# Supplementary material for: Insulin modulates the frequency of Ca2+ oscillations in mouse pancreatic islets
Source: PLoS One. 2017 Aug 28;12(8):e0183569. doi: 10.1371/journal.pone.0183569 (PMC5573301; doi:10.1371/journal.pone.0183569)
Supplement: S1 File — All the time traces of detrended Ca2+ oscillations for constant insulin infusion (0, 100, or 1000 nM) and alternating insulin infusion (100, 500, or 1000 nM with 4 or 5 min periods) were compressed as a single file, S1_File.zip, in which each imaging experiment was recorded as a text file where the first column represents time (sec) and the following columns represent detrended Ca2+ traces from multiple islets. (ZIP) [file pone.0183569.s001.zip]

Archive with 42 entries (42 files):
- data_100I_3.txt
- data_100I_4.txt
- data_100I_5.txt
- data_100I_120s_1.txt
- data_100I_120s_2.txt
- data_100I_120s_3.txt
- data_100I_120s_4.txt
- data_100I_120s_5.txt
- data_100I_150s_1.txt
- data_100I_150s_2.txt
- data_100I_150s_3.txt
- data_100I_150s_4.txt
- data_100I_150s_5.txt
- data_100I_150s_6.txt
- data_500I_120s_1.txt
- data_500I_120s_2.txt
- data_500I_120s_3.txt
- data_500I_120s_4.txt
- data_500I_120s_5.txt
- data_500I_150s_1.txt
- data_500I_150s_2.txt
- data_500I_150s_3.txt
- data_500I_150s_4.txt
- data_500I_150s_5.txt
- data_500I_150s_6.txt
- data_500I_150s_7.txt
- data_1000I_1.txt
- data_1000I_2.txt
- data_1000I_120s_1.txt
- data_1000I_120s_2.txt
- data_1000I_120s_3.txt
- data_1000I_120s_4.txt
- data_1000I_120s_5.txt
- protocol.txt
- data_0I_1.txt
- data_0I_2.txt
- data_0I_3.txt
- data_0I_4.txt
- data_0I_5.txt
- data_0I_6.txt
- data_100I_1.txt
- data_100I_2.txt
