# Supplementary material for: Insulin modulates the frequency of Ca2+ oscillations in mouse pancreatic islets
Source: PLoS One. 2017 Aug 28;12(8):e0183569. doi: 10.1371/journal.pone.0183569 (PMC5573301; doi:10.1371/journal.pone.0183569)
Supplement: S1 File — All the time traces of detrended Ca2+ oscillations for constant insulin infusion (0, 100, or 1000 nM) and alternating insulin infusion (100, 500, or 1000 nM with 4 or 5 min periods) were compressed as a single file, S1_File.zip, in which each imaging experiment was recorded as a text file where the first column represents time (sec) and the following columns represent detrended Ca2+ traces from multiple islets. (ZIP) [file pone.0183569.s001.zip › data_100I_3.txt]

1 -0.17106 -0.082162 -0.12986 -0.042548 -0.050965 -0.15047 -0.10288 -0.17133 -0.062025 -0.1141 -0.1615 -0.081833 -0.14673 -0.16777
2 -0.16508 -0.073473 -0.10403 -0.045606 -0.059344 -0.14397 -0.09251 -0.17258 -0.051233 -0.11231 -0.14901 -0.08675 -0.14058 -0.17835
3 -0.17674 -0.096944 -0.15133 -0.055504 -0.069273 -0.16249 -0.11242 -0.17291 -0.063791 -0.1138 -0.16734 -0.11188 -0.1457 -0.19077
4 -0.15686 -0.087795 -0.11586 -0.064913 -0.072642 -0.13631 -0.095097 -0.15092 -0.066209 -0.097168 -0.15286 -0.072343 -0.13633 -0.18618
5 -0.17829 -0.11941 -0.13864 -0.075051 -0.061541 -0.15252 -0.08269 -0.18763 -0.083907 -0.13198 -0.17546 -0.09415 -0.13553 -0.19749
6 -0.14534 -0.067128 -0.12587 -0.040419 -0.04343 -0.1319 -0.10966 -0.14962 -0.050714 -0.11292 -0.15889 -0.057887 -0.1044 -0.14229
7 -0.15362 -0.080079 -0.11122 -0.063608 -0.057159 -0.13744 -0.1034 -0.15618 -0.049542 -0.074707 -0.14723 -0.068753 -0.12351 -0.2013
8 -0.16701 -0.10673 -0.12641 -0.051166 -0.071028 -0.14096 -0.10381 -0.16866 -0.08308 -0.13565 -0.17974 -0.095 -0.14145 -0.18439
9 -0.14149 -0.077641 -0.104 -0.045934 -0.049366 -0.13897 -0.075574 -0.15514 -0.058318 -0.10196 -0.14842 -0.067057 -0.10141 -0.1574
10 -0.16379 -0.084422 -0.11447 -0.041592 -0.055325 -0.13844 -0.10465 -0.16744 -0.062125 -0.11099 -0.14264 -0.078494 -0.1116 -0.1863
11 -0.14918 -0.069014 -0.11081 -0.059321 -0.068284 -0.14049 -0.089041 -0.15392 -0.076293 -0.10954 -0.17125 -0.07776 -0.1319 -0.17929
12 -0.15494 -0.099885 -0.094715 -0.051409 -0.071613 -0.15705 -0.084154 -0.17576 -0.075091 -0.1043 -0.17627 -0.088777 -0.11554 -0.18855
13 -0.15191 -0.080826 -0.10797 -0.047607 -0.043742 -0.14265 -0.078898 -0.14948 -0.063029 -0.092776 -0.13922 -0.069604 -0.11329 -0.15982
14 -0.13375 -0.074967 -0.10869 -0.033346 -0.041041 -0.12814 -0.076521 -0.13656 -0.046326 -0.096339 -0.14618 -0.04694 -0.095366 -0.14552
15 -0.13464 -0.078548 -0.12189 -0.048604 -0.04252 -0.14412 -0.086195 -0.15213 -0.047504 -0.099582 -0.15423 -0.068227 -0.12111 -0.16901
16 -0.15519 -0.06672 -0.1108 -0.045392 -0.048219 -0.12325 -0.091178 -0.15365 -0.055442 -0.12318 -0.16331 -0.060624 -0.10613 -0.1447
17 -0.15584 -0.086781 -0.10556 -0.054501 -0.059068 -0.14588 -0.10542 -0.1715 -0.05233 -0.1271 -0.16197 -0.072331 -0.13071 -0.18193
18 -0.14336 -0.079072 -0.092786 -0.035199 -0.062526 -0.13663 -0.088155 -0.15402 -0.077588 -0.1045 -0.15936 -0.061137 -0.10254 -0.14132
19 -0.14544 -0.088583 -0.093853 -0.053967 -0.058795 -0.14709 -0.098719 -0.15915 -0.060855 -0.11082 -0.16275 -0.056874 -0.13146 -0.17086
20 -0.13966 -0.078594 -0.11802 -0.042956 -0.048124 -0.14136 -0.095802 -0.14503 -0.049753 -0.11634 -0.15206 -0.069041 -0.090263 -0.16721
21 -0.15978 -0.074525 -0.11933 -0.062324 -0.070943 -0.1617 -0.11403 -0.15963 -0.072221 -0.13219 -0.15899 -0.084407 -0.13073 -0.19267
22 -0.13982 -0.059867 -0.10221 -0.042282 -0.063322 -0.13938 -0.052539 -0.13382 -0.048679 -0.081855 -0.16559 -0.074714 -0.084326 -0.13441
23 -0.13956 -0.086068 -0.10878 -0.061421 -0.063731 -0.14879 -0.086373 -0.14079 -0.072756 -0.1097 -0.1811 -0.069791 -0.11515 -0.14862
24 -0.1229 -0.068019 -0.10426 -0.055419 -0.05932 -0.13667 -0.097816 -0.1366 -0.053164 -0.091661 -0.12996 -0.064798 -0.097379 -0.14428
25 -0.14625 -0.07367 -0.094973 -0.051627 -0.062699 -0.14993 -0.09485 -0.16085 -0.061292 -0.12754 -0.16439 -0.070984 -0.10407 -0.14158
26 -0.12384 -0.070731 -0.1057 -0.063166 -0.064258 -0.14363 -0.076103 -0.13366 -0.03456 -0.079177 -0.16252 -0.065211 -0.10293 -0.1508
27 -0.1337 -0.067673 -0.087657 -0.045784 -0.043836 -0.14477 -0.11583 -0.14316 -0.045567 -0.089961 -0.14937 -0.054638 -0.086803 -0.16845
28 -0.14558 -0.073334 -0.080274 -0.042852 -0.064465 -0.14008 -0.12753 -0.14409 -0.060615 -0.10125 -0.15627 -0.060914 -0.093564 -0.16525
29 -0.13855 -0.057245 -0.1079 -0.052 -0.055874 -0.14305 -0.11947 -0.1198 -0.055963 -0.084027 -0.15578 -0.070341 -0.10178 -0.18137
30 -0.12408 -0.068956 -0.10953 -0.062359 -0.061243 -0.14533 -0.12925 -0.14223 -0.055611 -0.09834 -0.14981 -0.044538 -0.096567 -0.18135
31 -0.15177 -0.095377 -0.095214 -0.052547 -0.068832 -0.14814 -0.13235 -0.15948 -0.067729 -0.11431 -0.16548 -0.094215 -0.11227 -0.23122
32 -0.1424 -0.091228 -0.096561 -0.054955 -0.075471 -0.14667 -0.13546 -0.14144 -0.051316 -0.1038 -0.15405 -0.078351 -0.12501 -0.18505
33 -0.13426 -0.07092 -0.091788 -0.049924 -0.04323 -0.13502 -0.16357 -0.15048 -0.061614 -0.11312 -0.16254 -0.059518 -0.1267 -0.18882
34 -0.12562 -0.078241 -0.092205 -0.031702 -0.057919 -0.14863 -0.1308 -0.12891 -0.042802 -0.076253 -0.15378 -0.057815 -0.095762 -0.1735
35 -0.13112 -0.079052 -0.094311 -0.04126 -0.052898 -0.14964 -0.13603 -0.14814 -0.04728 -0.10777 -0.14276 -0.056541 -0.056913 -0.19508
36 -0.14051 -0.074643 -0.082528 -0.037509 -0.069496 -0.15821 -0.14158 -0.14854 -0.060547 -0.10837 -0.17469 -0.063178 -0.086784 -0.14962
37 -0.14482 -0.063634 -0.086005 -0.047577 -0.046015 -0.13903 -0.13069 -0.1345 -0.039585 -0.089842 -0.16664 -0.069045 -0.083276 -0.18716
38 -0.12829 -0.060026 -0.091172 -0.030235 -0.055394 -0.12784 -0.12898 -0.13967 -0.042993 -0.090686 -0.17985 -0.062562 -0.071147 -0.17987
39 -0.12408 -0.051287 -0.097959 -0.033964 -0.046733 -0.11912 -0.10927 -0.13394 -0.046411 -0.086149 -0.1642 -0.048578 -0.059828 -0.15764
40 -0.13798 -0.075858 -0.094995 -0.056042 -0.059592 -0.13761 -0.13181 -0.13338 -0.049298 -0.10516 -0.15339 -0.066605 -0.08861 -0.17128
41 -0.1319 -0.073699 -0.085572 -0.04947 -0.051421 -0.1356 -0.12004 -0.13828 -0.058136 -0.099855 -0.1568 -0.072582 -0.087241 -0.17072
42 -0.1405 -0.08 -0.10913 -0.060419 -0.0543 -0.13589 -0.15709 -0.14596 -0.067734 -0.10869 -0.18086 -0.077248 -0.10309 -0.15802
43 -0.12246 -0.048582 -0.079436 -0.038607 -0.064819 -0.12015 -0.13447 -0.12885 -0.040162 -0.12591 -0.15643 -0.037635 -0.098774 -0.15788
44 -0.12691 -0.045643 -0.10356 -0.035435 -0.051338 -0.14482 -0.14428 -0.13043 -0.03802 -0.10641 -0.16495 -0.056882 -0.061495 -0.16057
45 -0.13701 -0.083424 -0.1042 -0.051234 -0.049226 -0.14752 -0.15305 -0.14187 -0.051097 -0.10475 -0.1666 -0.070389 -0.094056 -0.19611
46 -0.12511 -0.058595 -0.091846 -0.054342 -0.056025 -0.14335 -0.15965 -0.14937 -0.046925 -0.092261 -0.15484 -0.061455 -0.094257 -0.17802
47 -0.13247 -0.075836 -0.095653 -0.04134 -0.056104 -0.13785 -0.12895 -0.14417 -0.050123 -0.089874 -0.14807 -0.054322 -0.068429 -0.16582
48 -0.14365 -0.079557 -0.08553 -0.068419 -0.049493 -0.14776 -0.14981 -0.13619 -0.035941 -0.12105 -0.16696 -0.069539 -0.08064 -0.19531
49 -0.14244 -0.070209 -0.095057 -0.060007 -0.057112 -0.13103 -0.14766 -0.14407 -0.065968 -0.097731 -0.14732 -0.058275 -0.10885 -0.18051
50 -0.12385 -0.05629 -0.073414 -0.030075 -0.042651 -0.14351 -0.15587 -0.13731 -0.033046 -0.083604 -0.14626 -0.041522 -0.073873 -0.16437
51 -0.10755 -0.058141 -0.10356 -0.051443 -0.03349 -0.14087 -0.1538 -0.12479 -0.017924 -0.077777 -0.16031 -0.047749 -0.075104 -0.18209
52 -0.11586 -0.042692 -0.067467 -0.032562 -0.025049 -0.12159 -0.12137 -0.13429 -0.030482 -0.0761 -0.16005 -0.037536 -0.070315 -0.16112
53 -0.12164 -0.062273 -0.076494 -0.05949 -0.037498 -0.12149 -0.11091 -0.12801 -0.027259 -0.076983 -0.16425 -0.050382 -0.070337 -0.15531
54 -0.11721 -0.053425 -0.082081 -0.031238 -0.050576 -0.13532 -0.11715 -0.13251 -0.046277 -0.10494 -0.14733 -0.052349 -0.053838 -0.16057
55 -0.12494 -0.070876 -0.063138 -0.027527 -0.047825 -0.12136 -0.12267 -0.13205 -0.029815 -0.0952 -0.15849 -0.036256 -0.077029 -0.17555
56 -0.10222 -0.045997 -0.077254 -0.033725 -0.027854 -0.11106 -0.11192 -0.12069 -0.031023 -0.075293 -0.13892 -0.048622 -0.06288 -0.1546
57 -0.12767 -0.077508 -0.097611 -0.059153 -0.046293 -0.14894 -0.12862 -0.14876 -0.04419 -0.10519 -0.16178 -0.070349 -0.087442 -0.17161
58 -0.11799 -0.031149 -0.051988 -0.043772 -0.036172 -0.13552 -0.13378 -0.12166 -0.030498 -0.090999 -0.15324 -0.052276 -0.058483 -0.14832
59 -0.10659 -0.04114 -0.079085 -0.03734 -0.036851 -0.13311 -0.13484 -0.11269 -0.032196 -0.056592 -0.1662 -0.046633 -0.059274 -0.1515
60 -0.12923 -0.040212 -0.10549 -0.046018 -0.05353 -0.14429 -0.12431 -0.13327 -0.037064 -0.10325 -0.17606 -0.047609 -0.067746 -0.15464
61 -0.13092 -0.031403 -0.066218 -0.040287 -0.037839 -0.12471 -0.13746 -0.12361 -0.041222 -0.092039 -0.1634 -0.054496 -0.089827 -0.16698
62 -0.12025 -0.060164 -0.095555 -0.041495 -0.056148 -0.14817 -0.12129 -0.14839 -0.058889 -0.10668 -0.16286 -0.056733 -0.083088 -0.16128
63 -0.12299 -0.043965 -0.071862 -0.045063 -0.050016 -0.13933 -0.14202 -0.12431 -0.044817 -0.079015 -0.15443 -0.042759 -0.08128 -0.14797
64 -0.12704 -0.055536 -0.079149 -0.060732 -0.039425 -0.13828 -0.15791 -0.13498 -0.055115 -0.089528 -0.17869 -0.070956 -0.082841 -0.18058
65 -0.13119 -0.070068 -0.085986 -0.05522 -0.054254 -0.13591 -0.12349 -0.15114 -0.067973 -0.11731 -0.15497 -0.073443 -0.094672 -0.16154
66 -0.12785 -0.053209 -0.061112 -0.047978 -0.033103 -0.15325 -0.13165 -0.13245 -0.04884 -0.078465 -0.17363 -0.05248 -0.058864 -0.16095
67 -0.11941 -0.05709 -0.089549 -0.050537 -0.063192 -0.13602 -0.1297 -0.11761 -0.037308 -0.075008 -0.16637 -0.054146 -0.091705 -0.15647
68 -0.11395 -0.048011 -0.066386 -0.046645 -0.055801 -0.13202 -0.10661 -0.137 -0.047066 -0.095891 -0.13466 -0.044793 -0.091216 -0.16122
69 -0.11488 -0.061582 -0.074643 -0.044293 -0.05231 -0.12166 -0.12135 -0.11753 -0.045604 -0.082044 -0.16231 -0.06164 -0.051527 -0.1634
70 -0.11286 -0.078153 -0.0905 -0.045781 -0.064669 -0.14223 -0.14492 -0.12454 -0.044311 -0.1014 -0.18423 -0.053076 -0.084899 -0.14541
71 -0.11579 -0.052885 -0.076906 -0.0451 -0.058518 -0.13125 -0.11672 -0.12086 -0.029229 -0.08551 -0.1642 -0.051173 -0.0723 -0.18643
72 -0.093438 -0.040236 -0.062103 -0.018758 -0.039246 -0.135 -0.12623 -0.098625 -0.012117 -0.078374 -0.13106 -0.02136 -0.039801 -0.16585
73 -0.11015 -0.071407 -0.0586 -0.045246 -0.045575 -0.13361 -0.13265 -0.12803 -0.055235 -0.098557 -0.14212 -0.068287 -0.051453 -0.19414
74 -0.10818 -0.066338 -0.096627 -0.054475 -0.053454 -0.1398 -0.12536 -0.11956 -0.049133 -0.11783 -0.16256 -0.076873 -0.066434 -0.19324
75 -0.10629 -0.052049 -0.054364 -0.036663 -0.048983 -0.13125 -0.10711 -0.11507 -0.02498 -0.081803 -0.14716 -0.05151 -0.067665 -0.17734
76 -0.12939 -0.051501 -0.063861 -0.049251 -0.057262 -0.12197 -0.11379 -0.14629 -0.043328 -0.12367 -0.15094 -0.056267 -0.074917 -0.16275
77 -0.11578 -0.056392 -0.045457 -0.02901 -0.057381 -0.13208 -0.06289 -0.11388 -0.022866 -0.077149 -0.16953 -0.064133 -0.061928 -0.1634
78 -0.1151 -0.040613 -0.065314 -0.035718 -0.05392 -0.12339 -0.11075 -0.11623 -0.037564 -0.054983 -0.15493 -0.0622 -0.054969 -0.16087
79 -0.11987 -0.053934 -0.090421 -0.041716 -0.058369 -0.12776 -0.095707 -0.12817 -0.044641 -0.11204 -0.16835 -0.060167 -0.10847 -0.19053
80 -0.095319 -0.041965 -0.062668 -0.047825 -0.060358 -0.13629 -0.12457 -0.10893 -0.038429 -0.070419 -0.16925 -0.042174 -0.084352 -0.16253
81 -0.13497 -0.058547 -0.084785 -0.071093 -0.070986 -0.13539 -0.11001 -0.1393 -0.072627 -0.10614 -0.15832 -0.08106 -0.10546 -0.19479
82 -0.12213 -0.051448 -0.086531 -0.045881 -0.063585 -0.13125 -0.1179 -0.12247 -0.051995 -0.098835 -0.18464 -0.061827 -0.078564 -0.18522
83 -0.10115 -0.041509 -0.063008 -0.02596 -0.047964 -0.12977 -0.083061 -0.12047 -0.039792 -0.082759 -0.15293 -0.059594 -0.073576 -0.16634
84 -0.10219 -0.05999 -0.064055 -0.043608 -0.036893 -0.1221 -0.075094 -0.11093 -0.05378 -0.073022 -0.1462 -0.052261 -0.065807 -0.16551
85 -0.11065 -0.060041 -0.076442 -0.058246 -0.042132 -0.12393 -0.088488 -0.1063 -0.010778 -0.087455 -0.14642 -0.058767 -0.064968 -0.19259
86 -0.12915 -0.070342 -0.091329 -0.068525 -0.062331 -0.13842 -0.11953 -0.12214 -0.068126 -0.092158 -0.18212 -0.094144 -0.07567 -0.20355
87 -0.11161 -0.055684 -0.062515 -0.036583 -0.05152 -0.13441 -0.13535 -0.12286 -0.040884 -0.079441 -0.16277 -0.073221 -0.035721 -0.2081
88 -0.09474 -0.050065 -0.075362 -0.045321 -0.050369 -0.1227 -0.10675 -0.1051 -0.029791 -0.062064 -0.14419 -0.047757 -0.061962 -0.20175
89 -0.11855 -0.042376 -0.085829 -0.045889 -0.058718 -0.12937 -0.11085 -0.12862 -0.034899 -0.086688 -0.15974 -0.065204 -0.059684 -0.17837
90 -0.090293 -0.036577 -0.046016 -0.025568 -0.048196 -0.10361 -0.10865 -0.11293 -0.023157 -0.073811 -0.13877 -0.046111 -0.039515 -0.20069
91 -0.095824 -0.029168 -0.058373 -0.039946 -0.054545 -0.13462 -0.11455 -0.11352 -0.022835 -0.062134 -0.16256 -0.047988 -0.055146 -0.19805
92 -0.10811 -0.04668 -0.091499 -0.043274 -0.063054 -0.13586 -0.12067 -0.11135 -0.045522 -0.085347 -0.17969 -0.072184 -0.058798 -0.22109
93 -0.11689 -0.057211 -0.061386 -0.046703 -0.052113 -0.12913 -0.13537 -0.11634 -0.04478 -0.09134 -0.1629 -0.076181 -0.083309 -0.19778
94 -0.10988 -0.053792 -0.048483 -0.042601 -0.059792 -0.13474 -0.14756 -0.10688 -0.030538 -0.091593 -0.14076 -0.058278 -0.06996 -0.1899
95 -0.12145 -0.069993 -0.07041 -0.044639 -0.056271 -0.12044 -0.13135 -0.13866 -0.057626 -0.11604 -0.15599 -0.087004 -0.095631 -0.21911
96 -0.11869 -0.058734 -0.058157 -0.046868 -0.0644 -0.12134 -0.10947 -0.10001 -0.031023 -0.0981 -0.16926 -0.063181 -0.054303 -0.1736
97 -0.12931 -0.066235 -0.084213 -0.060246 -0.079819 -0.1252 -0.1216 -0.13848 -0.069281 -0.096913 -0.16783 -0.072398 -0.10316 -0.20535
98 -0.11312 -0.042597 -0.08353 -0.054454 -0.044788 -0.11798 -0.15419 -0.10744 -0.063299 -0.10368 -0.17434 -0.062505 -0.067065 -0.22056
99 -0.11001 -0.040418 -0.063587 -0.040413 -0.054036 -0.12134 -0.14116 -0.10937 -0.044527 -0.066779 -0.1787 -0.047651 -0.060657 -0.19644
100 -0.10649 -0.046509 -0.058714 -0.045361 -0.043915 -0.12329 -0.10628 -0.096126 -0.028715 -0.078353 -0.17611 -0.048638 -0.070948 -0.20896
101 -0.10352 -0.0341 -0.077861 -0.049899 -0.057194 -0.11467 -0.11323 -0.096508 -0.024672 -0.088746 -0.14799 -0.039855 -0.085999 -0.16723
102 -0.11277 -0.056951 -0.091237 -0.048668 -0.057813 -0.14485 -0.14179 -0.11634 -0.05116 -0.10895 -0.18955 -0.060671 -0.083081 -0.19199
103 -0.096771 -0.040313 -0.053204 -0.040126 -0.040012 -0.12316 -0.1151 -0.11197 -0.030388 -0.061222 -0.13718 -0.033928 -0.070382 -0.21018
104 -0.11982 -0.049764 -0.065651 -0.050584 -0.058291 -0.13022 -0.13446 -0.095523 -0.032456 -0.081305 -0.16974 -0.048745 -0.056193 -0.18661
105 -0.093693 -0.034535 -0.059668 -0.041333 -0.04259 -0.12534 -0.12811 -0.10289 -0.029023 -0.074678 -0.15922 -0.014732 -0.068204 -0.17164
106 -0.10248 -0.048386 -0.067195 -0.038731 -0.054329 -0.13089 -0.11197 -0.1001 -0.031861 -0.096152 -0.16556 -0.055638 -0.081036 -0.17043
107 -0.1163 -0.074507 -0.082712 -0.059309 -0.055208 -0.13912 -0.13521 -0.1028 -0.038149 -0.083555 -0.18712 -0.056505 -0.093937 -0.20927
108 -0.11495 -0.052118 -0.059028 -0.051887 -0.045986 -0.13945 -0.14117 -0.096241 -0.055717 -0.10212 -0.1705 -0.057192 -0.081198 -0.22073
109 -0.10754 -0.04476 -0.068155 -0.051566 -0.040085 -0.12114 -0.12882 -0.10985 -0.028404 -0.083771 -0.16405 -0.050168 -0.08457 -0.19268
110 -0.1026 -0.055201 -0.066782 -0.041474 -0.037664 -0.12959 -0.086175 -0.11247 -0.047152 -0.081854 -0.16479 -0.036755 -0.078791 -0.19863
111 -0.078672 -0.031362 -0.053779 -0.036192 -0.037783 -0.12109 -0.064378 -0.073176 -0.0112 -0.053087 -0.15091 -0.019492 -0.012972 -0.17511
112 -0.11186 -0.060813 -0.067796 -0.036921 -0.052142 -0.13901 -0.12733 -0.10809 -0.048868 -0.088141 -0.16989 -0.049959 -0.049324 -0.19538
113 -0.11207 -0.028754 -0.051632 -0.034979 -0.021111 -0.12672 -0.10251 -0.11575 -0.033006 -0.088004 -0.14708 -0.061115 -0.069225 -0.16673
114 -0.12161 -0.059586 -0.059039 -0.063967 -0.05857 -0.14168 -0.15053 -0.12362 -0.054033 -0.1052 -0.15265 -0.060302 -0.10297 -0.1939
115 -0.11435 -0.045777 -0.075116 -0.054386 -0.059949 -0.1303 -0.11117 -0.12915 -0.042761 -0.09773 -0.192 -0.059699 -0.072268 -0.21006
116 -0.11336 -0.033278 -0.069613 -0.043974 -0.058898 -0.10463 -0.1311 -0.10823 -0.031969 -0.096963 -0.16361 -0.061705 -0.066179 -0.1983
117 -0.1194 -0.046789 -0.06149 -0.046082 -0.060756 -0.13104 -0.11684 -0.10521 -0.064517 -0.10714 -0.15938 -0.064272 -0.08043 -0.18917
118 -0.067251 -0.03617 -0.029126 -0.036431 -0.034455 -0.1 -0.098352 -0.039119 -0.0032943 -0.05673 -0.15054 -0.026119 -0.027751 -0.17827
119 -0.098833 -0.039971 -0.074243 -0.040199 -0.039634 -0.13639 -0.12245 -0.081461 -0.028262 -0.081873 -0.15168 -0.047536 -0.074573 -0.2075
120 -0.10481 -0.030703 -0.05326 -0.049757 -0.048743 -0.11608 -0.083869 -0.089422 -0.03873 -0.084626 -0.16378 -0.049052 -0.061254 -0.2254
121 -0.093546 -0.036984 -0.056887 -0.046336 -0.058552 -0.11964 -0.11141 -0.095294 -0.026318 -0.066349 -0.13269 -0.038439 -0.058115 -0.17851
122 -0.12339 -0.072945 -0.069264 -0.042154 -0.066301 -0.14497 -0.13787 -0.11233 -0.051375 -0.085882 -0.16853 -0.054746 -0.066477 -0.20111
123 -0.11336 -0.054036 -0.06786 -0.054262 -0.05455 -0.13812 -0.07972 -0.098258 -0.029663 -0.075006 -0.1635 -0.058952 -0.085218 -0.17754
124 -0.09841 -0.036617 -0.066587 -0.061461 -0.062389 -0.12353 -0.093623 -0.09385 -0.039771 -0.064709 -0.17498 -0.058749 -0.061309 -0.18951
125 -0.098221 -0.058309 -0.049424 -0.041949 -0.050418 -0.12749 -0.12222 -0.10483 -0.034319 -0.077042 -0.16752 -0.031446 -0.061861 -0.19497
126 -0.085302 -0.04446 -0.056061 -0.042887 -0.036816 -0.12894 -0.10263 -0.097363 -0.023656 -0.069845 -0.15195 -0.051133 -0.061782 -0.16039
127 -0.11772 -0.068331 -0.084878 -0.068296 -0.063945 -0.11665 -0.13338 -0.12787 -0.049434 -0.12236 -0.14519 -0.055199 -0.087393 -0.17306
128 -0.089585 -0.028382 -0.049074 -0.030384 -0.032614 -0.086871 -0.10097 -0.086537 -0.011712 -0.069452 -0.11329 -0.038636 -0.028595 -0.1623
129 -0.10173 -0.057873 -0.066231 -0.050752 -0.055373 -0.12142 -0.10866 -0.10645 -0.0059398 -0.065545 -0.13373 -0.058523 -0.059086 -0.16834
130 -0.093898 -0.051455 -0.059838 -0.03669 -0.041732 -0.10996 -0.099064 -0.09679 -0.025718 -0.081148 -0.16497 -0.028669 -0.045057 -0.16145
131 -0.098049 -0.034166 -0.050025 -0.051509 -0.061691 -0.10696 -0.12142 -0.098442 -0.016415 -0.072451 -0.15376 -0.024236 -0.045368 -0.17976
132 -0.1141 -0.059247 -0.060912 -0.038977 -0.06052 -0.11129 -0.12746 -0.12106 -0.025793 -0.094404 -0.15609 -0.045453 -0.08098 -0.18424
133 -0.10013 -0.053998 -0.085338 -0.057885 -0.057499 -0.11969 -0.12661 -0.095726 -0.018001 -0.079507 -0.18975 -0.05181 -0.082311 -0.21237
134 -0.10028 -0.046609 -0.079495 -0.045714 -0.055698 -0.12569 -0.12684 -0.12525 -0.019429 -0.072751 -0.17515 -0.056236 -0.055152 -0.17331
135 -0.084835 -0.03631 -0.065552 -0.026832 -0.041336 -0.11242 -0.092391 -0.09809 -0.032486 -0.064324 -0.14949 -0.029933 -0.072524 -0.16601
136 -0.10026 -0.057462 -0.054069 -0.04353 -0.058485 -0.10685 -0.13968 -0.10317 -0.026404 -0.077317 -0.17503 -0.04727 -0.064575 -0.14536
137 -0.10692 -0.045653 -0.066666 -0.060419 -0.072074 -0.12595 -0.13754 -0.1135 -0.025812 -0.0798 -0.16647 -0.048256 -0.071096 -0.18668
138 -0.10411 -0.032154 -0.066903 -0.055957 -0.055573 -0.11392 -0.1151 -0.096985 -0.04072 -0.061443 -0.17666 -0.053153 -0.077278 -0.16809
139 -0.10712 -0.050395 -0.050299 -0.050605 -0.058372 -0.11979 -0.11256 -0.10896 -0.056967 -0.096836 -0.1847 -0.04779 -0.084889 -0.18834
140 -0.091132 -0.038656 -0.052216 -0.039484 -0.057551 -0.098579 -0.090789 -0.11139 -0.032875 -0.08175 -0.16877 -0.034487 -0.04935 -0.12732
141 -0.095583 -0.044218 -0.057393 -0.039622 -0.04582 -0.093479 -0.097402 -0.09396 -0.026883 -0.081753 -0.16162 -0.047383 -0.054402 -0.15362
142 -0.11295 -0.048679 -0.05403 -0.0556 -0.068419 -0.11919 -0.12722 -0.10797 -0.037711 -0.10391 -0.1582 -0.05456 -0.091213 -0.20221
143 -0.11585 -0.04058 -0.058527 -0.062429 -0.070168 -0.12998 -0.12678 -0.099174 -0.040349 -0.095869 -0.19628 -0.052517 -0.085364 -0.14137
144 -0.091847 -0.031851 -0.040333 -0.046587 -0.073096 -0.11705 -0.089583 -0.10759 -0.042556 -0.084282 -0.17753 -0.030923 -0.051445 -0.13517
145 -0.096129 -0.043742 -0.04867 -0.051295 -0.056495 -0.12308 -0.069056 -0.10048 -0.024954 -0.058616 -0.17326 -0.05055 -0.060347 -0.14096
146 -0.08227 -0.030113 -0.030067 -0.031534 -0.034804 -0.1097 -0.08205 -0.083369 -0.023022 -0.041139 -0.15717 -0.0099669 -0.044388 -0.15639
147 -0.094911 -0.025445 -0.076084 -0.046122 -0.042133 -0.12583 -0.13146 -0.094301 -0.03509 -0.059442 -0.21238 -0.044274 -0.048519 -0.19109
148 -0.11125 -0.042236 -0.058961 -0.0686 -0.067962 -0.13697 -0.099697 -0.10523 -0.060417 -0.079495 -0.17797 -0.03734 -0.083771 -0.17807
149 -0.080084 -0.006937 -0.024477 -0.029928 -0.056711 -0.10813 -0.06795 -0.085155 -0.019925 -0.071458 -0.14287 -0.012577 -0.047342 -0.14385
150 -0.095956 -0.041208 -0.056784 -0.050667 -0.05638 -0.1204 -0.081183 -0.10421 -0.026093 -0.061221 -0.17787 -0.017264 -0.050283 -0.16885
151 -0.1151 -0.057079 -0.067111 -0.067055 -0.079479 -0.14292 -0.12306 -0.1064 -0.049851 -0.081155 -0.19337 -0.06117 -0.075595 -0.14165
152 -0.10569 -0.053421 -0.059858 -0.064793 -0.086597 -0.12617 -0.1115 -0.1031 -0.031958 -0.080658 -0.19239 -0.044937 -0.1035 -0.14669
153 -0.10976 -0.036852 -0.051175 -0.056382 -0.062086 -0.12261 -0.099544 -0.087042 -0.033846 -0.078581 -0.20518 -0.054334 -0.060567 -0.18787
154 -0.095311 -0.036813 -0.067201 -0.06473 -0.076305 -0.13144 -0.098697 -0.12982 -0.038334 -0.10021 -0.20576 -0.044291 -0.068328 -0.17277
155 -0.094462 -0.070324 -0.075628 -0.053768 -0.043614 -0.12588 -0.095131 -0.094976 -0.028232 -0.091827 -0.19095 -0.027417 -0.07636 -0.14609
156 -0.10061 -0.031495 -0.050575 -0.059537 -0.070663 -0.13144 -0.1195 -0.103 -0.05033 -0.08377 -0.18521 -0.040764 -0.079801 -0.17533
157 -0.11727 -0.059676 -0.073612 -0.071705 -0.076182 -0.15225 -0.14691 -0.11536 -0.059047 -0.10296 -0.22726 -0.073291 -0.065392 -0.21165
158 -0.10349 -0.048738 -0.074799 -0.078433 -0.085051 -0.14032 -0.10173 -0.108 -0.048005 -0.081977 -0.22724 -0.065877 -0.078004 -0.15164
159 -0.10117 -0.050039 -0.072935 -0.058992 -0.08636 -0.13782 -0.13772 -0.090793 -0.041103 -0.06415 -0.22123 -0.069964 -0.064525 -0.19434
160 -0.088669 -0.04746 -0.051212 -0.06415 -0.079609 -0.14886 -0.10049 -0.086585 -0.041841 -0.081743 -0.20938 -0.050931 -0.057456 -0.16363
161 -0.076601 -0.042811 -0.023409 -0.063648 -0.071187 -0.12065 -0.11901 -0.090467 -0.041108 -0.069636 -0.21243 -0.056098 -0.038708 -0.1723
162 -0.11721 -0.046032 -0.040396 -0.071657 -0.059416 -0.14732 -0.12997 -0.11079 -0.040116 -0.1012 -0.23125 -0.075514 -0.061239 -0.18823
163 -0.10157 -0.063024 -0.071073 -0.058605 -0.079505 -0.13713 -0.13679 -0.09547 -0.046564 -0.064993 -0.20639 -0.056011 -0.10011 -0.14825
164 -0.11696 -0.050795 -0.06295 -0.060293 -0.080324 -0.15483 -0.14696 -0.097322 -0.047182 -0.066926 -0.22236 -0.068518 -0.073082 -0.18437
165 -0.11995 -0.057976 -0.069736 -0.085562 -0.085393 -0.15875 -0.13096 -0.11106 -0.051269 -0.095809 -0.24127 -0.080564 -0.079963 -0.22826
166 -0.12624 -0.066257 -0.036883 -0.07825 -0.088782 -0.15294 -0.15659 -0.10518 -0.055847 -0.088242 -0.25451 -0.10274 -0.089304 -0.18712
167 -0.090819 -0.047288 -0.03281 -0.067558 -0.10908 -0.16168 -0.13997 -0.10685 -0.062845 -0.065055 -0.2402 -0.028678 -0.049435 -0.20316
168 -0.09585 -0.046799 -0.033597 -0.058296 -0.07329 -0.14876 -0.13835 -0.091059 -0.049673 -0.058359 -0.21888 -0.045545 -0.050857 -0.21022
169 -0.1028 -0.064491 -0.042694 -0.070285 -0.085609 -0.14543 -0.15559 -0.096941 -0.050401 -0.10707 -0.25514 -0.062261 -0.070338 -0.19633
170 -0.10021 -0.047662 -0.05296 -0.078363 -0.083727 -0.16451 -0.14573 -0.093303 -0.055878 -0.055115 -0.26071 -0.063888 -0.071389 -0.18805
171 -0.087535 -0.049493 -0.078837 -0.064071 -0.072486 -0.14782 -0.15048 -0.077205 -0.039306 -0.059948 -0.24465 -0.051745 -0.034841 -0.17578
172 -0.11238 -0.059914 -0.058214 -0.07444 -0.083235 -0.16514 -0.12711 -0.083426 -0.042914 -0.069461 -0.27019 -0.054921 -0.078632 -0.21358
173 -0.11295 -0.070125 -0.051891 -0.092378 -0.10805 -0.17099 -0.13353 -0.1028 -0.056602 -0.079164 -0.27292 -0.079078 -0.042533 -0.16982
174 -0.094569 -0.052827 -0.037868 -0.070596 -0.081613 -0.15932 -0.14866 -0.09548 -0.040229 -0.072978 -0.27954 -0.054775 -0.046165 -0.20732
175 -0.09931 -0.057438 -0.051664 -0.086605 -0.082432 -0.17464 -0.16117 -0.10124 -0.046787 -0.072611 -0.24144 -0.063712 -0.058086 -0.18145
176 -0.10336 -0.075069 -0.056241 -0.087423 -0.10637 -0.16878 -0.12574 -0.092174 -0.052215 -0.063114 -0.25315 -0.076708 -0.070047 -0.14663
177 -0.1171 -0.05322 -0.062758 -0.097911 -0.09684 -0.17653 -0.14885 -0.094276 -0.060973 -0.076627 -0.26484 -0.072305 -0.089399 -0.1936
178 -0.11091 -0.076731 -0.052635 -0.09155 -0.084369 -0.17188 -0.14729 -0.094737 -0.07305 -0.07377 -0.26703 -0.061062 -0.06903 -0.19612
179 -0.086416 -0.058073 -0.048972 -0.090908 -0.094987 -0.17008 -0.13282 -0.087649 -0.052658 -0.057134 -0.27525 -0.046968 -0.086131 -0.18146
180 -0.095117 -0.072424 -0.054208 -0.090556 -0.10562 -0.17211 -0.15089 -0.079011 -0.048226 -0.087267 -0.26976 -0.054155 -0.050432 -0.16358
181 -0.10609 -0.059225 -0.057375 -0.10182 -0.095725 -0.18511 -0.15663 -0.094883 -0.065754 -0.09243 -0.28448 -0.076782 -0.078824 -0.21659
182 -0.10303 -0.059706 -0.050962 -0.092913 -0.075414 -0.16493 -0.14939 -0.086015 -0.053662 -0.078783 -0.27103 -0.073529 -0.067705 -0.18389
183 -0.098251 -0.050477 -0.072349 -0.093871 -0.092003 -0.16471 -0.14565 -0.095346 -0.044529 -0.081466 -0.28084 -0.068425 -0.064856 -0.191
184 -0.1011 -0.053018 -0.039436 -0.10539 -0.093952 -0.17738 -0.16079 -0.1063 -0.079747 -0.091569 -0.27883 -0.076652 -0.078318 -0.16338
185 -0.11318 -0.07464 -0.059752 -0.10964 -0.082251 -0.17786 -0.16741 -0.10642 -0.065745 -0.082333 -0.27616 -0.083829 -0.097479 -0.20778
186 -0.099065 -0.078121 -0.061349 -0.094496 -0.09713 -0.17696 -0.15389 -0.11052 -0.083263 -0.089656 -0.26986 -0.067855 -0.09379 -0.18039
187 -0.096417 -0.067672 -0.044656 -0.096444 -0.095959 -0.17947 -0.13762 -0.103 -0.06968 -0.068359 -0.29749 -0.070532 -0.061562 -0.20033
188 -0.091248 -0.076843 -0.070883 -0.10561 -0.10395 -0.17723 -0.15084 -0.086845 -0.049528 -0.055442 -0.27479 -0.078779 -0.064033 -0.14989
189 -0.11129 -0.052334 -0.08681 -0.090411 -0.097566 -0.18697 -0.15625 -0.1108 -0.060776 -0.078915 -0.27145 -0.089806 -0.093704 -0.19976
190 -0.12566 -0.063246 -0.061716 -0.10575 -0.12037 -0.18031 -0.17825 -0.11474 -0.054124 -0.088298 -0.27687 -0.082442 -0.081486 -0.20876
191 -0.10406 -0.060517 -0.055433 -0.090828 -0.11265 -0.18027 -0.16767 -0.12216 -0.066101 -0.090462 -0.3077 -0.064969 -0.074117 -0.17032
192 -0.10564 -0.066458 -0.07636 -0.099696 -0.10743 -0.18982 -0.15342 -0.11358 -0.068879 -0.093695 -0.26614 -0.077476 -0.057928 -0.18182
193 -0.095785 -0.069829 -0.060197 -0.096544 -0.10559 -0.17073 -0.13972 -0.11167 -0.060667 -0.085718 -0.28279 -0.072012 -0.053689 -0.16215
194 -0.10315 -0.06183 -0.085054 -0.10993 -0.10181 -0.1817 -0.17937 -0.089226 -0.056055 -0.064041 -0.27707 -0.079719 -0.081241 -0.15285
195 -0.11017 -0.086301 -0.063451 -0.11549 -0.1096 -0.19656 -0.172 -0.11882 -0.078872 -0.094994 -0.27504 -0.076726 -0.070212 -0.18079
196 -0.10393 -0.086393 -0.066357 -0.11808 -0.10919 -0.18441 -0.18642 -0.10176 -0.0703 -0.092918 -0.28658 -0.082403 -0.098023 -0.18226
197 -0.11742 -0.077394 -0.055134 -0.12146 -0.11595 -0.1757 -0.19544 -0.10246 -0.072138 -0.077421 -0.2731 -0.085929 -0.079585 -0.18293
198 -0.12871 -0.094255 -0.081501 -0.11897 -0.10844 -0.18561 -0.21371 -0.13994 -0.094096 -0.086534 -0.30369 -0.10892 -0.087396 -0.21071
199 -0.10985 -0.084036 -0.080808 -0.1105 -0.12037 -0.18999 -0.19462 -0.13247 -0.070844 -0.10218 -0.30005 -0.096183 -0.091727 -0.16532
200 -0.12193 -0.070697 -0.072455 -0.11768 -0.11011 -0.19551 -0.19152 -0.13229 -0.095431 -0.09335 -0.27297 -0.089459 -0.078209 -0.1682
201 -0.12287 -0.083049 -0.054381 -0.11409 -0.10979 -0.18494 -0.18438 -0.1222 -0.089999 -0.1025 -0.30868 -0.094496 -0.09861 -0.20641
202 -0.12105 -0.07679 -0.076608 -0.12943 -0.12313 -0.19586 -0.18122 -0.12848 -0.086877 -0.079797 -0.28928 -0.083493 -0.11054 -0.21271
203 -0.096949 -0.067961 -0.029045 -0.10384 -0.10673 -0.18162 -0.17096 -0.10471 -0.069085 -0.07957 -0.29791 -0.08261 -0.058983 -0.16275
204 -0.1054 -0.082372 -0.067532 -0.10257 -0.10422 -0.19508 -0.20059 -0.1299 -0.075652 -0.10615 -0.27658 -0.091126 -0.090974 -0.15726
205 -0.085981 -0.068003 -0.033209 -0.094444 -0.10517 -0.17436 -0.14236 -0.084966 -0.05176 -0.043856 -0.29183 -0.059443 -0.048615 -0.14217
206 -0.10702 -0.059104 -0.066205 -0.1248 -0.12022 -0.19165 -0.16009 -0.1025 -0.082868 -0.079439 -0.2696 -0.10042 -0.10158 -0.18327
207 -0.10509 -0.080066 -0.047942 -0.10739 -0.11903 -0.18947 -0.18168 -0.10748 -0.079046 -0.080392 -0.27876 -0.087827 -0.075818 -0.21317
208 -0.13257 -0.097237 -0.074209 -0.12691 -0.13384 -0.21072 -0.22258 -0.14773 -0.11771 -0.12701 -0.29606 -0.12578 -0.12786 -0.22395
209 -0.11504 -0.10217 -0.074876 -0.12201 -0.12319 -0.19736 -0.21019 -0.11591 -0.094441 -0.064849 -0.30956 -0.10146 -0.05891 -0.20022
210 -0.10529 -0.085149 -0.054503 -0.11372 -0.11538 -0.19077 -0.20054 -0.11911 -0.087589 -0.10861 -0.28869 -0.083787 -0.089852 -0.18429
211 -0.12026 -0.09592 -0.058019 -0.12348 -0.11378 -0.20068 -0.1842 -0.12604 -0.11135 -0.12134 -0.30043 -0.091163 -0.10926 -0.21897
212 -0.11178 -0.082542 -0.076026 -0.12536 -0.12299 -0.19133 -0.20507 -0.12375 -0.083195 -0.077698 -0.30111 -0.10356 -0.10069 -0.18605
213 -0.12406 -0.081333 -0.065353 -0.11703 -0.12124 -0.19379 -0.17144 -0.12467 -0.090462 -0.089222 -0.3174 -0.11188 -0.10512 -0.14875
214 -0.12007 -0.083734 -0.07803 -0.12259 -0.13923 -0.18625 -0.19634 -0.12233 -0.093 -0.092445 -0.31488 -0.096514 -0.092597 -0.18438
215 -0.11584 -0.098805 -0.040897 -0.12066 -0.11518 -0.19284 -0.16744 -0.11274 -0.066088 -0.059828 -0.2968 -0.07281 -0.087528 -0.17624
216 -0.12649 -0.073166 -0.051593 -0.11889 -0.11492 -0.18674 -0.20055 -0.12725 -0.091726 -0.075071 -0.29175 -0.088237 -0.095459 -0.17466
217 -0.13632 -0.098368 -0.08125 -0.12192 -0.13033 -0.2028 -0.20996 -0.13416 -0.088193 -0.078544 -0.30447 -0.11863 -0.085651 -0.18238
218 -0.11063 -0.087179 -0.060507 -0.11444 -0.12251 -0.20142 -0.1654 -0.13141 -0.087381 -0.083297 -0.28454 -0.08164 -0.069752 -0.1497
219 -0.12373 -0.08508 -0.068534 -0.1153 -0.1095 -0.18731 -0.20978 -0.12723 -0.10516 -0.077201 -0.29805 -0.11504 -0.1033 -0.18579
220 -0.11734 -0.096941 -0.096751 -0.12949 -0.13521 -0.19598 -0.20823 -0.13174 -0.11662 -0.092684 -0.3095 -0.091774 -0.098005 -0.1393
221 -0.10553 -0.085202 -0.076508 -0.11668 -0.12072 -0.20518 -0.21706 -0.12978 -0.091474 -0.080617 -0.27718 -0.087641 -0.069456 -0.17596
222 -0.10646 -0.082163 -0.055384 -0.12163 -0.1184 -0.20305 -0.1952 -0.10467 -0.094562 -0.06592 -0.30772 -0.080267 -0.069627 -0.17971
223 -0.10309 -0.087305 -0.062831 -0.12074 -0.11379 -0.18584 -0.20851 -0.10359 -0.07843 -0.073383 -0.26976 -0.091464 -0.071529 -0.19278
224 -0.11755 -0.088896 -0.071328 -0.1194 -0.12172 -0.20455 -0.19393 -0.12488 -0.11186 -0.10785 -0.30375 -0.095001 -0.0951 -0.19125
225 -0.10732 -0.082627 -0.078875 -0.11609 -0.12091 -0.20292 -0.23037 -0.12715 -0.10911 -0.06725 -0.28914 -0.088597 -0.065221 -0.15778
226 -0.11728 -0.087378 -0.076932 -0.14315 -0.12076 -0.22522 -0.22961 -0.13826 -0.11618 -0.099203 -0.29414 -0.10982 -0.10987 -0.17301
227 -0.13 -0.094909 -0.053188 -0.12537 -0.12665 -0.19834 -0.22674 -0.14197 -0.11407 -0.097066 -0.28914 -0.11101 -0.091494 -0.17316
228 -0.12743 -0.10263 -0.042325 -0.12713 -0.13358 -0.20057 -0.22534 -0.13879 -0.097569 -0.091749 -0.30071 -0.092128 -0.090685 -0.16062
229 -0.13652 -0.11191 -0.10879 -0.15009 -0.14796 -0.21618 -0.22493 -0.15252 -0.11351 -0.099632 -0.32517 -0.10537 -0.12433 -0.19116
230 -0.13429 -0.075343 -0.070649 -0.13204 -0.12489 -0.20765 -0.2102 -0.14268 -0.10403 -0.092156 -0.31468 -0.11139 -0.10932 -0.19526
231 -0.12621 -0.093414 -0.051016 -0.12821 -0.128 -0.18796 -0.211 -0.13426 -0.10808 -0.083759 -0.30809 -0.10352 -0.11688 -0.1648
232 -0.12768 -0.084355 -0.063292 -0.11576 -0.12162 -0.19942 -0.22421 -0.12615 -0.09607 -0.074392 -0.29975 -0.10893 -0.12747 -0.17296
233 -0.1112 -0.084136 -0.066689 -0.12225 -0.12838 -0.19515 -0.18005 -0.11057 -0.069028 -0.050565 -0.3068 -0.081161 -0.093182 -0.14864
234 -0.1077 -0.071738 -0.053096 -0.10773 -0.11666 -0.1944 -0.20411 -0.13136 -0.099845 -0.091428 -0.30357 -0.074358 -0.11299 -0.16092
235 -0.11518 -0.083799 -0.075293 -0.12071 -0.1237 -0.20105 -0.21777 -0.14513 -0.10734 -0.084001 -0.29567 -0.092245 -0.12069 -0.15496
236 -0.11901 -0.1021 -0.05103 -0.13276 -0.13277 -0.18471 -0.21955 -0.13124 -0.090421 -0.10142 -0.3085 -0.098831 -0.10405 -0.16102
237 -0.11602 -0.083081 -0.075636 -0.12372 -0.12275 -0.20498 -0.20796 -0.13494 -0.094539 -0.067798 -0.28855 -0.098268 -0.10299 -0.18784
238 -0.11791 -0.079212 -0.070593 -0.12111 -0.1378 -0.20167 -0.2021 -0.13542 -0.082597 -0.059681 -0.3279 -0.087865 -0.10858 -0.16733
239 -0.11644 -0.096054 -0.04933 -0.12683 -0.11621 -0.19015 -0.21169 -0.13463 -0.091544 -0.052584 -0.29948 -0.095391 -0.09638 -0.14474
240 -0.11909 -0.096325 -0.085607 -0.13166 -0.1405 -0.1891 -0.22911 -0.12605 -0.092822 -0.067457 -0.3136 -0.082248 -0.10344 -0.16611
241 -0.13444 -0.092086 -0.078904 -0.13041 -0.14804 -0.21717 -0.19795 -0.12957 -0.10658 -0.089181 -0.30289 -0.092775 -0.11527 -0.18161
242 -0.11116 -0.088247 -0.05606 -0.11769 -0.11924 -0.19126 -0.21313 -0.1187 -0.10016 -0.058524 -0.30188 -0.083462 -0.089473 -0.15112
243 -0.11621 -0.089078 -0.062637 -0.11542 -0.12327 -0.20503 -0.2321 -0.1275 -0.095785 -0.063337 -0.29503 -0.087898 -0.099385 -0.17104
244 -0.12653 0.032131 -0.067344 -0.12419 -0.13845 -0.19726 -0.18993 -0.13652 -0.10917 -0.09226 -0.31356 -0.093305 -0.13241 -0.16234
245 -0.11399 0.030919 -0.031501 -0.12143 -0.10926 -0.17449 -0.191 -0.12403 -0.099631 -0.070703 -0.27837 -0.071832 -0.11626 -0.15086
246 -0.13086 -0.090252 -0.066918 -0.14039 -0.13836 -0.21337 -0.22811 -0.12875 -0.11832 -0.1028 -0.30808 -0.11162 -0.11294 -0.12971
247 -0.12161 -0.065903 -0.078334 -0.12601 -0.13372 -0.18512 -0.21079 -0.12079 -0.096566 -0.06565 -0.29905 -0.10152 -0.09438 -0.15797
248 -0.11304 -0.072044 -0.067901 -0.12395 -0.11868 -0.1979 -0.21557 -0.13581 -0.11209 -0.090043 -0.28519 -0.1009 -0.12105 -0.18391
249 -0.10946 -0.071885 -0.060278 -0.1244 -0.1296 -0.21657 -0.20913 -0.11937 -0.085912 -0.077616 -0.30436 -0.10151 -0.11129 -0.13321
250 -0.12191 -0.085947 -0.061645 -0.11032 -0.14118 -0.19607 -0.20914 -0.14191 -0.08268 -0.088369 -0.28855 -0.093395 -0.091074 -0.15871
251 -0.10863 -0.081668 -0.069512 -0.10795 -0.13815 -0.20653 -0.23371 -0.12422 -0.089007 -0.076152 -0.30607 -0.090202 -0.10685 -0.14242
252 -0.1104 -0.073759 -0.067179 -0.12141 -0.11628 -0.21764 -0.19216 -0.12849 -0.091345 -0.087675 -0.28891 -0.10636 -0.12023 -0.11989
253 -0.1279 -0.075 -0.10629 -0.12322 -0.14111 -0.21189 -0.24044 -0.14043 -0.1177 -0.10126 -0.32288 -0.10382 -0.10416 -0.16464
254 -0.12543 -0.092111 -0.090322 -0.12836 -0.13867 -0.20778 -0.22654 -0.14638 -0.10623 -0.082102 -0.3129 -0.098472 -0.10616 -0.16207
255 -0.099941 -0.085782 -0.060249 -0.1212 -0.14652 -0.20109 -0.21694 -0.12886 -0.10162 -0.064595 -0.3109 -0.10001 -0.11774 -0.12479
256 -0.13032 -0.11827 -0.087956 -0.13688 -0.14687 -0.21608 -0.24069 -0.14517 -0.10894 -0.086328 -0.31091 -0.091776 -0.12346 -0.18302
257 -0.10691 -0.081265 -0.070703 -0.13151 -0.13309 -0.19332 -0.20208 -0.14071 -0.11129 -0.076861 -0.29408 -0.088652 -0.094313 -0.16274
258 -0.15758 -0.083726 -0.075259 -0.13735 -0.15328 -0.22038 -0.22709 -0.14767 -0.12353 -0.10504 -0.30334 -0.1052 -0.11868 -0.20449
259 -0.11432 -0.074767 -0.062286 -0.13242 -0.12277 -0.20229 -0.21103 -0.11855 -0.09542 -0.060788 -0.29265 -0.098176 -0.089926 -0.17133
260 -0.11097 -0.087438 -0.059663 -0.12089 -0.13519 -0.19877 -0.19697 -0.13353 -0.10419 -0.050151 -0.32364 -0.088892 -0.092427 -0.13805
261 -0.099329 -0.07194 -0.06027 -0.10685 -0.12851 -0.18688 -0.1817 -0.12384 -0.099745 -0.047624 -0.28265 -0.088839 -0.074968 -0.1358
262 -0.11543 -0.089051 -0.070547 -0.11928 -0.12818 -0.17201 -0.24922 -0.1429 -0.11293 -0.082727 -0.2875 -0.10199 -0.10989 -0.14895
263 -0.11232 -0.065502 -0.073133 -0.11776 -0.12693 -0.1788 -0.2036 -0.12592 -0.081791 -0.072 -0.28482 -0.093423 -0.081141 -0.1378
264 -0.10854 -0.089863 -0.05842 -0.10387 -0.12396 -0.19432 -0.18225 -0.11921 -0.083208 -0.075894 -0.28691 -0.092399 -0.084802 -0.14082
265 -0.12127 -0.098924 -0.093817 -0.11906 -0.13969 -0.18785 -0.23034 -0.14303 -0.11427 -0.083357 -0.30442 -0.080256 -0.13521 -0.16916
266 -0.11949 -0.088196 -0.078744 -0.12852 -0.15726 -0.20396 -0.18134 -0.13548 -0.10306 -0.06882 -0.31794 -0.11214 -0.12804 -0.11549
267 -0.11772 -0.081467 -0.071831 -0.1233 -0.12735 -0.20051 -0.21499 -0.13992 -0.12354 -0.077673 -0.30614 -0.11684 -0.12208 -0.14341
268 -0.10893 -0.095998 -0.057747 -0.13052 -0.11568 -0.19206 -0.1922 -0.14695 -0.10534 -0.085226 -0.2875 -0.099346 -0.10582 -0.12067
269 -0.13422 -0.091859 -0.081014 -0.13188 -0.14749 -0.20214 -0.21805 -0.13375 -0.10894 -0.078669 -0.31125 -0.12153 -0.11147 -0.11983
270 -0.14352 -0.12366 -0.084651 -0.12889 -0.15763 -0.21243 -0.2216 -0.1658 -0.13943 -0.11965 -0.31985 -0.12109 -0.12397 -0.09486
271 -0.13992 -0.090881 -0.061398 -0.11089 -0.13758 -0.19022 -0.21609 -0.162 -0.11234 -0.085026 -0.31606 -0.11363 -0.10935 -0.14197
272 -0.1099 -0.086353 -0.017875 -0.11002 -0.14652 -0.16696 -0.19358 -0.12921 -0.084281 -0.026299 -0.29525 -0.075893 -0.086293 -0.13376
273 -0.11022 -0.078484 -0.046681 -0.10919 -0.12037 -0.17728 -0.16534 -0.11787 -0.10547 -0.071072 -0.28639 -0.09367 -0.057044 -0.13662
274 -0.086867 -0.065025 -0.025328 -0.1087 -0.11533 -0.17299 -0.16388 -0.13325 -0.087796 -0.040875 -0.26737 -0.069966 -0.075565 -0.11184
275 -0.13343 -0.11024 -0.050075 -0.14265 -0.14107 -0.18644 -0.22772 -0.17608 -0.12345 -0.1076 -0.32456 -0.12025 -0.12278 -0.15074
276 -0.11641 -0.094827 -0.059832 -0.1344 -0.13218 -0.19557 -0.21751 -0.14566 -0.10878 -0.080612 -0.31934 -0.09739 -0.11179 -0.11209
277 -0.13425 -0.10373 -0.071999 -0.12191 -0.14703 -0.20058 -0.19927 -0.15923 -0.10587 -0.086445 -0.30389 -0.1175 -0.11808 -0.1559
278 -0.12142 -0.09113 -0.064976 -0.13881 -0.13401 -0.18724 -0.19065 -0.15562 -0.1114 -0.090688 -0.31016 -0.10733 -0.09217 -0.1357
279 -0.11668 -0.099481 -0.076812 -0.13056 -0.13269 -0.18759 -0.18919 -0.15464 -0.11303 -0.079051 -0.30209 -0.0966 -0.11814 -0.11886
280 -0.11841 -0.1042 -0.085009 -0.11684 -0.12873 -0.18534 -0.22339 -0.13994 -0.10671 -0.10002 -0.30123 -0.098137 -0.1138 -0.15356
281 -0.13335 -0.074193 -0.065676 -0.13054 -0.14295 -0.20072 -0.19439 -0.15105 -0.11971 -0.088208 -0.30039 -0.12542 -0.11082 -0.098132
282 -0.12536 -0.098124 -0.075453 -0.12513 -0.12067 -0.17967 -0.15456 -0.14536 -0.10487 -0.072601 -0.31034 -0.10845 -0.11841 -0.1297
283 -0.12304 -0.092306 -0.06269 -0.12836 -0.14368 -0.1924 -0.1821 -0.12586 -0.10523 -0.072244 -0.31172 -0.1001 -0.097367 -0.13083
284 -0.11632 -0.090407 -0.043976 -0.11614 -0.12986 -0.1826 -0.20312 -0.14629 -0.098694 -0.075537 -0.28586 -0.10455 -0.086348 -0.13029
285 -0.11076 -0.091358 -0.033473 -0.10221 -0.12727 -0.17071 -0.175 -0.12461 -0.10281 -0.07228 -0.2949 -0.08739 -0.07975 -0.11999
286 -0.13924 -0.10958 -0.05544 -0.13372 -0.1211 -0.17336 -0.21309 -0.15198 -0.12662 -0.081373 -0.31175 -0.11101 -0.1168 -0.12357
287 -0.10295 -0.08583 -0.069957 -0.12096 -0.12727 -0.184 -0.19044 -0.13308 -0.10278 -0.060677 -0.29495 -0.082094 -0.096152 -0.082672
288 -0.1398 -0.11298 -0.058024 -0.12935 -0.14928 -0.18542 -0.20268 -0.14636 -0.11781 -0.09254 -0.29771 -0.10469 -0.10262 -0.044591
289 -0.096007 -0.071093 -0.03289 -0.083203 -0.11973 -0.15458 -0.13835 -0.11466 -0.064973 -0.049063 -0.28255 -0.072167 -0.079005 0.010821
290 -0.13627 -0.089954 -0.057867 -0.11373 -0.12954 -0.17664 -0.21129 -0.13978 -0.12744 -0.10141 -0.30296 -0.10041 -0.11422 0.026083
291 -0.09219 -0.080115 -0.062534 -0.10076 -0.13133 -0.16023 -0.1821 -0.15123 -0.11319 -0.071709 -0.299 -0.076761 -0.096937 0.10241
292 -0.10974 -0.073876 -0.048691 -0.096498 -0.13024 -0.1699 -0.16205 -0.12137 -0.099136 -0.035183 -0.28665 -0.073157 -0.072839 0.083986
293 -0.12965 -0.11842 -0.059978 -0.13211 -0.14703 -0.16965 -0.20343 -0.15546 -0.11001 -0.060486 -0.30736 -0.094824 -0.09301 0.075857
294 -0.12293 -0.091859 -0.051514 -0.13169 -0.12931 -0.16863 -0.19726 -0.15439 -0.11655 -0.066739 -0.30834 -0.081881 -0.11114 0.11174
295 -0.13015 -0.07467 -0.030621 -0.119 -0.12374 -0.1587 -0.17608 -0.14268 -0.10483 -0.068242 -0.28391 -0.085577 -0.091723 0.12714
296 -0.11628 -0.091011 -0.048848 -0.12751 -0.13193 -0.15413 -0.17237 -0.14857 -0.10852 -0.064185 -0.29491 -0.075414 -0.096544 0.17327
297 -0.10351 -0.096062 -0.045355 -0.12677 -0.14246 -0.15935 -0.15597 -0.14596 -0.11495 -0.062308 -0.30038 -0.079431 -0.071625 0.21056
298 -0.13586 -0.11343 -0.069022 -0.13993 -0.14094 -0.18342 -0.21346 -0.14906 -0.12292 -0.092632 -0.30287 -0.10884 -0.11739 0.19507
299 -0.11376 -0.10132 -0.033058 -0.12135 -0.13484 -0.16983 -0.16928 -0.14685 -0.10522 -0.10024 -0.30949 -0.067334 -0.073808 0.28166
300 -0.13284 -0.11641 -0.040875 -0.12178 -0.15163 -0.18843 -0.1721 -0.15416 -0.12027 -0.081878 -0.32384 -0.099501 -0.077699 0.25922
301 -0.11362 -0.10504 -0.026382 -0.11691 -0.1312 -0.17863 -0.18222 -0.12996 -0.079356 -0.058641 -0.29658 -0.072218 -0.076691 0.31846
302 -0.12786 -0.091658 -0.032839 -0.12795 -0.12767 -0.17635 -0.16585 -0.14682 -0.1253 -0.097964 -0.29341 -0.092034 -0.060702 0.28928
303 -0.12185 -0.12254 -0.045796 -0.13886 -0.14991 -0.18205 -0.17028 -0.13406 -0.116 -0.097107 -0.29242 -0.084291 -0.097833 0.4328
304 -0.14108 -0.094101 -0.0087325 -0.14673 -0.14753 -0.18659 -0.15148 -0.16323 -0.12268 -0.082981 -0.31609 -0.091458 -0.099324 0.37195
305 -0.11909 -0.099712 -0.016939 -0.13133 -0.12118 -0.10412 -0.15276 -0.1484 -0.11457 -0.086384 -0.30063 -0.070495 -0.089146 0.47047
306 -0.12518 -0.082463 -0.023686 -0.11841 -0.11773 -0.034676 -0.13542 -0.13971 -0.12235 -0.075697 -0.30556 -0.072581 -0.064767 0.46277
307 -0.10578 -0.068524 -0.029493 -0.11325 -0.13373 0.063964 -0.14219 -0.14479 -0.12437 -0.0664 -0.28687 -0.073938 -0.094568 0.49189
308 -0.13902 -0.097925 -0.02124 -0.13164 -0.13811 0.053214 -0.12935 -0.1479 -0.13455 -0.087473 -0.2975 -0.094355 -0.09978 0.47054
309 -0.12268 -0.098436 -0.041417 -0.12535 -0.10846 0.096024 -0.13562 -0.13009 -0.10592 -0.050557 -0.26185 -0.065861 -0.079861 0.51935
310 -0.10516 -0.086728 -0.025333 -0.12668 -0.1085 0.089405 -0.11252 -0.12825 -0.11051 -0.0804 -0.29509 -0.057858 -0.085392 0.51014
311 -0.11628 -0.088989 -0.0399 -0.13213 -0.11224 0.11952 -0.10631 -0.13292 -0.10548 -0.049613 -0.29869 -0.076305 -0.089584 0.55032
312 -0.10787 -0.08524 -0.011617 -0.11427 -0.1301 0.13845 -0.11019 -0.13326 -0.11347 -0.050306 -0.27739 -0.055522 -0.090865 0.58604
313 -0.12651 -0.085601 -0.019194 -0.129 -0.12685 0.11367 -0.12593 -0.15197 -0.11788 -0.078879 -0.31113 -0.084438 -0.074496 0.59032
314 -0.11523 -0.080132 -0.014261 -0.12007 -0.12215 0.20897 -0.082623 -0.13103 -0.096867 -0.048362 -0.3088 -0.062115 -0.065547 0.57802
315 -0.12879 -0.071224 -0.0061174 -0.11834 -0.11307 0.24085 -0.098266 -0.13943 -0.11088 -0.061106 -0.29543 -0.070562 -0.084729 0.58811
316 -0.097895 -0.078395 -0.0039042 -0.10885 -0.11328 0.23389 -0.07109 -0.1159 -0.10223 -0.074229 -0.27878 -0.065768 -0.0703 0.60802
317 -0.12836 -0.084986 -0.028811 -0.12435 -0.13347 0.30842 -0.085913 -0.14514 -0.12685 -0.078712 -0.28544 -0.092045 -0.087351 0.55168
318 -0.11871 -0.10123 -0.046088 -0.12211 -0.13026 0.30743 -0.086567 -0.12671 -0.12826 -0.078285 -0.32462 -0.10282 -0.084183 0.57797
319 -0.12948 -0.085308 -0.014395 -0.12046 -0.12719 0.26743 -0.08896 -0.12133 -0.11821 -0.058168 -0.28506 -0.092959 -0.089284 0.61087
320 -0.11989 -0.071849 -0.0089814 -0.1182 -0.11822 0.36148 -0.084004 -0.11087 -0.10394 -0.053331 -0.3002 -0.083575 -0.080605 0.5621
321 -0.1159 -0.099411 -0.024008 -0.11413 -0.11786 0.33546 -0.062227 -0.11008 -0.10773 -0.041475 -0.294 -0.081542 -0.10366 0.57589
322 -0.10684 -0.088352 -0.023515 -0.10963 -0.12219 0.36525 -0.07137 -0.096838 -0.093389 -0.055968 -0.29119 -0.089609 -0.081518 0.61507
323 -0.11813 -0.078473 -0.019872 -0.12196 -0.12174 0.4207 -0.069914 -0.09517 -0.11768 -0.064331 -0.28461 -0.086515 -0.081739 0.64091
324 -0.12177 -0.087974 -0.011209 -0.10516 -0.12462 0.44035 -0.091397 -0.077172 -0.10732 -0.037894 -0.30609 -0.087772 -0.094811 0.64703
325 -0.11394 -0.10733 -0.020465 -0.12384 -0.12151 0.49781 -0.10182 -0.081453 -0.11389 -0.064497 -0.29869 -0.082529 -0.075132 0.70751
326 -0.1134 -0.062077 -0.00065224 -0.11231 -0.10326 0.52095 -0.048284 -0.073675 -0.08927 -0.042771 -0.29566 -0.076046 -0.085263 0.73016
327 -0.12055 -0.099468 -0.019189 -0.12687 -0.12986 0.48104 -0.094368 -0.067747 -0.13675 -0.077544 -0.3076 -0.094942 -0.078134 0.71715
328 -0.11582 -0.11254 -0.0076459 -0.11633 -0.11179 0.53079 -0.10907 -0.057779 -0.13397 -0.084697 -0.28986 -0.086769 -0.076536 0.79062
329 -0.10893 -0.07302 0.012717 -0.11793 -0.13325 0.6075 -0.063185 -0.045301 -0.12228 -0.06099 -0.24515 -0.072436 -0.079437 0.74008
330 -0.11425 -0.10884 -0.011419 -0.11208 -0.10869 0.56905 -0.084718 -0.029762 -0.10146 -0.087413 -0.22865 -0.086832 -0.063488 0.73
331 -0.10566 -0.077212 -0.022786 -0.1094 -0.11189 0.63241 -0.074832 0.044606 -0.10712 -0.058366 -0.16621 -0.082959 -0.0822 0.8082
332 -0.11192 -0.11145 -0.012023 -0.12154 -0.11452 0.69136 -0.072635 0.074704 -0.13038 -0.06544 -0.15548 -0.1103 -0.10774 0.7535
333 -0.095428 -0.081925 -0.0027899 -0.10045 -0.10066 0.71631 -0.067369 0.10861 -0.10025 -0.060783 -0.091286 -0.061783 -0.086932 0.82545
334 -0.07599 -0.098006 -0.0037067 -0.10562 -0.11592 0.74138 -0.045882 0.13439 -0.12374 -0.046316 -0.051767 -0.083399 -0.049344 0.75072
335 -0.090761 -0.11144 -0.035594 -0.13009 -0.1393 0.74537 -0.086396 0.11403 -0.09976 -0.071349 -0.029028 -0.075786 -0.073505 0.74532
336 -0.092442 -0.10275 -0.03373 -0.10432 -0.12055 0.76099 -0.078179 0.13368 -0.10711 -0.047032 0.067551 -0.097503 -0.084176 0.78901
337 -0.096024 -0.06734 -0.012177 -0.11657 -0.10786 0.78423 -0.086393 0.14658 -0.10787 -0.076026 0.090051 -0.1072 -0.080568 0.72958
338 -0.079825 -0.086961 -0.0070939 -0.10735 -0.11239 0.8447 -0.043866 0.15318 -0.10584 -0.070679 0.10136 -0.080656 -0.072129 0.76035
339 -0.099626 -0.099092 -0.035631 -0.11766 -0.12373 0.79174 -0.072609 0.15674 -0.12305 -0.083472 0.097529 -0.095963 -0.09626 0.74675
340 -0.10977 -0.1151 -0.013878 -0.11284 -0.12177 0.84673 -0.067503 0.17624 -0.13874 -0.087685 0.17805 -0.11008 -0.10471 0.76008
341 -0.099159 -0.090594 -0.0059043 -0.10708 -0.12785 0.85297 -0.090036 0.2169 -0.10835 -0.057048 0.15828 -0.086686 -0.087893 0.70751
342 -0.099801 -0.12569 -0.020621 -0.11418 -0.13166 0.87457 -0.0435 0.21699 -0.10258 -0.085311 0.29553 -0.098513 -0.078044 0.69584
343 -0.076522 -0.089407 -0.008918 -0.11118 -0.12183 0.83966 -0.057793 0.24575 -0.085752 -0.038395 0.36517 -0.07148 -0.063095 0.70733
344 -0.10033 -0.10743 -0.044425 -0.11044 -0.12237 0.85768 -0.087627 0.20917 -0.12617 -0.064988 0.36564 -0.1121 -0.10061 0.70212
345 -0.071685 -0.092049 -0.018702 -0.11063 -0.11397 0.89532 -0.04547 0.29891 -0.095538 -0.051381 0.38004 -0.062043 -0.046458 0.74154
346 -0.087566 -0.09477 -0.014808 -0.10365 -0.10871 0.87988 -0.052524 0.28684 -0.12267 -0.082294 0.45185 -0.09554 -0.061609 0.76603
347 -0.071578 -0.11333 -0.025375 -0.10054 -0.12355 0.91336 -0.063227 0.31699 -0.090773 -0.025177 0.48133 -0.062657 -0.075211 0.74764
348 -0.062979 -0.053333 -0.00098199 -0.095883 -0.09962 0.89992 -0.051311 0.33915 -0.087421 -0.06625 0.58376 -0.070743 -0.045152 0.7706
349 -0.08535 -0.072864 0.025151 -0.090882 -0.11433 0.91619 -0.057054 0.30531 -0.11537 -0.065004 0.59485 -0.09094 -0.072113 0.75585
350 -0.068682 -0.081975 0.0095244 -0.10862 -0.1066 0.81661 -0.048278 0.33374 -0.096787 -0.059987 0.57387 -0.074837 -0.078975 0.78104
351 -0.074213 -0.10112 0.00015759 -0.10871 -0.11132 0.69944 -0.045271 0.34416 -0.099864 -0.04962 0.58529 -0.075874 -0.062746 0.78245
352 -0.078214 -0.10638 -4.9218e-05 -0.12119 -0.12146 0.60777 -0.097265 0.32256 -0.098642 -0.073843 0.54711 -0.07088 -0.088427 0.77994
353 -0.077746 -0.10152 -0.032666 -0.11463 -0.11551 0.58351 -0.087588 0.33329 -0.10639 -0.083226 0.64076 -0.090167 -0.085128 0.71028
354 -0.085857 -0.11302 -0.036363 -0.12002 -0.13064 0.59165 -0.058532 0.37616 -0.12736 -0.05838 0.60436 -0.10398 -0.08713 0.76947
355 -0.095559 -0.081751 -0.02465 -0.11056 -0.12665 0.61829 -0.027285 0.37384 -0.11214 -0.073023 0.72143 -0.08649 -0.090661 0.82052
356 -0.07144 -0.090712 -0.0038564 -0.09557 -0.11619 0.61246 -0.052948 0.4026 -0.10297 -0.066046 0.65326 -0.091497 -0.062312 0.74321
357 -0.075241 -0.10763 -0.019313 -0.11428 -0.12339 0.56553 -0.029102 0.37263 -0.10616 -0.056709 0.70417 -0.10276 -0.071454 0.80114
358 -0.061013 -0.080154 0.01906 -0.10971 -0.10329 0.53917 -2.5441e-05 0.41182 -0.088129 -0.058732 0.76469 -0.067151 -0.051805 0.8132
359 -0.052884 -0.080526 0.0019131 -0.091655 -0.096287 0.49505 0.027491 0.41851 -0.081756 -0.057245 0.62453 -0.063647 -0.049376 0.83691
360 -0.047445 -0.058577 -0.0086737 -0.068713 -0.097676 0.46942 0.014158 0.46815 -0.074314 -0.043789 0.72151 -0.065744 -0.053108 0.87299
361 -0.070797 -0.094018 -0.01825 -0.11448 -0.11317 0.4447 -0.037226 0.45199 -0.085692 -0.041372 0.69925 -0.074281 -0.069459 0.76767
362 -0.077018 -0.10559 0.021433 -0.10959 -0.10247 0.45299 0.078041 0.40739 -0.0695 -0.058635 0.71262 -0.081047 -0.07202 0.79963
363 -0.05644 -0.07529 -0.0038841 -0.099148 -0.091013 0.44425 0.11758 0.45173 -0.048618 -0.044508 0.7594 -0.047274 -0.020841 0.89374
364 -0.075741 -0.1041 -0.0051209 -0.13054 -0.11028 0.38846 0.087734 0.41821 -0.085945 -0.083681 0.78969 -0.072401 -0.052883 0.83939
365 -0.077122 -0.099643 -0.017178 -0.098305 -0.11201 0.4041 0.10434 0.40096 -0.069263 -0.059534 0.77251 -0.062758 -0.069434 0.83911
366 -0.075234 -0.10527 0.0039955 -0.12151 -0.10345 0.38147 0.15858 0.44634 -0.084291 -0.046478 0.79846 -0.072874 -0.074505 0.78756
367 -0.057975 -0.089725 0.025769 -0.096621 -0.094318 0.37508 0.18229 0.47647 -0.077449 -0.077161 0.80985 -0.084601 -0.043707 0.68878
368 -0.069046 -0.086406 -0.0087081 -0.0897 -0.088887 0.37227 0.14945 0.4801 -0.084896 -0.077984 0.84334 -0.074348 -0.069238 0.65876
369 -0.068998 -0.069337 0.0026251 -0.10146 -0.097526 0.34355 0.21416 0.54353 -0.054794 -0.050897 0.97351 -0.078254 -0.055169 0.53444
370 -0.059879 -0.068789 -0.016182 -0.10237 -0.091055 0.32605 0.23578 0.54484 -0.068002 -0.04478 0.85677 -0.057801 -0.054311 0.42477
371 -0.061101 -0.07939 -0.0066986 -0.095325 -0.091254 0.3458 0.23722 0.53088 -0.06627 -0.070624 0.79969 -0.043688 -0.073392 0.47009
372 -0.048672 -0.078671 0.022995 -0.10131 -0.089433 0.3382 0.2288 0.52055 -0.076037 -0.028777 0.91727 -0.056845 -0.053963 0.42861
373 -0.059233 -0.052442 0.015088 -0.080821 -0.084722 0.32497 0.21946 0.52145 -0.056445 -0.04497 1.014 -0.053241 -0.034325 0.41697
374 -0.064075 -0.096843 0.014681 -0.11307 -0.098541 0.30199 0.21827 0.47974 -0.082983 -0.074373 0.84527 -0.070948 -0.061886 0.41786
375 -0.077936 -0.10276 0.0044642 -0.11079 -0.09572 0.26297 0.24103 0.46911 -0.068061 -0.032866 0.86796 -0.079115 -0.057337 0.39662
376 -0.055558 -0.080566 0.00087742 -0.10168 -0.088738 0.28978 0.22151 0.47288 -0.080029 -0.055569 0.78304 -0.061241 -0.057958 0.41424
377 -0.081269 -0.090737 -0.027449 -0.11164 -0.098437 0.25654 0.23886 0.4753 -0.074996 -0.059923 0.89971 -0.077048 -0.09186 0.37087
378 -0.05951 -0.10558 -0.012756 -0.077753 -0.10592 0.27258 0.28577 0.46225 -0.067364 -0.067376 0.83332 -0.065485 -0.042791 0.344
379 -0.053172 -0.10234 -0.00073301 -0.10868 -0.092195 0.23147 0.2825 0.5048 -0.041602 -0.041649 0.83828 -0.054502 -0.064602 0.31873
380 -0.063483 -0.11083 -0.00058981 -0.09744 -0.11667 0.24188 0.34367 0.5557 -0.06405 -0.053862 0.75729 -0.072688 -0.048374 0.32327
381 -0.071284 -0.095512 0.0019434 -0.091418 -0.090213 0.2452 0.33887 0.58034 -0.055497 -0.051225 0.76402 -0.059875 -0.045915 0.31888
382 -0.054096 -0.096493 -0.0047734 -0.099446 -0.092632 0.22496 0.36905 0.58957 -0.048875 -0.059878 0.75547 -0.054782 -0.040796 0.26735
383 -0.063427 -0.10743 -0.01843 -0.11097 -0.11665 0.23712 0.42086 0.57587 -0.039633 -0.053632 0.72592 -0.063638 -0.052478 0.27269
384 -0.042329 -0.084745 0.015663 -0.095623 -0.08691 0.21712 0.44431 0.57131 -0.0046506 -0.035415 0.67364 -0.051475 -0.031699 0.31517
385 -0.04784 -0.090046 0.025136 -0.091651 -0.080658 0.21818 0.43119 0.55793 -0.017158 -0.053618 0.58906 -0.047302 -0.04301 0.26586
386 -0.058231 -0.081698 -0.010021 -0.10832 -0.089577 0.19499 0.46458 0.55308 -0.020036 -0.039861 0.56543 -0.054779 -0.059502 0.23323
387 -0.047803 -0.093779 -0.023987 -0.1001 -0.087066 0.19103 0.45018 0.52913 0.0015361 -0.052844 0.55057 -0.066225 -0.072253 0.26535
388 -0.039314 -0.1025 -0.0094043 -0.089206 -0.092675 0.19241 0.4523 0.52537 0.0032183 -0.066278 0.54771 -0.068392 -0.077044 0.19923
389 -0.020435 -0.097091 0.0023489 -0.10293 -0.10135 0.18469 0.50041 0.51488 0.010741 -0.037861 0.52795 -0.052179 -0.051355 0.17485
390 -0.018257 -0.084742 -0.011438 -0.094153 -0.081453 0.16064 0.46582 0.5255 0.010253 -0.060244 0.53827 -0.050495 -0.046677 0.22406
391 -0.012068 -0.10688 -0.0089847 -0.10004 -0.099092 0.1786 0.55974 0.50636 -0.007495 -0.095547 0.4976 -0.071142 -0.064938 0.16134
392 0.0040704 -0.092155 -0.023301 -0.11435 -0.095611 0.14727 0.59629 0.52066 0.015577 -0.03684 0.44918 -0.055519 -0.075719 0.19816
393 0.007409 -0.070676 0.0047917 -0.085118 -0.07276 0.17091 0.56332 0.49774 0.0036394 -0.055603 0.4632 -0.056546 -0.072581 0.18063
394 0.032648 -0.079307 0.020255 -0.087446 -0.078478 0.16142 0.52969 0.49505 0.0051517 -0.029467 0.44397 -0.032492 -0.042102 0.19586
395 0.00017624 -0.095648 -0.0041919 -0.085904 -0.10305 0.14403 0.60325 0.4464 -0.042016 -0.04127 0.43515 -0.042979 -0.078583 0.17151
396 0.020825 -0.096059 -0.013719 -0.079253 -0.082176 0.14384 0.63459 0.4121 -0.033314 -0.053673 0.42397 -0.060826 -0.075945 0.18974
397 0.036583 -0.10774 -0.0066155 -0.092891 -0.078885 0.13787 0.62027 0.4188 -0.035752 -0.056306 0.39153 -0.061242 -0.040076 0.16319
398 0.035092 -0.11066 0.0053377 -0.071569 -0.094964 0.13401 0.66138 0.42954 -0.011639 -0.025459 0.41331 -0.044839 -0.073657 0.15481
399 0.035521 -0.060993 0.0021009 -0.074328 -0.069273 0.15304 0.55718 0.40948 -0.0040972 -0.031232 0.42126 -0.051746 -0.032769 0.13849
400 0.049149 -0.10298 -0.003086 -0.079976 -0.064452 0.12681 0.51176 0.40148 -0.018115 -0.057036 0.37196 -0.075093 -0.06818 0.13918
401 0.041388 -0.071655 -0.0029828 -0.055724 -0.041751 0.134 0.57909 0.41301 -0.012633 -0.045959 0.39036 -0.049609 -0.010901 0.1059
402 0.041417 -0.090037 -0.03428 -0.062883 -0.04472 0.10785 0.5814 0.41743 -0.02952 -0.046922 0.35284 -0.060426 -0.057122 0.10039
403 0.069975 -0.073408 0.010604 -0.046031 -0.021618 0.13029 0.53942 0.43821 0.030382 -0.014115 0.38292 -0.055563 -0.038134 0.098166
404 0.059304 -0.090359 -0.024603 -0.057499 -0.030637 0.11733 0.51542 0.43104 0.030654 -0.023798 0.33032 -0.056579 -0.067765 0.081007
405 0.069722 -0.09521 0.00452 -0.057417 0.014984 0.086463 0.64842 0.43281 0.059446 -0.038322 0.29238 -0.038496 -0.052116 0.096849
406 0.065351 -0.10759 -0.0032968 -0.070226 0.029495 0.097454 0.58925 0.39855 0.10893 -0.028625 0.30829 -0.051183 -0.076348 0.036161
407 0.09941 -0.079672 0.014716 -0.057464 0.009496 0.10954 0.5946 0.39315 0.12417 -0.049448 0.31513 -0.04214 -0.038059 0.069742
408 0.063878 -0.097424 -0.04056 -0.058202 -0.024563 0.097544 0.60252 0.35077 0.13479 -0.045481 0.28472 -0.053366 -0.06376 0.074644
409 0.052917 -0.10605 -0.030117 -0.066711 0.046848 0.066774 0.6206 0.33047 0.13354 -0.065854 0.24058 -0.060023 -0.080392 0.029645
410 0.095556 -0.067986 0.009886 -0.039799 0.076819 0.097614 0.61409 0.34749 0.1425 -0.016947 0.28246 -0.02579 -0.012583 0.086337
411 0.084204 -0.083207 -0.020041 -0.067167 0.10799 0.078785 0.55464 0.33633 0.17691 -0.035351 0.28052 -0.054246 -0.049424 0.037829
412 0.099543 -0.10688 -0.0021376 -0.066896 0.0010916 0.072905 0.59852 0.33543 0.19011 -0.038664 0.23352 -0.041633 -0.060576 0.02953
413 0.095851 -0.10026 -0.0057744 -0.068394 -0.0051773 0.071355 0.61926 0.33923 0.19821 -0.034947 0.2307 -0.04285 -0.045177 0.026422
414 0.08648 -0.1 0.018389 -0.072832 -0.014846 0.059655 0.57912 0.32317 0.16547 -0.04042 0.22535 -0.058007 -0.064118 0.013883
415 0.12214 -0.073062 -0.0048281 -0.046171 0.0030149 0.081145 0.57825 0.3633 0.17632 -0.0041833 0.26338 -0.024593 -0.052989 0.049765
416 0.13271 -0.065043 0.0079951 -0.044679 0.028506 0.081266 0.52309 0.34982 0.14541 -0.034956 0.27559 -0.02714 -0.038821 0.023227
417 0.12255 -0.090634 -0.011772 -0.054387 0.087027 0.062196 0.59501 0.3576 0.099863 -0.04359 0.23256 -0.032427 -0.038542 0.036938
418 0.13158 -0.090515 0.0018715 -0.047246 0.10337 0.058366 0.53196 0.34025 0.095995 -0.034403 0.24638 -0.034003 -0.037033 0.03905
419 0.11865 -0.075357 -0.017555 -0.053794 0.11759 0.059286 0.61368 0.32246 0.076457 -0.035616 0.2048 -0.03352 -0.061815 0.012602
420 0.12794 -0.076848 0.021498 -0.056562 0.15814 0.067916 0.64003 0.30796 0.09865 -0.051659 0.22184 -0.034477 -0.035886 0.026313
421 0.11891 -0.096839 -0.017019 -0.071211 0.17906 0.040087 0.58267 0.29317 0.063692 -0.047872 0.17052 -0.042454 -0.044297 0.032885
422 0.10323 -0.09745 -0.0070457 -0.063489 0.060743 0.040727 0.61317 0.27363 0.071004 -0.050606 0.20626 -0.05316 -0.090729 -0.0078235
423 0.12285 -0.087711 -0.010103 -0.060837 0.046804 0.039717 0.61529 0.30535 0.10167 -0.029089 0.17645 -0.035677 -0.04991 0.016558
424 0.11186 -0.079583 -0.0065193 -0.062865 0.063075 0.060277 0.56188 0.27793 0.11826 -0.024382 0.18146 0.042706 -0.051841 -0.0202
425 0.12532 -0.083914 0.0074339 -0.061764 0.058976 0.043587 0.59603 0.26104 0.082681 -0.017135 0.17412 0.07729 -0.018522 0.028041
426 0.13475 -0.087165 -0.0017029 0.015868 0.072347 0.034768 0.60364 0.29054 0.10027 -0.037848 0.17924 0.095723 -0.066974 0.028803
427 0.13969 -0.082606 0.0214 0.04837 0.11272 0.035968 0.63855 0.27007 0.10848 -0.056391 0.15964 0.11298 -0.052925 -0.027235
428 0.14571 -0.10893 -0.0010765 0.032821 0.099839 0.042068 0.59304 0.26873 0.12749 -0.037965 0.14394 0.12014 -0.029976 -0.0066438
429 0.17498 -0.065028 0.0034666 0.046173 0.07916 0.014588 0.64437 0.27799 0.12252 -0.024298 0.20486 0.16326 -0.040078 0.049828
430 0.1653 -0.07496 0.02117 0.063285 0.064742 0.018098 0.65061 0.27058 0.11002 -0.046081 0.14199 0.13171 -0.052589 0.022619
431 0.1875 -0.085581 -0.008097 0.042096 0.059473 0.025809 0.54652 0.26011 0.12066 -0.050874 0.13123 0.13412 -0.04795 0.036851
432 0.21859 -0.093962 0.0099862 0.058338 0.045174 0.021979 0.6373 0.24955 0.11245 -0.043957 0.1435 0.12067 -0.050172 0.071183
433 0.22268 -0.081673 -0.0031106 0.0013997 0.037485 0.025259 0.62884 0.23054 0.097389 -0.02401 0.12032 0.12676 -0.030483 0.0096743
434 0.24357 -0.067474 -0.0059474 -0.0071087 0.057916 0.026399 0.68254 0.25197 0.13566 -0.035004 0.12563 0.14676 -0.037424 0.012746
435 0.24116 -0.10291 0.0099258 -0.022297 0.050917 0.019749 0.64331 0.22759 0.10568 -0.034587 0.099972 0.13263 -0.021736 0.023108
436 0.22658 -0.11221 0.029369 -0.018545 0.058718 0.02039 0.64173 0.20894 0.078875 -0.04311 0.099251 0.11982 -0.049257 0.021979
437 0.24341 -0.073128 -0.0079478 -0.0080636 0.073889 0.02684 0.56717 0.22528 0.10935 -0.025043 0.10025 0.13158 -0.026948 -0.032509
438 0.26537 -0.10774 -0.0070846 -0.023092 0.10493 0.12198 0.51758 0.1847 0.07954 -0.057126 0.082649 0.13355 -0.0099395 -0.083038
439 0.27912 -0.08726 0.0089986 -0.02816 0.11168 0.14929 0.54972 0.21463 0.11882 -0.01115 0.098458 0.13954 -0.018911 -0.046886
440 0.29044 -0.077002 0.0030118 -0.0098986 0.1344 0.0608 0.53168 0.19065 0.099984 -0.033223 0.19117 0.14787 -0.036942 -0.028434
441 0.28073 -0.096753 -0.017725 -0.024637 0.16666 0.031851 0.52434 0.19995 0.10525 -0.058456 0.16324 0.11986 -0.034523 -0.047613
442 0.26269 -0.076104 -0.0057018 -0.0083352 0.19332 0.048601 0.57805 0.1986 0.096549 -0.076039 0.25694 0.12718 -0.041095 -0.040371
443 0.28006 -0.083265 0.0052814 -0.00025351 0.13425 0.054261 0.59026 0.21416 0.11832 -0.035252 0.36991 0.11903 -0.029276 0.0036705
444 0.26047 -0.089226 -0.0082355 0.078908 0.12882 0.040271 0.54676 0.19999 0.12491 -0.044345 0.40517 0.12163 -0.011647 0.0034321
445 0.24338 -0.078737 0.0072077 0.11096 0.12608 0.059861 0.53543 0.17858 0.1398 -0.056609 0.49473 0.10902 -0.047619 -0.028516
446 0.21858 -0.075919 -0.00015907 0.12881 0.14435 0.057832 0.55563 0.1486 0.18998 -0.047382 0.43747 0.085499 -0.03787 0.032375
447 0.25338 -0.07296 0.012924 0.18483 0.19769 0.083412 0.58492 0.18336 0.27992 -0.021785 0.39766 0.096982 0.0051688 0.11072
448 0.23384 -0.081321 -0.020453 0.15078 0.20822 0.085182 0.57445 0.17024 0.27503 -0.057908 0.49184 0.086405 -0.0099525 0.087689
449 0.21353 -0.071312 -0.0070395 0.17727 0.26499 0.075052 0.57012 0.16954 0.26128 -0.025641 0.67261 0.086308 -0.024224 0.09889
450 0.20668 -0.062363 0.0021437 0.17202 0.26074 0.051312 0.53849 0.16237 0.27134 -0.047595 0.52504 0.074462 -0.011575 0.037222
451 0.19508 -0.10049 -0.013763 0.13147 0.23513 0.024263 0.51095 0.13917 0.24547 -0.017158 0.4186 0.092495 -0.033366 0.021273
452 0.19706 -0.088066 -0.02449 0.073952 0.1649 0.020673 0.51848 0.14901 0.21007 -0.026481 0.37975 0.071538 -0.016358 0.028485
453 0.19633 -0.090767 -0.0066467 0.053433 0.13974 0.010973 0.47794 0.14547 0.17466 -0.052404 0.30844 0.078292 -0.013289 0.0049967
454 0.2082 -0.060458 0.023126 0.073025 0.12978 0.038133 0.57041 0.13994 0.18288 -0.010997 0.27854 0.082355 0.0142 0.014188
455 0.21612 -0.074229 -0.01897 0.062747 0.11487 0.0069234 0.48912 0.14176 0.15653 -0.05399 0.27629 0.050518 -0.027252 0.01018
456 0.18984 -0.09268 -0.011957 0.056358 0.09402 0.012634 0.51942 0.11388 0.13841 -0.041904 0.25944 0.067301 -0.032803 0.00033156
457 0.24319 -0.084402 -0.026464 0.08633 0.11092 0.011984 0.52226 0.1537 0.16769 -0.010847 0.27698 0.062945 0.022486 -0.0055368
458 0.25329 -0.093123 -0.0027808 0.068562 0.1233 -0.000776 0.52969 0.12125 0.13382 -0.0281 0.20736 0.063638 0.021154 -0.046445
459 0.29654 -0.060974 0.020472 0.070493 0.1066 0.015744 0.53262 0.16836 0.14834 -0.0042131 0.22586 0.071441 0.030953 -0.036754
460 0.29732 -0.072975 0.012986 0.087155 0.090045 0.010984 0.54553 0.13917 0.13739 -0.022736 0.21733 0.067524 0.055812 -0.002442
461 0.34374 -0.061716 0.013979 0.074717 0.11456 -0.0010554 0.51805 0.15164 0.14201 -0.017759 0.19874 0.089088 0.0602 0.0071997
462 0.33988 -0.083978 -0.00086798 0.080308 0.098667 -0.0081752 0.47024 0.13159 0.12342 -0.021173 0.20456 0.068521 0.031249 0.016151
463 0.33572 -0.088249 -0.0094948 0.07436 0.091378 -0.023275 0.46223 0.13914 0.091246 -0.036256 0.17295 0.062134 0.051128 -0.0070371
464 0.33531 -0.07602 -0.020402 0.078352 0.080899 -0.020725 0.49268 0.12144 0.11834 -0.046379 0.15351 0.057838 0.011867 0.0012845
465 0.33079 -0.058591 -0.017788 0.094234 0.08401 -0.0052246 0.48599 0.13654 0.11261 -0.030882 0.16494 0.064191 0.033935 -0.030434
466 0.33162 -0.046472 -0.014605 0.10377 0.078072 -0.0081544 0.46794 0.14572 0.1343 -0.018165 0.16481 0.067454 0.027744 -0.027472
467 0.31664 -0.083303 -0.003912 0.080317 0.058223 -0.015094 0.47692 0.11674 0.10294 -0.060059 0.11735 0.075497 0.032823 -0.028491
468 0.2806 -0.087515 -0.0028988 0.084529 0.094994 -0.032374 0.4583 0.1001 0.10049 -0.039592 0.14111 0.071231 0.052571 -0.024709
469 0.27693 -0.058956 0.014904 0.10787 0.092825 -0.0017938 0.45213 0.11533 0.083649 -0.039365 0.12912 0.085844 0.08667 0.0034726
470 0.25609 -0.061577 -0.023042 0.091082 0.087606 -0.0061836 0.47307 0.12295 0.094981 -0.025748 0.11297 0.065257 0.090749 -0.056776
471 0.22753 -0.066368 -0.033469 0.1028 0.070777 -0.044123 0.43904 0.083462 0.097854 -0.020651 0.10432 0.045781 0.088847 -0.0098141
472 0.2303 -0.065989 -0.019506 0.082445 0.082788 -0.020213 0.41759 0.083691 0.11114 -0.014114 0.081502 0.067754 0.11898 -0.010933
473 0.21229 -0.092431 -0.020543 0.083027 0.076659 -0.028263 0.39113 0.087799 0.077288 -0.051668 0.082851 0.060677 0.10691 -0.036641
474 0.18098 -0.10805 -0.02314 0.057729 0.07572 -0.046453 0.44159 0.065337 0.07517 -0.044441 0.03394 0.02502 0.071244 -0.0014493
475 0.22338 -0.081553 -0.016846 0.05759 0.065722 -0.041073 0.39 0.063515 0.083842 -0.046964 0.050169 0.050704 0.12069 -0.039248
476 0.23355 -0.063784 0.010237 0.10768 0.098803 -0.0053724 0.41862 0.086583 0.104 -0.015437 0.099569 0.084407 0.11827 0.009844
477 0.19632 -0.097135 -0.03421 0.058764 0.062994 -0.058762 0.35276 0.055382 0.093037 -0.0662 0.042918 0.05201 0.06898 -0.038584
478 0.21705 -0.075936 0.0011631 0.095225 0.17749 -0.041982 0.40459 0.08334 0.096599 -0.031553 0.048487 0.064874 0.13273 -0.030163
479 0.20536 -0.080258 -0.027934 0.11704 0.10718 -0.051982 0.3466 0.065978 0.088301 -0.046957 0.014116 0.046247 0.1689 -0.075071
480 0.2062 -0.080289 -0.0064005 0.10986 0.13132 -0.025322 0.35 0.065166 0.088954 -0.04357 0.042265 0.05909 0.24126 -0.02184
481 0.21323 -0.06727 -0.019927 0.10098 0.10939 -0.028011 0.30416 0.078394 0.072376 -0.021433 0.039355 0.039453 0.16424 -0.037158
482 0.21319 -0.098671 -0.014744 0.12004 0.12777 -0.026061 0.31313 0.072272 0.085598 -0.058666 0.035864 0.057577 0.12672 -0.073886
483 0.21433 -0.062702 -0.0058409 0.22532 0.17133 -0.051081 0.36065 0.066741 0.09594 -0.0099193 0.021203 0.06836 0.20745 -0.099795
484 0.22372 -0.075024 -0.032198 0.248 0.22539 -0.046401 0.31677 0.071459 0.10635 0.0014175 0.035342 0.078163 0.1585 -0.081283
485 0.21311 -0.070615 -0.012845 0.21496 0.19433 -0.047981 0.30531 0.052407 0.072515 -0.027566 0.045011 0.089477 0.16493 -0.0019114
486 0.2348 -0.042536 0.0088287 0.25768 0.16119 -0.04228 0.41305 0.064835 0.088677 -0.0062489 0.027871 0.1848 0.19436 -0.03204
487 0.23844 -0.063827 -0.012608 0.27587 0.17348 -0.0444 0.32296 0.058163 0.080649 -0.024112 0.0060798 0.20716 0.18267 -0.047528
488 0.23971 -0.071058 0.001845 0.26874 0.13545 -0.03558 0.36698 0.048742 0.064011 -0.013595 -0.00067098 0.24806 0.2241 -0.024627
489 0.22805 -0.05217 0.0083582 0.29537 0.14375 -0.03127 0.36142 0.04664 0.066104 -0.021048 0.036168 0.22059 0.2043 -0.062455
490 0.22346 -0.072861 -0.013019 0.2817 0.12988 -0.05616 0.30016 0.045858 0.075916 -0.0095016 0.0011774 0.23465 0.22263 -0.046473
491 0.22165 -0.049772 0.0056246 0.30913 0.13771 -0.023399 0.28815 0.047196 0.079358 -0.015775 -0.010353 0.25048 0.21542 -0.028542
492 0.19975 -0.052553 -0.013772 0.29569 0.11343 -0.050069 0.29778 0.060464 0.07018 -0.0043879 0.0067258 0.24972 0.15911 -0.07581
493 0.19882 -0.066954 0.008631 0.32806 0.099552 -0.062999 0.24823 0.046753 0.066593 -0.021721 -0.006875 0.2351 0.18252 -0.096488
494 0.2069 -0.080435 -0.013176 0.33009 0.12461 -0.054379 0.23364 0.027041 0.065425 -0.022704 -0.016606 0.26527 0.1913 -0.045347
495 0.18922 -0.087677 -0.010023 0.32904 0.11407 -0.047789 0.27499 0.023039 0.045347 -0.011217 -0.0096166 0.24837 0.19238 -0.039325
496 0.17981 -0.070728 0.020961 0.3434 0.091105 -0.056968 0.21042 0.042387 0.068079 -0.019811 -0.015987 0.25236 0.20268 -0.091014
497 0.17015 -0.046009 0.0072738 0.34948 0.10591 -0.059358 0.25694 0.018295 0.058952 -0.023744 -0.0052082 0.22988 0.20299 -0.054322
498 0.1538 -0.07152 -0.011503 0.34056 0.084777 -0.050658 0.27667 0.039614 0.037094 -0.017097 -0.028049 0.25922 0.21672 -0.06211
499 0.14203 -0.065261 -0.02536 0.35567 0.091348 -0.085558 0.25752 0.0041617 0.054716 -0.01184 -0.05263 0.24193 0.1917 -0.038119
500 0.15375 -0.027363 0.00074335 0.30801 0.085519 -0.034738 0.271 0.03861 0.075398 0.0016466 -0.0086606 0.22028 0.25417 -0.049817
501 0.12005 0.043636 -0.029593 0.22424 0.077501 -0.071037 0.21784 0.0052181 0.04056 -0.037047 -0.053721 0.15709 0.14887 -0.088616
502 0.11845 0.15523 -0.01125 0.22196 0.072552 -0.062857 0.21574 -0.0070937 0.033623 -0.03063 -0.030142 0.1309 0.17553 -0.060154
503 0.15797 0.20297 -0.017117 0.22925 0.073913 -0.059557 0.20081 0.0091545 0.057195 -0.0028529 -0.041763 0.16173 0.21369 -0.065952
504 0.12097 0.25049 0.0013161 0.21532 0.068914 -0.084807 0.2247 0.0046927 0.026717 -0.043466 -0.055124 0.15413 0.16773 -0.062071
505 0.1363 0.31194 0.020709 0.2287 0.090465 -0.056317 0.19561 0.0079808 0.059399 -0.017929 -0.048945 0.15674 0.18936 -0.014609
506 0.12893 0.40708 0.019913 0.23432 0.11966 -0.042066 0.19885 0.026909 0.059782 -0.021412 -0.0095055 0.14939 0.15399 -0.0044574
507 0.10316 0.40613 0.014706 0.216 0.093707 -0.071846 0.1747 -0.0086528 0.031974 -0.020326 -0.062606 0.14482 0.13561 -0.065786
508 0.10173 0.45126 0.030999 0.21081 0.065718 -0.066486 0.17122 -0.0031046 0.044896 -0.035629 -0.036887 0.12391 0.16323 -0.073804
509 0.12589 0.47371 0.026672 0.2378 0.1088 -0.057846 0.1938 0.034624 0.038208 -0.017662 -0.029308 0.15532 0.2033 -0.061293
510 0.11658 0.52009 0.010605 0.22655 0.087141 -0.058006 0.19969 0.0019118 0.046301 -0.027575 -0.049119 0.13943 0.18239 -0.059541
511 0.10694 0.44935 0.053448 0.23585 0.10676 -0.048255 0.19665 -0.01217 0.028683 -0.011918 -0.054569 0.14483 0.16038 -0.082439
512 0.10538 0.4952 0.0085617 0.2233 0.082783 -0.057905 0.17487 0.00055818 0.057295 -0.032941 -0.06871 0.11158 0.19074 -0.062118
513 0.071473 0.41849 0.0066049 0.18643 0.070374 -0.078145 0.14438 -0.0058236 0.017547 -0.040455 -0.045121 0.12516 0.15091 -0.064916
514 0.080802 0.27027 0.017778 0.19216 0.034175 -0.090135 0.12263 0.00028456 0.04518 -0.029898 -0.070362 0.12168 0.12009 -0.063204
515 0.10082 0.21286 0.012591 0.20663 0.062076 -0.075985 0.18323 0.0098127 0.041442 -0.035201 -0.067763 0.13608 0.14003 -0.094353
516 0.10659 0.20104 0.020904 0.20298 0.060087 -0.051375 0.17125 0.013521 0.033644 -0.012194 -0.061184 0.13612 0.14325 -0.094111
517 0.075898 0.19759 -0.0049224 0.20038 0.052738 -0.066394 0.15122 0.0029091 0.010016 -0.037207 -0.093174 0.12566 0.12102 -0.06645
518 0.077956 0.22026 0.0095108 0.18896 0.050619 -0.072124 0.14703 0.011807 0.036588 -0.023041 -0.095425 0.11783 0.14055 -0.096408
519 0.092175 0.22389 -0.007836 0.18887 0.068811 -0.059694 0.13656 0.017026 0.042951 -0.027144 -0.056316 0.12583 0.13639 -0.099986
520 0.086774 0.21399 -0.020093 0.16252 0.048282 -0.079814 0.11038 0.029304 0.024943 -0.0085369 -0.053057 0.11179 0.12689 -0.086055
521 0.086962 0.21772 0.0095004 0.20596 0.051943 -0.085534 0.12396 0.024362 0.023895 -0.0096101 -0.069748 0.11055 0.12937 -0.074453
522 0.070451 0.22908 -0.0027164 0.18751 0.060834 -0.094783 0.095535 -0.01336 0.0071074 -0.022803 -0.035208 0.088958 0.12474 -0.066081
523 0.0964 0.22665 0.022897 0.17707 0.067805 -0.066473 0.14865 0.017748 0.02275 0.0031836 -0.048909 0.10089 0.15773 -0.06114
524 0.079158 0.21263 0.03943 0.18916 0.064286 -0.076223 0.11082 0.018086 0.028002 0.02123 -0.06923 0.12146 0.1505 -0.091818
525 0.053787 0.19088 0.0041332 0.16395 0.038947 -0.083743 0.074795 -0.018225 -0.0039859 -0.044473 -0.077101 0.072508 0.079447 -0.14139
526 0.061595 0.21136 0.024046 0.17805 0.054928 -0.080403 0.10609 -0.0080172 0.021576 -0.005516 -0.052962 0.10234 0.1026 -0.090185
527 0.069734 0.20883 0.01233 0.16681 0.061959 -0.084222 0.087008 -0.010609 0.018079 -0.021059 -0.082462 0.12091 0.14261 -0.1155
528 0.11934 0.20634 0.012513 0.15961 0.031181 -0.074682 0.11074 0.017949 0.015381 -0.0092223 -0.077963 0.14061 0.11785 -0.072362
529 0.083561 0.21031 0.004556 0.16221 0.047622 -0.090592 0.088181 0.0044074 0.014533 -0.0047555 -0.090244 0.097251 0.16028 -0.08822
530 0.12634 0.22069 0.0081591 0.16556 0.063143 -0.077302 0.095088 0.0052856 0.021845 -0.020199 -0.046045 0.13283 0.12717 -0.094909
531 0.087159 0.21197 0.0080023 0.15261 0.052834 -0.084852 0.14502 -0.0047062 0.038047 -0.016252 -0.10692 0.093498 0.11337 -0.1033
532 0.088347 0.22995 0.00016553 0.16072 0.063515 -0.063591 0.081091 0.013692 0.01804 -0.014315 -0.096066 0.10633 0.12559 -0.10154
533 0.076296 0.19951 -0.0043913 0.15531 0.032426 -0.095401 0.10536 -0.01057 0.020902 -0.010618 -0.088517 0.096564 0.10065 -0.070134
534 0.055754 0.19538 0.0015719 0.13503 0.050917 -0.096551 0.076734 -0.019222 0.0070341 -0.048171 -0.097228 0.078408 0.11107 -0.091532
535 0.078633 0.23278 0.0070951 0.13465 0.069228 -0.085121 0.12427 -0.0064535 0.0094564 0.0054354 -0.081509 0.12225 0.12656 -0.1295
536 0.059092 0.19396 0.010368 0.11128 0.050449 -0.084821 0.089567 -0.030735 -0.00088139 -0.041488 -0.08785 0.089694 0.12592 -0.10899
537 0.06873 0.20484 0.022211 0.15826 0.062671 -0.0776 0.092243 -0.0083171 0.013801 -0.030021 -0.14294 0.096317 0.11161 -0.084767
538 0.059689 0.18498 0.00020469 0.12807 0.058972 -0.09323 0.0522 -0.026279 0.014163 -0.0026441 -0.1299 0.094511 0.11599 -0.10676
539 0.037577 0.18824 0.0070479 0.12704 0.047883 -0.1026 0.065306 -0.035691 -0.014895 -0.044087 -0.12221 0.10332 0.10587 -0.10685
540 0.032276 0.17967 0.0028011 0.10999 0.038484 -0.08581 0.077603 -0.042732 -0.026082 -0.06259 -0.088333 0.096027 0.1048 -0.10649
541 0.076255 0.18503 0.0020143 0.13382 0.045945 -0.08316 0.080619 -0.00062431 0.01383 0.019836 -0.079824 0.12221 0.13436 -0.081371
542 0.034323 0.17923 -0.0058225 0.10195 0.042956 -0.082289 0.066266 -0.037716 0.005312 -0.035747 -0.12863 0.096034 0.096665 -0.076179
543 0.068122 0.16435 0.013571 0.15724 0.060007 -0.098729 0.076092 -0.026168 0.019504 0.00302 -0.11717 0.11654 0.10043 -0.097267
544 0.053001 0.17943 0.0093138 0.13573 0.062608 -0.082459 0.068249 -0.02859 -0.012324 -0.021793 -0.12605 0.10073 0.075692 -0.11849
545 0.087719 0.22206 0.033217 0.16148 0.071769 -0.059749 0.10897 -0.010672 0.026369 -0.0081663 -0.068697 0.12202 0.11692 -0.040374
546 0.038398 0.16394 0.00065023 0.12853 0.039111 -0.097459 0.088852 -0.036033 0.012051 -0.01698 -0.10258 0.1062 0.075489 -0.107
547 0.023906 0.16505 -0.042267 0.12206 0.052832 -0.083708 0.058809 -0.045905 -0.015647 -0.025683 -0.10574 0.11462 0.061678 -0.096401
548 0.029445 0.17557 0.013877 0.11259 0.057943 -0.088028 0.061545 -0.033727 -0.015345 -0.027696 -0.12153 0.10427 0.073527 -0.1214
549 0.035824 0.19259 -0.00069019 0.10882 0.047414 -0.10252 0.055282 -0.018549 0.013588 0.006461 -0.09815 0.11048 0.11099 -0.11409
550 0.029882 0.14353 -0.033217 0.10999 0.037715 -0.12557 0.052578 -0.048281 -0.03388 -0.064302 -0.11192 0.0758 0.040474 -0.1107
551 0.038891 0.17081 -0.013354 0.098558 0.038186 -0.10154 0.050385 -0.044492 -0.013988 -0.025725 -0.11593 0.101 0.080513 -0.085674
552 0.0189 0.14868 0.0039594 0.10543 0.026747 -0.094397 0.018201 -0.050964 -0.023866 -0.040599 -0.086042 0.076647 0.057602 -0.061293
553 0.037418 0.15548 0.0091526 0.11816 0.024728 -0.093847 0.062668 -0.028056 0.00080656 -0.027922 -0.12659 0.08502 0.0538 -0.077941
554 0.022137 0.16535 -0.0033942 0.11494 0.026909 -0.1028 0.056184 -0.036778 0.0050188 -0.014445 -0.13641 0.089473 0.057359 -0.07899
555 0.040805 0.15496 0.019739 0.11452 0.031961 -0.097147 0.074521 -0.02296 0.00017102 -0.026138 -0.093615 0.083057 0.049088 -0.056068
556 0.013524 0.12702 0.0058522 0.10556 0.018022 -0.098297 0.032287 -0.043251 -0.0080267 -0.023071 -0.13005 0.06512 0.056466 -0.078986
557 0.029333 0.14588 -0.025885 0.10181 0.022303 -0.10445 0.014794 -0.015993 -0.011065 0.013116 -0.11059 0.080083 0.095105 -0.087695
558 0.029081 0.12786 -0.014221 0.08101 0.018234 -0.1152 0.02128 -0.030825 -0.0053323 -0.023488 -0.11287 0.070926 0.069614 -0.041873
559 0.0018099 0.13591 -0.028318 0.071502 0.000885 -0.11922 0.058387 -0.055557 -0.03778 -0.047821 -0.14912 0.05007 0.029962 -0.1169
560 0.019668 0.14383 -0.0063351 0.090103 0.025736 -0.11377 0.035343 -0.033229 0.0070122 -0.006234 -0.11917 0.067973 0.070541 -0.07137
561 0.011407 0.1474 0.020998 0.10011 0.021577 -0.098796 -0.00052005 -0.028281 -0.0096856 -0.0042472 -0.11729 0.081086 0.04849 -0.10218
562 0.010306 0.15391 -0.011349 0.079257 0.017698 -0.10775 0.044426 -0.030492 -0.0096834 -0.02738 -0.13841 0.05079 0.051459 -0.052527
563 0.010384 0.10604 -0.010625 0.052399 0.0085694 -0.1126 0.014703 -0.045814 -0.033911 -0.019834 -0.1537 0.052303 0.0062473 -0.090885
564 0.010793 0.10218 -0.020662 0.05713 0.0033306 -0.12586 0.0096195 -0.030446 -0.020489 -0.023667 -0.11478 0.055616 0.033436 -0.079323
565 -0.0031984 0.10434 -0.030159 0.059522 -0.013928 -0.13527 0.0064461 -0.045048 -0.017707 -0.05689 -0.14451 0.045889 0.042505 -0.13147
566 0.01454 0.11662 -0.020736 0.082904 0.014313 -0.1127 0.073393 -0.03514 -0.022674 -0.022943 -0.13394 0.051113 0.033223 -0.09875
567 0.015669 0.1276 -0.0063527 0.055505 0.010314 -0.098044 0.039209 -0.033561 -0.020952 -0.0062062 -0.14261 0.080596 0.042562 -0.10704
568 -0.0069626 0.11718 -0.0062395 0.048847 -0.013855 -0.10969 0.028246 -0.061783 -0.03889 -0.049229 -0.14847 0.037199 -0.00035927 -0.098417
569 0.012236 0.11131 0.0086737 0.060799 0.013086 -0.099434 0.041052 -0.045305 -0.040318 -0.032143 -0.10079 0.058583 0.040279 -0.1184
570 0.014005 0.13385 0.00077687 0.06811 0.017277 -0.094234 0.038459 -0.041697 -0.0006955 -0.020086 -0.12503 0.065416 0.056468 -0.106
571 -0.0039967 0.10762 -0.01873 0.055892 0.019338 -0.091814 0.063445 -0.054749 -0.020733 -0.025069 -0.16567 0.045839 0.0097468 -0.11695
572 -0.013628 0.089152 -0.0039267 0.040664 0.0029694 -0.082293 0.071052 -0.06216 -0.026611 -0.049762 -0.15789 0.039492 0.013416 -0.11441
573 0.0091605 0.091451 0.014986 0.041795 -0.0039494 -0.10292 0.031878 -0.024522 -0.014479 -0.020565 -0.13139 0.062326 0.015054 -0.11447
574 -0.0095608 0.1304 0.0084496 0.067657 0.020722 -0.088773 0.028335 -0.046874 -0.028587 -0.028118 -0.12098 0.043479 0.039173 -0.10575
575 -0.011602 0.096079 -0.0043472 0.052419 0.016833 -0.10176 0.021551 -0.047246 -0.025874 -0.045432 -0.1457 0.015162 0.016652 -0.12647
576 0.0062864 0.10196 -0.011634 0.0528 0.025574 -0.087393 0.042488 -0.047508 0.0029779 -0.033715 -0.16298 0.040836 0.03344 -0.10367
577 -0.00033499 0.10698 -0.0097608 0.048912 0.030015 -0.079512 0.023214 -0.027029 -0.0029499 -0.029998 -0.13438 0.020289 0.035869 -0.070312
578 -0.028826 0.10849 -0.016698 0.046574 0.0016261 -0.10489 0.044081 -0.057191 -0.040088 -0.042781 -0.1399 0.025102 0.029888 -0.1101
579 0.0056322 0.097504 -0.0038944 0.056155 0.010667 -0.097282 0.041867 -0.035573 -0.020785 -0.040184 -0.14482 0.046045 0.033286 -0.12647
580 -0.010499 0.076423 -0.027941 0.034337 0.010438 -0.094922 0.048094 -0.050445 -0.032973 -0.052838 -0.15186 0.018389 0.011435 -0.081167
581 -0.0099005 0.082372 -0.012998 0.057559 0.0026495 -0.097152 0.022131 -0.035897 -0.026131 -0.018101 -0.1392 0.035262 0.0039937 -0.11328
582 0.016938 0.09078 0.0085552 0.051181 0.019411 -0.098481 0.049967 -0.029409 0.0068013 0.0022661 -0.13764 0.060645 0.034482 -0.085264
583 -0.017513 0.089589 -0.00054162 0.051732 0.039342 -0.085351 0.044354 -0.05419 -0.023806 -0.036027 -0.16287 0.039818 0.017561 -0.10975
584 -0.033215 0.080598 -0.029078 0.018114 0.0092028 -0.10052 -0.01214 -0.064902 -0.047084 -0.02548 -0.15 -0.0087282 -0.0105 -0.1073
585 -0.019966 0.079957 0.010655 0.033676 0.0095239 -0.079741 0.0015566 -0.073404 -0.036072 -0.039253 -0.14572 0.025905 0.0052785 -0.13655
586 0.032433 0.095016 0.006018 0.058217 0.022475 -0.078571 0.0086332 -0.051306 0.01135 5.3416e-05 -0.11973 0.049908 0.031097 -0.077708
587 0.024191 0.080074 -0.0069988 0.050309 0.040786 -0.06619 0.01362 -0.053088 -0.0086676 -0.01413 -0.16831 0.030392 0.049526 -0.10819
588 -0.0035402 0.080643 -0.0059357 0.028461 0.015787 -0.06985 0.025096 -0.039629 -0.010225 -0.032773 -0.16786 0.039755 0.019625 -0.11558
589 0.0019184 0.087352 0.018778 0.028842 0.016458 -0.0648 0.030383 -0.042091 -0.029853 -0.025476 -0.15014 0.038068 0.016163 -0.086603
590 -0.020153 0.069941 0.012691 0.032014 0.020719 -0.06582 0.014279 -0.051233 -0.019951 -0.0085493 -0.14848 0.020771 0.042872 -0.11561
591 -0.015364 0.07369 -0.015056 0.032486 0.012581 -0.05809 0.026986 -0.051145 -0.013229 -0.049712 -0.16037 0.013415 0.00047068 -0.13412
592 -0.038146 0.070409 -0.0079529 0.036847 0.010462 -0.064559 -0.017178 -0.078197 -0.042596 -0.056406 -0.13824 -0.0015719 -0.0045606 -0.14877
593 -0.0057971 0.066087 0.0085303 0.022659 0.0009228 -0.068169 0.013369 -0.047388 -0.019864 -0.055199 -0.14592 0.013881 0.012748 -0.11165
594 -0.0072285 0.097476 0.0095635 0.030281 0.011194 -0.073339 0.024795 -0.03668 -0.012642 -0.005822 -0.18487 0.036215 0.0029168 -0.10484
595 -0.00067984 0.081185 0.011497 0.043512 0.001355 -0.067979 0.020002 -0.042792 -0.02006 -0.017065 -0.14157 0.012588 0.023845 -0.096643
596 -0.012321 0.052224 0.01579 0.013744 0.023676 -0.075939 0.015988 -0.068764 -0.037867 -0.046048 -0.15684 0.0064512 0.035354 -0.11456
597 -0.014153 0.088913 0.017073 0.027526 0.012697 -0.067808 0.008645 -0.053586 -0.043495 -0.038632 -0.14451 0.016604 0.0099328 -0.15808
598 -0.012414 0.079291 0.0029963 0.038977 0.040648 -0.046988 0.018022 -0.036847 -0.015403 -0.0087547 -0.16214 0.018678 -0.022718 -0.096528
599 -0.0032654 0.06709 -0.00081053 0.028979 0.021059 -0.065358 0.0026681 -0.034449 -0.015121 -0.00097789 -0.17068 0.020051 0.03056 -0.12703
600 -0.024577 0.068679 -0.014117 0.026311 0.012001 -0.070838 -0.0082054 -0.064331 -0.026039 -0.020341 -0.15192 0.0096943 0.030789 -0.14603
601 -0.026078 0.062528 0.021456 0.017532 0.011622 -0.053628 -0.0024589 -0.057123 -0.026766 -0.054304 -0.13105 0.013998 0.0038676 -0.094683
602 -0.020419 0.074817 -0.043471 0.052344 0.0003728 -0.077027 -0.020582 -0.066865 -0.043494 -0.032717 -0.17017 0.011001 0.027466 -0.101
603 -0.027271 0.038656 -0.017458 0.012236 0.015754 -0.052417 -0.014446 -0.066747 -0.030452 -0.053121 -0.16214 -0.00081581 -0.004225 -0.12935
604 -0.015462 0.069004 -0.020645 0.019158 0.003535 -0.062187 0.0015707 -0.044578 -0.01816 -0.015084 -0.15193 0.022707 0.013614 -0.093499
605 -0.027034 0.066373 -0.026391 0.027789 0.012606 -0.058217 0.011987 -0.04857 -0.011447 -0.019697 -0.1707 0.026311 0.010482 -0.072507
606 -0.029275 0.045102 -0.0096382 0.0066309 -0.0025628 -0.054887 -0.0062962 -0.072252 -0.039385 -0.04493 -0.14206 0.009044 -0.0053289 -0.10329
607 -0.020216 0.055121 -0.009505 0.013113 0.012518 -0.068446 0.01517 -0.042404 -0.021313 -0.034443 -0.1635 0.022877 -0.0099902 -0.080954
608 -0.0077278 0.08162 -0.0025418 0.044614 0.010499 -0.058096 3.6818e-05 -0.048336 -0.021121 -0.022276 -0.14606 0.035551 0.030018 -0.064732
609 -0.033989 0.061068 -0.010619 0.014256 -0.0038194 -0.069086 0.037543 -0.051927 -0.027588 -0.02789 -0.16939 -0.018036 -0.014713 -0.09155
610 -0.029551 0.046707 -0.042735 0.0082876 -0.0038983 -0.071116 -0.03037 -0.071649 -0.033926 -0.059053 -0.15036 -0.013373 -0.0047241 -0.11335
611 -0.037692 0.039246 -0.0092822 0.0031693 -0.018707 -0.080306 -0.010814 -0.077171 -0.035314 -0.042996 -0.16777 0.0045405 -0.012515 -0.10021
612 -0.053693 0.041665 -0.025879 0.004761 0.0035039 -0.077435 -0.025857 -0.091143 -0.056732 -0.057149 -0.1707 -0.0072062 -0.011747 -0.13015
613 -0.023005 0.054694 -0.0029458 0.015603 0.007695 -0.080545 -0.025201 -0.057575 -0.04384 -0.014772 -0.16732 -0.005793 0.025432 -0.12206
614 -0.045686 0.012663 -0.010763 0.0032944 -0.015734 -0.076685 -0.011564 -0.071486 -0.051097 -0.064836 -0.16678 -0.0082297 0.021941 -0.087742
615 -0.032587 0.039901 -0.023679 -0.0017239 -0.00084274 -0.081795 -0.019187 -0.058798 -0.057875 -0.062219 -0.15374 -0.014246 -0.024911 -0.083661
616 -0.016869 0.04058 -0.027236 0.017808 -0.0065916 -0.078175 0.020629 -0.03888 -0.056953 -0.028962 -0.16661 0.0021569 0.004538 -0.092479
617 -0.01741 0.058119 -0.012913 -0.0044106 -0.014621 -0.080084 -0.0036444 -0.058642 -0.023321 -0.040075 -0.17809 0.01455 0.012667 -0.11178
618 -0.030342 0.028938 -0.02387 -0.0011189 -0.029719 -0.089064 -0.017428 -0.054184 -0.037608 -0.056778 -0.15246 -0.015667 -0.0033546 -0.13444
619 -0.050223 0.0085466 -0.042147 -0.019507 -0.019808 -0.068264 -0.037521 -0.065195 -0.060306 -0.048671 -0.18688 -0.022563 -0.020846 -0.12704
620 -0.040074 0.055195 -0.0047135 0.019454 0.0093928 -0.063414 -0.018205 -0.064967 -0.043004 -0.066205 -0.16286 -0.01267 0.0012528 -0.10817
621 -0.025906 0.058284 -0.0084303 0.0079862 0.022794 -0.078194 0.0077217 -0.043249 -0.027212 -0.032638 -0.14909 0.012423 0.026761 -0.060251
622 -0.018637 0.026103 -0.019267 0.0074078 0.00064504 -0.088893 -0.016842 -0.050721 -0.045939 -0.032161 -0.1847 0.022757 -0.01827 -0.14498
623 -0.045288 0.043792 -0.027184 0.0069395 -0.013394 -0.079683 -0.032085 -0.056503 -0.050407 -0.054834 -0.16499 -0.01535 -0.019991 -0.10296
624 -0.04454 0.036771 -0.011111 0.019261 -0.0088527 -0.069773 -0.019999 -0.073095 -0.035055 -0.059747 -0.18808 -0.023037 0.0011676 -0.13248
625 -0.037901 0.052769 -0.011388 0.0047629 -0.012322 -0.085423 -0.020162 -0.051516 -0.019243 -0.03487 -0.1825 -0.0013236 -0.019184 -0.13708
626 -0.046353 0.036348 -0.017034 -0.0070154 -0.016871 -0.093883 -0.015106 -0.065368 -0.037351 -0.044174 -0.20825 -0.01141 -0.024065 -0.12367
627 -0.030964 0.046357 -0.0020411 0.018806 -0.015629 -0.1053 0.0039909 -0.06731 -0.011098 -0.0050468 -0.14743 0.018413 0.0070737 -0.099561
628 -0.022545 0.054486 -0.036168 0.0088579 -0.0096883 -0.10692 -0.020443 -0.047042 -0.047206 -0.02354 -0.17841 0.022426 -0.0075876 -0.13877
629 -0.057437 0.032745 -0.045375 -0.0066404 -0.041177 -0.12933 -0.026106 -0.054464 -0.051294 -0.030053 -0.20011 -0.01782 -0.035649 -0.10976
630 -0.023578 0.040954 -0.038382 0.0034913 -0.015306 -0.098202 -0.03019 -0.061235 -0.049612 -0.044656 -0.18712 0.012623 -0.0018703 -0.10435
631 -0.04041 0.011162 0.0038816 0.007143 -0.015485 -0.11442 0.003767 -0.063737 -0.026089 -0.02358 -0.19341 -0.021894 -0.023582 -0.13144
632 -0.029341 0.030371 -0.0046252 0.024225 -0.00029384 -0.10334 0.0041835 -0.054019 -0.024667 -0.032713 -0.16931 0.0086894 -0.010613 -0.1144
633 -0.0099923 0.01547 -0.033192 -0.0061436 -0.023653 -0.10181 0.01974 -0.035061 -0.030595 -0.0019159 -0.15665 -0.0067873 -0.011044 -0.085572
634 -0.040384 0.037959 -0.012429 0.011208 0.0098884 -0.12516 0.029137 -0.040063 -0.036853 -0.032309 -0.20926 -0.005394 0.0039045 -0.14138
635 -0.037575 0.014358 -0.018076 0.02127 -0.0029805 -0.10372 0.024593 -0.046054 -0.02366 -0.015612 -0.18567 -0.019681 0.0076232 -0.098968
636 -0.029216 0.020186 -0.0076124 0.023731 -0.015409 -0.10542 0.0099496 -0.058996 -0.051228 -0.037345 -0.17043 -0.0087574 -0.010928 -0.097977
637 -0.026798 0.056935 -0.035849 0.015893 -0.025388 -0.11275 0.016666 -0.060708 -0.038806 -0.026739 -0.21661 -0.0041041 -0.0048094 -0.13411
638 -0.035519 0.018174 -0.006966 0.010465 -0.0047972 -0.08306 -0.020797 -0.05582 -0.022564 -0.010892 -0.21201 0.0060991 -0.023041 -0.097654
639 -0.044251 0.0096729 -0.017683 0.0031365 -0.012836 -0.11891 -0.032841 -0.062932 -0.047401 -0.052725 -0.22395 -0.015948 -0.083862 -0.12173
640 -0.046492 0.023702 -0.01829 0.042978 -0.005665 -0.10434 -0.018264 -0.055593 -0.022949 -0.011108 -0.20839 -0.018714 -0.029193 -0.0968
641 -0.070093 0.011931 -0.022736 0.01281 -0.016574 -0.11303 0.0026123 -0.069305 -0.078867 -0.059521 -0.21173 -0.039351 -0.032965 -0.14589
642 -0.038445 0.036419 -0.019923 0.023972 0.0050473 -0.10655 0.030679 -0.075407 -0.041605 -0.037054 -0.19655 0.0031023 -0.019536 -0.12357
643 -0.031306 0.036498 -0.00402 0.037823 -0.0029016 -0.096549 -0.0011947 -0.065619 -0.052093 -0.034458 -0.19074 -0.015634 -0.029247 -0.13125
644 -0.041837 -0.005573 -0.026517 0.031115 -0.026411 -0.092009 -0.041328 -0.064661 -0.03933 -0.028901 -0.19171 0.0037289 -0.051669 -0.084304
645 -0.033229 0.037446 -0.035254 0.020617 -0.0019294 -0.068329 0.011808 -0.052943 -0.048828 -0.010144 -0.21549 -0.021368 0.0014701 -0.074742
646 -0.0473 0.014085 -0.01103 0.020578 -0.023318 -0.080009 0.0033049 -0.071264 -0.045286 -0.021757 -0.2 -0.0097846 -0.034111 -0.10373
647 -0.054182 0.0079334 -0.0028773 0.04546 -0.015737 -0.071259 -0.0084585 -0.086136 -0.046964 -0.02634 -0.20482 -0.036731 -0.029632 -0.11094
648 -0.058883 -0.012088 -0.032894 0.026232 -0.010766 -0.057878 -0.043832 -0.089298 -0.054941 -0.043554 -0.19214 -0.020878 -0.043284 -0.10288
649 -0.036784 0.034261 -0.0070809 0.037173 -0.0099749 -0.077148 -0.015695 -0.07575 -0.050869 -0.024727 -0.19953 -0.014685 -0.033775 -0.12565
650 -0.061316 -0.00098012 -0.032808 0.013785 -0.036164 -0.060758 -0.026519 -0.079242 -0.051187 -0.04628 -0.19712 -0.040701 -0.051906 -0.12818
651 -0.058457 0.0039087 -0.040924 -0.0011333 -0.027533 -0.055298 -0.030242 -0.095943 -0.069275 -0.054543 -0.24195 -0.028988 -0.042598 -0.11971
652 -0.043229 0.032638 0.0044987 0.0062984 -0.024712 -0.033018 -0.018236 -0.052245 -0.030982 -0.012506 -0.21034 -0.0020349 -0.009259 -0.082471
653 -0.05269 0.0091563 -0.0088081 0.00475 -0.0004605 -0.052977 -0.045509 -0.084137 -0.04036 -0.027769 -0.20013 -0.025372 -0.0381 -0.11694
654 -0.035811 0.0069551 0.0041551 0.022162 -0.0024694 -0.030997 -0.0064328 -0.077379 -0.053538 -0.024143 -0.17178 -0.023208 -0.040462 -0.084098
655 -0.067013 0.005874 -0.036412 0.023253 -0.017698 -0.077907 -0.012516 -0.079971 -0.055126 -0.022476 -0.20301 -0.023375 -0.078523 -0.1171
656 -0.038574 0.0083828 -0.0068985 0.021915 -0.010067 -0.068337 0.0053902 -0.050452 -0.035454 -0.008469 -0.17414 0.0013383 -0.021454 -0.083114
657 -0.074005 -0.0050884 -0.028445 0.0030468 -0.044476 -0.099757 -0.031803 -0.071144 -0.060701 -0.029332 -0.22809 -0.030728 -0.056016 -0.13253
658 -0.040937 0.02469 -0.014782 0.017838 -0.011335 -0.091236 0.0013633 -0.060576 -0.027179 -0.012885 -0.17321 -0.0027352 -0.042937 -0.11798
659 -0.046828 0.019589 -0.034009 0.02039 -0.018844 -0.10739 -0.0097902 -0.055478 -0.037997 -0.018219 -0.20737 -0.0098819 -0.032448 -0.1305
660 -0.08034 0.005798 -0.032186 -0.0038382 -0.028913 -0.11456 -0.031614 -0.09616 -0.069895 -0.040652 -0.21374 -0.036939 -0.082599 -0.12183
661 -0.030941 0.017587 -0.0041926 0.0044735 -0.0086216 -0.098356 -0.013817 -0.061031 -0.048882 -0.018535 -0.19015 -0.015365 -0.028991 -0.093836
662 -0.067562 -0.0054043 -0.018029 -0.0068548 -0.02093 -0.1043 -0.0073806 -0.053683 -0.03035 -0.019798 -0.18234 -0.041502 -0.036512 -0.1291
663 -0.065904 0.0060145 -0.021986 0.016727 -0.039349 -0.11291 -0.017644 -0.086275 -0.064648 -0.068581 -0.22272 -0.038679 -0.060303 -0.1265
664 -0.059465 0.012153 -0.039393 0.0089686 -0.037238 -0.099495 -0.032608 -0.053837 -0.061376 -0.032814 -0.19528 -0.022415 -0.050245 -0.059031
665 -0.059106 -0.018168 -0.02935 -0.0101 -0.053197 -0.12077 -0.011371 -0.066139 -0.067473 -0.029938 -0.21219 -0.015442 -0.049756 -0.11198
666 -0.050348 0.023671 -0.037527 0.020882 -0.018026 -0.10208 0.0011455 -0.049971 -0.039411 -0.042161 -0.20401 -0.0053489 -0.055127 -0.079898
667 -0.049699 0.0093898 -0.031073 -0.0020864 -0.039985 -0.1042 -0.028588 -0.072462 -0.051799 -0.052984 -0.20536 -0.016496 -0.058779 -0.12781
668 -0.037181 0.031299 0.00017979 0.031605 8.618e-05 -0.093644 -0.014761 -0.048944 -0.026247 -0.018457 -0.18632 0.0058377 -0.04157 -0.096235
669 -0.055552 -0.0067526 -0.006937 0.011187 -0.045193 -0.10766 0.036735 -0.072596 -0.070075 -0.07709 -0.19873 -0.042279 -0.060441 -0.12139
670 -0.037273 0.0092462 -0.010434 0.0088087 -0.035962 -0.1118 0.023132 -0.050278 -0.025922 -0.024623 -0.21013 -0.021186 -0.053493 -0.1193
671 -0.070615 0.013575 -7.0633e-05 -0.0089997 -0.04447 -0.12132 -0.025062 -0.07348 -0.0527 -0.028887 -0.22116 -0.042072 -0.039524 -0.11837
672 -0.072926 0.0074938 -0.038997 -0.009508 -0.033219 -0.12759 -0.021125 -0.080881 -0.064868 -0.04327 -0.2341 -0.034569 -0.061395 -0.1231
673 -0.056008 -0.0095373 -0.0045442 -0.0062163 -0.028428 -0.12901 -0.027919 -0.061463 -0.047426 -0.031383 -0.21695 -0.029156 -0.066826 -0.094317
674 -0.065539 -0.0046585 -0.023481 0.0083954 -0.024737 -0.13888 -0.0058223 -0.075405 -0.039313 -0.0086462 -0.2419 -0.026293 -0.045048 -0.11873
675 -0.05135 -0.01414 -0.012748 -0.014853 -0.028046 -0.13397 -0.010536 -0.058057 -0.045201 -0.027419 -0.20742 -0.021619 -0.033319 -0.10983
676 -0.064322 -0.0062709 -0.045075 -0.0022512 -0.031315 -0.13849 -0.063519 -0.071799 -0.042749 -0.059173 -0.22141 -0.048936 -0.07633 -0.17058
677 -0.036943 0.016388 0.0031385 0.0014604 -0.024114 -0.12799 -0.0053627 -0.04992 -0.026107 -0.019576 -0.19985 -0.0033928 -0.063632 -0.11034
678 -0.071204 -0.0048633 0.00013172 -0.0088179 -0.021123 -0.12521 -0.022776 -0.077672 -0.049054 -0.027689 -0.20076 -0.030419 -0.038963 -0.13326
679 -0.053216 -0.0015744 -0.012365 0.0090638 -0.022342 -0.12921 -0.03577 -0.054104 -0.028212 0.007088 -0.189 -0.032156 -0.060384 -0.10024
680 -0.047587 -0.0017056 -0.015592 0.0031555 -0.0198 -0.13224 -0.028963 -0.060046 -0.03013 -0.031275 -0.21933 -0.038383 -0.045946 -0.12077
681 -0.051869 0.0078432 0.0012413 -0.028623 -0.041889 -0.12969 -0.020277 -0.062688 -0.050858 -0.060918 -0.2069 -0.03474 -0.076467 -0.12039
682 -0.06348 -0.005918 -0.022176 -0.0093411 -0.028288 -0.12934 -0.05205 -0.075089 -0.063156 -0.069272 -0.20846 -0.020066 -0.049318 -0.14156
683 -0.058531 0.020081 -0.043922 -0.0027795 -0.058227 -0.12233 -0.026654 -0.058791 -0.044143 -0.022805 -0.2128 -0.036333 -0.042209 -0.10429
684 -0.068193 -0.01591 -0.012509 -0.0084678 -0.032876 -0.12906 -0.057497 -0.076153 -0.059071 -0.055668 -0.20498 -0.04753 -0.074851 -0.10986
685 -0.054134 -0.0066216 -0.0087659 -0.017886 -0.033695 -0.13984 -0.04211 -0.067625 -0.022059 -0.027331 -0.21556 -0.032486 -0.070182 -0.10841
686 -0.050555 0.0097573 0.0052073 -0.0031644 -0.018864 -0.11208 -0.016864 -0.061637 -0.048187 -0.057024 -0.21269 -0.020423 -0.028723 -0.080296
687 -0.074617 -0.033014 -0.0074195 -0.020343 -0.048003 -0.15212 -0.045967 -0.078889 -0.051864 -0.044097 -0.20695 -0.05251 -0.079625 -0.13634
688 -0.052338 0.0011549 -0.0026564 0.002999 -0.014962 -0.12015 -0.040681 -0.04254 -0.026692 -0.0095506 -0.1767 -0.0021366 -0.042246 -0.12091
689 -0.03797 -0.0086963 -0.037113 -0.011089 -0.0306 -0.12793 -0.033004 -0.063262 -0.03507 -0.017174 -0.19919 -0.010203 -0.074257 -0.095481
690 -0.041241 -0.0034875 0.02666 -0.015768 -0.047499 -0.12108 -0.026728 -0.060174 -0.029538 -0.034667 -0.207 -0.0077801 -0.039639 -0.12817
691 -0.057582 0.0056513 -0.010947 -0.015256 -0.060838 -0.13531 -0.050141 -0.068146 -0.032855 -0.02075 -0.21065 -0.030527 -0.0522 -0.10164
692 -0.055144 -0.0084898 -0.022834 -0.0077143 -0.031187 -0.12596 -0.044255 -0.054388 -0.040053 0.0020666 -0.20032 -0.034663 -0.052701 -0.14474
693 -0.057525 -0.013641 -0.01965 -0.011713 -0.029816 -0.13295 -0.058128 -0.072149 -0.036411 -0.024197 -0.19544 -0.0441 -0.080663 -0.11765
694 -0.063996 -0.0016822 -0.0090972 -0.0038709 -0.042395 -0.12081 -0.032602 -0.063891 -0.047519 -0.04536 -0.22543 -0.015257 -0.060004 -0.11941
695 -0.049968 0.018347 0.020986 0.0074107 -0.038584 -0.12205 -0.051155 -0.079313 -0.027427 -0.013513 -0.21306 -0.023004 -0.031045 -0.085101
696 -0.056189 0.018515 -0.0098808 -0.011938 -0.061543 -0.14586 -0.069979 -0.071605 -0.033074 -0.038006 -0.20967 -0.0261 -0.059766 -0.12895
697 -0.032881 -0.0081158 -0.021238 -0.016406 -0.045182 -0.13987 -0.029762 -0.064867 -0.034112 -0.026409 -0.2013 -0.021917 -0.052338 -0.11007
698 -0.056552 0.0084031 0.0095356 -0.011924 -0.03722 -0.12746 -0.050156 -0.058498 -0.04152 -0.015352 -0.20904 -0.030294 -0.044649 -0.14561
699 -0.055153 -0.022128 -0.013981 -0.016083 -0.062269 -0.13173 -0.030839 -0.08461 -0.033158 -0.024386 -0.21244 -0.0194 -0.04508 -0.084235
700 -0.055525 -0.014529 0.011052 -0.029101 -0.060228 -0.15327 -0.072723 -0.088082 -0.044305 -0.027899 -0.22172 -0.023427 -0.073132 -0.081803
701 -0.050686 -0.01335 -0.0083048 -0.011459 -0.051627 -0.14882 -0.028496 -0.074474 -0.054713 -0.029392 -0.22929 -0.027964 -0.081213 -0.13811
702 -0.073738 -0.019422 0.0076784 -0.029967 -0.048086 -0.15411 -0.038779 -0.089476 -0.061621 -0.049085 -0.22963 -0.054051 -0.068334 -0.10365
703 -0.058499 -0.0014229 -0.013478 -0.0036958 -0.029705 -0.12637 -0.00099292 -0.060338 -0.042969 -0.0057383 -0.21011 -0.017387 -0.058116 -0.073788
704 -0.06245 -0.005314 0.0070647 -0.014934 -0.040934 -0.12281 -0.062226 -0.065369 -0.044996 -0.0037115 -0.20856 -0.024124 -0.043537 -0.12018
705 -0.067962 -0.0089952 -0.039882 -0.011302 -0.038163 -0.14191 -0.03205 -0.076961 -0.056174 -0.044765 -0.18343 -0.046801 -0.062918 -0.13501
706 -0.062123 -0.037066 -0.026829 -0.051221 -0.061912 -0.15959 -0.073353 -0.090393 -0.051712 -0.047908 -0.25802 -0.037588 -0.07825 -0.12576
707 -0.061474 -0.038968 -0.025296 -0.023399 -0.06582 -0.13868 -0.057687 -0.078335 -0.04399 -0.010231 -0.21475 -0.029954 -0.081191 -0.10694
708 -0.073006 -0.0088388 -0.0070325 -0.052537 -0.039219 -0.14955 -0.0759 -0.094307 -0.041697 -0.037834 -0.21258 -0.044171 -0.072872 -0.10651
709 -0.090967 -0.01674 -0.030739 -0.037846 -0.058858 -0.14897 -0.035164 -0.083478 -0.070515 -0.044117 -0.24285 -0.055198 -0.090373 -0.12716
710 -0.053119 -0.0030011 0.011044 -0.022534 -0.048977 -0.13728 -0.036897 -0.07953 -0.050963 -0.014111 -0.21955 -0.026574 -0.070465 -0.075227
711 -0.05533 -0.015022 -0.018433 -0.021942 -0.043976 -0.13931 -0.042551 -0.080542 -0.049721 -0.0070037 -0.21112 -0.019591 -0.071976 -0.080665
712 -0.068701 -0.020864 -0.0089397 -0.014551 -0.033075 -0.14349 -0.051424 -0.091214 -0.055709 -0.052927 -0.20613 -0.043598 -0.082797 -0.14284
713 -0.064843 -0.015005 -0.010627 -0.020539 -0.062754 -0.16413 -0.027918 -0.096216 -0.052726 -0.02009 -0.21822 -0.039215 -0.046269 -0.11477
714 -0.071384 -0.0048359 -0.021683 -0.025337 -0.051183 -0.15366 -0.056401 -0.087377 -0.063554 -0.037203 -0.21979 -0.022581 -0.08674 -0.10393
715 -0.035905 -0.019557 -0.0093701 -0.028746 -0.037532 -0.13221 -0.027955 -0.070759 -0.026642 -0.050806 -0.17725 -0.018688 -0.049241 -0.082999
716 -0.061337 -0.042208 -0.025417 -0.050264 -0.05591 -0.13426 -0.051748 -0.085561 -0.05689 -0.04449 -0.2233 -0.039825 -0.078723 -0.052037
717 -0.050458 -0.0056394 -0.013974 -0.013542 -0.035549 -0.12995 -0.024142 -0.055403 -0.052867 -0.013943 -0.21351 0.0057486 -0.038064 -0.032975
718 -0.05139 -0.026721 -0.014721 -0.015741 -0.048878 -0.1402 -0.014285 -0.073115 -0.043335 -0.006246 -0.1941 -0.020468 -0.055085 0.00012614
719 -0.048481 -0.016802 -0.010837 -0.032929 -0.047927 -0.14211 -0.0056585 -0.059866 -0.037803 -0.012379 -0.17898 -0.021125 -0.055597 -0.015872
720 -0.070432 -0.028383 -0.018484 -0.047627 -0.075536 -0.16365 -0.056182 -0.080008 -0.063351 -0.032032 -0.23989 -0.035612 -0.091838 -0.086251
721 -0.048144 -0.034274 -0.020031 -0.038125 -0.059215 -0.14674 -0.049645 -0.08617 -0.052988 -0.057755 -0.23752 -0.041778 -0.10146 -0.042129
722 -0.052385 -0.020455 -0.040728 -0.040804 -0.052504 -0.16494 -0.058899 -0.085842 -0.053996 -0.018499 -0.21637 -0.024875 -0.05131 -0.11624
723 -0.061477 -0.011507 -0.026045 -0.015272 -0.041643 -0.15723 -0.055612 -0.079804 -0.046744 -0.026072 -0.1902 -0.045862 -0.047302 -0.068456
724 -0.054948 -0.025288 -0.032051 -0.05294 -0.045872 -0.15347 -0.026296 -0.072016 -0.044402 -0.004755 -0.24974 -0.043328 -0.069933 -0.087624
725 -0.072769 -0.041739 -0.011758 -0.048649 -0.05838 -0.14872 -0.037179 -0.091817 -0.06889 -0.0067282 -0.22698 -0.047665 -0.060464 -0.11399
726 -0.034421 -0.0058201 0.013535 -0.013977 -0.044649 -0.11826 -0.029533 -0.062769 -0.035607 0.018269 -0.21277 0.0050582 -0.0067657 -0.11469
727 -0.072932 -0.0099113 -0.0069318 -0.052325 -0.054158 -0.14161 -0.075616 -0.076821 -0.035115 0.0071155 -0.24181 -0.041799 -0.075407 -0.079499
728 -0.067733 -0.039982 -0.021119 -0.045884 -0.063957 -0.14986 -0.05138 -0.092823 -0.075253 -0.020228 -0.24125 -0.043815 -0.074498 -0.090988
729 -0.062245 -0.011584 0.029115 -0.041222 -0.044286 -0.10977 0.0041768 -0.067425 -0.053751 -0.014931 -0.2331 -0.032132 -0.05551 -0.10589
730 -0.057886 -0.0095448 -0.017402 -0.01685 -0.036765 -0.13548 -0.0074766 -0.082786 -0.040588 -0.021184 -0.21751 -0.031729 -0.066841 -0.075954
731 -0.045688 -0.007996 0.008501 -0.018349 -0.018324 -0.12743 -0.01306 -0.063538 -0.029936 0.0035027 -0.23329 -0.027015 -0.053472 -0.077043
732 -0.046179 -0.0033472 0.016464 -0.021527 -0.050133 -0.11971 0.0018764 -0.06903 -0.028664 -0.01717 -0.247 -0.020992 -0.062913 -0.092821
733 -0.0698 -0.032108 -0.0043027 -0.023945 -0.031082 -0.14222 -0.046287 -0.10152 -0.059822 -0.056584 -0.20991 -0.044009 -0.059025 -0.088
734 -0.056482 -0.03575 -0.014079 -0.028414 -0.04086 -0.15616 0.0028895 -0.068004 -0.044819 -0.033677 -0.19901 -0.039166 -0.061696 -0.095508
735 -0.080363 -0.024831 -0.022846 -0.047342 -0.057809 -0.15252 -0.051304 -0.089425 -0.062307 -0.03697 -0.22237 -0.056502 -0.085487 -0.099176
736 -0.050114 -0.020722 -0.0026631 -0.05466 -0.044358 -0.13579 -0.0012475 -0.082737 -0.042165 -0.0061431 -0.20723 -0.014099 -0.032549 -0.060755
737 -0.045146 -0.010053 -0.0053099 -0.024009 -0.031237 -0.135 -0.00063094 -0.060929 -0.024773 -0.0052563 -0.20344 -0.019846 -0.04855 -0.087003
738 -0.061657 -0.013714 -0.0048967 -0.036047 -0.034616 -0.13909 0.015366 -0.082581 -0.039801 -0.037929 -0.23975 -0.036372 -0.067061 -0.074721
739 -0.054939 -0.020595 -0.0051335 -0.034745 -0.031605 -0.13015 -0.016798 -0.086393 -0.034258 -0.029673 -0.19852 -0.013489 -0.054323 -0.09584
740 -0.07314 -0.027907 0.0016097 -0.040953 -0.050724 -0.138 -0.047541 -0.097764 -0.049336 -0.020246 -0.22001 -0.037446 -0.066524 -0.1029
741 -0.052001 -0.010738 0.0017429 -0.036132 -0.032083 -0.12563 0.019485 -0.074856 -0.041364 -0.020559 -0.19906 -0.022973 -0.048195 -0.079437
742 -0.053453 -0.035019 -0.034554 -0.04736 -0.045222 -0.12515 -0.038048 -0.091728 -0.047242 -0.031292 -0.25072 -0.034039 -0.092527 -0.10699
743 -0.071114 -0.03775 -0.028601 -0.048248 -0.05995 -0.10391 -0.010102 -0.09306 -0.057709 -0.051285 -0.20112 -0.027906 -0.084938 -0.12736
744 -0.066676 -0.022491 -0.019738 -0.052347 -0.041259 -0.050269 -0.033395 -0.092582 -0.043217 -0.045579 -0.22616 -0.038673 -0.060209 -0.11368
745 -0.031917 -0.015453 0.0035157 -0.029025 -0.018498 -0.070639 8.1295e-05 -0.073204 -0.013835 -0.0091617 -0.2162 -0.0035494 -0.04574 -0.11955
746 -0.050888 -0.041184 -0.0086812 -0.054393 -0.040087 -0.078899 -0.027722 -0.073015 -0.031923 0.0039651 -0.19776 -0.037336 -0.061782 -0.10009
747 -0.04664 -0.029225 -0.028688 -0.059102 -0.054456 -0.056149 -0.00075565 -0.068667 -0.03931 -0.020438 -0.21523 -0.025563 -0.066043 -0.096317
748 -0.047931 -0.038836 0.0023052 -0.05163 -0.034245 -0.070129 0.0077609 -0.079409 -0.020658 -0.025371 -0.2211 -0.02542 -0.035754 -0.083445
749 -0.061142 -0.041147 0.0012684 -0.042978 -0.056204 -0.076008 -0.0021526 -0.083641 -0.036246 -0.029234 -0.2489 -0.060526 -0.038106 -0.12989
750 -0.051644 -0.029029 0.0050216 -0.033337 -0.027913 -0.10093 -0.036516 -0.085333 -0.041304 -0.0085576 -0.211 -0.023103 -0.041007 -0.10681
751 -0.054935 -0.01167 0.021415 -0.035115 -0.038672 -0.097108 -0.04404 -0.057614 -0.010562 0.019249 -0.22325 -0.01979 -0.023488 -0.11717
752 -0.056137 -0.016571 0.007948 -0.071683 -0.03788 -0.11266 -0.025993 -0.084146 -0.034989 -0.024854 -0.20465 -0.028106 -0.04683 -0.11589
753 -0.063638 -0.0075621 -0.0074288 -0.045542 -0.042639 -0.10088 -0.042746 -0.076788 -0.039477 -0.010667 -0.20554 -0.031503 -0.070731 -0.14053
754 -0.054329 -0.0086332 0.0061844 -0.03891 -0.028558 -0.096587 -0.02009 -0.08445 -0.020535 -0.02691 -0.20142 -0.02179 -0.048032 -0.095486
755 -0.037061 -0.016564 -0.0028924 -0.053828 -0.031137 -0.10128 -0.055743 -0.097252 -0.020513 -0.030284 -0.21536 -0.030437 -0.037484 -0.074684
756 -0.047392 -0.0069056 0.015881 -0.047277 -0.023106 -0.10161 -0.025297 -0.060523 -0.02542 -0.0011867 -0.18504 -0.018983 -0.052615 -0.074422
757 -0.082053 -0.033107 -0.025576 -0.058345 -0.038945 -0.12286 -0.06207 -0.10807 -0.048158 -0.02112 -0.20769 -0.05504 -0.057976 -0.14725
758 -0.054255 -0.015338 -0.0096428 -0.031413 -0.024144 -0.098347 -0.039764 -0.079367 -0.033406 -0.016633 -0.22997 -0.014767 -0.047297 -0.12123
759 -0.047026 -0.023709 -0.0098896 -0.052062 -0.024393 -0.10315 -0.039257 -0.081409 -0.037774 -0.029256 -0.19946 -0.038533 0.0013512 -0.081317
760 -0.041338 -0.01185 -0.012046 -0.04715 -0.031552 -0.10881 -0.053321 -0.064221 -0.026521 -0.0047994 -0.21402 -0.01459 0.01182 -0.098656
761 -0.042539 -0.017882 -0.0029933 -0.043538 -0.02366 -0.11495 -0.040534 -0.063992 -0.030319 -0.015553 -0.18176 -0.015557 -0.024571 -0.10479
762 -0.06889 -0.031713 -0.01741 -0.054126 -0.036069 -0.11714 -0.052198 -0.1009 -0.039537 -0.028456 -0.20878 -0.035094 -0.070123 -0.17265
763 -0.060682 -0.042924 0.0079231 -0.052935 -0.041618 -0.11809 -0.062431 -0.075206 -0.040245 -0.023349 -0.20025 -0.0372 -0.016884 -0.14059
764 -0.056453 -0.025175 -0.0053237 -0.042843 -0.040977 -0.12327 -0.044265 -0.067388 -0.030912 -0.035792 -0.20415 -0.018677 -0.049045 -0.1355
765 -0.073945 -0.053816 -0.03038 -0.068281 -0.034686 -0.13422 -0.054368 -0.09602 -0.06884 -0.047735 -0.20629 -0.030354 -0.076117 -0.17938
766 -0.065506 -0.039237 -0.055727 -0.06147 -0.060145 -0.12055 -0.066562 -0.11362 -0.065248 -0.068718 -0.21717 -0.03435 -0.080618 -0.16643
767 -0.036027 -0.012559 0.018556 -0.043288 -0.030754 -0.038595 -0.045135 -0.068433 -0.017496 -0.00099163 -0.18662 0.0045329 0.019281 -0.13186
768 0.017911 -0.0178 -0.0062409 -0.070006 -0.020973 0.034845 -0.060999 -0.070615 -0.022494 0.0074652 -0.2271 -0.013794 -0.011331 -0.11146
769 0.04983 -0.021851 0.0072323 -0.043395 -0.018882 0.013976 -0.013792 -0.079077 -0.013911 -0.006288 -0.23357 -0.022201 -0.045112 -0.10907
770 0.067329 -0.024092 0.0037855 -0.044883 -0.05017 -0.029394 -0.033245 -0.066399 -0.028359 0.0060288 -0.22708 -0.011797 0.0081669 -0.08867
771 0.050727 -0.013743 -0.0083613 -0.052731 -0.035929 -0.064814 -0.047259 -0.063031 -0.033357 0.015136 -0.20661 -0.043264 -0.023414 -0.12921
772 0.036466 -0.021165 -0.016298 -0.07274 -0.041878 -0.089924 -0.059062 -0.081372 -0.050295 -0.016408 -0.2087 -0.047061 -0.040756 -0.13576
773 0.019624 -0.0069257 0.0063451 -0.045368 -0.020447 -0.066224 -0.027986 -0.078244 -0.028992 0.031439 -0.18114 -0.035257 -0.037787 -0.10202
774 0.0072031 -0.029777 -0.00084175 -0.056376 -0.032406 -0.090403 -0.00072936 -0.075936 -0.04616 0.0092261 -0.23938 -0.036724 -0.038428 -0.12261
775 0.0069617 -0.014948 0.0016214 -0.045185 -0.015395 -0.084133 -0.029403 -0.086458 -0.033768 0.004193 -0.20942 -0.016971 -0.0176 -0.085261
776 -0.0012497 -0.00075928 -0.0037654 -0.046723 -0.028184 -0.057813 -0.029116 -0.06014 -0.027116 0.01917 -0.21281 -0.021128 -0.022931 -0.10739
777 -0.024471 -0.02435 -0.022872 -0.072541 -0.022483 0.013147 0.0088002 -0.085421 -0.045533 0.010527 -0.23932 -0.037534 -0.048382 -0.12078
778 -0.012972 -0.024552 -0.003479 -0.06011 -0.020292 0.057877 -0.012433 -0.070373 -0.038301 0.019023 -0.22886 -0.017041 -0.025304 -0.12633
779 -0.010904 -0.0051528 0.0092642 -0.042778 -0.0307 0.010318 -0.040997 -0.057335 -0.036019 -0.01675 -0.19018 -0.016708 0.012415 -0.1246
780 -0.0099052 -0.025334 -0.053303 -0.045886 -0.023059 -0.025112 -0.0238 -0.059747 -0.028407 -0.0094729 -0.21169 -0.039194 -0.036016 -0.092823
781 -0.020987 -0.019725 -0.0015494 -0.055444 -0.017508 -0.068892 -0.035924 -0.065719 -0.028075 -0.021836 -0.24839 -0.033761 -0.014617 -0.10608
782 -0.015958 -0.024706 -0.0031062 -0.057903 -0.028437 -0.073082 -0.028437 -0.06797 -0.013392 0.032361 -0.24238 -0.020048 0.012301 -0.10243
783 -0.0029293 -0.0015876 -0.007603 -0.041901 -0.009126 -0.059002 -0.018991 -0.076632 -0.03829 0.026118 -0.21821 -0.013745 0.0078599 -0.098049
784 -0.029271 -0.0025388 1.0182e-05 -0.041219 -0.028685 -0.086671 -0.0025941 -0.062284 -0.016648 -0.0083256 -0.22123 -0.024101 0.021349 -0.12006
785 -0.016792 -0.02881 -0.017507 -0.060148 -0.032074 -0.099901 -0.048738 -0.071026 -0.028596 0.0028412 -0.2205 -0.048038 -0.012183 -0.11803
786 -0.025183 -0.041721 -0.015043 -0.052956 -0.035093 -0.093381 -0.055901 -0.088498 -0.047733 0.005588 -0.23046 -0.036155 -0.004494 -0.10737
787 -0.019265 -0.031282 -0.01453 -0.055084 -0.021872 -0.095521 -0.066944 -0.07226 -0.028561 -0.0062452 -0.20663 -0.040611 -0.0052653 -0.12511
788 -0.031486 -0.043973 -0.025747 -0.060943 -0.04251 -0.1123 -0.055428 -0.075771 -0.034289 0.0035717 -0.24623 -0.053518 -0.016747 -0.09878
789 -0.033148 -0.035915 -0.0056639 -0.057591 -0.0048493 -0.1209 -0.018931 -0.067943 -0.035637 -0.0061915 -0.22869 -0.056825 -0.031458 -0.12014
790 -0.010119 -0.027736 0.0015393 -0.056539 -0.043848 -0.10851 -0.057085 -0.076565 -0.042704 0.015515 -0.23048 -0.020442 -0.035689 -0.10261
791 0.02972 0.008583 0.021023 -0.035828 -0.025837 -0.08894 -0.0087884 -0.061697 -0.016352 0.034222 -0.203 -0.032138 -0.0026306 -0.076416
792 0.078718 -0.032368 -0.0033143 -0.046236 -0.037166 -0.12031 -0.0062418 -0.039639 -0.01799 0.015839 -0.22458 -0.046245 -0.025572 -0.067184
793 0.090317 -0.020679 0.0046089 -0.032624 -0.030335 -0.10478 -0.015035 -0.05068 -0.028078 0.025626 -0.22454 -0.029152 -0.010223 -0.1077
794 0.098605 -0.021631 0.00030211 -0.019673 -0.054044 -0.11317 -0.027529 -0.044752 -0.015436 0.041853 -0.16973 -0.016828 0.023116 -0.078321
795 0.11373 -0.016242 0.011495 -0.028811 -0.037223 -0.098339 0.016838 -0.051864 0.0049267 0.044339 -0.19266 -0.045935 0.00087421 -0.044739
796 0.11591 -0.009153 -0.0061815 -0.051449 -0.023172 -0.10296 -0.015556 -0.054716 -0.016171 0.046526 -0.20321 -0.032372 0.0071829 -0.13517
797 0.13232 0.0069359 0.0030617 -0.038848 -0.03464 -0.095889 -0.070159 -0.048858 -0.011289 0.073273 -0.17981 -0.036759 0.012162 -0.092266
798 0.11347 -0.0066553 -0.0020151 -0.040576 -0.029129 -0.093979 -0.019023 -0.050889 0.0049234 0.0505 -0.17219 -0.034625 0.02415 -0.036364
799 0.11069 -0.011617 0.011018 -0.014034 -0.028838 -0.10362 -0.018216 -0.050611 -0.021604 0.013917 -0.20815 -0.028132 0.024819 -0.092393
800 0.1286 -0.035938 -0.016689 -0.031552 -0.028667 -0.11304 -0.04906 -0.059393 -0.020282 0.045854 -0.20577 -0.036299 -0.018102 -0.1085
801 0.10825 -0.028319 -0.016966 -0.032981 -0.050976 -0.12564 -0.010353 -0.059685 -0.02169 0.04911 -0.19825 -0.051725 -0.0040436 -0.10456
802 0.14244 -0.03515 -0.020312 -0.023379 -0.031555 -0.13403 -0.032587 -0.057697 -0.00099769 0.034677 -0.22756 -0.027092 -0.010255 -0.061408
803 0.12852 -0.015851 0.012481 -0.027427 -0.024734 -0.11909 -0.03533 -0.065878 -0.026365 0.033354 -0.20093 -0.036899 -0.013216 -0.074846
804 0.14223 -0.025032 0.018174 -0.034466 -0.026903 -0.11089 -0.045353 -0.06562 -0.022223 0.052581 -0.17256 -0.039156 4.2457e-05 -0.074064
805 0.15679 -0.020464 0.012667 -0.045274 -0.049942 -0.12482 -0.057947 -0.051822 -0.017631 0.052588 -0.080376 -0.031432 -0.020779 -0.10693
806 0.11041 -0.041645 -0.02609 -0.053252 -0.06288 -0.14244 -0.07766 -0.099744 -0.045129 -0.0016555 0.011173 -0.058399 -0.02886 -0.071361
807 0.16081 0.007774 0.012084 -0.051081 -0.053729 -0.12388 -0.010364 -0.050536 -0.0096265 0.061111 0.025002 -0.014106 0.010879 -0.09853
808 0.13802 -0.023327 -0.0099632 -0.051869 -0.026058 -0.13032 -0.039227 -0.062078 -0.018664 0.067968 0.035021 0.0039975 -0.020133 -0.094338
809 0.16087 -0.043568 0.00175 -0.061427 -0.047317 -0.093376 -0.0096608 -0.064899 -0.0014021 0.077105 0.089111 0.0023208 -0.0066741 -0.067816
810 0.15936 -0.02356 -0.015097 -0.054786 -0.043896 -0.061426 -0.050714 -0.070151 -0.03302 0.045552 -0.04437 -0.0065759 -0.028625 -0.039025
811 0.18582 0.0038993 -0.015904 -0.040924 -0.033025 -0.024346 -0.0040278 -0.047813 -0.023928 0.082569 -0.094591 -0.0048326 -0.0071767 -0.033413
812 0.15388 -0.051702 -0.01368 -0.063902 -0.026204 0.062974 -0.040851 -0.066955 -0.018035 0.037435 -0.10817 0.0010307 -0.024258 -0.039592
813 0.18536 0.00054691 0.029273 -0.039511 -0.033313 0.0067144 -0.0099947 -0.031607 0.0043969 0.11426 -0.10429 0.052294 0.024861 -0.01341
814 0.18333 0.017946 0.008116 -0.026549 -0.029702 -0.038365 0.011072 -0.049798 -0.0076809 0.072499 -0.12384 0.043447 0.025429 -0.027308
815 0.19026 -0.018075 0.022129 -0.036797 -0.0304 -0.085595 -0.0076717 -0.06059 -0.0095887 0.043096 -0.12428 0.045981 0.020128 0.0055633
816 0.16077 -0.032477 -0.0010276 -0.046766 -0.022359 -0.067875 -0.033885 -0.060932 -0.013036 0.052273 -0.10952 -0.0029962 -0.010063 0.11219
817 0.13996 -0.043648 -0.027174 -0.065414 -0.039468 -0.071985 -0.054019 -0.063604 -0.021634 0.04957 -0.12752 0.0035071 -0.037405 0.031847
818 0.16347 -0.007919 0.013789 -0.059482 -0.071007 -0.051295 -0.0027021 -0.066156 -0.035742 0.032966 -0.11378 0.0066204 -0.013526 -0.021202
819 0.18049 0.01246 0.031192 -0.03693 -0.036146 -0.029344 0.013584 -0.051577 0.0026303 0.060203 -0.12226 0.041194 0.016323 -0.04188
820 0.20133 -0.019911 0.026745 -0.059049 -0.022985 -0.051984 0.00015097 -0.050569 0.0092325 0.05859 -0.15081 0.0084269 -0.0082084 -0.075209
821 0.17575 -0.051873 -0.0065017 -0.064577 -0.045054 -0.064974 -0.044002 -0.072091 -0.032185 0.038757 -0.1514 -0.0025398 -0.01394 -0.10367
822 0.20742 -0.033434 0.014002 -0.055155 -0.036003 -0.086464 -0.034296 -0.060083 -0.013043 0.050304 -0.13678 0.025574 -0.0064511 -0.10554
823 0.20855 0.0016451 -0.0010753 -0.060144 -0.043751 -0.083084 -0.0082494 -0.066885 -0.017621 0.07204 -0.11581 0.0079068 -0.010192 -0.086164
824 0.20594 -0.021086 -0.0066021 -0.043672 -0.04942 -0.089833 -0.034363 -0.056366 -0.015839 0.061727 -0.10917 0.0092701 0.0069863 -0.12178
825 0.18843 -0.030247 -0.011649 -0.04943 -0.046749 -0.1066 -0.0069564 -0.057898 -0.027946 0.045474 -0.12745 0.0085334 0.008575 -0.13462
826 0.2009 0.0038815 0.041854 -0.038169 -0.013278 -0.084063 0.02782 -0.05882 -0.0096141 0.060801 -0.12246 0.030997 -0.00064628 -0.10119
827 0.18656 -0.0075297 0.017377 -0.039057 -0.015547 -0.087713 -0.0078933 -0.052512 -0.0069919 0.067168 -0.11504 0.02908 0.010562 -0.061427
828 0.18808 -0.029791 0.036091 -0.055525 -0.032616 -0.091803 -0.0035268 -0.059684 -0.0097697 0.062175 -0.14718 0.015283 -0.0047889 -0.080146
829 0.12457 -0.038022 0.0090339 -0.047814 -0.051215 -0.11231 -0.02922 -0.079266 -0.036367 0.012001 -0.10782 -0.010973 -0.03838 -0.11243
830 0.14994 0.0014468 0.021087 -0.035302 -0.018844 -0.1013 -0.037904 -0.076627 -0.043315 0.032328 -0.10196 -0.0097602 -0.017792 -0.099222
831 0.16551 -0.010814 0.03493 -0.0334 -0.025823 -0.061692 -0.015837 -0.059639 -0.014263 0.044295 -0.11959 -0.00082693 -0.0019028 -0.079091
832 0.21209 -0.015466 -0.0074066 -0.036859 -0.039161 -0.057772 -0.021641 -0.045971 -0.037831 0.029472 -0.11892 0.012326 7.5883e-05 -0.080299
833 0.20229 -0.0016468 -0.017713 -0.035657 -0.03988 -0.051492 -0.0041841 -0.068033 -0.023968 0.022139 -0.12043 0.0047096 0.0016646 -0.14711
834 0.21441 -0.024388 -0.01577 -0.033625 -0.028219 0.060469 -0.032888 -0.078325 -0.045396 0.019356 -0.14419 -0.0044871 -0.017207 -0.1015
835 0.21727 -0.016109 0.013333 -0.031564 -0.023508 0.11923 -0.037081 -0.049506 -0.035244 0.032692 -0.1237 0.0084362 -0.007828 -0.083354
836 0.19574 -0.03136 0.029866 -0.043512 -0.042507 -0.0049911 0.00080544 -0.066928 -0.049622 0.053209 -0.18391 -0.015731 -0.023869 -0.10914
837 0.15834 -0.039311 0.0053794 -0.0296 -0.027176 -0.043131 -0.005358 -0.06403 -0.04238 0.054616 -0.13873 -0.016797 -0.041911 -0.12032
838 0.14976 -0.034933 0.0055226 -0.039189 -0.052995 -0.063431 -0.024162 -0.066032 -0.054337 0.037393 -0.16115 -0.0031439 -0.033942 -0.11436
839 0.16002 -0.052994 -0.019814 -0.038397 -0.044154 -0.09001 -0.044725 -0.072424 -0.032155 0.10079 -0.17596 0.010049 0.013637 -0.16572
840 0.15763 -0.028095 0.009149 -0.0091551 -0.017283 -0.05784 0.00017155 -0.039215 -0.026363 0.087556 -0.13592 0.013213 0.018095 -0.062276
841 0.11997 -0.026936 -0.033588 -0.021473 -0.049221 -0.01463 -0.041622 -0.093447 -0.042531 0.041413 -0.14691 -0.011794 -0.031276 -0.10178
842 0.13637 0.0037926 0.023955 -0.010442 -0.01858 0.07463 -0.026085 -0.050689 0.00051159 0.058 -0.12682 0.017359 0.0076828 -0.1353
843 0.11126 -0.033429 0.018149 -0.0256 -0.055259 0.16142 -0.016789 -0.076841 -0.019126 0.039967 -0.10976 -0.022678 -0.013088 -0.11958
844 0.10423 -0.05126 0.021382 -0.024568 -0.068798 0.20523 -0.031012 -0.064393 -0.0093839 0.0094737 -0.17106 -0.019174 -0.01903 -0.1259
845 0.094915 -0.039721 0.025885 -0.0070367 -0.060947 0.14104 -0.037596 -0.057665 -0.015922 0.026131 -0.15594 -0.014311 -0.041851 -0.11153
846 0.11802 -0.031332 0.015018 -0.016455 -0.053296 0.053581 -0.012109 -0.060556 0.055071 0.044157 -0.15912 -0.010688 0.030788 -0.078816
847 0.1223 -0.0046833 0.012051 0.0012066 -0.034055 0.012451 0.024407 -0.069888 0.093553 0.042104 -0.08263 0.026846 0.0081563 -0.088185
848 0.12069 -0.049745 0.0073145 0.010028 -0.049884 -0.028999 -0.0089462 -0.06711 0.068485 0.032751 -0.15618 -0.0081411 -0.042685 -0.12559
849 0.14427 -0.014886 0.0026077 0.04398 -0.046633 -0.052708 -0.05116 -0.049122 0.053437 0.048218 -0.17229 -0.0094178 -0.026326 -0.12816
850 0.19542 -0.019817 0.032021 0.036482 -0.025391 -0.016958 -0.024443 -0.033534 0.053429 0.050765 0.021998 -0.0084845 0.0060824 -0.09616
851 0.18198 -0.014038 0.043354 0.041623 -0.03771 -0.020928 -0.016897 -0.071125 0.019112 0.019432 0.18372 -0.024121 -0.0051789 -0.10868
852 0.16254 -0.049669 0.029217 0.018765 -0.056399 -0.024228 -0.01376 -0.056447 -0.0018861 0.019768 0.25773 -0.008158 -0.02702 -0.082897
853 0.20637 0.0046796 0.047811 0.042137 -0.032258 0.020532 -0.011064 -0.051019 0.019496 0.030195 0.29517 0.018525 0.020098 -0.091205
854 0.12833 -0.037652 0.0040937 0.021498 -0.037117 0.19759 -0.009957 -0.071361 -0.011662 0.010222 0.090374 -0.029971 -0.034253 -0.11592
855 0.099451 -0.040693 0.025827 0.0074801 -0.048606 0.18353 -0.029401 -0.049333 0.0064406 0.028699 -0.016566 -0.025068 -0.031154 -0.11001
856 0.11405 0.006336 0.02088 0.024102 -0.038315 0.20615 0.011066 -0.059124 -0.0054172 0.014926 0.0038328 -0.023605 -0.010685 -0.11509
857 0.091689 -0.046265 0.019403 0.0071935 -0.064744 0.090613 -0.022247 -0.068236 0.0018951 0.029402 -0.043018 -0.0010715 -0.031027 -0.11324
858 0.099487 -0.030296 0.015966 0.027955 -0.049733 0.041113 -0.0013509 -0.060958 -0.0022027 0.017209 -0.010179 -0.033068 -0.029298 -0.076157
859 0.095926 -0.030348 0.01959 0.023327 -0.051311 -0.0028665 -0.026594 -0.07385 0.01904 0.017276 -0.038 -0.022705 -0.0091794 -0.10507
860 0.080424 -0.035789 -0.0023271 0.077899 -0.02672 -0.029736 -0.056898 -0.064102 -0.017138 0.019693 -0.02369 -0.011422 -0.033921 -0.066934
861 0.056343 -0.05373 -0.00096395 0.10768 -0.054239 -0.0085861 -0.024571 -0.097663 -0.021306 0.0088097 -0.048501 -0.044708 -0.042222 -0.14244
862 0.098892 -0.032681 0.055079 0.093022 -0.043208 0.0080241 -0.026635 -0.035405 0.021646 0.033327 -0.041512 -0.010725 -0.028333 -0.06468
863 0.094 -0.038992 0.011402 0.049744 -0.045917 -0.022796 -0.043518 -0.041307 0.021668 0.034833 -0.027483 -0.010942 -0.039765 0.0086111
864 0.067469 -0.015643 0.026636 0.039215 -0.043336 0.0017545 -0.032802 -0.056409 0.025111 0.02847 -0.036634 0.0033415 -0.035666 0.075033
865 0.080297 -0.025735 0.018809 0.051407 -0.044815 -0.012115 -0.016655 -0.034611 0.019063 0.064667 -0.064054 -0.0028753 -0.029467 -0.030176
866 0.087636 0.023474 0.024152 0.075909 -0.025594 -0.013615 0.0065413 -0.056763 0.019825 0.062814 -0.038385 0.004228 -0.0016485 -0.025964
867 0.086755 -0.017857 0.044925 0.07367 -0.034273 0.011455 0.013958 -0.035324 0.013807 0.072431 0.25502 0.0063813 -0.0053398 -0.051272
868 0.065003 -0.035188 0.0027584 0.055602 -0.048041 -0.025325 -0.038406 -0.053596 -0.01013 0.055267 0.35717 -0.022135 -0.060201 -0.085761
869 0.065362 -0.015229 0.037482 0.060194 -0.05531 -0.011795 -0.0057891 -0.054968 0.012332 0.057284 0.4536 0.0022579 -0.016652 -0.036529
870 0.054741 -0.033571 0.014935 0.062515 -0.030549 -0.017674 -0.017863 -0.03786 0.021874 0.059471 0.41096 -0.017379 0.012486 -0.071948
871 0.045569 -0.035512 0.009918 0.041597 -0.048488 -0.036824 -0.022136 -0.061842 -0.0028237 0.056998 0.37386 -0.028856 -0.013225 -0.058196
872 0.042008 -0.034523 0.033321 0.052899 -0.047147 -0.024744 0.01108 -0.040233 -0.0016314 0.046035 0.45732 -0.029352 -0.038106 -0.039774
873 0.045206 -0.015934 -0.0019556 0.08673 -0.032386 -0.055364 0.007187 -0.041385 0.015671 0.056592 0.51782 -0.013589 -0.026118 -0.066963
874 0.045335 -0.013615 0.012868 0.091282 -0.034555 -0.013374 0.0036635 -0.042157 -0.00073698 0.044108 0.56056 -0.013796 -0.016809 -0.095571
875 0.030934 -0.044876 0.015001 0.077284 -0.064004 -0.056373 -0.04553 -0.072009 -0.022165 0.022845 0.5961 -0.043922 -0.04452 -0.050709
876 0.043652 -0.056728 0.0033739 0.10308 -0.031203 -0.043563 -0.032563 -0.071371 -0.018353 0.011792 0.67889 -0.026729 -0.048272 -0.082868
877 0.046171 -0.041769 0.014077 0.14306 -0.039311 -0.029113 0.017663 -0.067592 -0.0061903 0.033149 0.60055 -0.0092358 -0.0063729 -0.075206
878 0.06148 -0.00532 0.03356 0.19086 -0.03227 -0.040563 0.0074697 -0.028054 0.0021119 0.047556 0.76616 0.00033745 -0.0039442 -0.033785
879 0.034728 -0.020961 0.016224 0.18604 -0.023989 -0.035923 -0.034014 -0.065216 0.0062342 0.013343 0.74073 -0.023009 -0.0066155 -0.10163
880 0.039437 -0.027702 0.023867 0.13467 -0.033878 -0.031372 0.0055127 -0.054118 0.018546 0.040739 0.80017 -0.008236 0.0027432 -0.088701
881 0.022205 -0.045004 0.0062699 0.074994 -0.031787 0.13944 -0.016261 -0.0541 -0.021671 0.031296 0.86724 -0.025963 -0.028008 -0.06585
882 0.037714 -0.035635 0.0028131 0.055666 -0.027246 0.20973 -0.0017742 -0.061001 -0.0078891 0.078503 0.83421 -0.010499 -0.041279 -0.086178
883 0.027783 -0.015396 0.018926 0.092817 -0.053705 0.14309 0.017122 -0.064193 -0.0083569 0.07212 0.89668 -0.029676 -0.033911 -0.085526
884 0.017471 -0.048317 0.0099495 0.10485 -0.058964 0.093778 -0.022771 -0.078665 -0.024365 0.029227 0.96165 -0.015063 -0.037322 -0.081725
885 0.03333 -0.026778 0.030503 0.085821 -0.024933 0.027359 -0.019175 -0.058077 0.0033876 0.050443 0.97059 -0.01468 -0.0066333 -0.12098
886 0.019068 -0.03109 0.0052159 0.094612 -0.045241 -0.0058012 -0.039338 -0.063199 -0.0093402 0.01815 0.86899 -0.035666 -0.040675 -0.1305
887 0.0060171 -0.034531 0.013869 0.071814 -0.04878 -0.018351 -0.023872 -0.062801 -0.024558 0.041047 0.74848 -0.021773 -0.047826 -0.08476
888 0.020876 -0.035582 0.0041323 0.079316 -0.043119 -0.019721 -0.034995 -0.068652 -0.0081857 0.018564 0.93926 -0.0075397 -0.036277 -0.076028
889 -0.0016257 -0.055163 0.00096545 0.055277 -0.040428 -0.031951 -0.045659 -0.080694 -0.021554 -0.0025692 1.0056 -0.014346 -0.035829 -0.11022
890 0.006663 -0.050844 -0.018651 0.036829 -0.068407 -0.0239 -0.030772 -0.077236 -0.036141 0.012438 1.0415 -0.040033 -0.05936 -0.12205
891 0.019202 -0.019125 0.018762 0.078621 -0.034836 -0.01612 -0.035035 -0.061148 0.005141 0.041684 1.0341 0.0167 0.013119 -0.032474
892 0.0076602 -0.043237 0.021575 0.073972 -0.022875 0.00442 -0.0037189 -0.05719 0.012403 0.030421 1.1221 0.010763 0.0016475 -0.077782
893 0.017689 -0.020298 0.018128 0.058784 -0.047434 -0.03087 0.00098759 -0.033741 0.10714 0.042028 1.1448 -0.020943 -0.018614 -0.10506
894 0.0043874 -0.035099 0.0040814 0.069846 -0.073563 -0.04299 -0.021676 -0.063143 0.1622 0.0075349 1.0829 -0.00705 -0.016865 -0.054639
895 0.026416 -0.02509 0.0064046 0.071757 -0.042551 -0.027919 -0.0027393 -0.057555 0.21228 0.024262 1.1344 -0.015597 -0.0054964 -0.039757
896 0.026085 -0.0092113 0.0055078 0.10436 -0.02853 -0.039439 -0.024173 -0.047527 0.28494 0.026149 1.1063 -0.028333 0.0078623 0.031105
897 0.0058233 -0.015543 -0.019139 0.13359 -0.030009 -0.026479 -0.035826 -0.045399 0.21918 0.038335 1.2322 -0.01163 0.022031 0.105
898 0.017462 -0.012674 0.026734 0.11748 -0.034208 0.12007 -0.02672 -0.05075 0.15909 0.035842 1.1627 0.0026131 0.0069197 0.17835
899 0.025621 -0.016525 -0.011823 0.039134 -0.037237 0.22513 -0.013803 -0.066372 0.083849 0.028999 1.0447 -0.020984 0.0035684 0.17887
900 0.014299 -0.017096 0.0094406 0.042326 -0.048966 0.22938 -0.035797 -0.066734 0.046691 -0.0048742 0.87296 -0.03884 -0.049713 0.34594
901 0.026928 -0.022237 0.026714 0.062188 -0.040735 0.13547 0.01316 -0.040446 0.054143 0.036873 0.8098 0.011793 0.0030158 0.46006
902 0.0063164 -0.047518 -0.003583 0.039529 -0.057034 0.034682 -0.029264 -0.060078 0.046996 0.0094495 0.71648 -0.013874 0.015634 0.50814
903 -0.007075 -0.03645 -0.01681 0.060471 -0.043703 0.022372 -0.022647 -0.067519 0.056868 -0.022114 0.63176 -0.01474 -0.0020469 0.49475
904 0.023274 -0.021611 0.048443 0.076383 -0.020121 0.023982 -0.054861 -0.041171 0.07657 0.035743 0.66927 0.021473 0.034402 0.37367
905 0.0090722 -0.040282 0.013437 0.030734 -0.02816 0.0059426 -0.025374 -0.061333 0.063402 0.01706 0.67324 -0.0029739 0.025981 0.28827
906 0.0088209 -0.026493 -0.0039203 0.048216 -0.038349 0.019573 -0.024698 -0.043515 0.080404 0.023527 0.62874 -0.019321 0.015799 0.33632
907 0.0063495 -0.038544 -0.0086271 0.060528 -0.033628 0.043383 -0.002661 -0.047687 0.051697 0.0051836 0.63015 -0.0034273 0.028488 0.26234
908 -0.0055919 -0.044646 0.020686 0.054249 -0.040937 0.2207 -0.046264 -0.062169 0.033809 0.0183 0.5727 -0.027174 0.012847 0.29419
909 -0.0086733 -0.017617 0.018779 0.084181 -0.028326 0.27166 -0.051998 -0.0708 0.044821 0.023667 0.57173 -0.015311 -0.0076647 0.22522
910 0.032925 -0.012888 0.026723 0.071663 -0.015865 0.22107 0.0036386 -0.058512 0.067103 0.027284 0.54156 -0.0021074 0.035614 0.10707
911 0.004854 -0.025449 -0.0073343 0.067124 -0.023674 0.18149 -0.039415 -0.059574 0.051926 0.032201 0.52172 -0.0060542 0.021453 0.024259
912 -0.0091274 -0.04984 -0.011251 0.073376 -0.049063 0.18624 -0.020688 -0.062466 0.047828 -0.0094823 0.52024 -0.036901 -0.012129 0.020831
913 -0.024819 -0.019971 -0.0028279 0.059718 -0.029531 0.13709 -0.044192 -0.065578 0.05851 0.0011045 0.48721 -0.034858 -0.0082399 -0.0025278
914 -0.01318 -0.047423 -0.0075847 0.047809 -0.0311 0.11203 -0.037815 -0.061839 0.045782 0.0025213 0.57313 -0.024044 -0.0079812 0.0012138
915 -0.017922 -0.026374 -0.0036815 0.057501 -0.035119 0.10336 -0.032209 -0.053681 0.047365 0.033238 0.65966 -0.040201 0.012387 0.027405
916 -0.012923 -0.035195 -0.030478 0.041723 -0.049238 0.29236 -0.059132 -0.065543 0.022877 -0.002935 0.66206 -0.042278 0.00027616 0.008247
917 -0.023824 -0.043476 0.0022849 0.056484 -0.029547 0.43982 -0.023256 -0.059885 0.046369 0.027842 0.65264 -0.023084 0.036065 -0.020931
918 -0.018616 -0.025887 0.039798 0.094706 -0.026406 0.31421 -0.0018292 -0.040667 0.059691 0.035419 0.60352 -0.00044117 -0.0058365 -0.01017
919 -0.0041671 -0.028929 -0.0098088 0.14403 -0.025325 0.45554 -0.013713 -0.049728 0.044093 0.021045 0.49049 -0.0059179 0.020662 0.048422
920 -0.011738 -0.01527 0.0073844 0.14175 -0.015584 0.43009 -0.045686 -0.04391 0.084666 0.0086423 0.46275 -0.024465 -0.015789 0.014593
921 -0.02668 -0.022591 -0.0075724 0.15322 -0.045253 0.24488 -0.02615 -0.076752 0.12225 -0.010241 0.41998 -0.041591 0.03777 -0.035915
922 -0.010071 -0.032962 -0.024609 0.079903 -0.038451 0.14199 -0.028083 -0.050314 0.25076 -0.019074 0.38524 -0.009368 0.017498 0.024347
923 -0.019063 -0.016723 0.002524 0.082745 -0.03438 0.11397 -0.045117 -0.062606 0.25734 -0.0051072 0.41688 -0.025885 0.030227 0.030298
924 0.010836 -0.024964 0.015357 0.064946 -0.037659 0.10736 -0.04844 -0.025327 0.27979 0.02537 0.37052 -0.011231 0.027506 0.04276
925 0.012115 -0.026616 0.0022304 0.048818 -0.018068 0.11848 -0.014443 -0.042149 0.25382 0.015036 0.3534 0.0077618 0.020104 0.10172
926 0.0066333 -0.022537 0.028884 0.02952 -0.033387 0.1175 -0.053437 -0.048161 0.14655 -0.012607 0.47635 -0.011975 0.0064131 0.19331
927 -0.0021081 -0.042938 0.0021668 0.055081 -0.035276 0.13917 -0.02076 -0.053793 0.089911 -0.01381 0.62547 -0.038422 0.029662 0.40397
928 0.02482 -0.016129 0.02562 0.067593 -0.0039948 0.24623 -0.0051539 -0.030755 0.11556 0.046337 0.7122 -0.00019833 0.05622 0.58089
929 -0.0086209 -0.03816 -0.0051868 0.038885 -0.035514 0.32522 -0.0019374 -0.041717 0.093816 0.048304 0.58941 -0.004775 0.024719 0.55419
930 -0.017632 -0.0098816 0.0069564 0.049226 -0.028223 0.29263 -0.010361 -0.037798 0.061878 0.012621 0.54047 -0.017072 0.034518 0.52072
931 -0.0091036 -0.045433 0.01665 0.034378 -0.012401 0.18559 -0.050754 -0.03364 0.05901 -0.0052127 0.47033 -0.022938 0.024027 0.25339
932 -0.019115 -0.017274 0.013533 0.04694 -0.01405 0.11715 0.010522 -0.039442 0.074622 0.029674 0.44549 -0.030405 0.022845 0.15755
933 -0.0031364 -0.026765 -0.017544 0.037921 -0.014419 0.080088 0.030529 -0.026494 0.091535 0.024411 0.3853 -0.029112 0.049274 0.052545
934 -0.015298 -0.037736 -0.032991 0.014123 -0.033778 0.076438 -0.033695 -0.040386 0.039307 -0.022312 0.32694 -0.012609 0.021263 0.085966
935 -0.011619 -0.017448 -0.012738 0.065645 -0.022637 0.088199 -0.025038 -0.050897 0.040809 -0.011335 0.32648 -0.012235 0.011631 0.030648
936 -0.016811 -0.019709 -0.010344 0.038026 -0.043116 0.052789 -0.025772 -0.044909 0.050381 -0.0043785 0.29837 -0.024322 0.04559 0.022159
937 -0.042552 -0.06119 -0.0093413 0.025208 -0.043605 0.042289 0.018835 -0.055201 0.047064 -0.0029317 0.26499 -0.026589 0.0020287 0.030571
938 -0.012753 -0.011911 0.0038219 0.06393 -0.00062364 0.079959 -0.0048286 -0.025693 0.067146 0.020125 0.28321 -0.0042655 -0.0082126 0.021923
939 -0.022655 -0.047602 0.0073051 0.017352 -0.036903 0.053909 -0.028372 -0.046115 0.039148 0.0064819 0.24352 -0.038772 -0.019014 0.0031043
940 -0.022526 -0.034233 -0.012232 0.044013 -0.020881 0.03536 -0.0042555 -0.030566 0.05714 -0.0060213 0.25905 -0.030319 0.015525 0.066306
941 0.00040255 -0.014805 0.017241 0.055425 0.02414 0.0493 -0.011469 -0.011318 0.060733 0.031256 0.25162 0.0017144 0.072504 0.029878
942 -0.036689 -0.058436 0.0079647 0.036917 -0.055379 0.02102 -0.049942 -0.04875 0.035655 -0.014858 0.24309 -0.020852 0.0063622 -0.0074709
943 -0.03294 -0.020307 -0.015442 0.040088 -0.019148 0.0037601 -0.037216 -0.043412 0.046957 0.0032592 0.20653 -0.0091391 0.012341 0.022541
944 -0.040002 -0.027328 -0.032479 0.03762 -0.014467 0.01828 -0.026159 -0.065004 0.032539 -0.019124 0.21105 -0.050436 0.0095896 0.00068239
945 -0.018043 -0.028429 -0.022156 0.019452 -0.024406 0.0040105 -0.017783 -0.055245 0.057191 -0.023237 0.15084 -0.031202 -0.0032917 0.018974
946 -0.011174 -0.032121 0.016867 0.033163 -0.012325 0.020511 -0.060406 -0.048277 0.059694 -0.02198 0.21653 -0.0030192 0.042297 0.0052456
947 -0.041436 -0.016882 0.011921 0.026705 0.0034364 -0.0074991 -0.04924 -0.061609 0.027536 -0.0069135 0.18913 -0.034576 0.0060957 -0.018833
948 -0.030277 -0.024383 -0.010786 0.033447 -0.012073 -6.8866e-05 -0.018223 -0.048061 0.042898 0.0044033 0.38511 -0.024503 0.0069544 -0.0033411
949 -0.023668 -0.016364 -0.004483 0.044018 -0.011891 -0.0078787 -0.013787 -0.039483 0.06477 0.02944 0.45709 -0.033669 0.0056531 -0.0094495
950 -0.01969 -0.015425 0.01147 0.03167 0.0070997 0.019902 0.01764 -0.034335 0.063363 0.011307 0.52124 -0.0084861 0.0082517 0.030282
951 -0.027401 -0.036576 0.022743 0.042152 0.0034808 0.025362 -0.016334 -0.050956 0.046505 -0.019606 0.64296 -0.032943 0.01571 0.043274
952 -0.024333 -0.031108 -0.011783 0.026163 -0.010038 0.19562 -0.066867 -0.056038 0.053697 0.0032506 0.62298 -0.029139 -0.0035609 0.29806
953 -0.005224 -0.0030088 0.04042 0.034255 -0.011647 0.20052 -0.037001 -0.02889 0.072529 0.014697 0.5852 0.0046838 0.043418 0.40276
954 -0.0085054 0.00083999 0.036513 0.060697 0.013064 0.13544 -0.024004 -0.024922 0.060702 0.039164 0.43518 -0.0086029 0.016037 0.39356
955 -0.021867 -0.033281 -0.022944 0.0083585 -0.015945 0.051133 -0.068008 -0.049854 0.017404 0.016461 0.32368 -0.01095 0.010575 0.20446
956 -0.027068 0.016118 0.028059 0.01581 0.021006 0.035523 -0.035561 -0.033115 0.045706 0.0067279 0.35492 -0.017226 0.0037439 0.068692
957 -0.01595 -0.038524 0.010663 0.014762 -0.00068252 0.0085129 -0.038895 -0.025127 0.053958 0.040835 0.26131 -0.012673 0.018253 0.083573
958 -0.032801 -0.024245 0.00028577 0.0067535 -0.0008214 0.0069031 -0.030568 -0.057099 0.021481 0.0023216 0.25646 -0.02251 0.018381 0.017025
959 -0.059102 -0.055036 -0.026351 -0.0014948 -0.02497 -0.013397 -0.069491 -0.061691 0.027193 -0.0040516 0.24343 -0.020987 -0.00743 -0.017533
960 -0.056934 -0.038677 -0.018978 -0.0014631 -0.048759 -0.024886 -0.061745 -0.078643 -0.010745 -0.0094648 0.18665 -0.039953 -0.039471 -0.040652
961 -0.025715 -0.029328 -0.0089246 -0.0024114 -0.0092981 0.034004 -0.016558 -0.018214 0.026787 0.021352 0.23407 -0.01161 -0.0055826 -0.04527
962 -0.022736 -0.0061295 -0.0068115 0.03907 -0.023977 0.2728 -0.033882 -0.041406 0.018869 0.0092788 0.19376 0.021423 0.013416 0.016472
963 -0.023058 -0.025571 0.017122 0.021332 0.0010042 0.26053 -0.051675 -0.023858 0.037942 0.013196 0.15611 0.0051866 0.044395 0.012753
964 -0.067139 -0.0091618 0.013235 -0.00076638 -0.019595 0.3359 -0.035759 -0.06134 0.024744 -0.0074075 0.17738 -0.03483 -0.012777 0.035305
965 -0.033121 -0.025803 -0.0078919 0.0016653 -0.023674 0.16189 -0.073092 -0.031372 0.0080161 -0.020511 0.15526 -0.0030268 -0.0023678 0.046796
966 -0.032352 -0.042434 -0.011689 -0.012563 -0.028953 0.068565 -0.056076 -0.065103 0.020178 -0.014224 0.095534 -0.0073835 -0.026479 0.19881
967 -0.025393 0.011855 0.032015 0.025419 0.0020886 0.047885 -0.0073093 -0.013525 0.058321 0.033443 0.18666 0.03212 0.01292 0.27696
968 -0.018825 -0.044337 0.0057277 -0.0081596 -0.01212 0.023135 -0.038153 -0.044007 0.029943 2.9787e-05 0.12973 0.0075731 -0.0039318 0.40417
969 -0.038256 -0.031948 0.026461 0.003472 -0.00061917 0.055485 -0.054546 -0.031539 0.026895 0.016007 0.11784 -0.0061437 0.018867 0.47833
970 -0.042517 -0.027039 -0.027066 -0.0026863 -0.016498 0.012505 -0.04995 -0.041241 0.0032273 -0.010797 0.089391 -0.02341 -0.00043438 0.41541
971 -0.045919 -0.03865 -0.0040927 -0.027715 -0.014917 0.063196 -0.071823 -0.046913 0.0261 0.01038 0.12921 -0.025577 -0.023716 0.24508
972 -0.02535 -0.016361 0.0017905 0.010657 0.017604 0.22821 -0.039927 -0.020504 0.015762 0.022957 0.055159 -0.013234 0.004393 0.14749
973 -0.071802 -0.034653 -0.017346 -0.038461 -0.0091347 0.31549 -0.07859 -0.077596 -0.007946 -0.040936 0.074439 -0.042081 -0.017528 0.017289
974 -0.031233 -0.021604 0.018877 -0.01908 -0.0042936 0.19203 -0.037944 -0.043848 0.032216 -0.015699 0.13467 -0.019827 -0.0004896 0.033151
975 -0.026494 -0.0089649 0.0094001 0.0040321 -0.012553 0.10711 -0.083757 -0.02276 0.011368 0.027938 0.25894 -0.020864 0.022789 -0.0032174
976 -0.046226 -0.041466 0.016353 -0.038416 -0.041301 0.079497 -0.0633 -0.056472 0.010721 -0.012336 0.35442 -0.030111 -0.018662 -0.058896
977 -0.056457 -0.037707 -0.021164 -0.018174 -0.02756 0.055387 -0.068564 -0.050633 0.030783 -0.00090881 0.37699 -0.045107 -0.010474 0.040036
978 -0.044049 -0.017318 -0.0113 -0.023023 -0.022889 0.048067 -0.088837 -0.044735 0.010535 6.8017e-05 0.38891 -0.016894 -0.015625 0.0087375
979 -0.07096 -0.02855 -0.021947 -0.032271 -0.051508 0.031877 -0.098031 -0.066197 -0.013763 -0.026135 0.32819 -0.031781 -0.040156 -0.018391
980 -0.033801 -0.011041 0.025236 -0.015889 -0.0053769 0.12855 -0.033324 -0.057289 0.02385 -0.017208 0.20487 -0.031858 0.0085926 -0.0066893
981 -0.031173 0.00014803 -0.0017208 -0.011888 -0.017846 0.28211 -0.035128 -0.034351 0.017322 0.00022849 0.20432 0.00079576 0.013031 0.020132
982 -0.047174 -0.030173 0.018592 -0.038226 -0.022415 0.18053 -0.057401 -0.0055325 0.041074 0.010305 0.16775 -0.011191 0.0051899 0.068814
983 -0.044565 -0.032624 0.028456 -0.023134 -0.026594 0.12661 -0.032445 0.060276 0.014776 -0.0041679 0.089761 -0.0037477 0.010739 0.15461
984 -0.039627 -0.028826 0.021959 -0.0095027 -0.0060125 0.096248 -0.030348 0.10232 0.0062885 -0.014021 0.14259 -0.0030144 0.0054073 0.21914
985 -0.064978 -0.031937 0.015802 -0.024131 -0.031751 0.064888 -0.032642 0.065452 0.0058608 0.015356 0.17128 -0.027321 0.013666 0.13935
986 -0.03221 0.0014821 0.00074518 -0.0072493 0.01617 0.063149 -0.026845 0.03591 0.036033 0.0024026 0.18375 0.0037322 0.028085 0.11503
987 -0.062141 -0.028019 -0.014612 -0.031908 -0.022029 0.039169 -0.012639 -0.031361 -0.0063748 -0.026031 0.17964 -0.019095 -0.012327 0.056802
988 -0.043982 -0.01538 -0.0033384 -0.030776 -0.017298 0.038709 -0.029872 -0.024073 0.013967 -0.0013138 0.3287 -0.021341 -0.010768 0.022634
989 -0.036874 -0.0029314 0.033415 -0.013694 -0.017337 0.052079 -0.012326 0.0014149 0.04724 0.039243 0.42588 -0.016468 -0.010679 -0.012265
990 -0.033395 -0.019313 -0.003832 -0.023653 -0.0056958 0.081539 -0.035839 -0.014877 0.035472 0.024 0.45292 -0.0084047 -0.011261 0.030937
991 -0.050816 -0.025854 0.025471 -0.010871 0.0051853 0.21467 0.0046274 -0.022169 0.048404 0.026517 0.52182 -0.023391 -0.019252 0.015899
992 -0.042218 -0.035925 0.011084 0.0051708 -0.032064 0.30237 -0.011276 -0.027311 0.094866 -0.0080065 0.35825 -0.0013781 0.018577 -0.04252
993 -0.063019 -0.039916 -0.0080425 -0.022628 -0.030202 0.19109 -0.03902 -0.038482 0.18848 -0.01462 0.17245 -0.041765 -0.037924 -0.060058
994 -0.039461 -0.013787 0.017131 -0.017826 -0.038001 0.1094 -0.017553 -0.026034 0.25798 -0.018583 0.19342 -0.025272 0.024624 -0.027017
995 -0.054582 -0.020159 -0.0010661 -0.028254 -0.0293 0.05468 0.0041736 -0.042596 0.30116 -0.025556 0.14949 -0.0075683 -0.025747 -0.014585
996 -0.034863 -0.03226 0.016417 -0.022763 -0.0086492 0.041221 0.01246 -0.0058878 0.2911 0.0030608 0.126 -0.005085 0.0017817 -0.0022533
997 -0.040225 -0.0097809 -0.0086597 -0.027381 -0.021228 0.059471 -0.012293 -0.02244 0.21019 -0.026252 0.12121 -0.0017817 -0.01097 -0.065962
998 -0.034226 -0.0089021 0.0065935 -0.020999 -0.022757 0.040881 -0.0047769 -0.020061 0.1384 -0.015716 0.10171 0.00051159 -0.018371 0.03044
999 -0.057368 -0.030313 -0.0029033 -0.025997 -0.025916 0.033441 -0.03893 -0.036263 0.091012 0.0052713 0.097548 -0.020145 0.00031774 0.31021
1000 -0.058709 -0.037614 0.0078799 -0.045916 -0.014255 0.034161 -0.013714 -0.021265 0.093684 0.0089281 0.11491 -0.024532 -0.0087036 0.55277
1001 -0.02558 -0.029636 0.010513 -0.029104 -0.024004 0.025492 -0.0096773 -0.0055068 0.077256 0.032315 0.090296 0.0037114 0.0019651 0.46283
1002 -0.011902 -0.0030968 0.015496 0.0042176 -0.0068225 0.034332 0.0041693 -0.017789 0.096609 0.027022 0.067665 0.0070847 0.012124 0.47458
1003 -0.048533 -0.059808 -0.020051 -0.033401 -0.023781 0.030022 0.034626 -0.0093105 0.095001 0.021529 0.063544 -0.022382 -0.015327 0.33219
1004 -0.014744 -0.046569 -0.018077 -0.028809 -0.02778 0.12066 -0.033208 -0.0095023 0.070483 -0.0094546 -0.0037663 -0.011659 -0.047559 0.37705
1005 -0.0037358 -0.01258 0.0094758 -0.011927 0.015201 0.2745 -0.041891 -0.036374 0.086345 -0.0069978 0.044233 -0.014465 0.0073899 0.31019
1006 0.0093628 -0.034582 -0.035761 -0.032656 -0.033298 0.28826 -0.042095 -0.045586 0.067868 -6.094e-05 0.0084921 -0.016252 -0.031841 0.37749
1007 0.031591 -0.0091928 0.013032 0.006066 -0.026557 0.31351 -0.027158 -0.021558 0.11886 0.011566 0.043951 0.018991 0.012137 0.36451
1008 -0.0042099 -0.017594 0.025575 -0.020762 -0.0093158 0.32683 0.0015284 -0.01954 0.084572 -0.012287 -0.0046195 0.00024444 -0.002214 0.4212
1009 -0.014111 -0.014335 -0.014491 -0.017761 -0.0097547 0.16409 0.013375 -0.016391 0.086014 0.0063795 0.01783 0.022838 -0.023765 0.47171
1010 -0.026143 -0.038046 0.016382 -0.016279 -0.034394 0.098193 -0.013939 -0.034623 0.079237 0.010096 -0.029931 0.032021 -0.021867 0.43038
1011 -0.0070641 -0.017687 0.011915 -0.0024773 -0.023812 0.079704 -0.018482 -0.016775 0.093029 -0.0086168 0.013978 0.11689 0.0091021 0.42877
1012 -0.0062255 0.0011613 0.023078 0.0093844 -0.015221 0.090044 -0.022745 -0.018187 0.16336 0.0063 0.0056972 0.11955 -0.033229 0.60117
1013 -0.052747 -0.05227 -0.0067686 -0.024984 -0.0434 0.048054 -0.050619 -0.045309 0.22588 -0.032683 -0.074044 0.095811 -0.056951 0.60997
1014 -0.040778 -0.010231 -0.011605 -0.012202 -0.022849 0.25896 -0.0032824 -0.02148 0.27489 -0.021106 -0.054744 0.12872 -0.014502 0.64349
1015 -0.01453 -0.026332 0.018808 -0.00046052 -0.016058 0.36154 -0.071346 -0.015332 0.30135 0.0063705 -0.030575 0.14537 0.0041668 0.68691
1016 -0.027811 -0.029573 -0.007209 0.0075112 0.0028631 0.39893 -0.023329 -0.032464 0.30521 0.0024773 0.088104 0.13867 3.5538e-05 0.39977
1017 0.00077764 -0.011455 0.029444 -0.0081372 -0.0075558 0.32129 -0.022643 -0.014786 0.30195 0.049214 0.11756 0.137 0.032754 0.1964
1018 -0.040214 -0.017546 0.018497 -0.0037455 -0.012465 0.24461 -0.035476 -0.044998 0.1664 -0.024739 0.2247 0.075837 -0.039677 0.11503
1019 -0.023825 0.093423 0.016951 -0.015964 -0.026204 0.15327 -0.04039 -0.039179 0.15821 0.0038378 0.20195 0.055141 -0.039428 0.089654
1020 -0.028116 0.1846 0.055444 -0.0012021 0.011438 0.12058 0.00065678 -0.026961 0.16083 0.018195 0.23345 0.048024 0.01376 0.089756
1021 0.0082821 0.17614 0.036117 0.0133 -0.016261 0.14549 0.025433 -0.015073 0.13725 0.016431 0.06056 0.077817 -0.021671 0.12458
1022 0.0037607 0.19658 0.01436 0.033391 -0.01587 0.11199 0.03999 -0.0091348 0.16004 0.019938 0.031719 0.04723 0.010118 0.13609
1023 -0.034651 0.067798 0.010103 0.010583 -0.031709 0.29608 0.037816 -0.036477 0.10954 -0.017835 0.024598 0.020744 -0.022514 0.11174
1024 -0.048892 0.023327 -0.0034235 -0.018405 -0.031068 0.3695 0.017763 -0.060688 0.086418 -0.027548 0.0037676 0.008497 -0.050175 0.070752
1025 -0.028603 0.060826 0.03905 0.022316 -0.0085469 0.50448 0.071509 -0.02426 0.1278 -0.016451 0.013937 0.04062 0.018324 0.11975
1026 -0.032205 0.011955 0.016163 0.003778 -0.019636 0.37382 0.00068595 -0.044512 0.18016 -0.013334 -0.044564 0.0098436 -0.038728 0.13043
1027 -0.020506 0.017104 0.019156 0.01747 -0.0062647 0.24911 0.0054725 -0.046654 0.22633 -0.021578 -0.020335 0.030697 -0.0087088 0.095197
1028 -0.024268 0.054792 0.014649 0.026331 -0.020714 0.19532 -0.004641 -0.015346 0.34442 0.011559 -0.051306 0.02559 0.04932 0.081959
1029 -0.031639 0.0057712 0.0022325 0.001543 -0.052612 0.11026 0.0083655 -0.039028 0.33169 -0.019744 -0.077116 0.011343 -0.026161 0.33825
1030 -0.04794 0.00707 -9.4326e-05 -0.0022353 -0.041691 0.11221 -0.047768 -0.047679 0.32769 -0.0063072 -0.10997 -0.013553 -0.0017727 0.48737
1031 -0.017802 0.057009 0.021469 0.036176 -0.02135 0.1204 0.0018686 -0.024571 0.36285 0.03327 -0.067158 0.03737 0.0040759 0.60318
1032 -0.035963 0.034098 0.033512 0.038988 -0.059919 0.11435 -0.040995 -0.029943 0.29282 0.014366 -0.065549 0.010353 -0.0028954 0.50529
1033 -0.049034 0.019116 0.0096053 0.02048 -0.023338 0.10275 0.038432 -0.046175 0.19547 -0.024577 -0.06702 -0.0075834 -0.00087667 0.41588
1034 -0.052716 0.017635 0.034218 0.021621 -0.047367 0.30989 0.023668 -0.051087 0.17377 -0.01833 -0.04397 0.01701 0.006062 0.26333
1035 -0.019047 0.018704 -0.0037584 0.0065832 -0.042456 0.39457 0.026375 -0.057898 0.14194 0.0095469 -0.099171 0.0047231 0.018801 0.21151
1036 -0.030419 0.026443 0.0094448 0.0073248 -0.011005 0.41506 0.057201 -0.03853 0.16468 0.00053375 -0.090912 0.013726 -0.011401 0.19259
1037 -0.02995 0.014272 0.034328 0.028297 -0.032154 0.3485 0.034848 -0.039972 0.16771 0.021261 -0.13184 0.03242 0.011668 0.10605
1038 -0.039761 0.038281 0.0089512 -0.021352 -0.028192 0.16199 -0.032556 -0.051814 0.14712 -0.013233 -0.079464 0.011013 -0.014833 0.070355
1039 -0.040293 0.021059 0.0099444 -0.0044801 -0.0018313 0.13048 0.024051 -0.050496 0.14925 -0.016166 -0.12102 0.013116 -0.023775 0.077626
1040 -0.036644 0.035098 0.030938 0.0034616 -0.01247 0.10594 0.0032374 -0.039457 0.1643 0.017151 -0.10352 0.01437 0.018904 0.073388
1041 -0.049695 0.022927 0.021811 -0.013807 -0.010259 0.10105 0.0060739 -0.043829 0.17722 -0.013382 -0.12669 0.022553 -0.033617 0.05544
1042 -0.025247 -0.0079842 0.005984 -0.032565 -0.042568 0.06987 0.0078304 0.027089 0.2619 0.017675 -0.15078 0.019666 0.032082 0.081971
1043 -0.022678 0.027725 0.024947 -0.016613 -0.027747 0.08437 0.031677 0.098407 0.34117 -0.0075085 -0.13975 0.014689 0.00026027 0.068723
1044 -0.03052 0.022243 0.02085 -0.018802 -0.011166 0.07082 0.0018335 0.080195 0.38156 -0.022862 -0.11892 -0.0079973 -0.009411 0.056864
1045 -0.028951 0.014752 0.0013136 -0.02431 -0.026915 0.07399 0.02063 0.092664 0.37292 -0.0016548 -0.11595 0.032956 -0.018442 0.070706
1046 -0.028862 0.043581 0.036967 -0.014928 -0.033584 0.078971 0.054157 0.053702 0.3471 0.024032 -0.17125 0.015029 -0.013074 0.040098
1047 -0.027784 0.0332 0.03095 -0.016017 -0.040492 0.075971 0.038573 0.0087199 0.23886 -0.011731 -0.10621 0.013843 0.012825 0.042149
1048 0.020125 0.021549 0.017783 -0.024895 -0.034511 0.047121 0.02692 0.041488 0.19333 0.018956 -0.14832 0.046386 0.020794 0.15906
1049 0.0066935 -0.00031248 0.038236 -0.017883 -0.04443 0.035801 -0.0094239 0.00045629 0.13802 -0.0032276 -0.17416 -0.0019309 -0.048868 0.40574
1050 0.042392 0.018026 0.03188 -0.010392 -0.017639 0.028171 -0.0098273 0.028834 0.18717 -0.010071 -0.13045 0.043022 0.011951 0.561
1051 0.042541 0.0061952 0.041513 -0.0028399 -0.031708 0.035562 -0.0060008 0.023663 0.18961 0.033356 -0.13314 0.014626 0.02651 0.58752
1052 0.034009 0.006434 0.043846 -0.010448 0.0013231 0.036192 -0.011494 0.018661 0.1668 0.055093 -0.12754 0.040109 0.0034285 0.49577
1053 -0.0033821 0.00051279 0.021259 -0.037157 -0.031616 0.012492 -0.027888 -0.019231 0.13602 0.0425 -0.14208 0.016312 -0.020773 0.2612
1054 -0.017843 0.022282 0.0052723 -0.017165 -0.023995 0.0018521 -0.011281 -0.029553 0.13606 0.022157 -0.16335 -0.00096447 0.0077859 0.10098
1055 -0.024615 0.01549 0.023046 -0.012273 -0.039984 0.010832 -0.0039947 -0.023515 0.13653 0.053203 -0.16044 -0.0053712 0.011565 0.090042
1056 0.00049381 0.054169 0.045699 -0.014791 -0.016722 0.016683 0.0021818 0.021564 0.16421 0.02871 -0.17071 0.0069021 0.0031133 0.097744
1057 -0.017968 0.0099781 0.033672 -0.0345 -0.024191 0.0031527 -0.010732 -0.0012382 0.14149 0.019557 -0.13867 0.020925 0.006512 0.026576
1058 -0.038099 0.020267 -0.0031949 -0.026138 0.0107 -0.025487 -0.0080651 -0.00113 0.13763 0.0061639 -0.1593 0.036479 -0.034469 0.051617
1059 -0.0224 0.025056 0.049078 -0.036446 -0.020449 0.018123 -0.0072086 -0.019102 0.12856 0.015891 -0.1646 0.065332 -0.0075806 0.0045288
1060 -0.039972 -0.011395 0.029071 -0.045025 -0.032808 0.0037233 -0.046362 -0.023284 0.13591 -0.010623 -0.16634 0.033985 0.023538 0.0447
1061 -0.0063931 0.012503 0.0059847 -0.025803 -0.0024869 -0.0066465 0.012194 -0.0086954 0.12717 0.0053243 -0.14543 0.10055 -0.0047532 0.10286
1062 -0.046184 -0.0069079 -0.016772 -0.049591 -0.0068158 -0.022806 -0.020579 -0.041647 0.11077 -0.0059689 -0.14065 0.056872 -0.014205 0.42717
1063 -0.026116 -0.0029291 -0.007029 -0.04233 -0.042415 -0.022916 -0.013402 -0.023679 0.10742 -0.022182 -0.16975 0.058595 -0.024586 0.62772
1064 -0.023937 0.02604 0.013374 -0.039038 -0.011474 -0.024556 -0.024286 -0.016161 0.11595 0.017195 -0.21013 0.063168 -0.015697 0.5817
1065 -0.020689 -0.013351 0.0063774 -0.063626 0.019858 -0.048546 -0.025509 -0.021043 0.11476 0.018102 -0.19664 0.086272 -0.011398 0.61428
1066 -0.00839 0.041467 0.065571 -0.0083347 0.016429 -0.018445 -0.013373 -0.0012845 0.10247 0.043148 -0.15004 0.070775 0.0014502 0.62633
1067 -0.014381 0.031136 0.014824 -0.044963 -0.01239 -0.059625 -0.061296 -0.0074663 0.11817 0.0046653 -0.1917 0.044638 0.0055589 0.51193
1068 -0.026863 0.032855 0.028587 -0.046861 -0.0053591 -0.030265 0.0047602 -0.025478 0.10363 0.018462 -0.17296 0.033962 -0.020842 0.30393
1069 -0.023264 0.026594 0.02547 -0.03749 -0.006008 -0.023675 -0.0020433 -0.01499 0.10107 0.027039 -0.053599 0.046875 -0.0085937 0.17337
1070 -0.028256 0.0040127 0.041343 -0.042448 -0.054227 -0.034695 -0.056997 -0.025112 0.09887 0.035236 -0.0024594 0.018898 0.011715 0.091527
1071 -0.015327 0.014131 0.0074166 -0.042086 -0.0080958 -0.037104 -0.0354 -0.0073535 0.11056 0.085113 0.08524 0.030841 0.0061637 0.099878
1072 0.023872 0.0034003 0.02543 -0.044595 -0.023355 -0.040794 0.0038263 -0.010485 0.076375 0.072969 0.10229 0.024345 -0.012708 0.08621
1073 0.08041 0.019849 0.048713 -0.031103 0.0025265 -0.036584 -0.013317 0.022423 0.12634 0.10261 0.24976 0.072838 0.047971 0.17819
1074 0.038729 0.022448 0.039006 -0.052541 -0.0098224 -0.066084 -0.011291 -0.011379 0.096239 0.044943 0.00046733 0.037401 0.01213 0.12884
1075 0.037128 0.0092967 0.0089994 -0.04968 -0.015841 -0.054814 -0.015514 -0.0073908 0.099982 0.0098598 -0.056573 0.014965 0.00059847 0.22109
1076 0.017366 -0.0099044 0.032613 -0.058778 -0.0098902 -0.069203 0.00088241 -0.035883 0.064714 0.0082467 -0.11725 0.027868 0.017377 0.4067
1077 0.00036482 0.014644 0.035476 -0.031056 -0.017929 -0.060233 -0.0093011 -0.015264 0.064756 0.0096735 -0.11291 0.0074011 0.011706 0.58103
1078 0.0086134 -0.0054668 0.031859 -0.053904 -0.017758 -0.076903 -0.0041645 -0.0080462 0.086338 0.03079 -0.11029 0.020364 0.0039246 0.58738
1079 -0.013398 0.024502 0.013912 -0.032293 -0.039517 -0.079913 0.020562 -0.017588 0.086821 -0.00010286 -0.058727 0.039958 0.00072325 0.64443
1080 0.0015707 0.027211 0.023185 -0.058931 -0.040406 -0.075993 -0.046651 0.0022502 0.087033 0.023914 -0.12016 0.047351 0.015562 0.55109
1081 -0.022521 -0.01193 0.020739 -0.081509 0.0061653 -0.068893 -0.049465 -0.014382 0.067725 0.0095908 -0.099628 0.024164 0.010281 0.45006
1082 0.0022879 0.019978 0.046862 -0.046478 -0.015424 -0.082842 -0.042678 -0.012403 0.068487 -0.0030624 -0.12046 0.023347 0.012339 0.29945
1083 -0.012123 -0.030893 0.021915 -0.053756 -0.014472 -0.081332 -0.023742 -0.028925 0.072609 0.0096944 -0.15629 0.023621 -0.017132 0.15865
1084 -0.013905 0.0061061 0.039588 -0.042214 -0.026941 -0.067672 -0.032155 -0.022907 0.067672 0.070011 -0.11891 0.022874 0.025317 0.1508
1085 -0.0051962 0.032475 0.030471 -0.057173 -0.01169 -0.081892 -0.020769 -0.0083389 0.087544 0.11226 -0.12455 0.022307 0.037495 0.1726
1086 -0.030098 -0.0031363 0.014004 -0.068831 -0.029949 -0.10497 -0.053212 -0.030281 0.057206 0.083865 -0.15333 0.0026206 -0.018526 0.13075
1087 -0.004519 0.0014025 0.017988 -0.048079 0.004042 -0.091021 -0.049056 -0.033932 0.052888 0.029762 -0.15857 0.013694 0.0089328 0.17454
1088 0.0091996 0.0087014 0.033271 -0.041798 0.0014831 -0.083051 -0.0017592 -0.012104 0.082811 0.062639 -0.13265 0.0063372 0.019951 0.087926
1089 0.019708 -0.01572 0.018794 -0.051496 -0.037376 -0.12222 -0.057363 -0.029026 0.054043 0.035595 -0.19961 -0.0081895 -0.0080098 0.19255
1090 0.054967 0.001069 0.034177 -0.033454 -0.0087146 -0.090511 -0.064776 -0.0056679 0.053995 -0.0070178 -0.091836 0.029734 0.033859 0.17657
1091 0.054365 0.017768 0.0056405 -0.038873 -0.041694 -0.11633 -0.05321 -0.02018 0.047707 0.023729 -0.15549 -0.0014229 0.0099576 0.14661
1092 0.070884 0.023657 0.022174 -0.040171 0.017428 -0.08736 -0.010623 -0.010572 0.05128 0.019646 -0.13998 0.0046303 0.039906 0.10976
1093 0.099153 0.028075 0.026377 -0.0085292 0.012839 -0.08675 -0.027727 0.012797 0.075502 0.067343 -0.14092 0.014734 0.086845 0.27861
1094 0.081941 0.014954 0.04092 -0.039378 -0.0009302 -0.09794 -0.04594 -0.013955 0.056524 0.023959 -0.14948 0.018787 0.029714 0.50452
1095 0.05341 0.0038731 0.041123 -0.040076 0.020541 -0.07718 -0.013074 0.002233 0.093176 0.057796 -0.15386 0.02083 0.042482 0.66701
1096 0.025689 -0.011228 0.0010464 -0.054984 -0.020808 -0.10848 -0.021257 -0.029679 0.024819 0.073313 -0.18194 -0.0029365 0.030411 0.76831
1097 0.036747 0.026091 0.0403 -0.064952 0.012163 -0.087379 0.0023795 -0.014771 0.065591 0.07963 -0.16741 0.019387 0.03456 0.7057
1098 0.022106 0.01085 0.023383 -0.044211 0.00069425 -0.10585 0.015566 -0.0057524 0.064923 0.12326 -0.16373 0.0037001 0.043928 0.69975
1099 0.021674 0.066968 -0.009064 -0.047439 0.0065654 -0.095439 -0.022177 -0.013374 0.045935 0.10834 -0.17629 0.020173 0.025307 0.45759
1100 0.033873 0.19536 0.030719 -0.063227 0.061746 -0.098449 -0.0065609 0.004354 0.067857 0.10772 -0.16862 0.039287 0.0077558 0.30065
1101 0.017932 0.23045 0.046512 -0.038816 0.15323 -0.11262 -0.015504 -0.0040078 0.05601 0.046737 -0.18688 -0.0091301 0.029925 0.19977
1102 0.02264 0.19748 0.062746 -0.042354 0.2405 -0.10049 -0.056738 -0.02489 0.063392 0.028454 -0.17317 0.0079632 0.031883 0.14679
1103 0.019189 0.12737 0.030949 -0.038362 0.31943 -0.10306 -0.029071 -0.031661 0.050144 0.051541 -0.18408 0.015626 0.027082 0.13292
1104 0.042938 0.059292 0.039102 -0.023211 0.28016 -0.086758 -0.045205 -0.011383 0.029966 0.026668 -0.1668 0.01562 0.016431 0.12237
1105 0.055846 0.086431 0.043555 -0.014119 0.14964 -0.093898 -0.0011283 0.0011849 0.072149 0.066155 -0.15576 0.037823 0.044299 0.099953
1106 0.067935 0.04731 0.0072183 -0.018497 0.089873 -0.11965 -0.063622 -0.0016769 0.038841 0.046661 -0.12871 0.017036 0.031778 0.12793
1107 0.077033 0.037859 0.0097615 0.035734 0.066634 -0.10955 -0.019695 -0.010979 0.037253 0.018458 -0.0037292 0.00097961 0.014927 0.10291
1108 0.083952 0.067418 0.0090847 -0.015304 0.068225 -0.11039 -0.054839 -0.0077705 0.045235 0.053115 0.05734 0.0046329 0.017045 0.071028
1109 0.055301 0.040916 0.0066679 -0.015612 0.058946 -0.11601 -0.049732 -0.012692 0.050168 0.085532 0.14946 0.0056562 0.043694 0.03846
1110 0.079729 0.059635 0.010311 -0.018981 0.066508 -0.10271 -0.014206 -0.0061041 0.05171 0.1088 0.28284 -0.0045705 0.070633 0.082071
1111 0.038778 0.061524 0.012064 -0.026769 0.060279 -0.094387 -0.044729 0.0056541 0.048392 0.068265 0.223 0.010353 0.062461 0.10159
1112 0.029917 0.044723 0.022558 -0.018687 0.06859 -0.10351 -0.056583 -0.019958 0.050524 0.079012 0.20151 -0.012814 0.0356 0.086835
1113 0.039735 0.077912 0.032671 -0.0078355 0.074171 -0.099956 -0.023386 0.01951 0.043556 0.070869 0.028186 0.0035793 0.060559 0.10937
1114 0.038354 0.036761 0.020394 -0.018404 0.067892 -0.11206 -0.045109 0.0060387 0.059679 0.075536 -0.010975 0.021473 0.051948 0.074308
1115 0.043352 0.019589 0.012657 -0.0036922 0.055343 -0.10703 -0.046963 -0.0090232 0.041481 0.078393 -0.021826 -0.0052141 0.078016 0.1138
1116 0.023461 0.038438 -0.0051497 -0.05687 0.060364 -0.084456 -0.039916 -0.021965 0.027793 0.03489 -0.078986 -0.00041083 0.073695 0.079541
1117 0.04645 0.052197 0.063423 -0.028499 0.068855 -0.026035 -0.04061 0.010143 0.076115 0.057036 -0.015207 0.025222 0.081524 0.073783
1118 0.0062382 0.022126 -0.0092233 -0.063937 0.040846 0.016375 -0.064433 -0.024919 0.016808 0.016643 -0.060098 -0.013314 0.033212 0.032124
1119 0.041897 0.056095 0.03239 -0.021795 0.089438 0.085095 -0.050967 0.02723 0.04851 0.06952 -0.027969 0.016629 0.088671 0.045776
1120 0.020825 0.046253 0.003463 -0.046944 0.059519 -0.054925 -0.0868 -0.013412 0.024142 0.053897 -0.0745 0.0098523 0.06044 0.031168
1121 0.0061341 0.029852 0.0047962 -0.031252 0.08356 -0.016075 -0.048004 -0.016234 0.027364 0.059634 -0.06148 0.0056956 0.079468 -0.020891
1122 0.047593 0.068571 0.0080694 -0.02983 0.11455 -0.030394 -0.035507 0.010214 0.023297 0.10628 -0.067681 0.0026089 0.077427 0.024741
1123 0.081781 0.04721 0.025773 -0.043209 0.13903 -0.021064 -0.068291 0.0027024 0.033519 0.10498 -0.13509 0.011152 0.053596 0.0063525
1124 0.107 0.058759 0.013986 -0.031667 0.13709 0.010206 -0.076354 -0.0090094 0.041151 0.099434 -0.078793 0.021235 0.076914 -0.040606
1125 0.10692 0.016538 0.013669 -0.044175 0.097384 0.0023862 -0.045368 -0.00089126 0.039363 0.071831 -0.095884 0.00050873 0.046273 0.011086
1126 0.12406 0.047546 0.026432 -0.049354 0.087775 0.0056764 -0.026471 -0.0011431 0.015645 0.070268 -0.099195 -0.012088 0.077372 -0.020623
1127 0.13388 0.025505 0.014415 -0.033482 0.038656 -0.023883 -0.035995 0.013775 0.022128 0.068425 -0.12942 0.026485 0.073931 -0.029741
1128 0.10229 0.058904 0.050979 -0.01267 0.063808 -0.029133 -0.033588 0.014543 0.0466 0.060001 -0.080636 0.015039 0.050929 0.0047006
1129 0.057123 0.035413 0.011422 -0.012229 0.044099 -0.061913 -0.033392 -0.014098 0.023232 0.067218 -0.098577 -0.0079881 0.060118 -0.018688
1130 0.062972 0.047952 0.066415 0.067263 0.05761 -0.052443 -0.041835 -0.0067903 0.042204 0.081665 -0.1343 0.019515 0.081797 -0.031186
1131 0.04871 0.01594 0.045128 0.044305 0.053021 -0.048233 0.015022 -0.022852 0.021457 0.041672 -0.12976 0.0030584 0.071015 -0.020445
1132 0.050549 0.029749 0.055211 0.040246 0.037602 -0.078762 -0.042642 -0.015384 0.044259 0.065669 -0.1164 0.0079217 0.054934 -0.038963
1133 0.025598 0.025568 0.044965 0.066308 0.036823 -0.080302 -0.014875 -0.027116 0.024751 0.072096 -0.12961 0.002365 0.092283 -0.026341
1134 0.055776 0.033597 0.054238 0.05154 0.042964 -0.055612 0.014861 -0.014098 0.027723 0.057552 -0.13561 0.012298 0.037321 -0.0031897
1135 0.050055 0.050326 0.044171 0.017922 0.066765 -0.082002 -0.040512 -0.019719 0.0090256 0.049509 -0.12289 -0.0048284 0.06671 -0.046418
1136 0.035383 0.034705 0.033934 -0.0095568 0.14256 -0.076242 -0.043486 -0.021191 0.034318 0.066536 -0.16859 -0.015405 0.049059 0.048104
1137 0.042482 0.037963 0.0096373 -0.017065 0.30934 -0.073211 -0.029629 -0.011033 0.02801 0.10145 -0.15388 0.014408 0.070127 0.013025
1138 0.046161 0.033202 0.040531 -0.016573 0.23788 -0.074871 -0.022133 -0.035815 -0.00043775 0.11472 -0.14341 -0.0035986 0.046646 -0.057823
1139 0.016099 -0.012999 0.028124 -0.028982 0.15968 -0.095841 -0.060126 -0.020277 0.020744 0.10909 -0.1401 -0.035575 0.041615 -0.024692
1140 0.026148 1.9792e-05 0.052217 -0.01214 0.12159 -0.095811 -0.05503 -0.046538 0.022727 0.11295 -0.13458 0.015388 0.026314 -0.05638
1141 0.035756 0.030149 0.01623 -0.021608 0.077412 -0.093511 -0.028223 -0.0135 0.0038289 0.10623 -0.12158 0.016721 0.038262 -2.8362e-05
1142 0.031665 0.040097 0.019163 -0.0016967 0.098103 -0.09567 -0.024847 -0.027342 0.0066112 0.053207 -0.15983 0.0093246 0.054111 -0.070077
1143 0.032274 0.10584 0.031146 0.053195 0.077034 -0.0857 -0.05225 -0.020364 0.013593 0.045164 -0.12782 0.0058379 0.06051 -0.067445
1144 0.016502 0.21709 0.06769 0.095287 0.051515 -0.07815 -0.061834 -0.028886 0.027446 0.078951 0.059421 0.028251 0.067998 -0.075853
1145 0.036111 0.23194 0.041373 0.12221 0.095166 -0.0519 -0.010977 -0.016387 0.024568 0.085567 0.24777 0.032134 0.068287 -0.034272
1146 0.02519 0.293 0.028856 0.13474 0.080948 -0.05758 -0.022241 -0.037919 0.02763 0.073974 0.26288 0.028578 0.032796 0.0072397
1147 0.027268 0.21581 0.034389 0.15157 0.088049 -0.080089 -0.020494 -0.014371 0.022082 0.062291 0.33718 0.082811 0.065594 -0.070509
1148 -0.0055832 0.08026 -0.0019875 0.11639 0.06953 -0.10976 -0.099778 -0.066823 -0.013685 0.014828 0.39236 0.11687 0.011113 -0.054357
1149 0.031545 0.091059 0.043896 0.13812 0.076681 -0.058639 -0.026031 -0.016055 0.027827 0.053225 0.37709 0.15823 0.046492 -0.041275
1150 0.0029841 0.10407 0.024979 0.097047 0.056082 -0.078619 -0.052174 -0.031027 0.014659 0.051432 0.27651 0.1195 0.012221 -0.026784
1151 0.028193 0.092527 0.023092 0.069668 0.075523 -0.075909 -0.023928 -0.036718 0.028241 0.063018 0.095655 0.17385 0.074339 -0.058382
1152 0.034711 0.1044 0.081605 0.07183 0.085404 -0.079098 -0.010821 -0.01247 0.055764 0.099985 0.035435 0.1741 0.017378 -0.017081
1153 0.0285 0.10876 0.044158 0.081152 0.12868 -0.076608 -0.016765 -0.0085819 0.033146 0.14795 0.035674 0.20291 0.038287 -0.036129
1154 0.032669 0.086423 0.042712 0.10393 0.25533 -0.087088 -0.052128 -0.022734 0.026428 0.14689 0.0055529 0.19009 0.063095 -0.087217
1155 -0.0064428 0.087262 0.032725 0.14526 0.37822 -0.10856 -0.063982 -0.016686 0.0199 0.096426 -0.0023879 0.14526 0.012414 -0.043586
1156 0.018346 0.082241 0.010338 0.22098 0.41167 -0.085938 -0.023095 -0.040377 0.011012 0.12217 0.040551 0.19426 0.054303 -0.011184
1157 -0.0048456 0.06182 0.024831 0.25211 0.30554 -0.083887 -0.043599 -0.063939 0.0063547 0.069389 -0.045989 0.16267 0.023801 -0.077352
1158 0.003513 0.041008 0.022644 0.24791 0.17151 -0.12495 -0.026712 -0.043871 0.028127 0.089106 -0.01483 0.17449 0.02799 -0.062151
1159 0.024452 0.029507 0.015058 0.26104 0.1251 -0.11954 -0.017726 -0.034813 0.019959 0.085333 -0.078201 0.13802 0.038349 -0.076689
1160 0.01354 0.042716 0.025451 0.30948 0.12342 -0.092997 0.0086408 -0.025995 0.011881 0.07729 -0.058402 0.11514 0.035387 -0.12491
1161 -0.010171 0.052945 0.021064 0.28218 0.12063 -0.085437 -0.037863 -0.023986 0.0030636 0.050767 -0.066983 0.11062 0.021626 -0.050296
1162 -0.026343 0.048674 -0.00050284 0.27178 0.086345 -0.098826 -0.057476 -0.057038 0.0027058 0.046613 -0.071703 0.09572 0.020155 -0.090264
1163 0.020256 0.068893 0.01102 0.27135 0.11356 0.088224 -0.01133 -0.01722 0.042008 0.06296 -0.063174 0.14667 0.023824 -0.065023
1164 0.0090447 0.056931 0.015444 0.34668 0.10571 0.17098 -0.033883 -0.045332 0.0202 0.067757 -0.097605 0.13735 0.030742 -0.11406
1165 0.033963 0.03345 0.030297 0.34424 0.091069 0.26755 0.0025935 -0.016794 0.015443 0.073964 -0.11913 0.18421 0.021331 -0.068329
1166 0.042302 0.062009 0.03346 0.35224 0.09709 0.26169 0.01971 -0.026865 0.0081147 0.091091 -0.11091 0.16563 0.03098 -0.048558
1167 0.054521 0.030798 0.010933 0.37507 0.10514 0.33968 -0.028843 -0.021857 -0.00059302 0.088628 -0.12047 0.15851 0.029278 -0.033756
1168 0.10349 0.066267 0.043896 0.4397 0.11189 0.34696 -0.011497 -0.0073991 0.0052192 0.12745 -0.051028 0.16481 0.048117 -0.097865
1169 0.1138 0.028705 0.05137 0.34888 0.099413 0.24031 -0.0375 -0.036821 0.023811 0.13041 -0.10765 0.16283 0.020566 -0.080523
1170 0.16002 0.072704 0.045573 0.29942 0.10706 0.068095 -0.048484 0.0086173 0.030484 0.15187 -0.05704 0.18842 0.040314 -0.031061
1171 0.11877 0.069883 0.033376 0.23471 0.080885 0.048575 -0.066917 -0.025195 0.0096959 0.096735 -0.080831 0.22033 0.047433 -0.03929
1172 0.059074 0.044962 0.030899 0.25757 0.084117 0.035276 -0.024471 -0.031986 0.0092881 0.064122 -0.10695 0.17974 0.0028418 -0.094628
1173 0.079562 0.063831 0.020682 0.32296 0.088068 0.080006 -0.0049943 -0.0011881 0.02528 0.12251 -0.11691 0.24017 0.09609 0.0050235
1174 0.027601 0.0145 0.027585 0.37811 0.074299 0.051196 -0.038288 -0.05845 -0.0057374 0.020665 -0.051363 0.1948 0.025139 0.13246
1175 0.01884 0.024218 0.016769 0.42075 0.05606 0.020866 -0.011511 -0.042962 0.0067748 0.062002 0.21274 0.19009 0.032428 0.029617
1176 0.046268 0.016497 0.038242 0.42477 0.064001 0.10277 -0.082365 -0.014714 0.0025271 0.099749 0.29428 0.26749 0.093407 0.19421
1177 0.038417 0.004606 0.0081451 0.44537 0.054262 0.11145 -0.054008 -0.033205 -0.010381 0.026346 0.33551 0.22769 0.072705 -0.00563
1178 0.024935 0.021245 0.015508 0.41007 0.050043 0.1365 -0.099462 -0.042877 -0.0088985 0.055253 0.41037 0.21694 0.085104 0.0059016
1179 0.030204 0.0097836 0.021461 0.41426 0.084044 0.14706 -0.069025 -0.037459 -0.0052162 0.031659 0.5255 0.2367 0.087403 -0.019547
1180 0.064413 0.078232 0.051265 0.50282 0.11916 0.12368 -0.014719 -0.018091 0.012756 0.086786 0.51259 0.24111 0.12439 0.041395
1181 0.023901 0.024241 0.015208 0.35306 0.11859 0.052137 -0.028912 -0.032433 -0.0089718 0.052063 0.36244 0.19863 0.04673 -0.017454
1182 0.02788 0.05203 0.003421 0.30661 0.20502 0.0044875 0.014704 -0.0035844 0.01162 0.0745 0.20274 0.24431 0.084169 -0.042962
1183 0.0071685 0.038169 -0.0068158 0.29166 0.30796 0.0084977 0.008251 -0.021406 -0.024697 0.065887 0.13479 0.26966 0.050097 -0.0951
1184 0.030917 0.028088 0.046347 0.28623 0.34815 -0.011572 -0.036142 -0.017188 0.0029849 0.044624 0.14927 0.25356 0.048416 -0.10199
1185 0.034326 0.066427 0.0057306 0.28942 0.41879 -0.0084419 0.0093041 0.04496 0.0018272 0.04644 0.094458 0.1799 0.093915 -0.082567
1186 0.038614 0.015085 -0.014566 0.27392 0.2872 -0.021082 -0.034029 0.11449 0.0038794 0.036897 0.074767 0.13083 0.046783 -0.080505
1187 0.072763 0.038124 0.024107 0.36732 0.16813 -0.013151 -0.058033 0.17851 0.0024716 0.058434 0.070116 0.16345 0.054282 -0.058364
1188 0.078722 -0.00076703 0.02356 0.39739 0.14703 -0.031221 -0.00093634 0.18896 -0.016356 0.044071 0.065026 0.13515 0.067621 -0.10677
1189 0.14876 0.033112 0.034303 0.39346 0.14085 -0.019631 -0.05149 0.2036 0.017176 0.091478 0.27902 0.13636 0.07144 -0.097241
1190 0.15131 0.031631 0.0091666 0.41073 0.11925 -0.043031 -0.026643 0.17344 0.0090583 0.071884 0.38659 0.12144 0.068998 -0.11785
1191 0.16739 0.037539 -0.01122 0.4083 0.15207 -0.038581 -0.023827 0.11661 -0.021619 0.041441 0.53359 0.14456 0.026157 -0.13276
1192 0.14389 0.044858 0.013503 0.41234 0.12822 -0.01271 -0.01746 0.11669 0.022743 0.051648 0.55159 0.14681 0.057596 -0.11476
1193 0.10553 0.056227 0.040196 0.43012 0.11475 -0.04774 -0.0033937 0.086216 0.018335 0.035995 0.54703 0.13346 0.10135 -0.090734
1194 0.070733 0.022986 0.016499 0.39033 0.1252 -0.03907 -0.017717 0.065464 -0.0026528 0.063842 0.68208 0.12989 0.098413 -0.12871
1195 0.063582 0.030535 0.040333 0.43139 0.12474 -0.05258 -0.028251 0.060792 -0.00099052 0.036519 0.63124 0.15067 0.083612 -0.14116
1196 0.040461 0.044603 -0.0025743 0.35742 0.10451 -0.07448 -0.052354 0.04112 -0.0018783 0.054455 0.67225 0.12795 0.05335 -0.099589
1197 0.036039 0.025662 0.022339 0.30983 0.11264 -0.07398 -0.070448 0.015028 -0.029136 0.018902 0.72255 0.096725 0.063879 -0.15781
1198 0.035048 0.056071 0.013742 0.26923 0.099315 -0.075379 -0.079971 0.018707 0.0024062 0.053749 0.62471 0.10575 0.048768 -0.15935
1199 0.063166 0.04011 0.0023053 0.25949 0.10832 -0.066249 -0.076435 0.044905 0.017078 0.057516 0.73266 0.10794 0.060446 -0.056114
1200 0.040565 0.038169 0.037738 0.26319 0.091448 -0.062369 -0.017148 0.031623 0.0066506 0.042303 0.77565 0.13009 0.036475 -0.14023
1201 0.044114 0.0055276 0.0053317 0.23781 0.080859 -0.083089 -0.039951 0.027951 0.0023629 0.04035 0.81248 0.10532 0.045614 -0.085471
1202 0.014432 -0.0055736 0.0069549 0.23537 0.05933 -0.091349 -0.039005 0.015569 -0.056835 0.020306 0.81744 0.086752 0.029013 -0.12301
1203 0.069781 0.058335 0.028618 0.2526 0.11059 -0.086338 -0.050788 0.019188 -0.0069027 0.027883 0.83346 0.11685 0.081841 -0.093898
1204 0.07989 0.043994 0.029331 0.26488 0.10991 -0.071778 0.00071812 0.036316 0.0033396 0.03109 0.75209 0.11821 0.07357 -0.069706
1205 0.083218 0.0048028 -0.0057555 0.24885 0.11678 -0.086618 -0.054495 0.029994 0.021152 0.025567 0.64151 0.11083 0.068749 -0.11911
1206 0.098067 0.019872 0.031898 0.26853 0.14033 -0.095808 0.0077712 0.029372 0.046174 0.052734 0.58455 0.096065 0.049637 -0.11824
1207 0.059795 0.0066805 -0.0013692 0.30859 0.34714 -0.10223 -0.0072623 0.0057103 0.046816 0.02203 0.55163 0.088618 0.007086 -0.14675
1208 0.1122 0.043869 0.015514 0.40865 0.40767 -0.095017 -0.045746 0.027799 0.095228 0.049867 0.59029 0.099751 0.046675 -0.06226
1209 0.1138 0.037348 0.0063472 0.41644 0.47503 -0.070187 -0.053989 0.021727 0.11077 0.040454 0.59258 0.1208 0.064143 -0.099668
1210 0.098701 0.018757 0.01722 0.36315 0.4753 -0.092947 -0.073533 0.017405 0.10632 0.035821 0.70927 0.10088 0.052622 -0.083927
1211 0.12716 0.029436 0.034984 0.32997 0.33392 -0.10039 -0.023106 0.026083 0.055495 0.036728 0.76048 0.10387 0.074561 -0.13673
1212 0.14224 0.037445 0.020467 0.28462 0.24229 -0.080917 -0.02869 0.024401 0.039077 0.039255 0.83906 0.12044 0.10591 -0.027033
1213 0.1387 0.034083 0.02614 0.21285 0.21385 -0.094766 -0.034133 0.017859 0.02167 0.047151 0.78661 0.10024 0.066578 -0.069702
1214 0.17502 0.027932 0.016613 0.23495 0.18882 -0.12168 -0.017877 0.028818 0.035352 0.055768 0.58664 0.10206 0.069057 -0.04941
1215 0.18892 0.050211 0.046746 0.23572 0.18199 -0.10452 -0.03496 0.019236 0.039254 0.035565 0.49189 0.11382 0.094156 0.074212
1216 0.22469 0.05624 0.05743 0.25014 0.17268 -0.081376 0.027446 0.039054 0.050426 0.068702 0.5032 0.12413 0.11126 -0.033347
1217 0.13898 -0.00023137 -0.0055072 0.21627 0.15528 -0.098006 -0.061267 0.00040224 0.033429 0.016419 0.39748 0.061821 0.067973 -0.10044
1218 0.12772 0.042037 0.040236 0.24858 0.17852 -0.10706 -0.02612 0.02219 0.044711 0.075546 0.44905 0.1048 0.092132 -0.15554
1219 0.10716 0.028046 0.033809 0.21041 0.12442 -0.10877 -0.071084 -0.0038214 0.013183 0.0092324 0.34688 0.085647 0.07453 -0.13039
1220 0.10839 0.042575 0.049802 0.21959 0.14589 -0.10887 -0.023927 -5.3193e-05 0.059435 0.074319 0.43149 0.1038 0.12851 -0.08737
1221 0.074366 0.020154 0.041816 0.20218 0.16347 -0.11035 -0.035501 -0.012325 0.014518 0.016536 0.30831 0.093344 0.11015 -0.11682
1222 0.091765 0.043283 0.023599 0.19638 0.15079 -0.12589 -0.047374 0.0085432 0.03726 0.081693 0.31987 0.097677 0.14715 -0.11478
1223 0.084793 0.017532 0.019942 0.21077 0.16945 -0.12455 -0.030128 0.028771 0.022122 0.03741 0.33654 0.10746 0.12901 -0.13942
1224 0.064692 0.01994 0.015675 0.18551 0.13346 -0.11343 -0.086361 -0.01019 0.030864 0.011546 0.28177 0.068574 0.081434 -0.075764
1225 0.051141 -0.0027508 0.011108 0.15332 0.094515 -0.13662 -0.0064548 -0.0019622 0.022786 0.010073 0.21745 0.074527 0.047743 -0.12291
1226 0.067959 0.025628 0.00067151 0.21489 0.13427 -0.1017 0.046082 -0.030314 0.0064287 -0.0070399 0.26006 0.07464 0.071971 -0.11135
1227 0.065468 0.16499 0.0099047 0.17368 0.098788 -0.11589 0.034238 0.0072141 0.0018809 0.020587 0.24673 0.065254 0.05439 -0.13412
1228 0.082686 0.23889 0.043548 0.18436 0.14825 -0.097893 -0.0044952 0.14105 0.054673 0.025754 0.2558 0.10328 0.073749 -0.052207
1229 0.078945 0.24416 0.040641 0.15454 0.28034 -0.11544 -0.026209 0.14248 -0.019545 -0.014289 0.17921 0.06857 0.035607 -0.15223
1230 0.076294 0.25677 0.024164 0.17151 0.40834 -0.12467 -0.017132 0.17064 0.016948 0.011977 0.20092 0.070474 0.059306 -0.16486
1231 0.093022 0.15932 0.023127 0.13889 0.43939 0.049127 -0.012186 0.15791 0.028 0.0095142 0.1995 0.080967 0.087995 -0.13175
1232 0.094491 0.10288 0.010531 0.1572 0.4981 0.098177 -0.012789 0.094825 0.017242 0.035291 0.14983 0.07297 0.057843 -0.10518
1233 0.1235 0.09921 0.019454 0.17407 0.48419 0.1717 -0.028983 0.027513 0.015474 0.011108 0.16798 0.080583 0.075412 -0.067549
1234 0.11008 0.091759 0.035847 0.15518 0.4764 0.11284 -0.046256 0.033031 0.016687 0.049715 0.16194 0.058297 0.083111 -0.10402
1235 0.10664 0.052107 0.04603 0.13014 0.33799 0.034668 -0.071719 0.01415 0.0097788 0.0024815 0.12548 0.04113 -0.0027605 -0.065226
1236 0.13892 0.1234 0.043133 0.16696 0.30138 -0.028342 -0.0053629 0.058988 0.027461 0.023668 0.19258 0.089713 0.083608 -0.066454
1237 0.086244 0.054675 0.0039366 0.10857 0.19013 -0.085292 -0.046746 0.023936 0.0083832 0.0074352 0.11831 0.034947 0.034217 -0.14097
1238 0.094083 0.044414 0.0196 0.11857 0.19562 -0.095581 -0.03671 0.030104 -0.0069945 0.045852 0.12059 0.05653 0.066636 -0.11113
1239 0.094651 0.090143 0.004443 0.11789 0.19415 -0.089251 -0.042863 0.025282 0.0098277 0.035489 0.097975 0.059453 0.011904 -0.11881
1240 0.07434 0.069291 0.013736 0.10449 0.2077 -0.089271 -0.049117 0.0029806 -0.01467 0.0015656 0.096024 0.030696 0.038823 -0.1343
1241 0.10276 0.06207 0.036609 0.13668 0.20918 -0.082231 0.01048 0.045399 0.037252 0.032962 0.12771 0.04936 0.041882 -0.051026
1242 0.081617 0.052919 0.0088026 0.090592 0.19156 -0.090821 -0.051344 0.012907 0.0047944 -0.0028507 0.044352 0.030413 0.03933 -0.096445
1243 0.10358 0.095448 0.025246 0.10755 0.15066 -0.07848 0.012713 0.020005 0.017237 0.028526 0.096631 0.059446 0.026189 -0.14344
1244 0.064174 0.047927 0.013879 0.091035 0.15666 -0.10605 -0.049531 0.035123 0.0063988 0.027673 0.05178 0.05977 0.0070377 -0.12454
1245 0.10472 0.076595 0.030762 0.091707 0.17226 -0.0881 -0.026484 0.061122 0.015481 0.04045 0.06057 0.052933 0.041666 -0.10461
1246 0.087702 0.068314 0.032765 0.12683 0.16958 -0.0823 -0.024728 0.02851 0.0047633 0.022027 0.049629 0.052336 0.044505 -0.10159
1247 0.07961 0.090733 0.0088186 0.09656 0.16239 -0.11205 -0.052961 0.029698 0.012036 0.013003 0.011688 0.049669 0.0077138 -0.13693
1248 0.076039 0.072042 0.043252 0.078042 0.14492 -0.083069 -0.039295 0.039686 0.018848 0.02113 0.070267 0.058253 0.052342 -0.080005
1249 0.065807 0.040871 0.011185 0.073083 0.15176 -0.11712 -0.034508 0.021374 0.00379 0.013157 0.026356 0.036926 0.025621 -0.098723
1250 0.062486 0.06738 0.0084981 0.068915 0.13155 -0.10635 -0.075452 0.0011025 -0.0096878 0.0041439 0.0026657 0.040129 0.0359 -0.056642
1251 0.084075 0.063928 0.0078513 0.066897 0.14112 -0.12004 -0.049765 0.046031 -0.0044755 0.047861 0.011685 0.052413 0.026569 -0.09425
1252 0.044253 0.045047 -0.0087555 0.053398 0.1436 -0.11893 -0.080638 0.0034989 -0.018983 0.022528 -0.025826 0.034876 0.015317 -0.092448
1253 0.055942 0.068036 -0.011492 0.0702 0.12951 -0.11243 -0.033722 0.016407 -0.012111 0.0033443 0.020183 0.055139 0.029166 -0.067657
1254 0.05162 0.084295 -0.00088908 0.043842 0.13403 -0.10573 -0.064165 0.0084553 -0.00093884 0.018731 -0.033278 0.042332 0.021495 -0.10915
1255 0.051719 0.052304 -0.0094159 0.046404 0.13488 -0.11673 -0.045859 -0.012537 -0.0075866 -0.005992 -0.0081784 0.056546 0.010763 -0.12186
1256 0.035648 0.055912 0.024177 0.059485 0.10985 -0.10827 -0.042172 0.017712 0.022246 0.038755 -0.013269 0.050099 0.061532 -0.062072
1257 0.050596 0.073671 -0.01148 0.048397 0.10967 -0.098278 -0.083666 0.01224 0.0031379 0.021992 -0.05446 0.077232 0.038081 -0.02679
1258 0.038335 0.07552 0.035714 0.070639 0.12728 -0.11244 -0.015419 -0.009902 0.01435 0.0095184 -0.033171 0.055876 0.031159 -0.094499
1259 0.012624 0.047439 -0.011333 0.04475 0.10566 -0.12821 -0.066183 -0.013054 0.0038023 0.0045253 -0.050802 0.040389 0.0079981 -0.13068
1260 0.024892 0.023598 0.0041901 0.034332 0.10346 -0.1153 -0.074436 -0.0074056 -0.020295 0.017412 -0.050492 0.060172 -0.00086318 -0.15061
1261 0.025531 0.018267 -0.0054467 0.031384 0.081515 -0.11692 -0.09295 -0.011757 -0.025593 0.0022589 -0.026603 0.027495 0.034566 -0.12094
1262 0.0091595 0.018065 0.015196 0.037215 0.052197 -0.11647 -0.092563 -0.0028992 -0.032401 0.00027574 -0.063434 0.022389 -0.039916 -0.16143
1263 0.023238 0.035504 -0.0012203 0.042907 0.074178 -0.11867 -0.094407 -0.008561 -0.022879 0.0077026 -0.068185 0.048832 0.012053 -0.16157
1264 0.035417 0.052483 0.011853 0.057219 0.085599 -0.10776 -0.0703 -0.0045628 0.0039735 0.048659 -0.084576 0.047585 0.064122 -0.11032
1265 0.016665 0.063872 -0.005914 0.05022 0.07455 -0.11921 -0.078434 -0.014165 -0.016394 -0.0070138 -0.074306 0.026489 -0.0036497 -0.13074
1266 0.015494 0.050751 -0.010691 0.041822 0.087171 -0.11728 -0.056297 -0.031126 -0.035992 -0.016957 -0.095367 0.025242 0.036309 -0.17966
1267 0.0069525 0.033499 0.00029243 0.0088137 0.064802 -0.14438 -0.042251 -0.024808 -0.02117 0.01774 -0.12782 0.017775 0.012118 -0.14591
1268 0.026481 0.062688 0.017146 0.037605 0.088143 -0.11632 -0.081774 0.0029099 0.0039424 0.017457 -0.043389 0.019258 0.042466 -0.17025
1269 0.02575 0.034527 0.015649 0.018757 0.087874 -0.13508 -0.094697 0.0010581 -0.0067854 0.024583 -0.0338 0.021362 0.038665 -0.14034
1270 -0.0017916 -0.0068541 -0.033798 0.013079 0.060835 -0.14028 -0.069441 -0.0061937 0.0045269 0.04322 -0.11281 0.002395 -0.010586 -0.12005
1271 0.011837 0.026585 -0.012315 0.02372 0.058507 -0.11126 -0.067704 -0.014335 -0.032221 -0.014673 -0.091791 0.011658 0.0044925 -0.13093
1272 0.017386 0.042684 0.026128 0.018592 0.091008 -0.10937 -0.073428 -0.020397 -0.0093287 0.002154 -0.096692 0.029832 0.021811 -0.15888
1273 -0.0061957 -0.024968 -0.020568 -0.013276 0.030779 -0.13466 -0.075931 -0.030599 -0.011286 -0.020809 -0.1303 0.023155 -0.0036602 -0.13833
1274 0.023873 0.035261 -0.024765 0.018136 0.04858 -0.11592 -0.095205 -0.014791 -0.020884 0.023108 -0.093954 0.041588 0.024729 -0.11159
1275 0.0078915 0.01399 -0.001382 -0.0049628 0.035501 -0.14613 -0.097968 -0.032943 -0.017452 -0.0064556 -0.13073 0.0052514 0.0085772 -0.14258
1276 -0.0020599 -0.0063212 -0.030699 0.011519 0.044422 -0.15363 -0.10462 -0.024955 -0.01924 -0.036439 -0.16722 -0.0011353 -0.0065341 -0.18549
1277 -0.026691 0.020928 -0.0096156 0.0067306 0.044113 -0.13965 -0.093275 -0.036366 -0.031478 -0.028492 -0.1714 0.001178 0.030975 -0.18918
1278 -0.00042264 0.0018264 -0.023032 -0.010138 0.030264 -0.15878 -0.068869 -0.033588 -0.023625 -0.020165 -0.13269 0.0083513 -0.00096669 -0.14273
1279 0.001316 0.016165 -0.0010593 -0.0067661 0.059465 -0.15827 -0.10487 -0.04014 -0.017583 -0.0071083 -0.13215 0.013405 -0.009138 -0.13625
1280 0.016315 0.043104 0.025994 0.0013256 0.064797 -0.12164 -0.10791 -0.030892 -0.015881 0.015239 -0.14024 0.044298 0.031881 -0.11692
1281 -0.0010268 0.012993 -0.012793 0.0093073 0.050418 -0.11964 -0.057679 -0.021084 -0.031529 -0.0091646 -0.15539 0.0082811 0.037209 -0.12968
1282 -0.015168 0.033752 0.0051803 0.012289 0.048449 -0.14312 -0.090893 -0.039615 -0.042296 -0.025598 -0.15605 0.0051344 0.011628 -0.14124
1283 -0.01847 0.043291 -0.023876 0.021341 0.02208 -0.14708 -0.11215 -0.024737 -0.022504 0.005899 -0.11292 -0.0048223 0.020047 -0.12969
1284 -0.015321 0.027459 -0.0078233 -0.0068076 0.039531 -0.11682 -0.08139 -0.023309 -0.010592 -0.0053242 -0.15081 0.014111 0.0063855 -0.19197
1285 -0.019072 0.0072981 -0.01435 0.00066404 0.033442 -0.14628 -0.073333 -0.037281 -0.06335 0.0017727 -0.13164 -0.020016 0.029584 -0.14519
1286 -0.038384 0.016087 -0.035137 -0.031034 0.0089033 -0.14784 -0.091466 -0.035213 -0.037097 -0.032541 -0.17337 -0.015762 0.031183 -0.21746
1287 -0.00022506 0.016436 -0.026014 -0.011143 0.025984 -0.12867 -0.07875 -0.040284 -0.035705 -0.0098237 -0.17241 0.0030908 0.0032316 -0.12265
1288 0.0025236 0.041525 0.010289 -0.0032809 0.058295 -0.10125 -0.090773 -0.031066 -0.029593 0.00087313 -0.16702 0.035534 0.0062702 -0.16793
1289 0.0051522 0.010713 0.022063 -0.014129 0.018527 0.042219 -0.081377 -0.038228 -0.044531 -0.03901 -0.15694 0.014007 0.014889 -0.17186
1290 -0.033619 0.044632 -0.026784 -0.0088575 0.027958 0.12295 -0.08712 -0.02639 -0.026908 0.016567 -0.17695 -0.0032993 -0.0068024 -0.16714
1291 6.942e-05 0.031641 0.021069 -0.00096586 0.028849 0.1682 -0.064994 -0.012162 -0.0087563 -0.011476 -0.17818 0.013074 0.034146 -0.17037
1292 -0.026882 -0.0307 -0.046408 -0.024694 -0.0079201 0.034019 -0.089127 -0.044724 -0.051934 -0.0076796 -0.20245 -0.026243 -0.035395 -0.14187
1293 -0.014233 -0.0017913 -0.033795 -0.0066325 0.035071 0.0071095 -0.13455 -0.028575 -0.039732 -0.042593 -0.17292 0.0059605 -0.0020763 -0.17271
1294 -0.026025 0.023087 -0.017881 -0.010391 -0.0086778 -0.0022603 -0.093414 -0.010087 -0.04086 0.0023741 -0.17968 -0.012236 0.0081124 -0.12728
1295 -0.012886 0.021236 -0.014298 0.010951 0.0053733 -0.05428 -0.090998 -0.018369 -0.026297 0.0028509 -0.19523 0.0013571 -0.0080089 -0.17498
1296 -0.00050748 0.013885 0.001405 -0.023197 0.0055544 -0.01283 -0.096511 0.0048393 0.012125 0.025228 -0.21329 0.0146 0.01352 -0.12543
1297 -0.00077886 0.040904 -0.018282 -0.025076 0.039675 -0.03084 -0.078975 -0.0092026 -0.037523 -0.022375 -0.16941 0.0021137 0.0014585 -0.171
1298 0.0026098 0.031333 0.023391 -0.018194 0.031677 -0.0047895 -0.071628 -0.0030844 -0.0074106 0.036561 -0.17917 0.017627 0.013287 -0.18385
1299 0.013598 0.035592 0.030025 -0.0097024 0.052158 0.021651 -0.057092 -0.0020262 -0.038998 0.023178 -0.14638 0.02718 0.039126 -0.14419
1300 0.019547 0.03489 0.022318 -0.014761 0.0055588 0.21239 -0.058395 0.006542 -0.011786 0.031515 -0.15376 0.046334 0.015865 -0.16297
1301 0.014946 0.041279 0.024911 -0.024599 0.03615 0.26759 -0.088659 -0.0015998 -0.022674 0.048972 -0.17713 0.053187 0.0097833 -0.15064
1302 0.012604 0.032508 0.044594 -0.0046073 0.052381 0.26822 -0.010682 0.0003984 0.0046583 0.039429 -0.1539 0.02895 0.045402 -0.092557
1303 -0.019847 0.028437 0.0066974 -0.019756 0.017142 0.077452 -0.063566 -0.0035534 -0.026809 0.027705 -0.191 0.016543 0.014511 -0.15177
1304 -0.0063485 -0.0091044 0.015961 -0.041634 0.019863 -0.0076083 -0.082489 -0.0045552 -0.027257 0.048962 -0.21188 0.025537 0.032659 -0.16055
1305 -0.02068 0.019364 0.0010538 -0.017332 0.029054 -0.029908 -0.033892 -0.009467 -0.010275 0.025289 -0.1663 0.00466 0.010758 -0.12989
1306 -0.0054813 0.039723 0.040327 -0.014051 0.033705 -0.028518 -0.042136 0.0027112 -0.0012128 0.041066 -0.18646 0.038803 0.029227 -0.17298
1307 -0.0074227 0.045132 0.03536 -0.0033289 0.015657 -0.022448 -0.061489 -0.0044406 -0.025061 0.043533 -0.16958 0.039427 0.010225 -0.11632
1308 0.002146 0.033541 0.025943 -0.0063272 0.027208 -0.030988 -0.050873 -0.0014225 0.027182 0.04591 -0.15638 0.01656 0.026574 -0.19279
1309 0.0088246 0.02072 0.056397 -0.024146 0.014289 -0.051497 -0.045126 -0.0076243 0.0072139 0.071536 -0.1945 0.024833 0.0088428 -0.15916
1310 -0.031007 0.034559 0.01451 -0.030384 0.01739 -0.054707 -0.0725 -0.025986 -0.027194 0.0063632 -0.21598 -0.0055836 0.033152 -0.1409
1311 -0.016188 0.047197 0.054483 -0.018302 -0.013999 -0.049357 -0.048663 -0.022668 -0.015742 0.02666 -0.14942 0.02768 0.01636 -0.16585
1312 -0.0039396 0.0034262 0.026986 -0.030341 0.0019122 -0.073297 -0.050737 -0.02513 -0.031149 0.024527 -0.19239 0.0039429 0.036299 -0.14291
1313 -0.022131 0.015725 0.0074493 -0.033859 0.0065833 -0.076087 -0.05935 -0.022372 -0.010117 0.026184 -0.17399 0.052096 0.043938 -0.12266
1314 -0.0035823 0.0089238 0.018413 -0.018937 -0.019006 -0.050686 -0.067374 -0.0051033 -0.019915 0.050751 -0.18176 0.02291 0.052836 -0.14105
1315 -0.023304 0.0094226 0.053246 -0.036225 -0.0044345 -0.073066 -0.085487 -0.033605 -0.031633 0.0080674 -0.23662 0.012393 0.028235 -0.15306
1316 -0.026905 0.012221 0.027699 -0.053774 -0.018273 -0.048736 -0.083411 -0.030617 -0.02867 0.021944 -0.23083 -0.0078239 0.034634 -0.11213
1317 0.010324 0.03151 0.029112 -0.011362 -0.011352 -0.052776 -0.048874 0.012251 -0.011608 0.040551 -0.22375 0.039879 0.063432 -0.13588
1318 -0.0029079 0.020569 0.043695 -0.02484 -0.011341 -0.058406 -0.063888 -0.028031 -0.011416 0.030788 -0.16338 0.0049027 0.041691 -0.1434
1319 -0.0048992 0.027278 0.028828 -0.0065787 0.00045995 -0.062985 -0.053011 -0.025892 -0.021514 0.036525 -0.2209 0.021086 0.05136 -0.12844
1320 -0.0085006 -0.0011333 0.034402 -0.048987 0.010301 -0.077405 -0.039415 -0.036924 -0.029142 0.043371 -0.22229 0.010609 0.032098 -0.16593
1321 -0.015812 0.020216 0.027755 -0.021025 0.013552 -0.081015 -0.082758 -0.024676 -0.019819 0.031658 -0.20252 -0.0055275 0.0071771 -0.15587
1322 -0.019223 0.012484 0.027568 -0.039664 0.015473 -0.078195 -0.085491 -0.025808 -0.016147 0.031955 -0.21346 0.012486 0.077106 -0.12752
1323 -0.021015 -0.030177 0.010181 -0.044552 -0.016206 -0.076095 -0.067535 -0.04119 -0.039365 0.0023419 -0.21402 0.00092908 0.019815 -0.13383
1324 -0.028756 0.018202 0.019444 -0.04884 -0.019224 -0.10874 -0.095318 -0.037461 -0.026403 0.025409 -0.24833 0.0010024 0.0046732 -0.17001
1325 -0.014858 0.030101 0.032878 -0.024349 -0.00073338 -0.088784 -0.056172 -0.016773 0.0045796 0.024786 -0.19124 -0.0029744 -0.0081381 -0.11618
1326 0.0060011 -0.0049404 0.0032408 -0.017767 -0.013792 -0.094424 -0.056915 -0.049825 -0.011958 0.015302 -0.24183 0.0039789 0.023621 -0.12075
1327 -0.02663 0.023428 0.046034 -0.020765 -0.025941 -0.087004 -0.051659 -0.023187 -0.024746 0.025479 -0.21228 -0.0019278 0.058409 -0.15279
1328 -0.013562 0.0071072 0.025177 -0.035084 -0.03309 -0.093594 -0.037352 -0.027299 -0.025564 0.031386 -0.20019 0.027416 0.027698 -0.11475
1329 -0.002923 0.049136 0.03562 -0.025862 0.0020711 -0.079593 -0.047216 -0.0071405 0.010049 0.062493 -0.20545 0.044509 0.069287 -0.15772
1330 -0.017614 0.00070486 0.018764 -0.05723 -0.027608 -0.099543 -0.071889 -0.031752 -0.042129 0.02667 -0.23577 0.010182 0.013465 -0.12387
1331 -0.030486 0.029994 0.037277 -0.038429 -0.0083367 -0.075643 -0.049773 -0.024774 -0.010727 0.046397 -0.23053 0.038475 0.039254 -0.15452
1332 -0.012357 0.048252 0.04494 -0.015547 -0.030786 -0.087603 -0.049856 -0.024866 -0.016315 0.014803 -0.21396 0.0083786 0.036793 -0.14132
1333 -0.013809 -0.0027487 -0.0059168 -0.034825 -0.035594 -0.083353 -0.06309 -0.028968 -0.042383 0.01304 -0.18409 0.0028919 0.0069915 -0.12476
1334 -0.01782 -0.0040099 0.021356 -0.047403 -0.026313 -0.10271 -0.048283 -0.04568 -0.03835 0.015977 -0.24788 0.0011252 0.0243 -0.15873
1335 -0.0043013 0.00036894 0.03341 -0.026382 -0.020022 -0.094162 -0.048817 -0.046601 -0.012258 0.028534 -0.21642 0.028068 0.013779 -0.15337
1336 -0.019463 0.0098278 0.0097627 -0.03626 -0.045501 -0.10292 -0.07862 -0.017093 -0.010036 0.043371 -0.22456 -0.0069882 0.037068 -0.19307
1337 -0.041964 0.011457 0.043606 -0.039098 -0.04218 -0.10606 -0.051164 -0.030985 -0.020874 0.040717 -0.22187 -0.014105 0.042626 -0.15131
1338 -0.024275 -0.00011461 0.020369 -0.044107 -0.017309 -0.10803 -0.048917 -0.032837 -0.022131 0.022674 -0.2098 0.010178 0.019935 -0.13035
1339 -0.016787 0.010074 0.035802 -0.038775 -0.018848 -0.10425 -0.06065 -0.042969 -0.046549 0.033851 -0.25396 0.016032 0.035094 -0.16736
1340 -0.019128 0.003643 0.052666 -0.021013 -0.026027 -0.10153 -0.055824 -0.03595 -0.032077 0.026698 -0.20699 0.023235 0.010732 -0.11806
1341 -0.01117 0.026932 0.015289 -0.036302 -0.013776 -0.082701 -0.042997 -0.014672 -0.0064847 0.032725 -0.22533 -0.0032318 0.025691 -0.1223
1342 -0.013131 0.011481 0.019292 -0.04964 -0.036404 -0.091491 -0.049351 -0.035444 -0.0041624 0.056002 -0.23154 0.0090815 0.05714 -0.1599
1343 -0.026222 0.035279 0.045175 -0.033418 -0.040613 -0.095961 -0.083314 -0.034136 -0.02162 0.038988 -0.23013 0.030205 0.037628 -0.12242
1344 -0.014714 0.046608 0.012298 -0.027737 -0.033922 -0.1107 -0.051318 -0.028028 -0.035258 0.035055 -0.19843 0.017918 0.053517 -0.13519
1345 -0.032595 -0.026483 0.043011 -0.073235 -0.044151 -0.10125 -0.037221 -0.048599 -0.045556 0.004212 -0.23913 -0.0014787 0.0048258 -0.12523
1346 -0.016537 0.0010859 0.023125 -0.063353 -0.04623 -0.11655 -0.058535 -0.043321 -0.039923 0.015809 -0.2355 0.0058646 -0.0086555 -0.12887
1347 -0.031478 0.0020747 0.026318 -0.056652 -0.039779 -0.10478 -0.040518 -0.035873 -0.020981 0.015696 -0.23378 -0.0074321 0.0066032 -0.099065
1348 -0.025769 0.012904 -0.0045789 -0.06521 -0.028928 -0.03383 -0.029072 -0.037485 -0.024149 0.027673 -0.26324 -0.0015488 0.0079819 -0.16969
1349 -0.027261 0.014592 0.0026643 -0.075258 -0.050557 0.060711 -0.00067517 -0.059967 -0.054757 0.0024793 -0.2553 -0.0029255 0.029941 -0.13414
1350 -0.008652 0.041511 0.049867 -0.044507 -0.034046 0.13829 -0.033689 -0.035528 -0.033495 0.018516 -0.22887 0.017638 0.040009 -0.10087
1351 -0.014423 0.02835 0.026121 -0.043675 -0.043444 -0.005179 -0.061212 -0.0049803 -0.023782 0.043623 -0.25218 0.011881 0.031558 -0.049308
1352 -0.039505 -0.0066312 0.020914 -0.073463 -0.053153 -0.075609 -0.051296 -0.027102 -0.01537 0.03573 -0.2906 -0.011446 -0.014563 0.078124
1353 -0.028776 0.024388 0.054847 -0.034011 -0.012472 -0.080129 -0.031389 -0.026764 -0.037428 0.056017 -0.20668 0.012148 0.049045 0.14665
1354 -0.017618 -0.0018636 0.01497 -0.0585 -0.042751 -0.087468 -0.025193 -0.041756 0.0062244 0.037113 -0.26487 -0.011659 0.029774 0.2062
1355 -0.029249 -0.0063947 0.018803 -0.075058 -0.01837 -0.10473 -0.099586 -0.047758 -0.025293 0.01792 -0.2441 -0.0075058 0.058443 0.2051
1356 -0.03169 -0.0017359 0.021737 -0.048566 -0.029209 -0.11869 -0.033969 -0.023099 -0.020861 0.0034271 -0.22972 -0.016483 0.028741 0.20062
1357 -0.022542 -0.0081471 0.0232 -0.080045 -0.015978 -0.10823 0.00075706 -0.027331 -0.030269 0.011344 -0.25253 -0.030119 0.0037001 0.25053
1358 -0.019223 -0.014848 0.009643 -0.084783 -0.059587 -0.1137 -0.023636 -0.022743 -0.020647 0.032711 -0.27369 0.002244 0.00014881 0.27145
1359 -0.023474 0.012551 0.012466 -0.065591 -0.036296 -0.095737 -0.01491 -0.031845 -0.037504 0.0022676 -0.25334 -0.027313 0.028728 0.23452
1360 -0.024136 -0.00086066 0.028029 -0.0497 -0.046464 -0.089957 -0.029033 -0.031517 -0.031412 0.017014 -0.2378 0.0064906 0.010256 0.2378
1361 -0.0060572 0.0079382 0.010223 -0.028838 -0.022223 -0.087057 0.0011332 -0.0062584 -0.02102 0.030541 -0.2065 6.3893e-05 -0.0029251 0.24353
1362 -0.033999 0.006187 0.010646 -0.051926 -0.042312 -0.10941 -0.03338 -0.03118 -0.032548 0.041518 -0.24508 -0.0056828 0.011594 0.29627
1363 0.00331 0.017536 0.016859 -0.053795 -0.033091 -0.081477 0.0032162 -0.027312 -0.011156 0.042105 -0.18925 0.01661 0.072012 0.26155
1364 -0.042751 -0.0036454 -0.0014778 -0.051593 -0.04702 -0.12088 -0.065297 -0.036124 -0.038043 0.017612 -0.25959 -0.0043663 -0.018619 0.22059
1365 -0.029453 0.026283 0.014915 -0.070311 -0.037709 -0.088896 -0.046921 -0.012806 -0.019251 0.033549 -0.24703 -0.017413 0.0065797 0.20636
1366 -0.028604 -0.011728 0.016359 -0.06519 -0.014848 -0.084296 -0.041134 -0.023677 -0.037789 0.066395 -0.27516 -0.01715 0.0064784 0.23883
1367 -0.026455 8.1056e-05 0.037702 -0.063138 -0.040927 0.13663 -0.039518 -0.020509 -0.020057 0.075902 -0.26079 0.0039236 0.012967 0.30641
1368 -0.0035869 0.02905 0.017895 -0.067536 -0.036356 0.16451 0.0058789 0.001449 -0.031964 0.044309 -0.24472 -0.010093 0.0078557 0.31393
1369 -0.014898 0.024639 0.022308 -0.050955 -0.034164 0.21139 -0.018515 -0.010863 -0.016812 0.057746 -0.2543 -0.00019983 0.035854 0.17957
1370 0.02376 0.059598 0.021561 -0.043503 -0.0086433 0.30461 -0.014298 0.015915 -0.0029899 0.073913 -0.20752 0.041883 0.071543 0.20468
1371 -0.017091 0.017036 0.045065 -0.037291 -0.019882 0.40055 -0.052952 -0.013476 -0.030558 0.047609 -0.18646 -0.0047533 0.033862 0.14094
1372 -0.016532 0.023365 0.011428 -0.062439 -0.028181 0.36428 -0.036455 -0.0080983 -0.031005 0.031016 -0.26665 0.00421 -0.0055595 0.003006
1373 -0.017114 0.005154 -0.012529 -0.057478 -0.03623 0.36233 -0.042678 -0.0007501 -0.021053 0.041363 -0.26506 -0.027077 0.011319 0.0075476
1374 -0.041115 -0.0061572 0.029224 -0.072306 -0.037449 0.39105 -0.054002 -0.026792 -0.043101 0.0074099 -0.2273 -0.013473 -0.0016721 -0.068111
1375 -0.023517 0.0065916 0.0025173 -0.030864 -0.047988 0.29628 -0.046965 -0.0048337 -0.038829 0.039307 -0.21996 -0.0073101 0.037417 -0.024449
1376 -0.0048479 0.02173 0.0456 -0.069383 -0.050417 0.16801 -0.036409 -0.0014655 -0.039427 0.054324 -0.23021 0.027173 0.023545 -0.033188
1377 -0.036519 -0.019531 0.015124 -0.053801 -0.041206 0.066696 -0.037632 -0.031277 -0.053344 0.0050404 -0.24568 -0.0030836 -0.024216 -0.049096
1378 -0.026771 0.023878 0.023287 -0.066719 -0.017004 0.077776 -0.053246 -0.0054591 -0.048492 0.016277 -0.25406 -0.0090403 0.032373 -0.060204
1379 -0.033602 0.015167 0.0329 -0.062238 -0.025463 0.064157 -0.032339 -0.022211 -0.02778 0.016274 -0.23161 -0.038377 0.0062114 -0.083013
1380 -0.021853 0.0026357 0.031713 -0.040516 -0.032612 0.24403 -0.034413 -0.010653 -0.017288 0.047441 -0.23812 0.0012763 0.0248 -0.039691
1381 -0.031015 0.0010045 0.048316 -0.043884 -0.023061 0.39653 -0.019296 -0.029995 -0.052985 -0.028962 -0.21652 -0.01607 0.035659 -0.075979
1382 -0.037566 -0.010747 0.02921 -0.049013 -0.0456 0.43908 -0.0377 -0.024806 -0.015613 0.013734 -0.24139 -0.0081971 -0.0096725 -0.029768
1383 -0.020918 0.035472 0.039003 -0.034941 -0.025519 0.32605 -0.053973 0.0050918 0.010559 0.054591 -0.23568 0.011216 -0.019324 -0.042156
1384 -0.031499 -0.013459 0.017736 -0.037719 -0.030368 0.18792 -0.088367 -0.0272 -0.027879 0.024628 -0.27085 -0.023451 0.011365 -0.021205
1385 -0.0066803 0.04038 0.017639 0.023172 -0.0079567 0.12044 -0.04412 -0.027272 -0.017686 0.036915 -0.2106 0.013733 0.044894 0.011487
1386 -0.012442 0.0031286 0.049672 -0.017246 -0.038176 0.083248 -0.025644 -0.014774 -0.028974 0.061562 -0.26668 -0.018274 0.065072 0.015989
1387 -0.025353 -0.0053926 0.029896 -0.013664 -0.013974 0.089618 -0.088847 -0.026685 -0.028702 0.036319 -0.22376 0.0013493 0.053541 0.01049
1388 -0.023704 0.017276 0.018829 -0.039993 -0.016283 0.15174 -0.061471 -0.011267 -0.04003 0.021195 -0.26384 0.017063 0.03266 0.068352
1389 -0.011436 0.017155 0.016402 -0.0085009 -0.011972 0.32279 -0.073724 -0.016039 -0.027098 0.057692 -0.24389 -0.0014741 -0.0026717 0.034634
1390 -0.016997 0.0030038 0.013195 -0.021169 -0.042651 0.39286 -0.10383 -0.043351 -0.034095 0.035399 -0.25857 -0.014391 0.034967 0.019985
1391 -0.027789 0.026833 0.014138 -0.0037975 0.0046 0.39014 -0.087441 -0.021913 -0.027593 0.057096 -0.22618 -0.016488 0.067036 -0.037083
1392 -0.00258 0.067631 0.049572 0.0014342 0.013471 0.47566 -0.047794 -0.010874 -0.011861 0.081783 -0.24629 0.0068857 0.068034 -0.067992
1393 -0.0020914 0.04772 0.067065 0.0065759 0.0054922 0.31991 -0.064638 0.0010437 -0.014759 0.09198 -0.22611 0.004009 0.061133 -0.05676
1394 -0.0058928 0.0056691 0.057778 0.00098754 -0.015047 0.17443 -0.061201 0.0043719 -0.028146 0.1384 -0.21927 -0.0037877 0.080232 -0.044238
1395 0.024896 0.074648 0.049901 0.040279 0.010084 0.1376 -0.059115 0.02812 0.024076 0.10749 -0.21719 0.031316 0.07715 -0.050467
1396 -0.024706 0.033827 0.071874 -0.017849 -0.027504 0.0955 -0.073718 -0.017102 -0.023692 0.04141 -0.25153 0.021959 0.049149 -0.072775
1397 -0.0026069 0.011686 0.069928 0.0041526 -0.015703 0.14519 -0.070612 0.0025265 -0.04125 0.055377 -0.20477 0.029732 0.10477 -0.057603
1398 -0.023268 0.027004 0.018101 -0.014666 -0.039162 0.08261 -0.071075 -0.027485 -0.044457 0.011444 -0.24939 -0.0061746 0.020177 -0.087402
1399 -0.04845 -0.0062468 0.028384 0.010916 -0.0099111 0.064221 -0.069949 -0.030607 -0.050315 0.0089005 -0.26781 -0.028921 -0.0042147 -0.09859
1400 -0.036331 -0.018318 0.038427 -0.0037124 -0.03664 0.095871 -0.056732 -0.042059 -0.027213 0.058177 -0.27511 -0.007548 0.054624 -0.043989
1401 -0.010782 0.020151 0.06786 0.012529 -0.019849 0.2979 -0.081586 0.0097092 -0.040811 0.057804 -0.22297 0.0045753 0.046013 -0.049967
1402 -0.015724 0.012 0.043623 0.006621 -0.022938 0.29915 -0.083439 -0.032713 -0.016089 0.066651 -0.25076 -0.016021 0.034011 0.080325
1403 -0.0039952 0.022108 0.087827 0.028883 -0.030667 0.35939 -0.049633 -0.028404 -0.023286 0.040618 -0.24431 0.036442 0.07252 0.13297
1404 -0.034467 0.0080873 0.04489 0.0070844 -0.055406 0.32486 -0.066326 -0.027956 -0.009714 0.028515 -0.27219 0.0084251 -0.0080613 0.28643
1405 -0.013708 -0.0025539 0.076873 0.014056 -0.028344 0.18743 -0.08919 -0.027138 0.0044782 0.067781 -0.24682 0.0051684 0.028847 0.23539
1406 -0.033279 0.025685 0.034736 0.0029577 -0.020563 0.10381 -0.049113 -0.0486 -0.03295 0.020178 -0.2329 -0.0048083 0.027966 0.31527
1407 -0.016741 -0.037496 0.028869 -0.0091706 -0.044202 0.071072 -0.064076 -0.042682 -0.028307 0.074465 -0.25173 0.016185 0.054405 0.22138
1408 -0.015492 0.033083 0.047433 0.012801 -0.022731 0.055152 -0.10847 -0.029113 -0.027465 0.071162 -0.24038 -0.0068617 0.015833 0.26647
1409 -0.026913 0.013521 0.049196 0.0055528 -0.05185 0.047433 -0.086023 -0.036285 -0.025303 0.083469 -0.25978 -0.019598 0.0052122 0.20562
1410 -0.035485 -0.0073199 0.043769 0.00086448 -0.022259 0.069843 -0.049237 -0.037077 -0.015751 0.096096 -0.27676 -0.012845 0.022401 0.17786
1411 -0.032996 0.002709 0.042402 -0.016074 -0.048728 0.065633 -0.0596 -0.032469 -0.015528 0.045262 -0.23522 0.019478 0.01688 0.18276
1412 -0.020948 -0.013432 0.035855 -0.011982 -0.054197 0.038693 -0.11341 -0.012061 -0.011696 0.069699 -0.25018 -0.011029 0.014348 0.28484
1413 -0.003539 0.033717 0.076289 0.01673 -0.012136 0.081553 -0.064517 -0.015962 -0.012074 0.062436 -0.2308 0.038035 0.057837 0.36074
1414 0.01178 0.047145 0.056252 0.00062121 -0.046104 0.049304 -0.074921 -0.020414 -0.036702 0.10474 -0.22866 0.033978 0.048696 0.35416
1415 -0.035572 -0.023536 0.028265 -0.029627 -0.051503 0.015984 -0.072614 -0.046446 -0.047979 0.02919 -0.26279 -0.030809 -0.019276 0.44795
1416 -0.035603 -0.008887 0.0065782 -0.0040354 -0.066402 0.022914 -0.056168 -0.010348 -0.0052273 0.053446 -0.23965 -0.014465 0.029453 0.41545
1417 -0.018435 0.0013219 0.021521 -0.032044 -0.058131 0.015924 -0.064421 -0.02473 -0.021995 0.040913 -0.24311 0.0012778 0.0080517 0.39077
1418 -0.044196 0.0048307 0.021525 -0.027312 -0.05605 0.022834 -0.076105 -0.025462 -0.018713 0.07227 -0.24404 -0.014309 0.02032 0.31161
1419 -0.032237 -0.0085305 0.031758 -0.03868 -0.043769 0.018195 -0.062618 -0.033673 -0.038971 0.041537 -0.2551 -0.029196 0.018349 0.18664
1420 -0.021489 0.023228 0.042311 -0.014149 -0.020818 0.016705 -0.067602 -0.024205 -0.010228 0.10796 -0.21369 0.031008 0.038718 0.062174
1421 -0.0384 -0.019293 0.040914 -0.019337 -0.032897 0.0033549 -0.083385 -0.034897 -0.056106 0.091661 -0.096662 -0.023899 0.016357 0.047805
1422 -0.016161 0.015866 0.057427 -0.021055 -0.030986 0.035725 -0.057319 -0.020259 -0.018224 0.083847 0.037447 0.0067243 0.031325 -0.023743
1423 -0.035583 -0.018965 0.047331 -0.029174 -0.025334 0.0086553 -0.062692 -0.019971 -0.012262 0.070774 0.15561 0.0072175 0.027464 0.0024386
1424 -0.037764 -0.0011364 0.030294 -0.015242 -0.024953 -0.0099845 -0.088085 -0.016152 -0.024999 0.051701 0.26963 0.0064208 0.039073 -0.05759
1425 3.4449e-05 0.0051024 0.069557 -0.01601 -0.013782 -0.0047443 -0.027739 0.00047579 -0.0080972 0.067458 0.27257 0.040064 0.055541 0.024802
1426 -0.021687 -0.013499 0.07097 -0.014419 -0.020961 -0.032034 -0.081642 -0.016526 0.0062551 0.081935 0.24777 0.016847 0.05767 -0.058137
1427 -0.0019583 0.01346 0.063733 -0.035907 -0.03935 -0.030154 -0.054426 -0.029308 -0.013263 0.070482 0.088653 0.017601 0.027629 -0.045845
1428 -0.03381 0.0079988 0.032247 -0.056015 -0.041109 -0.023954 -0.056989 -0.0363 -0.02411 0.061688 -0.010798 -0.039236 0.011347 -0.0042133
1429 -0.039791 -0.0027323 0.06781 -0.034674 -0.0069578 -0.014884 -0.033643 -0.028691 0.0070818 0.048245 -0.021208 0.0073972 0.054006 -0.0037116
1430 -0.033762 -0.018904 0.060153 -0.045282 -0.087277 -0.047663 -0.070646 -0.028553 -0.045796 0.028422 -0.11067 -0.0092195 -0.00055524 -0.04185
1431 -0.030104 0.030845 0.045866 -0.04894 -0.044446 -0.034953 -0.02567 -0.036635 -0.032904 0.050619 -0.10168 -0.023606 0.032573 -0.0032084
1432 -0.0063252 0.024894 0.043179 -0.062468 -0.015174 -0.049983 -0.012493 -0.0034369 -0.012762 0.092056 -0.10402 0.012007 0.038652 0.12218
1433 -0.023167 -0.0049371 0.040972 -0.062987 -0.024383 -0.044973 -0.0010967 0.00078131 0.014801 0.10305 -0.11547 0.02353 0.017181 0.3527
1434 -0.024418 0.012122 0.038616 -0.040785 -0.043012 -0.040343 0.02697 -0.02102 0.00015291 0.11285 -0.027592 -0.0012863 0.01835 0.40995
1435 -0.039409 -0.020619 0.031299 -0.042203 -0.0083811 -0.029472 0.0082863 -0.021222 -0.012375 0.084026 0.065087 0.008327 0.028368 0.37573
1436 -0.015331 0.025549 0.042222 -0.024542 -0.01555 -0.053252 0.0016929 -0.015294 -0.0030226 0.1162 0.23438 0.03196 0.071027 0.28247
1437 -0.017922 0.010238 0.038805 -0.04028 -0.058949 -0.054372 -0.023371 -0.021146 0.0015796 0.09591 0.31314 0.0026435 0.031956 0.13277
1438 -0.038003 -0.006483 0.030338 -0.042128 -0.018438 -0.050292 -0.011984 -0.038378 -0.059238 0.043527 0.37518 0.0040768 0.042874 -0.020377
1439 -0.020705 -0.0040642 0.058982 -0.038277 -0.027277 -0.055232 0.020172 -0.0392 -0.028516 0.068353 0.34506 0.03273 0.046493 0.049175
1440 -0.0011963 -0.013355 0.043585 -0.032945 -0.024586 -0.062241 -0.016511 -0.020851 0.0017663 0.08718 0.26091 0.027393 0.035872 -0.0094938
1441 -0.024218 -0.0070565 0.036788 -0.022753 -0.022714 -0.062601 0.047446 -0.041103 -0.0067315 0.038177 0.1716 0.0068967 0.04902 -0.079322
1442 0.011721 0.035652 0.063641 -0.016362 -0.020743 -0.039251 0.038672 -0.020575 -0.00038923 0.098584 0.18529 0.03229 0.062999 -0.0053406
1443 -0.0040204 0.024161 0.032384 -0.04726 -0.019332 -0.055501 0.032989 -0.0065568 0.004903 0.082591 0.26142 0.036753 0.064188 -0.049069
1444 -0.013722 0.01239 0.042778 -0.034898 -0.040261 -0.073401 0.013535 -0.026589 -0.016835 0.11557 0.35726 0.050727 0.068856 -0.047317
1445 -0.022133 -0.032261 -0.012979 -0.042937 -0.0157 -0.08899 -0.030628 -0.04282 -0.016843 0.11049 0.48925 0.0028498 0.042615 -0.060456
1446 -0.027025 -0.0089325 0.017254 -0.044185 -0.033989 -0.09874 -0.034472 -0.050302 -0.03993 0.1206 0.59124 0.0022431 0.033444 -0.046354
1447 -0.030906 -0.038544 0.015997 -0.080403 -0.057698 -0.09971 -0.032545 -0.052074 -0.050348 0.094608 0.47463 -0.011334 0.087113 -0.023992
1448 0.0074827 0.0013652 0.04901 -0.033022 -0.024617 -0.07482 -0.0072188 -0.0059958 0.0046142 0.13016 0.59181 0.04936 0.070231 -0.0018509
1449 -0.015949 0.012884 0.045614 -0.05424 0.010644 -0.07923 -0.031892 -0.035168 -0.018704 0.072422 0.65595 0.018663 0.0862 0.13082
1450 -0.01922 0.012153 0.014817 -0.021058 -0.032594 -0.076359 -0.012016 -0.010059 0.0088186 0.097418 0.64378 0.014156 0.075549 0.43545
1451 -0.013911 -0.010198 0.03882 -0.065786 -0.028563 -0.094839 -0.019739 -0.0089013 -0.024539 0.094245 0.56092 0.03234 0.098897 0.44176
1452 -0.021993 0.03712 0.025893 -0.017355 -0.017842 -0.091239 -0.057943 0.0060269 -0.026847 0.058052 0.64175 0.030813 0.071106 0.37834
1453 -0.032774 -0.010021 0.015446 -0.011003 -0.031971 -0.071119 -0.053746 -0.011625 -0.047585 0.033839 0.65698 0.0032761 0.044385 0.33378
1454 -0.020456 0.017798 0.04203 0.0053486 -0.02954 -0.065369 -0.02845 0.024303 -0.022382 0.057026 0.6091 0.045519 0.067883 0.22181
1455 -0.031867 -0.0017731 0.021953 -0.04092 -0.051389 -0.10265 -0.053813 -0.025189 -0.04082 0.045563 0.67607 0.0051426 0.051642 0.08784
1456 0.0018017 -0.018244 0.041236 -0.037268 -0.025438 -0.093988 0.028953 0.0063797 -0.047338 0.058389 0.70465 0.018216 0.072901 -0.00073789
1457 -0.02922 -0.0042155 0.034419 -0.060936 -0.037227 -0.087268 -0.0193 -0.012072 -0.0035957 0.1072 0.66725 0.0050492 0.036619 -0.047716
1458 -0.019741 -0.010177 0.023812 -0.061295 -0.030056 -0.10084 0.0062765 -0.015394 -0.035364 0.1177 0.72238 0.0015625 0.046238 -0.018665
1459 -0.015732 -0.017858 0.055785 -0.030643 0.0052956 -0.10093 0.013393 0.0017143 -0.016081 0.13219 0.65218 0.0069858 0.076287 -0.040893
1460 -0.0056739 -0.00077904 0.023029 -0.046861 -0.017153 -0.10622 0.033 0.020302 -0.030429 0.14289 0.71909 0.015429 0.063706 -0.035191
1461 -0.018505 0.0013298 0.038932 -0.04236 -0.011012 -0.088067 0.0032161 0.011071 -0.039387 0.11956 0.80576 0.016122 0.035124 -0.05424
1462 -0.027117 -0.016921 0.052035 -0.016388 -0.0061611 -0.091527 -0.034137 -0.0048912 -0.021425 0.14135 0.78214 0.029876 0.066563 -0.075298
1463 -0.008348 -0.016063 0.055538 -0.044246 0.00161 -0.10274 0.022789 0.001057 -0.035032 0.091767 0.72271 0.022559 0.061422 -0.065357
1464 0.015611 0.023796 0.039591 -0.030495 -0.00093884 -0.089507 -0.0042943 0.041845 -0.01688 0.11437 0.65255 0.056632 0.06497 -0.027725
1465 -0.035811 -0.010955 0.056175 -0.074003 -0.028968 -0.091856 -0.024838 -0.022807 -0.045808 0.073971 0.49775 0.0053455 0.008259 -0.0081233
1466 -0.010232 0.010684 0.022618 -0.044591 -0.028627 -0.089766 -0.051181 -0.019718 -0.033106 0.074138 0.44199 0.0078588 0.030648 0.070208
1467 -0.0095135 -0.0095873 0.020261 -0.06147 -0.035816 -0.10372 -0.046305 -0.01222 -0.025403 0.022194 0.38284 0.0019321 0.055396 0.18259
1468 -0.0060449 -0.024559 0.031914 -0.033878 -0.055264 -0.095566 -0.025948 0.015438 -0.0032112 0.1027 0.36943 0.017915 0.021355 0.42108
1469 -0.012836 -0.0026097 0.061627 -0.062706 -0.043103 -0.070536 -0.015672 -0.00057384 -0.041199 0.078278 0.36225 0.017029 0.069334 0.44301
1470 -0.015468 0.00049912 0.054791 -0.062395 -0.018942 0.031795 -0.016255 -0.00060565 -0.038987 0.051265 0.37807 0.020562 0.054733 0.291
1471 0.014701 0.0051279 0.018134 -0.051553 -0.015921 0.14953 -0.048109 0.055723 0.0012855 0.15283 0.59111 0.037455 0.041521 0.28729
1472 0.0022696 0.0047468 0.054797 -0.057731 -0.05069 0.19107 -0.026862 0.030521 -0.027772 0.10885 0.62681 0.015348 0.06711 0.11908
1473 -0.0087218 0.024496 0.07444 -0.051779 -0.029789 0.23034 -0.058816 0.032329 -0.03795 0.16313 0.68243 0.022692 0.022439 0.04078
1474 -0.011063 -0.0041256 0.010053 -0.072818 -0.026588 0.21543 -0.033549 0.038267 -0.011428 0.11315 0.68685 0.012705 0.052207 -0.024189
1475 -0.023705 0.023193 0.048547 -0.047626 -0.018857 0.075556 -0.019103 0.027855 -0.056066 0.069219 0.78223 -0.0064517 0.034366 0.0076629
1476 -0.0084159 0.036342 0.07056 -0.073044 -0.019746 0.043566 -0.028786 0.022663 -0.025293 0.12121 0.76838 0.010772 0.022965 0.020895
1477 -0.020957 0.0063008 0.064273 -0.043213 -0.014154 0.013106 -0.0072695 0.017432 -0.033621 0.097383 0.69305 0.0070149 0.063313 -0.0020539
1478 -0.012009 0.02218 0.037826 -0.061061 -0.048313 0.039746 -0.034413 0.0020199 0.00032112 0.088799 0.63939 0.020658 0.055722 -0.022822
1479 -0.01166 0.022438 0.064099 -0.064199 -0.038162 0.038326 0.046514 0.013518 -0.031077 0.10282 0.52407 -0.0070685 0.031811 -0.017681
1480 -0.027151 0.0022773 0.052933 -0.085318 -0.020331 0.094607 0.04442 0.0081262 -0.045674 0.048503 0.47468 -0.0094852 0.055769 -0.095259
1481 -0.010273 -0.0041839 0.045606 -0.066956 -0.03615 0.099277 0.0072167 -0.0031256 -0.027652 0.08424 0.3985 0.016408 0.060628 -0.080717
1482 -0.0058342 -0.015555 0.050729 -0.063464 -0.029769 0.15165 0.0084032 0.034583 -0.01017 0.092207 0.40142 -0.00080867 0.053597 -0.055706
1483 -0.033026 0.017124 0.031952 -0.062393 -0.039468 0.25803 -0.01723 0.027611 0.0055723 0.11879 0.39854 -0.012265 0.011716 0.054796
1484 -0.003167 -0.0088775 0.023485 -0.056811 -0.025937 0.30344 -0.021284 0.051459 0.020825 0.09861 0.34635 0.0067279 0.050694 0.19299
1485 0.0073416 0.036361 0.072679 -0.040989 -0.00023549 0.21838 -0.010017 0.053587 -0.014593 0.081157 0.38513 0.028911 0.058673 0.34895
1486 -0.01161 0.0196 0.024112 -0.039968 -0.051604 0.078728 -0.0025207 0.022895 -0.056511 0.050594 0.40885 -0.0089055 0.027872 0.44058
1487 0.0038589 0.036379 0.047205 -0.023796 0.00082673 0.044008 -0.0027142 0.047974 -0.0057188 0.12139 0.5341 0.039338 0.12064 0.57207
1488 0.012457 0.0011878 0.090428 -0.028064 -0.021672 0.021498 -0.0058276 0.059912 -0.0026166 0.13468 0.63272 0.023591 0.048259 0.58867
1489 0.0024461 -0.0099134 0.015251 -0.044413 -0.016641 -6.1622e-05 -0.025931 0.02517 -0.016044 0.10265 0.69363 0.011394 0.032348 0.54816
1490 0.00045472 0.050555 0.057134 -0.040001 -0.0014999 0.049629 -0.027085 0.057288 -0.033172 0.13443 0.62308 0.0074076 0.087646 0.46135
1491 -0.019677 -0.013476 0.031988 -0.064589 -0.054429 0.041799 -0.015158 0.0096363 -0.02359 0.12372 0.76331 -0.0089891 0.059315 0.39285
1492 -0.018098 0.014063 0.033311 -0.071817 -0.031898 0.008469 -0.018892 -0.0025855 -0.042728 0.10829 0.77389 0.0010342 0.024634 0.40278
1493 -0.010599 -0.023588 0.020664 -0.051426 -0.026157 0.0048092 -0.029215 -0.017987 -0.048145 0.054122 0.69984 -0.0041625 0.012342 0.40535
1494 -0.017901 -0.024919 0.026497 -0.070934 -0.016355 0.042809 -0.015018 0.0020609 -0.019313 0.085359 0.74849 -0.0030993 0.069891 0.43898
1495 0.0017578 -0.0091605 0.03544 -0.060242 -0.0060244 -0.0026304 -0.037292 -0.010241 0.027409 0.087975 0.70867 0.005044 0.05692 0.47837
1496 -0.026554 0.0075883 0.012384 -0.072041 -0.017573 0.03893 -0.048945 -0.00031271 0.058171 0.073272 0.73253 -0.021813 0.055529 0.565
1497 -0.011835 0.018907 0.035587 -0.063719 -0.0075822 0.02601 -0.042949 -0.0098245 0.043804 0.068339 0.83494 -0.0011994 0.063727 0.47189
1498 -0.018456 -0.001764 0.03604 -0.060847 0.021709 0.01947 -0.020082 -0.0096563 0.059336 0.084996 0.7994 -0.0042261 0.081226 0.7177
1499 -0.033228 0.0029848 0.031253 -0.069076 -0.01291 0.02826 -0.021666 -0.0088581 0.046208 0.089313 0.63449 0.011127 0.078095 0.63383
1500 -0.012939 0.035294 0.031216 -0.054784 0.018491 0.036901 0.0084207 -0.01922 0.03065 0.06646 0.55092 -0.01672 0.067753 0.68603
1501 -0.04163 -0.016598 0.02384 -0.071182 -0.0048377 0.012701 -0.057283 -0.045842 -0.0089175 0.065926 0.40719 -0.019956 0.049282 0.64593
1502 0.0078282 0.035981 0.097703 -0.035321 0.040273 0.021531 -0.019796 0.067206 0.034815 0.10172 0.45141 0.027687 0.12948 0.58625
1503 -0.020763 -0.03286 0.039596 -0.099929 0.085515 0.0075212 -0.03292 0.068895 0.0092269 0.07773 0.31928 -0.02803 0.0059794 0.60333
1504 0.017585 0.031179 0.0095992 -0.059187 0.2223 0.0022814 0.017087 0.099623 0.021309 0.077037 0.37536 0.029024 0.095298 0.60091
1505 -0.004046 0.025258 0.047162 -0.057726 0.27605 0.048732 -0.0049366 0.10214 0.049131 0.11435 0.39494 0.030687 0.069747 0.68482
1506 0.0045626 0.0070065 0.067786 -0.034644 0.33719 0.28677 0.0023999 0.052209 0.047764 0.11026 0.35827 0.03969 0.10876 0.68082
1507 -0.023779 0.044475 0.092199 -0.013362 0.32409 0.14567 -0.026814 0.0092774 0.0067458 0.078517 0.33654 0.0039134 0.072414 0.40495
1508 -0.00068012 0.011764 0.059142 -0.058871 0.23907 0.21843 -0.012827 0.027126 0.013608 0.10852 0.26081 0.024507 0.067453 0.27713
1509 0.012388 0.010403 0.097215 -0.034029 0.14185 0.23155 -0.0079605 0.011684 -0.0053097 0.075171 0.34164 0.01031 0.079202 0.21122
1510 -0.037703 0.0034218 0.069158 -0.050027 0.10439 0.17931 -0.023324 0.003102 0.0058925 0.075578 0.2199 -0.0023467 0.02469 0.12792
1511 0.0030957 0.034231 0.056192 -0.035365 0.10124 0.075263 -0.034877 -9.9857e-05 0.028125 0.079605 0.36324 0.010887 0.071479 0.14829
1512 0.0032944 0.029269 0.065095 -0.047094 0.087025 0.015123 -0.038721 0.022978 0.072707 0.077491 0.26148 -0.0023201 0.070978 0.13337
1513 -0.005297 0.062428 0.059208 -0.081382 0.055936 -0.0071469 -0.0073044 0.0070365 0.058109 0.035838 0.22654 -0.0027369 0.063176 0.10829
1514 0.0067216 0.18762 0.074071 -0.04528 0.054287 0.0079433 0.00050212 0.020505 0.097771 0.048025 0.23034 0.0052164 0.084095 0.10986
1515 0.03616 0.22524 0.074034 -0.047009 0.038018 0.0011535 -0.030581 -0.0066171 0.066414 0.064502 0.23918 0.02779 0.050674 0.21151
1516 0.047009 0.1665 0.067727 -0.062167 0.026749 -0.0064263 0.017025 -0.011899 0.029586 0.039569 0.19461 -0.004767 0.073902 0.27474
1517 0.051217 0.21213 0.052191 -0.035175 0.06773 0.0098439 -0.027308 0.023649 0.046318 0.044046 0.27571 0.039046 0.12423 0.46226
1518 0.026726 0.10699 0.056154 -0.059774 0.029931 -0.0060559 -0.018662 -0.0071325 0.01059 0.036992 0.17454 -0.03416 0.07507 0.50709
1519 0.017815 0.095581 0.055867 -0.010632 0.043312 -0.015976 0.0042048 0.0019857 0.031473 0.068779 0.2141 -0.0058571 0.079079 0.50325
1520 0.0082233 0.0098299 0.05526 -0.0685 0.036563 -0.053115 -0.031039 -0.010386 0.0026849 0.044406 0.15396 -0.0030039 0.069847 0.44741
1521 0.020612 0.10662 0.052903 -0.040089 0.067125 -0.032355 -0.0058022 0.071482 0.027187 0.076413 0.17694 0.014919 0.070786 0.35779
1522 0.0024706 0.067408 0.065687 -0.027297 0.055486 -0.013075 -0.062386 0.06448 0.0097793 0.05277 0.15411 -0.017637 0.057565 0.20348
1523 0.0018092 0.081736 0.06413 -0.040825 0.051327 -0.032095 -0.041609 0.10786 0.0030216 0.089527 0.11002 -0.016404 0.082323 0.1006
1524 -0.0045122 0.075795 0.068643 -0.051604 0.048388 -0.019825 -0.0091726 0.092987 0.0055438 0.086393 0.12148 -0.0028507 0.066662 0.040472
1525 -0.024804 0.029714 0.042546 -0.059902 0.019079 -0.063064 -0.059166 0.023875 -0.00092398 0.1276 0.11302 -0.014217 0.043351 0.050024
1526 -0.002625 0.047053 0.067889 -0.06579 0.03024 -0.041264 -0.03065 0.032213 0.024508 0.094937 0.12517 0.00085585 0.047669 0.046956
1527 0.00046365 0.058622 0.063723 -0.023269 0.023041 -0.039484 -0.054333 0.024091 -0.0028395 0.088454 0.1215 -0.0028009 0.074788 0.083007
1528 -0.027938 0.019 0.039156 -0.085157 0.0035723 -0.053334 -0.063766 0.0055194 0.045863 0.067691 0.068992 -0.034838 0.028767 0.070749
1529 -0.010379 0.038049 0.039369 -0.065695 0.010333 -0.035334 -0.04755 -0.0041224 0.082985 0.084247 0.057541 0.0065457 0.067915 0.13271
1530 0.0049495 0.044628 0.035412 -0.034473 0.058095 -0.061643 -0.057773 0.033716 0.10379 0.074214 0.06062 -0.032671 0.034914 0.087882
1531 -0.0032919 0.069357 0.060415 -0.048772 0.025786 -0.039823 -0.038607 0.0085539 0.068489 0.048141 0.031479 -0.025028 0.057823 0.1335
1532 -0.0084733 0.027356 0.068069 -0.04427 0.017307 -0.075513 -0.10096 0.014222 0.080602 0.075338 0.047819 -0.0023244 0.075072 0.35992
1533 -0.0019946 0.041345 0.039112 -0.047338 0.012888 -0.080653 -0.061764 0.0083703 0.051504 0.065605 0.065108 -0.0078712 0.0618 0.42466
1534 0.012024 0.045763 0.048675 -0.054807 0.009359 -0.054103 -0.022527 0.0048385 0.079096 0.086022 0.022917 0.010082 0.092609 0.4617
1535 -0.0021474 0.043932 0.026898 -0.060015 0.02211 -0.075093 -0.046731 0.0078967 0.058798 0.10805 0.011146 0.0055554 0.071218 0.44732
1536 -0.018269 0.022951 0.033641 -0.051463 0.030601 -0.041992 -0.049254 0.0094549 0.022791 0.042225 0.035425 -0.025391 0.047846 0.46454
1537 0.0015598 0.01999 0.057585 -0.047642 0.0099923 0.18725 -0.060888 -0.0067169 0.049373 0.053732 0.015195 0.012492 0.10251 0.44762
1538 0.0053685 0.053949 0.036488 -0.02407 0.028763 0.27189 -0.052461 0.049251 0.013105 0.066399 0.12182 -0.031095 0.073174 0.15353
1539 -0.0048129 0.077897 0.067751 -0.031068 0.022895 0.31287 -0.067505 0.12128 0.040087 0.073006 0.28434 -0.00036145 0.10295 0.18533
1540 0.010426 0.062216 0.070744 -0.046057 0.027276 0.29934 -0.024468 0.14477 0.03622 0.047213 0.33832 0.017682 0.093931 0.098288
1541 -0.019446 0.093995 0.059967 -0.045645 0.0086968 0.28715 -0.059792 0.14501 0.039352 0.051379 0.41972 -0.018655 0.06641 0.07653
1542 0.0099029 0.086024 0.086611 -0.031303 0.010868 0.12907 -0.039895 0.1614 0.083264 0.064686 0.43412 -0.0087816 0.091568 0.050371
1543 0.014102 0.049013 0.068204 -0.047702 0.012989 0.022459 -0.032669 0.15438 0.10953 0.075483 0.53273 0.010222 0.095137 0.069893
1544 0.0337 0.041382 0.048247 -0.05441 0.04681 0.00056928 -0.036342 0.11359 0.12811 0.07499 0.38947 0.011245 0.1197 0.096695
1545 0.048279 0.03397 0.0663 -0.049268 0.0059312 -0.010911 -0.035565 0.10323 0.12967 0.087607 0.34697 -0.0069617 0.087295 0.052916
1546 0.029037 0.036309 0.057613 -0.034337 0.0043923 -0.01791 -0.056859 0.017627 0.043983 0.073083 0.2468 -0.018438 0.095153 0.11568
1547 0.049266 0.017398 0.045546 -0.054575 0.0059134 -0.02898 -0.069572 0.026875 0.041025 0.04698 0.1516 -0.018815 0.050292 0.30132
1548 0.044535 0.081627 0.0782 -0.029013 0.13439 -0.0049399 -0.045946 0.057173 0.023057 0.043507 0.12863 -0.011932 0.10667 0.4305
1549 0.010573 0.027666 0.025953 -0.022222 0.21442 -0.02963 -0.065989 0.044281 0.04497 0.032304 0.1244 -0.014729 0.10179 0.52814
1550 0.0040519 0.027074 0.032166 -0.04782 0.27406 -0.05049 -0.062343 0.04261 0.030092 0.037541 0.043764 -0.014015 0.041558 0.5117
1551 0.022051 0.025803 0.061339 -0.029608 0.31438 -0.017129 -0.072896 0.039748 0.034184 0.068528 0.101 0.009208 0.086927 0.44842
1552 -0.017901 0.009072 0.053002 -0.014346 0.31263 -0.044329 -0.0818 0.011936 -0.0048837 0.027334 0.055303 -0.041799 0.028225 0.37452
1553 0.0038478 0.024441 0.010456 -0.033355 0.32301 -0.052099 -0.097443 0.027094 0.0096685 0.052471 0.091842 -0.0091555 0.028424 0.20609
1554 -0.017044 0.03451 0.035539 -0.0064731 0.33058 -0.054969 -0.11507 0.024032 0.028601 0.026198 0.088881 -0.037542 0.038293 0.10673
1555 0.004225 0.022218 0.036712 -0.062681 0.27532 -0.044139 -0.08682 0.059441 0.010083 0.050255 0.05503 0.0056711 0.054051 0.049813
1556 -0.0025864 0.011547 0.037875 -0.02917 0.22078 -0.063148 -0.095974 0.063159 0.0052052 0.036872 0.024269 -0.027776 0.03206 0.077934
1557 -0.0040778 -0.00035388 0.062698 -0.016018 0.18359 0.071542 -0.084637 0.14362 0.025777 0.045789 0.042699 -0.019482 0.041149 0.093296
1558 0.012741 0.031225 0.045152 -0.024996 0.19766 0.15888 -0.083721 0.19186 0.04222 0.056255 0.059378 -0.012949 0.065728 0.043407
1559 0.024279 0.022984 0.070795 -0.031495 0.18719 0.22947 -0.075184 0.20299 0.011342 0.073292 0.039507 -0.0040258 0.080836 0.041019
1560 0.011668 0.033443 0.040048 -0.017303 0.21418 0.22294 -0.083138 0.20406 0.0082141 0.044749 0.046506 -0.0081025 0.068095 0.049851
1561 -0.0074633 0.1524 0.027481 -0.071391 0.24119 0.062163 -0.082601 0.16608 -0.0073336 0.0077158 -0.041225 -0.037559 0.032364 0.062952
1562 0.034975 0.26895 0.065994 -0.03039 0.40877 0.028633 -0.053364 0.199 0.081889 0.093793 0.027115 0.015274 0.061062 0.075654
1563 0.030394 0.23804 0.058448 -0.022018 0.43438 -0.012157 -0.060968 0.12319 0.024301 0.042299 -0.021476 0.00035738 0.065721 0.042536
1564 0.016333 0.20156 0.056151 -0.031506 0.46865 -0.027787 -0.075841 0.075914 0.018883 0.053326 -0.074357 -0.016919 0.06249 0.017227
1565 0.039341 0.16827 0.039164 -0.028285 0.45952 -0.070647 -0.062255 0.069852 0.029245 0.075853 -0.0059379 -0.034346 0.028928 0.037329
1566 0.05811 0.094145 0.041977 -0.022313 0.40907 -0.013896 -0.051368 0.11621 0.017288 0.08197 -0.117 -0.027983 0.046637 0.03236
1567 0.073628 0.099784 0.04156 -0.0044412 0.51185 0.054374 -0.050942 0.057979 0.03805 0.027697 -0.039259 0.016851 0.071066 0.092372
1568 0.070807 0.062103 0.027654 -0.0038895 0.5174 0.21962 -0.081205 0.069387 0.087392 0.11208 -0.06318 -0.0017162 0.057345 0.0014736
1569 0.039656 0.077402 0.010457 -0.050658 0.48245 0.21005 -0.10743 0.040675 0.070514 0.05847 -0.056301 -0.021783 0.027793 -0.033515
1570 0.025374 0.032151 0.01845 -0.079156 0.52571 0.23666 -0.052862 0.049573 0.12408 0.088677 -0.085022 -0.04778 -7.811e-05 -0.063133
1571 0.023483 0.07842 0.032433 -0.047414 0.55985 0.24998 -0.079296 0.053032 0.13215 0.076424 -0.062203 -0.00032635 0.026881 0.054948
1572 0.012332 0.070998 0.053196 -0.037153 0.58129 0.070555 -0.075709 0.07959 0.14884 0.097141 -0.088974 -0.031903 0.035309 -0.03144
1573 0.0094002 0.058357 0.0552 -0.045521 0.56362 0.002445 -0.096713 0.18224 0.089233 0.077478 -0.058324 -0.03169 0.053768 -0.018388
1574 0.028379 0.098376 0.047543 -0.021639 0.61805 0.011575 -0.069936 0.23156 0.069895 0.084725 -0.055375 0.0059735 0.081677 -0.040397
1575 0.056567 0.097125 0.034196 -0.039588 0.61215 -0.0069646 -0.04382 0.22947 0.059938 0.092551 -0.076276 0.019567 0.059105 -0.024005
1576 0.063286 0.10649 0.053059 -0.015176 0.60756 -0.0020044 -0.073443 0.23318 0.06097 0.086038 -0.061527 0.02004 0.055104 -0.016033
1577 0.065055 0.095592 0.030882 -0.047804 0.59133 0.0093258 -0.071567 0.20151 0.056162 0.062255 -0.10216 0.00036336 0.074053 -0.056372
1578 0.081673 0.064901 0.077575 -0.037743 0.61209 0.008246 -0.03121 0.18745 0.065024 0.080912 -0.050248 -0.00086336 0.10679 -0.08095
1579 0.059682 0.04133 0.046549 -0.076891 0.60293 -0.044014 -0.10505 0.11394 0.032297 0.058079 -0.11776 -0.01673 0.04418 -0.093639
1580 0.08434 0.066299 0.031782 -0.032059 0.63472 0.00035642 -0.072807 0.092715 0.030599 0.050525 -0.06871 -0.0054368 0.042529 -0.097497
1581 0.078939 0.030178 0.034725 -0.065168 0.54866 -0.024753 -0.07492 0.083773 0.027421 0.039182 -0.11523 0.0045965 0.062758 -0.071625
1582 0.057968 0.072007 0.043248 -0.070276 0.60177 -0.042443 -0.052464 0.094982 0.024153 0.080259 -0.093712 -0.02727 0.039946 -0.044034
1583 0.088106 0.077115 0.050811 -0.027534 0.59337 -0.028283 -0.021707 0.09271 0.020195 0.044816 -0.14226 0.011643 0.054445 -0.083322
1584 0.097835 0.060354 0.068115 -0.045863 0.62112 -0.029173 -0.0058008 0.10315 0.046018 0.083203 -0.12017 0.0026264 0.067854 -0.0581
1585 0.11188 0.083673 0.067818 -0.017461 0.60929 -0.016633 -0.0092743 0.12353 0.07469 0.10931 -0.074594 0.02721 0.082772 0.0066812
1586 0.061112 0.060092 0.049191 -0.047239 0.51979 -0.024582 -0.051058 0.093504 0.058282 0.072676 -0.10269 0.0057629 0.050591 -0.043737
1587 0.051841 0.061621 0.026764 -0.034848 0.50517 -0.052432 -0.073711 0.079313 0.023394 0.053463 -0.15982 -0.0029538 0.03875 -0.12294
1588 0.041749 0.032749 0.018187 -0.056876 0.41217 -0.082872 0.012675 0.068701 0.019697 0.07135 -0.14246 -0.040171 0.022188 -0.028394
1589 0.044288 0.025688 0.045371 -0.059284 0.37583 -0.055932 -0.031828 0.21411 0.030229 0.032407 -0.18199 -0.013017 0.026367 -0.15037
1590 0.060207 0.093737 0.064244 -0.053732 0.37059 -0.043432 -0.034692 0.25829 0.037911 0.068304 -0.15121 -0.014634 0.077376 -0.075461
1591 0.048135 0.045256 0.051167 -0.050401 0.35965 -0.052341 -0.061085 0.26923 0.051893 0.12725 -0.11005 -0.0025107 0.082664 -0.1145
1592 0.060934 0.089425 0.06591 -0.037769 0.35393 -0.033221 -0.026749 0.24627 0.018756 0.086087 -0.13215 -0.026397 0.053003 -0.089387
1593 0.059943 0.041514 0.060643 -0.052007 0.37472 -0.025951 -0.037352 0.24898 0.043058 0.11771 -0.15944 -0.017474 0.028822 -0.099156
1594 0.062291 0.053552 0.035247 -0.079076 0.368 -0.063071 -0.030876 0.22775 -0.00126 0.069381 -0.17902 -0.024151 -0.00011946 -0.10423
1595 0.10409 0.062061 0.05376 -0.043654 0.36046 -0.057831 -0.038749 0.27464 0.042362 0.094588 -0.18644 -0.0078475 0.032589 -0.13254
1596 0.11599 0.02927 0.043413 -0.043142 0.36466 -0.05634 -0.048662 0.27574 0.034304 0.069565 -0.16921 -0.011074 0.046978 -0.079351
1597 0.10314 0.015999 0.034276 -0.075141 0.33632 -0.07108 -0.083306 0.25672 0.0074167 0.043841 -0.15766 -0.029831 0.036237 -0.097259
1598 0.096906 0.065158 0.040009 -0.059599 0.45657 -0.08405 -0.044889 0.29523 0.022519 0.063848 -0.19903 -0.0084377 0.014585 -0.080888
1599 0.099774 0.026376 0.048893 -0.052877 0.57716 -0.07705 -0.031603 0.29096 0.0072012 0.039415 -0.12433 -0.021614 0.015284 -0.12516
1600 0.090453 0.022195 -0.0085643 -0.034246 0.56716 -0.05586 -0.043066 0.27926 0.025533 0.064942 -0.18482 -0.0018211 0.0053027 -0.088645
1601 0.092312 0.022714 0.020749 -0.032664 0.61938 0.11612 -0.08726 0.26658 -0.0018143 0.055069 -0.19621 -0.016838 0.014441 -0.14543
1602 0.08257 0.063623 0.032282 -0.020042 0.57151 0.21109 -0.039873 0.26711 0.037898 0.062666 -0.13804 0.0074055 0.05251 -0.1562
1603 0.078509 0.061822 0.022835 -0.038261 0.51379 0.23801 -0.045817 0.23255 0.05214 0.069482 -0.19327 -0.0095312 0.049269 -0.11959
1604 0.050447 0.03246 0.042268 -0.024499 0.45185 0.28988 -0.0024603 0.21019 0.019832 0.088979 -0.19441 -0.005808 0.040857 -0.16558
1605 0.056616 0.022279 0.040362 -0.031757 0.36776 0.281 -0.026664 0.14671 0.011775 0.078636 -0.08103 -0.027885 0.030146 -0.16071
1606 0.047275 0.036368 0.037625 -0.015576 0.35683 0.35217 6.2793e-05 0.18002 0.0083968 0.13142 0.055039 -0.032561 0.018045 -0.14596
1607 0.044163 0.032057 0.0094781 -0.035224 0.30935 0.36957 -0.060831 0.17372 0.019729 0.09326 0.10058 -0.0091881 0.0014036 -0.17038
1608 0.061052 0.059566 0.055821 0.072608 0.33336 0.43752 -0.029374 0.24289 0.10617 0.13699 0.10368 -0.0064548 0.035242 -0.14603
1609 0.09169 0.054085 0.033034 0.08591 0.34023 0.45053 -0.033118 0.30187 0.11999 0.11701 0.11218 -0.022422 0.030451 -0.13716
1610 0.078639 0.0040734 0.016038 0.056481 0.32163 0.50135 0.020279 0.26869 0.089446 0.04725 -0.010104 -0.033568 -0.02824 -0.19024
1611 0.14871 0.035502 0.052131 0.090923 0.29229 0.46793 0.022055 0.34381 0.14561 0.093677 -0.10119 0.034915 0.043118 -0.1035
1612 0.12339 0.032581 0.063874 0.12496 0.32451 0.54346 0.085122 0.32283 0.11099 0.046394 -0.11603 0.016438 0.028267 -0.17914
1613 0.13316 0.05165 0.055587 0.098556 0.31358 0.48334 0.092678 0.2963 0.079332 0.091791 -0.14127 0.0044416 0.040856 -0.085763
1614 0.13436 0.014639 0.06558 0.12289 0.30081 0.42538 0.082485 0.30076 0.075725 0.085027 -0.083187 0.00039489 0.052014 -0.096892
1615 0.13018 0.034997 0.086264 0.13559 0.29306 0.3028 0.025192 0.27513 0.068577 0.1068 -0.099588 0.017488 0.045073 -0.14873
1616 0.098281 0.19787 0.063417 0.14352 0.30249 0.18514 0.010078 0.19104 0.034149 0.059511 -0.14277 -0.0038085 0.042312 -0.12848
1617 0.099139 0.23255 0.06152 0.040183 0.3301 0.12157 -0.0060354 0.16795 0.031761 0.076968 -0.13034 -0.013475 0.02202 -0.13546
1618 0.079228 0.33076 0.049513 0.015765 0.29628 0.11184 0.0014911 0.18811 0.040944 0.096605 -0.17403 -0.012412 0.046439 -0.15234
1619 0.070237 0.23908 0.048456 0.011856 0.38594 0.10114 0.028108 0.19229 0.069076 0.10498 -0.15235 -0.0017787 0.029528 -0.12745
1620 0.075925 0.21188 0.06357 0.036858 0.50113 0.14003 0.0061142 0.22084 0.025468 0.081888 -0.16067 -0.021995 0.0087966 -0.18168
1621 0.089594 0.12548 0.068423 0.0093197 0.50546 0.30012 0.050341 0.25791 0.05679 0.090815 -0.1615 0.015558 0.055465 -0.16218
1622 0.10833 0.11543 0.089726 0.023111 0.54044 0.44585 0.045107 0.31066 0.050293 0.11797 -0.155 0.0048012 0.040774 -0.13083
1623 0.11659 0.093808 0.048029 0.027083 0.4636 0.4187 0.027194 0.31616 0.053845 0.14933 -0.10506 0.044464 0.031803 -0.12577
1624 0.06996 0.065187 0.045562 -0.017165 0.39339 0.43169 0.02801 0.28002 0.003927 0.10526 -0.19875 -0.027792 0.014231 -0.14699
1625 0.12378 0.10691 0.067756 0.036186 0.36493 0.43461 0.041797 0.31365 0.040239 0.12545 -0.13845 0.002141 0.04059 -0.16251
1626 0.13898 0.072364 0.064379 0.0045381 0.3332 0.43481 -0.016597 0.28741 0.022211 0.097369 -0.18384 0.018214 0.057719 -0.18628
1627 0.10046 0.043133 0.049542 -0.02663 0.30042 0.32601 -0.0031001 0.21322 -0.012226 0.055546 -0.18192 -0.046322 -0.043063 -0.16753
1628 0.15806 0.084862 0.063345 0.0029315 0.29029 0.21706 0.035016 0.21086 0.034056 0.10847 -0.15016 0.0037909 0.031266 -0.13332
1629 0.1724 0.062331 0.071538 -0.013857 0.25272 0.14663 -0.048427 0.20186 0.021538 0.09083 -0.17175 0.011284 0.019765 -0.19603
1630 0.1559 0.07743 0.028422 -0.014345 0.20506 0.15653 -0.022551 0.22309 0.01623 0.088817 -0.16623 -1.2558e-05 -0.021086 -0.15772
1631 0.18561 0.093099 0.058065 0.023017 0.28348 0.15302 0.037726 0.24718 0.057023 0.11101 -0.089041 0.049291 0.097642 -0.15235
1632 0.14746 0.036077 0.044328 -0.025342 0.23427 0.42946 -0.036667 0.283 0.019375 0.07447 -0.18596 0.013024 0.061731 -0.12246
1633 0.12925 0.10414 0.055011 0.02788 0.2727 0.49573 0.0056091 0.32253 0.024447 0.085727 -0.19584 0.081027 0.07794 -0.15356
1634 0.092626 0.17095 0.061804 -0.021998 0.23805 0.53594 -0.010424 0.3153 0.019599 0.094194 -0.18952 0.041481 0.023428 -0.16623
1635 0.084215 0.28242 0.060917 0.0025533 0.27966 0.56946 0.0013021 0.29587 0.032512 0.090051 -0.16937 0.061564 0.048187 -0.19019
1636 0.093723 0.38712 0.097851 0.006835 0.27842 0.56089 -0.0098213 0.29096 0.011864 0.12736 -0.19895 0.11778 0.071606 -0.1045
1637 0.091882 0.26459 0.099764 -7.3355e-05 0.19761 0.53265 -0.0028148 0.24389 0.012546 0.10198 -0.17804 0.09613 0.044344 -0.16604
1638 0.07207 0.23314 0.061467 -0.018442 0.24008 0.63305 -0.021728 0.19226 0.019568 0.11655 -0.21386 0.085714 -0.0060169 -0.1324
1639 0.075639 0.21793 0.06184 -0.00262 0.24559 0.47327 0.0098083 0.20688 0.03039 0.10712 -0.19217 0.11045 0.036352 -0.14079
1640 0.057298 0.13625 0.054623 -0.026538 0.25012 0.30962 -0.043135 0.18009 0.0049727 0.051265 -0.22821 0.10638 -0.0067495 -0.16578
1641 0.083326 0.1271 0.069687 -0.010047 0.34689 0.2262 -0.015469 0.21548 0.038045 0.083632 -0.19157 0.12924 0.029479 -0.15138
1642 0.092395 0.12466 0.06588 0.0077851 0.47985 0.19775 0.012518 0.1891 0.0042172 0.055188 -0.16843 0.19198 0.040658 -0.17175
1643 0.074774 0.10334 0.007273 -0.022973 0.45674 0.17506 -0.046756 0.19974 0.024429 0.050105 -0.26463 0.16496 0.020027 -0.15194
1644 0.10661 0.13974 0.090086 -0.0036816 0.52406 0.1939 0.021041 0.21237 0.043902 0.093442 -0.16089 0.18345 0.038905 -0.13706
1645 0.082481 0.11692 0.032029 -0.01166 0.50274 0.16398 -0.00090257 0.18771 0.0012539 0.066159 -0.19966 0.16425 0.020424 -0.13904
1646 0.10954 0.14388 0.079383 0.0022418 0.53266 0.20231 -0.037196 0.24568 0.021196 0.074976 -0.1607 0.17999 0.080813 -0.15872
1647 0.10167 0.13118 0.053046 0.025393 0.58425 0.17589 -0.0016195 0.27971 0.027078 0.081613 -0.19144 0.12024 0.083171 -0.15683
1648 0.11301 0.085318 0.052399 -0.0025548 0.56014 0.17221 -0.019613 0.29817 0.0064606 0.064869 -0.18952 0.086117 0.0069 -0.1261
1649 0.12766 0.10975 0.071682 0.012257 0.41605 0.15514 -0.0053765 0.28791 0.00016279 0.044606 -0.18209 0.04153 0.044669 -0.12046
1650 0.1113 0.092376 0.052635 0.060179 0.33119 0.13241 -0.03257 0.29945 0.007365 0.043543 -0.16017 0.091393 0.043407 -0.13207
1651 0.16467 0.11149 0.076199 0.15873 0.34326 0.14064 0.035817 0.29348 0.049827 0.08656 -0.19547 0.10851 0.12109 -0.058252
1652 0.11284 0.070474 0.062882 0.16779 0.29071 0.13927 0.059853 0.19368 0.026479 0.084997 -0.22797 0.06076 0.038865 -0.1137
1653 0.19717 0.12166 0.074405 0.21474 0.33069 0.10631 0.08588 0.22789 0.038692 0.11333 -0.15236 0.099563 0.053243 -0.11165
1654 0.18602 0.12308 0.075458 0.18196 0.31973 0.1284 0.021536 0.20457 0.045134 0.07167 -0.20557 0.10788 0.084242 -0.083677
1655 0.17059 0.09193 0.10146 0.20962 0.27766 0.10834 0.1117 0.20978 0.048716 0.082617 -0.21362 0.08723 0.094871 -0.11011
1656 0.15255 0.12701 0.10022 0.2212 0.27285 0.10138 0.084879 0.19077 0.060218 0.046934 -0.22871 0.071253 0.10329 -0.12485
1657 0.14082 0.058418 0.057448 0.17332 0.26855 0.059432 0.070776 0.18457 0.0072006 0.013551 -0.21574 0.043216 0.1172 -0.13251
1658 0.1645 0.078607 0.086131 0.19146 0.2485 0.10591 0.083942 0.22465 0.10948 0.079628 -0.1426 0.10366 0.17307 -0.15312
1659 0.14075 0.11224 0.11534 0.21132 0.28548 0.098462 0.17448 0.27776 0.1836 0.10359 -0.17316 0.10583 0.12812 -0.11628
1660 0.13201 0.072414 0.077787 0.17217 0.23984 0.072112 0.11726 0.29479 0.19032 0.074381 -0.17658 0.090676 0.1234 -0.13315
1661 0.13186 0.066833 0.07528 0.18308 0.21206 0.054472 0.060032 0.30544 0.20241 0.10392 -0.18929 0.10424 0.17851 -0.065676
1662 0.15072 0.079712 0.092704 0.20673 0.22693 0.056523 0.062448 0.3315 0.23814 0.12397 -0.24646 0.099093 0.14832 -0.097604
1663 0.1179 0.10101 0.083757 0.23313 0.21628 0.072733 0.076515 0.24143 0.19143 0.088252 -0.10156 0.067286 0.1705 -0.089642
1664 0.11942 0.075379 0.07965 0.24872 0.23362 0.022863 0.091831 0.20202 0.19987 0.1318 -0.00053757 0.089779 0.14103 -0.026701
1665 0.10312 0.065328 0.044183 0.28127 0.19098 0.027683 0.10477 0.17165 0.10353 0.10173 0.15504 0.046402 0.11685 0.081901
1666 0.15677 0.096797 0.077336 0.34939 0.20402 0.059433 0.15244 0.20769 0.095151 0.16173 0.32341 0.097546 0.19205 0.25542
1667 0.18161 0.14116 0.12023 0.32447 0.23516 0.068874 0.22927 0.18712 0.079353 0.1282 0.3353 0.089479 0.20004 0.38658
1668 0.21818 0.25917 0.076973 0.33101 0.22526 0.042364 0.20994 0.17666 0.075465 0.13339 0.35078 0.088572 0.18746 0.33082
1669 0.23653 0.37906 0.13245 0.41422 0.21095 0.088194 0.17595 0.23565 0.090117 0.17642 0.48065 0.093776 0.24602 0.33349
1670 0.22423 0.34409 0.11421 0.37001 0.22273 0.074964 0.20184 0.28396 0.08424 0.12544 0.34728 0.083039 0.20475 0.30141
1671 0.25633 0.44901 0.14169 0.39164 0.2273 0.14861 0.20698 0.33984 0.12705 0.13252 0.31973 0.094582 0.20875 0.10346
1672 0.20909 0.28266 0.086196 0.34579 0.18296 0.31933 0.14168 0.27373 0.046304 0.051943 0.1124 0.038245 0.16005 0.033922
1673 0.2667 0.25311 0.14413 0.44068 0.2003 0.38354 0.16684 0.31162 0.11006 0.12411 0.070045 0.091059 0.2339 0.023564
1674 0.20335 0.17906 0.11441 0.39325 0.17471 0.39171 0.20007 0.2912 0.14954 0.099947 -0.0065356 0.045992 0.17197 0.0075754
1675 0.19918 0.18092 0.097935 0.4255 0.17461 0.44022 0.16147 0.23158 0.22903 0.088944 -0.013976 0.075405 0.22326 -0.031993
1676 0.1947 0.12953 0.096408 0.40015 0.17329 0.47289 0.18689 0.18622 0.25463 0.11577 -0.017227 0.057889 0.1869 0.26069
1677 0.18474 0.18274 0.14304 0.43674 0.19612 0.50854 0.25454 0.17542 0.3081 0.17685 0.024822 0.1201 0.22615 0.54577
1678 0.18806 0.18195 0.11749 0.43933 0.17529 0.50826 0.19772 0.18791 0.27476 0.15907 -0.015819 0.081175 0.25337 0.63174
1679 0.17847 0.10192 0.093308 0.37895 0.15605 0.23498 0.17645 0.17252 0.23544 0.099081 -0.06918 0.095848 0.1708 0.58551
1680 0.16436 0.13406 0.11419 0.44546 0.14105 0.13363 0.21346 0.16068 0.2246 0.12118 -0.07467 0.18799 0.25275 0.59833
1681 0.21429 0.15112 0.11776 0.44652 0.14192 0.099926 0.27166 0.20156 0.2048 0.15407 -0.011801 0.22567 0.1896 0.64287
1682 0.22016 0.10334 0.081078 0.42241 0.11518 0.095777 0.31688 0.18607 0.19273 0.15775 -0.040662 0.22514 0.22548 0.62286
1683 0.24241 0.11723 0.11339 0.44319 0.11658 0.087727 0.32139 0.23075 0.14487 0.13192 -0.079323 0.24676 0.24574 0.61188
1684 0.26565 0.13574 0.10432 0.42989 0.11903 0.095107 0.32706 0.29829 0.13904 0.16796 -0.076814 0.25143 0.24208 0.6266
1685 0.24976 0.090355 0.074197 0.51783 0.10986 0.10519 0.275 0.33996 0.17382 0.15241 -0.085294 0.23555 0.16543 0.71103
1686 0.2915 0.1389 0.15074 0.56431 0.15086 0.13716 0.30802 0.3585 0.29296 0.15598 -0.049465 0.27685 0.25417 0.75164
1687 0.23878 0.11179 0.089784 0.41912 0.074329 0.073938 0.25104 0.28775 0.26973 0.11344 0.026244 0.23449 0.18667 0.7474
1688 0.26277 0.12007 0.10263 0.4743 0.1176 0.11139 0.25314 0.28475 0.34686 0.17121 0.16895 0.25667 0.2208 0.75599
1689 0.29332 0.33054 0.14239 0.53078 0.12773 0.10636 0.3248 0.25303 0.34361 0.14994 0.22087 0.27441 0.24962 0.72461
1690 0.26721 0.40696 0.11436 0.51579 0.11266 0.082578 0.40581 0.20341 0.35079 0.17232 0.34519 0.24257 0.27304 0.68699
1691 0.27004 0.40606 0.10203 0.55835 0.085384 0.045818 0.34838 0.18838 0.34346 0.17754 0.36535 0.26423 0.2762 0.80508
1692 0.25113 0.44149 0.16495 0.43352 0.073935 0.11678 0.33627 0.18628 0.33323 0.1378 0.46329 0.27708 0.27894 0.79647
1693 0.25121 0.44734 0.11953 0.3713 0.078746 0.26947 0.28414 0.17965 0.35981 0.15985 0.5388 0.25983 0.27633 0.76311
1694 0.24883 0.5367 0.10959 0.34954 0.1257 0.36896 0.3093 0.18113 0.35999 0.15656 0.58396 0.2822 0.38564 0.77413
1695 0.19697 0.39582 0.090389 0.3019 0.071888 0.4198 0.2806 0.23952 0.30411 0.09651 0.55169 0.21667 0.24745 0.63584
1696 0.22884 0.35763 0.15736 0.36492 0.098079 0.41642 0.34536 0.29536 0.3748 0.12273 0.67154 0.31172 0.25968 0.64399
1697 0.2227 0.29648 0.11506 0.51272 0.07297 0.2548 0.29558 0.31449 0.35224 0.089434 0.64353 0.29826 0.21613 0.63227
1698 0.25522 0.23556 0.10182 0.53805 0.079731 0.12955 0.28432 0.35642 0.3616 0.10688 0.60493 0.28946 0.22176 0.69357
1699 0.33689 0.2744 0.14105 0.57679 0.070592 0.1453 0.3831 0.38374 0.40686 0.14906 0.74456 0.30281 0.28601 0.70134
1700 0.34002 0.23981 0.14455 0.55235 0.10493 0.13043 0.35997 0.37499 0.3882 0.13964 0.80622 0.3149 0.23196 0.64632
1701 0.32227 0.20581 0.12713 0.53345 0.067185 0.11229 0.29407 0.30717 0.3413 0.12834 0.84652 0.296 0.19612 0.52189
1702 0.28887 0.21078 0.15996 0.55173 0.086976 0.065771 0.30467 0.30298 0.31448 0.12009 0.87666 0.30845 0.21912 0.50195
1703 0.30523 0.19116 0.10603 0.52693 0.053197 0.062101 0.34405 0.25589 0.33913 0.14779 0.82835 0.26482 0.19329 0.61438
1704 0.28269 0.17924 0.085238 0.41246 0.061578 0.079191 0.37916 0.18973 0.3212 0.14606 0.86178 0.21894 0.18649 0.55541
1705 0.28676 0.15288 0.11012 0.39609 0.079539 0.076681 0.35867 0.19238 0.35847 0.18614 0.91884 0.19721 0.214 0.51279
1706 0.24113 0.18529 0.12307 0.35046 0.05705 0.092441 0.35263 0.18016 0.38795 0.15597 0.88738 0.20797 0.1983 0.56142
1707 0.26213 0.19177 0.11114 0.34802 0.072791 0.042702 0.38296 0.20106 0.42152 0.17878 0.91984 0.21711 0.26711 0.60609
1708 0.25447 0.17086 0.12237 0.36876 0.079362 0.072432 0.3523 0.19374 0.39546 0.17375 0.95217 0.20966 0.23945 0.53544
1709 0.25887 0.23881 0.13568 0.53012 0.11356 0.062692 0.36147 0.18857 0.35393 0.18526 1.0863 0.23271 0.2446 0.65714
1710 0.2469 0.15327 0.089147 0.56296 0.071765 0.051242 0.37837 0.16936 0.30458 0.12407 0.94742 0.17976 0.2184 0.52581
1711 0.24871 0.18914 0.09245 0.62169 0.079946 0.047902 0.37673 0.15692 0.27346 0.10978 1.0253 0.17811 0.24359 0.58514
1712 0.22889 0.1999 0.093703 0.54357 0.045137 0.029263 0.33695 0.14531 0.2643 0.11077 0.94827 0.15467 0.20203 0.56088
1713 0.27011 0.12625 0.10341 0.51579 0.041348 0.028633 0.27 0.14298 0.22553 0.082643 0.99211 0.13965 0.16619 0.51874
1714 0.32546 0.21303 0.11451 0.53697 0.050349 0.028573 0.37187 0.18973 0.30814 0.14402 0.96449 0.22007 0.20067 0.56819
1715 0.27843 0.30033 0.10547 0.55494 0.02551 -0.00086682 0.29902 0.14767 0.28864 0.097507 0.99358 0.13328 0.14212 0.55864
1716 0.29631 0.40615 0.14873 0.56625 0.079311 0.042593 0.30054 0.15883 0.36751 0.11503 0.95996 0.18141 0.18412 0.56774
1717 0.31055 0.44905 0.11051 0.57775 0.044532 0.011424 0.34576 0.15371 0.43345 0.0886 1.0626 0.17006 0.18607 0.56014
1718 0.30112 0.49891 0.13063 0.47708 0.058304 0.038034 0.3891 0.16211 0.4165 0.091507 1.0999 0.18472 0.19017 0.60303
1719 0.28995 0.44806 0.14098 0.40685 0.046915 0.040634 0.33526 0.15011 0.43171 0.14311 1.1717 0.19438 0.24299 0.48411
1720 0.22608 0.38093 0.11202 0.34052 0.019676 0.0093742 0.31082 0.14331 0.36665 0.10201 1.0664 0.14468 0.14414 0.57045
1721 0.19647 0.3678 0.083842 0.31093 0.024077 -0.020526 0.2589 0.07493 0.31867 0.075207 0.92436 0.14846 0.1505 0.59812
1722 0.17394 0.32418 0.13203 0.29955 0.017778 -0.027185 0.27008 0.082188 0.28951 0.082364 0.92655 0.13385 0.15688 0.57942
1723 0.2249 0.48017 0.14666 0.33092 0.048719 -5.5236e-05 0.31098 0.10684 0.29239 0.10481 1.0066 0.17256 0.30516 0.60668
1724 0.16483 0.54669 0.099172 0.28908 -0.01436 -0.021035 0.31774 0.11334 0.26222 0.079478 0.94944 0.12004 0.29137 0.53622
1725 0.19696 0.46953 0.10997 0.35233 0.018361 -0.015615 0.26072 0.092953 0.24086 0.10441 1.0111 0.15542 0.27902 0.55898
1726 0.2015 0.41709 0.12777 0.43278 0.043752 -0.022885 0.29483 0.11355 0.26521 0.095192 0.92919 0.16453 0.33029 0.51978
1727 0.1914 0.50704 0.098181 0.47459 0.012674 -0.049254 0.28261 0.097579 0.26061 0.076488 1.0443 0.15063 0.23762 0.66655
1728 0.17041 0.60601 0.10773 0.49081 0.065555 -0.025404 0.26052 0.076787 0.21665 0.083365 0.96861 0.15848 0.19776 0.62791
1729 0.23448 0.57276 0.088578 0.45208 0.043046 -0.017254 0.37976 0.081216 0.24754 0.086902 0.95111 0.13525 0.21326 0.74812
1730 0.28222 0.63559 0.11533 0.40216 0.035557 0.00054615 0.31532 0.10944 0.24999 0.085399 0.89174 0.15703 0.21561 0.62566
1731 0.25598 0.59902 0.097324 0.40637 0.019918 -0.042884 0.32285 0.086182 0.21772 0.053666 0.7948 0.16128 0.19416 0.54356
1732 0.26011 0.48096 0.090297 0.29636 0.011469 -0.069373 0.24501 0.06468 0.19639 0.057143 0.64421 0.16032 0.17586 0.49406
1733 0.29351 0.44065 0.09389 0.35374 0.03762 -0.0075033 0.30512 0.098038 0.24227 0.11836 0.64589 0.16789 0.21461 0.48761
1734 0.24505 0.33962 0.10083 0.32035 -0.019549 -0.077963 0.25486 0.064957 0.17719 0.037296 0.66165 0.1949 0.18283 0.35133
1735 0.26269 0.38416 0.13868 0.30089 0.037182 -0.017603 0.31893 0.1049 0.23356 0.12902 0.60635 0.28656 0.19536 0.29129
1736 0.20133 0.3415 0.07688 0.30472 -0.034996 -0.051243 0.22245 0.078423 0.21507 0.06615 0.55186 0.25692 0.21901 0.23302
1737 0.20927 0.31355 0.064243 0.41274 -0.0029853 -0.053332 0.22096 0.060341 0.21421 0.077447 0.57787 0.29238 0.22208 0.236
1738 0.19872 0.34307 0.1044 0.49922 0.00095579 -0.041712 0.26078 0.076899 0.19865 0.066993 0.55572 0.32274 0.30342 0.22219
1739 0.16932 0.32852 0.11945 0.51421 0.036707 -0.035472 0.27075 0.071237 0.19626 0.0819 0.55514 0.28194 0.27914 0.23734
1740 0.17119 0.29086 0.10429 0.45375 0.006788 -0.075792 0.21152 0.054866 0.21467 0.076837 0.49745 0.29617 0.32769 0.23139
1741 0.1711 0.31796 0.074396 0.35398 -0.0082909 -0.054012 0.18392 0.073424 0.20334 0.091704 0.46622 0.29601 0.25781 0.23998
1742 0.1611 0.29368 0.10497 0.29103 0.00072023 -0.070291 0.17441 0.069542 0.17704 0.083791 0.48555 0.32929 0.31409 0.26145
1743 0.16 0.27974 0.092222 0.31063 0.026911 -0.046061 0.21354 0.06841 0.1709 0.10737 0.47113 0.2862 0.28193 0.18511
1744 0.15671 0.27095 0.087496 0.26382 -0.0023375 -0.048711 0.1577 0.055908 0.18187 0.098654 0.37569 0.28588 0.33083 0.16029
1745 0.15751 0.28344 0.060529 0.24123 -0.018576 -0.067261 0.19747 0.052717 0.17631 0.10814 0.41347 0.26651 0.23609 0.23466
1746 0.15634 0.31982 0.089202 0.28176 0.020195 -0.047711 0.22868 0.075205 0.18745 0.11583 0.404 0.26425 0.24406 0.2057
1747 0.15461 0.30335 0.10503 0.26601 0.069336 -0.05172 0.17353 0.074413 0.18118 0.097625 0.35915 0.2444 0.23744 0.23687
1748 0.13733 0.29548 0.085708 0.23878 0.071447 0.19707 0.18446 0.055761 0.15986 0.075882 0.40429 0.22979 0.17721 0.16123
1749 0.14248 0.25309 0.117 0.23103 0.11797 0.24387 0.19956 0.035659 0.14891 0.041969 0.36337 0.21203 0.18726 0.15369
1750 0.1378 0.30257 0.081755 0.19255 0.1364 0.30178 0.20473 0.042098 0.17564 0.080735 0.3623 0.2085 0.19615 0.10577
1751 0.10437 0.2103 0.10802 0.20588 0.08034 0.33153 0.1203 0.019706 0.10956 0.041602 0.2837 0.17777 0.16219 0.10209
1752 0.095673 0.22034 0.086801 0.19816 0.048211 0.3252 0.14093 0.051134 0.14208 0.062499 0.29524 0.20284 0.15311 0.069212
1753 0.14262 0.24947 0.10357 0.2035 0.035022 0.24805 0.11521 0.053542 0.13609 0.11497 0.25793 0.21585 0.19786 0.10947
1754 0.14555 0.21122 0.096387 0.20355 0.013504 0.099731 0.14101 0.04243 0.19885 0.085393 0.28308 0.21301 0.19741 0.026735
1755 0.11107 0.24389 0.078201 0.206 0.018685 0.060811 0.11299 0.016459 0.12973 0.049899 0.20509 0.20917 0.1789 0.085347
1756 0.13871 0.27221 0.11843 0.22247 0.035126 0.044721 0.071892 0.039017 0.1296 0.073376 0.272 0.21325 0.24242 0.12327
1757 0.1086 0.25698 0.092687 0.17702 0.048147 0.033702 0.088779 0.041785 0.10178 0.058973 0.21225 0.20835 0.20024 0.08581
1758 0.10611 0.18683 0.04624 0.14478 -0.007062 0.043742 0.11243 0.037263 0.11662 0.06599 0.17588 0.18043 0.20585 0.055432
1759 0.11339 0.20791 0.085103 0.15986 0.0073091 0.073852 0.098312 0.0021513 0.094198 0.027197 0.21833 0.16782 0.25115 0.017743
1760 0.17323 0.21311 0.081297 0.17746 0.01944 0.24355 0.11369 0.031429 0.13764 0.055774 0.22267 0.17881 0.2654 0.024085
1761 0.18791 0.17943 0.05887 0.15181 0.032721 0.33336 0.083435 0.014638 0.10236 0.06147 0.21827 0.16772 0.22133 -0.017734
1762 0.24532 0.21379 0.1069 0.15882 -0.0083575 0.40664 0.1176 0.034616 0.11428 0.074847 0.17586 0.18115 0.20056 0.055498
1763 0.21884 0.20282 0.086006 0.14042 0.029704 0.38195 0.10845 0.035144 0.12472 0.066064 0.15561 0.13349 0.20428 0.03284
1764 0.20355 0.17923 0.10941 0.16327 0.0074547 0.33591 0.12535 0.029572 0.1178 0.074461 0.18377 0.15407 0.18388 0.024661
1765 0.16709 0.24702 0.097733 0.16647 0.032236 0.16202 0.13681 0.03556 0.11248 0.074328 0.12159 0.1427 0.18557 -0.061077
1766 0.1238 0.17032 0.082846 0.12773 -0.0063631 0.087043 0.081987 0.044129 0.11705 0.056425 0.09747 0.16428 0.18014 0.0054945
1767 0.14105 0.19552 0.11398 0.15614 0.033308 0.11553 0.075224 0.020907 0.12577 0.071721 0.09543 0.15875 0.17559 -0.043064
1768 0.12138 0.16329 0.063612 0.13097 0.014099 0.11359 0.07072 0.032055 0.10174 0.021988 0.091359 0.1439 0.17529 -0.013482
1769 0.12118 0.19431 0.076495 0.15155 0.01533 0.12446 0.10135 0.038293 0.1038 0.047035 0.15839 0.12851 0.16128 -0.021921
1770 0.14218 0.18799 0.080269 0.14335 -0.00045864 0.35728 0.079894 0.018561 0.11727 0.051502 0.16104 0.15495 0.17763 -0.066289
1771 0.10768 0.16509 0.069562 0.1126 -0.017258 0.41074 0.07283 0.0163 0.074085 0.048759 0.061536 0.1344 0.13838 -0.037427
1772 0.12141 0.19202 0.093755 0.13691 0.0011236 0.42469 0.045657 0.017368 0.11905 0.079255 0.089266 0.15135 0.16196 -0.043076
1773 0.10357 0.17568 0.064738 0.12909 -0.011155 0.49408 0.053843 0.004576 0.0708 0.054332 0.065845 0.15556 0.16461 -0.051734
1774 0.089913 0.14795 0.071711 0.10048 0.012976 0.31747 0.06631 -0.025316 0.063522 -0.0060209 0.061004 0.11295 0.14568 -0.10161
1775 0.17035 0.20063 0.10586 0.11756 -0.0026531 0.18824 0.036956 0.041682 0.10203 0.11334 0.083053 0.16141 0.24787 0.016279
1776 0.14371 0.17732 0.10272 0.12014 -0.041142 0.091865 0.072663 -0.0081595 0.060426 0.049603 0.024352 0.13261 0.18625 -0.078029
1777 0.17138 0.17395 0.093151 0.12282 -0.0084909 0.081715 0.072099 0.0098187 0.096928 0.05146 0.078871 0.12167 0.28092 0.0034023
1778 0.2141 0.24113 0.12821 0.12711 0.04294 0.087386 0.1037 0.038817 0.089861 0.069716 0.024211 0.13327 0.26781 -0.029506
1779 0.19717 0.19232 0.080397 0.10172 -0.0011986 0.055546 0.12281 0.026575 0.058543 0.038263 0.03562 0.12222 0.23043 -0.025254
1780 0.17198 0.18844 0.12566 0.12532 -0.030398 0.10857 0.11552 0.028933 0.084205 0.05205 0.075509 0.15849 0.24675 -0.051753
1781 0.13882 0.13661 0.070204 0.082799 -0.038606 0.051516 0.12678 -0.017509 0.077757 0.049537 -0.059502 0.10141 0.26189 -0.058861
1782 0.11887 0.14919 0.081047 0.11092 -0.0086753 0.084176 0.088892 0.01385 0.08764 0.079514 -0.0016825 0.10179 0.22588 -0.10759
1783 0.12585 0.15352 0.03496 0.081502 -0.029584 0.056987 0.1028 -0.014602 0.088492 0.047571 0.064017 0.10382 0.2918 -0.087858
1784 0.12424 0.15604 0.10368 0.095844 -0.022163 0.051407 0.084795 0.025456 0.075194 0.061817 0.018766 0.14359 0.21566 -0.0068863
1785 0.090678 0.16662 0.062146 0.10999 -0.018172 0.052987 0.1858 0.0042142 0.089246 0.082864 -0.022645 0.13167 0.17204 -0.10314
1786 0.1145 0.13128 0.07905 0.089607 -0.0075508 0.049557 0.20117 0.031962 0.10531 0.075321 -0.012876 0.12114 0.17502 -0.042103
1787 0.090935 0.18686 0.129 0.097239 -0.01961 0.049457 0.18771 0.014211 0.095891 0.059318 0.0021134 0.10083 0.16647 -0.15413
1788 0.094873 0.13293 0.081086 0.085371 -0.016279 0.053358 0.15476 -0.027581 0.031223 0.0076646 -0.039467 0.094656 0.16999 -0.0708
1789 0.10209 0.14904 0.068069 0.078143 -0.044788 0.021528 0.096008 0.011177 0.056545 0.055671 -0.0045782 0.11804 0.19009 -0.095848
1790 0.10333 0.17617 0.047602 0.071824 0.0027636 0.034848 0.093464 0.020135 0.085767 0.10083 -0.057839 0.12486 0.16154 -0.10112
1791 0.099419 0.1018 0.10442 0.060046 -0.021865 -0.0057018 0.14397 -0.0092666 0.05818 0.059755 -0.03989 0.10449 0.16257 -0.11297
1792 0.081298 0.11234 0.066099 0.058568 -0.0015042 -0.0017716 0.1059 -0.0028984 0.038712 0.054042 -0.090451 0.10129 0.15677 -0.10368
1793 0.10008 0.13128 0.052002 0.058509 -0.027903 -0.013801 0.094684 0.01745 0.070894 0.070309 -0.0018514 0.10205 0.14449 -0.046472
1794 0.059515 0.093886 0.095865 0.034911 -0.022382 -0.0039412 0.035 -0.018982 0.014116 0.012246 -0.071052 0.063546 0.12536 -0.12345
1795 0.081704 0.098854 0.075568 0.042493 -0.024211 -0.041771 0.044347 -0.021544 0.049829 0.063482 -0.080583 0.095689 0.14869 -0.12327
1796 0.074392 0.12658 0.075792 0.051404 -0.07649 -0.022091 0.1621 -0.00092566 0.032601 0.043869 -0.10523 0.084223 0.15408 -0.13076
1797 0.064031 0.13704 0.080645 0.070156 -0.020539 -0.021771 0.21241 -0.010087 0.015773 0.035066 -0.042495 0.085876 0.1856 -0.056745
1798 0.07999 0.10752 0.088818 0.044368 -0.027398 -0.01742 0.19009 -0.016269 0.055955 0.052813 -0.095655 0.10375 0.1631 -0.063114
1799 0.068818 0.08123 0.065891 0.040569 -0.046866 -0.0077702 0.17499 -0.024591 0.033698 0.04478 -0.056866 0.073803 0.12963 -0.1171
1800 0.085917 0.11891 0.090694 0.036831 0.0079847 -0.02206 0.1133 0.017997 0.06964 0.063876 -0.047987 0.10858 0.16031 -0.11829
1801 0.060905 0.080417 0.040858 0.016713 -0.023504 -0.05998 0.12823 -0.0032847 0.041482 0.017563 -0.081538 0.089019 0.13464 -0.12863
1802 0.051424 0.077586 0.093161 0.037484 -0.020003 -0.02898 0.046322 -0.016317 0.025614 0.03671 -0.11419 0.099042 0.10033 -0.10964
1803 0.071913 0.13079 0.063634 0.051586 -0.025482 -0.027799 0.054919 0.0011917 0.048377 0.026507 -0.11947 0.089506 0.12339 -0.11714
1804 0.053201 0.1332 0.098687 0.013958 -0.040061 -0.046699 0.030266 0.0074599 0.031299 0.048914 -0.10769 0.094729 0.090346 -0.095284
1805 0.04953 0.099023 0.04194 0.051449 -0.06107 -0.049329 0.054642 -0.003032 0.040521 0.034621 -0.12965 0.064822 0.071155 -0.13481
1806 0.060079 0.11495 0.089623 0.025731 -0.023349 -0.048839 0.094819 -0.0071738 0.053603 0.054737 -0.093432 0.054936 0.14808 -0.12932
1807 0.061527 0.09801 0.038927 0.030593 -0.020318 -0.038779 0.060815 0.0060244 0.048985 0.037934 -0.13267 0.093979 0.075552 -0.10351
1808 0.055316 0.088249 0.06551 0.019135 -0.017356 -0.043598 0.081222 0.0045126 0.051788 0.035061 -0.15968 0.075172 0.15409 -0.085267
1809 0.067564 0.1146 0.10738 0.026576 -0.018735 -0.029018 0.049248 -0.013769 0.04127 0.030178 -0.13147 0.086015 0.12603 -0.088436
1810 0.039243 0.065137 0.076806 -0.0062421 -0.020074 -0.058218 0.093535 -0.015391 0.0081721 0.0081547 -0.11061 0.040359 0.088438 -0.1586
1811 0.043262 0.096065 0.036599 0.0211 -0.0044131 -0.077258 0.15777 -0.015603 0.014914 0.046862 -0.23266 0.064092 0.10793 -0.092103
1812 0.02498 0.095504 0.067013 0.022111 0.055158 -0.072588 0.088208 -0.018495 0.025777 0.0099884 -0.12645 0.044795 0.10066 -0.088321
1813 0.016959 0.057133 0.0090058 -0.013977 0.046849 -0.091177 0.13473 -0.032736 -0.0031812 -0.0024848 -0.21218 0.032549 0.073044 -0.13923
1814 0.077197 0.1137 0.097459 0.010005 0.09361 -0.078357 0.091331 0.010142 0.051561 0.069582 -0.16036 0.085902 0.10387 -0.077628
1815 0.051866 0.044181 0.060672 0.0077363 0.13238 -0.092477 0.074677 -0.00627 0.042623 0.0027988 -0.1739 0.058715 0.065552 -0.19451
1816 0.032715 0.10349 0.10875 0.017408 0.24554 -0.085507 0.083954 -0.012212 0.016986 0.037096 -0.18581 0.055078 0.11187 -0.14313
1817 0.045643 0.12109 0.066639 0.01137 0.26306 -0.091217 0.0225 -0.014164 0.010218 0.026192 -0.15478 0.051322 0.091309 -0.15588
1818 0.023822 0.081817 0.058202 -0.0072686 0.14076 -0.074766 0.018987 -0.017065 0.02244 0.022119 -0.13338 0.047695 0.083968 -0.10337
1819 0.062721 0.11059 0.089265 0.003673 0.082836 -0.082296 0.069103 0.0032127 0.0093422 0.034846 -0.17535 0.086228 0.11751 -0.19695
1820 0.048019 0.10909 0.061898 -0.0049453 0.057357 -0.080836 0.06858 -0.0045891 0.023174 0.025053 -0.16009 0.076282 0.099565 -0.11239
1821 0.034138 0.060544 0.068101 -0.012104 0.054968 -0.093136 0.13125 0.00056909 0.042857 0.03181 -0.12675 0.061295 0.10528 -0.13744
1822 0.034236 0.096452 0.065055 -0.0003519 0.061539 -0.061266 0.063233 -0.033943 0.018859 0.024127 -0.12293 0.095098 0.097973 -0.1948
1823 0.041485 0.11479 0.090888 0.03139 0.07856 -0.070815 0.10479 0.012005 0.048521 0.058303 -0.15023 0.071451 0.096521 -0.12427
1824 0.034544 0.0553 0.077931 -0.0014685 0.065231 -0.11483 0.16156 -0.011066 0.041633 0.01307 -0.17326 0.068815 0.10462 -0.1351
1825 0.015952 0.072589 0.040714 -0.045507 0.023903 -0.11292 0.11895 -0.048768 0.0081356 0.011717 -0.19692 0.038578 0.049739 -0.12945
1826 0.021811 0.10158 0.086807 0.010935 0.095094 -0.090855 0.12527 -0.03999 0.015228 0.065394 -0.20551 0.055011 0.078907 -0.14474
1827 0.04865 0.098556 0.083701 0.0072765 0.19576 -0.092585 0.1244 -0.025852 0.02263 0.051731 -0.16718 0.070185 0.10918 -0.12629
1828 0.00069816 0.025585 0.042104 -0.013822 0.23935 -0.12688 0.057862 -0.047074 -0.0014177 0.0072075 -0.24937 0.042858 0.069055 -0.14258
1829 0.023537 0.059324 0.048617 -0.0098601 0.3338 -0.10642 0.069479 0.0024746 0.038885 0.035734 -0.181 0.059201 0.094284 -0.13902
1830 0.044015 0.094913 0.05064 -0.012618 0.37129 -0.11307 0.039985 -0.022637 0.029097 0.051901 -0.16145 0.089444 0.10248 -0.13063
1831 0.033294 0.059632 0.099483 0.014213 0.36202 -0.087364 0.084382 -0.022869 0.025699 0.041058 -0.18513 0.069938 0.070381 -0.12392
1832 0.026623 0.081871 0.093077 -0.024255 0.27525 -0.11085 0.052708 -0.017261 0.041571 0.023445 -0.17202 0.050821 0.07913 -0.19281
1833 0.026591 0.062159 0.03317 -0.031103 0.26595 -0.1229 0.088345 -0.035603 -4.6532e-05 0.017572 -0.22276 0.071174 0.061498 -0.14986
1834 0.03977 0.050158 0.056533 -0.014462 0.31138 -0.071413 0.0064714 0.0017756 0.028986 0.017928 -0.2254 0.073287 0.057307 -0.13289
1835 0.041918 0.066577 0.058406 -0.01265 0.32548 -0.1043 0.048528 -0.034726 0.017858 0.043885 -0.24539 0.048811 0.10152 -0.15482
1836 0.011097 0.040056 0.039429 -0.048348 0.37126 -0.12643 0.034314 -0.028548 0.0020402 0.0086521 -0.1953 0.058884 0.079124 -0.15476
1837 0.022996 0.083565 0.084792 -0.030607 0.43793 -0.11397 0.025371 -0.03371 -0.018368 0.029639 -0.19257 0.063177 0.072703 -0.13492
1838 0.025194 0.055913 0.044626 -0.010135 0.45101 -0.11974 0.067088 -0.028572 0.0093946 0.061966 -0.19155 0.055431 0.053032 -0.12062
1839 0.038573 0.1284 0.077299 -0.020633 0.41089 -0.10931 0.064314 -0.016473 0.023207 0.038413 -0.21197 0.087604 0.099471 -0.17746
1840 0.014812 0.10113 0.066912 -0.021352 0.36169 -0.10111 0.047671 -0.025795 0.041849 0.050379 -0.22985 0.015917 0.064939 -0.13601
1841 0.02582 0.04159 0.1004 -0.03577 0.407 -0.11598 0.055457 -0.0072971 -0.0019287 0.028866 -0.23077 0.05856 0.041848 -0.14528
1842 -0.0042812 0.078659 0.084808 -0.037458 0.46685 -0.10681 0.037134 -0.059899 -0.0013064 0.023163 -0.22186 0.025944 0.069127 -0.15897
1843 0.025077 0.046078 0.074002 -0.035707 0.51587 -0.10413 0.03077 -0.0083907 0.011506 0.03101 -0.20742 0.071457 0.092665 -0.13825
1844 0.015196 0.064686 0.097785 0.0060051 0.53844 -0.11791 0.033867 -0.036373 0.011798 0.058117 -0.16529 0.05884 0.095334 -0.13651
1845 -0.014675 0.021235 0.097488 -0.059903 0.49798 -0.12919 -0.0032368 -0.049574 -0.01248 0.00017352 -0.23182 0.033674 0.052253 -0.16992
1846 0.0084333 0.049494 0.073751 -0.049651 0.41705 -0.12585 0.05292 -0.037686 -0.0042175 0.02544 -0.20441 0.025957 0.10555 -0.17509
1847 -0.023318 0.032753 0.061144 -0.05995 0.31256 -0.14706 0.014696 -0.031738 0.023855 0.020927 -0.27055 0.03987 0.06116 -0.1912
1848 0.027311 0.041122 0.10058 -0.031258 0.28578 -0.12243 0.013993 -0.04073 0.013187 0.022254 -0.25968 0.056533 0.077739 -0.10763
1849 0.0062792 0.08355 0.11205 -0.038376 0.2646 -0.1107 0.0073293 -0.051772 -0.0018408 0.017461 -0.23372 0.037837 0.062307 -0.12863
1850 -0.025502 -0.013661 0.021644 -0.075895 0.23205 -0.14328 0.00024588 -0.041613 0.010811 0.00060764 -0.24733 0.03119 0.019816 -0.14891
1851 0.014206 0.075928 0.064357 -0.032123 0.3767 -0.11051 0.012082 -0.043485 0.021704 0.033934 -0.25915 0.052033 0.086695 -0.13431
1852 -0.00082497 0.018877 0.08033 -0.045921 0.52456 -0.13465 0.038539 -0.072767 -0.030024 0.0046413 -0.23211 0.050517 0.056874 -0.14197
1853 -0.010086 0.046236 0.10881 -0.05822 0.54206 -0.1388 -0.019895 -0.054029 0.00043811 0.0014081 -0.23467 0.03065 0.040452 -0.16991
1854 0.023312 0.075195 0.11398 -0.024318 0.62902 -0.11195 0.057812 -0.026371 0.0062803 0.053075 -0.22164 0.080493 0.051811 -0.15556
1855 0.0022509 0.043493 0.07319 -0.053446 0.63572 -0.11354 0.024079 -0.052582 -0.020207 0.031742 -0.22052 0.055836 0.06362 -0.15287
1856 0.02286 0.060262 0.083813 -0.041255 0.49489 0.073911 1.5052e-05 -0.012674 -0.026085 0.036989 -0.22372 0.04374 0.079798 -0.21376
1857 0.00053813 0.058731 0.089736 -0.056943 0.3842 0.14009 -0.0012084 -0.016986 0.017787 0.039105 -0.26758 0.037883 0.073947 -0.12836
1858 0.019407 0.06883 0.07718 -0.056431 0.33395 0.22104 0.0064081 -0.012278 0.0020993 0.053352 -0.24043 0.060926 0.067716 -0.18876
1859 0.020585 0.065089 0.096853 -0.03095 0.33322 0.29197 0.029815 -0.01912 0.0092515 0.049099 -0.22239 0.04708 0.054514 -0.19087
1860 0.00064398 0.042897 0.10081 -0.059008 0.33486 0.2597 0.040021 -0.033801 -0.020836 0.042456 -0.21555 0.056793 0.074993 -0.16691
1861 -0.0087974 0.052176 0.072429 -0.084446 0.29312 0.29388 -0.023302 -0.051193 -0.011664 0.016713 -0.2156 0.044996 0.081882 -0.22172
1862 0.0043312 0.077005 0.086742 -0.060125 0.29759 0.41142 0.036604 -0.020705 -0.013662 0.02935 -0.16763 0.076419 0.05963 -0.20314
1863 -0.02586 0.038064 0.034865 -0.069523 0.26632 0.1334 -0.00059924 -0.024857 -0.01721 0.027586 -0.22222 0.042573 0.070539 -0.15693
1864 0.0074885 0.048883 0.070069 -0.052061 0.31384 0.0096327 0.015667 -0.034119 -0.028107 0.0053532 -0.13212 0.066226 0.035168 -0.15347
1865 -0.0016529 0.026621 0.052222 -0.07771 0.4534 -0.037557 -0.025026 -0.041551 -0.025935 0.00399 -0.057789 0.023789 0.044527 -0.15751
1866 -0.013384 0.04556 0.071575 -0.061978 0.56713 -0.0065469 0.03034 -0.018972 0.017127 0.021747 0.01446 0.070573 0.030055 -0.18918
1867 0.0088343 0.054649 0.058958 -0.033836 0.56251 0.017013 0.030097 -0.038684 0.015149 0.0082736 0.14232 0.081306 0.056134 -0.13677
1868 -0.00065706 0.028398 0.068381 -0.046474 0.51547 0.23991 -0.028037 -0.030556 0.0012016 -0.0027495 0.067078 0.070419 0.047293 -0.20056
1869 0.0068016 0.042437 0.10496 -0.067433 0.43377 0.38895 0.0032199 -0.028448 -0.012356 0.021977 -0.035363 0.062962 0.079861 -0.18693
1870 0.0059102 0.045996 0.1006 -0.042131 0.37175 0.42903 -0.0015435 -0.02999 0.0034161 0.052564 -0.10557 0.085296 0.10581 -0.17857
1871 -0.0094512 0.059064 0.067781 -0.043819 0.30148 0.44229 -0.015297 -0.034851 -0.021812 -0.013409 -0.14509 0.056999 0.073199 -0.15164
1872 -0.037713 0.030553 0.059714 -0.093878 0.25924 0.45502 -0.09675 -0.049473 -0.042539 0.014708 -0.16046 0.021352 0.039187 -0.2417
1873 -0.001084 0.010772 0.10413 -0.055326 0.26959 0.48496 -0.011054 -0.026125 -0.00047725 0.047485 -0.13378 0.056216 0.080276 -0.17213
1874 -0.0095953 0.070141 0.082101 -0.034274 0.28557 0.35607 -0.0058074 -0.0038668 0.029745 0.038881 -0.17369 0.061479 0.082485 -0.19489
1875 0.0084133 0.05647 0.087644 -0.032143 0.30519 0.20866 -0.0032509 -0.029299 0.012567 0.031448 -0.17481 0.051402 0.076683 -0.15463
1876 -0.0004281 0.034718 0.074547 -0.062451 0.24712 0.1194 -0.011954 -0.0098304 0.011299 0.016995 -0.20819 0.033855 0.083902 -0.19268
1877 -0.023139 0.040657 0.05939 -0.059119 0.26862 0.084955 0.024992 -0.035242 -0.0034483 0.037302 -0.15439 0.036179 0.052851 -0.2247
1878 -0.0052109 0.043936 0.040953 -0.089358 0.24387 0.25846 -0.030791 -0.029904 -0.00067609 0.060859 -0.22577 0.051772 0.04842 -0.18741
1879 0.017898 0.055855 0.051817 -0.043406 0.28479 0.45379 0.021255 -0.0019459 -0.016064 0.054266 -0.13571 0.052735 0.076878 -0.16125
1880 0.00087638 0.071194 0.07758 -0.056344 0.24463 0.53866 -0.031788 -0.0090477 0.010478 0.016292 -0.21455 0.027429 0.059297 -0.1896
1881 -0.022845 0.036913 0.050783 -0.076823 0.21404 0.49258 -0.099742 -0.055229 -0.020729 0.045149 -0.21386 0.0084119 0.056276 -0.17646
1882 -0.013126 0.045971 0.074156 -0.059271 0.2657 0.51837 -0.039535 -0.021801 -0.0067972 0.029446 -0.18283 0.018055 0.052754 -0.21836
1883 -0.027438 -0.02469 0.048909 -0.068409 0.19065 0.35127 -0.064429 -0.036073 -0.030615 0.0040128 -0.23502 0.023708 0.047623 -0.16711
1884 0.016071 0.064069 0.072953 -0.060378 0.25628 0.21355 -0.023752 -0.027265 -0.0020827 0.02952 -0.16082 0.048412 0.035072 -0.19432
1885 -0.010901 0.014068 0.079576 -0.063396 0.2201 0.196 -0.047906 -0.034897 -0.01755 0.025266 -0.2125 0.031935 0.0526 -0.22075
1886 -0.0058519 0.039787 0.048339 -0.069154 0.22966 0.24943 -0.056309 -0.010609 0.015142 0.021243 -0.20018 0.037008 0.069019 -0.14334
1887 0.013887 0.048195 0.060072 -0.069122 0.22499 0.49624 -0.015013 -0.0185 -0.004846 0.07216 -0.22121 0.062582 0.054598 -0.16276
1888 -0.011975 0.0048043 0.036945 -0.090181 0.19338 0.49028 -0.013086 -0.044172 -0.0085538 0.024487 -0.19428 0.010505 0.0026065 -0.20351
1889 -0.002896 0.010553 0.037819 -0.060169 0.15447 0.50908 -0.075269 -0.005124 -0.027412 0.029954 -0.19448 0.033098 0.011995 -0.15526
1890 -0.0063074 0.0086419 0.083142 -0.073217 0.17221 0.47851 -0.075573 -0.028086 -0.047599 0.0034506 -0.21312 0.019401 0.038134 -0.18202
1891 -0.026749 0.049951 0.049725 -0.066556 0.19216 0.55613 -0.064356 -0.023848 -0.071167 0.011337 -0.20379 -0.016905 0.024413 -0.22691
1892 -0.01225 0.01809 0.032388 -0.070104 0.20618 0.61137 -0.05246 -0.024229 -0.015685 0.040534 -0.18179 0.025928 0.056871 -0.20327
1893 -0.016162 -0.0037517 0.047971 -0.078342 0.16167 0.60035 -0.061603 -0.059971 -0.041183 -0.010329 -0.24281 0.0088413 -0.00493 -0.2055
1894 -0.012053 0.018057 0.061124 -0.073741 0.17518 0.66989 -0.059687 -0.035833 -0.0103 -0.0028122 -0.22125 0.031565 0.022549 -0.15141
1895 -0.0055043 0.031636 0.077118 -0.072109 0.18303 0.56957 -0.0342 0.012875 -0.0086782 0.032845 -0.19684 0.016128 0.041537 -0.1829
1896 -0.0082657 0.025365 0.056151 -0.058447 0.13096 0.66214 -0.11141 0.010403 -0.029686 0.055831 -0.17349 0.035951 0.026416 -0.15453
1897 -0.011897 -0.0083464 0.052944 -0.060136 0.18282 0.65472 -0.054997 0.041192 -0.024514 0.0012983 -0.21901 0.021434 -0.0018952 -0.18274
1898 -0.017008 0.045632 0.023937 -0.087134 0.10545 0.45406 -0.057701 0.09151 -0.019841 -0.018725 -0.25378 -0.023342 -0.024927 -0.19025
1899 -0.01234 0.043901 0.06376 -0.054012 0.13984 0.29513 -0.092614 0.11879 -0.0063792 0.052192 -0.21212 0.005751 0.029182 -0.22039
1900 -0.0035212 0.02027 0.030394 -0.067501 0.13585 0.22673 -0.085198 0.061516 -0.021747 0.013779 -0.23289 0.0046943 -0.0036092 -0.25841
1901 0.0054174 0.057829 0.068917 -0.033909 0.12525 0.22054 -0.065271 0.088584 -0.027815 0.030226 -0.044148 0.017508 0.04235 -0.23668
1902 0.003226 0.075448 0.06525 -0.038547 0.16822 0.20977 -0.040555 0.025162 -0.033143 0.028742 0.0027309 0.014201 0.035998 -0.14262
1903 -0.021935 0.022617 0.058283 -0.076796 0.13377 0.19784 -0.078478 -0.00013931 -0.03531 0.0072793 -0.16514 -0.0079059 0.0054269 -0.23617
1904 -0.029307 -0.014445 0.061986 -0.074094 0.12045 0.36675 -0.057362 0.019699 -0.011688 0.010256 -0.14964 -0.019483 -0.0029044 -0.20325
1905 0.0059019 0.0075041 0.05616 -0.073562 0.14677 0.45197 -0.071175 0.025867 -0.0094858 0.060223 -0.20752 0.028211 0.010624 -0.20163
1906 -0.01445 -0.023107 0.013533 -0.08635 0.1104 0.48928 -0.10298 0.0071953 -0.026794 0.02965 -0.20488 0.001664 -0.051217 -0.18279
1907 0.0035691 0.0086618 0.027566 -0.061319 0.11367 0.50181 -0.065882 0.0043834 -0.019171 0.024547 -0.21718 0.028007 0.039042 -0.17427
1908 -0.015082 0.014761 0.070229 -0.057277 0.10174 0.43057 -0.035475 0.010562 -0.0049891 -0.012627 -0.19507 0.024571 -0.01435 -0.2002
1909 0.011206 0.026959 0.056972 -0.054785 0.14541 0.32037 -0.032629 0.01389 0.010283 0.04064 -0.181 0.051504 0.020879 -0.15918
1910 0.010085 0.037648 0.044066 -0.054634 0.20814 0.19991 -0.055732 0.029578 0.015015 0.10558 -0.13651 0.040827 0.066808 -0.18492
1911 0.010534 0.074997 0.058269 -0.029762 0.3329 0.22127 -0.049916 0.036816 0.019688 0.11766 -0.10613 0.06217 0.069396 -0.14924
1912 -0.024848 -0.0016141 0.041852 -0.05263 0.30949 0.16257 -0.086899 0.0015144 -0.0457 0.070511 -0.021027 -0.0029563 0.038265 -0.20057
1913 -0.026679 0.011025 0.018635 -0.069099 0.40564 0.1544 -0.085363 0.015543 -0.032168 0.075657 0.037372 0.005807 0.0028739 -0.19876
1914 -0.011211 0.011903 0.031268 -0.074847 0.38157 0.161 -0.076096 -0.010679 -0.036126 0.031014 -0.10081 0.0072303 0.010663 -0.20077
1915 -0.015952 0.013552 0.033432 -0.046435 0.29347 0.37501 -0.03215 0.020169 0.0050065 0.040181 -0.16526 -0.00050646 0.027591 -0.21632
1916 -0.029263 0.024651 0.019325 -0.077694 0.23594 0.41493 -0.061983 0.0029472 -0.028781 0.050358 -0.159 0.017227 0.04495 -0.21533
1917 -0.010595 0.05164 0.045638 -0.026502 0.24218 0.49916 -0.010157 0.0073353 -0.008579 0.018725 -0.14427 0.01214 0.015839 -0.19056
1918 0.014154 0.045259 0.033501 -0.0476 0.25137 0.52084 0.0071299 0.046764 -0.011677 0.051312 -0.13761 0.041353 0.069007 -0.20051
1919 -0.015527 0.026708 0.055314 -0.084169 0.13384 0.38451 -0.043604 0.078032 -0.045055 0.030518 -0.19664 -0.0035133 0.028356 -0.16901
1920 -0.016389 0.036776 0.050997 -0.072077 0.16834 0.25443 0.016813 0.1058 -0.044602 0.016805 -0.12341 -0.00808 0.015925 -0.23766
1921 -0.01265 0.022025 0.051431 -0.052565 0.18343 0.21316 0.012449 0.17325 0.0089399 0.048222 -0.18387 -0.0026967 -0.0067766 -0.19918
1922 -0.032892 -0.004456 0.045744 -0.090754 0.34739 0.16831 0.038356 0.11238 -0.036628 0.021219 -0.18861 -0.032213 -0.031158 -0.21753
1923 -0.038063 -0.013567 0.039137 -0.081352 0.39263 0.15256 0.051992 0.1065 -0.068296 0.023216 -0.18158 -0.0023902 -0.041869 -0.16123
1924 -0.017424 -0.034758 0.06829 -0.04383 0.41214 0.13866 0.019329 0.066693 -0.027633 0.041103 -0.18442 -0.0049069 -0.0055705 -0.20179
1925 -0.013306 0.0115 0.031113 -0.080238 0.44406 0.12355 -0.013844 0.030641 -0.032271 0.037279 -0.16116 -0.015404 -0.016622 -0.19356
1926 -0.014127 -0.00073072 0.016757 -0.069637 0.35198 0.18995 0.090782 0.037759 4.104e-05 0.0064662 -0.1765 -0.0055403 -0.026563 -0.22734
1927 -0.0069685 0.050628 0.03156 -0.066745 0.3262 0.41765 0.046749 0.073397 -0.0013467 0.056713 -0.17471 0.009043 0.014386 -0.1747
1928 -0.01283 0.010287 0.024433 -0.035123 0.27944 0.47196 0.054625 0.037385 -0.014534 0.0347 -0.15007 0.00092624 -0.010496 -0.14236
1929 -0.010571 0.025216 0.032836 -0.045412 0.26543 0.47665 0.10105 0.047554 -0.022232 0.045377 -0.10497 0.01076 0.029433 -0.14571
1930 -0.0069826 0.038115 0.074829 -0.03292 0.24265 0.41481 0.027928 0.060712 -0.03208 0.076993 -0.16367 0.0053728 0.0092917 -0.1569
1931 -0.039694 -0.010167 0.0052826 -0.069298 0.18307 0.23009 -0.0085453 0.00688 -0.044248 0.03767 -0.17292 -0.031304 -0.04374 -0.20718
1932 -0.021695 -0.040888 0.046066 -0.082687 0.13331 0.17317 0.019641 0.059248 -0.0070656 0.085957 -0.20668 -0.0032406 -0.00039096 -0.17886
1933 -0.016387 0.005371 0.035679 -0.054695 0.21023 0.13951 0.051918 0.082096 -0.035923 0.027024 -0.1843 0.014993 -0.00027227 -0.1493
1934 -0.012318 0.0093498 0.035712 -0.046923 0.2091 0.13279 0.0078743 0.16239 -0.011341 0.035831 -0.15543 -0.011654 0.0018764 -0.20511
1935 -0.01427 0.076079 0.028235 -0.034142 0.19269 0.14374 0.071531 0.19662 -0.034469 0.043378 0.12303 -0.012121 -0.016445 -0.20678
1936 -0.0032309 0.0068974 0.033219 -0.06075 0.18899 0.10339 0.096607 0.1718 -0.029677 0.028544 0.065863 0.0057125 0.013814 -0.14136
1937 -0.027842 -0.011954 -0.028398 -0.041608 0.17827 0.12495 0.089014 0.14031 -0.012244 -0.0040688 0.20617 0.012316 -0.012937 -0.14535
1938 -0.022894 -0.018065 0.054965 -0.073387 0.12068 0.11487 0.02678 0.15475 -0.028212 0.031058 0.22472 -0.032251 -0.047419 -0.20231
1939 -0.0056651 -0.016056 0.067328 -0.037165 0.16914 0.1223 0.074207 0.12527 -0.01458 0.037035 0.2128 0.019252 -0.04136 -0.17392
1940 -0.0056864 -0.010577 0.039571 -0.044683 0.14209 0.10975 0.062753 0.069144 -0.036908 -0.0052683 0.12473 -0.016284 0.012809 -0.19672
1941 -0.0081878 -0.015668 0.058645 -0.031622 0.14481 0.11453 0.05165 0.095012 0.00045452 0.085649 0.026209 0.0034289 0.021027 -0.11246
1942 -0.018509 0.02071 0.051918 -0.04069 0.12318 0.075088 -0.0039435 0.05398 -0.024963 0.083855 -0.033931 0.021652 0.014096 -0.09128
1943 -0.013491 0.020139 0.062671 -0.0087982 0.13586 0.12743 0.045003 0.074778 -0.003751 0.091322 0.0062079 0.028096 0.027815 -0.067469
1944 -0.019632 0.050078 0.053844 -0.044287 0.12389 0.092289 -0.0040404 0.070616 -0.014679 0.059869 -0.042373 0.029659 0.030193 0.0042629
1945 -0.018573 0.0067768 0.018837 -0.017825 0.099636 0.071179 -0.032264 0.067485 -0.021217 0.069046 -0.017854 0.032942 0.011602 -0.018765
1946 0.0060653 0.042226 0.070571 -0.024643 0.13036 0.094749 0.0090927 0.12917 0.017356 0.071253 -0.0015846 0.024605 0.0072808 0.0060862
1947 -0.010416 0.013254 0.038524 -0.020451 0.083368 0.068779 0.055749 0.10809 -0.0094721 0.015599 0.020015 0.010129 0.017979 -0.069712
1948 0.0017525 0.044593 0.035287 -0.01635 0.092209 0.057049 0.066266 0.12149 0.01157 0.090936 0.14904 0.024842 0.059438 -0.15409
1949 -0.015899 0.0066721 0.02517 -0.0051081 0.1102 0.07133 0.10161 0.10429 0.0060824 0.035043 0.18 -0.017385 -0.028463 -0.15526
1950 -0.02218 0.053091 0.043743 -0.037936 0.11861 0.07008 0.021039 0.10014 -0.0083554 0.046 0.18454 -0.0079315 0.027076 -0.11462
1951 -0.020012 -0.0026103 0.029636 -0.0094047 0.089743 0.24943 0.037025 0.078344 -0.023803 0.036937 0.22398 0.0031118 -0.0010358 -0.17735
1952 -0.035343 0.026868 0.02354 -0.030393 0.087694 0.22389 0.034232 0.060162 -0.010761 0.10067 0.062261 -0.010185 0.030423 -0.14165
1953 -0.024644 -0.027273 0.021003 -0.030201 0.062075 0.26996 0.028148 0.06167 -0.019219 0.07104 -0.04787 0.0016184 -0.0049684 -0.14006
1954 -0.015746 -0.0043039 0.035246 0.0066503 0.10284 0.27978 0.040745 0.091658 -0.046926 0.11724 0.002279 -2.8358e-05 -0.01114 -0.12682
1955 -0.027997 0.017075 0.011969 -0.007598 0.064567 0.11064 0.0055214 0.080267 -0.016144 0.084104 -0.059232 0.0015249 0.023979 -0.15143
1956 -0.017949 0.024954 0.022302 0.020914 0.089238 0.059471 0.023188 0.087375 -0.003642 0.11935 -0.011793 0.0012482 0.028228 -0.10872
1957 0.01533 0.059113 0.049246 -0.012205 0.11883 0.053841 0.034774 0.10966 0.0078502 0.10867 -0.0062934 0.038991 0.064306 -0.12049
1958 -0.010651 0.023281 0.056009 -0.023413 0.04456 0.015631 0.024581 0.049701 -0.038738 0.025625 0.055886 -0.018935 0.020725 -0.1304
1959 -0.027063 -0.0061698 0.024232 -0.015351 0.037941 0.010432 -0.044312 0.061669 -0.033615 0.032001 0.2344 -0.028962 0.0042738 -0.15742
1960 -0.010704 0.009769 0.048185 -0.03621 0.046513 0.032642 -0.032136 0.056168 -0.011803 0.062598 0.25 -0.020809 0.0080325 -0.086621
1961 -0.044615 -0.011722 0.027958 -0.058718 0.054124 0.017952 -0.045959 0.062716 -0.016531 0.057695 0.28647 -0.044545 0.0069612 -0.04431
1962 -0.011047 -0.022273 0.051092 -0.030536 0.060125 0.049892 0.0092771 0.062644 -0.022069 0.095672 0.4079 -0.026142 -0.02384 0.020522
1963 -0.026728 0.0018255 0.052015 -0.022295 0.030356 0.010552 -0.0013263 0.063072 -0.019616 0.093709 0.31669 0.0047112 0.010649 -0.0041663
1964 -0.02771 0.023524 0.012298 -0.010663 0.051777 -0.0057975 0.02202 0.04217 -0.047524 0.10269 0.19979 -0.0023055 0.031677 -0.0049146
1965 -0.028471 0.044993 0.048841 -0.022731 0.067218 -0.0028173 -0.026123 0.044968 -0.035322 0.10628 0.11985 0.0054778 0.029316 -0.084803
1966 -0.023612 -0.015248 0.045844 -0.052729 -0.0023807 0.0027529 -0.0041068 0.077737 0.0017603 0.090869 0.0028493 -7.8943e-05 0.029415 -0.095341
1967 -0.017554 -0.019049 -0.0040324 -0.043988 0.02185 0.0042331 -0.03287 0.061095 -0.036457 0.059186 0.030629 -0.0074757 -0.0011867 -0.13796
1968 -0.019875 0.0041696 0.081481 -0.034246 0.059401 -0.012627 -0.0055237 0.037383 -0.047565 0.027513 0.062228 -0.012362 -7.9862e-06 -0.1344
1969 0.024314 0.0093484 0.056274 -0.042284 0.041503 0.011674 -0.019977 0.046881 -0.028383 0.07387 0.11831 0.032061 0.044801 -0.15735
1970 -0.0028579 0.038017 0.067327 -0.021433 0.030184 0.012794 0.013979 0.077019 0.026379 0.065346 0.37541 0.0091042 0.059099 -0.090745
1971 -0.011209 0.037586 0.02476 -0.045181 0.025015 -0.052016 -0.072194 0.039068 0.0023215 0.083373 0.44212 0.019937 0.014828 -0.14785
1972 -0.0095406 0.026885 0.057924 -0.024139 0.077196 0.0031341 -0.00053758 0.066086 0.0043037 0.16258 0.51409 0.019241 0.049517 -0.074252
1973 -0.037272 0.012044 -0.0069933 -0.056858 -0.0022029 -0.032286 -0.019741 0.048794 -0.0092141 0.12573 0.40407 -0.021376 0.0089355 -0.04622
1974 -0.058463 -0.023638 0.02496 -0.066156 -0.021292 -0.039875 -0.069665 0.013482 -0.048502 0.095534 0.45023 -0.040653 0.0010842 0.045782
1975 -0.030585 -0.0035087 0.014743 -0.045884 0.023459 -0.021105 -0.082678 0.01493 -0.02799 0.11592 0.53909 -0.013379 -0.00063713 -0.0045868
1976 -0.043706 -0.0078899 0.011676 -0.054253 -0.01399 -0.045475 -0.031761 -0.0018914 -0.040857 0.087527 0.40792 -0.033966 -0.020778 0.053775
1977 -0.0063475 0.030919 0.030679 -0.015741 0.037182 -0.033875 -0.022535 0.040517 0.011015 0.13941 0.27969 -0.0027128 0.03537 0.058186
1978 -0.024689 0.015148 0.015413 -0.055299 -0.0097774 -0.064035 -0.041638 -0.0036951 -0.028233 0.086821 0.14955 -0.0010095 -0.001371 0.048928
1979 -0.01597 -0.0013435 0.023996 -0.047768 -0.0045263 -0.079694 -0.021682 -0.0048369 -0.012741 0.087068 0.17988 -0.013826 0.0045476 0.01707
1980 -0.030522 -0.021755 0.0052691 -0.035906 -0.016465 -0.058384 -0.077815 0.0029013 -0.037668 0.077665 0.1192 -0.025183 -0.022454 0.21447
1981 -0.014403 -0.0032258 0.047522 -0.032084 -0.015204 -0.053894 -0.053089 0.02472 -0.017906 0.087981 0.19349 -0.0065897 0.045335 0.10032
1982 0.015996 0.020683 0.074205 -0.018183 0.0085071 -0.038924 -0.0014723 0.060098 -0.003494 0.13051 0.14919 0.0064636 0.027414 0.20361
1983 -0.0023058 -0.025258 0.043969 -0.040321 -0.0085818 -0.042674 -0.033716 0.026076 -0.010522 0.15067 0.27161 -0.0014331 0.00067242 0.10856
1984 -0.011497 0.037741 0.040862 -0.047149 -0.0067707 -0.058013 -0.034619 0.013094 -0.01243 0.12553 0.4795 0.0153 0.021991 0.025018
1985 0.016851 0.068059 0.049625 -0.022437 -0.0040196 -0.067563 -0.026313 0.041942 -0.0013273 0.16555 0.52133 0.014393 0.04543 -0.081021
1986 -0.04228 -0.039532 0.020428 -0.054586 -0.075848 -0.090533 -0.050056 -0.0058395 -0.049805 0.13982 0.43516 -0.021713 -0.028231 -0.10909
1987 -0.035331 0.024657 0.038761 -0.033674 -0.027277 -0.077713 -0.06919 0.0048687 -0.028133 0.10675 0.57916 -0.00289 -0.0005428 -0.14486
1988 -0.012943 0.012986 0.035395 -0.033342 -0.018326 -0.064983 -0.076553 -0.0030632 -0.031521 0.076029 0.59547 0.019363 0.040956 -0.14257
1989 -0.016594 0.051355 0.095548 -0.018171 0.00076484 -0.057923 0.012803 0.031205 0.0039717 0.096976 0.5715 0.023207 0.058305 -0.11436
1990 -0.024715 0.012464 0.032841 -0.027559 -0.013364 -0.10698 -0.0196 -0.025857 -0.042926 0.049993 0.6593 -0.03898 0.033283 -0.029643
1991 -0.019597 -0.058718 0.034184 -0.039247 -0.015873 -0.084972 -0.039014 0.013831 0.0032361 0.11747 0.64165 -0.0087168 0.019252 0.045879
1992 -0.038748 -0.037479 0.027187 -0.052486 -0.029122 -0.070532 -0.018497 -0.0051504 -0.018192 0.071736 0.67931 -0.033624 -0.0027893 0.0024207
1993 -0.02906 0.02673 0.062481 -0.013674 -0.021711 -0.067232 -0.02878 -0.030072 -0.026399 0.064193 0.7412 -0.02582 -0.0055406 0.065542
1994 -0.040051 -0.019311 0.040004 0.0070577 0.0029204 -0.087692 -0.067244 -0.040584 -0.017637 0.06856 0.76493 -0.038567 -0.010032 0.042444
1995 -0.0057524 0.00088759 0.050357 -0.022401 -0.025258 -0.065941 -0.063287 -0.0086458 0.008965 0.17415 0.6638 0.025486 0.036197 0.071766
1996 -0.019074 0.045446 0.04568 0.015021 0.017853 -0.040691 -0.035881 -0.017478 0.0065173 0.15746 0.80772 0.0114 0.057365 0.062587
1997 -0.0094051 -0.0044048 0.081013 -0.023657 -0.020296 -0.050171 -0.024774 -0.014559 0.00061951 0.11182 0.77911 -0.0027071 0.016994 0.0023588
1998 -0.045287 -0.026836 0.054167 -0.057186 -0.033995 -0.073441 -0.040708 -0.011611 -0.044028 0.046997 0.67127 -0.021884 -0.038757 -0.03121
1999 -0.010608 -0.0095971 0.08747 0.010256 -0.023744 0.065449 -0.022631 -0.015233 0.005854 0.075394 0.75874 0.045519 0.028542 0.10554
2000 -0.041269 0.0062817 0.052583 -0.033352 -0.030183 -0.05198 -0.042395 -0.041405 0.014276 0.038681 0.79934 -0.0075173 -0.0046598 0.16885
2001 0.016039 0.02095 0.045076 -0.014671 -0.031502 -0.08155 -0.010448 -0.0086567 0.039828 0.10048 0.79304 0.023086 0.047769 0.064565
2002 -0.008582 0.011129 0.027149 -0.030979 -0.046921 -0.07659 0.020988 -0.0092585 0.032171 0.077995 0.87684 -0.0062207 0.037988 0.1826
2003 -0.033693 -0.030672 0.034333 -0.030867 -0.05386 -0.08328 -0.092415 -0.0058903 -0.038177 0.066562 0.75683 0.017303 0.029726 0.21068
2004 0.0045552 0.027777 0.071556 -0.017125 -0.046168 -0.08098 -0.013939 -0.016082 -0.00048487 0.083458 0.793 0.023916 0.045055 0.37299
2005 -0.020956 -0.046674 0.051109 -0.041784 -0.043827 -0.073159 -0.032812 -0.028924 -0.0056726 0.066655 0.77819 -0.012971 -0.025336 0.39335
2006 -0.012498 -0.0094954 0.073072 -0.058662 -0.045226 -0.099449 -0.057496 -0.020866 -0.01203 0.085822 0.72803 0.021322 0.024482 0.36345
2007 -0.028909 0.00035339 0.044285 -0.01445 -0.037315 -0.098979 0.0080909 0.0013325 -0.0062382 0.10253 0.73369 0.0085157 0.028961 0.30429
2008 -0.01387 -0.0064778 0.026168 -0.074679 -0.087504 -0.094399 -0.075203 -0.022799 -0.030106 0.093576 0.7042 -0.005851 -0.0218 0.16318
2009 -0.031862 0.001321 0.036722 -0.030257 -0.051593 -0.10372 -0.066996 -0.030691 -0.014144 0.14337 0.74536 -0.020308 -0.030712 0.19629
2010 -0.019463 -0.02627 0.024015 -0.032465 -0.028592 -0.088028 -0.042289 -0.023873 -0.038411 0.093089 0.83405 0.010706 0.030957 0.18982
2011 -0.028324 0.012749 0.049488 -0.047854 -0.033301 -0.084938 -0.044733 -0.028905 -0.013549 0.089606 0.74668 -0.033831 0.028756 0.21476
2012 -0.0082558 0.028197 -0.0073587 -0.030382 -0.05368 -0.11551 -0.054926 -0.029677 -0.003217 0.099123 0.85743 0.0056321 0.048965 0.35967
2013 -0.0074972 0.025706 0.056864 -0.04446 -0.044878 -0.073578 0.0191 -0.014908 -0.0093048 0.07352 0.77577 0.026005 0.012083 0.44509
2014 0.013271 -0.0001849 0.0084976 -0.029259 -0.067577 -0.045208 -0.077583 -0.02032 0.0051875 0.087427 0.74746 -0.0024313 0.017392 0.56338
2015 -0.00562 0.027074 0.042011 -0.028887 -0.043026 -0.062657 -0.048097 0.002088 -0.02575 0.059463 0.65637 0.022692 -0.0087994 0.50204
2016 -0.0079514 0.0063927 0.055894 -0.053705 -0.044205 0.10325 -0.1078 -0.033434 -0.026668 0.05985 0.49178 0.010775 0.027429 0.39227
2017 -0.041843 -0.026918 0.080277 -0.042234 -0.093454 0.13324 -0.0055438 -0.043306 -0.0054959 0.022627 0.40752 -0.0077214 0.007088 0.41477
2018 -0.054614 -0.01102 -0.0046896 -0.065592 -0.099343 0.21541 -0.075477 -0.019967 -0.029974 0.063404 0.40309 -0.024258 -0.040213 0.25801
2019 -0.0048855 0.0016992 0.063344 -0.05073 -0.071022 0.27255 -0.087691 -0.012029 -0.016641 0.077701 0.39037 0.0063851 -0.019345 0.13727
2020 -0.014207 0.013068 0.038327 -0.039559 -0.056921 0.29412 -0.025164 -0.015041 0.0014208 0.096778 0.46494 -0.013302 0.030604 0.14964
2021 -0.014658 0.0034568 0.04044 -0.064957 -0.08763 0.24375 -0.050158 -0.032463 -0.0032069 0.085234 0.37083 -0.011668 0.027363 0.18934
2022 -0.02427 -0.017024 0.053393 -0.049605 -0.040908 0.21852 -0.069561 -0.010845 -0.0085347 0.074031 0.36319 0.005935 0.0046615 0.57259
2023 -0.027191 -0.024736 0.072256 -0.066594 -0.080607 0.14588 -0.031805 -0.034646 -0.021682 0.086448 0.35889 0.011528 0.01611 0.57352
2024 -0.028062 0.011963 0.03411 -0.039082 -0.075856 0.026274 -0.033218 -0.029848 -0.0399 0.065175 0.41756 -0.0099784 0.029639 0.58503
2025 0.0039762 -0.035768 0.080033 -0.05046 -0.064895 -0.0010954 -0.071282 -0.01541 -0.028878 0.032392 0.39828 0.0077548 0.0058276 0.58603
2026 -0.020495 -0.011309 0.082856 -0.053178 -0.077194 -0.0091252 -0.047185 -0.024012 0.025244 0.064628 0.31244 0.0027581 0.026196 0.55155
2027 0.0024235 0.01773 0.048669 -0.059637 -0.050653 -0.002045 -0.045848 -0.020434 0.017196 0.074515 0.3675 0.031231 0.050035 0.36008
2028 0.0024221 -0.0080815 0.027522 -0.050465 -0.052382 0.041455 -0.039822 -0.033816 -0.010151 0.057722 0.35647 -0.0038653 0.077734 0.2381
2029 -0.0099793 -0.015963 0.048546 -0.074623 -0.078381 0.21312 -0.030235 -0.021447 -0.027979 0.1076 0.3222 -0.023012 0.019652 0.13862
2030 -0.021631 0.030996 0.019689 -0.048862 -0.07628 0.25666 -0.069299 -0.039579 -0.010237 0.12237 0.30294 -0.0024687 0.055811 0.17894
2031 -0.0070621 -0.047435 0.051642 -0.04741 -0.076458 0.29831 -0.055452 0.00068903 0.026145 0.10343 0.21238 0.012985 0.06402 0.20479
2032 -0.038873 -0.025196 0.052865 -0.078488 -0.095477 0.34154 -0.077886 -0.051923 -0.028612 0.045169 0.23227 -0.0094822 -0.0039016 0.096016
2033 -0.011135 -0.024257 0.058778 -0.062967 -0.069186 0.16706 -0.026969 -0.0056046 0.00037986 0.082576 0.26282 -0.018539 0.037997 0.28595
2034 -0.0048962 0.010411 0.026992 -0.028925 -0.099355 0.052076 -0.041783 -0.028346 0.010512 0.071663 0.26483 -0.013186 0.028146 0.52684
2035 -0.028458 0.0059902 0.055535 -0.051673 -0.092874 0.026407 -0.092126 -0.027568 -0.018356 0.078 0.23727 -0.029622 0.013254 0.43497
2036 -0.049029 -0.027951 0.010898 -0.094912 -0.073403 -0.014743 -0.09206 -0.05264 -0.038303 0.050957 0.21719 -0.028889 -0.053847 0.50391
2037 -0.02009 -0.0015921 0.070301 -0.07183 -0.096192 -0.004083 -0.073663 -0.031582 -0.035981 0.047494 0.24439 0.0047843 0.061382 0.42028
2038 -0.037162 -0.035663 0.0011343 -0.082488 -0.085931 -0.0047428 -0.072387 -0.029024 -0.021409 0.04824 0.15062 -0.037412 0.036141 0.42546
2039 -0.050573 -0.057384 0.0018175 -0.079347 -0.08409 -0.0030326 -0.07976 -0.061655 -0.065667 0.015307 0.16976 -0.059089 -0.014831 0.23263
2040 -0.013784 -0.010376 0.052331 -0.041755 -0.080508 -0.0035224 -0.058914 -0.024927 -0.017335 0.070864 0.14298 0.015054 0.043388 0.16423
2041 -0.033016 -0.026337 0.030414 -0.059423 -0.056437 -0.031152 -0.094857 -0.053139 -0.033592 0.061701 0.11556 -0.015863 0.020657 0.11866
2042 -0.013337 0.044732 0.027157 -0.030262 -0.057066 -0.000352 -0.057241 -0.010531 -0.01328 0.097858 0.20299 -0.019299 0.023315 0.1113
2043 -0.032729 0.030211 0.04 -0.03213 -0.052305 -0.032092 -0.059074 -0.023773 -0.0065678 0.10119 0.18862 8.3969e-05 0.063784 0.10894
2044 -0.04488 -0.03796 0.027043 -0.059408 -0.082644 -0.037332 -0.073187 -0.051315 -0.030306 0.088251 0.065417 -0.021333 0.0053827 0.16189
2045 -0.038031 -0.063532 0.0094966 -0.073256 -0.055063 -0.063131 -0.039161 -0.033046 -0.038633 0.054758 0.064976 -0.037609 -3.8565e-05 0.29142
2046 -0.038353 0.021177 0.028 -0.042275 -0.079702 -0.021321 -0.1019 -0.044078 -0.014611 0.051355 0.13706 0.0091138 -0.0089299 0.41022
2047 -0.010684 0.014406 0.019033 -0.061763 -0.064601 -0.033241 -0.048068 -0.0095799 0.0098911 0.067182 0.031354 0.0022871 0.030789 0.43242
2048 -0.022716 -0.014805 0.037036 -0.064361 -0.10634 -0.062991 -0.053771 -0.045532 -0.024627 0.088479 0.020943 -0.01598 0.011838 0.43553
2049 -0.020547 0.0074137 0.038399 -0.04105 -0.079828 -0.042921 -0.073445 -0.035904 -0.014564 0.086835 0.1043 0.0023137 0.027036 0.22925
2050 -0.039138 0.0053025 0.042853 -0.045988 -0.10826 -0.05385 -0.059718 -0.049175 -0.025592 0.076542 0.049772 -0.010863 0.049315 0.080775
2051 -0.0146 0.0070213 0.047446 -0.063166 -0.077026 -0.05722 -0.053712 -0.039907 0.00299 0.094449 0.077861 -0.01281 0.035524 0.015686
2052 -0.069061 -0.0327 0.012639 -0.062215 -0.090965 -0.07382 -0.070885 -0.079159 -0.068728 0.013236 0.01409 -0.039026 -0.037888 0.003398
2053 -0.012612 0.019109 0.053432 -0.049293 -0.085334 -0.08855 -0.11306 -0.020481 -0.0095855 0.065793 0.021499 0.016797 0.077371 0.08098
2054 -0.036004 -0.025422 0.058055 -0.068821 -0.087903 -0.06549 -0.076232 -0.050023 -0.032123 0.02664 0.022599 -0.0040699 -0.0083903 0.082381
2055 -0.0066552 0.023097 -0.011511 -0.05378 -0.073072 -0.10473 -0.070206 -0.042204 -0.007291 0.055476 0.034578 -0.0067066 0.0048584 0.069863
2056 -0.012707 -0.011925 0.050562 -0.041688 -0.093201 -0.057399 -0.046809 -0.041256 -0.0056488 0.077243 0.10875 0.011887 0.0098071 0.070264
2057 -0.012308 0.032954 0.030875 -0.027896 -0.06536 -0.086079 -0.0028926 -0.034028 0.0044334 0.04494 0.011826 0.02448 0.046516 0.21788
2058 -0.026919 -0.042267 0.049628 -0.058435 -0.087868 -0.1066 -0.077146 -0.02532 0.0028357 0.074167 0.011055 0.0052632 0.054424 0.34489
2059 -0.030291 -0.053438 -0.0066087 -0.072513 -0.087247 -0.098269 -0.03953 -0.012142 -0.020402 0.070974 -0.053396 -0.0016035 0.041173 0.40686
2060 -0.043402 9.0642e-05 0.027905 -0.074931 -0.083936 -0.1146 -0.081803 -0.066383 -0.03389 0.01946 -0.059046 -0.01243 0.0072418 0.26535
2061 -0.011273 0.039719 0.029638 -0.05529 -0.069445 -0.090938 -0.054666 -0.030685 -0.020888 0.050127 -0.046157 0.028843 0.046071 0.17207
2062 -0.0063449 0.0013783 0.036821 -0.044528 -0.086374 -0.081788 -0.06707 -0.044887 -0.022885 0.051864 -0.061638 -0.0072136 0.017679 0.099224
2063 -0.044056 -0.043663 0.013454 -0.068836 -0.081643 -0.11038 -0.13222 -0.032849 -0.019973 0.033961 -0.063569 -0.01899 0.0066179 0.077276
2064 -0.024898 -0.013884 0.020647 -0.10679 -0.079752 -0.10814 -0.090307 -0.064071 -0.034341 0.029258 -0.04382 -0.0046171 0.052107 -0.0059926
2065 -0.008739 -0.062565 0.0071505 -0.089173 -0.076981 -0.13917 -0.12707 -0.056613 -0.038479 0.035875 -0.08913 0.011926 -0.015935 0.002089
2066 -0.03735 -0.062106 0.0020037 -0.10021 -0.10232 -0.12024 -0.067384 -0.055434 -0.042396 0.010551 -0.083461 -0.03433 0.003264 0.049741
2067 -0.032982 -0.040758 0.012017 -0.084969 -0.10325 -0.10526 -0.10238 -0.048056 -0.040484 0.047088 -0.087862 -0.025517 0.040323 -0.00059773
2068 -0.030893 -0.0028588 0.02517 -0.084048 -0.10203 -0.082417 -0.056351 -0.020108 0.008988 0.059285 -0.059713 -0.0019639 0.019171 0.16293
2069 -0.036305 -0.026 0.025533 -0.083566 -0.11678 -0.12846 -0.036614 -0.03953 -0.03108 0.040392 -0.061884 0.0013294 0.0030801 0.17259
2070 -0.018876 0.012229 0.015196 -0.077334 -0.076365 -0.11633 -0.063608 -0.012012 -0.0074376 0.050609 -0.010124 -0.010707 0.017759 0.14963
2071 -0.029367 -0.017252 0.0144 -0.090013 -0.083314 -0.11784 -0.037111 -0.036303 -0.0056453 0.044136 -0.061625 -0.0092641 0.046237 0.18365
2072 -0.023579 -0.0061436 0.017693 -0.074471 -0.10474 -0.12626 -0.045325 -0.047875 -0.010933 0.030392 -0.088166 -0.032731 -0.0095338 0.14671
2073 -0.0089 0.011305 0.042356 -0.065899 -0.094012 -0.10738 -0.087328 -0.011037 0.0053291 0.065949 -0.039167 0.094513 -0.0078351 0.052462
2074 -0.024791 -0.016966 0.0098992 -0.094398 -0.069641 -0.13134 -0.070772 -0.052559 -0.039249 0.027336 -0.032448 0.17123 0.021774 -0.056046
2075 -0.042163 -0.022637 0.013082 -0.11686 -0.10755 -0.13392 -0.11973 -0.072531 -0.049826 0.0074028 -0.11412 0.071459 -0.024268 -0.080845
2076 -0.024614 -0.025448 0.0059956 -0.074424 -0.087898 -0.095165 -0.056709 -0.053462 -0.031184 -0.0017604 -0.087609 0.041092 0.018171 -0.071943
2077 -0.0018656 0.033081 0.050019 -0.045213 -0.085777 -0.096865 -0.076002 -0.026894 -0.010362 0.032216 -0.1185 0.044566 0.03826 -0.039002
2078 -0.020257 -0.010781 0.021762 -0.076891 -0.10251 -0.10509 -0.12203 -0.034136 -0.02595 0.015503 -0.088381 0.0023689 0.061608 -0.02437
2079 -0.011178 0.015578 0.055025 -0.046539 -0.076455 -0.10636 -0.022479 -0.037068 -0.020517 0.06201 -0.11378 0.039862 0.008627 0.018102
2080 0.02047 0.043877 0.064178 -0.046528 -0.088754 -0.12348 -0.00022244 -0.03772 -0.0060252 0.087487 -0.13628 0.017605 0.066476 0.098073
2081 0.019299 -0.00086422 0.021152 -0.052396 -0.083873 -0.12587 -0.040036 -0.050411 -0.013613 0.054194 -0.10111 0.023869 0.048664 0.17814
2082 0.0084675 -0.014845 0.00026477 -0.074124 -0.11014 -0.15643 -0.081299 -0.044983 -0.014671 -0.0020094 -0.14575 -0.0082179 -0.0086069 0.21647
2083 -0.012714 -0.012927 0.012198 -0.083382 -0.094671 -0.13102 -0.10049 -0.066655 0.00080146 0.045597 -0.11655 -0.017445 0.031562 0.18675
2084 0.024565 0.064752 0.042531 -0.046961 -0.08731 -0.094124 -0.071246 -0.015727 0.0025137 0.10986 -0.14004 0.0039186 0.08895 0.01096
2085 0.016133 -0.033199 0.046784 -0.093029 -0.092858 -0.13875 -0.05084 -0.029559 -0.010134 0.041151 -0.080106 0.0091419 0.040749 -0.026799
2086 -0.025908 -0.07379 0.017158 -0.10119 -0.12744 -0.14636 -0.092883 -0.067791 -0.0075118 0.033858 -0.15707 -0.047025 -0.0088121 -0.087267
2087 -0.034309 -0.0086413 0.042271 -0.091846 -0.10274 -0.13075 -0.087147 -0.056382 -0.03946 -0.0098453 -0.16174 -0.039252 0.024457 -0.048835
2088 -0.011161 -0.033273 0.036194 -0.096604 -0.11819 -0.15388 -0.0697 -0.041004 0.0066626 0.063362 -0.1314 -0.017868 0.056415 -0.059044
2089 -0.040722 0.0017263 0.056827 -0.091352 -0.089034 -0.10352 -0.044924 -0.065846 -0.037515 0.037608 -0.18374 -0.021605 0.005684 -0.10678
2090 -0.032704 -0.046215 0.03481 -0.083101 -0.14806 -0.15332 -0.11762 -0.073018 -0.039603 0.0057451 -0.17958 -0.039152 -0.013527 -0.07551
2091 -0.023515 -0.057736 0.024324 -0.10583 -0.10344 -0.15151 -0.055561 -0.04789 -0.026331 0.032532 -0.19084 -0.038728 -0.012139 -0.11876
2092 -0.022006 -0.016827 0.040917 -0.091387 -0.13856 -0.13697 -0.074214 -0.030671 -0.028608 0.020169 -0.19785 -0.019525 0.02192 0.050533
2093 -0.029368 -0.013298 0.01195 -0.060476 -0.11144 -0.15923 -0.056748 -0.059313 -0.027086 0.0018756 -0.15743 -0.016712 0.0031587 0.089414
2094 -0.039379 -0.01095 0.011143 -0.087214 -0.099978 -0.18559 -0.051951 -0.066015 -0.021354 0.020092 -0.16453 -0.040739 -0.027463 0.18751
2095 -0.01367 -0.0027208 0.044816 -0.068502 -0.10909 -0.1419 -0.048525 -0.057567 -0.042172 0.031809 -0.17236 -0.026825 -0.013204 0.068848
2096 -0.026242 -0.017592 0.028939 -0.12336 -0.11302 -0.11167 -0.028618 -0.044729 -0.03601 -0.0092239 -0.17625 -0.035922 -0.014935 0.013339
2097 0.0095468 -0.021063 0.024683 -0.093329 -0.080475 -0.13168 -0.044241 -0.05083 -0.032027 0.015453 -0.23834 -0.046509 0.0094235 -0.040099
2098 0.016115 -0.028024 0.061386 -0.076177 -0.086444 -0.15165 -0.0015149 -0.027812 -0.015315 0.05088 -0.23303 -0.035645 0.0038122 -0.091217
2099 0.032774 -0.00067553 0.055149 -0.099026 -0.12466 -0.14384 0.0033716 -0.020514 -0.00048283 0.049477 -0.22632 -0.024392 0.025171 -0.075186
2100 0.026983 -0.0013267 0.044042 -0.079754 -0.083422 -0.15763 -0.011542 -0.034426 -0.017901 0.077083 -0.18596 -0.030779 -0.0055904 -0.061024
2101 0.029341 -0.038048 0.033095 -0.093382 -0.11704 -0.13218 0.0093947 -0.045438 0.010252 0.03189 -0.14936 -0.012816 0.0034383 -0.086703
2102 -0.01786 -0.075019 0.028669 -0.13027 -0.1209 -0.16768 -0.063149 -0.080089 -0.051536 -0.001573 -0.27477 -0.058822 -0.016213 -0.12126
2103 0.015109 0.04371 0.040492 -0.092549 -0.11443 -0.14264 0.0066377 -0.024571 0.0023961 0.023584 -0.20733 -0.001059 0.014356 -0.085359
2104 -0.020993 -0.061581 0.006035 -0.12086 -0.16056 -0.15521 -0.023266 -0.10052 -0.086062 -0.016809 -0.24251 -0.052736 -0.058676 -0.11531
2105 0.0032758 -0.021153 0.059038 -0.11125 -0.093836 -0.13587 0.021021 -0.038245 -0.027459 0.0045775 -0.1966 -0.0091024 0.020823 -0.11792
2106 -0.0094156 -0.034434 0.048701 -0.084734 -0.12131 -0.13399 0.037667 -0.020637 -0.033847 0.033584 -0.24121 -0.017729 -0.0077882 -0.073805
2107 0.003243 -0.028745 -0.0002854 -0.11545 -0.12375 -0.16748 0.048584 -0.027779 -0.044645 0.018001 -0.21239 -0.040026 -0.03013 -0.1038
2108 0.016042 -0.022946 0.016358 -0.09808 -0.13406 -0.14278 0.0058804 -0.05115 -0.028643 0.007188 -0.25309 -0.039373 -0.050611 -0.098901
2109 0.0060203 -0.033447 0.018771 -0.12378 -0.12448 -0.15186 0.064157 -0.054272 -0.043331 -0.0019052 -0.21315 -0.050999 -0.033822 -0.11001
2110 0.042059 -0.028939 0.030154 -0.083287 -0.16381 -0.11928 0.017333 -0.001504 -0.013528 0.051222 -0.26216 -0.034346 -0.024923 -0.10184
2111 0.048478 -0.03331 0.039357 -0.10438 -0.11826 0.075962 -0.01585 0.012784 -0.043346 0.019408 -0.23991 -0.024653 -0.043665 -0.16159
2112 0.091736 -0.041191 0.023381 -0.092864 -0.11692 -0.014678 0.044546 0.084582 -0.017504 0.032355 -0.19993 -0.0086294 0.0099339 -0.1684
2113 0.070005 -0.024632 0.022664 -0.090942 -0.11169 -0.099118 -0.001127 0.087381 -0.037252 0.010972 -0.22507 -0.020296 -0.049717 -0.14523
2114 0.039383 -0.059623 0.028677 -0.08227 -0.12401 -0.1334 0.0074295 0.084459 -0.047929 -0.018881 -0.19471 -0.074183 -0.050659 -0.19194
2115 0.053562 -0.022314 0.01692 -0.089899 -0.12013 -0.11583 -0.044694 0.064707 -0.017737 0.011246 -0.30019 -0.03584 -0.05466 -0.17043
2116 0.036611 -0.0082157 0.045273 -0.097167 -0.12227 -0.14112 -0.022277 0.064545 -0.041535 0.0032725 -0.25097 -0.036876 -0.018631 -0.19606
2117 0.063529 -0.048317 0.022047 -0.081345 -0.10721 -0.13296 0.046399 0.051423 -0.024233 0.012839 -0.22078 0.002947 0.0094074 -0.12152
2118 0.050268 0.035702 0.06036 -0.092984 -0.099902 -0.12851 -0.015584 -0.0065484 -0.03156 0.011336 -0.24024 -0.01228 -0.0041739 -0.18984
2119 0.052266 -0.035249 0.019323 -0.099622 -0.12632 -0.12357 0.022142 0.01139 -0.022328 0.011313 -0.1907 -0.023116 -0.024795 -0.18399
2120 0.067045 -0.02565 0.022386 -0.10267 -0.11138 -0.13268 0.0010087 0.021128 -0.035286 0.0232 -0.19187 -0.033353 0.014843 -0.12019
2121 0.061094 -0.0093716 0.029229 -0.095889 -0.11166 -0.1326 -0.015425 0.020666 -0.035954 0.017927 -0.15797 -0.0058298 -0.017168 -0.18279
2122 0.032592 -0.033183 0.014482 -0.087657 -0.12547 0.1079 -0.049138 -0.020756 -0.026901 -0.011847 -0.22977 -0.031577 -0.035659 -0.12399
2123 0.040751 0.030506 0.035266 -0.099415 -0.14217 0.18714 -0.028052 0.0081025 -0.041249 0.06307 -0.18314 -0.056693 -0.0051205 -0.12775
2124 0.02047 -0.026395 0.021519 -0.11565 -0.142 0.2072 -0.036965 0.0048107 -0.044207 -0.0067429 -0.25799 -0.04873 -0.018942 -0.21016
2125 0.092338 0.027614 0.038072 -0.073632 -0.11835 0.071784 -0.0057786 0.076399 -0.020435 0.064444 -0.20937 -0.0025467 0.031437 -0.073274
2126 0.043197 -0.032907 0.018955 -0.12259 -0.155 -0.060675 -0.021302 0.086867 -0.049563 -0.026509 -0.28 -0.031153 0.0081056 -0.16231
2127 0.067045 -0.027049 0.015058 -0.11102 -0.1424 -0.1015 -0.025956 0.11813 -0.04215 0.020168 -0.2258 -0.04763 -0.0057557 -0.13292
2128 0.079614 0.0028901 0.036832 -0.11317 -0.12108 -0.095945 -0.018149 0.13172 -0.035978 0.053164 -0.18949 -0.022717 0.031453 -0.19479
2129 0.10076 -0.037211 0.016715 -0.11468 -0.16067 -0.076415 0.0078575 0.13584 -0.025956 0.0063412 -0.22501 -0.0076136 -0.035608 -0.14066
2130 0.10613 0.0034678 0.040518 -0.086483 -0.11342 -0.11047 0.026264 0.14818 0.014026 0.048548 -0.16317 0.0073397 0.01086 -0.14182
2131 0.08176 0.0045166 0.031511 -0.098102 -0.12291 -0.086204 0.025681 0.094898 -0.013401 0.011125 -0.23722 -0.024697 -0.0087409 -0.11508
2132 0.061319 -0.021025 0.020494 -0.12076 -0.12821 -0.1153 0.00023707 0.037856 -0.034759 -0.049208 -0.23415 -0.039594 -0.026732 -0.15137
2133 0.079797 -0.0014558 0.021768 -0.090518 -0.082265 -0.093044 0.031734 0.034234 -0.030567 -0.011391 -0.23113 -0.01569 0.013106 -0.13317
2134 0.072166 -0.012587 0.053201 -0.10722 -0.12337 -0.11086 0.0508 0.048023 -0.031425 0.0047954 -0.25953 0.0072729 -0.010615 -0.17729
2135 0.063754 0.0018919 0.079244 -0.085915 -0.093793 -0.084504 0.040647 0.037551 -0.0041725 0.0060822 -0.25305 -0.0022839 -0.0045161 -0.15337
2136 0.065433 -0.013149 0.034357 -0.099763 -0.11395 -0.10687 0.023473 0.072889 -0.0315 0.028499 -0.2296 -0.022441 0.022893 -0.2046
2137 0.027222 -0.089281 -0.03444 -0.11978 -0.15006 -0.13423 -0.03273 0.051987 -0.059108 -0.027694 -0.27724 -0.030747 -0.059499 -0.21831
2138 0.06256 0.032118 0.061684 -0.07316 -0.10165 -0.094003 0.0021362 0.099085 -0.0036458 0.059633 -0.25696 -0.037904 -0.03174 -0.14148
2139 0.038959 -0.075103 0.0098268 -0.10822 -0.11853 -0.10542 -0.049027 0.082254 -0.030904 -0.024761 -0.28268 -0.037391 -0.012801 -0.2098
2140 0.089197 -0.018844 0.02137 -0.082507 -0.11862 -0.078013 0.0052193 0.16765 0.0064687 0.034206 -0.25474 0.0022426 0.019737 -0.2031
2141 0.057376 -0.041475 0.015143 -0.10639 -0.105 -0.13341 0.00011583 0.14075 -0.045089 -0.012577 -0.31629 -0.036884 -0.014604 -0.14195
2142 0.059665 0.016674 0.048886 -0.10186 -0.1289 -0.12151 -0.0062176 0.13969 -0.058587 -0.04041 -0.26433 -0.0081809 -0.044065 -0.13
2143 0.058273 0.017652 0.03678 -0.10052 -0.14421 -0.13311 0.033749 0.15423 -0.038945 0.0033668 -0.28628 -0.030608 0.035863 -0.17044
2144 0.079922 -0.0027488 0.044353 -0.06907 -0.10229 -0.099012 0.085395 0.14262 -0.029802 0.0098836 -0.26206 0.0090757 0.028192 -0.18274
2145 0.052621 -0.01498 0.023206 -0.10768 -0.13449 -0.14644 0.022162 0.093363 -0.02777 -0.01687 -0.30351 -0.003281 -0.00097919 -0.22343
2146 0.037039 -0.028531 0.018189 -0.091066 -0.15156 -0.12339 0.040628 0.080781 -0.049518 0.0062972 -0.26981 -0.039898 0.01086 -0.15571
2147 0.030878 -0.054842 0.0047623 -0.11936 -0.16788 -0.13681 -0.042545 0.049119 -0.062986 -0.029476 -0.27284 -0.042504 -0.031372 -0.23872
2148 0.0061464 -0.042434 -0.021514 -0.11743 -0.10766 -0.15516 -0.054498 0.037437 -0.033833 -0.054589 -0.29036 -0.055621 0.0095669 -0.21292
2149 0.042325 -0.0052647 0.019799 -0.079961 -0.12465 -0.15991 -0.0041619 0.051535 -0.014381 0.028018 -0.29693 -0.037188 0.027356 -0.14988
2150 0.039624 0.018314 -0.012818 -0.12921 -0.15699 -0.1604 -0.0026554 0.049904 -0.036069 0.020385 -0.307 -0.036085 -0.011926 -0.20122
2151 0.028972 -0.059537 0.030985 -0.088178 -0.11263 -0.14758 -0.036009 0.027812 -0.049877 -0.021059 -0.25555 -0.047291 -0.020337 -0.19071
2152 0.072971 0.0074617 0.034028 -0.050686 -0.1174 -0.11257 -0.0095224 0.04625 -0.025055 0.029188 -0.24989 -0.026268 0.024432 -0.16791
2153 0.02825 -0.024149 0.018631 -0.095845 -0.1386 -0.14228 -0.016336 0.058148 -0.035002 0.009705 -0.34435 -0.021745 0.0073804 -0.19555
2154 0.035278 -0.020481 0.016795 -0.089143 -0.11439 -0.14751 0.0029807 0.052716 -0.02629 0.0098618 -0.26639 -0.0020914 -0.0074409 -0.2023
2155 0.023007 -0.030842 0.043868 -0.11729 -0.10189 -0.13792 -0.022343 0.076595 -0.036978 0.023039 -0.3091 -0.044138 -0.034232 -0.24718
2156 0.036445 0.004517 0.034631 -0.07583 -0.089899 -0.11651 0.026354 0.13916 -0.034446 -0.019175 -0.31894 -0.014595 0.0033164 -0.22648
2157 0.037954 -0.072424 0.032784 -0.11076 -0.11448 -0.14902 0.01106 0.14373 -0.044693 -0.026628 -0.26979 -0.023372 0.027745 -0.18098
2158 0.048493 -0.037425 0.037607 -0.082826 -0.11302 -0.12137 -0.029713 0.14518 -0.028611 -0.022041 -0.30013 -0.043028 0.0080038 -0.19669
2159 0.033311 -0.029467 -0.013329 -0.063825 -0.13687 -0.18251 0.037713 0.12429 -0.018429 0.0030559 -0.26238 -0.043265 -0.0026975 -0.13897
2160 0.01446 -0.016568 -0.0086162 -0.060113 -0.10556 -0.15012 -0.01532 0.099396 -0.034137 -0.041567 -0.26865 -0.036422 -0.0059588 -0.20915
2161 0.048658 -0.010339 0.036817 -0.024681 -0.12113 -0.15846 -0.023844 0.093334 -0.023444 0.0065896 -0.28861 0.0053815 0.0096699 -0.19952
2162 0.035657 -0.0019201 0.02356 -0.077019 -0.10637 -0.17243 -0.036457 0.088292 -0.022952 0.018106 -0.26211 -0.020605 0.020529 -0.23267
2163 -0.00061427 -0.067491 0.027443 -0.070828 -0.14795 -0.18342 -0.013551 0.04627 -0.06127 -0.018977 -0.33745 -0.085602 -0.066293 -0.23236
2164 0.014734 -0.018932 0.030057 -0.026196 -0.11051 -0.15456 -0.034894 0.055618 -0.054448 -0.02528 -0.2543 -0.035229 -0.003334 -0.16293
2165 0.019543 -0.012244 0.06929 -0.060214 -0.13835 -0.1486 -0.012457 0.078587 -0.047946 -0.025423 -0.29806 -0.047405 -0.0077653 -0.15696
2166 0.031492 -0.024255 0.027193 -0.054843 -0.12414 -0.14883 -0.0022409 0.068975 -0.033603 0.00020369 -0.20314 -0.016312 -0.015187 -0.19901
2167 0.01645 -0.059206 0.032626 -0.10984 -0.11591 -0.14784 -0.028524 0.060423 -0.065821 -0.010169 -0.27205 -0.055249 -0.035728 -0.21725
2168 0.012869 -0.028297 0.027299 -0.085449 -0.12024 -0.12619 -0.074808 0.087821 -0.043939 -0.0058327 -0.30987 -0.066495 -0.040699 -0.18653
2169 -0.0096726 -0.082468 -0.011027 -0.10097 -0.16961 -0.20266 -0.083551 0.1346 -0.040267 -0.020406 -0.38131 -0.053082 -0.042141 -0.18818
2170 -0.018904 -0.04636 -0.044214 -0.074496 -0.13672 -0.17772 -0.065905 0.13245 -0.037114 0.002971 -0.28776 -0.065879 0.0018382 -0.24282
2171 -0.0036453 -0.028261 0.031879 -0.068934 -0.13092 -0.12824 -0.010218 0.12385 -0.042902 -0.030822 -0.33288 -0.058336 -0.0081331 -0.28078
2172 0.024343 -0.061852 0.0026721 -0.097293 -0.11925 -0.1927 -0.044222 0.11202 -0.05278 -0.00034537 -0.27383 -0.056082 -0.0016745 -0.20549
2173 0.018882 0.020427 -0.011155 -0.066851 -0.10285 -0.15941 -0.035705 0.11044 -0.027668 0.0075815 -0.29747 -0.018069 -0.011666 -0.22047
2174 0.0015105 -0.041514 0.020199 -0.059399 -0.13691 -0.17141 0.0034713 0.07171 -0.050005 0.034068 -0.28192 -0.046196 -0.017047 -0.22218
2175 0.027639 -0.034436 0.046042 -0.058098 -0.11728 -0.1686 -0.057532 0.085828 -0.0073732 0.052675 -0.29775 -0.022242 -0.032428 -0.17749
2176 0.038618 -0.046477 0.041835 -0.048866 -0.10174 -0.15378 -0.035746 0.076377 -0.003341 0.036082 -0.265 -0.030189 -0.0512 -0.1489
2177 0.0087664 -0.015068 0.058548 -0.063884 -0.11728 -0.16574 -0.033429 0.096345 -0.019249 -0.0065113 -0.30702 -0.029046 -0.011021 -0.20544
2178 0.003425 -0.072979 0.017001 -0.066543 -0.14113 -0.15883 -0.072383 0.084023 -0.049767 0.033636 -0.32513 -0.034483 0.0013077 -0.21875
2179 0.0025436 -0.00073024 0.010544 -0.048111 -0.12632 -0.14072 -0.024056 0.081591 -0.034964 0.0080924 -0.22702 -0.00082933 -0.012164 -0.23294
2180 -0.011938 -0.047421 0.0017877 -0.076819 -0.11682 -0.15779 -0.06574 0.063719 -0.073452 -0.028121 -0.24794 -0.037606 -0.0050649 -0.26051
2181 0.0069909 -0.043853 0.0072109 -0.054188 -0.13347 -0.14829 0.027637 0.098968 -0.02051 0.00098604 -0.30376 -0.051793 -0.027576 -0.27053
2182 0.0066495 -0.060764 -0.0089259 -0.063246 -0.12756 -0.19991 -0.055336 0.066786 -0.035168 0.019113 -0.27157 -0.044449 -0.025348 -0.32571
2183 0.040638 -0.020705 0.031817 -0.047554 -0.058859 0.10087 0.03437 0.086214 -0.0037753 0.01928 -0.24061 0.0084838 0.010121 -0.16421
2184 -0.0066833 -0.033956 0.0192 -0.063822 -0.090408 0.10156 -0.038963 0.042552 -0.027163 -0.00039349 -0.32859 -0.041783 -0.07585 -0.29068
2185 0.048535 0.021353 0.074594 -0.029911 -0.055047 0.21057 -0.051847 0.08734 -0.0099209 0.049123 -0.27229 -0.0054996 0.037099 -0.22485
2186 0.012954 -0.024029 0.034297 -0.060499 -0.11243 0.19143 -0.01936 0.048708 -0.028329 -0.01168 -0.25868 -0.051056 0.017217 -0.24336
2187 0.013583 -0.02226 0.01058 -0.054907 -0.11284 0.16551 -0.068414 0.065607 -0.017336 -0.006523 -0.2672 -0.021663 0.016486 -0.25477
2188 -0.019989 -0.057501 0.025443 -0.056556 -0.11741 0.1658 0.0050627 0.039315 -0.053234 0.010374 -0.31882 -0.06958 0.0099946 -0.28103
2189 0.01475 0.0060079 0.077736 0.003406 -0.11364 0.336 0.0010292 0.079323 -0.012372 0.00026062 -0.20265 -0.014816 -0.0092167 -0.24553
2190 0.042518 0.00098674 0.10509 0.021298 -0.071932 0.43814 0.022166 0.10982 -0.01845 0.072967 -0.17913 -0.015873 0.00094203 -0.20739
2191 0.021217 0.0097056 0.049313 0.0099693 -0.10419 0.4219 -0.014458 0.064789 -0.047057 0.010414 -0.17478 -0.03086 -0.029939 -0.21387
2192 -0.0003843 -0.053226 0.036506 0.005781 -0.11848 0.37812 0.032959 0.048678 -0.013405 0.019211 -0.26106 -0.047277 -0.028581 -0.17571
2193 -0.024936 -0.048407 0.043989 0.019283 -0.10987 0.39014 0.010595 0.035506 -0.022593 0.015158 -0.24879 -0.043523 -0.00052189 -0.2861
2194 -0.0087071 -0.038638 -0.010548 -0.024186 -0.10574 0.27963 0.0020919 0.044964 -0.016361 -0.013965 -0.23639 -0.03723 -0.012643 -0.24663
2195 -0.014888 -0.013039 0.029816 -0.024334 -0.11065 0.16934 0.0010484 0.055022 -0.038199 0.014882 -0.2652 -0.061247 -0.047054 -0.22002
2196 -0.0254 -0.06814 -0.0017812 -0.042662 -0.11893 0.13794 0.0086649 0.04956 -0.026326 -0.0018016 -0.3245 -0.079533 -0.046896 -0.2167
2197 0.0013188 -0.020712 0.010292 -0.0047206 -0.081254 0.45413 0.035621 0.072669 -0.024304 0.0020252 -0.23913 -0.03885 -0.030177 -0.22107
2198 -0.024483 -0.035043 0.035035 -0.035259 -0.11226 0.61416 -0.016512 0.063367 -0.037062 0.001552 -0.28222 -0.088317 -0.042378 -0.28508
2199 -0.024624 -0.019504 -0.0033216 -0.042077 -0.098602 0.57635 -0.031775 0.004245 -0.07149 -0.030731 -0.30735 -0.061294 -0.07354 -0.20931
2200 0.0097147 -0.016215 0.014002 -0.042476 -0.085851 0.53266 0.015711 0.051543 -0.0006974 0.037846 -0.27781 -0.03767 -0.042121 -0.25719
2201 -0.012267 -0.038996 0.020875 -0.018504 -0.067789 0.57252 -0.037942 0.052081 -0.044035 0.0045825 -0.28391 -0.061937 -0.018192 -0.23888
2202 0.0038119 -0.042747 -0.0036021 -0.031732 -0.068128 0.61889 0.023484 0.03848 -0.034993 0.012179 -0.26326 -0.045654 0.033556 -0.17073
2203 -0.012069 -0.030839 0.013641 -0.02443 -0.047827 0.52783 -0.011299 0.019798 -0.043401 0.022276 -0.27766 -0.058461 0.0079351 -0.19665
2204 -0.010511 -0.029 -0.0025057 -0.013939 -0.054726 0.60918 -0.0040228 0.0044059 -0.017398 0.016973 -0.27704 -0.054677 -0.042766 -0.27787
2205 0.0061378 -0.013881 0.058258 -0.0076071 -0.079495 0.58623 -0.015496 0.023984 -0.020576 0.03916 -0.26544 -0.017844 0.0043124 -0.19209
2206 -0.025664 -0.019142 0.076961 -0.00045542 -0.095964 0.62158 -0.01464 0.019762 -0.022124 0.0034666 -0.29525 -0.040211 -0.027219 -0.25318
2207 0.004145 -0.027473 0.019024 -0.027634 -0.058513 0.53811 0.035387 0.0071705 -0.024622 0.026213 -0.26255 -0.034017 -0.05266 -0.17537
2208 0.013424 0.0095954 0.050567 0.0010579 -0.073322 0.57076 0.077163 0.060269 0.0072505 0.06955 -0.27802 0.0017359 0.022229 -0.28239
2209 -0.013268 0.0041942 0.03341 -0.02365 -0.095001 0.6363 0.0032898 0.044867 0.0014727 0.057007 -0.27764 -0.040711 -0.0032628 -0.22186
2210 -0.014619 -0.035037 0.017013 -0.013799 -0.075969 0.65273 -0.061494 0.016795 -0.020885 0.041044 -0.23007 -0.046848 -0.061974 -0.25562
2211 0.018209 -0.054128 0.0013767 0.014133 -0.090288 0.62467 0.026613 0.041273 -0.018563 0.021691 -0.29025 -0.021884 -0.038035 -0.26374
2212 -0.00040191 0.0050107 -0.0016101 0.076265 -0.094027 0.64835 0.0017994 0.016031 -0.038091 0.0041376 -0.25007 -0.038001 0.045073 -0.18183
2213 0.0019767 -0.01414 0.039573 0.058366 -0.080746 0.61785 0.023486 0.02822 -0.027558 0.020434 -0.2886 -0.0059477 -0.023748 -0.21892
2214 -0.015205 -0.024352 -0.013134 0.081328 -0.070925 0.62313 0.0082424 0.018178 -0.041706 0.020611 -0.24029 -0.043974 -0.015379 -0.20361
2215 0.017074 -0.056883 0.0088394 0.05741 -0.075044 0.64344 -0.023631 0.013966 -0.020604 0.038048 -0.30735 0.00099891 -0.042321 -0.20773
2216 -0.026487 -0.035474 0.027293 0.0094614 -0.086113 0.64619 0.0069455 0.031654 -0.041892 0.0070248 -0.32375 -0.064978 -0.027302 -0.23278
2217 -0.015159 -0.018425 0.024296 0.024703 -0.077062 0.68267 -0.006668 -0.032778 -0.043969 -0.011748 -0.26655 -0.049765 -0.044713 -0.22079
2218 -0.0217 -0.034376 -0.00083097 0.0019448 -0.072061 0.54479 -0.057471 -0.011409 -0.0033772 -0.0015415 -0.21577 -0.034521 -0.037575 -0.19748
2219 -0.012812 0.043292 0.029262 0.0039465 -0.084769 0.38169 0.0056051 0.016139 -0.030045 0.019495 -0.24285 -0.034018 -0.023376 -0.24418
2220 -0.001453 0.041951 0.017725 -0.0019918 -0.10185 0.31479 0.0079516 0.020687 -0.032423 0.032942 -0.27586 -0.0028447 -0.012577 -0.25968
2221 -0.051194 -0.09065 -0.0016914 -0.0080502 -0.11558 0.28751 -0.068442 -0.0048348 -0.035431 0.033999 -0.28858 -0.052921 -0.036678 -0.23885
2222 0.031124 0.0066689 -0.0015182 0.028002 -0.076606 0.46114 -0.0090353 0.0031033 -0.016058 0.047276 -0.25141 -0.014538 -0.03334 -0.13941
2223 -0.032387 -0.060982 0.006955 0.0099532 -0.11519 0.56035 -0.028139 -0.023498 -0.058756 -0.022447 -0.31419 -0.034925 -0.040031 -0.26711
2224 -0.033718 -0.019364 0.011558 0.016385 -0.092644 0.58346 -0.0065823 -0.02833 -0.047544 -0.039411 -0.25712 -0.052162 0.0073876 -0.21277
2225 -0.0267 -0.039735 0.0095014 0.043027 -0.093503 0.52743 -0.049756 -0.024812 -0.0061916 0.018836 -0.3541 -0.050028 -0.017064 -0.23611
2226 -0.041261 -0.073156 -0.033385 0.080158 -0.075512 0.54882 -0.026929 -0.014324 -0.041999 0.042923 -0.30984 -0.050485 -0.023435 -0.27515
2227 -0.021963 -0.074397 0.016268 0.06522 -0.092321 0.45951 -0.074063 -0.0093457 -0.036197 0.02392 -0.31197 -0.031662 -0.029866 -0.21659
2228 0.006766 -0.039648 0.008031 0.089022 -0.072919 0.42134 -0.031556 -0.0080675 -0.035135 0.051387 -0.25722 -0.012438 -0.0075176 -0.22222
2229 -0.034805 -0.017879 0.0040341 0.034523 -0.10843 0.34992 -0.01664 -0.015699 -0.025363 -0.015806 -0.29887 -0.059335 -0.064179 -0.25136
2230 -0.0086368 0.011389 -0.027503 0.043985 -0.070347 0.27279 -0.011163 -0.0049511 -0.02817 0.04053 -0.24942 -0.0097318 0.0057398 -0.16508
2231 -0.035938 -0.054002 -0.016649 0.040657 -0.079466 0.24317 -0.056787 -0.015313 -0.049528 -0.0025128 -0.29871 -0.073179 -0.057972 -0.21822
2232 -0.0077795 -0.018693 0.051324 0.0042384 -0.085305 0.49647 -0.02873 0.00083525 -0.013336 0.097124 -0.27869 -0.00087525 0.038127 -0.16224
2233 0.0024191 -0.055804 0.046317 0.02238 -0.085094 0.60167 -0.015454 -0.0042566 -0.034234 0.028481 -0.23599 -0.018452 -0.026084 -0.16261
2234 -0.030222 -0.046325 -0.02491 0.024052 -0.092523 0.54827 -0.011827 -0.0097884 -0.043402 0.027298 -0.26864 -0.045849 -0.059495 -0.21361
2235 -0.014544 -0.019347 0.0015433 0.021523 -0.074422 0.49367 -0.04776 -0.021 -0.024669 0.025404 -0.24037 -0.0040154 -0.0055267 -0.2582
2236 -0.00059504 -0.030468 0.016397 0.056595 -0.082761 0.5624 0.0081461 0.013438 -0.010367 0.038421 -0.2623 -0.021082 -0.052288 -0.23247
2237 -0.031676 -0.025969 -0.03412 0.083667 -0.072219 0.40228 -0.0087274 -0.0086738 -0.043055 0.0046481 -0.20991 -0.024779 -0.010649 -0.24525
2238 -0.0040078 -0.02 0.013983 0.096498 -0.1057 0.26444 -0.024561 -0.017996 -0.014703 0.015335 -0.31702 -0.017066 -0.0065507 -0.18892
2239 -0.0074592 -0.045461 0.015166 0.09478 -0.075007 0.25599 -0.053704 -0.018247 -0.03502 0.030882 -0.26812 -0.030402 0.003918 -0.18576
2240 -0.014961 -0.051362 -0.0050407 0.060112 -0.12296 0.22524 -0.042598 -0.0027092 -0.023438 0.026749 -0.26758 -0.013639 -0.039603 -0.22937
2241 -0.020302 -0.050674 -0.024048 0.061854 -0.079425 0.2673 -0.050971 -0.022841 -0.030006 0.027785 -0.25901 -0.033466 -0.012705 -0.19609
2242 -0.0083133 0.0034852 0.013946 0.069885 -0.082324 0.26046 -0.033785 -0.0071029 -0.021024 0.051802 -0.22404 -0.028912 0.022324 -0.12725
2243 -0.018985 -0.055496 -0.013371 0.019987 -0.10844 0.2213 -0.038688 -0.033695 -0.032921 0.061779 -0.21584 -0.030779 -0.022107 -0.24873
2244 -0.027536 -0.020817 0.008202 0.0094286 -0.091512 0.3449 -0.050832 -0.045396 0.0061108 0.048246 -0.067634 -0.058826 -0.087239 -0.22883
2245 -0.035067 -0.040208 -0.0054948 0.02289 -0.075801 0.40624 -0.050785 -0.022898 -0.018317 0.017333 0.073135 -0.072573 -0.0041998 -0.16079
2246 -0.014429 -0.03078 -0.0068516 0.018022 -0.044559 0.37934 -0.11384 -0.02726 -0.044805 0.03001 0.063164 -0.045669 -0.0061311 -0.21948
2247 -0.01928 0.0057093 0.017762 0.026354 -0.10492 0.3378 -0.035542 -0.010162 -0.020402 0.051886 0.12724 -0.007166 0.0055576 -0.16214
2248 -0.0038316 -0.021562 -0.011335 0.010535 -0.083637 0.2042 -0.050746 -0.013034 -0.0044003 0.062493 0.026032 -0.030433 -0.027184 -0.21888
2249 -0.015913 0.0053169 0.021248 0.062717 -0.076186 0.21946 -0.006569 -0.013306 -0.008568 0.01052 -0.12668 -0.0084294 0.011515 -0.13396
2250 -0.021544 0.0073557 -0.0096988 0.10519 -0.094765 0.18756 -0.045403 -0.015187 -0.026126 -0.0026732 -0.15869 -0.021186 -0.0026763 -0.20014
2251 -0.014796 -0.041545 -0.016876 0.1203 -0.075984 0.15634 -0.035366 -0.0070591 -0.023844 0.064024 -0.16955 -0.011723 -0.021688 -0.19546
2252 -0.043317 -0.069527 -0.0098324 0.10932 -0.10666 0.12989 -0.016449 -0.036641 -0.025981 0.08132 -0.23656 -0.04393 -0.040049 -0.2203
2253 -0.055299 -0.029458 -0.033229 0.091464 -0.11059 0.13071 -0.097263 -0.046913 -0.036899 0.032287 -0.21134 -0.055436 -0.04854 -0.17106
2254 -0.03255 -0.039409 -0.012386 0.054015 -0.10444 0.13707 -0.076446 -0.018385 -0.010877 0.054654 -0.18499 -0.027603 -0.016422 -0.2102
2255 -0.031711 0.02377 0.058317 0.073777 -0.088009 0.17025 -0.0086299 -0.0041264 -0.0015346 0.064031 -0.22486 -0.02659 -0.020093 -0.20781
2256 -0.033863 -0.059521 -0.04098 0.028299 -0.10014 0.13094 -0.052133 -0.029488 -0.023262 0.022688 -0.19845 -0.024926 -0.012664 -0.16917
2257 -0.044834 -0.019543 1.3555e-05 0.03142 -0.11893 0.11691 0.0099632 -0.03474 -0.01957 0.044555 -0.1959 -0.046383 0.020575 -0.21727
2258 -0.026625 -0.0091838 -0.0057833 0.029592 -0.091876 0.14152 -0.07276 -0.033862 -0.023318 0.040601 -0.21888 -0.01242 -0.0023768 -0.21068
2259 -0.020267 -0.039905 -0.0257 0.036934 -0.11344 0.077361 -0.011474 -0.035664 -0.037736 0.046998 -0.22498 -0.014147 0.025622 -0.18812
2260 -0.045548 -0.077456 -0.033887 0.039065 -0.1253 0.071951 -0.043147 -0.025465 -0.045493 0.017535 -0.22501 -0.036693 -0.0036894 -0.27873
2261 -0.03148 -0.026357 0.0054863 0.057777 -0.099883 0.058541 -0.037771 -0.036957 -0.028221 0.022732 -0.21585 -0.0531 0.0038993 -0.16486
2262 -0.024191 -0.059488 0.0048695 0.10742 -0.095622 0.072702 -0.098364 -0.043829 -0.022769 0.034669 -0.19842 -0.054547 -0.019762 -0.20313
2263 0.0063377 -0.02682 0.025823 0.15824 -0.071331 0.079372 -0.049028 -0.040651 -0.060077 0.061226 -0.17791 -0.0058934 0.028527 -0.19598
2264 -0.019504 -0.037171 -0.010174 0.12676 -0.081539 0.041712 -0.036771 -0.033443 -0.030565 0.10073 -0.21946 -0.02383 -0.011055 -0.11592
2265 -0.048475 -0.049372 -0.046501 0.071664 -0.092468 0.021612 -0.027165 -0.047154 -0.035402 0.030939 -0.25121 -0.033917 -0.032916 -0.17088
2266 -0.017026 -0.032633 0.0060423 0.075266 -0.083527 0.078992 -0.052618 -0.0076663 0.0041099 0.074716 0.10661 -0.021784 0.029963 -0.14953
2267 -0.044348 -0.045484 -0.023585 0.039017 -0.081476 0.020923 -0.039942 -0.036038 -0.016058 0.041073 0.10558 -0.0213 -0.026479 -0.16349
2268 -0.060259 -0.086586 -0.028801 -0.009071 -0.11459 0.028353 -0.084085 -0.04676 -0.0066256 0.03055 0.15358 -0.065317 -0.0033699 -0.15669
2269 -0.020911 -0.021757 0.0041919 0.046311 -0.072104 0.050423 -0.039988 -0.024892 0.0016966 0.029666 0.17091 -0.0046737 0.040639 -0.16246
2270 -0.026102 -0.026728 -0.023305 0.082772 -0.084883 0.0073532 -0.086512 -0.064454 -0.0060012 0.011573 0.029775 -0.03743 -0.0027325 -0.16204
2271 -0.025903 -0.019699 -0.0030517 0.059544 -0.089402 0.047903 -0.038945 -0.021765 -0.012409 0.06142 -0.069386 -0.020607 -0.0090438 -0.17609
2272 -0.034725 -0.0474 -0.020309 0.059226 -0.097481 0.022984 -0.032319 -0.046217 -0.012667 0.067207 -0.1276 -0.020354 0.0064549 -0.1899
2273 -0.013246 -0.0051515 0.041655 0.10315 -0.096339 0.015114 -0.061212 -0.033569 -0.0058645 0.098744 -0.079488 -0.032041 0.017154 -0.1878
2274 -0.046077 -0.085013 -0.016032 0.050609 -0.12341 -0.018206 -0.053146 -0.047321 -0.031562 0.073761 -0.10823 -0.034857 0.0014423 -0.23729
2275 -0.046669 -0.052604 -0.023749 0.050491 -0.089417 -0.024406 0.0074907 -0.058413 -0.03633 0.051257 -0.11382 -0.061054 -0.055809 -0.24086
2276 -0.01848 -0.043065 0.047884 0.10287 -0.072726 -0.0055456 -0.071173 -0.063914 -0.022748 0.065584 -0.14643 -0.055741 -0.05022 -0.18987
2277 -0.017312 -0.062776 -0.046733 0.099184 -0.10588 -0.0065054 -0.086796 -0.036456 -0.0059055 0.099121 -0.099031 -0.039757 0.00076839 -0.14906
2278 -0.039363 0.026853 0.059361 0.12033 -0.085664 -0.025515 -0.04993 -0.039358 -0.027353 0.049358 -0.070052 -0.028394 0.021197 -0.15625
2279 -0.041894 -0.044669 -0.029596 0.077677 -0.10362 -0.017975 -0.091983 -0.06203 -0.044631 0.033035 -0.10843 -0.039751 -0.022784 -0.12711
2280 -0.056006 -0.02921 0.002157 0.020939 -0.11091 -0.044235 -0.078407 -0.059752 -0.060379 0.028122 0.202 -0.048958 -0.034356 -0.20186
2281 -0.025197 -0.045481 -0.02302 0.066441 -0.094311 -0.022055 -0.11332 -0.037243 -0.0063266 0.097908 0.32813 -0.031604 0.016573 -0.099391
2282 -0.034269 -0.079342 -0.023887 0.023693 -0.12325 -0.036814 -0.053594 -0.086615 -0.038364 0.085375 0.273 -0.047121 -0.043348 -0.16774
2283 -0.01027 -0.019623 -0.00022343 0.043574 -0.091508 0.0033258 -0.043957 -0.022677 -0.011332 0.10369 0.40605 -0.030398 -0.012569 -0.14356
2284 0.0026087 -0.030535 -0.03537 0.040126 -0.078237 -0.040494 -0.037341 -0.027639 -0.02178 0.091719 0.50239 -0.0059244 0.031609 -0.13167
2285 -0.035253 -0.0041857 -0.003407 -0.0051224 -0.085356 -0.036584 -0.061644 -0.045991 -0.023598 0.057286 0.31823 -0.059031 -0.0074821 -0.19626
2286 -0.040524 -0.035707 -0.0039938 0.021919 -0.10834 -0.032494 -0.011427 -0.054132 -0.033215 0.060082 0.18534 -0.028668 -0.027903 -0.17669
2287 -0.013495 -0.028468 0.0010093 0.015541 -0.096624 -0.0030434 -0.038911 -0.017274 -0.027773 0.045579 0.016021 -0.044065 -0.030115 -0.098911
2288 -0.010167 0.0019507 0.011233 0.036243 -0.10899 -0.024623 -0.045864 -0.037396 -0.026811 0.050006 0.01257 -0.038971 -0.002096 0.02256
2289 -0.057278 -0.06559 -0.029694 -0.0011057 -0.13269 -0.076793 -0.085468 -0.082898 -0.035249 0.019283 -0.052771 -0.041618 -0.044967 0.14154
2290 -0.0289 -0.043262 0.0013589 0.015656 -0.11095 -0.057213 -0.079831 -0.02206 -0.021947 0.08952 0.015859 -0.068725 -0.017259 0.18553
2291 -0.017421 0.0015972 -0.018498 0.042248 -0.1015 -0.070083 -0.044905 -0.037342 -0.0085243 0.081447 0.21664 -0.017341 0.0084501 0.30976
2292 -0.041092 -0.027034 0.0073553 0.027139 -0.12361 -0.062322 -0.033948 -0.014453 -0.0076121 0.10431 0.36735 -0.023848 -0.018961 0.26274
2293 -0.010504 0.0054448 0.036829 0.050311 -0.080897 -0.036322 -0.049732 0.023725 0.01759 0.11668 0.39044 -0.0082249 0.0017875 0.17297
2294 -0.037135 -0.051696 -0.034248 -0.0018073 -0.10777 -0.092662 -0.026475 -0.035217 -0.055478 0.070307 0.48533 -0.030362 -0.026444 -0.03104
2295 -0.040656 -0.016358 -0.0047051 -0.0080356 -0.099765 -0.047302 -0.091279 -0.030739 0.00010463 0.034194 0.43458 -0.068218 -0.053765 -0.035818
2296 0.0017621 -0.053789 -0.019142 -0.0065239 -0.15034 -0.057142 -0.055072 0.057459 -0.017653 0.081101 0.43544 -0.038795 -0.0076964 -0.085887
2297 -0.018859 0.0070201 -0.027799 0.0046878 -0.10602 -0.072621 -0.092076 0.074308 -0.027241 0.093198 0.60426 -0.030522 0.0028523 -0.12387
2298 -0.038821 -0.059011 -0.0021355 0.0060695 -0.10998 -0.076661 -0.091389 0.084326 -0.062649 0.011004 0.51156 -0.045988 -0.045009 -0.14658
2299 -0.028572 -0.059382 -0.0027023 -0.025959 -0.13045 -0.080461 -0.082143 0.046904 -0.033486 0.0067911 0.55537 -0.041145 -0.03508 -0.034492
2300 -0.022303 -0.067293 -0.0039291 0.034813 -0.11852 -0.046051 -0.064476 0.020302 -0.028174 0.096138 0.54838 -0.017822 -0.012542 -0.0795
2301 -0.015595 -0.020715 -0.031186 0.0067945 -0.10523 -0.074831 -0.06275 -0.0081996 -0.026862 0.10489 0.50338 -0.036759 -0.010493 0.051031
2302 -0.038596 -0.058976 0.0068872 -0.0037838 -0.10913 -0.08733 -0.076683 -0.010351 -0.01472 0.088402 0.41315 -0.034205 -0.042094 -0.0049169
2303 -0.028408 -0.059957 0.0055704 -0.016072 -0.12053 -0.11706 -0.059516 -0.030373 -0.022588 0.046548 0.48626 0.006008 -0.018996 0.14918
2304 -0.050069 -0.081238 -0.030716 -0.02367 -0.10953 -0.11778 -0.04563 -0.031665 -0.043265 0.073145 0.59592 -0.044499 -0.057377 0.20397
2305 -0.02893 -0.053759 -0.013643 -0.0021787 -0.084194 -0.07523 -0.098273 -0.032797 -0.034153 0.068292 0.56544 -0.070615 -0.022598 0.095598
2306 -0.024922 0.021489 0.01111 0.027013 -0.097153 -0.11578 -0.036457 -0.025999 -0.00097081 0.073299 0.63518 -0.036662 -0.010859 0.0087196
2307 0.004527 -0.035312 0.065513 0.0083846 -0.11259 -0.052579 -0.05471 -0.0063805 0.016911 0.073286 0.60014 0.014021 0.0064992 -0.025489
2308 -0.027124 -0.067543 -0.0014536 -0.028744 -0.11199 -0.13218 -0.074694 -0.024382 -0.0029263 0.059233 0.59994 -0.028356 -0.052702 -0.12846
2309 0.0029342 -0.0080741 -0.0156 -0.036692 -0.12049 -0.11498 -0.028297 -0.015564 -0.0087041 0.086729 0.68549 -0.024962 0.029957 -0.069696
2310 -0.017677 -0.025315 0.023943 -0.02838 -0.12946 -0.11175 -0.10148 -0.037276 -0.054432 0.058686 0.62837 -0.027129 -0.012845 -0.027724
2311 -0.026709 -0.023317 0.024746 -0.028439 -0.10697 -0.11293 -0.069884 -0.039598 -0.03427 0.094163 0.49223 -0.030486 -0.043736 -0.13872
2312 -0.02604 -0.050458 -0.026391 -0.027547 -0.12693 -0.14847 -0.098118 -0.02452 -0.035447 0.07694 0.61143 -0.027192 -0.049557 -0.0013707
2313 -0.018121 -0.039039 0.0023224 -0.034425 -0.10256 -0.11387 -0.056551 -0.043641 -0.019935 0.089617 0.61995 -0.047749 -0.023959 0.14475
2314 -0.050913 0.0061299 -0.014514 -0.043964 -0.081064 -0.1472 -0.059295 -0.018803 -0.015153 0.052643 0.67911 -0.031596 -0.03261 0.1705
2315 -0.019604 -0.0037412 0.040089 -0.037042 -0.11163 -0.10505 -0.080158 -0.022445 -0.0045907 0.05942 0.66923 -0.045173 0.0024688 0.33202
2316 -0.024575 -0.054452 -0.011498 -0.04514 -0.10954 -0.084248 -0.090412 -0.0082468 -0.0072485 0.074307 0.57416 -0.023039 -0.052053 0.16706
2317 -0.033437 -0.051154 0.010095 -0.021909 -0.16225 -0.11304 -0.034595 -0.020669 -0.012286 0.065284 0.46191 -0.030366 -0.066044 0.066007
2318 -0.019078 -0.060865 0.0040283 -0.072317 -0.12261 -0.10591 -0.029599 -0.04634 -0.032614 0.050971 0.36428 -0.037523 -0.041465 -0.020971
2319 0.03219 0.005844 -0.0030385 -0.032225 -0.12436 -0.097727 -0.049292 0.026528 0.049998 0.10588 0.4572 0.017141 0.011264 -0.031349
2320 -0.031761 -0.064457 -0.031115 -0.029863 -0.14066 -0.12836 -0.10535 -0.061064 -0.0027096 0.047294 0.30218 -0.035506 -0.0032178 -0.085028
2321 -0.028292 -0.027158 -0.0029021 -0.040242 -0.12413 -0.12847 -0.072749 -0.052626 -0.0022173 0.063971 0.50057 -0.038293 -0.045979 -0.084516
2322 -0.025154 -0.01174 0.024651 -0.04124 -0.10555 -0.12572 -0.097442 -0.033008 0.0087649 0.12129 0.62115 -0.01524 0.01524 0.1412
2323 -0.042295 -0.049521 -0.037856 -0.042338 -0.14577 -0.13375 -0.10284 -0.057989 -0.038623 0.066595 0.63015 -0.056386 -0.0059617 0.30956
2324 -0.0037565 -0.011632 0.023807 -0.031627 -0.1083 -0.11372 -0.032009 -0.0035713 0.013529 0.11845 0.50595 0.0025769 0.023307 0.34457
2325 -0.033448 -0.049213 -0.019929 -0.035565 -0.12977 -0.13956 -0.094643 -0.047663 -0.0066084 0.081329 0.62085 -0.05989 -0.061324 0.26201
2326 -0.046849 -0.077894 -0.034906 -0.061363 -0.11605 -0.17776 -0.084116 -0.041545 -0.040736 0.051645 0.5476 -0.043056 -0.00034561 0.22442
2327 -0.047011 -0.062995 -0.029763 -0.065042 -0.13648 -0.13894 -0.09343 -0.050847 -0.042234 0.061082 0.6221 -0.070573 -0.055647 0.015514
2328 -0.051952 -0.027207 -0.0112 -0.08557 -0.1218 -0.16059 -0.072373 -0.050568 -0.027372 0.003949 0.64034 -0.05819 -0.047388 -0.039385
2329 -0.044153 -0.073128 -0.022007 -0.080738 -0.094077 -0.16023 -0.066987 -0.03883 -0.028519 0.020446 0.47586 -0.034677 -0.02206 -0.055843
2330 0.0017152 -0.001979 0.021407 -0.031037 -0.12398 -0.1214 -0.03182 -0.014482 0.0095728 0.073073 0.68792 -0.021933 -0.028161 -0.043682
2331 -0.016196 0.0063998 0.03895 -0.043505 -0.090925 -0.10409 -0.058804 -0.027394 0.004975 0.074279 0.65499 -0.01471 0.027848 0.03042
2332 -0.039498 -0.054051 -0.007197 -0.075683 -0.1657 -0.14804 -0.12933 -0.047556 -0.0026228 0.072666 0.72996 -0.045167 -0.030973 0.2257
2333 -0.038579 0.0047174 0.023286 -0.066592 -0.12911 -0.15767 -0.093571 -0.044378 -0.0042106 0.097913 0.74377 -0.037524 -0.024885 0.34512
2334 -0.0095203 -0.026394 -0.022171 -0.04797 -0.1321 -0.14712 -0.059724 -0.038469 0.021842 0.14414 0.56284 0.0092298 0.014944 0.34333
2335 -0.036692 -0.058115 0.0044826 -0.077108 -0.13629 -0.16982 -0.068848 -0.043241 -0.0047861 0.053537 0.48733 -0.036677 -0.021467 0.30901
2336 -0.020343 -0.010656 0.016776 -0.062327 -0.095619 -0.15197 -0.067601 -0.033183 0.041796 0.12531 0.36638 -0.016294 -0.010319 0.22363
2337 -0.0081745 -0.044167 0.020199 -0.075585 -0.13104 -0.13875 -0.031424 -0.015575 0.0028484 0.10964 0.43121 -0.01787 -0.01256 0.04341
2338 -0.016666 0.025222 -0.012288 -0.049903 -0.086207 -0.1385 -0.005298 -0.031047 0.00092061 0.064397 0.37532 -0.015287 -0.022601 0.014901
2339 -0.034347 -0.02355 -0.011385 -0.052442 -0.1509 -0.17977 -0.053391 -0.021198 0.0097928 0.044794 0.31709 -0.016434 -0.053903 -0.066047
2340 -0.0018186 0.016599 0.045129 -0.08065 -0.12996 -0.14214 -0.064375 -0.04044 -0.019155 0.068341 0.39675 -0.029221 -0.011524 -0.069205
2341 -0.00162 0.016208 0.0029818 -0.079688 -0.12737 -0.16657 -0.048778 -0.036262 0.0019073 0.045638 0.47369 -0.029927 0.019445 0.041206
2342 -0.021491 -0.032383 -0.008865 -0.052736 -0.15951 -0.16873 -0.093212 -0.034494 -0.02435 0.047995 0.44529 -0.033104 -0.042517 0.21867
2343 0.0011973 -0.067254 -0.015342 -0.098785 -0.14634 -0.1684 -0.085945 -0.034896 -0.0083382 0.060931 0.44901 -0.041941 0.017832 0.24467
2344 0.034436 -0.054186 0.025681 -0.081833 -0.13357 -0.18007 -0.081619 -0.041987 0.006164 0.061488 0.33169 -0.017417 0.0093209 0.27908
2345 0.023885 0.0057132 0.026325 -0.056351 -0.11836 -0.1312 -0.088722 -0.034369 0.015166 0.045605 0.36519 -0.012554 -0.0036104 0.37859
2346 0.0079731 -0.056858 0.018698 -0.10319 -0.11671 -0.17066 -0.049346 -0.026671 0.029448 0.053782 0.34313 -0.025161 -0.015532 0.30901
2347 0.019262 -0.019099 0.028881 -0.090588 -0.13448 -0.1508 0.056741 -0.023423 0.038421 0.048579 0.26203 0.012202 0.003477 0.31583
2348 -0.01884 -0.06462 -0.015916 -0.10393 -0.17518 -0.18634 -0.075153 -0.071915 -0.030997 0.018495 0.20832 -0.059304 -0.018314 0.041428
2349 -0.027261 -0.057071 -0.052403 -0.074905 -0.12314 -0.17237 -0.052766 -0.037777 0.016335 0.033102 0.22492 -0.036691 -0.050926 -0.065871
2350 -0.0024724 0.011327 -0.012939 -0.043653 -0.084534 -0.15786 -0.03508 -0.025088 0.00089739 0.044519 0.25152 -0.0037677 0.009223 -0.0097191
2351 -0.0098638 -0.032154 0.0064037 -0.092411 -0.11375 -0.13507 -0.00067308 -0.01418 0.013 0.075686 0.25599 -0.012584 0.019402 -0.046247
2352 0.012965 -0.020925 0.033267 -0.06153 -0.115 -0.17032 -0.018527 0.010478 0.019192 0.090973 0.3151 0.010479 0.03644 0.058534
2353 0.013133 -0.018306 -0.01128 -0.058858 -0.11545 -0.15963 -0.0193 -0.046614 -0.031766 0.04598 0.29417 0.0012522 -0.0074209 0.27437
2354 -0.021828 -0.079227 0.015053 -0.091866 -0.13067 -0.18386 -0.0071835 -0.036266 -0.014554 0.070286 0.21494 -0.041725 -0.0097122 0.38524
2355 0.0095207 -0.051409 0.013286 -0.091025 -0.097048 -0.17564 0.003163 -0.046597 -0.015671 0.057033 0.17557 -0.035691 -0.0026935 0.39222
2356 0.0027093 -0.02176 -0.0019103 -0.085543 -0.11761 -0.17589 0.03858 -0.037899 -0.0030292 0.03508 0.21829 -0.015318 -0.025505 0.39505
2357 -0.015672 -0.026741 -0.042017 -0.079481 -0.10628 -0.1839 0.0025661 -0.048311 -0.032827 0.025447 0.094545 -0.030515 -0.059146 0.32465
2358 -0.012433 -0.033982 0.015366 -0.07334 -0.1334 -0.1763 -0.038767 -0.029883 -0.027385 0.035874 0.12549 -0.024781 0.0081426 0.27083
2359 0.0057952 -0.0041533 -0.022691 -0.082168 -0.13894 -0.15787 0.0075592 -0.046165 -0.022833 0.056321 0.13927 0.0042619 0.0053913 0.10295
2360 -0.0092662 -0.027825 0.030092 -0.097906 -0.10637 -0.15782 -0.0087943 -0.031486 0.0046397 0.034277 0.18764 -0.0070448 -0.01785 0.039887
2361 -0.035508 -0.056206 -0.022164 -0.101 -0.15958 -0.19309 -0.082118 -0.072418 -0.026968 0.0011742 0.14313 -0.039012 -0.060181 0.037339
2362 -0.039509 -0.016287 -0.0041512 -0.080633 -0.11756 -0.1557 -0.010481 -0.04045 -0.029646 0.028311 0.069871 -0.0058183 -0.023753 0.07982
2363 -0.01258 -0.053128 0.013732 -0.10849 -0.14229 -0.16781 -0.024285 -0.035822 0.011256 0.051808 0.02763 0.009445 -0.037174 0.29599
2364 -0.021712 -0.058369 0.023835 -0.065379 -0.12671 -0.17625 -0.044568 -0.022944 0.0071586 0.071345 0.071689 0.0037283 0.0080247 0.39528
2365 -0.0020131 -0.01876 0.031248 -0.10548 -0.1234 -0.1823 0.036778 -0.075805 -0.019439 0.010271 0.097358 0.031972 -0.0093866 0.44456
2366 -0.00021449 -0.029512 0.016462 -0.076386 -0.1394 -0.1804 0.023765 -0.018117 -0.022487 0.010588 0.078827 0.037955 -0.011798 0.50614
2367 -0.016826 0.0053072 0.0039948 -0.070284 -0.098155 -0.16968 -0.026589 -0.053299 -0.027875 0.011305 0.048577 0.0092382 -0.0019792 0.31084
2368 -0.034527 -0.018764 0.026878 -0.089873 -0.13889 -0.16825 -0.046002 -0.077231 -0.033322 -0.0026881 0.074896 0.012021 -0.05899 0.31068
2369 -0.0068186 -0.0084552 0.033291 -0.086871 -0.11557 -0.19617 0.042354 -0.049233 0.02271 0.022369 0.032855 0.031465 0.022438 0.17842
2370 -0.05577 0.0012836 0.010574 -0.099519 -0.1261 -0.2021 -0.012619 -0.068545 -0.029458 0.0080156 0.051814 -0.002632 -0.048923 -0.011297
2371 -0.013981 -0.035578 0.022368 -0.075848 -0.12313 -0.1888 -0.053272 -0.047856 -0.020286 -0.0061376 0.061963 0.024281 0.014686 0.072655
2372 0.0052572 -0.022269 0.036101 -0.095386 -0.074709 -0.166 -0.044426 -0.038898 -0.0093535 0.015679 0.031723 0.031055 -0.045456 0.28868
2373 -0.047634 -0.04777 0.0011639 -0.14662 -0.1499 -0.21697 -0.036289 -0.08031 -0.068851 -0.030264 -0.039268 -0.019072 -0.058807 0.35494
2374 -0.019156 -0.028971 -0.045823 -0.11687 -0.094607 -0.21663 0.040637 -0.022962 -0.011519 0.00034287 -0.0024491 1.1161e-05 0.0049717 0.50039
2375 -0.028417 -0.036712 -0.0070297 -0.11498 -0.16151 -0.21804 -0.033416 -0.065334 -0.034457 -0.0037503 -0.01297 0.021954 -0.0344 0.49988
2376 -0.037768 0.00070654 -0.014166 -0.10698 -0.12105 -0.22029 -0.03606 -0.041245 -0.0065446 0.025247 -0.022701 0.021048 -0.012951 0.47396
2377 0.01216 -0.014985 0.030187 -0.1146 -0.095184 -0.19451 -0.0055833 -0.0045972 -0.0047023 0.033563 -0.039721 0.024841 0.021898 0.50689
2378 -0.045891 -0.094666 -0.01796 -0.10403 -0.10418 -0.19384 -0.033167 -0.046889 -0.03961 0.01092 -0.066932 -0.012276 -0.015694 0.36137
2379 -0.022052 -0.066977 0.0046331 -0.098544 -0.10492 -0.19926 -0.0297 -0.016641 -0.018128 0.028207 -0.060193 0.035358 -0.036725 0.18603
2380 -0.0032438 0.0090618 0.012926 -0.063082 -0.08326 -0.16297 -0.0039937 0.00037739 0.019724 0.091964 0.031396 0.028261 0.010344 0.09178
2381 -0.014665 -0.029559 0.026679 -0.099631 -0.12463 -0.19518 -0.042547 -0.037804 -0.016463 0.017121 -0.079425 0.017484 0.050443 0.10688
2382 -0.0084066 -0.031471 0.0076827 -0.13196 -0.079398 -0.18303 -0.066211 -0.030866 -0.023701 0.030837 -0.073885 -0.0028326 -0.032179 0.066483
2383 0.007332 -0.043582 0.018556 -0.10645 -0.10513 -0.15835 -0.0045441 -0.033398 0.011291 0.031884 -0.057566 0.055491 -0.01507 0.079664
2384 0.017361 -0.039853 0.00077907 -0.11377 -0.13014 -0.2055 0.016212 -0.02418 -0.071517 0.016401 -0.091067 0.058724 -0.040651 0.11911
2385 0.018409 -0.016604 0.022922 -0.092494 -0.1345 -0.19526 -0.055171 -0.044732 -0.033384 0.00093792 -0.065648 0.081387 -0.00022268 0.33158
2386 -0.010282 -0.067065 0.036375 -0.13795 -0.12036 -0.19078 -0.026035 -0.031223 -0.022262 -0.010445 -0.14748 0.11435 -0.045564 0.29902
2387 -0.0079335 -0.050766 0.021679 -0.12231 -0.11838 -0.19218 -0.069718 -0.023635 -0.02644 0.013432 -0.03236 0.074834 -0.061485 0.47753
2388 -0.019845 -0.050248 -0.0032182 -0.10862 -0.11886 -0.20654 -0.042612 -0.0092171 -0.046288 0.0071984 -0.12274 0.046587 -0.0036766 0.4485
2389 -0.0055562 -0.052189 0.010475 -0.10015 -0.10323 -0.16587 -0.009845 -0.012069 -0.032576 0.0032752 -0.042941 0.08369 0.053502 0.38321
2390 -0.027898 -0.01448 0.026138 -0.099106 -0.1604 -0.19392 -0.029838 -0.0088907 -0.052183 0.008662 -0.081532 0.12274 -0.0090292 0.1927
2391 0.019151 -0.020991 0.021671 -0.063654 -0.076968 -0.19332 -0.036182 0.025637 0.010109 0.0037289 -0.047083 0.14271 0.0080595 0.099757
2392 0.0065196 -0.052732 0.0092346 -0.11804 -0.087337 -0.18714 -0.017325 -0.017964 -0.038619 0.0099657 -0.068244 0.11801 0.019118 0.061189
2393 -0.023092 -0.0041236 0.0029778 -0.088211 -0.099966 -0.17918 -0.0014289 -0.018006 -0.010407 0.018823 -0.13132 0.10338 -0.041683 -0.013469
2394 0.0069869 -0.019835 0.013511 -0.121 -0.11301 -0.17609 -0.031532 -0.018928 -0.032964 0.011119 -0.14203 0.075647 -0.016364 0.015342
2395 0.0065255 -0.033376 0.012174 -0.10566 -0.12596 -0.16288 -0.049756 0.0013002 -0.00022217 0.017686 -0.18394 0.06422 -0.025746 0.090954
2396 -0.0069559 -0.075487 0.013017 -0.12084 -0.12536 -0.19884 -0.074299 -0.014182 -0.03511 0.024073 -0.14005 0.029283 -0.031757 0.065765
2397 -0.013407 -0.050138 0.024341 -0.13146 -0.089272 -0.19543 -0.013563 0.050707 -0.046398 0.01418 -0.14697 0.027117 -0.0077184 0.1291
2398 0.018761 -0.01609 0.081784 -0.093142 -0.14067 -0.16765 -0.037226 0.10642 -0.019585 0.038127 -0.14999 0.09417 -0.0093997 0.29996
2399 0.01747 -0.0087107 -0.004163 -0.11294 -0.094399 -0.19987 -0.09326 0.14542 0.014287 0.058863 -0.085719 0.050833 -0.031061 0.37739
2400 0.031009 -0.050012 0.03682 -0.13198 -0.14128 -0.17088 -0.026943 0.092901 -0.015291 -0.0061597 -0.16611 0.039857 -0.012532 0.38059
2401 0.025577 -0.044653 0.00030335 -0.13752 -0.092307 -0.19053 -0.078377 0.1009 -0.0030588 0.020437 -0.15377 0.07352 0.012696 0.33993
2402 0.012176 -0.052624 0.018897 -0.14049 -0.12498 -0.17355 -0.09042 0.032008 -0.033287 -0.034016 -0.20387 0.041443 -0.013105 0.12616
2403 0.024294 -0.011065 -0.0098803 -0.12006 -0.13104 -0.16804 -0.061164 0.033446 0.0074557 0.029071 -0.15705 0.081606 0.043154 -0.046453
2404 -0.014197 -0.031407 -0.0031571 -0.10116 -0.10405 -0.16491 -0.034807 0.017874 -0.027292 -0.00082244 -0.11655 0.0052397 -0.0006375 0.050378
2405 0.0055717 -0.045408 0.018346 -0.10438 -0.059743 -0.18179 0.015049 0.020062 -0.02264 0.018124 -0.19699 0.046683 0.030091 -0.0082
2406 0.0031003 -0.056929 0.016689 -0.11258 -0.11964 -0.10897 -0.026634 0.0038803 -0.024968 0.0046512 -0.18246 0.051956 -0.0091401 0.0029916
2407 -0.014721 -0.0472 -0.00019749 -0.11903 -0.11568 -0.15617 0.00010255 0.039189 -0.059605 0.007318 -0.21656 0.04444 -0.010051 -0.013617
2408 -0.026212 -0.057421 0.034746 -0.13846 -0.14094 -0.18017 -0.065671 -0.0086833 -0.077003 -0.053215 -0.2282 -0.020847 -0.011823 -0.010615
2409 0.025606 -0.014293 0.030919 -0.10227 -0.095258 -0.15036 -0.014874 0.052665 -0.0087109 0.023902 -0.20579 0.080896 0.004346 -0.0077635
2410 0.031625 -0.060784 0.012492 -0.11061 -0.11457 -0.18102 -0.022958 0.11042 -0.0066287 0.022328 -0.19039 0.041869 -0.0077753 0.087138
2411 0.0038634 -0.054415 0.017725 -0.13385 -0.14661 -0.11082 -0.036911 0.13239 -0.018886 0.017865 -0.17141 0.026123 -0.011407 0.18306
2412 0.013952 0.0083039 0.027808 -0.10846 -0.11064 0.060571 -0.013615 0.14368 -0.025244 0.027412 -0.19458 0.056426 0.042302 0.28926
2413 0.040801 -0.011407 0.021822 -0.10562 -0.088724 0.075502 -0.046658 0.17684 -0.018902 0.045139 -0.15371 0.075229 0.049931 0.27371
2414 -0.017731 -0.030528 -0.010475 -0.12603 -0.097073 0.14414 -0.013172 0.12431 -0.04441 -0.010954 -0.20082 0.022393 -0.011061 0.1711
2415 0.0019479 -0.0052896 0.0032581 -0.089564 -0.11436 -0.020438 -0.067655 0.11452 -0.029798 -0.00052739 -0.27835 0.053676 0.025808 0.027596
2416 0.0084665 -0.042211 -0.0064687 -0.13743 -0.11578 -0.10359 -0.056419 0.080432 -0.050275 0.0051494 -0.15478 0.038449 -0.032373 0.010728
2417 0.032705 -0.091212 0.022694 -0.12303 -0.12674 -0.11331 -0.013632 0.03746 -0.057913 -0.0029937 -0.27322 0.055382 0.019556 -0.043981
2418 0.0013437 -0.052443 -0.036802 -0.13526 -0.16386 -0.1474 -0.060976 0.060689 -0.046881 0.0064831 -0.25974 0.026976 -0.061756 -0.045579
2419 0.071422 -0.024294 -0.0049292 -0.1181 -0.14373 -0.023507 0.0098609 0.078787 -0.0057186 0.01678 -0.22883 0.12627 0.027813 -0.049027
2420 0.068671 -0.037116 0.032294 -0.11698 -0.10482 0.1462 -0.056083 0.11295 -0.014936 0.024987 -0.27262 0.086842 0.048112 -0.032216
2421 0.04159 -0.027287 -0.0010828 -0.10539 -0.11939 0.22047 -0.041116 0.13965 -0.016774 0.016804 -0.21901 0.088006 0.01054 -0.081474
2422 0.012988 -0.043788 -0.03975 -0.13141 -0.10576 0.24981 -0.06546 0.13877 -0.025252 -0.05219 -0.2702 0.090449 -0.039341 -0.098502
2423 0.017777 -0.073679 -0.014896 -0.1097 -0.15367 0.17209 -0.053423 0.18751 -0.02448 -0.0076428 -0.29397 0.094442 -0.017162 -0.10741
2424 0.020975 -0.05286 -0.031683 -0.11012 -0.10566 0.051514 -0.021796 0.18062 -0.028757 0.010914 -0.20048 0.092845 0.011296 -0.069419
2425 0.052514 -0.052511 0.00488 -0.086857 -0.10821 0.085324 -0.02285 0.20048 0.016855 0.069501 -0.24539 0.13759 0.051995 0.0032024
2426 0.025863 -0.014043 0.021573 -0.085545 -0.11546 0.35764 -0.11062 0.16136 -0.036633 -0.0010623 -0.17814 0.052322 0.014404 -0.12244
2427 0.020791 -0.031934 0.027596 -0.092023 -0.10192 0.32836 -0.0077369 0.10044 -0.011911 0.0027945 -0.22638 0.071195 0.016272 -0.087094
2428 0.01831 -0.037655 0.0089896 -0.11317 -0.097887 0.3562 -0.0057703 0.090211 -0.030959 -0.0085287 -0.1994 0.039689 0.019861 -0.11148
2429 0.023949 -0.027986 0.012793 -0.0934 -0.092886 0.32046 -0.013324 0.12028 -0.0037163 0.053968 -0.22877 0.064532 0.0406 -0.12078
2430 0.012447 -0.0024274 0.013526 -0.084198 -0.097525 0.19781 -0.024987 0.099057 0.0035459 0.034815 -0.21087 0.047935 0.028449 -0.13281
2431 -0.012784 -0.039279 -0.034951 -0.13071 -0.13256 0.034225 -0.039691 0.069835 -0.038492 -0.028888 -0.21407 0.011868 -0.027763 -0.11867
2432 0.031294 -0.06966 0.027102 -0.10641 -0.12179 0.039695 -0.060444 0.13634 -0.00034959 0.026029 -0.2394 0.049842 -0.010304 -0.058006
2433 0.069923 -0.019251 0.012856 -0.11434 -0.13427 0.27346 0.014052 0.16849 -0.018487 -0.00016457 -0.28319 0.051545 0.021895 -0.069925
2434 0.032112 -0.035292 -0.0029913 -0.089122 -0.11084 0.42138 0.014019 0.19773 0.0012249 -0.0024878 -0.24815 0.033678 0.027213 -0.062183
2435 0.02832 -0.083563 -0.033718 -0.12432 -0.12628 0.33447 -0.033575 0.17024 -0.040503 -0.028901 -0.24109 0.0072315 0.037542 -0.15229
2436 0.052879 -0.015464 0.037735 -0.11451 -0.11632 0.36552 -0.022718 0.19428 -0.015901 0.010746 -0.29367 0.042585 0.0033307 -0.15538
2437 0.076158 -0.041336 0.018468 -0.12465 -0.12181 0.4087 0.011868 0.18735 -0.044258 -0.021537 -0.26943 0.056408 0.048619 -0.14333
2438 0.044926 -0.023237 -0.0020885 -0.1127 -0.10482 0.43718 -0.038385 0.14681 -0.032376 -0.03718 -0.28942 -0.016269 -0.019032 -0.086146
2439 0.060895 -0.033178 0.033205 -0.083293 -0.074635 0.42186 -0.015509 0.13366 -0.024284 -0.012744 -0.16577 0.0019947 -0.0015532 -0.20032
2440 0.052283 -0.022099 -0.010702 -0.097891 -0.097474 0.41726 -0.010702 0.10538 -0.012652 -0.019207 -0.25363 0.0094279 0.023915 -0.13115
2441 0.045352 -0.05037 0.0089711 -0.11088 -0.057603 0.4603 -0.036035 0.088427 -0.042899 -0.01745 -0.25834 -0.016819 0.016164 -0.15506
2442 0.015371 -0.032012 0.061054 -0.10414 -0.076242 0.37112 0.045711 0.085685 -0.050967 -0.048463 -0.24335 -0.017485 0.0023729 -0.20733
2443 0.0053892 -0.056373 0.019057 -0.11977 -0.05002 0.47818 0.021298 0.10374 -0.030545 -0.011276 -0.24716 -0.0036722 0.035462 -0.18444
2444 0.015858 0.004896 0.0019107 -0.13928 -0.039639 0.42314 0.029264 0.17065 -0.048113 -0.03497 -0.23775 -8.8919e-05 0.02322 -0.18636
2445 0.0033465 -0.098285 0.0042038 -0.13581 -0.084458 0.42673 -0.023859 0.18761 -0.038471 -0.014813 -0.27127 -0.025136 0.0071789 -0.21285
2446 0.025615 -0.00039633 -0.014013 -0.098801 -0.071687 0.49582 -0.0097728 0.19731 -0.037968 -0.010526 -0.23121 0.0087777 0.053408 -0.1483
2447 0.078674 0.17815 0.0197 -0.08815 -0.090236 0.54746 -0.047706 0.23911 0.035454 0.064251 -0.23257 0.027521 0.059766 -0.1284
2448 0.015612 -0.056899 0.015963 -0.11208 -0.14491 0.43975 -0.01691 0.17656 -0.050824 -0.015092 -0.29465 -0.011256 -0.032655 -0.15854
2449 0.0023609 -0.02774 0.036517 -0.11579 -0.070544 0.49264 -0.025183 0.13722 -0.030772 -0.018975 -0.22495 -0.014362 0.010294 -0.15104
2450 0.03799 -0.053501 -0.0020702 -0.12175 -0.084593 0.49171 -0.017417 0.11251 -0.042379 -0.036429 -0.29684 -0.0071792 -0.0064976 -0.21663
2451 0.073668 0.0043178 0.012103 -0.084513 -0.089352 0.51038 -0.02244 0.12132 -0.013187 0.032008 -0.20596 0.066014 0.081821 -0.13779
2452 0.051697 -0.0023734 0.053456 -0.078921 -0.07933 0.56549 -0.029184 0.11129 -0.018555 -4.9385e-06 -0.22243 0.016447 0.07142 -0.17065
2453 0.068915 -0.024735 0.0054794 -0.10571 -0.11408 0.50473 -0.070527 0.11598 -0.037593 -0.0026881 -0.30268 0.013661 0.0075685 -0.25473
2454 0.098744 -0.015486 0.024703 -0.075978 -0.056778 0.51871 -0.045971 0.14667 -0.02052 0.0039387 -0.2711 0.0022939 0.010967 -0.19357
2455 0.058943 -0.043577 -0.018944 -0.12165 -0.085747 0.4703 -0.045404 0.16082 -0.033348 -0.017794 -0.23763 -0.011043 -0.0048041 -0.18781
2456 0.087841 -0.031568 -0.005401 -0.079155 -0.1181 0.54517 -0.031708 0.202 -0.014046 -0.010928 -0.29755 -0.01051 0.081175 -0.16978
2457 0.04142 -0.10413 -0.022468 -0.15332 -0.083235 0.51287 -0.046461 0.18287 -0.0072638 -0.018661 -0.30092 -0.020956 -0.018777 -0.2264
2458 0.080359 -0.050321 0.0075354 -0.11819 -0.12104 0.55397 -0.043034 0.22223 -0.021402 -0.026874 -0.31144 0.015057 0.028632 -0.215
2459 0.031167 -0.063392 -0.024201 -0.12941 -0.11093 0.4918 0.0088921 0.2089 -0.018599 -0.0021672 -0.25461 -0.01649 -0.0046693 -0.12741
2460 0.051966 -0.028773 0.020932 -0.12293 -0.10121 0.56703 -0.020811 0.16577 -0.056557 -0.01538 -0.24751 0.022734 -0.0071606 -0.15897
2461 0.060014 -0.079634 0.011375 -0.11488 -0.10034 0.52587 -0.027885 0.13551 -0.012555 0.010806 -0.24259 0.024957 0.011608 -0.20105
2462 0.030503 -0.032545 0.016118 -0.10659 -0.095119 0.45308 -0.016728 0.12002 -0.0027426 0.025133 -0.29696 -0.0034998 0.020547 -0.23085
2463 0.041832 -0.011456 0.019901 -0.10196 -0.1042 0.51206 -0.035052 0.11742 -0.04173 0.00066011 -0.2784 0.0061735 0.052635 -0.14662
2464 -0.0016498 -0.041938 -0.034785 -0.13677 -0.12216 0.50097 -0.12654 0.084145 -0.070278 -0.069213 -0.22435 -0.014273 0.018754 -0.18733
2465 0.018979 -0.059289 -0.020392 -0.15045 -0.12747 0.48641 -0.033009 0.13831 -0.020566 0.015814 -0.33151 -0.03171 -0.00029718 -0.22276
2466 0.053907 -0.05132 -0.028189 -0.12483 -0.11347 0.50304 -0.074642 0.10213 -0.032654 -0.012669 -0.30855 -0.049647 0.012782 -0.23086
2467 0.059226 -0.031381 -0.0058859 -0.11359 -0.10357 0.50338 -0.0015757 0.13064 -0.00019147 0.0021874 -0.2633 -0.017073 0.01723 -0.23556
2468 0.061965 -0.030732 -0.0053627 -0.12162 -0.088143 0.49048 -0.034689 0.072458 -0.035179 -0.036386 -0.29515 -0.02728 0.0083889 -0.19656
2469 0.10415 -0.037214 0.01036 -0.11631 -0.11184 0.4676 -0.039353 0.13982 -0.020837 0.011841 -0.28831 -0.015947 -0.011272 -0.18713
2470 0.097892 -0.053695 0.024024 -0.10667 -0.11945 0.54832 -0.031926 0.10135 -0.029505 0.0079679 -0.28968 -0.012914 0.022586 -0.1684
2471 0.12484 -0.044076 0.0048169 -0.066959 -0.10635 0.50818 -0.02103 0.14526 0.025667 0.031475 -0.30673 0.02481 0.071665 -0.14807
2472 0.060709 -0.042437 -0.0129 -0.098148 -0.13478 0.36484 0.0027769 0.099051 -0.04963 -0.033328 -0.33004 0.00027305 0.024714 -0.20225
2473 0.034738 -0.037798 -0.0072967 -0.13453 -0.11459 0.24575 -0.032597 0.067429 -0.056688 -0.044362 -0.31858 -0.030054 -0.0039476 -0.18931
2474 0.046606 -0.064109 0.024236 -0.10747 -0.11647 0.25856 -0.02241 0.11612 -0.046516 0.0046352 -0.24816 -0.04368 -0.0029089 -0.17576
2475 0.040885 -0.045061 0.0476 -0.11028 -0.11281 0.2597 -0.020123 0.10186 -0.0055836 0.056242 -0.3464 -0.0043171 0.01398 -0.18756
2476 0.020834 -0.049222 -0.0031472 -0.087351 -0.10003 0.25129 -0.027807 0.12281 0.0061286 0.0087988 -0.27258 -0.049974 0.031118 -0.21104
2477 0.050832 0.001287 0.00090603 -0.085799 -0.11388 0.26156 0.0030996 0.14421 -0.035829 -0.0011444 -0.21515 -0.025891 0.0042471 -0.16189
2478 0.033171 -0.074514 -0.0088408 -0.093977 -0.10602 0.26282 -0.025014 0.14523 -0.031127 -0.011648 -0.30332 -0.041187 -0.024994 -0.17166
2479 0.03809 -0.033145 -5.7587e-05 -0.11395 -0.12849 0.26789 -0.045577 0.16309 -0.014045 0.0073493 -0.2833 -0.010184 -0.019055 -0.18571
2480 0.048078 -0.035217 0.019736 -0.10707 -0.10325 0.35175 0.0014092 0.14566 -0.0036825 -0.012784 -0.28425 -0.018211 0.017343 -0.19116
2481 0.072687 -0.038168 -0.013731 -0.10588 -0.094228 0.32412 0.0019457 0.13252 -0.0053302 0.013953 -0.27355 0.011283 0.023482 -0.12757
2482 0.021305 -0.083239 -0.057428 -0.12344 -0.12326 0.19067 -0.049468 0.064293 -0.072468 -0.03681 -0.26794 -0.072694 -0.028569 -0.21086
2483 0.053544 -0.08901 -0.0042448 -0.1049 -0.071646 0.16836 -0.050761 0.065231 -0.048766 -0.0058934 -0.30313 -0.014261 -0.028281 -0.24286
2484 0.094753 -0.056331 -0.017112 -0.087187 -0.090795 0.18054 -0.041945 0.090899 -0.028394 0.015363 -0.30872 -0.018208 0.009748 -0.14645
2485 0.086771 -0.024552 0.063152 -0.060996 -0.071004 0.23901 -0.046368 0.060247 -0.031371 -0.0040198 -0.20583 -0.016564 0.016657 -0.19367
2486 0.08874 -0.0062637 0.0097948 -0.081334 -0.085903 0.2128 0.027158 0.10295 -0.0071191 0.033197 -0.28738 0.007909 0.027335 -0.16164
2487 0.043728 -0.050365 -0.029242 -0.10791 -0.10932 0.16908 -0.048885 0.060384 -0.046457 -0.025006 -0.30472 -0.026678 0.0073741 -0.24595
2488 0.031477 -0.091456 -0.027409 -0.098861 -0.13408 0.10289 -0.030959 0.031692 -0.056965 -0.035899 -0.22843 -0.038784 -0.027757 -0.19896
2489 0.024246 -0.017797 0.010314 -0.057529 -0.086319 0.14671 -0.055822 0.07021 -0.013552 -0.0046525 -0.17722 -0.026201 -0.032769 -0.20677
2490 0.040374 -0.047828 0.014548 -0.082257 -0.12057 0.14437 -0.0069555 0.068228 -0.01019 0.039414 -0.19077 -0.0076078 -0.0058398 -0.1972
2491 0.055333 -0.01037 -0.0051693 -0.062096 -0.049307 0.14244 0.021551 0.074846 0.0074821 0.022161 -0.13234 0.034365 0.017929 -0.22947
2492 0.059722 -0.0013508 -0.011786 -0.063814 -0.076626 0.11905 0.032108 0.090165 0.0054443 0.030268 -0.26762 0.0064087 0.040748 -0.16786
2493 0.01753 -0.074052 0.0082371 -0.10567 -0.067365 0.084577 0.011904 0.067953 -0.044853 0.0009348 -0.30925 -0.018238 -0.0093938 -0.13663
2494 0.026129 -0.061163 -0.0071097 -0.073501 -0.106 0.13807 0.067881 0.078301 -0.021121 -0.016288 -0.30803 -0.013885 0.030465 -0.2018
2495 0.039897 -0.010194 -0.0032165 -0.053469 -0.11154 0.094508 0.078707 0.051469 -0.034639 0.011758 -0.18104 0.024779 -0.031276 -0.23302
2496 0.027126 -0.084136 0.026527 -0.055207 -0.13128 0.10535 0.0080836 0.047457 -0.039487 -0.040985 -0.28146 -0.037838 -0.0065577 -0.23022
2497 0.053595 -0.043187 0.03753 -0.042476 -0.08491 0.087688 -0.0029398 0.071966 -0.019665 0.030132 -0.28106 -0.0060148 0.069791 -0.18484
2498 0.035233 -0.058268 0.025793 -0.047934 -0.10342 0.097968 0.062557 0.060274 -0.029402 0.0025789 -0.24709 -0.020522 0.02216 -0.13436
2499 0.014122 -0.049089 0.00057627 -0.072242 -0.1262 0.061429 0.0087232 0.050382 -0.04725 0.013446 -0.33685 -0.039048 -0.023712 -0.16655
2500 0.035991 -0.05724 -0.0074505 -0.06512 -0.12919 0.079659 0.0587 0.03324 -0.066508 -0.036167 -0.31716 -0.022745 0.0028871 -0.22071
2501 0.035359 -0.058721 -0.023147 -0.022449 -0.089256 0.061029 0.17721 0.051458 -0.037176 -0.0089706 -0.27962 -0.014722 -0.012914 -0.20905
2502 0.036398 -0.075093 -0.051114 -0.065437 -0.1485 0.041349 0.084213 0.011997 -0.064193 -0.025314 -0.29897 -0.059188 -0.060716 -0.2361
2503 0.082796 -0.069264 -0.008881 -0.039255 -0.1162 0.060669 0.14197 0.029275 -0.023391 -0.030387 -0.23835 -0.016535 0.018313 -0.19382
2504 0.056925 -0.030545 0.059872 -0.0031137 -0.11193 0.06177 0.077296 0.062993 -0.016679 -0.0057101 -0.3373 -0.037692 0.022122 -0.25802
2505 0.058794 -0.019486 -0.0035646 -0.052612 -0.11536 0.0035798 0.061572 0.040221 -0.022487 -0.014003 -0.30877 -0.032879 0.013241 -0.26363
2506 0.10485 -0.047377 -0.0041014 -0.0172 -0.14179 0.03429 0.020369 0.058569 0.00014558 0.036024 -0.33352 0.0069847 0.038519 -0.23323
2507 0.058231 -0.0055085 0.037722 -0.0019687 -0.10819 0.04663 0.067405 0.025238 -0.032072 -0.01852 -0.28425 -0.013672 0.002668 -0.21304
2508 0.03942 -0.03894 -0.040175 0.021963 -0.12242 0.03334 0.048392 0.00040573 -0.0537 -0.020633 -0.25315 -0.0084487 -0.027483 -0.17163
2509 0.0066881 -0.064751 -0.044562 0.077505 -0.091397 -0.015039 0.10117 0.011654 -0.046568 -0.010476 -0.26329 -0.058615 0.011755 -0.22494
2510 0.043527 -0.012022 0.024891 0.088936 -0.098576 0.0080408 0.10951 0.033372 -0.017315 -0.00028921 -0.27064 -0.020692 0.010124 -0.26474
2511 0.020465 -0.075413 0.020935 0.076048 -0.18316 -0.023429 0.11046 7.0301e-05 -0.044313 -0.034432 -0.38977 -0.037399 -0.013767 -0.27238
2512 0.039524 -0.052814 0.0040778 0.06963 -0.12631 -0.0091988 0.10238 0.0042285 -0.043161 -0.027046 -0.28407 -0.018096 0.0011514 -0.23923
2513 0.038273 -0.028906 -0.006819 -0.041809 -0.14033 -0.014229 0.1129 0.036357 -0.028209 -0.0093787 -0.32795 -0.060642 -0.04323 -0.27664
2514 0.037671 -0.028547 0.0096642 -0.0039069 -0.12621 -0.016848 0.043151 -0.015625 -0.035427 -0.030462 -0.29083 -0.024729 0.0028488 -0.25765
2515 0.01979 -0.078088 -0.010383 -0.058275 -0.14142 -0.064788 0.062668 -0.022047 -0.021734 -0.051985 -0.29205 -0.054096 -0.041852 -0.23078
2516 0.025258 -0.019409 0.022331 -0.00095352 -0.14343 0.006862 0.11701 0.0023313 -0.019582 -0.0082683 -0.33703 -0.058692 -0.0096638 -0.2149
2517 0.035567 -0.05306 -0.040766 -0.044632 -0.15666 -0.084188 0.15335 -0.012201 -0.02929 -0.028591 -0.30409 -0.059419 -0.059805 -0.17968
2518 0.025466 -0.054172 -0.0061131 -0.02648 -0.090417 -0.053878 0.15532 0.011828 -0.029648 -0.017925 -0.28885 -0.039336 0.0072536 -0.18214
2519 0.0062143 0.0044973 0.01549 -0.016158 -0.13151 -0.028537 0.16892 0.018436 -0.052865 -0.059268 -0.32483 -0.046413 -0.012268 -0.13682
2520 -0.0024971 -0.034864 -0.056307 -0.013197 -0.16296 -0.052897 0.13511 -0.033336 -0.017493 -0.021441 -0.33312 -0.081839 -0.027859 -0.2302
2521 0.013252 -0.083625 -0.00019348 -0.038395 -0.12509 -0.021657 0.12069 -0.0015678 -0.0026209 0.010266 -0.34842 -0.060296 -0.0046303 -0.22042
2522 0.0036302 -0.018716 -0.0032703 0.022507 -0.12138 -0.061447 0.12829 -0.0062196 -0.030629 -0.033967 -0.34252 -0.044183 -0.073132 -0.2293
2523 0.047269 -0.029387 0.033333 0.054578 -0.13082 -0.047107 0.19445 -0.0018914 0.010984 0.0054795 -0.25454 -0.034359 0.031197 -0.19813
2524 -0.0057326 -0.12767 -0.038024 0.05075 -0.1409 -0.091976 0.12538 -0.037723 -0.060884 -0.021664 -0.37443 -0.089206 -0.017344 -0.20533
2525 0.036766 -0.07749 -0.0028107 0.054522 -0.11843 -0.072456 0.11111 0.006145 -0.016512 -0.019207 -0.32224 -0.021653 -0.025326 -0.21139
2526 0.054475 -0.045521 -0.020508 0.056363 -0.15359 -0.10289 0.16622 -0.016367 -0.03298 -0.0153 -0.3035 -0.0147 -0.0043669 -0.2344
2527 0.0084833 -0.076332 -0.033044 0.015475 -0.1602 -0.071856 0.15905 -0.0048887 -0.040558 -0.010793 -0.39302 -0.057156 -0.035688 -0.21366
2528 0.030952 -0.046133 -0.032731 0.046007 -0.12126 -0.092706 0.15829 -0.0073605 -0.052295 0.019204 -0.28777 -0.037783 0.0057405 -0.24295
2529 0.055771 -0.043645 -0.00031793 0.039528 -0.1118 -0.067605 0.14419 0.0040477 -0.036893 -0.0036496 -0.33487 -0.0491 -0.035601 -0.27103
2530 0.037889 -0.028666 0.0028153 0.0251 -0.11716 -0.099535 0.12301 -0.0058741 -0.018491 0.0082573 -0.3363 0.017354 -0.013532 -0.24844
2531 0.036168 -0.047107 0.012528 0.0047317 -0.1361 -0.081415 0.14039 0.017664 0.0042714 0.00089408 -0.34083 -0.016323 0.038407 -0.22307
2532 0.012896 -0.046238 0.012572 0.025803 -0.11328 -0.10687 0.095729 0.0035923 -0.036356 -0.021079 -0.33967 -0.02909 0.021295 -0.18489
2533 0.010165 -0.067209 -0.036835 0.020855 -0.09319 -0.11463 0.13145 0.01343 -0.064814 -0.019452 -0.32217 -0.034007 -0.055676 -0.27094
2534 0.0028436 -0.085271 0.005518 0.061407 -0.14665 -0.1276 0.15835 0.00085867 -0.016842 0.0016745 -0.34018 -0.041543 -0.025277 -0.22203
2535 0.0038522 -0.044882 0.0011212 0.095248 -0.13733 -0.11556 0.15039 0.0035569 -0.03273 0.033431 -0.37351 -0.02788 -0.042639 -0.23435
2536 0.033331 -0.11733 -0.025276 0.09194 -0.15052 -0.13397 0.087365 -0.020295 -0.050867 -0.037172 -0.39638 -0.035397 -0.02819 -0.26394
2537 0.0069695 -0.0049041 -0.012002 0.16114 -0.11269 -0.1183 0.16446 -0.019787 -0.010165 0.008975 -0.3121 -0.020783 -0.051181 -0.29616
2538 -0.036112 -0.11059 -0.025929 0.059614 -0.16228 -0.12433 0.060968 -0.067239 -0.077233 -0.065328 -0.39669 -0.06667 -0.071063 -0.29657
2539 0.0097867 0.0093436 -0.013036 0.069615 -0.11674 -0.081763 0.16893 -0.01607 -0.0044308 0.011239 -0.2827 -0.023917 -0.021234 -0.23707
2540 0.0079953 -0.057038 -0.060903 0.010087 -0.1153 -0.13157 0.17517 -0.016152 -0.021239 -0.0084445 -0.32748 -0.014694 -0.083845 -0.30463
2541 -0.012886 -0.079719 -0.04411 -0.022511 -0.14148 -0.11829 0.16344 -0.020954 -0.0080863 -0.0069377 -0.29951 -0.04039 -0.019156 -0.22937
2542 0.0022726 -0.02678 0.0096236 -0.014 -0.13122 -0.11328 0.15167 -0.037856 -0.034394 0.014029 -0.29061 -0.056077 -0.0090178 -0.23937
2543 0.0068712 -0.056881 0.014417 0.0099319 -0.114 -0.12522 0.08933 -0.032538 -0.016502 0.001506 -0.30165 -0.027894 -0.021779 -0.28078
2544 -0.01216 -0.015992 -0.03747 0.071454 -0.13303 -0.14895 0.11614 -0.055089 -0.01008 -0.0048372 -0.29745 -0.06465 -0.0787 -0.23928
2545 0.020178 -0.011724 -0.0078268 0.15888 -0.094567 -0.092222 0.12095 -0.029151 -0.0057774 0.04291 -0.34048 -0.039117 -0.018242 -0.25475
2546 -0.023793 -0.10474 -0.069224 0.13608 -0.14638 -0.13304 0.14622 -0.028113 -0.044245 -0.0080136 -0.34101 -0.036764 -0.043093 -0.26507
2547 -0.0017443 -0.021326 0.0096495 0.13334 -0.075365 -0.10391 0.090007 -0.017105 -0.0085429 0.028433 -0.35643 -0.039531 0.0031757 -0.26745
2548 -0.012526 -0.094527 0.0030827 0.10099 -0.14313 -0.12304 0.071043 -0.038587 -0.042151 0.0043701 -0.35556 -0.035827 -0.033146 -0.26545
2549 2.9046e-06 -0.028778 -0.024054 0.13267 -0.13206 -0.089721 0.063 -0.0052485 -0.052158 0.016847 -0.36153 -0.040944 -0.029907 -0.2717
2550 -0.028188 -0.059079 -0.024411 0.11073 -0.12731 -0.13503 0.097686 -0.03159 -0.044046 -0.025316 -0.27402 -0.068631 -0.025058 -0.29934
2551 -0.02253 -0.053991 -0.044918 0.13777 -0.09499 -0.16328 0.026583 -0.074112 -0.028374 -0.028389 -0.37309 -0.090007 -0.04725 -0.35881
2552 0.0059988 -0.085642 -0.020704 0.11498 -0.14121 -0.16881 0.066149 -0.038984 -0.040602 0.019287 -0.32799 -0.049954 -0.031371 -0.22395
2553 0.012607 -0.019063 -0.048971 0.15384 -0.099368 -0.13028 0.037636 -0.027256 -0.0044795 0.014374 -0.29717 -0.075851 -0.040672 -0.23022
2554 0.011746 0.0059358 0.021942 0.13325 -0.065107 -0.13596 0.091792 -0.013428 0.010963 0.045441 -0.28261 -0.030218 -0.021783 -0.28331
2555 -0.019565 -0.066275 0.0097851 0.15652 -0.099276 -0.16784 0.050329 -0.039549 -0.052305 -0.0087722 -0.32168 -0.054744 -0.042175 -0.25529
2556 -0.024447 -0.11022 -0.035152 0.13209 -0.10211 -0.15238 0.085925 -0.052121 -0.060473 0.0018246 -0.35076 -0.060391 -0.048236 -0.20127
2557 0.0032119 -0.020888 -0.010229 0.18429 -0.099924 -0.11699 0.096222 -0.027683 -0.0046706 0.068041 -0.3149 -0.040358 -0.0025374 -0.1824
2558 -0.00036952 -0.018029 0.024655 0.21908 -0.065743 -0.13221 0.061448 -0.011505 -0.0086684 0.052118 -0.32362 -0.050794 0.030311 -0.30683
2559 -0.0087609 -0.06509 0.00048786 0.15135 -0.11427 -0.15784 0.050395 -0.037277 -0.027436 -0.0011949 -0.24721 -0.035941 0.02944 -0.21786
2560 -0.0084723 -0.047911 -0.024409 0.092021 -0.06621 -0.17037 0.039821 -0.040168 -0.061494 -0.013268 -0.33192 -0.040718 -0.018431 -0.2561
2561 0.00071634 -0.025922 -0.0085658 0.085902 -0.098729 -0.16058 0.050848 -0.05301 -0.018552 0.026789 -0.31445 -0.023945 0.0048974 -0.24484
2562 -0.010035 -0.045174 -0.015683 0.083094 -0.070488 -0.15604 0.034895 -0.050662 -0.015129 0.00011559 -0.33776 -0.045051 -0.017334 -0.23967
2563 -0.025856 -0.064315 -0.058149 0.092416 -0.070237 -0.16595 0.016831 -0.040394 -0.040177 0.0055824 -0.36077 -0.041278 -0.019115 -0.31389
2564 -0.012868 -0.066356 0.028964 0.21951 -0.032006 -0.12238 0.098748 -0.043626 -0.023355 0.019179 -0.29207 -0.041255 -0.014026 -0.28162
2565 -0.048889 -0.10047 -0.035053 0.22679 -0.064675 -0.18367 0.024664 -0.050177 -0.036733 0.045476 -0.34701 -0.062651 -0.043188 -0.25012
2566 -0.032751 -0.048538 -0.02212 0.26042 -0.039824 -0.15984 0.018341 -0.065449 -0.048401 -0.023537 -0.35229 -0.071548 -0.067119 -0.32232
2567 -0.0077319 -0.08032 -0.011327 0.21758 -0.0020425 -0.18305 -0.0077428 -0.053521 -0.044188 0.02926 -0.35915 -0.037545 -0.01466 -0.23092
2568 -0.0025333 -0.069741 -0.023963 0.23076 -0.033441 -0.17158 0.052654 -0.062953 -0.033006 0.012447 -0.29922 -0.050912 -0.033402 -0.19739
2569 0.021665 0.011788 0.01138 0.24402 -0.03517 -0.13265 0.02221 -0.044065 -0.015544 0.041003 -0.31285 -0.041318 0.019327 -0.25882
2570 -0.036636 -0.11062 -0.027257 0.19113 -0.079409 -0.19102 0.022447 -0.070726 -0.042272 -0.01964 -0.31988 -0.077325 -0.089724 -0.24619
2571 -0.018647 -0.048174 8.6175e-05 0.20778 -0.096298 -0.17749 -0.015177 -0.062788 -0.053449 -0.029803 -0.29493 -0.062922 -0.017066 -0.24819
2572 -0.046169 -0.071615 -0.063381 0.1693 -0.12983 -0.19384 -0.0046202 -0.05594 -0.043397 0.010764 -0.36397 -0.096328 -0.085087 -0.31865
2573 0.0078398 -0.082487 -0.017717 0.26525 -0.030406 -0.15284 0.068696 -0.0094119 -0.011775 0.042871 -0.25189 -0.029785 -0.011918 -0.20099
2574 0.0055984 -0.015218 0.025526 0.23561 -0.078835 -0.17358 0.058793 -0.019234 -0.015193 0.037837 -0.377 -0.031882 -0.01449 -0.26583
2575 -0.001013 -0.11303 -0.021821 0.14036 -0.097634 -0.22029 0.054399 -0.052026 -0.01828 0.054384 -0.36215 -0.067959 -0.053611 -0.26641
2576 0.0092956 -0.08573 0.0019221 0.15798 -0.043113 -0.1713 0.001846 -0.046687 -0.057418 0.031111 -0.30624 -0.041615 -0.021482 -0.26945
2577 -0.037766 -0.057061 0.012285 0.10473 -0.053081 -0.17194 0.051652 -0.067199 -0.064906 0.045398 -0.34321 -0.092572 -0.12967 -0.24328
2578 -0.0075271 -0.051773 -0.016871 0.084431 -0.01368 -0.17985 0.034999 -0.022991 -0.023814 0.056715 -0.16074 -0.069939 -0.047295 -0.21612
2579 0.0033615 -0.047664 -0.0018983 0.10296 0.033241 -0.18703 -0.0088545 -0.029723 -0.020921 0.057292 -0.038184 -0.089436 -0.032086 -0.18302
2580 -0.0080799 -0.036675 0.014025 0.13298 0.028502 -0.14025 0.056062 -0.073185 -0.031049 -0.016852 -0.060025 -0.039852 -0.010317 -0.2667
2581 0.0027587 -0.090186 -0.043642 0.12199 -0.065977 -0.21285 -0.0047414 -0.039696 -0.031717 0.034045 -0.069146 -0.044729 -0.071469 -0.20694
2582 -0.035693 -0.10439 -0.062339 0.18392 -0.010606 -0.20932 0.024995 -0.050438 -0.026435 0.001042 -0.00060648 -0.061046 -0.06846 -0.19204
2583 -0.017244 -0.064779 -2.5509e-05 0.21627 0.021635 -0.18657 0.079122 -0.04373 -0.035743 -0.0049111 -0.16442 -0.037182 0.0093587 -0.14479
2584 -0.020405 -0.06708 -0.043552 0.22531 0.018376 -0.18055 0.019128 -0.078762 -0.0616 0.023146 -0.219 -0.060039 -0.060263 -0.2312
2585 -0.013307 -0.033321 -0.031219 0.19045 0.046757 -0.17728 -0.022015 -0.065344 -0.070148 0.017733 -0.19461 -0.090346 -0.058284 -0.17836
2586 -0.026598 -0.045602 -0.0085659 0.14936 0.058579 -0.19471 -0.00028875 -0.062885 -0.034976 0.028139 -0.24789 -0.083943 -0.079635 -0.15226
2587 -0.01566 -0.071493 -0.035893 0.10999 0.04614 -0.19207 0.028338 -0.060187 -0.047154 0.059496 -0.25962 -0.059979 -0.062557 -0.18773
2588 -0.029471 -0.050734 -0.06334 0.1074 0.051981 -0.18176 0.050984 -0.052779 -0.039781 0.037623 -0.26173 -0.055166 -0.085088 -0.1501
2589 -0.025172 -0.064836 -0.054566 0.1303 0.051912 -0.21052 0.033731 -0.039251 -0.024679 0.02191 -0.21353 -0.082923 -0.081319 -0.1687
2590 -0.041654 -0.020057 -0.028923 0.1869 -0.014707 -0.20295 -0.0058026 -0.055503 -0.054167 -0.0072334 -0.19854 -0.076639 -0.05603 -0.24647
2591 -0.014975 -0.012428 -0.02915 0.25166 0.040124 -0.19182 0.028014 -0.050744 -0.019755 0.044313 -0.20246 0.024314 -0.017942 -0.17874
2592 -0.0085965 -0.0074092 -0.032967 0.23846 0.064015 -0.18557 0.01848 -0.045026 -0.051352 0.03767 -0.18908 -0.055763 -0.040123 -0.19003
2593 -0.0020078 -0.01975 -0.010334 0.26658 0.053296 -0.20724 0.012677 -0.028908 -0.0038402 0.11467 -0.1654 -0.027 -0.027094 -0.23395
2594 -0.021209 -0.013012 -0.02855 0.25428 0.096307 -0.15968 0.014153 -0.06585 -0.059518 0.040924 -0.19362 -0.053296 -0.043276 -0.23339
2595 -0.037571 -0.079483 -0.043417 0.23722 0.093269 -0.20514 0.04355 -0.10266 -0.080476 0.018041 -0.26715 -0.049033 -0.088517 -0.26325
2596 -0.050552 -0.071544 -0.044914 0.1757 0.06641 -0.21892 0.062147 -0.094114 -0.074614 0.0049476 -0.26717 -0.1069 -0.059838 -0.25575
2597 -0.0037534 -0.076735 6.9194e-05 0.17106 0.071711 -0.17877 0.045173 -0.028425 6.8687e-05 0.099824 -0.28098 -0.013086 -0.0091896 -0.13081
2598 -0.012185 -0.062796 -0.027158 0.17519 0.082142 -0.19627 0.01922 -0.052807 -0.077809 0.043021 -0.29288 -0.053243 -0.063931 -0.16462
2599 -0.051036 -0.070977 -0.054044 0.14185 0.080103 -0.20182 -0.0023739 -0.056399 -0.052377 0.010798 -0.26508 -0.06697 -0.050412 -0.054106
2600 -0.035147 -0.036159 -0.0030812 0.16113 0.13606 -0.18276 0.039893 -0.039251 -0.057365 -0.012305 -0.21838 -0.047347 -0.085964 -0.009474
2601 -0.010479 -0.09327 -0.009558 0.17633 0.10395 -0.20801 0.069039 -0.059133 -0.032432 0.014982 -0.20433 -0.056703 -0.078825 0.036248
2602 -0.01369 -0.053731 -0.019005 0.28201 0.077676 -0.21209 -0.029824 -0.059494 -0.04866 0.053139 -0.2096 -0.05166 -0.054006 -0.046501
2603 -0.028422 -0.046932 -0.028692 0.32125 0.10716 -0.19804 0.0076922 -0.075356 -0.035838 0.019305 -0.14361 -0.079417 -0.055997 -0.17878
2604 -0.037403 -0.060673 -0.027098 0.25949 0.079469 -0.19505 0.045039 -0.085608 -0.041926 0.058622 0.0073058 -0.060673 -0.098329 -0.20297
2605 -0.025414 -0.063715 -0.024175 0.24271 0.10743 -0.19761 0.041505 -0.07921 -0.070293 0.031989 0.001745 -0.06131 -0.10243 -0.18679
2606 -0.029816 -0.070676 -0.036922 0.15832 0.12461 -0.1813 0.0092718 -0.045602 -0.035531 0.053826 0.077584 -0.034297 -0.024481 -0.15912
2607 -0.016447 -0.014407 -0.0060189 0.1372 0.12767 -0.18862 -0.020012 -0.068383 -0.050689 0.036613 0.19156 -0.033444 -0.021503 -0.11326
2608 -0.042119 -0.050408 -0.042566 0.12633 0.080663 -0.20822 0.060415 -0.050315 -0.057357 0.0091494 0.16851 -0.05947 -0.025014 -0.15741
2609 -0.04769 -0.070719 -0.033102 0.12461 0.13539 -0.18441 0.080211 -0.070387 -0.082325 -0.010164 0.0051518 -0.053487 -0.051685 -0.2307
2610 -0.034411 -0.03002 0.021791 0.12454 0.12306 -0.19744 0.086108 -0.051209 -0.027592 0.039743 -0.10381 -0.045824 -0.055347 -0.18673
2611 -0.022313 -0.061342 -0.034596 0.17706 0.13864 -0.237 0.052034 -0.052421 -0.029 0.04065 -0.12988 -0.08108 -0.031788 0.035264
2612 -0.021924 -0.095573 -0.017763 0.30215 0.080867 -0.1957 0.087431 -0.050412 -0.011678 0.042297 -0.13968 -0.062297 -0.070559 0.13343
2613 -0.030685 -0.073584 -0.0094397 0.29368 0.056389 -0.23255 0.067368 -0.047454 -0.045056 0.064784 -0.15556 -0.063614 -0.05673 0.040287
2614 -0.052667 -0.091985 -0.062317 0.31135 0.01972 -0.19679 0.071734 -0.056406 -0.035733 0.04522 -0.11092 -0.055011 -0.092442 -0.051161
2615 -0.034968 -0.074406 -0.072433 0.30639 0.034591 -0.19288 -0.0015394 -0.072868 -0.051841 0.075747 -0.13397 -0.073357 -0.051143 0.0024003
2616 -0.03632 -0.040128 -0.0081101 0.27317 0.046692 -0.20297 0.10687 -0.05388 -0.026099 0.058474 -0.089134 -0.064014 -0.076154 -0.15768
2617 -0.044431 -0.028709 -0.020877 0.17464 0.024363 -0.19254 0.022304 -0.059082 -0.054657 -0.0067691 0.023435 -0.096591 -0.096676 -0.18661
2618 -0.051002 -0.0921 -0.051654 0.13244 0.030384 -0.20055 0.01896 -0.060713 -0.031744 0.0088177 0.095695 -0.049347 -0.039747 -0.043775
2619 -0.010584 -0.034511 -0.029151 0.15772 0.039265 -0.18973 0.13819 -0.046275 -0.039292 0.096774 0.1076 -0.034144 -0.0088283 -0.1316
2620 -0.042265 -0.046672 -0.019947 0.11044 0.0090864 -0.21987 0.029123 -0.066757 -0.02253 0.023961 0.12315 -0.084541 -0.04934 -0.033112
2621 -0.026156 -0.035794 -0.016644 0.12235 0.053477 -0.20337 0.11023 -0.050159 -0.020938 0.056198 0.21961 -0.041468 -0.032351 0.06495
2622 -0.060808 -0.080305 -0.031631 0.10925 -0.013431 -0.19466 0.021936 -0.084271 -0.071716 0.014875 0.23236 -0.085134 -0.077092 0.064442
2623 -0.012269 -0.056436 -0.029358 0.17224 0.01681 -0.17396 0.10735 -0.041442 -0.0036833 0.068922 0.31748 -0.064171 -0.019894 0.0020833
2624 -0.026861 -0.060657 -0.056685 0.11461 0.013121 -0.22198 0.025079 -0.028924 -0.022951 0.11137 0.31675 -0.034838 -0.030465 0.061635
2625 -0.031922 -0.067778 -0.056101 0.13964 -0.015998 -0.18304 0.033646 -0.060136 -0.022909 0.051355 0.29831 -0.083524 -0.083586 -0.0053635
2626 -0.060833 -0.092969 -0.036018 0.18068 -0.001777 -0.17777 0.013592 -0.046988 -0.038517 0.020882 0.23971 -0.080961 -0.072137 -0.058712
2627 -0.013185 -0.016481 0.009785 0.24821 0.032774 -0.17491 0.035529 -0.0271 -0.0015644 0.089339 0.40612 -0.027878 -0.072969 -0.02417
2628 -0.032716 -0.065712 -0.043502 0.23136 -0.00099473 -0.20953 0.019355 -0.050941 -0.054462 0.060206 0.39813 -0.035275 -0.03345 -0.084599
2629 -0.023148 -0.018553 -0.038969 0.18601 0.032886 -0.21072 0.036752 -0.060163 0.0033101 0.050393 0.3266 -0.037701 -0.039381 -0.020797
2630 -0.043379 -0.055134 -0.019895 0.11483 0.027607 -0.21287 0.0047585 -0.076985 -0.021178 0.02216 0.43958 -0.085188 -0.061923 0.10941
2631 -0.06292 -0.054495 -0.068822 0.08386 0.032959 -0.19294 0.068175 -0.077027 -0.018935 0.031966 0.52642 -0.085665 -0.080714 0.063566
2632 -0.015312 -0.054677 0.026761 0.084332 0.01172 -0.18945 0.058502 -0.028839 0.021977 0.062413 0.4417 -0.025561 -0.054235 0.19334
2633 -0.034113 -0.070038 -0.053816 0.11418 0.022541 -0.17671 0.064728 -0.06928 -0.022241 0.03702 0.40474 -0.067528 -0.029057 0.26554
2634 -0.0070244 -0.079279 -0.0033327 0.071435 0.024952 -0.17773 0.014585 -0.042802 -0.031109 0.066617 0.49031 -0.027525 -0.025868 0.20331
2635 -0.062286 -0.02773 -0.036879 0.10037 0.015233 -0.18497 0.078201 -0.060144 -0.042176 0.036444 0.53666 -0.074082 -0.015289 0.21182
2636 -0.037607 -0.093691 -0.020216 0.091699 0.016494 -0.19845 0.038388 -0.054516 -0.018504 0.08633 0.44987 -0.024988 -0.046801 0.35243
2637 -0.051629 -0.047662 -0.041013 0.08658 0.0028053 -0.12376 0.030054 -0.075838 -0.048732 0.020507 0.4533 -0.042795 -0.079172 0.32773
2638 -0.04734 -0.056074 -0.01192 0.068372 -0.0048636 -0.12749 0.022311 -0.05052 -0.03132 0.047754 0.56295 -0.045002 -0.052823 0.23526
2639 -0.047871 -0.040375 -0.041577 0.10388 -0.0087825 -0.14495 -0.027313 -0.055211 -0.057148 -0.015389 0.63738 -0.067188 -0.057994 0.34234
2640 -0.014433 -0.091796 -0.018624 0.12775 -0.0056414 -0.057533 -0.010806 -0.054193 -0.031845 0.0054078 0.56063 -0.050225 -0.041146 0.32051
2641 -0.043954 -0.022707 -0.01271 0.17305 0.0047797 -0.087673 0.06654 -0.069275 -0.049893 0.0047546 0.52392 -0.052582 -0.041497 0.32771
2642 -0.040875 -0.069038 0.011433 0.15771 -0.028509 -0.062863 0.031537 -0.078207 -0.052781 -0.0063086 0.54838 -0.051469 -0.086698 0.37032
2643 -0.050117 -0.06966 -0.039714 0.17541 0.010232 -0.14948 0.010423 -0.070679 -0.046649 0.031388 0.61258 -0.060725 -0.08738 0.37651
2644 -0.037128 -0.036951 -0.016651 0.15096 -0.0085769 -0.12782 0.03884 -0.06271 -0.061606 0.020965 0.68302 -0.027562 -0.058241 0.38263
2645 -0.06004 -0.035152 -0.042708 0.082164 0.033414 -0.10123 0.023116 -0.066602 -0.028904 0.068682 0.61587 -0.079269 -0.089832 0.48051
2646 -0.055311 -0.066083 -0.029634 0.079705 -0.044935 0.089398 0.076753 -0.086444 -0.037682 0.038329 0.71237 -0.062105 -0.057974 0.40673
2647 -0.061772 -0.14871 -0.058851 0.051407 -0.047854 -0.021352 -0.03747 -0.091396 -0.0657 -0.0094145 0.55646 -0.079152 -0.10687 0.40311
2648 -0.032154 -0.049435 -0.056408 0.058679 -0.039442 0.010128 0.028596 -0.054828 -0.011037 0.062522 0.61423 -0.069009 -0.042666 0.45662
2649 -0.055485 -0.077097 -0.029085 0.05218 -0.016141 0.032908 -0.0036674 -0.078199 -0.034545 0.0078392 0.50572 -0.059086 -0.086648 0.44791
2650 -0.054497 -0.028018 -0.045442 0.048182 -0.03061 0.036229 0.020139 -0.075111 -0.024273 0.020136 0.54148 -0.035362 -0.068019 0.47189
2651 -0.028128 -0.065179 -0.066998 0.056904 -0.025999 -0.091231 0.023966 -0.057113 -0.012061 0.026373 0.59848 -0.037189 -0.06719 0.43835
2652 -0.0030193 -0.02491 -0.0024252 0.090645 0.007842 -0.088001 0.015962 -0.043915 -0.032129 0.052 0.5711 -0.039096 -0.035441 0.5207
2653 -0.069511 -0.080851 -0.039412 0.072157 -0.040117 -0.13917 -0.051101 -0.073527 -0.036356 0.0073865 0.57166 -0.054412 -0.063503 0.49873
2654 -0.047262 -0.052893 -0.053469 0.041459 -0.048906 -0.10158 0.014545 -0.076839 0.0076859 -0.0074867 0.57774 -0.035319 -0.073264 0.52977
2655 -0.032603 -0.053764 -0.053956 0.05212 -0.063095 -0.11985 -0.019928 -0.056 -0.024882 0.04885 0.59959 -0.038526 -0.033555 0.47666
2656 -0.058935 -0.068185 0.0047776 0.018782 -0.036724 -0.11339 -0.059862 -0.088622 -0.05789 0.010137 0.54045 -0.098903 -0.093067 0.49953
2657 -0.054436 -0.099896 -0.038649 0.023704 -0.050142 -0.13019 0.0066548 -0.095384 -0.047157 -0.0032362 0.44662 -0.042399 -0.016058 0.44788
2658 -0.023438 -0.046767 -0.022456 0.033616 -0.074111 -0.15112 -0.013909 -0.059786 0.029985 0.053471 0.37904 -0.049246 -0.033599 0.56443
2659 -0.028659 -0.090088 -0.035863 0.064647 -0.06425 -0.05582 0.042978 -0.035608 0.021637 -0.0087726 0.39229 -0.032143 -0.022681 0.52703
2660 -0.07201 -0.09807 -0.04301 0.027429 -0.057589 0.022931 -0.044956 -0.090789 -0.019781 0.024244 0.31918 -0.078569 -0.045432 0.39969
2661 -0.047152 -0.039691 0.0074035 0.021031 -0.063138 -0.11558 -0.061199 -0.071031 -0.020198 -0.00070894 0.45247 -0.066426 -0.038903 0.42205
2662 -0.028923 -0.023002 -0.021303 0.063562 -0.080367 -0.096639 0.015887 -0.070123 -0.0066762 0.033478 0.4966 -0.046223 -0.021755 0.54023
2663 -0.053854 -0.097353 -0.07314 0.013664 -0.071296 -0.16054 -0.032336 -0.086385 -0.048514 -0.0031953 0.53341 -0.04395 -0.042956 0.5468
2664 -0.065776 -0.075884 -0.094147 -0.0023744 -0.060375 -0.15315 -0.082569 -0.070617 -0.0091518 0.0028015 0.55793 -0.11162 -0.029927 0.44898
2665 -0.027617 -0.037656 0.0080863 0.043657 -0.024984 -0.1428 -0.074763 -0.063458 -0.0277 0.0034684 0.46513 -0.044933 -0.022388 0.40201
2666 -0.051209 -0.077327 -0.02299 0.017719 -0.066852 -0.16584 -0.080506 -0.0752 -0.033517 -0.0074948 0.26932 -0.07782 -0.04798 0.49548
2667 -0.03135 -0.063198 -0.028117 0.041831 -0.057661 -0.15263 -0.03477 -0.093552 -0.045085 -0.012718 0.36832 -0.088726 -0.081641 0.52549
2668 -0.027331 -0.043419 -0.043184 0.049862 -0.04556 -0.14509 -0.0080834 -0.079654 -0.047213 0.037969 0.33885 -0.050353 -0.045072 0.42603
2669 -0.016073 -0.0019903 -0.025801 0.031214 -0.040589 -0.13181 -0.049197 -0.056236 -0.052131 0.0054156 0.30113 -0.0799 -0.034614 0.38438
2670 -0.045764 -0.085392 -0.029438 0.045496 -0.097898 -0.1771 -0.06776 -0.033467 -0.025928 0.0036325 0.28509 -0.055067 -0.051455 0.37927
2671 -0.045536 -0.097313 -0.071515 0.022677 -0.093697 -0.17525 -0.055384 -0.053089 -0.0094761 0.020469 0.26528 -0.059233 -0.039096 0.56372
2672 -0.022937 -0.059994 -0.026831 -0.0025309 -0.075526 -0.1472 -0.081107 -0.051491 0.0077961 0.016496 0.34527 -0.0435 -0.022568 0.49817
2673 -0.034568 -0.044045 0.0023319 -0.0079692 -0.072445 -0.16334 -0.035161 -0.085363 -0.019332 -0.0072171 0.22736 -0.061837 -0.033049 0.46563
2674 -0.02612 -0.082206 -0.022515 -0.015438 -0.086044 -0.16156 -0.060374 -0.067225 -0.0067295 -0.0043602 0.28378 -0.058613 -0.06781 0.43042
2675 -0.016701 -0.042057 -0.020202 0.046444 -0.051322 -0.17721 -0.011858 -0.064107 -0.036527 0.020367 0.24013 -0.03965 -0.051231 0.53961
2676 -0.050642 -0.061579 -0.033189 -0.047744 -0.082071 -0.15889 -0.033561 -0.097538 -0.057775 -0.011537 0.23296 -0.074817 -0.074943 0.40941
2677 -0.040944 -0.0167 -0.048365 0.0054375 -0.05254 -0.1604 -0.068255 -0.05588 -0.0023728 -0.03355 0.25146 -0.072294 -0.023214 0.36888
2678 -0.033605 -0.024871 0.00028783 0.0018692 -0.10215 -0.16009 -0.053908 -0.072302 -0.015751 0.014587 0.17622 -0.02217 -0.0013454 0.40027
2679 -0.032037 -0.071722 -0.033829 0.0083409 -0.073498 -0.16605 -0.069762 -0.052014 -0.032218 0.013934 0.18678 -0.010957 -0.043237 0.29846
2680 -0.049498 -0.041023 0.019364 0.00051258 -0.086827 -0.14994 -0.071995 -0.057406 -0.021196 0.0083007 0.1624 -0.063354 -0.066398 0.14669
2681 -0.032879 -0.097405 -0.031243 -0.011066 -0.098606 -0.18938 -0.023018 -0.050037 -0.037034 -0.011122 0.19543 -0.05071 -0.047849 0.1487
2682 -0.057751 -0.077186 -0.025449 -0.046924 -0.090535 -0.21229 -0.059902 -0.099149 -0.050432 -0.046616 0.15016 -0.093377 -0.079051 0.2407
2683 -0.036372 -0.091797 -0.057566 -0.023142 -0.11753 -0.19516 -0.097685 -0.085581 -0.018339 -0.018669 0.1877 -0.016994 -0.064822 0.37011
2684 -0.045763 -0.020168 -0.027663 -0.031501 -0.10473 -0.18258 -0.083839 -0.062963 -0.013197 -0.013992 0.20443 -0.073491 -0.0065532 0.51678
2685 -0.028725 -0.042249 -0.05719 -0.051469 -0.089241 -0.16328 -0.095702 -0.053385 -0.0001449 0.026955 0.13649 -0.037257 -0.078515 0.53763
2686 -0.022896 -0.05568 -0.055487 -0.032567 -0.03652 -0.16337 -0.070236 -0.068826 0.011947 0.0029016 0.15815 -0.027204 -0.020716 0.4721
2687 -0.063548 -0.043992 -0.081123 -0.023656 -0.098029 -0.20018 -0.031219 -0.089768 -0.05651 -0.050762 0.14649 -0.054141 -0.050997 0.3569
2688 -0.031559 -0.078613 -0.03709 -0.035774 -0.068738 -0.093264 -0.056113 -0.04255 0.0088918 0.035535 0.11284 -0.031707 -0.0079285 0.30636
2689 -0.04164 -0.077144 -0.044197 -0.057992 -0.087847 0.069696 -0.098686 -0.088772 -0.024756 -0.037468 0.11682 -0.063334 -0.05709 0.08332
2690 -0.051412 -0.048875 -0.061754 -0.044251 -0.11408 0.073776 -0.05862 -0.045214 -0.021064 -0.0063511 0.032727 -0.068241 -0.038531 0.12918
2691 -0.035973 -0.064696 -0.077581 -0.049209 -0.064975 -0.11193 -0.042033 -0.062485 -0.010662 -0.033964 0.035416 -0.074928 -0.059342 0.1399
2692 -0.064644 -0.085798 -0.072347 -0.060277 -0.088814 -0.12587 -0.071357 -0.064057 -0.022959 -0.028597 0.045445 -0.081874 -0.025454 0.084495
2693 -0.066646 -0.11467 -0.053824 -0.060876 -0.096622 -0.16189 -0.0941 -0.085779 -0.033537 -0.037531 0.064724 -0.085871 -0.068885 0.10368
2694 -0.065407 -0.06466 -0.069831 -0.038504 -0.092231 -0.17176 -0.074414 -0.098661 -0.021525 -0.032984 0.046243 -0.075188 -0.055246 0.036268
2695 -0.061819 -0.1028 -0.075238 -0.067132 -0.07224 -0.16321 -0.086827 -0.072793 -0.0074626 -0.006387 0.016253 -0.047464 -0.042358 -0.0023
2696 -0.06232 -0.14068 -0.069355 -0.08028 -0.14625 -0.20594 -0.088921 -0.070075 -0.05081 -0.03779 0.0083118 -0.080051 -0.062029 0.10396
2697 -0.047521 -0.087663 -0.051342 -0.056459 -0.077398 -0.14182 -0.064214 -0.049956 -0.0065881 0.0066167 0.011551 -0.061278 -0.04093 0.092043
2698 -0.078963 -0.093595 -0.096168 -0.096107 -0.11284 -0.18161 -0.065828 -0.063478 0.015884 -0.019666 0.03199 -0.057435 -0.049902 0.047135
2699 -0.062734 -0.015416 -0.054855 -0.067835 -0.12509 -0.16567 -0.12032 -0.05013 -0.0061537 -0.0016397 -0.036461 -0.083131 -0.053323 0.063276
2700 -0.027546 -0.053757 -0.033132 -0.067544 -0.098145 -0.16286 -0.060814 -0.055672 0.024249 -0.0070628 0.0035785 -0.038208 -0.071314 0.089818
2701 -0.047627 -0.056308 -0.037289 -0.080132 -0.11834 -0.17336 -0.085938 -0.056724 0.014341 -0.044056 0.0035477 -0.062495 -0.096475 -0.00082029
2702 -0.025058 -0.089079 -0.013046 -0.04793 -0.11241 -0.18365 -0.075341 -0.081675 0.003593 -0.026629 0.0087069 -0.042942 -0.072417 0.089081
2703 -0.04644 -0.054221 -0.033622 -0.061129 -0.074161 -0.17906 -0.061575 -0.057247 -0.0063547 -0.012602 -0.025374 -0.051318 -0.017918 0.047543
2704 -0.046241 -0.018712 -0.062849 -0.080717 -0.09215 -0.17122 -0.068178 -0.087739 -0.022062 -0.039536 0.020425 -0.086915 -0.060639 -0.0030154
2705 -0.031232 -0.12235 -0.085186 -0.045565 -0.095609 -0.17957 -0.065192 -0.066981 0.02358 -0.0086087 -0.0096455 -0.031942 -0.037531 -0.030434
2706 -0.052144 -0.078284 -0.032813 -0.052184 -0.11129 -0.15512 -0.076935 -0.059403 -0.023268 -0.0077719 -0.057626 -0.047458 -0.042322 -0.012252
2707 -0.049735 -0.077805 -0.07311 -0.049382 -0.13798 -0.16819 -0.064319 -0.044664 -0.012576 -0.038145 -0.073777 -0.065115 -0.077573 -0.062381
2708 -0.058487 -0.083216 -0.032456 -0.02373 -0.14617 -0.15621 -0.092332 -0.047326 0.0081764 -0.033768 -0.042448 -0.055732 -0.095595 -0.10785
2709 -0.058528 -0.12084 -0.052803 -0.053189 -0.12086 -0.18478 -0.096476 -0.072158 0.0033987 -0.057901 -0.034469 -0.091169 -0.070036 -0.13339
2710 -0.082899 -0.064769 -0.05568 -0.073297 -0.13631 -0.18959 -0.11257 -0.08873 -0.026529 -0.038065 0.0395 -0.083155 0.0006228 -0.028106
2711 -0.066631 -0.05878 -0.063707 -0.065485 -0.11201 -0.18727 -0.073583 -0.088432 -0.061927 -0.088968 -0.08003 -0.098892 -0.044279 -0.1036
2712 -0.052642 -0.089291 -0.014904 -0.072984 -0.15591 -0.19005 -0.067816 -0.082493 -0.019225 -0.044951 -0.031551 -0.069499 -0.07914 -0.054322
2713 -0.076813 -0.040992 -0.04603 -0.027062 -0.1384 -0.17178 -0.07182 -0.072955 -0.026412 -0.015074 -0.13119 -0.060295 -0.083381 -0.063561
2714 -0.066755 0.016186 -0.077237 -0.07105 -0.13058 -0.13687 -0.056173 -0.070447 -0.02046 0.010783 -0.042203 -0.079312 -0.086922 -0.10689
2715 -0.047326 -0.070425 -0.025814 -0.054848 -0.14654 0.047311 -0.094217 -0.042759 0.010012 -0.0133 -0.097474 -0.055709 -0.017314 -0.077818
2716 -0.044618 -0.030376 -0.037311 -0.075017 -0.13209 0.085502 -0.06589 -0.067161 -0.013106 -0.015534 -0.10061 -0.063066 -0.009035 -0.069846
2717 -0.067169 -0.081097 -0.047168 -0.050355 -0.10688 0.069042 -0.12231 -0.057743 -1.3477e-05 -0.021917 -0.10591 -0.081342 -0.077776 -0.059604
2718 -0.0306 -0.017248 -0.047764 -0.023223 -0.092205 0.077602 -0.075047 -0.040974 -0.011681 0.0011 -0.072356 -0.019819 0.0055923 -0.029483
2719 -0.038652 -0.04308 -0.0018513 -0.0016018 -0.10015 -0.046368 -0.0903 -0.033676 0.029101 -0.00036321 -0.12446 -0.072766 -0.018959 -0.089971
2720 -0.024973 -0.032811 -0.011968 -0.0513 -0.091992 -0.11646 -0.031514 -0.037838 0.023343 -0.0086464 -0.10631 -0.016312 -0.03478 -0.05642
2721 -0.052725 -0.10299 -0.036845 -0.055678 -0.10955 -0.11746 -0.060867 -0.03984 -0.015525 -0.04251 -0.10521 -0.065549 -0.031682 -0.14296
2722 -0.078826 -0.043213 -0.048382 -0.070227 -0.14462 -0.11778 -0.053691 -0.077232 -0.042252 -0.014903 -0.2021 -0.096216 -0.087013 -0.17115
2723 -0.058167 -0.103 -0.082128 -0.063545 -0.13916 -0.13041 -0.090714 -0.084203 -0.01973 -0.033436 -0.1997 -0.068593 -0.048794 -0.056275
2724 -0.069729 -0.071445 -0.067805 -0.068963 -0.16182 -0.14 -0.081308 -0.081545 -0.050968 -0.070219 -0.18377 -0.076679 -0.047145 -0.16734
2725 -0.06424 -0.12014 -0.068402 -0.077112 -0.17294 -0.094367 -0.085111 -0.096857 -0.041816 -0.042382 -0.20835 -0.10101 -0.055447 -0.159
2726 -0.059301 -0.065208 -0.046009 -0.05204 -0.16665 0.095644 -0.017645 -0.059209 -0.025203 -0.013755 -0.20613 -0.055613 -0.052158 -0.10886
2727 -0.047853 -0.065299 -0.055036 -0.061228 -0.087945 0.10735 -0.038118 -0.050571 0.0065188 -0.0074586 -0.17483 -0.067939 -0.046939 -0.11142
2728 -0.059974 -0.03712 -0.028963 -0.056287 -0.093514 0.22092 -0.067702 -0.077592 -0.035269 -0.023692 -0.12311 -0.031246 -0.035531 -0.1925
2729 -0.058956 -0.077181 -0.051919 -0.037005 -0.12684 0.27264 -0.047765 -0.088264 -0.032457 -0.051675 -0.15111 -0.093833 -0.090012 -0.13397
2730 -0.047297 -0.052553 -0.062486 -0.042793 -0.14911 0.15226 -0.023079 -0.088566 -0.040064 -0.038358 -0.2494 -0.10215 -0.030693 -0.1318
2731 -0.038478 -0.11959 -0.033833 -0.073562 -0.12598 -0.00033542 -0.092612 -0.068288 0.0048278 -0.034601 -0.18772 -0.057016 -0.017605 -0.096252
2732 -0.03299 -0.059345 -0.04056 -0.05779 -0.12805 0.0013648 -0.070206 -0.07319 -0.01937 -0.013845 -0.19696 -0.068503 -0.060066 -0.23692
2733 -0.026031 -0.065636 -0.021937 -0.10068 -0.11871 -0.080955 -0.025689 -0.047961 -0.010398 -0.019388 -0.16772 -0.05835 -0.045257 -0.070278
2734 -0.036792 -0.057187 -0.031843 -0.065217 -0.14223 -0.057735 -0.051232 -0.042693 -0.015846 -0.038161 -0.19759 -0.038256 -0.078779 -0.16006
2735 -0.067714 -0.12825 -0.07702 -0.068905 -0.16822 -0.11104 -0.11578 -0.085715 -0.030263 -0.026344 -0.19527 -0.084713 -0.08373 -0.22008
2736 -0.041175 -0.04796 -0.031427 -0.046123 -0.12102 -0.068454 -0.0088594 -0.072937 -0.037651 -0.040117 -0.18184 -0.0481 -0.019771 -0.20909
2737 -0.028847 -0.022161 -0.020424 -0.024891 -0.12088 0.14475 -0.073673 -0.053269 -0.0040588 0.00023961 -0.21897 -0.066657 -0.031132 -0.18151
2738 -0.042958 -0.11356 -0.048391 -0.06869 -0.15451 0.21286 -0.071136 -0.10886 -0.056397 -0.039224 -0.2053 -0.092753 -0.046834 -0.22303
2739 -0.037409 -0.050343 -0.053537 -0.060958 -0.10088 0.12647 -0.0639 -0.062502 -0.028664 -0.00078675 -0.19088 -0.0593 -0.012895 -0.17769
2740 -0.038781 -0.052704 -0.040354 -0.072906 -0.12521 0.12184 -0.093203 -0.016224 -0.039112 -0.02258 -0.18688 -0.084907 -0.041316 -0.17713
2741 -0.054692 -0.12572 -0.055681 -0.10687 -0.1741 0.031307 -0.12349 -0.00063596 -0.0327 -0.067813 -0.24988 -0.070293 -0.065718 -0.20622
2742 -0.020544 -0.081997 -0.030048 -0.064983 -0.15401 0.0044768 -0.09391 0.057822 -0.020408 0.029784 -0.17017 -0.04621 -0.025549 -0.15996
2743 -0.019355 -0.045488 -0.058005 -0.053221 -0.14322 -0.039083 -0.097514 0.0307 -0.028455 -0.023989 -0.26124 -0.068107 -0.06252 -0.15793
2744 0.0055837 -0.021699 -0.031041 -0.04455 -0.10099 0.035407 -0.087407 0.037739 0.0044768 -0.028193 -0.152 0.0090965 -0.015492 -0.23315
2745 -0.043488 -0.06484 -0.031028 -0.091048 -0.1431 0.062047 -0.10388 -0.010753 -0.033271 -0.040216 -0.23639 -0.06511 -0.038683 -0.21812
2746 -0.019839 -0.023651 0.010115 -0.060426 -0.14888 0.25334 -0.12406 -0.041045 -0.051639 -0.037349 -0.22329 -0.041787 -0.014604 -0.16688
2747 -0.03028 -0.047833 -0.040162 -0.072135 -0.11343 0.28098 -0.034628 -0.037987 -0.010187 -0.025702 -0.19412 -0.047734 -0.0067855 -0.13078
2748 -0.015592 -0.13593 -0.060709 -0.1236 -0.17834 0.24822 -0.10437 -0.046959 -0.033094 -0.060705 -0.25891 -0.07134 -0.069477 -0.19326
2749 -0.020423 -0.054545 -0.049065 -0.1 -0.13217 0.18924 -0.095745 -0.06322 -0.031652 -0.039849 -0.19914 -0.067597 -0.014368 -0.19787
2750 -0.011615 -0.097036 -0.078382 -0.09738 -0.14164 0.11466 -0.16595 -0.043852 -0.03313 -0.047832 -0.19979 -0.034454 -0.084969 -0.22017
2751 -0.046686 -0.033617 -0.075909 -0.1381 -0.15517 0.041169 -0.17764 -0.065654 -0.041638 -0.038865 -0.23858 -0.10793 -0.058001 -0.21329
2752 -0.043227 -0.052999 -0.035106 -0.093516 -0.13705 0.029189 -0.15519 -0.058476 -0.054695 -0.031128 -0.26624 -0.077707 -0.030232 -0.20406
2753 -0.020049 -0.08335 -0.066673 -0.10334 -0.17236 0.0025889 -0.11359 -0.053018 -0.039313 -0.050591 -0.29611 -0.042824 -0.061853 -0.22873
2754 -0.07081 -0.10687 -0.063939 -0.11592 -0.15507 0.22909 -0.12945 -0.062369 -0.056231 -0.047934 -0.197 -0.088381 -0.060195 -0.2834
2755 -0.041801 -0.12223 -0.0079063 -0.078411 -0.15966 0.39802 -0.11482 -0.058291 -0.052359 -0.039908 -0.21188 -0.095407 -0.072536 -0.22555
2756 -0.031553 -0.048703 -0.015483 -0.11636 -0.12045 0.36404 -0.096329 -0.059233 -0.052096 -0.063771 -0.22419 -0.061444 -0.039587 -0.26363
2757 -0.039544 -0.094965 -0.02563 -0.062288 -0.14285 0.31256 -0.096502 -0.046435 -0.041744 -0.037274 -0.25245 -0.091511 -0.077239 -0.26551
2758 -0.032476 0.020394 0.0056833 -0.058166 -0.117 0.22894 -0.072486 -0.027107 -0.006522 -0.0021471 -0.20123 -0.059518 0.0008701 -0.23536
2759 -0.038747 -0.055357 -0.013834 -0.073744 -0.15035 0.12946 -0.092789 -0.026859 -0.03953 -0.01935 -0.18291 -0.056304 -0.0052912 -0.21515
2760 -0.0047584 -0.043878 -0.03405 -0.094063 -0.13568 0.02082 -0.081183 -0.03857 -0.031948 -0.013093 -0.25895 -0.046351 -0.045173 -0.19017
2761 -0.05033 -0.095859 -0.026807 -0.12632 -0.16142 -0.022969 -0.098246 -0.071052 -0.041025 -0.055427 -0.24471 -0.080698 -0.036484 -0.27073
2762 -0.012321 -0.0464 0.002436 -0.099399 -0.13857 0.034441 -0.08303 -0.029584 -0.042433 0.0023502 -0.16069 -0.044594 -0.034135 -0.20039
2763 -0.048592 -0.066602 -0.0070308 -0.099228 -0.11491 0.10375 -0.093033 -0.048896 -0.021141 -0.031953 -0.19592 -0.072941 -0.027206 -0.26149
2764 -0.057294 -0.076333 -0.016778 -0.11054 -0.13019 0.2473 -0.12601 -0.044818 -0.013499 -0.013286 -0.20326 -0.078348 -0.084878 -0.24832
2765 -0.017905 -0.10513 -0.022374 -0.11022 -0.14869 0.32206 -0.09479 -0.043099 -0.048746 -0.033979 -0.23828 -0.079835 -0.042679 -0.18495
2766 -0.067497 -0.088525 -0.035571 -0.11183 -0.17263 0.29899 -0.1263 -0.068211 -0.067464 -0.046093 -0.27169 -0.10719 -0.10209 -0.25881
2767 -0.044978 -0.14103 -0.027888 -0.14287 -0.19184 0.33855 -0.13377 -0.091563 -0.086002 -0.058406 -0.25047 -0.073358 -0.060282 -0.27603
2768 -0.034029 0.0042925 0.0074552 -0.068319 -0.1318 0.32625 -0.11372 -0.050385 -0.04746 -0.043229 -0.25305 -0.039165 -0.069353 -0.24912
2769 -0.055011 -0.018069 -0.010382 -0.12439 -0.15963 0.30696 -0.11865 -0.064127 -0.034657 -0.026172 -0.21387 -0.068691 -0.031814 -0.24157
2770 -0.055462 -0.09042 -0.050388 -0.091306 -0.17752 0.17218 -0.10099 -0.084918 -0.056465 -0.071515 -0.25864 -0.063498 -0.050716 -0.25421
2771 -0.062274 -0.11666 -0.026785 -0.094694 -0.15536 0.051453 -0.13414 -0.1 -0.057443 -0.10095 -0.33636 -0.084075 -0.064897 -0.32898
2772 -0.029275 -0.076312 -0.012842 -0.076823 -0.12253 0.057853 -0.098254 -0.047042 -0.052251 -0.037892 -0.28504 -0.045122 -0.050418 -0.19418
2773 -0.034136 -0.035423 0.013941 -0.097931 -0.17906 0.058543 -0.1082 -0.072304 -0.024078 -0.055375 -0.26064 -0.043508 -0.041409 -0.19439
2774 -0.035808 -0.1366 -0.051976 -0.13562 -0.13505 0.015243 -0.081081 -0.067376 -0.056286 -0.064078 -0.25534 -0.057755 -0.025181 -0.28904
2775 -0.054869 -0.095696 -0.053022 -0.11167 -0.14368 0.1156 -0.098915 -0.087157 -0.036584 -0.019921 -0.29599 -0.085372 -0.051752 -0.2407
2776 -0.0035404 -0.084667 -0.053569 -0.090876 -0.15812 0.27039 -0.092788 -0.041279 -0.025032 0.0085557 -0.23712 -0.069868 0.013267 -0.19833
2777 -0.029832 -0.097718 -0.062486 -0.10746 -0.1386 0.27263 -0.10565 -0.088351 -0.07945 -0.051767 -0.35796 -0.10922 -0.052455 -0.19942
2778 -0.026343 -0.10317 -0.042013 -0.12723 -0.17767 0.26841 -0.17863 -0.099223 -0.053327 -0.080171 -0.25432 -0.12509 -0.088376 -0.29677
2779 -0.015345 -0.030591 -0.03124 -0.090541 -0.12958 0.27496 -0.086399 -0.063825 -0.032895 -0.069234 -0.22234 -0.079109 -0.012717 -0.24308
2780 0.010094 -0.13262 -0.0066765 -0.10896 -0.15345 0.35766 -0.10308 -0.062017 -0.043883 -0.034317 -0.28116 -0.053555 -0.040489 -0.24438
2781 -0.0049273 -0.077683 -0.023503 -0.12106 -0.16557 0.26265 -0.1277 -0.056778 -0.010361 -0.03763 -0.35068 -0.055792 -0.06135 -0.22892
2782 -0.038319 -0.11144 -0.04102 -0.096206 -0.17879 0.13544 -0.17445 -0.06309 -0.031298 -0.029563 -0.2657 -0.074439 -0.013541 -0.29432
2783 -0.04226 -0.0055153 -0.024887 -0.095404 -0.098892 0.11517 -0.10307 -0.080592 -0.018166 -0.012777 -0.25109 -0.049135 -0.017323 -0.23883
2784 -0.046341 -0.023256 -0.0042737 -0.079262 -0.17989 0.032645 -0.16174 -0.068864 -0.040644 -0.03513 -0.28923 -0.074582 -0.023724 -0.20089
2785 -0.014533 -0.036038 -0.030881 -0.055621 -0.09211 0.013305 -0.098429 -0.036146 -0.0011517 -0.028173 -0.2635 -0.058909 -0.018005 -0.25746
2786 -0.011764 -0.019249 0.014213 -0.093119 -0.11388 0.054255 -0.064123 -0.047667 -0.016989 -0.027506 -0.28476 -0.047246 -0.025836 -0.2253
2787 -0.029496 -0.10769 -0.012634 -0.10554 -0.18747 0.097426 -0.077976 -0.038939 -0.031277 -0.0086792 -0.32994 -0.066362 -0.028078 -0.25516
2788 -0.063817 -0.040581 -0.016211 -0.10476 -0.13562 0.25392 -0.08383 -0.096631 -0.041625 -0.044042 -0.28036 -0.068479 -0.077639 -0.31125
2789 -0.035758 -0.1006 -0.062418 -0.093104 -0.16504 0.25958 -0.099873 -0.053103 -0.050893 -0.047716 -0.34497 -0.095786 -0.03613 -0.31236
2790 -0.0522 -0.047924 -0.032625 -0.099352 -0.12118 0.31112 -0.11022 -0.084525 -0.050511 -0.067459 -0.29629 -0.066332 -0.10173 -0.21372
2791 -0.058371 -0.058635 -0.0076114 -0.062401 -0.11395 0.27101 -0.06149 -0.069576 -0.041098 -0.041522 -0.20553 -0.11427 -0.039783 -0.23285
2792 -0.063853 -0.090146 -0.035538 -0.086039 -0.144 0.13844 -0.18002 -0.062688 -0.047476 -0.043975 -0.33722 -0.086196 -0.023494 -0.30885
2793 -0.037864 -0.070097 -0.041725 -0.075017 -0.13106 0.028717 -0.067527 -0.058 -0.046764 -0.0068883 -0.26103 -0.064213 -0.046496 -0.24723
2794 -0.043195 -0.11 -0.025982 -0.11865 -0.16749 0.059117 -0.11032 -0.078992 -0.068782 -0.067111 -0.33089 -0.081149 -0.029017 -0.29564
2795 -0.033577 -0.095769 -0.027089 -0.089914 -0.14728 0.053227 -0.082344 -0.075234 -0.065539 -0.018455 -0.28745 -0.044976 -0.012728 -0.27009
2796 -0.048988 -0.12279 -0.070095 -0.11527 -0.1656 -0.012083 -0.11918 -0.091356 -0.069377 -0.043708 -0.31015 -0.10879 -0.03123 -0.29952
2797 -0.075509 -0.1529 -0.042302 -0.14704 -0.18763 -0.029202 -0.10021 -0.10373 -0.049585 -0.069731 -0.30581 -0.12809 -0.086711 -0.28714
2798 -0.035321 -0.071183 0.001011 -0.12561 -0.16898 -0.012632 -0.14371 -0.065939 -0.062023 -0.035124 -0.20345 -0.064646 -0.075832 -0.23434
2799 -0.033372 -0.062054 -0.013346 -0.082757 -0.10388 0.0060481 -0.044838 -0.070581 -0.02793 -0.037737 -0.28453 -0.067463 -0.024233 -0.2889
2800 -0.028144 -0.056635 -3.2615e-05 -0.10173 -0.15531 0.031978 -0.087502 -0.070333 -0.043068 -0.048341 -0.29483 -0.08312 -0.083605 -0.34866
2801 -0.042615 -0.10559 -0.034779 -0.12119 -0.21528 -0.011122 -0.11206 -0.10898 -0.085826 -0.1004 -0.31497 -0.11236 -0.11418 -0.27024
2802 0.0031337 -0.011808 0.069974 -0.070042 -0.13126 0.016869 -0.067258 -0.040876 -0.038904 0.0065931 -0.27547 -0.068823 -0.0033274 -0.23404
2803 -0.023758 -0.099319 -0.038743 -0.12551 -0.17193 -0.013021 -0.12059 -0.084408 -0.049122 -0.06191 -0.29053 -0.10802 -0.082909 -0.32882
2804 0.0055209 -0.0027901 0.00041016 -0.061929 -0.15084 -0.0060209 -0.087425 -0.05752 -0.059439 -0.019283 -0.28229 -0.054726 -0.07282 -0.27244
2805 -0.0044905 -0.055971 -0.043527 -0.069407 -0.13573 -0.028501 -0.043329 -0.039942 -0.0093571 -0.048406 -0.33515 -0.073803 -0.053551 -0.2686
2806 -0.015962 -0.067943 -0.030313 -0.074295 -0.15468 0.0024194 -0.12674 -0.093214 -0.051785 -0.02579 -0.27717 -0.06361 -0.013423 -0.20713
2807 -0.051023 -0.12262 -0.02971 -0.10402 -0.18258 -0.05223 -0.097626 -0.058655 -0.055113 -0.036813 -0.31266 -0.056067 0.018186 -0.19421
2808 -0.022015 -0.090905 -0.023917 -0.11142 -0.18104 -0.06805 -0.079129 -0.069237 -0.03167 -0.007766 -0.31576 -0.066343 -0.034695 -0.27558
2809 -0.021826 -0.053236 -0.031564 -0.08006 -0.16283 -0.03733 -0.084303 -0.080289 -0.053278 -0.0041491 -0.31803 -0.07737 -0.018537 -0.25389
2810 -0.026847 -0.075987 0.0056793 -0.093279 -0.17433 -0.06947 -0.10676 -0.077031 -0.044306 -0.0048023 -0.33668 -0.070357 -0.0097978 -0.27908
2811 -0.041509 -0.061408 -0.027977 -0.079257 -0.18603 -0.07978 -0.11354 -0.070053 -0.078304 -0.067245 -0.25876 -0.071813 -0.065329 -0.2705
2812 -0.03077 -0.04816 -0.012464 -0.089925 -0.16375 -0.030109 -0.10033 -0.070884 -0.047431 -0.035499 -0.25937 -0.03902 0.02727 -0.27099
2813 -0.034422 -0.085761 -0.051111 -0.1128 -0.16766 -0.061769 -0.11675 -0.081686 -0.026809 -0.063862 -0.32153 -0.069437 -0.015962 -0.30447
2814 -0.050923 -0.047112 -0.043208 -0.12054 -0.19064 -0.049049 -0.0962 -0.099028 -0.097437 -0.055835 -0.27991 -0.072854 -0.066383 -0.28186
2815 -0.075174 -0.1041 -0.057385 -0.15723 -0.19899 -0.089919 -0.17129 -0.11016 -0.10223 -0.084778 -0.20113 -0.11981 -0.080034 -0.28829
2816 -0.060696 -0.078254 -0.055202 -0.11072 -0.19144 -0.076119 -0.092357 -0.075852 -0.073383 -0.062241 -0.18456 -0.097517 -0.033696 -0.25341
2817 -0.052807 -0.076006 -0.0083883 -0.096287 -0.16346 -0.077678 -0.12993 -0.10934 -0.08362 -0.056265 -0.1672 -0.10495 -0.060077 -0.30279
2818 -0.029108 -0.058467 -0.035635 -0.12741 -0.16812 -0.097988 -0.11823 -0.071635 -0.033688 -0.019078 -0.15775 -0.07909 -0.0018683 -0.26424
2819 -0.03094 -0.048618 -0.055662 -0.11182 -0.17943 -0.12818 -0.059677 -0.091167 -0.075676 -0.0027709 -0.21498 -0.088027 -0.0716 -0.31278
2820 0.038779 -0.072219 0.027971 -0.081802 -0.14663 -0.061128 -0.027661 -0.037999 -0.047524 0.024506 -0.22938 -0.062324 -0.024041 -0.20351
2821 0.018097 -0.11359 -0.0041156 -0.11511 -0.15241 -0.11573 -0.11373 -0.079331 -0.011381 -0.0057673 -0.16215 -0.055781 -0.084352 -0.30645
2822 -0.021634 -0.092121 -0.036232 -0.15658 -0.20861 -0.11454 -0.15728 -0.086723 -0.082689 -0.02562 -0.27242 -0.091257 -0.092674 -0.31819
2823 0.0081747 -0.054853 -0.025319 -0.12518 -0.19292 -0.13275 -0.092491 -0.10381 -0.061227 -0.024574 -0.22971 -0.071134 -0.089805 -0.27449
2824 0.0094333 -0.059754 -0.035056 -0.094965 -0.18721 -0.11096 -0.085995 -0.040236 -0.036895 -0.018517 -0.32126 -0.077401 -0.035826 -0.26519
2825 -0.028538 -0.036375 -0.018533 -0.1164 -0.13941 -0.084437 -0.071268 -0.065648 -0.093452 -0.01233 -0.26194 -0.071537 -0.043077 -0.27256
2826 -0.021279 -0.052796 0.0056004 -0.10623 -0.17305 -0.093707 -0.090872 -0.06227 -0.05235 -0.038563 -0.21835 -0.10868 0.010251 -0.26776
2827 -0.0083808 -0.10052 -0.0017364 -0.09836 -0.20458 -0.10973 -0.075485 -0.097972 -0.012858 -0.032476 -0.2858 -0.062891 -0.1064 -0.27435
2828 -0.044362 -0.1119 -0.034423 -0.092048 -0.15666 -0.10177 -0.1027 -0.097193 -0.055676 -0.03186 -0.26498 -0.11648 -0.076351 -0.29092
2829 -0.019454 -0.06638 -0.03284 -0.086067 -0.15069 -0.11517 -0.048712 -0.088595 -0.035313 -0.032463 -0.2415 -0.032874 -0.034053 -0.2887
2830 0.00060502 -0.039381 -0.024677 -0.098925 -0.10387 -0.10733 -0.069796 -0.043587 -0.020361 0.032104 -0.22217 -0.043981 -0.051794 -0.25489
2831 -0.018486 -0.0023021 0.024976 -0.081543 -0.11985 -0.10576 -0.078789 -0.055829 -0.022759 0.018941 -0.19054 -0.059828 -0.024045 -0.24104
2832 -0.050218 -0.083943 -0.0080204 -0.11611 -0.14953 -0.13342 -0.070923 -0.10332 -0.080977 -0.0026922 -0.24784 -0.045715 -0.044427 -0.27695
2833 -0.012799 -0.048484 -0.036997 -0.09323 -0.092767 -0.11415 -0.071936 -0.079552 -0.058755 -0.0028654 -0.27275 -0.057541 -0.031668 -0.27224
2834 -0.036971 -0.087946 -0.022884 -0.12588 -0.13125 -0.12257 -0.10511 -0.088604 -0.076692 -0.028279 -0.23159 -0.087748 -0.091319 -0.36568
2835 -0.021742 -0.10132 -0.013561 -0.099376 -0.052265 -0.13123 -0.073963 -0.072676 -0.05764 -0.0049517 -0.26745 -0.082735 -0.06878 -0.27486
2836 -0.018893 -0.080798 -0.022068 -0.12438 -0.094593 -0.13712 -0.076526 -0.10594 -0.057748 -0.056175 -0.31784 -0.086501 -0.041782 -0.31606
2837 0.0071154 -0.079339 -0.069324 -0.11375 -0.072162 -0.15848 -0.12295 -0.07027 -0.046966 -0.032668 -0.2506 -0.089158 -0.078753 -0.29514
2838 -0.017386 -0.09687 0.00056872 -0.14533 -0.072721 -0.17752 -0.1341 -0.081032 -0.050483 -0.053651 -0.23834 -0.070075 -0.079994 -0.2788
2839 0.012353 -0.029482 0.024132 -0.1279 0.0099999 -0.12592 -0.082607 -0.074133 -0.0092712 0.047856 -0.26058 -0.048562 -0.028666 -0.22569
2840 -0.0081688 -0.070563 -0.033245 -0.10273 -0.055209 -0.14963 -0.13623 -0.078845 -0.072929 -0.021148 -0.27659 -0.092008 -0.088637 -0.31877
2841 0.0167 -0.060804 -0.062982 -0.084316 -0.064328 -0.17993 -0.094214 -0.069457 -0.045967 0.031649 -0.24176 -0.048765 -0.067708 -0.2293
2842 -0.028092 -0.074205 -0.030219 -0.1587 -0.15241 -0.19625 -0.13813 -0.093489 -0.075934 -0.032074 -0.30935 -0.068002 -0.09536 -0.2767
2843 -0.017473 -0.067676 -0.018435 -0.089823 -0.090916 -0.13208 -0.047121 -0.083401 -0.060952 -0.034447 -0.2761 -0.093918 -0.066761 -0.27429
2844 -0.0084643 -0.075208 -0.040702 -0.083971 -0.080145 -0.13583 -0.10616 -0.067752 -0.05876 -0.05248 -0.25999 -0.094355 -0.046372 -0.30014
2845 -0.014626 -0.096989 -0.013479 -0.09544 -0.10116 -0.18305 -0.14211 -0.064994 -0.031188 0.0046365 -0.25747 -0.077322 -0.080754 -0.24465
2846 -0.015827 -0.08849 -0.0073657 -0.084928 -0.079832 -0.13215 -0.11287 -0.097086 -0.032056 -0.010127 -0.25803 -0.062809 -0.077605 -0.2536
2847 0.00077155 -0.079421 -0.060453 -0.12773 -0.10463 -0.15497 -0.1212 -0.084448 -0.039623 -0.01872 -0.31489 -0.094195 -0.059596 -0.26166
2848 -0.02414 -0.10845 -0.064529 -0.1545 -0.15166 -0.19013 -0.11553 -0.06387 -0.064381 0.014617 -0.37 -0.10334 -0.080867 -0.30573
2849 0.042339 -0.044963 0.0051938 -0.080313 -0.10721 -0.15351 -0.069472 -0.058711 -0.039199 0.058854 -0.25028 -0.045129 -0.034469 -0.28353
2850 -0.014033 -0.087005 -0.051553 -0.11199 -0.11777 -0.1788 -0.1108 -0.065283 -0.041167 0.058651 -0.25719 -0.054815 -0.10942 -0.29643
2851 -0.016684 -0.088906 -0.04797 -0.11139 -0.16084 -0.21354 -0.078229 -0.084425 -0.056934 -0.0029926 -0.24699 -0.085722 -0.11435 -0.32868
2852 0.0031847 -0.043937 -0.011797 -0.12023 -0.1621 -0.1663 -0.14575 -0.067567 -0.049992 0.013224 -0.2138 -0.065469 -0.0060727 -0.32834
2853 -0.0016867 -0.041818 -0.024583 -0.085106 -0.086815 -0.15081 -0.10806 -0.086279 -0.03866 0.025871 -0.28178 -0.042756 0.009866 -0.32087
2854 -0.055758 -0.084059 -0.03498 -0.1299 -0.11591 -0.16474 -0.15049 -0.11928 -0.066008 -0.028992 -0.30348 -0.14079 -0.10211 -0.38824
2855 0.010341 -0.038551 0.012233 -0.081743 -0.10735 -0.16311 -0.088872 -0.051362 -0.058805 -0.0043453 -0.25937 -0.061159 -0.042977 -0.30448
2856 -0.058481 -0.14012 -0.037014 -0.14666 -0.13215 -0.19138 -0.12797 -0.11682 -0.076903 -0.025688 -0.2841 -0.13566 -0.11277 -0.32754
2857 -0.015242 -0.091883 -0.028161 -0.1012 -0.12119 -0.1733 -0.12665 -0.091046 -0.039611 0.00088836 -0.32346 -0.090752 -0.10633 -0.27935
2858 0.00020637 -0.069624 -0.011467 -0.094808 -0.12324 -0.20433 -0.081423 -0.069738 -0.055149 0.073515 -0.25748 -0.043189 -0.013341 -0.25661
2859 -0.037965 -0.073295 -0.083274 -0.15161 -0.15878 -0.20754 -0.16663 -0.08938 -0.071597 0.015372 -0.14053 -0.095836 -0.097052 -0.27627
2860 -0.040116 -0.16945 -0.043351 -0.15504 -0.17771 -0.18435 -0.09696 -0.11927 -0.10704 -0.024541 -0.17476 -0.11394 -0.11428 -0.32139
2861 0.025482 -0.064108 -0.032638 -0.16812 -0.12339 -0.20569 -0.098773 -0.047083 -0.028132 0.073026 0.00010895 -0.052959 -0.059234 -0.32156
2862 -0.0040492 -0.082099 -0.050805 -0.12878 -0.14661 -0.16802 -0.12353 -0.082305 -0.03562 0.044992 -0.021682 -0.10248 -0.033836 -0.28665
2863 -0.028171 -0.13244 -0.039951 -0.19516 -0.13667 -0.21554 -0.13877 -0.12863 -0.078748 -0.025241 -0.075323 -0.13341 -0.13123 -0.3784
2864 0.013168 -0.091381 -0.052628 -0.15217 -0.085842 -0.1986 -0.14551 -0.090699 -0.084285 0.0094861 -0.11985 -0.079799 -0.011158 -0.30988
2865 0.052837 -0.096782 -0.025935 -0.11799 -0.077251 -0.1682 -0.090237 -0.06393 -0.022773 0.054333 -0.15696 -0.059766 -0.05206 -0.30651
2866 0.069975 -0.041794 0.0014881 -0.1026 0.0039099 -0.18108 -0.083741 -0.047582 -0.068641 -0.0052702 -0.21679 -0.078733 -0.018251 -0.28044
2867 -0.013576 -0.082535 -0.058939 -0.1725 -0.033259 -0.1982 -0.13662 -0.086244 -0.079859 -0.041243 -0.15516 -0.07235 -0.078962 -0.32971
2868 -0.0011574 -0.030656 -0.024585 -0.14136 -0.032018 -0.20295 -0.1532 -0.079466 -0.041796 0.015203 -0.17228 -0.048436 0.0060964 -0.29513
2869 -0.029399 -0.079087 -0.082232 -0.12535 -0.034377 -0.1989 -0.1377 -0.10966 -0.067034 0.0026302 -0.23258 -0.067533 -0.014345 -0.3058
2870 0.01474 -0.0045983 -0.034589 -0.10964 0.024334 -0.15549 -0.1056 -0.087639 -0.044492 0.046757 -0.24064 -0.04591 -0.060046 -0.27352
2871 -0.020742 -0.11056 -0.015926 -0.11816 -0.057845 -0.17477 -0.12117 -0.088771 -0.03835 0.022624 -0.28692 -0.059326 -0.081188 -0.24592
2872 0.016517 0.012889 -0.048943 -0.11438 -0.051543 -0.17304 -0.093981 -0.031563 -0.032398 0.088011 -0.18433 -0.044993 -0.022349 -0.20265
2873 -0.015314 -0.079962 -0.02088 -0.1286 -0.10468 -0.2293 -0.080235 -0.074935 -0.051745 0.0095575 -0.22633 -0.08659 0.0092999 -0.30468
2874 -0.044616 -0.11903 -0.0089163 -0.19603 -0.11068 -0.19868 -0.096518 -0.065557 -0.052393 0.036174 -0.25788 -0.090687 -0.078561 -0.27495
2875 -0.010297 -0.088544 -0.042903 -0.1479 -0.0779 -0.20228 -0.092582 -0.081118 -0.064951 -0.0046788 -0.17789 -0.051463 -0.057213 -0.30511
2876 0.019482 -0.099815 0.0022401 -0.12241 -0.085989 -0.18298 -0.086075 -0.06606 -0.065319 0.001108 -0.24257 -0.05283 -0.032154 -0.2569
2877 0.02189 -0.077297 -0.045467 -0.16456 -0.081928 -0.21491 -0.045569 -0.081332 -0.077126 -0.0068452 -0.27516 -0.067757 -0.028805 -0.24661
2878 0.0039788 -0.081338 0.0017264 -0.17417 -0.069587 -0.20058 -0.095432 -0.071944 -0.069524 -0.0082784 -0.19184 -0.064743 -0.025897 -0.35229
2879 0.0055674 -0.087169 -0.04376 -0.1486 -0.10899 -0.22928 -0.1243 -0.078986 -0.069192 0.018748 -0.20903 -0.08702 -0.028038 -0.24072
2880 0.021596 -0.04704 -0.047827 -0.14961 -0.039665 -0.24861 -0.069359 -0.062998 -0.08703 0.0015753 -0.1616 -0.056937 -0.043439 -0.28447
2881 0.00058462 -0.12238 -0.003084 -0.16666 -0.071843 -0.18763 -0.076443 -0.051859 -0.043977 0.041852 -0.084247 -0.064404 -0.052451 -0.23143
2882 0.0033332 -0.053222 -0.050201 -0.14734 -0.034682 -0.2242 -0.099706 -0.10358 -0.060315 0.018639 0.050752 -0.09079 -0.1087 -0.27632
2883 -0.036468 -0.12592 -0.041408 -0.15142 -0.010021 -0.2347 -0.03693 -0.094443 -0.085623 -0.0079142 0.034021 -0.088637 -0.069193 -0.24861
2884 -0.03567 -0.062105 -0.034434 -0.13805 -0.0026701 -0.20651 -0.060713 -0.097565 -0.065251 -0.019077 0.06947 -0.089974 -0.030854 -0.25813
2885 -0.0043109 -0.078496 -0.037871 -0.15788 0.089761 -0.22083 -0.062137 -0.084257 -0.057059 -0.010831 0.15942 -0.05795 -0.071286 -0.34926
2886 -0.0098723 -0.087867 -0.038668 -0.17829 -0.021218 -0.20809 -0.12691 -0.067308 -0.045876 0.0065162 0.17095 -0.075407 -0.057117 -0.21787
2887 -0.0034337 -0.016148 -0.020085 -0.14204 0.079973 -0.22385 -0.1083 -0.06384 -0.009044 0.043593 0.10545 -0.065784 -0.053868 -0.2089
2888 0.020395 -0.04631 0.011408 -0.11588 0.036804 -0.21873 -0.085437 -0.075022 -0.061642 0.0086699 0.23356 -0.057191 -0.03118 -0.19133
2889 -0.0014964 -0.12625 -0.069048 -0.17012 -0.0090046 -0.2386 -0.12024 -0.065324 -0.04778 0.0033867 0.30677 -0.10408 -0.048411 -0.32204
2890 0.0035922 -0.093912 -0.031015 -0.14869 0.056457 -0.19746 -0.044634 -0.076786 -0.042327 0.036194 0.25773 -0.052484 -0.043112 -0.31261
2891 0.012041 -0.049913 -0.026222 -0.13556 0.094688 -0.22655 -0.046997 -0.064037 -0.051545 0.03851 0.21548 -0.050181 0.012216 -0.35013
2892 0.019299 -0.076634 -0.014179 -0.16123 0.077429 -0.21668 -0.064381 -0.073889 -0.027673 0.039837 0.19838 -0.065117 -0.095205 -0.23326
2893 -0.041972 -0.080766 -0.020556 -0.16375 0.08979 -0.22563 -0.14263 -0.094741 -0.040811 -0.015066 0.055523 -0.14313 -0.10465 -0.33042
2894 0.0038767 -0.063657 -0.023132 -0.13807 0.12568 -0.19172 -0.043028 -0.10578 -0.064418 -0.0061492 -0.013498 -0.075171 -0.025388 -0.27474
2895 0.017935 -0.10476 -0.056779 -0.16587 0.070182 -0.19359 -0.051291 -0.064025 -0.039966 0.052718 -0.027368 -0.052828 -0.050679 -0.25701
2896 0.020554 -0.037169 -0.029096 -0.14013 0.011973 -0.23774 -0.018915 -0.042376 -0.040854 0.048224 0.015831 -0.072604 -0.0355 -0.14293
2897 0.021673 -0.06901 -0.024693 -0.15179 -0.014686 -0.20092 -0.0093682 -0.047438 -0.040002 0.022891 -0.06252 -0.047871 -0.059801 -0.082973
2898 0.045311 -0.029381 0.0006903 -0.13155 0.037455 -0.19275 -0.0066017 -0.05728 -0.035519 0.026268 -0.015791 -0.071788 -0.0052528 -0.12408
2899 -0.0037802 -0.082313 -0.068697 -0.15106 -0.036503 -0.21386 -0.021615 -0.074422 -0.039047 0.036015 -0.023302 -0.089794 -0.051424 -0.17621
2900 -0.022252 -0.10533 -0.048503 -0.16615 -0.046822 -0.22499 -0.068119 -0.068624 -0.050435 -0.0079183 0.085848 -0.092111 -0.051255 -0.055698
2901 -0.009823 -0.035515 -0.03653 -0.093295 -0.014451 -0.20258 -0.0031621 -0.047566 -0.034243 0.045429 0.21252 -0.064558 -0.034967 -0.049856
2902 -0.0042044 -0.1022 -0.028837 -0.15715 -0.0035101 -0.24125 -0.060096 -0.032717 -0.058221 0.0042554 0.2157 -0.093205 -0.077388 -0.068275
2903 -0.010306 -0.10514 -0.020824 -0.17224 0.049941 -0.19369 -0.082889 0.032751 -0.031368 0.0019222 0.28319 -0.086101 -0.069759 -0.11681
2904 0.0074029 -0.066369 -0.033621 -0.16713 0.047442 -0.23714 -0.066243 0.010779 -0.066196 -0.028471 0.22093 -0.072118 -0.058361 -0.27646
2905 0.0032915 -0.05154 -0.064327 -0.16533 0.13705 -0.20135 -0.093116 0.046937 -0.037084 0.011516 0.35077 -0.040735 -0.049482 -0.26513
2906 0.02585 -0.082451 -0.0077442 -0.11484 0.13672 -0.21688 -0.032079 0.038295 -0.032902 0.0062227 0.3227 -0.036361 -0.010513 -0.2683
2907 0.019279 -0.086602 -0.044051 -0.14886 0.072105 -0.22382 -0.074103 0.0068036 -0.033009 0.0015395 0.31496 -0.053588 -0.038605 -0.18647
2908 -0.0025627 -0.12109 -0.016738 -0.16562 0.096547 -0.22875 -0.053886 -0.034408 -0.027837 -0.014084 0.35259 -0.086065 -0.073236 -0.27222
2909 -0.004144 -0.056514 -0.067065 -0.16111 0.058688 -0.21394 -0.12665 -0.03408 -0.054775 0.022083 0.29624 -0.068582 -0.051437 -0.21311
2910 0.0083946 -0.091446 -0.031941 -0.13141 0.076689 -0.23231 -0.088283 -0.036522 -0.052153 0.02668 0.39579 -0.080578 -0.070298 -0.22826
2911 -0.0056768 -0.15469 0.015852 -0.17085 0.0099999 -0.22833 -0.057437 -0.037834 -0.0381 0.038197 0.3403 -0.10511 -0.09358 -0.11607
2912 -0.030008 -0.11363 -0.059065 -0.14555 -0.050089 -0.22535 -0.05434 -0.054645 -0.048208 0.011154 0.37558 -0.093302 -0.064061 -0.047568
2913 0.017 -0.11357 -0.035282 -0.1723 -0.0055379 -0.22497 0.014476 -0.019667 -0.032106 0.02786 0.35188 -0.049218 -0.00066237 0.025673
2914 -0.016681 -0.02876 -0.016879 -0.13243 -0.010497 -0.2086 -0.042687 -0.014399 -0.047254 -0.017173 0.35781 -0.074695 -0.034824 0.087855
2915 -0.034302 -0.079722 -0.068255 -0.14861 -0.0038856 -0.23371 -0.10182 -0.055781 -0.087192 -0.024336 0.34842 -0.084552 -0.023525 0.033247
2916 -0.033514 -0.14615 -0.070462 -0.16751 -0.049845 -0.22735 -0.036864 -0.024953 -0.047589 -0.012279 0.4324 -0.056149 -0.11443 0.022038
2917 -0.017455 -0.080644 -0.022799 -0.17571 -0.0043234 -0.22571 -0.012208 0.076176 -0.055987 0.0058177 0.40184 -0.099745 -0.076808 -0.06892
2918 0.012284 -0.087605 -0.014226 -0.18144 -0.075112 -0.31199 -0.065121 0.071454 -0.030675 0.0089946 0.46712 -0.061452 -0.088059 -0.072419
2919 -0.011888 -0.065076 -0.020983 -0.16301 -0.018081 -0.19664 -0.022355 0.081522 -0.061293 -0.0064986 0.5607 -0.10338 -0.09203 -0.10997
2920 -0.0094392 -0.12087 -0.00086945 -0.1846 -0.03791 -0.24347 -0.042658 0.0857 -0.06874 0.022038 0.44896 -0.078445 -0.057672 -0.22398
2921 0.014469 -0.044289 -0.046696 -0.14644 -0.009209 -0.21394 -0.017082 0.069858 -0.044088 0.023665 0.54021 -0.068992 -0.091943 -0.17049
2922 -0.016772 -0.14122 -0.027033 -0.19603 -0.055468 -0.23588 -0.065275 0.051236 -0.034766 -0.014718 0.49961 -0.099729 -0.051644 -0.24045
2923 -0.013723 -0.058801 -0.03826 -0.14278 -0.039147 -0.18362 -0.0037285 -0.0097054 -0.064434 -0.024901 0.35153 -0.10086 -0.10354 -0.21993
2924 -0.044885 -0.12143 -0.053097 -0.17408 -0.067136 -0.24096 -0.026062 -0.040807 -0.092101 -0.025545 0.19253 -0.11799 -0.12371 -0.049279
2925 -0.065986 -0.10627 -0.094243 -0.19712 -0.095215 -0.26196 -0.071735 -0.008989 -0.066039 -0.042018 0.17122 -0.11416 -0.1011 0.0031227
2926 -0.019467 -0.10169 -0.0279 -0.13598 -0.030823 -0.20047 -0.063229 0.017849 -0.022077 0.0052291 0.18647 -0.066626 -0.076949 0.13574
2927 -0.035349 -0.10647 -0.075237 -0.16622 -0.0093023 -0.24661 -0.0038924 0.018827 -0.061325 -0.024894 0.26775 -0.093012 -0.11175 0.11034
2928 -0.01899 -0.066677 -0.045194 -0.15279 -0.064331 -0.24229 -0.017086 0.026906 -0.041873 0.030333 0.32024 -0.082749 -0.10214 0.21342
2929 0.020898 -0.029198 0.00025929 -0.1788 0.0023899 -0.19701 0.019031 0.11407 -0.02475 0.01717 0.32026 -0.044096 -0.0065233 0.14422
2930 0.019137 -0.072099 -0.024528 -0.12066 0.005041 -0.20577 -0.0075428 0.14811 -0.018618 0.0019964 0.44307 -0.062113 -0.038875 0.10892
2931 0.023466 -0.06233 -0.019134 -0.13982 -0.010708 -0.20208 0.026214 0.14336 0.0047442 0.030823 0.43443 -0.057019 -0.038496 0.1671
2932 -0.031466 -0.059202 -0.036321 -0.14916 -0.078897 -0.22909 -0.03805 0.10235 -0.057034 -0.0119 0.45427 -0.10755 -0.032677 -0.045436
2933 -0.031517 -0.10003 -0.026998 -0.17421 -0.034446 -0.22199 -0.050333 0.10011 -0.038581 -0.018823 0.50823 -0.091413 -0.034008 -0.024084
2934 -0.048069 -0.081224 -0.061485 -0.18231 -0.023585 -0.22592 -0.071687 0.068225 -0.070789 -0.035436 0.38639 -0.078799 -0.08921 -0.16781
2935 -0.02463 -0.14404 -0.049262 -0.17142 -0.086203 -0.22501 -0.0879 0.076133 -0.059377 -0.012189 0.41223 -0.10988 -0.072451 -0.12736
2936 -0.014871 -0.10263 -0.050538 -0.14847 -0.054882 -0.20746 0.014846 0.083441 -0.028395 -0.012893 0.24998 -0.060193 -0.0079524 0.0015605
2937 -0.0065427 -0.025248 -0.066725 -0.15523 -0.044211 -0.18219 -0.014477 0.099879 -0.058202 -0.011136 0.25219 -0.08271 -0.041854 0.1031
2938 -0.033394 -0.10722 -0.011032 -0.16234 -0.0457 -0.20611 0.0053795 0.15907 -0.0398 -0.022819 0.23314 -0.093906 -0.055395 0.12369
2939 -0.0059054 -0.1183 -0.059939 -0.1725 -0.044339 -0.21103 -0.11661 0.12608 -0.094238 -0.052012 0.21508 -0.085443 -0.049686 0.096295
2940 -0.0092468 -0.042581 -0.058096 -0.15731 -0.028708 -0.22314 -0.045807 0.13757 -0.017596 0.015185 0.18421 -0.07787 0.015272 0.22994
2941 -0.041328 -0.066362 -0.00078239 -0.14963 -0.052777 -0.19689 -0.10673 0.13429 -0.049974 -0.029749 0.15329 -0.080986 -0.044369 0.16011
2942 -0.04855 -0.063514 -0.089859 -0.18221 -0.056056 -0.23016 -0.039964 0.11043 -0.053121 -0.038532 0.26832 -0.087163 -0.03412 0.16247
2943 -0.051131 -0.13119 -0.078096 -0.19533 -0.081535 -0.23972 -0.10669 0.10357 -0.088759 -0.025785 0.26303 -0.09149 -0.047752 0.16046
2944 -0.050962 -0.1521 -0.073283 -0.15822 -0.057573 -0.1699 -0.093601 0.10803 -0.043117 0.001752 0.26983 -0.13773 -0.037503 0.17028
2945 -0.023224 -0.10919 -0.08687 -0.14716 -0.063662 -0.12685 -0.083905 0.12547 -0.044665 -0.0077612 0.1506 -0.081083 -0.023004 0.11347
2946 -0.044145 -0.086668 -0.074406 -0.19513 -0.10798 -0.16248 -0.095718 0.1114 -0.077412 -0.032304 0.12275 -0.08586 -0.011395 0.12541
2947 -0.048766 -0.14096 -0.1103 -0.17676 -0.08021 -0.18831 -0.11976 0.16584 -0.0766 -0.045048 0.11692 -0.094567 0.036143 0.088778
2948 -0.0012379 -0.051661 -0.0633 -0.12345 -0.049809 -0.20642 -0.096975 0.16524 -0.041288 0.0033793 0.16252 -0.068863 0.0046919 0.13957
2949 -0.035759 -0.071092 -0.056127 -0.17082 -0.083178 -0.19832 -0.072259 0.15892 -0.035806 0.021296 0.023998 -0.12695 0.049991 0.21839
2950 0.0033494 -0.079403 -0.037764 -0.13165 -0.10552 -0.17965 -0.079222 0.17681 -0.016993 0.018373 0.15344 -0.093297 0.066139 0.37952
2951 -0.019622 -0.11565 -0.04425 -0.16346 -0.087736 -0.16069 -0.070096 0.12629 -0.050621 0.00033972 0.14629 -0.088814 0.019058 0.37927
2952 -0.0042634 0.00034464 -0.035187 -0.11059 -0.081735 -0.074412 -0.069939 0.10856 -0.033919 -0.029433 0.21078 -0.05588 0.047827 0.32767
2953 -0.060435 -0.13117 -0.068604 -0.18025 -0.10675 -0.10167 -0.064913 0.09831 -0.051057 -0.033077 0.026185 -0.11356 0.011935 0.30856
2954 -0.032856 -0.14929 -0.076081 -0.18592 -0.11075 -0.12423 -0.10687 0.13665 -0.070185 -0.06885 0.084934 -0.11321 -0.00010592 0.31092
2955 -0.025348 -0.074059 -0.050508 -0.14363 -0.084001 -0.144 -0.05392 0.16615 -0.038942 -0.039743 0.072903 -0.10635 -0.020797 0.26278
2956 -0.0072289 -0.09015 -0.022554 -0.11533 -0.0532 -0.14448 -0.072173 0.17002 -0.05505 -0.0019862 -0.045188 -0.032647 -0.00065853 0.22252
2957 -0.01597 -0.071041 -0.038531 -0.14302 -0.060009 -0.11654 -0.12042 0.16079 -0.031878 0.020161 0.030292 -0.074684 0.05315 0.15246
2958 -0.0013717 -0.037962 0.0061019 -0.13159 -0.098978 -0.04565 -0.05033 0.16624 -0.0054256 0.024627 0.1187 -0.056181 0.035449 0.070646
2959 -0.070693 -0.089834 -0.069505 -0.1699 -0.12234 -0.02016 -0.095923 0.099219 -0.066293 -0.039156 0.11043 -0.094587 -0.058342 -0.00081219
2960 -0.040164 -0.084285 -0.021242 -0.18101 -0.069896 0.11645 -0.091417 0.091548 -0.023761 -0.056869 0.066849 -0.098064 0.017946 0.031759
2961 -0.019346 -0.077986 -0.023849 -0.121 -0.063755 -0.06449 -0.04159 0.10923 -0.018579 -0.044482 0.027968 -0.1142 0.0031349 0.32582
2962 0.0055028 -0.0017872 -0.041055 -0.14992 -0.075193 -0.13689 -0.065244 0.14206 -0.029007 -0.0014252 0.050268 -0.074598 0.053124 0.23457
2963 0.0055414 -0.020798 -0.034732 -0.13787 -0.069392 -0.14719 -0.019197 0.14213 -0.028914 0.00098159 0.013327 -0.041514 0.018632 0.30797
2964 -0.00427 -0.04839 0.008391 -0.1321 -0.083901 -0.082079 -0.037131 0.20602 0.017428 -0.025012 0.061886 -0.056041 0.070591 0.31146
[truncated: 73,878 more chars]
