# Supplementary material for: Insulin modulates the frequency of Ca2+ oscillations in mouse pancreatic islets
Source: PLoS One. 2017 Aug 28;12(8):e0183569. doi: 10.1371/journal.pone.0183569 (PMC5573301; doi:10.1371/journal.pone.0183569)
Supplement: S1 File — All the time traces of detrended Ca2+ oscillations for constant insulin infusion (0, 100, or 1000 nM) and alternating insulin infusion (100, 500, or 1000 nM with 4 or 5 min periods) were compressed as a single file, S1_File.zip, in which each imaging experiment was recorded as a text file where the first column represents time (sec) and the following columns represent detrended Ca2+ traces from multiple islets. (ZIP) [file pone.0183569.s001.zip › data_100I_4.txt]

1 -0.11537 -0.14739 -0.10525 -0.14495 -0.048031 -0.16078 -0.18111 -0.22904 -0.23906 -0.17914 0.026575 -0.14047 -0.078446 -0.30012 -0.097742 -0.060797
2 -0.1007 -0.14512 -0.080735 -0.11956 -0.041814 -0.14903 -0.15209 -0.21279 -0.19439 -0.16023 0.057108 -0.11801 -0.063729 -0.27486 -0.064142 -0.03114
3 -0.11477 -0.15387 -0.10341 -0.13194 -0.054047 -0.15793 -0.15178 -0.22904 -0.18622 -0.16765 0.036911 -0.13158 -0.069732 -0.30122 -0.074952 -0.055143
4 -0.10293 -0.13724 -0.084293 -0.11263 -0.03876 -0.1455 -0.14771 -0.21507 -0.21175 -0.16884 0.044264 -0.12739 -0.057855 -0.27593 -0.070122 -0.029046
5 -0.10925 -0.13044 -0.090193 -0.13034 -0.053743 -0.1528 -0.15535 -0.21896 -0.20919 -0.16236 0.029258 -0.1339 -0.063218 -0.29287 -0.076411 -0.04538
6 -0.12343 -0.16517 -0.11328 -0.14338 -0.062386 -0.17233 -0.17924 -0.22675 -0.22853 -0.18102 0.026281 -0.15308 -0.077541 -0.3133 -0.085071 -0.047123
7 -0.10866 -0.13399 -0.088101 -0.12918 -0.05984 -0.151 -0.15367 -0.22531 -0.20689 -0.17301 0.039914 -0.14501 -0.063774 -0.29223 -0.076201 -0.064596
8 -0.099449 -0.14985 -0.085001 -0.11921 -0.034043 -0.1464 -0.14616 -0.2152 -0.18703 -0.16075 0.030447 -0.13192 -0.055867 -0.26397 -0.076011 -0.034709
9 -0.10455 -0.15881 -0.10656 -0.1249 -0.042416 -0.17214 -0.16502 -0.22328 -0.2226 -0.18138 0.03626 -0.13986 -0.06267 -0.29086 -0.087441 -0.053492
10 -0.1131 -0.15668 -0.10028 -0.1349 -0.053249 -0.16116 -0.15967 -0.22617 -0.21764 -0.18351 0.040154 -0.14196 -0.071373 -0.30006 -0.084671 -0.046755
11 -0.10822 -0.14021 -0.094569 -0.12322 -0.035322 -0.14623 -0.14991 -0.21489 -0.21581 -0.18077 0.038687 -0.13053 -0.067926 -0.27445 -0.07848 -0.050878
12 -0.11304 -0.15286 -0.11184 -0.14209 -0.039945 -0.15672 -0.16847 -0.22826 -0.21105 -0.17815 0.0384 -0.14581 -0.076719 -0.29342 -0.07416 -0.057921
13 -0.084625 -0.1307 -0.075787 -0.091152 -0.034988 -0.14826 -0.1474 -0.20002 -0.18789 -0.1666 0.060293 -0.11903 -0.055022 -0.27256 -0.05944 -0.024995
14 -0.10699 -0.15072 -0.091446 -0.11943 -0.043572 -0.16497 -0.15788 -0.2174 -0.22449 -0.182 0.045846 -0.13706 -0.066975 -0.28029 -0.06979 -0.039828
15 -0.09006 -0.12037 -0.086836 -0.10589 -0.028955 -0.14511 -0.12801 -0.19949 -0.18087 -0.15318 0.05851 -0.12186 -0.063568 -0.27388 -0.0509 -0.022781
16 -0.097627 -0.14633 -0.085055 -0.1051 -0.035358 -0.17137 -0.14451 -0.21703 -0.19256 -0.16612 0.039823 -0.14322 -0.062061 -0.26829 -0.07735 -0.037804
17 -0.082064 -0.13708 -0.088604 -0.10182 -0.020281 -0.15979 -0.13525 -0.2046 -0.20161 -0.16296 0.051106 -0.13714 -0.068704 -0.2631 -0.066619 -0.024207
18 -0.11206 -0.14151 -0.11535 -0.12505 -0.049224 -0.16414 -0.15214 -0.21922 -0.2107 -0.17607 0.041459 -0.14604 -0.066236 -0.2795 -0.083949 -0.04168
19 -0.096098 -0.14526 -0.094233 -0.11165 -0.031697 -0.16744 -0.14419 -0.21187 -0.19232 -0.17938 0.053473 -0.14611 -0.064959 -0.28867 -0.071329 -0.048043
20 -0.092946 -0.12779 -0.10478 -0.11799 -0.03814 -0.17122 -0.14015 -0.21802 -0.20496 -0.17264 0.047656 -0.1389 -0.069472 -0.28429 -0.068679 -0.049226
21 -0.10143 -0.14437 -0.10834 -0.10089 -0.031424 -0.15903 -0.14916 -0.22134 -0.21911 -0.16939 0.035249 -0.15346 -0.067965 -0.2871 -0.085819 -0.045159
22 -0.08451 -0.1194 -0.074431 -0.097664 -0.016077 -0.15488 -0.13192 -0.20043 -0.17598 -0.166 0.056282 -0.12732 -0.047988 -0.25532 -0.053449 -0.028803
23 -0.091487 -0.14549 -0.09664 -0.099379 -0.03179 -0.16753 -0.1413 -0.215 -0.20528 -0.16515 0.050675 -0.13493 -0.081951 -0.27971 -0.072478 -0.039006
24 -0.096454 -0.14393 -0.088749 -0.11751 -0.035293 -0.15428 -0.13942 -0.20954 -0.20561 -0.15701 0.060359 -0.13592 -0.057944 -0.27343 -0.072898 -0.038839
25 -0.082842 -0.12161 -0.079129 -0.089128 -0.0059161 -0.15672 -0.13193 -0.20198 -0.1854 -0.15391 0.058202 -0.12951 -0.060397 -0.25754 -0.060218 -0.022032
26 -0.092179 -0.13236 -0.087318 -0.10461 -0.030009 -0.17156 -0.15036 -0.21613 -0.2135 -0.16422 0.061695 -0.14329 -0.05677 -0.27838 -0.073018 -0.043025
27 -0.10201 -0.12495 -0.086147 -0.097238 -0.047152 -0.17145 -0.16399 -0.22261 -0.18136 -0.17237 0.052588 -0.13921 -0.070873 -0.27362 -0.065138 -0.018968
28 -0.10756 -0.13573 -0.10659 -0.11517 -0.035386 -0.17722 -0.14655 -0.20875 -0.20057 -0.16951 0.052361 -0.13366 -0.068856 -0.27607 -0.074217 -0.032041
29 -0.10406 -0.12367 -0.084106 -0.093837 -0.037059 -0.17025 -0.13961 -0.21507 -0.19819 -0.16639 0.058735 -0.12991 -0.074279 -0.26957 -0.074597 -0.050714
30 -0.091998 -0.10712 -0.090815 -0.10288 -0.021752 -0.15911 -0.12681 -0.19877 -0.18397 -0.15752 0.067018 -0.12112 -0.041992 -0.24823 -0.061847 -0.013998
31 -0.088465 -0.12386 -0.085924 -0.098607 -0.029595 -0.15603 -0.12384 -0.19977 -0.18448 -0.1632 0.056091 -0.13175 -0.055425 -0.27522 -0.074947 -0.030511
32 -0.087072 -0.11238 -0.074594 -0.093071 -0.026698 -0.17834 -0.13673 -0.19892 -0.1844 -0.15434 0.050364 -0.13545 -0.057988 -0.2688 -0.076757 -0.016384
33 -0.089479 -0.12979 -0.087633 -0.087596 -0.029271 -0.16313 -0.13114 -0.19953 -0.20361 -0.15715 0.056618 -0.13576 -0.049341 -0.26685 -0.067427 -0.022487
34 -0.087886 -0.12395 -0.075262 -0.10335 -0.031924 -0.1599 -0.12751 -0.20046 -0.19307 -0.16028 0.060241 -0.13193 -0.040044 -0.25308 -0.074486 -0.03596
35 -0.099174 -0.12937 -0.10715 -0.10722 -0.042167 -0.17099 -0.13528 -0.21128 -0.21425 -0.16696 0.040624 -0.14661 -0.061007 -0.26387 -0.074446 -0.052763
36 -0.091231 -0.11877 -0.097101 -0.08753 -0.031271 -0.16701 -0.13005 -0.20055 -0.20265 -0.16617 0.045037 -0.13882 -0.05178 -0.2601 -0.076416 -0.027776
37 -0.10336 -0.1364 -0.09466 -0.10235 -0.048644 -0.16828 -0.13479 -0.209 -0.1918 -0.16927 0.04256 -0.13818 -0.053833 -0.28534 -0.068586 -0.038829
38 -0.11736 -0.15223 -0.107 -0.12628 -0.058237 -0.18216 -0.15764 -0.21572 -0.21402 -0.17632 0.021084 -0.154 -0.061496 -0.28442 -0.073896 -0.060953
39 -0.087232 -0.11476 -0.081839 -0.095344 -0.03412 -0.16782 -0.13503 -0.20202 -0.19263 -0.15644 0.048857 -0.13128 -0.045739 -0.25979 -0.076636 -0.039086
40 -0.07828 -0.10124 -0.079718 -0.078319 -0.028803 -0.15311 -0.12046 -0.19208 -0.19013 -0.14583 0.06516 -0.11417 -0.033812 -0.22927 -0.053855 -0.015639
41 -0.087247 -0.124 -0.067757 -0.11036 -0.029746 -0.16609 -0.13036 -0.19967 -0.19 -0.16292 0.047263 -0.13691 -0.055345 -0.26126 -0.077525 -0.038542
42 -0.11237 -0.12271 -0.096697 -0.12303 -0.056019 -0.17995 -0.15517 -0.21958 -0.21699 -0.17922 0.024646 -0.15717 -0.058368 -0.27408 -0.086395 -0.055615
43 -0.097071 -0.13149 -0.10476 -0.11846 -0.042913 -0.17505 -0.15599 -0.22009 -0.21546 -0.16988 0.04029 -0.14104 -0.054501 -0.2682 -0.079345 -0.050978
44 -0.086808 -0.11247 -0.086635 -0.098008 -0.022726 -0.15903 -0.12593 -0.20222 -0.18303 -0.16056 0.057363 -0.1435 -0.049124 -0.25617 -0.055805 -0.022461
45 -0.090326 -0.13287 -0.10082 -0.10579 -0.028739 -0.1722 -0.13614 -0.20238 -0.19584 -0.16663 0.048556 -0.13239 -0.057327 -0.25288 -0.072504 -0.049844
46 -0.088183 -0.12421 -0.098144 -0.10937 -0.041292 -0.1695 -0.1467 -0.20712 -0.20801 -0.16757 0.033189 -0.12911 -0.05607 -0.27732 -0.075994 -0.054417
47 -0.09949 -0.12972 -0.10795 -0.1219 -0.045965 -0.1812 -0.13948 -0.20619 -0.20057 -0.16344 0.031983 -0.14559 -0.062643 -0.26333 -0.072944 -0.050941
48 -0.087507 -0.11819 -0.1081 -0.11448 -0.044148 -0.19153 -0.1517 -0.20279 -0.19135 -0.16581 0.045896 -0.14464 -0.044266 -0.27129 -0.079074 -0.057074
49 -0.090794 -0.11568 -0.10003 -0.10461 -0.045021 -0.17165 -0.16424 -0.19586 -0.2127 -0.17689 0.034859 -0.15232 -0.053529 -0.26656 -0.079674 -0.048317
50 -0.074062 -0.098657 -0.086241 -0.087646 -0.028935 -0.16164 -0.13445 -0.19304 -0.19187 -0.14827 0.051112 -0.12666 -0.031112 -0.2405 -0.064424 -0.03888
51 -0.091649 -0.10343 -0.09923 -0.099691 -0.033838 -0.16603 -0.14318 -0.19442 -0.19083 -0.15421 0.051315 -0.1342 -0.056405 -0.25275 -0.073503 -0.043183
52 -0.089506 -0.13318 -0.112 -0.12175 -0.037511 -0.15956 -0.14921 -0.20848 -0.21305 -0.16362 0.042839 -0.14651 -0.055998 -0.27415 -0.084883 -0.047976
53 -0.084833 -0.11427 -0.094159 -0.10816 -0.029564 -0.15471 -0.12912 -0.18512 -0.19834 -0.15112 0.049142 -0.13295 -0.044031 -0.25785 -0.072263 -0.028559
54 -0.07572 -0.11026 -0.087208 -0.11597 -0.038867 -0.14963 -0.14346 -0.18697 -0.20287 -0.15801 0.045495 -0.13241 -0.031314 -0.26198 -0.079203 -0.038022
55 -0.077568 -0.095288 -0.083827 -0.09186 -0.02301 -0.1494 -0.11176 -0.18096 -0.19019 -0.15342 0.063108 -0.12651 -0.034487 -0.25708 -0.067293 -0.028866
56 -0.090425 -0.11571 -0.095847 -0.11279 -0.049493 -0.16778 -0.15004 -0.209 -0.21749 -0.17888 0.046771 -0.14786 -0.0543 -0.2761 -0.085213 -0.054159
57 -0.080722 -0.10341 -0.090756 -0.090069 -0.031747 -0.16017 -0.12816 -0.19752 -0.18336 -0.16025 0.042775 -0.13038 -0.042343 -0.25376 -0.067332 -0.030032
58 -0.10354 -0.13377 -0.10468 -0.1248 -0.03447 -0.16636 -0.15533 -0.20008 -0.20468 -0.17054 0.026468 -0.16215 -0.065076 -0.27707 -0.091132 -0.053225
59 -0.076676 -0.10079 -0.076554 -0.10941 -0.027403 -0.14968 -0.13295 -0.1911 -0.18784 -0.14783 0.047661 -0.12581 -0.045699 -0.25252 -0.079402 -0.028248
60 -0.085224 -0.096819 -0.083054 -0.091453 -0.021576 -0.15001 -0.13062 -0.17461 -0.18146 -0.1469 0.056664 -0.13399 -0.013172 -0.2334 -0.058682 -0.037111
61 -0.072161 -0.089061 -0.066663 -0.082658 -0.029959 -0.1451 -0.10989 -0.18306 -0.17075 -0.1487 0.055428 -0.1228 -0.021675 -0.2488 -0.069482 -0.015004
62 -0.075718 -0.072493 -0.071542 -0.094093 -0.024212 -0.14968 -0.11799 -0.17714 -0.18557 -0.14936 0.066701 -0.11696 -0.022228 -0.2469 -0.057112 -0.0041574
63 -0.081705 -0.083135 -0.073162 -0.10024 -0.032555 -0.16725 -0.12952 -0.18493 -0.17368 -0.15207 0.057064 -0.12411 -0.031681 -0.25922 -0.066061 -0.0298
64 -0.077582 -0.091438 -0.077041 -0.089252 -0.031969 -0.16085 -0.12425 -0.18101 -0.19492 -0.14543 0.063597 -0.12933 -0.028884 -0.24084 -0.056111 -0.020584
65 -0.07916 -0.09004 -0.0762 -0.093697 -0.030592 -0.15362 -0.12386 -0.18626 -0.18642 -0.14072 0.0563 -0.13273 -0.025057 -0.24926 -0.060141 -0.026877
66 -0.089437 -0.11195 -0.085129 -0.10662 -0.035805 -0.15874 -0.11692 -0.19356 -0.20444 -0.15874 0.035814 -0.13443 -0.04319 -0.26852 -0.081571 -0.0189
67 -0.082624 -0.088034 -0.072799 -0.10273 -0.033718 -0.16624 -0.11601 -0.18176 -0.18059 -0.1565 0.043417 -0.12661 -0.023443 -0.2482 -0.065251 -0.026093
68 -0.073951 -0.097516 -0.074568 -0.090851 -0.049571 -0.16117 -0.12196 -0.18304 -0.18765 -0.15308 0.05393 -0.14275 -0.034526 -0.25043 -0.07393 -0.018456
69 -0.074448 -0.083819 -0.053957 -0.088946 -0.030754 -0.16654 -0.11881 -0.18458 -0.18183 -0.1572 0.050673 -0.13272 -0.023499 -0.25683 -0.05078 -0.012539
70 -0.067226 -0.085271 -0.066097 -0.09215 -0.023147 -0.16921 -0.12422 -0.16444 -0.18922 -0.13609 0.061606 -0.11614 -0.021532 -0.23839 -0.04749 -0.019102
71 -0.075493 -0.1002 -0.047366 -0.097235 -0.036871 -0.1706 -0.13404 -0.1795 -0.19871 -0.15244 0.05171 -0.12533 -0.037455 -0.23576 -0.0711 -0.032005
72 -0.06052 -0.091235 -0.045255 -0.07277 -0.020374 -0.14934 -0.11521 -0.17336 -0.16031 -0.13992 0.061343 -0.11993 -0.023208 -0.22838 -0.03762 -0.017289
73 -0.072667 -0.097737 -0.057465 -0.090604 -0.024037 -0.16944 -0.11947 -0.18113 -0.16721 -0.14843 0.063236 -0.12832 -0.029981 -0.24896 -0.06425 -0.010942
74 -0.075894 -0.09885 -0.059984 -0.092089 -0.03757 -0.17758 -0.13121 -0.18981 -0.17259 -0.16213 0.052069 -0.15023 -0.018824 -0.26429 -0.084679 -0.022765
75 -0.090792 -0.083602 -0.057953 -0.10249 -0.041633 -0.18463 -0.1185 -0.17952 -0.18198 -0.15945 0.048443 -0.13782 -0.032207 -0.25159 -0.065309 -0.023768
76 -0.085699 -0.094384 -0.042382 -0.094749 -0.032346 -0.16092 -0.12839 -0.18422 -0.17369 -0.1536 0.057696 -0.13338 -0.03185 -0.24564 -0.062629 -0.020981
77 -0.089186 -0.091436 -0.055712 -0.1049 -0.047369 -0.17605 -0.1395 -0.1936 -0.19302 -0.16042 0.041189 -0.14439 -0.031993 -0.26764 -0.082489 -0.0097242
78 -0.060113 -0.072078 -0.043981 -0.090718 -0.043312 -0.16365 -0.12622 -0.17206 -0.1558 -0.14348 0.073112 -0.12362 -0.018906 -0.23557 -0.047729 -0.0037373
79 -0.0857 -0.1024 -0.07079 -0.10499 -0.048536 -0.15729 -0.13572 -0.19624 -0.18151 -0.15654 0.046775 -0.13758 -0.044869 -0.25288 -0.064979 -0.03836
80 -0.079798 -0.10731 -0.06419 -0.10669 -0.046769 -0.18229 -0.1347 -0.19122 -0.17706 -0.16116 0.047249 -0.13183 -0.033612 -0.2553 -0.068718 -0.020544
81 -0.088215 -0.094985 -0.070969 -0.085972 -0.046142 -0.16547 -0.1298 -0.18329 -0.17442 -0.16418 0.060472 -0.132 -0.038465 -0.24852 -0.055818 -0.021507
82 -0.084252 -0.10582 -0.073828 -0.097047 -0.066935 -0.16394 -0.14231 -0.18862 -0.18742 -0.16125 0.045335 -0.14656 -0.017548 -0.25362 -0.054928 -0.04043
83 -0.095169 -0.10609 -0.088897 -0.11132 -0.059208 -0.16838 -0.15149 -0.19013 -0.19596 -0.15644 0.037548 -0.13424 -0.044641 -0.25197 -0.080998 -0.053953
84 -0.089746 -0.099252 -0.081307 -0.10994 -0.043901 -0.16176 -0.13084 -0.18776 -0.19006 -0.15441 0.034701 -0.14134 -0.018933 -0.26692 -0.072738 -0.038536
85 -0.094374 -0.097884 -0.070676 -0.13242 -0.042104 -0.17465 -0.12003 -0.17203 -0.18451 -0.15191 0.030585 -0.14346 -0.034716 -0.26075 -0.054187 -0.020899
86 -0.092461 -0.11619 -0.094595 -0.1113 -0.052258 -0.16928 -0.13703 -0.1825 -0.20783 -0.15892 0.033918 -0.1467 -0.052019 -0.26612 -0.070147 -0.045912
87 -0.074248 -0.098688 -0.047035 -0.09261 -0.045601 -0.1613 -0.12304 -0.17833 -0.15146 -0.13979 0.054591 -0.1348 -0.028352 -0.24063 -0.056667 -0.026635
88 -0.087065 -0.12785 -0.080724 -0.12126 -0.069034 -0.18857 -0.15126 -0.19955 -0.19366 -0.1507 0.039284 -0.15181 -0.044185 -0.26133 -0.069557 -0.045658
89 -0.067502 -0.078063 -0.056353 -0.10048 -0.050917 -0.15783 -0.11938 -0.18332 -0.17174 -0.14707 0.041218 -0.14379 -0.030578 -0.249 -0.048207 -0.010092
90 -0.07321 -0.10517 -0.073262 -0.093445 -0.0377 -0.17475 -0.14033 -0.17598 -0.17196 -0.15589 0.047751 -0.14186 -0.016541 -0.25337 -0.061487 -0.027345
91 -0.075107 -0.085847 -0.068012 -0.12123 -0.041343 -0.17692 -0.11504 -0.18026 -0.17112 -0.15624 0.041814 -0.13319 -0.017844 -0.25316 -0.058946 -0.026428
92 -0.082394 -0.10242 -0.088981 -0.087164 -0.039726 -0.15915 -0.12914 -0.1864 -0.19082 -0.14864 0.047007 -0.14909 -0.026037 -0.26167 -0.049516 -0.016961
93 -0.083821 -0.095932 -0.07658 -0.11151 -0.05455 -0.17585 -0.14113 -0.18977 -0.17674 -0.16096 0.03036 -0.14501 -0.03279 -0.23554 -0.076756 -0.023224
94 -0.064198 -0.092234 -0.06346 -0.080703 -0.046593 -0.16701 -0.11065 -0.15973 -0.17182 -0.13319 0.050904 -0.1369 -0.011603 -0.22049 -0.038566 -0.014417
95 -0.087996 -0.10317 -0.087929 -0.12082 -0.046746 -0.17309 -0.13101 -0.18315 -0.17633 -0.15389 0.034047 -0.14694 -0.027926 -0.25922 -0.074986 -0.03243
96 -0.084133 -0.10951 -0.078068 -0.10285 -0.043529 -0.14774 -0.12906 -0.17525 -0.20193 -0.1577 0.02437 -0.15209 -0.021849 -0.25817 -0.075536 -0.020783
97 -0.09084 -0.11326 -0.080827 -0.10412 -0.047512 -0.17206 -0.12555 -0.1866 -0.17748 -0.15833 0.024543 -0.14271 -0.022302 -0.25322 -0.075675 -0.033967
98 -0.074757 -0.10028 -0.075497 -0.10097 -0.048975 -0.18235 -0.11805 -0.16653 -0.1833 -0.15455 0.036916 -0.14594 -0.021605 -0.24361 -0.080285 -0.0094197
99 -0.091674 -0.10238 -0.098896 -0.11364 -0.054408 -0.16692 -0.12436 -0.18003 -0.18157 -0.15714 0.04271 -0.15267 -0.028128 -0.24201 -0.077795 -0.027113
100 -0.098792 -0.12971 -0.10572 -0.13072 -0.064462 -0.18625 -0.15224 -0.19355 -0.21293 -0.16641 0.022703 -0.16089 -0.043171 -0.26863 -0.10022 -0.037716
101 -0.10355 -0.11877 -0.10624 -0.12013 -0.053695 -0.17709 -0.14644 -0.19551 -0.20466 -0.1726 0.028916 -0.15531 -0.048244 -0.26939 -0.086245 -0.017759
102 -0.086896 -0.10279 -0.087274 -0.10056 -0.042468 -0.17371 -0.11528 -0.19095 -0.18609 -0.15035 0.038369 -0.15022 -0.026147 -0.24139 -0.071865 -0.012372
103 -0.090743 -0.11353 -0.097353 -0.10955 -0.059321 -0.17164 -0.1088 -0.17805 -0.17402 -0.15599 0.053173 -0.15117 -0.02312 -0.26877 -0.081914 -0.0033553
104 -0.05667 -0.096836 -0.063152 -0.079041 -0.028814 -0.13857 -0.11108 -0.16525 -0.14819 -0.1252 0.050146 -0.13481 -0.011813 -0.21275 -0.066034 0.011562
105 -0.058398 -0.094028 -0.074762 -0.081455 -0.024367 -0.15311 -0.077715 -0.16323 -0.16409 -0.14006 0.065509 -0.13665 -0.0074062 -0.23662 -0.066564 -0.0056715
106 -0.066585 -0.1126 -0.066341 -0.08388 -0.02624 -0.15395 -0.11332 -0.17778 -0.15364 -0.14698 0.051952 -0.13442 -0.019559 -0.24651 -0.075014 -0.0017746
107 -0.086682 -0.11843 -0.10263 -0.10725 -0.050304 -0.16504 -0.13474 -0.18802 -0.1945 -0.14444 0.037385 -0.1459 -0.038482 -0.25605 -0.091484 -0.025048
108 -0.082079 -0.097555 -0.06863 -0.084529 -0.050687 -0.15467 -0.11542 -0.18154 -0.16911 -0.14296 0.056339 -0.1336 -0.010145 -0.2287 -0.074543 -0.024061
109 -0.075776 -0.089767 -0.078089 -0.093484 -0.04075 -0.16341 -0.10544 -0.16748 -0.16145 -0.14554 0.037252 -0.13419 -0.013708 -0.23709 -0.092383 -0.023514
110 -0.098914 -0.10664 -0.097308 -0.11879 -0.045313 -0.20076 -0.13341 -0.19924 -0.18098 -0.16592 0.024325 -0.16744 -0.036691 -0.26658 -0.094303 -0.023027
111 -0.095761 -0.10043 -0.093818 -0.10204 -0.054616 -0.1765 -0.14916 -0.1881 -0.18103 -0.15305 0.026658 -0.16215 -0.018844 -0.24928 -0.1143 -0.03009
112 -0.068088 -0.111 -0.073727 -0.098968 -0.042089 -0.17425 -0.11328 -0.17464 -0.1644 -0.1449 0.045511 -0.14188 -0.027207 -0.22806 -0.089363 -0.012353
113 -0.085355 -0.097016 -0.086576 -0.090083 -0.039432 -0.16695 -0.10429 -0.17292 -0.17688 -0.15386 0.044765 -0.14284 -0.0033801 -0.23718 -0.074383 -0.014516
114 -0.085532 -0.10251 -0.080445 -0.098048 -0.040676 -0.17526 -0.12055 -0.18158 -0.16056 -0.15564 0.054748 -0.14111 -0.019133 -0.24222 -0.083412 -0.02503
115 -0.08848 -0.09995 -0.086625 -0.096212 -0.065359 -0.16975 -0.14189 -0.19468 -0.19446 -0.17126 0.032661 -0.15939 -0.026266 -0.24628 -0.099112 -0.033393
116 -0.084277 -0.099342 -0.087404 -0.12071 -0.044952 -0.18365 -0.14018 -0.18992 -0.1911 -0.17534 0.022224 -0.14325 -0.027989 -0.25922 -0.096112 -0.039236
117 -0.085004 -0.090434 -0.067423 -0.10627 -0.049355 -0.16285 -0.13746 -0.18621 -0.19865 -0.15994 0.031628 -0.14898 -0.019062 -0.24044 -0.096852 -0.030199
118 -0.068571 -0.079927 -0.042913 -0.064217 -0.043678 -0.14998 -0.10483 -0.16671 -0.14456 -0.1458 0.039301 -0.12252 -0.008185 -0.23171 -0.084442 -0.015362
119 -0.071098 -0.078159 -0.061032 -0.069301 -0.029971 -0.1498 -0.10787 -0.18091 -0.1577 -0.14496 0.041494 -0.1471 -0.013228 -0.21905 -0.084472 -0.020745
120 -0.099936 -0.11712 -0.090231 -0.10493 -0.062364 -0.18174 -0.1559 -0.1993 -0.18657 -0.17453 0.020927 -0.16637 -0.039081 -0.25142 -0.11609 -0.030088
121 -0.086493 -0.11148 -0.08929 -0.092341 -0.045398 -0.15586 -0.13358 -0.18841 -0.14936 -0.17404 0.0171 -0.14053 -0.019014 -0.24234 -0.092461 -0.019441
122 -0.09394 -0.10029 -0.0658 -0.094205 -0.061511 -0.166 -0.12939 -0.19508 -0.17304 -0.16602 0.037124 -0.14127 -0.028137 -0.23543 -0.089461 -0.014315
123 -0.070157 -0.085148 -0.060439 -0.07514 -0.041314 -0.16426 -0.13225 -0.19084 -0.17152 -0.15569 0.043347 -0.14034 -0.02289 -0.23807 -0.085151 -0.025218
124 -0.081264 -0.09627 -0.068248 -0.071765 -0.035537 -0.14443 -0.1124 -0.17265 -0.15622 -0.15223 0.06056 -0.13476 -0.0048429 -0.23655 -0.080861 -0.00062076
125 -0.084782 -0.096372 -0.064608 -0.06634 -0.04662 -0.15783 -0.11862 -0.18376 -0.15548 -0.15807 0.034673 -0.14047 -0.039836 -0.23059 -0.087141 -0.020674
126 -0.093199 -0.095964 -0.080377 -0.079594 -0.074093 -0.17402 -0.14542 -0.2012 -0.17169 -0.16021 0.013766 -0.16069 -0.024509 -0.24552 -0.09378 -0.043787
127 -0.085776 -0.093126 -0.066146 -0.071649 -0.053466 -0.1705 -0.12558 -0.19008 -0.16638 -0.16547 0.03483 -0.15156 -0.029432 -0.23736 -0.09485 -0.02633
128 -0.080403 -0.089219 -0.066535 -0.084994 -0.050629 -0.17515 -0.12914 -0.17932 -0.16637 -0.15236 0.032513 -0.1541 -0.019645 -0.22746 -0.09007 -0.036213
129 -0.0997 -0.10084 -0.083035 -0.092968 -0.058713 -0.17429 -0.12629 -0.18859 -0.16928 -0.16045 0.027386 -0.14783 -0.032598 -0.24111 -0.09644 -0.038556
130 -0.090868 -0.084973 -0.071004 -0.077123 -0.059736 -0.17418 -0.13343 -0.18669 -0.17249 -0.15457 0.015489 -0.15266 -0.017521 -0.23023 -0.08528 -0.040119
131 -0.097675 -0.098025 -0.055973 -0.093238 -0.066399 -0.15683 -0.13266 -0.19952 -0.16513 -0.1684 0.020043 -0.16408 -0.036034 -0.24532 -0.086699 -0.035693
132 -0.094122 -0.083337 -0.064743 -0.095873 -0.065412 -0.16121 -0.12464 -0.18763 -0.16464 -0.16049 0.017126 -0.14478 -0.035407 -0.22227 -0.094269 -0.047266
133 -0.093079 -0.09884 -0.072962 -0.078307 -0.056635 -0.16657 -0.12448 -0.19584 -0.18393 -0.16285 0.028989 -0.14062 -0.02514 -0.22486 -0.090939 -0.045379
134 -0.086496 -0.090582 -0.058121 -0.073022 -0.038328 -0.15476 -0.1119 -0.18824 -0.15339 -0.16227 0.024492 -0.15028 -0.020763 -0.23825 -0.083019 -0.037602
135 -0.090164 -0.096394 -0.06593 -0.069257 -0.049361 -0.15116 -0.10716 -0.18966 -0.15989 -0.15544 0.026695 -0.15451 -0.013026 -0.22433 -0.090769 -0.040945
136 -0.092311 -0.082266 -0.08241 -0.086501 -0.059655 -0.15141 -0.13564 -0.18663 -0.15785 -0.16432 0.014639 -0.15113 -0.024409 -0.23781 -0.092099 -0.041018
137 -0.085028 -0.083888 -0.042869 -0.068246 -0.042838 -0.14751 -0.10768 -0.17992 -0.13877 -0.14374 0.047042 -0.13702 -0.017452 -0.22803 -0.070498 -0.043661
138 -0.097255 -0.103 -0.075568 -0.086811 -0.076651 -0.17363 -0.12725 -0.20589 -0.17635 -0.16198 0.014225 -0.16764 -0.034325 -0.23121 -0.10581 -0.052984
139 -0.074802 -0.081293 -0.058158 -0.065196 -0.063054 -0.13311 -0.11648 -0.18633 -0.16129 -0.1466 0.033628 -0.14968 -0.011548 -0.22029 -0.085998 -0.038378
140 -0.08245 -0.088915 -0.082827 -0.07711 -0.056077 -0.15575 -0.11814 -0.1954 -0.16392 -0.15588 0.017272 -0.14386 -0.022891 -0.23433 -0.093468 -0.032251
141 -0.069907 -0.081677 -0.069856 -0.060135 -0.05063 -0.13793 -0.10411 -0.18266 -0.16662 -0.15178 0.037765 -0.14401 -0.012284 -0.21521 -0.083918 -0.042164
142 -0.093594 -0.088179 -0.085566 -0.07836 -0.077383 -0.16262 -0.13527 -0.19636 -0.17403 -0.16974 0.020078 -0.1661 -0.035317 -0.22676 -0.095468 -0.058947
143 -0.087571 -0.097562 -0.079875 -0.066124 -0.072977 -0.13513 -0.11449 -0.19197 -0.17116 -0.16886 0.034201 -0.14294 -0.02715 -0.23357 -0.084487 -0.04118
144 -0.074558 -0.097854 -0.068054 -0.056169 -0.05962 -0.14861 -0.11193 -0.18238 -0.16799 -0.15254 0.024734 -0.14522 -0.0078926 -0.22824 -0.093737 -0.032763
145 -0.074296 -0.085816 -0.059703 -0.079074 -0.039503 -0.13314 -0.10615 -0.18571 -0.17593 -0.15164 0.041188 -0.13889 -0.010586 -0.22234 -0.090787 -0.032546
146 -0.091963 -0.11644 -0.081863 -0.079849 -0.052076 -0.14184 -0.14189 -0.19629 -0.19094 -0.16233 0.027141 -0.14209 -0.032889 -0.2315 -0.095167 -0.045099
147 -0.0651 -0.09234 -0.059422 -0.049963 -0.047569 -0.1415 -0.11922 -0.18288 -0.17205 -0.1522 0.021004 -0.14648 -0.018652 -0.22176 -0.095507 -0.036312
148 -0.098007 -0.10424 -0.073371 -0.090588 -0.064502 -0.17792 -0.12149 -0.19674 -0.18204 -0.17329 0.028497 -0.15024 -0.027525 -0.2431 -0.090696 -0.039716
149 -0.085024 -0.096745 -0.076311 -0.070353 -0.066035 -0.15053 -0.11419 -0.19489 -0.17805 -0.15666 0.03055 -0.15325 -0.039858 -0.23544 -0.083196 -0.043649
150 -0.082552 -0.078327 -0.06877 -0.073547 -0.064299 -0.14804 -0.11322 -0.18583 -0.15354 -0.15437 0.036774 -0.14518 -0.01328 -0.21699 -0.076956 -0.036882
151 -0.067009 -0.079909 -0.071989 -0.072052 -0.048312 -0.12897 -0.10846 -0.18215 -0.15139 -0.15025 0.045367 -0.14367 -0.0043735 -0.22082 -0.060856 -0.025245
152 -0.070736 -0.094851 -0.073578 -0.070017 -0.046405 -0.14667 -0.11599 -0.17806 -0.16464 -0.15707 0.03912 -0.14308 -0.016236 -0.21304 -0.087116 -0.031608
153 -0.096303 -0.11902 -0.10669 -0.10464 -0.076008 -0.14801 -0.1377 -0.19747 -0.19197 -0.1618 0.019253 -0.17082 -0.044289 -0.24083 -0.1078 -0.068551
154 -0.0685 -0.087756 -0.065767 -0.079086 -0.046871 -0.13637 -0.11224 -0.17365 -0.16355 -0.14808 0.042177 -0.13849 -0.0053624 -0.20872 -0.062165 -0.023214
155 -0.065808 -0.10212 -0.063686 -0.078591 -0.062544 -0.15634 -0.12443 -0.19147 -0.16781 -0.15977 0.04185 -0.13562 -0.030555 -0.24514 -0.071135 -0.049207
156 -0.055185 -0.07288 -0.066866 -0.055806 -0.043517 -0.14033 -0.083607 -0.17825 -0.1437 -0.14793 0.054343 -0.12653 -0.0080784 -0.21231 -0.045475 -0.033171
157 -0.078052 -0.091222 -0.077285 -0.07613 -0.044261 -0.15875 -0.11912 -0.18631 -0.18066 -0.16263 0.033516 -0.1607 -0.026351 -0.25866 -0.075255 -0.038274
158 -0.080699 -0.086475 -0.086224 -0.087855 -0.070854 -0.16708 -0.13069 -0.2081 -0.18327 -0.17355 0.033139 -0.15848 -0.032444 -0.24299 -0.090595 -0.055927
159 -0.084066 -0.086797 -0.067213 -0.07516 -0.076447 -0.17721 -0.13477 -0.20351 -0.18289 -0.18089 0.018063 -0.16808 -0.039907 -0.25406 -0.091705 -0.07629
160 -0.089224 -0.092129 -0.085523 -0.093685 -0.06527 -0.16955 -0.12733 -0.20879 -0.20312 -0.18345 0.013546 -0.17831 -0.0333 -0.24147 -0.090744 -0.074953
161 -0.084581 -0.080601 -0.072062 -0.079959 -0.067023 -0.17717 -0.12142 -0.19674 -0.20125 -0.16653 0.027529 -0.15806 -0.028123 -0.23573 -0.099834 -0.055216
162 -0.10718 -0.10926 -0.070151 -0.10051 -0.094066 -0.18644 -0.14019 -0.20301 -0.20393 -0.18017 0.016652 -0.18193 -0.054126 -0.26892 -0.094504 -0.072089
163 -0.10423 -0.10892 -0.079781 -0.078649 -0.092429 -0.19512 -0.13491 -0.21106 -0.203 -0.18589 0.010165 -0.175 -0.061649 -0.24959 -0.10568 -0.070602
164 -0.077712 -0.090548 -0.06201 -0.073273 -0.059863 -0.17444 -0.13494 -0.19295 -0.19879 -0.16304 0.0099987 -0.18998 -0.048452 -0.23193 -0.097784 -0.072376
165 -0.09087 -0.08677 -0.075639 -0.098458 -0.077806 -0.18811 -0.12826 -0.1987 -0.19588 -0.17676 0.0067819 -0.1844 -0.055095 -0.24672 -0.097134 -0.071349
166 -0.093297 -0.099252 -0.065428 -0.083173 -0.082559 -0.19042 -0.13044 -0.2005 -0.20547 -0.17599 0.013795 -0.18244 -0.045218 -0.25499 -0.11205 -0.081062
167 -0.097754 -0.10287 -0.050808 -0.096908 -0.082112 -0.18851 -0.13037 -0.21496 -0.22498 -0.18573 0.013388 -0.17768 -0.056781 -0.26471 -0.079223 -0.077105
168 -0.095851 -0.096607 -0.082827 -0.10322 -0.084795 -0.19063 -0.12184 -0.20127 -0.20553 -0.18647 0.0036015 -0.20066 -0.051664 -0.25976 -0.1083 -0.081848
169 -0.096008 -0.087519 -0.069226 -0.085357 -0.067418 -0.18374 -0.12647 -0.20926 -0.19247 -0.18488 0.0039047 -0.19519 -0.047167 -0.24143 -0.095783 -0.073531
170 -0.094676 -0.10547 -0.059586 -0.090922 -0.084881 -0.20159 -0.12953 -0.20232 -0.215 -0.18635 0.015588 -0.19428 -0.04868 -0.23998 -0.10199 -0.060224
171 -0.091403 -0.096513 -0.063335 -0.092536 -0.081324 -0.18994 -0.12718 -0.2131 -0.22136 -0.18927 0.00031115 -0.19266 -0.050103 -0.24567 -0.10535 -0.072247
172 -0.11759 -0.1052 -0.074504 -0.093271 -0.096858 -0.20364 -0.12614 -0.21781 -0.22353 -0.1911 0.0027544 -0.21095 -0.073486 -0.24346 -0.10301 -0.0906
173 -0.13854 -0.12494 -0.10213 -0.12399 -0.11939 -0.22909 -0.17508 -0.24479 -0.25879 -0.2179 -0.042112 -0.2361 -0.093819 -0.26171 -0.13232 -0.116
174 -0.11559 -0.10513 -0.071233 -0.095311 -0.094114 -0.21039 -0.13422 -0.21836 -0.2328 -0.19784 0.0044508 -0.22128 -0.050062 -0.25641 -0.11425 -0.087507
175 -0.10724 -0.096722 -0.074152 -0.091485 -0.10588 -0.22033 -0.15283 -0.22607 -0.24831 -0.19667 -0.007786 -0.22555 -0.062965 -0.24901 -0.10894 -0.09101
176 -0.12456 -0.10507 -0.082781 -0.10417 -0.10734 -0.217 -0.16015 -0.23343 -0.23709 -0.21491 -0.025363 -0.24263 -0.061188 -0.26729 -0.1243 -0.11654
177 -0.11385 -0.085777 -0.061321 -0.085895 -0.092443 -0.22904 -0.15432 -0.21794 -0.22899 -0.19931 0.0023204 -0.2349 -0.058101 -0.25716 -0.11061 -0.091566
178 -0.11826 -0.12713 -0.07368 -0.10153 -0.10823 -0.23455 -0.17057 -0.2261 -0.26144 -0.2134 -0.020536 -0.23527 -0.062604 -0.26797 -0.12503 -0.11971
179 -0.13722 -0.11871 -0.088729 -0.10743 -0.11806 -0.22902 -0.1631 -0.23965 -0.25905 -0.20951 -0.022683 -0.23836 -0.058447 -0.27121 -0.1296 -0.12224
180 -0.14722 -0.12841 -0.10478 -0.14516 -0.1352 -0.23261 -0.16975 -0.2514 -0.26549 -0.2262 -0.03559 -0.25371 -0.08603 -0.26972 -0.13581 -0.13391
181 -0.13271 -0.13315 -0.087238 -0.12619 -0.13106 -0.23231 -0.16231 -0.23441 -0.25113 -0.21032 -0.030837 -0.2607 -0.071853 -0.25205 -0.12651 -0.11445
182 -0.13992 -0.11636 -0.10098 -0.13036 -0.13261 -0.24424 -0.18858 -0.23873 -0.27602 -0.23261 -0.042213 -0.26151 -0.075816 -0.26157 -0.13347 -0.11811
183 -0.14972 -0.12439 -0.10927 -0.1448 -0.14354 -0.24861 -0.19236 -0.25028 -0.27289 -0.22795 -0.04619 -0.27414 -0.086489 -0.28887 -0.14244 -0.14208
184 -0.13815 -0.12854 -0.10491 -0.14747 -0.1444 -0.25627 -0.184 -0.24902 -0.27292 -0.22738 -0.045277 -0.27032 -0.085122 -0.27673 -0.13684 -0.14011
185 -0.1298 -0.11642 -0.082665 -0.12241 -0.13472 -0.24606 -0.1682 -0.23742 -0.26027 -0.21855 -0.052814 -0.26307 -0.075845 -0.2746 -0.15268 -0.13479
186 -0.13287 -0.10359 -0.076874 -0.11745 -0.12215 -0.22508 -0.15637 -0.23184 -0.24658 -0.21747 -0.031911 -0.27361 -0.042658 -0.25901 -0.13693 -0.12655
187 -0.13798 -0.11967 -0.092574 -0.11422 -0.13557 -0.24661 -0.17854 -0.23975 -0.26689 -0.22659 -0.048077 -0.27923 -0.076101 -0.2615 -0.15131 -0.14932
188 -0.16617 -0.12128 -0.10559 -0.15529 -0.16466 -0.26532 -0.21302 -0.26438 -0.29738 -0.24983 -0.076674 -0.29791 -0.10522 -0.28921 -0.17167 -0.16357
189 -0.1588 -0.12862 -0.11516 -0.15081 -0.15633 -0.26808 -0.21135 -0.25969 -0.27741 -0.24602 -0.062951 -0.2967 -0.080677 -0.29209 -0.17221 -0.15184
190 -0.1351 -0.11888 -0.071531 -0.11116 -0.14092 -0.2382 -0.18122 -0.24616 -0.25475 -0.23045 -0.047438 -0.27156 -0.06811 -0.27153 -0.12986 -0.12293
191 -0.16018 -0.13214 -0.10418 -0.14219 -0.14942 -0.27356 -0.19124 -0.26057 -0.28714 -0.24401 -0.073085 -0.31356 -0.094493 -0.29132 -0.17287 -0.15687
192 -0.15088 -0.12801 -0.09908 -0.15573 -0.14349 -0.24964 -0.2042 -0.25797 -0.27536 -0.24245 -0.071471 -0.29531 -0.079926 -0.2788 -0.1666 -0.16924
193 -0.13611 -0.10881 -0.096689 -0.14438 -0.15743 -0.25866 -0.17621 -0.26216 -0.26233 -0.23467 -0.066298 -0.28955 -0.064439 -0.27509 -0.16238 -0.14455
194 -0.15744 -0.12418 -0.11189 -0.15123 -0.1671 -0.26962 -0.21406 -0.2711 -0.28782 -0.24203 -0.083445 -0.31495 -0.10591 -0.29498 -0.18501 -0.16684
195 -0.15274 -0.13095 -0.1062 -0.14171 -0.16454 -0.2783 -0.20291 -0.26563 -0.29152 -0.24121 -0.074682 -0.30531 -0.087075 -0.29566 -0.1632 -0.15402
196 -0.15271 -0.11805 -0.11912 -0.13885 -0.16262 -0.26779 -0.19868 -0.26993 -0.2748 -0.24409 -0.076698 -0.3112 -0.080788 -0.29552 -0.17221 -0.15521
197 -0.15141 -0.1147 -0.11213 -0.13891 -0.16047 -0.27707 -0.1974 -0.25905 -0.26627 -0.25133 -0.074865 -0.30401 -0.071871 -0.28178 -0.16539 -0.15923
198 -0.14653 -0.1276 -0.084096 -0.11522 -0.14532 -0.25088 -0.18232 -0.24538 -0.27956 -0.22667 -0.070342 -0.29036 -0.091974 -0.27479 -0.16725 -0.15585
199 -0.16813 -0.14013 -0.11106 -0.15396 -0.1688 -0.27662 -0.21692 -0.26119 -0.30097 -0.25612 -0.10482 -0.31705 -0.10183 -0.28602 -0.18491 -0.1683
200 -0.15383 -0.1329 -0.096324 -0.12765 -0.1632 -0.28006 -0.20301 -0.26008 -0.27832 -0.24593 -0.070036 -0.29434 -0.09409 -0.27499 -0.16759 -0.16067
201 -0.15889 -0.13648 -0.10515 -0.15127 -0.16711 -0.28593 -0.21625 -0.26861 -0.27122 -0.25173 -0.082482 -0.30663 -0.090663 -0.28359 -0.18739 -0.18445
202 -0.14892 -0.13946 -0.098223 -0.14332 -0.17406 -0.28706 -0.21925 -0.27169 -0.29006 -0.25633 -0.094829 -0.32347 -0.094796 -0.29651 -0.17861 -0.17428
203 -0.15708 -0.12872 -0.10417 -0.1517 -0.18605 -0.29022 -0.20914 -0.27008 -0.29053 -0.26567 -0.091686 -0.31814 -0.089659 -0.30531 -0.17529 -0.1779
204 -0.16756 -0.12271 -0.11396 -0.16683 -0.19282 -0.29889 -0.21925 -0.28514 -0.29382 -0.26834 -0.089003 -0.31567 -0.11184 -0.3043 -0.17361 -0.18329
205 -0.15817 -0.11019 -0.088751 -0.14079 -0.16426 -0.27871 -0.20531 -0.25782 -0.2825 -0.24726 -0.08983 -0.30251 -0.085355 -0.26794 -0.17297 -0.16703
206 -0.16572 -0.1237 -0.09439 -0.16301 -0.18252 -0.2778 -0.21477 -0.27359 -0.27717 -0.26503 -0.10016 -0.3261 -0.10058 -0.27904 -0.18132 -0.16668
207 -0.18426 -0.14879 -0.12861 -0.15485 -0.20107 -0.3092 -0.24514 -0.28908 -0.30419 -0.2694 -0.10982 -0.33349 -0.11276 -0.28665 -0.20268 -0.19405
208 -0.15892 -0.12602 -0.10756 -0.14729 -0.17693 -0.29924 -0.21049 -0.27246 -0.26882 -0.25963 -0.09608 -0.3215 -0.085604 -0.29382 -0.18006 -0.15803
209 -0.16345 -0.12941 -0.10471 -0.14549 -0.17394 -0.28483 -0.22056 -0.26576 -0.2814 -0.24784 -0.098627 -0.31001 -0.093057 -0.28164 -0.18048 -0.16564
210 -0.1597 -0.13765 -0.093977 -0.15711 -0.18934 -0.30441 -0.22064 -0.27498 -0.28365 -0.26533 -0.1043 -0.32368 -0.10331 -0.28744 -0.18852 -0.18585
211 -0.17725 -0.15827 -0.12582 -0.16108 -0.1777 -0.29154 -0.22714 -0.28203 -0.30069 -0.27136 -0.10167 -0.32422 -0.10453 -0.30493 -0.17521 -0.18722
212 -0.1548 -0.12528 -0.083916 -0.14937 -0.16692 -0.27948 -0.2088 -0.26546 -0.28416 -0.24532 -0.091837 -0.31844 -0.10037 -0.29173 -0.1611 -0.15787
213 -0.15593 -0.12167 -0.083555 -0.1287 -0.17714 -0.29788 -0.224 -0.27418 -0.27509 -0.24416 -0.10259 -0.31189 -0.092169 -0.28953 -0.168 -0.18021
214 -0.16199 -0.13781 -0.092284 -0.16754 -0.19505 -0.2868 -0.21987 -0.2744 -0.2789 -0.26858 -0.10608 -0.33116 -0.11637 -0.28699 -0.18791 -0.18581
215 -0.17879 -0.14898 -0.096194 -0.15476 -0.19668 -0.29818 -0.24305 -0.28702 -0.29722 -0.25929 -0.11604 -0.32882 -0.10698 -0.29903 -0.18949 -0.19302
216 -0.17859 -0.13627 -0.098303 -0.16365 -0.20146 -0.30493 -0.22457 -0.29138 -0.29834 -0.27355 -0.10991 -0.33717 -0.11779 -0.30723 -0.1765 -0.19058
217 -0.18431 -0.13584 -0.10798 -0.16875 -0.1879 -0.29714 -0.24236 -0.30124 -0.30954 -0.27341 -0.11894 -0.33718 -0.11063 -0.31611 -0.19078 -0.21055
218 -0.1512 -0.12439 -0.070552 -0.13293 -0.18013 -0.27566 -0.20177 -0.27744 -0.27772 -0.2513 -0.095678 -0.31659 -0.087043 -0.27154 -0.15564 -0.17817
219 -0.18852 -0.15465 -0.12101 -0.17863 -0.19499 -0.30596 -0.24017 -0.29809 -0.29994 -0.27776 -0.12543 -0.34691 -0.11969 -0.3167 -0.18654 -0.2103
220 -0.17493 -0.14119 -0.09914 -0.18603 -0.19524 -0.29856 -0.24268 -0.2903 -0.30246 -0.26784 -0.11854 -0.32959 -0.10679 -0.30778 -0.17944 -0.20265
221 -0.17571 -0.12898 -0.092049 -0.16479 -0.19982 -0.31023 -0.22697 -0.29196 -0.30719 -0.26332 -0.11956 -0.34198 -0.11396 -0.31577 -0.19113 -0.20702
222 -0.17911 -0.14376 -0.095559 -0.17824 -0.18616 -0.30775 -0.22904 -0.2913 -0.32416 -0.27627 -0.13222 -0.33965 -0.12102 -0.31322 -0.20062 -0.21319
223 -0.18377 -0.13759 -0.090198 -0.17615 -0.19474 -0.30652 -0.24584 -0.29156 -0.31639 -0.2677 -0.11672 -0.33789 -0.11879 -0.29425 -0.19059 -0.20898
224 -0.19994 -0.1641 -0.13551 -0.19972 -0.20854 -0.32089 -0.25383 -0.30317 -0.34237 -0.28999 -0.14945 -0.35002 -0.13717 -0.32457 -0.1951 -0.22261
225 -0.17892 -0.14314 -0.098497 -0.18675 -0.20625 -0.31644 -0.24934 -0.30025 -0.32458 -0.28697 -0.12741 -0.3475 -0.11799 -0.3193 -0.18985 -0.21884
226 -0.1756 -0.13144 -0.11245 -0.17156 -0.18791 -0.31771 -0.22204 -0.28878 -0.30924 -0.26894 -0.11348 -0.33588 -0.11739 -0.31824 -0.16934 -0.20119
227 -0.17742 -0.11938 -0.095535 -0.1573 -0.17983 -0.30038 -0.22531 -0.2871 -0.30315 -0.2673 -0.1224 -0.34003 -0.10665 -0.29846 -0.17016 -0.20889
228 -0.1956 -0.13189 -0.13043 -0.20349 -0.19929 -0.32538 -0.26844 -0.3015 -0.32891 -0.28496 -0.14913 -0.35213 -0.12635 -0.31511 -0.19326 -0.2204
229 -0.17951 -0.11904 -0.10019 -0.16185 -0.18736 -0.30779 -0.24615 -0.2926 -0.29769 -0.27053 -0.12906 -0.3331 -0.12549 -0.29088 -0.17848 -0.19884
230 -0.19666 -0.14053 -0.11925 -0.19136 -0.2044 -0.31677 -0.24128 -0.29379 -0.32439 -0.28092 -0.13971 -0.34441 -0.13365 -0.31311 -0.17935 -0.21274
231 -0.18868 -0.13663 -0.11875 -0.18385 -0.20178 -0.32481 -0.24529 -0.30973 -0.31885 -0.27499 -0.13804 -0.3501 -0.12088 -0.32944 -0.18101 -0.21104
232 -0.20169 -0.13318 -0.11994 -0.2006 -0.1853 -0.31467 -0.24282 -0.29697 -0.32151 -0.28537 -0.13484 -0.34565 -0.12297 -0.31873 -0.18537 -0.19625
233 -0.20189 -0.14899 -0.13093 -0.18205 -0.19408 -0.3264 -0.25065 -0.30923 -0.33475 -0.2754 -0.13755 -0.3499 -0.14213 -0.31678 -0.19887 -0.21505
234 -0.18024 -0.12735 -0.11006 -0.16791 -0.19627 -0.31372 -0.23817 -0.29551 -0.31034 -0.26285 -0.12837 -0.3385 -0.12752 -0.29699 -0.183 -0.18796
235 -0.18159 -0.12588 -0.11953 -0.1851 -0.17779 -0.30801 -0.231 -0.29151 -0.32109 -0.27438 -0.12188 -0.33297 -0.12694 -0.28385 -0.19105 -0.19918
236 -0.18929 -0.1202 -0.1362 -0.18466 -0.18398 -0.32149 -0.24847 -0.29501 -0.31478 -0.26981 -0.12941 -0.3353 -0.11201 -0.30107 -0.18202 -0.20124
237 -0.20094 -0.16027 -0.13009 -0.208 -0.22223 -0.33129 -0.26566 -0.30349 -0.34464 -0.28779 -0.14493 -0.35196 -0.13859 -0.30604 -0.21205 -0.20943
238 -0.19193 -0.13346 -0.11275 -0.17285 -0.18752 -0.31755 -0.2246 -0.28884 -0.31055 -0.2614 -0.11367 -0.33681 -0.13454 -0.31632 -0.17202 -0.18071
239 -0.19896 -0.14511 -0.12853 -0.19128 -0.19757 -0.33416 -0.24586 -0.30354 -0.3334 -0.27765 -0.13607 -0.33785 -0.13657 -0.32508 -0.1952 -0.19403
240 -0.20135 -0.14986 -0.13373 -0.19383 -0.19759 -0.31548 -0.25627 -0.29997 -0.32749 -0.27077 -0.14296 -0.35054 -0.1356 -0.30799 -0.20248 -0.2046
241 -0.2161 -0.14933 -0.15096 -0.19065 -0.21648 -0.32995 -0.26121 -0.3052 -0.32947 -0.28419 -0.14056 -0.34582 -0.14291 -0.31737 -0.19999 -0.21772
242 -0.20967 -0.15314 -0.15858 -0.19708 -0.21625 -0.33279 -0.25642 -0.30158 -0.33808 -0.28812 -0.14498 -0.34989 -0.13162 -0.32413 -0.19658 -0.20653
243 -0.20104 -0.16456 -0.16902 -0.20097 -0.21559 -0.33744 -0.26209 -0.30204 -0.32297 -0.28729 -0.1481 -0.34409 -0.12754 -0.32026 -0.19774 -0.2184
244 -0.20103 -0.13456 -0.15652 -0.20183 -0.21247 -0.32824 -0.24324 -0.28705 -0.31513 -0.28029 -0.14215 -0.34947 -0.13128 -0.31296 -0.1936 -0.20505
245 -0.20084 -0.13974 -0.16515 -0.17445 -0.21743 -0.32051 -0.26461 -0.3053 -0.3217 -0.27531 -0.14976 -0.34097 -0.13185 -0.31919 -0.2063 -0.19908
246 -0.22464 -0.16749 -0.17681 -0.20977 -0.22261 -0.33036 -0.27524 -0.31312 -0.34285 -0.29092 -0.1545 -0.3611 -0.15584 -0.33933 -0.2101 -0.24094
247 -0.2148 -0.1566 -0.16895 -0.20764 -0.21491 -0.33171 -0.27116 -0.31497 -0.34325 -0.28185 -0.15578 -0.35773 -0.1312 -0.32182 -0.19611 -0.2228
248 -0.21119 -0.15755 -0.17374 -0.20567 -0.22332 -0.31865 -0.25032 -0.30683 -0.3336 -0.28545 -0.1582 -0.34969 -0.13722 -0.31083 -0.19818 -0.21841
249 -0.20655 -0.15453 -0.16241 -0.20001 -0.20383 -0.32132 -0.24783 -0.3042 -0.3446 -0.27541 -0.16079 -0.35736 -0.14517 -0.3211 -0.1932 -0.20574
250 -0.21212 -0.1535 -0.14524 -0.21428 -0.1995 -0.31054 -0.2568 -0.28952 -0.32369 -0.28184 -0.15008 -0.35377 -0.13537 -0.33613 -0.19596 -0.20657
251 -0.20389 -0.15047 -0.15814 -0.19826 -0.21206 -0.31975 -0.26205 -0.30241 -0.32682 -0.28317 -0.15724 -0.35766 -0.13565 -0.3125 -0.19674 -0.21334
252 -0.2051 -0.14787 -0.14826 -0.17493 -0.19736 -0.31719 -0.24028 -0.29654 -0.33303 -0.26275 -0.14179 -0.34951 -0.1221 -0.29898 -0.18961 -0.20667
253 -0.20453 -0.14539 -0.15339 -0.18512 -0.21141 -0.33405 -0.25514 -0.28777 -0.32387 -0.27427 -0.14418 -0.35896 -0.12871 -0.31903 -0.19313 -0.20794
254 -0.19322 -0.1586 -0.15499 -0.17858 -0.19764 -0.31524 -0.24809 -0.29686 -0.3242 -0.26833 -0.1471 -0.34426 -0.13229 -0.30856 -0.20301 -0.21784
255 -0.2226 -0.16157 -0.16724 -0.20082 -0.20455 -0.3548 -0.25527 -0.30831 -0.31814 -0.28672 -0.14582 -0.35601 -0.13888 -0.33782 -0.19762 -0.22137
256 -0.20093 -0.16405 -0.16132 -0.18352 -0.20486 -0.33281 -0.25698 -0.2961 -0.31168 -0.26624 -0.14402 -0.34427 -0.12233 -0.31138 -0.19042 -0.21256
257 -0.21413 -0.16457 -0.16392 -0.19862 -0.20954 -0.33824 -0.26418 -0.29618 -0.34223 -0.27203 -0.16594 -0.35443 -0.13503 -0.31497 -0.19352 -0.21821
258 -0.23548 -0.17661 -0.16182 -0.20557 -0.21622 -0.35037 -0.27336 -0.31076 -0.33432 -0.29694 -0.16913 -0.36573 -0.14669 -0.33089 -0.21644 -0.2257
259 -0.21315 -0.15865 -0.17203 -0.19325 -0.19154 -0.32969 -0.26783 -0.29606 -0.31911 -0.28717 -0.15713 -0.35694 -0.13399 -0.30608 -0.18022 -0.20169
260 -0.22882 -0.15573 -0.17742 -0.21011 -0.21478 -0.33983 -0.26958 -0.30962 -0.32949 -0.2806 -0.16843 -0.36921 -0.14049 -0.33315 -0.20361 -0.23841
261 -0.23345 -0.15125 -0.18186 -0.21116 -0.22442 -0.35314 -0.26971 -0.30097 -0.32809 -0.28515 -0.1688 -0.3572 -0.13943 -0.32524 -0.20539 -0.2315
262 -0.20981 -0.15381 -0.15781 -0.1961 -0.1996 -0.32883 -0.25457 -0.29716 -0.29295 -0.28011 -0.14529 -0.34413 -0.1059 -0.31175 -0.18839 -0.22127
263 -0.22527 -0.16682 -0.1752 -0.21691 -0.21791 -0.33711 -0.2669 -0.30863 -0.26083 -0.29304 -0.17848 -0.36574 -0.11814 -0.31804 -0.20214 -0.26184
264 -0.20357 -0.12902 -0.14718 -0.19183 -0.18467 -0.30684 -0.23634 -0.2789 -0.24476 -0.27584 -0.15327 -0.35093 -0.10816 -0.30479 -0.20619 -0.20409
265 -0.20588 -0.15862 -0.17213 -0.17757 -0.1976 -0.33383 -0.2469 -0.29418 -0.26668 -0.26434 -0.1514 -0.35315 -0.12182 -0.30636 -0.18487 -0.22183
266 -0.21455 -0.16603 -0.16987 -0.20451 -0.19998 -0.32613 -0.25279 -0.29684 -0.29263 -0.28079 -0.16813 -0.3644 -0.11304 -0.30913 -0.20497 -0.22298
267 -0.22264 -0.18132 -0.17272 -0.21274 -0.20296 -0.33733 -0.25573 -0.29703 -0.29928 -0.28574 -0.17314 -0.36064 -0.1312 -0.30805 -0.20894 -0.24278
268 -0.20436 -0.15264 -0.16281 -0.18286 -0.19459 -0.31803 -0.23712 -0.28671 -0.29138 -0.27532 -0.15891 -0.35052 -0.10815 -0.30654 -0.19557 -0.21096
269 -0.19954 -0.15684 -0.15622 -0.19179 -0.17867 -0.31377 -0.2412 -0.28231 -0.29027 -0.27187 -0.14692 -0.34464 -0.10698 -0.304 -0.19074 -0.2232
270 -0.21638 -0.17159 -0.19079 -0.20346 -0.20993 -0.3217 -0.25568 -0.2917 -0.30537 -0.27727 -0.16176 -0.35466 -0.13006 -0.32832 -0.19846 -0.22236
271 -0.19678 -0.13329 -0.15079 -0.17314 -0.19966 -0.31687 -0.22479 -0.28254 -0.25762 -0.26368 -0.14371 -0.34975 -0.11442 -0.29806 -0.18579 -0.21355
272 -0.20625 -0.16029 -0.17195 -0.19604 -0.21483 -0.32584 -0.25805 -0.28996 -0.29825 -0.27381 -0.15728 -0.35434 -0.11139 -0.32891 -0.20236 -0.21738
273 -0.20615 -0.17426 -0.17304 -0.18321 -0.19962 -0.33503 -0.24787 -0.28798 -0.28182 -0.27354 -0.15698 -0.35107 -0.11 -0.29852 -0.19379 -0.20509
274 -0.21118 -0.16107 -0.16136 -0.20097 -0.19033 -0.32958 -0.24872 -0.28454 -0.2753 -0.28342 -0.15251 -0.3581 -0.12193 -0.31177 -0.2088 -0.21029
275 -0.21066 -0.15947 -0.17628 -0.19488 -0.20658 -0.32701 -0.25071 -0.29613 -0.24645 -0.28351 -0.16065 -0.34829 -0.13587 -0.30583 -0.20431 -0.22915
276 -0.20315 -0.15508 -0.16184 -0.18763 -0.18904 -0.31846 -0.23664 -0.27931 -0.23676 -0.27243 -0.15047 -0.33882 -0.12695 -0.30604 -0.17661 -0.21146
277 -0.21805 -0.16771 -0.14543 -0.21005 -0.20817 -0.32306 -0.25075 -0.29057 -0.22664 -0.26568 -0.17558 -0.35834 -0.12175 -0.3097 -0.20692 -0.21495
278 -0.21777 -0.15552 -0.17155 -0.21363 -0.20632 -0.33786 -0.2665 -0.28385 -0.24657 -0.26017 -0.17482 -0.35679 -0.12908 -0.3245 -0.21804 -0.231
279 -0.21726 -0.16044 -0.17107 -0.20845 -0.20782 -0.32889 -0.26658 -0.2793 -0.22298 -0.27175 -0.17782 -0.3461 -0.14001 -0.31763 -0.2128 -0.2108
280 -0.1876 -0.13231 -0.12664 -0.18219 -0.18505 -0.30815 -0.23959 -0.2665 -0.17891 -0.26664 -0.14322 -0.32901 -0.10558 -0.28022 -0.19623 -0.19129
281 -0.18945 -0.13997 -0.10939 -0.18126 -0.17158 -0.31178 -0.24327 -0.26461 -0.16103 -0.25566 -0.15264 -0.32298 -0.10079 -0.29127 -0.1725 -0.18073
282 -0.22553 -0.16654 -0.13641 -0.22226 -0.20468 -0.3482 -0.25818 -0.29064 -0.20782 -0.2792 -0.16756 -0.35702 -0.12845 -0.3209 -0.19626 -0.22822
283 -0.19573 -0.14891 -0.11899 -0.18832 -0.18514 -0.32529 -0.24628 -0.27446 -0.16697 -0.27561 -0.15281 -0.33129 -0.12182 -0.29801 -0.17992 -0.2028
284 -0.21984 -0.16415 -0.14689 -0.20838 -0.21606 -0.32361 -0.25308 -0.28004 -0.18641 -0.27388 -0.1623 -0.36706 -0.11973 -0.31088 -0.19207 -0.20323
285 -0.19205 -0.13809 -0.12242 -0.17415 -0.17606 -0.30551 -0.22678 -0.25941 -0.18699 -0.25605 -0.14871 -0.32733 -0.098993 -0.28435 -0.16491 -0.18677
286 -0.21978 -0.16501 -0.16017 -0.20927 -0.21156 -0.33781 -0.27577 -0.29486 -0.24817 -0.28363 -0.17402 -0.37112 -0.13673 -0.32613 -0.20717 -0.20932
287 -0.19472 -0.14882 -0.11804 -0.18867 -0.17727 -0.31744 -0.24595 -0.2728 -0.24546 -0.26771 -0.15269 -0.34525 -0.10712 -0.30661 -0.18271 -0.2086
288 -0.18854 -0.1423 -0.10245 -0.16677 -0.16471 -0.3025 -0.20614 -0.25481 -0.21762 -0.24626 -0.13596 -0.33755 -0.10715 -0.2793 -0.16441 -0.18619
289 -0.19698 -0.1454 -0.12181 -0.19015 -0.18097 -0.30772 -0.24274 -0.27155 -0.23872 -0.27135 -0.14724 -0.335 -0.1192 -0.27519 -0.18014 -0.19456
290 -0.19566 -0.15393 -0.1125 -0.19497 -0.17977 -0.31221 -0.23806 -0.26589 -0.20789 -0.26976 -0.14281 -0.33975 -0.11307 -0.29203 -0.18268 -0.1838
291 -0.20707 -0.16102 -0.11247 -0.20274 -0.18491 -0.30995 -0.24229 -0.26258 -0.21738 -0.26109 -0.15345 -0.34216 -0.10872 -0.29806 -0.17206 -0.20363
292 -0.19476 -0.13158 -0.13089 -0.20429 -0.18082 -0.31823 -0.24111 -0.25931 -0.21745 -0.27113 -0.1518 -0.34373 -0.12437 -0.29449 -0.16732 -0.19995
293 -0.19792 -0.1292 -0.12998 -0.18391 -0.17556 -0.31451 -0.23265 -0.25791 -0.21988 -0.26432 -0.15023 -0.33821 -0.1256 -0.28617 -0.17352 -0.20216
294 -0.2072 -0.13851 -0.13595 -0.21695 -0.20049 -0.31903 -0.26014 -0.26584 -0.2312 -0.26908 -0.15921 -0.34125 -0.12474 -0.30347 -0.19343 -0.21781
295 -0.19235 -0.1347 -0.12314 -0.20123 -0.18314 -0.30578 -0.24413 -0.25814 -0.19779 -0.26048 -0.14978 -0.35325 -0.10935 -0.28454 -0.18043 -0.20059
296 -0.19189 -0.1489 -0.13125 -0.20415 -0.17989 -0.30421 -0.23628 -0.26139 -0.17732 -0.27144 -0.13443 -0.34176 -0.11224 -0.18368 -0.171 -0.19442
297 -0.19855 -0.1468 -0.12997 -0.1955 -0.18538 -0.31825 -0.24701 -0.25586 -0.15932 -0.27388 -0.16697 -0.35831 -0.11882 -0.13652 -0.18126 -0.22926
298 -0.19903 -0.15265 -0.12755 -0.18449 -0.19764 -0.31159 -0.25505 -0.23228 -0.11827 -0.26042 -0.14841 -0.34175 -0.12201 -0.079547 -0.16909 -0.20172
299 -0.20053 -0.14779 -0.14721 -0.19667 -0.18713 -0.3153 -0.25282 -0.22039 -0.053147 -0.25733 -0.16154 -0.34775 -0.12294 -0.041464 -0.18177 -0.19545
300 -0.1823 -0.15382 -0.16386 -0.19183 -0.17946 -0.3135 -0.23232 -0.19132 -0.053495 -0.26701 -0.15496 -0.35102 -0.12831 0.02528 -0.18805 -0.19933
301 -0.19922 -0.17016 -0.16098 -0.20175 -0.1931 -0.32993 -0.26243 -0.21255 -0.045863 -0.27401 -0.16566 -0.35897 -0.14241 0.10916 -0.19879 -0.22905
302 -0.18501 -0.14367 -0.14018 -0.18561 -0.17862 -0.30511 -0.23321 -0.15817 0.014989 -0.26035 -0.15126 -0.33727 -0.10944 0.26579 -0.17128 -0.20588
303 -0.19048 -0.1631 -0.15633 -0.18661 -0.19315 -0.30047 -0.23869 -0.1582 0.052861 -0.2791 -0.15997 -0.35034 -0.12974 0.38528 -0.18209 -0.21484
304 -0.19245 -0.17547 -0.15719 -0.19406 -0.19609 -0.31746 -0.24977 -0.15629 0.080102 -0.26701 -0.16791 -0.35987 -0.155 0.47111 -0.18171 -0.20524
305 -0.16581 -0.13904 -0.12696 -0.16177 -0.18443 -0.2997 -0.21516 -0.10682 0.13436 -0.25058 -0.14101 -0.33517 -0.099993 0.59762 -0.168 -0.17808
306 -0.1717 -0.14613 -0.14019 -0.18614 -0.18269 -0.3191 -0.24059 -0.12864 0.14322 -0.26128 -0.16129 -0.34377 -0.11554 0.61059 -0.18454 -0.19788
307 -0.16626 -0.1243 -0.13211 -0.17887 -0.17702 -0.3014 -0.2188 -0.10597 0.18991 -0.25228 -0.14652 -0.33485 -0.11771 0.72953 -0.17532 -0.19568
308 -0.18613 -0.16599 -0.15148 -0.1971 -0.20778 -0.32212 -0.25208 -0.12585 0.16845 -0.27519 -0.16695 -0.36334 -0.14197 0.67473 -0.19302 -0.2264
309 -0.16206 -0.1436 -0.14285 -0.1812 -0.16227 -0.31928 -0.20913 -0.10172 0.20693 -0.25833 -0.14236 -0.33264 -0.12207 0.79039 -0.15553 -0.19017
310 -0.16706 -0.1588 -0.13273 -0.17074 -0.18741 -0.31653 -0.22686 -0.10278 0.19729 -0.25326 -0.15206 -0.3393 -0.11684 0.80503 -0.1914 -0.20428
311 -0.16333 -0.14288 -0.14233 -0.17583 -0.1765 -0.30601 -0.21673 -0.092997 0.20458 -0.2631 -0.14586 -0.33557 -0.12018 0.84225 -0.1711 -0.19333
312 -0.1961 -0.15866 -0.17077 -0.21245 -0.19854 -0.31996 -0.23397 -0.11077 0.16798 -0.25677 -0.16835 -0.36012 -0.14525 0.86317 -0.20242 -0.2223
313 -0.16176 -0.14652 -0.14046 -0.15541 -0.1758 -0.29764 -0.21439 -0.084761 0.22337 -0.24891 -0.16389 -0.34281 -0.11853 0.95941 -0.20175 -0.19875
314 -0.1593 -0.11383 -0.12926 -0.15357 -0.18113 -0.29573 -0.20231 -0.079363 0.25532 -0.23591 -0.15449 -0.32742 -0.10087 0.99363 -0.18104 -0.20702
315 -0.16975 -0.1615 -0.14321 -0.18037 -0.19714 -0.30632 -0.22417 -0.090855 0.25531 -0.23484 -0.16622 -0.34699 -0.1383 0.93817 -0.17521 -0.21816
316 -0.15794 -0.14538 -0.13785 -0.17946 -0.17127 -0.30985 -0.21463 -0.077457 0.25076 -0.24449 -0.15146 -0.33269 -0.12442 1.0082 -0.1752 -0.19197
317 -0.16576 -0.12862 -0.14146 -0.18535 -0.17305 -0.30041 -0.21444 -0.08199 0.26883 -0.25126 -0.13994 -0.33521 -0.11879 1.031 -0.17091 -0.20594
318 -0.16793 -0.13544 -0.15105 -0.18921 -0.18023 -0.31244 -0.22555 -0.076272 0.28066 -0.24548 -0.15491 -0.35236 -0.12192 1.11 -0.16815 -0.20734
319 -0.16719 -0.16136 -0.15508 -0.19507 -0.19972 -0.32591 -0.22896 -0.077224 0.2832 -0.26737 -0.15932 -0.33843 -0.13418 1.0916 -0.19549 -0.22972
320 -0.14224 -0.13802 -0.138 -0.16737 -0.17537 -0.30741 -0.22153 -0.044836 0.48216 -0.26416 -0.15362 -0.33062 -0.11408 1.1456 -0.16044 -0.20427
321 -0.1431 -0.14023 -0.15374 -0.16911 -0.18696 -0.30646 -0.22367 -0.058008 0.60491 -0.25252 -0.14385 -0.33909 -0.1133 1.1782 -0.15898 -0.19876
322 -0.13043 -0.13655 -0.1389 -0.16619 -0.17899 -0.29943 -0.19925 -0.04093 0.69348 -0.24548 -0.15479 -0.34051 -0.12464 1.2076 -0.16748 -0.19559
323 -0.12631 -0.13632 -0.14658 -0.17093 -0.15637 -0.30283 -0.19835 -0.021782 0.72239 -0.24832 -0.15714 -0.32782 -0.11849 1.2589 -0.16485 -0.21515
324 -0.147 -0.17293 -0.16063 -0.20336 -0.18742 -0.31373 -0.22276 -0.0010739 0.75285 -0.25411 -0.1798 -0.34169 -0.1451 1.1703 -0.16915 -0.22528
325 -0.13134 -0.12583 -0.13852 -0.17404 -0.16563 -0.30662 -0.2123 0.056994 0.81769 -0.25454 -0.14085 -0.31717 -0.11596 1.2452 -0.17798 -0.19678
326 -0.12152 -0.13083 -0.12039 -0.15664 -0.14688 -0.29397 -0.18811 0.091802 0.90342 -0.24089 -0.15221 -0.316 -0.11243 1.2754 -0.15861 -0.18842
327 -0.12017 -0.13848 -0.13454 -0.16327 -0.17304 -0.29691 -0.19835 0.08982 0.9587 -0.25526 -0.14952 -0.3108 -0.1188 1.3056 -0.16295 -0.20338
328 -0.11379 -0.12853 -0.13547 -0.16579 -0.17509 -0.30079 -0.18959 0.10909 1.021 -0.24791 -0.15514 -0.3046 -0.097132 1.3637 -0.17457 -0.19423
329 -0.10215 -0.14812 -0.13855 -0.16904 -0.17417 -0.29323 -0.21244 0.10412 1.0676 -0.23529 -0.14838 -0.30642 -0.094545 1.3186 -0.15066 -0.19568
330 -0.10932 -0.1372 -0.14621 -0.16217 -0.16871 -0.28651 -0.20453 0.11747 1.1272 -0.24688 -0.15522 -0.30375 -0.10673 1.3369 -0.1627 -0.19063
331 -0.093225 -0.13315 -0.13905 -0.14479 -0.15851 -0.28912 -0.18717 0.13584 1.1509 -0.23815 -0.15399 -0.29856 -0.093201 1.3931 -0.16565 -0.19155
332 -0.091122 -0.14038 -0.13258 -0.14027 -0.17299 -0.28208 -0.19304 0.1604 1.1466 -0.24446 -0.14844 -0.29605 -0.10312 1.4259 -0.1641 -0.1989
333 -0.10429 -0.13489 -0.1103 -0.15809 -0.17013 -0.28268 -0.19958 0.16837 1.2326 -0.24579 -0.13878 -0.30846 -0.10404 1.403 -0.15275 -0.19167
334 -0.082026 -0.10986 -0.10528 -0.14896 -0.16574 -0.26189 -0.1814 0.26988 1.1951 -0.24702 -0.15854 -0.29769 -0.09663 1.456 -0.15938 -0.1806
335 -0.074914 -0.11905 -0.091148 -0.14625 -0.16648 -0.27808 -0.17879 0.38695 1.2751 -0.25023 -0.14296 -0.29946 -0.098143 1.4743 -0.14348 -0.18682
336 -0.062581 -0.11084 -0.12279 -0.15018 -0.16712 -0.29991 -0.18634 0.53412 1.2678 -0.25567 -0.15467 -0.28252 -0.10719 1.5197 -0.10293 -0.1874
337 -0.016598 -0.11489 -0.11424 -0.12748 -0.14742 -0.2785 -0.16008 0.62335 1.2768 -0.2275 -0.1258 -0.25371 -0.091909 1.5234 -0.026963 -0.17569
338 -0.029195 -0.10311 -0.12312 -0.13309 -0.16167 -0.27519 -0.14821 0.74929 1.3447 -0.23143 -0.13164 -0.21887 -0.091522 1.5782 0.050317 -0.17966
339 -0.016132 -0.096003 -0.11888 -0.12503 -0.15896 -0.285 -0.15626 0.7837 1.4047 -0.23532 -0.11351 -0.16413 -0.10898 1.5594 0.082587 -0.18398
340 -0.03446 -0.12429 -0.148 -0.15327 -0.17241 -0.27674 -0.16857 0.81365 1.2572 -0.24773 -0.11679 -0.1408 -0.11165 1.5519 0.079367 -0.19104
341 0.0039932 -0.11521 -0.14427 -0.12465 -0.15968 -0.27869 -0.15797 0.89885 1.2413 -0.24232 -0.13535 -0.098378 -0.10877 1.5516 0.10156 -0.17765
342 0.036486 -0.10009 -0.12071 -0.11994 -0.15194 -0.26729 -0.14999 0.9241 1.2656 -0.23564 -0.11302 0.055297 -0.092304 1.6124 0.17015 -0.15145
343 0.021909 -0.10142 -0.1452 -0.13407 -0.15278 -0.28111 -0.12943 0.95736 1.3374 -0.22845 -0.11667 0.11517 -0.096027 1.6431 0.17545 -0.023354
344 0.040742 -0.10169 -0.13567 -0.1304 -0.15978 -0.27504 -0.13882 1.028 1.4259 -0.23583 -0.12807 0.17637 -0.09641 1.5835 0.17217 0.024873
345 0.082574 -0.084217 -0.11491 -0.13242 -0.15695 -0.2352 -0.12748 1.0609 1.4428 -0.22877 -0.11702 0.1826 -0.094663 1.562 0.21139 0.04976
346 0.094777 -0.074699 -0.11767 -0.11848 -0.1313 -0.22808 -0.10993 1.0824 1.383 -0.1998 -0.11499 0.19122 -0.089856 1.5379 0.22279 0.094487
347 0.10608 -0.076481 -0.11829 -0.11967 -0.14702 -0.25148 -0.10657 1.0951 1.2784 -0.16065 -0.10144 0.29174 -0.10101 1.4969 0.28184 0.10514
348 0.11003 -0.083833 -0.13748 -0.13434 -0.15621 -0.22247 -0.10689 1.0772 1.1986 -0.082868 -0.11067 0.29773 -0.090191 1.489 0.25525 0.12594
349 0.096876 -0.081075 -0.15134 -0.14098 -0.15121 -0.23335 -0.10667 1.0293 1.2031 -0.043202 -0.11276 0.38276 -0.093344 1.4749 0.28952 0.15503
350 0.11661 -0.070488 -0.11628 -0.13422 -0.16606 -0.19505 -0.073139 1.0748 1.2145 0.036125 -0.10171 0.43212 -0.10336 1.4964 0.32924 0.20957
351 0.11668 -0.0723 -0.1284 -0.1154 -0.14488 -0.21528 -0.067888 1.0753 1.2003 0.094011 -0.09912 0.2165 -0.08323 1.5108 0.30159 0.27442
352 0.1055 -0.069172 -0.10482 -0.11398 -0.14231 -0.1692 -0.070406 1.0929 1.218 0.12237 -0.10129 0.037479 -0.10454 1.4777 0.33611 0.25746
353 0.11623 -0.042164 -0.10822 -0.1261 -0.11744 -0.1229 -0.032805 1.1514 1.3737 0.25968 -0.10658 -0.0058861 -0.081806 1.483 0.26809 0.37838
354 0.06078 -0.076626 -0.13932 -0.14615 -0.12006 -0.14375 -0.075154 1.1228 1.5369 0.23917 -0.11712 -0.029671 -0.096069 1.4308 0.27059 0.36719
355 0.095842 -0.060839 -0.10171 -0.1019 -0.073552 -0.091306 0.016268 1.1841 1.5551 0.28684 -0.10561 -0.011356 -0.073822 1.4033 0.39109 0.53646
356 0.081315 -0.083931 -0.12444 -0.13234 -0.058755 -0.075827 0.11404 1.192 1.4781 0.35867 -0.12105 0.017119 -0.071895 1.3418 0.35637 0.49849
357 0.079678 -0.076203 -0.13402 -0.131 -0.049038 -0.047587 0.19933 1.2077 1.5085 0.26469 -0.11928 0.078345 -0.048578 1.2499 0.37858 0.48439
358 0.098851 -0.087505 -0.13607 -0.13973 -0.031642 -0.038987 0.25268 1.3087 1.4913 0.37443 -0.1125 0.19165 -0.054931 1.2893 0.35831 0.58682
359 0.14346 -0.069577 -0.12549 -0.11478 -0.016135 0.010653 0.33549 1.3267 1.5867 0.41623 -0.093675 0.42657 -0.013814 1.2998 0.4153 0.69964
360 0.16387 -0.06147 -0.11209 -0.10404 0.018732 -0.013047 0.35573 1.3257 1.4939 0.44171 -0.089741 0.51 -0.010547 1.2524 0.45337 0.66435
361 0.18854 -0.073722 -0.13135 -0.11685 0.042269 -0.0026277 0.36494 1.27 1.4763 0.53038 -0.1075 0.35212 -0.02833 1.2227 0.42185 0.77347
362 0.24789 -0.073934 -0.11402 -0.12222 0.019066 -0.0077579 0.40082 1.2718 1.4899 0.56804 -0.10608 0.5796 0.015457 1.2324 0.44756 0.86156
363 0.31004 -0.044896 -0.11303 -0.11171 0.035623 0.033552 0.43759 1.247 1.4628 0.39038 -0.10582 0.84394 0.031354 1.2371 0.41093 0.85193
364 0.37127 -0.053108 -0.11128 -0.12808 0.05378 0.047422 0.42667 1.1913 1.4307 0.2988 -0.10646 0.60682 0.039431 1.2778 0.36499 0.76109
365 0.4052 -0.031071 -0.11052 -0.11062 0.091706 0.067511 0.51151 1.1396 1.3901 0.24414 -0.086765 0.86942 0.029108 1.3718 0.35396 0.72787
366 0.45025 -0.017943 -0.10777 -0.091696 0.099053 0.058371 0.56269 1.1242 1.306 0.20628 -0.076502 0.79308 0.026565 1.3854 0.34089 0.66408
367 0.41508 -0.055795 -0.12335 -0.1417 0.06613 0.038311 0.53427 1.0463 1.1711 0.17853 -0.1082 0.51555 0.0075618 1.3187 0.30779 0.60509
368 0.51944 -0.010247 -0.088755 -0.097345 0.13045 0.062091 0.5687 1.0882 1.1337 0.24065 -0.082756 0.41237 0.070579 1.3047 0.31216 0.66834
369 0.50319 -0.00091937 -0.085274 -0.11628 0.12529 0.043361 0.58831 1.0488 1.1413 0.28588 -0.094112 0.35846 0.043866 1.1921 0.29081 0.69325
370 0.50568 0.041398 -0.069274 -0.11195 0.13479 0.09594 0.66665 1.0899 1.1659 0.40423 -0.091589 0.37462 0.070213 1.202 0.32998 0.82889
371 0.50828 0.10342 0.012877 -0.068509 0.14613 0.14105 0.7382 1.0819 1.175 0.52597 -0.070296 0.81037 0.07413 1.1556 0.37636 0.89481
372 0.41057 0.083144 0.010168 -0.090574 0.14048 0.08529 0.70863 1.047 1.0798 0.58072 -0.092563 1.0035 0.053207 1.0574 0.37153 0.96273
373 0.35129 0.086522 0.023928 -0.092279 0.14124 0.0873 0.74155 1.0812 1.0689 0.68184 -0.088279 1.0201 0.041414 1.0157 0.35722 1.0241
374 0.3162 0.08113 0.036519 -0.087703 0.16285 0.10181 0.72415 1.1317 1.0775 0.76839 -0.066456 1.1919 0.042111 1.0193 0.49094 1.0074
375 0.25546 0.068417 0.0165 -0.10229 0.14914 0.10244 0.72738 1.2261 1.0306 0.80647 -0.074633 0.88677 0.035118 0.99753 0.5041 0.84214
376 0.26161 0.10565 0.069801 -0.091123 0.16248 0.13183 0.77278 1.2955 1.0759 0.90145 -0.06878 0.73643 0.041925 1.0153 0.52202 0.82849
377 0.27165 0.10582 0.046361 -0.094027 0.13506 0.12828 0.79209 1.3124 1.0418 0.86022 -0.078347 0.71411 0.048672 0.94804 0.51575 0.83965
378 0.24891 0.084251 0.042242 -0.10814 0.12491 0.14115 0.82375 1.2259 0.99876 0.88712 -0.073393 1.2301 0.039429 0.96051 0.49399 0.86486
379 0.32041 0.12521 0.073053 -0.060417 0.18566 0.39925 0.90594 1.261 1 0.90539 -0.01103 1.3077 0.057316 0.9668 0.51085 1.0245
380 0.43974 0.14814 0.067653 -0.064292 0.20204 0.50053 0.90964 1.1913 0.97627 0.92714 0.007513 1.1738 0.072523 0.94269 0.41701 1.0852
381 0.5769 0.14427 0.087004 -0.066156 0.22051 0.64239 0.94764 1.0928 0.99054 0.95923 0.053326 1.2037 0.08117 0.95418 0.41506 1.0769
382 0.64822 0.16916 0.069725 -0.061761 0.21959 0.71273 0.98644 1.0461 0.93844 0.94473 0.045989 1.2087 0.070307 1.0407 0.39927 1.1356
383 0.69938 0.17112 0.10095 -0.033206 0.2639 0.77279 0.97265 1.042 0.98283 0.9062 0.084243 1.4473 0.080384 1.0909 0.42222 1.26
384 0.6821 0.16877 0.079796 -0.04806 0.26928 0.78608 0.87457 1.0106 0.9304 0.77206 0.079456 1.3892 0.084011 1.1307 0.38053 1.2105
385 0.6726 0.1821 0.084977 -0.033935 0.26314 0.85655 0.80219 0.97084 0.88586 0.67693 0.066579 1.412 0.082088 1.1406 0.36707 0.97815
386 0.66852 0.17591 0.075478 -0.05444 0.30129 0.8242 0.80266 0.9633 0.86704 0.63999 0.12473 1.1278 0.076185 1.1588 0.36582 0.86369
387 0.62236 0.20515 0.083638 -0.039585 0.31188 0.82502 0.85842 0.95379 0.87657 0.64849 0.1393 1.036 0.083502 1.1695 0.35174 0.82419
388 0.5548 0.23234 0.096279 -0.024609 0.33497 0.83011 1.0845 0.96489 0.8693 0.66228 0.13143 1.0124 0.081909 1.1551 0.35785 0.87442
389 0.50344 0.21909 0.09157 -0.031544 0.33426 0.95231 1.0757 0.91895 0.87876 0.62569 0.17721 1.0071 0.087426 1.1448 0.34147 0.87672
390 0.46801 0.20133 0.092251 -0.034819 0.3392 0.97508 1.0536 0.888 0.82337 0.64252 0.18001 1.2641 0.082633 1.0369 0.33785 1.0015
391 0.46519 0.23551 0.13587 -0.018013 0.48778 1.0709 1.0721 0.90872 0.84021 0.69871 0.23049 1.4773 0.11884 1.0112 0.35924 1.1263
392 0.44441 0.22278 0.099252 -0.042868 0.40317 0.77296 0.97519 0.8603 0.77849 0.70231 0.2146 1.4974 0.091917 0.92058 0.342 1.1718
393 0.45935 0.24543 0.11764 -0.060383 0.31894 0.58357 0.96203 0.87521 0.8106 0.70493 0.29247 1.3631 0.094004 0.86362 0.35427 1.2344
394 0.43237 0.26707 0.090273 -0.076878 0.22738 0.49404 0.83931 0.8509 0.74655 0.64008 0.21302 1.1854 0.068071 0.82595 0.30114 1.1236
395 0.4895 0.37942 0.12853 -0.051352 0.24128 0.5239 0.83849 0.86106 0.78739 0.6475 0.32159 1.1849 0.10892 0.87323 0.3148 1.0583
396 0.54903 0.37876 0.12897 -0.059327 0.20587 0.4941 0.76948 0.79426 0.71979 0.59099 0.30355 1.1135 0.079605 0.81756 0.29238 0.93361
397 0.69991 0.38292 0.19257 -0.029682 0.20694 0.49458 0.77096 0.81446 0.73468 0.56963 0.34543 1.1354 0.084042 0.81169 0.29782 0.89717
398 0.7497 0.38134 0.171 -0.060536 0.20912 0.48804 0.77065 0.77073 0.70757 0.56196 0.34368 1.0942 0.080769 0.79446 0.27538 0.85664
399 0.78176 0.38091 0.21981 -0.041571 0.21576 0.50114 0.79873 0.7604 0.70548 0.55358 0.38693 1.1022 0.081796 0.79316 0.29968 0.84752
400 0.77415 0.39733 0.24996 -0.058696 0.19974 0.51649 0.7923 0.75553 0.69987 0.53171 0.38492 1.0758 0.10135 0.76259 0.27541 0.94176
401 0.75081 0.43576 0.28289 -0.03236 0.21682 0.51445 0.83239 0.75691 0.74155 0.53214 0.46723 1.0756 0.1019 0.78152 0.30251 1.3391
402 0.67215 0.37917 0.29634 -0.055365 0.19714 0.49205 0.75641 0.703 0.69919 0.49245 0.49632 1.0118 0.096687 0.72762 0.25354 1.3789
403 0.63638 0.43852 0.34619 -0.05851 0.18698 0.48043 0.72059 0.68823 0.66973 0.47553 0.4353 0.99514 0.14361 0.69623 0.25934 1.389
404 0.569 0.45927 0.31174 -0.072085 0.17603 0.47731 0.68746 0.66972 0.63579 0.46795 0.43423 0.97425 0.20927 0.69435 0.24331 1.2271
405 0.54813 0.45786 0.32498 -0.069329 0.17873 0.45926 0.676 0.64936 0.66544 0.46197 0.47784 0.95817 0.25666 0.68184 0.25925 1.1176
406 0.54665 0.43706 0.32972 -0.070374 0.16371 0.46974 0.67735 0.6298 0.62338 0.45923 0.53413 0.93123 0.26283 0.68772 0.23286 0.97073
407 0.52577 0.468 0.33493 -0.073449 0.15585 0.42751 0.66661 0.62855 0.59744 0.45217 0.52406 0.88528 0.29975 0.6462 0.21362 0.89057
408 0.56404 0.47427 0.39514 -0.045363 0.18285 0.45059 0.67911 0.6364 0.6173 0.46712 0.51831 0.95071 0.31591 0.67166 0.23418 0.85926
409 0.53022 0.42624 0.40756 -0.078608 0.14587 0.4123 0.63302 0.60405 0.58025 0.42419 0.50271 0.89055 0.31471 0.60297 0.20935 0.80171
410 0.59411 0.42127 0.40587 -0.071853 0.12968 0.40729 0.63629 0.58426 0.61625 0.41283 0.60375 0.87293 0.33057 0.59911 0.23102 0.79321
411 0.63776 0.39744 0.36815 -0.093498 0.12874 0.38668 0.58388 0.56796 0.52672 0.38937 0.59266 0.82042 0.32441 0.58324 0.19896 0.73316
412 0.68961 0.39691 0.31123 -0.074682 0.11826 0.40439 0.58997 0.55739 0.53896 0.36562 0.57014 0.82952 0.29796 0.55339 0.205 0.78222
413 0.73978 0.35962 0.30042 -0.077527 0.14058 0.39246 0.59044 0.54608 0.57816 0.37889 0.54149 0.84397 0.31679 0.57149 0.21416 0.75586
414 0.76542 0.38175 0.31143 -0.035652 0.16142 0.41123 0.62267 0.57463 0.58153 0.39124 0.56379 0.85666 0.35825 0.59404 0.24605 0.80781
415 0.70798 0.36027 0.29022 -0.065566 0.11479 0.38331 0.56109 0.53372 0.49058 0.35034 0.57354 0.82609 0.31687 0.54894 0.21134 0.7256
416 0.65622 0.38372 0.35003 -0.084111 0.11176 0.35469 0.56019 0.50775 0.52057 0.3376 0.62542 0.78171 0.3298 0.51586 0.19705 0.70237
417 0.6342 0.48646 0.47718 -0.039566 0.12754 0.38362 0.565 0.54056 0.50872 0.36219 0.60578 0.79751 0.33568 0.55142 0.19798 0.70377
418 0.5644 0.54425 0.47408 -0.065781 0.11401 0.36689 0.54862 0.51694 0.50848 0.33587 0.5764 0.79043 0.33198 0.52431 0.20213 0.68704
419 0.56239 0.54329 0.51286 -0.042875 0.12149 0.36971 0.5268 0.49985 0.49344 0.33182 0.52607 0.76612 0.35148 0.49822 0.1784 0.64994
420 0.5743 0.55207 0.53085 -0.04102 0.12133 0.38991 0.5216 0.47535 0.49542 0.33216 0.58974 0.77265 0.34625 0.48521 0.20733 0.67279
421 0.5566 0.5153 0.50228 -0.065025 0.11655 0.36887 0.51556 0.47692 0.49319 0.31865 0.71792 0.78443 0.31596 0.49172 0.21744 0.67327
422 0.57531 0.51829 0.45677 -0.052449 0.11782 0.35912 0.4855 0.45549 0.45465 0.30431 0.73129 0.72352 0.30616 0.47323 0.19199 0.64118
423 0.5955 0.49405 0.40989 -0.047724 0.12334 0.354 0.50818 0.46392 0.4649 0.30379 0.66493 0.72249 0.30665 0.47655 0.19525 0.64895
424 0.58105 0.4606 0.39775 -0.066609 0.11667 0.30868 0.47869 0.4234 0.42764 0.27655 0.55353 0.66765 0.2992 0.45017 0.18426 0.60276
425 0.59514 0.41318 0.41624 -0.033544 0.11295 0.3452 0.48143 0.42217 0.45788 0.29264 0.54811 0.6847 0.31603 0.4535 0.18541 0.60281
426 0.5817 0.34331 0.40776 -0.024148 0.097255 0.32946 0.44613 0.40458 0.44265 0.27228 0.5351 0.65432 0.27033 0.44352 0.16215 0.59657
427 0.57705 0.32867 0.43251 0.020057 0.095652 0.32442 0.43844 0.38502 0.40761 0.26078 0.56592 0.63012 0.29726 0.41727 0.17119 0.56639
428 0.53314 0.30302 0.5306 0.077332 0.10005 0.30457 0.43564 0.38714 0.40864 0.26209 0.70528 0.62587 0.29356 0.43332 0.15194 0.55463
429 0.52423 0.32151 0.58191 0.16067 0.12592 0.3334 0.45098 0.39052 0.42449 0.28967 0.76422 0.66184 0.31416 0.4155 0.18553 0.55966
430 0.49594 0.30156 0.57339 0.18392 0.12549 0.3347 0.43674 0.37276 0.41506 0.24865 0.63553 0.60971 0.30604 0.39484 0.16086 0.55563
431 0.47126 0.33096 0.56455 0.18379 0.098139 0.3012 0.4165 0.34987 0.37517 0.24523 0.54107 0.60938 0.3166 0.37082 0.14036 0.53394
432 0.46169 0.3141 0.48755 0.19257 0.095446 0.30053 0.39353 0.33878 0.34529 0.22154 0.48522 0.57476 0.33403 0.35888 0.12632 0.49983
433 0.47995 0.31428 0.45647 0.24526 0.11431 0.3272 0.41494 0.35503 0.36731 0.24198 0.48393 0.59047 0.31444 0.37208 0.15128 0.52891
434 0.48047 0.38545 0.43008 0.2472 0.14311 0.33356 0.42737 0.35391 0.38279 0.25805 0.51412 0.60824 0.36249 0.3781 0.16865 0.53217
435 0.42666 0.34404 0.37251 0.20285 0.12066 0.31097 0.36851 0.32657 0.353 0.22707 0.46745 0.54874 0.34118 0.33484 0.12662 0.49098
436 0.44463 0.36859 0.37045 0.24987 0.13143 0.31506 0.40573 0.32256 0.34506 0.2239 0.46147 0.54589 0.32461 0.34113 0.13078 0.49097
437 0.44549 0.40124 0.37775 0.30475 0.16149 0.31011 0.38813 0.33062 0.33528 0.24338 0.48204 0.54471 0.35222 0.36239 0.11778 0.50683
438 0.43148 0.42363 0.38883 0.28655 0.19128 0.3003 0.38183 0.32549 0.36758 0.2374 0.46485 0.5381 0.36585 0.2973 0.13358 0.4977
439 0.41092 0.40533 0.33363 0.28635 0.14004 0.28687 0.36827 0.29885 0.33632 0.21921 0.46444 0.53171 0.34752 0.31898 0.12507 0.47774
440 0.42077 0.39384 0.36949 0.30992 0.12783 0.29458 0.36302 0.30044 0.33899 0.21614 0.43823 0.52051 0.36618 0.30351 0.13853 0.48357
441 0.3964 0.36238 0.34755 0.31929 0.10267 0.28038 0.34164 0.27836 0.34074 0.19694 0.43712 0.48915 0.33478 0.30833 0.10713 0.45938
442 0.38101 0.34382 0.34442 0.30628 0.089085 0.27705 0.35561 0.28971 0.3066 0.19444 0.41905 0.50162 0.32682 0.30488 0.1063 0.43233
443 0.38967 0.33221 0.36036 0.32245 0.085511 0.28244 0.33024 0.28846 0.32125 0.20331 0.41991 0.48935 0.29671 0.27708 0.11942 0.45144
444 0.34787 0.2822 0.31241 0.3301 0.087168 0.27826 0.30475 0.26828 0.29539 0.1773 0.39299 0.46895 0.28965 0.28132 0.10289 0.42865
445 0.34127 0.24145 0.30872 0.34906 0.069975 0.23318 0.29522 0.26122 0.25544 0.15868 0.3725 0.46051 0.28323 0.2617 0.074835 0.39806
446 0.34412 0.25944 0.31271 0.33407 0.069932 0.24761 0.30077 0.25812 0.27695 0.17315 0.3724 0.44429 0.26896 0.26623 0.094066 0.41264
447 0.34079 0.26018 0.31556 0.33858 0.082559 0.23193 0.3211 0.25908 0.27076 0.18013 0.37632 0.42854 0.27459 0.27163 0.094936 0.41165
448 0.34848 0.25691 0.31319 0.35628 0.11348 0.26629 0.33403 0.25934 0.26692 0.18097 0.39057 0.44907 0.27009 0.27749 0.10523 0.42642
449 0.32968 0.2349 0.29601 0.32638 0.083253 0.22857 0.30636 0.22786 0.24426 0.16055 0.35886 0.41897 0.27532 0.24452 0.081746 0.3961
450 0.34975 0.26337 0.3302 0.35232 0.11477 0.25865 0.33837 0.25687 0.26581 0.18149 0.379 0.44799 0.29451 0.29217 0.112 0.41373
451 0.31565 0.22902 0.27015 0.32695 0.085286 0.2169 0.3173 0.23977 0.24091 0.14585 0.3482 0.42785 0.26557 0.23181 0.095807 0.3757
452 0.29503 0.21556 0.25301 0.29623 0.074413 0.19796 0.30649 0.23059 0.23093 0.15137 0.33162 0.39389 0.27274 0.24011 0.085177 0.35639
453 0.29734 0.22248 0.26909 0.2667 0.07279 0.20199 0.28252 0.22609 0.22224 0.13739 0.32291 0.39172 0.27985 0.2329 0.077487 0.36114
454 0.25938 0.20094 0.22048 0.21777 0.043027 0.18198 0.25225 0.18946 0.17689 0.09247 0.28757 0.35968 0.24084 0.19328 0.053617 0.32144
455 0.29562 0.2108 0.25432 0.25534 0.063814 0.22479 0.26125 0.2129 0.1993 0.13615 0.31293 0.38574 0.2712 0.22252 0.066987 0.35104
456 0.26107 0.19651 0.23478 0.23318 0.067681 0.19101 0.25762 0.1787 0.15217 0.099552 0.28607 0.36139 0.26744 0.19717 0.070907 0.32859
457 0.26619 0.21111 0.24277 0.26762 0.087228 0.21956 0.28906 0.20302 0.20706 0.13641 0.30157 0.39166 0.2732 0.22195 0.082008 0.33108
458 0.26347 0.1966 0.22915 0.24698 0.066514 0.18487 0.23815 0.18815 0.18691 0.12323 0.28853 0.38397 0.25985 0.18443 0.084798 0.33173
459 0.24275 0.16389 0.22554 0.25196 0.079731 0.17379 0.27001 0.18957 0.19981 0.11946 0.31573 0.38537 0.25736 0.20081 0.079408 0.32112
460 0.24816 0.1673 0.20392 0.23647 0.068818 0.17949 0.25 0.17709 0.17097 0.090577 0.27939 0.34442 0.24698 0.17248 0.053878 0.29924
461 0.23916 0.1566 0.22181 0.25503 0.073805 0.16423 0.23881 0.15603 0.16766 0.093483 0.27586 0.34051 0.24445 0.16939 0.061308 0.31335
462 0.22962 0.15578 0.21714 0.22357 0.071712 0.1572 0.23675 0.15585 0.15221 0.095199 0.25918 0.33304 0.24132 0.16407 0.043728 0.29432
463 0.23148 0.14306 0.21457 0.21485 0.058539 0.15875 0.23349 0.15358 0.15596 0.084046 0.2727 0.3278 0.23617 0.14819 0.066149 0.29351
464 0.22448 0.16211 0.19696 0.23321 0.067476 0.15714 0.22737 0.1437 0.16084 0.074252 0.24937 0.30335 0.22417 0.13246 0.045819 0.28534
465 0.20865 0.15314 0.19336 0.22406 0.054102 0.12761 0.228 0.13328 0.15023 0.063338 0.24261 0.29968 0.20219 0.12253 0.043869 0.28812
466 0.23339 0.16022 0.20875 0.24104 0.077499 0.1621 0.24952 0.16895 0.17653 0.10164 0.28335 0.31607 0.19385 0.17652 0.071099 0.30009
467 0.19997 0.13839 0.18612 0.2219 0.065896 0.14758 0.21377 0.13106 0.13764 0.06375 0.25242 0.28735 0.17669 0.12811 0.047729 0.27397
468 0.19812 0.15803 0.21307 0.24292 0.062483 0.13323 0.19941 0.13036 0.14444 0.071007 0.25559 0.28676 0.18524 0.13945 0.054969 0.29255
469 0.20497 0.11895 0.19387 0.22992 0.0596 0.1563 0.21179 0.12617 0.12986 0.067883 0.2304 0.26173 0.19477 0.13344 0.05874 0.28126
470 0.20145 0.13413 0.20513 0.22968 0.066427 0.14099 0.21371 0.13223 0.15054 0.092599 0.27272 0.28882 0.17577 0.16778 0.06068 0.278
471 0.20669 0.1525 0.19902 0.20768 0.089264 0.14955 0.21873 0.13444 0.14408 0.073435 0.25574 0.26208 0.17991 0.14032 0.05624 0.27667
472 0.18202 0.13472 0.17662 0.17907 0.06558 0.13272 0.19443 0.12076 0.10598 0.053241 0.22394 0.25338 0.17947 0.13034 0.06437 0.23577
473 0.17581 0.12782 0.19021 0.19826 0.048957 0.12834 0.18738 0.10683 0.12186 0.053338 0.21904 0.24542 0.14873 0.12052 0.04449 0.2303
474 0.17283 0.1101 0.16373 0.17198 0.031374 0.099247 0.13642 0.080479 0.095276 0.030744 0.20859 0.22418 0.15997 0.10032 0.018821 0.21793
475 0.17292 0.13104 0.1983 0.2124 0.057271 0.13731 0.20812 0.10878 0.10765 0.05688 0.23904 0.22758 0.16676 0.12907 0.026851 0.22688
476 0.1918 0.111 0.19126 0.21217 0.066828 0.11539 0.18641 0.10806 0.10868 0.053166 0.22712 0.2392 0.16403 0.13788 0.046591 0.24996
477 0.16723 0.12204 0.15871 0.17387 0.047065 0.11606 0.18037 0.093943 0.091802 0.035352 0.21092 0.23685 0.15511 0.099633 0.040391 0.21666
478 0.16753 0.1165 0.15929 0.18245 0.029142 0.10602 0.17775 0.074391 0.10297 0.022159 0.21228 0.22444 0.15681 0.099396 0.029121 0.22206
479 0.16167 0.10826 0.15121 0.17635 0.049258 0.12946 0.20678 0.087669 0.10569 0.029455 0.2332 0.23194 0.15178 0.09492 0.039781 0.24538
480 0.15362 0.11264 0.13787 0.19041 0.056305 0.11429 0.18242 0.080747 0.093618 0.035871 0.21783 0.22133 0.14411 0.083603 0.020372 0.19904
481 0.11976 0.095024 0.11162 0.12628 0.020902 0.081036 0.13828 0.058585 0.06165 -0.0034227 0.17586 0.18173 0.11205 0.049757 0.015632 0.18993
482 0.15691 0.11428 0.14931 0.1571 0.058399 0.1134 0.17466 0.075283 0.080162 0.029494 0.20184 0.20509 0.14126 0.09136 0.037612 0.21524
483 0.13847 0.09045 0.13203 0.16754 0.042006 0.090375 0.16512 0.065731 0.072183 0.01803 0.20623 0.2019 0.12914 0.082453 0.024012 0.20112
484 0.12696 0.081277 0.13288 0.14075 0.034193 0.084715 0.16207 0.061609 0.071605 0.0065459 0.18551 0.20159 0.11986 0.053817 0.024712 0.18904
485 0.13661 0.092955 0.13061 0.14435 0.03657 0.071995 0.16327 0.073317 0.060777 0.012102 0.18625 0.17579 0.14162 0.07156 0.019562 0.19731
486 0.13003 0.074733 0.12763 0.14932 0.047226 0.082955 0.16983 0.066945 0.073559 0.0050283 0.18603 0.17977 0.14493 0.082313 0.013133 0.19518
487 0.11602 0.060231 0.099909 0.12277 0.043893 0.070145 0.13677 0.053123 0.054021 -0.00073546 0.17945 0.1735 0.12578 0.041627 0.0016628 0.15521
488 0.10939 0.078649 0.1177 0.11198 0.03095 0.073104 0.14518 0.05027 0.049583 -0.0022293 0.18208 0.15723 0.13852 0.07142 0.011963 0.19776
489 0.12773 0.077276 0.12092 0.12387 0.053487 0.089774 0.14636 0.063838 0.081935 0.001837 0.19193 0.15555 0.15184 0.067053 0.031543 0.18607
490 0.1204 0.080524 0.12901 0.14473 0.049814 0.094304 0.13838 0.068806 0.067877 0.0015332 0.18646 0.18224 0.14499 0.050437 0.021243 0.17218
491 0.10791 0.061722 0.10995 0.099345 0.029381 0.066274 0.11377 0.045154 0.044409 -0.026281 0.17777 0.16038 0.10178 0.04844 0.010034 0.13693
492 0.087286 0.06186 0.092793 0.1063 0.033438 0.043623 0.12718 0.050592 0.034961 -0.0082444 0.17697 0.15578 0.10317 0.040373 0.0058337 0.17534
493 0.10427 0.053778 0.085444 0.10851 0.033234 0.063043 0.11759 0.04684 0.028102 -0.020958 0.173 0.14362 0.097826 0.038537 -0.0071261 0.16318
494 0.093752 0.053525 0.097624 0.1044 0.039241 0.049403 0.13009 0.039588 0.030814 -0.006532 0.15305 0.14986 0.095013 0.03261 -0.020846 0.16733
495 0.099244 0.062643 0.10906 0.10902 0.043558 0.063593 0.10642 0.039736 0.040996 -0.016216 0.16082 0.13425 0.09832 0.037693 0.0079342 0.1488
496 0.092747 0.054921 0.10512 0.096782 0.021565 0.045153 0.10938 0.035914 0.048738 -0.01265 0.16336 0.12919 0.091987 0.044677 -0.00072562 0.15483
497 0.0951 0.051369 0.092407 0.11568 0.052322 0.051782 0.085146 0.031372 0.0090201 -0.033153 0.15133 0.1245 0.074724 0.02527 -0.020815 0.15055
498 0.089053 0.055287 0.091177 0.11227 0.048729 0.069072 0.1209 0.0558 0.018912 -0.010247 0.15185 0.11976 0.088901 0.029624 -0.00056527 0.16123
499 0.093826 0.033914 0.10047 0.10114 0.056706 0.060072 0.10982 0.042988 0.034094 -0.007241 0.16066 0.12358 0.086758 0.040937 0.0035749 0.17182
500 0.072088 0.052552 0.095229 0.1012 0.051053 0.051412 0.11938 0.038626 0.061936 -0.037845 0.16847 0.11295 0.057455 0.02208 -4.4918e-05 0.1637
501 0.062871 0.03041 0.078809 0.096358 0.035409 0.067762 0.074632 0.025274 0.028978 -0.035029 0.13931 0.10381 0.082302 0.025604 -0.010645 0.14686
502 0.051064 0.017938 0.06449 0.073553 0.011316 0.030511 0.064013 0.019442 -0.0017804 -0.066942 0.13773 0.094798 0.041069 -0.0078531 -0.019365 0.12245
503 0.051167 0.036346 0.093421 0.078539 0.030203 0.042481 0.076594 0.02182 0.0023415 -0.044976 0.12474 0.087423 0.063716 0.0046203 -0.026974 0.12875
504 0.04883 0.028573 0.073651 0.092444 0.01322 0.029891 0.059116 -0.0036022 0.0053934 -0.06674 0.10609 0.078098 0.050323 -0.012406 -0.021044 0.14362
505 0.047402 0.053151 0.078262 0.1027 0.024497 0.032701 0.070157 0.0050657 -0.013255 -0.062614 0.1084 0.077303 0.06311 -0.002133 -0.025464 0.12491
506 0.053565 0.030169 0.096133 0.10953 0.024944 0.02202 0.063338 0.013214 0.012667 -0.046708 0.11146 0.080708 0.083657 0.01259 -0.029794 0.11683
507 0.048008 0.027047 0.096204 0.10496 0.045311 0.04656 0.0624 0.015822 -0.0033308 -0.051841 0.1329 0.068124 0.052044 -0.0053863 -0.017384 0.12626
508 0.054431 0.027684 0.067824 0.10712 0.035837 0.03062 0.066071 0.0063596 -0.010099 -0.041075 0.12523 0.076319 0.036001 -0.007883 -0.0052935 0.13203
509 0.054864 0.039122 0.094865 0.09471 0.033604 0.02476 0.088862 0.021218 0.017503 -0.062009 0.11799 0.082764 0.037868 0.0042904 -0.010673 0.11573
510 0.044306 0.02849 0.076846 0.075476 0.018761 0.0087995 0.072044 -0.0037445 -0.00080512 -0.066213 0.10856 0.081879 0.038345 -0.0030663 -0.016603 0.10957
511 0.034739 0.027818 0.059756 0.062561 0.004008 0.0072193 0.046665 -0.0020466 -0.022643 -0.072067 0.088714 0.056434 0.033322 -0.013413 -0.017413 0.087712
512 0.013062 0.0091057 0.060127 0.055966 0.013785 0.017989 0.060806 0.00015138 -0.0098713 -0.06849 0.11343 0.07636 0.046649 -0.02656 -0.030263 0.11366
513 0.045435 0.032713 0.066578 0.068162 0.024102 0.018979 0.086968 0.018339 -0.0079194 -0.055764 0.12462 0.082065 0.055356 -0.0095862 0.00057736 0.12715
514 0.046098 0.039511 0.073999 0.075117 0.025369 0.0036786 0.099449 0.012477 0.0026725 -0.049898 0.12795 0.04777 0.049503 0.0063272 -0.015472 0.13545
515 0.02536 0.0037591 0.075749 0.075432 -0.0071746 0.024368 0.06723 -0.012365 -0.016616 -0.055542 0.11475 0.047785 0.02811 -0.021139 -0.015102 0.1181
516 0.013343 0.029187 0.03858 0.059777 0.0046323 0.0057282 0.039582 -0.017737 -0.030454 -0.074956 0.11126 0.02558 0.023507 -0.033566 -0.036182 0.097697
517 0.034966 0.023705 0.059191 0.072903 0.019509 -0.004812 0.051183 -0.00088885 -0.034602 -0.045419 0.11295 0.057806 0.034714 -0.028363 -0.022832 0.098763
518 0.015019 0.0023725 0.055121 0.045158 0.003136 0.0045778 0.045794 -0.014991 -0.04183 -0.069103 0.10848 0.033901 0.033031 -0.018719 -0.048442 0.08848
519 0.023332 0.0050203 0.069562 0.061603 0.0039629 0.016108 0.066306 -0.0051429 -0.013868 -0.047527 0.09828 0.042336 0.028988 -0.034476 -0.023782 0.079927
520 0.029384 0.030518 0.076773 0.073309 0.02453 0.020167 0.057447 0.003595 -0.018106 -0.055001 0.10821 0.046021 0.056085 -0.025803 -0.018741 0.11295
521 0.015777 -0.0078041 0.038254 0.039794 0.018937 -0.017733 0.052528 -0.010367 -0.030604 -0.058884 0.10173 0.018526 0.036922 -0.036669 -0.033041 0.093311
522 0.02593 0.023664 0.059044 0.057219 0.025963 0.017997 0.0476 -0.0011991 -0.023482 -0.050338 0.11683 0.053752 0.041579 -0.022796 -0.025661 0.091518
523 0.0070728 -0.0064785 0.052905 0.029924 -0.0070997 -0.018803 0.035111 -0.025021 -0.04046 -0.080342 0.090613 0.017277 0.015246 -0.034853 -0.045661 0.084105
524 0.00092556 -0.0056907 0.030386 0.02857 -0.013283 -0.024484 0.020002 -0.035273 -0.051298 -0.084696 0.098636 -0.0063381 0.026013 -0.050529 -0.042451 0.063412
525 0.0061684 0.012977 0.061486 0.047405 -0.007816 -0.023604 0.040644 -0.025225 -0.029697 -0.07094 0.10035 0.022287 0.03003 -0.036946 -0.019161 0.070148
526 0.0064212 0.012635 0.049037 0.06125 -0.0064191 -0.018884 0.042405 -0.023917 -0.057375 -0.064603 0.083432 -0.0095277 0.046037 -0.030483 -0.03968 0.087075
527 -0.005036 0.0050427 0.048228 0.12441 -0.0051423 -0.013834 0.034816 -0.029239 -0.043723 -0.088487 0.093186 -0.0051925 0.043594 -0.042419 -0.03491 0.054212
528 -0.0058932 -0.0093095 0.039639 0.12408 -0.020425 -0.025794 0.025908 -0.042381 -0.068651 -0.092231 0.082749 0.0024927 0.035581 -0.047676 -0.05408 0.061199
529 0.01939 0.0087682 0.073489 0.18413 -0.012629 -0.021875 0.046919 -0.010833 -0.041259 -0.059565 0.092582 0.0037879 0.071218 -0.018873 -0.0472 0.087556
530 0.0033824 -0.010224 0.05299 0.17722 -0.0068117 -0.033065 0.02303 -0.037315 -0.028167 -0.080999 0.080345 -0.011007 0.045255 -0.040609 -0.05119 0.072873
531 -0.00019484 0.0027238 0.068121 0.19987 -0.020395 -0.019825 0.030952 -0.032168 -0.044355 -0.074002 0.090798 -0.0095317 0.071882 -0.042106 -0.054229 0.08067
532 -0.009212 -0.017908 0.038481 0.17802 -0.008228 -0.030645 0.017193 -0.04828 -0.053653 -0.068026 0.075072 -0.017187 0.062909 -0.052242 -0.042589 0.087837
533 -0.0012492 -0.015561 0.047412 0.1499 -0.016491 -0.022516 0.034814 -0.044042 -0.056411 -0.08181 0.076185 -0.015631 0.041606 -0.067969 -0.031829 0.059194
534 -0.018086 -0.025203 0.029083 0.072853 -0.0096642 -0.034306 0.018426 -0.048714 -0.054079 -0.091964 0.074208 -0.032746 0.036763 -0.067086 -0.033209 0.07203
535 -0.0028136 0.012165 0.032093 0.097888 -0.0046174 -0.013376 0.019247 -0.049366 -0.065897 -0.064358 0.077831 -0.022801 0.0658 -0.051082 -0.031669 0.061417
536 -0.016361 -0.023147 0.030744 0.065773 -0.0053405 -0.026076 0.036938 -0.043908 -0.076206 -0.080171 0.081774 -0.021526 0.025167 -0.059489 -0.035349 0.061144
537 0.009752 -0.0074794 0.049455 0.094578 0.010376 -0.0089564 0.07506 -0.01836 -0.022304 -0.048825 0.089948 -0.016611 0.034204 -0.034506 -0.025298 0.075551
538 -0.023495 -0.027042 0.0017156 0.074874 -0.020697 -0.041387 0.020771 -0.049902 -0.088612 -0.091629 0.070361 -0.037825 0.011491 -0.070632 -0.048618 0.064258
539 -0.013152 -0.0086038 0.022876 0.056849 -0.0040999 -0.036477 0.030222 -0.045204 -0.09387 -0.086523 0.071544 -0.03293 0.024408 -0.065879 -0.031468 0.087435
540 -0.0071596 -0.005586 0.019617 0.066594 -0.034263 -0.030147 0.016684 -0.046056 -0.092288 -0.074527 0.069937 -0.039395 0.016845 -0.055036 -0.043978 0.054702
541 -0.018387 -0.019748 0.0065278 0.05719 -0.020006 -0.031207 0.019075 -0.054118 -0.086656 -0.10349 0.069121 -0.05285 0.018152 -0.070912 -0.048528 0.059739
542 -0.013164 -0.0052504 0.021738 0.067565 0.023711 -0.023998 0.049406 -0.03167 -0.072694 -0.084684 0.076264 -0.056895 0.0070395 -0.051139 -0.029858 0.077425
543 -0.031891 -0.026713 0.0088892 0.07357 -0.012193 -0.039478 0.024178 -0.057302 -0.058772 -0.094718 0.075887 -0.038809 0.010726 -0.076706 -0.055257 0.077322
544 -0.030158 -0.028555 0.0024099 0.053395 -0.025906 -0.040018 0.011319 -0.060904 -0.10278 -0.10477 0.06128 -0.062804 -0.0030165 -0.065552 -0.044157 0.059649
545 -0.014746 -0.010267 0.0057906 0.080601 0.012411 -0.025898 0.02009 -0.038656 -0.085588 -0.079296 0.076333 -0.046049 0.013701 -0.043799 -0.020437 0.070206
546 -0.040323 -0.039359 0.0020913 0.059756 -0.023302 -0.056668 -0.0032384 -0.064318 -0.11132 -0.098109 0.046117 -0.065224 -0.013742 -0.097696 -0.060957 0.036023
547 -0.04687 -0.054001 -1.7983e-05 0.046011 -0.025025 -0.035189 0.0077429 -0.06507 -0.097075 -0.10558 0.07146 -0.061339 -0.023275 -0.069672 -0.050807 0.05414
548 -0.028377 -0.026274 -0.0086073 0.064137 0.0077818 -0.033499 0.011654 -0.056682 -0.11348 -0.082307 0.075363 -0.060833 -0.012928 -0.064669 -0.029377 0.046847
549 -0.050324 -0.046716 0.0051134 0.027202 -0.011261 -0.055049 -0.0073944 -0.063934 -0.11206 -0.10294 0.037726 -0.071918 -0.021821 -0.10544 -0.043236 0.024674
550 -0.032312 -0.031248 -0.012896 0.062877 -0.016044 -0.034719 -0.0031931 -0.062136 -0.11126 -0.11169 0.059999 -0.074433 -0.018094 -0.076082 -0.050176 0.043351
551 -0.053749 -0.06001 -0.016565 0.041362 -0.026178 -0.04993 -0.012372 -0.068048 -0.10651 -0.10934 0.045703 -0.061148 -0.027637 -0.080129 -0.054976 0.0062374
552 -0.037686 -0.019802 0.0076856 0.052148 -0.020551 -0.03146 0.0017696 -0.05593 -0.11277 -0.099672 0.063346 -0.044873 0.01812 -0.084935 -0.051456 0.052094
553 -0.059153 -0.050035 -0.021204 0.032603 -0.030504 -0.06508 -0.020509 -0.072503 -0.12666 -0.12693 0.048369 -0.069837 0.011867 -0.097192 -0.065426 0.037641
554 -0.0385 -0.036997 -0.004893 0.067778 -0.019167 -0.04499 0.0087022 -0.044985 -0.11279 -0.09686 0.074942 -0.050832 0.060464 -0.090419 -0.038285 0.034748
555 -0.039868 -0.042729 -0.0046323 0.056384 -0.02109 -0.05627 8.3548e-05 -0.070647 -0.10083 -0.10417 0.072326 -0.045317 0.056581 -0.092855 -0.022215 0.046435
556 -0.057835 -0.049581 -0.022792 0.032219 -0.046613 -0.063071 -0.016775 -0.076679 -0.10743 -0.10754 0.039859 -0.070532 0.19168 -0.095932 -0.062425 0.023352
557 -0.032232 -0.034243 0.0083691 0.060494 -0.016756 -0.041781 -0.00097379 -0.059121 -0.10801 -0.10179 0.061232 -0.066507 0.25539 -0.070069 -0.020145 0.051469
558 -0.054729 -0.054276 -0.03386 0.047419 -0.01814 -0.041071 -0.020282 -0.074643 -0.11027 -0.097865 0.054435 -0.071491 0.27292 -0.087485 -0.040375 0.026086
559 -0.043976 -0.042828 -0.0030395 0.040195 -0.019163 -0.051941 -0.030161 -0.082555 -0.12546 -0.10679 0.060968 -0.061816 0.30538 -0.097502 -0.040325 0.024772
560 -0.038304 -0.04582 0.0089112 0.06934 -0.024476 -0.040551 -0.0022498 -0.073497 -0.09314 -0.095333 0.065782 -0.070411 0.29419 -0.11104 -0.033374 0.047699
561 -0.050261 -0.071702 -0.005958 0.066695 -0.033269 -0.065062 -0.020608 -0.090389 -0.14462 -0.1053 0.021915 -0.099486 0.25821 -0.10642 -0.060714 0.027006
562 -0.057508 -0.074944 -0.015687 0.060821 -0.020382 -0.060682 -0.021237 -0.082181 -0.10191 -0.12105 0.035068 -0.076791 0.20146 -0.098202 -0.046114 0.026173
563 -0.046135 -0.055847 -0.0077866 0.065106 -0.028105 -0.050742 -0.017746 -0.079493 -0.095894 -0.12124 0.053971 -0.098026 0.13278 -0.10922 -0.026304 0.06138
564 -0.054402 -0.075599 -0.016046 0.051261 -0.020478 -0.052392 -0.0096345 -0.085255 -0.11118 -0.10852 0.035714 -0.08017 0.10687 -0.10211 -0.054394 0.036747
565 -0.06896 -0.070751 -0.040795 0.031356 -0.042812 -0.069313 -0.034253 -0.093047 -0.1361 -0.12949 0.041128 -0.10053 0.087751 -0.11741 -0.042194 0.034064
566 -0.050177 -0.048953 -0.010044 0.059452 -0.028605 -0.047303 -0.011202 -0.082199 -0.14217 -0.10776 0.059571 -0.094 0.093968 -0.10413 -0.039193 0.050471
567 -0.039864 -0.045155 -0.0019238 0.051267 -0.028178 -0.037893 0.0076195 -0.072311 -0.11362 -0.094489 0.071864 -0.091725 0.11108 -0.091705 -0.041733 0.047297
568 -0.051951 -0.072298 -0.016393 0.029382 -0.021351 -0.058903 -0.0075892 -0.061643 -0.11496 -0.10157 0.045447 -0.11716 0.089572 -0.094512 -0.067023 0.037764
569 -0.056458 -0.06114 -0.027012 0.038168 -0.018174 -0.063603 -0.017838 -0.063845 -0.14167 -0.10343 0.037901 -0.10036 0.097299 -0.098508 -0.054853 0.022071
570 -0.067916 -0.054532 -0.035692 0.032453 -0.032187 -0.059194 -0.022807 -0.085807 -0.13374 -0.11986 0.035584 -0.098859 0.084066 -0.12639 -0.057693 0.033478
571 -0.051013 -0.056574 -0.014551 0.056518 -0.0095204 -0.058864 -0.0055652 -0.069609 -0.12654 -0.097104 0.039447 -0.087494 0.099653 -0.092932 -0.045393 0.032415
572 -0.04619 -0.067456 -0.02132 0.050494 -0.043564 -0.065034 -0.012134 -0.075881 -0.11696 -0.10104 0.04081 -0.087389 0.0826 -0.11444 -0.057132 0.023942
573 -0.054857 -0.044929 -0.03139 0.034299 -0.0026067 -0.048104 -0.015873 -0.077653 -0.12787 -0.10527 0.028143 -0.093554 0.091977 -0.10611 -0.069442 0.030789
574 -0.072284 -0.086461 -0.030279 0.0077941 -0.04592 -0.090585 -0.053141 -0.10198 -0.1427 -0.13826 0.023847 -0.11966 0.068814 -0.12829 -0.072082 -0.00090435
575 -0.049002 -0.051083 -0.025988 0.040919 -0.028573 -0.067555 -0.02172 -0.075378 -0.1303 -0.11074 0.03381 -0.11044 0.097081 -0.12057 -0.048012 0.031273
576 -0.062099 -0.038635 -0.023547 0.024335 -0.042226 -0.060845 -0.035499 -0.08968 -0.13338 -0.12247 0.021143 -0.10186 0.076958 -0.1104 -0.052632 -0.0032906
577 -0.077796 -0.080007 -0.035797 0.0075399 -0.053099 -0.098375 -0.044277 -0.098672 -0.15185 -0.13887 0.010086 -0.1485 0.042935 -0.13296 -0.066351 -0.0012737
578 -0.050503 -0.05063 -0.017606 0.036155 -0.027082 -0.070735 -0.012486 -0.080654 -0.11269 -0.10916 0.052469 -0.11047 0.063382 -0.10605 -0.030591 0.030283
579 -0.07834 -0.059412 -0.047225 0.0091405 -0.039026 -0.095076 -0.037845 -0.11448 -0.16583 -0.12331 0.028083 -0.1333 0.042419 -0.11333 -0.063191 -0.0019099
580 -0.048088 -0.047604 -0.019365 0.040976 -0.050479 -0.075846 -0.016453 -0.092998 -0.1265 -0.11953 0.038856 -0.11425 0.051516 -0.12411 -0.051471 0.020947
581 -0.051835 -0.037686 -0.017664 0.051391 -0.039122 -0.077696 -0.038022 -0.08551 -0.13643 -0.11961 0.034129 -0.11345 0.074353 -0.10364 -0.035671 0.033034
582 -0.084972 -0.071988 -0.069183 -0.014164 -0.067285 -0.10277 -0.068521 -0.11269 -0.16765 -0.14228 0.0025724 -0.14203 0.01458 -0.15326 -0.070871 -0.012379
583 -0.052489 -0.052861 -0.034622 0.018082 -0.034348 -0.070527 -0.032269 -0.072254 -0.14392 -0.10271 0.043566 -0.11284 0.051177 -0.11822 -0.06702 0.025948
584 -0.079096 -0.077953 -0.060242 0.0026869 -0.044171 -0.088907 -0.043218 -0.10203 -0.17643 -0.12035 0.017139 -0.14925 0.024454 -0.13165 -0.07088 -0.0041955
585 -0.047564 -0.047255 -0.037391 0.042152 -0.042624 -0.059867 -0.042817 -0.081978 -0.14688 -0.10322 0.049802 -0.13003 0.058751 -0.10277 -0.04091 0.022621
586 -0.068551 -0.061617 -0.02848 0.010998 -0.047098 -0.097287 -0.060905 -0.09711 -0.1723 -0.13036 0.023975 -0.14888 0.037258 -0.11762 -0.0696 -0.015552
587 -0.053038 -0.048009 -0.01398 0.041383 -0.043191 -0.075517 -0.035334 -0.094772 -0.13768 -0.11944 0.011468 -0.13584 0.038775 -0.10997 -0.03929 0.016855
588 -0.055245 -0.041042 -0.022669 0.010778 -0.023244 -0.067768 -0.047983 -0.092614 -0.1574 -0.1212 0.020742 -0.14972 0.030542 -0.12462 -0.04338 -0.001088
589 -0.063072 -0.066764 -0.026768 0.010233 -0.039517 -0.093298 -0.063131 -0.087266 -0.15514 -0.11586 -0.016215 -0.15127 0.022069 -0.12673 -0.080639 0.0065289
590 -0.06329 -0.047086 -0.028697 0.022429 -0.03678 -0.069278 -0.04221 -0.090558 -0.14175 -0.11896 0.014948 -0.13242 0.045796 -0.10621 -0.050589 0.015676
591 -0.069317 -0.052118 -0.033117 0.0016939 -0.035663 -0.082168 -0.044189 -0.10789 -0.14862 -0.13468 0.024491 -0.14441 0.015383 -0.11738 -0.060569 -0.011257
592 -0.074554 -0.075221 -0.045806 -0.0025608 -0.052826 -0.087829 -0.061017 -0.1244 -0.15567 -0.13286 0.0090645 -0.15325 0.0077002 -0.13337 -0.066699 0.0068295
593 -0.069701 -0.061533 -0.029835 0.010045 -0.017409 -0.060809 -0.046556 -0.10789 -0.15566 -0.10657 0.023238 -0.1375 0.031757 -0.12357 -0.036259 0.010906
594 -0.070598 -0.055275 -0.040825 0.0087398 -0.025913 -0.075149 -0.046465 -0.095786 -0.16224 -0.12231 0.019521 -0.14847 0.035594 -0.11409 -0.059198 0.0078233
595 -0.072056 -0.042397 -0.030214 0.024365 -0.027686 -0.054569 -0.041243 -0.093528 -0.15401 -0.10564 0.035394 -0.1337 0.056191 -0.11373 -0.033638 0.01904
596 -0.066373 -0.053199 -0.032223 0.03088 -0.037279 -0.060469 -0.051732 -0.10407 -0.16013 -0.098799 0.014237 -0.15581 0.038208 -0.13134 -0.049238 0.011797
597 -0.08915 -0.053222 -0.064492 0.013616 -0.041422 -0.07508 -0.040701 -0.11208 -0.16461 -0.1353 0.015471 -0.1517 0.023915 -0.11672 -0.061038 -0.00086608
598 -0.078637 -0.073554 -0.048812 -0.00079905 -0.020615 -0.08032 -0.054929 -0.10723 -0.16951 -0.12019 -0.0074862 -0.16234 0.022162 -0.1356 -0.072488 0.0023408
599 -0.087854 -0.053436 -0.056481 -0.013064 -0.032048 -0.06071 -0.062088 -0.11427 -0.15051 -0.11699 0.005067 -0.1513 0.010889 -0.13747 -0.074388 0.0036877
600 -0.074442 -0.047328 -0.03532 0.011282 -0.023731 -0.04903 -0.049127 -0.11106 -0.17304 -0.11323 0.02966 -0.14285 0.019306 -0.12331 -0.046167 -0.0045554
601 -0.067189 -0.04872 -0.04902 0.026827 -0.017095 -0.046881 -0.013935 -0.091091 -0.14229 -0.10602 0.027253 -0.13762 0.046453 -0.102 -0.050297 0.025281
602 -0.10551 -0.071223 -0.063299 -0.0068079 -0.037148 -0.056141 -0.063364 -0.13381 -0.17675 -0.13622 -0.0067134 -0.16027 0.0034004 -0.13006 -0.057987 -0.0050917
603 -0.083623 -0.072955 -0.060978 -0.013663 -0.033161 -0.058541 -0.053173 -0.11713 -0.18235 -0.11731 -0.00092014 -0.15896 0.0086174 -0.12808 -0.065987 0.012575
604 -0.07575 -0.042467 -0.061128 -0.0099773 -0.022934 -0.038401 -0.048771 -0.13157 -0.157 -0.12379 0.0088531 -0.15804 0.019794 -0.123 -0.058897 0.015652
605 -0.092488 -0.066949 -0.068677 0.00049796 -0.017317 -0.048631 -0.06661 -0.12968 -0.17798 -0.12589 0.0058663 -0.15775 0.0072614 -0.13675 -0.058317 -0.022671
606 -0.075835 -0.059271 -0.079466 -0.0059668 -0.03441 -0.060712 -0.052249 -0.11281 -0.18029 -0.13107 0.0013195 -0.14481 0.025138 -0.15765 -0.063476 -0.012634
607 -0.090122 -0.062964 -0.064415 -0.022381 -0.050693 -0.041222 -0.081747 -0.13066 -0.17971 -0.12526 -0.0011373 -0.18693 0.00016545 -0.13623 -0.077996 -0.011117
608 -0.090659 -0.067576 -0.054245 -0.0059062 -0.039437 -0.053122 -0.065206 -0.1348 -0.17683 -0.12247 0.015786 -0.16972 0.010302 -0.13216 -0.076306 -0.0040504
609 -0.091166 -0.054418 -0.084794 -0.024461 -0.05657 -0.065232 -0.072555 -0.13375 -0.19595 -0.13382 -0.00053085 -0.1716 0.014359 -0.1438 -0.092786 -0.020544
610 -0.095204 -0.07178 -0.083913 -0.031316 -0.043313 -0.077932 -0.063663 -0.12842 -0.18055 -0.14018 -0.0022876 -0.18461 0.0010965 -0.14663 -0.085376 -0.018687
611 -0.084211 -0.061012 -0.078773 -0.01368 -0.050996 -0.079463 -0.068082 -0.11572 -0.17521 -0.13983 0.011546 -0.16071 0.0017835 -0.14851 -0.072066 0.01057
612 -0.081768 -0.060215 -0.061642 -0.016995 -0.061129 -0.054963 -0.061361 -0.12795 -0.17341 -0.12394 -0.012851 -0.1809 0.011421 -0.14996 -0.059315 0.0082171
613 -0.087875 -0.055587 -0.070591 -0.01606 -0.050612 -0.077323 -0.075899 -0.12341 -0.17863 -0.11272 -0.019638 -0.18271 -4.2456e-05 -0.12539 -0.068515 -0.018186
614 -0.093062 -0.044539 -0.07368 -0.021264 -0.039975 -0.079803 -0.054028 -0.11517 -0.17633 -0.12323 0.0014252 -0.16026 0.016285 -0.1393 -0.065835 0.011541
615 -0.09482 -0.063311 -0.07033 -0.020919 -0.048879 -0.073144 -0.079167 -0.12072 -0.16815 -0.12361 -0.017822 -0.17535 0.033932 -0.11823 -0.069785 -0.0094422
616 -0.095417 -0.057603 -0.085359 -0.021464 -0.054812 -0.088444 -0.081015 -0.13114 -0.17372 -0.13545 -0.019968 -0.17706 0.013459 -0.13366 -0.060985 -0.013595
617 -0.086514 -0.042686 -0.074288 -0.035749 -0.053785 -0.081664 -0.065284 -0.11632 -0.18803 -0.13147 0.011815 -0.17503 0.032316 -0.15012 -0.067124 0.0070915
618 -0.087231 -0.080178 -0.063058 -0.011433 -0.030808 -0.079534 -0.075493 -0.11353 -0.17576 -0.12058 -0.010462 -0.17759 0.029053 -0.12625 -0.065654 -0.014762
619 -0.085188 -0.06119 -0.067727 -0.009518 -0.039231 -0.044804 -0.070981 -0.11968 -0.17346 -0.11667 -0.0011087 -0.16965 0.03101 -0.14982 -0.056064 -0.014635
620 -0.091926 -0.065812 -0.067646 -0.022423 -0.047064 -0.086305 -0.07496 -0.12745 -0.19211 -0.12314 0.00029451 -0.17021 0.024007 -0.13805 -0.053974 -0.017658
621 -0.066843 -0.046134 -0.072365 -0.016357 -0.042117 -0.039785 -0.043509 -0.10428 -0.16615 -0.11093 0.0078677 -0.16327 0.042084 -0.13941 -0.037064 0.012479
622 -0.09923 -0.069307 -0.093115 -0.051412 -0.070421 -0.086965 -0.078977 -0.12827 -0.18206 -0.097728 -0.0026191 -0.18983 0.015631 -0.15667 -0.063294 -0.022924
623 -0.093427 -0.045399 -0.088594 -0.036407 -0.059044 -0.062815 -0.065066 -0.12766 -0.1848 -0.12558 -0.00013585 -0.18181 0.040328 -0.14882 -0.050383 -0.0031772
624 -0.098884 -0.068231 -0.10498 -0.031772 -0.062857 -0.094006 -0.081615 -0.13215 -0.21982 -0.13606 -0.014233 -0.1863 0.0016447 -0.15213 -0.059123 -0.02639
625 -0.10002 -0.060423 -0.10166 -0.036756 -0.04891 -0.063116 -0.069923 -0.11993 -0.1909 -0.12208 0.0011806 -0.18547 0.026232 -0.1349 -0.071193 -0.013413
626 -0.091809 -0.078095 -0.092292 -0.042101 -0.054343 -0.083606 -0.072382 -0.13907 -0.2058 -0.12255 -0.016176 -0.18725 0.0038487 -0.15172 -0.071733 -0.024457
627 -0.099486 -0.060908 -0.10805 -0.028586 -0.056036 -0.058736 -0.069031 -0.13516 -0.19736 -0.1126 -0.009583 -0.18231 0.0020458 -0.13976 -0.064733 -0.02921
628 -0.094633 -0.05452 -0.08741 -0.01944 -0.046269 -0.062226 -0.084889 -0.11541 -0.18744 -0.10182 -0.0074398 -0.18019 -0.0053172 -0.12681 -0.042513 -0.017043
629 -0.06901 -0.036452 -0.06632 0.0018448 -0.047783 -0.061507 -0.060468 -0.10207 -0.17446 -0.11895 0.0055034 -0.18074 0.02275 -0.13695 -0.039072 0.0034641
630 -0.096928 -0.076074 -0.081099 -0.02925 -0.058226 -0.073867 -0.083887 -0.13302 -0.18874 -0.12116 -0.026133 -0.18921 -0.016643 -0.16658 -0.072262 -0.022929
631 -0.082295 -0.069676 -0.071968 -0.019095 -0.061679 -0.082787 -0.077585 -0.13187 -0.19556 -0.11136 0.0068899 -0.19645 -0.0070962 -0.1354 -0.050242 -0.0064021
632 -0.098562 -0.067299 -0.084308 -0.041709 -0.063712 -0.065417 -0.081814 -0.1406 -0.19483 -0.1287 -0.018927 -0.1851 -0.010309 -0.1687 -0.060182 -0.026785
633 -0.075599 -0.050781 -0.046587 -0.010774 -0.034905 -0.046278 -0.065283 -0.10503 -0.17144 -0.09598 0.0043163 -0.1681 0.0096578 -0.13536 -0.036172 -0.0057484
634 -0.085276 -0.049843 -0.075036 -0.015289 -0.044078 -0.077448 -0.065221 -0.12661 -0.19198 -0.10397 0.00093951 -0.18217 -0.0033251 -0.14065 -0.044191 -0.031561
635 -0.097314 -0.071405 -0.076556 -0.027003 -0.045671 -0.074548 -0.09408 -0.13721 -0.18508 -0.12323 -0.0065573 -0.18369 -0.024088 -0.15198 -0.058431 -0.023365
636 -0.090131 -0.068467 -0.091895 -0.032798 -0.060915 -0.069078 -0.091169 -0.14105 -0.19279 -0.13817 -0.0073241 -0.19403 -0.0015511 -0.15281 -0.075251 -0.030088
637 -0.099398 -0.06226 -0.084124 -0.046363 -0.054378 -0.064288 -0.077487 -0.13928 -0.18141 -0.12839 0.0062192 -0.18622 -0.0091741 -0.15653 -0.054961 -0.011101
638 -0.094865 -0.073582 -0.072163 -0.023668 -0.056011 -0.081269 -0.077126 -0.14562 -0.19194 -0.11742 0.0031624 -0.17955 -0.015127 -0.15019 -0.063061 -0.017944
639 -0.085932 -0.072024 -0.089373 -0.036562 -0.034494 -0.072549 -0.080555 -0.14606 -0.20067 -0.11741 -0.0073944 -0.19027 -0.01546 -0.13895 -0.058751 -0.026827
640 -0.1005 -0.085956 -0.10011 -0.049667 -0.069557 -0.097069 -0.088913 -0.14384 -0.20276 -0.13202 -0.0033612 -0.18738 -0.035693 -0.14306 -0.05829 -0.02507
641 -0.094567 -0.086468 -0.078731 -0.032192 -0.05433 -0.082029 -0.090272 -0.1523 -0.21607 -0.12597 -0.001408 -0.18699 -0.033026 -0.16206 -0.04916 -0.016363
642 -0.098474 -0.065401 -0.080941 -0.039126 -0.066443 -0.07744 -0.085001 -0.15846 -0.18278 -0.13455 -0.0086448 -0.1812 -0.031379 -0.17158 -0.05967 -0.0083964
643 -0.10399 -0.076753 -0.06158 -0.041771 -0.050266 -0.07933 -0.090429 -0.15866 -0.19917 -0.12419 0.0058384 -0.17757 -0.022802 -0.14701 -0.03819 -0.0066196
644 -0.061958 -0.042795 -0.039809 -0.0083859 -0.02218 -0.06761 -0.083738 -0.1342 -0.16773 -0.10573 0.025852 -0.15932 -0.017035 -0.14016 -0.02023 -0.0070627
645 -0.063026 -0.065887 -0.056378 -0.044001 -0.062743 -0.08265 -0.097397 -0.15117 -0.21451 -0.12476 0.0040749 -0.18421 -0.027698 -0.16187 -0.01836 -0.025166
646 -0.073683 -0.093589 -0.072168 -0.054675 -0.065026 -0.08828 -0.10471 -0.1673 -0.21823 -0.11454 -0.0026719 -0.19197 -0.048541 -0.17963 0.086161 -0.032909
647 -0.05945 -0.075462 -0.065187 -0.01758 -0.046619 -0.076391 -0.083984 -0.15967 -0.20019 -0.062273 0.014361 -0.14926 -0.025884 -0.14933 0.15204 -0.030142
648 -0.080447 -0.070154 -0.064436 -0.033345 -0.054332 -0.075061 -0.097643 -0.16132 -0.20839 -0.10625 0.0081945 -0.16859 -0.024417 -0.14319 0.13923 -0.020255
649 -0.079514 -0.087886 -0.062996 -0.031439 -0.032665 -0.062241 -0.092411 -0.16398 -0.21503 -0.09876 -0.0078023 -0.1724 -0.04497 -0.16085 0.044461 -0.032208
650 -0.086332 -0.061628 -0.055875 -0.023584 -0.032858 -0.068101 -0.0799 -0.15346 -0.19387 -0.10389 0.0047109 -0.18772 -0.046693 -0.14001 0.015241 -0.014211
651 -0.079869 -0.04889 -0.036094 -0.028759 -0.041112 -0.070692 -0.079749 -0.15994 -0.19393 -0.11027 -0.0020858 -0.15498 -0.014276 -0.15062 0.0011315 -0.016055
652 -0.083646 -0.088013 -0.061393 -0.051824 -0.050955 -0.072842 -0.083197 -0.17863 -0.20165 -0.093202 0.0049774 -0.18045 -0.028489 -0.1692 0.0046317 -0.017058
653 -0.11162 -0.086635 -0.076813 -0.055838 -0.070778 -0.084172 -0.12162 -0.18457 -0.23054 -0.12672 -0.026519 -0.20399 -0.050662 -0.19524 -0.036188 -0.052151
654 -0.10726 -0.088647 -0.070502 -0.028003 -0.048591 -0.080152 -0.096265 -0.18279 -0.21857 -0.1154 -0.020106 -0.18914 -0.051055 -0.1687 -0.031148 -0.034154
655 -0.10399 -0.076529 -0.063741 -0.044178 -0.075124 -0.057082 -0.12826 -0.19335 -0.21351 -0.11414 -0.017813 -0.19611 -0.043678 -0.17579 -0.025528 -0.033277
656 -0.098845 -0.075751 -0.043481 -0.060172 -0.056137 -0.065373 -0.10533 -0.18982 -0.20044 -0.11985 -0.02565 -0.19919 -0.049841 -0.18123 -0.0096776 -0.02117
657 -0.093842 -0.083094 -0.04088 -0.044027 -0.04816 -0.069353 -0.088031 -0.16614 -0.2006 -0.098051 -0.0081266 -0.19306 -0.040374 -0.15547 0.00027254 -0.030463
658 -0.088979 -0.053616 -0.023989 -0.038772 -0.040264 -0.059263 -0.0667 -0.15832 -0.18897 -0.1157 -0.0099433 -0.17666 -0.019637 -0.14896 -0.00096728 -0.0075263
659 -0.083686 -0.068578 -0.027548 -0.044847 -0.042337 -0.069063 -0.067628 -0.15774 -0.1701 -0.098808 -0.0014001 -0.17867 -0.01824 -0.13411 0.0048629 -0.018499
660 -0.091834 -0.07729 -0.0058278 -0.040641 -0.05314 -0.10002 -0.099247 -0.17538 -0.19755 -0.12003 -0.016107 -0.18268 -0.031903 -0.15876 0.010733 -0.025563
661 -0.074041 -0.070012 0.006853 -0.024146 -0.045023 -0.059854 -0.076946 -0.17134 -0.19858 -0.10483 0.017436 -0.17106 -0.034856 -0.14479 0.11858 -0.010666
662 -0.089558 -0.063375 -0.029896 -0.045881 -0.050856 -0.092994 -0.084854 -0.16788 -0.21204 -0.1133 0.0039095 -0.18564 -0.040879 -0.16359 0.19406 -0.015929
663 -0.077135 -0.054957 0.0091644 -0.044075 -0.029929 -0.068104 -0.073843 -0.15991 -0.17301 -0.097003 0.018213 -0.14912 -0.027702 -0.14635 0.15343 -0.0039119
664 -0.085972 -0.081359 -0.0080649 -0.05302 -0.057612 -0.078734 -0.094932 -0.17575 -0.20341 -0.10778 -0.0074041 -0.15979 -0.050315 -0.17088 0.075944 -0.024245
665 -0.1055 -0.082271 -0.048734 -0.071795 -0.067416 -0.095305 -0.1095 -0.18294 -0.21197 -0.11562 -0.00018084 -0.18584 -0.041208 -0.17741 0.0092539 -0.037688
666 -0.093347 -0.069163 -0.0089935 -0.0335 -0.039069 -0.11245 -0.10076 -0.17754 -0.21851 -0.10097 -0.018508 -0.20349 -0.049351 -0.14349 0.0070641 -0.055571
667 -0.094514 -0.066546 -0.010483 -0.040654 -0.042692 -0.087945 -0.071478 -0.15848 -0.18986 -0.095049 -0.0029144 -0.19606 -0.034184 -0.15341 0.022054 -0.0017844
668 -0.10175 -0.080018 -0.012822 -0.040259 -0.042485 -0.088215 -0.095476 -0.16724 -0.217 -0.10094 -0.016631 -0.18264 -0.040547 -0.16879 0.010014 -0.044408
669 -0.11479 -0.07593 0.011009 -0.058334 -0.079618 -0.10713 -0.1077 -0.18966 -0.20818 -0.090826 -0.027368 -0.21109 -0.04659 -0.18203 -0.0088554 -0.040091
670 -0.098676 -0.067862 0.024099 -0.031178 -0.041831 -0.079796 -0.098874 -0.17132 -0.20679 -0.09711 -0.019875 -0.18408 -0.042503 -0.16787 -0.011525 -0.019134
671 -0.10233 -0.074424 -0.0026099 -0.038253 -0.053894 -0.098646 -0.097122 -0.17309 -0.19926 -0.081814 -0.0028515 -0.18779 -0.032706 -0.1548 0.005735 -0.017117
672 -0.08934 -0.057647 -0.014459 -0.048978 -0.036008 -0.091406 -0.077221 -0.17473 -0.18765 -0.045378 -0.0040883 -0.18447 -0.047619 -0.15469 0.034765 9.9984e-05
673 -0.095147 -0.078159 -0.016929 -0.052963 -0.061221 -0.12602 -0.10124 -0.17271 -0.21046 -0.038931 -0.012985 -0.18352 -0.060882 -0.16526 0.0051653 -0.027723
674 -0.10079 -0.078011 -0.028668 -0.055347 -0.048604 -0.12016 -0.089948 -0.16883 -0.21185 0.024705 -0.0045519 -0.18994 -0.061975 -0.18221 0.0093855 -0.033946
675 -0.10312 -0.070183 -0.0027071 -0.049762 -0.057417 -0.10082 -0.099637 -0.1737 -0.23591 0.055621 -0.0012187 -0.18715 -0.050928 -0.16394 0.016916 -0.035189
676 -0.097889 -0.072936 -0.026996 -0.047147 -0.04965 -0.105 -0.087606 -0.1501 -0.21316 -0.00093278 -0.0060155 -0.18401 -0.04618 -0.17432 0.12223 -0.014012
677 -0.097656 -0.068418 0.0049443 -0.038331 -0.021773 -0.086367 -0.078044 -0.15373 -0.20973 -0.039187 1.7738e-05 -0.1509 -0.036323 -0.1439 0.21922 0.0060044
678 -0.10292 -0.09239 0.002275 -0.052626 -0.033206 -0.098407 -0.084683 -0.17235 -0.23237 -0.0611 -0.009389 -0.16932 -0.055596 -0.16062 0.15632 -0.011809
679 -0.10991 -0.072312 -0.012974 -0.061781 -0.05092 -0.11224 -0.11005 -0.18164 -0.21633 -0.048554 -0.010626 -0.1908 -0.044339 -0.15996 0.072886 -0.029272
680 -0.11035 -0.080804 -0.020214 -0.053006 -0.065153 -0.11557 -0.09516 -0.18165 -0.21704 -0.063718 -0.013283 -0.20704 -0.055042 -0.18259 0.048497 -0.039715
681 -0.1185 -0.076077 -0.018403 -0.05969 -0.046056 -0.11274 -0.10937 -0.17646 -0.23965 -0.078052 -0.010909 -0.19903 -0.069255 -0.17835 0.034487 -0.017668
682 -0.11326 -0.093049 -0.021112 -0.040095 -0.059269 -0.10615 -0.10815 -0.17389 -0.21086 -0.051846 -0.023716 -0.1951 -0.067148 -0.16376 0.023157 -0.018651
683 -0.088189 -0.069941 0.0054986 -0.03643 -0.057062 -0.10651 -0.080616 -0.16254 -0.20841 -0.0053193 -0.018843 -0.18131 -0.062841 -0.17359 0.028317 -0.017374
684 -0.11661 -0.090473 -0.045201 -0.063934 -0.050025 -0.11908 -0.11126 -0.19177 -0.22975 -0.00055314 -0.03301 -0.22264 -0.073834 -0.18711 0.013467 -0.032007
685 -0.091214 -0.068835 -0.03022 -0.032729 -0.056028 -0.1138 -0.094964 -0.16499 -0.20884 0.014813 -0.016877 -0.19194 -0.048427 -0.16473 0.039667 -0.038411
686 -0.11175 -0.077608 -0.034519 -0.053254 -0.041551 -0.10199 -0.084712 -0.17134 -0.21681 0.028179 -0.012183 -0.20169 -0.04629 -0.16768 0.019318 -0.029084
687 -0.098258 -0.08127 -0.024079 -0.041939 -0.046995 -0.11449 -0.097501 -0.16912 -0.19776 -0.0020145 -0.01617 -0.16766 -0.045753 -0.14987 0.048098 -0.011777
688 -0.11768 -0.077672 -0.033718 -0.048113 -0.053418 -0.1117 -0.09914 -0.16689 -0.22352 -0.015598 -0.030997 -0.20375 -0.056466 -0.17139 0.026868 -0.04129
689 -0.10192 -0.075984 -0.014527 -0.049888 -0.050781 -0.10861 -0.095118 -0.17654 -0.1996 0.026918 -0.021164 -0.19069 -0.054189 -0.16695 0.043678 -0.031333
690 -0.10859 -0.072496 -0.028666 -0.036723 -0.053134 -0.10703 -0.083497 -0.16689 -0.22763 0.060984 -0.01526 -0.20426 -0.055152 -0.19255 0.1066 -0.038236
691 -0.11887 -0.083609 -0.039636 -0.062267 -0.048157 -0.10775 -0.10695 -0.17944 -0.23575 0.07579 -0.019277 -0.18479 -0.069665 -0.16995 0.23667 -0.042789
692 -0.11306 -0.066301 0.003915 -0.036352 -0.03831 -0.11685 -0.087464 -0.16574 -0.21362 0.054876 0.003166 -0.16472 -0.061958 -0.14991 0.25755 -0.028402
693 -0.1178 -0.10103 -0.034944 -0.065807 -0.058093 -0.10943 -0.096053 -0.17771 -0.19431 0.0003027 -0.010901 -0.17249 -0.079271 -0.16021 0.11945 -0.043686
694 -0.11127 -0.070005 -0.026604 -0.046242 -0.067447 -0.097601 -0.089602 -0.16908 -0.22356 -0.012341 -0.015518 -0.19661 -0.068584 -0.17292 0.074939 -0.033399
695 -0.10894 -0.094517 -0.026373 -0.046126 -0.07155 -0.12273 -0.08967 -0.17527 -0.23106 0.00010511 -0.028974 -0.20509 -0.080547 -0.16643 0.060729 -0.056022
696 -0.10776 -0.09382 -0.040692 -0.020671 -0.044933 -0.068861 -0.090359 -0.16747 -0.21555 0.062201 -0.023091 -0.1954 -0.06086 -0.16634 0.046869 -0.030475
697 -0.09104 -0.065172 -0.043741 -0.040756 -0.022256 -0.054342 -0.086958 -0.16206 -0.21063 0.16652 -0.013498 -0.18162 -0.051863 -0.15513 0.05504 -0.035708
698 -0.094377 -0.062214 -0.061081 -0.036 -0.014579 -0.0068519 -0.084246 -0.16797 -0.21277 0.19059 -0.023975 -0.18689 -0.064576 -0.15613 0.06283 -0.034371
699 -0.11584 -0.071116 -0.07813 -0.066875 -0.025542 -0.062042 -0.11562 -0.17648 -0.22932 0.10665 -0.028442 -0.18908 -0.085789 -0.17553 0.02636 -0.048904
700 -0.083722 -0.00096836 -0.047499 -0.03633 -0.031485 -0.022902 -0.080784 -0.15952 -0.22416 0.076046 -0.019768 -0.20302 -0.064642 -0.15586 0.05521 -0.029847
701 -0.10161 0.028199 -0.063509 -0.071245 -0.038999 -0.043143 -0.10376 -0.16939 -0.23388 0.034722 -0.0099251 -0.18531 -0.067995 -0.16463 0.05851 -0.05143
702 -0.10518 0.039497 -0.061908 -0.057559 -0.065912 -0.068563 -0.10552 -0.16845 -0.2178 0.030369 -0.041842 -0.20054 -0.081018 -0.16484 0.04733 -0.039284
703 -0.10896 0.047425 -0.060237 -0.054124 -0.058395 -0.063743 -0.10607 -0.17959 -0.23947 0.065165 -0.033989 -0.21228 -0.074951 -0.17427 0.032741 -0.039577
704 -0.10855 0.036393 -0.078817 -0.055469 -0.045528 -0.032583 -0.090558 -0.15917 -0.22074 0.17033 -0.018425 -0.20595 -0.082664 -0.16726 0.058431 -0.03571
705 -0.13096 -0.0079594 -0.10012 -0.082373 -0.061631 -0.039473 -0.12948 -0.18387 -0.24623 0.19888 -0.058862 -0.21681 -0.087387 -0.19669 0.010961 -0.060483
706 -0.1152 -0.031302 -0.073545 -0.059448 -0.054334 -0.037904 -0.098596 -0.16665 -0.22732 0.27413 -0.030739 -0.20271 -0.07036 -0.183 0.053141 -0.028136
707 -0.13071 -0.047814 -0.093274 -0.094073 -0.089227 -0.093454 -0.12123 -0.18942 -0.25748 0.29123 -0.071866 -0.23008 -0.081583 -0.20477 0.0050213 -0.057319
708 -0.096849 -0.023046 -0.060774 -0.055508 -0.038181 -0.039184 -0.091493 -0.15158 -0.19436 0.34442 -0.028743 -0.1949 -0.058686 -0.15499 0.063461 -0.029042
709 -0.11447 -0.043758 -0.065503 -0.086642 -0.064734 -0.034934 -0.11654 -0.17154 -0.25511 0.17999 -0.042639 -0.21834 -0.074769 -0.19954 0.015632 -0.058525
710 -0.10518 -0.06714 -0.074752 -0.066737 -0.058327 -0.019065 -0.11676 -0.16825 -0.23826 0.123 -0.036266 -0.19706 -0.092742 -0.16981 0.024032 -0.055649
711 -0.11285 -0.065273 -0.060712 -0.066632 -0.05936 -0.027595 -0.11639 -0.16356 -0.23829 0.10628 -0.031813 -0.20815 -0.066785 -0.19443 0.016922 -0.050892
712 -0.088678 -0.047525 -0.058531 -0.067496 -0.049463 0.008715 -0.084288 -0.14488 -0.21538 0.12263 -0.0098298 -0.18801 -0.044358 -0.16129 0.043712 -0.026675
713 -0.1177 -0.043297 -0.07478 -0.065921 -0.034776 -0.0083652 -0.12273 -0.1678 -0.22464 0.10747 -0.035757 -0.19388 -0.076601 -0.17877 0.014572 -0.025268
714 -0.11326 -0.041459 -0.065469 -0.048886 -0.042389 -0.018905 -0.11563 -0.15297 -0.22628 0.16099 -0.049493 -0.19068 -0.072744 -0.17151 0.030703 -0.040971
715 -0.10286 -0.055661 -0.057729 -0.051191 -0.034223 -0.0057356 -0.093754 -0.15693 -0.22057 0.22134 -0.03772 -0.18433 -0.065727 -0.16822 0.015053 -0.033914
716 -0.10307 -0.060924 -0.054798 -0.052915 -0.026656 0.0096142 -0.10136 -0.14456 -0.21146 0.27833 -0.016367 -0.19187 -0.06073 -0.16938 0.046963 0.041683
717 -0.10652 -0.049636 -0.070107 -0.07632 -0.047849 -0.0029061 -0.12702 -0.15806 -0.23524 0.2222 -0.031124 -0.18869 -0.073933 -0.17645 0.021313 0.10687
718 -0.11492 -0.045898 -0.069327 -0.072435 -0.060882 -0.018316 -0.10495 -0.16159 -0.21282 0.18104 -0.03223 -0.19943 -0.069186 -0.16256 0.011783 0.10853
719 -0.091508 -0.03602 -0.065986 -0.057359 -0.039275 0.0073735 -0.086408 -0.14338 -0.18792 0.15694 -0.024517 -0.17454 -0.071609 -0.15992 0.039873 0.10381
720 -0.11196 -0.050122 -0.079735 -0.071944 -0.073628 -0.024707 -0.12434 -0.1677 -0.21417 0.12723 -0.036574 -0.19759 -0.075062 -0.17868 0.0019036 -0.0035297
721 -0.11919 -0.064485 -0.086164 -0.069469 -0.054081 -0.021587 -0.1294 -0.16479 -0.21669 0.11913 -0.035051 -0.18981 -0.064225 -0.17787 0.012554 -0.023193
722 -0.11351 -0.049087 -0.058924 -0.049924 -0.053415 0.0035228 -0.10317 -0.14958 -0.19439 0.14092 -0.029188 -0.16489 -0.070798 -0.17174 0.022994 -0.016096
723 -0.11266 -0.072339 -0.072273 -0.073748 -0.066048 0.0031126 -0.12446 -0.1685 -0.1968 0.22764 -0.051894 -0.17684 -0.080421 -0.17812 0.015434 -0.026089
724 -0.10645 -0.037731 -0.069112 -0.044463 -0.039881 0.018372 -0.10413 -0.15547 -0.19883 0.28998 -0.031721 -0.16387 -0.065314 -0.1428 0.0023943 -0.022012
725 -0.10692 -0.053523 -0.044142 -0.057898 -0.024774 0.049372 -0.13197 -0.14551 -0.18964 0.33505 -0.021208 -0.17269 -0.066497 -0.15102 0.0073644 -0.025205
726 -0.12548 -0.061506 -0.086121 -0.072532 -0.053277 0.019612 -0.13667 -0.1687 -0.20974 0.36038 -0.038865 -0.19423 -0.0883 -0.17167 -0.00010539 -0.041538
727 -0.12927 -0.060538 -0.08002 -0.076987 -0.0438 0.036362 -0.14258 -0.17862 -0.23676 0.30286 -0.053772 -0.18662 -0.065403 -0.1853 -0.0047752 -0.039692
728 -0.099913 -0.05413 -0.058999 -0.043772 -0.0069934 0.045552 -0.092066 -0.15114 -0.1699 0.22953 -0.019238 -0.18663 -0.059696 -0.14613 0.015365 0.0097353
729 -0.11285 -0.048592 -0.064839 -0.073857 -0.018977 0.056121 -0.12291 -0.15523 -0.23503 0.16827 -0.045785 -0.20101 -0.071009 -0.16915 -0.018595 -0.019658
730 -0.10855 -0.050604 -0.062258 -0.059151 -0.0012296 0.044301 -0.11966 -0.15175 -0.21717 0.16262 -0.033542 -0.19657 -0.054292 -0.16748 -0.015375 -0.028681
731 -0.098765 -0.066647 -0.076107 -0.041646 -0.0082528 0.036281 -0.11931 -0.16335 -0.21892 0.14776 -0.026059 -0.20222 -0.065275 -0.16288 0.011035 -0.019144
732 -0.10618 -0.056249 -0.078037 -0.060681 0.027804 0.077431 -0.10792 -0.16043 -0.22147 0.14866 -0.040865 -0.20211 -0.084158 -0.15903 0.0013057 -0.031477
733 -0.10915 -0.061251 -0.063386 -0.047815 0.014141 0.04538 -0.10935 -0.15538 -0.20902 0.18719 -0.035362 -0.196 -0.057671 -0.15546 -0.012944 -0.02483
734 -0.10588 -0.052053 -0.057715 -0.05165 0.030378 0.06588 -0.097918 -0.15604 -0.19952 0.28519 -0.035629 -0.18321 -0.048504 -0.18164 0.007756 -0.027753
735 -0.096264 -0.059215 -0.076745 -0.056695 -0.0030353 0.0565 -0.11775 -0.16447 -0.21559 0.28218 -0.023536 -0.21111 -0.060887 -0.17117 -0.0076238 -0.033017
736 -0.10524 -0.047428 -0.068724 -0.05019 0.0023615 0.03439 -0.1079 -0.16332 -0.22077 0.35686 -0.035853 -0.19034 -0.05577 -0.14579 -0.0057436 -0.04766
737 -0.090458 -0.03913 -0.038553 -0.028614 -0.0064516 0.05019 -0.11355 -0.17034 -0.22694 0.3951 -0.041289 -0.18804 -0.044113 -0.16942 -0.012283 -0.036803
738 -0.11425 -0.065632 -0.091142 -0.075089 -0.012145 0.030909 -0.12579 -0.18681 -0.21308 0.44028 -0.042976 -0.21899 -0.080966 -0.17186 -0.016643 -0.044326
739 -0.11767 -0.048154 -0.083952 -0.051284 -0.014808 0.023339 -0.11742 -0.17951 -0.23051 0.33058 -0.046993 -0.18971 -0.078879 -0.18061 -0.030663 -0.050889
740 -0.11506 -0.011566 -0.094631 -0.080648 -0.024311 -0.012341 -0.13253 -0.1762 -0.22381 0.22533 -0.03631 -0.21164 -0.070372 -0.18919 -0.018603 -0.050662
741 -0.10993 0.0079713 -0.08701 -0.069923 -0.025244 -0.014861 -0.10749 -0.17661 -0.23477 0.19788 -0.032227 -0.21363 -0.070155 -0.17663 -0.022823 -0.046605
742 -0.11262 0.041669 -0.07247 -0.058648 -0.032147 -0.022142 -0.12916 -0.17857 -0.2256 0.20039 -0.028093 -0.18812 -0.068167 -0.17503 -0.0031226 -0.031818
743 -0.10671 0.066797 -0.067379 -0.069882 -0.03866 -0.033752 -0.11608 -0.1704 -0.22723 0.18649 -0.04459 -0.21844 -0.06967 -0.18698 -0.010062 -0.046851
744 -0.10637 0.085625 -0.072908 -0.051407 -0.049674 -0.036872 -0.10926 -0.17154 -0.23817 0.19567 -0.035207 -0.20375 -0.057463 -0.16796 -0.011862 -0.060955
745 -0.098226 0.083093 -0.085047 -0.073982 -0.044107 -0.050132 -0.12835 -0.17226 -0.21725 0.17864 -0.022444 -0.19263 -0.078276 -0.16553 -0.0044621 -0.034178
746 -0.10069 0.06502 -0.082937 -0.085857 -0.03444 -0.047002 -0.11768 -0.1789 -0.2228 0.1772 -0.03884 -0.20222 -0.068259 -0.17432 -0.018612 -0.051991
747 -0.11101 0.020558 -0.090796 -0.053651 -0.053623 -0.073363 -0.11922 -0.18189 -0.2416 0.16706 -0.033407 -0.20045 -0.061532 -0.17077 0.014448 -0.047804
748 -0.092157 0.0051459 -0.050175 -0.043106 -0.022586 -0.057503 -0.0806 -0.15632 -0.21017 0.23465 -0.023844 -0.18855 -0.060885 -0.15434 0.0039885 -0.014517
749 -0.090004 -0.018166 -0.058315 -0.060091 -0.042449 -0.070423 -0.1136 -0.16666 -0.22079 0.30359 -0.030101 -0.20664 -0.076928 -0.15216 -0.022921 -0.03876
750 -0.091992 -0.014318 -0.037484 -0.056475 -0.035752 -0.058763 -0.098037 -0.15021 -0.23118 0.36694 -0.026678 -0.18719 -0.059801 -0.1518 -0.015351 -0.036053
751 -0.10596 -0.019851 -0.060323 -0.0677 -0.042656 -0.067174 -0.1113 -0.15969 -0.23041 0.39184 -0.037184 -0.20264 -0.080104 -0.14987 -0.024781 -0.038956
752 -0.11062 -0.026913 -0.071522 -0.084255 -0.048239 -0.081274 -0.11992 -0.16924 -0.23456 0.42003 -0.024551 -0.20851 -0.070407 -0.17508 -0.017001 -0.04432
753 -0.098753 -0.021655 -0.040622 -0.04059 -0.0074019 -0.054324 -0.098763 -0.1563 -0.1992 0.50086 -0.013118 -0.18686 -0.05824 -0.14727 0.0061893 -0.0090027
754 -0.09141 -0.0026073 -0.050931 -0.041284 -0.035925 -0.061894 -0.10493 -0.17365 -0.22549 0.37257 -0.028995 -0.19522 -0.065793 -0.13771 -0.01369 -0.041266
755 -0.095678 -0.021469 -0.04483 -0.041339 -0.030288 -0.059324 -0.093951 -0.16247 -0.21419 0.28484 -0.030382 -0.19742 -0.067846 -0.15143 -0.0054403 -0.029059
756 -0.098955 -0.0067417 -0.03582 -0.046484 -0.043411 -0.096965 -0.10893 -0.1689 -0.24349 0.22703 -0.034388 -0.22538 -0.070309 -0.15773 -0.01963 -0.033432
757 -0.11457 0.0069561 -0.051349 -0.063458 -0.053964 -0.089675 -0.11412 -0.16705 -0.24571 0.21837 -0.047875 -0.23654 -0.063442 -0.18002 -0.01478 -0.033775
758 -0.11203 0.0006739 -0.044598 -0.056803 -0.053368 -0.099305 -0.12639 -0.18639 -0.24077 0.20767 -0.042152 -0.21209 -0.074525 -0.17617 -0.02562 -0.051568
759 -0.11158 0.0081517 -0.045607 -0.080088 -0.049631 -0.081855 -0.12248 -0.18203 -0.23972 0.27236 -0.046149 -0.22287 -0.081898 -0.16391 -0.02678 -0.048881
760 -0.094714 0.038729 -0.0079268 -0.057633 -0.045654 -0.070746 -0.11229 -0.17239 -0.24581 0.33011 -0.034575 -0.20105 -0.078501 -0.16149 -0.0086394 -0.029104
761 -0.10076 0.050407 -0.038126 -0.058767 -0.035737 -0.086746 -0.11506 -0.16688 -0.23783 0.35905 -0.041772 -0.19916 -0.073964 -0.15164 -0.012099 -0.046208
762 -0.10371 0.090865 -0.027455 -0.032252 -0.04761 -0.10053 -0.11002 -0.17126 -0.24109 0.39514 -0.048639 -0.22515 -0.083357 -0.16129 -0.030749 -0.055891
763 -0.090215 0.12203 -0.031705 -0.053887 -0.051533 -0.083466 -0.12528 -0.16622 -0.22532 0.33059 -0.055556 -0.21186 -0.07282 -0.15224 -0.027369 -0.070264
764 -0.088312 0.093581 -0.064474 -0.085901 -0.072436 -0.11215 -0.14508 -0.18228 -0.24966 0.233 -0.051063 -0.22835 -0.082373 -0.17977 -0.047199 -0.072417
765 -0.03829 0.1436 -0.020143 -0.044516 -0.03305 -0.092487 -0.094377 -0.155 -0.22504 0.26993 -0.011319 -0.19346 -0.049266 -0.15193 -0.030709 -0.05041
766 -0.052887 0.090006 -0.033613 -0.068001 -0.051773 -0.10562 -0.12119 -0.13828 -0.25464 0.2281 -0.044166 -0.21018 -0.069149 -0.17293 -0.034828 -0.058633
767 -0.054714 0.085754 -0.027022 -0.036486 -0.017066 -0.060347 -0.092445 -0.10727 -0.18005 0.24817 0.0038771 -0.1902 -0.063572 -0.12094 -0.010128 -0.028236
768 -0.079411 0.030462 -0.029771 -0.05158 -0.051639 -0.10094 -0.10024 -0.098353 -0.23681 0.19589 -0.04557 -0.21786 -0.067425 -0.15447 -0.046998 -0.058659
769 -0.10412 0.0074597 -0.0454 -0.069405 -0.047392 -0.098248 -0.10442 -0.070875 -0.21837 0.17321 -0.030947 -0.22919 -0.052768 -0.17846 -0.026688 -0.048153
770 -0.092556 -0.013683 -0.02808 -0.06413 -0.049755 -0.10983 -0.12539 -0.070007 -0.22612 0.18763 -0.036193 -0.2217 -0.081811 -0.15077 -0.029028 -0.033566
771 -0.097863 0.0088653 -0.008689 -0.066614 -0.044088 -0.11423 -0.12171 -0.095149 -0.24059 0.17509 -0.04396 -0.21244 -0.076454 -0.11314 -0.058968 -0.078629
772 -0.09084 0.0033831 -0.010678 -0.060299 -0.033652 -0.099808 -0.10439 -0.11476 -0.22954 0.16179 -0.027537 -0.21609 -0.063027 0.029232 -0.037117 -0.055492
773 -0.089437 -0.0082391 -0.020128 -0.059644 -0.050435 -0.10975 -0.1166 -0.13915 -0.25041 0.15674 -0.035284 -0.21826 -0.05158 0.046176 -0.051137 -0.075255
774 -0.1123 -0.0063013 -0.030837 -0.072519 -0.051438 -0.12598 -0.12346 -0.14057 -0.23523 0.14085 -0.05478 -0.21586 -0.077853 0.099599 -0.060137 -0.084208
775 -0.096532 -0.0087335 -0.028026 -0.064003 -0.058721 -0.10074 -0.12189 -0.13847 -0.22481 0.16561 -0.036937 -0.21174 -0.052986 0.089032 -0.051647 -0.070681
776 -0.088789 0.012024 -0.011285 -0.064018 -0.050924 -0.10006 -0.11604 -0.14791 -0.20256 0.17598 -0.046224 -0.19636 -0.066229 -0.0063444 -0.017327 -0.062604
777 -0.10418 0.029862 -0.015825 -0.065633 -0.068837 -0.090369 -0.13944 -0.16285 -0.21817 0.29136 -0.057421 -0.20683 -0.061442 -0.051731 -0.051166 -0.075128
778 -0.099033 0.05795 -0.016024 -0.058237 -0.04031 -0.082969 -0.1213 -0.16641 -0.19535 0.36048 -0.031668 -0.16883 -0.058365 -0.057628 -0.019206 -0.056801
779 -0.10999 0.070118 -0.010793 -0.072952 -0.050173 -0.10815 -0.14035 -0.17822 -0.24527 0.36192 -0.043254 -0.068864 -0.075818 -0.088834 -0.038056 -0.082144
780 -0.088218 0.11197 0.0091474 -0.048387 0.0042934 -0.04304 -0.11558 -0.16357 -0.21608 0.27245 -0.033031 -0.067579 -0.073331 -0.083401 -0.034696 -0.072017
781 -0.10275 0.11844 -0.014432 -0.069932 0.01183 -0.00061015 -0.14133 -0.1651 -0.24644 0.17515 -0.043238 -0.12122 -0.058974 -0.092798 -0.050086 -0.07389
782 -0.095032 0.12084 -0.0013511 -0.064586 0.028727 0.0051796 -0.12494 -0.16618 -0.22649 0.1764 -0.034595 -0.16058 -0.060027 -0.088084 -0.046006 -0.077803
783 -0.098539 0.10201 0.02944 -0.057011 0.034194 0.075719 -0.12732 -0.17223 -0.21524 0.15609 -0.064632 -0.19537 -0.07419 -0.093841 -0.044985 -0.075556
784 -0.092416 0.075397 -0.01283 -0.053046 0.024291 0.10711 -0.12565 -0.16951 -0.24672 0.14226 -0.050208 -0.19018 -0.077663 -0.11566 -0.055165 -0.088309
785 -0.092094 0.045444 0.013671 -0.05083 0.034878 0.081249 -0.11812 -0.16474 -0.21284 0.1443 -0.043875 -0.1849 -0.067666 -0.10525 -0.038205 -0.063332
786 -0.091211 0.030942 0.029142 -0.055185 0.019915 0.027159 -0.12387 -0.15441 -0.21564 0.12874 -0.018732 -0.18182 -0.053489 -0.093091 -0.031115 -0.057936
787 -0.087618 0.00656 0.0022724 -0.05934 0.011121 -0.0098915 -0.11062 -0.16725 -0.23165 0.10113 -0.047649 -0.18951 -0.063762 -0.10712 -0.064005 -0.059669
788 -0.077065 0.024938 -0.0037969 -0.041855 0.024578 -0.012182 -0.093737 -0.15218 -0.20221 0.12736 -0.020715 -0.17329 -0.049195 -0.092924 -0.016275 -0.043092
789 -0.088352 0.019656 -0.0019262 -0.051309 0.013135 -0.028902 -0.096505 -0.16167 -0.24675 0.11173 -0.044422 -0.19243 -0.063478 -0.076431 -0.060714 -0.073395
790 -0.08527 0.016273 -0.0092455 -0.047804 0.035132 -0.024602 -0.10154 -0.14223 -0.22953 0.1152 -0.036999 -0.17579 -0.071341 -0.071987 -0.037524 -0.057548
791 -0.089537 0.0031912 -0.016085 -0.068909 0.0093488 -0.043022 -0.12252 -0.13789 -0.22617 0.088421 -0.046296 -0.17282 -0.079894 -0.090414 -0.042734 -0.070311
792 -0.097304 0.017269 -0.012604 -0.049663 0.025066 -0.037903 -0.11569 -0.12168 -0.23766 0.075687 -0.035143 -0.16805 -0.071347 -0.11531 -0.033654 -0.086854
793 -0.090611 0.019177 0.0027267 -0.040078 0.013203 -0.040363 -0.10404 -0.094544 -0.2278 0.074783 -0.035009 -0.038541 -0.07155 -0.11742 -0.031314 -0.055027
794 -0.094998 0.013265 0.012587 -0.016763 -0.0071406 -0.063033 -0.091829 -0.087846 -0.21636 0.067779 -0.031296 -0.022716 -0.060633 -0.097774 -0.0016135 -0.051481
795 -0.10219 -0.010248 -0.013962 -0.051938 -0.029054 -0.043623 -0.1199 -0.093038 -0.22379 0.071856 -0.039423 -0.14172 -0.083696 -0.10339 -0.0068233 -0.076564
796 -0.086203 -0.0068298 0.010269 -0.046122 -0.015467 -0.067193 -0.10143 -0.12225 -0.23596 0.073642 -0.04227 -0.14867 -0.059969 -0.099147 -0.0064131 -0.065577
797 -0.11061 -0.030092 -0.01947 -0.060057 -0.01501 -0.094694 -0.11716 -0.15023 -0.2441 0.058978 -0.040887 -0.16654 -0.078942 -0.11372 -0.034773 -0.08112
798 -0.1164 -0.023034 -0.0151 -0.047562 -0.010053 -0.081984 -0.099053 -0.15765 -0.23717 0.056054 -0.034543 -0.15366 -0.080895 -0.10501 -0.016613 -0.064233
799 -0.10296 -2.6397e-05 -0.00040907 -0.041936 -0.019826 -0.092444 -0.10683 -0.14987 -0.21092 0.05416 -0.01583 -0.15714 -0.065688 -0.1305 -0.0082226 -0.068936
800 -0.096862 0.0047514 -0.011938 -0.031901 -0.0033194 -0.083104 -0.097051 -0.15099 -0.20989 0.054597 -0.024647 -0.14943 -0.074071 -0.10839 -0.0022524 -0.066129
801 -0.093349 -0.018331 -0.020118 -0.054166 -0.010213 -0.078865 -0.10659 -0.1589 -0.22882 0.045603 -0.033444 -0.15602 -0.066484 -0.11739 -0.020742 -0.045402
802 -0.10131 -0.040773 -0.051897 -0.062781 -0.025996 -0.096295 -0.14062 -0.16158 -0.24211 0.027709 -0.04783 -0.18326 -0.075167 -0.13401 -0.022502 -0.089615
803 -0.053043 0.00048479 -0.028486 -0.037075 -0.0089188 -0.095005 -0.089637 -0.11369 -0.2258 0.067275 -0.018137 -0.14923 -0.06214 -0.1003 0.018608 -0.037309
804 -0.06024 -0.041987 -0.060856 -0.06132 -0.033692 -0.10006 -0.12268 -0.11452 -0.23617 0.020191 -0.065994 -0.18872 -0.091263 -0.11641 -0.021482 -0.10035
805 0.018552 -0.0015596 -0.043745 -0.038595 -0.0096451 -0.098135 -0.094254 -0.077978 -0.21782 0.041468 -0.030601 -0.1507 -0.048386 -0.11246 -0.011902 -0.056405
806 0.039175 -0.014572 -0.037914 -0.037439 -0.030978 -0.10803 -0.12402 -0.07887 -0.23127 0.027974 -0.058238 -0.16186 -0.073859 -0.10392 -0.029811 -0.079188
807 0.059028 -0.020114 -0.046223 -0.051654 -0.024681 -0.091936 -0.10754 -0.050732 -0.1955 0.03457 -0.042514 -0.16025 -0.061312 -0.11309 -0.0094512 -0.059431
808 0.037651 -0.0061162 -0.027993 -0.051069 -0.031645 -0.10551 -0.10448 -0.057044 -0.088007 0.047876 -0.037751 -0.16596 -0.082624 -0.11682 -0.015731 -0.072464
809 -0.013036 -0.024588 -0.049222 -0.052434 -0.030048 -0.077576 -0.1149 -0.094436 0.042235 0.18239 -0.032578 -0.16611 -0.064007 -0.11476 -0.027491 -0.065087
810 -0.046904 -0.023581 -0.028531 -0.024038 -0.019911 -0.1175 -0.10425 -0.1217 0.093366 0.17553 -0.043715 -0.18518 -0.05531 -0.14599 -0.046771 -0.05827
811 -0.052651 -0.025783 -0.059281 -0.061903 -0.043254 -0.11616 -0.11524 -0.14451 0.16056 0.194 -0.035052 -0.17889 -0.064823 -0.13282 -0.038791 -0.068244
812 -0.046438 -0.027745 -0.03916 -0.055148 -0.028107 -0.095037 -0.10539 -0.1268 0.01413 0.22308 -0.036738 -0.16327 -0.073166 -0.12872 -0.02881 -0.047307
813 -0.043465 -0.017657 -0.043809 -0.021192 -0.02075 -0.10171 -0.096413 -0.13619 -0.084098 0.096987 -0.017925 -0.16983 -0.058219 -0.12799 -0.03272 -0.05388
814 -0.038142 -0.037959 -0.064398 -0.065387 -0.033323 -0.12266 -0.11647 -0.15171 -0.14705 0.055553 -0.049072 -0.18577 -0.069552 -0.13536 -0.03929 -0.089753
815 0.06786 -0.028562 -0.038338 -0.037342 -0.014837 -0.10075 -0.12977 -0.13306 -0.11617 0.08184 -0.031339 -0.1809 -0.033615 -0.12471 -0.03251 -0.049626
816 0.16032 -0.021194 -0.049387 -0.034137 -0.03078 -0.086388 -0.11633 -0.13859 -0.13003 0.038256 -0.036215 -0.17612 -0.025088 -0.12753 -0.02514 -0.077889
817 0.18604 -0.016216 -0.057726 -0.063041 -0.027623 -0.10399 -0.12572 -0.14955 -0.12846 0.057692 -0.033092 -0.17703 -0.024751 -0.13241 -0.0043495 -0.069252
818 0.22374 -0.029858 -0.049056 -0.056906 -0.036056 -0.10599 -0.11651 -0.14337 -0.13542 0.029378 -0.049979 -0.18513 -0.032254 -0.13421 -0.013129 -0.068215
819 0.25024 -0.01628 -0.015345 -0.030241 -0.032329 -0.091039 -0.10364 -0.12368 -0.11542 0.057544 -0.031436 -0.16816 -0.033067 -0.12362 -0.0045091 -0.055389
820 0.21231 -0.026703 -0.059134 -0.060405 -0.035662 -0.11652 -0.11031 -0.13936 -0.097945 0.039181 -0.036253 -0.19127 -0.03733 -0.12673 -0.008429 -0.067262
821 0.18827 -0.015205 -0.036373 -0.02509 0.00061464 -0.063719 -0.086543 -0.13672 -0.10778 0.042257 -0.0076194 -0.15469 -0.047063 -0.11087 0.010041 -0.038495
822 0.12766 -0.042477 -0.037183 -0.045285 0.0063515 -0.056029 -0.10478 -0.13378 -0.10218 0.014593 -0.039026 -0.18893 -0.055476 -0.16537 -0.030349 -0.062048
823 0.10351 -0.055179 -0.054182 -0.0474 0.012578 0.0031906 -0.12587 -0.15478 -0.15012 0.0021793 -0.037063 -0.18736 -0.069959 -0.17238 -0.023488 -0.083201
824 0.1123 -0.025211 -0.029201 -0.0013743 0.051955 0.0739 -0.091979 -0.1202 0.11437 0.037976 -0.0091597 -0.14724 -0.047852 -0.12237 0.10104 -0.051174
825 0.071228 -0.045454 -0.061191 -0.041269 0.030432 0.07046 -0.11859 -0.15445 0.15856 -0.0099783 -0.033787 -0.16304 -0.071975 -0.15522 0.15667 -0.079777
826 0.064001 -0.044576 -0.05604 -0.053624 0.055019 0.13401 -0.11108 -0.13672 0.26519 0.0039679 -0.023303 -0.18825 -0.070038 -0.16388 0.19719 -0.07447
827 0.062844 -0.042008 -0.055439 -0.035378 0.048136 0.10071 -0.11772 -0.13499 0.23284 0.0035041 -0.03507 -0.16402 -0.075241 -0.14509 0.066462 -0.063463
828 0.070787 -0.04529 -0.044808 -0.011193 0.076923 0.1408 -0.077324 -0.10601 0.29404 0.02409 -0.018317 -0.16219 -0.058284 -0.13925 0.039032 -0.065997
829 0.06237 -0.038612 -0.039568 0.12476 0.07278 0.14082 -0.083182 -0.070167 0.12741 0.0038065 -0.043914 -0.17396 -0.066587 -0.13768 0.023493 -0.06604
830 0.046502 -0.047105 -0.035127 0.16895 0.038886 0.056029 -0.094071 -0.068289 0.026795 -0.0075373 -0.0351 -0.18758 -0.04354 -0.13097 0.015393 -0.074703
831 0.047235 -0.055807 -0.045376 0.16514 0.037663 0.051599 -0.11823 -0.075471 -0.017414 -0.037131 -0.061137 -0.1838 -0.036583 -0.15924 0.023693 -0.094006
832 0.056658 -0.034809 -0.048096 0.13586 0.01128 0.031449 -0.11989 -0.10132 -0.042432 -0.013755 -0.045154 -0.18729 -0.013176 -0.15653 -0.0080469 -0.099249
833 0.032761 -0.058631 -0.063765 0.062023 -0.004353 0.044298 -0.10516 -0.13345 -0.0488 -0.032859 -0.068321 -0.19392 -0.053029 -0.17125 -0.017027 -0.085042
834 0.043094 -0.060923 -0.040014 0.048729 0.017294 0.084128 -0.10038 -0.1347 -0.011288 -0.021432 -0.041668 -0.188 -0.055432 -0.17037 0.010293 -0.085135
835 0.045656 -0.042056 -0.043314 0.0092839 0.017391 0.10294 -0.099434 -0.1391 -0.039086 -0.025146 -0.059684 -0.18777 -0.055805 -0.16068 -0.0035463 -0.087318
836 0.061019 -0.038538 -0.040703 0.017039 0.055868 0.14682 -0.076973 -0.12155 -4.0386e-06 -0.00777 -0.040041 -0.1703 -0.057638 -0.14424 0.0034938 -0.060142
837 0.034202 -0.06527 -0.066222 0.019334 0.054874 0.19707 -0.10556 -0.15572 -0.055962 -0.037444 -0.057638 -0.18977 -0.062551 -0.16042 -0.009906 -0.087515
838 0.040305 -0.049842 -0.040471 0.03232 0.070671 0.3212 -0.10011 -0.14132 -0.03919 -0.012588 -0.053335 -0.17485 -0.057994 -0.1872 -0.010016 -0.078358
839 0.032788 -0.039964 -0.038651 0.018965 0.057058 0.25847 -0.10647 -0.14434 -0.048268 -0.027211 -0.058601 -0.18702 -0.040317 -0.16111 -0.027296 -0.069861
840 0.0403 -0.047537 -0.03366 0.02184 0.033515 0.16368 -0.097828 -0.14336 -0.052786 -0.024765 -0.041748 -0.17928 -0.03255 -0.14677 -0.013695 -0.081944
841 0.035873 -0.030599 -0.013129 0.032996 0.032432 0.10618 -0.097236 -0.12298 -0.036945 -0.036339 -0.046635 -0.17881 -0.018743 -0.13989 -0.0045453 -0.059687
842 0.033026 -0.039441 -0.033639 0.022971 0.026949 0.083516 -0.087175 -0.11401 -0.054133 -0.033593 -0.054332 -0.14903 0.021194 -0.040203 -0.019005 -0.0674
843 0.029819 -0.049333 -0.037568 0.012106 0.017426 0.068646 -0.096364 -0.11405 -0.078081 -0.018477 -0.045089 0.075639 0.053321 0.0589 -0.0026249 -0.079433
844 0.025172 -0.066136 -0.026917 -0.023509 0.010442 0.075536 -0.097892 -0.12734 -0.054479 -0.04275 -0.056555 0.2025 0.030498 0.068134 0.023475 -0.086756
845 0.023934 -0.055218 -0.035076 -0.013523 0.013989 0.12725 -0.10209 -0.12974 -0.044297 0.042306 -0.057232 -0.007491 -0.0046649 0.11657 -0.0035346 -0.07987
846 0.026497 -0.05966 -0.017876 0.015152 0.036796 0.14932 -0.07248 -0.10871 0.13858 0.18815 -0.054929 -0.084006 -0.011418 0.08585 -0.0064544 -0.057193
847 0.01722 -0.058712 -0.013795 0.0066773 0.009453 0.14825 -0.092678 -0.12125 0.29532 0.2137 -0.043866 -0.10805 -0.046931 0.017974 -0.024494 -0.075996
848 0.00057274 -0.060014 -0.026564 0.019843 0.04368 0.18934 -0.094477 -0.13654 0.3318 0.18299 -0.051243 -0.11767 -0.056434 -0.053743 -0.017814 -0.072989
849 0.0088755 -0.059517 -0.018934 0.058048 0.051597 0.21503 -0.088916 -0.14546 0.27832 0.059141 -0.047109 -0.15004 -0.043507 -0.07408 -0.039244 -0.091892
850 0.0036583 -0.043779 0.0055071 0.18638 0.092904 0.3776 -0.087224 -0.14586 0.28811 0.029137 -0.043036 -0.12486 -0.03194 -0.057186 -0.010724 -0.076405
851 0.0027311 -0.058451 0.020978 0.22085 0.08252 0.28228 -0.085013 -0.1328 0.30248 0.033033 -0.039333 -0.12232 -0.040113 -0.063133 -0.017024 -0.095808
852 -0.0089661 -0.078633 0.18478 0.2297 0.049167 0.17113 -0.10354 -0.1451 0.37659 0.0023092 -0.06339 -0.12335 -0.053256 -0.09012 -0.022943 -0.10382
853 -0.0090933 -0.052905 0.21343 0.16204 0.023414 0.13234 -0.07663 -0.13226 0.45495 0.024215 -0.055476 -0.11383 -0.016779 -0.093656 -0.030733 -0.083795
854 0.0095395 -0.047018 0.23228 0.10848 0.049201 0.12046 -0.11166 -0.13114 0.38893 0.0035617 -0.035143 -0.082314 -0.015172 -0.079843 -0.006543 -0.072248
855 0.0017323 -0.05021 0.18355 0.03601 0.0098679 0.082824 -0.12341 -0.15357 0.18242 -0.027872 -0.05258 0.047891 0.014425 -0.10286 -0.021303 -0.11092
856 0.039425 -0.049092 0.074211 0.068765 0.014415 0.084043 -0.092616 -0.13235 0.15921 0.012784 -0.037157 0.28325 0.074712 -0.078256 0.018227 -0.069734
857 0.088928 -0.029514 0.057482 0.04809 0.016982 0.078373 -0.11959 -0.15428 0.12216 0.00078027 -0.047964 0.11602 0.097879 -0.082343 -0.0086525 -0.097777
858 0.13396 -0.056596 0.017813 0.018045 0.019658 0.055113 -0.11342 -0.15558 0.10469 -0.0097935 -0.06336 -0.0017634 0.0091163 -0.10137 -0.015742 -0.09943
859 0.17291 -0.029319 0.036874 0.038991 0.017095 0.092333 -0.090182 -0.14116 0.11471 0.028093 -0.054337 -0.032198 0.0090633 -0.091656 -0.020362 -0.073473
860 0.13586 -0.035471 0.024504 0.063236 0.0059322 0.060222 -0.096021 -0.15402 0.11002 0.12109 0.056716 -0.057793 -0.01019 -0.098193 -0.009752 -0.078376
861 0.11224 -0.055833 0.026855 0.021701 0.002049 0.093582 -0.11918 -0.16103 0.1115 0.12302 0.090069 -0.066968 -0.018203 -0.12028 -0.017532 -0.11116
862 0.071712 -0.050085 0.0059057 0.013277 0.0014259 0.12073 -0.11483 -0.16153 0.087985 0.10574 0.092732 -0.074663 -0.031006 -0.14456 -0.020382 -0.098883
863 0.080235 -0.043997 0.038806 0.042262 0.039313 0.15257 -0.086497 -0.15486 0.061877 0.063667 -0.012404 -0.065357 -0.010519 -0.10371 -0.031721 -0.079476
864 0.052448 -0.05582 0.055437 0.048097 0.09452 0.30681 -0.043456 -0.14507 0.089279 0.027414 -0.00099113 -0.045882 -0.0065716 -0.10876 0.021239 -0.065059
865 0.03356 -0.056312 0.015598 0.031872 0.096536 0.41655 0.026716 -0.16761 0.068621 0.0072099 -0.022388 -0.057377 -0.024815 -0.12634 -0.0080611 -0.087182
866 0.036243 -0.043514 0.064808 0.062358 0.090643 0.45141 0.058847 -0.1638 0.059783 0.00014611 -0.016575 0.21128 -0.025048 -0.10559 0.028209 -0.090755
867 0.025146 -0.057656 0.050879 0.050853 0.07422 0.2649 0.017978 -0.17076 0.042045 0.0035823 -0.026781 0.26392 -0.047271 -0.12848 0.014019 -0.094038
868 0.037509 -0.030658 0.10294 0.058218 0.035877 0.16481 -0.01955 -0.15445 0.062687 0.014299 -0.0027183 0.31196 -0.014234 -0.092256 0.032899 -0.074541
869 0.029622 -0.045241 0.083091 0.054304 0.018504 0.14234 -0.046339 -0.15671 0.049009 0.016785 -0.0046851 0.10749 -0.0062166 -0.097633 0.01592 -0.078054
870 0.036464 -0.044613 0.10567 0.032849 0.025601 0.1327 -0.038818 -0.16053 0.055311 0.020421 -0.015362 0.028179 -0.01563 -0.11481 0.00065979 -0.065828
871 0.020537 -0.038565 0.085062 0.026634 0.0069076 0.10967 -0.069086 -0.15724 0.020523 0.086097 -0.024079 0.016954 -0.011913 -0.12622 -0.01108 -0.087581
872 0.0042199 -0.068257 0.057673 0.017209 -0.014835 0.09069 -0.088815 -0.18052 -0.016055 0.13072 -0.029335 -0.028331 -0.034236 -0.12499 -0.01593 -0.1094
873 0.023613 -0.053759 0.088543 0.048345 0.0048414 0.09939 -0.066664 -0.1684 0.043726 0.09413 -0.0037822 0.0010945 -0.014179 -0.097709 -0.0085097 -0.088687
874 0.031446 -0.034182 0.10766 0.03472 0.025378 0.10192 -0.032132 -0.14239 0.020258 0.067546 -0.008669 0.01934 -0.0064215 -0.093026 0.01046 -0.07797
875 -0.0029817 -0.064844 0.087125 0.018245 -0.0022049 0.10048 -0.072641 -0.17407 -0.0161 0.008202 -0.011626 -0.014655 -0.034344 -0.12984 0.011271 -0.093473
876 0.015931 -0.050726 0.10281 0.026031 0.029102 0.094139 -0.05402 -0.16435 -0.010188 0.010638 -0.013133 0.02582 -0.014757 -0.12611 0.015181 -0.090496
877 -0.0025061 -0.076518 0.092156 0.0088559 0.033769 0.079039 -0.085428 -0.18407 -0.0072959 -0.0077756 -0.028499 0.32995 -0.04923 -0.13479 0.015521 -0.11318
878 0.014417 -0.04504 0.085177 0.014431 0.030446 0.089498 -0.074767 -0.16271 -0.008394 -0.011219 0.010104 0.46651 -0.025663 -0.12807 0.056221 -0.083833
879 -0.0018005 -0.050873 0.074368 0.0075165 -0.024057 0.046248 -0.079896 -0.18213 -0.045422 -0.0075932 -0.027823 0.45725 -0.034936 -0.13117 0.035911 -0.12151
880 -0.0095077 -0.057005 0.091908 0.028672 -0.0070806 0.061888 -0.057654 -0.17026 -0.05611 -0.002787 -0.02013 0.38057 -0.015539 -0.12744 0.037252 -0.10721
881 -0.0079549 -0.067177 0.069889 0.015527 -0.0074538 0.052288 -0.077293 -0.17898 -0.039418 -0.019681 -0.031946 0.15547 -0.051452 -0.12601 0.019942 -0.11579
882 -0.026792 -0.073499 0.06669 -0.0065577 -0.017637 0.026338 -0.092192 -0.18814 -0.047966 -0.016555 -0.031273 0.13054 -0.041865 -0.13668 -0.0022081 -0.1199
883 0.0055507 -0.049621 0.086801 0.031058 0.01423 0.055207 -0.05417 -0.15213 -0.011474 0.076972 0.05878 0.11782 -0.014398 -0.12238 0.020702 -0.089408
884 -0.0044565 -0.054494 0.081191 0.030683 0.0088768 0.018917 -0.064069 -0.17097 -0.045633 0.1604 0.13182 0.11656 -0.029021 -0.12414 0.022602 -0.096961
885 -0.0010837 -0.052756 0.088802 0.020428 0.013424 0.038417 -0.018378 -0.16898 -0.063951 0.20518 0.10981 0.10164 -0.026884 -0.13342 0.035582 -0.11968
886 -0.012151 -0.053738 0.057503 0.00098348 -0.0084694 0.032317 0.047284 -0.16447 -0.067249 0.11536 0.03601 0.16726 -0.047077 -0.15279 0.15282 -0.11171
887 -0.0094281 -0.03605 0.087643 0.017319 -0.0041426 0.015277 0.059135 -0.1616 -0.051737 0.060856 0.023993 0.47261 -0.03172 -0.13457 0.30463 -0.098881
888 0.0070947 -0.030572 0.070894 0.012134 -0.00088573 0.022016 0.036206 -0.15616 -0.064985 0.022873 0.033246 0.63076 -0.026213 -0.12969 0.31816 -0.073434
889 -0.0083625 -0.026135 0.037025 0.013449 -0.010849 0.017606 -0.037662 -0.16243 -0.066743 0.025169 0.010769 0.64306 -0.026546 -0.12445 0.22617 -0.087837
890 -0.02058 -0.052407 0.039416 -0.013585 0.010178 0.028426 -0.039701 -0.16564 -0.051501 0.007865 0.017342 0.40683 -0.033179 -0.13836 0.11194 -0.07933
891 -0.013617 -0.041019 0.047176 0.01248 -0.0022351 -0.00049438 -0.03215 -0.14972 -0.065489 0.022511 -0.00068434 0.25418 -0.023822 0.012911 0.098393 -0.095963
892 -0.012424 -0.058851 0.048997 0.0040552 -0.014638 0.014245 -0.043038 -0.14195 -0.086227 0.0055774 -0.019831 0.21214 -0.037205 0.14948 0.067684 -0.095816
893 -0.027231 -0.068033 0.041228 0.0097905 -0.0022414 -0.014095 -0.036447 -0.147 -0.093575 0.00061364 -0.015058 0.20342 -0.049258 0.2357 0.051354 -0.10815
894 -0.011628 -0.046546 0.028028 0.0012758 -0.0094846 -0.001075 -0.051766 -0.14163 -0.10099 -0.0069702 -0.0011247 0.19824 -0.019691 0.26496 0.068004 -0.10531
895 -0.014366 -0.030028 0.029999 0.012251 0.0088023 -0.012205 -0.021884 -0.13543 -0.083382 0.016326 -0.0055715 0.30355 -0.029794 0.27583 0.072344 -0.088966
896 -0.022523 -0.05687 0.032 0.0047863 -0.013751 -0.011735 -0.052333 -0.14513 -0.11269 -0.0096278 -0.0025783 0.55274 -0.041177 0.19735 0.066724 -0.10059
897 -0.0218 -0.048502 0.034081 0.0072016 -0.002734 -0.034016 -0.044402 -0.1468 -0.080268 -0.0022615 0.017175 0.70775 -0.04218 0.13983 0.089385 -0.083412
898 -0.021967 -0.065874 0.036571 0.025567 -0.021957 -0.020966 -0.03929 -0.14539 -0.10372 0.0033447 0.019328 0.6709 -0.042733 0.045505 0.10807 -0.095585
899 -0.029094 -0.058397 0.023602 -0.015028 -0.0037503 -0.023986 -0.068659 -0.16703 -0.10606 -0.0060891 0.0057714 0.64607 -0.039286 0.006108 0.076445 -0.11241
900 -0.022782 -0.055839 0.045303 0.018397 -0.017233 -0.011756 -0.036218 -0.14603 -0.10976 -0.0089329 0.0054346 0.45614 -0.039239 0.032351 0.083235 -0.11325
901 -0.029349 -0.062261 0.018973 -0.0019672 -0.0016065 -0.023457 -0.032096 -0.14823 -0.10671 -0.0053467 0.0077978 0.34362 -0.039232 0.032215 0.061095 -0.090914
902 -0.037416 -0.039933 0.036974 0.0049481 -0.02067 -0.019677 -0.045395 -0.15183 -0.13412 -0.023731 -0.002369 0.29895 -0.038965 -0.005402 0.063425 -0.087557
903 -0.040003 -0.056455 0.012085 -0.026707 -0.0092128 -0.021507 -0.049284 -0.17045 -0.1058 -0.030664 -0.034286 0.28857 -0.049418 -0.021139 0.042986 -0.10936
904 -0.02562 -0.012348 0.027385 0.0097186 -0.016126 -0.025087 -0.051592 -0.16875 -0.12242 -0.027648 -0.016173 0.43916 -0.022561 0.0096647 0.047986 -0.12419
905 -0.035108 0.08045 0.020086 -0.023466 -0.022479 -0.056437 -0.068501 -0.17163 -0.12766 -0.055382 -0.010669 0.69375 -0.053724 -0.018172 0.049616 -0.12426
906 -0.040975 0.094348 0.0069769 -0.029231 -0.048672 -0.057398 -0.0657 -0.17355 -0.12874 -0.055926 0.0085039 0.78206 -0.036837 -0.016839 0.079126 -0.1075
907 -0.054982 0.12381 -0.0022924 -0.045286 -0.039015 -0.051048 -0.078108 -0.18702 -0.12407 -0.054489 -0.0046529 0.69164 -0.03342 -0.039395 0.047526 -0.10452
908 -0.033289 0.10598 0.041988 0.0063398 -0.011169 -0.027118 -0.041177 -0.15937 -0.096297 -0.038773 0.01688 0.9139 -0.037863 -0.0056319 0.10379 -0.077506
909 -0.021726 0.074571 0.038799 0.0028551 -0.026422 -0.042898 -0.042646 -0.1637 -0.10103 -0.043277 0.021784 0.62749 -0.034426 0.013391 0.083227 -0.10659
910 -0.029524 0.035029 0.0272 -0.02445 0.0089052 -0.023519 -0.036234 -0.15018 -0.098543 -0.048491 0.092897 0.49847 -0.015739 -0.011295 0.071427 -0.079382
911 -0.021231 0.014867 0.04477 0.0036556 0.0024221 -0.022219 -0.017913 -0.15361 -0.093861 -0.043145 0.09918 0.42575 0.0035881 -0.012622 0.081457 -0.077465
912 -0.030978 -0.0039453 -0.00038885 -0.017009 -0.025871 -0.043719 -0.047622 -0.15934 -0.13131 -0.044598 0.037653 0.41707 -0.0056949 -0.036698 0.26277 -0.075679
913 -0.032505 -0.0032075 0.012912 0.019266 0.0033858 -0.048289 -0.0494 -0.16352 -0.12237 -0.034872 0.019366 0.42857 0.0089821 -0.020545 0.28575 -0.091012
914 -0.022722 -0.01478 0.024833 -0.0051285 -0.0098274 -0.032149 -0.052779 -0.15004 -0.12152 -0.041356 0.01366 0.71842 0.014199 -0.038292 0.26037 -0.099235
915 -0.0478 -0.020862 0.029053 -0.021873 -0.030341 -0.06346 -0.041438 -0.17694 -0.12524 -0.05626 0.0083428 0.86626 0.056016 -0.025678 0.22385 -0.079598
916 -0.035667 -0.024864 0.027314 -0.025038 -0.030134 -0.05431 -0.057807 -0.15648 -0.1425 -0.047094 0.026276 0.98272 0.10887 -0.043005 0.16527 -0.088421
917 -0.041494 0.0098437 0.020135 -0.031413 -0.028837 -0.0318 -0.032175 -0.15938 -0.11933 -0.058927 0.012859 0.90855 0.26969 -0.035072 0.13566 -0.066574
918 -0.044861 -0.00017848 0.030485 0.0028827 -0.02039 -0.0060203 0.015636 -0.14218 -0.14673 -0.027081 -0.0051475 0.89025 0.29645 0.0015817 0.12846 -0.085407
919 -0.031758 -0.0019407 0.033236 0.0063379 -0.0042631 -0.019771 0.094807 -0.13735 -0.11774 -0.051655 0.021946 0.92494 0.28751 0.074855 0.15808 -0.08112
920 -0.027346 -0.0069129 0.0056968 0.013173 -0.0028462 -0.024431 0.12506 -0.13575 -0.12243 -0.051039 0.029329 0.9934 0.26237 0.28046 0.14263 -0.066814
921 -0.067233 -0.017725 0.0056475 -0.012421 -0.048309 -0.062861 -0.0013899 -0.16824 -0.17717 -0.075193 0.0018621 0.99025 0.17101 0.29016 0.086909 -0.12621
922 -0.02028 0.035833 0.029348 0.0016138 0.00098752 -0.056771 0.021151 -0.1377 -0.10924 -0.063086 0.034795 1.0477 0.10397 0.39208 0.15456 -0.06954
923 -0.017317 0.075571 0.025759 0.0049391 0.0012344 -0.028081 0.016733 -0.13011 -0.12921 -0.05382 0.025199 0.79442 0.092922 0.37946 0.15212 -0.074523
924 -0.033604 0.11161 0.02616 -0.022446 -0.016869 -0.046002 -0.025386 -0.15593 -0.1388 -0.084844 0.024382 0.65415 0.053969 0.28687 0.28834 -0.094446
925 -0.036052 0.13484 0.0025104 -0.01103 -0.024512 -0.064912 -0.029035 -0.14074 -0.16159 -0.080038 0.008815 0.64775 0.067046 0.18997 0.33682 -0.097329
926 -0.018619 0.1684 0.013121 -0.00091506 0.018855 -0.015992 0.0034368 -0.14425 -0.12613 -0.052732 0.031168 0.60321 0.061603 0.15382 0.3511 -0.070622
927 -0.037706 0.14508 -0.022068 -0.0059298 -0.013598 -0.030802 -0.023622 -0.14813 -0.14768 -0.072055 0.014141 0.58449 0.05853 0.12351 0.23877 -0.082455
928 -0.080343 0.066469 -0.045177 -0.046654 -0.044431 -0.072583 -0.051031 -0.17296 -0.17976 -0.11206 -0.018375 0.51518 0.030427 0.061375 0.1364 -0.12866
929 -0.0548 0.011017 -0.027297 -0.043979 -0.022684 -0.059903 -0.015929 -0.15465 -0.16795 -0.10345 -0.021462 0.5027 0.033954 0.061839 0.14077 -0.10327
930 -0.049368 0.011775 -0.037726 0.0019561 -0.031038 -0.055363 0.037732 -0.15216 -0.15067 -0.084837 0.005751 0.4968 0.033141 0.077482 0.14624 -0.088665
931 -0.039265 0.020603 0.0061946 -0.0092586 -0.0098407 -0.023963 0.095533 -0.14777 -0.1567 -0.080741 0.011334 0.50261 0.034428 0.072605 0.14474 -0.095178
932 -0.051182 0.023631 -0.023565 -0.013573 -0.013384 -0.035863 0.13885 -0.15089 -0.17409 -0.086054 -0.016623 0.45408 0.042105 0.068989 0.12438 -0.085621
933 -0.057299 0.015978 -0.030634 -0.029548 -0.015817 -0.041514 0.118 -0.15312 -0.15952 -0.096288 0.0018707 0.45869 0.024152 0.069342 0.12889 -0.066284
934 -0.058226 0.0092363 -0.044483 -0.048973 -0.03469 -0.048554 0.015547 -0.1771 -0.19232 -0.10934 -0.023526 0.46319 0.0049594 0.037895 0.098981 -0.10591
935 -0.060884 -0.018686 -0.039063 -0.032997 -0.011533 -0.035674 0.015939 -0.16705 -0.18369 -0.093836 0.0083071 0.46232 0.012536 0.060969 0.20519 -0.08821
936 -0.059531 -0.011838 -0.061532 -0.060142 -0.024836 -0.065014 -0.02322 -0.17822 -0.17724 -0.11679 -0.02381 0.42731 0.0023535 0.047382 0.31078 -0.10664
937 -0.058298 -0.0048803 -0.035771 -0.013547 -0.02202 -0.054125 0.0030914 -0.16162 -0.16607 -0.10507 0.0067935 0.44258 0.01146 0.047195 0.35896 -0.079407
938 -0.054485 -0.0033825 -0.03078 -0.013652 -0.021093 -0.042745 -0.0022073 -0.16127 -0.18809 -0.085467 -0.0018133 0.42874 0.017607 0.058289 0.24121 -0.08923
939 -0.068532 -0.010165 -0.05616 -0.022146 -0.0093759 -0.063335 -0.0098959 -0.17745 -0.18079 -0.11012 -0.02296 0.36513 0.0023345 0.025702 0.14642 -0.10407
940 -0.04799 -0.0094469 -0.022079 -0.003921 -0.008439 -0.069175 0.014605 -0.14472 -0.1759 -0.098915 -0.015587 0.39847 0.0062315 0.047005 0.15421 -0.075646
941 -0.038757 0.0039509 -0.017518 -0.00091576 -0.014622 -0.068145 0.029837 -0.14822 -0.14269 -0.079349 0.0044564 0.36271 0.030419 0.024649 0.15453 -0.076529
942 -0.058654 -0.020931 -0.036218 -0.03541 -0.047675 -0.028066 0.022838 -0.16866 -0.16488 -0.10512 -0.02556 0.35706 0.0069655 0.0012121 0.13878 -0.10399
943 -0.058331 -0.012404 -0.027577 -0.028905 -0.035188 -0.059486 0.080099 -0.16293 -0.1999 -0.10764 -0.016637 0.33782 0.018403 0.037245 0.11677 -0.087425
944 -0.060958 -0.0073557 -0.021536 -0.0079999 -0.035022 -0.037336 0.13197 -0.15128 -0.18724 -0.09316 -0.019054 0.33696 0.01137 0.021779 0.12857 -0.092228
945 -0.057546 0.0070321 -0.044475 -0.017335 -0.020825 -0.035026 0.16941 -0.15718 -0.1742 -0.10332 -0.011981 0.32206 0.019117 0.021522 0.13294 -0.085912
946 -0.060643 -0.01057 -0.029075 -0.021339 -0.030568 -0.044466 0.071143 -0.11131 -0.17686 -0.11072 -0.029618 0.32611 0.019704 0.016206 0.14927 -0.088395
947 -0.05695 -0.038872 -0.023414 -0.031084 -0.034861 -0.066157 0.025005 -0.034999 -0.1719 -0.1006 -0.022654 0.32382 0.0074806 0.026619 0.23552 -0.098868
948 -0.062837 -0.029885 -0.057143 -0.033129 -0.029984 -0.059827 0.020406 0.024469 -0.16829 -0.10867 -0.011581 0.3143 -0.0046324 -0.0015978 0.37205 -0.093761
949 -0.066754 -0.037027 -0.035973 -0.013613 -0.030327 -0.057027 0.0078274 0.004967 -0.14549 -0.1141 -0.021268 0.29578 -0.0033653 0.023066 0.40092 -0.10292
950 -0.038522 0.023911 -0.011562 0.015882 -0.0090004 -0.042527 0.051049 0.013365 -0.14274 -0.095273 0.018655 0.29829 0.012682 0.17629 0.25958 -0.068637
951 -0.052849 0.00046884 -0.018321 -0.021463 -0.037414 -0.060408 -0.00123 -0.081827 -0.17548 -0.11041 -0.031681 0.25841 0.0026087 0.36603 0.14824 -0.08465
952 -0.042816 -0.026553 -0.01751 -0.015518 -0.038637 -0.067698 -0.011559 -0.095729 -0.18631 -0.12662 -0.030128 0.24797 -0.0083543 0.40701 0.12548 -0.10662
953 -0.043723 0.010674 -0.0083197 0.022928 -0.02127 -0.043688 0.021033 -0.090171 -0.15023 -0.085274 -0.020065 0.27175 0.0027927 0.4459 0.14294 -0.074786
954 -0.04435 0.0028222 -0.018439 0.021003 -0.035583 -0.048078 0.015904 -0.090073 -0.027799 -0.10603 -0.014642 0.25193 0.02245 0.44924 0.13213 -0.08832
955 -0.069358 -0.03403 -0.050058 -0.0069117 -0.038366 -0.059818 -0.0054047 -0.10504 0.11492 -0.13728 -0.043689 0.20832 -0.0071533 0.35953 0.12246 -0.12343
956 -0.062655 -0.028362 -0.057308 -0.022506 -0.081589 -0.071219 -0.013463 -0.12765 0.17126 -0.1281 -0.050215 0.21083 0.011764 0.28475 0.11446 -0.12254
957 -0.046022 0.0056756 -0.032877 -0.0021412 -0.018462 -0.059439 0.007088 -0.10908 0.34086 -0.11437 -0.029652 0.21385 0.074381 0.21158 0.12995 -0.10083
958 -0.061969 -0.027417 -0.040966 -0.022976 -0.043006 -0.058649 -0.0074707 -0.12701 0.026358 -0.12557 -0.037439 0.20488 0.13531 0.14808 0.12395 -0.095702
959 -0.046096 -0.0041288 -0.022465 0.0075894 -0.030149 -0.050389 0.034741 -0.10114 -0.01553 -0.097347 -0.015066 0.20005 0.30141 0.15631 0.14439 -0.090025
960 -0.059644 -0.028141 -0.044645 -0.0012653 -0.035112 -0.06714 -0.006608 -0.13001 -0.086908 -0.1258 -0.036673 0.16069 0.31364 0.13683 0.11213 -0.10327
961 -0.060571 -0.015263 -0.052054 -0.00326 -0.016975 0.178 -0.011567 -0.13565 -0.098326 -0.12669 -0.046549 0.17077 0.29975 0.11464 0.1416 -0.096211
962 -0.064998 -0.024945 -0.044413 0.026395 0.020802 0.26585 0.011235 -0.12811 -0.069874 -0.11351 -0.018306 0.17016 0.25095 0.12633 0.119 -0.090445
963 -0.061065 -0.036958 -0.031403 0.016201 0.056049 0.40736 0.018736 -0.10722 -0.080222 -0.092842 -0.0038329 0.16231 0.17347 0.13508 0.11963 -0.10345
964 -0.046632 -0.01723 -0.012652 0.020256 0.021506 0.242 0.0040373 -0.12262 -0.06999 -0.10679 -0.01905 0.15874 0.13075 0.1042 0.12207 -0.087001
965 -0.05684 -0.040402 -0.027891 -0.0086589 -0.0079375 0.082299 -0.020851 -0.11847 -0.10673 -0.11321 -0.028886 0.12721 0.093947 0.088349 0.097176 -0.1039
966 -0.069577 -0.039474 -0.024821 0.12118 -0.0030206 0.056839 -0.02264 -0.081728 -0.10866 -0.10775 -0.049743 0.13646 0.076584 0.067923 0.082807 -0.11626
967 -0.055284 -0.040406 -0.03497 0.24575 -0.014784 0.055319 -0.018779 -0.03209 -0.085704 -0.10671 -0.0218 0.12145 0.077891 0.089906 0.11953 -0.09594
968 -0.057671 -0.027789 -0.010239 0.31345 0.0093031 0.046579 -0.0065474 -0.017142 -0.10347 -0.098681 -0.0089968 0.13374 0.078178 0.10964 0.11933 -0.076183
969 -0.065168 -0.0057908 -0.015568 0.31389 -0.0069401 0.036958 -0.021736 -0.0056839 -0.1024 -0.11386 -0.0096236 0.12279 0.098225 0.090143 0.12076 -0.072716
970 -0.059706 -0.031033 -0.031298 0.296 -0.030443 0.035928 -0.017345 -0.0062159 -0.13989 -0.12379 -0.03553 0.1214 0.078832 0.094646 0.092477 -0.09672
971 -0.063163 -0.027195 -0.023617 0.23946 0.0040337 0.061978 0.0064266 -0.052748 -0.11332 -0.10636 -0.027497 0.11188 0.060299 0.079289 0.099897 -0.083733
972 -0.06622 -0.044857 -0.041916 0.12872 -0.019709 0.060768 -0.039852 -0.08359 -0.10997 -0.10089 -0.040014 0.11571 0.072136 0.085113 0.094548 -0.093736
973 -0.066197 -0.03158 -0.043336 0.097723 -0.025713 0.047958 -0.035081 -0.091012 -0.122 -0.12303 -0.049991 0.083204 0.070813 0.084656 0.10082 -0.086789
974 -0.069524 -0.034602 -0.032885 0.084189 -0.021566 0.048547 -0.036759 -0.063114 -0.14618 -0.13122 -0.058158 0.10108 0.0688 0.40921 0.069988 -0.10326
975 -0.076082 -0.042074 -0.054324 0.059534 -0.017999 0.037927 -0.045418 -0.076886 -0.13808 -0.16481 -0.063204 0.060074 0.060927 0.44271 0.048438 -0.1229
976 -0.091539 -0.053716 -0.067683 0.083359 0.009368 0.32254 -0.028307 -0.079558 -0.15201 -0.13808 -0.047631 0.057949 0.039784 0.48297 0.065708 -0.093948
977 -0.049036 -0.026648 -0.013993 0.13061 0.074445 0.42238 -0.0052154 -0.04984 -0.092975 -0.12552 -0.027858 0.070625 0.076701 0.49547 0.093589 -0.071191
978 -0.071313 -0.029001 -0.048092 0.12194 0.070662 0.5207 -0.0058541 -0.075032 -0.13461 -0.13336 -0.054095 0.06663 0.091688 0.43056 0.077319 -0.090654
979 -0.06808 -0.039593 -0.028351 0.099155 0.068499 0.57058 -0.015043 -0.098434 -0.11628 -0.12577 -0.024811 0.063745 0.21258 0.3401 0.066949 -0.063138
980 -0.079078 -0.050845 -0.053721 0.08186 0.047575 0.28529 -0.050491 -0.10209 -0.14509 -0.13226 -0.069928 0.04292 0.32432 0.23084 0.030489 -0.080281
981 -0.066985 -0.045047 -0.03469 0.086196 0.0010223 0.17298 -0.02698 -0.090078 -0.12623 -0.12514 -0.059565 0.050295 0.36873 0.19797 0.063249 -0.089754
982 -0.075702 -0.029229 -0.032509 0.083711 0.024829 0.17991 -0.017889 -0.090291 -0.10971 -0.11987 -0.053382 0.020551 0.36255 0.19273 0.043859 -0.066857
983 -0.074469 -0.025462 -0.031628 0.062566 -0.003204 0.13574 -0.035687 -0.091493 -0.096014 -0.13221 -0.038129 0.027396 0.32052 0.17137 0.04297 -0.08669
984 -0.077376 -0.029814 -0.026228 0.081642 -0.00011715 0.14171 -0.049116 -0.10596 -0.031962 -0.13264 -0.059115 0.019491 0.22926 0.19084 0.04518 -0.062183
985 -0.070984 0.018694 -0.048687 0.065627 0.0017797 0.12845 -0.041805 -0.097007 0.19698 -0.12814 -0.057122 -0.0011339 0.13472 0.17373 0.05397 -0.078776
986 -0.072331 0.13038 -0.047546 0.065562 -0.0040634 0.12219 -0.033593 -0.096699 0.30829 -0.13353 -0.044309 0.0069013 0.13818 0.17051 0.03728 -0.077889
987 -0.065368 0.16958 -0.066906 0.054887 -0.017947 0.1283 -0.046712 -0.11783 0.38403 -0.14774 -0.068896 -0.0018035 0.1119 0.12971 0.03239 -0.099733
988 -0.0079853 0.20647 -0.021215 0.082343 0.03356 0.19612 -0.018601 -0.090623 0.32702 -0.11242 -0.044153 0.015602 0.1272 0.16834 0.06754 -0.071746
989 -0.022492 0.13799 -0.042934 0.057138 0.015137 0.17897 -0.038519 -0.10558 0.12338 -0.13637 -0.056339 0.0072369 0.12164 0.15121 0.044521 -0.087999
990 0.0098003 0.17757 -0.021573 0.1011 0.075554 0.31945 -0.028458 -0.097447 0.079079 -0.10988 -0.033416 -0.0001879 0.1269 0.14744 0.069821 -0.070452
991 -0.015597 0.13876 -0.044763 0.077279 0.061251 0.51639 -0.036677 -0.11795 0.022281 -0.1496 -0.047233 -0.0062927 0.11636 0.13913 0.045021 -0.074515
992 -0.050124 0.10323 -0.036002 0.081384 0.065838 0.59931 -0.044135 -0.10905 -0.020767 -0.12975 -0.04753 -0.0014575 0.10891 0.12172 0.044141 -0.075328
993 -0.047551 0.039686 -0.030161 0.25044 0.075935 0.63513 -0.018134 -0.10947 0.00047507 -0.13123 -0.050586 -0.024852 0.10018 0.12035 0.043591 -0.066181
994 -0.058238 0.012074 -0.021441 0.32091 0.063541 0.44168 -0.041943 -0.11251 -0.010293 -0.13585 -0.059933 -0.033637 0.09347 0.077366 0.023111 -0.088914
995 -0.055866 0.020132 -0.02064 0.36204 0.051718 0.30456 -0.025961 -0.023207 -0.041621 -0.13363 -0.05696 -0.016792 0.092027 0.11341 0.023792 -0.092647
996 -0.057243 0.04176 -0.025759 0.3916 0.028815 0.26825 -0.03125 0.057651 -0.012199 -0.12609 -0.044497 -0.032447 0.10495 0.11712 0.054842 -0.076081
997 -0.04999 0.019238 -0.029059 0.34189 0.035972 0.22971 -0.025569 0.084819 -0.055377 -0.14498 -0.063264 -0.020312 0.10617 0.083057 0.031862 0.14399
998 -0.053687 0.026675 -0.031968 0.31289 0.037859 0.24166 -0.017607 0.17277 -0.024995 -0.098315 -0.05623 -0.013786 0.098418 0.0933 0.034692 0.19374
999 -0.060064 0.0050331 -0.044857 0.25323 -0.0013642 0.25318 -0.039356 0.17311 -0.051643 -0.14774 -0.057307 -0.052371 0.082535 0.081063 0.033332 0.05586
1000 -0.054272 -0.0027691 -0.036166 0.21232 0.074233 0.33746 -0.026455 0.1946 -0.046052 -0.10507 -0.064174 -0.045256 0.086842 0.064697 0.031733 -0.0013931
1001 -0.033179 0.015099 -0.015426 0.20645 0.089319 0.39684 0.0079565 0.1743 -0.0295 0.063774 -0.043101 -0.040781 0.10855 0.09742 0.044133 -0.0071662
1002 -0.064626 0.011527 -0.048125 0.16129 0.086526 0.48451 -0.021902 0.11955 -0.067648 0.08077 -0.079438 -0.063246 0.080396 0.064933 0.023223 -0.049899
1003 -0.040843 0.017314 -0.039194 0.17465 0.086013 0.54545 -0.021821 0.10504 -0.066506 -0.021114 -0.031854 -0.05103 0.082903 0.053487 0.046283 -0.048412
1004 -0.06879 -0.0048979 -0.030184 0.12384 0.07133 0.60185 -0.04684 0.053104 -0.093164 -0.099348 -0.078361 -0.070695 0.0593 0.03232 0.012583 -0.093246
1005 -0.014758 0.05821 0.066107 0.17421 0.10695 0.72373 0.0053318 0.16363 -0.054352 -0.062841 -0.033818 -0.03895 0.11177 0.069943 0.023273 -0.033499
1006 -0.035295 0.046438 0.15253 0.15155 0.063784 0.41099 -0.020587 0.14867 -0.08951 -0.098665 -0.054185 -0.074975 0.10156 0.067687 0.00032358 0.017578
1007 -0.044222 0.12267 0.15955 0.12732 0.017331 0.28098 -0.048706 0.14508 -0.12187 -0.10433 -0.081731 -0.07426 0.078942 0.01559 0.0069838 0.13424
1008 -0.029129 0.21189 0.1477 0.12788 0.029057 0.27248 -0.028734 0.18074 -0.081606 -0.11854 -0.053188 -0.083314 0.088329 0.050063 0.0043039 0.13685
1009 -0.025616 0.23542 0.0777 0.13893 0.039704 0.2762 -0.039493 0.19186 -0.10774 -0.091157 -0.077185 -0.086599 0.097896 0.036977 -0.0017559 0.063979
1010 -0.054784 0.21819 0.026321 0.13714 0.015201 0.26225 -0.040662 0.21093 -0.048503 -0.12109 -0.072312 -0.081494 0.077313 0.0173 -0.013736 -0.020924
1011 -0.025241 0.23549 0.059071 0.14194 0.033588 0.26762 -0.0064902 0.32316 -0.050731 -0.078644 -0.039399 -0.069959 0.11605 0.063393 0.022284 0.022453
1012 -0.040658 0.20505 0.061942 0.22373 0.020135 0.2383 -0.0053489 0.40611 -0.070099 -0.083338 -0.063975 -0.081244 0.10259 0.066477 0.026855 0.088669
1013 -0.033275 0.17603 0.049703 0.36094 0.011302 0.24343 -0.026378 0.45242 -0.081697 -0.096752 -0.058832 -0.070478 0.10781 0.03191 0.035735 0.23772
1014 -0.040512 0.14615 0.050994 0.4396 0.026079 0.22333 -0.027266 0.46471 -0.088515 -0.087336 -0.055179 -0.079083 0.10069 0.042874 0.017435 0.21463
1015 -0.03031 0.11697 0.065534 0.4484 0.036406 0.20609 -0.012045 0.44823 -0.071763 -0.10332 -0.045236 -0.077428 0.10067 0.051587 0.036045 0.11075
1016 -0.032747 0.096476 0.080955 0.44292 0.078292 0.24594 -0.018394 0.41285 -0.069851 -0.10467 -0.053073 -0.094313 0.098465 0.05989 0.035205 0.071617
1017 -0.057994 0.067963 0.030456 0.337 0.092309 0.19543 -0.031662 0.31654 -0.094069 -0.11379 -0.068609 -0.10162 0.080652 -0.0045764 -0.0070745 0.030784
1018 -0.054781 0.066791 0.034726 0.28796 0.078576 0.18432 -0.029981 0.3062 -0.12266 -0.12479 -0.078386 -0.091252 0.070469 -0.0014531 0.023536 0.029921
1019 -0.034858 0.16271 0.055817 0.24689 0.063433 0.19973 -0.0061096 0.3071 -0.096565 -0.094635 -0.048613 -0.089777 0.084706 0.02666 0.014366 0.040698
1020 -0.045446 0.18835 0.061818 0.19338 0.02786 0.16924 -0.023558 0.29788 -0.1115 -0.099708 -0.06497 -0.095122 0.057773 -0.011116 0.033236 0.0041945
1021 -0.033513 0.27785 0.056389 0.21069 0.015237 0.17502 -0.026207 0.30603 -0.11041 -0.11133 -0.057126 -0.096587 0.08162 0.027177 0.034316 0.019521
1022 -0.05357 0.24446 0.030689 0.18459 0.013874 0.16338 -0.043286 0.29104 -0.126 -0.1098 -0.068443 -0.091202 0.044357 -0.01951 0.018796 0.19687
1023 -0.045467 0.25867 0.04623 0.16446 0.0087504 0.15006 -0.045224 0.33844 -0.13546 -0.12125 -0.05446 -0.11234 0.061254 -0.010196 0.041947 0.25294
1024 -0.038234 0.25612 0.043451 0.18564 0.054647 0.14986 -0.0086529 0.35763 -0.11592 -0.11112 -0.039007 -0.10924 0.060341 0.009947 0.042647 0.26807
1025 -0.051242 0.21899 0.059041 0.19446 0.0076241 0.13344 -0.021972 0.49739 -0.11963 -0.12152 -0.063124 -0.10793 0.062398 -0.0079096 0.026457 0.17181
1026 -0.064559 0.18204 0.038742 0.15944 0.028981 0.12734 -0.03999 0.49237 -0.15034 -0.11806 -0.07936 -0.11886 0.044925 0.021624 -0.0039529 0.075296
1027 -0.039546 0.15778 0.038623 0.16338 0.038058 0.12202 -0.021169 0.55823 -0.12719 -0.10602 -0.036697 -0.11823 0.057602 -0.0033729 0.038187 0.094323
1028 -0.053433 0.10737 0.038364 0.14972 0.0001147 0.10691 -0.037038 0.52957 -0.13827 -0.12004 -0.065684 -0.097041 0.049019 -0.0089295 0.024437 0.05907
1029 -0.05198 0.095267 0.046074 0.15145 0.025922 0.11685 -0.039736 0.50002 -0.13864 -0.11136 -0.054021 -0.12751 0.041666 -0.0020162 0.015298 0.051496
1030 -0.048778 0.091505 0.044825 0.15175 -0.0044016 0.10308 -0.040925 0.44585 -0.13991 -0.11708 -0.063538 -0.10726 0.036333 -0.014233 0.016568 0.074213
1031 -0.069865 0.064663 0.053476 0.147 0.010145 0.10282 -0.047454 0.35453 -0.11495 -0.11152 -0.043874 -0.11895 0.03506 -0.010619 0.010218 0.09879
1032 -0.037112 0.1005 0.062166 0.2058 0.0041121 0.097075 -0.036212 0.2877 -0.16107 -0.12392 0.20654 -0.11661 0.031907 -0.017176 0.16762 0.34112
1033 -0.034929 0.086148 0.069357 0.37175 0.008929 0.095554 -0.048001 0.2577 -0.14043 -0.12454 0.15341 -0.11089 0.034004 -0.040023 0.29247 0.34229
1034 -0.021116 0.072696 0.19944 0.39859 0.046446 0.078674 -0.05586 0.24797 -0.16588 -0.11449 0.025515 -0.11225 0.0059909 -0.046749 0.3057 0.21972
1035 -0.017814 0.086324 0.29502 0.44364 0.085313 0.089834 -0.039588 0.24342 -0.14562 -0.11185 0.0086586 -0.092504 0.033628 -0.038136 0.25602 0.15525
1036 -0.0047409 0.1034 0.25655 0.42571 0.06518 0.086554 -0.030297 0.23571 -0.14833 -0.11945 -0.039378 -0.12517 0.025125 -0.036623 0.1405 0.090095
1037 0.011692 0.19293 0.25615 0.43121 0.072736 0.091953 -0.034216 0.26189 -0.11736 -0.084883 -0.014835 -0.11953 0.064872 -0.021449 0.11123 0.10903
1038 -0.028905 0.21369 0.11006 0.3613 0.032323 0.067803 -0.032844 0.33424 -0.14856 -0.12256 -0.031542 -0.11627 0.020439 -0.041656 0.067079 0.1046
1039 -0.025092 0.2717 0.11751 0.33712 0.03367 0.094923 -0.026543 0.44541 -0.10561 -0.11824 -0.019199 -0.13126 0.071816 -0.029923 0.079619 0.11011
1040 -0.04676 0.21774 0.076512 0.24669 0.020477 0.055593 -0.054582 0.44281 -0.16929 -0.114 -0.045085 -0.14623 0.085303 -0.068779 0.02768 0.045712
1041 -0.027717 0.21234 0.078223 0.20803 -0.0032261 0.067953 -0.0393 0.43441 -0.15748 -0.13638 -0.030752 -0.15363 0.12192 -0.051256 0.04162 0.077689
1042 -0.024984 0.23015 0.091403 0.2258 0.034031 0.068192 -0.011629 0.43556 -0.14128 -0.098562 0.085531 -0.10042 0.17785 -0.044623 0.06706 0.090306
1043 -0.036381 0.16338 0.093204 0.19155 0.010688 0.041242 -0.021428 0.34324 -0.1591 -0.11691 0.14996 -0.1467 0.19111 -0.068759 0.04358 0.082773
1044 -0.046368 0.14282 0.077425 0.16878 -0.013526 0.042952 -0.024426 0.25757 -0.15688 -0.131 0.064367 -0.14546 0.22464 -0.066536 0.04149 0.04936
1045 -0.026206 0.092782 0.097736 0.21151 0.035751 0.074922 0.12108 0.25236 -0.13871 -0.1127 0.0044007 -0.14771 0.33382 -0.021123 0.04738 0.072967
1046 -0.048873 0.10388 0.080686 0.18435 0.0082682 0.064151 0.18735 0.23708 -0.15758 -0.1227 -0.014686 -0.14391 0.35608 -0.068269 0.043131 0.082393
1047 -0.05571 0.077967 0.080477 0.18573 0.002895 0.062471 0.17241 0.19651 -0.14467 -0.12663 -0.0078729 -0.14951 0.33742 -0.074936 0.042051 0.07364
1048 -0.050147 0.089095 0.12643 0.16992 -0.014088 0.052461 0.12871 0.20313 -0.16342 -0.13182 -0.00014965 -0.15131 0.26089 -0.092412 0.041111 0.083177
1049 -0.066764 0.055563 0.22894 0.1313 -0.0086112 0.024611 0.01734 0.16905 -0.16552 -0.12879 -0.019836 -0.171 0.16285 -0.089369 0.019801 0.047574
1050 -0.051132 0.093401 0.32038 0.16839 -0.0022744 0.026891 0.013662 0.19342 -0.16255 -0.1045 0.11021 -0.15909 0.13023 -0.061796 0.032881 0.046411
1051 -0.051219 0.077529 0.28472 0.16805 0.048122 0.02827 -0.007777 0.22723 -0.17698 -0.10872 0.14846 -0.16945 0.12834 -0.070252 0.019261 0.012108
1052 -0.031496 0.094506 0.19656 0.16355 0.12503 0.04672 0.0011843 0.33716 -0.16543 -0.11106 0.1923 -0.15164 0.13602 -0.075899 0.032762 0.035065
1053 -0.055763 0.10776 0.147 0.14564 0.13279 0.0070599 0.00096563 0.36436 -0.14352 -0.10325 0.12153 -0.17964 0.11515 -0.075606 0.011172 0.016432
1054 -0.04316 0.16358 0.1353 0.15968 0.085413 0.02487 0.020197 0.38811 -0.12234 -0.097407 0.06111 -0.15453 0.11 -0.068712 0.042922 0.050188
1055 -0.070648 0.18362 0.097753 0.12433 0.03629 -0.0019005 -0.019952 0.33543 -0.1719 -0.12397 0.012063 -0.18477 0.089408 -0.11603 -0.00084785 0.0020454
1056 -0.033675 0.2297 0.1256 0.13987 0.030607 0.044209 0.0095796 0.33739 -0.15807 -0.095115 0.018926 -0.16521 0.11521 -0.067826 -0.0013277 0.026752
1057 -0.020742 0.2654 0.16328 0.1747 0.038004 0.013389 0.030941 0.36347 -0.14264 0.14671 0.086579 -0.14802 0.11717 -0.052682 0.040982 0.035259
1058 -0.047929 0.23108 0.12581 0.11877 0.021481 0.010379 -0.0088477 0.29294 -0.15176 0.19653 0.20207 -0.16054 0.10506 -0.066809 0.021843 0.013716
1059 -0.053556 0.2193 0.13646 0.11659 0.022607 0.017279 0.0081036 0.24788 -0.12716 0.19619 0.25126 -0.16614 0.098996 -0.074216 0.0081228 0.016913
1060 -0.038154 0.18709 0.16676 0.1272 0.026064 0.021068 0.037875 0.22889 0.037463 0.22836 0.2835 -0.14312 0.10649 -0.072562 0.039423 0.03631
1061 -0.055871 0.1359 0.19011 0.11319 0.023661 0.015498 0.15669 0.19314 0.24024 0.015686 0.15581 -0.18344 0.09292 -0.076939 -0.0093368 0.00079666
1062 -0.034178 0.10103 0.33394 0.1071 0.010868 0.023198 0.22534 0.33136 0.32523 -0.022898 0.10559 -0.19353 0.063627 -0.095266 -0.0075166 -0.026226
1063 -0.041885 0.1324 0.391 0.15705 0.031345 0.037758 0.26496 0.41929 0.40477 -0.024242 0.11015 -0.173 0.083964 -0.073332 -0.0017765 -0.0014396
1064 -0.042232 0.15286 0.37294 0.11066 0.044272 0.043908 0.24864 0.4042 0.3893 -0.036905 0.25154 -0.18715 0.073591 -0.076439 -0.0023263 -0.0054427
1065 -0.04586 0.17183 0.30201 0.11049 0.032479 0.024587 0.16196 0.39285 0.32588 -0.031959 0.32173 -0.18864 0.088118 -0.083775 -0.0099761 0.0028242
1066 -0.031967 0.18676 0.23936 0.13829 0.053995 0.036267 0.10887 0.37331 0.094994 -0.018423 0.34191 -0.1483 0.093095 -0.070182 0.024034 0.016861
1067 -0.043374 0.19816 0.16563 0.09258 0.021622 0.031747 0.072864 0.29655 0.017896 -0.033697 0.24031 -0.17832 0.059462 -0.10268 0.00051425 -0.0069521
1068 -0.030061 0.20324 0.16139 0.11857 0.024209 0.048997 0.060786 0.22152 -0.00089204 -0.031771 0.19965 -0.1798 0.070129 -0.094095 0.0041444 -0.014835
1069 -0.048578 0.23787 0.15601 0.080471 0.089846 0.066966 0.042707 0.17666 -0.01427 -0.016824 0.29264 -0.18992 0.057446 -0.11078 0.0018246 -0.028178
1070 -0.060906 0.2379 0.13218 0.088236 0.084193 0.13553 0.051258 0.15771 -0.041558 0.052562 0.40562 -0.2099 0.051203 -0.11482 -0.0079252 -0.044031
1071 -0.047693 0.25743 0.12345 0.078101 0.14496 0.21878 0.05438 0.15271 -0.043076 0.17001 0.32346 -0.19308 0.042641 -0.097375 -0.020515 -0.031455
1072 -0.03392 0.25031 0.14827 0.11661 0.14563 0.21846 0.063741 0.15611 -0.015524 0.24384 0.3152 -0.19209 0.062008 -0.066992 0.016495 -0.024458
1073 -0.033327 0.20595 0.11845 0.10947 0.11366 0.21268 0.065362 0.16833 -0.030483 0.42356 0.34661 -0.18993 0.034525 0.14094 -0.0011047 -0.041661
1074 -0.0077145 0.18189 0.14402 0.14185 0.12495 0.39116 0.095294 0.19977 -0.028471 0.41924 0.41518 -0.15748 0.076982 0.31798 0.021995 -0.0028239
1075 -0.022112 0.13274 0.12391 0.11444 0.13246 0.49118 0.12923 0.17178 -0.018879 0.23871 0.47517 -0.17099 0.054509 0.36018 0.0083556 -0.026207
1076 -0.033149 0.11813 0.092228 0.088588 0.062194 0.20562 0.20222 0.16534 -0.041227 0.10419 0.45442 -0.18304 0.042806 0.38732 0.021376 -0.04003
1077 -0.041976 0.092011 0.079878 0.094483 0.055611 0.14484 0.28345 0.14518 -0.070155 0.081185 0.37124 -0.18301 0.029293 0.3715 -0.000564 -0.058333
1078 -0.038563 0.10431 0.094689 0.086528 0.062448 0.13858 0.28701 0.15164 -0.037543 0.069791 0.30749 -0.16541 0.0195 0.29317 0.0010962 -0.053216
1079 -0.05508 0.089747 0.07234 0.082214 0.034535 0.12638 0.22336 0.12274 -0.068201 0.050218 0.34855 -0.19431 0.013677 0.1581 0.0069563 -0.054199
1080 -0.043058 0.086575 0.07842 0.080109 0.093561 0.12594 0.10781 0.10033 -0.062959 0.062214 0.4797 -0.17796 0.031574 0.092095 0.013607 -0.052243
1081 -0.052205 0.10236 0.057091 0.061444 0.11619 0.10215 0.10789 0.093187 -0.084577 0.05604 0.49361 -0.19874 0.029191 0.074438 0.0071667 -0.052836
1082 -0.031172 0.10397 0.099362 0.11371 0.16075 0.13478 0.1242 0.11778 -0.041465 0.084096 0.53303 -0.18328 0.033838 0.069651 0.041947 -0.023139
1083 -0.048509 0.075358 0.060863 0.072465 0.084462 0.10301 0.086006 0.079593 -0.074553 0.062173 0.47848 -0.19436 0.010285 0.056915 0.015567 -0.039612
1084 -0.057026 0.069216 0.051213 0.06837 0.070569 0.081993 0.075497 0.085701 -0.069242 0.031289 0.38902 -0.2069 0.026102 0.047638 0.012837 -0.063575
1085 -0.038704 0.087414 0.077864 0.086746 0.053416 0.12013 0.085508 0.088369 -0.08765 0.070125 0.43182 -0.18519 0.011709 0.041852 0.022597 -0.059438
1086 -0.051271 0.074662 0.046985 0.071451 0.038383 0.12677 0.09092 0.082087 -0.11148 0.055661 0.52876 -0.22011 0.020716 0.020765 0.023078 -0.070851
1087 -0.042788 0.045569 0.054335 0.069516 0.014599 0.092152 0.079351 0.085145 -0.071026 0.029527 0.55452 -0.21243 0.0087827 0.029858 0.0065977 -0.063264
1088 -0.053305 0.057397 0.042946 0.053551 0.024356 0.082582 0.12585 0.065073 -0.085034 0.050504 0.58707 -0.21175 0.0042698 0.024672 0.027378 -0.047678
1089 -0.060702 0.041075 0.037637 0.054437 0.024443 0.088162 0.24994 0.056111 -0.12107 0.0173 0.53884 -0.21108 -0.0097132 0.017505 0.0014381 -0.084231
1090 -0.04229 0.049233 0.061258 0.067852 0.05812 0.14535 0.31538 0.069108 -0.08315 0.030946 0.47983 -0.19255 0.021234 0.0087883 0.0083583 -0.046094
1091 -0.042347 0.054291 0.049968 0.076277 0.064647 0.21937 0.33343 0.067436 -0.13111 0.038212 0.40408 -0.20434 0.017771 0.010652 0.016088 -0.052597
1092 -0.055594 0.016538 0.033579 0.061153 0.1848 0.41697 0.24908 0.061874 -0.12309 0.017788 0.36729 -0.19515 -0.0027622 -0.010915 0.0076486 -0.05405
1093 -0.050701 0.027796 0.02767 0.081028 0.2358 0.47561 0.17357 0.057282 -0.1111 0.0069046 0.35298 -0.22232 0.0053448 -0.017112 0.012479 -0.055513
1094 -0.019228 0.057424 0.06351 0.086133 0.28795 0.60076 0.16482 0.06346 -0.083423 0.024441 0.38481 -0.1742 0.033602 0.019022 0.037639 -0.037966
1095 -0.039686 0.048472 0.038791 0.099668 0.25391 0.52593 0.15502 0.066198 -0.095181 0.039187 0.38151 -0.1849 0.021209 0.0042551 0.037259 -0.012119
1096 -0.068553 0.015459 0.0065118 0.026314 0.13734 0.2655 0.095803 0.018486 -0.12563 0.00036318 0.32726 -0.23304 -0.013384 -0.020342 0.017819 -0.079443
1097 -0.06236 0.026697 0.0033225 0.039529 0.096308 0.17839 0.094574 0.015054 -0.134 0.016409 0.32446 -0.21926 0.0041929 -0.0095582 0.16462 -0.074426
1098 -0.033997 0.036605 0.049823 0.074604 0.11475 0.20706 0.12813 0.027352 -0.107 0.33831 0.37585 -0.19624 0.01753 0.0013251 0.29902 -0.040249
1099 -0.052564 0.0027329 0.018964 0.0214 0.058302 0.19361 0.099707 0.0082101 -0.069333 0.33634 0.32039 -0.19565 -0.010233 -0.031062 0.18232 -0.080722
1100 -0.036012 0.025201 0.024645 0.048855 0.088859 0.20683 0.14517 0.047958 -0.063921 0.38061 0.31544 -0.21837 0.033314 -0.018428 0.12714 -0.069875
1101 -0.055439 0.030878 0.034085 0.04839 0.078315 0.17496 0.1009 0.013956 -0.1072 0.33519 0.2984 -0.21199 0.002431 -0.019935 0.06687 -0.069938
1102 -0.040386 0.016786 0.022796 0.046405 0.058452 0.16091 0.094301 0.0085439 -0.078717 0.20462 0.29464 -0.19299 0.009608 -0.013191 0.04962 -0.073061
1103 -0.028493 0.047234 0.038387 0.072811 0.099059 0.20401 0.13109 0.025672 -0.024085 0.13663 0.31457 -0.17665 0.029305 -0.0072081 0.071351 -0.049134
1104 -0.05902 0.016362 0.016747 0.028026 0.078296 0.19716 0.092003 0.0064098 -0.054183 0.094023 0.26499 -0.21454 -0.007568 -0.036895 0.034701 -0.098677
1105 -0.050428 0.04541 0.013748 0.039161 0.063993 0.20811 0.1008 0.020448 -0.034302 0.086049 0.26704 -0.20152 0.019979 -0.025981 0.036541 -0.069241
1106 -0.068815 0.0088875 -0.014561 0.022057 0.05179 0.18995 0.051216 0.0025757 -0.0878 0.050205 0.22274 -0.23557 -0.011984 -0.054378 -0.011399 -0.12667
1107 -0.055252 0.017965 0.0060796 0.028972 0.048147 0.20456 0.063257 0.0074337 -0.072198 0.080991 0.20968 -0.2184 -0.00056695 -0.052555 0.010891 -0.091817
1108 -0.046529 -0.0070569 0.0083003 0.034357 0.076644 0.22001 0.082559 0.022822 -0.11122 0.060028 0.23488 -0.20842 -0.0050799 0.0045487 0.0097914 -0.07513
1109 -0.044166 0.0081709 0.009991 0.046762 0.08389 0.22803 0.08232 0.02389 -0.10723 0.057034 0.20829 -0.21152 0.022917 0.30125 -0.0061984 -0.089153
1110 -0.041914 0.010049 0.0035017 0.046608 0.068807 0.20345 0.050941 0.032978 -0.11794 0.07792 0.21687 -0.21444 0.057384 0.34364 0.019412 -0.092396
1111 -0.060611 0.014266 0.0026924 0.021343 0.078614 0.24111 0.056913 0.028355 -0.12704 0.049256 0.18769 -0.21299 0.078701 0.36867 0.028722 -0.1062
1112 -0.048638 0.00099425 0.0012831 0.058078 0.10624 0.51852 0.068474 0.022973 -0.12412 0.053692 0.18775 -0.20685 0.10749 0.41786 0.012762 -0.097702
1113 -0.056665 -0.0094179 0.0020039 0.010744 0.10664 0.51363 0.047015 0.014311 -0.14751 0.040919 0.18389 -0.18913 0.2436 0.37737 0.0072823 -0.11654
1114 -0.035132 -0.0062501 0.013105 0.089639 0.14887 0.66082 0.084297 0.024519 -0.12248 0.046015 0.19676 -0.19608 0.31408 0.28763 0.039942 -0.084149
1115 -0.07908 -0.023302 -0.020885 0.012224 0.079562 0.45875 0.0089481 -0.018873 -0.1585 0.0084611 0.15117 -0.21678 0.2799 0.14027 -0.0076674 -0.13523
1116 -0.044607 0.0033954 0.006336 0.059039 0.079118 0.32919 0.044789 -0.0011747 -0.10778 0.043187 0.19189 -0.015734 0.3139 0.14077 0.042743 -0.071825
1117 -0.053774 -0.0037068 0.0027467 0.058455 0.077455 0.23673 0.049381 -0.016497 -0.13129 0.025493 0.18349 0.14149 0.21125 0.104 0.032033 -0.095158
1118 -0.050751 0.007401 -0.0039326 0.03506 0.074182 0.2256 0.060502 -0.0062188 -0.1377 0.04844 0.17956 0.19396 0.12625 0.10006 0.030753 -0.074811
1119 -0.050378 -0.0050812 0.0073781 0.0090152 0.039649 0.19252 0.038543 -0.031391 -0.14612 0.011916 0.15643 0.15818 0.078977 0.063876 0.035593 -0.10595
1120 -0.051616 -0.0044934 -0.0031512 0.043021 0.050936 0.19682 0.032325 -0.034833 -0.14087 0.046662 0.15165 -0.048613 0.084704 0.076689 0.0091535 -0.093557
1121 -0.064483 -0.024726 -0.01666 0.015276 0.031323 0.1949 0.026146 -0.036935 -0.15159 0.021328 0.14648 -0.099408 0.069731 0.067672 0.0090437 -0.11678
1122 -0.05492 -0.0021678 0.01946 0.018461 0.03271 0.17244 0.018677 -0.049377 -0.16467 0.016715 0.1599 -0.10217 0.091388 0.051826 -0.010726 -0.082584
1123 -0.069037 -0.01235 -0.007579 0.016646 0.017586 0.15592 -0.0044613 -0.059529 -0.17928 -0.0014993 0.18433 -0.10858 0.061825 0.041919 -0.020516 -0.1143
1124 -0.049874 -0.014312 -0.0035283 0.016462 0.022323 0.15444 0.0112 -0.032221 -0.14818 0.031527 0.1849 -0.12419 0.068532 0.068042 -0.0029958 -0.07484
1125 -0.081122 -0.0058044 -0.010298 -0.012743 0.03477 0.14409 0.014511 -0.055363 -0.15148 0.00057312 0.18322 -0.11812 0.050989 0.032516 -0.010786 -0.095373
1126 -0.059179 -0.010377 -0.013457 -0.0085577 0.019647 0.15355 -0.0081273 -0.074675 -0.18137 -0.016691 0.15407 -0.12812 0.064916 0.023809 -0.034885 -0.13388
1127 -0.083016 -0.040459 -0.023646 -0.0060325 0.0027339 0.10024 -0.026546 -0.076347 -0.18377 -0.024894 0.1391 -0.15434 0.032273 -0.0022376 -0.014485 -0.13344
1128 -0.046743 0.002689 0.025884 0.049643 0.057971 0.14187 0.021455 -0.034169 -0.15335 0.019482 0.16989 -0.10558 0.06934 0.052536 0.028795 -0.063112
1129 -0.07333 -0.016443 -0.018595 0.012338 0.036208 0.12334 0.015497 -0.069031 -0.17406 0.016978 0.14435 -0.13383 0.056187 0.0025891 -0.0036849 -0.087175
1130 -0.060818 -0.0080654 -0.021424 0.027623 0.027224 0.12017 0.000328 -0.069433 -0.16192 0.030474 0.15349 0.093059 0.054234 0.021472 0.041875 -0.082859
1131 -0.074645 -0.013858 -0.026143 -0.025821 0.012411 0.10209 -0.025771 -0.095365 -0.18406 0.22754 0.1316 0.11017 0.024881 -0.0069242 -0.013525 -0.12583
1132 -0.060892 -0.0051698 -0.034813 0.026414 0.031948 0.11363 -0.0036093 -0.080027 -0.16317 0.35294 0.25108 0.42009 0.037608 0.0078891 0.035946 -0.083495
1133 -0.082039 -0.026032 -0.020142 -0.011461 0.019905 0.079742 -0.016408 -0.09631 -0.22897 0.33556 0.26909 0.35923 0.017215 -0.037058 0.027956 -0.12597
1134 -0.070456 -0.0091242 -0.015561 -0.00061545 0.030202 0.10989 -0.010727 -0.082812 -0.16707 0.29235 0.23792 0.0898 0.030922 0.010726 0.031726 -0.099431
1135 -0.057754 -0.029256 -0.024551 0.0011198 0.0095287 0.10746 0.0025146 -0.088924 -0.17526 0.1252 0.17721 0.0045751 0.017149 0.010369 0.015456 -0.090674
1136 -0.061711 -0.042969 -0.0173 -0.0027449 0.017956 0.10359 -0.015044 -0.089226 -0.17821 0.073851 0.17178 -0.02 0.010836 -0.0097375 -0.0081937 -0.10584
1137 -0.053628 -0.019641 0.0056009 0.01531 0.027612 0.13716 0.0066573 -0.082838 -0.1471 0.086248 0.16233 -0.0095945 0.015584 0.023266 0.0084465 -0.08663
1138 -0.049635 -0.017653 -0.0097184 0.0060457 0.014569 0.098591 -0.010261 -0.0823 -0.18429 0.063714 0.15818 -0.011099 0.030001 0.010619 0.010357 -0.092164
1139 -0.066272 -0.049055 -0.033938 -0.032899 -0.012564 0.053741 -0.05825 -0.11726 -0.21326 0.01948 0.11665 -0.072654 -0.0098925 -0.047737 -0.041923 -0.13881
1140 -0.05141 -0.024917 0.031333 0.017146 0.043843 0.075661 0.0067413 -0.074194 -0.18522 0.069856 0.14531 -0.031499 -0.0039054 -0.006114 0.023897 -0.06712
1141 -0.060447 -0.04405 -0.028526 -0.031808 -0.01348 0.075371 -0.019057 -0.10276 -0.19016 0.034092 0.12969 -0.042734 -0.00085843 -0.029551 0.0027772 -0.099823
1142 -0.0091641 -0.011862 -0.014246 -0.023083 0.0048468 0.07136 -0.004686 -0.086788 -0.16698 0.062649 0.14764 0.24244 0.016139 -0.019257 0.029817 -0.072686
1143 0.10547 -0.016764 -0.020665 -0.014528 -0.0039664 0.0512 -0.037625 -0.09765 -0.18579 0.25677 0.1319 0.41156 -0.0077544 -0.038274 0.12298 -0.096489
1144 0.21089 -0.012346 -0.0062041 -0.011883 0.01754 0.06317 -0.019893 -0.084172 -0.18134 0.33721 0.14019 0.49613 -0.012007 -0.024701 0.34222 -0.095912
1145 0.22032 -0.0046584 0.0034866 0.0033427 0.026687 0.07221 -0.013182 -0.078104 -0.18243 0.39436 0.15908 0.59895 0.01393 0.0017227 0.39064 -0.10034
1146 0.15887 -0.017791 -0.0049327 -0.011282 0.013564 0.061169 -0.011301 -0.077496 -0.18471 0.46663 0.14047 0.44798 0.0056766 0.26026 0.31677 -0.10482
1147 0.0899 -0.018173 -0.005442 -0.013337 0.0079011 0.047669 -0.014879 -0.077978 -0.18748 0.41307 0.10745 0.19042 -0.0092363 0.4027 0.34769 -0.10974
1148 0.050413 -0.042635 -0.0049913 -0.00061144 0.0087279 0.085289 -0.0078281 -0.07206 -0.16459 0.26058 0.11315 0.11407 -0.0067393 0.4751 0.21035 -0.096715
1149 0.036276 -0.022397 0.0067594 -0.0045762 0.0087248 0.082189 0.00038326 -0.082192 -0.2033 0.18342 0.12509 0.11338 0.00053769 0.46538 0.15012 -0.070768
1150 0.015118 -0.027839 -0.04507 -0.019011 0.0016316 0.054829 -0.028595 -0.067144 -0.2001 0.15005 0.071558 0.086673 -0.0028553 0.40518 0.10501 -0.11649
1151 -0.0087889 -0.049562 -0.023159 -0.026526 -0.025961 0.037738 -0.032274 -0.095136 -0.20415 0.12759 0.071081 0.030268 -0.022988 0.35737 0.078659 -0.085144
1152 0.019014 -0.040944 -0.015158 -0.02014 -0.0092546 0.048338 -0.0057728 -0.081718 -0.18702 0.13321 0.10109 0.056263 0.013889 0.24993 0.11219 -0.096637
1153 -0.0089533 -0.020976 -0.028098 -0.021525 -0.018038 0.036348 -0.016011 -0.09038 -0.1978 0.1252 0.16877 0.058269 -0.011384 0.14867 0.087069 -0.09064
1154 0.0099795 -0.027018 -0.009857 -0.01174 -0.0025809 0.040198 -0.02169 -0.081893 -0.20116 0.20988 0.23985 0.25853 0.0088128 0.16419 0.087999 -0.11434
1155 0.039562 -0.0038004 -0.0051063 0.0070656 0.0086359 0.047727 -0.00015876 -0.086265 -0.18499 0.39138 0.17016 0.56653 0.0036098 0.13407 0.12258 -0.10029
1156 0.014405 -0.016153 -0.020596 -0.029089 -0.0050572 0.064237 -0.015107 -0.080287 -0.20835 0.45862 0.13494 0.64323 -0.0068832 0.12541 0.12491 -0.10914
1157 -0.0064621 -0.051115 -0.030825 -0.019954 -0.0408 0.015567 -0.039106 -0.12454 -0.21717 0.48851 0.10843 0.47018 -0.017286 0.064583 0.08178 -0.13178
1158 0.059911 -0.016577 0.0007358 -4.8576e-05 0.0033365 0.048737 0.00071523 -0.088901 -0.17811 0.57273 0.10506 0.31615 -0.010219 0.13474 0.11608 -0.092836
1159 0.10682 -0.031409 -0.013933 -0.029433 -0.019267 0.015597 -0.043303 -0.10735 -0.18862 0.54892 0.069547 0.19562 -0.023732 0.08555 0.18608 -0.11965
1160 0.23385 -0.021431 -0.025323 -0.005778 -0.01343 0.022096 -0.016202 -0.096705 -0.16809 0.37671 0.08571 0.18231 -0.030845 0.089203 0.26393 -0.089332
1161 0.26045 -0.043044 -0.014952 -0.042613 -0.040513 0.011386 -0.033181 -0.12358 -0.20729 0.2981 0.081374 0.15164 -0.032658 0.050696 0.29211 -0.11957
1162 0.25894 -0.039046 -0.035071 -0.013537 -0.015066 0.031386 -0.015409 -0.097099 -0.19805 0.26326 0.076427 0.15167 -0.026091 0.08719 0.28293 -0.13066
1163 0.20682 -0.028648 -0.014051 -0.0028521 0.0022508 0.040546 -0.019578 -0.081651 -0.1828 0.23229 0.0895 0.16676 -0.016574 0.11681 0.27599 -0.11056
1164 0.12014 -0.03305 -0.01926 -0.015807 0.014478 0.019245 -0.0009968 -0.075053 -0.22157 0.23999 0.096753 0.50782 -0.029637 0.34768 0.20836 -0.11306
1165 0.06804 -0.071012 -0.032179 -0.053582 -0.043015 -0.015905 -0.055695 -0.092985 -0.21069 0.23506 0.061256 0.58937 -0.04314 0.43359 0.13764 -0.13308
1166 0.071183 -0.027745 -0.011579 -0.0041663 0.0026114 0.035445 -0.0091841 -0.054147 -0.17373 0.53171 0.11106 0.78808 -0.012633 0.52574 0.18224 -0.090571
1167 0.075546 -0.012937 0.0060522 -0.013721 -0.012162 0.0085448 0.0066072 -0.052679 -0.1579 0.6393 0.10509 0.92481 -0.012846 0.50616 0.17851 -0.086564
1168 0.085559 -0.029609 -0.0092771 0.034924 0.012185 0.043475 0.0038985 -0.070221 -0.18145 0.68494 0.10375 0.96695 -0.025029 0.54928 0.19494 -0.10284
1169 0.081282 -0.031571 -0.0010964 -0.02487 -0.021738 0.0012044 -0.04267 -0.069493 -0.17459 0.70249 0.078169 0.95408 -0.009192 0.42334 0.20341 -0.12514
1170 0.090384 -0.031243 -0.017596 0.0044649 -0.011101 0.026534 -0.019639 -0.082175 -0.17583 0.67276 0.10113 1.0103 -0.019045 0.33802 0.36364 -0.086273
1171 0.12961 -0.020326 -0.007055 0.0041601 -0.020424 0.014824 -0.010397 -0.073987 -0.17059 0.56621 0.099966 1.0637 -0.016978 0.27217 0.44623 -0.091716
1172 0.15779 -0.024038 -0.010654 -0.036185 0.0070026 0.0046437 -0.023556 -0.085919 -0.17798 0.42413 0.080419 1.1221 -0.006761 0.22453 0.46311 -0.12895
1173 0.29528 -0.03618 -0.023184 -0.026359 -0.0098006 0.011094 -0.0028048 -0.094041 -0.1961 0.37032 0.097842 0.84052 -0.015674 0.20407 0.36804 -0.11436
1174 0.3522 -0.018062 -0.037733 -0.024194 -0.017474 0.039713 -0.038844 -0.095323 -0.18684 0.34628 0.073155 0.61441 -0.028207 0.23356 0.29424 -0.11078
1175 0.33816 -0.022094 -0.034382 -0.022869 -0.014367 0.0098831 -0.044032 -0.091065 -0.19717 0.30599 0.072689 0.66716 -0.02733 0.18992 0.21224 -0.11267
1176 0.29335 -0.050497 -0.044171 -0.048453 -0.03133 -0.0013571 -0.048731 -0.10566 -0.22103 0.29838 0.068292 1.1226 -0.016053 0.16098 0.18221 -0.13675
1177 0.27399 0.0011311 0.017359 -0.010038 0.022287 0.023223 -0.0091795 -0.09133 -0.1763 0.32552 0.085125 1.2267 -0.0098859 0.20448 0.21008 -0.10179
1178 0.20371 -0.045001 -0.00651 -0.017833 -0.011046 0.00069241 -0.043628 -0.088172 -0.20627 0.37102 0.071218 1.0527 -0.026809 0.20184 0.18137 -0.12256
1179 0.18254 -0.036783 0.0034607 -0.0037676 -0.027349 -0.0052378 -0.041227 -0.090874 -0.19649 0.61848 0.042491 1.2236 -0.013902 0.44866 0.19679 -0.10374
1180 0.15276 -0.041846 0.00041142 -0.021882 -0.027603 0.004842 -0.063016 -0.099676 -0.18845 0.66704 0.054485 1.2562 -0.025715 0.53264 0.33386 -0.11593
1181 0.15027 -0.030398 0.0068721 -0.025637 -0.014696 -0.017578 -0.034924 -0.080038 -0.18396 0.70698 0.063888 1.1866 -0.030888 0.58847 0.47032 -0.1147
1182 0.14198 -0.04099 -0.0084072 -0.021232 -0.0063688 -0.0019585 -0.055463 -0.08505 -0.20454 0.76595 0.073451 1.3518 -0.012121 0.55836 0.52827 -0.12254
1183 0.14443 -0.033332 0.00029355 -0.0087964 -0.023222 -0.0040387 -0.042062 -0.080012 -0.20204 0.56536 0.066884 1.3662 0.015496 0.55193 0.47591 -0.14231
1184 0.18941 -0.037104 0.0040943 -0.0076511 -0.0078451 -0.00082891 -0.01585 -0.070304 -0.20678 0.43067 0.050608 1.092 0.0026932 0.54798 0.37542 -0.12667
1185 0.23064 -0.021557 0.002855 0.014674 -0.011128 0.033771 -0.00015888 -0.068366 -0.17778 0.40312 0.046441 0.85257 0.0056002 0.48171 0.29092 -0.09142
1186 0.38562 0.0076613 0.040566 0.0065594 0.014959 0.023951 0.065242 -0.053168 -0.18151 0.38269 0.065784 0.79734 0.035467 0.42836 0.27051 -0.088303
1187 0.42558 -0.032471 -0.0016036 -0.0072753 0.00049547 0.19598 0.086884 -0.0906 -0.19438 0.3139 0.045157 0.71484 0.0063743 0.31293 0.24944 -0.10812
1188 0.42163 -0.022603 -0.0007129 -0.01912 0.037362 0.36794 0.14592 -0.092522 -0.21004 0.32867 0.02278 0.65419 -0.0026487 0.26704 0.18962 -0.11725
1189 0.42706 -0.0035653 -0.00087219 0.0080953 0.032749 0.38456 0.23774 -0.078834 -0.213 0.30912 0.042464 0.68595 0.018908 0.26492 0.22549 -0.10839
1190 0.3739 -0.027688 0.012209 -0.0064094 0.054156 0.4529 0.18085 -0.078136 -0.20745 0.32964 0.033557 0.70689 -0.015795 0.25186 0.21427 -0.095846
1191 0.34106 -0.02241 0.015769 -0.0052741 0.038603 0.18206 0.077489 -0.095978 -0.20644 0.31971 0.04341 0.70902 0.012132 0.244 0.36614 -0.10345
1192 0.24482 -0.031772 -0.0033001 8.1166e-05 0.10008 0.11785 0.04197 -0.09159 -0.19264 0.30907 0.042813 1.1064 -0.0098807 0.2431 0.55085 -0.10022
1193 0.21354 -0.051114 0.0064106 -0.0083135 0.12871 0.094329 0.012282 -0.10011 -0.20724 0.28681 0.047006 1.2123 -0.017084 0.22825 0.54547 -0.12269
1194 0.18819 -0.064556 0.022601 -0.018588 0.036353 0.061839 0.0070931 -0.10341 -0.20464 0.25998 0.06086 1.1391 0.00075337 0.20399 0.56836 -0.12907
1195 0.191 -0.040859 0.19395 0.002497 0.02032 0.086099 0.00058442 -0.089266 0.11713 0.27366 0.052123 1.1246 -0.01479 0.2149 0.41287 -0.10859
1196 0.19715 -0.028331 0.23814 -0.019368 -0.017323 0.091318 0.028276 -0.063858 0.29547 0.24433 0.058586 0.88522 0.046567 0.22876 0.31759 -0.090864
1197 0.18977 -0.068083 0.23854 -0.026442 -0.020666 0.043048 -0.0060629 -0.053291 0.37766 0.23892 0.018569 0.76861 0.17273 0.22841 0.24604 -0.12015
1198 0.22449 -0.029495 0.24918 0.0073229 0.015851 0.069688 0.028778 0.0020474 0.43616 0.23648 0.023503 0.7446 0.25653 0.42409 0.24581 -0.10943
1199 0.31775 -0.044417 0.1188 -0.032282 -0.0053322 0.055978 0.02542 0.030685 0.32224 0.2183 0.0020958 0.68205 0.24281 0.57007 0.20645 -0.11183
1200 0.46937 0.01223 0.091876 -0.022287 0.0036847 0.063628 0.024531 0.053203 0.057369 0.21607 -0.002431 0.67987 0.29912 0.71129 0.25453 -0.075507
1201 0.50253 -0.032462 0.072346 -0.017751 -0.0092585 0.036107 -0.0094476 0.025751 0.0024413 0.21347 0.010132 0.64573 0.20509 0.65163 0.2487 -0.09818
1202 0.48668 -0.028054 0.046597 -0.022266 -0.017692 0.056207 -0.013666 -0.022271 -0.026707 0.20633 0.0067154 0.66078 0.088679 0.67573 0.38467 -0.11764
1203 0.50021 -0.038846 0.071578 -0.0092107 0.013205 0.054307 0.026465 -0.040263 -0.026165 0.206 0.014859 0.65891 0.057457 0.61624 0.45406 -0.085676
1204 0.43008 -0.053558 0.043428 -2.5395e-05 -0.0027079 0.059007 0.00027638 -0.057685 -0.042863 0.1775 0.0078418 0.64584 0.031164 0.47599 0.41938 -0.10166
1205 0.41721 -0.010431 0.064799 0.0169 0.010529 0.17521 0.015168 -0.063557 -0.036991 0.21718 0.022245 0.64544 0.071051 0.38764 0.4389 -0.1001
1206 0.34434 -0.017143 0.0522 0.0065552 0.019726 0.24204 0.013879 -0.073629 -0.030809 0.18752 0.029018 0.62083 0.058478 0.34097 0.30603 -0.095676
1207 0.27336 -0.037265 0.064721 -0.00078954 0.039333 0.40287 0.0017504 -0.068301 -0.061147 0.18583 -0.026659 0.56956 0.040715 0.30005 0.23671 -0.11217
1208 0.23758 -0.036657 0.051911 -0.0060142 0.01121 0.42915 -0.0016183 -0.098073 -0.081725 0.15269 -0.014775 0.55914 0.027272 0.28897 0.2089 -0.12069
1209 0.24182 -0.044949 0.055612 0.009471 0.028656 0.52503 -0.015857 -0.093275 -0.076473 0.16167 0.0027379 0.52853 0.024049 0.26795 0.22448 -0.12725
1210 0.23769 -0.040552 0.040223 -0.021494 -0.014897 0.2388 -0.021166 -0.098027 -0.089762 0.13967 -0.0040289 0.53636 0.031256 0.23675 0.23281 -0.12482
1211 0.24555 -0.044614 0.065723 -0.0095584 0.01142 0.16294 -0.039624 -0.091999 -0.07113 0.1374 -0.015146 0.51902 0.032143 0.2732 0.22341 -0.098691
1212 0.26093 -0.034916 0.043134 0.019467 -0.009643 0.14902 -0.008263 -0.086881 -0.078708 0.1604 0.018538 0.52934 0.03172 0.26048 0.22731 -0.1123
1213 0.31341 -0.015578 0.056505 0.00014218 0.011954 0.11773 0.019738 -0.078483 -0.063236 0.15173 0.022591 0.51103 0.047567 0.24766 0.34181 -0.086487
1214 0.50258 -0.0104 0.073596 0.016077 0.012341 0.15126 0.02801 -0.059525 -0.060314 0.15278 0.008254 0.53311 0.029604 0.26147 0.45866 -0.11063
1215 0.51718 -0.016733 0.057736 0.025493 0.010288 0.1235 0.080201 -0.075467 -0.060552 0.1797 -0.0026428 0.52069 0.042231 0.24452 0.466 -0.094804
1216 0.50653 -0.019545 0.069527 -0.018862 -0.014236 0.12363 0.095372 -0.093049 -0.04369 0.10536 0.012 0.4985 0.022888 0.18626 0.4365 -0.11455
1217 0.47897 -0.003097 0.070238 0.0019833 -0.012819 0.1471 0.17229 -0.066401 0.25275 0.21157 0.013854 0.50215 0.032515 0.20981 0.29801 -0.09969
1218 0.38709 -0.018469 0.087038 0.022649 0.023188 0.13891 0.24925 -0.059283 0.37759 0.36505 0.031107 0.45683 0.033502 0.20745 0.26352 -0.092623
1219 0.29477 -0.028041 0.050929 0.012084 -0.003735 0.1016 0.19788 -0.018886 0.43313 0.42132 0.00428 0.42884 0.0041688 0.20619 0.23897 -0.11179
1220 0.28114 -0.013654 0.10806 0.017829 0.012642 0.088113 0.11297 0.034772 0.52698 0.51146 -0.00099674 0.40681 0.037536 0.20593 0.23545 -0.092369
1221 0.25677 -0.033856 0.19391 -0.017636 -0.0024113 0.098343 0.039299 0.04313 0.46377 0.54274 0.0081365 0.39925 0.019423 0.16325 0.22659 -0.10283
1222 0.27794 -0.012768 0.30942 0.0069098 0.028876 0.10152 0.06888 0.078248 0.5405 0.50549 0.01056 0.41869 0.0091398 0.17499 0.26068 -0.073076
1223 0.25974 -0.02625 0.31715 0.020835 -0.0049576 0.095653 0.042592 0.026906 0.7597 0.28645 -0.010567 0.38095 0.019267 0.16643 0.20721 -0.10478
1224 0.2453 -0.045512 0.30135 -0.0049197 -0.029161 0.061302 0.040603 -0.038476 0.51878 0.22074 -0.012604 0.3899 0.00071383 0.1425 0.2021 -0.10772
1225 0.23752 -0.039795 0.22318 -0.035244 -0.021204 0.060712 0.024024 -0.061228 0.27446 0.18132 -0.043201 0.34234 0.024161 0.11537 0.1846 -0.11478
1226 0.25406 -0.051527 0.16173 -0.015639 0.079063 0.082432 0.037346 -0.05102 0.21886 0.19843 -0.011867 0.36976 0.010158 0.11526 0.19661 -0.10695
1227 0.28476 -0.020689 0.12487 -0.014044 0.08778 0.072602 0.043987 -0.059502 0.18703 0.18793 -0.024284 0.34166 0.028705 0.097338 0.21152 -0.106
1228 0.42415 -0.012901 0.14918 0.010961 0.10219 0.089871 0.076708 -0.037194 0.17222 0.18858 -0.012151 0.36975 0.016212 0.14413 0.21906 -0.099264
1229 0.43699 -0.038633 0.11164 -0.028113 0.091334 0.054351 0.07597 -0.025556 0.10667 0.17563 -0.059778 0.27788 -0.017541 0.10042 0.14885 -0.14147
1230 0.49456 -0.0080256 0.13571 0.012032 0.0536 0.087901 0.11556 0.056372 0.1882 0.27777 -0.021335 0.30983 0.018536 0.10733 0.17985 -0.10254
1231 0.47144 -0.015458 0.12732 -0.0042127 0.014517 0.059391 0.10306 0.09345 0.56476 0.26642 -0.030381 0.30415 -0.0020871 0.099211 0.19493 -0.085774
1232 0.40856 -0.02552 0.099798 -0.0060074 -0.0019958 0.061701 0.061574 0.092608 0.68799 0.33789 -0.036688 0.25212 0.00967 0.10099 0.18361 -0.12952
1233 0.29999 -0.048202 0.093539 0.019378 -0.009749 0.02494 0.032295 0.11311 0.73573 0.40685 -0.036045 0.28447 9.6967e-05 0.064588 0.14598 -0.10637
1234 0.26041 -0.030664 0.11162 0.13679 -0.013522 0.02249 0.025256 0.098534 0.76796 0.44197 -0.040862 0.27343 -0.007026 0.051211 0.14611 -0.12723
1235 0.26177 -0.038097 0.10756 0.24147 0.012295 0.03756 0.059528 0.1457 0.80993 0.29799 -0.028999 0.24667 -0.008739 0.075744 0.17604 -0.12226
1236 0.25073 -0.042649 0.11584 0.26565 0.0049716 0.02496 0.036069 0.16162 0.84404 0.23285 -0.046335 0.24094 -0.007662 0.058588 0.14234 -0.11601
1237 0.22955 -0.042871 0.092332 0.20388 -0.028502 0.011359 0.03745 0.15516 0.81739 0.17878 -0.045682 0.20875 -0.012335 0.049771 0.12007 -0.12838
1238 0.25547 -0.025133 0.12114 0.24088 0.010385 0.038769 0.072252 0.18292 0.76003 0.20814 -0.023599 0.21865 -0.012058 0.077525 0.14266 -0.094845
1239 0.23646 -0.045065 0.093543 0.12521 0.024942 0.024409 0.059033 0.20853 0.58434 0.19735 -0.036096 0.20718 -0.0094309 0.058468 0.1156 -0.078839
1240 0.23134 -0.034078 0.075174 0.079735 0.0018791 0.041289 0.063244 0.19082 0.42813 0.19207 -0.047712 0.2055 -0.031064 0.036641 0.10972 -0.10733
1241 0.24425 -0.03327 0.085575 0.08498 0.0042359 0.022279 0.11568 0.20275 0.36964 0.25095 -0.037819 0.20385 -0.0054569 0.051465 0.10655 -0.082055
1242 0.2407 -0.022602 0.078735 0.080805 0.0081828 0.044918 0.15006 0.21949 0.40219 0.27882 -0.043236 0.19307 -0.01875 0.053318 0.11382 -0.085538
1243 0.23948 -0.018694 0.070686 0.070171 0.0036796 0.053038 0.12655 0.22032 0.7162 0.28059 -0.040473 0.19933 -0.0064629 0.027921 0.12708 -0.10796
1244 0.23613 -0.015466 0.095917 0.099086 0.010427 0.023028 0.13342 0.23868 1.0123 0.33452 -0.04291 0.20773 -0.031956 0.047325 0.11479 -0.088924
1245 0.2236 -0.021799 0.10356 0.080661 -0.010057 0.0082377 0.080651 0.25218 1.0478 0.30758 -0.040476 0.19175 -0.027779 0.043098 0.095635 -0.099757
1246 0.21286 -0.050541 0.067008 0.049647 -0.01182 0.011837 0.040962 0.25371 1.045 0.2213 -0.047173 0.1427 -0.030632 0.026661 0.099176 -0.11101
1247 0.21638 -0.034943 0.089469 0.060162 0.0010671 -0.011453 0.058094 0.23708 1.0112 0.17801 -0.06978 0.17006 -0.026475 0.017025 0.092396 -0.12055
1248 0.2128 -0.049525 0.08074 0.067697 0.019634 0.016707 0.060195 0.26761 1.0564 0.18925 -0.044207 0.16857 -0.014578 0.036078 0.10106 -0.092407
1249 0.20768 -0.022187 0.09568 0.075632 0.099761 0.0078168 0.058046 0.25391 1.0631 0.18088 -0.062344 0.13283 -0.011221 0.020961 0.088556 -0.09747
1250 0.19031 -0.05108 0.078501 0.17167 0.19525 0.020857 0.028468 0.24628 0.93711 0.15641 -0.06153 0.10519 -0.045874 0.0065448 0.080906 -0.1157
1251 0.17987 -0.036962 0.051402 0.24266 0.16461 0.019576 0.041609 0.24761 0.96558 0.14256 -0.078037 0.099258 -0.039447 -0.0024919 0.092936 -0.11484
1252 0.17069 -0.047124 0.055913 0.29132 0.16089 5.6116e-05 0.03749 0.24594 1.1464 0.14589 -0.056094 0.092873 -0.02637 0.0093515 0.076787 -0.12195
1253 0.18476 -0.037756 0.098333 0.3708 0.14909 0.010256 0.10716 0.26272 1.1764 0.19513 -0.033961 0.14845 -0.025963 0.0068148 0.098627 -0.084312
1254 0.17237 -0.039358 0.071784 0.36147 0.091145 0.019936 0.12314 0.25707 1.1324 0.28404 -0.077947 0.1048 -0.048706 -0.027672 0.059047 -0.12628
1255 0.19496 -0.029721 0.11605 0.32626 0.091832 0.042965 0.17032 0.28408 1.0632 0.39545 -0.024084 0.13903 -0.040449 0.019522 0.098537 -0.088158
1256 0.18171 -0.024683 0.10104 0.30079 0.066189 0.024735 0.20438 0.27453 1.0273 0.42653 -0.044421 0.12509 -0.021352 0.013725 0.096657 -0.092762
1257 0.15873 -0.040975 0.088676 0.25399 0.065726 0.016215 0.24735 0.26581 1.0476 0.44996 -0.052978 0.11015 -0.038335 0.0013682 0.081127 -0.10572
1258 0.14032 -0.057527 0.052317 0.20862 0.034963 0.0096048 0.25976 0.2415 1.1391 0.2765 -0.066775 0.065484 -0.029258 -0.041058 0.058218 -0.13101
1259 0.15018 -0.036879 0.072738 0.25923 0.064819 0.0030146 0.2495 0.27841 1.1865 0.2298 -0.069431 0.092309 -0.030501 -0.017795 0.080568 -0.11492
1260 0.13016 -0.059932 0.052928 0.28946 0.078016 0.018454 0.17072 0.28394 1.1273 0.18961 -0.064758 0.055134 -0.028444 -0.018742 0.061418 -0.1067
1261 0.14477 -0.046534 0.090049 0.34529 0.027023 0.0067541 0.12294 0.28633 0.97434 0.21356 -0.037095 0.07671 -0.042837 -0.021218 0.084668 -0.077027
1262 0.13976 -0.055046 0.07538 0.38146 0.06899 0.0033039 0.093173 0.27588 0.76285 0.19518 -0.056012 0.062765 -0.03897 -0.023535 0.073668 -0.08263
1263 0.12993 -0.044898 0.06091 0.43328 0.035987 0.0071037 0.1029 0.22739 0.71394 0.18648 -0.041889 0.06399 -0.043113 -0.021532 0.087729 -0.090363
1264 0.12098 -0.061881 0.060931 0.46753 0.086304 0.16341 0.084016 0.22637 0.67906 0.24474 -0.055175 0.034275 -0.046846 -0.022448 0.075479 -0.096127
1265 0.1091 -0.033163 0.071272 0.45747 0.25692 0.36144 0.093657 0.22613 0.69668 0.26046 -0.069852 0.05547 -0.040209 -0.040205 0.060479 -0.1188
1266 0.10957 -0.055215 0.048012 0.42223 0.27655 0.40796 0.077459 0.16603 0.66541 0.29591 -0.084299 0.040735 -0.038262 -0.064512 0.048739 -0.11576
1267 0.10052 -0.052337 0.045783 0.40122 0.27664 0.45104 0.09914 0.17404 0.6481 0.32832 -0.092626 0.010351 -0.044945 -0.051778 0.063599 -0.097996
1268 0.11262 -0.046589 0.041444 0.36471 0.27788 0.23843 0.11729 0.19083 0.644 0.36812 -0.074692 0.031716 -0.031518 -0.050025 0.078409 -0.085089
1269 0.11322 -0.044522 0.046905 0.38385 0.19253 0.13543 0.099253 0.16726 0.65693 0.3641 -0.056579 0.035861 -0.04529 -0.033812 0.0859 -0.084922
1270 0.096174 -0.053634 0.046345 0.37824 0.12165 0.11444 0.094304 0.19453 0.62088 0.26566 -0.072816 0.0048863 -0.043253 -0.086348 0.06055 -0.093045
1271 0.10398 -0.039476 0.057136 0.38739 0.097742 0.11446 0.072835 0.23396 0.56432 0.18888 -0.062743 0.0018415 -0.046866 -0.045785 0.05547 -0.11083
1272 0.09938 -0.046428 0.057827 0.40975 0.11448 0.10954 0.10606 0.26902 0.60582 0.20277 -0.05775 0.016727 -0.019109 -0.022151 0.08212 -0.081911
1273 0.082113 -0.05985 0.029817 0.42118 0.086785 0.076841 0.039938 0.24904 0.55229 0.16277 -0.073196 -0.0029782 -0.041182 -0.067248 0.0925 -0.081165
1274 0.071516 -0.058943 0.043038 0.47396 0.070752 0.075371 0.089149 0.25441 0.55979 0.18608 -0.067543 -0.019823 -0.024475 -0.051345 0.06022 -0.080888
1275 0.078658 -0.030335 0.049789 0.51133 0.097569 0.10395 0.070131 0.32588 0.53621 0.17796 -0.09163 -0.0035978 -0.031058 -0.050931 0.063171 -0.1009
1276 0.069391 -0.051317 0.01572 0.47714 0.087086 0.085441 0.050102 0.38541 0.4903 0.20149 -0.085267 -0.031343 -0.045011 -0.063678 0.040521 -0.10502
1277 0.070534 -0.035769 0.02849 0.48021 0.10322 0.3987 0.072913 0.38826 0.50645 0.33023 -0.064764 -0.0039774 -0.032044 -0.058605 0.070321 -0.073887
1278 0.061297 -0.048171 0.033791 0.39214 0.17789 0.45448 0.055925 0.36737 0.48579 0.44424 -0.08602 -0.018712 -0.035477 -0.077961 0.021961 -0.09627
1279 0.0589 -0.053514 0.026002 0.38714 0.2865 0.52023 0.060326 0.36119 0.44792 0.47661 -0.082947 -0.037147 -0.05182 -0.082398 0.036031 -0.096493
1280 0.067092 -0.041176 0.073202 0.32861 0.34951 0.52444 0.064957 0.33571 0.45883 0.43435 -0.067314 -0.019152 -0.021603 -0.071405 0.047652 -0.085976
1281 0.050085 0.064182 0.024653 0.32421 0.36939 0.54117 0.082799 0.24488 0.46808 0.24597 -0.043091 -0.025077 -0.051166 -0.067401 0.066132 -0.0693
1282 0.051368 0.06556 0.039904 0.28489 0.31172 0.29277 0.05786 0.18391 0.41405 0.20347 -0.068447 -0.035991 -0.035429 -0.077708 0.041872 -0.098043
1283 0.057721 0.1193 0.048155 0.28227 0.24703 0.23173 0.036981 0.17136 0.36423 0.17985 -0.10113 -0.040366 -0.032212 -0.085375 0.018402 -0.10651
1284 0.055614 0.11088 0.036185 0.26144 0.1708 0.22782 0.029123 0.17693 0.39723 0.19904 -0.060771 -0.035851 -0.038665 -0.077601 0.034512 -0.082909
1285 0.036856 0.087263 0.027196 0.25591 0.14602 0.19806 0.021274 0.15692 0.35519 0.18704 -0.066058 -0.024966 -0.038448 -0.11727 0.038092 -0.10089
1286 0.051369 0.027001 0.040167 0.27142 0.1596 0.22026 0.024595 0.19628 0.39078 0.17376 -0.072805 -0.053421 -0.031151 -0.065955 0.033713 -0.084035
1287 0.018882 0.012599 0.011357 0.24216 0.097901 0.18804 0.025697 0.18801 0.35549 0.14938 -0.081141 -0.035495 -0.065344 -0.073851 0.025433 -0.084998
1288 0.035845 -0.00077337 0.035748 0.26213 0.14748 0.21575 0.053548 0.21297 0.3598 0.14663 -0.065418 -0.03992 -0.034377 -0.075198 0.039533 0.070949
1289 0.037288 -0.0020556 0.035319 0.26368 0.12186 0.43515 0.029969 0.27451 0.36696 0.13268 -0.084695 -0.068945 -0.03316 -0.077174 0.0085731 0.28847
1290 0.0329 -0.016008 0.04294 0.26003 0.11146 0.51026 0.018701 0.35446 0.30356 0.12809 -0.075982 -0.06894 -0.059653 -0.096071 -0.0050868 0.2643
1291 0.039223 -0.01448 0.03455 0.23767 0.15308 0.61592 0.034482 0.3622 0.33154 0.1235 -0.075789 -0.084875 -0.035436 -0.080658 0.011033 0.29249
1292 0.020146 -0.0097422 0.038931 0.24797 0.12216 0.6167 0.020763 0.37044 0.30675 0.11266 -0.1027 -0.086359 -0.043069 -0.12288 0.012204 0.083386
1293 0.033149 0.0074756 0.058412 0.25732 0.11822 0.62766 0.024145 0.39448 0.29347 0.13332 -0.093582 -0.092764 -0.025562 -0.071601 0.016014 0.037233
1294 0.025642 -0.0064466 0.024382 0.25214 0.29906 0.66091 0.016186 0.32015 0.26837 0.11003 -0.085549 -0.088429 -0.045815 -0.092968 0.017634 0.0046099
1295 0.036194 -0.012349 0.038393 0.25059 0.29927 0.54728 0.045687 0.26541 0.295 0.10793 -0.082026 -0.068244 -0.044488 -0.074414 0.030904 0.0098268
1296 0.029907 0.004319 0.033414 0.2049 0.31888 0.383 0.023949 0.19208 0.26607 0.107 -0.067982 -0.078459 -0.048561 -0.099351 0.036074 -0.013556
1297 0.02216 0.0063768 0.036634 0.20355 0.29102 0.34421 0.02411 0.18531 0.23035 0.09107 -0.079859 -0.080234 -0.040834 -0.10191 0.029464 -0.0061394
1298 0.0062127 -0.045665 0.0027752 0.17378 0.22141 0.28534 0.0067714 0.15346 0.23973 0.058347 -0.070696 -0.11262 -0.062067 -0.11189 0.030825 -0.020353
1299 0.018366 0.0031824 0.040676 0.20649 0.2387 0.29908 0.018963 0.16512 0.22126 0.087573 -0.074013 -0.10581 -0.04278 -0.098721 0.016485 -0.011686
1300 0.015018 0.0013702 0.022257 0.18874 0.26743 0.37473 0.005014 0.17087 0.22908 0.068939 -0.06583 -0.086148 -0.041443 -0.11534 0.030965 0.014241
1301 0.0029011 0.009798 0.038697 0.20215 0.3007 0.42163 0.019195 0.21815 0.23987 0.096095 -0.053306 -0.079113 -0.040436 -0.083224 0.18546 0.016758
1302 0.017864 0.0004858 0.035078 0.2688 0.45453 0.68534 0.050757 0.37057 0.22963 0.079141 -0.044953 -0.078168 -0.018989 -0.061311 0.34919 -0.002185
1303 -0.0034433 -0.022986 0.011879 0.1981 0.43464 0.77446 -0.014832 0.3711 0.16451 0.060208 -0.09636 -0.1176 -0.042192 -0.11686 0.20554 0.057202
1304 0.0028795 -0.026149 0.022069 0.21405 0.43033 0.79877 0.036879 0.39653 0.17929 0.058014 -0.062407 -0.088517 0.14262 -0.097464 0.1355 0.27701
1305 0.025262 0.014009 0.02959 0.21721 0.34433 0.83046 0.028271 0.42235 0.20155 0.07594 -0.056553 -0.077452 0.20063 -0.10327 0.066786 0.35256
1306 -0.0029949 -0.021323 0.00059087 0.18583 0.27176 0.78746 0.004152 0.39397 0.16263 0.037646 -0.07952 -0.10872 0.20952 -0.11069 0.050976 0.25122
1307 0.0077879 -0.0037452 -0.0051784 0.18571 0.22015 0.54561 0.0020833 0.35337 0.18957 0.040492 -0.076477 -0.1145 0.19738 -0.089044 0.039746 0.10613
1308 -0.016509 -0.022257 -0.021378 0.17843 0.1821 0.42282 -0.0081254 0.29102 0.18275 0.041459 -0.091824 -0.10382 0.13359 -0.11656 0.014316 0.023356
1309 -0.0060965 -0.01463 0.003933 0.15955 0.19791 0.3892 -0.018894 0.23716 0.15752 0.035715 -0.075211 -0.074451 0.05896 -0.11837 -0.0018734 0.024813
1310 -0.014944 -0.028562 -0.012756 0.14972 0.18648 0.43356 -0.0061427 0.18667 0.13882 0.015811 -0.099037 -0.12323 0.011687 -0.11926 -0.011573 0.01926
1311 -0.0092409 -0.006914 -0.0072956 0.20145 0.18326 0.49388 0.032669 0.19246 0.19233 0.051567 -0.061814 -0.10832 0.044134 -0.10657 0.027777 0.035807
1312 -0.025498 -0.032156 -0.031325 0.11221 0.19134 0.53797 0.0049 0.20746 0.14046 0.0088834 -0.090171 -0.11988 0.020631 -0.11826 0.0013171 0.016284
1313 -0.027035 -0.0085384 -0.022594 0.13282 0.21465 0.67037 0.0060313 0.22196 0.14328 0.01429 -0.085578 -0.11647 0.029388 -0.1133 0.0098773 0.035041
1314 0.0011975 0.012109 0.012367 0.1985 0.25392 0.88479 0.057803 0.41676 0.14295 0.046526 -0.056325 -0.11148 0.022255 -0.10723 0.050237 0.058498
1315 -0.0059197 0.086547 -0.0046927 0.14479 0.22298 0.85763 0.018054 0.43029 0.11074 0.014482 -0.10649 -0.11798 0.017722 -0.12595 -0.010162 0.020634
1316 -0.023737 0.12216 -0.008322 0.12705 0.19731 0.86542 0.021665 0.41216 0.1107 0.0051382 -0.10544 -0.14976 -0.0050008 -0.14116 -0.0066322 -0.0055287
1317 -0.0069741 0.15411 0.0072587 0.16784 0.23279 0.89189 0.016497 0.4277 0.10401 0.022324 -0.090255 -0.11494 0.012326 -0.12216 -0.002432 -0.0013218
1318 -0.013131 0.15806 -0.023551 0.13129 0.25645 0.84379 0.059368 0.39772 0.084844 0.023791 -0.10121 -0.14855 0.0068533 -0.10302 -0.0015819 0.031835
1319 -0.018948 0.14469 -0.01363 0.14922 0.21519 0.62088 0.093819 0.36275 0.070896 0.0051768 -0.10526 0.113 0.01366 -0.10458 -0.010712 -0.021498
1320 -0.015406 0.12005 -0.015979 0.13095 0.19271 0.5248 0.15725 0.38226 0.095758 0.015283 -0.060355 0.26539 0.058857 -0.096671 0.038218 0.032419
1321 -0.012443 0.070604 -0.0013885 0.12126 0.20187 0.50671 0.26603 0.33671 0.10902 -0.0079608 -0.068712 0.18524 0.064614 -0.11562 0.024569 0.066796
1322 -0.02612 0.047892 -0.0015478 0.13577 0.17989 0.48735 0.27642 0.28173 0.10142 0.022295 -0.076889 0.024316 0.1163 -0.14919 0.0033388 0.017503
1323 -0.014477 0.0606 -0.016487 0.14209 0.18335 0.46342 0.22412 0.23609 0.067504 -0.0043584 -0.094106 -0.031238 0.23447 -0.09736 0.032249 0.024489
1324 -0.010844 0.046087 -0.00021635 0.10412 0.16207 0.45694 0.1339 0.20153 0.074476 -0.00042215 -0.098572 -0.062353 0.27326 -0.11932 -0.0050608 -0.0088237
1325 -0.038182 0.041395 -0.028466 0.097424 0.15171 0.41373 0.034647 0.16152 0.021688 -0.027476 -0.11766 -0.088268 0.29422 -0.14771 -0.031331 -0.035677
1326 -0.020639 0.017603 0.0013951 0.12531 0.16981 0.4437 0.064699 0.21386 0.069899 -0.00028975 -0.074726 -0.055573 0.26791 -0.11677 -0.0021105 0.0066101
1327 -0.040436 0.029781 -0.020924 0.085275 0.16058 0.37918 0.07227 0.31154 0.030481 -0.027204 -0.093583 -0.079558 0.21313 -0.13564 -0.0108 0.006947
1328 -0.029113 0.0035885 -0.021144 0.09611 0.16612 0.39332 0.059631 0.41638 0.074643 -0.0075773 -0.10482 -0.068793 0.10178 -0.1169 -0.02844 0.015734
1329 -0.02125 0.021766 -0.014103 0.12195 0.16217 0.40526 0.059143 0.40101 0.026445 -0.0049711 -0.087946 -0.059407 0.09872 -0.13067 -0.01215 0.0039407
1330 -0.039368 0.043144 -0.031222 0.089381 0.13387 0.3573 0.034424 0.39612 0.037197 -0.027065 -0.10427 -0.091462 0.071297 -0.12578 -0.0057198 -0.012912
1331 -0.025565 0.069502 -0.0060114 0.097376 0.16626 0.35585 0.055925 0.38093 0.021569 -0.030159 -0.09237 0.1245 0.068874 -0.14604 0.01412 -0.0098355
1332 -0.025472 0.14199 -0.0046307 0.10355 0.1751 0.3405 0.059327 0.33002 0.0055409 -0.041063 -0.065717 0.40368 0.059751 -0.12504 0.049921 -0.015179
1333 -0.027839 0.22379 -0.01015 0.10163 0.24803 0.36915 0.047338 0.26682 0.011893 -0.013796 -0.057113 0.4272 0.083598 -0.12565 0.050581 0.0030883
1334 -0.025686 0.21895 -0.012249 0.089092 0.31025 0.34548 0.060189 0.19133 0.018895 -0.02094 -0.07884 0.27863 0.072216 -0.14154 0.031901 -0.0086548
1335 -0.056164 0.149 -0.049719 0.073677 0.30247 0.30952 0.089971 0.14761 -0.026693 -0.036924 -0.1158 0.052444 0.041893 -0.17232 -0.038619 -0.045198
1336 -0.035871 0.20323 -0.022628 0.063502 0.24112 0.30234 0.14122 0.13686 0.013079 -0.049518 -0.093714 0.029339 0.07492 -0.15936 -0.0059387 -0.040631
1337 -0.021668 0.1558 0.0067229 0.094338 0.20643 0.29761 0.21823 0.16806 0.01533 -0.031951 -0.080641 0.037124 0.076497 -0.14684 0.011311 -0.021674
1338 -0.036165 0.098337 -0.0069364 0.10469 0.16107 0.2678 0.27212 0.1607 -0.019498 -0.032925 -0.089067 0.0052794 0.11034 -0.17017 0.0070316 -0.036057
1339 -0.024462 0.072404 0.023414 0.088648 0.15293 0.29674 0.30565 0.16655 -0.010666 -0.047009 -0.088474 -0.00036539 0.1161 -0.16054 -0.018988 -0.0339
1340 -0.03925 0.057012 0.097425 0.072694 0.14852 0.25965 0.28456 0.17154 -0.032994 -0.044063 -0.10417 -0.0046502 0.10665 -0.19034 -0.019978 -0.055564
1341 -0.041587 0.07208 0.19053 0.086149 0.16977 0.27149 0.20467 0.31436 -0.00013193 -0.033587 -0.059748 -0.005105 0.24804 -0.15958 -0.023558 -0.020797
1342 -0.035644 0.077448 0.22561 0.077414 0.13186 0.26296 0.11045 0.35148 -0.02327 -0.03556 -0.10298 -0.01902 0.32982 -0.15987 -0.020128 -0.04329
1343 -0.045731 0.049326 0.20659 0.061299 0.13354 0.25325 0.12154 0.3815 -0.049288 -0.048944 -0.10034 -0.0053546 0.30581 -0.16255 -0.0096475 -0.025953
1344 -0.044438 0.052263 0.23308 0.077405 0.16152 0.24089 0.14082 0.34578 -0.022266 -0.031978 -0.081788 -0.0034894 0.36623 -0.15408 0.0014427 -0.042316
1345 -0.041356 0.063371 0.12364 0.06051 0.14959 0.21304 0.094904 0.25297 -0.030174 -0.034142 -0.079015 -0.00076422 0.24963 -0.16958 -0.015317 -0.044669
1346 -0.041323 0.074549 0.063479 0.060295 0.1409 0.2111 0.074055 0.17942 -0.050772 -0.062876 -0.096092 0.038521 0.1721 -0.18795 -0.025777 -0.067322
1347 -0.03882 0.14917 0.05743 0.090611 0.13979 0.18126 0.10952 0.16204 -0.052861 -0.055179 -0.079418 0.36379 0.1432 -0.18414 0.0098832 -0.037235
1348 -0.041607 0.18117 0.077551 0.056606 0.1167 0.187 0.16182 0.1313 -0.050809 -0.070363 -0.068735 0.51947 0.096734 -0.18937 -0.0036766 -0.048379
1349 -0.060534 0.22913 0.053741 0.034031 0.12573 0.15609 0.21932 0.1339 -0.063617 -0.064887 -0.073792 0.54367 0.096251 -0.18727 0.016064 -0.066392
1350 -0.020882 0.25775 0.066352 0.073066 0.16452 0.19626 0.32046 0.15299 -0.055255 -0.043921 -0.079579 0.54991 0.13084 -0.17243 0.031284 -0.012425
1351 -0.024729 0.2197 0.063513 0.052982 0.1302 0.18066 0.30027 0.12838 -0.073353 -0.079215 -0.092276 0.21742 0.088745 -0.18693 -0.011606 -0.047998
1352 -0.039626 0.20919 0.070524 0.059507 0.10075 0.19014 0.32444 0.13081 -0.074891 -0.069478 -0.085992 0.13004 0.086152 -0.20717 -0.030126 -0.077751
1353 -0.057653 0.19116 0.030024 0.043562 0.092874 0.13278 0.25421 0.10348 -0.086409 -0.076842 -0.079279 0.096647 0.1032 -0.18791 -0.036586 -0.041114
1354 -0.02982 0.18719 0.076885 0.079838 0.11339 0.1754 0.1959 0.11291 -0.070407 -0.049366 -0.082886 0.095063 0.11371 -0.16378 -0.047806 -0.044057
1355 -0.061358 0.092929 0.068906 0.034233 0.10356 0.14184 0.1318 0.084146 -0.10457 -0.07925 -0.10561 0.074998 0.090103 -0.20772 -0.042645 -0.08063
1356 -0.053675 0.089627 0.082556 0.046548 0.082055 0.14876 0.14985 0.10156 -0.087733 -0.072624 -0.06646 0.091213 0.09468 -0.17762 -0.013675 -0.070463
1357 -0.055452 0.069305 0.073577 0.0087834 0.10394 0.12418 0.12234 0.069922 -0.074961 -0.067897 -0.11032 0.039818 0.068327 -0.19593 -0.051765 -0.055687
1358 -0.067869 0.056272 0.21555 0.052839 0.11823 0.13941 0.13013 0.06788 -0.11045 -0.072211 -0.10406 0.075033 0.087384 -0.1924 -0.061215 -0.07523
1359 -0.054086 0.07747 0.28221 0.058044 0.12371 0.15962 0.15101 0.080348 -0.096698 -0.074065 -0.07206 0.10723 0.098291 -0.19099 -0.028815 -0.044923
1360 -0.066504 0.082858 0.2945 0.043299 0.1174 0.11556 0.15923 0.079986 -0.096416 -0.061199 -0.098907 0.036064 0.087388 -0.18218 -0.053305 -0.056236
1361 -0.049141 0.085146 0.30342 0.047845 0.1205 0.13604 0.15588 0.076714 -0.10317 -0.049873 -0.077293 0.087829 0.074635 -0.17688 -0.042084 -0.068819
1362 -0.083458 0.058724 0.27763 0.0075299 0.056286 0.072402 0.11543 0.025502 -0.12067 -0.087956 -0.11543 0.056694 0.070432 -0.23758 -0.036424 -0.079422
1363 -0.047535 0.12647 0.21605 0.034065 0.099483 0.087642 0.2381 0.044 -0.11171 -0.08017 -0.085207 0.074129 0.054289 -0.20614 0.14352 -0.066555
1364 -0.058142 0.20554 0.16627 0.04552 0.07352 0.12155 0.36401 0.041448 -0.10822 -0.064644 -0.070724 0.094164 0.059846 -0.20111 0.15463 -0.055958
1365 -0.06911 0.23833 0.16096 0.036716 0.075797 0.10325 0.36419 0.054816 -0.13711 -0.098598 -0.098021 0.35399 0.066073 -0.21789 0.23519 -0.084512
1366 -0.052197 0.25424 0.15498 0.031051 0.081883 0.097421 0.35587 0.039684 -0.1181 -0.075242 -0.099767 0.6154 0.05131 -0.19087 0.16907 -0.070615
1367 -0.056494 0.24661 0.20088 0.044976 0.07203 0.11052 0.34878 0.043352 -0.13072 -0.057075 -0.086464 0.67566 0.061037 -0.18536 0.075477 -0.059838
1368 -0.044771 0.28318 0.36332 0.051112 0.086597 0.081181 0.26665 0.03576 -0.12321 -0.064639 -0.071841 0.31366 0.076644 -0.17546 0.048147 -0.073931
1369 -0.070148 0.21991 0.34223 0.030767 0.058294 0.09025 0.21107 0.021737 -0.15027 -0.092183 -0.093908 0.1666 0.028121 -0.22379 0.0061571 -0.074814
1370 -0.057226 0.17361 0.36866 0.026362 0.059501 0.07872 0.1581 0.017015 -0.13998 -0.097427 -0.12242 0.11092 0.053588 -0.19589 -0.0040028 -0.091697
1371 -0.068463 0.12189 0.37541 0.025537 0.044168 0.05739 0.13716 0.0051234 -0.1357 -0.096981 -0.12183 0.097871 0.062025 -0.20323 -0.019273 -0.0722
1372 -0.04626 0.091962 0.38579 0.043403 0.072975 0.07898 0.17849 0.028961 -0.11743 -0.062394 -0.088338 0.097366 0.043232 -0.17038 0.022678 -0.048303
1373 -0.053557 0.094089 0.37683 0.040878 0.086581 0.090959 0.16269 0.018839 -0.14214 -0.070978 -0.10166 0.10147 0.041809 -0.19113 0.0057178 -0.062966
1374 -0.058564 0.073037 0.36936 0.016893 0.066058 0.055939 0.18642 -0.00063275 -0.15237 -0.047792 -0.088712 0.084686 0.019896 -0.20475 0.010878 0.17017
1375 -0.062572 0.10199 0.42165 0.055309 0.079655 0.085369 0.32807 0.013255 -0.10869 0.078774 -0.077108 0.072602 0.028753 -0.19682 0.0043781 0.30872
1376 -0.063849 0.10055 0.44829 0.034274 0.072352 0.10207 0.43018 -4.6845e-05 -0.11457 0.15586 -0.081965 0.073727 0.02559 -0.19449 -0.0081917 0.30391
1377 -0.046226 0.11639 0.46764 0.061309 0.078869 0.080559 0.43352 0.023671 -0.16305 0.041347 -0.072742 0.077812 0.043947 -0.074459 0.0079685 0.11315
1378 -0.045663 0.15863 0.44248 0.046934 0.066136 0.048218 0.44442 0.021519 -0.14891 -0.055067 -0.078549 0.077877 0.035014 0.1821 -0.0092014 0.014898
1379 -0.0465 0.2286 0.45911 0.05126 0.061703 0.080108 0.39807 0.017617 -0.159 -0.061331 -0.084446 0.042052 0.028601 0.22569 0.013879 -0.012385
1380 -0.057908 0.25869 0.47927 0.045025 0.038749 0.043248 0.30295 -0.006845 -0.18785 -0.071405 -0.12631 0.018528 0.020478 0.27717 -0.022141 -0.025168
1381 -0.038635 0.28226 0.50706 0.05716 0.076186 0.062208 0.24257 0.025753 -0.14233 -0.045388 -0.093399 0.043603 0.025715 0.31886 -0.014971 -0.017831
1382 -0.049872 0.27177 0.46938 0.036406 0.015903 0.016117 0.20348 -0.021939 -0.19292 -0.074592 -0.10877 0.0058479 -0.0028578 0.29324 -0.047401 -0.039365
1383 -0.035269 0.2723 0.45752 0.034111 0.08595 0.082067 0.21296 0.021409 -0.1478 -0.061346 -0.11235 0.031003 0.044429 0.17771 -0.0344 -0.012388
1384 -0.060826 0.22045 0.49873 0.031406 0.043997 0.022217 0.1952 -0.042453 -0.18038 -0.08717 -0.10889 -0.0062117 0.0094063 0.022684 -0.01346 0.096779
1385 -0.061294 0.1829 0.522 0.032391 0.046744 0.046357 0.20695 -0.035345 -0.16157 -0.067864 -0.088256 0.0099835 0.022293 -0.0051126 0.0024499 0.24174
1386 -0.034481 0.14184 0.4927 0.033357 0.074391 0.050327 0.32587 -0.014217 -0.15517 -0.050067 -0.076783 0.036409 0.0321 0.014031 -0.00304 0.34729
1387 -0.056358 0.13381 0.47872 0.048312 0.064008 0.066856 0.41876 -0.026739 -0.16114 -0.040541 -0.08953 0.023264 0.013937 -0.0097059 -0.01462 0.2883
1388 -0.040935 0.10939 0.5229 0.054897 0.068994 0.069206 0.46505 -0.028241 -0.14853 -0.078555 -0.076687 0.033419 0.012274 -0.0090826 -0.0039296 0.13692
1389 -0.063082 0.1152 0.49338 0.032743 0.045141 0.053876 0.45059 -0.054643 -0.1629 -0.093869 -0.11387 0.00074429 -0.0093587 -0.019479 -0.031509 0.058764
1390 -0.04669 0.10795 0.52712 0.035608 0.055208 0.054706 0.4326 -0.063035 -0.1841 -0.087413 -0.10172 -0.024771 0.017148 -0.060096 -0.033149 0.03158
1391 -0.049177 0.09849 0.53895 0.049573 0.052665 0.060946 0.40486 -0.062488 -0.17474 -0.096446 -0.094357 -0.0056253 0.0030154 -0.023513 -0.041129 0.047397
1392 -0.028204 0.13554 0.55767 0.062808 0.052372 0.081025 0.3256 -0.03106 -0.16653 -0.05912 -0.062194 0.0115 0.026582 0.0016008 0.0065911 0.069314
1393 -0.074051 0.082125 0.49657 -0.0022162 0.021459 0.024705 0.22195 -0.087782 -0.23235 -0.10712 -0.11676 -0.054275 -0.0040206 -0.053056 -0.071549 -0.0013289
1394 -0.053958 0.097423 0.51799 0.029189 0.045886 0.054625 0.23331 -0.059974 -0.20391 -0.091178 -0.11971 -0.05595 0.066506 -0.053532 -0.056199 0.093368
1395 -0.035476 0.12014 0.55233 0.052544 0.051392 0.039355 0.27988 -0.035926 -0.19434 -0.089692 -0.096504 -0.030605 0.11714 -0.017539 -0.019128 0.18938
1396 -0.030983 0.10615 0.5603 0.06504 0.081489 0.067874 0.31186 -0.025728 -0.16399 -0.057685 -0.074851 -0.016779 0.24117 0.26166 -0.012028 0.22222
1397 -0.03588 0.19819 0.57022 0.068895 0.070296 0.053684 0.44335 -0.04124 -0.17237 -0.080709 -0.092598 -0.021244 0.30871 0.36621 -0.038158 0.37177
1398 -0.041367 0.21341 0.53116 0.02355 0.043293 0.050324 0.46875 -0.031042 -0.20402 -0.11724 -0.10327 -0.058929 0.31423 0.42469 -0.056068 0.35009
1399 -0.037474 0.25968 0.52271 0.043345 0.04423 0.037084 0.49041 -0.044394 -0.18298 -0.1024 -0.11139 -0.064334 0.30082 0.39351 -0.051628 0.33677
1400 -0.031642 0.25998 0.53063 0.054681 0.060407 0.070164 0.51031 -0.029976 -0.19236 -0.080911 -0.062578 -0.040929 0.29236 0.39048 -0.019758 0.22777
1401 -0.0029189 0.28763 0.50458 0.076216 0.076744 0.059043 0.45224 -0.020918 -0.19656 -0.078644 -0.085475 -0.053873 0.1847 0.28839 -0.046457 0.16151
1402 0.014244 0.23874 0.56288 0.048501 0.05718 0.050673 0.35684 -0.05009 -0.19805 -0.093208 -0.082982 -0.043028 0.1517 0.16373 -0.030607 0.11881
1403 0.0091967 0.19104 0.51166 0.023507 0.024187 0.032653 0.27651 -0.089452 -0.21253 -0.11139 -0.10763 -0.087953 0.13152 0.091418 -0.053107 0.09936
1404 0.011369 0.12369 0.49138 0.043782 0.035794 0.048213 0.25227 -0.096394 -0.23822 -0.10059 -0.11984 -0.096378 0.11773 0.074901 -0.074107 0.085477
1405 0.0012323 0.10832 0.43561 -0.0020428 0.037101 0.024512 0.25201 -0.091216 -0.24912 -0.11102 -0.10909 -0.11769 0.12919 0.064664 -0.049197 0.17257
1406 -0.0026449 0.12804 0.39606 0.041372 0.041398 0.032822 0.25339 -0.074328 -0.19436 -0.11157 -0.085009 -0.090827 0.13676 0.052728 -0.038226 0.24757
1407 -0.032962 0.10675 0.36048 0.052958 0.078565 0.10689 0.26509 -0.0796 -0.1866 -0.098267 -0.085616 -0.083232 0.13412 0.084711 0.0013737 0.41469
1408 -0.013469 0.1087 0.36922 0.031763 0.069062 0.093932 0.2789 -0.076112 -0.18395 -0.093431 -0.076872 -0.058807 0.15178 0.075234 0.22807 0.41222
1409 -0.021827 0.10214 0.34422 0.026398 0.032108 0.12344 0.2788 -0.11052 -0.2352 -0.15648 -0.10299 -0.085882 0.13126 0.037518 0.2123 0.26091
1410 0.030996 0.10701 0.37401 0.047294 0.055135 0.10905 0.46615 -0.067886 -0.1862 -0.10064 -0.059006 -0.015417 0.17143 0.082151 0.24837 0.18681
1411 0.010489 0.12821 0.34121 0.024399 0.165 0.062191 0.48884 -0.087488 -0.19962 -0.11385 -0.055453 0.25738 0.16031 0.089925 0.25174 0.18316
1412 0.028442 0.15601 0.34835 0.048824 0.23026 0.078861 0.50346 -0.087441 -0.22499 -0.10646 -0.06232 0.43974 0.15715 0.17974 0.13646 0.15123
1413 0.017535 0.20043 0.32805 0.14019 0.22012 0.068491 0.46025 -0.081423 -0.19426 -0.11581 -0.074226 0.39744 0.12488 0.40062 0.078975 0.1532
1414 0.0051375 0.23107 0.31578 0.22214 0.27036 0.08611 0.35462 -0.080175 -0.20652 -0.116 -0.078173 0.11279 0.10016 0.47774 0.044415 0.15164
1415 0.01555 0.26386 0.31482 0.2597 0.26615 0.0455 0.2979 -0.071877 -0.18894 -0.085908 -0.06804 0.033459 0.095574 0.55702 0.040775 0.16752
1416 -0.0081269 0.2525 0.31383 0.25684 0.29885 0.08064 0.28307 -0.089169 -0.21107 -0.10802 -0.078337 -0.0017055 0.086281 0.51496 0.025355 0.15014
1417 -0.028624 0.2426 0.2825 0.26523 0.28241 0.04762 0.23736 -0.11611 -0.22225 -0.12094 -0.10041 -0.03454 0.063068 0.40466 -0.0038645 0.19404
1418 0.012919 0.28693 0.3451 0.20838 0.29088 0.06436 0.28218 -0.063163 -0.17181 -0.083619 -0.05583 0.022515 0.10171 0.41618 0.048586 0.41083
1419 -0.0076985 0.16204 0.32097 0.12877 0.17849 0.041319 0.24277 -0.082855 -0.21504 -0.097523 -0.089017 -0.0092599 0.078762 0.27854 0.044746 0.51622
1420 -0.031316 0.14606 0.2812 0.071037 0.1457 0.038449 0.24819 -0.11168 -0.20338 -0.12449 -0.073774 -0.00045472 0.067209 0.2035 0.19156 0.51362
1421 -0.023393 0.10648 0.25473 0.092862 0.13471 0.045079 0.26526 -0.12327 -0.19982 -0.11293 -0.095281 -0.01976 0.049406 0.15916 0.32786 0.48494
1422 -0.04984 0.11531 0.25533 0.071047 0.10781 0.027619 0.32017 -0.10586 -0.19835 -0.13077 -0.071657 0.0049557 0.039043 0.1583 0.34718 0.41234
1423 -0.019937 0.096339 0.27335 0.10166 0.12485 0.026658 0.42649 -0.10612 -0.2287 -0.10584 -0.065524 0.021181 0.05875 0.20588 0.36811 0.23094
1424 -0.010305 0.11827 0.26303 0.092888 0.25088 0.074968 0.481 -0.10268 -0.21453 -0.11 -0.067501 0.33126 0.071407 0.16556 0.30845 0.21996
1425 -0.0031617 0.11311 0.26424 0.1256 0.34125 0.073118 0.48198 -0.097467 -0.19061 -0.090605 -0.051938 0.50997 0.050874 0.17079 0.2034 0.2166
1426 -0.010629 0.084613 0.24656 0.061668 0.33509 0.055438 0.33729 -0.1426 -0.24657 -0.14339 -0.092215 0.48579 0.018211 0.17372 0.099427 0.14729
1427 0.034124 0.11342 0.27078 0.083144 0.39008 0.078818 0.29635 -0.10594 -0.21098 -0.10977 -0.053821 0.66919 0.051718 0.27084 0.16675 0.18328
1428 0.062287 0.11824 0.2388 0.061539 0.39727 0.038287 0.24644 -0.11428 -0.22204 -0.13102 -0.080098 0.28839 0.054275 0.46884 0.081767 0.14895
1429 0.075859 0.1086 0.24788 0.089534 0.43461 0.062927 0.26992 -0.067375 -0.19659 -0.11624 -0.061575 0.16204 0.059732 0.62801 0.16909 0.19388
1430 0.030882 0.074544 0.23317 0.10934 0.4388 0.060497 0.23575 -0.094257 -0.17113 -0.11698 -0.052352 0.11813 0.021509 0.62973 0.3873 0.15249
1431 0.015785 0.085962 0.24031 0.11268 0.48544 0.073937 0.28399 -0.067169 -0.13915 -0.097608 -0.035698 0.1287 0.048316 0.66387 0.48302 0.18581
1432 0.012738 0.10261 0.24492 0.13854 0.53679 0.11416 0.27657 -0.072871 -0.13461 -0.093132 -0.036875 0.13658 0.055683 0.57924 0.49331 0.19046
1433 -0.028609 0.060157 0.19273 0.15301 0.43846 0.12167 0.22759 -0.098733 0.090753 -0.13483 -0.062922 0.095863 0.02045 0.44882 0.34592 0.14414
1434 -0.024677 0.093705 0.20976 0.26605 0.51773 0.22807 0.24029 -0.096966 0.28079 -0.12115 -0.066279 0.085548 0.036537 0.31993 0.24262 0.14336
1435 -0.010894 0.082343 0.20712 0.32795 0.59516 0.40098 0.26793 -0.098038 0.29597 -0.11154 -0.075386 0.064003 0.039824 0.27626 0.16133 0.16813
1436 -0.045691 0.066541 0.19394 0.33266 0.60025 0.27475 0.22324 -0.11839 0.14163 -0.13135 -0.10812 0.066988 0.0073111 0.2578 0.16064 0.13129
1437 -0.027238 0.070848 0.17919 0.3517 0.51779 0.17245 0.22528 -0.12669 -0.055329 -0.13038 -0.078089 0.048184 0.014418 0.23633 0.16216 0.1323
1438 -0.031225 0.080086 0.19364 0.25832 0.54405 0.10321 0.25762 -0.1044 -0.059427 -0.10327 -0.036696 0.061059 0.024445 0.21853 0.18176 0.18053
1439 -0.031863 0.048524 0.16226 0.19378 0.54664 0.096265 0.21119 -0.12385 -0.10395 -0.1264 -0.083163 0.075074 0.0057621 0.22487 0.39049 0.11993
1440 -0.0091197 0.062382 0.16002 0.18479 0.58376 0.11777 0.23435 -0.099608 -0.079113 -0.10921 -0.05435 0.078409 0.019889 0.23162 0.4956 0.14611
1441 -0.016767 0.06181 0.15155 0.13734 0.54147 0.063844 0.21309 -0.11124 -0.12746 -0.13331 -0.10323 0.061984 -0.0016739 0.19449 0.46626 0.080851
1442 -0.027654 0.036757 0.1547 0.1225 0.54703 0.051734 0.16377 -0.11879 -0.14429 -0.1433 -0.082163 0.57058 0.0059431 0.22049 0.41936 0.066668
1443 0.058959 0.056905 0.18349 0.13242 0.61845 0.074314 0.21688 -0.11411 -0.097518 -0.097744 -0.04574 0.64899 0.02442 0.39027 0.53186 0.094885
1444 0.087541 0.031743 0.15124 0.13131 0.55931 0.093104 0.18628 -0.10215 -0.1124 -0.11641 -0.064297 0.62684 -0.015533 0.54482 0.45182 0.083462
1445 0.15971 0.057091 0.11967 0.16295 0.53479 0.041264 0.14659 -0.11459 -0.13055 -0.12713 -0.065113 0.57836 0.0044142 0.62974 0.29098 0.079439
1446 0.14736 0.039109 0.10014 0.16436 0.56671 0.062243 0.18015 -0.11214 -0.12904 -0.1215 -0.09112 0.25727 -0.0033188 0.69626 0.20475 0.047036
1447 0.10073 0.043156 0.13786 0.21583 0.61164 0.081143 0.19271 -0.086102 -0.1207 -0.13812 -0.088817 0.188 -0.0086618 0.62402 0.20472 0.064473
1448 0.053763 0.049164 0.12717 0.25473 0.57293 0.048183 0.18863 -0.10709 -0.10012 -0.12148 -0.073754 0.14165 0.011565 0.52057 0.19714 0.07948
1449 0.021025 0.050112 0.11711 0.2682 0.55514 0.050353 0.16751 -0.11675 0.20004 -0.10983 -0.071691 0.16928 0.012802 0.45787 0.19216 0.062646
1450 0.0055283 0.02699 0.13069 0.39193 0.58285 0.049573 0.16712 -0.11831 0.39191 -0.11394 -0.088047 0.15751 -0.0021707 0.33491 0.37134 0.081323
1451 0.020531 0.017138 0.1379 0.43146 0.60315 0.072692 0.18375 -0.08701 0.5036 -0.11106 -0.052964 0.1737 0.024476 0.29562 0.52067 0.08982
1452 0.017724 0.012925 0.12283 0.39614 0.59037 0.053882 0.19688 -0.10476 0.48807 -0.11986 -0.061911 0.16037 0.013283 0.27141 0.49094 0.060377
1453 0.013477 0.015493 0.1108 0.38374 0.54962 0.027632 0.14548 -0.12905 0.49666 -0.12562 -0.094868 0.15511 -0.01659 0.26446 0.48466 0.048784
1454 -0.0024805 0.018381 0.10272 0.32494 0.50244 0.036532 0.13379 -0.11595 0.34711 -0.12258 -0.062645 0.13559 0.0014973 0.23761 0.50355 0.037901
1455 -0.0064377 0.011249 0.10792 0.22778 0.44939 0.041301 0.1662 -0.11581 0.17614 -0.12181 -0.047861 0.1298 -0.0066857 0.23144 0.60156 0.056968
1456 0.0050051 0.030957 0.10823 0.21138 0.42616 0.030001 0.15869 -0.11208 0.12452 -0.11744 -0.069728 0.12877 0.0034314 0.22824 0.40244 0.061935
1457 -0.014602 0.019854 0.099028 0.19385 0.41447 0.013581 0.11647 -0.13306 0.083439 -0.14424 -0.084525 0.092287 0.0028384 0.20846 0.28847 0.030292
1458 -0.0009093 0.0025622 0.074039 0.19189 0.36591 -0.0023093 0.10877 -0.13393 0.057091 -0.13292 -0.063322 0.050623 -0.023535 0.20253 0.25888 0.042608
1459 -0.0020465 0.01997 0.083689 0.16917 0.38442 -0.0061495 0.11068 -0.14023 0.048623 -0.13545 -0.072868 0.070198 -0.015328 0.18665 0.232 0.017895
1460 0.0035963 -0.0033822 0.0852 0.20191 0.38075 0.0046203 0.1085 -0.12569 0.041675 -0.10281 -0.087725 0.077743 -0.025361 0.20413 0.24394 0.028652
1461 -0.0058109 0.0097356 0.081411 0.17018 0.37898 -0.0305 0.11221 -0.14552 0.41794 -0.1256 -0.10637 0.061618 -0.025064 0.18265 0.3305 0.021829
1462 0.023762 0.0083934 0.095692 0.17051 0.38071 0.0070499 0.12083 -0.12916 0.60434 -0.14043 -0.080439 0.082703 -0.0088766 0.32379 0.54978 0.038186
1463 0.085885 0.032191 0.10303 0.22509 0.40571 0.02085 0.13031 -0.10083 0.61399 -0.10374 -0.051386 0.095659 -0.0093295 0.58234 0.5916 0.033953
1464 0.086957 0.040329 0.081773 0.23139 0.3703 0.0034894 0.12395 -0.11143 0.72175 0.042626 -0.060882 0.070974 -0.0086725 0.65126 0.56822 0.02306
1465 0.13452 0.023847 0.067114 0.22841 0.38107 0.0011192 0.12532 -0.11833 0.79844 0.14086 -0.059619 0.079699 -0.025796 0.69438 0.58594 0.047607
1466 0.073673 0.040395 0.092254 0.30189 0.35387 0.006369 0.068255 -0.11423 0.73087 0.1527 -0.085466 0.049554 -0.015948 0.69199 0.49543 0.0058134
1467 0.045136 0.031042 0.047795 0.38245 0.34638 0.017009 0.088756 -0.11084 0.79368 0.15423 -0.088083 0.053919 -0.0048015 0.53412 0.36342 0.01182
1468 0.0093687 0.01741 0.059946 0.40003 0.31402 -0.019981 0.089617 -0.10774 0.84567 0.011431 -0.0863 0.030395 -0.017114 0.40947 0.26712 -0.0096928
1469 -0.011249 0.005728 0.054157 0.3638 0.32276 -0.0031417 0.065759 -0.13948 0.82393 -0.051452 -0.090336 0.0418 -0.035437 0.30547 0.27136 0.019454
1470 -0.010006 -0.012384 0.038487 0.30502 0.32337 -0.018042 0.04878 -0.15544 0.82774 -0.059826 -0.1027 0.019715 -0.03836 0.27752 0.2338 -0.023789
1471 -0.0029729 0.013374 0.051008 0.25483 0.30722 -0.037602 0.082401 -0.13754 0.94123 -0.06872 -0.08962 0.03807 -0.015643 0.2774 0.27679 0.016078
1472 0.0031999 -0.0073386 0.080369 0.24011 0.33644 -0.0036923 0.094043 -0.11152 1.0062 -0.056224 -0.066137 0.025685 -0.019996 0.2432 0.32494 0.032555
1473 0.0064327 0.027379 0.076839 0.23748 0.28867 -0.027733 0.069804 -0.14117 0.98102 -0.065658 -0.073253 0.055171 -0.0099094 0.24256 0.52667 0.0099816
1474 -0.011395 -0.005483 0.03212 0.20691 0.31192 -0.017703 0.080785 -0.14724 1.0153 -0.071021 -0.06339 0.034646 -0.023252 0.23778 0.58284 0.011318
1475 0.019948 0.023275 0.089491 0.2212 0.33752 -0.005503 0.087137 -0.11511 1.0544 -0.035215 -0.052167 0.070461 -0.0018054 0.25199 0.54934 0.013805
1476 -0.014059 -0.0092874 0.015052 0.1525 0.26639 -0.048773 0.024188 -0.1634 0.96726 -0.082409 -0.12258 -0.010464 -0.033408 0.1669 0.365 -0.041128
1477 0.011854 -0.0010996 0.066202 0.21753 0.29942 -0.016793 0.079339 -0.1355 1.0969 -0.035103 -0.074811 0.0038913 -0.0067413 0.21826 0.37549 -0.012821
1478 0.0049367 -0.018312 0.038583 0.18806 0.27467 -0.049624 0.038351 -0.16762 1.1559 0.097473 -0.099907 -0.028133 -0.036004 0.1598 0.27137 -0.026744
1479 0.045089 0.004906 0.030654 0.18906 0.27874 -0.026914 0.064202 -0.15323 1.1237 0.21636 -0.086494 -0.034738 -0.043767 0.18282 0.26351 -0.021637
1480 0.095572 0.019564 0.072474 0.17991 0.29217 -0.023384 0.053933 -0.13769 1.0185 0.23404 -0.079871 -0.0031931 -0.03529 0.17601 0.2582 -0.01234
1481 0.11646 0.0062616 0.053715 0.17002 0.25849 -0.038454 0.051955 -0.15003 0.96536 0.17899 -0.097548 -0.053868 -0.021593 0.14715 0.25504 -0.028363
1482 0.096448 0.015559 0.039406 0.15002 0.22349 -0.019795 0.060876 -0.14912 1.1487 0.1145 -0.077745 -0.051333 -0.016646 0.17369 0.26218 -0.0028265
1483 0.079261 0.0016072 0.033027 0.18648 0.2734 -0.039685 0.054357 -0.14869 1.135 0.019584 -0.099621 -0.023068 -0.040229 0.13958 0.26619 -0.04237
1484 0.027653 -0.010005 0.015427 0.16528 0.2243 -0.046355 0.054609 -0.14969 1.1873 -0.0061194 -0.070328 -0.032842 -0.016862 0.10155 0.27799 -0.022373
1485 0.015496 -0.016127 0.017888 0.16948 0.25619 -0.031035 0.06733 -0.15144 1.0507 -0.0057732 -0.087525 -0.048717 -0.023065 0.12832 0.24924 -0.030306
1486 0.015139 -0.015809 0.035359 0.16334 0.24419 -0.056325 0.056811 -0.15319 1.1367 -0.003097 -0.066122 -0.038222 -0.028098 0.12352 0.23451 -0.037209
1487 0.0095819 -0.013442 0.0070294 0.13681 0.2053 -0.061866 0.054723 -0.17098 1.2263 -0.015181 -0.080298 -0.068007 -0.036341 0.11838 0.2535 -0.036462
1488 -0.0020053 -0.019014 0.0118 0.13594 0.22563 -0.037436 0.018664 -0.15999 1.232 -0.0065046 -0.081145 -0.063032 -0.046924 0.1028 0.20487 -0.053945
1489 0.0017475 -0.016246 0.010241 0.14261 0.19692 -0.048236 0.024185 -0.16372 1.2092 0.17646 -0.094542 -0.071806 -0.033877 0.093126 0.18269 -0.066298
1490 -0.01856 -0.013648 -0.011358 0.10074 0.22321 -0.058596 0.015597 -0.1712 1.0612 0.25866 -0.085759 -0.077221 -0.03445 0.085409 0.20655 -0.044091
1491 -0.0061369 -0.0084805 0.029532 0.14142 0.2112 -0.040837 0.052208 -0.15171 0.9113 0.35023 -0.056386 -0.066026 -0.041803 0.075423 0.20574 -0.035575
1492 -0.017654 -0.020353 0.0067129 0.12891 0.17377 -0.062727 0.013169 -0.18101 0.78691 0.32666 -0.11023 -0.091021 -0.040306 0.055576 0.17124 -0.039178
1493 -0.015701 -0.029005 0.0037736 0.097402 0.18908 -0.061897 0.010111 -0.18138 0.71318 0.31708 -0.12586 -0.063626 -0.040429 0.037629 0.15387 -0.061811
1494 -0.018349 -0.010187 -0.0050357 0.10562 0.16498 -0.066977 0.018632 -0.16857 0.68963 0.14439 -0.088626 -0.07098 -0.061082 0.055613 0.16434 -0.013844
1495 -0.0047757 -0.0061493 0.012575 0.12617 0.21449 -0.071127 0.048863 -0.15638 0.67852 0.089839 -0.099853 -0.084665 -0.027085 0.056776 0.13547 0.26419
1496 0.0097571 -0.0046015 0.0077558 0.13981 0.17466 -0.059308 0.039125 -0.15264 0.67104 0.086545 -0.08882 -0.07343 -0.021068 0.06764 0.14477 0.30495
1497 0.0021199 -0.011544 0.0086465 0.12201 0.16817 -0.060538 0.028996 -0.1498 0.64768 0.058291 -0.069056 -0.084125 -0.050941 0.061003 0.16733 0.41883
1498 -0.0068373 0.0037341 0.0063072 0.10193 0.18849 -0.065938 0.032517 -0.14058 0.62723 0.059917 -0.056223 -0.07925 -0.024834 0.025046 0.16499 0.19171
1499 -0.017765 -0.0091181 0.010338 0.11915 0.14233 -0.077548 0.033719 -0.15939 0.61693 0.087724 -0.08291 -0.090924 -0.033017 0.0365 0.14571 0.069691
1500 -0.034302 -0.01364 -0.017571 0.093609 0.13452 -0.097569 0.0096499 -0.16497 0.58171 0.13833 -0.096617 -0.10239 -0.04003 -0.0035471 0.11188 0.015377
1501 -0.015979 -0.0042825 0.0082893 0.10748 0.13392 -0.088839 -0.0038088 -0.068913 0.51585 0.20472 -0.11148 -0.12858 -0.036743 0.016176 0.13499 -0.0037457
1502 0.0029339 -0.0060647 0.00456 0.10545 0.13322 -0.055859 0.047363 -0.036435 0.54617 0.37692 -0.06052 -0.061749 -0.017446 0.02354 0.13018 0.032091
1503 0.0038367 -0.013397 0.027021 0.15072 0.17848 -0.053309 0.048264 0.0064932 0.55015 0.35027 -0.077997 -0.062014 -0.042219 0.027503 0.12736 0.031118
1504 -0.028261 -0.038129 -0.015379 0.1044 0.1099 -0.10014 -0.016865 -0.023489 0.50333 0.44706 -0.082884 -0.12428 -0.065232 -0.016074 0.11837 0.24799
1505 -0.029178 -0.025721 -0.00094785 0.076266 0.11473 -0.09472 -0.015423 -0.028991 0.46855 0.30159 -0.088631 -0.10679 -0.045875 -0.0044203 0.095611 0.38991
1506 0.0022651 -0.020233 0.0062629 0.11027 0.13043 -0.09062 -0.0024321 -0.062233 0.45766 0.24139 -0.097987 -0.098608 -0.020368 0.007173 0.10889 0.43965
1507 -0.020902 -0.032736 0.00034357 0.065446 0.10442 -0.0857 -0.011631 -0.087585 0.47476 0.15681 -0.013984 -0.10007 -0.035261 -0.020654 0.097771 0.38132
1508 -0.025199 -0.024268 0.022164 0.071622 0.15547 -0.06339 0.0024805 -0.094537 0.44748 0.13392 0.070989 -0.10093 -0.035194 -0.01828 0.1261 0.25066
1509 -0.014557 -0.02522 -0.013075 0.088947 0.085504 -0.09347 0.0080819 -0.1163 0.42854 0.1232 0.082082 0.33994 -0.038197 -0.031957 0.14302 0.14116
1510 -0.041564 -0.039722 -0.036394 0.054532 0.1376 -0.085601 -0.010927 -0.10275 0.39088 0.11182 -0.030165 0.46244 -0.05763 -0.045604 0.11523 0.093196
1511 -0.041531 -0.024914 -0.0066436 0.096118 0.11149 -0.076341 0.00047453 -0.067403 0.40855 0.11694 -0.043191 0.55112 -0.023903 -0.03295 0.14737 0.096133
1512 -0.027218 -0.0095567 -0.021783 0.077833 0.13872 -0.086251 0.00094586 0.025805 0.40289 0.22094 -0.040668 0.41143 -0.035606 -0.014397 0.13577 0.10002
1513 -0.030595 -0.0082389 0.00086783 0.082798 0.099232 -0.077881 -0.016023 0.044553 0.32447 0.39845 -0.066165 0.14341 -0.038249 -0.025793 0.11136 0.18862
1514 -0.025453 -0.0010811 -0.0027815 0.071023 0.11983 -0.097412 -0.0087315 0.065361 0.36358 0.38591 -0.040552 0.073313 -0.044712 -0.03155 0.088012 0.47636
1515 -0.0081497 -0.0045133 0.0087793 0.12373 0.11617 -0.059142 0.02557 0.090259 0.37921 0.50354 -0.024478 0.077759 -0.0079747 -0.00027678 0.11092 0.52318
1516 0.0064631 -0.023276 0.02698 0.13148 0.15093 -0.071902 0.040601 0.12107 0.38222 0.44374 -0.023365 0.020284 -0.033288 -0.016493 0.098123 0.53245
1517 -0.023224 -0.011178 -0.0041793 0.079049 0.12386 -0.098652 0.010103 0.14825 0.35398 0.59603 -0.050912 0.020159 -0.019731 -0.0271 0.079573 0.3377
1518 -0.023811 -0.04527 0.00076138 0.072515 0.085686 -0.091582 -0.032026 0.10551 0.26224 0.57598 -0.070999 0.012734 -0.063684 -0.054687 0.047773 0.2149
1519 -0.020319 -0.026092 -0.026398 0.07852 0.11517 -0.077423 -0.0016148 0.1457 0.32232 0.64372 0.021484 0.025849 -0.061787 -0.053843 0.057933 0.16818
1520 -0.036776 -0.021644 -0.028577 0.060695 0.10182 -0.078713 -0.031954 0.18031 0.25203 0.54729 -0.010642 0.15027 -0.02085 -0.05585 0.073953 0.15809
1521 -0.011833 -0.024387 0.0037335 0.08444 0.084797 -0.070193 0.019348 0.23403 0.28696 0.48944 -0.011099 0.5017 -0.034993 -0.046927 0.10922 0.19002
1522 -0.00036011 -0.023179 -0.0058058 0.059046 0.093404 -0.088213 0.014499 0.27972 0.28146 0.43169 -0.030606 0.71231 -0.019256 -0.040733 0.096444 0.18072
1523 -0.016087 -0.042081 -0.0012151 0.098411 0.096051 -0.081434 0.0018205 0.31285 0.27508 0.37387 -0.016423 0.69322 -0.036239 -0.0203 0.1139 0.36891
1524 -0.0073945 -0.036933 0.0051656 0.084936 0.10438 -0.068904 0.020602 0.41143 0.26606 0.40821 -0.02884 0.72566 -0.032002 -0.038407 0.10119 0.58805
1525 -0.0068517 -0.020465 -0.0014136 0.094462 0.12392 -0.058034 0.022043 0.44817 0.261 0.64545 -0.014646 0.32023 -0.011825 -0.031943 0.091604 0.61612
1526 -0.018869 -0.022368 -0.011673 0.077307 0.082851 -0.097774 -0.017886 0.39214 0.19732 0.6727 0.035077 0.23953 -0.043198 -0.08932 0.035695 0.52022
1527 -0.028086 -0.05326 -0.0030822 0.026972 0.066708 -0.10147 -0.0080642 0.33853 0.22389 0.7191 0.1885 0.19819 -0.030261 -0.063237 0.050615 0.38302
1528 -0.030553 -0.028772 -0.023942 0.057107 0.10185 -0.087005 0.014617 0.32144 0.16487 0.72621 0.024583 0.18521 -0.027704 -0.072603 0.025775 0.24957
1529 -0.030891 -0.049454 -0.017741 0.056633 0.059292 -0.089735 -0.0081315 0.27449 0.17608 0.75565 -0.027713 0.15962 -0.023957 -0.08539 0.050145 0.21102
1530 -0.037178 -0.029276 -0.0318 0.044678 0.055049 -0.097695 -0.0105 0.25325 0.16293 0.73696 -0.03263 0.16785 -0.04395 -0.098016 0.027525 0.18931
1531 -0.025115 -0.026559 -0.019599 0.060043 0.10396 -0.073135 0.013841 0.29205 0.17786 0.78918 -0.030207 0.57287 -0.023313 -0.060443 0.095645 0.23278
1532 -0.035872 -0.051751 -0.010329 0.054919 0.11468 -0.055936 0.071662 0.31214 0.18021 0.86716 -0.0023638 0.82402 -0.039865 -0.08903 0.10991 0.23727
1533 -0.035009 -0.046493 -0.026688 0.042394 0.091159 -0.072166 0.082144 0.31774 0.1544 0.81472 0.076899 0.79133 -0.046598 -0.087306 0.067676 0.45111
1534 -0.025897 -0.043195 0.025003 0.090069 0.071486 -0.049466 0.10311 0.39845 0.20777 0.91042 0.21687 0.92269 -0.038971 -0.033023 0.13489 0.67098
1535 -0.016154 -0.022687 0.0033735 0.071784 0.089433 -0.070076 0.083406 0.52481 0.14566 0.77647 0.20214 0.91093 -0.033234 -0.0454 0.11465 0.63522
1536 -0.042101 -0.03682 0.0036942 0.03216 0.08443 -0.057956 -0.024452 0.56221 0.088 0.6008 0.15578 0.98837 -0.037297 -0.084786 0.060496 0.51928
1537 -0.024778 -0.032312 0.025375 0.075335 0.093307 -0.064257 0.018279 0.61076 0.13907 0.51838 0.14248 0.76135 -0.0025104 -0.060803 0.081606 0.38033
1538 -0.010425 -0.022874 0.039786 0.11341 0.086513 -0.040887 0.03242 0.60779 0.1566 0.52455 0.076206 0.51814 -0.011143 -0.03256 0.085047 0.3137
1539 -0.034753 -0.040376 -0.0017037 0.037186 0.06509 -0.068247 -0.011048 0.53579 0.10805 0.45203 0.010289 0.41048 -0.019936 -0.067686 0.028297 0.22857
1540 -0.05874 -0.067368 -0.003103 0.058081 0.049027 -0.10012 -0.015317 0.43479 0.077147 0.45012 0.0082319 0.37187 -0.044109 -0.10501 -0.00074303 0.20707
1541 -0.033927 -0.033541 0.00011771 0.060036 0.081884 -0.067868 0.00091442 0.41927 0.084769 0.46631 0.025905 0.38518 -0.021162 -0.07263 0.041187 0.24435
1542 -0.038494 -0.055653 0.016578 0.035641 0.048531 -0.076888 -0.024164 0.38732 0.056231 0.42898 0.15024 0.64145 -0.019595 -0.11966 0.010787 0.19877
1543 -0.035741 -0.045295 0.0016391 0.053327 0.078258 -0.037678 -0.00083292 0.38564 0.082813 0.45732 0.26217 0.98295 -0.030258 -0.093483 0.044557 0.23715
1544 -0.039189 -0.044067 0.02448 0.048102 0.066445 -0.059678 -0.0066516 0.40816 0.033125 0.43245 0.24941 1.0781 -0.024971 -0.0958 0.050568 0.20479
1545 -0.043786 -0.028239 -0.0010794 0.026167 0.068951 -0.086898 -0.0066403 0.42745 0.041757 0.39449 0.11904 1.1257 -0.0059143 -0.094386 0.058638 0.19733
1546 -0.070223 -0.065192 -0.0096987 0.022363 0.028048 -0.089939 -0.042219 0.4046 0.039659 0.37581 0.064451 1.0469 -0.039427 -0.10875 0.018438 0.17911
1547 -0.03778 -0.038804 0.026102 0.048978 0.059795 -0.050429 -0.011008 0.46511 0.059421 0.40366 0.086044 1.1417 -0.01459 -0.071789 0.081278 0.21931
1548 -0.030647 -0.020396 0.036013 0.061273 0.075712 -0.058639 0.0040337 0.61889 0.032802 0.39173 0.072468 1.2711 -0.016793 -0.049956 0.054198 0.20768
1549 -0.038755 -0.032338 -0.0027266 0.044078 0.054939 -0.071599 -0.016285 0.69286 0.020294 0.41535 0.067561 1.2035 -0.027636 -0.079113 0.074179 0.15516
1550 -0.049012 -0.04423 -0.0049459 0.036934 0.035246 -0.06545 -0.029714 0.63487 0.0037062 0.3862 0.23312 1.2875 -0.034379 -0.098339 0.048209 0.1462
1551 -0.053459 -0.026983 -0.0085852 0.024619 0.031453 -0.05226 -0.014732 0.60008 0.033558 0.34998 0.2931 1.3754 -0.035162 -0.10064 0.054569 0.14181
1552 -0.060726 -0.047915 -0.0039045 0.024064 0.049629 -0.01468 -0.031981 0.52654 0.0424 0.34396 0.25321 1.3257 -0.049515 -0.084743 0.051859 0.15996
1553 -0.037033 -0.021887 0.011566 0.07564 0.11562 0.13532 -0.0035296 0.41859 0.027662 0.33804 0.20972 1.305 -0.014828 -0.10238 0.076899 0.15456
1554 -0.052851 -0.063259 -0.020933 0.016985 0.048023 0.07089 -0.039338 0.35684 0.0087539 0.303 0.12283 1.2937 -0.054821 -0.14652 0.080119 0.12855
1555 -0.050508 -0.045061 -0.017832 0.04317 0.0916 0.26282 -0.031677 0.34775 -0.0078442 0.29716 0.09581 1.3123 -0.038734 -0.13071 0.06567 0.103
1556 -0.051495 -0.029374 -0.0056016 0.055595 0.082657 0.26246 -0.030126 0.38525 0.038838 0.29646 0.091833 1.3863 -0.048167 -0.1195 0.0657 0.11973
1557 -0.037962 -0.035296 -0.021111 0.040411 0.13707 0.33624 0.0015957 0.38565 -0.02234 0.29718 0.11735 1.4037 -0.03378 -0.10768 0.0841 0.11838
1558 -0.051639 -0.030168 -0.01708 0.075356 0.12425 0.47097 -0.025353 0.4367 -0.0016885 0.32564 0.18557 1.3432 -0.027663 -0.1027 0.06881 0.087256
1559 -0.051577 -0.05076 0.0023505 0.030841 0.075777 0.21639 -0.032672 0.60999 -0.0038566 0.29885 0.291 1.3717 -0.071176 -0.068899 0.0647 0.1084
1560 -0.052964 -0.032452 -0.0044188 0.044007 0.060004 0.097778 -0.02784 0.65143 0.0068453 0.28092 0.3887 1.3917 -0.060999 -0.11877 0.07034 0.10404
1561 -0.042521 -0.046235 -0.016098 0.041702 0.052891 0.059548 -0.020339 0.62932 -0.015823 0.26772 0.20744 1.3209 -0.041262 -0.10916 0.055681 0.10438
1562 -0.029388 -0.029317 0.014233 0.049097 0.050878 0.068338 0.00069234 0.60091 -0.019851 0.31567 0.13555 1.4778 -0.033015 -0.089319 0.056921 0.063564
1563 -0.066555 -0.056579 -0.035047 -0.0032375 -0.0032551 0.039348 -0.052116 0.49424 -0.028289 0.49197 0.1051 1.2752 -0.072968 -0.14707 0.036821 0.056041
1564 0.069237 -0.039151 0.011374 0.032078 0.045312 0.071467 -0.024985 0.42562 -0.056477 0.61124 0.11926 1.1364 -0.032751 -0.11174 0.050011 0.084008
1565 0.0991 -0.044263 6.4749e-05 0.015123 0.0060986 0.044737 -0.049254 0.33971 -0.062625 0.63132 0.10036 0.94702 -0.042854 -0.095579 0.034301 0.038555
1566 0.1604 -0.038096 0.0069455 0.0095383 0.016935 0.058157 -0.042172 0.33027 -0.054503 0.66287 0.10704 0.89499 0.051843 -0.080586 -0.0039585 0.061882
1567 0.15438 -0.018198 0.0081162 0.036054 0.027762 0.061057 -0.022331 0.35831 -0.027121 0.61579 0.18275 0.93374 0.1069 -0.11362 0.059652 0.070848
1568 0.14895 -0.02231 -0.012713 -0.0093211 0.016999 0.029627 -0.05127 0.30267 -0.047619 0.39428 0.35855 0.87097 0.19859 -0.15053 0.039662 0.036345
1569 0.11819 -0.012442 -0.0032624 0.030164 -0.00094393 0.0086663 -0.075548 0.28723 -0.056608 0.33027 0.34641 0.86566 0.24582 -0.13345 -0.003978 0.058622
1570 0.077574 0.0086156 0.0045483 0.037679 0.0071629 0.050816 -0.025047 0.37499 -0.072146 0.33315 0.28523 1.0958 0.28413 -0.10534 0.042442 0.044279
1571 0.030197 -0.043967 0.005679 0.030225 0.02421 0.065456 -0.0074757 0.52007 -0.054254 0.3424 0.18431 1.3279 0.20866 -0.12119 0.037522 0.068986
1572 0.01409 -0.040099 0.01805 0.02604 0.0021467 0.13668 -0.023764 0.53883 -0.054252 0.29078 0.14489 1.2959 0.14942 -0.13523 0.046893 0.039283
1573 0.0080327 -0.017141 0.02369 0.034475 0.032754 0.18143 -0.027613 0.52687 -0.0675 0.31015 0.13315 1.0061 0.069902 -0.11994 0.013003 0.04653
1574 0.00082549 -0.031843 0.032841 0.030801 0.03294 0.30375 -0.035432 0.4965 -0.10576 0.28204 0.090711 0.90232 0.043399 -0.13733 -0.0044571 0.024407
1575 0.0099183 -0.040185 0.031502 0.027456 0.041317 0.35124 -0.05122 0.44072 -0.10217 0.26982 0.099834 0.85041 0.035356 -0.12377 -0.015167 -0.013867
1576 0.018111 -0.032918 0.019203 0.043161 0.026404 0.29101 -0.025919 0.38368 -0.078494 0.28024 0.10781 0.87144 0.033783 -0.11706 0.0046233 0.06846
1577 0.0056639 -0.02218 0.026383 0.022936 0.007221 0.15088 -0.032068 0.31548 -0.078802 0.27765 0.12289 0.85558 0.03821 -0.13332 0.033743 0.36881
1578 0.011877 -0.016922 0.040014 0.015732 0.031008 0.11737 -0.017036 0.30052 -0.06893 0.28218 0.144 0.82832 0.050657 -0.11451 0.050074 0.42087
1579 -0.018331 -0.070064 -0.0063953 -0.0060329 -0.0076453 0.10361 -0.056495 0.23196 -0.12447 0.22971 0.087397 0.77703 0.018814 -0.16327 0.0052138 0.35276
1580 -0.020588 -0.057146 0.013915 -0.0061777 -0.020488 0.067864 -0.039634 0.23659 -0.12833 0.2243 0.10548 0.74831 0.028301 -0.15765 0.006184 0.18172
1581 0.0010551 -0.063219 0.028676 0.014938 -0.012302 0.067914 -0.050682 0.24606 -0.10622 0.22727 0.10493 0.74755 0.013898 -0.12086 0.019614 0.10383
1582 0.0013079 -0.025471 0.042807 0.023003 0.022325 0.094333 -0.035541 0.23646 -0.11896 0.30772 0.10948 0.71202 0.019205 -0.12084 0.020124 0.071692
1583 0.0042307 -0.026353 0.033908 0.012558 0.017812 0.046823 0.04378 0.3233 -0.11533 0.51441 0.13011 0.69113 0.031312 -0.12322 0.028284 0.074949
1584 -0.0046965 -0.018425 0.028638 0.0073635 0.013399 0.10007 0.099992 0.46168 -0.10301 0.60409 0.093783 0.71412 0.0083093 -0.15522 0.033885 0.077985
1585 0.023826 0.084703 0.037459 0.030969 0.015026 0.12584 0.13227 0.47132 -0.095107 0.62459 0.10633 0.72229 0.033456 -0.13841 0.025515 0.087672
1586 -1.0913e-05 0.11566 0.01707 0.032964 0.035883 0.18227 0.064974 0.44328 -0.12654 0.64665 0.08313 0.68769 0.019043 -0.10501 0.017995 0.059769
1587 -0.0013181 0.14078 0.03884 0.030419 0.04448 0.18492 0.012806 0.40609 -0.13522 0.54318 0.087303 0.63378 0.027 -0.11253 -0.0045448 0.071376
1588 0.0034347 0.13926 0.041281 0.038675 0.035756 0.24453 -0.018283 0.32268 -0.12084 0.36263 0.045866 0.61518 0.016407 -0.143 0.00078537 0.063543
1589 0.027507 0.11148 0.014402 0.04005 0.037583 0.33218 0.0043282 0.26545 -0.15641 0.32044 0.084779 0.62157 0.024274 -0.14712 -0.017574 0.07916
1590 0.11718 0.081912 0.025342 0.039095 0.05015 0.44141 0.00081956 0.25409 -0.098508 0.28171 0.084683 0.60697 0.019841 -0.13904 -0.014404 0.065257
1591 0.17006 0.031999 0.018233 0.036271 0.068077 0.4529 -0.037039 0.2064 -0.13818 0.28802 0.067096 0.58162 0.0046784 -0.14689 -0.0029441 0.049264
1592 0.16879 0.0036471 -0.0070061 0.032056 0.060284 0.39511 -0.055428 0.18532 -0.15698 0.23967 0.011669 0.55256 -0.0024646 -0.17209 -0.059134 0.02983
1593 0.21824 0.0057449 0.0052746 0.0082511 0.034191 0.21795 -0.018536 0.18668 -0.14754 0.28099 0.056772 0.55998 0.0098324 -0.13831 -0.023434 0.035877
1594 0.24714 0.028293 0.028835 0.027106 0.0098076 0.1447 -0.012195 0.20449 -0.14644 0.2485 0.033456 0.5464 0.010159 -0.1276 -0.053334 0.018294
1595 0.23235 0.019641 -0.007054 0.016302 0.0028844 0.15887 -0.033834 0.19727 -0.149 0.23288 0.1863 0.52198 -0.018964 -0.1399 -0.012203 0.029911
1596 0.16589 0.020208 0.00073676 0.052137 0.047171 0.15112 -0.014352 0.19183 -0.14935 0.25469 0.23182 0.53937 0.0090335 -0.1384 -0.0027132 0.027538
1597 0.0969 0.022906 0.0022375 0.037132 0.027068 0.15078 -0.0024711 0.26539 -0.13362 0.26858 0.3066 0.5064 -0.0007995 -0.13008 -0.021253 0.038725
1598 0.066073 -0.0096261 -0.011022 0.0065775 -0.018535 0.1053 -0.04587 0.36527 -0.15813 0.22482 0.1353 0.42811 -0.0054925 -0.14588 -0.056053 -0.021888
1599 0.11666 0.044252 0.048779 0.026193 0.032692 0.13115 0.012842 0.40893 -0.13918 0.32795 0.086442 0.48594 0.010275 -0.12296 -0.036163 0.039829
1600 0.24374 0.030399 0.0063896 0.069848 0.011129 0.14084 0.0048229 0.41665 -0.13769 0.39749 0.097635 0.46811 0.0056015 -0.12495 -0.044273 0.031675
1601 0.32666 0.038797 0.03919 0.0054734 -0.023064 0.11724 -0.025506 0.33326 -0.15163 0.52768 0.081928 0.45376 -0.0098414 -0.12707 -0.019722 -0.013848
1602 0.38196 0.038455 0.024441 0.012679 -0.0048175 0.13538 -0.041904 0.24371 -0.15882 0.57285 0.079831 0.41931 -0.0068444 -0.13958 -0.055742 -0.0013808
1603 0.37585 0.032423 0.010952 0.035434 0.013709 0.14087 -0.038193 0.18701 -0.15647 0.62419 0.096364 0.43007 0.0039026 -0.14704 -0.028552 0.0027361
1604 0.34407 0.078811 0.027792 0.068199 0.027846 0.11816 -0.0019818 0.18733 -0.15153 0.41916 0.2215 0.4014 0.0055996 -0.12275 -0.047782 0.013163
1605 0.31884 0.13986 0.038663 0.051215 0.00030304 0.1423 -0.02815 0.19441 -0.17784 0.32013 0.34113 0.39823 0.011787 0.18852 -0.018522 -0.01474
1606 0.26124 0.16684 0.010704 0.02858 -0.03076 0.092728 -0.047499 0.16756 -0.1736 0.27297 0.36879 0.35468 -0.0022964 0.23683 -0.055101 -0.030633
1607 0.19492 0.19679 0.022755 0.011545 -0.0037232 0.11653 -0.022758 0.17711 -0.16108 0.2479 0.22686 0.36289 0.026341 0.32842 -0.040161 -0.023246
1608 0.17378 0.18753 0.048465 0.05507 0.014804 0.10841 -0.029957 0.19392 -0.16508 0.27764 0.17861 0.36055 0.21161 0.38628 -0.031001 0.024811
1609 0.15315 0.19495 0.028596 -0.022554 -0.01855 0.091337 -0.074565 0.1554 -0.17147 0.19867 0.088674 0.29757 0.27893 0.32549 -0.080971 -0.043943
1610 0.15006 0.13066 0.035577 0.016971 -0.0049227 0.082847 -0.024184 0.15711 -0.15297 0.22163 0.10498 0.31233 0.25965 0.15502 -0.024521 -0.018026
1611 0.15995 0.090925 0.039057 0.033346 0.0084342 0.089947 -0.026093 0.14398 -0.13842 0.21897 0.13744 0.323 0.28198 0.066085 -0.023791 -0.021909
1612 0.19866 0.048503 0.026958 0.014672 -0.032519 0.070217 -0.062941 0.11105 -0.16993 0.18509 0.10012 0.2743 0.23468 -0.0052216 -0.06587 -0.047832
1613 0.28047 0.047021 0.033679 0.031057 0.00099792 0.069867 -0.0451 0.13883 -0.15597 0.21231 0.16134 0.2638 0.1893 0.030572 -0.04996 -0.024615
1614 0.29033 0.032919 0.0025895 -0.0085679 -0.033835 0.048816 -0.070539 0.073226 -0.18872 0.15825 0.27404 0.25905 0.11169 -0.033335 -0.07388 -0.049218
1615 0.31192 0.055556 0.0174 0.0088074 -0.0045784 0.034876 -0.050397 0.087004 -0.18741 0.18276 0.32886 0.27018 0.086717 -0.021152 -0.06145 -0.058211
1616 0.35922 0.068634 0.021941 0.014413 -0.015181 0.031956 -0.044486 0.082252 -0.16145 0.17391 0.30122 0.26425 0.074194 -0.011278 -0.04905 -0.038994
1617 0.4369 0.086052 0.046092 0.016348 0.0044054 0.063936 -0.036515 0.08467 -0.15903 0.16052 0.17348 0.24837 0.10604 0.0097452 -0.0448 -0.027028
1618 0.38921 0.06279 0.032412 0.029633 0.0034622 0.047636 -0.032113 0.095888 -0.13302 0.19229 0.14243 0.26958 0.10371 0.00093855 -0.041649 -0.035471
1619 0.30999 0.087138 -0.0074669 -0.012601 -0.025011 0.0051653 -0.089362 0.053616 -0.2059 0.13622 0.058506 0.19515 0.066725 -0.068478 -0.11369 -0.081454
1620 0.28111 0.19428 0.028324 0.015324 0.11378 0.037335 -0.046221 0.082044 -0.18214 0.13709 0.096779 0.20073 0.071692 0.058835 -0.052199 -0.050957
1621 0.21065 0.21561 0.021955 0.012109 0.12407 0.0090548 -0.073649 0.080452 -0.17968 0.13181 0.068582 0.18846 0.063419 0.21163 -0.072379 -0.05317
1622 0.17827 0.20586 -0.0030348 0.00010438 0.19916 0.023265 -0.087708 0.06318 -0.21771 0.10481 0.088496 0.1783 0.12173 0.2882 -0.062089 -0.076393
1623 0.20553 0.25382 0.036016 0.05006 0.20243 0.042674 -0.038757 0.057108 -0.18121 0.13725 0.18253 0.21635 0.2783 0.38552 -0.050189 -0.043206
1624 0.22619 0.25021 0.028517 0.034315 0.23378 0.049414 -0.031665 0.068946 -0.19861 0.128 0.31707 0.18854 0.39052 0.50151 -0.038938 -0.043549
1625 0.2006 0.22265 0.034807 -0.01206 0.16666 0.022114 -0.033764 0.026934 -0.20241 0.11684 0.38024 0.14329 0.35297 0.34991 -0.040358 -0.043613
1626 0.20972 0.1596 0.0067381 0.026396 0.070617 0.034154 -0.052013 0.040232 -0.21144 0.089952 0.28333 0.14639 0.33366 0.20755 0.013962 -0.076676
1627 0.30539 0.14389 0.047179 0.025451 0.068994 0.023004 -0.046641 0.032239 -0.18088 0.098338 0.17878 0.184 0.34382 0.14122 0.057922 -0.039689
1628 0.32346 0.1113 0.012349 0.012796 0.022441 -0.010547 -0.08696 0.0096374 -0.21968 0.070394 0.13476 0.12372 0.27393 0.071092 0.0081924 -0.063112
1629 0.39915 0.11184 0.02672 0.035161 0.049588 0.017443 -0.063899 0.024245 -0.19498 0.09452 0.12949 0.1148 0.22532 0.12662 -0.026097 -0.056155
1630 0.41413 0.092203 -0.029109 0.00065668 0.0068345 -0.0064271 -0.087677 -0.010277 -0.25684 0.055196 0.091651 0.11498 0.18179 0.048669 -0.074037 -0.10789
1631 0.4039 0.089611 0.029342 0.017242 0.017561 7.2647e-05 -0.057836 -0.0072987 -0.22161 0.072503 0.082804 0.10409 0.14187 0.063652 -0.060137 -0.083731
1632 0.43662 0.10352 -0.0087677 0.024397 0.049288 0.010652 -0.067535 0.024929 -0.20254 0.066789 0.12493 0.094436 0.13445 0.11332 -0.033367 -0.045284
1633 0.34991 0.14791 -0.008327 0.011643 0.039895 0.0099322 -0.062173 0.011477 -0.21495 0.052315 0.098761 0.092471 0.11839 0.21248 -0.037597 -0.091327
1634 0.25108 0.19043 -0.0042463 -0.0087722 0.009322 -0.026618 -0.076232 -0.015405 -0.23936 0.016181 0.11339 0.048307 0.20381 0.41646 -0.061667 -0.087541
1635 0.26775 0.26325 0.010514 0.019713 0.071669 0.020192 -0.021631 0.063663 -0.16233 0.065917 0.19714 0.080162 0.31954 0.52755 -0.025606 -0.034704
1636 0.24415 0.28794 0.016815 0.025998 0.052256 0.041582 -0.044599 0.017911 -0.21789 0.056384 0.28631 0.090197 0.39949 0.5552 -0.017306 -0.089797
1637 0.24176 0.25625 -0.014094 -0.015536 0.036423 0.0027313 -0.060278 0.009959 -0.23864 0.04784 0.25631 0.076872 0.41156 0.51515 0.0070639 -0.10108
1638 0.23883 0.27855 -0.025723 0.026489 0.062129 0.061291 -0.045047 0.022057 -0.19333 0.046156 0.23645 0.084837 0.46221 0.44248 0.073084 -0.083143
1639 0.22214 0.24732 -0.019453 0.0042043 0.090356 0.28539 -0.089465 -0.0086951 -0.2608 0.024402 0.11513 0.034183 0.35505 0.26106 0.030204 -0.11614
1640 0.23596 0.24705 0.014418 0.05074 0.25651 0.38239 -0.032514 0.0040129 -0.20387 0.031849 0.12983 0.098098 0.36145 0.2424 0.044364 -0.059899
1641 0.24457 0.236 -0.0012713 0.065295 0.33817 0.59022 -0.0072626 0.010011 -0.19468 0.050445 0.14868 0.063723 0.31117 0.24953 0.015045 -0.057062
1642 0.28935 0.16957 -0.0086506 0.04853 0.42851 0.53771 0.048969 0.010949 -0.20896 0.028071 0.1217 0.072788 0.22672 0.21851 -0.0044752 -0.073196
1643 0.38656 0.15509 -0.03234 0.052605 0.43547 0.54905 0.07796 0.024617 -0.19561 0.022247 0.14246 0.061183 0.20131 0.26859 0.002825 -0.060599
1644 0.46306 0.15099 -0.016719 0.013701 0.30255 0.28818 0.042601 -0.0070553 -0.23596 -0.0033267 0.083456 0.033439 0.17313 0.40244 -0.047635 -0.12611
1645 0.49363 0.15627 -0.025068 0.047676 0.36075 0.24363 0.077243 0.0097226 -0.19857 0.01939 0.1117 0.0083538 0.21805 0.58993 -0.026565 -0.054015
1646 0.44592 0.16581 -0.016788 0.046401 0.34359 0.18245 0.010854 0.022741 -0.18515 0.021796 0.13544 0.043109 0.20474 0.6675 -0.0037045 -0.059488
1647 0.3883 0.25635 -0.029847 0.042977 0.29172 0.2654 0.0098953 0.023019 -0.19788 0.009252 0.088236 0.015844 0.1853 0.67557 -0.023644 -0.081831
1648 0.32001 0.32079 -0.023126 0.035702 0.25054 0.3033 -0.015513 -0.0058035 -0.23384 0.011858 0.11227 0.033869 0.34175 0.60947 0.060106 -0.10209
1649 0.26123 0.29484 -0.024796 0.038257 0.24582 0.33557 -0.038142 -0.035336 -0.22881 -0.019546 0.082012 -0.0053954 0.42426 0.44728 0.12058 -0.088187
1650 0.23805 0.2839 -0.044575 0.022822 0.24643 0.48774 -0.027091 -0.028008 -0.23432 -0.022269 0.090826 0.01183 0.43647 0.35377 0.13821 -0.07249
1651 0.24159 0.27567 -0.010414 0.072388 0.26496 0.61181 -0.011779 -0.021 -0.21751 0.010347 0.12466 -0.006505 0.39875 0.30363 0.14515 -0.067594
1652 0.22138 0.2728 -0.021753 0.041203 0.27551 0.63342 -0.041648 -0.031942 -0.25561 0.004043 0.058872 -0.01873 0.39033 0.25907 0.032597 -0.10389
1653 0.25092 0.29769 0.0055072 0.052848 0.45156 0.72203 0.0098733 -0.016954 -0.22119 0.020349 0.10086 -0.024915 0.38462 0.26868 0.035657 -0.0705
1654 0.26056 0.30228 -0.022472 0.062574 0.53413 0.65775 0.015955 -0.036636 -0.18599 0.015805 0.11173 -0.023229 0.31414 0.26809 0.019867 -0.067383
1655 0.26521 0.2379 -0.039031 0.026859 0.49178 0.47343 -0.011574 -0.056188 -0.22079 -0.030178 0.073862 -0.036294 0.26653 0.20206 -0.038103 -0.10634
1656 0.31547 0.21761 -0.064001 0.0025141 0.47636 0.34497 0.012947 -0.07465 -0.25551 -0.037402 0.050295 -0.035979 0.18265 0.19068 -0.036323 -0.11057
1657 0.42567 0.19114 -0.04718 0.013809 0.43996 0.31724 0.059759 -0.078632 -0.24338 -0.036606 0.024978 -0.039504 0.21059 0.1889 0.10505 -0.11335
1658 0.49142 0.19766 -0.0049792 0.018095 0.4883 0.3179 0.14215 -0.035584 -0.20109 -0.02368 0.082171 -0.017949 0.22818 0.18608 0.24413 -0.099485
1659 0.44998 0.20499 -0.025179 0.03345 0.40885 0.30461 0.15175 -0.072156 -0.22802 -0.019904 0.048054 -0.060193 0.19943 0.18763 0.25226 -0.10559
1660 0.43645 0.2986 -0.017498 0.077285 0.48709 0.56369 0.15385 -0.049998 -0.21938 -0.023877 0.080428 -0.0092283 0.27461 0.2133 0.21042 -0.085322
1661 0.30964 0.32642 -0.047927 0.023641 0.51731 0.66967 0.061364 -0.06644 -0.24379 -0.051291 0.042861 -0.038823 0.37241 0.15596 0.12282 -0.11054
1662 0.30404 0.37052 0.0017436 0.068436 0.68588 0.79293 0.069265 -0.049152 -0.22234 0.009775 0.044854 -0.017878 0.5172 0.19342 0.11987 -0.073938
1663 0.26005 0.33524 0.0018043 0.081671 0.6978 0.81629 0.041017 -0.066124 -0.2086 -0.016419 0.074367 -0.038583 0.46757 0.23162 0.082068 -0.086081
1664 0.24252 0.33755 -0.030065 0.056796 0.64156 0.74889 0.023478 -0.055036 -0.23219 -0.044163 0.037711 -0.062758 0.50166 0.51987 0.043969 -0.11732
1665 0.23331 0.32552 -0.036314 0.042812 0.62743 0.60933 -0.0036407 -0.076728 -0.25368 -0.055256 0.028334 -0.093282 0.451 0.60084 -0.0082012 -0.10962
1666 0.24368 0.29508 -0.0010935 0.053797 0.56234 0.49816 0.017351 -0.08042 -0.24782 -0.02854 0.019837 -0.091257 0.38484 0.67105 0.092569 -0.09596
1667 0.23438 0.2871 -0.013623 0.045032 0.49896 0.40211 0.017742 -0.070162 -0.24268 -0.062684 0.05177 -0.078192 0.33664 0.69502 0.24627 -0.11917
1668 0.26172 0.23165 -0.023992 0.045828 0.50811 0.36803 0.028763 -0.058484 -0.26108 -0.046648 0.043723 -0.067447 0.27504 0.60909 0.27395 -0.12449
1669 0.30312 0.19446 -0.0042114 0.044403 0.62397 0.37353 0.055825 -0.064206 -0.25921 -0.043092 0.037457 -0.096902 0.24206 0.46165 0.24915 -0.12034
1670 0.33559 0.15673 -0.056731 0.015388 0.66622 0.38431 0.11552 -0.078419 -0.28455 -0.087735 0.01263 -0.10445 0.18993 0.32876 0.17874 -0.17251
1671 0.35572 0.1686 -0.02769 0.052123 0.63889 0.62263 0.21171 -0.078551 -0.24573 -0.062249 0.014133 -0.11164 0.2205 0.27881 0.14158 -0.10778
1672 0.41845 0.16317 -0.042199 0.019139 0.62145 0.72469 0.17355 -0.090213 -0.23619 -0.087283 0.0064963 -0.13665 0.21335 0.23251 0.07956 -0.12036
1673 0.43968 0.20107 -0.0087386 0.073464 0.68299 0.86604 0.18711 -0.070125 -0.25718 -0.038857 0.024809 -0.10283 0.22157 0.26528 0.08901 -0.133
1674 0.41088 0.19977 -0.014138 0.047379 0.7063 0.85125 0.12716 -0.068177 -0.23785 -0.053891 0.029623 -0.084636 0.22505 0.25915 0.07464 -0.11373
1675 0.28081 0.22655 -0.029547 0.029675 0.67333 0.74854 0.048293 -0.097019 -0.27259 -0.072014 0.0012059 -0.14001 0.20451 0.18587 0.036011 -0.12118
1676 0.28374 0.33832 0.0043936 0.06343 0.67816 0.63092 0.078584 -0.072101 -0.212 -0.040018 0.049269 -0.11233 0.2486 0.23575 0.15609 -0.081082
1677 0.23013 0.29186 -0.036186 0.033165 0.65946 0.44385 0.049185 -0.082063 -0.23039 -0.071892 0.00094233 -0.11115 0.26306 0.16576 0.25211 -0.090265
1678 0.27024 0.3663 -0.00034503 0.07733 0.63593 0.42613 0.081097 -0.075775 -0.21939 -0.056806 0.063446 -0.052135 0.3363 0.205 0.33886 -0.096008
1679 0.24534 0.31806 -0.0066343 0.040056 0.56675 0.3928 0.073288 -0.083267 -0.24658 -0.040829 0.016739 -0.10605 0.28012 0.20589 0.33045 -0.11271
1680 0.22218 0.28636 -0.022294 0.067511 0.51957 0.41703 0.055169 -0.10065 -0.23089 -0.052833 0.033782 -0.14315 0.29518 0.18619 0.2124 -0.086944
1681 0.22299 0.25153 -0.033013 0.17977 0.49396 0.43597 0.1369 -0.078101 -0.23506 -0.059587 0.0056152 -0.14332 0.27694 0.17003 0.12954 -0.10782
1682 0.21948 0.18116 -0.019142 0.2315 0.42227 0.40109 0.20971 -0.10307 -0.23595 -0.090521 0.012328 -0.15271 0.23938 0.1747 0.10057 -0.12309
1683 0.23866 0.17383 -0.0078815 0.24506 0.43924 0.41731 0.28089 -0.082975 -0.25066 -0.090135 -0.0018084 -0.1281 0.21753 0.1593 0.086042 -0.099843
1684 0.26716 0.18266 -0.021081 0.21106 0.4341 0.40919 0.26881 -0.11231 -0.25621 -0.076248 -0.017285 -0.16389 0.20648 0.14327 0.070352 -0.13875
1685 0.31383 0.17462 -0.03327 0.1243 0.41977 0.55277 0.23316 -0.11056 -0.23119 -0.095392 -0.031712 -0.14343 0.17267 0.13616 0.059242 -0.12603
1686 0.30569 0.17627 -0.034119 0.12727 0.53545 0.7112 0.22664 -0.086711 -0.20646 -0.074556 0.0017113 -0.12674 0.21085 0.16456 0.29835 -0.069623
1687 0.30076 0.14375 -0.025899 0.086798 0.62081 0.7819 0.12737 -0.094393 -0.26328 -0.06971 -0.012106 -0.14321 0.1625 0.11525 0.3223 -0.10196
1688 0.27205 0.17138 -0.0058679 0.10578 0.64499 0.70792 0.11285 -0.095565 -0.24921 -0.079174 -0.010742 -0.15772 0.19095 0.11968 0.30384 -0.098149
1689 0.25375 0.15197 -0.017597 0.11374 0.61917 0.49372 0.12936 -0.087947 -0.24161 -0.060957 0.0075909 -0.15457 0.17872 0.15126 0.2984 -0.072052
1690 0.21997 0.11985 -0.0072965 0.10206 0.5376 0.39258 0.10186 -0.099369 -0.24254 -0.070021 -0.026486 -0.15967 0.16579 0.12617 0.14454 -0.10213
1691 0.216 0.14106 -0.0060958 0.090849 0.46471 0.37215 0.1016 -0.10045 -0.22303 -0.052075 -0.023163 -0.19202 0.17269 0.11564 0.089703 -0.11515
1692 0.19345 0.11713 -0.017125 0.084244 0.39766 0.36102 0.067905 -0.11146 -0.25082 -0.10183 -0.040969 -0.20068 0.13814 0.10724 0.068084 -0.1197
1693 0.18053 0.097185 -0.036764 0.07765 0.38348 0.33642 0.10437 -0.12269 -0.24756 -0.083613 -0.0085262 -0.19525 0.13965 0.06314 0.098824 -0.11468
1694 0.20307 0.11946 -0.028904 0.079715 0.41393 0.38383 0.2351 -0.082448 -0.035919 -0.046896 -0.011093 -0.17712 0.17544 0.083223 0.095154 -0.10257
1695 0.20253 0.13795 -0.003063 0.09634 0.38805 0.36111 0.28767 -0.07569 0.047742 -0.05664 -0.03277 -0.15762 0.16989 0.10348 0.12824 -0.10827
1696 0.18072 0.1112 -0.017202 0.060516 0.34934 0.32308 0.27001 -0.10968 0.12369 -0.098284 -0.0050566 -0.19191 0.12453 0.05376 0.20882 -0.11512
1697 0.18161 0.11121 -0.0052915 0.069091 0.38345 0.33155 0.27405 -0.11606 0.027096 -0.079788 -0.00055338 -0.17711 0.15292 0.075633 0.40221 -0.13176
1698 0.17809 0.11404 -0.017421 0.093036 0.35645 0.30738 0.23446 -0.10134 -0.11772 -0.079292 -0.0026502 -0.16561 0.11573 0.051417 0.34382 -0.11114
1699 0.19409 0.098231 0.0036799 0.072651 0.38762 0.30524 0.14978 -0.11327 -0.13534 -0.097845 0.0031331 -0.1801 0.10683 0.05067 0.29046 -0.12054
1700 0.17876 0.098049 -0.028789 0.040157 0.32971 0.29048 0.093436 -0.1209 -0.17967 -0.095279 -0.036554 -0.2096 0.1113 0.049103 0.16991 -0.1299
1701 0.25226 0.10296 0.020271 0.079522 0.34012 0.30239 0.11255 -0.11512 -0.16625 -0.088723 -0.014411 -0.20427 0.13381 0.073507 0.14081 -0.10864
1702 0.24511 0.10356 0.020062 0.043617 0.34392 0.31979 0.11361 -0.12812 -0.1849 -0.082597 -0.062277 -0.19982 0.11066 0.03779 0.10245 -0.12625
1703 0.23812 0.098763 0.011703 0.059073 0.361 0.31969 0.10519 -0.12145 -0.17968 -0.1045 -0.042414 -0.19274 0.084914 0.053794 0.10524 -0.080066
1704 0.20634 0.10562 0.037773 0.078298 0.31162 0.29165 0.10202 -0.12963 -0.18188 -0.096714 -0.027581 -0.1924 0.097961 0.016567 0.11202 -0.091189
1705 0.13092 0.078068 -0.0094959 0.014313 0.28027 0.25361 0.1309 -0.16251 -0.22458 -0.1347 -0.073228 -0.22112 0.093718 -0.02817 0.075356 -0.12296
1706 0.13049 0.086046 0.022865 0.064988 0.31269 0.27024 0.23941 -0.13412 -0.17443 -0.11582 -0.050564 -0.21144 0.10857 0.018984 0.16924 -0.092705
1707 0.14029 0.073964 0.025556 0.058574 0.30475 0.29249 0.30099 -0.11997 -0.19662 -0.10715 -0.047901 -0.1884 0.087472 -0.018663 0.33022 -0.1057
1708 0.14208 0.077402 0.0096663 0.074719 0.29707 0.29068 0.3001 -0.11722 -0.13874 -0.10314 -0.020168 -0.19909 0.066029 0.01796 0.39044 -0.10188
1709 0.14372 0.076329 0.009877 0.067944 0.27577 0.27079 0.27851 -0.13593 0.099019 -0.10273 -0.046375 -0.21104 0.076406 0.0074136 0.31465 -0.088805
1710 0.12767 0.088197 0.0019277 0.04037 0.27271 0.25349 0.15888 -0.12551 0.092391 -0.11275 -0.051362 -0.23084 0.092263 -0.035233 0.14915 -0.10134
1711 0.1118 0.061685 0.027568 0.063685 0.24927 0.23287 0.13575 -0.12254 0.28148 -0.097411 -0.071658 -0.22737 0.06772 -0.01727 0.096877 -0.12548
1712 0.13033 0.080083 0.025489 0.06301 0.30114 0.23837 0.14871 -0.13028 0.29918 -0.086295 -0.023385 -0.20829 0.098127 0.0096037 0.15098 -0.041744
1713 0.10012 0.038841 -0.02032 0.036675 0.23991 0.17711 0.091793 -0.16431 0.34339 -0.135 -0.066782 -0.25812 0.057614 -0.013933 0.082417 -0.10802
1714 0.13677 0.071228 0.0060905 0.062661 0.25272 0.21041 0.11561 -0.13444 0.16216 -0.11309 -0.036499 -0.22795 0.070291 -0.01578 0.12854 -0.09466
1715 0.08537 0.025116 -0.012319 -0.003054 0.26483 0.18959 0.10187 -0.15312 -0.019089 -0.1243 -0.050866 -0.25253 0.055068 -0.073406 0.12325 -0.11659
1716 0.1217 0.059894 0.015872 0.051381 0.25596 0.22724 0.16163 -0.12101 0.0032325 -0.10354 -0.0096223 -0.20811 0.054855 -0.015063 0.13753 -0.064116
1717 0.096186 0.032782 0.00082266 0.054317 0.24475 0.42964 0.18161 -0.16823 -0.071116 -0.14213 -0.074339 -0.26401 0.065272 -0.07483 0.088958 -0.10369
1718 0.1003 0.05288 0.010793 0.064482 0.29006 0.52664 0.28305 -0.14202 -0.057274 -0.12311 -0.055476 -0.23592 0.051039 -0.050716 0.072538 -0.092333
1719 0.094291 0.046597 0.010654 0.062407 0.319 0.58789 0.31573 -0.13665 -0.034252 -0.12027 -0.043033 -0.22811 0.054216 -0.074693 0.11585 -0.11016
1720 0.11812 0.065115 0.025955 0.083042 0.29731 0.63641 0.31268 -0.13007 0.13872 -0.1301 -0.069069 -0.23925 0.064903 -0.037989 0.073358 -0.082899
1721 0.079517 0.029663 0.029726 0.11082 0.24888 0.37855 0.24289 -0.15513 0.28844 -0.1219 -0.061926 -0.25768 0.03297 -0.050606 0.091849 -0.10535
1722 0.08419 0.046971 0.042666 0.15866 0.20991 0.29868 0.18015 -0.12146 0.33686 -0.11084 -0.058513 -0.24565 0.046667 -0.069123 0.060689 -0.10043
1723 0.086493 0.028639 0.029007 0.1943 0.21632 0.28202 0.14126 -0.13386 0.43328 -0.12427 -0.04467 -0.25174 0.062394 -0.075639 0.064519 -0.098088
1724 0.094995 0.060166 0.031698 0.28454 0.24105 0.29317 0.17114 -0.1206 0.50619 -0.11038 -0.044697 -0.23826 0.066351 -0.041906 0.067439 -0.070311
1725 0.081198 0.035284 0.029878 0.23946 0.20256 0.27542 0.15178 -0.1276 0.51922 -0.11588 -0.064183 -0.24852 0.036598 -0.055803 0.084729 -0.092134
1726 0.089831 0.029092 0.038669 0.17417 0.20955 0.28149 0.13833 -0.13967 0.4443 -0.11504 -0.05083 -0.2368 0.040625 -0.034069 0.04372 -0.11082
1727 0.059024 0.03901 0.0072298 0.095019 0.19273 0.25025 0.12893 -0.13731 0.26391 -0.12515 -0.079647 -0.2927 0.043972 -0.076966 0.0068297 -0.13082
1728 0.053017 0.024218 -0.0045595 0.093835 0.16851 0.2636 0.23788 -0.11337 0.15149 -0.12517 -0.080034 -0.2732 0.044629 -0.081493 0.02922 -0.10011
1729 0.066829 0.050155 0.0069512 0.11564 0.18591 0.266 0.33261 -0.078079 0.1134 -0.12237 -0.060381 -0.28792 0.045887 -0.079539 0.04718 -0.081567
1730 0.045942 -0.011127 -0.0034981 0.10008 0.1861 0.38256 0.33737 -0.039801 0.097439 -0.14431 -0.079547 -0.2652 0.0035335 -0.083936 0.0042902 -0.12362
1731 0.066485 0.021371 0.054163 0.12129 0.22614 0.5588 0.37941 -0.033383 0.12206 -0.13846 -0.058554 -0.25633 0.016071 -0.082263 0.06086 -0.091003
1732 0.050918 7.8773e-05 0.024703 0.087906 0.2697 0.68607 0.35923 -0.025795 0.078793 -0.13319 -0.058031 -0.25891 0.026368 -0.084009 0.049791 -0.087616
1733 0.055301 0.040477 0.008954 0.10997 0.24493 0.71543 0.27747 -0.065597 0.34436 -0.12052 -0.065698 -0.26458 0.033075 -0.081486 0.023721 -0.13498
1734 0.040193 0.0016744 0.0053447 0.12478 0.27695 0.66876 0.20164 -0.10438 0.51646 -0.12307 -0.095074 -0.27959 0.019472 -0.083933 0.014391 -0.11341
1735 0.035216 0.033462 0.031915 0.21981 0.26162 0.77195 0.19161 -0.12533 0.55802 -0.14758 -0.081161 -0.25847 0.029389 -0.10231 0.011401 -0.12376
1736 0.038769 0.0185 -0.0011538 0.2266 0.20901 0.49654 0.14043 -0.1303 0.66041 -0.15911 -0.081668 -0.28862 0.010586 -0.10177 0.010851 -0.13064
1737 0.021812 -0.011302 0.0075869 0.24588 0.16708 0.344 0.1474 -0.15862 0.63015 -0.16265 -0.10672 -0.29657 -0.017467 -0.089672 -0.00025857 -0.14019
1738 0.045515 -0.017284 0.0025776 0.32005 0.19561 0.35323 0.18985 -0.12286 0.66052 -0.11998 -0.091202 -0.28113 0.0163 0.10025 -0.012268 -0.11431
1739 0.023897 -0.0059066 -0.0036117 0.31569 0.12579 0.34624 0.22396 -0.12292 0.47744 -0.14024 -0.10248 -0.30856 -0.011653 0.27495 -0.023108 -0.13484
1740 0.02185 -0.0010188 0.014909 0.31528 0.14395 0.32894 0.28732 -0.11008 0.42113 -0.14226 -0.1125 -0.31182 0.0074537 0.3635 -0.001388 -0.11221
1741 0.012883 0.008269 -0.0097003 0.25521 0.13788 0.32464 0.32233 -0.10434 0.27327 -0.1389 -0.077022 -0.28194 0.027531 0.39351 -0.049568 -0.11517
1742 0.062946 0.0024767 0.06043 0.28345 0.21322 0.5223 0.40871 -0.084216 0.25799 -0.10391 -0.073449 -0.27313 0.029898 0.43852 0.010762 -0.10682
1743 0.032589 0.018145 0.051271 0.22979 0.22881 0.6529 0.33697 -0.066948 0.23878 -0.12303 -0.091176 -0.30688 0.014025 0.27819 -0.024948 -0.10841
1744 0.021961 -0.022038 0.026522 0.23643 0.23959 0.76844 0.26818 -0.05187 0.20984 -0.11034 -0.072482 -0.28321 -0.014588 0.12363 -0.017097 -0.1109
1745 0.028764 -0.0058099 0.024433 0.20872 0.22326 0.7654 0.21815 -0.064882 0.22021 -0.12665 -0.077759 -0.2902 -0.00056125 0.071764 -0.0053672 -0.087927
1746 0.018227 -0.015222 0.0042733 0.24767 0.23646 0.72521 0.22745 -0.031014 0.57179 -0.13431 -0.052806 -0.27554 -0.0013342 0.050808 -0.019327 -0.10118
1747 -0.0029301 0.0027257 0.00052396 0.28806 0.19225 0.63024 0.18789 -0.041346 0.67149 -0.13674 -0.073723 -0.28883 0.0067828 0.029561 -0.048237 -0.11385
1748 -0.0099873 -0.011136 -0.021335 0.31389 0.18553 0.47239 0.1514 -0.026248 0.68633 -0.14428 -0.086369 -0.32008 -0.02351 0.012994 -0.011927 -0.13806
1749 -0.0038245 -0.011119 0.0086754 0.32761 0.13132 0.41061 0.16617 -0.01232 0.74495 -0.16553 -0.12059 -0.309 -0.031023 0.024318 -0.036296 -0.12966
1750 -0.014292 -0.00045087 -0.023584 0.30079 0.10479 0.36727 0.14953 0.0021877 0.75483 -0.15906 -0.12759 -0.33253 -0.017726 -0.011929 -0.068396 -0.14921
1751 0.013631 -3.0728e-06 -0.0030232 0.35 0.15395 0.42783 0.20897 0.012936 0.75248 -0.091303 -0.08272 -0.31571 -0.0086592 0.017044 -0.041246 -0.12236
1752 0.0029239 0.012905 -0.0033725 0.35689 0.17389 0.40873 0.28094 0.078244 0.82215 -0.12634 -0.080437 -0.27259 0.012768 0.013328 -0.015216 -0.11051
1753 0.0026967 -0.0052175 0.0092482 0.32715 0.16426 0.41414 0.32862 0.066332 0.8714 -0.12837 -0.039393 -0.27166 -0.0042151 0.026261 0.018344 -0.11549
1754 -0.0092705 -0.0076997 -0.0055211 0.28687 0.13387 0.41873 0.36668 0.04987 0.94942 -0.10985 -0.09473 -0.30925 -0.011738 -0.0058755 -0.042936 -0.12013
1755 0.0072423 -0.014832 0.0073496 0.36407 0.21531 0.72766 0.37166 0.080688 0.69256 -0.12316 -0.060097 -0.29034 -0.0061711 0.012578 -0.0047954 -0.085638
1756 0.0080051 0.0014559 0.0072904 0.40145 0.22115 0.74675 0.36696 0.10003 0.54327 -0.13269 -0.072434 -0.29619 -0.011084 0.0041312 -0.023195 -0.11594
1757 0.011218 -0.0070263 0.034431 0.4453 0.21669 0.78766 0.29705 0.095313 0.42469 -0.10709 -0.074381 -0.27911 -0.0023171 0.0027746 -0.024605 -0.10537
1758 -0.0079893 -0.00031849 0.0099018 0.43001 0.23844 0.75689 0.21795 0.092811 0.38275 -0.098529 -0.056967 -0.30629 -0.0086101 0.014868 -0.026565 -0.12415
1759 -0.045167 -0.054231 -0.035978 0.34024 0.15777 0.64961 0.1052 0.011629 0.26969 -0.17563 -0.11061 -0.34032 -0.059363 -0.080069 -0.053225 -0.17591
1760 -0.035794 -0.029693 -0.011757 0.29609 0.13247 0.53079 0.15735 0.086787 0.34805 -0.14577 -0.14419 -0.35018 -0.046506 -0.050765 -0.072945 -0.16878
1761 -0.0023009 -0.012725 0.022274 0.34344 0.1529 0.44127 0.17727 0.10142 0.33557 -0.12453 -0.056758 -0.31212 -0.022059 -0.029652 -0.0077744 -0.13252
1762 -0.013948 -0.021907 -0.025875 0.28838 0.13126 0.42961 0.16386 0.086563 0.31511 -0.14167 -0.098914 -0.3107 -0.033112 -0.049689 -0.080424 -0.16733
1763 -0.035565 -0.03089 -0.015145 0.29814 0.10627 0.39873 0.16959 0.092491 0.5485 -0.16939 -0.1065 -0.33215 -0.041975 -0.066645 -0.081834 -0.14747
1764 -0.029513 -0.020682 -0.003594 0.34325 0.090354 0.34853 0.15283 0.076209 0.77773 -0.18585 -0.069808 -0.33513 -0.060278 -0.084582 -0.066124 -0.15684
1765 -0.0029697 -0.0024439 0.060247 0.38309 0.17522 0.46751 0.21977 0.19563 0.89582 -0.11178 0.012545 -0.26765 -0.017911 -0.054159 -0.014544 -0.094829
1766 -0.023907 -0.014666 9.745e-05 0.35628 0.11711 0.46185 0.17797 0.11463 0.86296 -0.15187 -0.024352 -0.27391 -0.018214 -0.069895 -0.048194 -0.12407
1767 -0.016624 -0.014198 0.0068582 0.37909 0.14632 0.52438 0.18528 0.15101 0.84828 -0.15072 -0.012318 -0.29676 -0.025647 -0.067532 -0.042333 -0.13585
1768 -0.035951 -0.017211 -0.0076511 0.32374 0.15058 0.51889 0.14805 0.11353 0.66861 -0.16941 -0.043085 -0.34184 -0.04696 -0.072839 -0.062203 -0.15767
1769 -0.016569 -0.0061527 0.0069396 0.33986 0.16741 0.56721 0.17259 0.14343 0.49436 -0.13486 -0.047362 -0.32877 -0.041763 -0.037055 -0.071903 -0.12441
1770 -0.041476 -0.033025 0.0097003 0.29253 0.17958 0.68171 0.20202 0.14371 0.42791 -0.14168 -0.024409 -0.32461 -0.045836 -0.087522 -0.046453 -0.12805
1771 -0.0062329 -0.016217 0.021271 0.3055 0.2053 0.72437 0.29781 0.17995 0.40408 -0.12414 -0.045965 -0.29366 -0.0038389 -0.035078 -0.037043 -0.10502
1772 -0.01886 -0.030039 0.017982 0.23457 0.18912 0.60473 0.3064 0.11628 0.37929 -0.15088 -0.070412 -0.32249 -0.019792 -0.10239 -0.059542 -0.12836
1773 -0.042077 -0.028472 -0.030588 0.23788 0.11965 0.47772 0.28467 0.076621 0.3423 -0.15388 -0.082969 -0.30585 -0.025635 -0.10488 -0.068792 -0.15141
1774 -0.040585 -0.045384 -0.026827 0.22254 0.081922 0.40205 0.20966 0.065929 0.38581 -0.19863 -0.064456 -0.33168 -0.038148 -0.099878 -0.053832 -0.1205
1775 -0.043032 -0.058836 -0.016726 0.23211 0.096609 0.38597 0.14629 0.034317 0.37389 -0.17807 -0.096273 -0.31851 -0.061831 -0.099095 -0.092822 -0.11577
1776 -0.037529 -0.015428 0.014705 0.22619 0.098846 0.37135 0.15137 0.044165 0.36551 -0.16307 -0.043629 -0.31215 -0.018264 -0.10838 -0.040522 -0.11046
1777 -0.033726 -0.03081 -0.0028547 0.19583 0.11255 0.37121 0.1393 0.031122 0.3099 -0.15128 -0.091176 -0.31815 -0.050017 -0.092278 -0.079072 -0.13177
1778 -0.037033 -0.023393 0.003516 0.23252 0.09978 0.3758 0.15366 0.13268 0.30551 -0.15825 -0.046943 -0.29142 -0.03339 -0.10344 -0.058691 -0.12228
1779 -0.032331 -0.031775 0.0068967 0.21909 0.060317 0.34767 0.15185 0.15019 0.28669 -0.15581 -0.08171 -0.30913 -0.036033 -0.10542 -0.086171 -0.11833
1780 -0.032758 -0.037947 0.013867 0.25073 0.085904 0.33346 0.1492 0.16454 0.29376 -0.14617 -0.092227 -0.33832 -0.033696 -0.074748 -0.099761 -0.13123
1781 -0.039465 -0.035329 -0.016622 0.26549 0.0847 0.314 0.15216 0.14911 0.28423 -0.15312 -0.087573 -0.31159 -0.025419 -0.090485 -0.072221 -0.12181
1782 -0.036022 -0.044601 0.013779 0.30895 0.075557 0.31524 0.11925 0.13612 0.26152 -0.16873 -0.0906 -0.32979 -0.030092 -0.094542 -0.078791 -0.13006
1783 -0.031849 -0.034034 0.01123 0.42703 0.10379 0.31694 0.17868 0.16528 0.26709 -0.15643 -0.081097 -0.3151 -0.031745 -0.081548 -0.054141 -0.097035
1784 -0.036527 -0.017386 -0.0075598 0.40847 0.056841 0.25796 0.17739 0.16666 0.24583 -0.167 -0.11078 -0.3272 -0.037598 -0.097195 -0.10454 -0.099228
1785 -0.060464 -0.051598 -0.050959 0.32628 0.058008 0.26025 0.19402 0.17336 0.22475 -0.15855 -0.11649 -0.3218 -0.064561 -0.14712 -0.09064 -0.10093
1786 -0.029261 -0.03228 -0.012948 0.29178 0.085465 0.26746 0.27859 0.16818 0.24951 -0.15079 -0.10427 -0.31551 -0.032244 -0.10726 -0.06478 -0.085645
1787 -0.057658 -0.041552 -0.044578 0.21835 0.034882 0.25235 0.25455 0.1349 0.20861 -0.17968 -0.12369 -0.33124 -0.049007 -0.12234 -0.11499 -0.13451
1788 -0.053115 -0.0036146 -0.027947 0.24255 0.066798 0.27032 0.24698 0.11757 0.19973 -0.15614 -0.081111 -0.30808 -0.02281 -0.11455 -0.07912 -0.11693
1789 -0.064473 -0.057437 -0.035316 0.2055 0.028965 0.24358 0.14097 0.098788 0.164 -0.16057 -0.1034 -0.32471 -0.057783 -0.1378 -0.087949 -0.12617
1790 -0.06508 -0.047319 -0.039246 0.20581 0.033172 0.194 0.095195 0.064756 0.17098 -0.17209 -0.11829 -0.31592 -0.056866 -0.1319 -0.092879 -0.13007
1791 -0.029327 -0.025801 -0.013825 0.21401 0.066969 0.23603 0.15337 0.087314 0.17027 -0.13815 -0.10726 -0.32564 -0.018559 -0.098321 -0.067859 -0.11359
1792 -0.058374 -0.055063 -0.046024 0.17405 0.026056 0.16241 0.10177 0.027972 0.11806 -0.17045 -0.12884 -0.33751 -0.049412 -0.169 -0.11829 -0.12315
1793 -0.054271 -0.029746 -0.051073 0.18644 0.037203 0.21031 0.10093 0.04203 0.12671 -0.16172 -0.1139 -0.34693 -0.055265 -0.15233 -0.090869 -0.11198
1794 -0.050769 -0.043938 -0.022103 0.1962 0.03949 0.19079 0.097741 0.060848 0.15804 -0.15899 -0.087882 -0.32748 -0.041628 -0.12503 -0.075349 -0.08996
1795 -0.067816 -0.05417 -0.015722 0.18451 0.020576 0.19691 0.098422 0.14055 0.10429 -0.17234 -0.10814 -0.30657 -0.05707 -0.13144 -0.10201 -0.11644
1796 -0.048753 -0.036822 -0.021371 0.18106 0.044463 0.1912 0.083583 0.1551 0.11091 -0.15028 -0.087925 -0.31567 -0.064893 -0.10917 -0.098298 -0.12352
1797 -0.02344 -0.012824 0.018939 0.20973 0.07747 0.1888 0.14756 0.21518 0.14028 -0.12162 -0.074702 -0.29278 -0.028036 -0.082051 -0.056518 -0.067519
1798 -0.044697 -0.050227 -0.012 0.18672 0.027337 0.16202 0.12274 0.17723 0.13402 -0.13729 -0.072929 -0.32763 -0.033419 -0.12127 -0.063698 -0.073782
1799 -0.062435 -0.061419 -0.031589 0.18671 0.050604 0.16709 0.083157 0.12607 0.090831 -0.13765 -0.096645 -0.33786 -0.048582 -0.15618 -0.075078 -0.10981
1800 -0.054392 -0.043741 -0.023708 0.1826 0.046151 0.16544 0.10812 0.10059 0.085643 -0.12692 -0.10533 -0.31414 -0.038705 -0.12815 -0.10552 -0.1244
1801 -0.062279 -0.052373 -0.0001477 0.16643 0.051618 0.14496 0.07807 0.060133 0.075434 -0.15906 -0.11938 -0.33963 -0.021158 -0.143 -0.12051 -0.10655
1802 -0.053116 -0.037525 -0.005487 0.16561 0.021334 0.13585 0.048101 0.047051 0.097496 -0.16811 -0.10473 -0.33971 -0.0095314 -0.15984 -0.11042 -0.11125
1803 -0.070083 -0.045878 -0.024116 0.1585 0.029541 0.11836 0.085063 0.050129 0.074038 -0.15074 -0.11315 -0.34211 -0.032444 -0.14412 -0.1146 -0.090148
1804 -0.066011 -0.04413 -0.027336 0.13266 0.042848 0.11052 0.060934 0.047387 0.03802 -0.15136 -0.11496 -0.32451 -0.040147 -0.15154 -0.10753 -0.12565
1805 -0.076368 -0.051382 -0.037935 0.12971 0.020165 0.097984 0.038255 0.045665 0.0067621 -0.15995 -0.12141 -0.33764 -0.04488 -0.15889 -0.1521 -0.1303
1806 -0.055545 -0.044954 -0.010024 0.15618 0.024512 0.13013 0.059307 0.069203 0.032414 -0.15019 -0.095253 -0.32685 -0.055393 -0.17164 -0.12332 -0.095067
1807 -0.071162 -0.029596 -0.028933 0.12003 0.023669 0.10073 0.047388 0.045081 0.034756 -0.14921 -0.1105 -0.34156 -0.025656 -0.14785 -0.096986 -0.12159
1808 -0.058409 -0.052729 -0.0041927 0.14533 0.0084257 0.096274 0.048999 0.048589 0.011178 -0.16841 -0.10459 -0.35829 -0.048299 -0.17522 -0.083966 -0.10883
1809 -0.067177 -0.036741 0.011778 0.1407 0.027913 0.10224 0.062191 0.046427 0.0262 -0.1458 -0.11237 -0.33908 -0.042542 -0.13183 -0.085236 -0.099186
1810 -0.065534 -0.063843 -0.0095313 0.14216 -0.0067506 0.083423 0.029442 0.027995 -0.027018 -0.15129 -0.13166 -0.33931 -0.056715 -0.1552 -0.10334 -0.13886
1811 -0.051731 -0.038275 0.0052094 0.15401 0.046096 0.12949 0.066933 0.051673 0.022273 -0.13743 -0.094617 -0.33114 -0.021978 -0.15514 -0.080146 -0.082653
1812 -0.070878 -0.067857 -0.01217 0.10423 -0.0063269 0.048043 0.032475 0.020851 -0.019335 -0.16024 -0.14563 -0.37774 -0.063891 -0.18233 -0.14041 -0.12176
1813 -0.057265 -0.04505 -0.0078892 0.13719 0.01758 0.072923 0.031906 0.021519 -0.0007327 -0.1506 -0.12695 -0.34667 -0.058324 -0.15982 -0.10904 -0.1319
1814 -0.057173 -0.037072 -0.027048 0.15097 0.0041568 0.083792 0.016087 0.020287 -0.0074308 -0.14285 -0.12905 -0.3369 -0.062807 -0.17554 -0.10418 -0.1192
1815 -0.06563 -0.028494 -0.0062678 0.099705 -0.0065063 0.073942 0.020559 0.0033547 -0.048129 -0.16081 -0.12577 -0.36089 -0.04634 -0.16887 -0.11744 -0.12372
1816 -0.083507 -0.065746 -0.019437 0.1014 0.023541 0.068262 0.03954 0.0066927 -0.015457 -0.14955 -0.11538 -0.35583 -0.082593 -0.19319 -0.10297 -0.1149
1817 -0.071814 -0.068328 -0.052606 0.12708 -0.026903 0.062562 0.0066214 -3.9377e-05 -0.053755 -0.15118 -0.12292 -0.36885 -0.081506 -0.18701 -0.090935 -0.12059
1818 -0.077061 -0.048921 -0.028786 0.11574 0.016094 0.054841 0.019603 0.0058286 -0.036003 -0.15264 -0.10894 -0.36048 -0.065349 -0.16322 -0.098444 -0.10895
1819 -0.077099 -0.046063 -0.035215 0.080566 0.0015811 0.032571 -0.007566 -0.0012735 -0.065271 -0.16342 -0.12842 -0.3585 -0.070442 -0.17485 -0.12617 -0.13903
1820 -0.058066 -0.038445 -0.021514 0.1331 0.026808 0.043141 0.033655 0.048024 0.00038064 -0.1267 -0.11711 -0.33078 -0.040435 -0.16583 -0.088094 -0.1096
1821 -0.071373 -0.047967 -0.041894 0.11192 0.010365 0.039641 0.035567 0.10287 -0.022707 -0.14336 -0.12302 -0.33776 -0.042078 -0.16962 -0.11992 -0.10296
1822 -0.07319 -0.040689 -0.011533 0.087582 0.020652 0.051821 -0.005882 0.15342 -0.081586 -0.14851 -0.11737 -0.3445 -0.059461 -0.13277 -0.10107 -0.10354
1823 -0.091777 -0.046442 -0.020652 0.097517 0.0021886 0.04045 -0.011331 0.12549 -0.064484 -0.15949 -0.15314 -0.36624 -0.030824 -0.1716 -0.11411 -0.12215
1824 -0.092505 -0.050354 -0.040251 0.10109 -0.0058846 0.03797 -0.0073493 0.1202 -0.11936 -0.15698 -0.138 -0.35222 -0.048027 -0.15542 -0.11047 -0.11201
1825 -0.072112 -0.030356 -0.023411 0.13215 0.00038228 0.03687 0.022342 0.11578 -0.03867 -0.12435 -0.096352 -0.32517 -0.03364 -0.14518 -0.082333 -0.10866
1826 -0.059499 -0.037068 -0.00070995 0.095613 -0.00034086 0.03114 0.013453 0.024592 -0.042958 -0.137 -0.099299 -0.32045 -0.034713 -0.16413 -0.066383 -0.084629
1827 -0.054926 -0.04059 0.011591 0.099068 0.008736 0.046309 0.039575 0.01303 -0.063086 -0.1374 -0.10405 -0.33531 -0.027686 -0.17319 -0.092933 -0.075943
1828 -0.076243 -0.039773 0.00033147 0.084403 0.032543 0.046379 0.035006 0.012498 -0.064884 -0.12893 -0.10493 -0.34933 -0.051969 -0.1532 -0.094323 0.012174
1829 -0.082261 -0.038965 -0.0028178 0.066999 0.0095197 0.010649 -0.016993 -0.025344 -0.10613 -0.13534 -0.1265 -0.3501 -0.044962 -0.18715 -0.1126 0.15757
1830 -0.097928 -0.065207 -0.021827 0.047704 -0.040913 -0.014791 -0.027711 -0.025406 -0.13002 -0.17514 -0.15204 -0.37141 -0.074955 -0.17942 -0.12401 0.36386
1831 -0.10164 -0.076499 -0.030926 0.049939 -0.040657 -0.0009014 -0.04038 -0.037898 -0.12341 -0.15273 -0.14544 -0.36492 -0.075178 -0.20917 -0.11309 0.17255
1832 -0.083752 -0.065831 -0.029266 0.086315 -0.01768 0.011138 -0.0051287 -0.0055101 -0.10181 -0.15622 -0.13207 -0.34177 -0.045491 -0.15466 -0.099562 0.0049718
1833 -0.095229 -0.075594 -0.053515 0.05505 -0.053383 -0.0077518 -0.019807 -0.023332 -0.12063 -0.15407 -0.12386 -0.36304 -0.069954 -0.19542 -0.13199 -0.035371
1834 -0.082467 -0.039306 -0.022274 0.052735 -0.009256 -0.0046921 -0.009986 0.0048058 -0.10367 -0.15139 -0.10665 -0.32674 -0.052507 -0.17754 -0.098412 -0.045684
1835 -0.091844 -0.070528 -0.020764 0.05329 -0.013509 -0.0078323 -0.038635 0.091934 -0.12974 -0.14815 -0.12299 -0.35754 -0.06015 -0.17241 -0.12722 -0.058888
1836 -0.083611 -0.05743 -0.038573 0.041606 -0.017492 0.0006275 -0.027453 0.15437 -0.10812 -0.1496 -0.11946 -0.3567 -0.069023 -0.17763 -0.1185 -0.053931
1837 -0.097668 -0.045252 -0.039282 0.064081 -0.019125 -0.0098027 -0.020602 0.16423 -0.11079 -0.15377 -0.12794 -0.35723 -0.065756 -0.18023 -0.13807 -0.052244
1838 -0.083965 -0.033615 -0.021451 0.073306 -0.024439 0.0093771 -0.020601 0.18439 -0.1242 -0.15037 -0.09993 -0.33616 -0.040289 -0.16779 -0.10961 -0.027627
1839 -0.072653 -0.062877 -0.027221 0.095362 0.019618 -0.010493 0.016781 0.16825 -0.092803 -0.11474 -0.092907 -0.33096 -0.081052 -0.11635 -0.094731 -0.0171
1840 -0.08751 -0.032369 -0.0496 0.063877 -0.024615 -0.014263 -0.0072981 0.074004 -0.1449 -0.15011 -0.11935 -0.30692 -0.058395 -0.18738 -0.10587 -0.053543
1841 -0.1142 -0.073231 -0.054859 0.032182 -0.037478 -0.0030936 -0.030857 0.00042151 -0.14384 -0.16975 -0.1335 -0.37154 -0.082988 -0.19432 -0.15059 -0.032366
1842 -0.10507 -0.071373 -0.051379 0.030797 -0.033731 -0.015104 -0.038895 -0.0067605 -0.14931 -0.15019 -0.1428 -0.37578 -0.082091 -0.20645 -0.14674 -0.071259
1843 -0.10459 -0.053186 -0.013878 0.065913 -0.018644 -0.034394 -0.027384 0.0028374 -0.17234 -0.14643 -0.11548 -0.34802 -0.066994 -0.19064 -0.10144 -0.064042
1844 -0.092759 -0.027578 -0.046227 0.076058 -0.027597 0.0061657 -0.056233 -0.0079546 -0.16766 -0.12784 -0.13687 -0.34024 -0.053917 -0.17724 -0.13557 -0.058346
1845 -0.082516 -0.04653 -0.034556 0.039413 -0.018781 -0.0050945 -0.011841 0.0076733 -0.16165 -0.13873 -0.092688 -0.3197 -0.04525 -0.17798 -0.10877 -0.044729
1846 -0.092453 -0.044312 -0.037256 0.053429 -0.020294 -0.0094347 -0.01896 0.042411 -0.13516 -0.13843 -0.1086 -0.30982 -0.073183 -0.16535 -0.11896 -0.047312
1847 -0.08217 -0.050595 -0.022435 0.0037239 -0.030787 -0.044555 -0.034179 0.13312 -0.19007 -0.16102 -0.13479 -0.35397 -0.038416 -0.19102 -0.1367 -0.074235
1848 -0.087987 -0.056327 -0.030524 0.073739 0.0040701 -0.021555 -0.030227 0.20256 -0.16729 -0.13135 -0.12258 -0.35429 -0.049389 -0.16989 -0.1315 -0.030028
1849 -0.074725 -0.045649 -0.0039736 0.049594 0.0011769 0.021705 -0.0005361 0.24352 -0.12016 -0.065135 -0.10309 -0.34204 -0.036742 -0.19571 -0.11409 -0.022871
1850 -0.082942 -0.059461 -0.013443 0.01955 -0.025646 -0.015526 -0.027305 0.22905 -0.16534 0.17257 -0.10126 -0.34259 -0.043585 -0.18717 -0.10493 0.088436
1851 -0.090989 -0.080703 -0.030622 0.025965 -0.034579 -0.031666 -0.066543 0.20197 -0.18359 0.22967 -0.11018 -0.37061 -0.073988 -0.19045 -0.11844 0.076673
1852 -0.098016 -0.056816 -0.047221 0.04168 -0.063912 -0.059746 -0.035952 0.19397 -0.21112 0.22709 -0.10569 -0.37754 -0.067521 -0.20357 -0.1542 0.15361
1853 -0.10144 -0.049278 -0.053981 0.035236 -0.015986 -0.020306 -0.018061 0.19905 -0.19022 0.20162 -0.11183 -0.3813 -0.070914 -0.1596 -0.14887 0.18176
1854 -0.073591 -0.05799 -0.02618 0.054011 -0.020239 -0.015926 -0.0056395 0.14436 -0.17548 0.028526 -0.069489 -0.34099 -0.050697 -0.17766 -0.12319 0.30983
1855 -0.089418 -0.041852 -0.030249 0.036496 -0.042072 -0.044927 -0.029148 0.081323 -0.19051 -0.025247 -0.098515 -0.34615 -0.06106 -0.19217 -0.13004 0.31265
1856 -0.085875 -0.048974 -0.036249 0.061681 -0.012395 0.00075309 -0.0052668 0.070211 -0.20011 -0.028991 -0.11651 -0.35841 -0.062823 -0.15358 -0.095058 0.21456
1857 -0.084832 -0.055437 -0.020008 0.055457 -0.041088 -0.043827 -0.039025 0.079079 -0.19051 -0.070045 -0.099139 -0.35218 -0.067056 -0.1707 -0.13517 0.094624
1858 -0.1104 -0.080679 -0.053697 0.011022 -0.049881 -0.040547 -0.037704 0.10671 -0.2221 -0.040329 -0.097036 -0.38319 -0.077079 -0.19334 -0.14923 0.012771
1859 -0.076987 -0.055471 -0.035817 0.016017 -0.024604 -0.016898 -0.037123 0.25398 -0.19159 -0.011293 -0.068133 -0.35036 -0.048552 -0.17942 -0.069227 0.032128
1860 -0.10037 -0.052473 -0.015876 0.052963 -0.018588 -0.013888 -0.016611 0.29986 -0.18187 0.029704 -0.10756 -0.35858 -0.054965 -0.20769 -0.10247 0.038285
1861 -0.10267 -0.055515 -0.043405 -0.0022921 -0.074181 -0.044378 -0.0518 0.26784 -0.20108 0.02479 -0.10999 -0.36899 -0.091497 -0.19297 -0.089317 0.023911
1862 -0.1043 -0.035098 -0.033724 0.028603 -0.059874 -0.037658 -0.025679 0.26713 -0.2009 0.042366 -0.11447 -0.37225 -0.05641 -0.19529 -0.10583 0.043378
1863 -0.094305 -0.05338 -0.046784 -0.0039116 -0.019717 -0.052858 -0.053167 0.23572 -0.19131 0.0080722 -0.1362 -0.38179 -0.075293 -0.20364 -0.13297 0.043295
1864 -0.11029 -0.045232 -0.025063 0.012034 -0.05304 -0.052389 -0.027326 0.20391 -0.21474 0.096058 -0.094557 -0.36439 -0.092486 -0.19168 -0.092586 0.051582
1865 -0.11352 -0.041944 -0.059832 -0.010891 -0.031783 -0.034299 -0.072055 0.14282 -0.22363 0.17624 -0.10794 -0.37185 -0.070169 -0.21516 -0.10858 -0.027061
1866 -0.098357 -0.058416 -0.035772 0.015164 -0.042756 -0.049699 -0.0092635 0.1381 -0.1959 0.26676 -0.12477 -0.33852 -0.063692 -0.1861 -0.090506 0.013296
1867 -0.10494 -0.048859 -0.031671 0.01479 -0.04843 -0.032559 -0.039352 0.11007 -0.20834 0.30875 -0.091007 -0.36882 -0.076545 -0.20169 -0.070816 -0.010587
1868 -0.090921 -0.057591 -0.02067 0.017355 -0.021873 -0.02226 -0.032891 0.12486 -0.17993 0.34668 -0.083974 -0.38982 -0.061478 -0.19977 0.0067843 0.01837
1869 -0.099099 -0.042913 -0.023389 0.05696 -0.024686 -0.02928 -0.0089995 0.19847 -0.19926 0.35191 -0.10338 -0.34132 -0.064191 -0.16932 -0.082835 -0.013194
1870 -0.091196 -0.019705 -0.028539 0.049015 -0.014409 -0.02895 -0.0087882 0.31794 -0.18891 0.37166 -0.094587 -0.34646 -0.061344 -0.17575 -0.062245 0.021683
1871 -0.091233 -0.035357 -0.014908 0.0035207 -0.056082 -0.04325 -0.030877 0.32981 -0.22183 0.16033 -0.087974 -0.35121 -0.090957 -0.16107 -0.10941 0.0055602
1872 -0.08494 -0.04706 -0.036697 0.069006 -0.015205 -0.05392 -0.037666 0.32869 -0.18061 0.11627 -0.069381 -0.34447 -0.06178 -0.18109 -0.080815 0.035997
1873 -0.10407 -0.041682 -0.043947 0.0085313 -0.054338 -0.053341 -0.047064 0.26216 -0.23168 0.057744 -0.1192 -0.35982 -0.087383 -0.19054 -0.099755 -0.048356
1874 -0.1127 -0.052694 -0.029206 -0.018223 -0.053222 -0.085471 -0.053553 0.19685 -0.23363 0.08441 -0.11775 -0.38725 -0.067576 -0.20891 -0.093465 -0.025459
1875 -0.079592 -0.020716 -0.019755 0.017082 -0.030065 -0.042041 -0.015292 0.19021 -0.17762 0.15804 -0.1106 -0.35113 -0.056079 -0.15414 -0.088554 0.0070777
1876 -0.098709 -0.030598 -0.044844 -0.0016828 -0.080988 -0.054711 -0.06161 0.10822 -0.22573 0.1516 -0.11219 -0.36328 -0.079502 -0.20853 -0.11918 -0.044165
1877 -0.12627 -0.065131 -0.051374 -0.017328 -0.093821 -0.069872 -0.031849 0.085118 -0.23335 0.16335 -0.11426 -0.3717 -0.073915 -0.20223 -0.090154 -0.0021885
1878 -0.10153 -0.049713 -0.058593 0.0076377 -0.054644 -0.077572 -0.044678 0.077906 -0.23976 0.22244 -0.11046 -0.36912 -0.10198 -0.22057 -0.11008 -0.020982
1879 -0.090191 -0.034575 -0.038232 0.025803 -0.034027 -0.040052 -0.052226 0.093384 -0.24054 0.34072 -0.094238 -0.32805 -0.074851 -0.17976 -0.098854 -0.031735
1880 -0.10229 -0.043757 -0.046022 -0.015552 -0.03537 -0.097562 -0.065625 0.11198 -0.21997 0.43921 -0.12233 -0.36587 -0.086844 -0.21386 -0.11975 -0.025838
1881 -0.093515 -0.052029 -0.037791 0.013574 -0.013744 -0.084092 -0.073934 0.2649 -0.22372 0.43643 -0.12954 -0.33856 -0.091667 -0.18266 -0.098253 -0.034061
1882 -0.093592 -0.047312 -0.04002 0.012499 -0.029957 -0.061813 -0.027892 0.28947 -0.23578 0.50197 -0.11501 -0.21562 -0.08074 -0.16756 -0.088823 -0.046524
1883 -0.086299 -0.047304 0.0048405 0.017544 0.00088018 -0.085023 -0.033671 0.28506 -0.22718 0.46064 -0.098905 -0.12522 -0.079633 -0.19719 -0.090553 -0.026027
1884 -0.098677 -0.023556 -0.019139 -0.0072505 -0.028533 -0.076083 -0.03091 0.29078 -0.23213 0.31132 -0.1043 -0.24154 -0.065716 -0.20075 -0.085633 -0.02123
1885 -0.10415 -0.055938 -0.053748 -0.016095 -0.081786 -0.090183 -0.070728 0.19243 -0.28602 0.20498 -0.14703 -0.30963 -0.097409 -0.22617 -0.1073 -0.059123
1886 -0.077081 -0.05041 -0.029347 0.02077 -0.023309 -0.066014 -0.053647 0.14778 -0.22837 0.18387 -0.10158 -0.30376 -0.070742 -0.18132 -0.12974 -0.045197
1887 -0.1052 -0.053723 -0.060647 -0.0045347 -0.091942 -0.12014 -0.091046 0.060517 -0.26168 0.12166 -0.14979 -0.34773 -0.076465 -0.20256 -0.12419 -0.07404
1888 -0.097615 -0.044145 -0.025846 -0.011249 -0.037656 -0.1008 -0.056554 0.085235 -0.23069 0.16837 -0.078319 -0.31406 -0.065508 -0.18719 -0.11929 -0.062963
1889 -0.10292 -0.078727 -0.027495 0.0015659 -0.055879 -0.098394 -0.079863 0.066483 -0.26328 0.17749 -0.016696 -0.34499 -0.1248 -0.23112 -0.15795 -0.085636
1890 -0.08023 -0.048909 -0.0054145 0.028831 -0.056662 -0.066984 -0.046592 0.084001 -0.22267 0.27289 0.066837 -0.33053 -0.083444 -0.17835 -0.10734 -0.070439
1891 -0.079797 -0.037031 -0.0058438 0.039526 -0.046465 -0.083135 -0.06708 0.083969 -0.24991 0.33039 0.04908 -0.31904 -0.069167 -0.19768 -0.12934 -0.053612
1892 -0.084064 -0.058004 -0.0038731 0.00080175 -0.086058 -0.090785 -0.060499 0.089047 -0.25016 0.37034 -0.058967 -0.30403 -0.08211 -0.18924 -0.13317 -0.077695
1893 -0.11965 -0.047686 -0.044032 0.002687 -0.069321 -0.12429 -0.072358 0.11512 -0.28027 0.53427 -0.10939 -0.33025 -0.10233 -0.20497 -0.13397 -0.078038
1894 -0.093059 -0.048808 -0.013312 0.017942 -0.078654 -0.082435 -0.050146 0.26608 -0.2652 0.52894 -0.1066 -0.31756 -0.060616 -0.17124 -0.10856 -0.088442
1895 -0.096776 -0.05597 0.008189 0.00048761 -0.064328 -0.090245 -0.067485 0.2564 -0.25473 0.53531 -0.088197 -0.3182 -0.082439 -0.18453 -0.12676 -0.084315
1896 -0.086893 -0.053572 0.02706 0.024383 -0.044711 -0.081406 -0.042564 0.25661 -0.23968 0.50362 -0.090944 -0.31491 -0.057912 -0.16777 -0.14579 -0.044458
1897 -0.09861 -0.038985 0.01153 -0.022062 -0.045624 -0.091196 -0.062572 0.19744 -0.25242 0.42495 -0.09274 -0.30606 -0.082775 -0.20634 -0.12864 -0.086221
1898 -0.077167 -0.036617 0.022951 0.016273 -0.014667 -0.069586 -0.028551 0.16044 -0.20675 0.30484 -0.063647 -0.30016 -0.044668 -0.17266 -0.10434 -0.057714
1899 -0.088335 -0.059629 -0.012358 -0.018831 -0.08053 -0.090826 -0.06881 0.085363 -0.24428 0.22562 -0.058384 -0.31183 -0.074591 -0.231 -0.12584 -0.094187
1900 -0.073562 -0.052881 0.042093 0.022454 -0.023863 -0.070357 -0.052258 0.094221 -0.22937 0.21006 0.072889 -0.26654 -0.073844 -0.18952 -0.0891 -0.0313
1901 -0.069529 -0.048303 0.027453 -0.011791 -0.032866 -0.093657 -0.076737 0.079999 -0.24946 0.22898 0.0064424 -0.18152 -0.078737 -0.19283 -0.10107 -0.10444
1902 -0.047126 -0.056826 0.045594 0.0099146 -0.040639 -0.081397 -0.072356 0.082157 -0.28695 0.20003 -0.056924 -0.075681 -0.08649 -0.1915 -0.10002 -0.074066
1903 -0.044153 -0.055798 -0.0017353 -0.0034801 -0.056363 -0.1086 -0.069904 0.061445 -0.26302 0.20546 -0.051621 -0.21227 -0.067933 -0.21 -0.11998 -0.0944
1904 -0.066661 -0.06662 -0.011215 -0.017955 -0.053406 -0.11251 -0.091313 0.049673 -0.28114 0.17966 -0.092378 -0.28698 -0.073246 -0.20712 -0.13545 0.0066373
1905 -0.058068 -0.039992 0.035726 0.0095505 -0.037519 -0.093948 -0.093642 0.066011 -0.28113 0.19989 -0.096355 -0.26441 -0.048709 -0.16928 -0.12532 0.25576
1906 -0.069955 -0.013734 0.016157 -0.0013642 -0.042022 -0.079788 -0.05313 0.098708 -0.26768 0.21937 -0.080472 -0.2596 -0.038272 -0.17252 -0.12055 0.34628
1907 -0.076842 -0.027347 0.016238 0.0043211 -0.040505 -0.097668 -0.064999 0.21629 -0.21875 0.19428 -0.047898 -0.2604 -0.041145 -0.19634 -0.087119 0.27392
1908 -0.084219 -0.032749 0.018228 0.0029963 -0.031348 -0.089128 -0.083268 0.24668 -0.26138 0.19182 -0.062935 -0.29891 -0.025928 -0.19082 -0.10607 0.077835
1909 -0.092187 -0.063301 0.015789 -0.019608 -0.047261 -0.10642 -0.094696 0.22865 -0.27705 0.14026 -0.078292 -0.3255 -0.070631 -0.18639 -0.14653 -0.015218
1910 -0.095904 -0.044053 0.0010197 0.012067 -0.022635 -0.085129 -0.080175 0.21112 -0.24225 0.16613 -0.044629 -0.27528 -0.059174 -0.17299 -0.11441 -0.011251
1911 -0.084221 -0.042625 0.03518 0.0074622 -0.051848 -0.1095 -0.088554 0.13865 -0.26062 0.17321 0.021815 -0.30218 -0.044267 -0.19299 -0.12309 -0.017515
1912 -0.082518 -0.038948 0.030471 -0.014983 -0.057641 -0.072909 -0.086422 0.076266 -0.24096 0.15671 0.14944 -0.2698 -0.03012 -0.1748 -0.10238 0.0055423
1913 -0.092015 -0.04092 0.014092 -0.026597 -0.061494 -0.096879 -0.11067 0.025704 -0.27895 0.11808 0.10207 -0.31537 -0.047883 -0.18786 -0.12856 -0.042651
1914 -0.097723 -0.066192 -0.012957 -0.054552 -0.080777 -0.12397 -0.12192 0.022732 -0.25289 0.095209 -0.031856 -0.29131 -0.057976 -0.22593 -0.12936 -0.064004
1915 -0.06636 -0.035934 0.0061332 -0.019817 -0.06861 -0.08524 -0.099768 0.02435 -0.28774 0.10868 -0.080843 -0.32531 -0.045099 -0.19475 -0.12156 -0.057347
1916 -0.028327 -0.024946 0.021024 -0.016171 -0.054253 -0.08745 -0.10749 0.010498 -0.28174 0.11377 -0.060019 -0.29353 -0.035312 -0.19297 -0.11476 -0.02981
1917 -0.020274 -0.0055387 0.0013247 -0.010016 -0.056487 -0.08563 -0.083246 0.025776 -0.23946 0.10142 -0.075536 -0.29336 -0.024015 -0.18106 -0.12721 -0.011883
1918 -0.044731 -0.020371 -0.028345 -0.026821 -0.05273 -0.11503 -0.10045 0.013554 -0.26426 0.099183 -0.074523 -0.31875 -0.063448 -0.21612 -0.15885 -0.042346
1919 -0.022179 -0.027463 -0.014964 -0.0041355 -0.041383 -0.083241 -0.10792 0.0057019 -0.26136 0.08223 -0.07186 -0.30662 -0.025231 -0.17757 -0.13678 -0.06426
1920 -0.024106 -0.0071053 -0.017803 -0.0029202 -0.076696 -0.093991 -0.096632 0.0022598 -0.27505 0.10805 -0.081427 -0.31361 -0.049024 -0.18029 -0.13288 -0.042803
1921 -0.050313 -0.041177 -0.024553 -0.0066349 -0.040219 -0.10677 -0.09189 0.015678 -0.26218 0.067142 -0.059993 -0.30116 -0.054657 -0.20284 -0.11302 -0.043546
1922 -0.04568 -0.01922 0.0075582 0.0082103 -0.043062 -0.063121 -0.072169 0.0018657 -0.24321 0.10301 -0.03298 -0.27552 -0.04834 -0.15323 -0.10655 -0.029349
1923 -0.079407 -0.061522 -0.0030811 -0.035254 -0.039445 -0.10962 -0.097988 -0.014646 -0.2527 0.048574 -0.054087 -0.26666 -0.066643 -0.20602 -0.11761 -0.062502
1924 -0.080405 -0.039554 -0.039 -0.027649 -0.069299 -0.11988 -0.11997 -0.035088 -0.2936 0.054711 -0.062584 -0.29372 -0.051426 -0.20911 -0.14657 -0.077045
1925 -0.070372 -0.023606 -0.0038097 0.014566 -0.049772 -0.11419 -0.084385 -0.01582 -0.25463 0.094657 0.01816 -0.27608 -0.044349 -0.17904 -0.12491 -0.049208
1926 -0.070399 -0.055828 -0.017759 -0.0016885 -0.061485 -0.091182 -0.11083 -0.020162 -0.2668 0.049273 -0.024447 -0.11637 -0.082992 -0.17889 -0.10939 -0.045401
1927 -0.057746 -0.033621 -0.015478 -0.030083 -0.034818 -0.092853 -0.094782 -0.0078645 -0.27977 0.063229 -0.035644 -0.13059 -0.057274 -0.1657 -0.10362 -0.053874
1928 -0.042063 -0.038993 -0.0085675 -0.011758 -0.049671 -0.078313 -0.078701 -0.027937 -0.27238 0.060715 -0.044741 -0.20204 -0.070537 -0.19856 -0.095645 -0.058328
1929 -0.016061 -0.033865 -0.035117 -0.0053326 -0.042954 -0.092293 -0.1043 -0.015389 -0.25688 0.081782 -0.065168 -0.20966 -0.07133 -0.20701 -0.13595 -0.056491
1930 -0.0095477 -0.030307 -0.019726 -0.036317 -0.085127 -0.12471 -0.096228 -0.041721 -0.28917 0.027488 -0.042274 -0.20429 -0.049863 -0.18421 -0.076935 -0.052404
1931 0.0046651 -0.03052 -0.022955 0.0080479 -0.077151 -0.13044 -0.10769 -0.045203 -0.28382 0.050094 -0.081551 -0.17151 -0.052296 -0.19087 -0.11494 -0.086907
1932 0.0030979 -0.027352 -0.030895 -0.024527 -0.058784 -0.099654 -0.12657 -0.048105 -0.31354 0.03438 -0.054948 -0.22695 -0.030109 -0.18522 -0.10646 -0.07501
1933 -0.015909 -0.055754 -0.014144 0.0034585 -0.060697 -0.10936 -0.085214 -0.055677 -0.27493 0.033306 -0.078845 -0.21492 -0.085522 -0.19352 -0.096444 -0.068163
1934 -0.033897 -0.020416 -0.043713 -0.019556 -0.05826 -0.066514 -0.1097 -0.036209 -0.2674 0.043063 -0.042262 -0.15755 -0.066535 -0.2018 -0.099104 -0.039416
1935 -0.044754 -0.024088 -0.022703 0.0075191 -0.074093 -0.11419 -0.10278 -0.053561 -0.2543 0.043039 -0.041538 0.10371 -0.060528 -0.20127 -0.084434 -0.042699
1936 -0.049061 -0.035631 -0.042302 -0.014496 -0.083206 -0.10837 -0.10736 -0.063293 -0.27502 0.0086351 -0.068645 -0.087275 -0.061141 -0.20153 -0.096864 -0.058233
1937 -0.035988 -0.037993 -0.036471 0.02143 -0.046489 -0.089945 -0.054189 -0.022645 -0.25936 0.024821 -0.049122 -0.1396 -0.070144 -0.17456 -0.062234 -0.034106
1938 -0.062095 -0.029535 -0.05336 -0.022035 -0.058143 -0.086365 -0.093078 -0.075647 -0.25457 0.0011275 -0.075289 -0.21185 -0.042247 -0.18835 -0.12957 -0.096669
1939 -0.066723 -0.062607 -0.04225 -0.02608 -0.080816 -0.1309 -0.1312 -0.098179 -0.29218 -0.014916 -0.10786 -0.21985 -0.06503 -0.21434 -0.12197 -0.11812
1940 -0.06756 -0.055109 -0.074259 -0.064814 -0.095059 -0.12144 -0.13295 -0.087831 -0.3375 -0.01933 -0.10192 -0.23326 -0.073133 -0.23131 -0.13304 -0.12127
1941 -0.037747 -0.039512 -0.087578 -0.030369 -0.11053 -0.12145 -0.11899 -0.11212 -0.2901 -0.028424 -0.081479 -0.23136 -0.090516 -0.20458 -0.13512 -0.10764
1942 -0.016564 0.050056 -0.047908 -0.034754 -0.078675 -0.12459 -0.12435 -0.10263 -0.31072 -0.010248 -0.089216 -0.2048 -0.060409 -0.20184 -0.11836 -0.099051
1943 -0.00010134 0.067924 -0.044897 -0.033389 -0.061968 -0.10961 -0.094311 -0.083857 -0.28527 -0.026781 -0.078753 -0.087389 -0.063812 -0.18777 -0.014683 -0.083954
1944 0.033081 0.1216 -0.020426 -0.020393 -0.014151 -0.088096 -0.06338 -0.059649 -0.2567 0.0050847 -0.046989 0.29013 -0.042905 -0.1764 0.11204 -0.079497
1945 -0.0032557 0.09515 -0.054515 -0.030628 -0.067624 -0.10379 -0.076618 -0.079161 -0.27614 -0.014389 -0.043596 0.33287 -0.052728 -0.17624 0.1246 -0.076591
1946 -0.023033 0.068397 -0.045075 -0.017713 -0.071188 -0.12634 -0.10066 -0.10149 -0.29096 -0.030683 -0.092363 0.19841 -0.066711 -0.17513 -0.008322 -0.089844
1947 -0.04939 0.029045 -0.055414 -0.023337 -0.082611 -0.11836 -0.10846 -0.116 -0.26691 -0.037897 -0.09934 -0.060338 -0.084914 -0.19024 -0.097682 -0.12385
1948 -0.036337 -0.0088569 -0.036013 -0.041702 -0.047594 -0.10207 -0.077714 -0.11061 -0.27778 -0.03394 -0.076267 -0.10186 -0.045897 -0.20128 -0.049522 -0.0891
1949 -0.032545 0.023521 -0.025253 0.017783 -0.029307 -0.093807 -0.050763 -0.07598 -0.2435 0.0067358 -0.047933 -0.089207 -0.04358 -0.1649 -0.065341 -0.065553
1950 -0.039792 -0.011931 -0.059472 -0.020192 -0.07539 -0.11213 -0.11362 -0.10663 -0.29998 -0.046188 -0.07976 -0.11035 -0.071713 -0.16779 -0.098511 -0.10618
1951 -0.039339 -0.0012536 -0.065901 -0.028976 -0.038983 -0.13031 -0.10247 -0.096754 -0.29688 -0.026392 -0.068127 -0.16509 -0.078086 -0.2051 -0.094421 -0.091879
1952 -0.022606 -0.016596 -0.05099 -0.027221 -0.079946 -0.11234 -0.11163 -0.11781 -0.28813 -0.049676 -0.090194 -0.13734 -0.075199 -0.21475 -0.072021 -0.119
1953 0.012557 -0.004728 -0.04781 -0.0016458 -0.07368 -0.13111 -0.12346 -0.10273 -0.27724 -0.033349 -0.07572 -0.14959 -0.061562 -0.18095 -0.10353 -0.15432
1954 0.042839 -0.0091002 -0.048059 -0.04048 -0.076043 -0.11719 -0.067147 -0.09642 -0.2799 -0.052303 -0.035527 -0.14151 -0.066325 -0.20843 -0.096961 -0.090869
1955 0.036872 -0.0027324 -0.033758 -0.023125 -0.061366 -0.14198 -0.10517 -0.10794 -0.29488 -0.054517 -0.084164 -0.15398 -0.066618 -0.18211 -0.09955 -0.12378
1956 0.026245 0.022165 -0.034448 -0.04477 -0.067099 -0.10454 -0.089334 -0.10624 -0.26304 -0.038861 -0.066001 -0.13126 -0.046581 -0.17276 -0.0748 -0.11471
1957 0.0015279 0.0064832 -0.051457 -0.043035 -0.10771 -0.10615 -0.090183 -0.11771 -0.2749 -0.058855 -0.069538 -0.14437 -0.068264 -0.21214 -0.06974 -0.12421
1958 -0.0078493 0.009591 -0.040636 -0.072449 -0.10833 -0.14151 -0.11042 -0.13363 -0.28071 -0.10528 -0.064224 -0.1152 -0.066747 -0.21263 -0.09659 -0.10866
1959 -0.041777 -0.012111 -0.058786 -0.073254 -0.10905 -0.15173 -0.12868 -0.14227 -0.30912 -0.096542 -0.088891 0.13699 -0.08049 -0.2352 -0.11198 -0.13774
1960 -0.017854 0.029847 -0.045495 -0.013209 -0.065812 -0.14372 -0.094699 -0.10784 -0.28525 -0.057286 -0.056378 0.3767 -0.074453 -0.19478 -0.06355 -0.13252
1961 -0.011151 0.045284 -0.058314 -0.035613 -0.078125 -0.13323 -0.099347 -0.083044 -0.27513 -0.06572 -0.053315 0.14767 -0.053156 0.072469 -0.068379 -0.11745
1962 -0.024188 0.079952 -0.040213 -0.0053382 -0.077408 -0.10476 -0.072816 -0.067686 -0.2546 -0.067784 -0.073472 0.0058501 -0.077779 0.1201 -0.087909 -0.1157
1963 0.0050847 0.12502 -0.065023 0.0027271 -0.083411 -0.11727 -0.096175 -0.097588 -0.29343 -0.072627 -0.083608 -0.070135 -0.061852 0.18614 -0.087769 -0.13929
1964 0.023677 0.13188 -0.079412 -0.034358 -0.087704 -0.10808 -0.093953 -0.08498 -0.28404 -0.085511 -0.10294 -0.085499 -0.058065 0.21717 -0.10839 -0.14049
1965 0.05082 0.14183 -0.045941 -0.035252 -0.094017 -0.1116 -0.095972 -0.10124 -0.29052 -0.085675 -0.10581 -0.10123 -0.075948 0.065532 -0.11406 -0.14539
1966 0.047593 0.1358 -0.067821 -0.034857 -0.10404 -0.13747 -0.081421 -0.1021 -0.26139 -0.10547 -0.10586 -0.083599 -0.065121 -0.023355 -0.098699 -0.12596
1967 0.057136 0.087361 -0.05661 -0.024362 -0.072834 -0.11041 -0.068719 -0.1099 -0.26328 -0.074943 -0.093855 -0.086254 -0.044504 -0.039301 -0.10312 -0.11544
1968 0.0080687 0.022529 -0.066559 -0.058866 -0.10844 -0.15418 -0.091498 -0.13843 -0.30947 -0.10606 -0.12837 -0.15246 -0.098017 -0.091048 -0.1258 -0.1363
1969 0.0074315 0.056247 -0.042818 -0.022321 -0.08441 -0.11041 -0.066997 -0.10909 -0.25028 -0.07406 -0.071859 -0.096384 -0.04195 -0.070325 -0.082398 -0.089525
1970 -0.015736 0.017035 -0.066868 -0.050176 -0.11564 -0.16149 -0.10794 -0.14302 -0.28458 -0.11749 -0.10463 -0.11115 -0.087413 -0.11003 -0.14421 -0.16073
1971 -0.014913 0.014952 -0.060937 -0.020561 -0.11472 -0.13131 -0.093544 -0.12929 -0.29816 -0.10278 -0.10772 -0.081483 -0.075506 -0.094088 -0.094978 -0.14678
1972 -0.04029 0.0003402 -0.065466 -0.042295 -0.11115 -0.13398 -0.12129 -0.13848 -0.30094 -0.1198 -0.090309 0.22658 -0.10615 -0.10468 -0.12969 -0.16566
1973 -0.025927 0.028448 -0.032186 -0.01149 -0.1011 -0.14409 -0.089831 -0.12653 -0.28272 -0.085705 -0.085746 0.49071 -0.081182 -0.080991 -0.076947 -0.13561
1974 -0.027295 0.028026 -0.037255 -0.041205 -0.095766 -0.12772 -0.11689 -0.13838 -0.26861 -0.10181 -0.088613 0.32087 -0.077975 -0.091018 -0.094947 -0.13161
1975 -0.0041617 0.017754 -0.039994 -0.016519 -0.069049 -0.098653 -0.072229 -0.12012 -0.22706 -0.076823 -0.06496 0.069168 -0.074708 -0.077555 -0.070397 -0.10219
1976 0.00053106 0.045081 -0.029433 -0.0024342 -0.062762 -0.11315 -0.090757 -0.10913 -0.26502 -0.10841 -0.064807 0.042763 -0.072851 -0.10054 -0.070537 -0.10779
1977 0.017394 0.027869 -0.057893 -0.029049 -0.084335 -0.14326 -0.091336 -0.15039 -0.27015 -0.11678 -0.1114 -0.052722 -0.10364 -0.11901 -0.13665 -0.14244
1978 0.022857 0.052127 -0.039112 -0.052624 -0.094698 -0.12801 -0.096615 -0.15165 -0.26788 -0.11822 -0.09852 -0.061367 -0.072497 -0.12153 -0.078156 -0.13522
1979 0.066969 0.071845 -0.054671 -0.021338 -0.082141 -0.12489 -0.064373 -0.1295 -0.27694 -0.11149 -0.057277 -0.0042716 -0.04663 -0.075341 -0.094116 -0.087507
1980 0.062562 0.12049 -0.042121 -0.004243 -0.065974 -0.10807 -0.096052 -0.1235 -0.24983 -0.091102 -0.077434 -0.043716 -0.061123 -0.091368 -0.089676 -0.11788
1981 0.016685 0.13592 -0.06482 -0.037258 -0.075528 -0.12549 -0.10874 -0.13538 -0.27116 -0.10728 -0.11517 -0.065061 -0.090136 -0.10465 -0.12267 -0.14541
1982 0.018488 0.14987 -0.051149 -0.0067225 -0.063301 -0.10395 -0.080999 -0.1155 -0.2373 -0.10691 -0.058697 -0.050836 -0.065159 -0.089411 -0.085486 -0.10607
1983 -0.031629 0.12639 -0.071558 -0.032287 -0.11008 -0.14039 -0.13102 -0.14576 -0.27288 -0.11997 -0.12794 -0.10296 -0.10138 -0.11746 -0.13678 -0.15705
1984 -0.022137 0.13906 -0.064118 -0.033662 -0.10652 -0.10874 -0.11006 -0.13794 -0.29841 -0.128 -0.10879 -0.068266 -0.077505 -0.11444 -0.10951 -0.15898
1985 -0.032054 0.12168 -0.056977 -0.045147 -0.07275 -0.092525 -0.099435 -0.14098 -0.28354 -0.14654 -0.13605 -0.11908 -0.068928 -0.13286 -0.14252 -0.13643
1986 -0.020581 0.086899 -0.045696 -0.0046313 -0.105 -0.086136 -0.090954 -0.12265 -0.29173 -0.092235 -0.086114 -0.067605 -0.073771 -0.089338 -0.1174 -0.11916
1987 -0.030718 0.045237 -0.061266 -0.051596 -0.10794 -0.13338 -0.10732 -0.14611 -0.25511 -0.12301 -0.085051 -0.09864 -0.072104 -0.11711 -0.098505 -0.1242
1988 -0.0064053 0.044905 -0.059885 -0.033511 -0.07248 -0.10074 -0.072701 -0.12659 -0.25553 -0.10681 -0.084708 -0.091735 -0.038917 -0.10492 -0.11429 -0.11269
1989 -0.021653 0.042873 -0.034254 -0.0073355 -0.072013 -0.097576 -0.08886 -0.12452 -0.27737 -0.11248 -0.099385 -0.08975 -0.06178 -0.10066 -0.13656 -0.11911
1990 -0.03337 0.035961 -0.058844 -0.02569 -0.091396 -0.098116 -0.078609 -0.14461 -0.3003 -0.13351 -0.077552 -0.076454 -0.091403 -0.12442 -0.091294 -0.12344
1991 -0.019617 0.045748 -0.061793 -0.0048949 -0.033319 -0.1166 -0.081907 -0.12837 -0.26261 -0.10857 -0.098278 -0.11137 -0.059966 -0.10816 -0.077144 -0.11051
1992 -0.0087241 0.017906 -0.014132 -0.01639 -0.067412 -0.090617 -0.091296 -0.12356 -0.27207 -0.10836 -0.084645 -0.081374 -0.053928 -0.057558 -0.094354 -0.1275
1993 0.031489 0.061344 -0.054591 -0.033874 -0.083125 -0.091567 -0.10739 -0.12134 -0.29893 -0.14725 -0.11308 -0.10744 -0.076391 0.1482 -0.12789 -0.13863
1994 0.045351 0.12259 -0.054771 -0.016519 -0.092248 -0.089297 -0.10952 -0.11978 -0.3101 -0.14514 -0.088299 -0.083634 -0.083424 0.27796 -0.091084 -0.15434
1995 0.084804 0.16426 -0.04059 -0.012664 -0.071381 -0.092338 -0.086782 -0.10885 -0.24894 -0.10546 -0.090495 -0.091738 -0.054847 0.32537 -0.12746 -0.094137
1996 0.097747 0.19751 -0.064839 -0.022208 -0.10088 -0.12825 -0.11291 -0.11406 -0.28733 -0.1302 -0.099022 -0.10216 -0.05234 0.3112 -0.12437 -0.15789
1997 0.13113 0.17929 -0.047819 -0.023353 -0.062408 -0.11009 -0.10748 -0.13557 -0.31196 -0.12743 -0.095849 -0.13227 -0.052353 0.22623 -0.11743 -0.13532
1998 0.14875 0.18483 -0.053128 -0.029988 -0.071111 -0.098378 -0.081508 -0.12353 -0.27043 -0.10326 -0.082856 -0.1159 -0.063726 0.10162 -0.12564 -0.13782
1999 0.12382 0.17067 -0.071067 -0.043763 -0.11258 -0.088478 -0.1022 -0.1556 -0.28412 -0.080484 -0.072823 -0.14078 -0.077499 0.023756 -0.10462 -0.13018
2000 0.078968 0.19404 -0.064866 -0.026037 -0.074687 -0.076939 -0.10032 -0.15191 -0.27694 -0.027938 -0.1028 -0.12107 -0.059672 0.015299 -0.14065 -0.14649
2001 0.045881 0.13622 -0.041716 -0.036072 -0.07461 -0.090879 -0.086824 -0.14285 -0.28921 0.021938 -0.10829 -0.12326 -0.077455 0.010823 -0.11253 -0.12995
2002 0.019714 0.11049 -0.032335 -0.017267 -0.080293 -0.064089 -0.11418 -0.14412 -0.30819 0.10991 -0.082833 -0.12189 -0.073698 0.015526 -0.093442 -0.12416
2003 0.0013267 0.096902 -0.051214 -0.037691 -0.082277 -0.060579 -0.14361 -0.16522 -0.28032 -0.050389 -0.06859 -0.13 -0.093711 -0.020331 -0.1137 -0.13786
2004 -0.0013405 0.07884 -0.051924 -0.029396 -0.08532 -0.061299 -0.11318 -0.16192 -0.26432 -0.058783 -0.087046 -0.16376 -0.11083 -0.025337 -0.10862 -0.14851
2005 0.0038723 0.12283 -0.069253 -0.059441 -0.071293 -0.02613 -0.11392 -0.16127 -0.28623 -0.11643 -0.10258 -0.18163 -0.083027 -0.017424 -0.10302 -0.13911
2006 0.0089351 0.14812 -0.047662 -0.012176 -0.069256 -0.03121 -0.093107 -0.14432 -0.30623 -0.10166 -0.11845 -0.1583 -0.07448 -0.016721 -0.096412 -0.12039
2007 0.0046779 0.19053 -0.033981 -0.04361 -0.061509 0.0049298 -0.081166 -0.086278 -0.28283 -0.098284 -0.11032 -0.16368 -0.090493 -0.038677 -0.1194 -0.13337
2008 0.015581 0.211 -0.038221 -0.018485 -0.078652 -0.04354 -0.10564 -0.06545 -0.31591 -0.1194 -0.10116 -0.16937 -0.077306 -0.030064 -0.11657 -0.15096
2009 -0.0016765 0.2199 -0.03594 -0.03873 -0.076565 -0.065771 -0.11175 -0.035432 -0.26799 -0.084412 -0.11916 -0.17365 -0.083199 -0.014941 -0.13855 -0.13199
2010 -0.014994 0.19297 -0.058359 -0.067474 -0.099639 -0.10817 -0.11691 -0.014904 -0.29405 -0.15173 -0.1251 -0.19338 -0.098662 0.0023028 -0.15271 -0.14943
2011 0.033919 0.22766 -0.018069 -0.030319 -0.068242 -0.069791 -0.087471 -0.0039264 -0.27493 -0.09098 -0.058314 -0.12839 -0.052685 0.23871 -0.078231 -0.1291
2012 0.018662 0.23693 -0.032418 -0.026254 -0.11288 -0.093311 -0.086719 -0.052458 -0.30411 -0.1066 -0.091291 -0.14664 -0.094418 0.26992 -0.04047 -0.13463
2013 0.050505 0.22989 -0.013217 0.00085143 -0.10419 -0.088301 -0.090018 -0.060351 -0.29261 -0.10056 -0.086148 -0.15706 -0.055361 0.3417 0.03866 -0.12234
2014 0.021087 0.17616 -0.037806 -0.046473 -0.11154 -0.070812 -0.12011 -0.10106 -0.31299 -0.12442 -0.12545 -0.17009 -0.071304 0.29798 0.02751 -0.16432
2015 0.03849 0.16015 -0.011866 -0.017658 -0.090414 -0.077482 -0.078585 -0.081825 -0.27746 -0.089955 -0.059421 -0.14774 -0.053107 0.24337 -0.02415 -0.12753
2016 0.011953 0.11458 -0.031695 -0.025773 -0.093267 -0.10553 -0.10227 -0.13472 -0.29911 -0.098669 -0.11511 -0.20199 -0.0592 0.10246 -0.10557 -0.18618
2017 0.022816 0.11519 -0.018654 -0.056287 -0.10497 -0.11832 -0.11234 -0.13383 -0.29047 -0.11816 -0.11619 -0.17567 -0.061913 0.070436 -0.07457 -0.18319
2018 0.0089387 0.10623 -0.031194 -0.021642 -0.11035 -0.083493 -0.084401 -0.086681 -0.28965 -0.10474 -0.10673 -0.18852 -0.069686 0.06484 -0.10255 -0.11871
2019 -0.0072885 0.10634 -0.043183 -0.0022369 -0.12896 -0.1022 -0.08229 -0.018693 -0.30999 -0.09872 -0.1087 -0.22451 -0.082769 0.046043 -0.095919 -0.14394
2020 0.0036243 0.11933 -0.036732 -0.025702 -0.09922 -0.11664 -0.072569 0.019905 -0.23981 -0.076134 -0.093775 -0.18079 -0.054922 0.075936 -0.10547 -0.13426
2021 0.019337 0.11951 -0.024472 0.00097372 -0.088003 -0.077473 -0.059637 0.047523 -0.26433 -0.017398 -0.060752 -0.16334 -0.054135 0.07225 -0.10951 -0.139
2022 0.0062899 0.20552 -0.049121 -0.020571 -0.097136 -0.10565 -0.10373 0.021671 -0.28892 0.049239 -0.1135 -0.21171 -0.057108 0.030333 -0.092969 -0.1447
2023 -0.0077373 0.22336 -0.01555 -0.029136 -0.087729 -0.10028 -0.034835 0.057189 -0.28672 -0.014585 -0.096455 -0.18531 -0.067611 -0.0028236 -0.11361 -0.1212
2024 -0.014545 0.20787 -0.033689 -0.04255 -0.12432 -0.096094 -0.10792 0.013187 -0.30181 -0.075989 -0.12565 -0.25238 -0.073204 0.0036798 -0.12191 -0.15286
2025 0.0027483 0.24617 -0.042899 -0.026005 -0.090426 -0.11856 -0.056362 0.068715 -0.22873 -0.070733 -0.058959 -0.2019 -0.050977 0.051373 -0.086058 -0.11646
2026 -0.011599 0.2051 -0.041988 -0.01913 -0.10783 -0.093414 -0.068371 0.065653 -0.24763 -0.084776 -0.11297 -0.23237 -0.08414 0.040676 -0.10461 -0.16243
2027 -0.0025461 0.1906 -0.035067 -0.031645 -0.083922 -0.082865 -0.078679 0.073931 -0.029375 -0.07763 -0.076563 -0.20783 -0.079663 0.03758 -0.093778 -0.14152
2028 0.023207 0.1399 -0.027187 -0.0031493 -0.098645 -0.088525 -0.041308 0.091139 -0.0090331 -0.084364 -0.053539 -0.17445 -0.052316 0.0017132 -0.073518 -0.093619
2029 -0.013141 0.11572 -0.048926 -0.018304 -0.10118 -0.12334 -0.079607 0.027907 -0.047561 -0.092608 -0.10185 -0.18638 -0.078839 0.017007 -0.10614 -0.15061
2030 -0.034308 0.096022 -0.052335 -0.052399 -0.12441 -0.12558 -0.10052 0.047905 -0.16428 -0.10981 -0.13119 -0.2581 -0.071122 0.01857 -0.10667 -0.15748
2031 -0.027215 0.08249 -0.056204 -0.061443 -0.096325 -0.11663 -0.083074 0.099713 -0.20203 -0.1044 -0.13087 -0.25304 -0.045525 0.0086532 -0.13252 -0.15377
2032 -0.012412 0.095238 -0.037434 -0.016518 -0.1005 -0.090536 -0.069473 0.12849 -0.24699 -0.090599 -0.1212 -0.23888 -0.073958 -0.0074734 -0.11098 -0.1201
2033 -0.012159 0.081396 -0.037513 -0.015803 -0.086231 -0.12417 -0.052211 0.10584 -0.19898 -0.11667 -0.10748 -0.23798 -0.066331 -0.0090701 -0.1156 -0.13875
2034 -0.029267 0.080224 -0.032772 0.0034324 -0.10756 -0.12743 -0.0786 0.10713 -0.23788 -0.10286 -0.11774 -0.21478 -0.071684 -0.037667 -0.10225 -0.16137
2035 -0.021264 0.079041 -0.0028016 0.026878 -0.089407 -0.11933 -0.041839 0.13933 -0.20107 -0.096611 -0.098217 -0.2011 -0.073457 -0.010683 -0.094966 -0.12747
2036 -0.013471 0.056429 -0.018851 -0.033467 -0.09526 -0.13476 -0.049647 0.10447 -0.23119 -0.12237 -0.090374 -0.24994 -0.06182 -0.04337 -0.11628 -0.12317
2037 -0.041338 0.098857 -0.04237 -0.060382 -0.14617 -0.14979 -0.093616 0.08462 -0.23443 -0.12793 -0.14256 -0.26073 -0.098293 -0.074427 -0.13106 -0.16829
2038 -0.0062053 0.20395 -0.013799 -0.0067864 -0.095616 -0.095487 -0.058505 0.15501 -0.16482 -0.11328 -0.1043 -0.24326 -0.071296 -0.014333 -0.12157 -0.1378
2039 -0.0051925 0.2142 -0.0076087 -0.0090111 -0.09271 -0.10372 -0.054123 0.12891 -0.11177 -0.10062 -0.086014 -0.2221 -0.069499 -0.03272 -0.094946 -0.10709
2040 -0.03653 0.20841 -0.040118 -0.032776 -0.098893 -0.13279 -0.093952 0.13003 0.07212 -0.1276 -0.11148 -0.25575 -0.083122 -0.059987 -0.14797 -0.17061
2041 -0.018407 0.20478 -0.028117 -0.014141 -0.096916 -0.12449 -0.071531 0.1491 0.050172 -0.10599 -0.10613 -0.25502 -0.062185 -0.018103 -0.1212 -0.15846
2042 -0.021014 0.16681 -0.012267 -0.0061753 -0.066839 -0.11017 -0.0647 0.14797 0.17429 -0.12246 -0.097944 -0.27143 -0.078728 -0.03973 -0.1319 -0.11391
2043 -0.016151 0.14669 -0.032626 -0.01054 -0.10595 -0.12327 -0.057518 0.1204 -0.013435 -0.1258 -0.10691 -0.26176 -0.063381 -0.062537 -0.10986 -0.14553
2044 -0.046039 0.090132 -0.056345 -0.062855 -0.14971 -0.14477 -0.10419 0.11571 -0.123 -0.14377 -0.11648 -0.2778 -0.089854 -0.074663 -0.12769 -0.16374
2045 -0.045316 0.089599 -0.020524 -0.019579 -0.091278 -0.15774 -0.095686 0.16122 -0.13847 -0.139 -0.11574 -0.2462 -0.053117 -0.04943 -0.13937 -0.13756
2046 -0.042803 0.096607 -0.033264 -0.049974 -0.081552 -0.13717 -0.091134 0.12077 -0.14785 -0.13003 -0.10521 -0.26315 -0.0822 -0.066706 -0.10326 -0.14149
2047 -0.0382 0.077985 -0.026803 -0.023949 -0.10074 -0.13088 -0.081923 0.13703 -0.12522 -0.13166 -0.11148 -0.28926 -0.070893 -0.052883 -0.1356 -0.10367
2048 -0.033757 0.081083 -0.018662 -0.034074 -0.065658 -0.13841 -0.066882 0.14615 -0.074205 -0.14408 -0.096665 -0.27604 -0.091726 -0.09795 -0.10471 0.032198
2049 -0.016255 0.081081 0.014888 0.0075217 -0.081151 -0.11742 -0.0398 0.17565 -0.0077731 -0.11788 -0.10876 -0.2381 -0.058789 -0.053396 -0.13731 0.19206
2050 -0.013032 0.091608 -0.0014909 0.030407 -0.076574 -0.09382 -0.032879 0.21577 0.14383 -0.092288 -0.087109 -0.25712 -0.068242 -0.048563 -0.094804 0.14309
2051 -0.062769 0.051366 -0.03255 -0.060778 -0.1096 -0.17162 -0.091038 0.14273 0.10809 -0.16185 -0.1561 -0.2958 -0.097295 -0.08357 -0.15089 -0.079161
2052 -0.044796 0.085864 -0.02241 -0.012482 -0.06671 -0.11999 -0.031346 0.18071 0.2626 -0.13598 -0.10048 -0.27065 -0.066828 -0.063096 -0.10849 -0.032284
2053 -0.036293 0.068232 -0.014919 -0.0080971 -0.075514 -0.12064 -0.032875 0.17725 0.26176 -0.11872 -0.091479 -0.27542 -0.070901 -0.087513 -0.12304 -0.065157
2054 -0.0075005 0.12371 -0.010388 -0.0014218 -0.072737 -0.11342 -0.029554 0.20792 0.14488 -0.10393 -0.089006 -0.26432 -0.051994 -0.04843 -0.10148 -0.054201
2055 -0.050258 0.1231 -0.035687 -0.044687 -0.11757 -0.15233 -0.074682 0.16 -0.027342 -0.14794 -0.1451 -0.2827 -0.070887 -0.090906 -0.14479 -0.089724
2056 -0.055345 0.17773 -0.043617 -0.056991 -0.13271 -0.15041 -0.1089 0.15218 -0.12076 -0.14361 -0.1349 -0.2905 -0.06715 -0.11918 -0.14613 -0.11935
2057 -0.042662 0.18481 -0.040906 -0.021036 -0.11708 -0.151 -0.06308 0.16137 -0.044458 -0.14505 -0.10072 -0.25392 -0.062183 -0.07229 -0.12779 -0.07521
2058 -0.027449 0.2037 -0.00081524 -0.0062807 -0.079339 -0.11912 -0.048548 0.18085 -0.022626 -0.10469 -0.093243 -0.27702 -0.051615 -0.085116 -0.13892 -0.058563
2059 -0.054477 0.19336 -0.0045345 -0.053555 -0.097162 -0.1078 -0.067177 0.15414 0.013076 -0.15531 -0.09289 -0.29137 -0.071158 -0.11117 -0.10628 -0.058836
2060 -0.049544 0.16636 -0.029854 -0.08099 -0.10156 -0.13488 -0.081326 0.14625 0.1189 -0.17615 -0.070376 -0.29371 -0.066961 -0.11199 -0.16924 -0.10648
2061 -0.068061 0.094014 -0.024103 -0.046665 -0.11709 -0.13327 -0.086854 0.13049 0.2203 -0.16189 -0.010963 -0.32159 -0.099684 -0.096996 -0.16772 -0.1182
2062 -0.035108 0.10546 0.011978 -0.02631 -0.068002 -0.12981 -0.048183 0.16372 0.36328 -0.1212 0.11217 -0.27468 -0.067387 -0.082763 -0.13246 -0.025146
2063 -0.063775 0.07073 -0.0023517 -0.057604 -0.1033 -0.15113 -0.067092 0.11692 0.23624 -0.15163 0.088903 -0.2991 -0.10848 -0.10405 -0.10304 -0.074099
2064 -0.062903 0.072638 0.020539 -0.036719 -0.12677 -0.16224 -0.07628 0.13888 0.070215 -0.16246 0.12562 -0.29931 -0.082743 -0.099736 -0.15426 -0.096092
2065 -0.06249 0.064505 0.0056697 -0.048914 -0.10932 -0.16098 -0.088209 0.1514 0.039137 -0.16897 0.08757 -0.2842 -0.077786 -0.12883 -0.11269 -0.080925
2066 -0.065267 0.085433 0.0155 -0.051298 -0.10866 -0.13437 -0.064628 0.18422 0.022019 -0.14132 0.015583 -0.29441 -0.080039 -0.12954 -0.14144 -0.069528
2067 -0.071604 0.063801 -0.00041885 -0.022013 -0.13563 -0.13936 -0.10154 0.12864 0.038501 -0.16128 -0.038384 -0.31724 -0.089742 -0.11578 -0.15497 -0.10035
2068 -0.053601 0.078269 0.070052 -0.010698 -0.11572 -0.14159 -0.10534 0.12737 0.17806 -0.13288 0.0041492 -0.2962 -0.049845 -0.10017 -0.14523 -0.072434
2069 -0.067279 0.071057 0.051853 -0.037773 -0.11249 -0.10646 -0.058434 0.12409 0.32851 -0.1289 0.014532 -0.28964 -0.067458 -0.11781 -0.12538 -0.044557
2070 -0.054116 0.054884 0.044203 -0.022587 -0.075977 -0.13658 -0.075182 0.088103 0.44347 -0.13097 -0.039464 -0.30302 -0.076951 -0.094116 -0.16854 -0.10177
2071 -0.081003 0.018642 0.019314 -0.055282 -0.13181 -0.16007 -0.099791 0.066761 0.26064 -0.16578 -0.056311 -0.32961 -0.097674 -0.15353 -0.15623 -0.11873
2072 -0.11098 0.04124 -0.0074353 -0.088997 -0.13904 -0.16497 -0.12851 0.038139 0.12198 -0.18015 -0.057228 -0.35582 -0.10335 -0.17351 -0.17479 -0.11087
2073 -0.074197 0.046558 0.036825 -0.022341 -0.13303 -0.14035 -0.071528 0.079477 0.10144 -0.14715 0.048095 -0.29311 -0.0704 -0.12335 -0.15112 -0.04567
2074 -0.063025 0.077116 0.050736 -0.049576 -0.14096 -0.14073 -0.062037 0.12115 0.10863 -0.1569 0.011049 -0.29931 -0.064613 -0.1135 -0.15923 -0.037423
2075 -0.078412 0.035693 0.036367 -0.064131 -0.1094 -0.1364 -0.11167 0.093753 0.058916 -0.15004 0.011092 -0.32242 -0.093236 -0.13005 -0.15241 -0.11192
2076 -0.085309 0.034611 0.066308 -0.081656 -0.13229 -0.16204 -0.10166 0.097911 0.21312 -0.15985 -0.021955 -0.31482 -0.076029 -0.14913 -0.17951 -0.10968
2077 -0.10452 0.013049 0.025118 -0.07781 -0.13035 -0.1545 -0.11508 0.043869 0.28946 -0.18107 -0.011712 -0.35283 -0.11425 -0.17847 -0.15617 -0.11642
2078 -0.083993 0.045057 0.037309 -0.056605 -0.10865 -0.12369 -0.1041 0.043086 0.28739 -0.1202 -0.045609 -0.30536 -0.055625 -0.16891 -0.16728 -0.084735
2079 -0.076001 0.018265 0.04209 -0.07244 -0.11419 -0.13921 -0.08797 0.030444 0.3755 -0.15464 -0.042705 -0.34595 -0.078398 -0.15118 -0.15001 -0.081709
2080 -0.073748 0.055042 0.06589 -0.047944 -0.10765 -0.13553 -0.081059 0.040512 0.40041 -0.13724 -0.052752 -0.31604 -0.058311 -0.1302 -0.13405 -0.071632
2081 -0.086215 0.02717 0.041461 -0.064289 -0.13747 -0.14563 -0.114 0.01113 0.26238 -0.19803 -0.062749 -0.30839 -0.075614 -0.14037 -0.17791 -0.13427
2082 -0.068352 0.025178 0.041022 -0.030624 -0.098565 -0.14662 -0.060056 0.050458 0.24739 -0.15585 0.029994 -0.28572 -0.066027 -0.13254 -0.11171 -0.032158
2083 -0.074809 0.039676 0.062673 -0.028059 -0.12398 -0.14613 -0.093845 0.046256 0.27279 -0.15166 0.065257 -0.32244 -0.09809 -0.15636 -0.14703 -0.047381
2084 -0.061017 0.056964 0.078093 -0.012283 -0.12187 -0.12901 -0.068984 0.041474 0.28651 -0.13339 0.096851 -0.33711 -0.067723 -0.15578 -0.13071 -0.063414
2085 -0.047524 0.054851 0.039154 -0.047738 -0.10347 -0.12136 -0.067242 0.035182 0.48464 -0.16755 0.11189 -0.32456 -0.073616 -0.14707 -0.10725 -0.040497
2086 -0.086301 0.0072091 0.053675 -0.057173 -0.12502 -0.15761 -0.10447 -0.0074999 0.46005 -0.16176 0.017007 -0.30649 -0.093709 -0.15921 -0.15462 -0.10754
2087 -0.099918 0.012667 0.033475 -0.072567 -0.10983 -0.14289 -0.12873 -0.0024619 0.43736 -0.17345 -0.02301 -0.33586 -0.095512 -0.14809 -0.1543 -0.094524
2088 -0.086695 0.0041947 0.032956 -0.062462 -0.11386 -0.15783 -0.10493 -0.002724 0.32827 -0.14053 -0.024826 -0.34487 -0.090395 -0.16685 -0.14664 -0.11365
2089 -0.083733 0.0026325 0.037867 -0.074087 -0.11698 -0.17303 -0.10142 -0.018456 0.31778 -0.16318 -0.020093 -0.32243 -0.091708 -0.18589 -0.1343 -0.09469
2090 -0.10073 0.02384 0.052097 -0.037302 -0.09061 -0.13769 -0.12699 -0.0093681 0.36037 -0.16435 -0.01559 -0.31007 -0.079491 -0.17378 -0.12608 -0.086533
2091 -0.074227 0.021858 0.019388 -0.028096 -0.1247 -0.13978 -0.1056 -0.01989 0.38368 -0.14316 0.0047732 -0.32876 -0.072864 -0.19439 -0.14471 -0.12581
2092 -0.069284 0.020106 0.014949 -0.068611 -0.11954 -0.13218 -0.12046 -0.012572 0.57771 -0.16983 0.084426 -0.33477 -0.097147 -0.18098 -0.13081 -0.097749
2093 -0.076021 -0.0018563 0.04653 -0.030606 -0.088209 -0.14905 -0.11962 -0.025044 0.56803 -0.1491 0.15643 -0.31085 -0.07665 -0.16297 -0.13337 -0.12704
2094 -0.075549 0.012842 0.05107 -0.04413 -0.1169 -0.13782 -0.10217 -0.033016 0.69707 -0.18571 0.095763 -0.35268 -0.073473 -0.183 -0.13471 -0.096405
2095 -0.072076 0.028989 0.060891 -0.039705 -0.097635 -0.13473 -0.073399 -0.013898 0.47653 -0.16194 0.025346 -0.30056 -0.077076 -0.17863 -0.1668 -0.085708
2096 -0.081223 -0.016623 0.062852 -0.03826 -0.12562 -0.13114 -0.11911 -0.04993 0.3768 -0.17695 0.0062692 -0.3277 -0.083079 -0.15869 -0.13733 -0.099132
2097 -0.08731 -0.0049451 0.032902 -0.058195 -0.093812 -0.13148 -0.14166 -0.063282 0.21716 -0.17284 -0.042618 -0.32071 -0.072792 -0.17764 -0.18133 -0.13603
2098 -0.070577 0.012863 0.070873 -0.014509 -0.066835 -0.1361 -0.10963 0.0046055 0.24378 -0.16549 0.0063957 -0.33723 -0.083315 -0.16535 -0.13937 -0.068738
2099 -0.083745 0.0067905 0.069614 0.0035661 -0.11505 -0.15007 -0.14 -0.055047 0.16972 -0.18868 -0.017371 -0.34324 -0.088728 -0.16163 -0.17373 -0.12097
2100 -0.065082 0.0024683 0.084405 0.028481 -0.085131 -0.10892 -0.11935 -0.031609 0.19667 -0.17125 0.12059 -0.32705 -0.083011 -0.17944 -0.15935 -0.11561
2101 -0.057549 0.0084661 0.083945 0.024037 -0.068974 -0.099071 -0.058391 -0.025321 0.36646 -0.14441 0.16661 -0.31925 -0.063564 -0.15982 -0.12795 -0.061637
2102 -0.086406 0.020334 0.055726 -0.017738 -0.13164 -0.11703 -0.11379 -0.046203 0.54722 -0.17709 0.16027 -0.35259 -0.074857 -0.19653 -0.1593 -0.13574
2103 -0.073023 -0.018178 0.084277 0.019747 -0.094871 -0.12 -0.10449 -0.046225 0.53616 -0.16567 0.035692 -0.3591 -0.08276 -0.17832 -0.1513 -0.13189
2104 -0.091181 -0.036931 0.041307 -0.043307 -0.13271 -0.14842 -0.12549 -0.080887 0.46708 -0.17895 -0.002945 -0.35015 -0.089143 -0.19385 -0.16272 -0.17364
2105 -0.071998 -0.011993 0.040028 -0.036202 -0.091537 -0.12711 -0.083936 -0.061759 0.32491 -0.16217 0.090388 -0.34524 -0.076426 -0.18148 -0.12479 -0.09774
2106 -0.087545 -0.0090249 0.069029 -0.033497 -0.09885 -0.12561 -0.092024 -0.070851 0.24364 -0.16207 0.093661 -0.33936 -0.087809 -0.2021 -0.16511 -0.10913
2107 -0.059972 0.0066029 0.10106 -0.028532 -0.085903 -0.11558 -0.092223 -0.046573 0.25928 -0.17033 0.20526 -0.34863 -0.060212 -0.17771 -0.14213 -0.091066
2108 -0.090029 -0.024769 0.05377 -0.037766 -0.10859 -0.14252 -0.13081 -0.10122 0.18816 -0.161 0.13249 -0.34739 -0.085095 -0.19424 -0.13819 -0.12013
2109 -0.076787 -0.028592 0.086371 -0.0059311 -0.11774 -0.10062 -0.09441 -0.061157 0.19269 -0.025181 0.12463 -0.32355 -0.071918 -0.16837 -0.15701 -0.12585
2110 -0.069824 -0.023014 0.054772 -0.0068358 -0.086253 -0.092873 -0.10497 -0.057719 0.21881 0.021485 0.12079 -0.33005 -0.072461 -0.17621 -0.10101 -0.094805
2111 -0.085211 -0.0066659 0.040232 -0.03138 -0.083136 -0.12136 -0.11747 -0.081211 0.14947 -0.0042391 0.055657 -0.34848 -0.071174 -0.20202 -0.19938 -0.12335
2112 -0.10933 -0.030358 0.022963 -0.039895 -0.083159 -0.14447 -0.14094 -0.10455 0.12925 -0.084193 0.16423 -0.3818 -0.085217 -0.17729 -0.16773 -0.14943
2113 -0.081505 -0.0121 0.051114 -0.03677 -0.087042 -0.063064 -0.10972 -0.095505 0.12788 -0.12266 0.31524 -0.33878 -0.08694 -0.19175 -0.15177 -0.12419
2114 -0.085733 -0.020093 0.023035 -0.043685 -0.11607 -0.063334 -0.12868 -0.12344 0.10963 -0.17492 0.28142 -0.34757 -0.087293 -0.20558 -0.17193 -0.14973
2115 -0.09841 -0.030095 0.0066252 -0.041309 -0.099408 -0.077294 -0.14852 -0.099999 0.076513 -0.15364 0.30271 -0.38991 -0.069496 -0.21427 -0.1951 -0.17474
2116 -0.094957 -0.038267 0.012696 -0.040804 -0.11826 -0.083324 -0.1473 -0.12828 0.090535 -0.15173 0.1816 -0.38515 -0.094529 -0.18328 -0.18151 -0.15066
2117 -0.063264 -0.019949 0.043157 -0.034819 -0.061235 -0.048434 -0.10754 -0.094083 0.12313 -0.13227 0.13347 -0.33346 -0.061472 -0.17105 -0.1477 -0.13159
2118 -0.070131 -0.021611 0.027787 0.0037965 -0.063078 -0.0021846 -0.12349 -0.082065 0.12166 -0.13083 0.09975 -0.32737 -0.058955 -0.18176 -0.15297 -0.11997
2119 -0.076319 -0.017264 0.027528 -0.014138 -0.055281 0.010865 -0.093447 -0.087867 0.13996 -0.14137 0.079823 -0.3245 -0.054218 -0.2036 -0.14879 -0.089563
2120 -0.084666 -0.022216 0.022179 -0.044693 -0.11295 -0.037235 -0.12635 -0.12037 0.079622 -0.15592 0.10153 -0.35674 -0.070741 -0.23135 -0.16988 -0.11537
2121 -0.072713 -0.003518 0.034449 0.0053424 -0.073287 -0.037015 -0.094524 -0.099522 0.085984 -0.13289 0.28842 -0.33419 -0.059054 -0.19006 -0.12946 -0.09351
2122 -0.06518 -0.03113 0.02792 -0.033852 -0.11277 -0.039685 -0.094033 -0.11491 0.076896 -0.16984 0.36461 -0.32573 -0.057667 -0.21983 -0.12914 -0.10864
2123 -0.10874 -0.060062 -0.0023091 -0.068597 -0.11652 -0.10601 -0.13465 -0.14769 0.035688 -0.18132 0.33414 -0.37064 -0.08629 -0.23197 -0.18175 -0.15285
2124 -0.10457 -0.033865 -0.013508 -0.044102 -0.14591 -0.10717 -0.15033 -0.14091 0.03007 -0.16943 0.31076 -0.37064 -0.087792 -0.25789 -0.16158 -0.14454
2125 -0.10763 -0.049277 -0.011678 -0.060426 -0.11284 -0.11389 -0.12163 -0.13018 -0.0066883 -0.17258 0.26251 -0.35398 -0.093855 -0.21106 -0.1692 -0.14939
2126 -0.089889 -0.048469 -0.006767 -0.023671 -0.10095 -0.086946 -0.1144 -0.11628 0.0015936 -0.14437 0.15358 -0.3464 -0.067158 -0.19656 -0.17626 -0.15976
2127 -0.092916 -0.044981 -0.040896 -0.037276 -0.10344 -0.11791 -0.1169 -0.12883 0.030586 -0.16311 0.14177 -0.32993 -0.095801 -0.24771 -0.14969 -0.14199
2128 -0.10215 -0.030233 0.0061645 -0.020211 -0.11374 -0.14435 -0.10631 -0.13719 0.0069874 -0.17737 0.12235 -0.35119 -0.064694 -0.22995 -0.14971 -0.11039
2129 -0.10143 -0.036286 -0.013635 -0.046185 -0.10773 -0.13697 -0.12282 -0.13607 -0.015421 -0.149 0.1155 -0.35372 -0.076457 -0.19205 -0.16332 -0.13472
2130 -0.093098 -0.057108 0.0033659 -0.0291 -0.12658 -0.13013 -0.12059 -0.1394 -0.0096388 -0.16077 0.12433 -0.30293 -0.0704 -0.19835 -0.14082 -0.13217
2131 -0.089795 -0.02736 0.020567 -0.019445 -0.10258 -0.12534 -0.092711 -0.12059 0.0072431 -0.12036 0.27013 -0.090782 -0.052753 -0.18203 -0.09645 -0.095421
2132 -0.11516 -0.021192 -0.029013 -0.067909 -0.11019 -0.15283 -0.12405 -0.12974 -0.013725 -0.11008 0.44846 0.14815 -0.084306 -0.23495 -0.085179 -0.11239
2133 -0.066049 -0.025894 0.002808 -0.013264 -0.078875 -0.11267 -0.095449 -0.11851 0.005797 -0.0017926 0.46961 0.24515 -0.038849 -0.2174 -0.064709 -0.10322
2134 -0.078397 -0.052527 0.016549 -0.038259 -0.12808 -0.12554 -0.1247 -0.14008 0.013849 0.0027736 0.34296 -0.13639 -0.061302 -0.20918 -0.12236 -0.13765
2135 -0.093544 -0.029739 -0.039401 -0.045704 -0.12215 -0.12502 -0.13926 -0.13607 -0.027479 0.02674 0.22519 -0.24831 -0.061415 -0.2489 -0.11742 -0.12571
2136 -0.085401 -0.035131 -0.0061499 -0.050098 -0.1097 -0.13116 -0.12279 -0.13108 -0.026797 -0.016374 0.17575 -0.24906 -0.078198 -0.21554 -0.045999 -0.11872
2137 -0.10895 -0.076763 -0.024239 -0.068773 -0.14088 -0.16299 -0.16148 -0.17109 -0.085385 -0.098888 0.12519 -0.25611 -0.089821 -0.27123 -0.10039 -0.16007
2138 -0.088525 -0.036355 -0.023668 -0.042698 -0.09364 -0.15249 -0.10343 -0.14077 -0.050464 -0.095552 0.15287 -0.2285 -0.067994 -0.19284 -0.027918 -0.1166
2139 -0.079173 -0.047348 -0.027168 -0.018042 -0.11472 -0.13962 -0.12508 -0.16987 -0.032262 -0.12142 0.15124 -0.21518 -0.090997 -0.22157 -0.11044 -0.17194
2140 -0.08227 -0.0311 0.002123 -0.042647 -0.089187 -0.12856 -0.13394 -0.15959 -0.02194 -0.10752 0.13338 -0.22576 -0.06913 -0.21029 -0.13227 -0.14951
2141 -0.1066 -0.049192 -0.026396 -0.072242 -0.14676 -0.18048 -0.15174 -0.17945 -0.079328 -0.14088 0.13861 -0.2229 -0.073803 -0.24687 -0.15516 -0.16341
2142 -0.10317 -0.054874 -0.035956 -0.044817 -0.10327 -0.14578 -0.1161 -0.16171 -0.065616 -0.089577 0.28993 -0.23734 -0.095396 -0.21469 -0.12624 -0.13105
2143 -0.060821 -0.042516 0.0020751 -0.020001 -0.084496 -0.16143 -0.10624 -0.14727 -0.033424 -0.094321 0.4128 0.21232 -0.071219 -0.19729 -0.058948 -0.1283
2144 -0.078679 -0.050429 -0.013864 -0.031416 -0.099079 -0.12543 -0.10125 -0.15439 -0.034712 -0.097004 0.36652 0.28757 -0.071702 -0.21838 -0.061227 -0.10613
2145 -0.091406 -0.046661 -0.017033 -0.038921 -0.083212 -0.15776 -0.1177 -0.14794 -0.06162 -0.10351 0.27966 0.49507 -0.067635 -0.262 -0.076027 -0.11429
2146 -0.083803 -0.043793 -0.012723 -0.015165 -0.12015 -0.12655 -0.082011 -0.14331 -0.051798 -0.11248 0.21639 0.53121 -0.042798 -0.19675 0.067073 -0.11093
2147 -0.06819 -0.017375 -5.2058e-05 -0.01343 -0.097859 -0.11646 -0.11114 -0.16125 -0.082476 -0.126 0.16373 0.16794 -0.067721 -0.20727 0.066943 -0.16894
2148 -0.079397 -0.041807 -0.037101 -0.048505 -0.10224 -0.13839 -0.11663 -0.15748 -0.087514 -0.11098 0.1682 0.0023561 -0.085264 -0.21559 0.038723 -0.12832
2149 -0.12021 -0.066 -0.060001 -0.09823 -0.15687 -0.18439 -0.14943 -0.2016 -0.12299 -0.15362 0.12081 -0.096329 -0.111 -0.26002 -0.092867 -0.15809
2150 -0.11747 -0.10082 -0.07836 -0.081224 -0.16778 -0.19869 -0.16234 -0.21382 -0.12571 -0.14759 0.13602 -0.11994 -0.09329 -0.28372 -0.10116 -0.1608
2151 -0.096769 -0.079554 -0.049509 -0.061889 -0.1404 -0.1732 -0.15273 -0.18815 -0.11427 -0.13053 0.15178 -0.097368 -0.092653 -0.2362 -0.088836 -0.15365
2152 -0.072546 -0.049016 -0.014979 -0.063374 -0.12974 -0.14106 -0.090433 -0.16921 -0.085307 -0.099175 0.15562 -0.098353 -0.048836 -0.22136 -0.078986 -0.11379
2153 -0.073083 -0.031508 -0.010908 -0.013908 -0.11592 -0.13837 -0.10914 -0.14664 -0.065235 -0.091328 0.15355 -0.065678 -0.070469 -0.22934 -0.068246 -0.10811
2154 -0.11151 -0.075261 -0.058577 -0.074003 -0.12004 -0.15413 -0.14137 -0.19246 -0.14344 -0.12285 0.14735 0.080027 -0.11955 -0.24821 -0.11773 -0.17395
2155 -0.097878 -0.063813 -0.042506 -0.042658 -0.099314 -0.15372 -0.10665 -0.17704 -0.091741 -0.044196 0.1637 0.46575 -0.064795 -0.23903 -0.00053547 -0.12356
2156 -0.10859 -0.059325 -0.040726 -0.058773 -0.095667 -0.14722 -0.096508 -0.20732 -0.12645 0.13533 0.14918 0.65674 -0.083168 -0.27114 0.095775 -0.13498
2157 -0.073322 -0.026737 -0.016215 -0.017767 -0.09074 -0.12104 -0.069657 -0.17614 -0.11605 0.18388 0.17258 0.62028 -0.033341 -0.226 0.14616 -0.083152
2158 -0.11159 -0.056049 -0.074974 -0.053462 -0.13216 -0.16469 -0.15647 -0.19746 -0.14412 0.17458 0.10087 0.16764 -0.10397 -0.28034 0.11945 -0.16234
2159 -0.10388 -0.067522 -0.047174 -0.043697 -0.10879 -0.15601 -0.12833 -0.18006 -0.14393 0.15014 0.11819 0.052683 -0.089827 -0.24244 0.0087352 -0.16665
2160 -0.093394 -0.033764 -0.029523 -0.045631 -0.11823 -0.12979 -0.091753 -0.13083 -0.11967 -0.0065351 0.14835 0.054828 -0.0861 -0.24159 -0.013495 -0.13006
2161 -0.092541 -0.048916 -0.043312 -0.035926 -0.11572 -0.16574 -0.11896 -0.12068 -0.14882 -0.067689 0.099628 0.013594 -0.070713 -0.24682 -0.062344 -0.16419
2162 -0.099918 -0.043098 -0.072041 -0.079391 -0.12544 -0.17255 -0.14227 -0.087475 -0.17332 -0.074443 0.049341 0.00084883 -0.072136 -0.28076 -0.095184 -0.18632
2163 -0.082145 -0.03103 -0.0071307 -0.045806 -0.12352 -0.17533 -0.088899 -0.026007 -0.095686 -0.045736 0.12188 0.005174 -0.082219 -0.21374 -0.056904 -0.10983
2164 -0.088693 -0.026733 -0.02775 -0.02794 -0.071542 -0.12566 -0.058167 -0.06122 -0.12685 -0.05846 0.11344 0.027059 -0.059892 -0.22355 -0.043274 -0.12991
2165 -0.11066 -0.040555 -0.069819 -0.015245 -0.13889 -0.13764 -0.033566 -0.12607 -0.14564 -0.056224 0.10034 0.34959 -0.095295 -0.24131 0.042496 -0.11699
2166 -0.11448 -0.074717 -0.051529 -0.06066 -0.13927 -0.13422 -0.041815 -0.15665 -0.19301 -0.076488 0.097394 0.56286 -0.091538 -0.25915 0.12789 -0.16769
2167 -0.083024 -0.049769 0.0084521 -0.025544 -0.11593 -0.14357 -0.0098133 -0.15339 -0.12404 -0.0015516 0.13098 0.79594 -0.043521 -0.23007 0.2175 -0.086573
2168 -0.093391 -0.053051 -0.013967 -0.026289 -0.086025 -0.13087 -0.078572 -0.16648 -0.14968 -0.0095654 0.10514 0.44975 -0.065984 -0.25195 0.15644 -0.14206
2169 -0.1117 -0.028864 -0.013606 -0.053184 -0.10349 -0.15557 -0.098991 -0.18248 -0.18368 0.18899 0.078104 0.17797 -0.084467 -0.25342 0.052547 -0.13262
2170 -0.11082 -0.076716 -0.030576 -0.053559 -0.11652 -0.16909 -0.087369 -0.15751 -0.18451 0.30052 0.067417 0.1361 -0.0819 -0.24726 -0.012833 -0.13034
2171 -0.094283 -0.056908 -0.040855 -0.033603 -0.10284 -0.14244 -0.089008 -0.17129 -0.1145 0.33712 0.11571 0.13391 -0.070623 -0.25381 -0.017083 -0.12366
2172 -0.12105 -0.08 -0.038244 -0.043288 -0.14095 -0.16495 -0.10246 -0.18486 -0.16522 0.27741 0.081234 0.088931 -0.066076 -0.25043 -0.049972 -0.13341
2173 -0.10566 -0.060012 -0.053024 -0.065153 -0.08908 -0.17234 -0.088285 -0.1733 -0.16624 0.20804 0.033847 0.1017 -0.089139 -0.25405 0.0093477 -0.13139
2174 -0.086785 -0.056475 -0.029583 -0.024957 -0.12902 -0.15758 -0.066204 -0.15891 -0.15226 0.097902 0.07522 0.45493 -0.060182 -0.22202 0.13171 -0.12798
2175 -0.098722 -0.031527 -0.027482 -0.054142 -0.078527 -0.14043 -0.060233 -0.14943 -0.1438 0.035568 0.083743 0.67325 -0.060345 -0.21978 0.22381 -0.098178
2176 -0.11609 -0.041929 -0.059161 -0.073647 -0.12101 -0.14965 -0.10077 -0.17332 -0.1682 0.027844 0.055756 0.80387 -0.056088 -0.24321 0.20615 -0.12535
2177 -0.11124 -0.081731 -0.036651 -0.081952 -0.11779 -0.17604 -0.07692 -0.17443 -0.19335 0.02353 0.05122 0.80023 -0.068111 -0.256 0.19743 -0.13596
2178 -0.10266 -0.060923 -0.05105 -0.084076 -0.099926 -0.18212 -0.056939 -0.1501 -0.17526 0.052477 0.072273 0.64394 -0.063674 -0.28915 0.12609 -0.14024
2179 -0.11658 -0.064566 -0.059839 -0.071321 -0.10688 -0.1785 -0.046947 -0.1803 -0.20231 0.047703 0.0059261 0.35869 -0.071347 -0.27358 -0.0068813 -0.15376
2180 -0.10397 -0.043688 -0.038919 -0.056566 -0.078732 -0.13572 0.008434 -0.14025 -0.18821 0.13798 0.065739 0.26198 -0.06384 -0.24771 0.028419 -0.1104
2181 -0.076055 -0.03711 -0.020718 -0.06815 -0.065805 -0.13439 0.028145 -0.099444 -0.16931 0.32389 0.057492 0.24709 -0.067273 -0.21874 0.024349 -0.11185
2182 -0.067072 -0.063552 -0.021067 -0.023265 -0.13189 -0.1705 -0.046543 -0.068616 -0.19062 0.37261 0.045806 0.22822 -0.095206 -0.23974 0.053949 -0.11721
2183 -0.022399 -0.058805 -0.029966 -0.06275 -0.1333 -0.15917 -0.060802 -0.034758 -0.1969 0.3818 0.033439 0.28897 -0.093089 -0.24989 0.16285 -0.14116
2184 0.042633 -0.058737 -0.034176 -0.051555 -0.10082 -0.16581 -0.069971 -0.01468 -0.2009 0.38892 0.049272 0.71814 -0.071022 -0.23392 0.26172 -0.12541
2185 0.094606 -0.041429 -0.037575 -0.058759 -0.1279 -0.16678 -0.065069 -0.010113 -0.20116 0.33945 0.040715 0.85865 -0.052345 -0.22578 0.30079 -0.12858
2186 0.051209 -0.051651 -0.029264 -0.056244 -0.12367 -0.17115 -0.061798 -0.073265 -0.20938 0.20875 0.031689 0.85732 -0.062788 -0.21392 0.27989 -0.12477
2187 0.018682 -0.071963 -0.055034 -0.024329 -0.082074 -0.14181 -0.039777 -0.099237 -0.19668 0.13786 0.073942 0.76568 -0.059591 -0.21765 0.24966 -0.12216
2188 -0.064375 -0.063796 -0.065233 -0.072023 -0.15323 -0.18477 -0.090695 -0.13757 -0.20904 0.10523 0.045195 0.51247 -0.052534 -0.25481 0.13708 -0.15152
2189 -0.071873 -0.080458 -0.038442 -0.080978 -0.11452 -0.17425 -0.098094 -0.16175 -0.23724 0.086775 0.0062182 0.3901 -0.069757 -0.25786 0.0984 -0.12885
2190 -0.06443 -0.05227 -0.037092 -0.064023 -0.11994 -0.15519 -0.038483 -0.16825 -0.25142 0.098311 -0.017869 0.28497 -0.018689 -0.2493 0.047281 -0.17037
2191 -0.063547 -0.054452 -0.027461 -0.048878 -0.11423 -0.13584 0.032389 -0.13544 -0.25572 0.18173 -0.018945 0.29379 -0.021222 -0.24579 0.051431 -0.15318
2192 -0.065164 -0.068984 -0.04509 -0.068322 -0.12539 -0.15687 0.0063599 -0.14633 -0.23114 0.35545 0.023118 0.30389 -0.068045 -0.22229 0.1356 -0.16964
2193 -0.054101 -0.056857 -0.022979 -0.057387 -0.083973 -0.14111 0.057871 -0.13191 -0.18829 0.45149 0.057981 0.64247 0.021762 -0.21638 0.31426 -0.12025
2194 -0.063329 -0.057669 -0.039239 -0.036972 -0.10161 -0.15473 0.030573 -0.10883 -0.23599 0.48855 0.046054 0.95049 -0.0074514 -0.22968 0.36337 -0.086927
2195 -0.080096 -0.072731 -0.067578 -0.055136 -0.12379 -0.16899 -0.051316 -0.12887 -0.20301 0.46397 0.019747 0.89558 -0.025224 -0.28546 0.32099 -0.14874
2196 -0.086993 -0.058233 -0.071257 -0.088491 -0.10632 -0.16437 -0.058985 -0.050505 -0.21995 0.43993 0.0072307 0.84162 -0.0047674 -0.27021 0.22303 -0.1553
2197 -0.10456 -0.078785 -0.068927 -0.10475 -0.14241 -0.19579 -0.10786 -0.054007 -0.25993 0.3249 -0.040286 0.44749 -0.03573 -0.27251 0.086202 -0.1942
2198 -0.064197 -0.071968 -0.060736 -0.049201 -0.10234 -0.18091 -0.072292 0.023241 -0.22497 0.21321 -0.034133 0.39926 -0.011963 -0.24639 0.057082 -0.14213
2199 -0.091435 -0.07776 -0.057215 -0.065475 -0.094212 -0.17303 -0.064831 0.039249 -0.25462 0.16054 -0.02612 0.37951 0.00041365 -0.2593 0.043572 -0.15835
2200 -0.092502 -0.059142 -0.033304 -0.08991 -0.13097 -0.21276 -0.065529 -0.011133 -0.24767 0.13871 -0.0053464 0.35437 0.013111 -0.26488 0.075582 -0.17368
2201 -0.055869 -0.038624 -0.034624 -0.038055 -0.091868 -0.1445 0.048732 -0.039375 -0.19852 0.16088 0.0071368 0.40801 0.050458 -0.21679 0.20315 -0.10044
2202 -0.090936 -0.049116 -0.062533 -0.056639 -0.13314 -0.15582 0.029493 -0.10217 -0.26063 0.1286 -0.0055 0.56815 0.037575 -0.25378 0.28425 -0.15561
2203 -0.096933 -0.047779 -0.036752 -0.073524 -0.1028 -0.18827 0.058925 -0.11762 -0.22649 0.13613 0.033953 0.90263 0.032312 -0.26613 0.37263 -0.12358
2204 -0.054551 -0.044431 -0.015632 -0.011259 -0.069378 -0.12913 0.16522 -0.088111 -0.24694 0.36365 0.038456 0.95543 0.057489 -0.22159 0.40767 -0.13281
2205 -0.085178 -0.087313 -0.036711 -0.062944 -0.10576 -0.15026 0.055927 -0.11761 -0.25781 0.40124 -0.03843 0.93259 -0.0045943 -0.25435 0.23224 -0.16476
2206 -0.057805 -0.054675 -0.04145 -0.0033683 -0.088204 -0.13435 0.044779 -0.095025 -0.21132 0.46468 0.0052729 0.69786 0.037133 -0.22359 0.1838 -0.1564
2207 -0.042382 -0.047057 -0.011769 -0.047653 -0.091297 -0.14113 0.0076399 -0.073698 -0.21196 0.46706 -0.00059393 0.50915 0.05578 -0.20849 0.15442 -0.1114
2208 -0.080879 -0.05692 -0.056679 -0.052748 -0.09306 -0.19134 -0.021079 -0.08685 -0.27044 0.41294 -0.072751 0.41361 0.070797 -0.25561 0.090284 -0.182
2209 -0.060407 -0.073982 -0.037388 -0.025702 -0.080843 -0.144 -0.0063775 -0.059822 -0.25957 0.34683 -0.030298 0.40386 0.050604 -0.22843 0.1458 -0.16681
2210 -0.083894 -0.085404 -0.028937 -0.053597 -0.095267 -0.13498 -0.018516 -0.049144 -0.25625 0.21208 -0.038384 0.40484 0.033751 -0.22961 0.12536 -0.15003
2211 -0.095581 -0.094966 -0.057217 -0.099772 -0.14971 -0.19818 -0.041305 -0.014856 -0.31556 0.15484 -0.074631 0.77791 0.023428 -0.27827 0.20816 -0.2044
2212 -0.062028 -0.037358 -0.0055759 -0.048467 -0.081283 -0.16766 0.054977 0.049972 -0.26794 0.21141 -0.0012279 1.005 0.052535 -0.21407 0.39143 -0.14338
2213 -0.060615 -0.053951 -0.015245 -0.052351 -0.090476 -0.11135 0.13832 0.07732 -0.26111 0.19933 0.020765 0.9221 0.050122 -0.23616 0.33131 -0.16292
2214 -0.074863 -0.058273 -0.032404 -0.032406 -0.065949 -0.13479 0.17232 0.073198 -0.20165 0.16139 0.00082857 0.88119 0.046589 -0.22214 0.2881 -0.12897
2215 -0.08559 -0.051895 -0.046974 -0.056201 -0.14542 -0.1772 0.14377 -0.015154 -0.2753 0.16549 -0.050008 0.72287 0.028656 -0.28418 0.13274 -0.16926
2216 -0.078747 -0.031067 -0.031963 -0.075045 -0.1273 -0.15579 0.084852 -0.062166 -0.28543 0.35539 -0.060645 0.55529 0.043183 -0.24193 0.093425 -0.17209
2217 -0.093444 -0.056769 -0.039032 -0.08732 -0.087429 -0.17327 0.039643 -0.085828 -0.26726 0.43256 -0.020662 0.45751 0.0558 -0.27717 0.11833 -0.13833
2218 -0.076491 -0.064842 -0.021392 -0.041235 -0.109 -0.13157 0.047974 -0.08732 -0.2195 0.46151 0.0029314 0.49685 0.089037 -0.24569 0.15748 -0.10318
2219 -0.076209 -0.074014 -0.030681 -0.04343 -0.090005 -0.16373 0.048386 -0.093812 -0.23645 0.46787 -0.0051554 0.45993 0.044244 -0.22058 0.14693 -0.14174
2220 -0.081846 -0.067306 -0.04717 -0.074474 -0.088918 -0.13885 -0.0079429 -0.10652 -0.29742 0.41252 -0.032182 0.64646 0.017621 -0.25524 0.10799 -0.13659
2221 -0.067893 -0.046228 -0.0035895 -0.052449 -0.070941 -0.14718 0.047568 -0.098506 -0.2322 0.30974 -0.011289 0.87015 0.023898 -0.23778 0.19406 -0.12382
2222 -0.08543 -0.04005 -0.027659 -0.037754 -0.13792 -0.16827 0.01065 -0.079158 -0.27884 0.20635 -0.037746 0.93947 0.009845 -0.25861 0.13582 -0.16169
2223 -0.073367 -0.027313 -0.010468 -0.023888 -0.031997 -0.13923 0.075321 -0.0189 -0.2285 0.21386 -0.037613 0.87795 -0.003968 -0.22211 0.16817 -0.095988
2224 -0.072235 -0.076525 -0.062317 -0.053493 -0.11543 -0.18048 0.099262 -0.019192 -0.27331 0.14 -0.072089 0.60636 -0.018161 -0.25682 0.1216 -0.17552
2225 -0.091052 -0.061247 -0.015257 -0.067318 -0.11337 -0.11382 0.15983 0.052656 -0.27956 0.16771 -0.063756 0.51259 -0.008284 -0.25313 0.12247 -0.17886
2226 -0.077829 -0.048789 -0.022436 -0.059163 -0.11074 -0.10045 0.18124 0.064644 -0.2817 0.16667 -0.095773 0.45561 0.011443 -0.25261 0.10022 -0.11559
2227 -0.077446 -0.045331 -0.0083353 -0.040377 -0.09425 -0.049869 0.21512 0.096472 -0.23087 0.19031 -0.03101 0.48164 0.0064201 -0.25038 0.14846 0.02216
2228 -0.074613 -0.048414 -0.031355 -0.044682 -0.095633 -0.11321 0.14092 0.055259 -0.25209 0.17589 -0.059246 0.47645 -0.0096829 -0.22052 0.10817 0.19996
2229 -0.079151 -0.039386 -0.041364 -0.058867 -0.083986 -0.10785 0.10032 0.0059874 -0.28461 0.16125 -0.053433 0.59277 0.0074241 -0.2342 0.080417 0.20943
2230 -0.085168 -0.056058 -0.038923 -0.054271 -0.13891 -0.1506 0.04656 -0.067065 -0.27715 0.27043 -0.0696 0.78766 0.015351 -0.24675 0.081618 0.1749
2231 -0.10198 -0.08187 -0.039072 -0.077346 -0.1512 -0.16644 0.022572 -0.093127 -0.28972 0.35523 -0.092747 0.94662 -0.041002 -0.25349 0.071968 0.010397
2232 -0.066222 -0.033822 -0.037372 -0.043671 -0.11621 -0.12842 0.071873 -0.072349 -0.24742 0.40231 -0.070754 0.6745 0.018025 -0.22852 0.071958 -0.013916
2233 -0.071969 -0.062105 -0.019721 -0.021326 -0.10556 -0.14983 0.039744 -0.090741 -0.24765 0.36038 -0.0363 0.53355 -0.0052578 -0.2389 0.10396 -0.019899
2234 -0.076497 -0.070017 -0.04958 -0.07063 -0.10169 -0.13674 0.049126 -0.10924 -0.29137 0.36443 -0.071377 0.46124 -0.037541 -0.27135 0.076028 -0.030752
2235 -0.044704 -0.046699 0.0053404 -0.033595 -0.082135 -0.1219 0.13145 -0.084025 -0.24739 0.23245 -0.047414 0.47584 -0.00089381 -0.2584 0.1057 -0.010535
2236 -0.081411 -0.071711 -0.063499 -0.06635 -0.1392 -0.14368 0.16131 -0.079777 -0.26999 0.14757 -0.069981 0.42791 -0.040887 -0.238 0.048539 -0.085538
2237 -0.084098 -0.035433 -0.024168 -0.058314 -0.097391 -0.1445 0.24016 -0.023289 -0.25282 0.14551 -0.057667 0.45224 -0.03529 -0.25179 0.046149 -0.030691
2238 -0.062185 -0.049386 -0.024037 -0.025599 -0.12631 -0.12765 0.21255 0.034769 -0.29804 0.17357 -0.10972 0.45292 -0.027663 -0.23964 0.033519 0.14573
2239 -0.076983 -0.047578 -0.025137 -0.062144 -0.11597 -0.14402 0.17273 0.048637 -0.25684 0.13894 -0.090251 0.37697 -0.0042257 -0.22355 0.044109 0.29488
2240 -0.08274 -0.03058 -0.015746 -0.067719 -0.082671 -0.12287 0.1473 0.10502 -0.27261 0.15295 -0.10901 0.40378 0.032101 -0.25442 0.050639 0.30641
2241 -0.091767 -0.049762 -0.016505 -0.028333 -0.11629 -0.13976 0.11152 0.069823 -0.27588 0.11549 -0.068395 0.37474 0.020518 -0.24871 0.05381 0.15057
2242 -0.071164 -0.056654 -0.011315 -0.019508 -0.065207 -0.12665 0.10404 0.086491 -0.24109 0.14631 -0.059721 0.36114 0.043725 -0.23719 0.0784 0.059933
2243 -0.11023 -0.067177 -0.037654 -0.088273 -0.10571 -0.12332 0.050498 -0.019571 -0.33423 0.1279 -0.11312 0.31858 -0.0022477 -0.26671 -0.0096401 0.0262
2244 -0.088799 -0.068559 -0.013503 -0.039717 -0.1003 -0.13932 0.063739 -0.059943 -0.31025 0.10473 -0.097065 0.27283 0.035819 -0.23603 0.0094301 -0.0069432
2245 -0.088916 -0.055251 0.014598 -0.051402 -0.068586 -0.14173 0.08404 -0.067105 -0.26092 0.13827 -0.090982 0.34057 0.036946 -0.25232 0.02518 0.016284
2246 -0.098713 -0.064003 -0.056382 -0.062477 -0.10815 -0.16511 0.046572 -0.074517 -0.29975 0.079479 -0.11624 0.28411 0.025563 -0.25421 0.0098404 0.15437
2247 -0.05768 -0.037175 -0.027201 -0.032152 -0.048883 -0.10184 0.15859 -0.025349 -0.26104 0.14875 -0.075795 0.30757 0.04912 -0.081153 0.0061306 0.38559
2248 -0.070487 -0.061758 -0.01081 -0.013486 -0.092556 -0.12583 0.24736 -0.0069514 -0.24542 0.10777 -0.055182 0.29608 0.056907 0.064531 0.031471 0.57664
2249 -0.073765 -0.06752 -0.03556 -0.073971 -0.10956 -0.14633 0.25558 0.016817 -0.25842 0.064727 -0.077139 0.28103 0.011004 0.059774 0.016141 0.51887
2250 -0.086232 -0.034822 -0.044399 -0.050746 -0.10669 -0.15958 0.25179 0.012214 -0.25321 0.065603 -0.083466 0.27161 0.019481 0.068417 0.010471 0.34572
2251 -0.079289 -0.078204 -0.035988 -0.03977 -0.075985 -0.13726 0.16987 0.099912 -0.25522 0.08825 -0.11481 0.26694 0.022098 0.043261 0.0017013 0.11551
2252 -0.075936 -0.065756 -0.027858 -0.067465 -0.072748 -0.14002 0.13517 0.12322 -0.2653 0.094766 -0.081389 0.23817 -0.014405 -0.075626 -0.0090785 0.092502
2253 -0.090313 -0.055569 -0.031627 -0.0767 -0.091302 -0.17024 0.062301 0.152 -0.28579 0.038082 -0.11008 0.207 0.019432 -0.13456 -0.033188 0.087009
2254 -0.082701 -0.078031 -0.039686 -0.078005 -0.073405 -0.18287 0.078062 0.10953 -0.29048 0.060418 -0.10993 0.18208 -0.038081 -0.16338 -0.029828 0.14532
2255 -0.10739 -0.047133 -0.048675 -0.076779 -0.069428 -0.15269 0.081634 0.078754 -0.31159 0.039964 -0.12212 0.19347 -0.0033235 -0.1628 -0.057528 0.27372
2256 -0.071625 -0.027755 -0.028375 -0.060394 -0.071481 -0.1465 0.053085 -0.0091178 -0.31194 0.018691 -0.089126 0.18718 0.00026351 -0.15582 -0.023588 0.29421
2257 -0.096312 -0.063237 -0.034494 -0.059259 -0.068744 -0.14671 0.073326 -0.0069399 -0.29409 0.059597 -0.086053 0.13722 -0.015999 -0.17917 -0.036038 0.34979
2258 -0.096649 -0.06073 -0.031383 -0.058573 -0.069667 -0.13989 0.075408 -0.026742 -0.26779 0.039383 -0.12181 0.13322 -0.015802 -0.15195 -0.030617 0.33456
2259 -0.062207 -0.063692 -0.025893 -0.025708 -0.05645 -0.12261 0.162 -0.020324 -0.24858 0.052269 -0.070367 0.18048 0.024935 -0.098812 0.015223 0.31606
2260 -0.084884 -0.062444 -0.034762 -0.053543 -0.10086 -0.14423 0.23402 -0.018146 -0.24289 0.037145 -0.095454 0.17575 0.047492 -0.13852 -0.018917 0.23534
2261 -0.094721 -0.063086 -0.048561 -0.062938 -0.11575 -0.15757 0.2101 -0.056048 -0.32205 -0.00046838 -0.14082 0.14596 0.065749 -0.11811 -0.068857 0.19022
2262 -0.10032 -0.070138 -0.05995 -0.060942 -0.11041 -0.16301 0.16919 -0.04212 -0.32858 -0.042822 -0.15234 0.068308 0.063426 0.0007377 -0.055837 0.23535
2263 -0.070335 -0.050021 -0.02144 -0.029727 -0.079353 -0.12027 0.18652 -0.0028321 -0.30495 0.005254 -0.095524 0.11608 0.081773 0.14582 -0.029037 0.34745
2264 -0.092263 -0.069103 -0.063139 -0.059582 -0.053756 -0.15229 0.094466 -0.0074542 -0.31069 0.01024 -0.12122 0.073599 0.08742 0.17082 -0.058006 0.38451
2265 -0.06148 -0.037075 -0.0091283 -0.024046 -0.032409 -0.13233 0.11134 0.055954 -0.30577 0.031926 -0.10798 0.091874 0.061357 0.25527 -0.028116 0.36422
2266 -0.088487 -0.065987 -0.044578 -0.066811 -0.050952 -0.13498 0.10456 0.095242 -0.33066 0.023123 -0.1257 0.074979 0.059494 0.086571 -0.033766 0.29031
2267 -0.074794 -0.06324 -0.026737 -0.031856 -0.042576 -0.14704 0.10087 0.13704 -0.28104 0.024939 -0.11938 0.086504 0.021471 0.035564 -0.059956 0.22055
2268 -0.072561 -0.051862 -0.024256 -0.036251 -0.076789 -0.14598 0.12135 0.15929 -0.28834 -0.004185 -0.10742 0.061599 0.028188 -0.011912 -0.0022857 0.22948
2269 -0.064739 -0.052904 -0.018795 -0.034245 -0.095052 -0.13323 0.093182 0.13096 -0.25292 -0.011009 -0.082295 0.093595 0.027445 -0.011389 -0.019996 0.26309
2270 -0.063286 -0.053766 -0.016995 -0.03443 -0.066715 -0.10607 0.10675 0.057454 -0.24823 0.0096275 -0.10102 0.06521 0.021562 -0.023585 -0.044655 0.32667
2271 -0.067103 -0.046788 -0.015944 -0.032875 -0.070178 -0.12712 0.082075 0.014281 -0.3124 -0.0022363 -0.093078 0.083545 0.020189 0.0094279 -0.013585 0.37764
2272 -0.09234 -0.049551 -0.070303 -0.075879 -0.11596 -0.17643 0.032256 -0.055681 -0.30378 -0.04656 -0.12865 -0.03718 -0.011164 -0.051579 -0.065525 0.41542
2273 -0.084127 -0.054103 -0.045373 -0.068464 -0.070164 -0.17044 0.051328 -0.043393 -0.33167 -0.031674 -0.14802 0.013955 -0.0050072 -0.061435 -0.079815 0.35301
2274 -0.091725 -0.068075 -0.075082 -0.054439 -0.077187 -0.15711 0.030539 -0.039905 -0.29447 -0.043718 -0.13759 -0.013389 -0.02827 0.0049279 -0.079625 0.23981
2275 -0.042242 -0.078557 -0.063361 -0.060063 -0.075441 -0.14895 0.02671 -0.039917 -0.34566 -0.054662 -0.16666 -0.021724 -0.018543 0.0011313 -0.072904 0.15384
2276 0.012071 -0.052969 -0.05343 -0.042168 0.031686 -0.11842 0.089492 0.0074213 -0.26026 -0.028115 -0.1172 0.012951 -0.0070962 0.15583 -0.037884 0.21938
2277 0.029384 -0.050862 -0.05023 -0.057213 -0.033737 -0.1437 0.084533 0.00036921 -0.28472 -0.024459 -0.15654 -0.023784 0.0024508 0.26708 -0.084444 0.22039
2278 0.045317 -0.039314 -0.040369 -0.023808 -0.01518 -0.1061 0.063324 -0.00086284 -0.27555 -0.030973 -0.11398 -0.011959 0.018368 0.20616 -0.083644 0.31097
2279 0.0025594 -0.051656 -0.023198 -0.061872 -0.074073 -0.14762 0.061416 -0.039135 -0.31208 -0.058587 -0.12741 -0.0017435 0.0017549 0.14595 -0.065104 0.39315
2280 -0.046298 -0.058688 -0.059608 -0.081577 -0.091856 -0.14706 0.030327 -0.021987 -0.31712 -0.04638 -0.12819 -0.047998 -0.0084781 0.017728 -0.091344 0.56062
2281 -0.066305 -0.0711 -0.050517 -0.052782 -0.077079 -0.16925 0.030158 -0.018839 -0.31071 -0.066794 -0.14367 -0.043233 -0.013531 0.028341 -0.083363 0.51752
2282 -0.063052 -0.055723 -0.046696 -0.052486 -0.065313 -0.12131 0.05539 0.007839 -0.30271 -0.044058 -0.097203 -0.051138 -0.0037041 0.039565 -0.051533 0.4313
2283 -0.046839 -0.054665 -0.020336 -0.018951 -0.049856 -0.15511 0.050601 0.0057669 -0.27042 -0.033192 -0.11643 -0.019623 -0.0049871 0.071008 -0.068023 0.32824
2284 -0.062257 -0.074917 -0.053525 -0.055476 -0.046659 -0.13293 0.037322 -0.026025 -0.29707 -0.050376 -0.10748 -0.033228 -0.0184 0.066511 -0.086483 0.24024
2285 -0.029844 -0.034339 -0.029514 -0.021441 -0.022372 -0.13026 0.088974 0.033853 -0.24149 -0.025329 -0.092073 -0.036882 -0.010293 0.13933 -0.076903 0.25078
2286 -0.039781 -0.045681 -0.045413 -0.047475 -0.0085152 -0.16703 0.027025 0.059801 -0.32344 -0.078693 -0.12161 -0.082107 -0.023146 0.23098 -0.092773 0.18863
2287 -0.023808 -0.034214 -0.039263 -0.04258 -0.016348 -0.11694 0.013626 0.082369 -0.33932 -0.068457 -0.13748 -0.079072 -0.00084901 0.34672 -0.092002 0.19029
2288 -0.049575 -0.060516 -0.072332 -0.066575 -0.019281 -0.078032 0.0032075 0.10501 -0.2976 -0.061941 -0.12502 -0.087847 -0.036472 0.34112 -0.10256 0.29922
2289 -0.022983 -0.061298 -0.063001 -0.091759 -0.042705 -0.080632 0.00079887 0.073805 -0.3347 -0.087815 -0.13007 -0.067852 -0.018295 0.33767 -0.099602 0.435
2290 -0.0010398 -0.03517 -0.052061 -0.081534 -0.055978 -0.066302 0.0272 0.029793 -0.31483 -0.10859 -0.12895 -0.1322 -0.042188 0.15368 -0.087442 0.52337
2291 0.027683 -0.051972 -0.04764 -0.041879 -0.034221 -0.14528 0.0095215 -0.025339 -0.35171 -0.079982 -0.14768 -0.10413 -0.005871 0.10246 -0.11994 0.5457
2292 0.031266 -0.024885 -0.053269 -0.062564 -0.045734 -0.13244 -0.012187 -0.049691 -0.28296 -0.085176 -0.12857 -0.094206 -0.018824 0.057738 -0.10907 0.47478
2293 0.12549 -0.051087 -0.067128 -0.034888 -0.031147 -0.035073 0.037664 -0.027114 -0.27448 -0.06226 -0.13846 -0.13158 -0.027917 0.064652 -0.10724 0.34896
2294 0.14762 -0.045359 -0.037778 -0.056493 -0.07481 -0.039853 -0.016294 -0.057366 -0.29969 -0.099544 -0.13476 -0.13213 -0.01685 0.060575 -0.1252 0.22638
2295 0.10799 -0.028181 -0.043007 -0.044688 -0.018283 0.0049764 0.018937 -0.018988 -0.30222 -0.080477 -0.11325 -0.14772 0.00042711 0.065378 -0.10691 0.24829
2296 0.049507 -0.012043 -0.032286 -0.071882 -0.039637 -0.00049381 0.00012818 -0.0376 -0.26135 -0.088591 -0.13853 -0.11299 -0.019186 0.028712 -0.11271 0.24739
2297 -0.0033902 0.017424 -0.074666 -0.077997 -0.04459 -0.012764 -0.01245 0.049898 -0.32329 -0.097035 -0.16505 -0.1524 -0.032519 0.075125 -0.14737 0.20404
2298 -0.0095574 0.044162 -0.042325 -0.067812 -0.028993 0.0013458 0.0013508 0.040256 -0.27092 -0.10373 -0.13767 -0.12333 -0.020552 0.046918 -0.06763 0.23942
2299 -0.014615 0.04797 -0.035134 -0.053557 0.022714 0.016686 -0.020178 0.069604 -0.30617 -0.10245 -0.14264 -0.16028 -0.038415 0.12249 -0.10294 0.2141
2300 0.00026824 0.030368 -0.039483 -0.041421 -0.023199 0.0017253 -0.031057 0.091672 -0.28666 -0.12088 -0.15891 -0.18057 -0.016858 0.2696 -0.14428 0.1823
2301 -0.002499 0.016866 -0.039113 -0.046146 -0.028632 0.043055 -0.014865 0.10074 -0.32853 -0.08908 -0.12454 -0.18443 0.0048292 0.37071 -0.10868 0.17854
2302 -0.020766 -0.027037 -0.058362 -0.068701 -0.022255 0.010905 -0.033694 0.1146 -0.33185 -0.11002 -0.13535 -0.17461 -0.060184 0.34166 -0.13105 0.16258
2303 0.029747 -0.011079 -0.040001 -0.010815 -0.0023785 0.024735 0.024397 0.14253 -0.28156 -0.10923 -0.091425 -0.15586 -0.019377 0.27444 -0.09875 0.18865
2304 0.058559 -0.027881 -0.054111 -0.07284 -0.047302 0.021234 -0.026901 0.12784 -0.32342 -0.13554 -0.1432 -0.17745 -0.0492 0.21684 -0.12868 0.1765
2305 0.16696 -0.0055232 -0.03538 -0.049555 -0.020185 -0.040116 -0.04353 0.12566 -0.2579 -0.11426 -0.15452 -0.16802 -0.022743 0.12528 -0.13227 0.17279
2306 0.21169 0.010095 -0.026859 -0.04182 -0.038558 -0.047686 -0.036039 0.12342 -0.28963 -0.11181 -0.13905 -0.19976 -0.029586 0.089845 -0.094429 0.15141
2307 0.21023 -0.018478 -0.028018 -0.046894 -0.011651 -0.016196 0.0016828 0.1635 -0.26802 -0.10362 -0.16348 -0.18291 -0.037169 0.090239 -0.11044 0.22091
2308 0.14292 -0.01351 -0.064078 -0.063629 -0.029104 0.027074 -0.056696 0.13434 -0.3247 -0.12771 -0.18733 -0.21959 -0.050472 0.080622 -0.16792 0.15296
2309 0.071753 -0.035082 -0.062827 -0.060904 -0.026027 0.070663 -0.043025 0.12358 -0.30207 -0.13988 -0.16691 -0.18896 -0.062645 0.052575 -0.12497 0.13967
2310 0.050826 -0.034674 -0.039506 -0.043888 -0.015791 -0.030877 -0.037183 0.12424 -0.34029 -0.14086 -0.16237 -0.20255 -0.053458 0.059549 -0.15958 0.1382
2311 0.032329 -0.032266 -0.029586 -0.035623 0.0071963 -0.0086971 -0.010792 0.16602 -0.30038 -0.12324 -0.14794 -0.2186 -0.065051 0.089262 -0.14498 0.16138
2312 0.025002 -0.039709 -0.065685 -0.041968 -0.027617 -0.041277 -0.013341 0.1563 -0.26219 -0.10105 -0.13659 -0.21605 -0.015344 0.047945 -0.1458 0.15872
2313 0.013855 -0.048841 -0.048254 -0.027053 -0.03164 0.0087324 -0.057329 0.16059 -0.33331 -0.13036 -0.17769 -0.24869 -0.045497 0.060819 -0.15009 0.099872
2314 0.0016174 -0.023583 -0.057033 -0.087907 -0.071633 0.031012 -0.063768 0.15801 -0.30487 -0.13213 -0.18274 -0.26063 -0.01487 0.045482 -0.151 0.077648
2315 0.01234 -0.012835 -0.048333 -0.042002 -0.040986 0.13117 -0.026207 0.17294 -0.30074 -0.11981 -0.1562 -0.22453 0.0069374 0.040485 -0.16774 0.12931
2316 0.010003 -0.045297 -0.078202 -0.089007 -0.063159 0.019472 -0.033715 0.15583 -0.31389 -0.14772 -0.15431 -0.26331 -0.024956 0.0087087 -0.18195 0.10263
2317 0.067556 -0.04119 -0.036311 -0.052921 -0.045742 0.010272 -0.037464 0.18942 -0.30887 -0.15095 -0.1443 -0.23873 -0.036119 0.033682 -0.13049 0.12311
2318 0.19184 -0.016272 -0.058271 -0.047396 -0.044856 0.033951 -0.041083 0.1861 -0.30375 -0.12456 -0.17132 -0.26505 0.0076485 0.028195 -0.15219 0.076026
2319 0.24815 -0.010514 -0.0093699 -0.025621 -0.038249 0.052861 -0.021071 0.22325 -0.31393 -0.11833 -0.12461 -0.24496 0.022755 0.0067188 -0.14817 0.14028
2320 0.25333 0.0046638 -0.063599 -0.050196 0.021888 0.034141 -0.02572 0.20938 -0.31812 -0.13668 -0.12789 -0.23752 0.011962 0.018392 -0.15283 0.10633
2321 0.23816 0.013222 -0.041249 -0.05691 0.011555 0.059981 -0.010549 0.18633 -0.29481 -0.12252 -0.1416 -0.23278 0.0006395 0.023106 -0.15345 0.10544
2322 0.19729 0.028299 -0.050268 -0.047555 0.0015718 0.1546 -0.059727 0.17093 -0.30676 -0.1564 -0.16347 -0.24741 -0.031823 0.00016886 -0.14701 0.070653
2323 0.14443 0.10254 -0.019647 -0.00077974 0.032329 0.1277 -0.0041459 0.20363 -0.27947 -0.12525 -0.13943 -0.2414 0.0067935 0.013552 -0.11469 0.11279
2324 0.11082 0.10651 -0.031486 0.010346 -0.0069145 0.15532 0.0057554 0.23735 -0.30071 -0.12573 -0.14291 -0.25367 0.019421 0.012546 -0.1229 0.11452
2325 0.074678 0.088733 -0.047696 -0.024219 -0.040928 0.09249 -0.015593 0.21166 -0.29174 -0.13502 -0.13439 -0.26337 -0.0076524 0.015029 -0.1438 0.059244
2326 0.044551 0.021751 -0.058395 -0.084674 -0.054281 0.04776 -0.037832 0.17977 -0.29715 -0.13731 -0.1715 -0.28075 -0.022255 -0.045218 -0.18465 0.035761
2327 0.057134 0.020218 -0.054474 -0.041989 -0.032814 0.031599 -0.024771 0.22716 -0.30006 -0.12905 -0.14588 -0.2651 -0.013398 0.015466 -0.13615 0.049148
2328 0.060087 -0.015064 -0.063054 -0.061613 -0.076447 -0.027521 -0.067759 0.17611 -0.33968 -0.13722 -0.17384 -0.28882 -0.026121 -0.056561 -0.18174 0.013345
2329 0.041569 0.011334 -0.056123 -0.053678 -0.05524 -0.013021 -0.046058 0.20547 -0.33362 -0.1745 -0.18545 -0.31325 -0.012514 -0.051168 -0.17522 0.052702
2330 0.074992 -0.0048783 -0.064682 -0.059223 -0.038133 -0.0091813 -0.031467 0.19406 -0.32659 -0.16485 -0.17545 -0.30123 -0.023687 -0.043804 -0.15411 0.023869
2331 0.18591 -0.01392 -0.065411 -0.079987 -0.077756 -0.045802 -0.077705 0.19001 -0.31185 -0.15025 -0.17416 -0.29039 -0.02777 -0.042141 -0.15878 0.020415
2332 0.28683 -0.0052727 -0.062941 -0.061202 -0.03687 -0.021752 -0.051414 0.19473 -0.33214 -0.15181 -0.16284 -0.29708 -0.036133 -0.035098 -0.15432 0.054182
2333 0.28461 -0.018585 -0.05447 -0.072917 -0.070843 -0.041972 -0.048883 0.19888 -0.3416 -0.16658 -0.20111 -0.3332 -0.040516 -0.088194 -0.19948 0.022989
2334 0.28561 -0.012547 -0.053299 -0.027652 -0.072116 -0.0071722 -0.040661 0.21773 -0.31065 -0.15728 -0.17532 -0.28033 -0.044279 -0.045091 -0.14181 0.020696
2335 0.28333 -0.0043993 -0.059349 -0.042016 -0.020779 0.017948 -0.03991 0.25342 -0.2828 -0.15737 -0.15535 -0.2867 -0.030802 -0.052468 -0.14441 0.050073
2336 0.20033 0.0013285 -0.056748 -0.039991 -0.057342 -0.014873 -0.044639 0.19784 -0.31062 -0.18503 -0.18053 -0.31753 -0.044295 -0.061024 -0.14937 0.00055983
2337 0.14368 0.0081663 -0.048657 -0.057126 -0.055685 -0.028413 -0.067437 0.18413 -0.30488 -0.17956 -0.1703 -0.30093 -0.049438 -0.081591 -0.13861 0.0014667
2338 0.11757 0.062244 -0.061786 -0.07541 -0.065618 0.0047069 -0.073276 0.19079 -0.31137 -0.21232 -0.20456 -0.3378 -0.039831 -0.098327 -0.16004 0.0097736
2339 0.10773 0.099412 -0.032556 -0.055725 -0.056402 -0.013443 -0.071925 0.18812 -0.32436 -0.19057 -0.20021 -0.34294 -0.053654 -0.078634 -0.165 -0.0189
2340 0.10564 0.12868 -0.040725 -0.06747 -0.046505 -0.020653 -0.071643 0.19931 -0.28516 -0.15566 -0.17217 -0.32346 -0.052077 -0.093281 -0.16484 -0.015553
2341 0.11084 0.14525 -0.038064 -0.036015 -0.056038 0.043856 -0.030592 0.22293 -0.080047 -0.14417 -0.15143 -0.29412 -0.06229 -0.063497 -0.15776 0.021024
2342 0.12111 0.15273 -0.035914 -0.037889 -0.026441 0.026436 -0.020811 0.18631 0.046015 -0.12392 -0.17608 -0.31858 -0.049083 -0.065064 -0.16722 0.032691
2343 0.10748 0.10832 -0.053533 -0.056424 -0.023014 0.041836 -0.024769 0.15856 0.054507 -0.13856 -0.13809 -0.31396 -0.030586 -0.062411 -0.16444 0.014358
2344 0.1243 0.064851 -0.058472 -0.038069 -0.0022473 0.041316 -0.036218 0.16438 -0.026061 -0.13659 -0.16353 -0.3148 -0.023949 -0.067827 -0.13796 -0.0062051
2345 0.17643 0.052059 -0.062161 -0.036673 -0.02648 0.065645 -0.054457 0.20072 -0.19719 -0.15495 -0.14295 -0.30479 -0.034252 -0.072604 -0.17133 -0.0064082
2346 0.26034 0.030377 -0.044251 -0.058938 -0.063854 0.00052518 -0.074355 0.18816 -0.24106 -0.18065 -0.18898 -0.36503 -0.076065 -0.10542 -0.17529 -0.039741
2347 0.33924 0.061484 -0.04631 -0.058603 -0.067987 0.077135 -0.049884 0.17333 -0.234 -0.16073 -0.1668 -0.31857 -0.039618 -0.075397 -0.16359 0.0021655
2348 0.31986 0.031702 -0.057279 -0.061858 -0.05079 0.085915 -0.082093 0.13445 -0.25747 -0.17139 -0.18195 -0.33873 -0.043451 -0.10995 -0.18034 -0.061168
2349 0.28094 0.04284 -0.094649 -0.096472 -0.035193 0.18381 -0.072511 0.12621 -0.26184 -0.18971 -0.19648 -0.34904 -0.040824 -0.11389 -0.18738 -0.045391
2350 0.26074 0.024518 -0.065768 -0.071817 -0.018986 0.20293 -0.07113 0.09747 -0.26446 -0.17603 -0.17951 -0.33016 -0.052737 -0.13439 -0.17245 -0.022674
2351 0.22076 0.053775 -0.073947 -0.061962 -0.0037692 0.19607 -0.073979 0.077538 -0.25022 -0.1952 -0.19635 -0.35119 -0.06247 -0.091644 -0.17025 -0.042707
2352 0.16974 0.059903 -0.040067 -0.036556 0.011118 0.21025 -0.036547 0.10782 -0.16188 -0.17943 -0.19945 -0.33746 -0.050203 -0.10186 -0.15894 -0.02466
2353 0.15907 0.12619 -0.026626 -0.028451 -0.027976 0.14588 -0.077186 0.1253 0.077866 -0.1444 -0.16901 -0.34168 -0.040176 -0.097067 -0.15463 -0.016193
2354 0.13731 0.1475 -0.051835 -0.044796 -0.037489 0.079283 -0.054875 0.16155 0.17388 -0.15983 -0.14714 -0.33301 -0.036409 -0.1228 -0.15571 -0.021166
2355 0.10023 0.14672 -0.086974 -0.060651 -0.080732 0.028533 -0.060653 0.12592 0.10159 -0.19687 -0.18952 -0.38315 -0.067592 -0.13503 -0.17894 -0.047059
2356 0.12378 0.15281 -0.058894 -0.052535 -0.074785 0.015043 -0.074642 0.12713 -0.061188 -0.16315 -0.21433 -0.3643 -0.044795 -0.10629 -0.1909 -0.063963
2357 0.10929 0.12585 -0.077543 -0.08077 -0.083488 -0.0023872 -0.084231 0.099775 -0.14826 -0.18458 -0.20305 -0.36167 -0.069128 -0.15057 -0.19527 -0.046446
2358 0.15219 0.15856 -0.014492 -0.0080447 -0.015871 0.043353 -0.024709 0.13922 -0.1048 -0.13352 -0.12371 -0.34081 -0.042341 -0.06711 -0.12012 0.030021
2359 0.10673 0.083508 -0.057482 -0.066369 -0.081974 -0.011378 -0.076428 0.055051 -0.19535 -0.19118 -0.16884 -0.38639 -0.066214 -0.12895 -0.19157 -0.079692
2360 0.21898 0.090116 -0.054291 -0.035694 -0.080768 0.015852 -0.033887 0.074109 -0.12748 -0.17183 -0.14679 -0.30891 -0.033207 -0.11988 -0.15699 -0.006685
2361 0.26278 0.056623 -0.06464 -0.061099 -0.056111 -0.0082781 -0.056965 0.066507 -0.085449 -0.17337 -0.1597 -0.35206 -0.06407 -0.14095 -0.17053 -0.035568
2362 0.32295 0.058831 -0.042839 -0.046724 -0.097444 0.012872 -0.040514 0.045525 0.23992 -0.18998 -0.16637 -0.34613 -0.035883 -0.12308 -0.17866 -0.079361
2363 0.31842 0.049269 -0.069369 -0.018988 -0.072637 -0.0011186 -0.075973 0.053453 0.34671 -0.15788 -0.16989 -0.38959 -0.042376 -0.14247 -0.1666 -0.036354
2364 0.34638 0.081997 -0.065258 -0.037573 -0.03407 0.061681 -0.061151 0.11815 0.42439 -0.14734 -0.1526 -0.33581 -0.043409 -0.10346 -0.146 -0.050068
2365 0.27711 0.059665 -0.050897 -0.037798 -0.057833 0.11762 -0.06671 0.073669 0.34154 -0.16315 -0.19516 -0.37699 -0.058262 -0.12277 -0.15939 -0.026901
2366 0.2198 0.10848 -0.048767 -0.023432 -0.044336 0.18015 -0.048429 0.064907 0.1131 -0.17106 -0.16476 -0.34419 -0.029665 -0.13741 -0.17104 -0.046934
2367 0.1784 0.17481 -0.032576 -0.017997 -0.017119 0.23286 -0.052797 0.086935 -0.010857 -0.12457 -0.15879 -0.3977 -0.020328 -0.15174 -0.17198 -0.073607
2368 0.15569 0.18155 -0.032395 -0.010222 -0.027623 0.25025 -0.042316 0.054513 -0.034035 -0.15421 -0.15533 -0.36904 -0.052641 -0.14471 -0.14477 -0.04845
2369 0.13117 0.18056 -0.059934 -0.015557 -0.0027458 0.22935 -0.068615 0.019521 -0.057153 -0.16449 -0.19191 -0.38284 -0.046204 -0.12584 -0.17059 -0.068263
2370 0.1297 0.19343 -0.034274 -0.020151 -0.029109 0.18255 -0.065283 0.036509 0.0031985 -0.19193 -0.14812 -0.34084 -0.031697 -0.10206 -0.12487 -0.082896
2371 0.11416 0.16187 -0.066923 -0.055346 -0.090822 0.06421 -0.089642 0.016637 0.30455 -0.18477 -0.17793 -0.38897 -0.0255 -0.18248 -0.18461 -0.11481
2372 0.12923 0.15847 -0.071042 -0.039661 -0.047015 0.052229 -0.079911 0.023755 0.47828 -0.17368 -0.17751 -0.3768 -0.033763 -0.15283 -0.18166 -0.11194
2373 0.14216 0.1264 -0.082812 -0.052235 -0.048228 0.010749 -0.052089 0.025223 0.38853 -0.18106 -0.1295 -0.38284 -0.029556 -0.15898 -0.12543 -0.065756
2374 0.14621 0.095085 -0.049831 -0.03853 -0.058931 0.021359 -0.10283 0.011041 0.52896 -0.17726 -0.18027 -0.35594 -0.032279 -0.14765 -0.17392 -0.099909
2375 0.22875 0.089473 -0.05078 -0.053515 -0.064235 0.027779 -0.089137 0.018869 0.43575 -0.18822 -0.15891 -0.39814 -0.053032 -0.17591 -0.1826 -0.091682
2376 0.27311 0.09243 -0.047149 -0.04236 -0.034268 0.043719 -0.038425 0.015497 0.53675 -0.15694 -0.17629 -0.37652 -0.0097947 -0.13391 -0.16287 -0.049185
2377 0.27122 0.079458 -0.051459 -0.040444 -0.049351 0.087628 -0.088814 -0.0031854 0.59845 -0.16297 -0.16799 -0.41239 -0.041788 -0.16267 -0.1884 -0.081368
2378 0.29019 0.073586 -0.029468 -0.005819 -0.009024 0.22757 -0.054403 0.010943 0.28971 -0.17376 -0.16055 -0.37685 -0.043841 -0.12444 -0.16774 -0.059701
2379 0.29293 0.063694 -0.059467 -0.032004 -0.0096172 0.3005 -0.10686 -0.0031495 0.10239 -0.168 -0.21569 -0.40782 -0.069234 -0.14317 -0.20403 -0.14247
2380 0.26089 0.15117 -0.072637 -0.045658 -0.01632 0.29037 -0.08441 -0.038412 0.093028 -0.17801 -0.21173 -0.37735 -0.072007 -0.17339 -0.17871 -0.071297
2381 0.20967 0.20955 -0.047076 -0.0094231 -0.027633 0.23412 -0.049429 -0.046724 0.12093 -0.19055 -0.17773 -0.37489 -0.03324 -0.17718 -0.18591 -0.10195
2382 0.19058 0.20593 -0.026195 -0.0034478 -0.017557 0.22242 -0.055157 -0.0096257 0.4554 -0.15381 -0.14076 -0.37896 -0.038783 -0.15126 -0.14679 -0.091224
2383 0.12733 0.17399 -0.065405 -0.077403 -0.1023 0.051567 -0.11766 -0.062518 0.59031 -0.22018 -0.21495 -0.41542 -0.078306 -0.17583 -0.18037 -0.13996
2384 0.1497 0.21339 -0.037064 -0.027207 -0.070203 0.058367 -0.044455 -0.01939 0.67439 -0.16681 -0.17584 -0.40863 -0.025639 -0.17522 -0.159 -0.05439
2385 0.13567 0.17695 -0.066033 -0.041702 -0.082896 0.043887 -0.092423 -0.027272 0.61146 -0.17678 -0.18786 -0.40155 -0.030222 -0.17342 -0.17457 -0.14524
2386 0.10672 0.10294 -0.093002 -0.075187 -0.067449 0.023796 -0.11226 -0.073594 0.5543 -0.20172 -0.20439 -0.42645 -0.074175 -0.21644 -0.2187 -0.16642
2387 0.12358 0.085816 -0.048172 -0.047621 -0.060832 0.0096162 -0.079721 -0.057606 0.68665 -0.18507 -0.20078 -0.39971 -0.060187 -0.18345 -0.19161 -0.106
2388 0.13019 0.10068 -0.037551 -0.053966 -0.023265 0.018936 -0.08156 -0.050488 0.56621 -0.17641 -0.15656 -0.39652 -0.04257 -0.1888 -0.16941 -0.078552
2389 0.13854 0.094982 -0.05134 -0.038091 -0.076519 0.056436 -0.064128 -0.04523 0.59597 -0.15853 -0.13044 -0.34367 -0.027793 -0.17195 -0.13005 -0.065235
2390 0.13391 0.0622 -0.05064 -0.076866 -0.073042 0.025715 -0.066137 -0.057052 0.72906 -0.16383 -0.18761 -0.37696 -0.037646 -0.18884 -0.17043 -0.11775
2391 0.12409 0.082177 -0.043349 -0.0454 -0.079905 0.026545 -0.10539 -0.066414 0.71547 -0.18774 -0.18258 -0.403 -0.068069 -0.18416 -0.18435 -0.12109
2392 0.1381 0.094085 -0.024098 -0.030475 -0.062168 0.033825 -0.039444 -0.046906 0.81586 -0.16491 -0.13486 -0.39053 -0.042582 -0.19164 -0.16039 -0.044955
2393 0.093049 0.034823 -0.079817 -0.08371 -0.10583 -0.041545 -0.15004 -0.10254 0.59589 -0.22245 -0.21543 -0.42977 -0.055195 -0.24182 -0.21691 -0.1527
2394 0.12145 0.12446 -0.035257 -0.052154 -0.073144 0.0015946 -0.061242 -0.05992 0.79971 -0.17936 -0.1638 -0.41293 -0.046178 -0.16498 -0.18158 -0.094951
2395 0.1077 0.17904 -0.036696 -0.051999 -0.057057 0.0057044 -0.07783 -0.069542 0.82626 -0.18156 -0.12351 -0.35929 -0.050171 -0.17843 -0.15472 -0.11259
2396 0.074317 0.17217 -0.065835 -0.064104 -0.10581 -0.029906 -0.088029 -0.091304 0.66154 -0.1872 -0.16983 -0.39556 -0.067324 -0.20018 -0.18339 -0.12398
2397 0.10244 0.21134 -0.078625 -0.034829 -0.090844 -0.012386 -0.072808 -0.084556 0.81712 -0.19242 -0.15839 -0.39296 -0.051347 -0.15987 -0.1765 -0.12174
2398 0.10398 0.22866 -0.064584 -0.048733 -0.098677 -0.013426 -0.10407 -0.10696 0.82286 -0.21783 -0.16106 -0.41975 -0.04292 -0.2058 -0.18962 -0.16577
2399 0.095485 0.21059 -0.034763 -0.077198 -0.09573 -0.021446 -0.10744 -0.09845 0.77864 -0.20101 -0.14115 -0.40151 -0.067193 -0.21605 -0.16828 -0.11547
2400 0.092748 0.18029 -0.049942 -0.058263 -0.088923 -0.0053467 -0.082134 -0.1003 0.73387 -0.17911 -0.14445 -0.40555 -0.088346 -0.18017 -0.16678 -0.1274
2401 0.080181 0.13079 -0.045762 -0.022347 -0.078846 -0.019317 -0.091212 -0.088485 0.648 -0.19254 -0.14539 -0.39789 -0.049789 -0.18711 -0.16502 -0.074533
2402 0.075964 0.10195 -0.070341 -0.079652 -0.053009 -0.038387 -0.083621 -0.090037 0.55583 -0.18309 -0.15428 -0.40733 -0.061932 -0.20375 -0.16355 -0.092276
2403 0.089587 0.098631 -0.03245 -0.068617 -0.093353 -0.027337 -0.07219 -0.081099 0.74385 -0.17721 -0.17428 -0.42574 -0.061445 -0.2141 -0.18848 -0.13574
2404 0.081889 0.090809 -0.04058 -0.055312 -0.11553 -0.030408 -0.083238 -0.081981 0.91091 -0.19117 -0.1592 -0.40641 -0.037758 -0.16528 -0.19169 -0.10241
2405 0.093732 0.10156 -0.040099 -0.014426 -0.033879 -0.035808 -0.047007 -0.070843 0.91432 -0.16608 -0.12878 -0.402 -0.053061 -0.1976 -0.14863 -0.088835
2406 0.064555 0.055544 -0.053378 -0.054271 -0.12186 -0.068938 -0.083976 -0.11895 0.74405 -0.21352 -0.1348 -0.42921 -0.068604 -0.22833 -0.16494 -0.14222
2407 0.058388 0.077492 -0.044087 -0.050336 -0.095845 -0.066758 -0.097224 -0.099197 0.74358 -0.19146 -0.13851 -0.42839 -0.071757 -0.20638 -0.1812 -0.13719
2408 0.052951 0.06602 -0.043707 -0.06659 -0.1325 -0.084738 -0.10822 -0.11237 0.63312 -0.20633 -0.1616 -0.42255 -0.06661 -0.22325 -0.17912 -0.13196
2409 0.054813 0.12399 -0.061996 -0.053355 -0.11012 -0.084099 -0.090152 -0.11147 0.50934 -0.16853 -0.15177 -0.43688 -0.058633 -0.19226 -0.20608 -0.1371
2410 0.062376 0.17717 -0.044285 -0.06943 -0.085304 -0.048949 -0.08641 -0.11076 0.42913 -0.17431 -0.13086 -0.37267 -0.072646 -0.17966 -0.16584 -0.12373
2411 0.064909 0.20575 -0.071325 -0.056255 -0.061788 -0.063859 -0.070249 -0.10689 0.56255 -0.16679 -0.12775 -0.3761 -0.061299 -0.18046 -0.15803 -0.090854
2412 0.059702 0.2097 -0.051654 -0.071769 -0.095041 -0.068779 -0.10625 -0.11815 0.45437 -0.18377 -0.13859 -0.41833 -0.040392 -0.20197 -0.14214 -0.13479
2413 0.044345 0.18052 -0.061683 -0.063804 -0.10898 -0.05903 -0.12538 -0.1303 0.6296 -0.18066 -0.13083 -0.4025 -0.049025 -0.1931 -0.16982 -0.17832
2414 0.068467 0.20558 -0.019353 -0.018309 -0.093517 -0.06287 -0.087305 -0.11868 0.87611 -0.15171 -0.1212 -0.41509 -0.062728 -0.17901 -0.13819 -0.13959
2415 0.04659 0.12224 -0.040962 -0.042333 -0.10173 -0.07072 -0.10177 -0.12036 0.91894 -0.17188 -0.15883 -0.43983 -0.069691 -0.21988 -0.16901 -0.1511
2416 0.024203 0.10938 -0.070491 -0.087878 -0.1197 -0.10495 -0.10095 -0.14125 0.75028 -0.20133 -0.15962 -0.45506 -0.051524 -0.2336 -0.18101 -0.16238
2417 0.018976 0.08012 -0.03984 -0.039643 -0.095386 -0.09497 -0.11307 -0.13715 0.57363 -0.20417 -0.14348 -0.41697 -0.061727 -0.23774 -0.19698 -0.15206
2418 0.039539 0.092208 -0.04489 -0.068278 -0.10998 -0.070611 -0.09488 -0.13434 0.43559 -0.19562 -0.19279 -0.43369 -0.04557 -0.22425 -0.18917 -0.19
2419 0.014531 0.064896 -0.021749 -0.073702 -0.11674 -0.092131 -0.096208 -0.17311 0.42248 -0.19825 -0.15431 -0.43871 -0.063913 -0.23973 -0.17865 -0.17511
2420 0.013724 0.073034 -0.048868 -0.065667 -0.070536 -0.092491 -0.094597 -0.14619 0.39869 -0.19787 -0.15935 -0.40857 -0.072716 -0.23385 -0.1709 -0.17084
2421 0.041617 0.041881 -0.030558 -0.049292 -0.11308 -0.074691 -0.077846 -0.15046 0.44116 -0.17309 -0.14552 -0.40767 -0.057689 -0.20788 -0.14226 -0.11459
2422 0.03865 0.062589 -0.045367 -0.065926 -0.11097 -0.097252 -0.075534 -0.16296 0.38962 -0.18423 -0.14696 -0.40111 -0.047902 -0.20407 -0.17939 -0.16245
2423 0.027693 0.085717 -0.014756 -0.081641 -0.098465 -0.050022 -0.11079 -0.16546 0.37773 -0.19306 -0.15575 -0.40603 -0.045415 -0.22074 -0.19067 -0.1586
2424 0.012275 0.062835 -0.061785 -0.10023 -0.12355 -0.099202 -0.11281 -0.16594 0.31604 -0.19901 -0.20088 -0.44448 -0.062848 -0.26289 -0.20117 -0.17268
2425 0.022198 0.11518 -0.052235 -0.035151 -0.11101 -0.11223 -0.10002 -0.15315 0.34879 -0.19744 -0.15425 -0.4322 -0.057101 -0.21881 -0.13721 -0.15945
2426 0.014091 0.1131 -0.030774 -0.064685 -0.13987 -0.085912 -0.13086 -0.17614 0.38436 -0.20222 -0.16307 -0.41881 -0.089514 -0.23243 -0.17751 -0.16461
2427 -0.0065462 0.15264 -0.047263 -0.10083 -0.12926 -0.10504 -0.11959 -0.16788 0.31359 -0.19707 -0.18628 -0.45604 -0.088997 -0.26497 -0.1991 -0.16729
2428 0.013507 0.20218 -0.021193 -0.032485 -0.089871 -0.089743 -0.094766 -0.16593 0.32259 -0.1965 -0.14043 -0.42791 -0.06542 -0.23287 -0.15441 -0.1633
2429 0.022659 0.19621 -0.020742 -0.032889 -0.096434 -0.10208 -0.093545 -0.13634 0.32285 -0.16015 -0.16756 -0.42195 -0.035583 -0.22091 -0.17933 -0.17844
2430 0.010782 0.17111 -0.027481 -0.082434 -0.11662 -0.11797 -0.11626 -0.19562 0.2677 -0.19973 -0.16618 -0.44903 -0.074326 -0.24572 -0.18185 -0.16913
2431 0.014065 0.1346 -0.01965 -0.095949 -0.12136 -0.078674 -0.10115 -0.17245 0.26906 -0.16672 -0.15589 -0.41527 -0.052029 -0.21353 -0.18315 -0.16269
2432 -0.021232 0.057207 -0.05295 -0.10666 -0.1283 -0.13074 -0.1116 -0.18432 0.22718 -0.071827 -0.17224 -0.45334 -0.078812 -0.25413 -0.21025 -0.17539
2433 0.00069063 0.085975 -0.014749 -0.024268 -0.12368 -0.092634 -0.09615 -0.16652 0.21039 0.022829 -0.17766 -0.43814 -0.029915 -0.2219 -0.19231 -0.18483
2434 -0.0042966 0.092363 0.0089817 -0.068663 -0.11033 -0.076624 -0.079428 -0.13929 0.29776 -0.061815 -0.15359 -0.33306 -0.045138 -0.22054 -0.13434 -0.13915
2435 0.014016 0.07171 -0.00060759 -0.071378 -0.099833 -0.096254 -0.069257 -0.14636 0.26226 -0.1551 -0.12383 -0.15377 -0.025721 -0.23833 -0.13581 -0.17095
2436 0.010579 0.094748 -0.00073688 -0.067962 -0.10401 -0.13484 -0.10566 -0.17491 0.23221 -0.13473 -0.14635 -0.32095 -0.053074 -0.21548 -0.1965 -0.17536
2437 -0.015358 0.026436 -0.036826 -0.078417 -0.093709 -0.12826 -0.1261 -0.18583 0.16351 -0.17987 -0.2035 -0.39051 -0.072427 -0.27514 -0.22172 -0.18925
2438 -0.021925 0.060474 -0.022195 -0.056742 -0.12539 -0.11132 -0.10602 -0.17756 0.1876 -0.17964 -0.15763 -0.35697 -0.05691 -0.28195 -0.15924 -0.15974
2439 -0.0042926 0.045492 -0.0023048 -0.035267 -0.095756 -0.10928 -0.10031 -0.18365 0.24663 -0.17869 -0.16583 -0.38589 -0.079333 -0.23106 -0.14268 -0.16082
2440 -0.03153 0.039169 0.011616 -0.083011 -0.11054 -0.11887 -0.11348 -0.20556 0.20436 -0.19786 -0.18581 -0.41576 -0.061576 -0.27425 -0.20168 -0.18675
2441 -0.018127 0.048807 0.055777 -0.072586 -0.095222 -0.097976 -0.092419 -0.19466 0.19553 -0.16722 -0.15871 -0.41284 -0.049499 -0.23261 -0.18008 -0.16388
2442 -0.0093842 0.039885 0.068217 -0.026981 -0.10218 -0.079666 -0.073738 -0.18435 0.23429 -0.15427 -0.15505 -0.39618 -0.040022 -0.19812 -0.15935 -0.14189
2443 -0.027291 0.036803 0.033648 -0.068715 -0.12691 -0.10392 -0.1049 -0.1971 0.17489 -0.15563 -0.15702 -0.38984 -0.041295 -0.23783 -0.13956 -0.14666
2444 -0.012539 0.052541 0.017479 -0.06309 -0.078191 -0.11252 -0.070545 -0.17122 0.16999 -0.14254 -0.18135 -0.41335 -0.054748 -0.23569 -0.1813 -0.1424
2445 -0.012456 0.039118 -0.0069005 -0.038445 -0.033614 -0.064747 -0.094654 -0.16527 0.12411 -0.1158 -0.1447 -0.39108 -0.049301 -0.23382 -0.15431 -0.18561
2446 -0.013143 0.056106 -0.0095898 -0.065939 -0.10265 -0.097267 -0.12422 -0.18617 0.1301 -0.12889 -0.17614 -0.39294 -0.033474 -0.22842 -0.15085 -0.18379
2447 -0.01274 0.013844 -0.0077291 -0.071754 -0.097531 -0.10044 -0.099011 -0.18556 0.13493 -0.014154 -0.16972 -0.41339 -0.044667 -0.23886 -0.15066 -0.17825
2448 -0.027067 0.025502 -0.0043484 -0.074069 -0.095314 -0.12378 -0.10063 -0.19255 0.10672 0.025322 -0.16675 -0.39466 -0.06809 -0.24225 -0.17054 -0.16382
2449 -0.033015 0.02613 -0.017588 -0.087874 -0.12934 -0.10357 -0.11461 -0.2027 0.073879 -0.051612 -0.18951 -0.39095 -0.062923 -0.27143 -0.16678 -0.20167
2450 -0.032912 0.031967 -0.016527 -0.095388 -0.12016 -0.14818 -0.12381 -0.19035 0.097911 -0.12409 -0.19014 -0.38894 -0.076506 -0.26049 -0.18616 -0.20893
2451 -0.052799 0.015395 0.0086638 -0.087903 -0.11575 -0.096218 -0.11293 -0.21466 0.086423 -0.15922 -0.17053 -0.42147 -0.079699 -0.25399 -0.17931 -0.20048
2452 -0.018386 0.014553 -0.00023552 -0.079588 -0.10349 -0.1295 -0.081604 -0.20965 0.053705 -0.16065 -0.17485 -0.38913 -0.061602 -0.26938 -0.16864 -0.15831
2453 -0.0026534 0.044281 0.035175 -0.034992 -0.10289 -0.080478 -0.074653 -0.17697 0.13294 -0.13147 -0.14131 -0.36016 -0.048274 -0.24776 -0.10944 -0.11224
2454 -0.063771 -0.0013914 -0.014164 -0.065927 -0.12885 -0.1218 -0.11688 -0.22523 0.048619 -0.16587 -0.19215 -0.4159 -0.048157 -0.25235 -0.17738 -0.20344
2455 -0.042328 0.013866 0.0036566 -0.069362 -0.1208 -0.10765 -0.101 -0.21598 0.04357 -0.13943 -0.1824 -0.33006 -0.07446 -0.28002 -0.12741 -0.17871
2456 -0.030615 0.019254 0.0073373 -0.054307 -0.10115 -0.12515 -0.086779 -0.19788 0.056232 -0.12625 -0.15715 -0.24629 -0.042103 -0.23405 -0.12879 -0.13909
2457 -0.042322 0.027662 0.00026803 -0.073301 -0.13086 -0.10054 -0.049778 -0.1881 0.019974 -0.11483 -0.19165 -0.34039 -0.068246 -0.22543 -0.13864 -0.18173
2458 -0.045379 0.01363 -0.025061 -0.091256 -0.11177 -0.098259 -0.018716 -0.22105 0.029606 -0.11279 -0.2101 -0.37364 -0.075239 -0.25927 -0.055762 -0.20628
2459 -0.036587 0.010418 0.035659 -0.045761 -0.085898 -0.05803 0.067515 -0.1701 0.080798 -0.02756 -0.13664 -0.35351 -0.048722 -0.23304 -0.023172 -0.14954
2460 -0.043504 0.0052454 0.06191 -0.048765 -0.094241 -0.10343 0.065646 -0.18293 0.01208 0.015396 -0.15631 -0.33494 -0.067455 -0.23155 -0.00093212 -0.18081
2461 -0.044551 -0.012297 0.045301 -0.06548 -0.11271 -0.09674 0.034998 -0.18781 0.023622 -0.031327 -0.16555 -0.368 -0.059398 -0.26214 -0.059852 -0.16976
2462 -0.018488 -0.009859 0.016962 -0.040865 -0.098768 -0.09853 -0.011351 -0.18142 0.036294 -0.072081 -0.17528 -0.3775 -0.055661 -0.24119 -0.13009 -0.15291
2463 -0.035905 -0.021021 0.026592 -0.0526 -0.097261 -0.10888 -0.01668 -0.19411 0.029056 -0.12981 -0.16856 -0.36514 -0.087344 -0.24445 -0.11164 -0.16206
2464 -0.056453 -0.017413 0.012843 -0.10314 -0.11763 -0.15258 -0.072478 -0.23351 -0.030162 -0.14314 -0.19403 -0.37416 -0.083927 -0.28258 -0.15806 -0.19693
2465 -0.05284 -0.019256 0.017954 -0.077589 -0.11051 -0.13451 -0.090387 -0.20818 -0.045191 -0.14673 -0.16175 -0.36932 -0.08444 -0.2786 -0.15344 -0.18149
2466 -0.058467 -0.0054078 0.064544 -0.071274 -0.12793 -0.093931 -0.084776 -0.2119 -0.031929 -0.14886 -0.18328 -0.39358 -0.082393 -0.2494 -0.15173 -0.18873
2467 -0.035334 -0.01568 0.016935 -0.032018 -0.074113 -0.094921 -0.040794 -0.19972 0.021763 -0.10385 -0.17582 -0.3842 -0.062596 -0.22934 -0.14951 -0.15833
2468 -0.049641 0.00050781 0.023186 -0.063963 -0.12971 -0.12174 -0.062253 -0.20407 -0.066105 -0.11954 -0.182 -0.36908 -0.044619 -0.28485 -0.10287 -0.20196
2469 -0.053519 -0.0094744 0.0098665 -0.076358 -0.11533 -0.11508 -0.092082 -0.22731 -0.049873 -0.10314 -0.18524 -0.37465 -0.081212 -0.26374 0.032779 -0.17472
2470 -0.082696 -0.013787 -0.0034127 -0.099023 -0.14494 -0.10215 -0.07287 -0.23986 -0.044141 -0.081162 -0.21556 -0.38358 -0.075025 -0.32414 0.04057 -0.20676
2471 -0.056903 -0.011029 0.025318 -0.050987 -0.076656 -0.090102 0.0031508 -0.22188 -0.029709 -0.030025 -0.16107 -0.33924 -0.058018 -0.22799 0.01341 -0.19327
2472 -0.029 -0.003441 0.063549 -0.043592 -0.083959 -0.058913 0.0073122 -0.19493 -0.060807 0.019281 -0.17057 -0.37595 -0.057411 -0.2475 -0.09724 -0.15973
2473 -0.039207 -0.027663 0.036929 -0.027717 -0.10048 -0.062223 0.0098835 -0.21384 -0.041555 -0.017993 -0.14093 -0.38989 -0.060304 -0.26021 -0.101 -0.15375
2474 -0.060045 -0.023775 -0.0043799 -0.081951 -0.1198 -0.10888 0.029005 -0.19195 -0.080773 -0.083127 -0.17285 -0.36818 -0.068727 -0.27887 -0.13033 -0.17012
2475 -0.043662 -0.012738 0.042021 -0.036246 -0.094029 -0.047903 0.11581 -0.14587 0.0012685 -0.094271 -0.17595 -0.36277 -0.0489 -0.21736 -0.1208 -0.16028
2476 -0.071209 -0.0171 0.0037415 -0.093701 -0.14839 -0.10195 0.029667 -0.15986 -0.05445 -0.12394 -0.18212 -0.39679 -0.074793 -0.22027 -0.10388 -0.18585
2477 -0.043086 -0.020882 0.066382 -0.016056 -0.079935 -0.046004 0.063829 -0.02633 -0.035228 -0.082298 -0.13781 -0.34795 -0.027176 -0.20471 -0.093399 -0.14707
2478 -0.072723 -0.026694 0.013713 -0.09614 -0.10991 -0.098374 0.02243 -0.038222 -0.076066 -0.12778 -0.17003 -0.35675 -0.072119 -0.23549 0.063061 -0.16731
2479 -0.067061 -0.0094864 0.046984 -0.071095 -0.11139 -0.099334 -0.0081085 -0.045284 -0.093454 -0.090116 -0.16641 -0.38328 -0.080522 -0.25017 0.095471 -0.17561
2480 -0.052098 -0.031629 0.040984 -0.08966 -0.13079 -0.10779 -0.028997 -0.065276 -0.079292 -0.08796 -0.16777 -0.33222 -0.074865 -0.23001 0.12303 -0.16543
2481 -0.047045 0.00086918 0.042885 -0.067704 -0.054207 -0.014705 0.040944 -0.076508 -0.03808 -0.018463 -0.10017 -0.30697 -0.020158 -0.2025 0.054712 -0.11101
2482 -0.061042 -0.031123 0.025846 -0.071439 -0.11576 -0.085465 -0.0061245 -0.17123 -0.10572 -0.017417 -0.16102 -0.34004 -0.086061 -0.24605 -0.053438 -0.17866
2483 -0.066969 -0.023705 0.031076 -0.089184 -0.092434 -0.068055 0.034677 -0.1876 -0.10118 0.044539 -0.15565 -0.28588 -0.048004 -0.27376 -0.075868 -0.17838
2484 -0.084537 -0.041287 0.010127 -0.081649 -0.12471 -0.065815 0.029968 -0.19243 -0.13859 0.050585 -0.17437 -0.12818 -0.072487 -0.25749 -0.077218 -0.18223
2485 -0.055854 -0.0011796 0.0033179 -0.077233 -0.08374 -0.043835 0.057349 -0.17363 -0.12227 0.0033015 -0.16884 -0.2137 -0.05459 -0.22529 -0.10507 -0.19867
2486 -0.084121 -0.017272 0.0072886 -0.087248 -0.11074 -0.075086 0.025691 -0.19734 -0.12902 -0.075182 -0.12934 -0.30685 -0.073463 -0.25449 -0.093848 -0.1819
2487 -0.069068 -0.048614 5.9326e-05 -0.069013 -0.11403 -0.054796 0.037832 -0.18303 -0.1128 -0.077956 -0.14784 -0.33696 -0.085066 -0.26803 0.11787 -0.22058
2488 -0.069365 -0.050746 0.00611 -0.10786 -0.127 0.012564 0.061003 -0.19699 -0.16741 -0.08828 -0.15254 -0.33662 -0.095359 -0.25665 0.14376 -0.18619
2489 -0.078943 -0.037358 -0.0016793 -0.071692 -0.12214 -0.016716 0.095415 -0.19346 -0.12689 -0.10279 -0.13526 -0.32502 -0.097622 -0.24604 0.17117 -0.19861
2490 -0.09174 -0.039111 -0.025829 -0.096337 -0.13229 -0.042947 0.082336 -0.18447 -0.12727 -0.087448 -0.2063 -0.36211 -0.072475 -0.24623 0.042183 -0.20077
2491 -0.073027 -0.033303 0.0093022 -0.080402 -0.10008 0.024333 0.11255 -0.17619 -0.14161 -0.064471 -0.16079 -0.33671 -0.058628 -0.28864 0.087673 -0.21722
2492 -0.084754 -0.059885 -0.021707 -0.080516 -0.10434 -0.051987 0.19009 -0.155 -0.13371 -0.029135 -0.1561 -0.34395 -0.10001 -0.26259 0.028763 -0.18896
2493 -0.075091 -0.022187 -0.024896 -0.112 -0.089865 -0.051697 0.15003 -0.066363 -0.17301 0.011431 -0.16293 -0.35559 -0.062574 -0.27815 -0.045556 -0.18956
2494 -0.071539 -0.025529 -0.016196 -0.054646 -0.072308 -0.055787 0.1489 0.011345 -0.12415 0.074247 -0.13041 -0.28634 -0.058287 -0.22913 -0.017596 -0.15855
2495 -0.063196 -0.045682 0.004695 -0.06585 -0.10388 -0.050558 0.10395 0.0090031 -0.1057 0.013004 -0.11789 -0.31279 -0.06801 -0.20989 -0.005966 -0.13645
2496 -0.058543 -0.041924 0.017556 -0.060585 -0.091305 -0.050598 0.074934 -0.001899 -0.11235 -0.048 -0.10858 -0.29187 -0.082993 -0.23127 0.047154 -0.17136
2497 -0.07073 -0.012806 0.0081464 -0.06949 -0.12445 -0.060268 0.028185 -0.022851 -0.17643 -0.048784 -0.1671 -0.30481 -0.079726 -0.2488 0.21536 -0.19337
2498 -0.086477 -0.051868 0.0016871 -0.097115 -0.13407 -0.11098 0.015777 -0.075483 -0.18537 -0.11197 -0.13738 -0.26296 -0.090149 -0.2238 0.24806 -0.19779
2499 -0.059545 -0.02008 -0.014012 -0.058079 -0.10634 -0.050539 0.047978 -0.074795 -0.12893 -0.069152 -0.1036 0.15678 -0.060002 -0.23118 0.2794 -0.15092
2500 -0.054062 -0.027953 -0.017051 -0.058904 -0.10852 -0.041829 0.066769 -0.11042 -0.1422 -0.061165 -0.097612 0.15086 -0.064295 -0.26655 0.21835 -0.15956
2501 -0.084489 -0.046895 -0.017661 -0.069529 -0.11599 -0.075499 0.088161 -0.1365 -0.16373 -0.083359 -0.14403 -0.13265 -0.10041 -0.23429 0.18069 -0.17081
2502 -0.061446 -0.030667 0.03024 -0.025963 -0.071443 -0.050699 0.1819 -0.11342 -0.11403 -0.030853 -0.12176 -0.18847 -0.062461 -0.23813 0.23509 -0.13751
2503 -0.10162 -0.021619 -0.040559 -0.087798 -0.1366 -0.10205 0.20817 -0.16552 -0.21051 0.00064314 -0.17582 -0.27332 -0.11082 -0.27582 0.27051 -0.21455
2504 -0.084281 -0.052801 -0.0066886 -0.10317 -0.1496 -0.07834 0.1574 -0.14401 -0.22602 0.049569 -0.17794 -0.25131 -0.11317 -0.28584 0.32985 -0.18311
2505 -0.086578 -0.020254 0.012092 -0.084248 -0.13291 -0.0928 0.18936 -0.090257 -0.18161 0.087236 -0.17214 -0.28363 -0.07729 -0.27223 0.22531 -0.10859
2506 -0.093065 -0.040646 -0.025297 -0.084092 -0.11081 -0.0959 0.15054 -0.021449 -0.16875 0.060912 -0.18851 -0.29574 -0.098493 -0.25855 0.12503 -0.02464
2507 -0.096292 -0.050878 -0.040266 -0.080927 -0.15067 -0.102 0.095349 0.038118 -0.17396 -0.031552 -0.1677 -0.27714 -0.085696 -0.25 0.11837 -0.041704
2508 -0.079839 -0.04476 -0.037756 -0.097542 -0.15389 -0.13581 0.04903 0.036746 -0.18998 -0.088786 -0.18515 -0.28653 -0.085629 -0.23293 0.12279 -0.050877
2509 -0.093387 -0.037962 -0.051295 -0.060456 -0.11128 -0.095751 0.031031 0.0084344 -0.2268 -0.05687 -0.15316 -0.28276 -0.056852 -0.24975 0.39161 -0.12028
2510 -0.078924 -0.049585 -0.027554 -0.063871 -0.081178 -0.077211 0.070613 0.016462 -0.18569 -0.054983 -0.10926 -0.23167 -0.067125 -0.22567 0.44203 -0.1181
2511 -0.068911 -0.029147 -0.023694 -0.065246 -0.11307 -0.081521 0.085084 -0.03448 -0.17458 -0.056417 -0.1288 0.033761 -0.088768 -0.27007 0.44511 -0.14528
2512 -0.089288 -0.046879 -0.016683 -0.077831 -0.10201 -0.098371 0.096835 -0.10074 -0.20972 -0.056411 -0.091083 0.22499 -0.065971 -0.21942 0.48499 -0.14319
2513 -0.077715 -0.063611 -0.010902 -0.056995 -0.11373 -0.084662 0.12483 -0.095764 -0.1635 -0.038705 -0.07091 0.28424 -0.073304 -0.25879 0.54369 -0.14149
2514 -0.093783 -0.038513 -0.037402 -0.08053 -0.12082 -0.089042 0.1786 -0.12147 -0.18872 -0.034769 -0.14597 -0.038533 -0.095587 -0.22586 0.39696 -0.11862
2515 -0.06856 -0.040626 -0.032811 -0.046105 -0.073834 -0.10472 0.21534 -0.1008 -0.21103 0.058238 -0.096224 -0.15714 -0.07007 -0.26544 0.47328 -0.17273
2516 -0.081917 -0.041468 -0.05109 -0.049219 -0.033097 -0.071032 0.2387 -0.1094 -0.21007 0.094424 -0.12044 -0.18341 -0.090833 -0.23348 0.45185 -0.18457
2517 -0.074254 -0.02735 -0.018649 -0.014074 -0.0041405 -0.048662 0.27121 -0.090372 -0.15538 0.11577 -0.079777 -0.14604 -0.074126 -0.20884 0.43266 -0.1083
2518 -0.067351 -0.058042 -0.0078387 -0.023909 -0.024474 -0.057073 0.24801 -0.081244 -0.19886 0.087916 -0.12099 -0.17755 -0.081849 -0.21758 0.47764 -0.14853
2519 -0.082869 -0.050305 -0.031748 -0.087914 -0.038417 -0.091163 0.13677 0.014734 -0.18711 -0.033168 -0.13491 -0.21018 -0.097861 -0.2468 0.47997 -0.16297
2520 -0.072836 -0.035677 -0.044867 -0.0057283 -0.06766 -0.093043 0.10978 0.050702 -0.21558 -0.016961 -0.11909 -0.15779 -0.048804 -0.21822 0.51409 -0.13389
2521 -0.073013 -0.047159 -0.038017 -0.051323 -0.10071 -0.12115 0.080407 0.07321 -0.23026 -0.031445 -0.1295 0.10773 -0.068747 -0.22304 0.47559 -0.17107
2522 -0.07164 -0.057821 -0.047656 -0.076458 -0.096866 -0.095704 0.093909 0.064748 -0.21727 -0.062829 -0.10455 0.24379 -0.06491 -0.21548 0.56745 -0.16304
2523 -0.11151 -0.061403 -0.037445 -0.098322 -0.13262 -0.16354 0.05642 0.029656 -0.26362 -0.081273 -0.13845 0.35555 -0.12358 -0.26363 0.51084 -0.19591
2524 -0.080615 -0.055546 -0.026454 -0.037117 -0.11761 -0.11372 0.084931 0.019024 -0.25674 -0.078347 -0.12797 0.076359 -0.098516 -0.21658 0.43172 -0.18529
2525 -0.097342 -0.054468 -0.029634 -0.067732 -0.087606 -0.12755 0.13176 -0.034388 -0.22372 -0.06385 -0.10053 -0.029606 -0.085419 -0.23536 0.41855 -0.13215
2526 -0.10683 -0.05681 -0.050673 -0.091147 -0.11741 -0.12005 0.1238 -0.09586 -0.25143 -0.071074 -0.15657 -0.12042 -0.10093 -0.25057 0.27182 -0.15433
2527 -0.1151 -0.066952 -0.075262 -0.12776 -0.10859 -0.13377 0.18178 -0.10206 -0.26867 -0.10014 -0.14227 -0.1618 -0.10341 -0.28837 0.23339 -0.18835
2528 -0.094143 -0.064614 -0.044442 -0.060556 -0.083145 -0.11987 0.26295 -0.088744 -0.24755 -0.095052 -0.14569 -0.11051 -0.078478 -0.26003 0.28065 -0.17375
2529 -0.096271 -0.051517 -0.040921 -0.061561 -0.11537 -0.12124 0.24336 -0.094507 -0.23941 -0.079876 -0.14805 -0.12026 -0.083751 -0.2262 0.49157 -0.19852
2530 -0.089498 -0.032879 -0.03343 -0.060435 -0.1097 -0.12568 0.21762 -0.090659 -0.23481 -0.031979 -0.099676 -0.09513 -0.060904 -0.23979 0.56398 -0.13762
2531 -0.079015 -0.037951 -0.029389 -0.0324 -0.079394 -0.098646 0.15068 -0.073811 -0.2073 -0.070953 -0.094142 0.33788 -0.096007 -0.21112 0.64942 -0.12138
2532 -0.10426 -0.081333 -0.066109 -0.063975 -0.10721 -0.13605 0.10613 0.017507 -0.25487 -0.081777 -0.141 0.316 -0.09083 -0.26298 0.49428 -0.19194
2533 -0.092009 -0.057565 -0.062358 -0.07076 -0.10094 -0.13544 0.10992 0.077595 -0.26358 -0.084971 -0.13729 0.35661 -0.082463 -0.25462 0.46766 -0.14541
2534 -0.12956 -0.081988 -0.067027 -0.096544 -0.14992 -0.1375 0.059505 0.058023 -0.24497 -0.10927 -0.13604 0.54844 -0.090066 -0.23811 0.36828 -0.15142
2535 -0.092144 -0.05469 -0.061997 -0.070289 -0.081617 -0.13914 0.097556 0.11323 -0.22065 -0.085818 -0.13106 0.099976 -0.079849 -0.23898 0.32119 -0.10812
2536 -0.10862 -0.042352 -0.064406 -0.10735 -0.10434 -0.1298 0.081187 0.081899 -0.21371 -0.090942 -0.12523 -0.0070788 -0.052462 -0.24043 0.28794 -0.097964
2537 -0.11066 -0.074624 -0.072085 -0.088848 -0.095443 -0.15074 0.063909 0.010357 -0.238 -0.093326 -0.12823 -0.013284 -0.091895 -0.20745 0.37206 -0.13081
2538 -0.087665 -0.036116 -0.045704 -0.045253 -0.072106 -0.11839 0.12214 -0.0031449 -0.24364 -0.07024 -0.11391 -0.011288 -0.066138 -0.21951 0.5193 -0.12933
2539 -0.10605 -0.063629 -0.062244 -0.073208 -0.05876 -0.11802 0.064591 -0.071697 -0.3034 -0.083333 -0.1549 -0.031193 -0.079201 -0.25011 0.48056 -0.16235
2540 -0.1136 -0.059281 -0.052083 -0.089273 0.046957 -0.11555 0.086183 -0.071179 -0.28555 -0.093037 -0.15957 0.064972 -0.066234 -0.24302 0.49441 -0.14783
2541 -0.090117 -0.046013 -0.025742 -0.052797 0.061414 -0.10671 0.10236 -0.055731 -0.27571 -0.069261 -0.08044 0.51967 -0.047307 -0.23389 0.50026 -0.12514
2542 -0.10615 -0.058995 -0.054582 -0.064042 0.072911 -0.099988 0.098875 -0.067783 -0.20708 -0.094425 -0.13513 0.57616 -0.08512 -0.23271 0.38631 -0.13072
2543 -0.10532 -0.066517 -0.048591 -0.074087 0.026638 -0.11546 0.089077 -0.061595 -0.25061 -0.13357 -0.14155 0.54274 -0.071503 -0.23501 0.34896 -0.12939
2544 -0.12195 -0.04953 -0.07982 -0.080651 -0.044315 -0.13883 0.055808 0.043693 -0.26443 -0.10241 -0.14646 0.53437 -0.092946 -0.23481 0.32567 -0.16755
2545 -0.11182 -0.065702 -0.083639 -0.094406 -0.085938 -0.13407 0.082499 0.11261 -0.29299 -0.15302 -0.16116 0.38335 -0.080879 -0.2712 0.30936 -0.1754
2546 -0.12385 -0.066394 -0.072619 -0.048741 -0.067292 -0.13347 0.059561 0.11514 -0.26717 -0.11946 -0.15341 0.15488 -0.097012 -0.23622 0.28972 -0.16209
2547 -0.11483 -0.065096 -0.068108 -0.099476 -0.074665 -0.13522 0.038422 0.10245 -0.30132 -0.10749 -0.17551 0.11365 -0.089335 -0.21561 0.26859 -0.20486
2548 -0.082517 -0.034578 -0.033497 -0.06422 -0.068648 -0.15599 0.060333 0.099405 -0.24338 -0.012238 -0.12958 0.11028 -0.068028 -0.22213 0.31591 -0.10305
2549 -0.12146 -0.059281 -0.10315 -0.093185 -0.065671 -0.14464 0.050405 0.061123 -0.28487 0.088459 -0.14898 0.11639 -0.097221 -0.24371 0.27406 -0.1658
2550 -0.093322 -0.034553 -0.039356 -0.05012 -0.052584 -0.10365 0.039616 -0.01333 -0.25237 0.073645 -0.13633 0.52617 -0.083724 -0.21407 0.28254 -0.14453
2551 -0.11354 -0.056995 -0.053735 -0.074254 -0.063537 -0.12104 0.034187 -0.043992 -0.27592 0.12774 -0.14493 0.70949 -0.076047 -0.21975 0.27161 -0.19236
2552 -0.10066 -0.053637 -0.042315 -0.080889 -0.09279 -0.15797 0.012279 -0.070604 -0.28076 0.018137 -0.14988 0.75165 -0.07718 -0.25514 0.28383 -0.19555
2553 -0.11064 -0.064589 -0.074744 -0.088534 -0.073023 -0.12424 0.02424 -0.079426 -0.27614 -0.043667 -0.18122 0.59821 -0.10747 -0.26094 0.25308 -0.16883
2554 -0.11442 -0.056332 -0.070193 -0.088869 -0.073717 -0.14564 0.0025912 -0.072878 -0.31223 -0.05671 -0.14273 0.79753 -0.10198 -0.27068 0.22324 -0.20748
2555 -0.097318 -0.030004 -0.040372 -0.052723 -0.07045 -0.10334 0.044943 -0.05158 -0.23316 -0.035994 -0.13386 0.82089 -0.039019 -0.21727 0.2812 -0.16202
2556 -0.10619 -0.040306 -0.046152 -0.049528 -0.069823 -0.15074 0.031144 -0.052382 -0.21809 -0.078558 -0.131 0.56775 -0.072312 -0.23674 0.29011 -0.12858
2557 -0.084292 -0.044078 -0.046811 -0.018653 -0.048066 -0.14125 0.040665 0.063366 -0.24756 -0.061472 -0.14509 0.37697 -0.065835 -0.22338 0.25692 -0.15658
2558 -0.12885 -0.07472 -0.09061 -0.10385 -0.092349 -0.15653 0.0011565 0.10217 -0.31979 -0.12564 -0.14989 0.24559 -0.080078 -0.23104 0.17814 -0.18541
2559 -0.10673 -0.038963 -0.07182 -0.058702 -0.072782 -0.14136 0.019028 0.11878 -0.23468 -0.071109 -0.13007 0.28338 -0.075591 -0.24025 0.21118 -0.14638
2560 -0.087494 -0.039105 -0.021319 -0.025097 -0.049185 -0.12235 0.032389 0.11583 -0.27901 -0.088623 -0.13952 0.71845 -0.068934 -0.17239 0.21065 -0.18352
2561 -0.091881 -0.051927 -0.021858 -0.065732 -0.060879 -0.13317 0.0059505 0.077578 -0.24536 -0.091187 -0.11818 0.8132 -0.073397 -0.20087 0.24496 -0.14204
2562 -0.091738 -0.046769 -0.058187 -0.085396 -0.050552 -0.14469 -0.00025818 0.025676 -0.29236 -0.091571 -0.15721 0.84058 -0.07072 -0.15903 0.14751 -0.16252
2563 -0.099205 -0.082031 -0.072827 -0.080061 -0.088015 -0.15694 0.00080315 -0.027586 -0.27174 -0.096035 -0.14875 0.82306 -0.080073 -0.1146 0.18442 -0.22095
2564 -0.096983 -0.058244 -0.058616 -0.073656 -0.093448 -0.16341 -0.0037755 -0.049778 -0.30282 -0.080068 -0.11819 0.90188 -0.065906 -0.06574 0.20025 -0.17054
2565 -0.11202 -0.045246 -0.034395 -0.09547 -0.096921 -0.1811 -0.0044342 -0.08441 -0.28454 -0.10008 -0.14207 0.90015 -0.054069 0.011764 0.19423 -0.18695
2566 -0.099007 -0.050968 -0.039135 -0.081035 -0.015314 -0.15787 0.0035771 -0.028492 -0.29832 -0.075566 -0.14181 1.0208 -0.041572 0.19949 0.17835 -0.18906
2567 -0.095984 -0.08366 -0.055854 -0.05124 0.010453 -0.14498 -0.0052015 -0.042744 -0.27414 0.08724 -0.1316 0.91844 -0.029965 0.26281 0.20468 -0.15772
2568 -0.091091 -0.060522 -0.054823 -0.045385 0.047259 -0.12788 -0.0023602 -0.021826 -0.26064 0.12019 -0.12002 0.92694 -0.020998 0.23037 0.21844 -0.18756
2569 -0.092449 -0.043105 -0.027412 -0.088129 0.052706 -0.13631 -0.0028289 -0.022588 -0.2673 0.13717 -0.10136 1.0167 0.0039793 0.099307 0.17944 -0.15532
2570 -0.089476 -0.040837 -0.028262 -0.082214 0.084193 -0.12826 0.041472 -0.01487 -0.27063 0.025969 -0.1331 0.95493 0.012916 -0.03532 0.19613 -0.16179
2571 -0.10256 -0.061239 -0.045901 -0.081189 0.02209 -0.1612 -0.0071862 0.081648 -0.29012 -0.045955 -0.12647 1.0572 -0.0072567 -0.048366 0.13474 -0.16344
2572 -0.09779 -0.072561 -0.03665 -0.041943 -0.029913 -0.17013 -0.013395 0.11595 -0.31201 -0.067169 -0.1556 1.1277 -0.0082297 -0.083703 0.16362 -0.18377
2573 -0.091657 -0.051783 -0.06834 -0.037948 0.0049537 -0.13809 0.051076 0.1361 -0.2415 -0.045543 -0.13187 1.065 0.030187 -0.04457 0.16175 -0.14558
2574 -0.082305 -0.039326 -0.049639 -0.066913 -0.018189 -0.12928 0.016518 0.13108 -0.27914 -0.062656 -0.10338 0.98213 0.042384 -0.038496 0.16908 -0.15638
2575 -0.090252 -0.079068 -0.031478 -0.051968 -0.047133 -0.14683 0.0008391 0.029619 -0.24698 -0.07707 -0.11358 0.77627 0.018501 -0.089753 0.15594 -0.14492
2576 -0.11156 -0.08542 -0.038997 -0.087892 -0.063146 -0.16306 -0.0068296 -0.042033 -0.28881 -0.068614 -0.14356 0.63557 0.0059084 -0.0704 0.11861 -0.16731
2577 -0.098946 -0.078682 -0.054297 -0.074987 -0.064899 -0.17213 -0.011568 -0.036665 -0.27529 -0.095318 -0.11292 0.57218 -0.019545 -0.055356 0.13135 -0.14754
2578 -0.12579 -0.088274 -0.083846 -0.075282 -0.074932 -0.19357 -0.041007 -0.040377 -0.34155 -0.10996 -0.18555 0.51357 -0.039888 -0.11092 0.061699 -0.22272
2579 -0.070551 -0.042357 -0.030115 -0.022986 0.022285 -0.10607 0.032484 0.0096611 -0.24294 -0.043115 -0.098238 0.94484 -0.0079706 -0.035969 0.15068 -0.12813
2580 -0.11079 -0.073809 -0.088295 -0.11793 -0.034878 -0.13422 -0.011514 -0.064321 -0.30004 0.059831 -0.13337 0.9758 -0.068474 -0.077976 0.10328 -0.17405
2581 -0.10037 -0.040751 -0.039664 -0.062346 -0.075651 -0.18775 0.0011071 -0.048663 -0.25512 0.076747 -0.10543 1.0212 -0.035987 -0.068263 0.12155 -0.15312
2582 -0.088072 -0.074473 -0.044443 -0.054501 -0.045675 -0.14421 0.0035884 -0.030425 -0.25116 0.1269 -0.087548 1.0039 -0.03256 -0.031539 0.12398 -0.17595
2583 -0.10392 -0.064735 -0.052143 -0.081105 -0.047568 -0.16817 -0.02074 -0.055277 -0.29421 0.17458 -0.098285 0.86826 -0.027493 -0.0049061 0.090419 -0.15105
2584 -0.1117 -0.054958 -0.057192 -0.10091 -0.071361 -0.14804 -0.043089 -0.048959 -0.35008 0.067016 -0.13486 0.69451 0.025174 -0.047453 0.0483 -0.16168
2585 -0.083994 -0.0648 -0.042191 -0.057135 -0.046444 -0.10313 -0.0048076 -0.038691 -0.28564 -0.014218 -0.14503 0.59678 0.019002 -0.035669 0.06315 -0.16874
2586 -0.10306 -0.077522 -0.07696 -0.10035 -0.069487 -0.14898 -0.051226 -0.072133 -0.28296 -0.044302 -0.16381 0.56191 0.027209 0.006034 0.0435 -0.19998
2587 -0.088848 -0.054394 -0.06022 -0.085214 -0.05553 -0.13506 0.0039451 -0.067265 -0.27423 -0.048816 -0.10373 0.54982 0.024166 0.014717 0.07553 -0.19161
2588 -0.095005 -0.073626 -0.066059 -0.073939 -0.078553 -0.11813 -0.059564 -0.076817 -0.27608 -0.070039 -0.15506 0.52794 0.00062256 0.034181 -0.0038397 -0.19827
2589 -0.10127 -0.066649 -0.052168 -0.069524 -0.059467 -0.092488 -0.011112 -0.074939 -0.30142 -0.074253 -0.14147 0.54188 0.01876 -0.014766 0.02683 -0.15444
2590 -0.1022 -0.069271 -0.051958 -0.076748 -0.044 -0.11574 -0.043261 -0.078211 -0.31093 -0.080807 -0.18371 0.5191 0.016147 -0.0028126 0.0024306 -0.19611
2591 -0.12123 -0.079603 -0.10758 -0.131 -0.083483 -0.10457 -0.07009 -0.11532 -0.34209 -0.11329 -0.1676 0.71837 0.036944 -0.069069 0.016441 -0.23748
2592 -0.10864 -0.073145 -0.071236 -0.087678 -0.018076 -0.008509 -0.021098 -0.078545 -0.31478 -0.041445 -0.11275 0.79634 0.021181 -0.036636 0.048771 -0.18924
2593 -0.094281 -0.056717 -0.042325 -0.074452 -0.067329 -0.069179 -0.021957 -0.088618 -0.2886 0.098882 -0.13132 0.74718 0.048998 -0.087143 0.048721 -0.17933
2594 -0.071129 -0.04585 -0.036955 -0.074147 -0.0052322 -0.055779 -0.027296 -0.07757 -0.25411 0.21548 -0.08533 0.56979 0.093135 -0.040679 0.076771 -0.14032
2595 -0.088096 -0.047672 -0.053124 -0.076862 -0.012275 -0.02186 -0.023084 -0.095302 -0.30374 0.17561 -0.13668 0.54891 0.057132 -0.069386 0.055181 -0.16608
2596 -0.099733 -0.055554 -0.053143 -0.052567 0.0059815 -0.01102 -0.027693 -0.10049 -0.30217 0.17481 -0.13512 0.50028 0.038959 -0.063542 0.061612 -0.16101
2597 -0.10318 -0.083996 -0.068953 -0.099061 -0.00046164 -0.01805 -0.039452 -0.10013 -0.29098 0.091506 -0.12925 0.48727 0.032156 -0.075639 0.011412 -0.16549
2598 -0.091837 -0.059458 -0.068262 -0.057916 -0.0038848 0.04396 -0.02695 -0.1076 -0.28373 0.022093 -0.13639 0.48648 0.053103 -0.052316 0.014722 -0.17668
2599 -0.11678 -0.062801 -0.064731 -0.11262 -0.00044792 0.087199 -0.045509 -0.13547 -0.31918 -0.0058212 -0.18722 0.39749 0.01696 -0.13939 0.013602 -0.21804
2600 -0.097292 -0.044933 -0.07912 -0.051995 0.019699 0.093069 -0.016828 -0.097822 -0.30076 0.066135 -0.13239 0.46985 0.032667 -0.087109 0.019822 -0.13375
2601 -0.10865 -0.069995 -0.06048 -0.07476 -0.042784 0.019019 -0.070416 -0.1467 -0.34588 0.086021 -0.21095 0.38408 -0.0045162 -0.10055 -0.049827 -0.23344
2602 -0.088036 -0.057217 -0.045499 -0.068155 -0.020747 -0.018371 -0.035015 -0.11037 -0.29729 0.15615 -0.13247 0.41302 0.035291 -0.066752 0.039923 -0.14584
2603 -0.1016 -0.06479 -0.078988 -0.11657 -0.05677 -0.093101 -0.070254 -0.12977 -0.3174 0.16576 -0.15719 0.40615 0.052438 -0.13114 -0.00038711 -0.15968
2604 -0.10268 -0.046702 -0.063308 -0.11649 -0.053644 -0.072592 -0.055792 -0.14272 -0.32974 0.3226 -0.13871 0.36819 0.049105 -0.14671 -0.019637 -0.19891
2605 -0.087108 -0.049174 -0.065657 -0.061839 0.0098732 -0.055072 -0.031611 -0.11088 -0.30797 0.40479 -0.14315 0.43984 0.057072 -0.10143 0.027143 -0.17958
2606 -0.097955 -0.083836 -0.083686 -0.086914 -0.05712 -0.12218 -0.06632 -0.18373 -0.37377 0.33379 -0.13808 0.31269 0.012449 -0.14125 -0.050567 -0.20034
2607 -0.064362 -0.062248 -0.056645 -0.11115 -0.00042304 -0.088932 -0.051438 -0.13665 -0.27835 0.32816 -0.13748 0.3515 0.043696 -0.081966 0.0052236 -0.17985
2608 -0.071579 -0.054561 -0.080175 -0.097533 -0.010586 -0.097373 -0.067817 -0.14012 -0.3202 0.20428 -0.14237 0.38496 0.054513 -0.11455 -0.034166 -0.15649
2609 -0.033717 -0.083413 -0.067334 -0.053598 -0.035259 -0.090863 -0.035126 -0.13088 -0.25862 0.16531 -0.13796 0.3256 0.0099699 -0.069299 0.0075239 -0.12677
2610 -0.044784 -0.039125 -0.063513 -0.070143 -0.043622 -0.11589 -0.060184 -0.14978 -0.34572 0.15593 -0.15193 0.27903 0.024637 -0.033886 0.013464 -0.18565
2611 -0.041461 -0.045867 -0.088573 -0.083097 -0.065326 -0.083753 -0.063363 -0.14013 -0.34014 0.21025 -0.16665 0.28487 0.024694 -0.0068222 -0.038506 -0.18794
2612 -0.019178 -0.044829 -0.068632 -0.055622 -0.059829 -0.10707 -0.055372 -0.12502 -0.3254 0.229 -0.1601 0.28548 0.075341 0.017481 -0.040896 -0.16137
2613 -0.057695 -0.059032 -0.054101 -0.047787 -0.056262 -0.1138 -0.04346 -0.1385 -0.30606 0.23208 -0.14819 0.24017 0.052208 0.018555 -0.046105 -0.090654
2614 -0.074353 -0.055164 -0.054531 -0.070651 -0.064845 -0.13163 -0.065499 -0.1382 -0.29512 0.30347 -0.14807 0.28946 0.046255 -0.0067321 -0.016245 0.22667
2615 -0.05931 -0.056196 -0.04388 -0.063316 0.0095318 -0.098544 -0.021498 -0.11882 -0.29051 0.49627 -0.10846 0.21801 0.080862 -0.047799 -0.030825 0.32306
2616 -0.11358 -0.064238 -0.083459 -0.070811 -0.012451 -0.1022 -0.072806 -0.13572 -0.29939 0.40934 -0.15664 0.22192 0.026759 -0.095665 -0.045445 0.15865
2617 -0.090644 -0.05838 -0.060248 -0.071985 0.028506 -0.071545 -0.037035 -0.14082 -0.26142 0.41847 -0.15856 0.22393 0.039086 -0.071002 -0.032885 0.14537
2618 -0.1087 -0.066703 -0.069698 -0.11497 -0.026238 -0.1038 -0.10573 -0.16555 -0.34999 0.28998 -0.14944 0.17513 0.018403 -0.12495 -0.070244 -0.01507
2619 -0.092339 -0.067365 -0.063787 -0.090995 -0.045821 -0.12721 -0.084822 -0.16606 -0.34541 0.22166 -0.13827 0.14945 0.03914 -0.079035 -0.064474 -0.066563
2620 -0.087526 -0.079697 -0.040846 -0.10718 -0.077844 -0.1016 -0.089381 -0.15677 -0.2983 0.16082 -0.15421 0.20256 0.054457 -0.093702 -0.079124 -0.11741
2621 -0.072143 -0.041429 -0.026096 -0.064064 -0.049357 -0.12167 -0.05948 -0.10662 -0.28862 0.15709 -0.12203 0.18757 0.032164 -0.12478 -0.072244 -0.064539
2622 -0.06934 -0.050091 -0.037215 -0.095369 -0.06545 -0.12745 -0.069798 -0.087887 -0.30752 0.17452 -0.14455 0.17858 0.057571 -0.088815 -0.086374 -0.11591
2623 -0.039307 -0.059934 -0.037934 -0.10207 -0.045083 -0.14574 -0.093227 -0.085909 -0.33331 0.19605 -0.1436 0.10509 0.044068 -0.066812 -0.1163 -0.13205
2624 -0.052555 -0.095856 -0.079573 -0.12134 -0.11269 -0.16265 -0.15461 -0.079921 -0.3457 0.25108 -0.029893 0.10265 -0.043265 -0.12924 -0.12926 -0.13613
2625 -0.010182 -0.037778 -0.034093 -0.044633 -0.02051 -0.10292 -0.032764 0.028387 -0.29014 0.42857 0.14693 0.18407 0.033162 -0.031715 -0.036033 0.096748
2626 -0.023469 -0.05684 -0.060192 -0.096888 -0.072583 -0.17872 -0.095703 -0.034745 -0.33973 0.43416 0.096433 0.10354 -0.0047009 -0.074862 -0.081983 0.31709
2627 -0.0066362 -0.057122 -0.046891 -0.10997 -0.091596 -0.12003 -0.069182 -0.0039571 -0.30923 0.40335 0.063206 0.10674 0.018916 -0.040729 -0.080203 0.40895
2628 0.0090466 -0.036285 -0.018301 -0.070257 -0.036479 -0.10222 -0.02637 -0.044579 -0.27471 0.45324 0.062419 0.089409 0.033163 0.032715 -0.067533 0.3135
2629 -0.032031 -0.076367 -0.04162 -0.061932 0.0050679 -0.10544 -0.057609 -0.084351 -0.27827 0.40214 -0.0060574 0.10927 0.02565 0.028158 -0.068233 0.11476
2630 -0.046998 -0.051219 -0.057609 -0.11438 -0.017115 -0.12888 -0.097868 -0.14023 -0.34491 0.27072 -0.094844 0.045049 0.051767 -0.029289 -0.10216 -0.015987
2631 -0.026785 -0.019121 0.0026316 -0.018921 0.0017916 -0.10907 -0.032226 -0.11876 -0.28327 0.23611 0.0062191 0.067295 0.11881 -0.049585 -0.064212 0.0034497
2632 -0.087032 -0.071763 -0.080608 -0.10553 -0.046132 -0.16209 -0.095185 -0.13998 -0.35193 0.17989 0.14873 0.0403 0.048421 -0.10579 -0.12094 -0.010703
2633 -0.075349 -0.072466 -0.066257 -0.076171 -0.012635 -0.16095 -0.097464 -0.12749 -0.32863 0.18446 0.23449 0.056105 0.050698 -0.083738 -0.094302 -0.017197
2634 -0.073387 -0.056798 -0.034836 -0.042726 0.00036219 -0.15231 -0.086862 -0.042721 -0.33149 0.1915 0.28714 0.02467 0.039405 -0.093465 -0.081692 -0.01534
2635 -0.072464 -0.07775 -0.053206 -0.08089 -0.085241 -0.16209 -0.093241 -0.025583 -0.30684 0.16576 0.20588 0.022155 0.017322 -0.10301 -0.12617 -0.017323
2636 -0.032241 -0.079982 -0.065965 -0.091795 -0.088824 -0.19367 -0.08915 0.0052645 -0.33997 0.3734 0.29284 -0.0064995 0.033199 -0.1148 -0.078471 0.029574
2637 0.014992 -0.056514 -0.063104 -0.06653 -0.062747 -0.17646 -0.079428 0.012412 -0.32 0.49889 0.18934 -0.0028443 0.044686 -0.12413 -0.13594 0.1639
2638 0.0085646 -0.045307 -0.052673 -0.068754 -0.06117 -0.16892 -0.1063 0.0254 -0.2807 0.43877 0.14594 0.023461 0.058223 -0.11857 -0.11861 0.34482
2639 0.039217 -0.069449 -0.043253 -0.083099 -0.029064 -0.1666 -0.077006 0.037558 -0.29064 0.4219 0.17921 -0.014684 0.01837 -0.11015 -0.13023 0.46085
2640 0.0080402 -0.058181 -0.059142 -0.099324 -0.084667 -0.18045 -0.11726 -0.0018437 -0.36554 0.27534 0.2485 -0.040129 0.043337 -0.12429 -0.15393 0.28423
2641 0.039803 -0.024023 -0.021651 -0.063149 -0.02137 -0.13464 -0.053563 0.056754 -0.27903 0.28672 0.40402 0.012977 0.046594 -0.088202 -0.03704 0.23343
2642 -0.019004 -0.043245 -0.079821 -0.10152 -0.049233 -0.14144 -0.091742 0.049112 -0.27149 0.19354 0.46309 -0.044198 0.0073114 -0.12733 -0.06221 0.083515
2643 -0.012131 -0.047298 -0.03502 -0.066428 -0.031286 -0.15315 -0.05347 0.09672 -0.26296 0.22358 0.45779 -0.013973 0.040108 -0.086475 -0.07846 0.085542
2644 -0.047429 -0.0789 -0.093509 -0.067623 -0.028929 -0.17152 -0.12161 0.052038 -0.32357 0.14728 0.30537 -0.056058 0.035945 -0.12556 -0.15656 0.030279
2645 -0.048966 -0.062812 -0.045259 -0.067447 0.0064577 -0.17315 -0.10931 0.051556 -0.30966 0.18047 0.34068 -0.084703 0.074512 -0.1012 -0.1259 0.031236
2646 -0.039513 -0.071494 -0.073768 -0.046582 -0.029415 -0.16105 -0.062827 0.087754 -0.28713 0.18708 0.46187 -0.044188 0.074509 -0.045085 -0.1078 0.071323
2647 -0.06514 -0.077566 -0.066547 -0.079807 -0.048409 -0.1769 -0.038935 0.10687 -0.31451 0.18815 0.45844 -0.073942 0.060076 -0.043962 -0.13337 0.15937
2648 -0.060767 -0.052649 -0.073806 -0.11341 -0.061322 -0.18098 -0.072134 0.0914 -0.32235 0.29026 0.43977 -0.093847 0.058513 0.032622 -0.11495 0.41289
2649 -0.031025 -0.059181 -0.066436 -0.084766 -0.051115 -0.19038 -0.048773 0.13955 -0.31666 0.40426 0.5338 -0.095932 0.02498 0.2491 -0.10241 0.53575
2650 -0.018212 -0.049303 -0.089505 -0.094031 -0.056848 -0.16806 -0.049911 0.10086 -0.31882 0.43252 0.52926 -0.10031 0.0081875 0.31367 -0.12714 0.43027
2651 0.016301 -0.062335 -0.072774 -0.11142 -0.10224 -0.18966 -0.09747 0.11399 -0.33985 0.41318 0.5159 -0.10627 0.036975 0.32779 -0.12233 0.36024
2652 0.048514 -0.045197 -0.070464 -0.07421 -0.086624 -0.17346 -0.076619 0.14385 -0.3068 0.27548 0.45947 -0.13127 0.018812 0.27234 -0.14356 0.41168
2653 0.042607 -0.05238 -0.075583 -0.086925 -0.095667 -0.17904 -0.1041 0.11806 -0.30182 0.18405 0.40751 -0.11054 0.031459 0.18466 -0.18675 0.41243
2654 0.030739 -0.053842 -0.095202 -0.06915 -0.073511 -0.1652 -0.095446 0.13515 -0.23197 0.15363 0.45272 -0.094506 0.080556 0.076112 -0.13549 0.46683
2655 0.043492 -0.059154 -0.067351 -0.055755 -0.065714 -0.19457 -0.072815 0.11174 -0.094659 0.18641 0.60425 -0.12225 0.048743 0.0032453 -0.12065 0.56964
2656 0.007845 -0.070506 -0.083901 -0.085339 -0.086347 -0.19589 -0.10112 0.12247 -0.080777 0.14955 0.51447 -0.12603 0.06727 0.016599 -0.14495 0.4896
2657 -0.045882 -0.049258 -0.08501 -0.095364 -0.05405 -0.14481 -0.10639 0.1048 -0.038745 0.15744 0.49166 -0.17456 0.040767 -0.005688 -0.13378 0.30255
2658 -0.0054194 -0.048691 -0.029169 -0.047579 -0.034813 -0.17736 -0.068851 0.13273 0.13459 0.13576 0.5253 -0.14643 0.025604 -0.0038046 -0.15129 0.30097
2659 -0.021977 -0.055163 -0.039519 -0.059133 0.067834 -0.13226 -0.064549 0.1609 -0.053481 0.16478 0.57466 -0.12547 0.035681 0.041589 -0.13775 0.22906
2660 -0.033014 -0.083435 -0.071888 -0.055328 0.053721 -0.14383 -0.067068 0.1491 -0.17035 0.13508 0.58624 -0.1849 -0.018882 0.022702 -0.14865 0.2241
2661 -0.013691 -0.052217 -0.045877 -0.038933 0.064967 -0.16444 -0.084157 0.17159 -0.17965 0.18991 0.67264 -0.17945 -0.010995 0.021615 -0.17624 0.19682
2662 -0.0015482 -0.063619 -0.029446 -0.047738 0.056714 -0.16321 -0.067465 0.17894 -0.21026 0.15673 0.62432 -0.16323 0.027262 -0.011181 -0.13145 0.5688
2663 0.011385 -0.069232 -0.079376 -0.095642 -0.024339 -0.21095 -0.11265 0.15025 -0.25823 0.078376 0.58126 -0.19324 -0.0093513 0.018892 -0.1896 0.59871
2664 0.030717 -0.054374 -0.075975 -0.042827 -0.051412 -0.18586 -0.11169 0.17584 -0.21044 0.12012 0.58293 -0.18559 -0.019164 0.34125 -0.21055 0.55412
[truncated: 168,502 more chars]
