# Supplementary material for: Insulin modulates the frequency of Ca2+ oscillations in mouse pancreatic islets
Source: PLoS One. 2017 Aug 28;12(8):e0183569. doi: 10.1371/journal.pone.0183569 (PMC5573301; doi:10.1371/journal.pone.0183569)
Supplement: S1 File — All the time traces of detrended Ca2+ oscillations for constant insulin infusion (0, 100, or 1000 nM) and alternating insulin infusion (100, 500, or 1000 nM with 4 or 5 min periods) were compressed as a single file, S1_File.zip, in which each imaging experiment was recorded as a text file where the first column represents time (sec) and the following columns represent detrended Ca2+ traces from multiple islets. (ZIP) [file pone.0183569.s001.zip › data_100I_5.txt]

1 -0.046758 -0.089857 -0.18604 -0.078652 -0.17117 -0.25397 -0.11193 -0.19388 -0.10745 -0.19541 -0.068136
2 -0.052872 -0.097048 -0.18096 -0.094711 -0.1755 -0.25035 -0.13261 -0.1832 -0.083026 -0.20056 -0.10186
3 -0.068996 -0.1023 -0.20583 -0.11184 -0.19191 -0.25042 -0.13472 -0.21383 -0.10209 -0.20073 -0.10601
4 -0.05084 -0.084358 -0.18897 -0.096648 -0.1802 -0.24292 -0.1361 -0.20459 -0.10548 -0.19661 -0.096813
5 -0.060744 -0.095069 -0.1902 -0.087747 -0.15533 -0.23909 -0.146 -0.15796 -0.073958 -0.20418 -0.092089
6 -0.056028 -0.090599 -0.18256 -0.082115 -0.16198 -0.24078 -0.12941 -0.16879 -0.086289 -0.18045 -0.082904
7 -0.052052 -0.092289 -0.20027 -0.097144 -0.18714 -0.26551 -0.14498 -0.19569 -0.10588 -0.18811 -0.08
8 -0.053206 -0.09254 -0.18894 -0.083642 -0.18223 -0.24123 -0.12478 -0.1829 -0.08585 -0.19793 -0.085156
9 -0.04386 -0.08387 -0.19129 -0.072301 -0.16591 -0.22934 -0.1177 -0.17947 -0.08781 -0.18773 -0.087121
10 -0.049814 -0.09096 -0.18317 -0.08253 -0.17862 -0.23236 -0.15407 -0.18732 -0.089011 -0.1831 -0.061577
11 -0.050838 -0.095161 -0.18467 -0.091018 -0.18911 -0.23307 -0.14174 -0.20688 -0.11295 -0.20162 -0.098882
12 -0.061902 -0.10524 -0.19674 -0.093647 -0.18117 -0.23701 -0.13801 -0.19052 -0.10319 -0.20481 -0.10003
13 -0.028366 -0.086031 -0.16989 -0.085905 -0.1662 -0.20292 -0.12258 -0.17023 -0.095523 -0.20398 -0.073624
14 -0.04483 -0.086872 -0.18165 -0.083144 -0.17466 -0.2204 -0.13127 -0.17728 -0.083193 -0.18876 -0.082699
15 -0.053284 -0.093682 -0.18729 -0.093012 -0.17562 -0.20828 -0.12347 -0.18284 -0.087174 -0.18072 -0.092985
16 -0.040228 -0.086032 -0.17699 -0.080201 -0.17194 -0.1919 -0.12552 -0.15723 -0.072774 -0.18433 -0.065571
17 -0.048162 -0.11046 -0.1948 -0.09396 -0.18629 -0.20369 -0.14736 -0.20379 -0.12199 -0.20916 -0.077876
18 -0.046116 -0.1036 -0.17188 -0.079058 -0.17277 -0.18847 -0.14174 -0.17935 -0.095026 -0.17999 -0.074122
19 -0.04674 -0.094433 -0.18168 -0.091587 -0.17457 -0.20563 -0.13863 -0.15118 -0.076146 -0.17376 -0.080568
20 -0.060234 -0.11873 -0.18573 -0.094545 -0.20219 -0.20287 -0.15493 -0.17333 -0.092337 -0.20102 -0.083663
21 -0.037238 -0.096154 -0.15421 -0.059464 -0.15366 -0.17353 -0.11875 -0.15262 -0.057277 -0.17513 -0.061919
22 -0.054762 -0.10774 -0.17876 -0.076603 -0.17583 -0.18213 -0.12907 -0.14746 -0.065068 -0.18693 -0.084464
23 -0.052426 -0.1031 -0.1797 -0.069491 -0.16309 -0.18154 -0.12377 -0.15917 -0.082529 -0.19701 -0.07122
24 -0.04103 -0.097415 -0.17338 -0.07075 -0.16757 -0.19309 -0.12627 -0.15529 -0.072359 -0.17689 -0.076026
25 -0.049054 -0.10881 -0.17758 -0.072768 -0.17868 -0.20878 -0.13921 -0.17943 -0.09232 -0.17841 -0.090411
26 -0.053338 -0.10825 -0.18726 -0.073667 -0.18223 -0.2107 -0.13017 -0.17266 -0.06086 -0.16515 -0.081837
27 -0.044862 -0.10885 -0.18241 -0.074225 -0.16893 -0.21454 -0.13864 -0.15873 -0.071231 -0.17737 -0.071183
28 -0.047556 -0.10867 -0.17069 -0.076524 -0.14792 -0.21754 -0.10907 -0.12648 -0.066191 -0.17625 -0.084328
29 -0.03922 -0.096637 -0.16733 -0.067693 -0.16529 -0.20983 -0.12034 -0.16307 -0.084632 -0.15813 -0.074454
30 -0.044484 -0.11465 -0.18 -0.087211 -0.1726 -0.21087 -0.12639 -0.17996 -0.1065 -0.17514 -0.060909
31 -0.053358 -0.11245 -0.18603 -0.09172 -0.17507 -0.22812 -0.13444 -0.18605 -0.11067 -0.18218 -0.083275
32 -0.039772 -0.11003 -0.18642 -0.087178 -0.18175 -0.2259 -0.13067 -0.19526 -0.098054 -0.16915 -0.067121
33 -0.038866 -0.10644 -0.18473 -0.078897 -0.1753 -0.22145 -0.14344 -0.17818 -0.096984 -0.16447 -0.082456
34 -0.04394 -0.10544 -0.18644 -0.084866 -0.18353 -0.21795 -0.13901 -0.18819 -0.073485 -0.1771 -0.078092
35 -0.050164 -0.10049 -0.19417 -0.092264 -0.17894 -0.20926 -0.13067 -0.15293 -0.071316 -0.17533 -0.070178
36 -0.048258 -0.10626 -0.16118 -0.075363 -0.15975 -0.22234 -0.13934 -0.15611 -0.081346 -0.16893 -0.089603
37 -0.027822 -0.093359 -0.16225 -0.070231 -0.14929 -0.2124 -0.10825 -0.14967 -0.052027 -0.17476 -0.080959
38 -0.048656 -0.10548 -0.17927 -0.0756 -0.17859 -0.23099 -0.16775 -0.2061 -0.099297 -0.19342 -0.080665
39 -0.05239 -0.11076 -0.1828 -0.088128 -0.17399 -0.21549 -0.15618 -0.18921 -0.098798 -0.1981 -0.08758
40 -0.041204 -0.10187 -0.17485 -0.080727 -0.16146 -0.18215 -0.13895 -0.17823 -0.072769 -0.18574 -0.077876
41 -0.028678 -0.087431 -0.16795 -0.066706 -0.1447 -0.18751 -0.11278 -0.18798 -0.070569 -0.16807 -0.072151
42 -0.047092 -0.11382 -0.19287 -0.087004 -0.17586 -0.21032 -0.15448 -0.178 -0.07656 -0.18933 -0.087767
43 -0.044496 -0.098201 -0.17207 -0.071703 -0.14345 -0.19048 -0.13711 -0.17273 -0.07256 -0.17039 -0.075783
44 -0.05419 -0.094072 -0.17931 -0.090161 -0.17047 -0.22514 -0.1413 -0.19305 -0.088051 -0.17669 -0.087818
45 -0.049514 -0.10239 -0.18544 -0.08338 -0.16778 -0.20709 -0.13541 -0.16823 -0.067781 -0.17956 -0.095184
46 -0.053678 -0.10764 -0.19115 -0.087539 -0.16866 -0.22391 -0.14535 -0.17828 -0.087382 -0.20424 -0.08742
47 -0.046042 -0.097963 -0.1691 -0.077817 -0.17444 -0.21261 -0.1282 -0.15694 -0.074903 -0.18854 -0.091815
48 -0.044206 -0.092463 -0.1698 -0.078276 -0.16735 -0.19931 -0.1417 -0.15246 -0.055313 -0.16525 -0.073861
49 -0.03526 -0.095933 -0.17763 -0.081504 -0.16317 -0.24533 -0.11701 -0.17366 -0.078804 -0.20367 -0.077736
50 -0.053094 -0.094064 -0.17584 -0.081413 -0.18114 -0.22001 -0.14654 -0.18478 -0.094414 -0.17493 -0.092062
51 -0.058258 -0.10236 -0.1795 -0.090421 -0.1788 -0.23828 -0.1556 -0.17421 -0.088845 -0.20602 -0.083458
52 -0.054892 -0.10282 -0.18898 -0.08868 -0.17749 -0.24571 -0.13928 -0.19655 -0.10514 -0.19512 -0.099903
53 -0.050516 -0.10191 -0.18419 -0.088639 -0.16886 -0.23309 -0.15748 -0.16575 -0.098126 -0.19904 -0.10921
54 -0.04858 -0.089825 -0.17391 -0.072387 -0.16418 -0.20068 -0.12651 -0.1392 -0.057267 -0.18247 -0.073925
55 -0.052484 -0.10548 -0.19312 -0.078746 -0.18436 -0.21516 -0.12758 -0.18478 -0.083157 -0.18941 -0.08675
56 -0.046678 -0.087616 -0.16776 -0.088494 -0.15271 -0.2226 -0.13263 -0.15197 -0.077958 -0.18459 -0.077906
57 -0.062592 -0.11681 -0.18891 -0.089323 -0.19162 -0.24466 -0.14751 -0.18964 -0.11095 -0.20724 -0.086341
58 -0.047796 -0.11268 -0.18694 -0.094932 -0.17296 -0.23495 -0.15188 -0.20812 -0.093149 -0.19265 -0.098777
59 -0.05032 -0.094927 -0.18313 -0.0933 -0.18663 -0.22302 -0.14334 -0.1721 -0.10761 -0.17462 -0.085823
60 -0.047884 -0.094897 -0.17584 -0.083889 -0.17227 -0.22339 -0.12821 -0.15112 -0.09222 -0.17096 -0.075988
61 -0.041908 -0.088737 -0.17274 -0.068157 -0.15097 -0.22471 -0.14206 -0.16193 -0.081851 -0.17373 -0.080524
62 -0.047072 -0.10568 -0.1713 -0.082256 -0.16407 -0.22591 -0.13518 -0.149 -0.073971 -0.1693 -0.09471
63 -0.043096 -0.097968 -0.18542 -0.085504 -0.16904 -0.20586 -0.12939 -0.15522 -0.075302 -0.18289 -0.067345
64 -0.04137 -0.099658 -0.17695 -0.076713 -0.15523 -0.19899 -0.10335 -0.12987 -0.044023 -0.16469 -0.074481
65 -0.041924 -0.10245 -0.17084 -0.081922 -0.15538 -0.21969 -0.13209 -0.1772 -0.091263 -0.18349 -0.076657
66 -0.052448 -0.1153 -0.18217 -0.08356 -0.16937 -0.21094 -0.14474 -0.17528 -0.085974 -0.18768 -0.091562
67 -0.048322 -0.11063 -0.1772 -0.082009 -0.16704 -0.23313 -0.12371 -0.17253 -0.092884 -0.19229 -0.11644
68 -0.052736 -0.12571 -0.19536 -0.092277 -0.17379 -0.23552 -0.13472 -0.17823 -0.083255 -0.21071 -0.091213
69 -0.03106 -0.10897 -0.17701 -0.079136 -0.1632 -0.21329 -0.13372 -0.16488 -0.075886 -0.17866 -0.078119
70 -0.045714 -0.10464 -0.16421 -0.084245 -0.16515 -0.22894 -0.13139 -0.14087 -0.082796 -0.18357 -0.077165
71 -0.047608 -0.11944 -0.18888 -0.10171 -0.17387 -0.22471 -0.11463 -0.14863 -0.079107 -0.18542 -0.0828
72 -0.053852 -0.11376 -0.17418 -0.082562 -0.16819 -0.23006 -0.13518 -0.17675 -0.088027 -0.18423 -0.072576
73 -0.046006 -0.10736 -0.17599 -0.08205 -0.16981 -0.24232 -0.13249 -0.16127 -0.090518 -0.16927 -0.082142
74 -0.05225 -0.10998 -0.18149 -0.090419 -0.16582 -0.21368 -0.14492 -0.16085 -0.085838 -0.18868 -0.067937
75 -0.029024 -0.090542 -0.17599 -0.070477 -0.16555 -0.19178 -0.12267 -0.15472 -0.076189 -0.16529 -0.077943
76 -0.032878 -0.091023 -0.16705 -0.066406 -0.16935 -0.21998 -0.12317 -0.13265 -0.06504 -0.16236 -0.065778
77 -0.040312 -0.11076 -0.17955 -0.081475 -0.16523 -0.20019 -0.12192 -0.18772 -0.08171 -0.17926 -0.072094
78 -0.035146 -0.082183 -0.16092 -0.072303 -0.14461 -0.21863 -0.11384 -0.16275 -0.056851 -0.16889 -0.05771
79 -0.04061 -0.10917 -0.19065 -0.084972 -0.16158 -0.22775 -0.12541 -0.17279 -0.11384 -0.17966 -0.075235
80 -0.033104 -0.11109 -0.17716 -0.07811 -0.15451 -0.21153 -0.12476 -0.15663 -0.095152 -0.15798 -0.073921
81 -0.047538 -0.10516 -0.19221 -0.090769 -0.18529 -0.23007 -0.13118 -0.17493 -0.093033 -0.18939 -0.079997
82 -0.038622 -0.10156 -0.18119 -0.087148 -0.17608 -0.21752 -0.12887 -0.14966 -0.087563 -0.17522 -0.096222
83 -0.062066 -0.11128 -0.18894 -0.11066 -0.1853 -0.24865 -0.13841 -0.1726 -0.12104 -0.17646 -0.093898
84 -0.04928 -0.096135 -0.17992 -0.068275 -0.17604 -0.21641 -0.10659 -0.14679 -0.10176 -0.17141 -0.070233
85 -0.040154 -0.095056 -0.18547 -0.082423 -0.17134 -0.24221 -0.12675 -0.14894 -0.078855 -0.173 -0.076079
86 -0.044228 -0.10297 -0.17653 -0.074572 -0.16127 -0.23947 -0.12258 -0.14977 -0.080976 -0.19369 -0.058095
87 -0.049822 -0.10062 -0.19075 -0.092191 -0.16875 -0.23597 -0.12747 -0.16362 -0.093376 -0.19089 -0.06675
88 -0.047146 -0.097137 -0.18109 -0.083589 -0.15057 -0.21089 -0.12829 -0.15573 -0.11068 -0.18509 -0.061846
89 -0.05193 -0.094887 -0.18371 -0.093438 -0.17251 -0.21708 -0.14234 -0.14348 -0.079847 -0.18213 -0.072632
90 -0.044174 -0.096087 -0.18264 -0.083346 -0.173 -0.22145 -0.14038 -0.15843 -0.069058 -0.16187 -0.069567
91 -0.040148 -0.086968 -0.18137 -0.093375 -0.15604 -0.20598 -0.12985 -0.11671 -0.071808 -0.16784 -0.059353
92 -0.034042 -0.081308 -0.17952 -0.076233 -0.15772 -0.22089 -0.13559 -0.13356 -0.076679 -0.15619 -0.055179
93 -0.046536 -0.086788 -0.17516 -0.088642 -0.15432 -0.21992 -0.12699 -0.16312 -0.10656 -0.17142 -0.045194
94 -0.0385 -0.097849 -0.18346 -0.083761 -0.1725 -0.23749 -0.12251 -0.14957 -0.09963 -0.17383 -0.055
95 -0.036504 -0.084909 -0.17821 -0.078079 -0.14191 -0.21091 -0.14461 -0.13085 -0.095261 -0.20001 -0.046705
96 -0.047818 -0.088509 -0.19258 -0.095128 -0.16477 -0.23191 -0.13138 -0.1553 -0.099191 -0.16594 -0.055731
97 -0.041982 -0.09736 -0.18241 -0.087866 -0.17922 -0.21813 -0.12823 -0.14963 -0.076032 -0.18489 -0.078157
98 -0.045536 -0.08013 -0.17357 -0.079315 -0.1581 -0.21348 -0.13427 -0.12315 -0.090953 -0.15444 -0.064852
99 -0.04745 -0.0826 -0.18299 -0.093434 -0.16863 -0.23457 -0.13941 -0.1654 -0.085213 -0.19099 -0.070248
100 -0.053434 -0.094651 -0.18447 -0.095962 -0.15476 -0.22202 -0.12434 -0.14395 -0.11287 -0.16694 -0.086894
101 -0.043478 -0.10526 -0.16901 -0.093491 -0.15267 -0.21496 -0.11903 -0.14377 -0.098274 -0.1604 -0.090959
102 -0.039292 -0.078621 -0.16456 -0.094329 -0.13454 -0.21512 -0.11691 -0.12118 -0.074145 -0.16272 -0.077505
103 -0.060946 -0.1159 -0.19442 -0.10882 -0.18325 -0.24329 -0.15607 -0.14011 -0.10746 -0.17488 -0.10054
104 -0.03594 -0.087622 -0.16472 -0.085886 -0.15057 -0.20584 -0.12306 -0.12648 -0.072866 -0.15323 -0.057436
105 -0.043734 -0.092442 -0.17937 -0.093695 -0.14724 -0.22261 -0.12007 -0.12462 -0.080947 -0.15753 -0.081602
106 -0.036528 -0.090333 -0.17608 -0.091684 -0.14956 -0.21215 -0.12771 -0.12876 -0.098237 -0.15922 -0.071917
107 -0.045652 -0.10365 -0.19121 -0.10014 -0.15883 -0.23985 -0.13403 -0.16341 -0.10891 -0.15727 -0.089303
108 -0.048726 -0.098663 -0.18433 -0.098131 -0.16325 -0.22255 -0.14188 -0.15208 -0.094078 -0.16677 -0.089849
109 -0.04819 -0.080584 -0.1647 -0.088279 -0.14081 -0.19733 -0.11359 -0.13151 -0.072209 -0.13423 -0.077644
110 -0.033644 -0.094984 -0.17984 -0.097368 -0.15594 -0.20276 -0.13108 -0.12681 -0.07646 -0.15809 -0.0744
111 -0.025938 -0.080424 -0.16323 -0.074237 -0.12292 -0.208 -0.1034 -0.12692 -0.07365 -0.16313 -0.071505
112 -0.042182 -0.084105 -0.17397 -0.097985 -0.14466 -0.20055 -0.12482 -0.11758 -0.078551 -0.15383 -0.075231
113 -0.049726 -0.096895 -0.19295 -0.089384 -0.15997 -0.21999 -0.12563 -0.16584 -0.095471 -0.17979 -0.090197
114 -0.0613 -0.10642 -0.1879 -0.11099 -0.17255 -0.25077 -0.13872 -0.15485 -0.10552 -0.16538 -0.091892
115 -0.032614 -0.075746 -0.16769 -0.087611 -0.12802 -0.20209 -0.11433 -0.149 -0.081373 -0.15925 -0.066398
116 -0.025488 -0.082896 -0.16978 -0.083209 -0.15042 -0.21759 -0.12944 -0.15577 -0.099043 -0.15685 -0.079834
117 -0.036633 -0.079366 -0.16594 -0.083958 -0.15105 -0.23837 -0.13439 -0.14881 -0.099964 -0.1667 -0.081969
118 -0.035867 -0.086007 -0.1766 -0.088567 -0.14176 -0.20692 -0.12306 -0.14893 -0.075734 -0.15847 -0.066885
119 -0.029611 -0.078207 -0.16948 -0.078145 -0.12772 -0.20475 -0.12186 -0.12737 -0.086945 -0.15354 -0.073251
120 -0.056335 -0.10755 -0.18404 -0.10819 -0.15171 -0.2276 -0.12143 -0.12331 -0.098215 -0.18115 -0.088676
121 -0.032949 -0.077238 -0.16177 -0.090172 -0.14735 -0.20554 -0.10795 -0.13797 -0.080376 -0.16138 -0.064992
122 -0.038553 -0.078078 -0.16806 -0.084391 -0.14302 -0.2078 -0.11138 -0.12909 -0.069017 -0.18514 -0.076117
123 -0.053197 -0.083078 -0.18056 -0.09446 -0.14842 -0.2236 -0.103 -0.1101 -0.092827 -0.17423 -0.067143
124 -0.046661 -0.082199 -0.1633 -0.085748 -0.15025 -0.22559 -0.10236 -0.12569 -0.10849 -0.16765 -0.074299
125 -0.034625 -0.079969 -0.17254 -0.096167 -0.12985 -0.20022 -0.11331 -0.12774 -0.081978 -0.14366 -0.062844
126 -0.041779 -0.084639 -0.1726 -0.10209 -0.13843 -0.2322 -0.12103 -0.13634 -0.10856 -0.20044 -0.06383
127 -0.041173 -0.08073 -0.1691 -0.091444 -0.15273 -0.20015 -0.11172 -0.12751 -0.07822 -0.15989 -0.070906
128 -0.055197 -0.09106 -0.17661 -0.10174 -0.14209 -0.22754 -0.13636 -0.14858 -0.10152 -0.1813 -0.087141
129 -0.040711 -0.07621 -0.15928 -0.089141 -0.13975 -0.21673 -0.12079 -0.14704 -0.093731 -0.17155 -0.068287
130 -0.037865 -0.079511 -0.17353 -0.09822 -0.14605 -0.21224 -0.10586 -0.12115 -0.088981 -0.1844 -0.073522
131 -0.036329 -0.089481 -0.18405 -0.10178 -0.16743 -0.22209 -0.12479 -0.15244 -0.095192 -0.18361 -0.078918
132 -0.040863 -0.072681 -0.1561 -0.093477 -0.14075 -0.20108 -0.10865 -0.13778 -0.11015 -0.17 -0.059274
133 -0.032087 -0.082652 -0.1576 -0.081725 -0.14802 -0.20043 -0.10645 -0.14269 -0.095843 -0.1581 -0.065549
134 -0.036881 -0.074822 -0.16206 -0.088154 -0.14712 -0.20802 -0.12712 -0.14642 -0.12867 -0.16489 -0.065195
135 -0.030135 -0.075302 -0.17243 -0.096513 -0.15257 -0.20715 -0.1032 -0.12574 -0.10211 -0.19205 -0.070631
136 -0.042529 -0.091563 -0.19289 -0.10823 -0.18745 -0.22582 -0.13296 -0.17677 -0.12804 -0.206 -0.065596
137 -0.037863 -0.083513 -0.17548 -0.10528 -0.1613 -0.23852 -0.13284 -0.15446 -0.13127 -0.1913 -0.063992
138 -0.017597 -0.066933 -0.15852 -0.099038 -0.14135 -0.20496 -0.12235 -0.16422 -0.099966 -0.19335 -0.072628
139 -0.036361 -0.083244 -0.16832 -0.098887 -0.15285 -0.22114 -0.12457 -0.15193 -0.12352 -0.18988 -0.056083
140 -0.035835 -0.077724 -0.1644 -0.10443 -0.14642 -0.21695 -0.14429 -0.15897 -0.11477 -0.19157 -0.066899
141 -0.043109 -0.075274 -0.16561 -0.090904 -0.13481 -0.19875 -0.12924 -0.17169 -0.12529 -0.17196 -0.060474
142 -0.037733 -0.082935 -0.16464 -0.086583 -0.14726 -0.16664 -0.12789 -0.12146 -0.090098 -0.16975 -0.06943
143 -0.031417 -0.079685 -0.14884 -0.097611 -0.13524 -0.20811 -0.12437 -0.13436 -0.096669 -0.16204 -0.060176
144 -0.025111 -0.075255 -0.14648 -0.08452 -0.14007 -0.1898 -0.11037 -0.11509 -0.07511 -0.17944 -0.054191
145 -0.022455 -0.076976 -0.15528 -0.083918 -0.12344 -0.177 -0.10434 -0.13783 -0.09151 -0.17817 -0.038987
146 -0.018319 -0.076706 -0.15645 -0.079877 -0.13221 -0.18728 -0.10451 -0.11826 -0.093811 -0.16814 -0.058793
147 -0.017003 -0.076936 -0.167 -0.080216 -0.13366 -0.17569 -0.12698 -0.30727 -0.090931 -0.18812 -0.055278
148 -0.043907 -0.085987 -0.16918 -0.10598 -0.15616 -0.19919 -0.11272 -0.14197 -0.10025 -0.19472 -0.053154
149 -0.043831 -0.074017 -0.16664 -0.091093 -0.14889 -0.20911 -0.10164 -0.14193 -0.10994 -0.18507 -0.061599
150 -0.035775 -0.084087 -0.16277 -0.096621 -0.13468 -0.18063 -0.1136 -0.12169 -0.088133 -0.17056 -0.043915
151 -0.030829 -0.071838 -0.15104 -0.08381 -0.1232 -0.18822 -0.10482 -0.12346 -0.088904 -0.20283 -0.048251
152 -0.036003 -0.086208 -0.17378 -0.10502 -0.15612 -0.20396 -0.13134 -0.14477 -0.11023 -0.19065 -0.055156
153 -0.035307 -0.078378 -0.15817 -0.081677 -0.14029 -0.19122 -0.11881 -0.13685 -0.10307 -0.16599 -0.041562
154 -0.041641 -0.088339 -0.16066 -0.098906 -0.13242 -0.2061 -0.13785 -0.11966 -0.086075 -0.17319 -0.052408
155 -0.051085 -0.096909 -0.19845 -0.1109 -0.16794 -0.22532 -0.14509 -0.14886 -0.12839 -0.21703 -0.060673
156 -0.034229 -0.074379 -0.17161 -0.10105 -0.15427 -0.19526 -0.10802 -0.1267 -0.1094 -0.19763 -0.059389
157 -0.016673 -0.0646 -0.15728 -0.079741 -0.12272 -0.1681 -0.10067 -0.1225 -0.086017 -0.17484 -0.045254
158 -0.029047 -0.06698 -0.16244 -0.09145 -0.13168 -0.1918 -0.11187 -0.11864 -0.11229 -0.18401 -0.05573
159 -0.042491 -0.08327 -0.17924 -0.10823 -0.16297 -0.21772 -0.13556 -0.13281 -0.12871 -0.18308 -0.068046
160 -0.030935 -0.073771 -0.16104 -0.088607 -0.15029 -0.22651 -0.12854 -0.14708 -0.11425 -0.16465 -0.032841
161 -0.044859 -0.075331 -0.19423 -0.10266 -0.16132 -0.25879 -0.15092 -0.16479 -0.14184 -0.19198 -0.061217
162 -0.044103 -0.076711 -0.18641 -0.10209 -0.14234 -0.19434 -0.15126 -0.1261 -0.11388 -0.17564 -0.057283
163 -0.040507 -0.090942 -0.18086 -0.10585 -0.15715 -0.22459 -0.13743 -0.15503 -0.13161 -0.20034 -0.062728
164 -0.043291 -0.075732 -0.1819 -0.10822 -0.14828 -0.22573 -0.12849 -0.10668 -0.11843 -0.19769 -0.055034
165 -0.042495 -0.072512 -0.17578 -0.10202 -0.1363 -0.18607 -0.13475 -0.12248 -0.10477 -0.19085 -0.02257
166 -0.038669 -0.093813 -0.19299 -0.11222 -0.16387 -0.21432 -0.1483 -0.1391 -0.12433 -0.20304 -0.044815
167 -0.037813 -0.081343 -0.20488 -0.11231 -0.17513 -0.22375 -0.15972 -0.1463 -0.12749 -0.1956 -0.048571
168 -0.040877 -0.079413 -0.17882 -0.11958 -0.14559 -0.21648 -0.14562 -0.15399 -0.14059 -0.18606 -0.073836
169 -0.051511 -0.094844 -0.19952 -0.11557 -0.1726 -0.22324 -0.14916 -0.16922 -0.16484 -0.1976 -0.076242
170 -0.049595 -0.095214 -0.18779 -0.11385 -0.15049 -0.2042 -0.17128 -0.15578 -0.14677 -0.20056 -0.050188
171 -0.055729 -0.1027 -0.20962 -0.11602 -0.17407 -0.2302 -0.15691 -0.17691 -0.16973 -0.19874 -0.059303
172 -0.068543 -0.10591 -0.20129 -0.12031 -0.19135 -0.24206 -0.16003 -0.18212 -0.16215 -0.20509 -0.058209
173 -0.059407 -0.093215 -0.19559 -0.12316 -0.16274 -0.18317 -0.16522 -0.17108 -0.14544 -0.18474 -0.064285
174 -0.060951 -0.096375 -0.19619 -0.11661 -0.13739 -0.2187 -0.15727 -0.16378 -0.16655 -0.20813 -0.07219
175 -0.073965 -0.10537 -0.20071 -0.12328 -0.16149 -0.22275 -0.16085 -0.1776 -0.17507 -0.18195 -0.067316
176 -0.072029 -0.095336 -0.20781 -0.13299 -0.17818 -0.22862 -0.15969 -0.1997 -0.17638 -0.17766 -0.083431
177 -0.058063 -0.097796 -0.20928 -0.12027 -0.16205 -0.20739 -0.16811 -0.20318 -0.17951 -0.21878 -0.067227
178 -0.090447 -0.096827 -0.21786 -0.13718 -0.17789 -0.22066 -0.15958 -0.20128 -0.17078 -0.21327 -0.093633
179 -0.082771 -0.11684 -0.23338 -0.15344 -0.20274 -0.23343 -0.20775 -0.23414 -0.20691 -0.24038 -0.082618
180 -0.066445 -0.089637 -0.20549 -0.13437 -0.16253 -0.21902 -0.16174 -0.17819 -0.19057 -0.21386 -0.074194
181 -0.072609 -0.092098 -0.23285 -0.14282 -0.18575 -0.21879 -0.17861 -0.20011 -0.19576 -0.21211 -0.07662
182 -0.075943 -0.089148 -0.22366 -0.1361 -0.16893 -0.22333 -0.18833 -0.18142 -0.1756 -0.22189 -0.077605
183 -0.096327 -0.1023 -0.22904 -0.14158 -0.17909 -0.23121 -0.18708 -0.21113 -0.16656 -0.21589 -0.10214
184 -0.097541 -0.10981 -0.23234 -0.15231 -0.18646 -0.21565 -0.19728 -0.21019 -0.19494 -0.22897 -0.099026
185 -0.090735 -0.10227 -0.22771 -0.14702 -0.17183 -0.22414 -0.1835 -0.17338 -0.17479 -0.24398 -0.085402
186 -0.10601 -0.12092 -0.24789 -0.15646 -0.18976 -0.22831 -0.19405 -0.22945 -0.20943 -0.2512 -0.11217
187 -0.10064 -0.11517 -0.2396 -0.16096 -0.18798 -0.24498 -0.20058 -0.22333 -0.21331 -0.24425 -0.1222
188 -0.093297 -0.10834 -0.23418 -0.1388 -0.1771 -0.23587 -0.21329 -0.23299 -0.2141 -0.24277 -0.11891
189 -0.11181 -0.11943 -0.23902 -0.15212 -0.18912 -0.23292 -0.20169 -0.20231 -0.19806 -0.26126 -0.11519
190 -0.11035 -0.12515 -0.24356 -0.16069 -0.2066 -0.25265 -0.20957 -0.24207 -0.22768 -0.2642 -0.12432
191 -0.1028 -0.12434 -0.24134 -0.16048 -0.18563 -0.25875 -0.21428 -0.23798 -0.21885 -0.25091 -0.12289
192 -0.10989 -0.12322 -0.23805 -0.16356 -0.18601 -0.23179 -0.20535 -0.23189 -0.21026 -0.2583 -0.12918
193 -0.11102 -0.1294 -0.26194 -0.16893 -0.21744 -0.25366 -0.2124 -0.2183 -0.20293 -0.27166 -0.13134
194 -0.12366 -0.14408 -0.2688 -0.18194 -0.24221 -0.26094 -0.22974 -0.25734 -0.24299 -0.27266 -0.13797
195 -0.12121 -0.13482 -0.26679 -0.17718 -0.211 -0.24539 -0.23131 -0.25646 -0.24623 -0.27439 -0.13982
196 -0.11523 -0.14646 -0.25225 -0.17273 -0.21554 -0.25396 -0.21597 -0.24212 -0.2162 -0.26663 -0.14561
197 -0.11906 -0.13831 -0.24637 -0.17796 -0.21641 -0.23812 -0.22208 -0.24756 -0.22933 -0.28485 -0.13212
198 -0.12035 -0.15012 -0.26028 -0.19046 -0.19862 -0.25184 -0.20082 -0.22815 -0.21717 -0.26699 -0.16227
199 -0.14128 -0.14752 -0.26451 -0.1988 -0.23122 -0.24867 -0.24206 -0.26138 -0.23484 -0.28459 -0.1515
200 -0.1342 -0.1575 -0.26579 -0.19625 -0.21111 -0.25069 -0.22843 -0.2347 -0.2592 -0.28611 -0.15427
201 -0.13393 -0.15726 -0.26938 -0.19758 -0.21555 -0.25021 -0.22788 -0.24111 -0.24185 -0.26785 -0.15519
202 -0.13563 -0.14867 -0.265 -0.18704 -0.22354 -0.24665 -0.22183 -0.25606 -0.22431 -0.28211 -0.14921
203 -0.12731 -0.14144 -0.2574 -0.17348 -0.19579 -0.22168 -0.22059 -0.23457 -0.20364 -0.28115 -0.1345
204 -0.13231 -0.16357 -0.25847 -0.19671 -0.21479 -0.23143 -0.23469 -0.26303 -0.25251 -0.27708 -0.14243
205 -0.13925 -0.16977 -0.26788 -0.20772 -0.23124 -0.26188 -0.24308 -0.28592 -0.24616 -0.29713 -0.15632
206 -0.13281 -0.15941 -0.26393 -0.20873 -0.22765 -0.26396 -0.25109 -0.26929 -0.23109 -0.28184 -0.14125
207 -0.14695 -0.17384 -0.27884 -0.2125 -0.24817 -0.25155 -0.23628 -0.2879 -0.2669 -0.31755 -0.14821
208 -0.13937 -0.15363 -0.26414 -0.19236 -0.22196 -0.2466 -0.21866 -0.26435 -0.21737 -0.29286 -0.14362
209 -0.1465 -0.15905 -0.26587 -0.20525 -0.21538 -0.24627 -0.22915 -0.26859 -0.23994 -0.30289 -0.13109
210 -0.12963 -0.1493 -0.25006 -0.2026 -0.19992 -0.24155 -0.21351 -0.24166 -0.20457 -0.27161 -0.12854
211 -0.14371 -0.15064 -0.27141 -0.21538 -0.22075 -0.28042 -0.22023 -0.2883 -0.2382 -0.30472 -0.13843
212 -0.14209 -0.15773 -0.26852 -0.21277 -0.21114 -0.25764 -0.25208 -0.25671 -0.21181 -0.2921 -0.14973
213 -0.15036 -0.16663 -0.27471 -0.22245 -0.2284 -0.27308 -0.23683 -0.26818 -0.22962 -0.2905 -0.13992
214 -0.14651 -0.1655 -0.27572 -0.2108 -0.22643 -0.26088 -0.23379 -0.28472 -0.24611 -0.31455 -0.13938
215 -0.13244 -0.15243 -0.26246 -0.21652 -0.19982 -0.22631 -0.23338 -0.27278 -0.22054 -0.27492 -0.13795
216 -0.13427 -0.15883 -0.27511 -0.2155 -0.21068 -0.22687 -0.24201 -0.28274 -0.23685 -0.29939 -0.13563
217 -0.14129 -0.16138 -0.26796 -0.21933 -0.21464 -0.21136 -0.24709 -0.26137 -0.22722 -0.30636 -0.12916
218 -0.15354 -0.16529 -0.26189 -0.22129 -0.22295 -0.21279 -0.23952 -0.27542 -0.24723 -0.3183 -0.14065
219 -0.15112 -0.16967 -0.27725 -0.22901 -0.23063 -0.24053 -0.24714 -0.28495 -0.25495 -0.30168 -0.15894
220 -0.14908 -0.17313 -0.28193 -0.23491 -0.2321 -0.23253 -0.24635 -0.29095 -0.26816 -0.31066 -0.14236
221 -0.13721 -0.15513 -0.27139 -0.21844 -0.23126 -0.2082 -0.23592 -0.25734 -0.23484 -0.29132 -0.14369
222 -0.14456 -0.16666 -0.28336 -0.22544 -0.22826 -0.21524 -0.27151 -0.30586 -0.25429 -0.30476 -0.16129
223 -0.16172 -0.15813 -0.28177 -0.24375 -0.22967 -0.19772 -0.27755 -0.29593 -0.24971 -0.31126 -0.15333
224 -0.1493 -0.16285 -0.276 -0.22545 -0.22108 -0.21437 -0.24238 -0.28738 -0.24678 -0.31328 -0.14839
225 -0.15075 -0.15362 -0.27807 -0.23434 -0.23905 -0.20183 -0.25831 -0.26798 -0.22785 -0.31464 -0.14813
226 -0.16339 -0.16026 -0.26233 -0.23341 -0.22315 -0.20115 -0.23831 -0.26619 -0.24642 -0.30197 -0.17094
227 -0.15673 -0.15636 -0.26883 -0.22391 -0.22522 -0.21391 -0.24827 -0.27407 -0.24486 -0.30664 -0.15924
228 -0.16829 -0.16179 -0.27799 -0.2458 -0.23344 -0.21129 -0.25902 -0.29317 -0.26704 -0.31359 -0.16186
229 -0.15374 -0.15496 -0.25947 -0.228 -0.21971 -0.18183 -0.22084 -0.26266 -0.24305 -0.30824 -0.15301
230 -0.17465 -0.15603 -0.26933 -0.23438 -0.22694 -0.20385 -0.23257 -0.27293 -0.22825 -0.30987 -0.15897
231 -0.16834 -0.16036 -0.26547 -0.2339 -0.23684 -0.20893 -0.24254 -0.26628 -0.23017 -0.30071 -0.1591
232 -0.15249 -0.1677 -0.27805 -0.24287 -0.23092 -0.18224 -0.25828 -0.28429 -0.25948 -0.30774 -0.15799
233 -0.15443 -0.14595 -0.25405 -0.23066 -0.20604 -0.17605 -0.22577 -0.25406 -0.24742 -0.28724 -0.15127
234 -0.16035 -0.14723 -0.27014 -0.22678 -0.21989 -0.17877 -0.22722 -0.25913 -0.2488 -0.31121 -0.16685
235 -0.17374 -0.16962 -0.28824 -0.25016 -0.24884 -0.22013 -0.25261 -0.29415 -0.25644 -0.31172 -0.17996
236 -0.16373 -0.15021 -0.26527 -0.24164 -0.23674 -0.19481 -0.24596 -0.26972 -0.24831 -0.30211 -0.15829
237 -0.15909 -0.15598 -0.26897 -0.23907 -0.21847 -0.19898 -0.2362 -0.27058 -0.2547 -0.29838 -0.14529
238 -0.17356 -0.16522 -0.27441 -0.26013 -0.24259 -0.1985 -0.2444 -0.31001 -0.25653 -0.3183 -0.14554
239 -0.16659 -0.15375 -0.28104 -0.24422 -0.21541 -0.19215 -0.24052 -0.25229 -0.24242 -0.31434 -0.13895
240 -0.16544 -0.15977 -0.28119 -0.23863 -0.24299 -0.21368 -0.25476 -0.30943 -0.26291 -0.32753 -0.15958
241 -0.1801 -0.16025 -0.27787 -0.24773 -0.25453 -0.21204 -0.26066 -0.27973 -0.25987 -0.33017 -0.17601
242 -0.17509 -0.16001 -0.28775 -0.24458 -0.2506 -0.212 -0.24696 -0.29783 -0.26721 -0.32051 -0.17955
243 -0.17763 -0.17315 -0.2801 -0.24965 -0.23533 -0.18702 -0.25598 -0.28889 -0.25149 -0.3231 -0.16028
244 -0.16672 -0.15802 -0.27123 -0.24276 -0.23305 -0.20517 -0.25149 -0.26038 -0.22935 -0.30211 -0.16796
245 -0.16078 -0.14539 -0.25555 -0.23506 -0.22892 -0.18155 -0.22407 -0.26567 -0.2441 -0.30243 -0.14252
246 -0.17349 -0.16363 -0.29397 -0.24438 -0.25394 -0.2074 -0.24808 -0.30693 -0.26639 -0.28774 -0.17605
247 -0.1774 -0.165 -0.28465 -0.24567 -0.25064 -0.1861 -0.24658 -0.28942 -0.26405 -0.30206 -0.17673
248 -0.16576 -0.14556 -0.27366 -0.24161 -0.24176 -0.19629 -0.23563 -0.31036 -0.27162 -0.26893 -0.16099
249 -0.16199 -0.16451 -0.27399 -0.24435 -0.24198 -0.20971 -0.24706 -0.2942 -0.25393 -0.28957 -0.16675
250 -0.18593 -0.17647 -0.28855 -0.24687 -0.2505 -0.20269 -0.2648 -0.29194 -0.26325 -0.31403 -0.16731
251 -0.16441 -0.1665 -0.27022 -0.23863 -0.24109 -0.18419 -0.23955 -0.2906 -0.25887 -0.28196 -0.16178
252 -0.17462 -0.15838 -0.27394 -0.24031 -0.23799 -0.18981 -0.23939 -0.27635 -0.27503 -0.29345 -0.14912
253 -0.17953 -0.16116 -0.27961 -0.25184 -0.24585 -0.21084 -0.26078 -0.2761 -0.2739 -0.29883 -0.15912
254 -0.17644 -0.16283 -0.27498 -0.25484 -0.24538 -0.18937 -0.25174 -0.24637 -0.25461 -0.29525 -0.16158
255 -0.18119 -0.17695 -0.28052 -0.24939 -0.24038 -0.21042 -0.24145 -0.25992 -0.25214 -0.29568 -0.17467
256 -0.16859 -0.1655 -0.26171 -0.2382 -0.22773 -0.19203 -0.25273 -0.25425 -0.24386 -0.30481 -0.15296
257 -0.17361 -0.15569 -0.26395 -0.25267 -0.23247 -0.17582 -0.2413 -0.28333 -0.26476 -0.27368 -0.15121
258 -0.18589 -0.1676 -0.28864 -0.26099 -0.25234 -0.19455 -0.25343 -0.28125 -0.2775 -0.28744 -0.16719
259 -0.17535 -0.1725 -0.28175 -0.25264 -0.23757 -0.18225 -0.25172 -0.29763 -0.27202 -0.28541 -0.16627
260 -0.17419 -0.16628 -0.27554 -0.24901 -0.2406 -0.17829 -0.24871 -0.31821 -0.26695 -0.30351 -0.16245
261 -0.17569 -0.16738 -0.28628 -0.25806 -0.24702 -0.17279 -0.26146 -0.28963 -0.25714 -0.2905 -0.14557
262 -0.18486 -0.17816 -0.2903 -0.25781 -0.25008 -0.18171 -0.26371 -0.29932 -0.267 -0.29695 -0.16432
263 -0.1886 -0.17831 -0.30033 -0.27584 -0.2643 -0.20365 -0.26265 -0.31624 -0.29287 -0.29266 -0.16466
264 -0.18332 -0.16568 -0.27375 -0.25778 -0.24159 -0.18356 -0.24807 -0.29705 -0.274 -0.28536 -0.17127
265 -0.16718 -0.16578 -0.27637 -0.24871 -0.22711 -0.16541 -0.23426 -0.28421 -0.23934 -0.28595 -0.14936
266 -0.17054 -0.15643 -0.2617 -0.24342 -0.21949 -0.1632 -0.22033 -0.27454 -0.23436 -0.27378 -0.15046
267 -0.17449 -0.17753 -0.26957 -0.25175 -0.23306 -0.19052 -0.21837 -0.29324 -0.25736 -0.30386 -0.16197
268 -0.16834 -0.15191 -0.2688 -0.24855 -0.23449 -0.18986 -0.21752 -0.28573 -0.22594 -0.27019 -0.14602
269 -0.17266 -0.16125 -0.25752 -0.25016 -0.22164 -0.16943 -0.22721 -0.3127 -0.24797 -0.28968 -0.14604
270 -0.1661 -0.16469 -0.26539 -0.24463 -0.23043 -0.20903 -0.22372 -0.28254 -0.24417 -0.28056 -0.15372
271 -0.18069 -0.1641 -0.2764 -0.25259 -0.23351 -0.21704 -0.24791 -0.32131 -0.27513 -0.28656 -0.16799
272 -0.18436 -0.17739 -0.27778 -0.25318 -0.24123 -0.21536 -0.23522 -0.30238 -0.26719 -0.29147 -0.17669
273 -0.1831 -0.1663 -0.26544 -0.25639 -0.22835 -0.21703 -0.2175 -0.28639 -0.23848 -0.29054 -0.15744
274 -0.17085 -0.16279 -0.27427 -0.25124 -0.22831 -0.21064 -0.22926 -0.27806 -0.2447 -0.28824 -0.15741
275 -0.17089 -0.16711 -0.28069 -0.26094 -0.24307 -0.21839 -0.24519 -0.31006 -0.27674 -0.29051 -0.14564
276 -0.18025 -0.1664 -0.27675 -0.25457 -0.23454 -0.1941 -0.22283 -0.3132 -0.25473 -0.28576 -0.16432
277 -0.17081 -0.14971 -0.25935 -0.2487 -0.22086 -0.1836 -0.22492 -0.28257 -0.25275 -0.273 -0.15373
278 -0.17549 -0.15954 -0.27758 -0.25924 -0.25234 -0.22299 -0.24818 -0.32571 -0.27161 -0.29554 -0.15499
279 -0.1706 -0.15098 -0.27252 -0.23883 -0.22867 -0.2095 -0.22673 -0.27923 -0.24809 -0.2803 -0.1714
280 -0.17658 -0.15544 -0.26173 -0.25514 -0.22786 -0.19644 -0.22996 -0.28938 -0.25047 -0.28596 -0.16337
281 -0.17195 -0.15134 -0.27156 -0.24814 -0.23737 -0.22474 -0.22365 -0.28192 -0.25824 -0.28825 -0.15326
282 -0.1778 -0.16209 -0.27098 -0.2449 -0.2222 -0.20238 -0.21672 -0.2767 -0.2468 -0.25953 -0.14547
283 -0.16712 -0.14934 -0.25878 -0.24759 -0.21737 -0.20018 -0.20359 -0.27655 -0.2546 -0.28234 -0.14866
284 -0.17264 -0.15077 -0.27054 -0.2533 -0.21649 -0.17325 -0.20956 -0.29061 -0.2487 -0.25554 -0.14307
285 -0.17336 -0.13855 -0.25955 -0.24225 -0.21781 -0.18342 -0.19836 -0.27316 -0.23654 -0.25387 -0.12575
286 -0.16081 -0.13184 -0.27266 -0.24563 -0.21661 -0.18546 -0.2008 -0.26073 -0.2443 -0.24176 -0.13556
287 -0.1683 -0.14549 -0.26975 -0.2462 -0.21691 -0.194 -0.21289 -0.30476 -0.26539 -0.27606 -0.13125
288 -0.17434 -0.14642 -0.26229 -0.24688 -0.2215 -0.19559 -0.20022 -0.2615 -0.2473 -0.23193 -0.13164
289 -0.15628 -0.14397 -0.27009 -0.25042 -0.23389 -0.1827 -0.19741 -0.28221 -0.24964 -0.2278 -0.12304
290 -0.17529 -0.13977 -0.26052 -0.24511 -0.2113 -0.16418 -0.20648 -0.30101 -0.26116 -0.17792 -0.14039
291 -0.15547 -0.13248 -0.25831 -0.2429 -0.1899 -0.14871 -0.17989 -0.25386 -0.23785 -0.050521 -0.11281
292 -0.16978 -0.14283 -0.26268 -0.25182 -0.18904 -0.13092 -0.19122 -0.27861 -0.26462 0.095138 -0.14283
293 -0.18003 -0.15904 -0.2738 -0.25741 -0.21837 -0.14949 -0.19105 -0.28147 -0.25475 0.0018663 -0.15103
294 -0.17645 -0.15947 -0.27068 -0.2678 -0.20688 -0.17004 -0.20703 -0.30755 -0.25882 0.073525 -0.14461
295 -0.16787 -0.14198 -0.25457 -0.24917 -0.18769 -0.11273 -0.18304 -0.28826 -0.24361 0.21418 -0.14771
296 -0.17346 -0.15083 -0.25872 -0.25157 -0.17755 -0.12736 -0.18652 -0.27197 -0.23936 0.35014 -0.16438
297 -0.17378 -0.15017 -0.25681 -0.24689 -0.16746 -0.098939 -0.18123 -0.27788 -0.25346 0.39366 -0.14191
298 -0.18482 -0.16237 -0.28358 -0.26295 -0.18804 -0.11647 -0.19767 -0.28144 -0.27017 0.45784 -0.15376
299 -0.17924 -0.16221 -0.28445 -0.25077 -0.17223 -0.11681 -0.18428 -0.28654 -0.27539 0.43009 -0.15431
300 -0.17034 -0.13675 -0.25672 -0.2395 -0.14433 -0.10039 -0.18547 -0.26764 -0.23432 0.55749 -0.13529
301 -0.17806 -0.15402 -0.26327 -0.25373 -0.16378 -0.1472 -0.18892 -0.26851 -0.2747 0.63808 -0.14042
302 -0.18477 -0.16025 -0.28425 -0.26008 -0.16353 -0.13148 -0.18189 -0.29367 -0.27707 0.68869 -0.15289
303 -0.16476 -0.14357 -0.25969 -0.2413 -0.14416 -0.1049 -0.16363 -0.24317 -0.25208 0.76024 -0.12641
304 -0.16438 -0.15974 -0.28266 -0.24576 -0.16635 -0.14776 -0.18712 -0.28985 -0.26561 0.74643 -0.14796
305 -0.1727 -0.15087 -0.26198 -0.24278 -0.15151 -0.13955 -0.18086 -0.2853 -0.25823 0.80826 -0.14412
306 -0.15539 -0.14065 -0.24277 -0.23421 -0.10678 -0.085935 -0.13961 -0.22486 -0.23036 0.87555 -0.12245
307 -0.17925 -0.15922 -0.26618 -0.24699 -0.17283 -0.15552 -0.1908 -0.27629 -0.27994 0.83515 -0.15101
308 -0.15745 -0.133 -0.26444 -0.23218 -0.12954 -0.11144 -0.13638 -0.23555 -0.2361 0.93925 -0.13963
309 -0.17855 -0.14236 -0.26771 -0.25227 -0.12585 -0.12833 -0.15154 -0.25702 -0.26148 0.94492 -0.15164
310 -0.164 -0.13185 -0.26932 -0.2484 -0.14226 -0.13875 -0.17548 -0.27582 -0.25441 0.96126 -0.12564
311 -0.16373 -0.045141 -0.26581 -0.24184 -0.13194 -0.042409 -0.14202 -0.24786 -0.25253 0.9703 -0.12359
312 -0.16515 0.0063084 -0.2608 -0.24031 -0.12026 0.06527 -0.11628 -0.27071 -0.24528 1.0348 -0.11836
313 -0.15815 0.032468 -0.23871 -0.23673 -0.095872 0.18687 -0.065504 -0.24732 -0.23488 1.0818 -0.11331
314 -0.15273 0.053718 -0.25489 -0.21795 -0.098409 0.22746 -0.12236 -0.24561 -0.26378 1.0362 -0.12019
315 -0.176 0.061387 -0.26099 -0.2414 -0.11987 0.25719 0.028221 -0.26929 -0.28842 1.0511 -0.13032
316 -0.16058 0.10757 -0.24007 -0.22924 -0.095253 0.34895 0.23058 -0.23525 -0.25462 1.0992 -0.11965
317 -0.16896 0.15254 -0.24587 -0.22774 -0.091129 0.31629 0.33505 -0.273 -0.25511 1.15 -0.12348
318 -0.17112 0.12792 -0.24807 -0.22602 -0.095636 0.36442 0.40618 -0.26623 -0.24544 1.1179 -0.14032
319 -0.16131 0.16678 -0.24132 -0.22605 -0.078793 0.35676 0.51912 -0.26642 -0.25683 1.0916 -0.11571
320 -0.16732 0.1973 -0.2348 -0.22252 -0.07427 0.4038 0.62317 -0.23781 -0.25287 1.1883 -0.1264
321 -0.15553 0.15909 -0.22424 -0.21491 -0.059927 0.43632 0.69802 -0.23047 -0.22411 1.202 -0.11423
322 -0.16172 0.18792 -0.23183 -0.2368 -0.085404 0.42149 0.64183 -0.26091 -0.25804 1.1347 -0.12165
323 -0.16066 0.24092 -0.22665 -0.23807 -0.081231 0.48746 0.74382 -0.26028 -0.22837 1.1662 -0.13676
324 -0.18405 0.24465 -0.19451 -0.23607 -0.079348 0.45048 0.7317 -0.27421 -0.24985 1.2031 -0.12872
325 -0.16817 0.27512 -0.11313 -0.22413 -0.052705 0.56851 0.82754 -0.23935 -0.13673 1.2053 -0.11813
326 -0.16894 0.28899 -0.060111 -0.22181 0.038528 0.57871 0.85926 -0.26524 -0.1082 1.1939 -0.12802
327 -0.16382 0.33041 -0.07074 -0.22307 0.10307 0.61931 0.91161 -0.23388 -0.094517 1.1947 -0.11222
328 -0.15225 0.33572 0.0082719 -0.21814 0.12591 0.65946 0.98963 -0.22321 -0.025268 1.2583 -0.1083
329 -0.14555 0.38862 0.013063 -0.22129 0.1536 0.66254 0.97446 -0.23069 0.0058919 1.1794 -0.021383
330 -0.15428 0.37672 0.018695 -0.21268 0.1785 0.66864 1.0415 -0.23949 0.043391 1.2594 0.070412
331 -0.13938 0.411 0.098076 -0.20149 0.23753 0.69946 1.1097 -0.23495 0.056701 1.2805 0.17922
332 -0.13562 0.41343 0.034088 -0.21497 0.28529 0.73016 1.1533 -0.2061 0.10929 1.3008 0.22834
333 -0.13463 0.47159 0.11748 -0.19987 0.31791 0.7745 1.2178 -0.21283 0.14128 1.3215 0.25108
334 -0.14324 0.47502 0.25721 -0.19904 0.34071 0.79424 1.2024 -0.19344 0.19411 1.2659 0.3231
335 -0.13665 0.48676 0.22885 -0.17926 0.3726 0.79385 1.2205 -0.1874 0.23081 1.3321 0.33188
336 -0.15775 0.47287 0.24398 -0.2075 0.35616 0.72997 1.1897 -0.21116 0.19115 1.2446 0.36512
337 -0.15855 0.47401 0.28089 -0.20493 0.37359 0.77767 1.2173 -0.24779 0.20688 1.251 0.40678
338 -0.14938 0.51085 0.24282 -0.19184 0.42263 0.78454 1.2917 -0.20885 0.28501 1.2281 0.44199
339 -0.12481 0.55602 0.46397 -0.16591 0.49075 0.82353 1.3019 -0.19465 0.28185 1.3392 0.46738
340 -0.14233 0.54371 0.18529 -0.19188 0.42281 0.82068 1.3235 -0.24175 0.26146 1.2921 0.46906
341 -0.13661 0.55113 0.45097 -0.19449 0.49934 0.81895 1.3245 -0.21196 0.35929 1.2251 0.51976
342 -0.13855 0.56553 0.40114 -0.18783 0.51015 0.82202 1.3435 -0.18452 0.40269 1.286 0.56624
343 -0.14735 0.56668 0.42356 -0.18017 0.5174 0.80548 1.3816 -0.17416 0.35419 1.3071 0.57094
344 -0.13221 0.60378 0.52598 -0.17215 0.60781 0.90997 1.4269 -0.15057 0.36244 1.2891 0.61918
345 -0.14249 0.58791 0.33691 -0.17741 0.5646 0.85046 1.3868 -0.16085 0.36372 1.311 0.62786
346 -0.13445 0.60781 0.27099 -0.18419 0.55812 0.86807 1.4104 -0.18284 0.34079 1.3419 0.60966
347 -0.14393 0.63648 0.62611 -0.16645 0.61614 0.916 1.4021 -0.14631 0.37866 1.2967 0.6439
348 -0.14228 0.61943 0.64274 -0.16676 0.62731 0.89394 1.3803 -0.12239 0.4532 1.2268 0.67938
349 -0.14176 0.6177 0.64574 -0.17684 0.65081 0.94451 1.3698 -0.14019 0.53132 1.1754 0.73481
350 -0.1397 0.64858 0.68253 -0.16969 0.64156 0.90048 1.3926 -0.12646 0.56538 1.1883 0.73601
351 -0.12862 0.64643 0.68785 -0.16843 0.70173 0.94685 1.4675 -0.067391 0.56063 1.2296 0.79223
352 -0.14673 0.65615 0.65909 -0.1717 0.68804 0.95386 1.3659 0.071535 0.50628 1.2094 0.76025
353 -0.1411 0.69324 0.78705 -0.17573 0.6874 0.94235 1.401 0.10655 0.48854 1.0505 0.82964
354 -0.13867 0.66795 0.81604 -0.16409 0.71656 0.92545 1.349 0.10387 0.54944 0.95008 0.84665
355 -0.13543 0.65487 0.77165 -0.16644 0.68667 0.91812 1.3784 0.058993 0.59624 0.84993 0.85923
356 -0.13002 0.64004 0.82532 -0.15428 0.71954 0.91174 1.3961 0.11226 0.65919 0.77642 0.86646
357 -0.1405 0.63631 0.80758 -0.13344 0.7075 0.9226 1.4014 0.27871 0.75262 0.67626 0.84428
358 -0.12438 0.64816 0.82102 -0.024147 0.73639 1.012 1.4189 0.31163 0.76398 0.67704 0.84053
359 -0.12269 0.67649 0.89129 0.1211 0.75854 1.0543 1.3902 0.42995 0.88872 0.68462 0.90297
360 -0.11821 0.65315 0.8423 0.18728 0.75967 1.0863 1.3671 0.36467 0.84401 0.61134 0.85023
361 -0.12183 0.66275 0.95514 0.27439 0.76065 1.0235 1.3949 0.35193 0.95557 0.62141 0.88116
362 -0.11464 0.65118 0.91309 0.30999 0.72328 1.0506 1.3364 0.36993 0.81598 0.61151 0.88436
363 -0.12709 0.63538 0.93845 0.32126 0.7402 0.97266 1.3528 0.33404 0.65949 0.57267 0.90182
364 -0.11803 0.61204 0.97702 0.41304 0.81032 1.0312 1.315 0.33984 0.56475 0.54623 0.85965
365 -0.11606 0.58767 0.98087 0.44912 0.80152 1.0535 1.3623 0.49257 0.54801 0.55143 0.89529
366 -0.08523 0.566 0.87902 0.49867 0.77229 1.0473 1.3516 0.34553 0.558 0.5404 0.9321
367 0.0046462 0.54998 0.80577 0.5525 0.78988 1.0276 1.3176 0.21367 0.68892 0.54776 0.9723
368 0.058982 0.5117 0.72033 0.44288 0.80232 1.0512 1.3227 0.18443 0.76769 0.5341 0.97417
369 0.092888 0.50005 0.68107 0.51738 0.79584 1.0289 1.3069 0.11788 0.79525 0.50866 1.0189
370 0.11723 0.49506 0.64666 0.6027 0.76728 1.0008 1.2861 0.14105 0.76219 0.51943 0.97445
371 0.01644 0.45955 0.63696 0.61307 0.78818 1.0663 1.2904 0.39515 0.70727 0.51036 0.97696
372 0.010656 0.4479 0.67332 0.64651 0.77776 1.032 1.2719 0.50532 0.64846 0.46409 1.0051
373 0.13972 0.47968 0.89806 0.70964 0.82358 1.0922 1.3742 0.6116 0.71261 0.47696 1.0694
374 0.15315 0.4278 0.93607 0.71246 0.78401 1.0448 1.2695 0.56445 0.6428 0.45224 1.0164
375 0.085864 0.41106 0.94546 0.84364 0.83241 1.0169 1.2653 0.54266 0.64163 0.47232 1.0495
376 -0.01761 0.3963 0.87772 0.90584 0.76474 1.0559 1.2647 0.63737 0.70285 0.43431 0.97618
377 -0.054764 0.37626 0.8095 0.98103 0.76048 1.0071 1.2046 0.55854 0.76019 0.42819 0.96341
378 -0.049958 0.37141 0.72618 0.9932 0.74017 1.0084 1.2513 0.63286 0.72076 0.42708 1.0018
379 -0.054152 0.35907 0.67169 1.0058 0.71817 1.0182 1.2142 0.66936 0.63883 0.42383 1.0137
380 -0.051716 0.36149 0.66649 1.0333 0.73314 1.0382 1.1454 0.65305 0.59849 0.40978 0.94079
381 -0.04565 0.3471 0.64541 1.0956 0.72583 1.0344 1.132 0.63551 0.51769 0.41458 0.92051
382 -0.052554 0.3378 0.62066 1.0493 0.68602 1.0862 1.1425 0.69027 0.55435 0.3878 0.87153
383 -0.046718 0.32137 0.60072 1.1036 0.62302 1.0234 1.0542 0.63557 0.48271 0.38161 0.92647
384 -0.045632 0.29879 0.60437 1.1533 0.61718 1.0322 1.0134 0.80602 0.50714 0.40657 1.0121
385 -0.050326 0.27337 0.56355 1.1172 0.58003 1.0319 0.92043 0.72145 0.51933 0.35406 0.97269
386 0.0021701 0.30334 0.59146 1.1953 0.60198 1.0349 0.87872 0.75984 0.53328 0.35579 0.94626
387 0.19607 0.28801 0.56383 1.1991 0.54438 1.0296 0.74842 0.80182 0.54722 0.34635 0.82252
388 0.29851 0.2925 0.54712 1.242 0.54523 0.99225 0.73026 0.8014 0.54908 0.3139 0.73823
389 0.34017 0.27909 0.52313 1.2207 0.5105 0.9706 0.66081 0.69171 0.46349 0.3386 0.68419
390 0.3722 0.29567 0.54791 1.2583 0.54749 1.0239 0.72886 0.7825 0.52726 0.34456 0.67691
391 0.36999 0.25824 0.51312 1.2095 0.48415 0.98848 0.62333 0.73339 0.47006 0.30884 0.64906
392 0.45655 0.25391 0.4898 1.212 0.46393 0.96325 0.60605 0.78347 0.4133 0.27466 0.64907
393 0.46665 0.26097 0.49227 1.3008 0.52903 1.0362 0.64471 0.85312 0.4706 0.3114 0.66079
394 0.54812 0.26238 0.50748 1.3042 0.52649 1.0327 0.61894 0.74515 0.43471 0.29237 0.65499
395 0.52847 0.25246 0.50698 1.2873 0.54279 1.0231 0.57308 0.7239 0.4289 0.28505 0.62256
396 0.62676 0.26564 0.4845 1.2823 0.50387 0.99435 0.55513 0.68586 0.40673 0.32541 0.6357
397 0.56998 0.25468 0.46058 1.2841 0.46281 0.97148 0.57466 0.71776 0.42175 0.29909 0.6297
398 0.69004 0.26919 0.48294 1.2774 0.49252 1.0308 0.58227 0.77516 0.43296 0.31139 0.61002
399 0.67086 0.23263 0.44294 1.2808 0.43542 1.0036 0.49982 0.74913 0.38659 0.26045 0.56805
400 0.65581 0.24134 0.44191 1.2775 0.39123 0.90341 0.50719 0.71692 0.36611 0.23982 0.58333
401 0.60991 0.23315 0.44569 1.2766 0.42969 0.98992 0.52617 0.70986 0.4019 0.26033 0.55074
402 0.47147 0.22144 0.41349 1.2722 0.41328 0.95259 0.48226 0.64333 0.37205 0.26641 0.54213
403 0.3903 0.22315 0.41108 1.2909 0.38147 0.92146 0.44254 0.64901 0.36136 0.23638 0.51695
404 0.37349 0.22617 0.42158 1.3013 0.40787 0.92772 0.44066 0.6091 0.3329 0.23541 0.52511
405 0.37471 0.22542 0.41342 1.2517 0.40377 0.90801 0.44218 0.63949 0.38346 0.2334 0.50642
406 0.35961 0.21535 0.38799 1.2449 0.36353 0.83852 0.42669 0.59649 0.33369 0.20988 0.49727
407 0.36437 0.18771 0.37685 1.2003 0.3806 0.86742 0.40556 0.60654 0.32652 0.19462 0.46257
408 0.36672 0.18986 0.36496 1.1626 0.36853 0.8792 0.39145 0.59984 0.3109 0.1605 0.4545
409 0.40172 0.20565 0.38097 1.1374 0.42567 0.95781 0.43266 0.62274 0.35123 0.18457 0.45869
410 0.41387 0.19342 0.38014 1.044 0.43747 0.91268 0.4277 0.58788 0.34092 0.21728 0.45186
411 0.41298 0.18062 0.35544 0.94062 0.45332 0.83895 0.37625 0.53793 0.3031 0.18193 0.43301
412 0.42191 0.19719 0.34068 0.86501 0.44936 0.8358 0.3781 0.53384 0.31659 0.17054 0.41776
413 0.45582 0.17383 0.33874 0.80288 0.46567 0.90581 0.3677 0.5183 0.29551 0.163 0.44868
414 0.42647 0.15033 0.31912 0.72321 0.40769 0.8424 0.32286 0.46679 0.26049 0.1514 0.41016
415 0.4172 0.16191 0.32347 0.71129 0.42785 0.85711 0.33285 0.48915 0.28708 0.15872 0.37999
416 0.42924 0.17975 0.31742 0.70507 0.4121 0.88771 0.33872 0.48614 0.31921 0.18452 0.39965
417 0.41474 0.15602 0.31452 0.68765 0.41406 0.8684 0.34764 0.46919 0.26905 0.14961 0.40364
418 0.41492 0.15121 0.30979 0.65637 0.39533 0.82576 0.30091 0.44666 0.25231 0.15372 0.40361
419 0.38125 0.13676 0.26835 0.59325 0.33512 0.71442 0.28524 0.40493 0.21492 0.11572 0.38455
420 0.40621 0.15846 0.28942 0.60691 0.33924 0.7502 0.30893 0.47169 0.26811 0.13954 0.40478
421 0.3636 0.13818 0.29272 0.59886 0.31825 0.77844 0.29001 0.44755 0.25204 0.093465 0.38034
422 0.36146 0.14434 0.29904 0.57238 0.31766 0.87806 0.32215 0.4751 0.26098 0.14057 0.39111
423 0.37089 0.14943 0.2839 0.54004 0.3004 0.89067 0.2878 0.4328 0.22013 0.12793 0.3601
424 0.35863 0.15536 0.27676 0.54013 0.29363 0.8922 0.26831 0.42476 0.2145 0.10355 0.33976
425 0.3449 0.13214 0.24279 0.50373 0.26857 0.83796 0.28151 0.40475 0.2227 0.10344 0.32854
426 0.35756 0.14088 0.25801 0.52105 0.26011 0.76823 0.2775 0.38248 0.22758 0.11906 0.32747
427 0.34983 0.15329 0.25334 0.50285 0.27864 0.76954 0.2588 0.38813 0.22562 0.10877 0.32743
428 0.34401 0.12469 0.22654 0.46841 0.23525 0.7047 0.23496 0.36453 0.18485 0.084425 0.31697
429 0.35502 0.12579 0.21167 0.46789 0.25566 0.68277 0.23671 0.37448 0.18921 0.10394 0.31252
430 0.3477 0.14193 0.24106 0.45437 0.26566 0.77423 0.25701 0.33893 0.19223 0.095552 0.31122
431 0.32122 0.11724 0.22678 0.40725 0.21332 0.78182 0.22172 0.31455 0.15276 0.07494 0.30091
432 0.33162 0.11899 0.22336 0.42243 0.22174 0.74749 0.26004 0.35522 0.19248 0.073949 0.32165
433 0.31345 0.12626 0.21561 0.42262 0.2286 0.77627 0.21403 0.32032 0.16519 0.098268 0.30937
434 0.34123 0.13497 0.2236 0.42044 0.23447 0.7401 0.24015 0.3245 0.17886 0.087586 0.32841
435 0.32439 0.11571 0.20577 0.39479 0.20305 0.63482 0.20796 0.29054 0.14834 0.055915 0.27838
436 0.30511 0.11027 0.18317 0.37797 0.18474 0.63529 0.20371 0.27308 0.13701 0.056203 0.29114
437 0.30294 0.10499 0.18268 0.37214 0.19159 0.66565 0.2049 0.32274 0.17431 0.089622 0.29089
438 0.30825 0.12021 0.18687 0.37764 0.17673 0.65827 0.21043 0.28936 0.14174 0.061181 0.27921
439 0.31334 0.12185 0.20002 0.38144 0.20632 0.6756 0.22129 0.3263 0.18359 0.098349 0.29056
440 0.30316 0.13031 0.1867 0.38319 0.1936 0.6783 0.23646 0.31878 0.17948 0.075308 0.27559
441 0.29375 0.10748 0.18818 0.33971 0.16994 0.62783 0.19584 0.28561 0.16975 0.038886 0.26179
442 0.29526 0.11687 0.18276 0.33892 0.17892 0.65637 0.19689 0.27023 0.14534 0.051855 0.25345
443 0.29191 0.10961 0.18303 0.32872 0.16537 0.6954 0.20916 0.31148 0.16003 0.072433 0.26683
444 0.27943 0.12091 0.18778 0.32676 0.16661 0.70451 0.197 0.24585 0.15163 0.068212 0.25738
445 0.28857 0.10936 0.18895 0.32901 0.16833 0.68877 0.18091 0.25884 0.1423 0.074631 0.25494
446 0.27674 0.10432 0.17689 0.3177 0.17198 0.6529 0.17408 0.27134 0.1405 0.051239 0.26808
447 0.29229 0.13866 0.20197 0.34755 0.19295 0.65124 0.18856 0.30552 0.18201 0.060718 0.25176
448 0.26395 0.10104 0.15841 0.31009 0.15565 0.64444 0.15315 0.23625 0.11051 0.034536 0.23829
449 0.26895 0.096582 0.16565 0.30045 0.1392 0.58677 0.17286 0.23067 0.11382 0.058845 0.22406
450 0.25188 0.091802 0.14758 0.28332 0.12124 0.57602 0.16517 0.21346 0.1147 0.0070535 0.22656
451 0.26953 0.099802 0.16282 0.30121 0.1446 0.61007 0.17226 0.26993 0.1245 0.037812 0.23067
452 0.26336 0.10092 0.17429 0.29429 0.15827 0.70745 0.15825 0.27214 0.15921 0.038451 0.24614
453 0.24944 0.087141 0.16232 0.29199 0.1549 0.61563 0.17117 0.27795 0.12892 0.055979 0.23486
454 0.24096 0.069381 0.1348 0.27208 0.11713 0.57676 0.14007 0.24401 0.10776 0.023458 0.19421
455 0.26159 0.08186 0.16715 0.29087 0.16614 0.59644 0.16923 0.25307 0.12724 0.019076 0.20829
456 0.22659 0.07301 0.12639 0.26683 0.11665 0.58767 0.11846 0.22983 0.079817 -0.009275 0.18929
457 0.24306 0.08233 0.13891 0.26804 0.14578 0.61108 0.14458 0.24248 0.099247 0.025194 0.20398
458 0.23534 0.083819 0.13715 0.26294 0.14409 0.60008 0.13097 0.23089 0.14208 0.027102 0.21228
459 0.23213 0.077649 0.13459 0.25832 0.13394 0.58136 0.12416 0.23962 0.10872 -0.022069 0.18997
460 0.24802 0.084819 0.16165 0.26282 0.14666 0.61288 0.13949 0.22844 0.13403 0.012489 0.1925
461 0.24931 0.079498 0.1415 0.25844 0.14202 0.59603 0.13812 0.22728 0.12568 0.042248 0.20167
462 0.21624 0.071508 0.12134 0.23476 0.11873 0.54683 0.10819 0.16367 0.075564 -0.0022336 0.15856
463 0.22123 0.070378 0.11224 0.24198 0.11905 0.52039 0.11469 0.16891 0.078343 -0.014955 0.1715
464 0.2079 0.075997 0.13115 0.23542 0.12701 0.5216 0.13613 0.18172 0.078813 0.0012836 0.17113
465 0.21022 0.079337 0.13786 0.23737 0.1386 0.53509 0.11963 0.17543 0.10444 0.0039522 0.19345
466 0.20536 0.055947 0.11278 0.21485 0.090034 0.46015 0.071179 0.1464 0.054791 -0.0048492 0.17171
467 0.21459 0.081846 0.14213 0.22974 0.11538 0.46983 0.085216 0.16955 0.074381 0.0026494 0.1678
468 0.18708 0.063116 0.11193 0.19912 0.08448 0.40229 0.078074 0.14077 0.0575 -0.019222 0.18305
469 0.18755 0.059736 0.094701 0.20101 0.079233 0.40193 0.086832 0.13008 0.06162 -0.023763 0.15356
470 0.18855 0.053315 0.090463 0.19524 0.086386 0.32914 0.081209 0.13878 0.070679 -0.015465 0.16592
471 0.18506 0.053535 0.082754 0.18015 0.090429 0.32251 0.083857 0.11677 0.047629 -0.0091663 0.16431
472 0.17384 0.054955 0.094255 0.18524 0.079762 0.32172 0.080095 0.11469 0.059128 -0.016768 0.14325
473 0.17389 0.061954 0.10101 0.19654 0.095115 0.2896 0.094502 0.14937 0.066857 -0.025809 0.15923
474 0.18782 0.069914 0.094758 0.19512 0.089638 0.28368 0.07437 0.1193 0.055047 -0.030851 0.14476
475 0.17159 0.049654 0.08271 0.18438 0.085421 0.28592 0.067508 0.10346 0.047276 -0.018902 0.15484
476 0.16288 0.051363 0.086221 0.18668 0.066344 0.25576 0.056645 0.099899 0.067436 -0.034103 0.13189
477 0.18378 0.070903 0.10323 0.19696 0.10403 0.26869 0.093633 0.12669 0.045335 -0.013595 0.12783
478 0.16944 0.071583 0.11086 0.19574 0.09597 0.28326 0.072001 0.11142 0.068984 0.0054037 0.15208
479 0.16712 0.062632 0.096245 0.17588 0.091943 0.28154 0.077358 0.1199 0.089094 -0.0071577 0.14792
480 0.16176 0.054912 0.072657 0.17174 0.059096 0.22063 0.047426 0.091443 0.034073 -0.031109 0.13926
481 0.15754 0.055192 0.074868 0.15159 0.062649 0.21457 0.081744 0.097349 0.041043 -0.026941 0.12411
482 0.15053 0.056511 0.087319 0.1546 0.070772 0.24071 0.053201 0.10253 0.038502 -0.029782 0.15261
483 0.1602 0.065861 0.089471 0.172 0.077525 0.23716 0.082729 0.10166 0.056531 -0.021393 0.12824
484 0.13792 0.041351 0.072432 0.16685 0.060719 0.17299 0.063187 0.076668 0.031251 -0.010375 0.14366
485 0.15389 0.05707 0.078004 0.1563 0.051402 0.20719 0.059414 0.044934 0.01028 -0.020326 0.14222
486 0.12388 0.02606 0.057275 0.13966 0.038855 0.16032 0.030672 0.05346 0.0059797 -0.065248 0.096163
487 0.15023 0.05733 0.059347 0.14831 0.075908 0.22175 0.055239 0.071786 0.046059 -0.029459 0.13699
488 0.13286 0.055879 0.062978 0.15857 0.059061 0.21192 0.071557 0.079943 0.054009 -0.03184 0.12663
489 0.13102 0.047709 0.061889 0.14467 0.047454 0.20714 0.063325 0.085309 0.033878 -0.029492 0.11528
490 0.1155 0.033569 0.042381 0.12932 0.036457 0.18932 0.033962 0.037845 -0.0096426 -0.049263 0.10741
491 0.13003 0.051688 0.051222 0.13799 0.06417 0.20106 0.04907 0.066161 0.045867 -0.030575 0.12441
492 0.12538 0.047668 0.053204 0.14339 0.030043 0.16489 0.030928 0.053487 0.015186 -0.010706 0.127
493 0.12988 0.049838 0.045635 0.13313 0.046726 0.18766 0.050635 0.018613 0.010026 -0.023148 0.13819
494 0.13205 0.036387 0.030676 0.1391 0.040089 0.17354 0.041353 0.033249 0.040565 -0.031549 0.11042
495 0.12759 0.061857 0.053168 0.13412 0.083102 0.20872 0.049541 0.034606 0.028344 -0.0019504 0.1018
496 0.12837 0.035687 0.040739 0.11803 0.026575 0.16138 0.027908 0.037142 0.022684 -0.057802 0.10497
497 0.13823 0.042626 0.058331 0.12855 0.048848 0.17711 0.033866 0.030728 0.0069033 -0.045793 0.10901
498 0.11562 0.035616 0.047692 0.11776 0.043541 0.14926 0.024394 -0.0017959 0.016723 -0.026975 0.12308
499 0.10826 0.028656 0.023423 0.11655 0.020424 0.17773 0.019301 0.01314 0.0067021 -0.012306 0.11765
500 0.12103 0.048605 0.039425 0.119 0.032517 0.15551 0.062859 0.032936 0.040282 0.0063225 0.10738
501 0.1153 0.025295 0.027436 0.10819 0.01368 0.17374 0.035997 0.015093 0.026291 -0.035719 0.10143
502 0.11147 0.025445 0.019538 0.10947 0.021973 0.14701 0.023064 0.017419 -0.011 -0.03515 0.094563
503 0.1064 0.034494 0.023109 0.12097 0.021556 0.12924 0.042992 0.0018649 0.01247 -0.029372 0.084488
504 0.10627 0.020894 0.028171 0.12016 0.026589 0.11119 0.02576 0.0099811 -0.010751 -0.00060315 0.085432
505 0.10837 0.020844 0.028132 0.10031 0.016152 0.10094 0.017017 0.029657 0.0081986 -0.044095 0.075596
506 0.11471 0.042623 0.033373 0.1237 0.028615 0.16356 0.061035 0.064733 0.063718 -0.023886 0.097661
507 0.11402 0.029183 0.010945 0.10616 0.022278 0.12185 0.026533 0.01285 -0.011363 -0.0098574 0.070915
508 0.096901 0.020583 0.0084962 0.10838 -0.016478 0.11126 0.01489 -0.0062043 -0.023633 -0.052609 0.075249
509 0.10385 0.029222 0.0046476 0.11197 0.015515 0.11686 0.049898 0.0065019 0.0094862 -0.0070802 0.088004
510 0.10482 0.034842 0.024529 0.1204 0.025568 0.13577 0.052896 0.022528 0.0049356 0.012738 0.080218
511 0.086719 0.034102 0.01525 0.09953 0.0023107 0.11402 0.044153 0.0053442 -0.00029495 -0.018413 0.072613
512 0.085485 0.025181 0.0055618 0.096561 -0.015136 0.08718 0.019471 -0.02983 -0.028586 -0.039845 0.033907
513 0.080571 0.030771 0.0050733 0.10215 0.012057 0.12228 0.031409 -0.0094935 0.0055939 -0.053246 0.062151
514 0.088387 0.030511 0.011795 0.090474 0.0080398 0.092718 0.025886 -0.029657 -0.010647 -0.039847 0.042036
515 0.086363 0.04053 0.023706 0.092876 0.012933 0.10828 0.0048541 -0.030841 -0.015157 -0.022249 0.06088
516 0.083159 0.02415 0.019957 0.097987 -0.0070041 0.074947 0.016462 0.00095499 -0.0065079 -0.02749 0.082094
517 0.076645 0.0075996 -0.012161 0.065898 -0.025931 0.015656 0.013299 -0.051199 -0.028098 -0.044542 0.072819
518 0.080351 0.026539 0.01338 0.08785 -0.005088 0.049905 0.020227 -0.040253 -0.016069 -0.033623 0.068903
519 0.082777 0.035349 -0.011278 0.083611 0.008665 0.054345 0.0059447 0.0023335 0.0044104 -0.016184 0.054937
520 0.064753 0.010349 -0.025587 0.056633 -0.020942 0.017674 -0.0049676 -0.02828 0.0013498 -0.054216 0.043612
521 0.047909 0.020698 -0.023705 0.062354 -0.026079 0.032383 0.01155 -0.057344 -0.051431 -0.046307 0.043886
522 0.057035 0.014388 -0.007444 0.063645 -0.039086 0.048112 0.0042877 -0.0084181 -0.0046114 -0.038839 0.032181
523 0.072361 0.035548 -0.0092126 0.075497 -0.0016228 0.044772 0.030235 -0.0092719 0.009648 -0.03273 0.065715
524 0.072057 0.035087 -0.0026712 0.075698 0.0038302 0.026061 0.033053 -0.026656 0.0026274 -0.028842 0.058449
525 0.072113 0.010157 -0.0099298 0.06508 -0.031397 0.0366 -0.0017093 -0.05344 -0.038553 -0.054793 0.059394
526 0.058459 0.013417 -0.017418 0.062871 -0.026224 0.019709 0.011848 -0.051553 -0.022904 -0.060804 0.045758
527 0.056995 0.0098863 -0.018287 0.055922 -0.010661 -0.011161 -0.003534 -0.035167 -0.034114 -0.059596 0.035562
528 0.055661 -0.003934 -0.029516 0.048734 -0.034728 -0.0030722 -0.038186 -0.059921 -0.051315 -0.077537 0.019137
529 0.081227 0.010816 -0.0011641 0.078325 -0.0044846 0.027947 0.0038714 0.016495 0.0048645 -0.020629 0.054971
530 0.065133 0.018425 -0.0097427 0.074037 -0.0068515 0.046826 0.023219 -0.0037488 -0.0018161 -0.04241 0.052576
531 0.055929 0.0084649 -0.026821 0.050258 -0.053249 -0.020444 0.011297 -0.049643 -0.025307 -0.051571 0.03998
532 0.065715 0.012705 0.0003501 0.04847 -0.0074455 -0.021305 0.0086843 -0.023896 0.010613 -0.037813 0.018244
533 0.058491 0.00030428 -0.0055885 0.039141 -0.020842 0.011984 0.002572 -0.03764 0.0042921 -0.068384 0.030879
534 0.046487 0.0020839 -0.015757 0.041972 -0.0031494 -0.017817 -0.01207 -0.044944 -0.0099284 -0.043146 0.022513
535 0.055573 0.0040036 -0.015046 0.047854 -0.021736 0.0063525 0.010247 -0.048018 0.006291 -0.054927 0.034237
536 0.059239 0.0035533 -0.0076342 0.046405 -0.027283 0.020552 0.009705 -0.025312 0.00023038 -0.038129 0.038412
537 0.039265 -0.0013171 -0.026563 0.035297 -0.0015903 -0.029819 -0.0099673 -0.054556 0.01268 -0.0353 0.022686
538 0.048621 -0.0020674 -0.027601 0.028608 -0.056037 -0.03135 -0.01254 -0.0767 -0.045551 -0.085951 0.02171
539 0.048037 0.0074323 -0.02278 0.047599 -0.033024 -0.03202 0.012498 -0.044553 -0.018401 -0.064003 0.038445
540 0.049433 0.012792 -0.0070886 0.049241 -0.017611 -0.0037712 0.016646 -0.031727 -0.024532 -0.052434 0.034869
541 0.041829 -0.0040984 -0.033717 0.029512 -0.044068 -0.036532 -0.011887 -0.073271 -0.022883 -0.048316 0.030704
542 0.035935 0.021611 -0.013266 0.050854 -0.021375 0.0032273 0.017341 -0.045365 0.0023969 -0.044737 0.030378
543 0.046171 0.012381 -0.016274 0.034785 -0.002552 -0.013533 0.0091686 -0.049079 -0.0020937 -0.054628 0.041872
544 0.036197 -0.0046094 -0.035353 0.031517 -0.047389 -0.043214 -0.013134 -0.045223 -0.033244 -0.05408 0.024867
545 0.024783 -0.0014697 -0.042352 0.014508 -0.038966 -0.030515 -0.024476 -0.077326 -0.037445 -0.060151 0.0044811
546 0.039469 0.01725 -0.02426 0.034119 -0.0097629 0.0073743 0.0073016 -0.038 -0.0027055 -0.022793 0.022315
547 0.035285 0.01298 -0.021319 0.024751 -0.02262 -0.021716 -0.0009807 -0.080454 -0.041186 -0.059054 0.01571
548 0.028201 0.0013792 -0.028847 0.030192 -0.043547 -0.048637 -0.001503 -0.043588 -0.024027 -0.057216 -0.0028658
549 0.015807 -0.00081109 -0.059496 0.023444 -0.058004 -0.066878 0.0037546 -0.077932 -0.071337 -0.073607 -0.0056614
550 0.017683 0.0068486 -0.032904 0.018815 -0.038351 -0.061769 -0.016458 -0.076086 -0.043018 -0.079348 0.0077029
551 0.015809 0.0038682 -0.048253 0.028106 -0.034638 -0.03288 -0.01856 -0.087909 -0.056948 -0.07201 0.0094273
552 0.030835 0.0032679 -0.032592 0.023448 -0.054685 -0.07229 0.0059976 -0.12957 -0.078639 -0.085721 0.0040717
553 0.030391 -0.0042624 -0.0437 0.0030893 -0.057742 -0.073691 -0.026725 -0.10393 -0.05438 -0.067573 -0.003874
554 0.037387 0.014177 -0.038789 0.033221 -0.041779 -0.020842 0.0057129 -0.073671 -0.03168 -0.047624 0.03115
555 0.026863 0.016037 -0.039307 0.015572 -0.057355 -0.052153 -0.014659 -0.095795 -0.029601 -0.071866 -0.00061522
556 0.020969 -0.0063334 -0.054126 0.0021836 -0.041222 -0.047493 -0.0051717 -0.068809 -0.040921 -0.076697 0.010549
557 0.030595 0.016966 -0.040205 0.028425 -0.022459 -0.022194 0.0098059 -0.053532 -0.019492 -0.058548 -0.011646
558 0.00091123 0.0027659 -0.048463 0.021906 -0.034666 -0.064215 -0.018946 -0.085296 -0.040513 -0.06162 0.0084179
559 0.0055872 0.0051256 -0.049842 0.015078 -0.056123 -0.053496 -0.026339 -0.06717 -0.026583 -0.075931 -0.013948
560 0.0074632 0.0038452 -0.04299 0.019789 -0.0351 -0.042816 -0.018361 -0.083664 -0.044094 -0.089313 0.010687
561 0.023319 0.014315 -0.042929 0.028451 -0.030117 -0.026227 0.018657 -0.048778 -0.021904 -0.062024 0.020311
562 0.0097552 -0.0077554 -0.046298 0.013302 -0.028154 -0.020178 -0.024376 -0.056132 -0.053295 -0.067815 -0.016615
563 0.010451 -0.019366 -0.063596 0.00090347 -0.071351 -0.034939 -0.024798 -0.12039 -0.079115 -0.093957 0.01154
564 0.0031672 -0.0026361 -0.053385 0.028915 -0.047488 -0.017129 -0.0194 -0.092179 -0.065246 -0.073718 0.0047141
565 0.026223 -0.0015365 -0.035233 0.017886 -0.037135 -0.01593 -0.0030628 -0.053003 -0.012997 -0.05873 0.027558
566 0.0049292 -0.015847 -0.055252 0.015978 -0.041642 -0.031911 -0.014655 -0.072377 -0.035907 -0.075951 0.0055829
567 0.028215 0.0078929 -0.03791 0.031099 -0.029889 -0.0063115 0.013273 -0.046001 -0.054378 -0.045463 0.012567
568 0.015491 -0.0028675 -0.061209 0.012131 -0.048316 -0.012612 -0.0010998 -0.10024 -0.064358 -0.080574 0.010582
569 0.016047 0.0013222 -0.059488 0.013802 -0.049543 -0.037473 -0.020182 -0.080379 -0.055109 -0.076665 0.007596
570 0.0038332 -0.0031281 -0.070616 0.010643 -0.04756 -0.033144 -0.017924 -0.080912 -0.07293 -0.064277 0.0013003
571 0.020209 0.0052615 -0.064565 0.012565 -0.033397 -0.027815 0.0081632 -0.083346 -0.05397 -0.052548 0.018815
572 0.0073152 -0.0015188 -0.059973 0.0074762 -0.043294 -0.034275 0.012401 -0.04031 -0.027611 -0.06474 0.0048191
573 0.0092811 -0.0011391 -0.050452 0.017158 -0.031491 -0.024906 -0.018541 -0.083984 -0.060081 -0.052861 0.0038934
574 0.012197 -0.016849 -0.057421 0.001959 -0.052288 -0.032107 -0.0032338 -0.10758 -0.031552 -0.059132 0.0071278
575 0.0063531 0.01107 -0.047929 0.0031405 -0.039825 -0.031898 -0.0014861 -0.10102 -0.058863 -0.045934 -0.0032778
576 0.00016913 -0.00092014 -0.054508 0.011572 -0.030542 -0.023478 0.0086515 -0.053965 -0.041083 -0.035625 -0.0060434
577 -0.0084549 -0.0074605 -0.054496 -0.0055667 -0.051799 -0.052469 -0.0025808 -0.10117 -0.059874 -0.055197 0.010451
578 -0.021959 -0.022481 -0.097915 -0.0089953 -0.081796 -0.06544 -0.033873 -0.12777 -0.069324 -0.067018 -0.021665
579 0.0091171 0.0039689 -0.063864 0.024696 -0.030112 -0.024221 0.030615 -0.064847 -0.031825 -0.0478 0.0017197
580 -0.00043689 0.011949 -0.064162 0.0058275 -0.035349 -0.059641 0.0052622 -0.061761 -0.024965 -0.033451 0.010644
581 -0.012661 -0.0094418 -0.091821 -0.00046104 -0.049846 -0.064032 -0.01553 -0.076205 -0.054266 -0.065742 0.0021884
582 -0.0091649 0.0030179 -0.058269 -0.00069963 -0.046773 -0.069223 -0.021972 -0.095499 -0.064057 -0.051544 -0.0049672
583 0.0045911 0.015788 -0.038508 0.0028618 -0.04614 -0.049434 -0.0092348 -0.074552 -0.051737 -0.038635 0.020387
584 -0.0045729 0.0033872 -0.046316 0.0096932 -0.030917 -0.056394 0.0041229 -0.064916 -0.045438 -0.012347 0.0060815
585 -0.0026969 0.013527 -0.035895 0.017645 -0.040074 -0.056175 -0.0061995 -0.06545 -0.041638 -0.029748 0.015136
586 0.0061891 0.0041565 -0.041944 0.020846 -0.033501 -0.065146 -0.0074718 -0.094494 -0.060159 -0.04448 0.02208
587 -0.016245 -0.0092238 -0.077432 0.0028675 -0.073998 -0.1128 -0.036824 -0.10092 -0.07909 -0.053421 0.0033546
588 -0.0068689 0.0078058 -0.057521 0.0014789 -0.037865 -0.078667 -0.010536 -0.090422 -0.04917 -0.034062 0.012499
589 -0.011483 0.0003455 -0.051649 0.0048903 -0.050442 -0.10047 -0.022539 -0.11798 -0.098351 -0.070164 -0.0019066
590 0.0079031 0.018145 -0.036198 0.019202 -0.019269 -0.075929 0.0096388 -0.060879 -0.044691 -0.022315 0.010668
591 -0.0055909 0.010965 -0.056607 -0.00029688 -0.031456 -0.09505 -0.022244 -0.089903 -0.062832 -0.063387 0.023202
592 -0.018905 -0.017516 -0.091385 -0.0063155 -0.069013 -0.11777 -0.019856 -0.097457 -0.085292 -0.066958 -0.0085035
593 -0.025099 -0.010516 -0.076634 -0.013274 -0.08669 -0.12946 -0.052728 -0.099181 -0.081993 -0.073649 -0.022419
594 -0.014463 0.0046638 -0.066982 0.0067574 -0.056647 -0.11539 -0.014261 -0.092325 -0.064324 -0.071231 -0.0084248
595 -0.010867 -0.015337 -0.077651 7.878e-05 -0.060394 -0.11007 -0.032023 -0.11913 -0.085324 -0.076002 0.0035796
596 -0.024541 -0.0045168 -0.072649 -0.0014298 -0.052421 -0.10697 -0.023585 -0.084162 -0.092335 -0.062364 -0.004666
597 -0.005705 -0.0022572 -0.074918 5.1612e-05 -0.052258 -0.12287 -0.016538 -0.10534 -0.068235 -0.062575 0.012518
598 -0.018939 -0.010178 -0.062447 -0.011227 -0.061795 -0.11261 -0.04356 -0.09457 -0.083126 -0.086057 -0.013477
599 -0.023593 -0.0012678 -0.068115 0.012994 -0.036142 -0.077726 -0.0077122 -0.067654 -0.053037 -0.091278 0.0075771
600 -0.006307 -0.011018 -0.073604 0.0031359 -0.053249 -0.10385 -0.022995 -0.061048 -0.043017 -0.060169 0.0036814
601 -0.027181 -0.017869 -0.081562 -0.0052827 -0.070356 -0.10654 -0.040027 -0.10545 -0.089168 -0.088081 -0.0033842
602 -0.021915 -0.014619 -0.078121 -0.0026413 -0.075903 -0.11523 -0.036809 -0.11382 -0.071978 -0.061482 -0.0081098
603 -0.029099 -0.011159 -0.09701 -0.01747 -0.057679 -0.093449 -0.038042 -0.091529 -0.087119 -0.074204 -0.011795
604 -0.036723 -0.01897 -0.077118 -0.0066485 -0.067196 -0.095199 -0.027064 -0.093383 -0.09221 -0.085775 -0.033651
605 -0.014697 -0.01736 -0.074537 -0.0031771 -0.062243 -0.0956 -0.032296 -0.10596 -0.09822 -0.068936 0.00081328
606 -0.006791 -0.01778 -0.078505 -0.0034056 -0.06694 -0.097261 -0.018639 -0.10626 -0.085191 -0.061798 0.018168
607 -0.022045 -0.022971 -0.075734 -0.0028242 -0.046467 -0.11684 -0.0011509 -0.082735 -0.077111 -0.065849 -0.002838
608 -0.024719 -0.012331 -0.078983 -0.0052328 -0.061624 -0.11966 -0.033753 -0.11558 -0.064702 -0.068861 0.010226
609 -0.022513 -0.022871 -0.099691 -0.0046314 -0.063051 -0.10439 -0.040966 -0.11662 -0.097082 -0.065702 -0.0034592
610 -0.011537 -0.0080815 -0.07019 0.00234 -0.039788 -0.083654 -0.027218 -0.091106 -0.062513 -0.063964 0.025695
611 -0.030061 -0.0097919 -0.086138 0.010361 -0.058555 -0.11423 -0.00048024 -0.11997 -0.063924 -0.042425 0.02107
612 -0.035865 -0.031542 -0.095387 -0.015857 -0.065452 -0.12428 -0.021633 -0.095874 -0.099774 -0.077576 0.0079039
613 -0.041569 -0.014573 -0.091225 -0.012966 -0.052289 -0.093086 -0.0096149 -0.12383 -0.079575 -0.054538 -0.0027118
614 -0.044743 -0.037063 -0.097504 -0.010774 -0.066226 -0.11418 -0.039167 -0.10873 -0.088075 -0.073409 0.0071126
615 -0.051467 -0.040093 -0.1104 -0.036473 -0.092623 -0.12624 -0.04543 -0.10633 -0.12834 -0.099331 -0.009863
616 -0.035411 -0.036154 -0.097931 -0.0079515 -0.06097 -0.1115 -0.036652 -0.094079 -0.096227 -0.081752 -0.0069286
617 -0.026085 -0.026914 -0.10824 -0.02206 -0.090887 -0.11436 -0.018914 -0.080153 -0.079467 -0.082254 -0.00079428
618 -0.023099 -0.017134 -0.070268 0.00093135 -0.061654 -0.05554 -0.0068266 -0.086687 -0.073118 -0.056835 0.03241
619 -0.041433 -0.033745 -0.10652 -0.036187 -0.081061 -0.10155 -0.036329 -0.11925 -0.12149 -0.091156 -0.016056
620 -0.044217 -0.017785 -0.077466 -0.018326 -0.062528 -0.1016 -0.025311 -0.10795 -0.10456 -0.072028 0.018509
621 -0.029441 -0.018535 -0.081794 -0.019134 -0.047125 -0.070762 0.0026064 -0.083888 -0.06692 -0.052019 0.033063
622 -0.036025 -0.046006 -0.092193 -0.037063 -0.078542 -0.097913 -0.029166 -0.13634 -0.08667 -0.063201 -0.00093243
623 -0.041509 -0.029526 -0.097281 -0.012182 -0.071929 -0.082444 -0.030648 -0.11672 -0.090861 -0.071412 0.0060519
624 -0.048503 -0.050426 -0.11434 -0.03301 -0.071996 -0.095624 -0.012621 -0.09908 -0.11448 -0.060983 -0.0029237
625 -0.019467 -0.023077 -0.070369 -0.016989 -0.051603 -0.082075 -0.0076929 -0.079284 -0.074682 -0.053995 0.0094207
626 -0.051931 -0.048927 -0.11468 -0.041067 -0.0864 -0.13554 -0.049035 -0.13095 -0.10628 -0.085776 -0.023095
627 -0.028455 -0.023397 -0.086736 -0.018956 -0.074476 -0.093997 -0.023708 -0.079601 -0.072123 -0.063438 0.010489
628 -0.049159 -0.037558 -0.11111 -0.029984 -0.083613 -0.12056 -0.03204 -0.10918 -0.1214 -0.065719 -0.0080962
629 -0.024353 -0.027648 -0.10293 -0.011483 -0.05735 -0.10322 0.00027771 -0.12788 -0.093124 -0.037881 0.00053816
630 -0.047017 -0.029358 -0.090861 -0.020712 -0.067847 -0.092079 -0.028155 -0.11271 -0.11326 -0.062982 0.0091325
631 -0.047191 -0.032219 -0.10142 -0.0191 -0.084914 -0.0997 -0.045427 -0.11446 -0.10319 -0.079183 -0.018873
632 -0.031085 -0.019479 -0.102 -0.014629 -0.080161 -0.09243 -0.025849 -0.10731 -0.092056 -0.064245 0.0034213
633 -0.049039 -0.019619 -0.092907 -0.024127 -0.088868 -0.1074 -0.041232 -0.081564 -0.060607 -0.080216 -0.031834
634 -0.039063 -0.01437 -0.092526 -0.022766 -0.068365 -0.075652 -0.022734 -0.099638 -0.098137 -0.043018 -0.01014
635 -0.022597 -0.0051499 -0.083664 0.0067754 -0.057212 -0.076323 -0.018076 -0.085812 -0.063868 -0.050809 0.012014
636 -0.043001 -0.03196 -0.11004 -0.013723 -0.098829 -0.10521 -0.041539 -0.14856 -0.11209 -0.09345 -0.0064012
637 -0.035625 -0.028741 -0.090462 -0.0066418 -0.086136 -0.1172 -0.011431 -0.11324 -0.080579 -0.096242 -0.013887
638 -0.038719 -0.019231 -0.10039 0.0245 -0.10147 -0.087515 -0.038643 -0.097544 -0.066179 -0.060513 -0.0097225
639 -0.053853 -0.029371 -0.10351 0.046191 -0.09324 -0.10496 -0.043226 -0.12615 -0.10232 -0.053785 -0.0095981
640 -0.037467 -0.020702 -0.086297 0.074742 -0.079367 -0.073116 -0.002678 -0.092161 -0.067251 -0.051386 0.012956
641 -0.051741 -0.049852 -0.1031 0.072074 -0.091464 -0.10733 -0.01051 -0.12754 -0.11934 -0.070118 -0.029449
642 -0.038125 -0.023862 -0.085835 0.10248 -0.070351 -0.078278 -5.2667e-05 -0.089139 -0.060452 -0.050369 -0.033225
643 -0.033669 -0.024333 -0.096613 0.095067 -0.074598 -0.072669 -0.009005 -0.098883 -0.095112 -0.07768 -0.0099807
644 -0.051453 -0.024593 -0.10307 0.066928 -0.078775 -0.077709 -0.010667 -0.11892 -0.092383 -0.048662 -0.047206
645 -0.065557 -0.025563 -0.12063 0.04059 -0.087582 -0.12838 -0.01747 -0.11883 -0.13087 -0.063983 -0.052402
646 -0.043411 -0.0078036 -0.090749 0.060051 -0.056939 -0.075001 0.009408 -0.051704 -0.063704 -0.059335 -0.010718
647 -0.049545 -0.026244 -0.098937 0.041962 -0.10123 -0.12361 -0.032594 -0.085648 -0.11979 -0.076336 -0.038713
648 -0.048399 -0.020264 -0.11582 0.028594 -0.083833 -0.12415 -0.039727 -0.097562 -0.10798 -0.066317 -0.038849
649 -0.052393 -0.029215 -0.095755 0.045735 -0.08369 -0.10259 -0.016179 -0.074996 -0.093246 -0.073659 -0.053934
650 -0.057287 -0.036085 -0.13403 0.032167 -0.10048 -0.15162 -0.036611 -0.1267 -0.1298 -0.0853 -0.04663
651 -0.038801 -0.032615 -0.10038 0.054238 -0.052283 -0.11594 -0.016774 -0.10325 -0.10994 -0.082732 -0.035426
652 -0.043225 -0.036386 -0.12122 0.035209 -0.0866 -0.099885 -0.024306 -0.12933 -0.10575 -0.079643 -0.037411
653 -0.055769 -0.039576 -0.11421 0.027101 -0.076377 -0.10461 -0.044678 -0.093281 -0.11195 -0.067325 -0.024187
654 -0.058903 -0.055186 -0.11827 0.025172 -0.097504 -0.11337 -0.034991 -0.10849 -0.099659 -0.10014 -0.035773
655 -0.064977 -0.038357 -0.11067 0.022054 -0.084821 -0.10544 -0.039843 -0.097749 -0.1105 -0.10448 -0.026858
656 -0.047241 -0.035317 -0.1091 0.032535 -0.069568 -0.11899 -0.036605 -0.11451 -0.11342 -0.088299 -0.043664
657 -0.045675 -0.040717 -0.11337 0.021367 -0.077145 -0.13089 -0.058778 -0.10678 -0.11008 -0.09191 -0.028869
658 -0.041249 -0.028558 -0.096202 0.029068 -0.065482 -0.11178 -0.02854 -0.10726 -0.10667 -0.094332 -0.015505
659 -0.054543 -0.025978 -0.11082 0.014039 -0.082919 -0.14163 -0.033172 -0.1343 -0.12365 -0.078053 -0.011161
660 -0.048537 -0.028588 -0.10467 0.016731 -0.056586 -0.1193 -0.015825 -0.085108 -0.10734 -0.061485 -0.042566
661 -0.054531 -0.056139 -0.12609 -0.011978 -0.10603 -0.13851 -0.047777 -0.1376 -0.1416 -0.10279 -0.021592
662 -0.050935 -0.034789 -0.12509 0.018274 -0.06754 -0.13457 -0.051139 -0.13746 -0.11596 -0.091157 -0.017068
663 -0.033489 -0.0068393 -0.094025 0.032115 -0.069067 -0.11677 0.0080483 -0.08609 -0.068784 -0.060769 -0.00016326
664 -0.053953 -0.05773 -0.11713 -0.0049635 -0.077144 -0.12511 -0.018374 -0.11305 -0.097705 -0.09229 -0.015639
665 -0.052217 -0.03796 -0.1098 0.0087079 -0.074031 -0.11405 -0.045696 -0.13752 -0.11349 -0.068992 -0.0068045
666 -0.040511 -0.03434 -0.10277 0.0076193 -0.070998 -0.12543 -0.034269 -0.12108 -0.089656 -0.074233 0.0028899
667 -0.040725 -0.039371 -0.11209 -0.0029893 -0.078365 -0.13432 -0.020981 -0.084035 -0.084267 -0.076444 -0.022496
668 -0.046169 -0.046721 -0.1028 0.00035214 -0.067982 -0.10999 0.0046566 -0.11214 -0.064917 -0.093536 0.0070386
669 -0.042603 -0.052431 -0.11435 -0.012116 -0.083979 -0.13496 -0.020776 -0.099193 -0.10627 -0.092687 -0.018387
670 -0.047817 -0.041292 -0.11624 -0.006965 -0.081266 -0.12121 -0.023018 -0.11715 -0.1254 -0.093799 -0.028523
671 -0.054291 -0.038582 -0.099104 -0.0012036 -0.069723 -0.12689 -0.02633 -0.11184 -0.099279 -0.07796 -0.040668
672 -0.061275 -0.059932 -0.11119 -0.0074122 -0.10467 -0.13438 -0.026743 -0.12487 -0.11061 -0.077312 -0.059724
673 -0.057139 -0.060563 -0.12974 -0.025941 -0.099187 -0.13617 -0.040035 -0.1033 -0.14489 -0.11921 -0.04461
674 -0.051543 -0.048273 -0.11347 -0.014849 -0.10088 -0.12676 -0.021937 -0.10872 -0.11508 -0.10234 -0.014965
675 -0.066877 -0.055283 -0.13166 -0.024448 -0.08976 -0.15572 -0.03772 -0.13504 -0.10089 -0.084196 -0.051891
676 -0.058151 -0.040794 -0.10526 -0.025047 -0.093447 -0.13978 -0.024822 -0.10094 -0.11065 -0.083197 -0.040706
677 -0.053735 -0.040314 -0.10074 -0.014445 -0.076094 -0.13676 -0.035624 -0.12217 -0.11517 -0.088659 -0.026252
678 -0.065499 -0.053914 -0.11702 -0.034264 -0.092351 -0.14876 -0.016777 -0.10446 -0.090143 -0.10305 -0.048158
679 -0.046273 -0.053805 -0.10622 -0.012612 -0.091998 -0.14837 -0.034509 -0.13451 -0.11875 -0.081231 -0.047793
680 -0.050267 -0.068185 -0.12863 -0.036071 -0.098575 -0.13475 -0.040751 -0.11166 -0.11099 -0.10659 -0.045869
681 -0.046021 -0.048595 -0.099259 -0.027709 -0.10638 -0.13063 -0.047114 -0.10508 -0.11364 -0.068744 -0.021875
682 -0.044555 -0.049356 -0.10022 -0.041058 -0.068779 -0.12342 -0.040926 -0.13091 -0.090145 -0.075706 -0.05088
683 -0.055789 -0.047156 -0.11699 -0.029557 -0.094906 -0.096609 -0.042898 -0.11709 -0.11419 -0.076107 -0.045056
684 -0.063393 -0.043376 -0.097265 -0.038205 -0.090283 -0.1065 -0.024631 -0.1087 -0.12026 -0.075869 -0.035131
685 -0.039667 -0.037367 -0.10609 -0.023514 -0.08019 -0.11322 -0.063753 -0.14656 -0.12929 -0.07777 -0.048257
686 -0.059521 -0.057707 -0.093032 -0.028542 -0.069867 -0.11784 -0.055475 -0.1415 -0.12143 -0.080121 -0.045733
687 -0.054475 -0.042557 -0.10396 -0.031151 -0.057364 -0.097282 -0.066158 -0.13565 -0.12185 -0.089873 -0.045538
688 -0.048199 -0.038428 -0.09793 -0.02723 -0.074821 -0.10318 -0.02685 -0.10303 -0.12952 -0.083684 -0.037514
689 -0.058993 -0.049738 -0.1204 -0.036078 -0.077728 -0.11106 -0.047162 -0.12547 -0.12091 -0.079736 -0.03556
690 -0.050937 -0.055118 -0.1087 -0.041967 -0.091065 -0.16346 -0.038375 -0.13055 -0.13811 -0.066107 -0.053325
691 -0.056631 -0.050049 -0.11944 -0.051125 -0.086892 -0.12064 -0.040737 -0.088207 -0.10398 -0.090639 -0.033481
692 -0.039625 -0.037369 -0.096584 -0.043644 -0.075989 -0.10935 -0.017479 -0.10705 -0.091841 -0.05885 -0.020707
693 -0.046309 -0.033719 -0.10958 -0.046152 -0.063996 -0.10939 -0.044582 -0.11242 -0.10218 -0.072121 -0.023772
694 -0.058403 -0.04445 -0.092251 -0.037701 -0.077533 -0.075567 -0.042014 -0.095939 -0.12238 -0.068653 -0.040458
695 -0.054097 -0.04762 -0.11693 -0.03962 -0.08653 -0.073168 -0.051667 -0.10299 -0.11063 -0.071214 -0.039833
696 -0.064151 -0.05539 -0.13421 -0.043608 -0.11488 -0.1372 -0.057789 -0.13245 -0.15228 -0.077126 -0.050659
697 -0.056885 -0.054331 -0.1268 -0.056787 -0.088534 -0.11661 -0.065621 -0.15384 -0.13384 -0.092717 -0.043675
698 -0.044909 -0.034201 -0.095465 -0.027275 -0.05959 -0.10678 -0.021234 -0.11945 -0.10244 -0.057668 -0.02974
699 -0.061323 -0.037051 -0.10919 -0.049294 -0.089967 -0.12484 -0.043306 -0.10624 -0.13023 -0.08126 -0.039226
700 -0.068878 -0.057362 -0.10131 -0.052553 -0.084974 -0.13046 -0.041408 -0.16112 -0.15492 -0.085361 -0.063722
701 -0.052782 -0.039432 -0.097481 -0.038001 -0.072431 -0.11721 -0.032411 -0.091706 -0.094156 -0.070453 -0.039997
702 -0.046606 -0.044402 -0.1038 -0.03459 -0.084078 -0.11198 -0.050943 -0.1019 -0.15128 -0.070924 -0.058633
703 -0.06435 -0.053433 -0.099828 -0.025948 -0.10372 -0.13587 -0.028845 -0.095473 -0.11339 -0.068746 -0.046298
704 -0.056454 -0.046133 -0.10484 -0.029037 -0.087582 -0.11263 -0.040058 -0.093857 -0.13381 -0.071607 -0.070034
705 -0.065098 -0.044213 -0.099245 -0.031565 -0.093309 -0.12578 -0.06685 -0.1306 -0.11793 -0.10796 -0.06186
706 -0.049242 -0.045424 -0.1042 -0.050134 -0.087556 -0.14481 -0.046562 -0.11416 -0.12373 -0.08236 -0.065525
707 -0.053236 -0.038944 -0.10238 -0.038453 -0.073493 -0.15729 -0.054655 -0.12406 -0.13065 -0.092891 -0.050641
708 -0.05448 -0.048884 -0.11214 -0.052291 -0.11455 -0.16553 -0.070537 -0.11843 -0.15161 -0.095543 -0.040167
709 -0.057374 -0.035825 -0.08916 -0.02545 -0.093847 -0.14322 -0.055219 -0.12146 -0.13429 -0.10047 -0.057692
710 -0.066218 -0.027605 -0.091418 -0.036118 -0.089254 -0.13224 -0.038722 -0.09655 -0.096392 -0.092555 -0.046008
711 -0.059332 -0.043655 -0.095747 -0.051627 -0.079941 -0.14946 -0.065624 -0.15595 -0.15052 -0.076677 -0.045793
712 -0.064016 -0.033636 -0.072546 -0.044756 -0.099988 -0.15295 -0.051116 -0.118 -0.14036 -0.090898 -0.055299
713 -0.06341 -0.031276 -0.077164 -0.059804 -0.1008 -0.12312 -0.055329 -0.11876 -0.11817 -0.07186 -0.048355
714 -0.051784 -0.021766 -0.047903 -0.024923 -0.083822 -0.13527 -0.045851 -0.13282 -0.078654 -0.077031 -0.03731
715 -0.055898 -0.033777 -0.071901 -0.029901 -0.093219 -0.17754 -0.039543 -0.10752 -0.12208 -0.075293 -0.058826
716 -0.066792 -0.044377 -0.07467 -0.05976 -0.094026 -0.14798 -0.052256 -0.12692 -0.13859 -0.075644 -0.058862
717 -0.060116 -0.019497 -0.085339 -0.042498 -0.090103 -0.16208 -0.034348 -0.11927 -0.094446 -0.082385 -0.054777
718 -0.06156 -0.041738 -0.071127 -0.038317 -0.09596 -0.12701 -0.03566 -0.12987 -0.11735 -0.065317 -0.047503
719 -0.057654 -0.025318 -0.088796 -0.048586 -0.099357 -0.11841 -0.054963 -0.13032 -0.11982 -0.073428 -0.035029
720 -0.050958 -0.023428 -0.075084 -0.015464 -0.086864 -0.11385 -0.019935 -0.11727 -0.11596 -0.05081 -0.043164
721 -0.071102 -0.053549 -0.10074 -0.044593 -0.10389 -0.1491 -0.036227 -0.15336 -0.15469 -0.084521 -0.05043
722 -0.061346 -0.039959 -0.097371 -0.038151 -0.095187 -0.12524 -0.04702 -0.13617 -0.11595 -0.042132 -0.054285
723 -0.07466 -0.045139 -0.09393 -0.05222 -0.10502 -0.13496 -0.055012 -0.15649 -0.15466 -0.070364 -0.063641
724 -0.073334 -0.0554 -0.11011 -0.049759 -0.11674 -0.1614 -0.053424 -0.18417 -0.17759 -0.084505 -0.045197
725 -0.067968 -0.03997 -0.094957 -0.046627 -0.099248 -0.12888 -0.033307 -0.14135 -0.10376 -0.062897 -0.053792
726 -0.063612 -0.04851 -0.10297 -0.067516 -0.093165 -0.11233 -0.058609 -0.14888 -0.13866 -0.064888 -0.053468
727 -0.059876 -0.046101 -0.10902 -0.057204 -0.10413 -0.16159 -0.042831 -0.13855 -0.12246 -0.06346 -0.054614
728 -0.06222 -0.039741 -0.091413 -0.056433 -0.092959 -0.12801 -0.035234 -0.1231 -0.13841 -0.051001 -0.057449
729 -0.063924 -0.054771 -0.11902 -0.060371 -0.10344 -0.13314 -0.057826 -0.14077 -0.12859 -0.074042 -0.049315
730 -0.066018 -0.048232 -0.11935 -0.06348 -0.10305 -0.15851 -0.035898 -0.12494 -0.1131 -0.034014 -0.07203
731 -0.069052 -0.052112 -0.11152 -0.058119 -0.09748 -0.14525 -0.069911 -0.14988 -0.11027 -0.063355 -0.056396
732 -0.070256 -0.064722 -0.12541 -0.076157 -0.1046 -0.12931 -0.058703 -0.1238 -0.13291 -0.085077 -0.060662
733 -0.06464 -0.054993 -0.11741 -0.067816 -0.12659 -0.1226 -0.053675 -0.15378 -0.12133 -0.074638 -0.043417
734 -0.082404 -0.070023 -0.13574 -0.068944 -0.13098 -0.14396 -0.066668 -0.18717 -0.15677 -0.08713 -0.062703
735 -0.057338 -0.050363 -0.10321 -0.059993 -0.094968 -0.098038 -0.03688 -0.10891 -0.1006 -0.079971 -0.050779
736 -0.067042 -0.055904 -0.10913 -0.070722 -0.10524 -0.12283 -0.049572 -0.13059 -0.14606 -0.063862 -0.036464
737 -0.055596 -0.052304 -0.10794 -0.063 -0.10539 -0.12359 -0.037765 -0.1177 -0.1306 -0.078184 -0.03549
738 -0.06762 -0.058844 -0.11052 -0.064719 -0.11612 -0.12477 -0.049257 -0.11579 -0.10035 -0.077055 -0.050426
739 -0.074444 -0.065115 -0.12568 -0.072807 -0.10356 -0.13642 -0.078399 -0.13194 -0.1275 -0.053877 -0.045511
740 -0.062798 -0.055905 -0.11922 -0.071986 -0.13852 -0.16192 -0.077942 -0.15162 -0.12858 -0.040668 -0.047117
741 -0.071962 -0.062075 -0.11039 -0.065334 -0.11636 -0.14469 -0.084834 -0.13706 -0.14188 -0.066339 -0.044052
742 -0.066476 -0.071046 -0.12127 -0.086173 -0.1172 -0.17532 -0.10788 -0.15675 -0.13358 -0.087861 -0.055608
743 -0.08235 -0.069696 -0.12616 -0.082592 -0.12307 -0.15374 -0.093939 -0.13048 -0.14419 -0.087072 -0.057444
744 -0.058724 -0.050696 -0.09492 -0.06455 -0.083441 -0.12253 -0.069321 -0.1057 -0.11152 -0.068584 -0.045709
745 -0.051278 -0.047957 -0.10355 -0.059779 -0.098638 -0.12867 -0.068173 -0.1135 -0.11521 -0.067605 -0.028525
746 -0.066782 -0.061387 -0.11245 -0.065857 -0.10792 -0.13605 -0.067226 -0.1129 -0.098673 -0.047307 -0.053211
747 -0.071966 -0.074787 -0.10663 -0.074806 -0.11674 -0.17048 -0.091328 -0.11445 -0.1318 -0.092588 -0.051536
748 -0.07133 -0.068158 -0.1113 -0.082535 -0.1277 -0.18582 -0.08182 -0.17392 -0.13157 -0.087329 -0.050532
749 -0.052824 -0.048358 -0.1177 -0.087803 -0.13904 -0.14881 -0.090883 -0.13228 -0.13538 -0.056491 -0.038617
750 -0.067758 -0.067988 -0.10892 -0.062212 -0.12136 -0.13954 -0.092825 -0.12145 -0.13562 -0.073132 -0.062923
751 -0.050152 -0.059689 -0.11541 -0.07639 -0.10692 -0.12298 -0.090757 -0.12952 -0.13369 -0.078104 -0.046829
752 -0.047536 -0.051839 -0.095569 -0.062859 -0.079686 -0.11279 -0.06557 -0.098741 -0.087816 -0.063065 -0.040614
753 -0.04323 -0.055899 -0.098118 -0.061968 -0.086883 -0.13919 -0.070532 -0.13277 -0.11861 -0.068666 -0.03972
754 -0.064144 -0.07062 -0.12276 -0.084906 -0.10727 -0.13305 -0.10989 -0.095829 -0.12879 -0.069398 -0.055766
755 -0.057268 -0.06188 -0.10797 -0.069345 -0.11076 -0.13094 -0.083387 -0.109 -0.13756 -0.066439 -0.040191
756 -0.057852 -0.0529 -0.1089 -0.073223 -0.10572 -0.14654 -0.10181 -0.12248 -0.11071 -0.065631 -0.058107
757 -0.061496 -0.068471 -0.11273 -0.073372 -0.11098 -0.1317 -0.080161 -0.097191 -0.12827 -0.097392 -0.046012
758 -0.05726 -0.058581 -0.12371 -0.07825 -0.11675 -0.1533 -0.089084 -0.084435 -0.11039 -0.070904 -0.040278
759 -0.067124 -0.061531 -0.12959 -0.084359 -0.14167 -0.15765 -0.10767 -0.12158 -0.16567 -0.072185 -0.068404
760 -0.066458 -0.073722 -0.13067 -0.083558 -0.12621 -0.15425 -0.11628 -0.13612 -0.15177 -0.080856 -0.068609
761 -0.069942 -0.054062 -0.12606 -0.081576 -0.12457 -0.13783 -0.10241 -0.15159 -0.14867 -0.070248 -0.071665
762 -0.075056 -0.064342 -0.12874 -0.090685 -0.11835 -0.16725 -0.11321 -0.16247 -0.15282 -0.071479 -0.067861
763 -0.06822 -0.055973 -0.12239 -0.072293 -0.12652 -0.12729 -0.086125 -0.10008 -0.10529 -0.086281 -0.079766
764 -0.070334 -0.066323 -0.11823 -0.091792 -0.1336 -0.15305 -0.11614 -0.14691 -0.15802 -0.097522 -0.073232
765 -0.057208 -0.062194 -0.11058 -0.074311 -0.11385 -0.1345 -0.08831 -0.097201 -0.10134 -0.061834 -0.063648
766 -0.055732 -0.054814 -0.11071 -0.073629 -0.096714 -0.12705 -0.084482 -0.13276 -0.10839 -0.074395 -0.060483
767 -0.050666 -0.060594 -0.11949 -0.072478 -0.10979 -0.12209 -0.10431 -0.089729 -0.15211 -0.085086 -0.053289
768 -0.06196 -0.076295 -0.11665 -0.090946 -0.13324 -0.14695 -0.10942 -0.14382 -0.15051 -0.11877 -0.058184
769 -0.074354 -0.066845 -0.11867 -0.083965 -0.12789 -0.15094 -0.1152 -0.11644 -0.12289 -0.083159 -0.05729
770 -0.082128 -0.081785 -0.14269 -0.098323 -0.13813 -0.15713 -0.13792 -0.13238 -0.15906 -0.10522 -0.065166
771 -0.067372 -0.070446 -0.12515 -0.094952 -0.11355 -0.12611 -0.11091 -0.12451 -0.16975 -0.084442 -0.063181
772 -0.069786 -0.073736 -0.11904 -0.10132 -0.1254 -0.13891 -0.11435 -0.079018 -0.15707 -0.090133 -0.055817
773 -0.05573 -0.046916 -0.10649 -0.064069 -0.074082 -0.097136 -0.074139 -0.084402 -0.10366 -0.063325 -0.069793
774 -0.057814 -0.064977 -0.097778 -0.074338 -0.069559 -0.1306 -0.11252 -0.11556 -0.13517 -0.087796 -0.062448
775 -0.065998 -0.060597 -0.10631 -0.059606 -0.075106 -0.11853 -0.10313 -0.1124 -0.13184 -0.077648 -0.049474
776 -0.071082 -0.073057 -0.12121 -0.099065 -0.11506 -0.16788 -0.11396 -0.11884 -0.1545 -0.10186 -0.040609
777 -0.054896 -0.060838 -0.12037 -0.084804 -0.0802 -0.11014 -0.10018 -0.11116 -0.12945 -0.065211 -0.039215
778 -0.03867 -0.046938 -0.098202 -0.063922 -0.078817 -0.12434 -0.08803 -0.096911 -0.098762 -0.073392 -0.048341
779 -0.056384 -0.067248 -0.10131 -0.073431 -0.094214 -0.1423 -0.089553 -0.098255 -0.13294 -0.047333 -0.047816
780 -0.047428 -0.039169 -0.08219 -0.064469 -0.065401 -0.092262 -0.080625 -0.079459 -0.12466 -0.057585 -0.023492
781 -0.080482 -0.078539 -0.11509 -0.10288 -0.11409 -0.13253 -0.11005 -0.14775 -0.15888 -0.090476 -0.049858
782 -0.043186 -0.066669 -0.0010267 -0.080846 -0.098225 -0.12181 -0.07322 -0.12007 -0.1234 -0.088858 -0.048273
783 -0.08373 -0.07299 0.070515 -0.080815 -0.11216 -0.1466 -0.11141 -0.14853 -0.14044 -0.085679 -0.073739
784 -0.064844 -0.0648 0.013556 -0.081404 -0.11885 -0.12119 -0.10521 -0.14599 -0.13519 -0.09265 -0.046194
785 -0.069008 -0.06891 -0.024822 -0.083412 -0.11514 -0.12935 -0.094187 -0.080148 -0.11369 -0.076202 -0.0563
786 -0.069112 -0.062231 -0.049961 -0.066951 -0.090843 -0.12365 -0.066749 -0.055022 -0.10094 -0.056563 -0.036806
787 -0.056136 -0.062481 -0.06141 -0.065939 -0.07902 -0.12705 -0.085721 -0.073216 -0.13264 -0.058785 -0.052131
788 -0.05238 -0.064611 -0.068398 -0.080888 -0.10416 -0.12226 -0.090604 -0.08964 -0.12565 -0.060646 -0.055547
789 -0.061274 -0.051022 -0.060037 -0.071897 -0.077154 -0.073928 -0.095746 -0.072684 -0.12917 -0.031068 -0.051733
790 -0.054848 -0.060992 -0.070495 -0.072235 -0.082561 -0.071849 -0.071078 -0.066717 -0.10309 -0.007799 -0.048498
791 -0.070882 -0.078782 -0.087574 -0.092404 -0.10096 -0.13592 -0.11935 -0.11081 -0.13843 -0.03512 -0.067014
792 -0.067566 -0.077683 -0.087313 -0.086892 -0.10557 -0.1061 -0.11567 -0.11444 -0.14195 -0.016252 -0.07865
793 -0.05795 -0.062563 -0.078841 -0.093801 -0.095532 -0.087651 -0.097285 -0.10493 -0.13553 -0.023123 -0.044305
794 -0.063354 -0.049063 -0.06478 -0.093619 -0.092318 -0.095952 -0.066528 -0.065113 -0.12693 -0.040315 -0.060121
795 -0.061568 -0.065704 -0.090458 -0.083168 -0.10421 -0.11193 -0.09063 -0.096737 -0.1471 -0.035386 -0.063506
796 -0.062002 -0.065004 -0.089927 -0.094067 -0.10268 -0.10756 -0.092792 -0.09357 -0.14826 -0.051358 -0.074142
797 -0.043096 -0.021674 -0.055826 -0.061265 -0.067329 -0.084314 -0.063335 -0.058944 -0.10229 -0.038999 -0.053878
798 -0.07438 -0.066075 -0.090544 -0.1048 -0.10002 -0.13666 -0.11098 -0.080988 -0.14833 -0.06631 -0.070863
799 -0.073434 -0.074945 -0.11128 -0.10607 -0.10412 -0.12783 -0.08887 -0.093022 -0.13745 -0.063942 -0.066729
800 -0.055378 -0.049395 -0.057271 -0.087631 -0.08192 -0.1216 -0.071082 -0.070876 -0.12268 -0.027783 -0.059545
801 -0.066542 -0.067816 -0.09073 -0.09159 -0.12323 -0.11829 -0.10027 -0.11918 -0.16277 -0.066785 -0.06739
802 -0.046236 -0.050416 0.014292 -0.068828 -0.070094 -0.084268 -0.095087 -0.072654 -0.12731 -0.039996 -0.074416
803 -0.04878 -0.059216 0.037883 -0.078577 -0.096661 -0.077049 -0.099649 -0.092917 -0.12078 -0.060387 -0.057061
804 -0.069164 -0.075457 -0.014666 -0.10549 -0.10609 -0.11667 -0.12868 -0.13252 -0.16864 -0.085989 -0.091927
805 -0.050388 -0.062987 -0.034904 -0.081754 -0.083735 -0.09498 -0.091924 -0.11972 -0.13887 -0.10857 -0.082543
806 -0.074392 -0.084387 -0.082523 -0.1179 -0.12551 -0.13673 -0.092856 -0.11972 -0.16034 -0.082732 -0.11018
807 -0.076756 -0.085818 -0.091841 -0.10721 -0.12316 -0.10773 -0.10876 -0.11355 -0.15739 -0.10599 -0.11253
808 -0.07958 -0.071648 -0.08563 -0.1055 -0.11264 -0.096273 -0.091721 -0.11969 -0.15479 -0.080055 -0.09218
809 -0.066214 -0.079438 -0.080739 -0.103 -0.11945 -0.062213 -0.11622 -0.12794 -0.15341 -0.074276 -0.091125
810 -0.067528 -0.096419 -0.10176 -0.11304 -0.12184 -0.082574 -0.11939 -0.13194 -0.16008 -0.071387 -0.098241
811 -0.024392 -0.073909 -0.083986 -0.10072 -0.12032 -0.035945 -0.10041 -0.1063 -0.157 -0.077189 -0.097906
812 -0.010006 -0.062599 -0.083294 -0.097224 -0.12178 -0.064706 -0.09627 -0.081972 -0.11707 -0.0815 -0.084662
813 -0.02822 -0.07485 -0.079293 -0.10123 -0.11678 -0.090316 -0.12259 -0.11322 -0.15779 -0.099542 -0.076368
814 -0.046174 -0.04569 -0.072202 -0.098821 -0.10393 -0.043547 -0.088925 -0.08072 -0.13635 -0.063813 -0.063903
815 -0.051688 -0.05862 0.055 -0.10233 -0.092145 -0.050698 -0.11645 -0.074073 -0.14413 -0.082104 -0.071569
816 -0.044842 -0.073391 0.056811 -0.098718 -0.10303 -0.063939 -0.095069 -0.086537 -0.15809 -0.096606 -0.061835
817 -0.050366 -0.058561 0.10636 -0.10007 -0.085168 -0.052969 -0.095922 -0.092171 -0.15556 -0.071267 -0.05394
818 -0.06726 -0.073801 -0.0054559 -0.12546 -0.10586 -0.0562 -0.1098 -0.044855 -0.15611 -0.085559 -0.084006
819 -0.041804 -0.069822 -0.039304 -0.11062 -0.093482 -0.059551 -0.091336 0.088941 -0.14758 -0.04088 -0.066802
820 -0.053718 -0.069022 -0.038433 -0.10327 -0.092039 -0.044612 -0.11184 0.092707 -0.15748 -0.010922 -0.068927
821 -0.067212 -0.066912 -0.072352 -0.11429 -0.11676 -0.064032 -0.13783 -0.011957 -0.16979 -0.067603 -0.10993
822 -0.041016 -0.067933 -0.06489 -0.10278 -0.081793 -0.031093 -0.10419 -0.03204 -0.13285 -0.025644 -0.065178
823 -0.0581 -0.058733 -0.060169 -0.11432 -0.08358 -0.047564 -0.13237 -0.072174 -0.15718 -0.038666 -0.070584
824 -0.050014 -0.062083 -0.057767 -0.11109 -0.091377 -0.030955 -0.12359 -0.071288 -0.12781 -0.010427 -0.07918
825 -0.054978 -0.065924 -0.033836 -0.12112 -0.080424 -0.050335 -0.12656 -0.035832 -0.13718 -0.016849 -0.081705
826 -0.062142 -0.076754 0.083995 -0.12453 -0.087611 -0.086256 -0.13017 -0.077036 -0.16625 -0.04992 -0.081771
827 -0.038616 -0.066584 0.12875 -0.10543 -0.068068 -0.057117 -0.10273 -0.04323 -0.1389 -0.030991 -0.082507
828 -0.05687 -0.094165 0.12391 -0.117 -0.087935 -0.083578 -0.14324 -0.084303 -0.15773 -0.034693 -0.096432
829 -0.048274 -0.073585 0.05183 -0.11521 -0.070402 -0.067698 -0.11613 -0.084577 0.0073884 0.0071257 -0.076068
830 -0.070648 -0.086785 -0.0031889 -0.11336 -0.061089 -0.070349 -0.1213 -0.085311 0.054438 0.018754 -0.10588
831 -0.050162 -0.081596 -0.014847 -0.12035 -0.067446 -0.1036 -0.12 -0.092945 0.072427 -0.016547 -0.098449
832 -0.065896 -0.090866 -0.027906 -0.12335 -0.069483 -0.084811 -0.12134 -0.073299 0.10971 -0.0034986 -0.1027
833 -0.06665 -0.090796 -0.022115 -0.12777 -0.07957 -0.089851 -0.13507 -0.10024 -0.046404 -0.0159 -0.10521
834 -0.067984 -0.096297 -0.038793 -0.12569 -0.088757 -0.099062 -0.13755 -0.10455 -0.092705 -0.040241 -0.10336
835 -0.061888 -0.068347 0.064478 -0.1083 -0.061524 -0.079183 -0.11379 -0.05183 -0.065985 -0.022913 -0.087492
836 -0.065502 -0.084377 0.1859 -0.10698 -0.038251 -0.079664 -0.11327 -0.051524 -0.054476 -0.0052143 -0.11681
837 -0.069606 -0.085888 0.13139 -0.12056 0.0012023 -0.12119 -0.11019 -0.11247 -0.094096 -0.063356 -0.097073
838 -0.06119 -0.088008 0.059252 -0.10354 -0.027275 -0.073385 -0.10445 -0.10609 -0.10311 -0.059837 -0.11064
839 -0.077504 -0.093578 -0.0058162 -0.14091 -0.071032 -0.10741 -0.14397 -0.14045 -0.111 -0.067649 -0.10804
840 -0.077168 -0.094929 -0.016635 -0.13846 -0.087329 -0.10773 -0.15048 -0.093939 -0.076568 -0.04623 -0.13523
841 -0.068222 -0.090939 -0.0017734 -0.12825 -0.087505 -0.11903 -0.13542 -0.083403 -0.10143 -0.078221 -0.10997
842 -0.067786 -0.091639 -0.001562 -0.11406 -0.080602 -0.12204 -0.12255 -0.066887 -0.076119 -0.061043 -0.10171
843 -0.06728 -0.0895 -0.023061 -0.14014 -0.13303 -0.14877 -0.13707 -0.11153 -0.09176 -0.10934 -0.11956
844 -0.058264 -0.08369 -0.00033913 -0.11647 -0.083156 -0.14905 -0.10805 -0.096355 -0.08412 -0.090986 -0.095082
845 -0.074968 -0.08864 -0.019368 -0.13245 -0.10449 -0.13244 -0.14215 -0.12694 -0.10156 -0.075437 -0.11641
846 -0.064302 -0.075241 0.15089 -0.11242 -0.08725 -0.13693 -0.11864 -0.10469 -0.077862 -0.065968 -0.10238
847 -0.049746 -0.068381 0.21299 -0.10041 -0.044757 -0.081032 -0.11163 -0.086396 -0.070042 -0.01425 -0.081449
848 -0.06021 -0.083111 0.24598 -0.099803 -0.068364 -0.096993 -0.12786 -0.09242 -0.10018 -0.0046313 -0.11092
849 -0.068244 -0.096502 0.11019 -0.14448 -0.058981 -0.12788 -0.14018 -0.11779 -0.10652 0.018927 -0.1101
850 -0.069788 -0.090922 0.058689 -0.13013 -0.075838 -0.13189 -0.13258 -0.12772 -0.10237 7.5866e-05 -0.11791
851 -0.049512 -0.075502 0.060841 -0.099749 -0.061695 -0.068085 -0.10775 -0.048482 -0.081004 0.035414 -0.083422
852 -0.071116 -0.090093 0.040272 -0.12212 -0.075482 -0.11724 -0.11777 -0.082226 -0.072045 0.024713 -0.11175
853 -0.06078 -0.082633 0.046904 -0.12473 -0.085949 -0.097726 -0.13128 -0.066649 0.10597 0.027452 -0.1103
854 -0.063854 -0.10125 -0.001465 -0.13966 -0.091776 -0.11825 -0.12475 -0.098763 0.14166 -0.03906 -0.11611
855 -0.058428 -0.082574 0.034286 -0.11179 -0.10333 -0.12091 -0.13596 -0.072897 0.15759 -0.021401 -0.087104
856 -0.052262 -0.090304 0.18435 -0.11404 -0.07908 -0.11778 -0.13174 0.019429 0.14379 -0.024353 -0.07331
857 -0.064886 -0.084754 0.22137 -0.1146 -0.075797 -0.13069 -0.12554 0.082555 0.038742 -0.041704 -0.070475
858 -0.06209 -0.072715 0.22454 -0.10006 -0.080944 -0.11074 -0.099607 -0.055919 -0.0017086 -0.021895 -0.078191
859 -0.073374 -0.090015 0.25438 -0.10851 -0.083421 -0.12633 -0.14635 -0.053232 -0.034649 -0.073767 -0.074077
860 -0.074168 -0.081725 0.11662 -0.12804 -0.094828 -0.13845 -0.13929 -0.082696 -0.036 -0.059428 -0.077872
861 -0.070822 -0.088056 0.071765 -0.12156 -0.11209 -0.13142 -0.12905 -0.08772 -0.03183 -0.07268 -0.086098
862 -0.061926 -0.063206 0.087136 -0.10657 -0.082912 -0.085183 -0.1191 -0.040074 0.010379 -0.041671 -0.051504
863 -0.07082 -0.083276 0.075148 -0.11406 -0.089079 -0.10217 -0.14113 -0.050938 -0.026982 -0.083943 -0.080219
864 -0.086904 -0.099637 0.025199 -0.14162 -0.12532 -0.14849 -0.15946 -0.043312 -0.044902 -0.092374 -0.085065
865 -0.066158 -0.067307 0.035951 -0.12829 -0.10221 -0.11012 -0.1219 0.13269 -0.032363 -0.078615 -0.074351
866 -0.067612 -0.063537 0.078832 -0.10697 -0.083929 -0.13373 -0.1063 0.14311 -0.0070233 -0.079027 -0.091106
867 -0.073226 -0.056638 0.22522 -0.11008 -0.097056 -0.10604 -0.12518 0.14787 -0.022504 -0.077268 -0.063202
868 -0.01819 -0.065758 0.28743 -0.11611 -0.094143 -0.089458 -0.12302 0.055623 -0.0074645 -0.06594 -0.063637
869 0.082566 -0.075428 0.19547 -0.11143 -0.1003 -0.11483 -0.12938 9.9132e-05 -0.040365 -0.087221 -0.097493
870 0.097462 -0.066679 0.11523 -0.12677 -0.10879 -0.12085 -0.12094 0.010425 -0.048666 -0.098473 -0.080839
871 0.097278 -0.079709 0.079669 -0.12667 -0.092644 -0.10915 -0.11849 0.0044014 -0.028506 -0.094244 -0.085314
872 0.015344 -0.060719 0.0718 -0.10536 -0.092691 -0.088921 -0.12307 -0.024712 -0.052227 -0.099285 -0.06727
873 -0.0064004 -0.06629 0.073432 -0.1213 -0.095298 -0.073701 -0.1143 0.00037377 -0.035667 -0.046937 -0.065916
874 -0.037934 -0.08272 0.044383 -0.13141 -0.096335 -0.10563 -0.15254 -0.03371 -0.059718 -0.060138 -0.085121
875 -0.042708 -0.10552 0.046255 -0.13073 -0.11635 -0.12317 -0.15988 -0.040394 -0.080219 -0.08557 -0.095747
876 -0.028972 -0.089581 0.13214 -0.13227 -0.10676 -0.12857 -0.16061 -0.046038 -0.097129 -0.10635 -0.097602
877 -0.027766 -0.087531 0.24267 -0.12987 -0.096356 -0.12933 -0.14766 0.069588 -0.04471 -0.074302 -0.098398
878 -0.03885 -0.079631 0.24411 -0.13469 -0.084783 -0.14918 -0.17013 0.10272 -0.06738 -0.085304 -0.11097
879 -0.029964 -0.083822 0.1892 -0.13123 -0.08821 -0.10706 -0.13404 0.15984 -0.041141 -0.043615 -0.080099
880 -0.016428 -0.067382 0.13745 -0.117 -0.080347 -0.098007 -0.13932 0.057497 -0.042902 -0.071537 -0.10227
881 -0.016802 -0.067162 0.079863 -0.12305 -0.072514 -0.11185 -0.13142 0.026793 -0.063202 -0.036678 -0.083731
882 -0.026226 -0.073773 0.084495 -0.13441 -0.088121 -0.1379 -0.13305 0.0060592 -0.078113 -0.05242 -0.066106
883 -0.02527 -0.083593 0.071636 -0.13247 -0.092508 -0.1282 -0.15002 -0.00043464 -0.061603 -0.067401 -0.079312
884 -0.016384 -0.082953 0.075667 -0.12485 -0.080015 -0.08221 -0.1261 0.019012 -0.069284 -0.030792 -0.071967
885 -0.040248 -0.087514 0.051149 -0.15291 -0.11775 -0.15144 -0.14145 -0.055802 -0.10887 -0.085184 -0.079653
886 -0.027252 -0.057524 0.13406 -0.12497 -0.078169 -0.071491 -0.12133 0.037834 -0.060625 -0.047945 -0.063169
887 -0.045856 -0.092144 0.20808 -0.14018 -0.10138 -0.12232 -0.17372 -0.03405 -0.11735 -0.066927 -0.099374
888 -0.02592 -0.081085 0.27231 -0.098736 -0.078653 -0.11853 -0.14187 -0.0094438 -0.094696 -0.080308 -0.09543
889 -0.047874 -0.086415 0.2594 -0.12826 -0.093699 -0.11345 -0.17176 -0.014328 -0.1001 -0.11448 -0.11241
890 -0.056408 -0.099125 0.14884 -0.13459 -0.099426 -0.10897 -0.14728 -0.019732 -0.082667 -0.10227 -0.11038
891 -0.037642 -0.077306 0.10346 -0.11096 -0.076693 -0.096035 -0.14727 0.060755 -0.069528 -0.10715 -0.088337
892 -0.054956 -0.083496 0.086339 -0.1253 -0.10347 -0.12634 -0.16392 0.1048 -0.098479 -0.12311 -0.12205
893 -0.04867 -0.083296 0.09604 -0.1341 -0.10616 -0.1158 -0.13555 0.16652 -0.049709 -0.10139 -0.11171
894 -0.049025 -0.094757 0.065712 -0.14849 -0.1033 -0.11474 -0.1838 0.054683 -0.09001 -0.11696 -0.1134
895 -0.048449 -0.086187 0.076713 -0.12031 -0.10877 -0.1135 -0.15663 0.013069 -0.07012 -0.12456 -0.091919
896 -0.049683 -0.097497 0.058084 -0.13363 -0.12998 -0.15582 -0.20159 -0.034675 -0.086251 -0.1436 -0.10206
897 -0.051387 -0.10048 0.060446 -0.1336 -0.11802 -0.14433 -0.15951 -0.015608 -0.087711 -0.090751 -0.11419
898 -0.058801 -0.099898 0.063837 -0.13903 -0.11063 -0.14404 -0.17757 -0.048812 -0.12014 -0.1278 -0.1031
899 -0.046285 -0.084058 0.23888 -0.11898 -0.076019 -0.11267 -0.16072 -0.0053661 -0.097913 -0.086894 -0.097702
900 -0.053509 -0.10671 0.23655 -0.13506 -0.10503 -0.13674 -0.14827 -0.03272 -0.097883 -0.070405 -0.11918
901 -0.047723 -0.088569 0.15513 -0.12868 -0.074663 -0.10091 -0.19009 -0.017074 -0.10991 -0.051277 -0.10301
902 -0.054617 -0.094059 0.085273 -0.14142 -0.07859 -0.10322 -0.14179 0.021262 -0.082254 -0.014918 -0.084849
903 -0.051961 -0.09525 0.072054 -0.14486 -0.095897 -0.099444 -0.16446 -0.023991 -0.10364 0.068131 -0.1004
904 -0.049735 -0.09273 0.042496 -0.13524 -0.076254 -0.10874 -0.14629 -0.018395 -0.077416 0.023549 -0.12116
905 -0.048429 -0.08375 0.064417 -0.14608 -0.096251 -0.12161 -0.16069 -0.016329 -0.098306 -0.033192 -0.097086
906 -0.076213 -0.096811 0.033628 -0.14202 -0.096178 -0.11405 -0.17977 -0.049983 -0.089637 -0.053864 -0.10637
907 -0.054317 -0.081301 0.04408 -0.13826 -0.10577 -0.12891 -0.13839 -0.021537 -0.11042 -0.066555 -0.11793
908 -0.079111 -0.094001 0.030131 -0.14808 -0.11522 -0.11049 -0.15916 -0.055531 -0.093648 -0.068746 -0.099643
909 -0.067375 -0.080352 0.034313 -0.1482 -0.10655 -0.095158 -0.18356 -0.051895 -0.091809 -0.089618 -0.12267
910 -0.070279 -0.081972 0.031484 -0.14494 -0.10909 -0.092089 -0.15463 -0.042508 -0.092729 -0.085739 -0.12381
911 -0.072173 -0.097872 0.037616 -0.1502 -0.10346 -0.1127 -0.16894 0.022818 -0.09437 -0.077701 -0.11882
912 -0.067447 -0.088093 0.046277 -0.13524 -0.09474 -0.1207 -0.15338 0.15257 -0.06731 -0.085862 -0.089515
913 -0.072131 -0.10179 0.013318 -0.14669 -0.11364 -0.13938 -0.1747 0.15109 -0.081681 -0.092004 -0.095811
914 -0.058515 -0.094693 0.01281 -0.14363 -0.071723 -0.15506 -0.16437 0.010076 -0.12346 -0.098815 -0.098336
915 -0.067799 -0.090894 0.0035712 -0.14844 0.03094 -0.12916 -0.16953 0.018542 -0.12119 -0.12165 -0.11195
916 -0.058543 -0.086624 0.015223 -0.12499 0.011333 -0.10382 -0.17255 -0.0040514 -0.069393 -0.089118 -0.099608
917 -0.064357 -0.093884 0.004074 -0.13981 0.054076 -0.10126 -0.15634 -0.023415 -0.10848 -0.10718 -0.11035
918 -0.061631 -0.099515 -0.0018946 -0.14127 0.0088087 -0.11325 -0.14237 0.019871 -0.097814 -0.13304 -0.10456
919 -0.056815 -0.075585 0.0099468 -0.13152 -0.045398 -0.12923 -0.16413 -0.028783 -0.11204 -0.10928 -0.10841
920 -0.074169 -0.094395 -0.0017218 -0.14173 -0.054885 -0.14841 -0.17298 0.018113 -0.092765 -0.1001 -0.12846
921 -0.071683 -0.097996 -0.0037004 -0.14007 -0.075632 -0.12965 -0.16231 0.010059 -0.098776 -0.11434 -0.13132
922 -0.049687 -0.071276 0.0049111 -0.11695 -0.063439 -0.10226 -0.16186 0.18808 -0.093756 -0.11726 -0.10086
923 -0.067261 -0.068426 -0.0015675 -0.081607 -0.073156 -0.10984 -0.14864 0.20255 -0.088017 -0.12227 -0.11438
924 -0.066825 -0.091357 -0.011176 -0.020565 -0.080173 -0.11133 -0.15774 0.16227 -0.12714 -0.13496 -0.12111
925 -0.059439 -0.082667 -0.0055047 -0.00073397 -0.06886 -0.14268 -0.13057 0.10399 -0.096128 -0.12335 -0.11709
926 -0.077383 -0.090557 -0.026043 -0.078783 -0.081527 -0.15401 -0.13547 0.0262 -0.10439 -0.14169 -0.098184
927 -0.068417 -0.080748 -0.0086219 -0.090171 -0.088864 -0.10697 -0.16167 0.033066 -0.11648 -0.11307 -0.10209
928 -0.088111 -0.083438 -0.03196 -0.1067 -0.085861 -0.14523 -0.15068 0.046093 -0.12867 -0.12579 -0.10342
929 -0.067275 -0.085348 -0.026069 -0.12261 -0.069738 -0.14069 -0.20428 0.0013287 -0.11938 -0.10075 -0.1026
930 -0.088599 -0.095769 -0.055518 -0.11149 -0.10513 -0.1524 -0.17664 -0.0087152 -0.13791 -0.14583 -0.1132
931 -0.064453 -0.071539 -0.036316 -0.099565 -0.089332 -0.13303 -0.16591 -0.016249 -0.13544 -0.12646 -0.11011
932 -0.045477 -0.082459 -0.031945 -0.092924 -0.078499 -0.10459 -0.13537 0.056587 -0.13118 -0.12781 -0.099098
933 -0.093701 -0.1089 -0.065583 -0.12717 -0.12348 -0.15168 -0.18724 0.18772 -0.16523 -0.14766 -0.13047
934 -0.077585 -0.10077 -0.066202 -0.13118 -0.10231 -0.16188 -0.1882 0.24561 -0.12523 -0.14403 -0.11028
935 -0.071809 -0.08577 -0.053281 -0.1286 -0.08559 -0.14207 -0.18058 0.21124 -0.11303 -0.13256 -0.10106
936 -0.080763 -0.093861 -0.046029 -0.11784 -0.10639 -0.15535 -0.15954 0.15533 -0.12154 -0.15172 -0.1146
937 -0.066527 -0.088001 -0.049958 -0.11872 -0.10692 -0.15584 -0.15071 0.079128 -0.1195 -0.12633 -0.097716
938 -0.077461 -0.077762 -0.074086 -0.14444 -0.13095 -0.16306 -0.18843 0.047854 -0.16195 -0.13625 -0.11351
939 -0.069395 -0.076912 -0.056405 -0.13886 -0.10131 -0.14624 -0.16923 0.06075 0.10966 -0.16556 -0.10476
940 -0.078609 -0.090742 -0.062064 -0.13507 -0.10693 -0.15815 -0.17102 0.048216 0.19682 -0.18573 -0.11134
941 -0.072033 -0.070213 -0.060412 -0.11769 -0.1237 -0.16102 -0.18713 0.038373 0.20578 -0.1571 -0.13096
942 -0.010447 -0.080163 -0.064261 -0.08136 -0.11609 -0.17336 -0.13836 0.043159 0.25543 -0.1529 -0.1278
943 0.13289 -0.064383 -0.048469 -0.039548 -0.082025 -0.14784 -0.12717 0.077745 0.11195 -0.12892 -0.07885
944 0.11343 -0.078704 -0.063378 -0.11539 -0.10737 -0.1557 -0.13152 0.027291 0.0079209 -0.12094 -0.10556
945 0.117 -0.10321 -0.093936 -0.1108 -0.11512 -0.19543 -0.17303 0.020127 -0.06415 -0.14808 -0.13416
946 0.029727 -0.078274 -0.066125 -0.10277 -0.1068 -0.16743 -0.15888 0.042983 -0.01181 -0.10128 -0.11181
947 0.0018232 -0.090135 -0.072384 -0.11897 -0.13633 -0.19664 -0.18874 -0.01171 -0.055031 -0.1149 -0.10526
948 -0.010421 -0.089835 -0.071932 -0.11728 -0.11869 -0.17185 -0.17974 0.054306 -0.046331 -0.092813 -0.096228
949 -0.015735 -0.083445 -0.077641 -0.13022 -0.11424 -0.16878 -0.15761 0.038192 -0.013292 -0.091145 -0.11135
950 -0.014829 -0.077546 -0.069959 -0.13431 -0.098174 -0.15514 -0.13549 0.057948 -0.0078026 -0.075756 -0.12549
951 -0.029533 -0.092706 -0.094538 -0.12915 -0.10531 -0.19377 -0.17117 -0.022596 -0.068063 -0.059597 -0.10197
952 -0.041777 -0.085556 -0.089577 -0.1405 -0.10392 -0.19938 -0.17799 -0.0060097 -0.047444 -0.017079 -0.12288
953 -0.0095308 -0.077547 -0.091495 -0.13683 -0.11261 -0.21434 -0.16644 -0.034094 -0.094274 0.13721 -0.11378
954 -0.042005 -0.092917 -0.087564 -0.14698 -0.11132 -0.1986 -0.17423 -0.026547 -0.073085 0.0088483 -0.13065
955 -0.013849 -0.073577 -0.073352 -0.13492 -0.10214 -0.19766 -0.15748 -0.0039112 -0.058186 -0.035483 -0.10534
956 -0.018803 -0.075468 -0.082151 -0.15245 -0.11606 -0.19266 -0.18165 -0.003475 -0.068686 -0.047625 -0.11126
957 0.041143 -0.095238 -0.10001 -0.14771 -0.11613 -0.17542 -0.17854 -0.0030589 -0.049927 -0.070596 -0.13423
958 0.12469 -0.096648 -0.099508 -0.14753 -0.13576 -0.20244 -0.19083 -0.017773 -0.074017 -0.083517 -0.12306
959 0.18443 -0.056499 -0.078177 -0.1239 -0.086987 -0.18041 -0.16738 -0.0094466 -0.028798 -0.065209 -0.07231
960 0.059841 -0.065849 -0.093955 -0.14405 -0.10444 -0.17336 -0.16992 0.0056796 -0.037268 -0.07284 -0.12268
961 0.019627 -0.072379 -0.090784 -0.1526 -0.1057 -0.19176 -0.1615 0.023776 -0.049429 -0.097692 -0.13588
962 0.0057631 -0.09117 -0.10694 -0.15629 -0.14154 -0.19036 -0.20002 -0.025728 -0.10312 -0.11205 -0.13412
963 0.013069 -0.06265 -0.096431 -0.14778 -0.11395 -0.19564 -0.16233 0.015718 -0.06741 -0.12284 -0.093052
964 -0.0041149 -0.0633 -0.10832 -0.1428 -0.10342 -0.16907 -0.16047 0.038344 -0.067531 -0.11118 -0.13582
965 0.020011 -0.061021 -0.092278 -0.13453 0.0067717 -0.17598 -0.14914 0.18515 -0.050571 -0.11352 -0.092554
966 -0.022253 -0.097221 -0.11956 -0.1647 -0.044225 -0.20319 -0.20025 0.16943 -0.12794 -0.12885 -0.13372
967 -0.0015969 -0.068871 -0.088495 -0.14343 0.043138 -0.15907 -0.15137 0.19599 -0.078513 -0.12057 -0.10384
968 -0.0053209 -0.068372 -0.10941 -0.14797 -0.017059 -0.15101 -0.18904 0.1292 -0.091053 -0.13711 -0.1175
969 -0.016585 -0.096602 -0.10378 -0.14957 -0.081526 -0.19193 -0.19752 0.028385 -0.11186 -0.15732 -0.12589
970 -0.019239 -0.035392 -0.1033 -0.14367 -0.093643 -0.1775 -0.16953 0.034721 -0.10537 -0.12858 -0.11611
971 0.0002371 0.052457 -0.10544 -0.1527 -0.08832 -0.18492 -0.17582 0.0012674 -0.10459 -0.13341 -0.12302
972 -0.0093669 0.10722 -0.10043 -0.14687 -0.067797 -0.16656 -0.15731 0.049814 -0.077996 -0.12993 -0.12014
973 -0.0046709 0.063257 -0.10965 -0.14746 -0.079084 -0.1493 -0.1457 0.03276 -0.071406 -0.14984 -0.099339
974 -0.013945 -0.021224 -0.1229 -0.16384 -0.11124 -0.16682 -0.1558 -0.016884 -0.12165 -0.17004 -0.085724
975 -0.012579 -0.055394 -0.11676 -0.14255 -0.098268 -0.19246 -0.15985 -0.012338 -0.095297 -0.15316 -0.10394
976 -0.0050129 -0.037254 -0.091463 -0.13892 -0.086955 -0.19513 -0.18731 0.0031282 -0.11598 -0.16666 -0.081905
977 -0.012407 -0.039175 -0.1165 -0.13487 -0.087612 -0.18097 -0.16487 0.00067431 -0.083158 -0.15411 -0.10024
978 -0.015071 -0.058755 -0.12314 -0.15763 -0.11348 -0.22121 -0.19026 -0.04164 -0.10244 -0.17868 -0.1087
979 -0.022175 -0.042205 -0.10436 -0.1457 -0.097606 -0.17477 -0.16221 0.016107 -0.08869 -0.1487 -0.10601
980 -0.012719 -0.027206 -0.10668 -0.15417 -0.095873 -0.18503 -0.18652 0.010393 -0.10074 -0.15331 -0.086478
981 -0.015083 -0.051006 -0.12486 -0.15745 -0.0948 -0.15463 -0.14531 -0.0044311 -0.064801 -0.16675 -0.10341
982 -0.019037 -0.045216 -0.11345 -0.15285 -0.071257 -0.15344 -0.17733 0.0094851 -0.081111 -0.14779 -0.090699
983 -0.016831 -0.052677 -0.1283 -0.15605 -0.1078 -0.17228 -0.18275 -0.013909 -0.13458 -0.14848 -0.098975
984 -0.033195 -0.058967 -0.12583 -0.16942 -0.11215 -0.17638 -0.18131 -0.052523 -0.14059 -0.15991 -0.11587
985 -0.035039 -0.027787 -0.10049 -0.15754 -0.073757 -0.14237 -0.14591 -0.018946 -0.10045 -0.014066 -0.079356
986 -0.045813 -0.048438 -0.13913 -0.18915 -0.085504 -0.16291 -0.17259 -0.05964 -0.11704 0.025323 -0.098922
987 -0.018487 -0.051848 -0.12793 -0.17752 -0.084521 -0.14215 -0.14935 -0.010654 -0.1034 -0.042399 -0.092237
988 -0.025771 -0.044058 -0.12597 -0.1668 -0.079138 -0.17014 -0.1889 -0.043818 -0.089465 -0.08849 -0.073143
989 -0.040775 -0.054469 -0.13236 -0.17093 -0.12541 -0.20415 -0.16844 -0.039622 0.15424 -0.1002 -0.099719
990 -0.032179 -0.052479 -0.12468 -0.17286 -0.10535 -0.1892 -0.18353 -0.045166 0.21893 -0.076593 -0.078394
991 -0.022063 -0.049659 -0.13375 -0.15998 -0.10741 -0.18506 -0.18995 -0.045279 0.22046 -0.096904 -0.07417
992 -0.031357 -0.04601 -0.09339 -0.15806 -0.080326 -0.17204 -0.17374 -0.020843 0.24168 -0.048626 -0.096626
993 -0.037731 -0.05145 -0.13317 -0.17236 -0.080103 -0.15634 -0.18372 -0.038437 0.079142 -0.069657 -0.082111
994 -0.054815 -0.06586 -0.12947 -0.16824 -0.10562 -0.17788 -0.22003 -0.058821 -0.0089384 -0.075878 -0.11807
995 -0.017889 -0.054921 -0.10715 -0.15041 -0.082817 -0.1408 -0.1666 -0.019725 0.032261 -0.03492 -0.075942
996 -0.055143 -0.076231 -0.13646 -0.18219 -0.12734 -0.21356 -0.21294 -0.084319 -0.0439 -0.098021 -0.085348
997 -0.048547 -0.054461 -0.1135 -0.16848 -0.10715 -0.17377 -0.17593 -0.047253 0.01175 -0.093793 -0.091024
998 -0.040841 -0.043682 -0.11032 -0.15509 -0.10521 -0.17977 -0.17801 -0.052696 -0.023261 -0.089364 -0.095629
999 -0.049525 -0.068512 -0.13069 -0.16687 -0.13889 -0.21805 -0.20052 -0.07357 -0.0083014 -0.094426 -0.1117
1000 -0.029299 -0.046272 -0.097809 -0.13828 -0.080562 -0.16412 -0.1837 -0.035454 0.017058 -0.10895 -0.062001
1001 -0.034033 -0.061203 -0.10725 -0.145 -0.086519 -0.14706 -0.17958 -0.047858 0.0047675 -0.087068 -0.055756
1002 -0.048237 -0.065023 -0.10381 -0.14908 -0.11045 -0.15719 -0.19031 -0.056172 -0.035903 -0.11953 -0.10439
1003 -0.034571 -0.062133 -0.11525 -0.1516 -0.071543 -0.17059 -0.19117 -0.066376 -0.019284 -0.10099 -0.066437
1004 -0.053695 -0.076384 -0.12198 -0.080902 -0.01771 -0.18406 -0.1987 -0.092119 -0.040574 -0.14083 -0.11062
1005 -0.042299 -0.065724 -0.063172 0.043199 0.053163 -0.14218 -0.19171 -0.017123 -0.028525 -0.13488 -0.073729
1006 -0.038373 -0.051814 0.15857 -0.010959 0.075346 -0.12934 -0.19872 0.20666 -0.014155 -0.11537 -0.082094
1007 -0.058097 -0.059465 0.16886 -0.083748 -0.017511 -0.14688 -0.18665 0.18977 -0.055556 -0.14918 -0.09249
1008 -0.029691 -0.051515 0.14022 -0.091056 -0.040457 -0.1412 -0.1625 0.25761 -0.0043266 -0.13974 -0.086686
1009 -0.047395 -0.020115 0.074444 -0.11644 -0.053254 -0.12275 -0.17901 0.11028 -0.046027 -0.13206 -0.092211
1010 -0.035049 0.11005 0.0090454 -0.11385 -0.054641 -0.094854 -0.20171 0.020748 0.17512 -0.13686 -0.087487
1011 -0.021823 0.16216 -0.0054732 -0.12249 -0.064428 -0.11957 -0.20115 0.018474 0.31283 -0.16867 -0.099452
1012 -0.021457 0.13011 -0.026412 -0.11408 -0.069695 -0.13711 -0.16246 0.0063199 0.33061 -0.16232 -0.093918
1013 0.14096 0.10989 -0.0475 -0.11738 -0.052722 -0.15293 -0.18647 -0.006734 0.3576 -0.10491 -0.095644
1014 0.19989 0.033013 -0.049609 -0.13469 -0.060859 -0.1607 -0.18773 -0.023118 0.37852 -0.10477 -0.10359
1015 0.20609 -0.0061173 -0.048338 -0.13623 -0.035556 -0.13642 -0.16657 0.013058 0.36528 0.0089717 -0.085685
1016 0.15163 -0.028268 -0.060586 -0.13525 -0.057003 -0.12123 -0.19985 -0.035225 0.15159 0.04807 -0.12368
1017 0.077483 -0.012398 -0.040815 -0.12397 -0.04644 -0.09323 -0.17807 -0.0076393 0.1113 0.091449 -0.12265
1018 0.032329 -0.010308 -0.053403 -0.13595 -0.065847 -0.13057 -0.18302 -0.027023 0.076477 -0.0091225 -0.094872
1019 0.018005 -0.0045687 -0.079762 -0.14485 -0.093554 -0.12386 -0.18741 -0.010037 0.060867 -0.068234 -0.093828
1020 0.020951 0.085761 -0.05266 -0.12349 -0.052511 -0.093742 -0.16393 -0.023811 0.093466 -0.050115 -0.070123
1021 0.0091868 0.14901 -0.066509 -0.13941 -0.068158 -0.12778 -0.18299 -0.050675 0.070326 -0.068407 -0.10134
1022 0.010543 0.13554 -0.086988 -0.15961 -0.088595 -0.13544 -0.19708 -0.085539 0.027465 -0.10108 -0.089544
1023 -0.0017712 0.18753 -0.066476 -0.14525 -0.075422 -0.008204 -0.18647 -0.044232 0.029105 -0.06018 -0.10837
1024 0.0093448 0.18874 -0.047375 -0.12601 -0.068049 -0.0080848 -0.15556 -0.010586 0.026324 -0.046891 -0.081616
1025 0.010421 0.10132 -0.081233 -0.14781 -0.079886 -0.0023555 -0.18799 -0.04333 0.035683 -0.062172 -0.101
1026 -0.0052332 0.031389 -0.089582 -0.1429 -0.063853 0.0036037 -0.16995 -0.046404 0.032953 -0.045074 -0.10724
1027 -0.0041572 0.019679 -0.087781 -0.14662 -0.09884 -0.001447 -0.19093 -0.081128 0.025512 -0.057285 -0.11494
1028 -0.022741 0.023008 -0.10214 -0.15972 -0.071367 0.038222 -0.1568 -0.069932 0.046142 -0.057537 -0.10238
1029 -0.0051352 0.014508 -0.090238 -0.14168 -0.071884 0.065001 -0.048337 -0.045655 0.037311 -0.039328 -0.10687
1030 -0.029439 -0.0011723 -0.097766 -0.15888 -0.093351 0.060661 -0.069329 -0.074319 0.0010104 -0.05002 -0.12808
1031 -0.0017132 0.0040173 -0.095375 -0.14545 -0.066098 0.0891 0.0066584 -0.031303 0.05697 -0.040861 -0.11008
1032 -0.0036872 -0.004643 -0.11619 -0.1594 -0.074044 0.097979 -0.060954 -0.054127 0.0037493 -0.037042 -0.10583
1033 -0.020841 -0.0074633 -0.10533 -0.15551 -0.095231 0.13346 -0.10222 -0.091001 -0.0057313 -0.053524 -0.10886
1034 -0.013285 0.0094763 -0.10629 -0.15579 -0.065878 0.1848 -0.13032 -0.031065 0.046338 -0.052725 -0.093082
1035 -0.024699 -0.003394 -0.11796 -0.16005 -0.1144 0.16977 -0.15148 -0.083238 -0.017452 -0.094177 -0.11346
1036 -0.041663 -0.018714 -0.13065 -0.1583 -0.090532 0.14131 -0.14357 -0.059792 -0.013303 -0.052438 -0.1252
1037 -0.041927 -0.022005 -0.14634 -0.17988 -0.096979 0.060905 -0.15294 -0.13782 -0.060034 0.041201 -0.13791
1038 -0.018881 0.008025 -0.11933 -0.14337 -0.025636 0.16907 -0.092488 -0.05853 -0.013864 0.16907 -0.11954
1039 -0.024285 -0.0019754 -0.12588 -0.14473 0.14826 0.16845 -0.10844 -0.066484 -0.0022848 0.18188 -0.10862
1040 -0.013269 0.0061343 -0.10339 -0.13265 0.12369 0.15817 0.0023074 -0.060398 -0.021865 0.24252 -0.11099
1041 -0.033143 -0.002696 -0.11648 -0.1488 0.083103 0.15453 0.017945 -0.060162 -0.038636 0.10303 -0.11831
1042 -0.020527 0.0073136 -0.10568 -0.1218 0.055896 0.16922 0.021583 -0.058445 -0.032257 0.037523 -0.092897
1043 -0.024321 0.0004033 -0.11354 -0.13182 -0.013831 0.15464 -0.05577 -0.076629 -0.047117 0.020482 -0.109
1044 -0.038065 -0.022147 -0.12174 -0.15062 -0.049188 0.14322 -0.10523 -0.12475 -0.062788 -0.038999 -0.12403
1045 -0.038089 -0.025417 -0.12686 -0.15653 -0.046335 0.15025 -0.091244 -0.11044 -0.043908 -0.036871 -0.10043
1046 -0.027783 -0.0049177 -0.11954 -0.14688 -0.032372 0.15279 -0.064387 -0.044991 0.17234 -0.025732 -0.08332
1047 -0.043987 -0.023988 -0.11272 -0.15986 -0.041189 0.15642 -0.038339 -0.060605 0.33667 -0.044964 -0.090685
1048 -0.017491 -0.0099884 -0.11839 -0.15279 -0.021366 0.16938 0.051219 -0.044328 0.35961 -0.023445 -0.077081
1049 -0.044145 -0.022619 -0.10799 -0.15478 -0.030193 0.19854 0.10077 -0.058732 0.37405 -0.058427 -0.11653
1050 -0.032879 -0.026809 -0.12313 -0.15543 -0.04867 0.16927 0.10299 -0.081796 0.42683 -0.057588 -0.095332
1051 -0.036913 -0.023799 -0.10585 -0.13925 -0.039107 0.22479 0.061962 -0.03925 0.35382 -0.052919 -0.086928
1052 -0.019917 -0.0134 -0.11148 -0.14643 0.0031664 0.27096 0.056179 -0.088854 0.19252 -0.062931 -0.082213
1053 -0.040071 -0.0085601 -0.10962 -0.16439 0.024759 0.26921 -0.003313 -0.064438 0.1064 -0.066852 -0.12172
1054 -0.049265 -0.04005 -0.13413 -0.17732 0.045022 0.24379 -0.034875 -0.10685 0.082346 -0.10956 -0.099285
1055 -0.030829 -0.035141 -0.11668 -0.17278 0.035455 0.31899 -0.052708 -0.059675 0.082136 -0.061375 -0.09639
1056 -0.033663 -0.041511 -0.1075 -0.16081 0.025629 0.33549 0.09963 -0.097389 0.071855 -0.10275 -0.097406
1057 -0.045497 -0.030791 -0.10732 -0.16085 0.0073016 0.2919 0.12952 -0.099103 0.061015 -0.079798 -0.10232
1058 -0.056871 -0.035042 -0.11191 -0.16799 -0.039705 0.19379 0.15156 -0.095837 0.044974 -0.1019 -0.1077
1059 -0.033785 -0.026662 -0.11026 -0.16358 -0.016442 0.17555 0.10718 -0.10967 0.035063 -0.11281 -0.098913
1060 -0.056849 -0.050242 -0.1247 -0.17428 -0.022539 0.12114 0.077261 -0.088894 0.025343 -0.10469 -0.13076
1061 -0.042883 -0.039583 -0.11398 -0.1623 -0.026556 0.086317 0.039508 -0.060058 0.056232 -0.033254 -0.11517
1062 -0.049877 -0.042083 -0.12585 -0.17633 -0.012013 0.057057 0.009436 -0.080302 0.049732 0.10698 -0.12063
1063 -0.046421 -0.045733 -0.11857 -0.16325 -0.0072902 0.045886 -0.0030963 -0.061476 0.033231 0.13426 -0.10791
1064 -0.039975 -0.040864 -0.12214 -0.17379 -0.013037 0.058665 0.043931 -0.06761 0.03562 0.065702 -0.11204
1065 0.071501 -0.035694 -0.12085 -0.15232 -0.033324 0.051884 0.12914 -0.10394 0.0107 0.0013108 -0.11262
1066 0.16761 -0.047214 -0.12473 -0.16612 -0.040711 0.050734 0.23386 -0.073538 0.032879 -0.051951 -0.098152
1067 0.23807 -0.047545 -0.12261 -0.1702 -0.048138 0.010043 0.14862 -0.12397 0.011609 -0.047982 -0.093738
1068 0.10585 -0.063965 -0.12828 -0.16087 -0.040625 0.012132 0.18832 -0.098585 -0.0081819 -0.048813 -0.10907
1069 0.037015 -0.050495 -0.13464 -0.15615 -0.045272 0.0042914 0.18305 -0.10118 -0.0077324 -0.047135 -0.11898
1070 0.0026206 -0.060856 -0.13036 -0.16924 -0.061439 0.010911 0.17611 -0.093853 -8.3036e-05 -0.054326 -0.11821
1071 -0.0067034 -0.049786 -0.11428 -0.16113 -0.034076 -0.01868 0.24989 -0.105 0.014546 -0.10078 -0.10343
1072 -0.0019174 -0.050116 -0.13548 -0.14974 -0.034313 -0.0034808 0.29456 -0.079421 -0.0034642 -0.059239 -0.12318
1073 0.00044858 -0.056097 -0.12706 -0.15157 -0.03749 -0.016492 0.27296 -0.12385 -0.037475 -0.077121 -0.14561
1074 -0.0024054 -0.051797 -0.1179 -0.14061 -0.024587 0.0042177 0.35022 -0.12275 -0.017105 0.036138 -0.099987
1075 -0.0091994 -0.040717 -0.10622 -0.15049 0.0038163 -0.014233 0.32155 -0.067672 0.005204 0.15786 -0.099313
1076 0.0095266 -0.040368 0.099899 -0.13256 -0.0053606 0.00071618 0.30908 -0.10272 -0.030207 0.17452 -0.095938
1077 -0.0048774 -0.058448 0.20652 -0.13552 0.023762 -0.017415 0.34142 -0.10592 -0.048457 0.14348 -0.10853
1078 -0.018981 -0.053098 0.057791 -0.15028 0.12704 -0.0051253 0.31232 0.12423 -0.030878 0.086452 -0.10572
1079 0.0033045 -0.048209 -0.033617 -0.15293 0.15118 -0.045026 0.39053 0.22618 -0.016178 0.027431 -0.10826
1080 0.0030805 -0.022679 -0.023226 -0.13027 0.17565 -0.0095368 0.37983 0.21437 0.0065311 0.027059 -0.076021
1081 -0.0030735 -0.044849 -0.072094 -0.12632 0.12221 -0.010508 0.37856 0.020685 -0.037949 -0.014652 -0.11705
1082 -0.0040075 -0.04628 -0.081163 -0.15648 0.071868 -0.020888 0.36091 -0.002239 -0.03702 -0.033853 -0.091242
1083 0.037349 -0.05158 -0.083191 -0.14272 0.031771 -0.011839 0.35489 -0.054723 -0.050351 -0.0025848 -0.088698
1084 0.21704 -0.03775 -0.07724 -0.13937 0.021544 -0.0093098 0.35888 -0.039137 -0.019191 -0.0039062 -0.069293
1085 0.2296 -0.027631 -0.081189 -0.13937 0.015607 0.015139 0.38598 -0.047021 -0.035202 -0.039608 -0.061759
1086 0.19591 -0.027211 -0.061877 -0.1304 0.01422 -0.027831 0.3631 -0.065814 -0.050402 -0.012769 -0.092385
1087 0.092723 -0.046801 -0.090736 -0.13498 0.015073 -0.015102 0.33929 -0.064108 -0.055873 0.14055 -0.06925
1088 0.039368 -0.041192 -0.094574 -0.14256 0.022606 -0.0031728 0.30622 -0.049782 -0.064774 0.2531 -0.090456
1089 0.043404 -0.025332 -0.085613 -0.12704 0.060759 -0.0033136 0.30129 -0.0096959 -0.042714 0.28356 -0.075852
1090 0.03232 -0.041002 -0.078562 0.04689 0.030122 -0.0042843 0.24809 -0.01774 -0.050365 0.22733 -0.086367
1091 0.018846 -0.040193 -0.07779 0.044101 0.026425 -0.0066851 0.2396 -0.034304 -0.049985 0.14714 -0.10372
1092 0.024072 -0.054773 -0.10371 -0.018908 -0.027332 -0.028246 0.2092 -0.050797 -0.060026 0.067062 -0.10817
1093 0.020338 -0.067423 -0.11009 -0.098616 -0.017279 -0.057897 0.17439 -0.082401 -0.10163 0.058591 -0.094744
1094 0.038064 -0.037394 -0.087286 -0.084255 0.0038241 -0.029507 0.25025 0.0097249 -0.034347 0.01926 -0.10627
1095 0.02337 -0.050244 -0.097085 -0.11294 -0.0054628 -0.077628 0.18332 -0.064639 -0.049488 0.044798 -0.10112
1096 0.037936 -0.046784 -0.10653 -0.10599 0.0022602 -0.063479 0.17933 -0.054913 -0.064908 0.022597 -0.088801
1097 0.037032 -0.040485 -0.095962 -0.09156 -0.0048167 -0.05903 0.2017 -0.0089866 -0.053019 0.026605 -0.080497
1098 0.015548 -0.062415 -0.09882 0.003271 -0.027504 -0.07104 0.16203 -0.05141 -0.061659 0.019754 -0.088002
1099 0.0092244 -0.061565 -0.10232 0.10588 -0.020741 -0.075261 0.11742 -0.083554 0.12644 0.046493 -0.095198
1100 0.01927 -0.045746 -0.10143 0.12313 3.239e-05 -0.076312 0.12746 -0.085758 0.27151 0.29307 -0.11452
1101 0.0037664 -0.046216 -0.088346 0.0092352 0.027215 -0.080103 0.13201 -0.023582 0.31946 0.35617 -0.10542
1102 0.0097024 -0.046456 -0.11013 -0.060083 -0.014392 -0.089133 0.12248 -0.074716 0.28183 0.33713 -0.10482
1103 0.0074284 -0.030987 -0.095693 -0.052942 0.0042115 -0.10889 0.11883 -0.07233 0.38472 0.34052 -0.11959
1104 -0.0055156 -0.059127 -0.11359 -0.076751 -0.015145 -0.085885 0.075868 -0.080503 0.4255 0.39563 -0.10175
1105 0.0081304 -0.049407 -0.11747 -0.065829 0.019608 -0.064726 0.090606 -0.057977 0.28242 0.41388 -0.10012
1106 -0.0017936 -0.046368 -0.097239 -0.067878 -0.0046594 -0.080846 0.064963 -0.078221 0.13391 0.45781 -0.11904
1107 0.0060324 -0.040858 -0.099318 0.090164 0.025334 -0.087207 0.085671 -0.053885 0.1072 0.54074 -0.10609
1108 -0.0079216 -0.054468 -0.1019 0.10597 -0.0016033 -0.10921 0.050929 -0.080049 0.065495 0.59814 -0.096769
1109 0.0057944 -0.031959 -0.092675 0.096697 0.0031698 -0.088179 0.065186 -0.047913 0.090454 0.49372 -0.084874
1110 0.0048204 -0.047529 -0.10937 0.022698 -0.036637 -0.11714 0.066324 -0.11122 0.033473 0.31197 -0.09014
1111 -0.0028936 -0.044789 -0.10892 -0.020391 -0.030884 -0.09079 0.024722 0.17666 0.040763 0.29918 -0.096535
1112 -0.014988 -0.06132 -0.11661 -0.039069 -0.019261 -0.11978 -0.011511 0.093306 0.026312 0.22657 -0.11807
1113 -0.012652 -0.0629 0.034301 -0.046478 -0.041478 -0.11677 -0.013643 0.042362 0.027082 0.22657 -0.10648
1114 -0.021446 -0.036961 0.11847 -0.00087636 -0.007425 -0.055602 0.018084 0.0073081 0.052501 0.21848 -0.081712
1115 -0.01888 -0.044701 0.064164 0.15009 -0.022232 -0.11465 0.0055322 -0.021976 0.029971 0.20034 -0.1067
1116 -0.012904 -0.049001 -0.0051249 0.21224 -0.025739 -0.11092 0.0015398 -0.05437 0.02901 0.19427 -0.10265
1117 -0.017698 -0.051172 -0.034753 0.1713 -0.016346 -0.054975 0.036647 -0.017853 0.040539 0.19701 -0.10244
1118 -0.0080017 -0.068072 -0.055852 0.081659 -0.037103 0.038775 -0.0030348 -0.0065273 0.025989 0.16028 -0.079695
1119 -0.0095457 -0.063852 -0.076141 0.019001 -0.04233 0.062194 -0.0077272 -0.048711 0.048178 0.17315 -0.11336
1120 -0.0099897 -0.061533 -0.049979 0.015772 -0.036027 0.088933 -0.0041195 -0.025055 0.036028 0.16235 -0.089376
1121 -0.020014 -0.062373 -0.089448 0.0078735 -0.071214 0.035602 -0.063012 -0.080289 -0.002773 0.11778 -0.11614
1122 -0.032158 -0.080863 -0.073546 0.057855 -0.042671 0.073532 -0.057224 -0.047013 0.023946 0.10398 -0.10122
1123 -0.0047317 -0.072764 -0.082605 0.21531 -0.030068 0.049881 -0.048377 -0.028526 0.00073586 0.12597 -0.11434
1124 0.17799 -0.059444 -0.064354 0.26256 -0.047465 0.12328 -0.040089 -0.04235 -0.015775 0.12042 -0.098479
1125 0.22098 -0.079384 -0.078212 0.26295 -0.050632 0.13423 -0.064291 -0.072504 -0.017115 0.087346 -0.10109
1126 0.20447 -0.068295 -0.084881 0.1982 -0.046849 0.15059 -0.051204 -0.072178 -0.034546 0.080924 -0.11436
1127 0.18898 -0.081345 -0.088949 0.10656 -0.084075 0.090288 -0.075006 -0.085102 -0.055836 0.056353 -0.11008
1128 0.10274 -0.068435 -0.086758 0.091753 -0.059492 0.16711 -0.069508 -0.082276 -0.068217 0.049611 -0.070371
1129 0.042824 -0.066096 0.12922 0.066265 0.0053306 0.16214 -0.075501 -0.10736 -0.036248 0.04259 -0.085997
1130 0.03857 -0.075516 0.14845 0.058856 0.092494 0.22632 -0.049603 -0.078863 -0.015498 0.060829 -0.032812
1131 0.043536 -0.049326 0.14286 0.24895 0.11149 0.24898 -0.063285 0.065863 -0.045949 0.070247 0.026122
1132 0.031192 -0.016167 0.087878 0.33377 0.11806 0.20262 -0.065118 0.1253 -0.073589 0.040976 0.042016
1133 0.027798 0.12594 0.010449 0.34689 0.093463 0.13812 -0.09378 0.24833 -0.02516 0.051804 0.044011
1134 0.032944 0.097873 -0.015529 0.35527 0.032926 0.082573 -0.092832 0.14764 -0.068911 0.0032829 0.016265
1135 0.02849 0.070502 -0.012848 0.33943 0.015179 0.099412 -0.10623 0.10944 -0.029041 -0.014209 -0.033021
1136 0.019056 0.029122 -0.033057 0.34855 -0.016168 0.10238 -0.079607 0.023224 -0.065622 0.0019 -0.067646
1137 0.093422 0.00038178 -0.034225 0.44235 -0.010045 0.1253 -0.086669 -0.0059202 -0.036912 0.015189 -0.049322
1138 0.25589 -0.018319 -0.027894 0.39685 -0.006662 0.22959 -0.081912 0.00033592 -0.015813 -0.0052228 -0.060568
1139 0.26983 -0.0032089 -0.038622 0.30539 -0.024429 0.24325 -0.10888 -0.013688 0.17475 -0.033254 -0.065723
1140 0.21322 0.071871 -0.041401 0.23263 -0.0095459 0.29496 -0.11708 -0.0011518 0.31779 -0.041816 -0.068789
1141 0.14697 0.17446 -0.027 0.21839 -0.015353 0.25357 -0.10374 -0.0076756 0.33169 -0.022377 -0.063734
1142 0.10309 0.1764 -0.027128 0.24407 -0.01269 0.18347 -0.10964 -0.0066094 0.36359 -0.033358 -0.07833
1143 0.078368 0.10695 0.034443 0.48685 -0.014687 0.13094 -0.13039 -0.013533 0.41511 -0.04226 -0.090356
1144 0.071614 0.041569 0.22468 0.55982 -0.0077338 0.080045 -0.11676 -0.015387 0.26652 -0.060051 -0.073071
1145 0.06487 0.018649 0.28028 0.5303 -0.018251 0.048304 -0.092988 -0.007111 0.15586 -0.059353 -0.094257
1146 0.071936 0.020069 0.2606 0.54603 -0.0091877 0.045794 -0.09691 0.0075552 0.1254 -0.031564 -0.074013
1147 0.047732 -0.028532 0.14387 0.43693 -0.057755 0.0056129 -0.13879 0.19493 0.040022 -0.059706 -0.10588
1148 0.061018 -0.0033919 0.08731 0.52724 -0.046032 -0.0017579 -0.15289 0.31473 0.049811 -0.063877 -0.096914
1149 0.043314 -0.0094222 0.038732 0.51175 -0.045509 0.018941 -0.13135 0.26247 0.043891 -0.063098 -0.097979
1150 0.05421 -0.012533 0.044133 0.53888 -0.044256 -0.0085894 -0.14313 0.30776 0.07621 -0.04331 -0.077715
1151 0.052006 0.038967 0.031515 0.59554 -0.026512 0.0070398 -0.12582 0.26842 0.063919 -0.063981 -0.089241
1152 0.070982 0.13095 0.055576 0.58566 -0.027269 -0.022441 -0.13701 0.097712 0.046849 -0.024653 -0.089016
1153 0.061668 0.1796 0.046717 0.57108 -0.0093464 -0.014452 -0.13121 0.070308 0.029708 0.26567 -0.11906
1154 0.033174 0.13383 0.027269 0.55725 -0.029223 -0.061282 -0.13289 0.020354 0.016818 0.29771 -0.10319
1155 0.05697 0.071076 0.02911 0.56251 -0.0069603 -0.057383 -0.13037 0.032321 0.011847 0.36338 -0.099593
1156 0.040826 0.024125 0.045412 0.64228 -0.0024973 -0.042474 -0.16164 0.0083768 0.0062765 0.4359 -0.090029
1157 0.041752 0.031105 0.30895 0.65149 -0.016234 -0.040325 -0.15202 0.019573 0.0028059 0.26985 -0.096214
1158 0.035438 0.031345 0.36973 0.62104 -0.013691 -0.031955 -0.13873 0.067059 0.18333 0.15101 -0.10157
1159 0.028304 0.016744 0.29812 0.56924 -0.0019081 -0.048886 -0.15687 0.026545 0.30154 0.11433 -0.10553
1160 0.03741 0.013134 0.25597 0.54452 -0.059275 -0.061287 -0.15484 0.041151 0.31637 0.091286 -0.10206
1161 0.027146 0.015944 0.13942 0.52886 -0.050892 -0.062128 -0.14869 0.17333 0.33743 0.073875 -0.11028
1162 0.0076721 0.058483 0.0905 0.45817 -0.044799 -0.092548 -0.16219 0.2728 0.37666 0.034033 -0.11204
1163 0.021828 0.17734 0.091722 0.39665 0.038754 -0.064579 -0.17263 0.36789 0.34427 0.055822 -0.094578
1164 0.025294 0.20029 0.087903 0.37746 0.14046 -0.06999 -0.15155 0.33322 0.26447 0.05912 -0.076874
1165 0.01339 0.11217 0.064424 0.34059 0.13324 -0.037931 -0.16311 0.21327 0.18418 0.050459 -0.07946
1166 0.0068461 0.037712 0.059026 0.33746 0.12579 -0.067771 -0.17211 0.14628 0.096801 0.020957 -0.095795
1167 -0.012688 0.0074317 0.036407 0.29795 0.16457 -0.1113 -0.18195 0.049695 0.06157 0.001016 -0.083391
1168 -0.0099319 -0.0048086 0.040449 0.29568 0.10398 -0.11358 -0.20342 0.033581 0.042029 -0.014465 -0.11126
1169 0.0070441 0.015811 0.30577 0.31112 0.056232 -0.077224 -0.17836 0.087037 0.076309 -0.018517 -0.069572
1170 -0.01187 0.026641 0.32564 0.30078 0.033485 -0.092784 -0.16502 0.050023 0.072428 -0.016838 -0.090628
1171 -0.019884 0.03127 0.3702 0.3088 0.037498 -0.099655 -0.18583 0.21357 0.075668 -0.01148 -0.073123
1172 -0.016898 0.0019901 0.25954 0.24651 0.015341 -0.090286 -0.17556 0.29977 0.047697 0.24758 -0.11689
1173 -0.013872 0.01443 0.13586 0.2328 0.021374 -0.070517 -0.18584 0.41228 0.058997 0.2592 -0.10435
1174 -0.0093759 0.028999 0.13486 0.2465 0.050497 -0.068197 -0.15564 0.44008 0.083456 0.29345 -0.06866
1175 -0.00214 0.019649 0.095368 0.21764 0.036611 -0.029528 -0.1469 0.44636 0.064075 0.34688 -0.069516
1176 -0.019374 0.015619 0.07673 0.20942 0.038314 -0.068599 -0.17604 0.46221 0.040995 0.42086 -0.093631
1177 -0.012138 0.011978 0.092631 0.19176 0.031157 -0.02443 -0.17374 0.33999 0.021904 0.39706 -0.070707
1178 -0.022302 0.017038 0.064263 0.17109 0.01119 -0.04192 -0.19293 0.21513 -8.6424e-05 0.43878 -0.10595
1179 -0.018866 0.0092477 0.075004 0.18119 0.014783 -0.011431 -0.16125 0.15723 0.002453 0.49605 -0.088368
1180 -0.01453 0.074527 0.30839 0.20413 0.034776 0.10847 -0.1363 0.19978 0.136 0.58209 -0.073724
1181 -0.024204 0.16572 0.32917 0.17474 0.026359 0.11223 -0.18172 0.11851 0.26582 0.48123 -0.11198
1182 0.004242 0.23595 0.43422 0.19218 0.066972 0.15772 -0.14525 0.17019 0.336 0.61894 -0.053665
1183 -0.012322 0.22003 0.37794 0.14606 0.048495 0.18957 -0.15855 0.31126 0.40798 0.62107 -0.10083
1184 0.19731 0.14017 0.25213 0.14745 0.030848 0.19385 -0.15952 0.44623 0.30263 0.6375 -0.080756
1185 0.26228 0.062356 0.16527 0.12493 0.053061 0.17113 -0.14109 0.43253 0.18026 0.662 -0.087332
1186 0.28771 0.032045 0.14672 0.11157 0.057584 0.081614 -0.15427 0.48826 0.1265 0.62682 -0.10453
1187 0.24289 0.027705 0.1239 0.10804 0.030067 0.054273 -0.15918 0.46339 0.086648 0.70256 -0.072473
1188 0.15748 0.0063047 0.10963 0.11056 0.04085 -0.017258 -0.1616 0.4891 0.095708 0.74488 -0.11781
1189 0.11527 0.023844 0.12756 0.09976 0.057643 0.0059613 -0.17489 0.54254 0.079567 0.78758 -0.10559
1190 0.05873 0.027274 0.23935 0.1029 0.058886 -0.033029 -0.18828 0.42656 0.092607 0.77119 -0.09997
1191 0.044106 0.0070737 0.39425 0.083383 0.022489 -0.06959 -0.1777 0.47821 0.055366 0.63687 -0.10522
1192 0.033062 0.0049633 0.43147 0.083044 0.0047323 -0.067391 -0.19108 0.48931 0.052345 0.5336 -0.12507
1193 0.046948 0.014123 0.43023 0.076785 0.018325 -0.054852 -0.19243 0.494 0.078875 0.43659 -0.10734
1194 0.059134 0.023823 0.3225 0.085547 0.022128 -0.050332 -0.15635 0.54565 0.10068 0.44254 -0.10587
1195 0.03643 0.023092 0.22633 0.061338 0.0086914 -0.045503 -0.16016 0.5218 0.20716 0.38187 -0.092958
1196 0.089186 0.031092 0.1995 0.07549 6.4421e-05 -0.012614 -0.17363 0.52175 0.39755 0.40453 -0.10665
1197 0.26526 0.017332 0.18258 0.060921 -0.0072025 -0.026175 -0.19254 0.54135 0.38301 0.38387 -0.09833
1198 0.29275 0.012301 0.1617 0.041283 0.10039 0.026285 -0.17241 0.46184 0.38398 0.3483 -0.093955
1199 0.29966 0.034381 0.18549 0.060654 0.22395 0.056894 -0.14613 0.47861 0.44007 0.60034 -0.055421
1200 0.22033 0.010441 0.26499 0.038235 0.27374 0.026963 -0.18411 0.44358 0.27635 0.66974 -0.077187
1201 0.13896 0.02128 0.46013 0.058907 0.27901 -0.016438 -0.16656 0.3426 0.18927 0.73748 -0.078182
1202 0.098302 0.00705 0.50757 0.051748 0.30558 -0.00041846 -0.14655 0.32734 0.16152 0.68099 -0.074208
1203 0.080538 0.0062197 0.43593 0.02505 0.22857 -0.026419 -0.18913 0.28414 0.096269 0.68359 -0.063693
1204 0.079144 0.027809 0.36341 0.052221 0.1946 0.00064004 -0.15699 0.336 0.17558 0.60346 -0.069919
1205 0.0811 0.006959 0.26102 0.016592 0.10592 -0.019741 -0.20695 0.29722 0.11608 0.44993 -0.047345
1206 0.066436 0.0029387 0.21534 -0.0010561 0.070105 -0.032161 -0.20567 0.28126 0.13355 0.36179 -0.05809
1207 0.073962 0.0069483 0.19969 -0.0056347 0.050208 -0.026072 -0.19095 0.32711 0.11729 0.38889 -0.069456
1208 0.072258 0.005688 0.20848 -0.0013733 0.048071 -0.053013 -0.19417 0.42465 0.096006 0.32163 -0.065552
1209 0.10317 0.0068076 0.1932 -0.0011919 0.066444 -0.029174 -0.17582 0.45635 0.13545 0.3214 -0.073707
1210 0.28021 -0.0032027 0.4596 -0.0047604 0.066757 -0.072154 -0.20188 0.33428 0.090845 0.30273 -0.080243
1211 0.27507 -0.010243 0.50215 -0.016939 0.03959 -0.062585 -0.19919 0.29477 0.075744 0.29705 -0.078379
1212 0.26723 -0.025353 0.51531 -0.025228 0.052373 -0.068436 -0.22784 0.25595 0.049894 0.25542 -0.098914
1213 0.19483 0.0087863 0.62387 -0.00051619 0.060956 -0.054367 -0.17552 0.26554 0.11408 0.25277 -0.06115
1214 0.14804 -0.013794 0.42103 -0.026245 0.0087092 -0.061477 -0.20043 0.26656 0.086592 0.23122 -0.070145
1215 0.10746 -0.031954 0.30187 -0.028833 0.0031622 -0.062998 -0.22153 0.20308 0.026482 0.23393 -0.10136
1216 0.098956 -0.020975 0.2635 -0.025212 0.011465 -0.036649 -0.19873 0.2018 0.016641 0.22105 -0.096487
1217 0.089952 -0.017645 0.23007 -0.035501 0.036398 -0.03962 -0.19928 0.23518 0.077881 0.3919 -0.088132
1218 0.088238 -0.044255 0.20416 -0.054479 0.029501 -0.05618 -0.19433 0.19104 0.03882 0.54113 -0.12431
1219 0.077094 -0.038146 0.22491 -0.054858 0.029964 -0.022831 -0.1926 0.19024 0.06712 0.58291 -0.10842
1220 0.07472 -0.038096 0.21991 -0.049786 0.018057 -0.068572 -0.18537 0.14696 0.014369 0.57609 -0.094569
1221 0.27379 -0.0052264 0.52272 -0.018105 0.07159 -0.015193 -0.19344 0.16966 0.080508 0.65348 -0.082475
1222 0.33794 -0.024347 0.52899 -0.035943 0.048484 0.080797 -0.18581 0.17613 0.060148 0.45242 -0.07344
1223 0.33297 -0.019047 0.51404 -0.027402 0.029757 0.094796 -0.19349 0.22575 0.044267 0.36665 -0.082836
1224 0.29555 -0.026077 0.55334 -0.043431 0.05648 0.18601 -0.17679 0.21945 0.28717 0.30813 -0.10247
1225 0.21202 -0.036488 0.37101 -0.055209 0.0064126 0.17473 -0.19662 0.19579 0.41708 0.30159 -0.092367
1226 0.13132 -0.020228 0.26888 -0.056458 0.0086957 0.13686 -0.19689 0.18267 0.46079 0.25152 -0.097143
1227 0.11546 -0.047188 0.24481 -0.079306 -0.019441 -0.017697 -0.22423 0.15486 0.33985 0.24776 -0.10002
1228 0.13 -0.020379 0.24903 -0.057375 0.012332 0.015912 -0.18175 0.17951 0.44625 0.23668 -0.097264
1229 0.11964 -0.039339 0.23868 -0.073964 -0.0016652 -0.041389 -0.22086 0.16768 0.39773 0.21151 -0.10081
1230 0.10443 -0.042149 0.23223 -0.071232 -0.019102 -0.042059 -0.1906 0.12604 0.22609 0.19943 -0.10341
1231 0.10357 -0.05079 0.4539 -0.064521 0.050241 -0.01994 -0.2016 0.11977 0.15894 0.21064 -0.062611
1232 0.097132 -0.03825 0.52766 -0.062919 0.15558 -0.071501 -0.21176 0.17952 0.1567 0.17633 -0.088117
1233 0.10545 -0.056 0.55327 -0.066458 0.20484 -0.038842 -0.18606 0.19741 0.16469 0.15014 -0.093542
1234 0.21347 -0.061801 0.44748 -0.069876 0.17824 -0.041372 -0.17519 0.18637 0.15079 0.16325 -0.088798
1235 0.34517 -0.041691 0.3625 -0.078495 0.2387 -0.044313 -0.20115 0.16429 0.17014 0.16667 -0.067674
1236 0.28675 -0.040351 0.2726 -0.093694 0.17542 -0.070554 -0.20404 0.11196 0.10686 0.15456 -0.10909
1237 0.26353 -0.031552 0.29065 -0.056832 0.15774 -0.029725 -0.17539 0.11967 0.11617 0.12601 -0.091595
1238 0.18851 -0.054022 0.23679 -0.11137 0.097262 -0.080005 -0.20323 0.094082 0.10345 0.11112 -0.081191
1239 0.13082 -0.062672 0.21979 -0.10651 0.050215 -0.077316 -0.18815 0.066008 0.087278 0.046084 -0.096756
1240 0.12211 -0.041163 0.25905 -0.085798 0.079968 -0.056497 -0.13889 0.12115 0.33013 0.089892 -0.078382
1241 0.12669 -0.047673 0.2428 -0.089547 0.056531 -0.064608 -0.1479 0.10213 0.41217 0.077461 -0.075547
1242 0.10739 -0.057433 0.47173 -0.082935 0.042494 -0.077539 -0.17098 0.086506 0.44384 -0.0066804 -0.11334
1243 0.099508 -0.048054 0.55341 -0.10211 0.097117 -0.059649 -0.13239 0.096153 0.38407 0.043468 -0.11218
1244 0.098254 -0.024384 0.55946 -0.081122 0.1655 -0.08462 -0.11923 0.075689 0.45908 0.051017 -0.095234
1245 0.1147 -0.037804 0.40905 -0.092901 0.20206 -0.087811 -0.11726 0.108 0.57135 0.044105 -0.09526
1246 0.091616 -0.058055 0.2925 -0.11746 0.21124 -0.065652 -0.16917 0.083401 0.55469 -0.013976 -0.096816
1247 0.10334 -0.033575 0.2669 -0.098578 0.17781 -0.077562 -0.16706 0.067157 0.67596 -0.0029475 -0.090211
1248 0.083878 -0.044395 0.24432 -0.097267 0.12699 -0.087213 -0.16532 0.067843 0.60185 0.020441 -0.1171
1249 0.088724 -0.045516 0.23063 -0.11955 0.11857 -0.065114 -0.18955 0.08915 0.61244 -0.03311 -0.096152
1250 0.0791 -0.049586 0.23343 -0.10882 0.069009 -0.077995 -0.15292 0.066826 0.76065 -0.023282 -0.083788
1251 0.077046 -0.038526 0.23785 -0.11202 0.068652 -0.034065 -0.18633 0.045862 0.71197 -0.024893 -0.10649
1252 0.066342 -0.046747 0.19862 -0.13405 0.071645 -0.040106 -0.20087 0.044988 0.70579 -0.025835 -0.11347
1253 0.073818 -0.049937 0.20954 -0.13416 0.042208 -0.061317 -0.16515 0.040374 0.69189 -0.055916 -0.095355
1254 0.069954 -0.044607 0.39468 -0.11939 0.044441 -0.082898 -0.21616 0.02015 0.69333 -0.089507 -0.11922
1255 0.07217 -0.031228 0.4815 -0.10203 0.089114 -0.068068 -0.17737 0.11273 0.85777 -0.025889 -0.098866
1256 0.045686 -0.050418 0.48059 -0.14543 0.14009 -0.090789 -0.20773 0.0045227 0.75863 -0.0737 -0.13273
1257 0.064062 0.12315 0.40259 -0.11259 0.26905 -0.05388 -0.19233 0.077419 0.81811 -0.047652 -0.10851
1258 0.041688 0.20722 0.30164 -0.13442 0.24337 -0.094391 -0.20008 0.018025 0.72734 -0.075213 -0.095563
1259 0.061614 0.1798 0.25231 -0.11685 0.25833 -0.091051 -0.19577 0.056711 0.64025 -0.065845 -0.084139
1260 0.0367 0.20007 0.2061 -0.15359 0.20884 -0.12776 -0.20037 -0.046293 0.44266 -0.091626 -0.10669
1261 0.039926 0.09475 0.22435 -0.11558 0.27137 -0.1087 -0.17391 0.032943 0.42211 -0.071847 -0.08527
1262 0.047692 0.01654 0.17748 -0.13581 0.17708 -0.12435 -0.19521 0.01712 0.41717 -0.073639 -0.1182
1263 0.025458 0.0052195 0.1895 -0.13149 0.13814 -0.14807 -0.19975 0.013756 0.38916 -0.09646 -0.11023
1264 0.041894 0.0028492 0.19225 -0.11723 0.11902 -0.12403 -0.19978 0.002492 0.4093 -0.11974 -0.10586
1265 0.0356 -0.0056611 0.1804 -0.12939 0.1041 -0.11222 -0.18432 0.047778 0.58455 -0.094763 -0.098923
1266 0.030616 0.0058085 0.17346 -0.12665 0.097527 -0.13844 -0.19266 0.058484 0.75154 -0.12976 -0.075068
1267 0.0060516 -0.014432 0.15154 -0.15754 0.06023 -0.14642 -0.17793 0.02668 0.68784 -0.12455 -0.086214
1268 0.042178 0.018798 0.16845 -0.11878 0.085893 -0.10392 -0.18168 0.042937 0.73823 -0.11945 -0.093159
1269 0.011234 0.017938 0.13754 -0.13455 0.064466 -0.12266 -0.21053 0.0055728 0.75385 -0.14519 -0.091495
1270 -0.0069704 0.13111 0.14539 -0.14869 0.15004 -0.10232 -0.21271 -0.033551 0.61306 -0.12711 -0.12148
1271 0.0014756 0.20614 0.1295 -0.15989 0.21203 -0.09799 -0.22291 -0.0065249 0.52825 -0.15633 -0.092096
1272 0.018412 0.23141 0.14555 -0.1305 0.24571 -0.088681 -0.19756 0.020631 0.49191 -0.10872 -0.070412
1273 0.0099675 0.15249 0.12367 -0.13797 0.22258 -0.095312 -0.21617 -0.00043261 0.3947 -0.12989 -0.0013576
1274 0.0036135 0.053496 0.12022 -0.16002 0.22279 -0.10251 -0.20634 0.0080835 0.43477 -0.14305 0.0080168
1275 0.01023 0.044106 0.14853 -0.1198 0.31156 -0.073553 -0.17755 0.06247 0.44723 -0.12825 0.011481
1276 -0.010914 -0.0057648 0.11416 -0.15908 0.27671 -0.12238 -0.24996 -0.018814 0.38532 -0.1521 -0.019874
1277 0.0016015 0.021485 0.087463 -0.14923 0.27284 -0.10143 -0.20516 0.010342 0.67774 -0.17873 -0.03686
1278 -0.00050248 -0.0040655 0.097384 -0.14799 0.30997 -0.098806 -0.20851 -0.0038218 0.69291 -0.17102 -0.070196
1279 -0.021106 0.018294 0.092815 -0.14479 0.29701 0.041074 -0.2071 -0.031506 0.72722 -0.15859 -0.071991
1280 0.0086595 0.030234 0.094177 -0.12706 0.35537 0.12122 -0.18884 0.038931 0.69652 -0.14476 -0.049067
1281 0.011366 0.13208 0.10757 -0.12277 0.33858 0.15003 -0.19293 0.0069867 0.596 -0.17627 -0.064163
1282 -0.021849 0.23078 0.09055 -0.13021 0.36803 0.14046 -0.19981 0.00073282 0.48202 -0.16975 -0.059588
1283 0.0011075 0.25983 0.095191 -0.12464 0.38772 0.12513 -0.19094 -0.023311 0.40396 -0.16912 -0.047284
1284 -0.020537 0.21086 0.072812 -0.13475 0.36709 0.051 -0.12422 -0.017075 0.40431 -0.17296 -0.063759
1285 -0.011971 0.13181 0.078904 -0.1266 0.39602 -0.014141 -0.11992 -0.022489 0.37553 -0.16585 -0.092405
1286 0.0010255 0.083432 0.067945 -0.12737 0.40916 -0.023402 -0.073977 0.013287 0.4299 -0.17229 -0.078381
1287 -0.0061285 0.060401 0.043967 -0.13734 0.41528 -0.039922 -0.08327 0.019124 0.41447 -0.17733 -0.046566
1288 -0.018943 0.032461 0.041838 -0.14188 0.42947 -0.055363 -0.089582 -0.02692 0.41262 -0.16812 -0.083452
1289 -0.025327 0.034081 0.02797 -0.14305 0.39678 -0.084094 -0.096504 -0.0052641 0.63368 -0.18494 -0.042248
1290 -0.00026054 0.05681 0.074151 -0.14229 0.41647 -0.044495 -0.040217 0.048672 0.68016 -0.13197 -0.040853
1291 -0.030675 0.07507 0.043002 -0.14562 0.41684 -0.074365 -0.089399 0.014178 0.67548 -0.17539 -0.041099
1292 -0.016529 0.19781 0.024484 -0.14514 0.37443 -0.077316 -0.086601 0.0073844 0.66196 -0.18842 -0.062195
1293 -0.018893 0.29221 0.050415 -0.14525 0.44497 -0.052667 -0.037724 0.0016006 0.61745 -0.14914 -0.01324
1294 -0.039807 0.24976 0.024697 -0.13905 0.4048 -0.073188 0.025624 0.0077267 0.43103 -0.16702 -0.057476
1295 -0.022851 0.19847 0.016758 -0.14396 0.41388 -0.094548 0.084182 -0.014727 0.41874 -0.1666 -0.071101
1296 -0.036515 0.090908 0.017069 -0.16035 0.39192 -0.12616 -0.0054508 -0.008341 0.38794 -0.17189 -0.078967
1297 -0.047819 0.072838 0.0069808 -0.16682 0.35788 -0.11878 -0.0055131 -0.043785 0.31654 -0.19371 -0.077213
1298 -0.031853 0.058358 -0.0010078 -0.17128 0.41573 -0.097421 -0.063455 -0.020459 0.36251 -0.20843 -0.072058
1299 -0.046997 0.051907 -0.0086463 -0.16574 0.39776 -0.10432 -0.089368 0.0033975 0.34964 -0.2115 -0.078474
1300 -0.021121 0.067357 0.010975 -0.14001 0.41715 -0.066962 -0.07816 0.019744 0.39968 -0.16453 -0.06599
1301 -0.036825 0.055697 0.0079065 -0.15192 0.42096 -0.071803 -0.081982 -0.0030902 0.35938 -0.18476 -0.066415
1302 -0.054729 0.047006 -0.032332 -0.15475 0.37038 -0.12569 -0.11098 -0.041914 0.31317 -0.20247 -0.091961
1303 -0.030283 0.16882 0.012629 -0.1457 0.3925 -0.10103 -0.10616 -0.0049878 0.33535 -0.21577 -0.080246
1304 -0.037537 0.25831 -0.011649 -0.15324 0.42807 -0.071925 -0.064589 -0.015382 0.29257 -0.19236 -0.089442
1305 -0.030051 0.29842 -0.0079279 -0.15498 0.39384 -0.045456 0.074528 -0.0070155 0.30521 -0.1963 -0.055808
1306 -0.045595 0.28697 -0.0097065 -0.16136 0.36307 0.035373 0.1309 -0.012299 0.25862 -0.1639 -0.060053
1307 -0.020029 0.21583 -0.001085 -0.13611 0.33861 0.1903 0.14168 0.016177 0.31387 -0.19363 -0.048629
1308 -0.036873 0.13232 -0.021964 -0.1557 0.27631 0.2046 0.064451 0.004853 0.27683 -0.22506 -0.080945
1309 -0.054457 0.082304 -0.037802 -0.15308 0.26788 0.19485 -0.024851 -0.022801 0.25607 -0.18571 -0.08153
1310 -0.049351 0.064854 -0.038571 -0.16517 0.23643 0.15383 -0.043133 -0.044995 0.22529 -0.24223 -0.10904
1311 -0.041065 0.077463 -0.027759 -0.15699 0.25153 0.14614 -0.018606 0.021401 0.27511 -0.19459 -0.086422
1312 -0.053419 0.058973 -0.038688 -0.15188 0.22811 0.10603 0.0042519 -0.038792 0.20365 -0.22833 -0.082957
1313 -0.037873 0.074773 -0.065777 -0.16312 0.21936 0.11978 0.07826 -0.029686 0.20884 -0.20616 -0.063043
1314 -0.049337 0.065962 -0.074245 -0.185 0.23764 0.10618 0.16015 0.00032991 0.20238 -0.20191 -0.10556
1315 -0.038901 0.082932 -0.047434 -0.17934 0.21049 0.13769 0.125 -0.0079839 0.21522 -0.21071 -0.077954
1316 -0.060025 0.10966 -0.051792 -0.16187 0.21712 0.19097 0.030713 0.028002 0.19684 -0.19497 -0.09454
1317 -0.044639 0.23939 -0.049881 -0.18579 0.20019 0.1526 -0.03371 0.0026884 0.20814 -0.2131 -0.069535
1318 -0.062883 0.26391 -0.055779 -0.185 0.17273 0.21151 -0.017382 -0.024155 0.14188 -0.23406 -0.10062
1319 -0.067307 0.30402 -0.045098 -0.17574 0.17372 0.27183 -0.024884 -0.018559 0.15146 -0.24302 -0.083187
1320 -0.043131 0.32025 -0.035737 -0.15336 0.2127 0.34347 0.023273 0.054477 0.17143 -0.22465 -0.085012
1321 -0.061805 0.21582 -0.054635 -0.17284 0.14696 0.22522 -0.032139 -0.039527 0.11368 -0.23927 -0.092448
1322 -0.037109 0.14701 -0.077484 -0.18122 0.16544 0.17397 -0.014261 -0.023391 0.1403 -0.22151 -0.086423
1323 -0.060573 0.12568 -0.076742 -0.18148 0.15914 0.13585 0.0060362 -0.018115 0.15842 -0.2114 -0.092839
1324 -0.053857 0.10852 -0.062311 -0.17409 0.16787 0.07474 0.14542 0.032322 0.15965 -0.23933 -0.084525
1325 -0.057241 0.092349 -0.07916 -0.18497 0.12317 0.011719 0.16793 -0.0031723 0.1153 -0.22229 -0.07365
1326 -0.077255 0.092548 -0.078628 -0.18757 0.13144 -0.0074216 0.18543 -0.042706 0.13224 -0.2347 -0.084936
1327 -0.067389 0.10274 -0.058287 -0.18161 0.12118 -0.0041123 0.21747 0.01457 0.12802 -0.25403 -0.083482
1328 -0.075993 0.10603 -0.086675 -0.19466 0.10136 -0.036223 0.028794 0.012236 0.071896 -0.27089 -0.032637
1329 -0.067287 0.090067 -0.086334 -0.19151 0.094499 -0.029954 0.00053214 0.23379 0.10577 -0.27737 0.042417
1330 -0.064181 0.10096 -0.081853 -0.18123 0.094102 -0.034575 0.02701 0.30281 0.087964 -0.25435 0.041812
1331 -0.071955 0.12532 -0.071241 -0.17408 0.10184 -0.026255 0.0058675 0.18237 0.091944 -0.2487 0.031906
1332 -0.072309 0.15207 -0.08688 -0.19644 0.087988 -0.033666 -0.028325 0.089111 0.064763 -0.24364 -0.05521
1333 -0.063043 0.30318 -0.061268 -0.16528 0.11758 -0.050577 -0.018547 0.052307 0.11877 -0.26633 -0.026095
1334 -0.067757 0.3379 -0.053857 -0.17452 0.12479 -0.034528 0.0071405 0.073243 0.080482 -0.26562 -0.042541
1335 -0.063171 0.34011 -0.066415 -0.17286 0.057607 -0.053248 -0.041942 0.013939 0.076511 -0.27707 -0.035367
1336 -0.056515 0.27732 -0.086284 -0.1726 0.09403 -0.035169 -0.015184 0.090435 0.096871 -0.24781 -0.041522
1337 -0.077179 0.15516 -0.10199 -0.17393 0.048133 -0.09093 -0.057187 0.020372 0.0495 -0.26866 -0.068318
1338 -0.090633 0.10509 -0.086411 -0.18845 0.078326 -0.091661 -0.037749 0.010038 0.05754 -0.27395 -0.028804
1339 -0.085677 0.077774 -0.12159 -0.20263 0.063939 -0.10298 -0.081021 -0.010186 0.026499 -0.26542 -0.038629
1340 -0.071051 0.10576 -0.087008 -0.17545 0.074092 -0.093242 -0.063494 -0.00074995 0.026598 -0.2328 -0.050705
1341 -0.098675 0.073303 -0.12792 -0.19699 0.034286 -0.12011 -0.083626 -0.036814 -0.010492 -0.29326 -0.06894
1342 -0.050969 0.089103 -0.096516 -0.17795 0.073119 -0.086184 -0.054278 0.016582 0.011207 -0.26645 -0.055096
1343 -0.054353 0.098893 -0.086684 -0.17786 0.058962 -0.092254 -0.073151 0.031259 0.040877 -0.24504 -0.056602
1344 -0.072577 0.074092 -0.10742 -0.20538 0.045055 -0.12297 -0.067553 -0.0089653 0.027016 -0.075905 -0.077977
1345 -0.064891 0.088082 -0.093361 -0.17996 0.068718 -0.098346 -0.059905 0.016151 0.014576 -0.092237 -0.057933
1346 -0.066335 0.10375 -0.11369 -0.17617 0.059381 -0.10142 -0.073308 0.011767 0.003325 -0.015768 -0.070399
1347 -0.065979 0.10254 -0.10668 -0.1847 0.028254 -0.10059 -0.08946 -0.037357 -0.029466 -0.13508 -0.063854
1348 -0.073213 0.10322 -0.1181 -0.17455 0.032207 -0.11658 -0.12133 -0.024831 -0.015016 -0.17072 -0.0735
1349 -0.072337 0.077721 -0.10553 -0.18327 0.02014 -0.12526 -0.13768 -0.017185 -0.016217 -0.20599 -0.082855
1350 -0.080941 0.07483 -0.13646 -0.18626 0.0085129 -0.14251 -0.14034 -0.053478 -0.066957 -0.21339 -0.092991
1351 -0.075505 0.0661 -0.12483 -0.18839 0.0093359 -0.12299 -0.11873 -0.010262 -0.022668 -0.21494 -0.10559
1352 -0.065239 0.06465 -0.12215 -0.17824 0.030049 -0.11171 -0.091902 0.027844 -0.025969 -0.17515 -0.062822
1353 -0.071533 0.084499 -0.12467 -0.16797 0.018062 -0.1238 -0.13918 -0.04279 -0.057309 -0.20296 -0.089648
1354 -0.068887 0.051509 -0.12303 -0.17335 0.056305 -0.020023 -0.12536 -0.017304 -0.0554 -0.11994 -0.087544
1355 -0.070861 0.062569 -0.11619 -0.17919 0.074238 0.11145 -0.11591 -0.022438 -0.02217 0.028419 -0.054739
1356 -0.065005 0.033098 -0.13277 -0.17712 0.029691 0.14238 -0.10818 -0.0077614 -0.034751 0.038188 -0.098975
1357 -0.067359 0.035588 -0.1285 -0.16998 0.055654 0.15273 -0.11145 0.0069448 -0.029351 0.022256 -0.08135
1358 -0.062743 0.038478 -0.090863 -0.14973 0.055517 0.1988 -0.082496 -0.013669 -0.018662 -0.075995 -0.068016
1359 -0.069017 0.033407 -0.12538 -0.16396 0.02833 0.14786 -0.12892 -0.019023 -0.070163 -0.16105 -0.097612
1360 -0.064441 0.030457 -0.11127 -0.15539 0.028563 0.22135 -0.12363 0.019253 -0.030203 -0.15527 -0.070077
1361 -0.079445 0.019987 -0.14025 -0.17675 0.014746 0.21063 -0.12257 -0.0080806 -0.040294 -0.19279 -0.10805
1362 -0.069039 0.019056 -0.11022 -0.16048 0.033309 0.25546 -0.11937 0.0047855 -0.034854 -0.1653 -0.11027
1363 -0.075963 0.017516 -0.13109 -0.17184 0.026032 0.26857 -0.11919 -0.021698 -0.053755 -0.17808 -0.069024
1364 -0.072097 0.023726 -0.12133 -0.1725 0.017425 0.27659 -0.14369 -0.0078921 -0.061576 -0.19879 -0.08422
1365 -0.078571 0.019765 -0.12446 -0.17298 0.037489 0.23586 -0.12295 0.009534 -0.083506 -0.15935 -0.11066
1366 -0.082195 0.011895 -0.16239 -0.18631 0.011752 0.23213 -0.15159 -0.02953 -0.057457 -0.051786 -0.11767
1367 -0.093619 0.0092247 -0.12762 -0.17336 0.032485 0.22549 -0.17515 0.033796 -0.075157 0.0061422 -0.094697
1368 -0.074613 0.010874 -0.13959 -0.17492 0.016318 0.21039 -0.1236 0.22863 -0.049058 0.046841 -0.12013
1369 -0.081867 0.018144 -0.12485 -0.17136 0.058551 0.25944 -0.13551 0.32528 -0.069349 0.055289 -0.11932
1370 -0.099391 -0.0017063 -0.14605 -0.19318 0.036164 0.26631 -0.12802 0.30307 -0.094669 0.15357 -0.1246
1371 -0.092045 0.0028633 -0.15295 -0.19129 0.010957 0.32617 -0.14605 0.2039 -0.06278 -0.0021634 -0.096839
1372 -0.088109 0.010933 -0.12911 -0.17758 0.0078198 0.33915 -0.15007 0.10703 -0.08534 -0.086505 -0.098145
1373 -0.075033 0.012873 -0.14284 -0.19695 0.012133 0.35924 -0.15577 0.066653 -0.088111 -0.096176 -0.091011
1374 -0.091737 0.0085123 -0.15659 -0.18993 -0.015184 0.26064 -0.16228 0.062869 -0.074741 -0.11546 -0.10272
1375 -0.10158 -0.005468 -0.15571 -0.1939 -0.042481 0.21941 -0.13988 0.034066 -0.091132 -0.12761 -0.11998
1376 -0.089805 -0.0010583 -0.15733 -0.21505 -0.039548 0.19342 -0.1791 0.036202 -0.10282 -0.14319 -0.11568
1377 -0.073219 0.029541 -0.12937 -0.19122 0.009465 0.2398 -0.14719 0.057298 -0.1004 -0.079152 -0.11038
1378 -0.091403 0.016091 -0.13718 -0.18417 -0.0065819 0.26281 -0.12045 0.091434 -0.057314 0.16523 -0.10561
1379 -0.089107 8.0653e-05 -0.145 -0.19633 0.026981 0.35801 -0.13306 0.06805 -0.059334 0.28242 -0.10618
1380 -0.088551 0.0067003 -0.1564 -0.19476 0.022064 0.4015 -0.14579 0.033406 -0.10197 0.25252 -0.11796
1381 -0.086145 0.00332 -0.14908 -0.19355 -0.012993 0.32692 -0.14336 0.019193 -0.10846 0.22321 -0.11744
1382 -0.093699 0.01465 -0.14698 -0.18543 0.01618 0.31626 -0.13106 0.053759 -0.082146 0.31859 -0.10862
1383 -0.10179 0.011429 -0.12628 -0.18594 0.053433 0.33536 -0.15383 0.033545 -0.10869 0.35349 -0.10617
1384 -0.081107 0.035189 -0.12084 -0.18296 0.050136 0.2921 -0.1302 0.054211 -0.095267 0.53033 -0.11079
1385 -0.095111 -0.0035314 -0.15344 -0.20757 -0.020541 0.21874 -0.20506 -0.013703 -0.15121 0.32179 -0.11757
1386 -0.084805 0.012818 -0.13151 -0.18012 0.037622 0.17413 -0.15575 0.041793 -0.094679 0.42371 -0.12084
1387 -0.094029 0.005628 -0.15091 -0.19324 0.021005 0.10906 -0.13221 0.03705 -0.1197 0.37282 -0.11742
1388 -0.098173 0.015078 -0.11363 -0.20097 0.035838 0.16299 -0.17229 0.030926 -0.09484 0.44729 -0.10081
1389 -0.081127 -0.0001827 -0.13508 -0.19449 0.010742 0.1514 -0.14982 0.035602 -0.08993 0.4895 -0.089861
1390 -0.072811 0.020477 -0.12411 -0.19475 0.027125 0.13452 -0.14961 0.059248 -0.087571 0.43153 -0.10085
1391 -0.11808 -0.0089434 -0.15755 -0.2168 0.0076276 0.07353 -0.17375 -0.039256 -0.12962 0.40352 -0.12565
1392 -0.091509 0.0065263 -0.13494 -0.19733 0.030251 0.083829 -0.15086 0.23573 -0.10017 0.46841 -0.10199
1393 -0.090123 0.008196 -0.14011 -0.19172 0.022974 0.085718 -0.18671 0.29875 -0.14145 0.50691 -0.11363
1394 -0.090477 0.0079356 -0.13616 -0.19209 0.0038267 0.073587 -0.16508 0.28545 -0.15497 0.5015 -0.097499
1395 -0.1034 0.0052153 -0.094321 -0.17284 0.04905 0.086167 -0.16159 0.30989 -0.13632 0.48425 -0.096194
1396 -0.077635 0.008815 0.0056607 -0.1652 0.070183 0.050886 -0.14035 0.23455 -0.095414 0.52709 -0.07227
1397 -0.091549 -0.0044054 0.098632 -0.16749 0.040746 0.046975 -0.17656 0.12265 -0.14121 0.47273 -0.12351
1398 -0.097023 0.020394 0.16043 -0.096774 0.067049 0.031144 -0.13941 0.097647 -0.13137 0.48543 -0.11036
1399 -0.075807 -0.0022661 0.077725 0.082267 0.041412 0.054304 -0.17292 0.056483 -0.15727 0.45932 -0.077427
1400 -0.10778 -0.031036 -0.024854 0.089139 0.006775 0.031353 -0.19186 0.05324 -0.1715 0.56078 -0.11158
1401 -0.072225 -0.0038967 -0.042672 0.21887 0.051688 0.047452 -0.16811 0.065966 -0.15367 0.62185 -0.10159
1402 -0.10326 -0.020147 -0.10448 -0.055659 0.0014311 0.081651 -0.20317 0.043252 -0.17864 0.58756 -0.10917
1403 0.10092 -0.00076739 -0.067909 -0.086607 0.036454 0.23532 -0.14307 0.090408 -0.1096 0.53996 -0.074829
1404 0.21451 -0.0033877 -0.10213 -0.10538 0.012517 0.24249 -0.16114 0.098474 -0.17478 0.50477 -0.086775
1405 0.15764 -0.016108 -0.084647 -0.12176 -0.02898 0.24691 -0.18064 0.25449 -0.1719 0.41743 -0.089501
1406 0.13666 -0.015198 -0.092615 -0.12081 -0.0060168 0.25628 -0.18051 0.40164 -0.13897 0.34109 -0.058106
1407 0.056641 -0.033039 -0.10205 -0.12507 -0.019814 0.23065 -0.14584 0.47716 -0.14438 0.28322 -0.045612
1408 -0.015643 -0.038549 -0.1181 -0.14799 -0.062001 0.17487 -0.18516 0.28735 -0.17675 0.27016 0.0032224
1409 -0.025307 -0.028839 -0.099861 -0.13557 -0.056628 0.16089 -0.20197 0.12057 -0.1513 0.25348 0.055767
1410 -0.043971 -0.05063 -0.11058 -0.15511 -0.049745 0.13004 -0.17707 0.14103 -0.14922 0.23617 0.072611
1411 -0.031955 -0.02622 -0.089868 -0.14355 -0.044412 0.13057 -0.189 0.12596 -0.14639 0.16925 0.094655
1412 -0.046159 -0.02472 -0.096717 -0.14839 -0.044559 0.19622 -0.19338 0.11177 -0.17529 0.1993 0.09491
1413 -0.044493 -0.039661 -0.12123 -0.15067 -0.070575 0.28838 -0.2036 0.08962 -0.16197 0.18826 0.048154
1414 -0.024007 -0.040661 -0.10463 -0.14802 -0.048612 0.38634 -0.17368 0.088386 -0.14312 0.1687 0.013979
1415 -0.045781 -0.049791 -0.11722 -0.14808 -0.046489 0.31359 -0.18419 0.11949 -0.13365 0.18128 -0.019127
1416 -0.028075 -0.027182 -0.11685 -0.14836 -0.034946 0.27925 -0.041521 0.3329 -0.12683 0.17418 -0.020533
1417 -0.058899 -0.054032 -0.12546 -0.17404 -0.043413 0.22018 0.056977 0.39272 -0.12464 0.1587 -0.059948
1418 -0.030013 -0.017772 -0.089978 -0.15186 -0.02582 0.15955 0.073514 0.51827 -0.102 0.22001 -0.020464
1419 -0.043757 -0.030563 -0.12717 -0.17142 -0.045877 0.064529 0.042842 0.45874 -0.12273 0.12959 -0.0336
1420 -0.053031 -0.059493 -0.12412 -0.17571 -0.069814 0.050798 0.07024 0.39928 -0.15482 0.12985 -0.057215
1421 -0.040095 -0.044713 -0.12024 -0.1761 -0.086521 0.020517 -0.044033 0.4067 -0.14248 0.12017 -0.052831
1422 -0.046889 -0.037964 -0.11911 -0.17636 -0.037108 0.040146 -0.11197 0.28499 -0.12472 0.092794 -0.069446
1423 -0.058103 -0.060574 -0.13338 -0.17444 -0.086685 0.032356 -0.1057 0.2071 -0.15966 0.060633 -0.092192
1424 -0.060287 -0.039134 -0.14364 -0.17019 -0.048692 0.026865 -0.1329 0.19544 -0.15036 0.065771 -0.075818
1425 -0.065931 -0.059735 -0.14197 -0.17064 -0.074259 0.018854 -0.12525 0.16595 -0.13373 0.05695 -0.095023
1426 -0.060035 -0.047405 -0.11624 -0.17795 -0.054576 0.012063 -0.11817 0.22432 -0.12173 0.071029 -0.064049
1427 -0.041689 -0.052665 -0.12888 -0.1733 -0.038913 0.029673 -0.1075 0.31386 -0.13758 0.032347 -0.066745
1428 -0.035103 -0.051336 -0.12293 -0.17287 -0.04783 0.0063718 -0.16969 0.52428 -0.11384 0.040276 -0.07883
1429 -0.046147 -0.053736 -0.12868 -0.17072 -0.050257 0.004661 -0.15379 0.51557 -0.13646 0.0066643 -0.082776
1430 -0.070721 -0.072306 -0.15856 -0.18629 -0.10692 -0.04025 -0.15154 0.45322 -0.17653 -0.0060972 -0.097511
1431 -0.048195 -0.050537 -0.13107 -0.17285 -0.073411 -0.01811 -0.14424 0.43682 -0.1578 0.0080914 -0.10532
1432 -0.078349 -0.076197 -0.13066 -0.18484 -0.078288 -0.032031 -0.0092685 0.28102 -0.17869 -0.00598 -0.080133
1433 -0.043603 -0.023067 -0.10326 -0.13928 -0.064775 0.004938 0.079739 0.25166 -0.11188 0.0095486 -0.085558
1434 -0.070627 -0.055008 -0.13599 -0.17116 -0.090152 -0.029603 0.11621 0.26226 -0.1195 -0.040593 -0.10181
1435 -0.054341 -0.038838 -0.11391 -0.15999 -0.065079 0.016967 0.093544 0.28089 -0.13875 0.016906 -0.05232
1436 -0.063425 -0.026438 -0.11179 -0.16463 -0.073456 -0.052614 0.25278 0.34744 -0.18886 -0.026266 -0.067685
1437 -0.042349 -0.015089 -0.11945 -0.15293 -0.078772 -0.041265 0.26741 0.52002 -0.13626 -0.0068471 -0.081681
1438 -0.073993 -0.043939 -0.14387 -0.18756 -0.10124 -0.052796 0.10022 0.57148 -0.17575 -0.035489 -0.087177
1439 -0.077747 -0.053769 -0.1408 -0.18451 -0.096486 -0.057046 0.0059151 0.52814 -0.17887 -0.05259 -0.079012
1440 -0.084601 -0.06311 -0.14066 -0.16226 -0.11654 -0.067487 -0.055507 0.47555 -0.18378 -0.057241 -0.079658
1441 -0.055945 -0.04628 -0.12759 -0.18237 -0.08118 -0.062858 -0.04759 0.58085 -0.18682 -0.063423 -0.079793
1442 -0.068689 -0.03357 -0.1347 -0.17683 -0.085527 -0.077369 -0.028462 0.64492 -0.061361 -0.046214 -0.074089
1443 -0.068463 -0.029201 -0.12598 -0.16511 -0.086534 -0.084629 -0.053614 0.5917 -0.008452 -0.075716 -0.077025
1444 -0.086497 -0.054491 -0.11342 -0.19184 -0.1154 -0.10068 -0.062507 0.69378 0.019017 -0.12423 -0.08566
1445 -0.017081 -0.045811 0.10801 -0.16631 -0.10921 -0.10396 0.098171 0.63658 -0.040853 -0.094788 -0.10738
1446 0.20093 -0.031482 0.19898 -0.15743 -0.087905 -0.090292 0.17998 0.56224 -0.1011 -0.09638 -0.068942
1447 0.18707 -0.039132 0.11535 -0.15931 -0.10404 -0.10816 0.24581 0.60517 -0.16217 -0.070381 -0.094677
1448 0.15681 -0.043342 0.061004 -0.1819 -0.093589 -0.10439 0.26178 0.67063 -0.16279 -0.10011 -0.078313
1449 0.18158 -0.033403 -0.0085444 -0.17604 -0.091296 -0.11805 0.29973 0.71405 -0.12826 -0.11147 -0.087458
1450 0.16426 -0.043293 -0.053073 -0.18504 -0.10634 -0.097325 0.31974 0.62707 -0.15107 -0.099716 -0.080744
1451 0.084185 -0.048823 -0.070832 -0.17845 -0.09868 -0.11871 0.29479 0.51146 -0.15393 -0.098707 -0.09424
1452 0.048831 -0.034734 -0.0586 -0.16333 -0.080297 -0.10985 0.43803 0.52518 -0.10499 -0.081918 -0.069935
1453 0.0076366 -0.054774 -0.063609 -0.17191 -0.097514 -0.095647 0.44561 0.46559 -0.11929 -0.09741 -0.097291
1454 0.0023326 -0.059434 -0.053677 -0.17816 -0.10113 -0.10386 0.34504 0.41722 -0.15103 -0.12952 -0.084547
1455 -0.0086914 -0.068445 -0.066126 -0.18841 -0.12661 -0.13029 0.39171 0.50913 -0.17745 -0.11572 -0.10653
1456 0.0014346 -0.046205 0.11246 -0.14559 0.016035 -0.066389 0.49688 0.82633 -0.10272 -0.12421 -0.075878
1457 -0.0086194 -0.064005 0.2117 -0.080221 0.020788 -0.11604 0.48889 0.72093 -0.15751 -0.14093 -0.10294
1458 -0.012803 -0.051596 0.22066 0.090351 0.014111 -0.099291 0.4624 0.66933 -0.17324 -0.12002 -0.12475
1459 -0.012197 -0.060876 0.26727 0.10693 0.11609 -0.1091 0.59705 0.60189 -0.14305 -0.12044 -0.095095
1460 -0.0084514 0.040393 0.13347 0.24413 0.026128 -0.052112 0.55365 0.53373 -0.14578 -0.12229 -0.06647
1461 -0.021925 0.13886 0.022563 0.18736 -0.044869 -0.083213 0.55752 0.41359 -0.18547 -0.19048 -0.059026
1462 0.00075057 0.19382 0.029114 0.063356 -0.018636 4.626e-05 0.60799 0.43435 -0.14275 -0.13921 0.026308
1463 0.017557 0.18851 0.015465 -0.018242 -0.022813 0.091476 0.65637 0.44415 -0.12967 -0.13011 0.041213
1464 0.0042326 0.15801 -0.017033 -0.048771 -0.05503 0.10448 0.69125 0.54156 -0.15454 -0.12855 0.066177
1465 -0.018851 0.064522 -0.00016183 -0.055519 -0.057577 0.16588 0.73139 0.66458 -0.11442 -0.11453 0.044561
1466 -0.022535 0.0045915 -0.01231 -0.067918 -0.039564 0.077363 0.75237 0.69826 -0.14369 -0.11553 0.074856
1467 -0.027299 -0.020769 -0.028659 -0.085057 -0.075601 0.020493 0.71588 0.63926 -0.15995 -0.17344 0.05063
1468 -0.024323 -0.025999 -0.0085276 -0.087285 -0.091528 -0.056998 0.73288 0.50012 -0.17202 -0.15904 0.057105
1469 -0.0060975 -0.01457 -0.0055762 -0.081244 -0.091385 -0.063299 0.71917 0.40297 -0.19244 -0.11695 0.088299
1470 -0.024921 -0.025 0.14799 -0.071492 -0.067482 -0.05485 0.75446 0.43212 -0.17198 -0.15641 0.093213
1471 -0.012685 0.01451 0.22323 -0.082731 -0.061449 -0.0606 0.77051 0.38494 -0.038518 -0.14533 0.12055
1472 -0.024219 0.17172 0.26853 -0.076929 -0.038376 -0.055311 0.76244 0.41824 0.042591 -0.12724 0.092772
1473 -0.026673 0.23938 0.25606 -0.078678 -0.085863 -0.052962 0.75914 0.38999 0.07054 -0.14798 0.13972
1474 -0.060147 0.2421 0.10941 -0.11206 -0.07442 -0.042273 0.77951 0.35668 -0.0367 -0.1708 0.10222
1475 -0.028331 0.27025 0.064082 -0.082905 -0.052577 -0.036504 0.85123 0.3701 -0.080641 -0.17057 0.16046
1476 -0.016385 0.25384 0.034724 -0.093024 -0.082444 -0.055704 0.77751 0.31712 -0.12574 -0.16458 0.12415
1477 -0.03324 0.24887 0.0071351 -0.10134 -0.090431 -0.069545 0.79794 0.35543 -0.12699 -0.16462 0.12852
1478 -0.024074 0.13365 0.022727 -0.10662 -0.10729 -0.078346 0.78499 0.31546 -0.12874 -0.1717 0.13024
1479 -0.033308 0.067617 0.00012795 -0.10484 -0.11194 -0.073287 0.8361 0.33239 -0.13875 -0.16955 0.14207
1480 0.053888 0.074227 0.0041294 -0.11589 -0.088892 -0.095737 0.80241 0.28136 -0.16052 -0.19469 0.12779
1481 0.22165 0.059466 0.11311 -0.087827 -0.057759 -0.058478 0.87235 0.31939 -0.14291 -0.19234 0.16484
1482 0.27755 0.056616 0.27124 -0.077385 -0.076246 -0.098679 0.80776 0.26014 -0.15887 -0.20816 0.14047
1483 0.24328 0.061066 0.32472 -0.064504 -0.076293 -0.05794 0.83967 0.3097 -0.13898 -0.1964 0.14348
1484 0.22902 0.061115 0.28508 -0.084392 -0.081059 -0.08352 0.82514 0.25294 -0.1556 -0.20248 0.17776
1485 0.15173 0.24487 0.24791 -0.059521 -0.067546 -0.071281 0.87938 0.26375 -0.129 -0.2066 0.16969
1486 0.063364 0.3116 0.17344 -0.08652 -0.078933 -0.062172 0.78501 0.28105 -0.042187 -0.18932 0.18953
1487 0.05811 0.31702 0.13666 -0.082908 -0.06045 -0.042123 0.77504 0.31343 0.059482 -0.20796 0.17182
1488 0.055026 0.30406 0.094231 -0.057457 -0.080737 -0.060693 0.67077 0.25707 0.075762 -0.2184 0.15977
1489 0.030682 0.3059 0.070542 0.25234 -0.084394 -0.10053 0.57801 0.18945 0.087751 -0.23537 0.20619
1490 0.047968 0.34087 0.10269 0.2834 -0.069881 -0.056915 0.55721 0.2257 0.05743 -0.21338 0.16814
1491 0.038564 0.35331 0.34637 0.31541 -0.058958 -0.080516 0.56468 0.2466 0.00035987 -0.21352 0.1808
1492 0.03023 0.36459 0.41051 0.37343 -0.061635 -0.10411 0.52374 0.227 -0.071221 -0.19905 0.17096
1493 0.018976 0.38544 0.39049 0.1275 -0.082102 -0.11157 0.49303 0.22222 -0.049981 -0.21683 0.15037
1494 0.018812 0.38815 0.37789 0.030422 -0.055389 -0.1133 0.51272 0.19041 -0.067772 -0.19706 0.14252
1495 0.014398 0.34674 0.30127 0.0097131 -0.088266 -0.1638 0.39127 0.16284 -0.097422 -0.24166 0.16292
1496 0.0082644 0.35071 0.21546 -2.5486e-05 0.074927 -0.10926 0.43995 0.21397 -0.065303 -0.19833 0.20717
1497 0.0038104 0.27422 0.12369 -0.0080441 0.06284 -0.16508 0.37527 0.19128 -0.091574 -0.2424 0.1701
1498 0.023726 0.29465 0.15823 0.0019773 0.086603 -0.10794 0.41827 0.17948 -0.063234 -0.19712 0.21667
1499 0.019432 0.32674 0.12449 -0.0074712 0.111 -0.096582 0.40636 0.20727 0.024815 -0.20597 0.19247
1500 0.015218 0.41853 0.11967 -0.01268 0.0073392 -0.10413 0.38387 0.17789 0.11951 -0.20845 0.20109
1501 0.026504 0.45982 0.32239 0.069932 0.010142 -0.11683 0.3758 0.18223 0.15793 -0.2089 0.19622
1502 0.02179 0.44205 0.47554 0.27971 -0.0058647 -0.10467 0.33243 0.18619 0.082113 -0.21123 0.19691
1503 0.025616 0.4459 0.46079 0.35359 -0.021632 -0.11745 0.30913 0.1528 0.00089283 -0.20467 0.21949
1504 0.019092 0.46491 0.46471 0.43488 -0.017369 -0.1179 0.29556 0.15075 -0.017248 -0.22043 0.20246
1505 0.020818 0.45598 0.51365 0.41549 -0.034746 -0.11154 0.27396 0.14901 -0.039698 -0.2233 0.19254
1506 -0.0062357 0.43819 0.50952 0.20696 -0.042113 -0.13914 0.24049 0.11202 -0.063189 -0.22882 0.15647
1507 0.09404 0.49307 0.5516 0.14615 -0.01654 -0.10977 0.23286 0.10779 -0.04923 -0.21615 0.22261
1508 0.29712 0.49746 0.51259 0.092982 -0.031856 -0.11217 0.22356 0.13918 -0.04437 -0.18334 0.24094
1509 0.31381 0.45562 0.35587 0.079353 -0.076463 -0.15256 0.19736 0.1074 -0.073721 -0.23518 0.20641
1510 0.30362 0.48395 0.26586 0.1837 -0.04762 -0.1134 0.17984 0.10651 -0.073751 -0.22745 0.33277
1511 0.27251 0.47368 0.23493 0.36048 -0.049997 -0.14395 0.18429 0.092103 0.080948 -0.20158 0.381
1512 0.17054 0.48149 0.21687 0.44837 -0.051034 -0.090731 0.15859 0.15398 0.23523 -0.25936 0.36645
1513 0.095466 0.5109 0.2396 0.53312 -0.043221 0.018478 0.15519 0.13651 0.20598 -0.21921 0.39293
1514 0.080002 0.49045 0.23931 0.47948 -0.050158 0.076887 0.13677 0.12329 0.27421 -0.25634 0.37512
1515 0.063748 0.50723 0.47421 0.32689 -0.051775 0.087156 0.12613 0.11662 0.19069 -0.22175 0.35784
1516 0.052204 0.50897 0.52658 0.21859 -0.026792 0.047526 0.12374 0.075504 0.013245 -0.053279 0.29267
1517 0.04119 0.50784 0.48352 0.15969 -0.033129 -0.057815 0.10949 0.0894 -0.016735 0.012819 0.22091
1518 0.058296 0.53405 0.514 0.17776 -0.0082461 -0.078456 0.13505 0.097356 -0.005436 0.12097 0.19297
1519 0.054752 0.5256 0.39231 0.14268 -0.003263 -0.091547 0.076778 0.088973 -0.026227 -0.054713 0.19554
1520 0.063848 0.52677 0.28793 0.10481 0.07579 -0.099257 0.095926 0.079739 -0.015007 -0.12966 0.16297
1521 0.084394 0.56935 0.29431 0.2166 0.16181 -0.10398 0.094284 0.13129 0.036372 -0.1687 0.16172
1522 0.30963 0.56686 0.28792 0.49455 0.16755 -0.1108 0.072711 0.089531 0.0018617 -0.14531 0.16527
1523 0.35755 0.55414 0.26434 0.50453 0.15044 -0.11303 0.041849 0.10141 0.17619 -0.17821 0.16597
1524 0.31391 0.55767 0.41027 0.53707 0.21564 -0.13384 0.038817 0.092913 0.23352 -0.21482 0.13872
1525 0.30357 0.5524 0.49635 0.47999 0.080905 -0.15643 0.029154 0.061619 0.26865 -0.21118 0.12452
1526 0.27014 0.58088 0.52209 0.36372 0.037538 -0.11033 0.013732 0.057106 0.36999 -0.18777 0.15742
1527 0.18826 0.59141 0.5054 0.261 0.00033132 -0.1511 0.02634 0.068042 0.36619 -0.20024 0.15767
1528 0.14259 0.53846 0.42824 0.20655 -0.00042564 -0.17228 -0.028133 0.073438 0.41781 -0.18464 0.13474
1529 0.11585 0.47668 0.33648 0.19555 -0.050733 -0.18939 -0.040085 0.015164 0.25434 -0.18242 0.1182
1530 0.12777 0.49376 0.27374 0.18281 -0.0026396 -0.1449 -0.0048575 0.09459 0.1771 -0.20238 0.12376
1531 0.1097 0.50842 0.26333 0.21979 -0.027517 -0.1366 0.03178 0.073946 0.11058 -0.21464 0.12518
1532 0.09297 0.52362 0.25398 0.49784 -0.016853 -0.17398 -0.019082 0.047013 0.088576 -0.23632 0.096114
1533 0.083766 0.52194 0.26331 0.53502 -0.0349 -0.19453 -0.040925 0.028349 0.038795 -0.25624 0.074269
1534 0.10487 0.53266 0.53463 0.59317 0.020863 -0.17179 -0.046897 0.043625 0.042455 -0.25006 0.10579
1535 0.091928 0.53467 0.58172 0.57546 0.16615 -0.14574 -0.0085792 0.032651 0.053844 -0.042526 0.099087
1536 0.074204 0.50229 0.52222 0.66173 0.18025 -0.18053 -0.038352 0.049737 0.075753 -0.023608 0.062252
1537 0.26288 0.51134 0.50464 0.57626 0.21611 -0.1425 0.0015861 0.099823 0.28248 0.12091 0.082756
1538 0.36938 0.49446 0.40167 0.41802 0.25317 -0.1453 -0.036676 0.07262 0.35737 0.13951 0.09725
1539 0.38827 0.49187 0.32924 0.3456 0.24688 -0.13448 -0.0030785 0.099416 0.44178 0.14588 0.082665
1540 0.37217 0.44132 0.28064 0.28989 0.23392 -0.18203 -0.048331 0.028382 0.43579 -0.042533 0.078259
1541 0.32485 0.4125 0.24336 0.27319 0.18423 -0.17004 -0.066913 0.032768 0.3531 -0.12682 0.069764
1542 0.26362 0.39191 0.26042 0.37242 0.17254 -0.14768 -0.044716 0.072104 0.24608 -0.12562 0.070898
1543 0.17962 0.37879 0.28561 0.63485 0.12379 -0.16434 -0.067758 0.08278 0.17262 -0.11938 0.086552
1544 0.14071 0.34918 0.42864 0.63458 0.086373 -0.17296 -0.07962 0.029976 0.10987 -0.14541 0.053397
1545 0.13152 0.35926 0.53599 0.66597 0.084426 -0.19116 -0.064423 0.065613 0.17185 -0.1202 0.067441
1546 0.13194 0.32779 0.4882 0.69441 0.041459 -0.16921 -0.077975 0.042379 0.10963 -0.11735 0.063315
1547 0.11395 0.32046 0.47775 0.53115 0.075002 -0.16495 -0.11415 0.067635 0.12458 -0.18922 0.03387
1548 0.10319 0.2972 0.34785 0.36238 0.082275 -0.1772 -0.09895 0.021851 0.070786 -0.021575 0.046934
1549 0.13417 0.25446 0.26078 0.28534 0.19634 -0.17839 -0.11321 0.2255 0.13802 0.19658 0.047569
1550 0.39247 0.3071 0.27187 0.31391 0.31382 -0.12003 -0.099664 0.27285 0.35632 0.26077 0.080533
1551 0.36298 0.27364 0.2272 0.2984 0.26346 -0.1751 -0.098537 0.20878 0.3547 0.26243 0.055487
1552 0.42653 0.307 0.25809 0.30006 0.30767 -0.10757 -0.071059 0.14512 0.48697 0.3617 0.10072
1553 0.37524 0.24682 0.22559 0.25813 0.30652 -0.16286 -0.13781 0.084482 0.50553 0.18796 0.048866
1554 0.28786 0.27921 0.42106 0.28 0.3191 -0.16483 -0.10649 0.070548 0.42386 0.054757 0.03837
1555 0.23913 0.27638 0.49138 0.29559 0.30037 -0.1532 -0.1231 0.056854 0.2979 -0.0047645 0.071255
1556 0.1842 0.28357 0.52465 0.35925 0.32979 -0.14102 -0.13069 0.0515 0.19597 -0.028956 0.051249
1557 0.1477 0.27908 0.36255 0.53448 0.33848 -0.11262 -0.088871 0.070427 0.19969 -0.030457 0.021354
1558 0.13961 0.26885 0.25015 0.51116 0.33259 -0.038296 -0.16791 -0.0028973 0.10881 -0.050959 0.012428
1559 0.14795 0.29376 0.26121 0.52641 0.38542 0.040733 -0.16124 0.044559 0.12573 -0.0173 0.036152
1560 0.14041 0.25401 0.23456 0.3488 0.41373 0.061823 -0.14478 0.026735 0.10479 0.30058 0.028967
1561 0.13607 0.19826 0.19684 0.26269 0.38028 0.050242 -0.15566 0.015001 0.083559 0.35743 0.036981
1562 0.22151 0.20957 0.20142 0.23369 0.41797 0.068281 -0.15031 0.043027 0.12274 0.38096 0.015155
1563 0.37967 0.18918 0.18018 0.23685 0.39253 -0.03117 -0.11624 0.079324 0.11031 0.39406 0.01805
1564 0.41432 0.19336 0.36453 0.22319 0.46157 -0.05977 -0.14443 0.01866 0.088197 0.38388 0.034474
1565 0.44895 0.21888 0.437 0.25925 0.50669 -0.071341 -0.11845 0.043386 0.12448 0.32093 0.036108
1566 0.40584 0.19945 0.40524 0.23762 0.49227 -0.10612 -0.1354 -0.004808 0.094746 0.18455 0.054773
1567 0.42397 0.1789 0.32588 0.21622 0.45545 -0.11284 -0.17591 -0.0066718 0.059085 0.10993 0.057217
1568 0.46387 0.1533 0.23027 0.18925 0.44755 -0.1187 -0.13654 0.0090043 0.046465 0.096427 0.033482
1569 0.38932 0.1613 0.2123 0.18921 0.418 -0.1388 -0.15949 -0.0026495 0.070034 0.11283 0.040076
1570 0.28082 0.15788 0.1831 0.19048 0.43721 -0.14091 -0.16358 0.031487 0.059604 0.062704 0.01092
1571 0.21724 0.16489 0.19713 0.16915 0.43255 -0.11187 -0.15486 0.012743 0.086573 0.059063 0.0040147
1572 0.17995 0.14617 0.16396 0.14537 0.41372 -0.15042 -0.12541 0.0043089 0.076812 0.034201 0.012279
1573 0.17236 0.12268 0.1374 0.12728 0.43618 -0.13078 -0.095648 -0.013735 0.28117 0.14952 0.0069134
1574 0.19701 0.16627 0.2399 0.16223 0.55203 -0.075568 -0.02042 0.029331 0.44847 0.39648 0.029598
1575 0.17957 0.15047 0.36482 0.16055 0.54041 -0.096989 -0.034143 0.016197 0.44973 0.36851 0.017222
1576 0.17164 0.11865 0.35991 0.12245 0.52702 -0.10394 0.14424 0.054454 0.46198 0.46754 -0.0015435
1577 0.17904 0.1382 0.33693 0.10689 0.5272 -0.07556 -0.019657 0.0437 0.44478 0.51378 -0.0066091
1578 0.17551 0.13964 0.2349 0.11597 0.48377 -0.092141 -0.05188 0.0098959 0.30602 0.41884 0.0019653
1579 0.155 0.10528 0.16139 0.096802 0.48635 -0.1065 -0.096822 -0.013858 0.16083 0.35348 -0.02812
1580 0.15192 0.12087 0.17247 0.087013 0.48458 -0.12496 -0.13615 0.0012382 0.12681 0.19294 0.003574
1581 0.16085 0.098533 0.15429 0.061205 0.48082 -0.16248 -0.15514 0.025184 0.1252 0.15183 0.017808
1582 0.16127 0.12429 0.16827 0.075606 0.47339 -0.11676 -0.10279 0.057451 0.14894 0.18285 0.017993
1583 0.15593 0.13575 0.17731 0.084688 0.51936 -0.13333 -0.13822 0.023377 0.13898 0.146 0.016097
1584 0.15686 0.14257 0.17752 0.072099 0.50607 -0.14671 -0.099664 0.038633 0.087275 0.10571 0.021512
1585 0.11767 0.12329 0.21064 0.071941 0.47606 -0.11233 -0.13507 -0.034551 0.084885 0.14454 -0.014804
1586 0.11748 0.11255 0.36211 0.060182 0.48303 -0.16701 -0.11999 -0.0027248 0.068104 0.43957 -0.0064698
1587 0.13056 0.10758 0.36897 0.053553 0.5297 -0.14613 -0.12739 -0.017249 0.069644 0.57666 0.010535
1588 0.094756 0.12515 0.27788 0.038325 0.46427 -0.18796 -0.1578 -0.040173 0.015873 0.58013 -0.009431
1589 0.11141 0.11684 0.20343 0.036136 0.45251 -0.14909 -0.13129 -0.0012763 0.070162 0.6269 0.021723
1590 0.083708 0.09878 0.12266 0.020948 0.46082 -0.15424 -0.12906 0.01131 0.054452 0.64889 -0.012202
1591 0.10776 0.09297 0.17815 0.021749 0.47658 -0.12504 -0.13117 -0.017544 0.059841 0.75836 -0.0050479
1592 0.09704 0.10416 0.13588 0.02347 0.43987 -0.13481 -0.1468 0.017422 0.033731 0.74828 0.0017565
1593 0.093076 0.062989 0.13229 0.019952 0.41683 -0.11399 -0.1281 0.011408 0.06734 0.75701 0.0022108
1594 0.060882 0.053329 0.10669 0.019153 0.38036 -0.15481 -0.17192 -0.014606 0.036789 0.75341 -0.0083048
1595 0.059868 0.071878 0.11847 0.020715 0.33827 -0.15004 -0.172 0.00063061 0.020019 0.79395 0.0014596
1596 0.065644 0.065408 0.098833 0.010996 0.33953 -0.16563 -0.1509 -0.013273 0.0020582 0.76913 -0.015676
1597 0.0514 0.051288 0.090245 -0.0012225 0.33125 -0.085965 -0.1919 -0.032847 -0.00035235 0.78938 -0.017342
1598 0.056366 0.047847 0.11975 0.0017789 0.32802 -0.027116 -0.17322 -0.025621 -0.026873 0.69763 -0.040767
1599 0.053252 0.051927 0.085547 -0.01325 0.30964 0.016683 -0.19886 -0.083055 0.0040565 0.7764 -0.024143
1600 0.085618 0.045837 0.088669 0.0041418 0.31587 0.0011826 -0.16229 -0.025619 -0.014394 0.77585 0.0050614
1601 0.29705 0.062446 0.09747 -0.0011768 0.35158 0.043292 -0.1419 0.0093676 0.022965 0.85214 -0.011914
1602 0.34516 0.034286 0.084062 -0.0043554 0.31991 -0.031039 -0.14104 0.012104 -0.0036753 0.81178 -0.0027298
1603 0.32561 0.021936 0.068183 -0.037344 0.29004 -0.10854 -0.019958 -0.08596 -0.059276 0.84227 -0.021175
1604 0.25836 0.018085 0.044305 -0.031053 0.24967 -0.16468 0.02098 -0.050304 -0.043796 0.77784 -0.037741
1605 0.23275 0.035945 0.094156 -0.024751 0.26067 -0.12894 -0.10059 0.0024022 0.002163 0.80267 -0.059387
1606 0.10566 0.024255 0.064457 -0.05474 0.24566 -0.16959 -0.14044 -0.043052 -0.038098 0.82641 -0.030312
1607 0.10827 0.044274 0.062109 -0.025648 0.25067 -0.1537 -0.14309 -0.020565 -0.032788 0.80043 -0.001268
1608 0.087036 0.045664 0.05749 -0.054577 0.25743 -0.11698 -0.12914 -0.012059 -0.014279 0.88222 0.11376
1609 0.090522 0.032374 0.049402 -0.036605 0.2532 -0.12159 -0.15609 -0.044413 -0.066989 0.89427 0.20142
1610 0.10209 0.0092532 0.035503 -0.060344 0.2344 -0.17048 -0.168 -0.024667 -0.05468 0.8752 0.25239
1611 0.070314 -0.011267 0.0040944 -0.084003 0.19648 -0.19811 -0.15845 -0.093611 -0.076291 0.90269 0.25187
1612 0.06767 0.0088225 0.0057258 -0.074741 0.20245 -0.16123 -0.1436 -0.043185 -0.055721 0.79063 0.090464
1613 0.078766 0.023522 0.023247 -0.06133 0.22376 -0.20143 -0.12671 -0.034379 -0.053402 0.83454 0.023668
1614 0.080772 0.015442 0.021049 -0.078018 0.20808 -0.16502 -0.19295 -0.055442 -0.067092 0.86594 0.038313
1615 0.063378 0.017112 0.01173 -0.062217 0.20818 -0.15377 -0.19771 -0.075506 -0.084763 0.89491 0.026077
1616 0.050154 -0.018239 -0.011669 -0.082596 0.19231 -0.18443 -0.18694 -0.06613 -0.086783 0.66783 0.016531
1617 0.08028 0.0047009 0.034233 -0.054954 0.17162 -0.15667 -0.16668 -0.025294 -0.055774 0.62151 0.016856
1618 0.046006 -0.023099 -0.010616 -0.095253 0.14174 -0.159 -0.19069 -0.062338 -0.092335 0.5462 -0.02642
1619 0.037052 -0.0243 -0.029434 -0.10232 0.1326 -0.17746 -0.17544 -0.048302 -0.073525 0.50392 0.0027045
1620 0.046268 -0.02556 -0.0023329 -0.0799 0.14591 -0.15421 -0.18123 -0.040075 -0.10845 0.51825 0.00020883
1621 0.054964 -0.02495 -0.013141 -0.084998 0.14291 -0.18087 -0.15555 -0.0067493 -0.048636 0.52761 -0.013817
1622 0.06091 -0.016621 -0.00022003 -0.084207 0.16381 -0.16045 0.0078375 -0.044533 -0.068767 0.48256 0.0073676
1623 0.050806 -0.0092811 -0.013819 -0.069906 0.1539 -0.19107 0.075505 -0.039807 -0.060418 0.50564 0.010652
1624 0.040672 -0.017311 -0.0076672 -0.057924 0.15022 -0.14999 0.022203 -0.045211 -0.070998 0.4927 -3.3692e-05
1625 0.030378 -0.031232 -0.0018958 0.13651 0.14173 -0.21365 0.11472 -0.033765 -0.085959 0.47313 -0.014879
1626 0.026964 -0.047892 -0.019014 0.24525 0.10935 -0.1868 -0.064142 0.096292 0.092581 0.43666 -0.049015
1627 0.01244 -0.057872 -0.027753 0.22001 0.10557 -0.17596 -0.10877 0.20021 0.22736 0.41623 -0.050901
1628 0.027976 -0.051983 -0.023752 0.30562 0.078269 -0.067418 -0.10173 0.26161 0.21908 0.35218 -0.010946
1629 0.020972 -0.066503 -0.03313 0.31868 0.080772 -0.020109 -0.15043 0.21405 0.27361 0.37033 -0.022672
1630 0.00022771 -0.054043 -0.0093687 0.3422 0.094505 0.03531 -0.11442 0.12276 0.20101 0.34581 -0.022147
1631 -0.0032463 -0.069084 -0.044147 0.23759 0.12715 0.073079 -0.11818 0.072832 0.072288 0.50355 -0.075663
1632 -0.0027103 -0.071794 -0.046866 0.093167 0.11048 0.12479 -0.1381 -0.0098315 -0.013783 0.53155 -0.039929
1633 0.010116 -0.068285 -0.045724 0.035638 0.12665 0.13488 -0.14894 0.0012846 -0.0049035 0.60984 -0.047424
1634 0.0057317 -0.049645 -0.034943 0.03476 0.11871 0.091847 -0.14026 0.035811 0.0076359 0.66392 -0.04784
1635 -0.013032 -0.067385 -0.055582 0.013831 0.1131 0.017096 -0.11467 0.020177 -0.048705 0.64022 -0.061496
1636 -0.0083663 -0.054316 -0.05669 0.0047727 0.081273 -0.096024 -0.16689 -0.045017 -0.025975 0.448 -0.083901
1637 -0.00098033 -0.061926 -0.063479 -0.010266 0.1027 -0.078805 -0.15453 0.040499 -0.048256 0.40772 -0.049347
1638 -0.0071443 -0.054556 -0.048977 0.017856 0.061489 -0.079776 -0.12494 0.034145 0.011394 0.35268 -0.058873
1639 -0.021948 -0.075677 -0.067486 -0.024303 0.065392 -0.11538 -0.12475 0.021012 -0.046107 0.35499 -0.062078
1640 -0.018312 -0.037017 -0.068475 -0.0022616 0.051625 -0.099117 -0.14938 0.027618 -0.026658 0.32635 -0.052974
1641 -0.022426 -0.074397 -0.070433 -0.04859 0.065018 -0.090678 -0.14524 0.028214 -0.056958 0.28147 -0.053609
1642 -0.03591 -0.087408 -0.10599 -0.036689 0.0082511 -0.12844 -0.17216 -0.02854 -0.053199 0.27462 -0.087705
1643 -0.026544 -0.069448 -0.0925 -0.049577 0.048054 -0.11677 -0.16926 0.028906 -0.057909 0.22922 -0.062801
1644 -0.0046284 -0.061548 -0.071109 -0.035246 0.032217 -0.13056 -0.15891 0.012232 -0.033 0.23528 -0.055446
1645 -0.051172 -0.086789 -0.086598 -0.060185 0.01487 -0.16744 -0.15899 -0.026881 -0.055311 0.1986 -0.069512
1646 -0.063576 -0.097489 -0.10441 -0.075683 0.027843 -0.1281 -0.19882 -0.063665 -0.083841 0.19153 -0.11158
1647 -0.04101 -0.069379 -0.11607 -0.085902 0.028546 -0.14732 -0.20753 0.0036409 -0.10654 0.20771 -0.076183
1648 -0.028704 -0.07504 -0.099463 -0.05464 0.025219 -0.15177 -0.16703 -0.009503 -0.071652 0.18234 -0.088129
1649 -0.027268 -0.06758 -0.080872 -0.070199 0.022142 -0.077524 -0.19117 -0.014747 0.12026 0.21305 -0.049154
1650 -0.048812 -0.08704 -0.09348 -0.076107 0.0078055 0.013185 -0.18806 -0.028811 0.22123 0.14819 -0.09308
1651 -0.040166 -0.076441 -0.11251 -0.095256 -0.0096915 0.10742 -0.04544 0.024236 0.18557 0.17274 -0.076586
1652 -0.04072 -0.071151 -0.075278 -0.071395 0.014352 0.13907 0.072507 0.20415 0.2656 0.17434 -0.067821
1653 -0.043724 -0.092691 -0.094136 -0.092593 0.014275 0.18384 0.045865 0.23275 0.26029 0.12416 -0.093067
1654 -0.039568 -0.086032 -0.085615 -0.091022 0.031238 0.16174 -0.0053772 0.21594 0.13117 0.11284 -0.085743
1655 -0.060412 -0.081622 -0.084753 -0.08258 -0.0046193 0.16717 -0.07859 0.31585 0.033804 0.11629 -0.090068
1656 -0.023806 -0.057792 -0.072062 -0.084479 0.019744 0.12203 -0.081842 0.17615 0.039583 0.10298 -0.063414
1657 -0.04402 -0.070853 -0.096751 -0.089358 -0.026403 0.09573 -0.15394 0.086072 0.00096244 0.073761 -0.070429
1658 -0.050984 -0.079843 -0.10589 -0.091756 -0.03233 0.13415 -0.16437 0.0066086 -0.043098 0.057179 -0.091755
1659 -0.059768 -0.097013 -0.10849 -0.097925 -0.0078271 0.18373 -0.14755 0.023655 -0.026529 0.034988 -0.072951
1660 -0.033802 -0.066684 -0.10333 -0.074373 0.015766 0.25114 -0.1216 0.073971 -0.0012793 0.038826 0.0046436
1661 -0.053746 -0.084374 -0.10533 0.15314 -0.0090511 0.27239 -0.11131 0.074137 -0.02137 0.024495 0.094648
1662 -0.043 -0.093734 -0.11544 0.24895 -0.009838 0.25086 -0.13495 0.23476 -0.02519 0.043604 0.098462
1663 -0.039974 -0.073265 -0.099962 0.27382 -0.015025 0.25293 -0.13785 0.29303 -0.026811 0.010522 0.16854
1664 0.1929 -0.080075 -0.10032 0.26616 0.0048881 0.26212 -0.15884 0.37763 -0.022062 0.025831 0.1878
1665 0.24628 -0.089165 -0.10876 0.33406 -0.0072389 0.23057 -0.14596 0.3563 -0.027042 0.018679 0.22866
1666 0.31305 -0.090646 -0.10946 0.32074 -0.0095458 0.23912 -0.15347 0.36307 -0.059593 -0.069192 0.25855
1667 0.26783 -0.066706 -0.12897 0.26893 -0.014513 0.24371 -0.19207 0.237 -0.057373 -0.019573 0.22835
1668 0.25326 -0.082056 -0.12412 0.085878 -0.01571 0.26154 -0.15418 0.17583 -0.023084 -0.029325 0.12814
1669 0.097402 -0.088497 -0.12391 0.041269 -0.015197 0.34031 -0.18356 0.17548 -0.043745 -0.052686 0.064763
1670 0.043218 -0.083557 -0.12419 0.019121 -0.043864 0.31233 -0.17459 0.078453 -0.072425 -0.054328 0.090637
1671 0.040323 -0.074537 -0.11327 0.018042 -0.017171 0.3179 0.022293 0.11322 -0.057646 -0.024209 0.070132
1672 0.025989 -0.078178 -0.12651 0.034384 -0.0097376 0.33338 0.10257 0.36824 -0.026736 -0.026961 0.078296
1673 0.025905 -0.086778 -0.12972 0.0053951 -0.018715 0.25433 0.17496 0.44231 -0.064217 -0.023222 0.06431
1674 0.012131 -0.080738 -0.12677 0.017107 -0.057032 0.27293 0.18288 0.36541 -0.084278 -0.081403 0.19784
1675 0.013827 -0.084499 -0.13751 0.006448 -0.037748 0.31943 0.19005 0.3765 -0.067708 -0.019335 0.30078
1676 0.040663 -0.075479 -0.097234 0.028749 -0.0021654 0.35808 0.34269 0.28856 -0.035589 -0.023126 0.38722
1677 0.0084495 -0.10949 -0.13171 0.0070408 -0.031992 0.4117 0.13542 0.15673 -0.10717 -0.11777 0.34289
1678 0.025575 -0.07279 -0.13475 0.016622 -0.034919 0.39223 0.29926 0.15295 -0.07701 -0.068459 0.35715
1679 -0.0038185 -0.12165 -0.15808 -0.0055464 -0.058666 0.35894 0.33135 0.10381 -0.09592 -0.10051 0.32986
1680 -0.0058425 -0.10588 -0.13577 0.26531 -0.038123 0.32087 0.44323 0.14698 0.12019 -0.096862 0.37066
1681 0.015123 -0.10479 -0.14113 0.31415 -0.02162 0.31973 0.51035 0.37248 0.21719 -0.084173 0.41264
1682 0.25187 -0.092531 -0.13514 0.28157 -0.047837 0.30069 0.28482 0.35957 0.2708 -0.118 0.40546
1683 0.29691 -0.098031 -0.12583 0.22729 -0.023254 0.33408 0.59644 0.47418 0.34047 -0.068236 0.38432
1684 0.29817 -0.093432 -0.13542 0.070891 -0.036851 0.35475 0.62267 0.45078 0.32677 -0.10527 0.50842
1685 0.31111 -0.097452 -0.11922 0.027462 -0.040688 0.44662 0.5861 0.40726 0.20682 -0.098859 0.44161
1686 0.19813 -0.097372 -0.12712 -0.0040965 -0.051115 0.40786 0.6325 0.39558 0.097435 -0.08547 0.44931
1687 0.10431 -0.093223 -0.14401 -0.009625 -0.070452 0.33074 0.61078 0.46412 0.022705 -0.10947 0.48205
1688 0.069615 -0.099843 -0.15027 -0.012184 -0.061979 0.32912 0.6213 0.49096 0.030894 -0.1188 0.45716
1689 0.045401 -0.10514 -0.15381 -0.010512 -0.068666 0.34203 0.63375 0.55912 -0.013796 -0.12608 0.4936
1690 0.040707 -0.11309 -0.1454 -0.0044308 -0.068093 0.2989 0.69518 0.48169 0.035553 -0.12 0.47918
1691 0.038693 -0.13129 -0.15066 0.13245 -0.06773 0.27544 0.68258 0.4475 -0.0029175 -0.13689 0.54151
1692 0.026219 -0.11392 -0.16251 0.25009 -0.061807 0.27038 0.69079 0.47053 -0.013328 -0.17015 0.50472
1693 0.056635 -0.093745 -0.13148 0.35808 -0.027324 0.37909 0.70731 0.51193 0.21811 -0.11082 0.51669
1694 0.043161 -0.10365 -0.12761 0.38057 -0.029421 0.44478 0.76874 0.55767 0.31508 -0.1384 0.56474
1695 0.040537 -0.10439 -0.12662 0.39466 -0.081158 0.40978 0.74311 0.52556 0.4167 -0.16739 0.57993
1696 0.037943 -0.10862 -0.16823 0.37246 -0.048605 0.4272 0.75098 0.63075 0.43562 -0.15826 0.60223
1697 0.036399 -0.10767 -0.15017 0.46469 -0.038602 0.37701 0.80677 0.53492 0.35765 -0.16231 0.63997
1698 0.052255 -0.11587 -0.15604 0.4612 -0.052938 0.29648 0.79379 0.5403 0.41693 -0.1466 0.63745
1699 0.039841 -0.092877 -0.15682 0.54336 -0.048675 0.22339 0.76221 0.63161 0.32213 -0.20504 0.63154
1700 0.031407 -0.10545 -0.14194 0.55129 -0.044622 0.20561 0.76434 0.66151 0.17055 -0.16757 0.62795
1701 0.027963 -0.097177 -0.14213 0.60429 -0.062079 0.17101 0.84912 0.63226 0.13706 -0.14442 0.64803
1702 0.014219 -0.12751 -0.17002 0.39768 -0.062346 0.14194 0.73615 0.59087 0.054046 -0.19984 0.65335
1703 0.018515 -0.098098 -0.12626 0.2629 -0.062883 0.15277 0.82987 0.64383 0.11891 -0.13155 0.64692
1704 0.030331 -0.10297 -0.15105 0.21636 -0.05563 0.13357 0.76944 0.72009 0.12659 -0.16715 0.6313
1705 0.015447 -0.086989 -0.15077 0.18192 -0.063567 0.096744 0.81541 0.67284 0.111 -0.21384 0.69633
1706 0.039003 -0.085319 -0.14345 0.21262 -0.065624 0.13075 0.89225 0.66542 0.34775 -0.16068 0.66271
1707 -0.014661 -0.11887 -0.15908 0.18702 -0.076391 0.070402 0.87778 0.52167 0.37522 -0.2307 0.67377
1708 0.0072053 -0.11592 -0.15522 0.45507 -0.070618 0.081181 0.78844 0.7057 0.43872 -0.21794 0.70053
1709 -0.0029787 -0.10566 -0.15084 0.57684 -0.075565 0.043401 0.79502 0.65157 0.47668 -0.24485 0.6761
1710 0.0033073 -0.10782 -0.15524 0.58978 -0.075932 0.06524 0.87712 0.54263 0.47754 -0.20966 0.73275
1711 -0.0023167 -0.099021 -0.15866 0.60621 -0.065129 0.069279 0.86251 0.48424 0.56259 -0.207 0.69409
1712 0.0044593 -0.074891 -0.15199 0.61969 -0.076226 0.045528 0.80722 0.43513 0.50043 -0.22647 0.73218
1713 -0.019985 0.026109 -0.14913 0.61243 -0.098273 0.028728 0.87399 0.43381 0.64345 -0.20386 0.68723
1714 -0.026709 0.053038 -0.14423 0.70276 -0.06959 0.061047 0.83394 0.45006 0.52903 -0.18398 0.71596
1715 -0.026423 0.054588 -0.14746 0.65808 -0.082377 0.057966 0.82896 0.43272 0.32775 -0.21735 0.72203
1716 -0.029347 0.088078 -0.13014 0.68881 -0.081904 0.027035 0.7947 0.64061 0.21596 -0.24571 0.66812
1717 -0.0086007 0.10068 -0.13665 0.72656 -0.044991 0.057875 0.72334 0.68135 0.19466 -0.22787 0.68519
1718 -0.032725 0.083997 -0.14617 0.70349 -0.082368 0.14207 0.67405 0.66557 0.15249 -0.25097 0.67291
1719 -0.020359 0.11208 -0.13504 0.74199 -0.075965 0.19356 0.80286 0.46828 0.12998 -0.26037 0.67401
1720 -0.023083 0.13261 -0.13275 0.75432 -0.076922 0.23411 0.7852 0.37573 0.1439 -0.222 0.63305
1721 -0.042847 0.006326 -0.13444 0.75007 -0.074179 0.20249 0.68284 0.41179 0.1582 -0.23496 0.60631
1722 -0.044761 -0.021994 -0.12594 0.78329 -0.061015 0.17084 0.57053 0.42081 0.41858 -0.2477 0.54257
1723 -0.038675 -0.054705 -0.15147 0.77108 -0.090872 0.09524 0.52037 0.33751 0.45429 -0.26225 0.52277
1724 -0.025189 -0.045395 -0.13431 0.7993 -0.076639 0.035989 0.56209 0.42186 0.58745 -0.23475 0.56339
1725 -0.028083 -0.043365 -0.13338 0.75724 -0.080676 0.034529 0.52035 0.38573 0.54394 -0.23964 0.50164
1726 -0.032837 -0.058906 -0.13536 0.75297 -0.10346 -0.021832 0.48593 0.33826 0.50453 -0.26201 0.49327
1727 -0.065571 -0.071666 -0.16027 0.75146 -0.13189 -0.052263 0.42346 0.28285 0.48182 -0.2626 0.49347
1728 -0.058185 -0.056476 -0.18444 0.73075 -0.11311 -0.039804 0.42833 0.31655 0.54888 -0.28972 0.44567
1729 -0.044739 -0.044517 -0.14257 0.75915 -0.080884 -0.00034428 0.46159 0.3419 0.64721 -0.25997 0.45904
1730 -0.033323 -0.031247 -0.122 0.76062 -0.045841 -0.025155 0.45814 0.3327 0.49601 -0.2442 0.44492
1731 -0.028307 0.090903 -0.11206 0.72499 0.047912 0.015574 0.46148 0.37362 0.37801 -0.23307 0.43979
1732 -0.052071 0.14788 0.055465 0.72222 0.022055 0.0055635 0.37505 0.29222 0.26508 -0.26348 0.42524
1733 -0.042935 0.16286 0.11328 0.74379 0.020798 -0.046317 0.31061 0.28062 0.23968 -0.26567 0.39863
1734 -0.032179 0.15705 0.12884 0.74193 0.004661 -0.020228 0.32628 0.29948 0.27945 -0.25723 0.37951
1735 -0.026963 0.1356 0.03271 0.6637 -0.048146 -0.065289 0.27046 0.25176 0.20391 -0.29321 0.39614
1736 -0.069177 0.19192 -0.064409 0.7616 -0.069673 -0.01777 0.24025 0.24806 0.22181 -0.28752 0.32738
1737 -0.057551 0.2156 -0.072358 0.76688 -0.0615 -0.05314 0.27063 0.25745 0.22759 -0.28868 0.31061
1738 -0.051235 0.19882 -0.099896 0.66961 -0.066987 -0.024641 0.24873 0.2182 0.2379 -0.26201 0.4037
1739 -0.047119 0.26237 -0.074895 0.57655 -0.059524 -0.025092 0.20709 0.27645 0.36204 -0.27691 0.34076
1740 -0.063853 0.2602 -0.11428 0.48632 -0.092501 -0.044233 0.18674 0.2607 0.47708 -0.26967 0.29701
1741 -0.051097 0.23483 -0.092082 0.48562 -0.084208 -0.054503 0.19637 0.21279 0.51238 -0.29387 0.33747
1742 -0.046211 0.25732 -0.086361 0.48151 -0.10087 -0.054104 0.1728 0.22131 0.54803 -0.3026 0.32554
1743 -0.051285 0.29896 -0.075189 0.47396 -0.077662 0.091615 0.10607 0.18756 0.56891 -0.26825 0.29726
1744 -0.060979 0.33068 0.095182 0.49918 -0.090989 0.13188 0.1572 0.19916 0.48582 -0.28182 0.28435
1745 -0.050303 0.32083 0.17955 0.70535 -0.065566 0.12463 0.12464 0.20047 0.28447 -0.28696 0.28975
1746 -0.083267 0.30753 0.15924 0.68033 -0.078252 0.17549 0.091848 0.14476 0.22362 -0.31993 0.2387
1747 -0.053941 0.34291 0.2803 0.54892 -0.059919 0.17532 0.10441 0.17316 0.22334 -0.28173 0.2813
1748 -0.059675 0.33591 0.14729 0.47752 -0.087346 0.21267 0.12094 0.2001 0.23544 -0.25771 0.26834
1749 -0.072039 0.35764 0.037459 0.43073 -0.081393 0.076131 0.059331 0.1796 0.21232 -0.26987 0.24054
1750 -0.040423 0.36012 -0.012809 0.40685 -0.12979 -0.0040701 0.070698 0.15646 0.17066 -0.29814 0.23712
1751 0.18665 0.36584 -0.012658 0.39326 -0.087057 -0.0032608 0.072606 0.15023 0.19399 -0.29719 0.26214
1752 0.23533 0.34753 -0.046246 0.36661 -0.10472 -0.056182 0.036534 0.15245 0.16312 -0.29556 0.23745
1753 0.28333 0.38427 -0.036795 0.35449 -0.10164 -0.038942 0.056171 0.10995 0.13677 -0.32609 0.24628
1754 0.23933 0.37507 -0.013884 0.36493 -0.10604 -0.057813 0.028359 0.10158 0.14618 -0.31041 0.20723
1755 0.25205 0.40371 0.013208 0.34033 -0.11224 -0.072694 0.048837 0.19895 0.19976 -0.2903 0.20706
1756 0.22388 0.36905 0.20266 0.33062 -0.10915 -0.084445 -0.0094655 0.093652 0.13402 -0.31505 0.22437
1757 0.11509 0.41588 0.23816 0.33815 -0.095539 -0.081185 0.0080321 0.10659 0.14252 -0.31822 0.20395
1758 0.037715 0.39229 0.32255 0.29406 -0.074606 -0.095096 -0.0098502 0.092915 0.096813 -0.32612 0.1986
1759 0.027201 0.40632 0.24088 0.29297 -0.068303 -0.10286 0.035707 0.1517 0.14425 -0.30849 0.20124
1760 0.020007 0.44585 0.19607 0.29357 -0.06741 -0.10124 0.0093351 0.11125 0.12552 -0.29663 0.21764
1761 0.041323 0.465 0.1255 0.27642 -0.078217 -0.081098 0.061123 0.17163 0.19859 -0.28879 0.20744
1762 0.013699 0.4262 0.029608 0.21762 -0.095644 -0.12396 0.0017704 0.079839 0.079621 -0.34036 0.18896
1763 0.001575 0.41322 0.034099 0.20661 -0.12932 -0.13322 -0.0071319 0.081805 0.1135 -0.32396 0.17028
1764 0.016391 0.45479 0.027271 0.20115 -0.11374 -0.10169 -0.031224 0.10732 0.11096 -0.30869 0.20164
1765 0.002357 0.44019 0.042932 0.1923 -0.11153 -0.15274 -0.034167 0.044108 0.054109 -0.3181 0.13115
1766 0.008593 0.43252 0.31237 0.19898 -0.099692 -0.12951 -0.041849 0.085834 0.081618 -0.28795 0.15851
1767 0.18375 0.43743 0.36496 0.17916 -0.121 -0.16537 -0.082951 0.01309 0.011838 -0.34229 0.15107
1768 0.29226 0.43654 0.4414 0.19081 -0.096126 -0.14097 -0.028164 0.063696 0.042867 -0.34784 0.15626
1769 0.3194 0.45027 0.3705 0.18947 -0.10884 -0.13885 -0.080506 0.029412 0.063497 -0.34036 0.14409
1770 0.32547 0.46542 0.4542 0.2069 -0.073229 -0.11613 0.0094817 0.11265 0.090936 -0.30823 0.15518
1771 0.34918 0.43559 0.45342 0.13223 -0.087786 -0.14436 -0.097461 0.10445 0.045986 -0.311 0.16099
1772 0.33626 0.44667 0.4972 0.14605 -0.10676 -0.12061 -0.071353 0.050041 0.061345 -0.33319 0.13365
1773 0.30213 0.5067 0.55687 0.15335 -0.06466 -0.089687 -0.046475 0.15526 0.10845 -0.19534 0.10236
1774 0.16867 0.46943 0.46313 0.14149 -0.064647 -0.14185 -0.069728 0.097043 0.041394 -0.17362 0.12039
1775 0.10431 0.38569 0.45349 0.1047 -0.093464 -0.13997 -0.10426 0.049399 0.0096332 -0.14188 0.11943
1776 0.090913 0.34506 0.33993 0.1161 -0.081811 -0.13034 -0.088292 0.037385 0.010193 -0.15126 0.13172
1777 0.080469 0.32825 0.22168 0.073482 -0.094418 -0.10425 -0.074255 0.10106 0.023782 -0.2426 0.11134
1778 0.080355 0.34691 0.17184 0.052014 -0.14976 -0.14703 -0.15793 -0.034152 -0.010259 -0.29381 0.11445
1779 0.078611 0.36181 0.18629 0.061075 -0.12211 -0.12185 -0.092719 0.032374 0.022931 -0.30597 0.092144
1780 0.069097 0.38492 0.18533 0.064227 -0.13849 -0.13371 -0.13061 0.00362 -0.02762 -0.28971 0.094148
1781 0.19338 0.38356 0.44725 0.062688 -0.12258 -0.077813 -0.15424 0.036706 -0.01594 -0.30692 0.068672
1782 0.34385 0.38827 0.48851 0.076259 -0.040123 -0.086154 -0.10612 0.042372 -0.011011 -0.28379 0.053407
1783 0.37887 0.43486 0.53834 0.072811 0.05552 0.057135 -0.11897 0.035209 0.0029785 -0.2807 0.082851
1784 0.40767 0.50509 0.5481 0.045692 0.048103 0.091554 -0.11538 0.033485 0.029428 -0.28085 0.092726
1785 0.42301 0.52582 0.5254 0.039794 0.076286 0.080964 -0.1471 -0.041899 -0.038293 -0.29802 0.08553
1786 0.43774 0.47386 0.54202 0.039735 0.065319 0.037123 -0.16106 0.003037 0.018147 -0.30378 0.089914
1787 0.41824 0.38927 0.60491 0.040667 0.079122 -0.056738 -0.15017 0.0032231 -0.022404 -0.27118 0.071829
1788 0.37142 0.2947 0.55457 0.007848 -0.015475 -0.13203 -0.17546 0.033119 -0.017464 -0.11754 0.056883
1789 0.26472 0.28291 0.54746 0.032369 -0.014452 -0.13345 -0.14123 0.017075 -0.054895 -0.11159 0.060777
1790 0.17676 0.24478 0.58173 -0.0072492 -0.023289 -0.13514 -0.15299 0.024302 -0.045826 -0.009068 0.017212
1791 0.17303 0.26506 0.61806 -0.0013478 -0.0074856 -0.10708 -0.15845 0.026108 -0.0081462 -0.21049 0.053606
1792 0.18696 0.25944 0.61753 0.016854 -0.047923 -0.11909 -0.1717 -0.0055761 -0.052147 -0.25096 0.05177
1793 0.15696 0.25304 0.64733 -0.010205 -0.05729 -0.11733 -0.20278 -0.02095 -0.084477 -0.29543 0.044195
1794 0.16405 0.23533 0.6319 -0.0042435 -0.030186 -0.091153 -0.16405 0.032516 -0.002698 -0.26271 0.042179
1795 0.20055 0.21016 0.58331 -0.028372 -0.060033 -0.12094 -0.1946 -0.032218 -0.040649 -0.29485 0.0013436
1796 0.4448 0.21882 0.58689 -0.034551 -0.04908 -0.13667 -0.20408 -0.035571 -0.057419 -0.29921 0.030418
1797 0.47508 0.22575 0.61897 -0.042119 -0.073277 -0.19201 -0.19803 -0.0030353 -0.08927 -0.2713 0.013752
1798 0.47548 0.23146 0.6822 -0.023158 -0.030924 -0.1416 -0.14869 0.0022109 -0.02294 -0.28182 0.037957
1799 0.42683 0.19023 0.59371 -0.055876 0.032289 -0.15921 -0.20895 -0.0099329 -0.072871 -0.15314 0.025031
1800 0.46738 0.18658 0.6009 -0.030705 0.10608 -0.14159 -0.1766 0.0096032 -0.10122 -0.078762 0.032865
1801 0.4694 0.1832 0.6562 -0.044704 0.18589 -0.1129 -0.21578 -0.017901 -0.090712 0.060456 0.02578
1802 0.52361 0.18044 0.6294 -0.032032 0.14046 -0.14553 -0.19391 -0.020514 -0.073203 -0.15019 0.013294
1803 0.54962 0.16771 0.65854 -0.055831 0.15873 -0.1807 -0.20724 -0.018668 -0.12474 -0.19684 -0.0077415
1804 0.65015 0.20544 0.69572 -0.033909 0.20444 -0.13387 -0.16482 0.0052278 -0.065054 -0.23115 0.021313
1805 0.44822 0.15929 0.60896 -0.050618 0.21111 -0.15853 -0.15258 -0.025436 -0.072614 -0.22275 -0.015733
1806 0.33115 0.1682 0.63197 -0.051787 0.2463 -0.1724 -0.19283 0.0037602 -0.064095 -0.25007 0.0050116
1807 0.25541 0.12119 0.64792 -0.065435 0.13081 -0.17358 -0.22284 -0.052774 -0.098086 -0.25113 -0.050574
1808 0.25326 0.15749 0.58542 -0.071414 0.091836 -0.16427 -0.19965 -0.0049375 -0.084226 -0.046574 0.01205
1809 0.2468 0.13335 0.48713 -0.077432 0.10175 -0.14748 -0.17263 0.016569 -0.056247 0.042665 0.016995
1810 0.23653 0.13271 0.42017 -0.085891 0.050812 -0.14689 -0.20552 0.0065448 -0.084897 0.088234 -0.016251
1811 0.25735 0.11301 0.44062 -0.088349 0.069515 -0.13002 -0.19408 -0.012069 -0.074488 0.16373 -0.019957
1812 0.49448 0.10461 0.4033 -0.099428 0.054418 -0.1935 -0.22882 -0.027463 -0.095309 -0.068729 -0.038282
1813 0.58297 0.12761 0.43281 -0.080807 0.055021 -0.15576 -0.22197 0.0049933 -0.057459 -0.13973 -0.010168
1814 0.50957 0.081985 0.53003 -0.1017 0.081434 -0.16038 -0.20917 0.016619 -0.11787 -0.1638 -0.031673
1815 0.51961 0.085634 0.5462 -0.11475 0.10128 -0.17974 -0.24189 -0.031444 -0.12757 -0.16145 -0.036279
1816 0.54118 0.088954 0.57115 -0.089462 0.22846 -0.14135 -0.20445 -0.015988 -0.1033 -0.16631 -0.038555
1817 0.57849 0.089854 0.51112 -0.093381 0.28977 -0.14606 -0.21109 -0.046392 -0.12129 0.039904 -0.0226
1818 0.60922 0.065723 0.42947 -0.10507 0.29801 -0.14134 -0.20248 -0.041976 -0.093192 0.21498 -0.035846
1819 0.6066 0.077603 0.35267 -0.13732 0.22463 -0.16684 -0.25898 -0.07337 -0.1652 0.21489 -0.053802
1820 0.57436 0.074233 0.39754 -0.12898 0.23054 -0.16126 -0.20257 -0.012204 -0.10309 0.32353 -0.030117
1821 0.58118 0.092012 0.3371 -0.11593 0.15998 -0.16547 -0.20245 -0.042097 -0.15392 0.14085 -0.051623
1822 0.60781 0.072712 0.3629 -0.12091 0.13479 -0.16111 -0.20316 -0.0030513 -0.093334 0.019757 -0.036538
1823 0.52292 0.061052 0.33882 -0.15192 0.051362 -0.18034 -0.2456 -0.094355 -0.16293 -0.051685 -0.066094
1824 0.44796 0.049621 0.39182 -0.13965 0.075525 -0.14636 -0.27682 -0.057259 -0.12924 -0.044546 -0.05785
1825 0.35007 0.083711 0.5106 -0.11773 0.063908 -0.18203 -0.23792 -0.067793 -0.12528 -0.087388 -0.047825
1826 0.3272 0.086831 0.53994 -0.13855 0.11227 -0.14531 -0.22259 -0.070077 -0.14426 -0.073519 -0.032331
1827 0.30921 0.06739 0.38192 -0.12025 0.18585 -0.16037 -0.21047 -0.01882 -0.14344 0.21232 -0.093527
1828 0.31738 0.05623 0.33331 -0.14625 0.22598 -0.14875 -0.2214 -0.073304 -0.12522 0.23934 -0.061392
1829 0.36281 0.0824 0.34509 -0.12581 0.35296 -0.11653 -0.18833 -0.011738 -0.076879 0.33318 -0.050418
1830 0.30295 0.060399 0.28653 -0.14311 0.29731 -0.14752 -0.2125 -0.11344 -0.14839 0.32778 -0.053363
1831 0.31763 0.049709 0.28765 -0.14472 0.31358 -0.084451 -0.18348 -0.024186 -0.12625 0.33205 -0.056509
1832 0.5066 0.033439 0.28531 -0.15189 0.3147 -0.1278 -0.23881 -0.06882 -0.14452 0.39195 -0.063125
1833 0.53679 0.042498 0.26844 -0.16031 0.29399 -0.10743 -0.24549 -0.10313 -0.16511 0.44439 -0.06565
1834 0.5338 0.038698 0.25448 -0.16781 0.3501 -0.082213 -0.24929 -0.065657 -0.096541 0.22597 -0.075746
1835 0.45086 0.024808 0.24584 -0.17773 0.2856 -0.071714 -0.23564 -0.088881 -0.18181 0.083308 -0.084402
1836 0.3774 0.020047 0.25166 -0.17863 0.30321 -0.018465 -0.27931 -0.067575 -0.14994 0.081157 -0.069157
1837 0.30943 0.0083771 0.24067 -0.16841 0.32488 -0.067865 -0.28389 -0.11625 -0.18029 0.037685 -0.070073
1838 0.27467 0.018487 0.25826 -0.16173 0.38531 -0.1151 -0.28257 -0.11392 -0.16328 0.075274 -0.060149
1839 0.30702 0.030716 0.26956 -0.13183 0.39458 -0.072567 -0.21253 -0.043837 -0.13075 0.14321 -0.052894
1840 0.22482 -0.019874 0.22233 -0.18304 0.30216 -0.13468 -0.24125 -0.10392 -0.19793 0.32693 -0.12518
1841 0.26158 -0.012694 0.21252 -0.18166 0.30561 -0.15167 -0.27222 -0.12671 -0.17315 0.35852 -0.10288
1842 0.26946 0.011315 0.22779 -0.17583 0.45177 -0.13914 -0.24264 -0.073868 -0.16732 0.38384 -0.074131
1843 0.27606 -0.0021449 0.19393 -0.1768 0.441 -0.14249 -0.2645 -0.10671 -0.1782 0.40571 -0.075507
1844 0.22689 -0.021255 0.17803 -0.19035 0.43459 -0.11864 -0.27577 -0.069556 -0.14859 0.47356 -0.096592
1845 0.24217 -0.013536 0.18705 -0.17999 0.46029 -0.13314 -0.27395 -0.10807 -0.18384 0.46681 -0.071918
1846 0.22927 0.0021841 0.18336 -0.17606 0.4636 -0.12254 -0.25709 -0.079433 -0.13581 0.47821 -0.090894
1847 0.22824 0.011574 0.18593 -0.19068 0.51605 -0.083803 -0.24519 -0.031207 -0.15929 0.56458 -0.088949
1848 0.22709 0.0028834 0.19115 -0.20441 0.4622 -0.14582 -0.21832 -0.060151 -0.16158 0.53347 -0.062355
1849 0.19796 -0.018497 0.16257 -0.16891 0.46667 -0.14868 -0.24813 -0.093085 -0.17146 0.569 -0.09884
1850 0.21014 -0.018797 0.15783 -0.18532 0.47493 -0.14576 -0.23464 -0.054059 -0.16025 0.66761 -0.061016
1851 0.18286 -0.021478 0.13643 -0.19233 0.48287 -0.11928 -0.2346 -0.064513 -0.17514 0.67635 -0.090242
1852 0.16838 -0.054878 0.13162 -0.19465 0.4373 -0.16138 -0.27102 -0.066017 -0.17762 0.51284 -0.11393
1853 0.16302 -0.029778 0.12369 -0.19193 0.39335 -0.18205 -0.30085 -0.10909 -0.19935 0.40223 -0.081703
1854 0.17531 -0.042249 0.11096 -0.18544 0.46813 -0.16644 -0.26699 -0.089524 -0.17819 0.28245 -0.082519
1855 0.16942 -0.028989 0.12808 -0.18875 0.49178 -0.12529 -0.26926 -0.052768 -0.18007 0.24644 -0.088394
1856 0.15547 -0.023779 0.11618 -0.19599 0.41765 -0.16279 -0.26833 -0.093692 -0.16815 0.27841 -0.07913
1857 0.12441 -0.04279 0.086762 -0.2078 0.40591 -0.12764 -0.26387 -0.084986 -0.18734 0.28277 -0.076295
1858 0.13169 -0.04086 0.10065 -0.19944 0.49867 -0.10472 -0.24871 -0.0746 -0.16733 0.51369 -0.095381
1859 0.14289 -0.04846 0.092075 -0.20247 0.46853 -0.1012 -0.23381 -0.054133 -0.165 0.63692 -0.10094
1860 0.11107 -0.063331 0.092096 -0.22825 0.41852 -0.1681 -0.25223 -0.062097 -0.22844 0.62748 -0.094352
1861 0.11037 -0.030401 0.065828 -0.21992 0.42572 -0.15784 -0.27206 -0.096341 -0.204 0.61674 -0.11823
1862 0.12605 -0.015931 0.083929 -0.20759 0.52359 -0.073834 -0.20179 -0.042885 -0.14848 0.65829 -0.070414
1863 0.11003 -0.037122 0.06217 -0.22245 0.51387 -0.068205 -0.22803 -0.073269 -0.17447 0.68854 -0.10642
1864 0.097151 -0.053972 0.052752 -0.21674 0.43424 -0.10692 -0.23477 -0.073823 -0.19321 0.60971 -0.10179
1865 0.10022 -0.047482 0.024733 -0.22766 0.37826 -0.13066 -0.24289 -0.072896 -0.15476 0.49497 -0.098181
1866 0.099362 -0.033973 0.074535 -0.205 0.3532 -0.10933 -0.24523 -0.02164 -0.0324 0.40031 -0.10188
1867 0.079308 -0.065293 0.046556 -0.21719 0.29796 -0.14452 -0.25602 -0.064294 0.016449 0.2599 -0.10746
1868 0.11331 -0.019903 0.074548 -0.18338 0.36468 -0.063389 -0.18621 0.022692 0.032539 0.29654 -0.091847
1869 0.08039 -0.070374 0.036579 -0.20858 0.2689 -0.049789 -0.2755 -0.095732 -0.16799 0.22503 -0.097833
1870 0.093196 -0.066764 0.0207 -0.21816 0.26882 0.01902 -0.25246 -0.069936 -0.1465 0.2703 -0.10186
1871 0.077612 -0.025784 0.038102 -0.19982 0.28007 0.066459 -0.21516 -0.052039 -0.11207 0.25202 -0.098624
1872 0.080438 -0.062165 0.033383 -0.19871 0.36493 -0.020672 -0.22934 -0.045283 -0.12871 0.25001 -0.09654
1873 0.057054 -0.063525 0.012225 -0.20315 0.3677 -0.10045 -0.29124 -0.10887 -0.16254 0.20923 -0.12565
1874 0.07593 -0.032765 0.028756 -0.18119 0.38881 -0.083103 -0.23815 -0.053101 -0.18263 0.21286 -0.10672
1875 0.039596 -0.044936 0.032557 -0.20441 0.36167 -0.079154 -0.25911 0.183 -0.12309 0.21892 -0.12533
1876 0.044872 -0.069256 0.013339 -0.21259 0.31936 -0.115 -0.25453 0.12224 -0.15193 0.32303 -0.11552
1877 0.051528 -0.064786 -0.0047298 -0.22099 0.26863 -0.12175 -0.25405 -0.0036025 -0.16331 0.48277 -0.13522
1878 0.051144 -0.039797 0.024822 -0.19964 0.28431 -0.083786 -0.25667 -0.030356 -0.13516 0.42686 -0.091644
1879 0.05598 -0.035927 0.018373 -0.18898 0.26696 -0.087837 -0.2407 -0.01871 -0.0073679 0.28283 -0.11613
1880 0.041606 -0.061747 0.0021745 -0.20504 0.22246 -0.13497 -0.27423 -0.067494 0.027812 0.18775 -0.1228
1881 0.020172 -0.038408 0.0077959 -0.20069 0.19928 -0.12575 -0.25816 -0.043568 0.012601 0.18774 -0.1119
1882 0.0084784 -0.089278 -0.015543 -0.24311 0.17628 -0.15807 -0.28941 -0.097742 -0.06594 0.093961 -0.15162
1883 0.031124 -0.062008 -0.011621 -0.21318 0.2655 -0.09075 -0.26658 -0.047756 -0.0716 0.10176 -0.10145
1884 0.01668 -0.066469 -0.01641 -0.21583 0.29319 -0.10126 -0.23329 -0.014609 -0.058741 0.12563 -0.13425
1885 0.028166 -0.077719 -0.015578 -0.20375 0.24711 -0.11685 -0.26555 -0.073393 -0.14619 0.073097 -0.10016
1886 0.011252 -0.083679 -0.038877 -0.22839 0.2114 -0.1323 -0.28651 -0.069547 -0.13218 0.094536 -0.1223
1887 0.019988 -0.06499 -0.039846 -0.24076 0.202 -0.16444 -0.26543 -0.030951 -0.11443 0.047354 -0.12334
1888 -0.0027556 -0.08324 -0.040884 -0.22478 0.16934 -0.17215 -0.28263 -0.079395 -0.092293 0.081443 -0.13379
1889 -0.0013996 -0.08398 -0.048573 -0.24418 0.13776 -0.19267 -0.28983 -0.10343 -0.15593 0.047592 -0.15505
1890 -0.028184 -0.11501 -0.058581 -0.25618 0.11516 -0.20857 -0.27825 -0.13358 -0.17216 -0.02738 -0.16779
1891 -0.021378 -0.082151 -0.03692 -0.22679 0.15334 -0.2002 -0.27632 -0.1046 -0.042715 0.026639 -0.10611
1892 0.0034084 -0.063231 -0.028729 -0.2168 0.14982 -0.20766 -0.26501 -0.07705 -0.029385 0.017097 -0.14908
1893 -0.015576 -0.097082 -0.039757 -0.21298 0.16362 -0.20472 -0.29684 -0.083724 0.10585 -0.0020542 -0.13774
1894 -0.01111 -0.10016 -0.070556 -0.20499 0.10842 -0.18261 -0.28085 -0.092518 0.16487 0.013494 -0.13348
1895 -0.029204 -0.12424 -0.072294 -0.20747 0.096231 -0.20401 -0.2652 -0.11927 0.022813 0.006043 -0.1508
1896 -0.030778 -0.095143 -0.071063 -0.22487 0.12501 -0.21117 -0.31632 -0.11202 -0.074238 -0.017558 -0.13171
1897 -0.012672 -0.084003 -0.071462 -0.19328 0.063857 -0.20456 -0.24973 -0.10501 -0.081168 -0.0061198 -0.1373
1898 -0.039376 -0.10435 -0.07299 -0.22618 0.09287 -0.212 -0.29374 -0.11853 -0.099309 -0.085401 -0.14113
1899 -0.03083 -0.092414 -0.062509 -0.19133 0.1299 -0.17343 -0.15159 -0.078107 -0.07372 -0.050123 -0.14348
1900 -0.027894 -0.10725 -0.10554 -0.20633 0.078136 -0.20841 -0.080032 -0.081481 -0.07743 -0.042164 -0.13653
1901 -0.030788 -0.10055 -0.071806 -0.11714 0.097189 -0.19267 -0.17806 -0.077195 -0.10933 -0.086296 -0.16218
1902 -0.027852 -0.10975 -0.070974 -0.0099106 0.048382 -0.23126 -0.23421 -0.091519 -0.10882 -0.061797 -0.14665
1903 -0.049286 -0.10978 -0.10765 -0.016159 0.099175 -0.21105 -0.25351 -0.12965 -0.12309 -0.11017 -0.16663
1904 -0.05647 -0.092015 -0.11985 -0.11863 0.067808 -0.22991 -0.2926 -0.12444 -0.10822 -0.11476 -0.19468
1905 -0.027184 -0.084436 -0.0998 -0.18191 0.064021 -0.17663 -0.28741 -0.06999 -0.099403 -0.10798 -0.15765
1906 -0.052668 -0.090046 -0.11991 -0.20757 0.048554 -0.19262 -0.29137 -0.086194 -0.076904 -0.099973 -0.17353
1907 -0.040582 -0.042376 -0.078127 -0.21278 0.071497 -0.15542 -0.27098 -0.041328 0.091096 -0.094484 -0.11609
1908 -0.056156 -0.027597 -0.093986 -0.20487 0.04045 -0.1725 -0.25117 -0.11304 0.093945 -0.10651 -0.16201
1909 -0.06902 -0.052507 -0.098465 -0.22003 0.032543 -0.18943 -0.25595 -0.087745 0.13699 -0.11097 -0.17652
1910 -0.050064 -0.099177 -0.099733 -0.21637 0.034946 -0.21249 -0.29424 -0.090779 0.12631 -0.13889 -0.1359
1911 -0.057798 -0.10801 -0.11062 -0.22041 0.017309 -0.21769 -0.30359 -0.13109 -0.027037 -0.15755 -0.16697
1912 -0.044922 -0.095148 -0.10909 -0.21509 0.031622 -0.18768 -0.26865 0.056983 -0.044607 -0.13605 -0.17166
1913 -0.042146 -0.1101 -0.12576 -0.21593 0.032056 -0.21372 -0.25562 0.077809 -0.073888 -0.14952 -0.16576
1914 -0.06008 -0.11025 -0.10283 -0.2085 -0.010151 -0.22071 -0.27289 0.013855 -0.085178 -0.17639 -0.14771
1915 -0.066734 -0.11538 -0.11213 -0.20447 -0.0010184 -0.25165 -0.30024 -0.075668 -0.092099 -0.15489 -0.17356
1916 -0.054058 -0.1056 -0.12094 0.0023792 0.016045 -0.22995 -0.31945 -0.089172 -0.06206 -0.18169 -0.14918
1917 -0.049752 -0.11752 -0.11063 0.058041 0.018228 -0.22126 -0.28857 -0.13369 -0.07385 -0.18313 -0.15171
1918 -0.068586 -0.1191 -0.11562 -0.046978 -0.0080493 -0.25214 -0.30177 -0.1258 0.047119 -0.21389 -0.1728
1919 -0.06648 -0.11661 -0.14909 -0.11369 -0.027616 -0.25433 -0.25907 -0.12583 0.071279 -0.21692 -0.14687
1920 -0.078154 -0.13517 -0.16336 -0.19112 -0.033813 -0.24799 -0.31367 -0.15308 0.11647 -0.23986 -0.18691
1921 -0.077378 -0.10183 -0.11351 -0.18646 0.0079899 -0.18893 -0.054511 -0.057502 0.29117 -0.19009 -0.18104
1922 -0.063372 -0.10444 -0.1219 -0.18653 0.024873 -0.20517 -0.16703 -0.044865 0.16638 -0.18442 -0.17619
1923 -0.061256 -0.11412 -0.11556 -0.19269 -0.0042341 -0.16119 -0.11036 -0.10857 0.025966 -0.19407 -0.17067
1924 -0.07975 -0.12097 -0.14268 -0.19823 -0.004651 -0.036371 -0.23242 0.058227 0.00047573 -0.16005 -0.19894
1925 -0.058054 -0.1276 -0.11761 -0.19189 2.0326e-06 -0.040051 -0.23784 0.12047 -0.049675 -0.18531 -0.1703
1926 -0.058688 -0.11914 -0.13892 -0.20013 -0.031645 -0.029562 -0.26725 0.12857 -0.042605 -0.19409 -0.17868
1927 -0.064852 -0.11381 -0.13959 -0.18515 -0.040112 0.042437 -0.27639 0.035995 -0.047596 -0.21099 -0.17693
1928 -0.072866 -0.12329 -0.14475 -0.20089 -0.027879 0.012606 -0.2504 -0.0071584 0.0081934 -0.19501 -0.16965
1929 -0.0717 -0.11308 -0.15724 -0.16468 -0.015736 -0.11056 -0.24709 -0.043792 0.15092 -0.1757 -0.18162
1930 -0.061164 -0.12425 -0.15587 -0.17222 -0.029893 -0.15049 -0.24202 -0.033726 0.28498 -0.17648 -0.19608
1931 -0.085628 -0.13087 -0.15768 -0.13959 -0.06712 -0.1738 -0.24968 -0.07515 0.17351 -0.21192 -0.1893
1932 -0.064052 -0.11307 -0.13098 0.11639 -0.0016167 -0.14939 -0.22949 0.030206 0.23088 -0.16735 -0.16698
1933 -0.064346 -0.1328 -0.12806 0.083203 -0.010154 -0.18335 -0.25512 -0.036028 0.07258 -0.21014 -0.1882
1934 -0.07299 -0.12699 -0.1525 -0.017185 -0.040051 -0.19906 -0.28485 0.012639 0.0126 -0.23897 -0.19592
1935 -0.085904 -0.12213 -0.15359 -0.11438 -0.075288 -0.17302 -0.27143 0.16152 0.030559 -0.26016 -0.19831
1936 -0.062858 -0.11569 -0.14477 -0.13358 -0.055715 -0.19686 -0.2796 0.16856 0.0015987 -0.25978 -0.17407
1937 -0.087772 -0.12618 -0.12518 -0.15031 -0.052981 -0.19453 -0.24997 0.18239 0.0044781 -0.23124 -0.18141
1938 -0.067826 -0.11224 -0.15371 -0.14517 -0.052028 -0.15483 -0.26855 0.10333 0.15487 -0.24433 -0.17038
1939 -0.10186 -0.13646 -0.15058 -0.17386 -0.080235 -0.15709 -0.28104 0.022109 0.19605 -0.25793 -0.18341
1940 -0.051754 -0.11051 -0.12073 -0.1546 -0.036232 -0.1601 -0.24902 0.074215 0.35632 -0.20732 -0.1327
1941 -0.092618 -0.12271 -0.13194 -0.15947 -0.067809 -0.18561 -0.23867 0.035302 0.31654 -0.26759 -0.15555
1942 -0.10106 -0.14865 -0.15837 -0.18583 -0.084606 -0.20322 -0.28595 0.018288 0.27199 -0.25737 -0.16891
1943 -0.060176 -0.10138 -0.13965 -0.18028 -0.072743 -0.17057 -0.23876 0.13444 0.16437 -0.23225 -0.18215
1944 -0.07662 -0.1336 -0.16163 -0.19089 -0.04831 -0.18338 -0.29001 0.23331 0.097044 -0.2631 -0.15914
1945 -0.086254 -0.1325 -0.15409 -0.19697 -0.061497 -0.17449 -0.25972 0.28184 0.095973 -0.25441 -0.1585
1946 -0.062608 -0.14122 -0.15436 -0.18969 -0.066214 -0.098307 -0.27775 0.42828 0.080583 -0.2577 -0.17622
1947 0.026518 -0.14792 -0.17958 -0.20854 -0.094351 0.009142 -0.26101 0.11154 0.010672 -0.29328 -0.1492
1948 0.13889 -0.13998 -0.14963 -0.19934 -0.080878 0.051161 -0.2764 0.11003 0.089902 -0.2627 -0.1808
1949 0.14283 -0.10735 -0.15429 -0.18053 -0.057885 0.11748 -0.26678 0.10496 0.24541 -0.28203 -0.10822
1950 0.032446 -0.13337 -0.15418 -0.19907 -0.052192 0.16288 -0.26823 0.10327 0.37595 -0.2912 -0.1293
1951 -0.046748 -0.12482 -0.14307 -0.19521 -0.054959 0.12432 -0.26056 0.149 0.39704 -0.26162 -0.1331
1952 -0.073172 -0.13604 -0.16215 -0.20113 -0.10019 0.090088 -0.2782 0.30096 0.29994 -0.30301 -0.18801
1953 -0.060646 -0.12577 -0.11378 -0.17642 -0.050653 0.13545 -0.24808 0.44966 0.18509 -0.25623 -0.14917
1954 -0.08773 -0.14413 -0.12977 -0.20117 -0.05918 0.062407 -0.27437 0.37072 0.13653 -0.27218 -0.14661
1955 -0.10011 -0.14741 -0.17207 -0.2165 -0.10466 0.031396 -0.30666 0.24932 0.070228 -0.32562 -0.17852
1956 -0.10158 -0.14223 -0.17807 -0.21775 -0.11581 0.057085 -0.2736 0.18911 0.051687 -0.33588 -0.16995
1957 -0.088512 -0.16093 -0.18443 -0.21445 -0.097611 0.17403 -0.2696 0.10492 0.061366 -0.35964 -0.17048
1958 -0.085446 -0.14985 -0.15314 -0.1838 -0.077768 0.23778 -0.23909 0.088916 0.14222 -0.29489 -0.15145
1959 -0.07836 -0.12539 -0.13885 -0.04174 -0.081295 0.25556 -0.26147 0.078043 0.2509 -0.28342 -0.12852
1960 -0.10092 -0.13852 -0.16054 0.015851 -0.079211 0.22698 -0.12871 0.2354 0.42125 -0.30129 -0.17409
1961 -0.085498 -0.116 -0.14872 0.14031 -0.041328 0.28308 -0.19634 0.37528 0.38144 -0.29675 -0.15964
1962 -0.090992 -0.090025 -0.1293 0.091864 -0.082835 0.26461 -0.23397 0.33182 0.35956 -0.28591 -0.18472
1963 -0.096646 -0.13412 -0.18056 -0.12365 -0.11899 0.18984 -0.2748 0.38902 0.20382 -0.33737 -0.18896
1964 -0.08569 -0.036855 -0.17021 -0.12548 -0.096479 0.25843 -0.26058 0.3144 0.14108 -0.29189 -0.14346
1965 -0.090154 -0.019226 -0.1472 -0.15167 -0.10298 0.23979 -0.073464 0.18448 0.075302 -0.30902 -0.15504
1966 -0.099978 -0.061266 -0.1839 -0.17323 -0.12036 0.24192 -0.067136 0.15157 0.091411 -0.31974 -0.16912
1967 -0.094812 -0.063686 -0.16187 -0.15826 -0.08947 0.27142 -0.059939 0.16036 0.11586 -0.31232 -0.16646
1968 -0.098366 -0.12773 -0.17494 -0.1661 -0.12531 0.28157 0.047899 0.1706 0.06999 -0.33011 -0.12097
1969 -0.09639 -0.12612 -0.15974 -0.17324 -0.083944 0.29622 -0.034783 0.41702 0.074609 -0.3228 -0.15782
1970 -0.11053 -0.12652 -0.18386 -0.088004 -0.11401 0.31045 -0.15214 0.42058 0.20207 -0.33523 -0.18752
1971 -0.10346 -0.12695 -0.14763 0.11267 -0.088808 0.32801 -0.16458 0.36371 0.32681 -0.32025 -0.14046
1972 -0.10469 -0.13552 -0.15633 0.12132 -0.074385 0.32906 -0.17898 0.43838 0.40306 -0.32843 -0.16101
1973 -0.11551 -0.1278 -0.090274 0.14307 -0.075442 0.3201 -0.14377 0.36224 0.38066 -0.29525 -0.15296
1974 -0.10775 -0.1152 -0.012193 0.22051 -0.079719 0.36728 -0.16646 0.29337 0.28734 -0.29975 -0.14967
1975 -0.11088 -0.13153 -0.050961 0.24958 -0.1096 0.3526 -0.18919 0.36621 0.13876 -0.30557 -0.14565
1976 -0.12547 -0.12808 -0.0057399 0.085414 -0.099003 0.33688 -0.20833 0.49782 0.066255 -0.33948 -0.17619
1977 -0.11633 -0.13119 -0.10707 -0.024504 -0.11763 0.33882 -0.20059 0.34019 0.099215 -0.36666 -0.15518
1978 -0.12338 -0.1389 -0.14069 -0.074353 -0.13453 0.33837 -0.23928 0.33327 0.057754 -0.34513 -0.193
1979 -0.10969 -0.12264 -0.14105 -0.057742 -0.097404 0.37968 -0.1794 0.404 0.098123 -0.30619 -0.17376
1980 -0.11645 -0.12148 -0.10062 -0.05917 -0.080901 0.42158 -0.18205 0.43222 0.058593 -0.32121 -0.17138
1981 -0.10772 -0.13237 -0.1632 -0.058969 -0.11356 0.32638 -0.18206 0.48061 0.047892 -0.33931 -0.1849
1982 -0.13506 -0.15688 -0.14935 0.19838 -0.12543 0.29846 -0.1799 0.42651 0.061792 -0.36168 -0.16641
1983 -0.123 -0.11808 -0.13888 0.27933 -0.10458 0.38751 -0.21379 0.37371 0.052601 -0.31901 -0.17814
1984 -0.10546 -0.13398 -0.11781 0.29172 -0.11601 0.30207 -0.20282 0.35919 0.023501 -0.33702 -0.18519
1985 -0.1251 -0.1359 -0.14125 0.34652 -0.12415 0.35021 -0.090421 0.5341 0.04527 -0.32315 -0.17061
1986 -0.14749 -0.15257 0.028354 0.17388 -0.10925 0.37511 0.075107 0.42617 -0.0085207 -0.34042 -0.19046
1987 -0.14066 -0.14027 0.0082456 0.04901 -0.1148 0.36858 0.080045 0.2793 -0.014451 -0.325 -0.18522
1988 -0.1252 -0.13564 0.10159 0.024641 -0.11013 0.35597 0.12924 0.2663 0.035548 -0.32139 -0.19976
1989 -0.12536 -0.15181 -0.043252 -0.014887 -0.11586 0.32654 -0.07238 0.28482 0.049628 -0.3537 -0.18351
1990 -0.12361 -0.14005 -0.10535 -0.009286 -0.11905 0.26236 -0.097752 0.38222 0.022437 -0.33348 -0.16555
1991 -0.13137 -0.13501 -0.11803 0.040045 -0.11364 0.32423 -0.12323 0.51046 0.036936 -0.30641 -0.15617
1992 -0.11426 -0.1443 -0.11957 0.30593 -0.10842 0.42988 -0.14052 0.57883 0.028466 -0.33465 -0.17314
1993 -0.12986 -0.12283 -0.13612 0.3378 -0.094511 0.41554 -0.16169 0.50089 0.010255 -0.34353 -0.16412
1994 -0.11812 -0.12403 -0.12096 0.35949 -0.12701 0.37045 -0.16713 0.36122 -0.0043654 -0.34528 -0.17881
1995 -0.12312 -0.10261 -0.11998 0.33508 -0.1159 0.33346 -0.162 0.24766 -0.016746 -0.33363 -0.14933
1996 -0.11684 -0.12479 -0.1417 0.13742 -0.12474 0.31909 -0.18862 0.27023 -0.060197 -0.32034 -0.16751
1997 -0.13262 -0.12553 -0.13115 0.097454 -0.099089 0.26434 -0.14478 0.23422 -0.050687 -0.3242 -0.12595
1998 -0.12918 -0.089467 -0.11718 0.046625 -0.096156 0.25 -0.15359 0.28816 -0.0090177 -0.31436 -0.16295
1999 -0.13879 -0.055717 -0.099737 0.031407 -0.1059 0.26125 -0.16624 0.29009 -0.032538 -0.35624 -0.15252
2000 -0.12639 -0.055358 0.069714 0.050958 -0.10741 0.41356 -0.19926 0.4273 -0.019299 -0.32275 -0.15221
2001 -0.14247 -0.062028 0.076165 0.24059 -0.11922 0.38425 -0.20521 0.47647 -0.083859 -0.36302 -0.18087
2002 -0.13098 -0.074838 0.080977 0.39505 -0.10557 0.40159 -0.19122 0.43226 -0.07921 -0.31923 -0.10205
2003 -0.11644 -0.064769 0.14977 0.45415 -0.13006 0.3217 -0.2048 0.29567 -0.078391 -0.35982 -0.024027
2004 -0.13469 -0.076769 0.12016 0.413 -0.1132 0.29032 -0.17182 0.20312 -0.096501 -0.35632 -0.073263
2005 -0.14245 -0.099069 0.057441 0.43837 -0.12268 0.23685 -0.20574 0.20441 -0.062012 -0.35391 -0.13704
2006 -0.13023 -0.09484 -0.0074475 0.4963 -0.10988 0.15211 -0.19557 0.23936 -0.053322 -0.33576 -0.12821
2007 -0.10882 -0.09752 -0.024666 0.36608 -0.085679 0.14413 -0.15026 0.25617 -0.052193 -0.32731 -0.13182
2008 -0.14282 -0.12022 -0.064585 0.19786 -0.13579 0.1027 -0.20812 0.22073 -0.10197 -0.35496 -0.14239
2009 -0.12962 -0.13357 -0.063583 0.12765 -0.1431 0.083275 -0.17751 0.21339 -0.090474 -0.37577 -0.13879
2010 -0.12736 -0.10992 -0.070982 0.12561 -0.11106 0.13677 -0.21895 0.16882 -0.083045 -0.32991 -0.16882
2011 -0.12531 -0.12805 0.02077 0.13095 -0.12869 0.18449 -0.22595 0.17986 -0.084175 -0.34584 -0.16156
2012 -0.12489 -0.13491 0.21353 0.34083 -0.10305 0.35669 -0.18364 0.15373 -0.065146 -0.32864 -0.13862
2013 -0.12459 -0.14947 0.23735 0.45203 -0.14178 0.31388 -0.22773 0.17074 -0.086917 -0.38169 -0.15173
2014 -0.11679 -0.13127 0.31687 0.54977 -0.094507 0.36874 0.057392 0.17316 -0.087407 -0.34447 -0.14281
2015 -0.1195 -0.14622 0.15507 0.47827 -0.10829 0.23493 0.13082 0.13652 -0.1278 -0.37537 -0.15459
2016 -0.14024 -0.16024 0.033417 0.45461 -0.12983 0.19725 -0.050483 0.11458 -0.13155 -0.36083 -0.19247
2017 -0.12822 -0.16305 -0.015362 0.40076 -0.13838 0.13784 -0.12637 0.08004 -0.13361 -0.34068 -0.16117
2018 -0.13711 -0.16351 -0.029291 0.34064 -0.13726 0.097069 -0.15206 0.14006 -0.097779 -0.35448 -0.17044
2019 -0.12496 -0.15099 -0.024909 0.34422 -0.11197 0.10159 -0.13826 0.14807 -0.07986 -0.33478 -0.17581
2020 -0.13095 -0.18022 -0.049148 0.22167 -0.1312 0.055807 -0.17819 0.11566 -0.12483 -0.34667 -0.15313
2021 -0.12612 -0.18596 -0.039446 0.15599 -0.15211 0.082646 -0.22105 0.096024 -0.10224 -0.34888 -0.16708
2022 -0.087532 -0.15451 0.16124 0.17816 -0.10131 0.052766 -0.15006 0.10026 -0.1051 -0.31263 -0.16273
2023 -0.069486 -0.17456 0.20391 0.13708 -0.1479 0.041825 -0.19619 0.098867 -0.11828 -0.35093 -0.19591
2024 -0.0079103 -0.17332 0.21287 0.45647 -0.11544 0.073224 -0.14964 0.10945 -0.089643 -0.25943 -0.1918
2025 0.047296 -0.16544 0.17745 0.50561 -0.12148 0.070323 -0.21585 0.074999 -0.10288 -0.31776 -0.17692
2026 -0.016628 -0.17169 0.078381 0.55244 -0.11975 0.027703 -0.17947 0.084455 -0.12882 -0.38375 -0.16186
2027 -0.093062 -0.18482 -0.010078 0.3514 -0.1763 0.0096819 -0.23497 0.041631 -0.14408 -0.37849 -0.16181
2028 -0.12578 -0.18295 -0.012686 0.20932 -0.1289 0.021411 -0.19595 0.095267 -0.15754 -0.35413 -0.17759
2029 -0.1201 -0.19699 -0.031015 0.16138 -0.16119 -0.0001996 -0.21465 0.046044 -0.15539 -0.36167 -0.17269
2030 -0.11091 -0.17706 0.023296 0.16331 -0.13601 0.02375 -0.20412 0.08276 -0.11963 -0.34238 -0.18673
2031 -0.10444 -0.1579 0.026308 0.14715 -0.086166 0.050479 -0.16073 0.12108 -0.0067071 -0.324 -0.15351
2032 -0.11674 -0.18761 0.19626 0.28809 -0.069762 0.0032181 -0.15805 0.083282 0.092012 -0.20999 -0.14997
2033 -0.11689 -0.17563 0.26297 0.44132 -0.10075 -0.012933 -0.2137 0.014488 0.070602 -0.28728 -0.18168
2034 -0.12623 -0.1617 0.30131 0.49669 -0.11428 0.0089766 -0.0088351 0.055104 0.049521 -0.31882 -0.17179
2035 -0.11399 -0.19743 0.1191 0.44165 -0.12852 0.0083159 0.052673 -0.015729 -0.074689 -0.32301 -0.15386
2036 -0.11952 -0.16613 0.085055 0.44691 -0.10779 0.12116 0.0085302 0.042917 -0.10061 -0.34323 -0.20266
2037 -0.10929 -0.17022 0.030586 0.27974 -0.12466 0.11079 0.010858 0.052573 -0.12481 -0.33574 -0.19379
2038 -0.11248 -0.17265 0.020468 0.18773 -0.1205 0.12046 0.16307 0.021729 -0.075861 -0.33533 -0.15072
2039 -0.14049 -0.18767 -0.0089009 0.13518 -0.1386 -0.0057571 -0.086517 -0.055475 -0.14344 -0.32298 -0.20427
2040 -0.10616 -0.1805 0.0155 0.14469 -0.081468 0.027182 -0.1419 0.010881 -0.11308 -0.17138 -0.13565
2041 -0.12527 -0.17635 0.15713 0.14322 -0.11235 -0.051869 -0.14695 0.0092075 -0.13118 -0.12255 -0.17245
2042 -0.14695 -0.17001 0.26339 0.33002 -0.11001 -0.013509 -0.17342 0.019724 -0.14937 -0.25297 -0.1723
2043 -0.12195 -0.16989 0.30103 0.47599 -0.1034 -0.04874 -0.13195 0.0031399 -0.10136 -0.30718 -0.16071
2044 -0.11051 -0.15143 0.24958 0.45997 -0.090216 -0.076401 -0.16996 0.004036 -0.11459 -0.29574 -0.17346
2045 -0.14218 -0.18597 0.1357 0.39265 -0.098403 -0.076662 -0.18118 0.014362 -0.11902 -0.31964 -0.17981
2046 -0.12099 -0.19303 0.048829 0.28927 -0.12736 -0.069002 -0.17428 -0.029242 -0.14494 -0.3408 -0.16829
2047 -0.13504 -0.15978 0.02948 0.16793 -0.11452 -0.050143 -0.17057 -0.0072155 -0.15845 -0.32803 -0.18821
2048 -0.14232 -0.17731 0.029212 0.13893 -0.10605 -0.057834 -0.17474 -0.018789 -0.13588 -0.3048 -0.16242
2049 -0.15393 -0.18583 0.0075632 0.13167 -0.11571 -0.018885 -0.19998 -0.017133 -0.14318 -0.2755 -0.19391
2050 -0.11074 -0.16358 0.056855 0.15833 -0.073008 0.067505 -0.16696 0.025393 -0.078518 -0.14744 -0.15055
2051 -0.13788 -0.1641 0.19739 0.12768 -0.075765 0.14572 -0.17956 0.0010291 -0.10425 -0.14773 -0.15002
2052 -0.12251 -0.15151 0.34461 0.15843 -0.027862 0.14057 -0.14122 0.026105 -0.1337 -0.01148 -0.15197
2053 -0.11363 -0.15048 0.31247 0.20362 -0.032339 0.15213 -0.1283 0.020651 -0.11054 -0.1499 -0.16738
2054 -0.14554 -0.16869 0.16529 0.39352 -0.088546 0.10162 -0.18808 -0.023252 -0.14601 -0.27334 -0.18026
2055 -0.12454 -0.16078 0.084482 0.41253 -0.098173 0.041691 -0.19639 -0.018076 -0.13537 -0.307 -0.15654
2056 -0.13049 -0.166 0.054033 0.3276 -0.126 -0.04795 -0.18191 -0.01466 -0.15134 -0.2984 -0.14292
2057 -0.13252 -0.16735 0.060555 0.34781 -0.085236 -0.057511 -0.18281 0.0038461 -0.1362 -0.29146 -0.12287
2058 -0.13861 -0.1562 0.028876 0.20644 -0.1212 -0.094151 -0.22309 -0.0097778 -0.17187 -0.2923 -0.16589
2059 -0.15674 -0.18016 0.014277 0.12231 -0.14115 -0.10233 -0.21558 -0.027462 -0.14385 -0.29822 -0.16001
2060 -0.11911 -0.14785 0.27803 0.13848 -0.089347 -0.077423 -0.20289 -0.0046754 -0.11785 -0.2716 -0.14032
2061 -0.12777 -0.13265 0.29911 0.128 -0.063614 -0.061054 -0.19396 -0.0070693 -0.11565 -0.28437 -0.15463
2062 -0.12239 -0.17257 0.31998 0.12603 -0.12661 -0.083404 -0.20612 -0.018723 -0.13194 -0.27782 -0.15884
2063 -0.15874 -0.17241 0.24063 0.094057 -0.1081 -0.11246 -0.21509 -0.057237 -0.1876 -0.23559 -0.16984
2064 -0.12758 -0.14907 0.27053 0.098819 -0.067685 -0.10987 -0.19873 -0.031901 -0.17695 -0.073297 -0.16733
2065 -0.13821 -0.14023 0.17315 0.09829 -0.091792 -0.092567 -0.1954 -0.0078946 -0.13943 0.0084118 -0.17097
2066 -0.10771 -0.14585 0.10242 0.062392 -0.083259 -0.099727 -0.20837 -0.048648 -0.15543 -0.05875 -0.15245
2067 -0.053583 -0.18161 0.064869 0.066763 -0.1096 -0.14435 -0.1971 -0.031462 -0.14474 -0.18539 -0.15471
2068 0.016833 -0.18342 0.04203 0.057914 -0.13884 -0.11033 -0.17695 -0.015366 -0.1808 -0.24278 -0.15348
2069 0.053239 -0.1416 0.083721 0.068186 -0.07705 -0.11749 -0.16356 -0.00075 -0.15822 -0.23117 -0.16114
2070 0.021495 -0.15272 0.28454 0.061487 -0.068487 -0.11469 -0.20095 -0.020464 -0.16001 -0.21222 -0.15547
2071 -0.076669 -0.17707 0.29741 0.053629 -0.075584 -0.1317 -0.20623 -0.028748 -0.19089 0.0058932 -0.17412
2072 -0.10652 -0.16965 0.3284 0.06556 -0.066501 -0.12908 -0.19672 -0.032452 -0.20368 0.072222 -0.17588
2073 -0.095527 -0.17057 0.24158 0.047591 -0.074928 -0.11315 -0.17081 -0.017105 -0.16825 0.08942 -0.18394
2074 -0.10942 -0.18829 0.12174 0.017903 -0.078085 -0.14611 -0.20961 -0.092209 -0.19207 0.17686 -0.1861
2075 -0.11783 -0.18794 0.08862 0.0063743 -0.092982 -0.14042 -0.1907 -0.039653 -0.18105 0.14533 -0.20332
2076 -0.1135 -0.18194 0.087101 0.0027757 -0.070599 -0.12272 -0.18174 -0.067037 -0.19759 -0.0063739 -0.17652
2077 -0.099373 -0.17482 0.090583 0.015907 -0.051946 -0.10276 -0.20927 -0.017431 -0.13372 -0.077605 -0.14242
2078 -0.13605 -0.18173 0.065964 -0.00042143 -0.092303 -0.12317 -0.1936 -0.084135 -0.17485 -0.13175 -0.17436
2079 -0.11913 -0.1836 0.23184 -0.00588 0.0075305 -0.14528 -0.17455 -0.070888 -0.18609 -0.1331 -0.14795
2080 -0.11262 -0.17441 0.35246 -0.0057486 0.070444 -0.14432 -0.21784 -0.048842 -0.16918 0.2635 -0.17312
2081 -0.1225 -0.17499 0.31459 -0.032007 0.042727 -0.17249 -0.21092 -0.089216 -0.20434 0.25724 -0.14335
2082 -0.14074 -0.18848 0.25978 -0.035946 -0.01297 -0.2004 -0.22761 -0.10682 -0.21903 0.18575 -0.18162
2083 -0.10343 -0.16599 0.16603 -0.016364 -0.0072673 -0.13836 -0.20878 -0.031194 -0.18716 0.3337 -0.13993
2084 -0.11809 -0.18788 0.10214 -0.054943 -0.026864 -0.13723 -0.20628 -0.036448 -0.17362 0.34896 -0.14671
2085 -0.10765 -0.1582 0.082284 -0.037292 -0.00056125 -0.14418 -0.20451 -0.041371 -0.18031 0.33455 -0.14945
2086 -0.13402 -0.18466 0.070935 -0.08399 -0.034668 -0.15573 -0.20006 -0.11843 -0.2081 0.40521 -0.16384
2087 -0.10626 -0.16729 0.089727 -0.070249 -0.029265 -0.14006 -0.18629 -0.057369 -0.17588 0.49784 -0.16755
2088 -0.10607 -0.15833 0.1539 -0.075087 0.0019479 -0.14298 -0.19642 -0.027353 -0.15161 0.38066 -0.14624
2089 -0.12199 -0.14707 0.27411 -0.071286 -0.018819 -0.14757 -0.22618 -0.095487 -0.014351 0.42585 -0.12999
2090 -0.11104 -0.15973 0.33915 -0.075214 -0.026616 -0.16073 -0.19958 -0.076151 0.058988 0.49744 -0.15158
2091 -0.11554 -0.1598 0.30591 -0.074323 -0.026283 -0.16284 -0.22898 -0.063795 0.092198 0.54671 -0.16113
2092 -0.12259 -0.15092 0.18413 -0.096492 -0.03453 -0.1271 -0.2128 -0.084188 -0.074933 0.51132 -0.096979
2093 -0.11133 -0.17808 0.093455 -0.11558 -0.070647 -0.14909 -0.2047 -0.10797 -0.14074 0.52009 -0.094344
2094 -0.14418 -0.16197 0.060107 -0.11274 -0.060374 -0.11463 -0.22891 -0.067656 -0.14016 0.57368 -0.11898
2095 -0.12006 -0.14799 0.067188 -0.1029 -0.022631 -0.095719 -0.22182 -0.12134 -0.15802 0.52595 -0.15632
2096 -0.11539 -0.15535 0.10583 -0.094936 -0.021398 -0.07958 -0.20456 -0.071104 -0.12135 0.69722 -0.15356
2097 -0.12701 -0.13022 0.11201 -0.11642 -0.025615 -0.060091 -0.18832 -0.028198 -0.10443 0.69556 -0.14472
2098 -0.13918 -0.14718 0.25738 -0.10302 -0.015332 -0.084261 -0.22622 -0.061841 -0.12422 0.5988 -0.15903
2099 -0.11576 -0.13518 0.32574 -0.094182 -0.012409 -0.044032 -0.20337 -0.035255 -0.082597 0.59219 -0.1278
2100 -0.14009 -0.15463 0.36803 -0.09918 -0.027616 -0.099583 -0.21242 -0.076239 -0.14754 0.57171 -0.1434
2101 -0.1207 -0.14601 0.22103 -0.10687 -0.0020226 -0.1286 -0.1748 -0.072093 -0.11603 0.71658 -0.1562
2102 -0.1425 -0.15691 0.12309 -0.13161 -0.04389 -0.17143 -0.13194 -0.066237 -0.13696 0.71754 -0.15064
2103 -0.13917 -0.17484 0.078709 -0.15091 -0.0094965 -0.17624 0.1003 -0.088881 -0.15855 0.69205 -0.1415
2104 -0.092401 -0.12705 0.1102 -0.11995 -0.0030035 -0.13854 -0.10877 -0.080814 -0.12656 0.57689 -0.11587
2105 -0.15694 -0.16214 0.055622 -0.16868 -0.05982 -0.17792 -0.16647 -0.083208 -0.16722 0.66381 -0.15377
2106 -0.15771 -0.1566 0.035704 -0.16826 -0.052337 -0.1578 -0.204 -0.11497 -0.16586 0.71692 -0.16801
2107 -0.13495 -0.13442 0.076185 -0.14742 -0.021824 -0.12879 -0.12366 -0.075666 0.070658 0.71268 -0.1347
2108 -0.15311 -0.13231 0.22675 -0.15483 -0.011021 -0.14432 0.17476 -0.03067 0.090978 0.73037 -0.17231
2109 -0.14322 -0.12824 0.31382 -0.12426 -0.013448 -0.14255 0.12992 -0.011524 0.041457 0.82546 -0.14356
2110 -0.13236 -0.1252 0.30372 -0.13181 -0.0090352 -0.14642 0.1472 -0.042767 0.055357 0.83743 -0.15029
2111 -0.14536 -0.12583 0.2314 -0.14307 -0.014142 -0.18951 0.26899 -0.068031 -0.10379 0.82692 -0.15751
2112 -0.12174 -0.12386 0.13219 -0.15243 0.012791 -0.14094 0.24755 -0.037525 -0.10211 0.80604 -0.13245
2113 -0.12426 -0.11821 0.11384 -0.15583 0.067174 -0.13759 0.07622 -0.048629 -0.078205 0.77381 -0.16217
2114 -0.15945 -0.14742 0.080455 -0.18102 0.1059 -0.16874 -0.052032 -0.10506 -0.14476 0.69318 -0.16987
2115 -0.11891 -0.11986 0.090126 -0.16367 0.11231 -0.13384 -0.044334 -0.047327 -0.13594 0.8085 -0.13829
2116 -0.13528 -0.13573 0.074508 -0.1771 0.041473 -0.21314 -0.052837 -0.1294 -0.19907 0.85412 -0.15594
2117 -0.13087 -0.12866 0.1041 -0.15435 0.064346 -0.18079 -0.049919 -0.062604 -0.098038 0.75679 -0.14345
2118 -0.13904 -0.16114 0.049111 -0.19496 -0.017961 -0.20851 -0.032961 -0.13238 -0.11859 0.71149 -0.15464
2119 -0.11786 -0.13573 0.2728 -0.15407 0.019682 -0.10901 0.16528 -0.10118 0.16902 0.87719 -0.15911
2120 -0.13225 -0.15257 0.28528 -0.18742 0.0045052 -0.17707 0.23479 -0.13101 0.11574 0.7821 -0.10954
2121 -0.044659 -0.14301 0.27614 -0.15549 0.012038 -0.17278 0.37643 -0.10691 0.23116 0.86843 -0.012112
2122 0.081027 -0.15761 0.23479 -0.16396 0.014671 -0.14721 0.31185 -0.075654 0.09427 0.73752 0.025643
2123 0.052933 -0.15904 0.10818 -0.18197 -0.036876 -0.17833 0.28948 -0.096637 -0.054971 0.64925 0.059207
2124 0.0061392 -0.16947 0.070449 -0.19849 -0.061283 -0.17331 0.33237 -0.16738 -0.11221 0.61291 -0.039799
2125 -0.015555 -0.17834 0.067371 -0.19279 -0.0252 -0.16434 0.40729 -0.088135 -0.071042 0.61662 -0.12973
2126 -0.077819 -0.1848 0.036122 -0.21224 -0.046497 -0.21142 0.33127 -0.14692 -0.10377 0.50413 -0.13089
2127 -0.082403 -0.1713 0.038543 -0.21392 -0.063833 -0.1977 0.25323 -0.15422 -0.081163 0.52963 -0.11826
2128 -0.091487 -0.16577 0.061715 -0.17051 -0.01462 -0.14335 0.14806 -0.11824 -0.084844 0.85167 -0.11605
2129 -0.088171 -0.16412 0.038876 -0.17853 -0.024407 -0.19231 0.049063 -0.17442 -0.11128 0.86517 -0.12713
2130 -0.085445 -0.15487 0.049398 -0.17601 0.0033456 -0.16766 0.053171 -0.10969 -0.056045 0.82584 -0.14459
2131 -0.053629 -0.14476 0.072669 -0.18143 0.0034287 -0.16034 0.068668 -0.10316 0.164 0.71361 -0.12133
2132 0.10345 -0.18152 0.06075 -0.22034 -0.072238 -0.24772 -0.015144 -0.14455 0.19839 0.6056 -0.11131
2133 0.12091 -0.14506 0.24046 -0.1903 -0.0034952 -0.17622 0.079214 -0.080406 0.37474 0.49251 -0.095399
2134 0.1813 -0.12667 0.30119 -0.15462 0.076728 -0.15204 0.33638 -0.12745 0.25 0.49714 -0.12206
2135 0.072025 -0.15697 0.17998 -0.18011 0.097021 -0.18901 0.37943 -0.11475 0.19085 0.44751 -0.14546
2136 0.0090011 -0.14694 0.088056 -0.20718 0.10868 -0.17287 0.50209 -0.074767 0.093861 0.51643 -0.11293
2137 -0.049993 -0.14474 0.043328 -0.16516 0.066107 -0.15902 0.42317 -0.10752 0.015651 0.46153 -0.14135
2138 -0.041837 -0.15671 0.048789 -0.18803 0.02471 -0.16452 0.41047 -0.11489 0.01208 0.48058 -0.090308
2139 -0.041811 -0.14487 0.0439 -0.18466 0.033193 -0.15881 0.51792 -0.089859 0.01505 0.72854 -0.10655
2140 -0.045345 -0.14828 0.056762 -0.15312 0.032406 -0.14111 0.59062 -0.055783 0.029019 0.79346 -0.092209
2141 -0.079849 -0.18152 0.0094632 -0.20934 -0.034211 -0.2064 0.45519 -0.20571 -0.071042 0.6179 -0.12351
2142 -0.068593 -0.18198 0.0042446 -0.20919 -0.049998 -0.24726 0.49824 -0.17097 0.1044 0.57255 -0.13718
2143 -0.090987 -0.16735 0.015706 -0.21193 -0.010145 -0.19286 0.51366 -0.14636 0.23747 0.44336 -0.15936
2144 -0.061131 -0.16686 0.0048774 -0.18526 -0.033922 -0.17093 0.6912 -0.1244 0.27753 0.4115 -0.069891
2145 0.0072751 -0.19211 8.8825e-05 -0.21099 -0.060639 -0.21459 0.58826 -0.17698 0.25889 0.35945 -0.075357
2146 0.13096 -0.16173 0.00097024 -0.21465 -0.014726 -0.12971 0.6523 -0.15331 0.33023 0.38363 -0.034843
2147 0.12259 -0.16803 -0.028868 -0.20632 -0.057013 -0.20067 0.65202 -0.15117 0.30848 0.36542 -0.0096782
2148 0.090803 -0.15743 0.00054306 -0.20192 0.05709 -0.15131 0.65722 -0.14394 0.34953 0.37034 0.065016
2149 -0.002911 -0.17953 -0.017606 -0.21569 0.11488 -0.16798 0.7263 -0.14437 0.38535 0.35166 0.050031
2150 -0.051285 -0.17638 -0.021414 -0.22078 0.11719 -0.19713 0.68989 -0.19056 0.31065 0.41051 -0.10039
2151 -0.046179 -0.17224 -0.018373 -0.20844 0.17451 -0.15318 0.81794 -0.14042 0.29568 0.65719 -0.10538
2152 -0.057983 -0.17478 -0.026621 -0.20259 0.14247 -0.19338 0.77634 -0.065299 0.17014 0.59138 -0.097306
2153 -0.064587 -0.20479 -0.04367 -0.015195 0.035546 -0.21619 0.69337 -0.17421 0.068051 0.55815 -0.1216
2154 -0.059341 -0.17449 -0.027208 -0.10568 -0.019191 -0.22153 0.75812 -0.14827 0.055641 0.48765 -0.13249
2155 -0.039245 -0.185 -0.022907 0.10762 0.0052017 -0.19682 0.78932 -0.12464 0.07063 0.43033 -0.1238
2156 -0.053679 -0.15899 -0.059846 -0.11744 -0.014995 -0.19967 0.741 -0.079854 0.08504 0.3585 -0.094099
2157 0.035257 -0.17868 -0.060314 -0.17654 -0.023842 -0.17826 0.83677 0.080472 0.24622 0.27489 -0.11237
2158 0.16403 -0.14417 -0.039753 -0.17569 -0.040579 -0.18869 0.89353 0.13534 0.39004 0.30474 -0.04711
2159 0.18906 -0.14305 -0.057311 -0.20228 -0.0012761 -0.17651 0.83021 0.13114 0.43602 0.29423 -0.019176
2160 0.10973 -0.1364 -0.04277 -0.17658 0.10089 -0.15221 0.87338 0.05497 0.48235 0.3012 -0.016861
2161 0.025331 -0.16551 -0.068439 -0.18066 0.09527 -0.20416 0.92089 -0.051223 0.47731 0.26585 0.046663
2162 -0.026303 -0.1724 -0.073137 -0.19782 0.10269 -0.17125 0.84681 -0.081227 0.45595 0.23371 0.057827
2163 -0.035987 -0.18049 -0.075386 -0.2017 0.1098 -0.20571 0.86178 -0.099451 0.49622 0.2013 0.040392
2164 -0.057021 -0.15191 -0.11569 -0.219 0.15203 -0.20763 0.81713 -0.12294 0.4496 0.18557 -0.043274
2165 -0.033475 -0.16129 -0.075423 -0.20985 0.098402 -0.18065 0.9115 -0.085379 0.40637 0.16869 -0.07951
2166 -0.031429 -0.15669 -0.088152 -0.20507 0.028565 -0.22411 0.85793 -0.065223 0.27037 0.1986 -0.085195
2167 -0.053793 -0.17482 -0.06744 -0.21011 0.010978 -0.18017 0.90401 -0.1043 0.1935 0.17811 -0.10001
2168 -0.020387 -0.17221 -0.11203 -0.21093 -0.0040888 -0.21386 0.81146 -0.12206 0.17191 0.12464 -0.10181
2169 0.14897 -0.17862 -0.10446 -0.21506 0.0028343 -0.18592 0.86263 -0.11959 0.13264 0.11943 -0.10226
2170 0.19093 -0.16759 -0.10246 -0.20405 0.0063173 -0.1839 0.89619 -0.092228 0.21388 0.098873 -0.081768
2171 0.19432 -0.16739 -0.1126 -0.21732 0.08042 -0.15767 0.84179 -0.12624 0.12443 0.085921 -0.10438
2172 0.19387 -0.13784 -0.040543 -0.17894 0.20837 -0.13518 0.90798 -0.013686 0.45687 0.10069 -0.050749
2173 0.043293 -0.16055 -0.11747 -0.21721 0.16863 -0.17537 0.72535 -0.10491 0.43326 0.10727 -0.097015
2174 0.0045589 -0.15479 -0.10397 -0.20523 0.18785 -0.1825 0.75371 0.030067 0.51893 0.092097 -0.08872
2175 -0.0051851 -0.16482 -0.11201 -0.21255 0.23373 -0.16123 0.634 0.20287 0.47935 0.10035 -0.087986
2176 -0.0022191 -0.16234 -0.11244 -0.21532 0.15074 -0.17045 0.53068 0.064729 0.44437 0.026694 -0.11756
2177 -0.018143 -0.16131 -0.12475 -0.22543 0.11706 -0.25888 0.57529 -0.037445 0.38632 0.049273 -0.077447
2178 -0.041107 -0.16302 -0.12485 -0.22811 0.054092 -0.2202 0.57078 -0.074249 0.26259 0.044201 -0.086213
2179 0.0083589 -0.1399 -0.10257 -0.23227 0.049755 -0.2222 0.59685 -0.084223 0.23771 0.03795 -0.053798
2180 0.056845 -0.12882 -0.11818 -0.21661 0.052038 -0.17504 0.62085 -0.10041 0.22356 0.020809 -0.078314
2181 0.17938 -0.1485 -0.13172 -0.22138 0.037611 -0.19291 0.5456 -0.06499 0.19299 0.019967 -0.07367
2182 0.19038 -0.14555 -0.12002 -0.23669 0.028534 -0.1789 0.49537 -0.058084 0.1859 -0.022874 -0.081505
2183 0.15076 -0.13504 -0.097567 -0.20113 0.1836 -0.1326 0.47185 -0.097978 0.15397 -0.0039157 -0.080001
2184 0.055569 -0.13616 -0.12216 -0.21141 0.22255 -0.16956 0.43907 -0.11219 0.30314 -0.0053771 -0.083026
2185 0.041085 -0.11797 -0.115 -0.19278 0.23402 -0.16839 0.42983 0.13301 0.47266 -0.022589 -0.078972
2186 -0.0055992 -0.15564 -0.14177 -0.22538 0.18659 -0.21046 0.40874 0.13227 0.51137 -0.05564 -0.083588
2187 -0.011563 -0.12047 -0.12414 -0.19146 0.26007 -0.16805 0.39728 0.19353 0.45269 -0.015461 -0.055543
2188 -0.010467 -0.11385 -0.14173 -0.23082 0.2531 -0.17271 0.42353 0.043133 0.37315 -0.012893 -0.003659
2189 -0.021341 -0.1332 -0.13958 -0.20992 0.28578 -0.17548 0.38272 -0.034781 0.21904 -0.085524 -0.013855
2190 0.011195 -0.10957 -0.10506 -0.19117 0.22738 -0.1887 0.36727 0.0029652 0.25479 -0.029956 -0.02854
2191 0.13629 -0.11606 -0.12707 -0.19719 0.15509 -0.17897 0.32724 -0.039129 0.25621 -0.014637 -0.020516
2192 0.19026 -0.13302 -0.12599 -0.20683 0.11825 -0.17372 0.32409 -0.10361 0.14855 -0.069988 -0.011582
2193 0.22304 -0.13666 -0.14655 -0.2273 0.1159 -0.19872 0.2874 -0.081276 0.16569 -0.04023 -0.034027
2194 0.16716 -0.12488 -0.13754 -0.20412 0.21983 -0.20339 0.2632 -0.05387 0.15319 -0.071441 -0.0060028
2195 0.12346 -0.14847 -0.15296 -0.20638 0.30591 -0.12354 0.27425 -0.016874 0.16752 -0.13569 0.0012616
2196 0.026131 -0.1327 -0.13504 -0.19862 0.34655 -0.12249 0.27087 0.20536 0.18799 -0.080314 0.022606
2197 0.022797 -0.16789 -0.15262 0.015117 0.26005 -0.079856 0.19611 0.24323 0.079396 -0.13412 -0.03674
2198 -0.00060722 -0.1455 -0.1442 0.10145 0.2904 -0.075487 0.2294 0.18851 0.15485 -0.10639 0.025805
2199 0.028959 -0.12856 -0.14367 0.13885 0.32986 -0.036637 0.18057 0.047971 0.13355 -0.14819 0.021639
2200 0.031905 -0.12517 -0.11586 -0.051409 0.29199 -0.037378 0.19929 -0.038893 0.20878 -0.13087 0.0013734
2201 0.010591 -0.13805 -0.15132 -0.15187 0.29199 -0.1145 0.16943 -0.008457 0.27505 -0.12522 0.0016678
2202 0.12572 -0.13747 -0.15469 -0.1709 0.30011 -0.16932 0.17864 -0.021411 0.3674 -0.16958 -0.0042278
2203 0.24618 -0.10131 -0.13798 -0.15049 0.34056 -0.16974 0.19549 0.068185 0.41955 -0.13678 0.071137
2204 0.24222 -0.14019 -0.16404 -0.18434 0.24873 -0.16603 0.090558 -0.087449 0.22801 -0.16813 -0.0009791
2205 0.19775 -0.12086 -0.1504 -0.16976 0.36133 -0.17484 0.12287 0.095838 0.16233 -0.16375 0.053105
2206 0.13604 -0.11177 -0.11799 -0.15907 0.35066 -0.14318 0.081553 0.20268 0.15991 -0.15596 0.0474
2207 0.041687 -0.10266 -0.15742 -0.16785 0.33641 -0.16406 0.11815 0.19498 0.14169 -0.20077 0.049854
2208 0.062053 -0.10226 -0.15123 0.065983 0.36044 -0.16622 0.051698 0.27696 0.10386 -0.16447 0.049128
2209 0.038199 -0.0045876 -0.13684 0.19828 0.34752 -0.19188 0.095286 0.20521 0.12853 -0.19476 0.016093
2210 0.0094847 0.023872 -0.11692 0.13463 0.31498 -0.21301 0.014164 0.058038 0.071788 -0.21037 0.026867
2211 0.052831 0.064802 -0.11579 -0.053373 0.36928 -0.18186 0.036511 0.042595 0.095227 -0.20367 0.072871
2212 0.044837 -0.032529 -0.14657 -0.089492 0.34908 -0.15563 0.004409 0.035581 0.055947 -0.21381 0.068126
2213 0.019283 -0.086149 -0.15708 -0.1318 0.31446 -0.18303 0.016727 0.011907 0.019536 -0.23365 0.04493
2214 0.026749 -0.10757 -0.14451 -0.13398 0.34035 -0.1647 0.0068143 0.049303 0.059466 -0.23409 0.038715
2215 0.011575 -0.11135 -0.14478 -0.15012 0.33421 -0.18297 -0.006288 0.23767 0.10288 -0.24999 0.059939
2216 0.19274 -0.12401 -0.14463 -0.14029 0.36033 -0.2224 0.01322 0.24276 -0.012206 -0.23573 0.079093
2217 0.23366 -0.10044 -0.14417 -0.011155 0.33965 -0.18962 -0.0089527 0.28356 0.012724 -0.24928 0.063338
2218 0.19701 -0.1062 -0.16415 0.23311 0.31322 -0.19849 -0.059165 0.27474 -0.017827 -0.25639 0.019122
2219 0.097569 -0.049841 -0.15672 0.16561 0.29807 -0.19636 -0.034417 0.31559 0.035153 -0.25801 0.074596
2220 0.044935 0.077739 -0.14169 0.30745 0.32544 -0.15231 -0.01541 0.32998 0.060082 -0.20091 0.063841
2221 0.012301 0.076708 -0.16128 0.071621 0.31423 -0.15009 -0.014072 0.19513 0.024261 -0.25882 0.053855
2222 0.0023267 0.051788 -0.18648 -0.053868 0.28906 -0.14511 -0.095594 0.051862 -0.024239 -0.29317 0.03352
2223 0.0059227 -0.046362 -0.16328 -0.074196 0.30487 -0.11971 -0.042567 0.14558 -0.0022398 -0.27257 0.076914
2224 0.015099 -0.065613 -0.15344 -0.079625 0.28635 -0.14808 -0.098559 0.057925 -0.03673 -0.27341 0.040608
2225 0.019265 -0.079323 -0.17748 -0.090203 0.27672 -0.084007 -0.10247 0.13756 -0.0077909 -0.2647 0.066983
2226 0.011151 -0.090173 -0.16161 -0.083832 0.22435 0.034792 -0.069154 0.32535 0.020828 -0.26272 0.091137
2227 0.022377 -0.079364 -0.13473 -0.08005 0.20891 0.047422 -0.081306 0.41108 -0.0046721 -0.26658 0.058471
2228 0.17813 -0.069784 -0.1413 -0.062399 0.20885 0.059901 -0.084838 0.39319 -0.014693 -0.28377 0.043596
2229 0.2141 -0.061834 -0.14002 0.22425 0.20507 0.07319 -0.070991 0.41108 -0.044903 -0.29886 0.0057602
2230 0.21096 0.072665 -0.17147 0.27017 0.27751 -0.081181 -0.11691 0.25371 -0.066764 -0.28077 0.010985
2231 0.14672 0.096005 -0.15574 0.28479 0.34143 -0.11071 -0.10034 0.21674 -0.088754 -0.24893 0.016669
2232 0.074997 0.078835 -0.12994 0.26083 0.33072 -0.091402 -0.097578 0.37513 0.002405 -0.26825 0.012823
2233 0.039983 -0.021696 -0.16103 0.067008 0.26278 -0.10585 -0.16286 0.43003 -0.040616 -0.26262 -0.0019624
2234 0.0093286 -0.093026 -0.17818 -0.010491 0.1844 -0.092074 -0.14845 0.38072 -0.070296 -0.3028 -0.022068
2235 0.0092446 -0.066846 -0.13179 -0.031189 0.22952 -0.10356 -0.13853 0.48709 -0.060817 -0.30689 -0.0065136
2236 0.0034706 -0.10445 -0.19009 -0.071238 0.14973 -0.11726 -0.14413 0.30431 -0.016307 -0.31075 -0.036789
2237 0.031017 -0.053417 -0.13038 -0.033526 0.19357 -0.12717 -0.081009 0.33267 0.002372 -0.25063 0.012245
2238 -0.0065374 -0.083287 -0.18349 -0.059495 0.13859 -0.13272 -0.18529 0.28551 -0.080589 -0.28482 -0.036141
2239 0.022049 -0.028508 -0.15806 0.16052 0.16609 -0.13515 -0.131 0.58431 -0.024929 -0.28938 -0.028846
2240 0.17826 0.062892 -0.16023 0.32772 0.13745 -0.11256 -0.14002 0.47376 -0.10507 -0.32695 -0.011892
2241 0.20767 0.095862 -0.15862 0.36441 0.19725 -0.10735 -0.13091 0.47929 -0.04792 -0.26378 -0.041447
2242 0.15466 0.097761 -0.14143 0.38333 0.25222 -0.08772 -0.13644 0.33628 -0.042231 -0.30949 0.003837
2243 0.090953 0.008961 -0.15999 0.20932 0.21589 -0.05892 -0.18158 0.32593 -0.1106 -0.3144 -0.035319
2244 0.027609 -0.043379 -0.15162 0.065494 0.16783 0.068469 -0.080586 0.54613 -0.068712 -0.31871 -0.031224
2245 0.0091345 -0.06883 -0.15976 0.035705 0.098515 0.016818 -0.17855 0.43226 -0.16084 -0.33314 -0.03409
2246 0.0042005 -0.0758 -0.17021 0.046216 0.12652 0.098467 -0.16392 0.50225 -0.070503 -0.29519 -0.038816
2247 0.030207 -0.06933 -0.16199 0.043778 0.095722 0.097007 -0.16804 0.5813 -0.098984 -0.34896 -0.014921
2248 0.0049425 -0.014591 -0.16983 -0.011121 0.11488 0.1317 -0.1457 0.52792 -0.098814 -0.3269 -0.039417
2249 0.037459 0.11954 -0.14323 0.022941 0.13491 0.14772 -0.16488 0.56218 -0.060115 -0.33495 0.015798
2250 -0.00098548 0.10406 -0.16258 0.27813 0.095501 0.087074 -0.18646 0.52624 -0.12885 -0.356 -0.052848
2251 0.0052205 0.074208 -0.13063 0.31828 0.10737 0.074644 -0.19991 0.47402 -0.15256 -0.37047 -0.063294
2252 0.25213 0.051858 -0.04836 0.34206 0.12523 0.1729 -0.16916 0.61127 -0.1143 -0.33453 -0.0081993
2253 0.2308 -0.034142 -0.091609 0.35379 0.11078 0.21005 -0.20921 0.46704 -0.15359 -0.35964 -0.038155
2254 0.14465 -0.053863 -0.095917 0.13683 0.064103 0.15145 -0.22415 0.25445 -0.16671 -0.32505 -0.048011
2255 0.066474 -0.044343 -0.11714 0.064899 0.089636 0.19122 -0.16582 0.36308 -0.11121 -0.32563 -0.0088662
2256 0.0135 -0.045043 -0.15597 0.019631 0.082319 0.22881 -0.1906 0.26177 -0.13978 -0.35072 -0.058272
2257 0.0079765 -0.023394 -0.13479 0.029312 0.11189 0.2737 -0.17458 0.36728 -0.07834 -0.35104 -0.044427
2258 0.019882 0.14208 -0.12703 0.040133 0.10394 0.2841 -0.20071 0.39051 -0.1037 -0.33082 0.014947
2259 0.019448 0.20851 -0.10921 0.034475 0.098588 0.34363 -0.17828 0.56946 -0.10424 -0.32624 -0.024339
2260 -0.0028655 0.11566 -0.14026 0.14131 0.071701 0.31545 -0.19993 0.49105 -0.10888 -0.30659 0.012476
2261 -0.01479 0.094335 -0.038827 0.31317 0.045684 0.25498 -0.21661 0.36537 -0.16751 -0.38322 0.06855
2262 0.055716 0.057795 0.067224 0.43701 0.1089 0.33135 -0.12211 0.35277 -0.1363 -0.35459 0.19868
2263 0.20226 0.0015243 0.11497 0.32342 0.09241 0.31624 -0.14645 0.33962 -0.11706 -0.33046 0.082869
2264 0.17889 -0.028066 0.099907 0.12422 0.043543 0.33108 -0.23052 0.2817 -0.1633 -0.3692 0.044603
2265 0.15403 -0.013336 0.18254 0.063233 0.043966 0.32906 -0.2225 0.28309 -0.14316 -0.34636 0.018587
2266 0.08705 0.033023 0.023 0.063185 0.037229 0.28953 -0.24542 0.22351 -0.19583 -0.35745 0.059312
2267 0.054956 0.17332 -0.0043088 0.036586 0.030262 0.31739 -0.22901 0.30762 -0.14018 -0.36211 0.066526
2268 0.023942 0.19828 -0.031637 0.041998 0.053545 0.37139 -0.23261 0.31985 -0.15151 -0.31514 0.093091
2269 0.014178 0.1348 -0.10135 0.007619 -0.010382 0.35525 -0.18419 0.38636 -0.2045 -0.36439 0.11287
2270 0.0030144 0.073982 -0.073765 0.22876 0.015352 0.25137 -0.28278 0.34426 -0.16887 -0.38763 0.19904
2271 0.00082041 0.021842 -0.086313 0.35677 -0.00085544 0.34167 -0.2334 0.30007 -0.18057 -0.32787 0.13015
2272 -0.0066236 0.022971 0.12872 0.43938 0.050418 0.36636 -0.25501 0.20473 -0.13529 -0.3486 0.11324
2273 0.025892 -0.0067691 0.18322 0.44676 0.014151 0.31979 -0.24977 0.1774 -0.18784 -0.36747 0.047812
2274 0.18253 -0.0007494 0.18532 0.38821 0.017694 0.31547 -0.24245 0.16271 -0.17907 -0.36349 0.040037
2275 0.2239 0.05261 0.2421 0.17808 0.030237 0.3684 -0.21609 0.23806 -0.12323 -0.35452 0.035301
2276 0.21774 0.15721 0.11308 0.12477 -0.01273 0.34597 -0.26293 0.2121 -0.14732 -0.38059 0.029846
2277 0.079936 0.18872 0.0053953 0.05563 -0.028087 0.3526 -0.27646 0.16578 -0.17159 -0.37406 -0.04846
2278 0.036592 0.16274 -0.038073 0.044302 -0.054924 0.33101 -0.29811 0.11842 -0.20782 -0.42219 -0.044076
2279 0.027318 0.14892 -0.021762 0.052573 -0.0022511 0.38306 -0.28194 0.10881 -0.17454 -0.38519 -0.011131
2280 0.034584 0.066449 -0.02233 0.046415 -0.011408 0.40313 -0.27946 0.12293 -0.21278 -0.37369 -0.023547
2281 -0.01681 0.0033183 -0.049019 0.030286 -0.055445 0.35133 -0.2706 0.11335 -0.20294 -0.42351 -0.010423
2282 0.0052164 0.021208 0.19607 0.32903 0.007828 0.34539 -0.25707 0.12187 -0.17512 -0.34167 0.12219
2283 0.029432 0.045808 0.25518 0.4383 0.0093411 0.41161 -0.22858 0.16647 -0.14115 -0.35838 0.17643
2284 0.0075383 0.10205 0.2195 0.39244 -0.017186 0.37371 -0.27199 0.097204 -0.20486 -0.36476 0.17564
2285 0.11192 0.18711 0.18156 0.29725 -0.0076529 0.36723 -0.2524 0.0931 -0.18751 -0.37305 0.10107
2286 0.18141 0.18303 0.035188 0.088883 -0.07353 0.33987 -0.29043 0.066287 -0.21211 -0.41356 -0.012381
2287 0.19309 0.17939 0.030029 0.083594 -0.049057 0.36509 -0.29436 0.024583 -0.21938 -0.42371 -0.0023964
2288 0.21333 0.11253 -0.017239 0.035926 -0.039084 0.30057 -0.32905 0.024579 -0.20804 -0.39584 -0.018132
2289 0.087748 0.064416 -0.012618 0.062787 -0.045261 0.3607 -0.28536 0.083775 -0.16893 -0.42079 -0.0038676
2290 0.037164 0.029195 0.0060037 0.043209 -0.017598 0.38088 -0.28015 0.094981 -0.18224 -0.38112 -0.0027733
2291 0.0099903 0.012455 0.15426 0.07001 -0.055055 0.36603 -0.31658 0.0024873 -0.25337 -0.40036 -0.034419
2292 0.027236 -0.0033854 0.283 0.38178 -0.037182 0.31943 -0.28682 0.012803 -0.21777 -0.39251 -0.011975
2293 0.027632 0.16384 0.36625 0.42538 0.014321 0.31839 -0.26029 0.08179 -0.17051 -0.38706 -0.03127
2294 0.039228 0.22293 0.36432 0.49388 -0.020935 0.28358 -0.29623 0.059536 -0.22854 -0.40111 0.021264
2295 0.0027843 0.18391 0.35451 0.33724 -0.037782 0.2127 -0.27383 0.050082 -0.18218 -0.35482 -0.011051
2296 -0.0020697 0.13425 0.36546 0.168 -0.060029 0.17315 -0.28449 0.016398 -0.22398 -0.4307 0.0030129
2297 -0.0019837 0.069203 0.3194 0.083759 -0.084646 0.12269 -0.31893 -0.073326 -0.24724 -0.43696 -0.038763
2298 0.014932 0.057733 0.34832 0.07355 -0.053153 0.12836 -0.28322 0.02109 -0.2068 -0.43924 -0.043228
2299 -0.0027517 0.020512 0.32949 0.093101 -0.04983 0.15691 -0.25329 0.016067 -0.19751 -0.41577 -0.039234
2300 -0.00066574 0.016222 0.34008 0.059343 -0.068257 0.11188 -0.29571 0.018403 -0.22575 -0.42955 -0.05464
2301 -0.03748 0.0070815 0.37758 0.040454 -0.075724 0.088546 -0.27197 -0.071731 -0.24544 -0.42532 -0.067945
2302 -0.044784 0.10691 0.30309 0.18593 -0.092221 0.14098 -0.19392 -0.093575 -0.28261 -0.44069 -0.064081
2303 -0.011438 0.20964 0.23149 0.32653 -0.092178 0.20002 -0.28861 -0.039819 -0.2288 -0.42062 -0.031736
2304 -0.016112 0.18412 0.16691 0.37427 -0.077505 0.31898 -0.2674 -0.045473 -0.26271 -0.42887 -0.063012
2305 -0.036806 0.19329 0.12949 0.34228 -0.046642 0.31394 -0.21434 -0.034576 -0.24283 -0.29048 -0.076348
2306 -0.04536 0.09838 0.12881 0.42557 -0.054659 0.26234 -0.19258 -0.09583 -0.26095 -0.21092 -0.10766
2307 -0.020674 0.07205 0.25286 0.41747 -0.022906 0.22811 -0.22882 -0.087694 -0.23414 -0.21064 -0.084279
2308 -0.033418 0.041229 0.41198 0.37104 -0.051673 0.1381 -0.2518 -0.054828 -0.1986 -0.32266 -0.045965
2309 -0.017022 0.046549 0.45662 0.17316 -0.02443 0.1087 -0.2682 -0.061752 -0.09394 -0.36802 -0.04915
2310 -0.048416 0.048509 0.44767 0.1376 -0.037467 0.085049 -0.27139 -0.022346 -0.056891 -0.37543 -0.073136
2311 -0.06393 0.0088382 0.35757 0.079848 -0.091094 0.080809 -0.26937 -0.06113 -0.075911 -0.3514 -0.084692
2312 -0.054024 0.060208 0.26998 0.08156 -0.082361 0.042078 -0.26652 -0.073413 -0.14496 -0.40206 -0.066237
2313 -0.058978 0.11376 0.20202 0.1059 -0.058698 0.066697 -0.27143 -0.090567 -0.15192 -0.35548 -0.079083
2314 -0.056442 0.17293 0.14521 0.21269 -0.10053 0.037126 -0.18422 -0.12404 -0.18824 -0.39621 -0.079348
2315 -0.037886 0.24239 0.18768 0.42984 -0.044062 0.047026 -0.079652 -0.060145 -0.16776 -0.34979 -0.081904
2316 -0.06135 0.20624 0.16206 0.46801 -0.041659 0.044665 -0.012534 -0.015829 -0.11874 -0.29875 -0.09492
2317 -0.066584 0.11976 0.42436 0.45867 -0.040516 0.020624 -0.19279 -0.12363 -0.21537 -0.21086 -0.079395
2318 -0.081728 0.031066 0.50418 0.40299 -0.040572 0.033573 -0.27355 -0.13274 -0.21616 -0.20354 -0.092561
2319 -0.060662 0.037806 0.46055 0.21476 -0.061549 0.0037826 -0.21453 -0.06911 -0.21538 -0.3142 -0.038977
2320 -0.064666 0.024895 0.43925 0.14941 -0.079736 0.036572 -0.24829 -0.070564 -0.19741 -0.35791 -0.10284
2321 -0.0678 0.034775 0.30701 0.10318 -0.10381 -0.021249 -0.27919 -0.11767 -0.22542 -0.37005 -0.096668
2322 -0.074384 0.037675 0.20694 0.12278 -0.06891 -0.02041 -0.22878 -0.088912 -0.18998 -0.36587 -0.10071
2323 -0.067498 0.025734 0.18952 0.1165 -0.073877 0.0060996 -0.21827 -0.10909 -0.14118 -0.35473 -0.10566
2324 -0.078542 0.034834 0.17812 0.14905 -0.072624 -0.010681 -0.097073 -0.10533 -0.053609 -0.21161 -0.11183
2325 -0.081506 0.051074 0.19366 0.35851 -0.065751 -0.026492 -0.048475 -0.11145 -0.02509 -0.18607 -0.10388
2326 -0.07679 0.036123 0.37583 0.40366 -0.022568 0.019607 -0.11037 -0.12089 -0.07059 -0.12936 -0.10684
2327 -0.078834 0.041043 0.4211 0.44351 -0.029985 0.0016666 -0.01916 -0.15154 -0.13939 -0.11149 -0.11944
2328 -0.085778 0.062322 0.47619 0.45851 -0.045022 -0.010344 0.087488 -0.090585 -0.107 0.064539 -0.12842
2329 -0.083522 0.065672 0.47408 0.38911 -0.056009 -0.014255 0.0018556 -0.11101 -0.15237 0.1271 -0.10103
2330 -0.076726 0.076422 0.35489 0.21485 -0.027726 0.017334 -0.12818 -0.10608 -0.11161 0.10421 -0.079828
2331 -0.08542 0.058051 0.23803 0.15266 -0.057153 -0.021506 -0.14661 -0.1142 -0.1017 -0.061366 -0.10067
2332 -0.10305 0.017401 0.19257 0.083528 -0.04817 -0.0050372 -0.16255 -0.11216 -0.15642 -0.16838 -0.11965
2333 -0.11449 0.014891 0.20659 0.12033 -0.085337 0.030012 -0.1776 -0.1592 -0.033124 -0.21977 -0.11272
2334 -0.11016 0.01832 0.20388 0.091371 -0.094344 0.014081 -0.19315 -0.14712 0.026605 -0.2444 -0.092841
2335 -0.095326 0.02058 0.28726 0.21796 -0.045921 0.018421 -0.11314 -0.14149 0.0007245 0.1034 -0.12067
2336 -0.12896 0.0077898 0.38354 0.41502 -0.053868 0.01721 -0.21178 -0.17065 -0.055116 0.19916 -0.12128
2337 -0.096894 0.027739 0.45508 0.47832 -0.030425 -0.012191 -0.14645 -0.11143 -0.058777 0.18998 -0.089408
2338 -0.122 -0.0030309 0.37936 0.44313 -0.053782 -0.063092 -0.19343 -0.17724 -0.13005 0.069074 -0.11747
2339 -0.095292 -0.0055912 0.32074 0.20995 -0.053579 -0.076032 -0.21699 -0.20515 -0.13066 -0.083697 -0.088659
2340 -0.11644 -0.0041615 0.20903 0.11766 -0.062206 -0.089343 -0.23338 -0.18292 -0.17201 -0.11683 -0.12113
2341 -0.10449 -0.00013186 0.18766 0.10994 -0.057342 -0.1209 -0.17664 -0.18588 -0.087749 0.1725 -0.10044
2342 -0.10537 -0.0058422 0.21377 0.091692 -0.016439 -0.058255 -0.19195 -0.11499 0.08439 0.27112 -0.11045
2343 -0.10709 -0.033233 0.16532 0.10791 -0.052186 -0.097665 -0.19682 -0.15248 0.09111 0.27811 -0.10409
2344 -0.12512 -0.023383 0.20518 0.2973 -0.021963 -0.061566 -0.18848 -0.10853 0.16761 0.38267 -0.12061
2345 -0.10105 -0.0067632 0.33409 0.38974 -0.0091203 -0.063047 -0.16821 -0.16966 0.014329 0.26148 -0.13188
2346 -0.13349 -0.021374 0.39914 0.43311 -0.036967 -0.094478 -0.19732 -0.12729 -0.040252 0.2997 -0.1466
2347 -0.12312 -0.037074 0.38244 0.4353 0.0066058 -0.058698 -0.22368 -0.15364 -0.083723 0.36187 -0.14054
2348 -0.1163 -0.015474 0.30378 0.36287 0.010929 -0.091579 -0.22239 -0.1261 -0.042773 0.40352 -0.12709
2349 -0.14021 -0.067475 0.19974 0.13966 -0.077978 -0.15474 -0.28267 -0.20492 -0.021544 0.32458 -0.13371
2350 -0.11258 -0.026705 0.17584 0.11972 -0.0031851 -0.078691 -0.2137 -0.1465 0.097346 0.37192 -0.12598
2351 -0.13413 -0.032555 0.17269 0.094185 -0.039722 -0.12869 -0.23665 -0.13626 0.1141 0.43426 -0.13294
2352 -0.13296 -0.021446 0.16556 0.098147 -0.033639 -0.097462 -0.19861 -0.13039 0.080985 0.42541 -0.1387
2353 -0.13683 -0.082066 0.12431 0.056638 -0.059076 -0.14943 -0.25032 -0.15652 -0.0089561 0.45321 -0.13422
2354 -0.12613 -0.054936 0.164 0.097879 -0.038403 -0.1147 -0.21591 -0.17097 0.058293 0.53224 -0.1062
2355 -0.12886 -0.040257 0.32697 0.3624 -0.01979 -0.065204 -0.21839 -0.14868 0.1914 0.54368 -0.11764
2356 -0.13145 -0.047497 0.31285 0.36734 -0.065937 -0.12846 -0.26964 -0.21171 0.15096 0.46222 -0.13189
2357 -0.10628 -0.0079472 0.37601 0.35092 0.017216 -0.067466 -0.21603 -0.17869 0.22694 0.55046 -0.10694
2358 -0.12929 -0.058908 0.22911 0.18812 -0.080121 -0.12512 -0.15047 -0.1905 0.10055 0.56781 -0.13172
2359 -0.097312 -0.035298 0.20009 0.12526 -0.041028 -0.089107 -0.060764 -0.17356 0.08186 0.61399 -0.12066
2360 -0.1109 -0.035838 0.15412 0.098448 -0.035615 -0.12031 0.033033 -0.19989 0.10227 0.55997 -0.12011
2361 -0.13048 -0.063439 0.12196 0.071549 -0.041562 -0.14088 -0.038209 -0.16031 0.10372 0.61995 -0.14344
2362 -0.10582 -0.061839 0.12215 0.079321 -0.071829 -0.09721 -0.093531 -0.15484 0.18946 0.51326 -0.11617
2363 -0.12028 -0.076419 0.12706 0.077222 -0.029256 -0.13819 -0.075884 -0.14606 0.25348 0.60278 -0.11614
2364 -0.13075 -0.07003 0.14541 0.33843 -0.061693 -0.1338 -0.11256 -0.13819 0.2632 0.47953 -0.1197
2365 -0.12427 -0.07511 0.12533 0.3845 -0.082149 -0.11215 -0.2133 -0.15999 0.23232 0.53624 -0.12653
2366 -0.13982 -0.06986 0.11078 0.37424 -0.021746 -0.076393 -0.16894 -0.2044 0.19871 0.60726 -0.11898
2367 -0.14382 -0.063751 0.11297 0.3086 -0.049273 -0.10554 -0.18516 -0.20307 0.057046 0.68202 -0.11702
2368 -0.098408 -0.069041 0.14591 0.17501 -0.04118 -0.071514 -0.20286 -0.16217 0.056365 0.61611 -0.069622
2369 -0.12436 -0.040331 0.21743 0.10872 -0.019717 -0.014125 0.031162 -0.21037 0.057495 0.58561 -0.10235
2370 -0.12774 -0.084192 0.28004 0.090572 -0.049454 0.0019043 0.0031898 -0.19511 0.061284 0.69981 -0.095094
2371 -0.12582 -0.064052 0.20186 0.087663 -0.027671 0.054794 0.074047 -0.16877 0.097603 0.57555 -0.10396
2372 -0.15783 -0.094342 0.05503 0.059115 -0.049788 -0.062087 0.17683 -0.16529 0.22654 0.62169 -0.12712
2373 -0.15321 -0.065913 0.047601 0.036646 -0.096015 -0.14779 0.12258 -0.21414 0.20938 0.51926 -0.12208
2374 -0.15243 -0.095993 0.051312 0.22627 -0.051232 -0.15414 0.02254 -0.19016 0.32811 0.40563 -0.13983
2375 -0.14736 -0.096853 0.075754 0.3083 -0.083459 -0.11814 -0.093192 -0.1544 0.27982 0.35421 -0.13129
2376 -0.14479 -0.066564 0.082205 0.34908 -0.060236 -0.10479 -0.066014 -0.19689 0.18273 0.2826 -0.1065
2377 -0.10346 -0.084084 0.055827 0.22945 -0.070303 -0.11419 -0.10644 -0.20366 0.08713 0.27432 -0.097873
2378 -0.12654 -0.091764 0.035698 0.077673 -0.09891 -0.1669 -0.14866 -0.20143 0.043819 0.21051 -0.12916
2379 -0.14163 -0.099835 0.024169 0.044995 -0.086097 -0.20233 -0.026091 -0.20668 0.030749 0.42544 -0.13478
2380 -0.13767 -0.094235 0.041121 0.054756 -0.055954 -0.11225 0.20346 -0.20404 0.034568 0.63727 -0.12861
2381 -0.15969 -0.11327 0.013192 0.0092276 -0.075811 -0.15103 0.12416 -0.23858 0.0054975 0.6115 -0.098296
2382 -0.13627 -0.10752 0.0069136 0.015269 -0.026918 -0.16247 0.1538 -0.17603 0.13771 0.56371 -0.080761
2383 -0.12031 -0.093206 0.0041951 0.0041804 -0.081055 -0.16383 0.1924 -0.20607 0.24753 0.43367 -0.098527
2384 -0.12942 -0.10694 0.027436 0.017452 -0.085522 -0.1522 0.18731 -0.23636 0.26812 0.33618 -0.098372
2385 -0.15269 -0.13117 -0.0045421 -0.0081067 -0.12256 -0.16982 0.20094 -0.19407 0.22646 0.25582 -0.14285
2386 -0.13401 -0.11437 -0.0029507 -0.015695 -0.13374 -0.1866 0.25125 -0.23486 0.061205 0.23939 -0.11218
2387 -0.15432 -0.11284 -0.012129 -0.011814 -0.081153 -0.17677 0.19093 -0.2285 0.029864 0.2895 -0.019239
2388 -0.16235 -0.13487 -0.028178 -0.050922 -0.12184 -0.19666 0.31644 -0.24232 0.032203 0.21906 0.030975
2389 -0.1665 -0.11906 -0.029516 -0.033991 -0.11948 -0.17561 0.32272 -0.23554 0.0023328 0.21561 0.045559
2390 -0.14649 -0.10914 -0.027485 -0.03749 -0.077553 -0.17837 0.34781 -0.21011 0.041682 0.26889 0.10829
2391 -0.148 -0.097189 -0.020424 -0.048948 -0.0687 -0.16317 0.29401 -0.23036 -0.00028836 0.48259 0.028818
2392 -0.14761 -0.11448 -0.029822 -0.057507 -0.071467 -0.1841 0.4971 -0.22021 0.040241 0.52851 -0.0043175
2393 -0.14265 -0.093469 -0.022201 -0.045375 -0.057234 -0.16207 0.54307 -0.17953 0.27534 0.5801 -0.049153
2394 -0.15423 -0.12838 -0.050299 -0.076784 -0.071941 -0.15847 0.51563 -0.25926 0.17083 0.37696 -0.086509
2395 -0.1649 -0.13864 -0.042898 -0.076943 -0.12305 -0.17648 0.51031 -0.22459 0.15455 0.25573 -0.11441
2396 -0.14745 -0.11182 -0.052947 -0.097111 -0.10157 -0.20865 0.45904 -0.29652 0.1439 0.19757 -0.11652
2397 -0.12526 -0.096771 -0.039095 -0.09576 -0.10619 -0.17016 0.47718 -0.29581 0.039438 0.21833 -0.10574
2398 -0.16363 -0.11232 -0.060634 -0.10483 -0.13718 -0.20126 0.50636 -0.2528 0.019978 0.19864 -0.079841
2399 -0.15983 -0.10907 -0.073062 -0.1139 -0.10691 -0.19268 0.5104 -0.2392 -0.017983 0.20276 -0.089707
2400 -0.12007 -0.10362 -0.042801 -0.088006 -0.098883 -0.13965 0.64348 -0.2289 0.0019164 0.20453 0.069637
2401 -0.16932 -0.13315 -0.09487 -0.13135 -0.15875 -0.19904 0.59958 -0.27649 -0.073734 0.13965 0.046542
2402 -0.13655 -0.11107 -0.074038 -0.13824 -0.13987 -0.1742 0.53973 -0.26889 -0.046255 0.17207 0.10633
2403 -0.13662 -0.1299 -0.073927 -0.11671 -0.12723 -0.16628 0.62271 -0.27576 0.018075 0.17953 0.11609
2404 -0.14154 -0.11063 -0.079175 -0.10505 -0.10916 -0.17569 0.59645 -0.26089 -0.041056 0.11017 -0.0013951
2405 -0.16679 -0.114 -0.098474 -0.16222 -0.097798 -0.20033 0.55823 -0.27 -0.017767 0.072759 -0.057601
2406 -0.13413 -0.10502 -0.074132 -0.14828 -0.11044 -0.16102 0.70128 -0.19891 0.027203 0.13178 -0.071996
2407 -0.15031 -0.11826 -0.076111 -0.1398 -0.12675 -0.17227 0.65445 -0.25375 -0.017878 0.11052 -0.10063
2408 -0.13625 -0.13491 -0.10915 -0.14861 -0.1594 -0.17886 0.6947 -0.26928 -0.042528 0.072805 -0.073608
2409 -0.14965 -0.12848 -0.11167 -0.15901 -0.15372 -0.19138 0.6146 -0.27722 -0.058169 0.086704 -0.11026
2410 -0.13895 -0.13712 -0.084387 -0.1531 -0.15013 -0.1884 0.66317 -0.24186 -0.02119 0.081362 -0.028629
2411 -0.14399 -0.12303 -0.079395 -0.15081 -0.13835 -0.1439 0.64938 -0.24828 -0.01705 0.034571 0.098645
2412 -0.12964 -0.12632 -0.063614 -0.14594 -0.12797 -0.17589 0.71346 -0.21935 -0.041191 0.075219 0.14159
2413 -0.11577 -0.10076 -0.065133 -0.12737 -0.1095 -0.15368 0.78255 -0.23815 -0.014241 0.061898 0.18986
2414 -0.13616 -0.12051 -0.078521 -0.15392 -0.1366 -0.17508 0.64054 -0.25641 -0.062532 0.028497 0.1117
2415 -0.14301 -0.12202 -0.11058 -0.16388 -0.15149 -0.16669 0.65153 -0.21958 -0.075412 0.025585 0.037073
2416 -0.15527 -0.12386 -0.11864 -0.15882 -0.098144 -0.16751 0.77466 -0.24466 -0.045413 0.013264 -0.021663
2417 -0.13776 -0.10627 -0.087497 -0.13749 -0.078111 -0.17978 0.76682 -0.23489 -0.050944 0.0067123 -0.00084829
2418 -0.15181 -0.13726 -0.12041 -0.16783 -0.071908 -0.16642 0.66121 -0.24151 -0.081004 0.0019608 -0.048864
2419 -0.15636 -0.113 -0.086644 -0.14944 -0.061075 -0.18539 0.70762 -0.22477 -0.039935 -0.0023106 -0.03283
2420 -0.14442 -0.12188 -0.12087 -0.17844 -0.070042 -0.16801 0.72768 -0.20837 -0.074435 0.001388 -0.044625
2421 -0.15149 -0.14513 -0.13115 -0.2051 -0.13833 -0.22965 0.69748 -0.292 -0.13235 -0.061503 -0.054441
2422 -0.15788 -0.14222 -0.12988 -0.19985 -0.1219 -0.19515 0.71196 -0.28517 -0.10515 0.00059517 -0.034026
2423 -0.1741 -0.14548 -0.12959 -0.22639 -0.12926 -0.22905 0.78143 -0.33426 -0.1137 -0.049146 -0.078222
2424 -0.1595 -0.14334 -0.1355 -0.15656 -0.14202 -0.19658 0.69164 -0.29577 -0.10221 -0.033018 0.062382
2425 -0.16627 -0.11946 -0.092056 -0.0015001 -0.087597 -0.15823 0.71059 -0.21894 -0.057708 -0.031229 0.1146
2426 -0.15059 -0.13442 -0.1127 -0.16825 -0.11306 -0.18205 0.66121 -0.25093 -0.065719 -0.052681 0.19409
2427 -0.15147 -0.11653 -0.10505 -0.17482 -0.11702 -0.18427 0.63568 -0.27757 -0.1099 -0.046052 0.15193
2428 -0.12479 -0.099891 -0.068421 -0.15052 -0.069198 -0.11825 0.80586 -0.19714 -0.05435 -0.025763 0.18745
2429 -0.1638 -0.13008 -0.13566 -0.22156 -0.13607 -0.20574 0.72917 -0.28786 -0.14935 -0.078745 0.097814
2430 -0.15224 -0.12628 -0.11735 -0.18704 -0.13451 -0.1919 0.604 -0.20836 -0.061541 -0.062296 0.055129
2431 -0.16956 -0.14741 -0.14735 -0.21535 -0.099759 -0.19349 0.45828 -0.25106 -0.074032 -0.10827 -0.013447
2432 -0.1759 -0.16732 -0.17543 -0.22098 -0.11666 -0.24383 0.41175 -0.29733 -0.13197 -0.15229 -0.035583
2433 -0.16747 -0.15762 -0.12728 -0.21845 -0.080063 -0.2088 0.43503 -0.28327 -0.11808 -0.11123 -0.025458
2434 -0.15487 -0.1246 -0.13075 -0.20683 -0.05191 -0.21357 0.40382 -0.26817 -0.14006 -0.13801 -0.053744
2435 -0.15677 -0.16875 -0.16759 -0.23442 -0.11997 -0.19063 0.39646 -0.26064 -0.16498 -0.1842 -0.02813
2436 -0.1326 -0.12515 -0.13705 -0.22477 -0.10236 -0.19118 0.35689 -0.25558 -0.11853 -0.10119 -0.024955
2437 -0.16264 -0.032244 -0.15375 -0.19822 -0.15767 -0.15716 0.41516 -0.23653 -0.12209 -0.17152 -0.023861
2438 -0.18585 -0.059514 -0.17041 -0.22838 -0.16276 -0.19381 0.34489 -0.26935 -0.10687 -0.18167 0.075313
2439 -0.13836 -0.017795 -0.14 -0.2185 -0.094904 -0.19331 0.3674 -0.25079 -0.10223 -0.14104 0.16795
2440 -0.044906 -0.060625 -0.14071 -0.20102 -0.11652 -0.18411 0.32073 -0.24264 -0.075897 -0.13358 0.21042
2441 0.02733 -0.1207 -0.14629 -0.21854 -0.13399 -0.19418 0.35966 -0.24396 -0.14697 -0.17096 0.17119
2442 0.086066 -0.13245 -0.12129 -0.20381 -0.11685 -0.13903 0.32047 -0.26929 -0.094938 -0.16234 0.18916
2443 0.023082 -0.17029 -0.15608 -0.23653 -0.17506 -0.22567 0.24761 -0.25226 -0.16717 -0.19058 0.22475
2444 -0.058642 -0.17302 -0.17239 -0.22626 -0.14174 -0.21821 0.22799 -0.2963 -0.14255 -0.22676 0.22722
2445 -0.13653 -0.18428 -0.17894 -0.2641 -0.1717 -0.24101 0.19057 -0.34095 -0.16379 -0.23858 0.22796
2446 -0.12007 -0.16385 -0.17622 -0.22946 -0.096033 -0.19266 0.24308 -0.25922 -0.14335 -0.24238 0.14999
2447 -0.12052 -0.12456 -0.14904 -0.22324 -0.05044 -0.19402 0.26924 -0.24896 -0.13426 -0.23295 0.16767
2448 -0.13842 -0.17237 -0.16967 -0.26177 -0.045997 -0.24853 0.1224 -0.31571 -0.18655 -0.27834 0.039957
2449 -0.11371 -0.13962 -0.15473 -0.22198 -0.029814 -0.19676 0.19866 -0.25315 -0.12551 -0.24781 0.031452
2450 -0.11403 -0.14652 -0.15911 -0.2119 -0.040041 -0.16801 0.20898 -0.20102 -0.055083 -0.2436 0.051776
2451 -0.14641 -0.15286 -0.18085 -0.24111 -0.12272 -0.17589 0.1108 -0.25574 -0.054804 -0.19286 0.02579
2452 -0.14877 -0.15108 -0.2089 -0.26632 -0.15295 -0.22708 0.11942 -0.29749 0.034216 -0.289 0.044595
2453 -0.13484 -0.14494 -0.1686 -0.24553 -0.11977 -0.20229 0.15993 -0.19871 0.11563 -0.23942 0.046479
2454 -0.13017 -0.14763 -0.18872 -0.24374 -0.14976 -0.18637 0.10272 -0.30221 0.10042 -0.29441 0.16594
2455 -0.092317 -0.1567 -0.17503 -0.24928 -0.13332 -0.20268 0.099891 -0.24574 -0.029346 -0.27812 0.22514
2456 0.030869 -0.16146 -0.16761 -0.23595 -0.13844 -0.2332 0.040489 -0.27003 -0.095957 -0.28297 0.28701
2457 0.054625 -0.15653 -0.17645 -0.26298 -0.14391 -0.2119 0.083967 -0.24317 -0.12455 -0.29753 0.24778
2458 0.10389 -0.14256 -0.18394 -0.23682 -0.13025 -0.21116 0.062564 -0.23026 -0.11036 -0.29048 0.26998
2459 -0.019783 -0.1483 -0.19276 -0.26174 -0.10077 -0.22888 -0.016548 -0.28076 -0.17168 -0.28249 0.2458
2460 -0.069427 -0.13745 -0.16495 -0.2252 -0.042241 -0.23455 0.01279 -0.22346 -0.13859 -0.26301 0.27858
2461 -0.10625 -0.16732 -0.18316 -0.26025 -0.022177 -0.22133 -0.013223 -0.23766 -0.13764 -0.3123 0.25235
2462 -0.12778 -0.17304 -0.21531 -0.27758 -0.045004 -0.27409 -0.030905 -0.15994 -0.18346 -0.3429 0.25133
2463 -0.1127 -0.16014 -0.17631 -0.2305 -0.076831 -0.19408 -0.010907 -0.059893 -0.12316 -0.2886 0.27294
2464 -0.12616 -0.17178 -0.20829 -0.25838 -0.15143 -0.25308 -0.04546 -0.063067 -0.18926 -0.31812 0.29316
2465 -0.10144 -0.15008 -0.1994 -0.2337 -0.12452 -0.24515 -0.036752 -0.095831 -0.12167 -0.33077 0.24824
2466 -0.10361 -0.1693 -0.21972 -0.25681 -0.14299 -0.22388 -0.032184 -0.20272 -0.058922 -0.31636 0.10998
2467 -0.10905 -0.13995 -0.19449 -0.25112 -0.12636 -0.20787 -0.062257 -0.20302 0.025727 -0.31729 0.08864
2468 -0.11187 -0.15194 -0.21333 -0.24762 -0.12832 -0.2372 -0.042639 -0.25516 0.012746 -0.31626 0.088645
2469 -0.078393 -0.065425 -0.21046 -0.25909 -0.12101 -0.19161 -0.069271 -0.22112 0.088376 -0.33686 0.1111
2470 -0.089567 0.00076489 -0.18611 -0.21474 -0.09069 -0.17861 -0.028844 -0.16713 0.047355 -0.28977 0.11418
2471 -0.10605 0.011365 -0.2075 -0.25867 -0.099697 -0.2436 -0.10571 -0.26225 -0.13587 -0.35566 0.092948
2472 -0.025575 -0.099836 -0.20799 -0.24892 -0.017804 -0.23695 -0.10358 -0.22173 -0.090146 -0.32755 0.13177
2473 0.12919 -0.13357 -0.21727 -0.23769 -0.048841 -0.23165 -0.086511 -0.2673 -0.13225 -0.30825 0.1234
2474 0.16584 -0.16787 -0.19681 -0.24841 -0.014898 -0.21611 -0.11495 -0.29666 -0.1443 -0.31467 0.17733
2475 0.1561 -0.13676 -0.19804 -0.24864 -0.084445 -0.19751 -0.11635 -0.23264 -0.098038 -0.29729 0.27972
2476 -0.014351 -0.16737 -0.22763 -0.25008 -0.10055 -0.24493 -0.1507 -0.24124 -0.15469 -0.33254 0.30194
2477 -0.081615 -0.17564 -0.2189 -0.2158 -0.16135 -0.24431 -0.16972 -0.2858 -0.18895 -0.35423 0.30249
2478 -0.070439 -0.13837 -0.202 0.023025 -0.085656 -0.19595 -0.11206 -0.2064 0.034341 -0.32718 0.26552
2479 -0.091543 -0.14182 -0.21503 -0.037774 -0.10158 -0.21053 -0.18521 -0.047315 0.03839 -0.3212 0.15821
2480 -0.062617 -0.10648 -0.16165 -0.096462 -0.03158 -0.1965 -0.062657 0.12562 0.18377 -0.321 0.16852
2481 -0.088391 -0.13883 -0.17701 -0.19447 -0.046707 -0.18574 -0.17262 -0.054262 0.081849 -0.3182 0.071161
2482 -0.083985 -0.1123 -0.22496 -0.23904 -0.046374 -0.22573 -0.17242 -0.16669 0.071918 -0.34517 0.055796
2483 -0.087779 -0.0078595 -0.21896 -0.23805 -0.050611 -0.23804 -0.14792 -0.16176 0.027198 -0.36833 0.09399
2484 -0.094333 -0.01653 -0.21066 -0.23724 -0.046717 -0.24895 -0.15395 -0.20992 -0.091993 -0.31298 0.056595
2485 -0.086527 -0.05712 -0.22887 -0.23603 0.031756 -0.19773 -0.17885 -0.20425 -0.095564 -0.2922 0.099509
2486 -0.097321 -0.13558 -0.21683 -0.22468 -0.046031 -0.2166 -0.18748 -0.21464 -0.068664 -0.36702 0.077383
2487 -0.095325 -0.14312 -0.22387 -0.24256 -0.10213 -0.20802 -0.19693 -0.2359 -0.099295 -0.33865 0.036038
2488 -0.095669 -0.12352 -0.18922 -0.2275 -0.074395 -0.22383 -0.18816 -0.22773 -0.082595 -0.33707 0.060972
2489 0.052947 -0.11742 -0.22093 -0.24375 -0.080502 -0.20218 -0.15852 -0.12584 -0.085086 -0.35095 0.058146
2490 0.13324 -0.1463 -0.22223 -0.24321 -0.090649 -0.19484 -0.14816 -0.011857 0.077374 -0.37315 0.044921
2491 0.20765 -0.1237 -0.22197 -0.23527 -0.066646 -0.22819 -0.20993 0.0024591 0.14034 -0.34534 0.073345
2492 0.1211 -0.12461 -0.20194 -0.051935 0.0096768 -0.19998 -0.19573 0.034775 0.16706 -0.37666 0.071769
2493 -0.0060787 -0.067403 -0.24014 -0.013194 0.04269 -0.21401 -0.19648 -0.076849 0.073752 -0.38122 0.031324
2494 -0.067953 0.031457 -0.18816 -0.010672 0.11788 -0.18385 -0.20264 -0.1508 0.027061 -0.36133 0.044438
2495 -0.046497 0.012517 -0.21072 0.082299 0.011776 -0.17586 -0.19399 -0.088826 -0.0046394 -0.33812 0.0070726
2496 -0.067901 -0.00061383 -0.23582 -0.14788 -0.004371 -0.20785 -0.19702 -0.13689 -0.03756 -0.3884 0.017587
2497 -0.074995 -0.024854 -0.23407 -0.20657 -0.066458 -0.2039 -0.2332 -0.20467 -0.098201 -0.38192 0.0091113
2498 -0.074739 -0.11649 -0.23318 -0.19908 -0.099075 -0.22164 -0.24434 -0.24202 -0.12159 -0.38683 0.035406
2499 -0.091083 -0.13619 -0.24976 -0.2385 -0.092202 -0.23516 -0.2242 -0.17786 -0.063072 -0.35329 -0.01367
2500 -0.087477 -0.12991 -0.22234 -0.2097 -0.095339 -0.24397 -0.25792 -0.1829 -0.10956 -0.37426 0.027264
2501 -0.073931 -0.10168 -0.21734 -0.21911 -0.070556 -0.22559 -0.24644 -0.067769 0.072137 -0.33502 0.0090588
2502 -0.067255 -0.12098 -0.22016 -0.21133 -0.012033 -0.22493 -0.22681 0.043907 0.11734 -0.37945 -0.0055468
2503 0.062341 -0.1246 -0.22728 -0.22277 0.05613 -0.22064 -0.23518 0.022603 0.14025 -0.38876 -0.033392
2504 0.17713 0.043973 -0.18932 -0.21515 0.079833 -0.18303 -0.23256 0.16189 0.16814 -0.33799 -0.0040281
2505 0.13765 0.039173 -0.23413 -0.22513 0.012176 -0.21264 -0.23655 0.065735 0.053705 -0.35182 -0.026074
2506 0.087999 0.050783 -0.21797 -0.21277 0.024389 -0.19146 -0.24048 -0.050548 -0.047756 -0.3768 -0.0025094
2507 0.026495 -0.024548 -0.23602 -0.22258 0.011912 -0.20199 -0.2501 -0.1051 -0.069276 -0.36142 -0.006305
2508 -0.030079 -0.082268 -0.21298 -0.20492 -0.037074 -0.20272 -0.25186 -0.14002 -0.065977 -0.35581 -0.013481
2509 -0.043473 -0.089788 -0.2451 -0.2115 -0.049651 -0.19577 -0.24704 -0.1067 -0.051918 -0.38438 0.0025638
2510 -0.078667 -0.10316 -0.22363 -0.22894 -0.095088 -0.20503 -0.25277 -0.13368 -0.033688 -0.38748 -0.040582
2511 -0.050731 -0.077409 -0.22021 -0.22585 -0.067395 -0.21317 -0.27644 -0.056098 -0.063099 -0.42385 -0.034188
2512 -0.096815 -0.11243 -0.22738 -0.24094 -0.086182 -0.066322 -0.26407 0.13135 0.11662 -0.41275 -0.029193
2513 -0.064829 -0.06568 -0.23039 -0.24206 -0.071439 -0.091303 -0.28904 0.1269 0.16322 -0.39552 -0.044249
2514 -0.043133 0.02172 -0.23091 -0.25381 0.049694 -0.035824 -0.28845 0.15613 0.13217 -0.37678 -0.015874
2515 0.0028332 0.10085 -0.19051 -0.20683 0.11408 -0.084125 -0.24821 0.18162 0.19272 -0.35995 -0.00512
2516 0.11041 0.047299 -0.22269 -0.22697 0.08891 -0.11025 -0.32941 0.17533 0.065128 -0.35928 -0.027066
2517 0.18637 0.090759 -0.21308 -0.22851 0.088243 -0.18567 -0.2716 0.18048 -0.012502 -0.38449 0.0014787
2518 0.13711 0.12255 -0.20052 -0.2343 0.015316 -0.17821 -0.26835 0.070505 -0.029683 -0.33598 -0.016417
2519 0.10269 0.041598 -0.21967 -0.24721 -0.021111 -0.21642 -0.27411 0.027052 0.0096065 -0.39176 -0.022373
2520 -0.0060769 -0.019102 -0.23301 -0.25623 -0.073458 -0.22518 -0.27009 -0.029022 -0.059314 -0.35977 -0.022178
2521 -0.020091 -0.067362 -0.22564 -0.28044 -0.079675 -0.21459 -0.28361 -0.019016 -0.051185 -0.38695 -0.034324
2522 -0.023375 -0.093183 -0.24046 -0.27923 -0.087402 -0.20457 -0.31566 -0.0095499 -0.042635 -0.34431 -0.056189
2523 -0.047899 -0.10184 -0.25854 -0.28326 -0.085939 -0.25472 -0.28746 0.20464 0.096784 -0.3804 -0.043355
2524 -0.038403 -0.051693 -0.23597 -0.24575 -0.062396 -0.19175 -0.28728 0.28922 0.17024 -0.36923 -0.062671
2525 -0.019097 0.11751 -0.18228 -0.23457 0.0086572 -0.19669 -0.26247 0.33983 0.25685 -0.33293 -0.022296
2526 -0.038971 0.15747 -0.22753 -0.25532 0.08793 -0.19039 -0.2765 0.23842 0.20015 -0.34446 -0.042632
2527 0.15998 0.15299 -0.21433 -0.24756 0.097243 -0.19693 -0.26062 0.31304 0.26939 -0.33112 -0.039268
2528 0.19615 0.14806 -0.22587 -0.25481 0.092456 -0.21941 -0.31177 0.26039 0.25506 -0.35653 -0.054493
2529 0.21214 0.16902 -0.22183 -0.26703 0.057119 -0.19678 -0.26062 0.28937 0.15593 -0.32401 -0.040209
2530 0.13207 0.13094 -0.2354 -0.27272 -0.072498 -0.23232 -0.31205 0.35264 -0.02826 -0.37449 -0.064154
2531 0.055829 0.16779 -0.20987 -0.27338 -0.035365 -0.21406 -0.30201 0.35635 -0.010851 -0.36973 -0.11618
2532 0.014875 0.14535 -0.22656 -0.2866 -0.084161 -0.21442 -0.34296 0.25034 -0.088901 -0.39969 -0.081146
2533 -0.019769 0.20524 -0.23597 -0.25774 -0.040158 -0.15768 -0.31326 0.37259 -0.039182 -0.36857 -0.10377
2534 -0.017803 0.16775 -0.21741 -0.25444 -0.084725 -0.21908 -0.34006 0.29133 0.0024577 -0.38986 -0.081737
2535 -0.021747 0.20371 -0.09706 -0.26754 -0.075772 -0.22136 -0.35866 0.31311 -0.038343 -0.36298 -0.098023
2536 -0.007751 0.21445 -0.046209 -0.22847 0.0017107 -0.20814 -0.25334 0.42313 0.0046665 -0.375 -0.079068
2537 -0.009695 0.14805 -0.13701 -0.2395 0.012604 -0.18255 -0.34862 0.36493 -0.042354 -0.41803 -0.088984
2538 0.082861 0.097122 -0.1817 0.0427 0.085907 -0.11186 -0.25908 0.3961 0.0056354 -0.34621 -0.07408
2539 0.1787 0.064892 -0.21012 0.082431 0.07287 -0.043843 -0.34922 0.38657 0.14087 -0.3952 -0.082315
2540 0.21704 0.043391 -0.18439 0.044443 0.11112 0.091977 -0.25785 0.36711 0.19875 -0.34929 -0.10124
2541 0.24168 0.037431 -0.20775 -0.1527 0.089196 -0.015054 -0.31882 0.34778 0.1587 -0.20566 -0.062566
2542 0.070095 0.10233 -0.20229 -0.21138 -0.032381 -0.14008 -0.2837 0.31514 0.25004 -0.27002 -0.11194
2543 0.050101 0.25857 -0.21469 -0.23213 -0.039598 -0.12321 -0.31556 0.33494 0.19397 -0.20744 -0.096978
2544 -0.017653 0.22485 -0.23909 -0.24684 -0.088595 -0.18759 -0.3431 0.20197 0.033122 -0.36323 -0.11362
2545 -0.026957 0.22741 -0.22606 -0.249 -0.036612 -0.16406 -0.31283 0.34854 -0.011639 -0.36198 -0.11749
2546 -0.005671 0.26539 -0.20733 -0.2249 -0.027079 -0.11035 -0.30918 0.42086 -0.0092993 -0.37637 -0.12345
2547 0.001265 0.24196 -0.19365 -0.22535 -0.030796 -0.11119 -0.34589 0.38614 -0.0419 -0.35643 -0.12371
2548 -0.029519 0.23646 -0.20088 -0.22891 0.046057 0.036541 -0.29675 0.27577 -0.036121 -0.36933 -0.11142
2549 0.006987 0.27032 -0.19627 -0.21877 0.11417 0.14972 -0.32957 0.21286 0.014269 -0.3669 -0.088801
2550 0.11489 0.26668 -0.20244 -0.23861 0.063393 0.14509 -0.33567 0.14201 -0.056802 -0.38067 -0.093597
2551 0.20113 0.24003 -0.19627 -0.23436 0.066136 0.12439 -0.32536 0.14644 -0.018782 -0.39536 -0.077293
2552 0.18208 0.26096 -0.22394 -0.25564 -0.029941 0.099338 -0.36765 0.36247 0.085157 -0.35967 -0.049638
2553 0.19662 0.28939 -0.17873 -0.25248 -0.034548 0.10941 -0.37886 0.47571 0.095607 -0.35617 -0.045154
2554 0.12821 0.29943 -0.1622 -0.22048 -0.0065746 0.079476 -0.36103 0.42482 0.20883 -0.25843 -0.08299
2555 0.041533 0.27934 -0.20657 -0.23668 -0.035402 0.044045 -0.30776 0.3551 0.18205 -0.18306 -0.074525
2556 -0.00029106 0.26343 -0.19802 -0.24945 -0.027408 -0.020185 -0.31623 0.29286 0.12238 -0.21419 -0.076111
2557 -0.0035951 0.28058 -0.20125 -0.24991 -0.014105 -0.072246 -0.36938 0.13788 -0.0052958 -0.31025 -0.075096
2558 0.0078109 0.29452 -0.17031 -0.24688 0.030018 -0.045457 -0.37112 0.191 -0.0078364 -0.36607 -0.060382
2559 -0.0072231 0.28643 -0.062006 -0.26427 0.062821 0.098882 -0.31582 0.18464 -0.021737 -0.36629 -0.064288
2560 0.0072829 0.27449 0.022125 -0.23078 0.063974 0.17445 -0.33235 0.18367 -0.037398 -0.31664 -0.036843
2561 -0.0044111 0.22566 -0.012793 -0.28554 0.060997 0.2388 -0.38081 0.1326 -0.048148 -0.35682 -0.079029
2562 0.20382 0.24016 -0.087672 -0.24428 0.11347 0.36004 -0.32631 0.42133 -0.010489 -0.35171 -0.014275
2563 0.23511 0.16552 -0.16047 -0.25823 -0.017297 0.22196 -0.37371 0.30405 -0.069619 -0.39659 -0.05268
2564 0.18685 0.17086 -0.20909 -0.29105 -0.039644 0.20549 -0.36134 0.24824 -0.08705 -0.41586 -0.058266
2565 0.23759 0.16868 -0.21495 -0.2919 -0.037981 0.16367 -0.36691 0.15679 0.0016595 -0.38309 -0.060722
2566 0.098789 0.30333 -0.19139 -0.27498 -0.051488 0.20385 -0.34895 0.14062 0.097169 -0.3755 -0.065427
2567 0.040035 0.34802 -0.18556 -0.2889 -0.037615 0.23188 -0.33428 0.17618 0.14412 -0.33845 -0.071283
2568 0.015451 0.33474 -0.17436 -0.297 0.013448 0.33401 -0.35201 0.10585 0.13523 -0.31964 -0.062298
2569 0.0031569 0.29112 -0.20126 -0.29492 0.013931 0.32771 -0.34946 0.14826 0.032567 -0.17796 -0.064854
2570 0.0045329 0.21571 -0.18384 -0.3043 0.0086441 0.27245 -0.3845 0.090926 -0.081983 -0.29371 -0.07969
2571 -0.0024211 0.17826 -0.076019 -0.30254 0.042497 0.25136 -0.30674 0.11971 -0.025424 -0.34865 -0.10288
2572 -0.010775 0.14792 0.0072821 -0.27204 0.07098 0.3143 -0.36151 0.075768 -0.087975 -0.33066 -0.097221
2573 -0.028719 0.13769 -0.014187 -0.27934 0.090453 0.27637 -0.3487 0.065394 -0.10885 -0.3966 -0.11025
2574 0.0080468 0.17631 0.0071249 -0.28151 0.083006 0.20044 -0.36133 0.07587 -0.076736 -0.39999 -0.12216
2575 0.17037 0.29661 -0.10065 -0.2677 0.12631 0.29566 -0.33635 0.078396 -0.071006 -0.4005 -0.10845
2576 0.21606 0.30885 -0.15347 -0.26972 0.092992 0.38423 -0.3776 0.039053 -0.072407 -0.37538 -0.085913
2577 0.24685 0.2988 -0.14022 -0.25701 0.16289 0.41942 -0.35476 0.032149 -0.081218 -0.34072 -0.059069
2578 0.14952 0.22267 -0.1403 -0.27709 0.1425 0.38816 -0.34607 0.038535 -0.054658 -0.369 -0.094145
2579 0.046777 0.16751 -0.17239 -0.29318 0.10682 0.36548 -0.3868 -0.016589 -0.13899 -0.34784 -0.06631
2580 0.045903 0.16818 -0.1391 -0.23585 0.2028 0.40072 -0.30429 0.062577 -0.053889 -0.16077 0.021614
2581 0.0048888 0.12371 -0.1573 -0.29892 0.17133 0.40285 -0.34118 0.017323 -0.1056 -0.20649 0.058818
2582 0.0073248 0.12873 0.026696 -0.26578 0.18286 0.42736 -0.33946 0.01301 -0.06419 -0.13798 0.10558
2583 0.0085408 0.12816 0.078648 -0.27953 0.16649 0.40941 -0.37339 -0.025554 -0.10542 -0.22102 -0.0082229
2584 0.029457 0.21434 0.055699 -0.24651 0.17233 0.43754 -0.35951 -0.00011809 -0.088292 -0.30212 -0.037818
2585 0.028243 0.2435 0.03883 -0.26695 0.14078 0.41267 -0.359 -0.031622 -0.11125 -0.33459 -0.029344
2586 0.19941 0.28205 -0.023998 -0.28521 0.097723 0.40279 -0.39117 -0.020796 -0.034213 -0.31403 -0.06459
2587 0.23031 0.24314 -0.11035 -0.2782 0.11102 0.38261 -0.34407 -0.03379 -0.099013 -0.34938 -0.046335
2588 0.25531 0.17401 -0.089845 -0.28182 0.1008 0.38971 -0.3911 -0.0050935 -0.11216 -0.32824 -0.033351
2589 0.16372 0.085185 -0.11414 -0.31565 0.090542 0.38274 -0.36193 -0.057597 -0.14109 -0.36902 -0.1001
2590 0.073063 0.10341 -0.12487 -0.27495 0.13893 0.42213 -0.35073 -0.10015 -0.15926 -0.31476 -6.2278e-05
2591 0.035099 0.11625 -0.097371 -0.26275 0.20563 0.42501 -0.32592 -0.006775 -0.057986 -0.21581 0.11304
2592 0.020985 0.12623 0.11071 -0.27231 0.21413 0.43768 -0.32439 -0.013339 -0.12971 -0.18025 0.035836
2593 0.034971 0.11935 0.15181 -0.25919 0.24163 0.48337 -0.30593 -0.031243 -0.072447 -0.035117 0.0078808
2594 0.036547 0.1237 0.18718 -0.25828 0.18945 0.48065 -0.28379 -0.027906 -0.087668 -0.0025389 -0.024665
2595 0.056703 0.10743 0.23138 -0.24369 0.18956 0.49291 -0.31318 -0.05048 -0.15075 0.02645 -0.05322
2596 0.038679 0.10856 0.043516 -0.26566 0.14123 0.44034 -0.35786 -0.038374 -0.12411 -0.13976 -0.072686
2597 0.083125 0.074822 -0.062793 -0.29236 0.049516 0.43297 -0.38644 -0.13101 -0.18343 -0.28216 -0.12281
2598 0.21782 0.088012 -0.061181 -0.3011 0.057169 0.41079 -0.33475 -0.083542 -0.11359 -0.28644 -0.10737
2599 0.29794 0.10704 -0.06287 -0.29678 0.064522 0.46527 -0.36622 -0.11573 -0.16876 -0.31218 -0.083583
2600 0.18405 0.070401 -0.083148 -0.31709 0.027175 0.46502 -0.36238 -0.12515 -0.15598 -0.32355 -0.12
2601 0.057179 0.025971 -0.096097 -0.31432 0.058798 0.43464 -0.34333 -0.12913 -0.17497 -0.2664 -0.10596
2602 0.022195 0.053111 0.1478 -0.30465 0.1983 0.45592 -0.29627 -0.091037 -0.16493 -0.26625 -0.03324
2603 0.0018207 0.0466 0.14055 -0.29582 0.21554 0.41061 -0.19316 -0.13443 -0.17836 -0.083702 0.069125
2604 0.014187 0.03828 0.22739 -0.24714 0.21434 0.43406 -0.25748 -0.11707 -0.17966 0.040387 0.080189
2605 0.053423 0.04915 0.14671 -0.27507 0.20435 0.50253 -0.25907 -0.11702 -0.12489 0.042435 0.15754
2606 0.0049787 0.031239 0.01642 -0.28126 0.12885 0.45187 -0.28665 -0.098643 -0.16362 -0.012276 0.044318
2607 0.048635 0.055659 0.0022815 -0.27077 0.13889 0.43966 -0.28983 -0.064066 -0.14037 -0.032787 0.012242
2608 -0.00030933 0.016629 -0.043627 -0.29392 0.04869 0.38617 -0.32528 -0.08899 -0.14595 -0.18397 -0.057924
2609 0.041647 0.0032683 -0.045536 -0.29832 0.041093 0.33971 -0.31465 -0.17934 -0.17941 -0.24519 -0.057409
2610 0.18525 0.007408 -0.051414 -0.29023 0.059886 0.3786 -0.28711 -0.1456 -0.16571 -0.21005 -0.085535
2611 0.1955 -0.013752 0.18302 -0.28466 0.037999 0.36502 -0.28646 -0.18006 -0.18398 -0.25756 -0.061491
2612 0.16722 -0.0074827 0.1969 -0.29829 0.033802 0.41344 -0.25173 -0.17373 -0.20916 -0.22931 -0.036356
2613 0.095671 -0.020073 0.24207 -0.28602 0.048215 0.4082 -0.31652 -0.21987 -0.24658 -0.14484 0.046148
2614 0.054947 0.030097 0.2349 -0.26079 0.10084 0.4729 -0.26913 -0.16819 -0.16421 0.11187 0.16696
2615 0.029633 -0.0070037 0.249 0.010859 0.070731 0.36505 -0.28597 -0.18492 -0.21332 0.20217 0.24213
2616 0.012229 -0.0069341 0.26184 0.03764 0.091394 0.32534 -0.30828 -0.17678 -0.18911 0.164 0.16429
2617 -0.0080054 -0.032084 0.26846 0.1189 0.051227 0.22394 -0.33589 -0.17988 -0.18491 0.16661 0.13956
2618 0.0083406 -0.015885 0.32815 0.20974 0.11017 0.27249 -0.3027 -0.16234 -0.21695 0.28604 0.07675
2619 -0.0029234 -0.030755 0.33188 -0.073425 0.1254 0.2617 -0.26495 -0.12951 -0.17044 0.36073 0.033264
2620 0.013633 -0.012955 0.30292 -0.14757 0.086156 0.32691 -0.25563 -0.15105 -0.14478 0.40495 -0.034951
2621 -0.0014614 -0.031006 0.26008 -0.20423 0.028439 0.39396 -0.28271 -0.12885 -0.21102 0.21451 -0.036377
2622 0.013095 0.0070339 0.32917 -0.15393 0.10803 0.38795 -0.27734 -0.18263 -0.22783 0.38132 -0.017782
2623 -0.0017194 -0.0054164 0.33435 -0.19302 0.089245 0.44936 -0.28138 -0.13253 -0.14951 0.46121 -0.018868
2624 -0.0025634 0.0069833 0.29798 -0.18058 0.099898 0.35011 -0.34058 -0.16444 -0.22399 0.43301 0.021606
2625 0.0038426 -0.048537 0.26769 -0.20416 0.031311 0.24747 -0.31704 -0.1167 -0.22701 0.34491 0.13776
2626 -0.023031 -0.026187 0.37581 -0.060266 0.062874 0.19821 -0.31824 -0.19125 -0.26305 0.434 0.19774
2627 -0.012965 -0.033418 0.36892 0.12852 0.070028 0.17308 -0.29894 -0.19032 -0.22486 0.43562 0.1537
2628 -0.034859 -0.030218 0.2619 0.17543 0.045891 0.17982 -0.33008 -0.19687 -0.24723 0.38808 0.24119
2629 -0.026853 -0.052178 0.15148 0.2294 0.041904 0.16706 -0.32614 -0.19276 -0.22781 0.50167 0.24123
2630 -0.053577 -0.078619 0.095814 -0.01323 0.041027 0.10614 -0.34167 -0.1941 -0.21542 0.42135 0.073513
2631 -0.037871 -0.057799 0.093915 -0.097328 -0.01593 0.10642 -0.35447 -0.19966 -0.24526 0.49839 0.025737
2632 -0.041115 -0.064799 0.11795 -0.13712 0.021913 0.13686 -0.25648 -0.16249 -0.23181 0.49438 0.0023013
2633 -0.051939 -0.06554 0.28552 -0.12405 0.0061658 0.090527 -0.27564 -0.19124 -0.23895 0.54273 -0.020374
2634 -0.050773 -0.0547 0.38912 -0.10578 0.053039 0.17232 -0.30511 -0.21003 -0.21339 0.50733 0.00281
2635 -0.047827 -0.06528 0.335 -0.13428 0.00062185 0.12606 -0.29092 -0.24299 -0.24103 0.52166 0.017794
2636 -0.038611 -0.065361 0.30703 -0.023501 0.033205 0.17364 -0.29495 -0.16532 -0.19966 0.64017 0.070729
2637 -0.043645 -0.079951 0.34152 0.23577 0.038348 0.14049 -0.29414 -0.19683 -0.27366 0.60446 0.15292
2638 -0.057959 -0.077451 0.36765 0.25442 0.024311 0.10604 -0.30002 -0.19925 -0.29571 0.55038 0.25105
2639 -0.059463 -0.055162 0.34576 0.29075 0.046544 0.11722 -0.31189 -0.12602 -0.21505 0.60081 0.21202
2640 -0.098027 -0.083082 0.34246 0.22979 0.036107 0.079181 -0.31196 -0.22686 -0.23533 0.55717 0.22592
2641 -0.045271 -0.083072 0.40637 0.15997 0.02543 0.092621 -0.30146 -0.1716 -0.23085 0.642 0.2158
2642 -0.063016 -0.065073 0.3437 0.027017 0.039163 0.08847 -0.29562 -0.11897 -0.20308 0.6255 0.28167
2643 -0.09584 -0.11999 0.30681 -0.028931 0.0093462 0.068969 -0.33576 -0.26271 -0.27203 0.53617 0.29483
2644 -0.068634 -0.089053 0.22947 -0.04314 0.010229 0.086638 -0.34598 -0.21814 -0.26431 0.51108 0.24016
2645 -0.042608 -0.085004 0.16046 -0.037839 -0.034598 0.033828 -0.29942 -0.25517 -0.26544 0.58813 0.21179
2646 -0.091512 -0.061974 0.17131 0.28238 0.048635 0.093087 -0.27766 -0.16363 -0.21285 0.60035 0.19224
2647 -0.10577 -0.10734 0.12261 0.31392 -0.059732 0.058416 -0.34678 -0.26521 -0.28821 0.57314 0.097737
2648 -0.06985 -0.091255 0.28695 0.40778 0.014191 0.070995 -0.27063 -0.20054 -0.22932 0.60992 0.11114
2649 -0.084414 -0.080905 0.34114 0.3844 -0.034376 0.0019147 -0.33922 -0.246 -0.28483 0.50332 0.082546
2650 -0.094438 -0.11404 0.33051 0.34985 -0.010303 0.007134 -0.31616 -0.23931 -0.25226 0.42439 0.09068
2651 -0.10762 -0.10628 0.28611 0.39082 -0.026649 0.063013 -0.33622 -0.20451 -0.23941 0.39637 0.23262
2652 -0.098266 -0.084296 0.20701 0.46037 -0.038106 0.058952 -0.27738 -0.21251 -0.21314 0.37993 0.32653
2653 -0.1021 -0.10383 0.17286 0.47245 -0.028953 0.065562 -0.28624 -0.25432 -0.27178 0.39246 0.39469
2654 -0.10524 -0.088637 0.16206 0.38057 0.0214 0.12269 -0.22843 -0.23374 -0.272 0.75831 0.32673
2655 -0.088158 -0.093287 0.16084 0.45818 0.017943 0.03045 -0.10289 -0.24577 -0.22377 0.73175 0.31829
2656 -0.11715 -0.098317 0.15 0.48524 -0.0071343 0.0057595 -0.12084 -0.23729 -0.20392 0.63382 0.30711
2657 -0.091106 -0.10565 0.1522 0.48032 -0.023891 0.016669 -0.19466 -0.2549 -0.2489 0.57971 0.31702
2658 -0.11134 -0.12598 0.13941 0.53575 -0.020048 -0.023372 -0.29979 -0.25518 -0.24352 0.39073 0.3784
2659 -0.11656 -0.096248 0.17729 0.57527 -0.022355 -0.019623 -0.28978 -0.24431 -0.24354 0.31946 0.33819
2660 -0.090858 -0.11004 0.32129 0.59506 -0.034912 -0.010174 -0.27845 -0.25788 -0.22481 0.28591 0.39024
2661 -0.1263 -0.11849 0.29706 0.55903 -0.051139 -0.053364 -0.28601 -0.28186 -0.24378 0.25472 0.40056
2662 -0.091556 -0.088189 0.22508 0.5653 -0.011206 0.013095 -0.17326 -0.21092 -0.18626 0.26311 0.42594
2663 -0.11715 -0.11268 0.15049 0.5922 -0.023903 -0.032666 -0.087055 -0.27924 -0.23643 0.61416 0.34453
2664 -0.11911 -0.13464 0.12409 0.55604 -0.01983 -0.060597 -0.0090571 -0.30253 -0.2902 0.68188 0.39691
2665 -0.13841 -0.13429 0.080523 0.59847 -0.063097 -0.036407 0.034851 -0.27188 -0.23888 0.60993 0.34384
2666 -0.10836 -0.10575 0.11569 0.63125 -0.043444 -0.001968 -0.058272 -0.30571 -0.25533 0.53447 0.40351
2667 -0.11469 -0.088651 0.11096 0.58113 -0.037061 0.0030212 0.15583 -0.23559 -0.23661 0.40645 0.40773
2668 -0.11819 -0.098311 0.10895 0.5564 -0.036178 -0.03666 -0.091146 -0.24378 -0.23919 0.3811 0.42951
2669 -0.11358 -0.1137 0.094209 0.56104 -0.076195 -0.09706 -0.17544 -0.25326 -0.27885 0.30658 0.36467
2670 -0.14152 -0.12447 0.087721 0.56414 -0.055522 -0.065431 -0.22706 -0.24628 -0.30266 0.25327 0.34858
2671 -0.12171 -0.1252 0.091802 0.59212 -0.066369 -0.064102 -0.22698 -0.3018 -0.26739 0.2536 0.30735
2672 -0.11971 -0.13519 0.063453 0.61033 -0.047366 -0.038093 -0.23757 -0.28097 -0.28232 0.21876 0.40776
2673 -0.11264 -0.12006 0.073995 0.60952 -0.050783 -0.020293 -0.22198 -0.25029 -0.25531 0.25514 0.38979
2674 -0.13963 -0.13682 0.063426 0.64024 -0.0743 -0.049864 -0.22841 -0.26638 -0.26176 0.19317 0.36836
2675 -0.11622 -0.12357 0.080588 0.61844 -0.061426 -0.089635 -0.20723 -0.26091 -0.2344 0.17973 0.40347
2676 -0.14678 -0.13978 0.062229 0.50157 -0.11517 -0.13075 -0.23975 -0.30593 -0.27099 0.15589 0.27541
2677 -0.11272 -0.12458 0.0431 0.60724 -0.08575 -0.056656 -0.20647 -0.21955 -0.22467 0.14918 0.21905
2678 -0.14022 -0.15347 0.013982 0.5911 -0.099807 -0.15635 -0.22938 -0.31503 -0.26584 0.11006 0.22128
2679 -0.14085 -0.12011 0.0055232 0.61629 -0.061884 -0.095228 -0.048782 -0.25704 -0.25122 0.15721 0.24732
2680 -0.13412 -0.14469 0.029625 0.57345 -0.053611 -0.10455 0.034576 -0.28437 -0.26075 0.13156 0.22451
2681 -0.14786 -0.13209 0.014286 0.55915 -0.074298 -0.10242 0.13892 -0.25767 -0.23409 0.10688 0.23178
2682 -0.1616 -0.14719 -0.00084254 0.5858 -0.11477 -0.12853 -0.12666 -0.29218 -0.25709 0.10431 0.31735
2683 -0.13655 -0.14166 0.036759 0.62003 -0.097982 -0.066551 -0.12066 -0.26582 -0.26622 0.095175 0.37405
2684 -0.12391 -0.1482 -0.01118 0.51455 -0.10144 -0.10568 -0.16964 -0.27178 -0.26163 0.051243 0.37015
2685 -0.11188 -0.12579 0.017202 0.58538 -0.053686 -0.059082 -0.12704 -0.19451 -0.21818 0.10414 0.39747
2686 -0.12907 -0.14301 0.024163 0.62935 -0.099933 -0.11535 -0.18617 -0.29435 -0.28047 0.084101 0.34379
2687 -0.15759 -0.16199 -0.039105 0.43382 -0.10402 -0.13524 -0.17392 -0.26151 -0.23036 0.032169 0.25252
2688 -0.13823 -0.1544 -0.011764 0.40705 -0.084597 -0.11441 -0.17343 -0.2771 -0.22318 0.022548 0.24813
2689 -0.15336 -0.15015 -0.027203 0.36145 -0.12929 -0.12581 -0.19432 -0.37044 -0.28311 -0.030184 0.16582
2690 -0.1505 -0.15533 -0.050161 0.3716 -0.11 -0.11572 -0.20878 -0.2931 -0.24098 -0.012515 0.16652
2691 -0.16011 -0.17773 -0.07255 0.34276 -0.13078 -0.15391 0.0024098 -0.29377 -0.27167 0.0094635 0.1733
2692 -0.16217 -0.16841 -0.039648 0.34407 -0.15391 -0.17433 -0.058203 -0.35091 -0.30107 -0.009238 0.18102
2693 -0.14564 -0.14929 -0.046137 0.35761 -0.088332 -0.12773 0.14076 -0.22624 -0.24517 0.041391 0.17486
2694 -0.1535 -0.16187 -0.045676 0.33481 -0.10872 -0.13905 0.20626 -0.29186 -0.24981 -0.048501 0.16788
2695 -0.15626 -0.16442 -0.078024 0.31168 -0.1429 -0.17814 0.22185 -0.24333 -0.25218 -0.0083922 0.19898
2696 -0.16527 -0.17759 -0.088783 0.2939 -0.15278 -0.19365 0.048978 -0.31173 -0.27392 -0.058944 0.1386
2697 -0.15508 -0.19467 -0.071021 0.31261 -0.13545 -0.18984 0.23814 -0.28011 -0.25802 -0.036255 0.1523
2698 -0.14435 -0.16942 -0.05847 0.29316 -0.11936 -0.14091 -0.00061655 -0.23736 -0.26213 -0.085886 0.18767
2699 -0.14756 -0.17077 -0.086219 0.26279 -0.15609 -0.18435 -0.093419 -0.30913 -0.30306 -0.071018 0.18032
2700 -0.16462 -0.17516 -0.084357 0.21672 -0.14907 -0.16627 -0.13367 -0.26974 -0.29034 -0.064019 0.13742
2701 -0.18632 -0.19241 -0.092396 0.22614 -0.15655 -0.18853 -0.13789 -0.24443 -0.24751 -0.088491 0.15535
2702 -0.15774 -0.18087 -0.099244 0.21153 -0.11837 -0.16092 -0.070856 -0.23123 -0.2647 -0.1195 0.18068
2703 -0.15459 -0.16859 -0.091393 0.19588 -0.14769 -0.16101 0.098102 -0.2606 -0.3092 -0.12237 0.13366
2704 -0.15131 -0.1787 -0.089671 0.22136 -0.11852 -0.16352 0.23202 -0.20224 -0.22241 -0.11269 0.13448
2705 -0.14028 -0.15765 -0.09378 0.22007 -0.1064 -0.13096 0.26057 -0.2825 -0.27059 -0.079516 0.11816
2706 -0.17561 -0.1716 -0.099039 0.1668 -0.16631 -0.13748 0.20384 -0.31879 -0.13219 -0.12122 0.10674
2707 -0.14787 -0.16532 -0.10015 0.17968 -0.14327 -0.17011 0.27189 -0.28157 -0.058054 -0.12877 0.088779
2708 -0.15226 -0.15907 -0.086156 0.14811 -0.12548 -0.21337 0.35424 -0.26259 0.014196 -0.11681 0.091433
2709 -0.16254 -0.1635 -0.10629 0.14863 -0.12138 -0.18411 0.20419 -0.35219 -0.15311 -0.1147 0.091388
2710 -0.19586 -0.20172 -0.14312 0.098463 -0.18239 -0.21308 0.19221 -0.31271 -0.19411 -0.15098 0.077412
2711 -0.14485 -0.1761 -0.096572 0.11115 -0.1206 -0.14964 0.40188 -0.31407 -0.20515 -0.1558 0.10978
2712 -0.15581 -0.15253 -0.11638 0.094206 -0.16687 -0.1231 0.32671 -0.31165 -0.19939 -0.17097 0.084571
2713 -0.17145 -0.16301 -0.12553 0.098168 -0.14182 -0.15133 0.21351 -0.20865 -0.15975 -0.11274 0.095085
2714 -0.17939 -0.17627 -0.1248 0.11206 -0.15049 -0.16 0.39 -0.32651 -0.22344 -0.17694 0.09429
2715 -0.17333 -0.19514 -0.12903 0.052191 -0.19073 -0.17839 0.37469 -0.29066 -0.22326 -0.16233 0.049754
2716 -0.14588 -0.15161 -0.152 0.081062 -0.10033 -0.14764 0.41364 -0.24438 -0.14433 -0.13303 0.091508
2717 -0.14508 -0.16504 -0.13109 0.20223 -0.15124 -0.1588 0.52106 -0.26981 -0.15742 -0.18439 0.056723
2718 -0.17805 -0.18508 -0.1422 0.14317 -0.18532 -0.17494 0.38433 -0.27908 -0.19162 -0.22206 0.061577
2719 -0.18981 -0.18961 -0.14214 0.19709 -0.1349 -0.16794 0.37049 -0.29125 -0.093421 -0.23734 0.0057715
2720 -0.16111 -0.14856 -0.14118 0.16602 -0.14359 -0.18687 0.43584 -0.28588 0.080399 -0.16677 0.067076
2721 -0.19009 -0.19085 -0.16404 0.072829 -0.1751 -0.15268 0.46125 -0.31394 0.012208 -0.20594 0.05869
2722 -0.18204 -0.18376 -0.16868 0.03527 -0.14661 -0.20999 0.4087 -0.33365 -0.075443 -0.23313 0.038415
2723 -0.1579 -0.1849 -0.12851 0.067102 -0.14466 -0.15142 0.53051 -0.25911 0.026877 -0.19201 0.051669
2724 -0.18621 -0.19176 -0.15282 0.033913 -0.14803 -0.15826 0.5651 -0.30434 -0.11099 -0.17945 0.071803
2725 -0.16079 -0.18827 -0.15623 0.019475 -0.12031 -0.20073 0.56998 -0.23031 -0.1136 -0.1755 0.048738
2726 -0.15127 -0.18154 -0.15753 0.011806 -0.18154 -0.19134 0.50369 -0.31894 -0.19039 -0.24052 0.051172
2727 -0.16723 -0.17329 -0.17433 0.12472 -0.15914 -0.15404 0.56346 -0.29478 -0.087926 -0.26315 0.054836
2728 -0.21379 -0.20714 -0.20422 0.095179 -0.19687 -0.2289 0.46632 -0.32076 -0.22244 -0.27799 0.033411
2729 -0.16965 -0.19029 -0.16405 0.23684 -0.1641 -0.19452 0.50672 -0.31293 -0.13076 -0.25934 0.014075
2730 -0.18583 -0.20206 -0.1933 0.11703 -0.16515 -0.17419 0.58105 -0.28323 -0.065617 -0.24823 -0.01458
2731 -0.16068 -0.18784 -0.17133 0.071633 -0.14278 -0.14913 0.62643 -0.2068 0.10006 -0.23325 0.035374
2732 -0.15864 -0.19291 -0.17231 -0.015465 -0.13651 -0.15705 0.57757 -0.31506 0.087931 -0.29966 0.039628
2733 -0.17803 -0.1561 -0.16171 0.009636 -0.10374 -0.13736 0.63491 -0.245 0.19786 -0.26345 0.011033
2734 -0.18858 -0.17457 -0.19196 -0.047563 -0.17794 -0.22284 0.60184 -0.25411 0.14827 -0.27095 -0.010953
2735 -0.17659 -0.16639 -0.18002 -0.018451 -0.13543 -0.21463 0.66777 -0.28285 0.03746 -0.29006 0.019901
2736 -0.19159 -0.16951 -0.18046 -0.04073 -0.18457 -0.23923 0.59028 -0.29674 -0.030831 -0.29648 0.018186
2737 -0.20125 -0.18413 -0.18617 0.062182 -0.17597 -0.20134 0.51446 -0.28173 -0.094081 -0.34311 -0.03828
2738 -0.08164 -0.16635 -0.16857 0.12596 -0.1347 -0.16018 0.651 -0.26527 -0.11869 -0.30752 -0.019736
2739 -0.025014 -0.17246 -0.20387 0.12636 -0.18377 -0.19343 0.67183 -0.28055 -0.081223 -0.34116 0.010959
2740 -0.031088 -0.17127 -0.18456 0.071026 -0.15445 -0.15681 0.62453 -0.28927 -0.091613 -0.29682 -0.0088468
2741 -0.00080201 -0.17932 -0.22312 -0.042343 -0.17245 -0.18494 0.57903 -0.30303 -0.12466 -0.33267 -0.022752
2742 -0.1176 -0.19529 -0.19222 -0.040761 -0.18451 -0.23136 0.57047 -0.26163 0.12255 -0.33232 -0.003938
2743 -0.14463 -0.18504 -0.18894 -0.05376 -0.1706 -0.21735 0.6544 -0.27345 0.1504 -0.32553 -0.039534
2744 -0.14613 -0.18299 -0.19228 -0.042538 -0.18614 -0.23042 0.69295 -0.1292 0.17553 -0.32355 -0.018459
2745 -0.17373 -0.20201 -0.20492 -0.10498 -0.17455 -0.19364 0.58821 -0.077106 0.24937 -0.29654 -0.056755
2746 -0.15436 -0.1528 -0.21202 -0.048826 -0.14004 -0.18699 0.65334 -0.08551 0.25235 -0.28126 -0.017891
2747 -0.15717 -0.19745 -0.20145 -0.083324 -0.19864 -0.25648 0.56619 -0.27119 0.10563 -0.37112 -0.016196
2748 -0.18169 -0.19768 -0.19552 0.020707 -0.19023 -0.2779 0.50438 -0.27658 0.035772 -0.31906 -0.047042
2749 -0.15729 -0.18604 -0.20877 0.1402 -0.13847 -0.22243 0.55051 -0.24119 0.031152 -0.31176 -0.00053745
2750 -0.15383 -0.1667 -0.18718 0.08752 -0.15033 -0.14793 0.42288 -0.21519 0.021831 -0.31651 -0.015443
2751 -0.15392 -0.1592 -0.2029 -0.042619 -0.1479 -0.23299 0.43037 -0.24574 -0.04031 -0.34694 0.0051313
2752 -0.16816 -0.19101 -0.24658 -0.098577 -0.18589 -0.21792 0.37934 -0.32331 -8.0243e-05 -0.31708 -0.077224
2753 -0.09885 -0.2063 -0.22296 -0.1038 -0.201 -0.26211 0.36129 -0.25203 0.25972 -0.36601 -0.05936
2754 0.034446 -0.14505 -0.19104 -0.088924 -0.1711 -0.20343 0.40392 -0.29283 0.30481 -0.33313 -0.035026
2755 0.018892 -0.14315 -0.22034 -0.096583 -0.17634 -0.22078 0.34569 -0.24929 0.31632 -0.30928 -0.059191
2756 -0.015952 -0.17717 -0.21019 -0.12931 -0.20256 -0.20214 0.31342 -0.28797 0.29971 -0.3573 -0.097987
2757 -0.10845 -0.076851 -0.23311 -0.11677 -0.21402 -0.19805 0.26287 -0.31272 0.27514 -0.33488 -0.071982
2758 -0.11576 -0.057922 -0.21935 -0.098349 -0.19967 -0.19866 0.26918 -0.27588 0.38482 -0.35158 -0.11574
2759 -0.1586 -0.099272 -0.22689 -0.15986 -0.20018 -0.17527 0.26709 -0.28846 0.31585 -0.36201 -0.10234
2760 -0.14681 -0.031422 -0.2321 -0.14086 -0.19635 -0.263 0.23214 -0.30291 0.30854 -0.36496 -0.059679
2761 -0.12872 -0.1195 -0.19494 -0.11975 -0.18804 -0.23165 0.23936 -0.24486 0.43425 -0.36324 -0.074645
2762 -0.15881 -0.16277 -0.23626 -0.15363 -0.20858 -0.19677 0.23206 -0.29826 0.39179 -0.33646 -0.078101
2763 -0.15678 -0.17695 -0.25081 -0.18216 -0.21638 -0.2321 0.22217 -0.25431 0.49605 -0.34228 -0.088066
2764 -0.14459 -0.16088 -0.20947 -0.149 -0.1985 -0.22281 0.18467 -0.20818 0.43485 -0.37323 -0.040482
2765 -0.094828 -0.12974 -0.18019 -0.15084 -0.15742 -0.19823 0.21364 -0.24405 0.45193 -0.38512 -0.031738
2766 0.028788 -0.16644 -0.24091 -0.16501 -0.19712 -0.23329 0.14752 -0.12984 0.51084 -0.35019 -0.10565
2767 0.060254 -0.16263 -0.1989 -0.18267 -0.16437 -0.23414 0.15086 -0.088001 0.50477 -0.34398 -0.065389
2768 0.0404 -0.17934 -0.23646 -0.20697 -0.18413 -0.23756 0.15158 -0.16397 0.47742 -0.37378 -0.10861
2769 0.047156 -0.15046 -0.2133 -0.18174 -0.19507 -0.20224 0.13606 -0.23382 0.42962 -0.36508 -0.08551
2770 -0.058718 -0.17472 -0.24824 -0.20942 -0.2372 -0.2538 0.076095 -0.25379 0.47735 -0.39542 -0.10356
2771 -0.090132 -0.16418 -0.24989 -0.21847 -0.19616 -0.27273 0.11336 -0.27728 0.47358 -0.40557 -0.10292
2772 -0.10879 -0.041386 -0.21351 -0.21004 -0.18786 -0.21974 0.097661 -0.25439 0.50065 -0.42392 -0.11302
2773 -0.12676 -0.039617 -0.2104 -0.21999 -0.19944 -0.22622 0.16991 -0.24338 0.58516 -0.41488 -0.11687
2774 -0.12889 -0.046327 -0.23638 -0.21801 -0.23012 -0.28114 0.082196 -0.28999 0.40725 -0.44521 -0.1417
2775 -0.11226 -0.067287 -0.22093 -0.22633 -0.18406 -0.21832 0.11746 -0.27866 0.54766 -0.3604 -0.11775
2776 -0.092802 -0.10075 -0.19693 -0.20522 -0.15789 -0.19451 0.079951 -0.19734 0.61779 -0.3645 -0.10371
2777 -0.10119 -0.14478 -0.21263 -0.23766 -0.15985 -0.25477 0.049339 -0.24198 0.55838 -0.37034 -0.13104
2778 0.05089 -0.16769 -0.2449 -0.24627 -0.19151 -0.24289 0.031787 -0.25839 0.57083 -0.41042 -0.13984
2779 0.12679 -0.14416 -0.22093 -0.22493 -0.18998 -0.2315 0.010894 -0.1206 0.50769 -0.37404 -0.10546
2780 0.099822 -0.1491 -0.23862 -0.22633 -0.18837 -0.20421 -0.0099281 -0.095171 0.55737 -0.34708 -0.13697
2781 0.062378 -0.14918 -0.229 -0.21394 -0.17221 -0.22942 -0.04263 -0.094205 0.50044 -0.2337 -0.12136
2782 -0.0058962 -0.11622 -0.21176 -0.23365 -0.15558 -0.18449 0.044657 -0.1325 0.60426 -0.31319 -0.11915
2783 -0.11996 -0.15972 -0.25751 -0.24696 -0.19296 -0.21149 -0.067775 -0.2679 0.549 -0.36907 -0.15812
2784 -0.083084 -0.10482 -0.22971 -0.24914 -0.2289 -0.22996 -0.044387 -0.22543 0.53822 -0.35332 -0.12169
2785 -0.080458 0.010819 -0.20147 -0.25501 -0.17425 -0.17766 -0.0203 -0.24322 0.57835 -0.38304 -0.13693
2786 -0.10049 -0.004041 -0.2449 -0.29306 -0.22046 -0.23853 -0.0054822 -0.20904 0.53908 -0.40712 -0.12971
2787 -0.095436 -0.025351 -0.24293 -0.23137 -0.16978 -0.24736 -0.051964 -0.19376 0.64879 -0.41122 -0.12275
2788 -0.08481 0.026158 -0.23112 -0.24838 -0.13295 -0.20144 -0.038787 -0.17792 0.51968 -0.41971 -0.14086
2789 0.063136 -0.089652 -0.24469 -0.24438 -0.13534 -0.21715 -0.080649 -0.056595 0.3978 -0.38676 -0.12106
2790 0.11997 -0.14132 -0.25116 -0.26985 -0.18012 -0.23953 -0.091002 0.027541 0.33179 -0.3709 -0.13117
2791 0.13104 -0.15766 -0.23507 -0.27436 -0.17491 -0.19989 -0.071764 -0.025883 0.29507 -0.22335 -0.13326
2792 0.10739 -0.18058 -0.25936 -0.26299 -0.20246 -0.16625 -0.098446 -0.023047 0.26266 -0.24127 -0.13744
2793 0.01945 -0.17357 -0.26746 -0.25804 -0.19218 -0.11725 -0.12737 0.0066392 0.25152 -0.14769 -0.17118
2794 -0.013074 -0.14708 -0.23137 -0.24936 -0.16864 -0.13839 -0.10888 -0.039855 0.49252 -0.28516 -0.1161
2795 -0.0089683 -0.10087 -0.23219 -0.24144 -0.14914 -0.17276 -0.058123 0.10147 0.56273 -0.30994 -0.11081
2796 -0.063392 -0.13437 -0.24679 -0.24517 -0.18244 -0.20526 -0.11454 -0.054042 0.50537 -0.36288 -0.11952
2797 -0.057856 -0.012945 -0.24208 -0.26947 -0.18452 -0.209 -0.10599 -0.056786 0.49822 -0.37208 -0.14129
2798 -0.07048 0.029915 -0.2322 -0.2582 -0.19862 -0.18638 -0.15635 -0.16098 0.36889 -0.37376 -0.1437
2799 -0.074784 0.031895 -0.233 -0.23459 -0.20064 -0.21153 -0.14543 -0.15191 0.23805 -0.35106 -0.115
2800 -0.062078 0.048654 -0.22994 -0.25754 -0.20984 -0.19928 -0.18949 -0.20639 0.22882 -0.38497 -0.12986
2801 0.074838 0.032394 -0.22823 -0.22849 -0.15559 -0.20883 -0.18144 -0.019222 0.27368 -0.31641 -0.13968
2802 0.12822 -0.057486 -0.24418 -0.26091 -0.20668 -0.19386 -0.21432 0.089815 0.2648 -0.32003 -0.13336
2803 0.15652 -0.088817 -0.24465 -0.24334 -0.17354 -0.18647 -0.11764 0.14434 0.28791 -0.11009 -0.11563
2804 0.1068 -0.11421 -0.22737 -0.26283 -0.14231 -0.19473 -0.21534 0.074237 0.23128 -0.12565 -0.13694
2805 0.071042 -0.11983 -0.24284 -0.2448 -0.11441 -0.20262 -0.12957 0.12203 0.39383 0.0098317 -0.099393
2806 -0.042702 -0.1277 -0.24511 -0.27438 -0.10709 -0.2624 -0.19035 -0.0035908 0.38231 -0.16715 -0.16389
2807 -0.023506 -0.088308 -0.22086 -0.25859 -0.024495 -0.17216 -0.19107 -0.088475 0.36678 0.030199 -0.11105
2808 -0.0409 -0.085018 -0.21088 -0.26299 -0.077372 -0.19901 -0.18318 -0.072838 0.33322 -0.073333 -0.14875
2809 -0.059804 0.067721 -0.21615 -0.27199 -0.11416 -0.23218 -0.22679 -0.16811 0.16251 -0.21943 -0.13661
2810 -0.059958 0.10059 -0.22251 -0.26931 -0.14019 -0.21537 -0.18722 0.041424 0.23721 -0.24162 -0.12853
2811 -0.054612 0.093011 -0.24735 -0.29857 -0.1699 -0.22211 -0.19355 0.24921 0.23978 -0.27994 -0.18199
2812 -0.062396 0.08622 -0.2291 -0.28139 -0.15022 -0.19985 -0.20883 0.22548 0.20837 -0.27214 -0.14213
2813 -0.05042 0.07815 -0.25711 -0.27651 -0.13367 -0.24663 -0.20832 0.18777 0.14505 0.0023003 -0.15853
2814 0.13452 0.05076 -0.22655 -0.25885 -0.099914 -0.25148 -0.19289 0.19608 0.25807 0.14453 -0.14004
2815 0.20715 -0.056421 -0.2602 -0.27468 -0.089551 -0.24095 -0.19887 0.27462 0.21341 0.14648 -0.14978
2816 0.20801 -0.077201 -0.24199 -0.2827 -0.067618 -0.20656 -0.20979 0.25635 0.15328 0.19362 -0.15668
2817 0.18442 -0.067091 -0.22965 -0.25597 0.0032155 -0.2354 -0.21112 0.24626 0.16683 0.10421 -0.16766
2818 0.10203 -0.089162 -0.20965 -0.25629 -0.031921 -0.23701 -0.17497 0.19255 0.1568 0.12283 -0.14169
2819 -0.0058744 -0.090752 -0.1871 -0.2793 0.042292 -0.23363 -0.23445 0.044049 0.12323 0.24857 -0.15382
2820 -0.015918 -0.028972 -0.11309 -0.26073 -0.038985 -0.221 -0.24582 -0.064485 0.08019 0.25413 -0.1408
2821 -0.036132 0.090207 -0.080916 -0.28455 -0.039392 -0.21706 -0.2141 0.074022 0.16191 0.28853 -0.16938
2822 -0.047096 0.12695 -0.12089 -0.27614 -0.061319 -0.1858 -0.18833 0.27064 0.17315 0.27855 -0.15606
2823 -0.03171 0.13662 -0.1655 -0.28679 -0.043746 -0.17007 -0.2117 0.38176 0.2105 0.31473 -0.15058
2824 -0.059964 0.099736 -0.20314 -0.27123 -0.041913 -0.17284 -0.16165 0.325 0.12075 0.38637 -0.17294
2825 -0.021918 0.080446 -0.24745 -0.30243 -0.08097 -0.24755 -0.23877 0.30023 0.088937 0.3542 -0.14322
2826 0.12742 0.11755 -0.25897 -0.31698 -0.014357 -0.20376 -0.27679 0.28558 0.072216 0.39283 -0.20288
2827 0.21055 0.13588 -0.20897 -0.30529 0.081166 -0.16482 -0.17497 0.32669 0.084306 0.48833 -0.13598
2828 0.18673 0.1377 -0.20775 -0.32461 0.10133 -0.18785 -0.2129 0.30177 0.061475 0.43342 -0.15395
2829 0.15817 0.12967 -0.23752 -0.31766 0.027512 -0.18807 -0.22597 0.28651 0.043405 0.30142 -0.19145
2830 0.1004 0.069544 -0.2256 -0.29614 0.033595 -0.18514 -0.18348 0.34052 0.084084 0.45984 -0.14441
2831 0.0049675 0.018544 -0.13724 -0.31866 -0.089052 -0.23214 -0.26159 0.17775 -0.039317 0.43669 -0.20704
2832 -0.024696 0.0098835 0.017359 -0.2734 -0.0039089 -0.1352 -0.16211 0.37227 0.13726 0.56971 -0.14427
2833 -0.01782 -0.020637 -0.049999 -0.29375 -0.050316 -0.20069 -0.2343 0.27632 -0.0051378 0.43231 -0.17076
2834 -0.010784 -0.0077371 -0.15802 -0.12633 -0.075333 -0.18641 -0.25747 0.24813 0.031862 0.40978 -0.20197
2835 -0.011138 0.12285 -0.14883 -0.13165 -0.03251 -0.19461 -0.20293 0.30719 -0.030439 0.46305 -0.17942
2836 -0.0031725 0.21818 -0.15206 -0.085278 0.030613 -0.16294 -0.18286 0.33122 0.08104 0.48626 -0.12811
2837 0.015273 0.17685 -0.17459 -0.22968 0.097736 -0.19682 -0.2175 0.3593 0.04471 0.53825 -0.1739
2838 0.16581 0.15378 -0.18499 -0.27616 0.058899 -0.23717 -0.25874 0.36667 0.017649 0.49102 -0.19744
2839 0.27151 0.18861 -0.16218 -0.25634 0.11824 -0.20124 -0.20516 0.42309 0.030949 0.54387 -0.14074
2840 0.21374 0.16816 -0.16007 -0.28623 0.10145 -0.23267 -0.2344 0.39764 0.022958 0.48533 -0.19675
2841 0.13429 0.19527 -0.16169 -0.31042 0.075408 -0.21127 -0.28049 0.23423 -0.058032 0.49244 -0.15625
2842 0.074993 0.1744 -0.028197 -0.27181 0.036482 -0.19992 -0.27284 0.35434 -0.046543 0.48725 -0.18381
2843 0.0021295 0.18973 -0.022585 -0.31715 0.0011246 -0.26085 -0.25393 0.32982 -0.029594 0.50743 -0.17632
2844 -0.0021645 0.17355 -0.013254 -0.29176 0.0060576 -0.22431 -0.25857 0.26527 -0.0012042 0.5047 -0.18139
2845 -0.036239 0.19426 -0.055352 -0.30805 -0.049139 -0.21964 -0.24441 0.16265 -0.064375 0.58333 -0.1879
2846 -0.014523 0.20466 -0.11929 -0.32276 -0.053226 -0.23634 -0.25131 0.14852 -0.081385 0.52153 -0.19788
2847 0.010243 0.22403 -0.18007 -0.31398 0.091917 -0.19 -0.25491 0.15902 -0.043806 0.50537 -0.17855
2848 0.078469 0.21931 -0.14847 -0.2933 0.09527 -0.088745 -0.30023 0.23224 -0.037617 0.53689 -0.19301
2849 0.19114 0.22749 -0.16002 -0.33347 0.1668 -0.1004 -0.27529 0.36234 -0.050077 0.49489 -0.18418
2850 0.24598 0.20891 -0.15408 -0.31776 0.13454 -0.060546 -0.2506 0.34487 -0.031938 0.62125 -0.19194
2851 0.2057 0.21919 -0.14945 -0.33557 0.12507 -0.040547 -0.30307 0.26739 -0.038298 0.49099 -0.1973
2852 0.12715 0.22162 0.023928 -0.30436 0.1098 0.033262 -0.27082 0.2268 -0.10151 0.61957 -0.18179
2853 0.046409 0.20842 0.023929 -0.29412 0.18332 -0.017368 -0.27977 0.18081 -0.07549 0.5192 -0.20199
2854 -0.0025946 0.12974 0.0462 -0.32182 0.14197 -0.14105 -0.29135 0.17311 -0.0055501 0.49996 -0.14843
2855 0.035281 0.092686 0.079422 -0.3103 0.035441 -0.17194 -0.30406 0.098491 -0.053191 0.50816 -0.18651
2856 -0.0076826 0.081225 -0.068567 -0.32808 0.032994 -0.18308 -0.27057 0.086207 -0.11459 0.59456 -0.20554
2857 -0.016617 0.091215 -0.13746 -0.35088 -0.016933 -0.20686 -0.33908 0.062293 -0.16778 0.53913 -0.18387
2858 0.00076939 0.24059 -0.11407 -0.2985 0.05621 -0.15896 -0.33315 0.18031 -0.077922 0.5284 -0.17592
2859 0.11705 0.29033 -0.11558 -0.34729 0.12205 -0.21272 -0.30634 0.21349 -0.12873 0.35032 -0.14663
2860 0.23267 0.32218 -0.089931 -0.31366 0.1713 -0.18086 -0.28847 0.24353 -0.084664 0.28243 -0.19811
2861 0.23841 0.29392 -0.0044497 -0.32274 0.16093 -0.12465 -0.31102 0.22072 -0.10717 0.29609 -0.18252
2862 0.20668 0.20004 0.085832 -0.31885 0.11595 -0.0091553 -0.26589 0.15443 -0.10703 0.26096 -0.17785
2863 0.1762 0.14315 0.12777 -0.31301 0.19278 0.061084 -0.26913 0.12526 -0.10993 0.33966 -0.16941
2864 0.051595 0.097753 0.11562 -0.32921 0.13014 0.086893 -0.256 0.058706 -0.077096 0.56913 -0.16159
2865 0.015431 0.092082 0.073416 -0.3043 0.16521 0.066072 -0.27124 0.042313 -0.12283 0.61572 -0.20342
2866 -0.0074227 0.10971 -0.023003 -0.32389 0.14745 0.053712 -0.28705 0.10686 -0.064977 0.58393 -0.16513
2867 -0.0083367 0.11437 -0.039631 -0.31387 0.14243 0.066411 -0.27394 0.048135 -0.10642 0.36965 -0.24057
2868 -0.0046307 0.14767 -0.07823 -0.34551 0.19855 0.10947 -0.27416 0.081501 -0.15533 0.30367 -0.18072
2869 0.0094253 0.24673 -0.10052 -0.32807 0.15134 0.090689 -0.34427 0.021597 -0.16864 0.188 -0.22001
2870 0.079071 0.23895 -0.091967 -0.34423 0.1624 0.072469 -0.29675 0.017813 -0.1682 0.16806 -0.19138
2871 0.24093 0.2466 0.1425 -0.29816 0.14341 0.072108 -0.28711 0.03538 -0.13909 0.24095 -0.1667
2872 0.18877 0.12255 0.1102 -0.33179 0.13418 0.014927 -0.32741 0.0067857 -0.15186 0.25359 -0.22565
2873 0.19164 0.09523 0.17332 -0.32599 0.15063 0.068106 -0.31749 -0.031838 -0.20449 0.22391 -0.21522
2874 0.097995 0.086479 0.18495 -0.30993 0.15319 0.14944 -0.30852 -0.045782 -0.18344 0.18482 -0.19275
2875 0.012121 0.093499 0.09055 -0.1449 0.16157 0.18226 -0.35221 -0.081156 -0.17872 0.20508 -0.19672
2876 0.0021973 0.077279 0.021002 -0.12147 0.22768 0.26114 -0.3063 -0.04407 -0.16941 0.37187 -0.18583
2877 0.0048433 0.092788 -0.038677 -0.04451 0.22782 0.23962 -0.30637 -0.039923 -0.11739 0.48268 -0.18719
2878 -0.011111 0.1863 -0.049726 -0.025279 0.19571 0.17182 -0.27457 -0.037507 -0.18574 0.42338 -0.18066
2879 -0.023525 0.19041 -0.065214 -0.24023 0.15684 0.18529 -0.33874 -0.10808 -0.15902 0.24747 -0.19068
2880 0.011971 0.2113 0.14745 -0.2539 0.18673 0.283 -0.33199 -0.014865 -0.14449 0.14333 -0.15837
2881 -0.00034273 0.1723 0.24093 -0.25241 0.19177 0.25614 -0.29099 -0.0084488 -0.17268 0.17922 -0.1545
2882 0.035823 0.10388 0.23186 -0.25395 0.1888 0.28565 -0.29961 -0.025143 -0.13203 0.17508 -0.16946
2883 0.18198 0.067886 0.19606 -0.3012 0.18114 0.28246 -0.30392 -0.10524 -0.18492 0.17846 -0.2065
2884 0.17923 0.073196 0.16312 -0.29302 0.16149 0.28393 -0.33865 -0.05711 -0.19164 0.03855 -0.20017
2885 0.16771 0.059936 0.088324 -0.29173 0.13776 0.22736 -0.28855 -0.093934 -0.14587 0.061728 -0.1636
2886 0.051927 0.026015 0.010516 -0.28496 0.12311 0.27496 -0.3679 -0.071888 -0.22405 0.047967 -0.14014
2887 0.025973 0.084505 0.019057 -0.26085 0.23538 0.31731 -0.31548 -0.018582 -0.16299 0.019635 -0.077564
2888 -0.010761 0.10581 -0.041052 -0.30049 0.13275 0.22347 -0.33889 -0.13617 -0.20174 0.016454 -0.06224
2889 -0.013185 0.17259 0.06611 -0.29684 0.20244 0.32113 -0.28642 -0.10189 -0.12737 0.064402 -0.10549
2890 -0.036319 0.2148 0.23055 -0.27295 0.15509 0.27294 -0.33769 -0.076083 -0.16327 0.059831 -0.12079
2891 -0.024863 0.17722 0.20464 -0.29839 0.12317 0.27182 -0.32446 -0.092567 -0.23083 0.02829 -0.15974
2892 -0.042607 0.085173 0.21618 -0.28854 0.15825 0.24671 -0.34526 -0.11495 -0.21215 -0.018942 -0.18611
2893 -0.028781 0.024333 0.17847 -0.31336 0.18592 0.33707 -0.33183 -0.1239 -0.23717 -0.019413 -0.16477
2894 -0.022665 0.033793 0.26918 -0.30766 0.21745 0.29307 -0.30122 -0.12119 -0.23075 -0.048305 -0.092574
2895 -0.045289 0.0050324 0.14396 -0.30375 0.1358 0.29438 -0.29592 -0.1304 -0.23056 -0.033946 -0.12717
2896 0.0042072 0.054652 0.09844 -0.26376 0.13244 0.36767 -0.35285 -0.13063 -0.21651 0.013323 -0.11721
2897 0.095933 0.019162 0.0023212 -0.33931 0.1005 0.28192 -0.35554 -0.16671 -0.26173 -0.067569 -0.079921
2898 0.21196 0.022941 -0.021977 -0.29116 0.12747 0.31656 -0.32843 -0.15406 -0.22911 -0.05893 -0.078186
2899 0.10871 -0.0014289 -0.011616 -0.32399 0.098595 0.3066 -0.34574 -0.19289 -0.18889 -0.10701 -0.056932
2900 0.059521 0.035731 0.2027 -0.29978 0.18854 0.35351 -0.31 -0.1048 -0.22 -0.082153 -0.038958
2901 -0.012073 0.01013 0.23465 -0.19589 0.15221 0.28968 -0.35071 -0.2207 -0.26912 -0.105 -0.079723
2902 -0.038707 0.04445 0.26798 -0.068065 0.13616 0.33409 -0.33831 -0.11878 -0.21533 -0.11732 -0.11635
2903 -0.034821 -0.01499 0.23348 -0.040973 0.10388 0.28697 -0.21778 -0.1668 -0.23661 -0.11515 -0.13007
2904 -0.037625 0.0081994 0.23471 0.015598 0.03881 0.28205 -0.22337 -0.21079 -0.27278 -0.16473 -0.13867
2905 -0.037859 0.024039 0.25152 -0.12407 0.072423 0.32475 -0.31225 -0.19032 -0.25141 -0.13939 -0.15473
2906 -0.035403 0.039069 0.22031 -0.20498 0.096686 0.3442 -0.32906 -0.15798 -0.21792 -0.14004 -0.15252
2907 -0.039277 0.024488 0.18029 -0.24926 0.1825 0.40446 -0.28553 -0.1239 -0.17578 -0.12216 -0.15763
2908 -0.029771 0.013788 0.067427 -0.26223 0.14541 0.32512 -0.32037 -0.1482 -0.22117 -0.13756 -0.16218
2909 0.0034251 -0.0068323 0.025398 -0.27032 0.11553 0.32981 -0.27663 -0.17215 -0.23724 -0.13839 -0.14387
2910 0.16294 -0.015323 0.01382 -0.2527 0.062558 0.28192 -0.37153 -0.22192 -0.24101 -0.19595 -0.1749
2911 0.12096 -0.032813 0.12368 -0.28604 0.043761 0.28485 -0.36722 -0.26788 -0.30516 -0.19603 -0.13699
2912 0.12104 0.0029067 0.25817 -0.23805 0.082824 0.33852 -0.30772 -0.16449 -0.2451 -0.15874 -0.13289
2913 -0.0002909 -0.047144 0.2473 -0.28523 0.021088 0.30006 -0.32101 -0.2763 -0.32377 -0.26689 -0.186
2914 -0.046315 -0.046234 0.2042 -0.13825 0.012791 0.24822 -0.14844 -0.22528 -0.28789 -0.19908 -0.046376
2915 -0.039769 -0.067204 0.20767 0.021534 0.024454 0.29925 -0.16836 -0.20536 -0.26869 -0.23452 0.011578
2916 -0.043243 -0.056645 0.068668 0.090685 0.032177 0.27599 -0.30563 -0.23028 -0.27159 -0.26449 -0.0050077
2917 -0.037917 -0.009515 0.070729 -0.082813 0.10199 0.25448 -0.31965 -0.21219 -0.22085 -0.16891 -0.067243
2918 -0.045591 -0.050975 0.080431 -0.17374 0.12449 0.26913 -0.30116 -0.18518 -0.23649 -0.18964 -0.1066
2919 -0.071665 -0.065396 0.038792 -0.21159 0.061636 0.26053 -0.30511 -0.18511 -0.20043 -0.26476 -0.15281
2920 -0.064609 -0.051626 0.032594 -0.21124 0.031739 0.24345 -0.32986 -0.22526 -0.21789 -0.23092 -0.14339
2921 -0.040913 -0.086916 0.15715 -0.20642 0.041602 0.36322 -0.30991 -0.22456 -0.25531 -0.24253 -0.16133
2922 -0.037527 -0.058347 0.23797 -0.23588 -0.0074151 0.29398 -0.33691 -0.20055 -0.24793 -0.23308 -0.1635
2923 0.040759 -0.045577 0.29383 -0.17525 0.029928 0.27933 -0.27513 -0.184 -0.22431 -0.24434 -0.13485
2924 0.13578 -0.048197 0.16023 0.056846 -0.004179 0.24549 -0.37432 -0.25761 -0.29457 -0.24274 -0.10807
2925 0.071921 -0.072978 0.079521 0.024968 -0.014226 0.22106 -0.31438 -0.20723 -0.26457 -0.24308 -0.13014
2926 0.021257 -0.069278 0.066032 0.096259 0.022657 0.15442 -0.2094 -0.20921 -0.23121 -0.26805 -0.048364
2927 -0.036607 -0.082148 0.024524 0.074081 0.0068901 0.14358 -0.1468 -0.22904 -0.25448 -0.25173 0.0026904
2928 -0.032291 -0.076449 0.036385 0.027182 0.046933 0.1548 -0.1239 -0.18925 -0.22266 -0.23502 0.058295
2929 -0.071335 -0.12438 -0.0071136 -0.12875 0.028936 0.12923 -0.23565 -0.22635 -0.24773 -0.24336 -0.042361
2930 -0.079409 -0.081089 0.11541 -0.16189 0.0012092 0.091164 -0.26838 -0.2215 -0.23385 -0.29884 -0.10073
2931 -0.071043 -0.09673 0.16555 -0.16904 -0.022338 0.18477 -0.31286 -0.25159 -0.27253 -0.30059 -0.098492
2932 -0.091427 -0.10028 0.18917 -0.16959 -0.036965 0.24332 -0.32766 -0.26303 -0.30128 -0.28625 -0.11477
2933 -0.072811 -0.07858 0.159 -0.1618 0.0031684 0.25095 -0.2959 -0.24271 -0.25681 -0.2671 -0.095273
2934 -0.092395 -0.10983 0.032833 0.075041 -0.059939 0.17866 -0.31196 -0.27992 -0.32231 -0.30986 -0.13452
2935 -0.086639 -0.090661 0.055785 0.14431 -0.013796 0.17233 -0.28441 -0.31656 -0.32472 -0.32569 -0.1315
2936 -0.090483 -0.1081 0.026536 0.14411 -0.023043 0.16217 -0.11477 -0.24697 -0.29412 -0.29077 -0.08533
2937 -0.085927 -0.097162 0.022648 0.17812 -0.023909 0.11004 -0.033305 -0.29852 -0.23612 -0.29967 -0.15725
2938 -0.089651 -0.081472 0.019469 0.15921 -0.035426 0.059438 -0.080647 -0.23996 -0.26891 -0.31916 0.015578
2939 -0.10127 -0.10099 0.010471 0.20975 -0.063433 0.050877 -0.1307 -0.2212 -0.25681 -0.32652 0.00067285
2940 -0.082869 -0.088353 0.096602 0.1827 -0.03785 0.063416 -0.2256 -0.21696 -0.22807 -0.27871 0.071037
2941 -0.10037 -0.12442 0.098863 0.027651 -0.077527 0.020295 -0.24193 -0.29532 -0.304 -0.37375 0.038642
2942 -0.10705 -0.10562 0.10448 -0.033268 -0.050964 0.072035 -0.28035 -0.27851 -0.31025 -0.34365 0.054336
2943 -0.11413 -0.1338 0.054506 -0.069467 -0.088171 0.038464 -0.28448 -0.27852 -0.31796 -0.29883 -0.0078197
2944 -0.077645 -0.074594 0.021108 -0.067895 -0.029808 0.056083 -0.31175 -0.21671 -0.25442 -0.31625 -0.074435
2945 -0.11428 -0.11029 0.006349 0.10935 -0.094785 0.068562 -0.28587 -0.29773 -0.28922 -0.33305 -0.099891
2946 -0.12147 -0.11669 -0.0068796 0.26275 -0.087682 0.00022165 -0.26101 -0.33654 -0.2566 -0.31231 -0.093447
2947 -0.10922 -0.13418 -0.0085682 0.24803 -0.086089 0.012011 -0.30835 -0.29067 -0.2872 -0.3214 -0.099382
2948 -0.10686 -0.12209 -0.014417 0.31143 -0.10927 -0.0080698 -0.31009 -0.35184 -0.33599 -0.35267 -0.070268
2949 -0.15156 -0.13676 -0.032695 0.25902 -0.084033 -0.022121 -0.30022 -0.31554 -0.29252 -0.35389 0.0071666
2950 -0.11913 -0.13416 0.010156 0.30243 -0.07868 -0.025881 -0.29936 -0.26861 -0.28453 -0.3382 0.074821
2951 -0.095543 -0.12246 0.064797 0.37843 -0.043027 0.045668 -0.30725 -0.31841 -0.23887 -0.37082 0.095755
2952 -0.1266 -0.12954 0.031449 0.37975 -0.082054 -0.046173 -0.25536 -0.33056 -0.25523 -0.37549 0.0919
2953 -0.12523 -0.11384 0.01547 0.34629 -0.046351 -0.0014036 -0.29987 -0.32167 -0.27464 -0.34464 0.095774
2954 -0.14608 -0.14258 -0.049638 0.35011 -0.11034 -0.056134 -0.32595 -0.30132 -0.34153 -0.37747 0.13929
2955 -0.14994 -0.1242 -0.043307 0.36898 -0.11105 0.0073749 -0.28436 -0.27819 -0.27393 -0.36322 0.041113
2956 -0.14198 -0.12983 -0.066215 0.24295 -0.094822 -0.025736 -0.32926 -0.32246 -0.29649 -0.35416 -0.029143
2957 -0.12199 -0.11906 -0.046254 0.40118 -0.10239 -0.076397 -0.33713 -0.34458 -0.29662 -0.3403 -0.054618
2958 -0.14861 -0.15353 -0.065713 0.47805 -0.10298 -0.047447 -0.32233 -0.31797 -0.28482 -0.35811 -0.084244
2959 -0.14334 -0.16218 -0.071291 0.38906 -0.13487 -0.052888 -0.34353 -0.33241 -0.29569 -0.36497 -0.0416
2960 -0.1394 -0.13952 -0.07146 0.41813 -0.09791 -0.039799 -0.27449 -0.30268 -0.2261 -0.36112 -0.023875
2961 -0.15676 -0.17517 -0.092768 0.41735 -0.16579 -0.10518 -0.36631 -0.36877 -0.32103 -0.42212 0.017579
2962 -0.14899 -0.14825 -0.079427 0.41781 -0.102 -0.07443 -0.30246 -0.28837 -0.24572 -0.4037 0.11733
2963 -0.18985 -0.18408 -0.12805 0.35531 -0.17855 -0.10335 -0.35827 -0.37861 -0.33672 -0.42702 0.11978
2964 -0.16589 -0.15319 -0.085834 0.46888 -0.11601 -0.075352 -0.29944 -0.31633 -0.27699 -0.38494 0.1491
2965 -0.16884 -0.17697 -0.095283 0.28691 -0.11875 -0.062543 -0.34761 -0.37083 -0.29909 -0.39805 0.0070165
2966 -0.18395 -0.18488 -0.10793 0.17953 -0.14762 -0.14173 -0.32242 -0.34362 -0.29796 -0.39754 -0.0063292
2967 -0.17661 -0.1784 -0.07054 0.16096 -0.1289 -0.087034 -0.29801 -0.30141 -0.21494 -0.3695 -0.0056548
2968 -0.15565 -0.18974 -0.12854 0.11445 -0.15016 -0.12925 -0.35023 -0.36897 -0.32871 -0.3969 -0.04843
2969 -0.15451 -0.15282 -0.081287 0.14847 -0.088732 -0.095526 -0.2904 -0.27067 -0.25919 -0.40771 -0.038606
2970 -0.15429 -0.17248 -0.093966 0.39592 -0.13821 -0.063756 -0.32466 -0.30442 -0.27158 -0.39248 -0.051112
2971 -0.18508 -0.17077 -0.086044 0.41389 -0.12984 -0.1147 -0.34786 -0.33513 -0.24956 -0.36764 -0.00097731
2972 -0.17663 -0.18078 -0.10608 0.36035 -0.17232 -0.16523 -0.33038 -0.36835 -0.29749 -0.43993 0.038697
2973 -0.16723 -0.17876 -0.1434 0.3832 -0.18078 -0.12043 -0.38146 -0.41096 -0.31814 -0.36731 0.15487
2974 -0.2045 -0.16565 -0.12956 0.22799 -0.14211 -0.15469 -0.36051 -0.35594 -0.29913 -0.40582 0.11317
2975 -0.16202 -0.15224 -0.10428 0.12386 -0.14619 -0.10709 -0.35104 -0.26169 -0.25894 -0.37167 0.16036
2976 -0.19671 -0.17552 -0.13256 0.10627 -0.18805 -0.14114 -0.39879 -0.40942 -0.30597 -0.42266 0.1084
2977 -0.19492 -0.18988 -0.14493 0.098561 -0.17856 -0.088602 -0.32556 -0.30694 -0.31179 -0.40965 0.023779
2978 -0.16249 -0.14987 -0.10375 0.14588 -0.1293 -0.096602 -0.067781 -0.21759 -0.2294 -0.35786 -0.037107
2979 -0.1822 -0.17707 -0.15426 0.2662 -0.1745 -0.1267 -0.13979 -0.35448 -0.24917 -0.40767 0.0082777
2980 -0.16908 -0.19284 -0.14531 0.29507 -0.18993 -0.12345 -0.11145 -0.39257 -0.14733 -0.39796 -0.007028
2981 -0.16062 -0.1698 -0.11027 0.35603 -0.14918 -0.1177 -0.13419 -0.33575 -0.091855 -0.36258 0.016126
2982 -0.18052 -0.19102 -0.16253 0.26257 -0.17572 -0.13107 -0.14577 -0.36223 -0.24068 -0.37284 0.090181
2983 -0.1744 -0.18607 -0.15566 0.12371 -0.1541 -0.10902 -0.27816 -0.37972 -0.27948 -0.42674 0.18348
2984 -0.17476 -0.16415 -0.14564 0.12207 -0.17276 -0.18748 -0.2689 -0.31555 -0.23847 -0.40169 0.22435
2985 -0.20171 -0.18412 -0.17731 0.031873 -0.17274 -0.18356 -0.32955 -0.41748 -0.2966 -0.46766 0.14996
2986 -0.18647 -0.17899 -0.15142 0.056954 -0.16821 -0.15372 -0.25307 -0.34379 -0.27871 -0.38509 0.22799
2987 -0.17285 -0.1587 -0.15901 0.067306 -0.18977 -0.17614 -0.30033 -0.34152 -0.27349 -0.42782 0.14643
2988 -0.17973 -0.18894 -0.1853 0.034007 -0.22497 -0.18934 -0.31713 -0.37312 -0.3103 -0.41182 0.024757
2989 -0.18041 -0.16678 -0.17528 0.054458 -0.18914 -0.14936 -0.30739 -0.33009 -0.26333 -0.41803 0.044271
2990 -0.20014 -0.18926 -0.17034 0.17376 -0.19089 -0.15545 -0.062259 -0.39135 -0.29261 -0.42796 0.0052057
2991 -0.17321 -0.17261 -0.17657 0.18732 -0.16112 -0.18891 -0.076001 -0.3213 -0.25809 -0.39184 0.0089101
2992 -0.17117 -0.18314 -0.16617 0.20237 -0.18552 -0.16118 -0.070513 -0.39145 -0.27536 -0.38631 0.15677
2993 -0.20105 -0.18477 -0.18925 0.096354 -0.20357 -0.19773 -0.026746 -0.34981 -0.30058 -0.43417 0.15383
2994 -0.19717 -0.15714 -0.18747 0.046746 -0.15684 -0.16949 -0.058168 -0.34042 -0.20527 -0.37867 0.17335
2995 -0.20003 -0.14767 -0.17834 0.025017 -0.16813 -0.18675 -0.02835 -0.34536 -0.12667 -0.43979 0.19355
2996 -0.17888 -0.16184 -0.16124 0.0015784 -0.16873 -0.21624 -0.11125 -0.34336 -0.15554 -0.33479 0.25047
2997 -0.191 -0.12184 -0.16623 0.0071098 -0.16961 -0.19652 -0.16288 -0.31888 -0.15127 -0.37258 0.1494
2998 -0.19876 -0.18314 -0.21381 -0.034079 -0.18557 -0.21167 -0.20057 -0.34969 -0.24896 -0.42532 0.20981
2999 -0.17476 -0.16693 -0.18211 -0.019207 -0.14932 -0.20059 -0.18711 -0.38043 -0.23021 -0.38955 0.23533
3000 -0.19145 -0.18266 -0.19369 -0.041826 -0.22425 -0.17001 -0.22784 -0.37286 -0.29769 -0.43339 0.26268
3001 -0.18945 -0.17819 -0.21526 -0.056515 -0.20791 -0.16876 -0.069565 -0.33256 -0.22921 -0.39928 0.22862
3002 -0.2172 -0.17686 -0.20249 -0.037783 -0.19392 -0.20637 0.13087 -0.35509 -0.24325 -0.37474 0.29133
3003 -0.17861 -0.19431 -0.19929 -0.043262 -0.20007 -0.1986 0.13155 -0.34066 -0.17812 -0.37801 0.24564
3004 -0.18603 -0.17582 -0.15985 -0.04679 -0.15272 -0.18633 0.14818 -0.34928 -0.077278 -0.36178 0.23825
3005 -0.17513 -0.12736 -0.1937 -0.051679 -0.18238 -0.23135 0.012216 -0.36554 -0.073889 -0.33281 0.21777
3006 -0.19316 -0.19293 -0.22478 -0.10993 -0.18806 -0.24153 0.10639 -0.41415 -0.033059 -0.28695 0.19267
3007 -0.19416 -0.16448 -0.20972 -0.093776 -0.17471 -0.19905 0.032351 -0.33871 -0.11438 -0.205 0.07893
3008 -0.18694 -0.18524 -0.23355 -0.089745 -0.16309 -0.17695 -0.040421 -0.37141 -0.17735 -0.19772 0.090934
3009 -0.21844 -0.19014 -0.23409 -0.12999 -0.20252 -0.19992 -0.091343 -0.35778 -0.23662 -0.18165 0.064759
3010 -0.21565 -0.18973 -0.26435 -0.13229 -0.21203 -0.25738 -0.14595 -0.43714 -0.26907 -0.16438 0.1258
3011 -0.20118 -0.19761 -0.24067 -0.13941 -0.22486 -0.20195 -0.14904 -0.43335 -0.26158 -0.3086 0.1441
3012 -0.22246 -0.19582 -0.24713 -0.11514 -0.2254 -0.24628 -0.15589 -0.4502 -0.18206 -0.40288 0.19646
3013 -0.19158 -0.19709 -0.2451 -0.13802 -0.21543 -0.2381 0.083817 -0.45907 -0.054303 -0.37139 0.2328
3014 -0.20448 -0.16166 -0.23413 -0.13597 -0.1743 -0.19969 0.23398 -0.32688 0.063096 -0.38017 0.24429
3015 -0.1963 -0.096428 -0.22453 -0.1607 -0.21268 -0.20683 0.20333 -0.42627 0.015595 -0.40863 0.21806
3016 -0.20265 -0.058788 -0.20107 -0.16443 -0.18485 -0.22942 0.17387 -0.3683 0.036505 -0.33949 0.1769
3017 -0.22027 -0.10863 -0.23416 -0.1878 -0.21242 -0.22276 0.24862 -0.3526 -0.051666 -0.31045 0.10094
3018 -0.19495 -0.1022 -0.18126 -0.14549 -0.1252 -0.16747 0.33813 -0.27927 -0.081436 -0.18916 0.10997
3019 -0.20345 -0.16558 -0.25555 -0.2056 -0.19224 -0.25535 0.22751 -0.40213 -0.1858 -0.21044 0.058902
3020 -0.21792 -0.19926 -0.26634 -0.21841 -0.17571 -0.23713 0.34265 -0.39353 -0.16519 -0.030263 0.069507
3021 -0.21681 -0.17139 -0.25464 -0.17572 -0.15999 -0.22319 0.45583 -0.37986 -0.072908 -0.10068 0.072541
3022 -0.1875 -0.16055 -0.20324 -0.1742 -0.15037 -0.21657 0.36887 -0.366 0.027551 -0.030026 0.068786
3023 -0.23397 -0.1916 -0.26827 -0.24625 -0.1983 -0.27194 0.32155 -0.46142 0.062701 0.062512 0.04381
3024 -0.25181 -0.17191 -0.226 -0.22864 -0.14657 -0.26592 0.44842 -0.36766 0.07243 0.012231 0.046264
3025 -0.22959 -0.15493 -0.23787 -0.21578 -0.18404 -0.2435 0.41518 -0.35279 0.06003 -0.18036 0.038669
3026 -0.20692 -0.16743 -0.2548 -0.23386 -0.19337 -0.22249 0.35019 -0.38006 0.066349 -0.2325 0.046943
3027 -0.20915 -0.12106 -0.24007 -0.20211 -0.19892 -0.26026 0.44601 -0.41872 0.042388 -0.24019 0.041567
3028 -0.21248 -0.066452 -0.23142 -0.23604 -0.18028 -0.22969 0.50977 -0.31083 0.11385 -0.22502 0.018362
3029 -0.2158 -0.045083 -0.24808 -0.23291 -0.1901 -0.25566 0.44299 -0.38092 0.10492 -0.24951 0.020396
3030 -0.21154 -0.093183 -0.23296 -0.25657 -0.19542 -0.20223 0.46934 -0.36888 0.15226 -0.24835 0.017531
3031 -0.20439 -0.17606 -0.28293 -0.27225 -0.20565 -0.26229 0.3914 -0.42261 0.12983 -0.099779 0.017745
3032 -0.20745 -0.14444 -0.27356 -0.2609 -0.1843 -0.29671 0.43472 -0.46072 0.11535 0.05698 -0.022171
3033 -0.22431 -0.21315 -0.27766 -0.26081 -0.22525 -0.27651 0.41875 -0.44052 0.12352 0.056398 -0.066016
3034 -0.22558 -0.12551 -0.26606 -0.24166 -0.15564 -0.19052 0.53612 -0.34558 0.20292 0.2109 -0.013922
3035 -0.18793 -0.15145 -0.26241 -0.25805 -0.17392 -0.26515 0.52262 -0.41542 0.071274 0.14264 0.025142
3036 -0.19957 -0.1536 -0.25659 -0.24797 -0.16232 -0.20936 0.56803 -0.35635 0.16692 0.088914 -0.0078233
3037 -0.20086 -0.15592 -0.26003 -0.27687 -0.18754 -0.24132 0.56596 -0.35566 0.16068 0.13714 -0.011169
3038 -0.21764 -0.17971 -0.28122 -0.30212 -0.19557 -0.24815 0.49215 -0.46077 0.058122 -0.038989 -0.062115
3039 -0.21277 -0.15817 -0.27783 -0.26931 -0.20475 -0.23593 0.60641 -0.35138 0.2668 -0.09474 -0.05266
3040 -0.21757 -0.16545 -0.27168 -0.26848 -0.20732 -0.26266 0.56875 -0.22302 0.27521 -0.090722 -0.042396
3041 -0.1894 -0.091787 -0.2828 -0.26102 -0.22085 -0.26945 0.58231 -0.30057 0.15083 -0.14354 -0.028111
3042 -0.20968 -0.037007 -0.25699 -0.28628 -0.14759 -0.16583 0.73129 -0.24561 0.18824 0.064835 -0.039687
3043 -0.21618 -0.031657 -0.27728 -0.27581 -0.13908 -0.18634 0.60937 -0.36763 0.15341 0.27707 -0.067053
3044 -0.23231 -0.13708 -0.27215 -0.28469 -0.15987 -0.19953 0.55156 -0.34475 0.13721 0.29035 -0.091018
3045 -0.23592 -0.16801 -0.26159 -0.33113 -0.20244 -0.22764 0.58107 -0.36929 0.077608 0.25558 -0.041244
3046 -0.21806 -0.16001 -0.23947 -0.30378 -0.16243 -0.19696 0.59567 -0.36905 0.17673 0.33835 -0.06182
3047 -0.2177 -0.16674 -0.26141 -0.29407 -0.16589 -0.22634 0.74352 -0.34057 0.2552 0.39353 -0.047405
3048 -0.2252 -0.1738 -0.28036 -0.28322 -0.18338 -0.25609 0.62197 -0.3974 0.17733 0.26196 -0.040791
3049 -0.17458 -0.13944 -0.25053 -0.28311 -0.15579 -0.23129 0.75814 -0.30976 0.33447 0.58228 -0.057076
3050 -0.24426 -0.21516 -0.27372 -0.32153 -0.17772 -0.25163 0.61178 -0.41451 0.1785 0.38462 -0.091482
3051 -0.23602 -0.17022 -0.27541 -0.3096 -0.15625 -0.24396 0.61618 -0.37803 0.078924 0.36426 -0.073718
3052 -0.21718 -0.16611 -0.27269 -0.30317 -0.15962 -0.25385 0.67879 -0.24517 0.014484 0.52232 -0.087063
3053 -0.22981 -0.16517 -0.26674 -0.28511 -0.13316 -0.19859 0.69845 -0.089539 0.11356 0.54487 -0.079199
3054 -0.20681 -0.16072 -0.30868 -0.34552 -0.15415 -0.21834 0.62735 -0.28047 -0.011877 0.44725 -0.072115
3055 -0.24632 -0.072581 -0.26768 -0.32376 -0.1931 -0.19302 0.6703 -0.32079 0.12157 0.57701 -0.14514
3056 -0.20563 -0.042472 -0.27851 -0.31669 -0.18138 -0.21388 0.62416 -0.37984 0.18429 0.60351 -0.079796
3057 -0.2063 -0.077742 -0.27334 -0.32049 -0.1612 -0.23742 0.51308 -0.35806 0.21032 0.55783 -0.096941
3058 -0.21809 -0.13931 -0.26361 -0.317 -0.16222 -0.17953 0.33409 -0.35002 0.25219 0.61699 -0.093407
3059 -0.2265 -0.18051 -0.28123 -0.32522 -0.17327 -0.19389 0.438 -0.32476 0.16655 0.53431 -0.101
3060 -0.21906 -0.1657 -0.27602 -0.28232 -0.161 -0.19205 0.43928 -0.27872 0.14795 0.59463 -0.10852
3061 -0.21797 -0.18084 -0.27449 -0.32471 -0.20236 -0.18617 0.37826 -0.35132 0.10364 0.45256 -0.076884
3062 -0.20126 -0.18509 -0.27782 -0.30829 -0.18714 -0.21541 0.40723 -0.32527 0.026248 0.64853 -0.09338
3063 -0.23389 -0.16664 -0.23735 -0.30636 -0.2233 -0.26661 0.3812 -0.37073 0.023417 0.56533 -0.10528
3064 -0.23368 -0.17445 -0.22244 -0.32572 -0.17146 -0.18774 0.35945 -0.30156 0.023657 0.54448 -0.067221
3065 -0.24382 -0.15201 -0.25092 -0.30721 -0.19158 -0.27088 0.35119 -0.18259 0.027796 0.66517 -0.11137
3066 -0.23408 -0.13994 -0.24528 -0.30357 -0.14897 -0.23092 0.34803 -0.12218 0.074435 0.63323 -0.1055
3067 -0.2161 -0.17163 -0.28387 -0.32764 -0.19411 -0.25528 0.31521 -0.19436 0.023975 0.53151 -0.1011
3068 -0.20541 -0.13133 -0.23807 -0.29614 -0.10142 -0.16509 0.34853 -0.046637 0.28916 0.55761 -0.059533
3069 -0.24601 -0.19555 -0.29222 -0.35025 -0.20573 -0.26543 0.24626 -0.28953 0.15479 0.3322 -0.12081
3070 -0.21986 -0.15362 -0.23189 -0.30459 -0.20637 -0.19622 0.23157 -0.29513 0.14102 0.27856 -0.091855
3071 -0.19446 -0.14845 -0.26464 -0.3255 -0.19845 -0.19839 0.25435 -0.26106 0.13141 0.22842 -0.09122
3072 -0.19824 -0.17311 -0.23671 -0.30509 -0.18618 -0.18343 0.24673 -0.29341 0.092772 0.25062 -0.072446
3073 -0.22916 -0.15608 -0.29057 -0.34144 -0.2146 -0.20268 0.17572 -0.29297 0.026861 0.32959 -0.10555
3074 -0.24106 -0.069098 -0.26383 -0.33959 -0.21042 -0.24925 0.11329 -0.39522 -0.053359 0.53846 -0.1292
3075 -0.1946 -0.0065879 -0.25806 -0.30977 -0.14541 -0.17274 0.18643 -0.27021 0.04861 0.55076 -0.085163
3076 -0.227 -0.071648 -0.26392 -0.34568 -0.16595 -0.23308 0.21205 -0.1917 -0.00059041 0.57192 -0.11282
3077 -0.19566 -0.083259 -0.26565 -0.31491 -0.15502 -0.17718 0.12939 -0.091292 -0.001821 0.39525 -0.066964
3078 -0.21824 -0.15982 -0.28054 -0.33479 -0.143 -0.18969 0.14845 -0.072916 -0.030952 0.41567 -0.11232
3079 -0.072706 -0.14453 -0.27551 -0.32732 -0.1605 -0.18334 0.15398 -0.024789 -0.010352 0.61939 -0.13009
3080 -0.01346 -0.15863 -0.23326 -0.30112 -0.13451 -0.19478 0.14768 -0.084103 -0.011203 0.5299 -0.061701
3081 -0.011924 -0.16823 -0.27345 -0.32766 -0.18579 -0.20797 0.10037 -0.20544 0.089857 0.52097 -0.12668
3082 -0.026978 -0.21137 -0.31308 -0.37299 -0.20327 -0.28643 0.044596 -0.29291 0.037966 0.41061 -0.13829
3083 -0.061992 -0.14727 -0.27443 -0.35681 -0.17694 -0.19268 0.057794 -0.20584 0.12677 0.38839 -0.1523
3084 -0.13116 -0.16706 -0.27586 -0.3274 -0.17476 -0.20844 0.064222 -0.26343 0.18314 0.32368 -0.13198
3085 -0.16681 -0.14988 -0.27797 -0.30583 -0.17087 -0.17534 0.099759 -0.20171 0.099574 0.28481 -0.1074
3086 -0.18205 -0.19242 -0.30538 -0.33496 -0.22898 -0.23194 0.021587 -0.13228 -0.042616 0.18069 -0.12625
3087 -0.18867 -0.18016 -0.30474 -0.34479 -0.20335 -0.20359 -0.014345 -0.02538 -0.039837 0.17097 -0.12798
3088 -0.19604 -0.054822 -0.29449 -0.35952 -0.20542 -0.21326 0.053132 -0.064334 -0.030697 0.16864 -0.14383
3089 -0.20019 -0.013933 -0.29901 -0.33382 -0.1699 -0.25457 0.02648 -0.10883 -0.10978 0.37091 -0.12935
3090 -0.19644 -0.044693 -0.29156 -0.34403 -0.16031 -0.2324 0.012698 0.024378 -0.072419 0.43559 -0.14757
3091 -0.19589 -0.098333 -0.26724 -0.34531 -0.096781 -0.1975 0.035085 -0.013805 0.014311 0.57953 -0.099073
3092 -0.21814 -0.18111 -0.30617 -0.35353 -0.1091 -0.24628 0.0033329 -0.044109 -0.07863 0.35559 -0.15817
3093 -0.19405 -0.15587 -0.24132 -0.32812 -0.088895 -0.24148 -0.037679 -0.030893 -0.06373 0.29779 -0.15393
3094 -0.17531 -0.16909 -0.25465 -0.32382 -0.066562 -0.16504 0.00037819 0.066633 -0.033101 0.19018 -0.09817
3095 -0.18397 -0.15422 -0.25611 -0.33239 -0.084099 -0.19654 0.018656 0.0057892 -0.068892 0.19835 -0.1379
3096 -0.21342 -0.17673 -0.27399 -0.35008 -0.10751 -0.25691 -0.017536 -0.089435 -0.089512 0.10756 -0.13814
3097 -0.21262 -0.20576 -0.30359 -0.36635 -0.15926 -0.26806 -0.085379 -0.057118 -0.11585 0.13685 -0.18871
3098 -0.19323 -0.16164 -0.26476 -0.34768 -0.14541 -0.19616 -0.064361 0.039008 -0.12325 0.1495 -0.13635
3099 -0.016036 -0.12456 -0.25027 -0.33267 -0.12049 -0.18345 -0.022203 0.1272 -0.095894 0.1475 -0.13023
3100 -0.01429 -0.1291 -0.28512 -0.33831 -0.17816 -0.23887 -0.069236 -0.0837 -0.16663 0.080673 -0.16187
3101 0.024066 -0.028027 -0.27075 -0.37398 -0.16575 -0.21632 -0.083458 -0.10734 -0.13104 0.22141 -0.16744
3102 -0.063548 -0.033357 -0.30077 -0.36608 -0.078778 -0.20903 -0.11535 -0.16776 -0.083596 0.36396 -0.17166
3103 0.045768 -0.0040673 -0.28595 -0.33817 -0.033985 -0.2009 -0.090083 0.079208 -0.15013 0.36799 -0.17284
3104 -0.015576 -0.067688 -0.29354 -0.34786 -0.068491 -0.17171 -0.12503 0.084805 -0.11497 0.32324 -0.14583
3105 -0.1483 -0.091238 -0.27422 -0.3338 -0.030618 -0.16466 -0.1299 0.13111 -0.12402 0.23263 -0.1373
3106 -0.14051 -0.12923 -0.24683 -0.33481 -0.022255 -0.045559 -0.08219 0.16178 -0.037698 0.11784 -0.13642
3107 -0.16889 -0.15626 -0.25993 -0.36155 -0.080062 -0.18951 -0.16218 -0.0061469 -0.12865 0.075243 -0.12802
3108 -0.1663 -0.14538 -0.25224 -0.33261 -0.036109 -0.20288 -0.15033 0.21862 -0.11031 0.12721 -0.16247
3109 -0.19705 -0.16025 -0.25617 -0.34802 -0.067356 -0.19945 -0.15516 0.11922 -0.11414 0.045 -0.17993
3110 -0.15354 -0.16302 -0.16052 -0.36249 -0.026253 -0.24207 -0.1516 0.13351 -0.15186 0.036599 -0.16484
3111 -0.16573 -0.17001 -0.18996 -0.34698 -0.04072 -0.23104 -0.21958 0.064428 -0.22629 0.018607 -0.16727
3112 -0.13982 -0.15198 -0.23002 -0.36026 -0.036517 -0.2077 -0.2043 0.13234 -0.20645 -0.00052396 -0.15485
3113 -0.13548 -0.15963 -0.25112 -0.36365 -0.10244 -0.20212 -0.11739 0.20253 -0.11223 -0.039315 -0.1796
3114 0.012844 -0.039121 -0.26666 -0.35314 -0.10046 -0.21663 -0.17521 0.041066 -0.25017 -0.055237 -0.17573
3115 0.03481 -0.023671 -0.26716 -0.35955 -0.11329 -0.17987 -0.23375 0.10123 -0.23084 -0.011518 -0.19371
3116 0.020156 -0.021542 -0.26317 -0.36449 -0.15623 -0.21827 -0.23783 0.088499 -0.22571 -0.07816 -0.17652
3117 0.13304 -0.027232 -0.28104 -0.35006 -0.069512 -0.23687 -0.2109 0.14869 -0.21101 -0.10882 -0.19463
3118 0.006978 -0.045392 -0.20451 -0.31044 0.024851 -0.16366 -0.1628 0.16054 -0.11873 -0.022742 -0.12728
3119 -0.082226 -0.11848 -0.26214 -0.3362 0.041414 -0.19832 -0.17362 -0.017923 -0.21844 -0.055394 -0.16521
3120 -0.11117 -0.16192 -0.12458 -0.3288 -0.024403 -0.23342 -0.21972 -0.0094968 -0.20018 -0.083235 -0.18595
3121 -0.11858 -0.14561 -0.12915 -0.35836 -0.0587 -0.29392 -0.21889 -0.076361 -0.19852 -0.10299 -0.16856
3122 -0.12445 -0.14144 -0.080191 -0.35584 -0.030747 -0.20026 -0.2499 -0.084675 -0.24968 -0.11156 -0.18128
3123 -0.080822 -0.095574 -0.04624 -0.3381 0.00056634 -0.18558 -0.19181 0.2153 -0.15609 -0.12725 -0.1481
3124 -0.13651 -0.13407 -0.19266 -0.33955 -0.017311 -0.17783 -0.24922 0.2372 -0.22736 -0.097561 -0.20102
3125 -0.0809 -0.12766 -0.20664 -0.36615 -0.032928 -0.086313 -0.2615 0.19922 -0.20059 -0.12609 -0.14557
3126 0.067606 -0.019715 -0.2207 -0.35343 -0.066025 -0.19888 -0.24724 0.15216 -0.19657 -0.12475 -0.16147
3127 0.1475 0.0094146 -0.25295 -0.34571 -0.083661 -0.20901 -0.2667 0.14962 -0.18172 -0.11983 -0.10668
3128 0.10846 0.035264 -0.20361 -0.34017 -0.070378 -0.19965 -0.20966 0.030212 -0.20078 -0.11514 -0.16184
3129 0.078084 0.018224 -0.22971 -0.3631 -0.089195 -0.19295 -0.23569 -0.046651 -0.21648 -0.12286 -0.19701
3130 0.11819 -0.028566 -0.23919 -0.37259 0.0076976 -0.24118 -0.26039 -0.030545 -0.22992 -0.20259 -0.17101
3131 0.017436 -0.089497 -0.044488 -0.35145 0.024021 -0.23717 -0.29981 -0.0011491 -0.20279 -0.18334 -0.13992
3132 -0.063608 -0.14084 -0.056227 -0.37958 0.012344 -0.25355 -0.34168 -0.060013 -0.32476 -0.048842 -0.22028
3133 -0.10155 -0.12887 -0.066525 -0.33702 0.046237 -0.19882 -0.25888 0.091433 -0.22777 0.11732 -0.19099
3134 -0.066176 -0.12459 -0.043864 -0.31618 0.1276 -0.18693 -0.2426 0.17318 -0.24857 0.1761 -0.18851
3135 -0.07018 -0.12882 -0.10894 -0.32915 0.064013 -0.21981 -0.22094 0.15048 -0.20431 0.20255 -0.15631
3136 -0.094274 -0.14329 -0.20405 -0.3869 0.028596 -0.20521 -0.26726 -0.0035483 -0.23516 0.12542 -0.1738
3137 -0.071218 -0.074299 -0.18943 -0.34468 0.016419 -0.20326 -0.20774 -0.042512 -0.22012 0.29723 -0.17341
3138 0.122 0.014231 -0.22331 -0.36366 -0.012258 -0.24784 -0.29883 -0.18309 -0.32161 0.1506 -0.20884
3139 0.1221 0.029881 -0.22337 -0.36569 -0.056885 -0.17441 -0.26438 -0.04022 -0.2479 0.013708 -0.17917
3140 0.14739 0.02137 -0.19993 -0.36416 -0.070442 -0.12975 -0.26551 -0.057564 -0.21485 -0.061104 -0.18779
3141 0.15739 0.0050199 -0.17114 -0.37991 -0.072469 -0.070625 -0.29488 -0.027187 -0.26752 -0.088835 -0.21259
3142 0.057982 -0.08536 -0.017363 -0.37888 -0.068976 -0.15461 -0.2974 -0.067031 -0.23419 -0.088877 -0.14616
3143 -0.017342 -0.090171 -0.010571 -0.35974 0.0021972 -0.20238 -0.35104 -0.099865 -0.28059 -0.093778 -0.20924
3144 -0.063356 -0.12324 0.02095 -0.35876 0.04819 -0.22927 -0.29537 0.010971 -0.27855 -0.13994 -0.16941
3145 -0.06101 -0.10497 -0.029738 -0.37662 0.071873 -0.2398 -0.28113 0.064977 -0.27763 -0.099551 -0.17606
3146 -0.049094 -0.099792 -0.035797 -0.34883 0.092046 -0.20634 -0.29611 -0.019867 -0.29946 -0.1094 -0.21055
3147 -0.071418 -0.13129 -0.12408 -0.36943 0.019809 -0.24146 -0.33169 -0.12876 -0.29332 -0.11213 -0.22518
3148 -0.029252 -0.034752 -0.13296 -0.37372 0.080272 -0.17448 -0.28422 -0.028344 -0.23119 -0.13101 -0.18443
3149 0.16812 0.072807 -0.14869 -0.35278 -1.457e-05 -0.23998 -0.33637 -0.12501 -0.31798 -0.14846 -0.15896
3150 0.17476 0.091817 -0.1381 -0.33763 0.012958 -0.17392 -0.29972 -0.1094 -0.2595 -0.19997 -0.18804
3151 0.1703 0.067107 -0.15727 -0.36609 -0.042888 -0.23892 -0.31468 -0.21444 -0.31133 -0.23741 -0.18146
3152 0.12859 0.052556 0.022881 -0.26865 -0.069945 -0.27103 -0.32948 -0.08859 -0.25555 -0.19777 -0.18666
3153 0.15271 -0.013424 0.035493 -0.19795 -0.056502 -0.27854 -0.3423 -0.18337 -0.31043 -0.19693 -0.20311
3154 0.088494 -0.047674 0.11607 -0.11918 0.011781 -0.1686 -0.30074 -0.061957 -0.23789 -0.18978 -0.16835
3155 -0.01241 -0.10057 0.025236 -0.23085 0.032964 -0.21227 -0.34619 -0.15803 -0.27168 -0.24755 -0.22961
3156 -0.024034 -0.093245 -0.068623 -0.27216 0.12075 -0.097356 -0.29185 -0.1068 -0.23938 -0.24123 -0.15363
3157 -0.044178 -0.096665 -0.13824 -0.33326 0.08333 -0.073707 -0.32832 -0.18473 -0.28433 -0.16116 -0.20338
3158 -0.050552 -0.10566 -0.16028 -0.36368 0.10309 -0.046438 -0.34199 -0.19548 -0.30607 -0.23685 -0.2214
3159 -0.037756 -0.046286 -0.14436 -0.35352 0.058326 -0.12886 -0.39965 -0.1885 -0.29349 -0.2498 -0.23232
3160 0.12277 0.041784 -0.10756 -0.3455 -0.0023611 -0.22433 -0.3521 -0.23824 -0.32859 -0.2246 -0.2222
3161 0.24538 0.12419 0.047084 -0.2868 -0.039358 -0.2189 -0.38458 -0.21829 -0.33721 -0.26849 -0.21191
3162 0.2212 0.090673 0.098546 -0.30907 -0.043895 -0.20045 -0.36982 -0.21859 -0.27578 -0.23853 -0.182
3163 0.1212 0.043653 0.073597 -0.35271 -0.074612 -0.22421 -0.31864 -0.24692 -0.28445 -0.26751 -0.23295
3164 0.090944 -0.017138 0.020788 -0.33072 -0.069099 -0.25122 -0.37148 -0.22003 -0.28816 -0.263 -0.22798
3165 0.019 -0.10083 -0.03135 -0.33805 -0.031116 -0.23177 -0.38793 -0.21025 -0.28631 -0.25431 -0.2336
3166 -0.051104 -0.10143 0.077871 -0.1932 -0.014623 -0.23009 -0.35544 -0.26146 -0.30235 -0.30981 -0.2236
3167 0.0010118 -0.048889 0.14777 -0.07833 0.102 -0.18566 -0.32897 -0.17691 -0.27668 -0.25684 -0.20922
3168 -0.044282 -0.083509 0.1601 -0.10252 0.082763 -0.16788 -0.31576 -0.18643 -0.20369 -0.26019 -0.22454
3169 -0.028906 -0.098639 0.055555 -0.24995 0.081076 -0.11081 -0.35274 -0.24116 -0.27153 -0.28862 -0.21554
3170 -0.05391 -0.0133 -0.055213 -0.33425 0.010319 -0.10369 -0.37587 -0.23927 -0.31902 -0.33363 -0.25796
3171 0.12778 0.03759 -0.069792 -0.31186 -0.0099876 -0.074807 -0.33092 -0.20765 -0.28391 -0.31503 -0.21411
3172 0.20635 0.07566 -0.0624 -0.31348 -0.026855 -0.041108 -0.39278 -0.26317 -0.27235 -0.34665 -0.21605
3173 0.18966 0.028229 -0.071989 -0.34016 -0.079002 -0.18176 -0.32315 -0.25764 -0.31053 -0.34298 -0.25929
3174 0.14315 0.0087489 0.039733 -0.32745 -0.10119 -0.15366 -0.39414 -0.30731 -0.32985 -0.375 -0.22211
3175 0.05232 -0.023121 0.15416 -0.13753 -0.075895 -0.17875 -0.39 -0.19729 -0.2738 -0.33107 -0.20357
3176 -0.0096943 -0.091872 0.12768 -0.076387 0.022188 -0.21663 -0.38186 -0.27072 -0.36442 -0.33752 -0.20032
3177 -0.020468 -0.089092 0.15664 -0.066505 0.028201 -0.19635 -0.33904 -0.22278 -0.31085 -0.3108 -0.22529
3178 0.010888 -0.11264 0.13042 -0.042984 0.071284 -0.17561 -0.33931 -0.27203 -0.31939 -0.26079 -0.17158
3179 -0.045496 -0.10126 0.1381 -0.23262 0.011137 -0.21271 -0.35792 -0.27654 -0.33749 -0.34888 -0.25211
3180 -0.03551 -0.10741 0.10698 -0.24631 -0.0050703 -0.20487 -0.37659 -0.30319 -0.37616 -0.28203 -0.22651
3181 -0.037744 -0.088603 0.099792 -0.26206 0.021203 -0.16407 -0.36579 -0.25144 -0.33964 -0.33789 -0.23798
3182 -0.042528 0.029066 0.13448 -0.25698 -0.026374 -0.14316 -0.33118 -0.25967 -0.28945 -0.31763 -0.16583
3183 -0.036872 0.0095559 0.12033 -0.30011 -0.075951 -0.084756 -0.39427 -0.30326 -0.33506 -0.38534 -0.25505
3184 -0.037276 0.040586 0.13187 -0.26855 -0.10514 -0.11696 -0.43425 -0.30059 -0.34253 -0.33164 -0.21782
3185 -0.03202 -0.011715 0.1181 -0.13861 -0.012985 -0.057088 -0.368 -0.34232 -0.33468 -0.35439 -0.20978
3186 -0.040934 -0.071985 0.19383 0.032587 0.039208 0.037451 -0.37245 -0.25716 -0.30997 -0.34607 -0.16796
3187 0.092252 -0.086425 0.067431 -0.031941 0.047191 -0.017259 -0.34428 -0.22362 -0.2829 -0.3552 -0.18485
3188 0.17197 -0.086526 0.070382 -0.02836 0.050474 -0.01801 -0.33949 -0.27093 -0.29969 -0.32627 -0.18322
3189 0.12923 -0.12743 -0.031656 -0.00040835 -0.014083 -0.089421 -0.37235 -0.34155 -0.34965 -0.35444 -0.17816
3190 0.03862 -0.12533 -0.028755 0.0036031 -0.05361 -0.18981 -0.3848 -0.3064 -0.33626 -0.38298 -0.19651
3191 -0.069884 -0.13543 -0.027643 -0.13254 -0.097447 -0.21423 -0.49366 -0.41631 -0.39696 -0.44943 -0.24391
3192 -0.076428 -0.1035 0.17959 -0.16959 -0.080354 -0.15122 -0.36688 -0.29272 -0.31956 -0.4089 -0.18873
3193 -0.024552 -0.098647 0.21506 -0.16612 -0.062061 -0.14678 -0.37928 -0.31776 -0.32637 -0.39044 -0.18301
3194 -0.078416 -0.090788 0.14519 -0.18242 -0.084428 -0.13803 -0.40453 -0.2679 -0.31848 -0.34762 -0.21777
3195 -0.07264 -0.1028 0.17737 -0.19877 -0.019615 -0.031935 -0.38297 -0.25859 -0.3162 -0.40355 -0.23776
3196 -0.087634 -0.1134 0.042494 0.029382 0.014088 -0.035976 -0.41278 -0.27208 -0.36084 -0.34533 -0.21377
3197 -0.096098 -0.13374 0.012905 0.062353 0.039301 -0.0066069 -0.40836 -0.35659 -0.37017 -0.43292 -0.20547
3198 -0.081342 -0.10922 0.0054364 0.10515 0.0041845 0.059522 -0.40513 -0.26665 -0.33685 -0.3926 -0.1953
3199 -0.073716 -0.12099 0.0031378 0.13031 -0.015702 0.0011516 -0.39974 -0.32049 -0.34677 -0.35866 -0.19344
3200 -0.07781 -0.13927 0.087939 0.00039722 0.012691 0.1082 -0.40981 -0.24902 -0.30977 -0.40096 -0.21175
3201 -0.10022 -0.15197 0.15134 -0.11389 -0.070466 0.01896 -0.43703 -0.35911 -0.35915 -0.43733 -0.19065
3202 -0.10702 -0.13873 0.1857 -0.149 -0.057693 0.1022 -0.39294 -0.31572 -0.3695 -0.40113 -0.16233
3203 -0.079902 -0.1613 0.12462 -0.15536 -0.09709 0.020139 -0.41625 -0.34635 -0.35457 -0.41167 -0.15159
3204 -0.099386 -0.14978 0.042715 -0.15647 -0.076357 0.033318 -0.42178 -0.30632 -0.33284 -0.41751 -0.19062
3205 -0.06267 -0.11107 0.043686 0.035814 -0.0075342 0.23423 -0.36448 -0.28008 -0.26981 -0.36794 -0.17186
3206 -0.10316 -0.15712 0.024808 0.16948 -0.0066312 0.17821 -0.40917 -0.25039 -0.34503 -0.38855 -0.16758
3207 -0.11875 -0.17046 -0.0079709 0.16769 -0.010338 0.19296 -0.42819 -0.37095 -0.35998 -0.43925 -0.21692
3208 -0.1058 -0.1444 0.088901 0.231 0.028385 0.2409 -0.32419 -0.26344 -0.28179 -0.40732 -0.19295
3209 -0.12553 -0.16777 0.15798 0.14418 0.00021795 0.21026 -0.3322 -0.2904 -0.31271 -0.44121 -0.23924
3210 -0.12015 -0.14049 0.15938 0.023441 -0.033509 0.23127 -0.26345 -0.28519 -0.29605 -0.41006 -0.19025
3211 -0.11235 -0.15614 0.13446 -0.063207 -0.060626 0.20577 -0.24322 -0.31685 -0.3512 -0.39609 -0.20331
3212 -0.10198 -0.17232 0.055946 -0.10253 -0.070793 0.19822 -0.11323 -0.29123 -0.31965 -0.41789 -0.19991
3213 -0.12842 -0.1745 -0.021662 -0.10716 -0.10817 0.17412 -0.3074 -0.27275 -0.30357 -0.4284 -0.19588
3214 -0.11471 -0.13806 0.027949 -0.059513 -0.063817 0.28897 -0.32095 -0.27617 -0.32178 -0.39746 -0.19135
3215 -0.13976 -0.18362 -0.03672 0.12237 -0.068854 0.20496 -0.39691 -0.35878 -0.33818 -0.44976 -0.2277
3216 -0.10577 -0.18992 -0.027368 0.20097 -0.017361 0.20252 -0.34981 -0.32355 -0.31546 -0.45112 -0.13943
3217 -0.16464 -0.20718 -0.039537 0.16219 -0.064818 0.22236 -0.40882 -0.31763 -0.37182 -0.47228 -0.12225
3218 -0.11274 -0.16439 0.020545 0.14499 -0.0087847 0.27498 -0.35241 -0.29566 -0.29735 -0.45133 -0.17707
3219 -0.15037 -0.18899 0.064396 0.037064 -0.049242 0.23029 -0.40268 -0.35763 -0.35879 -0.4677 -0.17037
3220 -0.1786 -0.19023 0.066118 -0.096484 -0.086019 0.20341 -0.35931 -0.35327 -0.346 -0.43864 -0.25104
3221 -0.14086 -0.18245 0.050259 -0.076583 -0.10245 0.34024 -0.33481 -0.37927 -0.31564 -0.42504 -0.18599
3222 -0.16253 -0.20717 -0.02687 -0.1213 -0.15259 0.23997 -0.37459 -0.34172 -0.34298 -0.47828 -0.22353
3223 -0.13823 -0.19333 -0.044038 -0.1058 -0.089029 0.32417 -0.37615 -0.34256 -0.3141 -0.47679 -0.17447
3224 -0.15877 -0.18973 -0.014647 0.17704 -0.11094 0.23131 -0.36945 -0.30303 -0.31073 -0.4459 -0.19612
3225 -0.16563 -0.16981 -0.029595 0.20856 -0.090443 0.32017 -0.33693 -0.30165 -0.3368 -0.51895 -0.18153
3226 -0.15922 -0.23647 -0.043614 0.17166 -0.08621 0.29472 -0.254 -0.33977 -0.32809 -0.4215 -0.20364
3227 -0.19695 -0.20101 -0.071043 0.078395 -0.10404 0.27413 -0.25881 -0.3536 -0.36183 -0.44329 -0.20201
3228 -0.18034 -0.20347 -0.059881 0.19377 -0.086724 0.25244 -0.29958 -0.41215 -0.35158 -0.44056 -0.20633
3229 -0.16313 -0.19384 -0.07297 0.17136 -0.094481 0.30989 -0.34767 -0.33293 -0.29773 -0.43314 -0.21981
3230 -0.17617 -0.20728 -0.064468 0.21766 -0.14788 0.29956 -0.30671 -0.35477 -0.38325 -0.48616 -0.21622
3231 -0.17513 -0.19889 -0.065627 0.2691 -0.087455 0.24803 -0.38056 -0.35459 -0.39881 -0.41742 -0.20852
3232 -0.19477 -0.22354 -0.065076 0.21907 -0.12389 0.23215 -0.34109 -0.35226 -0.34281 -0.41792 -0.23568
3233 -0.201 -0.22825 -0.084534 0.069364 -0.11798 0.30062 -0.30065 -0.34017 -0.36249 -0.475 -0.23932
3234 -0.18918 -0.21556 -0.10636 -0.046845 -0.18322 0.22963 -0.21617 -0.3945 -0.36811 -0.47733 -0.21794
3235 -0.14934 -0.2009 -0.079641 -0.0074632 -0.11285 0.30518 -0.2167 -0.34649 -0.33017 -0.45673 -0.20637
3236 -0.19766 -0.21671 -0.11738 -0.048872 -0.16993 0.34871 -0.075204 -0.35538 -0.33419 -0.39342 -0.24363
3237 -0.20816 -0.20232 -0.13329 -0.0632 -0.16138 0.29556 -0.17109 -0.36555 -0.2466 -0.4675 -0.27223
3238 -0.20186 -0.20267 -0.12656 0.19454 -0.1473 0.23943 -0.21315 -0.39001 -0.23396 -0.46151 -0.22003
3239 -0.18033 -0.21616 -0.12263 0.25258 -0.13153 0.26134 -0.27205 -0.34839 -0.23257 -0.47138 -0.22086
3240 -0.17658 -0.22308 -0.13604 0.18809 -0.17721 0.23794 -0.29321 -0.41514 -0.25178 -0.36775 -0.21993
3241 -0.19628 -0.21084 -0.12991 0.20501 -0.1534 0.16192 -0.32036 -0.37003 -0.30872 -0.47061 -0.22712
3242 -0.22059 -0.16822 -0.12612 0.2582 -0.14897 0.30982 -0.28383 -0.29054 -0.28472 -0.42276 -0.24837
3243 -0.19736 -0.1968 -0.10608 0.20244 -0.090559 0.36553 -0.3003 -0.34624 -0.29155 -0.36769 -0.21828
3244 -0.16563 -0.1908 -0.1236 0.0702 -0.11254 0.35939 -0.3037 -0.3979 -0.25221 -0.29973 -0.23935
3245 -0.19034 -0.19379 -0.13379 0.0078809 -0.14545 0.31559 -0.27975 -0.40438 -0.31468 -0.29192 -0.18797
3246 -0.20062 -0.19527 -0.13358 0.016332 -0.069629 0.33425 -0.24164 -0.31311 -0.26359 -0.20425 -0.19489
3247 -0.22252 -0.22051 -0.17446 -0.048946 -0.16648 0.20753 -0.21643 -0.35867 -0.33073 -0.41599 -0.24604
3248 -0.18837 -0.17069 -0.096063 0.11028 -0.13937 0.1547 -0.096072 -0.31059 -0.23777 -0.4163 -0.21061
3249 -0.21906 -0.21148 -0.16232 0.19116 -0.1708 0.094634 -0.1282 -0.37603 -0.13369 -0.48448 -0.25369
3250 -0.21184 -0.23261 -0.15737 0.26037 -0.1758 0.10239 -0.019566 -0.35555 -0.047013 -0.45148 -0.16294
3251 -0.23316 -0.22791 -0.18252 0.12008 -0.18491 -0.0025374 -0.098799 -0.37843 -0.12639 -0.4778 -0.15143
3252 -0.22294 -0.23468 -0.16939 -0.0087691 -0.16436 0.041552 -0.039191 -0.37133 -0.087234 -0.43828 -0.20507
3253 -0.23593 -0.22601 -0.17968 -0.032538 -0.16563 0.124 -0.1688 -0.36846 -0.24408 -0.46233 -0.1502
3254 -0.22133 -0.23723 -0.17947 -0.062836 -0.21593 0.06802 -0.23233 -0.35332 -0.23612 -0.46528 -0.1454
3255 -0.24406 -0.25148 -0.17232 -0.047045 -0.17863 0.10096 -0.23476 -0.31471 -0.27141 -0.46468 -0.093486
3256 -0.2031 -0.2237 -0.13132 -0.020993 -0.17368 0.11093 -0.23788 -0.33144 -0.22074 -0.44718 -0.16525
3257 -0.22834 -0.24748 -0.19984 -0.061852 -0.18727 0.059608 -0.28485 -0.42426 -0.36362 -0.52371 -0.22111
3258 -0.22704 -0.22986 -0.20031 0.15077 -0.15893 0.24028 -0.26898 -0.32886 -0.25892 -0.39703 -0.23993
3259 -0.22937 -0.22065 -0.1595 0.18708 -0.13746 0.24069 -0.072807 -0.3112 -0.23874 -0.39934 -0.19743
3260 -0.23533 -0.22388 -0.16336 0.17709 -0.16112 0.20231 -0.0022997 -0.31449 -0.27076 -0.40022 -0.20855
3261 -0.23729 -0.2428 -0.2129 0.070894 -0.18212 0.27123 -0.025212 -0.37462 -0.20495 -0.44988 -0.20677
3262 -0.20704 -0.17375 -0.16199 0.029815 -0.15496 0.14905 0.041996 -0.34194 -0.07441 -0.40229 -0.18255
3263 -0.21225 -0.22512 -0.18814 -0.073104 -0.13301 0.13759 0.082003 -0.30166 -0.09651 -0.44681 -0.21353
3264 -0.24298 -0.22675 -0.22731 -0.074552 -0.20269 0.031083 0.046471 -0.3683 -0.059221 -0.45428 -0.21607
3265 -0.25626 -0.23368 -0.22957 -0.1011 -0.19143 -0.020568 -0.055551 -0.41264 -0.18748 -0.42176 -0.12307
3266 -0.2431 -0.22337 -0.22648 -0.095009 -0.16306 0.00055131 -0.18038 -0.3723 -0.20924 -0.50452 -0.10441
3267 -0.19361 -0.21804 -0.186 -0.068288 -0.17158 0.013321 -0.13491 -0.34837 -0.14208 -0.42346 -0.019694
3268 -0.24066 -0.20967 -0.23011 0.13156 -0.16206 -0.01469 -0.2301 -0.41993 -0.1888 -0.36891 -0.068889
3269 -0.23582 -0.20063 -0.19132 0.18152 -0.15335 0.031809 -0.18869 -0.34653 -0.2048 -0.29606 0.024665
3270 -0.23092 -0.21516 -0.20085 0.091486 -0.15803 -0.033742 -0.13711 -0.38862 -0.26765 -0.31145 -0.096891
3271 -0.22605 -0.20941 -0.21385 0.061208 -0.19275 -0.026092 -0.018375 -0.40431 -0.22474 -0.35384 -0.12906
3272 -0.22953 -0.2231 -0.22104 -0.046831 -0.17283 0.0053868 0.037982 -0.43504 -0.27774 -0.38108 -0.11775
3273 -0.23189 -0.24184 -0.21696 -0.091669 -0.18706 0.005746 -0.00926 -0.38614 -0.24845 -0.45909 -0.16788
3274 -0.24105 -0.22112 -0.21799 -0.079788 -0.24222 -0.072985 0.0028876 -0.32616 -0.23878 -0.50161 -0.17604
3275 -0.26339 -0.24606 -0.26313 -0.15304 -0.20931 -0.082055 0.029815 -0.40444 -0.24874 -0.46865 -0.20232
3276 -0.22672 -0.20191 -0.22312 -0.1022 -0.16887 -0.027806 -7.7056e-05 -0.39861 -0.13735 -0.43854 -0.19165
3277 -0.23409 -0.22775 -0.23267 -0.11828 -0.21888 -0.088587 -0.10556 -0.38112 -0.12671 -0.45463 -0.15268
3278 -0.23938 -0.21073 -0.23273 -0.13506 -0.19416 -0.071158 -0.14633 -0.36487 -0.079949 -0.42228 -0.21054
3279 -0.26479 -0.22829 -0.24971 -0.15454 -0.24496 -0.070098 -0.13748 -0.4175 -0.10721 -0.43091 -0.2029
3280 -0.2318 -0.19965 -0.21762 -0.13886 -0.20489 -0.082529 -0.17237 -0.34773 -0.07957 -0.44393 -0.18966
3281 -0.26525 -0.21016 -0.2733 -0.1614 -0.18871 -0.11022 -0.16635 -0.39384 -0.14449 -0.40225 -0.18367
3282 -0.23254 -0.22185 -0.25173 -0.16497 -0.18169 -0.10089 -0.16446 -0.33849 -0.25806 -0.44729 -0.17483
3283 -0.26328 -0.21511 -0.23254 -0.16579 -0.23458 -0.091171 -0.20182 -0.40148 -0.1992 -0.44383 -0.21307
3284 -0.24807 -0.23416 -0.26626 -0.19847 -0.24278 -0.13059 -0.16439 -0.35455 -0.23229 -0.45767 -0.20646
3285 -0.25458 -0.24776 -0.24495 -0.1857 -0.23979 -0.12062 -0.20296 -0.40412 -0.25778 -0.45264 -0.18026
3286 -0.24246 -0.22351 -0.25391 -0.18732 -0.2331 -0.14993 -0.20143 -0.38139 -0.23935 -0.45941 -0.21702
3287 -0.25739 -0.21646 -0.23599 -0.18813 -0.19559 -0.14885 -0.23615 -0.36501 -0.21698 -0.46299 -0.16702
3288 -0.2793 -0.23327 -0.28396 -0.21448 -0.23297 -0.13499 -0.29943 -0.4017 -0.27058 -0.48952 -0.20939
3289 -0.26427 -0.23966 -0.2695 -0.22306 -0.25782 -0.14499 -0.24134 -0.42329 -0.28044 -0.4623 -0.20713
3290 -0.26837 -0.22391 -0.24559 -0.20887 -0.2305 -0.14068 -0.26383 -0.50199 -0.28492 -0.47767 -0.21005
3291 -0.26205 -0.25957 -0.26028 -0.21886 -0.30747 -0.18045 -0.26749 -0.46015 -0.3029 -0.47209 -0.18572
3292 -0.24575 -0.22067 -0.26426 -0.23698 -0.22053 -0.13266 -0.26086 -0.38896 -0.29669 -0.47128 -0.21833
3293 -0.27729 -0.26013 -0.30851 -0.26767 -0.24227 -0.21885 -0.28717 -0.48886 -0.28065 -0.49681 -0.2326
3294 -0.26518 -0.24197 -0.25531 -0.24096 -0.24077 -0.18811 -0.22169 -0.44158 -0.26661 -0.41912 -0.2155
3295 -0.26876 -0.23972 -0.28099 -0.23968 -0.21441 -0.09942 -0.25429 -0.4483 -0.29098 -0.47834 -0.21032
3296 -0.27626 -0.28787 -0.29471 -0.26366 -0.21385 -0.15679 -0.29294 -0.39078 -0.26403 -0.44606 -0.19667
3297 -0.25929 -0.24402 -0.25618 -0.24534 -0.21 -0.091872 -0.21254 -0.37312 -0.25435 -0.41534 -0.21259
3298 -0.27751 -0.23998 -0.25516 -0.24935 -0.22547 -0.17462 -0.28164 -0.38703 -0.24554 -0.43432 -0.23424
3299 -0.2718 -0.26503 -0.27632 -0.25491 -0.24366 -0.17529 -0.27886 -0.43271 -0.3117 -0.47092 -0.23985
3300 -0.26882 -0.26622 -0.3127 -0.25821 -0.2492 -0.22549 -0.23692 -0.47885 -0.30183 -0.44235 -0.26319
3301 -0.2833 -0.25107 -0.28364 -0.2965 -0.22858 -0.20133 -0.21759 -0.34898 -0.25049 -0.43332 -0.22127
3302 -0.26964 -0.23259 -0.24307 -0.27483 -0.22043 -0.14988 -0.25657 -0.369 -0.21498 -0.4384 -0.23039
3303 -0.29439 -0.27764 -0.2933 -0.30393 -0.28461 -0.19747 -0.28225 -0.43024 -0.3117 -0.48004 -0.23149
3304 -0.25878 -0.24423 -0.28575 -0.28732 -0.24212 -0.16847 -0.3617 -0.41328 -0.28599 -0.43693 -0.25058
3305 -0.27248 -0.25384 -0.26591 -0.28259 -0.21705 -0.20557 -0.3001 -0.40769 -0.26603 -0.45676 -0.24882
3306 -0.25997 -0.22696 -0.27844 -0.29195 -0.27105 -0.2163 -0.22911 -0.31551 -0.24155 -0.47809 -0.2788
3307 -0.25812 -0.24588 -0.277 -0.30765 -0.22617 -0.22408 -0.29483 -0.3658 -0.26003 -0.42127 -0.23303
3308 -0.27475 -0.26849 -0.30493 -0.30076 -0.24977 -0.21337 -0.31734 -0.39568 -0.28401 -0.43627 -0.24038
3309 -0.27321 -0.24189 -0.3047 -0.30355 -0.25908 -0.21435 -0.2888 -0.43881 -0.27651 -0.43688 -0.22334
3310 -0.24583 -0.21485 -0.29236 -0.27926 -0.23594 -0.18722 -0.29547 -0.42905 -0.26469 -0.46082 -0.23309
3311 -0.2888 -0.24506 -0.33166 -0.33174 -0.29339 -0.20045 -0.32212 -0.46545 -0.32011 -0.44743 -0.24185
3312 -0.25856 -0.23598 -0.29383 -0.34186 -0.29141 -0.19338 -0.33008 -0.4219 -0.29917 -0.46794 -0.24684
3313 -0.26413 -0.26357 -0.30402 -0.33893 -0.28425 -0.16867 -0.29224 -0.38863 -0.32152 -0.46844 -0.26523
3314 -0.28394 -0.2342 -0.28892 -0.34073 -0.23813 -0.17695 -0.31906 -0.38899 -0.29295 -0.41564 -0.24678
3315 -0.29467 -0.25159 -0.30678 -0.32826 -0.26611 -0.22361 -0.36182 -0.3748 -0.27915 -0.49254 -0.25881
3316 -0.28352 -0.23981 -0.2941 -0.33573 -0.25775 -0.2225 -0.31282 -0.43987 -0.37806 -0.47646 -0.28262
3317 -0.30074 -0.24757 -0.31176 -0.35104 -0.27646 -0.23595 -0.3313 -0.44316 -0.33305 -0.50891 -0.22738
3318 -0.27638 -0.25107 -0.3029 -0.34283 -0.28394 -0.2294 -0.37421 -0.45998 -0.37086 -0.5218 -0.26246
3319 -0.28128 -0.25158 -0.2841 -0.34771 -0.27802 -0.2443 -0.34627 -0.4192 -0.37481 -0.52504 -0.25505
3320 -0.26641 -0.26521 -0.27359 -0.33844 -0.29035 -0.23768 -0.32631 -0.4813 -0.35248 -0.46114 -0.27427
3321 -0.27045 -0.25436 -0.30635 -0.37478 -0.27794 -0.20502 -0.34805 -0.41394 -0.30732 -0.4953 -0.24299
3322 -0.28969 -0.24628 -0.31119 -0.37369 -0.29448 -0.247 -0.31665 -0.3808 -0.31494 -0.49646 -0.27039
3323 -0.25316 -0.20936 -0.27025 -0.31797 -0.2152 -0.16633 -0.30992 -0.41161 -0.27954 -0.4397 -0.27716
3324 -0.27741 -0.22515 -0.29783 -0.34166 -0.26284 -0.21636 -0.3324 -0.3973 -0.31586 -0.47389 -0.26615
3325 -0.31172 -0.25718 -0.34692 -0.37442 -0.30345 -0.2531 -0.35912 -0.43966 -0.33244 -0.50228 -0.26457
3326 -0.27012 -0.2098 -0.2916 -0.3334 -0.26996 -0.24842 -0.26071 -0.41866 -0.32128 -0.50135 -0.23063
3327 -0.27669 -0.22818 -0.28345 -0.33676 -0.26057 -0.19322 -0.35797 -0.469 -0.34747 -0.47368 -0.28666
3328 -0.28717 -0.23597 -0.3103 -0.37145 -0.28251 -0.19602 -0.37294 -0.41307 -0.32414 -0.4464 -0.24972
3329 -0.2709 -0.27109 -0.31396 -0.33085 -0.27064 -0.2804 -0.37582 -0.34159 -0.27869 -0.45803 -0.27293
3330 -0.24738 -0.22923 -0.30797 -0.33868 -0.25697 -0.24654 -0.34319 -0.41254 -0.33304 -0.48033 -0.24092
3331 -0.28967 -0.25573 -0.31669 -0.36444 -0.25771 -0.24119 -0.31949 -0.38116 -0.34076 -0.48351 -0.22942
3332 -0.30321 -0.24749 -0.31111 -0.36984 -0.2591 -0.2573 -0.35338 -0.47727 -0.33855 -0.41067 -0.24133
3333 -0.27815 -0.25384 -0.29732 -0.37247 -0.23434 -0.29581 -0.34316 -0.39192 -0.29557 -0.46371 -0.20341
3334 -0.26802 -0.22702 -0.27443 -0.35597 -0.24211 -0.23286 -0.35845 -0.41268 -0.32226 -0.44344 -0.24236
3335 -0.28662 -0.24641 -0.33892 -0.34793 -0.27087 -0.26796 -0.36449 -0.39301 -0.32974 -0.46412 -0.27249
3336 -0.2944 -0.26965 -0.30104 -0.35467 -0.28876 -0.30619 -0.36821 -0.41294 -0.31556 -0.4747 -0.24978
3337 -0.30471 -0.26025 -0.29914 -0.34976 -0.25119 -0.27962 -0.32995 -0.41777 -0.35377 -0.45537 -0.3019
3338 -0.27565 -0.23678 -0.29853 -0.35414 -0.26378 -0.2772 -0.32481 -0.41625 -0.35259 -0.49594 -0.23238
3339 -0.27546 -0.23526 -0.30304 -0.36286 -0.26524 -0.27284 -0.28715 -0.34137 -0.33664 -0.41492 -0.27417
3340 -0.29785 -0.24399 -0.32522 -0.39732 -0.2688 -0.27157 -0.35148 -0.42625 -0.33378 -0.42886 -0.2799
3341 -0.29485 -0.22991 -0.3172 -0.38849 -0.25542 -0.24988 -0.40071 -0.42656 -0.36611 -0.4625 -0.26765
3342 -0.27483 -0.23189 -0.30099 -0.35134 -0.27741 -0.30216 -0.3595 -0.39997 -0.33456 -0.47478 -0.23303
3343 -0.29359 -0.21922 -0.27742 -0.34877 -0.25502 -0.26111 -0.34992 -0.37095 -0.32361 -0.44529 -0.26337
3344 -0.27424 -0.23666 -0.29205 -0.36507 -0.27307 -0.31491 -0.38466 -0.43862 -0.36863 -0.47644 -0.27705
3345 -0.27611 -0.27277 -0.32055 -0.38786 -0.28255 -0.29073 -0.42683 -0.43088 -0.34816 -0.46253 -0.26429
3346 -0.28174 -0.26123 -0.32977 -0.39726 -0.26784 -0.29837 -0.30799 -0.37228 -0.32313 -0.45846 -0.26438
3347 -0.28161 -0.26658 -0.29043 -0.34449 -0.26542 -0.32831 -0.39476 -0.42576 -0.31302 -0.47321 -0.26136
3348 -0.28461 -0.26215 -0.30269 -0.37729 -0.26073 -0.2493 -0.34917 -0.40938 -0.3135 -0.43616 -0.2542
3349 -0.27031 -0.25889 -0.29346 -0.37418 -0.23801 -0.23668 -0.32013 -0.37837 -0.31592 -0.46058 -0.26111
3350 -0.28197 -0.25767 -0.322 -0.38586 -0.31324 -0.36069 -0.37924 -0.47692 -0.33296 -0.48257 -0.23944
3351 -0.29529 -0.25087 -0.33927 -0.40882 -0.27667 -0.30728 -0.40913 -0.47666 -0.37007 -0.45016 -0.27259
3352 -0.29928 -0.28145 -0.32605 -0.39415 -0.32338 -0.31765 -0.43405 -0.49826 -0.40859 -0.53438 -0.30634
3353 -0.29726 -0.25391 -0.35261 -0.4067 -0.27992 -0.33852 -0.34737 -0.39069 -0.33054 -0.44094 -0.28391
3354 -0.26027 -0.25427 -0.31214 -0.39114 -0.27261 -0.27819 -0.36362 -0.45114 -0.32571 -0.4247 -0.27958
3355 -0.30941 -0.27387 -0.34009 -0.42324 -0.28246 -0.29896 -0.41832 -0.4015 -0.33408 -0.46512 -0.26815
3356 -0.30162 -0.29056 -0.33241 -0.41693 -0.319 -0.32556 -0.41503 -0.41983 -0.40276 -0.54104 -0.26319
3357 -0.28583 -0.24955 -0.3312 -0.37418 -0.27515 -0.27445 -0.38872 -0.37096 -0.31271 -0.46819 -0.26932
3358 -0.28033 -0.24397 -0.33255 -0.38251 -0.28576 -0.33371 -0.39414 -0.42213 -0.36809 -0.52906 -0.28594
3359 -0.29371 -0.25713 -0.33942 -0.40379 -0.26161 -0.28784 -0.35148 -0.38791 -0.28823 -0.48344 -0.26874
3360 -0.3027 -0.24432 -0.34659 -0.40506 -0.30121 -0.28674 -0.42733 -0.43326 -0.35374 -0.45298 -0.28901
3361 -0.27931 -0.26084 -0.35502 -0.4148 -0.31602 -0.34186 -0.3805 -0.41186 -0.35297 -0.4804 -0.28941
3362 -0.32727 -0.28128 -0.37968 -0.42131 -0.3564 -0.39463 -0.45478 -0.50371 -0.38232 -0.47278 -0.27893
3363 -0.26813 -0.2649 -0.30584 -0.37041 -0.30649 -0.3045 -0.37741 -0.42653 -0.35807 -0.42915 -0.27895
3364 -0.26986 -0.24329 -0.32179 -0.36203 -0.30619 -0.34428 -0.37315 -0.39912 -0.37271 -0.42737 -0.21957
3365 -0.28149 -0.24957 -0.33319 -0.36842 -0.3082 -0.30782 -0.38408 -0.38334 -0.36445 -0.47598 -0.26918
3366 -0.31402 -0.26165 -0.34314 -0.39889 -0.35351 -0.34774 -0.39935 -0.45292 -0.41063 -0.51342 -0.28883
3367 -0.26551 -0.26193 -0.31438 -0.36313 -0.31067 -0.37742 -0.45226 -0.46973 -0.36765 -0.51567 -0.20464
3368 -0.27237 -0.21863 -0.29874 -0.37502 -0.27014 -0.30079 -0.34903 -0.40326 -0.33517 -0.46818 -0.22768
3369 -0.30407 -0.21452 -0.34458 -0.42441 -0.29924 -0.32523 -0.41887 -0.42276 -0.40821 -0.42201 -0.22758
3370 -0.24322 -0.17018 -0.29308 -0.3793 -0.2919 -0.22661 -0.3533 -0.34743 -0.34104 -0.43354 -0.21519
3371 -0.25548 -0.16936 -0.28903 -0.37375 -0.2868 -0.25403 -0.4103 -0.44516 -0.36848 -0.45698 -0.19065
3372 -0.20074 -0.082388 -0.24865 -0.32131 -0.29365 -0.22927 -0.39567 -0.37027 -0.31316 -0.35689 -0.15049
3373 -0.20047 -0.062688 -0.23604 -0.34011 -0.28255 -0.2373 -0.34597 -0.42042 -0.37844 -0.40919 -0.069081
3374 -0.17044 0.032292 -0.18903 -0.2923 -0.21051 -0.14523 -0.30836 -0.35801 -0.32259 -0.3072 -0.053766
3375 -0.14946 0.1202 -0.1344 -0.25377 -0.17945 -0.14503 -0.317 -0.45437 -0.35716 -0.24199 0.077028
3376 -0.078125 0.14853 -0.046092 -0.21304 -0.1666 -0.14658 -0.18993 -0.36485 -0.32004 -0.21518 0.070513
3377 -0.067319 0.18621 -0.064321 -0.18599 -0.15969 -0.17332 -0.12452 -0.38451 -0.32969 -0.0672 0.20043
3378 -0.0020433 0.2377 0.013061 -0.12662 -0.10121 -0.11266 -0.051505 -0.30973 -0.33051 -0.011631 0.22216
3379 0.025983 0.29949 0.11305 -0.056359 -0.051245 -0.073114 0.14831 -0.13689 -0.27058 0.15312 0.2583
3380 0.095589 0.33872 0.16862 0.028112 0.041558 0.042506 0.22311 -0.1584 -0.25683 0.35352 0.2217
3381 0.17098 0.37135 0.18012 0.069434 0.098581 0.11262 0.27158 -0.045359 -0.20309 0.3909 0.34073
3382 0.21654 0.40484 0.24882 0.17113 0.10464 0.15844 0.42298 0.099407 -0.07943 0.57092 0.35213
3383 0.24785 0.52219 0.29885 0.23586 0.18133 0.21032 0.38207 0.13069 0.053589 0.64382 0.40143
3384 0.32331 0.55589 0.39635 0.40215 0.29318 0.31021 0.54702 0.28391 0.19436 0.74412 0.49509
3385 0.33687 0.58014 0.42761 0.39985 0.28053 0.34556 0.62875 0.29399 0.18701 0.79167 0.49248
3386 0.39451 0.62823 0.49641 0.45172 0.28771 0.31528 0.70622 0.3942 0.23945 0.90812 0.53255
3387 0.39632 0.69895 0.49627 0.51953 0.30107 0.3522 0.79137 0.38503 0.30204 0.96376 0.61244
3388 0.47994 0.73057 0.50357 0.58238 0.34979 0.44008 0.81708 0.47121 0.35951 1.0732 0.71567
3389 0.49042 0.77429 0.5541 0.6433 0.38591 0.48812 0.86081 0.5612 0.44423 1.0538 0.69844
3390 0.53558 0.77073 0.56303 0.6932 0.39068 0.46355 0.85784 0.54178 0.42556 1.0729 0.74227
3391 0.56051 0.83213 0.59807 0.75234 0.36718 0.48667 0.87825 0.6277 0.47068 1.1939 0.70408
3392 0.52624 0.78469 0.58963 0.80023 0.45253 0.56033 0.90581 0.65022 0.59622 1.1532 0.77392
3393 0.62443 0.84032 0.67774 0.87646 0.50126 0.58063 1.0984 0.91814 0.65998 1.2716 0.86203
3394 0.58676 0.80563 0.61552 0.85096 0.433 0.6322 1.0082 0.91228 0.56363 1.2408 0.82118
3395 0.62856 0.82584 0.62038 0.96564 0.44389 0.64736 1.0133 0.76438 0.58268 1.2485 0.83503
3396 0.63369 0.79331 0.60046 0.93015 0.46665 0.65491 1.0377 0.8436 0.62833 1.1514 0.83668
3397 0.68945 0.86351 0.65998 0.93317 0.46739 0.71354 1.0641 0.96362 0.69846 1.2256 0.84883
3398 0.73512 0.88374 0.7297 0.97996 0.59935 0.67529 1.163 0.98365 0.72869 1.3073 0.84803
3399 0.72313 0.85789 0.67408 1.028 0.61174 0.72705 1.1411 1.0097 0.7741 1.3168 0.89013
3400 0.69086 0.89039 0.68653 1.0712 0.55123 0.77854 1.1479 1.032 0.84117 1.3274 0.9547
3401 0.7295 0.9126 0.68474 1.0424 0.5977 0.79594 1.1295 1.0581 0.75904 1.3845 0.91365
3402 0.7381 0.88509 0.69938 1.0952 0.58719 0.80118 1.2008 1.0655 0.86653 1.3143 0.81982
3403 0.7461 0.91646 0.69683 1.0722 0.53025 0.76848 1.1596 1.0176 0.74425 1.2975 0.92916
3404 0.70471 0.84928 0.67441 1.0302 0.539 0.75692 1.2099 0.98778 0.83678 1.287 0.89105
3405 0.74905 0.87487 0.69837 1.0724 0.54787 0.82444 1.1807 0.98508 0.81994 1.3498 0.89583
3406 0.77009 0.89138 0.70248 1.0886 0.60475 0.87482 1.2649 1.1984 0.90927 1.3835 0.90474
3407 0.75212 0.92623 0.73482 1.1887 0.58224 0.81606 1.3329 1.1939 0.88262 1.4786 0.85106
3408 0.74214 0.92232 0.73093 1.1047 0.53626 0.82424 1.1958 1.1343 0.86127 1.361 0.91703
3409 0.76269 0.8535 0.68398 1.0806 0.57093 0.7622 1.2343 1.0973 0.83442 1.3988 0.91669
3410 0.74513 0.91104 0.69238 1.0645 0.5856 0.79705 1.3151 1.1583 0.87556 1.3682 0.89044
3411 0.79138 0.89145 0.75507 1.1002 0.5913 0.85721 1.3198 1.0961 0.8341 1.4068 0.88852
3412 0.75405 0.841 0.69381 1.0795 0.51356 0.7711 1.2815 1.0619 0.8279 1.3089 0.79165
3413 0.76553 0.93058 0.69952 1.1293 0.53789 0.80392 1.4135 1.1889 0.88295 1.4262 0.9023
3414 0.8144 0.89642 0.7693 1.1221 0.60669 0.80697 1.3012 1.1478 0.87143 1.4144 0.86096
3415 0.81738 0.86144 0.70143 1.0849 0.63167 0.81774 1.4083 1.2519 0.93137 1.3885 0.86039
3416 0.77838 0.86931 0.70508 1.1043 0.54222 0.77398 1.2064 1.0471 0.88387 1.2989 0.86829
3417 0.80775 0.87904 0.7174 1.1181 0.55123 0.81648 1.3225 1.253 0.94909 1.3217 0.85034
3418 0.77439 0.88628 0.68964 1.1264 0.56877 0.79261 1.1747 1.0684 0.90091 1.3097 0.87353
3419 0.76356 0.91433 0.71607 1.1733 0.55954 0.8148 1.3055 1.1299 0.87601 1.3311 0.92826
3420 0.75101 0.87758 0.77509 1.1574 0.58624 0.87021 1.253 1.1833 0.93117 1.3613 0.80951
3421 0.77295 0.88206 0.70996 1.1815 0.59518 0.79644 1.3052 1.1715 0.99817 1.4066 0.88481
3422 0.77371 0.816 0.67342 1.0911 0.51392 0.74147 1.1829 1.1028 0.8234 1.2129 0.85078
3423 0.74164 0.79976 0.65826 1.088 0.51442 0.80336 1.1908 1.1119 0.87767 1.2157 0.8264
3424 0.77967 0.84275 0.6905 1.1279 0.5385 0.77989 1.2117 1.1637 0.96222 1.305 0.78368
3425 0.77129 0.80169 0.66962 1.0702 0.53712 0.70181 1.1491 1.0643 0.8802 1.2197 0.82225
3426 0.75365 0.77345 0.65308 1.0846 0.4907 0.77915 1.2214 1.0291 0.8608 1.2654 0.87765
3427 0.75063 0.81544 0.6675 1.0911 0.48033 0.68656 1.222 1.1039 0.91505 1.2989 0.83189
3428 0.75185 0.8532 0.69753 1.1062 0.61085 0.86182 1.2344 1.2637 0.9926 1.3135 0.79861
3429 0.77012 0.80851 0.70067 1.0612 0.55886 0.72511 1.2424 1.1483 0.98572 1.3246 0.79515
3430 0.71312 0.80797 0.67406 1.0683 0.52325 0.74592 1.1004 1.0081 0.82715 1.1891 0.85498
3431 0.69873 0.79104 0.64862 1.0586 0.51368 0.7336 1.1423 1.0375 0.92629 1.1631 0.79151
3432 0.72224 0.78778 0.69335 1.0614 0.52432 0.76575 1.1089 1.0839 0.88811 1.2856 0.7794
3433 0.72108 0.82773 0.66368 1.0768 0.55616 0.81778 1.3026 1.2271 1.0004 1.3414 0.77931
3434 0.69944 0.77143 0.63473 1.0611 0.57403 0.81548 1.2604 1.1203 0.94162 1.3608 0.78523
3435 0.70505 0.80759 0.65678 1.0089 0.53771 0.75558 1.1773 1.113 0.96695 1.2674 0.7896
3436 0.65563 0.79317 0.62696 1.064 0.48368 0.74034 1.1812 1.0805 0.86757 1.1418 0.79087
3437 0.66445 0.7586 0.59896 0.99775 0.51033 0.73795 1.1773 1.0797 0.87587 1.1801 0.73719
3438 0.68901 0.78664 0.62019 1.0416 0.55078 0.83919 1.0668 1.137 0.8191 1.2793 0.78027
3439 0.70829 0.72088 0.65882 1.0228 0.51085 0.75664 1.2403 1.1427 0.91221 1.1824 0.6809
3440 0.68393 0.73382 0.6126 0.97817 0.46802 0.74694 1.1332 0.93906 0.88231 1.1927 0.69248
3441 0.61874 0.75771 0.62514 1.006 0.5166 0.7952 1.0972 1.0854 0.83562 1.2308 0.70516
3442 0.66456 0.72161 0.60356 0.96799 0.53979 0.79365 1.0993 1.0543 0.82936 1.2716 0.71336
3443 0.65505 0.76046 0.63215 0.97574 0.47019 0.69011 1.1366 1.0704 0.86088 1.2657 0.72844
3444 0.67996 0.74017 0.64008 1.0271 0.50005 0.71057 1.0506 1.0479 0.78841 1.2572 0.71866
3445 0.60224 0.73955 0.59627 1.0088 0.47324 0.74221 1.0743 0.99819 0.8056 1.1484 0.70934
3446 0.63371 0.73163 0.5707 0.91877 0.48651 0.66643 1.0749 1.0478 0.84843 1.1357 0.67977
3447 0.62361 0.70195 0.59204 0.97536 0.49487 0.75204 0.9668 0.98337 0.74378 1.2153 0.64512
3448 0.63827 0.71839 0.58921 0.96471 0.5044 0.76843 1.04 1.0461 0.83193 1.1388 0.7174
3449 0.63689 0.71107 0.55131 0.95246 0.47877 0.71566 1.0765 0.99919 0.82109 1.1944 0.69662
3450 0.58858 0.74727 0.59724 0.92309 0.54507 0.75098 1.1115 1.0428 0.82691 1.1495 0.75006
3451 0.59953 0.75343 0.58811 0.91631 0.45834 0.72517 1.0093 0.97233 0.77345 1.0521 0.69194
3452 0.61974 0.69975 0.60699 0.96397 0.51308 0.68081 0.98196 0.95461 0.80898 1.1058 0.64523
3453 0.58184 0.68662 0.54153 0.89369 0.46077 0.61735 0.92583 0.88509 0.71975 1.0285 0.64281
3454 0.55135 0.65546 0.53717 0.86794 0.42751 0.68217 0.9862 0.95109 0.73122 1.027 0.57374
3455 0.58263 0.70667 0.59738 0.91083 0.49085 0.80527 0.98924 0.90946 0.75916 1.1727 0.6305
3456 0.5701 0.64626 0.51821 0.83393 0.41769 0.73165 1.0098 0.89902 0.69946 1.0915 0.67097
3457 0.5821 0.69639 0.55597 0.87935 0.448 0.6954 1.0619 1.0164 0.8638 1.1385 0.64241
3458 0.5633 0.67167 0.51944 0.88494 0.43204 0.69763 1.0514 0.84351 0.68422 1.0626 0.68287
3459 0.56783 0.68299 0.58063 0.88282 0.4973 0.74704 1.0414 0.97523 0.7736 1.0967 0.64842
3460 0.5867 0.67434 0.55867 0.89427 0.46829 0.70171 0.94677 0.97381 0.76163 1.0439 0.56114
3461 0.59691 0.63493 0.53771 0.82743 0.42051 0.64501 0.94275 0.81967 0.70511 1.0172 0.56781
3462 0.53269 0.6455 0.50258 0.84785 0.41498 0.6724 0.89218 0.89533 0.69692 1.0296 0.62057
3463 0.50449 0.60317 0.51475 0.82211 0.41778 0.62592 0.87838 0.87018 0.6719 1.0305 0.58605
3464 0.53438 0.65207 0.51097 0.80391 0.43875 0.61773 0.97365 0.91835 0.77974 1.0842 0.58217
3465 0.54609 0.60733 0.4946 0.8095 0.43627 0.68246 0.91655 0.97553 0.73814 0.96435 0.5921
3466 0.56068 0.63132 0.4815 0.76151 0.3988 0.58078 0.80554 0.83391 0.60981 0.97502 0.65252
3467 0.50399 0.56425 0.43286 0.72651 0.36077 0.54917 0.74936 0.7524 0.61456 0.81274 0.53503
3468 0.51573 0.54622 0.41665 0.72661 0.33589 0.56888 0.80202 0.81297 0.64466 0.75409 0.49499
3469 0.44476 0.51543 0.40816 0.68114 0.35086 0.53156 0.71334 0.69858 0.553 0.77779 0.54047
3470 0.41481 0.43916 0.37107 0.63998 0.31074 0.45086 0.69714 0.74448 0.53913 0.74846 0.49674
3471 0.43313 0.4545 0.37074 0.63599 0.3231 0.54957 0.71594 0.7074 0.55779 0.67913 0.42597
3472 0.44598 0.40512 0.3732 0.62697 0.34154 0.59458 0.69387 0.72937 0.53863 0.74791 0.50883
3473 0.38605 0.3997 0.32789 0.57669 0.29809 0.46605 0.58884 0.63732 0.51148 0.70188 0.43223
3474 0.39431 0.38293 0.32865 0.54792 0.27741 0.50341 0.58822 0.64576 0.46983 0.60913 0.3938
3475 0.39605 0.38319 0.31457 0.50166 0.3006 0.52182 0.55413 0.61392 0.48228 0.66006 0.46584
3476 0.37695 0.37424 0.27551 0.50296 0.27844 0.51253 0.60471 0.60535 0.45886 0.51692 0.38909
3477 0.36281 0.39998 0.3173 0.50805 0.29709 0.50948 0.65993 0.69358 0.5729 0.59214 0.44236
3478 0.39263 0.38019 0.3207 0.48051 0.23441 0.48585 0.56008 0.59754 0.50907 0.57402 0.40756
3479 0.34595 0.3319 0.26929 0.45795 0.21576 0.47928 0.52699 0.57886 0.45252 0.52508 0.39769
3480 0.34074 0.37829 0.26953 0.44728 0.2542 0.44639 0.53914 0.57087 0.43445 0.49181 0.39519
3481 0.34362 0.38007 0.28834 0.4528 0.26751 0.48453 0.5576 0.54166 0.50207 0.56074 0.38478
3482 0.29137 0.31386 0.24076 0.40673 0.20679 0.42865 0.51681 0.6481 0.47704 0.50761 0.33032
3483 0.32996 0.31425 0.22901 0.43981 0.24675 0.50895 0.46896 0.6085 0.52075 0.52558 0.33788
3484 0.30804 0.34127 0.20347 0.40111 0.1942 0.46396 0.56436 0.59761 0.47728 0.51649 0.40073
3485 0.30958 0.29483 0.21125 0.35921 0.18791 0.47109 0.48918 0.59821 0.49747 0.49123 0.28639
3486 0.33678 0.29922 0.21466 0.37978 0.18004 0.45478 0.48619 0.57879 0.44326 0.47482 0.32262
3487 0.294 0.29027 0.23502 0.34397 0.21025 0.43094 0.56618 0.58141 0.41419 0.44157 0.33336
3488 0.23787 0.19896 0.16582 0.31226 0.10465 0.38138 0.43585 0.48255 0.36548 0.42213 0.27471
3489 0.31245 0.27776 0.21671 0.37643 0.22752 0.45742 0.52374 0.46077 0.43671 0.49668 0.35196
3490 0.26176 0.26583 0.19975 0.34938 0.21674 0.47222 0.58533 0.60825 0.47951 0.5171 0.29969
3491 0.29423 0.29426 0.23496 0.37737 0.21911 0.4919 0.70758 0.63911 0.48709 0.5001 0.28898
3492 0.26275 0.24281 0.18598 0.34963 0.14021 0.39672 0.50011 0.55204 0.39386 0.48179 0.30162
3493 0.27624 0.28265 0.25123 0.40136 0.23274 0.46883 0.62144 0.5896 0.51055 0.54329 0.33228
3494 0.23664 0.25168 0.21289 0.3745 0.20738 0.4708 0.60804 0.60545 0.46289 0.48422 0.25401
3495 0.27566 0.25065 0.16961 0.35297 0.1437 0.41536 0.40456 0.53235 0.40804 0.50256 0.27863
3496 0.25258 0.22599 0.22904 0.33678 0.18198 0.42052 0.47153 0.57465 0.38148 0.48128 0.30572
3497 0.26708 0.18361 0.15719 0.33028 0.13721 0.33267 0.45397 0.49792 0.38846 0.43068 0.24753
3498 0.25688 0.17335 0.10337 0.29317 0.16306 0.36558 0.42677 0.56774 0.4187 0.38023 0.23041
3499 0.24942 0.1678 0.14202 0.30379 0.15199 0.38905 0.47754 0.54198 0.45464 0.43875 0.25814
3500 0.20222 0.13878 0.091203 0.24043 0.11254 0.29067 0.42822 0.50001 0.35225 0.345 0.24187
3501 0.2222 0.17663 0.14781 0.27818 0.10839 0.39673 0.37558 0.4646 0.33213 0.30767 0.20468
3502 0.21428 0.13956 0.11045 0.23482 0.15242 0.33598 0.40881 0.5284 0.37013 0.30056 0.31558
3503 0.18848 0.13906 0.12209 0.20863 0.1194 0.34797 0.31787 0.44327 0.30563 0.30081 0.20482
3504 0.22036 0.12904 0.081759 0.16605 0.10106 0.32265 0.31059 0.48681 0.37605 0.2985 0.2177
3505 0.16361 0.099298 0.03491 0.15663 0.077408 0.32546 0.22687 0.41153 0.31825 0.25606 0.20424
3506 0.16953 0.10636 0.067602 0.16162 0.058301 0.35638 0.24491 0.41457 0.2741 0.2519 0.11721
3507 0.17938 0.11782 0.075253 0.15219 0.11549 0.29624 0.26314 0.46063 0.29476 0.17523 0.12279
3508 0.16717 0.11218 0.029694 0.1322 0.059238 0.25281 0.23329 0.35571 0.25164 0.11749 0.19949
3509 0.12766 0.10115 -0.0071042 0.085965 0.056881 0.3289 0.26959 0.44982 0.33166 0.16154 0.13312
3510 0.13729 0.082026 -0.016843 0.047886 0.025864 0.24997 0.21681 0.2836 0.20451 0.12179 0.17329
3511 0.11527 0.076366 0.042689 0.10611 0.10415 0.34991 0.19989 0.39362 0.32051 0.16746 0.11527
3512 0.12456 0.031506 -0.00923 0.065959 0.02815 0.25826 0.26312 0.41717 0.27236 0.11501 0.092767
3513 0.079206 0.031735 -0.022309 0.06439 0.046143 0.27193 0.16422 0.33939 0.26937 0.10846 0.076281
3514 0.11407 0.053505 -0.019747 0.049392 0.036076 0.28223 0.13251 0.37017 0.30258 0.096276 0.046636
3515 0.080378 0.0099846 -0.063066 0.012533 -0.0018612 0.21058 0.12593 0.31829 0.21359 0.080924 0.03936
3516 0.061794 0.00081422 -0.056614 -0.0010353 -0.044208 0.1592 0.028712 0.25214 0.21126 -0.00092724 0.016774
3517 0.06784 0.0056239 -0.026153 0.0077461 -0.018775 0.19732 0.0817 0.29996 0.17233 -0.027239 0.081909
3518 0.026696 -0.016076 -0.079232 -0.042153 -0.058952 0.22264 0.077628 0.38882 0.23627 -0.01214 0.015413
3519 0.039052 -0.052007 -0.09423 -0.037061 -0.037459 0.1251 -0.028975 0.083031 0.08311 -0.071631 0.013777
3520 -0.010652 -0.058337 -0.12661 -0.08746 -0.067266 0.093251 0.028733 0.17489 0.076679 -0.062153 -0.055838
3521 -0.017036 -0.040927 -0.11711 -0.095538 -0.027423 0.0948 -0.05011 0.15756 0.073998 -0.052404 -0.036584
3522 -0.00999 -0.049988 -0.10978 -0.11384 -0.06336 0.042109 -0.070842 0.20425 0.11848 -0.055256 0.0099306
3523 0.002306 -0.055858 -0.090764 -0.1003 -0.021897 0.036868 -0.018204 0.14092 0.077007 -0.071647 -0.029955
3524 -0.035288 -0.090828 -0.1289 -0.14741 -0.11301 -0.0044825 -0.14407 0.064201 0.0037767 -0.15857 -0.024311
3525 -0.061582 -0.092689 -0.13841 -0.16231 -0.079121 0.00043677 -0.12221 0.10847 0.045906 -0.16135 -0.069886
3526 -0.074506 -0.086559 -0.17486 -0.18136 -0.080238 -0.031484 -0.12526 0.018384 -0.024775 -0.1806 -0.084092
3527 -0.06131 -0.083359 -0.14518 -0.19421 -0.12282 -0.092485 -0.12753 -0.07337 -0.11307 -0.12842 -0.081298
3528 -0.081034 -0.12041 -0.18991 -0.21853 -0.14195 -0.064795 -0.14954 -0.024204 -0.041876 -0.19177 -0.074863
3529 -0.091048 -0.13078 -0.21079 -0.24031 -0.12038 -0.11916 -0.19773 -0.064768 -0.078466 -0.27654 -0.13933
3530 -0.083312 -0.13879 -0.20132 -0.21332 -0.20387 -0.096667 -0.15287 -0.034112 -0.025907 -0.20951 -0.13428
3531 -0.099326 -0.12207 -0.21061 -0.24744 -0.1401 -0.12196 -0.21735 -0.064095 -0.075177 -0.2475 -0.14156
3532 -0.1166 -0.14316 -0.22389 -0.26537 -0.17518 -0.15188 -0.24636 -0.10287 -0.17529 -0.31088 -0.18237
3533 -0.13342 -0.14876 -0.21718 -0.26413 -0.18145 -0.18301 -0.21538 -0.10752 -0.10086 -0.2598 -0.10856
3534 -0.1247 -0.16373 -0.22813 -0.2618 -0.15457 -0.1178 -0.23287 -0.097357 -0.11566 -0.26339 -0.15801
3535 -0.13994 -0.14446 -0.22872 -0.25847 -0.18399 -0.17439 -0.24539 -0.075721 -0.117 -0.24444 -0.15386
3536 -0.14971 -0.17058 -0.23325 -0.29398 -0.18695 -0.1972 -0.18518 -0.099275 -0.08041 -0.27183 -0.19531
3537 -0.15448 -0.17713 -0.24339 -0.30903 -0.23047 -0.20321 -0.26917 -0.1666 -0.13993 -0.28256 -0.1561
3538 -0.1773 -0.20255 -0.24717 -0.31215 -0.18707 -0.20438 -0.23394 -0.12477 -0.17194 -0.35692 -0.15866
3539 -0.16737 -0.17214 -0.25245 -0.32048 -0.18643 -0.18882 -0.22488 -0.15336 -0.12483 -0.2862 -0.15151
3540 -0.18163 -0.22394 -0.28838 -0.3409 -0.23549 -0.17895 -0.24495 -0.17176 -0.21574 -0.37358 -0.19272
3541 -0.16142 -0.17301 -0.25228 -0.32387 -0.196 -0.20975 -0.21447 -0.13658 -0.16597 -0.3108 -0.13272
3542 -0.16895 -0.18767 -0.23154 -0.28963 -0.18698 -0.21782 -0.20522 -0.19762 -0.1607 -0.33145 -0.18649
3543 -0.17832 -0.2425 -0.25418 -0.34801 -0.26131 -0.26128 -0.365 -0.23527 -0.25305 -0.36481 -0.19762
3544 -0.18528 -0.19647 -0.29862 -0.35685 -0.21047 -0.23986 -0.29391 -0.17807 -0.2233 -0.37268 -0.22307
3545 -0.17902 -0.24101 -0.27515 -0.37727 -0.24198 -0.29254 -0.28462 -0.2184 -0.27945 -0.41729 -0.14974
3546 -0.20757 -0.22936 -0.27812 -0.35175 -0.21317 -0.21621 -0.2513 -0.20193 -0.21954 -0.35162 -0.19647
3547 -0.19154 -0.2174 -0.2713 -0.35915 -0.22664 -0.23272 -0.29641 -0.18178 -0.19239 -0.34407 -0.1831
3548 -0.19566 -0.21639 -0.29389 -0.39581 -0.2314 -0.25331 -0.25002 -0.1494 -0.1468 -0.38162 -0.20028
3549 -0.18622 -0.20812 -0.24829 -0.34952 -0.19739 -0.25331 -0.29988 -0.14608 -0.18855 -0.37325 -0.20646
3550 -0.21463 -0.21883 -0.30639 -0.40247 -0.28597 -0.32169 -0.35762 -0.28955 -0.27194 -0.46921 -0.21964
3551 -0.19621 -0.19524 -0.27835 -0.37097 -0.19865 -0.22356 -0.23107 -0.13942 -0.2081 -0.38366 -0.1951
3552 -0.24071 -0.25486 -0.31185 -0.39657 -0.26422 -0.32824 -0.33154 -0.28691 -0.2899 -0.49038 -0.27287
3553 -0.22112 -0.26036 -0.31208 -0.39944 -0.26576 -0.23686 -0.28161 -0.23266 -0.23597 -0.41377 -0.23546
3554 -0.22606 -0.24316 -0.28952 -0.39449 -0.27009 -0.30378 -0.34883 -0.26859 -0.25838 -0.4339 -0.21838
3555 -0.21709 -0.2367 -0.32411 -0.4169 -0.26529 -0.31372 -0.30289 -0.19995 -0.21335 -0.40593 -0.26206
3556 -0.23088 -0.24239 -0.33227 -0.41075 -0.32496 -0.33851 -0.40427 -0.32827 -0.29101 -0.45375 -0.25234
3557 -0.23155 -0.26442 -0.3222 -0.44309 -0.27761 -0.30172 -0.38789 -0.26173 -0.25531 -0.45821 -0.23859
3558 -0.23138 -0.24396 -0.32285 -0.42282 -0.28328 -0.28041 -0.35459 -0.2206 -0.29121 -0.46997 -0.24159
3559 -0.23315 -0.23015 -0.32994 -0.41444 -0.27601 -0.36245 -0.33336 -0.27942 -0.29106 -0.47101 -0.24278
3560 -0.26655 -0.29106 -0.37146 -0.44359 -0.31801 -0.33712 -0.39567 -0.33699 -0.32471 -0.49074 -0.23776
3561 -0.25163 -0.25791 -0.35122 -0.43897 -0.31426 -0.34227 -0.40685 -0.37467 -0.36999 -0.50675 -0.19452
3562 -0.26987 -0.24526 -0.34554 -0.44177 -0.28702 -0.3581 -0.36808 -0.28029 -0.29711 -0.52806 -0.2365
3563 -0.23757 -0.24032 -0.3004 -0.43105 -0.28511 -0.33349 -0.36645 -0.29652 -0.30539 -0.4285 -0.2245
