# Supplementary material for: Insulin modulates the frequency of Ca2+ oscillations in mouse pancreatic islets
Source: PLoS One. 2017 Aug 28;12(8):e0183569. doi: 10.1371/journal.pone.0183569 (PMC5573301; doi:10.1371/journal.pone.0183569)
Supplement: S1 File — All the time traces of detrended Ca2+ oscillations for constant insulin infusion (0, 100, or 1000 nM) and alternating insulin infusion (100, 500, or 1000 nM with 4 or 5 min periods) were compressed as a single file, S1_File.zip, in which each imaging experiment was recorded as a text file where the first column represents time (sec) and the following columns represent detrended Ca2+ traces from multiple islets. (ZIP) [file pone.0183569.s001.zip › data_100I_120s_1.txt]

1 -0.084691 -0.21931 -0.11916 -0.15861 -0.1941 -0.19547 -0.12126 -0.19109 -0.11896 -0.15358
2 -0.076062 -0.2139 -0.10418 -0.14966 -0.18468 -0.18102 -0.10064 -0.18135 -0.11006 -0.15084
3 -0.087273 -0.22038 -0.11148 -0.1611 -0.19036 -0.20453 -0.112 -0.19423 -0.1141 -0.15171
4 -0.075606 -0.20998 -0.11179 -0.14902 -0.19436 -0.20111 -0.1023 -0.17881 -0.10336 -0.13592
5 -0.074471 -0.21456 -0.10874 -0.1499 -0.19501 -0.20431 -0.10866 -0.19381 -0.11004 -0.13926
6 -0.077335 -0.21405 -0.10848 -0.15531 -0.19932 -0.19921 -0.094128 -0.18621 -0.11314 -0.1388
7 -0.08422 -0.22676 -0.11991 -0.15985 -0.19728 -0.20256 -0.10455 -0.19095 -0.11858 -0.14971
8 -0.088124 -0.20961 -0.1021 -0.15627 -0.17707 -0.19856 -0.091932 -0.18475 -0.11236 -0.13655
9 -0.068193 -0.2056 -0.088739 -0.14759 -0.17721 -0.17937 -0.068602 -0.17243 -0.10405 -0.13262
10 -0.087669 -0.21998 -0.10597 -0.16104 -0.19099 -0.20673 -0.10428 -0.19686 -0.13552 -0.15201
11 -0.082229 -0.21599 -0.096817 -0.16281 -0.18803 -0.19006 -0.10125 -0.18374 -0.10974 -0.14662
12 -0.073407 -0.21776 -0.10245 -0.15363 -0.18919 -0.19634 -0.094163 -0.18277 -0.10748 -0.13407
13 -0.063809 -0.19913 -0.094509 -0.13791 -0.17008 -0.18483 -0.082806 -0.16719 -0.094394 -0.12933
14 -0.089883 -0.22278 -0.11938 -0.16865 -0.18626 -0.20855 -0.09978 -0.1983 -0.12696 -0.14524
15 -0.076222 -0.21017 -0.10391 -0.15705 -0.17769 -0.19267 -0.080077 -0.17949 -0.11218 -0.13988
16 -0.083279 -0.20941 -0.11316 -0.16097 -0.19314 -0.1916 -0.093539 -0.1792 -0.1157 -0.15506
17 -0.071614 -0.20028 -0.095224 -0.14206 -0.17433 -0.18056 -0.067809 -0.17376 -0.10416 -0.12742
18 -0.081088 -0.2154 -0.12 -0.1595 -0.19224 -0.19866 -0.083873 -0.18101 -0.10765 -0.14183
19 -0.071079 -0.21239 -0.10051 -0.14024 -0.1766 -0.18378 -0.074656 -0.17517 -0.095057 -0.13726
20 -0.070539 -0.20992 -0.10368 -0.14617 -0.17456 -0.19493 -0.074112 -0.17737 -0.096676 -0.13648
21 -0.07022 -0.2137 -0.11118 -0.15531 -0.18719 -0.19809 -0.0831 -0.1729 -0.11764 -0.14803
22 -0.080142 -0.21007 -0.10495 -0.15264 -0.18222 -0.1895 -0.065359 -0.17993 -0.10818 -0.14743
23 -0.073805 -0.20828 -0.098327 -0.14098 -0.18389 -0.19566 -0.067886 -0.1782 -0.10187 -0.14324
24 -0.081307 -0.21725 -0.11965 -0.15026 -0.18834 -0.20286 -0.086882 -0.18756 -0.12454 -0.13625
25 -0.066298 -0.20003 -0.10757 -0.13808 -0.17211 -0.1737 -0.071439 -0.16597 -0.095732 -0.14343
26 -0.076815 -0.2003 -0.10188 -0.14312 -0.17119 -0.18578 -0.076349 -0.1774 -0.095803 -0.13293
27 -0.075622 -0.21875 -0.10972 -0.15974 -0.17439 -0.19429 -0.071244 -0.17939 -0.11382 -0.14618
28 -0.074599 -0.20545 -0.097696 -0.14567 -0.16567 -0.17885 -0.069414 -0.16962 -0.1014 -0.13642
29 -0.069064 -0.20053 -0.10033 -0.13201 -0.16514 -0.18315 -0.068754 -0.16742 -0.097527 -0.12932
30 -0.069602 -0.19284 -0.088945 -0.13204 -0.15785 -0.18107 -0.064124 -0.15975 -0.089488 -0.1259
31 -0.056292 -0.20219 -0.10879 -0.13698 -0.17321 -0.18364 -0.067709 -0.16085 -0.084876 -0.14873
32 -0.073993 -0.20816 -0.1097 -0.14649 -0.17783 -0.19267 -0.076889 -0.17503 -0.095242 -0.15539
33 -0.059622 -0.19559 -0.10509 -0.13635 -0.16503 -0.18119 -0.069629 -0.16271 -0.082352 -0.12878
34 -0.053245 -0.19209 -0.096775 -0.13302 -0.15188 -0.17471 -0.059513 -0.1631 -0.083531 -0.116
35 -0.062376 -0.20217 -0.10823 -0.14431 -0.17259 -0.18686 -0.069543 -0.17215 -0.090328 -0.1453
36 -0.061283 -0.20229 -0.10855 -0.13931 -0.17964 -0.17971 -0.06292 -0.17458 -0.084733 -0.13337
37 -0.056291 -0.19495 -0.099909 -0.1384 -0.15331 -0.16733 -0.051183 -0.17179 -0.084245 -0.12097
38 -0.048309 -0.18316 -0.091969 -0.13249 -0.15188 -0.16943 -0.052806 -0.15748 -0.077119 -0.11157
39 -0.053142 -0.19247 -0.10249 -0.14821 -0.1674 -0.18763 -0.052264 -0.1759 -0.080145 -0.13747
40 -0.057669 -0.20203 -0.097148 -0.1467 -0.16537 -0.1796 -0.048407 -0.16396 -0.081888 -0.122
41 -0.064805 -0.20559 -0.11498 -0.15336 -0.17411 -0.19412 -0.060359 -0.18501 -0.091975 -0.15547
42 -0.057124 -0.19808 -0.1097 -0.13583 -0.16345 -0.18103 -0.051456 -0.16265 -0.074593 -0.12723
43 -0.054637 -0.19437 -0.11119 -0.12466 -0.17416 -0.18401 -0.060345 -0.16592 -0.087652 -0.13464
44 -0.052404 -0.19779 -0.10372 -0.10832 -0.1656 -0.18853 -0.06301 -0.17612 -0.091288 -0.1202
45 -0.047704 -0.19657 -0.096484 -0.10765 -0.16038 -0.1709 -0.043275 -0.17101 -0.091699 -0.11993
46 -0.053986 -0.19402 -0.097411 -0.11235 -0.16831 -0.17976 -0.06232 -0.16027 -0.081623 -0.11957
47 -0.05288 -0.18906 -0.083077 -0.10943 -0.14414 -0.16543 -0.037389 -0.16308 -0.074352 -0.11229
48 -0.053411 -0.19164 -0.10288 -0.12064 -0.15625 -0.16868 -0.047702 -0.15972 -0.082189 -0.11714
49 -0.063229 -0.19251 -0.098879 -0.13521 -0.16648 -0.18443 -0.052818 -0.1748 -0.094807 -0.1252
50 -0.050795 -0.18064 -0.083413 -0.10906 -0.13647 -0.16875 -0.022013 -0.14755 -0.066293 -0.1149
51 -0.059107 -0.20054 -0.091205 -0.11564 -0.16193 -0.16606 -0.031785 -0.1638 -0.076224 -0.12701
52 -0.060464 -0.19113 -0.10596 -0.10947 -0.15639 -0.16891 -0.042713 -0.16147 -0.088999 -0.11106
53 -0.061721 -0.18878 -0.0968 -0.11781 -0.1494 -0.17898 -0.047131 -0.1683 -0.084562 -0.12877
54 -0.05228 -0.17168 -0.089991 -0.10971 -0.13842 -0.15279 -0.026787 -0.15446 -0.080885 -0.11807
55 -0.048002 -0.17896 -0.085941 -0.11348 -0.13932 -0.15588 -0.037104 -0.15251 -0.08483 -0.099245
56 -0.043527 -0.17932 -0.083201 -0.11099 -0.14966 -0.16836 -0.037034 -0.15476 -0.089026 -0.10597
57 -0.061349 -0.18282 -0.091962 -0.11327 -0.14342 -0.17691 -0.048196 -0.16599 -0.080707 -0.11522
58 -0.062474 -0.19332 -0.095346 -0.12496 -0.15142 -0.17589 -0.048635 -0.17338 -0.10161 -0.12265
59 -0.06414 -0.1977 -0.10082 -0.11739 -0.15397 -0.17904 -0.055956 -0.17633 -0.095879 -0.12056
60 -0.061594 -0.17891 -0.090786 -0.11179 -0.14411 -0.17334 -0.042265 -0.16336 -0.084545 -0.11509
61 -0.062283 -0.18651 -0.10359 -0.11926 -0.15025 -0.17992 -0.057488 -0.16341 -0.087085 -0.11017
62 -0.062672 -0.19244 -0.097041 -0.11493 -0.14822 -0.17432 -0.046911 -0.16024 -0.08704 -0.10982
63 -0.05265 -0.18974 -0.10186 -0.088913 -0.15359 -0.16862 -0.057084 -0.1585 -0.07535 -0.10839
64 -0.060571 -0.18384 -0.095723 -0.10642 -0.14295 -0.17082 -0.061439 -0.16705 -0.086175 -0.12148
65 -0.064575 -0.19164 -0.0952 -0.11139 -0.15506 -0.18151 -0.052565 -0.16686 -0.080781 -0.13061
66 -0.05345 -0.18414 -0.097637 -0.10097 -0.14632 -0.17036 -0.052869 -0.16142 -0.074192 -0.11984
67 -0.055151 -0.17754 -0.10154 -0.10143 -0.13416 -0.1772 -0.056817 -0.15306 -0.085159 -0.11271
68 -0.051408 -0.18203 -0.098867 -0.088164 -0.1394 -0.18198 -0.059895 -0.15798 -0.079031 -0.1186
69 -0.056811 -0.18728 -0.098951 -0.10801 -0.13854 -0.16929 -0.066311 -0.16102 -0.085239 -0.10202
70 -0.053001 -0.18397 -0.088647 -0.1017 -0.14263 -0.17024 -0.055967 -0.16554 -0.076297 -0.12948
71 -0.053113 -0.18789 -0.091102 -0.096163 -0.15722 -0.1766 -0.061701 -0.15459 -0.073969 -0.10459
72 -0.059338 -0.18912 -0.090021 -0.10033 -0.15622 -0.1738 -0.061264 -0.16514 -0.082856 -0.12091
73 -0.068977 -0.1984 -0.093504 -0.11322 -0.16199 -0.17939 -0.058215 -0.17608 -0.090016 -0.12289
74 -0.048113 -0.1805 -0.089526 -0.092291 -0.14682 -0.16326 -0.057777 -0.15769 -0.082185 -0.11632
75 -0.055941 -0.18296 -0.093191 -0.10414 -0.15051 -0.16815 -0.067521 -0.15905 -0.088937 -0.10659
76 -0.049843 -0.1807 -0.093384 -0.093505 -0.14013 -0.17469 -0.056189 -0.15409 -0.078889 -0.1124
77 -0.055449 -0.17809 -0.095366 -0.098204 -0.14916 -0.17233 -0.067476 -0.15647 -0.078345 -0.10007
78 -0.054632 -0.18011 -0.09128 -0.094364 -0.14195 -0.17002 -0.059788 -0.15899 -0.084956 -0.11047
79 -0.051758 -0.17486 -0.093064 -0.098998 -0.14198 -0.17245 -0.053944 -0.15068 -0.085304 -0.1081
80 -0.054106 -0.19417 -0.10053 -0.11236 -0.14703 -0.16482 -0.055398 -0.15916 -0.085141 -0.10511
81 -0.05917 -0.18712 -0.094553 -0.10374 -0.15014 -0.18102 -0.073217 -0.16945 -0.084118 -0.10741
82 -0.05332 -0.18153 -0.084318 -0.092897 -0.13456 -0.16419 -0.059829 -0.15142 -0.082598 -0.10529
83 -0.04779 -0.17007 -0.097745 -0.073058 -0.14829 -0.16231 -0.058646 -0.13523 -0.061527 -0.09126
84 -0.057292 -0.17743 -0.089071 -0.077676 -0.1325 -0.17123 -0.066621 -0.14752 -0.063579 -0.092474
85 -0.046819 -0.17635 -0.094664 -0.092445 -0.14985 -0.16917 -0.0582 -0.13569 -0.073374 -0.091946
86 -0.064158 -0.19088 -0.093961 -0.09354 -0.16013 -0.17818 -0.072333 -0.16112 -0.087045 -0.1091
87 -0.053433 -0.18637 -0.092048 -0.09955 -0.14525 -0.16985 -0.057344 -0.15429 -0.072838 -0.1161
88 -0.059735 -0.17998 -0.089844 -0.088705 -0.15106 -0.17578 -0.059769 -0.16359 -0.073628 -0.10577
89 -0.058812 -0.19592 -0.097732 -0.09637 -0.14871 -0.18196 -0.069898 -0.15847 -0.077429 -0.10524
90 -0.06117 -0.17715 -0.082832 -0.083919 -0.14101 -0.16765 -0.061883 -0.15161 -0.068133 -0.11443
91 -0.057913 -0.18162 -0.084015 -0.076229 -0.14337 -0.1595 -0.050818 -0.15238 -0.076091 -0.11102
92 -0.066849 -0.1872 -0.084855 -0.09953 -0.15063 -0.17636 -0.05569 -0.16954 -0.080653 -0.12628
93 -0.053307 -0.18892 -0.080288 -0.10034 -0.14949 -0.16999 -0.058329 -0.14694 -0.064952 -0.10126
94 -0.058342 -0.18763 -0.084927 -0.10413 -0.15089 -0.17485 -0.062298 -0.16255 -0.086755 -0.09975
95 -0.058422 -0.18381 -0.09813 -0.10723 -0.15474 -0.17416 -0.067669 -0.16212 -0.08259 -0.11203
96 -0.048323 -0.17662 -0.082945 -0.087507 -0.14964 -0.1566 -0.052246 -0.14098 -0.062562 -0.091758
97 -0.054009 -0.17489 -0.080923 -0.095664 -0.13939 -0.16283 -0.047031 -0.15023 -0.07746 -0.095823
98 -0.059897 -0.18677 -0.092802 -0.10006 -0.14456 -0.16962 -0.06287 -0.15259 -0.085696 -0.10923
99 -0.044205 -0.16993 -0.067225 -0.078351 -0.12799 -0.15167 -0.031739 -0.13495 -0.052536 -0.087587
100 -0.051959 -0.18432 -0.083224 -0.10554 -0.14359 -0.15227 -0.047254 -0.14301 -0.077223 -0.11693
101 -0.05066 -0.17535 -0.083374 -0.10057 -0.14189 -0.172 -0.054584 -0.1444 -0.072693 -0.09025
102 -0.051669 -0.18607 -0.095312 -0.10738 -0.15064 -0.16498 -0.067238 -0.15721 -0.082609 -0.096426
103 -0.046818 -0.18526 -0.080273 -0.10371 -0.13841 -0.16198 -0.049973 -0.1419 -0.080188 -0.093116
104 -0.043802 -0.17489 -0.076517 -0.090393 -0.13931 -0.15369 -0.047837 -0.13878 -0.068359 -0.096744
105 -0.045964 -0.17193 -0.075151 -0.094449 -0.11951 -0.15691 -0.033485 -0.13785 -0.069034 -0.088362
106 -0.052011 -0.17775 -0.080579 -0.10888 -0.13515 -0.1536 -0.042265 -0.15179 -0.082981 -0.09021
107 -0.052291 -0.17466 -0.081059 -0.10385 -0.13822 -0.1477 -0.047891 -0.14458 -0.070658 -0.086013
108 -0.061087 -0.18595 -0.090199 -0.11357 -0.15571 -0.17297 -0.055278 -0.16252 -0.092133 -0.11203
109 -0.045625 -0.177 -0.093761 -0.1004 -0.12993 -0.16115 -0.041833 -0.14447 -0.058066 -0.089362
110 -0.057314 -0.17938 -0.083183 -0.11035 -0.13459 -0.1591 -0.042507 -0.15879 -0.085277 -0.10618
111 -0.042443 -0.16797 -0.079127 -0.10022 -0.12781 -0.16762 -0.037844 -0.14579 -0.073876 -0.086399
112 -0.050085 -0.16948 -0.082025 -0.10712 -0.14819 -0.16053 -0.055916 -0.14629 -0.067722 -0.087722
113 -0.056226 -0.17663 -0.088815 -0.11091 -0.12992 -0.1665 -0.041039 -0.14816 -0.074239 -0.093715
114 -0.06559 -0.18012 -0.090067 -0.11672 -0.13229 -0.15412 -0.042258 -0.15696 -0.082365 -0.086535
115 -0.061797 -0.1809 -0.088143 -0.11188 -0.14141 -0.16014 -0.045457 -0.15754 -0.078007 -0.094553
116 -0.052034 -0.17506 -0.082117 -0.10326 -0.14079 -0.16591 -0.03868 -0.14623 -0.065634 -0.079622
117 -0.056121 -0.17258 -0.077586 -0.09888 -0.13566 -0.15836 -0.042317 -0.14402 -0.077334 -0.088133
118 -0.072205 -0.17622 -0.086409 -0.11012 -0.13053 -0.16603 -0.037847 -0.15437 -0.077078 -0.096948
119 -0.061724 -0.1783 -0.10599 -0.12607 -0.1418 -0.17327 -0.048613 -0.15718 -0.098562 -0.096212
120 -0.058624 -0.17813 -0.094593 -0.10909 -0.13381 -0.1621 -0.041489 -0.14588 -0.060718 -0.091738
121 -0.058664 -0.17801 -0.085802 -0.11051 -0.12844 -0.16169 -0.03748 -0.14464 -0.075144 -0.089309
122 -0.056589 -0.18872 -0.088102 -0.11913 -0.14867 -0.17424 -0.052638 -0.16127 -0.076368 -0.10889
123 -0.057317 -0.17298 -0.077787 -0.099956 -0.13185 -0.15519 -0.030821 -0.15383 -0.077574 -0.099215
124 -0.060101 -0.17841 -0.089541 -0.11687 -0.14089 -0.16276 -0.048786 -0.15388 -0.066392 -0.082584
125 -0.052598 -0.17562 -0.088603 -0.12482 -0.14422 -0.1748 -0.044355 -0.15205 -0.077715 -0.10347
126 -0.06101 -0.16733 -0.10047 -0.10995 -0.14804 -0.17112 -0.039859 -0.15964 -0.077058 -0.097139
127 -0.042093 -0.16093 -0.070297 -0.099943 -0.11638 -0.15966 -0.016904 -0.1399 -0.063287 -0.083413
128 -0.060316 -0.16987 -0.079861 -0.097753 -0.12232 -0.15184 -0.020744 -0.14204 -0.071855 -0.088243
129 -0.056369 -0.17175 -0.065853 -0.093707 -0.13691 -0.15163 -0.025635 -0.14984 -0.064718 -0.098945
130 -0.064121 -0.18151 -0.082389 -0.1183 -0.14777 -0.1658 -0.037356 -0.15048 -0.070794 -0.086652
131 -0.062311 -0.18366 -0.075634 -0.11808 -0.13861 -0.16943 -0.025181 -0.14788 -0.071053 -0.079198
132 -0.055971 -0.17504 -0.079749 -0.119 -0.1385 -0.16596 -0.03788 -0.15889 -0.072537 -0.092618
133 -0.068127 -0.18319 -0.08108 -0.12678 -0.13931 -0.16168 -0.028583 -0.15161 -0.072916 -0.10459
134 -0.067343 -0.18427 -0.082097 -0.11054 -0.14671 -0.17215 -0.025751 -0.16134 -0.075595 -0.10539
135 -0.066565 -0.19168 -0.090026 -0.12439 -0.15441 -0.1756 -0.036065 -0.14868 -0.069262 -0.095108
136 -0.046418 -0.15975 -0.057202 -0.10152 -0.12365 -0.15012 -0.013525 -0.13115 -0.053188 -0.096556
137 -0.067569 -0.1858 -0.085877 -0.12498 -0.13975 -0.16798 -0.03928 -0.15093 -0.068585 -0.10153
138 -0.072774 -0.18388 -0.088733 -0.12426 -0.15503 -0.1797 -0.027627 -0.15774 -0.069821 -0.10239
139 -0.054672 -0.17558 -0.06957 -0.11366 -0.12928 -0.14702 -0.01073 -0.14416 -0.055185 -0.085065
140 -0.066541 -0.18872 -0.087878 -0.1367 -0.14316 -0.15216 -0.013565 -0.15335 -0.065179 -0.10013
141 -0.082195 -0.198 -0.084122 -0.13299 -0.1503 -0.17749 -0.041307 -0.16289 -0.09117 -0.1072
142 -0.073253 -0.19388 -0.071049 -0.12357 -0.14442 -0.16837 -0.026309 -0.14689 -0.07927 -0.094266
143 -0.077858 -0.19419 -0.08611 -0.12915 -0.15747 -0.1739 -0.034321 -0.15203 -0.08136 -0.10865
144 -0.077479 -0.19867 -0.088741 -0.13842 -0.15176 -0.17111 -0.033091 -0.15183 -0.082775 -0.10228
145 -0.10031 -0.21111 -0.10007 -0.15063 -0.17331 -0.18839 -0.051876 -0.16749 -0.10086 -0.12353
146 -0.084826 -0.20766 -0.085456 -0.13829 -0.15918 -0.17938 -0.046294 -0.15902 -0.08956 -0.1154
147 -0.088336 -0.19918 -0.086284 -0.14032 -0.15465 -0.17707 -0.036747 -0.15616 -0.10322 -0.11047
148 -0.088061 -0.2089 -0.074807 -0.1373 -0.15266 -0.17011 -0.021606 -0.15423 -0.089674 -0.11283
149 -0.080846 -0.204 -0.077925 -0.13023 -0.16778 -0.18006 -0.031637 -0.14868 -0.086491 -0.098702
150 -0.095398 -0.21236 -0.079656 -0.1472 -0.16787 -0.18455 -0.037228 -0.15594 -0.10178 -0.11167
151 -0.092826 -0.2084 -0.081169 -0.14692 -0.16985 -0.17737 -0.039025 -0.15402 -0.095601 -0.11169
152 -0.11001 -0.22287 -0.091635 -0.1566 -0.17133 -0.18214 -0.054692 -0.16856 -0.098785 -0.13031
153 -0.10952 -0.21794 -0.087144 -0.14761 -0.16381 -0.18477 -0.041818 -0.16479 -0.10728 -0.11236
154 -0.098379 -0.21821 -0.090294 -0.15173 -0.16814 -0.18315 -0.034691 -0.15026 -0.096647 -0.10894
155 -0.12192 -0.22086 -0.095694 -0.1533 -0.17759 -0.19039 -0.053779 -0.16395 -0.11859 -0.11426
156 -0.10808 -0.21941 -0.085505 -0.14373 -0.15865 -0.18386 -0.042403 -0.15442 -0.095155 -0.10688
157 -0.11014 -0.22139 -0.090669 -0.15351 -0.16576 -0.18829 -0.055338 -0.16009 -0.10844 -0.11561
158 -0.11682 -0.21795 -0.084271 -0.15212 -0.1606 -0.19187 -0.043381 -0.16328 -0.088719 -0.0967
159 -0.1214 -0.22814 -0.088535 -0.16888 -0.17448 -0.20962 -0.063353 -0.17311 -0.10538 -0.12499
160 -0.13726 -0.23196 -0.095787 -0.16223 -0.17483 -0.20379 -0.063931 -0.17418 -0.10261 -0.12558
161 -0.13935 -0.23222 -0.094121 -0.15245 -0.18401 -0.21471 -0.063613 -0.17555 -0.11329 -0.12577
162 -0.13441 -0.23343 -0.096255 -0.14892 -0.17379 -0.20931 -0.061752 -0.16437 -0.09621 -0.11829
163 -0.13451 -0.23401 -0.10564 -0.15725 -0.196 -0.2105 -0.072509 -0.17328 -0.1083 -0.1148
164 -0.13836 -0.24601 -0.10607 -0.17411 -0.17895 -0.21137 -0.06998 -0.17641 -0.11321 -0.11864
165 -0.15267 -0.25552 -0.1109 -0.17503 -0.20135 -0.21991 -0.087205 -0.18396 -0.11502 -0.13016
166 -0.14358 -0.23685 -0.10236 -0.15733 -0.1812 -0.21787 -0.078335 -0.17333 -0.10574 -0.13522
167 -0.14457 -0.24669 -0.11437 -0.16551 -0.19855 -0.22872 -0.064719 -0.17903 -0.10486 -0.11824
168 -0.14334 -0.24512 -0.1036 -0.15671 -0.20559 -0.22154 -0.077367 -0.18134 -0.11357 -0.13783
169 -0.15129 -0.24757 -0.10714 -0.16905 -0.19749 -0.2241 -0.084746 -0.18815 -0.11999 -0.14774
170 -0.16413 -0.25757 -0.11819 -0.17858 -0.21942 -0.24276 -0.077442 -0.20138 -0.11839 -0.14966
171 -0.17043 -0.26167 -0.12744 -0.18718 -0.21766 -0.23859 -0.0953 -0.20714 -0.12784 -0.15038
172 -0.16 -0.26268 -0.10935 -0.16569 -0.20779 -0.22902 -0.092405 -0.19823 -0.12164 -0.13799
173 -0.16866 -0.26175 -0.11919 -0.18367 -0.20993 -0.22865 -0.093085 -0.2086 -0.12548 -0.13928
174 -0.16732 -0.26296 -0.11471 -0.18665 -0.20849 -0.24018 -0.096247 -0.2139 -0.12764 -0.15603
175 -0.16913 -0.26198 -0.12856 -0.17843 -0.22586 -0.24108 -0.10555 -0.20701 -0.12266 -0.15215
176 -0.17353 -0.27347 -0.12148 -0.19631 -0.21617 -0.2414 -0.095195 -0.20866 -0.12958 -0.15328
177 -0.18081 -0.27958 -0.12771 -0.19841 -0.22593 -0.24902 -0.11004 -0.22142 -0.14371 -0.17001
178 -0.17825 -0.26483 -0.13029 -0.18849 -0.2156 -0.25331 -0.09371 -0.21531 -0.13536 -0.16585
179 -0.18429 -0.27839 -0.1419 -0.20658 -0.22926 -0.2612 -0.10967 -0.2318 -0.15279 -0.17255
180 -0.16649 -0.27005 -0.12109 -0.1804 -0.21614 -0.23632 -0.095467 -0.21064 -0.12287 -0.14101
181 -0.17845 -0.27484 -0.13858 -0.20779 -0.22215 -0.25695 -0.10394 -0.22257 -0.14154 -0.18042
182 -0.17431 -0.27488 -0.13395 -0.20371 -0.21761 -0.2533 -0.12363 -0.21263 -0.13609 -0.16018
183 -0.17345 -0.27611 -0.13258 -0.20139 -0.22683 -0.25041 -0.098421 -0.2227 -0.1359 -0.13602
184 -0.1758 -0.28189 -0.13003 -0.20524 -0.21862 -0.255 -0.11397 -0.22738 -0.14083 -0.17584
185 -0.16914 -0.2741 -0.14134 -0.19349 -0.21818 -0.24903 -0.10755 -0.22684 -0.13742 -0.15834
186 -0.18908 -0.28978 -0.15103 -0.20763 -0.22744 -0.26411 -0.11809 -0.24321 -0.14444 -0.16838
187 -0.17701 -0.27819 -0.13254 -0.20079 -0.21453 -0.25974 -0.10611 -0.22883 -0.15923 -0.16767
188 -0.18175 -0.28374 -0.15294 -0.21538 -0.23022 -0.27371 -0.11592 -0.24004 -0.15862 -0.16337
189 -0.183 -0.2795 -0.13471 -0.21337 -0.22686 -0.25443 -0.10831 -0.23214 -0.15246 -0.16042
190 -0.19987 -0.29997 -0.1614 -0.2225 -0.25148 -0.26615 -0.12533 -0.25731 -0.17558 -0.17959
191 -0.17941 -0.28075 -0.14378 -0.20261 -0.23305 -0.24917 -0.11639 -0.24292 -0.16867 -0.15679
192 -0.18287 -0.29338 -0.15341 -0.21398 -0.23516 -0.26721 -0.12213 -0.24697 -0.15736 -0.16169
193 -0.18976 -0.29905 -0.14999 -0.21857 -0.22861 -0.26569 -0.13056 -0.25419 -0.17741 -0.17515
194 -0.17966 -0.28475 -0.14815 -0.20517 -0.22357 -0.25347 -0.1065 -0.24044 -0.15288 -0.16227
195 -0.17393 -0.27565 -0.14566 -0.20948 -0.22792 -0.26207 -0.10727 -0.2382 -0.14758 -0.15749
196 -0.18646 -0.28243 -0.14823 -0.2106 -0.22516 -0.25983 -0.10666 -0.24619 -0.16595 -0.1638
197 -0.19035 -0.30101 -0.16016 -0.22721 -0.23718 -0.2666 -0.10946 -0.25241 -0.16291 -0.16657
198 -0.18136 -0.28659 -0.14922 -0.21685 -0.2335 -0.25628 -0.11841 -0.25273 -0.1678 -0.1642
199 -0.1909 -0.298 -0.16726 -0.23019 -0.24235 -0.26316 -0.11991 -0.26061 -0.17749 -0.18446
200 -0.18848 -0.29848 -0.16033 -0.22368 -0.22971 -0.27681 -0.11656 -0.25847 -0.17258 -0.16998
201 -0.19675 -0.29599 -0.16907 -0.2281 -0.24316 -0.26483 -0.1051 -0.25998 -0.17691 -0.17258
202 -0.19234 -0.2949 -0.1802 -0.23815 -0.24098 -0.26915 -0.10523 -0.2641 -0.17242 -0.17416
203 -0.19123 -0.30713 -0.17591 -0.23234 -0.24861 -0.27839 -0.12861 -0.26998 -0.18622 -0.17489
204 -0.1858 -0.29062 -0.17467 -0.23528 -0.25271 -0.27281 -0.11918 -0.26703 -0.18221 -0.18228
205 -0.19802 -0.30752 -0.18487 -0.23969 -0.25073 -0.27451 -0.1257 -0.27592 -0.18466 -0.18571
206 -0.19016 -0.30649 -0.1761 -0.2331 -0.25829 -0.27792 -0.13099 -0.27377 -0.18578 -0.17458
207 -0.19433 -0.3107 -0.17619 -0.23635 -0.26182 -0.28042 -0.13417 -0.27915 -0.19169 -0.18117
208 -0.19261 -0.31066 -0.17592 -0.2346 -0.25623 -0.27638 -0.12704 -0.27898 -0.18909 -0.18883
209 -0.18615 -0.30109 -0.16472 -0.22952 -0.22896 -0.28226 -0.10888 -0.26975 -0.18299 -0.17193
210 -0.18996 -0.30339 -0.17277 -0.22876 -0.23457 -0.2749 -0.12222 -0.28434 -0.18705 -0.18556
211 -0.18304 -0.29564 -0.1697 -0.20729 -0.23401 -0.26807 -0.10832 -0.27399 -0.18373 -0.17243
212 -0.18347 -0.29914 -0.15739 -0.22471 -0.20169 -0.25159 -0.10732 -0.28262 -0.18141 -0.18048
213 -0.18005 -0.29632 -0.16788 -0.22653 -0.21961 -0.2724 -0.11955 -0.28219 -0.17938 -0.16881
214 -0.18411 -0.30175 -0.16656 -0.22672 -0.22634 -0.26733 -0.11322 -0.2732 -0.17842 -0.16759
215 -0.18484 -0.29905 -0.16906 -0.2266 -0.23206 -0.26775 -0.11836 -0.28014 -0.18306 -0.19018
216 -0.19294 -0.30394 -0.17549 -0.23552 -0.22597 -0.27069 -0.11637 -0.28471 -0.19645 -0.18915
217 -0.18889 -0.31052 -0.17965 -0.23995 -0.24216 -0.2709 -0.12632 -0.29582 -0.20029 -0.18524
218 -0.19907 -0.31043 -0.18548 -0.2333 -0.23372 -0.27916 -0.12784 -0.29675 -0.19926 -0.19306
219 -0.19463 -0.30906 -0.18372 -0.24019 -0.23679 -0.28049 -0.12886 -0.29249 -0.18259 -0.19032
220 -0.1816 -0.31144 -0.18645 -0.22096 -0.23985 -0.27469 -0.12189 -0.29702 -0.19958 -0.20589
221 -0.19997 -0.3156 -0.18885 -0.24507 -0.24545 -0.27689 -0.1321 -0.30068 -0.20221 -0.19149
222 -0.19391 -0.31302 -0.17835 -0.24875 -0.23324 -0.26723 -0.12283 -0.29979 -0.1925 -0.1891
223 -0.18976 -0.30588 -0.17934 -0.23564 -0.22941 -0.25052 -0.11724 -0.2918 -0.19003 -0.18578
224 -0.18327 -0.30519 -0.18829 -0.22957 -0.23595 -0.27815 -0.12155 -0.28933 -0.18722 -0.18852
225 -0.19277 -0.307 -0.18794 -0.23505 -0.25444 -0.26912 -0.13031 -0.29542 -0.19321 -0.18201
226 -0.18794 -0.31279 -0.17697 -0.23821 -0.23551 -0.27634 -0.13196 -0.29541 -0.19463 -0.1982
227 -0.20035 -0.32293 -0.1882 -0.24245 -0.24549 -0.26956 -0.12926 -0.30876 -0.20528 -0.19706
228 -0.19584 -0.3134 -0.18193 -0.2427 -0.24077 -0.2609 -0.11966 -0.30044 -0.20488 -0.19442
229 -0.19014 -0.30923 -0.17707 -0.23215 -0.23385 -0.25993 -0.11698 -0.29379 -0.19133 -0.19634
230 -0.19335 -0.31327 -0.17807 -0.23202 -0.24009 -0.27617 -0.11719 -0.30705 -0.19691 -0.19553
231 -0.19122 -0.30189 -0.17182 -0.21708 -0.22062 -0.27076 -0.1067 -0.29821 -0.19872 -0.18741
232 -0.19621 -0.31467 -0.18248 -0.2194 -0.23312 -0.26887 -0.10855 -0.29564 -0.20065 -0.18915
233 -0.19569 -0.3106 -0.18366 -0.23746 -0.21914 -0.27521 -0.11927 -0.29896 -0.19328 -0.20284
234 -0.18352 -0.29579 -0.16485 -0.21016 -0.21731 -0.257 -0.10618 -0.2882 -0.1842 -0.1859
235 -0.19378 -0.30566 -0.18299 -0.21799 -0.23278 -0.28504 -0.12915 -0.29992 -0.19779 -0.19318
236 -0.18363 -0.29298 -0.16217 -0.20778 -0.2194 -0.26224 -0.1161 -0.28705 -0.17699 -0.18453
237 -0.18378 -0.29618 -0.17439 -0.20886 -0.22339 -0.26443 -0.11431 -0.2967 -0.18668 -0.18527
238 -0.19437 -0.30438 -0.18415 -0.22125 -0.23761 -0.27654 -0.12923 -0.29992 -0.19091 -0.19862
239 -0.19005 -0.30122 -0.17102 -0.21725 -0.22165 -0.27202 -0.12363 -0.30973 -0.18787 -0.19584
240 -0.18941 -0.30373 -0.17929 -0.21938 -0.22373 -0.25966 -0.11714 -0.29488 -0.18658 -0.17374
241 -0.18896 -0.30071 -0.18007 -0.2193 -0.22481 -0.26423 -0.12052 -0.30079 -0.18617 -0.18397
242 -0.1888 -0.30229 -0.17472 -0.22527 -0.22706 -0.27855 -0.12406 -0.30199 -0.19684 -0.1922
243 -0.19173 -0.31231 -0.18748 -0.22804 -0.24001 -0.27351 -0.13973 -0.31304 -0.19577 -0.19364
244 -0.1982 -0.31195 -0.18011 -0.23716 -0.23914 -0.27157 -0.13498 -0.31069 -0.18986 -0.19164
245 -0.18189 -0.30964 -0.17738 -0.2313 -0.22266 -0.25901 -0.1105 -0.30002 -0.1927 -0.18485
246 -0.19354 -0.31495 -0.18481 -0.22439 -0.22511 -0.27432 -0.13103 -0.29679 -0.19554 -0.18659
247 -0.2 -0.30972 -0.19161 -0.22532 -0.23746 -0.27804 -0.13986 -0.29647 -0.20216 -0.1855
248 -0.19997 -0.3076 -0.19265 -0.23201 -0.2273 -0.26305 -0.13175 -0.3037 -0.19071 -0.18584
249 -0.19771 -0.31109 -0.19555 -0.25372 -0.24491 -0.28031 -0.14576 -0.30815 -0.19583 -0.18888
250 -0.19033 -0.30793 -0.18809 -0.23036 -0.23215 -0.28497 -0.12975 -0.30169 -0.19478 -0.18187
251 -0.18197 -0.30791 -0.18191 -0.23676 -0.2446 -0.27302 -0.13748 -0.30425 -0.18777 -0.18955
252 -0.20141 -0.31675 -0.19623 -0.25777 -0.248 -0.29042 -0.15204 -0.31674 -0.20403 -0.20198
253 -0.19528 -0.30835 -0.17334 -0.23556 -0.22879 -0.27682 -0.13035 -0.3092 -0.19565 -0.18633
254 -0.19315 -0.30038 -0.18319 -0.22693 -0.23337 -0.27311 -0.14219 -0.30932 -0.18635 -0.17911
255 -0.19945 -0.32047 -0.18116 -0.24953 -0.24647 -0.26744 -0.13691 -0.31347 -0.19571 -0.19494
256 -0.18453 -0.29739 -0.17467 -0.22491 -0.22465 -0.26694 -0.12961 -0.30751 -0.18007 -0.18443
257 -0.18893 -0.29322 -0.17442 -0.23213 -0.22417 -0.27097 -0.14484 -0.30907 -0.18408 -0.19435
258 -0.18316 -0.30206 -0.16935 -0.2308 -0.21721 -0.25767 -0.12686 -0.29787 -0.19659 -0.18312
259 -0.18268 -0.31127 -0.17438 -0.2354 -0.23128 -0.26851 -0.13348 -0.30528 -0.18224 -0.18465
260 -0.18291 -0.3097 -0.1797 -0.23867 -0.23759 -0.25845 -0.13388 -0.30312 -0.19454 -0.17971
261 -0.18087 -0.30625 -0.16517 -0.22961 -0.23264 -0.25108 -0.11459 -0.30395 -0.17901 -0.16898
262 -0.17296 -0.30985 -0.16317 -0.23099 -0.23126 -0.26284 -0.12816 -0.30447 -0.18178 -0.16907
263 -0.1783 -0.30299 -0.15736 -0.22812 -0.2289 -0.2489 -0.10947 -0.30589 -0.18026 -0.17476
264 -0.182 -0.30029 -0.17384 -0.22518 -0.2377 -0.25716 -0.12808 -0.30312 -0.1916 -0.17138
265 -0.18155 -0.30206 -0.18008 -0.22438 -0.23641 -0.26552 -0.13376 -0.30017 -0.16781 -0.16346
266 -0.17846 -0.30289 -0.18581 -0.22592 -0.23168 -0.25868 -0.12907 -0.30621 -0.17393 -0.17491
267 -0.17481 -0.30582 -0.16945 -0.22052 -0.23085 -0.25815 -0.12368 -0.29979 -0.16859 -0.17553
268 -0.17335 -0.30127 -0.17868 -0.23169 -0.2287 -0.25613 -0.12288 -0.3044 -0.1725 -0.17216
269 -0.18005 -0.30741 -0.18101 -0.23207 -0.23698 -0.259 -0.12313 -0.30385 -0.18311 -0.18504
270 -0.17607 -0.2944 -0.1943 -0.22679 -0.22802 -0.25559 -0.13298 -0.30717 -0.1721 -0.18234
271 -0.17907 -0.29193 -0.16992 -0.21237 -0.21089 -0.24457 -0.10975 -0.29949 -0.17487 -0.17632
272 -0.18353 -0.30574 -0.18962 -0.2393 -0.23733 -0.26999 -0.12959 -0.3167 -0.19529 -0.19887
273 -0.17708 -0.30681 -0.18557 -0.22946 -0.23963 -0.25038 -0.12591 -0.3151 -0.19225 -0.18501
274 -0.16717 -0.29816 -0.18414 -0.23753 -0.22358 -0.26186 -0.12873 -0.30403 -0.17613 -0.17931
275 -0.15274 -0.29573 -0.18013 -0.22087 -0.22308 -0.25894 -0.13122 -0.29978 -0.18688 -0.17134
276 -0.14411 -0.2892 -0.18029 -0.22344 -0.22088 -0.25319 -0.13167 -0.29849 -0.18452 -0.18092
277 -0.16416 -0.29923 -0.16378 -0.2293 -0.23435 -0.25341 -0.11686 -0.31424 -0.20191 -0.19269
278 -0.17835 -0.30073 -0.18192 -0.2222 -0.2277 -0.24547 -0.13631 -0.3135 -0.19635 -0.19335
279 -0.15313 -0.2916 -0.18814 -0.22428 -0.22355 -0.23415 -0.11413 -0.3052 -0.19544 -0.18388
280 -0.17265 -0.31317 -0.17993 -0.23221 -0.24204 -0.25011 -0.12997 -0.31242 -0.20256 -0.19427
281 -0.15842 -0.29812 -0.16657 -0.2316 -0.23162 -0.25593 -0.12867 -0.3098 -0.19635 -0.18844
282 -0.15838 -0.2925 -0.18178 -0.22458 -0.21795 -0.23951 -0.1048 -0.30417 -0.19628 -0.17679
283 -0.1686 -0.29494 -0.17782 -0.23604 -0.23448 -0.23997 -0.1089 -0.30714 -0.20983 -0.18103
284 -0.16575 -0.30129 -0.18565 -0.22918 -0.24141 -0.25582 -0.12153 -0.30971 -0.19566 -0.19559
285 -0.15995 -0.29512 -0.17531 -0.21769 -0.22978 -0.23975 -0.11137 -0.30701 -0.18814 -0.18298
286 -0.16989 -0.29721 -0.18138 -0.23848 -0.22636 -0.24195 -0.10791 -0.31286 -0.19237 -0.18313
287 -0.17159 -0.30303 -0.18822 -0.21939 -0.23371 -0.25911 -0.10862 -0.30825 -0.19153 -0.17973
288 -0.1723 -0.29938 -0.18715 -0.22944 -0.23439 -0.24742 -0.11873 -0.31494 -0.1988 -0.18386
289 -0.17015 -0.30086 -0.18577 -0.23117 -0.23594 -0.24922 -0.11088 -0.30812 -0.19636 -0.19295
290 -0.17349 -0.3064 -0.18303 -0.23777 -0.23163 -0.24737 -0.11019 -0.3179 -0.20432 -0.18458
291 -0.17121 -0.30611 -0.18648 -0.23538 -0.24284 -0.2456 -0.11627 -0.31015 -0.19127 -0.17493
292 -0.16424 -0.29826 -0.18195 -0.22501 -0.22933 -0.24983 -0.10387 -0.30834 -0.18455 -0.15257
293 -0.15428 -0.28704 -0.16687 -0.21492 -0.21691 -0.22838 -0.10675 -0.2977 -0.18818 -0.16017
294 -0.16403 -0.29983 -0.18758 -0.21655 -0.23385 -0.25407 -0.11082 -0.30664 -0.18677 -0.15035
295 -0.16342 -0.30494 -0.18713 -0.22824 -0.23681 -0.24841 -0.10665 -0.30658 -0.19079 -0.16743
296 -0.17089 -0.30527 -0.19423 -0.23357 -0.23858 -0.24979 -0.12155 -0.3161 -0.19458 -0.16249
297 -0.16035 -0.29519 -0.18503 -0.22736 -0.23421 -0.23585 -0.10879 -0.30901 -0.18377 -0.15453
298 -0.16183 -0.29415 -0.16932 -0.21523 -0.22586 -0.23182 -0.090825 -0.3067 -0.19387 -0.16042
299 -0.15242 -0.29069 -0.16577 -0.21966 -0.22334 -0.23504 -0.089133 -0.30561 -0.18882 -0.1564
300 -0.16194 -0.29426 -0.17789 -0.22811 -0.23861 -0.23299 -0.1003 -0.30709 -0.18821 -0.14801
301 -0.16118 -0.29234 -0.15914 -0.217 -0.22138 -0.23018 -0.089446 -0.30253 -0.18915 -0.14181
302 -0.16389 -0.30526 -0.18772 -0.22371 -0.22438 -0.25597 -0.11746 -0.30737 -0.20299 -0.17113
303 -0.15812 -0.2898 -0.18227 -0.22259 -0.20056 -0.23843 -0.10625 -0.30437 -0.18922 -0.15357
304 -0.15432 -0.278 -0.17282 -0.21727 -0.18912 -0.23098 -0.10109 -0.29862 -0.18198 -0.14806
305 -0.15868 -0.2837 -0.17383 -0.20261 -0.17643 -0.21185 -0.076406 -0.29671 -0.17529 -0.14037
306 -0.15597 -0.28436 -0.16703 -0.21401 -0.16596 -0.23544 -0.10428 -0.29607 -0.19161 -0.14812
307 -0.1529 -0.28887 -0.1778 -0.21233 -0.12826 -0.23085 -0.10855 -0.29255 -0.17746 -0.15205
308 -0.16898 -0.29262 -0.18524 -0.21607 -0.10306 -0.24306 -0.10602 -0.3043 -0.19471 -0.15127
309 -0.16578 -0.28598 -0.17292 -0.21891 -0.081597 -0.22709 -0.10774 -0.29892 -0.19051 -0.086801
310 -0.1742 -0.28647 -0.17873 -0.22499 -0.034835 -0.23121 -0.10786 -0.30477 -0.20283 -0.084747
311 -0.16653 -0.29339 -0.18517 -0.2199 -0.00052235 -0.23112 -0.10734 -0.30382 -0.19129 -0.060557
312 -0.15764 -0.27818 -0.16543 -0.20852 0.058287 -0.22041 -0.093238 -0.29731 -0.18518 -0.060185
313 -0.16044 -0.28489 -0.16992 -0.2023 0.10389 -0.22386 -0.10775 -0.2992 -0.17569 -0.049448
314 -0.15786 -0.27566 -0.16474 -0.18231 0.12522 -0.2126 -0.089697 -0.29877 -0.17667 -0.021862
315 -0.15133 -0.2715 -0.16921 -0.1793 0.19188 -0.20504 -0.091719 -0.28931 -0.15929 0.010675
316 -0.16702 -0.27909 -0.17759 -0.18326 0.27005 -0.21022 -0.096755 -0.29196 -0.1679 0.060975
317 -0.15949 -0.28535 -0.17823 -0.17788 0.3041 -0.20519 -0.10294 -0.30042 -0.17705 0.072165
318 -0.1551 -0.28553 -0.17115 -0.19557 0.33732 -0.21065 -0.10755 -0.29483 -0.16622 0.071486
319 -0.15532 -0.27408 -0.16334 -0.18594 0.39369 -0.19424 -0.10441 -0.28342 -0.15318 0.095083
320 -0.15461 -0.27476 -0.16966 -0.18577 0.4176 -0.19982 -0.086037 -0.28838 -0.16395 0.068615
321 -0.15547 -0.27971 -0.17586 -0.18948 0.42331 -0.20376 -0.096451 -0.29728 -0.15822 0.05179
322 -0.15091 -0.27582 -0.16682 -0.18628 0.4521 -0.18814 -0.090977 -0.28263 -0.16695 0.070405
323 -0.15095 -0.27265 -0.15819 -0.19979 0.49468 -0.19982 -0.092962 -0.28405 -0.15114 0.039892
324 -0.15735 -0.26805 -0.16713 -0.2003 0.47868 -0.19107 -0.10876 -0.29739 -0.1747 0.0086019
325 -0.15073 -0.27774 -0.16658 -0.18513 0.54944 -0.2022 -0.1082 -0.28168 -0.1691 0.012526
326 -0.1481 -0.2625 -0.13872 -0.18138 0.58487 -0.1695 -0.088999 -0.2818 -0.15874 -0.019951
327 -0.15012 -0.27583 -0.16428 -0.18879 0.58149 -0.17885 -0.11133 -0.28907 -0.1681 -0.030567
328 -0.13854 -0.26458 -0.14702 -0.17983 0.62904 -0.14214 -0.094943 -0.28558 -0.15857 -0.045163
329 -0.1445 -0.27117 -0.15804 -0.18621 0.63056 -0.12647 -0.099622 -0.28762 -0.15761 -0.058727
330 -0.1401 -0.26538 -0.15129 -0.18199 0.62217 -0.1271 -0.094025 -0.28942 -0.16502 -0.073574
331 -0.12699 -0.25605 -0.13663 -0.16656 0.70778 -0.084305 -0.082746 -0.26997 -0.14609 -0.066827
332 -0.12844 -0.26583 -0.15276 -0.18655 0.69837 -0.076691 -0.090195 -0.28221 -0.1492 -0.080237
333 -0.14146 -0.26934 -0.15868 -0.17879 0.66162 -0.065076 -0.1155 -0.28776 -0.16954 -0.095633
334 -0.1321 -0.25466 -0.14653 -0.17254 0.7105 -0.052675 -0.10708 -0.28094 -0.15644 -0.075998
335 -0.11776 -0.25046 -0.13082 -0.1699 0.76359 -0.018339 -0.093541 -0.26974 -0.15338 -0.07477
336 -0.13123 -0.26206 -0.15307 -0.17905 0.764 0.043681 -0.094026 -0.28374 -0.17023 -0.085809
337 -0.13166 -0.26825 -0.14755 -0.17785 0.75278 0.12268 -0.10189 -0.2895 -0.17147 -0.10462
338 -0.10255 -0.24116 -0.12599 -0.16281 0.828 0.19167 -0.071984 -0.25519 -0.1471 -0.047653
339 -0.11066 -0.2592 -0.14695 -0.16578 0.84546 0.20086 -0.079472 -0.26822 -0.16079 -0.069649
340 -0.11894 -0.24283 -0.14403 -0.14869 0.85868 0.19223 -0.091499 -0.27531 -0.15172 0.0029637
341 -0.10857 -0.24029 -0.13698 -0.10015 0.86165 0.24663 -0.08571 -0.26063 -0.15733 0.051088
342 -0.11822 -0.24735 -0.15225 -0.084916 0.90802 0.28162 -0.096495 -0.2665 -0.16344 0.039066
343 -0.13014 -0.2566 -0.15149 -0.084986 0.86402 0.29489 -0.10564 -0.27111 -0.16328 0.039262
344 -0.11709 -0.24628 -0.14544 -0.051424 0.8968 0.29874 -0.098173 -0.26004 -0.17221 0.049871
345 -0.10152 -0.23654 -0.13979 -0.02178 0.90054 0.34525 -0.06806 -0.25144 -0.15681 0.078027
346 -0.10757 -0.23921 -0.13932 -0.024017 0.92777 0.37855 -0.083762 -0.17441 -0.16163 0.086776
347 -0.11924 -0.24297 -0.15243 0.0035473 0.91777 0.39927 -0.080492 -0.069427 -0.15914 0.09471
348 -0.11952 -0.22873 -0.15014 0.062795 0.93171 0.42306 -0.093441 0.017336 -0.15531 0.13166
349 -0.11313 -0.22173 -0.14505 0.095177 0.96545 0.46561 -0.078725 0.066662 -0.14527 0.16011
350 -0.11277 -0.2295 -0.14705 0.058347 0.96343 0.46048 -0.083549 0.079138 -0.14404 0.25918
351 -0.11533 -0.21905 -0.13847 0.06648 0.96561 0.49731 -0.081852 0.13319 -0.14123 0.28975
352 -0.11979 -0.17109 -0.13623 0.085483 0.96967 0.49771 -0.087214 0.13079 -0.14268 0.30845
353 -0.1248 -0.13036 -0.13796 0.11713 0.97935 0.49318 -0.09028 0.17773 -0.14545 0.31843
354 -0.10233 -0.011546 -0.1185 0.15876 1.0047 0.57828 -0.04983 0.21509 -0.11669 0.33426
355 -0.10314 0.081583 -0.12204 0.16385 1.0074 0.56562 -0.070525 0.26932 -0.1277 0.30525
356 -0.099319 0.1987 -0.13648 0.17493 0.97012 0.55145 -0.082203 0.23268 -0.14176 0.31347
357 0.13779 0.31404 -0.11945 0.19373 0.98225 0.57515 -0.060406 0.28331 -0.12022 0.34211
358 0.21354 0.34668 -0.13121 0.16655 0.945 0.53654 -0.088702 0.30387 -0.15002 0.30938
359 0.31154 0.41956 -0.1054 0.24297 0.99836 0.5977 -0.049269 0.34607 -0.12369 0.3353
360 0.31991 0.45946 -0.092589 0.275 0.95187 0.59853 -0.058212 0.37422 -0.11579 0.38071
361 0.39216 0.49051 -0.10826 0.29938 0.89871 0.55496 -0.06129 0.40374 -0.13564 0.36502
362 0.41912 0.52211 -0.10879 0.34745 0.87266 0.591 -0.0018693 0.44513 -0.1084 0.37733
363 0.44427 0.50676 -0.10278 0.34884 0.83707 0.5625 0.014913 0.43885 -0.12842 0.35336
364 0.47331 0.54541 -0.063933 0.40197 0.83763 0.59682 0.050116 0.5066 -0.10811 0.39978
365 0.50372 0.51169 -0.079031 0.4106 0.78241 0.57647 0.038131 0.49263 -0.11333 0.3534
366 0.55866 0.58819 -0.054316 0.45279 0.78881 0.65226 0.081771 0.57029 -0.041733 0.39672
367 0.54753 0.62372 -0.069975 0.47148 0.7097 0.64351 0.076417 0.55745 -0.02057 0.37291
368 0.61411 0.67181 -0.040417 0.51679 0.74819 0.72033 0.099533 0.59403 0.017043 0.40062
369 0.64225 0.69482 -0.047583 0.56864 0.70267 0.75302 0.10484 0.63506 0.053442 0.41849
370 0.6424 0.70325 -0.046532 0.58221 0.68839 0.79419 0.14259 0.63862 0.061289 0.40421
371 0.67544 0.7015 -0.059643 0.63138 0.67091 0.79445 0.15845 0.65902 0.069386 0.42902
372 0.67709 0.78419 -0.040444 0.62921 0.6658 0.78398 0.18626 0.68686 0.08789 0.44786
373 0.73046 0.79901 -0.047596 0.66001 0.63397 0.83079 0.17114 0.7057 0.083056 0.43469
374 0.74118 0.82184 -0.046157 0.65215 0.61989 0.82374 0.22068 0.72119 0.087615 0.42367
375 0.71374 0.83616 -0.05978 0.62973 0.57538 0.82659 0.2779 0.73629 0.089131 0.43667
376 0.7514 0.86481 -0.07119 0.66951 0.55421 0.8378 0.3207 0.77954 0.12095 0.44724
377 0.74328 0.88218 -0.076846 0.6941 0.54966 0.82423 0.37235 0.75393 0.12576 0.44307
378 0.76524 0.93779 -0.084348 0.69354 0.52315 0.7998 0.51121 0.77273 0.10639 0.43914
379 0.82237 0.94853 -0.074098 0.73366 0.52659 0.78096 0.52835 0.81148 0.14305 0.46828
380 0.84866 0.98536 -0.061177 0.74272 0.50899 0.7396 0.56955 0.80846 0.14575 0.45664
381 0.87574 1.0061 -0.064601 0.77718 0.50173 0.70353 0.60431 0.83409 0.17589 0.47789
382 0.82591 0.94625 -0.077266 0.73817 0.43853 0.61331 0.60003 0.81511 0.21142 0.42816
383 0.88013 0.98147 -0.065528 0.74261 0.46278 0.63213 0.65719 0.85857 0.22254 0.48775
384 0.87949 0.97517 -0.059098 0.74862 0.44571 0.62879 0.63692 0.83773 0.27381 0.50423
385 0.91559 0.97953 -0.066529 0.72802 0.43451 0.60109 0.65385 0.84264 0.25363 0.51128
386 0.85758 0.98064 -0.04226 0.75894 0.42164 0.60071 0.64513 0.86863 0.21318 0.50659
387 0.86349 0.99237 -0.046738 0.75686 0.41839 0.61613 0.70195 0.86883 0.2097 0.52591
388 0.87317 0.98639 -0.02363 0.80119 0.42869 0.61731 0.7034 0.87759 0.26536 0.52963
389 0.89377 0.9763 0.0065999 0.77208 0.39218 0.60983 0.70926 0.89196 0.32755 0.5728
390 0.89728 0.94237 0.06248 0.7148 0.379 0.56447 0.70876 0.89805 0.32691 0.55286
391 0.91736 0.96968 0.036272 0.78161 0.38905 0.59723 0.72834 0.92938 0.39379 0.5767
392 0.86907 0.94931 0.01964 0.74273 0.37102 0.57641 0.75712 0.90812 0.37395 0.60593
393 0.77785 0.92157 0.044995 0.71937 0.35811 0.56152 0.71996 0.88726 0.30936 0.58815
394 0.75874 0.93764 0.13952 0.72625 0.3772 0.56427 0.75923 0.91159 0.3025 0.62356
395 0.70185 0.92083 0.15766 0.72606 0.36354 0.57213 0.77602 0.87542 0.27304 0.60728
396 0.67892 0.92416 0.18597 0.73568 0.3628 0.54163 0.78259 0.86366 0.30229 0.59022
397 0.66748 0.90962 0.18058 0.72001 0.32536 0.53298 0.78257 0.84616 0.28833 0.58727
398 0.65593 0.90401 0.23637 0.73065 0.35731 0.56118 0.84686 0.81198 0.33372 0.64089
399 0.63784 0.86439 0.20309 0.69418 0.32165 0.5005 0.80544 0.77544 0.3075 0.60587
400 0.64333 0.83349 0.23906 0.69087 0.32264 0.51873 0.81841 0.76708 0.35216 0.6578
401 0.63163 0.79458 0.24051 0.66868 0.33178 0.48882 0.83345 0.74305 0.34413 0.645
402 0.59607 0.75627 0.25934 0.62543 0.30636 0.46389 0.81638 0.71494 0.33608 0.64683
403 0.59875 0.7181 0.26761 0.61721 0.29962 0.45197 0.83272 0.70796 0.35557 0.76103
404 0.57593 0.64564 0.25571 0.58041 0.27771 0.43457 0.84151 0.6854 0.33442 0.79793
405 0.56794 0.63555 0.27122 0.5348 0.28811 0.42795 0.86651 0.65858 0.34835 0.82005
406 0.55116 0.58502 0.29512 0.52057 0.25604 0.40939 0.846 0.63992 0.35314 0.82056
407 0.53437 0.57312 0.32552 0.49126 0.27689 0.42234 0.87657 0.62005 0.36005 0.83315
408 0.52097 0.54639 0.33696 0.46542 0.25431 0.39678 0.83899 0.60054 0.35272 0.81443
409 0.51214 0.53404 0.35711 0.45874 0.25292 0.3963 0.8821 0.5948 0.38466 0.82828
410 0.50017 0.52053 0.41902 0.44423 0.25775 0.38674 0.88979 0.55824 0.42168 0.8504
411 0.49434 0.47825 0.41839 0.42344 0.22359 0.36469 0.87053 0.54105 0.46491 0.83698
412 0.47247 0.48036 0.44944 0.41324 0.22331 0.35747 0.84694 0.53003 0.52499 0.83839
413 0.48848 0.47523 0.4813 0.39736 0.24006 0.37299 0.89104 0.52383 0.56156 0.80432
414 0.48405 0.45099 0.49261 0.39365 0.24488 0.35908 0.88352 0.51228 0.57872 0.79686
415 0.46829 0.44227 0.4868 0.36979 0.21598 0.31814 0.84197 0.49278 0.52099 0.73208
416 0.44201 0.43008 0.52692 0.3587 0.21956 0.3314 0.84964 0.47029 0.51206 0.68686
417 0.44022 0.40629 0.51949 0.34162 0.21679 0.32102 0.8741 0.4531 0.48638 0.64564
418 0.42764 0.40501 0.53678 0.34202 0.21104 0.31875 0.87626 0.45054 0.42752 0.58481
419 0.42128 0.4032 0.5469 0.35289 0.21303 0.31815 0.86085 0.44517 0.39398 0.57271
420 0.39773 0.37451 0.54064 0.3144 0.19518 0.28727 0.88883 0.39837 0.35896 0.5098
421 0.41833 0.35465 0.57173 0.31406 0.20366 0.28909 0.88208 0.39933 0.35924 0.49466
422 0.38502 0.33987 0.52789 0.29693 0.18121 0.26548 0.8358 0.37718 0.34159 0.45196
423 0.3921 0.3528 0.56755 0.30445 0.19004 0.27027 0.85299 0.38289 0.36202 0.45606
424 0.37954 0.32844 0.59692 0.28596 0.19069 0.26512 0.83274 0.36571 0.33922 0.42485
425 0.38415 0.32969 0.59387 0.29287 0.18671 0.24993 0.8555 0.37379 0.354 0.42854
426 0.36236 0.32006 0.60634 0.27801 0.17854 0.26456 0.83452 0.35707 0.35183 0.43497
427 0.35334 0.2991 0.6054 0.26038 0.18283 0.22347 0.79348 0.3473 0.34445 0.41585
428 0.35658 0.29307 0.66992 0.25913 0.16238 0.23738 0.81003 0.33267 0.32367 0.39896
429 0.33573 0.28124 0.71762 0.23242 0.16225 0.21447 0.77251 0.30944 0.322 0.37152
430 0.34572 0.26701 0.71995 0.23296 0.15478 0.20648 0.73123 0.32243 0.33281 0.37604
431 0.34876 0.28596 0.71591 0.26769 0.17209 0.21741 0.72843 0.32317 0.339 0.37319
432 0.34424 0.27771 0.66355 0.23203 0.1693 0.23521 0.72654 0.31559 0.33965 0.351
433 0.31189 0.2469 0.60276 0.19373 0.13324 0.19648 0.66077 0.28834 0.30384 0.32813
434 0.32532 0.25889 0.63255 0.20878 0.13981 0.21381 0.64083 0.28461 0.30384 0.33365
435 0.32749 0.2538 0.63246 0.20005 0.13029 0.20122 0.62211 0.28399 0.32124 0.32784
436 0.31731 0.24966 0.64123 0.20665 0.13081 0.20427 0.59631 0.2888 0.3326 0.33816
437 0.30525 0.2349 0.59346 0.18965 0.10759 0.17971 0.5566 0.26215 0.29931 0.28874
438 0.30643 0.22055 0.60648 0.18428 0.12091 0.1837 0.54934 0.25408 0.29563 0.29304
439 0.30078 0.21323 0.60098 0.183 0.13506 0.19663 0.55405 0.23777 0.29147 0.27701
440 0.28743 0.22305 0.63723 0.17274 0.13432 0.17976 0.53656 0.22888 0.30318 0.25756
441 0.29227 0.20442 0.60811 0.15203 0.11077 0.15616 0.50035 0.23582 0.29988 0.26319
442 0.29008 0.21029 0.61903 0.16754 0.11156 0.15883 0.48227 0.23154 0.30271 0.27755
443 0.27399 0.19404 0.60055 0.15007 0.10743 0.1617 0.47687 0.21533 0.3087 0.2505
444 0.27259 0.1925 0.57241 0.15188 0.11049 0.14856 0.44555 0.21444 0.28615 0.25331
445 0.27698 0.19529 0.56581 0.1468 0.11861 0.16062 0.44412 0.22132 0.30425 0.2485
446 0.27446 0.19285 0.56763 0.15515 0.11806 0.14689 0.44823 0.21998 0.29856 0.25278
447 0.2477 0.16753 0.54862 0.14794 0.098646 0.13609 0.40982 0.19611 0.29351 0.2128
448 0.24023 0.1722 0.51458 0.12493 0.091961 0.13275 0.40616 0.19388 0.2761 0.21447
449 0.2699 0.18528 0.52834 0.14969 0.10459 0.14038 0.41652 0.22132 0.29617 0.2374
450 0.2438 0.17312 0.52432 0.13141 0.10692 0.11668 0.39815 0.19232 0.2799 0.21935
451 0.25235 0.18297 0.49036 0.12935 0.10082 0.12126 0.3775 0.19662 0.28654 0.2245
452 0.23938 0.17522 0.48101 0.12781 0.099976 0.12185 0.36824 0.18677 0.2761 0.21583
453 0.24799 0.1748 0.4621 0.10769 0.093444 0.1199 0.3677 0.19986 0.27522 0.22599
454 0.23674 0.16518 0.4521 0.12532 0.091249 0.13258 0.36622 0.18983 0.26067 0.21031
455 0.22164 0.14715 0.40953 0.107 0.08382 0.11825 0.34226 0.17425 0.27194 0.1958
456 0.21793 0.15011 0.38301 0.088496 0.069639 0.1014 0.33184 0.16128 0.25326 0.18106
457 0.23997 0.15562 0.38554 0.10581 0.10794 0.11976 0.36327 0.1795 0.26763 0.21109
458 0.22576 0.16355 0.35817 0.10269 0.092745 0.12736 0.35072 0.17756 0.25891 0.2166
459 0.23113 0.15146 0.3387 0.11688 0.10267 0.10752 0.34532 0.18559 0.26281 0.20543
460 0.21534 0.13304 0.31643 0.10143 0.082298 0.10327 0.32574 0.16665 0.2615 0.19073
461 0.20337 0.11274 0.31343 0.083362 0.084949 0.10087 0.30492 0.15857 0.23449 0.18158
462 0.19146 0.10822 0.28808 0.077185 0.052514 0.073898 0.29075 0.14348 0.21345 0.16016
463 0.20464 0.12366 0.28507 0.085138 0.090778 0.1071 0.3096 0.16551 0.22731 0.16288
464 0.20549 0.12824 0.2881 0.098055 0.093398 0.11271 0.31289 0.17272 0.23868 0.19803
465 0.1968 0.10773 0.24786 0.074687 0.067449 0.08334 0.27896 0.13915 0.22342 0.14906
466 0.17756 0.094344 0.25464 0.068813 0.052521 0.079582 0.27787 0.14028 0.22051 0.15553
467 0.16932 0.10688 0.25078 0.070726 0.067029 0.089709 0.26898 0.12669 0.20685 0.12487
468 0.17656 0.10964 0.24183 0.067934 0.075281 0.069238 0.26695 0.12829 0.21402 0.13453
469 0.17502 0.089128 0.23374 0.06174 0.052999 0.081825 0.27897 0.12095 0.21104 0.12757
470 0.17164 0.098526 0.23519 0.066708 0.079001 0.077745 0.26698 0.11775 0.2171 0.13434
471 0.16158 0.085667 0.21432 0.06042 0.063184 0.058688 0.2382 0.11177 0.19184 0.14717
472 0.1726 0.10026 0.21713 0.070612 0.066522 0.091443 0.26008 0.12606 0.20825 0.12474
473 0.17605 0.094465 0.22656 0.071745 0.065353 0.076592 0.25444 0.13631 0.22475 0.15066
474 0.14891 0.073688 0.19437 0.060389 0.04701 0.062396 0.2293 0.11384 0.1867 0.13761
475 0.16051 0.084678 0.21548 0.071208 0.06914 0.077429 0.2448 0.12266 0.18835 0.13706
476 0.14639 0.07832 0.19383 0.066125 0.054064 0.084259 0.24477 0.11072 0.1992 0.12931
477 0.13671 0.055915 0.18667 0.037743 0.030433 0.042527 0.20503 0.099449 0.17992 0.11291
478 0.13885 0.068672 0.17776 0.056382 0.054952 0.056665 0.22496 0.10789 0.19338 0.12025
479 0.1338 0.06594 0.19453 0.049383 0.061296 0.057711 0.22418 0.10722 0.17809 0.11724
480 0.10386 0.045772 0.15794 0.019588 0.03103 0.024104 0.19677 0.074444 0.16097 0.095743
481 0.14975 0.067935 0.18628 0.052029 0.05478 0.061088 0.22163 0.10724 0.19086 0.12151
482 0.14146 0.061831 0.16417 0.057822 0.044832 0.05266 0.21033 0.10236 0.17447 0.12401
483 0.12679 0.053305 0.1537 0.046741 0.036584 0.038819 0.18642 0.086852 0.15918 0.10799
484 0.11916 0.037891 0.14102 0.023935 0.025342 0.045527 0.20129 0.093038 0.1533 0.10486
485 0.1266 0.054383 0.16346 0.041158 0.048093 0.040521 0.20366 0.087517 0.17052 0.090435
486 0.11806 0.035748 0.12866 0.038123 0.032432 0.018664 0.17458 0.074898 0.14768 0.0934
487 0.10534 0.031747 0.12236 0.017769 0.031951 0.02043 0.1694 0.051604 0.12957 0.076258
488 0.11225 0.033486 0.12584 0.02881 0.025396 0.025009 0.17201 0.075681 0.14268 0.087329
489 0.10591 0.044863 0.12212 0.031531 0.030458 0.016586 0.16183 0.061509 0.14479 0.069334
490 0.098388 0.040548 0.12046 0.023845 0.032601 0.032181 0.17007 0.064815 0.15098 0.094932
491 0.10453 0.049541 0.11371 0.020764 0.021398 0.031118 0.16571 0.068962 0.15165 0.081644
492 0.11341 0.041209 0.136 0.042045 0.035414 0.032658 0.168 0.083107 0.16105 0.099857
493 0.10059 0.031195 0.1122 0.031175 0.02408 0.013822 0.16026 0.058828 0.15091 0.079551
494 0.079955 0.022197 0.13475 0.0024314 0.016614 0.0028381 0.15366 0.045802 0.11965 0.04788
495 0.085179 0.022776 0.11545 0.0062197 0.014703 0.014813 0.15168 0.051089 0.12117 0.077193
496 0.097553 0.036225 0.15106 0.012958 0.043486 0.016549 0.17475 0.065271 0.143 0.083314
497 0.082065 0.011095 0.12612 0.0062453 0.016313 -0.0052611 0.13343 0.044483 0.10735 0.056997
498 0.096443 0.032633 0.12885 0.015631 0.024307 0.023476 0.15878 0.061623 0.12835 0.080494
499 0.1048 0.040109 0.13677 0.034259 0.044722 0.052861 0.15985 0.072757 0.14988 0.075986
500 0.089825 0.035281 0.12939 0.021461 0.043254 0.06729 0.15798 0.063381 0.12544 0.076628
501 0.061282 0.021858 0.10087 0.011473 0.013588 0.026495 0.12946 0.037817 0.099359 0.041043
502 0.085343 0.029589 0.13058 0.029376 0.020857 0.043925 0.14968 0.080251 0.14095 0.087043
503 0.06861 0.030911 0.103 0.017289 -0.0035557 0.018771 0.12794 0.055479 0.10408 0.071188
504 0.093053 0.033752 0.12843 0.028138 0.013972 0.03968 0.1597 0.061157 0.12188 0.084258
505 0.078078 0.01236 0.087906 0.012757 -0.017616 -0.0014063 0.10719 0.048566 0.099888 0.069836
506 0.075789 0.016569 0.096276 0.026136 0.010584 0.013617 0.11547 0.056739 0.10948 0.08318
507 0.078895 0.01227 0.11712 0.013952 0.0031559 0.01661 0.1261 0.054257 0.098269 0.079895
508 0.048137 -0.013322 0.079786 -0.021439 -0.029352 -0.010381 0.10411 0.026686 0.07481 0.045749
509 0.065607 0.011626 0.094807 0.0033086 -0.0018856 0.0045913 0.12287 0.037722 0.098041 0.054604
510 0.060405 0.0023187 0.09475 -0.0044922 -0.022649 0.0087685 0.12491 0.040216 0.10204 0.048781
511 0.068628 0.01235 0.095404 0.010749 -0.0068719 -0.0092945 0.10177 0.049114 0.099208 0.059714
512 0.07093 0.030064 0.11466 0.020215 -0.0027057 0.022641 0.13008 0.059349 0.10405 0.077748
513 0.054784 0.00080024 0.08217 0.00018748 -0.016402 -0.0031075 0.092437 0.029061 0.10493 0.06045
514 0.049567 -0.0076697 0.087902 -0.018824 -0.029115 -0.010988 0.10306 0.023748 0.075837 0.066113
515 0.047106 -0.011365 0.083684 -0.0075347 -0.0026699 -0.0058002 0.10768 0.031145 0.081584 0.067502
516 0.033074 -0.022107 0.072085 -0.0099456 -0.036238 -0.033286 0.079699 0.014229 0.059192 0.051446
517 0.062022 0.0063289 0.10498 0.0055535 -0.0013793 0.016442 0.10613 0.040074 0.077516 0.071936
518 0.050076 0.00075927 0.078231 -0.0032257 -0.016752 0.0011296 0.098777 0.023681 0.064647 0.049282
519 0.052496 -0.011533 0.065047 -0.0056869 -0.028314 -0.012117 0.084576 0.029035 0.073457 0.067287
520 0.056627 -0.0029169 0.058323 0.0091773 -0.01005 -0.01687 0.10648 0.034681 0.070877 0.05869
521 0.060035 -0.00062579 0.070176 0.0065916 -0.0059436 0.010279 0.10708 0.03598 0.089129 0.080257
522 0.040367 -0.0048074 0.075539 0.01204 -0.027182 -0.0063154 0.10008 0.034024 0.067889 0.063908
523 0.040914 -0.012314 0.068339 -0.010904 -0.011985 -0.01923 0.097687 0.017265 0.064924 0.061103
524 0.023501 -0.029385 0.06115 -0.025371 -0.032513 -0.02379 0.071699 0.00075631 0.056043 0.047481
525 0.03111 -0.012405 0.065287 0.0069647 -0.030975 -0.016179 0.10045 0.02165 0.071338 0.050898
526 0.026365 -0.031019 0.056539 -0.0145 -0.038348 -0.037655 0.086134 0.0041505 0.073428 0.046814
527 0.025457 -0.033259 0.056836 -0.0082265 -0.037841 -0.024808 0.099182 0.0088438 0.068527 0.039379
528 0.033561 -0.019455 0.064302 -0.012364 -0.022492 -0.028796 0.088949 0.007758 0.065238 0.057537
529 0.035377 -0.03341 0.061804 -0.012343 -0.038983 -0.019876 0.081146 0.012095 0.068048 0.042174
530 0.026376 -0.021771 0.05498 -0.015929 -0.0097855 -0.025185 0.074404 0.012284 0.070949 0.062134
531 0.023386 -0.028112 0.038582 -0.026575 -0.038383 -0.048201 0.089771 -0.0019528 0.065121 0.049932
532 0.026548 -0.039776 0.049531 -0.032938 -0.036502 -0.031105 0.071782 -0.0024945 0.075989 0.066901
533 0.013717 -0.041156 0.034611 -0.021365 -0.059496 -0.057812 0.069567 -0.016729 0.062988 0.044518
534 0.033184 -0.019049 0.050644 -0.009351 -0.038238 -0.040962 0.076634 0.0050972 0.08676 0.06032
535 0.010439 -0.038712 0.038538 -0.03313 -0.041698 -0.057504 0.051629 -0.016827 0.063716 0.046417
536 0.025413 -0.02586 0.060597 -0.005831 -0.035838 -0.022072 0.085801 0.012202 0.076411 0.066069
537 0.029213 -0.024338 0.065777 -0.016357 -0.018682 -0.030467 0.078407 0.014903 0.079816 0.064479
538 0.0053566 -0.050323 0.033036 -0.032125 -0.040903 -0.042999 0.065563 -0.01376 0.04942 0.023596
539 0.010993 -0.042145 0.030934 -0.040525 -0.043258 -0.053526 0.05913 -0.011341 0.068645 0.0483
540 0.020046 -0.032552 0.031918 -0.025467 -0.029289 -0.047874 0.076916 0.0024931 0.056525 0.046001
541 0.013524 -0.041637 0.053377 -0.017739 -0.034002 -0.040002 0.077835 -0.0064707 0.055859 0.038036
542 0.014419 -0.03635 0.045782 -0.018047 -0.031002 -0.040315 0.071501 -0.0075137 0.072457 0.040967
543 0.012502 -0.035405 0.045388 -0.026015 -0.034387 -0.039631 0.065498 -0.0052929 0.05201 0.038597
544 0.012693 -0.041236 0.048607 -0.031646 -0.046077 -0.046401 0.054084 -0.0020957 0.053705 0.035696
545 -0.00068412 -0.047349 0.016177 -0.037812 -0.056728 -0.05818 0.042946 -0.014492 0.053971 0.033417
546 0.010109 -0.043835 0.053053 -0.032571 -0.035764 -0.041841 0.068223 0.0012267 0.050444 0.038796
547 0.010522 -0.059064 0.025372 -0.065596 -0.061379 -0.04858 0.061233 -0.0082075 0.044152 0.024549
548 0.0049937 -0.026951 0.033334 -0.026002 -0.028265 -0.050521 0.063488 -0.0065269 0.060713 0.034744
549 0.00066098 -0.032986 0.042156 -0.024223 -0.043703 -0.03592 0.057443 -0.0015493 0.041043 0.034269
550 0.0079374 -0.035759 0.036774 -0.041464 -0.052657 -0.041679 0.053267 -0.011527 0.063113 0.022844
551 0.0043213 -0.030228 0.031031 -0.021615 -0.059077 -0.055476 0.062647 -0.0051168 0.051598 0.038267
552 0.00093498 -0.052351 0.035606 -0.04059 -0.056742 -0.04372 0.061746 -0.011442 0.040261 0.022177
553 0.016981 -0.030659 0.054934 -0.018982 -0.034555 -0.03978 0.073455 -0.001662 0.046479 0.027399
554 -0.0060245 -0.050035 0.022834 -0.057052 -0.041374 -0.065565 0.051537 -0.030202 0.020301 0.01074
555 0.018387 -0.04394 0.039956 -0.037778 -0.058074 -0.049487 0.062902 -0.0090311 0.033869 0.049286
556 0.012073 -0.037195 0.04209 -0.026121 -0.052713 -0.057626 0.056655 -0.012656 0.038671 0.036276
557 0.016318 -0.044159 0.048818 -0.043627 -0.041652 -0.049123 0.055653 -0.016089 0.027523 0.025808
558 -0.0052728 -0.059891 0.024367 -0.05203 -0.068709 -0.080998 0.047453 -0.022975 0.010953 0.023618
559 0.0051191 -0.045011 0.031435 -0.02883 -0.063607 -0.057401 0.06167 -0.028649 0.028437 0.033939
560 0.018657 -0.037334 0.033674 -0.028975 -0.047504 -0.054585 0.059756 -0.0091347 0.050506 0.042057
561 -0.01029 -0.061076 0.0045842 -0.060125 -0.06394 -0.070193 0.035262 -0.029557 0.013726 0.0079897
562 -0.014715 -0.060687 0.017995 -0.04405 -0.063158 -0.064234 0.040204 -0.039253 0.02089 0.01403
563 0.0036136 -0.04856 0.035986 -0.034928 -0.050566 -0.062466 0.047319 -0.010542 0.01399 0.025572
564 -0.0072235 -0.063702 0.034458 -0.037461 -0.059568 -0.066936 0.045405 -0.024459 0.0075575 0.0081448
565 0.0084228 -0.053116 0.030524 -0.040101 -0.043884 -0.051502 0.059106 -0.015227 0.020726 0.028273
566 -0.00033035 -0.045951 0.024101 -0.034329 -0.057817 -0.0656 0.03838 -0.017188 0.0067822 0.0041143
567 -0.0085141 -0.055389 0.016806 -0.055881 -0.075831 -0.09044 0.039348 -0.033812 0.00041295 -7.7799e-05
568 -0.015609 -0.057463 0.013738 -0.049548 -0.063956 -0.084016 0.02267 -0.0342 -0.0012763 0.0038438
569 0.0062938 -0.032601 0.02686 -0.015992 -0.054905 -0.063468 0.041111 -0.018223 0.023953 0.008676
570 -0.013448 -0.05156 0.020497 -0.041557 -0.067008 -0.056901 0.042773 -0.029005 0.0052036 0.013283
571 -0.01421 -0.044202 0.022891 -0.036629 -0.054792 -0.062916 0.043422 -0.023623 0.0020381 0.0076767
572 -0.034731 -0.073452 -0.0014871 -0.069601 -0.075296 -0.10222 0.019747 -0.054963 -0.023571 -0.0113
573 0.0002599 -0.049363 0.023527 -0.045216 -0.051274 -0.060621 0.050786 -0.02233 0.019746 0.02582
574 -0.0037045 -0.039637 0.0336 -0.050638 -0.045603 -0.052749 0.048126 -0.017493 0.015235 0.023647
575 -0.018527 -0.058013 0.0092272 -0.048535 -0.066211 -0.077827 0.032892 -0.025094 -0.0053643 0.014084
576 -0.014906 -0.048834 0.022958 -0.050645 -0.057508 -0.061155 0.040526 -0.028389 0.0011314 0.009689
577 -0.013861 -0.056455 0.012484 -0.047079 -0.075477 -0.084029 0.027267 -0.034104 0.00048439 0.0066966
578 -0.018813 -0.050805 0.032636 -0.041857 -0.048039 -0.07143 0.030108 -0.032312 -0.010371 -0.012838
579 -0.0066752 -0.045668 0.012619 -0.028991 -0.064416 -0.066352 0.026601 -0.034262 -0.011621 0.0041749
580 -0.032362 -0.058805 -0.005491 -0.061214 -0.079439 -0.090798 0.0068216 -0.039455 -0.014585 -0.012258
581 -0.038622 -0.058802 0.0078959 -0.066284 -0.079083 -0.10162 0.0056353 -0.048364 -0.022328 -0.0062278
582 -0.019458 -0.04906 0.021788 -0.054431 -0.060792 -0.064392 0.03604 -0.027755 -3.0666e-05 0.01691
583 -0.028618 -0.049084 0.030582 -0.03215 -0.047768 -0.064136 0.045853 -0.021575 -0.0038721 -0.0064563
584 -0.027969 -0.055827 0.0043247 -0.054966 -0.079676 -0.082594 0.017026 -0.044254 -0.012764 -0.004514
585 -0.022298 -0.050991 0.011798 -0.042192 -0.047888 -0.057416 0.025348 -0.035016 0.0076708 0.0095069
586 -0.023632 -0.048187 0.0058672 -0.038875 -0.06304 -0.085748 0.014695 -0.031533 -0.0094556 0.015223
587 -0.036184 -0.06924 -0.0020125 -0.053845 -0.077971 -0.086425 0.0065497 -0.043043 -0.011299 -0.014335
588 -0.032326 -0.053278 0.0079112 -0.051352 -0.065075 -0.074723 0.014157 -0.050071 -0.013898 -0.0103
589 -0.015417 -0.047875 0.037026 -0.031254 -0.046305 -0.056892 0.046007 -0.027631 0.0060678 0.014393
590 -0.029534 -0.054413 -0.0047317 -0.047633 -0.058356 -0.073021 0.0089224 -0.052788 -0.011119 -0.0057216
591 -0.025519 -0.064382 0.0027349 -0.061612 -0.072151 -0.08254 0.01046 -0.03878 -0.015522 -0.0061606
592 -0.039383 -0.056227 0.0087042 -0.067815 -0.067857 -0.095044 -0.0018401 -0.047135 -0.015278 -0.012727
593 -0.03008 -0.057439 0.0027558 -0.060934 -0.065301 -0.088854 0.014839 -0.042781 -0.013302 -0.016937
594 -0.04137 -0.066231 -0.013452 -0.071283 -0.075114 -0.10319 0.0123 -0.051932 -0.017067 -0.022137
595 -0.034983 -0.057425 0.022121 -0.044366 -0.05114 -0.071555 0.035785 -0.034959 -0.0023228 0.0074697
596 -0.053783 -0.075653 -0.022946 -0.067432 -0.080937 -0.092239 -0.001223 -0.060496 -0.034889 -0.037202
597 -0.031109 -0.059409 -0.0081127 -0.040235 -0.069901 -0.095329 0.01096 -0.044587 -0.019113 -0.024331
598 -0.025671 -0.056854 -0.0022875 -0.050678 -0.062491 -0.075073 0.018206 -0.045846 -0.015154 -0.014675
599 -0.031659 -0.06218 -0.00018453 -0.056496 -0.05372 -0.069427 0.026221 -0.046307 -0.014812 -0.009466
600 -0.049112 -0.081691 -0.016751 -0.068375 -0.076272 -0.094663 -0.0039223 -0.07009 -0.043793 -0.040959
601 -0.03747 -0.068281 -0.0027435 -0.054657 -0.075086 -0.073968 0.032189 -0.054396 -0.018988 -0.026406
602 -0.050722 -0.084423 -0.021866 -0.061789 -0.078307 -0.083007 0.011658 -0.058107 -0.02413 -0.037767
603 -0.036644 -0.072757 -0.0072277 -0.038996 -0.058309 -0.07975 0.015218 -0.047623 -0.0067254 -0.023264
604 -0.04344 -0.079276 -0.023236 -0.061294 -0.070496 -0.090326 0.024167 -0.052337 -0.010167 -0.036103
605 -0.045899 -0.068165 -0.00677 -0.045314 -0.057219 -0.075917 0.019061 -0.053565 -0.0049454 -0.03415
606 -0.036938 -0.070891 -0.01413 -0.062509 -0.063904 -0.064393 0.01768 -0.045287 -0.016411 -0.018034
607 -0.034946 -0.062612 -0.013094 -0.047808 -0.052868 -0.070674 0.033464 -0.047262 0.00071184 -0.014457
608 -0.034311 -0.072813 -0.024363 -0.062235 -0.084119 -0.079034 0.0157 -0.054775 -0.030429 -0.020291
609 -0.045971 -0.065895 -0.027796 -0.062085 -0.087397 -0.073814 0.024062 -0.051641 -0.016069 -0.024719
610 -0.046502 -0.071121 -0.017135 -0.060679 -0.083561 -0.084326 0.01576 -0.048823 0.0018486 -0.0014721
611 -0.052179 -0.063333 -0.027539 -0.071485 -0.07567 -0.10565 0.018238 -0.054521 -0.0022823 -0.022153
612 -0.055158 -0.078526 -0.023074 -0.060745 -0.079185 -0.08925 0.022667 -0.053159 -0.010795 -0.014306
613 -0.044717 -0.070277 -0.032708 -0.078807 -0.08283 -0.084198 0.0062877 -0.059258 -0.00015978 -0.019083
614 -0.045971 -0.067419 -0.02502 -0.067209 -0.086907 -0.085796 0.023415 -0.057678 -0.0071943 -0.016447
615 -0.040775 -0.068138 -0.010996 -0.059896 -0.080065 -0.069195 0.016989 -0.059899 -0.005936 -0.016606
616 -0.047162 -0.078636 -0.018424 -0.063432 -0.069322 -0.082579 0.016558 -0.064645 -0.0062257 -0.018705
617 -0.059317 -0.080875 -0.0326 -0.07787 -0.084424 -0.0949 -0.00064097 -0.071269 -0.036269 -0.037736
618 -0.050749 -0.081146 -0.044879 -0.089494 -0.081365 -0.10289 -0.0070061 -0.075782 -0.027021 -0.034731
619 -0.047326 -0.066598 -0.022853 -0.062396 -0.070955 -0.082706 0.014601 -0.069217 -0.022817 -0.032045
620 -0.050739 -0.081666 -0.014068 -0.067186 -0.086347 -0.076599 0.013092 -0.070468 -0.019849 -0.023385
621 -0.054246 -0.070332 -0.024503 -0.069646 -0.081518 -0.082859 0.013199 -0.072014 -0.018477 -0.032217
622 -0.046113 -0.06572 -0.020801 -0.05514 -0.046002 -0.083445 0.01543 -0.057121 0.010505 -0.017298
623 -0.06279 -0.079039 -0.047132 -0.092482 -0.088042 -0.10219 0.0030577 -0.074362 -0.017238 -0.033344
624 -0.056871 -0.072167 -0.03674 -0.067416 -0.087924 -0.09327 -0.0050837 -0.067327 -0.0095552 -0.015964
625 -0.055917 -0.08345 -0.042244 -0.087953 -0.069158 -0.08586 -0.0059258 -0.077551 -0.012276 -0.021522
626 -0.06228 -0.071798 -0.040364 -0.077601 -0.085999 -0.083526 0.0065962 -0.074851 -0.026997 -0.036445
627 -0.065842 -0.07817 -0.045069 -0.097723 -0.10056 -0.096882 -0.005281 -0.090099 -0.033697 -0.0497
628 -0.069611 -0.071053 -0.037149 -0.083236 -0.091965 -0.084789 0.01174 -0.089944 -0.024135 -0.050525
629 -0.054485 -0.070331 -0.031029 -0.074557 -0.058599 -0.072446 0.0085316 -0.072817 -0.025969 -0.016547
630 -0.062686 -0.079423 -0.042897 -0.088865 -0.076239 -0.073589 0.0012225 -0.075645 -0.028105 -0.038653
631 -0.060426 -0.066353 -0.033002 -0.085655 -0.089689 -0.072126 0.010528 -0.076104 -0.023739 -0.019506
632 -0.061755 -0.079601 -0.049606 -0.091399 -0.076201 -0.076642 0.0030695 -0.077507 -0.026045 -0.02729
633 -0.067667 -0.077742 -0.042587 -0.07641 -0.090438 -0.085166 -0.0072948 -0.084568 -0.023397 -0.035899
634 -0.049484 -0.066175 -0.028803 -0.060353 -0.087355 -0.07957 0.0071557 -0.06843 -0.0021724 -0.021441
635 -0.05385 -0.071461 -0.03172 -0.066872 -0.081914 -0.079918 0.018714 -0.074357 -0.01464 -0.050742
636 -0.062587 -0.092789 -0.048752 -0.08073 -0.10214 -0.10376 -0.0015179 -0.085231 -0.020621 -0.033003
637 -0.074167 -0.087639 -0.040888 -0.09421 -0.076135 -0.091996 -0.0061765 -0.089263 -0.030852 -0.039991
638 -0.047854 -0.07863 -0.038325 -0.066278 -0.072379 -0.070357 0.012672 -0.069884 -0.017643 -0.020938
639 -0.062201 -0.085708 -0.050343 -0.062854 -0.078279 -0.089629 -0.0033321 -0.076768 -0.012836 -0.03197
640 -0.064896 -0.082027 -0.035525 -0.08324 -0.086843 -0.08663 -0.0062174 -0.085099 -0.013197 -0.031338
641 -0.089986 -0.092995 -0.067755 -0.088898 -0.085986 -0.10544 -0.0017452 -0.10236 -0.049279 -0.074875
642 -0.069506 -0.091274 -0.051321 -0.083021 -0.095555 -0.093069 0.0016968 -0.082166 -0.025934 -0.037483
643 -0.075042 -0.089758 -0.070844 -0.081886 -0.11124 -0.094917 -0.0058618 -0.091463 -0.039927 -0.046032
644 -0.058868 -0.086492 -0.046945 -0.077037 -0.10023 -0.10864 -0.0064048 -0.085661 -0.027617 -0.044245
645 -0.066827 -0.082368 -0.032593 -0.078998 -0.10091 -0.090617 0.027956 -0.076224 -0.020608 -0.027808
646 -0.075651 -0.093753 -0.035774 -0.092943 -0.10525 -0.085269 -0.0057732 -0.092888 -0.035169 -0.049801
647 -0.074216 -0.098371 -0.051508 -0.07858 -0.097055 -0.098281 -0.004614 -0.073673 -0.022425 -0.043799
648 -0.0858 -0.099431 -0.069047 -0.098617 -0.10815 -0.10844 -0.0093305 -0.088634 -0.034481 -0.051943
649 -0.063014 -0.089395 -0.057428 -0.089576 -0.11464 -0.1068 0.011989 -0.083404 -0.023853 -0.045952
650 -0.05999 -0.084618 -0.043555 -0.097694 -0.098401 -0.10219 0.004352 -0.077599 -0.020594 -0.038704
651 -0.070243 -0.086163 -0.065145 -0.093878 -0.11097 -0.10944 9.8901e-05 -0.094457 -0.026374 -0.044283
652 -0.069045 -0.092763 -0.064036 -0.09026 -0.10768 -0.11998 -0.0060825 -0.09011 -0.036266 -0.04898
653 -0.069614 -0.10138 -0.063257 -0.090107 -0.12929 -0.113 -0.0035361 -0.097814 -0.051372 -0.057752
654 -0.062653 -0.095762 -0.0699 -0.084797 -0.10454 -0.098624 -0.015047 -0.092841 -0.042341 -0.056085
655 -0.062646 -0.091469 -0.046284 -0.083137 -0.10178 -0.097696 0.0086724 -0.087817 -0.042099 -0.053827
656 -0.043942 -0.084702 -0.040969 -0.063552 -0.092836 -0.091927 0.022185 -0.078802 -0.023879 -0.02763
657 -0.058226 -0.095303 -0.056864 -0.085617 -0.10114 -0.10432 -0.011671 -0.096818 -0.038895 -0.045456
658 -0.064266 -0.10286 -0.064517 -0.078947 -0.1083 -0.10197 -0.0083083 -0.096735 -0.066426 -0.049268
659 -0.067414 -0.1048 -0.059664 -0.088926 -0.10611 -0.10178 -0.0060041 -0.10383 -0.059862 -0.071377
660 -0.072618 -0.086801 -0.063033 -0.069204 -0.10014 -0.10774 0.00012814 -0.09863 -0.061931 -0.046725
661 -0.071057 -0.11777 -0.087026 -0.083251 -0.11287 -0.12394 -0.014615 -0.10337 -0.068844 -0.077018
662 -0.061826 -0.096499 -0.067692 -0.085877 -0.10669 -0.10818 -0.015034 -0.099971 -0.054118 -0.05393
663 -0.057934 -0.10149 -0.066066 -0.10279 -0.092924 -0.10048 -0.009903 -0.098872 -0.056277 -0.040979
664 -0.057812 -0.1013 -0.051832 -0.091437 -0.10499 -0.10091 -0.010926 -0.09674 -0.065261 -0.038216
665 -0.04817 -0.095535 -0.060901 -0.072339 -0.095196 -0.088964 0.006011 -0.088293 -0.050673 -0.034929
666 -0.05415 -0.096404 -0.051178 -0.075851 -0.094149 -0.088339 0.0024059 -0.094459 -0.045279 -0.046085
667 -0.055275 -0.10136 -0.054324 -0.071738 -0.11157 -0.10537 -0.003119 -0.10124 -0.055616 -0.052846
668 -0.0547 -0.12096 -0.069098 -0.085551 -0.11161 -0.10719 0.0010187 -0.099219 -0.065725 -0.047769
669 -0.086535 -0.11441 -0.078624 -0.096712 -0.13302 -0.11889 -0.022615 -0.10874 -0.067062 -0.060224
670 -0.064944 -0.095231 -0.055259 -0.079333 -0.10133 -0.095154 -0.0024216 -0.092761 -0.045446 -0.033637
671 -0.063651 -0.096146 -0.038643 -0.084333 -0.10128 -0.090189 0.0067216 -0.10015 -0.046242 -0.039351
672 -0.080917 -0.096966 -0.059674 -0.090487 -0.10311 -0.1052 -0.0070316 -0.11902 -0.079451 -0.048221
673 -0.069625 -0.098614 -0.056287 -0.073912 -0.12239 -0.096829 -0.00369 -0.10353 -0.062183 -0.049004
674 -0.081852 -0.10944 -0.082764 -0.094054 -0.12656 -0.11285 -0.014444 -0.10389 -0.061561 -0.054431
675 -0.085459 -0.10003 -0.058925 -0.064023 -0.1141 -0.10272 0.005957 -0.10513 -0.073241 -0.030009
676 -0.060189 -0.09188 -0.072483 -0.076988 -0.09936 -0.082327 0.023822 -0.10309 -0.042419 -0.043559
677 -0.064853 -0.10249 -0.061354 -0.076274 -0.11639 -0.11111 -0.0085105 -0.10753 -0.060528 -0.057128
678 -0.082669 -0.1193 -0.089801 -0.07916 -0.13213 -0.11522 0.0043117 -0.12454 -0.082396 -0.062908
679 -0.072892 -0.11052 -0.06677 -0.073246 -0.116 -0.096196 0.007373 -0.10601 -0.083841 -0.052805
680 -0.064601 -0.10539 -0.062527 -0.066973 -0.11024 -0.10291 0.010387 -0.091052 -0.066238 -0.036091
681 -0.072631 -0.096567 -0.066193 -0.080215 -0.10992 -0.087164 0.014936 -0.09583 -0.066472 -0.042905
682 -0.065908 -0.089698 -0.060444 -0.062748 -0.10279 -0.10272 0.016453 -0.093374 -0.061964 -0.039041
683 -0.07309 -0.093219 -0.054924 -0.071498 -0.096187 -0.10137 0.026746 -0.088993 -0.047981 -0.03935
684 -0.066595 -0.09778 -0.053257 -0.071367 -0.081833 -0.095552 0.013426 -0.10115 -0.044322 -0.038785
685 -0.079692 -0.10629 -0.063717 -0.087572 -0.12861 -0.11319 -0.0021217 -0.11361 -0.063615 -0.064018
686 -0.071551 -0.10381 -0.067929 -0.085633 -0.12849 -0.11327 0.00017845 -0.10612 -0.065598 -0.051971
687 -0.068349 -0.094241 -0.056061 -0.065317 -0.10305 -0.092007 0.014072 -0.10507 -0.056308 -0.040208
688 -0.070819 -0.10619 -0.052521 -0.079648 -0.10746 -0.097894 0.0038844 -0.11084 -0.05705 -0.045324
689 -0.073812 -0.10061 -0.050581 -0.069869 -0.10127 -0.090181 -0.0063756 -0.10993 -0.062047 -0.046694
690 -0.083036 -0.10736 -0.070872 -0.066925 -0.12874 -0.11137 -0.0066357 -0.11791 -0.06689 -0.030742
691 -0.068852 -0.087939 -0.04071 -0.070723 -0.10828 -0.078746 0.020263 -0.10481 -0.056457 -0.028605
692 -0.080296 -0.11728 -0.066492 -0.09033 -0.12008 -0.10196 -0.0039211 -0.11188 -0.063354 -0.04058
693 -0.078484 -0.10595 -0.075216 -0.073075 -0.1014 -0.10263 -0.002304 -0.10985 -0.066765 -0.034768
694 -0.077245 -0.10948 -0.066312 -0.091316 -0.10857 -0.094306 -0.0052507 -0.1097 -0.048316 -0.034083
695 -0.070204 -0.096577 -0.033549 -0.060839 -0.10898 -0.089084 0.020569 -0.10615 -0.051926 -0.032586
696 -0.08217 -0.093058 -0.049082 -0.081356 -0.11095 -0.09532 0.0055048 -0.10431 -0.064647 -0.021782
697 -0.056279 -0.084775 -0.033673 -0.070056 -0.097284 -0.098972 0.0033148 -0.094632 -0.041115 -0.013427
698 -0.055891 -0.10015 -0.057685 -0.082131 -0.11837 -0.10558 -0.0013327 -0.10976 -0.039304 -0.036324
699 -0.071463 -0.10294 -0.056641 -0.080819 -0.12164 -0.10226 0.0067558 -0.10902 -0.060033 -0.048586
700 -0.075627 -0.096506 -0.045974 -0.079394 -0.11482 -0.102 0.005582 -0.11437 -0.046775 -0.030286
701 -0.06855 -0.088275 -0.03289 -0.066046 -0.11311 -0.08901 0.00128 -0.11352 -0.060383 -0.021038
702 -0.07156 -0.095413 -0.032265 -0.069624 -0.12575 -0.11971 0.0031034 -0.10588 -0.051157 -0.040855
703 -0.06445 -0.076739 -0.0012365 -0.06373 -0.091122 -0.099207 0.012887 -0.10445 -0.053805 -0.02114
704 -0.058272 -0.10176 -0.0085902 -0.062113 -0.10589 -0.084917 0.01837 -0.099374 -0.047458 -0.040711
705 -0.06797 -0.099414 -0.020443 -0.077471 -0.101 -0.10135 0.0012621 -0.10869 -0.060606 -0.030292
706 -0.066592 -0.091445 -0.013405 -0.074368 -0.10849 -0.088726 0.011478 -0.10854 -0.058015 -0.033822
707 -0.056855 -0.08313 -0.030792 -0.070306 -0.10547 -0.0794 0.01368 -0.096532 -0.053137 -0.025063
708 -0.071168 -0.10054 -0.037378 -0.086366 -0.11112 -0.11781 -0.016045 -0.11103 -0.071432 -0.050276
709 -0.080324 -0.10448 -0.0096077 -0.094455 -0.10552 -0.10142 0.00016999 -0.12074 -0.07607 -0.061507
710 -0.066024 -0.096233 -0.027145 -0.086 -0.097833 -0.085407 0.0075915 -0.10552 -0.053843 -0.032797
711 -0.067056 -0.10125 -0.0085438 -0.076337 -0.12423 -0.10552 -0.0035393 -0.11522 -0.061123 -0.050741
712 -0.072476 -0.1002 -0.032264 -0.079898 -0.11656 -0.10895 -0.0017298 -0.11466 -0.067672 -0.053802
713 -0.052102 -0.08802 -0.031362 -0.076491 -0.099754 -0.10325 -0.0097264 -0.11293 -0.051538 -0.037359
714 -0.075278 -0.079794 -0.034695 -0.059873 -0.10138 -0.093338 0.010195 -0.10334 -0.056918 -0.036255
715 -0.075084 -0.095594 -0.046352 -0.076774 -0.11617 -0.11252 -0.016058 -0.11821 -0.062985 -0.060552
716 -0.069379 -0.10639 -0.05815 -0.082628 -0.12901 -0.12195 -0.011078 -0.1152 -0.049267 -0.049142
717 -0.077576 -0.11008 -0.068769 -0.098349 -0.12425 -0.1261 -0.0027655 -0.11894 -0.069235 -0.038561
718 -0.075241 -0.10209 -0.055602 -0.080558 -0.13772 -0.12135 -0.0062943 -0.1139 -0.055579 -0.060769
719 -0.059156 -0.097502 -0.062322 -0.074758 -0.12082 -0.10168 -0.0017538 -0.11232 -0.041405 -0.06037
720 -0.080372 -0.11231 -0.084571 -0.089024 -0.14396 -0.13415 -0.032954 -0.12697 -0.063186 -0.072751
721 -0.056719 -0.093542 -0.060634 -0.068882 -0.10512 -0.097591 0.003392 -0.10663 -0.02689 -0.049422
722 -0.056635 -0.082836 -0.040058 -0.078958 -0.11 -0.093289 0.0098645 -0.10248 -0.031593 -0.043971
723 -0.06676 -0.095966 -0.066618 -0.093489 -0.13135 -0.10758 -0.0065391 -0.12188 -0.037257 -0.047103
724 -0.071702 -0.091415 -0.062692 -0.070591 -0.12444 -0.11295 -0.0071798 -0.11715 -0.060265 -0.05546
725 -0.078864 -0.097007 -0.068759 -0.081205 -0.14155 -0.1155 -0.015808 -0.10764 -0.059416 -0.064946
726 -0.071753 -0.097558 -0.067838 -0.078248 -0.11917 -0.1101 -0.0091339 -0.11704 -0.053986 -0.062689
727 -0.074904 -0.10039 -0.069489 -0.093992 -0.13464 -0.10979 -0.024639 -0.11582 -0.047217 -0.052004
728 -0.08076 -0.09363 -0.065462 -0.093324 -0.12354 -0.10406 -0.016514 -0.11178 -0.043979 -0.055408
729 -0.074676 -0.095693 -0.071764 -0.094342 -0.12944 -0.1101 -0.0095516 -0.11294 -0.045615 -0.058913
730 -0.077132 -0.090805 -0.059488 -0.081874 -0.13229 -0.11378 0.0086987 -0.10551 -0.046268 -0.058669
731 -0.09344 -0.10782 -0.077282 -0.10862 -0.15674 -0.11849 -0.014633 -0.12432 -0.047469 -0.062946
732 -0.057729 -0.088813 -0.057084 -0.081347 -0.12307 -0.10797 -0.016561 -0.094348 -0.03993 -0.028117
733 -0.059835 -0.096392 -0.057424 -0.078572 -0.1185 -0.089776 0.019683 -0.091177 -0.029015 -0.043735
734 -0.090018 -0.10247 -0.084118 -0.093825 -0.156 -0.12767 -0.011223 -0.12561 -0.076428 -0.052455
735 -0.070897 -0.1082 -0.090595 -0.096969 -0.13534 -0.11142 0.0015133 -0.12162 -0.053117 -0.05638
736 -0.071344 -0.099486 -0.081666 -0.07633 -0.14624 -0.10358 -0.025078 -0.11003 -0.048182 -0.057424
737 -0.068898 -0.096154 -0.056353 -0.087847 -0.12821 -0.092549 -0.0035387 -0.10545 -0.050447 -0.047903
738 -0.074963 -0.10106 -0.068053 -0.10102 -0.11988 -0.088595 -0.0079212 -0.1078 -0.064047 -0.050936
739 -0.063907 -0.096035 -0.067933 -0.085637 -0.107 -0.10292 -0.011903 -0.099173 -0.038854 -0.031954
740 -0.079988 -0.10285 -0.069366 -0.10391 -0.13337 -0.11207 -0.031827 -0.12505 -0.073214 -0.060259
741 -0.060766 -0.096494 -0.077203 -0.092265 -0.12216 -0.099089 -0.014192 -0.10288 -0.055736 -0.042657
742 -0.070348 -0.10806 -0.0708 -0.095279 -0.13633 -0.12642 -0.025519 -0.10831 -0.053148 -0.037532
743 -0.082584 -0.11373 -0.082074 -0.095723 -0.1302 -0.11095 -0.010571 -0.11378 -0.059625 -0.062304
744 -0.071728 -0.10224 -0.07359 -0.10423 -0.10959 -0.081467 -0.010454 -0.1143 -0.066827 -0.02853
745 -0.059967 -0.089584 -0.067943 -0.098365 -0.11081 -0.1086 0.010441 -0.10883 -0.045188 -0.031423
746 -0.060436 -0.08916 -0.059611 -0.0776 -0.10046 -0.094756 -0.0038526 -0.10556 -0.035698 -0.037801
747 -0.078936 -0.11882 -0.074615 -0.10725 -0.13824 -0.12546 -0.031613 -0.12566 -0.079046 -0.059765
748 -0.075961 -0.10997 -0.087651 -0.10934 -0.13836 -0.11529 -0.033231 -0.11793 -0.066028 -0.041671
749 -0.073543 -0.094908 -0.066134 -0.091572 -0.12539 -0.10519 -0.010696 -0.11442 -0.054918 -0.026261
750 -0.075222 -0.096346 -0.052762 -0.09627 -0.11166 -0.095087 -0.012572 -0.10269 -0.045646 -0.030538
751 -0.07774 -0.096274 -0.074492 -0.087407 -0.12221 -0.079102 -0.020119 -0.10202 -0.042638 -0.043489
752 -0.075151 -0.10101 -0.065289 -0.092052 -0.13768 -0.10339 -0.010001 -0.093799 -0.055851 -0.038996
753 -0.083248 -0.092976 -0.076879 -0.092146 -0.13052 -0.096841 -0.0098708 -0.10463 -0.046919 -0.044356
754 -0.07824 -0.11058 -0.078939 -0.091015 -0.12707 -0.10039 -0.024395 -0.10585 -0.066656 -0.05301
755 -0.075905 -0.08784 -0.057683 -0.097497 -0.11621 -0.097183 -0.0020968 -0.098378 -0.042886 -0.038596
756 -0.079749 -0.10478 -0.07463 -0.10287 -0.13835 -0.11584 -0.022147 -0.10818 -0.051679 -0.031137
757 -0.10022 -0.12388 -0.07932 -0.11483 -0.15084 -0.12025 -0.037359 -0.11762 -0.071213 -0.059214
758 -0.07548 -0.083241 -0.057036 -0.085101 -0.13176 -0.089712 -0.0087283 -0.10493 -0.06095 -0.034704
759 -0.07533 -0.091676 -0.062778 -0.073267 -0.11363 -0.11723 -0.010114 -0.099328 -0.045321 -0.033587
760 -0.076964 -0.084383 -0.06504 -0.080338 -0.11621 -0.099795 0.0034974 -0.093826 -0.039557 -0.029559
761 -0.083517 -0.10282 -0.077406 -0.10965 -0.1372 -0.1051 -0.0074764 -0.11168 -0.066692 -0.030491
762 -0.091893 -0.095523 -0.069074 -0.095299 -0.1334 -0.11671 -0.015025 -0.11419 -0.054493 -0.044779
763 -0.072756 -0.079389 -0.071079 -0.075983 -0.10688 -0.08568 -0.0060249 -0.093518 -0.028331 -0.00497
764 -0.074569 -0.09042 -0.058623 -0.096528 -0.12597 -0.10829 0.0025845 -0.1006 -0.048757 -0.029009
765 -0.075286 -0.10834 -0.059192 -0.08871 -0.13325 -0.10184 -0.0013635 -0.10312 -0.050755 -0.032046
766 -0.084567 -0.1004 -0.078376 -0.087102 -0.13378 -0.11692 -0.015154 -0.10157 -0.075565 -0.044059
767 -0.084639 -0.096852 -0.060949 -0.089327 -0.12185 -0.11703 -0.012414 -0.10379 -0.051242 -0.03989
768 -0.085188 -0.10545 -0.070873 -0.10235 -0.13549 -0.11863 -0.022368 -0.10212 -0.068458 -0.017083
769 -0.083788 -0.092326 -0.06457 -0.09691 -0.1279 -0.11609 -0.019555 -0.10409 -0.054425 -0.027682
770 -0.071191 -0.086876 -0.049936 -0.077815 -0.084211 -0.097252 0.0046562 -0.088186 -0.052918 -0.018532
771 -0.085461 -0.10539 -0.077346 -0.096965 -0.13145 -0.10914 -0.0093976 -0.10972 -0.060694 -0.047643
772 -0.090568 -0.11184 -0.087486 -0.10052 -0.13342 -0.11852 -0.015145 -0.11801 -0.0732 -0.039864
773 -0.074514 -0.10191 -0.076955 -0.083265 -0.12496 -0.095969 -0.013291 -0.0946 -0.043664 -0.02782
774 -0.089426 -0.099464 -0.075692 -0.091186 -0.1305 -0.11749 -0.014764 -0.1088 -0.060619 -0.02765
775 -0.091247 -0.087182 -0.067392 -0.092899 -0.12246 -0.10903 -0.018935 -0.10452 -0.071098 -0.040391
776 -0.073999 -0.089798 -0.06881 -0.10082 -0.11688 -0.11119 -0.010767 -0.10636 -0.05587 -0.044947
777 -0.083272 -0.093651 -0.087093 -0.091496 -0.12808 -0.12834 -0.017859 -0.10439 -0.058153 -0.044334
778 -0.080524 -0.0024936 -0.061656 -0.095877 -0.1215 -0.10248 -0.0064486 -0.099199 -0.063259 -0.035016
779 -0.065619 0.055908 -0.06835 -0.06666 -0.1218 -0.10776 -0.022471 -0.095923 -0.022931 -0.040488
780 -0.075122 0.077031 -0.06705 -0.092569 -0.1163 -0.1151 -0.0054748 -0.098523 -0.03514 -0.034294
781 -0.07228 0.11194 -0.072504 -0.089582 -0.12752 -0.10666 -0.025657 -0.10212 -0.041391 -0.035487
782 -0.067779 0.10649 -0.0677 -0.079775 -0.13577 -0.098947 -0.0075599 -0.10237 -0.012906 -0.035738
783 -0.074045 0.028055 -0.065137 -0.090796 -0.12216 -0.11302 -0.010084 -0.10224 -0.021396 -0.031427
784 -0.079273 -0.0071848 -0.072942 -0.096468 -0.12978 -0.11263 -0.010137 -0.097991 -0.011765 -0.041685
785 -0.071378 -0.020898 -0.094859 -0.091884 -0.14786 -0.12536 -0.023557 -0.1028 -0.026949 -0.055962
786 -0.05229 -0.017473 -0.068431 -0.086668 -0.12578 -0.094115 6.9277e-05 -0.090061 0.01683 -0.024575
787 -0.062133 -0.018642 -0.072419 -0.08795 -0.13858 -0.11359 -0.010122 -0.10388 -0.027572 -0.054344
788 -0.059221 -0.029993 -0.065087 -0.087849 -0.11082 -0.077032 0.0097372 -0.096869 -0.01993 -0.031641
789 -0.076544 -0.032608 -0.091301 -0.092383 -0.13553 -0.10254 -0.001097 -0.11127 -0.054774 -0.045818
790 -0.068696 -0.031343 -0.077781 -0.078384 -0.11364 -0.090677 -0.00083668 -0.10233 -0.029989 -0.035954
791 -0.073506 -0.042289 -0.063995 -0.085409 -0.13274 -0.082898 -0.0016211 -0.10668 -0.033381 -0.03521
792 -0.067597 -0.024607 -0.06744 -0.079691 -0.11612 -0.083172 0.0020526 -0.10085 -0.022888 -0.035716
793 -0.066575 -0.039559 -0.06198 -0.089987 -0.12086 -0.095297 -0.0068207 -0.091605 -0.043151 -0.041615
794 -0.068259 -0.041216 -0.065323 -0.088205 -0.13608 -0.10617 -0.014753 -0.11202 -0.050923 -0.045324
795 -0.10217 -0.070119 -0.10264 -0.11608 -0.16021 -0.13542 -0.02955 -0.13327 -0.090919 -0.064423
796 -0.061077 -0.043598 -0.051915 -0.092194 -0.11335 -0.096899 0.010717 -0.098987 -0.043381 -0.036028
797 -0.08488 -0.056867 -0.073164 -0.10603 -0.14886 -0.11203 -0.016803 -0.12191 -0.065502 -0.059132
798 -0.065012 -0.033938 -0.060486 -0.083851 -0.12512 -0.1009 -0.00093474 -0.09445 -0.027561 -0.022607
799 -0.088123 -0.06551 -0.074841 -0.10084 -0.16158 -0.11232 -0.032375 -0.1279 -0.078289 -0.061405
800 -0.070801 -0.05208 -0.061713 -0.081324 -0.13784 -0.096248 -0.001885 -0.1041 -0.052152 -0.054433
801 -0.075543 -0.066724 -0.089656 -0.090099 -0.13864 -0.10399 -0.0059459 -0.11268 -0.048501 -0.047609
802 -0.071239 -0.059627 -0.075063 -0.087954 -0.12857 -0.086886 -0.0052354 -0.10058 -0.047301 -0.046538
803 -0.079471 -0.072126 -0.093732 -0.093016 -0.15242 -0.11706 -0.026003 -0.11823 -0.063489 -0.058953
804 -0.068791 -0.057423 -0.07656 -0.079394 -0.12162 -0.09318 -0.00082981 -0.10308 -0.053352 -0.030166
805 -0.067213 -0.063756 -0.071007 -0.085041 -0.12662 -0.10317 0.0025897 -0.1128 -0.061106 -0.0525
806 -0.055569 -0.053507 -0.081159 -0.075611 -0.1258 -0.09747 -0.0054019 -0.096992 -0.04944 -0.019719
807 -0.065534 -0.05554 -0.088031 -0.096347 -0.13584 -0.10513 -0.02716 -0.10902 -0.059428 -0.035476
808 -0.076283 -0.031778 -0.078561 -0.091064 -0.13057 -0.11522 -0.018664 -0.11037 -0.05669 -0.049304
809 -0.063758 -0.0063081 -0.061987 -0.071257 -0.12452 -0.096796 0.0065396 -0.1039 -0.06304 -0.042591
810 -0.076002 0.045436 -0.062361 -0.081616 -0.13266 -0.098582 -0.0048024 -0.11081 -0.065265 -0.052122
811 -0.066072 0.14236 -0.065903 -0.090919 -0.12191 -0.10395 -0.017132 -0.11336 -0.069035 -0.03546
812 -0.065242 0.12884 -0.066104 -0.067816 -0.1303 -0.09289 -0.018665 -0.10598 -0.04957 -0.050128
813 -0.076614 0.12766 -0.075566 -0.093348 -0.12874 -0.0974 -0.02128 -0.12086 -0.069976 -0.070428
814 -0.065544 0.081288 -0.075115 -0.077449 -0.12625 -0.10134 -0.019464 -0.10564 -0.061294 -0.060687
815 -0.072104 0.030451 -0.072961 -0.070281 -0.13199 -0.11347 -0.037808 -0.11433 -0.060285 -0.066987
816 -0.087589 0.01174 -0.0803 -0.078343 -0.12654 -0.10411 -0.025782 -0.11499 -0.062812 -0.062128
817 -0.068632 0.0039009 -0.090493 -0.088611 -0.13984 -0.10162 -0.023637 -0.10687 -0.074468 -0.059636
818 -0.062998 0.011739 -0.07689 -0.087942 -0.12006 -0.080766 -0.0054211 -0.098078 -0.051531 -0.046708
819 -0.089221 0.0094392 -0.069791 -0.081582 -0.12359 -0.1093 -0.018717 -0.10671 -0.071864 -0.052946
820 -0.063283 0.023641 -0.085677 -0.081166 -0.12843 -0.087727 0.0063723 -0.020997 -0.045518 -0.044881
821 -0.074077 0.037606 -0.080765 -0.079099 -0.12632 -0.086945 -0.025725 -0.0071929 -0.041926 -0.057623
822 -0.081303 0.055004 -0.084587 -0.090424 -0.11737 -0.10366 -0.021761 -0.0013806 0.029233 -0.056148
823 -0.083356 0.12006 -0.079135 -0.089593 -0.1181 -0.11794 -0.038897 -0.047773 0.042303 -0.071566
824 -0.073882 0.20788 -0.062958 -0.066979 -0.10549 -0.08825 -0.017844 -0.052476 0.06827 -0.015397
825 -0.08882 0.20638 -0.074604 -0.074969 -0.11238 -0.097888 -0.025361 -0.073798 0.026179 -0.044387
826 -0.077639 0.21583 -0.058793 -0.082057 -0.11248 -0.086985 -0.014925 -0.071796 -0.021408 -0.063405
827 -0.07975 0.18051 -0.065386 -0.08896 -0.10322 -0.099182 -0.023941 -0.069651 -0.024273 -0.055785
828 -0.094409 0.13567 -0.061992 -0.086562 -0.086643 -0.089549 -0.028837 -0.089891 -0.052135 -0.07265
829 -0.087292 0.096554 -0.084531 -0.084264 -0.10297 -0.1022 -0.031358 -0.083333 -0.034183 -0.060856
830 -0.079431 0.074175 -0.075937 -0.085094 -0.098951 -0.096259 -0.023956 -0.070029 -0.03556 -0.048438
831 -0.084315 0.059686 -0.089438 -0.08575 -0.10282 -0.10758 -0.034367 -0.077219 -0.037109 -0.059239
832 -0.08883 0.060219 -0.082995 -0.089477 -0.10714 -0.10488 -0.017226 -0.086814 -0.057434 -0.059513
833 -0.083861 0.055554 -0.068239 -0.088887 -0.098217 -0.0962 -0.0051671 -0.084559 -0.039749 -0.048833
834 -0.081997 0.056451 -0.063155 -0.096814 -0.097926 -0.10036 -0.020394 -0.066553 -0.056255 -0.054907
835 -0.079007 0.07693 -0.076701 -0.09009 -0.10493 -0.10633 -0.031883 -0.059204 -0.038923 -0.04726
836 -0.08637 0.0946 -0.069174 -0.089261 -0.11387 -0.10447 -0.023203 -0.021976 -0.05123 -0.051735
837 -0.09331 0.17654 -0.070972 -0.09875 -0.11436 -0.1006 -0.030955 0.020166 -0.044537 -0.060783
838 -0.091211 0.26393 -0.076232 -0.062535 -0.11166 -0.10038 -0.021103 0.043845 -0.046072 -0.0614
839 -0.083502 0.27154 -0.075215 -0.069521 -0.092362 -0.10003 -0.038172 0.0024472 -0.060029 -0.050604
840 -0.099975 0.24886 -0.077309 -0.077301 -0.091935 -0.070384 -0.015032 -0.04611 -0.065712 -0.05804
841 -0.077708 0.23471 -0.060645 -0.077188 -0.090586 -0.050454 -0.020114 -0.038561 -0.051349 -0.040615
842 -0.084408 0.17837 -0.07225 -0.087637 -0.099211 -0.026925 -0.034148 -0.06129 -0.068567 -0.047733
843 -0.094951 0.12856 -0.071006 -0.10115 -0.10009 -0.0062304 -0.027769 -0.065212 -0.056159 -0.058382
844 -0.082275 0.11344 -0.056401 -0.083759 -0.090648 -0.040055 -0.0029285 -0.059664 -0.046112 -0.051458
845 -0.094043 0.091031 -0.069205 -0.098089 -0.089699 -0.07915 -0.025269 -0.061846 -0.062075 -0.056134
846 -0.083012 0.095285 -0.078011 -0.079259 -0.092186 -0.06627 -0.023845 -0.051418 -0.044794 -0.049004
847 -0.097133 0.081326 -0.084732 -0.10128 -0.1089 -0.073802 -0.028255 -0.065675 -0.055668 -0.06129
848 -0.092953 0.058633 -0.078877 -0.11054 -0.11768 -0.092298 -0.022934 -0.061182 -0.067667 -0.068933
849 -0.089584 0.089361 -0.072136 -0.10251 -0.1017 -0.078106 -0.028565 -0.061112 -0.044917 -0.061745
850 -0.10584 0.1004 -0.073947 -0.1035 -0.12022 -0.093966 -0.037279 -0.067802 -0.073368 -0.082417
851 -0.10105 0.15705 -0.079949 -0.10718 -0.10056 -0.093252 -0.035769 -0.011828 -0.064674 -0.065682
852 -0.091219 0.27164 -0.05732 -0.083016 -0.090358 -0.060451 -0.0015785 0.067049 -0.0487 -0.030729
853 -0.096936 0.28169 -0.065852 -0.1001 -0.087473 -0.078856 0.00078756 0.067335 -0.069239 -0.046471
854 -0.077402 0.26888 -0.054724 -0.088362 -0.081954 -0.069215 -0.012899 0.047301 -0.052014 -0.033291
855 -0.078871 0.27935 -0.046196 -0.066419 -0.06437 -0.065064 -0.011679 -0.0042516 -0.052879 -0.039421
856 -0.086156 0.25186 -0.070657 -0.082794 -0.094478 -0.096643 -0.028717 -0.022063 -0.047835 -0.058528
857 -0.091296 0.18982 -0.062522 -0.092861 -0.091675 -0.0924 -0.025495 -0.023011 -0.066324 -0.048893
858 -0.089984 0.13995 -0.072378 -0.10072 -0.09551 -0.092243 -0.036116 -0.039689 -0.07236 -0.054821
859 -0.085787 0.14565 -0.050664 -0.090009 -0.08833 -0.082561 -0.020844 -0.029416 -0.048848 -0.048958
860 -0.091304 0.12916 -0.055575 -0.085087 -0.10299 -0.083793 -0.015894 -0.040295 -0.066456 -0.059342
861 -0.094966 0.11391 -0.038849 -0.089643 -0.082662 -0.08205 -0.029504 -0.051058 -0.054005 -0.064264
862 -0.093734 0.096945 -0.0333 -0.10492 -0.09303 -0.089916 -0.033385 -0.04561 -0.053221 -0.05492
863 -0.091401 0.097738 -0.020954 -0.084652 -0.075476 -0.077797 -0.0033446 -0.039571 -0.053743 -0.060859
864 -0.11011 0.072529 -0.047404 -0.092324 -0.064513 -0.10779 -0.0325 -0.06025 -0.07787 -0.073471
865 -0.090693 0.077786 -0.007566 -0.07054 -0.013994 -0.10028 -0.016216 -0.037861 -0.060791 -0.065759
866 -0.087486 0.085176 -0.0374 -0.076781 -0.038415 -0.088177 -0.028437 0.018886 -0.034637 -0.045989
867 -0.089775 0.065639 -0.013239 -0.10167 -0.049953 -0.092023 -0.0051463 0.072197 -0.058799 -0.082906
868 -0.094439 0.056719 -0.049912 -0.09175 -0.078634 -0.096525 -0.031407 0.08465 -0.071887 -0.077801
869 -0.097531 0.040307 -0.056186 -0.11066 -0.10086 -0.1229 -0.047702 0.077366 -0.07672 -0.076842
870 -0.084997 0.054278 -0.052463 -0.10144 -0.088099 -0.086072 -0.028865 0.058119 -0.060789 -0.048121
871 -0.096377 0.033546 -0.070622 -0.098536 -0.07688 -0.10563 -0.032639 0.0014384 -0.08213 -0.079092
872 -0.089239 0.029305 -0.06758 -0.11758 -0.081541 -0.10781 -0.030325 -0.0069694 -0.065254 -0.058084
873 -0.067724 0.026343 -0.054054 -0.089424 -0.076261 -0.086328 -0.023348 -0.017275 -0.072775 -0.072336
874 -0.085692 0.015413 -0.069 -0.10669 -0.096418 -0.10331 -0.031302 -0.032809 -0.071825 -0.057332
875 -0.073498 0.0023508 -0.069407 -0.12599 -0.081007 -0.099799 -0.032106 -0.020849 -0.058716 -0.072357
876 -0.080124 0.015983 -0.0587 -0.094313 -0.048048 -0.09788 -0.040461 -0.034656 -0.062327 -0.062328
877 -0.078631 0.012306 -0.079179 -0.11533 -0.0016339 -0.11715 -0.041231 -0.033568 -0.063037 -0.075077
878 -0.064872 0.017552 -0.059302 -0.093988 0.062916 -0.089971 -0.024097 -0.021888 -0.057204 -0.037129
879 -0.077789 -0.003294 -0.083197 -0.10115 0.025536 -0.11472 -0.035724 -0.034265 -0.064881 -0.058313
880 -0.082295 0.0091238 -0.066922 -0.096706 -0.017671 -0.090193 -0.029402 -0.033564 -0.058161 -0.05168
881 -0.092716 -0.014897 -0.075423 -0.11647 -0.062081 -0.11812 -0.051496 -0.040036 -0.060955 -0.094962
882 -0.090963 -0.026877 -0.079306 -0.11479 -0.056854 -0.12022 -0.04655 -0.040802 -0.063312 -0.063684
883 -0.084626 -0.0083913 -0.06957 -0.092796 -0.045191 -0.1073 -0.034579 0.01263 -0.060873 -0.066535
884 -0.097568 -0.037748 -0.09304 -0.11767 -0.080358 -0.10411 -0.063517 0.082724 -0.071599 -0.081027
885 -0.079298 0.00086789 -0.057073 -0.090126 -0.038783 -0.084713 -0.018134 0.11336 -0.059845 -0.077516
886 -0.081791 -0.013594 -0.057856 -0.099098 -0.044312 -0.095029 -0.023879 0.098328 -0.065124 -0.062421
887 -0.083141 -0.01862 -0.066478 -0.087755 -0.054259 -0.090209 -0.026503 0.052993 -0.066559 -0.066645
888 -0.070345 -0.014514 -0.063579 -0.090959 -0.039532 -0.090489 -0.0085938 0.026883 -0.051406 -0.066767
889 -0.095266 -0.034641 -0.065433 -0.1058 -0.057315 -0.10343 -0.044748 -0.00098597 -0.078106 -0.075526
890 -0.091956 -0.047998 -0.086521 -0.1086 -0.0938 -0.11386 -0.048105 -0.0072012 -0.071203 -0.056587
891 -0.099482 -0.034704 -0.084134 -0.09679 -0.074686 -0.11063 -0.054395 -0.021609 -0.065731 -0.052445
892 -0.10054 -0.050556 -0.086935 -0.10759 -0.079022 -0.10501 -0.03312 -0.014797 -0.066571 -0.057671
893 -0.092429 -0.036649 -0.07016 -0.11446 -0.054886 -0.083993 -0.027235 -0.012274 -0.062535 -0.040581
894 -0.098135 -0.037892 -0.075018 -0.099779 -0.082293 -0.090101 -0.036785 -0.015108 -0.06424 -0.013064
895 -0.1044 -0.055156 -0.095963 -0.12577 -0.094778 -0.12186 -0.04546 -0.027161 -0.07719 -0.028419
896 -0.084632 -0.040833 -0.066752 -0.095213 -0.073899 -0.088916 -0.0096174 -0.014568 -0.049297 -0.0073701
897 -0.11829 -0.055322 -0.082438 -0.12735 -0.099063 -0.12494 -0.054557 -0.04026 -0.064458 -0.027645
898 -0.11534 -0.069372 -0.091736 -0.13002 -0.10158 -0.12385 -0.050834 -0.038623 -0.072844 -0.056998
899 -0.10204 -0.049059 -0.084737 -0.11907 -0.10157 -0.11965 -0.049922 -0.027596 -0.062241 -0.024144
900 -0.10317 -0.053303 -0.083251 -0.10497 -0.1014 -0.10413 -0.025028 -0.025147 -0.048034 -0.02396
901 -0.10856 -0.071337 -0.059704 -0.11028 -0.10053 -0.095416 -0.051106 -0.033999 -0.073581 -0.049365
902 -0.10093 -0.056855 -0.088448 -0.09758 -0.099078 -0.06411 -0.041991 -0.034471 -0.033254 -0.040487
903 -0.095262 -0.043628 -0.082123 -0.11649 -0.081069 0.073973 -0.045435 -0.022941 0.1014 -0.043041
904 -0.095805 -0.037861 -0.057936 -0.087563 -0.080048 0.1625 -0.018275 -0.014676 0.12392 -0.048497
905 -0.11113 -0.072608 -0.079953 -0.11729 -0.097282 0.13603 -0.048843 -0.042445 0.081086 -0.053317
906 -0.089141 -0.039852 -0.072088 -0.097703 -0.080559 0.087939 -0.035691 -0.01656 0.068072 -0.034038
907 -0.10179 -0.067419 -0.081766 -0.11855 -0.1052 0.0033364 -0.035301 -0.05349 0.011191 -0.056073
908 -0.090544 -0.072837 -0.091024 -0.11748 -0.11108 -0.024323 -0.052078 -0.044179 -0.015767 -0.044483
909 -0.092848 -0.052022 -0.072328 -0.093282 -0.082083 -0.0035859 -0.025134 -0.03853 0.001579 -0.044181
910 -0.10312 -0.054112 -0.082583 -0.1068 -0.079335 -0.024805 -0.033879 -0.038204 -0.0075723 -0.058346
911 -0.092544 -0.063721 -0.065005 -0.10414 -0.077904 -0.02245 -0.023442 -0.040004 -0.012089 -0.042886
912 -0.096064 -0.071144 -0.078169 -0.10725 -0.099303 -0.033584 -0.038816 -0.038281 -0.0092004 -0.04104
913 -0.08342 -0.071345 -0.078807 -0.092489 -0.10292 -0.020268 -0.036341 -0.040241 -0.0065374 -0.038127
914 -0.098683 -0.085433 -0.085934 -0.11515 -0.093929 -0.020708 -0.043924 -0.059922 -0.026186 -0.062169
915 -0.090658 -0.08562 -0.085644 -0.11095 -0.1051 -0.026086 -0.036189 -0.042993 -0.01274 -0.041372
916 -0.10592 -0.098983 -0.097813 -0.11832 -0.11486 -0.042044 -0.055759 -0.07469 -0.026595 -0.056678
917 -0.089096 -0.099051 -0.099082 -0.11366 -0.1182 -0.048681 -0.042885 -0.053597 -0.014832 -0.048126
918 -0.096062 -0.09474 -0.10533 -0.10482 -0.11775 -0.040528 -0.045448 -0.062256 -0.0094079 -0.048058
919 -0.099159 -0.094868 -0.087148 -0.10213 -0.10021 -0.053718 -0.0309 -0.07211 -0.014022 -0.057517
920 -0.096226 -0.10179 -0.083682 -0.10654 -0.10188 -0.042217 -0.035802 -0.068816 -0.013555 -0.040191
921 -0.09599 -0.11062 -0.093218 -0.10994 -0.10926 -0.062633 -0.038574 -0.078681 -0.017532 -0.0547
922 -0.076984 -0.086689 -0.08142 -0.098978 -0.10592 -0.028882 -0.031214 -0.057862 -0.020542 -0.03541
923 -0.088104 -0.088496 -0.083009 -0.10092 -0.12052 -0.056113 -0.038566 -0.074742 -0.016844 -0.060393
924 -0.073503 -0.082864 -0.052658 -0.094058 -0.094329 -0.036132 -0.0080823 -0.061892 -0.020874 -0.036938
925 -0.088334 -0.093543 -0.080667 -0.10784 -0.10153 -0.058089 -0.039037 -0.074496 -0.042081 -0.047321
926 -0.079376 -0.092954 -0.06153 -0.084698 -0.10794 -0.055967 -0.023496 -0.067397 -0.031126 -0.052038
927 -0.099948 -0.10754 -0.084707 -0.12116 -0.13589 -0.064624 -0.055479 -0.080406 -0.047155 -0.063447
928 -0.089127 -0.097847 -0.078802 -0.105 -0.11516 -0.050915 -0.034174 -0.076517 -0.023675 -0.047883
929 -0.092872 -0.099689 -0.077083 -0.1107 -0.11023 -0.053078 -0.042938 -0.073045 -0.016273 -0.047615
930 -0.10549 -0.11701 -0.096352 -0.1062 -0.12232 -0.063507 -0.057521 -0.09019 -0.031914 -0.058304
931 -0.085655 -0.092587 -0.076575 -0.10056 -0.11097 -0.063861 -0.03423 -0.075935 -0.030136 -0.046726
932 -0.10084 -0.11066 -0.078488 -0.115 -0.13251 -0.040759 -0.038966 -0.086365 -0.043015 -0.05975
933 -0.092838 -0.11513 -0.082081 -0.096776 -0.11833 -0.06932 -0.03583 -0.080382 -0.035134 -0.047092
934 -0.094707 -0.11848 -0.065883 -0.11632 -0.11688 -0.066317 -0.03517 -0.087499 -0.039321 -0.050569
935 -0.093783 -0.11241 -0.084368 -0.11918 -0.12742 -0.069812 -0.047236 -0.077446 -0.02579 -0.026891
936 -0.088483 -0.10402 -0.08423 -0.092783 -0.11034 -0.070173 -0.0256 -0.081326 -0.036281 -0.049558
937 -0.072013 -0.10047 -0.070984 -0.096356 -0.090149 -0.052783 -0.026166 -0.059786 -0.0071065 -0.024507
938 -0.097119 -0.1111 -0.072854 -0.10626 -0.10568 -0.062 -0.037073 -0.091594 -0.061611 -0.051194
939 -0.092276 -0.10801 -0.082592 -0.099358 -0.093018 -0.045834 -0.031055 -0.075676 -0.04235 -0.042722
940 -0.11296 -0.12574 -0.083681 -0.11424 -0.13279 -0.070616 -0.046834 -0.10407 -0.068562 -0.060559
941 -0.10225 -0.12343 -0.092578 -0.11661 -0.11729 -0.073096 -0.035857 -0.087022 -0.059957 -0.06209
942 -0.10161 -0.11781 -0.070944 -0.11008 -0.11264 -0.064655 -0.046643 -0.084798 -0.058782 -0.058236
943 -0.093187 -0.11214 -0.11401 -0.1049 -0.12285 -0.077272 -0.056907 -0.089092 -0.054488 -0.052352
944 -0.086008 -0.10644 -0.094765 -0.097349 -0.1114 -0.062155 -0.043797 -0.089157 -0.040264 -0.027099
945 -0.090261 -0.11886 -0.08655 -0.10164 -0.099472 -0.076589 -0.04136 -0.082248 -0.047036 0.063215
946 -0.089924 -0.12 -0.086794 -0.109 -0.11471 -0.063941 -0.056804 -0.08798 -0.034461 0.11375
947 -0.082702 -0.11061 -0.083913 -0.10491 -0.10273 -0.069176 -0.034794 -0.079037 -0.062065 0.15298
948 -0.094769 -0.11152 -0.07877 -0.082149 -0.10367 -0.075339 -0.029224 -0.079538 -0.051756 0.060179
949 -0.093334 -0.11263 -0.07334 -0.092795 -0.11487 -0.071159 -0.027874 -0.094509 -0.051436 0.013925
950 -0.080751 -0.10571 -0.07813 -0.080186 -0.10781 -0.062808 -0.029866 -0.070327 -0.031036 0.016661
951 -0.09051 -0.11704 -0.084021 -0.09944 -0.12316 -0.096141 -0.05228 -0.095983 -0.046905 -0.0030568
952 -0.10089 -0.10962 -0.084072 -0.097531 -0.12232 -0.066221 -0.037384 -0.092895 -0.046059 0.0092826
953 -0.08334 -0.091107 -0.082901 -0.10845 -0.10429 -0.074393 -0.026171 -0.092203 -0.033867 0.022186
954 -0.093026 -0.086216 -0.070269 -0.096224 -0.10228 -0.069439 -0.032541 -0.082294 -0.025591 -0.00093885
955 -0.10328 -0.12023 -0.099744 -0.11356 -0.13197 -0.10376 -0.066216 -0.10742 -0.041036 -0.02571
956 -0.096225 -0.10951 -0.065235 -0.10884 -0.095882 -0.078567 -0.032751 -0.08644 -0.020297 0.00013577
957 -0.10914 -0.11757 -0.087535 -0.11927 -0.10711 -0.073611 -0.034669 -0.095503 -0.040345 -0.03708
958 -0.091766 -0.11277 -0.092352 -0.11709 -0.12207 -0.07379 -0.030083 -0.10406 -0.029189 -0.023605
959 -0.095033 -0.11965 -0.089313 -0.11844 -0.1185 -0.0873 -0.05706 -0.088514 -0.039197 -0.025213
960 -0.092312 -0.11545 -0.079591 -0.09976 -0.10955 -0.061891 -0.037092 -0.095007 -0.055604 -0.030119
961 -0.080209 -0.11525 -0.064127 -0.098982 -0.0893 -0.06937 -0.014456 -0.094307 -0.044624 -0.030478
962 -0.078667 -0.13144 -0.075354 -0.095555 -0.11975 -0.071126 -0.032902 -0.09129 -0.046517 -0.031782
963 -0.080557 -0.12198 -0.070377 -0.099724 -0.1162 -0.065619 -0.04113 -0.080622 -0.041422 -0.020405
964 -0.082556 -0.12141 -0.09059 -0.10041 -0.12066 -0.065964 -0.043008 -0.09333 -0.053192 -0.01805
965 -0.095673 -0.11462 -0.084384 -0.10101 -0.10749 -0.083585 -0.045555 -0.10728 -0.068412 -0.046502
966 -0.096857 -0.13526 -0.081705 -0.10744 -0.12302 -0.084431 -0.041887 -0.096898 -0.058555 -0.038372
967 -0.081852 -0.11259 -0.085236 -0.087939 -0.10374 -0.079845 -0.049311 -0.067897 -0.05942 -0.029684
968 -0.077993 -0.10653 -0.074554 -0.077419 -0.082876 -0.070283 -0.024313 -0.043249 -0.035388 0.0017743
969 -0.071143 -0.11224 -0.065323 -0.070061 -0.088766 -0.067273 -0.022235 -0.032266 -0.041171 -0.0067483
970 -0.10521 -0.13299 -0.094455 -0.12833 -0.12266 -0.089774 -0.058227 -0.081784 -0.078558 -0.033336
971 -0.10222 -0.13094 -0.091386 -0.10421 -0.12487 -0.097769 -0.058388 -0.083948 -0.058732 -0.024364
972 -0.11201 -0.13111 -0.10286 -0.10795 -0.12837 -0.10179 -0.03958 -0.095109 -0.080253 -0.033379
973 -0.094892 -0.137 -0.091079 -0.097598 -0.11104 -0.082029 -0.035932 -0.097548 -0.073614 -0.038715
974 -0.10115 -0.13775 -0.089642 -0.10664 -0.13414 -0.09156 -0.044369 -0.090754 -0.064691 -0.0099745
975 -0.10831 -0.12074 -0.095277 -0.095641 -0.13109 -0.091646 -0.06291 -0.10113 -0.085533 -0.010597
976 -0.10615 -0.12937 -0.077441 -0.11942 -0.12713 -0.093212 -0.038486 -0.10046 -0.081283 0.00063184
977 -0.098448 -0.12508 -0.080046 -0.10975 -0.10112 -0.084435 -0.043763 -0.081875 -0.057441 0.0021515
978 -0.11162 -0.12782 -0.095078 -0.12686 -0.14958 -0.11331 -0.066813 -0.088352 -0.080914 0.0088196
979 -0.11507 -0.12807 -0.066259 -0.0989 -0.12038 -0.097737 -0.053304 -0.094429 -0.073235 -0.0073399
980 -0.11036 -0.13513 -0.093813 -0.12522 -0.12576 -0.11791 -0.058365 -0.086372 -0.084444 -0.0080103
981 -0.098485 -0.1155 -0.070254 -0.095678 -0.10729 -0.095862 -0.036414 -0.066268 -0.059045 0.0078504
982 -0.10234 -0.14132 -0.082876 -0.12422 -0.12259 -0.099751 -0.042698 -0.059179 -0.08042 0.0029065
983 -0.10936 -0.12998 -0.074348 -0.1043 -0.13337 -0.1038 -0.059118 -0.035197 -0.093176 -0.016341
984 -0.092673 -0.11206 -0.079516 -0.11191 -0.1152 -0.083641 -0.036179 0.029929 -0.077672 0.002734
985 -0.086311 -0.12804 -0.07431 -0.097707 -0.092227 -0.086698 -0.030231 0.097899 -0.064465 0.0075475
986 -0.099197 -0.13388 -0.082642 -0.10222 -0.11587 -0.089754 -0.044347 0.096263 -0.071643 0.00024977
987 -0.111 -0.1402 -0.08305 -0.11074 -0.12812 -0.10657 -0.03953 -0.0091248 -0.089174 -0.0079861
988 -0.11343 -0.13342 -0.11074 -0.12954 -0.13403 -0.103 -0.063485 -0.041098 -0.092666 -0.012145
989 -0.1064 -0.1312 -0.085128 -0.10675 -0.1296 -0.11751 -0.038778 -0.053182 -0.077772 -0.0026068
990 -0.10135 -0.12526 -0.075386 -0.099746 -0.11819 -0.073844 -0.019026 -0.042321 -0.073824 0.023675
991 -0.089171 -0.11254 -0.083414 -0.10656 -0.121 -0.056366 -0.020462 -0.037392 -0.056461 0.040625
992 -0.10864 -0.13338 -0.098365 -0.12307 -0.1324 -0.042529 -0.028255 -0.05853 -0.073422 0.021215
993 -0.090908 -0.12132 -0.090034 -0.10968 -0.11853 0.11487 -0.043755 -0.054715 -0.084067 0.01782
994 -0.097485 -0.1232 -0.097842 -0.12242 -0.11719 0.19587 -0.046493 -0.062246 -0.083464 0.0093282
995 -0.091086 -0.11652 -0.087105 -0.10351 -0.11758 0.23354 -0.048083 -0.047852 -0.083857 0.059168
996 -0.093367 -0.12166 -0.085803 -0.10472 -0.121 0.21765 -0.041787 -0.033883 -0.067736 0.035726
997 -0.089391 -0.12852 -0.088354 -0.08474 -0.1081 0.11498 -0.027047 -0.035802 -0.079857 0.058261
998 -0.087915 -0.11761 -0.080007 -0.090248 -0.14333 0.025951 -0.038302 -0.046889 -0.058586 0.047469
999 -0.10601 -0.11972 -0.10248 -0.089056 -0.1311 0.0015043 -0.039914 -0.062103 -0.065274 0.02449
1000 -0.10978 -0.11961 -0.089108 -0.093742 -0.12872 0.012321 -0.042537 -0.074103 -0.08407 0.030549
1001 -0.099674 -0.127 -0.11016 -0.095335 -0.15191 -0.0073431 -0.048632 -0.068308 -0.076539 0.042787
1002 -0.092831 -0.10728 -0.067505 -0.081583 -0.11701 0.016102 -0.027407 -0.04929 -0.054971 0.041721
1003 -0.095729 -0.11875 -0.084609 -0.086198 -0.11627 0.01898 -0.028703 -0.045926 -0.058535 0.064892
1004 -0.10504 -0.12914 -0.10376 -0.10225 -0.13062 -0.018159 -0.057809 -0.056523 -0.059575 0.034201
1005 -0.11157 -0.12949 -0.10139 -0.087413 -0.11835 0.0006139 -0.021845 -0.05123 -0.056205 0.038915
1006 -0.092199 -0.12303 -0.086697 -0.085471 -0.10655 -0.024918 -0.028516 -0.031544 -0.04806 0.0405
1007 -0.098499 -0.08942 -0.076992 -0.088241 -0.12177 0.015849 -0.036039 0.0037487 -0.024416 0.01062
1008 -0.099453 -0.025784 -0.092824 -0.081966 -0.11926 -0.014191 -0.031564 0.01586 -0.036843 -0.0037649
1009 -0.10369 0.079696 -0.084402 -0.082543 -0.11037 -0.0094095 -0.035551 0.077802 -0.048034 -0.0035118
1010 -0.10555 0.08866 -0.084683 -0.08497 -0.12109 -0.023047 -0.03988 0.1362 -0.045243 -0.0043848
1011 -0.10822 0.070313 -0.10471 -0.095443 -0.12142 -0.020704 -0.046551 0.091242 -0.054981 -0.018663
1012 -0.102 0.017612 -0.095641 -0.084968 -0.11729 -0.020465 -0.029545 0.030566 -0.072508 -0.026226
1013 -0.1138 -0.041742 -0.078189 -0.09847 -0.11173 -0.019061 -0.031489 -0.0052501 -0.075023 -0.020765
1014 -0.094102 -0.059726 -0.10192 -0.10272 -0.14443 -0.035023 -0.050775 -0.0019446 -0.073987 -0.012374
1015 -0.10032 -0.064026 -0.089894 -0.095749 -0.11863 0.0044025 -0.043116 -0.025658 -0.070993 -0.018139
1016 -0.097204 -0.070647 -0.10118 -0.091235 -0.10476 -0.031394 -0.039971 -0.031266 -0.085638 -0.017215
1017 -0.10104 -0.055325 -0.078337 -0.082841 -0.10767 -0.0098198 -0.028075 -0.023301 -0.081211 -0.017643
1018 -0.10687 -0.063513 -0.081513 -0.089686 -0.12046 -0.0079583 -0.031045 -0.021855 -0.078423 -0.019204
1019 -0.099464 -0.072914 -0.076146 -0.081425 -0.11442 -0.02064 -0.053747 -0.02676 -0.083385 -0.00094733
1020 -0.13041 -0.096853 -0.098938 -0.10396 -0.11923 0.0023954 -0.049624 -0.045344 -0.098677 -0.048517
1021 -0.11476 -0.073418 -0.075638 -0.087269 -0.12397 0.057853 -0.038857 -0.02456 -0.091624 -0.01781
1022 -0.10803 -0.070945 -0.09085 -0.071621 -0.13368 0.0288 -0.030629 -0.03012 -0.078243 -0.014324
1023 -0.11452 -0.080777 -0.10096 -0.079819 -0.13009 -0.019392 -0.064279 -0.030457 -0.098208 -0.037928
1024 -0.11761 -0.080594 -0.092704 -0.046677 -0.1169 -0.024173 -0.049124 -0.032977 -0.084868 -0.025491
1025 -0.12012 -0.10687 -0.096126 -0.064575 -0.14668 -0.036423 -0.06498 -0.050373 -0.11005 -0.044914
1026 -0.10895 -0.084378 -0.08006 -0.020174 -0.12789 -0.017563 -0.04068 -0.029495 -0.077112 -0.037341
1027 -0.10767 -0.086363 -0.076424 -0.00081654 -0.13224 -0.027263 -0.041435 -0.04735 -0.085567 -0.050557
1028 -0.097542 -0.081735 -0.081698 -0.042534 -0.11015 -0.015729 -0.029099 -0.041763 -0.091281 -0.025773
1029 -0.11006 -0.092555 -0.077388 -0.060285 -0.11788 -0.042001 -0.06182 -0.043788 -0.087192 -0.028428
1030 -0.10722 -0.093887 -0.084722 -0.054203 -0.11091 -0.015248 -0.021944 -0.052981 -0.076351 -0.042387
1031 -0.10473 -0.095399 -0.070176 -0.050067 -0.12155 -0.020294 -0.049401 -0.05154 -0.076934 -0.033914
1032 -0.11743 -0.086931 -0.086274 -0.059348 -0.11685 -0.04545 -0.042722 -0.047628 -0.074065 -0.031532
1033 -0.1085 -0.099822 -0.086588 -0.06971 -0.12048 -0.052892 -0.05278 -0.070234 -0.080441 -0.037452
1034 -0.10506 -0.093146 -0.077384 -0.059047 -0.11853 -0.028852 -0.046159 -0.051353 -0.07805 -0.038308
1035 -0.12156 -0.10191 -0.090889 -0.06483 -0.11569 -0.020928 -0.042899 -0.059284 -0.092078 -0.045427
1036 -0.10103 -0.10147 -0.0863 -0.067967 -0.11581 0.020976 -0.025729 -0.050166 -0.087755 -0.03285
1037 -0.11306 -0.08801 -0.072362 -0.060876 -0.099759 0.011173 -0.03148 -0.052309 -0.079965 -0.040002
1038 -0.10637 -0.10108 -0.085461 -0.06217 -0.11796 -0.026217 -0.041668 -0.054123 -0.08175 -0.024624
1039 -0.099846 -0.11157 -0.072132 -0.056077 -0.11737 -0.026288 -0.021793 -0.058905 -0.08172 -0.043288
1040 -0.12091 -0.11087 -0.095274 -0.070279 -0.11453 -0.057055 -0.044758 -0.075138 -0.092312 -0.057258
1041 -0.10292 -0.097703 -0.093454 -0.06378 -0.1154 -0.044481 -0.043328 -0.074681 -0.079367 -0.055147
1042 -0.11266 -0.10688 -0.07173 -0.075919 -0.1083 -0.04182 -0.038948 -0.074981 -0.096111 -0.067106
1043 -0.12239 -0.12156 -0.082983 -0.082372 -0.12315 -0.057445 -0.058399 -0.078207 -0.096385 -0.079356
1044 -0.11683 -0.12551 -0.085596 -0.074143 -0.12469 -0.027987 -0.044904 -0.083076 -0.10999 -0.082959
1045 -0.10283 -0.10795 -0.079419 -0.059843 -0.10805 0.0063753 -0.042203 -0.067091 -0.093709 -0.049506
1046 -0.11369 -0.10267 -0.075123 -0.070685 -0.10332 0.057659 -0.025159 -0.077328 -0.078135 -0.075687
1047 -0.10929 -0.11487 -0.086225 -0.080957 -0.12379 0.064257 -0.053142 -0.084896 -0.082867 -0.073927
1048 -0.098121 -0.10825 -0.07073 -0.064935 -0.10042 0.053255 -0.022701 -0.069164 -0.071308 -0.070162
1049 -0.096797 -0.107 -0.078907 -0.067199 -0.1098 0.015066 -0.034012 -0.070821 -0.081626 -0.066179
1050 -0.088221 -0.098229 -0.055134 -0.065133 -0.10669 0.009953 -0.025988 -0.061067 -0.066596 -0.035578
1051 -0.11587 -0.12388 -0.07243 -0.079616 -0.11502 -0.0026695 -0.052007 -0.094165 -0.086304 -0.066176
1052 -0.12544 -0.1213 -0.082544 -0.074542 -0.12796 -0.029799 -0.057009 -0.10119 -0.090847 -0.098391
1053 -0.1049 -0.11619 -0.06763 -0.063958 -0.11991 -0.0096949 -0.044321 -0.083467 -0.07004 -0.070472
1054 -0.11621 -0.11137 -0.08367 -0.072901 -0.11034 -0.025964 -0.048432 -0.10451 -0.06708 -0.082636
1055 -0.11823 -0.12409 -0.073223 -0.0767 -0.11001 0.033423 -0.044974 -0.095464 -0.063599 -0.080798
1056 -0.12044 -0.12949 -0.086876 -0.063969 -0.12767 0.070396 -0.061974 -0.11463 -0.0978 -0.088498
1057 -0.095316 -0.11352 -0.068925 -0.053152 -0.083213 0.12932 -0.023895 -0.078177 -0.056586 -0.061465
1058 -0.11827 -0.1252 -0.087454 -0.062343 -0.11359 0.075752 -0.060358 -0.10534 -0.073642 -0.084581
1059 -0.10508 -0.10954 -0.087004 -0.059448 -0.021069 0.058551 -0.047245 -0.11101 -0.082022 -0.081553
1060 -0.098271 -0.11839 -0.079737 -0.06701 0.11965 0.023422 -0.060202 -0.096969 -0.055389 -0.073874
1061 -0.11548 -0.11062 -0.066861 -0.051025 0.11338 0.031332 -0.05492 -0.096248 -0.070222 -0.083944
1062 -0.092653 -0.11212 -0.071007 -0.04744 0.15078 0.018698 -0.046915 -0.096817 -0.085813 -0.079514
1063 -0.094592 -0.10786 -0.044375 -0.063943 0.1725 0.032042 -0.026348 -0.089117 -0.077257 -0.078048
1064 -0.10124 -0.11904 -0.072139 -0.05834 0.070825 -0.0084242 -0.04736 -0.097628 -0.066437 -0.087134
1065 -0.089894 -0.11596 -0.076446 -0.05929 0.029712 0.059369 -0.040727 -0.096414 -0.059793 -0.10965
1066 -0.091765 -0.10867 -0.057399 -0.043337 0.011476 0.12344 -0.036462 -0.088089 -0.056015 -0.082072
1067 -0.1085 -0.11316 -0.059692 -0.050611 -0.017711 0.11073 -0.048476 -0.10043 -0.073255 -0.084815
1068 -0.10355 -0.1199 -0.058495 -0.070086 -0.019627 0.18379 -0.0494 -0.10079 -0.067871 -0.07513
1069 -0.089535 -0.11853 -0.069725 -0.067957 -0.016427 0.25927 -0.047894 -0.0889 -0.061204 -0.10849
1070 -0.090264 -0.11258 -0.068143 -0.049619 -0.02708 0.36895 -0.046676 -0.090059 -0.032959 -0.093706
1071 -0.1051 -0.12103 -0.076683 -0.062579 -0.022629 0.36393 -0.047816 -0.094689 0.041228 -0.088002
1072 -0.11165 -0.11518 -0.078364 -0.068258 -0.013179 0.33978 -0.046203 -0.098752 0.083782 -0.090293
1073 -0.10437 -0.10029 -0.062215 -0.05016 -0.025082 0.20344 -0.057181 -0.092263 0.072845 -0.097175
1074 -0.093109 -0.10658 -0.045201 -0.068257 -0.0164 0.15769 -0.032612 -0.087074 0.058624 -0.096468
1075 -0.10428 -0.12137 -0.07846 -0.057257 -0.014906 0.11645 -0.050944 -0.10274 -0.015514 -0.076366
1076 -0.099855 -0.11004 -0.057732 -0.055635 0.10244 0.10165 -0.044281 -0.093094 -0.0069909 -0.081419
1077 -0.10923 -0.11839 -0.048444 -0.073147 0.17749 0.10568 -0.05179 -0.11663 -0.023257 -0.097245
1078 -0.10843 -0.11978 -0.083131 -0.070467 0.19209 0.093633 -0.066474 -0.10572 -0.041499 -0.10766
1079 -0.01939 -0.098725 -0.057519 -0.076396 0.16958 0.093317 -0.058019 0.044389 -0.013822 -0.097315
1080 0.11206 -0.019366 0.16706 -0.058531 0.13266 0.076892 -0.057319 0.13372 -0.021595 -0.072338
1081 0.13341 0.14951 0.31358 -0.056929 0.12667 0.094018 -0.039433 0.15261 -0.0074179 -0.093102
1082 0.078013 0.22361 0.33565 -0.060225 0.053888 0.053913 -0.059058 0.099808 -0.023318 -0.062299
1083 0.038975 0.2042 0.32872 -0.060401 0.021982 0.071998 -0.068161 0.020385 -0.033617 -0.079856
1084 0.039139 0.18512 0.31873 -0.05581 0.050128 0.10388 -0.038879 -0.016177 -0.030279 -0.083889
1085 0.012358 0.078216 0.31698 -0.037278 0.041523 0.084728 -0.043894 -0.026492 -0.0093441 -0.073266
1086 -0.029403 0.034288 0.31115 -0.042004 0.022621 0.053689 -0.047784 -0.039514 -0.019808 -0.082848
1087 -0.058448 -0.0048339 0.35366 -0.05807 0.012171 0.047652 -0.041583 -0.036647 -0.031517 -0.09791
1088 -0.040782 -0.012005 0.35777 -0.062632 0.050551 0.029873 -0.059937 -0.041349 -0.022275 -0.089679
1089 -0.046985 0.026731 0.39943 -0.051138 0.20107 0.065035 -0.061443 -0.052266 -0.02511 -0.10611
1090 -0.050431 0.032852 0.3995 -0.063283 0.24642 0.041568 -0.058798 -0.028146 -0.044268 -0.083244
1091 -0.041329 0.065634 0.40444 -0.038942 0.30313 0.074507 -0.040453 0.07851 -0.0017917 -0.084444
1092 -0.05366 0.056347 0.39292 -0.033555 0.2608 0.042108 -0.056502 0.18837 -0.011479 -0.082084
1093 -0.068946 0.038752 0.39577 -0.046931 0.18855 0.034682 -0.067267 0.18262 -0.024559 -0.098736
1094 -0.052864 0.03351 0.41094 -0.047472 0.18189 0.0344 -0.055961 0.20851 -0.033156 -0.090757
1095 -0.059539 0.048224 0.43521 -0.044215 0.19806 0.048638 -0.041348 0.16028 -0.023803 -0.07576
1096 -0.053889 0.054332 0.45502 -0.036937 0.20739 0.034136 -0.035257 0.076065 -0.029764 -0.080946
1097 -0.068632 0.057559 0.41919 -0.056819 0.21017 0.027711 -0.043738 0.037439 -0.040636 -0.088694
1098 -0.063071 0.060224 0.43571 -0.067171 0.28379 0.028799 -0.048187 0.031692 -0.026471 -0.071974
1099 -0.062719 0.063517 0.44724 -0.038341 0.3864 0.036972 -0.041513 0.024123 -0.027166 -0.060554
1100 -0.051225 0.065054 0.45432 -0.049316 0.38261 0.035386 -0.045872 0.026501 -0.02069 -0.062033
1101 -0.063392 0.063357 0.44799 -0.039002 0.36769 0.037903 -0.039622 0.023813 -0.028458 -0.062813
1102 -0.071639 0.046653 0.45106 -0.053856 0.29225 0.00099783 -0.064189 0.025819 -0.056639 -0.068987
1103 -0.057848 0.062804 0.49863 0.001598 0.28278 0.01433 -0.044549 0.059104 -0.024073 -0.062847
1104 -0.06915 0.069867 0.49686 0.084862 0.25883 0.0078524 -0.05629 0.24207 -0.044714 -0.090713
1105 -0.062811 0.08955 0.52349 0.23399 0.26467 0.010117 -0.056251 0.27817 -0.0049407 -0.062059
1106 -0.058666 0.06183 0.48164 0.24408 0.31757 0.031495 -0.048536 0.28295 -0.0091613 -0.063859
1107 -0.048314 0.059844 0.48283 0.1797 0.383 0.034565 -0.027471 0.30664 -0.0033959 -0.053516
1108 -0.069247 0.027481 0.44136 0.057553 0.4778 0.0063065 -0.055828 0.20172 -0.011235 -0.078647
1109 -0.084479 0.018176 0.37589 0.033935 0.45516 -1.2387e-05 -0.05751 0.11922 -0.012194 -0.084903
1110 -0.079426 0.0018257 0.36365 0.023038 0.43212 0.0028658 -0.065184 0.091867 0.081622 -0.083661
1111 -0.064139 0.0091433 0.3595 0.027885 0.4035 0.013724 -0.051858 0.1095 0.12534 -0.072854
1112 -0.072673 0.023338 0.30913 0.017063 0.32155 -0.021093 -0.066514 0.076621 0.10981 -0.088461
1113 -0.064021 0.12614 0.32829 0.018879 0.29962 -0.0038307 -0.048507 0.079676 0.063792 -0.086027
1114 -0.082281 0.13171 0.31174 0.0049651 0.23958 -0.021185 -0.059503 0.060861 0.013757 -0.095175
1115 -0.086772 0.20169 0.31342 0.027764 0.26417 -0.0043962 -0.061309 0.18293 0.013111 -0.07588
1116 -0.075748 0.33321 0.32021 0.020548 0.26208 -0.0091945 -0.050552 0.33904 0.014665 -0.073413
1117 -0.085036 0.3323 0.29133 0.016309 0.24467 -0.031939 -0.051073 0.33174 -0.0091272 -0.10407
1118 -0.092297 0.30325 0.32103 -0.0047577 0.24526 -0.016111 -0.055767 0.34135 0.0066389 -0.091562
1119 -0.082098 0.19532 0.27761 -0.0025059 0.235 -0.032191 -0.0742 0.32594 0.0063205 -0.1031
1120 -0.08932 0.12845 0.28773 -0.0072958 0.25175 -0.039632 -0.056866 0.27089 0.036966 -0.075423
1121 -0.095302 0.10653 0.26848 -0.011304 0.22021 -0.060863 -0.063105 0.20265 0.095022 -0.08623
1122 -0.067721 0.10032 0.30839 0.0025936 0.26017 -0.01713 -0.051181 0.19403 0.19855 -0.074676
1123 -0.085136 0.084543 0.23693 -0.00053184 0.20898 -0.038932 -0.069248 0.16849 0.14956 -0.10216
1124 -0.097911 0.086173 0.25646 0.01123 0.23038 -0.034685 -0.058409 0.18048 0.12295 -0.092901
1125 -0.084242 0.065056 0.24153 -0.0064281 0.22355 -0.042576 -0.062772 0.32478 0.089245 -0.066184
1126 -0.095817 0.05457 0.25573 -0.0097912 0.20599 -0.026863 -0.038971 0.43702 0.04665 -0.076004
1127 -0.079082 0.057827 0.23419 -0.011985 0.21521 -0.040772 -0.063582 0.44938 0.052019 -0.076308
1128 -0.088897 0.044293 0.23796 -0.012856 0.20809 -0.05036 -0.048618 0.43024 0.038851 -0.081958
1129 -0.081052 0.038999 0.22917 -0.02412 0.20662 -0.042036 -0.054263 0.42304 0.025897 -0.083011
1130 -0.079605 0.031534 0.19535 -0.016614 0.17657 -0.061698 -0.068955 0.38287 0.044285 -0.087847
1131 -0.096651 0.015847 0.20114 -0.034334 0.17851 -0.047994 -0.055465 0.3326 0.029177 -0.08831
1132 -0.086497 0.033333 0.20515 -0.024134 0.17471 -0.037308 -0.056386 0.32942 0.044204 -0.094632
1133 -0.088178 0.010278 0.18013 -0.042662 0.1655 0.076292 -0.061008 0.36007 0.034249 -0.095368
1134 -0.10768 0.0054612 0.16046 -0.041149 0.16665 0.24174 -0.077509 0.395 0.10439 -0.095226
1135 -0.084192 0.009312 0.18598 -0.034687 0.17566 0.30487 -0.069668 0.52656 0.19482 -0.079683
1136 -0.084972 0.015518 0.18167 -0.03407 0.19534 0.29438 -0.059258 0.51769 0.20033 -0.071526
1137 -0.072336 0.0081112 0.16524 -0.038795 0.1763 0.24809 -0.058915 0.51032 0.17581 -0.05825
1138 -0.06034 0.0060685 0.16614 -0.024599 0.17917 0.15784 -0.053383 0.49939 0.12106 -0.051968
1139 -0.075853 -0.01144 0.16187 -0.036471 0.14765 0.071538 -0.042959 0.49444 0.086701 -0.060539
1140 -0.07979 -0.006761 0.12866 -0.041934 0.14141 0.038662 -0.065106 0.4885 0.075925 -0.061919
1141 -0.08126 -0.0097785 0.12623 -0.034121 0.12623 0.034856 -0.073085 0.51211 0.067797 -0.086127
1142 -0.078559 -0.030115 0.1375 -0.043168 0.12169 0.04141 -0.048482 0.56951 0.090122 -0.074837
1143 -0.075163 -0.0091386 0.16928 -0.022743 0.12509 0.051995 -0.036688 0.55897 0.24542 -0.054699
1144 -0.088581 -0.041594 0.12352 -0.044623 0.11332 0.030319 -0.04916 0.50727 0.27244 -0.088525
1145 -0.083968 -0.038414 0.11228 -0.050366 0.10275 0.0083813 -0.061598 0.45069 0.23943 -0.060896
1146 -0.07556 -0.015464 0.12147 -0.028307 0.13689 0.06031 -0.028148 0.40684 0.22082 -0.046385
1147 -0.084317 -0.030959 0.11192 -0.026545 0.10892 0.017452 -0.022193 0.37286 0.14234 -0.063415
1148 -0.078691 -0.042469 0.11545 -0.049361 0.10104 0.027566 -0.023303 0.35781 0.11158 -0.057287
1149 -0.077261 -0.034488 0.12551 -0.028731 0.11558 0.036271 -0.013978 0.3594 0.10267 -0.059337
1150 -0.086212 -0.052788 0.11311 -0.045611 0.079274 0.0099245 -0.031979 0.34279 0.079725 -0.1058
1151 -0.081092 -0.039212 0.10941 -0.012216 0.080106 0.013546 -0.049066 0.36114 0.11134 -0.068882
1152 -0.097454 -0.043034 0.10469 0.014432 0.090118 0.0065094 -0.03026 0.4154 0.12393 -0.071633
1153 -0.078948 -0.049543 0.10415 0.17126 0.088525 0.030994 -0.01196 0.56841 0.25232 -0.056923
1154 -0.074449 -0.041083 0.086159 0.25287 0.067043 0.011953 -0.0086566 0.55957 0.2727 -0.07027
1155 -0.087884 -0.049695 0.10783 0.25994 0.080482 0.0031415 -0.021071 0.50651 0.25973 -0.07365
1156 -0.06901 -0.053956 0.11124 0.15594 0.10735 0.023709 0.0024862 0.4654 0.2466 -0.028254
1157 -0.081359 -0.062132 0.093415 0.067412 0.058191 0.039762 -0.032654 0.37383 0.16992 -0.073486
1158 -0.094022 -0.081914 0.079223 0.021535 0.045869 0.094118 -0.05546 0.32307 0.14013 -0.086907
1159 0.1325 -0.067685 0.086072 0.029776 0.066785 0.26119 -0.045574 0.33329 0.13287 -0.077871
1160 0.21049 -0.078189 0.074986 0.01374 0.046228 0.32294 -0.049606 0.31021 0.12516 -0.072945
1161 0.24363 -0.060094 0.089492 0.035022 0.05663 0.33308 -0.031539 0.31987 0.12319 -0.06153
1162 0.1949 -0.061227 0.063689 0.0052208 0.048533 0.28534 -0.044807 0.30844 0.11813 -0.074825
1163 0.22917 -0.065542 0.085001 0.01729 0.041827 0.17497 -0.031613 0.4187 0.15204 -0.063774
1164 0.1498 -0.076529 0.071748 0.012119 0.030945 0.12087 -0.051926 0.52829 0.28218 -0.082318
1165 0.076087 -0.069785 0.06148 0.029618 0.018139 0.094906 -0.040119 0.51414 0.28269 -0.079861
1166 0.043799 -0.062621 0.064305 0.026471 0.033215 0.10468 -0.040436 0.42746 0.28282 -0.056934
1167 0.0071088 -0.06835 0.071951 0.0024516 0.015006 0.098212 -0.048687 0.33298 0.18981 -0.065274
1168 0.011206 -0.081137 0.055426 0.011152 -0.0038315 0.093113 -0.032464 0.28925 0.15191 -0.086138
1169 0.017377 -0.071714 0.035654 0.010832 0.0038526 0.090749 -0.045905 0.29339 0.13811 -0.083718
1170 -0.0015014 -0.08695 0.052527 -0.017154 0.010799 0.11378 -0.030104 0.262 0.12064 -0.080714
1171 -0.01119 -0.083774 0.048705 -0.010471 0.027571 0.16655 -0.035358 0.25891 0.10366 -0.084452
1172 -0.0030858 -0.07464 0.044735 0.0044256 0.0082118 0.30524 -0.035723 0.24731 0.10893 -0.076412
1173 -0.013852 -0.097713 0.05018 -0.0093351 -0.0056626 0.40026 -0.017992 0.26492 0.10745 -0.077954
1174 -0.010968 -0.028835 0.055716 0.0008121 0.020576 0.39843 -0.024926 0.3196 0.11883 -0.082867
1175 -0.0055161 0.16803 0.0501 -0.0083131 0.016356 0.40506 -0.024938 0.33009 0.12607 -0.063084
1176 -0.030413 0.24945 0.018807 -0.012664 -0.0020091 0.36501 -0.040738 0.28359 0.093339 -0.10031
1177 -0.025107 0.29016 0.049648 -0.0095393 0.0081382 0.29449 0.0033649 0.26771 0.13449 -0.057253
1178 0.0046827 0.26787 0.052814 0.0032055 0.011973 0.25958 0.023004 0.26194 0.13518 -0.059701
1179 -0.035032 0.13407 0.037497 -0.020683 0.012176 0.21339 -0.021597 0.21581 0.11083 -0.082713
1180 -0.042654 0.049442 0.025231 -0.028457 0.043687 0.1949 -0.044698 0.18921 0.10123 -0.089048
1181 -0.032136 0.020245 0.033478 -0.015101 0.056509 0.20087 -0.023579 0.19029 0.10698 -0.10983
1182 -0.018808 0.012733 0.034844 -0.0019019 0.069291 0.23719 -0.022653 0.19794 0.11533 -0.072717
1183 -0.015006 0.023442 0.053244 0.0027765 0.066117 0.41752 -0.018132 0.1989 0.11568 -0.057875
1184 -0.038019 -0.0042584 0.011031 -0.010901 0.0056431 0.48209 -0.033054 0.19214 0.093294 -0.065015
1185 -0.043912 0.0080847 0.041836 -0.016199 0.021239 0.55541 0.003878 0.22334 0.09961 -0.060494
1186 -0.045074 -0.00492 0.002676 -0.028869 -0.0067998 0.49273 -0.045324 0.17829 0.070856 -0.08103
1187 -0.034355 -0.009823 0.043357 -0.019557 0.011402 0.54298 -0.01545 0.18495 0.089572 -0.069743
1188 -0.037918 -0.025635 0.022564 -0.028187 -0.00293 0.48049 -0.017921 0.17085 0.086602 -0.087928
1189 -0.053675 -0.025842 0.0070374 0.038208 -0.0069174 0.47888 -0.034103 0.14882 0.067858 -0.095059
1190 -0.032997 -0.0017056 0.0069227 0.084317 0.010778 0.48132 -0.035503 0.15972 0.0867 -0.077202
1191 -0.051499 -0.035899 -0.0092986 0.12127 -0.013157 0.51197 -0.053011 0.12771 0.065793 -0.081261
1192 -0.042351 -0.033745 -0.019807 0.24932 -0.016861 0.57531 -0.035636 0.11739 0.074323 -0.083534
1193 -0.047818 -0.034418 -0.0041193 0.27145 -0.017241 0.67043 -0.040029 0.11219 0.051898 -0.092878
1194 -0.032394 -0.036559 0.023551 0.15995 -0.00067055 0.68955 -0.019306 0.10958 0.089977 -0.088336
1195 -0.037326 -0.031977 -0.021545 0.082547 -0.029939 0.63785 -0.036451 0.1053 0.068458 -0.088852
1196 -0.028729 -0.034729 -0.014468 0.049865 -0.01738 0.62398 -0.041585 0.10471 0.099286 -0.087266
1197 -0.016686 -0.029187 0.017526 0.048764 -0.007126 0.61363 -0.012765 0.10822 0.10245 -0.075297
1198 -0.040201 -0.053094 -0.036596 0.033845 -0.045231 0.54619 -0.048877 0.072625 0.060631 -0.10273
1199 -0.029539 -0.040399 -0.030558 0.040798 -0.032136 0.57989 -0.016307 0.089468 0.065091 -0.074538
1200 -0.032462 -0.051999 -0.029053 0.025151 -0.02265 0.55563 -0.02002 0.06958 0.043056 -0.078589
1201 -0.060935 -0.071573 -0.036661 0.0084202 -0.066969 0.55374 -0.043101 0.043812 0.014882 -0.12451
1202 -0.052181 -0.063055 -0.026586 0.011888 -0.041499 0.59114 -0.010795 0.053646 0.040314 -0.09905
1203 -0.045413 -0.048517 -0.037589 0.025372 -0.055528 0.56957 -0.020868 0.067207 0.054404 -0.07973
1204 -0.070186 -0.075811 -0.044813 -0.016219 -0.06344 0.55878 -0.044275 0.027856 0.027966 -0.1072
1205 -0.063639 -0.062033 -0.038932 -0.012463 -0.041724 0.55836 -0.028545 0.02892 0.037337 -0.092033
1206 -0.054266 -0.050684 -0.041882 0.010465 -0.050853 0.48627 -0.022423 0.029001 0.023148 -0.084688
1207 -0.045718 -0.041778 -0.021773 1.3966e-05 -0.042104 0.47345 0.0075574 0.034551 0.035473 -0.089105
1208 -0.062107 -0.05117 -0.037368 0.00069075 -0.050655 0.42154 -0.0080665 0.018897 0.034406 -0.093696
1209 -0.067283 -0.074665 -0.043469 -0.0077701 -0.06288 0.37878 -0.025993 0.023717 0.046007 -0.080154
1210 -0.072587 -0.053141 -0.039461 -0.0033718 -0.062025 0.39485 -0.018091 0.00017011 0.02088 -0.10212
1211 -0.070214 -0.057203 -0.031318 -0.004318 -0.062093 0.37514 -0.020388 -0.0017149 0.022007 -0.091958
1212 -0.066493 -0.072739 -0.030677 -0.011429 -0.066816 0.3522 -0.021945 -0.0011828 0.043691 -0.086483
1213 -0.07363 -0.05827 -0.033783 -0.0082274 -0.048472 0.35354 0.0061719 0.0073449 0.024401 -0.074401
1214 -0.074402 -0.070109 -0.051423 -0.025595 -0.073839 0.34039 -0.015498 -0.012597 0.027417 -0.095711
1215 -0.066576 -0.064769 -0.048087 -0.014988 -0.056985 0.33655 0.005306 -0.012256 0.027688 -0.092552
1216 -0.073252 -0.052508 -0.034272 -0.0011073 -0.049927 0.32604 -0.0037727 -0.021853 0.033127 -0.076509
1217 -0.084643 0.064107 -0.057266 -0.033307 -0.086763 0.29717 -0.016529 -0.034542 0.024154 -0.099872
1218 -0.060698 0.2875 -0.028595 -0.0019919 -0.060527 0.31108 -0.0063772 -0.015789 0.035547 -0.078123
1219 -0.075988 0.30093 -0.024159 -0.028988 -0.063942 0.29032 0.0094342 -0.030606 0.030166 -0.083998
1220 -0.064902 0.34071 -0.020487 -0.018429 -0.081844 0.28388 0.024405 -0.033004 0.031595 -0.078652
1221 -0.064887 0.35619 -0.042964 -0.0080583 -0.0609 0.28382 0.012067 -0.024082 0.035892 -0.070433
1222 -0.082766 0.29731 -0.038798 -0.023026 -0.089927 0.24627 -0.0073855 -0.044848 0.027695 -0.079239
1223 -0.08362 0.1926 -0.027232 -0.017963 -0.059258 0.2729 0.01889 -0.035775 0.042546 -0.073145
1224 -0.068628 0.13044 -0.031438 -0.015768 -0.061032 0.2539 0.039498 -0.036418 0.016055 -0.075615
1225 -0.084406 0.072651 -0.056921 -0.040286 -0.094071 0.23783 0.018301 -0.052854 0.012288 -0.089278
1226 -0.087936 0.063028 -0.072835 -0.051412 -0.090542 0.19935 -0.0044842 -0.054408 -0.0050276 -0.098594
1227 -0.067034 0.070851 -0.057976 -0.040073 -0.070881 0.21867 0.019426 -0.042852 0.026506 -0.073368
1228 -0.083167 0.044852 -0.053381 -0.060879 -0.088709 0.19445 0.013519 -0.060232 -0.0054054 -0.081091
1229 -0.10733 0.025212 -0.052974 -0.059538 -0.081568 0.20849 0.016403 -0.075258 -0.016419 -0.093821
1230 -0.089227 0.036913 -0.041802 -0.045677 -0.09701 0.19953 0.014407 -0.071466 -0.010685 -0.10202
1231 -0.076054 0.033363 -0.047475 -0.047124 -0.08954 0.19576 0.022341 -0.067455 -0.02354 -0.095667
1232 -0.080983 0.032475 -0.047689 -0.056274 -0.097786 0.17846 0.010032 -0.059563 -0.014343 -0.096219
1233 -0.073426 0.036974 -0.048115 -0.043126 -0.073391 0.19375 0.018417 -0.064105 -0.022588 -0.079049
1234 -0.07347 0.0082316 -0.058277 -0.053067 -0.085527 0.15737 0.0082342 -0.068228 -0.029502 -0.085397
1235 -0.076279 0.021763 -0.035329 -0.036418 -0.057505 0.17729 0.030246 -0.068291 -0.0078224 -0.086988
1236 -0.083035 0.018913 -0.039539 -0.036612 -0.062938 0.17589 0.01514 -0.082542 -0.029266 -0.080869
1237 -0.088625 -0.012155 -0.0576 -0.072971 -0.10255 0.1409 0.0015693 -0.096454 -0.052488 -0.11713
1238 -0.10003 0.00048372 -0.068545 -0.056182 -0.11002 0.10437 -0.02183 -0.095479 -0.047984 -0.10619
1239 -0.093928 -0.010172 -0.028816 0.0082998 -0.10036 0.11864 -0.014254 -0.097514 -0.051506 -0.10879
1240 -0.081379 -0.0074165 -0.036143 0.090934 -0.113 0.11376 -0.0046135 -0.099969 -0.051015 -0.088258
1241 -0.093287 -0.015319 -0.047657 0.2161 -0.11667 0.11284 -0.016957 -0.10487 -0.072037 -0.095784
1242 -0.082663 -0.014502 -0.034761 0.22749 -0.10398 0.10703 0.0013768 -0.098587 -0.047746 -0.091387
1243 -0.088019 -0.046184 -0.041518 0.17086 -0.12519 0.10345 -0.015445 -0.11835 -0.070919 -0.096563
1244 -0.065056 -0.0032576 -0.026145 0.084697 -0.070853 0.13854 0.019507 -0.081327 -0.040313 -0.076869
1245 -0.08599 -0.042428 -0.037961 -0.0068711 -0.12511 0.082904 -0.029022 -0.10353 -0.061388 -0.10899
1246 -0.092815 -0.032877 -0.045498 0.010631 -0.093025 0.095099 -0.016868 -0.1015 -0.044054 -0.086053
1247 -0.080548 -0.041767 -0.049741 0.0029036 -0.10527 0.092758 -0.0041907 -0.10103 -0.062202 -0.085882
1248 -0.070487 -0.032701 -0.052862 0.0031874 -0.088145 0.089079 -0.0074272 -0.11103 -0.051323 -0.077516
1249 -0.089327 -0.027632 -0.051051 -0.0022308 -0.078063 0.082133 0.0093611 -0.11404 -0.061368 -0.078333
1250 -0.091822 -0.056585 -0.06585 -0.013114 -0.07575 0.084803 0.011687 -0.11669 -0.061421 -0.074236
1251 -0.078681 -0.043306 -0.053931 -0.0010277 -0.094571 0.082426 0.015616 -0.11098 -0.049027 0.12952
1252 -0.083799 -0.0382 -0.044856 -0.0086082 -0.088836 0.091359 0.0077401 -0.10636 -0.055012 0.26836
1253 -0.087461 -0.05121 -0.056617 -0.028214 -0.10993 0.059393 -0.0046032 -0.11997 -0.058881 0.31357
1254 -0.072493 -0.043297 -0.045158 -0.0052301 -0.09258 0.087828 0.022605 -0.11457 -0.045994 0.3112
1255 -0.078074 -0.054987 -0.064883 -0.033728 -0.10402 0.051035 -0.015538 -0.11572 -0.050173 0.23335
1256 -0.09418 -0.045987 -0.049687 -0.01499 -0.097822 0.068131 0.019068 -0.11253 -0.054815 0.11839
1257 -0.096174 -0.05206 -0.059732 -0.020165 -0.089895 0.064909 -0.0060634 -0.12762 -0.069918 0.080611
1258 -0.083628 -0.045644 -0.047186 -0.031128 -0.096817 0.048967 0.0098937 -0.12541 -0.065637 0.087808
1259 -0.083946 -0.048403 -0.062431 -0.031427 -0.0831 0.06023 0.011059 -0.12714 -0.068261 0.066092
1260 -0.081796 -0.041591 -0.06972 -0.018419 -0.085827 0.062146 0.00053734 -0.11622 -0.052889 0.066801
1261 -0.087511 -0.055861 -0.0697 -0.036995 -0.11869 0.0139 -0.020898 -0.12633 -0.069982 0.053832
1262 -0.086862 -0.052736 -0.06669 -0.032869 -0.10579 0.052705 -0.005814 -0.1221 -0.057778 0.05874
1263 -0.081674 -0.063553 -0.066582 -0.049587 -0.09439 0.042059 -0.0026709 -0.12193 -0.060427 0.051264
1264 -0.080895 -0.052626 -0.051191 -0.031333 -0.082203 0.036262 -0.0045003 -0.13795 -0.063197 0.036311
1265 -0.10205 -0.0841 -0.073861 -0.052458 -0.11447 0.023047 -0.026968 -0.14756 -0.095558 0.00051534
1266 -0.088635 -0.061608 -0.059115 -0.030563 -0.095563 0.044785 -0.0080085 -0.13322 -0.053381 0.02806
1267 -0.080169 -0.073269 -0.065023 -0.035696 -0.10262 0.014969 -0.0098379 -0.13423 -0.067846 0.041175
1268 -0.079868 -0.072693 -0.064351 -0.042989 -0.086285 0.027636 -0.0046013 -0.1292 -0.055611 -0.0035399
1269 -0.093838 -0.074222 -0.050938 -0.043499 -0.097594 0.013681 -0.014468 -0.14182 -0.071105 -0.0099198
1270 -0.079772 -0.061126 -0.062025 -0.029536 -0.098958 0.031379 -0.022038 -0.12953 -0.073257 0.00069602
1271 -0.075144 -0.069159 -0.065773 -0.059119 -0.11632 0.0034994 -0.0066041 -0.1227 -0.047292 0.010283
1272 -0.083742 -0.064938 -0.060083 -0.028422 -0.094943 0.022701 -0.004636 -0.12302 -0.045274 -0.0058991
1273 -0.089823 -0.065884 -0.077803 -0.03702 -0.085565 0.016287 -0.013287 -0.14903 -0.068512 -0.0048366
1274 -0.087918 -0.06599 -0.082185 -0.033816 -0.094388 0.01083 -0.033006 -0.14503 -0.056511 -0.0094386
1275 -0.10076 -0.072433 -0.077134 -0.047996 -0.10101 -0.0047229 -0.014295 -0.14245 -0.057177 -0.017609
1276 -0.084374 -0.086954 -0.087907 -0.057295 -0.1178 -0.017895 -0.045854 -0.12489 -0.061573 -0.0026647
1277 -0.086777 -0.078562 -0.08086 -0.049472 -0.10717 -0.019102 -0.037996 -0.14049 -0.057324 0.0062771
1278 -0.093984 -0.084536 -0.086579 -0.052803 -0.12151 -0.026868 -0.052179 -0.1376 -0.068957 -0.0033325
1279 -0.092494 -0.066511 -0.064802 -0.048325 -0.090968 -0.012715 -0.035413 -0.13166 -0.049796 -0.018759
1280 -0.07726 -0.08133 -0.078741 -0.040687 -0.10266 -0.010893 -0.023715 -0.13427 -0.058316 -0.047566
1281 -0.096138 -0.092514 -0.091383 -0.055372 -0.11962 -0.037922 -0.052455 -0.15737 -0.078928 0.069134
1282 0.071753 -0.077731 -0.077834 -0.046146 -0.084733 -0.023483 -0.04075 -0.13409 -0.053621 0.2357
1283 0.19149 -0.077037 -0.081641 -0.053713 -0.11915 -0.041902 -0.038384 -0.14151 -0.070097 0.28354
1284 0.21311 -0.083742 -0.085394 -0.068217 -0.098367 -0.032039 -0.045498 -0.1495 -0.072433 0.25238
1285 0.20792 -0.070845 -0.079012 -0.061428 -0.10747 -0.037628 -0.046087 -0.14176 -0.053051 0.22625
1286 0.22086 0.16611 -0.070905 -0.053759 -0.11424 -0.039931 -0.028827 -0.15165 -0.077831 0.13567
1287 0.28398 0.31123 -0.069299 -0.03537 -0.099383 -0.036423 -0.01519 -0.14536 -0.057208 0.088995
1288 0.27238 0.34143 -0.063456 -0.048422 -0.099782 -0.035626 -0.049936 -0.15207 -0.062799 0.044369
1289 0.28167 0.35955 -0.076406 -0.017929 -0.11227 -0.058784 -0.039165 -0.14112 -0.060112 0.065993
1290 0.37791 0.37431 -0.074839 -0.038441 -0.10433 -0.064112 -0.051405 -0.14781 -0.061615 0.035472
1291 0.32245 0.40596 -0.068058 -0.017539 -0.10496 -0.04056 -0.038594 -0.14804 -0.068185 0.037129
1292 0.22121 0.39181 -0.071507 -0.043136 -0.10525 -0.051968 -0.042773 -0.16167 -0.08183 0.0061224
1293 0.18973 0.42687 -0.07042 -0.039059 -0.091228 -0.047185 -0.033877 -0.14719 -0.071343 0.032641
1294 0.13317 0.57574 -0.090559 -0.03754 -0.1204 -0.060151 -0.052915 -0.14915 -0.069111 0.040809
1295 0.10032 0.61514 -0.072678 -0.054548 -0.097678 -0.06273 -0.062115 -0.14566 -0.062432 0.02086
1296 0.075994 0.5769 -0.084313 -0.056933 -0.12282 -0.059846 -0.053852 -0.15825 -0.044126 0.0013823
1297 0.075596 0.62223 -0.055826 -0.054702 -0.096066 -0.050289 -0.0282 -0.14451 -0.0098294 0.017258
1298 0.09191 0.64872 -0.065819 -0.037013 -0.091385 -0.040296 -0.031067 -0.12301 -0.016428 0.04611
1299 0.064333 0.64905 -0.095201 -0.058119 -0.11399 -0.057618 -0.053918 -0.14451 -0.028418 0.037018
1300 0.066919 0.73259 -0.063203 -0.037095 -0.098482 -0.064923 -0.061289 -0.14237 -0.022997 0.014524
1301 0.074226 0.71093 -0.057142 -0.055757 -0.098217 -0.032688 -0.05599 -0.15779 -0.01826 0.0037573
1302 0.095173 0.76936 -0.0523 -0.024028 -0.082202 -0.020867 -0.013954 -0.1138 0.027798 0.038614
1303 0.063697 0.74473 -0.070824 -0.037015 -0.094936 -0.067597 -0.051312 -0.14581 -0.020126 0.011212
1304 0.061174 0.76226 -0.063594 -0.037348 -0.10997 -0.065753 -0.072558 -0.13506 -0.0037445 0.0025449
1305 0.068499 0.74152 -0.051653 -0.043437 -0.091176 -0.049117 -0.030384 -0.13951 -0.014689 0.0094288
1306 0.065219 0.80517 -0.043094 -0.034582 -0.091844 -0.06631 -0.035133 -0.14129 0.0087796 0.026683
1307 0.046358 0.80894 -0.04689 -0.042438 -0.11322 -0.055746 -0.048431 -0.15083 -0.0024389 0.020608
1308 0.028767 0.77739 -0.081895 -0.066386 -0.1457 -0.089303 -0.074586 -0.16813 -0.034144 -0.006673
1309 0.038822 0.82221 -0.035975 -0.046256 -0.086172 -0.052441 -0.030716 -0.13277 -0.0013107 0.014589
1310 0.045748 0.83961 -0.040818 -0.032861 -0.099236 -0.048675 -0.030273 -0.13209 0.0021803 0.018292
1311 0.030676 0.86494 -0.044262 -0.053303 -0.11687 -0.065763 -0.04756 -0.13648 -0.011471 -0.0036553
1312 0.025193 0.83906 -0.067803 -0.049018 -0.11745 -0.074044 -0.058913 -0.1403 -0.011976 -0.0086842
1313 0.02456 0.85911 -0.054048 -0.060984 -0.12877 -0.086772 -0.070353 -0.13445 -0.0247 8.2123e-06
1314 0.016572 0.88878 -0.032407 -0.03777 -0.11866 -0.088144 -0.040882 -0.14043 -0.016008 -0.0076848
1315 0.0055374 0.85701 -0.050915 -0.066082 -0.12676 -0.094016 -0.080892 -0.15336 -0.016487 -0.025326
1316 0.0063369 0.88131 -0.051974 -0.059098 -0.11105 -0.051182 -0.044512 -0.1392 -0.023286 -0.011564
1317 0.018261 0.88206 -0.052511 -0.061326 -0.10704 -0.085992 -0.049988 -0.14174 -0.011887 -0.013168
1318 0.02856 0.90438 -0.038991 -0.053014 -0.1071 -0.055158 -0.042574 -0.13226 -0.010246 0.0042884
1319 0.015226 0.88075 -0.05057 -0.052618 -0.11662 -0.084314 -0.046032 -0.13032 -0.002384 0.0020967
1320 0.0096145 0.88169 -0.032992 -0.050489 -0.093562 -0.072161 -0.037767 -0.13304 0.00094355 0.0079799
1321 0.0047047 0.82966 -0.066499 -0.068971 -0.1146 -0.086541 -0.059335 -0.14576 -0.019696 0.0088622
1322 -0.0058439 0.82395 -0.058869 -0.059089 -0.11743 -0.075449 -0.07168 -0.15306 -0.031669 -0.019509
1323 0.0056357 0.8245 -0.032777 -0.047197 -0.10265 -0.074167 -0.054199 -0.13346 -0.00037196 0.0065829
1324 -0.020315 0.80442 -0.056977 -0.062844 -0.11563 -0.088122 -0.053423 -0.16047 -0.026133 -0.025169
1325 -0.030335 0.7947 -0.07232 -0.062473 -0.14148 -0.095453 -0.063211 -0.16134 -0.037133 -0.049431
1326 -0.013808 0.77147 -0.061119 -0.048532 -0.14338 -0.10939 -0.054525 -0.14426 -0.017221 -0.023752
1327 -0.0095426 0.76164 -0.075298 -0.064259 -0.14098 -0.085829 -0.074475 -0.15251 -0.030593 -0.027006
1328 -0.0239 0.71825 -0.058512 -0.064306 -0.12142 -0.10141 -0.077556 -0.15947 -0.02984 -0.034407
1329 0.00044575 0.76458 -0.042047 -0.026265 -0.10158 -0.07111 -0.06062 -0.12775 0.0045734 0.0022471
1330 0.0062584 0.75771 -0.034052 -0.031155 -0.097311 -0.07216 -0.051797 -0.12353 0.021258 -0.0039767
1331 -0.0026834 0.74386 -0.041176 -0.054401 -0.12033 -0.080035 -0.058678 -0.13308 0.020937 -0.026869
1332 -0.020898 0.74181 -0.06198 -0.036084 -0.12378 -0.078197 -0.059236 -0.14483 0.017387 -0.025778
1333 -0.020136 0.76019 -0.019708 -0.041665 -0.095393 -0.058185 -0.027591 -0.13519 0.035357 -0.024824
1334 -0.024598 0.7108 -0.038675 -0.044102 -0.1208 -0.0855 -0.057646 -0.13827 0.12928 -0.033579
1335 -0.032434 0.73873 -0.052648 -0.059121 -0.12239 -0.079827 -0.05366 -0.1394 0.092674 -0.022017
1336 -0.05218 0.69444 -0.073513 -0.084582 -0.14039 -0.085774 -0.071032 -0.16513 0.023933 -0.068285
1337 -0.018744 0.72569 -0.049399 -0.052424 -0.1089 -0.059688 -0.042243 -0.13867 0.027451 -0.024379
1338 -0.028498 0.63888 -0.05409 -0.061918 -0.10209 -0.077843 -0.050607 -0.1423 0.0079162 -0.042752
1339 -0.034761 0.57978 -0.057969 -0.038453 -0.1244 -0.1014 -0.047913 -0.14848 -0.0035981 -0.036006
1340 -0.026411 0.53284 -0.056223 -0.077156 -0.11605 -0.071351 -0.050993 -0.14215 -0.010769 -0.047723
1341 -0.02735 0.49087 -0.085415 -0.063094 -0.13409 -0.10553 -0.074074 -0.15012 -0.029197 -0.037848
1342 0.01905 0.4909 -0.061422 -0.075576 -0.12313 -0.075708 -0.065047 -0.13958 -0.024817 -0.041099
1343 0.19278 0.47763 -0.06873 -0.072922 -0.11397 -0.089827 -0.046098 -0.15275 -0.019432 -0.045396
1344 0.23257 0.45128 -0.074297 -0.075423 -0.13068 -0.095928 -0.054957 -0.14447 -0.021688 -0.054353
1345 0.27674 0.44732 -0.079645 -0.068585 -0.13456 -0.080856 -0.06761 -0.1442 -0.024486 -0.031492
1346 0.23861 0.4395 -0.082808 -0.065186 -0.11901 -0.082561 -0.059191 -0.15119 -0.026505 -0.051348
1347 0.31369 0.41894 -0.065426 -0.069438 -0.13154 -0.087583 -0.054284 -0.13383 -0.0023824 -0.039626
1348 0.32836 0.40778 -0.057566 -0.074099 -0.11966 -0.070268 -0.053037 -0.14737 -0.0025455 -0.01511
1349 0.26165 0.39812 -0.075074 -0.074108 -0.11544 -0.079746 -0.070908 -0.15556 -0.01755 -0.045961
1350 0.2033 0.36893 -0.093075 -0.072528 0.027674 -0.075569 -0.060215 -0.14178 -0.013487 0.15386
1351 0.14782 0.36127 -0.081802 -0.05347 0.13635 -0.088397 -0.067281 -0.15182 -0.025579 0.30239
1352 0.12125 0.36194 -0.049428 -0.04589 0.20652 -0.063964 -0.040981 -0.1243 0.012148 0.36901
1353 0.084817 0.34034 -0.075811 -0.057167 0.22193 -0.089099 -0.069501 -0.14735 -0.01706 0.34232
1354 0.081519 0.33287 -0.045418 -0.037882 0.16454 -0.072427 -0.052006 -0.14122 -0.017905 0.2853
1355 0.054443 0.29847 -0.082632 -0.088766 0.013679 -0.1055 -0.081213 -0.15995 -0.036164 0.17782
1356 0.064561 0.29387 -0.075752 -0.06048 -0.0094521 -0.095416 -0.061525 -0.14075 -0.027781 0.10116
1357 0.053954 0.27035 -0.063039 -0.071144 -0.034947 -0.08821 -0.064249 -0.15716 -0.041566 0.075372
1358 0.030333 0.2571 -0.085766 -0.071559 -0.055288 -0.11057 -0.080146 -0.16243 -0.03178 0.054448
1359 0.044016 0.26828 -0.050772 -0.04756 -0.017485 -0.070702 -0.047901 -0.15304 -0.041278 0.04667
1360 0.060097 0.26701 -0.073632 -0.048186 -0.036898 -0.073041 -0.055916 -0.14036 -0.028434 0.065276
1361 0.056582 0.24913 -0.05316 -0.049083 -0.01951 -0.098396 -0.061091 -0.14544 -0.040981 0.05174
1362 0.040257 0.21978 -0.078936 -0.060307 -0.050891 -0.10084 -0.055284 -0.15096 -0.049544 0.050269
1363 0.0015549 0.18017 -0.10743 -0.094571 -0.069018 -0.14983 -0.084606 -0.17702 -0.084238 -0.0016699
1364 0.042293 0.21119 -0.076579 -0.047307 -0.034853 -0.099228 -0.083469 -0.14408 -0.016323 0.037883
1365 0.02605 0.18307 -0.038158 -0.064143 -0.05447 -0.10583 -0.056464 -0.16494 -0.0053851 0.011653
1366 0.0095005 0.18708 0.22874 -0.019827 -0.073975 -0.091653 -0.071884 -0.15566 -0.0085873 0.024074
1367 0.03844 0.18699 0.3582 0.0927 -0.041995 -0.08758 -0.053811 -0.1375 -0.011558 0.037991
1368 0.037243 0.19568 0.4092 0.25516 -0.042729 -0.081872 -0.051193 -0.14147 -0.030824 0.040021
1369 0.0028231 0.17063 0.37673 0.26801 -0.049677 -0.08194 -0.061884 -0.15366 -0.040071 0.0062586
1370 -0.0021806 0.15856 0.38333 0.16208 -0.037309 -0.091955 -0.070002 -0.16073 -0.049047 -0.0015241
1371 0.017636 0.15318 0.32511 0.040851 0.09768 -0.079465 -0.061719 -0.14321 -0.04241 -0.0018507
1372 0.007049 0.14845 0.21286 0.012564 0.21135 -0.092452 -0.069131 -0.13492 -0.053732 0.015066
1373 -0.00089731 0.13974 0.11789 0.0072455 0.24546 -0.082798 -0.076533 -0.13808 -0.04524 0.011498
1374 0.0084649 0.13546 0.077739 -0.0061065 0.23425 -0.076928 -0.068743 -0.14218 -0.058021 -0.011072
1375 -0.034048 0.10514 0.04065 -0.021446 0.18166 -0.10417 -0.084195 -0.16713 -0.078353 -0.027382
1376 -0.0016302 0.10494 0.06246 -0.010807 0.15316 -0.082346 -0.062195 -0.15617 -0.049723 -0.021695
1377 -0.0090819 0.10779 0.039391 0.0036228 0.10303 -0.090426 -0.063422 -0.14814 -0.057623 -0.016974
1378 -0.0097558 0.091974 0.036807 0.0076967 0.058685 -0.090566 -0.092346 -0.14683 -0.062597 -0.027537
1379 -0.024657 0.082746 0.045412 -0.011213 0.029051 -0.091641 -0.080803 -0.16373 -0.071504 -0.035026
1380 0.0055949 0.083317 0.079938 0.01283 0.045841 -0.072224 -0.043573 -0.12479 -0.062344 -0.024474
1381 -0.020587 0.080164 0.031952 0.056984 0.019112 -0.081436 -0.07126 -0.14058 -0.060548 -0.026621
1382 -0.020415 0.049704 0.035258 0.082185 0.051965 -0.11262 -0.072089 -0.14932 -0.071586 -0.054253
1383 -0.020604 0.071854 0.040198 0.16973 0.19064 -0.076411 -0.077677 -0.14606 -0.071692 -0.02194
1384 -0.017622 0.05192 0.028601 0.28567 0.30269 -0.085319 -0.064224 -0.14279 -0.055732 -0.038463
1385 -0.018164 0.069386 0.043196 0.33644 0.36013 -0.077344 -0.067669 -0.13041 -0.047125 -0.030384
1386 -0.01762 0.04854 0.020041 0.21784 0.39977 -0.069932 -0.057487 -0.13448 -0.060895 -0.031828
1387 0.0062666 0.051396 0.0052141 0.11214 0.34403 -0.10309 -0.070747 -0.14489 -0.056333 -0.031265
1388 0.26885 0.057316 0.029952 0.10672 0.32525 -0.073803 -0.043075 -0.1167 -0.048484 -0.025893
1389 0.31538 0.042252 0.021092 0.074314 0.25306 -0.070544 -0.038074 -0.11841 -0.067055 -0.03288
1390 0.29817 0.022756 0.020422 0.082317 0.22904 -0.085997 -0.066491 -0.11367 -0.073508 -0.050412
1391 0.28201 0.037801 0.02485 0.081535 0.26803 -0.084492 -0.053872 -0.094014 -0.070912 -0.057655
1392 0.3123 0.042765 0.019091 0.16078 0.31899 -0.070987 -0.026934 0.056095 -0.054438 -0.02786
1393 0.2982 0.027765 0.01497 0.24335 0.34767 -0.09627 -0.05811 0.10436 -0.059404 -0.028452
1394 0.36471 0.025668 0.0031205 0.40278 0.46289 -0.058508 -0.041187 0.11467 -0.045673 -0.022767
1395 0.33107 -0.021604 -0.016379 0.40804 0.4465 -0.076097 -0.068945 -0.011143 -0.088816 -0.051332
1396 0.34492 0.011048 0.0026897 0.35686 0.46452 -0.079638 -0.048691 -0.039564 -0.059645 -0.028895
1397 0.4152 0.00074286 0.0017955 0.23938 0.39838 -0.075743 -0.05949 -0.06329 -0.065547 -0.053639
1398 0.30374 -0.017746 -0.01446 0.18291 0.36646 -0.078687 -0.067325 -0.06995 -0.057492 -0.056375
1399 0.19485 -0.0064388 -0.022251 0.2065 0.39259 -0.071405 -0.069037 -0.079586 -0.083919 -0.063255
1400 0.14781 -0.023053 -0.013047 0.22095 0.40306 -0.070116 -0.053314 -0.076258 -0.069729 -0.048528
1401 0.13715 -0.021539 -0.011175 0.26359 0.4171 -0.071609 -0.045208 -0.06526 -0.084731 -0.066978
1402 0.123 -0.015494 -0.011237 0.30591 0.45329 -0.055799 -0.026311 -0.072645 -0.079352 -0.05113
1403 0.11548 -0.021798 -0.0050869 0.32942 0.55134 -0.050639 -0.027526 -0.069556 -0.056613 -0.037745
1404 0.10003 -0.017591 -0.011804 0.35032 0.56064 -0.069548 -0.055191 -0.081096 -0.086954 -0.073195
1405 0.12447 -0.023126 -0.011424 0.46537 0.50653 -0.065579 -0.053041 -0.070228 -0.08094 -0.043047
1406 0.27555 -0.037773 -0.0089682 0.54618 0.4993 -0.061301 -0.033169 -0.064362 -0.065404 -0.021581
1407 0.41733 -0.027031 -0.0024034 0.46903 0.5102 -0.056104 -0.035201 -0.059814 -0.055399 0.28101
1408 0.4243 -0.040492 -0.0078539 0.31736 0.50111 -0.064982 -0.048915 0.081854 -0.077901 0.34595
1409 0.44958 -0.017283 0.0015098 0.28221 0.53458 -0.055136 -0.034943 0.2113 -0.048374 0.45461
1410 0.43219 -0.027139 0.0089577 0.27401 0.6014 -0.062069 -0.031502 0.19986 -0.050285 0.5281
1411 0.32525 -0.048539 -0.0084534 0.31995 0.62689 -0.060182 -0.051074 0.13081 -0.072647 0.47023
1412 0.26591 -0.058145 -0.01987 0.3742 0.59405 -0.058082 -0.032074 0.033955 -0.050892 0.38072
1413 0.21752 -0.035525 -0.019683 0.49895 0.59849 -0.051631 -0.031259 0.0012405 -0.0808 0.28479
1414 0.16086 -0.077626 -0.03106 0.55854 0.5718 -0.080166 -0.030621 -0.024494 -0.078876 0.18412
1415 0.1608 -0.05316 -0.027135 0.56634 0.53914 -0.075034 -0.041488 -0.012652 -0.068189 0.31423
1416 0.14611 -0.049008 0.0010786 0.52499 0.48361 -0.068615 -0.027662 -0.018662 -0.06542 0.50698
1417 0.17033 -0.054259 -0.0089278 0.48191 0.48734 -0.039168 -0.025247 -0.0045395 -0.053602 0.51184
1418 0.16264 -0.06381 -0.00655 0.36183 0.46816 -0.069718 -0.029438 -0.024899 -0.077625 0.4563
1419 0.28034 -0.058406 -0.014905 0.39297 0.49988 -0.040594 -0.019284 0.084343 -0.055609 0.42381
1420 0.3825 -0.074795 -0.035428 0.36961 0.48462 -0.080044 -0.046254 0.17475 -0.068053 0.31995
1421 0.44777 -0.068451 0.0060201 0.4453 0.62428 -0.05828 -0.018808 0.25311 -0.041891 0.2439
1422 0.45299 -0.06339 -0.01263 0.61096 0.68867 -0.05477 -0.0014528 0.24903 -0.050772 0.20449
1423 0.41007 -0.075449 -0.0093559 0.6426 0.64555 -0.076296 -0.037921 0.11911 -0.0701 0.18196
1424 0.38093 -0.079141 -0.029559 0.62706 0.557 -0.063248 -0.024533 0.080065 -0.079766 0.15672
1425 0.28277 -0.084763 -0.031621 0.58469 0.52419 -0.058771 -0.025074 0.058209 -0.063735 0.16776
1426 0.24356 -0.076495 -0.040732 0.56456 0.46947 -0.074257 -0.026093 0.047927 -0.054345 0.1578
1427 0.18823 -0.099517 -0.046026 0.49016 0.43075 -0.080618 -0.055391 0.029872 -0.078347 0.13065
1428 0.18513 -0.089049 -0.041524 0.43414 0.39021 -0.086754 -0.038822 0.060695 -0.064703 0.12078
1429 0.17146 -0.094197 -0.030934 0.40187 0.39753 -0.071248 -0.038821 0.24542 -0.059933 0.10812
1430 0.17482 -0.097665 -0.049613 0.38871 0.40776 -0.076848 -0.034789 0.343 -0.061324 0.10847
1431 0.18092 -0.082489 -0.014273 0.44658 0.41142 -0.062733 -0.0057533 0.34907 -0.039303 0.090093
1432 0.16928 -0.091483 -0.036392 0.57579 0.41464 -0.08621 -0.047042 0.29434 -0.043263 0.077097
1433 0.176 -0.097796 -0.025998 0.65587 0.39302 -0.070661 -0.03367 0.18618 -0.060947 0.10386
1434 0.17855 -0.083264 -0.028833 0.67376 0.38227 -0.073551 -0.057761 0.13667 -0.051842 0.090857
1435 0.18023 -0.093328 -0.024368 0.61362 0.37017 -0.072449 -0.037436 0.10578 -0.063144 0.069077
1436 0.15768 -0.10519 -0.053553 0.55708 0.36266 -0.085229 -0.05154 0.086824 -0.062117 0.033772
1437 0.13865 -0.1186 -0.049817 0.44944 0.3381 -0.11112 -0.060557 0.083215 -0.068149 0.059496
1438 0.15719 -0.093135 -0.036919 0.38905 0.34065 -0.071217 -0.022822 0.12818 -0.056024 0.063739
1439 0.13457 -0.12193 -0.071134 0.34074 0.32757 -0.11361 -0.073486 0.089308 -0.078468 0.015819
1440 0.13202 -0.11879 -0.0347 0.35656 0.32912 -0.07715 -0.036578 0.19229 -0.058477 0.039816
1441 0.14294 -0.089892 -0.015589 0.35594 0.32025 -0.06307 -0.030171 0.33016 -0.052354 0.059858
1442 0.13407 -0.109 -0.028101 0.32862 0.28574 -0.085946 -0.053201 0.36398 -0.052218 0.029937
1443 0.10645 -0.10056 -0.025263 0.3205 0.31944 -0.077926 -0.037752 0.31514 -0.072375 0.02336
1444 0.11777 -0.10377 -0.042772 0.31514 0.30144 -0.080014 -0.053391 0.20723 -0.063374 0.024997
1445 0.11389 -0.11183 -0.027214 0.31646 0.29467 -0.073812 -0.05474 0.13801 -0.069857 0.014065
1446 0.10479 -0.12624 -0.053205 0.28901 0.2599 -0.091369 -0.065188 0.10515 -0.073804 -0.013843
1447 0.092813 -0.12062 -0.027347 0.27401 0.24931 -0.081801 -0.054244 0.11575 -0.081746 -0.00051354
1448 0.10383 -0.10137 -0.021078 0.28525 0.26181 -0.046968 -0.025257 0.10897 -0.050438 0.015397
1449 0.096293 -0.11723 -0.02856 0.29262 0.26578 -0.063335 -0.055965 0.11929 -0.053367 0.010904
1450 0.081119 -0.11563 -0.028751 0.2545 0.23947 -0.089065 -0.058148 0.13956 0.10965 0.0047088
1451 0.080901 -0.11167 -0.043854 0.26366 0.22319 -0.079898 -0.051022 0.24641 0.15286 0.00075208
1452 0.072931 -0.12223 -0.057023 0.24412 0.21131 -0.073861 -0.058893 0.37168 0.17912 0.0015436
1453 0.069763 -0.13293 -0.037249 0.2374 0.21756 -0.086223 -0.070084 0.41915 0.17421 -0.026237
1454 0.069892 -0.13882 -0.057455 0.22077 0.19408 -0.096664 -0.070881 0.33739 0.15392 -0.0081403
1455 0.063369 -0.12082 -0.032554 0.19473 0.24019 -0.066368 -0.042959 0.22033 0.12442 -0.017036
1456 0.043326 -0.13069 -0.056889 0.19117 0.18783 -0.085606 -0.04788 0.15485 0.047293 -0.022197
1457 0.045054 -0.14429 -0.068216 0.1744 0.20361 -0.072723 -0.049885 0.14513 0.012742 -0.02014
1458 0.058678 -0.12018 -0.045058 0.19079 0.19991 -0.086599 -0.067702 0.15631 0.017604 -0.0092804
1459 0.071198 -0.1227 -0.057844 0.17956 0.17855 -0.087638 -0.063974 0.14594 0.016003 -0.0057691
1460 0.039009 -0.14558 -0.065916 0.14722 0.15732 -0.092222 -0.070977 0.13896 -0.017086 -0.037969
1461 0.042232 -0.13767 -0.061265 0.16127 0.16407 -0.075814 -0.058482 0.18228 0.0031489 -0.012452
1462 0.047219 -0.11399 -0.057336 0.16954 0.16572 -0.054614 -0.07561 0.25947 0.0041478 -0.018909
1463 0.030736 -0.15095 -0.064774 0.13396 0.12327 0.021523 -0.06154 0.38513 0.0081626 -0.051177
1464 0.043647 -0.14241 -0.069798 0.122 0.15361 0.11295 -0.067335 0.43341 0.16933 -0.021608
1465 0.030989 -0.14962 -0.076596 0.12069 0.14396 0.20518 -0.077938 0.35321 0.24065 -0.054307
1466 0.015553 -0.1382 -0.066756 0.10951 0.16085 0.26399 -0.095707 0.24839 0.2385 -0.041155
1467 0.029841 -0.12852 -0.038627 0.13223 0.19559 0.32148 -0.058822 0.20277 0.24072 -0.067599
1468 0.036496 -0.14121 -0.057419 0.1066 0.13345 0.3616 -0.077053 0.16526 0.21924 -0.037086
1469 0.024626 -0.12978 -0.058871 0.092166 0.13093 0.3555 -0.0692 0.15187 0.21945 -0.040537
1470 0.025372 -0.1279 -0.060963 0.11666 0.15274 0.28665 -0.05123 0.15677 0.28083 -0.020483
1471 0.026426 -0.15071 -0.065338 0.096476 0.1206 0.18312 -0.073278 0.1581 0.29931 -0.035617
1472 0.035636 -0.12817 -0.074498 0.1175 0.10739 0.19013 -0.057288 0.16199 0.30553 -0.033754
1473 0.017122 -0.14291 -0.04932 0.081499 0.11134 0.19025 -0.056892 0.14622 0.34701 -0.038503
1474 0.027431 -0.13387 -0.055816 0.11579 0.13854 0.24253 -0.044856 0.20497 0.36686 -0.017453
1475 0.016602 -0.13992 -0.089076 0.078097 0.089283 0.19319 -0.080472 0.26539 0.37071 -0.034002
1476 0.013169 -0.14889 -0.053473 0.097445 0.09793 0.23922 -0.05842 0.42431 0.38586 -0.019228
1477 0.017026 -0.13632 -0.063042 0.072738 0.095994 0.21716 -0.054716 0.41121 0.41405 -0.047491
1478 0.0050673 -0.15714 -0.081353 0.057729 0.083649 0.18617 -0.079263 0.31165 0.40689 -0.057018
1479 0.0016578 -0.15942 -0.071972 0.052229 0.067184 0.19314 -0.057671 0.21519 0.4023 -0.044636
1480 0.0038733 -0.14737 -0.069419 0.07597 0.070903 0.18631 -0.070614 0.19957 0.44245 -0.039229
1481 0.0045502 -0.13734 -0.075676 0.078158 0.087105 0.20702 -0.062532 0.19918 0.45512 -0.032371
1482 -0.0086115 -0.13942 -0.066128 0.061875 0.088214 0.22278 -0.04013 0.15694 0.46909 -0.051299
1483 0.0021588 -0.14374 -0.056959 0.074356 0.069189 0.2021 -0.068911 0.17502 0.43924 -0.041924
1484 -0.0087723 -0.14359 -0.071601 0.044534 0.043193 0.19353 -0.060194 0.16093 0.45685 -0.02859
1485 -0.0079518 -0.15302 -0.076643 0.045655 0.045479 0.18508 -0.074318 0.13701 0.44474 -0.045345
1486 -0.016213 -0.15578 -0.072441 0.053215 0.018395 0.20491 -0.052754 0.14232 0.46278 -0.050115
1487 -0.035772 -0.16461 -0.071594 0.035571 0.04109 0.19476 -0.082267 0.14497 0.5044 -0.057938
1488 -0.029204 -0.15245 -0.0732 0.05025 0.042559 0.22977 -0.057875 0.15517 0.49548 -0.039816
1489 -0.010209 -0.14131 -0.043447 0.036305 0.039567 0.22888 -0.037887 0.2002 0.49825 -0.02585
1490 -0.00075432 -0.15629 -0.075329 0.0402 0.035412 0.23355 -0.058137 0.26198 0.49204 -0.045463
1491 -0.026003 -0.15221 -0.05994 0.037176 0.019833 0.21936 -0.051149 0.30981 0.53202 -0.053127
1492 -0.0029905 -0.14168 -0.063417 0.036783 0.025311 0.20878 -0.053318 0.30515 0.52037 -0.069314
1493 -0.0052945 -0.12663 -0.055889 0.039941 0.0043649 0.20463 -0.064094 0.2528 0.52268 -0.037774
1494 -0.026137 -0.14741 -0.069564 0.031308 -0.010248 0.20431 -0.059275 0.18639 0.5053 -0.047759
1495 -0.014296 -0.10305 -0.046481 0.04332 0.019762 0.23287 -0.046335 0.17291 0.53361 -0.044013
1496 -0.018207 -0.10665 -0.064885 0.021636 0.0076494 0.21305 -0.070793 0.15583 0.5181 -0.04074
1497 -0.033144 -0.087349 -0.075586 -0.0050853 -0.029193 0.20944 -0.069397 0.13047 0.48307 -0.039506
1498 -0.03002 -0.11748 -0.065695 0.025541 0.0070664 0.22799 -0.051626 0.15092 0.49061 -0.035959
1499 -0.0273 -0.12029 -0.067981 0.012501 -0.012335 0.20641 -0.062113 0.17177 0.52188 -0.048482
1500 -0.014582 -0.13822 -0.056146 0.030077 0.0022758 0.22422 -0.041714 0.19701 0.54434 -0.061574
1501 -0.031805 -0.14193 -0.088547 0.0043884 -0.015471 0.21897 -0.064623 0.18423 0.49164 -0.066036
1502 -0.038653 -0.15722 -0.073926 -0.017379 -0.0085051 0.23435 -0.06882 0.16078 0.47098 -0.055305
1503 -0.039042 -0.13619 -0.070792 -0.016588 -0.015508 0.23074 -0.062611 0.15952 0.44423 -0.074169
1504 -0.03427 -0.16441 -0.080591 -0.0057371 -0.030186 0.19298 -0.075837 0.13222 0.441 -0.050793
1505 -0.027153 -0.14884 -0.052428 -0.0098033 -0.020289 0.23178 -0.047517 0.13218 0.43721 -0.040933
1506 -0.055566 -0.15771 -0.071163 -0.034859 -0.056089 0.19767 -0.077842 0.10178 0.40171 -0.062335
1507 -0.051982 -0.15078 -0.072056 -0.010702 -0.040954 0.19667 -0.072467 0.085037 0.38604 -0.060506
1508 -0.042032 -0.13916 -0.071198 -0.01806 -0.033402 0.21344 -0.052099 0.09987 0.40628 -0.075542
1509 -0.040592 -0.16349 -0.061774 -0.023962 -0.036749 0.21297 -0.07388 0.11148 0.3808 -0.049931
1510 -0.059691 -0.16398 -0.092379 -0.033023 -0.057692 0.1936 -0.079426 0.10219 0.35921 -0.063416
1511 -0.064322 -0.1534 -0.072016 -0.011527 -0.046505 0.21653 -0.063882 0.086974 0.37317 -0.05061
1512 -0.052833 -0.14464 -0.051998 -0.010106 -0.060548 0.19922 -0.059708 0.091562 0.35356 -0.037084
1513 -0.054543 -0.1593 -0.06287 -0.037918 -0.033425 0.17743 -0.047789 0.088342 0.34865 -0.05407
1514 -0.051446 -0.16034 -0.073007 -0.038091 -0.03933 0.14871 -0.061522 0.078215 0.36507 -0.061885
1515 -0.055049 -0.15111 -0.061441 -0.019649 -0.050546 0.14129 -0.056391 0.10055 0.33956 -0.04008
1516 -0.070492 -0.1495 -0.066692 -0.032095 -0.033252 0.14411 -0.052104 0.075701 0.3449 -0.060131
1517 -0.068537 -0.14682 -0.072797 -0.025094 -0.058789 0.11522 -0.068886 0.078136 0.3437 -0.061868
1518 -0.066887 -0.15463 -0.057919 -0.029848 -0.057319 0.13624 -0.067682 0.072963 0.33304 -0.066501
1519 -0.076508 -0.1604 -0.077437 -0.045407 -0.051185 0.088579 -0.05854 0.075821 0.32504 -0.059397
1520 -0.061916 -0.15838 -0.067623 -0.025384 -0.053509 0.12765 -0.048725 0.074939 0.33461 -0.051304
1521 -0.066496 -0.14921 -0.0657 -0.04949 -0.066069 0.11696 -0.061956 0.073708 0.33812 -0.06815
1522 -0.068055 -0.16007 -0.065819 -0.042268 -0.044782 0.1071 -0.050043 0.071523 0.30594 -0.034914
1523 -0.081135 -0.15027 -0.079641 -0.049153 -0.064632 0.095493 -0.051732 0.0982 0.32268 -0.051287
1524 -0.073268 -0.14847 -0.076085 -0.033605 -0.043873 0.09941 -0.052778 0.094617 0.3086 -0.038183
1525 -0.08401 -0.16338 -0.070004 -0.074095 -0.055231 0.076908 -0.055813 0.056505 0.30121 -0.083056
1526 -0.083196 -0.14418 -0.066753 -0.050238 -0.072231 0.086323 -0.054471 0.025801 0.28011 -0.073648
1527 -0.068898 -0.14816 -0.055513 -0.045615 -0.052998 0.10492 -0.023035 0.036613 0.31851 -0.041246
1528 -0.088799 -0.16736 -0.075397 -0.067106 -0.088013 0.06059 -0.046758 0.014516 0.28755 -0.051667
1529 -0.063674 -0.15047 -0.050292 -0.056277 -0.065661 0.072449 -0.03748 0.017068 0.2811 -0.059589
1530 -0.078841 -0.14458 -0.071912 -0.050248 -0.071809 0.067403 -0.025852 0.011265 0.26402 -0.061281
1531 -0.060179 -0.14386 -0.072225 -0.061035 -0.088534 0.065951 -0.027746 0.0319 0.27582 -0.034513
1532 -0.085297 -0.15177 -0.059017 -0.049721 -0.076741 0.078567 -0.030241 0.0089164 0.25813 -0.058488
1533 -0.082323 -0.13711 -0.058841 -0.041559 -0.043839 0.069315 -0.049951 0.0034843 0.2611 -0.075933
1534 -0.063487 -0.15072 -0.075984 -0.056787 -0.077774 0.045926 -0.034021 -0.0025154 0.23599 -0.054053
1535 -0.073479 -0.1595 -0.058314 -0.055102 -0.083111 0.11205 -0.020088 -0.0001448 0.25194 -0.050713
1536 -0.065349 -0.15809 -0.051723 -0.031551 -0.076378 0.17779 -0.041178 0.01344 0.24372 -0.050291
1537 -0.068411 -0.13151 -0.048009 -0.037254 -0.076073 0.26987 -0.036831 -0.0050594 0.236 -0.057897
1538 -0.097358 -0.17227 -0.070325 -0.063093 -0.10591 0.32714 -0.067239 -0.027931 0.18775 -0.084453
1539 -0.094199 -0.16375 -0.04797 -0.056212 -0.11043 0.38293 -0.034041 -0.022471 0.19671 -0.078172
1540 -0.067547 -0.14032 -0.049733 -0.041616 -0.074802 0.37144 -0.034266 -0.002527 0.23463 -0.041849
1541 -0.069847 -0.1546 -0.063149 -0.050206 -0.10647 0.27019 -0.061745 -0.030185 0.19629 -0.058341
1542 -0.077655 -0.14347 -0.05319 -0.049557 -0.071505 0.1849 -0.035719 -0.027559 0.20117 -0.054581
1543 -0.10916 -0.17518 -0.080391 -0.080217 -0.11051 0.12461 -0.054587 -0.061684 0.16567 -0.085931
1544 -0.084773 -0.15366 -0.057494 -0.067422 -0.080484 0.10428 -0.043217 -0.028949 0.178 -0.0552
1545 -0.089871 -0.1591 -0.077708 -0.088113 -0.097716 0.10101 -0.027713 -0.041953 0.18506 -0.053735
1546 -0.10443 -0.15152 -0.064495 -0.079486 -0.075156 0.1037 -0.027636 -0.04048 0.17434 -0.057265
1547 -0.094373 -0.15169 -0.056876 -0.06636 -0.10236 0.095633 -0.031494 -0.040562 0.19064 -0.04776
1548 -0.082836 -0.1534 -0.044022 -0.065098 -0.10356 0.085993 -0.041844 -0.051712 0.15305 -0.053621
1549 -0.080766 -0.15836 0.10058 -0.061359 -0.10308 0.096398 -0.050544 -0.045853 0.15384 -0.035827
1550 -0.0991 -0.14464 0.30252 -0.059128 -0.11317 0.079397 -0.055601 -0.050266 0.15612 -0.050433
1551 -0.10554 -0.17415 0.37553 -0.084078 -0.099592 0.067551 -0.060136 -0.073037 0.11668 -0.062589
1552 -0.092251 -0.16421 0.40113 -0.059012 -0.082841 0.078428 -0.040575 -0.052608 0.15635 -0.0221
1553 -0.073656 -0.15237 0.34759 -0.067287 -0.11174 0.078355 -0.044689 -0.046662 0.1261 0.31377
1554 -0.085487 -0.15191 0.39119 -0.060738 -0.083695 0.11197 -0.06194 -0.043592 0.14705 0.37815
1555 -0.10973 -0.16381 0.35692 -0.093538 -0.10424 0.14176 -0.048456 -0.07814 0.099663 0.37018
1556 -0.08849 -0.14467 0.38891 -0.065107 -0.1053 0.22993 -0.044838 -0.058629 0.12273 0.43662
1557 -0.10213 -0.1521 0.27999 -0.069006 -0.10383 0.24776 -0.059294 -0.073592 0.11334 0.34334
1558 -0.092382 -0.16105 0.17762 -0.062016 -0.094974 0.35321 -0.054742 -0.045941 0.1043 0.29701
1559 -0.08831 -0.13523 0.14757 -0.057531 -0.086853 0.39199 -0.047884 -0.059 0.10864 0.1915
1560 -0.095884 -0.067829 0.13792 -0.063383 -0.099343 0.30875 -0.048097 -0.062776 0.11523 0.14899
1561 -0.10845 -0.026585 0.10387 -0.073898 -0.11701 0.19806 -0.066794 -0.080848 0.095648 0.11171
1562 -0.10008 0.055358 0.10333 -0.069357 -0.10962 0.15413 -0.061454 -0.073385 0.10123 0.13629
1563 -0.1092 0.058888 0.11322 -0.085302 -0.10649 0.1457 -0.056628 -0.078237 0.10326 0.089128
1564 -0.08911 0.046954 0.10743 -0.072331 -0.12776 0.13157 -0.047969 -0.075177 0.089575 0.092893
1565 0.016054 -0.035766 0.20971 -0.085898 -0.11574 0.10852 -0.060225 -0.084003 0.072044 0.073938
1566 0.13322 -0.080401 0.46706 -0.087284 -0.12526 0.10737 -0.057941 -0.086441 0.082757 0.0547
1567 0.20733 -0.079502 0.56715 -0.054242 -0.095373 0.15242 -0.043794 -0.078126 0.10174 0.071354
1568 0.17874 -0.096608 0.53778 -0.067016 -0.093368 0.18282 -0.050634 -0.071514 0.071074 0.064962
1569 0.099393 -0.090594 0.53175 -0.036261 -0.095614 0.23486 -0.029384 -0.066048 0.098308 0.065184
1570 0.036124 -0.080932 0.53544 -0.053158 -0.086128 0.24585 -0.02436 -0.075346 0.088189 0.045043
1571 -0.049111 -0.13189 0.51587 -0.11165 -0.13975 0.25896 -0.071203 -0.10978 0.039934 0.0073355
1572 -0.02878 -0.10544 0.57274 -0.072171 -0.11684 0.28233 -0.035722 -0.090306 0.073008 0.04592
1573 -0.054199 -0.10542 0.59024 -0.07476 -0.12866 0.2506 -0.041761 -0.11262 0.071181 0.018039
1574 -0.043207 -0.11044 0.58775 -0.074505 -0.11583 0.2143 -0.032061 -0.099746 0.064746 0.014439
1575 -0.043144 -0.10307 0.58236 -0.052478 -0.10744 0.18307 0.12167 -0.094072 0.057978 -0.0066264
1576 -0.025511 -0.10935 0.60646 -0.06646 -0.11261 0.21924 0.26498 -0.087678 0.074479 0.0098166
1577 0.058751 -0.10961 0.61574 -0.07569 -0.11726 0.18243 0.24086 -0.084048 0.093161 -0.00601
1578 0.12912 -0.10543 0.62348 -0.06809 -0.096781 0.20768 0.20536 -0.087389 0.082848 0.0070275
1579 0.16901 -0.090226 0.59807 -0.0359 -0.093289 0.20689 0.18861 -0.066723 0.095432 0.0069101
1580 0.24491 -0.11287 0.64278 -0.056043 -0.10053 0.17889 0.11378 -0.044916 0.067562 -0.003669
1581 0.25923 -0.10685 0.6346 -0.072437 -0.11372 0.20118 0.14433 0.002734 0.072171 0.0094534
1582 0.16995 -0.09918 0.68282 -0.040776 -0.083205 0.21502 0.17696 0.03702 0.061939 -0.0016071
1583 0.094451 -0.10967 0.64803 -0.07119 -0.10125 0.23465 0.17647 0.0068779 0.054694 -0.025184
1584 0.060562 -0.11523 0.621 -0.071395 -0.10628 0.29487 0.19143 -0.027028 0.045059 -0.027776
1585 0.030538 -0.12466 0.67674 -0.078581 -0.1157 0.32572 0.21853 -0.049611 0.052505 -0.04041
1586 0.041538 -0.10573 0.6824 -0.072417 -0.11347 0.44937 0.26426 -0.041251 0.063622 -0.01993
1587 0.070396 -0.082898 0.70221 -0.048217 -0.074727 0.4787 0.32393 -0.028727 0.071682 0.0071706
1588 0.078471 -0.10968 0.67932 -0.077017 -0.10292 0.37655 0.29242 -0.066636 0.038588 -0.024037
1589 0.13822 -0.12749 0.70839 -0.079163 -0.11195 0.27517 0.30422 -0.084742 0.0098899 -0.040752
1590 0.13012 -0.13566 0.62415 -0.094429 -0.14608 0.19829 0.24365 -0.0048103 0.016765 -0.047199
1591 0.13291 -0.12818 0.65985 -0.072517 -0.12335 0.18361 0.26482 0.16486 0.040394 -0.035356
1592 0.088183 -0.13367 0.64774 -0.081582 -0.10096 0.16735 0.26308 0.21859 0.03103 -0.025243
1593 0.084172 -0.10499 0.6837 -0.084558 -0.10905 0.18607 0.29799 0.26745 0.074158 -0.015037
1594 0.025425 -0.12551 0.7026 -0.082226 -0.12017 0.14874 0.32094 0.2305 0.040551 -0.045314
1595 0.031242 -0.1099 0.7502 -0.054572 -0.096427 0.17303 0.37848 0.13802 0.028091 -0.04656
1596 0.028791 -0.12114 0.6699 -0.078743 -0.12468 0.14484 0.35155 0.070459 0.022096 -0.031245
1597 0.030674 -0.11667 0.62866 -0.053709 -0.10489 0.15832 0.36689 0.0456 0.042457 -0.018207
1598 0.026824 -0.11041 0.55792 -0.056093 -0.11237 0.14596 0.35955 0.064667 0.040624 0.20098
1599 0.0034664 -0.12952 0.48398 -0.079535 -0.13324 0.13558 0.32977 0.1033 0.018972 0.33722
1600 0.023133 -0.11709 0.48056 -0.068746 -0.12588 0.12687 0.33495 0.22396 0.045109 0.39641
1601 0.023583 -0.12834 0.50014 -0.070248 -0.10258 0.13862 0.37607 0.34379 0.046559 0.42304
1602 0.013981 -0.12138 0.48228 -0.066714 -0.1325 0.12672 0.41397 0.36637 0.037143 0.40401
1603 0.013308 -0.12924 0.44129 -0.072037 -0.10548 0.1318 0.39895 0.38177 0.037785 0.3606
1604 0.00037886 -0.12223 0.4175 -0.089804 -0.11999 0.10974 0.38677 0.34699 0.024629 0.28805
1605 0.018019 -0.11709 0.42049 -0.071291 -0.11232 0.13447 0.40405 0.28603 0.013959 0.26359
1606 0.0076823 -0.11949 0.40062 -0.094877 -0.10761 0.10507 0.38474 0.20792 0.0051096 0.2367
1607 0.004305 -0.12432 0.38741 -0.087423 -0.10942 0.11056 0.36901 0.19246 0.018356 0.26928
1608 -0.0033179 -0.11452 0.39076 -0.073509 -0.095088 0.081254 0.34695 0.19632 0.019306 0.40464
1609 -0.011107 -0.11837 0.36446 -0.097754 -0.10325 0.07967 0.32846 0.31134 0.014151 0.51687
1610 -0.020257 -0.13374 0.34532 -0.073733 -0.12832 0.074536 0.30894 0.4375 -0.0016372 0.50108
1611 -0.0369 -0.1392 0.31074 -0.09713 -0.14699 0.057598 0.31143 0.44096 -0.0017722 0.52677
1612 -0.012494 -0.10947 0.33684 -0.073717 -0.11185 0.086833 0.33203 0.48585 0.045899 0.58655
1613 0.0086321 -0.11348 0.31212 -0.071666 -0.14416 0.076223 0.33222 0.49745 0.032291 0.62384
1614 0.00023801 -0.11369 0.30339 -0.079969 -0.10301 0.060175 0.33828 0.46463 0.024356 0.56499
1615 -0.015216 -0.11451 0.29014 -0.081567 -0.094756 0.078377 0.3574 0.36893 0.01675 0.51069
1616 -0.0056866 -0.11696 0.27818 -0.068363 -0.116 0.047129 0.3132 0.34607 0.018627 0.47053
1617 -0.0057677 -0.10239 0.2949 -0.054271 -0.094365 0.068115 0.3223 0.3232 0.020758 0.43846
1618 -0.027799 -0.10109 0.27115 -0.07973 -0.11599 0.02958 0.31115 0.48574 0.023972 0.51926
1619 -0.023185 -0.085185 0.25749 -0.076701 -0.12736 0.051868 0.27294 0.5979 0.02412 0.65516
1620 -0.016015 -0.089187 0.24435 -0.07577 -0.11601 0.049036 0.27562 0.59461 0.029499 0.74318
1621 -0.025883 -0.092104 0.25864 -0.057374 -0.13218 0.050874 0.26708 0.61144 0.0046677 0.72614
1622 0.0010776 -0.10207 0.26245 -0.04275 -0.10546 0.044694 0.27261 0.57147 0.03734 0.68006
1623 -0.023634 -0.12762 0.22666 -0.016262 -0.11504 0.029605 0.27521 0.50111 0.014031 0.60709
1624 -0.034239 -0.11606 0.20541 -0.0078796 -0.10917 0.034878 0.32674 0.4304 -0.011857 0.56086
1625 -0.037725 -0.12515 0.20686 -0.02284 -0.10673 0.030184 0.38099 0.41576 0.003832 0.49817
1626 -0.034741 -0.12049 0.20687 -0.034518 -0.018767 0.025499 0.47532 0.48203 0.023481 0.486
1627 -0.051319 -0.12407 0.21773 -0.07529 -0.012108 0.037234 0.52849 0.63486 0.028569 0.45063
1628 -0.041796 -0.12334 0.20437 -0.066307 -0.003496 0.0216 0.47092 0.66504 0.035858 0.45568
1629 -0.052158 -0.13658 0.15582 -0.091363 -0.082969 -0.0077485 0.36765 0.60915 -0.0011619 0.41296
1630 -0.049572 -0.11779 0.18847 -0.078476 -0.10601 -0.0021342 0.32436 0.57553 0.0035998 0.56029
1631 -0.046241 -0.12263 0.16552 -0.059766 -0.10975 0.0038857 0.28703 0.52924 0.0069542 0.63341
1632 -0.055962 -0.12302 0.15129 -0.066207 -0.12084 -0.0033102 0.29186 0.50994 0.018266 0.70069
1633 -0.046847 -0.11798 0.17287 -0.07611 -0.10112 0.005242 0.29615 0.48208 0.0012467 0.67516
1634 -0.059756 -0.12786 0.1489 -0.081106 -0.11684 -0.018883 0.25512 0.45014 -0.0050303 0.65829
1635 -0.075916 -0.13477 0.15262 -0.097753 -0.13776 -0.022396 0.22559 0.46889 -0.020608 0.57492
1636 -0.034735 -0.108 0.15963 -0.083618 -0.090189 -0.0016857 0.25421 0.63577 0.014663 0.5562
1637 -0.043976 -0.12003 0.14135 -0.087204 -0.04996 -0.025619 0.24023 0.65359 -0.00032451 0.48329
1638 -0.031839 0.021931 0.14938 -0.069183 -0.01523 -0.0031085 0.25365 0.65647 0.0044198 0.45645
1639 -0.027722 0.10267 0.15454 -0.065754 0.036035 0.004802 0.26136 0.64803 0.01561 0.42311
1640 -0.036586 0.11496 0.13471 -0.078124 0.032818 -0.026549 0.24156 0.59618 0.0014506 0.40535
1641 -0.044081 0.1324 0.16153 -0.078344 0.042726 -0.0086879 0.23076 0.55241 -0.01307 0.36269
1642 -0.027883 0.11788 0.14553 -0.061908 0.031418 -0.00032169 0.21413 0.5572 -0.01552 0.33662
1643 -0.034697 0.068191 0.12043 -0.065324 0.0015134 -0.030327 0.20301 0.55326 -0.015503 0.33457
1644 -0.040647 0.0091757 0.13207 -0.081544 -0.050101 -0.014517 0.20529 0.64964 0.0030351 0.31219
1645 -0.044068 -0.02824 0.097669 -0.091214 -0.08029 -0.03847 0.17524 0.64632 -0.013937 0.27305
1646 0.036189 -0.020886 0.11712 -0.088687 -0.058132 -0.028996 0.18597 0.66541 -0.028244 0.27066
1647 0.19326 -0.012709 0.10302 -0.071921 -0.062762 -0.026309 0.19421 0.63656 -0.0078612 0.27242
1648 0.30686 0.031782 0.11198 -0.073388 -0.059694 -0.031607 0.19346 0.5727 -0.022614 0.27275
1649 0.26821 0.050419 0.089089 -0.069048 -0.062797 -0.048988 0.15685 0.52841 -0.032487 0.25973
1650 0.22376 0.11649 0.083493 -0.076482 -0.0018225 -0.051807 0.1296 0.45672 -0.036805 0.21972
1651 0.10422 0.1536 0.041771 -0.098426 0.019514 -0.054255 0.12257 0.4173 -0.038462 0.19616
1652 0.046648 0.19562 0.099983 -0.07267 0.11056 -0.039682 0.15235 0.4177 -0.029912 0.20854
1653 0.026288 0.20355 0.070206 -0.091939 0.19839 -0.049031 0.13307 0.39185 -0.049075 0.19983
1654 0.018492 0.21545 0.080762 -0.075392 0.22024 -0.017794 0.14561 0.39323 -0.016265 0.20121
1655 0.006084 0.18934 0.066093 -0.076825 0.22049 -0.042162 0.12749 0.52447 -0.051579 0.14731
1656 0.028227 0.15337 0.061553 -0.074412 0.14525 -0.033794 0.12041 0.61403 -0.020342 0.20143
1657 0.019486 0.11513 0.058772 -0.083012 0.043065 -0.055483 0.10331 0.58844 -0.021834 0.1797
1658 0.0056991 0.12676 0.083041 -0.053973 0.028007 -0.042779 0.13394 0.53581 -0.017651 0.17338
1659 0.0044708 0.14285 0.071304 -0.082691 0.0187 -0.039796 0.10199 0.47079 -0.039337 0.16699
1660 0.0069067 0.20661 0.070479 -0.06435 0.020571 -0.03496 0.12033 0.43268 -0.028607 0.16871
1661 0.0044026 0.31063 0.062772 -0.069506 0.016966 -0.040404 0.11402 0.39306 -0.023661 0.13989
1662 0.017286 0.42672 0.073794 -0.042113 0.017114 -0.026254 0.13233 0.38189 -0.0096487 0.15435
1663 -0.0075014 0.47639 0.038751 -0.086119 -0.020069 -0.064895 0.10746 0.34371 -0.036759 0.11996
1664 -0.012973 0.49734 0.046342 -0.083309 0.079945 -0.052304 0.091555 0.34582 -0.023733 0.10841
1665 -0.018065 0.51122 0.031427 -0.070106 0.14687 -0.051737 0.10082 0.36599 -0.027442 0.1128
1666 -0.0043635 0.49394 0.053518 -0.04748 0.22526 -0.043405 0.10504 0.48866 -0.029154 0.11784
1667 -0.019587 0.46076 0.047892 -0.045849 0.31422 -0.06293 0.076517 0.49442 -0.015259 0.081335
1668 -0.0045814 0.42415 0.051189 -0.050936 0.31628 -0.019665 0.094112 0.48605 -0.026892 0.11265
1669 -0.024262 0.34662 0.025092 -0.057632 0.2846 -0.01168 0.090016 0.42267 -0.018889 0.098759
1670 -0.023424 0.31532 0.0074258 -0.047221 0.22957 -0.014335 0.049085 0.35673 -0.034793 0.076185
1671 -0.0091828 0.34674 0.022875 -0.039508 0.18565 -0.024942 0.067483 0.32915 -0.010879 0.10561
1672 -0.029014 0.40769 0.0058795 -0.029722 0.1645 -0.015815 0.044172 0.30531 -0.032724 0.090607
1673 -0.026558 0.46316 0.020752 -0.065467 0.16174 -0.020266 0.045426 0.2998 -0.037625 0.097119
1674 -0.03286 0.49078 0.015688 -0.063201 0.21972 0.0036719 0.047983 0.29825 -0.021505 0.093726
1675 -0.030456 0.55714 0.034152 -0.045435 0.25809 -0.030701 0.059365 0.29331 -0.044355 0.079566
1676 -0.052968 0.58497 0.011034 -0.063174 0.33786 -0.046083 0.013178 0.3011 -0.037157 0.056602
1677 -0.034806 0.64208 0.012593 -0.050399 0.44381 -0.042561 0.016833 0.39687 -0.034166 0.054984
1678 -0.048033 0.64728 -0.00013955 -0.035314 0.4044 -0.078442 0.034633 0.40645 -0.05167 0.067996
1679 -0.039018 0.61703 0.012736 -0.067967 0.43077 -0.064021 -0.00045219 0.39343 -0.04895 0.063742
1680 -0.057777 0.63216 -0.013845 -0.062415 0.3994 -0.056152 0.01314 0.31381 -0.065988 0.036072
1681 -0.031989 0.6177 0.0086012 -0.053207 0.41987 -0.03955 0.022263 0.26966 -0.050872 0.035677
1682 -0.03039 0.66439 0.0073794 0.10366 0.41086 -0.030595 0.016477 0.25727 -0.037517 0.034989
1683 -0.030565 0.67605 0.022643 0.26764 0.36735 -0.031518 0.021674 0.25843 -0.025767 0.065865
1684 -0.03498 0.67295 0.0093325 0.263 0.36923 -0.039637 0.02723 0.24505 -0.033912 0.054242
1685 -0.022118 0.6907 0.031557 0.29001 0.40268 -0.03364 0.022956 0.23611 -0.042717 0.06002
1686 -0.02624 0.72748 0.00024553 0.29278 0.57127 -0.037453 0.0033533 0.22584 -0.049945 0.048984
1687 -0.032039 0.79177 0.018146 0.25189 0.58007 -0.031079 0.0027183 0.21374 -0.048641 0.054979
1688 -0.037032 0.80529 -0.010765 0.16199 0.54544 -0.059822 0.012196 0.19921 -0.06727 0.0092796
1689 -0.045201 0.7779 -0.015963 0.10931 0.55781 -0.054975 0.005249 0.18732 -0.06877 0.016451
1690 -0.056482 0.74038 -0.019512 0.051564 0.52429 -0.057258 -0.019809 0.18307 -0.068953 0.021777
1691 -0.033982 0.77485 -0.0078068 0.074507 0.5527 -0.062054 -0.021935 0.1862 -0.065427 0.011769
1692 -0.03724 0.74575 -0.021379 0.054238 0.59627 -0.057557 -0.0064537 0.17017 -0.081848 0.0051855
1693 -0.041603 0.7425 0.0020169 0.053062 0.63989 -0.044631 -0.00086232 0.16321 -0.073431 0.021638
1694 -0.0653 0.76688 -0.023027 0.056351 0.60699 -0.053407 -0.00023114 0.15668 -0.081614 -0.0035865
1695 -0.055889 0.76776 -0.027084 0.19639 0.5962 -0.055599 -0.01382 0.14362 -0.087437 0.021443
1696 -0.042289 0.78568 -0.01563 0.3962 0.6589 -0.040425 -0.0012689 0.12955 -0.070883 0.011547
1697 -0.073617 0.79349 -0.05335 0.41851 0.62107 -0.075484 -0.01681 0.11569 -0.097959 -0.016806
1698 -0.053175 0.80574 -0.03185 0.45015 0.65199 -0.073822 -0.011851 0.11343 -0.094964 -0.0082389
1699 -0.045803 0.79821 -0.033708 0.46203 0.65406 -0.058677 -0.028458 0.11353 -0.090237 -0.0078722
1700 -0.056429 0.76339 -0.040782 0.42501 0.65042 -0.072192 -0.029048 0.10301 -0.079725 -0.016142
1701 -0.022103 0.7499 -0.039869 0.47645 0.63509 -0.061319 -0.0081127 0.088528 -0.078482 -0.013703
1702 0.24982 0.73779 -0.022719 0.55449 0.61996 -0.04722 -0.013246 0.096864 -0.02754 -0.021243
1703 0.30308 0.72407 -0.016906 0.60319 0.62416 -0.046744 -0.027296 0.092822 0.030738 -0.025235
1704 0.32648 0.65285 -0.055242 0.56947 0.62758 -0.069386 -0.047227 0.065598 0.025962 -0.04344
1705 0.31344 0.60281 -0.05709 0.5771 0.61273 -0.084676 -0.051553 0.070179 0.063201 -0.053969
1706 0.33833 0.59851 -0.063467 0.63652 0.68296 -0.071 -0.034695 0.07444 0.073879 -0.022813
1707 0.36926 0.62467 -0.025644 0.67196 0.75201 -0.022474 -0.006166 0.070546 0.013533 -0.010876
1708 0.39504 0.61046 -0.05211 0.69612 0.70984 -0.044342 -0.038371 0.051489 -0.049184 -0.039167
1709 0.32893 0.62887 -0.049323 0.67196 0.58185 -0.066015 -0.043776 0.035887 -0.053244 -0.051684
1710 0.267 0.67078 -0.045994 0.70367 0.61694 -0.054468 -0.035237 0.048314 -0.040704 -0.041903
1711 0.20801 0.77607 -0.045993 0.72282 0.60231 -0.060157 -0.032655 0.055628 -0.027508 -0.027149
1712 0.13253 0.7862 -0.031435 0.74732 0.64309 0.022768 -0.027865 0.054752 -0.019607 -0.013753
1713 0.08226 0.755 -0.060127 0.77354 0.63337 0.1503 -0.050317 0.030769 -0.059006 -0.069235
1714 0.084098 0.72907 -0.063201 0.77911 0.64527 0.24596 -0.058669 -0.0064872 -0.050421 -0.065726
1715 0.079314 0.70531 -0.036061 0.79823 0.70755 0.28208 -0.041539 0.0056152 -0.048998 -0.066534
1716 0.081685 0.65028 -0.054231 0.80275 0.68121 0.2678 -0.051502 -0.0013815 -0.036838 -0.055852
1717 0.066324 0.62219 -0.05122 0.77036 0.62778 0.30205 -0.042137 -0.0064226 -0.064066 -0.066239
1718 0.15176 0.58752 -0.044974 0.79827 0.61936 0.23541 -0.050961 -0.0044874 -0.049222 -0.065387
1719 0.41061 0.53684 -0.037013 0.83066 0.59194 0.19372 -0.043991 -0.0018855 -0.059461 -0.050297
1720 0.40935 0.48991 -0.065372 0.80814 0.58574 0.12811 -0.060003 -0.030388 -0.049192 -0.072229
1721 0.44478 0.49383 -0.022488 0.86088 0.61351 0.10864 -0.033566 -0.024149 -0.046206 -0.065446
1722 0.4122 0.45263 -0.064851 0.8198 0.6818 0.085378 -0.048713 -0.040343 -0.052383 -0.080753
1723 0.42956 0.44996 -0.077705 0.8288 0.69845 0.056755 -0.057729 -0.03395 -0.065601 -0.077904
1724 0.41531 0.45304 -0.047838 0.839 0.70785 0.074802 -0.041049 -0.044675 -0.063431 -0.06359
1725 0.43534 0.42452 -0.058514 0.84552 0.68908 0.1061 -0.053428 -0.036804 -0.056205 -0.081892
1726 0.4605 0.4269 -0.046175 0.86331 0.6431 0.25517 -0.048623 -0.04205 -0.045139 -0.069763
1727 0.56062 0.41427 -0.029148 0.89093 0.62764 0.3708 -0.046248 -0.030122 -0.045747 -0.062234
1728 0.5414 0.41065 -0.093594 0.86415 0.55508 0.38708 -0.062022 -0.036177 -0.059183 -0.082575
1729 0.51269 0.40955 -0.041864 0.88722 0.55227 0.41972 -0.043 -0.025767 -0.03929 -0.058278
1730 0.5664 0.36532 -0.081296 0.84194 0.48991 0.39485 -0.089215 -0.067204 -0.073827 -0.081116
1731 0.54787 0.37551 -0.052119 0.91189 0.49712 0.40906 -0.056767 -0.046384 -0.038461 -0.071239
1732 0.64624 0.39208 -0.051757 0.90545 0.51011 0.40845 -0.037421 -0.032002 -0.031448 -0.042601
1733 0.60276 0.36158 -0.071378 0.90087 0.45883 0.35081 -0.063504 -0.060056 0.050572 -0.070109
1734 0.55305 0.34692 -0.077288 0.9294 0.47396 0.36605 -0.059944 -0.056375 0.094041 -0.065213
1735 0.50815 0.3184 -0.068509 0.90261 0.45446 0.39849 -0.054819 -0.061376 0.099982 -0.072627
1736 0.47308 0.33197 -0.067497 0.87376 0.4382 0.44317 -0.065539 -0.05262 0.12718 -0.055246
1737 0.44145 0.32856 -0.076633 0.92561 0.46398 0.53723 -0.042603 -0.033506 0.13651 -0.049983
1738 0.38291 0.29457 -0.066192 0.9541 0.42511 0.60779 -0.040817 -0.060336 0.082367 -0.079336
1739 0.33167 0.26153 -0.1071 0.88492 0.37775 0.57221 -0.083516 -0.072734 0.044998 -0.090069
1740 0.34862 0.26462 -0.083477 0.89695 0.39461 0.60251 -0.057716 -0.06779 0.010033 -0.078784
1741 0.36777 0.25985 -0.096947 0.89649 0.37969 0.60373 -0.055361 -0.069935 -0.00083378 -0.076968
1742 0.57709 0.26518 -0.08181 0.92449 0.36552 0.60879 -0.051295 -0.088354 9.1719e-05 -0.084623
1743 0.62861 0.23953 -0.077187 0.8838 0.3696 0.6241 -0.043656 -0.0821 -0.0049632 -0.10557
1744 0.64798 0.2427 -0.077953 0.86525 0.36606 0.68717 -0.035033 -0.072525 0.0080301 -0.079221
1745 0.60463 0.23432 -0.056553 0.90104 0.33853 0.69199 -0.036339 -0.082705 0.00076842 -0.063516
1746 0.60941 0.23144 -0.066906 0.86719 0.36933 0.76344 -0.025025 -0.067943 0.042076 -0.076953
1747 0.51117 0.19053 -0.080941 0.843 0.31497 0.68373 -0.060048 -0.093598 0.11427 -0.092257
1748 0.43136 0.18952 -0.085705 0.84526 0.29919 0.74332 -0.052817 -0.068558 0.18776 -0.074741
1749 0.35043 0.18445 -0.075475 0.84953 0.3051 0.70598 -0.04579 -0.075907 0.17953 -0.093198
1750 0.33116 0.17759 -0.065527 0.81529 0.31349 0.73011 -0.044655 -0.076562 0.2106 -0.078092
1751 0.33836 0.17117 -0.095286 0.788 0.27978 0.76478 -0.06167 -0.082963 0.23068 -0.077248
1752 0.31212 0.15546 -0.10297 0.76272 0.25587 0.73751 -0.065733 -0.095462 0.18562 -0.10336
1753 0.32606 0.16789 -0.081995 0.7462 0.28659 0.81629 -0.053508 -0.088288 0.17591 -0.071929
1754 0.31906 0.15753 -0.080603 0.71496 0.2829 0.78715 -0.036425 -0.086759 0.18625 -0.096529
1755 0.32557 0.1572 -0.066587 0.68555 0.29035 0.81401 -0.026403 -0.070954 0.27887 -0.039339
1756 0.3116 0.13609 -0.077735 0.64072 0.26296 0.78892 -0.055405 -0.080731 0.27764 -0.067282
1757 0.32371 0.14661 -0.068089 0.61193 0.24288 0.79928 -0.052144 -0.096062 0.30445 -0.077098
1758 0.28922 0.10643 -0.10221 0.55095 0.20566 0.77669 -0.060852 -0.10607 0.25992 -0.078903
1759 0.28658 0.088287 -0.097692 0.51772 0.20916 0.79375 -0.070009 -0.10737 0.29236 -0.066157
1760 0.27725 0.11059 -0.095927 0.51488 0.22137 0.77758 -0.058232 -0.1014 0.31427 -0.10134
1761 0.2673 0.084874 -0.078556 0.50509 0.20971 0.81817 -0.049737 -0.1111 0.30132 -0.078564
1762 0.27169 0.1033 -0.071376 0.48562 0.21971 0.7946 -0.059881 -0.10707 0.32815 -0.081378
1763 0.27954 0.10089 -0.051514 0.49446 0.22249 0.86827 -0.031438 -0.10044 0.33003 -0.073343
1764 0.263 0.092462 -0.042268 0.48176 0.21987 0.85368 -0.046139 -0.090931 0.36095 -0.033701
1765 0.23425 0.064127 0.13174 0.45475 0.17219 0.81956 -0.064902 -0.11098 0.32328 -0.07796
1766 0.24224 0.074048 0.21602 0.42524 0.16394 0.83054 -0.062661 -0.10395 0.35189 -0.080533
1767 0.24707 0.079861 0.23511 0.42762 0.17031 0.82966 -0.039913 -0.095678 0.4175 -0.0703
1768 0.21337 0.067001 0.19105 0.43069 0.14528 0.82225 -0.048665 -0.10092 0.39623 -0.061033
1769 0.20261 0.063147 0.13848 0.41763 0.18467 0.81134 -0.060485 -0.10973 0.36348 -0.064865
1770 0.20329 0.033111 0.089379 0.37844 0.14466 0.81306 -0.070188 -0.12609 0.33399 -0.091405
1771 0.19365 0.043658 0.029115 0.39408 0.15016 0.76621 -0.057024 -0.12311 0.33977 -0.044669
1772 0.19921 0.028083 0.010109 0.37677 0.15581 0.73629 -0.038208 -0.11011 0.40116 -0.074446
1773 0.17671 0.030675 0.021812 0.38181 0.14848 0.74601 -0.054468 -0.11324 0.41191 -0.069962
1774 0.16419 0.017462 0.027258 0.33287 0.13521 0.72632 -0.038616 -0.13014 0.36974 -0.099641
1775 0.18552 0.037381 0.027374 0.33935 0.12794 0.66281 -0.050193 -0.11501 0.39769 -0.060373
1776 0.19304 0.027238 0.034147 0.34332 0.13474 0.68598 -0.032877 -0.11341 0.43033 -0.057413
1777 0.17243 0.023127 0.033412 0.33048 0.11037 0.63232 -0.021343 -0.1134 0.41915 -0.088157
1778 0.17468 0.011962 0.037035 0.31834 0.12737 0.63636 -0.038768 -0.10303 0.42065 -0.072549
1779 0.14176 0.0065572 0.0044483 0.30415 0.094046 0.58922 -0.064125 -0.12089 0.40761 -0.098065
1780 0.15623 -0.010907 0.025629 0.27614 0.10653 0.58337 -0.041504 -0.10469 0.42563 -0.098216
1781 0.1465 0.0079993 0.021458 0.28121 0.10871 0.55543 -0.03781 -0.11501 0.37781 -0.083333
1782 0.13205 -0.0095428 0.060551 0.27077 0.06932 0.53103 -0.063283 -0.1272 0.36262 -0.088002
1783 0.14224 0.0007473 0.27993 0.26611 0.10423 0.52019 -0.053002 -0.10287 0.44056 -0.077488
1784 0.13307 -0.00077535 0.31279 0.24976 0.082983 0.49147 -0.038233 -0.10663 0.40734 -0.079817
1785 0.13275 -0.003361 0.31962 0.25069 0.07929 0.48159 -0.060123 -0.10759 0.4296 -0.10285
1786 0.11027 -0.012292 0.37858 0.22976 0.073712 0.46607 -0.065406 -0.1162 0.39484 -0.089996
1787 0.12364 0.010297 0.3376 0.24271 0.079725 0.47918 -0.035282 -0.11143 0.36663 -0.067674
1788 0.079509 -0.036904 0.2349 0.18001 0.046671 0.41353 -0.092883 -0.16269 0.27347 -0.13425
1789 0.12626 -0.022688 0.1509 0.20709 0.087312 0.47155 -0.049661 -0.12227 0.30414 -0.077908
1790 0.11025 -0.014643 0.07466 0.20432 0.068609 0.46485 -0.046694 -0.12699 0.31454 -0.082448
1791 0.11419 -0.012702 0.087312 0.20169 0.069785 0.40939 -0.028549 -0.11677 0.29287 -0.075661
1792 0.099413 -0.032019 0.042567 0.19963 0.043854 0.41018 -0.049168 -0.13249 0.29641 -0.099123
1793 0.1002 -0.022238 0.080022 0.19219 0.038664 0.38632 -0.06023 -0.13663 0.27417 -0.10061
1794 0.080971 -0.037909 0.086874 0.16539 0.033654 0.36555 -0.065418 -0.13391 0.28577 -0.089807
1795 0.075058 -0.055775 0.08761 0.14577 0.026935 0.34124 -0.078392 -0.14852 0.27414 -0.098148
1796 0.063191 -0.02755 0.18872 0.1751 0.023515 0.36035 -0.057951 -0.14365 0.26282 -0.10895
1797 0.075151 -0.046097 0.37193 0.15312 0.038276 0.36124 -0.067251 -0.13922 0.2599 -0.099234
1798 0.088972 -0.046002 0.43585 0.14502 0.028288 0.34659 -0.059325 -0.13503 0.26332 -0.084068
1799 0.054914 -0.06365 0.41314 0.16181 0.010127 0.3164 -0.081136 -0.14103 0.23393 -0.10609
1800 0.066429 -0.044991 0.45752 0.16026 0.021851 0.34238 -0.060613 -0.13835 0.24023 -0.10117
1801 0.076473 -0.03359 0.46574 0.14596 0.023276 0.29697 -0.065569 -0.13864 0.24823 -0.10216
1802 0.070577 -0.054567 0.44977 0.1167 0.018452 0.29459 -0.062908 -0.13913 0.23651 -0.070341
1803 0.079436 -0.044703 0.43373 0.10578 -0.0060229 0.29016 -0.055836 -0.14146 0.24089 -0.069696
1804 0.062429 -0.056289 0.36618 0.11882 -0.0025473 0.30314 -0.042299 -0.14002 0.21701 -0.081138
1805 0.050108 -0.065652 0.35225 0.093266 0.0033425 0.28507 -0.039187 -0.15168 0.20932 -0.10183
1806 0.042623 -0.066838 0.2792 0.1076 0.031608 0.26091 -0.034292 -0.14628 0.20146 -0.089395
1807 0.025339 -0.077524 0.22434 0.091183 -0.025159 0.22981 -0.047897 -0.15241 0.16538 -0.10258
1808 0.045289 -0.069566 0.30817 0.092459 0.0077891 0.22694 -0.026667 -0.14147 0.20687 -0.076246
1809 0.0288 -0.077893 0.46231 0.069655 -0.020528 0.2028 -0.063672 -0.15138 0.16594 -0.10199
1810 0.03657 -0.083965 0.53903 0.067855 0.013129 0.2267 -0.05123 -0.13914 0.15679 -0.10063
1811 0.0055105 -0.083361 0.51285 0.058513 -0.027834 0.19141 -0.050604 -0.17432 0.16905 -0.11741
1812 0.032194 -0.084703 0.57844 0.081876 -0.021182 0.21011 -0.030779 -0.15907 0.17178 -0.099794
1813 0.016139 -0.093912 0.55785 0.065709 -0.017788 0.19908 -0.035299 -0.15017 0.16927 -0.098051
1814 0.019172 -0.097505 0.54684 0.064189 -0.038295 0.16468 -0.073503 -0.16148 0.14665 -0.10409
1815 0.026331 -0.071052 0.58859 0.071011 -0.045088 0.16509 -0.028417 -0.15205 0.1573 -0.088054
1816 0.012462 -0.071949 0.59703 0.057598 -0.017695 0.16985 -0.03397 -0.1465 0.15965 -0.089635
1817 0.032824 -0.06925 0.63502 0.07356 0.011114 0.18034 -0.0074378 -0.11917 0.16932 -0.072728
1818 0.0076383 -0.077179 0.60814 0.035252 -0.020192 0.1753 -0.025918 -0.08885 0.13646 -0.095914
1819 0.010056 -0.057073 0.627 0.062802 -0.020878 0.17398 -0.0081723 -0.061282 0.1601 -0.078017
1820 0.0081149 -0.077242 0.66231 0.032497 -0.028679 0.14952 -0.0053902 -0.081223 0.14977 -0.098897
1821 0.015082 -0.087649 0.65054 0.02082 -0.02277 0.14639 -0.03586 -0.11584 0.12403 -0.090423
1822 -0.0029217 -0.080487 0.67648 0.038679 -0.054475 0.15423 -0.024657 -0.1322 0.14251 -0.063764
1823 -0.019961 -0.091355 0.66741 0.024184 -0.048613 0.10972 -0.017122 -0.14311 0.11736 -0.097154
1824 0.010043 -0.079202 0.69469 0.043829 -0.022591 0.12992 -0.0085033 -0.11967 0.11819 -0.094668
1825 -0.00057318 -0.10142 0.70256 0.013524 -0.047666 0.12059 -0.02654 -0.14361 0.11346 -0.087235
1826 -0.016805 -0.096232 0.69843 0.0023575 -0.039877 0.11972 -0.0021242 -0.14874 0.093508 -0.10152
1827 -0.0059863 -0.11545 0.68776 -0.01211 -0.044551 0.10754 -0.014545 -0.092923 0.12555 -0.10351
1828 -0.0022279 -0.10686 0.67611 0.0078032 -0.03923 0.1072 -0.00021859 -0.043499 0.098033 -0.098058
1829 0.0051584 -0.10253 0.71819 0.0094644 -0.053452 0.10375 0.008251 -0.0070112 0.11035 -0.086263
1830 -0.00085574 -0.11301 0.69388 0.0017352 -0.062084 0.077398 0.0018824 -0.0097918 0.10944 -0.066511
1831 -0.014652 -0.08921 0.67405 0.0066386 -0.055916 0.088956 0.024338 -0.019179 0.10402 -0.081569
1832 -0.007888 -0.093402 0.70201 0.011382 -0.045261 0.10392 0.035565 -0.057959 0.11435 -0.091935
1833 -0.037469 -0.12471 0.65818 -0.014096 -0.083719 0.083926 -0.0037993 -0.09671 0.049696 -0.11415
1834 -0.027083 -0.12272 0.66453 -0.011371 -0.08256 0.038291 -0.0099578 -0.10995 0.07599 -0.099888
1835 -0.024309 -0.10274 0.72537 0.0035609 -0.052083 0.073204 -0.013163 -0.092336 0.089422 -0.082583
1836 -0.033635 -0.14379 0.6524 -0.027062 -0.076399 0.029475 -0.030172 -0.13955 0.065236 -0.097827
1837 -0.01309 -0.10693 0.6178 0.0033957 -0.082011 0.038458 -0.018903 -0.058084 0.08628 -0.061488
1838 -0.0085667 -0.1071 0.58832 -0.0046509 -0.057697 0.035151 -0.0093354 -0.0058217 0.10991 -0.065483
1839 -0.035839 -0.12873 0.49746 -0.021638 -0.10285 0.041289 -0.035828 0.060223 0.079002 -0.098325
1840 -0.031181 -0.12219 0.48334 -0.034962 -0.088956 0.039005 -0.032933 0.058149 0.068962 -0.10731
1841 -0.04556 -0.13723 0.43679 -0.018901 -0.081032 0.038381 -0.025539 0.013981 0.069509 -0.083661
1842 -0.044253 -0.11418 0.41886 0.015831 -0.073067 0.037958 -0.010191 -0.02698 0.091652 -0.07737
1843 -0.044798 -0.12091 0.38885 -0.010469 -0.091325 0.049845 -0.021886 -0.039843 0.041631 -0.070928
1844 -0.043917 -0.10424 0.42178 -0.0038609 -0.081324 0.038719 -0.013464 -0.036272 0.063257 -0.078746
1845 -0.044363 -0.12124 0.38004 -0.0054282 -0.078466 0.025391 -0.0045589 -0.023368 0.05809 -0.082457
1846 -0.030687 -0.099237 0.39166 -0.020791 -0.070526 0.036129 -0.00051586 0.084587 0.079441 -0.038425
1847 -0.047971 -0.11866 0.35786 -0.02532 -0.091887 0.037093 -0.036676 0.18178 0.062449 0.22346
1848 -0.043573 -0.1121 0.3498 -0.039233 -0.087057 0.046111 -0.01797 0.2328 0.068969 0.34697
1849 -0.039387 -0.11293 0.32236 -0.022847 -0.091221 -0.0065927 -0.022831 0.20174 0.058653 0.36147
1850 -0.048562 -0.097901 0.32597 -0.036687 -0.10312 -0.014163 -0.036414 0.10298 0.032636 0.35447
1851 -0.031051 -0.078273 0.33339 -0.0094743 -0.074511 0.020201 0.0059506 0.064477 0.047296 0.40579
1852 -0.034312 -0.078825 0.29774 -0.030442 -0.096558 0.0071252 -0.020208 0.030766 0.037009 0.36606
1853 -0.034887 -0.057919 0.33526 -0.00087767 -0.07936 0.017104 0.0028472 0.030485 0.041962 0.32137
1854 -0.046013 -0.070492 0.29842 -0.036273 -0.084103 0.010137 0.0051577 0.037432 0.045813 0.18345
1855 -0.042173 -0.093448 0.30385 -0.02311 -0.077395 0.018611 0.012762 0.14958 0.033213 0.11692
1856 -0.054234 -0.106 0.25516 -0.027732 -0.11456 -0.017811 -0.057666 0.26856 0.018053 0.069141
1857 -0.04714 -0.12482 0.23696 -0.022165 -0.092979 -0.015614 -0.032095 0.33703 0.04685 0.08597
1858 -0.062465 -0.11518 0.25327 -0.032836 -0.085276 0.0048481 -0.026508 0.34485 0.019568 0.072445
1859 -0.044528 -0.12097 0.26845 -0.025232 -0.092675 0.012389 0.019882 0.34976 0.040121 0.074303
1860 -0.066715 -0.1188 0.24987 -0.033672 -0.10149 -0.016862 -0.03199 0.32306 0.024262 0.04793
1861 -0.072708 -0.13505 0.22564 -0.037637 -0.10526 -0.04066 -0.042052 0.23377 0.0078823 0.041312
1862 -0.066631 -0.12511 0.24123 -0.046249 -0.11197 -0.018558 -0.017965 0.15341 0.0030083 0.053255
1863 -0.062177 -0.12637 0.22685 -0.027224 -0.085766 -0.013251 -0.022134 0.13656 0.02063 0.05261
1864 -0.079609 -0.13392 0.2013 -0.054518 -0.13653 -0.039951 -0.034774 0.13201 -0.0043408 0.014018
1865 -0.05969 -0.11717 0.21019 -0.036559 -0.1001 -0.013174 -0.019034 0.29898 0.019607 0.040536
1866 -0.071572 -0.13968 0.18009 -0.043673 -0.13652 -0.039454 -0.053139 0.41049 -0.0092485 0.031719
1867 -0.070227 -0.13757 0.19324 -0.051698 -0.11383 -0.044342 -0.033298 0.46968 0.017298 0.022245
1868 -0.055748 -0.10001 0.1888 -0.032309 -0.08799 -0.026526 -0.019298 0.49656 0.021329 0.030661
1869 -0.065841 -0.13481 0.16236 -0.042848 -0.11192 -0.04096 -0.052978 0.451 0.01519 0.0067349
1870 -0.064491 -0.12599 0.1663 -0.03651 -0.12888 -0.044905 -0.046192 0.41338 -0.0062477 0.017877
1871 -0.061582 -0.12237 0.16493 -0.03597 -0.11489 -0.047086 -0.031812 0.40015 0.0071662 0.024085
1872 -0.062644 -0.12853 0.11387 -0.056184 -0.13243 -0.060619 -0.062196 0.37242 0.010869 0.010211
1873 -0.052425 -0.14031 0.13503 -0.056217 -0.13667 -0.057481 -0.043863 0.42725 -0.0038364 -0.005543
1874 -0.029005 -0.12155 0.15043 -0.028695 -0.10995 -0.030219 -0.025713 0.53568 0.013825 -0.0011072
1875 0.14001 -0.13628 0.13046 -0.050691 -0.1329 -0.034423 -0.043635 0.56149 0.0042334 -0.029131
1876 0.17297 -0.14421 0.13 -0.039271 -0.12875 -0.061522 -0.042451 0.5538 0.00068439 -0.013195
1877 0.21218 -0.11652 0.13782 -0.041795 -0.097912 -0.044875 -0.039903 0.56296 0.025933 0.0086687
1878 0.16521 -0.13976 0.11214 -0.06672 -0.11059 -0.071993 -0.028191 0.53127 -0.0061533 -0.018975
1879 0.083068 -0.13793 0.10179 -0.054552 -0.11716 -0.048727 -0.050441 0.50425 -0.018268 -0.031612
1880 0.028688 -0.13873 0.095688 -0.053726 -0.11489 -0.071239 -0.055285 0.48436 -0.014025 -0.040632
1881 -0.0055944 -0.14573 0.10751 -0.067999 -0.13497 -0.085376 -0.066673 0.50456 -0.0075384 -0.016049
1882 -0.0061846 -0.13396 0.095655 -0.066492 -0.1202 -0.07704 -0.037289 0.56141 -0.0033048 -0.0082598
1883 -0.0097326 -0.1419 0.081454 -0.054608 -0.098357 -0.078434 -0.042639 0.61946 -0.0015867 -0.04487
1884 -0.022848 -0.13951 0.068658 -0.05424 -0.1091 -0.094888 -0.051186 0.6121 -0.015068 -0.040622
1885 -0.013431 -0.057651 0.10095 -0.037359 -0.10133 -0.063208 -0.034571 0.59025 0.0030066 -0.03245
1886 -0.032457 -0.057803 0.083807 -0.035498 -0.094505 -0.070423 -0.042903 0.54017 -0.02058 -0.030076
1887 -0.026069 -0.046061 0.048587 -0.052346 -0.14608 -0.10693 -0.078682 0.47339 -0.035276 -0.054273
1888 0.0036278 -0.073817 0.060259 -0.05929 -0.12107 -0.086128 -0.042455 0.46867 -0.029018 -0.024562
1889 0.037593 -0.085207 0.052674 -0.065577 -0.12433 -0.098586 -0.038577 0.51332 -0.013237 -0.022042
1890 0.2168 -0.1039 0.052218 -0.061475 -0.13393 -0.10069 -0.04016 0.56656 -0.0071425 -0.05341
1891 0.316 -0.019702 0.054704 -0.050807 -0.12184 -0.078383 -0.044401 0.66051 -0.030617 -0.031388
1892 0.34538 0.12139 0.072544 -0.050254 -0.10784 -0.068028 -0.03732 0.67309 -0.013718 -0.030244
1893 0.4097 0.18904 0.089219 -0.035011 -0.11507 -0.069243 -0.02759 0.6752 -0.0019436 -0.024594
1894 0.38893 0.11894 0.033195 -0.059479 -0.1387 -0.099016 -0.066195 0.62635 -0.015386 -0.041266
1895 0.43211 0.11257 0.046506 -0.043733 -0.12644 -0.079539 -0.027252 0.5818 -0.0094968 0.0032074
1896 0.39696 0.075933 0.017136 -0.08958 -0.15904 -0.12806 -0.073165 0.45833 -0.053619 -0.077373
1897 0.28956 0.011667 0.02404 -0.052371 -0.13142 -0.1128 -0.047044 0.43974 -0.035228 -0.047588
1898 0.20028 -0.030087 0.062586 -0.052599 -0.10974 -0.082742 -0.012691 0.46216 -0.010755 -0.03112
1899 0.12786 -0.072565 -0.01684 -0.082986 -0.16246 -0.11028 -0.079947 0.4355 -0.042776 -0.065557
1900 0.13542 -0.058201 0.043604 -0.055663 -0.13463 -0.10773 -0.025534 0.53298 -0.0010753 -0.013001
1901 0.11651 -0.071836 -0.0020127 -0.074445 -0.15498 -0.12726 -0.053919 0.61693 -0.021058 -0.066128
1902 0.12292 -0.092302 0.0064597 -0.096579 -0.15648 -0.11791 -0.054746 0.61538 -0.040832 -0.058516
1903 0.13543 -0.087192 -0.0020716 -0.065885 -0.14644 -0.11397 -0.050226 0.58451 -0.03596 -0.060727
1904 0.27527 -0.072321 0.0042095 -0.090782 -0.14958 -0.094532 -0.04081 0.53121 -0.042344 -0.070105
1905 0.44707 -0.10351 -0.0089573 -0.089874 -0.12813 -0.11505 -0.057963 0.45954 -0.040304 -0.054987
1906 0.47153 -0.087876 -0.0050278 -0.070896 -0.15227 -0.13727 -0.051245 0.41964 -0.039259 -0.075638
1907 0.47266 -0.073444 0.0003844 -0.07305 -0.12326 -0.11062 -0.042567 0.38081 -0.025696 -0.076648
1908 0.4375 -0.080408 -0.033078 -0.093973 -0.14695 -0.12584 -0.063287 0.37365 -0.032404 -0.065106
1909 0.34645 -0.10808 -0.0080474 -0.098081 -0.14802 -0.11792 -0.045741 0.37619 -0.065463 -0.090357
1910 0.25377 -0.10594 -0.039932 -0.095753 -0.16159 -0.12553 -0.0656 0.37559 -0.048165 -0.076295
1911 0.20784 -0.11564 -0.0034297 -0.11468 -0.13869 -0.11129 -0.040512 0.44208 -0.027846 -0.074478
1912 0.1819 -0.10055 0.0018023 -0.086629 -0.14507 -0.11082 -0.043277 0.5213 -0.0070857 -0.048251
1913 0.16531 -0.11004 -0.035973 -0.088214 -0.1387 -0.13737 -0.070685 0.5186 -0.040739 -0.07132
1914 0.15797 -0.1033 -0.026451 -0.08995 -0.16578 -0.13009 -0.079229 0.47471 -0.045252 -0.093328
1915 0.1509 -0.1238 -0.052756 -0.08441 -0.13139 -0.11327 -0.051913 0.40679 -0.038008 -0.074846
1916 0.14952 -0.11972 -0.043347 -0.10989 -0.14634 -0.14158 -0.077459 0.36128 -0.043641 -0.075566
1917 0.1412 -0.13918 -0.044385 -0.11911 -0.16364 -0.16181 -0.06578 0.31989 -0.044094 -0.088478
1918 0.13988 -0.11376 -0.034374 -0.082157 -0.14296 -0.12434 -0.042408 0.32683 -0.021768 -0.069906
1919 0.13537 -0.11832 -0.022466 -0.09436 -0.14279 -0.14126 -0.053237 0.30521 -0.055471 -0.071032
1920 0.1143 -0.12867 -0.048503 -0.10188 -0.16609 -0.17193 -0.083682 0.29646 -0.037983 -0.063348
1921 0.13723 -0.114 -0.029323 -0.097752 -0.17024 -0.14964 -0.059747 0.32664 -0.04857 -0.059961
1922 0.11035 -0.13657 -0.030611 -0.10385 -0.14657 -0.12151 -0.04716 0.33038 -0.067075 0.011432
1923 0.11841 -0.12961 -0.052042 -0.083475 -0.14039 -0.099191 -0.053901 0.37618 -0.053727 0.058649
1924 0.10326 -0.13925 -0.069598 -0.09745 -0.15275 -0.13877 -0.070547 0.33577 -0.064271 0.18376
1925 0.07693 -0.15646 -0.052487 -0.12696 -0.17174 -0.13272 -0.062239 0.28139 -0.071491 0.31677
1926 0.082507 -0.1435 -0.074331 -0.11412 -0.17453 -0.1498 -0.074696 0.25629 -0.064375 0.34004
1927 0.084264 -0.12658 -0.049337 -0.098417 -0.1528 -0.11311 -0.057089 0.23562 -0.061827 0.39559
1928 0.068521 -0.1206 -0.0497 -0.10319 -0.1531 -0.12257 -0.06638 0.22388 -0.054233 0.39588
1929 0.091349 -0.10454 -0.067013 -0.084599 -0.14592 -0.1216 -0.039225 0.22357 -0.067417 0.32449
1930 0.063749 -0.079972 -0.067248 -0.10758 -0.14625 -0.11711 -0.063881 0.19427 -0.06971 0.17868
1931 0.044885 0.04924 -0.070891 -0.10896 -0.16676 -0.15684 -0.073718 0.16096 -0.073252 0.13781
1932 0.064303 0.14525 -0.046618 -0.094691 -0.1387 -0.10772 -0.048142 0.19051 -0.051165 0.098608
1933 0.062052 0.11194 -0.065639 -0.10237 -0.15656 -0.12593 -0.062722 0.17032 -0.071902 0.075761
1934 0.042259 0.075913 -0.082117 -0.090751 -0.16471 -0.13735 -0.063977 0.17887 -0.06008 0.070845
1935 0.065745 0.063119 -0.062903 -0.079904 -0.12121 -0.11907 -0.055318 0.19159 -0.045418 0.096386
1936 0.21073 0.032959 -0.070662 -0.081124 -0.14168 -0.13399 -0.056623 0.16563 -0.065983 0.067415
1937 0.18835 -0.029821 -0.089878 -0.10615 -0.17775 -0.14289 -0.081049 0.15012 -0.067154 0.038225
1938 0.14094 -0.055839 -0.07371 -0.098801 -0.16296 -0.13842 -0.065141 0.13515 -0.082832 0.057349
1939 0.10596 -0.0512 -0.081254 -0.11455 -0.16044 -0.12346 -0.065683 0.13012 -0.074381 0.035109
1940 0.095814 -0.067416 -0.062459 -0.09248 -0.14562 -0.13535 -0.075886 0.12272 -0.047445 0.026886
1941 0.091642 -0.046139 -0.090657 -0.10212 -0.1265 -0.12638 -0.055579 0.12328 -0.06617 0.04116
1942 0.043663 -0.052079 -0.08092 -0.1223 -0.14488 -0.13027 -0.069939 0.098289 -0.087438 0.0072058
1943 0.018928 -0.017722 -0.092839 -0.11686 -0.16501 -0.15627 -0.11348 0.085585 -0.093041 -0.0077608
1944 0.018651 0.13293 -0.11157 -0.1242 -0.15339 -0.16226 -0.10905 0.07241 -0.083066 -0.0058031
1945 0.014313 0.2233 -0.074403 -0.10169 -0.10269 -0.12893 -0.078636 0.077281 -0.07848 0.014252
1946 0.0089995 0.25588 -0.056722 -0.089491 0.043928 -0.13514 -0.061933 0.082784 -0.087374 0.016388
1947 -0.0057094 0.25663 -0.060311 -0.10356 0.081432 -0.11569 -0.061526 0.07402 -0.073088 0.012721
1948 -0.014153 0.22925 -0.06599 -0.085858 0.12165 -0.11936 -0.080224 0.060538 -0.071953 -0.0044924
1949 0.0064444 0.18679 -0.074229 -0.089389 0.074059 -0.12552 -0.070312 0.045195 -0.075872 0.0023649
1950 -0.0052856 0.16532 -0.06567 -0.083298 -0.023468 -0.10866 -0.041212 0.041121 -0.071965 0.018998
1951 -0.027884 0.10383 -0.088785 -0.1119 -0.070661 -0.14576 -0.057043 0.023677 -0.097148 -0.035321
1952 -0.0119 0.081616 -0.05903 -0.074301 -0.067094 -0.11813 -0.040049 0.056185 -0.061987 0.010083
1953 -0.053868 0.042986 -0.11813 -0.12978 -0.1064 -0.16869 -0.074257 0.01101 -0.096642 -0.02525
1954 -0.042644 0.021278 -0.087111 -0.12018 -0.054084 -0.14906 -0.063504 0.012494 -0.10779 -0.017178
1955 -0.044643 0.041885 -0.089057 -0.099876 -0.035682 -0.13636 -0.05852 0.0077813 -0.082996 -0.036506
1956 -0.047413 0.065691 -0.087122 -0.11099 -0.042516 -0.13518 -0.062016 0.012538 -0.084118 -0.014713
1957 -0.039626 0.12315 -0.10398 -0.12208 -0.0080831 -0.14377 -0.07028 -0.0093384 -0.082095 -0.04094
1958 -0.059735 0.24335 -0.11443 -0.08604 0.042274 -0.13042 -0.074577 -0.0071062 -0.08018 -0.031669
1959 -0.041645 0.32642 -0.073366 -0.11101 0.11656 -0.12706 -0.056455 -0.011796 -0.09091 -0.048227
1960 -0.0366 0.35826 -0.089126 -0.10485 0.16318 -0.12657 -0.055454 -0.0011512 -0.078551 -0.018964
1961 -0.04531 0.35393 -0.091826 -0.080524 0.1665 -0.14711 -0.09234 -0.033495 -0.088231 -0.039823
1962 -0.053738 0.32924 -0.07609 -0.10281 0.13839 -0.10211 -0.048282 -0.017593 -0.063566 -0.043031
1963 -0.067103 0.30968 -0.083077 -0.10838 0.088826 -0.12288 -0.057048 -0.044509 -0.08806 -0.061795
1964 -0.036612 0.31093 -0.08092 -0.11122 0.017594 -0.1394 -0.077424 -0.0047087 -0.068114 -0.037271
1965 -0.073 0.29125 -0.050423 -0.092903 0.017387 -0.11701 -0.066166 -0.046757 -0.092935 -0.080122
1966 -0.043379 0.31026 -0.072008 -0.089302 0.056795 -0.088327 -0.015104 -0.014659 -0.063252 -0.038148
1967 -0.048212 0.35467 -0.075369 -0.10141 0.020134 -0.1233 -0.071105 -0.041296 -0.076635 -0.03044
1968 -0.076961 0.39524 -0.074736 -0.092331 0.061491 -0.13773 -0.07077 -0.054716 -0.098305 -0.047346
1969 -0.045097 0.48466 -0.082651 -0.086676 0.13271 -0.13584 -0.078115 -0.047411 -0.082769 -0.066311
1970 -0.063216 0.50675 -0.090023 -0.086292 0.2401 -0.13515 -0.08165 -0.061745 -0.10167 -0.073393
1971 -0.063177 0.51309 -0.071387 -0.062777 0.26597 -0.11535 -0.053714 -0.070577 -0.07683 -0.069642
1972 -0.066731 0.47932 -0.097332 -0.042429 0.26713 -0.11857 -0.074016 -0.068262 -0.079491 -0.070133
1973 -0.07906 0.45709 -0.093024 -0.024714 0.21357 -0.12031 -0.070581 -0.076623 -0.085114 -0.049969
1974 -0.084853 0.45606 -0.084493 -0.043152 0.1854 -0.12744 -0.067339 -0.071249 -0.090016 -0.066959
1975 -0.07272 0.5302 -0.10553 -0.058103 0.16414 -0.11374 -0.053682 -0.069903 -0.069339 -0.042115
1976 -0.07667 0.60181 -0.091707 -0.037984 0.17881 -0.11635 -0.054706 -0.068665 -0.072116 -0.054635
1977 -0.076841 0.59215 -0.11071 -0.029645 0.19471 -0.14134 -0.056578 -0.07256 -0.088685 -0.079101
1978 -0.069796 0.57375 -0.086974 -0.0099259 0.21562 -0.12844 -0.068798 -0.084877 -0.08187 -0.036373
1979 -0.084489 0.56843 -0.073595 0.019101 0.2783 -0.13157 -0.042328 -0.07315 -0.064995 -0.062279
1980 -0.084305 0.56044 -0.078532 0.011562 0.34919 -0.11614 -0.059316 -0.083319 -0.084798 -0.059971
1981 -0.084716 0.56648 -0.10172 -0.005566 0.36705 -0.13699 -0.063503 -0.095399 -0.092423 -0.071467
1982 -0.083984 0.5648 -0.076974 0.024805 0.38986 -0.10278 -0.040548 -0.099714 -0.080025 -0.066553
1983 -0.1033 0.55332 -0.11405 0.021125 0.38296 -0.13042 -0.06528 -0.12061 -0.093374 -0.07417
1984 -0.087355 0.65529 -0.10349 0.0066367 0.38998 -0.12708 -0.055102 -0.10087 -0.086606 -0.088607
1985 -0.090234 0.65249 -0.095123 0.020328 0.38434 -0.1282 -0.045204 -0.11341 -0.10157 -0.082724
1986 -0.096926 0.6332 -0.085648 0.026919 0.38554 -0.13104 -0.064315 -0.12028 -0.085256 -0.086186
1987 -0.09675 0.62918 -0.11154 0.058073 0.34255 -0.11907 -0.070532 -0.11583 -0.084689 -0.10452
1988 -0.08762 0.62843 -0.097503 0.044975 0.33339 -0.1308 -0.071329 -0.11512 -0.075296 -0.07285
1989 -0.087596 0.63639 -0.11518 0.032243 0.30584 -0.13415 -0.062838 -0.11243 -0.081067 -0.08642
1990 -0.082129 0.66782 -0.10074 0.060131 0.36541 -0.11506 -0.047548 -0.09437 -0.055097 -0.065154
1991 -0.095824 0.65751 -0.11313 0.043622 0.34561 -0.12854 -0.055383 -0.10897 -0.091335 -0.093305
1992 -0.10059 0.65694 -0.10257 0.058904 0.45271 -0.12596 -0.062894 -0.11849 -0.077969 -0.096731
1993 -0.089471 0.65095 -0.10657 0.06699 0.49976 -0.11144 -0.047008 -0.12433 -0.066034 -0.087251
1994 -0.10177 0.63946 -0.076633 0.083467 0.50372 -0.13331 -0.041547 -0.12469 -0.065666 -0.086378
1995 -0.093773 0.65919 -0.10795 0.091358 0.51408 -0.11263 -0.045242 -0.1315 -0.091081 -0.077474
1996 -0.095322 0.63087 -0.12184 0.11259 0.484 -0.12686 -0.077118 -0.13632 -0.086797 -0.09072
1997 -0.12835 0.64667 -0.11239 0.17055 0.48998 -0.1291 -0.076573 -0.1552 -0.10346 -0.11619
1998 -0.10721 0.63985 -0.097014 0.21161 0.539 -0.11445 -0.075419 -0.15996 -0.098594 -0.095653
1999 -0.038766 0.68176 -0.10202 0.19294 0.55454 -0.10018 -0.048356 -0.11703 -0.05781 -0.048988
2000 0.068555 0.68028 -0.10616 0.12998 0.54302 -0.1178 -0.049685 -0.1431 -0.072785 -0.063397
2001 0.13441 0.67886 -0.09187 0.11124 0.55105 -0.10979 -0.035833 -0.12917 -0.078092 -0.041344
2002 0.25517 0.65988 -0.088236 0.1378 0.56085 -0.121 -0.061236 -0.13313 -0.065615 0.22225
2003 0.15996 0.66246 -0.12269 0.14412 0.54815 -0.12281 -0.042937 -0.15159 -0.10444 0.2975
2004 0.11963 0.69643 -0.089626 0.1938 0.56214 -0.10641 -0.027367 -0.13696 -0.07453 0.37417
2005 0.01254 0.61494 -0.10664 0.19272 0.60333 -0.11375 -0.036195 -0.16852 -0.098295 0.35074
2006 -0.015246 0.5942 -0.10511 0.25198 0.61566 -0.10953 -0.033585 -0.14744 -0.075013 0.36878
2007 -0.033844 0.52083 -0.096103 0.28735 0.59787 -0.071078 -0.033064 -0.16021 -0.10509 0.23841
2008 -0.03876 0.46165 -0.106 0.28553 0.5901 -0.050197 -0.035378 -0.14081 -0.091892 0.16851
2009 -0.010347 0.47246 -0.08452 0.28746 0.60358 0.011469 -0.046769 -0.12128 -0.042006 0.1474
2010 -0.03976 0.42461 -0.10789 0.21177 0.56252 0.046305 -0.038812 -0.14894 -0.076089 0.077113
2011 -0.057653 0.40363 -0.13362 0.18072 0.54831 0.14661 -0.064624 -0.16288 -0.089148 0.047594
2012 -0.054221 0.41935 -0.13872 0.23545 0.52118 0.16944 -0.059447 -0.17901 -0.096362 0.037212
2013 -0.067785 0.38681 -0.11723 0.2543 0.5375 0.18586 -0.051798 -0.16601 -0.093963 0.046406
2014 -0.069104 0.36905 -0.13222 0.25479 0.49978 0.17007 -0.06327 -0.17721 -0.079679 0.054943
2015 -0.030008 0.40974 -0.093256 0.35058 0.61706 0.17515 -0.020389 -0.14679 -0.055237 0.19213
2016 -0.07414 0.36589 -0.12948 0.35596 0.59699 0.10689 -0.060897 -0.17166 -0.082968 0.30519
2017 -0.06417 0.36088 -0.11432 0.34156 0.5935 0.028094 -0.03166 -0.16489 -0.06376 0.39148
2018 -0.048419 0.33736 -0.10816 0.29844 0.52481 -0.002462 -0.05821 -0.17219 -0.076678 0.49898
2019 -0.04804 0.33904 -0.11885 0.27456 0.49567 -0.020465 -0.051496 -0.16754 -0.080092 0.47212
2020 -0.049348 0.32266 -0.10328 0.28753 0.44395 0.018527 -0.047108 -0.15766 -0.08026 0.38721
2021 -0.072076 0.31455 -0.12597 0.3273 0.4073 0.049449 -0.056564 -0.17261 -0.093939 0.30618
2022 -0.080524 0.29394 -0.10795 0.35005 0.39749 0.067731 -0.065167 -0.18255 -0.07911 0.2592
2023 -0.082503 0.27803 -0.11467 0.41086 0.36255 0.098183 -0.043652 -0.1891 -0.077359 0.2073
2024 -0.046915 0.28717 -0.093216 0.42235 0.39369 0.19305 -0.041505 -0.15885 -0.056007 0.23661
2025 -0.076848 0.27736 -0.12659 0.38543 0.36966 0.24979 -0.04815 -0.17168 -0.067343 0.37695
2026 -0.07389 0.25609 -0.13353 0.326 0.36645 0.32087 -0.058647 -0.17033 -0.088793 0.50613
2027 -0.097168 0.23822 -0.13221 0.2682 0.32394 0.30254 -0.063799 -0.17093 -0.10469 0.5334
2028 -0.085201 0.23313 -0.11225 0.3515 0.36455 0.31166 -0.049273 -0.15971 -0.06706 0.57915
2029 -0.097193 0.22303 -0.10483 0.36422 0.31889 0.30762 -0.066888 -0.16544 -0.084723 0.52063
2030 -0.084161 0.24717 -0.085577 0.45895 0.34485 0.3066 -0.037061 -0.15057 -0.079806 0.51107
2031 -0.090581 0.21523 -0.10274 0.45903 0.32365 0.26039 -0.03162 -0.15653 -0.089387 0.39649
2032 -0.082234 0.22687 -0.12063 0.43582 0.28945 0.24119 -0.050215 -0.15828 -0.09565 0.3395
2033 -0.11329 0.19944 -0.085155 0.37932 0.2964 0.22261 -0.027452 -0.18071 -0.088424 0.32026
2034 -0.083207 0.18734 -0.098511 0.39514 0.2887 0.26149 -0.020434 -0.14799 -0.070162 0.40551
2035 -0.10328 0.19182 -0.10126 0.35874 0.27504 0.24761 -0.013864 -0.15972 -0.06487 0.54217
2036 -0.090554 0.16797 -0.11649 0.3838 0.28138 0.29681 -0.041419 -0.14472 -0.087854 0.56292
2037 -0.086257 0.19457 -0.074029 0.50916 0.30399 0.38968 -0.015138 -0.13945 -0.066689 0.64886
2038 -0.10788 0.15228 -0.12791 0.47907 0.26188 0.42799 -0.054319 -0.15514 -0.087388 0.65705
2039 -0.088522 0.1668 -0.090488 0.45605 0.27803 0.483 -0.036254 -0.15121 -0.07511 0.61417
2040 -0.10151 0.14541 -0.13081 0.39957 0.26182 0.50231 -0.033586 -0.17632 -0.097831 0.53585
2041 -0.11589 0.12302 -0.10376 0.34833 0.2419 0.43719 -0.048459 -0.17138 -0.098808 0.46761
2042 -0.091909 0.15377 -0.10292 0.34431 0.28076 0.44704 -0.028981 -0.14436 -0.057022 0.46118
2043 -0.10096 0.12192 -0.13674 0.29832 0.22004 0.37258 -0.054637 -0.17087 -0.080651 0.38802
2044 -0.12294 0.11364 -0.1264 0.28035 0.22045 0.31449 -0.085897 -0.17999 -0.11006 0.39283
2045 -0.11408 0.098472 -0.11313 0.30511 0.21266 0.34638 -0.065239 -0.16504 -0.09123 0.4633
2046 -0.11345 0.08668 -0.10395 0.31912 0.21638 0.34972 -0.04006 -0.16685 -0.074341 0.56382
2047 -0.1255 0.085547 -0.12944 0.29845 0.17986 0.32828 -0.065947 -0.16795 -0.088553 0.54763
2048 -0.12231 0.0889 -0.12061 0.29658 0.16571 0.361 -0.075143 -0.17758 -0.088397 0.63319
2049 -0.11312 0.089703 -0.086695 0.28104 0.221 0.5179 -0.045107 -0.16332 -0.074369 0.67872
2050 -0.11127 0.066762 -0.10512 0.29839 0.18351 0.58191 -0.047239 -0.15779 -0.078546 0.62226
2051 -0.10852 0.068816 -0.12027 0.3101 0.17726 0.50884 -0.064577 -0.17314 -0.094179 0.52473
2052 -0.0918 0.081497 -0.11531 0.31049 0.15596 0.5167 -0.049113 -0.1589 -0.075068 0.45699
2053 -0.10853 0.055523 -0.11694 0.26719 0.16591 0.50038 -0.04748 -0.19116 -0.064208 0.40376
2054 -0.12108 0.061815 -0.10787 0.25392 0.15691 0.45388 -0.048123 -0.17473 -0.050773 0.33256
2055 -0.12618 0.038908 -0.13957 0.23617 0.12567 0.42301 -0.076228 -0.18142 -0.070134 0.31388
2056 -0.10781 0.04586 -0.12517 0.24914 0.1252 0.42296 -0.051035 -0.17401 0.092585 0.27266
2057 -0.11874 0.0336 -0.11914 0.23184 0.10551 0.42867 -0.081959 -0.17111 0.089523 0.25544
2058 -0.13341 0.022828 -0.13189 0.22704 0.10424 0.38233 -0.071841 -0.17525 0.10245 0.26344
2059 -0.11661 0.044383 -0.11932 0.26525 0.10955 0.442 -0.070764 -0.15829 0.088952 0.25286
2060 -0.13824 0.026721 -0.12303 0.23282 0.096824 0.43943 -0.080635 -0.17478 0.02683 0.25595
2061 -0.10364 0.037752 -0.10869 0.23964 0.12599 0.57153 -0.047738 -0.16797 -0.032726 0.25245
2062 -0.13841 -0.006768 -0.14542 0.20778 0.088343 0.56119 -0.092112 -0.18495 -0.04423 0.20258
2063 -0.11952 0.004553 -0.13276 0.22539 0.067791 0.52719 -0.08784 -0.18536 -0.055201 0.20477
2064 -0.1382 -0.018051 -0.12393 0.16278 0.071361 0.52607 -0.079974 -0.17998 -0.060046 0.16397
2065 -0.12225 -0.0057404 -0.14014 0.18166 0.043523 0.43948 -0.088856 -0.18484 -0.037712 0.17923
2066 -0.12849 0.00083708 -0.12361 0.15738 0.077251 0.4274 -0.06627 -0.18235 -0.038332 0.15759
2067 -0.14054 -0.01462 -0.12857 0.15922 0.069527 0.3526 -0.074288 -0.18925 -0.062169 0.14948
2068 -0.1341 -0.020243 -0.15385 0.14602 0.040498 0.29969 -0.11523 -0.18764 -0.053956 0.13414
2069 -0.10445 -0.014631 -0.12741 0.16866 0.048024 0.29456 -0.085421 -0.17476 -0.04036 0.18318
2070 -0.11273 -0.021635 -0.1314 0.14116 0.05734 0.27768 -0.083796 -0.17739 -0.037636 0.15875
2071 -0.12001 -0.019969 -0.12518 0.12722 0.02505 0.28134 -0.082778 -0.18427 -0.046878 0.12321
2072 -0.12587 -0.037924 -0.13072 0.14464 0.022296 0.27242 -0.076655 -0.18786 -0.062475 0.10621
2073 0.095809 -0.027639 -0.127 0.13326 0.0085639 0.27737 -0.091902 -0.1776 -0.056376 0.14274
2074 0.15564 -0.035339 -0.12497 0.12683 0.031054 0.39518 -0.096268 -0.19091 -0.070693 0.09743
2075 0.14112 -0.03349 -0.11588 0.12546 0.033474 0.50803 -0.083849 -0.17127 -0.052206 0.10469
2076 0.18221 -0.026995 -0.13001 0.11958 0.028843 0.52751 -0.077705 -0.17546 -0.057657 0.086786
2077 0.25514 -0.025517 -0.11568 0.13229 0.01958 0.52256 -0.049044 -0.15213 -0.034229 0.1368
2078 0.26828 -0.017955 -0.097976 0.12277 0.029886 0.4855 -0.067455 -0.17401 -0.056891 0.063402
2079 0.22527 -0.031449 -0.10374 0.1203 0.029313 0.43863 -0.064667 -0.1596 0.0080503 0.084714
2080 0.15999 -0.043416 -0.11838 0.10097 0.02906 0.37859 -0.090053 -0.15412 0.061453 0.082655
2081 0.078747 -0.037439 -0.13018 0.093324 0.011043 0.34242 -0.079817 -0.1688 0.088232 0.037647
2082 0.040493 -0.054107 -0.11763 0.089878 0.00069607 0.30483 -0.0918 -0.15713 0.08879 0.06164
2083 0.020064 -0.04327 -0.12983 0.069737 0.0024456 0.24581 -0.090104 -0.16575 0.032796 0.061625
2084 0.022267 -0.068404 -0.12756 0.076137 0.018042 0.26834 -0.077275 -0.16212 -0.013923 0.050072
2085 -0.025093 -0.080222 -0.13704 0.047119 0.00046457 0.2495 -0.089769 -0.19923 -0.046482 0.0050132
2086 0.0016013 -0.082884 -0.14912 0.04716 0.0060953 0.24667 -0.066903 -0.18213 -0.04336 0.035612
2087 -0.0077517 -0.068355 -0.12775 0.053998 0.008157 0.21362 -0.073279 -0.18151 -0.040557 0.037595
2088 0.058617 -0.072635 -0.14798 0.071412 0.0045931 0.25245 -0.084715 -0.17877 -0.042953 0.00023132
2089 0.25929 -0.086012 -0.14185 0.041392 -0.01843 0.29882 -0.085821 -0.18307 -0.050503 -0.013085
2090 0.31578 -0.089321 -0.14768 0.051339 -0.051108 0.35751 -0.094318 -0.18234 -0.037194 -0.0011129
2091 0.34154 -0.071212 -0.12027 0.06836 -0.017466 0.42682 -0.077436 -0.15704 -0.027188 0.012152
2092 0.31504 -0.071501 -0.1299 0.062499 -0.031494 0.42412 -0.083028 -0.026802 -0.032208 -0.0025123
2093 0.35942 -0.077359 -0.11813 0.05002 0.017875 0.38547 -0.076054 0.052978 0.0013538 0.0024416
2094 0.38572 -0.086156 -0.1078 0.059577 -0.0086374 0.31574 -0.091886 0.028742 -0.0179 0.036268
2095 0.35027 -0.082206 -0.12596 0.047485 -0.032101 0.25854 -0.091604 0.0073376 -0.049439 0.005986
2096 0.3864 -0.096102 -0.14419 0.025412 -0.034591 0.2384 -0.085757 -0.093538 -0.046597 0.0024017
2097 0.45171 -0.10464 -0.12721 0.031396 -0.04009 0.20593 -0.093276 -0.12279 -0.037684 -0.017868
2098 0.37215 -0.091692 -0.13883 0.022302 -0.067039 0.1983 -0.092656 -0.13264 -0.041199 -0.0014709
2099 0.42818 -0.10298 -0.12692 0.013354 -0.039917 0.19511 -0.095632 -0.13177 0.0033051 -0.027919
2100 0.44343 -0.11136 -0.12911 0.027282 -0.056838 0.18497 -0.083256 -0.11189 0.11884 0.022009
2101 0.48991 -0.09561 -0.11864 0.031493 -0.041692 0.21639 -0.088122 -0.12367 0.098824 -0.0032238
2102 0.45906 -0.091447 -0.1192 -0.0052189 -0.032656 0.19073 -0.096481 -0.12151 0.11453 -0.029802
2103 0.4684 -0.11304 -0.092624 0.023519 -0.016617 0.18299 -0.080849 -0.12364 0.044476 -0.020653
2104 0.45335 -0.11116 -0.12658 0.010575 -0.051593 0.16629 -0.090497 -0.10702 0.016475 -0.0072386
2105 0.50345 -0.078753 -0.10591 0.02293 -0.034115 0.1847 -0.069531 -0.082742 0.035298 -0.0051973
2106 0.47021 -0.10022 -0.11693 -0.0087177 -0.059544 0.16216 -0.088082 0.042958 0.00051522 -0.02608
2107 0.52797 -0.096293 -0.11012 0.015492 -0.040569 0.1672 -0.086862 0.10423 0.019777 -0.01909
2108 0.40537 -0.12591 -0.1288 -0.012378 -0.06845 0.13773 -0.11077 0.10393 -0.020956 -0.027607
2109 0.39979 -0.13076 -0.14389 -0.024399 -0.094738 0.13512 -0.10403 0.037742 -0.022533 -0.035085
2110 0.36793 -0.12725 -0.14401 -0.015768 -0.090757 0.094778 -0.12107 -0.040454 -0.021741 -0.053596
2111 0.52332 -0.11996 -0.12246 -0.024094 -0.080177 0.11362 -0.11907 -0.079838 -0.036177 -0.0341
2112 0.59907 -0.12878 -0.12858 -0.0066985 -0.068052 0.15129 -0.086931 -0.078307 0.011117 -0.053926
2113 0.4776 -0.131 -0.12057 -0.031458 -0.078459 0.14596 -0.079785 -0.085041 -0.017162 -0.031851
2114 0.39406 -0.14092 -0.14201 -0.038585 -0.11153 0.087881 -0.12522 -0.084418 -0.030664 -0.094516
2115 0.38851 -0.13109 -0.12397 -0.016916 -0.092244 0.10115 -0.089959 -0.058132 0.021862 -0.026615
2116 0.28033 -0.12855 -0.13385 0.00019856 -0.056361 0.093856 -0.090066 -0.081534 0.0012943 -0.070498
2117 0.27275 -0.13958 -0.12711 -0.0098143 -0.0814 0.081939 -0.10004 -0.060825 0.00052053 -0.068297
2118 0.29902 -0.14421 -0.13532 -0.028686 -0.079287 0.10013 -0.058768 0.1395 0.0062343 -0.04574
2119 0.27979 -0.14039 -0.13957 -0.029827 -0.095984 0.074788 -0.06969 0.18319 0.0090436 -0.045871
2120 0.26099 -0.16128 -0.1429 -0.062694 -0.12365 0.042278 -0.097257 0.14345 -0.029496 -0.073884
2121 0.27705 -0.12718 -0.1348 -0.022106 -0.093661 0.078759 -0.089702 0.19231 -0.010784 -0.050745
2122 0.26677 -0.15126 -0.14182 -0.033113 -0.096568 0.079594 -0.087401 0.15533 0.0074642 -0.068302
2123 0.25899 -0.1547 -0.14331 -0.047786 -0.11246 0.03192 -0.10525 0.048839 -0.038918 -0.05945
2124 0.39773 -0.15588 -0.16954 -0.062766 -0.13924 0.016465 -0.11604 -0.013562 -0.025287 -0.09129
2125 0.45993 -0.14255 -0.13741 -0.052168 -0.11698 0.044685 -0.096221 0.00020946 -0.024955 -0.067604
2126 0.45619 -0.13953 -0.13596 -0.053726 -0.10898 0.030231 -0.091414 -0.031021 -0.028688 -0.079564
2127 0.38995 -0.15717 -0.1456 -0.056101 -0.11849 0.054767 -0.084051 -0.028647 -0.0091768 -0.072071
2128 0.29965 -0.14299 -0.13053 -0.071826 -0.12342 0.028193 -0.096822 -0.039264 -0.04872 -0.078062
2129 0.2495 -0.15835 -0.15337 -0.064546 -0.12997 -0.0089662 -0.10343 0.083404 -0.015824 -0.053686
2130 0.24476 -0.14959 -0.13476 -0.073212 -0.12574 0.030499 -0.08151 0.23765 -0.015081 -0.057255
2131 0.21241 -0.1281 -0.1225 -0.040398 -0.11185 0.037631 -0.067433 0.29522 -0.0070612 -0.089357
2132 0.23811 -0.1497 -0.15817 -0.057992 -0.12584 0.00079995 -0.10614 0.26601 -0.023997 -0.054578
2133 0.17198 -0.15965 -0.15482 -0.097826 -0.14442 -0.011849 -0.10277 0.24092 -0.027111 -0.10813
2134 0.19805 -0.14118 -0.11843 -0.056689 -0.093648 0.026308 -0.074018 0.25129 -0.018617 -0.07008
2135 0.19858 -0.15064 -0.13096 -0.066813 -0.10289 0.023288 -0.076314 0.19329 -0.0045177 -0.075864
2136 0.19577 -0.1607 -0.14249 -0.084959 -0.13353 0.010818 -0.091505 0.17098 -0.0057698 -0.081254
2137 0.14286 -0.17993 -0.15929 -0.072648 -0.15662 -0.047669 -0.11437 0.15977 -0.029092 -0.11339
2138 0.17308 -0.15142 -0.12015 -0.071478 -0.11479 0.0038402 -0.07866 0.30162 -0.0032587 -0.057414
2139 0.16203 -0.14414 -0.13264 -0.054557 -0.10426 -0.010664 -0.075815 0.39753 0.052933 -0.082482
2140 0.13807 -0.15827 -0.15895 -0.068044 -0.14316 -0.043256 -0.11286 0.41043 0.12755 -0.094891
2141 0.12928 -0.15663 -0.16169 -0.07218 -0.13157 -0.01001 -0.080007 0.35269 0.14961 -0.070751
2142 0.15252 -0.13271 -0.13218 -0.043766 -0.1036 -0.039143 -0.06974 0.46261 0.17723 -0.063078
2143 0.12932 -0.1602 -0.12756 -0.06457 -0.11051 -0.044234 -0.079672 0.47269 0.23329 -0.053096
2144 0.11353 -0.15372 -0.13524 -0.088771 -0.12489 -0.034234 -0.075134 0.44801 0.24935 -0.060333
2145 0.11161 -0.17397 -0.17489 -0.096802 -0.15249 -0.045837 -0.10054 0.47187 0.2344 -0.064206
2146 0.10073 -0.16827 -0.1425 -0.083018 -0.12713 -0.061503 -0.096215 0.49897 0.2067 -0.069316
2147 0.10285 -0.14184 -0.14026 -0.064357 -0.10384 -0.021729 -0.091512 0.52406 0.17682 -0.0895
2148 0.089602 -0.16521 -0.13122 -0.087753 -0.13913 -0.036408 -0.073346 0.54139 0.11609 -0.092882
2149 0.082357 -0.1657 -0.14243 -0.095239 -0.14434 -0.050785 -0.090785 0.50566 0.098785 -0.1015
2150 0.076513 -0.16189 -0.14652 -0.083794 -0.14242 -0.05567 -0.094927 0.53479 0.059874 -0.094004
2151 0.061345 -0.1803 -0.16482 -0.10702 -0.15253 -0.074015 -0.091451 0.56695 0.054642 -0.10585
2152 0.10923 -0.15101 -0.12912 -0.068908 -0.12137 -0.042426 -0.056068 0.58892 0.11443 -0.092779
2153 0.074375 -0.16168 -0.12665 -0.095776 -0.14975 -0.071505 -0.085345 0.55017 0.075757 -0.083896
2154 0.064293 -0.14239 -0.1366 -0.10247 -0.13642 -0.06151 -0.087515 0.57333 0.075366 -0.087604
2155 0.083062 -0.14987 -0.13365 -0.093633 -0.11336 -0.069054 -0.095728 0.58539 0.12349 -0.096156
2156 0.048777 -0.14288 -0.16078 -0.093358 -0.16506 -0.087546 -0.095404 0.60114 0.20322 -0.12598
2157 0.072792 -0.13087 -0.10814 -0.060998 -0.14307 -0.064586 -0.063825 0.65311 0.27386 -0.070162
2158 0.053434 -0.14628 -0.14723 -0.099681 -0.15455 -0.096334 -0.10965 0.60574 0.23703 -0.10028
2159 0.063256 -0.14369 -0.13425 -0.097021 -0.1233 -0.090356 -0.093389 0.65458 0.19448 -0.069347
2160 0.050471 -0.14145 -0.11984 -0.095535 -0.12626 -0.068792 -0.070436 0.63482 0.15159 -0.09742
2161 0.052492 -0.14496 -0.13117 -0.11244 -0.13845 -0.085567 -0.096903 0.64164 0.12041 -0.097629
2162 0.046946 -0.13265 -0.096531 -0.080041 -0.13636 -0.055974 -0.073528 0.68706 0.1264 -0.083472
2163 0.042604 -0.13102 -0.12262 -0.094567 -0.13954 -0.066638 -0.068672 0.65509 0.14155 -0.10479
2164 0.015703 -0.14149 -0.1103 -0.11576 -0.13547 -0.079931 -0.079322 0.68081 0.13761 -0.13098
2165 0.036555 -0.12354 -0.1355 -0.087426 -0.14522 -0.089481 -0.088298 0.66117 0.21369 -0.097365
2166 0.018698 -0.1218 -0.10308 -0.09107 -0.13005 -0.086415 -0.080083 0.66478 0.19935 -0.11817
2167 0.033129 -0.12729 -0.10342 -0.071394 -0.13849 -0.089719 -0.082697 0.65573 0.16689 -0.086809
2168 0.016596 -0.14224 -0.13279 -0.097777 -0.1599 -0.11027 -0.081237 0.64262 0.13494 -0.088729
2169 -0.017919 -0.14496 -0.16492 -0.10119 -0.18049 -0.11072 -0.1126 0.63497 0.1108 -0.11741
2170 0.027248 -0.13685 -0.12586 -0.10397 -0.14579 -0.10268 -0.096893 0.65938 0.15872 -0.11493
2171 0.018022 -0.14241 -0.11821 -0.10095 -0.14468 -0.097191 -0.076485 0.64977 0.12074 -0.11344
2172 0.0091049 -0.14477 -0.12036 -0.10029 -0.14452 -0.1133 -0.069288 0.61565 0.13562 -0.13608
2173 -0.0011419 -0.14164 -0.10373 -0.1259 -0.17324 -0.096847 -0.076728 0.62467 0.12436 -0.11757
2174 0.021555 -0.1379 -0.10658 -0.11502 -0.11817 -0.091695 -0.063393 0.67645 0.15425 -0.094735
2175 -0.0078526 -0.14419 -0.13107 -0.11432 -0.15055 -0.098359 -0.080999 0.62515 0.20408 -0.11041
2176 -0.013169 -0.13849 -0.1146 -0.10603 -0.13513 -0.088446 -0.074016 0.6267 0.22552 -0.11107
2177 -0.043669 -0.14888 -0.12005 -0.11026 -0.12985 -0.10189 -0.083092 0.54228 0.14929 -0.11018
2178 -0.013697 -0.15338 -0.12338 -0.10135 -0.14733 -0.10301 -0.06848 0.48815 0.14629 -0.11028
2179 -0.016778 -0.16036 -0.11675 -0.1128 -0.14267 -0.1006 -0.070004 0.44681 0.10806 -0.11452
2180 -0.043402 -0.17169 -0.12045 -0.097424 -0.15987 -0.14839 -0.098863 0.43664 0.10522 -0.13033
2181 -0.02497 -0.16442 -0.14775 -0.09564 -0.16772 -0.12689 -0.10079 0.46665 0.12818 -0.117
2182 -0.020381 -0.15596 -0.15182 -0.10161 -0.17209 -0.11672 -0.082212 0.48297 0.11811 -0.10669
2183 -0.042567 -0.17429 -0.15279 -0.087383 -0.16998 -0.12378 -0.095225 0.49894 0.086844 -0.15723
2184 -0.023722 -0.17681 -0.12943 -0.089038 -0.17269 -0.11409 -0.082174 0.54427 0.1208 -0.13398
2185 -0.04431 -0.17553 -0.15016 -0.097334 -0.16655 -0.1471 -0.10759 0.51104 0.084781 -0.13525
2186 -0.086113 -0.19302 -0.14887 -0.10078 -0.19765 -0.14719 -0.091869 0.43629 0.07873 -0.16338
2187 -0.068403 -0.16392 -0.14075 -0.089932 -0.15667 -0.12685 -0.081426 0.40087 0.089471 -0.14598
2188 -0.046198 -0.17999 -0.13383 -0.10838 -0.17891 -0.13334 -0.085215 0.3933 0.088273 -0.12206
2189 -0.046509 -0.1664 -0.1266 -0.083407 -0.14655 -0.10868 -0.057134 0.37531 0.083041 -0.10111
2190 -0.053178 -0.17681 -0.15594 -0.095918 -0.17876 -0.13778 -0.096115 0.37494 0.080808 -0.10276
2191 -0.071244 -0.17804 -0.15623 -0.10623 -0.18154 -0.14622 -0.10954 0.36287 0.069863 -0.15142
2192 -0.063721 -0.18628 -0.16197 -0.11569 -0.184 -0.14301 -0.099265 0.37075 0.086032 -0.12293
2193 -0.069036 -0.18788 -0.17058 -0.10319 -0.19262 -0.16137 -0.093284 0.36164 0.045351 -0.13167
2194 -0.060423 -0.18806 -0.16631 -0.13679 -0.21151 -0.16081 -0.10975 0.33214 0.070603 -0.13577
2195 -0.060069 -0.17524 -0.13263 -0.087866 -0.16514 -0.11931 -0.065956 0.33087 0.083198 -0.11686
2196 -0.060653 -0.18379 -0.1425 -0.11286 -0.17946 -0.13329 -0.08346 0.31559 0.08824 -0.088289
2197 -0.080385 -0.20022 -0.16003 -0.12588 -0.21241 -0.16249 -0.08458 0.26997 0.056522 -0.13911
2198 -0.058153 -0.17707 -0.15369 -0.098564 -0.17176 -0.12885 -0.062501 0.26855 0.070661 -0.13701
2199 -0.05216 -0.16977 -0.10656 -0.10498 -0.13321 -0.10556 -0.054819 0.28071 0.06548 -0.10109
2200 -0.051273 -0.16604 -0.14815 -0.10354 -0.15785 -0.132 -0.058951 0.27109 0.07245 -0.11945
2201 -0.071188 -0.19168 -0.14755 -0.14345 -0.17193 -0.13882 -0.087221 0.2371 0.063636 -0.12669
2202 -0.073253 -0.19164 -0.1625 -0.11515 -0.18387 -0.15295 -0.076232 0.22621 0.050727 -0.1473
2203 -0.077112 -0.20155 -0.17444 -0.13415 -0.19866 -0.1655 -0.086356 0.21131 0.063161 -0.13965
2204 -0.079653 -0.1908 -0.16792 -0.12796 -0.18443 -0.16303 -0.10808 0.1864 0.065571 -0.14333
2205 -0.082361 -0.19321 -0.16975 -0.13969 -0.19559 -0.17001 -0.10454 0.16683 0.019949 -0.16106
2206 -0.080236 -0.1923 -0.15714 -0.12473 -0.17942 -0.14262 -0.095832 0.1823 0.048053 -0.1392
2207 -0.058841 -0.16423 -0.15154 -0.12048 -0.14663 -0.13673 -0.065482 0.18612 0.043461 -0.13429
2208 -0.056246 -0.17123 -0.14931 -0.11571 -0.18291 -0.13199 -0.066861 0.17089 0.047338 -0.1299
2209 -0.023489 -0.19619 -0.18665 -0.12996 -0.19002 -0.15601 -0.081858 0.13913 0.016675 -0.15068
2210 0.10153 -0.17894 -0.12174 -0.097312 -0.17217 -0.12441 -0.065969 0.15903 0.041556 -0.12142
2211 0.099067 -0.19114 -0.18391 -0.15161 -0.20451 -0.16709 -0.12228 0.10414 0.0028588 -0.15446
2212 0.098119 -0.14763 -0.16762 -0.12717 -0.16667 -0.15315 -0.09104 0.12806 0.015776 -0.13256
2213 0.23414 -0.13605 -0.15547 -0.13524 -0.19418 -0.16155 -0.089114 0.11437 0.019476 -0.11725
2214 0.10303 -0.12331 -0.15018 -0.12575 -0.17861 -0.15358 -0.069124 0.11971 0.025186 -0.12104
2215 -0.0060191 -0.094492 -0.15711 -0.14188 -0.17929 -0.17428 -0.075618 0.090337 0.0056897 -0.14932
2216 -0.051989 -0.13154 -0.15598 -0.14625 -0.1686 -0.13754 -0.095595 0.089483 0.0071482 -0.14634
2217 -0.034046 -0.16677 -0.15086 -0.14123 -0.1293 -0.14065 -0.07376 0.089699 0.0005813 -0.15244
2218 -0.047735 -0.15321 -0.14209 -0.1189 -0.16193 -0.14388 -0.066481 0.068952 -0.012939 -0.14783
2219 -0.063179 -0.17627 -0.18505 -0.15181 -0.18626 -0.17418 -0.108 0.055286 -0.012939 -0.16038
2220 -0.038876 -0.17011 -0.17015 -0.12467 -0.18741 -0.15394 -0.094134 0.071902 5.4857e-05 -0.13467
2221 -0.049348 -0.17817 -0.14172 -0.13392 -0.17985 -0.16241 -0.073173 0.069635 -0.0016285 -0.12871
2222 -0.060769 -0.17619 -0.15368 -0.13969 -0.17234 -0.18042 -0.079949 0.042908 -0.011527 -0.14422
2223 -0.064765 -0.18576 -0.168 -0.12116 -0.17867 -0.16016 -0.080851 0.033411 -0.0051184 -0.14291
2224 -0.071414 -0.17676 -0.16626 -0.13914 -0.18055 -0.16093 -0.071557 0.015795 -0.017862 -0.18108
2225 -0.059049 -0.19184 -0.16263 -0.12791 -0.17027 -0.14644 -0.071848 0.011238 -0.012339 -0.1458
2226 -0.046427 -0.1733 -0.15626 -0.13688 -0.16191 -0.16998 -0.097696 0.017876 -0.0079239 -0.14875
2227 -0.053135 -0.15615 -0.12933 -0.12453 -0.16201 -0.16366 -0.068871 0.028849 0.013802 -0.13903
2228 -0.070278 -0.181 -0.1687 -0.14487 -0.18754 -0.16656 -0.090494 -0.00093753 -0.0082556 -0.13693
2229 -0.046543 -0.16681 -0.14089 -0.13119 -0.16886 -0.16754 -0.093109 0.034816 0.011026 -0.12351
2230 -0.09007 -0.18654 -0.16006 -0.13443 -0.17356 -0.19861 -0.084736 -0.022713 -0.033211 -0.14056
2231 -0.074242 -0.17416 -0.1523 -0.13028 -0.19002 -0.18037 -0.092075 -0.002056 -0.020628 -0.14928
2232 -0.06839 -0.18174 -0.14946 -0.12471 -0.18971 -0.18435 -0.076049 -0.0055028 -0.023541 -0.14935
2233 -0.10403 -0.1906 -0.15697 -0.13866 -0.17013 -0.18526 -0.069828 -0.027165 -0.031729 -0.15157
2234 -0.078719 -0.17403 -0.15731 -0.12589 -0.16987 -0.17022 -0.066455 -0.025195 -0.036935 -0.15462
2235 -0.082999 -0.16943 -0.14104 -0.14864 -0.16991 -0.1555 -0.054981 -0.012992 -0.028498 -0.11773
2236 -0.071628 -0.15212 -0.12699 -0.11182 -0.16099 -0.13525 -0.081338 -0.0014776 -0.022223 -0.12016
2237 -0.10211 -0.18798 -0.16759 -0.13667 -0.19058 -0.17159 -0.086263 -0.033576 -0.034366 -0.12522
2238 -0.11732 -0.1905 -0.16045 -0.15277 -0.20391 -0.18719 -0.098309 -0.059826 -0.049117 -0.15703
2239 -0.094786 -0.17622 -0.14039 -0.1109 -0.15305 -0.14818 -0.06472 -0.031948 -0.017033 -0.13538
2240 -0.094397 -0.18255 -0.16321 -0.11126 -0.19882 -0.17983 -0.10447 -0.055037 -0.036295 -0.15999
2241 -0.095674 -0.18094 -0.15703 -0.15373 -0.2024 -0.17908 -0.10952 -0.051917 -0.04755 -0.16899
2242 -0.11282 -0.1851 -0.14456 -0.12942 -0.19534 -0.18595 -0.096243 -0.058019 -0.057563 -0.15097
2243 -0.11545 -0.18302 -0.14535 -0.12242 -0.18457 -0.18072 -0.108 -0.052097 -0.043204 -0.16048
2244 -0.11232 -0.17465 -0.14066 -0.10904 -0.18627 -0.17212 -0.086775 -0.062641 -0.053745 -0.16683
2245 -0.11852 -0.16816 -0.12427 -0.11042 -0.19126 -0.19076 -0.080074 -0.058451 -0.059424 -0.13252
2246 -0.099165 -0.17831 -0.13004 -0.11149 -0.1481 -0.16822 -0.084202 -0.047886 -0.025537 -0.13516
2247 -0.12366 -0.17742 -0.14174 -0.13444 -0.13021 -0.17271 -0.089139 -0.084219 -0.046543 -0.15377
2248 -0.11338 -0.15774 -0.12582 -0.10695 -0.12021 -0.18071 -0.076907 -0.067093 -0.052637 -0.10038
2249 -0.12784 -0.17883 -0.11507 -0.12029 -0.12647 -0.18712 -0.051755 -0.078724 -0.043279 -0.11015
2250 -0.11078 -0.15486 -0.12034 -0.11117 -0.13584 -0.17306 -0.065647 -0.072721 -0.023895 0.0033072
2251 -0.12225 -0.17387 -0.12552 -0.10714 -0.1584 -0.19844 -0.067876 -0.073756 -0.026422 0.16738
2252 -0.11581 -0.17272 -0.15469 -0.13853 -0.1754 -0.17582 -0.070102 -0.090647 -0.055313 0.20875
2253 -0.12741 -0.16606 -0.14961 -0.14773 -0.15368 -0.18302 -0.074817 -0.090378 -0.04597 0.16934
2254 -0.14775 -0.17934 -0.11599 -0.12728 -0.16326 -0.17649 -0.079831 -0.086763 -0.054645 0.067227
2255 -0.13682 -0.19842 -0.12547 -0.13517 -0.19123 -0.18649 -0.11436 -0.12121 -0.052797 -0.022485
2256 -0.12497 -0.17635 -0.11757 -0.14175 -0.16439 -0.17796 -0.10016 -0.10568 -0.0535 -0.026623
2257 -0.12284 -0.15907 -0.10488 -0.11853 -0.17186 -0.18756 -0.084829 -0.10604 -0.059789 -0.037054
2258 -0.13235 -0.12483 -0.12493 -0.13289 -0.15199 -0.19519 -0.099156 -0.098802 -0.064555 -0.053943
2259 -0.1254 0.025449 -0.12177 -0.11586 -0.1521 -0.1823 -0.099235 -0.11269 -0.073701 -0.08266
2260 -0.13429 0.10718 -0.09307 -0.11608 -0.16601 -0.17807 -0.091775 -0.11319 -0.061743 -0.066215
2261 -0.13986 0.11854 -0.12682 -0.13582 -0.18544 -0.19888 -0.09606 -0.12699 -0.082734 -0.090872
2262 -0.13465 0.075866 -0.11094 -0.12678 -0.17317 -0.18551 -0.099848 -0.12543 -0.066338 -0.089687
2263 -0.14975 0.031375 -0.14661 -0.15568 -0.18168 -0.18437 -0.095407 -0.12619 -0.094239 -0.11369
2264 -0.13791 -0.014971 -0.11982 -0.11518 -0.16637 -0.20041 -0.092355 -0.11805 -0.059638 -0.092675
2265 -0.14952 -0.091135 -0.1354 -0.14969 -0.17694 -0.19809 -0.11439 -0.1628 -0.11355 -0.12485
2266 -0.14286 -0.097299 -0.13115 -0.12207 -0.094267 -0.20146 -0.10829 -0.14797 -0.087935 -0.089931
2267 -0.14895 -0.092017 -0.12329 -0.11435 -0.050042 -0.20635 -0.092988 -0.15036 -0.093131 -0.112
2268 -0.11778 -0.12203 -0.14241 -0.16015 -0.041688 -0.20997 -0.10411 -0.13393 -0.087722 -0.10846
2269 0.038909 -0.11047 -0.12253 -0.14696 -0.020765 -0.18516 -0.10146 -0.13861 -0.08473 -0.11027
2270 0.13372 -0.096546 -0.11531 -0.11424 -0.046436 -0.19458 -0.056612 -0.13486 -0.07534 -0.10345
2271 0.12153 -0.11629 -0.13985 -0.15104 -0.13979 -0.18338 -0.064664 -0.15796 -0.099955 -0.13689
2272 0.17217 -0.057245 -0.11885 -0.13584 -0.1013 -0.16996 -0.02846 -0.14665 -0.07419 -0.1236
2273 0.025192 0.15281 -0.12207 -0.0934 -0.1012 -0.17103 -0.037354 -0.13976 -0.072103 -0.08941
2274 -0.029647 0.22653 -0.11393 -0.087302 -0.10851 -0.17734 -0.045575 -0.13311 -0.072014 -0.087204
2275 -0.060483 0.25003 -0.13045 -0.11787 -0.11748 -0.18457 -0.037149 -0.14648 -0.081752 -0.092948
2276 -0.067675 0.29005 -0.10762 -0.075303 -0.11469 -0.1706 -0.032832 -0.14643 -0.072779 -0.11213
2277 -0.074055 0.2093 -0.10832 -0.12616 -0.10743 -0.1558 -0.015528 -0.15683 -0.076251 -0.11776
2278 -0.06826 0.18062 -0.10813 -0.12452 -0.11093 -0.17274 -0.038681 -0.14024 -0.078737 -0.11298
2279 -0.074127 0.14039 -0.091166 -0.11406 -0.11261 -0.17565 -0.023834 -0.15079 -0.062538 -0.074198
2280 -0.066155 0.06833 -0.11136 -0.11729 -0.1016 -0.17027 -0.039787 -0.16592 -0.08274 -0.10706
2281 -0.10586 0.018818 -0.14652 -0.13655 -0.1372 -0.20217 -0.055634 -0.18562 -0.096619 -0.12703
2282 -0.10903 0.015959 -0.13918 -0.12823 -0.12322 -0.17958 -0.03898 -0.17583 -0.089942 -0.10459
2283 -0.073297 0.042034 -0.14236 -0.13331 -0.12746 -0.16208 -0.044321 -0.14839 -0.088242 -0.10871
2284 -0.08181 0.098127 -0.13557 -0.12817 -0.13522 -0.17178 -0.023017 -0.16841 -0.083948 -0.10065
2285 -0.086714 0.20777 -0.13705 -0.092652 -0.12029 -0.1615 -0.019657 -0.18453 -0.10386 -0.10511
2286 -0.087415 0.32409 -0.12445 -0.10798 -0.13976 -0.18805 -0.011134 -0.16034 -0.075465 -0.12304
2287 -0.076271 0.35912 -0.11118 -0.097206 -0.12968 -0.16768 -0.023618 -0.18451 -0.10842 -0.13477
2288 -0.082096 0.35148 -0.14796 -0.096956 -0.14527 -0.1693 -0.016301 -0.18113 -0.090524 -0.14714
2289 -0.051306 0.36339 -0.087395 -0.074083 -0.10231 -0.14503 0.016471 -0.14869 -0.059181 -0.090214
2290 -0.10703 0.32717 -0.12047 -0.1068 -0.087249 -0.18605 -0.0099844 -0.20058 -0.11041 -0.14701
2291 -0.092216 0.27389 -0.1067 -0.11736 0.00027931 -0.18528 -0.015573 -0.19734 -0.11639 -0.12495
2292 -0.10512 0.23811 -0.11059 -0.10646 0.034244 -0.1765 0.0059873 -0.17652 -0.097185 -0.13913
2293 -0.09823 0.22159 -0.11183 -0.08161 0.057546 -0.14738 0.018593 -0.18882 -0.092463 -0.14026
2294 -0.11114 0.23939 -0.11745 -0.10744 -0.0079235 -0.18026 0.010514 -0.19237 -0.088774 -0.14369
2295 -0.091091 0.28437 -0.10659 -0.094345 -0.0095549 -0.14505 0.019167 -0.17923 -0.067401 -0.12208
2296 -0.12873 0.27998 -0.13033 -0.12032 -0.047532 -0.21489 -0.039748 -0.2021 -0.11211 -0.1384
2297 -0.11828 0.34528 -0.12107 -0.12498 -0.10794 -0.18532 -0.027025 -0.19527 -0.12454 -0.1501
2298 -0.10026 0.49769 -0.11346 -0.074066 -0.081985 -0.19021 -0.005122 -0.18144 -0.11793 -0.11703
2299 -0.11283 0.48382 -0.053426 -0.095749 -0.096662 -0.17437 -0.021925 -0.20827 -0.092605 -0.12984
2300 -0.082838 0.5246 0.15906 -0.065462 -0.055867 -0.14945 -0.010284 -0.17161 -0.087169 -0.1355
2301 -0.12478 0.48542 0.16157 -0.084236 -0.10379 -0.16574 -0.032815 -0.19832 -0.09734 -0.16782
2302 -0.11768 0.48538 0.19259 -0.095807 -0.10439 -0.16081 0.0090091 -0.18696 -0.097806 -0.12908
2303 -0.11895 0.48757 0.1833 -0.072243 -0.09226 -0.13344 -0.0088898 -0.18998 -0.095131 -0.13018
2304 -0.11748 0.50507 0.12633 -0.095196 -0.10516 -0.11254 -0.010617 -0.20229 -0.091281 -0.1493
2305 -0.11781 0.52886 0.053096 -0.08687 -0.081609 -0.12322 -0.013866 -0.19282 -0.095786 -0.13878
2306 -0.11559 0.55091 -0.014736 -0.10315 -0.10523 -0.077525 -0.015897 -0.20457 -0.0992 -0.1453
2307 0.10573 0.5613 -0.034046 -0.090179 -0.10667 -0.094326 0.0081941 -0.1976 -0.10717 -0.14236
2308 0.16715 0.59336 -0.029773 -0.10453 -0.046034 -0.062257 -0.021981 -0.18429 -0.078852 -0.12586
2309 0.18733 0.60052 -0.0070981 -0.097841 0.0095367 -0.064495 -0.0012099 -0.20251 -0.092438 -0.14962
2310 0.20827 0.56039 -0.0050851 -0.10246 0.064747 -0.024095 0.0030894 -0.21008 -0.096836 -0.15614
2311 0.20522 0.6035 -5.8164e-06 -0.10674 0.060814 -0.019253 -0.015861 -0.20182 -0.1017 -0.13125
2312 0.16609 0.5943 0.04632 -0.092298 0.029939 -0.057911 -0.034118 -0.20154 -0.10957 -0.15067
2313 0.10834 0.59967 0.19708 -0.088414 0.026603 -0.0058 0.013309 -0.19755 -0.092178 -0.13139
2314 0.01291 0.58879 0.26442 -0.088384 -0.018912 -0.0050908 -0.0021429 -0.19949 -0.082635 -0.11771
2315 -0.018365 0.59679 0.29454 -0.080911 -0.0019692 -0.044296 -0.006707 -0.19901 -0.077782 -0.14137
2316 -0.020832 0.61897 0.30512 -0.088064 -0.052052 -0.00049849 -0.013563 -0.20435 -0.094469 -0.1264
2317 -0.032881 0.61044 0.26932 -0.10511 -0.046426 -0.044654 -0.0223 -0.2127 -0.11437 -0.12944
2318 -0.010169 0.62927 0.28748 -0.080554 0.048729 0.011333 0.029697 -0.1883 -0.071349 -0.10828
2319 -0.03046 0.61737 0.26177 -0.08146 0.069922 -0.0089124 -0.013133 -0.20572 -0.072266 -0.12765
2320 -0.02489 0.60604 0.28358 -0.10616 0.078362 0.020765 0.00063119 -0.20982 -0.080762 -0.14464
2321 -0.034499 0.63712 0.41297 -0.076259 0.13306 0.035206 0.020025 -0.20542 -0.086334 -0.12882
2322 -0.038062 0.59779 0.33915 -0.097887 0.10588 0.031324 -0.025525 -0.20251 -0.099377 -0.12264
2323 -0.056963 0.61 0.34121 -0.1267 0.056141 -0.0032998 -0.038594 -0.22072 -0.098951 -0.13652
2324 -0.013714 0.62848 0.35156 -0.078571 0.077838 0.03325 -0.0095682 -0.19961 -0.047545 -0.11596
2325 0.14626 0.62503 0.30818 -0.085509 0.072679 0.035459 -0.014411 -0.19586 -0.060235 -0.12941
2326 0.22376 0.65645 0.30469 -0.08066 0.11271 0.044707 -0.0049673 -0.21193 -0.044977 -0.13635
2327 0.24283 0.61116 0.25574 -0.098113 0.086143 0.024726 -0.02481 -0.21706 -0.045996 -0.10859
2328 0.24303 0.60101 0.19772 -0.099519 0.072831 0.011874 -0.059055 -0.20973 -0.033056 -0.1653
2329 0.24095 0.61957 0.21821 -0.086641 0.15295 0.037819 -0.012669 -0.18547 -0.033371 -0.10681
2330 0.18104 0.60621 0.18119 -0.080914 0.10665 0.018176 -0.037921 -0.19893 -0.038115 -0.11864
2331 0.10078 0.59264 0.12302 -0.088921 0.11738 0.026261 -0.043209 -0.21457 -0.043622 -0.12236
2332 0.03911 0.57886 0.14057 -0.11684 0.15078 0.035813 -0.048674 -0.21053 -0.044834 -0.13927
2333 0.029989 0.60762 0.16782 -0.11693 0.17345 0.090202 -0.016386 -0.20004 -0.016587 -0.12441
2334 0.030539 0.67793 0.40296 -0.082335 0.13367 0.081279 -0.0092224 -0.21588 -0.022839 -0.11179
2335 0.019806 0.61564 0.46663 -0.082819 0.093942 0.074776 -0.018472 -0.20688 -0.021562 -0.11209
2336 0.012554 0.63435 0.44693 -0.080322 0.1252 0.087506 -0.044107 -0.19195 0.0099889 -0.12485
2337 0.010391 0.60184 0.42848 -0.087564 0.15088 0.088187 -0.031892 -0.19695 0.095521 -0.11098
2338 0.0037042 0.5565 0.38446 -0.097036 0.068644 0.055913 -0.060798 -0.20482 0.065611 -0.12303
2339 0.12321 0.51052 0.42433 -0.13439 0.10438 0.079177 -0.038927 -0.18751 0.02589 -0.13458
2340 0.28364 0.47955 0.40442 -0.10413 0.15215 0.091283 -0.042572 -0.13857 -0.0037118 -0.14719
2341 0.30174 0.4415 0.41171 -0.1 0.097731 0.085894 -0.033509 -0.083772 -0.013307 -0.12351
2342 0.33917 0.43284 0.42314 -0.094988 0.10323 0.078351 -0.045105 -0.1695 -0.038961 -0.12227
2343 0.34399 0.42751 0.49459 -0.1004 0.15238 0.11202 -0.037882 -0.19425 -0.035226 -0.14253
2344 0.34265 0.47421 0.53607 -0.085799 0.15242 0.12663 -0.017546 -0.17237 -0.0029837 -0.11873
2345 0.36966 0.42383 0.48329 -0.091367 0.10369 0.091575 -0.0362 -0.19371 0.00028196 -0.13213
2346 0.35011 0.40838 0.52057 -0.078574 0.13408 0.11588 -0.040896 -0.18546 0.010712 -0.14769
2347 0.24827 0.39468 0.48571 -0.087809 0.1738 0.11282 -0.05371 -0.19001 0.0090407 -0.15845
2348 0.19698 0.41285 0.48881 -0.073544 0.16704 0.13713 -0.035464 -0.15629 0.1027 -0.12712
2349 0.10142 0.3695 0.4656 -0.10216 0.11503 0.083545 -0.072783 -0.15526 0.10176 -0.12641
2350 0.1043 0.36872 0.52328 -0.08672 0.11168 0.097394 -0.032375 -0.033998 0.11951 -0.16103
2351 0.092027 0.36675 0.53131 -0.087259 0.1055 0.10787 -0.059388 -0.048588 0.06237 -0.14535
2352 0.098636 0.351 0.52254 -0.06309 0.084153 0.11584 -0.041605 -0.10191 0.041828 -0.12477
2353 0.11011 0.34333 0.51893 -0.069551 0.10826 0.11236 -0.046256 -0.13698 0.038361 -0.12933
2354 0.11827 0.31977 0.56465 -0.10132 0.13168 0.12016 -0.046293 -0.16308 0.022909 -0.12344
2355 0.28523 0.30003 0.54866 -0.1049 0.10932 0.069703 -0.077492 -0.17518 0.0044188 -0.15204
2356 0.40117 0.31565 0.583 -0.0826 0.15016 0.13192 -0.026227 -0.13705 0.058495 -0.10845
2357 0.39651 0.26315 0.55643 -0.09852 0.096751 0.086582 -0.064201 -0.10137 0.033671 -0.17556
2358 0.39116 0.27163 0.56163 -0.10673 0.06157 0.084498 -0.066385 0.014192 0.076891 -0.13751
2359 0.3188 0.24319 0.52708 -0.10952 0.050975 0.080404 -0.061945 0.019782 0.17097 -0.1472
2360 0.21754 0.25122 0.54852 -0.12318 0.037185 0.081338 -0.037908 0.01524 0.15524 -0.15658
2361 0.13958 0.2538 0.55395 -0.085958 0.046208 0.073135 -0.056516 -0.056539 0.10972 -0.14619
2362 0.096677 0.21693 0.55737 -0.11547 0.033488 0.036087 -0.076741 -0.099418 0.076171 -0.16811
2363 0.094326 0.2474 0.53032 -0.10606 0.062912 0.077298 -0.068141 -0.11469 0.04036 -0.14718
2364 0.082279 0.19684 0.50279 -0.12301 0.012488 0.040118 -0.075591 -0.12561 0.014623 -0.15728
2365 0.099617 0.21552 0.49376 -0.081325 0.046542 0.068527 -0.029859 -0.11084 0.035389 -0.14969
2366 0.096774 0.21034 0.48296 -0.096236 0.012928 0.050879 -0.054941 -0.053732 0.032729 -0.1527
2367 0.086856 0.18048 0.46373 -0.11666 0.029461 0.021104 -0.054856 0.062439 0.0238 -0.16551
2368 0.14093 0.188 0.47494 -0.090606 0.035099 0.039858 -0.035338 0.096898 0.025969 -0.14396
2369 0.2948 0.1725 0.47094 -0.11161 0.019855 0.025452 -0.081731 0.084847 0.030142 -0.18593
2370 0.39268 0.1909 0.5739 -0.076166 0.067261 0.067365 -0.034654 0.1226 0.18832 -0.11036
2371 0.34112 0.18218 0.56974 -0.10283 0.019235 0.059821 -0.035709 0.044277 0.15765 -0.14558
2372 0.2901 0.1797 0.63777 -0.089236 0.0072302 0.046126 -0.053724 0.00023193 0.16269 -0.1448
2373 0.229 0.1531 0.62472 -0.10616 0.019161 0.077016 -0.063076 -0.018176 0.13115 -0.15116
2374 0.12347 0.14071 0.53502 -0.098123 0.023312 0.08952 -0.075203 -0.057393 0.064554 -0.164
2375 0.10877 0.12656 0.49106 -0.097764 -0.0045038 0.10842 -0.055713 -0.045879 0.055468 -0.12821
2376 0.075452 0.11701 0.43516 -0.10915 -0.012429 0.065675 -0.078325 0.052602 0.019855 -0.15007
2377 0.072537 0.11649 0.39528 -0.095635 -0.0048261 0.078661 -0.065514 0.13888 0.034899 -0.13228
2378 0.10252 0.13009 0.38915 -0.073214 -0.012191 0.080838 -0.058919 0.1884 0.033301 -0.10717
2379 0.085754 0.12243 0.36406 -0.10256 -0.0056089 0.022996 -0.076514 0.17584 0.045665 -0.13049
2380 0.081985 0.10056 0.34274 -0.10337 -0.0044427 0.038525 -0.064997 0.1625 0.032599 -0.14494
2381 0.048227 0.089433 0.32557 -0.12941 -0.040246 0.017374 -0.10104 0.12842 0.0050311 -0.12717
2382 0.071231 0.079177 0.30385 -0.11854 -0.033436 0.00224 -0.088265 0.098582 0.014143 -0.12726
2383 0.07669 0.095703 0.32386 -0.079311 -0.025906 0.02603 -0.081532 0.076695 0.021834 -0.12696
2384 0.062263 0.079109 0.30808 -0.094065 -0.028358 0.036272 -0.05458 0.034539 0.043714 -0.1364
2385 0.031483 0.051963 0.25999 -0.11481 -0.021829 -0.0079215 -0.11029 -0.008604 0.0093584 -0.15978
2386 0.057594 0.075203 0.26521 -0.11295 -0.03808 0.046099 -0.099464 0.044853 0.032529 -0.11931
2387 0.058065 0.060155 0.28967 -0.096045 -0.013927 0.080395 -0.052271 0.20607 0.045532 -0.11224
2388 0.055876 0.072931 0.30424 -0.086686 -0.019428 0.11987 -0.031451 0.23012 0.068924 -0.12186
2389 0.010623 0.044274 0.27598 -0.090088 -0.01348 0.072486 -0.067201 0.20486 0.011636 -0.14003
2390 0.02777 0.044012 0.27196 -0.10582 -0.047211 0.054515 -0.086217 0.19853 0.03331 -0.12928
2391 0.019769 0.054102 0.26854 -0.070827 -0.029525 0.056321 -0.05524 0.163 0.022498 -0.097132
2392 0.0044547 0.025159 0.24453 -0.089293 -0.038905 -0.016124 -0.095316 0.087855 0.009752 -0.13794
2393 -0.016297 0.013759 0.22022 -0.11104 -0.071517 -0.042904 -0.1056 0.046063 -0.021524 -0.15651
2394 -0.0020599 0.031174 0.25049 -0.069522 -0.030834 0.00030817 -0.062346 0.045406 -0.002845 -0.10927
2395 -0.018216 0.014306 0.18299 -0.07578 -0.067242 0.01219 -0.09898 0.010191 -0.021509 -0.15893
2396 -0.02941 0.0081782 0.20141 -0.067948 -0.071192 -0.0071172 -0.07289 0.096748 0.0073429 -0.13335
2397 -0.018595 0.0044585 0.17048 -0.06136 -0.04607 -0.00050703 -0.072532 0.22191 0.0095063 -0.12241
2398 -0.0026949 1.8253e-05 0.18819 -0.038476 -0.058563 0.04914 -0.079752 0.28934 0.019018 -0.1238
2399 -0.029374 0.0062558 0.1559 -0.027104 -0.079696 0.04942 -0.072695 0.24629 0.0084593 -0.1318
2400 -0.017775 0.014626 0.1744 -0.0481 -0.050485 0.089963 -0.077938 0.22578 -0.0013436 -0.097177
2401 -0.011772 -0.0039783 0.16094 -0.063235 -0.048106 0.090322 -0.061286 0.18144 -0.0030294 -0.11027
2402 -0.041998 -0.0040314 0.15169 -0.062401 -0.085821 0.057287 -0.087466 0.154 -0.0065277 -0.11946
2403 -0.06491 -0.014364 0.15616 -0.050355 -0.055508 0.06963 -0.068299 0.1876 0.0011526 -0.11425
2404 -0.022019 -0.010075 0.14134 -0.034657 -0.064503 0.046558 -0.071089 0.21519 -0.018662 -0.090201
2405 -0.057608 -0.040116 0.12863 -0.017382 -0.065672 0.037412 -0.079013 0.2151 -0.014079 -0.11031
2406 -0.04967 -0.041061 0.13499 0.0081847 -0.075035 0.049601 -0.063935 0.3419 0.0088528 -0.093752
2407 -0.057615 -0.031187 0.10396 -0.0089783 -0.0728 0.0090823 -0.10269 0.33097 -0.0093198 -0.13416
2408 -0.072574 -0.039435 0.097091 0.021558 -0.0968 0.022645 -0.10957 0.31052 -0.017399 -0.039753
2409 -0.079421 -0.031664 0.069829 0.072436 -0.097145 0.052252 -0.10727 0.28973 -0.037043 -0.014759
2410 -0.045104 -0.038084 0.079434 0.12135 -0.067673 0.076076 -0.088349 0.32504 -0.0049916 0.035123
2411 -0.045739 -0.033695 0.10741 0.16015 -0.073525 0.07458 -0.093995 0.33505 -0.022305 0.12091
2412 -0.072054 -0.048832 0.075141 0.13224 -0.080521 0.073159 -0.092276 0.33951 -0.023436 0.17105
2413 -0.08017 -0.084567 0.058178 0.053764 -0.10335 0.077729 -0.085858 0.31738 -0.04477 0.17494
2414 -0.064543 -0.055559 0.095917 0.061322 -0.086109 0.077912 -0.077935 0.29003 -0.027258 0.21495
2415 -0.080553 -0.072809 0.042458 0.019061 -0.10754 0.04368 -0.10695 0.24516 -0.049054 0.15682
2416 -0.078203 -0.071573 0.078197 0.11445 -0.10855 0.056838 -0.087319 0.20216 -0.043891 0.070709
2417 -0.073814 -0.05603 0.046022 0.21763 -0.099663 0.10887 -0.08688 0.17521 -0.033484 0.025112
2418 -0.086275 -0.083869 0.043883 0.23578 -0.12005 0.070872 -0.09287 0.15115 -0.037677 -0.0062569
2419 -0.064458 -0.062347 0.048763 0.24071 -0.096198 0.076918 -0.070874 0.16339 -0.030192 0.008875
2420 -0.071949 -0.065509 0.052439 0.1727 -0.112 0.090343 -0.076047 0.15327 -0.019772 -0.016523
2421 -0.092547 -0.077538 0.0226 0.17647 -0.10358 0.062909 -0.084251 0.15741 -0.049539 -0.030271
2422 -0.093633 -0.080167 0.017044 0.17766 -0.11001 0.062331 -0.083785 0.3323 -0.035468 -0.025969
2423 -0.11011 -0.064089 0.034016 0.23902 -0.077637 0.054088 -0.079879 0.34238 -0.039893 -0.047721
2424 -0.12729 -0.081435 0.021343 0.25609 -0.099763 0.067772 -0.082998 0.30462 -0.052727 -0.018775
2425 -0.10794 -0.080578 0.017285 0.28467 -0.12022 0.072682 -0.082951 0.2486 -0.047451 -0.0037047
2426 -0.11677 -0.10079 -0.014821 0.23752 -0.096379 0.065675 -0.081979 0.17205 -0.064932 0.16197
2427 -0.08706 -0.076313 0.0058584 0.22594 -0.10542 0.098152 -0.07147 0.1499 -0.035882 0.23785
2428 -0.094139 -0.08231 -0.0098872 0.2458 -0.096348 0.099006 -0.10574 0.14238 -0.035834 0.2627
2429 -0.092947 -0.092617 0.0027575 0.29437 -0.09962 0.056807 -0.085646 0.10623 -0.066676 0.2721
2430 -0.094179 -0.10616 -5.158e-05 0.30909 -0.10612 0.064975 -0.071409 0.1282 -0.037377 0.26927
2431 -0.090618 -0.088676 -0.0025081 0.30088 -0.10379 0.080463 -0.06568 0.15132 -0.031387 0.21862
2432 -0.12288 -0.11426 -0.018609 0.27962 -0.10517 0.062793 -0.11904 0.23326 -0.039207 0.12147
2433 -0.12624 -0.1009 -0.042663 0.32246 -0.13154 0.059807 -0.10095 0.29099 -0.050033 0.1156
2434 -0.10781 -0.10801 -0.016928 0.2941 -0.12639 0.090285 -0.10428 0.29943 -0.037805 0.12833
2435 -0.094612 -0.073821 -0.0038211 0.33806 -0.10024 0.12081 -0.089596 0.2657 -0.048066 0.15175
2436 -0.10054 -0.10047 -0.015098 0.36207 -0.09835 0.086862 -0.079784 0.19154 -0.034953 0.17351
2437 -0.10396 -0.11221 -0.014155 0.40031 -0.11568 0.093774 -0.084887 0.15807 -0.033121 0.17639
2438 -0.098273 -0.093962 -0.037024 0.32044 -0.13538 0.032172 -0.10669 0.12007 -0.032806 0.26969
2439 -0.13845 -0.12166 -0.053295 0.29269 -0.15216 0.0079853 -0.082444 0.0766 -0.071155 0.37973
2440 -0.11665 -0.13289 -0.042177 0.29449 -0.13058 0.0056812 -0.096715 0.080035 -0.067202 0.35839
2441 -0.11917 -0.10507 -0.041257 0.33612 -0.12062 0.02261 -0.064768 0.081547 -0.045822 0.34652
2442 -0.11544 -0.12374 -0.06931 0.40942 -0.11198 -0.015132 -0.098484 0.092625 -0.043053 0.28182
2443 -0.12962 -0.12759 -0.060801 0.38816 -0.13576 -0.0097661 -0.096042 0.18547 -0.063969 0.22029
2444 -0.11097 -0.1224 -0.045588 0.35945 -0.13344 0.0079334 -0.084123 0.26794 -0.046025 0.21082
2445 -0.12835 -0.13003 -0.054593 0.32305 -0.11091 0.014621 -0.074864 0.26367 -0.067694 0.18778
2446 -0.11316 -0.12404 -0.036602 0.37416 -0.098251 0.036922 -0.065008 0.24804 -0.036676 0.30284
2447 -0.12414 -0.14282 -0.0625 0.35686 -0.12318 0.079508 -0.099871 0.19566 -0.044841 0.42181
2448 -0.13137 -0.12353 -0.070213 0.41053 -0.10781 0.082771 -0.093869 0.14463 -0.039945 0.46189
2449 -0.1515 -0.13241 -0.062539 0.43253 -0.13511 0.06225 -0.10817 0.079418 -0.092094 0.45938
2450 -0.15334 -0.14961 -0.09534 0.37335 -0.13682 0.054269 -0.10358 0.067678 -0.070435 0.46695
2451 -0.13839 -0.13321 -0.073705 0.4091 -0.11783 0.028363 -0.10351 0.067841 -0.057234 0.44557
2452 -0.12518 -0.15888 -0.10518 0.35685 -0.14629 -0.0088892 -0.10259 0.061133 -0.066211 0.36556
2453 -0.14566 -0.15396 -0.08963 0.35518 -0.12715 -0.015356 -0.096381 0.097794 -0.084297 0.2813
2454 -0.12208 -0.11955 -0.028128 0.44714 -0.10151 0.028113 -0.076583 0.18631 -0.041882 0.30302
2455 -0.11404 -0.11672 -0.06543 0.47948 -0.099022 0.024672 -0.066126 0.2954 -0.046664 0.29372
2456 -0.14882 -0.15677 -0.087212 0.42451 -0.12096 -0.034853 -0.10162 0.28002 -0.047009 0.27337
2457 -0.14553 -0.16412 -0.086642 0.39485 -0.12389 -0.0095585 -0.10086 0.27078 -0.039337 0.4689
2458 -0.13977 -0.14415 -0.07835 0.38949 -0.11929 0.011824 -0.090065 0.20357 -0.03448 0.53026
2459 -0.13173 -0.15378 -0.089591 0.34688 -0.081157 -0.00853 -0.071909 0.14477 -0.040453 0.54268
2460 -0.16522 -0.16927 -0.095292 0.39351 -0.046931 -0.014694 -0.097831 0.086895 -0.060855 0.49594
2461 -0.14539 -0.16804 -0.095022 0.45564 0.078071 0.013808 -0.084382 0.0786 -0.047428 0.47745
2462 -0.14635 -0.14436 -0.087528 0.47713 0.090994 0.027092 -0.077761 0.061819 -0.058923 0.43013
2463 -0.15386 -0.1524 -0.11409 0.41271 0.033947 0.01332 -0.099959 0.072061 -0.053974 0.37689
2464 -0.14863 -0.17048 -0.075212 0.3704 -0.0090686 0.024523 -0.067218 0.08355 -0.044212 0.42383
2465 -0.12872 -0.14034 -0.10942 0.34443 -0.064061 -0.027299 -0.081859 0.13875 -0.034009 0.54797
2466 -0.13066 -0.15225 -0.080564 0.34922 -0.069686 -0.020479 -0.07244 0.16931 -0.032646 0.58386
2467 -0.13299 -0.14411 -0.052678 0.38662 -0.06567 -0.012198 -0.050299 0.24407 -0.021354 0.61723
2468 -0.15463 -0.14476 -0.083842 0.4516 -0.11491 -0.044888 -0.11388 0.20942 -0.039734 0.60214
2469 -0.14021 -0.15996 -0.098524 0.41367 -0.11856 -0.058021 -0.094412 0.18564 -0.039252 0.61262
2470 -0.13798 -0.14497 -0.085822 0.43619 -0.068702 -0.052641 -0.095241 0.12631 -0.035886 0.56218
2471 -0.12664 -0.15303 -0.11337 0.367 -0.085969 -0.058751 -0.06895 0.085928 -0.018215 0.51479
2472 -0.12731 -0.14258 -0.096619 0.33466 -0.094842 -0.045101 -0.10463 0.058504 -0.020204 0.43911
2473 -0.11764 -0.13847 -0.095063 0.3303 -0.038978 -0.036371 -0.060299 0.068934 -0.0059052 0.44456
2474 -0.14687 -0.16894 -0.12742 0.31642 -0.038087 -0.078888 -0.087738 0.045389 -0.030076 0.47392
2475 -0.17538 -0.16789 -0.13388 0.28414 -0.0067749 -0.080941 -0.10135 0.0092557 -0.071259 0.47565
2476 -0.15262 -0.15855 -0.096438 0.43631 0.094193 -0.04922 -0.063017 0.059454 -0.032205 0.53911
2477 -0.17054 -0.17876 -0.14844 0.4309 0.12894 -0.10049 -0.1128 0.065662 -0.06409 0.49209
2478 -0.16243 -0.18413 -0.11239 0.42788 0.11902 -0.065106 -0.075471 0.1218 0.042381 0.54115
2479 -0.15374 -0.16594 -0.11069 0.4028 0.064577 -0.078105 -0.097294 0.1349 0.12712 0.61464
2480 -0.12345 -0.15559 -0.080542 0.40192 0.026422 -0.050008 -0.063354 0.19398 0.16613 0.60601
2481 -0.15128 -0.1765 -0.10975 0.31093 -0.027213 -0.071706 -0.10985 0.15299 0.14074 0.52772
2482 -0.14652 -0.15838 -0.10172 0.31459 -0.013723 -0.071047 -0.047266 0.11948 0.10407 0.5107
2483 -0.15041 -0.18147 -0.11473 0.27665 -0.029925 -0.066671 -0.092725 0.060671 0.03379 0.40749
2484 -0.13204 -0.16966 -0.11672 0.25997 0.015243 -0.087305 -0.08088 0.052684 0.020854 0.38071
2485 -0.044316 -0.17207 -0.10938 0.24168 0.041525 -0.058178 -0.10273 0.020603 0.0056365 0.32861
2486 0.077281 -0.18734 -0.15372 0.21862 0.022833 -0.10942 -0.11402 9.6796e-05 -0.03184 0.26542
2487 0.19238 -0.17463 -0.11316 0.23862 0.099176 -0.074121 -0.074421 0.0040181 -0.0036604 0.26985
2488 0.11558 -0.19118 -0.14678 0.2122 0.17113 -0.098272 -0.091726 0.0058024 -0.025013 0.26342
2489 0.22102 -0.16382 -0.11449 0.23688 0.18775 -0.068357 -0.067283 0.044957 0.0025629 0.25755
2490 0.093664 -0.18628 -0.12804 0.23249 0.1364 -0.09433 -0.098115 0.048523 -0.0059909 0.25894
2491 0.012767 -0.19794 -0.086475 0.21794 0.13548 -0.088878 -0.084506 0.029035 -0.0079897 0.2322
2492 -0.057838 -0.16961 -0.12945 0.22372 0.095538 -0.099932 -0.10148 0.034666 -0.0051177 0.21214
2493 -0.090071 -0.20021 -0.16101 0.2169 0.052419 -0.088596 -0.093094 0.025471 0.0049225 0.17358
2494 -0.046563 -0.092776 -0.10618 0.32354 0.11518 -0.067924 -0.043613 0.054941 0.18287 0.23867
2495 -0.06648 -0.028587 -0.09914 0.3274 0.12402 -0.077886 -0.07322 0.050868 0.22092 0.24303
2496 -0.076314 -0.12027 -0.083386 0.27181 0.14467 -0.090272 -0.057531 0.012301 0.19421 0.21404
2497 -0.092636 -0.15059 -0.10976 0.19714 0.22215 -0.1159 -0.089191 -0.0028903 0.18209 0.18605
2498 -0.10193 -0.15485 -0.1162 0.19128 0.27999 -0.089764 -0.080297 -0.025894 0.18188 0.161
2499 -0.10263 -0.16764 -0.10012 0.16254 0.30158 -0.087227 -0.096397 -0.023765 0.14579 0.15641
2500 -0.094959 -0.1591 -0.10208 0.16658 0.28691 -0.094929 -0.074729 -0.014452 0.23352 0.17245
2501 -0.10723 -0.13081 -0.12214 0.16865 0.23729 -0.10784 -0.098572 -0.0087004 0.30328 0.15391
2502 -0.10383 -0.10635 -0.12197 0.18341 0.1903 -0.11314 -0.092144 -0.023689 0.31154 0.13464
2503 -0.11428 -0.0974 -0.11673 0.19025 0.18563 -0.1081 -0.078768 -0.030479 0.24313 0.13953
2504 -0.11542 -0.11116 -0.12693 0.19424 0.18334 -0.098943 -0.097452 -0.042182 0.27322 0.11493
2505 -0.11678 -0.13938 -0.12417 0.17461 0.2258 -0.12832 -0.10333 -0.052814 0.31834 0.09882
2506 -0.12075 -0.1611 -0.12768 0.18538 0.35749 -0.11159 -0.091613 -0.045734 0.39447 0.12823
2507 -0.11163 -0.17447 -0.12399 0.14438 0.3299 -0.136 -0.099254 -0.036433 0.36355 0.082331
2508 -0.10034 -0.17499 -0.13594 0.13078 0.31885 -0.1168 -0.07935 -0.035327 0.35535 0.11338
2509 -0.11003 -0.17543 -0.13994 0.12721 0.32758 -0.11401 -0.074748 -0.048381 0.35197 0.088077
2510 -0.11894 -0.17477 -0.14174 0.12404 0.28492 -0.12724 -0.084881 -0.060048 0.35466 0.084168
2511 -0.11358 -0.18421 -0.15866 0.13089 0.24468 -0.12573 -0.09391 -0.052708 0.41141 0.070006
2512 -0.14386 -0.2001 -0.14184 0.11029 0.24285 -0.1343 -0.086758 -0.079514 0.3651 0.044664
2513 -0.11311 -0.17619 -0.10916 0.109 0.31413 -0.097549 -0.061047 -0.043206 0.4247 0.082289
2514 -0.13082 -0.19423 -0.15119 0.082735 0.3757 -0.12295 -0.076535 -0.080353 0.3996 0.062178
2515 -0.10552 -0.16145 -0.1599 0.12435 0.40373 -0.09525 -0.052083 -0.049877 0.4759 0.099158
2516 -0.13679 -0.19318 -0.16667 0.11431 0.36808 -0.13811 -0.090882 -0.080655 0.44459 0.055238
2517 -0.14178 -0.19965 -0.15117 0.10031 0.32472 -0.14795 -0.075547 -0.09687 0.4114 0.024598
2518 -0.13532 -0.19366 -0.14532 0.10286 0.25805 -0.12503 -0.062872 -0.079156 0.44846 0.064384
2519 -0.11812 -0.19444 -0.12724 0.092486 0.24245 -0.11416 -0.063992 -0.080061 0.41302 0.067087
2520 -0.1458 -0.20848 -0.15348 0.069045 0.17636 -0.15606 -0.081926 -0.099601 0.45437 0.028371
2521 -0.15057 -0.18881 -0.1462 0.088224 0.22481 -0.12682 -0.072486 -0.094044 0.44854 0.036479
2522 -0.1541 -0.19023 -0.1518 0.080878 0.18109 -0.12823 -0.061257 -0.089678 0.44762 0.061145
2523 -0.16412 -0.20856 -0.14505 0.044359 0.15321 -0.14613 -0.082809 -0.11432 0.42085 0.013911
2524 -0.14459 -0.19916 -0.16111 0.038058 0.14711 -0.15639 -0.077053 -0.097272 0.45876 0.022685
2525 -0.14114 -0.20026 -0.138 0.058098 0.16647 -0.11856 -0.062043 -0.090075 0.46358 0.035724
2526 -0.15016 -0.19054 -0.14373 0.037644 0.13617 -0.12259 -0.059746 -0.093995 0.4265 0.022047
2527 -0.15092 -0.20828 -0.16229 0.026525 0.17363 -0.12645 -0.06155 -0.10554 0.4549 0.026
2528 -0.14366 -0.20573 -0.16383 0.016348 0.16706 -0.13833 -0.096549 -0.10645 0.39772 -0.016128
2529 -0.17608 -0.21362 -0.15088 0.035254 0.23122 -0.11526 -0.054494 -0.11671 0.41432 0.015877
2530 -0.1437 -0.18899 -0.14568 0.064247 0.35545 -0.13473 -0.075117 -0.087411 0.42665 0.016022
2531 -0.14017 -0.1861 -0.15071 0.05866 0.34911 -0.10331 -0.064383 -0.097927 0.39161 0.011942
2532 -0.15809 -0.20575 -0.14457 0.047302 0.32497 -0.13979 -0.073918 -0.10407 0.3839 -0.0081515
2533 -0.1454 -0.19247 -0.11662 0.05388 0.34158 -0.13308 -0.053258 -0.10004 0.4178 0.024445
2534 -0.16762 -0.19966 -0.15824 0.023394 0.21285 -0.16799 -0.08601 -0.11164 0.39886 -0.016217
2535 -0.13848 -0.19191 -0.16365 0.032811 0.19099 -0.14233 -0.079877 -0.10652 0.4115 0.0031496
2536 -0.15338 -0.18052 -0.14263 0.052069 0.14003 -0.15314 -0.078574 -0.12286 0.36377 -0.01813
2537 -0.16932 -0.18532 -0.15949 0.038819 0.15118 -0.1384 -0.051608 -0.11249 0.35286 -0.015163
2538 -0.16255 -0.21024 -0.17386 0.012877 0.099482 -0.16411 -0.07354 -0.11944 0.34182 -0.038812
2539 -0.17047 -0.20537 -0.16119 0.0017002 0.11598 -0.17542 -0.074264 -0.13071 0.28574 -0.042652
2540 -0.14802 -0.21684 -0.1602 -0.0094566 0.12281 -0.14116 -0.064591 -0.11935 0.30436 -0.042983
2541 -0.15548 -0.18331 -0.15304 -0.007074 0.12303 -0.15278 -0.073133 -0.10037 0.33197 -0.016536
2542 -0.14963 -0.17469 -0.14928 0.0068028 0.11294 -0.15441 -0.071588 -0.10967 0.42361 -0.015588
2543 -0.14671 -0.164 -0.14411 -0.012013 0.091866 -0.16048 -0.080672 -0.11607 0.41668 -0.0199
2544 -0.17203 -0.14497 -0.15738 -0.015587 0.072554 -0.16247 -0.083146 -0.13826 0.38424 -0.05767
2545 -0.15875 -0.049479 -0.13663 0.0053193 0.10275 -0.13828 -0.056192 -0.12086 0.35137 -0.051006
2546 -0.15583 -0.053167 -0.16409 -0.0047437 0.10963 -0.1539 -0.074391 -0.13003 0.29689 -0.055785
2547 -0.15922 -0.065977 -0.17772 -0.026795 0.11433 -0.16624 -0.075215 -0.12764 0.28975 -0.034717
2548 -0.1613 -0.11834 -0.16193 -0.010279 0.19385 -0.1647 -0.063485 -0.12826 0.30447 -0.043035
2549 -0.17101 -0.15666 -0.15626 -0.028148 0.23877 -0.18017 -0.069325 -0.13317 0.29019 -0.069793
2550 -0.14601 -0.13849 -0.152 -0.0030756 0.24037 -0.14507 -0.056183 -0.11921 0.30761 -0.043806
2551 -0.14286 -0.14862 -0.14662 -0.0085885 0.25382 -0.12406 -0.061605 -0.11999 0.31674 -0.058015
2552 -0.14758 -0.15916 -0.12325 0.0055211 0.19711 -0.13391 -0.057548 -0.12165 0.30262 -0.061973
2553 -0.16524 -0.17199 -0.15526 -0.042666 0.10507 -0.16373 -0.084321 -0.14997 0.25961 -0.079418
2554 -0.15451 -0.14521 -0.13279 -0.024361 0.10013 -0.14157 -0.032572 -0.1411 0.28617 -0.038737
2555 -0.15952 -0.156 -0.16122 -0.028868 0.04397 -0.18205 -0.091216 -0.13155 0.24882 -0.04546
2556 -0.17373 -0.18247 -0.17026 -0.057203 0.056734 -0.18794 -0.084306 -0.1553 0.23697 -0.062545
2557 -0.18311 -0.17254 -0.16614 -0.04212 0.067573 -0.17736 -0.093566 -0.16909 0.21392 -0.091419
2558 -0.18942 -0.16947 -0.1561 -0.023495 0.045097 -0.16886 -0.083716 -0.17505 0.23461 -0.083306
2559 -0.1817 -0.15625 -0.16156 -0.067279 0.081091 -0.1601 -0.070704 -0.15782 0.23179 -0.11398
2560 -0.15923 -0.1516 -0.14321 -0.060274 0.086645 -0.15454 -0.066 -0.14012 0.23821 -0.061781
2561 -0.16462 -0.11892 -0.1505 -0.014419 0.080289 -0.16353 -0.070543 -0.15252 0.21821 -0.072151
2562 -0.1499 0.0044249 -0.14409 -0.02301 0.087301 -0.16127 -0.062082 -0.1421 0.24771 -0.070977
2563 -0.15413 0.027166 -0.13457 -0.038878 0.067481 -0.15161 -0.034176 -0.13788 0.22966 -0.073154
2564 -0.16503 0.051888 -0.15653 -0.040078 0.037171 -0.16887 -0.071779 -0.1612 0.21025 -0.079807
2565 -0.14424 0.044229 -0.15392 -0.027619 0.054425 -0.16387 -0.050926 -0.14592 0.21618 -0.075352
2566 -0.16753 -0.022893 -0.14242 -0.057156 0.054195 -0.16436 -0.059019 -0.16193 0.19316 -0.10515
2567 -0.14473 -0.057563 -0.14725 -0.022361 0.045286 -0.15206 -0.03538 -0.14923 0.21959 -0.051903
2568 -0.1435 -0.081247 -0.15666 -0.05714 0.0070174 -0.17205 -0.074459 -0.15914 0.20301 -0.09992
2569 -0.18041 -0.13615 -0.20962 -0.098898 -0.032422 -0.20661 -0.10437 -0.18674 0.17369 -0.13214
2570 -0.15082 -0.10956 -0.12679 -0.064992 0.03428 -0.16693 -0.069224 -0.18008 0.17469 -0.13427
2571 -0.14339 -0.12137 -0.1784 -0.081712 0.038494 -0.16373 -0.062468 -0.16407 0.18933 -0.082542
2572 -0.16331 -0.12119 -0.17748 -0.073789 0.0093942 -0.15361 -0.069196 -0.16723 0.15383 -0.10635
2573 -0.13779 -0.11249 -0.14758 -0.057255 0.027422 -0.046168 -0.061166 -0.14927 0.15907 -0.079673
2574 -0.1512 -0.11829 -0.1302 -0.058708 0.0024924 -0.045898 -0.056381 -0.169 0.14802 -0.095214
2575 -0.15873 -0.11276 -0.16326 -0.084733 0.011905 -0.089689 -0.064194 -0.1692 0.13264 -0.12779
2576 -0.1532 -0.11512 -0.18646 -0.064685 -0.012166 -0.10703 -0.076744 -0.1735 0.13067 -0.1315
2577 -0.15481 -0.094897 -0.14565 -0.078335 -0.0083215 -0.053145 -0.066222 -0.15954 0.13749 -0.12671
2578 -0.15551 -0.049817 -0.13026 -0.093496 -0.018169 -0.035217 -0.072364 -0.17295 0.14188 -0.098624
2579 -0.14211 0.058908 -0.16967 -0.089016 -0.033493 -0.038158 -0.082242 -0.1768 0.14275 -0.10054
2580 -0.13045 0.082629 -0.14926 -0.067933 -0.035034 -0.022578 -0.062769 -0.1702 0.14872 -0.096845
2581 -0.13528 0.167 -0.13416 -0.055065 -0.0082883 0.021172 -0.050679 -0.17425 0.12489 -0.109
2582 0.018699 0.11047 -0.17875 -0.06661 -0.047774 -0.031074 -0.083706 -0.16484 0.11888 -0.1165
2583 0.12274 0.074064 -0.16129 -0.098387 -0.05305 -0.0555 -0.087117 -0.17418 0.12534 -0.12437
2584 0.18257 0.044923 -0.14822 -0.078603 -0.040673 -0.015604 -0.066485 -0.17342 0.10502 -0.11347
2585 0.212 -0.0066586 -0.15284 -0.073754 -0.011611 -0.0098114 -0.078696 -0.18 0.087072 -0.12668
2586 0.18903 -0.040989 -0.12975 -0.077383 -0.037487 0.028258 -0.066965 -0.17295 0.10454 -0.12865
2587 0.2578 -0.04448 -0.11767 -0.078917 -0.026114 0.037251 -0.049973 -0.17682 0.10664 -0.11619
2588 0.22235 -0.038755 -0.14811 -0.067375 -0.033456 0.050859 0.013799 -0.18104 0.086132 -0.11413
2589 0.13388 0.039281 -0.14036 -0.052497 -0.04429 -0.0020696 -0.039533 -0.1722 0.085604 -0.13381
2590 0.076482 0.11038 -0.15138 -0.069216 -0.064286 0.035663 -0.055054 -0.15573 0.080252 -0.11682
2591 0.016802 0.16743 -0.14217 -0.073615 -0.069281 0.035574 -0.066429 -0.17089 0.06772 -0.11027
2592 0.016142 0.16899 -0.15113 -0.084993 -0.066062 0.030354 -0.08096 -0.17068 0.093973 -0.11869
2593 0.0075654 0.22247 -0.14403 -0.087682 -0.037859 0.039279 -0.074959 -0.17174 0.080804 -0.13481
2594 -0.0013451 0.22585 -0.16412 -0.080582 -0.059834 0.049934 -0.078309 -0.18964 0.081756 -0.11998
2595 0.059498 0.20077 -0.15632 -0.096122 -0.068261 0.12026 -0.066482 -0.17523 0.088526 -0.098215
2596 0.26204 0.24394 -0.1472 -0.065964 -0.053124 0.11966 -0.054487 -0.18047 0.11138 -0.13026
2597 0.29541 0.20132 -0.13046 -0.091297 -0.0625 0.10494 -0.064044 -0.18018 0.086487 -0.10892
2598 0.2754 0.18248 -0.13625 -0.089982 -0.063846 0.085417 -0.085217 -0.18376 0.076041 -0.11923
2599 0.30658 0.19757 -0.16438 -0.075814 -0.052728 0.061544 -0.066466 -0.15494 0.10065 -0.13755
2600 0.26346 0.26887 -0.15452 -0.064699 -0.04416 0.076538 -0.055796 -0.18121 0.088415 -0.095491
2601 0.14508 0.3207 -0.14612 -0.08579 -0.065753 0.054248 -0.066208 -0.19923 0.073457 -0.15598
2602 0.10257 0.35473 -0.11741 -0.091131 -0.066162 0.067012 -0.074763 -0.18376 0.090811 -0.13267
2603 0.057099 0.31403 -0.16399 -0.069895 -0.069925 0.077612 -0.065076 -0.19584 0.062695 -0.14151
2604 0.038556 0.32966 -0.11924 -0.089614 -0.050852 0.089897 -0.069784 -0.17317 0.078743 -0.12068
2605 0.044923 0.29025 -0.15445 -0.11105 -0.062425 0.050653 -0.063012 -0.18237 0.081415 -0.13022
2606 0.041078 0.35195 -0.14004 -0.096283 -0.074329 0.07968 -0.062372 -0.1719 0.079978 -0.11279
2607 0.028661 0.34039 -0.15632 -0.10528 -0.095508 0.07958 -0.077729 -0.17999 0.073124 -0.13829
2608 0.040286 0.3523 -0.16189 -0.096349 -0.086659 0.069113 -0.09264 -0.18378 0.068399 -0.12942
2609 0.23156 0.34701 -0.13621 -0.095563 -0.074823 0.086117 -0.075211 -0.1768 0.060352 -0.14904
2610 0.3184 0.42285 -0.13642 -0.091828 -0.075626 0.07921 -0.074657 -0.17531 0.059967 -0.12249
2611 0.34809 0.40715 -0.1373 -0.11588 -0.1007 0.065553 -0.08186 -0.18257 0.038266 -0.12135
2612 0.34154 0.44849 -0.12866 -0.088209 -0.084995 0.086784 -0.070828 -0.17347 0.042757 -0.13036
2613 0.27309 0.43994 -0.15833 -0.096621 -0.093536 0.056547 -0.095528 -0.19151 0.039086 -0.15284
2614 0.24451 0.4061 -0.16852 -0.1127 -0.11983 0.089248 -0.095653 -0.18694 0.059171 -0.13184
2615 0.35799 0.39564 -0.12181 -0.099044 -0.084489 0.098266 -0.047944 -0.17104 0.04426 -0.1186
2616 0.35432 0.36898 -0.13961 -0.092981 -0.09814 0.088029 -0.082839 -0.178 0.05631 -0.1336
2617 0.38977 0.32537 -0.15181 -0.098138 -0.10327 0.083908 -0.081327 -0.17756 0.043112 -0.11871
2618 0.35985 0.31013 -0.14952 -0.11573 -0.1227 0.089205 -0.074587 -0.18523 0.037133 -0.14104
2619 0.39128 0.34047 -0.15643 -0.097854 -0.093544 0.07699 -0.054043 -0.18516 0.040725 -0.1279
2620 0.45953 0.43475 -0.13623 -0.10832 -0.11869 0.083023 -0.066745 -0.16609 0.046892 -0.1171
2621 0.3841 0.48931 -0.12997 -0.084218 -0.092412 0.087059 -0.057431 -0.20265 0.021772 -0.11371
2622 0.42973 0.49527 -0.1371 -0.11881 -0.10955 0.098967 -0.052061 -0.17375 0.03554 -0.12202
2623 0.45525 0.49231 -0.089854 -0.11097 -0.10337 0.086643 -0.056946 -0.17315 0.04565 -0.13302
2624 0.38325 0.46815 -0.11334 -0.11198 -0.11468 0.051729 -0.049816 -0.18189 0.009341 -0.10991
2625 0.41611 0.46664 -0.10351 -0.065321 -0.10948 0.069371 -0.057902 -0.15933 0.017489 -0.11737
2626 0.41245 0.41884 -0.15612 -0.13289 -0.11737 0.047848 -0.092772 -0.16918 0.015638 -0.12627
2627 0.43441 0.38035 -0.13054 -0.12492 -0.13637 0.016629 -0.068505 -0.19465 -0.0092298 -0.14191
2628 0.39145 0.3737 -0.1459 -0.11438 -0.149 -0.0021088 -0.087974 -0.19149 -0.028446 -0.14271
2629 0.42134 0.40168 -0.11755 -0.10545 -0.12523 0.027452 -0.051445 -0.16753 0.032165 -0.12528
2630 0.38883 0.45388 -0.12976 -0.13615 -0.15624 0.017362 -0.051937 -0.20177 -0.028826 -0.14248
2631 0.32874 0.51497 -0.10943 -0.079174 -0.1162 0.010508 -0.058724 -0.16792 0.028005 -0.12907
2632 0.22383 0.5176 -0.11873 -0.10594 -0.16004 -0.020472 -0.082861 -0.19069 -0.01114 -0.13948
2633 0.19522 0.49398 -0.11275 -0.11222 -0.15057 -0.0045578 -0.090374 -0.19072 0.019315 -0.13575
2634 0.19776 0.52786 -0.098118 -0.10691 -0.14375 -0.0002334 -0.055766 -0.18171 -0.018678 -0.12048
2635 0.19509 0.47748 -0.11676 -0.12312 -0.12805 -0.0016152 -0.075608 -0.19834 -0.0021457 -0.1484
2636 0.23456 0.47269 -0.11839 -0.11032 -0.12991 0.021253 -0.065636 -0.1803 -1.2209e-05 -0.11854
2637 0.20218 0.41299 -0.10217 -0.14997 -0.15744 -0.018949 -0.048542 -0.18273 -0.015166 -0.13406
2638 0.22064 0.395 -0.11126 -0.10547 -0.14077 0.0015646 -0.065145 -0.17708 0.013878 -0.13314
2639 0.23456 0.39758 -0.078218 -0.10826 -0.10388 4.9557e-05 -0.052884 -0.15913 0.0060958 -0.12825
2640 0.22524 0.41676 -0.10994 -0.12877 -0.13555 -0.019374 -0.060128 -0.16648 -0.012368 -0.11736
2641 0.22382 0.45602 -0.057784 -0.1017 -0.11276 0.016222 -0.042742 -0.15459 0.020043 -0.093
2642 0.16999 0.47266 -0.11776 -0.13745 -0.16026 -0.035398 -0.085434 -0.19363 -0.03478 -0.14429
2643 0.16241 0.49041 -0.10799 -0.13956 -0.15183 -0.041918 -0.075628 -0.17766 -0.04334 -0.14053
2644 0.16901 0.51162 -0.098924 -0.13296 -0.1378 -0.038677 -0.060254 -0.18548 -0.0082489 -0.11477
2645 0.16571 0.51434 -0.10718 -0.11305 -0.10585 -0.017163 -0.059396 -0.054487 0.00053085 -0.13041
2646 0.15555 0.50971 -0.10743 -0.10033 -0.14273 -0.0048698 -0.077787 0.0003833 -0.03578 -0.13571
2647 0.18463 0.47926 -0.10817 -0.11526 -0.13223 0.0050999 -0.095324 0.037894 -0.0050631 -0.14947
2648 0.14174 0.43376 -0.12717 -0.1439 -0.18604 0.052765 -0.10094 0.019175 -0.044539 -0.14385
2649 0.10753 0.39168 -0.10995 -0.12953 -0.13636 0.16106 -0.073566 -0.052675 -0.0044518 -0.12762
2650 0.097465 0.36297 -0.092736 -0.13559 -0.16174 0.15088 -0.094427 -0.12662 -0.059399 -0.14299
2651 0.11069 0.36149 0.013864 -0.10678 -0.15243 0.17968 -0.066875 -0.11687 -0.014504 -0.11316
2652 0.11866 0.36444 0.10072 -0.10884 -0.17025 0.15271 -0.075858 -0.12575 -0.00015362 -0.11031
2653 0.095659 0.36931 0.12729 -0.11595 -0.1537 0.087022 -0.067446 -0.11684 -0.030463 -0.15919
2654 0.078773 0.41253 0.084702 -0.13006 -0.13738 0.04272 -0.082749 -0.13559 -0.025912 -0.16067
2655 0.077595 0.43731 0.05778 -0.11429 -0.13813 0.0053765 -0.074547 -0.12383 -0.015689 -0.14879
2656 0.050953 0.41972 -0.042456 -0.14846 -0.18851 -0.034968 -0.11353 -0.045868 -0.045763 -0.15089
2657 0.053174 0.45247 -0.032863 -0.098465 -0.14968 0.0026943 -0.070421 0.059994 -0.015209 -0.12504
2658 0.074799 0.42632 -0.053451 -0.090148 -0.12166 0.016649 -0.084731 0.14124 -0.0079417 -0.09402
2659 0.033292 0.32897 -0.080441 -0.14702 -0.15347 0.010253 -0.098424 0.1176 0.010602 -0.1226
2660 0.027405 0.32817 -0.046546 -0.1172 -0.15712 0.043551 -0.062008 0.095868 0.019052 -0.11639
2661 0.031252 0.288 -0.044862 -0.12024 -0.14796 0.071306 -0.073601 0.0092017 0.0055988 -0.10578
2662 0.007742 0.27112 -0.049043 -0.11832 -0.14165 0.062332 -0.071288 -0.072145 -0.03043 -0.13298
2663 0.014755 0.26499 -0.077087 -0.11502 -0.13451 0.064579 -0.089222 -0.066955 -0.023174 -0.14477
2664 0.0024759 0.25519 -0.043651 -0.15121 -0.13731 0.084816 -0.062805 -0.075232 -0.031059 -0.12797
2665 0.0018326 0.31265 -0.053641 -0.11403 -0.14767 0.10503 -0.070156 0.053871 0.0037088 -0.094636
2666 -0.009192 0.25759 -0.081263 -0.15262 -0.18128 0.18399 -0.08855 0.12842 -0.015968 -0.13692
2667 -0.011311 0.28738 -0.021593 -0.1285 -0.16078 0.19612 -0.093366 0.17767 -0.0087209 -0.14547
2668 0.001063 0.31392 0.10867 -0.10481 -0.15555 0.26055 -0.058967 0.2256 0.029682 -0.11856
2669 0.022911 0.30452 0.26469 -0.10165 -0.1169 0.25644 -0.048311 0.247 0.034825 -0.11015
2670 -0.012866 0.25879 0.20521 -0.11183 -0.1712 0.17939 -0.087503 0.21097 0.0060463 -0.11247
2671 -0.0080161 0.23022 0.16636 -0.12634 -0.15402 0.138 -0.08006 0.14054 -0.012825 -0.1103
2672 -0.0234 0.21777 0.12077 -0.12312 -0.12123 0.12965 -0.052429 0.068135 0.0048344 -0.09372
2673 -0.035184 0.19696 0.015789 -0.12919 -0.16271 0.067257 -0.058097 0.041387 -0.00040928 -0.12615
2674 -0.027476 0.17967 -0.027906 -0.14006 -0.076986 0.051213 -0.087378 0.011479 -0.023504 -0.12542
2675 0.0026843 0.18621 -0.041743 -0.095024 -0.039401 0.064908 -0.077202 0.1634 0.021502 -0.10328
2676 -0.037983 0.16034 -0.054364 -0.14317 -0.038591 0.07537 -0.098102 0.25009 0.0018314 -0.13427
2677 -0.040214 0.13725 -0.068154 -0.12805 -0.02573 0.10839 -0.081988 0.29751 -0.0065242 -0.13021
2678 -0.021556 0.15645 -0.037033 -0.12881 -0.013789 0.18724 -0.065018 0.28149 0.0041892 -0.12151
2679 -0.025904 0.14389 -0.063557 -0.12748 -0.059546 0.21981 -0.082487 0.31543 0.01178 -0.083621
2680 -0.025293 0.13439 -0.034216 -0.13307 -0.056708 0.33393 -0.043869 0.29438 0.0092102 -0.10117
2681 -0.062444 0.12308 -0.085477 -0.15503 -0.090556 0.26787 -0.077741 0.25563 -0.028853 -0.13032
2682 -0.027444 0.14671 -0.027825 -0.12078 -0.03134 0.29705 -0.066191 0.26616 0.00077107 -0.097146
2683 -0.040714 0.11892 -0.058229 -0.13407 -0.031457 0.27612 -0.08596 0.28158 -0.020671 -0.12727
2684 -0.050444 0.12193 -0.044794 -0.14354 0.021675 0.26844 -0.068828 0.32584 -0.018692 -0.1203
2685 -0.050945 0.10558 -0.072675 -0.12994 0.02666 0.21423 -0.06852 0.36015 -0.026272 -0.11017
2686 -0.072367 0.083186 -0.076205 -0.13207 0.012084 0.14369 -0.074519 0.34587 -0.031597 -0.13029
2687 -0.070701 0.090867 -0.10337 -0.13892 -0.011995 0.090763 -0.099156 0.33736 -0.034134 -0.1318
2688 -0.066294 0.088299 -0.040845 -0.13699 0.014132 0.099342 -0.057009 0.38383 -0.011345 -0.12395
2689 -0.079503 0.089179 0.030665 -0.10925 -0.025798 0.1082 -0.079083 0.32323 -0.046354 -0.1422
2690 -0.056724 0.074577 0.17429 -0.098645 0.0039446 0.15251 -0.049147 0.35725 -0.018014 -0.10335
2691 -0.067797 0.085672 0.22088 -0.12724 0.00046212 0.17607 -0.065995 0.36397 -0.019336 -0.10443
2692 -0.067598 0.083956 0.25836 -0.12848 0.097489 0.27755 -0.087147 0.38881 -0.021682 -0.1062
2693 -0.080173 0.063128 0.25964 -0.12539 0.091174 0.31821 -0.086441 0.42986 -0.024234 -0.15143
2694 -0.082594 0.072956 0.21467 -0.11396 0.061524 0.34582 -0.081297 0.4262 -0.040044 -0.13863
2695 -0.074835 0.060302 0.21463 -0.11378 0.07183 0.35472 -0.065658 0.41126 -0.0268 -0.13002
2696 -0.07859 0.037331 0.19443 -0.10974 0.050214 0.32868 -0.097185 0.38935 -0.031354 -0.13983
2697 -0.099999 0.024094 0.23058 -0.10937 0.088202 0.32157 -0.057124 0.37229 -0.031653 -0.10869
2698 -0.077208 0.049232 0.19366 -0.10728 0.092718 0.34318 -0.064862 0.40367 -0.023446 -0.12552
2699 -0.095101 0.029018 0.22233 -0.10217 0.12265 0.30678 -0.075024 0.45145 -0.031234 -0.12753
2700 -0.098097 0.031952 0.26214 -0.14191 0.08889 0.31603 -0.10572 0.46387 -0.061984 -0.14294
2701 -0.096621 0.020562 0.3242 -0.12459 0.13182 0.34725 -0.061679 0.45385 -0.042858 -0.14931
2702 -0.086848 0.020464 0.3385 -0.11328 0.13902 0.38615 -0.081675 0.43281 -0.044559 -0.12369
2703 -0.082024 0.010347 0.32826 -0.13099 0.10306 0.41358 -0.065973 0.37455 -0.061185 -0.14652
2704 -0.08519 0.021437 0.3566 -0.12101 0.11297 0.42296 -0.063483 0.36846 -0.046967 -0.12959
2705 -0.081624 0.0228 0.35858 -0.10343 0.14459 0.38692 -0.048515 0.39629 -0.030093 -0.1196
2706 -0.074817 0.0085686 0.31363 -0.1136 0.17956 0.38345 -0.060205 0.52298 -0.0074004 -0.085846
2707 -0.081179 0.0085905 0.25847 -0.093693 0.19972 0.39632 -0.046873 0.52191 -0.016262 -0.11097
2708 -0.085835 -0.036084 0.22389 -0.11561 0.13583 0.34778 -0.086026 0.48907 -0.018832 -0.10374
2709 -0.085442 -0.012197 0.20971 -0.1121 0.18727 0.38088 -0.039275 0.44209 -0.02133 -0.11582
2710 -0.089043 -0.02557 0.20544 -0.12202 0.18797 0.40838 -0.089486 0.39946 -0.023728 -0.11181
2711 0.0087055 -0.016964 0.24037 -0.099547 0.22442 0.46472 -0.064156 0.36684 -0.020366 -0.10983
2712 0.050581 -0.026077 0.3144 -0.10309 0.24478 0.49233 -0.05983 0.33647 -0.027574 -0.11702
2713 0.13147 -0.03151 0.35371 -0.1069 0.20891 0.4174 -0.062246 0.33512 -0.026769 -0.10318
2714 0.10436 -0.030728 0.41329 -0.09955 0.15766 0.40228 -0.070847 0.44624 -0.027431 -0.13357
2715 0.15688 -0.051881 0.38407 -0.1355 0.12784 0.35352 -0.084019 0.50324 -0.03536 -0.14053
2716 0.077732 -0.048827 0.39983 -0.11823 0.12098 0.33964 -0.072658 0.483 -0.027872 -0.12626
2717 -0.014505 -0.025185 0.40389 -0.10888 0.14946 0.31177 -0.051023 0.45989 -0.035858 -0.11302
2718 -0.053437 -0.05915 0.32608 -0.1051 0.15928 0.25585 -0.07445 0.40506 -0.064092 -0.15042
2719 -0.059726 -0.072307 0.28547 -0.14156 0.13564 0.25629 -0.059184 0.33971 -0.04123 -0.13171
2720 -0.046162 -0.069392 0.268 -0.12061 0.18691 0.30094 -0.050483 0.32908 -0.047075 -0.1354
2721 -0.044263 -0.062066 0.25173 -0.13749 0.17275 0.31779 -0.056789 0.29743 -0.039293 -0.1362
2722 -0.043005 -0.057292 0.26182 -0.078793 0.23666 0.42753 -0.053163 0.29669 -0.03497 -0.1112
2723 -0.039013 -0.045487 0.23931 -0.091685 0.22269 0.43231 -0.062279 0.32545 -0.035664 -0.10525
2724 -0.041797 -0.054509 0.3502 -0.087332 0.23589 0.48533 -0.03615 0.38296 -0.031165 -0.11611
2725 -0.042213 -0.05702 0.39034 -0.083153 0.19856 0.42602 -0.041247 0.49149 -0.015642 -0.10996
2726 -0.055213 -0.081727 0.45407 -0.12206 0.14316 0.37052 -0.064741 0.43577 -0.061245 -0.13951
2727 0.069282 -0.074311 0.47786 -0.12571 0.094882 0.29839 -0.087735 0.41715 -0.041682 -0.15101
2728 0.116 -0.078782 0.47118 -0.12775 0.098093 0.28495 -0.062503 0.34652 -0.071053 -0.15359
2729 0.16716 -0.057989 0.47918 -0.096343 0.10605 0.24628 -0.048904 0.32927 -0.038751 -0.1234
2730 0.13541 -0.084826 0.41177 -0.099551 0.097185 0.25371 -0.067059 0.26168 -0.02667 -0.13326
2731 0.1553 -0.073172 0.38124 -0.060443 0.13448 0.23841 -0.060558 0.29444 0.0024618 -0.10368
2732 0.032282 -0.11476 0.3308 -0.11479 0.075352 0.17057 -0.078011 0.23077 -0.028438 -0.15066
2733 -0.023911 -0.091878 0.30413 -0.064304 0.083095 0.21071 -0.080407 0.22354 -0.054252 -0.12343
2734 -0.02728 -0.080818 0.34873 -0.0093237 0.11765 0.29767 -0.027515 0.24254 -0.028398 -0.12537
2735 -0.060445 -0.086838 0.29986 0.010959 0.1208 0.29047 -0.042335 0.23778 -0.042899 -0.1382
2736 -0.041539 -0.10102 0.26855 0.067712 0.22465 0.34203 -0.052118 0.30244 -0.057714 -0.15806
2737 -0.030813 -0.094735 0.30801 0.074957 0.25753 0.3168 -0.1064 0.3581 -0.082129 -0.13101
2738 -0.043247 -0.091157 0.32811 0.068226 0.2815 0.33588 -0.039465 0.34954 -0.041465 -0.13084
2739 0.024057 -0.095766 0.44636 0.091953 0.26664 0.24071 -0.068288 0.30422 -0.043021 -0.12437
2740 0.13778 -0.09674 0.48668 0.080347 0.1587 0.21946 -0.097602 0.24994 -0.064836 -0.14541
2741 0.17374 -0.10119 0.49788 0.02043 0.11695 0.19411 -0.095693 0.21696 -0.055985 -0.14808
2742 0.21665 -0.077113 0.50884 0.040417 0.11844 0.19629 -0.045315 0.20466 -0.031519 -0.09448
2743 0.17457 -0.10974 0.42126 0.031118 0.055607 0.16185 -0.080896 0.17291 -0.055613 -0.079672
2744 0.20447 -0.10073 0.36033 0.074137 0.09095 0.1377 -0.073973 0.1565 -0.086198 -0.11213
2745 0.21498 -0.11512 0.25461 0.073829 0.067211 0.14156 -0.088048 0.15696 -0.074885 -0.097412
2746 0.24961 -0.12253 0.20482 0.098609 0.068374 0.12838 -0.072478 0.159 -0.065227 -0.079568
2747 0.20284 -0.11374 0.21907 0.14073 0.045705 0.15319 -0.059685 0.15812 -0.063715 0.01277
2748 0.28332 -0.14725 0.19064 0.19299 0.06847 0.12877 -0.07957 0.15945 -0.084743 0.089441
2749 0.25516 -0.13567 0.16823 0.2521 0.064779 0.13217 -0.090472 0.14435 -0.089247 0.14747
2750 0.1385 -0.12358 0.14105 0.22233 0.050079 0.12309 -0.084825 0.12757 -0.07667 0.20857
2751 0.08589 -0.11303 0.19745 0.22869 0.10153 0.17524 -0.057536 0.14959 -0.062364 0.2187
2752 0.036664 -0.13137 0.1586 0.1961 0.027343 0.098895 -0.09734 0.1021 -0.051671 0.080378
2753 0.064642 -0.10439 0.20657 0.21897 0.090894 0.13752 -0.039755 0.12753 -0.056591 0.059783
2754 0.057271 -0.12344 0.15712 0.17816 0.050115 0.12022 -0.073477 0.087486 -0.062023 0.0016637
2755 0.033882 -0.13858 0.17681 0.22534 0.02037 0.066519 -0.090136 0.092432 -0.075165 -0.0019147
2756 0.049007 -0.15275 0.19246 0.28932 0.034753 0.10217 -0.043413 0.10436 -0.05095 -0.034597
2757 0.066008 -0.14186 0.16354 0.34792 0.017348 0.089972 -0.072461 0.072104 -0.014821 -0.011344
2758 0.082061 -0.16279 0.10281 0.32837 0.029118 0.080581 -0.088922 0.041551 0.012126 -0.04009
2759 0.28177 -0.12508 0.15821 0.37032 0.034396 0.089362 -0.042117 0.07357 0.077573 0.0019426
2760 0.32776 -0.11648 0.12731 0.32849 0.041371 0.063785 -0.069658 0.060756 0.061357 0.0042831
2761 0.31175 -0.11444 0.14156 0.32102 0.032976 0.071919 -0.023985 0.056539 0.042575 0.050128
2762 0.2753 -0.1634 0.12317 0.33546 0.014544 0.055939 -0.070348 0.038103 -0.012517 0.050933
2763 0.16144 -0.15615 0.12056 0.29838 0.016479 0.040009 -0.066416 0.030909 -0.042429 0.0072853
2764 0.052577 -0.1599 0.0858 0.29569 -0.024951 0.049028 -0.093357 -0.0053904 -0.089585 -0.053294
2765 0.06302 -0.16128 0.099376 0.43328 0.010798 0.038819 -0.048321 0.038566 -0.035187 -0.010972
2766 0.063551 -0.15104 0.057826 0.40908 -0.016158 0.04275 -0.061792 0.016031 -0.036545 -0.054335
2767 0.0098815 -0.17096 0.061774 0.36883 -0.0040919 0.014159 -0.093835 -0.01633 -0.065685 -0.069641
2768 0.031983 -0.16301 0.053996 0.373 0.0036122 0.020994 -0.088033 0.010655 -0.054353 -0.062848
2769 0.033477 -0.14288 0.10502 0.39742 0.011451 0.029217 -0.042377 0.0076992 -0.028515 -0.059485
2770 0.032694 -0.17486 0.063524 0.38622 -0.024615 0.010879 -0.081077 -0.022687 -0.053157 -0.10719
2771 0.042841 -0.15164 0.10002 0.44268 -0.010578 0.032181 -0.023748 0.024161 0.065484 -0.035272
2772 0.027079 -0.15096 0.076499 0.45388 -0.011339 0.0041637 -0.085326 0.0078732 0.092335 -0.084265
2773 0.013255 -0.17156 0.053077 0.44475 -0.031251 -0.0014306 -0.061844 -0.017622 0.11686 -0.083439
2774 0.020773 -0.16813 0.04253 0.41641 -0.048281 0.0032515 -0.065299 -0.021712 0.074175 -0.070322
2775 0.0083698 -0.15739 0.038548 0.45496 -0.039964 -0.013999 -0.073894 -0.02442 0.093856 -0.069311
2776 0.0096021 -0.15147 0.06287 0.44963 0.0021454 0.0026567 -0.020998 -0.017497 0.048616 -0.046811
2777 -0.036441 -0.18322 0.030023 0.43934 -0.024998 0.0068918 -0.068619 -0.045114 -0.0030907 -0.074337
2778 -0.022176 -0.15573 0.057651 0.48451 -0.019112 0.0012919 -0.05021 -0.060101 -0.023038 -0.097845
2779 -0.023925 -0.16806 -0.0075159 0.42471 -0.033598 -0.036537 -0.095896 -0.055354 -0.032054 -0.084894
2780 -0.022339 -0.15991 0.02219 0.43938 -0.029186 -0.029987 -0.062342 -0.062527 -0.02847 -0.09514
2781 -0.025757 -0.17449 0.026383 0.42793 -0.036449 -0.02602 -0.053672 -0.046329 -0.01383 -0.070086
2782 -0.023485 -0.17446 0.0017354 0.4806 -0.057674 -0.036307 -0.07877 -0.067097 0.0018051 -0.11629
2783 -0.052841 -0.19094 -0.0030808 0.44621 -0.072809 -0.020396 -0.053635 -0.080096 0.046437 -0.11719
2784 -0.046631 -0.17733 0.0072447 0.46472 -0.020824 -0.046815 -0.044614 -0.04527 0.13336 -0.087779
2785 -0.061526 -0.1737 0.00080984 0.43648 -0.084451 -0.064873 -0.087862 -0.093281 0.11808 -0.11362
2786 -0.063991 -0.17847 -0.0017984 0.42366 -0.059482 -0.045042 -0.082856 -0.07659 0.1475 -0.10738
2787 -0.089073 -0.1826 -0.019756 0.40891 -0.099045 -0.051165 -0.088694 -0.074403 0.13187 -0.15076
2788 -0.070156 -0.19795 -0.0035749 0.41857 -0.088347 -0.058327 -0.055705 -0.086734 0.11079 -0.127
2789 -0.049551 -0.17497 -0.0031756 0.42527 -0.066147 -0.052641 -0.072499 -0.089845 0.10902 -0.1029
2790 -0.055402 -0.1805 0.0091246 0.43223 -0.057496 -0.066854 -0.082087 -0.09056 0.15379 -0.11422
2791 -0.08696 -0.1795 -0.032296 0.46695 -0.073846 -0.083146 -0.091367 -0.081826 0.1378 -0.12234
2792 -0.060097 -0.18254 -0.031718 0.42918 -0.057378 -0.058717 -0.071328 -0.077821 0.19288 -0.099217
2793 -0.091287 -0.17149 0.0050197 0.42147 -0.058988 -0.072221 -0.04443 -0.098807 0.16916 -0.088433
2794 -0.082972 -0.17202 -0.031357 0.38364 -0.10384 -0.079668 -0.067483 -0.09957 0.18755 -0.092148
2795 -0.086852 -0.18853 -0.036833 0.3804 -0.094319 -0.074045 -0.049497 -0.094254 0.2028 -0.080147
2796 -0.080738 -0.17291 -0.042094 0.44447 -0.087525 -0.053666 -0.058263 -0.079901 0.19629 -0.072699
2797 -0.12113 -0.1972 -0.051784 0.43432 -0.097778 -0.11647 -0.095212 -0.12447 0.1756 -0.12655
2798 -0.091371 -0.19632 -0.027808 0.43258 -0.078803 -0.10935 -0.064296 -0.096181 0.19724 -0.12328
2799 -0.095122 -0.18883 -0.075256 0.42139 -0.11226 -0.096627 -0.074825 -0.1122 0.15007 -0.13295
2800 -0.080967 -0.16548 -0.045404 0.39169 -0.073056 -0.073702 -0.062913 -0.10736 0.17592 -0.097906
2801 -0.11478 -0.2172 -0.055052 0.36317 -0.09935 -0.10223 -0.102 -0.11782 0.16677 -0.12091
2802 -0.0951 -0.19538 -0.032827 0.35746 -0.11435 -0.092864 -0.066366 -0.11105 0.22064 -0.1106
2803 -0.12138 -0.18965 -0.054049 0.38821 -0.079888 -0.10238 -0.077386 -0.12004 0.24773 -0.098859
2804 -0.11308 -0.18 -0.048067 0.42856 -0.10622 -0.08024 -0.055666 -0.1107 0.21967 -0.099468
2805 -0.11806 -0.19653 -0.081082 0.42781 -0.10707 -0.10121 -0.077537 -0.14348 0.18227 -0.12373
2806 -0.11204 -0.18387 -0.083799 0.43437 -0.094186 -0.085147 -0.062001 -0.11963 0.19937 -0.10246
2807 -0.10888 -0.18945 -0.070556 0.38997 -0.1111 -0.11792 -0.068726 -0.12502 0.18064 -0.096131
2808 -0.11193 -0.21481 -0.056728 0.34725 -0.083534 -0.10698 -0.072095 -0.12437 0.14437 -0.11394
2809 -0.12413 -0.18581 -0.082134 0.32976 -0.11994 -0.14206 -0.10322 -0.12788 0.13951 -0.13043
2810 -0.14181 -0.19214 -0.062913 0.26291 -0.13716 -0.13409 -0.074302 -0.15299 0.12788 -0.13335
2811 -0.11921 -0.18804 -0.056737 0.28329 -0.10732 -0.10572 -0.063108 -0.13634 0.18733 -0.11198
2812 -0.088155 -0.18361 -0.069517 0.27149 -0.13057 -0.11841 -0.065136 -0.11506 0.26984 -0.11066
2813 -0.14975 -0.18778 -0.078774 0.23629 -0.12074 -0.1261 -0.067611 -0.14473 0.22563 -0.12602
2814 -0.12351 -0.19881 -0.09359 0.24087 -0.13061 -0.1112 -0.066496 -0.12536 0.2806 -0.10314
2815 -0.12846 -0.20992 -0.10731 0.2161 -0.13713 -0.13303 -0.051096 -0.16355 0.21262 -0.1216
2816 -0.12391 -0.2027 -0.086232 0.25409 -0.12843 -0.14464 -0.052191 -0.14009 0.16393 -0.11733
2817 -0.14258 -0.20039 -0.091564 0.24819 -0.13571 -0.14904 -0.094087 -0.15113 0.17115 -0.10901
2818 -0.13936 -0.18005 -0.052058 0.30425 -0.084817 -0.1141 -0.039452 -0.14229 0.11761 -0.13013
2819 -0.12875 -0.20778 -0.099077 0.24397 -0.12599 -0.13643 -0.068539 -0.15966 0.10939 -0.11302
2820 -0.1062 -0.1834 -0.088025 0.26121 -0.13907 -0.13863 -0.093235 -0.14824 0.11756 -0.11887
2821 -0.12231 -0.21356 -0.08402 0.25216 -0.1229 -0.15321 -0.053691 -0.15051 0.13509 -0.10645
2822 -0.14313 -0.21136 -0.10414 0.20296 -0.11893 -0.12276 -0.05557 -0.14289 0.24672 -0.12782
2823 -0.16555 -0.22227 -0.10454 0.17561 -0.15047 -0.14477 -0.084705 -0.16456 0.25932 -0.15429
2824 -0.13752 -0.18851 -0.098777 0.17407 -0.12553 -0.15436 -0.06487 -0.15493 0.22973 -0.12569
2825 -0.1709 -0.21089 -0.11017 0.17334 -0.13215 -0.14878 -0.071607 -0.15346 0.22728 -0.11518
2826 -0.1529 -0.20338 -0.1153 0.17386 -0.13965 -0.15843 -0.069029 -0.16533 0.18151 -0.14208
2827 -0.17511 -0.21011 -0.11109 0.17988 -0.14453 -0.18864 -0.084127 -0.18689 0.1377 -0.12836
2828 -0.16605 -0.19519 -0.11613 0.17295 -0.133 -0.16152 -0.067268 -0.17551 0.1422 -0.055455
2829 -0.14444 -0.18455 -0.07608 0.15247 -0.12309 -0.11515 -0.02117 -0.16887 0.11807 0.14818
2830 -0.16277 -0.23103 -0.13031 0.12106 -0.18335 -0.16594 -0.076531 -0.20295 0.09278 0.19574
2831 -0.14087 -0.19686 -0.093811 0.14178 -0.1438 -0.16039 -0.064602 -0.16231 0.14405 0.23711
2832 -0.17414 -0.21393 -0.109 0.12706 -0.15688 -0.16945 -0.080527 -0.18632 0.11336 0.15913
2833 -0.14986 -0.20994 -0.12352 0.10359 -0.13694 -0.17172 -0.084541 -0.16403 0.11975 0.16803
2834 -0.1688 -0.20146 -0.11279 0.10651 -0.14893 -0.15715 -0.04093 -0.17356 0.15541 0.099013
2835 -0.15621 -0.2077 -0.10026 0.07769 -0.1292 -0.15083 -0.058584 -0.17059 0.21403 0.10057
2836 -0.17027 -0.2093 -0.12673 0.067424 -0.17646 -0.17818 -0.091101 -0.18178 0.22503 0.10604
2837 -0.15534 -0.2116 -0.11853 0.088528 -0.13448 -0.16466 -0.061084 -0.17667 0.15985 0.16849
2838 -0.15026 -0.19146 -0.10402 0.11041 -0.16965 -0.15222 -0.047091 -0.17373 0.15688 0.20865
2839 -0.15905 -0.21026 -0.12364 0.052881 -0.14495 -0.17535 -0.069233 -0.19596 0.1168 0.20963
2840 -0.16927 -0.22369 -0.14019 0.051516 -0.1693 -0.19696 -0.089845 -0.19386 0.053896 0.22592
2841 -0.17076 -0.20711 -0.11811 0.087045 -0.16358 -0.15966 -0.077249 -0.19423 0.081349 0.2029
2842 -0.1415 -0.20392 -0.11446 0.078531 -0.10807 -0.14906 -0.047974 -0.17866 0.087182 0.21024
2843 -0.1702 -0.21606 -0.12027 0.046496 -0.13897 -0.15625 -0.055882 -0.19631 0.087022 0.1754
2844 -0.16827 -0.20091 -0.10132 0.063347 -0.15824 -0.14584 -0.047696 -0.19029 0.076929 0.17158
2845 -0.19147 -0.21398 -0.10714 0.042427 -0.16788 -0.15711 -0.045144 -0.18577 0.072846 0.14239
2846 -0.16261 -0.20546 -0.13665 0.034876 -0.16772 -0.17962 -0.065274 -0.18291 0.076453 0.1277
2847 -0.18744 -0.21882 -0.12503 0.033348 -0.18764 -0.19291 -0.05263 -0.19377 0.049196 0.17985
2848 -0.14865 -0.20246 -0.1375 0.032013 -0.18988 -0.18027 -0.05641 -0.19042 0.082347 0.24572
2849 -0.16257 -0.2165 -0.14866 -0.0042985 -0.19108 -0.17294 -0.088713 -0.18322 0.066413 0.34889
2850 -0.16409 -0.21502 -0.10126 0.043801 -0.13771 -0.15661 -0.043043 -0.18583 0.062337 0.39713
2851 -0.17562 -0.22268 -0.14103 0.013904 -0.19077 -0.18457 -0.048838 -0.18384 0.047498 0.34173
2852 -0.20704 -0.22377 -0.14024 -0.022553 -0.18062 -0.17851 -0.049824 -0.20641 0.030286 0.27821
2853 -0.16681 -0.20211 -0.15228 0.028387 -0.14651 -0.17607 -0.07124 -0.18979 0.074299 0.29151
2854 -0.16868 -0.20984 -0.14917 -0.010028 -0.17262 -0.20869 -0.066838 -0.22367 0.03644 0.21546
2855 -0.15644 -0.20388 -0.14144 0.016173 -0.17415 -0.15968 -0.063126 -0.19125 0.071504 0.22828
2856 -0.1939 -0.20895 -0.13217 -0.0085205 -0.17956 -0.1741 -0.081381 -0.21091 0.026608 0.28563
2857 -0.13806 -0.18763 -0.12928 0.02118 -0.15232 -0.165 -0.048109 -0.18684 0.051096 0.3378
2858 -0.17636 -0.22675 -0.12017 -0.034022 -0.16536 -0.171 -0.067563 -0.19788 0.012856 0.39753
2859 -0.18289 -0.20915 -0.14135 0.0062448 -0.16082 -0.16429 -0.060693 -0.20578 0.01971 0.42408
2860 -0.1558 -0.22406 -0.12677 0.013091 -0.14446 -0.17433 -0.062851 -0.19008 0.027206 0.41237
2861 -0.16052 -0.21111 -0.12213 -0.0067395 -0.17793 -0.1662 -0.042465 -0.1966 0.01749 0.32452
2862 -0.17206 -0.2195 -0.11203 -0.0046288 -0.18337 -0.16055 -0.042616 -0.20364 0.01343 0.31183
2863 -0.17945 -0.23259 -0.13599 -0.019763 -0.18064 -0.21135 -0.077612 -0.21988 -0.0074992 0.25694
2864 -0.19615 -0.22439 -0.11825 -0.0062093 -0.18556 -0.20019 -0.068868 -0.22647 -0.018376 0.24419
2865 -0.18217 -0.21094 -0.13478 -0.024492 -0.19703 -0.21453 -0.055011 -0.20395 -0.004723 0.23984
2866 -0.17414 -0.21365 -0.12389 -0.0082371 -0.17288 -0.16816 -0.047877 -0.21623 0.0084283 0.22784
2867 -0.14912 -0.19716 -0.1376 -0.03086 -0.16567 -0.17012 -0.058155 -0.19546 0.025071 0.3371
2868 -0.15844 -0.21474 -0.12712 -0.037148 -0.1688 -0.18569 -0.038858 -0.21189 0.0064727 0.36681
2869 -0.1833 -0.22903 -0.1363 -0.032714 -0.18826 -0.2058 -0.054062 -0.21641 -0.0026276 0.37188
2870 -0.17247 -0.21894 -0.16209 -0.048061 -0.19871 -0.19916 -0.082567 -0.22574 -0.044819 0.44709
2871 -0.17404 -0.21609 -0.13924 -0.044095 -0.14854 -0.17713 -0.047832 -0.21553 0.0033131 0.423
2872 -0.16471 -0.17832 -0.12903 -0.038818 -0.18602 -0.17853 -0.054215 -0.20514 0.017574 0.35798
2873 -0.15249 -0.16204 -0.1281 -0.034396 -0.17692 -0.19358 -0.059903 -0.20756 -0.0072903 0.34028
2874 -0.15097 -0.18144 -0.17698 -0.041769 -0.19119 -0.2213 -0.09263 -0.20199 -0.0028 0.30194
2875 -0.17264 -0.19455 -0.1532 -0.029412 -0.17692 -0.18605 -0.074862 -0.22957 -0.0077377 0.24192
2876 -0.17715 -0.19577 -0.15441 -0.050215 -0.18983 -0.22412 -0.084428 -0.22229 -0.0076781 0.22858
2877 -0.1673 -0.19437 -0.15257 -0.057282 -0.18326 -0.1851 -0.049727 -0.21171 -0.010021 0.25334
2878 -0.18139 -0.20586 -0.16504 -0.053206 -0.19314 -0.19828 -0.089112 -0.22396 -0.021766 0.34806
2879 -0.19052 -0.22043 -0.17071 -0.080992 -0.18686 -0.17317 -0.074032 -0.23829 -0.058186 0.43968
2880 -0.20078 -0.20488 -0.15 -0.068145 -0.17522 -0.20495 -0.049159 -0.23242 -0.045618 0.41718
2881 -0.17043 -0.18417 -0.13824 -0.055542 -0.1896 -0.17623 -0.022996 -0.21807 -0.020109 0.49677
2882 -0.19233 -0.19144 -0.13427 -0.051033 -0.17842 -0.19906 -0.046176 -0.23233 -0.028684 0.41109
2883 -0.18731 -0.20045 -0.14145 -0.088751 -0.18429 -0.20393 -0.052696 -0.23173 -0.049922 0.37278
2884 -0.17715 -0.19488 -0.1161 -0.04361 -0.16399 -0.17646 -0.035271 -0.22087 -0.017789 0.3456
2885 -0.17773 -0.21018 -0.14925 -0.076796 -0.1846 -0.19063 -0.055757 -0.24485 -0.033264 0.31282
2886 -0.16403 -0.19679 -0.15755 -0.078579 -0.18599 -0.21911 -0.055678 -0.22501 -0.037841 0.28969
2887 -0.17517 -0.19822 -0.13191 -0.046927 -0.18098 -0.19212 -0.043609 -0.23832 -0.043036 0.31979
2888 -0.19236 -0.22716 -0.13237 -0.065832 -0.21876 -0.21475 -0.069937 -0.24327 -0.057254 0.34842
2889 -0.15972 -0.19264 -0.11893 -0.071406 -0.16569 -0.17084 -0.013355 -0.21033 -0.049492 0.38678
2890 -0.18356 -0.20169 -0.18836 -0.085447 -0.19505 -0.22408 -0.056736 -0.2279 -0.057569 0.40133
2891 -0.19732 -0.21897 -0.17 -0.070849 -0.203 -0.20055 -0.05261 -0.22905 -0.063679 0.38723
2892 -0.15208 -0.19738 -0.15417 -0.065454 -0.18223 -0.19885 -0.057023 -0.20867 -0.051528 0.56564
2893 -0.17833 -0.21761 -0.15393 -0.083098 -0.20933 -0.22648 -0.0517 -0.23773 -0.070472 0.48228
2894 -0.17543 -0.2095 -0.13492 -0.11556 -0.19045 -0.2213 -0.043421 -0.23272 -0.080331 0.43188
2895 -0.1554 -0.21664 -0.1713 -0.082011 -0.16585 -0.21494 -0.061266 -0.22774 -0.063337 0.37945
2896 -0.17424 -0.21097 -0.15402 -0.093092 -0.19031 -0.20616 -0.062024 -0.21667 -0.082031 0.3098
2897 -0.17428 -0.21582 -0.15507 -0.095056 -0.2084 -0.2396 -0.092035 -0.26336 -0.090503 0.22263
2898 -0.0043375 -0.22683 -0.16649 -0.10664 -0.22015 -0.21837 -0.068685 -0.22132 -0.094672 0.21179
2899 0.060393 -0.2096 -0.16905 -0.097987 -0.22634 -0.22535 -0.064775 -0.22103 -0.079099 0.19409
2900 0.053735 -0.19881 -0.15449 -0.080779 -0.20246 -0.217 -0.051618 -0.2179 -0.084038 0.18607
2901 0.055192 -0.20337 -0.14518 -0.10286 -0.19422 -0.18813 -0.054265 -0.20412 -0.072972 0.1913
2902 0.044846 -0.18178 -0.13907 -0.10708 -0.18148 -0.22492 -0.063888 -0.23356 -0.085758 0.17523
2903 0.072449 -0.10734 -0.15307 -0.11322 -0.19121 -0.21698 -0.08577 -0.21384 -0.083398 0.13483
2904 0.14107 -0.070904 -0.12358 -0.086497 -0.16749 -0.17786 -0.024754 -0.22126 -0.066563 0.16922
2905 0.20368 -0.024652 -0.15065 -0.09297 -0.18912 -0.22307 -0.060355 -0.21824 -0.069324 0.1492
2906 0.2046 0.026254 -0.15652 -0.090171 -0.18356 -0.22776 -0.045292 -0.22157 -0.077919 0.11065
2907 0.099083 -0.066851 -0.17714 -0.087393 -0.19102 -0.20337 -0.041073 -0.21941 -0.081386 0.13044
2908 0.032473 -0.11899 -0.13183 -0.10438 -0.1993 -0.2041 -0.06066 -0.22519 -0.07481 0.13718
2909 -0.04853 -0.15857 -0.16332 -0.091192 -0.20341 -0.21679 -0.058852 -0.22257 -0.10606 0.11031
2910 -0.032684 -0.14857 -0.13363 -0.10869 -0.2119 -0.20664 -0.052161 -0.1624 -0.073036 0.12461
2911 -0.045096 -0.14543 -0.17712 -0.11643 -0.21718 -0.22484 -0.049237 -0.073658 -0.092741 0.11545
2912 -0.055382 -0.17411 -0.15323 -0.10861 -0.20454 -0.24838 -0.072669 -0.052013 -0.085241 0.10076
2913 -0.026734 -0.15016 -0.15846 -0.12192 -0.21111 -0.2032 -0.054268 -0.051074 -0.096258 0.11556
2914 0.018212 -0.15665 -0.18723 -0.145 -0.19913 -0.20005 -0.049973 -0.097502 -0.094564 0.10415
2915 0.2259 -0.11942 -0.15535 -0.095038 -0.15364 -0.19109 -0.01776 -0.14959 -0.085286 0.06142
2916 0.22403 -0.12428 -0.16595 -0.1174 -0.18599 -0.23338 -0.080131 -0.17015 -0.09405 0.061425
2917 0.25042 -0.051673 -0.1826 -0.11638 -0.19265 -0.21261 -0.057689 -0.18748 -0.10505 0.057752
2918 0.20493 0.034481 -0.16062 -0.10877 -0.17147 -0.21854 -0.080251 -0.18539 -0.091756 0.047426
2919 0.22861 0.087915 -0.16329 -0.098981 -0.14729 -0.21665 -0.060188 -0.17781 -0.10279 0.057791
2920 0.31583 0.082356 -0.17599 -0.0977 -0.17161 -0.2073 -0.055736 -0.1637 -0.097725 0.048756
2921 0.21441 0.044275 -0.18419 -0.10848 -0.17265 -0.2124 -0.05032 -0.17886 -0.10782 0.040534
2922 0.15189 0.059911 -0.17439 -0.10707 -0.12515 -0.23078 -0.079585 -0.17616 -0.11138 0.013145
2923 0.098035 0.032766 -0.14206 -0.10629 0.031409 -0.19458 -0.040914 -0.1689 -0.10437 0.027834
2924 0.033662 -0.053618 -0.15706 -0.15046 0.022965 -0.20685 -0.066303 -0.15668 -0.14252 -0.012193
2925 0.054122 -0.077381 -0.16158 -0.12981 0.012502 -0.22057 -0.085188 -0.05553 -0.12047 0.035496
2926 0.085827 -0.085933 -0.15696 -0.11966 0.062532 -0.20419 -0.046727 0.0052821 -0.087179 0.018007
2927 0.21402 -0.058228 -0.16023 -0.091484 -0.032873 -0.18519 -0.049614 0.03624 -0.10656 0.024387
2928 0.29126 -0.059898 -0.14837 -0.12572 -0.081779 -0.18839 -0.04926 0.0156 -0.10609 0.0085292
2929 0.35064 0.0065926 -0.14499 -0.12867 -0.11525 -0.22302 -0.072381 -0.035851 -0.11373 0.023367
2930 0.32386 0.14392 -0.1379 -0.12604 -0.11709 -0.21696 -0.075763 -0.094878 -0.11659 0.016557
2931 0.31986 0.2012 -0.17121 -0.14189 -0.10994 -0.21621 -0.084588 -0.1111 -0.13078 0.0055647
2932 0.3488 0.19949 -0.14852 -0.13503 -0.15439 -0.19433 -0.065923 -0.13401 -0.099772 -0.0061179
2933 0.37624 0.22161 -0.14453 -0.10965 -0.11472 -0.20358 -0.069955 -0.1208 -0.087654 0.0036365
2934 0.36114 0.19551 -0.13722 -0.091128 -0.12878 -0.16797 -0.033138 -0.14788 -0.14695 -0.015064
2935 0.3586 0.1815 -0.14563 -0.11223 -0.12187 -0.211 -0.03718 -0.12682 -0.12268 0.0035832
2936 0.39685 0.19651 -0.15945 -0.13407 -0.10804 -0.17294 -0.035146 -0.12768 -0.11174 -0.023759
2937 0.40296 0.17166 -0.15647 -0.11807 0.036959 -0.19785 -0.062206 -0.078293 -0.099338 -0.055808
2938 0.43839 0.20962 -0.14002 -0.10009 0.10816 -0.17581 -0.018871 0.089317 -0.088013 0.013838
2939 0.42344 0.23625 -0.14511 -0.11077 0.12292 -0.19093 -0.0025886 0.071305 -0.094005 -0.03188
2940 0.32622 0.33161 -0.13261 -0.10964 0.12286 -0.17206 0.027714 0.12104 -0.089414 -0.017559
2941 0.24414 0.33305 -0.1595 -0.14836 0.10824 -0.16656 -0.020147 0.044129 -0.13145 -0.037089
2942 0.17686 0.32975 -0.17527 -0.10989 0.055772 -0.15024 -0.010304 -0.027814 -0.10275 -0.06024
2943 0.18251 0.32726 -0.14267 -0.11487 -0.014985 -0.16818 0.019408 -0.064502 -0.11684 -0.023542
2944 0.1517 0.3015 -0.15563 -0.13695 -0.034394 -0.16278 -0.010574 -0.094332 -0.11508 -0.04162
2945 0.18093 0.34554 -0.14477 -0.11557 -0.050985 -0.15007 0.015074 -0.086895 -0.13174 -0.023524
2946 0.20381 0.34105 -0.13732 -0.12373 -0.051471 -0.10952 0.064744 -0.09663 -0.092694 -0.03707
2947 0.38514 0.36507 -0.16636 -0.1313 -0.016351 -0.1352 0.051492 -0.076973 -0.12466 -0.045767
2948 0.48635 0.40458 -0.13703 -0.11264 0.0045795 -0.1018 0.12889 0.0066342 -0.084505 -0.034839
2949 0.4297 0.40336 -0.1498 -0.12553 0.10395 -0.11995 0.13679 0.11268 -0.1027 -0.071535
2950 0.40624 0.38814 -0.13171 -0.12363 0.20631 -0.098658 0.13786 0.14482 -0.10646 -0.04336
2951 0.43089 0.37406 -0.16021 -0.10065 0.20075 -0.12976 0.19484 0.15564 -0.12071 -0.045325
2952 0.37322 0.36962 -0.18449 -0.12155 0.19033 -0.12115 0.17078 0.13798 -0.10537 -0.071166
2953 0.27741 0.37259 -0.14028 -0.11776 0.2226 -0.073905 0.21884 0.11359 -0.10225 -0.053695
2954 0.22393 0.37654 -0.13192 -0.15115 0.20565 -0.068413 0.17578 0.064142 -0.11872 -0.069862
2955 0.19113 0.41602 -0.11946 -0.13071 0.28839 -0.063777 0.11791 0.0075985 -0.10549 -0.044196
2956 0.16741 0.43577 -0.13122 -0.10835 0.26806 -0.078162 0.14723 -0.032539 -0.12701 -0.040759
2957 0.15784 0.44195 -0.13287 -0.10888 0.26147 -0.094616 0.20075 -0.05764 -0.1366 -0.076666
2958 0.14232 0.4095 -0.15228 -0.12028 0.28141 -0.025276 0.26555 -0.032095 -0.11451 -0.075493
2959 0.17115 0.41974 -0.11288 -0.10916 0.309 0.00071845 0.29334 0.13047 -0.10341 -0.037774
2960 0.15307 0.41031 -0.11312 -0.11641 0.27281 0.025736 0.33176 0.1983 -0.11245 -0.059491
2961 0.12729 0.40605 -0.12303 -0.13458 0.25653 0.034625 0.30056 0.19141 -0.13041 -0.073051
2962 0.14691 0.4415 -0.098044 -0.098787 0.32447 0.046293 0.2697 0.21484 -0.10857 -0.070011
2963 0.15462 0.44438 -0.070991 -0.1196 0.36516 0.060074 0.30139 0.20445 -0.096625 -0.050204
2964 0.08897 0.41432 -0.13411 -0.15708 0.28743 -0.01283 0.24018 0.11674 -0.1335 -0.11015
2965 0.12997 0.44278 -0.099819 -0.12638 0.325 -0.024063 0.29113 0.12197 -0.099894 -0.091467
2966 0.09168 0.4587 -0.11407 -0.11216 0.32698 -0.051387 0.33353 0.086963 -0.12069 -0.095462
2967 0.1285 0.46467 -0.1127 -0.11244 0.3609 -0.038124 0.36084 0.12252 -0.091837 -0.076074
2968 0.10417 0.45827 -0.084771 -0.12578 0.36366 0.0033185 0.31851 0.2063 -0.11668 -0.09315
2969 0.090642 0.44393 -0.11301 -0.10214 0.32557 -0.033227 0.3075 0.26005 -0.12627 -0.089339
2970 0.07613 0.40341 -0.10885 -0.13883 0.33467 -0.0033814 0.32143 0.25079 -0.11505 -0.10247
2971 0.083112 0.40521 -0.095171 -0.12129 0.39734 -0.059561 0.31188 0.26322 -0.1087 -0.10453
2972 0.071703 0.42545 -0.099297 -0.10301 0.38043 -0.0055037 0.33785 0.24399 -0.12086 -0.10891
2973 0.034323 0.40626 -0.090422 -0.11686 0.37381 -0.035796 0.34026 0.23994 -0.1201 -0.10016
2974 0.021421 0.41356 -0.01076 -0.12664 0.3717 -0.0069558 0.35828 0.18805 -0.13641 -0.1158
2975 0.049197 0.45902 0.085085 -0.12854 0.41793 0.018802 0.35649 0.19591 -0.096147 -0.10292
2976 0.034457 0.46889 0.077026 -0.10406 0.39638 0.017812 0.36301 0.15557 -0.10229 -0.11592
2977 0.044348 0.48592 0.13758 -0.094351 0.42386 0.094697 0.36165 0.19475 -0.071543 -0.098063
2978 0.029475 0.42239 0.11662 -0.14664 0.39161 0.15442 0.31633 0.29293 -0.1304 -0.094439
2979 -0.00029367 0.40852 0.082992 -0.12491 0.39852 0.1725 0.33558 0.33114 -0.13585 -0.12195
2980 0.023153 0.4313 0.052248 -0.1116 0.4253 0.161 0.36069 0.33289 -0.10225 -0.093502
2981 -0.0067561 0.38439 -0.037249 -0.11421 0.4117 0.16687 0.3264 0.2676 -0.1047 -0.11791
2982 0.02843 0.38345 -0.06719 -0.13113 0.39226 0.13562 0.38428 0.31015 -0.094893 -0.088882
2983 -0.0039342 0.31872 -0.080362 -0.14389 0.39934 0.089638 0.377 0.29045 -0.10838 -0.107
2984 -0.012244 0.34889 -0.092115 -0.13813 0.39602 0.068305 0.36516 0.29247 -0.12413 -0.10621
2985 0.0052598 0.39463 -0.058503 -0.13898 0.40256 0.024707 0.35717 0.34414 -0.099703 -0.074718
2986 -0.0063017 0.40408 -0.051107 -0.13703 0.36201 0.023542 0.38389 0.38029 -0.11022 -0.075368
2987 0.0056038 0.45005 -0.092016 -0.14263 0.36695 0.039679 0.3342 0.32104 -0.11914 -0.10975
2988 -0.00069946 0.42749 -0.076026 -0.14217 0.39477 0.098179 0.37874 0.28585 -0.11909 -0.09961
2989 -0.025576 0.40133 -0.10323 -0.12307 0.3756 0.095277 0.37359 0.21452 -0.14371 -0.090097
2990 -0.019386 0.34937 -0.078123 -0.13783 0.39227 0.07983 0.34898 0.19587 -0.13568 -0.11183
2991 -0.019097 0.34442 -0.038919 -0.13252 0.41268 0.18797 0.39348 0.18702 -0.12645 -0.12231
2992 -0.045084 0.2779 -0.048554 -0.10434 0.36063 0.20996 0.34386 0.1536 -0.14511 -0.13157
2993 -0.044349 0.24433 0.079531 -0.13268 0.28782 0.23152 0.35172 0.29046 -0.13411 -0.093733
2994 -0.031625 0.24918 0.17062 -0.13434 0.24074 0.25053 0.36724 0.37327 -0.14394 -0.15096
2995 -0.015716 0.23674 0.2283 -0.13513 0.27378 0.23845 0.36273 0.4053 -0.11276 -0.086815
2996 -0.042436 0.24062 0.19435 -0.14437 0.23781 0.21942 0.3524 0.32611 -0.13277 -0.12006
2997 -0.05328 0.21805 0.19959 -0.13544 0.22765 0.21788 0.37991 0.29177 -0.13284 -0.11908
2998 -0.062703 0.22358 0.15924 -0.14139 0.21518 0.18808 0.34107 0.25339 -0.13611 -0.08807
2999 -0.038599 0.22047 0.16842 -0.11852 0.25218 0.15855 0.37769 0.24631 -0.11695 -0.1028
3000 -0.058537 0.2046 0.12946 -0.15201 0.22442 0.12386 0.34401 0.20762 -0.10903 -0.14135
3001 -0.077951 0.18713 0.094851 -0.1433 0.1902 0.080132 0.31828 0.13712 -0.14676 -0.14452
3002 -0.078449 0.20487 0.034136 -0.13172 0.21676 0.10674 0.33346 0.17542 -0.11524 -0.090569
3003 -0.070974 0.17872 -0.01239 -0.13682 0.21188 0.10018 0.30576 0.20085 -0.1415 -0.15898
3004 -0.09487 0.17422 -0.010887 -0.12056 0.23994 0.19815 0.29913 0.345 -0.13806 -0.1452
3005 -0.081692 0.16522 -0.022012 -0.14002 0.2511 0.31152 0.28754 0.35645 -0.10646 -0.10452
3006 -0.10117 0.1493 -0.03974 -0.1509 0.2292 0.26265 0.24605 0.3185 -0.13462 -0.11104
3007 -0.087757 0.14541 -0.024732 -0.13626 0.20215 0.27823 0.23607 0.3061 -0.10323 -0.12224
3008 -0.11763 0.13865 -0.019267 -0.13419 0.16349 0.25091 0.24689 0.21366 -0.13544 -0.13211
3009 -0.083806 0.13862 -0.018451 -0.13879 0.14671 0.24731 0.21692 0.19706 -0.12118 -0.12525
3010 -0.10685 0.13706 0.1461 -0.13157 0.16413 0.23408 0.22399 0.1455 -0.13901 -0.14842
3011 -0.096542 0.14308 0.19478 -0.14164 0.16443 0.28903 0.20217 0.15358 -0.12657 -0.10987
3012 -0.099528 0.12051 0.31053 -0.11372 0.1517 0.27045 0.23401 0.14512 -0.15367 -0.12478
3013 -0.099509 0.089634 0.30059 -0.15201 0.14346 0.35705 0.22426 0.14809 -0.12657 -0.13246
3014 -0.10347 0.098222 0.29006 -0.13385 0.11471 0.29132 0.18932 0.17174 -0.11813 -0.13885
3015 -0.10945 0.10341 0.28839 -0.12088 0.13968 0.30312 0.18137 0.2902 -0.1273 -0.11217
3016 -0.11092 0.095265 0.31562 -0.09817 0.11152 0.27588 0.18827 0.33538 -0.11815 -0.1581
3017 -0.111 0.11264 0.29202 -0.1113 0.11086 0.3018 0.17699 0.26461 -0.12786 -0.1347
3018 -0.088501 0.082827 0.31045 -0.13114 0.14959 0.27458 0.19869 0.25121 -0.11374 -0.13079
3019 -0.13634 0.060221 0.31476 -0.11493 0.10277 0.29695 0.21444 0.1645 -0.14349 -0.14639
3020 -0.10215 0.090202 0.32132 -0.098531 0.12402 0.37035 0.18486 0.16817 -0.10381 -0.090669
3021 -0.12759 0.072509 0.30158 -0.081928 0.12726 0.31904 0.18339 0.11802 -0.13293 -0.1489
3022 -0.1255 0.052255 0.30596 -0.032939 0.083347 0.30527 0.15031 0.086855 -0.14041 -0.10892
3023 -0.13352 0.056439 0.32097 -0.078369 0.079771 0.29236 0.17265 0.0848 -0.14844 -0.11749
3024 -0.12038 0.048988 0.30896 -0.042968 0.07381 0.25793 0.12665 0.10343 -0.14324 -0.12967
3025 -0.13445 0.020339 0.33555 -0.011885 0.07732 0.26653 0.16551 0.068267 -0.15188 -0.15077
3026 -0.13359 0.024329 0.38355 0.066309 0.08797 0.3011 0.14642 0.084684 -0.14253 -0.12258
3027 -0.1131 0.019595 0.38661 0.11032 0.064497 0.29337 0.15172 0.17801 -0.1276 -0.11515
3028 -0.15214 0.016948 0.33984 0.12068 0.055397 0.22667 0.10189 0.21911 -0.13238 -0.13813
3029 -0.12783 0.0113 0.37713 0.049802 0.055227 0.27564 0.1411 0.23388 -0.13382 -0.12644
3030 -0.14981 0.014719 0.36684 -0.0078721 0.036281 0.26308 0.13683 0.17419 -0.12972 -0.13233
3031 -0.14902 -0.0099641 0.32285 -0.056564 0.018707 0.27885 0.080521 0.10749 -0.1347 -0.13328
3032 -0.14935 -0.027111 0.3364 -0.088743 -0.012382 0.33473 0.09672 0.068867 -0.15365 -0.15087
3033 -0.15976 -0.008819 0.33718 -0.046022 0.0068594 0.30633 0.089909 0.045343 -0.1607 -0.14002
3034 -0.12164 -0.0091773 0.39113 -0.024575 0.050778 0.29462 0.071732 0.062869 -0.1234 -0.12595
3035 -0.15423 -0.010429 0.39303 -0.0080937 0.019699 0.26653 0.072191 0.025054 -0.15832 -0.16135
3036 -0.11021 0.0017746 0.43529 0.047264 0.018426 0.2556 0.10977 0.059047 -0.11738 -0.12794
3037 -0.17998 -0.041238 0.39802 0.0736 0.0024305 0.20894 0.071757 0.00031885 -0.17959 -0.18563
3038 -0.14987 -0.013132 0.46383 0.13637 0.018663 0.24002 0.082953 0.039254 -0.12436 -0.13348
3039 -0.18386 -0.059041 0.39926 0.1304 0.021713 0.17186 0.079364 0.015124 -0.17984 -0.15265
3040 -0.15941 -0.026279 0.44806 0.16184 0.019163 0.1614 0.084201 0.070152 -0.11872 -0.14284
3041 -0.18375 -0.030975 0.39753 0.1098 0.0067972 0.11816 0.067166 0.07619 -0.12637 -0.15854
3042 -0.14335 -0.046151 0.4037 0.015269 -0.03345 0.14799 0.060196 0.091628 -0.11633 -0.1288
3043 -0.16552 -0.065597 0.41014 -0.010243 -0.021853 0.14499 0.036188 0.066674 -0.093663 -0.16038
3044 -0.15685 -0.056994 0.45001 -0.022416 -0.023548 0.17541 0.061452 0.058763 -0.1057 -0.15261
3045 -0.18981 -0.07507 0.35733 -0.010733 -0.040365 0.19041 0.015109 0.0027075 -0.11171 -0.14931
3046 -0.14611 -0.06693 0.38859 -0.003007 0.017279 0.24586 0.076021 0.016769 -0.10007 -0.15146
3047 -0.14124 -0.043347 0.43401 0.0010966 -0.0092786 0.31461 0.074518 0.014055 -0.10799 -0.12632
3048 -0.17415 -0.067195 0.3644 -0.0075464 -0.032289 0.21739 0.047019 0.002643 -0.10897 -0.16042
3049 -0.21483 -0.096534 0.3215 -0.038372 -0.052881 0.18021 0.031653 -0.040203 -0.15071 -0.1527
3050 -0.18404 -0.08801 0.31523 0.019391 -0.063401 0.12898 0.050314 -0.041605 -0.15485 -0.15023
3051 -0.20362 -0.099728 0.26444 0.083445 -0.0779 0.089844 0.020327 -0.057017 -0.1463 -0.17134
3052 -0.19713 -0.095389 0.28736 0.148 -0.050826 0.096784 0.0058423 -0.057496 -0.15128 -0.18212
3053 -0.16934 -0.11629 0.29764 0.18761 -0.056535 0.11112 0.020178 -0.053662 -0.15384 -0.16602
3054 -0.1561 -0.083353 0.34926 0.21597 -0.024599 0.11872 0.067281 -0.014163 -0.11571 -0.1384
3055 -0.16492 -0.088334 0.30727 0.1727 -0.042196 0.096458 0.034392 -0.050319 -0.15186 -0.13651
3056 -0.17751 -0.11005 0.28398 0.093152 -0.057391 0.048486 0.0027053 -0.069613 -0.15099 -0.16375
3057 -0.17989 -0.10926 0.33692 0.055026 -0.04866 0.12851 0.063057 -0.066708 -0.13955 -0.12323
3058 -0.18544 -0.11856 0.33376 0.028823 -0.085849 0.028985 -0.016288 -0.088631 -0.15823 -0.16615
3059 -0.15486 -0.091025 0.47107 0.027167 -0.079181 0.10774 0.026365 -0.041545 -0.12248 -0.11586
3060 -0.21029 -0.11929 0.40637 0.018515 -0.052919 0.067528 0.0044298 -0.086141 -0.13254 -0.16366
3061 -0.21281 -0.11941 0.35519 0.041304 -0.10079 0.058535 -0.0094517 -0.10261 -0.16901 -0.18554
3062 -0.19799 -0.1142 0.2939 0.10197 -0.10868 0.11055 -0.0042057 -0.085129 -0.13216 -0.16848
3063 -0.16915 -0.11278 0.27531 0.22824 -0.046573 0.14805 0.019163 -0.065669 -0.12635 -0.17659
3064 -0.19235 -0.11094 0.23959 0.25872 -0.071419 0.1073 0.01425 -0.085236 -0.12824 -0.16195
3065 -0.14848 -0.11049 0.24991 0.28521 -0.067207 0.11233 0.02465 -0.067658 -0.10896 -0.14439
3066 -0.19853 -0.14931 0.15284 0.16886 -0.087175 0.023851 -0.039903 -0.11835 -0.16585 -0.19911
3067 -0.19543 -0.12872 0.18843 0.21281 -0.09817 0.047232 -0.0017081 -0.091566 -0.14235 -0.16529
3068 -0.2152 -0.15449 0.16557 0.15335 -0.1206 0.0068831 -0.021865 -0.12572 -0.1851 -0.1693
3069 -0.18997 -0.13805 0.12704 0.15985 -0.11923 0.018493 -0.0072447 -0.11113 -0.16301 -0.18895
3070 -0.20597 -0.1543 0.16749 0.22151 -0.092971 -0.003313 -0.020972 -0.11639 -0.13198 -0.15511
3071 -0.19826 -0.16284 0.13971 0.2553 -0.10324 -0.011358 -0.032763 -0.11012 -0.14981 -0.15368
3072 -0.18668 -0.14604 0.13852 0.29875 -0.12649 -0.013298 -0.022135 -0.10832 -0.13548 -0.14951
3073 -0.20461 -0.16669 0.099919 0.27618 -0.1077 -0.04661 -0.054716 -0.12438 -0.14277 -0.16486
3074 -0.17347 -0.15608 0.16931 0.2819 -0.12856 0.016739 -0.0014323 -0.10787 -0.12284 -0.15045
3075 -0.19347 -0.15525 0.11699 0.25606 -0.12342 -0.01916 -0.020092 -0.13204 -0.14686 -0.14555
3076 -0.23397 -0.18101 0.11257 0.23756 -0.13881 0.0022478 -0.03181 -0.16733 -0.17126 -0.19223
3077 -0.20502 -0.16472 0.11455 0.25703 -0.13075 -0.046881 -0.056377 -0.14728 -0.14001 -0.1798
3078 -0.16136 -0.14612 0.11534 0.33275 -0.10733 -0.011221 -0.017271 -0.11095 -0.11219 -0.16982
3079 -0.20714 -0.1893 0.074585 0.33027 -0.12801 -0.035316 -0.029997 -0.1681 -0.15272 -0.17032
3080 -0.17876 -0.15635 0.056292 0.31695 -0.12111 -0.014277 -0.030352 -0.15491 -0.13968 -0.15072
3081 -0.17744 -0.16938 0.060318 0.30991 -0.11876 -0.050742 -0.022829 -0.13165 -0.15476 -0.14702
3082 -0.17686 -0.15668 0.099759 0.27676 -0.11163 -0.032355 -0.0058583 -0.13584 -0.11028 -0.14067
3083 -0.18006 -0.17043 0.062038 0.2717 -0.10916 -0.056543 -0.02289 -0.16413 -0.1377 -0.15297
3084 -0.19068 -0.1765 0.053828 0.2608 -0.11596 -0.050994 -0.033868 -0.15569 -0.14145 -0.16164
3085 -0.20543 -0.18487 0.093939 0.30784 -0.14734 -0.039972 -0.0014598 -0.17115 -0.13242 -0.15468
3086 -0.20534 -0.19535 0.056979 0.33632 -0.14129 -0.065819 -0.026703 -0.1581 -0.12763 -0.16379
3087 -0.17516 -0.17153 0.084974 0.36985 -0.099419 -0.035498 -0.029145 -0.14519 -0.11622 -0.14681
3088 -0.20334 -0.17977 0.040894 0.31715 -0.13443 -0.061099 -0.02792 -0.17104 -0.13045 -0.1842
3089 -0.20486 -0.17657 0.037297 0.31617 -0.14219 -0.087919 -0.06001 -0.18462 -0.13641 -0.20464
3090 -0.20161 -0.19603 0.056735 0.3174 -0.14166 -0.066939 -0.071893 -0.17747 -0.10694 -0.16269
3091 -0.19034 -0.1982 0.056031 0.25657 -0.13993 -0.060719 -0.060868 -0.15602 -0.11048 -0.15173
3092 -0.16633 -0.17647 0.041186 0.3564 -0.13356 -0.07742 -0.03047 -0.16665 -0.12025 -0.14233
3093 -0.18441 -0.19625 -0.017356 0.3363 -0.16816 -0.086101 -0.062266 -0.19605 -0.13866 -0.18513
3094 -0.082071 -0.18562 0.055463 0.34388 -0.12915 -0.06021 -0.011024 -0.16801 -0.11186 -0.1411
3095 -0.091945 -0.17793 0.043339 0.33845 -0.12143 -0.085118 -0.03279 -0.17887 -0.14074 -0.15016
3096 -0.048872 -0.19432 0.03913 0.31788 -0.11534 -0.087763 -0.038969 -0.1817 -0.13046 -0.15196
3097 -0.081395 -0.19692 -0.0035973 0.26597 -0.16142 -0.081539 -0.029194 -0.20768 -0.13782 -0.19943
3098 -0.10719 -0.20855 -0.021441 0.23604 -0.16152 -0.096319 -0.080075 -0.19363 -0.15202 -0.1814
3099 -0.17249 -0.19417 -0.0088861 0.27973 -0.17405 -0.10807 -0.062396 -0.20038 -0.14322 -0.17056
3100 -0.15927 -0.19822 0.016575 0.33474 -0.1597 -0.10819 -0.05066 -0.19518 -0.14465 -0.18315
3101 -0.16408 -0.2034 -0.0015463 0.33756 -0.17321 -0.085808 -0.053213 -0.19734 -0.14078 -0.16371
3102 -0.18745 -0.2018 -0.0074074 0.28138 -0.15958 -0.11568 -0.061366 -0.215 -0.14791 -0.16587
3103 -0.17516 -0.19734 -0.015338 0.31275 -0.17266 -0.094817 -0.057181 -0.20477 -0.13884 -0.16777
3104 -0.14153 -0.19243 -0.01417 0.27964 -0.17463 -0.13576 -0.068587 -0.20774 -0.14464 -0.16778
3105 -0.076127 -0.18379 -0.0040537 0.27013 -0.15839 -0.10398 -0.043967 -0.20016 -0.14187 -0.18461
3106 -0.035495 -0.23183 -0.02773 0.26297 -0.1895 -0.096348 -0.050822 -0.21676 -0.14859 -0.18303
3107 -0.027384 -0.20812 -0.073524 0.34758 -0.19076 -0.13668 -0.072504 -0.22415 -0.17233 -0.17896
3108 -0.02748 -0.17771 -0.0098707 0.35529 -0.17016 -0.096524 -0.057496 -0.22463 -0.1531 -0.17628
3109 -0.034972 -0.20748 -0.047734 0.29778 -0.1591 -0.12898 -0.064957 -0.20649 -0.15847 -0.14279
3110 -0.043307 -0.1935 -0.044279 0.30827 -0.16115 -0.10457 -0.051614 -0.21127 -0.13335 -0.13878
3111 -0.086547 -0.18588 -0.01457 0.28958 -0.13214 -0.13853 -0.048918 -0.21386 -0.14492 -0.12992
3112 -0.13193 -0.191 -0.073229 0.23502 -0.17824 -0.14658 -0.059764 -0.21312 -0.15718 -0.17028
3113 -0.098654 -0.20046 -0.033186 0.19614 -0.16945 -0.10572 -0.048581 -0.20289 -0.12095 -0.14357
3114 -0.13015 -0.19782 -0.032831 0.20701 -0.15542 -0.1583 -0.091113 -0.21801 -0.1568 -0.16394
3115 -0.12313 -0.2131 -0.028143 0.20681 -0.13893 -0.10668 -0.027568 -0.20337 -0.13837 -0.13216
3116 -0.13462 -0.21252 -0.048516 0.17774 -0.17099 -0.12785 -0.047276 -0.20384 -0.14169 -0.1402
3117 -0.12733 -0.21869 -0.049537 0.16254 -0.15895 -0.1321 -0.047026 -0.22411 -0.16253 -0.15496
3118 -0.12193 -0.20019 -0.059805 0.13999 -0.17044 -0.16363 -0.068765 -0.21159 -0.15866 -0.18082
3119 -0.020711 -0.22635 -0.084336 0.12098 -0.16731 -0.16674 -0.072155 -0.23946 -0.17195 -0.20045
3120 0.034132 -0.21546 -0.05939 0.16092 -0.17063 -0.12592 -0.046551 -0.21006 -0.11545 -0.17066
3121 -0.017183 -0.22796 -0.088482 0.11411 -0.21348 -0.19099 -0.088424 -0.24707 -0.17234 -0.18515
3122 -0.037684 -0.22494 -0.066304 0.13012 -0.18014 -0.1264 -0.05893 -0.23664 -0.16374 -0.17809
3123 -0.092752 -0.2207 -0.080099 0.13569 -0.2188 -0.16425 -0.085484 -0.2298 -0.16171 -0.167
3124 -0.12495 -0.22094 -0.075381 0.1277 -0.17065 -0.14179 -0.057118 -0.22672 -0.15496 -0.16153
3125 -0.11304 -0.21602 -0.073207 0.13815 -0.19491 -0.16529 -0.061664 -0.21744 -0.16992 -0.17177
3126 -0.13696 -0.22965 -0.092685 0.10835 -0.21153 -0.15378 -0.098238 -0.2477 -0.17452 -0.18102
3127 -0.11935 -0.21243 -0.043872 0.10956 -0.15417 -0.13139 -0.053713 -0.21315 -0.13091 -0.13459
3128 -0.14055 -0.24609 -0.089733 0.061317 -0.21049 -0.15991 -0.074973 -0.24005 -0.18322 -0.19299
3129 -0.14448 -0.23465 -0.13104 0.07512 -0.20492 -0.19427 -0.09446 -0.23999 -0.17752 -0.18131
3130 -0.15475 -0.22259 -0.12065 0.088548 -0.21003 -0.17529 -0.082428 -0.22949 -0.15769 -0.15031
3131 -0.11525 -0.21954 -0.10497 0.069821 -0.2071 -0.14921 -0.070856 -0.21962 -0.16136 -0.14528
3132 -0.15619 -0.25027 -0.10731 0.063338 -0.21768 -0.17909 -0.05854 -0.25006 -0.17256 -0.17525
3133 -0.15338 -0.22691 -0.08399 0.056491 -0.20585 -0.16736 -0.065023 -0.24764 -0.16473 -0.1871
3134 -0.17697 -0.22361 -0.098043 0.064235 -0.20779 -0.15809 -0.063726 -0.25657 -0.18659 -0.18198
3135 -0.16063 -0.23352 -0.095367 0.053398 -0.24165 -0.18704 -0.075278 -0.24812 -0.17412 -0.15275
3136 -0.14123 -0.21545 -0.10348 0.075556 -0.20655 -0.17851 -0.063743 -0.22148 -0.16423 -0.13157
3137 -0.16829 -0.22287 -0.12806 0.022775 -0.21945 -0.19357 -0.089988 -0.25357 -0.17829 -0.14441
3138 -0.16595 -0.22136 -0.098058 0.033675 -0.21987 -0.16923 -0.052421 -0.23548 -0.16939 -0.12698
3139 -0.15991 -0.21611 -0.12488 0.024023 -0.21866 -0.17932 -0.066403 -0.25131 -0.17548 -0.1671
3140 -0.13686 -0.19851 -0.067073 0.07006 -0.18719 -0.14883 -0.015117 -0.21901 -0.15676 -0.15438
3141 -0.1678 -0.21766 -0.091053 0.020436 -0.19776 -0.17571 -0.04398 -0.22911 -0.15706 -0.13781
3142 -0.15988 -0.2351 -0.1075 -0.018201 -0.19568 -0.19638 -0.062034 -0.24016 -0.16779 -0.15739
3143 -0.18586 -0.23965 -0.12641 0.0039656 -0.21041 -0.16237 -0.065676 -0.24641 -0.18615 -0.17158
3144 -0.17164 -0.23175 -0.13607 0.0058491 -0.19336 -0.17828 -0.068942 -0.25076 -0.17968 -0.18197
3145 -0.16234 -0.2328 -0.1203 0.0014706 -0.19337 -0.20306 -0.069598 -0.24324 -0.15893 -0.15945
3146 -0.16168 -0.22596 -0.10175 0.0089574 -0.18638 -0.17053 -0.037166 -0.22019 -0.14669 -0.14663
3147 -0.18893 -0.22973 -0.13147 -0.013078 -0.22077 -0.23221 -0.083268 -0.25645 -0.16365 -0.14143
3148 -0.16967 -0.23251 -0.13971 -0.013405 -0.21391 -0.18958 -0.059942 -0.23454 -0.16306 -0.16604
3149 -0.17944 -0.22956 -0.16225 -0.045514 -0.24384 -0.22351 -0.11365 -0.23259 -0.16723 -0.16843
3150 -0.18706 -0.23199 -0.10979 -0.0078948 -0.20497 -0.18282 -0.081662 -0.22366 -0.16235 -0.13258
3151 -0.18717 -0.21886 -0.10191 -0.00056295 -0.19719 -0.19617 -0.033988 -0.2236 -0.1415 -0.1615
3152 -0.18721 -0.22198 -0.11286 -0.020405 -0.20243 -0.19009 -0.036199 -0.22763 -0.1472 -0.16936
3153 -0.16904 -0.21493 -0.12292 -0.020576 -0.20778 -0.19062 -0.072457 -0.2189 -0.14777 -0.14543
3154 -0.18756 -0.23485 -0.13129 -0.024448 -0.23746 -0.21694 -0.089441 -0.24072 -0.1731 -0.13602
3155 -0.19189 -0.21902 -0.13338 0.0019985 -0.20685 -0.19709 -0.045744 -0.22412 -0.13692 -0.16197
3156 -0.16131 -0.21714 -0.11333 -0.01747 -0.17844 -0.19038 -0.07874 -0.23482 -0.16167 -0.14304
3157 -0.18483 -0.2295 -0.12881 -0.026664 -0.21287 -0.19433 -0.062876 -0.23303 -0.15913 -0.13811
3158 -0.19857 -0.24448 -0.12862 -0.068553 -0.19764 -0.2075 -0.051572 -0.25115 -0.15005 -0.17829
3159 -0.206 -0.24305 -0.15525 -0.081585 -0.22789 -0.22513 -0.08093 -0.24596 -0.17958 -0.18203
3160 -0.19764 -0.22562 -0.11838 -0.040693 -0.18613 -0.20367 -0.08255 -0.25325 -0.1669 -0.15938
3161 -0.19863 -0.23319 -0.18212 -0.067636 -0.23351 -0.21679 -0.086808 -0.25058 -0.18707 -0.19233
3162 -0.19183 -0.23584 -0.18328 -0.039992 -0.20722 -0.22281 -0.087585 -0.23742 -0.15253 -0.13604
3163 -0.19743 -0.22125 -0.12708 -0.066184 -0.21429 -0.20322 -0.067922 -0.23347 -0.14743 -0.15148
3164 -0.17035 -0.2132 -0.1261 -0.035368 -0.19196 -0.1907 -0.049393 -0.22514 -0.14882 -0.14965
3165 -0.19115 -0.22496 -0.14556 -0.055335 -0.1869 -0.20831 -0.070945 -0.23871 -0.1559 -0.16269
3166 -0.17827 -0.21753 -0.1351 -0.044629 -0.18877 -0.19126 -0.046575 -0.24487 -0.13743 -0.17261
3167 -0.20717 -0.22812 -0.16759 -0.057853 -0.21966 -0.24346 -0.12652 -0.23956 -0.1564 -0.19815
3168 -0.18859 -0.22629 -0.10623 -0.053323 -0.20469 -0.18809 -0.058613 -0.24331 -0.12471 -0.1438
3169 -0.22153 -0.24571 -0.15485 -0.093686 -0.25523 -0.22619 -0.092549 -0.26223 -0.17983 -0.17138
3170 -0.20371 -0.2248 -0.16974 -0.06472 -0.19254 -0.19674 -0.069252 -0.25774 -0.17191 -0.16097
3171 -0.20255 -0.20615 -0.12435 -0.039592 -0.20985 -0.19416 -0.078667 -0.24027 -0.13699 -0.17707
3172 -0.20975 -0.21935 -0.15124 -0.087844 -0.19254 -0.21671 -0.10288 -0.24888 -0.16086 -0.17903
3173 -0.20754 -0.23527 -0.15899 -0.084532 -0.19328 -0.21406 -0.092798 -0.24635 -0.14475 -0.15642
3174 -0.22797 -0.24231 -0.16835 -0.10452 -0.21214 -0.23397 -0.076519 -0.27113 -0.17973 -0.19864
3175 -0.21613 -0.23477 -0.1465 -0.0915 -0.2152 -0.22048 -0.089343 -0.25278 -0.19443 -0.14609
3176 -0.18963 -0.21867 -0.15966 -0.090281 -0.20808 -0.21676 -0.10327 -0.24892 -0.15566 -0.15978
3177 -0.20125 -0.24679 -0.16657 -0.10557 -0.23803 -0.23966 -0.11275 -0.25351 -0.17685 -0.15653
3178 -0.18291 -0.23289 -0.16967 -0.10605 -0.20379 -0.22339 -0.067599 -0.23927 -0.13987 -0.15091
3179 -0.19515 -0.23205 -0.18797 -0.10044 -0.2243 -0.23918 -0.1087 -0.2674 -0.14715 -0.13783
3180 -0.22943 -0.21625 -0.14934 -0.062167 -0.2246 -0.21701 -0.072093 -0.25669 -0.16901 -0.14655
3181 -0.20378 -0.23055 -0.14589 -0.1011 -0.21692 -0.23679 -0.064607 -0.24821 -0.14963 -0.14812
3182 -0.19412 -0.23091 -0.14437 -0.087799 -0.22465 -0.22474 -0.093273 -0.24671 -0.1718 -0.15263
3183 -0.20524 -0.23169 -0.1634 -0.088514 -0.21021 -0.22494 -0.08583 -0.23432 -0.15684 -0.087203
3184 -0.23883 -0.2528 -0.18241 -0.070976 -0.21129 -0.22135 -0.097932 -0.26716 -0.18084 -0.070474
3185 -0.2127 -0.22983 -0.16587 -0.095827 -0.21892 -0.23482 -0.11481 -0.25275 -0.18053 -0.045666
3186 -0.22939 -0.23936 -0.17251 -0.12869 -0.22414 -0.24575 -0.084027 -0.26282 -0.16736 0.021093
3187 -0.19134 -0.22145 -0.16004 -0.08673 -0.21203 -0.21347 -0.06296 -0.2455 -0.15879 0.15599
3188 -0.21055 -0.23492 -0.18677 -0.11468 -0.251 -0.2029 -0.097929 -0.26016 -0.17042 0.18853
3189 -0.21293 -0.22352 -0.17124 -0.11 -0.20848 -0.22313 -0.08563 -0.24681 -0.16168 0.19097
3190 -0.21549 -0.22291 -0.19145 -0.12304 -0.22231 -0.20389 -0.079024 -0.24709 -0.17649 0.14428
3191 -0.21573 -0.24038 -0.18868 -0.12574 -0.1973 -0.17591 -0.06276 -0.25633 -0.18545 0.034284
3192 -0.20888 -0.23553 -0.13855 -0.11614 -0.18736 -0.22045 -0.072808 -0.25396 -0.16791 0.018313
3193 -0.19989 -0.24869 -0.16788 -0.10065 -0.21661 -0.19821 -0.081525 -0.23852 -0.15732 0.0084884
3194 -0.2096 -0.23647 -0.18625 -0.108 -0.23094 -0.25639 -0.10672 -0.2629 -0.18613 0.010401
3195 -0.21105 -0.2162 -0.15896 -0.10867 -0.20955 -0.22311 -0.080341 -0.23667 -0.15672 -0.0050911
3196 -0.23625 -0.2553 -0.20628 -0.14384 -0.23711 -0.24881 -0.091697 -0.26195 -0.18583 -0.0017238
3197 -0.21336 -0.24878 -0.1936 -0.12361 -0.26085 -0.23389 -0.10008 -0.2494 -0.18095 0.028608
3198 -0.20402 -0.23575 -0.19432 -0.1088 -0.25287 -0.23184 -0.097556 -0.24843 -0.16511 -0.018448
3199 -0.19016 -0.22686 -0.17171 -0.1159 -0.21807 -0.24468 -0.089511 -0.23957 -0.16343 0.048619
3200 -0.10377 -0.2555 -0.18136 -0.12238 -0.24209 -0.24375 -0.095163 -0.25266 -0.1848 0.012172
3201 0.0093033 -0.22795 -0.16764 -0.11998 -0.21645 -0.2062 -0.073253 -0.23542 -0.1358 0.025778
3202 0.032322 -0.22346 -0.16832 -0.11698 -0.22397 -0.21042 -0.060524 -0.24278 -0.17421 0.036517
3203 0.055428 -0.2464 -0.14894 -0.10452 -0.2366 -0.23099 -0.069943 -0.23703 -0.14876 0.056945
3204 0.072505 -0.22611 -0.18728 -0.14372 -0.24274 -0.21675 -0.1064 -0.26721 -0.1918 0.019751
3205 -0.038024 -0.24217 -0.13291 -0.12352 -0.21871 -0.20585 -0.071923 -0.22996 -0.16516 0.054658
3206 -0.10266 -0.23237 -0.19948 -0.10986 -0.2199 -0.24083 -0.10361 -0.22651 -0.16859 0.053363
3207 -0.16653 -0.26814 -0.23089 -0.16877 -0.23431 -0.26522 -0.12554 -0.2771 -0.19307 0.030838
3208 -0.14908 -0.24049 -0.17538 -0.12774 -0.24884 -0.23144 -0.098134 -0.25409 -0.18247 0.060106
3209 -0.17107 -0.2607 -0.18534 -0.14916 -0.23931 -0.21558 -0.098956 -0.25952 -0.11323 0.12428
3210 -0.15309 -0.23992 -0.21166 -0.1108 -0.25903 -0.24551 -0.080926 -0.23376 -0.043303 0.25581
3211 -0.15083 -0.24829 -0.18264 -0.12832 -0.21671 -0.20708 -0.087407 -0.23612 -0.0069985 0.27541
3212 -0.15585 -0.2392 -0.17869 -0.13231 -0.2176 -0.22354 -0.086556 -0.2295 -0.049331 0.29121
3213 -0.12453 -0.24573 -0.17738 -0.14062 -0.25185 -0.24275 -0.10885 -0.24031 -0.016166 0.23205
3214 0.025867 -0.2589 -0.20539 -0.14856 -0.22956 -0.22339 -0.099534 -0.23834 -0.03637 0.11941
3215 0.072985 -0.22961 -0.15798 -0.12516 -0.20651 -0.20312 -0.081012 -0.22313 -0.041513 0.12881
3216 0.055546 -0.26289 -0.15341 -0.1579 -0.22548 -0.25548 -0.1216 -0.24158 -0.056877 0.11263
3217 0.086764 -0.25098 -0.17916 -0.1313 -0.24164 -0.23606 -0.091318 -0.22772 -0.0025495 0.11616
3218 0.10864 -0.24119 -0.15436 -0.13084 -0.2037 -0.21116 -0.10166 -0.21623 0.041491 0.14875
3219 0.09464 -0.2477 -0.16656 -0.14737 -0.21693 -0.23266 -0.1117 -0.22306 0.078104 0.14119
3220 0.075083 -0.23465 -0.15048 -0.13822 -0.21902 -0.23282 -0.082154 -0.23371 0.084097 0.19487
3221 0.051729 -0.23715 -0.18214 -0.15168 -0.21786 -0.24768 -0.094839 -0.22751 0.064963 0.33045
3222 0.13757 -0.22047 -0.1819 -0.13001 -0.22523 -0.24413 -0.098941 -0.22892 0.026497 0.32957
3223 0.19794 -0.17899 -0.14706 -0.14473 -0.21194 -0.21528 -0.082635 -0.209 0.044381 0.40328
3224 0.095798 -0.12021 -0.15416 -0.13972 -0.2648 -0.2627 -0.10832 -0.21667 0.052968 0.30231
3225 0.020028 -0.067538 -0.17942 -0.1268 -0.23097 -0.23172 -0.1097 -0.20768 0.057319 0.29752
3226 -0.037871 -0.036689 -0.19661 -0.14816 -0.24076 -0.2307 -0.11759 -0.21399 0.1257 0.26177
3227 -0.064047 -0.013719 -0.16817 -0.15293 -0.17833 -0.2362 -0.10581 -0.2132 0.14274 0.25118
3228 -0.036457 -0.041991 -0.14548 -0.12261 -0.10897 -0.21111 -0.094776 -0.19915 0.10096 0.23025
3229 0.051872 -0.12329 -0.16308 -0.13702 -0.092311 -0.2445 -0.10939 -0.21986 0.11711 0.23793
3230 0.17748 -0.14886 -0.15792 -0.14066 -0.049747 -0.21755 -0.09424 -0.21278 0.084855 0.31617
3231 0.18597 -0.1646 -0.13733 -0.14386 -0.043608 -0.20813 -0.089517 -0.22459 0.11679 0.34845
3232 0.16762 -0.18708 -0.14816 -0.16908 -0.091009 -0.23192 -0.11057 -0.22325 0.13914 0.41071
3233 0.21199 -0.12305 -0.083489 -0.13403 -0.075726 -0.1608 -0.040578 -0.15711 0.21661 0.45866
3234 0.16105 -0.16705 -0.16144 -0.17366 -0.13402 -0.21548 -0.078872 -0.16648 0.17639 0.37114
3235 0.16299 -0.16763 -0.13738 -0.15011 -0.19438 -0.20866 -0.094841 -0.14834 0.16835 0.3714
3236 0.21356 -0.15134 -0.13467 -0.15761 -0.18328 -0.21219 -0.064855 -0.096073 0.19311 0.35028
3237 0.22917 -0.17015 -0.17141 -0.15878 -0.21094 -0.22855 -0.11763 -0.1115 0.1967 0.21785
3238 0.18965 -0.13793 -0.10832 -0.14285 -0.16351 -0.20785 -0.065518 -0.0053996 0.18006 0.22043
3239 0.15489 -0.098067 -0.12597 -0.15798 -0.18128 -0.25273 -0.11473 -0.021726 0.18826 0.21299
3240 0.18041 -0.012181 -0.13479 -0.16659 -0.11929 -0.24478 -0.11968 -0.071369 0.19233 0.16456
3241 0.24655 0.06745 -0.1326 -0.16483 -0.0679 -0.23617 -0.088726 -0.13193 0.18866 0.35217
3242 0.23254 0.05711 -0.16128 -0.16593 0.0047432 -0.21264 -0.088634 -0.15108 0.20656 0.42068
3243 0.22672 0.1064 -0.10465 -0.14366 0.01008 -0.21984 -0.093766 -0.15136 0.21554 0.43551
3244 0.16204 0.061226 -0.12922 -0.14704 0.036773 -0.25419 -0.10498 -0.17735 0.18599 0.39788
3245 0.13739 0.016945 -0.11706 -0.14278 0.021547 -0.24382 -0.10512 -0.16569 0.19046 0.36882
3246 0.073912 -0.03471 -0.12882 -0.17092 -0.044264 -0.23958 -0.084913 -0.16952 0.21844 0.35118
3247 0.099333 -0.07581 -0.10164 -0.15294 -0.072841 -0.23923 -0.075047 -0.16227 0.25771 0.35568
3248 0.048361 -0.081508 -0.10529 -0.17718 -0.11771 -0.22204 -0.093709 -0.18207 0.20703 0.27993
3249 0.074053 -0.095018 -0.11058 -0.18198 -0.070512 -0.21572 -0.069654 -0.17367 0.19469 0.23596
3250 0.19339 -0.083369 -0.13177 -0.16525 -0.083037 -0.23384 -0.092529 -0.16921 0.22628 0.15355
3251 0.28483 -0.078087 -0.1155 -0.18254 -0.09584 -0.22281 -0.081707 -0.10754 0.21126 0.16733
3252 0.23491 0.039269 -0.13079 -0.15705 -0.036185 -0.18978 -0.087292 -0.028937 0.24965 0.1587
3253 0.25753 0.12749 -0.10563 -0.14795 -0.0071483 -0.23176 -0.10442 0.044693 0.26978 0.14245
3254 0.20285 0.14926 -0.091396 -0.18385 0.064804 -0.2601 -0.088421 0.049483 0.23471 0.16296
3255 0.12858 0.17472 -0.094046 -0.14654 0.084722 -0.20966 -0.060518 0.052459 0.24223 0.18318
3256 0.12383 0.16034 -0.060486 -0.15811 0.093833 -0.21688 -0.094012 -0.019266 0.28088 0.18303
3257 0.05528 0.11415 -0.022063 -0.16332 0.085099 -0.23205 -0.10419 -0.11908 0.19654 0.12342
3258 0.040821 0.14887 0.056833 -0.18171 0.02734 -0.19592 -0.072178 -0.10408 0.20094 0.1078
3259 0.036625 0.1099 0.052363 -0.15794 0.035618 -0.19233 -0.096263 -0.11698 0.22418 0.11774
3260 0.090982 0.056443 0.12947 -0.14919 0.039299 -0.20424 -0.096207 -0.030721 0.25296 0.1557
3261 0.024109 0.0021059 0.11416 -0.19665 -0.0013866 -0.20671 -0.049549 -0.038739 0.22817 0.070494
3262 0.05199 0.036188 0.081289 -0.14696 -0.032716 -0.24002 -0.11805 0.051646 0.21042 0.093417
3263 0.045256 0.14407 0.11582 -0.15414 -0.026835 -0.19495 -0.068012 0.14493 0.18172 0.12327
3264 0.049436 0.19583 0.079058 -0.17571 -0.037259 -0.2113 -0.10334 0.15414 0.16145 0.10033
3265 0.044926 0.2508 0.030961 -0.15875 0.019507 -0.20156 -0.079466 0.16401 0.17226 0.090903
3266 0.025531 0.25647 -0.023594 -0.12516 0.12987 -0.19419 -0.10666 0.14968 0.20537 0.085407
3267 0.012272 0.22572 -0.040331 -0.15944 0.16213 -0.18583 -0.070576 0.086717 0.22091 0.085475
3268 0.024559 0.27877 -0.063495 -0.17101 0.14718 -0.16595 -0.085566 0.03427 0.21919 0.067472
3269 0.0075136 0.22858 -0.084653 -0.17891 0.15447 -0.10879 -0.093344 0.018581 0.18026 0.081014
3270 0.0093581 0.23895 -0.077172 -0.1456 0.16826 -0.1163 -0.065401 0.033008 0.16671 0.051558
3271 -0.0075437 0.19521 -0.068897 -0.17694 0.16043 -0.091252 -0.082649 0.067822 0.15746 0.049562
3272 -0.0060825 0.22458 -0.040056 -0.1676 0.14285 -0.070169 -0.088643 0.16361 0.15869 0.047943
3273 -0.012636 0.24618 0.021135 -0.15136 0.17753 -0.056054 -0.07975 0.25053 0.17163 0.061212
3274 -0.017162 0.28874 0.088249 -0.15465 0.18604 -0.10709 -0.094123 0.23845 0.17425 0.068228
3275 -0.037093 0.31844 0.056085 -0.16985 0.14284 -0.13617 -0.10529 0.22182 0.1256 0.032284
3276 -0.029236 0.3342 0.11048 -0.18127 0.19551 -0.14269 -0.11242 0.1891 0.12438 0.045819
3277 -0.03568 0.27141 0.17351 -0.18546 0.22981 -0.088105 -0.087036 0.16413 0.14107 -0.0016772
3278 -0.052651 0.31121 0.19018 -0.14737 0.20912 -0.058342 -0.063789 0.13362 0.15621 0.030678
3279 -0.058335 0.2895 0.16556 -0.17369 0.1563 -0.055179 -0.10004 0.12899 0.11153 0.004626
3280 -0.078529 0.27284 0.14166 -0.18347 0.14216 -0.048201 -0.087253 0.18361 0.13185 0.0076713
3281 -0.062937 0.28084 0.18677 -0.16247 0.16608 -0.0047379 -0.083453 0.24472 0.12229 0.013531
3282 -0.046891 0.29219 0.12513 -0.17647 0.16414 -0.020064 -0.1089 0.31382 0.12867 0.024718
3283 -0.079171 0.25199 0.067314 -0.20323 0.20842 -0.037003 -0.086812 0.2637 0.093515 0.0096036
3284 -0.071299 0.29127 0.044338 -0.14293 0.2498 -0.06424 -0.083005 0.28343 0.13492 0.029285
3285 -0.065344 0.30206 0.02417 -0.16733 0.25645 -0.087784 -0.10008 0.24515 0.10323 -0.020341
3286 -0.09565 0.30656 -0.0030092 -0.19771 0.2031 -0.085451 -0.098487 0.21878 0.11038 0.012953
3287 -0.064078 0.37076 -0.021795 -0.16011 0.19405 -0.054204 -0.085756 0.24839 0.13261 -0.012187
3288 -0.091784 0.34432 -0.024037 -0.1862 0.16113 -0.082163 -0.11185 0.25071 0.06741 0.0024868
3289 -0.092884 0.32357 0.056744 -0.16567 0.12827 -0.061117 -0.10779 0.28108 0.10702 -0.012646
3290 -0.068241 0.33402 0.079412 -0.14142 0.12078 -0.033359 -0.067369 0.34223 0.1237 -0.015331
3291 -0.12315 0.2864 0.037438 -0.18858 0.088274 -0.054158 -0.087917 0.2962 0.077869 -0.041607
3292 -0.098468 0.28699 0.087499 -0.1844 0.092855 -0.057698 -0.099529 0.29505 0.090469 -0.044286
3293 -0.10485 0.25574 0.082198 -0.16783 0.076024 0.032751 -0.076163 0.29299 0.080106 -0.03804
3294 -0.10045 0.23032 0.022765 -0.20003 0.071292 0.013357 -0.097292 0.26887 0.071271 -0.01964
3295 -0.094166 0.24142 0.081697 -0.18136 0.053848 -0.0057808 -0.088407 0.28162 0.085622 -0.041885
3296 -0.11482 0.25246 0.044942 -0.166 0.027989 -0.0082503 -0.10122 0.27728 0.037274 -0.079135
3297 -0.098121 0.29613 0.10028 -0.14887 0.12153 0.022875 -0.062048 0.35792 0.08695 -0.027536
3298 -0.09213 0.33956 0.088883 -0.14478 0.16378 0.028228 -0.060077 0.37232 0.084603 -0.041234
3299 -0.087391 0.32736 0.059967 -0.14701 0.19601 -0.018317 -0.086655 0.31097 0.047352 -0.066077
3300 -0.090818 0.32159 0.065827 -0.15335 0.20871 -0.035712 -0.067851 0.3203 0.061518 -0.027529
3301 -0.12297 0.3051 0.023506 -0.16814 0.20471 -0.05301 -0.095879 0.29525 0.052448 -0.069381
3302 -0.13857 0.28891 0.010782 -0.179 0.11896 -0.0043826 -0.063936 0.34406 0.052909 -0.066019
3303 -0.13973 0.26606 0.020375 -0.18377 0.08947 -0.022961 -0.08869 0.30635 0.01949 -0.06432
3304 -0.11911 0.28171 0.040819 -0.18197 0.086396 -0.015658 -0.055374 0.3516 0.042637 -0.031103
3305 -0.15292 0.20094 0.013383 -0.21273 0.02206 -0.046886 -0.10846 0.24998 0.044709 -0.081113
3306 -0.1578 0.20072 -0.0087241 -0.19785 0.038623 -0.062336 -0.1308 0.22264 0.016672 -0.085902
3307 -0.13555 0.16827 0.081503 -0.17928 0.07186 -0.041637 -0.089089 0.25077 0.047396 -0.059802
3308 -0.15367 0.15675 0.12642 -0.18321 0.070095 -0.018337 -0.08016 0.25622 0.01691 -0.10199
3309 -0.15813 0.17362 0.14355 -0.16677 0.073362 -0.0066525 -0.065039 0.35956 0.015348 -0.066575
3310 -0.15221 0.16281 0.08405 -0.15998 0.015164 -0.032099 -0.10431 0.30851 0.0053718 -0.071605
3311 -0.13273 0.22808 0.13736 -0.18272 0.037464 0.025328 -0.093138 0.29278 0.037088 -0.07649
3312 -0.1109 0.3288 0.1325 -0.15587 0.019253 0.059327 -0.056664 0.24942 -0.0038545 -0.081539
3313 -0.14166 0.32884 0.12523 -0.17242 0.042327 0.034522 -0.076773 0.22395 0.029521 -0.096877
3314 -0.14174 0.2867 0.13736 -0.17735 0.050121 0.073088 -0.07462 0.20923 -0.014961 -0.075104
3315 -0.14195 0.28457 0.13838 -0.13313 0.058421 0.018758 -0.06513 0.20598 -0.018858 -0.08205
3316 -0.15602 0.24666 0.10369 -0.16593 0.024231 0.027186 -0.066495 0.22294 -0.02869 -0.099393
3317 -0.1468 0.17736 0.07866 -0.17038 -0.0009939 -0.036915 -0.093874 0.30923 -0.05631 -0.10399
3318 -0.17645 0.14986 0.084058 -0.19965 -0.0087641 -0.023426 -0.080589 0.2904 -0.025339 -0.090662
3319 -0.16281 0.11853 0.056528 -0.20184 0.031235 -0.036569 -0.096681 0.24499 -0.010358 -0.13091
3320 -0.13039 0.12689 0.065946 -0.18258 0.020586 -0.039763 -0.069362 0.21578 -0.023482 -0.082445
3321 -0.14976 0.11717 0.003617 -0.17549 -0.022956 -0.046782 -0.070043 0.1764 -0.033941 -0.077538
3322 -0.1393 0.15037 -0.0019707 -0.15601 -0.0070718 -0.032989 -0.057056 0.16177 -0.023244 -0.07658
3323 -0.14605 0.11863 -0.048867 -0.17444 -0.040741 -0.079669 -0.09662 0.077935 -0.054639 -0.11999
3324 -0.14065 0.12657 -0.0039941 -0.1497 -0.012419 -0.058819 -0.077704 0.12712 -0.025503 -0.08653
3325 -0.14801 0.10383 -0.03682 -0.19525 -0.0097169 -0.080982 -0.11426 0.12581 -0.037238 -0.11197
3326 -0.17508 0.062713 -0.049722 -0.19129 -0.064801 -0.09696 -0.12534 0.13197 -0.048671 -0.11691
3327 -0.16464 0.092614 -0.0094412 -0.14989 -0.044897 -0.083779 -0.10223 0.26424 -0.034799 -0.11621
3328 -0.15453 0.098298 -0.012094 -0.1996 -0.071447 -0.073922 -0.076889 0.24723 -0.038855 -0.10894
3329 -0.15685 0.066274 -0.011445 -0.18513 -0.06757 -0.10631 -0.080772 0.23782 -0.040787 -0.10921
3330 -0.14329 0.085042 0.070106 -0.15868 -0.10885 -0.085607 -0.11685 0.17007 -0.074711 -0.14376
3331 -0.18479 0.037806 0.084239 -0.19246 -0.070239 -0.074683 -0.089584 0.11101 -0.074315 -0.12377
3332 -0.17084 0.04553 0.075455 -0.1771 -0.071141 -0.13032 -0.11712 0.10409 -0.069523 -0.13908
3333 -0.16038 0.040135 0.082996 -0.17597 -0.083285 -0.12322 -0.098063 0.071959 -0.071688 -0.1361
3334 -0.19726 0.023338 0.037063 -0.18684 -0.088261 -0.12865 -0.12718 0.048416 -0.093451 -0.14018
3335 -0.17624 0.032791 -0.0049061 -0.19037 -0.057992 -0.10462 -0.082876 0.053417 -0.073995 -0.13095
3336 -0.1636 0.018171 -0.0071135 -0.18079 -0.080501 -0.11226 -0.062204 0.059846 -0.088606 -0.13723
3337 -0.17174 0.018585 -0.046375 -0.19738 -0.097359 -0.11023 -0.12735 0.053539 -0.080753 -0.13444
3338 -0.18815 0.0022605 -0.086739 -0.17558 -0.10845 -0.13849 -0.1261 0.02758 -0.08221 -0.13305
3339 -0.19075 0.0042906 -0.034422 -0.18523 -0.11085 -0.106 -0.072361 0.048779 -0.076793 -0.13517
3340 -0.16275 0.030939 -0.041709 -0.17761 -0.046869 -0.08114 -0.068245 0.079019 -0.056074 -0.11344
3341 -0.19543 0.0061535 -0.035896 -0.16821 -0.11843 -0.10473 -0.058718 0.051429 -0.056021 -0.12994
3342 -0.21997 -0.0079535 -0.097931 -0.18024 -0.094342 -0.12649 -0.10334 0.018447 -0.09592 -0.10622
3343 -0.19875 -0.037475 -0.07462 -0.18281 -0.091829 -0.1314 -0.094633 0.019267 -0.085067 -0.13565
3344 -0.21675 -0.045919 -0.077961 -0.19728 -0.14024 -0.14463 -0.1061 0.0069662 -0.11104 -0.13828
3345 -0.19842 -0.055568 -0.079258 -0.19169 -0.10789 -0.1387 -0.07301 0.0069699 -0.082789 -0.13853
3346 -0.23204 -0.026432 -0.0617 -0.17986 -0.089775 -0.11728 -0.11008 -0.011996 -0.10484 -0.10906
3347 -0.22797 -0.034495 -0.071411 -0.19101 -0.10089 -0.10697 -0.072067 -0.019704 -0.078323 -0.1297
3348 -0.19188 -0.03495 -0.042826 -0.17329 -0.10909 -0.15255 -0.065797 -0.012359 -0.085652 -0.099881
3349 -0.19172 -0.04171 -0.030493 -0.13868 -0.11117 -0.11823 -0.083843 -0.0010393 -0.074135 -0.12348
3350 -0.18825 -0.050978 -0.10341 -0.1178 -0.10641 -0.15482 -0.099529 -0.019624 -0.10317 -0.14074
3351 -0.19743 -0.058614 -0.090942 -0.040422 -0.11528 -0.13971 -0.098226 -0.026902 -0.10516 -0.16092
3352 -0.20144 -0.081522 -0.099552 -0.049564 -0.1051 -0.16547 -0.099893 -0.051717 -0.12481 -0.14444
3353 -0.19844 -0.083559 -0.035581 -0.0065094 -0.099141 -0.13572 -0.0571 -0.043981 -0.091556 -0.13929
3354 -0.20115 -0.07475 -0.12094 -0.012342 -0.11579 -0.17159 -0.090533 -0.056536 -0.11312 -0.14599
3355 -0.21453 -0.10081 -0.065715 -0.056247 -0.14929 -0.14132 -0.08158 -0.057388 -0.12414 -0.16742
3356 -0.21644 -0.09725 -0.11272 -0.10206 -0.15089 -0.1733 -0.10634 -0.070933 -0.11883 -0.16606
3357 -0.11359 -0.059451 -0.085899 -0.10089 -0.11699 -0.14203 -0.048344 -0.069101 -0.10173 -0.1565
3358 0.087475 -0.062132 -0.085169 -0.10687 -0.11052 -0.11842 -0.057731 -0.032681 -0.064646 -0.12712
3359 -0.0037365 -0.085741 -0.099674 -0.13598 -0.13379 -0.17202 -0.094225 -0.059414 -0.10919 -0.15408
3360 -0.099734 -0.092551 -0.13946 -0.12535 -0.16861 -0.16109 -0.10874 -0.10331 -0.14195 -0.15349
3361 -0.11068 -0.093376 -0.089823 -0.14018 -0.13037 -0.10384 -0.051858 -0.06877 -0.11053 -0.16013
3362 -0.14143 -0.098673 -0.15007 -0.10806 -0.15701 -0.19178 -0.10651 -0.081508 -0.13253 -0.15875
3363 -0.15083 -0.1045 -0.13777 -0.10177 -0.15941 -0.16522 -0.087144 -0.080352 -0.11297 -0.12876
3364 -0.19321 -0.097628 -0.11094 -0.085888 -0.1363 -0.14478 -0.070029 -0.081555 -0.11326 -0.12506
3365 -0.16902 -0.11437 -0.10948 -0.081052 -0.13956 -0.1437 -0.072953 -0.092737 -0.10488 -0.11524
3366 -0.16457 -0.086702 -0.097461 -0.059292 -0.11995 -0.15133 -0.059349 -0.08831 -0.10295 -0.12411
3367 -0.2031 -0.1072 -0.12347 -0.0462 -0.16862 -0.18704 -0.076581 -0.12443 -0.12176 -0.15815
3368 -0.21136 -0.12979 -0.11882 -0.053192 -0.16781 -0.16017 -0.083858 -0.11699 -0.12116 -0.14604
3369 -0.22519 -0.12124 -0.10852 -0.041277 -0.13861 -0.13225 -0.093343 -0.10932 -0.12253 -0.12685
3370 -0.23829 -0.14846 -0.13856 -0.025051 -0.18559 -0.20191 -0.13248 -0.13305 -0.13395 -0.15392
3371 -0.18853 -0.10328 -0.083241 0.0156 -0.13508 -0.17064 -0.074347 -0.10255 -0.090417 -0.12829
3372 -0.23231 -0.14241 -0.13198 0.026797 -0.17232 -0.19219 -0.10864 -0.13428 -0.15045 -0.16401
3373 -0.2319 -0.13669 -0.12889 0.081486 -0.16956 -0.19364 -0.094177 -0.10063 -0.11602 -0.13666
3374 -0.25564 -0.15187 -0.14968 0.054748 -0.16962 -0.19569 -0.094102 -0.14634 -0.15374 -0.15345
3375 -0.24267 -0.14871 -0.13801 0.071585 -0.15437 -0.18974 -0.081849 -0.13329 -0.12478 -0.15098
3376 -0.24584 -0.14493 -0.16129 0.031699 -0.18092 -0.18528 -0.079726 -0.1346 -0.1437 -0.15333
3377 -0.2666 -0.15185 -0.14573 -0.018855 -0.18118 -0.17998 -0.1047 -0.14467 -0.1425 -0.17154
3378 -0.25966 -0.16093 -0.14502 -0.037543 -0.19885 -0.1995 -0.10464 -0.15436 -0.16467 -0.19908
3379 -0.24377 -0.16055 -0.13681 -0.06041 -0.15927 -0.17402 -0.081839 -0.14306 -0.15151 -0.12126
3380 -0.26744 -0.17518 -0.14852 -0.013377 -0.14526 -0.17919 -0.065087 -0.16796 -0.14057 -0.18203
3381 -0.24999 -0.17089 -0.11744 -0.021849 -0.15686 -0.167 -0.074391 -0.16646 -0.17112 -0.18654
3382 -0.24547 -0.16389 -0.16425 -0.034858 -0.18591 -0.17738 -0.1014 -0.14281 -0.14617 -0.16658
3383 -0.25033 -0.17615 -0.1443 0.0079461 -0.18175 -0.18963 -0.099631 -0.15293 -0.13759 -0.15628
3384 -0.27477 -0.1801 -0.16427 0.053408 -0.18856 -0.19223 -0.093643 -0.16765 -0.17749 -0.16895
3385 -0.23651 -0.163 -0.087717 0.13717 -0.1416 -0.1399 -0.062734 -0.12667 -0.13284 -0.16778
3386 -0.24125 -0.17494 -0.12449 0.097508 -0.14237 -0.15934 -0.067782 -0.14562 -0.14663 -0.12942
3387 -0.25185 -0.20065 -0.18488 0.13368 -0.188 -0.23443 -0.13165 -0.1765 -0.18468 -0.16656
3388 -0.26335 -0.18978 -0.17647 0.083189 -0.18521 -0.21124 -0.10146 -0.17983 -0.16538 -0.18214
3389 -0.24702 -0.16028 -0.11959 0.10514 -0.16704 -0.19888 -0.068895 -0.15396 -0.15655 -0.16825
3390 -0.26511 -0.18962 -0.17365 0.061121 -0.20009 -0.20316 -0.10873 -0.17739 -0.16045 -0.1647
3391 -0.27177 -0.18178 -0.18263 0.0074287 -0.20578 -0.21039 -0.11714 -0.19488 -0.17933 -0.17918
3392 -0.26036 -0.19237 -0.16514 -0.013148 -0.1843 -0.20399 -0.079611 -0.18446 -0.17471 -0.17331
3393 -0.25155 -0.19111 -0.16095 -0.012676 -0.19441 -0.22254 -0.097188 -0.1818 -0.17552 -0.17003
3394 -0.23944 -0.18788 -0.11745 -0.0122 -0.13313 -0.14054 -0.036791 -0.16201 -0.14388 -0.12335
3395 -0.27628 -0.19208 -0.19067 -0.048796 -0.18907 -0.19887 -0.09354 -0.18275 -0.16837 -0.14192
3396 -0.2393 -0.18512 -0.156 -0.019733 -0.18954 -0.18131 -0.064278 -0.17085 -0.15223 -0.194
3397 -0.25759 -0.21161 -0.18138 0.074324 -0.20357 -0.19841 -0.11113 -0.18666 -0.15943 -0.14978
3398 -0.26239 -0.20807 -0.19557 0.13057 -0.2129 -0.23819 -0.13393 -0.18746 -0.17229 -0.19367
3399 -0.25503 -0.18495 -0.15557 0.15284 -0.19305 -0.2004 -0.087783 -0.1932 -0.17871 -0.17484
3400 -0.2842 -0.21983 -0.23035 0.13531 -0.22351 -0.26541 -0.14782 -0.1985 -0.18345 -0.18238
3401 -0.25487 -0.19824 -0.18848 0.10393 -0.20602 -0.24121 -0.13019 -0.18544 -0.16367 -0.18033
3402 -0.25454 -0.199 -0.17635 0.1128 -0.19749 -0.21372 -0.096384 -0.20643 -0.1947 -0.16126
3403 -0.24529 -0.18594 -0.14903 0.12703 -0.20974 -0.19658 -0.10076 -0.17038 -0.17636 -0.16679
3404 -0.28306 -0.2168 -0.19708 0.099924 -0.21637 -0.24862 -0.12691 -0.20528 -0.18464 -0.15382
3405 -0.27497 -0.22842 -0.17643 0.11845 -0.23779 -0.21765 -0.12252 -0.20347 -0.17062 -0.18672
3406 -0.2704 -0.21529 -0.19402 0.14079 -0.2185 -0.23193 -0.10543 -0.21063 -0.18446 -0.20002
3407 -0.2862 -0.21121 -0.21713 0.18548 -0.20705 -0.23432 -0.11402 -0.22502 -0.20653 -0.22366
3408 -0.24504 -0.20457 -0.18197 0.18995 -0.22368 -0.20466 -0.093577 -0.21058 -0.20149 -0.17509
3409 -0.27868 -0.20663 -0.17537 0.189 -0.21446 -0.22266 -0.10078 -0.22685 -0.2 -0.18725
3410 -0.26909 -0.24057 -0.17933 0.17115 -0.2008 -0.2083 -0.10144 -0.21766 -0.16592 -0.19328
3411 -0.27474 -0.21231 -0.19367 0.20446 -0.19522 -0.23005 -0.097872 -0.20229 -0.18862 -0.15435
3412 -0.25622 -0.21116 -0.17348 0.19367 -0.20509 -0.2097 -0.094256 -0.21063 -0.17892 -0.1795
3413 -0.26351 -0.2193 -0.16421 0.23358 -0.17601 -0.21525 -0.068952 -0.20861 -0.19481 -0.17822
3414 -0.28128 -0.22767 -0.18987 0.19227 -0.22839 -0.23044 -0.1029 -0.23323 -0.21685 -0.21319
3415 -0.27388 -0.21968 -0.20981 0.24375 -0.22561 -0.23472 -0.10464 -0.23007 -0.22981 -0.18879
3416 -0.26008 -0.23106 -0.17756 0.23134 -0.19512 -0.22558 -0.10562 -0.22538 -0.1924 -0.22104
3417 -0.29753 -0.22462 -0.22584 0.20024 -0.19362 -0.25414 -0.11393 -0.2371 -0.2176 -0.20424
3418 -0.24748 -0.21453 -0.16983 0.22758 -0.14958 -0.21391 -0.087918 -0.21214 -0.19173 -0.17835
3419 -0.29814 -0.24225 -0.19969 0.19536 -0.25213 -0.26313 -0.12099 -0.24946 -0.18971 -0.21345
3420 -0.26807 -0.21513 -0.17967 0.24858 -0.18576 -0.19761 -0.050079 -0.21766 -0.20025 -0.18219
3421 -0.28314 -0.2457 -0.19668 0.2391 -0.23166 -0.20572 -0.087748 -0.25091 -0.21049 -0.18055
3422 -0.25012 -0.2232 -0.19098 0.25516 -0.21816 -0.22852 -0.08666 -0.22919 -0.17973 -0.22032
3423 -0.25018 -0.22131 -0.18466 0.25612 -0.17302 -0.20499 -0.092048 -0.24073 -0.18412 -0.19535
3424 -0.23191 -0.22388 -0.19004 0.22967 -0.20533 -0.2051 -0.10185 -0.22118 -0.20108 -0.15402
3425 -0.28768 -0.23624 -0.22626 0.20636 -0.23091 -0.26957 -0.10938 -0.26757 -0.22789 -0.19784
3426 -0.29056 -0.23962 -0.21692 0.21471 -0.21054 -0.26782 -0.11944 -0.26443 -0.22949 -0.22521
3427 -0.28205 -0.25506 -0.21695 0.22694 -0.24731 -0.27446 -0.11078 -0.25818 -0.21563 -0.21827
3428 -0.25944 -0.22581 -0.20637 0.2299 -0.21237 -0.24442 -0.11519 -0.2457 -0.23547 -0.1805
3429 -0.28308 -0.24884 -0.19424 0.22851 -0.21287 -0.24937 -0.10602 -0.23981 -0.21847 -0.19424
3430 -0.26847 -0.23357 -0.19772 0.20018 -0.22956 -0.25123 -0.13583 -0.24536 -0.216 -0.2175
3431 -0.27248 -0.24531 -0.18061 0.22802 -0.22953 -0.23607 -0.10324 -0.27088 -0.22837 -0.22908
3432 -0.29286 -0.24271 -0.20391 0.21427 -0.18589 -0.23927 -0.088824 -0.26114 -0.22473 -0.18034
3433 -0.3096 -0.25469 -0.20915 0.20235 -0.25001 -0.25408 -0.10817 -0.26121 -0.24193 -0.1957
3434 -0.27433 -0.25951 -0.19797 0.20568 -0.20221 -0.2484 -0.10806 -0.25413 -0.20551 -0.18103
3435 -0.256 -0.2306 -0.21783 0.22305 -0.24499 -0.263 -0.1285 -0.23341 -0.2019 -0.16936
3436 -0.28515 -0.24712 -0.21084 0.23004 -0.22382 -0.25342 -0.10199 -0.24689 -0.22151 -0.21008
3437 -0.26792 -0.24504 -0.2145 0.24133 -0.21252 -0.24938 -0.094485 -0.25241 -0.21629 -0.1616
3438 -0.28516 -0.26567 -0.2405 0.2043 -0.20389 -0.23946 -0.11636 -0.26543 -0.22151 -0.20216
3439 -0.27684 -0.25541 -0.24156 0.20182 -0.26273 -0.27652 -0.14033 -0.26287 -0.22806 -0.21811
3440 -0.27112 -0.265 -0.22989 0.201 -0.24137 -0.25063 -0.10258 -0.26205 -0.21558 -0.19093
3441 -0.27918 -0.26343 -0.22484 0.16636 -0.2328 -0.27793 -0.14002 -0.26621 -0.24451 -0.20836
3442 -0.29072 -0.26704 -0.21366 0.21251 -0.24092 -0.2663 -0.11003 -0.25764 -0.22662 -0.19262
3443 -0.28409 -0.26527 -0.22026 0.22408 -0.26353 -0.2617 -0.10616 -0.26812 -0.22747 -0.20517
3444 -0.26885 -0.24592 -0.23491 0.23227 -0.25351 -0.2409 -0.10898 -0.25106 -0.21784 -0.20025
3445 -0.27141 -0.26002 -0.20893 0.20694 -0.23871 -0.25386 -0.10851 -0.26286 -0.2196 -0.17147
3446 -0.2772 -0.24985 -0.22884 0.20857 -0.22443 -0.26368 -0.096676 -0.26021 -0.22892 -0.17147
3447 -0.29505 -0.25832 -0.23105 0.17963 -0.24043 -0.26168 -0.13011 -0.2749 -0.22252 -0.18086
3448 -0.27816 -0.27633 -0.18379 0.17985 -0.20431 -0.26931 -0.10335 -0.25892 -0.21546 -0.19
3449 -0.28481 -0.26181 -0.2325 0.17415 -0.25178 -0.24795 -0.1146 -0.27052 -0.21293 -0.16297
3450 -0.28698 -0.24851 -0.20567 0.16758 -0.23114 -0.24257 -0.12676 -0.27962 -0.26055 -0.20257
3451 -0.27203 -0.24815 -0.203 0.18517 -0.23218 -0.24462 -0.077375 -0.25584 -0.22278 -0.18596
3452 -0.265 -0.25858 -0.22972 0.13123 -0.23887 -0.22443 -0.098138 -0.26524 -0.2132 -0.16391
3453 -0.25476 -0.2723 -0.17816 0.14975 -0.19905 -0.24635 -0.06657 -0.25322 -0.20771 -0.20236
3454 -0.26689 -0.27825 -0.21959 0.14215 -0.24075 -0.23208 -0.10112 -0.26548 -0.23121 -0.20283
3455 -0.30224 -0.26569 -0.24371 0.12539 -0.27395 -0.25436 -0.10152 -0.28117 -0.23261 -0.21024
3456 -0.28516 -0.25692 -0.24082 0.10662 -0.25449 -0.24388 -0.10269 -0.27338 -0.23948 -0.19626
3457 -0.27169 -0.27022 -0.19141 0.057855 -0.19936 -0.19097 -0.090687 -0.26189 -0.20264 -0.18794
3458 -0.27098 -0.25595 -0.22632 0.031845 -0.21863 -0.19479 -0.10451 -0.26569 -0.23912 -0.17884
3459 -0.27749 -0.26782 -0.23302 0.051468 -0.24068 -0.21398 -0.1249 -0.26119 -0.23969 -0.20079
3460 -0.26478 -0.2587 -0.17532 0.043534 -0.19108 -0.19369 -0.095062 -0.26962 -0.2361 -0.19996
3461 -0.27256 -0.27173 -0.21231 0.039247 -0.20136 -0.20099 -0.10733 -0.25805 -0.21067 -0.18226
3462 -0.28754 -0.24996 -0.23134 0.033587 -0.23469 -0.21109 -0.10367 -0.27038 -0.22534 -0.17705
3463 -0.24547 -0.27826 -0.23831 0.0094328 -0.26474 -0.18337 -0.11924 -0.24335 -0.21543 -0.14896
3464 -0.26832 -0.27502 -0.24011 0.028118 -0.24229 -0.20781 -0.089181 -0.25736 -0.20955 -0.18442
3465 -0.1314 -0.27728 -0.19134 0.018559 -0.23864 -0.22368 -0.092338 -0.2538 -0.1983 -0.17821
3466 -0.097482 -0.2557 -0.23397 0.0097481 -0.22944 -0.2241 -0.092734 -0.24875 -0.21947 -0.23203
3467 -0.047579 -0.26882 -0.19783 0.041685 -0.22416 -0.21196 -0.077264 -0.26662 -0.22037 -0.17121
3468 -0.10871 -0.26425 -0.21339 -0.02554 -0.2355 -0.22378 -0.089026 -0.24965 -0.23823 -0.18833
3469 -0.13251 -0.29883 -0.22336 0.0011321 -0.25136 -0.26434 -0.13798 -0.26667 -0.23929 -0.19379
3470 -0.18234 -0.2667 -0.23601 -0.024034 -0.27112 -0.26091 -0.15334 -0.28458 -0.23202 -0.20597
3471 -0.24212 -0.2626 -0.23839 0.013597 -0.26577 -0.18584 -0.10202 -0.27231 -0.25335 -0.22139
3472 -0.19914 -0.27048 -0.22626 -0.011074 -0.25592 -0.17163 -0.13547 -0.23946 -0.22931 -0.18551
3473 -0.18552 -0.27066 -0.20387 -0.010819 -0.21888 -0.11559 -0.050531 -0.24519 -0.19867 -0.16022
3474 -0.22715 -0.28115 -0.2426 -0.050645 -0.2626 -0.1361 -0.10121 -0.27335 -0.23208 -0.23225
3475 -0.21818 -0.28757 -0.23815 -0.057415 -0.23986 -0.12043 -0.11689 -0.28284 -0.24573 -0.21904
3476 -0.244 -0.30302 -0.23665 -0.061805 -0.27616 -0.16488 -0.11149 -0.29021 -0.24575 -0.21549
3477 -0.2068 -0.24702 -0.22767 -0.038072 -0.20916 -0.14291 -0.10302 -0.26332 -0.22283 -0.16007
3478 -0.17743 -0.25824 -0.20527 -0.022362 -0.22707 -0.13561 -0.096542 -0.26069 -0.20375 -0.19502
3479 -0.1155 -0.28027 -0.22486 -0.081193 -0.26959 -0.14658 -0.10389 -0.28098 -0.24847 -0.18358
3480 -0.055692 -0.26349 -0.23416 -0.045426 -0.26412 -0.13697 -0.13428 -0.29608 -0.23098 -0.2005
3481 -0.021625 -0.25081 -0.1917 -0.053738 -0.26267 -0.14857 -0.068262 -0.27771 -0.23758 -0.19544
3482 -0.017867 -0.27703 -0.21832 -0.073302 -0.22516 -0.14381 -0.12693 -0.29117 -0.24386 -0.19263
3483 0.012053 -0.26597 -0.20833 -0.052744 -0.27568 -0.13528 -0.096551 -0.28636 -0.2316 -0.20977
3484 0.017143 -0.28883 -0.2152 -0.064805 -0.24833 -0.13293 -0.13755 -0.30109 -0.24516 -0.16612
3485 0.0041536 -0.27728 -0.16884 -0.097115 -0.26222 -0.10187 -0.10588 -0.30264 -0.23542 -0.18279
3486 -0.012788 -0.28756 -0.064358 -0.091203 -0.24977 -0.085836 -0.075623 -0.27159 -0.20796 -0.15855
3487 -0.086189 -0.28637 -0.036521 -0.082001 -0.29136 -0.066518 -0.13751 -0.29609 -0.23691 -0.20775
3488 -0.10903 -0.27896 -0.024687 -0.074647 -0.24881 0.02964 -0.10723 -0.2733 -0.23536 -0.15749
3489 -0.17935 -0.27293 -0.032235 -0.073829 -0.2536 0.009921 -0.096901 -0.29848 -0.23145 -0.20916
3490 -0.15693 -0.28408 -0.071221 -0.10091 -0.22943 0.031747 -0.092804 -0.29243 -0.22982 -0.20299
3491 -0.16797 -0.2924 -0.13042 -0.12067 -0.25548 -0.047125 -0.11489 -0.29975 -0.22791 -0.18035
3492 -0.17483 -0.28089 -0.15352 -0.1109 -0.27092 -0.054528 -0.10189 -0.27826 -0.23427 -0.20272
3493 -0.16005 -0.28539 -0.17692 -0.10655 -0.24332 -0.081161 -0.10293 -0.28208 -0.24307 -0.17251
3494 -0.079774 -0.29875 -0.19221 -0.12469 -0.30642 -0.15238 -0.12488 -0.2874 -0.24826 -0.17826
3495 0.073415 -0.27427 -0.15556 -0.080224 -0.23044 -0.095771 -0.097952 -0.24439 -0.18694 -0.16338
3496 0.076074 -0.27274 -0.17147 -0.11161 -0.24604 -0.12182 -0.098672 -0.27401 -0.2082 -0.2072
3497 0.067387 -0.27051 -0.17956 -0.10677 -0.23371 -0.14666 -0.10259 -0.2727 -0.23035 -0.17344
3498 0.1009 -0.26469 -0.17296 -0.071116 -0.2451 -0.12236 -0.085188 -0.27503 -0.23915 -0.18613
3499 0.081651 -0.25575 -0.15588 -0.094849 -0.22884 -0.09339 -0.10116 -0.25015 -0.20971 -0.13665
3500 0.042474 -0.28941 -0.17718 -0.14208 -0.23481 -0.061609 -0.090505 -0.28002 -0.24435 -0.1841
3501 0.10063 -0.27193 -0.17171 -0.10263 -0.22993 0.094639 -0.091949 -0.26898 -0.18794 -0.17548
3502 0.06022 -0.28269 -0.1683 -0.093054 -0.23316 0.046957 -0.10088 -0.28882 -0.22421 -0.16376
3503 0.06108 -0.27455 -0.15348 -0.12271 -0.26414 0.058365 -0.063739 -0.25641 -0.18488 -0.16021
3504 0.15033 -0.28842 -0.17439 -0.11837 -0.26469 0.062476 -0.097392 -0.28388 -0.19421 -0.17043
3505 0.09778 -0.31382 -0.20902 -0.18422 -0.24987 0.020594 -0.11271 -0.30379 -0.22683 -0.19028
3506 0.097573 -0.28207 -0.15435 -0.11637 -0.2242 -0.004403 -0.080906 -0.26909 -0.18724 -0.14726
3507 0.060445 -0.28323 -0.20088 -0.15557 -0.2472 -0.069495 -0.11806 -0.29694 -0.20255 -0.19939
3508 0.13306 -0.27944 -0.16742 -0.13893 -0.2503 -0.075578 -0.085531 -0.29676 -0.19178 -0.18899
3509 0.1808 -0.26255 -0.17607 -0.14058 -0.24493 -0.072178 -0.089791 -0.27659 -0.19958 -0.15254
3510 0.13881 -0.25948 -0.19975 -0.13612 -0.22856 -0.085818 -0.12896 -0.26859 -0.18033 -0.16705
3511 0.15044 -0.27184 -0.21841 -0.13281 -0.24509 -0.084285 -0.12479 -0.26566 -0.18324 -0.13774
3512 0.084485 -0.27802 -0.14925 -0.16515 -0.25319 -0.090274 -0.11052 -0.28906 -0.1987 -0.15586
3513 0.010852 -0.27036 -0.15994 -0.15617 -0.23822 -0.055306 -0.12411 -0.29624 -0.17844 -0.21314
3514 -0.016459 -0.27353 -0.16116 -0.13392 -0.23909 0.023017 -0.1212 -0.28336 -0.22083 -0.20813
3515 0.0033032 -0.26965 -0.17538 -0.17273 -0.23081 0.059773 -0.10908 -0.26458 -0.18157 -0.15384
3516 0.0003635 -0.26763 -0.16961 -0.13352 -0.21779 0.071761 -0.092338 -0.26952 -0.17954 -0.15205
3517 -0.047276 -0.29544 -0.17606 -0.17032 -0.16173 0.096025 -0.1004 -0.29745 -0.20045 -0.14668
3518 -0.053267 -0.28702 -0.22609 -0.19885 -0.10179 0.058961 -0.12338 -0.29087 -0.19693 -0.15858
3519 -0.049815 -0.28202 -0.21173 -0.19192 -0.080155 0.01466 -0.11416 -0.29692 -0.19486 -0.1561
3520 0.095246 -0.2815 -0.17571 -0.18831 -0.051557 -0.0047006 -0.11434 -0.2995 -0.17978 -0.19369
3521 0.16935 -0.28581 -0.16077 -0.18889 -0.082318 -0.0068624 -0.094441 -0.27973 -0.15541 -0.14718
3522 0.16758 -0.27177 -0.15499 -0.16757 -0.14033 -0.042455 -0.08166 -0.27356 -0.17777 -0.13601
3523 0.094912 -0.30859 -0.17964 -0.21529 -0.17605 -0.087942 -0.13196 -0.31006 -0.20114 -0.18076
3524 0.12342 -0.28416 -0.18589 -0.18947 -0.16994 -0.057296 -0.090145 -0.26482 -0.13102 -0.12809
3525 0.062808 -0.28134 -0.15721 -0.1992 -0.1583 -0.036531 -0.054058 -0.25767 -0.1497 -0.14267
3526 -0.0024015 -0.27232 -0.1304 -0.17517 -0.14937 -0.025466 -0.062427 -0.2494 -0.1577 -0.14799
3527 -0.042884 -0.28397 -0.18158 -0.20915 -0.16583 -0.087065 -0.10852 -0.2946 -0.1674 -0.10666
3528 -0.040698 -0.30152 -0.17135 -0.22314 -0.16964 -0.072139 -0.090848 -0.29848 -0.19646 -0.1376
3529 -0.057166 -0.27775 -0.17813 -0.20161 -0.15579 -0.04643 -0.10722 -0.29394 -0.1731 -0.15361
3530 -0.047279 -0.28773 -0.21331 -0.21388 -0.15148 -0.012969 -0.14506 -0.29359 -0.19994 -0.15092
3531 -0.024575 -0.27455 -0.18063 -0.19166 -0.017832 0.11074 -0.079902 -0.2564 -0.1534 -0.12119
3532 -0.064324 -0.28587 -0.19022 -0.20668 -0.048028 0.053651 -0.12675 -0.30111 -0.20562 -0.14122
3533 -0.059285 -0.27869 -0.19304 -0.21002 -0.019361 0.14187 -0.11219 -0.26821 -0.18244 -0.13853
3534 -0.071064 -0.27691 -0.20236 -0.20716 -0.073847 0.060816 -0.11193 -0.29664 -0.22268 -0.15382
3535 -0.056977 -0.27485 -0.1834 -0.21072 -0.029933 0.05444 -0.066573 -0.2771 -0.19287 -0.10132
3536 -0.064814 -0.29515 -0.21284 -0.20696 -0.086754 -0.0085757 -0.098942 -0.28292 -0.18638 -0.10521
3537 -0.073445 -0.29351 -0.22219 -0.23493 -0.15459 -0.061423 -0.13433 -0.28044 -0.18887 -0.10308
3538 -0.094336 -0.28442 -0.23537 -0.21955 -0.17245 -0.089712 -0.14135 -0.28203 -0.18409 -0.11343
3539 -0.098598 -0.26702 -0.19369 -0.18853 -0.086028 -0.0391 -0.080055 -0.28052 -0.20662 -0.13689
3540 -0.095642 -0.28774 -0.21797 -0.23639 -0.14682 -0.056751 -0.13359 -0.28593 -0.18941 -0.10899
3541 -0.081265 -0.2529 -0.18522 -0.20149 -0.11287 -0.0099162 -0.10785 -0.25709 -0.18912 -0.093136
3542 -0.094629 -0.29195 -0.18661 -0.23887 -0.11728 0.0061622 -0.095838 -0.27347 -0.17848 -0.10593
3543 -0.11061 -0.2855 -0.19837 -0.2367 -0.12095 -0.017788 -0.11063 -0.28904 -0.20383 -0.13116
3544 -0.11953 -0.28765 -0.17964 -0.22352 -0.096042 -0.020951 -0.10579 -0.30883 -0.20102 -0.14335
3545 -0.13134 -0.28718 -0.21607 -0.2394 -0.0063931 -0.015518 -0.087889 -0.29718 -0.20788 -0.12181
3546 -0.12606 -0.29089 -0.22796 -0.23307 -0.0098784 -0.011247 -0.0924 -0.30347 -0.20901 -0.14322
3547 -0.096382 -0.26158 -0.19026 -0.19713 0.044754 0.021067 -0.078086 -0.27601 -0.15627 -0.096055
3548 -0.11291 -0.27503 -0.18368 -0.2054 0.013894 0.025764 -0.097088 -0.28017 -0.17565 -0.11226
3549 -0.13181 -0.28073 -0.17446 -0.20859 0.03278 0.031155 -0.081856 -0.27156 -0.16899 -0.089131
3550 -0.11797 -0.2827 -0.19238 -0.24361 -0.011024 0.0038531 -0.10149 -0.27577 -0.19264 -0.092489
3551 -0.15307 -0.29743 -0.18812 -0.24924 -0.061661 0.037226 -0.10736 -0.29616 -0.19848 -0.12421
3552 -0.14177 -0.28861 -0.22391 -0.23557 -0.086823 -0.013106 -0.12288 -0.28642 -0.16401 -0.12976
3553 -0.13937 -0.27289 -0.20493 -0.22593 -0.068766 -0.0093648 -0.11438 -0.2824 -0.20714 -0.13096
3554 -0.15599 -0.29598 -0.14512 -0.26689 -0.051384 -0.010425 -0.096068 -0.27632 -0.20937 -0.14535
3555 -0.15322 -0.28906 -0.095382 -0.23096 -0.093043 -0.019626 -0.087217 -0.28251 -0.18307 -0.095165
3556 -0.18945 -0.2991 -0.08673 -0.25714 -0.12465 -0.026512 -0.10028 -0.29107 -0.21883 -0.11798
3557 -0.15868 -0.26963 -0.031358 -0.22832 -0.054476 -0.0094824 -0.11242 -0.26823 -0.22662 -0.136
3558 -0.18033 -0.28077 -0.088605 -0.23478 -0.081511 -0.023144 -0.10412 -0.28375 -0.22086 -0.11649
3559 -0.1769 -0.27426 -0.043815 -0.24497 0.033823 -0.0038051 -0.099084 -0.28922 -0.20654 -0.11321
3560 -0.17967 -0.30219 -0.065718 -0.26252 0.078043 -0.032127 -0.12956 -0.29971 -0.22878 -0.14019
3561 -0.15606 -0.27556 -0.089034 -0.22454 0.051972 -0.020187 -0.10427 -0.27233 -0.21221 -0.094131
3562 -0.20009 -0.299 -0.096292 -0.26908 -0.0039104 -0.023951 -0.10147 -0.29952 -0.22545 -0.15188
3563 -0.21101 -0.29671 -0.13758 -0.24894 0.007483 -0.023285 -0.11082 -0.29998 -0.22848 -0.13533
3564 -0.18112 -0.28258 -0.098791 -0.26076 0.022865 0.01355 -0.079026 -0.28075 -0.20893 -0.10362
3565 -0.23056 -0.28787 -0.10999 -0.26639 -0.069585 -0.027035 -0.10653 -0.303 -0.24024 -0.11464
3566 -0.18628 -0.29029 -0.11617 -0.26073 -0.058247 -0.023502 -0.12916 -0.27809 -0.22583 -0.14312
3567 -0.20591 -0.27759 -0.10845 -0.26086 -0.11103 -0.068512 -0.12735 -0.2856 -0.2341 -0.16647
3568 -0.17737 -0.27086 -0.098612 -0.249 -0.081251 -0.007419 -0.098905 -0.27509 -0.23075 -0.12494
3569 -0.21666 -0.29703 -0.068123 -0.27875 -0.11085 -0.079428 -0.10453 -0.31026 -0.23078 -0.16908
3570 -0.18225 -0.26985 -0.024578 -0.25552 -0.066861 -0.039981 -0.13317 -0.30261 -0.21731 -0.18697
3571 -0.20966 -0.28032 -0.0045953 -0.25348 -0.075653 -0.022928 -0.11017 -0.29788 -0.22717 -0.15105
3572 -0.20619 -0.29033 -0.009218 -0.26316 -0.062666 -0.021985 -0.11349 -0.28633 -0.20844 -0.13937
3573 -0.23079 -0.31695 -0.049272 -0.28465 0.034637 -0.058555 -0.13372 -0.29698 -0.2271 -0.16863
3574 -0.19663 -0.30362 -0.046625 -0.24677 0.10253 -0.024363 -0.10225 -0.27193 -0.22115 -0.1463
3575 -0.20457 -0.30098 -0.066719 -0.25109 0.064614 -0.030081 -0.09247 -0.28224 -0.20247 -0.15798
3576 -0.22742 -0.28204 -0.063911 -0.24987 0.069555 -0.027482 -0.11471 -0.28886 -0.21087 -0.16191
3577 -0.21222 -0.29351 -0.074367 -0.26861 0.021349 -0.027902 -0.11457 -0.30496 -0.22764 -0.16047
3578 -0.21421 -0.27759 -0.12378 -0.25567 -0.010991 -0.038374 -0.10807 -0.29319 -0.22753 -0.14349
3579 -0.20033 -0.26982 -0.10756 -0.26929 -0.058688 -0.070932 -0.10358 -0.29271 -0.20356 -0.14287
3580 -0.21761 -0.29807 -0.14477 -0.26805 -0.067728 -0.07081 -0.12959 -0.30097 -0.25874 -0.19063
3581 -0.21002 -0.27356 -0.1304 -0.25378 -0.099273 -0.062946 -0.096831 -0.29572 -0.23538 -0.17105
3582 -0.22602 -0.28468 -0.15638 -0.30282 -0.098535 -0.033436 -0.099819 -0.28564 -0.22333 -0.1332
3583 -0.22287 -0.26725 -0.14621 -0.25226 -0.088066 -0.07159 -0.12686 -0.28425 -0.20712 -0.15368
3584 -0.26104 -0.2988 -0.17121 -0.27304 -0.097947 -0.043829 -0.10572 -0.30551 -0.25671 -0.21102
3585 -0.20463 -0.26553 -0.11884 -0.258 -0.03049 -0.021322 -0.079935 -0.28226 -0.21337 -0.11628
3586 -0.21975 -0.31198 -0.18421 -0.26579 -0.12391 -0.064519 -0.14248 -0.28502 -0.22604 -0.18252
3587 -0.23661 -0.30129 -0.16311 -0.27197 -0.082765 -0.083092 -0.10706 -0.29454 -0.23164 -0.1967
3588 -0.23867 -0.30919 -0.14733 -0.27942 -0.096349 -0.079827 -0.097598 -0.30446 -0.2353 -0.19976
3589 -0.20112 -0.27366 -0.11739 -0.26813 0.039821 -0.037297 -0.073091 -0.27188 -0.21206 -0.16897
3590 -0.21277 -0.27138 -0.18357 -0.25916 0.02563 -0.12226 -0.08887 -0.29623 -0.21896 -0.14757
3591 -0.22412 -0.26749 -0.16768 -0.2428 0.087789 -0.11353 -0.093153 -0.29224 -0.23072 -0.15626
3592 -0.22351 -0.27503 -0.19728 -0.2688 0.0079271 -0.13132 -0.11397 -0.3025 -0.23505 -0.16513
3593 -0.21721 -0.28778 -0.16045 -0.27328 0.068054 -0.096739 -0.098759 -0.29283 -0.23854 -0.14343
3594 -0.25185 -0.29001 -0.19419 -0.26929 -0.027407 -0.13301 -0.11601 -0.30063 -0.24958 -0.18212
3595 -0.22878 -0.29926 -0.18454 -0.30393 -0.045406 -0.11778 -0.10567 -0.30023 -0.25317 -0.14517
3596 -0.24681 -0.27854 -0.17903 -0.25919 -0.089873 -0.10484 -0.089199 -0.31489 -0.27008 -0.16987
3597 -0.23756 -0.28935 -0.19509 -0.26341 -0.081363 -0.096324 -0.08833 -0.27187 -0.23417 -0.15598
3598 -0.22284 -0.26591 -0.15905 -0.24704 -0.069045 -0.084707 -0.075633 -0.28744 -0.24531 -0.11959
3599 -0.22039 -0.28672 -0.19657 -0.25429 -0.07815 -0.12327 -0.10406 -0.28844 -0.25902 -0.15992
3600 -0.24649 -0.28936 -0.17916 -0.27124 -0.089733 -0.14017 -0.097905 -0.29063 -0.26254 -0.1578
3601 -0.24846 -0.32633 -0.19184 -0.32372 -0.088983 -0.14229 -0.10699 -0.31868 -0.27559 -0.16072
3602 -0.25679 -0.30853 -0.19224 -0.28857 -0.10231 -0.13007 -0.11001 -0.29497 -0.23669 -0.14993
3603 -0.25581 -0.30022 -0.19483 -0.28625 -0.088932 -0.12501 -0.08768 -0.28703 -0.24641 -0.17401
3604 -0.23858 -0.2758 -0.15212 -0.25187 -0.10899 -0.12767 -0.05814 -0.27723 -0.21996 -0.15265
3605 -0.27218 -0.32802 -0.047897 -0.28628 -0.10622 -0.14524 -0.10737 -0.30008 -0.26741 -0.17383
3606 -0.25807 -0.29303 -0.056617 -0.29842 -0.11283 -0.16968 -0.081283 -0.30727 -0.25497 -0.17948
3607 -0.2253 -0.29456 0.021013 -0.26876 -0.10188 -0.10351 -0.04774 -0.2751 -0.23468 -0.1587
3608 -0.25119 -0.28847 -0.026516 -0.26628 -0.12321 -0.15312 -0.097015 -0.28386 -0.25271 -0.14797
3609 -0.25626 -0.30043 -0.017306 -0.30447 -0.14741 -0.13531 -0.09245 -0.31032 -0.26007 -0.15641
3610 -0.25831 -0.29037 -0.024167 -0.28633 -0.11358 -0.14397 -0.10226 -0.31068 -0.25911 -0.20439
3611 -0.25981 -0.2699 -0.059684 -0.26938 -0.16441 -0.17097 -0.11359 -0.30158 -0.23638 -0.19369
3612 -0.25883 -0.30693 -0.086866 -0.30774 -0.13348 -0.18783 -0.10094 -0.29705 -0.26042 -0.19696
3613 -0.2357 -0.26294 -0.048947 -0.26234 -0.11714 -0.12492 -0.10083 -0.27645 -0.23718 -0.15152
3614 -0.26299 -0.28226 -0.10739 -0.28668 -0.15053 -0.16696 -0.098646 -0.3043 -0.25205 -0.20813
3615 -0.27344 -0.31088 -0.12763 -0.29864 -0.16065 -0.20162 -0.1113 -0.31281 -0.24069 -0.2216
3616 -0.28011 -0.28235 -0.17121 -0.27513 -0.16688 -0.19313 -0.12735 -0.30498 -0.25575 -0.20323
3617 -0.261 -0.30403 -0.1571 -0.29066 -0.13569 -0.16844 -0.098219 -0.29313 -0.28029 -0.19997
3618 -0.24662 -0.28957 -0.14796 -0.27614 -0.13106 -0.16602 -0.10536 -0.27059 -0.23205 -0.18513
3619 -0.2595 -0.29988 -0.1723 -0.27948 -0.19789 -0.20364 -0.13817 -0.29021 -0.26977 -0.20068
3620 -0.24879 -0.27839 -0.18758 -0.30379 -0.18866 -0.23433 -0.14496 -0.30029 -0.23248 -0.17006
3621 -0.26922 -0.26751 -0.15396 -0.29283 -0.16097 -0.14761 -0.091567 -0.27285 -0.24722 -0.1575
3622 -0.28917 -0.30932 -0.17587 -0.3225 -0.15167 -0.18665 -0.10348 -0.30003 -0.26403 -0.1832
3623 -0.29062 -0.29625 -0.17107 -0.28413 -0.16907 -0.19715 -0.11811 -0.30138 -0.28262 -0.20063
3624 -0.27403 -0.27347 -0.16026 -0.2782 -0.13355 -0.15885 -0.057253 -0.26529 -0.22087 -0.18215
3625 -0.27666 -0.27613 -0.14432 -0.28656 -0.1355 -0.19339 -0.1036 -0.29817 -0.24858 -0.15848
3626 -0.28533 -0.27276 -0.17389 -0.25072 -0.12712 -0.1729 -0.085764 -0.29184 -0.2523 -0.15896
3627 -0.27221 -0.27761 -0.1922 -0.29354 -0.18938 -0.20932 -0.11836 -0.29225 -0.24108 -0.19482
3628 -0.26676 -0.29369 -0.21878 -0.31428 -0.16648 -0.19174 -0.14072 -0.29727 -0.25692 -0.17866
3629 -0.23553 -0.28051 -0.16504 -0.27797 -0.16958 -0.21805 -0.13621 -0.26418 -0.24145 -0.17621
3630 -0.27066 -0.25685 -0.19874 -0.28201 -0.18289 -0.21761 -0.11604 -0.28473 -0.22242 -0.17407
3631 -0.27908 -0.31661 -0.19753 -0.30594 -0.17822 -0.20937 -0.11529 -0.29733 -0.27469 -0.21861
3632 -0.27448 -0.27904 -0.16649 -0.28859 -0.16772 -0.18736 -0.09803 -0.28056 -0.24844 -0.18397
3633 -0.25671 -0.27329 -0.1505 -0.29395 -0.13758 -0.19119 -0.080803 -0.27554 -0.2324 -0.14735
3634 -0.26288 -0.27559 -0.20408 -0.28903 -0.2256 -0.18802 -0.1091 -0.29801 -0.25686 -0.17818
3635 -0.29068 -0.26868 -0.19488 -0.29526 -0.20329 -0.24255 -0.17158 -0.30774 -0.25238 -0.18835
3636 -0.26951 -0.26224 -0.17988 -0.27567 -0.17581 -0.21226 -0.097556 -0.27545 -0.21484 -0.18724
3637 -0.27814 -0.27545 -0.18728 -0.29706 -0.19541 -0.23081 -0.11829 -0.28233 -0.25493 -0.17012
3638 -0.26574 -0.25825 -0.14061 -0.29675 -0.16673 -0.21346 -0.089661 -0.27062 -0.24161 -0.17462
3639 -0.29358 -0.29568 -0.20452 -0.3305 -0.21526 -0.21899 -0.13614 -0.31351 -0.26439 -0.21102
3640 -0.26873 -0.27728 -0.1862 -0.29043 -0.18859 -0.22845 -0.14176 -0.2799 -0.24602 -0.1712
3641 -0.25559 -0.24899 -0.17 -0.28177 -0.13913 -0.18374 -0.072935 -0.27277 -0.26073 -0.10923
3642 -0.28272 -0.27 -0.22243 -0.30687 -0.23739 -0.22015 -0.12168 -0.28803 -0.24684 -0.19259
3643 -0.28338 -0.26977 -0.18444 -0.29459 -0.20421 -0.23157 -0.11978 -0.30586 -0.27008 -0.20259
3644 -0.24877 -0.26981 -0.17465 -0.28654 -0.17614 -0.22768 -0.09983 -0.28022 -0.23914 -0.16044
3645 -0.26008 -0.26177 -0.22214 -0.2811 -0.19725 -0.21634 -0.085898 -0.28733 -0.2577 -0.14552
3646 -0.25742 -0.28179 -0.16746 -0.30727 -0.17551 -0.20071 -0.09104 -0.28508 -0.23694 -0.16009
3647 -0.27744 -0.28998 -0.25136 -0.33981 -0.25243 -0.26174 -0.14297 -0.29762 -0.27354 -0.20632
3648 -0.2899 -0.27994 -0.19951 -0.29033 -0.22002 -0.22661 -0.10974 -0.30198 -0.26611 -0.21012
3649 -0.27431 -0.27219 -0.21799 -0.29311 -0.19382 -0.22516 -0.11154 -0.28619 -0.25621 -0.21199
3650 -0.26695 -0.29642 -0.21477 -0.31524 -0.20632 -0.22536 -0.10588 -0.28962 -0.24611 -0.17618
3651 -0.27938 -0.29018 -0.18285 -0.31503 -0.21014 -0.22513 -0.087809 -0.28705 -0.25795 -0.20075
3652 -0.25514 -0.19146 -0.12797 -0.26472 -0.17992 -0.19869 -0.04623 -0.26125 -0.23089 -0.17222
3653 -0.26637 -0.10135 0.010891 -0.24684 -0.16053 -0.20833 0.010636 -0.25132 -0.24724 -0.10256
3654 -0.2365 -0.022428 0.14074 -0.23122 -0.083633 -0.16304 0.19237 -0.14863 -0.15894 0.10231
3655 -0.1656 0.019167 0.15343 -0.15815 -0.019067 -0.097882 0.29821 -0.068126 -0.088657 0.12954
3656 -0.018489 0.13476 0.24327 -0.057611 0.13778 0.042171 0.38564 0.046534 0.040281 0.23803
3657 0.056371 0.1894 0.27108 -0.022011 0.16477 0.077535 0.42527 0.14715 0.16 0.34212
3658 0.16977 0.25238 0.37267 0.05239 0.2406 0.18368 0.54441 0.20303 0.27048 0.39404
3659 0.30274 0.31793 0.44368 0.066355 0.37816 0.2553 0.60101 0.29539 0.35836 0.42842
3660 0.392 0.37052 0.45933 0.12116 0.45184 0.32094 0.65361 0.40901 0.4245 0.56132
3661 0.48048 0.43286 0.52574 0.13268 0.48122 0.37587 0.69103 0.48648 0.47822 0.5392
3662 0.54286 0.47821 0.54319 0.18163 0.50913 0.40908 0.69546 0.59732 0.5756 0.61786
3663 0.62632 0.5239 0.60005 0.21267 0.60429 0.49355 0.74911 0.61964 0.60335 0.64839
3664 0.7118 0.5939 0.62973 0.24057 0.66246 0.53797 0.8217 0.71191 0.64595 0.69225
3665 0.77499 0.62495 0.61838 0.21429 0.6574 0.55902 0.79777 0.70489 0.65811 0.69333
3666 0.88252 0.6828 0.61583 0.28994 0.6627 0.58836 0.80842 0.83152 0.66796 0.76921
3667 0.90818 0.64736 0.68478 0.3059 0.74426 0.64913 0.84694 0.82158 0.65483 0.7516
3668 0.98734 0.7165 0.67082 0.33191 0.76008 0.61405 0.854 0.87917 0.71782 0.83389
3669 1.0241 0.70622 0.67693 0.31326 0.74054 0.60033 0.84367 0.86814 0.74206 0.75533
3670 1.0077 0.69242 0.74488 0.34254 0.76135 0.67079 0.88168 0.90122 0.74623 0.84041
3671 1.0643 0.71736 0.72128 0.36544 0.78006 0.66036 0.91401 0.92429 0.75396 0.81761
3672 1.1134 0.74811 0.71096 0.3735 0.77897 0.69646 0.87795 0.94307 0.80348 0.86159
3673 1.1304 0.76455 0.78438 0.38449 0.81313 0.72227 0.95084 0.92526 0.79211 0.84397
3674 1.0891 0.75429 0.74901 0.38598 0.76669 0.69017 0.90895 0.91914 0.76684 0.84232
3675 1.0983 0.76309 0.76301 0.39052 0.80819 0.7336 0.91432 0.93674 0.84077 0.83809
3676 1.1518 0.7648 0.76963 0.38481 0.82815 0.73021 0.9513 0.95475 0.81703 0.87725
3677 1.1139 0.79404 0.76996 0.40664 0.84614 0.74821 0.97754 0.99601 0.83518 0.94819
3678 1.1431 0.74213 0.73829 0.40087 0.84939 0.71831 0.91982 0.92665 0.77576 0.89393
3679 1.0847 0.72537 0.69469 0.388 0.79563 0.69516 0.89079 0.92444 0.78414 0.85163
3680 1.1181 0.74583 0.72793 0.44841 0.88004 0.72128 0.91752 0.92783 0.80732 0.86581
3681 1.1351 0.7651 0.74479 0.3775 0.855 0.74912 0.93497 0.95356 0.80757 0.90221
3682 1.1669 0.77104 0.82112 0.43218 0.90737 0.80503 1.0145 0.9744 0.82845 0.9214
3683 1.1563 0.76761 0.79776 0.41767 0.88122 0.76795 1.0244 0.96332 0.83976 0.91161
3684 1.1955 0.77247 0.75387 0.39409 0.88805 0.74136 1.0382 0.96433 0.84226 0.9123
3685 1.1391 0.77601 0.75035 0.42319 0.8616 0.76572 0.978 0.96219 0.8598 0.91163
3686 1.1292 0.74936 0.72674 0.39549 0.82334 0.71235 0.99394 0.92563 0.80212 0.92276
3687 1.1062 0.74776 0.72471 0.42836 0.8378 0.7363 0.96658 0.90201 0.79395 0.86993
3688 1.1498 0.77708 0.7692 0.40405 0.89858 0.76037 1.0143 0.96069 0.83857 0.89436
3689 1.1564 0.75385 0.74026 0.43476 0.90441 0.78864 0.99218 0.93791 0.81289 0.93067
3690 1.1535 0.77801 0.75859 0.47719 0.87387 0.74123 1.0198 0.9299 0.83606 0.87422
3691 1.097 0.71067 0.73286 0.3933 0.78811 0.72209 0.93135 0.9124 0.79866 0.94773
3692 1.1036 0.74117 0.76912 0.44225 0.81151 0.75473 0.95623 0.917 0.78854 0.88324
3693 1.1388 0.75896 0.76001 0.44897 0.84428 0.7633 1.034 0.90146 0.81928 0.87633
3694 1.1551 0.75841 0.74466 0.43739 0.84466 0.80326 1.0286 0.95383 0.83021 0.87828
3695 1.061 0.72 0.73726 0.4075 0.90178 0.72437 0.97475 0.89968 0.77322 0.82284
3696 1.1125 0.73568 0.76212 0.43791 0.9101 0.77937 1.0654 0.93363 0.85505 0.88905
3697 1.125 0.73331 0.68349 0.42271 0.81802 0.73799 0.98234 0.88999 0.79045 0.89967
3698 1.1099 0.72875 0.74911 0.43207 0.83536 0.76581 0.96616 0.90909 0.83435 0.88361
3699 1.0633 0.70535 0.65615 0.41153 0.75359 0.67171 0.89948 0.87719 0.74986 0.81264
3700 1.0751 0.70843 0.69051 0.42583 0.78238 0.66463 0.89659 0.90168 0.79811 0.86638
3701 1.0365 0.65885 0.68259 0.3873 0.79245 0.70578 0.89012 0.87884 0.72211 0.83243
3702 1.0475 0.71659 0.72083 0.40916 0.81039 0.67122 0.9458 0.86821 0.75702 0.77611
3703 1.0636 0.72884 0.68975 0.39812 0.79084 0.69402 0.94245 0.88801 0.7834 0.7701
3704 1.0187 0.70456 0.65696 0.41334 0.79198 0.7339 0.85881 0.8617 0.74577 0.85229
3705 1.0179 0.66001 0.68813 0.40574 0.77227 0.70254 0.90062 0.85891 0.7203 0.79651
3706 0.99145 0.70975 0.72324 0.43181 0.7697 0.71706 0.92491 0.84808 0.73369 0.81628
3707 0.99578 0.64738 0.6902 0.40438 0.77371 0.61766 0.81899 0.8319 0.70552 0.77667
3708 1.0059 0.67216 0.68823 0.43042 0.78144 0.69766 0.88527 0.89636 0.76271 0.79337
3709 1.005 0.71019 0.70584 0.46664 0.79691 0.69217 0.90256 0.84604 0.78158 0.79063
3710 1.0016 0.63121 0.6904 0.3998 0.72011 0.68581 0.91447 0.82794 0.70285 0.7906
3711 0.99762 0.65022 0.74592 0.44466 0.84867 0.83931 1.0137 0.83012 0.77129 0.83001
3712 0.94539 0.64213 0.69937 0.39916 0.74917 0.66869 0.85856 0.81361 0.68792 0.77164
3713 0.9546 0.62533 0.6252 0.4106 0.71906 0.63782 0.80698 0.79148 0.70041 0.75994
3714 0.93628 0.63133 0.63098 0.3951 0.72818 0.64455 0.83279 0.7979 0.70984 0.74885
3715 0.92668 0.60088 0.56439 0.35491 0.69606 0.61094 0.7858 0.80643 0.72347 0.753
3716 0.95081 0.61693 0.65795 0.3809 0.77082 0.6952 0.84545 0.77707 0.68416 0.73759
3717 0.97062 0.6468 0.64121 0.38441 0.73184 0.69813 0.82803 0.77689 0.7284 0.73496
3718 0.93 0.61648 0.6611 0.34993 0.74783 0.65024 0.83881 0.76709 0.68243 0.742
3719 0.93536 0.62146 0.60857 0.40955 0.74839 0.61722 0.86427 0.78028 0.71112 0.78132
3720 0.93681 0.57037 0.62089 0.37226 0.67674 0.6074 0.77172 0.75668 0.70636 0.71824
3721 0.96425 0.62986 0.66045 0.40535 0.74846 0.62856 0.84071 0.799 0.72319 0.74056
3722 0.87711 0.57395 0.56285 0.38966 0.6791 0.62028 0.76817 0.73345 0.64529 0.68042
3723 0.85688 0.57594 0.63136 0.35037 0.70262 0.617 0.80667 0.72666 0.65245 0.7237
3724 0.90049 0.55714 0.54452 0.33083 0.66165 0.56561 0.73721 0.72848 0.65039 0.71403
3725 0.82671 0.56209 0.58057 0.36129 0.61542 0.57128 0.76713 0.69487 0.61464 0.68545
3726 0.82381 0.53002 0.58624 0.31818 0.65492 0.56319 0.76471 0.67764 0.6023 0.72178
3727 0.85888 0.53337 0.55057 0.32766 0.62571 0.53114 0.75954 0.69503 0.62483 0.63873
3728 0.80342 0.5334 0.55701 0.36199 0.64942 0.56134 0.70109 0.65136 0.58425 0.66634
3729 0.77216 0.53041 0.55279 0.33003 0.62841 0.54671 0.75552 0.6671 0.60637 0.68985
3730 0.77525 0.47728 0.55036 0.31184 0.59778 0.5253 0.75339 0.63896 0.57871 0.63709
3731 0.69864 0.47576 0.49588 0.26765 0.55887 0.49544 0.67272 0.58306 0.50148 0.607
3732 0.69036 0.45845 0.55317 0.28772 0.56473 0.47538 0.74609 0.59193 0.53189 0.64294
3733 0.67499 0.42871 0.53813 0.28222 0.53166 0.48243 0.70761 0.56126 0.49629 0.60589
3734 0.60846 0.40878 0.47933 0.2439 0.47616 0.47115 0.6822 0.47817 0.47028 0.61244
3735 0.66762 0.41993 0.52322 0.29121 0.53066 0.49337 0.74444 0.54521 0.50785 0.63579
3736 0.57845 0.36446 0.46088 0.22965 0.5 0.3897 0.65421 0.4863 0.45733 0.58986
3737 0.57748 0.3527 0.3969 0.22147 0.49268 0.3938 0.63226 0.49498 0.47165 0.54691
3738 0.56939 0.35319 0.4015 0.20736 0.46365 0.38448 0.59662 0.45772 0.43773 0.58991
3739 0.50182 0.35576 0.34002 0.23105 0.41662 0.37158 0.52559 0.41923 0.3848 0.5069
3740 0.51317 0.31113 0.35236 0.18153 0.42102 0.32461 0.55594 0.41615 0.38716 0.52901
3741 0.4531 0.26857 0.27235 0.16563 0.43956 0.33925 0.50493 0.37019 0.32927 0.42626
3742 0.42271 0.27257 0.25569 0.10807 0.36798 0.28704 0.42586 0.35754 0.31557 0.38532
3743 0.39213 0.24653 0.25264 0.10893 0.32391 0.26992 0.39197 0.34701 0.31358 0.38412
3744 0.34644 0.21362 0.22191 0.10163 0.32803 0.27198 0.3911 0.29884 0.24986 0.32024
3745 0.3544 0.20869 0.21093 0.11387 0.28913 0.20377 0.34067 0.29326 0.28004 0.32427
3746 0.26254 0.1768 0.14535 0.00073675 0.21673 0.18972 0.33088 0.23849 0.22643 0.22687
3747 0.31815 0.18865 0.12619 0.048189 0.25806 0.19749 0.34293 0.24299 0.24934 0.22471
3748 0.24578 0.13925 0.091941 -0.0051409 0.17698 0.16691 0.2805 0.20062 0.21259 0.1812
3749 0.23923 0.15529 0.10639 0.01592 0.19731 0.14989 0.25855 0.1902 0.19833 0.20175
3750 0.23459 0.13157 0.055257 0.023315 0.16844 0.15486 0.26509 0.17997 0.19014 0.20392
3751 0.20261 0.10116 0.085958 -0.0072013 0.15868 0.12542 0.21679 0.17563 0.16637 0.20352
3752 0.14748 0.048417 0.030571 -0.093081 0.098827 0.097258 0.20669 0.11924 0.10845 0.11901
3753 0.17899 0.070281 0.045788 -0.04932 0.18152 0.12903 0.24898 0.16628 0.15968 0.15561
3754 0.14835 0.074529 0.014037 -0.01605 0.13127 0.075581 0.19941 0.11683 0.11271 0.11408
3755 0.19462 0.080095 0.010845 -0.022766 0.11844 0.13215 0.23725 0.13322 0.1231 0.10212
3756 0.15202 0.058298 0.027327 -0.056093 0.13817 0.09369 0.19858 0.10956 0.12464 0.11703
3757 0.16425 0.050125 0.030642 -0.065109 0.14079 0.081435 0.21328 0.11347 0.10052 0.13396
3758 0.1226 0.050732 0.025815 -0.035154 0.10131 0.092329 0.17056 0.084056 0.083476 0.1011
3759 0.082189 0.01215 0.022067 -0.084236 0.074048 0.057276 0.15285 0.031239 0.061842 0.021536
3760 0.11518 0.00232 0.011055 -0.082727 0.05327 0.023272 0.15108 0.071847 0.073235 0.053493
3761 0.041403 -0.010884 -0.051125 -0.098922 0.050369 0.0091121 0.1139 0.028165 0.071878 0.0069648
3762 0.072759 0.002717 -0.026231 -0.055003 0.070304 0.059878 0.15803 0.060932 0.073922 0.063542
3763 0.046318 -0.0093653 -0.029813 -0.11683 0.053253 0.0278 0.10772 0.029669 0.057457 0.039989
3764 0.048343 -0.0044233 -0.02646 -0.091803 0.012012 0.010813 0.096512 0.025119 0.052907 0.015133
3765 0.071702 -0.034017 -0.021461 -0.12629 0.076786 0.00064105 0.13649 0.018399 0.066316 0.026052
3766 0.03484 -0.038672 -0.071361 -0.11451 0.0072486 -0.021665 0.10697 0.0071611 0.015203 0.0052684
3767 0.012354 -0.04552 -0.061163 -0.13733 -0.027392 -0.054727 0.031196 -0.011255 0.02222 0.007647
3768 0.037304 -0.025956 -0.030922 -0.10982 0.03021 0.006176 0.1234 -0.01095 0.054912 0.017753
3769 0.0043648 -0.044881 -0.051668 -0.13461 0.048812 -0.029542 0.069113 0.0029429 0.010683 0.0047754
3770 0.026741 -0.052127 -0.073037 -0.12198 -0.018008 -0.056313 0.083754 0.0078399 0.0088969 0.033645
3771 -0.035985 -0.07513 -0.067412 -0.16009 -0.04581 -0.058651 0.065397 -0.067248 -0.023031 -0.040964
3772 -0.063711 -0.081096 -0.12792 -0.17277 -0.042056 -0.04427 0.035367 -0.072436 -0.031601 -0.092358
3773 -0.026151 -0.078863 -0.080666 -0.14153 -0.036247 -0.050341 0.066969 -0.050846 -0.018798 -0.030393
3774 -0.030497 -0.083132 -0.12312 -0.1494 -0.050385 -0.048348 0.041329 -0.052703 -0.01324 -0.063556
3775 -0.066937 -0.098221 -0.083251 -0.15834 -0.038331 -0.061898 0.065858 -0.060808 -0.039369 -0.049506
3776 -0.059594 -0.08988 -0.11553 -0.17942 -0.065507 -0.081957 0.0060475 -0.072366 -0.041099 -0.0383
3777 -0.065758 -0.11284 -0.088194 -0.17079 -0.064676 -0.073304 0.030775 -0.093688 -0.050794 -0.066841
3778 -0.10639 -0.12003 -0.14933 -0.1885 -0.060809 -0.091957 -0.016478 -0.12274 -0.050714 -0.092098
3779 -0.072539 -0.089974 -0.12317 -0.14352 -0.013682 -0.052159 0.049703 -0.093762 -0.052243 -0.077091
3780 -0.094523 -0.13155 -0.12959 -0.20111 -0.085599 -0.10713 -0.0018723 -0.10812 -0.051843 -0.10082
3781 -0.075161 -0.10901 -0.10979 -0.17468 -0.053275 -0.04304 0.024518 -0.11309 -0.052922 -0.11005
3782 -0.08597 -0.14052 -0.12416 -0.19135 -0.10558 -0.084984 -0.0042028 -0.12474 -0.055194 -0.10253
3783 -0.10071 -0.12598 -0.13123 -0.17888 -0.048079 -0.083001 0.010223 -0.12048 -0.036595 -0.088487
3784 -0.089523 -0.139 -0.1599 -0.19794 -0.091837 -0.11698 -0.013191 -0.1139 -0.04969 -0.047973
3785 -0.1381 -0.1401 -0.13782 -0.20067 -0.09215 -0.1311 -0.023466 -0.15305 -0.078965 -0.14577
3786 -0.075599 -0.12253 -0.11464 -0.17329 -0.072539 -0.12294 0.0045156 -0.11556 -0.083846 -0.069655
3787 -0.11558 -0.12351 -0.17915 -0.18595 -0.11882 -0.15061 -0.046108 -0.13972 -0.11592 -0.10155
3788 -0.12538 -0.16825 -0.15163 -0.19514 -0.096109 -0.13521 -0.021154 -0.13958 -0.081499 -0.10687
3789 -0.12592 -0.14486 -0.13556 -0.20398 -0.080724 -0.097737 0.0009419 -0.14163 -0.085616 -0.089543
3790 -0.14735 -0.1688 -0.16782 -0.2301 -0.13103 -0.16333 -0.047608 -0.16681 -0.10273 -0.15473
3791 -0.12478 -0.17265 -0.14447 -0.20726 -0.096738 -0.1295 0.010366 -0.14221 -0.091154 -0.091201
3792 -0.12607 -0.15777 -0.15692 -0.2024 -0.13249 -0.12568 -0.0039501 -0.15906 -0.080757 -0.12449
3793 -0.15061 -0.19974 -0.19562 -0.24502 -0.1632 -0.18513 -0.033006 -0.16565 -0.12206 -0.15691
3794 -0.16651 -0.1841 -0.20326 -0.24014 -0.13266 -0.15291 -0.0085282 -0.17058 -0.099509 -0.15542
3795 -0.16173 -0.1781 -0.16088 -0.24475 -0.14204 -0.17266 -0.028109 -0.21225 -0.11391 -0.13934
3796 -0.17013 -0.17577 -0.17711 -0.24471 -0.13836 -0.1641 -0.046948 -0.19181 -0.10851 -0.14256
3797 -0.16325 -0.20492 -0.21258 -0.24488 -0.19455 -0.19011 -0.057723 -0.18472 -0.11853 -0.13705
3798 -0.17229 -0.20577 -0.22642 -0.2553 -0.16361 -0.18437 -0.076679 -0.2139 -0.14598 -0.15892
3799 -0.1656 -0.17944 -0.18964 -0.22032 -0.16296 -0.18267 -0.053347 -0.2042 -0.12583 -0.13962
3800 -0.17536 -0.20092 -0.18787 -0.25115 -0.18461 -0.17836 -0.052466 -0.22246 -0.13943 -0.16903
3801 -0.19167 -0.22133 -0.23703 -0.26045 -0.16578 -0.22923 -0.088592 -0.20123 -0.14042 -0.17367
3802 -0.16665 -0.2137 -0.20307 -0.25417 -0.16018 -0.21148 -0.063433 -0.19013 -0.13576 -0.14911
3803 -0.19098 -0.21042 -0.24793 -0.25566 -0.17277 -0.18941 -0.083678 -0.21068 -0.14412 -0.15938
3804 -0.12902 -0.17437 -0.13012 -0.22413 -0.1573 -0.17342 -0.024391 -0.16134 -0.10427 -0.15013
3805 -0.22816 -0.23916 -0.17086 -0.2502 -0.16903 -0.18574 -0.059514 -0.22749 -0.15733 -0.19705
3806 -0.19543 -0.22601 -0.21443 -0.2396 -0.18746 -0.18496 -0.052586 -0.21283 -0.13095 -0.18115
3807 -0.18079 -0.21392 -0.24002 -0.25292 -0.19738 -0.19088 -0.082654 -0.1936 -0.13283 -0.14937
3808 -0.19416 -0.21963 -0.19799 -0.25497 -0.18173 -0.17756 -0.050241 -0.2162 -0.13637 -0.15359
3809 -0.24878 -0.23079 -0.24182 -0.28495 -0.2013 -0.21315 -0.095723 -0.2393 -0.17008 -0.16293
3810 -0.18201 -0.23312 -0.22516 -0.29304 -0.208 -0.23705 -0.079822 -0.2227 -0.16507 -0.16407
3811 -0.20002 -0.23267 -0.22653 -0.27198 -0.20101 -0.23654 -0.082402 -0.2288 -0.17806 -0.16847
3812 -0.21699 -0.23967 -0.25604 -0.27503 -0.23261 -0.25315 -0.11389 -0.24636 -0.17015 -0.18327
3813 -0.22945 -0.23032 -0.21769 -0.27934 -0.18266 -0.21305 -0.064404 -0.25115 -0.19131 -0.21252
3814 -0.20107 -0.22495 -0.20004 -0.26066 -0.18386 -0.17543 -0.033281 -0.22326 -0.14651 -0.14924
3815 -0.23658 -0.22235 -0.24526 -0.26265 -0.18629 -0.25353 -0.10652 -0.26842 -0.17751 -0.21044
3816 -0.25595 -0.25689 -0.2382 -0.3046 -0.1858 -0.20327 -0.092329 -0.24807 -0.18352 -0.21122
3817 -0.23409 -0.27447 -0.24759 -0.30417 -0.19956 -0.21845 -0.068964 -0.25219 -0.17368 -0.18413
3818 -0.23996 -0.25379 -0.21188 -0.28756 -0.19462 -0.20071 -0.061517 -0.25852 -0.15953 -0.17977
3819 -0.19842 -0.25253 -0.20974 -0.29162 -0.19933 -0.2231 -0.055767 -0.22882 -0.14045 -0.17654
3820 -0.24646 -0.27904 -0.25421 -0.29024 -0.20234 -0.23525 -0.12337 -0.25101 -0.19149 -0.20999
3821 -0.24318 -0.2502 -0.26091 -0.28202 -0.20082 -0.25748 -0.10923 -0.27735 -0.214 -0.21871
3822 -0.24647 -0.24048 -0.22812 -0.32055 -0.20251 -0.24976 -0.10465 -0.26292 -0.19752 -0.20883
3823 -0.23576 -0.28717 -0.2582 -0.33422 -0.26724 -0.29034 -0.12171 -0.29692 -0.21883 -0.20606
3824 -0.25515 -0.28513 -0.28629 -0.33369 -0.23556 -0.28667 -0.14496 -0.28007 -0.20384 -0.19665
3825 -0.246 -0.28593 -0.23565 -0.29668 -0.18262 -0.24141 -0.088972 -0.27233 -0.19617 -0.22874
3826 -0.22594 -0.25045 -0.29328 -0.29903 -0.22852 -0.29331 -0.13327 -0.25376 -0.22411 -0.16296
3827 -0.26065 -0.25977 -0.21453 -0.29044 -0.19738 -0.25983 -0.085908 -0.27311 -0.22419 -0.21206
3828 -0.27234 -0.26117 -0.26176 -0.32518 -0.21204 -0.30102 -0.12293 -0.28808 -0.23414 -0.21936
3829 -0.25111 -0.26853 -0.30139 -0.31451 -0.25113 -0.27424 -0.13926 -0.2747 -0.2442 -0.21253
3830 -0.25394 -0.26693 -0.23868 -0.31328 -0.20797 -0.24589 -0.085319 -0.26451 -0.21319 -0.21041
3831 -0.26831 -0.26216 -0.22363 -0.294 -0.23672 -0.23842 -0.076262 -0.25644 -0.21235 -0.23251
3832 -0.25386 -0.25491 -0.27742 -0.3091 -0.27248 -0.28895 -0.12884 -0.28682 -0.2736 -0.22548
3833 -0.28009 -0.27524 -0.2844 -0.34194 -0.27317 -0.27299 -0.11945 -0.28313 -0.21825 -0.23968
3834 -0.27457 -0.26903 -0.26024 -0.29722 -0.21056 -0.25777 -0.12215 -0.28542 -0.2522 -0.23596
3835 -0.27333 -0.2857 -0.26745 -0.31861 -0.27978 -0.30957 -0.16408 -0.30166 -0.24868 -0.25147
3836 -0.21925 -0.24636 -0.22401 -0.27702 -0.20924 -0.2564 -0.085426 -0.24903 -0.18429 -0.1734
3837 -0.2478 -0.25561 -0.23413 -0.29969 -0.20434 -0.26184 -0.071912 -0.25604 -0.21012 -0.18399
3838 -0.27718 -0.294 -0.26929 -0.32378 -0.28653 -0.31966 -0.13626 -0.29199 -0.23703 -0.25503
3839 -0.2602 -0.28449 -0.29037 -0.32263 -0.24992 -0.2724 -0.14116 -0.28184 -0.21152 -0.20738
3840 -0.27063 -0.27729 -0.26412 -0.33347 -0.25505 -0.28315 -0.11586 -0.27561 -0.22936 -0.24571
3841 -0.24674 -0.26426 -0.24067 -0.28718 -0.20367 -0.27725 -0.1134 -0.27276 -0.21509 -0.20175
3842 -0.28627 -0.28822 -0.2676 -0.31099 -0.25954 -0.30137 -0.099969 -0.29717 -0.24074 -0.25084
3843 -0.29591 -0.26385 -0.30773 -0.30419 -0.26875 -0.31639 -0.12628 -0.29226 -0.2276 -0.21588
3844 -0.31127 -0.28434 -0.28039 -0.32351 -0.28569 -0.28779 -0.095876 -0.31465 -0.23795 -0.25387
3845 -0.24925 -0.26093 -0.25814 -0.29288 -0.23793 -0.29039 -0.10225 -0.27035 -0.23497 -0.17998
3846 -0.29956 -0.29369 -0.27841 -0.33627 -0.2713 -0.29369 -0.10894 -0.29603 -0.23459 -0.25148
3847 -0.30233 -0.30425 -0.28161 -0.34553 -0.27552 -0.31791 -0.12463 -0.29887 -0.24515 -0.24048
3848 -0.31086 -0.28555 -0.28469 -0.34107 -0.2512 -0.26741 -0.10308 -0.2999 -0.23447 -0.21241
3849 -0.27042 -0.28227 -0.278 -0.30183 -0.2654 -0.28682 -0.098345 -0.27395 -0.23313 -0.22761
3850 -0.32719 -0.31947 -0.25911 -0.34511 -0.29469 -0.30111 -0.14814 -0.32681 -0.24532 -0.25747
3851 -0.31173 -0.32092 -0.26103 -0.34318 -0.30977 -0.30821 -0.12386 -0.29984 -0.28648 -0.24407
3852 -0.31126 -0.28829 -0.29056 -0.32422 -0.28494 -0.29301 -0.14359 -0.33315 -0.26501 -0.28461
3853 -0.27657 -0.28034 -0.25994 -0.32471 -0.26691 -0.28228 -0.11157 -0.30315 -0.23709 -0.23041
3854 -0.27047 -0.29826 -0.27274 -0.31595 -0.27075 -0.29002 -0.11532 -0.3024 -0.23837 -0.24559
3855 -0.28092 -0.3014 -0.29822 -0.34063 -0.31874 -0.31564 -0.15292 -0.28016 -0.23575 -0.22249
3856 -0.31853 -0.30058 -0.3056 -0.34491 -0.31822 -0.29727 -0.14347 -0.32281 -0.23134 -0.24957
3857 -0.30231 -0.28803 -0.28935 -0.33325 -0.2745 -0.27608 -0.10834 -0.30317 -0.24051 -0.20625
3858 -0.32718 -0.31575 -0.27797 -0.32843 -0.27347 -0.28117 -0.10758 -0.32391 -0.26087 -0.24967
3859 -0.3238 -0.31853 -0.30328 -0.32794 -0.31209 -0.32507 -0.15284 -0.33618 -0.25648 -0.27769
3860 -0.33934 -0.29714 -0.27219 -0.37388 -0.30335 -0.3362 -0.1653 -0.32196 -0.28834 -0.28592
3861 -0.30833 -0.27792 -0.25419 -0.34079 -0.29243 -0.321 -0.1526 -0.32038 -0.25126 -0.26613
3862 -0.32691 -0.31967 -0.31251 -0.35631 -0.33391 -0.34163 -0.16283 -0.34897 -0.29344 -0.25929
