# Supplementary material for: Insulin modulates the frequency of Ca2+ oscillations in mouse pancreatic islets
Source: PLoS One. 2017 Aug 28;12(8):e0183569. doi: 10.1371/journal.pone.0183569 (PMC5573301; doi:10.1371/journal.pone.0183569)
Supplement: S1 File — All the time traces of detrended Ca2+ oscillations for constant insulin infusion (0, 100, or 1000 nM) and alternating insulin infusion (100, 500, or 1000 nM with 4 or 5 min periods) were compressed as a single file, S1_File.zip, in which each imaging experiment was recorded as a text file where the first column represents time (sec) and the following columns represent detrended Ca2+ traces from multiple islets. (ZIP) [file pone.0183569.s001.zip › data_100I_120s_2.txt]

1 -0.09085 -0.065562 -0.076638 0.014319 0.0019791 -0.14184 -0.12338 -0.042881 -0.080794 -0.093278 -0.016541 -0.047828 -0.086048 0.026412
2 -0.092155 -0.064392 -0.079529 0.017214 0.02289 -0.15159 -0.11368 -0.031308 -0.07476 -0.075734 -0.024209 -0.051286 -0.078539 0.025424
3 -0.098171 -0.073328 -0.07056 0.0099734 0.010162 -0.14213 -0.11187 -0.035282 -0.08303 -0.072034 -0.019669 -0.05006 -0.1052 0.022748
4 -0.086001 -0.0571 -0.077871 0.026251 -0.0040256 -0.13622 -0.11908 -0.028151 -0.078015 -0.08966 -0.020765 -0.047265 -0.097028 0.028649
5 -0.075677 -0.053108 -0.061059 0.042085 0.024651 -0.12542 -0.094314 -0.020066 -0.073471 -0.068302 -0.0065705 -0.043378 -0.067534 0.026435
6 -0.092479 -0.069166 -0.077552 0.021785 0.0038559 -0.14775 -0.11937 -0.052333 -0.079079 -0.08599 -0.026524 -0.06323 -0.089536 0.027253
7 -0.11368 -0.085686 -0.086193 0.020861 -0.017435 -0.14249 -0.12157 -0.043544 -0.095554 -0.094808 -0.029582 -0.064245 -0.10276 0.02569
8 -0.07927 -0.058147 -0.068052 0.037065 0.01029 -0.13894 -0.11465 -0.036313 -0.066971 -0.074874 -0.0201 -0.038503 -0.073836 0.032226
9 -0.10457 -0.066067 -0.0717 0.04304 0.0058611 -0.1352 -0.098918 -0.033893 -0.093755 -0.069866 -0.012743 -0.046718 -0.085823 0.055452
10 -0.082863 -0.076268 -0.076886 0.023063 0.0057726 -0.15837 -0.11427 -0.044535 -0.076179 -0.095119 -0.018313 -0.053587 -0.093155 0.0291
11 -0.11445 -0.080275 -0.09008 0.011592 -0.024405 -0.15213 -0.12252 -0.056528 -0.090112 -0.10669 -0.032185 -0.064759 -0.11155 0.020759
12 -0.081929 -0.062043 -0.071207 0.047611 0.014348 -0.13577 -0.10392 -0.037595 -0.081183 -0.080708 -0.01774 -0.049469 -0.081194 0.027489
13 -0.086173 -0.052341 -0.068678 0.043052 0.0022345 -0.13606 -0.1148 -0.030174 -0.070421 -0.079056 -0.017977 -0.057702 -0.080143 0.051109
14 -0.065444 -0.043508 -0.051535 0.081524 0.028423 -0.12255 -0.07996 -0.017542 -0.06172 -0.05652 -0.0099161 -0.037172 -0.05658 0.056621
15 -0.10349 -0.073348 -0.08092 0.040766 0.006132 -0.1543 -0.10802 -0.034771 -0.091486 -0.085228 -0.017254 -0.061438 -0.080163 0.01593
16 -0.085534 -0.06454 -0.082446 0.030006 -0.017167 -0.14686 -0.11315 -0.036361 -0.075378 -0.08401 -0.001205 -0.059618 -0.076647 0.0213
17 -0.11059 -0.088069 -0.096799 0.020776 -0.0198 -0.16188 -0.12837 -0.035738 -0.081652 -0.080802 -0.024568 -0.061777 -0.088903 0.0050037
18 -0.081299 -0.068271 -0.083777 0.038208 -0.0054311 -0.15895 -0.1228 -0.0323 -0.083712 -0.073835 -0.0328 -0.060275 -0.078183 0.015604
19 -0.090665 -0.072658 -0.080534 0.04304 0.01067 -0.15613 -0.11483 -0.040795 -0.070515 -0.060113 -0.032087 -0.06407 -0.075307 0.01731
20 -0.095629 -0.069947 -0.079838 0.040769 0.0020444 -0.14661 -0.1178 -0.043312 -0.065178 -0.061336 -0.028287 -0.055234 -0.10375 0.021687
21 -0.056044 -0.054968 -0.073559 0.052737 0.018514 -0.12411 -0.094241 -0.035134 -0.074689 -0.071782 -0.010365 -0.040704 -0.088078 0.031112
22 -0.085713 -0.067399 -0.093027 0.029773 -0.0064935 -0.14699 -0.12817 -0.056357 -0.080145 -0.083667 -0.029679 -0.057626 -0.093655 0.011035
23 -0.09802 -0.075308 -0.09156 0.039836 -0.01975 -0.14513 -0.11361 -0.047825 -0.089297 -0.078533 -0.019599 -0.065762 -0.089938 0.021841
24 -0.080196 -0.066166 -0.069759 0.046605 0.0074981 -0.13934 -0.10419 -0.03387 -0.079484 -0.07848 -0.025807 -0.050915 -0.083474 0.031143
25 -0.079492 -0.059573 -0.070792 0.043708 -0.0080305 -0.12357 -0.1038 -0.028696 -0.065012 -0.072331 -0.0041035 -0.044507 -0.094421 0.02617
26 -0.10208 -0.073918 -0.086107 0.030596 -0.0064405 -0.15065 -0.11143 -0.039979 -0.067155 -0.079066 -0.017626 -0.067397 -0.10029 0.021346
27 -0.096301 -0.070414 -0.087108 0.041986 -0.0064914 -0.15619 -0.12575 -0.042561 -0.068096 -0.087365 -0.026793 -0.058277 -0.09065 0.022333
28 -0.086413 -0.067355 -0.093227 0.032962 0.0044733 -0.1617 -0.12291 -0.042916 -0.083265 -0.084661 -0.033215 -0.074425 -0.091449 0.013518
29 -0.092989 -0.08634 -0.087127 0.046543 0.0031571 -0.16329 -0.12022 -0.0515 -0.082698 -0.097435 -0.027764 -0.055282 -0.10677 0.010891
30 -0.093614 -0.08812 -0.083895 0.036395 -0.010131 -0.14717 -0.13421 -0.052184 -0.09305 -0.089357 -0.051504 -0.073878 -0.10128 0.015093
31 -0.072419 -0.074484 -0.089928 0.054247 -0.0027466 -0.14613 -0.10425 -0.041406 -0.075828 -0.080044 -0.036775 -0.06525 -0.11348 0.012024
32 -0.068936 -0.073482 -0.081194 0.047617 0.0030184 -0.15082 -0.11713 -0.039936 -0.074726 -0.083342 -0.021817 -0.051772 -0.10394 0.020171
33 -0.088622 -0.072602 -0.079379 0.052949 0.010537 -0.14769 -0.10309 -0.030251 -0.068575 -0.076895 -0.025945 -0.049112 -0.097062 0.017991
34 -0.090288 -0.078611 -0.084329 0.055898 0.013098 -0.14781 -0.107 -0.04712 -0.071331 -0.087231 -0.02282 -0.054254 -0.12515 0.005789
35 -0.082086 -0.080189 -0.094219 0.046869 -0.0065408 -0.15356 -0.13022 -0.050448 -0.085353 -0.10158 -0.049494 -0.076569 -0.11752 0.0080759
36 -0.10977 -0.075381 -0.092297 0.040078 -0.00060691 -0.15182 -0.12437 -0.04106 -0.086515 -0.085946 -0.04265 -0.073765 -0.12069 -0.00055436
37 -0.076765 -0.070599 -0.083241 0.057921 0.0030867 -0.15019 -0.12496 -0.04074 -0.072314 -0.077947 -0.010588 -0.061167 -0.10723 -0.0072506
38 -0.090336 -0.085681 -0.096193 0.046362 0.0097886 -0.16329 -0.12579 -0.061221 -0.093987 -0.088793 -0.039221 -0.065649 -0.12991 0.0089709
39 -0.084192 -0.076683 -0.091132 0.046021 0.0061092 -0.14186 -0.11725 -0.046116 -0.072466 -0.08429 -0.034725 -0.058728 -0.10428 -0.0014028
40 -0.083112 -0.078197 -0.10257 0.039932 0.0091473 -0.16247 -0.12657 -0.045872 -0.072404 -0.093998 -0.030296 -0.06413 -0.13234 -0.0010141
41 -0.092404 -0.0853 -0.092011 0.055926 -0.0010094 -0.16039 -0.1151 -0.050302 -0.077923 -0.085773 -0.028202 -0.069821 -0.1388 -0.0078267
42 -0.091719 -0.079733 -0.098029 0.047706 -0.0072923 -0.14574 -0.11493 -0.053052 -0.087961 -0.084559 -0.029517 -0.079564 -0.13005 -0.0055034
43 -0.087907 -0.085335 -0.095711 0.042461 0.0020159 -0.16303 -0.12325 -0.038633 -0.066226 -0.082919 -0.0095173 -0.061026 -0.12736 -0.0062528
44 -0.066833 -0.068869 -0.089511 0.043852 -0.0062449 -0.13491 -0.10352 -0.044594 -0.074144 -0.077769 -0.01104 -0.052164 -0.12569 0.0089065
45 -0.076838 -0.073119 -0.086845 0.055398 0.0031554 -0.15187 -0.10798 -0.027437 -0.060058 -0.084529 -0.021974 -0.047691 -0.10588 0.0044407
46 -0.073926 -0.071088 -0.085952 0.048439 -0.00063427 -0.15304 -0.11113 -0.047722 -0.087827 -0.08586 -0.017452 -0.061964 -0.11651 -0.0091009
47 -0.090916 -0.079441 -0.10232 0.038036 -1.6519e-05 -0.14278 -0.12114 -0.040898 -0.063877 -0.084247 -0.029859 -0.070989 -0.12078 -0.0026885
48 -0.087506 -0.085892 -0.1073 0.037007 -0.0055201 -0.16536 -0.1231 -0.04204 -0.08652 -0.08088 -0.045268 -0.070173 -0.12998 -0.023633
49 -0.063006 -0.074651 -0.091602 0.05547 0.0042372 -0.14987 -0.11156 -0.033324 -0.049766 -0.087994 -0.010794 -0.050193 -0.12608 -0.0036366
50 -0.093339 -0.088518 -0.10512 0.027215 -0.0096465 -0.13598 -0.1102 -0.038983 -0.077675 -0.079314 -0.027541 -0.074215 -0.12508 -0.023148
51 -0.08311 -0.072268 -0.092588 0.046925 -0.015782 -0.13656 -0.10707 -0.034681 -0.053756 -0.091069 -0.0092086 -0.049036 -0.12187 -0.0040125
52 -0.099127 -0.076368 -0.10296 0.038435 -0.018161 -0.16161 -0.12323 -0.033843 -0.071071 -0.082124 -0.016568 -0.052451 -0.1088 -0.021478
53 -0.082994 -0.075876 -0.091874 0.037338 0.0054381 -0.14863 -0.10266 -0.034425 -0.068629 -0.087195 -0.024091 -0.057193 -0.11354 -0.0035026
54 -0.10474 -0.089829 -0.1059 0.0238 -0.011487 -0.17151 -0.10836 -0.045223 -0.073125 -0.092144 -0.052117 -0.07897 -0.14278 -0.021911
55 -0.089316 -0.088465 -0.10534 0.023921 -0.029874 -0.17412 -0.12994 -0.042701 -0.086947 -0.10646 -0.049755 -0.074517 -0.13629 -0.034495
56 -0.1032 -0.099237 -0.095557 0.036633 -0.0060467 -0.15534 -0.13258 -0.047214 -0.085655 -0.096837 -0.039373 -0.076356 -0.12018 -0.034093
57 -0.095466 -0.089252 -0.10962 0.034139 -0.0060705 -0.1539 -0.13246 -0.047288 -0.084524 -0.095763 -0.044999 -0.086877 -0.12306 -0.021608
58 -0.09988 -0.096197 -0.11315 0.017262 -0.028462 -0.16725 -0.13744 -0.057678 -0.10574 -0.10059 -0.045963 -0.080458 -0.14645 -0.016787
59 -0.073336 -0.082795 -0.10361 0.015111 -0.01926 -0.15442 -0.12532 -0.043416 -0.080248 -0.094461 -0.028124 -0.066194 -0.12163 -0.025136
60 -0.074189 -0.087197 -0.10044 0.0086589 -0.011122 -0.1621 -0.1265 -0.049969 -0.075805 -0.10257 -0.040493 -0.065559 -0.12311 -0.027045
61 -0.077468 -0.090356 -0.11071 -0.0048848 -0.019576 -0.17085 -0.13861 -0.051489 -0.085021 -0.099195 -0.044729 -0.073875 -0.14548 -0.044134
62 -0.073391 -0.0813 -0.10922 0.0033098 -0.016987 -0.15395 -0.11792 -0.055642 -0.073213 -0.087745 -0.041172 -0.073705 -0.12137 -0.020196
63 -0.073854 -0.080252 -0.098342 -0.0051813 -0.014186 -0.1609 -0.12661 -0.034079 -0.077029 -0.097874 -0.042075 -0.065023 -0.11823 -0.016069
64 -0.094138 -0.081498 -0.1009 0.006936 -0.017781 -0.16261 -0.12588 -0.046394 -0.085637 -0.096461 -0.034114 -0.071466 -0.11864 -0.018572
65 -0.078287 -0.078054 -0.086433 0.0010972 -0.014687 -0.14446 -0.11628 -0.033916 -0.065968 -0.094311 -0.036163 -0.059254 -0.10487 -0.013026
66 -0.096762 -0.067256 -0.098783 -0.003268 -0.0057793 -0.16474 -0.11287 -0.026061 -0.079152 -0.09132 -0.028217 -0.064611 -0.11633 -0.01115
67 -0.08185 -0.079241 -0.089783 -0.010597 -0.012211 -0.15294 -0.12387 -0.042658 -0.087233 -0.096849 -0.031669 -0.071753 -0.10809 -0.019022
68 -0.090899 -0.084215 -0.10331 -0.011302 -0.0091968 -0.16773 -0.14346 -0.044892 -0.089514 -0.10472 -0.039049 -0.076448 -0.13858 -0.031883
69 -0.10754 -0.090697 -0.11608 -0.021463 -0.01038 -0.16541 -0.11485 -0.048652 -0.075145 -0.10528 -0.032176 -0.074195 -0.1529 -0.025845
70 -0.091249 -0.080227 -0.096917 -0.014089 0.020039 -0.16319 -0.11114 -0.055834 -0.084356 -0.092752 -0.034363 -0.07492 -0.11611 -0.01891
71 -0.098622 -0.099884 -0.11028 -0.031968 -0.017619 -0.17411 -0.13711 -0.044791 -0.090109 -0.10231 -0.038086 -0.082839 -0.13796 -0.033783
72 -0.1057 -0.090205 -0.10146 -0.029191 -0.011731 -0.15569 -0.14271 -0.044138 -0.069761 -0.097929 -0.052611 -0.07137 -0.13891 -0.019297
73 -0.079296 -0.07307 -0.093674 -0.014572 0.0086722 -0.15988 -0.11885 -0.027501 -0.070636 -0.092532 -0.024012 -0.075357 -0.12604 -0.012701
74 -0.087583 -0.073403 -0.095053 -0.0088339 0.010796 -0.15394 -0.10839 -0.034773 -0.065188 -0.078875 -0.025534 -0.059394 -0.12431 0.0032102
75 -0.076678 -0.084681 -0.088413 -0.020723 -0.0056773 -0.15973 -0.11894 -0.053995 -0.070512 -0.1026 -0.032092 -0.070601 -0.11142 0.00097377
76 -0.086354 -0.086278 -0.11082 -0.021872 -0.011565 -0.15099 -0.13516 -0.048397 -0.078508 -0.091842 -0.046005 -0.071619 -0.11187 -0.03778
77 -0.085614 -0.084115 -0.097805 -0.022247 -0.010313 -0.16186 -0.11472 -0.037257 -0.075044 -0.094038 -0.034362 -0.08917 -0.13325 -0.029873
78 -0.093998 -0.085406 -0.10628 -0.019088 -0.014404 -0.15662 -0.1266 -0.055703 -0.092258 -0.10017 -0.040147 -0.06988 -0.1342 -0.011463
79 -0.11519 -0.087589 -0.11409 -0.03809 -0.029249 -0.17151 -0.13979 -0.04455 -0.081186 -0.11128 -0.046738 -0.078697 -0.14388 -0.02312
80 -0.088762 -0.093816 -0.108 -0.0305 -0.016274 -0.16603 -0.12825 -0.049787 -0.074919 -0.1024 -0.051544 -0.059268 -0.14227 -0.031162
81 -0.097983 -0.091538 -0.1079 -0.03325 -0.024978 -0.17686 -0.14124 -0.04648 -0.081612 -0.10913 -0.038375 -0.069429 -0.13902 -0.02724
82 -0.10793 -0.094741 -0.10896 -0.037308 -0.013465 -0.1713 -0.12819 -0.054342 -0.08808 -0.10236 -0.046351 -0.084248 -0.13385 -0.030713
83 -0.097252 -0.086758 -0.10813 -0.020061 -0.0098459 -0.16374 -0.12501 -0.039244 -0.066741 -0.1022 -0.037644 -0.083905 -0.11527 -0.030488
84 -0.09557 -0.088968 -0.10353 -0.03475 -0.014967 -0.15934 -0.13296 -0.056278 -0.077169 -0.092936 -0.044744 -0.081809 -0.12191 -0.026121
85 -0.10546 -0.08586 -0.10682 -0.028089 -0.016655 -0.16959 -0.13804 -0.04 -0.06286 -0.1005 -0.040499 -0.062435 -0.108 -0.024947
86 -0.090394 -0.087973 -0.10674 -0.024285 -0.0058641 -0.16788 -0.13115 -0.043549 -0.081784 -0.10637 -0.036743 -0.068386 -0.1354 -0.023825
87 -0.090633 -0.09333 -0.11271 -0.036845 -0.013071 -0.17974 -0.13209 -0.048729 -0.076639 -0.10264 -0.046082 -0.072817 -0.13735 -0.030526
88 -0.093757 -0.077949 -0.097514 -0.021724 0.0060489 -0.15021 -0.13097 -0.044589 -0.074613 -0.091569 -0.040313 -0.080477 -0.098644 -0.019045
89 -0.099926 -0.088559 -0.10232 -0.037152 -0.0066812 -0.16165 -0.14517 -0.051244 -0.079555 -0.096421 -0.030876 -0.077416 -0.10886 -0.028116
90 -0.073508 -0.084784 -0.10028 -0.033858 -0.0078277 -0.15261 -0.11852 -0.031196 -0.076807 -0.095941 -0.029267 -0.059512 -0.10662 -0.02159
91 -0.064064 -0.083362 -0.097021 -0.046447 0.0065318 -0.16135 -0.11945 -0.040291 -0.076126 -0.10685 -0.02538 -0.066111 -0.10962 -0.016128
92 -0.077753 -0.074989 -0.089361 -0.0261 -0.0066484 -0.16063 -0.11332 -0.048015 -0.071166 -0.10175 -0.04205 -0.057764 -0.092122 -0.016266
93 -0.095336 -0.09483 -0.11297 -0.041857 -0.0094224 -0.17263 -0.13861 -0.061827 -0.084586 -0.10513 -0.033271 -0.070014 -0.12179 -0.039268
94 -0.055603 -0.072533 -0.087302 -0.011673 0.0092197 -0.15515 -0.12732 -0.037525 -0.072991 -0.095277 -0.025156 -0.077072 -0.087161 -0.014515
95 -0.09641 -0.096607 -0.1048 -0.034591 -0.0267 -0.17463 -0.1344 -0.046014 -0.092643 -0.099825 -0.041247 -0.076718 -0.10604 -0.031255
96 -0.11186 -0.091743 -0.10598 -0.039338 -0.01521 -0.17607 -0.13767 -0.043291 -0.068773 -0.11249 -0.054613 -0.08529 -0.096115 -0.030718
97 -0.11823 -0.094343 -0.11431 -0.033707 -0.037889 -0.17379 -0.14372 -0.048194 -0.090299 -0.12047 -0.040477 -0.089069 -0.097113 -0.036549
98 -0.070828 -0.077077 -0.10024 -0.024053 -0.0090776 -0.16515 -0.13624 -0.03297 -0.07788 -0.093653 -0.034943 -0.063161 -0.1067 -0.028059
99 -0.095983 -0.084146 -0.097863 -0.026074 -0.017617 -0.16633 -0.13385 -0.030884 -0.091898 -0.10104 -0.040719 -0.075975 -0.090796 -0.014663
100 -0.069912 -0.085911 -0.10401 -0.025747 -0.025871 -0.17751 -0.12958 -0.043513 -0.074241 -0.10138 -0.013415 -0.07631 -0.10227 -0.02894
101 -0.087452 -0.083425 -0.10756 -0.029328 -0.030237 -0.17557 -0.14167 -0.049951 -0.097301 -0.10565 -0.047771 -0.0716 -0.10105 -0.030783
102 -0.085533 -0.083045 -0.093327 -0.017514 -0.0092809 -0.1651 -0.12353 -0.037007 -0.070219 -0.10314 -0.032786 -0.06676 -0.11624 -0.0076475
103 -0.072674 -0.070591 -0.088762 -0.0054549 -0.0073245 -0.15881 -0.12757 -0.030334 -0.066477 -0.091759 -0.021111 -0.076091 -0.1097 -0.0096906
104 -0.067728 -0.059981 -0.081209 -4.6525e-05 0.011476 -0.15325 -0.10787 -0.020456 -0.057645 -0.079764 -0.024303 -0.066341 -0.10272 -0.015739
105 -0.074658 -0.072874 -0.10203 -0.022082 -0.0094468 -0.16095 -0.13156 -0.026885 -0.073496 -0.092118 -0.02428 -0.06365 -0.12303 -0.030652
106 -0.085094 -0.082064 -0.10411 -0.012247 -0.019674 -0.15038 -0.1234 -0.041866 -0.070231 -0.10563 -0.027408 -0.075532 -0.12592 -0.023833
107 -0.077181 -0.08042 -0.10619 -0.0098279 6.5162e-05 -0.17398 -0.11254 -0.049152 -0.08677 -0.11095 -0.052554 -0.080217 -0.12567 -0.026821
108 -0.086185 -0.08607 -0.10528 -0.023074 -0.011615 -0.16847 -0.12412 -0.039572 -0.081892 -0.0986 -0.018472 -0.070793 -0.14645 -0.030514
109 -0.095983 -0.085681 -0.094347 -0.0061861 -0.008488 -0.15401 -0.12098 -0.039838 -0.085422 -0.098381 -0.045513 -0.070674 -0.11369 -0.016067
110 -0.12265 -0.087797 -0.10586 -0.015097 -0.014868 -0.16576 -0.11738 -0.055706 -0.09476 -0.10438 -0.053104 -0.079661 -0.14131 -0.024131
111 -0.1078 -0.098844 -0.11593 -0.03606 -0.018417 -0.17087 -0.138 -0.05935 -0.085191 -0.10982 -0.043049 -0.077017 -0.14768 -0.020149
112 -0.0996 -0.08267 -0.086944 -0.017061 -0.011248 -0.15405 -0.10467 -0.046658 -0.079324 -0.098293 -0.036582 -0.062055 -0.1129 -0.01707
113 -0.096795 -0.070889 -0.095637 -0.0051124 -0.019447 -0.16356 -0.11881 -0.045868 -0.086803 -0.090958 -0.032135 -0.07149 -0.11054 -0.016252
114 -0.089876 -0.08566 -0.10552 -0.034135 -0.019697 -0.15428 -0.12472 -0.044774 -0.088634 -0.1056 -0.02547 -0.067629 -0.13576 -0.020879
115 -0.11889 -0.10922 -0.12295 -0.047218 -0.046561 -0.18976 -0.15639 -0.06066 -0.103 -0.12791 -0.060585 -0.096853 -0.1633 -0.041283
116 -0.097585 -0.079012 -0.091499 -0.024605 -0.012527 -0.17173 -0.11517 -0.043834 -0.099312 -0.093082 -0.023118 -0.062171 -0.12277 -0.02046
117 -0.088468 -0.079316 -0.092459 -0.027658 -0.013736 -0.16091 -0.11224 -0.046812 -0.095695 -0.094953 -0.032169 -0.062885 -0.13456 -0.020738
118 -0.097311 -0.098669 -0.11947 -0.049066 -0.037229 -0.17942 -0.14873 -0.066391 -0.092411 -0.12193 -0.042801 -0.074812 -0.16322 -0.041592
119 -0.086927 -0.081284 -0.099745 -0.028495 -0.012772 -0.15756 -0.12004 -0.05335 -0.086245 -0.10019 -0.039469 -0.07723 -0.13986 -0.017795
120 -0.091195 -0.089449 -0.098646 -0.024104 -0.010137 -0.14632 -0.1171 -0.048582 -0.08604 -0.10315 -0.039309 -0.076462 -0.1299 -0.023262
121 -0.08683 -0.090628 -0.10707 -0.032407 -0.014687 -0.16383 -0.11405 -0.040384 -0.081657 -0.10585 -0.030227 -0.060553 -0.114 -0.018013
122 -0.10291 -0.095651 -0.11988 -0.039505 -0.026347 -0.17897 -0.13014 -0.054372 -0.087883 -0.11318 -0.033733 -0.075249 -0.11649 -0.023723
123 -0.091366 -0.076992 -0.095253 -0.021296 -0.0055971 -0.15631 -0.099822 -0.047404 -0.074942 -0.094558 -0.023876 -0.064297 -0.11917 -0.010116
124 -0.097334 -0.097703 -0.12656 -0.045113 -0.028766 -0.18187 -0.14109 -0.072434 -0.10786 -0.11512 -0.046685 -0.080584 -0.1408 -0.034108
125 -0.1012 -0.10179 -0.11923 -0.025971 -0.0093892 -0.17653 -0.11479 -0.062671 -0.11315 -0.11135 -0.034244 -0.081286 -0.13592 -0.020218
126 -0.12034 -0.10287 -0.12674 -0.043731 -0.045573 -0.18908 -0.14542 -0.071489 -0.087879 -0.12937 -0.067142 -0.083369 -0.15596 -0.045379
127 -0.097165 -0.099336 -0.11466 -0.041586 -0.034054 -0.1907 -0.1399 -0.062429 -0.084019 -0.11266 -0.034266 -0.081135 -0.14302 -0.031114
128 -0.084037 -0.085983 -0.1081 -0.036234 -0.021893 -0.17422 -0.11648 -0.053219 -0.079872 -0.099315 -0.025649 -0.059043 -0.13477 0.0093029
129 -0.075847 -0.074502 -0.10488 -0.011811 -0.013304 -0.16474 -0.12364 -0.049461 -0.085165 -0.11372 -0.027372 -0.067121 -0.12476 0.0053518
130 -0.073859 -0.094856 -0.10853 -0.024368 -0.019747 -0.17562 -0.13625 -0.058006 -0.09989 -0.10442 -0.042354 -0.073337 -0.12886 -0.0063147
131 -0.08407 -0.086943 -0.10773 -0.023407 -0.027805 -0.17346 -0.13324 -0.049815 -0.086574 -0.098729 -0.043825 -0.072847 -0.11908 -0.0031762
132 -0.081853 -0.086392 -0.10565 -0.010799 0.005812 -0.16632 -0.12728 -0.068036 -0.094987 -0.096029 -0.03569 -0.070761 -0.11912 0.00074234
133 -0.082763 -0.091867 -0.094181 -0.017826 -0.0047593 -0.16358 -0.11452 -0.052649 -0.10057 -0.092792 -0.027759 -0.061903 -0.12338 0.0027319
134 -0.071566 -0.087002 -0.10923 -0.018507 -0.0098565 -0.17301 -0.10791 -0.048239 -0.059654 -0.092091 -0.031366 -0.068142 -0.1325 -0.0034467
135 -0.059406 -0.086692 -0.088678 -0.014059 -0.0012829 -0.16119 -0.10893 -0.049447 -0.070197 -0.083662 -0.032019 -0.062654 -0.10864 0.0065645
136 -0.089665 -0.097157 -0.10871 -0.035342 -0.0063096 -0.17854 -0.12978 -0.067416 -0.096385 -0.10949 -0.046401 -0.065697 -0.12483 -0.019392
137 -0.092839 -0.091183 -0.11372 -0.021804 -0.011529 -0.17983 -0.12777 -0.052918 -0.083907 -0.10098 -0.038725 -0.067632 -0.14254 -0.0067499
138 -0.092923 -0.078211 -0.11188 -0.018851 0.00069345 -0.16471 -0.12702 -0.050211 -0.064115 -0.088849 -0.032994 -0.075921 -0.11996 -0.003255
139 -0.071056 -0.076589 -0.091684 -0.017821 -0.011771 -0.16583 -0.10735 -0.042466 -0.075431 -0.087518 -0.037948 -0.067171 -0.10504 3.0035e-05
140 -0.082174 -0.087175 -0.10865 -0.025919 -0.01098 -0.17854 -0.12704 -0.055364 -0.096544 -0.10015 -0.044722 -0.074354 -0.11936 -0.028848
141 -0.071768 -0.084641 -0.1115 -0.050213 -0.011766 -0.18244 -0.1114 -0.069278 -0.081488 -0.1007 -0.026369 -0.081117 -0.12987 -0.040025
142 -0.060259 -0.094426 -0.10751 -0.039859 -0.01162 -0.16774 -0.10816 -0.05893 -0.082662 -0.092511 -0.042605 -0.082787 -0.12445 -0.021492
143 -0.063929 -0.081089 -0.095722 -0.0095795 -0.0008155 -0.16059 -0.10681 -0.053409 -0.077389 -0.091016 -0.039263 -0.06489 -0.1183 -0.007741
144 -0.056047 -0.079068 -0.10255 -0.02964 -0.0041217 -0.1716 -0.10788 -0.047465 -0.064636 -0.084978 -0.034976 -0.066403 -0.11413 -0.0067597
145 -0.054371 -0.076911 -0.094129 -0.014284 0.0067786 -0.17468 -0.11296 -0.052561 -0.070367 -0.081937 -0.029069 -0.067449 -0.10504 0.0014984
146 -0.048319 -0.066811 -0.095076 -0.011797 0.018154 -0.15246 -0.10217 -0.049318 -0.062434 -0.086831 -0.013817 -0.050349 -0.10693 -0.010017
147 -0.081783 -0.093966 -0.10972 -0.0219 0.0080466 -0.16925 -0.12266 -0.072077 -0.092069 -0.095486 -0.057655 -0.075285 -0.1206 -0.014934
148 -0.096318 -0.092082 -0.10957 -0.033788 -0.0038389 -0.17878 -0.12421 -0.057299 -0.087056 -0.096461 -0.041703 -0.070037 -0.1214 -0.028195
149 -0.065093 -0.076298 -0.093685 -0.0085923 0.0096196 -0.16138 -0.10975 -0.054955 -0.063761 -0.092786 -0.034029 -0.059897 -0.097445 -0.015767
150 -0.091373 -0.099073 -0.10508 -0.039194 -0.0079857 -0.17262 -0.1246 -0.053922 -0.10266 -0.10489 -0.047242 -0.0806 -0.11692 -0.020928
151 -0.075129 -0.08512 -0.10036 -0.020665 -0.0031879 -0.16845 -0.12612 -0.061236 -0.084912 -0.09833 -0.052131 -0.061294 -0.11606 -0.01111
152 -0.064681 -0.076322 -0.09748 -0.021484 -0.0063548 -0.16666 -0.12155 -0.069882 -0.070866 -0.082637 -0.033353 -0.078704 -0.10248 0.0027975
153 -0.075025 -0.082796 -0.10129 -0.01318 -0.0050388 -0.15738 -0.11558 -0.043774 -0.075629 -0.080402 -0.023402 -0.079754 -0.12043 -0.0072915
154 -0.082288 -0.077995 -0.10322 -0.026541 -0.013813 -0.17223 -0.12963 -0.061823 -0.094172 -0.093216 -0.039534 -0.068098 -0.11414 -0.0061568
155 -0.071169 -0.08406 -0.092108 -0.027125 -0.017168 -0.16365 -0.1261 -0.064857 -0.075499 -0.086775 -0.02986 -0.068221 -0.11079 -0.0073556
156 -0.065853 -0.070159 -0.09856 -0.017498 -0.01528 -0.14938 -0.10953 -0.051649 -0.074543 -0.0759 -0.019803 -0.055001 -0.10274 0.0022512
157 -0.076059 -0.08314 -0.10621 -0.025269 -0.019813 -0.16657 -0.13165 -0.070565 -0.093993 -0.094497 -0.048467 -0.0853 -0.12585 -0.016091
158 -0.079795 -0.094591 -0.11587 -0.040796 -0.033428 -0.1802 -0.13899 -0.0578 -0.093446 -0.10986 -0.052593 -0.074803 -0.13925 -0.021739
159 -0.079918 -0.078334 -0.10153 -0.007866 -0.015547 -0.15914 -0.12221 -0.054629 -0.08891 -0.086529 -0.046427 -0.073214 -0.11784 -0.019651
160 -0.09167 -0.08961 -0.11294 -0.029003 -0.017441 -0.17987 -0.13736 -0.063953 -0.090173 -0.087931 -0.040367 -0.080477 -0.13967 -0.021072
161 -0.073555 -0.070502 -0.095945 -0.0024844 -0.0049838 -0.16118 -0.12411 -0.037549 -0.080365 -0.073977 -0.033427 -0.065104 -0.11353 -0.014057
162 -0.060977 -0.079279 -0.098735 -0.0131 -0.022322 -0.174 -0.13307 -0.058944 -0.076082 -0.089789 -0.039418 -0.074193 -0.13343 -0.048022
163 -0.091827 -0.088782 -0.11902 -0.022477 -0.029266 -0.17637 -0.12689 -0.062987 -0.089397 -0.095375 -0.049277 -0.083902 -0.13836 -0.041466
164 -0.059455 -0.078267 -0.1011 -0.021766 -0.014354 -0.16587 -0.11437 -0.045813 -0.076965 -0.075608 -0.034619 -0.066689 -0.10802 -0.018415
165 -0.098531 -0.085827 -0.10686 -0.0089837 -0.019175 -0.17198 -0.13448 -0.064265 -0.089869 -0.081132 -0.04877 -0.078666 -0.12307 -0.034573
166 -0.091264 -0.093511 -0.13052 -0.041896 -0.042804 -0.19773 -0.16249 -0.084556 -0.11646 -0.10504 -0.063288 -0.10487 -0.14311 -0.049719
167 -0.056866 -0.089995 -0.11121 -0.0065895 -0.020336 -0.17547 -0.12778 -0.050367 -0.080917 -0.078223 -0.04438 -0.063419 -0.1013 -0.034909
168 -0.07452 -0.087525 -0.11311 -0.012571 -0.023402 -0.17618 -0.11709 -0.063499 -0.080226 -0.0841 -0.039132 -0.058298 -0.10773 -0.048706
169 -0.090176 -0.099036 -0.12721 -0.025023 -0.033855 -0.18854 -0.14493 -0.069129 -0.1043 -0.10301 -0.046173 -0.08071 -0.13311 -0.058285
170 -0.067781 -0.090006 -0.11667 -0.017298 -0.021668 -0.17917 -0.12676 -0.051566 -0.070984 -0.10298 -0.049884 -0.059972 -0.11427 -0.052429
171 -0.082844 -0.085733 -0.11359 -0.018429 -0.018434 -0.1814 -0.12973 -0.056229 -0.087925 -0.095325 -0.043028 -0.072324 -0.12959 -0.04503
172 -0.0698 -0.070129 -0.10992 -0.003323 0.0049236 -0.16134 -0.13284 -0.061691 -0.094923 -0.086893 -0.036313 -0.082779 -0.10253 -0.041002
173 -0.097521 -0.098456 -0.13641 -0.018157 -0.026734 -0.18233 -0.14751 -0.068287 -0.098453 -0.11661 -0.059733 -0.083836 -0.12512 -0.071487
174 -0.076742 -0.090705 -0.12173 -0.02786 -0.036256 -0.18971 -0.14097 -0.059289 -0.082379 -0.098436 -0.036768 -0.069567 -0.11949 -0.058129
175 -0.11242 -0.1043 -0.12712 -0.028412 -0.034135 -0.19066 -0.15757 -0.060953 -0.083727 -0.10523 -0.058937 -0.07801 -0.1424 -0.062919
176 -0.094403 -0.090318 -0.13432 -0.034627 -0.041489 -0.18211 -0.14528 -0.071918 -0.10048 -0.094748 -0.051294 -0.083239 -0.12737 -0.064393
177 -0.09197 -0.086025 -0.12311 -0.015742 -0.029632 -0.17613 -0.11581 -0.060887 -0.077046 -0.082663 -0.038974 -0.073453 -0.11052 -0.060581
178 -0.088701 -0.080078 -0.12915 -0.019707 -0.032421 -0.18535 -0.12884 -0.050294 -0.081324 -0.092621 -0.05017 -0.073931 -0.12001 -0.050057
179 -0.094958 -0.089172 -0.13105 -0.021703 -0.034547 -0.18235 -0.13249 -0.052561 -0.08102 -0.092604 -0.028844 -0.076186 -0.10046 -0.054094
180 -0.10434 -0.094533 -0.12822 -0.032129 -0.036298 -0.18615 -0.14537 -0.047955 -0.09564 -0.09119 -0.056836 -0.068365 -0.12334 -0.052378
181 -0.090745 -0.086636 -0.12396 -0.021437 -0.0153 -0.18888 -0.12249 -0.049406 -0.093572 -0.085956 -0.037313 -0.085786 -0.12268 -0.050522
182 -0.11234 -0.1103 -0.14268 -0.04542 -0.035073 -0.19689 -0.14778 -0.065371 -0.095705 -0.10434 -0.075241 -0.10656 -0.15085 -0.058956
183 -0.10758 -0.091939 -0.12633 -0.02654 -0.027595 -0.19602 -0.12631 -0.055643 -0.081288 -0.087312 -0.05923 -0.083031 -0.13487 -0.052362
184 -0.096707 -0.10044 -0.14263 -0.037486 -0.055621 -0.18294 -0.12926 -0.055195 -0.097573 -0.094994 -0.07 -0.095282 -0.12645 -0.066674
185 -0.1004 -0.088239 -0.11819 -0.014337 -0.019758 -0.18348 -0.1316 -0.049296 -0.085449 -0.09326 -0.039809 -0.084089 -0.096405 -0.049411
186 -0.10171 -0.090132 -0.1247 -0.021627 -0.02373 -0.18025 -0.14183 -0.054031 -0.08433 -0.10362 -0.043326 -0.093134 -0.11477 -0.054666
187 -0.10967 -0.1018 -0.13848 -0.037185 -0.014889 -0.20063 -0.14577 -0.055224 -0.089846 -0.096524 -0.054559 -0.097987 -0.12985 -0.06843
188 -0.10334 -0.099318 -0.12685 -0.010391 -0.021374 -0.18994 -0.12822 -0.050867 -0.08124 -0.092706 -0.052053 -0.089298 -0.12513 -0.04766
189 -0.11943 -0.11396 -0.13754 -0.043402 -0.026571 -0.18935 -0.13181 -0.069898 -0.095 -0.090415 -0.07156 -0.10824 -0.13914 -0.066551
190 -0.11488 -0.10578 -0.12755 -0.026576 -0.032956 -0.19742 -0.11568 -0.059006 -0.079703 -0.091537 -0.067747 -0.080857 -0.13068 -0.064914
191 -0.097182 -0.10514 -0.14132 -0.041772 -0.027288 -0.20543 -0.14623 -0.079574 -0.095667 -0.096355 -0.077411 -0.11599 -0.12742 -0.07519
192 -0.085775 -0.086225 -0.13052 -0.023235 -0.03263 -0.19826 -0.13595 -0.06148 -0.075805 -0.098429 -0.057425 -0.089157 -0.13539 -0.060565
193 -0.095259 -0.097218 -0.13519 -0.020054 -0.035191 -0.18936 -0.13343 -0.061038 -0.089405 -0.092808 -0.059481 -0.10325 -0.13709 -0.058913
194 -0.10866 -0.10182 -0.13638 -0.034586 -0.035084 -0.19156 -0.13726 -0.059001 -0.09767 -0.083449 -0.060125 -0.09621 -0.13402 -0.073812
195 -0.12896 -0.10359 -0.14286 -0.039753 -0.025109 -0.21116 -0.13084 -0.069856 -0.088228 -0.099396 -0.070898 -0.11474 -0.13608 -0.080376
196 -0.094452 -0.10009 -0.13927 -0.030839 -0.038377 -0.18698 -0.15984 -0.071625 -0.083896 -0.096816 -0.067434 -0.11234 -0.13042 -0.062401
197 -0.13488 -0.11208 -0.14818 -0.038983 -0.041653 -0.20524 -0.1532 -0.069918 -0.085444 -0.10492 -0.085172 -0.11055 -0.13789 -0.073399
198 -0.12207 -0.10475 -0.14643 -0.040632 -0.048862 -0.20772 -0.13258 -0.063957 -0.092233 -0.1047 -0.071448 -0.11019 -0.137 -0.075565
199 -0.12122 -0.11266 -0.14642 -0.046785 -0.028255 -0.20929 -0.14455 -0.073178 -0.080455 -0.10799 -0.072339 -0.099624 -0.14811 -0.082419
200 -0.11411 -0.10544 -0.15482 -0.054646 -0.046785 -0.19868 -0.14536 -0.080373 -0.099573 -0.092598 -0.071172 -0.11025 -0.12889 -0.086776
201 -0.1125 -0.10136 -0.14279 -0.044071 -0.03704 -0.1906 -0.13573 -0.066075 -0.084768 -0.088984 -0.055261 -0.096469 -0.1246 -0.075585
202 -0.12429 -0.11077 -0.14552 -0.053099 -0.032278 -0.19913 -0.16389 -0.079134 -0.1026 -0.099463 -0.073079 -0.11683 -0.13162 -0.083588
203 -0.12877 -0.10865 -0.15265 -0.066188 -0.050436 -0.21465 -0.16658 -0.074613 -0.086318 -0.10416 -0.066232 -0.12797 -0.13374 -0.08993
204 -0.12939 -0.11313 -0.16587 -0.077979 -0.040399 -0.21227 -0.16048 -0.090025 -0.10998 -0.10935 -0.083623 -0.13377 -0.14416 -0.099443
205 -0.12341 -0.12973 -0.173 -0.081295 -0.062916 -0.21717 -0.15817 -0.10363 -0.10695 -0.11357 -0.092046 -0.14437 -0.17578 -0.099705
206 -0.10764 -0.098451 -0.13389 -0.042765 -0.037798 -0.18819 -0.12561 -0.075221 -0.069648 -0.084795 -0.063854 -0.098327 -0.1375 -0.061966
207 -0.12404 -0.1008 -0.14949 -0.046612 -0.038822 -0.20909 -0.14129 -0.069249 -0.085117 -0.091676 -0.081767 -0.1221 -0.13572 -0.076182
208 -0.13158 -0.12609 -0.16679 -0.071532 -0.054992 -0.20813 -0.14544 -0.082812 -0.092702 -0.10493 -0.080168 -0.11877 -0.15153 -0.095816
209 -0.11893 -0.1098 -0.15115 -0.053997 -0.05153 -0.1968 -0.16112 -0.072488 -0.097754 -0.092078 -0.090397 -0.12069 -0.14011 -0.082539
210 -0.11676 -0.1262 -0.16658 -0.067784 -0.065189 -0.21915 -0.15845 -0.095297 -0.10713 -0.10014 -0.11285 -0.13699 -0.16814 -0.09735
211 -0.10322 -0.11633 -0.17476 -0.075544 -0.055383 -0.21586 -0.14487 -0.091673 -0.085923 -0.096213 -0.092253 -0.13334 -0.1658 -0.10293
212 -0.12229 -0.14588 -0.19091 -0.091574 -0.067443 -0.23309 -0.17861 -0.090268 -0.099274 -0.12319 -0.090026 -0.13501 -0.17393 -0.11105
213 -0.11855 -0.11835 -0.15922 -0.070124 -0.043843 -0.20851 -0.14015 -0.087498 -0.10215 -0.094698 -0.085814 -0.13097 -0.16674 -0.084574
214 -0.10835 -0.12946 -0.16717 -0.088841 -0.039734 -0.21712 -0.16225 -0.084228 -0.10384 -0.098191 -0.089024 -0.14085 -0.18953 -0.10231
215 -0.10395 -0.12355 -0.16893 -0.079678 -0.05403 -0.21956 -0.14341 -0.084556 -0.091432 -0.10424 -0.078041 -0.13929 -0.17111 -0.094522
216 -0.11331 -0.11797 -0.16723 -0.066775 -0.044406 -0.20924 -0.13813 -0.07864 -0.081331 -0.087362 -0.08804 -0.13362 -0.16602 -0.09947
217 -0.13336 -0.13585 -0.17061 -0.075759 -0.070004 -0.21134 -0.14839 -0.090383 -0.1106 -0.098209 -0.10081 -0.14755 -0.17979 -0.10266
218 -0.14008 -0.13235 -0.17037 -0.073176 -0.070174 -0.22162 -0.15019 -0.08692 -0.10285 -0.10671 -0.098616 -0.14763 -0.16787 -0.10503
219 -0.13059 -0.12763 -0.15065 -0.074627 -0.0398 -0.21359 -0.14276 -0.097922 -0.10025 -0.10767 -0.085869 -0.13613 -0.15434 -0.11171
220 -0.1483 -0.14638 -0.1776 -0.086886 -0.059494 -0.23453 -0.17711 -0.10504 -0.12674 -0.10934 -0.11288 -0.15912 -0.18697 -0.11278
221 -0.12987 -0.12799 -0.16279 -0.084983 -0.061775 -0.21487 -0.12226 -0.099295 -0.095513 -0.092085 -0.094452 -0.14033 -0.17552 -0.10071
222 -0.10678 -0.12693 -0.16305 -0.081211 -0.056338 -0.20846 -0.14061 -0.085628 -0.10644 -0.084706 -0.086751 -0.12714 -0.15883 -0.12349
223 -0.10493 -0.11283 -0.15279 -0.064107 -0.046643 -0.20476 -0.1248 -0.094726 -0.10845 -0.079981 -0.086428 -0.13249 -0.15863 -0.097845
224 -0.11499 -0.14169 -0.17715 -0.10969 -0.077221 -0.23806 -0.15457 -0.097788 -0.11219 -0.092548 -0.11674 -0.15625 -0.1835 -0.13131
225 -0.11745 -0.13557 -0.18325 -0.10571 -0.076661 -0.22792 -0.15384 -0.10749 -0.10829 -0.12132 -0.099316 -0.15211 -0.17851 -0.12782
226 -0.1211 -0.14685 -0.17941 -0.10039 -0.067798 -0.23115 -0.14561 -0.10254 -0.11095 -0.11481 -0.10704 -0.15261 -0.18342 -0.1172
227 -0.10079 -0.12576 -0.15587 -0.087813 -0.055814 -0.21477 -0.13092 -0.091222 -0.099985 -0.11028 -0.10203 -0.14514 -0.17429 -0.10512
228 -0.13103 -0.14901 -0.17195 -0.095052 -0.065276 -0.23407 -0.15261 -0.10899 -0.11699 -0.11384 -0.11132 -0.1547 -0.17502 -0.1285
229 -0.13263 -0.1489 -0.17927 -0.10261 -0.069595 -0.23181 -0.14832 -0.10341 -0.10384 -0.12248 -0.10451 -0.15712 -0.18484 -0.12507
230 -0.14476 -0.14593 -0.18197 -0.099263 -0.077207 -0.24685 -0.13798 -0.11136 -0.12033 -0.13763 -0.10281 -0.16704 -0.18137 -0.13911
231 -0.13021 -0.15574 -0.18083 -0.099733 -0.088485 -0.23883 -0.16022 -0.11125 -0.12873 -0.12793 -0.12589 -0.17653 -0.20523 -0.12983
232 -0.12144 -0.13834 -0.18086 -0.10348 -0.083183 -0.24225 -0.14965 -0.11108 -0.11267 -0.12288 -0.11903 -0.17604 -0.17952 -0.12804
233 -0.11253 -0.14604 -0.18775 -0.097304 -0.087632 -0.23006 -0.14025 -0.11256 -0.11743 -0.12179 -0.11917 -0.16428 -0.18305 -0.13052
234 -0.12145 -0.15336 -0.19025 -0.10905 -0.076719 -0.2416 -0.1531 -0.11797 -0.12607 -0.12202 -0.13694 -0.17014 -0.17889 -0.12975
235 -0.11624 -0.15049 -0.19346 -0.11396 -0.077545 -0.24037 -0.15604 -0.11601 -0.11518 -0.1291 -0.13093 -0.16895 -0.18567 -0.14353
236 -0.10723 -0.13902 -0.19045 -0.11065 -0.092837 -0.23596 -0.14787 -0.10663 -0.10724 -0.11487 -0.095491 -0.15711 -0.18257 -0.12836
237 -0.11628 -0.14491 -0.19189 -0.1083 -0.070978 -0.2394 -0.14598 -0.10326 -0.11051 -0.13162 -0.11798 -0.17419 -0.18152 -0.14115
238 -0.11448 -0.14406 -0.17255 -0.10822 -0.077098 -0.2371 -0.14673 -0.11175 -0.11464 -0.11911 -0.10882 -0.14878 -0.18627 -0.13984
239 -0.11569 -0.14366 -0.17171 -0.10399 -0.0531 -0.22857 -0.14992 -0.1049 -0.10911 -0.10826 -0.10403 -0.15763 -0.16207 -0.12372
240 -0.11314 -0.12891 -0.15907 -0.088678 -0.061973 -0.22132 -0.12832 -0.10346 -0.098773 -0.10037 -0.10579 -0.14872 -0.15414 -0.12372
241 -0.12013 -0.15365 -0.17965 -0.09593 -0.081142 -0.2417 -0.14725 -0.11695 -0.11921 -0.12658 -0.11183 -0.16399 -0.18001 -0.14074
242 -0.11708 -0.13477 -0.16983 -0.074667 -0.048223 -0.22269 -0.13032 -0.10975 -0.10527 -0.10441 -0.09601 -0.15485 -0.1715 -0.11072
243 -0.12907 -0.14425 -0.18803 -0.10571 -0.072129 -0.24683 -0.1613 -0.10957 -0.13426 -0.12682 -0.11925 -0.1706 -0.18906 -0.13749
244 -0.10727 -0.15141 -0.18695 -0.11417 -0.079719 -0.24396 -0.14937 -0.1173 -0.116 -0.12018 -0.12411 -0.15612 -0.18619 -0.13155
245 -0.13386 -0.15429 -0.19554 -0.11253 -0.10241 -0.24615 -0.15756 -0.11463 -0.14056 -0.13046 -0.11909 -0.1728 -0.1793 -0.13569
246 -0.12913 -0.15718 -0.19641 -0.1041 -0.082151 -0.24742 -0.16252 -0.11828 -0.11612 -0.1212 -0.11318 -0.16862 -0.18241 -0.12477
247 -0.12031 -0.14462 -0.18097 -0.098644 -0.067933 -0.22911 -0.13817 -0.11381 -0.1007 -0.10513 -0.10172 -0.15139 -0.15745 -0.11919
248 -0.11969 -0.15504 -0.19151 -0.09143 -0.087108 -0.2336 -0.13885 -0.11108 -0.1067 -0.11724 -0.11177 -0.16982 -0.18355 -0.12978
249 -0.10693 -0.16352 -0.20007 -0.11666 -0.080673 -0.25009 -0.15259 -0.13196 -0.12789 -0.12029 -0.12429 -0.17268 -0.17016 -0.14501
250 -0.11835 -0.15815 -0.1839 -0.097889 -0.093151 -0.23958 -0.15747 -0.12202 -0.11905 -0.13175 -0.11276 -0.18252 -0.18508 -0.1237
251 -0.1353 -0.17624 -0.19985 -0.10666 -0.097409 -0.26485 -0.17235 -0.12452 -0.13001 -0.13163 -0.11994 -0.18793 -0.18984 -0.14244
252 -0.12393 -0.15951 -0.19058 -0.088194 -0.083358 -0.23205 -0.15628 -0.11567 -0.12563 -0.12692 -0.11703 -0.1697 -0.18114 -0.13976
253 -0.11665 -0.15288 -0.18954 -0.10289 -0.088714 -0.25273 -0.15717 -0.10822 -0.10932 -0.12447 -0.11399 -0.17474 -0.18713 -0.14374
254 -0.12012 -0.15753 -0.19489 -0.10105 -0.081149 -0.24142 -0.15997 -0.12202 -0.11257 -0.12452 -0.11583 -0.1726 -0.18355 -0.12828
255 -0.12566 -0.15519 -0.18994 -0.10209 -0.076402 -0.24089 -0.15238 -0.11763 -0.12494 -0.12669 -0.10656 -0.17522 -0.18198 -0.13364
256 -0.10798 -0.13935 -0.18646 -0.087819 -0.075197 -0.22568 -0.12995 -0.10952 -0.11576 -0.10869 -0.10561 -0.16493 -0.17447 -0.13268
257 -0.12145 -0.15425 -0.18671 -0.09948 -0.095095 -0.2355 -0.15643 -0.11618 -0.106 -0.12231 -0.10838 -0.16796 -0.16485 -0.13517
258 -0.11107 -0.16037 -0.18976 -0.11214 -0.083509 -0.23841 -0.15248 -0.12179 -0.12566 -0.12495 -0.11566 -0.18338 -0.1774 -0.14965
259 -0.1203 -0.15597 -0.18988 -0.10662 -0.10191 -0.24323 -0.16088 -0.12884 -0.11595 -0.12996 -0.11822 -0.18169 -0.17399 -0.14821
260 -0.12082 -0.1661 -0.19569 -0.11206 -0.091434 -0.24126 -0.16243 -0.12003 -0.13295 -0.13215 -0.12491 -0.17188 -0.19225 -0.15503
261 -0.099424 -0.15769 -0.17826 -0.093782 -0.083905 -0.24464 -0.15223 -0.11497 -0.10688 -0.12125 -0.11523 -0.16014 -0.17024 -0.13867
262 -0.094016 -0.14769 -0.17078 -0.10654 -0.082255 -0.23393 -0.14607 -0.12671 -0.11235 -0.11812 -0.1243 -0.17239 -0.1759 -0.13612
263 -0.11789 -0.17736 -0.2104 -0.13207 -0.10224 -0.26922 -0.17412 -0.13441 -0.13581 -0.13557 -0.12445 -0.18595 -0.19745 -0.16568
264 -0.11074 -0.15924 -0.19343 -0.12036 -0.09387 -0.2427 -0.16612 -0.12026 -0.11645 -0.12041 -0.11125 -0.16904 -0.19931 -0.1421
265 -0.12938 -0.18431 -0.20689 -0.13762 -0.10942 -0.25841 -0.16737 -0.15274 -0.15191 -0.1525 -0.12639 -0.19834 -0.20695 -0.1628
266 -0.096183 -0.16434 -0.19981 -0.11471 -0.088554 -0.24675 -0.15882 -0.12514 -0.11519 -0.12961 -0.10512 -0.17632 -0.17807 -0.15426
267 -0.12608 -0.15526 -0.1936 -0.10552 -0.087851 -0.24158 -0.15831 -0.13279 -0.12934 -0.11471 -0.12917 -0.17422 -0.17847 -0.16084
268 -0.10856 -0.15331 -0.18647 -0.096711 -0.074323 -0.23965 -0.14974 -0.1313 -0.10733 -0.12592 -0.099497 -0.16731 -0.17238 -0.14983
269 -0.11352 -0.17995 -0.20474 -0.12461 -0.11168 -0.26242 -0.17523 -0.13642 -0.13024 -0.14273 -0.11409 -0.19655 -0.19972 -0.15671
270 -0.11975 -0.17666 -0.20291 -0.12212 -0.093457 -0.25091 -0.17424 -0.13458 -0.13456 -0.13893 -0.1276 -0.17522 -0.19803 -0.15672
271 -0.088578 -0.15391 -0.17476 -0.10658 -0.08927 -0.2237 -0.14282 -0.1187 -0.12133 -0.11409 -0.098941 -0.16345 -0.18724 -0.14216
272 -0.11939 -0.16196 -0.19886 -0.12137 -0.10255 -0.24508 -0.16713 -0.13597 -0.13426 -0.12748 -0.12545 -0.18282 -0.20077 -0.1504
273 -0.12244 -0.17581 -0.19083 -0.11514 -0.098191 -0.25525 -0.17776 -0.12321 -0.12406 -0.13909 -0.12844 -0.1807 -0.20541 -0.16691
274 -0.11623 -0.16597 -0.20592 -0.12361 -0.10415 -0.24525 -0.16679 -0.13088 -0.12612 -0.13756 -0.12118 -0.18921 -0.17752 -0.16944
275 -0.10648 -0.15963 -0.20517 -0.11473 -0.096337 -0.23867 -0.16664 -0.13222 -0.12595 -0.13385 -0.12039 -0.18205 -0.17355 -0.16817
276 -0.10791 -0.18638 -0.20813 -0.13429 -0.11649 -0.25996 -0.18191 -0.14684 -0.14165 -0.1437 -0.13657 -0.20222 -0.19305 -0.15335
277 -0.11202 -0.15939 -0.19943 -0.11491 -0.088967 -0.24039 -0.16114 -0.13104 -0.1313 -0.1277 -0.097486 -0.17961 -0.19615 -0.14943
278 -0.11523 -0.16982 -0.20645 -0.12923 -0.090284 -0.24387 -0.18696 -0.14049 -0.13142 -0.12925 -0.11892 -0.18712 -0.20449 -0.14773
279 -0.12126 -0.1599 -0.1986 -0.11639 -0.10039 -0.23476 -0.15473 -0.13235 -0.13183 -0.13091 -0.11904 -0.18733 -0.1985 -0.15047
280 -0.14575 -0.17424 -0.20108 -0.11405 -0.097162 -0.24504 -0.18239 -0.1426 -0.13174 -0.12822 -0.11901 -0.18907 -0.17608 -0.14445
281 -0.12621 -0.16008 -0.19054 -0.093756 -0.088717 -0.23854 -0.15542 -0.12276 -0.11127 -0.12622 -0.10852 -0.17113 -0.18909 -0.13584
282 -0.13719 -0.15641 -0.20188 -0.12184 -0.099197 -0.23062 -0.15955 -0.14101 -0.13786 -0.11289 -0.10932 -0.18859 -0.19464 -0.14785
283 -0.1148 -0.15701 -0.19288 -0.10897 -0.091583 -0.22877 -0.14579 -0.12338 -0.11323 -0.12691 -0.095775 -0.17431 -0.17292 -0.1408
284 -0.12044 -0.163 -0.19991 -0.1212 -0.11174 -0.24312 -0.16391 -0.12133 -0.12734 -0.13931 -0.11535 -0.18457 -0.18738 -0.15324
285 -0.14453 -0.17739 -0.2129 -0.13563 -0.10783 -0.24299 -0.19836 -0.14891 -0.13685 -0.13877 -0.11387 -0.19099 -0.20222 -0.16603
286 -0.137 -0.17118 -0.20856 -0.12909 -0.10821 -0.24676 -0.17335 -0.13968 -0.13959 -0.13689 -0.12838 -0.20112 -0.18835 -0.15705
287 -0.14274 -0.15747 -0.19873 -0.12699 -0.099639 -0.24597 -0.15708 -0.14168 -0.13101 -0.1339 -0.12184 -0.17992 -0.20287 -0.15417
288 -0.10827 -0.1609 -0.19653 -0.12757 -0.10859 -0.2398 -0.15387 -0.13043 -0.12659 -0.12256 -0.11653 -0.18118 -0.19016 -0.15991
289 -0.10649 -0.15289 -0.19085 -0.11222 -0.096015 -0.24278 -0.16015 -0.12021 -0.12597 -0.11585 -0.096665 -0.16477 -0.18386 -0.13936
290 -0.15498 -0.17187 -0.20919 -0.13726 -0.10959 -0.24392 -0.17048 -0.15739 -0.1435 -0.13382 -0.12811 -0.18866 -0.21409 -0.16639
291 -0.12257 -0.17174 -0.19636 -0.1209 -0.086976 -0.24094 -0.14691 -0.14347 -0.11943 -0.13169 -0.12045 -0.18366 -0.20632 -0.15445
292 -0.12319 -0.16378 -0.20195 -0.12449 -0.097346 -0.23171 -0.16055 -0.14132 -0.13331 -0.12953 -0.11611 -0.18332 -0.21394 -0.15051
293 -0.12992 -0.16862 -0.20288 -0.14884 -0.11174 -0.23543 -0.1668 -0.14662 -0.12446 -0.13854 -0.13654 -0.19251 -0.20092 -0.14614
294 -0.12993 -0.1661 -0.20876 -0.1329 -0.10597 -0.24053 -0.16499 -0.1336 -0.13994 -0.11894 -0.12132 -0.20316 -0.20532 -0.16004
295 -0.11 -0.16634 -0.2065 -0.12747 -0.10705 -0.24592 -0.16608 -0.13461 -0.13412 -0.12878 -0.11509 -0.1883 -0.1951 -0.14183
296 -0.1134 -0.17308 -0.20136 -0.14175 -0.094418 -0.24431 -0.18387 -0.14451 -0.12817 -0.13444 -0.11355 -0.1834 -0.21892 -0.14093
297 -0.12714 -0.1604 -0.19754 -0.13176 -0.088049 -0.24012 -0.16578 -0.14318 -0.12395 -0.12873 -0.10515 -0.17484 -0.19948 -0.14246
298 -0.12168 -0.15651 -0.19241 -0.12123 -0.089484 -0.24119 -0.15949 -0.13523 -0.14399 -0.12108 -0.11266 -0.17673 -0.20154 -0.12721
299 -0.14487 -0.1584 -0.19308 -0.14126 -0.088991 -0.24597 -0.18618 -0.14105 -0.12324 -0.13658 -0.11367 -0.1826 -0.20029 -0.14953
300 -0.11279 -0.15319 -0.19672 -0.13095 -0.10201 -0.23467 -0.15546 -0.12937 -0.1174 -0.11429 -0.096736 -0.18759 -0.19557 -0.13677
301 -0.1177 -0.14597 -0.18243 -0.11632 -0.072867 -0.23061 -0.16322 -0.1349 -0.12725 -0.12713 -0.097211 -0.18588 -0.20095 -0.14211
302 -0.13277 -0.15489 -0.19066 -0.12756 -0.094576 -0.2312 -0.15991 -0.1377 -0.13298 -0.12481 -0.099401 -0.19613 -0.19501 -0.15372
303 -0.14444 -0.17242 -0.20448 -0.14405 -0.11236 -0.24262 -0.17029 -0.13295 -0.12576 -0.13852 -0.10708 -0.18721 -0.21012 -0.14919
304 -0.13544 -0.16403 -0.19883 -0.13789 -0.096519 -0.242 -0.15952 -0.12749 -0.11997 -0.11944 -0.11172 -0.18787 -0.20673 -0.16451
305 -0.12919 -0.15661 -0.18437 -0.13422 -0.10259 -0.23186 -0.14541 -0.12574 -0.11058 -0.074342 -0.11248 -0.1709 -0.1892 -0.14825
306 -0.14079 -0.16087 -0.19476 -0.12509 -0.085009 -0.22796 -0.14831 -0.12042 -0.11185 -0.0834 -0.090832 -0.1686 -0.19695 -0.13625
307 -0.1439 -0.16827 -0.1878 -0.12771 -0.088451 -0.23717 -0.15196 -0.12825 -0.1208 -0.088648 -0.094679 -0.17576 -0.19636 -0.13284
308 -0.14526 -0.15901 -0.19787 -0.15176 -0.09483 -0.23222 -0.15129 -0.15365 -0.15054 -0.082898 -0.11037 -0.17965 -0.20825 -0.13724
309 -0.1358 -0.16236 -0.19974 -0.14837 -0.0984 -0.23342 -0.14322 -0.14949 -0.13315 -0.078252 -0.12244 -0.19793 -0.20823 -0.14254
310 -0.13993 -0.17171 -0.19048 -0.14043 -0.095505 -0.24418 -0.156 -0.1361 -0.12602 -0.082112 -0.10136 -0.18526 -0.20982 -0.14261
311 -0.12492 -0.14435 -0.18522 -0.11892 -0.098832 -0.22537 -0.14711 -0.13282 -0.13466 -0.066636 -0.11563 -0.18849 -0.19772 -0.12968
312 -0.13602 -0.16619 -0.20129 -0.14473 -0.10218 -0.23147 -0.14162 -0.13548 -0.12382 -0.082397 -0.10035 -0.18 -0.19478 -0.15354
313 -0.14359 -0.16194 -0.19683 -0.14379 -0.098596 -0.23859 -0.13152 -0.12659 -0.14333 -0.10605 -0.09945 -0.18579 -0.20376 -0.14029
314 -0.1484 -0.16938 -0.21057 -0.15007 -0.11197 -0.24166 -0.15941 -0.15351 -0.15628 -0.11773 -0.11537 -0.19826 -0.22363 -0.15482
315 -0.12297 -0.16717 -0.19939 -0.14279 -0.097405 -0.23525 -0.15713 -0.13086 -0.14027 -0.10528 -0.10495 -0.17013 -0.21715 -0.13657
316 -0.1435 -0.16561 -0.21068 -0.15401 -0.11243 -0.24555 -0.16459 -0.15495 -0.13854 -0.12441 -0.1097 -0.19487 -0.21284 -0.15351
317 -0.14184 -0.14892 -0.19856 -0.1271 -0.0949 -0.24372 -0.14167 -0.13387 -0.12789 -0.10537 -0.10536 -0.17949 -0.20096 -0.12843
318 -0.13104 -0.15763 -0.19152 -0.13355 -0.10416 -0.22959 -0.1534 -0.13297 -0.12556 -0.11466 -0.10372 -0.17738 -0.1889 -0.1224
319 -0.14474 -0.15439 -0.1852 -0.14058 -0.099005 -0.21951 -0.14323 -0.13361 -0.14686 -0.1028 -0.087699 -0.17464 -0.19959 -0.13153
320 -0.14317 -0.16278 -0.19352 -0.13175 -0.097545 -0.23285 -0.17193 -0.13925 -0.1364 -0.12355 -0.10639 -0.18752 -0.20282 -0.13784
321 -0.12637 -0.14931 -0.18647 -0.11806 -0.094441 -0.22529 -0.13735 -0.1283 -0.12474 -0.10186 -0.081538 -0.16077 -0.16949 -0.12315
322 -0.15339 -0.16442 -0.19248 -0.14817 -0.11055 -0.22343 -0.15123 -0.12847 -0.13664 -0.11377 -0.10281 -0.18086 -0.17749 -0.14103
323 -0.12983 -0.16195 -0.18482 -0.14755 -0.086894 -0.23345 -0.14581 -0.12753 -0.13206 -0.12782 -0.10505 -0.18339 -0.22857 -0.13052
324 -0.12848 -0.15423 -0.17922 -0.11553 -0.092253 -0.22281 -0.15193 -0.13404 -0.12907 -0.11906 -0.1113 -0.17559 -0.20939 -0.12941
325 -0.14934 -0.16349 -0.19587 -0.13541 -0.089045 -0.23436 -0.16572 -0.12678 -0.1261 -0.11397 -0.119 -0.17607 -0.20643 -0.11588
326 -0.11608 -0.14322 -0.1808 -0.1134 -0.082651 -0.21195 -0.11622 -0.13328 -0.11367 -0.10471 -0.099879 -0.15648 -0.18562 -0.098007
327 -0.14535 -0.15726 -0.2051 -0.14932 -0.11491 -0.24124 -0.16529 -0.14324 -0.13554 -0.12954 -0.1234 -0.18063 -0.22692 -0.099193
328 -0.13582 -0.14021 -0.16582 -0.11963 -0.081642 -0.22702 -0.14136 -0.125 -0.12173 -0.10566 -0.088645 -0.16506 -0.19047 -0.074248
329 -0.13046 -0.16477 -0.20588 -0.14527 -0.10639 -0.23361 -0.14291 -0.15408 -0.15704 -0.12327 -0.11442 -0.1881 -0.18343 -0.088069
330 -0.13949 -0.15349 -0.17678 -0.12311 -0.09853 -0.21397 -0.13084 -0.12882 -0.11211 -0.12337 -0.097007 -0.17519 -0.20409 -0.051156
331 -0.13213 -0.15901 -0.18616 -0.12769 -0.097853 -0.21994 -0.14352 -0.13438 -0.10864 -0.12809 -0.10363 -0.17232 -0.20404 -0.048668
332 -0.1176 -0.14017 -0.17853 -0.12324 -0.085888 -0.20791 -0.11286 -0.11903 -0.12405 -0.098773 -0.10117 -0.1563 -0.18873 -0.018988
333 -0.12569 -0.15114 -0.17907 -0.11641 -0.094213 -0.21657 -0.13345 -0.12648 -0.12473 -0.11626 -0.10984 -0.16124 -0.19737 -0.016316
334 -0.12393 -0.15818 -0.19037 -0.12707 -0.10908 -0.2299 -0.12228 -0.12515 -0.13024 -0.12317 -0.10603 -0.16809 -0.20065 -0.014801
335 -0.13274 -0.16912 -0.19998 -0.11283 -0.098445 -0.23089 -0.13665 -0.14591 -0.14636 -0.11119 -0.10969 -0.1714 -0.21005 -0.017232
336 -0.11727 -0.15858 -0.18572 -0.10838 -0.10105 -0.22671 -0.13495 -0.13749 -0.13974 -0.12163 -0.10114 -0.15905 -0.19416 -0.031953
337 -0.14392 -0.16629 -0.20779 -0.13936 -0.12083 -0.23086 -0.14477 -0.14945 -0.1415 -0.12731 -0.12935 -0.16959 -0.19441 -0.019034
338 -0.14016 -0.16004 -0.19301 -0.12026 -0.099651 -0.22664 -0.1304 -0.14268 -0.13429 -0.11886 -0.12602 -0.16228 -0.19992 -0.0076494
339 -0.12895 -0.16469 -0.20057 -0.13432 -0.095681 -0.22748 -0.13693 -0.14588 -0.14212 -0.12191 -0.11657 -0.16819 -0.19768 -0.0015311
340 -0.12794 -0.15221 -0.18568 -0.10958 -0.082395 -0.22558 -0.12801 -0.14295 -0.12125 -0.12246 -0.11591 -0.16846 -0.2032 0.00083873
341 -0.12893 -0.15622 -0.19197 -0.11532 -0.09729 -0.21899 -0.12567 -0.13122 -0.12423 -0.11372 -0.11181 -0.17123 -0.18009 0.023313
342 -0.14935 -0.15076 -0.18544 -0.12308 -0.097144 -0.22093 -0.14952 -0.15949 -0.1272 -0.12485 -0.1067 -0.16174 -0.19214 0.030169
343 -0.1551 -0.18312 -0.20786 -0.14082 -0.11502 -0.23686 -0.14329 -0.1672 -0.15426 -0.13822 -0.12275 -0.18549 -0.22147 0.013955
344 -0.13744 -0.14529 -0.18189 -0.10759 -0.085444 -0.21622 -0.12819 -0.13162 -0.12329 -0.10089 -0.094062 -0.16561 -0.18088 0.054081
345 -0.15498 -0.16353 -0.19441 -0.12078 -0.087109 -0.20536 -0.1399 -0.14847 -0.13715 -0.11991 -0.10794 -0.17523 -0.20244 0.0009503
346 -0.1633 -0.1561 -0.19055 -0.11316 -0.080299 -0.19476 -0.14192 -0.13736 -0.14089 -0.11114 -0.10936 -0.16453 -0.16669 0.048763
347 -0.15914 -0.15995 -0.18621 -0.11565 -0.090332 -0.17745 -0.1334 -0.13536 -0.14006 -0.10865 -0.10427 -0.15891 -0.14118 0.066179
348 -0.14355 -0.16045 -0.19086 -0.12948 -0.089911 -0.15068 -0.11879 -0.13336 -0.14756 -0.11706 -0.12101 -0.15537 -0.15336 0.045162
349 -0.13686 -0.16643 -0.19087 -0.12286 -0.096793 -0.1516 -0.15307 -0.1358 -0.13558 -0.12308 -0.11702 -0.15583 -0.12143 0.065703
350 -0.14888 -0.15114 -0.17138 -0.10216 -0.093456 -0.1396 -0.13564 -0.13906 -0.12878 -0.1076 -0.10739 -0.13141 -0.1048 0.063822
351 -0.13316 -0.13244 -0.16926 -0.10138 -0.075267 -0.10291 -0.10552 -0.12712 -0.11899 -0.10585 -0.093458 -0.12715 -0.082455 0.096026
352 -0.13639 -0.14318 -0.17354 -0.096575 -0.085456 -0.090257 -0.11821 -0.12607 -0.12934 -0.10757 -0.10836 -0.13703 -0.10812 0.084629
353 -0.13773 -0.14591 -0.17126 -0.10111 -0.083196 -0.083989 -0.12745 -0.11987 -0.12079 -0.1091 -0.094717 -0.13231 -0.10109 0.09686
354 -0.1471 -0.14353 -0.1761 -0.10248 -0.086926 -0.093368 -0.11805 -0.13416 -0.12528 -0.1045 -0.1063 -0.13335 -0.082615 0.086829
355 -0.1194 -0.12855 -0.15972 -0.091418 -0.086309 -0.057376 -0.12469 -0.11643 -0.11135 -0.09449 -0.10026 -0.13087 -0.056913 0.09884
356 -0.15331 -0.15581 -0.18793 -0.11989 -0.1035 -0.078416 -0.14582 -0.123 -0.14564 -0.12431 -0.11369 -0.14284 -0.080687 0.079326
357 -0.1404 -0.1415 -0.16926 -0.10702 -0.083756 -0.039833 -0.12212 -0.12659 -0.12872 -0.09634 -0.10812 -0.1216 -0.084643 0.10507
358 -0.15753 -0.14839 -0.18218 -0.12542 -0.089881 -0.04323 -0.12466 -0.12186 -0.12729 -0.11591 -0.10595 -0.12753 -0.082697 0.094385
359 -0.13983 -0.14791 -0.1767 -0.12515 -0.087856 -0.030308 -0.12468 -0.13738 -0.12853 -0.10989 -0.12613 -0.14208 -0.078063 0.094718
360 -0.14934 -0.14367 -0.18111 -0.12471 -0.084843 -0.017633 -0.11404 -0.13595 -0.14183 -0.11156 -0.1059 -0.14445 -0.086337 0.099454
361 -0.14548 -0.13266 -0.16239 -0.11719 -0.078429 0.003008 -0.12544 -0.12674 -0.11952 -0.096574 -0.11104 -0.13063 -0.043378 0.12242
362 -0.13409 -0.13879 -0.16547 -0.105 -0.073642 0.0010005 -0.12463 -0.12738 -0.13881 -0.10787 -0.099515 -0.12004 -0.065881 0.13278
363 -0.12579 -0.13231 -0.17984 -0.10801 -0.060259 0.029 -0.11617 -0.12571 -0.11595 -0.10856 -0.11469 -0.12556 -0.040393 0.11316
364 -0.12611 -0.12965 -0.17342 -0.12211 -0.085746 0.035866 -0.1115 -0.12867 -0.125 -0.098919 -0.11194 -0.11433 -0.024693 0.10947
365 -0.14864 -0.14887 -0.18567 -0.13279 -0.093669 0.043639 -0.11904 -0.13383 -0.14059 -0.1198 -0.11414 -0.12128 -0.056943 0.076381
366 -0.14703 -0.12185 -0.16923 -0.12075 -0.094129 0.14634 -0.094297 -0.10668 -0.11609 -0.092236 -0.069283 -0.078092 -0.026067 0.045326
367 -0.12426 -0.12201 -0.16243 -0.098026 -0.076563 0.21832 -0.092612 -0.12111 -0.11501 -0.096167 -0.076041 -0.06628 -0.0079073 0.042087
368 -0.10946 -0.10677 -0.1557 -0.10331 -0.069264 0.28662 -0.069279 -0.10706 -0.098115 -0.095018 -0.081326 -0.049962 -0.00067785 0.014865
369 -0.12836 -0.13374 -0.17177 -0.11167 -0.087875 0.35742 -0.08714 -0.1432 -0.13007 -0.11227 -0.10701 -0.076432 -0.016143 -0.0030197
370 -0.11485 -0.1282 -0.17601 -0.11805 -0.082208 0.42545 -0.10414 -0.1247 -0.13095 -0.10973 -0.10572 -0.059772 -0.013709 -0.021137
371 -0.11708 -0.12075 -0.15166 -0.11321 -0.083862 0.47596 -0.063593 -0.11815 -0.12692 -0.10008 -0.09994 -0.043363 0.0013198 -0.0073001
372 -0.13211 -0.11305 -0.17304 -0.10498 -0.086803 0.51816 -0.082511 -0.13649 -0.12591 -0.10482 -0.096121 -0.064612 0.0058455 -0.012278
373 -0.12187 -0.11041 -0.15945 -0.11017 -0.072837 0.59948 -0.080483 -0.114 -0.12293 -0.087972 -0.08147 -0.0075819 0.005047 0.00090437
374 -0.12074 -0.11064 -0.15497 -0.10815 -0.067146 0.61571 -0.05795 -0.1154 -0.106 -0.094537 -0.08946 0.0018291 0.012394 0.00093416
375 -0.11195 -0.12315 -0.17133 -0.118 -0.097473 0.62279 -0.088803 -0.12919 -0.12919 -0.11601 -0.10846 -0.0099717 0.0011176 -0.01171
376 -0.10996 -0.11395 -0.15271 -0.1054 -0.0703 0.69294 -0.06598 -0.10875 -0.11439 -0.095603 -0.080192 0.016422 0.020969 0.010546
377 -0.12235 -0.12052 -0.16593 -0.098758 -0.080498 0.64671 -0.055031 -0.11739 -0.1218 -0.11164 -0.093268 0.012829 0.012925 -0.0018967
378 -0.10245 -0.10688 -0.15042 -0.096065 -0.063751 0.69889 -0.023572 -0.10477 -0.10751 -0.073766 -0.073846 0.044764 0.052299 0.011465
379 -0.12747 -0.12729 -0.17057 -0.1171 -0.090411 0.65628 -0.042269 -0.11824 -0.11211 -0.10498 -0.090753 0.0074293 0.041482 -0.016101
380 -0.11978 -0.096069 -0.17328 -0.12646 -0.092996 0.71625 -0.047175 -0.11787 -0.11264 -0.093442 -0.083606 0.029644 0.051382 -0.014498
381 -0.1278 -0.11795 -0.17443 -0.11542 -0.083843 0.77237 -0.037306 -0.11611 -0.13336 -0.099014 -0.09378 0.034502 0.037944 -0.017904
382 -0.076637 -0.066118 -0.14026 -0.082596 -0.07482 0.82352 0.0042557 -0.10243 -0.10737 -0.085103 -0.061587 0.045829 0.11458 0.01048
383 0.057273 -0.090729 -0.16186 -0.10252 -0.087194 0.84326 -0.017991 -0.12004 -0.12206 -0.089712 -0.084442 0.042812 0.10963 -0.030252
384 0.14436 -0.087472 -0.16882 -0.083792 -0.096713 0.84302 -0.010519 -0.11485 -0.11616 -0.090477 -0.088886 0.082781 0.17406 -0.033748
385 0.2252 -0.088877 -0.16007 -0.060928 -0.083367 0.79988 -0.024238 -0.11167 -0.13734 -0.10399 -0.079545 0.12925 0.17567 -0.051842
386 0.27415 -0.0907 -0.14961 -0.049444 -0.084171 0.76359 -0.016601 -0.10811 -0.13099 -0.10579 -0.072845 0.12333 0.19921 -0.036323
387 0.32427 -0.094104 -0.14721 -0.057407 -0.09025 0.72668 -0.012685 -0.12031 -0.13009 -0.098828 -0.080044 0.12996 0.20772 -0.052141
388 0.32443 -0.095659 -0.13975 -0.062217 -0.10821 0.69803 -0.0028961 -0.11736 -0.11712 -0.10441 -0.089288 0.15307 0.23484 -0.045387
389 0.37594 -0.09076 -0.13165 -0.065032 -0.094001 0.72523 0.011819 -0.12124 -0.13118 -0.11255 -0.067529 0.18196 0.25638 -0.04501
390 0.39053 -0.081614 -0.098712 -0.0597 -0.098267 0.94805 0.018285 -0.1226 -0.13567 -0.10166 -0.052783 0.17669 0.27155 -0.050235
391 0.41575 -0.046388 -0.069403 -0.057431 -0.087337 0.99073 0.039809 -0.10385 -0.11829 -0.093809 0.046878 0.23563 0.28021 -0.034131
392 0.45342 -0.036102 -0.063493 -0.075761 -0.090609 0.97571 0.031228 -0.12046 -0.13345 -0.1086 0.09634 0.23631 0.27636 -0.043236
393 0.46135 0.026444 -0.037451 -0.053683 -0.085157 1.0262 0.018082 -0.10016 -0.12264 -0.092221 0.13834 0.21133 0.30454 -0.065471
394 0.48078 0.064073 -0.026206 -0.060821 -0.074372 1.0089 0.029899 -0.11427 -0.11835 -0.092821 0.14446 0.17981 0.32152 -0.050419
395 0.47552 0.10709 -0.034255 -0.093134 -0.088839 1.0289 0.039061 -0.11808 -0.13252 -0.10325 0.14471 0.15117 0.32118 -0.064794
396 0.51532 0.15264 -0.012571 -0.078519 -0.068993 1.0298 0.064952 -0.088822 -0.11218 -0.081608 0.21203 0.16432 0.32886 -0.030738
397 0.50345 0.12893 -0.043578 -0.11202 -0.092862 1.0238 0.013421 -0.11892 -0.12428 -0.10358 0.18535 0.13769 0.31983 -0.073436
398 0.55473 0.19836 -0.0037837 -0.10809 -0.070651 1.0266 0.063092 -0.099174 -0.10998 -0.079644 0.20758 0.26433 0.3328 -0.058941
399 0.55832 0.21542 0.0051728 -0.097568 -0.070974 1.0137 0.062187 -0.097636 -0.12926 -0.077492 0.19514 0.33177 0.34466 -0.049828
400 0.51615 0.21168 0.0022935 -0.11463 -0.097102 1.0107 0.049326 -0.10649 -0.12338 -0.10682 0.2399 0.28605 0.32098 -0.057639
401 0.53859 0.24546 0.02708 -0.10796 -0.081851 1.0229 0.043108 -0.12016 -0.11175 -0.10377 0.2537 0.2713 0.3142 -0.058202
402 0.57064 0.25821 0.041314 -0.10129 -0.070015 1.0604 0.066763 -0.084819 -0.11472 -0.092989 0.29323 0.27337 0.37237 -0.050805
403 0.56811 0.23827 0.020747 -0.09499 -0.10139 1.0895 0.066173 -0.11022 -0.11552 -0.10058 0.2853 0.26149 0.3486 -0.059489
404 0.56539 0.24427 0.030545 -0.1171 -0.061854 1.0956 0.070815 -0.099609 -0.10927 -0.096099 0.27013 0.37515 0.364 -0.06523
405 0.57897 0.2377 0.028397 -0.094018 -0.075015 1.0689 0.048615 -0.1059 -0.11786 -0.078872 0.30417 0.45491 0.39542 -0.050449
406 0.59544 0.22487 0.025038 -0.094182 -0.071 1.112 0.036879 -0.094556 -0.11839 -0.098739 0.26013 0.47248 0.38757 -0.047389
407 0.56591 0.16483 0.010118 -0.12248 -0.10451 1.0452 0.059283 -0.099562 -0.12144 -0.10284 0.22788 0.38932 0.37544 -0.062859
408 0.58969 0.15179 0.032991 -0.12009 -0.077688 1.0658 0.063371 -0.091057 -0.12693 -0.08947 0.21252 0.2822 0.36164 -0.053993
409 0.6084 0.1219 0.024037 -0.12364 -0.06489 1.0566 0.054273 -0.10303 -0.12692 -0.099399 0.18842 0.21757 0.36574 -0.061994
410 0.57621 0.13087 0.023332 -0.12853 -0.097509 1.0253 0.04969 -0.094326 -0.12507 -0.085253 0.15575 0.20901 0.36896 -0.070698
411 0.64837 0.17902 0.079657 -0.088402 -0.058117 1.023 0.06599 -0.031757 -0.093468 -0.071739 0.15842 0.22569 0.39566 -0.065886
412 0.63049 0.2499 0.085659 -0.10036 -0.069464 0.92059 0.063564 -0.0087339 -0.11148 -0.08064 0.16704 0.21431 0.38469 -0.057932
413 0.6339 0.26278 0.10805 -0.12858 -0.10033 0.79239 0.025309 0.055722 -0.1234 -0.098107 0.14719 0.2055 0.3483 -0.07652
414 0.62263 0.33223 0.19029 -0.10302 -0.083065 0.77043 0.037833 0.11716 -0.10458 -0.079597 0.17292 0.23665 0.39669 -0.061934
415 0.6855 0.37206 0.21814 -0.10997 -0.073113 0.75233 0.049514 0.115 -0.10373 -0.089564 0.22263 0.33418 0.37724 -0.056725
416 0.63926 0.39148 0.23724 -0.10446 -0.068195 0.72946 0.0559 0.14731 -0.10586 -0.066816 0.30344 0.38866 0.38387 -0.074202
417 0.66384 0.40617 0.23494 -0.10752 -0.076071 0.72519 0.037383 0.16983 -0.089069 -0.071044 0.37267 0.48312 0.38857 -0.071529
418 0.69215 0.43852 0.27026 -0.092784 -0.048932 0.72826 0.084787 0.16002 -0.10377 0.032913 0.39764 0.52812 0.43034 -0.045113
419 0.64197 0.4086 0.24338 -0.13007 -0.098334 0.7134 0.051854 0.17039 -0.10905 0.10454 0.40053 0.51812 0.36877 -0.085057
420 0.62828 0.4067 0.23943 -0.11557 -0.077253 0.84933 0.066856 0.19216 -0.11408 0.21451 0.4074 0.46237 0.37475 -0.064512
421 0.64321 0.39803 0.24463 -0.11085 -0.076025 0.97035 0.090143 0.19946 -0.09761 0.27142 0.40696 0.38331 0.40173 -0.082428
422 0.6765 0.38329 0.21421 -0.10896 -0.068339 0.98024 0.096173 0.21811 -0.089932 0.21644 0.4321 0.33767 0.4093 -0.063919
423 0.68555 0.37391 0.21598 -0.10953 -0.067827 1.0366 0.10916 0.21777 -0.08733 0.14819 0.47125 0.32821 0.41232 -0.059597
424 0.61241 0.34661 0.19466 -0.11438 -0.087566 1.0081 0.10499 0.20805 -0.11401 0.046423 0.42995 0.3067 0.39367 -0.057624
425 0.65564 0.33814 0.17329 -0.12138 -0.089278 1.0208 0.11106 0.21823 -0.09589 0.015281 0.4173 0.29473 0.39114 -0.07405
426 0.63887 0.32478 0.16076 -0.11637 -0.077622 0.98166 0.12155 0.22172 -0.11268 0.0073159 0.4332 0.31031 0.37404 -0.071652
427 0.66855 0.33357 0.18328 -0.10276 -0.065433 1.075 0.17739 0.24415 -0.1107 0.019252 0.43621 0.31038 0.3924 -0.066065
428 0.62261 0.35872 0.16966 -0.12321 -0.097077 1.0062 0.18761 0.25982 -0.10569 -0.00042268 0.42155 0.30709 0.39179 -0.075662
429 0.60185 0.41109 0.21286 -0.097213 -0.069549 1.0265 0.18713 0.28388 -0.11249 -0.013435 0.37025 0.34051 0.39492 -0.052216
430 0.6032 0.46185 0.22816 -0.094098 -0.070766 1.0129 0.19485 0.30138 -0.10404 -0.004458 0.38222 0.38052 0.40083 -0.06933
431 0.5634 0.48111 0.21325 -0.10787 -0.076678 1.0062 0.20958 0.24954 -0.11107 -0.011926 0.34824 0.3537 0.40244 -0.07774
432 0.5201 0.51895 0.22438 -0.096958 -0.056289 0.98117 0.20616 0.26315 -0.10223 -0.010834 0.35258 0.33563 0.39504 -0.078245
433 0.49993 0.54905 0.21914 -0.10351 -0.050933 0.95178 0.21575 0.27684 -0.1064 -0.010225 0.33497 0.30361 0.40046 -0.05543
434 0.47339 0.53218 0.22596 -0.11313 -0.083633 0.93697 0.20253 0.29095 -0.1107 -0.018936 0.34903 0.30451 0.397 -0.068616
435 0.45131 0.53698 0.23135 -0.11154 -0.08619 0.89346 0.22355 0.28553 -0.11245 -0.0096133 0.40369 0.2652 0.41308 -0.071481
436 0.44556 0.53469 0.28585 -0.12556 -0.080654 0.87429 0.20667 0.30889 -0.10655 -0.013348 0.46718 0.26776 0.38654 -0.067651
437 0.44575 0.52956 0.38785 -0.10598 -0.080057 0.83734 0.20867 0.30732 -0.099359 0.0021333 0.50315 0.28458 0.39744 -0.059901
438 0.42317 0.52804 0.39686 -0.12955 -0.090375 0.74231 0.19243 0.28003 -0.12023 -0.0040917 0.46028 0.23932 0.34775 -0.080019
439 0.4331 0.56958 0.45716 -0.10787 -0.077656 0.73363 0.21593 0.30658 -0.10999 0.062865 0.43046 0.24173 0.37205 -0.068219
440 0.38703 0.55758 0.44803 -0.11757 -0.087212 0.66904 0.23013 0.31075 -0.11284 0.2138 0.38455 0.24013 0.36537 -0.06932
441 0.39856 0.58183 0.45834 -0.10733 -0.073103 0.68502 0.24816 0.32714 -0.10054 0.2887 0.38333 0.23961 0.3789 -0.056154
442 0.39154 0.56924 0.40901 -0.10625 -0.073536 0.65392 0.2356 0.32052 -0.098115 0.28241 0.36816 0.23739 0.36761 -0.05972
443 0.3688 0.52191 0.38409 -0.12479 -0.087218 0.63112 0.20307 0.31043 -0.10607 0.29299 0.33375 0.20405 0.3462 -0.071139
444 0.35853 0.50706 0.40664 -0.11154 -0.070449 0.71912 0.21962 0.32423 -0.10909 0.28319 0.32978 0.22419 0.37991 -0.055598
445 0.38052 0.4914 0.41965 -0.10029 -0.050597 0.81978 0.21661 0.32965 -0.095176 0.35416 0.36473 0.23012 0.36843 -0.044472
446 0.34753 0.44957 0.41865 -0.11043 -0.054041 0.83016 0.2011 0.31799 -0.097215 0.19088 0.34473 0.20027 0.35056 -0.026271
447 0.3474 0.43433 0.41507 -0.1027 -0.046424 0.91608 0.2188 0.32137 -0.084891 0.15756 0.35516 0.20865 0.37225 0.064971
448 0.32242 0.37784 0.38024 -0.13419 -0.063953 0.80796 0.19592 0.28855 -0.11693 0.090511 0.30829 0.18432 0.33259 0.10209
449 0.34866 0.39928 0.40217 -0.098201 -0.045374 0.79485 0.22401 0.29521 -0.077756 0.12947 0.33271 0.19384 0.35272 0.17843
450 0.35747 0.37942 0.41829 -0.10685 -0.057854 0.70038 0.24019 0.29851 -0.092584 0.11021 0.32461 0.19455 0.36238 0.1956
451 0.32819 0.3714 0.4006 -0.12255 -0.048413 0.63216 0.25301 0.26206 -0.076532 0.1136 0.29639 0.17708 0.33687 0.23981
452 0.32073 0.35505 0.53293 -0.11323 -0.069401 0.61248 0.2638 0.30447 -0.081055 0.1124 0.28881 0.16814 0.32412 0.36501
453 0.30002 0.36087 0.57689 -0.097319 -0.012463 0.56201 0.29022 0.35764 -0.080296 0.14297 0.30326 0.18524 0.35366 0.4683
454 0.28383 0.359 0.60115 -0.10274 0.066971 0.56664 0.27915 0.39503 -0.045212 0.32948 0.28992 0.17525 0.33837 0.5846
455 0.26988 0.32889 0.58437 -0.12575 0.08965 0.52108 0.27142 0.36345 -0.086212 0.35736 0.27443 0.15401 0.31337 0.53536
456 0.29913 0.36756 0.63292 -0.090153 0.19464 0.55417 0.30372 0.35924 -0.061755 0.40968 0.31399 0.18288 0.34789 0.55926
457 0.30659 0.37564 0.6443 -0.07799 0.19276 0.54805 0.32091 0.32854 -0.041467 0.45444 0.31638 0.19631 0.35225 0.70084
458 0.26045 0.35555 0.6287 -0.10522 0.18998 0.51569 0.29106 0.3089 -0.061763 0.38338 0.2807 0.17053 0.32448 0.6706
459 0.2654 0.40529 0.63132 -0.084361 0.19798 0.507 0.27491 0.29659 -0.029274 0.34092 0.28009 0.18307 0.33132 0.57836
460 0.24661 0.44421 0.61494 -0.087229 0.16691 0.4467 0.24074 0.27474 -0.055954 0.25676 0.25887 0.15496 0.28604 0.46746
461 0.25714 0.48205 0.64434 -0.10311 0.17683 0.44921 0.23906 0.2808 -0.054912 0.23185 0.28218 0.15989 0.28335 0.40492
462 0.21268 0.46299 0.61263 -0.093218 0.16122 0.41943 0.2005 0.24934 -0.078111 0.20622 0.24336 0.13123 0.25978 0.40915
463 0.20511 0.44869 0.58773 -0.099232 0.14698 0.39634 0.20983 0.25901 -0.065289 0.20868 0.21553 0.13305 0.2542 0.40985
464 0.20503 0.44158 0.51988 -0.089066 0.14808 0.4118 0.21513 0.25753 -0.053564 0.22617 0.24311 0.13216 0.28326 0.43073
465 0.22308 0.39442 0.46456 -0.087281 0.14909 0.3818 0.18341 0.23818 -0.075129 0.21456 0.23784 0.13169 0.24685 0.43224
466 0.21627 0.39329 0.4535 -0.061812 0.17418 0.4024 0.21037 0.25849 -0.039511 0.23696 0.25904 0.16259 0.25198 0.64746
467 0.22281 0.33103 0.42311 -0.084505 0.15949 0.34609 0.19113 0.22822 -0.055427 0.22041 0.22454 0.13256 0.22728 0.83488
468 0.212 0.33778 0.42532 -0.054186 0.18298 0.35747 0.20802 0.23899 -0.061892 0.33996 0.22769 0.11974 0.2594 0.91677
469 0.2204 0.32006 0.40176 -0.037332 0.15864 0.34049 0.20175 0.21823 -0.04861 0.42266 0.22278 0.12042 0.23576 0.85169
470 0.15585 0.30262 0.40185 -0.046613 0.15518 0.33577 0.22895 0.20133 -0.061567 0.37158 0.19826 0.097897 0.18683 0.712
471 0.18505 0.30701 0.40155 0.0029307 0.1716 0.32294 0.25468 0.21017 -0.044546 0.36409 0.20346 0.11643 0.20992 0.63383
472 0.19471 0.29992 0.40344 0.04384 0.18294 0.34186 0.26937 0.19735 -0.051302 0.31785 0.21681 0.11916 0.19906 0.59722
473 0.19283 0.30953 0.42072 0.079191 0.17721 0.34902 0.30727 0.21679 -0.030256 0.27829 0.22149 0.12893 0.23118 0.59345
474 0.17211 0.28143 0.37363 0.062343 0.18134 0.31906 0.32325 0.18169 -0.041007 0.23887 0.19292 0.097662 0.17546 0.55048
475 0.16588 0.2923 0.39119 0.089317 0.21497 0.34652 0.32125 0.18737 -0.053799 0.23774 0.20218 0.10393 0.19069 0.77153
476 0.1591 0.28147 0.37396 0.086006 0.20016 0.38045 0.33502 0.19767 -0.0649 0.23431 0.18755 0.093202 0.18055 1.0072
477 0.15987 0.28234 0.39731 0.11016 0.23323 0.55215 0.36649 0.2031 -0.048697 0.2488 0.19592 0.11297 0.20023 1.0756
478 0.17711 0.26005 0.37301 0.12358 0.19611 0.59635 0.33168 0.18607 -0.044191 0.25599 0.18139 0.10234 0.16417 0.99889
479 0.16521 0.25742 0.38468 0.14794 0.20852 0.65098 0.34895 0.18563 -0.027263 0.2388 0.18298 0.10112 0.17312 0.90096
480 0.14783 0.24946 0.40702 0.14649 0.19977 0.60329 0.34229 0.18672 -0.014376 0.23743 0.17246 0.082119 0.15788 0.8226
481 0.18228 0.26908 0.46385 0.19762 0.23245 0.59925 0.37701 0.20298 0.051965 0.27504 0.18662 0.11508 0.18348 0.85532
482 0.14556 0.2508 0.43055 0.18372 0.24226 0.48244 0.31699 0.17359 0.13257 0.23539 0.16912 0.10003 0.1354 0.752
483 0.13591 0.22838 0.43584 0.18608 0.25559 0.4118 0.29167 0.15828 0.20468 0.21579 0.16642 0.084001 0.13037 0.69002
484 0.14364 0.22271 0.44734 0.19558 0.25031 0.3829 0.26813 0.17467 0.26969 0.22156 0.16426 0.084879 0.16313 0.65811
485 0.14924 0.22248 0.43305 0.20894 0.1998 0.3666 0.26907 0.17744 0.31866 0.22228 0.1602 0.080532 0.13424 0.62325
486 0.15947 0.21327 0.43464 0.2076 0.19957 0.34285 0.23355 0.16742 0.35333 0.22262 0.16124 0.087263 0.1434 0.61601
487 0.12682 0.2299 0.44232 0.21296 0.17753 0.32721 0.22593 0.15371 0.36455 0.21386 0.17588 0.10733 0.10724 0.62079
488 0.12624 0.21956 0.45762 0.21325 0.16248 0.29063 0.23504 0.16251 0.37181 0.20603 0.1779 0.07594 0.12707 0.59085
489 0.13372 0.19781 0.43302 0.21217 0.14531 0.28284 0.20814 0.14649 0.35633 0.20066 0.13804 0.065161 0.087774 0.57768
490 0.11466 0.20504 0.43138 0.20719 0.14651 0.27998 0.2048 0.13679 0.32348 0.19335 0.13165 0.065059 0.099172 0.5546
491 0.11176 0.19951 0.41215 0.19661 0.12365 0.25651 0.1827 0.13084 0.28185 0.18998 0.11147 0.051216 0.091853 0.55418
492 0.11726 0.20505 0.44054 0.24197 0.16705 0.24612 0.21905 0.14876 0.28775 0.19485 0.16536 0.069643 0.10656 0.53996
493 0.09496 0.17703 0.39945 0.21876 0.15035 0.23362 0.19947 0.14363 0.25964 0.19154 0.12605 0.064826 0.089528 0.48338
494 0.10692 0.19549 0.41713 0.21593 0.14816 0.23667 0.20228 0.14299 0.2373 0.19579 0.13653 0.070308 0.084599 0.47444
495 0.099362 0.17667 0.38146 0.21102 0.14223 0.23095 0.15953 0.13536 0.20414 0.18539 0.12246 0.054815 0.088506 0.4501
496 0.096846 0.19354 0.37527 0.24679 0.14632 0.23017 0.16591 0.13904 0.18487 0.18516 0.12652 0.062238 0.078959 0.45757
497 0.10067 0.17689 0.35343 0.23293 0.14914 0.19425 0.18651 0.12013 0.14314 0.18683 0.11917 0.044652 0.072984 0.44152
498 0.12979 0.17715 0.3485 0.20281 0.13842 0.2106 0.19116 0.13968 0.16395 0.1894 0.15313 0.071712 0.076998 0.41754
499 0.087389 0.1753 0.32578 0.18518 0.12833 0.18724 0.14453 0.12864 0.15077 0.16875 0.12135 0.04402 0.072269 0.41375
500 0.09696 0.18735 0.34074 0.18856 0.15778 0.18769 0.1709 0.13584 0.16271 0.18664 0.14018 0.065675 0.073218 0.4168
501 0.071956 0.16091 0.32144 0.15903 0.13885 0.16652 0.1392 0.11048 0.13815 0.17207 0.10974 0.040273 0.058684 0.41395
502 0.099813 0.17156 0.31728 0.14 0.13607 0.18072 0.15975 0.14657 0.17784 0.16314 0.13899 0.049854 0.070458 0.40253
503 0.095116 0.15943 0.30007 0.10244 0.13625 0.14286 0.12021 0.10858 0.17185 0.16081 0.094181 0.027904 0.046844 0.38679
504 0.071228 0.14878 0.2872 0.093406 0.12195 0.13211 0.12173 0.11552 0.18727 0.1593 0.10953 0.034676 0.091013 0.36023
505 0.104 0.16773 0.3009 0.11617 0.13989 0.14549 0.14354 0.13315 0.23925 0.17693 0.10578 0.051358 0.071076 0.37093
506 0.072758 0.14579 0.29618 0.10473 0.14205 0.12989 0.12308 0.11938 0.35853 0.17695 0.10073 0.041313 0.035833 0.34752
507 0.092198 0.124 0.26289 0.10231 0.12108 0.12602 0.11384 0.11318 0.39759 0.15437 0.098779 0.029547 0.047189 0.33186
508 0.10347 0.13511 0.27443 0.093984 0.12361 0.11574 0.097158 0.11666 0.44719 0.14474 0.099794 0.031024 0.026626 0.32589
509 0.075585 0.13359 0.26018 0.097848 0.12319 0.11185 0.10821 0.10583 0.45857 0.17327 0.094051 0.022633 0.053451 0.31811
510 0.071542 0.11833 0.26087 0.082412 0.11727 0.097677 0.10473 0.093071 0.4446 0.15353 0.077665 0.023049 0.033042 0.30578
511 0.073544 0.12236 0.25077 0.11156 0.12519 0.092469 0.10314 0.125 0.50003 0.15655 0.094167 0.045053 0.057366 0.3121
512 0.077416 0.13644 0.25728 0.092869 0.13503 0.10336 0.11 0.09687 0.49592 0.15795 0.0979 0.026335 0.035155 0.309
513 0.067071 0.11178 0.25153 0.089857 0.12961 0.099084 0.091768 0.11075 0.48162 0.14494 0.076681 0.038097 0.024837 0.2941
514 0.067073 0.1198 0.23411 0.090962 0.12921 0.087618 0.10678 0.10885 0.48047 0.14042 0.10296 0.035495 0.021299 0.27506
515 0.073657 0.12123 0.23511 0.10083 0.136 0.088398 0.10261 0.10274 0.4429 0.15485 0.074296 0.031049 0.02966 0.29184
516 0.057143 0.082594 0.21817 0.074036 0.10432 0.062139 0.065985 0.092803 0.38603 0.13271 0.066441 0.015546 0.0055986 0.27318
517 0.070554 0.12228 0.24577 0.11527 0.12537 0.086054 0.10113 0.1007 0.40117 0.15841 0.073262 0.03649 0.047403 0.28818
518 0.059016 0.11106 0.23046 0.098629 0.12102 0.072891 0.087115 0.11056 0.38325 0.17444 0.089026 0.032922 0.025164 0.28701
519 0.057401 0.10037 0.22112 0.0845 0.10498 0.077537 0.06085 0.092587 0.36072 0.18204 0.066098 0.031082 0.034261 0.26041
520 0.10197 0.10456 0.24125 0.11502 0.14716 0.082904 0.066767 0.096247 0.3347 0.20069 0.078507 0.012685 0.027307 0.27482
521 0.062105 0.098772 0.21847 0.099659 0.11144 0.057477 0.084218 0.092469 0.31892 0.19229 0.06866 0.016787 0.015534 0.26378
522 0.059571 0.089756 0.204 0.092884 0.12056 0.049261 0.058894 0.086666 0.32078 0.17735 0.081888 0.011606 0.012469 0.24192
523 0.062646 0.097258 0.2092 0.092499 0.11112 0.05037 0.071853 0.085523 0.3208 0.18833 0.05785 0.012034 0.034264 0.25399
524 0.043367 0.0858 0.19203 0.068582 0.10101 0.039167 0.053382 0.07991 0.32231 0.16421 0.062123 0.0098185 0.0164 0.2328
525 0.072963 0.10669 0.21329 0.10278 0.11405 0.046851 0.087001 0.088624 0.33338 0.19055 0.076309 0.02325 0.023698 0.2542
526 0.053024 0.095957 0.20658 0.098661 0.13199 0.045887 0.058212 0.084533 0.31951 0.17542 0.070953 0.019316 0.018866 0.22657
527 0.056966 0.084618 0.1929 0.088352 0.11616 0.021493 0.05793 0.087968 0.32131 0.17594 0.059269 0.0055098 0.008333 0.24219
528 0.061858 0.084819 0.1959 0.092578 0.107 0.03917 0.064121 0.08743 0.30783 0.16953 0.058567 0.010694 0.011879 0.22777
529 0.050918 0.074644 0.18347 0.089598 0.1125 0.02572 0.043115 0.077837 0.32229 0.16948 0.059365 0.018404 -0.01155 0.22168
530 0.071423 0.08086 0.19082 0.09027 0.10869 0.014657 0.043651 0.08273 0.30389 0.15145 0.058999 0.012388 -0.0053378 0.21815
531 -0.0036774 0.065735 0.16997 0.070119 0.085436 0.001467 0.041184 0.069059 0.2786 0.13275 0.047041 -0.014089 -0.014 0.19265
532 0.024059 0.065108 0.16434 0.085248 0.097213 0.0050056 0.027852 0.057632 0.27785 0.13926 0.035944 -0.0041586 0.0047931 0.18157
533 0.033096 0.080043 0.17026 0.084524 0.10894 0.0044974 0.016148 0.061806 0.28427 0.12893 0.046433 -0.0042825 -0.010284 0.17315
534 0.03607 0.062852 0.17104 0.082935 0.10066 -0.0080898 0.035282 0.078814 0.28713 0.12586 0.046765 0.0078959 -0.01005 0.19196
535 0.028394 0.07402 0.16551 0.089628 0.12035 0.0084165 0.032782 0.071735 0.27504 0.13049 0.053996 -0.0098239 0.0099591 0.18651
536 0.04356 0.066767 0.16617 0.095615 0.11593 0.0091893 0.034398 0.087594 0.28578 0.13246 0.056695 0.01167 0.018675 0.1709
537 0.044445 0.072056 0.16849 0.086617 0.13501 -0.011153 0.040412 0.092726 0.29043 0.13188 0.054091 0.024769 0.018077 0.16664
538 0.029193 0.079277 0.1593 0.091477 0.10316 -0.0065499 0.047647 0.083685 0.27862 0.12 0.041408 0.00047748 0.010118 0.19065
539 0.050073 0.048996 0.14934 0.084199 0.097332 -0.010598 0.0058371 0.07629 0.25734 0.11625 0.031141 -0.006117 -0.0054407 0.14719
540 0.020251 0.065703 0.15898 0.085048 0.11289 -0.01702 0.030786 0.10126 0.2527 0.11146 0.072176 0.01303 -0.0063232 0.16069
541 0.0047324 0.065785 0.14549 0.097856 0.094074 -0.013975 0.008121 0.07835 0.24049 0.099859 0.040754 -0.0027646 0.00073312 0.15411
542 0.026546 0.056993 0.14217 0.14134 0.099976 -0.0092183 0.033609 0.082493 0.23931 0.099132 0.039127 -0.0059568 0.0089168 0.14717
543 0.0052756 0.036607 0.12723 0.13248 0.096869 -0.034825 -0.015399 0.061985 0.22947 0.069337 0.04047 -0.0073259 -0.026755 0.11657
544 0.011496 0.041107 0.13771 0.16024 0.10719 -0.022708 -5.8089e-05 0.056435 0.22155 0.089997 0.027613 -0.018962 -0.013869 0.13903
545 0.033624 0.071414 0.1529 0.21549 0.096897 -0.012216 0.016661 0.081513 0.23326 0.10853 0.048889 0.00095644 0.012772 0.13943
546 0.021012 0.069459 0.15623 0.2141 0.10571 -0.010787 0.021426 0.085521 0.24074 0.11962 0.047482 0.0094976 0.008491 0.14276
547 0.019225 0.066333 0.13176 0.2186 0.11039 -0.015432 0.014924 0.061973 0.23382 0.090672 0.040012 -0.018604 -0.0032201 0.12803
548 0.030583 0.051615 0.12765 0.23701 0.094402 -0.0076185 0.0093447 0.070249 0.249 0.1069 0.03523 -0.0078975 -0.0007816 0.12879
549 0.0099871 0.055698 0.12776 0.25005 0.11149 -0.038864 0.024665 0.077601 0.22 0.095414 0.049604 -0.010559 -0.015334 0.11646
550 0.024868 0.055367 0.12317 0.27796 0.10276 -0.013255 0.090397 0.0684 0.22054 0.088784 0.030143 -0.0061312 -0.012711 0.12381
551 0.017558 0.050814 0.13303 0.35109 0.12202 -0.006623 0.15275 0.070948 0.22788 0.097869 0.056176 0.010503 -0.0085232 0.12592
552 0.024816 0.053896 0.13306 0.35509 0.099252 -0.029212 0.17345 0.062972 0.19993 0.087473 0.031876 -0.017978 0.0031558 0.11187
553 0.022519 0.062235 0.1178 0.35344 0.098593 -0.032953 0.18081 0.069298 0.21662 0.084537 0.033331 -0.010396 -0.00916 0.1059
554 0.0328 0.041135 0.13522 0.36381 0.12668 -0.031369 0.19503 0.076538 0.20483 0.085157 0.046466 0.0019274 -0.0045962 0.12899
555 -0.019727 0.03454 0.11918 0.35821 0.10574 -0.047636 0.18788 0.067741 0.18243 0.077371 0.026302 -0.015979 -0.015376 0.084045
556 0.0084066 0.033369 0.094298 0.32444 0.069605 -0.048192 0.14866 0.065021 0.18191 0.076114 0.018631 -0.02036 -0.023592 0.082024
557 0.0093374 0.028435 0.10259 0.35719 0.074151 -0.044932 0.1253 0.046697 0.19811 0.086031 0.028894 -0.032762 -0.035568 0.086843
558 0.014394 0.044056 0.097214 0.36153 0.092079 -0.048181 0.09973 0.059619 0.18992 0.067602 0.039476 -0.020326 -0.014881 0.084986
559 0.013757 0.031891 0.10283 0.37593 0.076519 -0.048209 0.086877 0.058004 0.19354 0.074796 0.022738 -0.016161 -0.026153 0.080735
560 0.005693 0.039941 0.10645 0.37759 0.082333 -0.058671 0.057907 0.062586 0.19343 0.083288 0.044035 -0.015455 -0.020063 0.09558
561 0.014302 0.031579 0.097405 0.35711 0.091365 -0.048245 0.059084 0.060225 0.18075 0.084114 0.034004 -0.013978 -0.026881 0.087906
562 0.017341 0.035648 0.10412 0.3661 0.086019 -0.04231 0.067815 0.061377 0.17909 0.082223 0.026062 -0.016915 -0.012618 0.085916
563 0.031202 0.051662 0.10087 0.35546 0.083157 -0.042414 0.068094 0.064604 0.18382 0.084198 0.035114 -0.018944 -0.023647 0.093178
564 -0.013082 0.026805 0.079835 0.31947 0.074457 -0.052286 0.039511 0.057254 0.15469 0.057208 0.030472 -0.034728 -0.059201 0.064137
565 -0.012443 0.02484 0.081504 0.29805 0.061549 -0.067493 0.050281 0.056865 0.16365 0.068576 0.016526 -0.022616 -0.042953 0.054091
566 -0.017215 0.0059847 0.060859 0.26357 0.070767 -0.078479 0.020033 0.04764 0.16808 0.064278 0.013122 -0.038319 -0.033138 0.044534
567 -0.0058935 0.020012 0.06496 0.23629 0.073231 -0.068804 0.021773 0.052203 0.15819 0.067418 0.030778 -0.017882 -0.026926 0.065718
568 -0.029286 0.0047851 0.066559 0.20225 0.062027 -0.086662 0.027416 0.017941 0.10552 0.063997 0.0058946 -0.047177 -0.047849 0.044178
569 -0.0041055 0.020645 0.077327 0.22326 0.078867 -0.061614 0.051359 0.048737 0.16729 0.065027 0.032746 -0.020984 -0.011756 0.057764
570 0.0014189 0.022649 0.076505 0.1832 0.069177 -0.059908 0.020795 0.068452 0.1538 0.060738 0.021471 -0.021747 -0.038019 0.054422
571 -0.004201 0.024978 0.077086 0.2161 0.088034 -0.06053 0.053472 0.029775 0.13709 0.067375 0.025267 -0.030266 -0.023502 0.049454
572 -0.025159 -0.0028911 0.039402 0.173 0.057764 -0.098958 0.010014 0.028622 0.10716 0.045838 -0.0069362 -0.06005 -0.05211 0.021788
573 -0.010463 0.019961 0.058122 0.19517 0.072952 -0.070289 0.048303 0.040092 0.12809 0.060096 0.019052 -0.021527 -0.027666 0.055508
574 0.019133 0.024062 0.069775 0.1972 0.058034 -0.057032 0.050097 0.039115 0.13813 0.087448 0.017765 -0.029336 -0.036043 0.0357
575 -0.004387 -0.00059516 0.0535 0.1809 0.064672 -0.087961 0.0076345 0.033439 0.11621 0.052362 -0.0013461 -0.027479 -0.049497 0.022725
576 -0.039454 -0.0053796 0.038412 0.16635 0.042372 -0.091378 0.018695 0.027411 0.11649 0.035755 -0.010628 -0.055929 -0.068834 0.017676
577 -0.014937 0.010193 0.046355 0.17439 0.077125 -0.081465 0.011952 0.052671 0.11782 0.054845 0.013589 -0.018127 -0.035935 0.04872
578 -0.011298 0.01911 0.056409 0.17926 0.078964 -0.081336 0.039089 0.058496 0.12052 0.063171 0.024053 -0.019178 -0.024824 0.054998
579 -0.014604 0.011683 0.056912 0.18672 0.077635 -0.080064 0.026845 0.049836 0.12191 0.059352 0.020585 -0.026656 -0.027915 0.03107
580 -0.026147 -0.0036824 0.037229 0.16467 0.071114 -0.094556 0.0092919 0.040334 0.12029 0.041325 0.0064202 -0.029292 -0.044645 0.023112
581 -0.015686 0.0090992 0.05525 0.17932 0.082251 -0.087697 0.01409 0.04772 0.12656 0.045473 0.0067897 -0.02061 -0.031562 0.033577
582 -0.01685 0.0037429 0.036838 0.16169 0.080171 -0.091015 0.0087583 0.034266 0.12095 0.043692 -0.0021311 -0.034279 -0.053607 0.026767
583 -0.024763 -0.00022015 0.042647 0.14804 0.078122 -0.09493 0.0068135 0.032406 0.093526 0.038601 0.017681 -0.038698 -0.048659 0.04189
584 0.003283 0.026493 0.055291 0.1718 0.078963 -0.06979 0.026619 0.048388 0.13537 0.052557 0.021867 -0.0079728 -0.035349 0.040728
585 -0.0134 0.006804 0.039638 0.15589 0.093687 -0.099899 0.0023454 0.035329 0.12006 0.034323 0.013464 -0.029117 -0.042903 0.035601
586 -0.027386 0.0077184 0.042995 0.16484 0.068223 -0.086728 0.01019 0.042523 0.10204 0.053308 0.020074 -0.031419 -0.024999 0.036548
587 -0.036286 -0.0068443 0.037098 0.15035 0.058067 -0.09879 0.0041213 0.017537 0.085817 0.041587 0.016646 -0.046279 -0.053718 0.023583
588 -0.022665 0.001483 0.037192 0.14755 0.078735 -0.093967 -0.0088139 0.030393 0.087529 0.049204 -0.0027708 -0.035532 -0.046217 0.019623
589 -0.016642 0.026378 0.050673 0.15723 0.079576 -0.082736 0.010945 0.04796 0.10516 0.049353 0.018129 -0.011002 -0.019004 0.023336
590 -0.0019276 0.014913 0.057076 0.16986 0.0746 -0.085396 0.022016 0.055831 0.10122 0.064964 0.0095252 -0.026351 -0.010389 0.034858
591 -0.03085 0.0021646 0.025583 0.14009 0.049952 -0.088788 -0.00065459 0.040325 0.074506 0.03897 -9.8346e-05 -0.035098 -0.03608 0.017711
592 -0.030174 0.0014925 0.028453 0.12495 0.063616 -0.090232 0.024389 0.03019 0.085071 0.032564 0.0036166 -0.029569 -0.029982 0.026957
593 -0.051216 -0.011691 0.019423 0.12108 0.048026 -0.0979 -0.01288 0.034841 0.09854 0.026423 -0.0026699 -0.04764 -0.064912 0.012334
594 -0.042245 -0.0077427 0.017521 0.13312 0.048044 -0.10503 -0.015581 0.02752 0.082359 0.030559 -0.00034888 -0.044152 -0.055218 0.0065711
595 -0.030148 0.0098482 0.034713 0.11566 0.070539 -0.093639 0.0036146 0.035259 0.074013 0.037345 -0.0077767 -0.029793 -0.043985 0.016353
596 -0.01693 0.0035574 0.037734 0.11569 0.072045 -0.08757 -0.0068442 0.042417 0.084685 0.040266 0.017872 -0.030522 -0.052958 0.021756
597 -0.011999 -0.00093126 0.03006 0.14007 0.075741 -0.094279 0.0062938 0.035497 0.09634 0.044684 0.0096351 -0.02548 -0.062979 0.02122
598 -0.026988 0.013173 0.035577 0.14234 0.068262 -0.094831 0.0026937 0.033882 0.080152 0.066725 0.01165 -0.026713 -0.029218 0.028671
599 -0.026594 -0.022676 0.019725 0.10561 0.054723 -0.11538 -0.013087 0.031478 0.074789 0.029297 -0.0068161 -0.042863 -0.069662 -0.005567
600 -0.036106 -0.01062 0.013554 0.099083 0.044774 -0.13437 -0.03856 0.023003 0.061028 0.027183 -0.002486 -0.047129 -0.080485 -0.020911
601 -0.05476 -0.02017 0.0071269 0.096824 0.031201 -0.12234 -0.0076176 0.039894 0.052711 0.016663 -0.0204 -0.056555 -0.077567 -0.012395
602 -0.03374 -0.01107 0.011998 0.11445 0.051402 -0.099795 -0.01546 0.043585 0.074016 0.03596 0.015347 -0.043406 -0.060426 -0.0044658
603 -0.036267 -0.015176 0.019822 0.10142 0.068829 -0.11558 -0.02633 0.033301 0.071551 0.037464 0.0020125 -0.048648 -0.046407 -0.0083833
604 -0.020908 -0.0086783 0.0094279 0.099301 0.046745 -0.10403 -0.015233 0.039414 0.065592 0.031676 0.0071429 -0.028507 -0.060264 -0.00070805
605 -0.022862 -0.0010829 0.010725 0.10714 0.046671 -0.093634 -0.011541 0.037211 0.084122 0.033197 0.0040568 -0.043551 -0.058042 0.00018402
606 -0.022259 -0.0083588 0.0272 0.12185 0.068319 -0.098697 -0.0059043 0.040547 0.071261 0.054889 0.012158 -0.036288 -0.06717 0.012139
607 0.0013272 -0.00051979 0.025467 0.10897 0.058337 -0.096203 0.0065221 0.052757 0.10143 0.033451 0.0058206 -0.029921 -0.051826 -0.0003799
608 -0.010739 -0.0032197 0.030527 0.10644 0.07691 -0.098244 0.0013161 0.039616 0.083943 0.028879 0.0097992 -0.029297 -0.065233 -0.0069271
609 -0.045142 -0.0303 0.0090418 0.076068 0.046916 -0.11449 -0.016145 0.021692 0.050484 0.027366 -0.015177 -0.044445 -0.071562 -0.020631
610 -0.026832 -0.012612 0.012101 0.087253 0.039997 -0.11727 -0.022172 0.022239 0.072103 0.034008 0.004608 -0.039495 -0.049936 -0.017212
611 -0.036467 -0.024648 -0.00019484 0.070351 0.035499 -0.12927 -0.024299 0.013207 0.031225 0.018346 -0.0092279 -0.0643 -0.083473 -0.028585
612 -0.014979 -0.015478 0.0072908 0.092608 0.057111 -0.10288 -0.019771 0.040183 0.061647 0.023687 -0.0030473 -0.03802 -0.071626 -0.011629
613 -0.0044962 -0.014987 0.016199 0.090698 0.046474 -0.10752 0.0085502 0.036641 0.066327 0.040952 0.014971 -0.037796 -0.06069 -0.018279
614 -0.0067731 -0.027396 -0.0038699 0.089759 0.042491 -0.12792 -0.028886 0.0086054 0.026804 0.021706 -0.0049872 -0.06465 -0.081345 -0.026451
615 -0.012577 -0.027865 -0.0018476 0.078738 0.041577 -0.11955 -0.018459 0.03221 0.050753 0.037858 -0.009654 -0.052146 -0.06244 -0.018681
616 0.0022788 -0.0024794 0.021545 0.094117 0.057777 -0.11077 -0.019097 0.029637 0.052252 0.056875 0.0070502 -0.041606 -0.068521 -0.013331
617 0.0021377 -0.027454 0.0022383 0.080626 0.037452 -0.12392 -0.019181 0.021322 0.047054 0.051255 0.0055315 -0.049983 -0.054133 -0.031256
618 -0.0048335 -0.024426 0.00095953 0.070758 0.040505 -0.122 -0.0093555 0.035814 0.049669 0.041579 0.016941 -0.040019 -0.048525 -0.027269
619 -0.04786 -0.052854 -0.015038 0.054136 0.021063 -0.14841 -0.028403 0.012146 0.022639 0.003291 -0.012866 -0.066728 -0.092595 -0.048128
620 -0.0057811 -0.0058927 0.027608 0.095659 0.050406 -0.11949 -0.017789 0.029102 0.037716 0.050825 0.001253 -0.04173 -0.04959 -0.018681
621 -0.032425 -0.025707 -0.005951 0.075389 0.013322 -0.12305 -0.01673 0.022583 0.04203 0.026432 0.0081553 -0.058514 -0.06809 -0.045591
622 -0.0077964 -0.030975 -0.0032191 0.068356 0.050287 -0.11714 -0.017139 0.015401 0.040251 0.025077 -0.0060658 -0.051852 -0.062102 -0.03169
623 -0.01823 -0.027574 0.005615 0.078271 0.036123 -0.11656 -0.023003 0.023649 0.036257 0.03391 -0.0004463 -0.040376 -0.045478 -0.030812
624 -0.036417 -0.028816 0.0051046 0.068184 0.024031 -0.11984 -0.026864 0.035038 0.047905 0.027081 0.014977 -0.061344 -0.058767 -0.031004
625 -0.026282 -0.038781 -0.023401 0.062427 0.02351 -0.134 -0.042559 0.0079911 0.0076478 0.014861 -0.00024202 -0.064423 -0.076159 -0.04767
626 -0.0095887 -0.017076 0.016868 0.09652 0.049678 -0.11353 -0.015059 0.034358 0.047729 0.031094 0.029926 -0.036114 -0.063203 -0.016187
627 -0.024612 -0.040821 -0.024202 0.046011 0.025885 -0.13003 -0.034557 -0.0021352 0.0085856 0.012576 -0.0075484 -0.068276 -0.059472 -0.03749
628 -0.039707 -0.036644 -0.019203 0.053948 0.019315 -0.12827 -0.044647 0.004877 0.027161 0.015725 -0.0068601 -0.0561 -0.068472 -0.033812
629 -0.023887 -0.018351 0.0077118 0.077462 0.050181 -0.13267 -0.024676 0.031511 0.050427 0.043392 0.0092017 -0.038458 -0.03994 -0.025158
630 -0.023989 -0.027646 -0.0065946 0.075418 0.036377 -0.11802 -0.035839 0.016398 0.02658 0.036609 0.010713 -0.053994 -0.052522 -0.028693
631 -0.028252 -0.030302 -0.018715 0.06732 0.02288 -0.13359 -0.041959 0.015563 0.04544 0.02492 -0.00639 -0.050131 -0.058981 -0.037319
632 -0.021286 -0.036475 -0.013536 0.062429 0.039162 -0.15485 -0.034642 0.01173 0.021409 0.014027 0.0015333 -0.070917 -0.066286 -0.057602
633 -0.041282 -0.032589 -0.024655 0.068129 0.024528 -0.12302 -0.044614 0.0027297 0.022263 0.01688 0.0016453 -0.062515 -0.062663 -0.055535
634 -0.01439 -0.034648 -0.0095197 0.062852 0.029545 -0.11374 -0.018654 0.018955 0.048662 0.024917 0.0063587 -0.034929 -0.050664 -0.046797
635 -0.039382 -0.037402 -0.024238 0.043443 0.036657 -0.13824 -0.028999 0.016111 0.021393 0.0056439 -0.020622 -0.059507 -0.054376 -0.063599
636 -0.033384 -0.034952 -0.016735 0.064395 0.024865 -0.12683 -0.014667 0.0077785 0.017665 0.006368 0.010823 -0.059826 -0.040423 -0.050085
637 -0.028241 -0.035747 -0.011933 0.064464 0.0089742 -0.13297 -0.028969 0.0045621 0.01433 0.0046428 -0.015547 -0.069426 -0.069661 -0.036321
638 -0.046711 -0.04633 -0.027155 0.046426 0.025533 -0.13724 -0.03451 0.0074374 0.018568 0.0088125 -0.013806 -0.073921 -0.065429 -0.047029
639 -0.03391 -0.052874 -0.034373 0.029211 0.019094 -0.14569 -0.047507 0.013072 0.011774 0.017649 -0.011178 -0.056802 -0.064813 -0.042954
640 -0.022893 -0.053342 -0.039016 0.052462 0.032431 -0.13999 -0.052248 0.013674 0.028126 0.0068329 -0.01221 -0.06967 -0.061651 -0.024819
641 -0.03504 -0.048494 -0.036207 0.045675 0.027767 -0.14481 -0.036187 -0.0022545 0.0043675 0.0022984 -0.02006 -0.078488 -0.063648 -0.061734
642 -0.035285 -0.032724 -0.03143 0.066237 0.028241 -0.14209 -0.052861 0.017854 -0.012626 -0.00061794 -0.018009 -0.081199 -0.085404 -0.046551
643 -0.049921 -0.045787 -0.037316 0.074358 0.029859 -0.13943 -0.054837 0.0042101 0.0075323 0.0061967 -0.015928 -0.071968 -0.065775 -0.046178
644 -0.044469 -0.040664 -0.013 0.11887 0.055772 -0.13558 -0.040109 0.0085704 0.013505 0.0089792 -0.02016 -0.0794 -0.056046 -0.032322
645 -0.054189 -0.038312 -0.039563 0.099681 0.048266 -0.1434 -0.049233 -0.0046473 0.0060613 0.0052809 -0.029794 -0.068011 -0.082678 -0.055549
646 -0.05073 -0.052346 -0.044085 0.11529 0.04404 -0.14197 -0.070317 -0.0050222 0.014195 0.007761 -0.037725 -0.094646 -0.075051 -0.051607
647 -0.036406 -0.054002 -0.034249 0.16903 0.20357 -0.14052 -0.0496 0.024992 0.020509 0.0016249 -0.030326 -0.064288 -0.073254 -0.025934
648 -0.040035 -0.040333 -0.037724 0.22041 0.26786 -0.15118 -0.053399 0.01113 0.0057011 -0.0015199 -0.04094 -0.070278 -0.06708 -0.029451
649 -0.043208 -0.041977 -0.02888 0.23473 0.27598 -0.146 -0.049375 0.0073727 -0.00077204 -0.010718 -0.025885 -0.073631 -0.076316 -0.055913
650 -0.052989 -0.045607 -0.036199 0.25805 0.26657 -0.1372 -0.063594 0.017285 0.012516 0.00066883 -0.029096 -0.07582 -0.054858 -0.040132
651 -0.051141 -0.035278 -0.031843 0.26435 0.30755 -0.13504 -0.050329 0.013377 0.021894 -0.0094759 -0.018404 -0.075173 -0.052804 -0.044636
652 -0.042399 -0.031878 -0.029985 0.23888 0.33036 -0.16282 -0.043802 0.018191 0.014721 -0.008135 -0.018566 -0.067718 -0.067825 -0.03383
653 -0.074581 -0.053563 -0.054206 0.22094 0.20805 -0.1629 -0.063033 -0.016126 -0.030938 -0.02352 -0.041168 -0.095413 -0.099008 -0.068803
654 -0.061392 -0.047825 -0.033323 0.25257 0.15695 -0.15615 -0.065163 0.017918 -0.011535 -0.0063599 -0.019125 -0.075295 -0.067274 -0.048346
655 -0.057972 -0.034762 -0.03199 0.25799 0.13209 -0.14353 -0.043682 0.041168 0.017991 -0.016515 -0.0278 -0.088739 -0.087605 -0.044607
656 -0.025692 -0.03318 -0.040233 0.24928 0.11551 -0.14136 -0.046541 0.064866 0.0073418 0.0073043 -0.02639 -0.058464 -0.073776 -0.056832
657 -0.065516 -0.043944 -0.039741 0.25172 0.12962 -0.139 -0.04132 0.045963 -0.0033204 -0.022274 -0.034869 -0.083171 -0.080623 -0.047485
658 -0.048361 -0.053254 -0.045297 0.23541 0.096325 -0.15728 -0.059074 0.045666 0.0082499 -0.018352 -0.034915 -0.086572 -0.093703 -0.070795
659 -0.054165 -0.047416 -0.040858 0.24689 0.12638 -0.15099 -0.052801 0.027029 0.0035971 -0.012713 -0.028963 -0.080134 -0.071205 -0.047561
660 -0.044162 -0.058833 -0.050244 0.23518 0.12013 -0.15648 -0.071831 0.026377 0.014212 -0.015944 -0.034921 -0.084696 -0.087333 -0.066192
661 -0.063917 -0.058455 -0.054193 0.20067 0.12704 -0.15434 -0.076838 0.01743 -0.023738 -0.00059388 -0.025465 -0.098293 -0.074113 -0.062999
662 -0.049187 -0.044953 -0.064641 0.18154 0.27827 -0.15179 -0.078448 0.027943 0.010629 -0.011502 -0.041347 -0.080375 -0.080669 -0.05193
663 -0.064417 -0.043322 -0.045148 0.17657 0.31 -0.14971 -0.057071 0.0080487 -0.0072538 -0.016705 -0.02584 -0.078785 -0.076308 -0.042909
664 -0.073064 -0.05164 -0.062038 0.16441 0.34543 -0.15331 -0.069571 0.02569 -0.0093932 -0.018962 -0.029327 -0.091604 -0.07576 -0.044194
665 -0.079021 -0.074841 -0.072353 0.14402 0.32974 -0.16103 -0.09167 0.0046429 -0.021222 -0.026234 -0.048669 -0.10633 -0.09754 -0.062549
666 -0.066643 -0.070862 -0.061694 0.13217 0.27032 -0.16397 -0.087928 0.01341 -0.019755 -0.018876 -0.038894 -0.10235 -0.10279 -0.063478
667 -0.0589 -0.04215 -0.043017 0.13671 0.24192 -0.14034 -0.073411 0.030056 0.019644 -0.0014384 -0.01311 -0.077665 -0.082464 -0.027713
668 -0.056539 -0.067687 -0.0669 0.13237 0.17754 -0.16158 -0.066818 0.016045 -0.0045469 -0.013171 -0.041705 -0.085658 -0.09054 -0.056955
669 -0.078516 -0.065178 -0.056587 0.12963 0.17458 -0.15527 -0.076111 0.0017239 -0.010507 -0.02576 -0.026861 -0.096002 -0.084744 -0.05471
670 -0.046984 -0.066311 -0.05962 0.11561 0.16954 -0.14846 -0.088412 0.00079036 -0.0060759 -0.012812 -0.032926 -0.1087 -0.083299 -0.058785
671 -0.082795 -0.065882 -0.066905 0.099282 0.16088 -0.17157 -0.071466 -0.0035535 -0.007871 -0.017593 -0.051725 -0.096449 -0.087914 -0.029775
672 -0.060792 -0.072531 -0.064836 0.09773 0.16519 -0.17069 -0.094439 0.011541 0.0025184 -0.036999 -0.031598 -0.090012 -0.10415 -0.036611
673 -0.058177 -0.066961 -0.073086 0.096452 0.14796 -0.18108 -0.083956 0.013027 -0.0090636 -0.027214 -0.024299 -0.081356 -0.10635 -0.033775
674 -0.065405 -0.056205 -0.047219 0.10129 0.19434 -0.15384 -0.065229 0.0069233 -0.00056872 -0.015729 -0.033239 -0.078133 -0.09125 -0.036039
675 -0.080003 -0.078371 -0.077795 0.060667 0.13482 -0.17188 -0.095708 -0.0055071 -0.036383 -0.030413 -0.042032 -0.1117 -0.098058 -0.060023
676 -0.021394 -0.057622 -0.061108 0.08281 0.16631 -0.14794 -0.07558 0.00026965 0.0060662 -0.018615 -0.040385 -0.079787 -0.080154 -0.043947
677 -0.067047 -0.064856 -0.07354 0.056548 0.15157 -0.15865 -0.09923 0.0064446 -0.024039 -0.021224 -0.040112 -0.090494 -0.092721 -0.04422
678 -0.058786 -0.075213 -0.090446 0.048771 0.11414 -0.17439 -0.090233 -0.013844 -0.020845 -0.039732 -0.042453 -0.12051 -0.11519 -0.040466
679 -0.064389 -0.063923 -0.076471 0.068846 0.16993 -0.16812 -0.07065 0.014358 -0.0016887 -0.021657 -0.022993 -0.074539 -0.087891 -0.0079904
680 -0.063863 -0.073069 -0.077245 0.060196 0.14474 -0.17568 -0.073274 -0.013103 -0.040263 -0.028234 -0.044502 -0.091613 -0.095852 -0.03713
681 -0.041824 -0.046347 -0.060336 0.055082 0.16357 -0.15522 -0.062708 0.023817 -0.00065735 -0.010948 -0.045265 -0.073737 -0.060812 0.002732
682 -0.066082 -0.058442 -0.068742 0.073407 0.14373 -0.16712 -0.092207 0.0039309 -0.0068654 -0.016362 -0.039698 -0.085751 -0.089424 -0.018584
683 -0.02576 -0.039507 -0.051056 0.079128 0.18446 -0.14125 -0.072137 0.023626 0.01704 0.0012815 -0.032954 -0.070377 -0.065963 0.0056783
684 -0.050499 -0.039531 -0.054687 0.070128 0.15913 -0.15299 -0.086866 0.013276 0.00011552 -0.0055468 -0.019637 -0.066767 -0.087788 -0.0066932
685 -0.060048 -0.05797 -0.072445 0.048546 0.12739 -0.16229 -0.09052 -0.00025658 -0.016051 -0.02828 -0.030843 -0.085676 -0.088796 -0.017619
686 -0.070242 -0.07292 -0.078258 0.024096 0.13438 -0.19075 -0.088328 0.0071255 -0.021045 -0.026462 -0.035387 -0.094031 -0.11164 -0.026976
687 -0.072496 -0.076502 -0.078823 0.030512 0.14769 -0.19423 -0.09149 -0.013204 -0.009521 -0.02019 -0.030954 -0.092845 -0.10026 -0.017976
688 -0.084129 -0.079293 -0.083488 0.028584 0.12321 -0.18687 -0.10014 -0.018611 -0.02762 -0.022717 -0.057679 -0.09244 -0.1154 -0.020595
689 -0.041118 -0.065025 -0.074045 0.058294 0.13442 -0.17398 -0.087528 0.0028168 0.0021586 -0.02711 -0.026691 -0.088901 -0.082848 -0.018188
690 -0.055761 -0.083213 -0.091894 0.018459 0.11344 -0.1745 -0.09805 -0.023697 -0.036739 -0.04158 -0.045086 -0.092144 -0.098335 -0.038536
691 -0.065322 -0.082374 -0.08184 0.018088 0.13587 -0.17945 -0.090928 -0.020985 -0.033077 -0.031949 -0.059824 -0.099347 -0.11329 -0.049067
692 -0.071443 -0.062925 -0.080314 0.022349 0.12262 -0.16834 -0.070965 0.0072326 -0.0047038 -0.025422 -0.035171 -0.094284 -0.099664 -0.038704
693 -0.062431 -0.058543 -0.068848 0.032562 0.14277 -0.15498 -0.065502 0.0061862 -0.005443 -0.014217 -0.0071471 -0.076145 -0.090077 -0.024753
694 -0.057559 -0.069663 -0.082596 0.022496 0.13785 -0.17695 -0.092882 0.0086248 -0.023859 -0.031762 -0.031057 -0.099559 -0.11161 -0.052574
695 -0.059584 -0.066978 -0.078495 0.028914 0.11665 -0.17244 -0.084377 -0.0071373 -0.022287 -0.0086728 -0.024553 -0.092211 -0.10518 -0.01607
696 -0.054654 -0.053218 -0.055728 0.046378 0.14775 -0.18354 -0.075781 0.00070475 -0.0082563 -0.0052046 -0.013274 -0.075302 -0.085286 -0.0047968
697 -0.062774 -0.063858 -0.077226 0.023738 0.11306 -0.16853 -0.071373 -0.018283 -0.042459 -0.010972 -0.051018 -0.10427 -0.098815 -0.016948
698 -0.060255 -0.076707 -0.082106 0.022028 0.1269 -0.17857 -0.10107 -0.013891 -0.027135 -0.02158 -0.031936 -0.062104 -0.12655 -0.039203
699 -0.036034 -0.059809 -0.061017 0.049745 0.13148 -0.17155 -0.080177 -0.00012743 -0.014134 -0.0096022 -0.030504 0.0080866 -0.097833 -0.01205
700 -0.076226 -0.07162 -0.077271 0.01987 0.14527 -0.17975 -0.070993 -0.018428 -0.011813 -0.015475 -0.047861 0.010109 -0.089896 -0.0197
701 -0.061489 -0.069797 -0.083202 0.014211 0.098862 -0.17927 -0.078065 0.0049422 -0.0077023 -0.026243 -0.023893 0.036674 -0.10941 -0.032649
702 -0.036354 -0.06046 -0.07405 0.017856 0.11248 -0.16431 -0.066808 -0.0018572 -0.0029064 -0.0084161 -0.022578 0.051916 -0.080589 -0.014726
703 -0.050302 -0.047572 -0.066435 0.027199 0.11464 -0.15673 -0.082829 -0.0062042 -0.0037639 -0.016624 -0.026449 0.015265 -0.10339 -0.013228
704 -0.079899 -0.078871 -0.089803 0.019199 0.10664 -0.19632 -0.095545 -0.024583 -0.021845 -0.027859 -0.044414 -0.021209 -0.10337 -0.025297
705 -0.041346 -0.074577 -0.075344 0.01002 0.11688 -0.17836 -0.077336 -0.018064 -0.027009 -0.02351 -0.037216 -0.028374 -0.097234 -0.020377
706 -0.069568 -0.079701 -0.079023 0.0087096 0.1239 -0.18665 -0.078934 -0.01964 -0.043314 -0.0181 -0.034453 -0.035427 -0.10156 -0.032377
707 -0.058804 -0.08995 -0.098652 -0.026106 0.074673 -0.17906 -0.089997 -0.020946 -0.024664 -0.033989 -0.038026 -0.043941 -0.09567 -0.039767
708 -0.021979 -0.063245 -0.087441 0.0079035 0.085055 -0.17236 -0.072937 -0.0028667 -0.023322 -0.027895 -0.035456 -0.026883 -0.087238 -0.027625
709 -0.0113 -0.056405 -0.075639 0.016549 0.099886 -0.1649 -0.054241 -0.0055703 -0.00092964 -0.017703 -0.030306 -0.025731 -0.094587 -0.01385
710 -0.037116 -0.079691 -0.06715 0.013194 0.10158 -0.17147 -0.074176 -0.013673 -0.0030956 -0.026647 -0.024642 -0.024651 -0.11005 -0.024528
711 -0.0086649 -0.051665 -0.058389 0.021917 0.11691 -0.16448 -0.063931 0.0055813 0.003849 -0.016225 -0.015068 -0.021764 -0.092277 -0.014746
712 -0.040929 -0.084565 -0.082275 0.0061756 0.08263 -0.18796 -0.083348 -0.02663 -0.025218 -0.029138 -0.0394 0.017768 -0.10254 -0.019889
713 -0.011544 -0.063473 -0.076071 0.0092729 0.11123 -0.1533 -0.051232 0.0014073 -0.010535 0.0029441 -0.027293 0.072953 -0.087904 -0.022366
714 -0.061304 -0.060932 -0.08014 0.019179 0.10808 -0.15282 -0.055292 -0.0046268 0.00020899 -0.0090059 -0.030975 0.1449 -0.086227 -0.016878
715 -0.049129 -0.076713 -0.090633 -0.0060792 0.078203 -0.17773 -0.064365 -0.01385 -0.020826 -0.025398 -0.026253 0.16401 -0.10302 -0.02293
716 -0.047773 -0.055698 -0.06748 0.027132 0.093258 -0.16486 -0.058482 -0.0042314 -0.014318 -0.0083797 -0.03213 0.15098 -0.092443 -0.038551
717 -0.0798 -0.087028 -0.09571 -0.020042 0.091355 -0.18281 -0.085118 -0.017363 -0.031223 -0.026847 -0.039902 0.09285 -0.11295 -0.041768
718 -0.070201 -0.086585 -0.085894 -0.016598 0.075757 -0.18119 -0.093492 -0.02536 -0.043113 -0.01647 -0.042015 0.049405 -0.12318 -0.054976
719 -0.049806 -0.062998 -0.053037 0.0093963 0.11811 -0.15831 -0.067673 0.0040234 -0.0072656 -0.013571 -0.02778 0.061748 -0.081891 -0.046922
720 -0.059027 -0.077955 -0.088825 -0.011665 0.080426 -0.17366 -0.065516 -0.022909 -0.024976 -0.012765 -0.045801 0.044165 -0.10057 -0.048829
721 -0.084497 -0.077617 -0.088085 -0.0064614 0.081242 -0.17017 -0.081571 -0.015237 -0.039027 -0.014952 -0.045032 0.031584 -0.092841 -0.056641
722 -0.084047 -0.089553 -0.10723 -0.010351 0.065421 -0.19593 -0.11445 -0.043429 -0.031985 -0.034634 -0.058825 0.0079803 -0.10199 -0.074157
723 -0.067028 -0.083195 -0.09024 -0.013263 0.080162 -0.17349 -0.083352 -0.021212 -0.025896 -0.024889 -0.047781 0.030942 -0.095757 -0.06483
724 -0.061081 -0.066169 -0.076227 -0.016329 0.091802 -0.16397 -0.093273 -0.029748 -0.016787 -0.015147 -0.033248 0.066445 -0.077304 -0.066393
725 -0.068316 -0.078146 -0.083664 -0.0059881 0.079126 -0.17862 -0.076086 -0.029612 -0.03207 -0.004321 -0.027036 0.1424 -0.097941 -0.070408
726 -0.059624 -0.066218 -0.074032 0.014929 0.08251 -0.16266 -0.052794 -0.015162 -0.011999 -0.0023288 -0.020172 0.20639 -0.10084 -0.057283
727 -0.074961 -0.086115 -0.098346 -0.022943 0.056989 -0.17948 -0.073411 -0.0083591 -0.021142 -0.010639 -0.046899 0.21608 -0.11715 -0.079835
728 -0.066998 -0.078348 -0.096359 -0.011173 0.053594 -0.17667 -0.097825 -0.0299 -0.02671 -0.012171 -0.036702 0.19664 -0.10004 -0.085961
729 -0.064175 -0.083233 -0.095375 -0.030401 0.044564 -0.16059 -0.071987 -0.0079198 -0.0048943 0.031123 -0.033485 0.16818 -0.098564 -0.080113
730 -0.050184 -0.067696 -0.075687 -0.0040285 0.11104 -0.15486 -0.055721 -0.011479 -0.023269 0.05595 -0.03083 0.11963 -0.084276 -0.060237
731 -0.052221 -0.06723 -0.086166 -0.0023345 0.087213 -0.15613 -0.057621 -0.017864 -0.0060711 0.06767 -0.041713 0.094325 -0.07661 -0.070126
732 -0.07381 -0.081485 -0.086138 -0.0068482 0.07821 -0.15369 -0.071381 -0.026815 -0.018015 0.036301 -0.037976 0.086251 -0.073868 -0.081057
733 -0.095624 -0.095374 -0.095718 -0.01578 0.065519 -0.16305 -0.083918 -0.012545 -0.031069 0.036446 -0.043153 0.077708 -0.10004 -0.10828
734 -0.081065 -0.079138 -0.090058 -0.023793 0.062311 -0.15718 -0.056063 -0.0042568 -0.023879 0.039099 -0.032265 0.077742 -0.09724 -0.084865
735 -0.071056 -0.075722 -0.078486 -0.026834 0.075884 -0.13807 -0.054833 -0.010948 -0.020225 0.049444 -0.028489 0.08234 -0.087266 -0.082172
736 -0.072057 -0.080037 -0.092057 -0.021065 0.084632 -0.16281 -0.063885 -0.014513 -0.028532 0.036319 -0.035196 0.066954 -0.099708 -0.08642
737 -0.068798 -0.076766 -0.093384 -0.026292 0.068739 -0.16275 -0.064388 -0.024224 -0.016653 0.039899 -0.04192 0.07503 -0.10433 -0.10386
738 -0.044024 -0.084612 -0.082636 -0.021452 0.074775 -0.13655 -0.054241 -0.01344 -0.015599 0.049215 -0.026465 0.089919 -0.10427 -0.09039
739 -0.09821 -0.093391 -0.101 -0.036552 0.054939 -0.16883 -0.087504 -0.041987 -0.036503 0.019 -0.0651 0.050022 -0.10275 -0.083255
740 -0.078005 -0.10195 -0.10822 -0.038001 0.037322 -0.16195 -0.080468 -0.028669 -0.05478 0.027877 -0.067597 0.033131 -0.1133 -0.0956
741 -0.054617 -0.073955 -0.083336 -0.01873 0.065049 -0.15023 -0.051529 -0.034113 -0.0090055 0.044798 -0.040603 0.061551 -0.10518 -0.084526
742 -0.072488 -0.08474 -0.082145 -0.021524 0.057597 -0.14992 -0.071362 -0.038989 -0.020288 0.037025 -0.048412 0.064778 -0.11124 -0.081189
743 -0.093845 -0.097898 -0.10998 -0.043292 0.035267 -0.16537 -0.086812 -0.047172 -0.045718 0.02092 -0.055063 0.026958 -0.10652 -0.10795
744 -0.072311 -0.087117 -0.10879 -0.02559 0.040072 -0.1724 -0.087849 -0.054564 -0.041289 0.023583 -0.062486 0.040489 -0.1122 -0.11224
745 -0.087389 -0.083534 -0.10037 -0.031942 0.045556 -0.17653 -0.071337 -0.04199 -0.024553 0.020036 -0.051137 0.030711 -0.12101 -0.11381
746 -0.076343 -0.082254 -0.084314 -0.022224 0.067473 -0.15927 -0.055143 -0.019889 -0.0083542 0.038244 -0.044123 0.049042 -0.099565 -0.082855
747 -0.078799 -0.07456 -0.077321 -0.028079 0.05783 -0.15994 -0.058885 -0.04173 -0.029209 0.025422 -0.03657 0.01541 -0.086967 -0.079336
748 -0.083187 -0.085025 -0.10406 -0.031765 0.052235 -0.15065 -0.07936 -0.029135 -0.028542 0.033259 -0.048968 0.02168 -0.11122 -0.10597
749 -0.059195 -0.078427 -0.091601 -0.021339 0.048942 -0.1551 -0.071897 -0.029693 -0.03404 0.027197 -0.033532 0.033407 -0.10646 -0.10435
750 -0.075976 -0.093241 -0.106 -0.027767 0.041613 -0.15509 -0.079337 -0.035951 -0.02438 0.018136 -0.063792 0.010173 -0.12721 -0.10995
751 -0.062451 -0.092078 -0.10264 -0.030737 0.024171 -0.15416 -0.076494 -0.028705 -0.032721 -0.0068784 -0.045454 0.024078 -0.085415 -0.10894
752 -0.064376 -0.088492 -0.10115 -0.019934 0.036123 -0.16977 -0.087837 -0.032521 -0.034269 -0.012844 -0.048141 0.0072118 -0.11497 -0.098304
753 -0.061256 -0.093017 -0.10525 -0.051541 0.043745 -0.15921 -0.090709 -0.053577 -0.022721 -0.025522 -0.064518 -0.0058146 -0.11524 -0.1181
754 -0.067914 -0.073725 -0.077989 -0.025542 0.052709 -0.1385 -0.077928 -0.034309 -0.0085755 0.012345 -0.051304 0.023742 -0.0854 -0.092967
755 -0.071191 -0.082354 -0.098167 -0.041992 0.040481 -0.1565 -0.075037 -0.032328 -0.014781 0.0014359 -0.036159 0.013855 -0.095689 -0.089259
756 -0.050106 -0.08547 -0.078285 -0.018977 0.041218 -0.14228 -0.068121 -0.022925 -0.02763 0.0049273 -0.041067 0.0092526 -0.083392 -0.080363
757 -0.063063 -0.089507 -0.096957 -0.027088 0.031615 -0.14848 -0.083531 -0.041184 -0.018118 -0.011608 -0.05349 0.020602 -0.091766 -0.094407
758 -0.078174 -0.079801 -0.091107 -0.02158 0.034581 -0.15907 -0.083661 -0.033944 -0.031589 -0.007902 -0.051697 -0.008274 -0.083858 -0.078537
759 -0.059156 -0.081042 -0.083746 -0.032014 0.049266 -0.16356 -0.054925 -0.034474 -0.011172 -0.0049088 -0.041968 0.017787 -0.082795 -0.09496
760 -0.055642 -0.08059 -0.075832 -0.0077925 0.0503 -0.16406 -0.058389 -0.019214 -0.029813 0.00054535 -0.04139 0.0074485 -0.096092 -0.089388
761 -0.064938 -0.07267 -0.079379 -0.023018 0.056327 -0.14935 -0.063791 -0.0088468 -0.003454 -0.0026397 -0.033461 0.008366 -0.096456 -0.094075
762 -0.0741 -0.087178 -0.091168 -0.020602 0.035494 -0.15591 -0.063022 -0.021205 -0.0066479 -0.001117 -0.058967 0.010537 -0.10981 -0.095041
763 -0.058095 -0.071382 -0.084293 -0.015906 0.041914 -0.16086 -0.056666 -0.024397 -0.01311 -0.0079102 -0.046909 -0.0025443 -0.10771 -0.093202
764 -0.089288 -0.092795 -0.1007 -0.042449 0.019058 -0.16858 -0.081228 -0.037122 -0.045481 0.0047617 -0.065186 -0.034912 -0.10478 -0.10304
765 -0.048469 -0.05934 -0.071652 0.0012649 0.032506 -0.15434 -0.053174 -0.0044093 -0.01841 0.0042666 -0.033707 0.010932 -0.09169 -0.087117
766 -0.069906 -0.07858 -0.10006 -0.03867 0.023184 -0.16381 -0.058897 -0.025446 -0.040938 -0.00030005 -0.068356 -0.020267 -0.094612 -0.10091
767 -0.083235 -0.075109 -0.089079 -0.030663 0.036097 -0.14411 -0.066822 -0.024772 -0.028547 0.00090288 -0.054337 -0.012731 -0.10225 -0.1018
768 -0.075517 -0.088901 -0.096209 -0.040171 0.034072 -0.17652 -0.0673 -0.033563 -0.030967 -0.010733 -0.063596 -0.036839 -0.12832 -0.099855
769 -0.073497 -0.0796 -0.098369 -0.042703 0.0039757 -0.15486 -0.067431 -0.021234 -0.027332 0.00248 -0.045708 -0.029537 -0.11519 -0.10448
770 -0.037577 -0.062919 -0.096665 -0.030912 0.03555 -0.15393 -0.050175 -0.010141 0.0075672 0.0082957 -0.046304 -0.00036799 -0.10414 -0.11061
771 -0.061584 -0.099343 -0.11516 -0.061399 0.0026174 -0.17715 -0.066247 -0.038605 -0.031139 -0.015955 -0.056539 -0.038764 -0.1316 -0.11773
772 -0.058899 -0.077729 -0.097425 -0.025755 0.012789 -0.15961 -0.062923 -0.01736 -0.024025 -0.011376 -0.048776 -0.029176 -0.10473 -0.11448
773 -0.059652 -0.070413 -0.094113 -0.039013 0.021339 -0.15609 -0.078477 -0.014844 -0.0061397 -0.00095246 -0.049742 -0.015064 -0.10486 -0.13114
774 -0.05228 -0.07568 -0.10536 -0.041672 0.016116 -0.15743 -0.039873 -0.024069 -0.01558 0.0087175 -0.049199 -0.020488 -0.1082 -0.11887
775 -0.06947 -0.07925 -0.095743 -0.053036 0.0070299 -0.14979 -0.037951 -0.037988 -0.040755 0.0078562 -0.074221 -0.039782 -0.098247 -0.12949
776 -0.053844 -0.061219 -0.097425 -0.045937 0.02175 -0.1551 -0.069887 -0.0057852 -0.012946 0.015923 -0.04226 -0.021002 -0.10874 -0.12688
777 -0.064826 -0.074958 -0.094497 -0.044119 0.033491 -0.16513 -0.059442 -0.03445 -0.040664 0.0053185 -0.070255 -0.048283 -0.11412 -0.12386
778 -0.063166 -0.086821 -0.092042 -0.061782 -0.016453 -0.16032 -0.056069 -0.03132 -0.028151 -0.0077291 -0.057016 -0.029536 -0.11716 -0.14278
779 -0.053174 -0.089659 -0.10333 -0.048354 0.0092326 -0.16307 -0.031344 -0.043107 -0.021046 0.025318 -0.050219 -0.026126 -0.12403 -0.13827
780 -0.080995 -0.10101 -0.10853 -0.066385 -0.0035986 -0.17686 -0.054118 -0.039616 -0.040865 0.023056 -0.056286 -0.03337 -0.14377 -0.1458
781 -0.085401 -0.095696 -0.1009 -0.071139 -0.0018647 -0.16425 -0.033343 -0.038234 -0.032166 0.029121 -0.068657 -0.043152 -0.1264 -0.12924
782 -0.050538 -0.082756 -0.088322 -0.053141 0.038222 -0.17115 -0.028508 -0.043824 -0.0089158 0.029686 -0.051781 -0.034023 -0.08915 -0.10555
783 -0.055623 -0.092138 -0.098124 -0.065416 -0.0039197 -0.16972 -0.016315 -0.033109 -0.034774 0.072774 -0.07003 -0.051774 -0.13729 -0.12164
784 -0.062459 -0.097024 -0.099598 -0.084225 0.013175 -0.16652 -0.019336 -0.045876 -0.023387 0.074238 -0.057609 -0.049343 -0.11169 -0.13205
785 -0.042279 -0.078873 -0.086376 -0.057106 0.023433 -0.17294 -0.0072949 -0.028572 -0.025539 0.11116 -0.055202 -0.024964 -0.10186 -0.12537
786 -0.045564 -0.075795 -0.096796 -0.07425 0.00027068 -0.1685 -0.011385 -0.033865 -0.01766 0.11328 -0.058218 -0.043815 -0.12351 -0.11639
787 -0.038474 -0.068783 -0.085958 -0.053016 0.007131 -0.15932 0.008622 -0.035282 -0.025207 0.073877 -0.064499 -0.038565 -0.11689 -0.1273
788 -0.030635 -0.071895 -0.082115 -0.046444 0.0026444 -0.15404 0.013486 -0.017779 -0.013167 0.071139 -0.057025 -0.024047 -0.12084 -0.10778
789 -0.034957 -0.067882 -0.089731 -0.055931 0.025719 -0.16424 -0.006159 -0.024132 -0.016235 0.065165 -0.048316 -0.038625 -0.093798 -0.11411
790 -0.046489 -0.079062 -0.10062 -0.074215 0.0074114 -0.17253 -0.016272 -0.043938 -0.033491 0.066058 -0.076243 -0.046792 -0.12523 -0.11751
791 -0.031827 -0.079176 -0.079939 -0.063907 0.024718 -0.16031 0.010658 -0.034127 -0.028469 0.096958 -0.056989 -0.054574 -0.10687 -0.14732
792 -0.041218 -0.088695 -0.10327 -0.084602 -0.010456 -0.15983 0.014013 -0.022698 -0.02909 0.11307 -0.059811 -0.043731 -0.13371 -0.13234
793 -0.054936 -0.093468 -0.099328 -0.074185 -0.0064333 -0.17 0.010005 -0.039235 -0.049159 0.11202 -0.073969 -0.049317 -0.12827 -0.13546
794 -0.043911 -0.083406 -0.095088 -0.067769 -0.0050471 -0.17783 -0.0052665 -0.032872 -0.033567 0.14099 -0.047284 -0.052969 -0.13172 -0.12191
795 -0.079266 -0.088076 -0.099473 -0.065568 -0.0037754 -0.16336 0.019376 -0.041264 -0.03365 0.1452 -0.072924 -0.054573 -0.12808 -0.11702
796 -0.05995 -0.096435 -0.11053 -0.075315 -0.012203 -0.1814 -0.0019213 -0.050928 -0.022725 0.10373 -0.068109 -0.058676 -0.12521 -0.12866
797 -0.060839 -0.090323 -0.10167 -0.064877 -0.0060485 -0.1743 0.027194 -0.028749 -0.027892 0.11019 -0.056601 -0.042202 -0.12041 -0.10224
798 -0.05993 -0.080898 -0.10274 -0.066991 -0.00084562 -0.17328 0.028781 -0.036381 -0.021663 0.10214 -0.069038 -0.057956 -0.11559 -0.11468
799 -0.04809 -0.078769 -0.087093 -0.059461 0.0035936 -0.15997 0.027754 -0.036574 -0.025591 0.12302 -0.060795 -0.05186 -0.11337 -0.1278
800 -0.055765 -0.091543 -0.10015 -0.071027 -0.019435 -0.18472 0.019984 -0.035925 -0.022647 0.10172 -0.058454 -0.066776 -0.1361 -0.13898
801 -0.059859 -0.091092 -0.097297 -0.079963 -0.014529 -0.18197 0.032148 -0.043419 -0.031805 0.088308 -0.062447 -0.048835 -0.11515 -0.12149
802 -0.05644 -0.097074 -0.1098 -0.084248 -0.014976 -0.18065 0.034649 -0.044426 -0.031071 0.085756 -0.0734 -0.060659 -0.12411 -0.12658
803 -0.027342 -0.088165 -0.10165 -0.065457 0.0031656 -0.18119 0.042571 -0.023787 -0.030137 0.10432 -0.059043 -0.055291 -0.094095 -0.12199
804 -0.073812 -0.077815 -0.10673 -0.080242 -0.0025923 -0.17685 0.021047 -0.038714 -0.033198 0.091926 -0.058074 -0.07245 -0.13719 -0.13081
805 -0.064712 -0.08139 -0.087356 -0.050942 0.015289 -0.15541 0.040997 -0.020549 -0.0063188 0.11697 -0.043141 -0.036555 -0.099469 -0.11739
806 -0.064098 -0.09356 -0.11108 -0.09169 -0.012958 -0.18823 0.014979 -0.032647 -0.025268 0.092313 -0.059148 -0.075823 -0.13888 -0.14154
807 -0.052666 -0.070389 -0.086863 -0.060666 0.012433 -0.16084 0.046619 -0.028793 -0.0081951 0.12364 -0.056387 -0.056635 -0.11355 -0.11747
808 -0.08765 -0.085295 -0.088915 -0.065632 0.0042118 -0.17237 0.063358 -0.029363 -0.020157 0.1171 -0.058681 -0.056344 -0.11037 -0.13734
809 -0.041602 -0.086468 -0.094051 -0.068902 0.0031074 -0.17109 0.041279 -0.039978 -0.020861 0.10224 -0.071813 -0.071385 -0.12249 -0.12907
810 -0.073696 -0.084532 -0.099671 -0.073293 -0.0086538 -0.1837 0.043487 -0.058799 -0.043351 0.087771 -0.078992 -0.076834 -0.10476 -0.12932
811 -0.062284 -0.081092 -0.085562 -0.076153 -0.004874 -0.16656 0.055948 -0.033848 -0.020502 0.090661 -0.050541 -0.058306 -0.10726 -0.14458
812 -0.06972 -0.089554 -0.092468 -0.081241 -0.017229 -0.17299 0.04195 -0.038911 -0.029601 0.067396 -0.062132 -0.068321 -0.10158 -0.14435
813 -0.044777 -0.081523 -0.088203 -0.068659 0.022215 -0.16785 0.071502 -0.027384 -0.021424 0.08365 -0.054741 -0.057071 -0.10665 -0.13029
814 -0.067968 -0.080196 -0.089532 -0.076825 -0.017031 -0.15839 0.058605 -0.048705 -0.014891 0.08665 -0.074358 -0.085634 -0.10525 -0.12809
815 -0.058908 -0.07884 -0.091508 -0.062247 -0.0030479 -0.15393 0.064374 -0.040204 -0.025897 0.083125 -0.045277 -0.063926 -0.1064 -0.12639
816 -0.060227 -0.076404 -0.071285 -0.062115 -0.00077228 -0.1613 0.076969 -0.030956 -0.022956 0.090338 -0.053999 -0.069051 -0.09005 -0.11579
817 -0.043387 -0.0668 -0.078781 -0.053177 0.00014401 -0.15394 0.085595 -0.018361 0.0012262 0.10308 -0.04887 -0.049545 -0.083871 -0.12379
818 -0.086176 -0.10079 -0.084739 -0.073843 -0.0073079 -0.18582 0.037415 -0.042827 -0.023223 0.074963 -0.063843 -0.077485 -0.085271 -0.13124
819 -0.052681 -0.07863 -0.072766 -0.069593 -0.0088401 -0.18118 0.050064 -0.033788 -0.016944 0.10957 -0.054327 -0.084838 -0.074847 -0.12592
820 -0.046186 -0.071319 -0.076249 -0.05478 -0.00092479 -0.15376 0.066439 -0.040235 -0.0071326 0.19561 -0.052809 -0.055964 -0.066787 -0.14062
821 -0.060239 -0.074169 -0.079059 -0.0078289 0.0064652 -0.16277 0.078064 -0.029232 -0.0029614 0.27041 -0.047248 -0.061352 -0.075477 -0.13155
822 -0.056303 -0.10485 -0.097755 -0.0052904 -0.028651 -0.17994 0.05122 -0.053154 -0.035763 0.29335 -0.07594 -0.085839 -0.099504 -0.16462
823 -0.077141 -0.084234 -0.075622 -0.011892 -0.016442 -0.17257 0.062503 -0.018971 -0.0028642 0.30838 -0.035989 -0.063369 -0.040854 -0.15362
824 -0.070019 -0.095281 -0.073564 0.0014506 -0.011302 -0.16458 0.059394 -0.022823 -0.0015822 0.24303 -0.035853 -0.074496 -0.039481 -0.14907
825 -0.066915 -0.083455 -0.050636 0.0086489 -0.0066745 -0.16231 0.075818 -0.031253 -0.017867 0.20979 -0.041053 -0.06881 -0.029608 -0.14163
826 -0.048587 -0.073245 -0.036644 0.00092488 -0.015841 -0.17476 0.066907 -0.028321 -0.010031 0.19181 -0.037575 -0.06327 -0.02359 -0.12613
827 -0.054406 -0.068089 -0.026833 0.015468 -0.032008 -0.16355 0.055206 -0.017764 0.011111 0.17439 -0.054652 -0.06825 -0.027405 -0.14156
828 -0.063214 -0.0698 -0.028101 0.0021678 -0.030327 -0.17041 0.050324 0.0031082 -0.010468 0.1662 -0.043857 -0.075295 -0.019642 -0.12536
829 -0.052091 -0.066173 -0.018707 0.0047476 -0.009796 -0.1726 0.076433 0.056325 0.015764 0.16663 -0.037415 -0.047555 -0.025747 -0.13211
830 -0.053342 -0.087916 -0.040366 -0.012559 -0.032967 -0.18676 0.032466 0.082988 -0.016812 0.17053 -0.066852 -0.069809 -0.047503 -0.13706
831 -0.045023 -0.074037 -0.027446 -0.018564 -0.032931 -0.17034 0.04508 0.061775 -0.024725 0.16366 -0.053836 -0.060339 -0.024985 -0.13378
832 -0.072869 -0.079387 -0.022296 -0.0041491 -0.0015591 -0.17375 0.063175 0.031168 -0.013964 0.17588 -0.034229 -0.050033 -0.021897 -0.12477
833 -0.078249 -0.093238 -0.028767 -0.024208 -0.02098 -0.18675 0.030882 0.0032498 -0.02272 0.12042 -0.049891 -0.041437 -0.02715 -0.13788
834 -0.079168 -0.09675 -0.032279 -0.028209 -0.025844 -0.18564 0.063951 0.0072465 -0.02116 0.10593 -0.01744 -0.015924 -0.040767 -0.13322
835 -0.059211 -0.078563 -0.034131 -0.030639 -0.0236 -0.16371 0.062067 0.0094693 -0.0032855 0.12829 -0.031918 0.022691 -0.040575 -0.12148
836 -0.049695 -0.059033 -0.02716 -0.033676 -0.0021037 -0.15472 0.059016 0.022392 -0.00012489 0.10209 -0.038016 0.04349 -0.034538 -0.10207
837 -0.025678 -0.072175 -0.022192 -0.037611 -0.012432 -0.15296 0.055328 -0.00033326 -0.0096509 0.11484 -0.02243 0.061495 -0.026352 -0.13112
838 -0.060404 -0.059243 -0.0024382 -0.032386 -0.0062547 -0.15458 0.061117 0.007135 -0.0017169 0.11989 -0.039875 0.14981 -0.016107 -0.12911
839 -0.055149 -0.078842 -0.0066812 -0.042181 -0.045806 -0.16801 0.013424 -0.016139 -0.0022481 0.07797 -0.053213 0.088203 -0.04525 -0.13587
840 -0.071836 -0.082876 -0.0028853 -0.052756 -0.0359 -0.18377 0.062399 -0.0018943 -0.02511 0.08693 -0.027707 0.020026 -0.021946 -0.13872
841 -0.030354 -0.051299 0.037645 -0.034377 -0.0050408 -0.14044 0.08855 0.018633 0.0028972 0.12374 -0.031639 0.034425 0.011888 -0.11725
842 -0.073644 -0.067642 0.01742 -0.04833 -0.013896 -0.15294 0.073232 -0.0025924 -0.010016 0.124 -0.031709 0.0074796 0.0042597 -0.11843
843 -0.042445 -0.077958 -0.010911 -0.048551 -0.012483 -0.1525 0.12233 0.010396 0.0088657 0.16679 -0.02942 0.0095402 0.020716 -0.12506
844 -0.073039 -0.075408 -0.019416 -0.040407 -0.02046 -0.14331 0.14382 -0.0081681 -0.01307 0.26402 -0.031549 -0.018925 -0.0097869 -0.12895
845 -0.050351 -0.075256 -0.033212 -0.047783 -0.033095 -0.15299 0.19278 -0.0010418 -0.0085092 0.33548 -0.053441 -0.0028272 -0.037307 -0.13172
846 -0.058557 -0.087419 -0.031638 -0.053784 -0.021829 -0.16287 0.2329 -0.024116 0.0030414 0.31767 -0.049164 -0.014354 -0.030513 -0.13828
847 -0.057535 -0.060586 -0.026151 -0.050222 -0.028198 -0.14687 0.27901 0.0020835 0.0073996 0.26898 -0.028823 -0.0035221 0.0042617 -0.13442
848 -0.041003 -0.074347 -0.043899 -0.054148 -0.041636 -0.16909 0.23848 0.00083325 -0.0084137 0.17343 -0.050184 -0.030307 0.012661 -0.14609
849 -0.03873 -0.061181 -0.023192 -0.050989 -0.0051049 -0.13813 0.24491 -0.012774 -0.014017 0.16015 -0.041676 -0.014362 0.032067 -0.13863
850 -0.057008 -0.076275 -0.035562 -0.077341 -0.039461 -0.16577 0.22098 -0.015701 -0.014765 0.14707 -0.054892 -0.025354 -0.006685 -0.16422
851 -0.038532 -0.067505 0.018655 -0.047639 -0.037073 -0.15622 0.15172 -0.015077 -0.008767 0.15667 -0.051658 -0.031145 0.032031 -0.12942
852 -0.033169 -0.082106 0.0024751 -0.068823 -0.052837 -0.17437 0.10778 -0.011927 -0.014412 0.13672 -0.041766 -0.035505 0.0015458 -0.14415
853 -0.051304 -0.071444 0.038722 -0.045758 -0.030256 -0.17353 0.11399 -0.026906 -0.0088319 0.13341 -0.048136 -0.039653 0.005758 -0.13425
854 -0.066469 -0.086568 -0.0083408 -0.089266 -0.045506 -0.171 0.058067 -0.023281 -0.028084 0.11428 -0.061093 -0.039378 -0.0039979 -0.15157
855 -0.024689 -0.071688 -0.01513 -0.071912 -0.032873 -0.16185 0.10092 -0.023101 -0.0030943 0.12347 -0.077179 -0.053044 -0.0081051 -0.14329
856 -0.034375 -0.056685 -0.0079582 -0.059291 -0.013079 -0.14161 0.095641 0.0039069 -0.0020123 0.14386 -0.041147 -0.02418 0.016393 -0.13059
857 -0.063739 -0.087159 -0.047165 -0.093844 -0.045347 -0.16713 0.081345 -0.029908 -0.036013 0.10774 -0.058376 -0.050895 0.016028 -0.16289
858 -0.070438 -0.097248 -0.051098 -0.09699 -0.058869 -0.15132 0.05818 -0.039825 -0.021367 0.096519 -0.072693 -0.05423 -0.016384 -0.16638
859 -0.054101 -0.066658 -0.026642 -0.080114 -0.026871 -0.12408 0.065076 0.00265 -0.0054384 0.11204 -0.058288 -0.039472 0.011527 -0.13684
860 -0.049813 -0.08049 -0.032893 -0.10076 -0.022484 -0.13999 0.08182 -0.014751 -0.0088203 0.11538 -0.048647 -0.0501 0.0456 -0.15766
861 -0.08613 -0.073893 -0.031731 -0.084244 -0.046823 -0.054134 0.077103 -0.020585 -0.042464 0.11299 -0.064236 -0.071923 0.038314 -0.1426
862 -0.047677 -0.04703 0.00064068 -0.03861 -0.026828 -0.019913 0.086414 -0.011015 -0.0018476 0.12108 -0.026993 -0.016668 0.040118 -0.12216
863 -0.058704 -0.070193 -0.010197 -0.062048 -0.016754 -0.042594 0.084238 4.84e-05 -0.013881 0.12397 -0.03761 -0.034076 0.042074 -0.11384
864 -0.076262 -0.074682 -0.029903 -0.077776 -0.02551 -0.090283 0.06846 -0.026177 -0.019151 0.11068 -0.056174 -0.058905 0.0078283 -0.14115
865 -0.053834 -0.06152 -0.017154 -0.074208 -0.021465 -0.10963 0.078949 -0.019841 0.011293 0.09907 -0.042986 -0.04221 0.010343 -0.136
866 -0.05591 -0.058791 0.026226 -0.053398 -0.022772 -0.11668 0.082342 -0.0078865 -0.0043567 0.095319 -0.03367 -0.033001 0.0055543 -0.11155
867 -0.073169 -0.076898 0.019763 -0.065888 -0.031704 -0.12166 0.062036 -0.027178 -0.020684 0.079174 -0.038402 -0.062061 -0.00047781 -0.098269
868 -0.042196 -0.065266 0.045835 -0.066345 -0.034251 -0.11865 0.083845 -0.013857 0.0084005 0.10245 -0.047198 -0.039501 0.0050305 -0.092088
869 -0.085356 -0.079116 0.044426 -0.08982 -0.045266 -0.12619 0.022159 -0.041178 -0.017082 0.088537 -0.064026 -0.084211 -0.016829 -0.10921
870 -0.057746 -0.074096 0.11842 -0.079317 -0.027812 -0.096155 0.052661 -0.030202 -0.028264 0.084114 -0.062134 -0.069605 -0.0058142 -0.10327
871 -0.080796 -0.052573 0.16201 -0.072904 -0.025945 0.0025706 0.05376 -0.013308 -0.0057534 0.091726 -0.046058 -0.067685 0.005357 -0.10158
872 -0.078764 -0.070238 0.1358 -0.086706 -0.026608 0.021007 0.050286 -0.02898 -0.015552 0.09175 -0.039588 -0.071765 0.040073 -0.10409
873 -0.021025 -0.04669 0.098529 -0.053237 -0.01343 0.043184 0.080761 0.0041885 0.012881 0.10597 -0.041034 -0.040146 0.12343 -0.093827
874 -0.078845 -0.059941 0.033324 -0.078048 -0.04109 -0.0015015 0.059902 -0.021037 0.007389 0.096861 -0.039945 -0.053871 0.10087 -0.11708
875 -0.086972 -0.08648 0.014927 -0.074642 -0.039614 -0.068882 0.019129 -0.021654 -0.028213 0.073893 -0.054388 -0.067642 0.043434 -0.11703
876 -0.07041 -0.077841 0.010672 -0.075058 -0.029672 -0.088492 0.04144 -0.018718 -0.020973 0.072745 -0.052881 -0.078943 0.013787 -0.1131
877 -0.094412 -0.08316 0.017766 -0.074631 -0.015058 -0.09633 0.00669 -0.031946 -0.017977 0.082597 -0.051387 -0.076545 0.017308 -0.12192
878 -0.066519 -0.058471 0.033501 -0.048355 -0.0059423 -0.07211 0.060466 0.0040796 0.025852 0.088574 -0.035667 -0.055172 0.036635 -0.10977
879 -0.06945 -0.067019 0.003498 -0.067052 -0.032535 -0.10417 0.0315 -0.0039496 -0.010817 0.072102 -0.051635 -0.075115 -0.018065 -0.12038
880 -0.054997 -0.073669 0.0041274 -0.069354 -0.01801 -0.083994 0.043542 -0.016069 -0.010321 0.081818 -0.035074 -0.06702 0.0042165 -0.13566
881 -0.058817 -0.062252 0.013 -0.057323 -0.01863 -0.095363 0.03565 -0.011445 0.014417 0.07732 -0.048092 -0.054799 0.010722 -0.12757
882 -0.073751 -0.081611 -0.0038399 -0.070432 -0.051159 -0.056685 0.032908 -0.029953 -0.024884 0.075291 -0.056723 -0.085036 0.017621 -0.1295
883 -0.086287 -0.06631 0.013524 -0.070459 -0.028285 0.0075781 0.022841 -0.035265 -0.035772 0.068137 -0.052668 -0.086803 -0.0051502 -0.12686
884 -0.076934 -0.066628 0.0001197 -0.069446 -0.029841 0.056729 0.061577 -0.027905 -0.018501 0.073335 -0.04024 -0.063871 0.013577 -0.12981
885 -0.066037 -0.081428 -0.010688 -0.073522 -0.042492 0.086394 0.021705 -0.019226 -0.020606 0.053027 -0.06125 -0.074358 -0.023444 -0.13816
886 -0.051147 -0.071366 -0.0022993 -0.061791 -0.02676 0.12838 0.024703 -0.017938 0.0037572 0.059236 -0.04246 -0.075336 0.0010789 -0.13506
887 -0.076369 -0.072135 -0.01538 -0.080215 -0.028934 0.098316 0.030236 -0.027927 -0.014227 0.072216 -0.054915 -0.09097 -0.0095463 -0.11068
888 -0.068947 -0.068617 -0.02347 -0.076012 -0.022897 0.029184 0.010391 -0.0398 -0.019397 0.067237 -0.037111 -0.095446 -0.033364 -0.13413
889 -0.064677 -0.068494 -0.0045063 -0.064618 -0.031048 -0.022895 0.022053 -0.029426 -0.0028447 0.085111 -0.033916 -0.07899 -0.018547 -0.13105
890 -0.044364 -0.054114 0.0017537 -0.067162 -0.023348 -0.019991 0.016232 -0.010376 0.0298 0.086729 -0.026661 -0.062159 -0.01105 -0.12467
891 -0.056364 -0.048124 3.5995e-05 -0.063167 -0.014986 -0.025775 0.037137 -0.011221 0.014313 0.068568 -0.037474 -0.076472 -0.0066658 -0.12059
892 -0.042907 -0.053914 0.01202 -0.059555 -0.017332 -0.0029496 0.010343 -0.017652 -0.0029798 0.082251 -0.035824 -0.067231 0.0079756 -0.13008
893 -0.011698 -0.040173 0.0042031 -0.051063 -0.016902 -0.025833 0.043818 0.00020067 0.026208 0.085549 -0.02327 -0.052362 0.0077088 -0.11306
894 -0.055933 -0.069662 -0.011283 -0.083064 -0.033619 -0.036895 0.010771 -0.026268 -0.010904 0.055696 -0.032483 -0.079616 -0.0056422 -0.15011
895 -0.077053 -0.057888 -0.015183 -0.077127 -0.010202 -0.038976 0.00056444 -0.028644 0.0041978 0.057008 -0.043036 -0.07153 -0.018128 -0.14954
896 -0.063272 -0.053137 -0.023348 -0.081726 -0.013904 -0.039409 0.030835 -0.016732 -0.011552 0.066817 -0.036517 -0.084694 -0.0047982 -0.1378
897 -0.058133 -0.049246 -0.012421 -0.056563 -0.017311 0.024254 0.013959 -0.018304 0.0031125 0.071077 -0.029162 -0.082049 0.026895 -0.13489
898 -0.067031 -0.052557 -0.031023 -0.077692 -0.023602 0.13179 0.0029583 -0.029576 3.7323e-05 0.057258 -0.05542 -0.089318 0.11387 -0.14191
899 -0.089578 -0.043755 -0.028069 -0.093345 -0.031029 0.16991 0.0017176 -0.016223 -0.012987 0.05058 -0.026637 -0.087919 0.11744 -0.14858
900 -0.071005 -0.017999 -0.026532 -0.081922 -0.026627 0.18807 0.0082531 -0.029075 0.0044303 0.054295 -0.048104 -0.074876 0.1021 -0.14449
901 -0.054903 0.054175 -0.0098624 -0.082255 -0.011641 0.13033 0.018936 -0.023844 0.013734 0.057178 -0.031659 -0.065673 0.069027 -0.14443
902 -0.086105 0.028888 -0.044621 -0.10379 -0.051127 0.031071 0.00086238 -0.03878 -0.02054 0.055689 -0.048091 -0.082715 0.040948 -0.15825
903 -0.066931 -0.0080966 -0.02988 -0.08971 -0.03365 -0.0050771 -0.025066 -0.035285 -0.008858 0.048337 -0.062261 -0.10736 0.011911 -0.15181
904 -0.06423 -0.0094971 -0.019262 -0.071005 -0.018499 0.021578 0.0038721 -0.01978 0.0136 0.083319 -0.032209 -0.075909 0.025887 -0.14133
905 -0.056183 -0.029892 -0.019696 -0.07645 -0.024308 -0.013442 -0.0027456 -0.0079945 0.00081959 0.046891 -0.039693 -0.079885 0.034797 -0.13749
906 -0.054023 -0.04432 -0.050736 -0.093759 -0.049305 -0.012672 -0.0047591 -0.014719 -0.0048903 0.039586 -0.042917 -0.083357 0.0085596 -0.16162
907 -0.060024 -0.038329 -0.026101 -0.080806 -0.017648 -0.025456 0.0064585 -0.014288 0.0036822 0.039607 -0.050885 -0.087794 0.014531 -0.15456
908 -0.068135 -0.041839 -0.033256 -0.072576 -0.025095 -0.02049 -0.014195 -0.042751 0.025745 0.05389 -0.063079 -0.091811 -0.0017216 -0.15292
909 -0.03908 -0.022215 0.0029732 -0.040657 -0.031432 -0.017737 0.00063529 -0.023366 0.043388 0.05214 -0.035937 -0.085172 0.024731 -0.13192
910 -0.07623 -0.036804 0.0063183 -0.075996 -0.030503 -0.01319 -0.014471 -0.018898 0.031645 0.039737 -0.056753 -0.084632 0.0075902 -0.14724
911 -0.016701 -0.027944 0.0413 -0.073291 -0.030311 0.0019387 0.01027 -0.029811 0.034928 0.037194 -0.039493 -0.089685 0.027098 -0.15027
912 -0.03863 -0.030652 0.063199 -0.072011 -0.032843 1.2345e-05 0.00099827 -0.015982 0.05707 0.038192 -0.033388 -0.081852 0.023111 -0.14657
913 -0.061133 -0.032904 0.13774 -0.071789 -0.038374 0.043541 -0.00054171 -0.017328 0.057212 0.035514 -0.035801 -0.097196 0.011486 -0.14261
914 -0.089701 -0.027467 0.1715 -0.069708 -0.044568 0.13141 -0.020196 -0.027604 0.026961 0.016258 -0.075009 -0.10454 0.041068 -0.14841
915 -0.050167 0.0025344 0.14601 -0.049733 -0.014736 0.25805 0.0083739 -0.0082752 0.05912 0.05281 -0.021139 -0.071699 0.12178 -0.12872
916 -0.036189 0.010143 0.083338 -0.056613 -0.028812 0.27387 0.0084713 -0.0049652 0.063634 0.032451 -0.0079278 -0.059461 0.15361 -0.13859
917 -0.029498 0.029444 0.031793 -0.076887 -0.031859 0.1984 -3.5746e-05 -0.023863 0.051759 0.044329 -0.033681 -0.0095486 0.11643 -0.13364
918 -0.023633 0.034209 0.030089 -0.072747 -0.029926 0.098466 -0.024682 -0.023588 0.049783 0.01856 0.034174 0.11674 0.11322 -0.14825
919 -0.039365 0.039015 0.025581 -0.072196 -0.015575 0.045711 -0.019767 -0.033783 0.044179 0.050708 0.10084 0.15461 0.074395 -0.15636
920 -0.096252 -0.015749 -0.0046116 -0.076847 -0.042589 -0.0046901 -0.050687 -0.044721 0.023373 0.03231 0.15782 0.054706 0.048738 -0.1612
921 -0.024405 0.0045717 0.033187 -0.042124 -0.0077929 0.040748 -0.008355 -0.010601 0.054355 0.063987 0.13527 0.035967 0.066926 -0.11794
922 -0.045455 -0.01653 0.026579 -0.029259 -0.0069835 0.017843 0.00039596 -0.022816 0.06622 0.042802 0.072409 -0.0074726 0.062067 -0.13549
923 -0.07921 -0.020518 0.0035366 -0.056252 -0.042151 -0.0015778 -0.044345 -0.030626 0.034735 0.030851 0.0080919 -0.033457 0.02632 -0.15344
924 -0.069971 -0.028777 0.0077251 -0.063094 -0.029333 0.00016389 -0.00062263 -0.026205 0.032183 0.03635 0.039966 0.0018941 0.046391 -0.13611
925 -0.039564 -0.017421 0.0128 -0.050383 -0.032197 0.021019 -0.026293 -0.023001 0.048924 0.041814 0.024474 -0.010363 0.032903 -0.14629
926 -0.041792 -0.042884 -0.018714 -0.081894 -0.043305 0.0019029 -0.022216 -0.04327 0.02145 0.035341 0.0013114 -0.0050556 0.050609 -0.15107
927 -0.045179 -0.020647 -0.0091588 -0.056465 -0.03274 -0.015007 -0.025956 -0.024794 0.017852 0.042316 0.025867 0.043559 0.1066 -0.14786
928 -0.055541 -0.028795 -0.01065 -0.052411 -0.047997 -0.014719 -0.026128 -0.033738 0.035664 0.052056 0.005454 0.17636 0.15333 -0.16412
929 -0.055577 -0.024962 0.0097813 -0.046155 -0.0326 -0.020407 -0.023518 -0.022139 0.050394 0.13419 0.021719 0.19164 0.17792 -0.14598
930 -0.068318 -0.039986 -0.0069848 -0.065463 -0.042892 -0.035778 -0.013766 -0.03518 0.059289 0.21036 -0.017889 0.15954 0.17511 -0.14312
931 -0.065716 -0.018554 -0.020151 -0.063324 -0.0304 -0.040249 -0.023438 -0.043215 0.045399 0.23391 -0.010047 0.082219 0.1355 -0.1623
932 -0.070287 -0.010747 0.0014757 -0.056371 -0.041872 -0.035456 -0.020177 -0.041603 0.057599 0.20039 -0.010032 0.048689 0.065793 -0.14764
933 -0.038946 0.06052 0.0031239 -0.036864 -0.036441 -0.0087079 -0.026056 -0.027968 0.083611 0.15011 -0.0081278 0.048131 0.1079 -0.12482
934 -0.051263 0.091321 0.0070906 -0.028687 -0.030704 -0.037343 -0.020378 -0.025 0.12063 0.10678 0.0035216 0.050615 0.066653 -0.13709
935 -0.064543 0.086086 0.0038955 -0.051103 -0.029397 -0.035293 -0.015057 -0.029833 0.20432 0.085118 0.019794 0.045713 0.063651 -0.14702
936 -0.05153 0.055768 0.005411 -0.041791 -0.01672 -0.031259 -0.024916 -0.0094477 0.23056 0.091651 0.016332 0.10795 0.088397 -0.13676
937 -0.077503 0.013656 -0.024513 -0.072819 -0.064609 -0.058542 -0.048863 -0.0474 0.21162 0.081486 -0.0154 0.15597 0.076075 -0.15315
938 -0.045782 0.0016723 -0.016125 -0.053662 -0.026328 -0.046186 -0.030886 -0.04603 0.20397 0.085642 0.0024926 0.24743 0.082295 -0.1436
939 -0.04728 0.0019143 0.0013606 -0.046888 -0.030038 -0.049413 -0.031448 -0.019646 0.13727 0.086669 0.0099793 0.28017 0.14742 -0.14313
940 -0.067636 -0.012516 -0.012497 -0.052084 -0.03177 -0.060672 -0.036844 -0.028588 0.10214 0.068504 -0.00081926 0.19342 0.17602 -0.15371
941 -0.052184 0.004676 -0.00063543 -0.07147 -0.049094 -0.058296 -0.030421 -0.030944 0.10715 0.083501 0.0083178 0.13449 0.21143 -0.15173
942 -0.067871 -0.010042 -0.022648 -0.073321 -0.038752 -0.0789 -0.042051 -0.027528 0.1113 0.070346 -0.026235 0.10024 0.18574 -0.15918
943 -0.046397 3.3734e-05 0.00012347 -0.05113 -0.031692 -0.066994 -0.017423 -0.020896 0.1029 0.084677 0.012301 0.11954 0.1919 -0.13419
944 -0.060535 0.0073474 0.044002 -0.056441 -0.044533 -0.061718 -0.032157 -0.011842 0.10382 0.083155 -0.019827 0.11791 0.11261 -0.15933
945 -0.079639 -0.056908 0.058217 -0.093317 -0.067784 -0.10003 -0.065863 -0.046883 0.071381 0.12603 -0.031329 0.11239 0.031118 -0.17274
946 -0.067914 -0.010594 0.17476 -0.060114 -0.042957 -0.083571 -0.030757 -0.0092531 0.11217 0.18906 0.0080607 0.19962 0.08308 -0.15568
947 -0.062161 -0.0067378 0.17876 -0.055778 -0.026624 -0.061645 -0.0307 -0.017699 0.094416 0.14934 0.0056918 0.32021 0.08764 -0.14518
948 -0.077397 -0.022388 0.14094 -0.076703 -0.048614 -0.093083 -0.045133 -0.03549 0.065589 0.085577 -0.013714 0.32735 0.057851 -0.15942
949 -0.025525 -0.0081427 0.10051 -0.042844 -0.011286 -0.078534 -0.032723 -0.0035664 0.11662 0.082405 0.016816 0.24478 0.051019 -0.12415
950 -0.077741 -0.00774 0.054848 -0.051582 -0.028983 -0.078296 -0.027118 -0.025284 0.087015 0.090291 0.002516 0.17064 0.046609 -0.12558
951 -0.086492 -0.025054 0.022904 -0.073414 -0.038435 -0.10247 -0.048651 -0.043132 0.063271 0.043239 -0.0037171 0.1161 0.03915 -0.14518
952 -0.059583 0.0018772 0.04106 -0.03736 -0.013542 -0.082983 -0.032545 -0.03057 0.07783 0.080304 -0.019458 0.12977 0.055682 -0.13189
953 -0.062819 -0.02886 0.024693 -0.062817 -0.023629 -0.10597 -0.043946 -0.044336 0.050463 0.06722 -0.0062184 0.13212 0.09159 -0.13913
954 -0.064057 -0.011134 0.033797 -0.039814 -0.034091 -0.077862 -0.043709 -0.014782 0.089771 0.072667 0.016122 0.18136 0.18575 -0.13406
955 -0.066871 -0.0087205 0.033855 -0.045335 -0.015017 -0.088692 -0.035341 -0.027074 0.08123 0.071793 -0.0059446 0.24411 0.18863 -0.1269
956 -0.037839 -0.015744 0.015083 -0.044745 -0.025128 -0.1098 -0.039249 -0.035095 0.055812 0.069362 0.083874 0.35884 0.18128 -0.13779
957 -0.059368 -0.0046715 0.056463 -0.041427 -0.0021057 -0.077265 -0.052291 -0.0089833 0.083295 0.076474 0.15229 0.3796 0.1174 -0.12829
958 -0.059635 -0.028367 0.062737 -0.05488 -0.03104 -0.10092 -0.047197 -0.040446 0.056343 0.065924 0.16848 0.25902 0.082547 -0.12471
959 -0.058684 -0.026079 0.093855 -0.060628 -0.023417 -0.096327 -0.045409 -0.022325 0.058292 0.062058 0.14762 0.18883 0.088579 -0.13191
960 -0.068898 -0.034845 0.11222 -0.058975 -0.039615 -0.092695 -0.049274 -0.02653 0.091206 0.072888 0.062034 0.1533 0.056176 -0.13954
961 -0.085996 -0.031913 0.13858 -0.063939 -0.016719 -0.10256 -0.063904 -0.029846 0.057021 0.064396 0.038996 0.13334 0.048837 -0.12446
962 -0.045936 -0.010707 0.20401 -0.035921 -0.0038917 -0.072017 -0.018326 -0.0006274 0.098868 0.093988 0.05454 0.16406 0.071905 -0.11054
963 -0.065237 -0.03364 0.19223 -0.067638 -0.02443 -0.11337 -0.048405 -0.026774 0.057772 0.049082 0.031021 0.1409 0.046442 -0.13784
964 -0.06154 -0.016258 0.14669 -0.059769 -0.036274 -0.094481 -0.020794 -0.030088 0.058128 0.073202 0.045998 0.14243 0.058866 -0.12506
965 -0.048912 -0.016239 0.10367 -0.042427 -0.013591 -0.09175 -0.028645 -0.02854 0.081499 0.072581 0.041494 0.16231 0.067346 -0.12615
966 -0.053296 -0.031891 0.064764 -0.067013 -0.041454 -0.11015 -0.06221 -0.038121 0.061867 0.055444 0.023907 0.18713 0.026974 -0.15406
967 -0.04978 -0.028538 0.052856 -0.054892 -0.031433 -0.091926 -0.023702 -0.029783 0.060078 0.068703 0.046372 0.25997 0.11408 -0.13909
968 -0.07465 -0.022781 0.048057 -0.04895 -0.039955 -0.086176 -0.042458 -0.045443 0.026622 0.051447 0.023279 0.27908 0.19756 -0.15217
969 -0.043082 -0.023973 0.056043 -0.010108 -0.026739 -0.091124 -0.040072 -0.026783 0.054542 0.057365 0.041343 0.27234 0.19886 -0.13197
970 -0.023015 -0.008745 0.064399 0.02911 -0.021874 -0.096894 -0.039104 -0.025862 0.04692 0.054983 0.032864 0.17626 0.1548 -0.13173
971 -0.057157 -0.039671 0.037638 0.038685 -0.04518 -0.10061 -0.052492 -0.045147 0.027143 0.03733 0.0029669 0.11809 0.1194 -0.14099
972 -0.02393 -0.02798 0.02667 0.061603 -0.037613 -0.087579 -0.056668 -0.037581 0.061321 0.064758 0.027394 0.12499 0.076735 -0.14849
973 -0.034834 -0.012266 0.036053 0.068821 -0.015926 -0.086105 -0.03648 -0.020337 0.058378 0.086759 0.027855 0.13211 0.068513 -0.12756
974 -0.054686 -0.046645 0.046417 0.052304 -0.021313 -0.090932 -0.030813 -0.040542 0.049817 0.08041 0.015209 0.11429 0.039975 -0.12323
975 -0.038779 -0.029487 0.10815 0.057929 -0.022186 -0.09646 -0.04355 -0.036211 0.072221 0.17626 0.01326 0.1083 0.060458 -0.095153
976 -0.027404 -0.02886 0.13371 0.086704 -0.029449 -0.092723 -0.030011 -0.031844 0.049887 0.25957 0.036259 0.10888 0.056857 -0.042124
977 -0.03702 -0.041645 0.21172 0.072158 -0.0365 -0.097606 -0.029557 -0.03477 0.051806 0.27087 0.0098026 0.10302 0.034848 -0.04905
978 -0.043871 -0.0043231 0.2293 0.092974 -0.021726 -0.090233 -0.03955 -0.039168 0.056581 0.18064 0.024776 0.095158 0.084934 -0.022171
979 -0.01192 0.013451 0.22826 0.12181 -0.010467 -0.073013 -0.011623 -0.022019 0.082479 0.13645 0.020101 0.10432 0.075115 0.0043818
980 -0.040186 -0.01843 0.1425 0.094897 -0.039044 -0.11072 -0.051766 -0.037144 0.059524 0.095815 0.032753 0.092285 0.070379 -0.01742
981 -0.01849 -0.0096233 0.11104 0.10809 -0.013152 -0.099895 -0.040136 -0.032181 0.052217 0.097752 0.028375 0.098627 0.060809 0.024796
982 -0.049188 -0.017097 0.091462 0.093115 -0.045664 -0.10629 -0.046799 -0.049662 0.03888 0.083593 -0.009622 0.061958 0.047199 0.082025
983 -0.067543 -0.010393 0.07664 0.087493 -0.05118 -0.1145 -0.058806 -0.060506 0.046635 0.051036 -0.0048069 0.051108 0.039737 0.18121
984 -0.029953 0.0030681 0.083111 0.085809 -0.0287 -0.11147 -0.043383 -0.02852 0.053289 0.089469 0.013277 0.079501 0.036754 0.16731
985 -0.034707 -0.0098879 0.087743 0.083111 -0.025395 -0.12091 -0.032257 -0.024598 0.057811 0.078565 0.030984 0.074779 0.025273 0.22437
986 -0.058764 -0.016154 0.064447 0.070696 -0.051768 -0.11775 -0.047529 -0.033789 0.043297 0.09599 0.013767 0.061034 0.036001 0.33439
987 -0.047339 -0.01781 0.064644 0.082465 -0.02062 -0.12749 -0.033777 -0.031627 0.038817 0.074861 0.0042034 0.051035 0.0053686 0.31836
988 -0.06162 -0.02412 0.07098 0.050485 -0.038984 -0.1039 -0.05077 -0.035393 0.04505 0.070652 -0.0022728 0.06095 0.0015757 0.33669
989 -0.04855 -0.022536 0.055679 0.053011 -0.039849 -0.11782 -0.059263 -0.030621 0.040343 0.075369 0.025645 0.048865 0.015167 0.40511
990 -0.073554 -0.032657 0.057326 0.047851 -0.029849 -0.13592 -0.032886 -0.03667 0.017255 0.068844 -0.01277 0.040949 0.012385 0.4043
991 -0.05867 -0.042512 0.051574 0.034336 -0.045818 -0.12818 -0.033381 -0.047165 0.034595 0.049175 -8.3811e-07 0.036815 -0.024875 0.41174
992 -0.036625 -0.024088 0.052682 0.04482 -0.035122 -0.12222 -0.038012 -0.026725 0.055485 0.066377 0.011607 0.039984 0.0091574 0.37308
993 -0.063583 -0.013638 0.073535 0.052306 -0.016897 -0.1091 -0.027475 -0.037051 0.046257 0.063357 0.0068839 0.058401 0.0087093 0.38792
994 -0.043089 -0.017423 0.064048 0.040994 0.002681 -0.12619 -0.045062 -0.016645 0.062866 0.055691 0.028191 0.067195 0.013566 0.36823
995 -0.047331 -0.027803 0.059664 0.036721 -0.02568 -0.11461 -0.060055 -0.03116 0.045373 0.059182 0.0054269 0.03315 -0.014789 0.33921
996 -0.020223 -0.025732 0.05629 0.03163 -0.022731 -0.12328 -0.032318 -0.030487 0.055049 0.069588 0.0069698 0.041581 -0.0068642 0.38299
997 -0.040611 -0.025328 0.060375 0.044838 -0.020461 -0.11998 -0.038591 -0.025104 0.049336 0.055986 0.0050143 0.041604 -0.006092 0.50587
998 -0.027604 -0.029989 0.043843 0.02239 0.0021504 -0.12408 -0.050089 -0.02591 0.032662 0.07597 -0.010216 0.045123 -0.040824 0.4815
999 -0.051312 -0.038063 0.053833 0.03454 -0.025887 -0.134 -0.054056 -0.034419 0.029344 0.04158 0.0096233 0.02211 -0.024324 0.36827
1000 -0.025047 -0.02987 0.051241 0.027495 -0.023506 -0.11678 -0.0281 -0.033436 0.050809 0.066248 0.0022518 0.048984 -0.017445 0.27888
1001 -0.076617 -0.052287 0.02443 0.0066947 -0.042475 -0.14277 -0.049737 -0.058767 0.014622 0.053614 -0.038864 0.009833 -0.031459 0.27298
1002 -0.062829 -0.035101 0.035339 0.040099 -0.016069 -0.12933 -0.049014 -0.040559 0.044108 0.058783 0.0071363 0.013003 -0.034951 0.30068
1003 -0.08023 -0.054708 0.010685 0.0045827 -0.041397 -0.16826 -0.055402 -0.045255 0.028766 0.017517 -0.015746 -0.010344 -0.060833 0.45942
1004 -0.072146 -0.064213 0.024778 0.017246 -0.042359 -0.14397 -0.066012 -0.052074 0.018237 0.020905 -0.0012997 -0.0032079 -0.043905 0.47017
1005 -0.054437 -0.060068 0.022397 0.0095037 -0.044101 -0.15229 -0.051341 -0.067505 0.017649 0.027758 -0.021413 0.0034604 -0.04315 0.46179
1006 -0.040534 -0.045111 0.016884 0.014981 -0.039283 -0.12575 -0.045767 -0.063298 0.012629 0.046939 -0.018815 0.00022053 -0.0374 0.3653
1007 -0.043943 -0.048808 0.02539 0.027196 -0.011995 -0.11676 -0.054796 -0.053592 0.033286 0.042428 -0.005101 0.001028 -0.046714 0.31172
1008 -0.015444 -0.047688 0.012842 0.03081 -0.0439 -0.15474 -0.051713 -0.044561 0.034229 0.036484 -0.01414 -0.0048595 -0.039068 0.22938
1009 -0.059814 -0.049589 0.0089119 0.043234 -0.033819 -0.14682 -0.062115 -0.044094 0.037202 0.052566 -0.018151 -0.0073933 -0.043526 0.20258
1010 -0.058567 -0.076791 -0.0028025 0.03137 -0.066317 -0.14879 -0.054669 -0.055527 0.020394 0.033292 -0.024796 -0.015593 -0.041631 0.16271
1011 -0.060825 -0.063441 -0.014666 0.052039 -0.04358 -0.14602 -0.075486 -0.039491 0.037154 0.041149 -0.02199 -0.019269 -0.042343 0.14689
1012 -0.067435 -0.073376 -0.0048662 0.056478 -0.053807 -0.1394 -0.072929 -0.068173 0.039244 0.018506 -0.012684 -0.026746 -0.076047 0.1754
1013 -0.064193 -0.064244 -0.006677 0.093071 -0.045219 -0.15705 -0.067199 -0.039113 0.020318 0.034006 -0.013323 -0.025164 -0.071096 0.16421
1014 -0.038057 -0.054382 -0.0035613 0.094305 -0.032167 -0.14011 -0.068307 -0.0361 0.022297 0.030523 -0.023176 -0.035603 -0.018652 0.17974
1015 -0.030995 -0.051183 -0.010874 0.099549 -0.034132 -0.13956 -0.066496 -0.060891 0.01322 0.038731 -0.0091392 -0.023653 0.091097 0.22046
1016 -0.058967 -0.061488 -0.027466 0.077109 -0.061861 -0.15589 -0.078864 -0.05005 -0.0033582 0.023722 -0.020426 -0.05441 0.13447 0.33094
1017 -0.045966 -0.043418 0.0011961 0.10949 -0.030289 -0.13791 -0.091371 -0.038612 0.034904 0.040061 -0.016214 -0.033007 0.16366 0.39251
1018 -0.076533 -0.071465 -0.028085 0.083737 -0.04897 -0.17493 -0.093079 -0.053165 0.018845 0.0073359 -0.030394 -0.045887 0.10969 0.30297
1019 -0.069599 -0.048421 -0.012389 0.088566 -0.034166 -0.15152 -0.065195 -0.059015 0.020096 0.031157 -0.024769 -0.039015 0.094434 0.23209
1020 -0.057647 -0.042458 -0.011169 0.10247 -0.033542 -0.16304 -0.076124 -0.045672 0.020598 0.011787 -0.0036562 -0.027986 0.042252 0.18234
1021 -0.05275 -0.044639 -0.016359 0.10141 -0.027839 -0.15291 -0.073217 -0.036264 0.02175 0.019835 -0.015881 -0.042367 0.007342 0.13176
1022 -0.064481 -0.048976 -0.017451 0.069843 -0.037458 -0.15541 -0.075782 -0.045764 0.0089191 0.044586 -0.031719 -0.054477 0.031523 0.12269
1023 -0.055018 -0.041402 -0.016747 0.056112 -0.028812 -0.152 -0.065331 -0.047595 0.023844 0.045082 -0.021328 -0.050636 0.0051734 0.14352
1024 -0.04628 -0.046073 -0.019735 0.064851 -0.026024 -0.16407 -0.067732 -0.032565 0.017752 0.038213 -0.02206 -0.053721 0.025543 0.12523
1025 -0.03962 -0.042741 -0.0051611 0.074572 -0.049769 -0.16602 -0.058691 -0.036377 0.035426 0.042226 -0.027703 -0.046183 0.034603 0.12245
1026 -0.045879 -0.053706 -0.041161 0.03833 -0.069041 -0.17035 -0.080465 -0.053814 0.016549 0.033995 -0.045792 -0.069405 -0.013721 0.094136
1027 -0.016299 -0.024566 -0.016119 0.060757 -0.041808 -0.13103 -0.067517 -0.022006 0.025303 0.0633 -0.015936 -0.047264 0.040551 0.11416
1028 0.018244 -0.015141 -0.013315 0.043416 -0.020657 -0.1226 -0.048043 -0.024728 0.057964 0.062825 0.013514 -0.03395 0.021008 0.11929
1029 0.08602 -0.037893 -0.018539 0.034116 -0.039489 -0.15173 -0.056645 -0.016124 0.022448 0.028696 0.00025991 -0.038227 0.010529 0.11096
1030 0.066643 -0.029972 -0.012139 0.036048 -0.016832 -0.15815 -0.038703 -0.020792 0.031509 0.043532 -0.014337 -0.049098 -0.0091298 0.11934
1031 0.067367 -0.03256 -0.029221 0.032857 -0.045106 -0.15225 -0.050478 -0.029169 0.01842 0.054036 -0.026579 -0.056758 -0.014937 0.10366
1032 0.040659 -0.029225 -0.018826 0.03231 -0.03473 -0.15671 -0.012176 -0.025655 0.025559 0.085353 -0.015394 -0.053891 -0.013428 0.081944
1033 -0.014468 -0.05479 -0.040272 0.025069 -0.040095 -0.16427 0.047712 -0.049772 0.014242 0.2255 -0.031898 -0.086796 -0.028017 0.070658
1034 -0.026903 -0.0476 -0.035322 0.01722 -0.034936 -0.17226 0.1642 -0.053967 0.027781 0.32922 -0.014007 -0.066594 -0.024932 0.071729
1035 -0.01568 -0.025534 -0.012554 0.048656 -0.018296 -0.14552 0.19932 -0.028234 0.0029023 0.30607 0.0016105 -0.053647 -0.032604 0.07251
1036 -0.031283 -0.044277 -0.028766 0.037144 -0.026433 -0.15534 0.15089 -0.057536 0.028763 0.28506 -0.016345 -0.059774 -0.020147 0.050921
1037 -0.026027 -0.01699 -0.048779 0.030071 -0.049806 -0.16457 0.1857 -0.058161 0.018059 0.15865 -0.0071011 -0.060258 -0.024544 0.04955
1038 -0.029541 0.054485 -0.032773 0.03555 -0.027145 -0.16695 0.17065 -0.058602 0.013201 0.11229 -0.025199 -0.075139 -0.043768 0.0548
1039 -0.033127 0.11971 -0.04725 0.017023 -0.048799 -0.16449 0.096992 -0.060848 0.014319 0.084455 -0.030073 -0.076492 -0.037004 0.046442
1040 -0.014603 0.12979 -0.025162 0.023169 -0.02928 -0.15456 0.098769 -0.040408 0.056116 0.063321 -0.011892 -0.077696 -0.02514 0.059206
1041 -0.047565 0.093647 -0.049895 0.012835 -0.038924 -0.18453 0.057181 -0.065092 0.15515 0.057619 -0.034929 -0.092959 -0.035519 0.036101
1042 -0.043971 0.034204 -0.044982 0.013351 -0.01915 -0.17024 0.047783 -0.055612 0.23659 0.068898 -0.024374 -0.077808 0.032357 0.037224
1043 -0.0331 0.0094925 -0.029448 0.029374 -0.037696 -0.15201 0.060925 -0.033443 0.27833 0.093919 -0.0080847 -0.078687 0.14296 0.025067
1044 -0.066138 -0.0051808 -0.064524 0.007885 -0.05135 -0.15417 0.064302 -0.061681 0.28262 0.21398 0.039249 -0.075952 0.17288 0.025676
1045 -0.016266 0.011191 -0.043859 0.068257 -0.036868 -0.16289 0.10984 -0.03948 0.26037 0.33246 0.16481 -0.063007 0.17861 0.024373
1046 -0.091813 -0.022617 -0.061464 0.068247 -0.073326 -0.17417 0.10532 -0.07668 0.11603 0.2434 0.2272 -0.08043 0.13975 0.020501
1047 -0.072079 -0.016801 -0.054292 0.04472 -0.06866 -0.157 0.11197 -0.07834 0.092093 0.18796 0.22101 -0.081885 0.13883 0.015512
1048 -0.071392 -0.027083 -0.061331 0.049706 -0.071693 -0.17612 0.20108 -0.062955 0.083509 0.12224 0.15725 -0.08278 0.10551 0.011955
1049 -0.065401 0.008698 -0.027968 0.07151 -0.023786 -0.14139 0.30416 -0.05164 0.10955 0.12282 0.095113 -0.06485 0.098489 0.035218
1050 -0.04378 -0.025446 -0.065674 0.050691 -0.042274 -0.15642 0.28443 -0.077334 0.083842 0.091198 0.026569 -0.097125 0.038707 -0.0064979
1051 -0.052266 -0.010755 -0.057671 0.074961 -0.040568 -0.14266 0.28909 -0.073273 0.072654 0.090603 0.040224 -0.091369 0.067495 -0.010758
1052 -0.053412 0.028845 -0.044934 0.08214 -0.033241 -0.13372 0.29825 -0.05647 0.091687 0.093671 0.039417 -0.086022 0.054793 0.02156
1053 -0.04915 0.047628 -0.050372 0.044352 -0.043307 -0.054475 0.29216 -0.059381 0.088396 0.092829 0.036115 -0.071237 0.041783 0.004557
1054 -0.047323 0.06553 -0.068315 0.044674 -0.069184 0.073774 0.25295 -0.045365 0.064823 0.077038 0.040088 -0.086505 0.026584 -0.012937
1055 -0.068025 0.053333 -0.053037 0.033552 -0.030727 0.10784 0.21878 -0.047286 0.092539 0.090745 0.033219 -0.091278 0.048717 0.0065827
1056 -0.045948 0.037675 -0.049871 0.036287 -0.033319 0.16673 0.20987 -0.033004 0.10455 0.092976 0.054032 -0.052155 0.099851 -0.012307
1057 -0.038769 0.017676 -0.041475 0.033597 -0.041175 0.06968 0.21518 -0.03453 0.082083 0.084018 0.031409 -0.059697 0.18027 0.019645
1058 -0.056776 -0.013035 -0.06221 0.004149 -0.058496 -0.064514 0.19392 -0.057171 0.062601 0.055375 0.025068 -0.093886 0.17638 -0.0094449
1059 -0.065357 0.0026416 -0.062115 0.007823 -0.03017 -0.054785 0.1816 -0.053685 0.072779 0.098264 0.034982 -0.087809 0.1576 -0.017126
1060 -0.049608 -0.016527 -0.056867 0.024675 -0.039312 -0.074707 0.20003 -0.040773 0.094695 0.26533 0.027469 -0.065774 0.14754 -0.023731
1061 -0.090022 -0.02788 -0.070762 -0.013279 -0.053369 -0.093685 0.19906 -0.070023 0.067989 0.26294 0.014559 -0.10293 0.070311 -0.027952
1062 -0.06388 0.0011145 -0.054844 0.01279 -0.022384 -0.066469 0.23799 -0.048992 0.091233 0.22245 0.024848 -0.068987 0.076222 -0.021332
1063 -0.043739 -0.0091968 -0.064775 -0.0024453 -0.04598 -0.062403 0.32081 -0.050599 0.093758 0.13714 0.026471 -0.068151 0.052674 -0.027488
1064 -0.059262 -0.013942 -0.056197 -0.00047156 -0.027981 -0.070558 0.38619 -0.041468 0.079473 0.11059 0.02539 -0.073453 0.063066 -0.016851
1065 -0.062359 -0.012404 -0.061606 0.0065876 -0.033998 -0.046167 0.38768 -0.040774 0.069935 0.093848 0.011016 -0.069661 0.039191 -0.011565
1066 -0.069861 0.0054222 -0.053154 -0.0022811 -0.023237 -0.041046 0.40572 -0.019325 0.092243 0.093157 0.02949 -0.075291 0.052587 -0.018558
1067 -0.0012782 0.00394 -0.051762 0.012703 -0.036324 -0.022129 0.35676 -0.013431 0.11253 0.10247 0.027365 -0.057838 0.091774 -0.014894
1068 -0.050228 0.014254 -0.049391 -0.00030926 -0.047998 -0.016524 0.33524 -0.02464 0.08205 0.10034 0.033019 -0.062723 0.13473 -0.013063
1069 -0.066924 -0.012769 -0.076888 -0.016499 -0.03766 0.017379 0.2739 -0.03696 0.058987 0.068388 0.0031187 -0.095424 0.15775 -0.036408
1070 -0.055223 -0.007295 -0.059581 -0.022728 -0.041893 0.18809 0.29123 -0.022112 0.092541 0.083301 0.027902 -0.0059324 0.2196 -0.046874
1071 -0.055375 -0.011909 -0.057566 -0.028283 -0.044687 0.24655 0.28097 -0.048713 0.062841 0.08473 -0.00039592 0.022571 0.14612 -0.048097
1072 -0.09396 -0.025992 -0.086752 -0.035608 -0.035122 0.2499 0.25978 -0.054696 0.056019 0.073844 0.0019357 -0.012376 0.079275 -0.065565
1073 -0.048265 0.0028735 -0.044633 5.0175e-05 -0.0067943 0.23301 0.29664 -0.034659 0.076048 0.084592 0.022877 -0.020021 0.078136 -0.027205
1074 -0.084615 -0.02688 -0.061351 -0.015976 -0.050954 0.12853 0.30021 -0.057914 0.082496 0.049282 0.013732 -0.061493 0.041504 -0.043141
1075 -0.07402 -0.002102 -0.053271 -0.0059841 -0.02019 0.031325 0.35587 -0.056282 0.070585 0.066021 -0.004067 -0.058591 0.073183 -0.023387
1076 -0.079006 -0.028801 -0.082879 -0.031965 -0.051359 -0.013137 0.362 -0.049754 0.0715 0.038764 -0.0044627 -0.066947 0.042203 -0.056248
1077 -0.050811 -0.018589 -0.064952 -0.012017 -0.023205 0.013087 0.39848 -0.049896 0.057496 0.052049 -0.0023979 -0.057254 0.056605 -0.022184
1078 -0.062017 -0.0084845 -0.060491 -0.021751 -0.042838 -0.0001196 0.39802 -0.038944 0.074701 0.07067 0.016265 -0.060569 0.058984 -0.037917
1079 -0.021329 0.0013629 -0.045011 -0.0027615 -0.012007 0.0052614 0.4079 -0.038296 0.071813 0.065038 0.014266 -0.049056 0.090286 -0.026434
1080 -0.090127 -0.031826 -0.080582 -0.022625 -0.032925 -0.018127 0.33371 -0.05162 0.049315 0.041772 -0.0083974 -0.063676 0.15173 -0.046729
1081 -0.043907 -0.015332 -0.056007 -0.0026807 -0.054332 -0.0023501 0.34146 -0.03227 0.050455 0.055847 0.03167 -0.0481 0.1882 -0.039004
1082 -0.056807 -0.014106 -0.053509 -0.0038056 -0.020295 -0.034585 0.2932 -0.04211 0.05844 0.040161 0.0095889 -0.047145 0.16492 -0.044308
1083 -0.076881 -0.029519 -0.073012 -0.023893 -0.052419 -0.019704 0.28726 -0.047158 0.052687 0.042524 -0.010526 -0.071293 0.093052 -0.048894
1084 -0.078549 -0.037697 -0.083811 -0.020019 -0.035452 -0.049061 0.27915 -0.062269 0.044848 0.046042 0.0032491 -0.08582 0.059239 -0.062452
1085 -0.036956 -0.033881 -0.077929 -0.026373 -0.02724 -0.022876 0.27127 -0.047565 0.061537 0.035797 0.014874 -0.074476 0.055115 -0.040988
1086 -0.057449 -0.027366 -0.072595 -0.016882 -0.048524 -0.028686 0.27085 -0.049685 0.062799 0.028687 0.00048312 -0.078634 0.033185 -0.049805
1087 -0.063499 -0.02534 -0.075906 -0.040218 -0.060807 -0.036919 0.29155 -0.05612 0.034406 0.022076 -0.0011604 -0.078618 0.024578 -0.057038
1088 -0.059909 -0.032086 -0.071922 -0.024006 -0.039692 -0.043529 0.33767 -0.053889 0.051851 0.045228 -0.0026022 -0.081023 0.032931 -0.067434
1089 -0.076229 -0.018007 -0.068203 -0.022047 -0.024546 -0.018885 0.39178 -0.041082 0.041885 0.034219 0.012057 -0.067905 0.036231 -0.055981
1090 -0.038616 -0.029907 -0.069427 -0.024434 -0.032695 -0.04668 0.41848 -0.059668 0.035044 0.028731 -0.019587 -0.075472 0.053921 -0.068253
1091 -0.067591 -0.04467 -0.082236 -0.043072 -0.054633 -0.059894 0.38365 -0.046227 0.039411 0.010661 0.0097003 -0.085727 0.13752 -0.069549
1092 -0.053958 -0.020339 -0.031669 -0.011838 -0.039129 -0.033836 0.40837 -0.044726 0.044909 0.031565 0.072674 -0.056029 0.1557 -0.046679
1093 -0.053833 -0.028175 -0.0023141 -0.037188 -0.055767 -0.050184 0.36784 -0.044336 0.038212 0.0023713 0.13726 -0.071114 0.15393 -0.078766
1094 -0.043409 -0.012455 0.021858 -0.026587 -0.023969 -0.038765 0.34989 -0.022483 0.077331 0.038948 0.12956 -0.060542 0.12672 -0.073559
1095 -0.011484 -0.0092488 0.027935 -0.011765 -0.013503 -0.049339 0.2921 -0.035189 0.075943 0.030302 0.091072 -0.064552 0.06834 -0.040903
1096 -0.073367 -0.044213 -0.03871 -0.048082 -0.056117 -0.067267 0.26543 -0.024221 0.056198 0.0057253 0.058681 -0.064562 0.047787 -0.074285
1097 -0.052705 -0.032204 -0.052706 -0.053104 -0.034081 -0.067033 0.22659 -0.051432 0.03142 0.011929 0.020882 -0.08299 0.068907 -0.082066
1098 -0.026512 -0.01399 -0.05487 -0.017867 -0.047314 -0.066814 0.24036 -0.032766 0.05599 0.013893 0.03386 -0.056564 0.073627 -0.087575
1099 -0.038174 -0.027992 -0.05595 -0.023042 -0.041816 -0.07726 0.25183 -0.055259 0.01977 0.002504 0.015848 -0.084644 0.041309 -0.081596
1100 -0.04124 -0.03962 -0.0737 -0.027774 -0.041144 -0.076187 0.23337 -0.049423 0.034421 -0.0050328 0.0052218 -0.082734 0.048854 -0.084084
1101 -0.068572 -0.033702 -0.063982 -0.027381 -0.039907 -0.06105 0.24053 -0.049231 0.041376 -0.00074272 0.0213 -0.086096 0.028721 -0.089352
1102 -0.057557 -0.04745 -0.061292 -0.038382 -0.064283 -0.080321 0.25325 -0.045305 0.02227 -0.013067 0.0085962 -0.092464 0.032948 -0.084191
1103 -0.065128 -0.035584 -0.058263 -0.0462 -0.044235 -0.085297 0.31703 -0.027912 0.049954 0.012917 0.038027 -0.076982 0.030726 -0.092484
1104 -0.018812 -0.041693 -0.020544 -0.03696 -0.030583 -0.04495 0.36242 -0.026977 0.051547 0.016198 0.046415 -0.060352 0.014528 -0.084763
1105 -0.030504 -0.027101 0.0097786 -0.033639 -0.035466 0.14144 0.39147 -0.043556 0.042415 0.0090806 0.037485 -0.084031 -0.01652 -0.071445
1106 -0.029273 -0.023142 0.043608 -0.010703 -0.023211 0.25215 0.40136 -0.025064 0.067549 0.013121 0.046912 -0.067798 0.023281 -0.069145
1107 -0.028794 -0.029279 0.035068 -0.028808 -0.041276 0.28273 0.39767 -0.044342 0.03852 0.00035311 0.056421 -0.077562 0.0070366 -0.066172
1108 -0.0017967 -0.019937 0.037029 -0.005429 -0.018281 0.29184 0.35231 -0.033827 0.071748 0.0011953 0.041407 -0.065945 -0.015616 -0.091429
1109 -0.040025 0.005718 0.034916 -0.012947 -0.020188 0.20242 0.29764 -0.025244 0.056507 0.00078334 0.04642 0.096288 0.0044211 -0.054961
1110 -0.059135 0.041655 0.010123 -0.027968 -0.03214 0.040956 0.24262 -0.040931 0.040516 -0.010863 0.051863 0.12151 -0.0095983 -0.10557
1111 -0.020511 0.14706 0.044848 -0.009653 -0.042354 0.026907 0.24249 -0.040832 0.051839 -0.0071512 0.04998 0.15308 0.0045395 -0.082399
1112 -0.028686 0.18355 0.036375 -0.012499 -0.018972 0.025642 0.23502 -0.047195 0.050921 0.003312 0.033434 0.097649 0.0067438 -0.083918
1113 -0.030179 0.15074 0.023276 -0.023943 -0.027571 -0.018474 0.2002 -0.031166 0.044313 0.0066036 0.02997 0.017603 -0.0039114 -0.083802
1114 -0.054934 0.074013 -0.00089446 -0.046819 -0.051414 -0.016137 0.19159 -0.048477 0.02754 -0.025469 0.023559 -0.018526 -0.016888 -0.097612
1115 -0.017432 0.034835 0.043502 -0.013511 -0.02102 0.0020562 0.21446 -0.031195 0.07234 0.010344 0.039268 0.0032547 -0.012059 -0.072787
1116 -0.043445 0.023366 0.014356 -0.032587 -0.037244 -0.027432 0.1814 -0.056289 0.04028 -0.013315 0.022739 -0.018176 -0.022213 -0.085392
1117 -0.043438 0.017832 0.044197 -0.02079 -0.03551 -0.032608 0.19767 -0.054094 0.034097 -0.0017431 0.041598 -0.010046 -0.035868 -0.056721
1118 -0.026984 0.029408 0.083349 0.0024303 -0.049629 -0.0045149 0.19787 -0.036643 0.073818 -0.0041489 0.017143 0.0031011 -0.032851 -0.026957
1119 -0.05908 0.0015092 0.075719 -0.019411 -0.045142 -0.03029 0.19339 -0.047207 0.058349 -0.016725 0.014456 -0.032916 -0.042556 -0.04441
1120 -0.037047 0.013912 0.072354 -0.022629 -0.033717 -0.0096514 0.17927 -0.059308 0.037412 0.0072272 0.016485 0.055453 -0.047044 0.013658
1121 -0.049641 0.008583 0.058325 -0.016359 -0.016414 -0.033151 0.16612 -0.041693 0.056674 -0.023466 0.0030526 0.11239 -0.039265 0.010206
1122 -0.065263 0.013392 0.051448 -0.037274 -0.051543 -0.032416 0.14914 -0.054972 0.042434 0.0011014 0.010575 0.18302 -0.034207 0.13787
1123 -0.01704 0.036701 0.021901 -0.022668 -0.054687 -0.048624 0.14235 -0.037074 0.055561 -0.0020864 0.018374 0.21524 -0.060176 0.29009
1124 -0.038737 0.052629 0.0041015 -0.02776 -0.032224 -0.029684 0.16268 -0.055312 0.014246 0.0032213 -0.0017835 0.058949 -0.035472 0.17528
1125 -0.030899 0.079043 0.03535 0.024944 -0.0093898 -0.019466 0.16758 -0.023568 0.0733 0.031263 0.037784 0.055137 -0.017763 0.10938
1126 -0.043784 0.054036 0.022431 -0.0054184 -0.025625 -0.028582 0.157 -0.033312 0.16008 -0.0019067 0.019288 0.029033 -0.055297 0.067727
1127 -0.021718 0.046229 0.006702 -0.020149 -0.026723 -0.054563 0.1648 -0.04621 0.21458 -0.0095522 0.0052334 0.026801 -0.045064 0.021777
1128 -0.021088 0.030094 0.013796 -0.010044 -0.045719 -0.022889 0.13914 -0.028382 0.25418 -0.0053014 0.035264 0.059055 -0.040665 0.023447
1129 -0.022912 0.0027619 -0.0091234 -0.03981 -0.053642 -0.018555 0.10914 -0.063605 0.21895 -0.020201 -0.0058993 0.15988 -0.052877 -0.0097164
1130 -0.031498 0.0023422 0.023267 -0.044649 -0.070837 0.2004 0.12067 -0.037583 0.18867 -0.032029 0.0079801 0.30817 -0.045169 -0.026333
1131 -0.013994 0.035559 0.079941 -0.025361 -0.019575 0.30799 0.18173 -0.022789 0.12534 -0.0035136 0.029595 0.31225 -0.015694 -0.0098725
1132 -0.0085169 0.012371 0.076168 -0.03701 -0.032716 0.33878 0.13 -0.046143 0.089273 -0.024068 0.019931 0.22593 -0.076619 -0.021939
1133 -0.0063367 0.031416 0.068261 -0.036741 -0.019255 0.34669 0.13409 -0.028118 0.10373 0.011157 0.031657 0.16834 -0.053615 -0.024592
1134 -0.027056 0.035927 0.023214 -0.043345 -0.016117 0.19682 0.12366 -0.045193 0.082027 0.0189 0.033947 0.11419 -0.063357 -0.0070692
1135 -0.0087833 0.08151 0.020516 -0.038687 -0.03017 0.099887 0.10844 -0.024273 0.1035 0.22554 0.00043973 0.1395 -0.05163 -0.0053035
1136 -0.035755 0.1361 0.018436 -0.035019 -0.028688 0.038915 0.11318 -0.037493 0.077188 0.26627 -0.0069129 0.22228 -0.058571 -0.017336
1137 0.01466 0.18591 0.016002 -0.033565 -0.029871 0.056363 0.1205 -0.039884 0.099897 0.25126 0.033665 0.28629 -0.017429 -0.020768
1138 -0.016967 0.15229 0.025051 -0.029047 -0.011925 0.04969 0.10933 -0.018407 0.11052 0.12145 0.05095 0.38634 -0.042392 -0.0045089
1139 -0.010697 0.093168 0.0066554 -0.058649 -0.032072 0.0015143 0.11223 -0.04935 0.074666 0.050857 0.017846 0.39351 -0.070417 -0.046322
1140 -0.0031606 0.075994 0.020408 -0.038487 -0.012835 0.022902 0.11335 -0.040405 0.066872 0.034159 0.0029713 0.34775 -0.042693 -0.043499
1141 -0.035274 0.040272 0.0024544 -0.051402 -0.041404 0.023348 0.086603 -0.040442 0.054834 0.039367 -0.023155 0.26596 -0.073064 -0.0365
1142 0.0066131 0.071522 0.027187 -0.014076 -0.023157 0.041217 0.10905 -0.012377 0.10537 0.05427 0.01912 0.24956 -0.04332 -0.019909
1143 0.013078 0.051294 0.017444 -0.022167 -0.015876 0.020555 0.084682 -0.03025 0.098674 0.04963 0.014355 0.23672 -0.054026 -0.042384
1144 -0.024372 0.052197 0.035033 -0.025278 -0.03702 0.0098724 0.098089 -0.028771 0.069605 0.045998 0.016519 0.22527 -0.051733 -0.0212
1145 -0.0085911 0.038713 0.048094 -0.028278 -0.030078 0.022045 0.096261 -0.018602 0.073403 0.061206 0.020388 0.30613 -0.029759 -0.034105
1146 -0.011493 0.038082 0.091728 -0.041999 -0.035482 -0.0030398 0.085347 -0.039255 0.074595 0.030388 0.024975 0.45004 -0.060738 -0.030574
1147 -0.0033451 0.053867 0.11974 -0.035606 -0.033156 -0.0031852 0.064543 -0.040687 0.072699 0.037036 0.0041724 0.477 -0.046279 -0.057139
1148 0.02336 0.088303 0.21623 -0.011864 -0.018553 0.011894 0.08707 -0.0047569 0.12093 0.049174 0.047582 0.51182 0.038485 -0.037948
1149 0.002591 0.051617 0.20688 -0.043009 -0.017144 -0.023697 0.070134 -0.038152 0.065427 -0.00098855 0.003036 0.43086 0.12293 -0.069975
1150 -0.017687 0.07798 0.16519 -0.037596 -0.031977 -0.014184 0.059433 -0.028055 0.045786 0.0099511 -0.0057533 0.36454 0.12482 -0.071672
1151 0.012104 0.14062 0.093451 -0.043692 -0.022157 -0.031335 0.04941 -0.043642 0.06876 0.012994 -0.0025094 0.3143 0.12129 -0.076424
1152 -0.00050181 0.17452 0.066487 -0.056394 -0.036005 -0.011158 0.059685 -0.040518 0.073489 0.0024853 -0.0039057 0.29193 0.13283 -0.08549
1153 0.0052087 0.21522 0.075607 -0.02989 -0.014958 0.018153 0.076384 -0.0093582 0.099982 0.036866 0.040968 0.29878 0.14431 -0.062364
1154 0.0045936 0.18906 0.04244 -0.057647 -0.04895 -0.019876 0.067395 -0.050018 0.052347 -0.0070533 0.18956 0.27226 0.049591 -0.075393
1155 -0.015871 0.13918 0.027843 -0.070966 -0.055743 -0.041763 0.060809 -0.038354 0.057963 -0.0043574 0.28853 0.50448 0.023644 -0.089886
1156 0.028088 0.11831 0.047776 -0.052515 -0.033463 -0.031256 0.057874 -0.012266 0.056987 0.008265 0.32541 0.58979 0.033799 -0.089456
1157 0.0018223 0.093312 0.055713 -0.052043 -0.030397 -0.037336 0.053284 -0.022573 0.081304 0.021276 0.24502 0.55531 0.057308 -0.064162
1158 -0.020602 0.053793 0.038455 -0.048463 -0.039361 -0.049517 0.027147 -0.043308 0.053996 0.0077879 0.12411 0.42189 -0.00054091 -0.079689
1159 -0.015847 0.059614 0.038237 -0.044071 -0.035131 -0.0501 0.04429 -0.038354 0.053316 0.010792 0.070475 0.35591 0.0061181 -0.078686
1160 -0.0092354 0.060892 0.047925 -0.044471 -0.032589 -0.035219 0.026743 -0.050838 0.068475 0.011965 0.086394 0.29774 0.0092877 -0.082393
1161 -0.050567 0.042129 0.020038 -0.065203 -0.031825 -0.045929 0.019879 -0.058196 0.025667 0.029567 0.053427 0.2678 -0.0044728 -0.085469
1162 -0.030497 0.055545 0.028659 -0.06778 -0.048676 -0.052421 0.011471 -0.047123 0.055649 0.22265 0.061849 0.28604 0.0057416 -0.071423
1163 -0.0145 0.061787 0.028414 -0.037815 -0.036284 -0.028487 0.031465 -0.028434 0.068546 0.31573 0.064867 0.28453 0.02684 -0.071426
1164 0.0019765 0.058621 0.041683 -0.051985 -0.019797 -0.039687 0.047551 -0.013691 0.07523 0.25046 0.064911 0.33111 0.055936 -0.066228
1165 -0.0086554 0.055658 0.042502 -0.050286 -0.02299 -0.031839 0.033099 -0.032023 0.071644 0.12627 0.052567 0.40377 0.1634 -0.076005
1166 -0.022784 0.044288 0.019768 -0.050683 -0.027135 -0.055354 0.0086668 -0.047389 0.040749 0.060165 0.042417 0.45659 0.17627 -0.092644
1167 -0.011046 0.064945 0.047239 -0.024283 -0.0015551 -0.036382 0.043625 -0.012809 0.17583 0.06975 0.077495 0.45111 0.20852 -0.052549
1168 -0.052598 0.077763 0.034512 -0.030152 -0.014678 -0.028549 0.0342 -0.0347 0.24423 0.046664 0.055135 0.31639 0.23036 -0.065251
1169 -0.043882 0.047571 0.018652 -0.056615 -0.044948 -0.046064 0.03424 -0.03994 0.25521 0.032687 0.064318 0.29222 0.18284 -0.097132
1170 -0.028574 0.060549 0.070467 -0.049987 -0.038681 -0.045922 0.011886 -0.040637 0.24747 0.03478 0.046245 0.24478 0.12084 -0.10736
1171 -0.034615 0.035776 0.10042 -0.04901 0.0057623 -0.058909 0.025737 -0.039463 0.23175 0.037013 0.04556 0.26576 0.092907 -0.081826
1172 -0.036182 0.036784 0.12356 -0.060821 -0.040968 -0.06469 0.012277 -0.032029 0.14904 0.03531 0.062117 0.25935 0.073778 -0.10666
1173 -0.025687 0.045315 0.12579 -0.058929 -0.014013 -0.063925 0.010627 -0.014216 0.13964 0.036046 0.040449 0.26808 0.087062 -0.089745
1174 0.084027 0.032312 0.08034 -0.036515 -0.025117 -0.077366 0.002831 -0.053215 0.11278 0.023255 0.045674 0.23856 0.06644 -0.10798
1175 0.18815 0.037875 0.044672 -0.042718 0.022185 -0.068849 -0.011757 -0.039006 0.12622 0.015252 0.055534 0.32059 0.061656 -0.10756
1176 0.22825 0.027071 0.043188 -0.030241 0.057761 -0.075644 0.0012466 -0.034519 0.12334 0.02421 0.041932 0.31891 0.14379 -0.0892
1177 0.24266 0.051787 0.052071 -0.042599 0.15315 -0.052985 0.020705 -0.018852 0.12971 0.033699 0.05916 0.31903 0.2231 -0.075721
1178 0.21601 0.055534 0.049641 -0.035754 0.091321 -0.052486 0.020342 -0.042547 0.12139 0.055339 0.045862 0.2788 0.24457 -0.074079
1179 0.081311 0.02878 0.016708 -0.066788 0.0059212 -0.032935 0.0094697 -0.053676 0.099382 0.025315 0.02482 0.24153 0.21122 -0.1119
1180 0.04985 0.041074 0.047992 -0.025144 -0.012272 0.23722 0.037181 -0.018782 0.11368 0.037271 0.03751 0.20813 0.18291 -0.083159
1181 0.025513 0.026254 0.021843 -0.046458 -0.020245 0.35109 0.020881 -0.045361 0.10093 0.019123 0.016489 0.1956 0.17234 -0.10763
1182 0.069141 0.015899 0.056776 -0.038908 -0.014496 0.34289 0.038412 -0.036276 0.089306 0.020237 0.024095 0.19524 0.14882 -0.12502
1183 0.031552 0.015806 0.10042 -0.066911 0.0043977 0.43167 0.0052668 -0.051619 0.093885 0.012333 0.017701 0.19672 0.12028 -0.11786
1184 0.055358 0.032743 0.14513 -0.036859 0.016322 0.44645 0.04253 -0.008861 0.10975 0.046818 0.053778 0.24355 0.13474 -0.09694
1185 0.035123 0.0050642 0.12524 -0.06681 -0.040737 0.4339 0.0025302 -0.058249 0.077503 0.037386 0.015533 0.23777 0.094811 -0.11943
1186 0.039384 0.027373 0.26037 -0.029364 -0.010889 0.34172 0.037694 -0.0036753 0.11891 0.24327 0.050063 0.27779 0.14446 -0.088442
1187 0.033259 0.0055279 0.23387 -0.062673 -0.026029 0.1612 0.0038811 -0.055296 0.077631 0.28663 0.01114 0.26025 0.17696 -0.11742
1188 0.045327 0.031057 0.22385 -0.027305 0.0030749 0.14016 0.028422 -0.012251 0.097293 0.23692 0.060877 0.25278 0.27404 -0.08911
1189 0.039529 0.007685 0.14254 -0.054353 -0.016091 0.093382 -0.017032 -0.041673 0.095898 0.13582 0.043439 0.26514 0.26047 -0.10731
1190 0.052378 0.021209 0.10752 -0.026612 -0.025571 0.099069 0.015748 -0.022403 0.091483 0.11456 0.027103 0.24271 0.26578 -0.094717
1191 0.036475 0.026062 0.10456 -0.037717 0.0084481 0.15837 0.032297 -0.016616 0.082724 0.050981 0.056924 0.22291 0.22765 -0.095213
1192 0.022926 0.02085 0.092772 -0.025994 0.017738 0.42272 0.029173 -0.015422 0.077638 0.062672 0.043165 0.19551 0.23204 -0.072654
1193 0.037571 0.030933 0.098939 -0.031098 -0.0035832 0.56181 0.03612 -0.0024065 0.10739 0.097471 0.015543 0.18893 0.26628 -0.070125
1194 0.0064101 0.023755 0.093383 -0.018808 0.0059063 0.60223 0.017467 0.046937 0.078583 0.079681 0.034327 0.18257 0.29382 -0.072595
1195 -0.003379 0.012167 0.1378 -0.0258 0.0067558 0.56735 0.034585 0.2456 0.074046 0.069623 0.02735 0.17468 0.29949 -0.082783
1196 0.032141 0.018307 0.17314 -0.03468 0.015186 0.65732 0.04099 0.29656 0.0926 0.07792 0.031027 0.19541 0.30383 -0.07418
1197 0.012169 0.001886 0.22102 -0.0432 -0.0163 0.57883 0.0039369 0.24113 0.065236 0.063354 0.092227 0.19989 0.25931 0.025485
1198 0.0026349 -0.00070831 0.32228 -0.0453 -0.041372 0.61071 0.012171 0.13827 0.077182 0.050021 0.28673 0.21391 0.26502 0.26984
1199 0.0080213 0.01326 0.32579 -0.023247 -0.020086 0.69571 0.033795 0.065105 0.064502 0.067701 0.33719 0.19279 0.28719 0.41508
1200 0.013324 0.022421 0.28629 -0.023156 0.00095885 0.76689 0.033261 0.063619 0.074622 0.066897 0.35121 0.17423 0.29191 0.27659
1201 0.0089898 0.027612 0.2467 -0.016145 -0.010554 0.7535 0.019173 0.04746 0.079269 0.082136 0.3179 0.14655 0.28779 0.29656
1202 -0.0081236 0.0040769 0.1734 -0.039551 -0.024959 0.78505 0.014936 0.027038 0.062994 0.059757 0.18737 0.12885 0.31439 0.25136
1203 0.036237 0.0080554 0.16429 -0.016882 -0.021322 0.80339 0.016636 0.03707 0.056862 0.052716 0.13665 0.14386 0.29775 0.35679
1204 0.014408 0.02359 0.20236 -0.0074294 -0.013092 0.79817 0.037662 0.049746 0.097822 0.085523 0.13279 0.14594 0.31842 0.47408
1205 -0.008885 0.0089038 0.1922 -0.016367 -0.023943 0.82314 0.010041 0.021791 0.068468 0.069311 0.088295 0.12782 0.2847 0.64908
1206 0.0089837 -0.0013116 0.20371 -0.032058 -0.017666 0.82306 0.0094165 0.022174 0.065487 0.055323 0.078072 0.1036 0.30461 0.50252
1207 0.0014358 0.0061053 0.22265 -0.0047585 -0.012125 0.85215 0.064244 0.057676 0.078281 0.037735 0.098653 0.13706 0.31133 0.33334
1208 0.016221 0.012704 0.20618 -0.015398 0.008385 0.86811 0.035399 0.023966 0.10804 0.050319 0.081203 0.10841 0.31993 0.21471
1209 0.0065708 0.063502 0.22059 -0.0039973 0.0089414 0.93863 0.024382 0.034392 0.21911 0.047757 0.093396 0.097057 0.31103 0.19442
1210 -0.0094996 0.14677 0.29679 0.063106 -0.013819 0.89368 0.034769 0.033728 0.35489 0.042947 0.093643 0.10777 0.31521 0.22892
1211 -0.011401 0.17986 0.39463 0.18335 -0.040553 0.89369 0.010164 0.00092111 0.32746 0.020306 0.06156 0.065962 0.27824 0.27945
1212 0.018822 0.23592 0.44697 0.38703 -0.0031614 0.87673 0.057246 0.034782 0.31995 0.030568 0.1077 0.12289 0.27748 0.62264
1213 0.0054014 0.20599 0.41157 0.4203 0.0078189 0.88536 0.01819 0.020681 0.24495 0.046996 0.064427 0.085012 0.29114 0.73088
1214 -0.01029 0.12328 0.33694 0.40558 0.0029363 0.94034 0.02848 0.03248 0.18862 0.037724 0.076912 0.093695 0.29931 0.73781
1215 -0.0048313 0.072923 0.24828 0.25449 -0.02435 0.84889 0.026818 0.018303 0.14005 0.028922 0.091124 0.078745 0.31744 0.74688
1216 -0.0094192 0.073774 0.22678 0.16604 -0.0058062 0.91033 0.029783 0.0077993 0.11869 0.027037 0.062775 0.075816 0.3468 0.68007
1217 0.016322 0.070206 0.20668 0.15569 -0.0032421 0.85984 0.032147 0.035628 0.15254 0.022403 0.089516 0.081198 0.3404 0.6267
1218 -0.0047057 0.039426 0.16559 0.14328 -0.028003 0.88069 0.017923 0.0073392 0.10927 0.007708 0.033434 0.040016 0.2837 0.61455
1219 0.016721 0.050475 0.16814 0.19731 -0.035496 0.90686 0.0073322 0.0060958 0.11446 0.010224 0.071952 0.062194 0.30528 0.79345
1220 0.038117 0.075731 0.20516 0.23053 0.0060226 0.93158 0.045046 0.021823 0.13441 0.045056 0.062351 0.082792 0.27744 0.86043
1221 -0.0010082 0.062518 0.22826 0.23009 0.0030381 0.82773 0.014125 0.014419 0.1195 0.033229 0.045459 0.05066 0.20839 0.66818
1222 0.016722 0.093388 0.38019 0.24483 -0.012449 0.78477 0.01752 0.0094513 0.12468 0.029906 0.086202 0.046676 0.19629 0.48843
1223 0.11465 0.10619 0.4155 0.25934 0.0067239 0.68801 0.010611 0.0019932 0.10639 0.0010671 0.05023 0.039954 0.18546 0.44959
1224 0.24654 0.14751 0.44432 0.29477 -0.0065679 0.59296 0.0011282 0.014506 0.11824 0.0085965 0.051026 0.046458 0.19232 0.4027
1225 0.28209 0.16759 0.39709 0.3656 -0.019945 0.56677 -0.019787 0.020984 0.11325 0.0025717 0.044742 0.038489 0.17553 0.40861
1226 0.29389 0.18317 0.32405 0.32043 -0.012248 0.56386 -0.011893 0.013898 0.1168 -0.0029014 0.04654 0.048128 0.13853 0.5358
1227 0.28698 0.19601 0.24493 0.29098 -0.026818 0.56031 -0.0050527 -0.0069187 0.1199 0.010473 0.023209 0.021633 0.22072 0.75704
1228 0.22594 0.1907 0.21876 0.3022 -0.02718 0.53014 -0.0032537 -0.0061641 0.074124 0.017231 0.039503 0.022191 0.26977 0.84176
1229 0.17086 0.16763 0.22846 0.34487 0.0044467 0.55995 0.012888 0.019066 0.12197 0.23356 0.061598 0.03907 0.2747 0.7316
1230 0.12766 0.10763 0.17613 0.29899 -0.013248 0.51601 -0.01396 -0.0011175 0.097225 0.29785 0.047837 0.026305 0.25517 0.48103
1231 0.11491 0.081819 0.19813 0.33042 0.075498 0.50895 -0.019058 0.0024045 0.082358 0.32608 0.053104 0.013859 0.17145 0.38201
1232 0.11138 0.069896 0.19566 0.41693 0.23841 0.49348 -0.014329 -0.0092861 0.095334 0.17296 0.016429 0.011068 0.12451 0.35042
1233 0.10117 0.082571 0.22449 0.5245 0.2578 0.49452 -0.011314 0.012997 0.10851 0.086847 0.023702 0.013621 0.13817 0.32611
1234 0.14113 0.062576 0.30536 0.46855 0.096371 0.48058 -0.018717 -0.010239 0.083293 0.05555 -0.002931 -0.0096658 0.12713 0.29806
1235 0.24009 0.070378 0.36839 0.34518 0.020046 0.43858 -0.017802 -0.013154 0.096952 0.030937 0.015875 0.0058592 0.10985 0.31444
1236 0.31259 0.10395 0.40378 0.28343 0.013414 0.4616 0.00036961 -0.0089505 0.086926 0.040369 0.041544 -0.011108 0.092087 0.31106
1237 0.38086 0.14661 0.41223 0.23695 0.035758 0.44033 -0.00088951 0.018886 0.12715 0.026343 0.022021 0.0088295 0.12 0.30992
1238 0.32685 0.19014 0.31314 0.17579 0.0079985 0.38553 -0.027186 -0.021139 0.056532 0.019441 0.016711 -0.0148 0.10445 0.27335
1239 0.35647 0.2897 0.30245 0.21849 0.04136 0.42548 -0.0072309 -0.0041353 0.092396 0.045419 0.031389 0.0087707 0.12079 0.27701
1240 0.32958 0.26361 0.24557 0.21122 0.013703 0.38401 0.0066713 0.022783 0.077216 0.029605 0.028099 -0.0020739 0.088047 0.2676
1241 0.26372 0.22762 0.22318 0.26449 0.016372 0.40358 -0.012496 0.010438 0.077624 0.03048 0.027591 0.0023535 0.10697 0.28097
1242 0.26063 0.18981 0.2167 0.28527 0.033747 0.39416 -0.019525 0.0031176 0.094427 0.036739 0.027387 0.0032928 0.085125 0.26664
1243 0.23712 0.15087 0.2155 0.37902 0.034449 0.36552 -0.0071387 0.0014221 0.069757 0.045515 0.0009885 -0.010215 0.11207 0.26082
1244 0.20223 0.095572 0.20584 0.39666 0.038902 0.33884 -0.0032505 -0.015442 0.06091 0.19842 -0.0026582 -0.027872 0.061548 0.24444
1245 0.24174 0.11025 0.21002 0.48633 0.022767 0.34382 -0.0052632 -0.018921 0.064761 0.27586 0.0065105 -0.022934 0.075817 0.23644
1246 0.35805 0.11057 0.28912 0.49473 0.041293 0.35286 -0.0035496 0.016965 0.073082 0.27406 0.023641 -0.016629 0.056598 0.22782
1247 0.38061 0.089484 0.34048 0.37017 0.0061823 0.28765 -0.034464 0.00054159 0.063417 0.1647 0.0059948 -0.022746 0.05972 0.21823
1248 0.43997 0.12364 0.41237 0.31768 0.037001 0.32617 0.025265 0.0093706 0.067886 0.11604 0.033883 -0.0085534 0.090428 0.23261
1249 0.44524 0.11186 0.39405 0.25995 0.025059 0.27896 -0.023017 0.00024589 0.072254 0.080987 0.042251 -0.0050999 0.048059 0.20615
1250 0.40945 0.11314 0.32994 0.24076 0.008836 0.29911 -0.00087012 0.00012923 0.054026 0.070893 0.0123 -0.026073 0.070716 0.18132
1251 0.36859 0.10206 0.279 0.25276 0.027866 0.2768 -0.0065622 -0.0014372 0.044983 0.06376 0.030133 -0.023888 0.073777 0.19684
1252 0.36073 0.098939 0.23255 0.23892 -0.0003177 0.30633 -0.0075352 -0.0050957 0.053759 0.076662 0.0024162 -0.043692 0.034323 0.16689
1253 0.35692 0.11395 0.22518 0.24966 0.0053395 0.25745 -0.011559 0.0072778 0.076055 0.10835 0.012557 -0.034002 0.033666 0.17128
1254 0.28683 0.11976 0.23214 0.30093 0.023382 0.2273 -0.0064991 -0.014035 0.073944 0.33494 0.010204 -0.040702 0.030526 0.15486
1255 0.27566 0.19007 0.21876 0.30196 0.024435 0.26572 -0.021438 0.0039212 0.058874 0.37315 0.016412 -0.040903 0.074942 0.17553
1256 0.26799 0.29377 0.21228 0.28704 0.018255 0.25262 0.0085936 0.013665 0.072157 0.38283 0.014101 -0.029903 0.030554 0.15423
1257 0.25278 0.28986 0.23623 0.23936 0.015342 0.22272 -0.019317 -0.018933 0.044828 0.23067 -0.0030619 -0.050106 0.03907 0.12205
1258 0.25122 0.30751 0.27045 0.24704 0.017696 0.2262 -0.01676 -0.0070213 0.073888 0.14798 0.010509 -0.047964 0.037807 0.13859
1259 0.19695 0.25132 0.26806 0.20897 0.0073159 0.1936 -0.025438 -0.013959 0.053263 0.12706 -0.014107 -0.046859 0.010039 0.11376
1260 0.27939 0.20159 0.34775 0.22847 0.012594 0.21914 -0.011888 0.013549 0.057713 0.13969 0.0095285 -0.038215 0.026364 0.14828
1261 0.20022 0.15894 0.30043 0.21806 0.0055422 0.2168 -0.027198 -0.0084569 0.068035 0.11511 0.0081517 -0.043256 0.025337 0.1185
1262 0.2001 0.13328 0.24934 0.19527 -0.011137 0.1765 -0.03029 -0.012211 0.04378 0.10479 -0.0056458 -0.058114 0.02661 0.10398
1263 0.19994 0.11488 0.20797 0.19886 -0.0030921 0.16953 -0.027481 -0.028407 0.056756 0.23188 -0.0049564 -0.064064 -0.02155 0.087427
1264 0.16287 0.1248 0.20078 0.19048 0.017604 0.15588 -0.0091101 -0.01691 0.052688 0.36545 -0.019757 -0.075884 0.017991 0.071473
1265 0.17122 0.11749 0.20847 0.20477 0.034511 0.16868 -0.021342 -0.028826 0.066771 0.4076 0.008339 -0.065851 0.018922 0.11506
1266 0.15905 0.10688 0.17592 0.18793 0.01464 0.16062 -0.033562 -0.012482 0.047798 0.35452 -0.018934 -0.072289 6.9814e-05 0.077332
1267 0.1725 0.11812 0.17012 0.17467 -0.01229 0.14619 -0.030464 -0.009036 0.046011 0.27887 -0.00021381 -0.063496 -0.0032008 0.08304
1268 0.16117 0.10405 0.18353 0.17525 0.0076362 0.14171 -0.029417 -0.016959 0.055768 0.20494 -0.031393 -0.079395 -0.0015593 0.081406
1269 0.15338 0.1011 0.22882 0.18403 -0.0025818 0.13763 -0.036309 -0.026532 0.034983 0.17257 -0.016019 -0.065704 -0.042291 0.060435
1270 0.14014 0.10656 0.2286 0.16665 -0.0014942 0.13721 -0.039035 -0.029197 0.049089 0.16968 -0.013321 -0.066252 -0.037609 0.042018
1271 0.14376 0.12077 0.26104 0.17901 0.022688 0.14192 -0.0148 -0.0091079 0.04427 0.17087 -0.012827 -0.053578 0.0072569 0.076947
1272 0.12697 0.11373 0.21875 0.16058 0.024068 0.1244 -0.024296 -0.0049311 0.061488 0.20225 0.0086676 -0.062301 -0.02026 0.064707
1273 0.11066 0.095058 0.17959 0.14441 0.018767 0.093663 -0.041302 -0.012791 0.043235 0.41404 0.0039344 -0.069833 -0.0085361 0.036328
1274 0.11059 0.096319 0.16029 0.13568 0.0072454 0.096861 -0.049061 -0.0071661 0.061182 0.48364 -0.0063201 -0.080247 0.0047179 0.042943
1275 0.11361 0.10353 0.17246 0.15883 0.022045 0.096359 -0.022307 -0.016268 0.043373 0.48498 0.0010902 -0.07887 -0.0014994 0.060144
1276 0.12362 0.096675 0.17238 0.14988 0.033778 0.10056 -0.021425 -0.019148 0.042412 0.43777 -0.012536 -0.077167 -0.023817 0.054961
1277 0.10729 0.10363 0.1729 0.15676 0.021956 0.11678 -0.014761 -0.0095515 0.045652 0.33788 -0.01376 -0.084246 -0.012477 0.039835
1278 0.097018 0.091532 0.13656 0.12972 0.0055921 0.070026 -0.044547 0.0014315 0.032594 0.24617 -0.014115 -0.088808 -0.043429 0.013716
1279 0.14375 0.16902 0.18152 0.1774 0.044245 0.11782 -0.015358 0.0099073 0.071991 0.29198 0.1118 -0.045247 0.0052125 0.066447
1280 0.088707 0.19429 0.1589 0.13522 0.024144 0.078615 -0.05723 -0.0080731 0.035981 0.23585 0.12527 -0.077404 -0.035499 0.021069
1281 0.090093 0.24068 0.13638 0.13958 0.013517 0.066701 -0.037721 -0.019992 0.030878 0.22172 0.25224 -0.082201 -0.022555 0.016065
1282 0.096227 0.28259 0.14024 0.12869 -0.003152 0.071188 -0.025485 -0.0032986 0.035808 0.2243 0.29622 -0.078662 -0.014503 0.014599
1283 0.07708 0.25071 0.12827 0.11614 0.0035218 0.068093 -0.038132 -0.0051997 0.06114 0.2248 0.30489 -0.065817 -0.039575 0.0036591
1284 0.04513 0.1659 0.11115 0.098061 0.0051178 0.055992 -0.02871 -0.013769 0.021622 0.29686 0.15321 -0.087539 -0.046918 -0.0028285
1285 0.096193 0.13917 0.12542 0.10881 0.02916 0.070721 -0.0096645 0.0028171 0.045715 0.43508 0.13379 -0.063534 -0.01146 0.017495
1286 0.073418 0.11113 0.11063 0.12466 0.026207 0.050717 -0.043666 -0.0090132 0.05196 0.42089 0.064172 -0.084366 -0.026124 0.0013342
1287 0.053907 0.12738 0.12153 0.11145 0.023222 0.05454 -0.024564 -0.0069518 0.029032 0.34223 0.06443 -0.085601 -0.03651 0.0022409
1288 0.059965 0.11342 0.11447 0.091972 0.0088658 0.026071 -0.054104 0.0049972 0.034026 0.22409 0.090653 -0.087164 -0.047415 0.0091317
1289 0.07631 0.10908 0.11569 0.12349 0.036776 0.044791 -0.017425 0.0034219 0.039822 0.22481 0.06433 -0.093559 -0.041465 -0.00095212
1290 0.047825 0.10501 0.11368 0.10021 0.0052409 0.033997 -0.019991 0.013208 0.026386 0.20993 0.052655 -0.094449 -0.05251 0.011903
1291 0.031874 0.11763 0.11728 0.095817 0.012989 0.014841 -0.044864 0.035394 0.062512 0.202 0.062417 -0.09233 -0.039397 0.042567
1292 0.042758 0.086236 0.08218 0.078056 0.0043263 0.02237 -0.058976 0.033094 0.024085 0.17709 0.11761 -0.10585 -0.071186 0.0097015
1293 0.062619 0.10338 0.094286 0.091249 -0.00054091 0.016527 -0.018589 0.28546 0.047749 0.20653 0.14223 -0.086813 -0.051477 -0.0021566
1294 0.035514 0.098823 0.096482 0.095851 0.0078717 0.0092108 -0.011177 0.3439 0.015067 0.34763 0.176 -0.10438 -0.065811 0.025453
1295 0.032414 0.085282 0.070072 0.081679 0.011974 0.0073115 -0.051167 0.33058 0.036154 0.42386 0.17202 -0.10824 -0.073786 0.030654
1296 0.024874 0.068967 0.047943 0.051615 0.0035033 -0.012144 -0.034824 0.21217 0.015576 0.38923 0.15535 -0.11179 -0.084545 0.0051436
1297 0.039714 0.093252 0.10834 0.099518 0.011273 0.018868 -0.019914 0.13693 0.046976 0.29613 0.13857 -0.073827 -0.062914 0.071211
1298 0.029633 0.08593 0.080065 0.089464 0.025906 0.012248 -0.034887 0.087231 0.047482 0.22411 0.14091 -0.081709 -0.069947 0.095618
1299 0.021807 0.075787 0.044121 0.040524 0.22492 0.030838 -0.058573 0.067477 0.012835 0.19495 0.093715 -0.11654 -0.084234 0.073692
1300 0.0251 0.090419 0.068227 0.088907 0.31722 0.082164 -0.015736 0.077069 0.038112 0.18779 0.10141 -0.086367 -0.059147 0.16377
1301 0.032034 0.084117 0.069018 0.082175 0.21271 0.10687 -0.017287 0.084477 0.042171 0.19633 0.075655 -0.096788 -0.054606 0.27891
1302 0.030963 0.082464 0.056602 0.072546 0.11281 0.086995 -0.015285 0.08535 0.060311 0.17755 0.11784 -0.090121 -0.063037 0.15392
1303 0.040849 0.052069 0.044403 0.038352 0.048753 0.069153 -0.023664 0.056519 0.039491 0.1903 0.092679 -0.10316 -0.059623 0.078017
1304 0.034802 0.079875 0.063455 0.069083 0.10073 0.066204 0.037121 0.062735 0.031046 0.20024 0.10161 -0.096349 -0.047499 0.045397
1305 0.030647 0.08155 0.056934 0.052393 0.061896 0.036212 0.14051 0.081693 0.030339 0.19989 0.10577 -0.072269 -0.048717 0.047159
1306 0.02366 0.065373 0.056074 0.048467 0.067303 0.021049 0.20284 0.063915 0.040327 0.18207 0.076496 -0.087133 -0.063627 0.045894
1307 0.009175 0.037584 0.036396 0.024134 0.029782 0.006844 0.1953 0.044203 0.014904 0.14497 0.080643 -0.1097 -0.060023 0.0084048
1308 0.016582 0.058525 0.033265 0.037736 0.04167 0.01849 0.20048 0.052141 0.02072 0.16588 0.10095 -0.10166 -0.073121 0.042376
1309 0.015674 0.06326 0.044665 0.036292 0.067006 0.010962 0.19133 0.050066 0.04326 0.1604 0.079995 -0.087868 -0.055416 0.031236
1310 -0.0032673 0.0652 0.046617 0.056958 0.039161 0.024521 0.12616 0.055365 0.018729 0.13981 0.082708 -0.078168 -0.062921 0.031723
1311 0.034313 0.062515 0.041633 0.048119 0.053541 0.00098765 0.093533 0.061478 0.038309 0.13913 0.066299 -0.095852 -0.045265 0.021281
1312 0.013871 0.057769 0.040868 0.04362 0.054331 0.083964 0.10171 0.05706 0.027665 0.16575 0.079449 -0.089189 -0.048287 0.083873
1313 0.0043774 0.024633 0.011485 0.00050742 0.047047 0.10676 0.071743 0.055262 0.032305 0.15205 0.047203 -0.1083 -0.081432 0.076294
1314 0.0035318 0.047557 0.023354 0.01636 0.038212 0.1573 0.094441 0.045121 0.018213 0.11875 0.073464 -0.099118 -0.062802 0.10848
1315 0.042658 0.060719 0.039442 0.039389 0.053932 0.23454 0.12005 0.067328 0.058414 0.14957 0.094832 -0.059498 -0.015371 0.074118
1316 0.011798 0.056549 0.044026 0.061695 0.046367 0.12535 0.098882 0.036134 0.042341 0.16977 0.069061 -0.095721 0.06735 0.057989
1317 0.0020403 0.042446 0.035126 0.041835 0.062494 0.052125 0.0826 0.033581 0.013224 0.11762 0.058862 -0.085076 0.10546 -0.0066626
1318 -0.0008342 0.037684 0.018259 0.051604 0.012321 0.043324 0.1097 0.04098 0.021043 0.11601 0.076474 -0.090125 0.071522 -0.018352
1319 -0.0038156 0.02946 0.020732 0.037631 0.045903 0.029307 0.14274 0.026679 0.028043 0.10541 0.064205 -0.097181 -0.017686 -0.027323
1320 0.023924 0.043802 0.012447 0.043041 0.052728 0.057086 0.16272 0.045985 0.043043 0.12801 0.086645 -0.081737 -0.017725 -0.010649
1321 0.020703 0.042268 0.03554 0.049029 0.046988 0.038424 0.22333 0.051035 0.051142 0.10819 0.079875 -0.068339 -0.025197 -0.013541
1322 -0.0094277 0.031844 0.0052437 0.030582 0.021431 0.039921 0.25234 0.019814 0.0063408 0.069231 0.04045 -0.1143 -0.025254 -0.030386
1323 -0.0090273 0.016552 0.0077938 0.029559 0.023337 0.077436 0.27118 0.0048609 0.0096893 0.069583 0.039791 -0.10157 -0.043328 -0.036455
1324 0.014454 0.020371 0.009423 0.028695 0.024997 0.1362 0.29404 0.03806 0.040421 0.078117 0.0729 -0.072057 -0.043979 -0.019597
1325 -0.0052289 0.03206 0.014377 0.026198 0.043725 0.16172 0.29188 0.031554 0.017487 0.10302 0.067035 -0.053231 -0.036302 -0.022263
1326 0.0051857 0.030482 0.021738 0.016553 0.037116 0.14946 0.22555 0.037316 0.026862 0.092229 0.077536 -0.0022038 -0.025913 -0.028917
1327 0.024253 0.027111 -0.001908 0.016473 0.025287 0.31 0.21387 0.021229 0.021415 0.086311 0.073902 0.01955 0.0011298 -0.024832
1328 0.017628 0.022968 0.010328 0.029387 0.050429 0.30733 0.21303 0.029491 0.02771 0.080294 0.077455 0.039972 0.023748 -0.035556
1329 0.01936 0.0089352 -0.010397 0.0088834 0.036047 0.29237 0.17858 0.033657 0.028934 0.047903 0.062348 -0.027682 0.064597 -0.037971
1330 -0.0071598 -0.00816 -0.015693 0.012153 0.019978 0.19906 0.20906 0.032894 0.00025775 0.052532 0.056486 -0.0435 0.09635 -0.058221
1331 0.00032876 0.01867 -0.030647 -0.0065473 -0.0008091 0.12266 0.204 0.023287 0.019967 0.050216 0.058332 -0.055371 -0.0035663 -0.051343
1332 0.0021065 0.01433 0.001253 0.014505 0.040726 0.11937 0.25762 0.026548 0.026362 0.05009 0.070838 -0.070048 -0.014711 -0.044641
1333 0.066165 -0.0034147 -0.022583 0.014309 0.0032022 0.086316 0.26822 0.026841 0.036217 0.04089 0.045969 -0.048927 -0.029386 -0.055869
1334 0.20705 0.0038496 -0.019349 0.0035846 0.034896 0.083455 0.31638 0.019348 0.045834 0.049182 0.057338 -0.044381 -0.025309 -0.050343
1335 0.20412 -0.00061873 -0.02252 -0.0052915 0.2146 0.073732 0.36367 0.020136 0.0066567 0.046089 0.037129 -0.058158 -0.044777 -0.08126
1336 0.25134 -0.0069711 -0.037126 -0.018293 0.31139 0.049571 0.34131 0.023213 0.015189 0.034923 0.050798 -0.026844 -0.015159 -0.090205
1337 0.16092 -0.01503 -0.036576 -0.0065237 0.31325 0.057067 0.32137 0.024792 0.0077313 0.017694 0.026603 0.067088 0.0099855 -0.086285
1338 0.090848 -0.011429 -0.033122 -0.0046887 0.19375 0.033541 0.32076 0.029599 0.0056548 0.038759 0.068533 0.11876 0.034675 -0.087726
1339 0.083517 -0.0067482 -0.024775 0.015044 0.089813 0.085122 0.32097 0.017379 0.021728 0.032821 0.036261 0.078589 0.064455 -0.093673
1340 0.086059 -0.003646 -0.019921 0.024488 0.088283 0.11769 0.30553 0.032502 0.0093834 0.039847 0.048091 0.038773 0.10338 -0.082253
1341 0.076948 0.02037 -0.00828 0.044057 0.1005 0.15946 0.2738 0.068122 0.058079 0.052039 0.068843 0.024988 0.10789 -0.065759
1342 0.026851 -0.015736 -0.041982 -0.014841 0.055392 0.12643 0.26402 0.0032842 0.0031025 0.010313 0.0066228 -0.033515 0.015667 -0.11644
1343 0.053962 -0.013413 -0.036487 0.019907 0.063519 0.10291 0.26474 0.023103 0.015314 0.038851 0.027044 -0.0070361 -0.0086675 -0.1063
1344 0.050749 -0.0011484 -0.01855 0.013467 0.077325 0.073792 0.24758 0.025883 0.028357 0.028293 0.038341 0.015241 0.020194 -0.091568
1345 0.045945 -0.020072 -0.028339 -0.00117 0.034989 0.057752 0.24008 0.029841 0.0045333 0.00067797 0.03878 0.11123 0.0082913 -0.11692
1346 0.046055 -0.012855 -0.036235 -0.016727 0.033799 0.053018 0.26252 0.027125 -2.4273e-05 0.020312 0.044166 0.15873 0.020748 -0.11981
1347 0.031281 -0.043892 -0.059359 -0.034139 0.035202 0.0014824 0.32736 0.0052392 0.0027617 0.0018292 0.026929 0.10309 0.0004318 -0.13659
1348 0.051381 -0.019114 -0.035435 -0.0078391 0.064565 0.044873 0.39008 0.029469 0.028602 0.029102 0.020632 0.07499 0.06464 -0.092144
1349 0.020511 -0.011527 -0.039228 0.0048196 0.053547 0.046883 0.3994 0.036233 0.014491 0.010085 0.040822 0.045162 0.055874 -0.12202
1350 0.033266 -0.0033918 -0.031731 -0.01813 0.044873 0.052093 0.38404 0.03233 0.032875 0.038842 0.033512 0.03603 0.081365 -0.10503
1351 0.050865 -0.0065251 -0.027309 -0.010731 0.079221 0.034511 0.37654 0.02944 0.030612 0.039509 0.052233 0.076372 0.07865 -0.10744
1352 0.031563 -0.015817 -0.052672 -0.020475 0.060537 0.016158 0.31649 0.027748 0.025249 0.027808 0.047707 0.11278 0.047297 -0.13206
1353 0.016315 -0.0069666 -0.048541 -0.048126 0.036487 0.014887 0.28565 0.020005 0.0087173 0.050186 0.019058 0.16994 0.03467 -0.12861
1354 0.02916 -0.029412 -0.049803 -0.036207 0.044017 0.013681 0.25921 0.026627 -0.0026573 0.038237 0.0184 0.16494 0.016526 -0.11616
1355 0.038237 -0.019424 -0.046278 -0.038627 0.016235 0.0092724 0.23404 0.016861 0.023688 0.038154 0.033899 0.13049 2.1059e-05 -0.11752
1356 0.016435 -0.026709 -0.049856 -0.034229 0.039405 0.00091335 0.24865 0.011332 0.0055327 0.043692 0.012041 0.071515 0.011005 -0.13709
1357 0.012551 -0.024173 -0.065547 -0.045724 0.044187 -0.016183 0.22059 -0.011647 -0.016143 0.0098417 0.0086871 0.02439 0.018851 -0.13558
1358 0.034084 -0.0086528 -0.048135 -0.026932 0.072428 -0.0038918 0.25144 0.022847 0.014889 0.054393 0.0601 0.049794 0.11211 -0.1033
1359 0.00077863 -0.035071 -0.061142 -0.048421 0.02931 -0.036499 0.22674 0.01683 0.0026871 0.023869 0.041516 0.029875 0.11958 -0.13128
1360 0.016282 -0.0024422 -0.045932 -0.027561 0.050494 -0.0021802 0.24765 0.031275 0.011339 0.045684 0.10556 0.092979 0.12347 -0.12159
1361 0.0093799 -0.023617 -0.054024 -0.031587 0.034858 -0.01944 0.23094 0.023549 0.015092 0.020335 0.17582 0.17947 0.05708 -0.14265
1362 0.027423 -0.020175 -0.041839 -0.029652 0.046204 -0.014537 0.25643 0.019789 0.025675 0.012619 0.1992 0.2305 0.042987 -0.10731
1363 0.008442 -0.04893 -0.077169 -0.071677 0.022433 -0.043754 0.25771 -0.0035641 -0.0012236 -0.026914 0.22359 0.16049 0.030907 -0.14244
1364 -0.003028 -0.044262 -0.072708 -0.063556 0.022398 -0.052347 0.32454 0.0056297 -0.022963 -0.012909 0.26793 0.12196 0.03858 -0.14872
1365 0.02394 -0.016374 -0.033644 -0.015983 0.074865 -0.033057 0.37125 0.030185 0.036993 0.01394 0.27313 0.10173 0.057863 -0.11827
1366 -0.047913 -0.043523 -0.063417 -0.069283 0.039458 -0.036918 0.34383 -0.0063874 -0.0055974 -0.019682 0.16089 0.051121 0.025667 -0.1496
1367 0.0025194 -0.020018 -0.046131 -0.027398 0.042688 -0.019399 0.36551 0.021692 0.021184 -0.0031375 0.12242 0.05849 0.096911 -0.13106
1368 -0.010977 -0.025017 -0.063631 -0.043559 0.032042 -0.036277 0.3311 0.015885 0.010032 -0.017309 0.10242 0.047423 0.13674 -0.12881
1369 0.022466 -0.035518 -0.058006 -0.059279 0.014618 -0.041427 0.28459 0.014723 0.012478 -0.037299 0.11696 0.060559 0.14902 -0.14959
1370 -0.0061902 -0.043517 -0.074148 -0.059816 0.032651 -0.051975 0.24446 -0.0091893 -0.0085715 -0.026043 0.087498 0.13892 0.11629 -0.16721
1371 0.008726 -0.035713 -0.06994 -0.050329 0.025492 -0.067997 0.22599 0.017171 0.014432 -0.037036 0.092472 0.21236 0.087739 -0.14287
1372 -0.0014076 -0.035287 -0.067085 -0.064165 0.032325 -0.050735 0.2256 0.015947 0.0265 -0.034252 0.1006 0.18931 0.074687 -0.16019
1373 -0.011731 -0.036808 -0.077937 -0.063939 -0.0074902 -0.054172 0.20952 0.013798 0.0044689 -0.023069 0.087482 0.099599 0.052045 -0.14811
1374 -0.018821 -0.045221 -0.059494 -0.027731 0.022368 -0.073737 0.24934 0.032647 0.029299 -0.029926 0.07972 0.092642 0.040005 -0.14246
1375 0.022703 -0.037906 -0.07519 -0.056845 0.032447 -0.073755 0.21474 0.0048027 0.003931 -0.041446 0.074787 0.066334 0.052787 -0.16217
1376 0.0030333 -0.041781 -0.081485 -0.060573 0.022364 -0.063103 0.20271 0.0049855 0.013723 -0.039248 0.082435 0.063737 0.034917 -0.17293
1377 -0.012335 -0.040636 -0.082281 -0.055221 0.015445 -0.088787 0.19257 0.0035615 0.012277 -0.058129 0.068498 0.035857 0.050309 -0.14706
1378 -0.047271 -0.074329 -0.1085 -0.093406 -0.035063 -0.081796 0.17016 -0.023233 -0.019832 -0.054372 0.036771 0.014277 0.025733 -0.19114
1379 -0.032232 -0.055015 -0.098862 -0.084806 -0.010217 -0.089242 0.17596 -0.0074949 -0.0099395 -0.059872 0.0301 0.022079 0.029108 -0.18364
1380 -0.042199 -0.033017 -0.067891 -0.05496 0.043977 -0.076998 0.17232 0.013596 0.015381 -0.053895 0.067873 0.07384 0.057054 -0.15071
1381 -0.00026165 0.014296 -0.073497 -0.03148 0.023021 -0.054351 0.19905 0.016724 0.041357 -0.010006 0.077947 0.1561 0.097248 -0.15391
1382 -0.037203 0.037787 -0.084341 -0.077832 0.0058709 -0.07818 0.18937 -0.0089355 -0.0014132 -0.042183 0.05677 0.16954 0.08853 -0.14972
1383 -0.0030743 0.06304 -0.08722 -0.066623 -0.0018226 -0.082838 0.16209 -0.011758 -0.011376 -0.05315 0.062343 0.11858 0.081051 -0.15571
1384 0.0088453 0.092008 -0.071976 -0.064402 0.0015846 -0.10141 0.14164 -0.007544 0.0030564 -0.057134 0.039056 0.054839 0.054664 -0.1519
1385 -0.045063 0.065086 -0.071873 -0.046567 0.021966 -0.092665 0.15742 0.0019248 0.10378 -0.050582 0.040436 0.047035 0.019235 -0.14373
1386 -0.011451 0.014304 -0.082609 -0.059693 0.01466 -0.060543 0.16356 0.01632 0.20562 -0.068485 0.042931 0.037993 0.020777 -0.14324
1387 0.0088109 0.002966 -0.060757 -0.049861 0.01417 -0.0758 0.16181 -0.00055673 0.28954 -0.047207 0.042069 0.029677 0.017744 -0.14184
1388 -0.030393 -0.001393 -0.076502 -0.047044 0.034351 -0.084871 0.17266 0.022207 0.31711 -0.054624 0.047516 0.036245 0.030633 -0.1644
1389 -0.0023326 -5.575e-05 -0.064236 -0.040688 0.015136 -0.076685 0.17349 0.020073 0.25882 -0.042477 0.037489 0.037383 0.022243 -0.14639
1390 -0.042339 -0.030988 -0.093767 -0.06055 -0.010705 -0.090144 0.12849 0.0056906 0.14761 -0.057746 0.04367 0.013122 -0.0062452 -0.16157
1391 -0.038315 -0.038187 -0.087461 -0.051054 0.0061258 -0.090795 0.12966 0.0088932 0.1186 -0.072776 0.024543 0.010009 -0.021031 -0.17237
1392 -0.035226 -0.020433 -0.092505 -0.042779 0.018809 -0.091398 0.10317 0.017094 0.10078 -0.048378 0.0491 0.019126 0.014527 -0.13139
1393 -0.037374 -0.025353 -0.097543 -0.062178 -0.0066045 -0.10827 0.10108 -0.0087533 0.072368 -0.064727 0.008605 -0.0094245 -0.013035 -0.14639
1394 -0.0090474 -0.020553 -0.092826 -0.039332 0.018446 -0.10685 0.10282 -0.016157 0.065293 -0.061652 0.031535 0.0075156 -0.0097234 -0.15724
1395 -0.041117 -0.028634 -0.11381 -0.074772 -0.011504 -0.14439 0.080365 -0.029887 0.038583 -0.077892 0.01215 -0.021955 -0.055202 -0.18098
1396 -0.040725 0.022885 -0.08376 -0.070493 0.014027 -0.11692 0.094578 0.002575 0.071347 -0.067585 0.021075 -0.00456 -0.018567 -0.17301
1397 0.017823 0.051732 -0.052753 -0.050081 0.026349 -0.088409 0.12253 0.021992 0.083489 -0.052306 0.04446 0.0072561 -0.018883 -0.14599
1398 0.16574 0.094066 -0.076238 -0.030753 0.045919 -0.11877 0.10071 0.053713 0.074162 -0.08173 0.037121 -1.3977e-05 -0.036642 -0.16021
1399 0.20759 0.10398 -0.074193 -0.04909 0.035974 -0.084591 0.10387 0.30942 0.084576 -0.059213 0.032414 -0.0063353 -0.034031 -0.14279
1400 0.17906 0.061592 -0.10346 -0.059594 0.05358 -0.098375 0.069319 0.36402 0.032884 -0.071898 0.012051 -0.024447 -0.057193 -0.16813
1401 0.17641 0.016665 -0.10067 -0.063869 0.29054 -0.10127 0.10481 0.33662 0.058425 -0.073334 0.027395 -0.01612 -0.047691 -0.17834
1402 0.10327 0.0063221 -0.090955 -0.065619 0.31461 -0.10306 0.065341 0.22753 0.040876 -0.070528 0.022708 -0.015377 -0.073808 -0.16879
1403 0.10251 0.020787 -0.073422 -0.038208 0.22147 -0.080462 0.080935 0.14378 0.057306 -0.040364 0.029127 -0.02036 -0.023639 -0.15915
1404 0.056351 0.020459 -0.089009 -0.061712 0.095074 -0.099206 0.093607 0.1141 0.073224 -0.052587 0.023896 -0.013518 -0.057448 -0.15148
1405 0.039809 -0.0072807 -0.11013 -0.069582 0.031602 -0.13443 0.044341 0.064141 0.039939 -0.080088 0.016143 -0.042515 -0.084743 -0.19493
1406 0.049507 0.011978 -0.0918 -0.053592 0.04873 -0.14022 0.05575 0.073021 0.055386 -0.05196 0.0049069 -0.037145 -0.057495 -0.16454
1407 0.075694 0.016533 -0.08641 -0.054511 0.080983 -0.10062 0.072927 0.08506 0.069158 -0.064564 0.025825 -0.025643 -0.047483 -0.16286
1408 0.041978 0.014075 -0.084329 -0.074889 0.046763 -0.11198 0.074359 0.077795 0.06437 -0.067349 0.01096 -0.027701 -0.039209 -0.17137
1409 0.038563 0.035727 -0.10072 -0.070273 0.029166 -0.11179 0.05903 0.073961 0.036651 -0.059533 0.00099135 -0.069648 -0.066384 -0.15718
1410 0.058377 0.06436 -0.074173 -0.061642 0.057558 -0.10355 0.096609 0.073386 0.065223 -0.077388 -0.002815 -0.058689 -0.056164 -0.15905
1411 0.028375 0.058106 -0.079635 -0.052817 0.047769 -0.10636 0.059714 0.07117 0.038887 -0.063192 0.0048005 -0.065042 -0.059741 -0.16755
1412 0.049881 0.042008 -0.092356 -0.090798 0.031279 -0.11944 0.050679 0.057579 0.036076 -0.08392 -0.0033549 -0.059512 -0.070071 -0.16777
1413 0.14769 0.017202 -0.1038 -0.080783 0.035921 -0.1192 0.062228 0.05607 0.043632 -0.067044 -0.0029481 -0.074647 -0.076523 -0.16429
1414 0.23542 0.015553 -0.094754 -0.065717 0.013086 -0.10909 0.045486 0.064895 0.060319 -0.053699 0.0082216 -0.0561 -0.034624 -0.14975
1415 0.22132 0.012675 -0.079416 -0.059374 0.056649 -0.12398 0.061621 0.070468 0.044902 -0.072947 0.023354 -0.056786 -0.038014 -0.045018
1416 0.27642 0.024602 -0.07159 -0.049775 0.053743 -0.11505 0.079767 0.077562 0.081607 -0.047121 0.026407 -0.046828 -0.052959 0.16526
1417 0.21392 0.0093128 -0.087546 -0.083476 0.021383 -0.1084 0.070572 0.066465 0.050316 -0.062136 0.07276 -0.06151 -0.05709 0.19781
1418 0.15222 -0.008194 -0.098768 -0.072249 0.022417 -0.14254 0.036846 0.035989 0.024186 -0.069997 0.10911 -0.084116 -0.049462 0.26934
1419 0.15855 0.0026852 -0.094938 -0.068455 0.034151 -0.13036 0.016303 0.055595 0.039502 -0.063147 0.12423 -0.064503 -0.058752 0.29423
1420 0.10447 0.016274 -0.085456 -0.067269 0.0427 -0.13329 0.052337 0.0544 0.034191 -0.034377 0.10626 -0.063374 -0.044277 0.24883
1421 0.10418 -0.00073346 -0.08788 -0.07112 0.022223 -0.13927 0.026565 0.062242 0.034913 -0.0608 0.06891 -0.086817 -0.065033 0.20692
1422 0.14792 0.021771 -0.074743 -0.064279 0.014958 -0.10786 0.053198 0.06627 0.064982 -0.055012 0.074493 -0.05169 -0.062043 0.22219
1423 0.091327 -0.0067021 -0.094212 -0.076188 0.014764 -0.14901 0.022103 0.046176 0.027526 -0.065604 0.067441 -0.091356 -0.096134 0.25724
1424 0.10002 0.015109 -0.074902 -0.069375 0.015545 -0.14444 0.021764 0.052904 0.051693 -0.067849 0.21319 -0.08949 -0.060379 0.57532
1425 0.099626 0.015722 -0.075223 -0.082896 0.035054 -0.13478 0.017728 0.060155 0.040586 -0.052515 0.28654 -0.080618 -0.046394 0.56975
1426 0.081892 0.012031 -0.087701 -0.074095 0.011918 -0.12277 0.028265 0.054388 0.048931 -0.034331 0.30956 -0.064958 -0.074478 0.51924
1427 0.099745 0.010772 -0.079567 -0.063606 0.032056 -0.12677 0.036268 0.051731 0.036441 -0.023683 0.23117 -0.087565 -0.080463 0.46404
1428 0.07598 -0.00055148 -0.089053 -0.060311 0.015169 -0.11482 0.010415 0.050183 0.042378 -0.024048 0.14997 -0.080148 -0.075374 0.59423
1429 0.15415 0.019756 -0.074362 -0.056617 0.018997 -0.10997 0.043212 0.039019 0.023777 -0.043765 0.12505 -0.079664 -0.08755 0.75544
1430 0.2485 -0.011269 -0.090817 -0.06455 0.0091867 -0.12923 0.0096332 0.028371 0.031037 -0.056794 0.11265 -0.095803 -0.093075 0.60077
1431 0.27583 0.018792 -0.070881 -0.044249 0.034611 -0.12166 0.011085 0.04937 0.026963 -0.068277 0.090569 -0.090608 -0.069244 0.525
1432 0.29411 0.0050242 -0.10233 -0.06691 -0.011627 -0.13251 -0.0010955 0.028488 0.020953 -0.06288 0.1039 -0.091204 -0.094888 0.50476
1433 0.32162 0.039932 -0.055438 -0.053799 0.012336 -0.1165 -0.0058451 0.029746 0.025693 -0.060607 0.10066 -0.092424 -0.064689 0.68599
1434 0.26724 0.039324 -0.050829 -0.04338 0.030212 -0.12058 0.0074996 0.040538 0.060462 -0.064764 0.088513 -0.079681 -0.057448 0.86852
1435 0.20722 0.047409 -0.067187 -0.037142 0.015052 -0.13717 0.029323 0.040297 0.036375 -0.067808 0.09607 -0.083353 -0.074507 0.88483
1436 0.16695 0.028068 -0.085638 -0.076593 0.021451 -0.13798 -0.014727 0.048565 0.049365 -0.07551 0.071614 -0.095073 -0.10867 0.84211
1437 0.18162 0.031367 -0.075298 -0.041972 0.010768 -0.13946 0.0046889 0.057213 0.042651 -0.079463 0.086992 -0.099049 -0.083157 0.76137
1438 0.10937 0.015932 -0.08536 -0.077085 0.011215 -0.1417 0.0087202 0.031546 0.0078543 -0.069769 0.072755 -0.12902 -0.075494 0.81035
1439 0.13852 0.0065826 -0.079771 -0.059441 0.0066364 -0.14842 0.0011359 0.05238 0.047017 -0.065546 0.066977 -0.11192 -0.10887 0.85407
1440 0.071313 -0.0095624 -0.087973 -0.074346 -0.028347 -0.16031 -0.018492 0.0715 0.030895 -0.067381 0.066187 -0.12013 -0.079848 0.93608
1441 0.090091 -0.012685 -0.099709 -0.066675 -0.024843 -0.16194 -0.0090507 0.17549 0.12868 -0.07544 0.087468 -0.10133 -0.070582 0.83571
1442 0.11015 0.019727 -0.083232 -0.056379 0.03015 -0.16504 0.0041044 0.39999 0.21102 -0.056929 0.086273 -0.1011 -0.089935 0.76395
1443 0.072748 0.0045733 -0.0869 -0.043803 0.021853 -0.16168 -0.00014283 0.40236 0.26438 -0.085643 0.066835 -0.12897 -0.079716 0.74554
1444 0.080224 -0.011472 -0.10896 -0.07642 -0.030551 -0.17683 -0.016879 0.40182 0.26007 -0.081142 0.037981 -0.11869 -0.097792 0.76293
1445 0.10127 -0.0079163 -0.092518 -0.041425 -0.027504 -0.17987 -0.014993 0.25868 0.20344 -0.078444 0.05031 -0.11592 -0.090254 0.96466
1446 0.07903 0.0035291 -0.07596 -0.042608 0.016552 -0.16118 -0.012453 0.15549 0.14376 -0.050301 0.041799 -0.11993 -0.082953 1.0145
1447 0.066911 -0.018852 -0.10135 -0.068667 -0.037041 -0.17261 -0.025355 0.11501 0.078099 -0.070396 0.021383 -0.14739 -0.098375 0.95099
1448 0.1044 0.0107 -0.064024 -0.02817 0.017873 -0.14927 -0.0045337 0.15316 0.10563 -0.055262 0.058115 -0.10564 -0.036368 0.92182
1449 0.072578 -0.023665 -0.10429 -0.037714 -0.012021 -0.16078 -0.026913 0.14203 0.10846 -0.075915 0.049923 -0.12135 -0.032893 0.79115
1450 0.071684 -0.010466 -0.071729 0.015089 0.017943 -0.16038 -0.0023434 0.14908 0.082635 -0.045835 0.078578 -0.10753 0.069937 0.78104
1451 0.031505 -0.035231 -0.10648 -0.0018192 -0.023731 -0.16159 -0.027484 0.11015 0.076778 -0.069097 0.033981 -0.13327 0.066514 0.92364
1452 0.091148 -0.011723 -0.072375 0.067655 0.013149 -0.16354 -0.011351 0.13907 0.088328 -0.074486 0.056289 -0.10399 0.10342 1.1238
1453 0.051745 -0.0095124 -0.088416 0.098091 -0.018206 -0.15517 -0.016645 0.13865 0.076879 -0.09219 0.049062 -0.10994 0.045147 1.1275
1454 0.057307 -0.009945 -0.088792 0.17387 0.0037221 -0.15993 -0.023573 0.17396 0.090548 -0.07139 0.052696 -0.11699 0.044558 0.94415
1455 0.060687 -0.0027542 -0.078883 0.33641 -0.010589 -0.17285 -0.034812 0.44489 0.081082 -0.069053 0.060383 -0.10934 -0.0016047 0.87569
1456 0.053668 0.00075668 -0.094022 0.39836 0.00073969 -0.1572 -0.03545 0.48946 0.081941 -0.083303 0.041583 -0.12447 -0.030698 0.93511
1457 0.0068288 -0.046982 -0.10801 0.35239 -0.036788 -0.18159 -0.020604 0.43544 0.062162 -0.0952 0.024418 -0.14879 -0.060696 1.0142
1458 0.069391 0.00072751 -0.073576 0.25107 0.01655 -0.14953 0.0068517 0.40891 0.096257 -0.073293 0.051679 -0.10914 -0.053095 1.0566
1459 0.013397 -0.01985 -0.086906 0.1488 -0.016849 -0.14386 -0.027131 0.27894 0.076413 -0.08883 0.03426 -0.12586 -0.040452 0.99802
1460 0.051987 -0.034525 -0.0903 0.10052 -0.0068987 -0.15013 -0.062104 0.21113 0.040267 -0.090069 -0.0056136 -0.15217 -0.058417 0.99578
1461 0.029235 -0.012689 -0.093833 0.099932 -0.016729 -0.16761 -0.0083085 0.20342 0.059536 -0.076638 0.03709 -0.12122 -0.011691 0.93315
1462 0.039481 -0.0061927 -0.071756 0.088686 0.0059633 -0.16592 -0.0064983 0.21617 0.073935 -0.057954 0.039081 -0.12671 -0.006793 0.82848
1463 0.030235 -0.026933 -0.095813 0.062069 -0.01164 -0.17316 -0.02924 0.20604 0.0707 -0.082371 0.041325 -0.12307 -0.026096 0.7015
1464 0.079127 -0.020277 -0.088038 0.066656 0.026605 -0.1507 -0.024572 0.23897 0.0915 -0.077271 0.039936 -0.12463 0.0043594 0.62998
1465 0.011761 -0.026479 -0.091329 0.06927 0.018594 -0.15616 -0.02456 0.21231 0.053674 -0.079371 0.029109 -0.14407 -0.027241 0.58752
1466 0.040584 -0.022817 -0.081672 0.07372 0.040914 -0.15553 -0.017895 0.2476 0.060041 -0.06981 0.041324 -0.12276 -0.014483 0.58167
1467 0.015424 -0.030249 -0.097742 0.057565 0.013877 -0.17875 -0.039407 0.49586 0.051364 -0.097928 0.031164 -0.1373 -0.016923 0.72394
1468 0.030149 -0.036345 -0.097942 0.03552 0.076071 -0.16211 -0.030183 0.50649 0.055811 -0.091487 0.023478 -0.13703 -0.007513 1.0128
1469 0.0091092 -0.016864 -0.081857 0.048592 0.28512 -0.17008 -0.029169 0.55142 0.083961 -0.062975 0.030619 -0.11934 -0.013389 0.97551
1470 0.026412 -0.029371 -0.085278 0.055936 0.35824 -0.18156 -0.036167 0.47389 0.080114 -0.078732 0.043831 -0.13361 -0.014863 0.89922
1471 0.022132 -0.021906 -0.078445 0.050831 0.17777 -0.1585 -0.01668 0.34772 0.054699 -0.074899 0.027972 -0.12852 0.0053247 0.8198
1472 -0.025067 -0.028548 -0.085043 0.05459 0.07093 -0.17314 -0.042616 0.25125 0.034128 -0.084487 0.0065733 -0.1583 -0.015855 0.70284
1473 0.0065358 -0.033798 -0.09306 0.0357 0.032689 -0.15796 -0.049798 0.23981 0.032135 -0.080213 0.010463 -0.1418 -0.051055 0.565
1474 0.015939 -0.038035 -0.099979 0.030635 0.030634 -0.17674 -0.036703 0.23493 0.053881 -0.096809 0.00064336 -0.15356 -0.037758 0.54163
1475 0.025512 -0.013276 -0.071079 0.04721 0.049169 -0.16777 -0.027539 0.25151 0.089765 -0.076953 0.026335 -0.11931 -0.024983 0.53064
1476 0.019073 -0.034977 -0.090637 0.023129 0.024518 -0.17033 -0.024685 0.22278 0.065657 -0.084168 0.0095725 -0.12956 -0.031021 0.49888
1477 -0.020595 -0.063779 -0.11197 0.010998 0.014702 -0.18477 -0.040597 0.19103 0.010978 -0.10449 -0.020194 -0.17398 -0.035613 0.47425
1478 0.025914 -0.031687 -0.076918 0.018589 0.044071 -0.17029 -0.008454 0.20095 0.051833 -0.085606 0.0050369 -0.13681 -0.011113 0.50907
1479 0.0046064 -0.045106 -0.066889 0.00073224 0.019656 -0.1788 -0.023921 0.18971 0.042143 -0.091209 -0.0072478 -0.15759 -0.027917 0.43671
1480 0.0088959 -0.016685 -0.048058 0.021955 0.033977 -0.15143 -0.030362 0.20979 0.048381 -0.086336 0.020104 -0.14271 -0.013441 0.45089
1481 -0.0025687 -0.022888 -0.043193 0.0097139 0.021751 -0.17029 -0.020327 0.20933 0.04893 -0.10208 0.018995 -0.12328 -0.024238 0.447
1482 0.046066 0.0011814 -0.028502 0.015651 0.030399 -0.16635 -0.036003 0.22055 0.044917 -0.077834 0.042218 -0.13152 -0.022 0.45988
1483 0.0028998 -0.028126 -0.026957 0.0008606 0.012817 -0.1768 -0.044718 0.19203 0.046528 -0.099976 0.0046262 -0.13567 -0.0078934 0.41754
1484 -0.00099099 -0.02482 -0.034459 -0.0032873 0.026085 -0.16899 -0.038405 0.19765 0.032187 -0.089442 4.9517e-05 -0.13968 -0.0075762 0.41823
1485 -0.015165 -0.044897 -0.050129 -0.0077717 0.0075362 -0.16961 -0.045824 0.17697 0.031661 -0.10424 -0.020526 -0.14473 -0.039531 0.39443
1486 -0.0046401 -0.024937 -0.057692 -0.004227 0.035515 -0.1794 -0.05465 0.17737 0.042772 -0.094362 -0.022625 -0.14675 -0.034255 0.36313
1487 -0.0016959 -0.042256 -0.051317 -0.0060277 0.012685 -0.15559 -0.050361 0.18266 0.036319 -0.087722 -0.0020526 -0.13567 -0.024365 0.36479
1488 0.000938 -0.032166 -0.051262 -0.0048732 0.019104 -0.15932 -0.027993 0.17116 0.038641 -0.071031 0.010069 -0.14565 -0.0048895 0.35376
1489 0.00033052 -0.0223 -0.037547 -0.0089659 0.027043 -0.15327 -0.031184 0.19534 0.050648 -0.079122 0.011117 -0.14538 -0.013694 0.34192
1490 0.028958 -0.028176 -0.019728 0.015595 0.043082 -0.15454 -0.019255 0.15231 0.0429 -0.084311 0.0060364 -0.12706 -0.035783 0.3436
1491 -0.00037547 -0.01754 -0.020324 -0.020057 0.015815 -0.1549 -0.028137 0.16927 0.023728 -0.084742 -0.0095334 -0.13213 -0.03843 0.34866
1492 -0.00097737 -0.040693 -0.019971 -0.037128 0.0024555 -0.16287 -0.060153 0.16844 0.0069737 -0.080316 -0.0091955 -0.14761 -0.032328 0.30209
1493 0.0054101 -0.032077 0.0080145 -0.017472 0.029019 -0.16518 -0.025004 0.16759 0.032784 -0.082412 0.0082559 -0.13422 -0.021685 0.31023
1494 -0.012602 -0.04792 0.016801 -0.034092 0.0090362 -0.17446 -0.073432 0.1555 0.036702 -0.095824 0.0050781 -0.14689 -0.024641 0.25899
1495 -0.0088643 -0.03961 0.010395 -0.028119 0.012338 -0.15713 -0.063747 0.15773 0.042444 -0.086085 0.0056114 -0.14244 -0.018253 0.28044
1496 -0.011119 -0.021876 0.013039 -0.017012 0.023907 -0.16518 -0.031215 0.14877 0.025131 -0.06509 -0.014769 -0.13068 -0.0062496 0.26098
1497 -0.0082362 -0.04179 -0.013754 -0.014383 0.018139 -0.1579 -0.031265 0.16451 0.036709 -0.079183 -0.0099942 -0.1455 -0.010812 0.24756
1498 -0.015301 -0.035796 -0.0013033 -0.025662 0.027367 -0.16356 -0.029745 0.12177 -0.0028994 -0.061497 -0.026409 -0.15288 -0.037032 0.22655
1499 -0.019011 -0.048882 -0.0091979 -0.020264 0.0079527 -0.18205 -0.057334 0.13823 0.03606 -0.087511 -0.021828 -0.14824 -0.038473 0.23739
1500 -0.026231 -0.04293 -0.0018412 -0.026073 -0.0026164 -0.16183 -0.0242 0.11153 0.020454 -0.070858 -0.032429 -0.16431 -0.020698 0.21347
1501 0.0028095 -0.03314 0.0098934 -0.023202 0.043466 -0.15465 -0.044748 0.12193 0.04812 -0.075748 -0.015121 -0.14307 -0.035147 0.22085
1502 -0.041612 -0.048894 0.0030704 -0.03098 0.021525 -0.16903 -0.046339 0.12786 0.02237 -0.072067 -0.033973 -0.16005 -0.056964 0.20308
1503 -0.033407 -0.039747 0.0053414 -0.024878 0.039094 -0.15842 -0.035796 0.12398 0.02844 0.073637 -0.0028345 -0.14534 -0.027955 0.18525
1504 -0.045411 -0.069896 -0.024618 -0.042355 0.026693 -0.18506 -0.085151 0.096498 -0.0048752 0.14009 -0.022734 -0.1718 -0.026859 0.15687
1505 -0.050658 -0.046822 -0.0072767 -0.034926 0.031448 -0.17498 -0.061126 0.11004 0.033596 0.043887 -0.0072764 -0.15573 0.093727 0.17374
1506 -0.01735 -0.030176 -0.002563 -0.026718 0.023353 -0.15251 -0.060345 0.11919 0.041257 -0.025525 -0.0010002 -0.15259 0.11128 0.1577
1507 -0.035464 -0.047861 0.0097831 -0.019094 0.044345 -0.14804 -0.055871 0.11329 0.054836 -0.049615 -0.019807 -0.16378 0.095224 0.16532
1508 -0.052499 -0.053723 -0.0066624 -0.059642 -0.026804 -0.16469 -0.069346 0.075922 0.018741 -0.079641 -0.026577 -0.14899 0.029674 0.090015
1509 -0.039729 -0.033095 0.032085 -0.047388 0.030492 -0.17879 -0.065514 0.11772 0.016411 -0.066113 -0.0063972 -0.15674 0.0046831 0.11718
1510 -0.0078257 -0.017035 0.0302 -0.02295 0.048302 -0.15548 -0.058186 0.088814 0.01615 -0.039459 -0.024301 -0.14568 -0.0099818 0.12818
1511 -0.053899 -0.032625 -0.010336 -0.082366 -0.0072199 -0.18234 -0.060217 0.094132 0.0058815 -0.070809 -0.042243 -0.16901 -0.05018 0.063288
1512 -0.054113 -0.041483 -0.0072548 -0.056855 -0.00091994 -0.17778 -0.082678 0.07851 -0.010336 -0.055081 -0.040934 -0.16623 -0.029661 0.10905
1513 -0.043863 -0.050539 -0.026954 -0.052697 0.017815 -0.1939 -0.087944 0.086825 0.008881 -0.074335 -0.029061 -0.16213 -0.068618 0.066345
1514 -0.039775 -0.044851 -0.037965 -0.061135 0.018342 -0.16582 -0.043747 0.088742 0.0056935 -0.068335 -0.017699 -0.17273 -0.029619 0.086423
1515 -0.063457 -0.047041 -0.027977 -0.03809 -0.0070877 -0.16347 -0.050691 0.087598 0.021281 -0.048826 -0.024235 -0.1606 -0.045869 0.076991
1516 -0.050522 -0.046228 -0.042086 -0.072176 -0.0043082 -0.17138 -0.077473 0.057822 0.011666 -0.074523 -0.033178 -0.17146 -0.066006 0.054407
1517 -0.045806 -0.044834 -0.03755 -0.046156 0.01081 -0.1602 -0.078209 0.062672 0.0058541 -0.04818 -0.033603 -0.17638 -0.014707 0.048815
1518 -0.055161 -0.062125 -0.044796 -0.072185 -0.0036294 -0.15014 -0.065754 0.074546 0.023388 -0.07094 -0.040991 -0.17595 -0.065538 0.0558
1519 -0.063844 -0.071363 -0.054933 -0.062396 -0.0043809 -0.18788 -0.085611 0.068005 -0.0066074 -0.088657 -0.045606 -0.17684 -0.081476 0.037565
1520 -0.055392 -0.056259 -0.044853 -0.065896 -0.022949 -0.17143 -0.069473 0.066051 -0.0013576 -0.06458 -0.020035 -0.15933 -0.077603 0.041509
1521 -0.049402 -0.034345 -0.035434 -0.053523 0.0042995 -0.15618 -0.066221 0.078405 0.023981 -0.043983 -0.022255 -0.15531 -0.040441 0.070123
1522 -0.044652 -0.031601 -0.037965 -0.048272 -0.0081059 -0.13004 -0.068519 0.059284 0.03158 -0.061775 -0.036458 -0.15093 -0.046721 0.022679
1523 -0.042516 -0.042375 -0.039997 -0.053151 0.0002788 -0.080698 -0.056418 0.075202 0.018362 -0.06975 -0.038477 -0.1511 -0.073997 0.030471
1524 -0.030267 -0.031933 -0.012925 -0.062105 -0.013816 0.061197 -0.035958 0.083025 0.0084034 -0.068724 -0.031931 -0.15069 -0.055694 0.021705
1525 -0.055342 -0.040136 0.023193 -0.035675 -0.0044005 0.12326 -0.040514 0.066242 0.00066498 -0.068111 -0.046051 -0.15342 -0.050956 0.028567
1526 -0.029191 -0.050791 0.02157 -0.074883 -0.019389 0.15059 -0.065323 0.05832 -0.012235 -0.083417 -0.034065 -0.16958 -0.076111 0.0011494
1527 -0.070817 -0.041922 0.011931 -0.063572 -0.012959 0.11373 -0.038277 0.069959 0.012076 -0.069209 -0.037758 -0.16675 -0.080769 -0.0024625
1528 -0.064028 -0.054157 0.030151 -0.069141 -0.021581 0.024052 -0.082225 0.04464 -0.003171 -0.082101 -0.037893 -0.15691 -0.088416 0.0077919
1529 -0.065459 -0.04832 -0.0035033 -0.082159 -0.013386 -0.060948 -0.090499 0.04206 0.0056313 -0.093803 -0.039155 -0.15384 -0.10784 -0.024412
1530 -0.035814 -0.048298 -0.013186 -0.082312 -0.0071088 -0.087795 -0.081024 0.061862 0.008152 -0.077793 -0.032213 -0.16802 -0.09058 -0.020351
1531 -0.084395 -0.059781 -0.041736 -0.088687 -0.026803 -0.11156 -0.065931 0.036016 -0.032291 -0.07938 -0.036034 -0.16594 -0.07873 -0.025065
1532 -0.086392 -0.038972 -0.042867 -0.081067 -0.027576 -0.080772 -0.071616 0.04264 0.007169 -0.079009 -0.039232 -0.16157 -0.086394 -0.02783
1533 -0.068468 -0.027411 -0.027556 -0.065235 -0.03216 -0.092794 -0.053088 0.054249 0.0067708 -0.046737 -0.041987 -0.14852 -0.081342 -0.040721
1534 -0.055888 -0.021312 -0.041533 -0.067242 -0.011419 -0.075749 -0.049875 0.050189 -0.0064748 -0.053942 -0.03503 -0.1639 -0.032171 -0.055164
1535 -0.040628 -0.047753 -0.044164 -0.092019 -0.011799 -0.077917 -0.055483 0.05841 -0.0079653 -0.049114 -0.032588 -0.16805 0.022406 -0.036851
1536 -0.079242 -0.055334 -0.05947 -0.087448 -0.038172 -0.046799 -0.057613 0.029623 -0.0035238 -0.066542 -0.043016 -0.16749 0.00071519 -0.049817
1537 -0.053291 -0.038589 -0.045515 -0.069713 -0.0060204 0.058766 -0.048868 0.036777 0.012462 -0.068499 -0.045567 -0.14441 0.013854 -0.030607
1538 -0.068829 -0.049889 -0.058141 -0.085496 -0.030464 0.18412 -0.055112 0.023902 -0.0079195 -0.080709 -0.057938 -0.17396 -0.020335 -0.063802
1539 -0.04778 -0.065869 -0.051438 -0.068109 -0.035622 0.15306 -0.03835 0.032844 0.0033708 -0.079193 -0.042487 -0.15176 -0.060224 -0.048494
1540 -0.069707 -0.048024 -0.057921 -0.070624 -0.012048 0.19329 -0.084923 0.03729 0.024604 -0.06459 -0.052175 -0.16355 -0.08311 -0.06882
1541 -0.054309 -0.026919 -0.024281 -0.052626 -0.0049457 0.16932 -0.015435 0.064124 0.034602 -0.040035 -0.036311 -0.1414 -0.048437 -0.068151
1542 -0.031262 -0.039933 -0.014019 -0.039561 -0.019639 0.085105 -0.036226 0.036445 0.024778 -0.039904 -0.035402 -0.1359 -0.042452 -0.069867
1543 -0.037721 -0.040134 0.0064475 -0.072225 -0.023183 0.019623 -0.055081 0.029805 0.023328 -0.061416 -0.035525 -0.15069 -0.057597 -0.090003
1544 -0.0315 -0.028061 0.044488 -0.04076 0.0052709 -0.00053012 -0.045012 0.063958 0.052357 -0.053642 -0.022639 -0.12405 -0.023224 -0.049913
1545 -0.092537 -0.063822 0.0013365 -0.092968 -0.054788 -0.026498 -0.075618 -0.0015899 -0.015813 -0.074912 -0.05107 -0.16418 -0.052927 -0.11142
1546 -0.062128 -0.054906 0.0038657 -0.0753 -0.03333 -0.043352 -0.077228 0.023418 -0.0053112 -0.089907 -0.059588 -0.15258 0.0064414 -0.080506
1547 -0.050696 -0.050021 -0.009556 -0.058685 -0.0063942 -0.0059721 -0.030577 0.03735 0.026532 -0.067013 -0.031047 -0.13396 0.056587 -0.085191
1548 -0.079161 -0.050453 -0.040799 -0.058915 -0.037053 0.084216 -0.0446 0.034577 0.017624 -0.06575 -0.034685 -0.13882 0.042518 -0.095642
1549 -0.10036 -0.055032 -0.046427 -0.073641 -0.044992 0.22285 -0.052064 0.013928 -0.01067 -0.085877 -0.053394 -0.1493 0.0030155 -0.097898
1550 -0.075983 -0.053033 -0.050918 -0.078834 -0.03806 0.25504 -0.084698 0.0097873 -0.00054436 -0.084518 -0.047654 -0.1136 -0.034913 -0.12112
1551 -0.064276 -0.057939 -0.060666 -0.066048 -0.040837 0.25846 -0.06204 0.052108 0.032341 -0.087663 -0.028638 -0.072692 -0.047558 -0.135
1552 -0.092534 -0.066701 -0.053378 -0.075385 -0.054464 0.27532 -0.071544 0.0078262 -0.00058532 -0.094976 -0.052684 0.004975 -0.058521 -0.13806
1553 -0.069842 -0.052025 -0.035006 -0.07486 -0.02532 0.34814 -0.057987 0.028174 0.014658 -0.074778 -0.023805 0.1093 -0.030505 -0.1004
1554 -0.053857 -0.041898 0.010983 -0.059469 -0.03359 0.27865 -0.057219 0.017497 0.01328 -0.062967 -0.01858 0.055678 -0.0113 -0.11006
1555 -0.060412 -0.046555 0.022556 -0.05761 -0.039526 0.20771 -0.038781 0.014178 -0.0068914 -0.07699 -0.048346 -0.032974 0.012861 -0.11295
1556 -0.062587 -0.038247 0.037821 -0.062711 -0.025917 0.15971 -0.04092 0.026669 -0.0055464 -0.083738 -0.030434 -0.06168 0.032506 -0.11419
1557 -0.04817 -0.032778 0.061103 -0.040724 -0.016533 0.13205 -0.044016 0.020657 0.018176 -0.067195 -0.042946 -0.064119 0.063474 -0.12433
1558 -0.067864 -0.068808 0.0086598 -0.068314 -0.049389 0.14087 -0.064609 -0.013793 -0.0081841 -0.0992 -0.053686 -0.088978 -0.01964 -0.1412
1559 -0.040472 -0.021142 0.030678 -0.036251 -0.015041 0.30065 -0.054127 0.034386 0.03027 -0.060455 -0.02938 -0.046128 -0.00057508 -0.12473
1560 -0.064361 -0.06586 -0.0053458 -0.065498 -0.044163 0.40407 -0.057858 -0.0020438 0.016503 -0.078506 -0.048419 -0.0095319 -0.044358 -0.14641
1561 -0.058791 -0.056143 -0.026143 -0.051029 -0.040434 0.45912 -0.043071 0.02436 -0.00067869 -0.083729 -0.03467 0.017235 -0.036722 -0.14655
1562 -0.097665 -0.073084 -0.0417 -0.077231 -0.044404 0.42088 -0.042775 0.0025966 -0.010263 -0.08393 -0.037819 0.15784 -0.037096 -0.16361
1563 -0.048083 -0.056544 -0.0094415 -0.055801 -0.032594 0.45588 -0.047905 0.0079049 0.024527 -0.083387 -0.042734 0.19387 -0.011974 -0.14525
1564 -0.051098 -0.046501 0.015547 -0.073442 -0.044293 0.42899 -0.059706 0.017452 -0.00045646 -0.072239 -0.030997 0.18833 0.021411 -0.15459
1565 -0.085976 -0.065621 0.041989 -0.075274 -0.036095 0.30672 -0.087821 -0.010134 0.012229 -0.091469 -0.026078 0.17037 0.072948 -0.16635
1566 -0.074483 -0.05878 0.081012 -0.06493 -0.021618 0.25257 -0.03815 0.0036843 0.0013356 -0.084592 -0.031644 0.063712 0.071612 -0.14653
1567 -0.075372 -0.049645 0.068999 -0.043887 -0.02901 0.21349 -0.040839 0.022546 0.020901 -0.082941 -0.030156 0.018215 0.088967 -0.13714
1568 -0.046849 -0.040917 0.10202 -0.046451 -0.0029221 0.21154 -0.047018 0.021206 0.026009 -0.064681 -0.02207 0.036259 0.046634 -0.13184
1569 -0.10219 -0.067802 0.041353 -0.068945 -0.029552 0.28874 -0.090848 0.0019229 0.0029986 -0.092354 -0.044403 0.0028825 -0.0028974 -0.17063
1570 -0.053887 -0.049504 0.045602 -0.051243 -0.011729 0.50368 -0.06033 0.0040298 0.030124 -0.067203 -0.037558 0.010227 0.0062964 -0.15046
1571 -0.051879 -0.056404 0.024985 -0.041758 -0.025015 0.54942 -0.045074 0.013433 0.0015658 -0.079813 -0.031885 0.021479 0.019933 -0.12604
1572 -0.079134 -0.063966 -0.0036532 -0.053104 -0.026264 0.52611 -0.072963 -0.0034871 -0.0081711 -0.079569 -0.055393 0.0012513 0.026092 -0.16632
1573 -0.02538 -0.051355 0.0078438 -0.044573 -0.0067465 0.4789 -0.044466 0.011433 0.015517 -0.069449 -0.021556 0.051716 0.11659 -0.15792
1574 -0.069894 -0.071221 -0.01427 -0.061232 -0.032834 0.361 -0.064103 -0.013999 -0.014165 0.10034 -0.031343 0.20362 0.15045 -0.17457
1575 -0.072586 -0.06551 -0.0045449 -0.049125 -0.030842 0.29513 -0.04337 -0.0092928 -0.0063771 0.15458 -0.02238 0.28553 0.12687 -0.15003
1576 -0.093018 -0.065746 -0.022691 -0.069158 -0.022262 0.23206 -0.068916 0.0070222 0.026441 0.20029 -0.034004 0.26992 0.12468 -0.17511
1577 -0.070189 -0.062688 -0.0031165 -0.059936 -0.039461 0.23639 -0.084798 -0.0042534 0.0054252 0.04989 -0.039714 0.26791 0.13298 -0.16063
1578 -0.077563 -0.088856 -0.046023 -0.080511 -0.055682 0.18205 -0.081051 -0.023617 -0.011524 -0.026972 -0.047927 0.14243 0.10477 -0.20105
1579 -0.070461 -0.071536 -0.030829 -0.073945 -0.052524 0.19937 -0.057393 -0.0071515 0.019418 -0.030841 -0.042456 0.092652 0.11247 -0.19574
1580 -0.079679 -0.072151 -0.028761 -0.079176 -0.054779 0.40659 -0.07165 -0.038479 -0.025999 -0.059851 -0.061266 0.060577 0.10844 -0.19299
1581 -0.054335 -0.048675 -0.015811 -0.059618 -0.033866 0.5355 -0.045138 -0.020509 -0.0076354 -0.045154 -0.043594 0.068712 0.18263 -0.17923
1582 -0.086017 -0.072183 -0.036237 -0.084546 -0.054016 0.55754 -0.047175 -0.012559 0.001537 -0.059707 -0.047723 0.060732 0.14432 -0.19115
1583 -0.037397 -0.061839 -0.022936 -0.063756 -0.037639 0.54879 -0.022812 0.0023156 -0.0042476 -0.060633 -0.034503 0.094762 0.16879 -0.17785
1584 -0.043358 -0.048443 -0.014863 -0.069086 -0.00035147 0.45562 -0.032523 -0.017359 -0.0008568 -0.036212 -0.049399 0.3347 0.16143 -0.15961
1585 -0.053719 -0.061535 -0.020452 -0.057276 -0.032635 0.37134 -0.064746 -0.0093249 -0.013362 -0.039884 -0.035766 0.36614 0.15889 -0.16616
1586 -0.091786 -0.059413 -0.033311 -0.059394 -0.028696 0.25022 -0.089234 -0.0067467 -0.026832 -0.043707 -0.045197 0.37002 0.14987 -0.20047
1587 -0.041358 -0.052642 -0.012993 -0.06642 -0.034603 0.24114 -0.079045 -0.0015064 0.002361 -0.04417 -0.033943 0.3695 0.12019 -0.18243
1588 -0.088027 -0.048588 -0.042779 -0.070722 -0.015411 0.20175 -0.076115 -0.0062733 -0.024732 -0.052589 -0.055159 0.31595 0.10197 -0.1877
1589 -0.067317 -0.044411 -0.026469 -0.046526 0.012205 0.19499 -0.063472 0.009562 0.014302 -0.036562 -0.039396 0.28712 0.1349 -0.17382
1590 -0.062678 -0.037118 -0.020287 -0.047924 0.25258 0.23438 -0.063172 -0.00306 -0.019746 0.041531 -0.030877 0.2825 0.20536 -0.17076
1591 -0.052028 -0.047083 -0.041189 -0.06258 0.29078 0.17998 -0.071396 0.0064601 -0.0076312 0.16474 -0.040179 0.38765 0.19135 -0.1691
1592 -0.074354 -0.058865 -0.038347 -0.061432 0.18313 0.18496 -0.045492 0.017349 0.01158 0.20607 -0.031301 0.52742 0.19833 -0.17777
1593 -0.054699 -0.065032 -0.038941 -0.061058 0.065114 0.18719 -0.068617 -0.0069803 0.00062428 0.077869 -0.033352 0.45628 0.13173 -0.17067
1594 -0.044041 -0.03339 -0.03389 -0.060482 0.03669 0.17218 -0.061773 0.02944 0.023793 0.002653 -0.013939 0.50751 0.15145 -0.17285
1595 -0.058684 -0.054035 -0.051916 -0.078074 0.0013573 0.18439 -0.063304 -0.0024748 -0.01435 -0.012569 -0.053038 0.44385 0.13512 -0.18032
1596 -0.064867 -0.043506 -0.050156 -0.060579 0.013657 0.15849 -0.053662 -0.013147 -0.0076122 -0.0032262 -0.046474 0.38083 0.19181 -0.19467
1597 -0.038303 -0.052328 -0.049719 -0.069953 0.020087 0.1624 -0.07114 -0.0026187 0.0061682 -0.0073727 -0.040009 0.40119 0.21694 -0.21485
1598 -0.07383 -0.062635 -0.045191 -0.065892 -0.0023137 0.14608 -0.069722 -0.0017815 -0.0027094 -0.023943 -0.051621 0.43107 0.19345 -0.23065
1599 -0.063234 -0.067074 -0.068458 -0.07276 0.013663 0.10033 -0.078948 8.1597e-05 0.00093297 -0.038245 -0.032744 0.4702 0.17557 -0.21631
1600 -0.051589 -0.071207 -0.070978 -0.073672 0.0043538 0.1116 -0.076715 -0.015951 -0.021797 -0.033321 -0.051819 0.55666 0.14116 -0.23988
1601 -0.048379 -0.05351 -0.056173 -0.054202 0.022081 0.12142 -0.055621 -0.025968 -0.020808 -0.031967 -0.061189 0.53609 0.15461 -0.19767
1602 -0.075972 -0.058464 -0.060452 -0.063672 -0.004236 0.098371 -0.069611 0.0073906 -0.010415 -0.01606 -0.013842 0.5068 0.13997 -0.23119
1603 -0.066658 -0.050071 -0.037501 -0.060351 0.039452 0.1192 -0.069486 0.0045723 0.0029978 -0.029632 -0.038115 0.44253 0.1823 -0.21092
1604 -0.049884 -0.03054 -0.038008 -0.062452 -0.0023679 0.095666 -0.061907 0.0024569 0.011868 -0.024236 -0.0065642 0.42993 0.15841 -0.2019
1605 -0.05472 -0.035892 -0.067739 -0.086535 -0.0091188 0.081898 -0.086577 -0.0062325 -0.0049595 -0.048816 0.050827 0.36696 0.17543 -0.23868
1606 -0.057757 -0.024579 -0.073409 -0.074423 -0.024081 0.0605 -0.0832 -0.028408 -0.037508 -0.0308 0.071813 0.33684 0.1731 -0.22316
1607 -0.048078 0.020669 -0.064287 -0.077888 -0.0052573 0.099188 -0.065951 -0.0057196 -0.012804 -0.02457 0.095857 0.35851 0.17912 -0.20397
1608 -0.0382 0.10374 -0.040668 -0.047993 0.023952 0.085171 -0.040155 0.010882 -0.012885 -0.025053 0.062137 0.35313 0.15735 -0.19493
1609 -0.092435 0.1478 -0.081507 -0.096386 -0.039518 0.031604 -0.075222 -0.03349 -0.04144 -0.043333 0.020711 0.59276 0.11012 -0.22899
1610 -0.039844 0.12733 -0.053102 -0.069365 0.011359 0.056177 -0.068422 -0.011214 -0.039051 -0.034309 -0.0048904 0.59037 0.1051 -0.23063
1611 -0.028095 0.068818 -0.068375 -0.078293 0.0047117 0.05298 -0.072485 -0.0038679 -0.049273 -0.043674 -0.022405 0.52268 0.10407 -0.23052
1612 -0.027733 0.039062 -0.059807 -0.079003 0.0093975 0.057847 -0.058454 0.00082732 -0.0088194 -0.020522 -0.010732 0.45503 0.090871 -0.22106
1613 -0.035374 0.018104 -0.053139 -0.054951 0.050116 0.048565 -0.058235 -0.013565 -0.011818 -0.034597 -0.016655 0.37878 0.09511 -0.21652
1614 -0.03538 -0.00098758 -0.067046 -0.057229 0.017273 0.012665 -0.084874 1.5246e-05 -0.006792 -0.04318 -0.025276 0.34513 0.098552 -0.24031
1615 -0.0041098 0.00047417 -0.045476 -0.023751 0.067244 0.023015 -0.062259 0.028915 0.014308 -0.026786 -0.006011 0.34801 0.16823 -0.22281
1616 -0.043222 -0.019068 -0.070311 0.0024143 0.012106 -0.0021868 -0.079976 -0.016401 -0.032862 -0.057181 -0.047799 0.2796 0.15582 -0.26174
1617 -0.04194 -0.037873 -0.075785 -0.008666 0.021509 -0.012412 -0.082637 -0.014072 -0.027382 -0.069343 -0.022349 0.28198 0.14254 -0.24841
1618 -0.032789 -0.009693 -0.063189 0.021614 0.044278 -0.001645 -0.066204 -0.030601 -0.039284 -0.047672 -0.00087889 0.33126 0.12372 -0.23526
1619 -0.017831 -0.016156 -0.07603 0.004265 0.086171 -0.023463 -0.053678 -0.0069646 -0.01493 -0.04346 -0.027648 0.52851 0.087254 -0.24777
1620 -0.039166 -0.035885 -0.076218 0.016769 0.23443 -0.01431 -0.071102 -0.047511 -0.025751 -0.041313 -0.027672 0.52693 0.098908 -0.25444
1621 -0.049578 -0.024355 -0.083419 0.06494 0.31617 -0.029918 -0.06814 -0.0079429 -0.013387 -0.058488 -0.015325 0.55122 0.063897 -0.24789
1622 -0.077042 -0.040288 -0.10061 0.080748 0.2803 -0.033141 -0.069982 -0.024349 -0.029745 -0.059223 -0.019948 0.39421 0.066491 -0.24949
1623 -0.07459 -0.045523 -0.09449 0.071944 0.13922 -0.05697 -0.068174 -0.015148 -0.034844 -0.054796 -0.022397 0.3185 0.044629 -0.25373
1624 -0.030459 -0.018001 -0.077082 0.092709 0.11346 -0.037075 -0.068766 -0.015489 -0.018633 -0.046 -0.012385 0.31175 0.055533 -0.23742
1625 -0.06327 -0.021109 -0.080752 0.059199 0.073372 -0.0091342 -0.073226 -0.021868 -0.031964 -0.049628 -0.029109 0.2766 0.084073 -0.23575
1626 -0.052812 -0.043359 -0.097669 0.02991 0.039763 -0.035754 -0.066182 -0.023501 -0.040691 -0.073972 -0.021945 0.26577 0.028712 -0.26761
1627 -0.03686 -0.028258 -0.0723 0.068111 0.064008 -0.052425 -0.059151 -0.0091858 0.012836 -0.067859 -0.0061294 0.26857 0.039386 -0.25505
1628 -0.070001 -0.032028 -0.055772 0.1049 0.060512 -0.042098 -0.068804 -0.013472 -0.019086 -0.066049 -0.020951 0.2769 0.039766 -0.25308
1629 -0.072083 -0.042379 -0.056942 0.10263 0.043051 -0.072944 -0.05232 -0.058743 -0.027675 -0.090168 -0.05706 0.25387 -0.015707 -0.25989
1630 0.074445 -0.025444 -0.04377 0.097114 0.036632 -0.038155 -0.04638 -0.01011 0.0016999 -0.04283 -0.012827 0.2855 0.029671 -0.25324
1631 0.14138 -0.053881 -0.062019 0.09027 0.040725 -0.044083 -0.043387 0.0068273 0.014235 -0.06914 0.094547 0.26517 -0.0062462 -0.26415
1632 0.10542 -0.06573 -0.087012 0.060538 0.0047187 -0.072116 -0.07851 -0.016973 -0.037828 -0.081924 0.19465 0.20582 -0.01751 -0.2951
1633 0.14416 -0.046978 -0.068381 0.08619 0.033643 -0.041275 -0.041591 0.017237 -0.026122 -0.050547 0.2866 0.24933 0.00080459 -0.2598
1634 0.033503 -0.063388 -0.094355 0.071692 0.014613 -0.10008 -0.062495 0.022433 -0.029168 -0.072234 0.20834 0.18984 -0.02059 -0.26812
1635 0.042457 -0.042385 -0.079737 0.083741 0.022281 -0.074829 -0.038901 0.045295 -0.0023726 -0.073384 0.11124 0.2306 -0.03505 -0.26085
1636 -0.0079949 -0.049682 -0.087582 0.064512 0.030613 -0.078585 -0.057793 0.061023 -0.018978 -0.071948 0.062971 0.22088 -0.036976 -0.2603
1637 -0.028932 -0.052111 -0.083646 0.044409 0.0069118 -0.088642 -0.029437 0.055537 0.030972 -0.084458 0.027649 0.19243 -0.056038 -0.27398
1638 -0.027517 -0.050426 -0.086017 0.061949 0.034662 -0.078899 0.041986 0.10905 0.0038056 -0.062281 0.025209 0.18538 -0.035764 -0.264
1639 -0.011092 -0.050418 -0.081548 0.035003 0.029104 -0.078956 0.11911 0.27942 0.023471 -0.075836 0.025315 0.17765 -0.035896 -0.2499
1640 -0.023936 -0.046315 -0.063047 0.041056 0.032997 -0.082609 0.11345 0.3599 0.030271 -0.09801 0.02395 0.20083 -0.027732 -0.25542
1641 0.0092034 -0.041044 -0.032355 0.034293 0.0092573 -0.083104 0.13315 0.23296 0.031567 -0.083784 0.013845 0.13923 -0.016186 -0.24148
1642 -0.00062123 -0.060511 -0.059371 -3.7201e-05 0.0090664 -0.11004 0.045897 0.10834 0.019894 -0.088326 0.029707 0.17426 -0.045084 -0.28792
1643 -0.016184 -0.036152 -0.043292 0.02639 0.019218 -0.11179 0.0034135 0.066769 -0.0032467 -0.079698 0.028014 0.1423 -0.0649 -0.26873
1644 -0.012697 -0.055145 -0.054222 -0.0047192 0.0047945 -0.081701 -0.0013135 0.060474 -0.0019817 -0.067423 0.011156 0.14735 -0.063297 -0.25106
1645 -0.015112 -0.050562 -0.06952 -0.012884 0.00041782 -0.088908 -0.00027586 0.055055 0.012381 -0.085709 0.019902 0.14148 -0.067882 -0.26576
1646 -0.032487 -0.063925 -0.088721 -0.027338 -0.021523 -0.099169 0.0085024 0.036651 -0.012436 -0.093864 0.00023345 0.12593 -0.055419 -0.28457
1647 -0.046513 -0.05962 -0.085851 -0.024194 0.0033084 -0.13375 -0.0054876 0.024917 0.043418 -0.092016 -0.00047063 0.13383 -0.075084 -0.27034
1648 -0.022088 -0.07552 -0.093107 -0.03026 -0.0073396 -0.10019 -0.030402 0.032041 0.042624 -0.089525 0.0032847 0.12507 -0.076264 -0.27398
1649 -0.013207 -0.052848 -0.081426 -0.029899 0.010586 -0.12162 0.0043381 0.052598 0.038221 -0.08222 0.016042 0.14899 -0.078442 -0.27154
1650 -0.017018 -0.061075 -0.065316 0.0022274 0.011962 -0.10874 0.024175 0.073425 0.045841 -0.092095 0.023507 0.1377 -0.073806 -0.25118
1651 -0.01951 -0.03286 -0.046247 -0.0099021 0.02299 -0.11105 0.018733 0.03739 0.024375 -0.082647 0.020137 0.11633 -0.042579 -0.244
1652 -0.018557 -0.050745 -0.027674 -0.02308 -0.022014 -0.13298 0.034339 0.052421 0.044865 -0.080463 0.00054781 0.11839 -0.078329 -0.26789
1653 -0.033193 -0.042999 0.079048 -0.023235 -0.011896 -0.11595 0.019077 0.05598 0.050498 -0.098481 0.01086 0.12305 -0.067485 -0.25848
1654 0.0035594 -0.045808 0.12041 -0.025879 0.0079742 -0.10988 0.026055 0.065749 0.014359 -0.073146 0.028682 0.12698 -0.034145 -0.24538
1655 -0.051544 -0.052198 0.11174 -0.014343 -0.015187 -0.12453 0.021787 0.057643 0.012913 -0.096265 0.00070934 0.10372 -0.061741 -0.24762
1656 -0.012861 -0.049658 0.11752 -0.0093487 0.0010232 -0.12412 0.029081 0.099193 0.018088 -0.085739 0.031552 0.090862 -0.049139 -0.23302
1657 -0.038278 -0.038811 0.035278 -0.017589 -0.014705 -0.12277 0.0080113 0.099408 0.0082324 -0.065965 0.0076452 0.070557 -0.075993 -0.25808
1658 -0.012139 -0.061432 0.051553 -0.041513 -0.016841 -0.13596 -0.013803 0.16014 0.015358 -0.08912 0.012887 0.088128 -0.077162 -0.26839
1659 -0.03749 -0.044617 0.042114 -0.018647 0.002988 -0.12979 0.016872 0.2221 0.013666 -0.087936 -5.6588e-05 0.078587 -0.073263 -0.23339
1660 -0.031529 -0.041533 0.086282 -0.019078 -0.0042712 -0.13511 0.020638 0.22301 -0.00042076 -0.088705 0.00098124 0.060869 -0.062629 -0.19189
1661 -0.015124 -0.023323 0.20517 -0.015015 -0.011734 -0.13608 0.02469 0.20351 0.02465 -0.10094 0.020237 0.095276 -0.065735 -0.19749
1662 -0.0029461 -0.038877 0.25459 -0.016479 0.010409 -0.13653 0.029012 0.18966 0.020872 -0.086482 0.0053419 0.076694 -0.053283 -0.18523
1663 -0.029439 -0.057071 0.26934 -0.046527 -0.028463 -0.15648 0.0067548 0.12555 -0.003741 -0.09295 -0.018513 0.051395 -0.085302 -0.19724
1664 -0.024357 -0.007632 0.2834 -0.023038 -0.0069306 -0.14873 0.048903 0.11417 0.02463 -0.090761 -0.0092373 0.051739 -0.060311 -0.16069
1665 -0.037192 0.045904 0.30708 -0.013642 -0.004093 -0.12394 0.024842 0.085577 -0.015658 -0.08633 0.012273 0.039739 -0.042958 -0.1564
1666 -0.01388 0.12918 0.27936 -0.027022 -0.016345 -0.14834 0.044688 0.064019 -0.011607 -0.10634 -0.020711 0.021051 -0.062229 -0.16769
1667 -0.025764 0.19138 0.3677 -0.019986 -0.025947 -0.15161 0.072044 0.066347 -0.0087475 -0.083606 -0.0057861 0.045733 -0.060818 -0.15233
1668 -0.0054765 0.22352 0.31031 -0.01349 0.019999 -0.13927 0.13589 0.072414 0.0020306 -0.077532 -0.0061384 0.062635 -0.018311 -0.10603
1669 -0.0070993 0.19421 0.27204 -0.048535 -0.031117 -0.16134 0.13222 0.061357 -0.0084891 -0.11639 -0.026634 0.010901 -0.070059 -0.15487
1670 -0.041084 0.17906 0.29683 -0.021984 -0.038103 -0.15378 0.19567 0.065727 -0.00706 -0.10567 -0.025155 0.015028 -0.027914 -0.12583
1671 -0.05056 0.090925 0.31862 -0.05542 -0.049529 -0.15944 0.19236 0.04269 -0.026044 -0.10444 -0.015754 -0.0054078 -0.07075 -0.16338
1672 0.00053839 0.082581 0.38566 0.001588 -0.02382 -0.1497 0.20361 0.059107 0.0071888 -0.10139 0.010186 0.022798 -0.036842 -0.17324
1673 -0.022197 0.046591 0.35255 0.03161 -0.021909 -0.17083 0.13521 0.054115 -0.010432 -0.1011 -0.020373 -0.00086712 -0.052728 -0.2101
1674 -0.010972 0.039444 0.32202 0.071277 -0.045051 -0.14446 0.10489 0.061416 -0.011175 -0.092286 -0.015509 0.0078523 -0.060766 -0.22196
1675 -0.019012 0.045986 0.30521 0.20383 -0.02848 -0.15785 0.086667 0.053365 -0.0095313 -0.10411 -0.018278 -0.0015204 -0.052051 -0.22355
1676 0.017552 0.05533 0.26161 0.29308 -0.034907 -0.17116 0.0958 0.082871 -0.011246 -0.10362 -0.0066941 0.01204 -0.071861 -0.24453
1677 0.0031193 0.096676 0.27627 0.3341 -0.015233 -0.14909 0.074715 0.1121 0.001143 -0.10303 0.013942 0.013023 -0.061406 -0.22972
1678 -0.0042206 0.1302 0.34337 0.2257 -0.041729 -0.15651 0.09416 0.13421 0.0011055 -0.077363 -0.016125 0.011172 -0.047973 -0.23452
1679 0.016656 0.18579 0.37165 0.15785 -0.0049185 -0.15386 0.099607 0.17983 0.010525 -0.070219 0.0036216 0.0090529 -0.084451 -0.23507
1680 -0.022292 0.20599 0.42616 0.10506 -0.034016 -0.15509 0.11264 0.15059 -0.0012079 -0.083683 0.002839 0.0049309 -0.062141 -0.22244
1681 -0.037128 0.22659 0.43809 0.061514 -0.035655 -0.16693 0.11195 0.11064 -0.026299 -0.081169 -0.0099446 -0.021175 -0.053635 -0.25526
1682 -0.028754 0.19799 0.45664 0.067617 -0.016836 -0.15601 0.11595 0.10975 0.0014442 -0.08194 -0.0040501 -0.0091329 -0.073015 -0.23767
1683 -0.014783 0.17536 0.44512 0.057631 -0.033918 -0.17631 0.15091 0.057093 -0.008182 -0.072314 -0.03814 -0.02581 -0.079814 -0.242
1684 -0.0042803 0.1328 0.42435 0.064218 -0.042899 -0.18823 0.1388 0.066369 -0.020149 -0.088013 -0.019432 -0.036363 -0.078008 -0.2572
1685 -0.01084 0.12884 0.41959 0.044983 -0.022573 -0.18037 0.14996 0.066895 -0.011909 -0.067106 -0.017188 -0.030137 -0.088236 -0.26038
1686 -0.036688 0.11723 0.47417 0.067634 -0.029848 -0.15401 0.17812 0.051042 -0.029722 -0.083887 -0.010162 -0.050474 -0.07487 -0.24236
1687 -0.027759 0.073262 0.47004 0.0557 -0.021834 -0.17437 0.13396 0.0837 0.0076396 -0.090112 -0.0010162 -0.031877 -0.1025 -0.25886
1688 -0.040753 0.073132 0.43452 0.049627 -0.028009 -0.17512 0.13821 0.029396 -0.013113 -0.10478 -0.012506 -0.053979 -0.081036 -0.26985
1689 0.0087698 0.070544 0.39542 0.053775 -0.057459 -0.15913 0.10986 0.065217 -0.0089322 -0.090622 -0.0068201 -0.01694 -0.079386 -0.26239
1690 -0.022816 0.066602 0.36299 0.077888 -0.021166 -0.1665 0.10626 0.052115 -0.0087223 -0.098483 -0.029605 -0.049369 -0.078053 -0.25237
1691 -0.044297 0.10115 0.30306 0.060194 -0.044382 -0.18184 0.076285 0.045742 -0.0092199 -0.093071 -0.036142 -0.062452 -0.10005 -0.28194
1692 -0.041486 0.19315 0.33411 0.11584 -0.036626 -0.16051 0.090579 0.059884 0.014906 -0.097525 0.0048659 -0.020574 -0.068568 -0.2514
1693 -0.046126 0.23948 0.31138 0.10501 -0.015986 -0.19097 0.11166 0.038332 -0.010033 -0.098342 -0.028347 -0.045016 -0.07249 -0.27489
1694 -0.033854 0.26899 0.30199 0.11136 -0.05254 -0.18723 0.078828 0.051403 -0.014787 -0.12049 -0.022786 -0.056462 -0.073942 -0.26894
1695 -0.044969 0.281 0.30769 0.11431 -0.044765 -0.18989 0.068115 0.014295 -0.039019 -0.12018 -0.037578 -0.075616 -0.060299 -0.27281
1696 -0.025484 0.23192 0.37121 0.11884 -0.055231 -0.1984 0.071498 0.0099411 -0.024268 -0.1331 -0.047734 -0.07511 -0.092646 -0.28181
1697 -0.032467 0.2271 0.46578 0.12745 -0.051576 -0.16265 0.086366 0.023613 -0.018023 -0.10665 -0.039349 -0.048448 -0.070715 -0.25902
1698 -0.0079417 0.18136 0.47578 0.12884 -0.054473 -0.18218 0.144 0.034424 -0.0033338 -0.11066 0.040045 -0.060791 -0.092056 -0.25658
1699 -0.03892 0.16718 0.47187 0.1683 -0.041392 -0.19301 0.17817 0.055572 0.0092483 -0.10472 0.13904 -0.04327 -0.055329 -0.25114
1700 -0.0308 0.17399 0.47755 0.25459 -0.034313 -0.17958 0.20661 0.02696 -0.021358 -0.1009 0.27535 -0.051497 -0.078183 -0.25454
1701 -0.041013 0.19604 0.43432 0.34906 -0.059648 -0.19378 0.2643 0.0077911 -0.037289 0.069854 0.2833 -0.087978 -0.089011 -0.28024
1702 -0.034216 0.25275 0.39463 0.33918 -0.020037 -0.12992 0.26238 0.050957 -0.012905 0.15645 0.27365 -0.057997 -0.096712 -0.26061
1703 -0.019115 0.30275 0.33056 0.22611 -0.046799 -0.11004 0.26414 0.019645 -0.011677 0.18613 0.15544 -0.064496 -0.092709 -0.25962
1704 -0.073164 0.31445 0.29614 0.15362 -0.05106 -0.1193 0.19326 0.022326 -0.0024876 0.068654 0.090368 -0.084462 -0.12497 -0.24517
1705 -0.054008 0.29387 0.29933 0.14584 0.019739 -0.10474 0.16951 0.036647 -0.013735 0.0017593 0.061951 -0.083107 -0.083673 -0.23675
1706 -0.036191 0.25948 0.27821 0.13874 0.24922 -0.072265 0.14948 0.029613 -0.0055554 -0.036503 0.04788 -0.091648 -0.12042 -0.24459
1707 -0.03039 0.2591 0.27814 0.12029 0.36408 -0.071934 0.1463 0.040926 0.007619 -0.018799 0.067382 -0.066208 -0.10826 -0.22951
1708 -0.055596 0.1913 0.25067 0.080912 0.29304 -0.096915 0.10297 -0.0084053 -0.019538 -0.05698 0.0096665 -0.092824 -0.13565 -0.25992
1709 -0.046898 0.19378 0.25721 0.088201 0.16554 -0.12037 0.11554 -0.0070172 -0.012123 -0.051049 0.020809 -0.094855 -0.11392 -0.26202
1710 -0.033598 0.21861 0.24682 0.066296 0.040419 -0.15524 0.088108 -0.0083499 -0.030057 -0.0525 0.016169 -0.09097 -0.12645 -0.25113
1711 -0.049378 0.27615 0.25204 0.08159 0.06029 -0.13619 0.12082 0.0020349 -0.011793 -0.018469 0.035256 -0.08465 -0.080776 -0.21401
1712 -0.043896 0.33084 0.24846 0.074383 0.017249 -0.17833 0.10195 -0.015273 -0.017158 0.085228 0.012054 -0.11618 -0.10822 -0.25998
1713 -0.032776 0.40802 0.25437 0.074378 0.012694 -0.15152 0.10681 0.0096535 0.0040608 0.21515 0.016184 -0.095051 -0.094579 -0.229
1714 -0.0043023 0.41687 0.25088 0.09527 0.064025 -0.14013 0.093424 0.017953 0.012355 0.17823 0.042446 -0.080121 -0.085819 -0.22855
1715 -0.038362 0.39551 0.23905 0.083538 0.050321 -0.13815 0.10052 0.0023725 0.026307 0.089319 0.028992 -0.091779 -0.10558 -0.24714
1716 -0.054487 0.37727 0.22347 0.059441 0.013336 -0.15823 0.080965 -0.00010231 -0.023308 0.025726 0.015611 -0.112 -0.1033 -0.24873
1717 -0.02371 0.3805 0.21256 0.056205 -0.0032105 -0.1431 0.078088 0.010546 0.0068411 -0.0011066 0.028725 -0.087272 -0.095223 -0.25208
1718 -0.045171 0.33301 0.21429 0.055143 0.012009 -0.15442 0.066603 -0.00079832 0.004717 -0.014166 0.012997 -0.096621 -0.11641 -0.24659
1719 -0.050764 0.30207 0.20094 0.057176 0.0023221 -0.15217 0.068186 0.010672 -0.025059 -0.023651 0.020786 -0.10727 -0.094711 -0.25317
1720 -0.056833 0.27253 0.18611 0.044933 0.0095029 -0.14278 0.058582 -0.0092845 -0.018858 -0.032891 -0.0042989 -0.11591 -0.11737 -0.24353
1721 -0.077072 0.21104 0.17688 0.033631 0.00038617 -0.17065 0.036551 -0.0036801 -0.038008 -0.026191 -0.0071575 -0.1305 -0.11407 -0.26381
1722 -0.037487 0.22734 0.19673 0.042551 -0.00097586 -0.14593 0.06786 -0.0066334 0.0062536 0.010664 0.015927 -0.10038 -0.086938 -0.25611
1723 -0.046097 0.2185 0.19695 0.072971 0.014972 -0.15152 0.062182 0.0096794 0.009354 0.0058107 0.020741 -0.088384 -0.10139 -0.24703
1724 -0.087216 0.20593 0.18673 0.066579 0.021791 -0.16341 0.05737 0.0082046 -0.00094783 -0.010943 -0.0081273 -0.10587 -0.11403 -0.25748
1725 -0.045113 0.19366 0.15945 0.024781 0.012616 -0.17288 0.03715 -0.0064406 -0.0021377 -0.03789 -0.00043683 -0.11499 -0.10825 -0.23606
1726 -0.07837 0.18469 0.15303 0.042613 -0.013018 -0.16064 0.03989 0.0056325 -0.014342 -0.040925 0.0022948 -0.12047 -0.12837 -0.24345
1727 -0.052335 0.1983 0.17422 0.055704 0.026599 -0.15366 0.069422 0.0064502 0.0043305 -0.017168 0.0027792 -0.092124 -0.076904 -0.22263
1728 -0.092008 0.17685 0.147 0.0085573 0.0042699 -0.1747 0.027215 -0.0086064 0.0068851 -0.053926 0.00050755 -0.10811 -0.10559 -0.25129
1729 -0.067059 0.17183 0.14808 0.046673 0.024274 -0.18479 0.024965 -0.021378 -0.014577 -0.045931 -0.021609 -0.12339 -0.14401 -0.24788
1730 -0.037955 0.18118 0.16382 0.043189 0.0037789 -0.16366 0.019263 0.0019784 0.035773 -0.026347 -0.0064107 -0.11041 -0.10718 -0.23239
1731 -0.051771 0.18027 0.16594 0.033392 0.020187 -0.15429 0.053706 0.013626 0.010391 -0.036599 -0.015809 -0.11084 -0.10602 -0.23311
1732 -0.049428 0.1871 0.13365 0.039165 0.026642 -0.17459 0.011951 0.0084517 0.0060757 -0.04049 -0.00046252 -0.10279 -0.10848 -0.18154
1733 -0.066677 0.17776 0.13024 0.00081318 -0.0010354 -0.17061 0.0223 -0.017546 -0.037323 -0.049798 -0.023675 -0.13669 -0.1047 -0.13788
1734 -0.045153 0.19103 0.14125 0.016599 0.0066004 -0.15766 0.037844 0.019387 0.01229 -0.03276 0.0099174 -0.10775 -0.082078 -0.10123
1735 -0.053426 0.17708 0.11058 -0.00016023 0.011223 -0.1621 0.018125 -0.0080587 -0.016218 -0.055119 -0.015479 -0.12076 -0.10145 -0.050653
1736 -0.061849 0.19573 0.14233 0.011495 0.001449 -0.14668 0.03066 -0.016054 -0.024085 -0.0096827 -0.028826 -0.12596 -0.067229 0.11929
1737 -0.097003 0.17388 0.12367 0.023387 0.0080411 -0.16112 0.041404 -0.00014279 -0.0032483 -0.056802 -0.003894 -0.096128 -0.11099 0.13275
1738 -0.03525 0.14934 0.11994 0.019948 -0.0029868 -0.17057 0.051635 -0.011759 -0.012932 -0.030938 0.0014729 -0.11753 -0.099064 0.13553
1739 -0.076644 0.12152 0.10764 -0.013172 -0.032566 -0.17298 0.0047387 -0.00084681 -0.018674 -0.054001 -0.025199 -0.13962 -0.11827 0.16623
1740 -0.0463 0.15354 0.11945 0.024275 -0.0084323 -0.16913 0.032947 -0.003854 0.029748 -0.047994 -0.018259 -0.12135 -0.11933 0.02024
1741 -0.033456 0.12568 0.10677 0.011115 0.014293 -0.17516 0.016514 -0.0082018 0.00052897 -0.051936 -0.014717 -0.13081 -0.1005 -0.027979
1742 -0.067564 0.12865 0.10921 0.010761 -0.0058102 -0.17555 0.0055174 -0.0093666 -0.0068598 -0.042149 -0.01087 -0.13038 -0.095103 -0.043296
1743 -0.076137 0.13374 0.10084 0.014396 -0.0012649 -0.16243 0.00031339 -0.0012736 0.00024211 -0.035079 0.0013406 -0.12292 -0.090916 0.0024133
1744 -0.09973 0.10188 0.076519 -0.032427 -0.046467 -0.17543 0.036663 -0.024832 -0.028762 -0.069521 -0.032637 -0.14974 -0.087685 -0.01823
1745 -0.027049 0.14399 0.10787 0.052232 0.0097093 -0.13812 0.025545 0.025853 0.016159 -0.043063 0.044292 -0.092318 -0.058221 0.05974
1746 -0.074486 0.082689 0.081966 0.0006806 -0.042649 -0.18771 -0.0059841 -0.020986 -0.021814 -0.079003 -0.030743 -0.13447 -0.071629 0.036349
1747 -0.067621 0.10916 0.10153 -0.0020316 -0.0033695 -0.17113 -0.0026354 -0.019742 -0.0062214 -0.053263 -0.0032998 -0.11956 -0.094045 0.054334
1748 -0.032666 0.14097 0.11356 0.031954 0.017368 -0.1501 0.037845 0.013482 0.017087 -0.037706 0.0060056 -0.10533 -0.065655 0.064309
1749 -0.057629 0.13451 0.084718 -0.0054583 -0.018331 -0.16573 0.0055592 0.009374 -0.022582 -0.066249 -4.0441e-05 -0.13278 -0.10091 0.012284
1750 -0.04134 0.15911 0.091398 0.026026 -0.018708 -0.13128 0.044495 0.017953 0.022382 -0.02854 0.026317 -0.1064 -0.066727 0.037106
1751 -0.079184 0.12198 0.077261 -0.0051466 -0.042523 -0.16653 0.0022533 -0.031597 -0.0089345 -0.06462 0.092733 -0.13667 -0.092039 0.026704
1752 -0.054373 0.10254 0.079561 -0.0081991 0.0020161 -0.17865 0.020351 -0.014835 0.017121 -0.068441 0.1571 -0.11282 -0.057792 0.069626
1753 -0.049778 0.09108 0.05202 0.0045624 -0.018191 -0.16227 -0.015949 -0.032226 -0.035016 -0.042796 0.14656 -0.14303 0.011338 0.05814
1754 -0.019264 0.11789 0.071013 -0.00056594 0.0016556 -0.14626 0.021915 0.0040044 0.0089697 -0.055857 0.15354 -0.088212 0.072306 0.10518
1755 -0.042774 0.092672 0.057888 -0.007691 -0.036291 -0.18263 -0.0050082 -0.018057 -0.02 -0.089104 0.11158 -0.12813 0.059642 0.057695
1756 -0.054206 0.10021 0.058994 -0.033525 -0.036731 -0.15919 -0.0030559 -0.010749 -0.0043095 -0.042618 0.14895 -0.11194 0.058982 0.04732
1757 -0.06639 0.11477 0.045415 -0.032361 -0.031925 -0.18322 0.011718 -0.024478 -0.012504 -0.066556 0.11508 -0.13525 -0.0024499 0.046476
1758 -0.00081256 0.12359 0.046543 -0.016036 -0.0007301 -0.15683 0.018353 0.0051166 -0.0018087 -0.054004 0.17397 -0.11312 -0.039959 0.066428
1759 0.10144 0.093595 0.05896 -0.030336 -0.014929 -0.16149 0.00517 -0.0022614 0.0081622 -0.075061 0.16947 -0.12364 -0.040219 0.067595
1760 0.18157 0.10844 0.073963 -0.0075075 -0.010172 -0.15741 0.011489 0.013539 0.022377 -0.06468 0.18062 -0.091661 -0.010738 0.10451
1761 0.16847 0.067194 0.047065 -0.048386 -0.041375 -0.17792 -0.019789 -0.018657 -0.018285 -0.072076 0.13648 -0.11193 -0.044951 0.11037
1762 0.12627 0.068569 0.043545 -0.042427 -0.036054 -0.16951 -0.02352 -0.036437 -0.01969 -0.065011 0.17877 -0.11939 -0.032516 0.10951
1763 0.056947 0.087888 0.071899 -0.013014 0.001454 -0.15412 0.010557 -0.015104 0.003417 -0.045918 0.20903 -0.093842 0.0051062 0.12391
1764 0.012053 0.082619 0.042756 -0.018393 -0.02377 -0.16272 0.07068 -0.012225 0.009981 -0.067532 0.22938 -0.096289 0.097376 0.12669
1765 -0.0089226 0.074876 0.04477 -0.033969 -0.0075937 -0.15268 0.12501 -0.022721 0.00041116 -0.056902 0.19047 -0.11419 0.090717 0.083073
1766 0.024132 0.084109 0.043871 0.0013629 0.0085543 -0.15465 0.15025 -0.0080997 -0.0086361 -0.070281 0.17985 -0.11064 0.11161 0.12682
1767 -0.0094584 0.06465 0.037803 -0.036125 -0.050648 -0.18388 0.12168 -0.007063 -0.0093089 -0.049433 0.12008 -0.11491 0.071682 0.12593
1768 0.015663 0.077684 0.036297 -0.038445 -0.026566 -0.15371 0.12232 -0.011209 -0.026886 -0.045107 0.12793 -0.10487 0.058147 0.1305
1769 0.03375 0.080282 0.053948 -0.032111 0.0033972 -0.17307 0.070483 -0.010308 -0.0096532 -0.053242 0.1146 -0.11234 0.066438 0.079889
1770 0.037344 0.08051 0.058588 -0.0044382 -0.0034647 -0.17872 0.065428 0.012895 0.016759 -0.066619 0.10168 -0.10667 0.026133 0.060919
1771 0.0023263 0.058068 0.02497 -0.066356 -0.033515 -0.17929 -0.0018011 -0.0439 -0.014212 -0.086905 0.068441 -0.13102 0.034321 0.0056107
1772 0.067567 0.05581 0.022691 -0.035996 -0.030441 -0.17432 0.05744 -0.031297 -1.9002e-06 -0.073857 0.083205 -0.10702 0.070172 0.038647
1773 0.13135 0.05443 0.024922 -0.027254 -0.0047996 -0.16935 0.026298 -0.013163 0.0040805 -0.067279 0.085818 -0.08712 0.15975 0.094972
1774 0.24516 0.061625 0.045208 0.0068144 -0.025033 -0.16158 0.021368 0.0076626 0.0074022 -0.042631 0.21782 -0.082685 0.16303 0.12746
1775 0.19186 0.062804 0.040983 -0.0088492 0.0018104 -0.15188 0.048066 -0.015954 0.018338 -0.050436 0.3114 -0.095637 0.18659 0.14665
1776 0.16582 0.050188 0.02693 -0.044845 -0.020693 -0.17826 0.043428 -0.027167 -0.0089593 -0.045954 0.26855 -0.10887 0.13513 0.18633
1777 0.18092 0.050627 0.029947 -0.0029545 -0.015502 -0.1734 0.02118 -0.015966 0.020015 -0.059708 0.29215 -0.070403 0.08526 0.19443
1778 0.18099 0.05354 0.030834 -0.036469 -0.019281 -0.16347 0.027775 -0.018248 -0.0047483 -0.066337 0.2403 -0.094972 0.099655 0.22451
1779 0.17456 0.033051 0.0094118 -0.027815 -0.025199 -0.18154 0.0078211 -0.046118 -0.013431 -0.056784 0.1593 -0.10423 0.075449 0.19379
1780 0.24858 0.044688 0.032422 -0.020162 -0.040131 -0.17332 0.014587 -0.025435 0.0048367 -0.05244 0.15676 -0.09428 0.082816 0.16532
1781 0.22967 0.039537 0.0042146 -0.0341 -0.041479 -0.16911 0.006336 -0.018788 -0.0030407 -0.072149 0.13377 -0.10209 0.16145 0.083579
1782 0.21431 0.035402 0.014078 -0.052347 -0.02457 -0.18859 -0.00043382 -0.037878 0.00025205 -0.058569 0.10428 -0.093492 0.16229 0.094624
1783 0.18542 0.014159 -0.0015203 -0.046279 -0.057284 -0.18755 0.037236 -0.022174 0.016631 -0.071404 0.1158 -0.1249 0.18879 0.071796
1784 0.26116 0.036849 0.022601 -0.026225 -0.0073376 -0.15364 0.037407 -0.025955 0.010357 -0.055667 0.12769 -0.095315 0.20687 0.10921
1785 0.19513 0.016733 0.012077 -0.048822 -0.036786 -0.17979 0.020926 -0.025495 -0.0073936 -0.057361 0.12351 -0.11795 0.17328 0.23136
1786 0.2396 0.026844 0.015619 -0.0308 -0.042604 -0.17556 0.015938 -0.026252 0.0076887 -0.064017 0.14956 -0.093897 0.1373 0.22238
1787 0.25421 0.02624 0.0048599 -0.046578 -0.015475 -0.18403 0.015669 -0.041331 -0.020792 -0.056096 0.2498 -0.069104 0.13523 0.20517
1788 0.23376 0.020056 -0.022589 -0.044871 -0.069331 -0.18885 -0.010055 -0.044282 -0.034671 -0.076257 0.27116 -0.058251 0.11371 0.10666
1789 0.24713 0.015507 -0.0096725 -0.042509 -0.03618 -0.20176 0.005764 -0.046105 -0.012571 -0.083843 0.2727 -0.036994 0.18546 0.058677
1790 0.25267 0.023059 -0.017515 -0.03633 -0.040886 -0.18614 -0.0012936 -0.052528 0.0067996 -0.061458 0.26959 -0.003645 0.20743 0.050633
1791 0.26535 0.016537 0.0012077 -0.025879 -0.019086 -0.18718 0.0051346 -0.03536 -0.0024384 -0.062969 0.2305 -0.006234 0.20789 0.017791
1792 0.203 -0.0074571 -0.026443 -0.053329 -0.0039567 -0.20268 -0.037815 -0.045171 -0.034044 -0.06878 0.15217 -0.060663 0.18361 -0.030004
1793 0.24707 0.01041 -0.028393 -0.051346 -0.019912 -0.19726 -0.01178 -0.030993 -0.0097387 -0.0087877 0.15837 -0.064522 0.19806 -0.022965
1794 0.29043 0.024356 -0.024497 -0.04639 -0.0089635 -0.17542 -0.008678 -0.02158 0.012755 0.16713 0.15287 -0.062322 0.19845 -0.0083649
1795 0.27728 0.019258 -0.013489 -0.021413 0.0045574 -0.18159 0.0040516 -0.028808 0.014101 0.23099 0.1429 -0.057058 0.18072 -0.017985
1796 0.31179 0.0018174 -0.025051 -0.028008 0.0004617 -0.17437 0.0028387 -0.055314 -0.016619 0.06564 0.11692 -0.063027 0.21316 -0.023963
1797 0.34551 0.0035112 -0.035467 -0.04258 0.0060376 -0.13281 0.0027702 -0.029251 0.011362 0.0042445 0.14679 -0.035445 0.25705 -0.041027
1798 0.2861 -0.010626 -0.027931 -0.040758 0.018447 -0.091409 -0.012889 -0.036571 -0.0067756 -0.022319 0.16053 -0.019697 0.23761 -0.043471
1799 0.25534 -7.9041e-05 -0.029889 -0.031827 0.13266 -0.070391 0.013013 -0.0308 0.0070526 -0.023335 0.24616 0.030095 0.22482 -0.024882
1800 0.20427 0.021841 -0.007519 -0.031099 0.15691 -0.12323 -0.003372 -0.030932 -0.0018877 -0.03215 0.28648 0.04743 0.21727 -0.02944
1801 0.19426 -0.0080491 -0.013429 -0.0061694 0.1524 -0.14397 0.0032795 -0.0387 -0.0064891 -0.040712 0.28832 0.0054083 0.26098 -0.024202
1802 0.18017 -0.00094984 -0.032304 -0.030147 0.08851 -0.15499 -0.010775 -0.046381 -0.0091521 -0.0070799 0.19641 -0.036385 0.25665 -0.052277
1803 0.17604 0.017897 -0.025629 -0.011946 0.04987 -0.13046 0.0037291 -0.023789 0.015595 0.15998 0.15816 -0.026643 0.29652 -0.031203
1804 0.18188 0.0036131 -0.029284 -0.018716 0.020576 -0.15686 0.02099 -0.038851 0.017111 0.19976 0.17287 -0.031403 0.31277 -0.045472
1805 0.16322 -0.014161 -0.02373 -0.02113 0.0033608 -0.15376 -0.036309 -0.055236 0.04672 0.20232 0.14008 -0.060365 0.24853 -0.074583
1806 0.11338 -0.02339 -0.053711 -0.035674 -0.026236 -0.1539 -0.044001 -0.050746 0.084351 0.13677 0.13001 -0.040047 0.27056 -0.076222
1807 0.11896 -0.016789 -0.036568 -0.047187 0.015691 -0.15027 -0.024955 -0.056013 0.091725 0.034379 0.15824 -0.0077557 0.26688 -0.087383
1808 0.16717 -0.0093038 -0.037584 -0.033478 -0.029968 -0.12854 0.0079656 -0.033886 0.097171 0.015046 0.16459 0.071539 0.29076 -0.062829
1809 0.22303 -0.0045935 -0.044077 -0.035571 0.0020302 -0.098115 -0.017051 -0.025549 0.063361 0.008193 0.15885 0.089727 0.29829 -0.079246
1810 0.2645 -0.0096608 -0.035106 -0.036187 0.012123 0.031763 -0.028394 -0.050196 0.039846 0.015423 0.16193 0.064828 0.29087 -0.070915
1811 0.32393 -0.0137 -0.029854 -0.029032 0.00903 0.080529 0.025076 -0.038132 0.011019 0.0033886 0.11717 0.015215 0.27856 -0.073693
1812 0.32712 0.000547 -0.01564 -0.014708 0.022458 0.11834 0.044674 -0.00097563 0.042708 0.17923 0.16984 0.021223 0.29701 -0.06226
1813 0.23856 -0.019182 -0.043376 -0.042329 -0.017562 0.018821 -0.00014579 -0.045032 -0.0017304 0.25469 0.11499 -0.036088 0.2976 -0.097831
1814 0.17616 -0.012882 -0.044035 -0.046362 0.0049304 -0.048484 0.023466 -0.036616 0.060822 0.22125 0.14604 -0.010592 0.28982 -0.11366
1815 0.19271 -0.0011986 -0.044118 -0.060683 0.024357 -0.10522 -0.016794 -0.023052 0.0452 0.25919 0.13085 0.023358 0.2761 -0.12218
1816 0.1436 -0.038983 -0.060572 -0.057342 0.018819 -0.12985 -0.019582 -0.071557 -0.0054349 0.094169 0.102 0.03817 0.25121 -0.12255
1817 0.1464 -0.023922 -0.056769 -0.03938 0.089357 -0.094452 -0.022089 -0.03488 0.0285 0.082324 0.11756 0.1345 0.27046 -0.11808
1818 0.13247 0.00087828 -0.028669 -0.022711 0.12843 -0.089981 -0.0052715 -0.032639 0.016396 0.083906 0.12019 0.17441 0.2883 -0.12122
1819 0.13829 -0.029552 -0.056429 -0.051062 0.22125 -0.091067 -0.0086334 -0.036013 0.034515 0.058711 0.11283 0.12851 0.29327 -0.11759
1820 0.16518 -0.028234 -0.048013 -0.033332 0.16239 -0.080015 -0.038227 -0.028467 0.041676 0.13624 0.11633 0.057611 0.28672 -0.12885
1821 0.15248 -0.014692 -0.042305 -0.014213 0.085132 -0.037525 0.0026942 -0.013288 0.043073 0.33808 0.12167 0.016687 0.29902 -0.12538
1822 0.14212 -0.019456 -0.049369 -0.032376 0.043805 0.13464 0.012067 0.040112 0.01379 0.35995 0.10035 -0.011667 0.26721 -0.14552
1823 0.090576 -0.050367 -0.060596 -0.049969 0.026534 0.21665 0.0032223 0.10456 0.0076509 0.32064 0.098925 0.0055909 0.24686 -0.16267
1824 0.13528 -0.026638 -0.051159 -0.023827 0.021516 0.23206 -0.01988 0.24482 0.0072451 0.2596 0.10949 0.058618 0.2341 -0.13509
1825 0.099529 -0.018133 -0.03103 -0.035687 0.055569 0.32257 0.020954 0.16815 0.059217 0.20238 0.09292 0.14981 0.23706 -0.12787
1826 0.11415 -0.035371 -0.057766 -0.054951 0.017746 0.30986 0.012374 0.072056 0.0050322 0.13566 0.088859 0.20915 0.22309 -0.15502
1827 0.091777 -0.026578 -0.058141 -0.048121 -0.0068786 0.2148 -0.0099342 0.029422 0.017811 0.096114 0.065176 0.18212 0.22961 -0.15702
1828 0.12072 -0.019514 -0.041841 -0.02539 0.033435 0.10654 0.027366 0.023683 0.065855 0.116 0.11474 0.10982 0.23587 -0.1584
1829 0.11654 -0.018682 -0.046944 -0.038641 0.047188 0.049721 -0.027013 0.015869 0.021794 0.24371 0.092701 0.090379 0.27009 -0.15402
1830 0.10228 -0.011722 -0.049363 -0.017138 0.053842 0.046879 0.020027 0.030728 0.04743 0.38294 0.09492 0.062814 0.26479 -0.14356
1831 0.089295 -0.0040285 -0.039111 -0.030783 0.05601 0.023435 0.0021839 0.011394 0.033317 0.40092 0.097473 0.0529 0.27566 -0.15587
1832 0.093883 -0.027862 -0.056303 -0.055343 0.011284 0.026725 -0.014703 0.035515 0.039298 0.35086 0.081773 0.082556 0.2293 -0.16783
1833 0.072801 -0.030854 -0.05248 -0.037672 0.071289 0.082246 0.008094 0.0073605 0.033462 0.32872 0.10137 0.14247 0.17438 -0.17549
1834 0.052431 -0.030734 -0.0654 -0.047583 0.11396 0.32697 0.01077 0.025889 0.0089382 0.22801 0.10323 0.20117 0.18467 -0.17857
1835 0.061121 -0.032728 -0.055083 -0.04145 0.20698 0.4202 0.004034 0.014317 0.038778 0.20245 0.085173 0.21812 0.19196 -0.1623
1836 0.061674 -0.042266 -0.070452 -0.038282 0.19356 0.45905 0.0058469 0.00068362 0.0031227 0.18251 0.072748 0.15389 0.19316 -0.19509
1837 0.071079 -0.04239 -0.064801 -0.058944 0.19675 0.44443 0.016001 -0.010194 0.04204 0.15044 0.075734 0.10516 0.18239 -0.18704
1838 0.03393 -0.045356 -0.082706 -0.063895 0.12514 0.39937 0.011132 -0.012366 -0.018369 0.18437 0.062629 0.05463 0.17679 -0.20387
1839 0.053577 -0.026334 -0.067281 -0.041444 0.20991 0.47662 0.045662 0.011101 0.040525 0.43087 0.096795 0.04987 0.16992 -0.19195
1840 0.060919 -0.039208 -0.066948 -0.059272 0.35267 0.41058 0.031202 -0.0015393 0.00079983 0.41384 0.07534 0.042024 0.1534 -0.17825
1841 0.062955 -0.04413 -0.071736 -0.080951 0.38278 0.49582 0.0047659 -0.019346 0.0081693 0.36098 0.04891 0.040435 0.096141 -0.20199
1842 0.045418 -0.036308 -0.08502 -0.040195 0.30585 0.59546 0.022848 0.010619 0.026155 0.26352 0.047993 0.13034 0.10581 -0.20563
1843 0.051673 -0.027198 -0.066946 -0.03541 0.18926 0.54778 0.042426 0.015037 0.03671 0.21925 0.074354 0.25022 0.096876 -0.20091
1844 0.031125 -0.030326 -0.065249 -0.026907 0.18069 0.5673 0.0050274 0.026852 0.016542 0.17923 0.060413 0.32864 0.11112 -0.19408
1845 0.055275 -0.038133 -0.053444 -0.024375 0.17786 0.52413 0.012537 0.0057223 0.038949 0.17687 0.055525 0.18318 0.084137 -0.1854
1846 0.052262 -0.033238 -0.064142 -0.029117 0.24469 0.63427 0.032182 0.0093163 0.051551 0.21957 0.079656 0.12227 0.11289 -0.20917
1847 0.058884 -0.032405 -0.060436 -0.022061 0.36689 0.67318 0.0059838 0.018962 0.041249 0.30639 0.076394 0.074034 0.11282 -0.17151
1848 0.034229 -0.034642 -0.090324 -0.040515 0.38083 0.63561 0.021425 0.013135 0.0101 0.43734 0.065346 0.067733 0.11383 -0.19755
1849 0.026988 -0.050735 -0.084632 -0.023819 0.38046 0.61013 -0.008009 0.0017382 0.030885 0.41129 0.021856 0.054701 0.088851 -0.19748
1850 0.062504 -0.019832 -0.057231 0.020999 0.42562 0.66451 0.029935 0.0012229 0.039626 0.3739 0.065949 0.10618 0.13294 -0.18624
1851 0.051373 -0.029391 -0.064723 0.028859 0.25954 0.79213 0.021924 0.0205 0.031599 0.26908 0.054807 0.24775 0.094881 -0.18048
1852 0.040192 -0.04574 -0.064874 0.048138 0.23459 0.74827 0.028179 -0.0010893 0.043891 0.21607 0.056121 0.34276 0.08238 -0.17416
1853 0.042004 -0.034043 -0.06939 0.11865 0.17215 0.70825 0.00090574 -0.018046 0.013328 0.20928 0.060694 0.22472 0.075519 -0.19345
1854 0.037607 -0.028798 -0.060495 0.27355 0.22861 0.7483 0.0096818 -0.012907 0.016082 0.21473 0.024761 0.16437 0.06666 -0.17513
1855 0.0017911 -0.037832 -0.079067 0.28312 0.37147 0.77206 0.00078719 0.0072885 0.01724 0.17954 0.031698 0.1192 0.061701 -0.18855
1856 0.05698 -0.011118 -0.068239 0.22376 0.39669 0.79502 0.0098084 0.0028534 0.039349 0.20957 0.045459 0.1027 0.074286 -0.17687
1857 -0.0075394 -0.029191 -0.086162 0.074644 0.43772 0.75056 0.012038 -0.013678 0.012967 0.34798 0.03942 0.08371 0.058986 -0.18895
1858 0.023104 -0.024227 -0.061873 0.059526 0.38158 0.79829 0.0014778 -0.010816 0.0097556 0.40026 0.019658 0.054193 0.038174 -0.17479
1859 0.034589 -0.0087678 -0.078457 0.051011 0.28361 0.79168 0.044105 -0.0060661 0.064543 0.34716 0.038288 0.087504 0.042386 -0.17183
1860 0.012587 -0.032288 -0.087769 0.018903 0.20556 0.76216 0.11812 -0.020323 0.026303 0.22967 0.017451 0.12457 0.026185 -0.1889
1861 0.035346 -0.023214 -0.070491 0.020675 0.19906 0.88088 0.20333 -0.0017724 0.044911 0.21924 0.02247 0.25703 0.025069 -0.17329
1862 0.032615 -0.023842 -0.076005 0.031993 0.21393 0.82611 0.23434 0.0063931 0.034621 0.1858 0.052831 0.32984 0.034514 -0.14196
1863 0.025412 -0.03088 -0.090065 0.018379 0.18172 0.79679 0.21923 0.0034282 0.01156 0.19739 0.062163 0.23418 0.031201 -0.13986
1864 0.025839 -0.02527 -0.079349 0.026616 0.26388 0.77815 0.19823 -0.012526 0.032931 0.18862 0.035538 0.16302 0.047272 -0.12981
1865 0.031559 -0.053636 -0.11879 0.0056133 0.37004 0.80227 0.13514 -0.01496 0.001475 0.15433 0.020054 0.087308 -0.0085803 -0.12915
1866 0.043644 -0.031361 -0.076824 0.022773 0.49919 0.85622 0.11739 -0.0043385 0.042939 0.18794 0.040414 0.10069 0.032286 -0.09584
1867 0.0047322 -0.040045 -0.09058 -0.0014668 0.45073 0.85913 0.061643 -0.028385 0.020084 0.19007 0.025767 0.083982 0.016318 -0.15893
1868 0.026961 -0.03743 -0.090595 0.0072185 0.36678 0.83084 0.077754 -0.016542 0.0059089 0.16027 0.036549 0.091957 0.0083293 -0.14061
1869 -0.01612 -0.042404 -0.093206 0.022953 0.284 0.82247 0.067437 -0.026736 0.0080639 0.17718 0.031041 0.05422 0.0088473 -0.15335
1870 0.038639 -0.068421 -0.10508 0.014431 0.22715 0.82592 0.048114 -0.042389 0.029695 0.13998 0.0047261 0.072324 -0.025732 -0.17403
1871 0.021101 -0.027638 -0.095222 0.017141 0.23024 0.84408 0.082207 -0.000389 0.038896 0.16255 0.031925 0.086729 -0.0038687 -0.18748
1872 0.014107 -0.035417 -0.07972 0.017223 0.23341 0.6999 0.088451 -0.030728 0.029353 0.13759 0.028163 0.08364 -0.009581 -0.1571
1873 0.019635 -0.055157 -0.10484 -0.024288 0.20904 0.61287 0.033907 -0.035651 0.022946 0.12686 0.0013332 0.070606 -0.0096627 -0.19541
1874 0.012627 -0.03262 -0.076641 -0.016095 0.25114 0.5707 0.092584 -0.0088864 0.0044966 0.14521 0.037145 0.082585 0.0038758 -0.18231
1875 0.0092758 -0.036446 -0.06845 -0.016956 0.24355 0.55206 0.076242 -0.0038436 0.029026 0.12064 0.018141 0.066898 -0.032485 -0.19289
1876 0.015523 -0.035939 -0.07405 -0.011668 0.19761 0.53472 0.050047 -0.014762 0.037914 0.13487 0.015422 0.06551 -0.055444 -0.15066
1877 0.0065255 -0.036038 -0.10447 -0.015364 0.17278 0.54655 0.038776 -0.019585 0.030658 0.12367 0.0058371 0.036054 -0.037651 -0.14742
1878 0.0052404 -0.039289 -0.088378 -0.00054016 0.21846 0.83542 0.064295 -0.011329 0.022207 0.093504 0.029059 0.070528 -0.050466 -0.12773
1879 0.047101 -0.040714 -0.10138 -0.018054 0.18748 0.86176 0.053583 -0.008476 0.026684 0.10788 0.016346 0.049687 -0.059382 -0.076346
1880 -0.0033452 -0.061517 -0.081818 -0.011686 0.17941 0.7691 0.074583 -0.0047421 0.0091706 0.090344 0.0077916 0.019579 -0.035087 0.071674
1881 0.0034633 -0.045122 -0.092348 -0.032048 0.16229 0.70029 0.050547 -0.028249 0.032049 0.093485 -7.1853e-05 0.037512 -0.06782 -0.026339
1882 -0.005564 -0.073065 -0.09365 -0.020934 0.19093 0.62246 0.050342 -0.028493 0.012048 0.074181 0.006627 0.0043897 -0.059962 -0.1019
1883 0.0088052 -0.051498 -0.095741 -0.0087597 0.16816 0.52287 0.036532 -0.015336 0.023482 0.063548 0.00050791 -0.0073509 -0.069045 -0.14247
1884 -0.030534 -0.067467 -0.1001 -0.021671 0.13372 0.51055 0.04661 -0.037567 -0.00075748 0.073461 0.022043 -0.011571 -0.051894 -0.16281
1885 0.012647 -0.042221 -0.086791 -0.0057482 0.1598 0.49837 0.024945 -0.0059648 -0.0036924 0.085552 0.014082 0.020851 -0.042143 -0.15316
1886 0.018669 -0.031321 -0.074635 -0.0065367 0.20488 0.47835 0.057921 -0.016396 0.021861 0.06114 0.024022 -0.0016701 -0.04355 -0.15405
1887 -0.017426 -0.081941 -0.11981 -0.062622 0.15562 0.44707 -0.013661 -0.041261 -0.0076901 0.037076 -0.0060534 -0.032222 -0.062033 -0.21657
1888 -0.00040721 -0.071734 -0.10271 -0.018885 0.16472 0.45779 0.036856 -0.017793 -6.8483e-05 0.066198 -0.011007 -0.021012 -0.074574 -0.18331
1889 -0.0083932 -0.05811 -0.11347 -0.017971 0.13178 0.4564 0.034814 -0.049197 0.00043258 0.077913 -0.010013 -0.016431 -0.075565 -0.16044
1890 0.016495 -0.045755 -0.10068 -0.039477 0.14591 0.47427 0.045364 -0.022366 0.032634 0.058076 -0.019295 -0.018393 -0.055738 -0.20133
1891 -0.0065025 -0.038989 -0.0884 -0.01707 0.14366 0.47027 0.020188 -0.0070734 0.0034891 0.083143 -0.001847 -0.017631 -0.079481 -0.19342
1892 0.02911 -0.03323 -0.089081 -0.017603 0.13813 0.45234 0.026107 -0.021417 0.03346 0.070338 0.019863 -0.0069258 -0.066228 -0.1788
1893 -0.0067602 -0.058112 -0.09625 -0.0098086 0.16388 0.43986 0.046303 -0.038413 -0.0032231 0.07386 -0.016621 -0.026594 -0.070751 -0.19235
1894 -0.020624 -0.057073 -0.090425 -0.0011933 0.1407 0.40868 0.012884 -0.017516 0.022748 0.045129 -0.013931 -0.016035 -0.11693 -0.1747
1895 -0.015159 -0.037786 -0.090879 -0.03652 0.15217 0.38871 0.0056601 -0.044991 -0.0025806 0.045141 -0.028921 -0.03976 -0.058331 -0.19465
1896 -0.046912 -0.069168 -0.11004 -0.038905 0.11139 0.38063 0.0090038 -0.040471 -0.0066517 0.015939 -0.024796 -0.044243 -0.10709 -0.1874
1897 -0.025029 -0.062856 -0.094097 -0.0088109 0.11865 0.37244 0.012618 -0.015617 0.012321 0.050772 -0.022279 -0.029574 -0.082321 -0.19267
1898 -0.014029 -0.057015 -0.091326 -0.0084396 0.14613 0.36694 0.02004 -0.031471 0.016302 0.06834 0.00053153 -0.04239 -0.074958 -0.1997
1899 -0.010509 -0.056232 -0.081963 -0.023035 0.12414 0.36634 0.020848 -0.022243 0.013939 0.028222 0.0015288 -0.020453 -0.07491 -0.16768
1900 -0.00094021 -0.052086 -0.073962 -0.025115 0.13497 0.3292 0.045396 -0.0029018 0.027184 0.036406 0.016212 -0.024228 -0.092078 -0.1676
1901 -0.019085 -0.067121 -0.10499 -0.024401 0.11131 0.32684 0.016239 -0.03543 0.026728 0.0081288 -0.0046864 -0.040589 -0.089133 -0.19365
1902 -0.0018703 -0.048625 -0.10168 -0.04631 0.10809 0.29465 0.020804 -0.022305 0.0042279 9.7296e-05 -0.0090335 -0.053843 -0.077231 -0.19279
1903 -0.050557 -0.049886 -0.093291 -0.019812 0.1169 0.30527 0.016893 -0.023295 -0.037316 0.017791 -0.013267 -0.082462 -0.075765 -0.1811
1904 -0.04445 -0.0488 -0.089215 -0.0065599 0.13317 0.303 0.025677 -0.024611 0.0072758 0.015108 -0.020712 -0.049942 -0.087397 -0.19697
1905 -0.062468 -0.055381 -0.09213 -0.04576 0.10643 0.28984 0.016697 0.0076 0.010254 0.032408 -0.014804 -0.07444 -0.082326 -0.19222
1906 -0.051758 -0.043295 -0.10755 -0.040885 0.089065 0.28135 0.048455 -0.036011 -0.010542 0.013659 -0.020488 -0.068021 -0.077498 -0.17916
1907 -0.042582 -0.074575 -0.13457 -0.086581 0.056696 0.2381 0.016738 -0.035985 -0.0048102 -0.02862 -0.036563 -0.076742 -0.099615 -0.21472
1908 -0.016787 -0.04875 -0.093417 -0.028921 0.10041 0.2565 0.031335 0.0019203 0.0091405 0.0060621 -0.022008 -0.05053 -0.070565 -0.20326
1909 -0.022321 -0.053254 -0.11162 -0.039441 0.068694 0.21766 0.014681 -0.035057 -0.025011 -0.0042937 -0.042161 -0.084588 -0.077728 -0.19194
1910 -0.012938 -0.065646 -0.10654 -0.038419 0.070589 0.22635 0.017333 -0.016505 0.0091135 -0.0050749 -0.022255 -0.077797 -0.091038 -0.18404
1911 -0.033192 -0.056015 -0.09721 -0.037878 0.081412 0.24319 0.0071602 -0.016246 -0.00085259 0.0064492 -0.026959 -0.088523 -0.10477 -0.17793
1912 -0.033276 -0.037651 -0.088192 -0.043322 0.093609 0.20105 0.020466 0.011146 0.036508 -0.0099618 -0.0022948 -0.044232 -0.087383 -0.17498
1913 -0.040514 -0.032936 -0.086111 -0.025317 0.089381 0.20881 0.017758 -0.00067193 -0.0055007 0.023906 0.0007506 -0.063756 -0.10192 -0.090301
1914 -0.048035 -0.028757 -0.11152 -0.024042 0.074129 0.17177 0.0062991 -0.026359 -0.028106 0.012793 -0.040238 -0.070781 -0.081061 -0.032692
1915 -0.040761 -0.036738 -0.092086 -0.047232 0.086673 0.15515 0.010398 -0.012549 0.012435 0.0076591 -0.019657 -0.069025 -0.053063 0.012697
1916 -0.04585 -0.013406 -0.10776 -0.046672 0.068448 0.1583 0.027092 -0.018879 -0.0002021 0.0074505 -0.043047 -0.093117 -0.064329 0.19493
1917 -0.019898 -0.029496 -0.10496 -0.046277 0.085706 0.16101 0.020801 -0.0099773 0.007185 0.01736 -0.020075 -0.06146 -0.068867 0.13542
1918 -0.044609 -0.060769 -0.11735 -0.062094 0.042267 0.1317 0.028517 -0.038768 -9.0493e-05 -0.033546 -0.034792 -0.094753 -0.073555 -0.0096549
1919 -0.022416 -0.035066 -0.092575 -0.043032 0.077293 0.15221 0.0016152 -0.0093532 -0.00021995 0.0075867 -0.018732 -0.062472 -0.026637 -0.049617
1920 -0.030917 -0.04303 -0.10552 -0.034619 0.052736 0.13129 0.0058902 -0.026493 -0.012453 -0.01672 -0.03832 -0.082413 -0.029459 -0.079212
1921 -0.055661 -0.05293 -0.10588 -0.042378 0.047139 0.1523 0.009602 -0.0030188 -0.016873 -0.015577 -0.01675 -0.078221 -0.03893 -0.097277
1922 0.00063147 -0.047908 -0.11048 -0.043266 0.045732 0.11431 -0.0026995 -0.020926 0.010278 -0.002748 -0.009025 -0.098093 -0.012454 -0.10386
1923 -0.058641 -0.042784 -0.090599 -0.016089 0.080506 0.12708 0.02433 -0.035422 5.9669e-05 -0.0053143 -0.035651 -0.078289 -0.0070498 -0.095947
1924 -0.03381 -0.050997 -0.10929 -0.059841 0.040598 0.089078 0.0075807 -0.023224 -0.017881 -0.023814 -0.020692 -0.095433 -0.067194 -0.12901
1925 -0.01216 -0.038143 -0.086853 -0.036406 0.060363 0.12404 0.020285 -0.01207 0.015783 -0.011383 -0.0081152 -0.068037 -0.0097676 -0.074409
1926 -0.03313 -0.044634 -0.091671 -0.027081 0.077817 0.11032 0.026453 -0.02213 0.00078751 -0.023817 -0.022648 -0.074901 -0.013938 -0.097468
1927 -0.048424 -0.048387 -0.069584 -0.034261 0.068879 0.10264 0.018114 -0.019733 0.0071632 -0.040049 -0.030905 -0.095894 -0.037239 -0.10442
1928 -0.068552 -0.05456 -0.040619 -0.029269 0.050142 0.065082 -0.0050348 -0.02778 -0.0042804 -0.038804 -0.034716 -0.10929 -0.046094 -0.13944
1929 -0.039468 -0.058837 -0.014268 -0.041153 0.057768 0.10103 0.037147 -0.035071 0.0089411 -0.0020327 -0.038787 -0.087388 -0.029556 -0.11564
1930 -0.049825 -0.038184 -7.3226e-05 -0.028285 0.073938 0.10821 0.02302 -0.022887 0.015761 -0.02548 -0.030821 -0.087421 -0.017612 -0.10868
1931 -0.063194 -0.041142 -0.0075114 -0.02106 0.05972 0.081238 0.023434 -0.030023 -0.0018309 -0.023718 -0.018318 -0.085787 -0.013037 -0.11146
1932 -0.046353 -0.037694 -0.036558 -0.046485 0.020784 0.056945 0.027446 -0.027579 0.011816 -0.037549 -0.024632 -0.096402 -0.02298 -0.11182
1933 -0.043859 -0.042377 -0.035261 -0.010692 0.032779 0.07146 0.035995 -0.0025754 0.010634 -0.055992 -0.03181 -0.070752 -0.013967 -0.1343
1934 -0.056825 -0.064377 -0.084578 -0.042275 0.0027781 0.044802 0.017668 -0.026984 -0.02909 -0.054902 -0.055307 -0.098614 -0.028942 -0.15217
1935 -0.06613 -0.059137 -0.089952 -0.044708 0.012247 0.058135 0.012003 -0.025977 -0.0021402 -0.05227 -0.040789 -0.091782 -0.031138 -0.14934
1936 -0.065359 -0.048675 -0.071244 -0.026301 -0.01441 0.030825 0.024436 -0.046638 -0.013163 -0.038023 -0.058039 -0.10457 -0.012881 -0.13222
1937 -0.026821 -0.058066 -0.064921 -0.029407 0.032361 0.031009 0.0071242 -0.028884 0.0059579 -0.048286 -0.03831 -0.076255 -0.021878 -0.15322
1938 -0.080339 -0.07664 -0.09052 -0.049738 0.016568 0.0094701 0.030246 -0.042547 0.0023225 -0.072339 -0.04841 -0.13177 -0.035388 -0.1538
1939 -0.032089 -0.048407 -0.067689 -0.0033686 0.017514 0.039379 0.023964 -0.026264 0.023332 -0.029064 -0.049171 -0.099612 -0.012805 -0.14262
1940 -0.057568 -0.074668 -0.076141 -0.061602 0.0021289 0.0060583 0.00887 -0.052442 -0.012995 -0.073471 -0.0436 -0.12441 -0.04464 -0.18274
1941 -0.035455 -0.045889 -0.011548 -0.0067733 0.026817 0.029488 0.026996 -0.0076404 0.010501 -0.023129 -0.019904 -0.087749 0.0082239 -0.14993
1942 -0.038659 -0.048311 0.018538 -0.018717 0.030095 0.018301 0.019431 -0.011915 0.0121 -0.021333 -0.0040331 -0.045066 -0.0043161 -0.14508
1943 -0.040874 -0.055422 0.032493 -0.00053541 0.032661 0.0064179 0.040865 -0.027265 -0.0090951 -0.059489 -0.042818 -0.014739 -0.0015807 -0.15944
1944 -0.030068 -0.070247 0.017571 -0.049527 0.00048229 0.0067925 0.029613 -0.011022 -0.0014189 -0.047623 -0.040614 0.00066233 -0.026315 -0.15413
1945 -0.036046 -0.048286 0.028962 -0.027752 -0.0097202 0.017196 0.049962 -0.017849 -0.01018 -0.047483 -0.037785 -0.0044036 0.055135 0.047388
1946 -0.053529 -0.041234 0.022342 -0.032391 0.03643 0.032904 0.019948 -0.022155 0.011061 -0.036449 -0.044899 -0.05141 0.076049 0.17582
1947 -0.031473 -0.051156 -0.023035 -0.038512 -0.010478 -0.011646 0.028683 -0.022815 0.001961 -0.06624 -0.030552 -0.061155 0.10761 0.27639
1948 -0.05886 -0.060718 -0.054044 -0.063656 -0.020623 -0.034255 0.02285 -0.05885 -0.0090122 -0.062019 -0.091195 -0.10556 0.10315 0.25641
1949 -0.035238 -0.049426 -0.020744 -0.0316 0.027408 -0.015047 0.046531 -0.027852 -0.003257 -0.050357 -0.046006 -0.080831 0.062484 0.26834
1950 -0.029823 -0.056497 -0.046205 -0.035848 0.0057233 -0.026234 0.020734 -0.039959 0.0039752 -0.070654 -0.050825 -0.07289 0.0022093 0.097054
1951 -0.03376 -0.077948 -0.05114 -0.053998 -0.023933 -0.015824 0.023285 -0.045433 -0.0073685 -0.070822 -0.064974 -0.088035 -0.011758 -0.015201
1952 0.074737 -0.045163 0.017821 -0.041969 0.0061166 -0.034831 0.029969 -0.041489 -0.020285 -0.033412 -0.046469 -0.098813 0.011261 -0.037173
1953 0.14528 -0.043839 0.060977 -0.031149 0.0039181 -0.041746 0.058315 0.054334 0.011647 -0.05625 -0.042309 -0.082388 0.0057114 -0.054593
1954 0.11814 -0.058119 0.047482 -0.027288 0.012844 -0.026265 0.04768 0.072262 0.0093866 -0.066684 -0.037172 -0.090419 -0.0104 -0.065677
1955 0.14839 -0.035359 0.072951 -0.021631 0.015558 -0.033178 0.03674 0.20096 0.02158 -0.051133 -0.0033862 -0.05933 0.013913 -0.076286
1956 0.063466 -0.056136 0.016645 -0.018542 -0.031646 -0.068573 0.0083172 0.21319 -0.031207 -0.09245 0.0081567 -0.10869 -0.01353 -0.089246
1957 -0.01064 -0.024675 0.038977 -0.015182 -0.014787 -0.038193 0.035742 0.10144 0.011758 -0.036298 -0.0068763 -0.082328 0.022573 -0.046333
1958 0.01144 -0.019038 0.022913 -0.017531 0.016525 -0.051589 0.047474 0.04968 0.0044418 -0.054967 -0.029522 -0.079696 0.046811 0.070076
1959 -0.014125 -0.038639 0.0095498 -0.043663 -0.002936 -0.050068 0.041851 0.030065 -0.0020758 -0.068254 -0.048013 -0.094469 0.086723 0.31099
1960 0.0091164 -0.042215 0.018692 -0.036531 -0.028987 -0.061152 0.039406 0.00034625 0.020983 -0.085371 -0.048344 -0.077788 0.097059 0.39217
1961 -0.017804 -0.045829 0.064254 -0.049721 -0.021994 -0.053285 0.035556 -0.0040857 0.0013556 -0.070563 -0.056177 -0.093042 0.13525 0.40967
1962 -0.011363 -0.042655 0.084616 -0.034976 -0.016266 -0.044691 0.02851 0.016523 -0.0029867 -0.077757 -0.058622 -0.1124 0.12032 0.44008
1963 0.015101 -0.045949 0.085087 -0.04179 -0.026327 -0.076687 0.014036 -0.0070445 -0.012825 -0.088374 -0.037405 -0.095456 0.05936 0.45394
1964 0.014471 -0.03148 0.093009 -0.042116 -0.021576 -0.047766 0.039732 0.022661 0.025608 -0.061864 -0.043877 -0.096862 0.047096 0.34472
1965 -0.038229 -0.067415 0.058565 -0.05331 -0.046366 -0.08795 -0.0081635 -0.028436 -0.045626 -0.09968 -0.084501 -0.12833 0.019526 0.18404
1966 -0.0035461 -0.034823 0.10252 -0.023508 -0.016526 -0.030114 0.026641 0.034685 -0.0064053 -0.048414 -0.031818 -0.078594 0.039939 0.20354
1967 0.020477 -0.029884 0.10329 -0.045951 0.016249 -0.06826 0.029571 0.017827 0.017695 -0.064621 -0.031941 -0.060978 0.0086178 0.22193
1968 0.0080819 -0.034333 0.12823 -0.0078488 0.0029663 -0.080098 0.047688 0.014549 0.009193 -0.065074 -0.040847 -0.092528 0.040815 0.29736
1969 -0.017107 -0.023218 0.14081 -0.030419 -0.021068 -0.053585 0.042403 0.033104 -0.0023198 -0.052131 -0.041394 -0.087577 0.12415 0.66549
1970 0.11087 -0.0189 0.13578 -0.0252 -0.017393 -0.076416 0.030307 0.021966 0.022413 -0.065583 -0.045879 -0.074367 0.1681 0.74898
1971 0.1928 -0.028 0.11732 -0.041635 -0.028606 -0.06597 0.037945 -0.023645 -0.015071 -0.067029 -0.032304 -0.052458 0.16745 0.6921
1972 0.18454 -0.031624 0.12438 -0.044903 -0.026712 -0.087919 0.034485 0.012536 -0.0054094 -0.070383 -0.054887 0.020916 0.17228 0.60255
1973 0.16388 -0.014289 0.14273 -0.011083 0.010109 -0.079882 0.02793 0.032499 0.01636 -0.048129 -0.033196 0.16699 0.14732 0.36876
1974 0.05974 -0.035878 0.12804 -0.036008 -0.033379 -0.087496 0.033272 0.072754 -0.025278 -0.10602 -0.063194 0.23851 0.087333 0.23339
1975 0.052075 -0.039391 0.12163 -0.0094349 -0.036042 -0.093071 0.024829 0.090206 0.012977 -0.074652 -0.047742 0.17764 0.065193 0.1622
1976 0.017322 -0.013625 0.11558 0.020085 -0.027671 -0.10144 0.0039398 0.070253 -0.033307 -0.05056 -0.061935 0.08672 0.046833 0.14996
1977 0.052823 -0.014418 0.13285 0.021555 0.0012036 -0.074575 0.049661 0.075626 0.015922 -0.05743 -0.041956 0.038839 0.097081 0.28738
1978 0.025287 -0.01046 0.1288 0.022125 -0.054028 -0.1023 0.046746 0.05338 -0.0032709 -0.074645 -0.047068 -0.016546 0.12106 0.58242
1979 0.066803 0.018717 0.13915 0.017016 -0.051503 -0.093088 0.040676 0.075934 0.011561 -0.063686 -0.051244 -0.011319 0.17327 0.71558
1980 0.01147 0.072544 0.12347 -0.012624 -0.019259 -0.10691 0.079355 0.094266 -0.0088853 -0.055867 -0.057148 -0.045511 0.21757 0.60859
1981 0.046463 0.15084 0.15531 0.0092614 -0.014383 -0.096697 0.18547 0.13042 0.0068698 -0.080394 -0.021069 -0.0056664 0.18098 0.50116
1982 0.01823 0.15345 0.12764 0.044616 -0.022465 -0.09586 0.17706 0.11209 -0.0080036 -0.053849 -0.055325 -0.0095142 0.17553 0.33052
1983 -0.012699 0.088208 0.14076 0.06759 0.012256 -0.095037 0.24623 0.066146 -0.00039529 -0.046394 -0.045969 -0.0015971 0.1496 0.25934
1984 0.01803 0.048986 0.14211 0.035446 -0.03763 -0.091068 0.22213 0.061309 -0.0092332 -0.056196 -0.049107 -0.0048571 0.13473 0.17022
1985 0.031911 0.034302 0.15141 0.042069 -0.0080015 -0.10488 0.17043 0.070416 0.031177 -0.058607 -0.017329 0.20752 0.076672 0.16398
1986 0.031437 0.010991 0.14125 0.04947 -0.030317 -0.10254 0.21707 0.15876 0.0003863 -0.066626 -0.046668 0.30941 0.080563 0.1519
1987 0.060475 0.044782 0.17748 0.1095 0.0055528 -0.092548 0.12448 0.32025 0.037192 -0.048004 -0.034261 0.40355 0.11796 0.19059
1988 0.029534 0.026068 0.11624 0.07376 -0.018168 -0.11151 0.084293 0.42392 0.012992 -0.057866 -0.056063 0.35847 0.15795 0.13371
1989 0.023807 0.043394 0.14347 0.086765 -8.5992e-05 -0.103 0.078972 0.40635 0.01456 -0.051624 -0.037341 0.30522 0.23142 0.15817
1990 -0.011007 0.009195 0.1086 0.070855 -0.029405 -0.11081 0.080157 0.41981 -0.0033741 -0.061839 -0.055785 0.16335 0.19002 0.10124
1991 0.013881 0.045327 0.15443 0.10461 0.00061812 -0.089686 0.087791 0.43379 -0.011647 -0.058774 -0.046012 0.1052 0.21102 0.14621
1992 0.0070667 0.029868 0.129 0.088839 -0.027461 -0.037547 0.082168 0.41988 -0.0026937 -0.072274 -0.077995 0.074593 0.19841 0.10537
1993 -0.0082202 0.046152 0.14787 0.12555 0.0016912 0.022547 0.12889 0.40534 0.030831 -0.068264 -0.039723 0.094101 0.22864 0.14128
1994 -0.010761 0.016358 0.10296 0.091962 -0.044399 0.015048 0.10441 0.29007 -0.0028704 -0.08481 -0.042455 0.089189 0.18856 0.11408
1995 0.015524 0.022902 0.11175 0.093873 -0.042541 0.043472 0.16209 0.26573 0.014944 -0.064256 -0.024772 0.27997 0.21344 0.12137
1996 0.015681 0.019069 0.082421 0.10924 -0.038135 -0.013848 0.18065 0.22912 -0.00031418 -0.082592 -0.039325 0.39277 0.19612 0.11463
1997 -0.019253 0.016452 0.085154 0.11961 -0.036965 -0.051029 0.20363 0.26943 -0.0091399 -0.082505 -0.047211 0.4621 0.18665 0.10075
1998 0.0069598 0.0064649 0.087566 0.10514 -0.031144 -0.066308 0.24095 0.29131 0.0079413 -0.08289 -0.05196 0.41358 0.2386 0.092686
1999 -0.0196 0.024164 0.094977 0.10587 -0.022139 -0.065313 0.25642 0.43951 0.0095595 -0.070397 -0.020841 0.39743 0.24306 0.089975
2000 0.0052922 0.045212 0.11797 0.11569 -0.013297 -0.060013 0.28557 0.50636 0.011639 -0.058134 -0.05051 0.43017 0.24426 0.09351
2001 0.0080429 0.027776 0.13569 0.095964 -0.026532 -0.064869 0.24864 0.45651 -0.015979 -0.079697 -0.060604 0.39558 0.25248 0.078976
2002 0.0070334 0.030229 0.15764 0.12873 -0.013847 -0.037513 0.25076 0.54495 -8.9712e-05 -0.066881 -0.055693 0.34173 0.20375 0.06409
2003 0.0062958 0.015127 0.23227 0.13216 -0.014882 0.066288 0.25243 0.56751 0.033911 -0.038917 -0.030912 0.31145 0.23263 0.07345
2004 -0.0031711 0.025507 0.25085 0.13138 -0.036043 0.11488 0.26929 0.52775 0.0089659 -0.065039 -0.054416 0.33642 0.22762 0.060449
2005 0.00017039 0.023103 0.28288 0.11581 -0.0073862 0.075126 0.26883 0.43855 -0.0027413 -0.057759 -0.052577 0.45536 0.24152 0.056579
2006 0.03068 0.0092925 0.29304 0.10743 -0.015876 -0.021496 0.28996 0.33344 0.0049094 -0.072556 -0.039862 0.54716 0.25249 0.032819
2007 -0.0087766 -0.0021368 0.20084 0.081426 -0.064343 -0.039947 0.25303 0.27181 -0.015064 -0.080807 -0.055049 0.54637 0.22157 0.0027037
2008 -0.032138 -0.029476 0.11751 0.05441 -0.051761 -0.076316 0.24431 0.28658 -0.014517 -0.095404 -0.042681 0.47384 0.21712 -0.0061062
2009 -0.012086 0.0083907 0.13135 0.11329 -0.0196 -0.035108 0.29045 0.2998 -0.0099303 -0.044829 -0.021902 0.3566 0.24866 0.026064
2010 -0.012548 0.00061255 0.11419 0.097299 -0.044653 -0.080704 0.32352 0.38043 -0.01332 -0.052191 -0.06173 0.25928 0.21143 0.032382
2011 -0.025564 0.024695 0.1215 0.080425 -0.042274 -0.060637 0.29034 0.55107 -0.012497 -0.05232 -0.049765 0.23381 0.23916 0.01452
2012 -0.015381 0.085317 0.10403 0.048189 -0.041213 -0.080056 0.32135 0.60625 0.004015 -0.077527 -0.047485 0.25539 0.22474 0.019852
2013 -0.033587 0.14343 0.10348 0.035162 -0.041374 -0.070966 0.32203 0.54645 -0.018574 -0.068483 -0.063313 0.2356 0.22893 -0.011484
2014 -0.028863 0.16546 0.091196 0.063422 -0.03485 -0.08381 0.31056 0.54245 -0.0052942 -0.049675 -0.038944 0.48698 0.24603 -0.0061952
2015 -0.039052 0.11483 0.091844 0.049833 -0.065194 -0.085167 0.29455 0.44109 -0.016839 -0.070199 -0.048387 0.55569 0.20425 -0.030266
2016 0.010497 0.096081 0.12581 0.071204 0.004412 -0.083931 0.30788 0.38856 0.006024 -0.057722 -0.037607 0.56544 0.2127 -0.026646
2017 -0.012544 0.017119 0.12032 0.033803 -0.028388 -0.097547 0.30149 0.37211 0.022038 -0.064288 -0.046192 0.48736 0.20975 -0.036835
2018 -0.023311 0.010098 0.12637 0.026648 -0.066175 -0.079505 0.26571 0.32591 -0.0023935 -0.081337 -0.053289 0.39947 0.19005 -0.05872
2019 -0.008883 0.050124 0.26196 0.048997 -0.018432 -0.066365 0.30494 0.34471 -0.022733 -0.056743 -0.033711 0.35197 0.18821 -0.023259
2020 -0.031993 0.035266 0.29692 0.047406 -0.029439 -0.081006 0.27868 0.35585 0.025518 -0.078807 -0.038772 0.3225 0.23451 -0.03685
2021 -0.03263 0.0052183 0.28964 0.035297 -0.070518 -0.11058 0.25732 0.32531 -0.0078362 -0.096047 -0.074201 0.26419 0.21155 -0.053427
2022 -0.027964 0.019876 0.3035 0.060009 -0.035843 -0.11572 0.27187 0.31502 -0.0041538 -0.091406 -0.06262 0.28495 0.23447 -0.055614
2023 -0.0092881 0.033724 0.24745 0.026037 -0.073954 -0.078514 0.30414 0.32159 0.02565 -0.048511 -0.031106 0.31037 0.20891 -0.051837
2024 -0.0079058 0.016467 0.17297 0.024471 -0.035188 -0.087219 0.32764 0.31743 -0.018206 -0.080657 -0.025991 0.54971 0.19773 -0.049651
2025 -0.028728 0.025869 0.15028 0.045826 -0.03963 -0.10504 0.29659 0.31607 -0.027509 -0.06998 -0.026912 0.59527 0.15253 -0.066719
2026 -0.039322 0.012884 0.12267 0.016318 -0.064106 -0.11411 0.27396 0.27216 -0.046853 -0.082643 -0.063304 0.54004 0.12914 -0.072505
2027 -0.0021449 0.044832 0.13998 0.016028 -0.015036 -0.097192 0.28099 0.32254 0.015209 -0.087182 -0.038409 0.56151 0.13988 -0.082127
2028 -0.023111 0.065663 0.12295 0.0032265 -0.057807 -0.11049 0.26597 0.28551 -0.0052125 -0.081826 -0.041436 0.36895 0.12118 -0.089672
2029 0.013811 0.12859 0.15109 0.022443 -0.050183 -0.10521 0.24702 0.2857 0.0058729 -0.093316 -0.049461 0.33812 0.13347 -0.10695
2030 -0.028593 0.13863 0.13709 0.014117 -0.04123 -0.11883 0.25835 0.265 -0.01507 -0.050783 -0.0524 0.27975 0.096101 -0.084822
2031 -0.053313 0.1437 0.13378 0.013803 -0.060031 -0.10781 0.22994 0.27915 -0.0040208 -0.066415 -0.047766 0.2757 0.12263 -0.11764
2032 -0.048337 0.10356 0.15697 0.040715 -0.034475 -0.11265 0.23992 0.30582 0.036515 -0.073459 -0.040505 0.32949 0.11207 -0.06525
2033 -0.024535 0.04023 0.16401 -0.0079183 -0.047556 -0.1126 0.1983 0.25646 0.0011506 -0.08474 -0.044991 0.28281 0.098974 -0.094512
2034 -0.026913 0.036567 0.27073 0.017545 -0.045619 -0.11665 0.21789 0.27308 -0.009222 -0.056204 -0.041786 0.32549 0.076564 -0.093541
2035 -0.0049071 0.044473 0.32851 0.0047762 -0.036715 -0.1224 0.19775 0.24803 0.011872 -0.029582 -0.044971 0.4935 0.087649 -0.1007
2036 0.025176 0.025194 0.34255 0.01184 -0.051189 -0.14288 0.19653 0.25311 0.045715 -0.038449 -0.051628 0.59827 0.056424 -0.09769
2037 -0.0047027 0.043721 0.38343 0.02371 -0.026823 -0.11844 0.19667 0.25538 0.037395 -0.012954 -0.04732 0.47338 0.063903 -0.1082
2038 -0.018113 0.032693 0.31705 0.0073607 -0.056376 -0.13267 0.18185 0.2299 0.025737 -0.077596 -0.069117 0.34773 0.053244 -0.11996
2039 -0.0071808 0.026469 0.22146 0.013497 -0.060729 -0.13933 0.18384 0.21458 0.0149 -0.078516 -0.07186 0.28162 0.054459 -0.14385
2040 -0.024415 0.035753 0.19811 0.040791 -0.030119 -0.13691 0.19253 0.25166 0.024944 -0.069428 -0.051195 0.30867 0.076864 -0.085109
2041 -0.037623 0.030018 0.17451 0.018691 -0.065967 -0.12738 0.19189 0.21268 0.013561 -0.067556 -0.040892 0.29586 0.037678 -0.11969
2042 -0.0237 0.026967 0.13542 -0.017824 -0.05262 -0.13736 0.16163 0.21773 0.007763 -0.071939 -0.056011 0.2561 0.063893 -0.11278
2043 -0.02633 0.0077442 0.13959 -0.011797 -0.039822 -0.13888 0.16315 0.21501 0.039755 -0.084272 -0.060676 0.26476 0.043306 -0.12695
2044 -0.018694 0.012593 0.13067 -0.0031407 -0.057284 -0.14324 0.15127 0.19107 -0.002415 -0.072545 -0.080004 0.24042 0.025908 -0.14914
2045 -0.029472 0.021369 0.13122 0.019026 -0.088578 -0.14039 0.15623 0.20027 0.018555 -0.066988 -0.060027 0.26885 0.02905 -0.15763
2046 -0.022384 0.026192 0.13991 -0.02644 -0.05878 -0.13829 0.14754 0.19935 0.022565 -0.077074 -0.06383 0.25237 -0.0036136 -0.13244
2047 -0.012938 0.05393 0.14148 -0.015093 -0.069871 -0.15275 0.1494 0.19448 0.0064377 -0.070451 -0.060844 0.27763 -0.015155 -0.13229
2048 -0.022279 0.087921 0.17552 -0.048115 -0.07722 -0.15756 0.13128 0.18234 0.012627 -0.04953 -0.063636 0.29911 -0.025846 -0.149
2049 -0.024892 0.092035 0.25397 -0.017474 -0.063084 -0.15353 0.14519 0.15515 0.00067683 -0.035786 -0.077686 0.27618 -0.0043508 -0.16153
2050 -0.00075758 0.11494 0.30866 -0.00050488 -0.039261 -0.1555 0.11762 0.1918 0.069405 -0.043324 -0.057275 0.28525 0.010015 -0.13693
2051 -0.0090905 0.07825 0.35467 -0.0187 -0.063376 -0.13032 0.12145 0.16977 0.023556 -0.054319 -0.059117 0.23694 -0.007098 -0.11581
2052 -0.014161 0.05383 0.36485 -0.00034169 -0.054642 -0.14216 0.12408 0.18575 0.024571 -0.054702 -0.061722 0.22953 -0.012613 -0.12442
2053 -0.032065 0.030945 0.36177 -0.0221 -0.066866 -0.16707 0.13434 0.16272 0.05771 -0.075942 -0.051892 0.23035 -0.012935 -0.14481
2054 -0.029885 0.018809 0.2938 -0.0036183 -0.06329 -0.17416 0.10377 0.17053 0.041188 -0.089345 -0.060125 0.20697 -0.045591 -0.13734
2055 -0.0078025 -0.0096116 0.16707 -0.061532 -0.091544 -0.20603 0.10046 0.14586 0.026039 -0.089655 -0.059033 0.17523 -0.054757 -0.18613
2056 -0.022343 0.025234 0.15164 -0.028629 -0.064356 -0.1537 0.11349 0.15281 0.041813 -0.064973 -0.047896 0.19587 -0.040271 -0.16396
2057 -0.01307 0.035874 0.17977 0.0046369 -0.046654 -0.16127 0.104 0.15101 0.057738 -0.067467 -0.071791 0.18526 -0.044146 -0.14736
2058 -0.028053 0.025394 0.16585 -0.013739 -0.070277 -0.14056 0.1245 0.16598 0.036443 -0.081509 -0.059783 0.18586 -0.027058 -0.15075
2059 -0.022383 0.032323 0.17831 -0.010236 -0.052314 -0.15573 0.14291 0.16176 0.038861 -0.069566 -0.052476 0.19203 -0.031291 -0.13959
2060 -0.043076 -0.016247 0.14107 -0.042033 -0.07727 -0.16717 0.056611 0.11496 0.0088243 -0.10936 -0.094566 0.13084 -0.074874 -0.17677
2061 -0.024295 0.021242 0.14986 -0.020321 -0.066353 -0.14929 0.1077 0.10936 0.015935 -0.079772 -0.075692 0.1736 -0.043106 -0.14163
2062 -0.022895 0.0077861 0.15094 -0.035502 -0.082277 -0.17231 0.10235 0.12673 0.021247 -0.0785 -0.080193 0.13127 -0.042431 -0.1593
2063 -0.0087501 0.011048 0.15231 -0.00033162 -0.060673 -0.17772 0.078859 0.12497 0.051271 -0.073857 -0.072282 0.16241 -0.063841 -0.15501
2064 -0.032246 0.033955 0.26454 -0.0084851 -0.071329 -0.16138 0.098493 0.14246 0.043078 -0.065002 -0.05434 0.14555 -0.06084 -0.14309
2065 -0.042652 -0.014086 0.26004 -0.04715 -0.094313 -0.1879 0.11013 0.11449 0.035143 -0.091264 -0.070661 0.119 -0.061991 -0.17599
2066 -0.05287 -0.0075524 0.27149 -0.057976 -0.093507 -0.18734 0.030855 0.095473 0.022297 -0.10603 -0.092623 0.10483 -0.087675 -0.17835
2067 -0.015084 0.013654 0.34406 0.0033117 -0.02855 -0.14721 0.075261 0.11396 0.043421 -0.071412 -0.058595 0.12272 -0.040163 -0.10445
2068 -0.004529 -0.00091322 0.3451 -0.024196 -0.073715 -0.1765 0.072649 0.13628 0.028992 -0.063222 -0.06042 0.13542 -0.046846 -0.010365
2069 -0.010064 -0.015518 0.31545 -0.038218 -0.077219 -0.19162 0.046494 0.097556 0.020792 -0.10095 -0.08301 0.1123 -0.05362 0.20782
2070 -0.066628 0.011139 0.2327 -0.022642 -0.055804 -0.1829 0.070996 0.10856 0.016279 -0.080593 -0.06375 0.11436 -0.066992 0.27166
2071 -0.013819 0.014121 0.18006 -0.036024 -0.078816 -0.18209 0.067895 0.10394 0.019252 -0.080329 -0.073539 0.088311 -0.056204 0.30813
2072 -0.055157 -0.0099414 0.15255 -0.079683 -0.09705 -0.18488 0.056603 0.07546 0.0048066 -0.08733 -0.072198 0.079478 -0.06856 0.13104
2073 -0.051159 0.0048716 0.16246 -0.041519 -0.089646 -0.17239 0.047436 0.070577 -0.0040783 -0.085381 -0.10108 0.07244 -0.046893 0.015085
2074 -0.034807 -0.0096509 0.12981 -0.059531 -0.081733 -0.17769 0.060987 0.083286 0.021056 -0.087601 -0.075669 0.083085 -0.089513 -0.067976
2075 0.11611 0.0045019 0.1634 -0.023111 -0.064552 -0.1624 0.063895 0.11604 0.044484 -0.070364 -0.064455 0.092378 -0.07361 -0.056113
2076 0.11124 -0.0099978 0.14789 -0.047677 -0.072018 -0.17815 0.04159 0.099132 -0.0010466 -0.10311 -0.085436 0.08608 -0.070631 -0.08325
2077 0.15032 -0.00064048 0.15118 -0.028966 -0.088734 -0.17158 0.054451 0.078372 0.043711 -0.084334 -0.0893 0.05999 -0.061778 -0.054706
2078 0.16497 0.01838 0.17144 -0.010696 -0.038408 -0.17238 0.080308 0.092257 0.066665 -0.04854 -0.042099 0.084863 -0.069933 -0.0035506
2079 0.1067 0.016004 0.15453 -0.012897 -0.072652 -0.15981 0.057864 0.09533 0.057707 -0.062932 -0.045326 0.075924 -0.062306 0.014789
2080 0.028739 -0.0054388 0.13301 -0.043233 -0.075637 -0.17407 0.051657 0.071958 0.03236 -0.081307 -0.073829 0.075043 -0.089255 0.25218
2081 0.024653 -0.0022145 0.15844 -0.037088 -0.055113 -0.18519 0.038626 0.087082 0.061467 -0.078323 -0.055383 0.091503 -0.090422 0.36922
2082 -0.012405 -0.02846 0.11648 -0.045754 -0.099405 -0.20922 0.0071749 0.049759 0.039067 -0.087259 -0.077498 0.032217 -0.078743 0.38699
2083 0.038274 0.0033189 0.15626 -0.013284 -0.041653 -0.18042 0.056125 0.076409 0.048509 -0.08418 -0.054169 0.050855 -0.070417 0.21669
2084 -0.0090171 -0.00082788 0.12693 0.0015212 -0.087525 -0.13487 0.055086 0.077033 0.049914 -0.091805 -0.057523 0.061082 -0.059235 0.13157
2085 0.0056393 -0.0075136 0.13092 -0.020674 -0.049796 -0.16097 0.017931 0.056673 0.043623 -0.098835 -0.054512 0.039646 -0.087036 0.045119
2086 0.014672 -0.013832 0.12262 -0.026247 -0.078976 -0.16228 0.012049 0.072118 0.084563 -0.075609 -0.06413 0.045027 -0.10266 -0.011424
2087 -0.015541 -0.0036524 0.12421 -0.050545 -0.068143 -0.1739 0.029279 0.045443 0.051163 -0.091686 -0.066415 0.025259 -0.082564 -0.037064
2088 -0.0069694 -0.02274 0.10552 -0.046666 -0.071743 -0.16398 0.0083597 0.068693 0.064346 -0.087362 -0.055447 0.029822 -0.080383 -0.018988
2089 0.021203 -0.0053673 0.11907 -0.0093728 -0.058066 -0.17272 0.014952 0.037136 0.042475 -0.078769 -0.08675 0.018382 -0.0948 -0.0073791
2090 0.0088593 -0.013427 0.092216 -0.038372 -0.094897 -0.16233 0.0038547 0.049561 0.069143 -0.10555 -0.057205 0.03216 -0.090204 0.057573
2091 -0.020311 -0.035276 0.095469 -0.057856 -0.070703 -0.18727 0.0058327 0.031237 0.038395 -0.11734 -0.0666 0.0061488 -0.11504 0.32595
2092 -0.034128 -0.014941 0.10183 -0.023884 -0.068065 -0.17598 0.013618 0.014562 0.032425 -0.08709 -0.083755 -0.0032865 -0.11739 0.49746
2093 -0.0056686 -0.032619 0.080166 -0.028252 -0.092743 -0.19723 0.015203 0.046112 0.056526 -0.10786 -0.074019 0.011103 -0.10526 0.45058
2094 0.0037113 -0.0076542 0.12164 -0.009585 -0.04695 -0.17259 0.06063 0.059486 0.061267 -0.04736 -0.060987 0.0085948 -0.069119 0.53877
2095 0.00025433 -0.00047422 0.11314 -0.0034724 -0.064622 -0.13776 0.051265 0.066912 0.075722 -0.0809 -0.053774 0.037726 -0.087756 0.37063
2096 0.011227 -0.012028 0.10351 -0.032482 -0.056412 -0.17864 0.016892 0.060955 0.068105 -0.09466 -0.047099 0.019769 -0.11362 0.22007
2097 -0.00056332 -0.023581 0.084677 -0.034656 -0.06953 -0.19099 0.0047675 0.041051 0.031075 -0.073407 -0.073739 -0.023427 -0.10725 0.10783
2098 -0.013254 -0.017695 0.084753 -0.035636 -0.063732 -0.17666 0.015535 0.041944 0.026331 -0.083045 -0.064175 -0.00030198 -0.089366 0.10271
2099 0.024472 -0.015986 0.071713 -0.040178 -0.091269 -0.16742 0.029929 0.03271 0.059432 -0.058674 -0.069615 -0.0043492 -0.089175 0.11937
2100 -0.028569 -0.0045962 0.070791 -0.030309 -0.065319 -0.14875 0.010158 0.040622 0.014809 -0.062319 -0.070078 -0.023863 -0.077354 0.17992
2101 -0.016086 -0.013311 0.071628 -0.017864 -0.10823 -0.18724 0.013131 0.039172 0.022495 -0.10667 -0.080331 -0.01559 -0.11788 0.37565
2102 -0.036279 -0.00053955 0.072098 -0.024746 -0.069954 -0.17681 0.016492 0.044865 0.048799 -0.089926 -0.080946 0.0059066 -0.07116 0.5897
2103 -0.014272 -0.017296 0.062743 -0.034924 -0.047212 -0.16342 -0.010367 0.014759 0.029377 -0.093103 -0.079846 -0.032786 -0.11289 0.64094
2104 0.01225 -0.0014833 0.06154 -0.033525 -0.082382 -0.19454 -0.013623 0.023927 0.021829 -0.091488 -0.083733 -0.012739 -0.11306 0.62114
2105 -0.0048627 -0.012397 0.043732 -0.033777 -0.067218 -0.19259 0.0010844 0.016576 0.014213 -0.087455 -0.078473 -0.015898 -0.11137 0.56669
2106 -0.02943 0.021438 0.057487 -0.023075 -0.050691 -0.15794 0.032932 0.019706 0.021476 -0.080594 -0.082378 -0.0040894 -0.091401 0.35385
2107 -0.059863 -0.021097 0.029675 -0.065072 -0.10303 -0.21558 -0.021941 -0.0062363 -0.012127 -0.11845 -0.098902 -0.062635 -0.12475 0.23784
2108 -0.012268 0.024591 0.055513 -0.022471 -0.068104 -0.15781 -0.0054708 0.03471 0.047829 -0.092783 -0.074677 -0.0056846 -0.099444 0.20168
2109 -0.052202 0.0093193 0.044026 -0.031613 -0.091072 -0.17746 -0.010119 0.0064585 0.039681 -0.089809 -0.087833 -0.035575 -0.09697 0.13476
2110 -0.048976 0.0072654 0.026122 -0.052357 -0.092576 -0.20488 -0.041097 0.016454 0.0076809 -0.11057 -0.068139 -0.046506 -0.13449 0.11225
2111 -0.015364 0.0072843 0.043337 -0.04708 -0.070593 -0.17777 0.013909 0.015901 0.02598 -0.079836 -0.069617 -0.025292 -0.09068 0.10986
2112 -0.012973 -0.014205 0.012892 -0.067279 -0.095271 -0.19671 -0.044896 0.0033216 0.012823 -0.10502 -0.083738 -0.053111 -0.12266 0.08619
2113 -0.029556 -0.0024726 0.029936 -0.052837 -0.062012 -0.18329 -0.028995 0.01051 0.028074 -0.090053 -0.085354 -0.054672 -0.093878 0.14517
2114 -0.014995 0.00077934 0.035399 -0.075081 -0.090639 -0.17294 -0.015403 0.020124 0.0058924 -0.10437 -0.07817 -0.035883 -0.091828 0.47406
2115 -0.033594 -0.0049448 0.0034804 -0.066935 -0.089134 -0.21019 -0.027514 -0.015578 0.018697 -0.087978 -0.089387 -0.070962 -0.11477 0.58678
2116 -0.04391 0.017805 0.03757 -0.046942 -0.09211 -0.18679 -0.020328 0.0098757 0.047801 -0.074673 -0.07488 -0.018938 -0.09193 0.69399
2117 -0.015749 0.038521 0.031558 -0.021708 -0.034099 -0.18285 -0.034859 0.018522 0.061577 -0.090177 -0.0539 -0.031516 -0.073613 0.7061
2118 -0.041045 0.016993 0.03159 -0.055208 -0.073289 -0.20059 -0.012507 -0.0096458 -0.00020534 -0.096161 -0.073167 -0.053796 -0.10824 0.66863
2119 -0.015132 0.015024 0.023817 -0.051833 -0.091913 -0.19458 -0.016443 -0.0017365 0.040822 -0.078121 -0.091444 -0.035101 -0.094553 0.41642
2120 -0.040797 0.018354 -0.00088991 -0.065842 -0.087941 -0.19525 -0.042457 -0.0091538 0.0092223 -0.096335 -0.093352 -0.050216 -0.10532 0.25556
2121 -0.012531 0.0035764 0.0044566 -0.069414 -0.072035 -0.18929 -0.047075 0.0080814 0.013792 -0.12614 -0.075533 -0.050298 -0.1129 0.19781
2122 -0.025741 -0.01841 -0.0093621 -0.094314 -0.082118 -0.20846 -0.03466 -0.025863 -0.00040479 -0.12224 -0.099644 -0.094189 -0.13932 0.14658
2123 -0.019676 -0.016547 0.0051142 -0.070125 -0.075659 -0.20407 -0.029742 0.010566 0.013249 -0.11389 -0.060888 -0.03025 -0.10747 0.16725
2124 -0.033857 -0.0093637 0.016407 -0.043878 -0.052925 -0.18095 -0.048643 -0.0046671 0.0096829 -0.098852 -0.093279 -0.042756 -0.11471 0.16028
2125 -0.022296 -0.0034135 0.031812 -0.032967 -0.065324 -0.17318 -0.042539 -0.0059236 0.014466 -0.094768 -0.04943 -0.069488 -0.11137 0.20302
2126 -0.036334 -0.0070424 0.0061567 -0.06157 -0.082391 -0.17617 -0.064009 -0.004199 0.034054 -0.10107 0.012123 -0.06229 -0.11044 0.14872
2127 -0.027015 -0.010683 -0.011073 -0.082762 -0.078985 -0.1861 -0.039183 -0.01527 0.00061458 -0.10967 0.00028784 -0.077336 -0.14188 0.14
2128 -0.031985 0.007958 0.0052925 -0.055886 -0.048392 -0.1748 -0.050463 -0.010594 0.0048692 -0.089253 0.024894 -0.061826 -0.11373 0.24476
2129 -0.037956 -0.018624 -3.4393e-05 -0.054319 -0.072945 -0.19495 -0.0538 -0.016899 0.016163 -0.11316 -0.0067171 -0.062854 -0.12283 0.55809
2130 -0.045033 -0.012334 -0.0044844 -0.049863 -0.059356 -0.18367 -0.059624 -0.021677 0.022962 -0.079289 -0.011335 -0.064583 -0.1177 0.64806
2131 -0.014237 0.0062682 0.013171 -0.028793 -0.059993 -0.17109 -0.0084322 -0.015655 0.014456 -0.056953 -0.033345 -0.061574 -0.10258 0.68829
2132 -0.016845 0.00013893 0.0088507 -0.060053 -0.083772 -0.17073 -0.024789 0.00061905 0.0067989 -0.092413 -0.014301 -0.052051 -0.10066 0.49346
2133 -0.027588 0.0017045 0.0085909 -0.028533 -0.058543 -0.14994 -0.022624 -0.01604 0.061999 -0.084898 -0.029117 -0.070516 -0.10652 0.38425
2134 0.084375 -0.007613 -0.028991 -0.059867 -0.065466 -0.18191 -0.049226 -0.039398 -0.013988 -0.10945 -0.041331 -0.087777 -0.11736 0.21205
2135 0.13322 0.025156 -0.034083 -0.059492 -0.10156 -0.19253 -0.058602 -0.0061477 0.0017178 -0.11332 -0.045727 -0.077468 -0.091511 0.19709
2136 0.14322 0.027993 -0.028111 -0.051137 -0.096917 -0.20344 -0.040968 -0.0084006 0.0022237 -0.09753 -0.046484 -0.065363 -0.06598 0.17517
2137 0.11273 0.02436 -0.0080019 -0.047638 -0.082202 -0.18575 -0.063268 -0.0012304 0.024335 -0.092426 -0.039965 -0.079665 -0.070959 0.17228
2138 0.14549 -0.00097238 -0.02338 -0.048651 -0.083824 -0.17834 -0.048427 -0.033563 0.00022335 -0.10705 -0.034273 -0.070885 -0.085429 0.16046
2139 0.080291 -0.0025363 -0.033359 -0.045861 -0.091742 -0.19217 -0.013043 -0.023496 0.0072602 -0.094999 -0.040477 -0.08477 -0.047246 0.14667
2140 0.040252 0.015528 -0.016661 -0.038277 -0.062595 -0.18694 -0.044177 -0.01889 0.010981 -0.07607 -0.047822 -0.068738 -0.067715 0.17611
2141 0.029972 -0.0012228 -0.027796 -0.058533 -0.093173 -0.18936 -0.041904 -0.021157 0.021014 -0.089798 -0.067145 -0.096678 -0.084483 0.14861
2142 0.033303 -0.0013627 -0.013212 -0.025645 -0.07596 -0.18621 -0.038736 0.010072 0.051332 -0.10455 -0.018132 -0.048353 -0.085706 0.16627
2143 0.02611 -0.0069297 -0.02934 -0.033102 -0.071577 -0.18764 -0.028855 -0.029258 0.016494 -0.067538 -0.058745 -0.081455 -0.11019 0.19241
2144 -0.019424 -0.014253 -0.061261 -0.05108 -0.10864 -0.20696 -0.063053 -0.020124 -0.013985 -0.090597 -0.058199 -0.10305 -0.12602 0.50512
2145 0.023154 0.015148 -0.016278 -0.026997 -0.051755 -0.18521 -0.041895 -0.015372 0.022697 -0.074959 -0.041382 -0.073923 -0.094229 0.64457
2146 0.027174 0.017244 -0.010387 -0.013803 -0.046616 -0.17084 -0.047423 -0.011292 -0.00045388 -0.062437 -0.049125 -0.089078 -0.081574 0.67161
2147 0.085364 -0.0093019 -0.036905 -0.045962 -0.066348 -0.18871 -0.064872 -0.046023 0.0094783 -0.078685 -0.056718 -0.096892 -0.10326 0.77353
2148 0.14801 -0.0013176 -0.027529 -0.0272 -0.082904 -0.17199 -0.041451 -0.035455 0.016657 -0.066547 -0.030481 -0.06067 0.014063 0.54519
2149 0.19463 0.0036493 -0.033841 -0.036404 -0.062782 -0.17888 -0.047499 -0.027546 0.0071566 -0.087768 -0.023001 -0.093076 0.022518 0.33708
2150 0.19902 0.018161 -0.025487 -0.051014 -0.066184 -0.17655 -0.059827 -0.034305 -0.0014826 -0.075264 -0.046066 -0.07871 0.062683 0.25488
2151 0.1928 0.014189 -0.044837 -0.026681 -0.085889 -0.18017 -0.069904 -0.044688 -0.015606 -0.085917 0.018861 -0.08485 0.033222 0.19674
2152 0.21246 0.035269 -0.035269 -0.048537 -0.090901 -0.20134 -0.052363 -0.055827 0.014585 -0.094696 0.032228 -0.098419 0.01887 0.18848
2153 0.13917 0.016761 -0.069845 -0.056989 -0.097626 -0.19138 -0.045175 -0.059166 0.0022128 -0.099142 0.014485 -0.12247 -0.023427 0.1277
2154 0.13551 0.050351 -0.05548 -0.01392 -0.076409 -0.18973 -0.032728 -0.01209 -0.006344 -0.072666 0.016573 -0.10042 0.0012155 0.18478
2155 0.13353 0.0028764 -0.046735 -0.012403 -0.089473 -0.20246 -0.044727 -0.037064 -7.3844e-05 -0.082806 0.026084 -0.11101 -0.06758 0.15643
2156 0.13744 0.0044913 -0.037716 0.023284 -0.084295 -0.17724 -0.017096 -0.011188 -0.0073124 -0.081327 -0.0099884 -0.095305 -0.026829 0.13892
2157 0.085232 -0.013601 -0.030142 0.028416 -0.10209 -0.20609 -0.05701 -0.054618 -0.039385 -0.12033 -0.053815 -0.11308 -0.010029 0.1221
2158 0.085888 -0.020769 -0.062952 0.0040144 -0.10137 -0.19822 -0.089921 -0.02659 6.5325e-05 -0.10433 -0.028116 -0.12603 0.070273 0.11608
2159 0.068869 -0.0043131 -0.061688 0.014492 -0.095214 -0.18637 -0.032966 -0.045813 0.0090823 -0.078973 0.034294 -0.10029 0.12321 0.13044
2160 0.23836 0.0039286 -0.053869 0.04122 -0.065395 -0.18965 -0.034092 -0.034056 0.0052489 -0.071552 0.076205 -0.089626 0.12419 0.10485
2161 0.22558 -0.002528 -0.059995 0.029836 -0.11858 -0.19571 -0.026415 -0.046815 0.0082699 -0.10164 0.073238 -0.10233 0.087011 0.087899
2162 0.23318 -0.0060528 -0.05265 0.067123 -0.085204 -0.20326 -0.052094 -0.046274 -0.01138 -0.10264 0.085114 -0.099817 0.10495 0.071692
2163 0.24388 0.014942 -0.041994 0.11559 -0.06505 -0.18186 -0.041439 -0.02869 0.034778 -0.085085 0.13351 -0.079301 0.090323 0.090177
2164 0.23443 -0.0019047 -0.060598 0.1492 -0.087556 -0.19398 -0.055403 -0.052537 -0.014375 -0.062867 0.086879 -0.10691 0.088081 0.086087
2165 0.23819 0.010048 -0.034644 0.19471 -0.061773 -0.16988 -0.020377 -0.038896 0.0052269 -0.069387 0.087738 -0.076354 0.08994 0.10926
2166 0.29129 0.0086992 -0.037668 0.19165 -0.043654 -0.18418 -0.065173 -0.027025 0.0072792 -0.092414 0.099357 -0.08034 0.11778 0.065883
2167 0.29054 0.042089 -0.025589 0.21794 -0.039962 -0.17883 -0.057578 -0.035344 -0.0062613 -0.083266 0.091804 -0.10506 0.17389 0.07772
2168 0.26064 0.046468 -0.048421 0.2109 -0.083211 -0.1459 -0.032259 -0.038581 0.0069567 -0.096937 0.098592 -0.077827 0.2036 0.077705
2169 0.28946 0.071383 -0.055312 0.17266 -0.098158 -0.15625 -0.040344 -0.043126 -0.010226 -0.094948 0.076064 -0.097121 0.20386 0.061462
2170 0.29519 0.11219 -0.048819 0.16499 -0.076229 -0.12283 -0.046067 -0.060805 0.010109 -0.10947 0.074904 -0.0092849 0.19707 0.040407
2171 0.29548 0.15282 -0.063887 0.13762 -0.094504 -0.14089 -0.045731 -0.072199 -0.0065843 -0.09828 0.09503 0.044833 0.21896 0.037516
2172 0.34887 0.20171 -0.052308 0.14805 -0.07572 -0.15686 -0.057624 -0.033498 -0.0052291 -0.094804 0.081891 0.091893 0.19903 0.03985
2173 0.31856 0.23639 -0.060464 0.16003 -0.07363 -0.17685 -0.045844 -0.032486 -0.0049769 -0.095572 0.10415 0.04698 0.21712 0.020401
2174 0.29244 0.17381 -0.043755 0.18741 -0.068453 -0.17495 -0.044474 -0.047147 0.0059233 -0.08119 0.11438 0.013688 0.2643 0.021323
2175 0.28576 0.10529 -0.063397 0.21763 -0.075563 -0.15701 -0.046604 -0.056072 -0.010181 -0.1058 0.11193 -0.029386 0.22031 0.013243
2176 0.37858 0.11188 -0.032618 0.42405 -0.017768 -0.15435 -0.03172 -0.048907 0.021134 -0.041721 0.12898 -0.011381 0.25328 0.055771
2177 0.30261 0.035656 -0.093774 0.33621 -0.124 -0.18352 -0.078842 -0.066787 -0.0026644 -0.10247 0.091564 -0.035275 0.20822 -0.028611
2178 0.27393 0.059492 -0.062612 0.31075 -0.080239 -0.10166 -0.039055 -0.056271 -0.030888 -0.096631 0.091634 0.04628 0.22909 -0.02166
2179 0.32376 0.10326 -0.055286 0.25712 -0.048312 0.075488 -0.035744 -0.0093972 0.025761 -0.072444 0.13876 0.14229 0.27292 0.001876
2180 0.31393 0.11978 -0.05125 0.19453 -0.058351 -0.00078057 -0.023361 -0.043706 0.029392 -0.09579 0.12224 0.15593 0.26087 -0.014737
2181 0.29972 0.15347 -0.069499 0.17679 -0.098628 0.014308 -0.013844 -0.064299 0.0037443 -0.082526 0.087313 0.1559 0.26324 0.0063937
2182 0.36376 0.20318 -0.049002 0.20094 -0.078368 -0.029984 -0.030484 -0.044567 -0.026526 -0.07825 0.073917 0.074804 0.29036 0.0026608
2183 0.40921 0.2324 -0.06368 0.19011 -0.068655 -0.075042 -0.054046 -0.04633 0.024797 -0.090419 0.06571 0.04817 0.25751 -0.0075211
2184 0.36302 0.24621 -0.082561 0.16952 -0.10057 -0.14914 -0.05348 -0.037295 -0.013083 -0.10536 0.067842 0.01163 0.25018 -0.044036
2185 0.31312 0.25866 -0.060721 0.18788 -0.096377 -0.13929 -0.057935 -0.04371 0.0049767 -0.11864 0.037531 0.023082 0.26894 -0.055255
2186 0.25437 0.27056 -0.066531 0.20885 -0.059577 -0.13526 -0.050707 -0.041951 -0.0031459 -0.080642 0.072512 0.086987 0.29132 -0.048444
2187 0.25255 0.2131 -0.051934 0.22101 -0.072301 -0.14182 -0.050687 -0.050291 -0.023422 -0.10439 0.080093 0.19327 0.30243 -0.016509
2188 0.20349 0.13163 -0.075625 0.19636 -0.08244 -0.078669 -0.057201 -0.055411 -0.022023 -0.10925 0.042252 0.17547 0.25849 -0.058853
2189 0.25364 0.11171 -0.081192 0.26319 -0.091634 0.054183 -0.056039 -0.049589 -0.0050829 -0.11936 0.073638 0.2177 0.27778 -0.08549
2190 0.25426 0.11375 -0.067817 0.31438 -0.078749 0.12432 -0.026492 -0.032517 0.011127 -0.10415 0.073529 0.12625 0.29843 -0.052789
2191 0.23921 0.089085 -0.05739 0.42535 -0.10089 0.1239 -0.031631 -0.055166 -0.0062583 -0.097178 0.040812 0.066899 0.29923 -0.069945
2192 0.24399 0.17654 -0.055656 0.43808 -0.071623 0.13502 0.0019036 -0.025078 0.0001334 -0.069191 0.054565 0.041696 0.30912 -0.06645
2193 0.29705 0.18322 -0.056261 0.39436 -0.079315 0.052683 -0.012917 -0.043076 -0.0033658 -0.072221 0.060851 0.032974 0.34136 -0.045193
2194 0.38233 0.27818 -0.045279 0.30771 -0.055795 0.0099587 -0.031171 -0.038807 0.014039 -0.066484 0.071132 0.18571 0.37237 -0.057387
2195 0.39696 0.29724 -0.054771 0.22496 -0.09829 -0.043893 -0.042388 -0.040333 -0.0025898 -0.097049 0.070414 0.28028 0.36646 -0.086004
2196 0.3657 0.35196 -0.035575 0.22772 -0.037703 -0.038517 -0.039103 -0.061838 -0.016066 -0.09338 0.069026 0.33645 0.37811 -0.078774
2197 0.28149 0.33237 -0.072327 0.21409 -0.099029 0.021494 -0.031028 -0.041658 0.015104 -0.079634 0.070384 0.29877 0.33996 -0.07029
2198 0.25836 0.30831 -0.063069 0.20746 -0.054403 0.1891 -0.026579 -0.041345 -0.004647 -0.087302 0.071841 0.24969 0.37665 -0.11108
2199 0.25313 0.26299 -0.076001 0.25091 -0.091954 0.24949 -0.019777 -0.058709 -0.003194 0.061988 0.03452 0.14218 0.3197 -0.061335
2200 0.25103 0.2389 -0.042447 0.28799 -0.062697 0.37454 -0.01932 -0.025171 0.018845 0.1747 0.061734 0.17169 0.36499 -0.067433
2201 0.21518 0.19134 -0.068913 0.2943 -0.086242 0.24326 -0.046936 -0.038692 0.0098747 0.097348 0.059293 0.12367 0.31408 -0.10327
2202 0.22227 0.1912 -0.071696 0.27028 -0.055102 0.26272 -0.036131 -0.032873 0.010217 -0.0033733 0.053652 0.1258 0.37793 -0.11384
2203 0.2112 0.21858 -0.046089 0.26461 -0.06645 0.14388 -0.016662 -0.042886 0.02212 -0.037458 0.045716 0.22595 0.33093 -0.079736
2204 0.19473 0.2723 -0.069734 0.23145 -0.091027 0.094596 -0.010486 -0.061262 -0.020735 -0.051079 0.045 0.33578 0.35801 -0.099309
2205 0.18647 0.31185 -0.076875 0.22832 -0.077359 0.15344 -0.041896 -0.045456 -0.0024239 -0.046888 0.040714 0.38323 0.3725 -0.13424
2206 0.16363 0.33327 -0.07429 0.21587 -0.11104 0.31417 -0.045958 -0.04798 0.00086597 -0.065258 0.052659 0.27935 0.32249 -0.13446
2207 0.18635 0.36393 -0.062799 0.24832 -0.084531 0.41556 -0.037166 -0.039526 0.0068054 -0.063928 0.034609 0.22447 0.33993 -0.1424
2208 0.2189 0.38015 -0.08055 0.2175 -0.074337 0.43132 -0.011544 -0.034686 0.011599 -0.042325 0.031557 0.14975 0.35164 -0.12903
2209 0.16838 0.38089 -0.085194 0.19729 -0.072987 0.40081 -0.06863 -0.045699 -0.0048999 -0.060675 0.030273 0.13709 0.35024 -0.14366
2210 0.13826 0.32017 -0.098434 0.16784 -0.10824 0.39913 -0.046647 -0.087004 -0.0097288 -0.065942 -0.00049665 0.12052 0.34522 -0.13347
2211 0.1856 0.27767 -0.066354 0.21 -0.063861 0.27069 -0.045215 -0.053686 0.011138 -0.061649 0.013177 0.19143 0.34973 -0.13018
2212 0.17809 0.23791 -0.069414 0.171 -0.060468 0.18738 -0.026991 -0.042272 -0.0080479 -0.043403 0.035519 0.31516 0.34952 -0.12957
2213 0.16686 0.21534 -0.077609 0.15605 -0.076413 0.1691 -0.072029 -0.046205 -0.0050967 -0.009321 0.042179 0.3788 0.31669 -0.14878
2214 0.18227 0.22155 -0.054848 0.14487 -0.051065 0.16247 -0.03662 -0.029652 0.010487 0.14335 0.050443 0.37917 0.31765 -0.14905
2215 0.14101 0.19827 -0.085928 0.16023 -0.091437 0.40456 -0.043172 -0.040091 0.031319 0.1731 0.030559 0.31555 0.30891 -0.16612
2216 0.1315 0.19214 -0.095988 0.13134 -0.072967 0.46466 -0.055093 -0.022196 -0.0080533 0.090233 0.014957 0.19115 0.25923 -0.1686
2217 0.14975 0.28632 -0.06514 0.18456 -0.058649 0.53392 -0.020216 -0.029599 -0.0019038 0.030177 0.021698 0.16028 0.30065 -0.13194
2218 0.15393 0.31125 -0.073158 0.177 -0.048675 0.49329 -0.042655 -0.042596 -2.5722e-05 -0.01006 0.033152 0.15138 0.30275 -0.14789
2219 0.11889 0.39395 -0.084603 0.12134 -0.067284 0.5482 -0.036195 -0.045734 -0.013523 -0.010429 0.012517 0.16525 0.29265 -0.16463
2220 0.16042 0.3984 -0.077538 0.13487 -0.063132 0.5547 -0.013852 -0.030839 0.018776 -0.020788 0.019791 0.23681 0.30712 -0.14282
2221 0.15057 0.40704 -0.070179 0.13966 -0.0395 0.64089 -0.0047309 -0.030098 -0.00041374 0.0057357 0.038551 0.35147 0.31666 -0.15475
2222 0.19061 0.39688 -0.067354 0.1265 -0.062066 0.62134 -0.018626 -0.033358 0.0081795 -0.015314 0.03111 0.39625 0.25388 -0.15781
2223 0.16669 0.3552 -0.05755 0.1131 -0.078127 0.61929 -0.0087525 -0.026439 0.024421 -0.018409 0.049335 0.33111 0.25415 -0.15168
2224 0.14253 0.27852 -0.073063 0.095442 -0.058639 0.68948 -0.032721 -0.037719 -0.0072523 -0.038809 0.0084128 0.23337 0.27416 -0.17554
2225 0.16389 0.25922 -0.063679 0.12971 -0.040338 0.64101 -0.032008 -0.03107 0.0097544 -0.017834 0.036058 0.21007 0.28851 -0.16618
2226 0.13129 0.24398 -0.061663 0.090444 -0.045373 0.67254 -0.036511 -0.042023 0.027931 -0.039767 0.017565 0.16134 0.21289 -0.14384
2227 0.14881 0.2283 -0.075137 0.096969 -0.054687 0.64789 -0.0096835 -0.039503 0.022549 -0.014702 0.035086 0.18037 0.24298 -0.14422
2228 0.13155 0.19637 -0.095377 0.052131 -0.09953 0.65557 -0.031442 -0.078159 0.0035121 -0.048823 0.014452 0.13679 0.19478 -0.18196
2229 0.1403 0.23855 -0.059301 0.10664 -0.04244 0.74723 -0.022538 -0.030482 0.0084172 -0.0081083 0.010925 0.17609 0.22411 -0.15466
2230 0.13561 0.23187 -0.082841 0.082822 -0.078625 0.65612 -0.042257 -0.047853 -0.0014412 -0.0084209 0.022914 0.1964 0.18645 -0.18523
2231 0.15356 0.25842 -0.067743 0.084812 -0.071847 0.65139 -0.053146 -0.080707 -0.013547 -0.0021191 -0.0038472 0.34439 0.18256 -0.15884
2232 0.12217 0.2711 -0.096779 0.067688 -0.09303 0.63003 -0.018658 -0.038678 -0.012026 -0.051155 0.0077791 0.39521 0.15925 -0.17729
2233 0.12461 0.35715 -0.086398 0.07323 -0.065045 0.75892 -0.017414 -0.050827 0.010644 -0.065555 -0.0093506 0.28734 0.13103 -0.1639
2234 0.15861 0.42501 -0.060402 0.088229 -0.062095 0.79396 -0.0050148 -0.024514 0.014271 -0.018668 0.061096 0.22085 0.16386 -0.15303
2235 0.12268 0.38107 -0.10131 0.038312 -0.07024 0.67062 -0.035791 -0.067079 0.0089393 -0.071543 0.020962 0.19361 0.14657 -0.18251
2236 0.11022 0.37666 -0.062738 0.096083 -0.076897 0.73479 -0.031526 -0.057401 0.018777 -0.021644 0.038823 0.16919 0.13223 -0.15835
2237 0.11376 0.33007 -0.071655 0.083148 -0.040474 0.78575 -0.030598 -0.026838 0.022702 -0.019553 0.042346 0.17369 0.13494 -0.17375
2238 0.095283 0.3061 -0.082635 0.070032 -0.063862 0.72626 -0.029188 -0.043083 -0.0057417 -0.037601 0.017297 0.12268 0.13848 -0.16347
2239 0.09533 0.26826 -0.073357 0.071349 -0.06586 0.69244 -0.011767 -0.052948 -0.0089819 -0.046065 -0.011706 0.14765 0.1224 -0.16398
2240 0.10192 0.2829 -0.058488 0.064929 -0.054801 0.61411 -0.054429 -0.061286 0.015735 -0.036504 0.018559 0.1293 0.14647 -0.17377
2241 0.09797 0.27446 -0.062248 0.065582 -0.073602 0.54667 -0.060397 -0.048401 0.014551 -0.025113 -0.0063081 0.1256 0.14579 -0.15739
2242 0.12346 0.29207 -0.054519 0.0871 -0.053094 0.53466 -0.060527 -0.040328 0.0073873 -0.036581 -0.011094 0.10754 0.10991 -0.16069
2243 0.050428 0.27729 -0.074851 0.035015 -0.087251 0.70651 -0.038983 -0.042237 -0.0053858 -0.062456 -0.0062802 0.097454 0.11953 -0.18553
2244 0.11065 0.29608 -0.064167 0.062234 -0.055144 0.85867 -0.03611 -0.031535 0.025348 -0.034385 -0.0061629 0.11963 0.082575 -0.16822
2245 0.11433 0.2888 -0.080004 0.03273 -0.10156 0.74122 -0.036937 -0.049802 0.059681 -0.070272 -0.0076434 0.089126 0.05996 -0.19368
2246 0.10097 0.36163 -0.074313 0.033753 -0.066346 0.65974 -0.022081 -0.028241 0.048718 -0.052823 -0.0088391 0.12127 0.080136 -0.20667
2247 0.073091 0.36059 -0.064179 0.072233 -0.076049 0.53545 -0.04327 -0.050521 0.024976 -0.040071 -0.0019497 0.10367 0.076333 -0.19508
2248 0.048355 0.38652 -0.056465 0.049945 -0.04286 0.51318 -0.028086 -0.034852 0.038268 -0.033208 0.01608 0.084 0.077132 -0.15515
2249 0.07172 0.33085 -0.096165 0.0076907 -0.07675 0.47256 -0.042128 -0.048162 0.063592 -0.030767 0.0050337 0.10535 0.057338 -0.20664
2250 0.09392 0.27313 -0.069771 0.049958 -0.050811 0.47395 -0.032938 -0.041322 0.043902 -0.032576 0.016283 0.078186 0.089517 -0.18004
2251 0.093332 0.28581 -0.046934 0.050496 -0.035423 0.51192 -0.0052161 -0.031524 0.045698 -0.032252 0.055604 0.11186 0.092153 -0.16776
2252 0.098742 0.23759 -0.077857 0.0075959 -0.056636 0.66786 -0.023278 -0.052127 0.045238 -0.069072 0.007647 0.080798 0.055391 -0.21201
2253 0.068449 0.25738 -0.057327 0.053826 -0.02279 0.73565 -0.017647 -0.046794 0.022762 -0.040066 -0.00081552 0.046667 0.054244 -0.17872
2254 0.074626 0.22239 -0.091257 0.020478 0.086443 0.67691 -0.032297 -0.042918 0.033159 -0.044079 -0.019267 0.062105 0.068787 -0.19098
2255 0.09193 0.24442 -0.075807 0.032175 0.12732 0.62376 -0.014991 -0.014581 0.048693 -0.026344 0.0046346 0.084586 0.0791 -0.21388
2256 0.062769 0.21762 -0.071807 0.028296 0.13067 0.47601 -0.041357 -0.054244 0.016295 -0.03502 0.013896 0.04973 0.021721 -0.22644
2257 0.056902 0.19635 -0.10631 -0.012205 0.093523 0.4376 -0.074907 -0.062876 -0.018983 -0.071256 -0.012498 0.0046228 0.0051919 -0.22693
2258 0.038209 0.27322 -0.067541 0.033809 0.039762 0.45776 -0.026811 -0.018976 0.031687 -0.041105 -0.0076308 0.031032 0.046371 -0.2269
2259 0.066542 0.29736 -0.077251 0.016453 -0.016905 0.41453 -0.030246 -0.033654 0.031778 -0.066309 -0.0067823 0.048417 0.0088215 -0.22264
2260 0.05118 0.32458 -0.058549 0.042791 -0.022838 0.42632 -0.036224 -0.048242 0.015101 -0.036649 0.0038177 0.017014 0.02499 -0.22874
2261 0.067626 0.31594 -0.07674 0.0061156 -0.00019864 0.40014 -0.042639 -0.040775 0.026341 -0.052838 -0.0339 0.027828 0.020876 -0.20338
2262 0.013611 0.27139 -0.080442 -0.0015561 0.024213 0.38635 -0.025407 -0.041906 0.0087037 -0.052554 -0.023938 0.010196 -0.0029 -0.23351
2263 0.088733 0.24823 -0.071652 0.023485 0.16254 0.38143 -0.025808 -0.045194 0.047161 -0.053447 0.00079818 0.041841 0.0098038 -0.21852
2264 0.041562 0.21603 -0.084399 -0.0035912 0.17074 0.35074 -0.033237 -0.084971 -0.016178 -0.053903 -0.039544 -0.0037509 -0.0079595 -0.22117
2265 0.007351 0.21347 -0.081134 0.013593 0.20461 0.33777 -0.050422 -0.05851 -0.021618 -0.061543 -0.033232 0.0063942 0.0090319 -0.1862
2266 -0.0069409 0.18388 -0.093806 -0.013524 0.16335 0.29669 -0.064674 -0.061239 -0.022919 -0.093614 -0.046222 -0.01613 -0.035885 -0.22197
2267 0.0075419 0.19371 -0.087648 -0.0072028 0.05674 0.35138 -0.028855 -0.043025 0.019575 -0.060284 -0.010568 0.010516 0.012844 -0.22801
2268 0.015709 0.18382 -0.09684 -0.011183 0.029042 0.31573 -0.049499 0.012974 0.023143 -0.07333 -0.023863 -0.0064874 -0.019354 -0.23011
2269 0.018363 0.18502 -0.096322 -0.014748 0.020026 0.28631 -0.048077 0.11846 0.012472 -0.074128 -0.013431 -0.0041055 -0.024264 -0.22535
2270 0.036639 0.19313 -0.078158 0.014824 0.0349 0.31447 -0.034185 0.21597 0.0097576 -0.0381 -0.017299 -0.019186 -0.015239 -0.22103
2271 0.021232 0.18229 -0.10233 -0.002065 0.018165 0.2641 -0.059338 0.27096 0.016207 -0.078518 -0.042775 -0.011032 -0.022219 -0.2378
2272 0.045084 0.17624 -0.10335 -0.0181 0.062137 0.2791 -0.047941 0.25409 -0.024667 -0.067192 -0.045652 -0.04353 -0.039925 -0.23142
2273 0.015625 0.18885 -0.082458 0.0089841 0.15087 0.30208 -0.046925 0.19447 0.030424 -0.079755 -0.016787 -0.010486 -0.008788 -0.22472
2274 0.057253 0.1785 -0.076979 0.007531 0.28862 0.2668 -0.035056 0.077186 -0.0084468 -0.042474 -0.01695 -0.027366 -0.03693 -0.21891
2275 0.071949 0.20179 -0.067302 0.015814 0.27272 0.25899 -0.0091109 0.085483 0.055446 -0.038153 -0.00028163 -0.0014533 0.0083428 -0.21214
2276 0.063772 0.18925 -0.07186 0.01351 0.22138 0.25048 -0.010899 0.034408 0.026987 -0.028047 -0.012125 -0.011699 -0.0078801 -0.21797
2277 0.04522 0.14991 -0.091081 -0.0099835 0.10687 0.25742 -0.038348 0.038201 0.026223 -0.058661 -0.032953 -0.041342 -0.034342 -0.2319
2278 0.022427 0.16356 -0.087727 -0.0017072 0.075979 0.25004 -0.028673 0.048774 0.016144 -0.046526 -0.037296 -0.027933 -0.017464 -0.23762
2279 0.04678 0.16077 -0.09536 -0.011747 0.039855 0.22395 -0.036216 0.018464 0.0321 -0.060267 -0.029906 -0.019101 -0.036828 -0.21667
2280 0.036492 0.13206 -0.10535 -0.013147 0.03203 0.20134 -0.043595 0.0036463 0.002518 -0.069267 -0.052378 -0.063362 -0.042793 -0.25882
2281 0.0089745 0.12742 -0.10243 -0.032405 0.038829 0.19063 -0.036243 0.013764 0.016426 -0.05501 -0.0375 -0.034088 -0.048795 -0.23848
2282 0.016675 0.13202 -0.091808 -0.025188 0.039167 0.1727 -0.035604 0.0267 0.005523 -0.067631 -0.026775 -0.058908 -0.066122 -0.25733
2283 0.074977 0.15465 -0.064651 0.0038982 0.068171 0.20992 -0.021929 0.029803 0.02575 -0.032463 -0.021862 -0.040881 -0.042378 -0.2167
2284 0.019305 0.12848 -0.09342 -0.018285 0.10304 0.1546 -0.040182 0.0067448 0.0045416 -0.087673 -0.059788 -0.059597 -0.04728 -0.22111
2285 0.024245 0.12956 -0.099595 -0.027322 0.20537 0.15794 -0.029377 0.045641 0.038717 -0.084176 -0.028088 -0.030352 -0.056964 -0.23265
2286 0.021105 0.12482 -0.0901 0.012837 0.2834 0.15745 -0.0348 0.0027282 -0.0047533 -0.083026 -0.050427 -0.079839 -0.046568 -0.22341
2287 0.054208 0.12083 -0.11225 -0.02903 0.22439 0.16248 -0.025713 0.0094942 0.025131 -0.070846 -0.042318 -0.062699 -0.016169 -0.25199
2288 -0.014693 0.10286 -0.11605 -0.02217 0.12792 0.13162 -0.040816 0.0028158 0.010599 -0.066452 -0.031306 -0.074629 -0.072761 -0.24203
2289 0.010652 0.10892 -0.10508 -0.036402 0.05814 0.11236 -0.035029 0.007278 0.0070207 -0.077558 -0.042742 -0.081987 -0.064605 -0.25806
2290 0.037048 0.092196 -0.11619 -0.029946 0.060053 0.12403 -0.053547 0.0024572 0.010655 -0.054492 -0.047358 -0.080408 -0.066995 -0.23926
2291 0.0010037 0.067118 -0.12809 -0.061447 0.012515 0.081512 -0.087419 -0.0085668 0.037139 -0.09195 -0.059752 -0.082662 -0.057097 -0.28128
2292 -0.014248 0.07414 -0.10996 -0.045461 0.03677 0.11223 -0.065771 -0.025514 -0.027467 -0.074351 -0.056496 -0.091234 -0.079505 -0.23729
2293 0.010948 0.098519 -0.10997 -0.026999 0.040733 0.083061 -0.028464 0.0046688 0.0024611 -0.093774 -0.029277 -0.081574 -0.040927 -0.23528
2294 0.021955 0.098713 -0.10238 -0.025382 0.036711 0.12617 -0.05422 0.0060495 0.0038429 -0.065732 -0.030726 -0.072095 -0.068971 -0.21149
2295 0.012545 0.10404 -0.11154 -0.028077 0.053044 0.069065 -0.061889 0.016003 0.0044073 -0.067851 -0.04613 -0.096351 -0.04145 -0.22462
2296 -0.0028729 0.085896 -0.093439 -0.022363 0.089057 0.085524 -0.054556 -0.0041736 -0.016825 -0.073788 -0.055264 -0.088007 -0.015233 -0.17701
2297 0.038154 0.078932 -0.090306 -0.012428 0.064741 0.082408 -0.035226 -0.0093981 0.0081748 -0.057978 -0.037964 -0.094016 0.058266 -0.16151
2298 0.0086138 0.093986 -0.088569 -0.016459 0.097572 0.053087 -0.040291 0.001122 -0.012312 -0.086966 -0.034602 -0.07508 0.078979 -0.16112
2299 -0.0064497 0.065864 -0.089806 -0.021244 0.13282 0.064998 -0.042001 -0.012474 -0.0034777 -0.095004 -0.048691 -0.088782 0.095004 -0.17533
2300 0.034272 0.067242 -0.11384 -0.029151 0.19616 0.033937 -0.050598 -0.0075257 0.017987 -0.10184 -0.053133 -0.10525 0.10725 -0.19186
2301 0.038362 0.088584 -0.098647 -0.022718 0.2384 0.063103 -0.048635 -0.018614 -0.0014485 -0.052821 -0.031801 -0.092015 0.12191 -0.1145
2302 0.0074733 0.073035 -0.10411 -0.043362 0.11283 0.04698 -0.033373 -0.023756 -0.0067009 -0.095141 -0.056301 -0.097511 0.054147 -0.11226
2303 0.03086 0.064777 -0.087599 -0.013636 0.095519 0.04744 -0.035537 0.0010257 0.025096 -0.079796 -0.035279 -0.070341 0.010198 -0.10522
2304 -0.0036681 0.047669 -0.11341 -0.041185 0.049425 0.025636 -0.035341 -0.006894 -0.020605 -0.096464 -0.038289 -0.098058 0.005673 -0.15326
2305 -0.0036305 0.075396 -0.073966 -0.046514 0.078748 0.0353 -0.021371 -0.0083792 0.0081036 -0.075331 -0.073296 -0.097607 -0.015243 -0.18394
2306 -0.0045139 0.046192 -0.091132 -0.036729 0.073974 0.040879 -0.035643 -0.0017538 -0.0088334 -0.10446 -0.066374 -0.10712 -0.013588 -0.18012
2307 -0.016785 0.052107 -0.10772 -0.030728 0.056997 0.0331 -0.037979 -0.020965 -0.0076548 -0.086674 -0.055522 -0.11218 -0.028133 -0.22079
2308 -0.013717 0.038263 -0.099715 -0.039723 0.058922 0.029327 -0.041344 -0.013354 0.017227 -0.089234 -0.033727 -0.082275 -0.022629 -0.2015
2309 0.0068954 0.044866 -0.096893 -0.038938 0.065883 0.038307 -0.034309 -0.0172 -0.0042361 -0.089652 -0.046843 -0.10328 -0.02824 -0.20517
2310 -0.018508 0.046873 -0.1118 -0.056003 0.048928 0.0068337 -0.045242 -0.040351 -0.026764 -0.070925 -0.048704 -0.098962 -0.036294 -0.21359
2311 -0.020195 0.052098 -0.096839 -0.032143 0.041413 -0.0037812 -0.025361 -0.0236 -0.019628 -0.075368 -0.039566 -0.10996 -0.025117 -0.19085
2312 -0.008281 0.045676 -0.10991 -0.035442 0.040534 -0.0088829 -0.052787 -0.02216 0.021746 -0.055439 -0.053768 -0.090724 -0.0084972 -0.19529
2313 -0.0089218 0.042377 -0.080681 -0.036276 0.057859 0.0028119 -0.047397 -0.021407 0.0040864 -0.072565 -0.061883 -0.11564 -0.012069 -0.1557
2314 -0.03152 0.02566 -0.11368 -0.072461 0.023117 -0.0064886 -0.055894 -0.017009 -0.015854 -0.092448 -0.068887 -0.11146 -0.026458 -0.18818
2315 -0.035764 0.035288 -0.094645 -0.029565 0.043668 0.019251 -0.044504 -0.019786 0.035875 -0.077139 -0.046567 -0.10252 -0.03429 -0.16288
2316 -0.008228 0.036147 -0.10771 -0.039393 0.033152 -0.0093533 -0.02385 -0.03632 -0.0051537 -0.089964 -0.050498 -0.11866 -0.023194 -0.18367
2317 -0.00034336 0.055262 -0.075213 -0.011067 0.06635 -0.012489 -0.024855 0.01587 0.065943 -0.090631 -0.028099 -0.086322 0.0078051 -0.18106
2318 -0.025497 0.029086 -0.11896 -0.06603 0.062166 -0.021931 -0.061738 -0.05122 -0.020418 -0.078582 -0.073409 -0.14122 0.0084643 -0.16491
2319 -0.019341 0.018158 -0.14328 -0.071596 0.017873 -0.04512 -0.046474 -0.02686 -0.0079026 -0.092069 -0.077298 -0.12256 -0.013875 -0.20752
2320 -0.031359 0.040824 -0.11061 -0.019794 0.053913 -0.007214 -0.056142 -0.033609 -0.014137 -0.071882 -0.076963 -0.11621 -0.02205 -0.17683
2321 0.0049636 0.023223 -0.10367 -0.059885 0.052344 -0.015739 -0.036511 -0.014608 0.0006273 -0.10401 -0.051456 -0.11679 -0.019221 -0.18861
2322 -0.054252 0.0048125 -0.1135 -0.04506 0.027687 -0.047623 -0.053906 -0.040367 -0.011639 -0.10822 -0.071582 -0.12768 -0.07246 -0.19205
2323 -0.051479 0.012456 -0.1172 -0.041021 0.048712 -0.068249 -0.071753 -0.058849 -0.043575 -0.094669 -0.10101 -0.1558 -0.06255 -0.18332
2324 -0.037522 0.019523 -0.11724 -0.072262 0.026305 -0.039205 -0.03166 -0.04172 -0.0046854 -0.091517 -0.058129 -0.13984 -0.039647 -0.19756
2325 -0.026592 0.023723 -0.11687 -0.032761 0.047469 -0.065864 -0.082807 -0.033165 0.002194 -0.082373 -0.060078 -0.13954 -0.060545 -0.17928
2326 -0.042071 0.0017971 -0.11393 -0.060215 0.019147 -0.079752 -0.061461 -0.027949 0.0031755 -0.089288 -0.06688 -0.13944 -0.021567 -0.18738
2327 -0.042156 0.024391 -0.11742 -0.042316 0.017812 -0.021711 -0.023435 -0.045552 -0.029729 -0.00034407 -0.051067 -0.13747 -0.056408 -0.18551
2328 -0.0096319 0.01516 -0.12432 -0.038179 0.029627 -0.030913 -0.040509 -0.014883 -0.0022955 0.1166 -0.041256 -0.13176 -0.017668 -0.18437
2329 -0.027186 0.013243 -0.12007 -0.043427 0.025088 -0.067903 -0.056163 -0.031747 -0.02395 0.1582 -0.074075 -0.11947 0.077419 -0.047492
2330 -0.015471 0.022534 -0.09136 -0.030449 0.043716 -0.056021 -0.055866 -0.014657 -0.012855 0.05793 -0.082913 -0.13548 0.083197 0.17833
2331 -0.0066512 0.030037 -0.097002 -0.036486 0.016597 -0.058499 -0.036833 -0.028123 0.015045 -0.0014563 -0.072346 -0.11856 0.11182 0.37708
2332 -0.033347 0.023339 -0.11873 -0.052227 0.044589 -0.060231 -0.047957 -0.030824 0.0094264 -0.037276 -0.070712 -0.12695 0.10464 0.31402
2333 -0.038081 0.0033905 -0.1209 -0.047166 3.9049e-05 -0.069221 -0.044618 -0.031529 -0.015141 -0.039897 -0.060066 -0.1559 0.11504 0.24943
2334 -0.026224 -0.0031437 -0.11754 -0.076739 0.012977 -0.10029 -0.066072 -0.037901 -0.028342 -0.054901 -0.081921 -0.14986 0.027726 0.2178
2335 -0.091977 -0.01626 -0.13468 -0.10449 -9.9983e-05 -0.099585 -0.056983 -0.050002 -0.02547 -0.087549 -0.091753 -0.13919 -0.038134 0.032545
2336 -0.069309 -0.012679 -0.11205 -0.049829 0.011932 -0.094144 -0.067034 -0.061657 -0.030357 -0.071776 -0.083706 -0.15566 0.0087295 -0.021856
2337 -0.055226 0.0052111 -0.10177 -0.049418 0.010874 -0.09703 -0.038243 -0.010702 -0.0039687 -0.035434 -0.059814 -0.11935 -0.0015835 -0.044201
2338 -0.049907 0.0028371 -0.11489 -0.048541 0.020865 -0.095219 -0.065507 -0.034266 -0.037128 0.071769 -0.061627 -0.14364 -0.01262 -0.064417
2339 -0.037239 -0.0053689 -0.10276 -0.055743 0.012218 -0.11354 -0.025053 -0.033326 0.0029185 0.12474 -0.05851 -0.13562 -0.028091 -0.049012
2340 -0.042264 -0.021814 -0.12661 -0.075403 -0.045029 -0.11802 0.03282 -0.057115 -0.02398 0.12181 -0.094048 -0.13702 -0.031191 -0.1048
2341 -0.029314 -0.01514 -0.10343 -0.060702 -0.0065493 -0.0894 0.075976 -0.036606 -0.011154 0.13414 -0.071529 -0.11194 -0.01265 -0.058399
2342 -0.026247 0.006627 -0.086248 -0.025443 0.029916 -0.11 0.0668 -0.037944 -0.0037945 0.023254 -0.070788 -0.12989 0.081777 -0.020574
2343 -0.060416 -0.025935 -0.11644 -0.080202 -0.013189 -0.14199 0.053735 -0.064692 -0.045343 -0.023876 -0.072083 -0.1788 0.086607 0.019161
2344 -0.018621 6.4353e-05 -0.09577 -0.036972 0.026995 -0.09766 0.051025 -0.037622 -0.0161 -0.0059477 -0.083035 -0.13949 0.1052 0.27864
2345 -0.04201 0.0072199 -0.078395 -0.011584 0.17717 -0.084371 0.063238 -0.027704 0.0012046 0.0017982 -0.075468 -0.12608 0.12816 0.40851
2346 -0.029593 -0.0048114 -0.079699 -0.043676 0.19214 -0.094602 0.016625 -0.055939 -0.0032687 -0.0057994 -0.080505 -0.13757 0.13071 0.41222
2347 -0.047108 -0.031982 -0.12773 -0.060388 0.11612 -0.12604 -0.027088 -0.054619 -0.043573 -0.03701 -0.11109 -0.16217 0.082471 0.26429
2348 -0.060194 -0.050008 -0.13776 -0.099419 0.053148 -0.14629 -0.040235 -0.080153 -0.024204 0.10558 -0.11457 -0.15178 0.0057508 0.13958
2349 -0.050403 -0.0077277 -0.10425 0.010382 0.061965 -0.10484 0.0076088 -0.048504 -0.0028591 0.19527 -0.087294 -0.078424 0.048299 0.061485
2350 -0.022317 -0.0014051 -0.072913 -0.012157 0.054099 -0.080049 0.036314 -0.042837 0.0063044 0.25194 -0.074701 -0.047625 0.013385 0.068695
2351 -0.021103 -0.0064178 -0.075974 -0.019388 0.0039847 -0.093762 0.035144 -0.03661 -0.010182 0.17526 -0.063595 -0.019104 0.0052295 0.015855
2352 -0.072764 -0.025223 -0.083422 -0.060789 -0.021998 -0.13707 0.082639 -0.077263 -0.048832 0.048357 -0.077928 -0.090171 -0.0018962 -0.047014
2353 -0.045716 -0.031403 -0.039928 -0.045095 -0.010029 -0.11256 0.11457 -0.061427 -0.023035 0.0262 -0.083964 -0.11138 0.056783 -0.036856
2354 -0.053784 -0.022007 0.047685 -0.054664 -0.016856 -0.12004 0.097839 -0.065848 -0.0064816 0.0025559 -0.097632 -0.10479 0.15225 -0.050957
2355 -0.059977 -0.030783 0.11163 -0.065111 -0.00097046 -0.12769 0.11485 -0.07767 -0.017292 0.0070563 -0.068639 -0.12359 0.13966 -0.056344
2356 -0.061237 -0.015428 0.13541 -0.0528 -0.0054353 -0.1367 0.077237 -0.048277 0.017211 0.011345 -0.057371 -0.097697 0.14563 -0.073146
2357 -0.023255 0.023063 0.14859 -0.038969 0.023697 -0.11419 0.098429 -0.050892 0.00029969 0.08869 -0.073014 -0.10856 0.13738 -0.030287
2358 -0.042088 -0.0063537 0.043572 -0.060677 0.010721 -0.11393 0.077929 -0.071517 -0.011437 0.25479 -0.085557 -0.084077 0.16893 -0.08409
2359 -0.036119 -0.015959 -0.0047543 -0.061501 -0.0064103 -0.12447 0.074353 -0.044278 -0.029557 0.26098 -0.11889 -0.030366 0.13779 -0.051178
2360 -0.021622 -0.020548 -0.017843 -0.049501 -0.003831 -0.10365 0.081482 -0.057182 -0.025231 0.28585 -0.080493 0.055673 0.13713 -0.0069011
2361 -0.044621 -0.023865 -0.026772 -0.044692 -0.038961 -0.13314 0.067607 -0.061671 -0.026067 0.19746 -0.064955 0.17196 0.19202 0.15556
2362 -0.016446 -0.0074224 -0.018049 -0.080912 -0.048108 -0.10938 0.050201 -0.055287 -0.0050335 0.11134 -0.074449 0.22538 0.17479 0.32868
2363 -0.050385 -0.010194 0.0038925 -0.026403 -0.011295 -0.13694 0.063571 -0.038571 -0.011366 0.084315 -0.062151 0.093695 0.18131 0.36003
2364 -0.071222 -0.013139 -0.0041925 -0.066369 0.0067238 -0.14297 0.10465 -0.067111 0.0090425 0.061656 -0.078851 0.017009 0.18111 0.44081
2365 -0.028118 -0.041463 0.033746 -0.071851 -0.02396 -0.16123 0.12057 -0.073028 -0.027398 0.072286 -0.078388 -0.018896 0.14381 0.27338
2366 -0.054716 -0.03117 0.03466 -0.079653 -0.048014 -0.1462 0.10817 -0.085435 -0.028417 0.07491 -0.10787 -0.046744 0.15752 0.14314
2367 -0.059535 -0.026732 0.099824 -0.08886 -0.04039 -0.15616 0.11297 -0.073266 -0.045387 0.23072 -0.081791 -0.030238 0.1683 0.095689
2368 -0.077711 -0.012228 0.18205 -0.072371 -0.048768 -0.13619 0.091334 -0.06122 -0.023303 0.31639 -0.083675 0.10078 0.18224 0.046019
2369 -0.061382 -0.010158 0.25762 -0.059246 -0.0047571 -0.10912 0.090338 -0.047333 -0.012869 0.32035 -0.037808 0.27859 0.22323 0.059824
2370 -0.055932 0.002195 0.23713 0.022557 -0.031308 -0.13159 0.090259 -0.040062 0.010745 0.24617 -0.063456 0.29922 0.20647 0.0035823
2371 -0.031417 -0.013906 0.18394 -0.012055 -0.0065499 -0.15215 0.074227 -0.033249 -0.00057239 0.16353 -0.046861 0.32335 0.18718 0.0061844
2372 -0.071656 -0.038217 0.12665 -0.06483 -0.046247 -0.15905 0.033977 -0.069606 -0.027449 0.10037 -0.076046 0.2677 0.22327 -0.021946
2373 -0.096198 -0.019524 0.10535 -0.019686 0.00024599 -0.1454 0.062135 -0.072358 0.00036992 0.092233 -0.081612 0.21519 0.2102 0.064855
2374 -0.055687 -0.017814 0.090651 0.0022653 -0.0068517 -0.13053 0.068667 -0.047349 -0.0021399 0.10606 -0.063979 0.184 0.19658 0.34581
2375 -0.076089 -0.024406 0.0811 0.052675 -0.013329 -0.14563 0.1009 -0.063096 -0.02375 0.1067 -0.097748 0.12768 0.17087 0.50967
2376 -0.046296 -0.03309 0.11944 0.050898 -0.029027 -0.15081 0.13588 -0.057223 0.0022152 0.29224 -0.072508 0.21317 0.1448 0.53123
2377 -0.059374 -0.014881 0.1829 -0.012634 -0.036539 -0.16664 0.12864 -0.067799 -0.012884 0.31718 -0.082347 0.41645 0.1765 0.52529
2378 -0.067287 0.0060186 0.32701 -0.031076 -0.025449 -0.14491 0.14655 -0.058206 -0.012426 0.3051 -0.080548 0.4059 0.22889 0.28113
2379 -0.060825 -0.0072059 0.35419 -0.021511 -0.023541 -0.13779 0.15684 -0.048684 0.01485 0.19699 -0.050925 0.41017 0.20837 0.16568
2380 -0.058552 -0.019254 0.36049 -0.033655 -0.022686 -0.12198 0.12948 -0.057495 0.0026033 0.12363 -0.07334 0.37207 0.18744 0.11185
2381 -0.064173 -0.020937 0.33296 -0.050325 -0.027035 -0.14842 0.06643 -0.049329 -0.032652 0.11841 -0.072757 0.31479 0.18221 0.058664
2382 -0.0090255 -0.0019862 0.35117 -0.039489 -0.037873 -0.14107 0.071746 -0.065658 0.0041571 0.10058 -0.04491 0.32508 0.17735 0.071642
2383 -0.0093941 -0.024302 0.2812 -0.070868 -0.075171 -0.14887 0.086939 -0.06729 -0.002697 0.092486 -0.090508 0.27362 0.18198 0.050487
2384 -0.05558 -0.018782 0.2425 -0.065154 -0.049164 -0.159 0.091063 -0.072319 -0.020448 0.096753 -0.084728 0.37082 0.24058 0.0443
2385 -0.065266 0.0045978 0.28331 -0.044278 -0.0083924 -0.1541 0.066088 -0.04888 -0.010405 0.13167 -0.075285 0.46837 0.20121 0.044642
2386 -0.034998 -0.028178 0.40988 -0.054506 -0.024677 -0.16362 0.088452 -0.06396 -0.00014048 0.18054 -0.076644 0.44431 0.21879 0.16387
2387 -0.021398 -0.0027932 0.46971 -0.04396 -0.0071897 -0.13795 0.061657 -0.036942 0.015021 0.3323 -0.045674 0.47375 0.19625 0.44767
2388 -0.060831 -0.031191 0.41525 -0.065105 -0.067188 -0.15649 0.056724 -0.073336 -0.013084 0.27402 -0.068076 0.369 0.14712 0.48947
2389 -0.086186 -0.026219 0.41974 -0.072324 -0.025108 -0.16281 0.068625 -0.037321 0.00067025 0.21966 -0.069974 0.30687 0.16266 0.52771
2390 -0.06124 -0.027584 0.4097 -0.039623 -0.018589 -0.15361 0.094496 -0.069136 -0.0035841 0.14397 -0.057778 0.29492 0.19251 0.38317
2391 -0.061559 -0.020339 0.39608 -0.065673 -0.073049 -0.14917 0.17962 -0.065275 -0.0089908 0.13844 -0.09258 0.31841 0.19928 0.27479
2392 -0.033357 -0.028943 0.42206 -0.086834 -0.035573 -0.1639 0.14053 -0.06461 -0.010752 0.10033 -0.053406 0.4495 0.14497 0.2387
2393 -0.089855 -0.047445 0.46528 -0.088258 -0.056583 -0.1877 0.12062 -0.077951 -0.034048 0.089908 -0.064369 0.53588 0.15155 0.21069
2394 -0.046325 -0.022976 0.51885 -0.062809 -0.040131 -0.1569 0.11073 -0.063079 -0.013576 0.11196 -0.049217 0.55061 0.14296 0.3851
2395 -0.050309 -0.030467 0.48541 -0.065233 -0.028142 -0.14536 0.066313 -0.051132 -0.0038523 0.11589 -0.071324 0.44551 0.10998 0.67956
2396 -0.054287 -0.04349 0.43194 -0.088148 -0.061792 -0.17416 0.037528 -0.072523 -0.017788 0.13712 -0.074624 0.35666 0.11464 0.64024
2397 -0.092423 -0.040209 0.42561 -0.088963 -0.048859 -0.16519 0.027209 -0.052693 -0.021308 0.22546 -0.07883 0.30362 0.11183 0.63026
2398 -0.06456 -0.016671 0.44318 -0.04979 -0.055951 -0.14167 0.053127 -0.035283 0.01761 0.29876 -0.06219 0.31777 0.20606 0.51291
2399 -0.033124 -0.018389 0.47957 -0.054104 -0.041664 -0.15328 0.049847 -0.076204 0.0083869 0.2016 -0.072068 0.30165 0.14118 0.39677
2400 -0.036416 -0.02588 0.53356 -0.066373 -0.048577 -0.17264 0.047792 -0.049554 0.006182 0.13802 -0.057624 0.54163 0.13556 0.29461
2401 -0.013785 -0.00072839 0.58233 -0.053108 -0.029348 -0.1442 0.080951 -0.03294 0.021483 0.12045 -0.045682 0.59574 0.14119 0.24686
2402 -0.05779 -0.010832 0.50816 -0.059385 -0.032471 -0.14377 0.059976 -0.059319 -0.029522 0.12188 -0.06505 0.50299 0.13513 0.22287
2403 -0.042638 -0.018031 0.4901 -0.10874 -0.090742 -0.16949 0.047437 -0.079119 0.0080731 0.098146 -0.073148 0.41591 0.089324 0.20839
2404 -0.0048471 -0.010968 0.48955 -0.068892 -0.048424 -0.12177 0.06806 -0.02835 -0.011428 0.13841 -0.049291 0.38522 0.10338 0.612
2405 -0.077693 -0.023088 0.42734 -0.058425 -0.058933 -0.13548 0.04495 -0.065702 -0.022928 0.11197 -0.06591 0.31075 0.096281 0.7386
2406 -0.066633 -0.034045 0.43561 -0.089674 -0.066661 -0.1582 0.042469 -0.082278 -0.01307 0.10284 -0.095601 0.26687 0.14578 0.69166
2407 -0.073664 -0.013816 0.53629 -0.05824 -0.033383 -0.16205 0.07205 -0.045863 -0.008672 0.15409 -0.039826 0.30455 0.18363 0.72803
2408 -0.022019 0.004672 0.61161 -0.046474 -0.047521 -0.14076 0.065961 -0.037133 0.013284 0.2546 -0.028025 0.51218 0.16625 0.57548
2409 -0.059839 -0.037157 0.56385 -0.074659 -0.059188 -0.1665 0.054706 -0.08131 0.013998 0.24004 -0.084051 0.50759 0.084698 0.37517
2410 -0.037585 -0.031559 0.50674 -0.10009 -0.092062 -0.15835 0.073289 -0.066143 -0.03801 0.15886 -0.072596 0.49623 0.07375 0.29325
2411 -0.042926 -0.024722 0.46111 -0.071799 -0.068701 -0.17411 0.11615 -0.055284 -0.0011479 0.12832 -0.053384 0.40088 0.092472 0.24027
2412 -0.071985 -0.03785 0.4077 -0.079944 -0.058088 -0.17384 0.11967 -0.068594 -0.01761 0.096447 -0.047951 0.31253 0.070577 0.21896
2413 -0.032637 -0.013109 0.41934 -0.091092 -0.044903 -0.17167 0.12465 -0.057529 0.014075 0.077306 -0.049078 0.28202 0.080511 0.24836
2414 -0.046518 -0.001666 0.40684 -0.055894 -0.00078226 -0.1536 0.10926 -0.02629 0.011899 0.12199 -0.044157 0.31669 0.072527 0.28295
2415 -0.075787 -0.021966 0.39949 -0.11732 -0.058647 -0.16828 0.031312 -0.07848 -0.034413 0.081994 -0.11015 0.25879 0.072607 0.52916
2416 -0.041133 -0.03813 0.50034 -0.068858 -0.054043 -0.18744 0.03519 -0.079869 -0.011275 0.093308 -0.066578 0.27984 0.111 0.75821
2417 -0.034615 -0.023742 0.56432 -0.064472 -0.037866 -0.16308 0.036132 -0.057563 -0.007887 0.12537 -0.048801 0.41506 0.12567 0.73379
2418 -0.040352 -0.019516 0.56971 -0.076691 -0.049959 -0.18 0.0078701 -0.047672 -0.0033253 0.11092 -0.064392 0.52074 0.10564 0.64527
2419 -0.058808 -0.041542 0.51377 -0.061268 -0.078128 -0.19891 0.03087 -0.06377 -0.012786 0.057307 -0.061312 0.41842 0.086058 0.39206
2420 -0.014374 -0.019533 0.46357 -0.050736 -0.071657 -0.17899 0.061655 -0.031628 0.02365 0.088526 -0.035587 0.33972 0.088755 0.29393
2421 -0.05782 -0.040072 0.39824 -0.099056 -0.08045 -0.1815 -0.0025561 -0.091102 -0.0036142 0.073092 -0.060858 0.25129 0.024944 0.24054
2422 -0.063215 -0.032501 0.38387 -0.064458 -0.073436 -0.18069 0.024819 -0.061799 -0.0066804 0.086689 -0.048345 0.26821 0.044925 0.21756
2423 -0.044144 -0.026504 0.37609 -0.05275 -0.042359 -0.18398 0.038695 -0.071006 -0.0064613 0.054349 -0.042203 0.25729 0.040801 0.18211
2424 -0.086394 -0.031892 0.36577 -0.097365 -0.073133 -0.18222 0.048212 -0.071234 -0.00078316 0.046908 -0.005158 0.23814 0.031327 0.18968
2425 -0.070406 -0.016971 0.37605 -0.038099 -0.060198 -0.16906 0.040833 -0.049497 -0.014986 0.065582 0.0038438 0.27212 0.031308 0.19054
2426 -0.055751 -0.014696 0.41936 -0.052957 -0.03818 -0.14173 0.056429 -0.075518 -0.015524 0.068329 -0.027671 0.27815 0.073647 0.18211
2427 -0.035347 -0.025448 0.44926 -0.055282 -0.061591 -0.16693 0.0191 -0.062685 -0.007989 0.075531 -0.038909 0.36276 0.10446 0.15914
2428 -0.042504 -0.010787 0.47528 -0.052257 -0.018258 -0.1505 0.025482 -0.058129 -0.020803 0.095501 -0.017365 0.35631 0.10441 0.19098
2429 -0.04327 -0.034283 0.44245 -0.076004 -0.051595 -0.19499 0.023998 -0.06808 0.003823 0.080781 -0.041388 0.29376 0.0731 0.16644
2430 -0.071895 -0.042588 0.40049 -0.078044 -0.069747 -0.1782 -0.018953 -0.051853 -0.0016522 0.095528 -0.065642 0.24529 0.0074753 0.14469
2431 -0.057296 -0.034574 0.35605 -0.077032 -0.07848 -0.17566 -0.0031719 -0.048633 -0.0038589 0.072406 -0.059658 0.23148 0.033694 0.14095
2432 -0.082981 -0.02567 0.37204 -0.048515 -0.069579 -0.17677 0.033302 -0.096357 -0.025752 0.035727 -0.073956 0.20376 -0.017369 0.16014
2433 -0.087718 -0.034254 0.34821 -0.065233 -0.078528 -0.17549 0.032151 -0.055978 -0.0045959 0.058519 -0.052713 0.18904 0.010757 0.16723
2434 -0.064981 -0.023927 0.34135 -0.057961 -0.019151 -0.19401 0.012217 -0.039307 0.010899 0.051364 -0.044428 0.20082 -0.011156 0.11883
2435 -0.074994 -0.020311 0.36396 -0.035192 -0.027063 -0.16994 0.015088 -0.044351 0.0069349 0.0441 -0.065312 0.20243 0.01023 0.12319
2436 -0.047845 -0.0006924 0.35851 -0.0092473 -0.02229 -0.16141 0.035702 -0.039829 -0.0036074 0.055758 -0.059466 0.18798 0.025727 0.10426
2437 -0.054852 -0.03399 0.35033 -0.046851 -0.059242 -0.17279 0.025014 -0.075683 -0.026651 0.043777 -0.061339 0.19742 0.0094745 0.069566
2438 -0.06169 -0.032441 0.37369 -0.066014 -0.016455 -0.16699 0.0064632 -0.044073 0.025819 0.014868 -0.054015 0.21636 -0.0076405 0.10951
2439 -0.051588 -0.025751 0.30339 -0.083726 -0.098793 -0.19774 -0.011607 -0.06347 -0.0032531 0.026416 -0.062874 0.22373 -0.053472 0.02718
2440 -0.068111 -0.054852 0.29798 -0.098374 -0.07591 -0.19568 -0.012627 -0.082226 -0.010998 0.033051 -0.073927 0.24161 -0.0493 0.018357
2441 -0.031596 -0.021833 0.32803 -0.053891 -0.049147 -0.16251 0.023285 -0.046926 -0.00078382 0.03958 -0.04083 0.21933 -0.016915 0.040031
2442 -0.049805 -0.033873 0.28474 -0.044848 -0.055214 -0.17003 0.00046182 -0.0683 0.011969 0.041745 -0.054952 0.186 -0.01549 0.066697
2443 -0.0039422 -0.0096015 0.29941 -0.043133 -0.075964 -0.18332 0.024267 -0.054916 0.035268 0.018061 -0.04169 0.16505 -0.015408 0.038432
2444 -0.045278 -0.017202 0.30254 -0.027697 -0.03737 -0.17206 0.00046208 -0.039874 0.024612 0.026127 -0.040754 0.14844 -0.024168 0.069023
2445 -0.082022 -0.042534 0.26804 -0.057569 -0.08044 -0.16192 -0.0036054 -0.058975 -0.013117 0.016079 -0.051201 0.13057 -0.037641 0.045774
2446 -0.033343 -0.010143 0.27849 -0.027412 -0.061591 -0.1661 0.0026748 -0.039363 0.031923 0.017153 -0.019385 0.15857 -0.060782 0.042924
2447 -0.050454 -0.02031 0.27419 -0.058937 -0.069381 -0.15154 0.026362 -0.039571 0.031659 0.037386 -0.039454 0.14264 -0.036168 0.008222
2448 -0.066775 -0.032248 0.25462 -0.035264 -0.062754 -0.16937 0.023882 -0.058412 -0.0039077 0.018108 -0.059391 0.12439 -0.051002 0.0032904
2449 -0.085645 -0.0099597 0.22705 -0.085869 -0.090226 -0.18323 0.010346 -0.075566 0.0027297 0.016171 -0.067908 0.10326 -0.04212 0.010501
2450 -0.067556 0.0080143 0.23485 -0.074836 -0.06442 -0.18449 -0.030796 -0.07181 -0.024989 0.0067651 -0.062224 0.099708 -0.032206 -0.042676
2451 -0.040425 0.022734 0.25327 -0.036684 -0.049495 -0.16843 0.0012788 -0.075658 -0.012701 0.026277 -0.049003 0.12372 -0.039538 0.0029309
2452 -0.056084 0.010732 0.23237 -0.047556 -0.064551 -0.17472 -0.013029 -0.042711 -0.022635 0.001457 -0.055957 0.10512 -0.07611 -0.026512
2453 -0.070308 0.0026373 0.22936 -0.028177 -0.072435 -0.18242 -0.011561 -0.068726 -0.0069449 0.024745 -0.044087 0.09088 -0.048931 -0.040902
2454 -0.034313 0.00057462 0.23174 -0.038549 -0.066063 -0.15479 0.0082031 -0.044292 0.050791 0.020954 -0.037935 0.12365 -0.061629 -0.018756
2455 -0.0891 -0.017602 0.2075 -0.060087 -0.075223 -0.18087 -0.011882 -0.060701 -0.023496 0.0054205 -0.062317 0.081055 -0.086135 -0.052892
2456 -0.027989 0.004963 0.24112 0.0151 -0.050257 -0.16285 0.0042302 -0.048401 0.038495 0.022617 -0.034981 0.11278 -0.044544 -0.010625
2457 -0.076066 -0.015917 0.19196 -0.057784 -0.047337 -0.16516 -0.013378 -0.074829 -0.00040574 -0.015757 -0.052191 0.085025 -0.049797 -0.067983
2458 -0.058624 0.0019965 0.20942 -0.0099199 -0.057123 -0.17664 -0.024685 -0.066945 -0.015964 0.018992 -0.07997 0.077548 -0.06258 -0.034729
2459 -0.045415 -0.01091 0.19845 0.0024469 -0.0578 -0.19453 -0.0010135 -0.058792 -0.004937 0.0039608 -0.053217 0.071058 -0.06149 -0.063577
2460 -0.034332 0.001342 0.19091 0.0017419 -0.054578 -0.19052 -0.012159 -0.035402 -0.00091991 0.0024385 -0.048928 0.062979 -0.055623 -0.051754
2461 -0.073087 -0.035917 0.16382 0.014291 -0.076124 -0.2045 -0.020524 -0.089369 -0.036817 -0.0078524 -0.0811 0.03607 -0.10071 -0.080405
2462 -0.063522 0.017024 0.17054 0.0020078 -0.035788 -0.15778 -0.0033821 -0.078692 -0.0039618 -0.00012354 -0.096609 0.023781 -0.049902 -0.097121
2463 -0.070167 0.021507 0.16631 0.024064 -0.073589 -0.17734 -0.033758 -0.055782 -0.024184 -0.0020641 -0.064322 0.041598 -0.084041 -0.072638
2464 -0.079382 0.024823 0.143 -0.0043494 -0.10392 -0.19256 -0.023258 -0.077872 -0.039777 -0.01662 -0.080168 0.030613 -0.074235 -0.1153
2465 -0.046474 0.023509 0.15442 0.061695 -0.061548 -0.19609 -0.029125 -0.085748 0.0034641 -0.034265 -0.098046 0.026532 -0.092204 -0.10433
2466 -0.023992 0.0061451 0.15039 0.065007 -0.07397 -0.14913 -0.019946 -0.038139 0.010179 0.016183 -0.060622 0.071207 -0.052005 -0.089784
2467 -0.080613 -0.019398 0.14573 0.017372 -0.076483 -0.20302 -0.033148 -0.081901 -0.018339 -0.04137 -0.075119 0.020493 -0.081212 -0.11555
2468 -0.070039 -0.023899 0.12548 0.014182 -0.075089 -0.16382 -0.049084 -0.081706 -0.033035 -0.024279 -0.10767 -0.0089591 -0.086796 -0.13682
2469 -0.055634 -0.0059627 0.13819 0.038227 -0.06171 -0.17222 -0.031203 -0.049426 0.031361 -0.018491 -0.049152 0.026981 -0.08157 -0.13442
2470 -0.071956 -0.026548 0.12298 0.043229 -0.10643 -0.20068 -0.050928 -0.081069 -0.031199 -0.02159 -0.083008 -0.03447 -0.079442 -0.12908
2471 -0.094327 -0.030773 0.12805 0.051859 -0.081959 -0.1797 -0.037539 -0.072792 -0.0061015 -0.051846 -0.077944 0.0019565 -0.11647 -0.13176
2472 -0.061695 -0.010829 0.11713 0.093532 -0.080161 -0.14009 -0.010786 -0.072613 -0.011077 -0.020376 -0.08258 0.024951 -0.075214 -0.12234
2473 -0.050642 0.012574 0.11979 0.085467 -0.044915 -0.10117 -0.021911 -0.05603 0.016703 -0.031893 -0.061949 0.0065531 -0.079632 -0.11015
2474 -0.084549 0.01942 0.094813 0.068428 -0.075506 -0.087168 -0.031565 -0.081551 -0.022641 -0.025554 -0.089495 -0.017516 -0.11459 -0.16039
2475 -0.067504 0.04689 0.1063 0.073055 -0.076551 -0.1112 -0.035445 -0.054325 -0.0012989 -0.024702 -0.051781 -0.0053079 -0.092559 -0.14743
2476 -0.048127 0.062355 0.12249 0.098907 -0.064667 -0.12056 -0.04635 -0.071531 -0.011861 -0.032434 -0.097114 -0.010705 -0.088111 -0.10995
2477 -0.049933 0.070278 0.10792 0.076764 -0.06659 -0.14292 -0.025532 -0.070852 -0.03983 -0.020675 -0.06288 0.013069 -0.072724 -0.15297
2478 -0.083463 0.0079556 0.082815 0.070517 -0.092996 -0.17478 -0.037497 -0.088437 -0.0034629 -0.031167 -0.071542 -0.043363 -0.10398 -0.13435
2479 -0.082143 0.0022615 0.087736 0.097369 -0.087634 -0.17133 -0.019429 -0.05053 -0.014661 -0.034092 -0.051758 -0.016529 -0.1138 -0.15284
2480 -0.062204 9.4143e-05 0.094243 0.081801 -0.079273 -0.15869 -0.030418 -0.076361 -1.9159e-05 -0.034024 -0.093896 -0.025419 -0.077081 -0.16788
2481 -0.080038 -0.025609 0.071727 0.062919 -0.088234 -0.17053 -0.044037 -0.080503 0.025901 -0.041017 -0.07835 -0.038611 -0.10154 -0.17926
2482 -0.039799 0.020022 0.09224 0.089298 -0.066422 -0.14356 -0.031625 -0.043678 -0.017425 -0.035605 -0.056404 -0.033356 -0.088943 -0.13212
2483 -0.056289 0.0028746 0.089268 0.081161 -0.063988 -0.15524 -0.049004 -0.02762 -0.027079 -0.037067 -0.089105 -0.037079 -0.08997 -0.15133
2484 -0.070216 -0.010183 0.064621 0.06974 -0.098688 -0.15931 -0.049398 0.025124 -0.014073 -0.037413 -0.054177 -0.041296 -0.10417 -0.17442
2485 -0.092346 -0.01922 0.054434 0.071068 -0.10473 -0.205 -0.046855 0.027149 -0.021129 -0.054491 -0.056844 -0.034234 -0.11006 -0.17968
2486 -0.057361 -0.030344 0.028412 0.056993 -0.11086 -0.17462 -0.060895 -0.015872 -0.019706 -0.051177 -0.08442 -0.083503 -0.11428 -0.20134
2487 -0.10124 -0.0082266 0.041384 0.058479 -0.098564 -0.16473 -0.055379 -0.034011 -0.022846 -0.062362 -0.093334 -0.05645 -0.117 -0.18518
2488 -0.0030849 0.0062652 0.080756 0.12594 -0.052672 -0.13222 -0.033761 -0.03152 0.0081218 -0.032008 -0.056918 -0.013627 -0.071679 -0.16429
2489 -0.072325 0.0068577 0.05051 0.082379 -0.072659 -0.14562 -0.020719 -0.026892 -0.0079042 -0.038019 -0.071201 -0.032015 -0.098194 -0.15453
2490 -0.099949 -0.020796 0.015003 0.049689 -0.092142 -0.2006 -0.047689 -0.065543 -0.030091 -0.062792 -0.093374 -0.068791 -0.12721 -0.19026
2491 -0.053763 -0.017136 0.043046 0.075298 -0.094424 -0.18849 -0.046772 -0.075851 -0.029479 -0.057845 -0.092955 -0.062624 -0.13056 -0.17371
2492 -0.065562 -0.0072311 0.036151 0.091143 -0.09932 -0.17183 -0.017285 -0.042363 0.034235 -0.021063 -0.066079 -0.050136 -0.11056 -0.17643
2493 -0.058048 0.0034758 0.061442 0.09112 -0.064452 -0.13913 -0.029203 -0.049891 0.012379 -0.024608 -0.065326 -0.055216 -0.085001 -0.18978
2494 -0.088553 -0.0059181 0.030334 0.088834 -0.066437 -0.16053 -0.038645 -0.038343 -0.013297 -0.06548 -0.047864 -0.067638 -0.10485 -0.1814
2495 -0.09502 -0.032192 0.01963 0.07916 -0.085956 -0.16159 -0.060402 -0.055703 -0.0147 -0.06452 -0.087596 -0.064663 -0.13322 -0.21001
2496 -0.015468 0.0025509 0.029754 0.095482 -0.063294 -0.16528 -0.028171 -0.051315 -0.0029295 -0.055839 -0.084271 -0.07429 -0.088811 -0.19978
2497 -0.072897 -0.00089777 0.028452 0.094825 -0.081742 -0.1524 -0.027342 -0.040428 0.029201 -0.064996 -0.077456 -0.058594 -0.098089 -0.18062
2498 -0.068286 -0.014718 0.032246 0.11238 -0.0857 -0.15481 -0.031337 -0.029295 0.029576 -0.044434 -0.065935 -0.053057 -0.065242 -0.1814
2499 -0.072096 -0.021122 -0.0032019 0.055776 -0.069508 -0.15994 -0.064181 -0.055939 -0.047728 -0.046473 -0.11433 -0.094154 -0.083086 -0.20907
2500 -0.078563 -0.018266 0.016968 0.058035 -0.096874 -0.16907 -0.03791 -0.053226 -0.0087599 -0.067559 -0.059735 -0.065995 -0.064841 -0.20965
2501 -0.049385 -0.0027293 0.026856 0.076301 -0.066105 -0.15982 -0.066886 -0.060381 0.0087164 -0.05488 -0.074935 -0.081806 -0.0045091 -0.19781
2502 -0.067712 0.010994 0.02545 0.05067 -0.043107 -0.15283 -0.05258 -0.057828 -0.015468 -0.042355 -0.083047 -0.084074 0.043303 -0.1641
2503 -0.024198 -0.0099157 0.01278 0.058791 -0.059256 -0.093988 -0.033501 -0.053908 -0.013657 -0.064851 -0.065569 -0.078772 0.024275 -0.20326
2504 -0.049193 -0.019216 -0.0040957 0.05624 -0.078464 -0.069356 -0.033394 -0.040128 0.018311 -0.078641 -0.061446 -0.082588 0.015896 -0.20523
2505 -0.068868 0.0067206 0.011518 0.05745 -0.060156 0.001539 -0.0068362 -0.048151 -0.030013 -0.070564 -0.096035 -0.085493 0.016529 -0.19569
2506 -0.036682 -0.021506 -0.016936 0.057594 -0.080591 -0.023521 -0.03088 -0.071848 0.013353 -0.066274 -0.062055 -0.069534 -0.050361 -0.20976
2507 0.058023 -0.00025124 0.016953 0.043489 -0.08188 -0.083458 -0.054439 -0.059901 -0.0021207 -0.061582 -0.067228 -0.074322 -0.062358 -0.21918
2508 0.085162 -0.015843 -0.0092403 0.038276 -0.059218 -0.11735 -0.027374 -0.055819 -0.0096134 -0.052486 -0.06535 -0.072155 -0.075797 -0.2203
2509 0.10492 -0.028864 -0.016399 0.026372 -0.091579 -0.1364 -0.059618 -0.074842 -0.031038 -0.03978 -0.061535 -0.087979 -0.081558 -0.19241
2510 0.093327 -0.022456 -0.021308 0.041542 -0.084341 -0.14031 -0.017435 -0.068594 -0.0065252 -0.07422 -0.077775 -0.10125 -0.079205 -0.20106
2511 0.047841 -0.027126 -0.014844 0.03278 -0.059273 -0.13746 -0.011535 -0.058956 0.0090475 -0.075244 -0.052675 -0.093754 -0.07927 -0.20185
2512 -0.034799 -0.01239 -0.026596 0.033172 -0.082486 -0.15228 -0.033705 -0.056357 0.0069842 -0.072982 -0.082326 -0.13045 -0.10159 -0.21684
2513 -0.012286 0.0030502 -0.0074414 0.067823 -0.066434 -0.10546 -0.0049505 -0.056064 0.014471 -0.049807 -0.072129 -0.099739 -0.024914 -0.2032
2514 -0.023544 -0.019409 -0.016835 0.04817 -0.073738 -0.09631 -0.015936 -0.013155 -0.01928 -0.045256 -0.068773 -0.094776 -0.021953 -0.22307
2515 -0.026057 -0.026878 -0.0024739 0.066831 -0.039471 0.0091417 -0.035972 0.029564 -0.0081916 -0.090411 -0.083295 -0.10461 0.014071 -0.21576
2516 -0.023681 -0.01992 -0.032269 0.044559 -0.092526 0.082672 -0.052793 0.033631 -0.0020747 -0.090588 -0.082472 -0.11423 0.062023 -0.23149
2517 -0.013589 -0.043246 -0.048424 0.05647 -0.11674 0.075936 -0.037137 0.0068159 -0.013656 -0.079634 -0.086473 -0.10802 0.033343 -0.24098
2518 -0.0069217 -0.026845 -0.041371 0.093517 -0.076783 0.036841 -0.060119 -0.00017383 -0.0044562 -0.092213 -0.061509 -0.10565 0.050176 -0.2272
2519 -0.018073 -0.012599 -0.044995 0.015082 -0.1034 -0.047371 -0.04452 -0.022216 -0.010938 -0.091468 -0.098734 -0.13176 0.064314 -0.22464
2520 0.056547 -0.00052271 -0.034932 0.073505 -0.078994 -0.09152 -0.027254 -0.0096262 -0.0068386 -0.064931 -0.069051 -0.1015 0.029366 -0.20774
2521 0.082128 -0.0041456 -0.058281 0.017446 -0.11201 -0.10027 -0.060373 0.031048 -0.012614 -0.078622 -0.093552 -0.11083 -0.0287 -0.2373
2522 0.089011 0.0027228 -0.05247 0.048315 -0.048712 -0.07947 -0.046384 0.055429 -0.028816 -0.097665 -0.054912 -0.12647 -0.017589 -0.22525
2523 0.11399 -0.014513 -0.054667 0.05548 -0.063205 -0.088692 -0.047306 0.074549 0.0035804 -0.071694 -0.079367 -0.11009 -0.0022915 -0.24648
2524 0.10688 -0.028773 -0.061089 0.054539 -0.10303 -0.095643 -0.075269 0.052668 -0.026568 -0.082893 -0.088291 -0.14014 0.010216 -0.23731
2525 0.033481 -0.029616 -0.036864 0.092274 -0.063897 -0.067786 -0.050531 0.091788 -0.0020698 -0.08725 -0.091294 -0.11613 -0.034114 -0.24685
2526 0.040948 -0.026223 -0.045448 0.1061 -0.10354 0.066785 -0.050769 0.059239 -0.012946 -0.08982 -0.078106 -0.12354 0.0036358 -0.21769
2527 -0.014786 -0.025927 -0.049551 0.099067 -0.090091 0.10438 -0.022625 0.11973 -0.006626 -0.11049 -0.088791 -0.12671 0.07328 -0.24231
2528 0.031001 -0.018251 -0.037558 0.089313 -0.076509 0.11682 -0.018653 0.28318 0.008932 -0.089118 -0.073835 -0.11093 0.1232 -0.22414
2529 -0.0018301 -0.014774 -0.055603 0.059217 -0.097076 0.036476 -0.026692 0.28659 -0.0086282 -0.070534 -0.10513 -0.13396 0.10558 -0.24071
2530 -0.02117 -0.0026263 -0.07403 0.038703 -0.1157 -0.018511 -0.033122 0.28381 -0.0449 -0.091182 -0.085495 -0.14776 0.10244 -0.24673
2531 0.022898 0.0072797 -0.043074 0.025806 -0.090227 -0.045103 -0.04356 0.36856 -0.012076 -0.065001 -0.088962 -0.14742 0.11211 -0.24042
2532 0.012308 0.012407 -0.075081 0.030985 -0.080657 -0.036061 -0.021625 0.29123 -0.01514 -0.095145 -0.068364 -0.11264 0.095761 -0.23655
2533 0.12165 0.017215 -0.069799 0.027594 -0.074525 -0.053163 -0.044194 0.25265 -0.0004803 -0.051155 -0.069088 -0.12086 0.049088 -0.25332
2534 0.1521 0.0073833 -0.054336 0.08063 -0.10004 -0.044651 -0.062038 0.22483 -0.029983 -0.097569 -0.090319 -0.13276 0.043245 -0.23387
2535 0.21336 0.023813 -0.061438 0.062673 -0.087899 0.092708 0.0080606 0.30534 0.012826 -0.048179 -0.077492 -0.12547 0.078856 -0.21474
2536 0.15371 -0.0059161 -0.06307 0.044504 -0.071607 0.14848 -0.02379 0.51928 -0.0097488 -0.086243 -0.075185 -0.11465 0.041753 -0.25046
2537 0.12882 -0.023437 -0.072494 0.055949 -0.10199 0.19376 -0.030633 0.54391 -0.0072487 -0.09949 -0.10139 -0.14016 0.072166 -0.25214
2538 0.090831 -0.016996 -0.066473 0.079664 -0.10126 0.20542 -0.0097088 0.57303 -0.016741 -0.082572 -0.063508 -0.12954 0.12207 -0.24703
2539 0.08222 -0.005523 -0.076529 0.045471 -0.10656 0.16291 -0.023069 0.52268 0.0024865 -0.10335 -0.087818 -0.14611 0.15595 -0.23669
2540 0.042082 -0.029351 -0.085048 0.028537 -0.09631 0.02498 -0.040932 0.50516 -0.010676 -0.089359 -0.080048 -0.13624 0.11196 -0.27074
2541 0.026377 -0.025453 -0.080363 0.027934 -0.12137 -0.0087757 -0.05173 0.48656 -0.022329 -0.10658 -0.11209 -0.15191 0.1127 -0.24703
2542 0.026199 0.013273 -0.081446 0.020573 -0.073674 1.1109e-05 -0.037052 0.48314 -0.023774 -0.10243 -0.10573 -0.15865 0.087695 -0.23336
2543 0.036887 0.019352 -0.079508 0.035975 -0.105 0.0045573 -0.01167 0.56436 -0.022943 -0.087164 -0.076031 -0.12575 0.10963 -0.2453
2544 0.028362 -0.0042856 -0.087594 0.0037664 -0.086224 -0.01075 -0.048193 0.47093 -0.043596 -0.10036 -0.09209 -0.15457 0.064939 -0.25203
2545 0.044502 -0.00087947 -0.074756 0.02105 -0.086123 0.14295 -0.014023 0.4675 -0.013525 -0.097688 -0.091453 -0.12469 0.070468 -0.24608
2546 0.030497 0.0079301 -0.075187 0.0036905 -0.078864 0.28625 -0.03667 0.45033 -0.021869 -0.10069 -0.094913 -0.14378 0.051094 -0.23664
2547 0.050016 0.011059 -0.066182 0.02619 -0.076512 0.30005 -0.030346 0.50919 0.01511 -0.049372 -0.065189 -0.10422 0.12542 -0.21438
2548 0.036541 -0.0081634 -0.076167 0.052375 -0.10574 0.25032 -0.027637 0.5475 -0.000802 -0.063243 -0.061157 -0.17135 0.16546 -0.25889
2549 0.051057 -0.0024236 -0.071704 0.02847 -0.05573 0.23794 0.0021512 0.61707 0.0096402 -0.061987 -0.062162 -0.12514 0.19704 -0.2409
2550 0.027625 -0.010576 -0.090242 -0.0014216 -0.080462 0.16129 -0.039363 0.54024 -0.028236 -0.076063 -0.090182 -0.15213 0.13869 -0.24729
2551 0.039758 -0.0088277 -0.079822 0.015301 -0.10641 0.1143 -0.040801 0.55696 0.021396 -0.095439 -0.080304 -0.12182 0.10652 -0.23878
2552 -0.00067325 -0.0078843 -0.093906 -0.0096631 -0.1077 0.079076 -0.036133 0.46347 -0.012116 -0.094373 -0.062894 -0.14643 0.12681 -0.25081
2553 0.049765 0.017486 -0.090619 0.015429 -0.083954 0.10881 -0.03734 0.43921 -0.0022329 -0.070676 -0.049373 -0.12744 0.13562 -0.22756
2554 0.044009 0.040849 -0.067964 0.029673 -0.079541 0.43974 -0.00052014 0.42057 0.010642 -0.071537 -0.050784 -0.12681 0.14065 -0.23504
2555 -0.010539 0.010115 -0.089572 0.027324 -0.09718 0.39164 -0.037917 0.36625 -0.0012243 -0.076663 -0.082801 -0.15883 0.13602 -0.26088
2556 -0.0034145 -0.0022919 -0.11415 -0.010905 -0.099584 0.39626 -0.037432 0.3522 0.0037231 -0.080842 -0.079583 -0.14018 0.14063 -0.2619
2557 0.011724 0.022419 -0.073643 0.017108 -0.050578 0.45652 -0.032922 0.37849 0.0062743 -0.07369 -0.052545 -0.14624 0.2035 -0.2422
2558 0.012583 -0.0012991 -0.09976 0.013913 -0.12295 0.3507 -0.00539 0.39427 -0.012732 -0.081966 -0.054675 -0.13603 0.20856 -0.28634
2559 0.019813 0.0060785 -0.074128 0.042926 -0.039618 0.30436 -0.02443 0.61407 -0.0060454 -0.076474 -0.093552 -0.14345 0.1789 -0.27093
2560 -0.0070911 -0.0081244 -0.11964 -0.021482 -0.1166 0.20891 -0.041417 0.62659 -0.020798 -0.085804 -0.067098 -0.14109 0.1419 -0.29404
2561 0.0066192 -0.012072 -0.083405 0.01854 -0.076217 0.20037 -0.019009 0.58872 0.013687 -0.088636 -0.091871 -0.13912 0.11975 -0.262
2562 0.014515 0.0083878 -0.0905 0.013243 -0.064759 0.19835 -0.032273 0.50786 0.0099154 -0.070314 -0.055888 -0.12967 0.14255 -0.25194
2563 -0.031877 -0.019942 -0.12601 -0.0011591 -0.10265 0.48497 -0.069564 0.38966 -0.018484 -0.1174 -0.08836 -0.15429 0.10947 -0.28099
2564 0.029224 0.013575 -0.098709 0.011399 -0.048848 0.5579 -0.033239 0.40036 -0.0042722 -0.054301 -0.062139 -0.11072 0.19864 -0.26402
2565 -0.015971 -0.0037573 -0.1092 -0.019156 -0.077511 0.51027 -0.035782 0.34777 -0.016068 -0.082757 -0.084083 -0.14505 0.20941 -0.27374
2566 0.016565 0.023843 -0.074867 -0.007153 -0.04634 0.42191 -0.018539 0.37815 -0.02921 -0.058059 -0.06537 -0.14251 0.15779 -0.23487
2567 0.0009432 0.0030204 -0.097343 -0.0030614 0.019159 0.29556 -0.037254 0.36544 0.032577 -0.066013 -0.053675 -0.11939 0.13729 -0.24796
2568 -0.013005 0.0095293 -0.08551 0.0084021 0.032669 0.23345 -0.04647 0.36016 -0.0031207 -0.072722 -0.067188 -0.13512 0.15117 -0.25583
2569 0.010066 0.0095477 -0.094454 -0.014984 0.11404 0.21635 -0.030464 0.34368 -0.0042676 -0.050996 -0.062306 -0.14233 0.17278 -0.25566
2570 0.013898 0.0088751 -0.083476 -0.023958 0.042104 0.19503 -0.046419 0.35317 -0.011133 -0.0046268 -0.054665 -0.13888 0.14217 -0.21438
2571 -0.010143 -0.015384 -0.10478 -0.0035576 -0.030708 0.27402 -0.050373 0.31807 -0.016283 0.036561 -0.097418 -0.15955 0.14142 -0.24745
2572 0.017464 -0.0032449 -0.11285 -0.045786 -0.0064308 0.54798 -0.014597 0.32597 0.0013338 0.080639 -0.069693 -0.16818 0.16165 -0.26405
2573 -0.0072786 -0.014651 -0.11545 -0.009247 -0.044137 0.52673 -0.028413 0.32676 -0.0073341 -0.011731 -0.079004 -0.16697 0.20835 -0.25746
2574 -0.0095088 -0.017944 -0.099067 -0.0016692 -0.029248 0.51242 -0.018453 0.33391 -0.0040467 -0.014542 -0.070279 -0.15036 0.1862 -0.22554
2575 -0.0001322 0.0055773 -0.087436 0.001665 -0.023867 0.52285 -0.029805 0.34562 0.0094729 -0.021463 -0.054699 -0.11988 0.15592 -0.25261
2576 -0.039517 -0.038003 -0.12759 -0.04313 -0.085329 0.35519 -0.045349 0.3022 -0.018979 -0.062751 -0.076783 -0.1569 0.10859 -0.28871
2577 -0.019486 -0.015857 -0.11184 -0.031894 -0.05943 0.28275 -0.036855 0.29289 -0.013807 -0.061135 -0.049032 -0.12903 0.12983 -0.28525
2578 -0.017981 -0.029742 -0.13101 -0.052052 -0.074091 0.27162 -0.035287 0.2852 0.026939 -0.047108 -0.089113 -0.15899 0.097665 -0.26121
2579 -0.050846 -0.015964 -0.1289 -0.057605 -0.062384 0.24646 -0.030553 0.26689 -0.0091453 0.049226 -0.096232 -0.15221 0.089686 -0.27677
2580 -0.036065 -0.024055 -0.14022 -0.040106 -0.021266 0.23391 -0.033562 0.25742 -0.042865 0.10273 -0.050303 -0.16009 0.092743 -0.26
2581 -0.04405 -0.0017829 -0.11217 -0.03558 -0.025317 0.53769 -0.033236 0.28217 0.016174 0.1365 -0.062047 -0.14956 0.12198 -0.2685
2582 -0.058659 -0.021539 -0.12643 -0.049043 -0.064617 0.59354 -0.025834 0.2413 -0.024227 0.06798 -0.077438 -0.16824 0.11338 -0.25975
2583 -0.047815 -0.0032163 -0.10629 -0.014871 -0.056705 0.57774 -0.015696 0.27759 -0.012931 0.0075528 -0.064301 -0.12582 0.13638 -0.26748
2584 -0.024754 -0.019215 -0.14 -0.051547 -0.058356 0.47343 -0.050823 0.24279 0.034147 -0.014354 -0.078479 -0.15529 0.074269 -0.27098
2585 -0.047427 -0.020294 -0.13488 -0.036432 -0.044303 0.3511 -0.045055 0.23402 -0.032276 -0.046017 -0.096181 -0.18921 0.094735 -0.27976
2586 -0.017923 0.010196 -0.097769 -0.011844 -0.013633 0.32881 -0.026609 0.29488 0.024102 0.0085917 -0.071307 -0.14166 0.12016 -0.25439
2587 -0.017729 0.0043972 -0.12881 -0.059278 -0.056485 0.28138 -0.032411 0.24443 0.023814 0.0076323 -0.068376 -0.11985 0.09068 -0.2975
2588 -0.040352 -0.019427 -0.10913 -0.04245 0.048868 0.2644 -0.018977 0.2187 0.011351 -0.026487 -0.095767 -0.17388 0.087429 -0.28918
2589 -0.038166 0.00090621 -0.11384 -0.037466 0.14772 0.28457 -0.057655 0.24634 -0.03029 0.0079298 -0.098397 -0.15644 0.048345 -0.26545
2590 -0.075673 0.0055868 -0.12061 -0.04629 0.11889 0.48562 -0.027336 0.21103 0.00061481 0.078578 -0.070202 -0.14909 0.072473 -0.27159
2591 -0.044465 0.013335 -0.10462 -0.035453 0.095317 0.65284 -0.019821 0.22083 0.010909 0.15999 -0.075986 -0.12889 0.10494 -0.23574
2592 -0.022235 0.022429 -0.13259 -0.051219 0.011579 0.64302 0.0032868 0.20853 -0.00077551 0.1807 -0.077475 -0.14516 0.083023 -0.27742
2593 -0.049322 0.0027613 -0.14145 -0.046282 -0.042963 0.51108 -0.03232 0.18272 -0.047959 0.072804 -0.10754 -0.1806 0.036348 -0.26386
2594 -0.051184 -0.0047077 -0.12625 -0.044455 -0.048407 0.38478 -0.039812 0.2069 -0.012228 0.018134 -0.10372 -0.18971 0.046725 -0.26829
2595 -0.047161 -0.01419 -0.13022 -0.070448 -0.031312 0.31509 -0.044193 0.19046 -0.0073329 0.011291 -0.10482 -0.17503 0.036714 -0.25185
2596 -0.049585 0.018757 -0.1272 -0.032516 0.052824 0.30448 -0.033688 0.19612 -0.01191 0.016283 -0.069366 -0.16661 0.05572 -0.26478
2597 -0.040677 -0.030321 -0.11313 -0.033523 0.17873 0.25386 -0.066898 0.1559 -0.025933 -0.031926 -0.097742 -0.18495 0.015188 -0.26932
2598 -0.03577 -0.014935 -0.12521 -0.033926 0.20688 0.28682 -0.052799 0.18694 -0.013194 0.01385 -0.12389 -0.17541 0.039344 -0.26665
2599 -0.057826 -0.027468 -0.1268 -0.061995 0.10818 0.2775 -0.051548 0.16533 -0.024465 0.033067 -0.089794 -0.16701 0.1017 -0.30174
2600 -0.008975 -0.0014243 -0.095904 -0.022021 0.081006 0.37819 -0.028303 0.19069 0.01377 0.13115 -0.062415 -0.14313 0.092063 -0.24922
2601 -0.053228 -0.014225 -0.11783 -0.034251 0.058972 0.50581 -0.048972 0.19131 0.021332 0.20072 -0.1025 -0.17359 0.077579 -0.24874
2602 -0.039201 -0.0072078 -0.11684 -0.030474 0.036858 0.60153 -0.014918 0.16998 0.019121 0.1929 -0.070228 -0.15962 0.070435 -0.27333
2603 -0.028889 0.0012237 -0.12155 -0.042644 0.024149 0.48278 -0.053848 0.14838 -0.013779 0.080844 -0.10411 -0.195 0.014753 -0.28384
2604 -0.034716 0.026062 -0.10351 -0.029874 0.04859 0.38666 -0.025271 0.14756 0.012686 0.072297 -0.080715 -0.16255 0.0047993 -0.26856
2605 -0.044307 0.030982 -0.11017 -0.046284 0.066346 0.29413 -0.010465 0.1336 -0.022027 0.010943 -0.08864 -0.17584 0.019751 -0.2921
2606 -0.066059 0.061483 -0.12148 -0.034603 0.22501 0.26473 -0.016306 0.14391 -0.0070064 0.0081241 -0.066684 -0.14811 0.027231 -0.26432
2607 -0.069091 0.010214 -0.14851 -0.072789 0.14661 0.23574 -0.040237 0.16074 0.00067954 -0.0068163 -0.078432 -0.14326 -0.011481 -0.29209
2608 -0.036355 -0.0052156 -0.11783 -0.069317 0.13744 0.23681 -0.037753 0.15923 0.0040774 0.030114 -0.068165 -0.15529 -0.012499 -0.28212
2609 -0.022261 0.01798 -0.11105 -0.027481 0.086556 0.2585 -0.020606 0.14521 0.027906 0.13635 -0.065488 -0.12748 0.039401 -0.25378
2610 -0.044097 -0.032848 -0.1421 -0.077736 0.0052923 0.21733 -0.052669 0.093842 -0.029615 0.20125 -0.10692 -0.14813 0.0053495 -0.28677
2611 -0.060625 -0.02174 -0.12783 -0.042546 0.027786 0.20366 -0.051378 0.11511 -0.0021377 0.19863 -0.086607 -0.15532 0.00049586 -0.26987
2612 -0.047206 0.012829 -0.11986 -0.043275 0.02988 0.23811 -0.033962 0.11776 0.0044025 0.12888 -0.083621 -0.12443 0.0015127 -0.27914
2613 -0.0067832 0.001329 -0.12572 -0.042323 0.020408 0.23071 -0.040011 0.10872 -0.016696 0.053548 -0.10087 -0.12405 -0.02289 -0.28514
2614 -0.048139 -0.0094633 -0.13189 -0.04281 0.023862 0.19057 -0.038829 0.11505 -0.036497 0.020221 -0.090253 -0.13537 -0.043616 -0.27494
2615 -0.091185 0.012334 -0.13057 -0.050596 0.081286 0.17859 -0.046626 0.098171 -0.023756 0.044935 -0.093513 -0.11829 -0.042016 -0.2681
2616 -0.065671 0.020371 -0.14166 -0.02463 0.16547 0.22106 -0.039042 0.08476 -0.031639 0.051246 -0.082749 -0.15277 -0.025771 -0.27734
2617 -0.060166 0.013529 -0.14975 -0.043941 0.22249 0.17323 -0.061484 0.088461 -0.024133 0.092899 -0.078682 -0.15045 -0.06072 -0.30871
2618 -0.06839 0.046035 -0.11571 -0.019393 0.146 0.16813 -0.061013 0.080371 -0.029145 0.24965 -0.11104 -0.14122 -0.064215 -0.25558
2619 -0.047669 0.090279 -0.13806 -0.038933 0.095175 0.16947 -0.018695 0.10247 0.00045428 0.27848 -0.055839 -0.11283 -0.017283 -0.27502
2620 -0.056443 0.038408 -0.13658 -0.021271 0.055631 0.13227 -0.065373 0.092956 -0.011722 0.1861 -0.065178 -0.11411 -0.021431 -0.2543
2621 -0.073988 0.018241 -0.15172 -0.056849 0.025969 0.13391 -0.057212 0.074184 -0.016898 0.087366 -0.065613 -0.1205 -0.05869 -0.26179
2622 -0.10563 0.017795 -0.15272 -0.048411 0.0078147 0.12353 -0.04184 0.087539 -0.015956 0.06355 -0.085577 -0.11799 -0.052575 -0.27434
2623 -0.080734 0.00051722 -0.13993 -0.081864 0.019288 0.1187 -0.067625 0.069783 -0.025388 0.049762 -0.082527 -0.11567 -0.089142 -0.27183
2624 -0.090425 0.02093 -0.13939 -0.047938 -0.0016408 0.1143 -0.03027 0.076337 -0.028983 0.040131 -0.085715 -0.13813 -0.064935 -0.27683
2625 -0.081801 0.018384 -0.13576 -0.053017 0.051731 0.12539 -0.056488 0.069776 -0.0088137 0.081886 -0.097463 -0.10972 -0.06758 -0.27433
2626 -0.09362 -0.013136 -0.1717 -0.082254 0.11912 0.086387 -0.063753 0.030737 -0.041027 0.03961 -0.10545 -0.11583 -0.11553 -0.2997
2627 -0.067139 0.034346 -0.13056 -0.075657 0.23768 0.081372 -0.06146 0.039078 -0.012958 0.18228 -0.087012 -0.049431 -0.060387 -0.24616
2628 -0.027375 0.044028 -0.11297 -0.033349 0.2195 0.09046 -0.03209 0.085578 -0.0038007 0.28481 -0.077752 -0.0091283 -0.065099 -0.22698
2629 -0.090993 0.019098 -0.13019 -0.031601 0.11279 0.073497 -0.032843 0.055136 -0.021544 0.26455 -0.074643 -0.035377 -0.068464 -0.24228
2630 -0.043559 0.020075 -0.13251 -0.044184 0.081782 0.097701 -0.051255 0.069941 -0.0070941 0.15655 -0.084789 -0.054701 -0.04673 -0.25567
2631 -0.057976 0.023625 -0.13227 -0.04933 0.062061 0.046378 -0.05696 0.042967 0.010039 0.086063 -0.077229 -0.082126 -0.053251 -0.18216
2632 -0.05682 0.02406 -0.10425 -0.036074 0.060904 0.11666 -0.035175 0.043937 0.003058 0.057245 -0.078954 -0.078949 -0.055548 0.042486
2633 -0.028537 0.025305 -0.13009 -0.042917 0.068246 0.08896 -0.012938 0.053934 0.012168 0.057818 -0.070086 -0.064932 -0.086293 0.19139
2634 -0.09567 0.013053 -0.14098 -0.080955 0.026146 0.049829 -0.025055 0.034037 -0.015977 0.069837 -0.10667 -0.066285 -0.093183 0.0078367
2635 -0.043399 0.022763 -0.12282 -0.025611 0.043966 0.054433 -0.03896 0.042615 0.0058554 0.051958 -0.079975 0.038643 -0.068194 -0.054567
2636 -0.012234 0.031633 -0.1223 -0.038431 0.063479 0.060345 -0.02007 0.046655 -0.010829 0.075628 -0.06429 0.045739 -0.071019 -0.14439
2637 -0.061624 -0.017481 -0.1623 -0.10016 0.015163 0.04457 -0.068466 0.014734 -0.012354 0.015239 -0.086904 0.015162 -0.10725 -0.20031
2638 -0.080165 0.0089943 -0.12177 -0.040623 0.032361 0.027388 -0.035805 0.024837 0.0019679 0.06937 -0.078329 -0.045732 -0.084413 -0.17756
2639 -0.05318 0.021415 -0.12459 -0.061364 0.030757 0.013137 -0.060625 0.016593 -0.0030142 0.24061 -0.10521 -0.074819 -0.086538 -0.18558
2640 -0.087073 0.013109 -0.14555 -0.059672 0.0069776 0.0083099 -0.058026 0.0082343 -0.014858 0.23481 -0.089847 -0.081617 -0.11068 -0.18397
2641 -0.076451 0.032752 -0.13929 -0.070844 0.014193 0.011929 -0.069517 -0.001978 -0.003736 0.19796 -0.072475 -0.077226 -0.1126 -0.19287
2642 -0.077076 0.038993 -0.12269 -0.055158 0.053739 0.027245 -0.025417 0.015109 -0.0040197 0.11674 -0.084217 -0.078721 -0.12008 -0.18631
2643 -0.087625 0.041953 -0.14486 -0.060559 0.0078528 0.004889 -0.0447 -0.0088884 -0.019365 0.073143 -0.085731 -0.024023 -0.11349 -0.21753
2644 -0.087179 0.047467 -0.14863 -0.088222 0.006566 0.0015694 -0.04427 -0.0065593 -0.046567 0.025078 -0.10534 0.081909 -0.1196 -0.21997
2645 -0.08491 0.052478 -0.14301 -0.07304 0.0041016 -0.011398 -0.043694 -0.017125 -0.046136 0.067271 -0.11041 0.085143 -0.11012 -0.23054
2646 -0.071764 0.054745 -0.1321 -0.048968 0.014325 -0.0060944 -0.038011 0.0097297 -0.0089697 0.036086 -0.083924 0.076459 -0.10618 -0.20794
2647 -0.05278 0.012556 -0.13081 -0.041738 0.015906 0.00019095 -0.043687 -0.0019035 -0.013365 0.048725 -0.060967 0.041612 -0.078766 -0.21348
2648 -0.08415 0.0034923 -0.13139 -0.063968 0.010503 -0.019415 -0.012706 0.013019 -0.00073622 0.043251 -0.074617 -0.024419 -0.10848 -0.2205
2649 -0.034568 0.0089712 -0.14289 -0.072429 0.028431 -0.024074 -0.053689 -0.016802 -0.0068206 0.063694 -0.087702 -0.058751 -0.10771 -0.20031
2650 -0.062645 0.017439 -0.12161 -0.048299 0.017063 0.0017311 -0.049721 0.017511 -0.0054863 0.080925 -0.067108 -0.042734 -0.083161 -0.21143
2651 -0.068172 0.0089594 -0.1247 -0.06814 -0.0019791 0.011623 -0.01631 0.0099099 0.014422 0.15698 -0.064756 0.0022816 -0.0848 -0.19426
2652 -0.030308 0.012404 -0.11364 -0.034122 0.050661 -0.036557 -0.040998 0.030002 0.026307 0.26951 -0.058763 0.12351 -0.097596 -0.2258
2653 -0.07943 0.0031863 -0.13346 -0.051158 -0.005297 -0.044022 -0.059312 -0.029031 0.0074323 0.22553 -0.074095 0.13842 -0.12917 -0.21325
2654 -0.062823 -0.0067354 -0.13875 -0.067465 -0.0112 -0.048451 -0.068211 0.0028558 -0.027384 0.15851 -0.099244 0.15376 -0.11708 -0.24736
2655 -0.09362 0.0035952 -0.12998 -0.084954 -0.029848 -0.044822 -0.024829 -0.0081245 -0.015941 0.073709 -0.105 0.093653 -0.12782 -0.22965
2656 -0.076562 -0.015789 -0.12609 -0.072718 -0.006256 -0.060757 -0.057091 -0.02299 -0.032162 0.037949 -0.073798 0.037657 -0.12094 -0.24043
2657 -0.065978 0.013319 -0.12345 -0.073331 0.00025031 -0.050457 -0.046829 0.0044722 -0.0027273 0.05579 -0.08278 0.0079519 -0.1171 -0.21926
2658 -0.054668 0.021767 -0.10848 -0.048985 -0.0064236 -0.018663 -0.059078 0.027051 0.012916 0.085226 -0.076131 0.025442 -0.11204 -0.24084
2659 -0.048282 -0.0090384 -0.13688 -0.073809 -0.027233 -0.082835 -0.039813 -0.012015 0.005007 0.052324 -0.086705 -0.030529 -0.1176 -0.23717
2660 -0.056336 0.014186 -0.14208 -0.093663 -0.032654 -0.052084 -0.049734 -0.016264 -0.024162 0.038428 -0.093588 0.023203 -0.1091 -0.22503
2661 -0.057358 -0.0042964 -0.13075 -0.067494 -0.00111 -0.04403 -0.044129 -0.010513 -0.021629 0.073202 -0.070339 0.14122 -0.092734 -0.24702
2662 -0.071476 -0.026289 -0.15802 -0.084265 -0.049219 -0.06233 -0.065184 -0.025298 -0.030132 0.047108 -0.079695 0.17778 -0.11798 -0.26467
2663 -0.083572 -2.8612e-05 -0.12232 -0.066373 0.023992 -0.060894 -0.016777 -0.021389 -0.033988 0.073785 -0.080152 0.19126 -0.13663 -0.21029
2664 -0.05453 0.0053906 -0.12204 -0.071219 0.048791 -0.053549 -0.027519 -0.013373 -0.017483 0.065024 -0.054984 0.14484 -0.085513 -0.21697
2665 -0.038776 0.028332 -0.12898 -0.063462 0.15902 -0.047256 -0.031253 -0.018041 0.013321 0.068858 -0.073218 0.060272 -0.1134 -0.21459
2666 -0.051357 0.044273 -0.1203 -0.054805 0.21266 -0.069802 -0.064081 -0.02021 -0.021379 0.059853 -0.059836 0.03976 -0.12668 -0.22441
2667 -0.036059 0.056472 -0.1317 -0.061339 0.12709 -0.047549 -0.045986 0.0093644 -0.0033432 0.049905 0.016048 0.018293 -0.12077 -0.2551
2668 -0.071872 0.049374 -0.11716 -0.015162 0.14373 -0.06026 -0.022118 -0.026359 -0.014086 0.058502 0.018387 0.033195 -0.095978 -0.24321
2669 -0.056859 0.028614 -0.14264 -0.068162 0.0867 -0.082405 -0.03568 -0.026798 -0.0081667 0.040948 0.014103 0.11113 -0.11719 -0.26425
2670 -0.073905 0.0044795 -0.12685 -0.036176 0.067015 -0.091844 -0.065201 -0.037572 -0.010498 -0.0035644 0.020727 0.27466 -0.13165 -0.22677
2671 -0.041971 0.022819 -0.10744 0.012888 0.1938 -0.087585 -0.05646 -0.028026 0.015853 0.054433 -0.013442 0.29779 -0.10898 -0.22249
2672 -0.025873 0.027914 -0.10767 0.014992 0.30143 -0.061045 -0.022732 -0.0093701 0.021084 0.041681 -0.039845 0.23146 -0.070353 -0.20398
2673 -0.076804 -0.00093328 -0.13809 -0.039287 0.25523 -0.088158 -0.066614 -0.011706 -0.014304 0.0042995 -0.064822 0.08908 -0.12786 -0.25741
2674 -0.067438 0.020396 -0.13039 -0.016074 0.19839 -0.097492 -0.054313 -0.03554 -0.00067394 0.030219 -0.059238 0.031318 -0.11035 -0.2356
2675 -0.082191 -0.002868 -0.11764 -0.017806 0.15141 -0.10757 -0.061815 -0.044955 0.0050494 0.012686 -0.037605 0.041429 -0.136 -0.23198
2676 -0.064139 -0.013622 -0.15201 -0.024534 0.042586 -0.11123 -0.068614 -0.0449 -0.0093159 -0.030785 -0.072897 0.0054556 -0.13472 -0.25991
2677 -0.057712 0.0081441 -0.10835 0.046121 0.076221 -0.10203 -0.041777 -0.05274 -0.00065738 0.010999 -0.051722 0.00097379 -0.097308 -0.23776
2678 -0.068994 0.028845 -0.077598 0.097958 0.10805 -0.081767 -0.031941 -0.016882 -2.1436e-05 0.027511 -0.033406 0.037149 -0.10031 -0.22428
2679 -0.045079 0.060703 -0.04664 0.22043 0.36461 -0.07267 -0.013787 -0.0086897 0.015922 0.019583 -0.0029583 0.19691 -0.10106 -0.19553
2680 -0.0778 0.013139 -0.10277 0.18661 0.27165 -0.14217 -0.070408 -0.058108 -0.041657 -0.021709 -0.04709 0.22359 -0.11393 -0.26618
2681 -0.082458 0.035768 -0.089561 0.17169 0.27079 -0.087246 -0.049898 -0.067098 -0.016071 0.0071356 0.02145 0.22403 -0.081911 -0.25751
2682 -0.03038 0.027274 -0.11152 0.058193 0.15243 -0.11894 -0.034908 -0.056393 -0.039731 0.01419 0.087747 0.14723 -0.071094 -0.25771
2683 -0.057816 0.032164 -0.098865 0.064133 0.102 -0.11108 -0.024672 -0.055669 -0.0095977 -0.0098458 0.070221 0.096252 -0.087044 -0.25067
2684 0.069883 0.022843 -0.12405 0.031859 0.091099 -0.11794 -0.045271 -0.031808 -0.0086229 -0.003051 0.097554 0.075405 -0.070486 -0.26012
2685 0.085722 -0.013113 -0.11669 0.044167 0.082051 -0.15903 -0.065593 -0.042151 0.001945 -0.010562 0.066802 0.011097 -0.10631 -0.27043
2686 0.093996 0.010824 -0.098121 0.05146 0.12847 -0.10827 -0.044882 -0.050744 -0.014455 -0.0075048 0.048696 0.062816 -0.085525 -0.24088
2687 0.094495 0.01796 -0.088721 0.074795 0.20456 -0.093576 -0.052008 -0.030095 -0.014032 0.011421 0.020284 0.033034 -0.066116 -0.24545
2688 0.090456 0.0026528 -0.090742 0.11186 0.3047 -0.1145 -0.06588 -0.061181 -0.025733 -0.011988 0.0036346 0.03916 -0.050765 -0.2439
2689 0.061144 0.026924 -0.054796 0.17519 0.31789 -0.11634 -0.027049 -0.047548 0.0091548 0.025106 0.031336 0.16367 -0.014166 -0.20445
2690 0.026214 0.040554 -0.055154 0.14636 0.21974 -0.13195 0.00044471 -0.043054 0.00018806 0.023994 0.071867 0.31391 -0.029767 -0.24397
2691 0.012231 0.011634 -0.05999 0.18163 0.13965 -0.097317 -0.012269 -0.049877 0.0020269 -0.0086236 0.189 0.31137 -0.073144 -0.22964
2692 -0.058291 -0.013524 -0.082455 0.14952 0.07407 -0.14143 -0.052221 -0.095462 -0.051295 -0.033515 0.16744 0.19865 -0.072956 -0.25884
2693 0.036437 0.039842 -0.061481 0.15943 0.11274 -0.11121 -0.035985 -0.039392 -0.0037613 0.0013351 0.22406 0.17393 -0.071714 -0.24208
2694 -0.033323 0.016456 -0.10061 0.06205 0.052555 -0.11487 -0.04189 -0.085831 -0.039802 -0.031348 0.21863 0.080393 -0.06823 -0.27909
2695 -0.035339 0.05364 -0.069346 0.11991 0.10197 -0.10603 -0.026589 -0.078522 -0.026345 -0.01142 0.22452 0.074091 -0.019835 -0.23761
2696 0.020951 0.041358 -0.082051 0.069102 0.1084 -0.13721 -0.022304 -0.064574 -0.0073473 -0.038787 0.23793 0.076307 -0.01452 -0.25598
2697 -0.0060455 0.038416 -0.061779 0.039769 0.075108 -0.1426 -0.048747 -0.071843 -0.024287 -0.054014 0.1756 0.083615 0.019869 -0.23205
2698 0.1488 0.063348 -0.044174 0.075028 0.24158 -0.11463 -0.045177 -0.069795 -0.022532 0.0019573 0.10621 0.075327 0.084384 -0.20186
2699 0.21165 0.039338 -0.061345 0.040476 0.30694 -0.14286 -0.04493 -0.054484 -0.016696 -0.041903 0.09936 0.080229 0.060046 -0.23736
2700 0.12887 0.025427 -0.046261 0.073743 0.16837 -0.15058 -0.028411 -0.079024 -0.030181 -0.03684 0.10717 0.075745 0.0015419 -0.22609
2701 0.1427 0.040785 -0.037942 0.051756 0.16262 -0.12526 -0.049287 -0.098291 -0.015087 -0.0078738 0.16709 0.061293 0.024995 -0.24679
2702 0.21398 0.053152 -0.0053499 0.06005 0.1739 -0.093854 0.011276 -0.03348 0.016848 -0.010658 0.35642 0.12548 0.017074 -0.16894
2703 0.14328 0.018589 -0.049328 0.035568 0.076082 -0.13995 -0.031302 -0.089837 -0.032674 -0.045832 0.31338 0.24865 -0.013294 0.058779
2704 0.15493 0.031801 -0.044351 0.10461 0.090574 -0.11614 0.00099967 -0.022765 0.010504 -0.028809 0.34762 0.34937 -0.0084754 0.29233
2705 0.11305 0.038833 -0.056763 0.09035 0.093026 -0.13877 -0.026658 -0.049321 0.0031858 -0.02397 0.28802 0.34849 -0.023266 0.29913
2706 0.074794 0.036834 -0.05812 0.071941 0.088828 -0.14426 -0.044793 -0.05778 -0.0015497 -0.03925 0.27845 0.25079 0.013565 0.22142
2707 0.065587 0.022292 -0.06953 0.042498 0.053526 -0.16113 -0.033595 -0.12102 -0.058233 -0.039346 0.19437 0.076693 -0.018644 0.054486
2708 0.056554 0.027898 -0.050982 0.042756 0.09384 -0.11861 -0.029418 -0.091271 -0.035805 -0.037621 0.22813 0.084479 -0.0021854 -0.03965
2709 0.039881 0.017399 -0.050032 0.020236 0.075744 -0.1562 -0.041658 -0.083944 -0.026638 -0.049701 0.2251 0.083139 -0.014199 -0.12439
2710 0.034955 0.020403 -0.035852 0.029487 0.085934 -0.16049 -0.011913 -0.10166 -0.011315 -0.056033 0.28325 0.067155 -0.0086815 -0.10023
2711 0.044177 0.01631 -0.046365 0.023596 0.068785 -0.14962 -0.04957 -0.09251 -0.011043 -0.066184 0.36178 0.05174 -0.0011174 -0.1189
2712 0.13865 0.025748 -0.0079125 0.046946 0.071572 -0.1612 -0.025677 -0.082542 -0.014171 -0.033032 0.33079 0.066542 0.10522 -0.075558
2713 0.15628 -0.007654 -0.010754 0.031031 0.066488 -0.18029 -0.044909 -0.11182 -0.038187 -0.071207 0.29064 0.033971 0.068231 0.021583
2714 0.14103 0.012609 -0.00032764 0.061857 0.046723 -0.14938 -0.031356 -0.095879 -0.053241 -0.073582 0.1999 0.020617 0.10537 0.26355
2715 0.20743 0.0071005 -0.021448 0.060078 0.046841 -0.17136 -0.029739 -0.1054 -0.047613 -0.053088 0.17408 0.042696 0.10655 0.44847
2716 0.15293 0.032928 -0.018281 0.07118 0.064506 -0.13944 -0.023666 -0.079236 0.00061171 -0.036378 0.19329 0.059064 0.099617 0.49881
2717 0.19383 0.027129 -0.064666 0.067881 0.074641 -0.17334 -0.029986 -0.10113 -0.039056 -0.060943 0.16851 0.016618 0.038948 0.42279
2718 0.2191 0.040385 -0.036857 0.1185 0.085737 -0.14286 -0.013769 -0.085054 -0.014815 -0.046063 0.20695 0.052355 0.051993 0.36075
2719 0.21948 0.02278 -0.057078 0.14449 0.059901 -0.18019 -0.017228 -0.10691 -0.039861 -0.066233 0.30233 0.0083152 0.011088 0.30589
2720 0.19435 0.0084103 -0.059736 0.2683 0.040603 -0.14325 -0.042803 -0.10353 -0.0265 -0.064386 0.37983 0.029198 0.011191 0.16506
2721 0.21542 0.010772 -0.041033 0.21028 0.055733 -0.14739 -0.03381 -0.10287 -0.020236 -0.077981 0.34474 0.027656 -0.015701 0.099349
2722 0.2335 0.031038 7.3459e-06 0.20044 0.079995 -0.15712 -0.032386 -0.077346 0.0096522 -0.057612 0.31959 0.071393 -0.00046717 0.11426
2723 0.23081 0.048191 0.017092 0.13167 0.074575 -0.14198 -0.0077271 -0.10072 0.001656 -0.066645 0.25088 0.029416 0.037711 0.22991
2724 0.26157 0.038275 0.047818 0.11069 0.11163 -0.14688 -0.010304 -0.079004 -0.020722 -0.067209 0.21367 0.013309 0.10598 0.60992
2725 0.26177 0.028864 0.012476 0.083047 0.071816 -0.1708 -0.029625 -0.096233 -0.039644 -0.092468 0.16464 -0.00050882 0.12179 0.6051
2726 0.24357 0.023019 0.025683 0.076641 0.068723 -0.16973 -0.023993 -0.090506 -0.014839 -0.069228 0.17753 -0.0061235 0.15628 0.60349
2727 0.23159 0.0050528 0.021767 0.046924 0.048219 -0.17149 0.0047233 -0.099615 0.00062135 -0.098086 0.21587 -0.010257 0.11505 0.54171
2728 0.26614 0.036412 0.00034453 0.047254 0.041728 -0.17919 -0.016836 -0.070652 0.00035669 -0.089779 0.19495 0.013056 0.14208 0.59431
2729 0.26382 0.0159 -0.017683 0.048714 0.05544 -0.17874 -0.051135 -0.063483 0.016809 -0.059728 0.18052 0.01155 0.16504 0.56598
2730 0.25506 0.0086523 -0.017167 0.060785 0.047762 -0.17516 -0.015688 -0.095806 -0.017075 -0.098618 0.26981 -0.01721 0.12559 0.65152
2731 0.30099 0.0099431 -0.016879 0.06008 0.071168 -0.17662 -0.024415 -0.078322 0.016876 -0.074092 0.36046 0.0050482 0.17207 0.6653
2732 0.2282 -0.011922 -0.055642 0.052142 -0.025877 -0.19882 -0.045985 -0.11493 -0.037718 -0.095907 0.26993 -0.046977 0.10992 0.43177
2733 0.25676 0.026711 -0.048896 0.021491 0.032298 -0.18372 -0.035449 -0.091168 -0.034455 -0.079127 0.25351 -0.014151 0.14103 0.68801
2734 0.18493 0.0037852 -0.074229 0.035043 0.0010647 -0.20538 -0.052809 -0.11507 -0.026724 -0.13646 0.20918 -0.036311 0.15148 0.7682
2735 0.29236 0.025251 -0.021911 0.068037 0.040491 -0.15395 0.0046893 -0.097719 0.023702 -0.062656 0.21443 0.0057573 0.18825 0.63198
2736 0.23628 0.01274 0.033634 0.061241 0.039749 -0.16939 -0.0076937 -0.088055 -0.0011778 -0.077379 0.22891 -0.014431 0.16864 0.74237
2737 0.23614 0.0025147 0.058386 0.034082 0.0085499 -0.18142 -0.029092 -0.086531 -0.013085 -0.092333 0.16537 -0.034994 0.16538 0.73745
2738 0.21121 -0.014585 0.052006 0.03636 0.033374 -0.18737 -0.036788 -0.10749 -0.021621 -0.1043 0.12378 -0.060659 0.17624 0.78874
2739 0.16728 -0.002552 0.023055 0.049656 0.024027 -0.2015 -0.027836 -0.11468 -0.034258 -0.084763 0.16405 -0.055468 0.18011 0.73685
2740 0.1887 -0.0016679 0.005857 0.056367 0.035592 -0.17221 -0.044469 -0.10367 -0.036199 -0.095721 0.17848 -0.031912 0.16776 0.75888
2741 0.134 -0.020104 -0.022776 0.033854 -0.0014861 -0.19178 -0.024363 -0.11395 -0.012131 -0.1102 0.16809 -0.062772 0.16017 0.78549
2742 0.14336 -0.007037 -0.036216 0.052204 -0.022226 -0.19322 -0.044939 -0.11303 -0.017037 -0.087299 0.1444 -0.064855 0.17472 0.7466
2743 0.12563 0.026997 0.0078322 0.099858 0.05193 -0.14429 0.033188 -0.081133 0.0081644 -0.067734 0.18416 -0.037927 0.22553 0.85968
2744 0.1398 -0.014802 -0.048583 0.036734 0.022565 -0.18059 -0.029536 -0.10624 -0.028482 -0.099875 0.15728 -0.060924 0.18119 0.76455
2745 0.1107 -0.015044 -0.046953 0.012723 -0.029128 -0.17833 -0.011272 -0.11701 -0.03397 -0.12651 0.1264 -0.082617 0.16327 0.77392
2746 0.16192 -0.022248 -0.032769 0.039371 0.021675 -0.19642 -0.035308 -0.11583 -0.033513 -0.10136 0.14721 -0.071986 0.17474 0.6605
2747 0.21837 -0.00094128 -0.005498 0.027992 0.00782 -0.19832 -0.011474 -0.11924 -0.03059 -0.094482 0.15391 -0.059488 0.23345 0.60209
2748 0.32997 0.0048107 0.031991 0.01058 0.0065032 -0.19453 -0.036354 -0.10623 -0.036272 -0.094895 0.11373 -0.081647 0.20455 0.69009
2749 0.25134 -0.00048902 0.065446 0.035787 0.02414 -0.17027 -0.028705 -0.091068 -0.025568 -0.096698 0.16843 -0.05741 0.20028 0.77186
2750 0.1952 0.0031271 0.060464 0.056686 0.023532 -0.16416 -0.020378 -0.10327 -0.011372 -0.069779 0.14065 -0.072338 0.22012 0.93296
2751 0.13105 -0.010122 0.020669 0.041047 0.009805 -0.1863 -0.023883 -0.10485 -0.029325 -0.10043 0.14176 -0.075838 0.19773 0.79269
2752 0.15226 0.0043267 -0.016461 0.018174 0.020556 -0.17509 -0.0203 -0.11538 -0.031291 -0.095618 0.12645 -0.084865 0.23244 0.63895
2753 0.16666 0.018371 -0.0050933 0.053341 0.0247 -0.16884 -0.019216 -0.09669 -0.018491 -0.070837 0.13063 -0.081207 0.21006 0.61293
2754 0.13292 -0.013995 -0.016099 0.045311 -0.0093222 -0.20745 -0.016567 -0.079403 -0.01453 -0.093597 0.13415 -0.11015 0.21024 0.64581
2755 0.15188 0.012602 -0.0067772 0.040318 0.0029025 -0.17435 -0.0056785 -0.090815 0.019372 -0.095702 0.13657 -0.08918 0.19288 0.70689
2756 0.12802 -0.022707 -0.040589 -0.0082875 -0.039628 -0.18176 -0.0082973 -0.12051 -0.040399 -0.11876 0.10554 -0.10133 0.20317 0.79511
2757 0.18176 0.0044526 0.016681 0.042366 0.010186 -0.17 -0.017659 -0.099456 0.0031056 -0.094849 0.11361 -0.064261 0.21899 0.83692
2758 0.11722 -0.01395 0.0078634 0.02632 -0.020398 -0.22454 -0.04398 -0.10567 -0.04369 -0.11563 0.12851 -0.10292 0.22365 0.6571
2759 0.13864 -0.0093711 0.028951 0.0089834 -0.01415 -0.18575 -0.024545 -0.079016 -0.017582 -0.090474 0.13366 -0.082871 0.18072 0.64917
2760 0.13993 -0.018458 0.022968 0.020338 -0.024365 -0.16738 -0.042371 -0.10767 -0.014609 -0.093236 0.096448 -0.12208 0.21451 0.66743
2761 0.12631 -0.012604 -0.036526 0.016785 -0.024022 -0.18217 -0.033958 -0.10217 -0.0049223 -0.11669 0.097125 -0.11985 0.19018 0.6419
2762 0.090352 -0.028146 -0.022478 0.0064772 -0.02937 -0.20497 -0.0055357 -0.1195 -0.017053 -0.1205 0.062381 -0.12893 0.1463 0.59533
2763 0.11285 -0.02478 -0.019373 0.005805 -0.048294 -0.21208 -0.040178 -0.10313 -0.028862 -0.11261 0.083663 -0.10939 0.19662 0.63399
2764 0.11013 -0.025593 -0.032095 0.0059144 -0.032253 -0.19488 -0.026301 -0.11545 -0.02906 -0.11089 0.055703 -0.11732 0.18548 0.63387
2765 0.080414 -0.032092 -0.0069402 0.03471 -0.032056 -0.19719 -0.026746 -0.11932 -0.031114 -0.11009 0.11771 -0.12241 0.17639 0.63298
2766 0.10685 -0.030519 -0.0022175 0.039908 -0.055538 -0.20569 -0.032548 -0.097892 -0.045031 -0.11236 0.049909 -0.12544 0.13652 0.55203
2767 0.072982 -0.029397 0.019149 0.05498 -0.011413 -0.17421 -0.015686 -0.10047 -0.013789 -0.10188 0.083888 -0.11339 0.17301 0.5153
2768 0.044833 -0.032552 -0.0054664 0.030127 -0.052608 -0.20657 -0.071245 -0.12965 -0.031365 -0.072589 0.078184 -0.11919 0.13155 0.46814
2769 0.044503 -0.036438 -0.0048195 0.0060492 -0.035365 -0.21531 -0.031902 -0.10449 -0.021908 -0.1138 0.093335 -0.10957 0.15193 0.4373
2770 0.084661 -0.020547 -0.023733 0.01913 -0.047419 -0.21302 -0.025564 -0.094768 -0.021156 -0.10762 0.051272 -0.11918 0.15615 0.44156
2771 0.017436 -0.058857 -0.032038 -0.014175 -0.061057 -0.19587 -0.031299 -0.11788 -0.045066 -0.13478 0.069093 -0.1278 0.1181 0.40087
2772 0.12455 -0.0014307 -0.014907 0.020011 -0.016047 -0.18947 -0.0012988 -0.084059 -0.0047868 -0.10286 0.10356 -0.10014 0.15645 0.42281
2773 0.030848 -0.059173 -0.051729 -0.025443 -0.080702 -0.21979 -0.060706 -0.15005 -0.045506 -0.15753 0.015839 -0.14812 0.11702 0.38227
2774 0.090763 -0.0067775 -0.016565 0.014655 -0.0014827 -0.16834 -0.012634 -0.090264 0.032111 -0.091728 0.060997 -0.094762 0.14414 0.39976
2775 0.054355 -0.020959 -0.047012 -0.010914 -0.036436 -0.20058 -0.012591 -0.12655 -0.00090142 -0.12398 0.05826 -0.12995 0.14535 0.33898
2776 0.052388 0.0026213 -0.023354 0.0060915 -0.0027037 -0.17876 -0.023513 -0.10672 -0.039721 -0.086562 0.046547 -0.13593 0.13601 0.33294
2777 0.046748 -0.0078417 -0.028807 -0.0049468 -0.035731 -0.1859 -0.032366 -0.10877 -0.0094402 -0.09704 0.043654 -0.12349 0.11011 0.32198
2778 0.04814 -0.015393 -0.0080585 -0.022612 -0.05764 -0.20498 -0.021667 -0.11912 -0.021308 -0.11526 0.03194 -0.14992 0.11435 0.2963
2779 0.036362 -0.029329 -0.014252 -0.026638 -0.020955 -0.19568 -0.048176 -0.13836 -0.031537 -0.11413 0.055121 -0.13218 0.10002 0.27892
2780 0.034674 -0.01397 -0.020199 -0.010994 -0.037758 -0.21398 -0.0005363 -0.14881 -0.052424 -0.095117 0.021676 -0.16433 0.072326 0.28669
2781 0.080867 -0.015262 -0.037672 -0.032816 -0.062229 -0.20881 -0.036812 -0.10898 -0.010182 -0.098588 0.037675 -0.12748 0.084472 0.26781
2782 0.043 -0.0019483 -0.03468 0.0065553 -0.016686 -0.20252 -0.01839 -0.10151 -0.030435 -0.059943 0.043522 -0.12973 0.087498 0.26915
2783 0.084988 -0.025726 -0.045058 -0.0097641 -0.052514 -0.1868 -0.023876 -0.1041 -0.023314 -0.057089 0.049104 -0.12763 0.13199 0.2538
2784 0.077027 -0.003807 -0.0382 -0.010836 -0.053289 -0.17161 -0.0058441 -0.1014 -0.019994 0.0032173 0.067565 -0.11203 0.16925 0.26469
2785 0.085143 0.01562 -0.021503 0.013563 -0.032308 -0.16313 -0.019978 -0.086186 0.020531 0.068836 0.045005 -0.11314 0.147 0.22745
2786 0.067882 -0.024138 -0.059305 -0.036537 -0.071036 -0.20118 -0.035648 -0.11432 0.0017769 0.052235 0.03412 -0.12539 0.1097 0.19998
2787 0.063329 -0.0068961 -0.044837 -0.025436 -0.058172 -0.18487 -0.013958 -0.13033 -0.011288 -0.0104 0.023776 -0.12903 0.091443 0.20194
2788 0.078398 -0.030424 -0.07132 -0.051674 -0.090308 -0.20204 -0.044307 -0.10939 -0.0044655 -0.079888 0.032687 -0.11274 0.051008 0.14356
2789 0.023501 -0.0076509 -0.064099 -0.046675 -0.018657 -0.1809 -0.024109 -0.12119 -0.038639 -0.061773 0.03869 -0.15986 0.040917 0.14484
2790 0.011359 -0.0023205 -0.048166 -0.030789 -0.053346 -0.18876 -0.026913 -0.1039 0.010406 -0.079383 0.02986 -0.1215 0.022376 0.14564
2791 0.065828 -0.0051667 -0.043204 -0.031636 -0.05271 -0.19241 -0.033675 -0.095525 -0.021921 -0.086718 0.036445 -0.14307 0.057198 0.17176
2792 0.049422 -0.013632 -0.072276 -0.034636 -0.030981 -0.19164 -0.024439 -0.12435 -0.037114 -0.075743 0.00086649 -0.13679 0.017038 0.16464
2793 0.037779 0.014713 -0.040939 0.0039513 0.0048801 -0.19922 -0.034996 -0.10913 -0.035409 -0.06494 0.030368 -0.11037 0.069036 0.15414
2794 0.037284 -0.02782 -0.081445 -0.064724 -0.09041 -0.19938 -0.017108 -0.11927 -0.024643 -0.08777 0.0015873 -0.14885 0.04092 0.10913
2795 0.055631 -0.0098891 -0.068874 -0.052069 -0.066428 -0.17595 -0.021848 -0.096787 -0.025868 -0.099472 -0.0037713 -0.14468 -0.023996 0.082647
2796 0.050896 0.0048146 -0.052716 -0.0025162 -0.055902 -0.16111 -0.019144 -0.11711 -0.016036 -0.074038 -0.001321 -0.12238 0.060253 0.14471
2797 0.021284 0.015206 -0.069578 -0.029068 -0.071602 -0.19543 -0.0091669 -0.095706 -0.011995 -0.082722 0.034351 -0.1254 0.0073939 0.10371
2798 0.012255 0.013744 -0.075826 -0.04752 -0.08643 -0.20032 -0.028608 -0.11287 -0.0030935 -0.089262 0.0035397 -0.14609 0.012969 0.10408
2799 0.0055481 -0.0021331 -0.075783 -0.044739 -0.086616 -0.20949 -0.023823 -0.13046 -0.052599 -0.11908 -0.019679 -0.15098 0.0089608 0.075474
2800 0.008143 0.011788 -0.087129 -0.051463 -0.082193 -0.19302 -0.049734 -0.12485 -0.023205 -0.081218 0.00015118 -0.14401 0.005711 0.065575
2801 0.043031 0.0016267 -0.063656 -0.026801 -0.085324 -0.21937 -0.0082189 -0.12303 -0.042031 -0.089504 -0.027698 -0.16934 -0.025624 0.062727
2802 0.0010016 -0.0042122 -0.077726 -0.055729 -0.092474 -0.17982 -0.031114 -0.13455 -0.072725 -0.10841 -0.061432 -0.18072 -0.023866 0.020177
2803 0.01645 0.0033255 -0.067457 -0.050066 -0.075933 -0.20801 -0.06461 -0.11266 -0.011245 -0.10109 -0.046328 -0.15166 -0.015928 0.051629
2804 0.039238 0.021718 -0.049418 -0.022613 -0.036558 -0.17034 -0.015473 -0.13409 -0.038084 -0.041314 -0.0095592 -0.1405 0.01524 0.049377
2805 -0.009406 -0.01761 -0.08515 -0.069261 -0.10868 -0.20425 -0.061476 -0.11826 -0.039304 -0.063876 -0.034078 -0.16422 -0.00759 -0.019584
2806 0.036659 0.014307 -0.064047 -0.0090661 -0.0092896 -0.16891 0.0011123 -0.048064 0.014862 -0.054266 0.021659 -0.12732 -0.0064766 0.042449
2807 -0.013104 0.011218 -0.091897 -0.039051 -0.069619 -0.18113 -0.019246 -0.059011 0.0013219 -0.079226 -0.0053577 -0.14782 -0.0056766 0.035499
2808 0.001341 0.011566 -0.066358 -0.035306 -0.059492 -0.165 -0.022699 -0.056771 -0.010919 -0.048623 0.0025363 -0.1484 -0.018825 0.0040418
2809 -0.017946 -0.024163 -0.1083 -0.05252 -0.1034 -0.19425 -0.051423 -0.076725 -0.02304 -0.10391 -0.016223 -0.14879 -0.056931 -0.02694
2810 -0.010798 -0.044847 -0.1062 -0.05642 -0.08351 -0.22166 -0.076849 -0.082066 -0.031296 -0.055061 -0.02605 -0.15936 -0.043875 -0.021761
2811 -0.034022 -0.031555 -0.094363 -0.033426 -0.083187 -0.21607 -0.057643 -0.11752 -0.039913 0.049725 -0.055696 -0.14642 -0.034669 -0.011439
2812 -0.044801 -0.0093353 -0.081202 -0.065109 -0.097932 -0.189 -0.064082 -0.10835 -0.025741 0.074491 -0.037196 -0.1472 -0.050517 -0.028568
2813 0.0023523 -0.020014 -0.097695 -0.034703 -0.10279 -0.20266 -0.012629 -0.10185 -0.011705 0.10954 -0.0060093 -0.17069 -0.077602 -0.055115
2814 0.026106 -0.0067263 -0.082952 -0.024889 -0.056102 -0.18351 -0.034062 -0.0865 -0.010806 0.031153 -0.017277 -0.15429 -0.051542 -0.052554
2815 -0.017125 -0.011424 -0.09052 -0.039861 -0.10001 -0.18902 -0.051863 -0.1023 -0.032435 -0.034418 -0.027072 -0.16784 -0.063752 -0.052273
2816 0.013605 0.008616 -0.079057 -0.024125 -0.059905 -0.15407 -0.030593 -0.083465 -0.035965 -0.042821 -0.019543 -0.15943 -0.046992 -0.052393
2817 -0.030295 -0.03599 -0.1112 -0.063484 -0.10334 -0.21083 -0.04685 -0.099445 -0.016086 -0.071321 -0.055952 -0.15662 -0.077775 -0.068349
2818 -0.015425 -0.034204 -0.10103 -0.039159 -0.10609 -0.20588 -0.056564 -0.11498 -0.056131 -0.068981 -0.038336 -0.15801 -0.069186 -0.066827
2819 -0.035157 -0.032498 -0.10273 -0.073408 -0.083387 -0.19579 -0.027432 -0.10784 -0.031441 -0.057968 -0.00057716 -0.1591 -0.07359 -0.090723
2820 -0.0013331 -0.025595 -0.10655 -0.060241 -0.11656 -0.20989 -0.045508 -0.096389 -0.016719 -0.034228 -0.044865 -0.13742 -0.087642 -0.081344
2821 0.00010873 -0.01845 -0.11462 -0.028777 -0.074489 -0.19266 -0.063364 -0.07742 -0.029256 -0.0117 -0.0027066 -0.16122 -0.059612 -0.077676
2822 -0.018287 -0.033905 -0.10148 -0.057293 -0.072396 -0.14941 -0.027421 -0.12018 -0.029507 0.037051 -0.055485 -0.18154 -0.092032 -0.10223
2823 0.00896 -0.0074656 -0.10903 -0.041484 -0.079236 -0.095115 -0.026526 -0.07184 -0.028742 0.13628 -0.023882 -0.16826 -0.039074 -0.051993
2824 0.013838 -0.021985 -0.079216 -0.032745 -0.041362 -0.11721 -0.034337 -0.10532 -0.00017123 0.069816 -0.032241 -0.15824 -0.068379 -0.092789
2825 -0.055912 -0.04302 -0.13546 -0.084907 -0.13241 -0.1678 -0.039713 -0.15832 -0.071328 0.0018248 -0.092352 -0.21599 -0.1449 -0.15594
2826 -0.05696 -0.015282 -0.13698 -0.097364 -0.11875 -0.20669 -0.063047 -0.13057 -0.052111 -0.018383 -0.060616 -0.17507 -0.099772 -0.15153
2827 -0.038439 0.039044 -0.096017 -0.025145 -0.058965 -0.14486 -0.036006 -0.083984 -0.0045114 -0.01054 -0.012644 -0.13672 -0.1005 -0.10719
2828 0.033981 0.060265 -0.087867 0.00080444 -0.061559 -0.13008 0.01132 -0.086047 -0.013116 0.0209 -0.044151 -0.13514 -0.072104 -0.10234
2829 -0.0074093 0.021825 -0.12536 -0.047168 -0.13844 -0.17878 -0.025571 -0.10487 -0.045754 -0.0088178 -0.074849 -0.17778 -0.085568 -0.14052
2830 -0.0098819 0.0051654 -0.12526 -0.087325 -0.095787 -0.1987 -0.051493 -0.12 -0.016502 -0.050759 -0.067285 -0.16908 -0.1109 -0.14734
2831 0.01128 -0.0086405 -0.11717 -0.041765 -0.12203 -0.17248 -0.033702 -0.10004 -0.014894 -0.016212 -0.039534 -0.14376 -0.073726 -0.12122
2832 -0.048412 -0.015393 -0.10165 -0.0814 -0.11703 -0.19553 -0.032658 -0.13246 -0.03144 -0.017297 -0.059949 -0.15601 -0.109 -0.14477
2833 -0.024743 -0.017101 -0.13807 -0.06604 -0.1153 -0.19388 -0.041913 -0.12609 -0.028055 0.04895 -0.064729 -0.17417 -0.10325 -0.18521
2834 -0.047698 -0.020771 -0.10153 -0.022753 -0.069981 -0.18845 0.0036343 -0.094797 -0.035278 0.14706 -0.043643 -0.13618 -0.098067 -0.14602
2835 0.0021487 -0.0033419 -0.10693 -0.01761 -0.065779 -0.19331 -0.037234 -0.087469 0.031277 0.14538 -0.0035444 -0.12903 -0.094842 -0.10396
2836 -0.022284 -0.029906 -0.11893 -0.057844 -0.079027 -0.18344 -0.026046 -0.099451 -0.039332 0.050705 0.0022449 -0.17178 -0.11458 -0.18201
2837 -0.032616 -0.0088979 -0.11354 -0.04684 -0.086281 -0.16916 -0.02388 -0.10834 -0.021774 0.023714 0.0068528 -0.17164 -0.11248 -0.15398
2838 -0.031216 -0.0091951 -0.12446 -0.061773 -0.10294 -0.17447 -0.0081094 -0.095331 -0.039912 -0.011884 0.094125 -0.15764 -0.098843 -0.15085
2839 -0.017627 -0.029536 -0.13609 -0.068012 -0.1276 -0.20363 -0.06395 -0.1289 -0.049904 -0.067325 0.15145 -0.18229 -0.12718 -0.16353
2840 -0.055213 -0.017811 -0.14913 -0.066013 -0.14205 -0.18928 -0.031523 -0.11015 -0.059886 -0.038266 0.18627 -0.19111 -0.11468 -0.2038
2841 -0.037242 0.014489 -0.12566 -0.056036 -0.10456 -0.17971 -0.014209 -0.12972 -0.040866 -0.020694 0.17262 -0.18434 -0.089023 -0.15068
2842 -0.04003 0.030023 -0.11698 -0.039984 -0.11258 -0.16577 -0.019397 -0.093728 -0.012717 -0.00914 0.16012 -0.16759 -0.09111 -0.1888
2843 -0.028819 0.038667 -0.12485 -0.041695 -0.11625 -0.16565 -0.027699 -0.10308 -0.048491 -0.021055 0.10992 -0.15389 -0.11117 -0.19602
2844 -0.054855 0.085538 -0.11885 -0.040813 -0.085516 -0.16489 -0.020526 -0.10321 -0.016951 0.066371 0.083612 -0.15909 -0.079314 -0.19626
2845 -0.016075 0.1421 -0.10098 -0.022092 -0.094362 -0.15291 -0.014046 -0.11304 -0.017103 0.095511 0.035187 -0.16886 -0.040072 -0.15569
2846 -0.05366 0.11815 -0.11873 -0.059899 -0.11895 -0.16178 -0.03848 -0.11905 -0.031035 0.049245 0.0040902 -0.18969 -0.13576 -0.21783
2847 -0.033421 0.096914 -0.12755 -0.082202 -0.075723 -0.16903 -0.036574 -0.12141 -0.050134 0.0034037 -0.008292 -0.19166 -0.13133 -0.19146
2848 -0.095252 0.060766 -0.14531 -0.094316 -0.14767 -0.19337 -0.054471 -0.13327 -0.067993 -0.040337 -0.011841 -0.207 -0.10923 -0.23697
2849 -0.098551 0.053988 -0.11413 -0.032802 -0.1065 -0.18067 -0.025157 -0.10108 -0.044714 -0.063496 0.019577 -0.17236 -0.10411 -0.19436
2850 -0.035821 0.039357 -0.10271 -0.032072 -0.074969 -0.17471 -0.013781 -0.075464 -0.02541 -0.01207 0.03636 -0.16269 -0.038835 -0.19975
2851 -0.084247 0.019565 -0.11584 -0.053967 -0.099125 -0.16965 -0.020933 -0.12097 -0.030181 -0.010068 0.018158 -0.17128 0.0093085 -0.21932
2852 -0.05787 0.039914 -0.10794 -0.045231 -0.091891 -0.18752 -0.013382 -0.12002 -0.027598 -0.031792 -0.0075665 -0.20093 0.00028449 -0.21173
2853 -0.05763 0.029349 -0.12861 -0.063042 -0.094961 -0.21305 -0.035028 -0.13296 -0.054728 -0.049349 -0.017254 -0.18113 -0.04168 -0.23015
2854 -0.092925 0.047131 -0.12025 -0.066693 -0.14346 -0.2005 -0.023844 -0.10682 -0.027408 -0.040492 -0.032644 -0.20583 -0.079633 -0.21508
2855 -0.066315 0.033925 -0.13823 -0.071641 -0.10948 -0.21437 -0.021663 -0.11786 -0.015007 -0.034479 0.0013789 -0.16868 -0.087703 -0.24435
2856 -0.055381 0.065775 -0.13436 -0.094363 -0.1124 -0.1985 -0.038288 -0.12122 -0.041243 -0.015531 -0.011388 -0.18586 -0.096654 -0.25384
2857 -0.07097 0.10194 -0.13784 -0.063804 -0.098053 -0.1837 -0.028945 -0.13267 -0.025775 -0.031795 -0.023449 -0.19519 -0.071638 -0.24557
2858 -0.089575 0.11764 -0.14781 -0.081398 -0.14502 -0.1851 -0.022114 -0.14916 -0.050649 -0.036599 -0.035234 -0.20218 -0.11588 -0.26554
2859 -0.063548 0.16576 -0.13198 -0.069475 -0.093775 -0.16223 -0.04414 -0.11241 -0.040989 -0.0024788 -0.018061 -0.1758 -0.11088 -0.24926
2860 -0.046714 0.19598 -0.10678 -0.04864 -0.086048 -0.16868 -0.032908 -0.10573 -0.031601 -0.034515 -0.013555 -0.17785 -0.09265 -0.24394
2861 -0.074904 0.17275 -0.10676 -0.059111 -0.13361 -0.15011 -0.020059 -0.10521 -0.026417 -0.022791 -0.015599 -0.17638 -0.090064 -0.26623
2862 -0.098769 0.079874 -0.13542 -0.073505 -0.10751 -0.19894 -0.052434 -0.13356 -0.00067564 -0.064314 -0.049833 -0.19687 -0.096904 -0.27297
2863 -0.025229 0.087598 -0.11325 -0.033728 -0.074496 -0.17924 -0.03328 -0.076656 0.030331 -0.046265 0.012368 -0.14542 -0.060703 -0.23876
2864 -0.079235 0.056241 -0.13449 -0.060038 -0.098041 -0.19225 -0.041 -0.12349 -0.028807 -0.0446 -0.021674 -0.16473 -0.099173 -0.27115
2865 -0.094407 0.052005 -0.11329 -0.052103 -0.090366 -0.20294 -0.0077276 -0.11839 -0.024469 -0.04416 -0.015607 -0.18431 -0.074677 -0.23652
2866 -0.055656 0.052096 -0.11887 -0.054824 -0.10236 -0.18501 -0.031393 -0.13715 -0.052136 -0.053974 -0.040362 -0.18333 -0.056263 -0.25505
2867 -0.044758 0.079802 -0.1043 -0.050378 -0.073259 -0.15333 -0.027189 -0.10036 0.0043012 -0.035628 -0.023027 -0.14679 0.0095039 -0.22785
2868 -0.063424 0.06231 -0.12651 -0.071319 -0.13085 -0.20404 -0.018947 -0.13808 -0.031914 -0.055334 -0.037683 -0.10403 -0.0018014 -0.26713
2869 -0.038764 0.085726 -0.13842 -0.088609 -0.13933 -0.18647 -0.029734 -0.092236 -0.019968 -0.050376 -0.03522 0.05292 1.965e-05 -0.29758
2870 -0.093187 0.09482 -0.14279 -0.070386 -0.13078 -0.19701 -0.047766 -0.12593 -0.03701 -0.052733 -0.018644 0.079291 -0.066962 -0.27379
2871 -0.044949 0.1247 -0.1285 -0.072171 -0.14784 -0.17909 -0.050484 -0.12022 -0.045752 -0.049608 -0.016934 0.10093 -0.11319 -0.27582
2872 -0.09758 0.12457 -0.13879 -0.071826 -0.093958 -0.18529 -0.027493 -0.12451 -0.032723 -0.081189 -0.05116 0.058319 -0.097374 -0.2802
2873 -0.063924 0.13952 -0.12433 -0.076621 -0.11948 -0.1611 -0.02686 -0.12743 -0.014468 -0.051869 -0.013416 -0.018316 -0.063429 -0.2543
2874 -0.065998 0.20471 -0.11793 -0.05605 -0.093943 -0.19338 -0.022562 -0.10022 -0.035572 -0.042245 0.0017448 -0.034013 -0.072432 -0.26352
2875 -0.04777 0.18865 -0.11495 -0.012659 -0.061104 -0.17607 -0.025721 -0.10559 -0.014836 -0.046912 -0.02533 -0.09323 -0.059465 -0.25584
2876 -0.090697 0.13543 -0.12352 -0.066118 -0.10794 -0.19401 -0.024379 -0.11382 -0.015394 -0.061632 -0.046309 -0.086191 -0.10859 -0.28775
2877 -0.076104 0.086107 -0.1499 -0.074802 -0.11918 -0.20692 -0.075002 -0.15139 -0.066909 -0.07176 -0.082347 -0.064207 -0.091241 -0.29851
2878 -0.06189 0.071415 -0.15032 -0.07938 -0.13038 -0.20431 -0.029876 -0.13349 -0.042861 -0.083837 -0.031206 0.012862 -0.088519 -0.30107
2879 -0.066083 0.077045 -0.1176 -0.061278 -0.10103 -0.20624 -0.020284 -0.13157 0.0028701 -0.044276 -0.0041821 0.20367 -0.055703 -0.289
2880 -0.086951 0.0956 -0.12548 -0.087946 -0.12221 -0.17485 -0.021468 -0.095253 -0.015017 -0.040533 -0.050401 0.24883 -0.02058 -0.29312
2881 -0.030413 0.12685 -0.12598 -0.035959 -0.09354 -0.18208 -0.044385 -0.1006 0.024969 -0.066444 -0.015136 0.2617 0.040944 -0.28061
2882 -0.061555 0.10061 -0.1366 -0.087306 -0.097881 -0.21438 -0.058231 -0.09566 -0.029646 -0.10562 -0.057216 0.16789 -0.0071742 -0.28451
2883 -0.033245 0.13978 -0.12438 -0.055555 -0.08791 -0.18109 -0.036851 -0.047889 -0.029141 -0.06631 -0.032859 0.13503 -0.062663 -0.27691
2884 -0.055028 0.13702 -0.13658 -0.077381 -0.11744 -0.20063 -0.052559 -0.070001 -0.020999 -0.060722 -0.058633 0.069321 -0.072898 -0.30409
2885 -0.074937 0.20704 -0.13256 -0.060047 -0.10633 -0.18593 -0.02353 -0.062899 -0.035788 -0.07994 -0.046244 0.042953 -0.070332 -0.26804
2886 -0.067484 0.19827 -0.14822 -0.088351 -0.16534 -0.19045 -0.052388 -0.091487 -0.024877 -0.060649 -0.046713 0.041278 -0.064995 -0.30557
2887 -0.092267 0.18066 -0.1215 -0.10099 -0.11522 -0.21251 -0.034291 -0.093215 -0.0066386 -0.088809 -0.062986 0.12459 -0.079398 -0.30112
2888 -0.066521 0.14924 -0.15341 -0.11856 -0.1342 -0.20547 -0.076163 -0.11143 -0.059669 -0.071057 -0.066654 0.25551 -0.092852 -0.30967
2889 -0.07381 0.13533 -0.12301 -0.077686 -0.10145 -0.18126 -0.04166 -0.089656 -0.057577 -0.066742 -0.055971 0.33549 -0.032136 -0.29886
2890 -0.10226 0.13429 -0.13464 -0.049521 -0.14379 -0.19899 -0.042089 -0.069774 -0.05383 -0.08027 -0.03918 0.29751 0.027529 -0.29921
2891 -0.06469 0.13145 -0.11411 -0.062129 -0.07683 -0.16655 -0.030151 -0.014045 0.0090517 -0.044578 -0.05328 0.26366 0.035972 -0.26731
2892 -0.065689 0.08391 -0.13499 -0.092858 -0.13759 -0.20249 -0.067736 -0.036368 -0.032102 -0.077969 -0.067688 0.17848 0.02411 -0.30936
2893 -0.078323 0.086184 -0.148 -0.098843 -0.11797 -0.19721 -0.037805 -0.045763 -0.042171 -0.076882 -0.047883 0.12594 0.033154 -0.29418
2894 -0.070705 0.08506 -0.13542 -0.097631 -0.16288 -0.22559 -0.033707 -0.032209 -0.051666 -0.10277 -0.077301 0.13644 -0.038618 -0.30891
2895 -0.06201 0.11713 -0.14567 -0.087674 -0.13347 -0.17456 -0.051646 -0.026137 0.0031039 -0.074885 -0.052169 0.33813 -0.0041637 -0.30385
2896 -0.072144 0.11771 -0.13969 -0.10424 -0.12453 -0.18968 -0.040558 -0.067379 -0.075451 -0.08396 -0.047462 0.35973 -0.051483 -0.32737
2897 -0.0032426 0.15294 -0.1352 -0.10854 -0.13185 -0.18007 -0.051602 -0.040949 -0.043694 -0.081972 -0.034586 0.38369 -0.038791 -0.31397
2898 -0.048631 0.21166 -0.10385 -0.050745 -0.036919 -0.16351 -0.037272 -0.050254 -0.03666 -0.052908 -0.036575 0.35208 0.0013576 -0.29908
2899 -0.059173 0.22501 -0.14287 -0.069314 -0.11011 -0.16899 -0.03909 -0.048936 -0.023851 -0.073247 -0.064339 0.29467 0.024812 -0.26764
2900 -0.07365 0.21973 -0.14909 -0.10861 -0.17115 -0.19145 -0.024423 0.0093325 -0.0043782 -0.084215 -0.049034 0.32066 0.063003 -0.3325
2901 -0.055007 0.20134 -0.13538 -0.091227 -0.10642 -0.18022 -0.023632 0.009181 -0.057438 -0.089317 -0.054783 0.33143 0.052682 -0.31917
2902 -0.079899 0.17265 -0.14142 -0.11043 -0.10504 -0.17224 -0.044079 -0.010274 -0.030141 -0.10745 -0.072978 0.32754 0.08985 -0.33074
2903 -0.052664 0.14564 -0.11465 -0.067644 -0.1188 -0.20372 -0.036996 0.0023479 -0.021731 -0.10366 -0.022494 0.4642 0.074772 -0.28935
2904 -0.04676 0.10855 -0.088572 -0.089352 -0.12321 -0.17896 -0.01322 0.0066231 -0.069286 -0.083589 -0.050294 0.39206 0.056296 -0.3102
2905 -0.06769 0.13294 -0.06057 -0.060388 -0.08353 -0.17326 -0.028618 0.016944 -0.015183 -0.079788 -0.05296 0.3275 0.0073129 -0.28474
2906 -0.083114 0.1055 -0.025551 -0.070146 -0.09999 -0.097628 -0.052576 0.0047922 -0.059178 -0.09143 -0.072656 0.21945 -0.022567 -0.28562
2907 -0.066172 0.1119 -0.055533 -0.09045 -0.11587 0.013761 -0.027 -0.017866 -0.013746 -0.064782 -0.089863 0.20481 -0.0052439 -0.30789
2908 -0.11357 0.082476 -0.10663 -0.11704 -0.16057 0.032736 -0.054589 -0.046822 -0.04833 -0.11439 -0.067403 0.23396 -0.0070869 -0.31686
2909 -0.1067 0.1209 -0.112 -0.11901 -0.13023 -0.023268 -0.020531 -0.0040178 -0.041894 -0.078521 -0.047506 0.45513 0.061631 -0.35147
2910 -0.090235 0.09723 -0.12264 -0.10328 -0.14553 -0.11037 -0.046605 0.026787 -0.054217 -0.11875 -0.066552 0.46532 0.066242 -0.33232
2911 -0.099021 0.10858 -0.13413 -0.11671 -0.17077 -0.1382 -0.043369 0.042106 -0.035259 -0.099711 -0.074461 0.39977 0.067101 -0.35678
2912 -0.086028 0.11674 -0.10189 -0.076425 -0.12325 -0.15868 -0.056489 0.033715 -0.019942 -0.090009 -0.025996 0.38773 0.095799 -0.31787
2913 -0.069189 0.10007 -0.11339 -0.085482 -0.10634 -0.15809 -0.037303 -0.014664 0.015573 -0.090702 -0.068903 0.27609 0.072361 -0.33364
2914 -0.087023 0.084153 -0.13839 -0.11258 -0.11961 -0.13104 -0.029186 0.0017095 -0.057289 -0.09327 -0.053233 0.22219 0.063902 -0.33837
2915 -0.07597 0.11208 -0.13073 -0.087547 -0.10017 -0.11711 -0.054582 0.015366 -0.035122 -0.086282 -0.074009 0.22241 0.071969 -0.32165
2916 -0.079929 0.11763 -0.11258 -0.093276 -0.13491 -0.036028 -0.035499 0.037247 -0.030451 -0.065794 -0.074708 0.21648 0.084311 -0.32902
2917 -0.065926 0.11717 -0.10079 -0.080489 -0.104 0.066146 0.0036645 0.056851 -0.016762 -0.061663 -0.056013 0.39688 0.18551 -0.31985
2918 -0.027679 0.12248 -0.10488 -0.064316 -0.12583 0.08599 0.024653 0.040446 -0.046076 -0.080324 -0.0658 0.45991 0.16846 -0.30788
2919 -0.054318 0.1057 -0.064156 -0.085643 -0.11079 0.060201 0.0040146 0.036362 -0.014121 -0.10781 -0.062252 0.40514 0.092644 -0.31122
2920 -0.07707 0.086058 -0.059139 -0.092227 -0.10959 0.035554 0.017396 0.044586 -0.030292 -0.097097 -0.063903 0.37407 0.1295 -0.31118
2921 -0.058476 0.10884 -0.018843 -0.080615 -0.078817 -0.040359 0.001137 0.056161 -0.0044442 -0.068263 -0.053396 0.30665 0.13324 -0.29564
2922 -0.084232 0.074889 -0.024051 -0.10881 -0.1348 -0.077571 0.011243 0.021183 -0.046852 -0.085295 -0.086607 0.22644 0.15967 -0.3285
2923 -0.061605 0.084609 -0.006719 -0.085261 -0.14517 -0.061092 -0.022533 0.050331 -0.019729 -0.095719 -0.06129 0.23512 0.17594 -0.31353
2924 -0.12683 0.094044 -0.076802 -0.11002 -0.11917 -0.09386 -0.023135 0.042046 -0.063956 -0.12 -0.090483 0.20118 0.12544 -0.37463
2925 -0.064099 0.096212 -0.068461 -0.078886 -0.14243 0.012644 0.0047708 0.064051 -0.030279 -0.093009 -0.063612 0.23368 0.13924 -0.31404
2926 -0.113 0.070432 -0.10631 -0.11528 -0.11922 0.13551 0.0087853 0.037679 -0.027694 -0.098184 -0.1113 0.27446 0.14927 -0.33079
2927 -0.059356 0.079314 -0.06977 -0.081236 -0.11386 0.17675 -0.0091099 0.049474 -0.043813 -0.077934 -0.057846 0.40166 0.14334 -0.33955
2928 -0.06297 0.095173 -0.088709 -0.076819 -0.099346 0.22152 0.018642 0.042097 -0.014012 -0.10855 -0.054289 0.38952 0.16749 -0.34832
2929 -0.055328 0.091248 -0.084218 -0.088878 -0.10338 0.14341 0.03906 0.051729 -0.01409 -0.09016 -0.057347 0.35977 0.18323 -0.30885
2930 -0.051309 0.079067 -0.072582 -0.089382 -0.11204 0.10904 0.01432 0.033921 -0.031501 -0.068862 -0.068659 0.27647 0.18332 -0.32256
2931 -0.068459 0.078954 -0.092543 -0.085173 -0.12546 0.050435 -0.00083572 0.050314 -0.028193 -0.096846 -0.089992 0.2251 0.15576 -0.30546
2932 -0.043428 0.079371 -0.10886 -0.090602 -0.11308 0.071388 -0.0043369 0.067934 -0.026398 -0.1216 -0.043753 0.24318 0.14135 -0.31954
2933 -0.068627 0.081269 -0.084722 -0.089195 -0.11267 0.23513 0.033474 0.057026 -0.019972 -0.11032 -0.11516 0.21968 0.16604 -0.32968
2934 -0.1164 0.065865 -0.049154 -0.10066 -0.13715 0.28658 0.014795 0.02095 -0.032705 -0.11771 -0.10312 0.1755 0.1454 -0.34349
2935 -0.087043 0.066593 0.0092613 -0.087602 -0.13249 0.30178 0.0015276 0.014435 -0.011851 -0.1311 -0.09515 0.20964 0.15237 -0.31706
2936 -0.092537 0.06621 0.028483 -0.099863 -0.10662 0.24379 0.0075791 0.045431 -0.021509 -0.098729 -0.083638 0.26404 0.1461 -0.32381
2937 -0.05541 0.072966 0.020084 -0.091865 -0.15301 0.17171 0.0026768 -0.0022217 -0.046925 -0.090659 -0.084524 0.25771 0.17911 -0.33083
2938 -0.085832 0.053869 0.010111 -0.097582 -0.14096 0.095999 -0.017071 -0.0043278 -0.042121 -0.12302 -0.094707 0.28981 0.15521 -0.32575
2939 -0.071091 0.057419 -0.060704 -0.1187 -0.14971 0.062478 -0.0024261 -0.0021415 -0.014747 -0.12431 -0.1152 0.21464 0.16583 -0.31971
2940 -0.063801 0.071235 -0.057662 -0.077556 -0.13768 0.066657 0.013402 0.030387 -0.033403 -0.098096 -0.069384 0.19976 0.14682 -0.30349
2941 -0.04501 0.08711 -0.026467 -0.021716 -0.051604 0.35368 0.028566 0.026411 -0.0088957 -0.076621 -0.094012 0.17971 0.12843 -0.28948
2942 -0.058998 0.063063 -0.098147 -0.097241 -0.13856 0.37251 0.034946 0.0048109 -0.0073169 -0.11036 -0.083397 0.19622 0.13163 -0.322
2943 -0.068621 0.042323 -0.088858 -0.077697 -0.14028 0.39713 -0.0034908 0.030712 -0.014474 -0.12829 -0.089471 0.16451 0.07463 -0.3424
2944 -0.079275 0.062997 -0.06481 -0.05959 -0.14247 0.35578 0.028187 0.022482 -0.021933 -0.098959 -0.078438 0.1509 0.16742 -0.30802
2945 -0.074034 0.064132 -0.06484 -0.076437 -0.13464 0.31443 0.0034197 0.033001 -0.009219 -0.11115 -0.082436 0.15462 0.1762 -0.30883
2946 -0.069169 0.048873 -0.086611 -0.066143 -0.1164 0.25096 0.020049 -0.0096329 -0.0017428 -0.11521 -0.10154 0.12533 0.20258 -0.31285
2947 -0.075337 0.058056 -0.054989 -0.076106 -0.11543 0.21223 -0.030104 -0.0042524 -0.047775 -0.1248 -0.11453 0.12573 0.17461 -0.31209
2948 -0.059211 0.044306 -0.013792 -0.082406 -0.15637 0.2784 0.0075054 0.010586 -0.0038242 -0.11015 -0.075224 0.12422 0.14568 -0.32925
2949 -0.049725 0.088118 0.054194 -0.03223 -0.067196 0.5379 0.03507 0.071294 -0.0066612 -0.10037 -0.041506 0.17927 0.19011 -0.26669
2950 -0.066668 0.031171 0.030935 -0.067983 -0.14512 0.48754 0.0074217 0.0081308 -0.0093544 -0.1359 -0.094793 0.13268 0.13136 -0.31371
2951 -0.073772 0.068002 0.075789 -0.036182 -0.12015 0.37914 0.010561 -0.0091404 -0.0073756 -0.11205 -0.083438 0.11079 0.12343 -0.31698
2952 -0.092828 0.077693 0.030168 -0.017988 -0.10675 0.29214 0.019483 -0.034844 -0.062408 -0.11142 -0.10377 0.085139 0.11033 -0.32444
2953 -0.082763 0.03291 -0.021806 -0.014815 -0.10781 0.2346 -0.0042965 -0.020942 -0.056216 -0.10065 -0.095003 0.089666 0.078469 -0.31741
2954 -0.043876 0.045927 -0.054794 -0.032245 -0.11111 0.2079 -0.0062802 -0.0041717 -0.026726 -0.11695 -0.10965 0.10964 0.086444 -0.31935
2955 -0.056221 0.051648 -0.0495 -0.044909 -0.14052 0.43573 0.01143 -0.013978 -0.047122 -0.11694 -0.099385 0.081318 0.08652 -0.30767
2956 -0.089606 0.029787 -0.076923 -0.051737 -0.15466 0.51374 0.017062 -0.028494 -0.061181 -0.1174 -0.096618 0.06159 0.098719 -0.29679
2957 -0.074032 0.050943 -0.070295 -0.080071 -0.15052 0.53411 0.026251 0.015658 -0.044099 -0.11837 -0.093539 0.07574 0.1196 -0.34015
2958 -0.097 0.0063076 -0.050041 -0.03785 -0.10874 0.46968 0.032769 -0.065203 -0.053611 -0.13628 -0.1196 0.066973 0.14436 -0.32618
2959 -0.079257 0.045429 -0.0275 -0.033119 -0.087233 0.43604 0.042685 -0.021607 -0.03396 -0.093098 -0.087412 0.052779 0.16787 -0.32577
2960 -0.033407 0.077356 -0.010053 -0.0046473 -0.071245 0.37673 0.037536 0.012692 -0.014327 -0.084656 -0.052834 0.11307 0.15308 -0.27706
2961 -0.068481 0.022133 -0.071085 -0.047054 -0.13095 0.28934 0.018021 -0.0084884 -0.016301 -0.12827 -0.069547 0.067494 0.081387 -0.34458
2962 -0.10053 0.01824 -0.036492 -0.018377 -0.11515 0.25115 0.0021563 -0.039766 -0.064583 -0.12016 -0.12249 0.023237 0.067062 -0.34836
2963 -0.042075 0.02739 -0.047959 -0.027311 -0.13429 0.36518 0.0066752 -0.011752 -0.028582 -0.12091 -0.10477 0.050559 0.054276 -0.32723
2964 -0.07802 0.018449 0.00045376 0.0044837 -0.13039 0.52193 0.028712 -0.025555 -0.050255 -0.12833 -0.1139 0.017522 0.02414 -0.36247
2965 -0.099965 0.020192 0.029735 0.0075706 -0.133 0.53348 -0.022643 -0.029673 -0.034865 -0.14063 -0.10056 0.019138 0.0090661 -0.33812
2966 -0.046427 0.025659 0.081714 0.039592 -0.11929 0.45565 0.029773 -0.033691 -0.041571 -0.10182 -0.10413 0.013805 0.047708 -0.32465
2967 -0.072966 0.056202 0.12244 0.031855 -0.081999 0.36495 -0.0029723 -0.030292 -0.0079875 -0.11382 -0.089605 0.029512 0.054953 -0.26893
2968 -0.083296 0.0308 0.10584 0.031083 -0.12481 0.32148 -0.030112 -0.016223 -0.013643 -0.11552 -0.093793 0.03521 0.070626 -0.29282
2969 -0.081538 0.032317 0.08197 0.040214 -0.097137 0.27065 0.031578 -0.029556 -0.0080377 -0.12768 -0.091375 0.018119 0.081469 -0.29278
2970 -0.11149 0.019111 0.013712 0.019454 -0.1237 0.27886 -0.022133 -0.054587 -0.055962 -0.13044 -0.099889 -0.016353 0.096897 -0.29374
2971 -0.077089 0.023352 -0.01298 0.012132 -0.13922 0.29815 -0.018437 -0.019973 -0.039692 -0.13424 -0.10197 0.00031712 0.11826 -0.31056
2972 -0.076696 0.0047573 -0.033955 0.0036755 -0.13827 0.47119 -0.026682 -0.064466 -0.088078 -0.13471 -0.10118 -0.026264 0.092642 -0.32776
2973 -0.079108 -0.0013916 -0.0442 0.0088634 -0.13479 0.5537 -0.0044266 -0.04094 -0.031142 -0.13587 -0.10271 -0.00023217 0.068531 -0.33964
2974 -0.11195 0.0086056 -0.035033 0.065813 -0.1262 0.51041 -0.012263 -0.054094 -0.019598 -0.13833 -0.1218 -0.023989 0.050991 -0.24591
2975 -0.086682 0.020853 0.0055603 0.060102 -0.10905 0.46839 -0.024882 -0.024727 0.01014 -0.11674 -0.10497 0.012183 0.064024 -0.17482
2976 -0.077246 0.025243 -0.0028447 0.028367 -0.11377 0.28672 -0.044609 -0.033506 -0.043358 -0.13805 -0.12973 -0.025994 0.022749 -0.054825
2977 -0.094414 0.008856 0.017778 0.016845 -0.12014 0.27208 -0.020542 -0.044091 -0.056787 -0.14618 -0.1088 -0.025691 0.011809 0.026671
2978 -0.10422 0.025394 0.020722 0.022803 -0.093657 0.25487 -0.0072464 -0.048783 -0.044087 -0.10353 -0.11853 -0.022936 0.029796 0.026448
2979 -0.090854 0.017058 0.0086333 0.011747 -0.11434 0.26099 -0.0082339 -0.067368 -0.053843 -0.14846 -0.12773 -0.044573 -0.0083142 -0.017957
2980 -0.080935 0.048332 0.10582 0.023867 -0.10623 0.27815 -0.041542 -0.041831 -0.024904 -0.10103 -0.11006 -0.026695 -0.0056782 -0.099044
[truncated: 116,681 more chars]
