# Supplementary material for: Insulin modulates the frequency of Ca2+ oscillations in mouse pancreatic islets
Source: PLoS One. 2017 Aug 28;12(8):e0183569. doi: 10.1371/journal.pone.0183569 (PMC5573301; doi:10.1371/journal.pone.0183569)
Supplement: S1 File — All the time traces of detrended Ca2+ oscillations for constant insulin infusion (0, 100, or 1000 nM) and alternating insulin infusion (100, 500, or 1000 nM with 4 or 5 min periods) were compressed as a single file, S1_File.zip, in which each imaging experiment was recorded as a text file where the first column represents time (sec) and the following columns represent detrended Ca2+ traces from multiple islets. (ZIP) [file pone.0183569.s001.zip › data_100I_120s_3.txt]

1 -0.11692 -0.22658 -0.17878 -0.077407 -0.087367 -0.061144 -0.087015 -0.084991 -0.035124 -0.0374 -0.048082 -0.087941 -0.073067 -0.17962 -0.11179
2 -0.12694 -0.24851 -0.19445 -0.10294 -0.12435 -0.085036 -0.099161 -0.093126 -0.049204 -0.050816 -0.059331 -0.10016 -0.087717 -0.19985 -0.12517
3 -0.13213 -0.2419 -0.20375 -0.10266 -0.098466 -0.092959 -0.10339 -0.1018 -0.036121 -0.056611 -0.071172 -0.10112 -0.10713 -0.17726 -0.11496
4 -0.12142 -0.23624 -0.19438 -0.092926 -0.10378 -0.074129 -0.092981 -0.086967 -0.044082 -0.033154 -0.059537 -0.089913 -0.10846 -0.18374 -0.12904
5 -0.12157 -0.24392 -0.19172 -0.082395 -0.093188 -0.06525 -0.081772 -0.086776 -0.032317 -0.043331 -0.052987 -0.080187 -0.075812 -0.19773 -0.11791
6 -0.13731 -0.25905 -0.20704 -0.091937 -0.10854 -0.09333 -0.09269 -0.10429 -0.058933 -0.046609 -0.053214 -0.10403 -0.10714 -0.20681 -0.1273
7 -0.12829 -0.24637 -0.19634 -0.10185 -0.10319 -0.093131 -0.097528 -0.10599 -0.071157 -0.05079 -0.06974 -0.0949 -0.10389 -0.19392 -0.13706
8 -0.114 -0.23788 -0.19658 -0.1043 -0.12113 -0.081532 -0.10923 -0.086858 -0.035612 -0.049205 -0.0733 -0.095523 -0.11006 -0.18087 -0.12141
9 -0.15039 -0.24994 -0.21814 -0.12365 -0.12051 -0.093282 -0.11482 -0.10671 -0.074125 -0.070034 -0.082725 -0.10904 -0.12848 -0.21047 -0.13669
10 -0.1133 -0.24493 -0.18799 -0.077369 -0.092508 -0.06395 -0.078428 -0.07835 -0.040539 -0.022909 -0.049769 -0.06835 -0.090908 -0.20255 -0.12537
11 -0.11359 -0.22867 -0.19847 -0.089815 -0.080449 -0.07636 -0.081848 -0.086415 -0.015898 -0.035562 -0.054351 -0.074764 -0.1006 -0.18397 -0.10971
12 -0.12557 -0.23057 -0.20146 -0.097735 -0.10339 -0.086369 -0.09791 -0.097393 -0.048773 -0.040662 -0.064243 -0.092059 -0.096845 -0.17575 -0.14529
13 -0.1186 -0.23926 -0.19515 -0.11174 -0.1108 -0.106 -0.11408 -0.097637 -0.052544 -0.043385 -0.058523 -0.097305 -0.11239 -0.19118 -0.13798
14 -0.13905 -0.2476 -0.21168 -0.10562 -0.12211 -0.10478 -0.093689 -0.10728 -0.083003 -0.072168 -0.085466 -0.091191 -0.10767 -0.19027 -0.11906
15 -0.12464 -0.24463 -0.19057 -0.1002 -0.11131 -0.10192 -0.089846 -0.09081 -0.048548 -0.031279 -0.081849 -0.078923 -0.092326 -0.20243 -0.14287
16 -0.12969 -0.2516 -0.21028 -0.11512 -0.12034 -0.090548 -0.074638 -0.084175 -0.048427 -0.04114 -0.080775 -0.078179 -0.099539 -0.19128 -0.13
17 -0.11002 -0.22046 -0.17406 -0.086579 -0.10704 -0.071121 -0.057309 -0.069697 -0.035452 -0.054974 -0.068004 -0.077522 -0.081469 -0.19156 -0.11691
18 -0.10582 -0.23184 -0.20789 -0.10077 -0.11796 -0.085665 -0.085337 -0.069008 -0.03021 -0.053816 -0.06283 -0.074508 -0.06439 -0.15489 -0.10627
19 -0.11623 -0.23918 -0.19698 -0.095615 -0.098019 -0.074782 -0.072095 -0.06821 -0.037792 -0.052321 -0.067999 -0.090815 -0.090813 -0.1899 -0.11712
20 -0.11105 -0.22177 -0.17971 -0.080497 -0.089951 -0.07318 -0.075713 -0.071065 -0.04673 -0.041326 -0.047349 -0.050312 -0.094292 -0.1893 -0.11566
21 -0.097737 -0.24417 -0.18301 -0.084756 -0.058036 -0.065349 -0.049579 -0.060898 -0.027733 -0.024998 -0.042072 -0.065384 -0.086643 -0.14211 -0.10383
22 -0.11806 -0.25279 -0.19156 -0.094961 -0.080242 -0.069661 -0.067084 -0.10554 -0.050976 -0.050517 -0.057237 -0.09661 -0.10797 -0.11339 -0.12881
23 -0.11795 -0.24841 -0.20452 -0.10769 -0.1261 -0.091276 -0.084575 -0.084644 -0.053309 -0.051588 -0.086155 -0.095305 -0.092915 -0.17437 -0.12438
24 -0.10779 -0.20824 -0.18199 -0.10381 -0.08108 -0.079179 -0.078874 -0.070661 -0.023822 -0.042761 -0.0618 -0.072861 -0.092441 -0.14779 -0.10857
25 -0.10687 -0.23528 -0.18721 -0.087805 -0.084698 -0.072329 -0.067154 -0.073375 -0.029053 -0.029129 -0.054902 -0.073828 -0.080305 -0.16379 -0.12049
26 -0.11638 -0.24381 -0.19647 -0.10335 -0.10804 -0.088609 -0.074227 -0.094972 -0.043773 -0.036349 -0.067133 -0.091408 -0.092134 -0.20125 -0.11431
27 -0.11012 -0.23199 -0.18634 -0.089157 -0.081085 -0.075469 -0.040695 -0.077319 -0.044225 -0.032717 -0.034171 -0.058896 -0.081729 -0.16756 -0.10893
28 -0.12204 -0.24628 -0.1966 -0.095449 -0.09139 -0.080142 -0.069664 -0.07158 -0.052895 -0.043754 -0.046852 -0.082592 -0.092764 -0.18921 -0.11836
29 -0.11679 -0.23699 -0.17468 -0.087196 -0.097852 -0.081823 -0.06735 -0.072658 -0.032986 -0.022366 -0.028264 -0.060397 -0.075809 -0.17343 -0.12474
30 -0.10849 -0.22259 -0.18394 -0.073977 -0.090392 -0.053294 -0.063168 -0.077464 -0.024528 -0.018595 -0.044628 -0.067644 -0.062951 -0.19176 -0.11453
31 -0.11634 -0.22517 -0.18009 -0.088987 -0.081808 -0.060215 -0.051151 -0.078263 -0.028795 -0.050027 -0.041837 -0.081176 -0.078391 -0.2102 -0.11632
32 -0.12165 -0.2299 -0.18799 -0.076153 -0.10405 -0.063224 -0.069523 -0.075866 -0.023493 -0.034974 -0.053517 -0.071802 -0.088657 -0.19584 -0.12509
33 -0.14003 -0.2603 -0.20109 -0.10438 -0.13056 -0.083219 -0.091791 -0.093257 -0.05699 -0.040772 -0.062508 -0.098075 -0.097104 -0.19858 -0.12497
34 -0.10409 -0.22079 -0.17416 -0.075005 -0.082286 -0.063203 -0.06229 -0.08966 -0.031139 -0.024635 -0.048437 -0.086688 -0.063304 -0.17048 -0.11713
35 -0.13105 -0.23365 -0.18365 -0.083463 -0.09892 -0.074878 -0.073776 -0.080591 -0.017116 -0.043904 -0.062954 -0.088222 -0.10255 -0.21253 -0.124
36 -0.12957 -0.24632 -0.19103 -0.10834 -0.11781 -0.083494 -0.086631 -0.10825 -0.08171 -0.056858 -0.069611 -0.10201 -0.10511 -0.21794 -0.14587
37 -0.1115 -0.23934 -0.18712 -0.081709 -0.087778 -0.061614 -0.049942 -0.091651 -0.035653 -0.037881 -0.050558 -0.081551 -0.084472 -0.19049 -0.12504
38 -0.1512 -0.25917 -0.20208 -0.10993 -0.11158 -0.10332 -0.087139 -0.10057 -0.061549 -0.055175 -0.049355 -0.089888 -0.11392 -0.23565 -0.14162
39 -0.11916 -0.24291 -0.19642 -0.089887 -0.095225 -0.068314 -0.066212 -0.081704 -0.028802 -0.03867 -0.042049 -0.084871 -0.099147 -0.22482 -0.11829
40 -0.12955 -0.24861 -0.20026 -0.089862 -0.080164 -0.07657 -0.064701 -0.082563 -0.056249 -0.051455 -0.065143 -0.071504 -0.090542 -0.19462 -0.11
41 -0.11156 -0.24928 -0.19154 -0.078329 -0.096848 -0.08472 -0.074961 -0.080077 -0.051172 -0.051062 -0.054315 -0.085838 -0.090734 -0.19647 -0.12475
42 -0.11482 -0.23021 -0.19113 -0.097519 -0.10364 -0.076109 -0.074766 -0.078544 -0.044947 -0.039045 -0.047435 -0.094469 -0.070863 -0.1963 -0.11223
43 -0.12319 -0.24574 -0.20577 -0.092397 -0.096074 -0.084388 -0.082409 -0.091574 -0.047198 -0.037058 -0.063924 -0.091881 -0.095329 -0.18343 -0.11817
44 -0.12252 -0.23957 -0.19951 -0.08894 -0.069484 -0.075408 -0.070158 -0.082355 -0.023366 -0.036448 -0.032038 -0.072784 -0.083016 -0.16756 -0.11748
45 -0.11507 -0.22933 -0.19601 -0.089342 -0.11041 -0.081863 -0.066693 -0.075387 -0.049395 -0.033741 -0.0632 -0.089715 -0.093834 -0.20692 -0.11686
46 -0.10174 -0.21683 -0.18261 -0.080087 -0.074166 -0.066527 -0.033971 -0.081533 -0.0020191 -0.022825 -0.057188 -0.06345 -0.062919 -0.18015 -0.11653
47 -0.12055 -0.24439 -0.21193 -0.10328 -0.072633 -0.099708 -0.08081 -0.10772 -0.047896 -0.055787 -0.065149 -0.088157 -0.10675 -0.17818 -0.13066
48 -0.12959 -0.26185 -0.21187 -0.097248 -0.067911 -0.08834 -0.087256 -0.11456 -0.055848 -0.073019 -0.066218 -0.11113 -0.1042 -0.20665 -0.13368
49 -0.13604 -0.24477 -0.21384 -0.10625 -0.11037 -0.093868 -0.079605 -0.10526 -0.036648 -0.052409 -0.064718 -0.10211 -0.097852 -0.17804 -0.13044
50 -0.11036 -0.22707 -0.18911 -0.082382 -0.079161 -0.094137 -0.059155 -0.093684 -0.029861 -0.054681 -0.039681 -0.083449 -0.095751 -0.18316 -0.12079
51 -0.12267 -0.24694 -0.19456 -0.099621 -0.081694 -0.082317 -0.033508 -0.082139 -0.041757 -0.055294 -0.057257 -0.091157 -0.097863 -0.16887 -0.13
52 -0.1277 -0.23616 -0.2018 -0.10318 -0.09914 -0.092979 -0.076854 -0.118 -0.045634 -0.055177 -0.066315 -0.096 -0.089777 -0.17186 -0.11917
53 -0.10184 -0.22912 -0.20596 -0.092181 -0.10535 -0.070026 -0.056913 -0.099029 -0.033525 -0.052186 -0.07302 -0.075186 -0.10079 -0.19564 -0.11813
54 -0.11935 -0.24352 -0.20652 -0.074892 -0.086535 -0.082916 -0.043971 -0.099887 -0.032181 -0.055388 -0.04168 -0.089532 -0.094744 -0.19259 -0.12702
55 -0.11617 -0.24136 -0.20606 -0.08964 -0.094373 -0.084872 -0.077593 -0.10252 -0.055683 -0.052308 -0.070232 -0.10205 -0.10988 -0.18055 -0.13144
56 -0.11475 -0.24816 -0.18899 -0.094779 -0.071505 -0.075002 -0.066366 -0.08785 -0.03667 -0.061107 -0.047578 -0.081906 -0.079081 -0.20211 -0.11111
57 -0.11863 -0.2374 -0.20147 -0.091427 -0.11078 -0.079598 -0.069119 -0.088563 -0.02458 -0.062905 -0.045159 -0.074369 -0.073617 -0.18584 -0.12374
58 -0.12949 -0.24362 -0.2099 -0.099834 -0.10745 -0.079042 -0.095501 -0.094442 -0.065915 -0.066144 -0.058774 -0.098398 -0.10439 -0.20496 -0.11592
59 -0.12604 -0.23055 -0.21533 -0.093186 -0.062131 -0.09252 -0.091471 -0.10005 -0.062357 -0.080884 -0.071011 -0.10629 -0.091252 -0.21744 -0.12788
60 -0.10532 -0.22381 -0.19822 -0.084839 -0.047171 -0.071669 -0.066841 -0.084107 -0.012503 -0.063325 -0.038879 -0.095782 -0.082308 -0.17511 -0.11073
61 -0.10614 -0.23536 -0.20259 -0.095119 -0.071 -0.079094 -0.082564 -0.09662 -0.048654 -0.075452 -0.050444 -0.10127 -0.10328 -0.1918 -0.12286
62 -0.11441 -0.23815 -0.19855 -0.085447 -0.070816 -0.073286 -0.065441 -0.093368 -0.061759 -0.051706 -0.050424 -0.076038 -0.069185 -0.20802 -0.1236
63 -0.10032 -0.23794 -0.19436 -0.086223 -0.08268 -0.058394 -0.056819 -0.085552 -0.019413 -0.062537 -0.036415 -0.081612 -0.093819 -0.17594 -0.11285
64 -0.13042 -0.23949 -0.2073 -0.10075 -0.083896 -0.093316 -0.098019 -0.10285 -0.07293 -0.075669 -0.066625 -0.10306 -0.080824 -0.21826 -0.1271
65 -0.13858 -0.24688 -0.22127 -0.11722 -0.093738 -0.094649 -0.07544 -0.1181 -0.061308 -0.084888 -0.067799 -0.10427 -0.11426 -0.20107 -0.116
66 -0.10179 -0.22201 -0.19512 -0.099 -0.081331 -0.072579 -0.066863 -0.092636 -0.049666 -0.058659 -0.048539 -0.087701 -0.076695 -0.17888 -0.11405
67 -0.12885 -0.24139 -0.21886 -0.11536 -0.11184 -0.092102 -0.069395 -0.12045 -0.053146 -0.082708 -0.05133 -0.12111 -0.092822 -0.19149 -0.12642
68 -0.11763 -0.23961 -0.19234 -0.093947 -0.086481 -0.08399 -0.057408 -0.087204 -0.033688 -0.062374 -0.035073 -0.087072 -0.089495 -0.1925 -0.098294
69 -0.12993 -0.2484 -0.20058 -0.10421 -0.097267 -0.094553 -0.056357 -0.090963 -0.030429 -0.065765 -0.070599 -0.089943 -0.088416 -0.19048 -0.13124
70 -0.10529 -0.23395 -0.18574 -0.10089 -0.076704 -0.087318 -0.070402 -0.085599 -0.027054 -0.067633 -0.046341 -0.091426 -0.073789 -0.19857 -0.1085
71 -0.13522 -0.26097 -0.20163 -0.1039 -0.10187 -0.099216 -0.08273 -0.10274 -0.048835 -0.055842 -0.0698 -0.094778 -0.10323 -0.2013 -0.1358
72 -0.10174 -0.2241 -0.18397 -0.082065 -0.076431 -0.087207 -0.053845 -0.076161 -0.027534 -0.03993 -0.042173 -0.058431 -0.070068 -0.17029 -0.10054
73 -0.12082 -0.26103 -0.18994 -0.09937 -0.11051 -0.087329 -0.061667 -0.095808 -0.055847 -0.055427 -0.06227 -0.090884 -0.099255 -0.19078 -0.10582
74 -0.1261 -0.24968 -0.18782 -0.10012 -0.11213 -0.086932 -0.074747 -0.088343 -0.039421 -0.082701 -0.065591 -0.11734 -0.081919 -0.19469 -0.12111
75 -0.11923 -0.23855 -0.20229 -0.099803 -0.088379 -0.067698 -0.081791 -0.10355 -0.034467 -0.069211 -0.051749 -0.07604 -0.087086 -0.19308 -0.10664
76 -0.12294 -0.25353 -0.19812 -0.10653 -0.072551 -0.096732 -0.077776 -0.10328 -0.045315 -0.078727 -0.081693 -0.10184 -0.089407 -0.18216 -0.1259
77 -0.1041 -0.23572 -0.17782 -0.075857 -0.08138 -0.077855 -0.05846 -0.097366 -0.039224 -0.058532 -0.05715 -0.10029 -0.086179 -0.1583 -0.10725
78 -0.10429 -0.23274 -0.19656 -0.083087 -0.080908 -0.089808 -0.060467 -0.096705 -0.044309 -0.055501 -0.053046 -0.098133 -0.07175 -0.19614 -0.1136
79 -0.12366 -0.25196 -0.21647 -0.10671 -0.10351 -0.094072 -0.051981 -0.1215 -0.054813 -0.051238 -0.064429 -0.085105 -0.083765 -0.19597 -0.1083
80 -0.12419 -0.24216 -0.19223 -0.10219 -0.10292 -0.085326 -0.058472 -0.089494 -0.062904 -0.053483 -0.057421 -0.07345 -0.096179 -0.2013 -0.12395
81 -0.11509 -0.23904 -0.18358 -0.091114 -0.070293 -0.086373 -0.044669 -0.10709 -0.02729 -0.059068 -0.05133 -0.07644 -0.084201 -0.18661 -0.11514
82 -0.13526 -0.2654 -0.20955 -0.12266 -0.11213 -0.10083 -0.076045 -0.1173 -0.060819 -0.092534 -0.067821 -0.11031 -0.11272 -0.22135 -0.13871
83 -0.12475 -0.24967 -0.19884 -0.11926 -0.099296 -0.094564 -0.054214 -0.099052 -0.043095 -0.065502 -0.068491 -0.086826 -0.10648 -0.1953 -0.12513
84 -0.13371 -0.25873 -0.20805 -0.10815 -0.1125 -0.08273 -0.051458 -0.10389 -0.079256 -0.072322 -0.047266 -0.09807 -0.10835 -0.20426 -0.13642
85 -0.11821 -0.25022 -0.19436 -0.10019 -0.093901 -0.087922 -0.045755 -0.087063 -0.06088 -0.041923 -0.070326 -0.069421 -0.10417 -0.1569 -0.11378
86 -0.13707 -0.24865 -0.19693 -0.10968 -0.12302 -0.091929 -0.049418 -0.097326 -0.03695 -0.070024 -0.069514 -0.084436 -0.09912 -0.23155 -0.13868
87 -0.12189 -0.2499 -0.21126 -0.1164 -0.1224 -0.09971 -0.069939 -0.1056 -0.078539 -0.078194 -0.065383 -0.098589 -0.11019 -0.18927 -0.13043
88 -0.10124 -0.22188 -0.18582 -0.080117 -0.069758 -0.08012 -0.067726 -0.092144 -0.026769 -0.029168 -0.041493 -0.063306 -0.089762 -0.1606 -0.11514
89 -0.12033 -0.23567 -0.19801 -0.090416 -0.072676 -0.084309 -0.064439 -0.09019 -0.051405 -0.057108 -0.062707 -0.081051 -0.10078 -0.1644 -0.098763
90 -0.12046 -0.24775 -0.18354 -0.10314 -0.085249 -0.084836 -0.078238 -0.082542 -0.044981 -0.070319 -0.070107 -0.085716 -0.082491 -0.16657 -0.12967
91 -0.1265 -0.26061 -0.21172 -0.12625 -0.12274 -0.095751 -0.085186 -0.10204 -0.040363 -0.089636 -0.07968 -0.098012 -0.12764 -0.18288 -0.12935
92 -0.1154 -0.24633 -0.20442 -0.10906 -0.11558 -0.078407 -0.066945 -0.1078 -0.054611 -0.068878 -0.06166 -0.085267 -0.081814 -0.18309 -0.12656
93 -0.11845 -0.24 -0.2004 -0.10726 -0.10873 -0.078604 -0.067239 -0.078884 -0.052287 -0.063434 -0.054382 -0.074596 -0.077522 -0.17129 -0.11984
94 -0.124 -0.24717 -0.21582 -0.10738 -0.11106 -0.089269 -0.081049 -0.10329 -0.042145 -0.067244 -0.074573 -0.084281 -0.10585 -0.18886 -0.13655
95 -0.13203 -0.24794 -0.21175 -0.095403 -0.096589 -0.073989 -0.082961 -0.093851 -0.058166 -0.060292 -0.056965 -0.078998 -0.11028 -0.21045 -0.13068
96 -0.12215 -0.24784 -0.21268 -0.10862 -0.089015 -0.083427 -0.069486 -0.099349 -0.058715 -0.049748 -0.054438 -0.085808 -0.098395 -0.1839 -0.13166
97 -0.11408 -0.25028 -0.19575 -0.1089 -0.089728 -0.082829 -0.071026 -0.084089 -0.056076 -0.057972 -0.062647 -0.072062 -0.11287 -0.18162 -0.12928
98 -0.11921 -0.25493 -0.21404 -0.11014 -0.11251 -0.086897 -0.081183 -0.089789 -0.05844 -0.048521 -0.076847 -0.095345 -0.10278 -0.19854 -0.11296
99 -0.12147 -0.23577 -0.21107 -0.10882 -0.099123 -0.087637 -0.091339 -0.0904 -0.061651 -0.050211 -0.080329 -0.084425 -0.10305 -0.18562 -0.12511
100 -0.12894 -0.24115 -0.20653 -0.11168 -0.097565 -0.08525 -0.085751 -0.10105 -0.069045 -0.072525 -0.085827 -0.089877 -0.10988 -0.18378 -0.11395
101 -0.11507 -0.25743 -0.20549 -0.10166 -0.10692 -0.085411 -0.079285 -0.08694 -0.053949 -0.044004 -0.066398 -0.068187 -0.095471 -0.16989 -0.1092
102 -0.1314 -0.24669 -0.21656 -0.1041 -0.12339 -0.086978 -0.10828 -0.097942 -0.062362 -0.050375 -0.0688 -0.099238 -0.10353 -0.20621 -0.11353
103 -0.12463 -0.24759 -0.20665 -0.11601 -0.12562 -0.094366 -0.090797 -0.091653 -0.063016 -0.0767 -0.077188 -0.090069 -0.11787 -0.16174 -0.12545
104 -0.11339 -0.23633 -0.19347 -0.10857 -0.076555 -0.088956 -0.10224 -0.10684 -0.060428 -0.056248 -0.070701 -0.091015 -0.07789 -0.17186 -0.11287
105 -0.097826 -0.2325 -0.18969 -0.10421 -0.10117 -0.096865 -0.10139 -0.083176 -0.043196 -0.046769 -0.060168 -0.083346 -0.090746 -0.1646 -0.10313
106 -0.091681 -0.23673 -0.18178 -0.091152 -0.09243 -0.084321 -0.088475 -0.088497 -0.049695 -0.04305 -0.051653 -0.098711 -0.10417 -0.17951 -0.10482
107 -0.11673 -0.24406 -0.18873 -0.10883 -0.091843 -0.091471 -0.090349 -0.10398 -0.065939 -0.066349 -0.05227 -0.11206 -0.092465 -0.19991 -0.11015
108 -0.10243 -0.21372 -0.19666 -0.089408 -0.082679 -0.082241 -0.072114 -0.068319 -0.031401 -0.041458 -0.045258 -0.082956 -0.09017 -0.17669 -0.10265
109 -0.10282 -0.2131 -0.18252 -0.070557 -0.076161 -0.079485 -0.080568 -0.06738 -0.033524 -0.038175 -0.04808 -0.067808 -0.07377 -0.17914 -0.098024
110 -0.11621 -0.22815 -0.19116 -0.096228 -0.063937 -0.10237 -0.077982 -0.08206 -0.051117 -0.046835 -0.064193 -0.09396 -0.090382 -0.20286 -0.12317
111 -0.12859 -0.24452 -0.19148 -0.099145 -0.09733 -0.099318 -0.11473 -0.089331 -0.03465 -0.061609 -0.067293 -0.10248 -0.10974 -0.20029 -0.12035
112 -0.11009 -0.22276 -0.17605 -0.091531 -0.063808 -0.091858 -0.088543 -0.082517 -0.071514 -0.049233 -0.05392 -0.097103 -0.087411 -0.20476 -0.11219
113 -0.11747 -0.23174 -0.18533 -0.10314 -0.10758 -0.099051 -0.11963 -0.099467 -0.042686 -0.052553 -0.058612 -0.09247 -0.097039 -0.19801 -0.10983
114 -0.099361 -0.20553 -0.17054 -0.059196 -0.064971 -0.069198 -0.064091 -0.071572 -0.01836 -0.022792 -0.033977 -0.062582 -0.069909 -0.17177 -0.091219
115 -0.1112 -0.21949 -0.18568 -0.08396 -0.099867 -0.079631 -0.076127 -0.088288 -0.0058712 -0.055731 -0.038423 -0.073199 -0.087706 -0.18617 -0.10212
116 -0.11489 -0.24539 -0.20854 -0.10153 -0.089801 -0.099699 -0.12098 -0.10991 -0.050278 -0.072943 -0.0615 -0.11043 -0.10599 -0.1894 -0.12183
117 -0.10172 -0.22072 -0.17882 -0.084884 -0.097303 -0.072735 -0.10183 -0.088316 -0.035583 -0.056252 -0.051848 -0.082179 -0.079325 -0.20915 -0.10377
118 -0.12604 -0.24888 -0.19644 -0.091425 -0.089749 -0.085805 -0.074091 -0.09466 -0.041583 -0.063022 -0.074656 -0.093068 -0.10626 -0.20655 -0.12306
119 -0.11511 -0.24642 -0.18985 -0.080547 -0.098318 -0.070823 -0.063995 -0.094489 -0.040248 -0.053379 -0.040856 -0.086368 -0.085705 -0.18011 -0.11642
120 -0.12884 -0.26457 -0.21221 -0.10343 -0.095778 -0.078128 -0.091121 -0.10345 -0.050999 -0.062053 -0.077616 -0.097537 -0.10389 -0.21108 -0.13076
121 -0.11385 -0.23428 -0.19108 -0.096723 -0.10146 -0.078534 -0.10015 -0.09794 -0.042737 -0.063086 -0.072669 -0.088222 -0.10038 -0.18953 -0.12804
122 -0.13188 -0.25114 -0.21189 -0.10841 -0.13252 -0.089139 -0.0956 -0.098121 -0.05734 -0.088597 -0.057862 -0.10404 -0.11411 -0.21725 -0.13884
123 -0.12285 -0.27305 -0.2047 -0.11863 -0.13338 -0.088183 -0.10609 -0.1106 -0.052527 -0.086561 -0.063676 -0.10952 -0.10618 -0.18435 -0.13765
124 -0.13384 -0.25437 -0.20493 -0.12038 -0.13223 -0.088686 -0.099933 -0.1164 -0.049246 -0.099713 -0.080893 -0.10549 -0.12893 -0.22262 -0.14514
125 -0.13159 -0.27024 -0.2223 -0.12644 -0.12978 -0.095522 -0.10309 -0.12155 -0.068297 -0.10482 -0.087069 -0.12721 -0.13397 -0.23217 -0.14329
126 -0.14273 -0.26625 -0.19155 -0.095535 -0.12598 -0.075841 -0.071132 -0.086091 -0.048462 -0.086191 -0.086406 -0.11669 -0.11894 -0.19643 -0.14065
127 -0.11106 -0.24964 -0.18233 -0.078637 -0.081389 -0.071844 -0.075179 -0.091791 -0.040516 -0.060506 -0.063856 -0.09875 -0.092401 -0.19411 -0.11068
128 -0.11376 -0.24363 -0.17824 -0.092445 -0.091709 -0.064554 -0.059219 -0.085964 -0.019387 -0.070487 -0.067059 -0.098052 -0.080599 -0.18932 -0.11819
129 -0.11635 -0.24744 -0.19968 -0.10115 -0.10548 -0.082015 -0.092078 -0.1129 -0.061482 -0.093315 -0.077614 -0.10827 -0.092418 -0.19801 -0.13519
130 -0.1169 -0.24994 -0.20507 -0.10803 -0.10212 -0.095741 -0.092483 -0.11929 -0.043878 -0.093957 -0.087438 -0.13284 -0.11069 -0.205 -0.12853
131 -0.1262 -0.24347 -0.20079 -0.11173 -0.10432 -0.090463 -0.079209 -0.10979 -0.078759 -0.09808 -0.10086 -0.12185 -0.12016 -0.20225 -0.1365
132 -0.1097 -0.25078 -0.19898 -0.090546 -0.10594 -0.092593 -0.081591 -0.10035 -0.041876 -0.081911 -0.093384 -0.11517 -0.10785 -0.18673 -0.1228
133 -0.1215 -0.25239 -0.19029 -0.092727 -0.089886 -0.090227 -0.077301 -0.078102 -0.024987 -0.074429 -0.063152 -0.11768 -0.099741 -0.19328 -0.12223
134 -0.10857 -0.24756 -0.20244 -0.10029 -0.094044 -0.084143 -0.08052 -0.0951 -0.056006 -0.08532 -0.057586 -0.12266 -0.093793 -0.18951 -0.11005
135 -0.11126 -0.23457 -0.19381 -0.11014 -0.090228 -0.091101 -0.081607 -0.089293 -0.046461 -0.095713 -0.07656 -0.11718 -0.092355 -0.18858 -0.10604
136 -0.10772 -0.2434 -0.20218 -0.1099 -0.11293 -0.10772 -0.094877 -0.08885 -0.048435 -0.09758 -0.089201 -0.12099 -0.10097 -0.1889 -0.10453
137 -0.11165 -0.24616 -0.19213 -0.10807 -0.1192 -0.10233 -0.070214 -0.084186 -0.026662 -0.10042 -0.082246 -0.11705 -0.086854 -0.20313 -0.11269
138 -0.11214 -0.25352 -0.19701 -0.1029 -0.12041 -0.10166 -0.077587 -0.1107 -0.041747 -0.076678 -0.079966 -0.11588 -0.10092 -0.18943 -0.13114
139 -0.097575 -0.24878 -0.19478 -0.085127 -0.10011 -0.09468 -0.070951 -0.096106 -0.035177 -0.079125 -0.079633 -0.10598 -0.11017 -0.1996 -0.099138
140 -0.12423 -0.22225 -0.19974 -0.10708 -0.10399 -0.10242 -0.055005 -0.076857 -0.019409 -0.07812 -0.067229 -0.10713 -0.090128 -0.21007 -0.12577
141 -0.11771 -0.24856 -0.21314 -0.10221 -0.10489 -0.099385 -0.085062 -0.10142 -0.036548 -0.081306 -0.068338 -0.12488 -0.092591 -0.20221 -0.11987
142 -0.091456 -0.23597 -0.18198 -0.077818 -0.099411 -0.087692 -0.069007 -0.068574 -0.026509 -0.055865 -0.071476 -0.094669 -0.074617 -0.17079 -0.09764
143 -0.10795 -0.22534 -0.20178 -0.099292 -0.12649 -0.10059 -0.077265 -0.079508 -0.019916 -0.083936 -0.07214 -0.12371 -0.085638 -0.1897 -0.12734
144 -0.10176 -0.22415 -0.1878 -0.082789 -0.065574 -0.085685 -0.068122 -0.080744 -0.0208 -0.072471 -0.054574 -0.089142 -0.071149 -0.19878 -0.1065
145 -0.13351 -0.25149 -0.20481 -0.10071 -0.10158 -0.1021 -0.084787 -0.091888 -0.06459 -0.093631 -0.073536 -0.13132 -0.094148 -0.19603 -0.13742
146 -0.092271 -0.23907 -0.19736 -0.10299 -0.11373 -0.10637 -0.063402 -0.093344 -0.028838 -0.082943 -0.094042 -0.10922 -0.073406 -0.20522 -0.12232
147 -0.096899 -0.23965 -0.19043 -0.092006 -0.1101 -0.11153 -0.094545 -0.087769 -0.017182 -0.077327 -0.073735 -0.10795 -0.069368 -0.21723 -0.11328
148 -0.095086 -0.23108 -0.1943 -0.10077 -0.1167 -0.094166 -0.070132 -0.083732 -0.044604 -0.081206 -0.086624 -0.11992 -0.098116 -0.19371 -0.13056
149 -0.12776 -0.25101 -0.19057 -0.11366 -0.13451 -0.11177 -0.092453 -0.095776 -0.046939 -0.094112 -0.087725 -0.11313 -0.11622 -0.20382 -0.13449
150 -0.11977 -0.25925 -0.2205 -0.13463 -0.14737 -0.12235 -0.095513 -0.089172 -0.075461 -0.10596 -0.10079 -0.13071 -0.12253 -0.23397 -0.13996
151 -0.12444 -0.26093 -0.22272 -0.12131 -0.14468 -0.11866 -0.11305 -0.099568 -0.070275 -0.10249 -0.098784 -0.13525 -0.10872 -0.23251 -0.1432
152 -0.12169 -0.24667 -0.194 -0.13135 -0.11183 -0.12832 -0.092905 -0.10487 -0.072501 -0.10534 -0.10788 -0.12507 -0.082243 -0.2124 -0.14291
153 -0.10619 -0.24876 -0.2038 -0.11633 -0.12398 -0.10967 -0.095889 -0.10608 -0.078882 -0.083586 -0.10063 -0.12032 -0.10891 -0.22306 -0.11682
154 -0.091085 -0.24656 -0.20555 -0.1236 -0.11813 -0.1062 -0.09734 -0.09214 -0.066606 -0.082965 -0.079484 -0.12008 -0.095178 -0.24252 -0.13191
155 -0.10813 -0.25395 -0.20788 -0.11793 -0.11778 -0.11077 -0.091325 -0.078978 -0.071009 -0.070992 -0.089517 -0.099747 -0.10693 -0.2425 -0.13454
156 -0.12167 -0.24639 -0.19504 -0.11561 -0.12364 -0.10543 -0.098905 -0.085062 -0.053572 -0.082286 -0.081699 -0.11132 -0.10116 -0.22576 -0.13872
157 -0.094637 -0.22883 -0.1921 -0.09184 -0.10886 -0.097543 -0.089872 -0.082541 -0.043158 -0.072359 -0.053962 -0.10832 -0.066084 -0.21402 -0.12544
158 -0.090566 -0.23897 -0.19107 -0.11251 -0.091469 -0.10025 -0.07912 -0.062143 -0.035229 -0.069012 -0.057964 -0.1101 -0.08793 -0.18569 -0.11624
159 -0.099935 -0.22858 -0.1716 -0.072718 -0.091387 -0.091706 -0.05055 -0.056171 -0.048486 -0.070138 -0.067654 -0.083994 -0.062858 -0.20066 -0.12183
160 -0.12286 -0.23127 -0.19814 -0.1071 -0.11842 -0.09992 -0.07173 -0.081987 -0.066414 -0.069128 -0.06968 -0.11587 -0.086838 -0.20838 -0.12502
161 -0.096705 -0.23897 -0.18838 -0.11083 -0.11756 -0.10179 -0.092211 -0.07453 -0.048709 -0.066882 -0.06907 -0.1055 -0.085866 -0.19667 -0.13095
162 -0.11474 -0.25242 -0.20807 -0.12302 -0.12686 -0.10146 -0.09214 -0.096813 -0.03483 -0.073775 -0.090973 -0.11506 -0.082324 -0.21968 -0.13136
163 -0.097948 -0.23366 -0.18323 -0.090164 -0.088562 -0.085812 -0.060367 -0.059595 -0.01581 -0.051306 -0.059796 -0.084078 -0.079065 -0.19369 -0.10907
164 -0.097789 -0.22946 -0.18914 -0.10306 -0.10055 -0.097831 -0.075288 -0.068177 -0.057047 -0.068185 -0.085656 -0.10238 -0.062022 -0.22222 -0.11321
165 -0.11253 -0.25026 -0.20351 -0.11417 -0.12703 -0.10336 -0.077297 -0.097861 -0.066613 -0.071653 -0.09227 -0.096426 -0.097138 -0.23326 -0.13397
166 -0.11649 -0.24067 -0.2015 -0.10815 -0.11377 -0.10101 -0.082023 -0.076186 -0.047012 -0.064389 -0.097102 -0.12133 -0.091245 -0.24391 -0.13185
167 -0.11677 -0.26125 -0.19391 -0.11425 -0.10801 -0.10503 -0.093497 -0.087652 -0.059268 -0.087044 -0.088429 -0.10256 -0.090482 -0.22651 -0.14642
168 -0.12678 -0.26968 -0.21493 -0.13297 -0.12361 -0.12373 -0.087805 -0.10818 -0.080583 -0.096727 -0.10521 -0.12173 -0.1025 -0.23518 -0.15576
169 -0.11676 -0.26421 -0.20172 -0.12611 -0.1185 -0.10938 -0.099314 -0.082082 -0.074135 -0.067036 -0.088698 -0.087955 -0.079675 -0.25101 -0.14866
170 -0.12638 -0.26047 -0.19605 -0.11483 -0.11791 -0.108 -0.09796 -0.086175 -0.071019 -0.062275 -0.087527 -0.10066 -0.09615 -0.23344 -0.15871
171 -0.13385 -0.27147 -0.21209 -0.10879 -0.11628 -0.095439 -0.091546 -0.0934 -0.079135 -0.075846 -0.086977 -0.11336 -0.076405 -0.25705 -0.14922
172 -0.12628 -0.27109 -0.20649 -0.13217 -0.14416 -0.10038 -0.093364 -0.10597 -0.068477 -0.11026 -0.11523 -0.13088 -0.095461 -0.23398 -0.15869
173 -0.14523 -0.28577 -0.21185 -0.11666 -0.114 -0.097203 -0.089439 -0.1017 -0.07912 -0.098804 -0.089174 -0.11455 -0.1166 -0.25207 -0.16974
174 -0.16009 -0.29694 -0.21939 -0.12079 -0.12495 -0.10712 -0.10611 -0.11425 -0.090121 -0.10947 -0.10284 -0.12684 -0.10591 -0.25531 -0.17691
175 -0.12079 -0.27201 -0.19947 -0.10207 -0.12728 -0.09299 -0.095002 -0.087478 -0.064201 -0.07334 -0.092416 -0.10318 -0.097162 -0.21093 -0.15336
176 -0.15158 -0.29249 -0.21309 -0.12263 -0.15889 -0.10977 -0.084489 -0.10891 -0.082721 -0.087415 -0.10906 -0.12571 -0.12044 -0.27003 -0.18544
177 -0.1521 -0.28289 -0.22385 -0.13563 -0.13148 -0.10712 -0.10676 -0.10711 -0.088746 -0.09605 -0.12378 -0.1359 -0.12336 -0.24625 -0.17526
178 -0.16629 -0.29661 -0.22785 -0.13955 -0.1768 -0.10947 -0.10886 -0.12569 -0.094704 -0.11556 -0.13248 -0.13778 -0.13056 -0.24871 -0.18431
179 -0.14724 -0.29438 -0.20972 -0.15502 -0.15582 -0.10809 -0.11781 -0.12101 -0.088827 -0.10848 -0.11541 -0.1486 -0.10714 -0.25726 -0.1766
180 -0.15944 -0.28321 -0.20966 -0.14637 -0.15465 -0.11239 -0.11148 -0.10881 -0.094494 -0.11013 -0.13135 -0.15712 -0.12556 -0.2541 -0.19562
181 -0.16125 -0.29683 -0.22592 -0.15283 -0.15618 -0.11301 -0.098227 -0.11213 -0.085592 -0.11314 -0.14196 -0.14767 -0.12182 -0.2478 -0.19127
182 -0.1532 -0.298 -0.2227 -0.13776 -0.14556 -0.11106 -0.090974 -0.12295 -0.091915 -0.1014 -0.14084 -0.14721 -0.092102 -0.23813 -0.18153
183 -0.15596 -0.29365 -0.22964 -0.13438 -0.13338 -0.11862 -0.096781 -0.1272 -0.080534 -0.10025 -0.13639 -0.13759 -0.093374 -0.22801 -0.19964
184 -0.16815 -0.31447 -0.22597 -0.16034 -0.14826 -0.12038 -0.11099 -0.13419 -0.10046 -0.13195 -0.16474 -0.15269 -0.10928 -0.24457 -0.19416
185 -0.16408 -0.30965 -0.22862 -0.15387 -0.15226 -0.12864 -0.10662 -0.1401 -0.096578 -0.11339 -0.15651 -0.14735 -0.1285 -0.25189 -0.20268
186 -0.16394 -0.29982 -0.24004 -0.15764 -0.16012 -0.12797 -0.10846 -0.12538 -0.10081 -0.13062 -0.1587 -0.14669 -0.10733 -0.26491 -0.20614
187 -0.16704 -0.30572 -0.24232 -0.16274 -0.16091 -0.12928 -0.11023 -0.1386 -0.10761 -0.13189 -0.15202 -0.16036 -0.12547 -0.23874 -0.19876
188 -0.15191 -0.28077 -0.23202 -0.14042 -0.12884 -0.11928 -0.071401 -0.12181 -0.068701 -0.10519 -0.11417 -0.12721 -0.10908 -0.22754 -0.18714
189 -0.1696 -0.31211 -0.23102 -0.15604 -0.16073 -0.1484 -0.13 -0.14352 -0.094099 -0.13015 -0.15257 -0.15096 -0.11216 -0.25678 -0.20406
190 -0.17823 -0.31962 -0.25538 -0.18062 -0.15871 -0.15366 -0.11675 -0.15313 -0.10254 -0.14613 -0.15938 -0.14959 -0.11761 -0.26437 -0.21699
191 -0.17055 -0.30497 -0.24233 -0.16653 -0.15924 -0.14061 -0.11876 -0.14018 -0.082981 -0.13149 -0.16134 -0.15442 -0.11764 -0.25222 -0.21666
192 -0.18279 -0.31718 -0.25241 -0.17168 -0.18201 -0.15144 -0.13748 -0.15172 -0.081351 -0.15456 -0.17527 -0.16448 -0.13354 -0.27694 -0.21435
193 -0.18885 -0.33157 -0.26949 -0.18864 -0.18152 -0.17307 -0.17215 -0.15104 -0.086868 -0.17412 -0.18312 -0.17402 -0.1383 -0.28465 -0.23324
194 -0.16412 -0.31849 -0.25781 -0.17628 -0.19713 -0.13816 -0.15107 -0.16912 -0.11268 -0.13924 -0.17098 -0.1718 -0.13674 -0.26232 -0.19998
195 -0.18965 -0.32046 -0.26643 -0.17258 -0.18533 -0.15678 -0.14721 -0.16186 -0.09847 -0.15283 -0.1717 -0.17667 -0.12447 -0.2718 -0.22542
196 -0.18513 -0.32462 -0.26849 -0.18881 -0.19564 -0.16333 -0.15853 -0.18342 -0.097627 -0.15848 -0.18767 -0.17211 -0.1315 -0.27697 -0.22022
197 -0.18953 -0.32399 -0.27021 -0.1745 -0.16532 -0.15858 -0.15648 -0.16051 -0.094238 -0.14868 -0.15859 -0.15448 -0.12784 -0.25801 -0.22037
198 -0.18199 -0.33085 -0.27302 -0.17409 -0.17694 -0.16364 -0.16564 -0.1643 -0.093856 -0.15421 -0.16783 -0.18104 -0.15012 -0.28381 -0.22876
199 -0.19061 -0.34401 -0.2846 -0.1928 -0.19674 -0.16437 -0.17779 -0.17935 -0.12388 -0.16113 -0.1899 -0.19006 -0.14846 -0.27612 -0.23706
200 -0.18006 -0.3304 -0.28187 -0.18161 -0.19114 -0.17125 -0.147 -0.17241 -0.10181 -0.16746 -0.17048 -0.16092 -0.13028 -0.28018 -0.21497
201 -0.19128 -0.31694 -0.27895 -0.17177 -0.15315 -0.17463 -0.17222 -0.16987 -0.099168 -0.15427 -0.17085 -0.17454 -0.11553 -0.28531 -0.23597
202 -0.20298 -0.33936 -0.27568 -0.18045 -0.16431 -0.17859 -0.17317 -0.17647 -0.10477 -0.1569 -0.19347 -0.17859 -0.14911 -0.29613 -0.23834
203 -0.185 -0.31809 -0.26924 -0.17586 -0.13937 -0.18051 -0.15961 -0.16528 -0.11142 -0.15529 -0.17774 -0.16988 -0.13076 -0.27795 -0.22231
204 -0.20004 -0.32834 -0.27808 -0.18108 -0.1731 -0.17717 -0.19288 -0.16587 -0.089837 -0.16706 -0.18791 -0.17414 -0.14738 -0.27994 -0.2385
205 -0.20337 -0.3581 -0.29063 -0.18029 -0.16819 -0.17622 -0.17816 -0.17814 -0.10226 -0.17839 -0.19404 -0.19646 -0.15608 -0.28947 -0.23787
206 -0.2096 -0.34218 -0.29377 -0.20087 -0.19009 -0.19906 -0.19662 -0.18962 -0.10543 -0.17704 -0.20345 -0.18309 -0.1495 -0.29068 -0.24049
207 -0.20469 -0.35307 -0.2975 -0.19024 -0.1858 -0.18361 -0.19309 -0.19494 -0.13241 -0.17332 -0.20533 -0.18406 -0.16055 -0.28437 -0.24931
208 -0.20541 -0.34037 -0.28037 -0.20314 -0.2108 -0.19745 -0.19892 -0.19264 -0.11876 -0.18229 -0.1989 -0.19663 -0.15134 -0.28963 -0.23668
209 -0.20256 -0.34571 -0.29605 -0.17754 -0.17446 -0.19105 -0.20301 -0.17855 -0.11888 -0.1672 -0.18065 -0.19205 -0.13947 -0.28991 -0.23023
210 -0.19378 -0.3273 -0.26139 -0.16254 -0.17998 -0.17574 -0.18439 -0.17059 -0.083369 -0.15399 -0.17554 -0.17342 -0.12547 -0.27674 -0.22902
211 -0.20693 -0.35835 -0.291 -0.17725 -0.16578 -0.19516 -0.19322 -0.1877 -0.12616 -0.1781 -0.19849 -0.19197 -0.14474 -0.28293 -0.2456
212 -0.2086 -0.35133 -0.29688 -0.19296 -0.18645 -0.19339 -0.16049 -0.20334 -0.1526 -0.17139 -0.18565 -0.20264 -0.17366 -0.27217 -0.24679
213 -0.2155 -0.34516 -0.29803 -0.1902 -0.19232 -0.19328 -0.18583 -0.18287 -0.1155 -0.17635 -0.20783 -0.19148 -0.14985 -0.26989 -0.24334
214 -0.19086 -0.32394 -0.27057 -0.17979 -0.16934 -0.19088 -0.17561 -0.19171 -0.13318 -0.16878 -0.1979 -0.1787 -0.13979 -0.26983 -0.23572
215 -0.22464 -0.36456 -0.29815 -0.19906 -0.20426 -0.21587 -0.21248 -0.20545 -0.14713 -0.19035 -0.21067 -0.20597 -0.15989 -0.31184 -0.25782
216 -0.20657 -0.34983 -0.27499 -0.17926 -0.17525 -0.19782 -0.20385 -0.20051 -0.1375 -0.17554 -0.19039 -0.19326 -0.14506 -0.27005 -0.24679
217 -0.21442 -0.34397 -0.28834 -0.18673 -0.18248 -0.21018 -0.20511 -0.19836 -0.098637 -0.17498 -0.19923 -0.18835 -0.15716 -0.25028 -0.25184
218 -0.20021 -0.3502 -0.2807 -0.18532 -0.1738 -0.20774 -0.21376 -0.19892 -0.1255 -0.1667 -0.1919 -0.19955 -0.13882 -0.26722 -0.23823
219 -0.22088 -0.35027 -0.28652 -0.19101 -0.1941 -0.20597 -0.20603 -0.1972 -0.13367 -0.18784 -0.21317 -0.20196 -0.16477 -0.28792 -0.25278
220 -0.2056 -0.3543 -0.27977 -0.1933 -0.18205 -0.21521 -0.20539 -0.19438 -0.13006 -0.17904 -0.19709 -0.20293 -0.15778 -0.29447 -0.24235
221 -0.21803 -0.34347 -0.28591 -0.19529 -0.16029 -0.23278 -0.2124 -0.20112 -0.13774 -0.18391 -0.23119 -0.23076 -0.14145 -0.29752 -0.24399
222 -0.22712 -0.35563 -0.27952 -0.19385 -0.16477 -0.22217 -0.20463 -0.19469 -0.13972 -0.16799 -0.22049 -0.19797 -0.17034 -0.29415 -0.26273
223 -0.22454 -0.35775 -0.30434 -0.20388 -0.19261 -0.22144 -0.22216 -0.20944 -0.15136 -0.20627 -0.2282 -0.2107 -0.17279 -0.30506 -0.24784
224 -0.22093 -0.36044 -0.28735 -0.20002 -0.19868 -0.21245 -0.22429 -0.19917 -0.14469 -0.18328 -0.21288 -0.21193 -0.16171 -0.30545 -0.24404
225 -0.20006 -0.3525 -0.27336 -0.17795 -0.15594 -0.20523 -0.21365 -0.18901 -0.12381 -0.18727 -0.21238 -0.18321 -0.1538 -0.2928 -0.24681
226 -0.21768 -0.35647 -0.29027 -0.20027 -0.21417 -0.23363 -0.24073 -0.20524 -0.15228 -0.19416 -0.22736 -0.22208 -0.16621 -0.30894 -0.23968
227 -0.20012 -0.33411 -0.2841 -0.18158 -0.19279 -0.20683 -0.18939 -0.18144 -0.13112 -0.17597 -0.19734 -0.19627 -0.12689 -0.2939 -0.24789
228 -0.20955 -0.35821 -0.27744 -0.19421 -0.18988 -0.20925 -0.22159 -0.19017 -0.12399 -0.1891 -0.22359 -0.21761 -0.14234 -0.30745 -0.25093
229 -0.20886 -0.36075 -0.28036 -0.20144 -0.20759 -0.22059 -0.20731 -0.20147 -0.12443 -0.18343 -0.22465 -0.20997 -0.14582 -0.3028 -0.25848
230 -0.21359 -0.38046 -0.29827 -0.18984 -0.18849 -0.22093 -0.21667 -0.20499 -0.13613 -0.1952 -0.23013 -0.2216 -0.15732 -0.30828 -0.26761
231 -0.21763 -0.36399 -0.29217 -0.1941 -0.18388 -0.2324 -0.22683 -0.2064 -0.14093 -0.20072 -0.23265 -0.21416 -0.13928 -0.3092 -0.25517
232 -0.2308 -0.38545 -0.30961 -0.20356 -0.23201 -0.23514 -0.22529 -0.22227 -0.14002 -0.2125 -0.24793 -0.23247 -0.16532 -0.32814 -0.27683
233 -0.2034 -0.3541 -0.28618 -0.18858 -0.19347 -0.22104 -0.22129 -0.19209 -0.11316 -0.2093 -0.22331 -0.20498 -0.14133 -0.32112 -0.24987
234 -0.20377 -0.33651 -0.25978 -0.16812 -0.18374 -0.20287 -0.20532 -0.17037 -0.10635 -0.19432 -0.21274 -0.19241 -0.13896 -0.31861 -0.26048
235 -0.23119 -0.35632 -0.29035 -0.18511 -0.19205 -0.22304 -0.2188 -0.20807 -0.12213 -0.21475 -0.23001 -0.21757 -0.15529 -0.32227 -0.26517
236 -0.20755 -0.3525 -0.28736 -0.18967 -0.1936 -0.22078 -0.21402 -0.20374 -0.12342 -0.22123 -0.2318 -0.20673 -0.13979 -0.29916 -0.26516
237 -0.2182 -0.36407 -0.28961 -0.19968 -0.21702 -0.22177 -0.23001 -0.19843 -0.15009 -0.23124 -0.25842 -0.2281 -0.17205 -0.31401 -0.26534
238 -0.2115 -0.38083 -0.29505 -0.19657 -0.19521 -0.24151 -0.21996 -0.21107 -0.13896 -0.23355 -0.22861 -0.24405 -0.14574 -0.30885 -0.27288
239 -0.20982 -0.36809 -0.28648 -0.19139 -0.19596 -0.22652 -0.20483 -0.21438 -0.14814 -0.2083 -0.2213 -0.21335 -0.14096 -0.31142 -0.25423
240 -0.23778 -0.37402 -0.28629 -0.21276 -0.20244 -0.23118 -0.21515 -0.21885 -0.15509 -0.23106 -0.25185 -0.21774 -0.1621 -0.32779 -0.2701
241 -0.21483 -0.36693 -0.28053 -0.18909 -0.19037 -0.21765 -0.19278 -0.19323 -0.12112 -0.20664 -0.21366 -0.2039 -0.13216 -0.28433 -0.26717
242 -0.22228 -0.36295 -0.29453 -0.20374 -0.20116 -0.23411 -0.22716 -0.21329 -0.15339 -0.22801 -0.22871 -0.22644 -0.17299 -0.32542 -0.27045
243 -0.22178 -0.36062 -0.28887 -0.20037 -0.17011 -0.21866 -0.20428 -0.21523 -0.12863 -0.22009 -0.23427 -0.23188 -0.15401 -0.31861 -0.26701
244 -0.20856 -0.35345 -0.29272 -0.20333 -0.19809 -0.22556 -0.19344 -0.207 -0.13161 -0.23018 -0.23139 -0.21504 -0.14445 -0.31715 -0.27045
245 -0.20134 -0.37045 -0.28168 -0.19784 -0.18975 -0.23858 -0.20105 -0.19879 -0.1327 -0.22386 -0.22128 -0.22064 -0.13833 -0.3185 -0.25981
246 -0.22183 -0.35865 -0.29507 -0.2064 -0.20224 -0.23616 -0.19811 -0.21495 -0.16661 -0.23075 -0.2268 -0.22607 -0.14487 -0.32796 -0.26288
247 -0.2198 -0.39116 -0.29981 -0.2051 -0.20905 -0.22863 -0.20561 -0.21697 -0.1478 -0.2231 -0.23391 -0.2243 -0.17625 -0.32508 -0.26597
248 -0.22693 -0.38824 -0.31108 -0.22015 -0.20367 -0.23822 -0.22441 -0.23229 -0.15147 -0.2462 -0.23766 -0.24006 -0.17223 -0.31739 -0.2653
249 -0.21805 -0.35537 -0.30449 -0.1887 -0.18828 -0.22425 -0.21229 -0.2124 -0.15269 -0.22419 -0.22975 -0.2216 -0.11547 -0.30858 -0.25736
250 -0.21771 -0.37406 -0.30183 -0.18988 -0.20014 -0.23529 -0.19969 -0.21283 -0.1358 -0.2191 -0.21739 -0.23383 -0.13708 -0.30249 -0.25094
251 -0.23685 -0.38697 -0.31658 -0.21799 -0.22048 -0.23938 -0.20414 -0.2303 -0.15575 -0.23727 -0.23892 -0.24366 -0.17254 -0.31248 -0.26856
252 -0.20803 -0.36515 -0.29753 -0.19334 -0.1752 -0.23556 -0.19172 -0.21795 -0.16231 -0.22051 -0.22517 -0.22367 -0.15278 -0.31365 -0.25165
253 -0.22105 -0.36711 -0.29386 -0.18147 -0.19199 -0.21668 -0.20941 -0.21755 -0.13309 -0.21905 -0.23568 -0.21239 -0.16047 -0.28408 -0.24694
254 -0.21389 -0.37153 -0.29055 -0.19524 -0.20346 -0.22843 -0.21366 -0.22695 -0.16599 -0.22011 -0.23158 -0.22409 -0.14148 -0.31172 -0.26403
255 -0.2245 -0.36822 -0.29228 -0.20384 -0.18997 -0.23071 -0.2249 -0.23088 -0.14693 -0.22955 -0.25647 -0.22174 -0.17952 -0.32512 -0.2577
256 -0.23157 -0.38111 -0.29945 -0.20588 -0.18356 -0.23115 -0.21576 -0.21318 -0.14554 -0.22129 -0.23468 -0.21858 -0.15522 -0.3305 -0.25794
257 -0.23266 -0.39318 -0.30493 -0.21232 -0.20817 -0.25404 -0.23904 -0.24651 -0.17834 -0.25121 -0.24414 -0.23471 -0.17921 -0.30812 -0.26553
258 -0.20156 -0.36263 -0.2855 -0.17845 -0.1849 -0.21264 -0.20712 -0.19775 -0.12 -0.20301 -0.20871 -0.20686 -0.12774 -0.29312 -0.24359
259 -0.21258 -0.3639 -0.28711 -0.19271 -0.21045 -0.21437 -0.21388 -0.21781 -0.16256 -0.21874 -0.22201 -0.20808 -0.15516 -0.27434 -0.25313
260 -0.21874 -0.3835 -0.29997 -0.21457 -0.21285 -0.23434 -0.22373 -0.23631 -0.16417 -0.24958 -0.24659 -0.23964 -0.17989 -0.26403 -0.26391
261 -0.22993 -0.37005 -0.30355 -0.20979 -0.20676 -0.23674 -0.22807 -0.2317 -0.18126 -0.23527 -0.24733 -0.22928 -0.15929 -0.29806 -0.26977
262 -0.20908 -0.37596 -0.29705 -0.18162 -0.19386 -0.23471 -0.2304 -0.21307 -0.15651 -0.21901 -0.21981 -0.21432 -0.15937 -0.27965 -0.25016
263 -0.23648 -0.39337 -0.30859 -0.22374 -0.2362 -0.23457 -0.22857 -0.23192 -0.15389 -0.2375 -0.24579 -0.22818 -0.17745 -0.29092 -0.26475
264 -0.22959 -0.38664 -0.31161 -0.21144 -0.22462 -0.23611 -0.24125 -0.24468 -0.16524 -0.24962 -0.23171 -0.23949 -0.18289 -0.27041 -0.2761
265 -0.22841 -0.37781 -0.2963 -0.20296 -0.20506 -0.2391 -0.23078 -0.22981 -0.15373 -0.23205 -0.23972 -0.23867 -0.17878 -0.24909 -0.25357
266 -0.22301 -0.36282 -0.29136 -0.19165 -0.19125 -0.2211 -0.22423 -0.21365 -0.14412 -0.22826 -0.22996 -0.21974 -0.15168 -0.25557 -0.26695
267 -0.24008 -0.38101 -0.30316 -0.20269 -0.20593 -0.23058 -0.21842 -0.22099 -0.15705 -0.23689 -0.20182 -0.20985 -0.17013 -0.28909 -0.27576
268 -0.19976 -0.36464 -0.28136 -0.18307 -0.16312 -0.22278 -0.20184 -0.21521 -0.1296 -0.2095 -0.21902 -0.20007 -0.15652 -0.27286 -0.26003
269 -0.21113 -0.38041 -0.2762 -0.18334 -0.19903 -0.21546 -0.20094 -0.21461 -0.12499 -0.20723 -0.22093 -0.20662 -0.15532 -0.28747 -0.25621
270 -0.22545 -0.37405 -0.30167 -0.20182 -0.17162 -0.24109 -0.22818 -0.2241 -0.14515 -0.22943 -0.23609 -0.22015 -0.17137 -0.31331 -0.27559
271 -0.22503 -0.37229 -0.28273 -0.18249 -0.15323 -0.22702 -0.20321 -0.20315 -0.13988 -0.21288 -0.19802 -0.20197 -0.14995 -0.28953 -0.25048
272 -0.22623 -0.3771 -0.2903 -0.18788 -0.18628 -0.22443 -0.19709 -0.22068 -0.15896 -0.22522 -0.21891 -0.20543 -0.15853 -0.2988 -0.26113
273 -0.22165 -0.37275 -0.29005 -0.19558 -0.19979 -0.22411 -0.22129 -0.21987 -0.14753 -0.21039 -0.23083 -0.21912 -0.15156 -0.29704 -0.25775
274 -0.21644 -0.37634 -0.30109 -0.2103 -0.2187 -0.22832 -0.20334 -0.23359 -0.15037 -0.2227 -0.22071 -0.20771 -0.17342 -0.27515 -0.26082
275 -0.22436 -0.38534 -0.2802 -0.17867 -0.20075 -0.22497 -0.18428 -0.22231 -0.15287 -0.21922 -0.19977 -0.21227 -0.16943 -0.27425 -0.26384
276 -0.23331 -0.39478 -0.29173 -0.19771 -0.21835 -0.23138 -0.20731 -0.2255 -0.14054 -0.21251 -0.23534 -0.21941 -0.16858 -0.30636 -0.25993
277 -0.23521 -0.37578 -0.29331 -0.19 -0.19299 -0.21895 -0.2167 -0.22562 -0.16908 -0.21373 -0.20785 -0.22455 -0.18836 -0.29469 -0.25809
278 -0.2138 -0.37005 -0.28198 -0.16807 -0.16889 -0.20826 -0.18932 -0.20741 -0.13905 -0.18454 -0.20876 -0.20756 -0.15806 -0.27665 -0.24671
279 -0.22177 -0.35412 -0.27237 -0.16202 -0.18665 -0.21265 -0.18429 -0.21927 -0.13363 -0.20162 -0.19251 -0.18804 -0.14132 -0.28531 -0.24443
280 -0.22363 -0.37737 -0.2803 -0.18746 -0.2016 -0.22547 -0.20503 -0.2253 -0.13932 -0.22264 -0.2109 -0.21485 -0.17056 -0.3039 -0.25758
281 -0.22337 -0.36816 -0.28961 -0.17954 -0.20932 -0.21763 -0.19963 -0.2149 -0.15627 -0.22034 -0.20435 -0.21408 -0.15837 -0.29052 -0.25923
282 -0.23541 -0.38079 -0.2903 -0.18592 -0.22679 -0.2201 -0.20335 -0.23612 -0.16191 -0.21387 -0.18948 -0.21886 -0.17133 -0.28508 -0.25433
283 -0.24676 -0.38887 -0.31465 -0.19099 -0.20717 -0.24743 -0.20285 -0.25085 -0.15111 -0.24804 -0.21137 -0.2402 -0.17857 -0.32486 -0.25509
284 -0.23227 -0.38629 -0.30115 -0.19142 -0.20731 -0.23115 -0.20819 -0.23036 -0.14149 -0.23094 -0.21841 -0.21893 -0.1754 -0.29138 -0.25524
285 -0.21907 -0.37071 -0.27739 -0.17445 -0.20849 -0.20332 -0.17668 -0.20451 -0.13802 -0.21577 -0.20235 -0.20938 -0.16485 -0.28917 -0.2531
286 -0.25147 -0.40429 -0.31049 -0.20474 -0.24202 -0.23042 -0.22124 -0.2419 -0.18715 -0.24059 -0.22319 -0.2395 -0.18978 -0.29909 -0.25442
287 -0.23111 -0.37746 -0.30526 -0.1932 -0.19813 -0.22648 -0.20266 -0.22953 -0.15004 -0.23079 -0.21851 -0.21189 -0.1776 -0.28534 -0.25261
288 -0.22116 -0.34279 -0.25667 -0.13962 -0.17133 -0.20345 -0.15765 -0.19518 -0.10925 -0.18561 -0.19289 -0.17436 -0.13697 -0.25391 -0.24031
289 -0.23863 -0.38478 -0.28775 -0.17744 -0.19102 -0.21925 -0.19997 -0.22001 -0.14224 -0.21685 -0.20924 -0.21881 -0.18183 -0.23662 -0.25536
290 -0.23021 -0.37093 -0.289 -0.18041 -0.21948 -0.22178 -0.18477 -0.22192 -0.12302 -0.21087 -0.22346 -0.21397 -0.17507 -0.25047 -0.25285
291 -0.25221 -0.38327 -0.29348 -0.1849 -0.2387 -0.21973 -0.19858 -0.22468 -0.17162 -0.21857 -0.23824 -0.22368 -0.1723 -0.27411 -0.26044
292 -0.23725 -0.36957 -0.28674 -0.18509 -0.21613 -0.19993 -0.15289 -0.21866 -0.16138 -0.22194 -0.20886 -0.21715 -0.18526 -0.22904 -0.24359
293 -0.23293 -0.36133 -0.28462 -0.1712 -0.20124 -0.2192 -0.18112 -0.21743 -0.14231 -0.2187 -0.21196 -0.21505 -0.16406 -0.22338 -0.24073
294 -0.2272 -0.36916 -0.2979 -0.15197 -0.1807 -0.2013 -0.15518 -0.208 -0.15082 -0.20372 -0.2036 -0.19991 -0.16882 -0.21624 -0.24985
295 -0.23011 -0.38152 -0.30554 -0.16977 -0.22042 -0.22077 -0.1896 -0.23693 -0.16359 -0.21948 -0.20993 -0.21764 -0.18466 -0.25948 -0.25658
296 -0.24683 -0.38842 -0.30222 -0.16782 -0.2217 -0.2276 -0.19109 -0.23418 -0.17556 -0.23236 -0.23475 -0.21904 -0.18373 -0.27743 -0.24955
297 -0.23257 -0.37336 -0.29354 -0.14367 -0.21391 -0.23023 -0.1634 -0.2209 -0.15524 -0.21652 -0.19948 -0.22375 -0.17451 -0.29288 -0.24176
298 -0.23147 -0.35831 -0.29135 -0.11898 -0.22348 -0.2038 -0.17517 -0.21253 -0.13336 -0.21527 -0.21124 -0.20823 -0.17999 -0.28395 -0.24836
299 -0.24313 -0.38051 -0.28768 -0.12295 -0.20539 -0.22312 -0.17802 -0.22667 -0.16558 -0.21906 -0.22366 -0.21787 -0.18954 -0.30638 -0.25853
300 -0.22962 -0.34389 -0.28306 -0.093901 -0.19736 -0.20739 -0.1321 -0.223 -0.14717 -0.21368 -0.2027 -0.20572 -0.1693 -0.29201 -0.24831
301 -0.25293 -0.38515 -0.28462 -0.092361 -0.18779 -0.22786 -0.17246 -0.23397 -0.17845 -0.22806 -0.22076 -0.23212 -0.20282 -0.27715 -0.25915
302 -0.23495 -0.38889 -0.28958 -0.082169 -0.19158 -0.22433 -0.14913 -0.22248 -0.16576 -0.21866 -0.21818 -0.20985 -0.17345 -0.29889 -0.24985
303 -0.21681 -0.37737 -0.2932 -0.0597 -0.19492 -0.20218 -0.12794 -0.21526 -0.13826 -0.21759 -0.19084 -0.21892 -0.18575 -0.28655 -0.24465
304 -0.23934 -0.36528 -0.28168 -0.064607 -0.20907 -0.21212 -0.14999 -0.20179 -0.1679 -0.21923 -0.20179 -0.21294 -0.17476 -0.29122 -0.24648
305 -0.23247 -0.35533 -0.28715 -0.0307 -0.19893 -0.20606 -0.12645 -0.22373 -0.13211 -0.1926 -0.19485 -0.20248 -0.18086 -0.27557 -0.23557
306 -0.2272 -0.36776 -0.27944 -0.041531 -0.20741 -0.22232 -0.13451 -0.22854 -0.15214 -0.19973 -0.19557 -0.20534 -0.16274 -0.29411 -0.25571
307 -0.21812 -0.35345 -0.28665 -0.017846 -0.17325 -0.19099 -0.096674 -0.21518 -0.15674 -0.20367 -0.19066 -0.20432 -0.17638 -0.26726 -0.22969
308 -0.21563 -0.34228 -0.27978 0.0081021 -0.21388 -0.20502 -0.077094 -0.20672 -0.14531 -0.17619 -0.18656 -0.19312 -0.17381 -0.27191 -0.2344
309 -0.24129 -0.31193 -0.29027 0.0076005 -0.20363 -0.22745 -0.12208 -0.22038 -0.15223 -0.18424 -0.22564 -0.20882 -0.1964 -0.29181 -0.24831
310 -0.22618 -0.1304 -0.28361 0.014935 -0.2009 -0.22686 -0.12449 -0.22881 -0.17065 -0.22223 -0.22684 -0.21177 -0.18651 -0.25351 -0.25912
311 -0.22568 -0.053826 -0.27811 0.054406 -0.20503 -0.21295 -0.096979 -0.2139 -0.14234 -0.22428 -0.22283 -0.21679 -0.19952 -0.23132 -0.25528
312 -0.21967 0.060339 -0.26547 0.080992 -0.17877 -0.21373 -0.08953 -0.20885 -0.15361 -0.22161 -0.2146 -0.20557 -0.19169 -0.20352 -0.23789
313 -0.22586 0.13719 -0.27034 0.12017 -0.19637 -0.22081 -0.082682 -0.21615 -0.15226 -0.22364 -0.22719 -0.22115 -0.18553 -0.21671 -0.24792
314 -0.21191 0.22039 -0.25249 0.1329 -0.17952 -0.20785 -0.079427 -0.20999 -0.16915 -0.22239 -0.20872 -0.20918 -0.18882 -0.13685 -0.2321
315 -0.21652 0.30849 -0.24269 0.16901 -0.18389 -0.21095 -0.088023 -0.20436 -0.13833 -0.21862 -0.18643 -0.21994 -0.19599 -0.12872 -0.24915
316 -0.20694 0.37259 -0.24783 0.18269 -0.19387 -0.20013 -0.10234 -0.20559 -0.14738 -0.22313 -0.19055 -0.20515 -0.17032 -0.17096 -0.23166
317 -0.21142 0.42297 -0.22666 0.21133 -0.17899 -0.19947 -0.086662 -0.20317 -0.15322 -0.22324 -0.19392 -0.20124 -0.16056 -0.098161 -0.23544
318 -0.19725 0.41987 -0.21611 0.22354 -0.16211 -0.19824 -0.10358 -0.19537 -0.15312 -0.21034 -0.19721 -0.20097 -0.15953 0.077225 -0.22784
319 -0.15986 0.46559 -0.2206 0.23451 -0.18681 -0.20591 -0.083621 -0.19864 -0.15313 -0.23524 -0.20446 -0.20151 -0.17647 0.1079 -0.22625
320 -0.10879 0.48081 -0.20712 0.27631 -0.17708 -0.20058 -0.067928 -0.19665 -0.16635 -0.23193 -0.19596 -0.20235 -0.18237 0.20052 -0.20371
321 -0.09247 0.53947 -0.19623 0.26895 -0.17465 -0.20996 -0.082145 -0.21479 -0.16202 -0.24201 -0.20937 -0.21571 -0.18694 0.18592 -0.21595
322 -0.050118 0.58162 -0.13858 0.30173 -0.18896 -0.19494 -0.10893 -0.18272 -0.14168 -0.21334 -0.19278 -0.20948 -0.17723 0.24023 -0.20901
323 -0.03225 0.59808 -0.027187 0.30968 -0.1676 -0.1969 -0.10321 -0.20775 -0.17722 -0.24016 -0.18768 -0.21247 -0.19147 0.27791 -0.20209
324 -0.003715 0.62531 0.084636 0.3474 -0.16794 -0.20381 -0.12849 -0.19259 -0.1695 -0.24071 -0.19776 -0.20823 -0.18424 0.34105 -0.19836
325 0.0033147 0.6333 0.13029 0.34467 -0.2004 -0.20839 -0.1463 -0.22232 -0.18293 -0.23962 -0.20791 -0.23568 -0.18786 0.36169 -0.21313
326 0.028624 0.66499 0.19515 0.37354 -0.19086 -0.21419 -0.14054 -0.21792 -0.16759 -0.24533 -0.21367 -0.21955 -0.1905 0.39191 -0.20277
327 0.05195 0.65286 0.24916 0.38451 -0.15409 -0.21306 -0.15658 -0.20345 -0.18008 -0.25077 -0.21569 -0.22436 -0.17958 0.40334 -0.19845
328 0.10085 0.74259 0.24653 0.40405 -0.16499 -0.20955 -0.13564 -0.20319 -0.15419 -0.23131 -0.17805 -0.20978 -0.16431 0.45583 -0.18896
329 0.10275 0.74181 0.30407 0.42777 -0.13355 -0.19737 -0.14205 -0.20763 -0.15176 -0.2332 -0.18919 -0.21662 -0.17013 0.47052 -0.19531
330 0.1966 0.70897 0.31965 0.44793 -0.17759 -0.2122 -0.11926 -0.21736 -0.16971 -0.25113 -0.20598 -0.223 -0.19009 0.53537 -0.18815
331 0.27582 0.78389 0.33467 0.4877 -0.18015 -0.19253 -0.11737 -0.21295 -0.18432 -0.23489 -0.18664 -0.20332 -0.16782 0.60534 -0.18372
332 0.35793 0.81106 0.42643 0.47699 -0.16469 -0.20046 -0.14264 -0.20046 -0.14304 -0.23483 -0.18161 -0.21087 -0.17149 0.57055 -0.18128
333 0.34366 0.84048 0.41864 0.4793 -0.164 -0.19991 -0.13871 -0.21068 -0.16785 -0.2187 -0.17454 -0.18872 -0.16417 0.62617 -0.19056
334 0.36205 0.83137 0.45494 0.49353 -0.14355 -0.18943 -0.11517 -0.18819 -0.14406 -0.21765 -0.13945 -0.19807 -0.16257 0.57562 -0.16986
335 0.39762 0.83885 0.46206 0.51328 -0.15507 -0.18341 -0.099893 -0.19752 -0.15674 -0.20996 -0.18084 -0.19109 -0.16972 0.62267 -0.18322
336 0.46272 0.9023 0.51167 0.55173 -0.13444 -0.17003 -0.071701 -0.17755 -0.12541 -0.21141 -0.17097 -0.19116 -0.15199 0.63991 -0.17974
337 0.46294 0.84873 0.53141 0.54492 -0.18462 -0.18331 -0.10361 -0.2188 -0.15132 -0.22873 -0.18682 -0.21721 -0.16718 0.60358 -0.17993
338 0.5104 0.92023 0.56052 0.56497 -0.132 -0.17712 -0.065718 -0.18899 -0.17787 -0.21808 -0.18992 -0.20016 -0.16298 0.68933 -0.16884
339 0.54205 0.92192 0.59558 0.53285 -0.1288 -0.11725 -0.0429 -0.1991 -0.15144 -0.20775 -0.18612 -0.18994 -0.16803 0.66539 -0.17236
340 0.5792 0.90443 0.55193 0.48713 -0.17404 -0.10036 -0.05449 -0.22194 -0.16953 -0.21962 -0.20852 -0.21388 -0.15885 0.72274 -0.19184
341 0.59155 0.92499 0.57769 0.47004 -0.17731 -0.068544 0.010401 -0.20892 -0.16698 -0.22507 -0.20141 -0.20703 -0.18419 0.69406 -0.18146
342 0.58042 0.90419 0.5835 0.44101 -0.16118 -0.052611 0.16153 -0.20873 -0.16766 -0.22312 -0.20558 -0.21563 -0.17958 0.65152 -0.18222
343 0.65644 0.96768 0.59797 0.42682 -0.16743 -0.025697 0.22513 -0.21293 -0.16663 -0.22813 -0.20133 -0.21853 -0.16909 0.71941 -0.17754
344 0.64059 0.96464 0.62496 0.41104 -0.19101 -0.038375 0.26815 -0.2098 -0.18104 -0.23222 -0.22138 -0.22758 -0.18192 0.67379 -0.0019168
345 0.69055 1.0036 0.67817 0.50226 -0.13033 0.0037949 0.35891 -0.19464 -0.14723 -0.20833 -0.19813 -0.19903 -0.15254 0.75213 0.28284
346 0.74457 1.0431 0.71337 0.60993 -0.12273 0.0076784 0.37968 -0.19737 -0.15265 -0.20259 -0.17584 -0.18505 -0.16761 0.75826 0.46505
347 0.76839 1.0381 0.72267 0.64524 -0.11696 0.020792 0.38907 -0.18326 -0.14136 -0.19562 -0.16034 -0.17453 -0.1254 0.79071 0.50125
348 0.76266 1.0303 0.71963 0.62374 -0.12998 0.0082847 0.39227 -0.19719 -0.14285 -0.21833 -0.18428 -0.18919 -0.15967 0.70362 0.5872
349 0.77193 1.0084 0.74869 0.63931 -0.11231 0.033698 0.39294 -0.19972 -0.16204 -0.21505 -0.19719 -0.17788 -0.17999 0.77455 0.66088
350 0.81894 1.0699 0.75844 0.61828 -0.11674 0.039214 0.46985 -0.19344 -0.15256 -0.21267 -0.19551 -0.16961 -0.15127 0.75873 0.70058
351 0.84129 1.0344 0.77586 0.6277 -0.10967 0.037734 0.50168 -0.17222 -0.12989 -0.21444 -0.19554 -0.16244 -0.15842 0.71867 0.73516
352 0.84969 1.0384 0.76281 0.58768 -0.13772 0.048107 0.49634 -0.21017 -0.16288 -0.22114 -0.19627 -0.17078 -0.15338 0.73393 0.75425
353 0.90238 1.0775 0.80788 0.59948 -0.089655 0.053099 0.51932 -0.19 -0.13242 -0.20336 -0.17125 -0.14041 -0.14181 0.75844 0.78328
354 0.89638 1.0636 0.82931 0.63278 -0.091002 0.060367 0.50558 -0.18111 -0.11503 -0.18845 -0.16564 -0.13672 -0.15433 0.80147 0.87104
355 0.88313 1.1131 0.8379 0.63236 -0.04778 0.071471 0.50497 -0.1836 -0.10535 -0.17973 -0.12919 -0.13335 -0.16174 0.76548 0.87372
356 0.8955 1.075 0.82926 0.63206 0.084242 0.054218 0.50099 -0.18022 -0.10036 -0.16739 0.013391 -0.13038 -0.12801 0.72261 0.87217
357 0.88539 1.0313 0.7493 0.59398 0.13723 0.057511 0.48068 -0.19828 -0.13295 -0.18448 0.22781 -0.12813 -0.16452 0.68236 0.91723
358 0.88188 1.0436 0.74473 0.5991 0.24633 0.06129 0.45394 -0.18465 -0.11733 -0.16443 0.3082 -0.092242 -0.14914 0.6933 0.95103
359 0.90828 1.0958 0.8215 0.5878 0.23797 0.068193 0.44018 -0.20134 -0.11867 -0.14779 0.40221 -0.084723 -0.1601 0.62898 0.99883
360 0.91045 1.1014 0.82102 0.56135 0.27198 0.085065 0.42056 -0.19659 -0.10688 -0.15499 0.4604 -0.078468 -0.16104 0.61575 0.99161
361 0.94258 1.1119 0.82902 0.59976 0.31334 0.10213 0.41131 -0.17823 -0.098429 -0.13925 0.4614 -0.065963 -0.13121 0.69412 1.0267
362 0.92519 1.0992 0.83401 0.66366 0.36773 0.13306 0.43368 -0.17369 -0.11178 -0.12917 0.53116 -0.044653 -0.11123 0.74698 1.0323
363 0.93196 1.0782 0.81596 0.65011 0.37017 0.16228 0.49471 -0.10431 -0.10144 -0.11774 0.52749 -0.053943 -0.12465 0.60737 1.0397
364 0.932 1.1075 0.80479 0.63605 0.41411 0.20485 0.57115 -0.016801 -0.10757 -0.1134 0.68655 -0.022974 -0.12599 0.60717 1.046
365 0.9121 1.0508 0.79371 0.60681 0.41898 0.33823 0.58367 -0.0053891 -0.11111 -0.12763 0.61672 -0.057827 -0.12998 0.54461 1.1279
366 0.93691 1.0802 0.88637 0.64493 0.41824 0.39346 0.5833 0.036425 -0.084197 -0.11485 0.65863 -0.049079 -0.098965 0.51395 1.164
367 0.88962 1.0627 0.87022 0.62311 0.40281 0.39832 0.58858 0.096573 -0.087997 -0.1184 0.65631 -0.034527 -0.11671 0.48275 1.1402
368 0.84005 1.0597 0.82708 0.60902 0.29301 0.43675 0.58297 0.053422 -0.10452 -0.12522 0.66314 -0.06259 -0.10477 0.52012 1.1451
369 0.78493 1.0475 0.76217 0.56351 0.177 0.29188 0.52652 0.077668 -0.10376 -0.11733 0.6534 -0.046089 -0.11848 0.61066 1.0852
370 0.72457 1.0343 0.68701 0.53309 0.10717 0.17893 0.52155 0.13117 -0.085159 -0.12476 0.53126 -0.044994 -0.097676 0.63123 1.0611
371 0.70284 1.0863 0.62796 0.5404 0.094628 0.16514 0.50828 0.17891 -0.089285 -0.13062 0.65654 -0.041909 -0.102 0.53428 1.039
372 0.70329 1.0347 0.61025 0.58851 0.12667 0.17704 0.49 0.20264 -0.085903 -0.10818 0.6927 -0.029531 -0.079923 0.52738 1.0234
373 0.76727 1.0175 0.59512 0.61219 0.090341 0.31938 0.49074 0.16459 -0.080821 -0.13171 0.38915 -0.045408 -0.09286 0.45585 1.0598
374 0.89121 1.03 0.71131 0.66145 0.1426 0.47367 0.51449 0.21661 -0.053118 -0.10742 0.27192 -0.0071233 -0.069077 0.45787 1.0688
375 0.87659 1.0447 0.74283 0.61956 0.14131 0.52508 0.53863 0.21832 -0.069067 -0.1252 0.21867 -0.022599 -0.078071 0.39438 1.1059
376 0.8133 1.0141 0.71775 0.57904 0.15116 0.54697 0.63255 0.27208 -0.034707 -0.1219 0.23822 -0.020158 -0.081891 0.42325 1.1414
377 0.73811 0.99089 0.69265 0.54262 0.19426 0.56285 0.64504 0.30597 -0.071108 -0.11565 0.25709 -0.022355 -0.056499 0.40452 1.1638
378 0.68266 0.97346 0.62689 0.47328 0.16781 0.57203 0.61458 0.25972 -0.072733 -0.12615 0.41482 -0.039019 -0.079655 0.3886 1.1589
379 0.65608 0.99045 0.60036 0.47081 0.20252 0.59111 0.57729 0.33086 -0.05057 -0.088206 0.71797 -0.020037 0.025706 0.40026 1.107
380 0.57991 0.9947 0.52875 0.45072 0.19519 0.61942 0.51712 0.33547 -0.082919 -0.092458 0.78943 -0.0081751 0.071869 0.36982 1.0074
381 0.57389 0.95938 0.50215 0.43845 0.17447 0.62588 0.50079 0.347 -0.060872 -0.10993 0.74467 -0.022767 0.073916 0.36578 1.02
382 0.5649 1.0073 0.5286 0.46354 0.19653 0.63294 0.46868 0.39594 -0.023521 -0.086906 0.8996 0.032174 0.12769 0.36418 0.99821
383 0.62642 1.0073 0.49515 0.49522 0.21766 0.72445 0.49388 0.4296 -0.03196 -0.063148 0.9002 0.054358 0.14708 0.39473 0.95262
384 0.63694 0.98843 0.45526 0.54924 0.20063 0.69633 0.43293 0.40912 -0.053175 -0.076104 0.89382 0.0187 0.16368 0.3181 0.9777
385 0.62371 0.9049 0.46506 0.57256 0.1988 0.70396 0.41939 0.43973 -0.042306 -0.098482 0.83689 0.030252 0.12624 0.30105 0.9842
386 0.61734 0.97931 0.45739 0.59173 0.22102 0.75101 0.4292 0.51387 -0.036922 -0.060472 0.76219 0.028445 0.17358 0.35226 1.0303
387 0.56227 0.9392 0.43473 0.54144 0.28378 0.70889 0.38328 0.45247 -0.028868 -0.10345 0.71923 0.021687 0.17829 0.27456 0.91416
388 0.5503 0.92644 0.4012 0.495 0.4242 0.71622 0.41569 0.50644 -0.039991 -0.092649 0.75438 0.034989 0.19601 0.27711 0.94246
389 0.51229 0.91158 0.37627 0.44474 0.44616 0.73412 0.392 0.50814 -0.054333 -0.088489 0.71769 0.039549 0.22275 0.26021 0.89135
390 0.50938 0.96292 0.38063 0.43925 0.54961 0.77092 0.45038 0.60521 -0.010966 -0.074299 0.73314 0.061057 0.2585 0.276 0.88912
391 0.49213 0.92391 0.37834 0.41487 0.53997 0.79373 0.50062 0.55836 -0.013567 -0.064638 0.92579 0.084761 0.26357 0.27727 0.81194
392 0.46353 0.84136 0.338 0.38738 0.51428 0.77383 0.56138 0.53707 -0.043883 -0.070538 0.95555 0.082989 0.2903 0.21596 0.74734
393 0.46633 0.88009 0.34206 0.39713 0.55641 0.79439 0.6376 0.60569 -0.040134 -0.068088 0.90422 0.08651 0.30175 0.2416 0.70965
394 0.44144 0.85408 0.35999 0.36591 0.48418 0.78143 0.60286 0.58048 -0.037155 -0.085111 0.73543 0.076677 0.30341 0.19437 0.68513
395 0.4392 0.87167 0.34109 0.36629 0.46509 0.80244 0.58464 0.61864 -0.023462 -0.083426 0.69129 0.078806 0.32133 0.20763 0.68866
396 0.40191 0.82989 0.29841 0.34669 0.36163 0.76318 0.51678 0.58132 -0.020487 -0.083299 0.60967 0.078764 0.31519 0.16131 0.64509
397 0.42824 0.89283 0.3441 0.42829 0.3776 0.8253 0.47672 0.6847 0.014085 -0.045018 0.62611 0.24552 0.35976 0.235 0.67122
398 0.38316 0.83343 0.31783 0.38443 0.31163 0.81354 0.41944 0.66939 -0.0323 -0.075424 0.62198 0.2492 0.3073 0.17316 0.6369
399 0.42111 0.85467 0.31707 0.41198 0.35662 0.87534 0.4275 0.71667 0.013188 -0.042516 0.64043 0.33341 0.34383 0.20518 0.60742
400 0.3759 0.82073 0.29217 0.37283 0.29249 0.81395 0.38911 0.68921 -0.025755 -0.059729 0.75049 0.30819 0.28683 0.15148 0.601
401 0.36485 0.81319 0.29147 0.36098 0.30775 0.75672 0.41367 0.68179 -0.0069636 -0.060682 0.94535 0.30803 0.28705 0.16451 0.59426
402 0.37396 0.79099 0.29307 0.35799 0.32991 0.68202 0.5143 0.69569 -0.015952 -0.041513 1.0257 0.38628 0.25529 0.17385 0.57535
403 0.36146 0.81295 0.29439 0.35009 0.36838 0.6654 0.65287 0.75026 0.018347 -0.032757 1.0568 0.36734 0.27336 0.18458 0.57089
404 0.35242 0.77015 0.28195 0.31783 0.28553 0.5996 0.61452 0.73065 -0.016695 -0.048607 0.97958 0.34948 0.26258 0.14252 0.55379
405 0.32779 0.75879 0.26255 0.30441 0.33031 0.6034 0.56856 0.73214 -0.018487 -0.056394 0.92264 0.33714 0.29362 0.12877 0.55139
406 0.35999 0.75742 0.26562 0.31624 0.31756 0.83356 0.54067 0.75439 -0.018996 -0.06531 0.89788 0.34001 0.34006 0.1724 0.54022
407 0.33701 0.82835 0.27368 0.3341 0.34444 0.93327 0.48727 0.81356 -0.0082875 -0.04685 0.82082 0.33157 0.36526 0.13544 0.53765
408 0.30766 0.86989 0.26358 0.30512 0.35205 0.87174 0.41681 0.79863 -0.01428 -0.045467 0.73406 0.3122 0.38205 0.14413 0.49456
409 0.32994 0.82054 0.29686 0.29857 0.31235 0.77559 0.3953 0.75895 -0.006433 -0.054753 0.74063 0.27814 0.39768 0.15027 0.4957
410 0.30951 0.81304 0.3023 0.28903 0.3021 0.69455 0.39815 0.79881 -0.028067 -0.069337 0.67401 0.21517 0.3852 0.14498 0.5007
411 0.28137 0.74202 0.25823 0.27296 0.31508 0.57945 0.3561 0.75438 -0.01574 -0.077303 0.66354 0.17957 0.40206 0.10281 0.47659
412 0.30199 0.71408 0.26679 0.27171 0.30232 0.56876 0.36365 0.75856 -0.020205 -0.058639 0.62992 0.20642 0.44758 0.11615 0.46436
413 0.297 0.66592 0.27341 0.26697 0.31733 0.5572 0.36351 0.75747 -0.010842 -0.071643 0.66357 0.20029 0.41667 0.11016 0.45066
414 0.27322 0.58601 0.22673 0.25007 0.29409 0.50924 0.35549 0.73025 -0.039047 -0.062613 0.61392 0.18179 0.39951 0.085186 0.42761
415 0.27709 0.58636 0.23893 0.26406 0.29923 0.53642 0.3304 0.71172 -0.024678 -0.072526 0.62721 0.20793 0.38581 0.085072 0.42637
416 0.2858 0.61486 0.22395 0.2553 0.28485 0.52659 0.35123 0.70286 -0.027647 -0.042848 0.6351 0.23731 0.40268 0.12471 0.44253
417 0.26277 0.59104 0.23487 0.24079 0.279 0.52596 0.33899 0.72825 -0.0088798 -0.031016 0.62322 0.24217 0.36904 0.11574 0.42175
418 0.26769 0.62625 0.23003 0.25363 0.25083 0.50341 0.31841 0.66067 0.0017294 -0.029905 0.61917 0.23049 0.35224 0.12261 0.42065
419 0.22991 0.73971 0.1916 0.20597 0.24657 0.4802 0.28475 0.63048 -0.041119 -0.061936 0.56629 0.21064 0.27483 0.063165 0.37349
420 0.24878 0.78192 0.20899 0.21599 0.2325 0.47469 0.28902 0.63372 -0.0087738 -0.058317 0.57883 0.29298 0.32705 0.067619 0.384
421 0.24507 0.83498 0.19644 0.21744 0.26517 0.49533 0.3026 0.6409 0.021678 -0.031302 0.59432 0.37712 0.34767 0.093507 0.38926
422 0.23698 0.79287 0.18366 0.22216 0.26314 0.47465 0.27012 0.59929 0.036272 -0.012452 0.57726 0.51062 0.36134 0.084803 0.38956
423 0.21712 0.78171 0.18737 0.20394 0.23707 0.42834 0.27598 0.57561 -0.024517 -0.027103 0.5763 0.50566 0.40665 0.043149 0.36495
424 0.23276 0.79236 0.17481 0.19075 0.23123 0.44508 0.2754 0.54864 -0.0038212 -0.0415 0.54879 0.48233 0.38302 0.051443 0.37194
425 0.20075 0.75278 0.17587 0.18157 0.20976 0.45309 0.26981 0.52506 -0.015341 -0.040363 0.52672 0.47414 0.3927 0.068757 0.34474
426 0.21555 0.71045 0.17195 0.18895 0.22876 0.44374 0.27138 0.51787 0.0048312 -0.045279 0.54347 0.4691 0.44278 0.12015 0.35873
427 0.20246 0.68932 0.1759 0.17565 0.22467 0.4021 0.27975 0.53045 0.0090021 -0.026208 0.52317 0.47131 0.43186 0.098843 0.35029
428 0.20691 0.62606 0.17187 0.17736 0.20968 0.36039 0.25741 0.50116 -0.016431 -0.037676 0.50388 0.44621 0.41685 0.08703 0.32839
429 0.20389 0.59491 0.14487 0.14638 0.23288 0.32791 0.25016 0.4759 -0.026258 -0.05756 0.51368 0.41963 0.40976 0.079768 0.32456
430 0.18911 0.55066 0.12335 0.14445 0.22281 0.34093 0.2585 0.45593 -0.0024097 -0.062981 0.47541 0.4016 0.39732 0.10581 0.2958
431 0.21279 0.52392 0.15043 0.15667 0.23426 0.33942 0.28101 0.48751 0.0095871 -0.03091 0.51279 0.45056 0.3773 0.091256 0.31522
432 0.18737 0.48644 0.13425 0.15957 0.18905 0.31536 0.22365 0.42539 -0.0053262 -0.040284 0.46654 0.45093 0.35233 0.077696 0.29238
433 0.19885 0.47031 0.12728 0.16339 0.2292 0.33067 0.21956 0.44315 0.0023053 -0.045135 0.48043 0.45883 0.35971 0.10932 0.29871
434 0.17632 0.42099 0.10928 0.13541 0.21875 0.29158 0.1838 0.41219 -0.016434 -0.067191 0.45319 0.43854 0.33531 0.11005 0.28836
435 0.18013 0.41148 0.094582 0.12374 0.16184 0.27079 0.19666 0.40447 -0.0011675 -0.052613 0.45114 0.4602 0.33569 0.089434 0.2834
436 0.17957 0.35852 0.085046 0.1176 0.15431 0.26982 0.1913 0.38386 -0.03835 -0.047606 0.42665 0.44293 0.30037 0.067664 0.26099
437 0.16349 0.40335 0.079589 0.12082 0.17987 0.27812 0.20816 0.39926 -0.020071 -0.040723 0.43336 0.45795 0.3256 0.057958 0.26742
438 0.19367 0.38705 0.087972 0.12285 0.15323 0.2667 0.19325 0.38139 -0.0089397 -0.016886 0.44089 0.44193 0.33177 0.063993 0.26667
439 0.15886 0.38984 0.068498 0.11796 0.15795 0.24507 0.16145 0.36618 -0.010089 -0.025744 0.42958 0.43508 0.29528 0.042726 0.23184
440 0.15773 0.39525 0.072687 0.12785 0.16428 0.26015 0.17452 0.35548 0.0023156 -0.019863 0.41031 0.42487 0.30729 0.088325 0.22897
441 0.17258 0.36953 0.086085 0.11095 0.1469 0.24521 0.17338 0.36844 -0.0097105 -0.028137 0.42193 0.44421 0.31915 0.078194 0.25305
442 0.13261 0.31627 0.047426 0.073068 0.11574 0.2123 0.13933 0.30602 -0.056738 -0.058025 0.36853 0.40208 0.25006 0.031974 0.23446
443 0.14612 0.34691 0.065334 0.095149 0.15372 0.22627 0.15789 0.33015 -0.012948 -0.033163 0.39318 0.40468 0.27573 0.031415 0.23431
444 0.14488 0.32373 0.053146 0.090992 0.11627 0.21526 0.14473 0.32567 -0.012089 -0.025273 0.35737 0.41862 0.25894 0.0089014 0.22243
445 0.13925 0.35662 0.053862 0.099027 0.16038 0.24972 0.16947 0.32366 -0.0056525 0.00011191 0.37305 0.44126 0.26959 0.043498 0.24034
446 0.14226 0.30017 0.042136 0.082699 0.11619 0.20589 0.14504 0.3011 -0.003596 -0.0075197 0.35958 0.4527 0.27058 0.034126 0.22753
447 0.12367 0.2891 0.035908 0.084315 0.12514 0.21541 0.1402 0.29353 0.012145 0.07398 0.34891 0.4523 0.22987 0.0074349 0.22536
448 0.12819 0.27747 0.027561 0.0863 0.11855 0.21625 0.11793 0.33086 0.069886 0.32891 0.35415 0.46318 0.22485 0.0051287 0.19337
449 0.13889 0.2951 0.063879 0.095246 0.14027 0.26858 0.13599 0.32537 0.064607 0.39206 0.38879 0.47726 0.26374 0.016167 0.19896
450 0.13428 0.28512 0.062495 0.10243 0.14271 0.30212 0.14344 0.34763 0.094453 0.39636 0.38433 0.44276 0.25004 0.016361 0.21709
451 0.15097 0.28169 0.062392 0.11188 0.15846 0.28365 0.16747 0.32111 0.11087 0.35078 0.38201 0.43964 0.25462 0.013895 0.23076
452 0.13071 0.24188 0.025635 0.06542 0.10735 0.22562 0.15094 0.28515 0.059396 0.22149 0.31655 0.3655 0.2074 0.016535 0.19757
453 0.12665 0.2437 0.032952 0.077968 0.13849 0.21304 0.17507 0.29617 0.067851 0.084509 0.31438 0.39317 0.24018 -0.012196 0.20582
454 0.13954 0.25336 0.038171 0.083725 0.14231 0.20651 0.24048 0.2969 0.033944 0.059287 0.32503 0.36266 0.21892 0.0027394 0.21114
455 0.10954 0.20179 0.0028833 0.062666 0.12925 0.17596 0.20305 0.25428 0.017455 0.038833 0.30141 0.34835 0.20211 -0.018 0.18742
456 0.10744 0.2016 0.024386 0.071098 0.095904 0.17498 0.25416 0.26713 0.018716 0.054825 0.30674 0.36115 0.21497 0.0162 0.16644
457 0.092703 0.15082 -0.012118 0.055951 0.093706 0.15303 0.21334 0.23513 0.0049064 0.069256 0.27081 0.36768 0.15636 0.015412 0.15375
458 0.093404 0.18213 0.026073 0.058072 0.11046 0.15669 0.22948 0.257 0.022993 0.097415 0.28227 0.39218 0.176 0.029885 0.16358
459 0.11414 0.18636 0.012371 0.059307 0.13654 0.17487 0.24866 0.25061 0.0092567 0.11572 0.31622 0.42774 0.19548 0.021115 0.18671
460 0.12684 0.18885 0.034905 0.073225 0.17483 0.16762 0.2203 0.24373 0.033585 0.13193 0.30736 0.42226 0.19442 -0.011072 0.18636
461 0.12784 0.19825 0.038784 0.10616 0.23174 0.17013 0.24272 0.28381 0.06098 0.1644 0.31157 0.43563 0.21917 0.008387 0.19398
462 0.11514 0.15155 0.026268 0.065958 0.22248 0.15454 0.21418 0.25661 0.026394 0.13333 0.27826 0.38541 0.18982 0.012319 0.17653
463 0.096204 0.12079 -0.00010649 0.052772 0.25064 0.11772 0.16533 0.23472 0.026593 0.13019 0.27211 0.33709 0.18139 -0.040748 0.16786
464 0.089442 0.11906 -0.009732 0.040052 0.19948 0.12959 0.15884 0.20942 0.021116 0.12338 0.25299 0.3351 0.15299 -0.044774 0.14366
465 0.099478 0.12107 0.0060412 0.051737 0.21494 0.12075 0.18159 0.22849 0.037305 0.1513 0.2586 0.30893 0.14516 -0.040187 0.16298
466 0.089767 0.11824 -0.0014473 0.06307 0.172 0.12442 0.15825 0.20983 0.022262 0.15086 0.28913 0.31485 0.14025 -0.053937 0.14792
467 0.08153 0.091327 -0.00054845 0.04253 0.1328 0.1084 0.12984 0.23203 0.027526 0.15198 0.25377 0.2993 0.15301 -0.026342 0.14901
468 0.1093 0.11134 -0.0042188 0.056457 0.14771 0.11423 0.13107 0.20651 0.01858 0.17854 0.27363 0.31054 0.15898 -0.061785 0.16033
469 0.086342 0.12427 0.0080422 0.053223 0.14667 0.10888 0.11944 0.23001 0.050534 0.42304 0.24077 0.35652 0.16705 -0.057135 0.14199
470 0.085114 0.095414 -0.00097874 0.034543 0.12838 0.11103 0.099303 0.21128 0.062883 0.56588 0.2405 0.35301 0.14138 -0.044745 0.13452
471 0.073198 0.08234 0.003847 0.039941 0.13984 0.090193 0.087816 0.2055 0.028789 0.61641 0.23388 0.32571 0.13082 -0.078177 0.13077
472 0.0867 0.089879 0.016744 0.027562 0.08463 0.095107 0.10974 0.21736 0.044267 0.60323 0.2688 0.33993 0.14762 -0.052605 0.15391
473 0.10108 0.071803 -0.0081327 0.05638 0.13461 0.10851 0.077019 0.22052 0.02915 0.6605 0.24068 0.35491 0.12915 -0.048424 0.14247
474 0.067349 0.063717 -0.015989 0.020158 0.067052 0.083661 0.082425 0.19247 0.038775 0.57899 0.23118 0.28519 0.11188 -0.086343 0.11865
475 0.060567 0.061306 -0.014096 0.028872 0.080759 0.078171 0.059429 0.18483 0.033597 0.5888 0.21954 0.28503 0.12179 -0.081218 0.11738
476 0.082565 0.080737 -0.022248 0.021903 0.048354 0.061573 0.072471 0.1808 0.0090696 0.553 0.21566 0.27245 0.14355 -0.049319 0.12778
477 0.062985 0.069095 -0.021116 0.041708 0.10315 0.092903 0.085182 0.19242 0.027553 0.46705 0.22079 0.26114 0.12407 -0.061142 0.10428
478 0.062591 0.058961 -0.027234 0.024765 0.064599 0.081207 0.07799 0.18071 0.021307 0.35655 0.19453 0.23649 0.10699 -0.067693 0.10477
479 0.075993 0.074122 -0.011143 0.017311 0.079882 0.070135 0.065326 0.1668 0.016087 0.36298 0.21252 0.23219 0.114 -0.05959 0.10096
480 0.061041 0.037652 -0.041017 -0.0035978 0.031122 0.050865 0.044256 0.14145 -0.0030686 0.37167 0.18862 0.21788 0.075219 -0.078546 0.082664
481 0.042827 0.029352 -0.028164 -0.0018212 0.031229 0.047165 0.029497 0.13422 -0.0058619 0.3841 0.16866 0.22313 0.098227 -0.071639 0.070522
482 0.047047 0.038516 -0.02135 0.012447 0.057531 0.064597 0.036041 0.16522 -0.016182 0.41036 0.18589 0.22086 0.082676 -0.085648 0.088425
483 0.047226 0.028379 -0.042473 -0.0072941 0.04582 0.050381 0.027744 0.14379 -0.0033382 0.39076 0.15816 0.20867 0.06584 -0.084929 0.077614
484 0.03678 0.01957 -0.055088 0.00019827 0.074295 0.040886 0.029787 0.15193 0.007808 0.42616 0.16737 0.2107 0.07919 -0.086599 0.082331
485 0.069757 0.040591 -0.035115 0.024095 0.063832 0.063743 0.038343 0.15333 0.005035 0.4436 0.21112 0.22585 0.087335 -0.081947 0.080833
486 0.062209 0.014767 -0.04697 -0.0025489 0.014299 0.058954 0.035502 0.1328 0.023552 0.43344 0.18562 0.22437 0.078541 -0.08498 0.075829
487 0.037147 0.02355 -0.056568 -0.0054841 0.026609 0.0487 0.01271 0.13536 -0.012859 0.44849 0.16435 0.21242 0.055384 -0.11155 0.079255
488 0.058189 0.032938 -0.029551 0.0056147 0.060757 0.057904 0.033169 0.14194 0.012072 0.4399 0.15827 0.20952 0.053831 -0.077816 0.097742
489 0.053882 0.015394 -0.035569 0.0013795 0.039769 0.049187 0.045053 0.14574 0.023996 0.43167 0.14608 0.22279 0.054998 -0.079957 0.08281
490 0.046747 0.033004 -0.0313 0.0032553 0.060889 0.034744 0.051105 0.14947 0.035376 0.41782 0.17132 0.20386 0.081602 -0.075334 0.083467
491 0.048967 0.014203 -0.067416 -0.022792 0.026678 0.014006 0.036257 0.12904 -0.021852 0.37738 0.14037 0.17926 0.04855 -0.081277 0.086123
492 0.034798 -0.0065402 -0.053414 -0.0095075 0.034911 0.017706 0.029807 0.12541 0.0053326 0.39073 0.1155 0.18219 0.069843 -0.09816 0.071523
493 0.03624 0.008701 -0.05918 -0.0073611 0.038268 0.026196 0.026854 0.14638 0.00025382 0.38316 0.13576 0.18141 0.058519 -0.086491 0.065575
494 0.062985 0.020816 -0.044348 0.01094 0.062585 0.038293 0.026312 0.13725 0.026107 0.40008 0.14692 0.17721 0.0697 -0.094778 0.088839
495 0.030134 0.0019546 -0.06124 -0.020594 0.039899 0.039547 0.029566 0.11627 0.025638 0.37665 0.12695 0.16549 0.033213 -0.079938 0.06912
496 0.030351 0.012685 -0.037141 -0.011726 -0.0045707 0.028987 0.025713 0.12037 0.016621 0.39862 0.13872 0.15458 0.043771 -0.098839 0.067083
497 0.014351 -0.028507 -0.07858 -0.029112 -0.029086 0.0026192 0.00054089 0.096425 -0.0026311 0.4029 0.11807 0.12059 0.034056 -0.11931 0.054719
498 0.01218 -0.024657 -0.081054 -0.02862 0.00092198 0.0022162 0.01799 0.11014 0.030642 0.68696 0.12246 0.14683 0.044763 -0.13948 0.056629
499 0.033571 -0.028953 -0.069858 -0.025516 0.0023977 0.021812 0.0015274 0.12137 0.091664 0.72172 0.1422 0.16244 0.064516 -0.12969 0.061284
500 0.032193 -0.025185 -0.06833 -0.036523 -0.0040211 -0.012123 0.0025966 0.11289 0.18165 0.65457 0.11056 0.13445 0.025298 -0.11091 0.037282
501 0.032855 -0.018992 -0.065055 -0.0083314 0.0081036 0.025914 0.021412 0.11041 0.24496 0.5635 0.11938 0.1649 0.049346 -0.093806 0.055528
502 0.037889 -0.044734 -0.090331 -0.045534 -0.034262 -0.0034832 0.010994 0.10317 0.2119 0.45539 0.097566 0.12802 0.044564 -0.1213 0.043779
503 0.017629 -0.047979 -0.084352 -0.038175 -0.012758 -0.017438 -0.0050747 0.10606 0.25138 0.43994 0.097614 0.11133 0.017276 -0.12515 0.048176
504 0.013297 -0.031426 -0.088108 -0.032639 -0.019072 -0.0065386 0.0064001 0.10758 0.26671 0.42981 0.099018 0.12738 0.055654 -0.095889 0.065312
505 0.01937 -0.053404 -0.075658 -0.033584 0.015967 -0.00026987 0.0072953 0.10235 0.28209 0.4563 0.092591 0.1396 0.051269 -0.12308 0.045745
506 0.028308 -0.037563 -0.07932 -0.035455 0.026026 -0.0046346 0.015643 0.11138 0.31292 0.43245 0.11425 0.14196 0.047987 -0.089142 0.052694
507 0.013998 -0.031201 -0.072708 -0.039928 0.022326 -0.015519 0.011233 0.087703 0.31375 0.41771 0.08422 0.14134 0.034877 -0.12344 0.050337
508 0.012066 -0.043421 -0.072233 -0.025909 0.0241 -0.011842 -0.022822 0.10224 0.32616 0.41956 0.09358 0.116 0.034174 -0.11949 0.036059
509 0.016361 -0.041845 -0.085523 -0.051989 -0.020948 -0.01875 -0.0028881 0.094801 0.2984 0.40053 0.092727 0.1067 0.023819 -0.093488 0.055809
510 0.013923 -0.042267 -0.065165 -0.057929 -0.024039 -0.00089084 0.0038337 0.078956 0.18475 0.35603 0.091877 0.1319 0.016666 -0.12788 0.046763
511 0.0079844 -0.045163 -0.079165 -0.028967 -0.0056568 -0.0078185 -0.015784 0.095072 0.18686 0.38881 0.096659 0.11096 0.010273 -0.10539 0.040404
512 0.017205 -0.042305 -0.077828 -0.048767 -0.031612 -0.008825 0.005232 0.093606 0.18051 0.37789 0.10378 0.096947 0.027501 -0.098329 0.046003
513 0.0091275 -0.05755 -0.11101 -0.049413 -0.00441 -0.0032283 0.0027698 0.073511 0.16575 0.38371 0.087082 0.10874 -0.006114 -0.1178 0.042547
514 0.01672 -0.063564 -0.084259 -0.02321 0.0073696 -0.017361 0.0024212 0.086535 0.1732 0.40446 0.0763 0.12392 0.035258 -0.10577 0.019124
515 -0.0029949 -0.06969 -0.077784 -0.061682 -0.061775 -0.022536 0.0083055 0.053391 0.16571 0.35182 0.087749 0.064402 -0.00089667 -0.11323 0.027432
516 0.0099757 -0.052553 -0.088377 -0.040968 -0.024408 -0.019627 0.011931 0.075142 0.17909 0.3584 0.092206 0.078959 -0.0084925 -0.12932 0.038628
517 -0.0029002 -0.059747 -0.095569 -0.043946 -0.021502 -0.0092987 0.032703 0.050045 0.14718 0.3504 0.096116 0.083102 -0.00035193 -0.095151 0.01562
518 0.0092823 -0.050683 -0.085727 -0.044288 -0.029851 -0.02879 0.015265 0.080502 0.19261 0.3485 0.094018 0.10025 0.021176 -0.11776 0.050626
519 0.020826 -0.047467 -0.074783 -0.032027 -0.014507 -0.019212 0.027483 0.072204 0.20132 0.34576 0.10398 0.10325 0.024631 -0.086577 0.040668
520 -0.0060391 -0.06989 -0.093142 -0.049852 -0.0015964 -0.034216 0.020958 0.075814 0.18504 0.31716 0.070392 0.084835 -0.01577 -0.11877 0.01861
521 0.015204 -0.071867 -0.079584 -0.032176 -0.02238 -0.009891 0.035928 0.098679 0.22136 0.35869 0.10424 0.096301 0.018844 -0.10261 0.039519
522 0.017799 -0.053798 -0.068569 -0.027587 0.025449 -0.0054724 0.055398 0.10209 0.20962 0.33325 0.099609 0.11665 0.016236 -0.099044 0.019887
523 0.00091932 -0.078488 -0.076915 -0.036941 -0.014337 -0.024541 0.051142 0.052301 0.20592 0.32977 0.069668 0.092533 0.01914 -0.082114 0.032982
524 0.00027397 -0.06168 -0.080357 -0.052427 -0.016567 -0.005508 0.031125 0.085988 0.21748 0.31063 0.082315 0.075098 0.018551 -0.11156 0.032719
525 -0.0047641 -0.065869 -0.094847 -0.046907 -0.034646 -0.01243 0.017975 0.060044 0.16664 0.30689 0.050708 0.080731 -0.0052775 -0.12396 0.0093285
526 -0.0011007 -0.095968 -0.090779 -0.064365 -0.023213 -0.019242 0.028214 0.036874 0.1772 0.28543 0.053187 0.044895 0.011901 -0.12064 0.024275
527 -0.0057606 -0.078706 -0.082417 -0.066871 -0.031733 -0.017541 0.033572 0.058091 0.17464 0.299 0.070722 0.065982 0.010065 -0.10931 0.0023217
528 0.011809 -0.066062 -0.080098 -0.046143 -0.0041517 -0.013361 0.042375 0.066237 0.18527 0.3132 0.076531 0.081402 0.037481 -0.094803 0.028872
529 -0.011268 -0.088813 -0.092807 -0.067131 -0.073184 -0.031025 0.01207 0.042781 0.18078 0.27284 0.052844 0.050728 -0.010331 -0.12115 0.0098406
530 0.018417 -0.060781 -0.057381 -0.031447 -0.0043121 -0.010016 0.036454 0.071063 0.20858 0.31598 0.076964 0.091783 0.057841 -0.087135 0.024683
531 -0.013468 -0.088697 -0.098802 -0.066393 -0.04365 -0.026018 0.031034 0.044666 0.13401 0.27317 0.047634 0.055858 0.0089513 -0.12915 0.012494
532 -0.0066352 -0.095154 -0.096232 -0.068413 -0.042434 -0.017774 0.019582 0.045507 0.14909 0.26878 0.043938 0.054503 0.017438 -0.12516 0.0058414
533 -0.0021167 -0.097447 -0.098219 -0.063945 -0.04138 -0.030749 0.027345 0.034275 0.15158 0.25306 0.075962 0.070881 0.014858 -0.1073 0.019601
534 -0.0014416 -0.087557 -0.098166 -0.05427 -0.035379 -0.0062679 0.037865 0.053855 0.17729 0.26798 0.049183 0.053142 0.02233 -0.1057 0.025192
535 -0.025032 -0.10653 -0.11971 -0.085895 -0.07511 -0.04353 0.013776 0.026893 0.13728 0.2333 0.018182 0.025942 -0.0086789 -0.090628 0.0078844
536 -0.016224 -0.087947 -0.1087 -0.061297 -0.048583 -0.010836 0.033467 0.043509 0.1553 0.2656 0.067672 0.03216 0.018521 -0.10462 -0.00021141
537 0.0089785 -0.098938 -0.093201 -0.049809 -0.043327 -0.018277 0.037924 0.049795 0.16459 0.26651 0.066226 0.053363 0.014905 -0.093738 0.0080469
538 -0.033628 -0.11447 -0.11652 -0.068438 -0.049794 -0.033906 0.028917 0.027221 0.12783 0.25103 0.026395 0.034717 -0.0046791 -0.090568 -0.00082475
539 -0.02489 -0.11032 -0.096516 -0.076983 -0.042547 -0.044103 0.0093937 0.03089 0.14578 0.22735 0.049307 0.026358 -0.00033172 -0.10985 -0.014383
540 -0.012763 -0.10682 -0.10752 -0.062218 -0.018249 -0.019119 0.018097 0.040334 0.16295 0.26014 0.056786 0.065054 0.011826 -0.12234 -0.00054096
541 -0.038473 -0.11629 -0.11294 -0.081065 -0.044397 -0.042878 0.007655 0.03745 0.12119 0.22731 0.04887 0.01086 -0.016038 -0.10316 -0.011049
542 -0.015336 -0.097306 -0.10083 -0.068722 -0.036616 -0.037862 0.00036746 0.036197 0.15635 0.23084 0.051353 0.027859 -0.0072968 -0.091726 0.0049081
543 -0.024552 -0.10183 -0.094808 -0.060513 -0.027007 -0.047594 0.01153 0.034393 0.12843 0.23277 0.043953 0.030534 0.002854 -0.068773 -0.0011824
544 -0.029975 -0.12279 -0.11676 -0.072646 -0.046935 -0.033335 -0.010493 0.010015 0.12435 0.19974 0.026596 0.0077932 -0.028172 -0.082274 -0.0096542
545 -0.024176 -0.12151 -0.11706 -0.069146 -0.082985 -0.040663 -0.016405 0.005144 0.11428 0.22695 0.020168 2.2373e-05 -0.024597 -0.12289 -0.0029212
546 -0.0043051 -0.10388 -0.096666 -0.045271 -0.065699 -0.015046 0.033353 0.047156 0.15906 0.2219 0.050429 0.038383 0.0036965 -0.09007 0.0076967
547 -0.029147 -0.12439 -0.12787 -0.085441 -0.048671 -0.050323 -0.002009 0.013966 0.10374 0.21085 0.036289 0.012297 -0.019053 -0.1349 -0.014013
548 -0.018534 -0.099479 -0.10313 -0.069374 -0.050761 -0.046415 0.012594 0.037959 0.11213 0.20501 0.037694 0.029592 -0.0093993 -0.1192 -0.014964
549 -0.031743 -0.11148 -0.11457 -0.061573 -0.056062 -0.042726 -0.011846 0.010575 0.11455 0.1952 0.034785 0.021628 -0.025104 -0.10986 -0.018413
550 -0.024862 -0.11378 -0.1061 -0.061875 -0.051697 -0.042981 -0.02025 0.011973 0.1276 0.19187 0.033503 0.016053 -0.02008 -0.097593 -0.016106
551 -0.050341 -0.12067 -0.11799 -0.073273 -0.050166 -0.042441 -0.027747 0.0097844 0.10412 0.1982 0.020936 0.0087717 -0.028 -0.15708 -0.015318
552 -0.01963 -0.087648 -0.12144 -0.056869 -0.056209 -0.017463 -0.014039 0.021075 0.11308 0.19829 0.045568 0.026805 0.0075054 -0.085618 -0.0019603
553 -0.016215 -0.10791 -0.11753 -0.06213 -0.046354 -0.032367 -0.015759 0.0084836 0.1141 0.18209 0.027026 0.0011795 -0.012536 -0.11336 0.0075661
554 -0.016007 -0.13052 -0.10835 -0.076612 -0.054776 -0.028785 -0.01505 -0.00971 0.13707 0.1527 0.025455 0.0059588 -0.030486 -0.11143 -0.0068417
555 -0.045325 -0.13546 -0.1225 -0.077116 -0.069434 -0.044582 -0.012714 -0.013989 0.099084 0.13254 -0.0037726 -0.01466 -0.039409 -0.061106 -0.0065025
556 -0.036612 -0.11973 -0.11028 -0.066965 -0.072012 -0.030318 -0.041325 0.0059898 0.10019 0.15168 0.0017583 -0.0053339 -0.027323 -0.0099811 -0.013122
557 -0.029058 -0.12554 -0.10701 -0.059624 -0.049329 -0.03164 -0.011052 0.014076 0.13677 0.15554 0.049376 0.018419 -0.013362 -0.080675 -0.0081173
558 -0.033684 -0.12024 -0.10208 -0.055759 -0.089382 -0.026099 0.00065339 -0.0094143 0.12928 0.14687 0.049929 0.01285 -0.0023703 -0.024866 -0.0021334
559 -0.056017 -0.12228 -0.10683 -0.081525 -0.04993 -0.033485 -0.041854 -0.015267 0.1056 0.14002 0.14895 -0.003184 -0.029872 0.052507 -0.019373
560 -0.05458 -0.14352 -0.12352 -0.072091 -0.092101 -0.033219 -0.0287 -0.027732 0.10966 0.14882 0.23641 0.0022988 -0.035602 0.038056 -0.047249
561 -0.034765 -0.11088 -0.11115 -0.0707 -0.022958 -0.035252 -0.019839 0.020522 0.11403 0.15154 0.33608 0.013809 -0.0147 0.081275 -0.015728
562 -0.051701 -0.13822 -0.12881 -0.077204 -0.056704 -0.047644 -0.031373 -0.011473 0.10826 0.13382 0.24665 -0.00048334 -0.031397 0.028402 -0.038354
563 -0.05377 -0.1443 -0.14322 -0.087737 -0.071729 -0.052876 -0.032297 -0.043969 0.055491 0.12353 0.13164 -0.036319 -0.017475 0.031224 -0.032388
564 -0.0481 -0.13772 -0.11417 -0.07619 -0.054665 -0.041704 -0.028606 -0.016947 0.13841 0.10702 0.11487 -0.018111 0.026424 0.053903 -0.021795
565 -0.037954 -0.12666 -0.12571 -0.06138 -0.076776 -0.029278 -0.023841 -0.022915 0.10438 0.11892 0.10201 -0.013025 0.046835 0.037401 -0.025345
566 -0.038714 -0.1322 -0.13203 -0.06478 -0.049876 -0.040481 -0.0013953 -0.026821 0.10222 0.12288 0.075618 -0.014933 0.10004 -0.011727 -0.030781
567 -0.046739 -0.10975 -0.12072 -0.076874 -0.062887 -0.028915 -0.011381 -0.0066233 0.10762 0.11362 0.095417 -0.019008 0.10872 0.02171 -0.030155
568 -0.037862 -0.12799 -0.12898 -0.068425 -0.063479 -0.05025 -0.052825 -0.028111 0.075208 0.12554 0.070638 -0.022578 0.11082 -0.034724 -0.03017
569 -0.04597 -0.11863 -0.12315 -0.055358 -0.056452 -0.06427 -0.028166 -0.014631 0.088213 0.13712 0.054395 -0.0158 0.060481 -0.059078 -0.038834
570 -0.051304 -0.11493 -0.13264 -0.082347 -0.039826 -0.052935 -0.03744 -0.029911 0.080992 0.11594 0.061944 -0.042588 0.016795 -0.069337 -0.041855
571 -0.046466 -0.13584 -0.12214 -0.066298 -0.058998 -0.04517 -0.040409 -0.029102 0.090249 0.12866 0.088281 -0.0090089 0.047292 -0.075776 -0.029858
572 -0.059191 -0.15414 -0.14011 -0.086806 -0.082244 -0.063877 -0.049063 -0.037244 0.057137 0.096728 0.050571 -0.04058 0.0047384 -0.082847 -0.023224
573 -0.057244 -0.13843 -0.13935 -0.10031 -0.079195 -0.047953 -0.052175 -0.037728 0.050261 0.0864 0.043291 -0.058985 0.00028369 -0.10956 -0.04841
574 -0.051355 -0.13213 -0.12932 -0.088522 -0.06045 -0.047928 -0.030458 -0.033488 0.092602 0.091618 0.052153 -0.033775 0.036789 -0.075379 -0.02574
575 -0.030836 -0.12527 -0.12555 -0.089583 -0.062754 -0.03148 -0.045066 -0.020355 0.10536 0.083809 0.044142 -0.047853 0.016323 -0.071055 -0.04931
576 -0.045019 -0.13691 -0.13799 -0.080501 -0.073679 -0.033437 -0.041042 -0.033027 0.059638 0.072259 0.049451 -0.036146 0.039677 -0.095989 -0.041298
577 -0.048249 -0.12975 -0.12938 -0.11161 -0.082762 -0.049926 -0.036141 -0.048124 0.079849 0.076421 0.10587 -0.041669 0.005885 -0.10036 -0.045101
578 -0.041538 -0.16031 -0.12225 -0.10549 -0.080886 -0.037624 -0.057725 -0.03621 0.056005 0.071644 0.12116 -0.035571 0.023038 -0.10667 -0.032091
579 -0.05057 -0.14324 -0.12126 -0.10747 -0.084987 -0.043539 -0.057582 -0.046802 0.05497 0.065528 0.099128 -0.054495 0.022359 -0.11399 -0.041841
580 -0.027172 -0.11437 -0.10431 -0.079081 -0.069814 -0.035804 -0.05063 -0.021634 0.060418 0.095474 0.099843 -0.013166 0.062776 -0.090702 -0.0060483
581 -0.04851 -0.12344 -0.12239 -0.078473 -0.046411 -0.029442 -0.045989 -0.02316 0.084889 0.10435 0.083166 -0.037494 0.087843 -0.11364 -0.041727
582 -0.028837 -0.12417 -0.095362 -0.074459 -0.04043 -0.026221 -0.005704 -0.010039 0.10957 0.10956 0.095458 -0.021244 0.17569 -0.027954 -0.02993
583 -0.057063 -0.14341 -0.11894 -0.098257 -0.08489 -0.042741 -0.05241 -0.048336 0.077378 0.067316 0.037322 -0.027488 0.24656 -0.049285 -0.050914
584 -0.043121 -0.11827 -0.12223 -0.097305 -0.065318 -0.036164 -0.040169 -0.038261 0.060834 0.086598 0.058917 -0.013222 0.22929 -0.089185 -0.043699
585 -0.02099 -0.10371 -0.12298 -0.084627 -0.060775 -0.033525 -0.039489 -0.028337 0.089724 0.1082 0.065697 -0.026614 0.22833 -0.016649 -0.028282
586 -0.050403 -0.12677 -0.11775 -0.081584 -0.054463 -0.03242 -0.047023 -0.023519 0.10107 0.10865 0.060268 -0.030837 0.1659 0.014899 -0.042439
587 -0.060265 -0.15267 -0.13564 -0.091416 -0.043353 -0.040192 -0.042691 -0.046405 0.071303 0.12351 0.055921 -0.044118 0.14513 -0.019083 -0.039616
588 -0.077158 -0.14917 -0.15061 -0.11119 -0.065506 -0.061301 -0.05098 -0.073807 0.022037 0.077657 0.029672 -0.073895 0.078853 -0.059577 -0.070082
589 -0.046084 -0.13268 -0.12521 -0.09845 -0.06856 -0.032902 -0.037334 -0.024308 0.065185 0.1048 0.065272 -0.037095 0.10038 -0.021969 -0.039784
590 -0.056024 -0.13857 -0.12667 -0.094829 -0.060986 -0.036055 -0.039778 -0.034709 0.069564 0.07461 0.045177 -0.047277 0.082058 -0.053531 -0.051369
591 -0.065763 -0.16493 -0.1326 -0.1024 -0.063315 -0.061608 -0.038424 -0.039258 0.044641 0.062228 -0.0055201 -0.07071 0.065906 -0.10962 -0.055348
592 -0.067697 -0.13136 -0.13086 -0.089784 -0.061763 -0.041097 -0.058114 -0.046786 0.064043 0.076111 0.017479 -0.049192 0.094037 -0.075742 -0.069414
593 -0.07035 -0.16258 -0.12326 -0.085988 -0.046315 -0.031557 -0.0318 -0.036161 0.059449 0.07039 0.042069 -0.044859 0.089552 -0.09338 -0.04303
594 -0.082991 -0.1529 -0.14295 -0.10521 -0.087772 -0.049518 -0.043961 -0.051477 0.053056 0.061883 0.039917 -0.074043 0.063145 -0.096268 -0.065085
595 -0.052333 -0.11548 -0.12021 -0.10013 -0.085999 -0.042882 -0.064705 -0.049235 0.06663 0.07716 0.020887 -0.061942 0.083512 -0.053886 -0.04178
596 -0.058456 -0.13193 -0.12887 -0.092871 -0.045237 -0.035046 -0.047936 -0.051995 0.059669 0.079095 0.016784 -0.058076 0.044736 -0.082618 -0.05047
597 -0.055896 -0.13634 -0.10891 -0.073778 -0.058142 -0.036714 -0.036342 -0.043544 0.052388 0.071339 0.034699 -0.032454 0.077381 -0.099385 -0.048981
598 -0.071659 -0.14316 -0.11609 -0.083957 -0.060956 -0.042624 -0.044519 -0.029377 0.065227 0.082947 0.018674 -0.040206 0.074939 -0.095325 -0.047991
599 -0.070803 -0.15527 -0.12131 -0.10039 -0.072725 -0.062991 -0.047454 -0.052831 0.046605 0.051457 -0.01569 -0.048406 0.062581 -0.12627 -0.053627
600 -0.050361 -0.12614 -0.10252 -0.068737 -0.062652 -0.022303 -0.026101 -0.039529 0.081203 0.093149 0.031052 -0.018941 0.074666 -0.089796 -0.026275
601 -0.087937 -0.16491 -0.13289 -0.10321 -0.077068 -0.050565 -0.068555 -0.048549 0.063932 0.064216 -0.015803 -0.052054 0.054947 -0.11386 -0.065253
602 -0.092493 -0.14524 -0.13615 -0.1181 -0.072191 -0.061114 -0.069434 -0.056799 0.042514 0.052701 -0.019037 -0.062976 0.072643 -0.12237 -0.079497
603 -0.067125 -0.15469 -0.13205 -0.1053 -0.082408 -0.045064 -0.057836 -0.05214 0.041769 0.049881 -0.024043 -0.063132 0.048199 -0.11605 -0.047495
604 -0.066455 -0.15246 -0.14095 -0.10024 -0.058517 -0.045434 -0.029499 -0.052834 0.033777 0.047271 0.0019085 -0.066487 0.061904 -0.088942 -0.069198
605 -0.068775 -0.14383 -0.12892 -0.086214 -0.072238 -0.053199 -0.053676 -0.040464 0.039503 0.064332 0.012072 -0.043289 0.038441 -0.098714 -0.052198
606 -0.073797 -0.15693 -0.14058 -0.099265 -0.076785 -0.060311 -0.051312 -0.054178 0.040599 0.057635 -0.00066099 -0.059024 0.031274 -0.121 -0.061031
607 -0.068967 -0.13745 -0.11754 -0.098626 -0.067568 -0.051001 -0.026199 -0.053008 0.074397 0.080559 0.00062485 -0.038191 0.065439 -0.098085 -0.044366
608 -0.080888 -0.13196 -0.11966 -0.099001 -0.078115 -0.042182 -0.047891 -0.059703 0.05453 0.064327 0.0036491 -0.04339 0.055759 -0.097003 -0.064737
609 -0.090446 -0.16645 -0.12888 -0.114 -0.057777 -0.066642 -0.049266 -0.066488 0.04008 0.050659 -0.018959 -0.069205 0.019556 -0.128 -0.067944
610 -0.097055 -0.16324 -0.14363 -0.11467 -0.093908 -0.064225 -0.047698 -0.092747 0.017757 0.038801 -0.033418 -0.07794 0.033093 -0.16714 -0.073615
611 -0.086058 -0.1493 -0.14482 -0.10684 -0.086618 -0.052461 -0.038359 -0.06988 0.0082265 0.058796 -0.0076376 -0.059849 0.033313 -0.11703 -0.067818
612 -0.074002 -0.15675 -0.14458 -0.11851 -0.081758 -0.067706 -0.046954 -0.069737 -0.015546 0.036377 -0.019166 -0.073315 0.01098 -0.090208 -0.064795
613 -0.10029 -0.16825 -0.1543 -0.12341 -0.079752 -0.075093 -0.078624 -0.10429 0.0028013 0.03111 -0.035855 -0.071111 0.037732 -0.13131 -0.083391
614 -0.083446 -0.16628 -0.14758 -0.11481 -0.078186 -0.071541 -0.049849 -0.077692 0.00079927 0.024537 -0.021543 -0.082831 0.023656 -0.12095 -0.064285
615 -0.071902 -0.13808 -0.12491 -0.097912 -0.091437 -0.042309 -0.019391 -0.055262 0.045375 0.040488 -0.0010296 -0.055482 0.052756 -0.10294 -0.045496
616 -0.065671 -0.15346 -0.13119 -0.091891 -0.070821 -0.061998 -0.040828 -0.059486 0.032973 0.039373 -0.024081 -0.064864 0.049025 -0.096034 -0.059189
617 -0.087516 -0.15898 -0.15935 -0.11676 -0.10397 -0.068259 -0.063859 -0.088158 0.01313 0.020276 -0.036284 -0.076294 0.0022985 -0.10791 -0.060305
618 -0.097126 -0.14849 -0.14805 -0.10384 -0.06215 -0.060866 -0.068984 -0.078717 0.034074 0.010927 -0.029732 -0.070404 0.022616 -0.13042 -0.070687
619 -0.079575 -0.15789 -0.15456 -0.10651 -0.081715 -0.065632 -0.052854 -0.078512 0.043691 0.005181 -0.031519 -0.095449 0.029333 -0.13403 -0.078141
620 -0.092887 -0.15018 -0.14988 -0.10822 -0.056152 -0.059485 -0.065578 -0.059616 0.031221 0.021668 -0.033252 -0.079075 0.024615 -0.11631 -0.068243
621 -0.08802 -0.1569 -0.14362 -0.10132 -0.071742 -0.042515 -0.037335 -0.056769 0.033982 0.026766 -0.013223 -0.079911 0.028829 -0.10588 -0.073609
622 -0.085873 -0.16159 -0.15332 -0.10203 -0.097512 -0.066248 -0.05942 -0.075192 -0.0016823 0.017786 -0.034469 -0.08393 0.015212 -0.10497 -0.073367
623 -0.076326 -0.15181 -0.13241 -0.095849 -0.069998 -0.059992 -0.04501 -0.069589 0.018691 0.048673 -0.0096015 -0.069405 0.01755 -0.10261 -0.06748
624 -0.1172 -0.15651 -0.16087 -0.12135 -0.06887 -0.091606 -0.039963 -0.1002 0.015664 0.0045215 -0.054408 -0.098277 0.004989 -0.15307 -0.094571
625 -0.12228 -0.16743 -0.15842 -0.12789 -0.10945 -0.08303 -0.052413 -0.10228 -0.0093501 -0.0095853 -0.053565 -0.12078 -0.02387 -0.16594 -0.091025
626 -0.10263 -0.15681 -0.13801 -0.10572 -0.077512 -0.079017 -0.038852 -0.086465 0.0015927 0.016598 -0.019001 -0.067079 0.00018722 -0.11126 -0.08067
627 -0.080061 -0.1513 -0.12931 -0.10935 -0.079853 -0.066934 -0.041555 -0.060572 0.014041 0.02793 -0.029307 -0.091442 0.013911 -0.10396 -0.078847
628 -0.068234 -0.12418 -0.1346 -0.090371 -0.05091 -0.06399 -0.011836 -0.060698 0.044337 0.054244 0.0038057 -0.06883 0.032369 -0.10323 -0.063042
629 -0.077159 -0.14235 -0.1323 -0.1064 -0.075438 -0.064234 -0.039283 -0.067533 0.016614 0.010053 -0.019796 -0.083207 0.027734 -0.08607 -0.063125
630 -0.087783 -0.13369 -0.13739 -0.098758 -0.055199 -0.059587 -0.025379 -0.07572 0.017372 0.037342 -0.0052918 -0.058686 0.041807 -0.14573 -0.064612
631 -0.097294 -0.17171 -0.15735 -0.11427 -0.078571 -0.077977 -0.052418 -0.09583 0.007332 0.0079689 -0.04917 -0.10403 -0.0043752 -0.14844 -0.085723
632 -0.10764 -0.15565 -0.1631 -0.11953 -0.11994 -0.073278 -0.052304 -0.095245 -0.0099753 -0.014991 -0.033707 -0.10361 -0.019027 -0.12505 -0.087413
633 -0.069529 -0.14359 -0.12672 -0.091924 -0.061546 -0.056778 -0.029497 -0.059848 0.030798 0.044039 -0.0043931 -0.069286 0.042559 -0.10184 -0.061643
634 -0.089829 -0.16607 -0.14829 -0.11345 -0.061586 -0.07443 -0.031112 -0.1008 0.0042824 0.026251 -0.034528 -0.086537 0.00060929 -0.095192 -0.081598
635 -0.076923 -0.16073 -0.13671 -0.10815 -0.097965 -0.067837 -0.025808 -0.07575 0.01311 0.018695 -0.0039826 -0.096313 0.016073 -0.06752 -0.072562
636 -0.073982 -0.15596 -0.15859 -0.1021 -0.070046 -0.068271 -0.015027 -0.10011 0.012766 0.034656 -0.012146 -0.080968 0.0067053 -0.063978 -0.085443
637 -0.10235 -0.16442 -0.16555 -0.12416 -0.12488 -0.084457 -0.042902 -0.11783 -0.014379 0.0069261 -0.03763 -0.097736 -0.0057845 -0.097251 -0.080148
638 -0.088653 -0.18016 -0.14784 -0.10491 -0.084886 -0.065803 -0.044133 -0.088483 0.022682 -0.0051732 -0.047405 -0.093508 0.011306 -0.082975 -0.07832
639 -0.10058 -0.1719 -0.17376 -0.12413 -0.10361 -0.075542 -0.045472 -0.10285 -0.0071108 -0.0075868 -0.05185 -0.095393 0.0057513 -0.14409 -0.094456
640 -0.092679 -0.14952 -0.14651 -0.11165 -0.092639 -0.072333 -0.028048 -0.10211 0.0024332 -0.0045742 -0.04889 -0.089698 -0.026647 -0.11901 -0.093728
641 -0.088184 -0.15662 -0.13765 -0.090598 -0.056075 -0.085749 -0.024922 -0.074484 0.036298 0.027571 -0.046676 -0.066744 0.032577 -0.11377 -0.069519
642 -0.11447 -0.16854 -0.15034 -0.13225 -0.10097 -0.073733 -0.055969 -0.10242 -0.01365 -0.020817 -0.062044 -0.098096 -0.022068 -0.14992 -0.10235
643 -0.09549 -0.19034 -0.14779 -0.12021 -0.084996 -0.076741 -0.050708 -0.095882 -0.003139 -0.013746 -0.073787 -0.099097 -0.017767 -0.12966 -0.096877
644 -0.092893 -0.17514 -0.14275 -0.12394 -0.082276 -0.075653 -0.050706 -0.10119 -0.015065 -0.019216 -0.061742 -0.10987 -0.0054288 -0.13061 -0.081295
645 -0.11308 -0.17498 -0.14628 -0.10925 -0.069642 -0.081583 -0.054434 -0.095362 -0.015169 -0.015374 -0.062891 -0.088743 -0.0068899 -0.13134 -0.096947
646 -0.10878 -0.16895 -0.14814 -0.12641 -0.048145 -0.083788 -0.052627 -0.078159 -0.0016461 -0.021822 -0.075209 -0.09654 -0.018982 -0.1499 -0.099902
647 -0.074076 -0.14487 -0.13592 -0.10933 -0.065001 -0.048424 -0.041496 -0.073787 0.033344 -0.018704 -0.065984 -0.097301 0.0053278 -0.12262 -0.085709
648 -0.10054 -0.16097 -0.15902 -0.11199 -0.096037 -0.077585 -0.053419 -0.077727 0.018618 -0.025613 -0.071502 -0.10225 -0.0070493 -0.15361 -0.09099
649 -0.097295 -0.15282 -0.13436 -0.097118 -0.085119 -0.050316 -0.045524 -0.082423 -0.0003969 -2.2955e-05 -0.025514 -0.085854 0.011281 -0.0909 -0.09337
650 -0.10808 -0.18965 -0.15738 -0.12243 -0.096443 -0.082899 -0.066449 -0.10946 -0.027309 -0.029868 -0.063503 -0.1201 -0.022209 -0.13888 -0.10638
651 -0.10505 -0.14483 -0.14796 -0.10373 -0.07087 -0.058319 -0.045229 -0.080372 -0.018866 -0.0043192 -0.064963 -0.098071 0.0052647 -0.12713 -0.087699
652 -0.11111 -0.1766 -0.15343 -0.10362 -0.075442 -0.067104 -0.036844 -0.079142 -0.0056748 -0.033473 -0.065612 -0.095073 -0.010591 -0.14884 -0.093059
653 -0.11506 -0.16415 -0.13645 -0.11278 -0.082374 -0.061604 -0.06082 -0.086979 -0.019556 -0.028266 -0.060003 -0.096153 -0.026372 -0.10849 -0.089089
654 -0.091071 -0.1644 -0.16669 -0.10981 -0.12425 -0.038274 -0.037273 -0.091367 -0.025321 -0.01358 -0.057387 -0.094734 -0.013518 -0.1064 -0.097141
655 -0.084827 -0.15999 -0.15386 -0.10727 -0.097567 -0.052551 -0.012881 -0.098835 -0.00092941 -0.029294 -0.060888 -0.090615 -0.031171 -0.1046 -0.097419
656 -0.082394 -0.18995 -0.16271 -0.10372 -0.083036 -0.044777 -0.033404 -0.097351 0.024547 -0.013388 -0.057277 -0.094506 0.0068587 -0.11252 -0.095093
657 -0.10182 -0.17059 -0.14411 -0.114 -0.094965 -0.067292 -0.053941 -0.10509 0.010631 -0.036538 -0.085036 -0.11189 0.00052986 -0.11943 -0.11506
658 -0.098603 -0.15994 -0.15482 -0.10763 -0.068151 -0.059721 -0.046525 -0.077342 -0.014511 -0.021065 -0.064588 -0.085266 -0.023197 -0.096836 -0.082041
659 -0.093963 -0.16791 -0.15199 -0.095795 -0.087456 -0.059201 -0.052062 -0.097871 -0.01153 -0.025241 -0.064658 -0.10793 0.0038492 -0.10863 -0.085445
660 -0.10394 -0.16967 -0.16048 -0.11727 -0.091839 -0.064902 -0.05564 -0.097408 -0.023971 -0.045731 -0.078222 -0.10111 -0.033966 -0.10542 -0.09567
661 -0.10027 -0.16428 -0.15651 -0.10841 -0.073196 -0.07022 -0.046341 -0.10787 -0.038901 -0.032084 -0.069885 -0.10195 0.0020566 -0.073311 -0.094528
662 -0.096936 -0.17011 -0.13424 -0.096137 -0.09307 -0.052692 -0.054866 -0.093494 0.0053112 -0.029673 -0.066057 -0.097481 0.012007 -0.1019 -0.080269
663 -0.10907 -0.16944 -0.15036 -0.088383 -0.096464 -0.075452 -0.059873 -0.095568 -0.025972 -0.024239 -0.062222 -0.10698 -0.01323 -0.10854 -0.092427
664 -0.098268 -0.1579 -0.13898 -0.062086 -0.053241 -0.044877 -0.038855 -0.085248 -0.0017698 -0.014197 -0.052191 -0.078353 0.016612 -0.080662 -0.071499
665 -0.085038 -0.15437 -0.12049 -0.058624 -0.098475 -0.048455 -0.034357 -0.066304 0.023756 -0.021907 -0.050903 -0.065212 0.0065954 -0.08851 -0.087862
666 -0.097892 -0.15937 -0.13616 -0.080049 -0.084587 -0.06369 -0.056221 -0.095003 -0.019531 -0.037434 -0.05443 -0.092386 -0.0088975 -0.078691 -0.093921
667 -0.10825 -0.17426 -0.14302 -0.081798 -0.066922 -0.067155 -0.046697 -0.11752 -0.023421 -0.068139 -0.075894 -0.11157 -0.027285 -0.10937 -0.10794
668 -0.093795 -0.16747 -0.1172 -0.084585 -0.077453 -0.066952 -0.057527 -0.10216 -0.0020494 -0.030393 -0.09797 -0.085877 -0.023714 -0.090846 -0.088818
669 -0.10197 -0.15749 -0.10852 -0.073496 -0.054408 -0.041077 -0.02914 -0.086037 -0.016624 -0.03612 -0.082739 -0.076414 0.019338 -0.080877 -0.07825
670 -0.10635 -0.17495 -0.11744 -0.080839 -0.032216 -0.058749 -0.060954 -0.079188 -0.010275 -0.021418 -0.066318 -0.0732 -0.026615 -0.11661 -0.086155
671 -0.1152 -0.17381 -0.13419 -0.11443 -0.11982 -0.061901 -0.061236 -0.10817 -0.018413 -0.05123 -0.086025 -0.1055 -0.0089683 -0.094077 -0.099839
672 -0.093746 -0.1705 -0.13653 -0.086152 -0.067987 -0.065828 -0.06047 -0.11146 -0.034186 -0.039278 -0.083179 -0.080059 -0.0407 -0.09359 -0.095273
673 -0.12088 -0.19686 -0.1351 -0.11222 -0.10224 -0.076654 -0.069649 -0.12027 -0.038282 -0.061159 -0.097861 -0.11753 -0.044548 -0.083063 -0.10703
674 -0.12703 -0.16399 -0.14184 -0.11549 -0.094151 -0.062487 -0.093326 -0.11403 -0.028919 -0.054769 -0.088843 -0.12479 -0.055929 -0.09697 -0.1069
675 -0.09925 -0.16103 -0.11487 -0.10224 -0.04674 -0.062107 -0.07157 -0.1052 -0.014088 -0.041516 -0.08482 -0.09334 -0.029984 -0.090471 -0.094941
676 -0.085391 -0.15633 -0.12541 -0.092961 -0.083581 -0.07347 -0.053492 -0.087792 -0.014169 -0.040095 -0.071959 -0.1026 -0.01393 -0.086316 -0.073744
677 -0.10696 -0.16415 -0.12454 -0.087603 -0.072439 -0.071377 -0.051745 -0.085219 -0.0061174 -0.042483 -0.074607 -0.10063 -0.024429 -0.1015 -0.086113
678 -0.10419 -0.15085 -0.094335 -0.088169 -0.046193 -0.06919 -0.04781 -0.08367 -0.0082893 -0.054871 -0.090992 -0.080138 -0.01593 -0.10311 -0.07487
679 -0.11644 -0.18584 -0.10367 -0.1007 -0.091423 -0.076683 -0.070956 -0.10478 -0.035642 -0.053665 -0.098952 -0.096975 -0.023414 -0.066544 -0.078737
680 -0.13905 -0.18873 -0.099095 -0.1125 -0.09423 -0.096102 -0.096192 -0.12857 -0.029739 -0.068136 -0.10111 -0.12788 -0.035402 -0.15168 -0.10691
681 -0.099737 -0.1536 -0.072622 -0.076495 -0.05839 -0.078858 -0.059835 -0.086129 -0.0030596 -0.035852 -0.049812 -0.076756 -0.013366 -0.11336 -0.067456
682 -0.13339 -0.19403 -0.1145 -0.12251 -0.11291 -0.10038 -0.089066 -0.13695 -0.051825 -0.084792 -0.090913 -0.12806 -0.0531 -0.10483 -0.085461
683 -0.12023 -0.16177 -0.073216 -0.10525 -0.092468 -0.082331 -0.066692 -0.12595 -0.00197 -0.06437 -0.10103 -0.096534 -0.047734 -0.11122 -0.065124
684 -0.1294 -0.16418 -0.067905 -0.11007 -0.088616 -0.086118 -0.082617 -0.08891 -0.039525 -0.04653 -0.091903 -0.096868 -0.033262 -0.092415 -0.080769
685 -0.11723 -0.14435 -0.065214 -0.10675 -0.11873 -0.08092 -0.060598 -0.10994 -0.0087029 -0.049658 -0.089733 -0.10512 -0.033332 -0.08192 -0.071186
686 -0.13858 -0.19131 -0.09289 -0.12022 -0.04612 -0.092479 -0.071921 -0.13985 -0.045762 -0.070554 -0.1054 -0.11588 -0.048717 -0.085553 -0.077885
687 -0.090127 -0.1526 -0.048276 -0.082643 0.14991 -0.073809 -0.061527 -0.078175 -0.011549 -0.033355 -0.046148 -0.066906 -0.013515 -0.059309 -0.062882
688 -0.10725 -0.15813 -0.043356 -0.095677 0.15628 -0.076553 -0.068172 -0.09277 -0.028231 -0.043234 -0.060394 -0.071454 -0.016876 -0.067282 -0.072265
689 -0.12729 -0.16095 -0.05593 -0.10761 0.1903 -0.083508 -0.058234 -0.1023 0.013709 -0.049948 -0.07416 -0.096729 -0.040761 -0.016175 -0.08931
690 -0.13572 -0.1699 -0.055096 -0.10851 0.1011 -0.097231 -0.08166 -0.12357 -0.017157 -0.054642 -0.082057 -0.086656 -0.033801 -0.047564 -0.078562
691 -0.10748 -0.18135 -0.042258 -0.095976 0.013865 -0.078763 -0.074329 -0.1122 -0.020741 -0.053899 -0.093557 -0.06604 -0.011743 -0.053485 -0.064815
692 -0.11971 -0.17416 -0.037287 -0.10939 0.002332 -0.077666 -0.065935 -0.11995 -0.018088 -0.035157 -0.081388 -0.066161 -0.026361 -0.079301 -0.088808
693 -0.092026 -0.13461 -0.026076 -0.08176 0.0065395 -0.061017 -0.049372 -0.077726 0.0079651 -0.02912 -0.048877 -0.024131 0.0043426 -0.030046 -0.05081
694 -0.12345 -0.16082 -0.031125 -0.11192 0.0037564 -0.080448 -0.07101 -0.11439 -0.014898 -0.049943 -0.088744 -0.07635 -0.023046 -0.083931 -0.073329
695 -0.11294 -0.16882 -0.05495 -0.10642 -0.021254 -0.073058 -0.078535 -0.12136 -0.0065899 -0.039243 -0.093664 -0.069105 -0.036636 -0.10096 -0.062873
696 -0.1309 -0.16649 -0.047269 -0.11536 -0.026503 -0.079303 -0.088729 -0.12355 -0.024254 -0.035947 -0.085628 -0.076736 -0.046073 -0.092045 -0.10478
697 -0.11928 -0.16386 -0.052459 -0.10104 0.015052 -0.064541 -0.051148 -0.10382 -0.017888 -0.017684 -0.065765 -0.054708 -0.0062369 -0.090323 -0.078064
698 -0.10549 -0.14173 -0.052264 -0.094162 -0.031481 -0.073683 -0.089171 -0.10247 0.012105 -0.055586 -0.077133 -0.0475 -0.010274 -0.11252 -0.078767
699 -0.14101 -0.18265 -0.055396 -0.12 -0.053176 -0.085498 -0.092967 -0.13213 -0.033114 -0.057954 -0.098553 -0.065109 -0.037272 -0.11973 -0.10988
700 -0.14062 -0.19195 -0.05557 -0.11646 -0.063476 -0.086224 -0.10866 -0.11127 -0.040464 -0.053366 -0.092557 -0.062006 -0.049913 -0.12211 -0.089943
701 -0.11812 -0.1578 -0.02723 -0.10553 -0.029289 -0.083462 -0.11061 -0.11651 -0.030939 -0.027589 -0.10003 -0.053853 -0.034183 -0.12291 -0.10548
702 -0.12501 -0.16754 -0.029221 -0.095943 -0.016557 -0.083528 -0.087658 -0.1214 -0.041388 -0.044881 -0.078795 -0.051082 -0.042917 -0.085705 -0.081037
703 -0.12769 -0.17253 -0.044211 -0.092606 -0.023171 -0.081619 -0.098034 -0.1185 -0.045443 -0.047227 -0.060462 -0.031968 -0.02503 -0.089373 -0.085681
704 -0.13636 -0.18192 -0.042077 -0.10592 0.028385 -0.089219 -0.099034 -0.11988 -0.02189 -0.032479 -0.064825 -0.051568 -0.025482 -0.10991 -0.097311
705 -0.13219 -0.18466 -0.051142 -0.10915 0.086294 -0.073092 -0.078751 -0.13147 -0.034854 -0.030712 -0.083983 -0.037885 -0.027064 -0.10966 -0.089735
706 -0.13167 -0.1735 -0.051411 -0.10157 0.17305 -0.092505 -0.10796 -0.12598 -0.018986 -0.050136 -0.073775 -0.024384 -0.03317 -0.11397 -0.08707
707 -0.13051 -0.17473 -0.052757 -0.10123 0.18836 -0.084448 -0.10374 -0.13106 -0.035091 -0.050207 -0.092947 0.014938 -0.028063 -0.096395 -0.10228
708 -0.11959 -0.1785 -0.041549 -0.086155 0.20563 -0.071057 -0.093725 -0.12193 -0.013375 -0.0053571 -0.075266 0.022173 -0.035674 -0.088968 -0.090684
709 -0.12349 -0.17555 -0.06807 -0.11453 0.1383 -0.07967 -0.098025 -0.14256 -0.044111 -0.02777 -0.089234 -0.0041575 -0.054778 -0.095996 -0.092001
710 -0.1248 -0.17733 -0.076121 -0.12153 0.079922 -0.079011 -0.106 -0.13867 -0.023822 -0.039456 -0.080868 -0.023075 -0.05264 0.052338 -0.10916
711 -0.12259 -0.16302 -0.081345 -0.099708 0.040033 -0.093683 -0.10917 -0.12965 -0.034007 -0.057559 -0.076275 -0.028158 -0.051217 0.14002 -0.12163
712 -0.1118 -0.14328 -0.064234 -0.09089 0.068852 -0.080303 -0.085016 -0.10793 -0.021969 -0.03242 -0.078698 -0.029355 -0.025102 0.12521 -0.092612
713 -0.11372 -0.16425 -0.080196 -0.081349 0.043734 -0.068593 -0.088945 -0.12796 -0.041362 -0.04416 -0.079254 -0.03154 -0.0082538 0.030383 -0.095431
714 -0.12168 -0.16651 -0.066471 -0.08404 0.060673 -0.065328 -0.087842 -0.12628 -0.032133 -0.0026451 -0.083446 -0.030392 -0.037609 -0.038284 -0.11082
715 -0.12051 -0.16293 -0.084593 -0.10036 0.075693 -0.081695 -0.08891 -0.12012 -0.028404 -0.025395 -0.070444 -0.03882 -0.04576 0.0073729 -0.10328
716 -0.12427 -0.18438 -0.10685 -0.1054 0.038611 -0.093899 -0.10866 -0.1412 -0.053425 -0.02927 -0.095756 -0.058083 -0.056162 -0.055539 -0.11283
717 -0.14844 -0.20639 -0.11469 -0.12861 0.021817 -0.096675 -0.11236 -0.1658 -0.069 -0.026206 -0.10328 -0.061343 -0.055679 -0.087507 -0.12426
718 -0.14417 -0.17865 -0.10259 -0.12144 0.002004 -0.089156 -0.090855 -0.12741 -0.053538 -0.028641 -0.091301 -0.064192 -0.052498 -0.10097 -0.11178
719 -0.13519 -0.16433 -0.10591 -0.12245 0.010782 -0.086152 -0.095475 -0.13946 -0.049214 -0.036667 -0.083895 -0.058737 -0.021883 -0.10025 -0.095513
720 -0.13962 -0.20019 -0.10394 -0.13095 0.0011846 -0.099839 -0.10871 -0.14869 -0.042898 -0.03861 -0.097773 -0.054731 -0.035871 -0.10934 -0.11128
721 -0.12033 -0.15949 -0.10188 -0.1132 0.027852 -0.074699 -0.099406 -0.1289 -0.048933 -0.023358 -0.099732 -0.047122 -0.042255 -0.13262 -0.097834
722 -0.12782 -0.19317 -0.11583 -0.12394 0.0039629 -0.10335 -0.11233 -0.14029 -0.051659 -0.021999 -0.1186 -0.033289 -0.059405 -0.11353 -0.099613
723 -0.14188 -0.19199 -0.12922 -0.13538 -0.019779 -0.099876 -0.13436 -0.15822 -0.064607 -0.026783 -0.12408 -0.066439 -0.078642 -0.13443 -0.1216
724 -0.13602 -0.2019 -0.11235 -0.12574 0.017924 -0.10411 -0.12897 -0.14138 -0.050966 -0.0078429 -0.10942 -0.047279 -0.054671 -0.13384 -0.10828
725 -0.13716 -0.1881 -0.10007 -0.1225 0.03331 -0.085778 -0.1129 -0.134 -0.015444 -0.024198 -0.10915 -0.05645 -0.038944 -0.16808 -0.12247
726 -0.11882 -0.18521 -0.10255 -0.11116 0.033669 -0.078013 -0.10144 -0.12242 -0.047451 -0.016802 -0.083355 -0.057917 -0.047881 -0.13267 -0.096032
727 -0.1245 -0.16159 -0.10083 -0.11104 0.043281 -0.073669 -0.087742 -0.1294 -0.023096 -0.011957 -0.090976 -0.046875 -0.036189 -0.11132 -0.095131
728 -0.12343 -0.19431 -0.10257 -0.11758 0.011462 -0.096752 -0.11123 -0.15632 -0.060277 -0.024212 -0.10506 -0.063107 -0.081355 -0.16432 -0.1119
729 -0.12857 -0.20289 -0.11166 -0.11345 0.021405 -0.10577 -0.10703 -0.12734 -0.048951 -0.051692 -0.12148 -0.063538 -0.060941 -0.13658 -0.093378
730 -0.1224 -0.16703 -0.098066 -0.10287 0.079561 -0.10235 -0.11172 -0.12006 -0.03661 -0.03244 -0.10829 -0.05331 -0.059557 -0.16607 -0.12043
731 -0.12997 -0.18529 -0.093689 -0.1146 0.17399 -0.10785 -0.099236 -0.13645 -0.055065 -0.061847 -0.10733 -0.081695 -0.059883 -0.14864 -0.1169
732 -0.13021 -0.20404 -0.083664 -0.11627 0.21922 -0.11254 -0.13064 -0.16275 -0.039837 -0.070783 -0.12651 -0.061494 -0.091143 -0.15768 -0.1066
733 -0.12441 -0.19632 -0.069493 -0.098576 0.24975 -0.10599 -0.093065 -0.13083 -0.042027 -0.049027 -0.1206 -0.067695 -0.067036 -0.12003 -0.11494
734 -0.12224 -0.17427 -0.060261 -0.080131 0.18588 -0.10656 -0.10611 -0.12017 -0.012089 -0.027538 -0.087038 -0.064164 -0.054742 -0.15122 -0.09351
735 -0.1579 -0.21181 -0.081048 -0.095271 0.11291 -0.1197 -0.1109 -0.15821 -0.057476 -0.048791 -0.096864 -0.081258 -0.093404 -0.16795 -0.12456
736 -0.11454 -0.16872 -0.051313 -0.072266 0.097627 -0.10067 -0.089514 -0.1237 -0.037658 -0.041193 -0.0971 -0.04984 -0.058511 -0.12268 -0.11513
737 -0.12182 -0.14878 -0.048243 -0.076611 0.065849 -0.10187 -0.10852 -0.1295 -0.016833 -0.033317 -0.09762 -0.050981 -0.053345 -0.14181 -0.098963
738 -0.1193 -0.17391 -0.038846 -0.080179 0.069523 -0.11106 -0.096821 -0.13021 -0.047864 -0.035632 -0.098917 -0.069843 -0.057485 -0.11371 -0.092494
739 -0.11562 -0.16292 -0.051439 -0.081613 0.026893 -0.10007 -0.10819 -0.13552 -0.044151 -0.039717 -0.11609 -0.074235 -0.069394 -0.15495 -0.1038
740 -0.12808 -0.19906 -0.031983 -0.075215 0.040568 -0.11617 -0.11887 -0.14196 -0.048173 -0.029978 -0.094075 -0.06739 -0.05957 -0.13113 -0.090126
741 -0.1194 -0.16231 -0.011239 -0.056647 0.064273 -0.099707 -0.099225 -0.14269 -0.016851 -0.014406 -0.10361 -0.060221 -0.055275 -0.15487 -0.090284
742 -0.10693 -0.17449 0.009021 -0.06712 0.063512 -0.11466 -0.12542 -0.12371 -0.052713 -0.04073 -0.11659 -0.066225 -0.035078 -0.1771 -0.078489
743 -0.12465 -0.18103 0.05241 -0.067914 0.020426 -0.11944 -0.10982 -0.15833 -0.059678 -0.043996 -0.12347 -0.062297 -0.059548 -0.1787 -0.10658
744 -0.10707 -0.16468 0.076311 -0.037721 0.087736 -0.10013 -0.11207 -0.13328 -0.027742 -0.022981 -0.085204 -0.042774 -0.06385 -0.14541 -0.082884
745 -0.12674 -0.18473 0.039899 -0.068955 0.036509 -0.12611 -0.12896 -0.14642 -0.053497 -0.047673 -0.13059 -0.077687 -0.076833 -0.14162 -0.10422
746 -0.13224 -0.19371 -0.0083094 -0.089201 0.01694 -0.12333 -0.12708 -0.14819 -0.045718 -0.03486 -0.14013 -0.073494 -0.088517 -0.16634 -0.1134
747 -0.12893 -0.18884 -0.025161 -0.084364 0.036201 -0.12833 -0.1372 -0.15727 -0.048375 -0.028622 -0.11736 -0.06704 -0.082363 -0.16833 -0.098232
748 -0.1204 -0.17691 -0.038592 -0.074952 0.016503 -0.11489 -0.13078 -0.13503 -0.03978 -0.015864 -0.09788 -0.063177 -0.065344 -0.16147 -0.098214
749 -0.11648 -0.18612 -0.037359 -0.072164 0.028642 -0.12112 -0.11089 -0.13729 -0.030241 -0.021195 -0.10955 -0.062385 -0.060194 -0.15982 -0.087438
750 -0.12373 -0.17989 -0.041113 -0.073368 -0.002059 -0.1051 -0.10633 -0.12962 -0.031325 -0.022494 -0.1001 -0.043557 -0.083725 -0.16239 -0.099021
751 -0.14112 -0.19656 -0.055433 -0.080855 0.046183 -0.11235 -0.12134 -0.1425 -0.039269 -0.011681 -0.099842 -0.063196 -0.092593 -0.16286 -0.10018
752 -0.12357 -0.18163 -0.025414 -0.067202 0.043299 -0.095303 -0.11535 -0.12488 -0.032443 0.0042343 -0.10568 -0.033447 -0.050798 -0.14778 -0.086486
753 -0.12867 -0.19816 -0.050632 -0.073672 0.030917 -0.10683 -0.12374 -0.13127 -0.050765 -0.020863 -0.11772 -0.086101 -0.062155 -0.14169 -0.082135
754 -0.10875 -0.18272 -0.039606 -0.051615 0.009302 -0.092874 -0.12663 -0.13569 -0.038994 0.0091484 -0.084206 -0.042642 -0.054222 -0.14241 -0.087576
755 -0.13494 -0.18513 -0.036319 -0.018078 0.030234 -0.095643 -0.099137 -0.13984 -0.034138 -0.020939 -0.10092 -0.063274 -0.045198 -0.17139 -0.11348
756 -0.12672 -0.17887 -0.04004 -0.025897 0.011271 -0.11775 -0.10917 -0.12693 -0.017224 -0.016431 -0.10307 -0.063008 -0.066798 -0.15484 -0.10346
757 -0.12535 -0.17718 -0.047037 -0.04576 0.0088626 -0.11654 -0.12688 -0.14025 -0.046602 -0.014273 -0.10274 -0.073299 -0.06738 -0.17781 -0.10527
758 -0.1327 -0.17512 -0.054033 -0.039419 0.021474 -0.10483 -0.10702 -0.12769 -0.0040105 -0.015343 -0.093218 -0.075103 -0.083339 -0.13696 -0.092788
759 -0.12626 -0.17405 -0.050865 -0.074128 0.0057897 -0.10592 -0.10054 -0.12249 -0.011559 -0.0010024 -0.10421 -0.058957 -0.056131 -0.15697 -0.1027
760 -0.13366 -0.19366 -0.073145 -0.083858 -0.024532 -0.12134 -0.11033 -0.138 -0.041134 -0.025802 -0.11764 -0.062695 -0.078918 -0.20119 -0.12672
761 -0.15111 -0.21268 -0.069597 -0.080428 0.0027449 -0.10719 -0.11519 -0.1484 -0.032308 -0.027621 -0.11727 -0.046966 -0.092502 -0.19608 -0.11096
762 -0.11179 -0.18448 -0.032488 -0.054236 0.025316 -0.093112 -0.11064 -0.12948 -0.032455 0.0037355 -0.078743 -0.038069 -0.053671 -0.13144 -0.089138
763 -0.11654 -0.17719 -0.045409 -0.067161 -0.0028839 -0.099037 -0.11689 -0.10599 -0.0032091 -0.004342 -0.094672 -0.040035 -0.03544 -0.1312 -0.10008
764 -0.12436 -0.17921 -0.061619 -0.076411 -0.01861 -0.1074 -0.12661 -0.13186 -0.027466 -0.034227 -0.087753 -0.06167 -0.077075 -0.18144 -0.10084
765 -0.13132 -0.16557 -0.067888 -0.062228 0.00027299 -0.097627 -0.12186 -0.12144 -0.044085 -0.037927 -0.075736 -0.06955 -0.056684 -0.16215 -0.10598
766 -0.13732 -0.19297 -0.04536 -0.049708 -0.0014173 -0.10799 -0.11749 -0.15122 -0.04482 -0.035173 -0.086546 -0.075218 -0.079684 -0.14284 -0.096186
767 -0.13302 -0.14917 -0.045679 -0.0013205 0.013981 -0.094645 -0.1113 -0.11105 -0.030971 -0.0018478 -0.074255 -0.043893 -0.054976 -0.14902 -0.10443
768 -0.14672 -0.19528 -0.067035 0.013795 -0.031714 -0.11495 -0.13399 -0.16059 -0.076869 -0.081104 -0.097491 -0.096157 -0.08602 -0.19191 -0.11744
769 -0.12813 -0.17574 -0.052383 0.036246 -0.0068552 -0.090118 -0.11412 -0.1302 -0.041716 -0.054664 -0.083248 -0.078079 -0.060146 -0.16863 -0.10832
770 -0.13331 -0.18325 -0.076563 0.044444 -0.0059715 -0.099905 -0.12507 -0.1338 -0.03547 -0.049657 -0.10146 -0.066078 -0.059915 -0.16273 -0.14127
771 -0.13844 -0.1801 -0.077048 0.0007973 -0.010556 -0.11816 -0.15691 -0.14648 -0.068311 -0.0566 -0.10598 -0.088463 -0.080323 -0.16851 -0.12281
772 -0.12481 -0.202 -0.076962 -0.020052 0.012376 -0.10487 -0.12562 -0.14347 -0.075411 -0.059448 -0.092456 -0.085287 -0.060169 -0.15645 -0.10556
773 -0.14613 -0.1989 -0.093863 -0.055882 -0.037046 -0.11101 -0.1483 -0.15432 -0.068092 -0.082959 -0.10744 -0.095182 -0.099546 -0.17909 -0.14321
774 -0.13646 -0.18062 -0.04981 -0.042947 -0.0042448 -0.10145 -0.13489 -0.13648 -0.035335 -0.053803 -0.11389 -0.077406 -0.074548 -0.1623 -0.10424
775 -0.11752 -0.17952 -0.065323 -0.046276 -0.020538 -0.10893 -0.13764 -0.1454 -0.053511 -0.053589 -0.10436 -0.080583 -0.07178 -0.1756 -0.11759
776 -0.13111 -0.18008 -0.026972 -0.046346 -0.0091812 -0.11262 -0.133 -0.13886 -0.03767 -0.044882 -0.10765 -0.06617 -0.053745 -0.14733 -0.13341
777 -0.126 -0.20878 -0.00034945 -0.070161 -0.03977 -0.12052 -0.14414 -0.15574 -0.066229 -0.059897 -0.1045 -0.10077 -0.075045 -0.1314 -0.10398
778 -0.1558 -0.17734 0.11721 -0.046918 -0.0025915 -0.10846 -0.12048 -0.13923 -0.048845 -0.049786 -0.10971 -0.07096 -0.059802 -0.11044 -0.13005
779 -0.13534 -0.17626 0.13771 0.0094739 0.0099747 -0.086494 -0.12878 -0.12245 -0.031787 -0.052393 -0.063324 -0.058444 -0.052751 -0.077491 -0.10668
780 -0.14238 -0.17637 0.099051 0.045387 -0.012729 -0.10337 -0.14881 -0.14605 -0.066293 -0.057376 -0.10154 -0.076463 -0.0985 -0.12918 -0.12709
781 -0.12458 -0.15039 0.050214 0.055161 0.00073479 -0.071202 -0.12444 -0.13652 -0.0075114 -0.069552 -0.069546 -0.060764 -0.05259 -0.092224 -0.11844
782 -0.14922 -0.20018 -0.0020849 0.040194 -0.026672 -0.11097 -0.1281 -0.15878 -0.05135 -0.071782 -0.082121 -0.092094 -0.091923 -0.12681 -0.12469
783 -0.14026 -0.189 -0.025862 0.019469 -0.036848 -0.098657 -0.053856 -0.14435 -0.052833 -0.067067 -0.089008 -0.072427 -0.074694 -0.1467 -0.1144
784 -0.11115 -0.19587 -0.020739 0.00024796 -0.032901 -0.10414 0.032248 -0.15471 -0.056873 -0.058408 -0.097004 -0.062496 -0.060752 -0.14732 -0.10647
785 -0.11656 -0.19211 -0.057117 -0.037318 -0.038791 -0.094966 0.06819 -0.15802 -0.060322 -0.068346 -0.11645 -0.069722 -0.066132 -0.16526 -0.12599
786 -0.14052 -0.19142 -0.052251 -0.0402 -0.054975 -0.10623 0.048377 -0.15063 -0.031537 -0.073095 -0.11295 -0.075278 -0.086461 -0.16991 -0.12277
787 -0.10623 -0.16795 -0.029721 -0.024428 -0.024869 -0.085012 0.034645 -0.12415 -0.037657 -0.031206 -0.06331 -0.018054 -0.05428 -0.12869 -0.12184
788 -0.13272 -0.1772 -0.057509 -0.044683 -0.045943 -0.095388 -0.039284 -0.13693 -0.041625 -0.026594 -0.12104 -0.014498 -0.065937 -0.13391 -0.12184
789 -0.12329 -0.16773 -0.046576 0.040933 -0.033497 -0.11393 -0.072989 -0.14741 -0.026335 -0.026228 -0.10776 0.060808 -0.050691 -0.15674 -0.12521
790 -0.12353 -0.16114 -0.040196 0.094046 -0.024872 -0.11238 -0.05388 -0.12511 -0.022853 -0.016603 -0.091463 0.087812 -0.072996 -0.15016 -0.11175
791 -0.11644 -0.17573 -0.052057 0.058751 -0.03444 -0.11748 -0.060332 -0.13012 -0.0078937 -0.029011 -0.1007 0.091426 -0.06635 -0.14365 -0.11421
792 -0.13853 -0.17558 -0.065145 0.036581 -0.031424 -0.11954 -0.069365 -0.1443 -0.026643 -0.046663 -0.11186 0.063362 -0.071224 -0.13705 -0.11948
793 -0.11678 -0.15341 -0.052039 0.024276 -0.0044034 -0.11177 -0.077629 -0.12267 -0.029711 -0.023678 -0.090818 0.016786 -0.052737 -0.13465 -0.1141
794 -0.12797 -0.18046 -0.051971 -0.014198 -0.034325 -0.10974 -0.088054 -0.1296 -0.023991 -0.052601 -0.12522 -0.025916 -0.071538 -0.16767 -0.13128
795 -0.13034 -0.17907 -0.061528 -0.01626 -0.030271 -0.11132 -0.07305 -0.13369 -0.042144 -0.062192 -0.11488 -0.023335 -0.061363 -0.15812 -0.11
796 -0.14179 -0.18959 -0.077796 -0.0029694 -0.033946 -0.10874 -0.075864 -0.14548 -0.07706 -0.073354 -0.093588 -0.05324 -0.051173 -0.14607 -0.10995
797 -0.14025 -0.181 -0.065684 -0.022247 -0.047364 -0.12187 -0.062142 -0.14855 -0.065204 -0.057457 -0.12438 -0.058939 -0.077633 -0.15358 -0.12308
798 -0.11408 -0.178 -0.051016 -0.0017117 -0.025151 -0.10973 -0.081956 -0.13593 -0.055276 -0.046717 -0.1136 -0.021013 -0.077781 -0.12758 -0.11303
799 -0.12517 -0.16678 -0.054343 0.090746 -0.010533 -0.091942 -0.059601 -0.11731 -0.03182 -0.047091 -0.085269 -0.025959 -0.057965 -0.12781 -0.11246
800 -0.12581 -0.16249 -0.056127 0.098164 -0.0027274 -0.10806 -0.07772 -0.1364 -0.062264 -0.065834 -0.10447 -0.034351 -0.084697 -0.13985 -0.11396
801 -0.12708 -0.16942 -0.041291 0.09145 -0.027625 -0.098807 -0.089767 -0.12451 -0.021005 -0.040699 -0.10398 -0.025811 -0.075707 -0.00050307 -0.1192
802 -0.12864 -0.16346 -0.049312 0.063149 -0.049274 -0.094622 -0.076428 -0.1315 -0.02824 -0.057848 -0.096016 -0.011677 -0.048066 0.07158 -0.092467
803 -0.11148 -0.14592 -0.047141 0.049126 -0.0074211 -0.092362 -0.069318 -0.095834 -0.03805 -0.024793 -0.093396 -0.011508 -0.066104 0.12059 -0.10195
804 -0.13146 -0.19356 -0.01015 -0.0053349 -0.054204 -0.13757 -0.09078 -0.13927 -0.051578 -0.046482 -0.12028 -0.057439 -0.06782 0.016766 -0.13355
805 -0.12935 -0.18032 0.04507 -0.0011198 -0.026177 -0.12396 -0.077346 -0.14816 -0.029451 -0.011687 -0.11457 -0.020198 -0.064031 -0.08205 -0.1266
806 -0.13642 -0.19485 0.099519 -0.019165 -0.072282 -0.13061 -0.11583 -0.14551 -0.061652 -0.052272 -0.13591 -0.055906 -0.085198 -0.10257 -0.12339
807 -0.1285 -0.19978 0.14607 -0.015357 -0.054459 -0.1326 -0.1264 -0.15954 -0.047787 -0.022988 -0.12009 -0.042233 -0.088581 -0.13141 -0.13889
808 -0.1142 -0.16021 0.10949 0.015174 -0.053083 -0.096446 -0.081904 -0.1184 -0.040587 -0.021549 -0.1108 -0.031065 -0.071021 -0.095347 -0.096084
809 -0.12104 -0.14488 0.050321 0.11413 -0.0032594 -0.092898 -0.074827 -0.10546 -0.0087346 -0.0177 -0.108 -0.01789 -0.047612 -0.12301 -0.10456
810 -0.11208 -0.18396 0.01181 0.10041 -0.0452 -0.089016 -0.097052 -0.12672 -0.057913 -0.0083037 -0.12186 -0.012893 -0.081 -0.086906 -0.12239
811 -0.13401 -0.17278 0.0040731 0.068707 -0.057933 -0.11946 -0.11598 -0.13227 -0.058764 -0.02755 -0.12441 -0.02 -0.079949 -0.13624 -0.13412
812 -0.12725 -0.1805 -0.0059275 0.028719 -0.057739 -0.10013 -0.10376 -0.13381 -0.058382 -0.031188 -0.11623 -0.047117 -0.060102 -0.13332 -0.12118
813 -0.11389 -0.18292 -0.023251 -0.0002824 -0.066623 -0.10832 -0.11948 -0.13168 -0.044249 -0.031196 -0.10859 -0.03721 -0.071747 -0.15256 -0.11592
814 -0.11676 -0.15668 -0.015079 0.02058 0.0025189 -0.077469 -0.088987 -0.10185 -0.017268 0.0095496 -0.094034 -0.019224 -0.040877 -0.12067 -0.10911
815 -0.14672 -0.17801 -0.042407 -0.022541 -0.062781 -0.12984 -0.1111 -0.15497 -0.078607 -0.018858 -0.13235 -0.059773 -0.09914 -0.16631 -0.1392
816 -0.10507 -0.1727 -0.023651 0.021313 -0.00798 -0.092016 -0.093627 -0.10606 -0.029856 0.002585 -0.1021 -0.038694 -0.05978 -0.12427 -0.11479
817 -0.11869 -0.156 -0.019165 0.034532 -0.038091 -0.081636 -0.076005 -0.091057 -0.020038 0.0093006 -0.06333 -0.017984 -0.055042 -0.12361 -0.11859
818 -0.12863 -0.17348 -0.051454 0.0057672 -0.054619 -0.10662 -0.10233 -0.13303 -0.045856 -0.02725 -0.11459 -0.038431 -0.047723 -0.12565 -0.11397
819 -0.11199 -0.15361 -0.018493 0.057252 -0.043499 -0.075778 -0.097597 -0.11584 -0.034924 -0.010957 -0.085051 -0.044741 -0.065203 -0.13331 -0.10592
820 -0.12656 -0.13399 -0.023427 0.11217 -0.034224 -0.097982 -0.097303 -0.12053 -0.021263 -0.018195 -0.086592 -0.049013 -0.080019 -0.14889 -0.12622
821 -0.11293 -0.17018 -0.039796 0.092588 -0.042837 -0.088692 -0.090178 -0.11319 -0.070629 -0.038993 -0.096049 -0.046864 -0.060659 -0.14915 -0.12237
822 -0.1125 -0.18152 -0.033238 0.064334 -0.052613 -0.11074 -0.11555 -0.12759 -0.041168 -0.039004 -0.11407 -0.050937 -0.060912 -0.12936 -0.11559
823 -0.1179 -0.15312 -0.044171 0.033179 -0.048606 -0.060227 -0.10336 -0.12908 -0.054863 -0.050065 -0.093327 -0.046591 -0.057419 -0.14262 -0.12492
824 -0.11971 -0.1777 -0.043992 0.01096 -0.049014 -0.012316 -0.10183 -0.099288 -0.042101 -0.033047 -0.083931 -0.065507 -0.058345 -0.15475 -0.135
825 -0.11248 -0.16009 -0.027863 0.008496 -0.01886 0.021026 -0.097908 -0.10527 -0.028659 -0.030055 -0.079593 -0.040233 -0.059415 -0.14617 -0.11869
826 -0.11523 -0.16648 -0.018496 0.010916 -0.033081 0.036229 -0.08288 -0.089515 -0.035956 -0.027182 -0.092852 -0.03405 -0.054554 -0.14751 -0.10172
827 -0.13918 -0.16362 -0.043714 -0.0070368 -0.045569 -0.017049 -0.10326 -0.12972 -0.055965 -0.048869 -0.11938 -0.074447 -0.083601 -0.15903 -0.13269
828 -0.1275 -0.15998 -0.03805 0.013204 -0.084528 0.030127 -0.086179 -0.11686 -0.053617 -0.033912 -0.11406 -0.036751 -0.055914 -0.14907 -0.13001
829 -0.11286 -0.16196 -0.039034 0.030331 -0.041495 0.028787 -0.098763 -0.11262 -0.012431 -0.00099692 -0.10548 0.061098 -0.051251 -0.15452 -0.12917
830 -0.12687 -0.17126 0.071142 0.043843 -0.033305 0.026854 -0.11055 -0.11554 -0.020929 0.013446 -0.11285 0.13943 -0.052147 -0.17873 -0.12598
831 -0.11274 -0.14859 0.16404 0.10437 -0.0085187 0.020068 -0.10896 -0.1051 -0.018844 0.10666 -0.094774 0.14454 -0.057866 -0.16747 -0.11637
832 -0.13403 -0.18447 0.19744 0.09851 -0.064733 0.0094841 -0.10794 -0.11662 -0.012352 0.14756 -0.091698 0.094612 -0.061326 -0.20114 -0.13203
833 -0.13319 -0.15482 0.14167 0.052146 -0.025752 0.013782 -0.11717 -0.10755 -0.0016667 0.20641 -0.090184 0.11232 -0.046893 -0.16124 -0.10453
834 -0.11774 -0.16879 0.065712 0.024781 -0.043921 0.020989 -0.10425 -0.10446 -0.0089217 0.16684 -0.084885 0.061038 -0.06374 -0.16678 -0.12187
835 -0.12308 -0.18945 0.020995 0.010484 -0.042089 0.0099528 -0.11687 -0.1185 -0.033196 0.080799 -0.094467 0.011038 -0.069999 -0.19355 -0.12013
836 -0.13323 -0.18702 -0.019081 -0.0056341 -0.040133 -0.0003628 -0.12759 -0.11792 -0.039915 0.022158 -0.1312 -0.0055015 -0.066079 -0.17012 -0.14219
837 -0.13115 -0.18155 -0.030295 0.01203 -0.033964 0.022388 -0.097325 -0.12027 -0.044464 0.032416 -0.11061 -0.0098741 -0.056756 -0.1665 -0.1392
838 -0.12482 -0.15262 -0.019299 0.010939 -0.021582 0.024085 -0.10266 -0.11576 -0.02122 0.0077817 -0.11686 -0.023587 -0.058847 -0.16198 -0.13326
839 -0.13699 -0.13417 -0.027555 0.010564 -0.036823 0.0041669 -0.12638 -0.10666 -0.037257 0.015488 -0.14487 -0.031333 -0.075645 -0.17125 -0.13752
840 -0.11217 -0.14046 -0.027448 0.0021115 -0.034591 0.018203 -0.12038 -0.076144 -0.006108 0.026904 -0.11059 -0.0057302 -0.053624 -0.16752 -0.1175
841 -0.11619 -0.13435 -0.028365 0.0086001 -0.079616 0.0092758 -0.10388 -0.066502 -0.024392 0.021197 -0.12062 -0.01766 -0.05869 -0.16342 -0.12082
842 -0.12004 -0.13334 -0.024456 0.021899 -0.09344 0.002494 -0.077484 -0.062636 -0.019842 0.013488 -0.11479 -0.0037262 -0.042849 -0.13706 -0.10084
843 -0.13532 -0.15578 -0.027577 0.037331 -0.084341 0.012299 -0.10848 -0.069802 -0.036959 0.0024951 -0.11702 -0.013871 -0.055171 -0.15058 -0.11469
844 -0.14062 -0.13997 -0.03335 0.047592 -0.042582 0.029186 -0.085204 -0.10148 -0.019159 0.0037308 -0.13748 -0.028621 -0.05547 -0.058534 -0.11599
845 -0.12203 -0.15046 -0.047501 0.06282 -0.069523 0.0013127 -0.1239 -0.10494 -0.038895 0.01388 -0.11479 0.059217 -0.038426 0.088792 -0.096274
846 -0.13225 -0.13443 -0.054925 0.043812 -0.077274 -0.01193 -0.10856 -0.11417 -0.029084 0.033715 -0.14305 0.12544 -0.057905 0.11507 -0.084209
847 -0.12171 -0.1326 -0.038054 0.010656 -0.060709 -0.017264 -0.1115 -0.11315 -0.027962 0.048849 -0.1127 0.18181 -0.069335 0.1085 -0.11324
848 -0.11709 -0.10545 -0.014926 -0.006829 -0.0496 -0.009382 -0.10592 -0.10608 0.015769 0.052587 -0.1116 0.1702 -0.045017 0.065586 -0.12311
849 -0.12535 -0.094128 0.016238 -0.016796 -0.053905 -0.016891 -0.10599 -0.097203 -0.0097127 0.034823 -0.12534 0.14963 -0.052265 -0.023366 -0.12345
850 -0.12748 -0.071278 0.16039 -0.016751 -0.070391 -0.019083 -0.12488 -0.081751 -0.033979 0.0077923 -0.10638 0.08329 -0.064399 -0.087782 -0.12607
851 -0.1066 0.038573 0.21825 0.0053357 -0.017182 0.016974 -0.095471 -0.00040729 -0.005439 0.038126 -0.11701 0.080325 -0.024107 -0.046445 -0.095254
852 -0.14421 0.088057 0.14153 -0.0216 -0.0765 -0.042079 -0.14199 -0.032782 -0.032524 -0.0091373 -0.15497 0.025879 -0.081338 -0.09224 -0.11693
853 -0.14195 0.13225 0.072932 -0.018866 -0.06093 -0.027125 -0.12663 -0.041819 -0.052047 -0.027426 -0.13548 0.019909 -0.03812 -0.11249 -0.1281
854 -0.15 0.070938 0.022151 -0.0094118 -0.074958 -0.071633 -0.14437 -0.060659 -0.0092822 -0.03418 -0.13118 0.014641 -0.057013 -0.10174 -0.12272
855 -0.12099 0.035608 0.013489 -0.012817 -0.069156 -0.041865 -0.13414 -0.074496 -0.030272 -0.022052 -0.14585 0.018501 -0.059263 -0.10378 -0.12081
856 -0.13183 -0.038106 -0.015488 -0.019926 -0.075795 -0.072198 -0.14342 -0.078767 -0.05538 -0.015713 -0.13152 0.027316 -0.048129 -0.13326 -0.12957
857 -0.10938 -0.049275 0.00743 -0.0019583 -0.046199 -0.042198 -0.10969 -0.088285 -0.035655 -0.011208 -0.12247 0.017098 -0.055123 -0.082851 -0.1181
858 -0.11461 -0.062937 -0.0056913 -0.0009716 -0.036741 -0.075144 -0.1217 -0.088904 -0.038845 -0.017409 -0.11355 0.014921 -0.06454 -0.10602 -0.13071
859 -0.13054 -0.063687 0.0017039 -0.021459 -0.062473 -0.068348 -0.13192 -0.078236 -0.035347 -0.00091817 -0.11747 0.010246 -0.067402 -0.14294 -0.1411
860 -0.1049 -0.032204 0.020843 0.0091716 -0.018817 -0.051868 -0.089876 -0.0067392 -0.0014811 0.035011 -0.10723 0.066389 -0.031301 -0.08258 -0.095577
861 -0.12487 -0.062057 0.03774 -0.029919 -0.059686 -0.05576 -0.09558 0.015847 0.0063841 0.034311 -0.13312 0.1069 -0.031934 -0.107 -0.12019
862 -0.12436 -0.074743 0.13089 -0.033942 -0.061531 -0.078813 -0.11508 0.018025 0.00047213 0.029521 -0.15631 0.15944 -0.042077 -0.13671 -0.13805
863 -0.11873 -0.055505 0.21036 -0.024033 -0.05675 -0.064434 -0.10001 0.0023448 -0.015445 0.061039 -0.12522 0.21954 -0.06217 -0.10675 -0.1104
864 -0.13053 -0.097205 0.15437 -0.060515 -0.10513 -0.10212 -0.12499 -0.040363 -0.031942 0.0317 -0.14709 0.19645 -0.093188 -0.14364 -0.12666
865 -0.10671 -0.050444 0.11622 -0.026529 -0.046577 -0.064793 -0.10237 -0.016117 0.010696 0.075 -0.11315 0.17374 -0.035534 -0.13096 -0.10105
866 -0.11329 -0.067833 0.031092 -0.025605 -0.050413 -0.053985 -0.084902 -0.02689 0.0097908 0.13359 -0.12558 0.10425 -0.0089872 -0.082162 -0.11346
867 -0.12403 -0.10944 0.0010679 -0.035702 -0.068125 -0.085312 -0.094162 -0.042952 -0.018853 0.18841 -0.14332 0.088492 -0.050397 -0.07088 -0.12239
868 -0.11478 -0.082399 -0.018581 -0.01379 -0.032601 -0.074846 -0.10259 -0.024807 -0.040914 0.17332 -0.14122 0.061161 -0.050757 -0.063687 -0.091728
869 -0.11125 -0.076828 0.0054644 0.010866 -0.036151 -0.062304 -0.091681 0.018704 -0.0076322 0.16368 -0.11326 0.048887 -0.026674 -0.08381 -0.10923
870 -0.1208 -0.10315 0.0088661 0.002639 -0.06894 -0.08098 -0.090835 0.016669 -0.025828 0.096274 -0.12934 0.039951 -0.067648 -0.091001 -0.1032
871 -0.14179 -0.092825 -0.038672 -0.010056 -0.059424 -0.087342 -0.11451 0.056142 -0.054242 0.043273 -0.13627 0.043338 -0.068569 -0.10392 -0.12721
872 -0.11053 -0.11423 -0.018996 -0.03304 -0.087371 -0.085102 -0.093789 0.075323 -0.0098368 0.047456 -0.12856 0.030001 -0.056047 -0.084927 -0.10369
873 -0.12918 -0.095507 0.0030254 -0.021495 -0.037934 -0.092283 -0.10821 0.030098 -0.0097904 0.038248 -0.1313 0.05411 -0.060445 -0.10135 -0.093161
874 -0.12835 -0.09409 -0.0073348 -0.031872 -0.058716 -0.094742 -0.10632 -0.011929 -0.02723 0.032159 -0.14481 0.058203 -0.057835 -0.072718 -0.11592
875 -0.12778 -0.10388 -0.0084644 -0.033912 -0.065552 -0.10151 -0.12279 -0.0098507 -0.036866 0.046511 -0.11603 0.063468 -0.052097 0.085512 -0.11348
876 -0.11036 -0.11437 -0.01043 -0.037004 -0.049989 -0.094142 -0.095134 -0.018715 -0.042969 0.029482 -0.14735 0.053602 -0.033925 0.15713 -0.12834
877 -0.13415 -0.11201 -0.008794 -0.059525 -0.054267 -0.11151 -0.11941 -0.017291 -0.04175 0.034694 -0.15455 0.05733 -0.090015 0.019084 -0.11231
878 -0.10767 -0.10373 -0.00099784 -0.034245 -0.041494 -0.083616 -0.10107 0.027421 -0.0063102 0.047548 -0.14785 0.14176 -0.05811 0.033746 -0.11363
879 -0.11852 -0.11243 -0.000113 -0.039593 -0.0691 -0.097509 -0.09944 0.067444 0.0014907 0.064326 -0.14927 0.19299 -0.040551 -0.061635 -0.092193
880 -0.13385 -0.11525 -0.046746 -0.058033 -0.056808 -0.10078 -0.12611 0.091323 -0.0019817 0.033948 -0.14064 0.17677 -0.068034 -0.094943 -0.11267
881 -0.088078 -0.11175 -0.018973 -0.030221 -0.048018 -0.11781 -0.12499 0.14184 0.013682 0.067565 -0.1377 0.20642 -0.033553 -0.069514 -0.076388
882 -0.091532 -0.10761 -0.023511 -0.062469 -0.048361 -0.1054 -0.12907 0.11316 -0.013203 0.047901 -0.14283 0.1385 -0.07865 -0.092704 -0.094943
883 -0.054425 -0.097025 -0.016961 -0.024359 -0.046117 -0.097089 -0.086177 0.068568 -0.032836 0.0348 -0.12754 0.10677 -0.058547 -0.10478 -0.09961
884 -0.075942 -0.10303 -0.012048 -0.021697 -0.051124 -0.095203 -0.06598 0.039346 -0.017299 0.01506 -0.12712 0.060421 -0.020993 -0.060369 -0.080783
885 -0.076034 -0.12224 -0.018448 -0.040576 -0.046641 -0.07657 0.1559 0.038404 -0.0071048 0.010164 -0.11987 0.065024 -0.03796 -0.087318 -0.093677
886 -0.091714 -0.11782 -0.043064 -0.060086 -0.059451 -0.093805 0.2174 0.014117 -0.017697 0.006388 -0.13382 0.040458 -0.055065 -0.093088 -0.095213
887 -0.089629 -0.098249 -0.042034 -0.038729 -0.040085 -0.065187 0.24895 0.030182 -0.041234 0.0069323 -0.12392 0.049208 -0.058707 -0.05118 -0.07674
888 -0.075538 -0.10621 -0.026413 -0.040572 -0.042438 -0.073343 0.20132 0.092599 -0.011936 0.021707 -0.13205 0.073303 -0.0095455 -0.037285 -0.070085
889 -0.11149 -0.13512 -0.075676 -0.072742 -0.067713 -0.10317 0.11395 0.053306 -0.065976 -0.013163 -0.1659 0.034662 -0.084385 -0.11236 -0.09219
890 -0.10594 -0.13542 -0.070247 -0.073351 -0.071674 -0.10744 0.033067 0.11765 -0.029098 -0.011426 -0.1423 0.055407 -0.068385 -0.097426 -0.066775
891 -0.07781 -0.088319 -0.030383 -0.04689 -0.061219 -0.060283 0.039627 0.20612 0.011912 0.027655 -0.11657 0.088067 -0.035237 -0.060325 -0.017691
892 -0.10235 -0.11388 -0.092869 -0.08494 -0.073181 -0.11951 -0.016207 0.17517 -0.010811 -0.005129 -0.15699 0.033255 -0.063125 -0.082623 -0.071553
893 -0.082029 -0.005398 -0.049656 -0.056743 -0.048837 -0.087421 -0.0027705 0.11601 -0.023796 0.027216 -0.12831 0.078082 -0.037264 0.029551 -0.061045
894 -0.096617 0.099103 -0.07428 -0.070896 -0.076015 -0.09748 -0.015829 0.03148 -0.039494 0.011492 -0.12971 0.029565 -0.070278 0.13687 -0.083716
895 -0.10406 0.16488 -0.049105 -0.066994 -0.076174 -0.092949 -0.010777 0.019936 -0.055546 0.017191 -0.14457 0.065504 -0.056144 0.15879 -0.070535
896 -0.11016 0.19906 0.026914 -0.051565 0.049841 -0.086335 0.0030561 0.040113 -0.0069314 0.030175 -0.12533 0.068298 -0.049439 0.16147 -0.10231
897 -0.09986 0.11497 0.1712 -0.05026 0.14582 -0.10301 -0.021035 0.024229 -0.017602 0.031163 -0.12288 0.049372 -0.055927 0.11225 -0.084887
898 -0.10456 0.049157 0.18092 -0.064968 0.16374 -0.09934 -0.034336 0.048874 -0.020059 -0.005302 -0.12937 0.038526 -0.061835 0.0050317 -0.085431
899 -0.097015 -0.003634 0.1493 -0.089497 0.12481 -0.1055 -0.061949 0.05412 -0.059117 -0.035268 -0.15271 0.028179 -0.089534 -0.022991 -0.084661
900 -0.11924 -0.019726 0.060066 -0.087785 0.061456 -0.13982 -0.032912 0.10246 -0.027158 -0.020197 -0.1339 0.028995 -0.075746 -0.053875 -0.10553
901 -0.096101 0.00086616 0.02975 -0.049625 0.007195 -0.072384 -0.0063759 0.1895 0.0098022 0.0040198 -0.11917 0.064768 -0.055973 -0.020086 -0.076418
902 -0.10033 -0.039445 -0.021158 -0.063084 -0.016695 -0.095649 -0.031515 0.16106 -0.037023 -0.011921 -0.11523 0.019698 -0.070092 -0.060221 -0.10015
903 -0.10148 -0.033176 -0.016324 -0.062873 -0.016519 -0.10446 -0.041929 0.093909 -0.024899 -0.00612 -0.15079 0.017283 -0.074715 -0.024604 -0.099806
904 -0.10754 -0.046908 -0.023654 -0.076042 -0.042133 -0.091182 -0.04179 0.0545 -0.024599 -0.018656 -0.14633 0.021253 -0.058243 0.017686 -0.092664
905 -0.11716 -0.049349 -0.014157 -0.067069 -0.0092575 -0.090877 -0.041708 0.036863 -0.049689 -0.022961 -0.13608 0.019122 -0.076626 0.20206 -0.10555
906 -0.11606 -0.045336 -0.0076599 -0.07286 0.019178 -0.080483 -0.037672 0.03503 -0.00050829 -0.018962 -0.14981 0.014162 -0.084931 0.3148 -0.097487
907 -0.10094 -0.050613 0.014704 -0.067823 -0.023478 -0.10321 -0.05356 0.048692 -0.044069 -0.024969 -0.13621 0.009378 -0.077936 0.32368 -0.094258
908 0.069385 -0.055178 0.17414 -0.079107 -0.039656 -0.11113 -0.072165 0.067372 -0.0087503 -0.038884 -0.13713 -0.003843 0.12219 0.33669 -0.11301
909 0.13068 -0.057834 0.24392 -0.047512 0.0030435 -0.083267 0.03142 0.16128 -0.00024081 -0.02317 -0.12491 0.0050016 0.1798 0.30237 -0.091377
910 0.098592 -0.043019 0.25175 -0.050443 0.00099135 -0.075802 0.17957 0.22356 -0.011845 -0.0099644 -0.10132 0.0012981 0.222 0.2222 -0.085068
911 0.03059 -0.040738 0.2231 -0.056287 -0.0055243 -0.081527 0.2338 0.17796 -0.015985 -0.002429 -0.0098097 0.00982 0.20923 0.22168 -0.075572
912 -0.038186 -0.082805 0.10392 -0.072465 -0.02583 -0.10342 0.19879 0.089942 -0.021836 -0.014447 0.032275 0.010499 0.14411 0.19963 -0.09767
913 -0.027884 -0.074654 0.043712 -0.075785 -0.043589 -0.090741 0.16131 0.056574 -0.026899 -0.0015345 0.031063 0.0013097 0.087021 0.24571 -0.062848
914 -0.016764 -0.05907 0.047961 -0.063806 -0.012691 -0.077195 0.12244 0.080656 0.019923 -0.0048499 -0.028188 0.018009 0.066727 0.37962 -0.066578
915 -0.033878 -0.089698 0.031187 -0.078139 -0.018695 -0.098574 0.059616 0.054093 -0.010727 0.0091312 -0.10218 0.0090779 0.018579 0.48625 -0.096155
916 -0.039845 -0.099603 0.016987 -0.084672 -0.015053 -0.089187 0.039808 0.055062 -0.04801 -0.029114 -0.12071 -0.036509 0.030863 0.49544 -0.081084
917 -0.05154 -0.077136 0.010689 -0.086117 -0.036521 -0.1035 0.017089 0.079847 -0.023884 0.0037772 -0.11435 -0.013848 -0.00051942 0.3894 -0.082598
918 -0.035059 -0.064961 0.02939 -0.064774 -0.017687 -0.08138 0.049616 0.099207 0.011866 0.0052129 -0.11475 -0.0039658 0.038744 0.33254 -0.077021
919 -0.063945 -0.076854 -0.0054021 -0.096514 -0.040897 -0.11556 0.039873 0.1184 -0.046563 -0.027988 -0.14378 -0.035376 0.00059272 0.25193 -0.098799
920 -0.046657 -0.083757 0.0053488 -0.08108 -0.047832 -0.086688 0.080933 0.18908 -0.025927 -0.012165 -0.11567 -0.011301 0.013147 0.19114 -0.085172
921 -0.055055 -0.10134 0.026639 -0.098181 -0.031357 -0.095659 0.21447 0.11409 -0.024551 -0.013607 -0.11072 -0.016042 0.015448 0.18404 -0.080123
922 -0.061668 -0.094286 0.10791 -0.099758 -0.066307 -0.11743 0.26998 0.066462 -0.042227 -0.050756 -0.1284 -0.046763 0.017938 0.13544 -0.090818
923 -0.049583 -0.10367 0.24262 -0.087304 -0.053686 -0.11177 0.32148 0.056456 -0.010203 -0.037725 -0.11565 -0.038822 0.021628 0.16633 -0.098347
924 -0.04373 -0.082928 0.28616 -0.074216 -0.02443 -0.084134 0.28098 0.048767 -0.037233 -0.019708 -0.11652 -0.022479 0.020609 0.30941 -0.084549
925 -0.065187 -0.14589 0.1782 -0.10749 -0.064628 -0.090954 0.16395 0.025096 -0.054572 -0.063392 -0.13508 -0.071674 -0.015632 0.41214 -0.064072
926 -0.065151 -0.10241 0.11276 -0.092 -0.040163 -0.018451 0.11382 0.062808 -0.017217 -0.031677 -0.11383 -0.023871 0.02466 0.45218 -0.0059562
927 -0.052807 -0.11083 0.089579 -0.082592 -0.01922 0.13448 0.10669 0.066208 -0.041457 -0.031212 -0.13013 -0.041334 0.01367 0.47396 0.083583
928 -0.070705 -0.12288 0.032773 -0.08846 -0.060333 0.14049 0.08228 0.082425 -0.009144 -0.056371 -0.14506 -0.064503 -0.019469 0.4297 0.19155
929 -0.063881 -0.1191 0.04288 -0.086571 -0.071928 0.19451 0.076609 0.11728 -0.02702 -0.052543 -0.15007 -0.054061 -0.0014572 0.42837 0.23041
930 -0.056699 -0.11826 0.022539 -0.09014 -0.059854 0.17227 0.080657 0.17383 -0.043469 -0.060493 -0.1316 -0.071787 -0.0048619 0.3742 0.11727
931 -0.06648 -0.12624 0.02982 -0.08019 -0.054082 0.058815 0.071101 0.15885 -0.034041 -0.066659 -0.15211 -0.059057 0.0075875 0.36025 0.039695
932 -0.069925 -0.094467 0.12457 -0.1052 -0.053202 0.005143 0.062004 0.096506 -0.028436 -0.056849 -0.12815 -0.047914 0.0033187 0.33516 0.019361
933 -0.07609 -0.10071 0.26524 -0.086339 -0.069429 -0.023796 0.06875 0.029329 -0.058004 -0.070156 -0.15555 -0.054485 0.0029766 0.33429 -0.0022647
934 -0.071574 -0.10045 0.31363 -0.090569 -0.057824 0.021761 0.21748 0.045606 -0.034653 -0.068556 -0.15 -0.055488 -0.0034232 0.41312 -0.025985
935 -0.079754 -0.05128 0.30166 -0.097303 -0.064987 0.23317 0.30557 0.028017 -0.047594 -0.081582 -0.16315 -0.066943 -0.00047827 0.5364 -0.010016
936 -0.07502 0.10016 0.25104 -0.091162 -0.055614 0.27686 0.32538 0.023972 -0.045529 -0.06232 -0.15158 -0.065659 0.01008 0.51808 -0.012866
937 -0.083936 0.17472 0.14302 -0.073213 -0.038896 0.31985 0.26834 0.045233 -0.04378 -0.065186 -0.12934 -0.043031 0.015176 0.46146 -0.011738
938 -0.089805 0.22321 0.091394 -0.098491 -0.057518 0.22219 0.24172 0.038183 -0.039402 -0.057046 -0.13018 -0.062795 0.021183 0.35927 -0.020554
939 -0.073023 0.1737 0.06949 -0.093811 -0.066023 0.11461 0.12615 0.059088 -0.050423 -0.063037 -0.17731 -0.065824 0.035937 0.26748 0.011833
940 -0.069089 0.09429 0.060913 -0.084851 -0.027765 0.077792 0.10126 0.13682 0.0010897 -0.036584 -0.12296 -0.034805 0.013766 0.20726 0.028527
941 -0.073604 0.028493 0.078696 -0.10337 -0.066199 0.036634 0.068538 0.13664 -0.022833 -0.056167 -0.1456 -0.055048 -0.0036572 0.21022 0.12069
942 -0.082063 0.0032819 0.05377 -0.10301 -0.054896 0.048985 0.063317 0.055268 -0.021907 -0.058832 -0.16221 -0.0634 -0.0071104 0.19645 0.23438
943 -0.076551 -0.018108 0.064054 -0.091843 -0.075162 0.16588 0.070185 0.035826 -0.032369 -0.05913 -0.14246 -0.068797 0.0074963 0.20041 0.31502
944 -0.058623 -0.0019464 0.16913 -0.087665 -0.061296 0.30889 0.07941 0.030966 -0.037985 -0.057782 -0.12878 -0.055285 0.022815 0.17826 0.31465
945 -0.075783 0.0018355 0.29525 -0.082685 -0.00065017 0.32926 0.086935 0.045005 -0.027632 -0.025109 -0.15012 -0.044625 0.033459 0.21803 0.23554
946 -0.083357 -0.040985 0.30597 -0.092798 -0.066191 0.2806 0.074764 0.013762 -0.052815 -0.038592 -0.15184 -0.068251 0.007407 0.21409 0.16046
947 -0.093061 -0.0050715 0.3108 -0.094805 -0.04343 0.17987 0.094262 0.050074 -0.030374 -0.031244 -0.13943 -0.061419 0.00066024 0.24864 0.12788
948 -0.061222 -0.0025855 0.24188 -0.096293 -0.085492 0.10827 0.093013 0.077283 -0.048776 -0.033601 -0.16529 -0.066177 0.045196 0.41022 0.12984
949 -0.066505 -0.040602 0.15585 -0.084812 -0.032481 0.082864 0.077745 0.095417 -0.030129 -0.035562 -0.12824 -0.051174 0.023768 0.36206 0.078588
950 -0.090876 -0.058756 0.095679 -0.093229 -0.048211 0.098806 0.072727 0.088864 -0.031573 -0.030533 -0.14904 -0.049474 0.010057 0.2891 0.067732
951 -0.1009 -0.054766 0.10251 -0.090461 -0.040545 0.079532 0.060568 0.05963 -0.050159 -0.044108 -0.14062 -0.08477 -0.0039715 0.28115 0.084754
952 -0.063501 -0.049085 0.085632 -0.091012 -0.059261 0.075318 0.064034 0.052277 -0.027 -0.02922 -0.10397 -0.055849 0.0087205 0.25199 0.092453
953 -0.067588 -0.051091 0.11452 -0.10005 -0.043365 0.070189 0.067803 0.041889 -0.045103 -0.046747 -0.14501 -0.061192 -0.0082439 0.2494 0.064507
954 -0.068505 -0.045352 0.16885 -0.088688 -0.039516 0.078311 0.062971 0.044588 -0.058751 -0.011237 -0.10919 -0.056354 0.022239 0.16689 0.065
955 -0.08148 -0.057689 0.32009 -0.10386 -0.097799 0.057848 0.036617 0.033676 -0.027393 -0.046025 -0.16005 -0.061244 0.0013687 0.29331 0.058544
956 -0.071639 -0.046556 0.37215 -0.091396 -0.0057315 0.11486 0.051431 0.028344 -0.028942 -0.019844 -0.11118 -0.036042 0.014933 0.46695 0.099699
957 -0.056639 -0.061127 0.35062 -0.11121 -0.045721 0.099397 0.017875 0.025541 -0.040713 -0.038326 -0.14811 -0.072476 0.012984 0.50142 0.08305
958 -0.080538 -0.070141 0.23259 -0.094278 -0.053393 0.089631 0.026264 0.0091978 -0.049045 -0.027897 -0.1319 -0.06942 0.026571 0.3977 0.089086
959 -0.078074 -0.076155 0.1528 -0.092106 -0.062392 0.087866 0.0024788 0.0087539 -0.049958 -0.02479 -0.13279 -0.075591 0.008496 0.295 0.054779
960 -0.079178 -0.062115 0.13076 -0.10284 -0.069175 0.050563 0.026146 -0.0040994 -0.035828 0.0063604 -0.14285 -0.084848 0.024251 0.1952 0.06272
961 -0.06556 -0.059748 0.10224 -0.096338 -0.064188 0.043084 0.017558 0.025996 -0.036309 -0.015564 -0.14226 -0.041762 0.0093355 0.19204 0.037256
962 -0.10437 -0.10379 0.06453 -0.12428 -0.077019 0.013203 0.016075 -0.013709 -0.066662 -0.035048 -0.15848 -0.084243 -0.011452 0.15242 0.018627
963 -0.088055 -0.076472 0.086897 -0.098476 -0.048991 0.026674 -0.000126 -0.00017006 -0.058144 -0.019421 -0.16059 -0.064106 0.011287 0.11248 0.022236
964 -0.10697 -0.088075 0.086439 -0.11295 -0.056602 0.0021178 0.00051489 0.00387 -0.069929 -0.038605 -0.16536 -0.095753 -0.02164 0.1228 0.0084169
965 -0.067852 -0.019391 0.11257 -0.084687 -0.0015473 0.024474 0.012815 0.025492 -0.0087143 -0.012392 -0.13814 -0.05316 0.018076 0.16971 0.029372
966 -0.080877 -0.028496 0.2093 -0.10013 -0.075198 -0.0011739 -0.0024098 -0.003416 -0.048264 -0.034856 -0.15357 -0.076497 -0.010072 0.13647 0.023455
967 -0.095315 -0.0097028 0.3178 -0.11412 -0.051564 -0.031981 -0.03575 -0.027679 -0.064405 -0.064981 -0.16025 -0.083734 -0.021975 0.13936 0.030674
968 -0.088881 0.012892 0.33466 -0.11056 -0.06496 -0.036481 -0.015348 -0.018318 -0.044576 -0.060839 -0.12278 -0.087968 -0.001922 0.16785 -0.00058444
969 -0.092079 0.14745 0.3173 -0.099814 -0.059497 -0.027028 -0.042402 -0.0097742 -0.024011 -0.056316 -0.13934 -0.075216 0.020457 0.1364 0.0037744
970 -0.085033 0.1987 0.21172 -0.10511 -0.068189 -0.021966 -0.021386 -0.014829 -0.044646 -0.064536 -0.1302 -0.075921 0.030246 0.19204 0.0073592
971 -0.087863 0.23746 0.15377 -0.089473 -0.0496 -0.035089 -0.021612 0.011239 -0.02441 -0.060833 -0.13021 -0.07255 0.072383 0.20691 0.023647
972 -0.10098 0.22423 0.10059 -0.10101 -0.056381 -0.042873 -0.028754 -0.018606 -0.038762 -0.061669 -0.12 -0.062742 0.20421 0.16235 0.0052053
973 -0.094653 0.082571 0.088787 -0.11037 -0.059417 -0.058115 -0.049502 -0.017798 -0.035062 -0.077534 -0.12455 -0.096281 0.2194 0.12551 0.014227
974 -0.11564 0.051682 0.08173 -0.11461 -0.07538 -0.056712 -0.037958 -0.02656 -0.049723 -0.070617 -0.1389 -0.10556 0.20919 0.09616 -0.0024239
975 -0.075362 0.016931 0.10031 -0.10161 -0.037989 -0.043057 -0.026691 -0.0068967 -0.024535 -0.055296 0.015292 -0.051194 0.19709 0.10486 -0.010063
976 -0.079226 0.011302 0.081438 -0.10118 -0.06298 -0.040686 -0.040335 -0.025822 -0.015302 -0.048554 0.13543 -0.060065 0.14771 0.11222 0.0028646
977 -0.082843 0.011977 0.075366 -0.10109 -0.056031 -0.047778 -0.035022 -0.027197 -0.037979 -0.050867 0.15376 -0.076758 0.074987 0.080373 0.00166
978 -0.10701 -0.020495 0.056686 -0.11195 -0.070592 -0.057247 -0.058042 -0.059028 -0.061702 -0.065498 0.062329 -0.10022 0.059979 0.071976 -0.018901
979 -0.080653 0.0061359 0.064991 -0.090798 -0.012572 -0.049279 -0.044105 -0.024866 -0.018242 -0.071084 -0.011752 -0.076639 0.07672 0.10063 -0.020199
980 -0.080379 0.0028365 0.056725 -0.09607 -0.028803 -0.045397 -0.024715 -0.014208 -0.0116 -0.063606 -0.064664 -0.057897 0.078233 0.15612 -0.0082336
981 -0.09534 -0.020976 0.052466 -0.099159 -0.078814 -0.055994 -0.051531 -0.033045 -0.048317 -0.072136 -0.098889 -0.10036 0.033763 0.11148 -0.023909
982 -0.1018 -0.029057 0.03162 -0.087362 -0.077622 -0.074954 -0.060955 -0.054439 -0.040292 -0.076943 -0.103 -0.10775 0.024102 0.060212 -0.032679
983 -0.10072 -0.038067 0.041982 -0.10294 -0.073965 -0.055095 -0.062831 -0.045783 0.0028552 -0.088173 -0.11746 -0.088326 0.045297 0.057744 -0.046244
984 -0.084306 -0.045086 0.05173 -0.078671 -0.071282 -0.080502 -0.067405 -0.031675 -0.026994 -0.087021 -0.086059 -0.10006 0.067482 0.068425 -0.028826
985 -0.084161 -0.011161 0.066065 -0.05998 -0.0070781 -0.041886 -0.018767 -0.016941 -0.0038047 -0.061423 -0.090956 -0.086831 0.08265 0.059583 -0.018956
986 -0.092498 -0.093405 0.017917 -0.11009 -0.075528 -0.085315 -0.056798 -0.059995 -0.058998 -0.12427 -0.12737 -0.12111 0.04537 0.022935 -0.048314
987 -0.089525 -0.075829 0.037105 -0.091997 -0.075061 -0.092058 -0.078754 -0.039848 -0.060602 -0.087578 -0.11172 -0.10312 0.048587 0.013358 -0.048522
988 -0.087383 -0.071151 0.04214 -0.094436 -0.060901 -0.07997 -0.073789 -0.046146 -0.051511 -0.073678 -0.11284 -0.10149 0.037565 0.051712 -0.036461
989 -0.10318 -0.067302 0.050408 -0.091428 -0.048209 -0.083644 -0.093722 -0.055519 -0.059995 -0.094413 -0.11894 -0.10716 0.017116 0.011532 -0.059385
990 -0.098087 -0.039185 0.066595 -0.08877 -0.045558 -0.074943 -0.049777 -0.034445 -0.029509 -0.06992 -0.11643 -0.095443 0.03855 0.014786 -0.047513
991 -0.09064 -0.072352 0.14621 -0.099686 -0.077737 -0.079447 -0.071536 -0.050392 -0.07109 -0.091915 -0.11778 -0.1095 0.048418 0.022288 -0.045274
992 -0.090741 -0.085897 0.23112 -0.083545 -0.021295 -0.076389 -0.07135 -0.031332 -0.033641 -0.066253 -0.08104 -0.10423 0.045479 0.10237 -0.064541
993 -0.077723 -0.089174 0.28877 -0.082022 -0.024213 -0.055689 -0.055736 -0.029167 -0.047812 -0.071609 -0.088028 -0.089274 0.067125 0.26045 -0.031578
994 -0.073886 -0.066948 0.28087 -0.059641 -0.038657 -0.08203 -0.056505 -0.035623 -0.053932 -0.073505 -0.097689 -0.091287 0.020058 0.28522 -0.060599
995 -0.10366 -0.063509 0.13639 -0.089363 -0.083866 -0.085294 -0.070722 -0.057681 -0.060525 -0.078189 -0.11835 -0.090862 0.032719 0.2006 -0.072439
996 -0.077183 -0.05833 0.07897 -0.070855 -0.054083 -0.06883 -0.053012 -0.031875 -0.041001 -0.069321 -0.075207 -0.096548 0.031451 0.10048 -0.057414
997 -0.076271 -0.066004 0.058634 -0.084528 -0.054478 -0.07746 -0.067985 -0.03247 -0.03668 -0.037392 -0.085312 -0.087621 0.051563 0.079779 -0.065309
998 -0.077728 -0.066764 0.066509 -0.082166 -0.0209 -0.075685 -0.052224 -0.033095 -0.018649 -0.048535 -0.1169 -0.086497 0.050265 0.0083515 -0.057606
999 -0.092763 -0.088809 0.013054 -0.087802 -0.050448 -0.10238 -0.093278 -0.057281 -0.04034 -0.059982 -0.12916 -0.097643 0.013112 0.037024 -0.08892
1000 -0.063218 -0.070134 0.071723 -0.085075 -0.0067724 -0.082525 -0.073715 -0.030459 -0.02104 -0.050177 -0.09184 -0.074536 0.032376 0.049824 -0.062414
1001 -0.066391 -0.0759 0.015199 -0.11074 -0.060552 -0.10467 -0.084202 -0.062083 -0.047245 -0.052215 -0.12054 -0.10335 0.014911 0.048692 -0.08736
1002 -0.096025 -0.088218 0.005668 -0.11276 -0.079515 -0.088385 -0.087971 -0.067722 -0.055945 -0.060101 -0.11518 -0.10819 0.030276 -0.020471 -0.077965
1003 -0.094778 -0.083664 0.0074915 -0.098846 -0.05785 -0.10846 -0.088486 -0.055285 -0.053639 -0.039862 -0.146 -0.11747 0.014827 0.022461 -0.085579
1004 -0.078142 -0.1018 0.019842 -0.088046 -0.057524 -0.087911 -0.067592 -0.042961 -0.017931 0.20275 -0.095104 -0.080206 0.025077 -0.0088985 -0.063073
1005 -0.079965 -0.08944 0.00764 -0.098415 -0.061197 -0.11115 -0.093566 -0.050932 0.0018683 0.36527 -0.092167 -0.082107 0.033548 0.037887 -0.078197
1006 -0.075393 -0.080417 -0.0017447 -0.092795 -0.067704 -0.11267 -0.10117 -0.044632 -0.0017183 0.38476 -0.095176 -0.067468 0.032251 0.036884 -0.07833
1007 -0.089968 -0.094789 0.0071175 -0.087583 -0.046172 -0.0988 -0.080809 -0.036693 0.0063383 0.38619 -0.11169 -0.072924 0.017457 0.03373 -0.083276
1008 -0.082144 -0.10029 -0.010952 -0.096797 -0.046069 -0.089377 -0.077338 -0.047485 -0.016559 0.34728 -0.09519 -0.068888 0.028624 0.067036 -0.074054
1009 -0.085455 -0.10136 -0.013718 -0.1126 -0.021575 -0.11873 -0.099303 -0.062091 -0.02128 0.21372 -0.13656 -0.097449 -0.0073891 0.043883 -0.081402
1010 -0.09656 -0.12695 -0.040132 -0.123 -0.070966 -0.12545 -0.11063 -0.087162 -0.061911 0.12481 -0.14787 -0.11912 0.0066334 -0.00608 -0.082015
1011 -0.072442 -0.10855 -0.0087115 -0.11547 -0.061882 -0.11653 -0.1091 -0.054868 -0.042147 0.088065 -0.12921 -0.10442 0.0034973 0.0037085 -0.10902
1012 -0.087786 -0.11169 -0.020737 -0.11651 -0.056745 -0.12286 -0.081012 -0.058389 -0.012267 0.079206 -0.12454 -0.10191 -0.010627 0.0040148 -0.084873
1013 -0.10032 -0.12504 -0.042044 -0.1087 -0.027913 -0.13038 -0.116 -0.089635 -0.047767 0.060735 -0.13225 -0.104 -0.013686 -0.012375 -0.10274
1014 -0.10341 -0.11345 -0.037454 -0.12048 -0.048751 -0.1241 -0.092226 -0.081702 -0.054956 0.082806 -0.12293 -0.10739 -0.000479 0.0035897 -0.096316
1015 -0.089702 -0.10521 -0.032922 -0.097155 -0.078782 -0.10282 -0.095187 -0.067756 -0.045976 0.083987 -0.091589 -0.090372 0.0028133 -0.027912 -0.08884
1016 -0.096717 -0.13091 -0.049794 -0.12717 -0.061015 -0.1176 -0.10351 -0.087034 -0.027888 0.070684 -0.1413 -0.11432 -0.018643 -0.01556 -0.090167
1017 -0.1055 -0.1566 -0.060185 -0.12537 -0.036379 -0.11966 -0.1148 -0.094519 -0.06057 0.075832 -0.12485 -0.13036 -0.016868 0.0074741 -0.10294
1018 -0.080381 -0.13973 -0.033932 -0.11466 -0.053344 -0.1056 -0.091705 -0.06499 -0.043671 0.078981 -0.12963 -0.085499 -0.0090957 0.11538 -0.11114
1019 -0.099701 -0.15299 -0.050956 -0.12288 -0.061095 -0.13087 -0.12302 -0.10043 -0.05473 0.04344 -0.14464 -0.10647 -0.034978 0.30687 -0.11225
1020 -0.10683 -0.14058 -0.083285 -0.12181 -0.067574 -0.12571 -0.099137 -0.082876 -0.054463 0.061794 -0.13524 -0.097924 -0.016883 0.32008 -0.11044
1021 -0.073518 -0.12457 -0.077938 -0.12437 -0.061977 -0.11493 -0.12208 -0.092022 -0.016737 0.06385 -0.11938 -0.11759 0.0086749 0.2895 -0.10217
1022 -0.07092 -0.16051 -0.078149 -0.12031 -0.061016 -0.13962 -0.11232 -0.099375 -0.060939 0.048721 -0.14645 -0.10122 -0.020458 0.17923 -0.11507
1023 0.17611 -0.12199 -0.052323 -0.089763 -0.035854 -0.11102 -0.079243 -0.07494 -0.028812 0.095796 -0.08733 -0.059784 0.0096123 0.1708 -0.094403
1024 0.20465 -0.15398 -0.079407 -0.10331 -0.064673 -0.13974 -0.10194 -0.095275 -0.018495 0.068286 -0.11512 -0.099774 8.0975e-07 0.13257 -0.082363
1025 0.17007 -0.14693 -0.06249 -0.12142 -0.044491 -0.12995 -0.11809 -0.092388 -0.030423 0.051742 -0.098994 -0.089918 -0.0072787 0.13033 -0.059817
1026 0.061583 -0.12894 -0.061191 -0.096968 -0.042148 -0.10734 -0.095498 -0.075275 -0.012782 0.055956 -0.095631 -0.085342 0.004206 0.16761 -0.021191
1027 0.010712 -0.13333 -0.098549 -0.11345 -0.061782 -0.12708 -0.10439 -0.092132 -0.025985 0.061373 0.055364 -0.092025 -0.025355 0.17681 0.1401
1028 -0.018637 -0.14731 -0.075673 -0.12034 -0.052187 -0.12852 -0.098907 -0.091959 -0.025314 0.041457 0.17027 -0.066717 -0.0036267 0.19885 0.20902
1029 -0.0047496 -0.15057 -0.058357 -0.11701 -0.056971 -0.11445 -0.097593 -0.077715 -0.023278 0.03653 0.19647 -0.084854 -0.0072978 0.21443 0.21958
1030 -0.010154 -0.14435 -0.081661 -0.12781 -0.074775 -0.11916 -0.11933 -0.10116 -0.004938 0.036596 0.070973 -0.073418 -0.0069335 0.35961 0.067162
1031 -0.019013 -0.15502 -0.06373 -0.11194 -0.028606 -0.12902 -0.088482 -0.073932 -0.017629 0.057712 0.0053963 -0.070826 0.038115 0.41687 0.024537
1032 0.0052786 -0.13404 -0.08714 -0.08955 0.0058124 -0.10401 -0.061386 -0.065023 -0.007359 0.056709 -0.010668 -0.061557 0.21241 0.42996 0.0091986
1033 -0.0088592 -0.13995 -0.05564 -0.10566 -0.018841 -0.11105 -0.07333 -0.069189 -0.014233 0.040369 -0.052905 -0.086498 0.22331 0.30693 0.0056898
1034 -0.016487 -0.12978 -0.084787 -0.10103 -0.036967 -0.11566 -0.072936 -0.088969 -0.040134 0.03394 -0.06523 -0.077058 0.23117 0.16787 -0.023087
1035 -0.0066454 -0.14929 -0.092673 -0.11104 -0.040766 -0.11554 -0.053067 -0.090453 -0.04191 0.015277 -0.065844 -0.08876 0.21848 0.12139 -0.032803
1036 0.015981 -0.11257 -0.066351 -0.089679 -0.023979 -0.10055 -0.050304 -0.075435 0.0047207 0.02769 -0.044841 -0.066056 0.22589 0.10991 -0.018768
1037 0.028606 -0.12381 -0.086591 -0.10411 -0.025214 -0.12005 -0.05176 -0.083479 -0.041501 0.017602 -0.069376 -0.094701 0.1049 0.15078 -0.037318
1038 0.22863 -0.058218 -0.094596 -0.10939 -0.062961 -0.11454 -0.060123 -0.097721 -0.037148 0.018638 -0.084846 -0.081807 0.089439 0.19965 -0.024736
1039 0.20775 0.080661 -0.10565 -0.11641 -0.071822 -0.11773 -0.080212 -0.10135 -0.059226 0.011518 -0.073603 -0.082027 0.041852 0.18577 -0.025685
1040 0.13092 0.15331 -0.08132 -0.097999 -0.089298 -0.11098 -0.043996 -0.091705 -0.034309 0.012351 -0.056518 -0.082624 0.067731 0.20616 -0.022619
1041 0.055203 0.20399 -0.071353 -0.099101 -0.064614 -0.11688 -0.0629 -0.075023 -0.023479 0.025166 -0.075412 -0.064153 0.066469 0.22045 -0.03374
1042 0.041512 0.1544 -0.085801 -0.1166 -0.063642 -0.12739 -0.090738 -0.093904 -0.046107 -0.01994 -0.10096 -0.1042 0.057148 0.21463 -0.045597
1043 -0.00052732 0.02169 -0.12141 -0.11096 -0.05775 -0.11323 -0.11767 -0.11471 -0.035947 -0.015267 -0.090244 -0.08432 0.04786 0.18555 -0.06098
1044 0.043429 0.01831 -0.076537 -0.077805 -0.017841 -0.10283 -0.07654 -0.074562 0.0032783 -0.0010312 -0.069485 -0.063037 0.074221 0.20263 -0.048815
1045 0.0058674 -0.035003 -0.080545 -0.097888 -0.030721 -0.12775 -0.095184 -0.086064 -0.029686 -0.00753 -0.096127 -0.060711 0.049902 0.11847 -0.06567
1046 0.0092126 -0.042265 -0.087717 -0.09219 -0.06716 -0.11015 -0.084649 -0.093892 -0.010711 0.028156 -0.086399 -0.01047 0.057707 0.1172 -0.035489
1047 -0.0094862 -0.078852 -0.12147 -0.12979 -0.075686 -0.13784 -0.12805 -0.10733 -0.0321 -0.034608 -0.11061 -0.042226 0.017297 0.066017 -0.089774
1048 0.012207 -0.057705 -0.11617 -0.10994 0.050418 -0.11147 -0.087619 -0.099752 -0.014131 0.007474 -0.10678 0.0068876 0.022302 0.084175 -0.069493
1049 -0.0044071 -0.081989 -0.11629 -0.10381 0.1732 -0.1247 -0.099022 -0.096519 -0.031486 -0.014815 -0.13143 -0.0145 0.049525 0.031583 -0.083737
1050 0.0086886 -0.072555 -0.098452 -0.1039 0.2224 -0.10922 -0.073149 -0.10654 -0.046006 0.0071307 -0.099853 -0.0023507 0.22263 0.038914 -0.069507
1051 0.0093964 -0.067152 -0.11089 -0.10555 0.19988 -0.12233 -0.10748 -0.10686 -0.03072 -0.0040566 -0.12152 -0.014359 0.23873 -0.018941 -0.091824
1052 0.040991 -0.052979 -0.10027 -0.09743 0.1873 -0.13227 -0.082705 -0.1041 -0.027506 0.025435 -0.11657 -0.017527 0.26608 0.0039086 -0.081011
1053 0.20126 -0.078173 -0.10229 -0.078895 0.14829 -0.11987 -0.087901 -0.099187 -0.0032994 0.0098738 -0.10588 -0.022485 0.27648 -0.030033 -0.076764
1054 0.23426 -0.089422 -0.11956 -0.10941 0.04326 -0.11275 -0.076744 -0.1104 -0.02456 0.0054808 -0.13434 -0.018867 0.21634 -0.011031 -0.093994
1055 0.19742 -0.064608 -0.10645 -0.09476 0.033324 -0.11356 -0.060693 -0.10368 0.004295 0.030582 -0.099818 0.055323 0.14875 -0.015534 -0.08542
1056 0.11583 -0.086543 -0.096836 -0.10685 0.024405 -0.12672 -0.072684 -0.10885 -0.021261 0.0034724 -0.0909 0.018763 0.11093 0.075961 -0.071265
1057 0.052385 -0.095207 -0.1328 -0.12646 -0.0096836 -0.13103 -0.08561 -0.11992 -0.051054 -0.010034 -0.12344 0.0082937 0.093235 0.22924 -0.094495
1058 0.052094 -0.10222 -0.12143 -0.12291 0.018921 -0.14849 -0.089261 -0.10163 -0.013532 0.0029826 -0.11377 -0.0037048 0.092596 0.22713 -0.082252
1059 0.05114 -0.085094 -0.10738 -0.10446 0.018202 -0.11792 -0.074961 -0.11529 -0.028141 -0.00037596 -0.08616 0.020949 0.08909 0.12434 -0.074629
1060 0.044995 -0.1048 -0.11893 -0.10904 0.025161 -0.12935 -0.056803 -0.12102 -0.048764 -0.029106 -0.10543 -0.016249 0.098654 0.029962 -0.093609
1061 0.039857 -0.11757 -0.10694 -0.11589 0.11486 -0.14406 -0.089732 -0.10437 -0.036251 -0.015507 -0.1053 -0.040841 0.092591 -0.014821 -0.086874
1062 0.056671 -0.070119 -0.096871 -0.074069 0.29995 -0.10597 -0.045405 -0.08483 0.0073319 0.0041896 -0.081516 0.00068552 0.14067 0.0238 -0.072766
1063 0.022685 -0.10258 -0.11771 -0.10332 0.28779 -0.11866 -0.043696 -0.087783 -0.028862 -0.014524 -0.099368 -0.0044328 0.13663 -0.080204 -0.075614
1064 0.054175 -0.071074 -0.10563 -0.0928 0.28036 -0.11456 -0.033022 -0.077734 0.025611 0.012229 -0.091791 -0.012555 0.29936 -0.013012 -0.074648
1065 0.039877 -0.10733 -0.11943 -0.082771 0.25578 -0.11877 -0.041613 -0.10044 -0.0065953 -0.015246 -0.081873 0.0019605 0.33349 -0.0072889 -0.087757
1066 0.019924 -0.14018 -0.13541 -0.14253 0.16009 -0.14867 -0.077279 -0.10848 -0.027633 -0.034039 -0.10144 -0.024609 0.28258 -0.08317 -0.093854
1067 0.021835 -0.10525 -0.11579 -0.10759 0.10438 -0.14001 -0.063571 -0.089856 0.035633 0.0020356 -0.096765 0.061409 0.29151 -0.044544 -0.090785
1068 0.0311 -0.13382 -0.11173 -0.1173 0.0972 -0.12603 -0.059121 -0.098218 0.007719 -0.0020208 -0.086087 0.049036 0.25767 -0.035998 -0.098331
1069 0.024358 -0.12131 -0.1265 -0.11429 0.044546 -0.12706 -0.043943 -0.089912 0.042841 0.01278 -0.086989 0.078728 0.16809 -0.038289 -0.10773
1070 0.014119 -0.1176 -0.11098 -0.10383 0.11114 -0.12688 -0.038583 -0.080269 0.021517 0.037359 -0.093978 0.11418 0.15908 -0.086887 -0.098305
1071 0.011186 -0.15011 -0.13055 -0.10615 0.083241 -0.14239 0.042399 -0.10358 -0.0041966 0.033646 -0.11169 0.14709 0.1221 -0.085524 -0.10284
1072 0.015414 -0.14037 -0.10225 -0.11231 0.055489 -0.10325 0.18345 -0.088423 0.0013032 0.0272 -0.081163 0.12392 0.15907 -0.071302 -0.094505
1073 0.0013351 -0.15033 -0.14147 -0.13804 0.05884 -0.14376 0.17532 -0.13117 -0.0051254 -0.011914 -0.10651 0.070828 0.098735 -0.067336 -0.1178
1074 -0.00012311 -0.131 -0.10901 -0.11525 0.080551 -0.1205 0.09384 -0.097887 -0.0017231 0.012055 -0.10953 0.062867 0.14812 -0.10123 -0.10163
1075 -0.011379 -0.11974 -0.11181 -0.10817 0.084792 -0.11543 0.012384 -0.097437 0.0014985 0.0072908 -0.085601 0.026235 0.13726 -0.10003 -0.097894
1076 0.016691 -0.12376 -0.081125 -0.095392 0.19376 -0.11157 -0.011735 -0.069802 0.02247 0.0076848 -0.099119 0.042323 0.15047 -0.072122 -0.10152
1077 0.02082 -0.11991 -0.07818 -0.10332 0.32481 -0.10184 -0.04018 -0.088847 -0.012663 -0.013574 -0.10665 0.031522 0.11809 -0.086886 -0.088486
1078 -0.0067944 -0.14699 -0.083945 -0.10661 0.3326 -0.12137 -0.047883 -0.11407 0.020506 -0.01301 -0.12342 0.019802 0.12439 -0.12522 -0.11663
1079 -0.011898 -0.15626 -0.015016 -0.095959 0.35202 -0.10556 -0.030148 -0.070976 0.012021 0.0076106 -0.10163 0.044756 0.15409 -0.11993 -0.089276
1080 -0.022518 -0.15005 0.091916 -0.08638 0.30051 -0.1281 -0.051393 -0.10177 0.02559 -0.013684 -0.10612 0.057451 0.14909 -0.1343 -0.11469
1081 -0.0080449 -0.13391 0.14869 -0.091463 0.28249 -0.099749 -0.030051 -0.066197 0.035307 0.0052699 -0.12135 0.085992 0.15663 -0.11983 -0.093484
1082 -0.0099498 -0.12587 0.067882 -0.10885 0.19999 -0.10258 -0.026356 -0.097993 0.037508 0.0068753 -0.091353 0.080446 0.12647 -0.08114 -0.098366
1083 -0.03979 -0.14893 -0.046274 -0.13351 0.096734 -0.14309 -0.055674 -0.09983 0.024332 -0.03338 -0.12978 0.076213 0.095022 -0.14295 -0.10948
1084 -0.023058 -0.15512 -0.069052 -0.11786 0.10495 -0.12067 -0.062626 -0.092018 0.029238 -0.018665 -0.10863 0.076368 0.12033 -0.08473 -0.12165
1085 -0.030516 -0.15302 -0.094429 -0.10275 0.11041 -0.1109 -0.0098741 -0.10259 0.013744 -0.015058 -0.11849 0.064657 0.098248 -0.14464 -0.12204
1086 -0.040828 -0.18781 -0.10259 -0.1394 0.10502 -0.14675 0.147 -0.12936 -0.035434 -0.02605 -0.14525 0.030592 0.076764 -0.13733 -0.13512
1087 -0.043062 -0.14728 -0.088973 -0.12154 0.07521 -0.10568 0.22929 -0.107 0.017787 -0.029503 -0.10431 0.0086199 0.074385 -0.15508 -0.13261
1088 1.2062e-05 -0.10895 -0.077876 -0.087165 0.13168 -0.085925 0.23458 -0.082875 0.012 -0.014387 -0.090254 0.048635 0.13095 -0.085701 -0.11011
1089 -0.018522 -0.14866 -0.08124 -0.098656 0.15362 -0.095974 0.17231 -0.09626 0.02567 -0.009797 0.15171 0.040217 0.11685 -0.1223 -0.11726
1090 -0.0097825 -0.15621 -0.0711 -0.096596 0.20135 -0.093837 0.086669 -0.087776 0.00025209 0.015737 0.20414 0.054636 0.085602 -0.13335 -0.12183
1091 -0.017334 -0.15231 -0.080187 -0.10823 0.33659 -0.098406 0.042125 -0.099288 -0.0072787 0.013401 0.18917 0.032347 0.074204 -0.14143 -0.12
1092 -0.01156 -0.11179 -0.080137 -0.095702 0.35455 -0.087741 0.033322 -0.085299 -0.00855 0.014173 0.16975 0.042012 0.11662 -0.095055 -0.1096
1093 -0.030617 -0.14163 -0.072053 -0.10238 0.33697 -0.09322 0.0010153 -0.086243 0.019578 0.0041777 0.051445 0.043915 0.087398 -0.13395 -0.11912
1094 -0.034681 -0.16449 -0.092503 -0.10789 0.31697 -0.10648 -0.022499 -0.084934 -0.0038553 -0.0013124 0.0083419 0.036371 0.075984 -0.12636 -0.11817
1095 -0.045497 -0.14586 -0.093856 -0.10536 0.17838 -0.091039 0.018876 -0.10204 0.011411 -0.01801 -0.041668 0.042246 0.083561 -0.15993 -0.1091
1096 -0.033934 -0.16331 -0.09413 -0.10859 0.16785 -0.00096336 0.012152 -0.067144 0.03894 -0.01929 -0.044093 0.075668 0.10974 -0.12281 -0.11831
1097 -0.033257 -0.14131 -0.079504 -0.085187 0.18004 0.17503 0.053658 -0.085432 0.048631 0.016631 -0.02044 0.11533 0.099719 -0.14114 -0.11877
1098 -0.017338 -0.15068 -0.10926 -0.091711 0.17627 0.1821 0.030538 -0.10022 0.032566 0.0088798 -0.035541 0.13292 0.077602 -0.15731 -0.11309
1099 -0.028416 -0.14652 -0.1022 -0.1052 0.17765 0.15076 0.050238 -0.083431 0.037766 0.019424 -0.014911 0.13054 0.10224 -0.16241 -0.11178
1100 -0.027332 -0.13012 -0.11359 -0.10131 0.15613 0.035621 0.037634 -0.083472 0.03003 0.0078491 -0.019629 0.11136 0.092856 -0.15094 -0.12773
1101 -0.02911 -0.16298 -0.12203 -0.10369 0.11672 -0.025782 0.037353 -0.096006 -0.0076218 -0.022834 -0.043523 0.045146 0.061403 -0.13991 -0.10923
1102 -0.044554 -0.14456 -0.11972 -0.10495 0.12319 -0.021941 0.1761 -0.11371 0.0015964 -0.0489 -0.057775 0.029849 0.087256 -0.13629 -0.12173
1103 -0.048549 -0.16725 -0.1244 -0.1027 0.092603 -0.011857 0.28931 -0.11701 -0.01869 -0.046029 -0.053566 0.034984 0.080246 -0.16536 -0.11911
1104 -0.037944 -0.14519 -0.10661 -0.10412 0.10771 -0.0051499 0.24682 -0.089746 -0.0090781 -0.034508 -0.065605 0.021096 0.079389 -0.14505 -0.13577
1105 -0.043608 -0.17822 -0.12647 -0.10494 0.084901 0.037742 0.20317 -0.10541 0.01662 -0.040428 -0.046911 0.0090474 0.065828 -0.15521 -0.12807
1106 -0.057116 -0.18001 -0.12963 -0.12131 0.10878 0.17788 0.075603 -0.13494 -0.022984 -0.0715 -0.073725 -0.021673 0.047613 -0.17075 -0.14114
1107 -0.073771 -0.1721 -0.13452 -0.12442 0.079992 0.20436 0.02785 -0.13567 0.0039033 -0.060912 -0.076318 0.022331 0.041365 -0.17893 -0.151
1108 -0.080036 -0.15745 -0.12386 -0.12035 0.094693 0.093494 0.033061 -0.10117 -0.00013757 -0.069376 -0.074705 0.024615 0.037208 -0.17497 -0.13045
1109 -0.033369 -0.14373 -0.11911 -0.10414 0.084144 0.058672 0.050381 -0.10677 0.0090636 -0.039802 0.013621 0.036645 0.059878 -0.12502 -0.099235
1110 -0.049251 -0.18292 -0.12491 -0.10801 0.095931 0.040621 0.031833 -0.11007 0.025569 -0.042371 0.21991 0.063458 0.024551 -0.15722 -0.12627
1111 -0.030032 -0.16671 -0.10293 -0.10215 0.11151 0.035233 0.017973 -0.10348 0.029479 -0.015719 0.29642 0.1064 0.029881 -0.17079 -0.11266
1112 -0.054741 -0.17076 -0.13396 -0.10858 0.10474 0.058129 0.039429 -0.12247 0.0015086 0.00099355 0.27714 0.15299 0.0096754 -0.15248 -0.14445
1113 -0.042528 -0.14881 -0.11894 -0.10997 0.07767 0.055018 0.057942 -0.096795 0.054837 0.0072856 0.23939 0.21731 0.05376 -0.11916 -0.1323
1114 -0.056988 -0.1668 -0.12039 -0.1094 0.082266 0.11879 0.028222 -0.10611 0.012884 -0.0060212 0.095526 0.23767 0.022008 -0.14683 -0.12995
1115 -0.047834 -0.14067 -0.088992 -0.10481 0.10359 0.26199 0.042603 -0.099661 0.019742 -0.026702 0.060983 0.20734 0.065409 -0.12235 -0.1214
1116 -0.053412 -0.12514 -0.025698 -0.10495 0.0893 0.28633 0.0078308 -0.11866 0.0055955 -0.0186 0.028714 0.14402 0.033114 -0.1683 -0.13594
1117 -0.037637 0.052595 0.055443 -0.11072 0.042535 0.19147 0.022852 -0.11753 0.0013578 -0.037468 0.029583 0.09712 0.00020915 -0.17124 -0.11451
1118 -0.055322 0.15855 0.13657 -0.088901 0.096419 0.1009 0.02451 -0.10462 0.020267 -0.042116 0.0050428 0.093838 0.019709 -0.18335 -0.14069
1119 -0.053048 0.20967 0.11252 -0.098086 0.059196 0.066148 0.0074276 -0.096317 -0.013714 -0.07017 0.01041 0.021163 0.044124 -0.17023 -0.12582
1120 -0.055339 0.20856 0.016298 -0.11202 0.073701 0.079156 0.010911 -0.10985 0.0010689 -0.051159 0.0031996 0.037749 0.041659 -0.18075 -0.13563
1121 -0.039267 0.24269 -0.015623 -0.077233 0.089305 0.054033 0.0063861 -0.085781 0.015592 -0.035183 0.023923 0.071462 0.055706 -0.14927 -0.11168
1122 -0.066667 0.057947 -0.074052 -0.12358 0.02607 0.082339 -0.013079 -0.11035 -0.025729 -0.08777 -0.0061324 0.02196 0.015068 -0.15695 -0.13785
1123 -0.053079 0.014937 -0.044358 -0.10513 0.039453 0.21323 -0.015953 -0.12249 0.001592 -0.069985 -0.00018147 0.017195 0.015487 -0.1744 -0.11636
1124 -0.064429 -0.032203 -0.055172 -0.11563 0.051331 0.24823 -0.024728 -0.12074 0.0070391 -0.073055 -0.047588 0.024703 0.006787 -0.17179 -0.13208
1125 -0.050627 -0.017186 -0.072072 -0.11627 0.039883 0.31052 -0.019528 -0.10611 -0.021998 -0.061902 -0.014105 0.027676 -0.0023187 -0.18758 -0.1388
1126 -0.066106 -0.021863 -0.031316 -0.11265 0.036267 0.25332 -0.01162 -0.12185 -0.010486 -0.067707 -0.03151 0.033884 0.029486 -0.16969 -0.13977
1127 -0.022199 -0.002221 0.053714 -0.065652 0.12379 0.1663 0.019468 -0.074421 0.019389 -0.014578 0.019046 0.082695 0.049653 -0.18474 -0.095361
1128 -0.073622 -0.051774 0.082986 -0.096858 0.049556 0.08615 -0.027609 -0.11202 -0.025858 -0.029716 -0.034079 0.045348 0.042256 -0.1736 -0.084233
1129 -0.049472 -0.046283 0.19561 -0.10432 0.049502 0.13068 -0.017165 -0.11463 -0.015821 -0.030241 -0.029106 0.044894 0.017926 -0.17034 0.12385
1130 -0.063372 -0.047003 0.16103 -0.090621 0.027358 0.16756 -0.0096115 -0.090377 0.0022639 -0.03024 -0.028786 0.053533 0.030716 -0.18838 0.26143
1131 -0.069965 -0.055233 0.085922 -0.098759 0.040354 0.19745 -0.0070072 -0.1042 0.011243 -0.029147 -0.032333 0.058929 0.00021435 -0.1905 0.24219
1132 -0.047979 -0.042053 0.056465 -0.08997 0.047536 0.2724 0.0155 -0.091751 0.020766 -0.0015543 -0.031125 0.061404 0.020792 -0.16928 0.1349
1133 -0.056948 -0.042275 0.029211 -0.071928 0.08666 0.29566 0.0052666 -0.076207 0.025745 -0.029163 -0.056332 0.058832 0.033439 -0.15406 0.025431
1134 -0.058326 -0.057871 0.023109 -0.089192 0.046319 0.28661 0.0061951 -0.05162 0.0099571 -0.039684 -0.044536 0.065051 0.011803 -0.18044 -0.016495
1135 -0.070603 -0.059601 0.014646 -0.089803 0.03577 0.19663 -0.025844 -0.092201 0.0067433 -0.025388 -0.052067 0.01905 0.015457 -0.16835 -0.014778
1136 -0.065779 -0.067892 -0.0055139 -0.086454 0.042684 0.13916 -0.026653 -0.076974 0.0083807 -0.043574 -0.041837 0.049012 -0.019958 -0.16766 -0.037969
1137 -0.063151 -0.05299 0.061927 -0.088385 0.020662 0.11984 -0.011071 -0.068866 0.024353 -0.031618 -0.05708 0.040264 0.028528 -0.12909 -0.0070553
1138 -0.084596 -0.077617 0.16158 -0.10495 0.0024073 0.14261 -0.031333 -0.11267 -0.014637 -0.06066 -0.063043 0.026875 -0.022902 -0.17224 -0.013589
1139 -0.08307 -0.080293 0.24029 -0.087619 0.018496 0.22854 -0.020579 -0.098823 -0.012363 -0.054371 -0.067421 0.022128 0.01675 -0.084185 -0.0331
1140 -0.061129 -0.075561 0.27074 -0.081588 0.03016 0.3045 -0.013237 -0.096935 -0.025178 -0.052332 -0.0435 0.02591 0.0055202 -0.12027 -0.030187
1141 -0.05442 -0.05522 0.21448 -0.059468 0.05239 0.36647 0.01483 -0.091052 0.0018745 -0.02649 -0.01674 0.047839 0.0091944 -0.10524 -0.026177
1142 -0.077051 -0.08347 0.078855 -0.08719 0.0052659 0.36545 0.01477 -0.10135 -0.0035097 -0.036576 -0.036264 0.0017072 -0.0034241 -0.11435 -0.037965
1143 -0.053738 -0.087557 0.065844 -0.086116 0.0095863 0.22745 0.12107 -0.080947 -0.017139 -0.056295 -0.063671 0.00069185 0.030932 -0.089467 -0.011632
1144 -0.064739 -0.090176 0.021929 -0.085879 -0.017107 0.12538 0.20415 -0.10277 -0.0088789 -0.053484 -0.082229 -0.0043443 -0.0073779 -0.053643 -0.018111
1145 -0.0519 -0.062839 0.041334 -0.061293 0.038082 0.1641 0.29553 -0.073544 0.013559 -0.0060332 -0.038365 0.032433 0.024058 0.21779 0.088233
1146 -0.078334 -0.089872 0.020651 -0.09064 -0.014874 0.093368 0.1634 -0.10397 -0.012191 -0.045132 -0.078856 -0.0025639 -0.018124 0.19865 0.26611
1147 -0.083645 -0.031269 0.019232 -0.076051 -0.021274 0.083792 0.077705 -0.096295 0.0066448 -0.025288 -0.06103 0.017615 0.023243 0.16089 0.33095
1148 -0.042491 0.094848 0.022047 -0.094941 -0.023542 0.11573 0.021203 -0.10573 -0.01121 -0.054188 -0.086098 -0.019561 0.0013027 0.044347 0.31352
1149 -0.061739 0.20905 0.020289 -0.088437 -0.010431 0.10479 -0.0029024 -0.093434 -0.028169 -0.073117 -0.10712 -0.0064625 -0.0092677 0.027416 0.26621
1150 -0.070766 0.25151 -0.0014325 -0.086437 -0.018914 0.14631 -0.0054741 -0.10673 -0.0011631 -0.072984 -0.075358 -0.010828 -0.036765 0.018867 0.16257
1151 -0.060828 0.29648 0.011151 -0.081359 0.00039395 0.29004 0.015637 -0.096786 -0.0090735 -0.05959 -0.079735 -0.01333 -0.01138 0.018666 0.090951
1152 -0.067759 0.30199 0.019794 -0.083732 -0.024774 0.31389 0.004799 -0.042005 -0.0099992 -0.050716 -0.074223 -0.02254 0.012259 0.076845 0.059731
1153 -0.06449 0.16664 -0.0051536 -0.084913 -0.039034 0.2765 -0.020441 0.030795 -0.014633 -0.088971 -0.11029 -0.027751 -0.019341 0.028218 0.052439
1154 -0.068303 0.13094 -0.00078802 -0.081189 -0.00083444 0.19921 0.014093 -0.002501 -0.0074496 -0.058649 -0.074653 -0.010052 -0.010837 0.029577 0.045737
1155 -0.072363 0.074688 0.13641 -0.074867 -0.029652 0.098992 0.0011473 -0.068019 -0.0044722 -0.072911 -0.125 -0.038046 -0.029558 0.035208 0.024032
1156 -0.076764 0.062457 0.24065 -0.065918 0.017023 0.10522 -0.020867 -0.094888 -0.049698 -0.06926 -0.11073 -0.019906 -0.031798 0.018912 0.02431
1157 -0.064687 0.02479 0.27974 -0.048611 -0.0056199 0.083582 -0.043745 -0.089226 -0.0046628 -0.09375 -0.10184 -0.05433 -0.04753 0.043544 0.021916
1158 -0.066834 0.071758 0.22123 0.035996 0.027378 0.098378 0.0065793 -0.088111 -0.0074805 -0.064474 -0.088946 -0.025358 -0.023599 0.028505 0.028541
1159 -0.05783 0.025629 0.094478 0.048197 0.0051439 0.082041 -0.021582 -0.10242 -0.035932 -0.073949 -0.091407 -0.047567 -0.010074 0.035987 0.02208
1160 -0.063487 0.017788 0.072405 0.10677 0.00014634 0.13802 -0.057911 -0.10484 -0.024846 -0.060411 -0.084095 -0.026687 -0.01473 0.017644 0.021381
1161 -0.068491 0.03598 0.053138 0.089964 0.013367 0.24266 -0.035862 -0.083279 -0.017855 -0.068842 -0.097542 -0.040372 -0.026707 0.056137 0.0096648
1162 -0.042233 0.046828 0.047806 0.0895 0.00043657 0.31559 -0.015913 -0.078707 -0.018402 -0.04384 -0.064067 -0.026298 -0.014646 0.14539 0.0094649
1163 -0.077659 0.074374 0.053689 0.0053038 -0.022907 0.2358 -0.040593 -0.099281 -0.023511 -0.090187 -0.072375 -0.048062 -0.040241 0.18037 -0.010339
1164 -0.050038 0.2239 0.077542 -0.00876 -0.034306 0.17593 -0.036358 -0.037928 -0.0025702 -0.078884 -0.061699 -0.028284 -0.011573 0.18627 0.017267
1165 -0.039366 0.3163 0.19479 -0.024412 -0.02745 0.12328 -0.029272 0.048523 0.012119 -0.074148 0.045653 -0.031136 -0.01721 0.11053 0.021886
1166 0.18068 0.39065 0.32067 -0.0087526 -0.0035801 0.10888 -0.023393 0.093614 0.045136 -0.047437 0.14965 -0.013843 0.008808 0.066735 0.077215
1167 0.21556 0.35503 0.28033 -0.0483 -0.03399 0.070229 -0.047033 0.0029018 -0.018725 -0.07078 0.12103 -0.034918 -0.01783 -0.029463 0.058011
1168 0.19933 0.35363 0.2813 -0.023851 -0.024996 0.041873 -0.043688 -0.059202 -0.022908 -0.074794 0.10824 -0.072409 -0.010454 -0.048422 0.071262
1169 0.13333 0.33404 0.2477 0.073839 0.005453 0.09642 -0.042233 -0.041376 0.029993 -0.053247 0.060695 -0.0048901 0.052731 -0.00725 0.056725
1170 0.040848 0.26147 0.1293 0.1026 -0.023539 0.07642 -0.042284 -0.069149 -0.033694 -0.097123 -0.028194 -0.045966 0.15078 -0.039908 0.020375
1171 0.015386 0.25813 0.11551 0.13683 -0.0109 0.16256 -0.039749 -0.08492 -0.018911 -0.071499 -0.037863 -0.047588 0.21422 0.0086605 -0.0062775
1172 0.0029886 0.28324 0.088307 0.13312 -0.031496 0.26936 -0.041559 -0.069086 0.012735 -0.10235 -0.056383 -0.067685 0.2353 0.011853 -0.01878
1173 0.01372 0.45469 0.10937 0.1421 0.038441 0.33946 -0.028667 -0.063047 0.0039808 -0.069975 -0.040059 -0.025145 0.24292 0.071326 0.01852
1174 -0.020266 0.47811 0.060445 0.095059 -0.0022939 0.29576 -0.057403 -0.07416 -0.005747 -0.080811 -0.054988 -0.044821 0.09049 0.017536 -0.031366
1175 0.00081043 0.5065 0.084279 0.066561 -0.0027064 0.17564 -0.071645 -0.060719 -0.020931 -0.10205 -0.056136 -0.038543 0.065938 0.062675 -0.021545
1176 -0.024797 0.50383 0.072099 0.064837 -0.037231 0.08898 -0.077505 -0.062617 -0.050815 -0.098925 -0.051908 -0.082554 0.016808 0.034818 -0.031685
1177 -0.0057869 0.4849 0.17098 0.10012 -0.04401 0.048559 -0.091447 0.020372 -0.012924 -0.10285 -0.095479 -0.048936 0.034235 0.020423 -0.028583
1178 -0.00056227 0.46389 0.29257 0.11735 -0.022438 0.059976 -0.050927 0.11588 0.0064233 -0.074798 -0.054796 -0.056394 0.044661 0.044691 -0.017084
1179 -0.040615 0.45504 0.34235 0.11195 -0.028633 0.056833 -0.048306 0.10547 -0.0044221 -0.075751 -0.085304 -0.036537 0.027129 0.0047346 -0.017342
1180 -0.038657 0.38596 0.24232 0.1238 -0.052725 0.063953 -0.071915 0.071968 0.0069196 -0.074348 -0.044076 0.059517 0.0067961 0.033218 -0.02029
1181 -0.0099335 0.4502 0.15711 0.18256 -0.039224 0.11464 -0.075867 0.021495 0.019941 -0.051349 -0.057163 0.1665 0.03253 -0.01929 0.032699
1182 -0.0086156 0.37297 0.1219 0.19924 -0.027992 0.21712 -0.06719 -0.0098845 0.039767 -0.024627 -0.060441 0.17899 0.034075 -0.020774 0.054201
1183 -0.011963 0.48334 0.13144 0.19124 -0.016462 0.24216 -0.051126 -0.0044775 0.10415 -0.028822 -0.055358 0.15635 0.042685 -0.044164 0.11242
1184 -0.021183 0.55773 0.085775 0.14887 -0.019796 0.16702 -0.094136 -0.034387 0.14447 -0.051211 -0.075803 0.13165 0.043141 -0.079466 0.3148
1185 -0.029567 0.62268 0.095055 0.095166 -0.023828 0.11945 -0.092307 -0.029615 0.17589 -0.060285 -0.083806 0.095092 0.039063 -0.081417 0.34131
1186 -0.026706 0.54048 0.16658 0.099306 -0.017076 0.074484 -0.08206 -0.025092 0.16295 -0.069214 -0.065505 0.044535 0.013945 -0.11372 0.29109
1187 -0.045191 0.54989 0.2941 0.087434 -0.03437 0.028492 -0.10808 -0.0025287 0.11799 -0.084707 -0.1033 -0.0086328 0.0069201 -0.10721 0.12357
1188 -0.019516 0.51595 0.34024 0.12492 -0.039789 0.063919 -0.075091 0.14134 0.052739 -0.080494 -0.10532 -0.023887 0.032952 -0.1 0.089041
1189 -0.050718 0.47286 0.39493 0.17846 -0.02898 0.067576 -0.078788 0.18516 0.040653 -0.090232 -0.08813 8.2969e-05 0.020782 -0.11441 0.053763
1190 -0.025122 0.38411 0.4129 0.23576 -0.026253 0.20247 -0.091613 0.21523 0.042835 -0.075055 -0.056994 0.015875 0.016678 -0.12543 0.044192
1191 -0.044022 0.35422 0.32965 0.21416 -0.04602 0.22374 -0.086538 0.088757 0.038666 -0.080922 -0.078974 -0.0064261 0.0071096 -0.14439 0.065271
1192 -0.056384 0.4009 0.22407 0.2045 -0.0091459 0.20397 -0.077769 0.013372 0.024922 -0.061576 -0.075269 -0.014991 0.020855 -0.1242 0.032518
1193 -0.061581 0.50681 0.17905 0.16859 -0.048555 0.11418 -0.081584 -0.020597 0.025679 -0.064259 -0.054968 0.00084496 0.0098601 -0.15391 0.05173
1194 -0.054542 0.60521 0.13557 0.10561 -0.025101 0.059077 -0.089571 0.0042787 0.016032 -0.068471 -0.096268 0.011549 -0.00041009 -0.13921 0.011746
1195 -0.048763 0.59933 0.10009 0.096172 -0.022081 0.037131 -0.091252 0.0035709 0.046008 -0.067274 -0.092262 0.085409 -0.020193 -0.14322 0.02407
1196 -0.039947 0.52883 0.10981 0.10384 -0.0022737 0.031239 -0.087303 0.02685 0.068262 -0.0142 -0.063685 0.185 0.018278 -0.128 0.034415
1197 -0.042379 0.47042 0.11765 0.13548 -0.04191 0.053839 -0.063994 0.15103 0.058669 -0.0061514 -0.048603 0.20729 0.020843 -0.12843 0.12332
1198 -0.046214 0.36207 0.12915 0.18298 -0.00090102 0.047529 -0.092959 0.27282 0.085979 0.078575 -0.066432 0.22358 0.037553 -0.12143 0.12387
1199 -0.041084 0.37546 0.19857 0.23193 -0.017581 0.028425 -0.059122 0.27906 0.11415 0.2791 -0.072671 0.19804 0.042936 -0.14505 0.15816
1200 -0.090013 0.30211 0.33956 0.24458 -0.048305 0.012959 -0.09902 0.23858 0.060456 0.24766 -0.077808 0.15379 -0.007731 -0.18917 0.08277
1201 -0.059361 0.29968 0.36189 0.22802 -0.04654 0.036332 -0.063244 0.20259 0.058769 0.26704 -0.069751 0.12949 0.005958 -0.16233 0.04591
1202 -0.045794 0.30244 0.39029 0.17913 -0.040821 0.020306 -0.088906 0.10498 0.061833 0.1363 -0.069656 0.094423 0.002103 -0.11329 0.054595
1203 -0.05037 0.27324 0.31486 0.16281 -0.053628 0.0090291 -0.095598 0.056831 0.038282 0.049423 0.14528 0.061108 0.030019 -0.13685 0.026355
1204 -0.060457 0.2253 0.19632 0.11804 -0.064014 -0.011821 -0.096449 0.034992 0.016134 0.032423 0.1999 0.038429 -0.0018464 -0.15926 0.0017801
1205 -0.051967 0.24118 0.16196 0.14108 -0.011187 0.0047923 -0.080431 0.066095 0.030298 0.032762 0.19129 0.051907 0.026349 -0.14205 0.01606
1206 -0.05313 0.2158 0.13415 0.14476 -0.0019465 0.0065605 -0.086621 0.12447 0.063324 0.02931 0.093585 0.072833 -0.006093 -0.13882 0.019344
1207 -0.04965 0.20983 0.13006 0.14997 -0.058979 -0.008137 -0.072663 0.25608 0.02505 0.0027831 0.011749 0.054847 0.0058478 -0.1458 0.0091011
1208 -0.050755 0.17868 0.14129 0.2174 -0.035975 -0.023395 -0.081859 0.28106 0.018919 0.0070884 -0.033031 0.04122 -0.0059927 -0.12994 0.0036978
1209 -0.050525 0.19368 0.16262 0.27971 -0.039983 -0.016101 -0.089996 0.27327 0.050363 0.021731 -0.037542 0.15326 0.012293 -0.11839 -0.01409
1210 -0.069185 0.18379 0.18407 0.27712 -0.013973 -0.029579 -0.089653 0.20327 0.071284 0.067831 -0.03055 0.21917 0.0084609 -0.11986 0.00082003
1211 -0.051369 0.18024 0.38404 0.26496 -0.019625 -0.024043 -0.086002 0.14393 0.16877 0.079117 -0.0075043 0.26136 0.031155 -0.11664 0.0037167
1212 -0.064921 0.18996 0.3825 0.18689 -0.022639 -0.030015 -0.095077 0.112 0.23202 0.045821 0.01804 0.2138 -0.0037391 -0.13319 -0.032225
1213 -0.055374 0.16821 0.39091 0.15263 -0.042508 -0.047875 -0.096587 0.096644 0.23591 0.053615 0.15512 0.22277 0.019695 -0.14136 -0.0075105
1214 -0.058837 0.17714 0.34952 0.14309 -0.04893 -0.03785 -0.11015 0.10181 0.18447 0.067338 0.25638 0.2119 0.010363 -0.15592 -0.014222
1215 -0.083082 0.26691 0.26703 0.14672 -0.032644 -0.05647 -0.11267 0.16351 0.10908 0.020799 0.21192 0.14631 0.0056137 -0.13329 -0.039314
1216 -0.070283 0.40235 0.20229 0.15045 -0.045069 -0.046332 -0.084946 0.32209 0.098124 0.0051911 0.15684 0.11301 -0.0060722 -0.17055 -0.015218
1217 -0.048705 0.4881 0.17378 0.14002 -0.033519 -0.045104 -0.083646 0.36351 0.095847 0.020609 0.082026 0.11469 0.006702 -0.094765 -0.039113
1218 -0.044504 0.53236 0.17286 0.23707 -0.021957 -0.053078 -0.092137 0.31184 0.068937 0.015793 0.03461 0.11323 0.018034 0.17899 -0.012534
1219 -0.085416 0.49083 0.14895 0.2889 -0.030297 -0.071989 -0.095224 0.2508 0.066831 -0.00027451 -0.0047367 0.094792 -0.0096947 0.11268 -0.036596
1220 -0.054503 0.53305 0.17559 0.28785 -0.023751 -0.050909 -0.076214 0.15455 0.081938 0.022838 0.00054288 0.091977 0.008895 0.092912 -0.0065969
1221 -0.085636 0.42646 0.13808 0.20839 -0.067695 -0.077164 -0.1098 0.091429 0.079786 -0.0095953 -0.0040053 0.057196 -0.01309 -0.061634 -0.062595
1222 -0.071691 0.35512 0.18913 0.18766 -0.050926 -0.073957 -0.10886 0.11056 0.04488 0.013511 0.003758 0.10278 -0.0001392 -0.062256 -0.044733
1223 -0.064733 0.28772 0.37206 0.15547 -0.033949 -0.079689 -0.096321 0.1199 0.075476 0.019596 -0.00066976 0.12246 -0.017999 -0.10248 -0.045356
1224 -0.072174 0.27164 0.40608 0.13224 -0.042872 -0.071803 -0.099779 0.17031 0.1186 0.062144 0.030011 0.26122 -0.0039541 -0.060377 -0.051678
1225 -0.061698 0.24215 0.37781 0.13022 -0.040777 -0.084183 -0.12031 0.36598 0.10174 0.028615 0.030678 0.29705 -0.0041006 -0.082459 -0.051245
1226 -0.051469 0.22437 0.34203 0.13437 -0.052756 -0.057572 -0.092866 0.41741 0.13353 0.081094 0.24919 0.34168 0.0083818 -0.089845 -0.042976
1227 -0.04929 0.24496 0.24078 0.14772 -0.0093908 -0.059338 -0.073741 0.3866 0.129 0.083395 0.32622 0.31449 0.020207 -0.064056 -0.039711
1228 -0.06768 0.21062 0.15396 0.13912 -0.050814 -0.083156 -0.1263 0.32275 0.11711 0.050504 0.27163 0.26814 -0.011536 -0.06984 -0.073462
1229 -0.048779 0.25608 0.15895 0.23814 -0.041402 -0.10083 -0.10239 0.25899 0.11982 0.025536 0.18949 0.21297 -0.0049322 -0.0016074 -0.043028
1230 -0.055099 0.36736 0.16675 0.30098 -0.020324 -0.08575 -0.090777 0.20013 0.099276 0.0045964 0.091846 0.16522 0.0003115 0.20466 -0.063123
1231 -0.056875 0.48131 0.14071 0.28168 -0.024815 -0.072738 -0.099785 0.16593 0.10605 0.0028613 0.07146 0.15284 0.0041968 0.32044 -0.044051
1232 -0.052555 0.52579 0.17461 0.25857 0.017498 -0.064852 -0.067134 0.20295 0.28945 0.041267 0.0682 0.18079 0.0086402 0.29574 -0.055605
1233 -0.066353 0.51592 0.14001 0.16163 -0.051058 -0.10055 -0.042329 0.15447 0.23199 4.3983e-05 0.033183 0.1065 -0.0055619 0.32836 -0.077118
1234 -0.067167 0.58363 0.16405 0.14166 -0.041746 -0.088719 0.17888 0.20502 0.25339 -0.014553 0.038313 0.12489 -0.007713 0.26566 -0.071779
1235 -0.055479 0.54661 0.14651 0.14797 -0.060324 -0.087334 0.19098 0.38442 0.19667 0.021684 0.034715 0.14671 -0.014482 0.18101 -0.057772
1236 -0.055713 0.4487 0.28384 0.14182 -0.061097 -0.09704 0.19396 0.41489 0.10313 -0.016286 0.022296 0.13036 -0.018342 0.047778 -0.068706
1237 -0.072309 0.31143 0.33579 0.15222 -0.070433 -0.10779 0.22198 0.39687 0.12633 0.016863 0.05214 0.13147 -0.026692 0.061979 -0.082484
1238 -0.041052 0.30177 0.40227 0.16677 0.00058281 -0.079991 0.17371 0.41225 0.11942 0.047513 0.18351 0.15486 0.0091041 0.078896 -0.076325
1239 -0.037777 0.28374 0.3537 0.24727 -0.027526 -0.083301 0.077598 0.29031 0.14984 0.060208 0.30912 0.17775 0.028238 0.10358 -0.062587
1240 0.11734 0.25104 0.28585 0.27958 -0.051198 -0.11948 -0.0024962 0.19917 0.1322 0.045305 0.31654 0.2212 -0.0053124 0.31408 -0.083527
1241 0.22582 0.26558 0.24871 0.32558 -0.033935 -0.1033 0.0085708 0.18987 0.14257 0.10339 0.30447 0.3488 0.00080425 0.43029 -0.073756
1242 0.24976 0.22677 0.16443 0.26064 -0.016476 -0.099526 0.011423 0.19455 0.16511 0.083629 0.15375 0.40044 0.020559 0.48803 -0.082259
1243 0.19595 0.20763 0.11808 0.19853 -0.021024 -0.11132 0.013171 0.17516 0.14315 0.084181 0.12873 0.39047 0.019449 0.42513 -0.097637
1244 0.083922 0.19648 0.14294 0.16643 -0.010699 -0.092493 0.016283 0.24695 0.17534 0.10089 0.10244 0.3741 0.011345 0.36331 -0.085228
1245 0.027503 0.20961 0.11845 0.14419 -0.017453 -0.099089 0.0012103 0.38306 0.19054 0.28354 0.085176 0.29802 0.0097499 0.30564 -0.066555
1246 0.021411 0.15523 0.10885 0.11034 -0.068526 -0.13275 -0.036491 0.43461 0.12678 0.29011 0.073737 0.23508 -0.0039431 0.26751 -0.094001
1247 0.031892 0.17351 0.13081 0.16256 -0.027981 -0.11812 0.0052999 0.43102 0.11419 0.28592 0.083984 0.20935 0.041367 0.28561 -0.074558
1248 0.026809 0.18281 0.12932 0.19149 0.039723 -0.090363 0.26595 0.3888 0.17728 0.16393 0.10918 0.21004 0.20421 0.50286 -0.09783
1249 -0.027282 0.12405 0.092514 0.14085 -0.062849 -0.13081 0.26785 0.24848 0.094155 0.055468 0.018937 0.13658 0.21394 0.47708 -0.11428
1250 0.010365 0.13711 0.12048 0.18488 0.10713 -0.10323 0.28778 0.23205 0.11495 0.064368 0.080054 0.18731 0.23118 0.57135 -0.082383
1251 0.0015185 0.092955 0.082444 0.16557 0.12392 -0.10942 0.23377 0.19031 0.12608 0.060312 0.13614 0.13576 0.17885 0.52291 -0.10835
1252 0.015943 0.089035 0.088388 0.17753 0.19311 -0.098425 0.2591 0.19461 0.084612 0.088579 0.26732 0.15942 0.10391 0.47699 -0.086115
1253 0.018414 0.098102 0.08642 0.1692 0.2055 -0.10061 0.19633 0.19638 0.097759 0.079706 0.2972 0.16725 0.082457 0.38337 -0.019896
1254 0.024897 0.08173 0.084697 0.16445 0.26441 -0.11759 0.11152 0.19323 0.11775 0.082156 0.2459 0.16611 0.059452 0.29277 0.22782
1255 0.11602 0.074315 0.055246 0.14829 0.22286 -0.11584 0.080019 0.31689 0.077831 0.096888 0.1422 0.15598 0.046236 0.19025 0.31459
1256 0.22869 0.053023 0.020111 0.1345 0.11911 -0.12733 0.042775 0.38154 0.11308 0.062163 0.082169 0.13684 0.011001 0.24365 0.35331
1257 0.26817 0.060214 0.041679 0.13617 0.035287 -0.12511 0.058382 0.4037 0.09779 0.07482 0.049954 0.16732 0.029169 0.2567 0.32004
1258 0.20676 0.05377 0.022602 0.12052 0.042615 -0.14338 0.043956 0.32084 0.083131 0.073716 0.054795 0.14477 0.038016 0.52957 0.16954
1259 0.12888 0.045157 0.024477 0.13409 -0.003211 -0.11534 0.056699 0.26907 0.11013 0.071249 0.036896 0.15455 0.034517 0.59368 0.086643
1260 0.064118 0.062051 0.0096053 0.13155 0.016053 -0.15338 0.03045 0.18016 0.095605 0.068066 0.051231 0.15163 0.022266 0.57258 0.052897
1261 0.056114 0.05576 0.03577 0.14532 0.037428 -0.12109 0.21598 0.18609 0.095635 0.06085 0.038291 0.1462 0.0555 0.54351 0.055552
1262 0.03743 0.027192 0.011353 0.15155 0.020951 -0.11798 0.34252 0.19242 0.087337 0.044586 0.052006 0.14955 0.028916 0.39322 0.028055
1263 0.044969 0.021612 0.002328 0.13556 0.052016 -0.11288 0.31996 0.18427 0.10055 0.051628 0.026246 0.13325 0.018058 0.27923 0.0252
1264 0.025159 0.031358 0.013788 0.10838 0.030396 -0.12559 0.28968 0.17523 0.10648 0.049747 0.043768 0.13148 0.017251 0.22305 0.0055519
1265 0.017963 0.014388 -0.013966 0.087549 0.026828 -0.12692 0.26602 0.21652 0.078586 0.046209 0.027609 0.1193 0.013678 0.19306 0.0014588
1266 0.088033 0.057916 0.017345 0.10264 0.026465 -0.11216 0.32126 0.22511 0.091388 0.049408 0.043239 0.12949 0.06613 0.23349 0.0088994
1267 0.2126 0.058429 0.004422 0.10752 0.038536 -0.12628 0.32598 0.2007 0.080754 0.064751 0.040359 0.11716 0.04711 0.25434 0.017153
1268 0.34675 0.078972 0.0089503 0.10238 0.049001 -0.11782 0.36332 0.2125 0.097961 0.039475 0.056916 0.10531 0.027426 0.29423 0.00090347
1269 0.32482 0.23478 -0.003847 0.11087 0.021369 -0.10919 0.34676 0.19454 0.11007 0.04287 0.05646 0.12188 0.03675 0.58367 0.012709
1270 0.275 0.28474 -0.027966 0.10826 0.02037 -0.13105 0.26132 0.16332 0.047741 0.016726 -0.015477 0.11417 0.018539 0.47736 -0.028708
1271 0.18334 0.33624 -0.016387 0.098989 -0.037126 -0.14374 0.15059 0.12619 0.061604 0.016798 -0.0035524 0.097117 0.0022393 0.45266 -0.056147
1272 0.14463 0.37928 -0.0042176 0.12315 -0.0001374 -0.13502 0.12806 0.16915 0.087028 0.034488 -0.00078428 0.12071 0.026304 0.43114 -0.0031021
1273 0.10747 0.32565 -0.023407 0.096488 -0.0053011 -0.1496 0.109 0.14065 0.10653 0.035985 0.016613 0.16336 0.0074975 0.29202 -0.028309
1274 0.095664 0.19153 -0.0092425 0.081645 0.0068304 -0.12702 0.1082 0.16184 0.1007 0.041722 -0.0094824 0.18411 0.035983 0.19335 -0.034741
1275 0.081752 0.087364 -0.043204 0.080541 0.024988 -0.13805 0.11708 0.1109 0.10167 0.038734 -0.032703 0.20656 0.00371 0.18099 -0.048105
1276 0.099963 0.11223 -0.02809 0.082281 0.008769 -0.13134 0.13884 0.14403 0.12646 0.058086 0.0019283 0.24941 0.039413 0.16523 -0.024495
1277 0.095791 0.11269 -0.043645 0.062557 -0.038623 -0.12898 0.13642 0.088734 0.09652 0.0041079 -0.044239 0.15989 0.016642 0.17131 -0.036289
1278 0.10261 0.095804 -0.037585 0.072258 -0.014794 -0.13843 0.30047 0.11075 0.0749 0.011015 -0.020283 0.13049 0.026486 0.1909 -0.029756
1279 0.25416 0.12323 -0.02986 0.080762 0.019188 -0.11137 0.40089 0.13057 0.10857 -0.007222 0.0074986 0.085541 0.025613 0.15942 -0.054003
1280 0.39603 0.084879 -0.034126 0.080786 -0.022587 -0.13266 0.34646 0.13349 0.092479 -0.021096 -0.029363 0.085466 0.027589 0.18091 -0.039962
1281 0.33825 0.073976 -0.040902 0.089483 0.015087 -0.11117 0.30886 0.11319 0.099496 0.0020049 -0.0040838 0.10342 0.049667 0.19412 -0.045098
1282 0.27225 0.051238 -0.05408 0.074774 -0.009372 -0.14063 0.23332 0.096949 0.062135 0.015344 -0.042262 0.084106 0.029753 0.17043 -0.071265
1283 0.19629 0.054085 -0.050174 0.077436 -0.015911 -0.14412 0.1366 0.090501 0.052246 -0.029122 -0.041494 0.080987 0.015047 0.17201 -0.071994
1284 0.15057 0.045544 -0.028975 0.10849 0.0092165 -0.1196 0.16793 0.11063 0.050375 0.012527 -0.015562 0.085471 0.00647 0.20651 -0.064391
1285 0.14245 0.032268 -0.055309 0.082121 -0.01174 -0.12887 0.11646 0.091918 0.047375 0.011874 -0.053359 0.069072 0.037196 0.26893 -0.062902
1286 0.097615 0.0016836 -0.078708 0.054272 -0.014171 -0.13397 0.11784 0.067184 0.032894 0.0070175 -0.055821 0.083604 0.018962 0.4708 -0.086406
1287 0.12711 0.031008 -0.053322 0.04906 -0.036477 -0.11017 0.13969 0.072535 0.051172 0.021695 -0.023668 0.098619 0.026026 0.48216 -0.094208
1288 0.10683 0.027877 -0.055459 0.041613 -0.046588 -0.13966 0.10281 0.070828 0.06643 0.0076831 -0.05112 0.064085 0.00096637 0.38794 -0.062548
1289 0.11833 0.0017077 -0.054593 0.053375 -0.013989 -0.13882 0.11682 0.072633 0.089418 0.046795 -0.049426 0.085944 -0.0030778 0.2847 -0.054737
1290 0.092609 -0.0048304 -0.06558 0.026492 -0.008738 -0.15087 0.080854 0.073689 0.036462 0.013419 -0.048754 0.071046 0.00063089 0.20756 -0.10086
1291 0.13074 0.0026452 -0.0669 0.053073 -0.037953 -0.13223 0.0958 0.064819 0.070349 0.0098805 -0.02063 0.056354 -0.0041578 0.19818 -0.072091
1292 0.29252 -0.011003 -0.048121 0.063089 -0.015549 -0.13633 0.11592 0.075913 0.050019 0.022191 -0.016108 0.071815 0.011391 0.21142 -0.091031
1293 0.38947 -0.0068765 -0.061229 0.046196 -0.021927 -0.1434 0.084705 0.036466 0.065232 0.002229 -0.025931 0.084405 0.016577 0.19546 -0.099852
1294 0.38319 -0.02139 -0.080418 0.034229 -0.031018 -0.1323 0.077479 0.032359 0.052141 0.0099262 -0.032909 0.048252 0.0071933 0.13499 -0.086553
1295 0.33897 -0.017528 -0.036565 0.07987 -0.011832 -0.12818 0.079955 0.053487 0.051708 0.041156 -0.024546 0.065983 0.024582 0.12966 -0.092931
1296 0.21169 -0.042705 -0.078914 0.052051 -0.023277 -0.13606 0.073279 0.026109 0.049969 0.28378 -0.04567 0.05781 -0.032553 0.11007 -0.11728
1297 0.1866 -0.033909 -0.060257 0.043213 -0.0023137 -0.12698 0.078639 0.068425 0.038746 0.40307 -0.001347 0.0832 0.021995 0.11995 -0.073469
1298 0.18037 -0.0055063 -0.05277 0.046336 0.011836 -0.11671 0.080106 0.052932 0.076344 0.39466 -0.029683 0.069586 -0.006738 0.13648 -0.099675
1299 0.132 -0.048199 -0.081872 0.022933 -0.024743 -0.14783 0.043521 0.045199 0.058248 0.25504 -0.029346 0.038321 0.0018937 0.20043 -0.11324
1300 0.15651 -0.046053 -0.067812 0.03696 -0.0086708 -0.12319 0.063171 0.050185 0.059824 0.17341 -0.05223 0.039289 0.01163 0.399 -0.10421
1301 0.12165 -0.064703 -0.096078 0.018318 0.013439 -0.13367 0.046779 0.012104 -0.005415 0.073542 -0.058602 0.023172 -0.034438 0.40071 -0.11205
1302 0.11903 -0.053713 -0.059057 0.020177 0.16225 -0.1246 0.055402 0.034717 0.037976 0.059217 -0.0537 0.011779 -0.0025513 0.40039 -0.1037
1303 0.15983 -0.068412 -0.060052 0.044881 0.26334 -0.13245 0.061606 0.037158 0.045968 0.059445 -0.063954 0.018698 0.026736 0.30983 -0.094223
1304 0.13675 -0.072526 -0.083835 0.052181 0.27258 -0.13419 0.015239 0.035081 0.069939 0.044442 -0.074588 0.0064796 -0.014107 0.17796 -0.088621
1305 0.13365 -0.090103 -0.076578 0.043345 0.25989 -0.13831 0.036801 0.038772 0.015586 0.046198 -0.067804 -0.0047677 -0.026544 0.15027 -0.10996
1306 0.12788 -0.059229 -0.072737 0.053918 0.2403 -0.136 0.017228 0.012531 0.061785 0.046327 -0.080428 0.0095972 -0.0033404 0.10343 -0.116
1307 0.20657 -0.058524 -0.07643 0.029854 0.17627 -0.1475 0.011458 0.0072134 0.018626 0.036423 -0.091126 -0.0036676 -0.022323 0.12738 -0.095456
1308 0.37911 -0.030035 -0.071624 0.044957 0.1237 -0.1334 0.011416 0.030376 0.044307 0.072793 -0.056415 0.034277 0.0027638 0.13952 -0.095222
1309 0.38543 -0.075484 -0.072958 0.036732 0.052748 -0.13845 -0.021228 0.0028923 0.025081 0.064384 -0.074482 0.011268 0.001719 0.08438 -0.090043
1310 0.37353 -0.099805 -0.080264 0.035116 0.060509 -0.14621 -0.0093773 -0.017988 0.001579 0.022982 -0.072629 -0.0079154 -0.011471 0.095923 -0.10586
1311 0.29276 -0.065764 -0.080873 0.035476 0.052755 -0.14416 -0.024016 -0.0017665 0.018442 0.044093 -0.10132 -0.020531 -0.027435 0.081408 -0.10892
1312 0.22948 -0.076833 -0.070478 0.047762 0.084495 -0.12541 0.0096082 0.0067886 0.04542 0.06414 -0.066816 0.015823 0.012438 0.10026 -0.12129
1313 0.18778 -0.056789 -0.077164 0.051944 0.047642 -0.12937 -0.007768 0.017292 0.024741 0.077624 -0.0030405 0.013701 0.1158 0.09143 -0.09643
1314 0.16207 -0.10336 -0.09634 0.015477 0.054324 -0.1303 -0.0051397 0.0072961 0.00027886 0.048605 0.1879 0.0095605 0.16963 0.11067 -0.09571
1315 0.17098 -0.089907 -0.066744 0.042588 0.085431 -0.12925 -0.015646 0.029062 0.053557 0.093559 0.28228 0.025049 0.23811 0.25647 -0.10658
1316 0.16748 -0.090853 -0.093296 0.03777 0.12844 -0.13557 -0.02615 0.020569 0.0088626 0.056459 0.25761 0.0042068 0.22263 0.35364 -0.11748
1317 0.1998 -0.0772 -0.073084 0.055728 0.32078 -0.12323 0.010956 0.037931 0.042888 0.056984 0.14387 0.023629 0.23037 0.39125 -0.097612
1318 0.1439 -0.10151 -0.10171 0.036843 0.33719 -0.12754 -0.005008 -0.0029846 -0.0079762 0.029388 0.044591 -0.014757 0.16738 0.38252 -0.10409
1319 0.14526 -0.094575 -0.089276 0.035907 0.34972 -0.13313 -0.0026809 0.011353 0.037365 0.020876 0.025935 -0.004886 0.10664 0.22578 -0.091876
1320 0.18965 -0.10847 -0.090416 0.017385 0.30177 -0.15061 -0.045622 -0.017333 0.027089 0.0087326 -0.0056328 -0.02219 0.061202 0.092439 -0.10894
1321 0.28241 -0.099961 -0.016859 0.011281 0.36967 -0.12965 -0.024225 0.004539 0.022373 0.01464 -0.016125 -0.028753 0.055507 0.072044 -0.13703
1322 0.41309 -0.083258 0.14542 0.032101 0.42244 -0.13026 -0.040156 -0.010543 0.0079217 0.040322 0.0059353 0.0060407 0.059209 0.082696 -0.10231
1323 0.42167 -0.098253 0.1483 0.0021729 0.43526 -0.12949 -0.020382 -0.0021 0.013286 0.0004852 -0.018184 -0.022829 0.055606 0.10521 -0.11991
1324 0.30712 -0.11993 0.1235 -0.0032128 0.41213 -0.13024 0.002753 -0.01533 -0.0050204 0.008734 -0.034753 -0.0033365 0.019563 0.047788 -0.11554
1325 0.26317 -0.11081 0.049408 0.023348 0.42148 -0.12234 0.039846 -0.017677 0.035824 0.017634 0.022933 -0.010628 0.054236 0.085302 -0.11002
1326 0.17852 -0.12575 -0.053686 -0.0098988 0.37294 -0.14377 -0.0033926 -0.0352 0.010869 -0.013931 -0.012746 -0.058057 0.044191 0.057926 -0.12342
1327 0.18318 -0.11405 -0.058182 -0.0080072 0.42454 -0.13104 0.01377 -0.029115 0.0071352 0.0010626 -0.030801 -0.017349 0.030135 0.028924 -0.098271
1328 0.17981 -0.10066 -0.080932 -0.013636 0.32461 -0.14118 0.027044 -0.054783 0.014559 -0.038476 -0.054287 -0.047983 0.047311 0.047165 0.16782
1329 0.17437 -0.095603 -0.05097 -0.011373 0.28774 -0.15238 0.019377 -0.033573 -0.004874 -0.028418 -0.017366 -0.0438 0.018705 0.070474 0.29054
1330 0.17437 -0.13078 -0.059279 -0.013027 0.23545 -0.13937 0.010642 -0.048639 -0.0062162 -0.01838 -0.045901 -0.053092 0.051367 0.06168 0.36989
1331 0.17228 -0.12839 -0.066199 -0.035036 0.17475 -0.14704 -0.037779 -0.063564 -0.025626 -0.053681 -0.0748 -0.046018 -0.005714 0.05211 0.27468
1332 0.16243 -0.10426 -0.044321 -0.020348 0.15209 -0.13582 -0.012935 -0.06394 0.010766 -0.032992 -0.041205 -0.067903 0.018134 0.27548 0.10646
1333 0.14518 -0.12595 -0.075731 -0.03698 0.15223 -0.1553 -0.049313 -0.058878 -0.013711 -0.015062 -0.06428 -0.068506 0.021924 0.39727 0.0096246
1334 0.15803 -0.09603 -0.042174 -0.0087326 0.2039 -0.12236 0.020571 -0.056431 -0.011526 -0.0032893 -0.048591 -0.050787 0.026475 0.37554 0.017704
1335 0.15686 0.10582 -0.035509 0.0041721 0.16296 -0.11552 0.0070047 -0.049328 0.0019409 -0.0099555 -0.02946 -0.052357 0.035563 0.19895 0.014797
1336 0.14192 0.20152 -0.0452 -0.010852 0.1853 -0.11572 -0.0086524 -0.054253 -0.012447 0.014247 -0.052745 -0.033824 0.029228 0.16209 -0.002724
1337 0.13016 0.21426 -0.068437 -0.02917 0.1631 -0.11635 -0.013845 -0.03187 -0.0062768 0.20534 -0.063234 -0.05145 0.029073 0.13843 -0.021771
1338 0.13204 0.24987 -0.06507 -0.027967 0.11044 -0.079483 -0.021423 -0.047267 -0.0081235 0.34557 -0.065556 -0.037112 0.018715 0.13253 0.0089804
1339 0.12773 0.26352 -0.06184 0.001669 0.18136 -0.035728 -0.012397 -0.043033 0.054652 0.3047 -0.056165 -0.0054907 0.03852 0.13278 0.012463
1340 0.10844 0.11945 -0.065952 -0.033688 0.16436 -0.013107 -0.034681 -0.040879 -0.0040632 0.25033 -0.066263 -0.065399 0.0049144 0.14346 -0.0066911
1341 0.12336 0.04401 -0.022655 -0.021042 0.11181 0.0068812 -0.016084 -0.047247 0.021117 0.10321 -0.049283 -0.043112 0.0092226 0.14206 0.013828
1342 0.11416 0.02498 0.058372 -0.0078514 0.13059 0.18406 0.0081955 -0.059224 -0.012852 0.05106 -0.072468 -0.05223 0.012816 0.17642 0.30046
1343 0.1243 0.0044884 0.19807 -0.002237 0.15362 0.23011 -0.0076857 -0.041411 0.0072542 0.048065 -0.045582 -0.039478 0.010715 0.089412 0.43669
1344 0.087648 0.0051565 0.21754 -0.0094728 0.16643 0.23916 -0.034344 -0.057899 -0.019884 0.020876 -0.077293 -0.069421 -0.0038923 0.066091 0.42024
1345 0.087751 -0.013283 0.20506 -0.028088 0.13688 0.26222 -0.014124 -0.063571 -0.01056 0.027441 -0.077539 -0.073383 -0.0041074 -0.0029685 0.42841
1346 0.095918 -0.019062 0.13077 -0.0010512 0.15692 0.1385 -0.019349 -0.072297 -0.00077489 0.026909 -0.099933 -0.088965 0.012774 0.047437 0.43077
1347 0.10148 -0.030658 0.028332 -0.0059691 0.11478 0.014719 -0.044903 -0.067356 0.0013779 0.042436 -0.064562 -0.046756 0.022888 0.0053352 0.30251
1348 0.077575 -0.025867 -0.0054557 -0.0044328 0.099199 0.017538 -0.019576 -0.083956 0.0043485 0.047606 -0.095188 -0.046933 0.00099651 0.034495 0.18792
1349 0.076985 -0.044999 -0.015526 0.0044092 0.15041 0.069192 -0.066563 -0.056161 -0.02912 0.040643 -0.086309 -0.059911 -0.006157 0.016088 0.17568
1350 0.079923 -0.023305 -0.0056612 0.0073681 0.12218 0.21755 -0.023229 -0.066174 0.0163 0.057388 -0.067205 -0.04693 0.017756 0.0073591 0.13725
1351 0.073735 -0.054401 0.021424 0.00537 0.1035 0.39475 -0.036465 -0.07187 -0.0088624 0.051375 -0.1086 -0.040259 0.0007214 -0.059885 0.1059
1352 0.060146 -0.043992 0.055302 -0.0033057 0.11806 0.42383 -0.029258 -0.056364 -0.0031391 0.04701 -0.082888 -0.061364 0.0089935 -0.0049386 0.1242
1353 0.059964 -0.048688 0.15152 -0.015587 0.09293 0.42775 -0.03904 -0.062301 -0.012432 0.028683 -0.072266 -0.073417 -0.0073808 -0.031986 0.22529
1354 0.050963 -0.062643 0.26007 -0.0062739 0.10447 0.27615 0.0045761 -0.050565 -0.0059355 0.025346 -0.099658 -0.069721 0.00076291 -0.010938 0.45149
1355 0.083406 -0.051966 0.32512 0.023132 0.13338 0.19904 -0.018853 -0.038392 0.009199 0.054945 -0.043347 -0.040569 0.0076849 0.012226 0.54067
1356 0.07169 -0.053216 0.32173 0.011313 0.15283 0.16714 -0.015757 -0.050122 0.025029 0.053456 -0.068864 -0.043989 0.0041301 -0.038235 0.57435
1357 0.063626 -0.059589 0.25621 0.0085671 0.098057 0.15599 -0.024758 -0.057431 -0.011165 0.026414 -0.082559 -0.032005 -0.0079233 -0.032807 0.54058
1358 0.040378 -0.078082 0.1444 -5.0037e-05 0.10685 0.32015 -0.015083 -0.064211 0.0027744 0.025653 -0.093495 -0.060557 0.0066673 -0.052197 0.3691
1359 0.060433 -0.071874 0.075915 0.011708 0.14075 0.40252 -0.017297 -0.063154 0.015247 0.02903 -0.073161 -0.047387 0.0043296 -0.03966 0.29469
1360 0.065037 -0.07364 0.093754 0.0041269 0.10567 0.42958 -0.017124 -0.030919 0.014777 0.038648 -0.053755 -0.051106 0.022451 -0.020133 0.25479
1361 0.05376 -0.074414 0.041754 -0.021373 0.096052 0.34016 -0.040518 -0.058757 0.022591 0.017576 -0.1042 -0.054835 0.001068 -0.051555 0.19486
1362 0.048898 -0.064349 0.070601 0.0088992 0.13247 0.31727 -0.010857 -0.041268 0.023664 0.031741 -0.075465 -0.038688 0.011902 -0.086094 0.20384
1363 0.049046 -0.08662 0.038013 -0.0094286 0.094145 0.21629 -0.05792 -0.058501 0.011691 0.012221 -0.077938 -0.069481 0.0064669 -0.06423 0.19296
1364 0.015849 -0.079944 0.058053 -0.01341 0.087336 0.22979 -0.045327 -0.061415 -0.0079803 -0.0064778 -0.093735 -0.066911 -0.034378 -0.10579 0.20115
1365 0.065515 -0.069381 0.23469 0.0038028 0.10256 0.43509 -0.042685 -0.035638 0.040795 0.028433 -0.091659 -0.049701 0.016058 -0.074551 0.3638
1366 0.037037 -0.073613 0.34742 0.021421 0.15781 0.61674 -0.013719 -0.041767 0.0085894 0.023604 -0.070855 -0.050264 0.016904 -0.091396 0.55919
1367 0.029967 -0.10232 0.32308 -0.0054203 0.091268 0.45856 -0.056842 -0.081617 0.022449 -0.0047752 -0.075763 -0.07199 -0.037567 -0.12409 0.60308
1368 0.027804 -0.088819 0.32607 -0.0059593 0.088023 0.35593 -0.064152 -0.077806 0.012911 0.0077921 -0.10867 -0.054224 -0.0082199 -0.10602 0.60346
1369 0.028927 -0.072994 0.29077 -0.018102 0.062943 0.27167 -0.056998 -0.065583 -0.0078392 0.0020795 -0.082629 -0.060884 -0.012158 -0.082394 0.54596
1370 0.025615 -0.076285 0.198 0.0088907 0.074585 0.20988 -0.072205 -0.042576 0.026253 0.0053829 -0.08788 -0.053805 -0.0036942 -0.062938 0.41672
1371 0.030169 -0.1006 0.15585 -0.013539 0.064957 0.24527 -0.059218 -0.060254 0.027502 -0.0017178 -0.11298 -0.086677 -0.013401 -0.10923 0.29387
1372 0.014281 -0.076247 0.11548 0.017175 0.072638 0.43986 -0.040732 -0.042541 0.018477 0.02674 -0.065844 -0.05573 0.0030458 -0.091468 0.29979
1373 0.014878 -0.11 0.079701 -0.015925 0.11007 0.51468 -0.059414 -0.086319 -0.0049478 -0.0026694 -0.10462 -0.061912 -0.016297 -0.11015 0.25856
1374 0.011549 -0.11173 0.10814 -0.0038907 0.26792 0.47278 -0.03621 -0.059151 0.035128 0.01065 -0.088557 -0.049932 -0.029391 -0.090393 0.26455
1375 -0.0058592 -0.10226 0.28172 -0.0078364 0.33503 0.38867 -0.075487 -0.060394 -0.025845 -0.0091323 -0.084976 -0.086102 0.0027396 -0.12825 0.22266
1376 0.034992 -0.088635 0.39401 0.023524 0.3319 0.35025 -0.034809 -0.046974 0.0034008 0.0040547 -0.094358 -0.064721 -0.0051972 -0.11789 0.32692
1377 0.00067029 -0.12265 0.3903 -0.027982 0.33313 0.27805 -0.07623 -0.07863 0.0025551 -0.024153 -0.124 -0.097447 -0.026752 -0.128 0.5334
1378 0.0092622 -0.14876 0.37814 -0.013308 0.32476 0.35324 -0.057173 -0.060634 -0.011195 0.0015931 -0.108 -0.073668 -0.039274 -0.13891 0.60552
1379 0.0048961 -0.13893 0.36143 -0.013036 0.28549 0.44479 -0.043418 -0.036945 -0.010266 -0.019198 -0.076269 -0.079464 -0.023869 -0.08645 0.608
1380 0.035897 -0.13127 0.35825 0.012017 0.25904 0.56689 -0.047383 -0.046216 0.019554 -0.0089478 -0.08514 -0.067144 -0.0070081 -0.064197 0.58508
1381 0.016604 -0.12611 0.26145 -0.014753 0.15188 0.55302 -0.048333 -0.042824 -0.0041288 -0.0028916 -0.11002 -0.068692 0.00055033 -0.085902 0.46121
1382 0.0030711 -0.13362 0.20663 -0.04066 0.11902 0.43836 -0.049591 -0.073206 -0.013259 -0.032096 -0.12739 -0.098688 -0.033712 -0.11967 0.32832
1383 0.010422 -0.11916 0.14485 -0.03584 0.14929 0.36553 -0.07015 -0.064029 0.0075595 -0.015423 -0.089148 -0.063245 -0.0098937 -0.10308 0.2906
1384 0.02366 -0.14298 0.13387 -0.053025 0.10856 0.31447 -0.044498 -0.0457 -0.0048901 -0.022334 -0.13106 -0.084915 0.1359 -0.11395 0.25944
1385 0.0032012 -0.1502 0.1748 -0.028059 0.13432 0.34671 -0.054276 -0.062389 0.019505 -0.0071697 -0.10272 -0.065007 0.18826 -0.12289 0.25727
1386 0.0090434 -0.12201 0.41916 -0.009379 0.13095 0.49601 -0.04745 -0.060348 0.0022873 0.030539 -0.084728 -0.072739 0.21241 -0.10775 0.26503
1387 0.018061 -0.11029 0.46437 -0.0016184 0.1433 0.48991 -0.033601 0.0014417 0.048045 0.24556 -0.078758 -0.057045 0.24571 -0.098368 0.26155
1388 -0.0042156 -0.13271 0.44361 -0.037984 0.073829 0.35683 -0.068449 -0.025184 0.0013608 0.30646 -0.073642 -0.067663 0.17597 -0.14122 0.25587
1389 0.01056 -0.071546 0.50545 -0.00057321 0.12518 0.27759 -0.030449 0.034164 0.07299 0.3979 0.22189 -0.019554 0.15797 -0.11106 0.24242
1390 -0.0087934 -0.10609 0.49773 -0.0019887 0.10652 0.25297 -0.046153 -0.0084636 0.047634 0.28966 0.29869 -0.013497 0.057288 0.069625 0.2384
1391 -0.00097713 -0.12158 0.47933 -0.0094368 0.12031 0.2513 -0.044583 -0.030695 0.010847 0.17555 0.2745 -0.023863 0.038066 0.12876 0.19801
1392 -0.010877 -0.11035 0.519 -0.022103 0.082064 0.33336 -0.061679 -0.039166 -0.0073721 0.092985 0.32505 -0.032303 0.050406 0.17585 0.21469
1393 -0.033686 -0.13507 0.49566 -0.051719 0.057347 0.42691 -0.061658 -0.06125 0.022086 0.061522 0.15704 -0.055803 0.051069 0.28624 0.18289
1394 -0.0080038 -0.10371 0.5103 -0.028298 0.12777 0.54621 -0.022134 -0.072601 0.039301 0.080175 0.089292 -0.052498 0.02168 0.1948 0.20454
1395 -0.011761 -0.12999 0.48505 -0.025322 0.11464 0.5178 -0.064929 -0.07952 -0.0043676 0.044129 0.0094121 -0.068153 0.058197 0.11937 0.18661
1396 -0.01751 -0.12582 0.47421 -0.047328 0.056511 0.44453 -0.064137 -0.10425 -0.0073353 0.036146 -0.0065736 -0.07683 0.037228 -0.0061544 0.19102
1397 -0.0073517 0.12067 0.49761 -0.047063 0.068666 0.29471 -0.068141 -0.093993 -0.0026793 0.031786 -0.0025361 -0.06431 0.020962 0.040072 0.16771
1398 -0.016196 0.22907 0.53275 -0.034702 0.092836 0.38418 -0.050326 -0.081228 -0.033294 0.044636 0.011479 -0.063112 0.017952 0.023431 0.17199
1399 -0.0049216 0.26117 0.48737 -0.039333 0.079751 0.6374 -0.05129 -0.067721 0.027121 0.051722 -0.01482 -0.069774 0.012912 0.075438 0.17533
1400 -0.025536 0.27173 0.52747 -0.047222 0.062078 0.61478 -0.036782 -0.090395 0.032693 0.042867 -0.0076649 -0.078231 0.02842 0.11306 0.12682
1401 -0.024101 0.33084 0.54362 -0.04045 0.095169 0.53297 -0.090459 -0.074363 0.093332 0.04242 0.0048202 -0.084457 0.019675 0.11654 0.12517
1402 -0.011896 0.32282 0.48903 -0.022025 0.069721 0.46807 -0.064564 -0.086848 0.19803 0.054904 0.051832 -0.045757 0.065193 0.25799 0.14194
1403 -0.045051 0.20492 0.39117 -0.058874 0.032197 0.29794 -0.087008 -0.1102 0.14991 0.05984 0.22762 -0.094369 0.017006 0.29149 0.10025
1404 -0.013505 0.10081 0.35268 -0.025727 0.081514 0.2735 -0.052741 -0.058328 0.1835 0.086813 0.40432 -0.022136 0.024792 0.41366 0.10826
1405 -0.031037 0.05702 0.3279 -0.030445 0.030012 0.2611 -0.044876 -0.066475 0.10793 0.089075 0.39926 -0.045821 0.014839 0.3157 0.10467
1406 -0.02758 0.03664 0.29534 -0.059506 0.056156 0.23012 -0.059156 -0.091975 0.070994 0.048534 0.34525 -0.053793 0.0286 0.2696 0.10365
1407 -0.020347 0.043149 0.31385 -0.034752 0.050962 0.2408 -0.063408 -0.077647 0.032981 0.067315 0.37938 -0.057583 0.037656 0.1525 0.11414
1408 0.041847 0.027802 0.31341 -0.032169 0.089426 0.2655 -0.046981 -0.070527 0.072017 0.054694 0.26166 -0.052771 0.024166 0.15609 0.10809
1409 0.1655 0.02847 0.34815 -0.049569 0.063999 0.24045 -0.04661 -0.085899 0.058539 0.018926 0.15665 -0.042588 0.022704 0.16316 0.079457
1410 0.2223 0.020742 0.49073 -0.046414 0.079694 0.22787 -0.068251 -0.097779 0.071153 0.0293 0.10805 -0.067429 0.023335 0.17953 0.077575
1411 0.21516 -0.0014181 0.50885 -0.032563 0.054015 0.22636 -0.059309 -0.091783 0.034205 0.031949 0.092325 -0.036209 -0.0069347 0.20477 0.074773
1412 0.15795 -0.012636 0.47062 -0.077887 0.029799 0.18995 -0.070278 -0.08753 0.019919 0.020558 0.073959 -0.080193 0.0045042 0.21792 0.068654
1413 0.02739 -0.012406 0.36237 -0.074079 0.044989 0.17989 -0.072452 -0.11406 0.053639 0.018592 0.06953 -0.059531 -0.0054501 0.31515 0.057815
1414 0.045816 -0.0073277 0.26653 -0.065053 0.030243 0.16832 -0.07224 -0.10034 0.011035 0.026964 0.084701 -0.04038 -0.004999 0.35645 0.061153
1415 0.026109 -0.0060131 0.25329 -0.062831 0.054186 0.15995 -0.066794 -0.097108 0.058084 0.010116 0.091028 -0.070023 0.005161 0.321 0.049149
1416 0.02997 -0.010584 0.20495 -0.061713 0.034586 0.15408 -0.058766 -0.09539 0.041437 0.022832 0.14377 -0.0095645 0.00039613 0.19203 0.045177
1417 0.010576 -0.02583 0.23372 -0.091655 0.029841 0.1308 -0.058488 -0.091384 0.052009 0.028564 0.29756 -0.014665 0.0023937 0.06234 0.022296
1418 0.0090695 -0.04895 0.23442 -0.085369 0.027766 0.13593 -0.07013 -0.096566 0.05762 0.030778 0.39957 -0.018821 -0.018011 0.050507 0.031815
1419 0.010002 -0.046414 0.22124 -0.084243 0.039769 0.12705 -0.053526 -0.093327 0.049335 0.052263 0.38947 0.0078076 -0.001025 0.026184 0.033464
1420 0.0095891 -0.039957 0.20604 -0.08317 -0.015534 0.083254 -0.063975 -0.10082 0.078295 0.023741 0.25694 -0.0020556 -0.021967 0.010645 0.020566
1421 0.00023806 -0.042621 0.19465 -0.071605 0.034442 0.092699 -0.051501 -0.076293 0.055109 0.031498 0.13526 0.01534 0.0046964 0.0035139 0.019438
1422 0.027707 -0.044909 0.19653 -0.0732 0.048476 0.072944 -0.063985 -0.08218 0.06886 0.0098645 0.12956 -0.0044406 -0.013044 0.046621 0.022643
1423 -0.018097 -0.07711 0.17565 -0.093701 0.039306 0.058616 -0.037857 -0.070714 0.03309 -0.015802 0.097713 -0.041743 -0.012285 -0.013443 -0.009423
1424 -0.0057361 -0.045022 0.17734 -0.095758 -0.00078782 0.06335 -0.079885 -0.052612 0.05834 -0.022344 0.078427 -0.034627 -0.012095 0.0047383 0.007086
1425 -0.0071084 -0.044975 0.17548 -0.08975 0.043985 0.041994 -0.040082 -0.086939 0.046278 -0.010651 0.084902 -0.014436 -0.013977 0.01825 0.016501
1426 0.0052485 -0.065128 0.14179 -0.10075 0.039589 0.036778 -0.073952 -0.088304 0.045034 0.029583 0.076433 -0.0094477 -0.018269 0.029038 -0.029876
1427 -0.026979 -0.092694 0.12873 -0.11225 0.028258 0.011722 -0.092084 -0.10442 0.057754 -0.0077051 0.070205 -0.0062636 -0.020485 0.086655 -0.015514
1428 -0.016536 -0.028027 0.13344 -0.099856 0.039617 0.021889 -0.04471 -0.092898 0.098115 0.014568 0.088685 0.060004 -0.032068 0.19046 -0.032953
1429 0.0025274 -0.042537 0.14464 -0.070415 0.051999 0.03345 -0.042973 -0.058691 0.10844 0.040405 0.11824 0.071729 0.02886 0.22291 0.0017174
1430 -0.0016026 -0.040169 0.13307 -0.081467 0.017622 0.040595 -0.022497 -0.08975 0.11216 0.034224 0.097238 0.031772 -0.008161 0.2693 0.0013801
1431 -0.011015 -0.04695 0.13021 -0.087377 0.028858 0.024959 -0.027172 -0.08174 0.19033 0.044108 0.10683 0.066826 -0.00074511 0.23561 -0.0065338
1432 -0.0039084 -0.068626 0.10169 -0.088861 0.031088 0.025827 -0.033965 -0.080078 0.26096 0.040038 0.082138 0.044741 0.005235 0.10596 -0.018844
1433 -0.010173 -0.096434 0.11168 -0.10813 0.0068992 0.03643 -0.04025 -0.078879 0.27083 0.019442 0.06136 0.051089 -0.019882 0.054085 -0.0069322
1434 -0.035518 -0.050569 0.12883 -0.10533 0.024387 0.010663 -0.064337 -0.090231 0.24169 0.016849 0.048237 0.054146 -0.0029874 -0.010573 -0.043601
1435 -0.025269 -0.076133 0.083351 -0.11264 -0.03219 -0.01003 -0.063727 -0.11607 0.18053 0.02639 0.04007 0.051325 -0.00099784 -0.044455 -0.032342
1436 -0.032879 0.20418 0.091803 -0.1153 0.01376 -0.031948 -0.057333 -0.078906 0.15513 0.013845 0.038726 0.049549 -0.019097 -0.037875 -0.035927
1437 -0.026144 0.34011 0.089364 -0.07547 0.01582 0.023926 0.00054622 -0.070307 0.16908 0.041122 0.066759 0.1015 0.00022831 0.015162 -0.02171
1438 -0.026738 0.37255 0.1005 -0.081314 0.061674 -0.00011939 -0.029709 -0.078697 0.14506 0.035145 0.076565 0.088 -0.0045101 -0.035199 -0.045383
1439 -0.03016 0.38174 0.093147 -0.082185 0.03177 -0.00043955 0.154 -0.074335 0.16578 0.04722 0.052532 0.068067 -0.00093875 -0.00020145 -0.038107
1440 -0.041192 0.37011 0.052178 -0.1017 -0.021942 -0.0089942 0.21504 -0.093699 0.099996 0.029316 0.043744 0.025838 -0.036216 -0.022175 -0.065196
1441 -0.033197 0.44043 0.093847 -0.097393 0.0037628 -0.04025 0.21212 -0.11182 0.1473 0.0095032 0.025093 0.0054311 -0.012371 -0.063919 -0.055336
1442 -0.056601 0.37622 0.19884 -0.10742 0.0077174 -0.035267 0.16158 -0.095913 0.10979 0.023905 0.0068243 0.020723 -0.021482 -0.05356 -0.066259
1443 -0.03454 0.26528 0.26699 -0.089642 0.02085 -0.018763 0.059438 -0.076794 0.1371 0.036033 0.066849 0.037192 0.033625 -0.055323 -0.052174
1444 -0.024821 0.21827 0.30594 -0.10161 0.00033335 -0.023912 0.00076955 -0.074001 0.11888 0.023648 0.037494 0.048859 -0.020657 -0.064248 -0.050016
1445 -0.027305 0.14081 0.262 -0.10144 -0.012951 -0.026135 -0.0003079 -0.079935 0.089667 0.0077645 0.024276 0.0347 -0.026118 -0.029109 -0.069564
1446 -0.037017 0.11117 0.18602 -0.11452 -0.00046136 -0.06323 -0.019999 -0.093166 0.14098 0.027949 0.006254 0.05504 -0.041926 -0.091788 -0.066968
1447 -0.011918 0.12262 0.1628 -0.10365 0.0044525 -0.027163 0.16487 -0.078874 0.15097 0.038874 0.016378 0.089624 0.015268 -0.049085 -0.059656
1448 -0.027919 0.14945 0.11652 -0.10519 0.0031209 -0.0066073 0.28466 -0.080235 0.14313 0.07234 0.051866 0.082086 0.0027346 -0.069174 -0.059467
1449 -0.040834 0.10944 0.10927 -0.11284 0.00097901 -0.038619 0.26587 -0.072465 0.15107 0.31017 -0.0167 0.067444 0.002525 -0.064875 -0.072845
1450 -0.044147 0.096834 0.12218 -0.093337 0.0036173 -0.025027 0.28561 -0.069893 0.12391 0.37954 0.0056683 0.065397 -0.010364 -0.10422 -0.078024
1451 -0.043002 0.083118 0.11132 -0.10704 -0.029077 -0.028775 0.19469 -0.091851 0.083406 0.35244 0.022728 0.02604 -0.020624 -0.093605 -0.061028
1452 -0.039418 0.079662 0.14816 -0.10664 -0.0024554 -0.056511 0.10439 -0.057186 0.14074 0.3643 -0.0090155 0.0538 -0.022822 -0.092967 -0.071742
1453 -0.054068 0.069857 0.27408 -0.10159 -0.015346 -0.036154 0.043965 -0.068307 0.11563 0.21564 0.03319 0.074236 -0.019839 -0.10654 -0.069209
1454 -0.059441 0.10658 0.35344 -0.084743 -0.007931 -0.054711 0.060794 -0.056 0.12833 0.18321 -0.019831 0.1033 -0.0097447 -0.099454 -0.085962
1455 -0.066976 0.1546 0.31455 -0.095815 0.0022791 -0.050954 0.065032 -0.064597 0.12447 0.11724 -0.0076326 0.10201 -0.034663 -0.086082 -0.094687
1456 -0.052328 0.35052 0.28295 -0.10881 0.0083421 -0.069813 0.024714 -0.032016 0.14942 0.10711 -0.0052752 0.10718 -0.001912 -0.096245 -0.078079
1457 -0.038113 0.42046 0.20139 -0.10677 -0.019369 -0.071992 0.056302 0.037917 0.11485 0.12161 -0.013283 0.12659 0.0070042 -0.1084 -0.091376
1458 -0.06403 0.43332 0.11794 -0.125 -0.048442 -0.089584 0.025457 0.014059 0.095796 0.10224 -0.024914 0.15096 -0.026343 -0.16304 -0.088762
1459 -0.04941 0.54303 0.13367 -0.10532 -0.028251 -0.052649 0.10311 0.042737 0.12285 0.11637 -0.013556 0.20979 -0.022112 -0.14307 -0.099903
1460 -0.064142 0.47163 0.10015 -0.11222 -0.033472 -0.089162 0.24647 -0.044283 0.095569 0.093034 -0.043363 0.14304 -0.027475 -0.11954 -0.10894
1461 -0.051936 0.47779 0.10918 -0.12494 -0.026384 -0.086921 0.31336 -0.089199 0.085885 0.080707 -0.05355 0.09741 -0.017232 -0.16575 -0.095096
1462 -0.04945 0.41896 0.10742 -0.10069 -0.014684 -0.076426 0.28258 -0.061367 0.092416 0.091264 -0.039824 0.092707 -0.004866 -0.15356 -0.10042
1463 -0.059128 0.42363 0.09242 -0.090044 0.020241 -0.071557 0.20245 -0.096408 0.064649 0.092309 -0.022759 0.044698 -0.020003 -0.13469 -0.11194
1464 -0.053109 0.38298 0.09674 -0.093108 0.0025014 -0.059023 0.11825 -0.075548 0.07711 0.078126 -0.036261 0.050178 0.030914 -0.1047 -0.084014
1465 -0.04718 0.39579 0.084542 -0.10374 -0.0096975 -0.074891 0.069466 -0.087631 0.081673 0.059574 -0.041081 0.050306 -0.0010688 -0.11746 -0.095427
1466 -0.043212 0.43442 0.097328 -0.11242 -0.023481 -0.11214 0.055214 -0.068121 0.094581 0.075505 -0.05736 0.047056 -0.015097 -0.12072 -0.09287
1467 -0.020888 0.55986 0.067398 -0.097363 0.01109 -0.079521 0.078188 -0.069873 0.071929 0.095932 -0.045969 0.063367 -0.010196 -0.11174 -0.091554
1468 -0.086969 0.55287 0.032948 -0.12119 -0.030325 -0.1341 -0.0037363 -0.088859 0.01992 0.057673 -0.11443 0.048337 -0.042438 -0.17503 -0.12194
1469 -0.057725 0.62748 0.090596 -0.069479 0.011032 -0.084668 0.075034 -0.034089 0.10984 0.12138 -0.050355 0.075331 -0.010355 -0.11989 -0.083702
1470 -0.066441 0.58322 0.060911 -0.092384 -0.060928 -0.10231 0.049922 -0.065769 0.068314 0.10207 -0.067612 0.054216 -0.011391 -0.1697 -0.10346
1471 -0.05455 0.55316 0.045902 -0.077528 -0.027904 -0.095312 0.054967 -0.048083 0.075018 0.096153 -0.048039 0.090287 -0.0069562 -0.176 -0.10426
1472 -0.076845 0.54122 0.03395 -0.083641 -0.045344 -0.087456 0.061197 -0.070445 0.097868 0.10126 -0.01743 0.15556 0.17168 -0.16014 -0.11983
1473 -0.068959 0.54614 0.050398 -0.074653 -0.016051 -0.080954 0.08809 -0.055396 0.10468 0.10115 -0.010245 0.27164 0.22299 0.034018 -0.11021
1474 -0.054002 0.50753 0.06186 -0.069702 -0.01843 -0.097643 0.064074 -0.048952 0.11081 0.12257 0.087801 0.29331 0.25599 0.10549 -0.13814
1475 -0.06083 0.41853 0.041434 -0.052737 0.024322 -0.072142 0.090054 0.085628 0.1604 0.14364 0.30729 0.31133 0.2324 0.19114 -0.10829
1476 -0.058233 0.38124 0.035389 -0.075398 -0.017964 -0.079096 0.10489 0.12665 0.16596 0.16237 0.41441 0.27076 0.23184 0.22601 -0.11687
1477 -0.060851 0.31921 0.038835 -0.055803 0.022533 -0.069275 0.30383 0.12857 0.17603 0.14634 0.41335 0.24415 0.14912 0.13169 -0.11821
1478 -0.069748 0.29344 0.011912 -0.084784 -0.0051579 -0.083926 0.32233 0.037442 0.067593 0.26521 0.36288 0.18806 0.055241 -0.032203 -0.11988
1479 -0.043469 0.28375 0.032832 -0.080276 0.015697 -0.099432 0.30426 0.0013104 0.13484 0.46149 0.3834 0.20299 0.057259 -0.04509 -0.12662
1480 -0.077134 0.23703 -0.031725 -0.1064 -0.053442 -0.10642 0.18364 -0.050878 0.09895 0.41415 0.16355 0.13231 0.029264 -0.12478 -0.12361
1481 -0.077919 0.24701 0.013665 -0.086844 0.007845 -0.091414 0.13843 -0.04035 0.093082 0.25508 0.11084 0.14542 0.040321 -0.094165 -0.12226
1482 -0.046894 0.20176 -0.015682 -0.11042 -0.010954 -0.11872 0.052004 -0.066419 0.059792 0.1425 0.070235 0.13196 0.034663 -0.086065 -0.13945
1483 -0.062642 0.1969 -0.023464 -0.087626 0.0073686 -0.12976 0.054568 -0.067932 0.048223 0.093631 0.071827 0.11606 0.027805 -0.13881 -0.11703
1484 -0.054592 0.21063 0.0041441 -0.097965 -0.0064927 -0.11167 0.04753 -0.053802 0.067822 0.10579 0.046762 0.13815 0.033161 -0.10291 -0.13644
1485 -0.061492 0.17606 -0.015015 -0.091313 0.0029072 -0.10093 0.070795 -0.063581 0.080278 0.11508 0.059219 0.1434 0.022155 -0.14273 -0.13851
1486 -0.063065 0.16581 -0.0027258 -0.09225 -0.0071159 -0.074871 0.075232 0.011386 0.10752 0.12387 0.095248 0.16418 0.039061 -0.12318 -0.13796
1487 -0.077687 0.17321 -0.0036731 -0.082175 -0.0089893 -0.085231 0.065918 0.19027 0.1092 0.1617 0.10545 0.28557 0.065411 -0.10564 -0.10887
1488 -0.050751 0.15065 -0.0078642 -0.09542 -0.0099204 -0.093786 0.065511 0.1432 0.10831 0.14088 0.083759 0.32724 -0.0047262 -0.14048 -0.12045
1489 -0.068946 0.14265 -0.014543 -0.062084 -0.035006 -0.12707 0.050645 0.13964 0.108 0.15103 0.16333 0.34131 0.038373 -0.1213 -0.11629
1490 -0.065484 0.13419 -0.0093044 -0.016224 -0.040242 -0.1239 0.052301 0.062114 0.10873 0.14046 0.37799 0.3454 0.031873 -0.14275 -0.10622
1491 -0.061658 0.14742 -0.0084985 0.094529 -0.016165 -0.10157 0.066405 0.022438 0.1042 0.18325 0.39065 0.24656 0.036729 -0.15293 -0.11823
1492 -0.059922 0.15445 -0.0072986 0.12951 -0.011078 -0.10523 0.060395 -0.03268 0.05671 0.14039 0.3731 0.2138 0.045606 -0.13481 -0.048824
1493 -0.064518 0.10245 0.022878 0.13398 0.028572 -0.10869 0.056132 0.011501 0.10183 0.12715 0.25909 0.18711 -0.00057094 -0.11905 0.1718
1494 -0.093045 0.073876 -0.021493 0.066152 -0.046643 -0.13296 0.041258 -0.053931 0.065354 0.056139 0.094015 0.14322 -0.012416 -0.17873 0.24003
1495 -0.058542 0.088243 -0.011266 0.0093974 0.024688 -0.12929 0.041399 -0.024584 0.049 0.07617 0.10009 0.14174 0.048599 -0.15309 0.25208
1496 -0.065493 0.10433 -0.058268 -0.033381 -0.0071587 -0.13448 0.025354 -0.023538 0.039412 0.068406 0.049326 0.13195 -0.0032831 -0.15233 0.11582
1497 -0.084953 0.085309 -0.039885 -0.031028 0.0051607 -0.11808 0.057027 0.12748 0.053781 0.11133 0.063388 0.14474 0.029022 -0.1348 -0.012223
1498 -0.061893 0.039989 -0.056511 -0.041388 -0.031992 -0.12405 0.04146 0.18425 0.034759 0.074929 0.057509 0.14052 -0.010054 -0.16215 -0.019915
1499 -0.078884 0.062657 -0.058734 -0.03504 0.014255 -0.11419 0.025905 0.19193 0.071731 0.10873 0.038642 0.15476 0.0057029 -0.17828 -0.021542
1500 -0.078039 0.051851 -0.05499 -0.050329 -0.061806 -0.12493 0.021378 0.12852 0.068456 0.092005 0.020851 0.12953 0.0034957 -0.15275 -0.034205
1501 -0.092231 0.012582 -0.067604 -0.02837 -0.052392 -0.15677 -0.0070418 0.068576 0.076353 0.12227 0.043705 0.24819 -0.018525 -0.16618 -0.057023
1502 -0.06807 0.079196 -0.033593 0.052171 -0.010971 -0.12171 0.0043659 0.043244 0.12477 0.15691 0.074401 0.35229 -0.0039085 -0.16845 -0.06192
1503 -0.082877 0.038456 -0.068123 0.081194 -0.069211 -0.15367 -0.026592 -0.017194 0.069715 0.10381 0.019857 0.3271 -0.015562 -0.18867 -0.072089
1504 -0.079552 0.018772 -0.057035 0.16891 -0.01072 -0.11345 0.010294 -0.016255 0.07618 0.11629 0.050723 0.33881 -0.012371 -0.18758 -0.04101
1505 -0.064303 0.054129 -0.02702 0.20171 0.054548 -0.11018 0.015016 0.023705 0.083346 0.13001 0.049012 0.34039 0.029421 -0.13413 -0.043418
1506 -0.081944 0.015915 -0.030835 0.18244 -0.010757 -0.14356 -0.019232 0.038741 0.10629 0.075037 0.0022173 0.24495 -0.027124 -0.15529 -0.052019
1507 -0.076112 0.019335 -0.063519 0.15286 -0.015634 -0.10701 0.0072373 0.22811 0.21936 0.068962 0.025394 0.21799 -0.011991 -0.15901 -0.03991
1508 -0.093019 -0.022687 -0.070442 0.043381 -0.024744 -0.13806 -0.0041845 0.24509 0.22179 0.05011 -0.029038 0.16453 0.012414 0.041699 -0.059664
1509 -0.090124 0.013957 -0.06665 0.045634 0.00024749 -0.12255 -0.018206 0.2172 0.23175 0.051738 -0.012978 0.18109 0.01915 0.12351 -0.08281
1510 -0.094306 -0.007519 -0.095288 0.01828 -0.021275 -0.14239 -0.046478 0.13308 0.20411 0.030354 -0.00049256 0.15118 -0.012685 0.14643 -0.069712
1511 -0.083988 -0.01498 -0.079145 0.019699 -0.049944 -0.14232 -0.042249 0.065585 0.15782 0.014663 -0.036273 0.13247 -0.0053585 0.17404 -0.054442
1512 -0.090468 -0.018197 -0.084642 0.038587 -0.036787 -0.13942 -0.040057 0.023155 0.088145 0.020125 -0.019911 0.12398 -0.024013 0.087623 -0.06136
1513 -0.073153 0.0052886 -0.071893 0.098868 -0.027299 -0.12425 -0.03551 0.027913 0.083763 0.020576 -0.019106 0.13459 0.00033168 -0.011128 -0.087345
1514 -0.039207 0.0059429 -0.045931 0.19294 0.0014654 -0.12583 -0.030805 0.042432 0.1249 0.025228 -0.029009 0.15371 0.018753 -0.049121 -0.037526
1515 -0.078929 -0.014718 -0.037275 0.22479 0.012354 -0.13468 -0.01816 0.03956 0.078389 0.044783 -0.026723 0.16015 -0.030512 -0.09106 -0.067826
1516 -0.047606 -0.011159 -0.046066 0.25671 0.00039362 -0.13097 -0.053265 0.2126 0.13176 0.094251 -0.0015854 0.25725 0.038848 -0.055032 -0.054171
1517 -0.052269 -0.0056376 -0.046708 0.23817 -0.017208 -0.12819 -0.025756 0.2843 0.16075 0.081253 -0.025554 0.3661 0.010222 -0.077015 -0.06018
1518 -0.071086 -0.0097558 -0.054392 0.18495 -0.0037802 -0.12173 -0.047449 0.28524 0.15793 0.096512 0.00044821 0.40304 0.01031 -0.1181 -0.085198
1519 -0.049645 0.016806 -0.08042 0.14884 0.022177 -0.10715 -0.036792 0.26342 0.18171 0.097957 0.014841 0.38819 0.01326 -0.071064 -0.064981
1520 -0.071537 -0.018261 -0.10115 0.10114 0.068642 -0.14185 -0.061548 0.19079 0.13953 0.042873 -0.014856 0.29778 -0.0049429 -0.076092 -0.088783
1521 -0.064032 -0.021681 -0.10114 0.098645 0.13959 -0.13966 -0.054242 0.11616 0.11566 0.075984 -0.045064 0.25043 -0.027566 -0.088096 -0.098538
1522 -0.073216 -0.034187 -0.089939 0.12359 0.21181 -0.13337 -0.057493 0.07412 0.089021 0.034325 -0.033538 0.18641 0.00066133 -0.074369 -0.091584
1523 -0.072873 -0.026921 -0.089431 0.14408 0.21432 -0.15186 -0.063104 0.076938 0.091799 0.018336 -0.048669 0.14311 -0.012334 -0.097986 -0.11001
1524 -0.065661 -0.047208 -0.062881 0.25418 0.25147 -0.12941 -0.044502 0.079406 0.093018 0.022933 -0.049558 0.15871 -0.0029511 -0.045848 -0.095044
1525 -0.044618 -0.016798 -0.058396 0.30733 0.22057 -0.10013 -0.033207 0.19609 0.14359 0.033649 -0.02031 0.17354 0.010013 0.15768 -0.10087
1526 -0.056844 -0.043614 -0.056701 0.30268 0.093328 -0.13485 -0.060389 0.32056 0.093478 0.011771 -0.059092 0.17032 -0.0012703 0.23969 -0.10257
1527 -0.0037917 -0.026897 -0.053914 0.33317 0.077359 -0.098578 -0.035187 0.36334 0.16244 0.059805 -0.02598 0.20486 0.0064277 0.30682 -0.08176
1528 0.12104 -0.041397 -0.086285 0.28191 0.065204 -0.11971 -0.065444 0.31125 0.088004 0.056164 -0.051924 0.16676 0.00022982 0.34307 -0.073616
1529 0.19754 -0.060827 -0.093325 0.23667 -0.00057964 -0.15684 -0.081131 0.31046 0.2123 0.027106 -0.088196 0.15908 -0.011805 0.22727 -0.11605
1530 0.21368 -0.055579 -0.068339 0.28762 0.062958 -0.12088 -0.071739 0.27424 0.27361 0.055803 -0.031525 0.21809 0.012703 0.080897 -0.092388
1531 0.14147 -0.068371 -0.065292 0.29976 0.045301 -0.10817 -0.057698 0.17939 0.26623 0.082828 -0.049349 0.21999 -0.003436 -0.0058684 -0.11146
1532 0.055317 -0.046907 -0.081569 0.38178 0.052491 -0.12086 -0.065172 0.13815 0.27312 0.10751 -0.051467 0.34282 -0.0013866 -0.02072 -0.10107
1533 -0.0057629 -0.081187 -0.081654 0.35863 0.032413 -0.15105 -0.070617 0.11 0.22699 0.071158 -0.074132 0.33235 -0.021525 -0.045214 0.012844
1534 0.004069 -0.072302 -0.056466 0.3719 0.059153 -0.14449 -0.053338 0.13739 0.2069 0.2969 -0.076324 0.38182 0.011699 -0.041498 0.25114
1535 -0.0064123 -0.057121 -0.058771 0.38206 0.03473 -0.11927 -0.044694 0.23756 0.18676 0.38412 -0.03389 0.36411 -0.004259 0.0071022 0.34255
1536 -0.016895 -0.089939 -0.086412 0.31438 0.033962 -0.13831 -0.085764 0.34917 0.14161 0.31482 -0.08828 0.27889 -0.015598 0.18867 0.28755
1537 -0.020189 0.14093 -0.066753 0.342 0.041029 -0.078116 -0.048042 0.40702 0.17275 0.35864 -0.066869 0.22318 -0.044074 0.32058 0.14087
1538 -0.02452 0.2573 -0.082536 0.33514 0.053085 0.043626 -0.070538 0.35647 0.079181 0.16249 -0.1229 0.15244 -0.032663 0.3923 0.016997
1539 -0.055553 0.28041 -0.086886 0.35569 0.0089392 0.067604 -0.063607 0.26651 0.090587 0.053297 -0.12523 0.15612 -0.040394 0.35243 -0.0075752
1540 -0.0027922 0.34305 -0.070619 0.42264 0.020366 0.060884 -0.084269 0.18915 0.12128 0.042709 -0.10909 0.15712 -0.030063 0.32793 -0.01431
1541 -0.0094442 0.31816 -0.052174 0.41355 0.0062506 0.0075678 -0.079787 0.1385 0.12393 0.056766 -0.1162 0.13389 -0.016238 0.16882 -0.031606
1542 0.004109 0.27404 -0.039786 0.42131 0.028748 -0.075885 -0.082725 0.14775 0.12703 0.072206 -0.06728 0.16511 -0.02392 0.16961 -0.028282
1543 -0.013567 0.1424 -0.058591 0.37962 0.024836 -0.088268 -0.093688 0.13627 0.12591 0.065941 -0.09942 0.17148 -0.036196 0.18789 -0.00071339
1544 -0.0045354 0.088162 -0.064693 0.36548 0.057096 -0.089355 -0.05167 0.17982 0.12629 0.096442 -0.086945 0.19798 -0.014364 0.2205 -0.0098378
1545 -0.035153 0.050247 -0.080072 0.33496 0.0090102 -0.10025 -0.038163 0.31507 0.081411 0.081422 -0.1017 0.16348 -0.025997 0.36036 -0.042324
1546 -0.013211 0.040033 -0.095592 0.4108 0.052123 -0.073532 0.18614 0.4139 0.10815 0.096267 -0.068156 0.18284 -0.031025 0.48612 -0.025374
1547 -0.014356 0.052774 -0.072893 0.44746 0.082756 -0.069713 0.22422 0.3951 0.10234 0.12022 -0.081098 0.19822 -0.032204 0.49556 -0.012884
1548 -0.033247 0.02377 -0.073232 0.45556 0.021733 -0.091661 0.15866 0.33355 0.098719 0.096838 -0.09896 0.19625 -0.012282 0.46559 -0.028458
1549 -0.035607 0.0076862 -0.068764 0.41606 0.057052 -0.11867 0.17035 0.20876 0.086762 0.083836 -0.10101 0.14801 -0.040565 0.44253 -0.071292
1550 -0.029275 0.016999 -0.080994 0.42279 0.019888 -0.10984 0.060748 0.16354 0.061701 0.064201 -0.10702 0.13916 -0.038451 0.29253 -0.039975
1551 -0.043535 -0.0021339 -0.084873 0.37254 0.0088749 -0.094582 0.016126 0.14843 0.10949 0.066237 -0.1249 0.10631 -0.048465 0.18229 -0.039163
1552 -0.025236 0.036632 -0.085014 0.3923 0.059168 -0.097595 0.0011678 0.18395 0.12605 0.077957 -0.088986 0.16064 -0.044016 0.14494 -0.045124
1553 -0.037263 0.012597 -0.092514 0.33485 0.021932 -0.1134 -0.019586 0.18016 0.063996 0.066705 -0.097758 0.13589 -0.024069 0.13858 -0.054682
1554 -0.030769 -0.027659 -0.09903 0.35715 0.038503 -0.10852 -0.031209 0.21331 0.055185 0.057308 -0.082376 0.1102 -0.043563 0.11873 -0.065268
1555 -0.029802 0.0049561 -0.09769 0.45243 0.061023 -0.11452 -0.022441 0.35298 0.12726 0.048778 -0.10824 0.10018 -0.037879 0.41476 -0.050906
1556 -0.025029 0.015132 -0.047614 0.49537 0.028758 -0.097779 -0.02011 0.384 0.084844 0.052113 -0.10014 0.11609 -0.048583 0.5224 -0.058897
1557 -0.060635 -0.019224 -0.063851 0.45565 0.018578 -0.10828 -0.031806 0.32796 0.077158 0.022727 -0.10981 0.068459 -0.019362 0.47794 -0.07491
1558 -0.028349 -0.014824 -0.07594 0.41573 -0.01366 -0.10249 -0.017682 0.24084 0.06733 0.050524 -0.12219 0.075829 -0.032435 0.35326 -0.062503
1559 -0.035491 -0.012713 -0.081013 0.34846 -0.0075845 -0.11756 -0.038886 0.17814 0.064613 0.0082909 -0.14916 0.079023 -0.043701 0.24824 -0.072609
1560 -0.029531 -0.011388 -0.089078 0.30394 0.01029 -0.10807 -0.024473 0.15706 0.074429 0.032002 -0.11724 0.079994 -0.030008 0.15025 -0.076198
1561 -0.022965 -0.0025765 -0.078408 0.2973 0.010072 -0.087752 0.0080627 0.17492 0.084817 0.03583 -0.064676 0.096478 -0.012561 0.18223 -0.053572
1562 -0.011584 -0.023702 -0.081718 0.26233 -0.0010181 -0.10735 -0.025145 0.14401 0.037787 0.021753 -0.087012 0.057265 -0.047218 0.14823 -0.065126
1563 -0.044944 -0.031954 -0.09167 0.29723 0.029794 -0.079431 -0.014584 0.16105 0.083059 0.045551 -0.091792 0.096329 -0.017912 0.10441 -0.092616
1564 -0.047154 -0.038996 -0.079349 0.27998 0.022529 -0.11513 -0.034893 0.22952 0.099874 0.013945 -0.093386 0.044291 -0.03078 0.28636 -0.065503
1565 -0.03829 -0.042384 -0.10485 0.27813 -0.012452 -0.11768 -0.044587 0.30212 0.059267 -0.0068803 -0.13166 0.051297 -0.028407 0.4039 -0.076377
1566 -0.031986 -0.026889 -0.082646 0.42336 0.045648 -0.094725 -0.045377 0.36569 0.085327 0.022005 -0.11688 0.054286 -0.0090741 0.45799 -0.075099
1567 -0.066568 -0.070374 -0.08717 0.40927 -0.0049748 -0.12669 -0.052007 0.26923 0.042928 -0.033141 -0.12528 0.026311 -0.066402 0.38557 -0.095439
1568 -0.049264 -0.034854 -0.068341 0.40952 0.0047468 -0.11098 -0.050626 0.21072 0.072172 -0.0086262 -0.108 0.036618 -0.022108 0.31164 -0.091165
1569 -0.033293 -0.04747 -0.079526 0.33345 0.030531 -0.087262 -0.022261 0.16048 0.077804 -0.0039655 -0.096937 0.069032 -0.028332 0.20782 -0.067039
1570 -0.031276 -0.039786 -0.07414 0.31066 0.012764 0.077341 -0.041346 0.17742 0.10181 -0.0012376 -0.074235 0.069943 -0.024959 0.15417 -0.079228
1571 -0.061561 -0.07581 -0.095222 0.26273 0.022571 0.081088 -0.054462 0.1371 0.052637 0.0028208 -0.079437 0.047425 -0.046803 0.1464 -0.095122
1572 -0.052953 -0.098582 -0.088106 0.23908 0.013479 0.10951 -0.056073 0.16579 0.090409 -0.014586 -0.099468 0.045192 -0.042223 0.12275 -0.10784
1573 -0.04528 -0.074028 -0.094221 0.22346 -0.0081093 0.022274 -0.073873 0.1396 0.054489 -0.03236 -0.12818 -0.0015402 -0.024385 0.086336 -0.094738
1574 -0.051677 -0.084623 -0.097039 0.23959 0.014017 -0.011637 -0.054708 0.17049 0.19502 0.0046011 -0.10847 0.037946 -0.026243 0.11415 -0.094995
1575 -0.077587 -0.096148 -0.12553 0.22972 -0.028337 -0.057522 -0.069614 0.19306 0.24986 -0.032166 -0.13743 0.023364 -0.022137 0.13197 -0.09645
1576 -0.048723 -0.092818 -0.12291 0.21578 0.0038925 -0.04815 -0.042737 0.23923 0.23105 -0.010944 -0.10139 0.040114 -0.053154 0.27992 -0.11013
1577 -0.065524 -0.069356 -0.092489 0.21854 0.027108 -0.053003 -0.058068 0.33121 0.24719 -0.005171 -0.097385 0.037742 -0.015547 0.37537 -0.1102
1578 -0.055527 -0.062349 -0.089946 0.23175 0.0065125 -0.050661 -0.037246 0.32041 0.194 0.0043248 -0.090211 0.017439 -0.0081714 0.41551 -0.10516
1579 -0.063925 -0.073819 -0.095166 0.20809 -0.026754 -0.064936 -0.041465 0.20181 0.12746 -0.013903 -0.10778 -0.006402 -0.041536 0.3566 -0.098017
1580 -0.050495 -0.10698 -0.11204 0.21557 0.0067918 -0.065728 -0.067258 0.12376 0.088917 0.0065039 -0.063558 0.037901 -0.041866 0.2675 -0.10162
1581 -0.040655 -0.092601 -0.10004 0.20824 -6.7968e-05 -0.053796 -0.052552 0.15512 0.11382 -0.0093944 0.023405 0.018394 -0.027014 0.16354 -0.082503
1582 -0.049687 -0.10107 -0.10318 0.19421 0.030296 -0.050895 -0.057589 0.13783 0.1155 0.009356 0.27364 0.033574 -0.029566 0.14606 -0.087006
1583 -0.076867 -0.098406 -0.13979 0.17062 -0.028706 -0.069608 -0.07782 0.09999 0.071069 0.0036874 0.27904 -0.0078712 -0.056321 0.087863 -0.11386
1584 -0.058777 -0.070627 -0.1105 0.18725 -0.01938 -0.010838 -0.026208 0.11934 0.10626 0.030269 0.2746 0.036857 0.040239 0.098792 -0.091803
1585 -0.046712 -0.097315 -0.11268 0.17017 -0.02011 -0.043951 -0.063826 0.11158 0.11672 0.0054305 0.24401 0.0096164 0.1867 0.11504 -0.1146
1586 -0.061552 -0.09879 -0.11476 0.15555 -0.020237 -0.061484 -0.047159 0.11312 0.094005 0.0014588 0.18691 0.016402 0.19803 0.067929 -0.10753
1587 -0.052477 -0.078739 -0.118 0.15187 -0.012168 -0.036919 -0.052916 0.13221 0.12354 -0.024709 0.077351 0.015964 0.25668 0.1366 -0.11075
1588 -0.049435 0.090666 -0.11047 0.16704 0.0040167 -0.053684 -0.05593 0.13019 0.13205 0.012974 0.01801 0.014158 0.24161 0.10868 -0.1047
1589 -0.02936 0.21686 -0.13022 0.13076 0.0026801 -0.072509 -0.068859 0.11101 0.073817 -0.017079 -0.034044 -0.0034151 0.20946 0.067972 -0.13336
1590 -0.057948 0.24289 -0.13518 0.12027 -0.026039 -0.091755 -0.087619 0.10171 0.062456 -0.023439 -0.0094684 -0.00039152 0.15626 0.15459 -0.12568
1591 -0.0020741 0.31022 -0.11392 0.15939 0.0089788 -0.071934 -0.054415 0.13341 0.089468 -0.010537 -0.0095854 -0.0030669 0.12766 0.30569 -0.086453
1592 0.18207 0.24947 -0.12148 0.13972 -0.010616 -0.088646 -0.064162 0.076117 0.058968 -0.050924 -0.020562 0.0080797 0.047022 0.3101 0.22834
1593 0.19224 0.15736 -0.14361 0.12039 0.0053891 -0.086137 -0.078575 0.076506 0.068519 -0.02634 -0.048127 -0.025702 0.060246 0.20245 0.33087
1594 0.24929 0.063797 -0.098637 0.12005 0.023632 -0.07368 -0.083346 0.09345 0.089021 -0.010759 -0.022666 0.021491 0.049461 0.15377 0.33725
1595 0.16575 0.021735 -0.13076 0.096938 0.13864 -0.10486 -0.067768 0.065187 0.033594 -0.056109 -0.060703 -0.047348 0.011933 0.10635 0.2422
1596 0.10179 0.045735 -0.11614 0.10447 0.21786 -0.095979 -0.068833 0.095925 0.11011 -0.0045364 -0.035217 0.006016 0.067293 0.10279 0.13623
1597 0.027014 0.02883 -0.11396 0.11275 0.30395 -0.081278 -0.062574 0.077384 0.090963 0.01175 -0.04091 -0.0004246 0.065119 0.052661 0.030497
1598 -0.0026592 -0.020834 -0.13261 0.076933 0.27232 -0.10068 -0.097172 0.03022 0.038505 -0.041831 -0.064682 -0.040318 0.033616 0.012844 -0.0017863
1599 0.020412 -0.0061788 -0.13648 0.076617 0.25256 -0.085411 -0.068801 0.062947 0.052178 -0.016859 -0.045812 -0.013924 0.001688 0.049054 -0.017441
1600 -0.0040012 0.0079699 -0.11807 0.067089 0.23762 -0.090749 -0.076529 0.03358 0.039679 0.0013059 -0.064387 -0.02814 0.023808 0.02697 -0.005689
1601 -0.017521 -0.012916 -0.12231 0.086524 0.17028 -0.096637 -0.076634 0.056123 0.06085 0.12972 -0.043003 -0.035891 0.028618 0.0090576 -0.0085427
1602 0.013396 -0.020702 -0.12292 0.072699 0.10191 -0.073664 -0.059849 0.030604 0.07345 0.2858 -0.03822 -0.017123 0.030302 0.037878 -0.015167
1603 0.015999 0.003653 -0.12475 0.085692 0.085201 -0.064334 -0.051644 0.060719 0.09148 0.2982 -0.024522 -0.0030799 0.018033 0.057047 0.016883
1604 -0.0059171 -0.067319 -0.12268 0.058033 0.035223 -0.089589 -0.059923 0.036258 0.057781 0.31017 -0.038 -0.032837 -0.0019088 -0.0268 0.045076
1605 -0.0096031 -0.073217 -0.10114 0.073591 0.053191 -0.075257 -0.077985 0.033375 0.086342 0.12882 0.2133 0.00067774 0.019793 -0.031324 0.15108
1606 -0.010294 -0.028532 -0.038584 0.047727 0.008945 -0.12928 -0.10514 0.036896 0.02209 0.051751 0.25221 -0.031831 0.0095786 -0.01784 0.34352
1607 -0.0018126 -0.041503 0.024639 0.06272 0.072612 -0.092056 -0.064508 0.032699 0.064181 0.065124 0.36491 -0.023542 0.030691 -0.013873 0.37529
1608 -0.020346 -0.076928 -0.052669 0.045279 0.059377 -0.080478 -0.066093 0.013105 0.056743 0.025663 0.36261 -0.033327 0.033929 -0.017511 0.356
1609 0.0060215 -0.044534 -0.048906 0.047326 0.083015 -0.082653 -0.072547 0.033051 0.037069 0.036321 0.26829 -0.017247 0.033886 -0.030992 0.19971
1610 0.067788 -0.050322 -0.077806 0.051119 0.19593 -0.072703 -0.042377 0.01524 0.038171 0.0075273 0.097558 -0.010504 0.18426 -0.016953 0.12805
1611 0.24216 -0.06184 -0.070562 0.069374 0.30579 -0.03764 0.15635 0.037599 0.042506 0.046332 0.073233 -0.020247 0.27353 -0.06426 0.10632
1612 0.31207 -0.018182 -0.057267 0.071785 0.36581 -0.063097 0.23307 0.071366 0.068683 0.046358 0.055491 -0.018279 0.29315 -0.0097473 0.079133
1613 0.26167 -0.091101 -0.11627 0.018157 0.26132 -0.08329 0.23256 -0.00018541 0.045081 0.0078417 0.010768 -0.068184 0.22632 -0.1082 0.025506
1614 0.24553 -0.07503 -0.10563 0.046471 0.3275 -0.03412 0.22046 0.026806 0.063711 0.014952 0.029137 -0.041928 0.26938 -0.11233 0.054541
1615 0.14597 -0.065545 -0.09482 0.044299 0.32127 0.12411 0.18987 0.030107 0.045419 0.029887 0.0052457 -0.021919 0.25508 -0.049318 0.041318
1616 0.053865 -0.094854 -0.10088 0.01073 0.27328 0.23221 0.049201 -0.0095168 0.126 -0.012894 -0.025033 -0.06779 0.13231 -0.11378 0.079838
1617 0.062472 -0.046695 0.006476 0.03966 0.27634 0.26084 0.024874 0.036794 0.18157 0.023338 0.0151 -0.019365 0.14559 -0.091383 0.15801
1618 0.064979 -0.068656 0.11126 0.038362 0.27674 0.22951 0.0062383 0.030291 0.25294 0.050932 0.00073307 -0.019307 0.10046 0.0038684 0.20663
1619 0.074873 -0.041658 0.081254 0.046953 0.18018 0.17671 0.0039678 0.021346 0.20845 0.066846 -0.024841 -0.02638 0.092494 0.19055 0.41697
1620 0.060294 -0.070723 0.01158 0.035969 0.15574 0.027541 -0.0012563 0.021801 0.16587 0.33395 0.0046622 -0.0035074 0.13971 0.2038 0.47428
1621 0.053448 0.0047306 -0.046831 0.026265 0.14916 -0.011937 -0.010869 0.021611 0.13661 0.34581 0.0016104 -0.05436 0.15382 0.16701 0.38973
1622 0.15132 0.15524 -0.079744 0.032657 0.12798 -0.0072523 0.012845 0.0024979 0.094453 0.25356 0.0080281 -0.025434 0.26489 0.16684 0.25199
1623 0.3305 0.24572 -0.031785 0.026797 0.16177 -0.0088451 -0.013636 0.019837 0.12937 0.16994 -0.0033817 -0.049757 0.3266 0.054399 0.17866
1624 0.32481 0.32069 -0.028485 0.031528 0.14226 0.093831 0.023551 0.034633 0.089839 0.091724 0.0243 -0.036015 0.36923 -0.027621 0.14188
1625 0.3761 0.35233 -0.081716 0.0097192 0.1328 0.31347 -0.014844 0.0060811 0.084633 0.053219 -0.006807 -0.045022 0.35753 0.013732 0.11108
1626 0.33706 0.2811 -0.086488 0.012262 0.14358 0.35123 -0.015514 -0.039861 0.057255 0.021904 -0.0098535 -0.06056 0.27799 -0.03697 0.10963
1627 0.24292 0.23325 -0.066685 0.01628 0.30485 0.41246 -0.0043858 0.0026098 0.054586 0.044085 -0.021647 -0.047186 0.26586 -0.07723 0.10503
1628 0.1888 0.10858 -0.098478 0.0074325 0.31096 0.38349 0.16993 -0.023498 0.070743 0.0096706 -0.039486 -0.063264 0.19057 -0.039503 0.10867
1629 0.14459 0.080385 -0.070343 0.028446 0.41048 0.42975 0.30488 0.0042922 0.068834 0.051661 -0.0040073 -0.024886 0.17468 -0.020479 0.096174
1630 0.11342 0.062909 -0.060855 0.0029366 0.37603 0.2834 0.27503 0.00099845 0.087815 0.02965 -0.041895 -0.060246 0.16447 -0.056191 0.098593
1631 0.12203 0.083072 0.022175 -0.0051024 0.38446 0.14643 0.30031 -0.018546 0.070929 0.02828 -0.075396 -0.053341 0.18233 -0.024174 0.11167
1632 0.11875 0.032876 0.096857 0.0059027 0.3982 0.11958 0.30369 -0.023086 0.087035 0.033491 -0.046661 -0.054902 0.1548 -0.020289 0.10491
1633 0.13973 0.041588 0.10621 -0.0066005 0.42256 0.14721 0.29793 -0.030937 0.048755 0.04252 -0.049071 -0.04753 0.15933 0.023072 0.081786
1634 0.21271 0.012854 0.17031 -0.0058359 0.38159 0.36113 0.24963 -0.02853 0.044184 0.042454 -0.052515 -0.071626 0.15792 0.020258 0.08212
1635 0.36189 0.0057802 0.037633 0.00071425 0.33757 0.4605 0.12601 -0.032428 0.038477 0.04017 -0.066168 -0.045344 0.16574 0.21874 0.04974
1636 0.4462 0.034511 -0.010885 0.0058953 0.29694 0.45789 0.11056 -0.032563 0.060476 0.016901 -0.054918 -0.058667 0.1784 0.23983 0.079975
1637 0.41308 0.025651 -0.033346 0.0058655 0.26862 0.36034 0.10709 -0.022352 0.040971 0.0372 -0.01511 -0.050756 0.22248 0.25785 0.060372
1638 0.38135 0.029175 -0.019693 0.0011257 0.24587 0.22803 0.13679 -0.0056048 0.064676 0.042957 -0.011306 -0.03343 0.35036 0.24599 0.081351
1639 0.29917 -0.023184 -0.03907 -0.02109 0.18673 0.13397 0.090839 -0.028311 0.038591 0.026134 -0.059243 -0.060964 0.38802 0.17335 0.05967
1640 0.2092 -0.034405 -0.056493 -0.021803 0.19144 0.1183 0.16129 -0.031032 0.028072 0.031746 -0.054398 -0.061048 0.37571 0.029747 0.044483
1641 0.18311 0.0070694 -0.051865 -0.014323 0.20039 0.14026 0.34318 -0.014998 0.03167 0.027068 -0.055389 -0.069981 0.35311 0.024848 0.050782
1642 0.14427 -0.019441 -0.051362 -0.040291 0.15573 0.30624 0.44219 -0.05349 0.018996 -0.002369 -0.085779 -0.068465 0.28113 -0.033902 0.027636
1643 0.16621 -0.0052349 0.08187 -0.036139 0.17686 0.43771 0.42177 -0.037626 -0.0085029 -0.0028235 -0.091682 -0.074369 0.24626 0.0031322 0.01669
1644 0.16496 -0.01002 0.19325 -0.0012306 0.22339 0.45774 0.4341 -0.032413 0.033637 0.013456 -0.091684 -0.05771 0.21359 0.032649 0.044162
1645 0.19896 -0.0097732 0.23184 -0.013565 0.15868 0.37247 0.40225 -0.051571 0.045712 0.012621 -0.10297 -0.058058 0.1958 -0.00018773 0.020124
1646 0.32171 -0.045727 0.21838 -0.020153 0.17396 0.29908 0.41656 -0.045903 0.038856 -0.0080077 -0.080963 -0.063383 0.15409 0.015636 0.028148
1647 0.4134 -0.06552 0.14862 -0.039542 0.13218 0.18758 0.4044 -0.037434 -0.0068622 -0.024562 -0.12316 -0.094166 0.15114 -0.016614 -0.0030181
1648 0.4899 -0.0055252 0.10852 -0.0023086 0.20694 0.27463 0.49065 -0.016606 0.051797 0.0095264 -0.050303 -0.057511 0.1834 0.041723 0.047735
1649 0.44108 -0.0078806 0.084583 -0.0039998 0.17006 0.37819 0.46023 0.014367 0.058999 0.022273 -0.062937 -0.033711 0.18117 -0.01876 0.030937
1650 0.35733 -0.061419 0.043364 -0.028433 0.19512 0.47431 0.44994 -0.0073595 0.015005 -0.0098901 -0.07582 -0.047654 0.17864 -0.019003 -0.0029102
1651 0.22937 -0.03413 0.061981 -0.015277 0.1964 0.44826 0.53261 -0.013728 0.022017 0.014005 -0.088005 -0.053929 0.1751 -0.029855 -0.011531
1652 0.22904 -0.060581 0.26597 0.016264 0.19477 0.44344 0.55663 0.0036232 0.039552 0.016021 -0.065538 -0.037933 0.18345 0.00991 0.013087
1653 0.2055 -0.05296 0.27569 -0.025265 0.14488 0.34963 0.52464 -0.026927 0.010509 -0.0096049 -0.10087 -0.047809 0.18233 -0.051186 -0.010062
1654 0.19855 -0.042763 0.34498 -0.0083867 0.16171 0.2748 0.51312 -0.020404 0.034257 -0.00021295 -0.10743 -0.042821 0.15743 -0.018325 -0.0043032
1655 0.1979 -0.063203 0.31873 -0.023635 0.15416 0.28324 0.51402 -0.037306 0.0060665 -0.024572 -0.064014 -0.061995 0.12701 0.00057271 0.011808
1656 0.17165 -0.088418 0.30706 -0.029487 0.10902 0.34888 0.47568 -0.031541 0.0048955 -0.023119 -0.067279 -0.066955 0.15424 0.011693 -0.013592
1657 0.18832 -0.060219 0.2175 -0.026151 0.11028 0.49222 0.48285 -0.050145 0.016189 -0.034231 -0.093098 -0.069133 0.12433 0.22562 -0.010204
1658 0.17579 -0.050039 0.16717 -0.037221 0.13782 0.46917 0.43722 -0.014012 0.0019903 -0.0078588 -0.098704 -0.06773 0.13165 0.20567 -0.040963
1659 0.19149 -0.071408 0.10078 -0.056885 0.12339 0.50715 0.38807 -0.043887 0.014278 -0.012524 -0.11298 -0.087479 0.12387 0.19009 -0.047286
1660 0.3834 0.1714 0.12483 -0.039594 0.176 0.41286 0.48337 -0.057976 -0.027427 -0.015189 -0.070068 -0.062045 0.13478 0.12339 -0.022619
1661 0.42684 0.25535 0.27317 -0.031888 0.13718 0.36598 0.56667 -0.055659 -0.010265 -0.0040177 -0.072892 -0.072051 0.12541 0.021052 -0.042707
1662 0.41294 0.30079 0.33507 -0.068413 0.12229 0.31101 0.50677 -0.077101 -0.0087638 -0.052159 -0.1219 -0.093593 0.1119 -0.02474 -0.054607
1663 0.40135 0.39478 0.3914 -0.018433 0.13842 0.34246 0.52652 -0.042021 0.028836 -0.01072 -0.11479 -0.066391 0.10197 0.026506 -0.042142
1664 0.27627 0.30229 0.34214 -0.041316 0.12809 0.47478 0.49177 -0.065935 0.0015977 -0.030652 -0.1308 -0.076905 0.11766 -0.0045265 -0.059364
1665 0.21047 0.33799 0.33081 -0.070059 0.096804 0.52512 0.44743 -0.086335 -0.016519 -0.02886 -0.12579 -0.066782 0.082912 -0.040027 -0.054148
1666 0.17988 0.41778 0.30246 -0.051285 0.087224 0.51389 0.44491 -0.06785 -0.0056498 -0.02351 -0.10564 -0.076737 0.099026 -0.020169 -0.06
1667 0.17296 0.49041 0.25955 -0.055165 0.080581 0.44023 0.40658 -0.064012 0.013544 -0.016408 -0.13613 -0.074729 0.067579 -0.021462 -0.064592
1668 0.18401 0.4459 0.30275 -0.053809 0.061036 0.35169 0.45073 -0.07065 -0.010415 -0.040586 -0.13495 -0.075757 0.079528 0.016297 -0.066971
1669 0.17121 0.47149 0.3742 -0.048633 0.10595 0.2917 0.59311 -0.065698 0.0057817 -0.031907 -0.092474 -0.063976 0.068095 0.24805 -0.045335
1670 0.18729 0.42431 0.40075 -0.067396 0.045425 0.25071 0.59477 -0.069203 -0.013225 -0.01336 -0.11788 -0.091721 0.055221 0.26958 -0.053585
1671 0.16537 0.37027 0.38407 -0.051007 0.085275 0.22325 0.57085 -0.079292 -0.012243 -0.014698 -0.09681 -0.073208 0.074885 0.28656 -0.055736
1672 0.16257 0.29832 0.3722 -0.059916 0.064409 0.26768 0.55114 -0.0657 0.024851 -0.014772 -0.10955 -0.071251 0.068402 0.28254 -0.077007
1673 0.18508 0.27705 0.45405 -0.042656 0.077172 0.50216 0.50997 -0.055433 0.014412 -0.00066899 -0.099686 -0.056893 0.062719 0.31198 -0.041522
1674 0.16198 0.17871 0.41568 -0.063542 0.071691 0.50787 0.42305 -0.063499 0.015786 -0.042002 -0.15586 -0.062921 0.087893 0.15549 -0.077344
1675 0.18799 0.20778 0.41158 -0.018358 0.11174 0.51562 0.39337 -0.015506 0.025572 0.00040867 -0.085175 -0.038145 0.098748 0.1139 -0.039609
1676 0.27808 0.19376 0.34669 -0.047436 0.099129 0.42202 0.38094 -0.014113 0.018373 -0.0057369 -0.078396 -0.03329 0.082065 0.068403 -0.039424
1677 0.38959 0.1733 0.22318 -0.060511 0.080572 0.27204 0.36006 -0.033836 -0.002705 -0.0091222 -0.15695 -0.072104 0.038884 0.047707 -0.071252
1678 0.44995 0.15406 0.26788 -0.0439 0.10418 0.26662 0.4119 0.0049591 0.044078 0.0074523 -0.10412 -0.037797 0.080623 0.094006 -0.055031
1679 0.40964 0.11585 0.19772 -0.053795 0.10957 0.24436 0.3757 -0.01454 0.010049 0.016325 -0.10427 -0.050323 0.074356 0.2879 -0.046268
1680 0.32187 0.098511 0.16613 -0.092691 0.035484 0.2099 0.30343 -0.036035 0.026418 -0.011792 -0.1471 -0.077083 0.053085 0.39263 -0.0749
1681 0.23028 0.10172 0.17731 -0.064163 0.055394 0.22325 0.3056 -0.05248 0.0037768 -0.0051013 -0.14452 -0.071824 0.025874 0.43536 -0.073927
1682 0.1912 0.080856 0.23064 -0.072748 0.054617 0.30613 0.34414 -0.043653 0.0034551 0.0043741 -0.14801 -0.070688 0.059911 0.36379 -0.099325
1683 0.18886 0.08594 0.38374 -0.055027 0.060374 0.45297 0.31527 -0.065121 0.010838 0.048865 -0.10265 -0.040963 0.062489 0.44691 -0.07221
1684 0.16762 0.058374 0.4192 -0.093242 0.017064 0.45685 0.27174 -0.064974 -0.027658 0.042263 -0.1257 -0.076944 0.033384 0.26789 -0.098206
1685 0.19085 0.090349 0.39526 -0.057298 0.1088 0.43332 0.32105 -0.022124 0.058124 0.34119 -0.084816 -0.0090024 0.066936 0.16659 -0.079506
1686 0.17528 0.051812 0.35366 -0.075158 0.057817 0.28256 0.22953 -0.061022 0.021575 0.36187 -0.13578 -0.021926 0.025821 0.1105 -0.077678
1687 0.16029 0.036507 0.26739 -0.082777 0.063033 0.2203 0.27048 -0.04737 0.057698 0.31098 -0.10389 -0.00050197 0.028409 0.099947 -0.1091
1688 0.16826 0.068415 0.22824 -0.064929 0.072076 0.20412 0.24391 -0.040467 0.053088 0.34269 -0.018692 0.052479 0.066406 0.095856 -0.084285
1689 0.16256 0.043408 0.19309 -0.066369 0.041132 0.21499 0.25698 -0.039879 0.04872 0.24051 0.24422 0.035513 0.036803 0.10996 -0.066883
1690 0.16461 0.052061 0.16944 -0.085411 0.050237 0.16895 0.20178 -0.053806 0.057726 0.13093 0.25982 0.05086 0.060533 0.13396 -0.084931
1691 0.17255 0.0087027 0.16154 -0.069973 0.065585 0.18141 0.2059 -0.037745 0.077335 0.13282 0.31659 0.10238 0.011673 0.34111 -0.083406
1692 0.1662 0.047529 0.16938 -0.034126 0.094533 0.16646 0.20934 -0.00021227 0.068127 0.1132 0.28327 0.12279 0.074728 0.40575 -0.078858
1693 0.17495 0.013255 0.18174 -0.056123 0.051001 0.19133 0.20861 0.014569 0.067426 0.078189 0.26842 0.11167 0.089085 0.36983 -0.066797
1694 0.12331 -0.0061969 0.16534 -0.084628 0.072972 0.18042 0.17628 0.01766 0.019897 0.067296 0.29767 0.065124 0.036821 0.33585 -0.074456
1695 0.14117 0.012905 0.12702 -0.076606 0.036663 0.13275 0.17196 -0.0060984 0.024707 0.065052 0.13353 0.04093 0.054727 0.30083 -0.079377
1696 0.10541 0.20021 0.12966 -0.10804 0.02525 0.13723 0.14789 -0.029567 -0.0031278 0.0067046 0.029843 -0.024106 0.045718 0.13735 -0.09219
1697 0.12016 0.32002 0.11859 -0.10964 -0.0014902 0.11192 0.12595 -0.023544 -0.046306 0.02652 -0.035687 -0.034769 -0.0097091 0.103 -0.094652
1698 0.12873 0.39449 0.11634 -0.089245 0.033799 0.1205 0.15478 -0.0095492 0.011029 0.038157 -0.010772 -0.041224 0.023285 0.097064 -0.070664
1699 0.10565 0.41455 0.11351 -0.10763 0.0073732 0.1083 0.12137 -0.014685 0.024156 0.019312 -0.011303 -0.017823 0.047335 0.076165 -0.10082
1700 0.12014 0.45371 0.12453 -0.06724 0.077277 0.11194 0.16042 0.011664 0.01989 0.050229 0.012116 -0.008105 0.063936 0.089498 -0.081164
1701 0.13525 0.50165 0.11053 -0.060804 0.063482 0.12086 0.14004 0.037047 0.052524 0.083246 0.018663 0.018174 0.045545 0.080226 -0.079962
1702 0.071707 0.42456 0.076594 -0.10267 -1.2193e-05 0.064263 0.081166 -0.023194 0.0051864 0.017984 -0.078142 -0.011348 0.00066749 0.025101 -0.13836
1703 0.11167 0.41101 0.11228 -0.067232 0.054244 0.088038 0.10211 0.042132 0.054514 0.066874 0.0020797 0.037123 0.047658 0.070464 -0.093411
1704 0.1189 0.30153 0.078015 -0.08533 0.015587 0.063125 0.11828 0.010871 0.033643 0.059591 -0.014311 0.029837 0.049974 0.052237 -0.066633
1705 0.10402 0.23514 0.091293 -0.097879 0.026154 0.078508 0.13165 0.024688 0.070718 0.022312 -0.01946 0.062801 0.029354 0.083429 -0.071794
1706 0.056914 0.13587 0.036157 -0.11741 -0.015785 0.022654 0.057914 -0.015561 0.037677 0.03643 0.18511 0.02779 0.0048064 0.21006 -0.111
1707 0.10755 0.16878 0.073493 -0.068515 0.059862 0.068144 0.13282 0.042367 0.072538 0.087674 0.37146 0.08621 0.044601 0.34407 -0.10102
1708 0.066076 0.15198 0.044053 -0.10577 0.034317 -0.0015251 0.053521 -0.0022883 0.031616 0.057761 0.32536 0.055029 0.031456 0.2767 -0.11881
1709 0.074879 0.12343 0.13757 -0.08901 -0.026925 0.025043 0.083609 -0.0076017 0.046336 0.047215 0.31908 0.048081 0.0079609 0.24237 -0.11528
1710 0.092921 0.16158 0.2688 -0.066032 0.048194 0.067798 0.086005 0.035679 0.1152 0.37174 0.30766 0.10665 0.063005 0.11606 -0.098618
1711 0.035425 0.092349 0.2511 -0.096017 0.014846 -0.0020099 0.053907 -0.0071892 0.080182 0.37742 0.13031 0.090414 0.014796 0.0084449 -0.12051
1712 0.059285 0.10886 0.25498 -0.073003 0.011818 0.0023987 0.077507 0.048517 0.083655 0.38639 0.077292 0.095003 0.055281 0.050986 -0.091946
1713 0.048518 0.10934 0.12812 -0.10309 0.025204 0.012796 0.07788 -0.005348 0.024022 0.24086 0.043461 0.12147 0.02724 0.0070641 -0.079276
1714 0.050227 0.066935 0.078204 -0.10374 0.0070499 0.0017493 0.035762 0.023585 0.078381 0.1374 0.036255 0.10844 0.013064 0.0027915 0.28461
1715 0.062322 0.075855 0.056608 -0.094426 0.0038854 0.00017429 0.063923 0.026668 0.067479 0.12649 0.055718 0.14407 0.025723 0.053293 0.39725
1716 0.067136 0.09363 0.076778 -0.087689 0.029878 0.0029001 0.080802 0.038158 0.083711 0.093231 0.037891 0.12751 0.040446 0.013401 0.40726
1717 0.042499 0.056099 0.036198 -0.092063 0.0022606 -0.018261 0.080909 0.011125 0.029318 0.083958 0.07281 0.1508 0.029921 0.016576 0.42893
1718 0.033131 0.04125 0.042651 -0.097308 -0.018262 -0.0039113 0.056064 0.024851 0.078273 0.080713 0.030319 0.19833 0.035815 0.046724 0.39675
1719 0.028286 0.052701 0.035816 -0.10705 -0.0063478 -0.029868 0.048503 0.021034 0.070664 0.067112 0.033418 0.13542 -0.0067262 0.23978 0.32326
1720 0.056467 0.022515 0.063455 -0.095614 -0.0093644 0.015937 0.068752 0.013426 0.055907 0.084606 0.063147 0.10746 0.022027 0.33522 0.17429
1721 0.059215 0.03776 0.061422 -0.10205 -0.016459 -0.0297 0.05669 0.032333 0.0411 0.10059 0.2419 0.099504 0.033991 0.3634 0.12138
1722 0.035728 0.029141 0.027431 -0.096528 0.056549 -0.038207 0.053438 0.025353 0.063166 0.089975 0.40078 0.091246 0.027835 0.33868 0.07648
1723 0.049902 0.26333 0.026773 -0.073563 0.0050418 -0.011585 0.05061 0.05106 0.039219 0.093561 0.39887 0.073693 0.02958 0.27937 0.087019
1724 -0.0010829 0.34987 0.021314 -0.088921 -0.015613 -0.018061 0.068789 0.037473 0.05723 0.098754 0.38324 0.11117 0.032721 0.18368 0.060628
1725 0.070331 0.41364 0.029343 -0.070082 0.024829 -0.043603 0.050196 0.03554 0.099283 0.10226 0.28099 0.12144 0.043631 0.13577 0.10165
1726 0.047082 0.46775 0.041692 -0.051164 0.0092756 -0.030237 0.02856 0.055785 0.092969 0.087426 0.16616 0.14949 0.060372 0.11596 0.09367
1727 0.036857 0.52674 0.030964 -0.044063 0.044678 -0.029378 0.030497 0.18733 0.11999 0.08379 0.11756 0.14306 0.058057 0.07767 0.091654
1728 0.010599 0.44794 0.014798 -0.063757 -0.0022795 -0.046172 0.041956 0.22356 0.11126 0.094316 0.083102 0.14421 0.22573 0.029014 0.42929
1729 0.13512 0.49684 0.029802 -0.060026 0.023941 -0.036517 0.039249 0.1264 0.19978 0.12194 0.099788 0.19361 0.28511 0.087971 0.55766
1730 0.25605 0.58627 0.037854 -0.057075 0.023765 -0.048288 0.016314 0.081182 0.21411 0.13306 0.11319 0.21426 0.29457 0.13369 0.56219
1731 0.33043 0.60983 0.013987 -0.034111 0.010704 -0.040632 0.045447 0.043682 0.26687 0.18089 0.1189 0.26416 0.29805 0.32119 0.62977
1732 0.2911 0.55943 -0.0010321 -0.040844 0.031881 -0.048542 0.047434 0.053862 0.2296 0.43336 0.13214 0.29536 0.29226 0.42675 0.4948
1733 0.23154 0.523 0.029539 -0.029966 0.017574 -0.037236 0.062685 0.058201 0.26338 0.5525 0.45936 0.3295 0.24453 0.41504 0.34847
1734 0.11209 0.30556 -0.04351 -0.076251 -0.059111 -0.065312 -0.022226 0.032358 0.13443 0.43118 0.43523 0.23234 0.15037 0.34745 0.23104
1735 0.085711 0.2978 0.0020293 -0.067403 -0.023473 -0.05933 0.006284 0.0033938 0.10474 0.37863 0.48106 0.17341 0.10419 0.21315 0.18675
1736 0.058828 0.24129 -0.051866 -0.067392 -0.011974 -0.10515 -0.0094226 -0.0014399 0.083328 0.19729 0.4132 0.13592 0.085062 0.089939 0.15352
1737 0.085021 0.21848 -0.04162 -0.075311 -0.032641 -0.083202 -0.014441 -0.0097258 0.071038 0.12089 0.21515 0.092083 0.064149 0.086934 0.15288
1738 0.04705 0.19101 -0.021615 -0.055534 0.0071377 -0.0604 0.014967 0.017332 0.070633 0.12065 0.12383 0.10064 0.11539 0.050014 0.15179
1739 0.063973 0.18672 -0.032438 -0.054641 -0.0056097 -0.083594 -0.03084 0.011871 0.049887 0.092674 0.1154 0.081765 0.068256 0.044476 0.11576
1740 0.047232 0.19075 -0.032452 -0.045459 0.019557 -0.083387 -0.010243 0.018323 0.10129 0.12956 0.11713 0.1088 0.071701 0.069695 0.14213
1741 0.10148 0.16098 -0.043734 -0.026922 0.016624 -0.083945 -0.0020693 0.035071 0.11479 0.10859 0.12328 0.12574 0.10618 0.21093 0.15766
1742 0.1182 0.15405 -0.044801 -0.037984 0.0025419 -0.10162 -0.024188 0.035345 0.13137 0.13677 0.085633 0.1218 0.089792 0.37814 0.51881
1743 0.23641 0.14093 -0.026083 -0.0094913 0.036349 -0.064754 -0.02212 0.014774 0.13125 0.14925 0.15249 0.14478 0.10572 0.39765 0.63014
1744 0.29318 0.13903 -0.039696 -0.02653 0.025425 -0.084792 -0.028201 0.042438 0.12669 0.16757 0.13361 0.1615 0.083447 0.38696 0.61037
1745 0.32655 0.118 -0.024143 -0.058822 -0.012028 -0.10465 -0.050374 0.0049653 0.12353 0.1809 0.27299 0.23967 0.077688 0.40179 0.60874
1746 0.29438 0.12625 -0.054499 -0.056554 0.0044165 -0.0859 -0.022823 0.0089856 0.12918 0.21784 0.49643 0.31683 0.065278 0.31025 0.54469
1747 0.21681 0.15693 -0.029364 -0.024583 0.030302 -0.073571 0.00016077 0.039872 0.14873 0.26432 0.51539 0.37485 0.10415 0.25449 0.44187
1748 0.13869 0.13701 -0.034193 -0.046331 0.035753 -0.095774 -0.022429 0.015338 0.1118 0.40103 0.42668 0.31873 0.080264 0.20762 0.33528
1749 0.093295 0.34888 -0.0089843 -0.047348 0.022771 -0.10325 -0.023772 -0.0046276 0.21197 0.53093 0.30978 0.23422 0.065452 0.16954 0.23945
1750 0.0998 0.4269 0.11956 -0.055682 -0.047786 -0.092205 -0.040635 0.011209 0.25389 0.46113 0.18979 0.20673 0.042188 0.21939 0.22831
1751 0.085981 0.45567 0.12792 -0.058718 -0.019992 -0.13003 -0.086303 -0.032459 0.23842 0.35294 0.13248 0.13654 0.017236 0.15843 0.17934
1752 0.097565 0.52228 0.16843 -0.0058516 0.011438 -0.077145 -0.032691 -0.00016198 0.23618 0.25581 0.15508 0.13949 0.089844 0.42596 0.19734
1753 0.1058 0.54541 0.17928 -0.013363 -0.012239 -0.083901 -0.065605 0.0091137 0.14544 0.16667 0.12503 0.10199 0.070913 0.48758 0.22109
1754 0.090973 0.49791 0.12411 -0.011234 -0.0055275 -0.10293 -0.044007 0.00047312 0.08589 0.12829 0.10862 0.093917 0.079898 0.44131 0.19046
1755 0.092097 0.57911 0.057729 -0.0025744 0.0060978 -0.092253 -0.052615 0.0047945 0.10753 0.13785 0.13922 0.10322 0.068691 0.372 0.2163
1756 0.18567 0.55882 0.014672 -0.006172 0.0059106 -0.10274 -0.045027 0.12757 0.11985 0.14447 0.12969 0.11288 0.045926 0.23283 0.20493
1757 0.30763 0.52279 -0.0062048 -0.052953 -0.026469 -0.12114 -0.059661 0.14365 0.07014 0.11705 0.10914 0.099549 0.017826 0.080504 0.20104
1758 0.36551 0.66998 0.025237 -0.0094698 -0.0060323 -0.10204 -0.025647 0.16639 0.1183 0.1686 0.19579 0.11907 0.02751 0.1471 0.20297
1759 0.34296 0.63997 0.0298 0.014573 0.046188 -0.085186 -0.038126 0.075258 0.11989 0.19084 0.44867 0.15509 0.055794 0.097882 0.17628
1760 0.30694 0.50783 0.029561 0.0045488 -0.027726 -0.093441 -0.075989 -0.011687 0.101 0.17267 0.47848 0.10816 0.011588 0.067413 0.15986
1761 0.19325 0.45381 0.032698 0.10876 -0.0024718 -0.091442 -0.0052737 0.0062707 0.14161 0.18502 0.47043 0.13249 0.057579 0.1283 0.17175
1762 0.143 0.41298 0.01225 0.13057 0.015387 -0.091808 -0.027003 0.020129 0.22841 0.23239 0.33837 0.21111 0.077943 0.10239 0.15977
1763 0.12143 0.35709 -0.0032238 0.11614 -0.022631 -0.10147 -0.046897 -0.0060388 0.24105 0.22763 0.19663 0.29725 0.051942 0.088408 0.13862
1764 0.11068 0.34077 -0.0075882 0.04307 -0.025729 -0.12347 -0.064767 -0.030439 0.26954 0.21137 0.17846 0.31698 0.043649 0.041901 0.13687
1765 0.14458 0.334 -0.01551 -0.0055565 -0.051775 -0.12163 -0.039562 -0.019827 0.28596 0.17641 0.14445 0.27789 0.044438 0.064793 0.13562
1766 0.094888 0.33984 -0.045277 -0.03633 -0.043613 -0.11868 -0.066727 -0.025171 0.22557 0.14377 0.11213 0.19909 0.020552 0.03804 0.11079
1767 0.10439 0.3547 -0.050463 -0.031543 -0.039053 -0.1194 -0.057825 0.0028234 0.20745 0.14355 0.14164 0.1686 0.05427 0.032159 0.11109
1768 0.10034 0.40912 -0.066201 -0.052372 -0.047305 -0.13768 -0.070165 0.04508 0.16452 0.11764 0.10392 0.12839 0.016666 0.008157 0.11188
1769 0.087337 0.51518 -0.042347 -0.028145 -0.015249 -0.13016 -0.058083 0.14527 0.14224 0.091008 0.094398 0.10145 0.00091296 0.21025 0.084222
1770 0.046597 0.53462 -0.051494 -0.031661 -0.011536 -0.14875 -0.064516 0.17207 0.11231 0.07525 0.09488 0.074881 0.0098461 0.25481 0.080669
1771 0.066376 0.55276 -0.06313 0.039037 0.01453 -0.1366 -0.04016 0.17948 0.11434 0.10351 0.12142 0.10695 0.039748 0.31216 0.078445
1772 0.074399 0.45313 -0.055479 0.074778 -0.035545 -0.1206 -0.037465 0.12679 0.11215 0.093943 0.10278 0.073479 0.017503 0.23016 0.059737
1773 0.077454 0.37583 -0.018774 0.15925 0.02073 -0.11987 -0.040157 0.05035 0.10882 0.076838 0.075485 0.070448 0.023122 0.20828 0.061548
1774 0.06298 0.28792 -0.029707 0.16118 -0.020661 -0.13343 -0.056124 0.0038654 0.21073 0.082244 0.081674 0.09846 0.04268 0.074602 0.062206
1775 0.071506 0.26165 -0.04673 0.15342 -0.044755 -0.13967 -0.036334 0.0037222 0.23836 0.079459 0.048749 0.096782 0.031226 0.0043056 0.071864
1776 0.070549 0.24758 -0.037759 0.15601 -0.033736 -0.12787 -0.030767 0.008951 0.27422 0.10121 0.078665 0.11019 0.0022313 0.046475 0.079924
1777 0.066193 0.23409 -0.049637 0.11463 0.014184 -0.11474 -0.033194 0.019796 0.29545 0.10372 0.10244 0.12221 0.033509 0.009692 0.039127
1778 0.046677 0.20817 -0.066021 0.083541 0.0075668 -0.13996 -0.03767 -0.0007284 0.227 0.11545 0.085271 0.20323 0.027163 -0.0093716 0.069127
1779 0.045463 0.20316 -0.060474 0.048685 0.020241 -0.094458 -0.026988 0.11901 0.26135 0.1605 0.10521 0.28432 0.060326 0.016555 0.041997
1780 0.069865 0.18365 -0.043594 0.059202 0.0075237 -0.12056 -0.034922 0.2149 0.2314 0.1404 0.078682 0.28888 0.014084 0.023041 0.062408
1781 0.053188 0.17204 -0.069785 0.079368 -0.046823 -0.14636 -0.075043 0.24869 0.24001 0.12912 0.065862 0.21511 0.018693 0.15842 0.04377
1782 0.072904 0.21339 -0.030934 0.14464 0.016908 -0.093337 -0.021786 0.2797 0.23532 0.12647 0.10145 0.20044 0.055036 0.31462 0.056935
1783 0.045472 0.14206 -0.057262 0.21506 -0.065444 -0.14075 -0.07045 0.20071 0.2975 0.071089 0.028939 0.10557 0.0042899 0.32853 0.029842
1784 0.053899 0.13248 -0.026367 0.24359 -0.044734 -0.11894 -0.058591 0.14028 0.35563 0.053728 0.032068 0.1065 0.014545 0.34304 0.0046023
1785 0.049415 0.1414 -0.022575 0.25996 -0.00036135 -0.12611 -0.049784 0.14258 0.34677 0.074436 0.070284 0.095097 0.028826 0.2419 0.051074
1786 0.043002 0.15207 -0.02914 0.26043 -0.031214 -0.10951 -0.023924 0.091194 0.34462 0.061559 0.065033 0.097948 0.043398 0.11722 0.030177
1787 0.023033 0.094925 -0.059697 0.20828 -0.022712 -0.12744 -0.041646 0.044872 0.24686 0.04182 0.020048 0.077521 -0.025428 0.016807 0.0016242
1788 0.042973 0.11508 -0.040405 0.18267 -0.045165 -0.12338 -0.052822 0.056979 0.19649 0.031424 0.021802 0.087573 -0.012865 0.051148 0.035414
1789 0.013733 0.091656 -0.060793 0.23202 0.0062106 -0.11222 -0.035162 0.081662 0.18549 0.03016 0.078386 0.077571 -0.018345 0.021737 0.014557
1790 0.021112 0.10069 -0.042276 0.28459 0.010573 -0.095686 -0.036799 0.26903 0.21866 0.079595 0.051212 0.13614 0.0085655 0.072539 0.030513
1791 0.037425 0.11859 -0.010379 0.34428 0.037065 -0.079782 -0.0011683 0.38637 0.22428 0.093228 0.074885 0.19479 0.03144 0.079687 0.038498
1792 0.028623 0.051685 -0.044532 0.30521 -0.036984 -0.13549 -0.055635 0.2749 0.19688 0.07706 0.046163 0.22084 0.030468 0.017984 -0.001744
1793 0.020617 0.064506 -0.039837 0.27952 -0.037902 -0.12667 -0.041722 0.31668 0.22661 0.092044 0.060232 0.27068 0.012172 0.049582 0.0034689
1794 0.027047 0.055197 -0.033912 0.25952 -0.012094 -0.1219 -0.013233 0.23957 0.22147 0.11495 0.23621 0.25488 -0.021474 0.17019 -0.017337
1795 0.018585 0.052614 0.13425 0.24084 -0.034782 -0.12582 -0.073549 0.14077 0.23158 0.09954 0.4519 0.21894 0.028859 0.20427 -0.010566
1796 -0.0081468 0.053236 0.164 0.23247 -0.039675 -0.13029 -0.039264 0.10989 0.3027 0.085081 0.44742 0.16451 0.01099 0.34052 -0.037689
1797 0.0028346 0.013972 0.18613 0.26981 -0.016587 -0.13054 -0.040282 0.12042 0.33976 0.051894 0.25901 0.12104 0.013037 0.24416 -0.01658
1798 0.013656 0.036631 0.27151 0.34666 -0.024464 -0.12257 -0.062779 0.11387 0.29673 0.0090513 0.14075 0.090436 0.035398 0.069147 -0.023325
1799 0.0043954 0.014615 0.14902 0.36422 0.0056636 -0.10445 -0.027696 0.16987 0.2853 0.029247 0.12556 0.1204 0.0074904 0.039797 -0.035208
1800 0.018213 0.020088 0.10892 0.38315 0.0035067 -0.10333 -0.03782 0.37962 0.26562 0.03762 0.06058 0.10298 -0.00313 0.027269 -0.0049783
1801 0.011675 0.016143 0.049348 0.3185 -0.0052513 -0.11505 -0.052509 0.36076 0.2142 0.039952 0.065005 0.10429 0.016606 -0.0072537 -0.019253
1802 -0.017584 -0.011003 0.020815 0.29358 -0.0041121 -0.14054 -0.074252 0.37844 0.19777 0.021001 0.008731 0.097125 -0.021808 -0.018718 -0.057792
1803 0.0066564 -0.014719 0.0368 0.35154 -0.00030173 -0.15441 -0.089549 0.33365 0.20472 0.052752 0.055957 0.10277 0.0041126 0.0064673 -0.048034
1804 0.0061145 0.035482 0.072306 0.41676 0.10165 -0.12862 -0.080057 0.36982 0.22789 0.064717 0.03826 0.12491 0.024131 0.016062 -0.019962
1805 0.019767 -0.012845 0.095945 0.41162 0.22925 -0.12191 -0.074673 0.33753 0.21037 0.077998 0.094952 0.13871 0.00073033 0.0080403 -0.015865
1806 -0.024634 -0.016226 0.24384 0.39064 0.18326 -0.11526 -0.070429 0.38996 0.20166 0.080431 0.026264 0.20794 -0.0054401 -0.024401 -0.056191
1807 0.0045861 -0.012541 0.31135 0.36066 0.19764 -0.12756 -0.10779 0.3219 0.22695 0.082886 0.052754 0.28766 -0.0224 -0.0094112 -0.02586
1808 -0.0022192 -0.012713 0.35047 0.35127 0.20487 -0.1305 -0.080726 0.42145 0.23964 0.088136 0.03221 0.29653 -0.00075776 0.039386 -0.042172
1809 -0.016105 -0.0216 0.35045 0.42142 0.22515 -0.12471 -0.070147 0.41866 0.20834 0.08953 0.029713 0.24275 0.016602 0.2093 -0.039159
1810 0.011938 -0.0076983 0.30751 0.45483 0.13774 -0.098223 -0.014194 0.47547 0.2304 0.087073 0.064368 0.22445 0.0261 0.27833 -0.021684
1811 -0.017494 -0.048992 0.1538 0.3514 0.033043 -0.14086 -0.069143 0.38504 0.21916 0.010947 0.010245 0.12464 -0.044881 0.23806 -0.061419
1812 -0.04595 -0.069472 0.10113 0.31765 0.014842 -0.16257 -0.11986 0.34743 0.18164 -0.017309 -0.017966 0.090797 0.0053236 0.19834 -0.089585
1813 -0.010598 -0.043882 0.091269 0.30084 0.05099 -0.097256 -0.079778 0.46035 0.23166 0.013424 0.011751 0.098911 0.016408 0.21686 -0.051032
1814 -0.020892 -0.096694 0.082964 0.2987 0.0478 -0.13629 -0.10937 0.44687 0.18657 -0.009724 -0.0078586 0.080588 -0.0096599 0.06498 -0.074581
1815 -0.032717 -0.040213 0.33798 0.35028 0.058389 -0.11331 -0.070818 0.42532 0.17234 0.00011846 0.010584 0.10517 -0.021793 0.0044995 -0.067174
1816 -0.040939 -0.085188 0.42805 0.42825 0.068328 -0.15365 -0.086171 0.35747 0.16071 -0.0079502 -0.005559 0.074716 -0.045463 0.02461 -0.063961
1817 0.0050981 -0.084003 0.42872 0.4281 0.097219 -0.1198 -0.068617 0.32164 0.17745 0.034662 -0.020157 0.10435 0.015353 0.0082868 -0.051885
1818 -0.022456 -0.076851 0.3914 0.40359 0.044832 -0.13613 -0.088573 0.3034 0.16693 0.034611 -0.0037588 0.10086 -0.00050792 -0.030505 -0.088937
1819 -0.081416 -0.10905 0.35284 0.33782 0.032208 -0.16643 -0.11593 0.35589 0.12783 -0.017235 -0.07686 0.060847 -0.033408 0.012712 -0.11032
1820 -0.047579 -0.088588 0.3285 0.38405 0.049658 -0.15144 -0.09241 0.45843 0.12567 0.024845 -0.035116 0.096237 -0.012011 -0.057858 -0.075361
1821 -0.020242 -0.07578 0.25206 0.39504 0.087935 -0.11396 -0.071532 0.51746 0.1548 0.034837 -0.0034414 0.14585 0.011144 0.027872 -0.06529
1822 -0.015621 -0.072301 0.21159 0.39119 0.065893 -0.13603 -0.095401 0.47537 0.19142 0.038506 -0.032549 0.12464 0.012777 0.22005 -0.09029
1823 -0.041706 -0.10506 0.20644 0.3875 0.051047 -0.12865 -0.11412 0.3709 0.13279 0.019249 -0.051166 0.070097 0.016253 0.2725 -0.1016
1824 -0.048378 -0.11832 0.27188 0.37901 0.058109 -0.13377 -0.094107 0.32631 0.1418 0.0081423 -0.060559 0.07413 -0.03021 0.25318 -0.092423
1825 -0.032447 -0.097098 0.40247 0.34257 0.010401 -0.12084 -0.075589 0.31083 0.12564 0.015947 -0.027658 0.0888 -0.0029248 0.23914 -0.099707
1826 -0.023046 -0.052306 0.45572 0.30824 0.093114 -0.11094 -0.046391 0.36857 0.18206 0.021819 0.00062117 0.096725 0.015954 0.082688 -0.084236
1827 -0.027811 -0.12243 0.37858 0.27755 -0.0079973 -0.11893 0.050173 0.36088 0.1497 0.020468 -0.046277 0.071147 -0.019787 0.047831 -0.069805
1828 -0.014789 -0.093276 0.4443 0.30566 0.068339 -0.085963 0.12473 0.44039 0.15205 0.031692 -0.038953 0.1099 -0.0095091 0.011538 -0.061919
1829 -0.018769 -0.094533 0.43004 0.30397 0.07612 -0.094121 0.10133 0.46031 0.16513 0.0095389 -0.059938 0.093472 0.02206 0.025525 -0.083011
1830 -0.036451 -0.11818 0.45231 0.4316 0.045005 -0.11174 -0.015568 0.43191 0.10911 -0.0013178 -0.070387 0.081359 -0.017054 -0.021162 -0.081358
1831 -0.078053 -0.14336 0.44351 0.41011 0.0050144 -0.12963 -0.031109 0.34349 0.10507 -0.039724 -0.10148 0.024187 -0.02481 -0.029646 0.08866
1832 -0.064939 -0.10914 0.48483 0.42879 0.03479 0.03303 -0.041561 0.3139 0.11953 -8.1107e-05 -0.064016 0.022434 -0.011598 -0.028296 0.2406
1833 -0.044021 -0.07848 0.43977 0.36104 0.056785 0.050284 -0.058346 0.27386 0.15177 -0.027683 -0.0535 0.060366 -0.0034728 0.02681 0.27556
1834 -0.035066 -0.13897 0.3656 0.30447 0.040011 0.15804 -0.039323 0.27686 0.12009 -0.020224 -0.043076 0.048626 -0.027833 0.0099431 0.31295
1835 -0.055746 -0.12006 0.42593 0.24915 0.029545 -0.026212 -0.075568 0.27535 0.11998 -0.039221 -0.066894 0.020274 -0.0045796 -0.038316 0.22502
1836 -0.076255 -0.13509 0.45998 0.23619 0.015451 -0.10238 -0.062224 0.27899 0.11804 -0.02873 -0.11218 0.040487 -0.030638 -0.049649 0.033111
1837 -0.055637 -0.13421 0.46227 0.24277 0.050504 -0.11728 -0.067533 0.31187 0.09462 -0.034374 -0.060488 0.01956 -0.016754 -0.045791 0.010195
1838 -0.04283 -0.13663 0.48793 0.25854 0.00091828 -0.098432 -0.066986 0.30641 0.12411 -0.031323 -0.071564 0.042407 -0.0059279 -0.0045362 0.013065
1839 -0.052525 -0.15469 0.47371 0.30093 -0.010852 -0.10229 -0.065584 0.28776 0.053218 -0.03621 -0.072922 0.026365 -0.02288 -0.058284 -0.0049195
1840 -0.044505 -0.13715 0.52697 0.39837 0.060029 -0.08717 -0.055574 0.32938 0.12357 -0.02 -0.082409 0.03228 0.0070833 -0.029029 0.010446
1841 -0.04305 -0.12423 0.52148 0.3802 0.18527 -0.089045 -0.041555 0.26701 0.077644 -0.039428 -0.08277 0.035871 0.0068701 -0.036482 0.0039188
1842 -0.07639 -0.15309 0.45591 0.31504 0.22395 -0.11188 -0.084542 0.24614 0.076052 -0.059633 -0.082378 -0.015368 -0.032014 -0.087369 -0.01957
1843 -0.044049 -0.13889 0.51925 0.31475 0.27654 -0.069268 -0.056208 0.24826 0.068489 -0.0091649 -0.092104 0.024288 -0.016898 -0.069763 -0.0031314
1844 -0.077104 -0.16029 0.48048 0.22211 0.19002 -0.032114 -0.062324 0.23257 0.068909 -0.060777 -0.12935 0.0069134 -0.038043 -0.065462 -0.043285
1845 -0.048012 -0.12507 0.47294 0.24683 0.21265 0.19393 -0.06948 0.28502 0.11699 -0.049993 -0.076283 0.0136 -0.012813 -0.062008 -0.0090204
1846 -0.063764 -0.1242 0.44294 0.20657 0.20026 0.21835 -0.097613 0.23483 0.061911 -0.045699 -0.12579 -0.0053608 0.0010858 -0.081506 -0.032779
1847 -0.057305 -0.18412 0.34351 0.20593 0.16197 0.20967 -0.08912 0.20826 0.04887 -0.050472 -0.089389 0.015752 -0.04915 -0.071082 -0.030873
1848 -0.028424 -0.13234 0.33702 0.23104 0.10942 0.1583 -0.085589 0.2114 0.057862 -0.018714 -0.084801 0.016029 0.012685 -0.085352 0.026575
1849 -0.039906 -0.16061 0.27228 0.21579 0.10948 -0.00058034 -0.10037 0.20859 0.084269 -0.038213 -0.095646 0.025089 -0.028572 -0.066189 0.28115
1850 -0.070853 -0.15441 0.2924 0.24671 0.13079 -0.0097455 -0.070901 0.19259 0.069705 -0.061296 -0.10973 -0.018268 -0.03963 -0.10004 0.37045
1851 -0.035716 -0.16963 0.28532 0.25927 0.071967 -0.018729 -0.071709 0.19624 0.050428 -0.054737 -0.089902 -0.009902 -0.023691 -0.055977 0.32559
1852 -0.04015 -0.14807 0.34227 0.27312 0.12022 0.0052019 -0.05173 0.22766 0.090971 -0.02761 -0.096167 0.014895 0.030968 -0.097378 0.2928
1853 -0.043204 -0.15727 0.30311 0.23932 0.11961 -0.014735 -0.074074 0.17478 0.059137 -0.025472 -0.079525 -0.0028829 -0.034039 -0.10092 0.11159
1854 -0.049877 -0.13387 0.41098 0.19614 0.080802 -0.010093 -0.072979 0.20509 0.071918 -0.057196 -0.095716 0.00034161 -0.02456 -0.12462 0.059719
1855 -0.040598 -0.11972 0.47306 0.22704 0.13196 0.019234 -0.077312 0.18319 0.059802 -0.020606 -0.047292 0.039146 0.011965 -0.12722 0.053828
1856 -0.042491 -0.14121 0.4365 0.21669 0.11343 0.22691 -0.095649 0.18324 0.082476 -0.033893 -0.068826 0.021437 -0.019248 -0.1007 0.027947
1857 -0.051887 -0.17828 0.33995 0.15508 0.052369 0.28722 -0.10559 0.13133 0.067588 -0.056312 -0.11247 -0.020007 -0.029678 -0.11288 0.047724
1858 -0.058256 -0.15139 0.28093 0.18289 0.13173 0.30724 -0.048692 0.16373 0.073064 -0.065626 -0.087099 -0.011156 -0.019591 -0.12208 0.024131
1859 -0.054316 -0.16341 0.25702 0.19304 0.095441 0.22911 -0.10606 0.16296 0.054063 -0.055643 -0.099589 0.006405 -0.044461 -0.1548 0.048206
1860 -0.06664 -0.18114 0.20598 0.18861 0.31393 0.1261 -0.098848 0.12685 0.058073 -0.055804 -0.08812 -0.0022334 -0.019313 -0.11939 0.2072
1861 -0.067091 -0.17883 0.18031 0.13849 0.2372 0.036643 -0.10666 0.11453 0.031435 -0.060379 -0.12868 -0.053679 -0.020082 -0.14535 0.37096
1862 -0.059497 -0.18118 0.18456 0.1607 0.27756 -0.004014 -0.11209 0.13996 0.051566 -0.057506 -0.1279 -0.030776 -0.054523 -0.11579 0.37251
1863 -0.059807 -0.18848 0.18239 0.15955 0.30241 0.0098762 -0.10603 0.14287 0.049191 -0.054111 -0.11037 -0.01571 -0.054426 -0.10358 0.39228
1864 -0.064866 -0.16874 0.17368 0.18281 0.27143 0.039373 -0.092266 0.14342 0.044049 -0.029361 -0.11291 0.00056388 -0.020931 -0.16636 0.34876
1865 -0.071056 -0.19731 0.19949 0.14885 0.21265 0.11285 -0.081512 0.10185 0.048363 -0.060104 -0.11445 -0.02743 -0.024557 -0.13498 0.17249
1866 -0.077194 -0.18027 0.15839 0.14701 0.11402 0.35209 -0.11686 0.11459 0.03867 -0.077289 -0.13316 -0.019863 -0.021392 -0.1594 0.12162
1867 -0.074309 -0.17158 0.16267 0.1425 0.11349 0.42389 -0.07874 0.11294 0.040803 -0.068265 -0.116 -0.021628 -0.016426 -0.097473 0.099692
1868 -0.075556 -0.18251 0.16924 0.13605 0.15416 0.37377 -0.12903 0.13158 0.043149 -0.052138 -0.13535 -0.01671 -0.0020164 -0.14106 0.094629
1869 -0.052674 -0.18521 0.17593 0.154 0.18433 0.36532 -0.091516 0.12244 0.048072 -0.021595 -0.11148 0.010586 -0.018917 -0.1556 0.10515
1870 -0.068829 -0.20111 0.13166 0.11418 0.10539 0.25145 -0.11376 0.10391 0.037133 -0.06717 -0.13467 -0.028075 -0.013305 -0.13197 0.07805
1871 -0.073418 -0.18503 0.13754 0.12888 0.087334 0.10781 -0.11051 0.095606 0.061093 -0.056079 -0.13914 -0.032979 -0.021059 -0.17986 0.067731
1872 -0.063637 -0.20556 0.1185 0.10166 0.070817 0.092914 -0.10484 0.068585 0.025996 -0.066338 -0.12826 -0.022278 -0.017358 -0.13632 0.096303
1873 -0.058987 -0.2079 0.10074 0.085416 0.1101 0.064619 -0.12405 0.073263 -0.027134 -0.07018 -0.15089 -0.057813 -0.024849 -0.12689 0.099557
1874 -0.065898 -0.19666 0.11608 0.10971 0.13329 0.16355 -0.10818 0.09391 0.054553 -0.072281 -0.15677 -0.032105 -0.04458 -0.14777 0.40591
1875 -0.068146 -0.16792 0.14207 0.11086 0.14867 0.45557 -0.085605 0.083676 0.068544 -0.053361 -0.10645 -0.016886 -0.0024001 -0.098351 0.4323
1876 -0.050806 -0.18399 0.10124 0.10342 0.13288 0.51824 -0.11159 0.055927 0.032781 -0.033701 -0.13012 -0.025039 -0.01936 -0.14391 0.47629
1877 -0.098099 -0.24883 0.06426 0.074543 0.26236 0.48797 -0.087457 0.052041 -0.016206 -0.089306 -0.15371 -0.063307 -0.056609 -0.1578 0.37367
1878 -0.073446 -0.21479 0.049791 0.055775 0.27723 0.44329 -0.088575 0.048662 -0.025192 -0.07064 -0.16265 -0.05439 -0.054942 -0.13123 0.26618
1879 -0.04523 -0.15143 0.14136 0.10698 0.35102 0.36526 -0.062799 0.088625 0.045169 -0.042091 -0.12501 -0.0043511 -0.0050754 -0.1037 0.17597
1880 -0.059291 -0.22168 0.069642 0.075908 0.3227 0.19263 -0.10481 0.064362 0.009904 -0.042905 -0.10723 -0.048097 -0.045112 -0.1214 0.17964
1881 -0.07113 -0.22203 0.09634 0.051464 0.26905 0.14078 -0.11413 0.063928 0.0074288 -0.063719 -0.14356 -0.037336 -0.041719 -0.12546 0.13651
1882 -0.066567 -0.20384 0.18526 0.083721 0.20036 0.16005 -0.090197 0.055366 0.030323 -0.055262 0.065201 -0.029675 -0.053146 -0.10202 0.091912
1883 -0.057458 -0.20329 0.23474 0.059576 0.15558 0.44673 -0.10961 0.058759 0.049963 -0.043896 0.13838 -0.034883 -0.029077 -0.060996 0.13389
1884 -0.075296 -0.17528 0.26386 0.080909 0.13067 0.5362 -0.091369 0.046937 0.041994 -0.031228 0.15997 -0.023936 -0.010752 -0.05104 0.11602
1885 -0.069342 -0.19092 0.27467 0.061631 0.1368 0.52876 -0.11926 0.069514 0.017072 -0.041484 0.053851 -0.024537 -0.041492 -0.10451 0.10775
1886 -0.093707 -0.20091 0.21906 0.064465 0.14056 0.55851 -0.098782 0.045755 0.024989 -0.070561 -0.055241 -0.029568 -0.072856 0.079215 0.11735
1887 -0.06795 -0.21491 0.15103 0.061113 0.12731 0.53853 -0.067921 0.067831 0.020109 -0.076164 -0.028872 -0.043703 -0.042891 0.1462 0.060963
1888 -0.084504 -0.19855 0.093211 0.046446 0.11924 0.59712 -0.097674 0.030506 0.0093465 -0.084977 -0.084232 -0.057578 -0.056511 0.11543 0.094646
1889 -0.066099 -0.18972 0.12052 0.063936 0.18221 0.56726 -0.063825 0.049882 0.01748 -0.043134 -0.079561 -0.032971 -0.0080348 0.23908 0.089647
1890 -0.072808 -0.21149 0.10617 0.035071 0.10832 0.52131 -0.10359 0.022898 -0.0050357 -0.10484 -0.082785 -0.026976 -0.010587 0.0024754 0.06295
1891 -0.088871 -0.18475 0.09725 0.039445 0.11812 0.63294 -0.057428 0.045411 0.012418 -0.072258 -0.069008 -0.02174 -0.030746 -0.066762 0.038604
1892 -0.088208 -0.22492 0.13069 0.051943 0.16396 0.59216 -0.07172 0.033242 0.015684 -0.085834 -0.083318 -0.061717 -0.029042 -0.077847 0.050212
1893 -0.061558 -0.21612 0.20256 0.052776 0.1325 0.63426 -0.12109 0.045587 0.018297 -0.086289 -0.11596 -0.037424 -0.04615 -0.12485 0.054161
1894 -0.065386 -0.20686 0.28859 0.063251 0.28919 0.53704 -0.096894 0.025942 0.015652 -0.072598 -0.10164 -0.031879 -0.030515 -0.0058583 0.044153
1895 -0.068025 -0.23649 0.3146 0.031891 0.34788 0.61368 -0.11805 0.026698 0.0034124 -0.07966 -0.10264 -0.032176 -0.05028 0.13246 0.027896
1896 -0.076736 -0.19382 0.31858 0.031577 0.28229 0.71923 -0.098038 0.033675 0.047816 -0.0712 -0.072552 -0.032494 -0.046846 0.22216 0.025646
1897 -0.075369 -0.22151 0.27106 0.049133 0.24665 0.64074 -0.11072 0.047027 0.021462 -0.052668 -0.084737 -0.034231 -0.036118 0.19435 0.031429
1898 -0.061079 -0.19334 0.18003 0.041263 0.24121 0.64432 -0.099937 0.034034 0.034583 -0.063967 0.031593 -0.0368 -0.04038 0.18692 0.035438
1899 -0.068252 -0.20499 0.12407 0.015528 0.1552 0.64483 -0.12751 0.0073448 0.0010949 -0.076226 0.20353 -0.029152 -0.049689 0.063018 0.021199
1900 -0.069797 -0.19932 0.10265 0.02491 0.17741 0.71711 -0.1002 0.03093 0.022294 -0.052634 0.28922 -0.019222 -0.046749 0.011994 0.0091296
1901 -0.080218 -0.21174 0.069703 0.015328 0.10967 0.61862 -0.14989 0.019481 -0.016062 -0.078472 0.22947 -0.036002 -0.043008 -0.047443 -0.0063911
1902 -0.051923 -0.20241 0.12354 0.039824 0.13394 0.6425 -0.0717 0.034877 0.032261 -0.039513 0.11637 -0.012526 -0.019325 -0.019341 0.032841
1903 -0.05438 -0.17528 0.097093 0.037395 0.20233 0.61491 -0.073512 0.037812 0.01582 -0.05176 0.050152 -0.02716 -0.007445 0.12004 0.033699
1904 -0.065304 -0.21112 0.09864 -0.010983 0.10479 0.6523 -0.13526 0.013318 -0.0057137 -0.088616 -0.017349 -0.049686 -0.037037 0.19862 -0.0031295
1905 -0.054355 -0.21963 0.067242 0.031744 0.20173 0.76454 -0.10209 0.01401 -0.004286 -0.080064 -0.0095055 -0.063107 -0.04186 0.31124 0.017015
1906 -0.051174 -0.18978 0.085696 0.03006 0.12143 0.73 -0.073753 0.048619 0.02674 -0.075503 -0.01637 -0.029295 -0.0087675 0.24654 0.0064176
1907 -0.060727 -0.2247 0.063335 0.0086094 0.099246 0.58454 -0.096639 -0.0034844 0.0304 -0.08283 -0.036666 -0.038292 -0.026616 0.24176 -0.0060459
1908 -0.058712 -0.20544 0.057171 0.0021492 0.099496 0.51451 -0.10928 -0.007839 -0.0092383 -0.07489 -0.038031 -0.041645 -0.020539 0.13388 -0.010556
1909 -0.072831 -0.22937 0.06198 -0.018732 0.093282 0.43186 -0.11511 -0.014039 0.023209 -0.077556 -0.028875 -0.016904 -0.054771 0.033869 -0.021135
1910 -0.063191 -0.23477 0.046832 -0.028883 0.12994 0.48433 -0.12289 -0.043902 0.011817 -0.092302 -0.072297 -0.072036 -0.059927 0.026928 -0.016634
1911 -0.030144 -0.20031 0.034373 -0.019272 0.11735 0.67214 -0.11359 0.0076528 0.010017 -0.062214 0.091895 -0.028159 -0.018375 0.034192 -0.034794
1912 -0.009115 -0.23422 0.03467 -0.01591 0.080911 0.79843 -0.10843 -0.0034393 0.014382 -0.053882 0.26341 -0.05275 -0.055797 0.0090701 -0.038041
1913 0.16788 -0.24284 0.0071394 -0.017005 0.10796 0.73875 -0.10773 -0.021496 -0.018456 -0.079282 0.30691 -0.059141 -0.025091 0.049064 -0.04481
1914 0.20211 -0.21162 0.02493 0.00084257 0.091464 0.68214 -0.098383 -0.0066476 -0.0060798 -0.050417 0.42987 -0.032685 -0.027353 0.3074 -0.03939
1915 0.18211 -0.21245 0.023833 -0.023791 0.049425 0.56215 -0.093081 -0.0039526 -0.0015311 -0.069825 0.16096 -0.057626 -0.023311 0.32682 -0.054615
1916 0.092268 -0.21645 0.018145 -0.024366 0.080864 0.47278 -0.11017 -0.020056 -0.012548 -0.078868 0.064445 -0.046524 -0.035672 0.25479 -0.06734
1917 0.0070482 -0.19914 0.0057547 -0.021259 0.060331 0.46659 -0.12987 -0.011892 -0.011553 -0.068458 0.0037667 -0.053384 -0.048379 0.29598 -0.037434
1918 0.012016 0.011727 0.017331 -0.0023892 0.08208 0.56276 -0.078738 -0.0025472 0.0090296 -0.061189 0.034375 -0.043057 0.0097838 0.19539 0.031903
1919 -0.0091214 0.026558 0.014757 -0.024168 0.12703 0.59105 -0.10131 -0.017555 0.011483 -0.05965 0.024204 -0.036713 -0.014176 0.11861 0.094948
1920 0.0061515 0.07927 0.0085468 -0.011458 0.11029 0.75352 -0.093211 -0.01795 0.01784 -0.055216 0.020989 -0.037297 -0.0028011 0.05133 0.34895
1921 -0.014879 0.08948 0.0014954 -0.010286 0.072987 0.73392 -0.082296 -0.020617 -0.046902 -0.074872 0.019844 -0.058235 -0.016016 0.070023 0.35518
1922 -0.029519 0.047831 -0.031188 -0.013356 0.099762 0.6435 -0.08243 -0.0066928 -0.015046 -0.056248 0.035437 -0.055099 -0.02222 0.022672 0.38842
1923 0.00090872 -0.029539 -0.0026998 -0.021468 0.099256 0.53483 -0.080848 -0.011501 0.029557 -0.057505 0.27542 -0.05188 -0.034546 0.073159 0.31011
1924 -0.0097584 -0.10451 -0.037166 -0.0060997 0.082415 0.45829 -0.0609 -0.017355 -0.019289 -0.011017 0.43915 -0.0017415 -0.03379 0.22341 0.1277
1925 -0.03112 -0.12057 -0.050941 -0.043459 0.069658 0.42957 -0.072164 -0.028756 -0.055066 -0.060904 0.43165 -0.053122 -0.053741 0.32909 0.068172
1926 -0.0050358 -0.11556 -0.00045569 0.0043807 0.11208 0.45122 -0.039727 -0.015373 -0.018183 -0.0406 0.30919 -0.010252 0.021035 0.43481 0.053198
1927 0.0023713 -0.14824 -0.054552 -0.063536 0.029104 0.45791 -0.047296 -0.043257 -0.014787 -0.080801 0.17261 -0.048191 -0.034536 0.36322 0.052916
1928 -0.017844 -0.12785 -0.03897 -0.036031 0.061952 0.47136 0.06845 -0.023487 -0.025426 -0.054487 0.15639 -0.065508 -0.024338 0.21942 0.037915
1929 -0.013175 -0.13103 -0.031336 -0.038723 0.051005 0.44673 0.092029 -0.035717 -0.034409 -0.082241 0.068035 -0.066867 -0.052748 0.095659 0.05791
1930 -0.00078539 -0.12411 -0.029038 -0.028058 0.058603 0.35882 0.10111 -0.043455 -0.032058 -0.074933 0.047528 -0.096787 -0.031755 0.063077 0.061449
1931 0.0069824 -0.11583 -0.041483 -0.029827 0.062992 0.35398 0.05746 -0.01922 0.0022978 -0.068856 0.11533 -0.068283 0.095202 0.14579 0.11124
1932 -0.031217 -0.13606 -0.041936 -0.035298 0.029443 0.34483 -0.011929 -0.036908 -0.0026813 -0.067253 0.05741 -0.063872 0.13284 0.073265 0.2664
1933 -0.026748 -0.14215 -0.065328 -0.046286 0.06807 0.32429 -0.04924 -0.038625 -0.011272 -0.050333 0.43147 -0.026038 0.17675 0.07166 0.40746
1934 -0.018637 -0.16601 -0.077789 -0.057244 0.042769 0.27931 -0.081921 -0.037429 -0.043795 -0.067081 0.4685 -0.049207 0.15826 0.16753 0.45091
1935 -0.019492 -0.17959 -0.084633 -0.05717 0.027587 0.28619 -0.081025 -0.060466 -0.027309 -0.097103 0.41396 -0.051664 0.12157 0.38719 0.42224
1936 -0.0082989 -0.16396 -0.070064 -0.067761 0.02319 0.2567 -0.076212 -0.072072 -0.031572 -0.063718 0.30429 -0.045904 0.12819 0.41057 0.30393
1937 -0.026583 -0.1476 -0.088517 -0.05316 0.067334 0.26397 -0.07293 -0.055308 -0.031691 -0.057138 0.16148 -0.068146 0.025809 0.37073 0.17401
1938 -0.0095582 -0.15171 -0.086955 -0.031762 0.021059 0.23353 -0.072674 -0.027511 0.028657 -0.083461 0.13299 -0.044449 0.036624 0.3065 0.14897
1939 0.0019319 -0.16654 -0.084937 -0.052928 0.073061 0.20115 -0.1157 -0.064101 -0.041372 -0.078776 0.072577 -0.078233 0.036589 0.1809 0.11249
1940 -0.021279 -0.17332 -0.081563 -0.068066 0.013247 0.21047 -0.047423 -0.054152 -0.014608 -0.071918 0.1452 -0.070229 0.026679 0.076774 0.087978
1941 0.015079 -0.11409 -0.06457 -0.046539 0.051561 0.24213 0.0084018 -0.030829 -0.026842 -0.034413 0.12113 -0.064281 0.0062208 0.10122 0.15941
1942 0.012748 0.045205 -0.074585 -0.038412 0.058376 0.22885 0.097567 -0.028693 -0.01304 -0.024934 0.13612 -0.050518 0.037497 0.14198 0.27031
1943 -0.031637 0.094371 -0.10198 -0.051799 0.05452 0.19573 0.18148 -0.049628 0.0019098 -0.036806 0.2887 -0.018391 0.025015 0.095811 0.35392
1944 -0.043656 0.10691 -0.11677 -0.059631 0.023745 0.15735 0.16137 -0.071778 -0.038453 -0.053601 0.43948 -0.060012 0.0013512 0.066158 0.49609
1945 -0.0365 0.15984 -0.098398 -0.073878 -0.00080689 0.14473 0.10405 -0.059896 -0.017359 -0.045461 0.44614 -0.047556 0.0077494 0.33741 0.44287
1946 -0.047613 0.098177 -0.1176 -0.066669 0.025249 0.14356 0.030598 -0.091089 -0.067134 -0.064217 0.41711 -0.031823 -0.0036165 0.41152 0.43614
1947 -0.018419 0.10821 -0.10826 -0.080596 0.053301 0.13762 -0.030574 -0.034694 0.024663 -0.025784 0.21166 -0.0098799 0.005849 0.43417 0.2905
1948 -0.021126 0.084793 -0.10305 -0.046404 0.01573 0.15565 -0.01333 -0.031862 0.018854 -0.033617 0.22087 0.019649 0.035774 0.45964 0.20969
1949 -0.022371 -0.0052013 -0.099749 -0.070323 0.048701 0.12398 -0.013655 -0.047442 0.02733 -0.034497 0.14441 -0.027307 0.031468 0.29039 0.18058
1950 -0.048671 -0.030371 -0.095439 -0.057038 0.008409 0.12889 -0.046573 -0.070742 0.04594 -0.012666 0.14227 0.026557 0.019464 0.22194 0.15424
1951 -0.0035728 0.020118 -0.069144 -0.025172 0.077511 0.16232 -0.004109 -0.030058 0.029439 -0.0126 0.19127 0.0093408 0.044511 0.17658 0.15033
1952 -0.039286 -0.0066446 -0.089202 -0.055784 0.036363 0.11857 -0.040463 -0.048214 -0.0081235 -0.038652 0.16616 0.0055444 0.02308 0.13524 0.14935
1953 -0.045012 -0.064967 -0.11305 -0.086146 -0.017602 0.10654 -0.039136 -0.07937 -0.016052 0.14769 0.12253 -0.018934 -0.0019416 0.1112 0.26842
1954 -0.037352 -0.040339 -0.10432 -0.076977 -0.021044 0.091047 -0.012012 -0.073933 0.035028 0.26845 0.10898 0.0014656 0.030608 0.44249 0.47207
1955 -0.018579 0.065778 -0.080616 -0.057246 -0.0005945 0.099127 0.12739 -0.050352 0.044054 0.28904 0.16242 0.031631 0.02294 0.47716 0.54361
1956 -0.033033 0.16546 -0.12147 -0.098659 0.001628 0.083835 0.19808 -0.068769 0.0116 0.22788 0.16457 0.033556 -0.020013 0.32867 0.54892
1957 -0.038121 0.22468 -0.13288 -0.074005 0.026476 0.071336 0.18774 -0.071978 0.044017 0.12199 0.35454 0.036567 -0.0030383 0.26474 0.45265
1958 -0.041141 0.28456 -0.099654 -0.085718 -0.020196 0.065039 0.10256 -0.069231 0.0022411 0.046127 0.46294 0.022159 0.018935 0.14584 0.31062
1959 -0.020763 0.32119 -0.093798 -0.06257 0.022289 0.067862 0.081337 -0.086312 0.046994 0.028046 0.3145 0.0113 -0.0066448 0.14394 0.24751
1960 -0.050624 0.26222 -0.12827 -0.10154 0.005969 0.051634 -0.012548 -0.09419 -0.0049709 -0.035174 0.16574 -0.058767 -0.029093 0.069384 0.15812
1961 0.00047572 0.32419 -0.11147 -0.084623 -0.0029085 0.057238 0.0088922 -0.068786 0.016829 -0.010197 0.12661 -0.018493 0.018117 0.12805 0.19719
1962 -0.009037 0.28996 -0.10655 -0.070276 0.032744 0.053491 0.013831 -0.051262 0.0058376 -0.003076 0.16432 -0.035169 -0.00067673 0.11339 0.19898
1963 -0.0092237 0.36493 -0.095801 -0.078953 -0.023251 0.057955 0.022837 -0.053165 -0.0022584 -0.01591 0.097603 -0.011537 0.040071 0.075348 0.18559
1964 -0.024661 0.33766 -0.10139 -0.071398 0.032326 0.035886 -0.001229 -0.065155 -0.011476 -0.013397 0.09622 0.012787 0.014263 0.082761 0.20137
1965 -0.02045 0.42975 -0.12269 -0.082201 0.062035 0.03419 -0.022607 -0.071217 0.01971 -0.016721 0.11877 -0.0034186 -0.01275 0.049101 0.36399
1966 -0.025663 0.50195 -0.11416 -0.075066 -0.0035456 0.022882 0.076973 -0.064017 0.013732 0.0042253 0.094364 0.010163 0.0052457 0.074121 0.53786
1967 -0.019375 0.40595 -0.11837 -0.089342 0.011058 0.019381 0.21877 -0.07088 0.024111 -0.004523 0.084939 0.042161 -0.013516 0.048249 0.57343
1968 -0.030954 0.31875 -0.12633 -0.071761 0.027728 0.02189 0.24002 -0.065425 0.017547 0.0045122 0.1182 0.035716 0.036935 0.3247 0.53889
1969 -0.028612 0.25494 -0.08124 -0.059404 0.029319 0.037886 0.22591 -0.061788 0.034806 0.040782 0.09787 0.028553 0.034719 0.44554 0.44959
1970 -0.049743 0.20229 -0.11849 -0.085543 -0.033455 0.0098929 0.083333 -0.084375 -0.0045813 -0.0099746 0.10449 0.0011009 0.019227 0.35116 0.26069
1971 -0.031573 0.18081 -0.10224 -0.060175 0.0055133 0.022682 0.052879 -0.077205 0.015477 0.0070046 0.10511 0.0034625 0.02072 0.26915 0.25666
1972 -0.041075 0.15219 -0.12612 -0.08789 -0.02613 -0.0024031 0.014283 -0.063582 -0.024262 -0.0036885 0.10105 -0.024934 -0.025994 0.15302 0.20468
1973 -0.039875 0.12861 -0.15446 -0.10236 -0.053179 -0.025029 -0.014848 -0.095874 -0.025622 -0.028895 0.047551 -0.022123 -0.016774 0.0603 0.17988
1974 -0.029304 0.1997 -0.12325 -0.098795 -0.042534 -0.021429 0.003749 -0.10551 -0.014344 0.009506 0.073439 0.026718 0.0028921 0.070993 0.1663
1975 -0.020504 0.34145 -0.10752 -0.088063 -0.011775 -0.0079725 0.012969 -0.07723 0.050901 -0.001439 0.07119 0.05452 0.0050204 0.039545 0.20213
1976 -0.030808 0.43108 -0.12803 -0.096339 0.0098251 -0.020202 0.015663 -0.1003 0.019621 0.0020193 0.060342 0.045744 0.025549 0.023828 0.18117
1977 -0.044043 0.46348 -0.13089 -0.091709 0.0010032 -0.023276 0.030457 -0.11655 0.029056 0.0028332 0.071387 0.044707 -0.0068449 0.038151 0.16542
1978 -0.035866 0.45371 -0.12288 -0.090112 -0.0082129 -0.022377 0.021052 -0.084224 0.033311 -0.0055405 0.06277 0.089101 -0.0080322 0.055501 0.18329
1979 -0.031151 0.43726 -0.13011 -0.09298 -0.048049 -0.039826 0.020689 -0.086741 0.019552 -0.022476 0.066126 0.029005 -0.014937 0.018849 0.15726
1980 -0.022506 0.45067 -0.1102 -0.079756 0.049526 -0.018916 0.041754 -0.069472 0.021627 0.01488 0.053816 0.049146 -0.00011286 0.076339 0.14339
1981 -0.046982 0.4243 -0.13812 -0.089121 0.018492 -0.011828 0.01487 -0.074885 -0.0087193 -0.01227 0.040632 0.030134 -0.029543 0.18037 0.12898
1982 -0.027811 0.54715 -0.11475 -0.085257 0.082227 -0.0060109 0.03477 -0.076713 0.03173 -0.032881 0.044176 0.03362 0.021009 0.31549 0.13956
1983 -0.036327 0.49717 -0.13698 -0.11579 -0.0042243 -0.04363 0.0085896 -0.10363 -0.014261 -0.053879 0.046151 -0.0087519 0.0018614 0.37048 0.13905
1984 -0.047923 0.43806 -0.13352 -0.087548 -0.0093502 -0.042948 0.017613 -0.095356 0.013882 -0.043833 0.014702 0.030067 0.0015027 0.28887 0.11485
1985 -0.057278 0.34143 -0.1347 -0.1168 -0.02085 -0.049717 0.01378 -0.11412 -0.031971 -0.046732 0.032224 0.018813 -0.016132 0.19103 0.082631
1986 -0.046637 0.31928 -0.14195 -0.12425 -0.0065209 -0.042868 0.065202 -0.12179 0.0079498 -0.055881 0.020072 0.046928 -0.00073354 0.088139 0.11943
1987 -0.036364 0.25515 -0.10538 -0.096107 -0.013994 -0.049333 0.21333 -0.081117 0.038964 -0.014084 0.017696 0.074867 0.031836 0.072489 0.12203
1988 -0.028008 0.25137 -0.10339 -0.078594 0.0049235 -0.042834 0.21548 -0.093009 0.010204 -0.0063002 0.04375 0.068501 -0.0091475 0.096207 0.13933
1989 -0.031993 0.2356 -0.11914 -0.093735 -0.00047289 -0.056732 0.17973 -0.079571 -0.00054965 -0.0095543 0.0034864 0.055618 0.016465 0.1713 0.12656
1990 -0.035386 0.1716 -0.12881 -0.09573 -0.040065 -0.056751 0.078075 -0.077901 0.0068867 -0.022548 0.0031064 0.026589 -0.023936 0.1125 0.11542
1991 -0.033084 0.196 -0.11868 -0.097132 0.009165 -0.076725 0.01912 -0.096657 -0.0018075 -0.029299 -0.016998 0.02823 0.016738 0.18304 0.087137
1992 -0.022028 0.19715 -0.092573 -0.082354 -0.0040052 -0.036069 0.018602 -0.065506 0.054715 -0.012491 0.015364 0.071815 0.031218 0.36938 0.11207
1993 -0.054289 0.18557 -0.12313 -0.10997 -0.039965 -0.10403 0.0039639 -0.10027 -0.0053931 -0.046758 -0.031328 0.050037 -0.03128 0.31034 0.076387
1994 -0.069541 0.25562 -0.13842 -0.12658 -0.032381 -0.093157 -0.0055679 -0.092534 0.0078524 -0.062678 -0.044694 0.063925 -0.019943 0.37692 0.072547
1995 -0.036581 0.4318 -0.097533 -0.098848 -0.0090414 -0.080902 -0.006049 -0.070946 0.0081138 -0.036782 -0.03722 0.065759 -0.029516 0.2394 0.050737
1996 -0.032388 0.46045 -0.095138 -0.085018 -0.039003 -0.097693 0.00022704 -0.091323 0.024285 -0.018394 -0.010027 0.11687 0.0079167 0.1795 0.058558
1997 0.17299 0.52675 -0.050318 -0.081513 0.001737 -0.059898 0.012209 -0.095325 0.029006 0.013654 0.018029 0.17229 0.030316 0.056949 0.07628
1998 0.21652 0.39616 -0.01907 -0.096068 -0.016231 -0.079385 0.010235 -0.10656 -0.0012611 0.0012867 -0.01514 0.16201 -0.016414 0.027411 0.033959
1999 0.23766 0.38371 0.044178 -0.067072 0.050556 -0.040319 0.11241 -0.067833 0.077542 0.025447 0.040659 0.15561 0.021991 0.024426 0.033169
2000 0.20522 0.32819 0.06891 -0.09107 -0.0078332 -0.084943 0.19385 -0.057936 0.0077515 0.016338 -0.0090507 0.14831 0.0021023 0.027196 0.051929
2001 0.19265 0.276 0.1355 -0.059599 0.0063565 -0.04369 0.25896 -0.041644 0.063696 0.22261 0.03259 0.1441 -0.013276 0.035876 0.021833
2002 0.097097 0.17651 0.019827 -0.078394 -0.017941 -0.10655 0.18917 -0.087498 0.018135 0.26714 0.0215 0.075049 -0.026158 0.024554 0.032931
2003 0.044791 0.18181 -0.032213 -0.062725 -0.012643 -0.10235 0.084809 -0.067128 0.048929 0.24787 -0.0018262 0.085394 -0.0085411 0.17882 0.059124
2004 0.025156 0.18174 -0.044151 -0.056078 0.010429 -0.086089 0.079325 -0.066577 0.029581 0.19592 -0.031407 0.071014 0.016401 0.27391 0.017341
2005 0.018272 0.13527 -0.055129 -0.086647 0.0042001 -0.12739 0.009434 -0.070443 0.0026264 0.045552 -0.048794 0.028422 0.001791 0.2554 0.021435
2006 0.038077 0.1787 -0.01073 -0.070412 -0.0013187 -0.073602 0.01926 -0.051348 0.021285 0.025153 -0.025064 0.062627 0.012748 0.24094 0.047864
2007 0.024375 0.1448 -0.065916 -0.078814 -0.04414 -0.12942 0.01614 -0.097802 -0.0032419 0.0017399 -0.043987 0.058107 -0.036223 0.075925 0.0050465
2008 -0.0047309 0.13594 -0.03258 -0.099717 -0.023013 -0.12912 -0.020372 -0.088994 -0.0004434 -0.010331 -0.068321 0.058081 -0.0012364 0.0021989 0.0043188
2009 0.018534 0.12543 -0.011969 -0.095989 -0.037127 -0.11576 0.016616 -0.086488 -0.0017064 -0.0064656 -0.10073 0.032508 0.082695 0.0073966 0.030773
2010 0.0090559 0.097707 0.10253 -0.090506 -0.0047244 -0.09886 0.019033 -0.090622 0.0080857 0.038607 -0.04994 0.050537 0.18469 -0.0018075 0.00043737
2011 0.038113 0.13912 0.1899 -0.065168 0.040487 -0.08896 0.066555 -0.079044 0.011511 0.046689 0.00031491 0.083844 0.24477 0.0012735 0.011661
2012 0.22023 0.068582 0.15777 -0.1134 -0.049587 -0.11732 0.1606 -0.10584 0.020446 0.0002083 -0.10595 0.04715 0.18358 -0.024106 -0.016133
2013 0.30163 0.12218 0.16646 -0.077685 0.0018479 -0.075895 0.24791 -0.077578 0.075863 0.062867 -0.040968 0.10445 0.20123 -0.046561 -0.0050712
2014 0.26027 0.081849 0.16233 -0.087397 0.01162 -0.10712 0.24896 -0.063378 0.055374 0.087252 -0.057105 0.10947 0.1516 -0.062063 -0.022127
2015 0.31016 0.10388 0.17296 -0.075476 -0.010015 -0.10755 0.14311 -0.077148 0.040087 0.29858 -0.055082 0.087276 0.081458 0.049862 -0.017879
2016 0.24927 0.056873 0.10317 -0.10717 0.0077156 -0.11162 0.055728 -0.047451 0.075134 0.38723 -0.030739 0.12911 0.048824 0.0025365 -0.04135
2017 0.1702 0.050519 0.059015 -0.12095 -0.058557 -0.13048 0.0058322 0.043175 0.139 0.41085 -0.021724 0.23938 0.070649 -0.043315 -0.039673
2018 0.10145 0.017098 0.07663 -0.096489 -0.036856 -0.13421 0.021167 0.10122 0.2266 0.47911 0.0073664 0.29533 0.051243 -0.065344 -0.046695
2019 0.06734 0.011244 0.143 -0.088358 -0.020462 -0.13042 0.021692 0.084386 0.19654 0.41855 0.10955 0.28783 0.066775 -0.011559 -0.044356
2020 0.079515 0.024019 0.28995 -0.093328 0.010956 -0.1524 0.0077646 0.028914 0.1396 0.38569 0.26896 0.25311 0.025993 -0.07086 -0.057483
2021 0.065645 0.037268 0.25453 -0.089267 -0.034905 -0.12316 0.0292 -0.023719 0.079227 0.42106 0.25982 0.20671 0.039666 -0.049708 -0.053956
2022 0.081883 0.0022508 0.20332 -0.115 -0.024299 -0.15882 -0.02238 -0.059933 0.020099 0.2131 0.16615 0.10838 0.04627 -0.053071 -0.050852
2023 0.057441 -0.0029274 0.1703 -0.11687 -0.027869 -0.16046 0.020259 -0.094244 0.022931 0.13262 0.053231 0.087001 0.013372 -0.11321 -0.0913
2024 0.33909 -0.0062829 0.10117 -0.099515 -0.041992 -0.15302 -0.007486 -0.069093 0.02871 0.091086 0.012318 0.048206 0.028217 -0.066877 -0.054414
2025 0.35846 -0.00042734 0.096943 -0.09233 0.0075265 -0.13098 0.0047735 -0.070638 0.038549 0.10689 -0.019008 0.079504 0.062214 -0.077946 -0.052503
2026 0.35185 0.0099105 0.066476 -0.095679 0.007196 -0.13378 0.00082512 -0.081213 0.040706 0.089942 -0.0055691 0.056261 0.05307 -0.088054 -0.057577
2027 0.36736 -0.00887 0.098352 -0.1218 -0.029319 -0.15705 -0.01573 -0.081267 0.020379 0.093715 -0.028315 0.042342 0.040982 -0.096865 -0.062284
2028 0.33087 -0.0084621 0.18378 -0.10724 -0.031447 -0.15115 -0.018101 -0.063109 0.03268 0.086801 -0.0092356 0.064592 0.041249 -0.095788 -0.05341
2029 0.26075 0.022675 0.31215 -0.077292 -0.012965 -0.099807 0.029724 -0.052327 0.037314 0.12869 0.012481 0.10832 0.070013 -0.093595 -0.056772
2030 0.18877 -0.015282 0.29691 -0.088625 -0.013922 -0.14443 -0.005849 -0.038212 0.074292 0.13514 0.0071314 0.074017 0.052682 0.14262 -0.062794
2031 0.13386 -0.044664 0.30019 -0.11499 -0.018552 -0.15457 -0.025638 -0.087391 0.015514 0.090155 -0.060481 0.044179 0.0039195 0.11612 -0.077553
2032 0.14311 -0.047348 0.23442 -0.10235 -0.039955 -0.12972 -0.024974 -0.051474 -0.0098532 0.11771 -0.0021368 0.037415 0.035573 0.097152 -0.07845
2033 0.14449 -0.040972 0.1252 -0.11702 -0.071237 -0.16819 -0.031226 -0.061635 0.014607 0.14264 -0.0075104 0.043117 0.051308 0.19625 -0.059462
2034 0.1336 -0.016646 0.10798 -0.10531 -0.0064313 -0.15101 -0.055452 -0.063355 0.010057 0.1518 -0.0090719 0.088859 0.034625 0.083113 -0.08333
2035 0.25898 -0.055401 0.22209 -0.10435 -0.028504 -0.14507 -0.034364 -0.054046 -0.012507 0.14814 0.006591 0.084241 0.056676 -0.017158 -0.077103
2036 0.41241 -0.046358 0.35433 -0.095915 -0.0090417 -0.15411 -0.039019 -0.063314 0.024971 0.14594 0.05359 0.10524 0.089003 -0.074611 -0.08163
2037 0.41843 -0.063918 0.29114 -0.10659 -0.063247 -0.15677 -0.054727 -0.045988 0.0042126 0.14993 0.31632 0.12707 0.048269 -0.072536 -0.10114
2038 0.39631 -0.040311 0.28663 -0.11937 -0.080823 -0.12696 -0.029396 -0.046089 -0.0097276 0.18158 0.34684 0.17812 0.20937 -0.056288 -0.069449
2039 0.44915 -0.030699 0.22031 -0.071655 0.011171 -0.12547 -0.008066 -0.03195 0.059566 0.22353 0.44438 0.23486 0.30387 -0.021072 -0.084834
2040 0.38478 -0.085591 0.12351 -0.10246 -0.060011 -0.15421 -0.039477 -0.062881 0.018023 0.12606 0.22464 0.19878 0.28586 -0.088666 -0.11114
2041 0.50055 -0.050131 0.11457 -0.10747 -0.061097 -0.16232 -0.058242 -0.057314 0.038438 0.12172 0.10858 0.15314 0.27869 -0.046413 -0.077331
2042 0.45707 -0.095866 0.077474 -0.10684 -0.050214 -0.15958 -0.028524 -0.074497 -0.010009 0.10045 0.065784 0.085263 0.25691 -0.068307 -0.095592
2043 0.39626 -0.094669 0.1223 -0.096309 -0.024492 -0.12133 -0.040445 -0.04584 0.04138 0.07577 0.029122 0.083666 0.1709 -0.057114 -0.1066
2044 0.35519 -0.072692 0.12261 -0.09049 0.014104 -0.1344 -0.045318 -0.053905 0.034738 0.0622 0.050962 0.083658 0.16721 -0.039921 -0.077043
2045 0.29068 -0.095451 0.12355 -0.10948 -0.062736 -0.16486 -0.070663 -0.051831 -0.0060558 0.039877 0.014746 0.045978 0.094397 -0.087392 -0.1102
2046 0.24812 -0.067591 0.26605 -0.11525 -0.059018 -0.17111 -0.081641 -0.060303 -0.0053436 0.035936 -0.015571 0.046302 0.1173 -0.072774 -0.10898
2047 0.22587 -0.066043 0.31343 -0.10253 -0.00067394 -0.13672 -0.048534 -0.034468 0.018475 0.060789 -0.0066525 0.076137 0.11205 -0.087947 -0.096435
2048 0.21148 -0.083836 0.25186 -0.12804 -0.042072 -0.16895 -0.07799 0.046356 0.0012747 0.061305 -0.0051435 0.07038 0.11112 -0.16505 -0.10383
2049 0.29275 -0.098589 0.25693 -0.10711 -0.030233 -0.14634 -0.046506 0.083946 -0.011894 0.04865 -0.011826 0.055723 0.10196 -0.080881 -0.11891
2050 0.46727 -0.11093 0.1881 -0.11794 -0.033381 -0.17404 -0.0495 0.097838 0.033469 0.061732 0.0098751 0.035977 0.083465 -0.12593 -0.10174
2051 0.55649 -0.11114 0.11054 -0.10812 -0.041607 -0.14575 0.00533 0.028629 0.02126 0.093309 0.055291 0.087114 0.092261 -0.10062 -0.089224
2052 0.49355 -0.13681 0.10049 -0.12407 -0.036176 -0.15048 0.029804 -0.039255 -0.019237 0.070737 0.0052175 0.10294 0.053256 -0.11339 -0.10637
2053 0.4513 -0.12554 0.081578 -0.12207 -0.069327 -0.13424 0.029034 -0.042563 0.01385 0.11126 0.036601 0.11729 0.070908 -0.15273 -0.098325
2054 0.51875 -0.09011 0.079717 -0.090925 -0.046169 -0.12524 0.036764 -0.050357 -0.0067088 0.11654 0.020675 0.18395 0.090999 -0.1416 -0.094486
2055 0.47413 -0.13308 0.082616 -0.12133 -0.052929 -0.14519 0.0096615 -0.059606 -0.021745 0.079809 0.011878 0.15711 0.08261 -0.14389 -0.073536
2056 0.42122 -0.12591 0.21172 -0.090121 -0.099752 -0.16888 -0.022016 -0.072352 -0.033753 0.078068 -0.012118 0.17347 0.058544 -0.15375 0.0097871
2057 0.36747 -0.10138 0.30865 -0.093222 -0.049441 -0.13606 0.044625 -0.036596 0.019313 0.090092 0.042828 0.14776 0.064472 -0.097229 0.094409
2058 0.30623 -0.090878 0.34122 -0.082401 0.020011 -0.14966 0.034563 -0.0050367 0.016114 0.11289 0.32603 0.12327 0.10423 -0.12084 0.16472
2059 0.29248 -0.14473 0.21537 -0.11489 -0.074329 -0.1777 -0.015545 0.064726 -0.028028 0.03697 0.36573 0.050507 0.040752 -0.15905 0.16736
2060 0.27578 -0.13088 0.13286 -0.13159 -0.087045 -0.18978 -0.020168 0.13131 -0.032487 0.0048827 0.34784 0.028522 0.059672 -0.15412 0.03053
2061 0.28721 -0.14254 0.11235 -0.10742 -0.05887 -0.15758 0.021583 0.13751 -0.010169 0.038741 0.40772 0.064291 0.048832 -0.15428 -0.035364
2062 0.27528 -0.15441 0.060598 -0.10953 -0.051252 -0.16808 0.034335 0.15327 -0.0002316 0.00024577 0.17627 0.04257 0.0456 -0.15209 -0.0412
2063 0.29142 -0.15863 0.065289 -0.11835 -0.052723 -0.14655 0.028833 0.056003 -0.0086748 0.014752 0.075781 0.022818 0.04815 -0.18277 -0.061488
2064 0.31128 -0.12401 0.065496 -0.096628 -0.023853 -0.16685 0.061457 -0.0035206 -0.01233 0.046794 0.049078 0.060323 0.061748 -0.15421 -0.030347
2065 0.27805 -0.15643 0.065341 -0.11208 -0.064199 -0.17945 0.040493 -0.020639 -0.0042335 0.007589 0.036127 0.056821 0.040759 -0.14712 -0.049999
2066 0.24685 -0.15828 0.064662 -0.1008 -0.031045 -0.18923 0.038087 -0.022692 -0.0064694 0.041611 0.015298 0.065459 0.049655 -0.14924 -0.04943
2067 0.31247 -0.14318 0.087297 -0.094951 -0.031082 -0.1776 0.0088527 -0.036643 -0.010764 0.058356 0.046311 0.099695 0.093692 -0.17211 0.027616
2068 0.34345 -0.15354 0.23446 -0.10834 -0.035643 -0.16284 0.020722 -0.0093712 -0.012394 0.086646 0.040751 0.13333 0.037434 -0.20133 0.055203
2069 0.47628 -0.14023 0.3282 -0.073355 -0.018144 -0.14245 0.05118 0.12339 0.010184 0.10473 0.080145 0.16985 0.05791 -0.12276 0.15286
2070 0.47111 -0.14991 0.22836 -0.11992 -0.014083 -0.15622 -0.0086614 0.15927 -0.031035 0.045713 0.088087 0.16569 0.033886 -0.14553 0.19171
2071 0.50441 -0.12166 0.26461 -0.098565 -0.057351 -0.16474 0.020434 0.19317 0.0084397 0.077388 0.22938 0.15519 0.063478 -0.1427 0.28103
2072 0.3646 -0.18111 0.171 -0.094881 -0.036632 -0.1689 0.025876 0.17479 0.012431 0.074076 0.43509 0.11598 0.0099315 -0.13783 0.15964
2073 0.28013 -0.17044 0.071847 -0.12043 -0.092743 -0.17221 0.02927 0.10341 -0.032823 0.03948 0.43873 0.070672 0.04366 -0.1956 0.043281
2074 0.27824 -0.14156 0.088417 -0.06812 0.026475 -0.14684 0.03547 0.070017 0.00016458 0.053392 0.43927 0.081149 0.063801 -0.17907 0.021102
2075 0.22863 -0.15749 0.041527 -0.12598 -0.089355 -0.18644 0.0082957 -0.003454 -0.026586 0.0041331 0.22715 0.037173 -0.010543 -0.18704 -0.016318
2076 0.2543 -0.15916 0.059988 -0.11419 -0.074006 -0.16916 0.033127 0.0052989 -0.0065613 -0.0060964 0.14341 0.0488 0.029561 -0.13822 -0.024281
2077 0.25261 -0.15351 0.0611 -0.094988 -0.040942 -0.14304 0.029657 0.035836 -0.042131 0.014955 0.10821 0.045324 0.043884 0.072248 -0.0077268
2078 0.21942 -0.15797 0.05002 -0.121 -0.028273 -0.16548 0.033516 0.019942 -0.018123 0.0069944 0.14648 0.052577 0.04419 0.066676 -0.027402
2079 0.22024 -0.14912 0.043945 -0.10812 -0.048578 -0.13263 0.018375 0.14514 0.018035 0.015914 0.11258 0.036888 0.053062 0.094097 -0.0014293
2080 0.2442 -0.16541 0.055302 -0.10114 -0.012611 -0.15252 0.035562 0.23243 0.045771 0.026426 0.089907 0.060104 0.066396 0.14553 0.0089241
2081 0.21123 -0.18066 0.033054 -0.11262 -0.051085 -0.16898 0.032089 0.23238 -0.027147 0.012657 0.087837 0.058305 0.015034 0.15105 0.13977
2082 0.19814 -0.16156 0.059676 -0.10169 -0.029384 -0.18834 0.0045843 0.23518 -0.037918 0.066775 0.26603 0.078045 0.011618 -0.049609 0.13546
2083 0.18804 -0.17956 0.039301 -0.10003 -0.021594 -0.15281 0.059626 0.22387 0.0057983 0.098753 0.38787 0.11155 0.015685 -0.11625 0.18981
2084 0.18486 -0.15868 0.025096 -0.13331 -0.079477 -0.20198 0.01284 0.14616 -0.051444 0.053901 0.48349 0.11345 0.0051837 -0.11072 0.26518
2085 0.17918 -0.18187 -0.0030475 -0.10605 -0.026018 -0.16203 0.050872 0.094989 0.01033 0.082976 0.43971 0.19908 0.029616 -0.084152 0.15361
2086 0.18827 -0.1485 0.015811 -0.10954 -0.067995 -0.17722 0.025676 0.076126 0.005678 0.044815 0.25 0.17054 0.017853 -0.092177 0.075442
2087 0.17339 -0.18701 -0.015953 -0.10842 -0.028994 -0.16921 0.01381 0.070894 0.00022363 0.0078976 0.11789 0.12833 0.020027 -0.13556 0.0137
2088 0.16069 -0.17029 0.0049938 -0.1015 -0.059698 -0.15139 0.0085392 0.073379 -0.02969 0.027102 0.13104 0.099517 0.021276 -0.061618 0.029824
2089 0.12405 -0.21133 -0.02884 -0.13106 -0.075011 -0.18764 -0.02591 0.13047 -0.048914 -0.038408 0.066593 0.028136 -0.033994 -0.021597 0.018219
2090 0.15285 -0.14396 -0.012367 -0.095955 -0.027463 -0.15535 0.022649 0.3073 -0.0085447 -0.0017888 0.12416 0.063504 0.040874 0.19004 0.013172
2091 0.13659 -0.2145 -0.030786 -0.11846 -0.065996 -0.16594 -0.029407 0.24853 -0.036272 -0.033934 0.070124 0.036756 -0.024963 0.16506 0.0018616
2092 0.15467 -0.16448 -0.0017541 -0.10867 -0.060898 -0.14663 0.0045963 0.29488 -0.0032275 -0.032629 0.086568 0.038824 0.0076828 0.2873 0.0046379
2093 0.14831 -0.18166 -0.038436 -0.11565 -0.046343 -0.17103 -0.012285 0.22415 -0.014189 -0.033651 0.054936 0.042308 -0.017655 0.23278 0.018663
2094 0.16659 -0.19786 -0.016494 -0.10636 -0.046114 -0.16273 -0.023959 0.19286 -0.010273 -0.037811 0.049189 0.065696 0.0038693 0.33973 0.11088
2095 0.1645 -0.17769 -0.013198 -0.10052 -0.032217 -0.16638 -0.033594 0.10291 -0.033411 -0.034439 0.073365 0.04771 0.0095515 0.18765 0.17185
2096 0.13928 -0.18651 -0.038407 -0.11067 -0.071061 -0.16714 -0.023565 0.071998 -0.03633 -0.0040425 0.075022 0.049957 -0.013366 0.084822 0.1762
2097 0.11043 -0.19199 -0.042028 -0.11713 -0.046307 -0.17737 -0.040712 0.07192 -0.052979 -0.019545 0.040434 0.043826 -0.025185 0.0076939 0.24777
2098 0.14967 -0.17003 -0.0064381 -0.085818 0.010493 -0.13279 -0.0060235 0.16399 -0.032757 0.055651 0.12789 0.10792 0.041236 0.037774 0.29776
2099 0.11125 -0.17936 -0.04691 -0.097131 -0.035232 -0.1531 -0.024719 0.33069 -0.019626 0.015351 0.075028 0.085923 0.036028 0.10642 0.13324
2100 0.12722 -0.19353 -0.049232 -0.10801 -0.051722 -0.15186 0.020163 0.32525 -0.031212 0.0036431 0.067179 0.099679 0.013481 0.2277 0.078279
2101 0.099578 -0.19159 -0.039988 -0.098535 -0.0014778 -0.14872 -0.0058997 0.37251 0.016306 0.0023935 0.071864 0.12103 0.020691 0.33189 0.061446
2102 0.11172 -0.21219 -0.071492 -0.13009 -0.048973 -0.18024 -0.021457 0.27697 -0.0031219 0.0099346 0.053883 0.11357 -5.8329e-05 0.33003 0.018151
2103 0.066173 -0.21068 -0.083713 -0.12259 -0.024924 -0.16487 -0.037105 0.19906 -0.041403 0.00013115 0.020326 0.12572 -0.01511 0.32145 0.00030839
2104 0.097303 -0.1801 -0.052524 -0.087361 0.00073481 -0.15637 -0.021608 0.17688 -0.021152 -0.0035312 0.051078 0.12927 -0.0012343 0.24956 0.011859
2105 0.11256 -0.19646 -0.074112 -0.098113 -0.073532 -0.17233 -0.033663 0.13659 -0.014005 -0.032936 0.031088 0.059338 0.0038421 0.12273 0.0026105
2106 0.077323 -0.18447 -0.087847 -0.11254 0.0079153 -0.15586 -0.023313 0.114 -0.052888 -0.030641 0.030081 0.056306 0.014324 0.05102 0.0091684
2107 0.09104 -0.16599 -0.08641 -0.10965 -0.037935 -0.15605 -0.039671 0.13369 -0.040624 -0.043942 0.012963 0.036977 0.020707 0.0211 -0.01414
2108 0.097438 -0.16856 -0.057464 -0.097073 -0.029785 -0.14955 -0.033542 0.16861 -0.043272 -0.046925 -0.0027349 0.042099 0.00074589 0.19868 0.033125
2109 0.054386 -0.23674 -0.098751 -0.13103 -0.083083 -0.19399 -0.0648 0.26202 -0.063822 -0.073874 -0.027658 2.2774e-05 -0.029094 0.38134 -0.026338
2110 0.051477 -0.1945 -0.070428 -0.11462 -0.054722 -0.16923 -0.025108 0.35374 0.024801 -0.044868 -0.0013706 0.010687 -0.036984 0.37792 -0.02939
2111 0.077602 -0.23214 -0.055626 -0.12682 -0.048796 -0.17205 -0.033457 0.36084 -0.0085268 -0.050679 -0.011449 0.025961 -0.028386 0.38441 -0.0071753
2112 0.078758 -0.20327 -0.087483 -0.10025 -0.029109 -0.13883 -0.0052199 0.31831 -0.019831 -0.04906 0.0096892 0.034838 0.0008106 0.47443 0.0011392
2113 0.078206 -0.17957 -0.08825 -0.10375 -0.033103 -0.14184 -0.0080529 0.23871 -0.047756 -0.027146 0.011946 0.05017 0.015159 0.26038 -0.017847
2114 0.029988 -0.20281 -0.10379 -0.12504 -0.066993 -0.17662 -0.064021 0.15187 -0.049125 -0.042173 -0.017231 0.031598 -0.0012886 0.13936 -0.042277
2115 0.041271 -0.24288 -0.10044 -0.12622 -0.099975 -0.16495 -0.045818 0.13235 -0.038869 -0.03521 -0.028424 0.027678 -0.018544 0.11987 -0.04349
2116 0.054978 -0.15027 -0.079599 -0.093895 0.019426 -0.12801 -0.01503 0.17537 0.019777 0.0067474 0.014913 0.062823 0.015512 0.06326 -0.0048091
2117 0.065749 -0.17971 -0.088824 -0.10387 -0.012649 -0.13406 -0.024744 0.16341 0.010999 -0.020806 0.0030892 0.067166 -0.013933 0.12487 -0.056823
2118 0.055982 -0.18648 -0.070145 -0.087192 -0.017065 -0.11695 0.0072147 0.16633 0.0033903 0.0015897 0.042436 0.038374 0.0090858 0.39593 -0.037454
2119 0.030914 -0.2013 -0.09937 -0.10431 -0.066448 -0.17095 -0.047339 0.31514 -0.016496 -0.034056 -0.028469 0.02801 -0.0097844 0.46107 -0.02975
2120 0.048934 -0.22026 -0.10438 -0.10968 -0.011277 -0.12391 -0.014577 0.34362 0.008111 -0.017687 0.026218 0.051071 -0.026521 0.4829 -0.040769
2121 0.032721 -0.20993 -0.081953 -0.11891 -0.074239 -0.15882 -0.033959 0.34755 -0.0010934 -0.024625 -0.017786 0.033678 -0.016578 0.45816 -0.05442
2122 0.050743 -0.17222 -0.057593 -0.079043 -0.0017986 -0.13245 -0.0053312 0.305 -0.012609 -0.013421 -0.0081863 0.054527 0.03428 0.40651 -0.028072
2123 0.043972 -0.20629 -0.10509 -0.079415 -0.039287 -0.16732 -0.038184 0.22863 -0.039678 -0.014303 -0.017265 0.027195 -0.0048174 0.28216 -0.049867
2124 0.017 -0.21873 -0.11051 -0.11183 -0.068856 -0.17332 -0.061688 0.17791 -0.029631 -0.054176 -0.029789 -0.00079266 -0.00022475 0.19074 -0.052059
2125 -0.0005554 -0.25169 -0.11243 -0.10867 -0.036139 -0.16465 -0.059822 0.12247 -0.036198 -0.038451 -0.056322 -0.019354 -0.029521 0.22595 -0.061939
2126 0.030454 -0.19497 -0.070885 -0.090246 -0.030585 -0.145 -0.0032769 0.16401 -0.01393 -0.028016 -0.032598 0.033691 0.002878 0.33858 -0.071641
2127 0.027265 -0.22966 -0.12402 -0.10083 -0.083158 -0.15818 -0.049804 0.11311 -0.046125 -0.04855 -0.044225 -0.002967 -0.048751 0.47514 -0.076441
2128 0.013306 -0.23281 -0.12553 -0.10631 -0.040632 -0.15231 -0.058672 0.29111 -0.031553 -0.054185 -0.064031 -0.0073656 -0.035439 0.43115 -0.09168
2129 0.0066722 -0.19665 -0.088789 -0.086493 -0.056449 -0.13467 -0.026113 0.38129 0.00096824 -0.023907 -0.035256 0.012322 0.0025088 0.54346 -0.075769
2130 0.029141 -0.20205 -0.083033 -0.079021 -0.072026 -0.1474 -0.04596 0.38383 -0.04701 -0.036999 -0.062026 0.010161 0.019749 0.44335 -0.072887
2131 0.011482 -0.18651 -0.10438 -0.078705 -0.0061348 -0.13389 -0.04824 0.26546 -0.037975 -0.038118 -0.050153 0.0098505 -0.011635 0.28452 -0.058112
2132 0.0049422 -0.22056 -0.12229 -0.094864 -0.069563 -0.16289 -0.027344 0.16918 -0.021991 -0.066103 -0.056174 -0.04361 -0.0093535 0.19213 -0.082727
2133 0.013771 -0.20237 -0.12332 -0.068772 -0.0035623 -0.14324 -0.023473 0.17563 -0.046713 -0.017888 -0.054279 0.0040443 -0.010752 0.19861 -0.066418
2134 0.022854 -0.21661 -0.1237 -0.076996 -0.01236 -0.11556 -0.036706 0.15902 -0.016804 -0.018319 -0.024379 -0.010324 -0.0030055 0.16143 -0.048712
2135 0.002484 -0.21913 -0.12283 -0.084883 -0.086528 -0.11371 -0.029353 0.15972 -0.066344 -0.024723 -0.02457 -0.02771 -0.020347 0.1083 -0.09077
2136 -0.025467 -0.23253 -0.13384 -0.081241 -0.0091415 -0.13294 -0.036692 0.13746 -0.043966 -0.031125 -0.06931 -0.020124 -0.048792 0.10124 -0.094798
2137 -0.01545 -0.22259 -0.11227 -0.057383 -0.032423 -0.13335 -0.054863 0.21149 -0.025053 0.0024177 -0.069072 0.0049419 -0.025238 0.28462 -0.096618
2138 -0.023166 -0.24526 -0.13517 -0.099106 -0.067534 -0.1577 -0.063898 0.25638 -0.017774 -0.05895 -0.10799 -0.028372 -0.014122 0.40883 -0.086543
2139 -0.0048662 -0.20618 -0.14375 -0.11457 -0.087991 -0.14902 -0.070623 0.29047 -0.030107 -0.06956 -0.10975 -0.04885 -0.013542 0.39828 -0.094453
2140 0.0038328 -0.19747 -0.10985 -0.088187 -0.025198 -0.12305 -0.036812 0.31818 -0.0063797 -0.0366 -0.074097 0.0057339 0.0014227 0.41606 -0.10746
2141 -0.0042052 -0.18763 -0.11097 -0.10039 -0.046428 -0.13202 -0.069802 0.24852 -0.029194 -0.052413 -0.10545 -0.024265 -0.015773 0.27636 -0.086284
2142 -0.010374 -0.18205 -0.10004 -0.074461 0.00076314 -0.089435 -0.031541 0.17821 0.001783 -0.033391 -0.086821 -0.0046413 0.014806 0.23437 -0.091419
2143 -0.012202 -0.22118 -0.12593 -0.066186 -0.015396 -0.12256 -0.036309 0.15005 -0.014958 -0.046763 -0.07993 -0.014334 0.0079804 0.11378 -0.078631
2144 -0.023885 -0.20489 -0.099507 -0.078858 -0.053308 -0.12271 -0.031418 0.13111 -0.038019 -0.061226 -0.087559 -0.011694 -0.015703 0.10451 -0.099269
2145 -0.0046535 -0.17251 0.028673 -0.069481 -0.0423 -0.12211 -0.017114 0.13761 -0.046383 -0.052269 -0.073962 -0.014291 -0.012471 0.12374 -0.09555
2146 -0.020831 -0.2041 0.08015 -0.054708 -0.03797 -0.13695 -0.055317 0.17053 -0.0038466 -0.052149 -0.071737 -0.012884 0.012929 0.18729 -0.10251
2147 -0.042671 -0.22232 0.044437 -0.11041 -0.10571 -0.15742 -0.062114 0.12743 -0.077507 -0.07541 -0.14058 -0.045175 -0.0098082 0.18263 -0.13207
2148 -0.022716 -0.18847 0.13633 -0.077423 -0.023259 -0.12416 -0.029275 0.21097 -0.0074147 -0.038353 -0.078514 -0.032137 0.002164 0.41396 -0.10781
2149 -0.025433 -0.23421 0.14722 -0.072115 -0.052287 -0.14991 -0.035429 0.19446 -0.037232 -0.052707 -0.077961 -0.037973 -0.021798 0.36386 -0.11566
2150 -0.0075293 -0.19679 0.19427 -0.073707 -0.073878 -0.15898 -0.05021 0.20381 -0.035682 -0.072277 -0.11553 -0.050312 -0.0092014 0.37502 -0.10938
2151 -0.040699 -0.24498 0.16394 -0.086936 -0.051103 -0.12725 -0.068104 0.16712 -0.01551 -0.065671 -0.10687 -0.048126 -0.026841 0.29399 -0.1143
2152 -0.037406 -0.23706 0.14218 -0.077873 -0.047656 -0.1474 -0.057163 0.15476 -0.032004 -0.082168 -0.13177 -0.036975 -0.019002 0.15336 -0.12743
2153 -0.030354 -0.21789 0.086878 -0.086857 -0.055515 -0.1147 -0.069828 0.11629 -0.036952 -0.069665 -0.084472 -0.02402 -0.0038779 0.13147 -0.1296
2154 -0.039443 -0.2319 0.0073618 -0.094106 -0.094059 -0.16913 -0.076816 0.090537 -0.019625 -0.10449 -0.12582 -0.055354 -0.041148 0.079882 -0.1136
2155 -0.044017 -0.23732 -0.017101 -0.061677 -0.042673 -0.1473 -0.058817 0.10335 -0.06789 -0.075562 -0.11993 -0.049274 -0.029484 0.10736 -0.11832
2156 -0.063167 -0.23672 -0.026529 -0.0637 -0.064946 -0.16028 -0.069228 0.11042 -0.040796 -0.079794 -0.14496 -0.045051 -0.074125 0.066899 -0.15388
2157 -0.026297 -0.21892 -9.2641e-05 -0.080092 -0.070959 -0.14755 -0.063856 0.098427 -0.040748 -0.06915 -0.089022 -0.04314 -0.028855 0.24555 -0.12487
2158 -0.027999 -0.22319 -0.013704 -0.069653 -0.055395 -0.11494 -0.019095 0.12769 -0.014703 -0.055006 -0.14004 -0.027636 0.019897 0.35329 -0.1276
2159 -0.044745 -0.19835 0.011124 -0.057872 0.023232 -0.11129 -0.062207 0.11104 -0.030894 -0.052584 -0.099918 -0.011148 -0.022418 0.36648 -0.13333
2160 -0.056491 -0.21318 0.1432 -0.086428 -0.074974 -0.12615 -0.043025 0.069222 -0.075906 -0.059344 -0.14703 -0.066372 -0.036923 0.27981 -0.12827
2161 -0.048189 -0.19367 0.26693 -0.073212 0.0034385 -0.10076 -0.039398 0.11177 -0.027317 -0.050782 -0.11163 -0.0071686 -0.0091388 0.22671 -0.11842
2162 -0.062624 -0.26472 0.16526 -0.12175 -0.12227 -0.10414 -0.092316 0.036419 -0.11318 -0.12039 -0.17292 -0.088288 -0.072017 0.076047 -0.11387
2163 -0.053435 -0.24554 0.13535 -0.10801 -0.090704 0.041326 -0.081192 0.054874 -0.059522 -0.090107 -0.17303 -0.071041 -0.07462 0.077026 -0.15329
2164 -0.054756 -0.23301 0.11489 -0.083374 -0.058261 0.033807 -0.038213 0.058044 -0.073102 -0.096878 -0.12917 -0.076606 -0.03007 0.077978 -0.13005
2165 -0.027385 -0.22572 0.053175 -0.076456 -0.039616 0.00087036 -0.028632 0.087041 -0.02794 -0.06859 -0.12971 -0.070724 -0.0063544 0.051247 -0.14125
2166 -0.052306 -0.2298 0.014415 -0.098897 -0.066313 -0.073147 -0.059413 0.052461 -0.068381 -0.049899 -0.13921 -0.055604 -0.044278 0.083662 -0.13846
2167 -0.063375 -0.24042 0.0027068 -0.091673 -0.039935 -0.09446 -0.061931 0.064343 -0.061257 -0.05898 -0.14241 -0.065724 -0.0020897 0.1178 -0.11059
2168 -0.043438 -0.21925 -0.0027507 -0.091658 -0.03713 -0.096413 -0.068833 0.039623 -0.080774 -0.051427 -0.13376 -0.067167 -0.030506 0.11036 -0.14544
2169 -0.051749 -0.18697 0.12255 -0.064342 -0.00039627 -0.10316 -0.055305 0.066254 0.006517 -0.035643 -0.1519 -0.046616 0.013017 0.29873 -0.13201
2170 -0.061975 -0.21021 0.20809 -0.087412 -0.02792 -0.10108 -0.050046 0.057968 -0.069378 -0.064313 -0.17485 -0.053413 -0.02777 0.34949 -0.14525
2171 -0.059105 -0.23045 0.23273 -0.07317 -0.055469 -0.087536 -0.090403 0.033888 -0.039041 -0.061436 -0.14571 -0.067248 -0.047987 0.293 -0.16135
2172 -0.046251 -0.22008 0.24255 -0.074776 -0.067199 -0.026094 -0.048801 0.049538 -0.059745 -0.067758 -0.14965 -0.056148 -0.018972 0.21483 -0.14
2173 -0.028514 -0.19664 0.20726 -0.074178 -0.00026063 0.18768 -0.068297 0.080624 -0.030971 -0.04392 -0.11941 -0.065355 0.011183 0.12852 -0.14102
2174 -0.071698 -0.22383 0.11726 -0.092883 -0.054596 0.15638 -0.084464 0.018415 -0.057222 -0.071877 -0.16088 -0.068299 -0.04337 0.059607 -0.15458
2175 -0.071511 -0.19884 0.096929 -0.059539 -0.021877 0.13875 -0.07724 0.055006 -0.023055 -0.074488 -0.09096 -0.01885 0.014476 0.075276 -0.15802
2176 -0.002753 -0.17869 0.077641 -0.069526 -0.040693 0.028793 -0.034944 0.07555 -0.0069557 -0.063792 -0.087609 -0.046466 -0.0055377 0.12346 -0.10917
2177 -0.069113 -0.22723 0.0038957 -0.11294 -0.081628 -0.0797 -0.11392 0.023617 -0.047742 -0.10518 -0.1383 -0.084364 -0.03088 0.040373 -0.16074
2178 -0.042827 -0.19501 0.030608 -0.099089 -0.0048585 -0.074241 -0.08764 0.046423 -0.045429 -0.06421 -0.1462 -0.073548 -0.028039 0.079081 -0.14423
2179 -0.069778 -0.21775 0.026411 -0.07006 -0.025978 -0.075355 -0.11394 0.013188 -0.041331 -0.080544 -0.1291 -0.09716 -0.010132 -0.0019386 -0.1744
2180 -0.066132 -0.077379 0.043909 -0.065663 -0.022992 -0.042133 -0.081556 0.039126 -0.035825 -0.038297 -0.1389 -0.033938 -0.0301 0.22481 -0.14689
2181 -0.069471 0.014287 0.025486 -0.085504 -0.046318 -0.029478 -0.085148 0.039237 -0.033181 -0.072336 -0.15726 -0.071542 -0.019048 0.25669 -0.14589
2182 -0.059884 0.03897 0.035422 -0.089144 -0.0326 -0.0048066 -0.10659 -0.0053868 -0.079978 -0.079501 -0.13804 -0.083153 -0.036281 0.25512 -0.14716
2183 -0.10007 0.047574 0.090928 -0.087981 -0.061833 0.16885 -0.11946 0.0092703 -0.073233 -0.069323 -0.13036 -0.056229 -0.06271 0.17995 -0.1629
2184 -0.041071 0.055884 0.2245 -0.078896 -0.033507 0.2407 -0.074393 0.046437 -0.050925 -0.056623 -0.14864 -0.036167 -0.0020556 0.10814 -0.1539
2185 -0.065037 -0.081763 0.26942 -0.086885 -0.013398 0.28669 -0.078535 0.038355 -0.023223 -0.043298 -0.13364 -0.045788 -0.011329 0.043301 -0.14335
2186 -0.069719 -0.13076 0.21314 -0.075948 -0.04992 0.19507 -0.061885 -0.0028979 -0.075625 -0.0406 -0.15207 -0.053051 -0.014999 0.048072 -0.15447
2187 -0.084307 -0.15238 0.17422 -0.087869 -0.032893 0.018606 -0.13406 -0.002657 -0.052351 -0.077864 -0.14523 -0.077352 -0.026688 0.043103 -0.15579
2188 -0.073068 -0.13578 0.091893 -0.091102 -0.04874 0.0049541 -0.094927 0.021737 -0.036512 -0.059502 -0.15731 -0.072806 -0.014642 0.012409 -0.17951
2189 -0.070712 -0.13213 0.028593 -0.079126 -0.062904 -0.026018 -0.067741 -0.011737 -0.079225 -0.084417 -0.15382 -0.082531 -0.043486 0.07024 -0.16798
2190 -0.06141 -0.099141 0.048133 -0.012118 0.0049702 0.0049004 -0.068677 0.038563 -0.026729 -0.030847 -0.1323 -0.058241 0.0021499 0.2443 -0.1144
2191 -0.069973 -0.1454 0.019001 -0.002579 -0.024181 0.00083631 -0.12414 0.0031877 -0.035359 -0.088001 -0.15711 -0.067903 -0.013634 0.24944 -0.16427
2192 -0.072331 -0.16469 0.020311 0.026008 -0.048651 0.039459 -0.10209 0.005249 -0.034175 -0.096208 -0.15498 -0.085879 -0.050181 0.20565 -0.13726
2193 -0.049329 -0.1189 0.040625 0.012591 -0.021068 0.26573 -0.10031 -0.0019656 -0.042083 -0.058715 -0.15184 -0.050958 0.004466 0.12785 -0.16565
2194 -0.053722 -0.1328 0.032103 -0.012533 0.0039622 0.30603 -0.082534 0.0054221 -0.016612 -0.05574 -0.16424 -0.040108 -0.016961 0.045835 -0.11555
2195 -0.079052 -0.14998 0.033018 -0.042188 -0.013243 0.34749 -0.10451 -0.010443 -0.034894 -0.07543 -0.12598 -0.070273 -0.02068 0.047348 -0.16395
2196 -0.026702 -0.1107 0.051463 -0.039683 -0.0084203 0.33804 -0.057262 0.020524 -0.047855 -0.033801 -0.096569 -0.020911 0.0015844 0.058537 -0.13084
2197 -0.080941 -0.15947 -0.019283 -0.086532 -0.042465 0.16644 -0.13083 -0.030649 -0.07458 -0.11562 -0.18636 -0.1022 -0.071252 0.0055573 -0.16123
2198 -0.051594 -0.10129 0.033963 -0.031026 0.008488 0.10257 -0.052809 0.025569 -0.010824 -0.048539 -0.10906 -0.019235 0.052474 0.0079263 -0.14332
2199 -0.063834 -0.16619 0.011911 -0.049115 -0.0096194 0.052879 -0.091589 -0.014868 -0.044984 -0.084059 -0.12046 -0.069723 -0.018267 0.0157 -0.15791
2200 -0.080524 -0.17984 -0.028946 -0.074751 -0.018923 0.036161 -0.1029 -0.023546 -0.083895 -0.092172 -0.14049 -0.057604 -0.036902 -0.0035263 -0.18741
2201 -0.034506 -0.14703 0.014242 0.00067332 -0.0096991 0.093977 -0.099637 0.0074987 -0.03165 -0.1006 -0.11752 -0.061604 -0.018479 0.026976 -0.16157
2202 -0.092773 -0.19077 -0.025066 -0.0025094 -0.058259 0.15182 -0.10314 -0.057471 -0.082617 -0.088459 -0.15196 -0.088758 -0.053172 0.15512 -0.18534
2203 -0.062663 -0.11314 -0.019292 0.078839 -0.012475 0.39302 -0.086875 -0.0081209 -0.024109 -0.080524 -0.098163 -0.064226 0.013787 0.27062 -0.16806
2204 -0.075319 -0.12344 0.023437 0.13766 -0.037951 0.4745 -0.061984 -0.012658 -0.037361 -0.10873 -0.11471 -0.069185 -0.0088992 0.24204 -0.16877
2205 -0.0721 0.03455 -0.0012469 0.12609 0.037293 0.40318 -0.076631 -0.013109 -0.041213 -0.061335 -0.14872 -0.056879 -0.025437 0.14345 -0.15897
2206 -0.05528 0.1843 -0.0065938 0.10067 0.01862 0.28386 -0.055493 0.0077428 -0.057065 -0.053048 -0.11752 -0.059532 -0.017478 0.088845 -0.16714
2207 -0.066634 0.21043 -0.0036854 0.037761 -0.043921 0.15718 -0.072781 -0.0092623 -0.038412 -0.079156 -0.14236 -0.057051 -0.01491 0.009551 -0.16782
2208 -0.072288 0.25149 -0.017037 0.020478 -0.0023055 0.13655 -0.097928 0.017039 -0.060436 -0.070061 -0.11673 -0.040951 -0.010614 0.0080269 -0.16203
2209 -0.073246 0.19595 -0.026624 0.020564 0.0025482 0.10872 -0.10334 -0.023204 -0.035909 -0.055475 -0.19222 -0.055221 -0.031017 -0.012105 -0.15971
2210 -0.099016 0.060255 -0.059667 -0.0026007 -0.029775 0.19999 -0.076792 -0.053394 -0.061688 -0.10203 -0.15431 -0.073698 -0.032933 0.0063117 -0.18454
2211 -0.060867 -0.024313 -0.048868 0.053668 -0.0035686 0.41744 -0.11706 -0.032474 -0.042251 -0.076183 -0.15377 -0.055885 -0.052052 -0.060992 -0.19923
2212 -0.070412 -0.04081 -0.043511 0.10877 -0.019704 0.5096 -0.096732 -0.039045 -0.049123 -0.08001 -0.13576 -0.06462 -0.0041216 -0.0021776 -0.17336
2213 -0.094134 -0.080871 -0.068848 0.096405 -0.056345 0.46314 -0.12338 -0.058766 -0.078558 -0.082778 -0.18742 -0.082395 -0.060889 0.0019792 -0.16795
2214 -0.082746 -0.062652 -0.079583 0.18611 -0.017304 0.43402 -0.097442 -0.038096 -0.017874 0.17834 -0.19602 -0.072426 0.0068587 -0.018725 -0.1759
2215 -0.096547 -0.077487 -0.064315 0.13801 -0.031479 0.37923 -0.096875 -0.062614 -0.041886 0.1843 -0.16348 -0.092868 -0.035812 0.025042 -0.1943
2216 -0.042059 -0.044946 -0.062053 0.1812 0.019575 0.3076 -0.063662 -0.038373 -0.03917 0.16509 -0.12696 -0.026872 0.00090015 0.16421 -0.15585
2217 -0.093064 -0.04361 -0.083329 0.088888 -0.021614 0.29716 0.077293 -0.053838 -0.053068 0.069237 -0.18622 -0.070422 -0.024177 0.13733 -0.1814
2218 -0.0732 0.17762 -0.051021 0.066896 -0.032662 0.55697 0.12397 -0.045232 -0.042872 -0.024647 -0.14881 -0.065411 -0.020664 0.095939 -0.17454
2219 -0.091853 0.26294 -0.068388 0.052993 -0.020371 0.6459 0.13935 -0.062329 -0.071176 -0.033759 -0.1388 -0.043788 -0.054391 -0.013489 -0.18291
2220 -0.088915 0.28597 -0.075658 0.037487 -0.044316 0.53531 0.17615 -0.014886 -0.060881 -0.062859 -0.17278 -0.054916 -0.025186 -0.058065 -0.18194
2221 -0.098393 0.29928 -0.090654 0.076905 -0.027861 0.46803 0.097658 -0.052687 -0.034659 -0.085261 -0.19612 -0.066424 -0.044449 -0.023211 -0.19037
2222 -0.079178 0.38706 -0.040835 0.17342 0.037863 0.44808 0.079227 0.0041937 0.03194 -0.032547 -0.11493 0.0055056 0.025989 -0.010007 -0.14775
2223 -0.085277 0.29918 -0.066776 0.21026 -0.025916 0.37458 -0.020969 -0.045472 -0.047887 -0.047772 -0.15406 -0.048336 -0.01166 0.099335 -0.16657
2224 -0.10091 0.25333 -0.057953 0.20493 0.020349 0.42074 -0.033043 -0.065309 -0.040094 -0.076015 -0.18287 -0.042393 -0.031358 0.21444 -0.17277
2225 -0.080466 0.24649 -0.078007 0.20227 -0.022983 0.62048 -0.04081 -0.076929 -0.048085 -0.057186 -0.14075 -0.06327 -0.027175 0.20681 -0.16306
2226 -0.08415 0.1901 -0.083544 0.177 -0.04734 0.59392 -0.048643 -0.070756 -0.063127 -0.075716 -0.16438 -0.069261 -0.021364 0.15523 -0.20715
2227 -0.059218 0.18575 -0.066555 0.17717 0.017928 0.58835 -0.035006 -0.055717 -0.031727 -0.04501 -0.16466 -0.029216 -0.0075841 0.073867 -0.16553
2228 -0.063766 0.13936 -0.067819 0.14267 -0.001569 0.49518 -0.026383 -0.045016 -0.010313 -0.054035 -0.15376 -0.042063 -0.0068905 -0.0047304 -0.17966
2229 -0.051756 0.13342 -0.06702 0.15941 0.0065476 0.47261 -0.0066859 -0.036927 -0.032877 -0.029663 -0.11422 -0.036569 -0.01404 -0.055018 -0.1624
2230 -0.078071 0.092579 -0.093222 0.15735 -0.021917 0.40205 0.23477 -0.093359 -0.038801 -0.051278 -0.1477 -0.053444 -0.011085 -0.01772 -0.15994
2231 -0.080414 0.092723 -0.10176 0.24159 -0.01322 0.64953 0.27283 -0.051052 -0.028078 -0.030826 -0.13383 -0.026454 -0.014652 -0.067299 -0.15585
2232 -0.061149 0.10246 -0.075508 0.26942 -0.0054891 0.64888 0.27378 -0.063998 0.012157 -0.047473 -0.12855 -0.041905 -0.015343 -0.016969 -0.15972
2233 -0.079885 0.090766 -0.085012 0.28905 -0.035479 0.53607 0.20778 -0.068435 -0.03782 -0.043741 -0.13888 -0.02572 -0.019962 0.0045222 -0.14971
2234 -0.08024 0.30866 -0.091587 0.27064 -0.032612 0.48206 0.15188 -0.078253 -0.021195 -0.051533 -0.13955 -0.015811 -0.034371 -0.087119 -0.1719
2235 -0.07928 0.43413 -0.087806 0.23968 -0.031102 0.39075 0.10779 -0.064492 -0.0041723 0.08501 -0.11002 -0.041815 0.0015907 -0.033651 -0.17746
2236 -0.089949 0.4213 -0.096465 0.22448 -0.0079033 0.37402 0.054511 -0.068257 -0.029045 0.27289 -0.10451 -0.018257 -0.018295 -0.038525 -0.17755
2237 -0.091475 0.40598 -0.11108 0.1384 -0.040721 0.41024 0.035222 -0.088425 -0.061224 0.26187 -0.15833 -0.033415 -0.051603 -0.089096 -0.21571
2238 -0.081489 0.40181 -0.096375 0.15956 -0.032688 0.65052 0.028911 -0.060695 -0.013602 0.27464 -0.12261 -0.0081388 -0.0019325 -0.044776 -0.15099
2239 -0.051295 0.33599 -0.085025 0.15086 -0.082553 0.60228 0.032364 -0.059249 -0.015075 0.11898 -0.13624 -0.038232 -0.025448 -0.087021 -0.17005
2240 -0.051003 0.30701 -0.052015 0.26916 -0.012294 0.64996 0.080174 -0.077137 -0.021627 0.051286 -0.078457 0.0085886 -0.036401 -0.013954 -0.18516
2241 -0.063685 0.22991 0.025696 0.35481 0.013187 0.55513 0.27044 -0.095542 -0.016598 0.048036 0.19984 -0.0065799 0.030882 -0.061506 -0.15549
2242 -0.023945 0.26669 0.083128 0.38616 0.040161 0.45719 0.36938 -0.045115 -0.012063 0.017695 0.24629 0.00751 -0.014749 -0.046297 -0.16169
2243 -0.099444 0.27488 0.059386 0.27243 -0.025122 0.32966 0.28689 -0.086882 -0.025858 -0.0099381 0.24799 -0.05378 -0.040875 -0.11227 -0.18985
2244 -0.074056 0.46552 0.018723 0.27366 -3.8101e-05 0.43531 0.32635 -0.075713 -0.017746 0.010623 0.13569 -0.028128 0.013963 -0.063643 -0.17102
2245 -0.079651 0.47703 -0.040402 0.22632 -0.021904 0.65216 0.32039 -0.087337 -0.083966 0.023094 0.0010236 -0.032334 -0.041304 -0.065578 -0.17217
2246 -0.035081 0.49702 -0.054132 0.19486 -0.012326 0.69756 0.30001 -0.10151 -0.041423 -0.020006 -0.074946 -0.06063 -0.02729 -0.096148 -0.19565
2247 0.035136 0.47242 -0.038068 0.19684 -0.035834 0.73255 0.25157 -0.077396 -0.0028834 0.012846 -0.06555 0.0077028 0.01905 -0.098696 -0.16633
2248 0.055631 0.46052 -0.062089 0.20083 0.0029355 0.58137 0.17357 -0.075537 -0.023894 0.021696 -0.074263 -0.012615 -0.047383 -0.076219 -0.19291
2249 -0.011347 0.36393 -0.061161 0.29114 -0.015221 0.45024 0.11346 -0.087208 -0.021419 0.0068202 -0.11258 -0.0118 -0.010955 -0.13701 -0.10241
2250 -0.017088 0.35438 -0.048755 0.37784 0.012547 0.38661 0.13012 -0.07646 0.024982 0.036287 -0.05199 0.02407 0.018327 -0.095608 0.14802
2251 -0.071543 0.25536 -0.072799 0.29265 -0.070044 0.2948 0.10402 -0.11024 -0.025029 -0.051885 -0.10821 -0.020288 -0.036003 -0.11357 0.17583
2252 -0.066422 0.25545 -0.037948 0.3075 0.0019663 0.381 0.18238 -0.08168 0.008115 0.035601 -0.064939 0.035586 -0.0049225 -0.16922 0.17953
2253 -0.063866 0.18016 -0.068364 0.24731 -0.0082409 0.44048 0.3643 -0.098943 -0.021312 -0.019476 -0.10285 0.01758 0.0053196 -0.15687 0.16116
2254 -0.052493 0.22266 -0.056342 0.23647 -0.032238 0.67684 0.44088 -0.053526 0.024831 0.005498 -0.054615 0.079194 0.018474 -0.1397 0.10596
2255 -0.035847 0.20985 -0.058479 0.1915 -0.00078729 0.71794 0.40105 -0.063356 0.025093 0.021556 -0.050087 0.11568 -0.024037 -0.11371 0.0020331
2256 -0.055167 0.16524 -0.082904 0.19628 -0.0058752 0.60909 0.41266 -0.071986 0.02298 0.044128 -0.044637 0.13232 0.0040176 -0.10724 -0.040827
2257 -0.051471 0.20024 -0.085693 0.15918 -0.043967 0.47306 0.34478 -0.085251 0.01612 0.014038 -0.081787 0.054164 -0.021591 -0.13626 -0.036804
2258 -0.06429 0.29913 -0.074354 0.20055 0.010011 0.3362 0.35384 -0.068986 -0.0090087 0.028903 0.17028 0.045024 -0.0083679 -0.14392 -0.045038
2259 -0.043036 0.41935 -0.072594 0.27917 0.03047 0.32563 0.39235 -0.068921 -0.010065 0.005772 0.2705 0.0085658 -0.011871 -0.093936 0.098776
2260 -0.058069 0.49689 -0.063845 0.32031 -0.0031475 0.30296 0.39281 -0.094282 -0.033132 -0.0040594 0.30727 -0.0042042 -0.023039 -0.14381 0.28702
2261 -0.053496 0.46047 -0.078525 0.32778 -0.0049621 0.32616 0.44017 -0.087473 -0.045646 -0.0044887 0.28303 0.0028617 -0.011242 -0.11661 0.33963
2262 -0.094105 0.44264 -0.089403 0.27501 -0.041521 0.39947 0.42761 -0.1185 0.0080837 -0.013599 0.090326 -0.034544 -0.01757 -0.14141 0.36887
2263 -0.045923 0.47294 -0.076237 0.24284 -0.030487 0.60318 0.42501 -0.092483 -0.05159 -0.020054 0.018239 -0.033768 -0.042991 -0.11464 0.37665
2264 -0.060076 0.52297 -0.07502 0.20865 -0.041537 0.58761 0.4886 -0.075199 -0.029362 -0.023983 -0.030705 -0.0044314 -0.027969 -0.14044 0.25344
2265 -0.061606 0.51144 -0.12251 0.15706 -0.02605 0.48769 0.43537 -0.11524 -0.065108 -0.027443 -0.089861 -0.049816 -0.030043 -0.17769 0.13481
2266 -0.069212 0.52702 -0.12003 0.12513 -0.021123 0.36922 0.45288 -0.1319 -0.022045 -0.036907 -0.049365 -0.02981 -0.0099742 -0.16223 0.11136
2267 -0.04271 0.48872 -0.093417 0.15165 -0.030811 0.30193 0.43875 -0.07832 0.00038342 -0.030374 -0.064216 0.0050552 -0.039576 -0.18547 0.097962
2268 -0.046588 0.4699 -0.084766 0.15933 -0.026656 0.26767 0.45193 -0.068989 0.047449 0.012802 -0.029602 0.037222 0.014162 -0.12832 0.16098
2269 -0.08908 0.44002 -0.11877 0.11989 -0.070557 0.27211 0.38743 -0.12979 -0.012472 -0.039873 -0.061822 0.0018733 -0.046433 -0.20693 0.2254
2270 -0.027157 0.47818 -0.079863 0.22043 -0.023664 0.2653 0.48335 -0.092407 0.027026 0.013689 -0.01671 0.033951 0.025169 -0.12415 0.43489
2271 -0.092797 0.44927 -0.09175 0.268 0.015179 0.24623 0.42208 -0.10304 0.015607 -0.002658 0.12442 0.067443 -0.0036304 -0.16061 0.43164
2272 -0.053553 0.46765 -0.087135 0.26804 -0.044982 0.2549 0.51086 -0.088844 0.030123 0.0088036 0.23051 0.12275 0.036814 -0.16009 0.45296
2273 -0.078021 0.38887 -0.074019 0.26971 0.011906 0.26454 0.50353 -0.073894 0.027183 0.029288 0.41791 0.1537 -0.0088134 -0.16495 0.4713
2274 -0.050871 0.3548 -0.078823 0.20171 -0.028104 0.23668 0.44564 -0.061162 0.10693 0.040213 0.39064 0.16549 0.0055067 -0.16069 0.50772
2275 -0.052965 0.3529 -0.092538 0.1943 0.11374 0.24122 0.45135 -0.068584 0.10969 0.08441 0.34389 0.16666 2.6342e-05 -0.12071 0.38825
2276 -0.082683 0.26676 -0.11526 0.12633 0.12928 0.19217 0.36212 -0.086533 0.1035 0.00085872 0.21502 0.080446 0.016692 -0.17536 0.28771
2277 -0.10121 0.28885 -0.092755 0.12332 0.17278 0.20647 0.30991 -0.075156 0.052939 -0.018362 0.12178 0.020701 0.0070386 -0.14659 0.23141
2278 -0.068294 0.25833 -0.11455 0.11563 0.16832 0.20134 0.3252 -0.081328 0.040257 -0.02747 0.048928 0.0015285 -0.019776 -0.15999 0.2446
2279 -0.089835 0.25698 -0.11899 0.12032 0.1301 0.16731 0.26075 -0.084034 0.022215 -0.030999 0.040867 0.026191 -0.0028009 -0.17759 0.34785
2280 -0.098 0.20963 -0.12289 0.099675 0.095708 0.15328 0.31149 -0.089782 0.005574 -0.034689 0.01636 -0.020178 -0.022574 -0.11015 0.49231
2281 -0.072579 0.22444 -0.10035 0.10548 0.044594 0.1424 0.48099 -0.094669 0.036881 -0.032414 0.031098 0.024296 -0.011894 0.017612 0.52039
2282 -0.05858 0.24485 -0.10924 0.13155 0.0052764 0.16627 0.49037 -0.089716 -0.010288 -0.016219 0.017135 0.019633 0.019343 0.089425 0.57754
2283 -0.062317 0.20737 -0.12156 0.11013 0.049618 0.13049 0.4612 -0.094814 -0.016777 -0.016002 0.2647 0.021288 0.011065 0.085987 0.53115
2284 -0.053843 0.26768 -0.10906 0.13066 0.010482 0.12116 0.40158 -0.077221 0.051671 0.0025807 0.44062 0.08164 0.20279 0.091556 0.50175
2285 -0.075116 0.38019 -0.16071 0.080888 0.0096584 0.089828 0.25148 -0.11052 0.017214 0.032209 0.42144 0.071273 0.19026 -0.11457 0.55278
2286 -0.06518 0.49604 -0.11074 0.14314 0.011713 0.097049 0.25413 -0.057323 0.067758 0.054043 0.39017 0.18966 0.22656 -0.097683 0.6293
2287 -0.090877 0.48773 -0.12346 0.084685 -0.011574 0.052207 0.24248 -0.097505 0.092186 0.060073 0.3419 0.19297 0.18853 -0.13247 0.57847
2288 -0.061934 0.42659 -0.13497 0.091648 -0.0010593 0.074944 0.28483 -0.03585 0.1111 0.30578 0.34307 0.23508 0.20157 -0.11195 0.56917
2289 -0.05661 0.36291 -0.10792 0.093766 0.039729 0.08416 0.27803 -0.047917 0.16666 0.42789 0.49568 0.27749 0.18283 -0.14429 0.51947
2290 -0.057417 0.24087 -0.099984 0.090912 -0.0090544 0.087525 0.2946 -0.076299 0.16942 0.37705 0.37613 0.2348 0.13833 -0.18113 0.44628
2291 -0.065292 0.22574 -0.1135 0.076882 -0.016707 0.076086 0.25075 -0.023705 0.13865 0.28961 0.26386 0.17389 0.085615 -0.15342 0.38533
2292 -0.068431 0.18206 -0.13877 0.090133 0.0281 0.091421 0.26625 -0.04633 0.067603 0.13975 0.15758 0.10695 0.065021 -0.16552 0.39526
2293 -0.086261 0.14163 -0.14195 0.038554 0.0097809 0.04494 0.21346 -0.050787 0.015813 0.050733 0.073743 0.037982 0.036644 -0.18544 0.592
2294 -0.060688 0.19406 -0.13414 0.080245 0.012816 0.064824 0.20842 -0.023768 0.031844 0.040077 0.17475 0.07239 0.066158 -0.17379 0.71134
2295 -0.087691 0.1797 -0.13293 0.05257 0.015387 0.06629 0.1918 -0.072138 0.040741 0.030564 0.12025 0.058618 0.092119 -0.18019 0.68675
2296 -0.057246 0.18913 -0.098575 0.075539 0.030312 0.045504 0.21435 -0.036912 0.055405 0.02185 0.12013 0.077507 0.10844 -0.13005 0.66624
2297 -0.068953 0.14721 -0.11967 0.055357 -0.023887 0.035362 0.16901 -0.07331 0.022273 0.029737 0.095996 0.057786 0.22571 -0.16016 0.60846
2298 -0.04338 0.16574 -0.089376 0.099657 0.055617 0.045629 0.23009 -0.050979 0.064735 0.070906 0.14265 0.098194 0.33068 -0.1099 0.68603
2299 -0.091162 0.12172 -0.13675 0.0507 0.098545 0.046992 0.16883 -0.1087 0.066711 0.028379 0.073747 0.074171 0.27768 -0.15133 0.71288
2300 -0.051297 0.1531 -0.14901 0.059485 0.11995 -0.0035456 0.16073 -0.055084 0.073031 0.048345 0.14498 0.098533 0.25757 -0.12886 0.73874
2301 -0.073126 0.13118 -0.092682 0.034391 0.19951 0.0079349 0.16386 -0.069148 0.10835 0.11447 0.15231 0.24877 0.28045 -0.12405 0.71728
2302 -0.060072 0.12031 -0.10603 0.06769 0.24145 0.023314 0.17329 -0.047927 0.12605 0.12752 0.44854 0.28487 0.26111 -0.078597 0.64407
2303 -0.093276 0.074011 -0.12443 0.036111 0.11648 -0.0025185 0.13298 -0.077209 0.13387 0.11959 0.41434 0.23967 0.15714 -0.11595 0.49285
2304 -0.085993 0.098297 -0.11461 0.030809 0.11406 -0.0059815 0.12396 -0.078347 0.1441 0.29852 0.52074 0.24571 0.16412 -0.083213 0.43276
2305 -0.078822 0.10006 -0.12068 0.030244 0.043049 -0.0033988 0.12479 -0.06979 0.16116 0.40499 0.40647 0.24557 0.1814 -0.025595 0.35845
2306 -0.045669 0.09811 -0.10977 0.035267 0.084299 0.018658 0.13935 -0.02719 0.17354 0.40996 0.29331 0.2247 0.16939 0.11017 0.42018
2307 -0.061636 0.094748 -0.11519 0.06115 0.056819 0.0017363 0.11406 -0.012289 0.14015 0.25 0.18786 0.1253 0.18378 0.11096 0.38662
2308 -0.068036 0.066609 -0.049778 0.017989 0.074226 -0.031873 0.083963 0.0043583 0.088527 0.1244 0.16542 0.10312 0.22736 0.098216 0.37217
2309 -0.036682 0.073808 0.051959 0.054607 0.04533 0.0097811 0.11596 0.090738 0.098811 0.12607 0.17908 0.10469 0.409 0.1872 0.44382
2310 -0.088445 0.055148 0.059414 0.0089582 0.037978 -0.016223 0.10227 0.037236 0.065393 0.029764 0.11633 0.082853 0.39922 0.022932 0.39745
2311 -0.046055 0.096534 0.055066 0.049176 0.068996 0.0088352 0.11695 0.0034297 0.10645 0.077255 0.12275 0.11406 0.36781 -0.070115 0.37996
2312 -0.042551 0.032459 -0.034006 0.007268 0.050442 -0.031203 0.063846 -0.043856 0.072522 0.070495 0.089667 0.12149 0.29167 -0.075384 0.36235
2313 -0.080885 0.030077 -0.092123 0.027472 0.067209 -0.04217 0.075304 -0.073932 0.086416 0.067952 0.14947 0.092806 0.20228 -0.11902 0.32242
2314 -0.076988 0.030072 -0.096029 0.0094039 0.032822 -0.040873 0.082421 -0.10103 0.069202 0.076915 0.13018 0.10245 0.1878 -0.019016 0.31729
2315 -0.073915 0.030843 -0.093065 0.0067756 0.031825 -0.060501 0.06174 -0.077793 0.07272 0.10614 0.17464 0.117 0.21915 -0.018527 0.30009
2316 -0.050639 0.031058 -0.086401 0.011273 0.030811 -0.031089 0.077083 -0.052807 0.092258 0.12485 0.40546 0.16597 0.20862 -0.016808 0.30291
2317 -0.064567 -0.023041 -0.066153 -0.01759 -0.018231 -0.038339 0.076792 -0.077112 0.17142 0.13335 0.44807 0.26425 0.21399 0.090137 0.31443
2318 -0.069982 -0.042469 -0.010802 -0.0094926 0.16863 -0.066752 0.074624 -0.06117 0.19594 0.14536 0.48386 0.29966 0.18667 0.18667 0.30131
2319 -0.03723 0.070728 0.096254 0.011671 0.19574 -0.045533 0.065961 -0.062916 0.17558 0.21494 0.33537 0.30458 0.22854 0.26919 0.26559
2320 -0.049051 -0.019125 0.069435 -0.015469 0.16102 -0.12051 0.029263 -0.094574 0.11343 0.36629 0.18219 0.21775 0.17324 0.17526 0.23973
2321 0.13079 0.042331 0.13646 0.023454 0.23896 -0.031242 0.087913 -0.0069178 0.11927 0.3781 0.20292 0.21355 0.23153 0.29631 0.26696
2322 0.1705 -0.014591 0.09724 0.01655 0.21089 -0.07387 0.061458 -0.0069796 0.092565 0.36492 0.12798 0.1667 0.2069 0.17929 0.23891
2323 0.16274 -0.00034639 0.0069191 0.0083064 0.1699 -0.036084 0.071876 -0.0038084 0.095341 0.20495 0.11101 0.1393 0.21302 0.037798 0.24811
2324 0.1091 -0.04802 -0.040823 0.0029897 0.10411 -0.062377 0.029971 -0.014958 0.042155 0.13601 0.12983 0.12649 0.1906 -0.066309 0.18899
2325 0.044806 -0.0067529 -0.012921 0.0034583 0.08596 -0.094911 0.016959 -0.022211 0.064262 0.091951 0.080844 0.10274 0.17053 -0.067029 0.21759
2326 -0.0078379 -0.035951 -0.0091676 -0.029565 0.04246 -0.073396 0.02174 -0.041552 0.054647 0.060843 0.088716 0.086313 0.14541 -0.0082579 0.20108
2327 -0.021303 -0.0005956 0.061244 0.0091126 0.090097 -0.079135 0.04564 -0.043933 0.072227 0.081631 0.14012 0.10653 0.16139 -0.095024 0.19346
2328 -0.030082 -0.039991 0.098449 -0.020579 0.085057 -0.088599 0.040453 -0.088146 0.0016486 0.062413 0.057437 0.088343 0.15169 -0.085865 0.1829
2329 -0.018473 -0.046708 0.20869 -0.013408 0.043635 -0.071849 0.032546 -0.071928 0.050651 0.077264 0.10293 0.092893 0.17051 -0.077583 0.1845
2330 -0.0403 -0.097786 0.17533 -0.031034 0.038709 -0.091215 0.023244 -0.089002 0.0069949 0.11578 0.073107 0.10037 0.11242 -0.079326 0.16227
2331 -0.026697 -0.025541 0.1827 -0.02235 0.060477 -0.13408 0.016213 -0.087742 0.031765 0.11503 0.068979 0.10885 0.15532 -0.10458 0.14986
2332 0.042152 -0.018777 0.16964 -0.00034308 0.10529 -0.061287 0.0378 -0.028748 0.071248 0.13655 0.13354 0.1865 0.18302 -0.068257 0.17094
2333 0.070731 -0.069033 0.18999 -0.015706 0.088943 -0.092087 0.02429 -0.056034 0.091661 0.39777 0.12618 0.2982 0.15414 -0.10408 0.12667
2334 0.16731 -0.038876 0.10906 -0.015895 0.093628 -0.10678 -0.028777 -0.039165 0.087634 0.44311 0.11553 0.30692 0.1409 -0.088119 0.45169
2335 0.2448 -0.062179 0.038493 -0.024511 0.053416 -0.087951 0.014223 0.025743 0.10493 0.49198 0.40863 0.33506 0.16829 -0.081247 0.24272
2336 0.16784 -0.096545 -0.017079 -0.053361 0.039893 -0.11596 0.0026877 0.066291 0.080693 0.46389 0.48095 0.28563 0.12513 -0.13194 0.14442
2337 0.15892 -0.10057 0.017336 -0.0042667 0.085586 -0.084327 0.0064227 0.12443 0.13015 0.44534 0.42555 0.26501 0.16851 -0.10601 0.17784
2338 0.065054 -0.085351 -0.015799 -0.023981 0.059654 -0.10991 -0.025811 0.046 0.070776 0.32725 0.21959 0.1865 0.10816 -0.164 0.37379
2339 0.056435 -0.071382 0.0028827 -0.030656 0.091703 -0.10215 0.012239 0.035927 0.12247 0.24613 0.16223 0.15915 0.12974 -0.1225 0.41447
2340 0.016458 -0.092556 0.010791 -0.039431 0.039935 -0.11232 -0.023272 -0.016167 0.06554 0.19507 0.10976 0.12673 0.10697 -0.14496 0.39825
2341 0.012832 -0.06891 0.082711 -0.027129 0.076441 -0.12849 -0.039952 -0.043195 0.060636 0.14262 0.090637 0.11477 0.12585 -0.12138 0.30432
2342 0.017371 -0.074532 0.16036 -0.051259 0.03764 -0.14199 -0.06861 -0.071792 -0.0028837 0.10547 0.084362 0.095404 0.089282 -0.14632 0.22525
2343 0.040837 -0.093822 0.16091 -0.038214 0.068179 -0.11768 -0.02406 -0.081354 0.042127 0.12436 0.092154 0.092726 0.084911 -0.13933 0.17206
2344 0.08048 -0.1064 0.14479 -0.0518 0.040542 -0.12789 -0.053324 -0.05461 0.040315 0.10793 0.043348 0.12878 0.10286 -0.17917 0.14341
2345 0.17735 -0.15591 0.12717 -0.031001 0.076644 -0.1264 -0.031813 -0.058623 0.035836 0.15948 0.053754 0.10424 0.091229 -0.15285 0.1378
2346 0.26568 -0.11321 0.055815 -0.032383 0.041943 -0.10921 -0.011255 -0.011237 0.073164 0.14489 0.081475 0.12836 0.1021 -0.12742 0.14188
2347 0.27312 -0.14257 -0.0088251 -0.045302 0.073227 -0.14658 -0.062354 -0.034152 0.012265 0.13995 0.085747 0.1412 0.088092 -0.17129 0.091742
2348 0.22235 -0.11262 0.014405 -0.052415 0.066253 -0.10988 -0.028156 0.024832 0.060681 0.18391 0.067688 0.14989 0.10221 -0.16182 0.11754
2349 0.087512 -0.12568 -0.01448 -0.040834 0.060922 -0.13039 -0.071667 0.10806 0.024122 0.19139 0.040703 0.14164 0.087232 -0.21821 0.10147
2350 0.060115 -0.090577 0.032337 -0.036694 0.071009 -0.12472 -0.0368 0.1137 0.03683 0.19262 0.087854 0.18418 0.075038 0.013847 0.12324
2351 0.070717 -0.12798 0.14197 -0.050116 0.058096 -0.13833 -0.06621 0.04659 0.0020921 0.18715 0.047287 0.25083 0.0557 0.042692 0.068715
2352 0.082753 -0.09865 0.2073 -0.044588 0.068581 -0.11121 -0.048897 0.057412 0.071518 0.44295 0.10072 0.2671 0.1174 0.11124 0.088149
2353 0.093088 -0.10438 0.21509 -0.017362 0.084491 -0.07479 -0.024514 0.013086 0.10622 0.48623 0.10838 0.25303 0.11332 0.12639 0.1072
2354 0.066477 -0.12014 0.18938 -0.045598 0.054364 -0.13561 -0.045453 -0.0082213 0.073399 0.41638 0.069154 0.16721 0.088103 0.022129 0.084959
2355 0.10878 -0.13991 0.15877 -0.069699 0.014491 -0.16327 -0.066315 -0.035682 0.028365 0.31571 0.056336 0.12459 0.066385 0.24357 0.079208
2356 0.27449 -0.103 0.12702 -0.028445 0.087122 -0.112 -0.055816 -0.018183 0.07817 0.2362 0.066472 0.1535 0.085253 0.13295 0.059196
2357 0.3086 -0.1145 0.060252 -0.061764 0.057065 -0.15649 -0.081991 -0.032544 0.038917 0.15887 0.056165 0.1118 0.11476 0.10055 0.073782
2358 0.29806 -0.12406 0.039327 -0.066955 0.019604 -0.15308 -0.079082 -0.0082875 0.031408 0.13118 0.01115 0.084097 0.074564 -0.034279 0.050353
2359 0.28716 -0.14329 0.046385 -0.066535 0.044363 -0.13791 -0.07604 0.050218 0.058746 0.11722 0.050836 0.095835 0.075936 -0.051303 0.040543
2360 0.18947 -0.12632 0.031586 -0.038582 0.092626 -0.13577 -0.066421 0.14063 0.039775 0.17141 0.032082 0.11349 0.084158 -0.12058 0.043576
2361 0.14132 -0.16772 0.074159 -0.050569 0.029204 -0.11294 -0.046561 0.1735 0.020447 0.19888 0.06501 0.12057 0.09505 -0.082165 0.013442
2362 0.12217 -0.10236 0.20342 -0.060067 0.040783 -0.13728 -0.079715 0.12684 0.075241 0.17537 0.0084655 0.14793 0.071433 -0.051991 0.034339
2363 0.097866 -0.15144 0.22499 -0.068744 0.07303 -0.12127 -0.075417 0.04932 0.017544 0.1883 -0.0083227 0.12977 0.059812 -0.12066 0.0024096
2364 0.082327 -0.17341 0.19875 -0.077136 -0.0056714 -0.13906 -0.0927 -0.0054114 0.014001 0.14295 0.0089319 0.10817 0.044808 -0.11474 -0.020423
2365 0.075744 -0.15511 0.23643 -0.057028 0.047661 -0.1247 -0.055368 -0.012468 0.041587 0.19679 0.021578 0.15685 0.032431 0.13623 0.021466
2366 0.11656 -0.14117 0.26145 -0.053317 0.034971 -0.12082 -0.085226 -0.014646 0.021458 0.19516 -0.011535 0.16409 0.054948 0.20778 0.010887
2367 0.24992 -0.16268 0.22401 -0.069427 0.034036 -0.11295 -0.064623 -0.058988 -0.0045443 0.16923 -0.016998 0.11992 0.054689 0.22736 -0.018102
2368 0.30519 -0.16658 0.21652 -0.06774 -0.012667 -0.10095 -0.054866 -0.016106 0.013725 0.15002 -0.017571 0.12872 0.065597 0.30438 0.011185
2369 0.32866 -0.11557 0.17204 -0.058133 0.085576 -0.1253 -0.058151 0.051333 0.042383 0.17986 0.01999 0.1414 0.10053 0.27842 -0.00031579
2370 0.25719 -0.17177 0.092682 -0.075992 0.021954 -0.10769 -0.065435 0.1303 0.031007 0.1565 -0.047655 0.074897 0.039727 0.10079 -0.021107
2371 0.1828 -0.17705 0.059326 -0.079365 0.017677 -0.12935 -0.092421 0.16714 -0.0087329 0.10096 -0.061244 0.041555 0.055852 -0.044816 -0.013516
2372 0.12599 -0.14556 0.089821 -0.047005 0.020864 -0.13202 -0.081505 0.20946 -0.01869 0.12387 -0.013205 0.075316 0.0092623 -0.014884 -0.036774
2373 0.12778 -0.20344 0.036688 -0.065954 0.04791 -0.12682 -0.065425 0.13919 0.016555 0.14122 -0.028335 0.074675 0.073557 -0.016694 -0.034464
2374 0.14358 -0.15513 0.089183 -0.068991 -0.0056928 -0.11866 -0.057115 0.085908 0.015926 0.15004 -0.025139 0.097245 0.072111 0.0018183 -0.0083039
2375 0.12004 -0.16369 0.19945 -0.055405 0.040361 -0.15025 -0.085893 0.024617 -0.0085793 0.14264 -0.015017 0.091685 0.067354 -0.0073757 -0.028274
2376 0.092451 -0.20125 0.26804 -0.090739 0.14631 -0.16716 -0.098411 -0.03035 -0.034808 0.078304 -0.079173 0.034581 0.0032764 0.22049 -0.058217
2377 0.19526 -0.18997 0.20385 -0.10053 0.20301 -0.1631 -0.091073 -0.022832 -0.040201 0.075817 -0.078525 0.071769 0.026544 0.30215 -0.044265
2378 0.32706 -0.21903 0.21131 -0.081575 0.15217 -0.15804 -0.0915 0.00037043 0.012126 0.10691 -0.069441 0.056754 0.077465 0.37437 -0.053878
2379 0.36667 -0.18638 0.23113 -0.073606 0.14736 -0.13501 -0.060291 0.11734 -0.0037661 0.099439 -0.060212 0.075683 0.081474 0.34379 -0.051258
2380 0.33472 -0.19259 0.15741 -0.085069 0.11387 -0.15243 -0.058243 0.18967 -0.032863 0.13055 -0.025349 0.08356 0.011547 0.33124 -0.078312
2381 0.25297 -0.19401 0.085305 -0.11522 0.036874 -0.1787 -0.1144 0.21095 -0.029214 0.064481 -0.082481 0.035019 0.042068 0.25204 -0.081705
2382 0.21378 -0.1922 0.062025 -0.093327 0.071603 -0.14749 -0.096385 0.22968 -0.0052282 0.090801 -0.052031 0.057669 0.063862 0.37015 -0.043497
2383 0.16276 -0.15908 0.048398 -0.046303 0.074177 -0.1291 -0.073121 0.20311 -0.0035322 0.10919 -0.027728 0.10158 0.05826 0.29166 -0.025231
2384 0.13205 -0.1892 0.090323 -0.093224 0.056795 -0.16731 -0.1037 0.096367 -0.032029 0.092409 -0.060796 0.053724 0.046685 0.23934 -0.048164
2385 0.13183 -0.17564 0.075544 -0.076577 0.070413 -0.13883 -0.067811 0.11343 -0.013943 0.094657 -0.034827 0.05758 0.041889 0.14273 -0.074043
2386 0.13364 -0.21497 0.040703 -0.10772 0.047002 -0.1501 -0.1287 0.045894 -0.019517 0.06121 -0.082324 -0.0033624 0.028176 0.022889 -0.098049
2387 0.12661 -0.16425 0.2484 -0.07718 0.047596 -0.15576 -0.094031 0.10801 0.015979 0.08865 -0.082108 0.040247 0.064882 0.097239 -0.087219
2388 0.1681 -0.18322 0.2233 -0.098002 0.054866 -0.15775 -0.079515 0.080139 -0.058486 0.062144 -0.082268 0.00014187 0.014075 0.44603 -0.076296
2389 0.33163 -0.17626 0.24251 -0.066434 0.018707 -0.15148 -0.085591 0.26621 0.0059512 0.058698 -0.039725 0.029821 0.046092 0.44184 -0.082203
2390 0.35521 -0.18906 0.21786 -0.081188 0.038607 -0.17323 -0.11149 0.29704 0.016088 0.094987 -0.064862 0.046767 0.013943 0.37642 -0.093785
2391 0.37255 -0.20478 0.15783 -0.10387 0.021122 -0.14939 -0.090635 0.28614 -0.025741 0.057832 -0.084433 0.026964 0.042087 0.43595 -0.11113
2392 0.3429 -0.1643 0.14911 -0.060373 0.16867 -0.12661 -0.065723 0.2754 0.039391 0.076516 -0.04742 0.023275 0.077429 0.36986 -0.084948
2393 0.27427 -0.20421 0.044037 -0.096646 0.14993 -0.19147 -0.093903 0.19149 -0.04444 0.027194 -0.12703 0.0038747 0.0015376 0.25644 -0.11573
2394 0.1869 -0.183 0.037558 -0.084318 0.24887 -0.15275 -0.075687 0.15258 -0.0092371 0.07688 -0.060576 0.013036 0.059225 0.1827 -0.10995
2395 0.17969 -0.21163 0.051362 -0.078939 0.22161 -0.17054 -0.090004 0.10343 0.0092234 0.04848 -0.071032 0.0091044 0.06517 0.10891 -0.12388
2396 0.13508 -0.20494 0.023897 -0.092711 0.10996 -0.16987 -0.10965 0.056824 -0.054496 0.018046 -0.10776 -0.0046221 0.010283 0.063863 -0.12447
2397 0.15466 -0.1732 0.043008 -0.078027 0.11511 -0.13996 -0.048209 0.097552 -0.021682 0.071271 -0.086651 0.023055 0.042138 0.075982 -0.12104
2398 0.1472 -0.19495 0.039541 -0.0889 0.092388 -0.12884 -0.078656 0.098896 -0.029808 0.035631 -0.093209 -0.0021772 0.0083401 0.10773 -0.10935
2399 0.10307 -0.20574 0.037015 -0.10676 0.05894 -0.16819 -0.08792 0.26215 -0.028149 0.017559 -0.12167 -0.0095075 -0.010086 0.31249 -0.15015
2400 0.1169 -0.23645 0.022813 -0.10576 0.050358 -0.19071 -0.083443 0.32908 -0.035827 0.032853 -0.14821 -0.020187 -0.0049041 0.38462 -0.13472
2401 0.11638 -0.23311 0.022884 -0.097066 0.068569 -0.18901 -0.10201 0.29506 -0.027726 0.010732 -0.12399 -0.032158 0.024483 0.42688 -0.14933
2402 0.099409 -0.1895 0.04706 -0.10443 0.03991 -0.16963 -0.051957 0.2378 -0.04132 0.01085 -0.090611 -0.019632 0.020915 0.27729 -0.16212
2403 0.12873 -0.20863 0.010679 -0.086657 0.053793 -0.15105 -0.072578 0.15193 -0.041793 0.019831 -0.11931 -0.0058027 0.02977 0.27042 -0.129
2404 0.1181 -0.21268 0.039358 -0.076815 0.10469 -0.17591 -0.068563 0.11026 -0.018414 0.038037 -0.11626 -0.01387 -0.026493 0.20179 -0.13115
2405 0.13856 -0.16388 0.016378 -0.086739 0.029231 -0.15701 -0.075693 0.12644 -0.0017666 0.01135 -0.085723 -0.0020265 0.023768 0.1293 -0.10458
2406 0.10653 -0.21787 -0.010747 -0.098163 0.042643 -0.19241 -0.10781 0.10196 -0.010593 -0.043951 -0.10529 -0.051185 -0.012827 0.071266 -0.14822
2407 0.12598 -0.21756 0.014278 -0.097771 0.14958 -0.18739 -0.078135 0.13082 -0.058352 -0.022898 -0.096152 -0.0059513 0.024189 0.074468 -0.15049
2408 0.13841 -0.2147 0.02204 -0.09404 0.20317 -0.1526 -0.052297 0.32535 -0.00048242 0.016321 -0.11594 0.010474 0.0052651 0.095524 -0.11124
2409 0.10114 -0.18916 0.027683 -0.076386 0.22684 -0.13961 -0.084194 0.34076 0.02675 0.017112 -0.099599 0.02294 0.0068986 0.25019 -0.12582
2410 0.10851 -0.21703 -0.0093068 -0.068398 0.20994 -0.16804 -0.086076 0.29155 -0.050117 -0.0024905 -0.10381 -0.033355 0.015876 0.37048 -0.14187
2411 0.083498 -0.22849 -0.0042377 -0.09808 0.12416 -0.15185 -0.07905 0.28047 -0.028088 0.0043901 -0.10282 -0.027159 -0.0065435 0.35517 -0.15192
2412 0.10423 -0.21821 -0.020153 -0.072267 0.12058 -0.16168 -0.06034 0.1995 -0.025132 0.037543 -0.11143 0.028535 0.010826 0.43828 -0.14045
2413 0.094841 -0.20953 -0.0070605 -0.083723 0.13234 -0.1776 -0.089025 0.14703 -0.022764 0.00994 -0.11093 -0.031339 0.001788 0.36156 -0.096733
2414 0.087737 -0.18425 -0.0049821 -0.10183 0.067589 -0.16897 -0.10302 0.15915 -0.041015 0.011502 -0.10409 -0.02909 0.020849 0.20029 -0.15557
2415 0.073455 -0.21094 -0.046965 -0.081145 0.057684 -0.18237 -0.062162 0.12381 0.0077039 -0.011995 -0.13008 -0.024189 -0.022807 0.072032 -0.14004
2416 0.083024 -0.20841 -0.021589 -0.074837 0.10264 -0.17196 -0.098762 0.1479 -0.0065971 0.0077876 -0.076894 -0.0095128 0.039297 0.062906 -0.13418
2417 0.074364 -0.18809 -0.018288 -0.090745 0.064328 -0.14403 -0.050097 0.30793 0.047759 -0.0225 -0.073566 0.0060042 -0.0032077 0.094711 -0.15889
2418 0.069764 -0.222 -0.05361 -0.10638 0.046745 -0.18922 -0.10871 0.34273 -0.0026077 -0.028789 -0.12553 -0.041643 0.016552 0.1339 -0.13811
2419 0.068959 -0.21966 -0.050408 -0.099547 0.076934 -0.17036 -0.1159 0.32117 -0.013605 0.019938 -0.10469 -0.034572 0.022 0.037576 -0.15222
2420 0.077266 -0.22471 -0.089192 -0.10732 0.05469 -0.18236 -0.10013 0.20319 -0.02746 -0.0048753 -0.11205 -0.041335 -0.013431 0.063082 -0.13615
2421 0.073665 -0.19172 -0.014497 -0.082597 0.04611 -0.14335 -0.059536 0.20189 0.038445 0.013978 -0.095165 -0.012699 0.017571 0.040985 -0.1331
2422 0.032814 -0.22777 -0.067555 -0.12919 0.037872 -0.21115 -0.11514 0.12729 -0.027661 -0.0089884 -0.12321 -0.058473 -0.064048 0.041455 -0.14372
2423 0.049881 -0.23031 -0.049374 -0.09129 0.024467 -0.15861 -0.081585 0.13838 -0.023563 0.02558 -0.098204 -0.01039 0.0028245 0.12326 -0.17787
2424 0.052122 -0.19222 -0.039476 -0.08217 0.11063 -0.15072 -0.081004 0.15852 0.041249 0.040641 -0.10515 -0.020716 0.032089 0.3112 -0.16554
2425 0.025229 -0.21908 -0.098591 -0.099295 0.083321 -0.17714 -0.11849 0.19674 -0.03027 0.043101 -0.11662 -0.026859 -0.046829 0.29918 -0.16064
2426 0.058408 -0.19574 -0.039145 -0.097372 0.07112 -0.16616 -0.065433 0.30925 0.064349 0.24794 -0.098978 0.0039291 0.0065871 0.27143 -0.14839
2427 0.014802 -0.25885 -0.090924 -0.11399 -0.024315 -0.18759 -0.11798 0.32322 0.03135 0.24755 -0.13015 -0.031973 -0.021702 0.13687 -0.17942
2428 0.063899 -0.18076 -0.061939 -0.093579 0.026728 -0.18797 -0.10166 0.2964 -0.0075209 0.20672 -0.11236 -0.029103 -0.0074169 0.070011 -0.12954
2429 0.017104 -0.24245 -0.090907 -0.094547 0.048277 -0.16939 -0.074703 0.19461 -0.033414 0.14499 -0.10461 -0.049095 -0.030548 0.01774 -0.18746
2430 0.023997 -0.19793 -0.069371 -0.1108 0.043661 -0.17037 -0.11965 0.17539 -0.032916 0.048284 -0.11979 -0.041168 -0.0091461 -0.012561 -0.17181
2431 0.019425 -0.24976 -0.10323 -0.094425 0.027307 -0.17992 -0.13643 0.13414 -0.034581 -0.0057414 -0.17155 -0.039832 -0.01295 -0.015472 -0.17851
2432 0.024629 -0.24652 -0.1231 -0.10958 0.01967 -0.15654 -0.071931 0.11702 0.0062515 -0.01536 -0.13738 -0.038983 -0.029688 0.0093386 -0.17098
2433 0.035659 -0.18924 -0.079099 -0.091417 0.010714 -0.16229 -0.097097 0.1516 0.0014714 0.013586 -0.10672 -0.03411 -0.0040506 0.025331 -0.14227
2434 0.025142 -0.19237 -0.062105 -0.09747 0.049308 -0.13697 -0.081328 0.2208 0.0080883 -0.003686 -0.12928 -0.04288 -0.027681 -0.021939 -0.15522
2435 0.011125 -0.21562 -0.092613 -0.083573 0.03151 -0.15124 -0.070855 0.21966 0.0020425 0.00795 -0.13294 -0.044929 0.0073729 -0.066175 -0.19338
2436 0.013815 -0.16958 -0.077625 -0.087458 0.035191 -0.16686 -0.043044 0.27585 -0.028616 0.030592 -0.13577 -0.039869 0.010477 -0.029022 -0.16065
2437 0.011351 -0.22195 -0.11347 -0.11357 0.039839 -0.1477 -0.056714 0.2505 -0.029672 -0.026799 -0.14688 -0.067119 -0.022104 -0.053468 -0.16975
2438 0.020921 -0.25433 -0.11166 -0.10276 0.040348 -0.13348 -0.059999 0.20173 -0.016162 0.017713 -0.12763 -0.045405 -0.015921 -0.02394 -0.16719
2439 -0.021673 -0.22963 -0.11389 -0.12374 -0.011139 -0.17283 -0.080293 0.14355 -0.04899 -0.025349 -0.13803 -0.083995 -0.034629 -0.047154 -0.19357
2440 -0.021405 -0.23114 -0.10399 -0.11755 0.0026615 -0.16037 -0.078597 0.13356 -0.059837 -0.016089 -0.14283 -0.047123 -0.0085477 -0.046413 -0.19496
2441 0.011976 -0.23113 -0.10637 -0.1104 0.0008449 -0.1354 -0.021876 0.12587 -0.058382 -0.014991 -0.13595 -0.056353 -0.035788 -0.053958 -0.16666
2442 -0.0071297 -0.20228 -0.1026 -0.087228 0.055282 -0.15728 -0.007558 0.10878 -0.021393 0.011732 -0.10974 -0.047305 -0.019599 -0.062834 -0.18377
2443 -0.020875 -0.23316 -0.13849 -0.10613 -0.0014884 -0.15404 -0.0491 0.11736 -0.035649 -0.030934 -0.11982 -0.029775 -0.036464 -0.090924 -0.20267
2444 -0.010825 -0.20503 -0.10379 -0.09728 0.036452 -0.13833 -0.039202 0.1705 -0.023892 0.0056279 -0.11137 -0.035542 -0.0036356 -0.08627 -0.17153
2445 -0.020253 -0.24796 -0.1307 -0.12431 -0.018772 -0.1765 -0.067596 0.13765 -0.086005 -0.038829 -0.15906 -0.050266 -0.022556 -0.075329 -0.20938
2446 -0.023427 -0.21875 -0.11821 -0.1125 0.036053 -0.1469 -0.052574 0.18192 -0.032543 -0.043653 -0.14111 -0.089399 -0.01354 0.097462 -0.17476
2447 -0.011458 -0.2364 -0.11501 -0.10762 -0.035336 -0.17212 -0.081531 0.18184 -0.062806 -0.032568 -0.1304 -0.05636 -0.0026757 0.14288 -0.18428
2448 -0.013219 -0.22064 -0.11669 -0.10927 0.04808 -0.14306 -0.056699 0.13913 -0.045519 -0.062489 -0.12907 -0.045777 -0.042645 0.20481 -0.1626
2449 -0.023301 -0.24334 -0.13436 -0.098841 -0.012537 -0.13845 -0.084784 0.10894 -0.047491 -0.064227 -0.12976 -0.064922 -0.022023 0.13001 -0.19021
2450 -0.034647 -0.26667 -0.15333 -0.133 -0.046965 -0.19758 -0.11589 0.10289 -0.061693 -0.03355 -0.1234 -0.1018 -0.017274 0.048582 -0.16727
2451 -0.029212 -0.25117 -0.14596 -0.13309 -0.032764 -0.13606 -0.10773 0.063165 -0.027038 -0.058058 -0.13011 -0.093043 -0.015902 -0.02849 -0.20143
2452 -0.026507 -0.18888 -0.090333 -0.092854 0.015931 -0.13189 -0.038994 0.10554 0.01006 -0.036626 0.22701 -0.021124 -0.0295 -0.085721 -0.18978
2453 -0.021299 -0.21584 -0.12273 -0.11414 0.016381 -0.18731 -0.097009 0.10513 -0.041496 -0.040572 0.19328 -0.068552 -0.0013588 -0.040197 -0.16989
2454 -0.047634 -0.23435 -0.13743 -0.098121 0.031283 -0.13546 -0.066128 0.11829 -0.027436 -0.031577 0.25658 -0.04855 -0.033946 -0.053707 -0.18429
2455 -0.022666 -0.22564 -0.12148 -0.094666 0.053749 -0.13869 -0.10097 0.10051 -0.057244 -0.020302 0.23544 -0.032822 -0.017144 -0.055656 -0.1901
2456 -0.022578 -0.25032 -0.14529 -0.11803 0.018468 -0.1716 -0.14287 0.068309 -0.062852 -0.021018 0.057811 -0.051916 -0.023159 -0.084851 -0.18785
2457 -0.0095687 -0.2211 -0.12815 -0.077254 0.076113 -0.14512 -0.10519 0.086216 -0.0061803 -0.019128 0.027917 -0.018032 -0.0089303 -0.01656 -0.15043
2458 0.0055092 -0.19394 -0.10332 -0.063131 0.064004 -0.11388 -0.057506 0.11289 0.018031 -0.016775 0.033797 -0.043516 -0.0034562 -0.02397 -0.15047
2459 -0.040922 -0.23381 -0.15012 -0.12861 -0.046422 -0.21127 -0.13383 0.032526 -0.050804 -0.093266 -0.058969 -0.10258 -0.033899 -0.035659 -0.18497
2460 -0.05023 -0.20859 -0.14411 -0.10552 -0.014783 -0.13253 -0.097603 0.06387 -0.033861 -0.054861 -0.0551 -0.057486 -0.02649 0.0059328 -0.17416
2461 -0.037795 -0.24185 -0.153 -0.11047 -0.034922 -0.18623 -0.13887 0.057817 -0.060591 -0.074613 -0.088321 -0.055364 -0.02889 0.090563 -0.18121
2462 -0.053659 -0.24492 -0.13865 -0.10198 0.00086752 -0.19061 -0.12383 0.047673 -0.010185 -0.056809 -0.057776 -0.096491 -0.044289 0.18147 -0.17665
2463 -0.036221 -0.2032 -0.12603 -0.1071 -0.017977 -0.16061 -0.11221 0.058945 -0.012224 -0.060984 -0.073408 -0.075296 -0.046004 0.19125 -0.17455
2464 -0.042074 -0.19324 -0.1246 -0.096829 -0.028058 -0.17529 -0.14539 0.056453 -0.022737 -0.046046 -0.052648 -0.077062 0.002599 0.22209 -0.17673
2465 -0.026321 -0.25275 -0.1467 -0.099499 -0.029762 -0.16166 -0.11267 0.021455 -0.056902 -0.060056 0.16372 -0.0967 -0.022581 0.24689 -0.19453
2466 -0.056736 -0.24426 -0.11449 -0.11093 0.025663 -0.20555 -0.14805 0.035297 0.005663 -0.038525 0.23577 -0.060357 -0.055861 0.072487 -0.20349
2467 -0.067616 -0.25223 -0.14872 -0.090811 -0.0012692 -0.16614 -0.11286 0.047526 -0.053089 -0.033464 0.37261 -0.063245 -0.017359 -0.026137 -0.19301
2468 -0.06758 -0.21024 -0.13299 -0.057705 0.024649 -0.15352 -0.11995 0.053193 -0.049933 -0.013972 0.31474 -0.037246 0.007722 -0.031719 -0.17055
2469 -0.037405 -0.23771 -0.14318 -0.084227 -0.013467 -0.17725 -0.14714 0.0052242 -0.062115 -0.050159 0.14493 -0.097741 -0.05964 -0.052825 -0.023915
2470 -0.053323 -0.26068 -0.14194 -0.081562 -0.0054128 -0.17455 -0.12847 -0.014157 -0.061934 -0.05636 0.032548 -0.084119 -0.045397 -0.042478 0.03784
2471 -0.031852 -0.20296 -0.12356 -0.078921 -0.014108 -0.1451 -0.11326 0.037692 -0.025105 -0.051932 0.02405 -0.085868 -0.015041 -0.052711 0.083384
2472 -0.053839 -0.2286 -0.15832 -0.071959 0.02059 -0.15224 -0.12053 0.013463 -0.048975 -0.048407 -0.042886 -0.061732 -0.040141 0.0080168 0.11618
2473 -0.059738 -0.072004 -0.13187 -0.084249 -0.0027042 -0.1833 -0.14863 0.038582 -0.030611 -0.050096 -0.032819 -0.035624 -0.038449 0.014849 0.022298
2474 -0.03111 0.016461 -0.1032 -0.055045 0.030892 -0.14248 -0.10865 0.068973 0.013409 -0.040903 0.046896 -0.0040153 -0.0015375 0.14591 -0.045683
2475 -0.057742 0.075569 -0.13098 -0.081393 0.02995 -0.13741 -0.11259 0.047481 -0.012736 -0.017697 -0.012573 -0.013317 -0.0055066 0.20626 -0.075907
2476 -0.054107 0.061702 -0.15783 -0.088185 -0.016991 -0.18552 -0.11063 -0.0038471 -0.089714 -0.042255 0.36711 -0.027658 -0.031215 0.22676 -0.11915
2477 -0.06358 0.034043 -0.14869 -0.086827 -0.015026 -0.16997 -0.1056 0.0023994 -0.030705 0.0051462 0.46477 0.020281 -0.038316 0.24056 -0.10029
2478 -0.044615 0.0076639 -0.15636 -0.064052 -0.033171 -0.16486 -0.12737 0.019081 -0.02948 -0.041689 0.42615 -0.0092856 -0.065482 0.17487 -0.08819
2479 -0.084109 -0.11405 -0.13684 -0.036604 0.034736 -0.19383 -0.15217 0.018633 -0.035427 -0.022334 0.37098 -0.044911 -0.029367 0.0053992 -0.10186
2480 -0.05022 -0.095093 -0.1267 0.025997 0.055749 -0.13009 -0.13133 0.029038 -0.066288 -0.018147 0.39385 -0.025663 -0.013665 0.0077272 -2.8151e-05
2481 -0.071508 -0.10274 -0.16015 -0.0084809 0.019523 -0.17026 -0.12223 -0.0051128 -0.028425 -0.058118 0.17601 -0.077089 -0.011979 -0.025297 0.12932
2482 -0.060924 -0.13733 -0.14904 -0.029637 -0.011979 -0.16004 -0.11379 -0.00079186 -0.036197 -0.072631 0.10973 -0.05522 -0.012894 -0.037913 0.15387
2483 -0.058392 -0.14525 -0.13726 -0.0357 0.0023962 -0.15151 -0.12347 -0.014154 -0.060632 -0.067095 0.10692 -0.057727 -0.013247 -0.01837 0.20841
2484 -0.04346 -0.11135 -0.1323 -0.032232 0.003044 -0.081766 -0.0388 0.034622 0.0068493 -0.012084 0.15202 -0.034715 -0.051856 -0.053039 0.10651
2485 -0.042106 -0.086106 -0.14601 -0.039148 0.021679 0.044868 -0.11251 0.023175 -0.029734 -0.046903 0.36543 -0.056432 -0.045336 -0.0018421 -0.010816
2486 -0.040894 0.037052 -0.16857 -0.085576 -0.042221 -0.043201 -0.12652 -0.0017541 -0.023419 -0.074745 0.52049 -0.071667 -0.02933 -0.063466 -0.065797
2487 -0.096169 0.15456 -0.16293 -0.069655 -0.041249 -0.1067 -0.11698 0.014495 -0.049177 -0.083644 0.48385 -0.050782 -0.066078 -0.12202 -0.088015
2488 -0.084211 0.16009 -0.15838 -0.029628 -0.029014 -0.15458 -0.13397 -0.026699 -0.026052 -0.072255 0.49255 -0.055496 -0.060191 -0.12445 -0.065041
2489 -0.083895 0.23699 -0.15165 0.0025359 5.5098e-06 -0.167 -0.10578 -0.018262 -0.014549 -0.036683 0.51366 -0.015982 -0.034358 -0.11347 -0.07975
2490 -0.040604 0.20936 -0.12581 0.046737 0.018492 -0.1105 -0.07507 0.020935 -0.032996 -0.03094 0.28478 -0.035632 -0.011825 -0.042822 -0.08892
2491 -0.097246 0.23668 -0.14368 0.01104 -0.011165 -0.18142 -0.14689 -0.028051 -0.0091265 -0.068288 0.15707 -0.065409 -0.01948 -0.11575 -0.081942
2492 -0.056918 0.30799 -0.1259 0.028062 -0.0027155 -0.12785 -0.088373 -0.0071745 -0.030823 -0.052401 0.19114 -0.045942 -0.0041768 -0.078202 -0.018381
2493 -0.075665 0.32249 -0.027813 0.012686 0.0018251 -0.11721 -0.099926 0.0061739 -0.013565 -0.051065 0.11029 -0.042729 -0.032332 -0.085194 0.073811
2494 -0.071713 0.20388 -0.019432 -0.032392 -0.036801 -0.10727 -0.10585 -0.037637 -0.052138 -0.086771 0.12922 -0.07214 -0.036423 -0.14667 0.13283
2495 -0.060325 0.095739 0.02539 -0.0050053 -0.0096589 0.037143 -0.085056 -0.018354 -0.061239 -0.048409 0.12319 -0.054084 -0.022135 -0.12282 0.1647
2496 -0.071829 0.061349 0.066837 -0.0012449 -0.050249 0.027886 -0.1141 -0.02688 -0.037279 -0.074403 0.096858 -0.058806 -0.055226 -0.078345 0.20631
2497 -0.069781 0.088354 0.032293 0.030481 0.0078353 -0.036826 -0.10879 0.000149 -0.024636 -0.045537 0.36321 -0.066331 -0.027301 -0.11496 0.13575
2498 -0.055769 0.078564 0.0038748 0.059531 -0.016545 -0.082295 -0.10473 -0.013324 -0.045149 -0.070642 0.50907 -0.047318 -0.048169 -0.13073 0.076437
2499 -0.068433 0.13167 -0.11245 0.03714 -0.059692 -0.14091 -0.1553 -0.063179 -0.073009 -0.090309 0.44187 -0.076327 -0.043968 -0.14813 -0.032678
2500 -0.08892 0.29471 -0.067648 0.079388 0.051766 -0.11173 -0.090254 -0.034446 -0.05063 -0.062933 0.40744 -0.037641 -0.021401 -0.16417 -0.0099621
2501 -0.032478 0.39151 -0.057377 0.086876 0.014141 -0.06751 -0.062633 -0.0034121 -0.020774 -0.038906 0.31783 -0.028485 0.013156 -0.10843 0.0041484
2502 -0.078908 0.38028 -0.080308 0.061051 -0.0017381 -0.0029655 -0.089522 -0.037834 -0.055581 -0.074439 0.17001 -0.056532 -0.031874 -0.14781 -0.026244
2503 -0.080111 0.35113 0.011237 0.0124 -0.048363 0.15334 -0.041675 -0.060031 -0.023077 -0.086148 0.1339 -0.061321 -0.038641 -0.21677 0.0017979
2504 -0.089957 0.34957 0.055209 0.0028784 -0.014444 0.12435 0.04238 -0.057547 -0.057881 -0.10058 0.09212 -0.065962 -0.051924 -0.23361 0.094948
2505 -0.073306 0.33636 0.12441 0.025476 -0.03106 0.15326 0.055327 -0.045266 -0.038615 -0.093986 0.11094 -0.043213 -0.049874 -0.17331 0.1989
2506 -0.071249 0.39214 0.15048 0.087463 0.013923 0.091111 0.089791 -0.026178 -0.051361 -0.05522 0.10193 -0.042877 -0.056761 -0.20503 0.24008
2507 -0.084896 0.52999 0.18698 0.12562 0.017239 -0.008091 0.052665 -0.026633 -0.048631 -0.06714 0.13354 -0.046588 0.0026546 -0.20884 0.19862
2508 -0.044226 0.44394 0.17574 0.16593 0.036539 -0.035463 -0.0038412 -0.028922 -0.0045564 -0.069451 0.13175 -0.042782 -0.0096089 -0.17381 0.24008
2509 -0.072524 0.50952 0.11821 0.12719 -0.017284 -0.02894 -0.022148 -0.019253 -0.05407 -0.045355 0.4137 -0.0013127 -0.01535 -0.20031 0.11847
2510 -0.06613 0.52513 0.064541 0.1495 0.024356 0.0057482 -0.041 -0.033997 -0.018945 -0.055251 0.50719 -0.0082258 -0.018125 -0.20525 0.050048
2511 -0.075433 0.46263 0.025819 0.094044 0.023724 0.1848 -0.0062722 -0.046589 -0.036662 -0.043228 0.4336 -0.014367 -0.021816 -0.22994 0.03525
2512 -0.081897 0.47879 0.020372 0.057013 -0.012108 0.2834 -0.036925 -0.052658 -0.041459 -0.092558 0.46787 -0.035657 -0.030389 -0.19316 0.010377
2513 -0.065849 0.50341 0.15716 0.083085 0.041963 0.24851 -0.030613 -0.023904 -0.026196 -0.072111 0.24782 -0.0042332 0.010681 -0.20742 0.0063682
2514 -0.075583 0.56568 0.1885 0.075442 0.0033261 0.28595 0.011473 -0.04384 0.0021849 -0.064415 0.15534 -0.0083425 -0.0048485 -0.21918 0.01794
2515 -0.017323 0.54783 0.24689 0.11185 -0.03714 0.10538 0.01022 -0.068232 -0.04882 -0.098764 0.14236 -0.049149 -0.040585 -0.21059 -0.0043631
2516 0.030948 0.54888 0.23644 0.14027 -0.023935 0.0054727 0.095603 -0.055163 -0.036867 -0.10184 0.12946 -0.066664 -0.013303 -0.21109 -0.0050399
2517 0.064959 0.53246 0.26066 0.17932 0.064235 0.031461 0.19991 -0.048327 -0.024528 -0.068435 0.12119 -0.024927 -0.026203 -0.18932 0.19972
2518 0.0057425 0.50341 0.21438 0.15926 -0.019077 -0.023932 0.14654 -0.091728 -0.034623 -0.097112 0.041996 -0.053635 -0.075067 -0.23746 0.22564
2519 -0.014984 0.5867 0.27593 0.18257 0.058741 0.19318 0.16693 -0.0076137 -0.00073214 -0.050314 0.13079 -0.009645 0.00030789 -0.1875 0.26918
2520 -0.034603 0.59116 0.25056 0.10738 -0.03916 0.31653 0.11562 -0.068314 -0.013662 -0.078644 0.10417 -0.024894 -0.047426 -0.23293 0.23291
2521 -0.051025 0.56442 0.30637 0.093925 -0.0068898 0.33843 0.078822 -0.039088 0.020649 -0.077133 0.12852 -0.026073 -0.015355 -0.20577 0.15175
2522 -0.027503 0.51227 0.31824 0.11058 0.0070414 0.21004 0.080064 -0.045342 0.01328 -0.07155 0.26238 -0.018478 0.0061621 -0.14614 0.06904
2523 -0.041591 0.49806 0.3051 0.10501 -0.02455 0.10535 0.034934 -0.046363 -0.0096306 -0.063921 0.45302 -0.032885 -0.028791 -0.23533 0.056019
2524 -0.039179 0.48442 0.31122 0.19009 0.013053 0.11888 0.12958 -0.043524 0.017209 -0.078359 0.5111 -0.0011834 -0.016502 -0.19402 0.024524
2525 -0.031942 0.41225 0.305 0.25725 0.0037326 0.065835 0.098369 -0.047878 -0.0034559 -0.053138 0.45652 -0.013496 -0.066433 -0.21669 0.051265
2526 -0.041438 0.4032 0.34422 0.27927 -0.0088336 0.069642 0.2047 -0.059279 0.0086458 -0.07785 0.31479 -0.011597 -0.034348 -0.17191 0.02589
2527 -0.054656 0.40341 0.33797 0.21247 -0.013988 0.19203 0.25671 -0.074038 -0.054086 -0.070112 0.18842 -0.022488 -0.019627 -0.043154 0.0046295
2528 0.04982 0.53589 0.3275 0.17575 -0.0072983 0.3807 0.2728 -0.091873 -0.040356 -0.082041 0.095933 -0.061182 -0.044982 -0.020572 -0.0098701
2529 0.11548 0.59021 0.32507 0.17675 0.01976 0.34682 0.18834 -0.055854 -0.0047914 -0.043015 0.085948 -0.027677 -0.049522 0.021062 -0.00031672
2530 0.12765 0.54127 0.38033 0.16192 -0.012215 0.33887 0.15594 -0.026998 0.0059317 0.10532 0.10014 0.0054683 -0.028038 0.017031 0.018191
2531 0.10248 0.55824 0.3604 0.14818 0.10722 0.22387 0.093241 -0.036899 0.01188 0.1307 0.10433 0.021586 -0.0040383 -0.11079 -0.022462
2532 0.0016269 0.47307 0.3246 0.15899 0.16741 0.25648 0.062939 -0.066635 0.033645 0.1117 0.12272 -0.037639 -0.0016444 -0.2048 -0.028419
2533 -0.028545 0.39699 0.34542 0.31053 0.16837 0.45424 0.078838 -0.057512 -0.021837 0.0097786 0.094163 -0.0064494 0.033348 -0.20909 -0.020121
2534 -0.037879 0.3049 0.30956 0.30019 0.18136 0.48131 0.090535 -0.064141 -0.032073 -0.048913 0.089767 -0.044415 -0.011917 -0.20974 -0.033934
2535 -0.020107 0.3309 0.38781 0.29793 0.22372 0.40918 0.11418 -0.073101 -0.0074524 -0.04934 0.099184 -0.043431 0.0013978 -0.2111 -0.026971
2536 -0.036127 0.32536 0.359 0.23656 0.15399 0.39579 0.22413 -0.10075 -0.044494 -0.069129 0.069722 -0.060904 -0.060363 -0.21198 -0.041219
2537 -0.044518 0.29044 0.36579 0.21469 0.076065 0.43257 0.2381 -0.097614 -0.03305 -0.099175 0.091173 -0.052461 -0.042429 -0.1901 -0.059217
2538 -0.0013277 0.32919 0.37287 0.21096 0.095428 0.53668 0.33986 -0.074777 -0.0042294 -0.046013 0.12087 -0.010386 0.024781 -0.15031 -0.01129
2539 -0.0052649 0.47345 0.3335 0.1474 0.068455 0.43693 0.29038 -0.085202 0.0033515 -0.060169 0.097099 -0.017661 -0.048551 -0.18336 -0.043243
2540 0.042253 0.47609 0.20547 0.11455 -0.042341 0.34231 0.21067 -0.10489 -0.033812 -0.097347 0.051511 -0.083664 -0.017629 -0.19733 -0.075948
2541 0.11875 0.52653 0.22786 0.19296 0.076941 0.36634 0.2514 -0.060316 -0.030325 -0.05803 0.073119 -0.036473 -0.021644 -0.15692 -0.051068
2542 0.15164 0.48037 0.19414 0.3452 0.08121 0.43496 0.30857 -0.063306 -0.019839 -0.058478 0.069395 -0.026395 -0.027305 -0.13228 -0.059314
2543 0.12223 0.48525 0.24393 0.34919 0.028401 0.59878 0.39717 -0.083102 -0.045734 -0.052784 0.027439 -0.037619 -0.0019648 -0.17642 -0.059465
2544 0.044922 0.36563 0.28323 0.32858 0.084006 0.57267 0.34879 -0.092331 -0.050739 -0.031412 0.080533 -0.01718 -0.045622 -0.19045 -0.08353
2545 0.053854 0.34465 0.49309 0.32185 0.063564 0.53414 0.40431 -0.052092 -0.014645 -0.014533 0.050312 0.022537 -0.0028933 -0.17306 -0.033582
2546 0.019189 0.27328 0.38516 0.2362 0.056497 0.45032 0.29245 -0.13506 0.0076173 -0.065636 0.01372 -0.022086 -0.023323 -0.18831 -0.099634
2547 -0.016015 0.26258 0.38716 0.23597 0.080962 0.44963 0.31517 -0.10905 0.03336 -0.03146 0.024823 0.012794 -0.0087463 -0.17334 -0.07468
2548 -0.0057896 0.26136 0.38725 0.20213 0.029042 0.66372 0.31125 -0.10304 0.0034874 -0.027226 0.036839 0.024769 -0.029718 -0.20813 -0.07216
2549 -0.01244 0.2427 0.31392 0.19427 0.055519 0.59988 0.2937 -0.094127 -0.047996 -0.049376 -0.013728 -0.017722 -0.042878 -0.17992 -0.093201
2550 -0.038917 0.21438 0.2287 0.25151 0.051501 0.507 0.37366 -0.10508 -0.039788 -0.083399 0.0095039 -0.028478 -0.041375 -0.16906 -0.078855
2551 -0.041542 0.17316 0.20639 0.3178 -0.010652 0.43136 0.4124 -0.13946 -0.081267 -0.08556 -0.0032718 -0.053619 -0.032684 -0.23293 -0.11197
2552 0.10333 0.21401 0.23139 0.38486 0.078648 0.45161 0.34872 -0.11061 -0.047175 -0.055014 0.037351 -0.026683 -0.0070845 -0.17262 -0.090768
2553 0.15059 0.20763 0.22476 0.33415 0.057693 0.36668 0.33015 -0.12926 0.0014908 -0.077788 -0.030298 -0.056389 -0.020577 -0.18445 -0.096968
2554 0.18414 0.1829 0.20272 0.345 0.06825 0.59156 0.31738 -0.083459 -0.049433 -0.046092 -0.011227 -0.0091459 -0.036875 -0.12603 -0.09879
2555 0.14341 0.15258 0.18807 0.24207 -0.003191 0.58039 0.2504 -0.15402 -0.08921 -0.099201 -0.022228 -0.083145 -0.039089 -0.23886 -0.10237
2556 0.071545 0.17001 0.32215 0.26918 0.025571 0.63632 0.42068 -0.11167 -0.055136 -0.073515 -0.016777 -0.047762 -0.021321 -0.034768 -0.098723
2557 0.052867 0.17321 0.41323 0.26785 0.026179 0.57089 0.42933 -0.11615 -0.042367 -0.051518 -0.008649 -0.051498 -0.029069 0.036973 -0.11971
2558 0.058108 0.18014 0.36665 0.28736 0.0088294 0.47483 0.36086 -0.10957 -0.0060033 -0.037056 -0.022308 -0.013428 -0.015221 0.10825 -0.090488
2559 0.047082 0.1582 0.28296 0.32874 0.044796 0.40399 0.39236 -0.12083 -0.051602 -0.053098 -0.033813 -0.037521 -0.02719 0.15947 -0.10945
2560 0.02977 0.13733 0.25132 0.34745 0.039008 0.29996 0.3814 -0.11299 -0.040685 -0.059208 0.036484 -0.030788 -0.046551 0.031108 -0.10642
2561 -0.010667 0.10425 0.19261 0.31377 -0.034 0.44495 0.38471 -0.129 -0.10118 -0.092571 -0.041087 -0.066303 -0.061609 -0.12561 -0.13953
2562 -0.0020388 0.091569 0.16881 0.30102 -0.00075901 0.67089 0.38836 -0.1449 -0.056055 -0.072062 -0.050055 -0.060385 -0.05289 -0.1671 -0.14125
2563 -0.019248 0.1142 0.16456 0.29697 0.042579 0.66903 0.40126 -0.12803 -0.071893 -0.07222 -0.012968 -0.04518 -0.0665 -0.11016 -0.11874
2564 0.015408 0.11334 0.16912 0.27755 0.026273 0.62498 0.36752 -0.12115 -0.072946 -0.059561 -0.032415 -0.039336 -0.051941 -0.16286 -0.12479
2565 0.10693 0.06477 0.11273 0.2589 0.028178 0.49723 0.35171 -0.1397 -0.020212 -0.08883 -0.077178 -0.053 -0.035895 -0.10199 -0.11879
2566 0.21066 0.11091 0.16723 0.29138 0.056147 0.44267 0.346 -0.11267 -0.053017 -0.060014 -0.006473 -0.032088 -0.022528 -0.10389 -0.11313
2567 0.20209 0.075972 0.16815 0.29032 0.045181 0.31035 0.30444 -0.13229 -0.073941 -0.08281 -0.019251 -0.044115 -0.073622 0.087714 -0.11885
2568 0.22329 0.078362 0.29689 0.32976 0.040022 0.31218 0.2675 -0.11184 -0.053306 -0.086764 -0.06121 -0.040309 -0.011817 0.15756 -0.13584
2569 0.11726 0.095273 0.31766 0.33772 0.035331 0.50887 0.34712 -0.11415 -0.042365 -0.049254 -0.03005 -0.040646 -0.03753 0.16816 -0.12764
2570 0.073583 0.090476 0.36316 0.36525 0.055062 0.66728 0.50785 -0.090582 -0.052535 -0.056288 -0.021636 -0.034893 -0.020612 0.26274 -0.11373
2571 0.035423 0.066632 0.24795 0.29861 0.0097372 0.60204 0.4125 -0.10577 -0.05794 -0.11936 -0.045067 -0.070607 -0.050474 0.17051 -0.1506
2572 0.042722 0.02389 0.17251 0.28128 0.03326 0.54464 0.39977 -0.11853 -0.089303 -0.083642 -0.075351 -0.054193 -0.055313 0.028904 -0.14204
2573 0.037498 0.052163 0.16514 0.26713 0.033541 0.47714 0.29821 -0.10551 -0.034164 -0.069044 -0.020195 -0.049471 -0.032834 -0.068856 -0.15216
2574 0.033348 0.050752 0.16673 0.22737 0.050996 0.34468 0.23464 -0.10901 -0.056029 -0.073784 -0.077231 -0.028033 -0.011999 -0.082016 -0.14244
2575 0.053221 0.052094 0.11841 0.24771 0.040835 0.31001 0.29828 -0.067679 -0.069472 -0.070408 -0.01976 -0.035996 -0.033014 -0.075013 -0.12489
2576 0.002704 0.042206 0.1112 0.26906 0.017956 0.30298 0.22394 -0.11845 -0.075696 -0.091179 -0.027325 -0.053813 -0.005386 -0.099677 -0.14794
2577 0.020058 0.02256 0.10214 0.29902 -0.024844 0.30065 0.2224 -0.14487 -0.080031 -0.13359 -0.067989 -0.067724 -0.040214 0.11981 -0.16741
2578 0.10243 0.058722 0.23278 0.3926 0.033936 0.55789 0.3332 -0.0703 -0.042707 -0.090836 -0.034606 -0.050239 -0.018586 0.30327 -0.13296
2579 0.24661 0.036258 0.23841 0.36248 -0.027249 0.60288 0.40259 -0.11914 -0.089643 -0.1166 -0.062677 -0.064451 -0.043657 0.22755 -0.15804
2580 0.24652 -0.024214 0.26874 0.33921 -0.030275 0.49463 0.36579 -0.14195 -0.053325 -0.11789 -0.085641 -0.078877 -0.025515 0.33221 -0.15334
2581 0.24438 0.015699 0.24162 0.27363 -0.037122 0.37689 0.35657 -0.13013 -0.069669 -0.11035 -0.08881 -0.1058 -0.01679 0.20416 -0.14531
2582 0.23663 0.011134 0.17998 0.28245 -0.0096588 0.32766 0.29408 -0.11394 -0.065436 -0.080682 -0.074254 -0.051173 -0.044029 0.082659 -0.1509
2583 0.13297 -0.014923 0.13871 0.21453 -0.041626 0.26905 0.24615 -0.14452 -0.059698 -0.099096 -0.097654 -0.084869 -0.0063613 0.010762 -0.1503
2584 0.079147 -0.016283 0.11235 0.2168 -0.048638 0.2506 0.20968 -0.14289 -0.067413 -0.1022 -0.086888 -0.0722 -0.038191 -0.00061362 -0.14537
2585 0.10074 0.011021 0.13565 0.25787 0.070953 0.2701 0.22323 -0.094306 -0.059233 -0.0537 -0.097502 -0.032163 -0.037137 0.066906 -0.14408
2586 0.016817 -0.054226 0.074217 0.19896 0.014466 0.25586 0.17146 -0.1484 -0.095873 -0.11834 -0.10009 -0.082058 -0.057722 0.21929 -0.18768
2587 0.0638 -0.016579 0.09982 0.24277 0.030541 0.29264 0.19094 -0.1218 -0.074772 -0.055022 -0.041983 -0.050206 -0.043512 0.29758 -0.13749
2588 0.077095 -0.035547 0.093968 0.31037 0.02729 0.25205 0.19985 -0.096686 -0.031177 -0.083198 -0.057148 -0.045749 -0.013034 0.35034 -0.15024
2589 0.067804 0.0083661 0.11301 0.32673 0.022808 0.22319 0.2223 -0.080029 -0.0019211 0.054762 -0.064754 -0.039076 -0.0017993 0.304 -0.14208
2590 0.068976 -0.031876 0.10197 0.31961 0.015528 0.20419 0.17854 -0.095047 -0.035308 0.080171 -0.11442 -0.044115 0.0082493 0.32769 -0.12787
2591 0.035333 -0.059312 0.069232 0.23551 -0.0013788 0.17538 0.12865 -0.11958 -0.065152 0.13375 -0.094538 -0.081872 -0.051205 0.34082 -0.18889
2592 0.044918 -0.058576 0.062971 0.24802 -0.0019465 0.21489 0.15767 -0.077303 -0.039158 -0.0025194 -0.12058 -0.049385 -0.04423 0.36157 -0.14336
2593 0.033101 -0.063492 0.038091 0.16673 0.0024841 0.20464 0.16529 -0.12211 -0.051011 -0.083002 -0.092107 -0.071254 -0.023829 0.16285 -0.1665
2594 0.042216 -0.089773 0.050353 0.20453 0.068151 0.17924 0.13434 -0.11131 -0.062754 -0.079117 -0.08597 -0.020088 -0.027241 0.11712 -0.18827
2595 0.016765 -0.071079 0.05532 0.1606 0.0090446 0.15787 0.13065 -0.12601 -0.065843 -0.11663 -0.11207 -0.066184 -0.041662 0.1698 -0.15516
2596 0.022427 -0.054438 0.030336 0.19845 0.0091637 0.21949 0.15425 -0.12349 -0.051782 -0.083511 -0.055296 -0.04368 -0.03663 0.14014 -0.18264
2597 0.024592 -0.096504 0.0155 0.16046 -0.0206 0.14245 0.087033 -0.10993 -0.073399 -0.11976 -0.095927 -0.076201 -0.018544 0.32011 -0.17141
2598 0.030915 -0.058988 0.045438 0.18621 -0.027264 0.19428 0.13915 -0.052668 -0.011453 -0.090421 -0.087205 -0.050513 -0.00564 0.46585 -0.1474
2599 0.035997 -0.10394 -0.011571 0.18898 0.021213 0.15797 0.095548 -0.068095 -0.070595 -0.070239 -0.11407 -0.07289 -0.01448 0.37349 -0.16062
2600 0.043039 -0.089088 0.023526 0.19898 -0.028281 0.12759 0.1023 -0.066416 -0.047871 -0.093198 -0.09976 -0.073931 -0.041692 0.41976 -0.14137
2601 0.036383 -0.062275 0.068205 0.24396 0.047618 0.15932 0.1452 -0.025015 -0.032792 -0.080605 -0.061857 -0.014643 0.0058233 0.32115 -0.16074
2602 0.01174 -0.087793 0.0080569 0.18104 -0.046486 0.11305 0.08235 -0.1143 -0.069466 -0.095196 -0.13345 -0.080898 -0.023774 0.18132 -0.17214
2603 0.020883 -0.091307 0.040144 0.22476 0.054261 0.15113 0.10616 -0.063588 -0.033553 -0.083796 -0.045718 -0.054415 -0.017555 0.10121 -0.1453
2604 0.00055472 -0.11471 -0.014129 0.16994 -0.0033528 0.074384 0.055483 -0.11797 -0.055124 -0.094107 -0.096173 -0.072908 -0.0043228 0.067809 -0.16179
2605 0.012517 -0.057397 0.0046128 0.15968 -0.014277 0.12615 0.10085 -0.10537 -0.067738 -0.088656 -0.10201 -0.084378 -0.020568 0.11573 -0.15261
2606 -0.032969 -0.10343 0.011862 0.15513 -0.024095 0.10336 0.03245 -0.087009 -0.053871 -0.090147 -0.090427 -0.065707 -0.041395 0.12763 -0.19281
2607 -0.0096711 -0.09226 -0.010383 0.1738 -0.010913 0.096376 0.1162 -0.08294 -0.05669 -0.063351 -0.08774 -0.050206 -0.020229 0.30754 -0.181
2608 -0.0052017 -0.13553 -0.024532 0.13514 -0.030203 0.10557 0.040847 -0.1172 -0.033409 -0.10669 -0.11996 -0.087504 -0.048335 0.32523 -0.18704
2609 -0.0035509 -0.11497 -0.014615 0.15416 0.035011 0.071697 0.072571 -0.043811 -0.050252 -0.089641 -0.089509 -0.050278 -0.030872 0.3793 -0.17657
2610 -0.0029855 -0.12465 -0.047918 0.13395 -0.074679 0.068072 0.058943 -0.075895 -0.04331 -0.11557 -0.12235 -0.10089 -0.019852 0.28286 -0.19572
2611 0.0052501 -0.1222 -0.0066623 0.16009 0.020422 0.037565 0.025546 -0.030227 -0.066831 -0.099912 -0.081732 -0.063587 0.020977 0.23616 -0.18262
2612 0.013096 -0.12413 -0.060019 0.15334 0.0099527 0.062456 0.060778 -0.061419 -0.070898 -0.11167 -0.061782 -0.077454 0.0068937 0.065769 -0.17958
2613 -0.0071858 -0.10086 -0.014587 0.18825 0.034912 0.085373 0.061385 -0.011442 -0.071 -0.078842 -0.096403 -0.061864 0.024707 0.081679 -0.16801
2614 -0.0016948 -0.12238 -0.036994 0.15961 0.00017735 0.023408 0.029035 -0.1004 -0.079768 -0.090274 -0.10508 -0.075996 -0.037909 0.020624 -0.17188
2615 -0.011117 -0.12944 -0.06068 0.12199 -0.01815 0.032449 0.055624 -0.097251 -0.051127 -0.12628 -0.12859 -0.073657 -0.0037384 0.028999 -0.1921
2616 -0.011471 -0.10245 -0.036838 0.13348 -0.0027316 0.02142 0.033439 -0.087436 -0.059352 -0.092843 -0.13276 -0.054416 -0.011216 0.052621 -0.17371
2617 0.032286 -0.13078 -0.042858 0.13956 0.00072852 0.047112 0.061297 -0.10241 -0.042442 -0.1051 -0.10821 -0.071289 -0.0040924 0.08169 -0.16296
2618 -0.01441 -0.10903 -0.049065 0.091744 -0.03245 0.040891 -0.00065769 -0.10597 -0.09628 -0.12691 -0.15435 -0.061795 -0.04779 0.10748 -0.15079
2619 0.0010085 -0.11783 -0.03287 0.10085 0.012461 0.044242 0.068747 -0.088142 -0.067198 -0.1036 -0.14114 -0.064067 0.024205 0.23744 -0.15136
2620 -0.035482 -0.13658 -0.076832 0.086848 -0.040262 0.0087489 -0.0072098 -0.055402 -0.074053 -0.12893 -0.13275 -0.070314 -0.033609 0.21882 -0.20065
2621 -0.028719 -0.1404 -0.06001 0.10995 -0.0099438 0.017851 -0.013334 -0.00078867 -0.089337 -0.09103 -0.10305 -0.044169 -0.015102 0.19123 -0.16628
2622 -0.0080206 -0.11316 -0.034758 0.10899 -0.017524 0.033501 0.041781 0.06448 -0.01897 -0.074827 -0.11653 -0.067767 0.015251 0.16157 -0.1555
2623 -0.0043178 -0.10472 -0.050417 0.094577 -0.0019927 0.023886 0.0084249 0.061671 -0.032647 -0.090446 -0.10683 -0.073726 0.027365 0.05406 -0.1698
2624 -0.047453 -0.14064 -0.074974 0.084601 -0.019171 0.0098485 -0.012601 -0.040954 -0.091028 -0.10821 -0.11372 -0.050667 -0.035975 -0.010513 -0.21212
2625 -0.018655 -0.1447 -0.076949 0.10836 -0.0020339 0.018633 0.0061883 -0.070167 -0.064194 -0.087185 -0.094181 -0.06855 0.0068477 0.034033 -0.14072
2626 -0.0018314 -0.10906 -0.057988 0.094163 -0.01128 0.025921 0.020173 -0.057077 -0.058616 -0.087947 -0.14581 -0.058856 -0.00021411 -0.023201 -0.18864
2627 -0.048044 -0.14749 -0.077149 0.086547 -0.0010108 -0.0012066 -0.0018418 -0.07531 -0.068153 -0.099963 -0.13303 -0.045843 -0.041943 -0.0038792 -0.17219
2628 -0.061772 -0.13577 -0.064353 0.066571 -0.038009 -0.034641 -0.015438 -0.072559 -0.066457 -0.12828 -0.15363 -0.079543 -0.049737 -0.023559 -0.20612
2629 -0.05883 -0.15378 -0.052333 0.074209 -0.0068752 0.0061774 -0.018865 -0.071298 -0.032608 -0.086845 -0.13844 -0.065615 0.0045706 0.16512 -0.18376
2630 -0.045664 -0.18727 -0.05751 0.062675 -0.030014 -0.01493 -0.02928 -0.042508 -0.084508 -0.1123 -0.12312 -0.078966 -0.028571 0.21224 -0.2111
2631 -0.055775 -0.17377 -0.098109 0.066364 0.0046381 -0.04726 -0.046514 0.032551 -0.070736 -0.12092 -0.14574 -0.074433 -0.0051449 0.20246 -0.18267
2632 -0.071386 -0.15391 -0.097082 0.03863 -0.039278 -0.061401 -0.034528 0.053543 -0.065533 -0.15262 -0.17847 -0.10037 -0.032348 0.13282 -0.18043
2633 -0.020038 -0.15761 -0.06583 0.058503 -0.018678 -0.030823 -0.0044199 0.099718 -0.011265 -0.12051 -0.12591 -0.053482 0.017652 0.081831 -0.15281
2634 -0.057275 -0.1517 -0.05902 0.053161 -0.037119 -0.0322 -0.040817 -0.028958 -0.072158 -0.11894 -0.16436 -0.075813 -0.01567 -0.0013172 -0.18681
2635 -0.041923 -0.18937 -0.098379 0.038564 -0.073447 -0.091151 -0.056671 -0.08385 -0.11648 -0.11655 -0.17202 -0.086248 -0.0088539 -0.038849 -0.20137
2636 -0.067219 -0.15981 -0.075378 0.044368 -0.02424 -0.050079 -0.037468 -0.071566 -0.073003 -0.087824 -0.14231 0.057291 -0.023734 0.0073065 -0.18458
2637 -0.046935 -0.14347 -0.06711 0.061946 -0.026479 -0.029053 -0.045919 -0.050576 -0.022669 -0.015325 -0.11406 0.12646 0.020026 -0.002172 -0.18034
2638 -0.052702 -0.16305 -0.084986 0.041912 -0.02973 -0.033558 -0.042661 -0.03758 -0.001715 0.099739 -0.13586 0.12854 -0.0020686 -0.042783 -0.19415
2639 -0.064794 -0.15896 -0.075359 0.05231 0.0055766 -0.031917 -0.038678 0.053235 0.070992 0.25449 -0.088796 0.14639 0.0060376 0.16008 -0.21363
2640 -0.072444 -0.17929 -0.13197 0.049166 0.0038045 -0.051403 -0.016019 0.10937 0.009514 0.23598 -0.10933 0.10703 -0.017222 0.20883 -0.21445
2641 -0.030065 -0.16331 -0.091046 0.049303 -0.0037705 -0.059218 -0.066723 0.16364 0.022195 0.24822 0.005528 0.13625 0.044403 0.2577 -0.19658
2642 -0.05825 -0.15573 -0.093776 0.051819 -0.035267 -0.045908 -0.054952 0.13207 -0.0027925 0.23403 0.1013 0.058897 0.018054 0.061018 -0.22625
2643 -0.030952 -0.14712 -0.10035 0.033275 -0.014287 -0.041032 -0.046998 0.091905 0.010281 0.17304 0.035583 -0.0040979 0.00059097 0.024354 -0.17137
2644 -0.076645 -0.18522 -0.10203 -0.002233 0.0014165 -0.059772 -0.10723 0.02661 -0.051033 0.053874 -0.08932 -0.035699 -0.027085 0.0014043 -0.18741
2645 -0.037748 -0.15552 -0.11277 0.069723 0.12415 -0.057037 -0.084434 0.029618 -0.0228 0.051664 -0.087085 -0.026216 0.035162 -0.012098 -0.18172
2646 -0.061639 -0.18181 -0.096561 0.061678 0.14818 -0.065494 -0.05044 -0.0006283 -0.038616 0.009711 -0.060714 -0.01565 -0.0042136 -0.047809 -0.16627
2647 -0.063363 -0.18492 -0.13899 0.027758 0.093109 -0.088663 -0.097184 -0.032196 -0.059917 -0.01528 -0.15998 -0.058696 -0.046149 -0.051492 -0.2011
2648 -0.077001 -0.19603 -0.13005 0.0024676 0.097767 -0.086038 -0.098578 0.023401 -0.065218 -0.035004 -0.19134 -0.057746 -0.030298 -0.0059269 -0.22243
2649 -0.063968 -0.22093 -0.12131 0.01292 0.15878 -0.095016 -0.081254 0.15819 -0.07173 -0.031859 -0.126 -0.037349 -0.012384 0.19349 -0.16553
2650 -0.037062 -0.19641 -0.10657 0.0075402 0.092389 -0.090128 -0.045375 0.1714 -0.041452 -0.031153 -0.12086 -0.057684 -0.010366 0.19188 0.086379
2651 -0.042694 -0.1493 -0.13276 0.040405 0.062025 -0.063016 -0.052466 0.20227 -0.030589 0.0060266 -0.11845 -0.013274 0.006258 0.18455 0.11588
2652 -0.0616 -0.18572 -0.11399 0.011457 0.050938 -0.10374 -0.073793 0.18306 -0.013437 -0.033658 -0.12255 -0.012016 0.0055728 0.14718 0.06909
2653 -0.051255 -0.18973 -0.088752 0.04792 0.090315 -0.08505 -0.058749 0.11804 -0.037511 0.017977 -0.1193 0.038002 -0.0043222 0.068221 0.068251
2654 -0.027928 -0.15174 -0.088527 0.032706 0.030973 -0.066077 -0.044025 0.066828 0.035335 0.03578 -0.051284 0.18821 0.0026737 0.027721 -0.034034
2655 -0.081409 -0.19827 -0.1217 0.031196 -0.0045724 -0.076157 -0.1135 0.019141 -0.036753 0.028645 -0.10128 0.1603 -0.020848 -0.034764 -0.10066
2656 -0.068404 -0.2065 -0.12652 0.033174 0.041082 -0.094183 -0.08382 0.017527 -0.001898 0.035804 -0.11416 0.16513 -0.018265 -0.0034348 -0.10719
2657 -0.095778 -0.19056 -0.13487 -0.013986 -0.03932 -0.13798 -0.10739 0.069023 0.014902 0.00098346 -0.10095 0.12884 -0.020691 -0.086984 -0.13986
2658 -0.060612 -0.1799 -0.12489 0.0073182 0.015865 -0.11207 -0.081582 0.19246 -0.046714 0.02532 -0.084674 0.1494 -0.038179 -0.062704 -0.13818
2659 -0.082567 -0.18754 -0.13025 -0.018131 -0.035352 -0.1502 -0.12481 0.1886 -0.099286 -0.055868 -0.13335 0.067615 -0.017828 0.11552 -0.12919
2660 -0.048773 -0.19163 -0.12426 -0.0010721 0.037675 -0.091254 -0.084189 0.23929 -0.0011722 0.00281 0.070588 0.080912 -0.0046221 0.093169 -0.13789
2661 -0.058687 -0.1895 -0.1294 -0.0060875 0.048926 -0.11971 -0.096157 0.13944 -0.045902 0.0049726 0.1621 0.071929 -0.014942 0.24906 -0.10512
2662 -0.044882 -0.17027 -0.10613 0.00071105 -0.015417 -0.093027 -0.0961 0.13383 0.0035001 0.0086402 0.29961 0.073142 0.0025679 0.16785 -0.12248
2663 -0.039979 -0.17207 -0.099345 0.019834 0.067027 -0.094113 -0.069486 0.082856 -0.010916 0.023618 0.17158 0.084345 0.021724 0.06663 -0.081808
2664 -0.077733 -0.17383 -0.11796 0.013267 0.019711 -0.10989 -0.096767 0.057819 -0.038146 0.013481 0.020573 0.077439 0.0068239 -0.028998 -0.10789
2665 -0.073712 -0.19638 -0.13444 0.00324 0.025705 -0.090819 -0.058584 0.057848 -0.015274 0.00071377 2.6689e-05 0.091378 0.013858 -0.098936 -0.11825
2666 -0.06034 -0.21594 -0.13078 -0.038065 -0.0092536 -0.11475 -0.097538 0.021838 -0.036651 -0.015904 -0.091057 0.1598 -0.023243 -0.046077 -0.099863
2667 -0.07087 -0.18274 -0.12758 -0.026726 0.012463 -0.15582 -0.10801 0.086029 0.017083 -0.0095969 -0.055336 0.17945 0.0062721 -0.025563 -0.15045
2668 -0.054743 -0.19524 -0.11515 -0.016846 0.035756 -0.11328 -0.084736 0.24934 0.010523 0.0022952 -0.069985 0.18024 0.014137 -0.019774 -0.10209
2669 -0.065367 -0.18992 -0.14139 -0.025858 0.0031653 -0.14507 -0.13469 0.25327 -0.032268 0.0036935 -0.095185 0.13996 -0.043714 -0.06043 -0.11505
2670 -0.11123 -0.23447 -0.1431 -0.043581 -0.054349 -0.1301 -0.128 0.20132 -0.002645 -0.019606 -0.10416 0.13113 -0.046625 -0.087995 -0.15497
2671 -0.047009 -0.18087 -0.10035 0.0034103 0.13467 -0.10048 -0.098463 0.16824 -0.0020024 0.0064 -0.069867 0.17385 0.031582 -0.0145 -0.1103
2672 -0.086612 -0.20079 -0.1583 -0.013882 0.11541 -0.13463 -0.1185 0.067246 0.010809 -0.017428 -0.073873 0.1028 -0.026909 -0.06623 -0.12953
2673 -0.056382 -0.18788 -0.13565 -0.025222 0.11954 -0.12118 -0.10747 0.040714 -0.040414 -0.04245 -0.11361 0.17921 -0.029601 -0.041985 -0.13015
2674 -0.02398 -0.18967 -0.11165 0.0055319 0.21269 -0.077267 -0.093514 0.082358 0.015064 0.018053 0.061197 0.24351 -0.0050206 0.1823 -0.10283
2675 -0.05381 -0.16364 -0.11161 -0.01366 0.15416 -0.11342 -0.07041 0.066683 0.038412 0.030766 0.27485 0.24695 0.009551 0.20543 -0.12802
2676 -0.060771 -0.21386 -0.14189 -0.012205 0.10895 -0.13743 -0.10019 0.098595 0.010363 0.0083008 0.27695 0.17976 -0.015056 0.18475 -0.10534
2677 -0.036287 -0.19334 -0.12761 -0.018842 0.060942 -0.094111 -0.03968 0.25089 0.045982 0.042963 0.36473 0.23444 0.014148 0.076631 -0.1037
2678 -0.07476 -0.2117 -0.12064 -0.049612 0.04922 -0.13278 -0.10505 0.26034 0.048118 -0.016613 0.26778 0.16311 -0.0052101 -0.029224 -0.14854
2679 -0.073417 -0.21747 -0.13619 -0.037605 0.058991 -0.14449 -0.10744 0.19704 -0.010072 -0.0018299 0.080312 0.17512 -0.025894 -0.088795 -0.1061
2680 -0.031787 -0.1668 -0.090757 -0.035041 0.030215 -0.10438 -0.076364 0.20563 0.058717 0.043318 0.021009 0.24559 0.027959 -0.026374 -0.092244
2681 -0.053068 -0.16194 -0.11618 -0.01433 0.059267 -0.10165 -0.080991 0.11969 -0.018538 -0.0065634 0.055725 0.23998 0.0018768 -0.065508 -0.13596
2682 -0.047851 -0.18561 -0.10417 -0.052443 0.0010768 -0.13634 -0.096652 0.066625 0.0065113 -0.015154 -0.0091064 0.19761 -0.0053929 -0.038729 -0.11574
2683 -0.060096 -0.16296 -0.02072 -0.030427 0.088482 -0.12391 -0.10494 0.1212 -0.013638 -0.010371 0.044741 0.19764 0.024251 -0.046578 -0.10436
2684 -0.074379 -0.18953 0.025359 -0.050329 0.09424 -0.15089 -0.12293 0.058268 0.018548 -0.0234 0.0027427 0.15979 0.0061291 -0.074458 -0.14437
2685 -0.058652 -0.19216 0.020003 -0.032594 0.16982 -0.16055 -0.096434 0.093823 0.0077828 -0.023083 -0.013534 0.16365 -0.0040261 -0.043972 -0.11951
2686 -0.047209 -0.20664 0.048754 -0.053168 0.21698 -0.13736 -0.10744 0.21738 -0.027828 0.0024163 0.19411 0.20887 -0.030767 0.062806 0.053748
2687 -0.075953 -0.18266 0.0026788 -0.035399 0.22333 -0.13272 -0.1294 0.21861 0.012945 0.013588 0.41021 0.30777 -0.003415 0.15536 0.17716
2688 -0.057622 0.016131 -0.022304 -0.057919 0.18326 -0.14408 -0.13721 0.22279 0.017825 0.013127 0.41625 0.32402 -0.00022974 0.19564 0.1856
2689 -0.043069 0.064403 -0.078281 -0.040758 0.22581 -0.12721 -0.083078 0.24184 0.034983 0.015597 0.36753 0.29024 0.0006847 0.15926 0.20036
2690 -0.085467 0.091792 -0.088974 -0.040701 0.11366 -0.13914 -0.12573 0.17981 0.020756 0.015222 0.3145 0.2717 -0.010726 -0.026333 0.10265
2691 -0.079519 0.099062 -0.080329 -0.029869 0.088736 -0.14598 -0.10904 0.13082 -0.04766 0.0040125 0.18367 0.20682 -0.0042694 -0.084587 -0.01596
2692 -0.082827 0.048265 -0.11027 -0.073064 0.036429 -0.1637 -0.13158 0.076298 -0.052446 -0.03202 0.079335 0.15843 -0.00811 -0.07839 -0.033728
2693 -0.087978 -0.053585 -0.073874 -0.050085 0.095742 -0.15632 -0.12596 0.1202 0.01683 -0.014654 0.094802 0.17184 -0.024078 -0.097504 -0.069754
2694 -0.072915 -0.096236 -0.065178 -0.062158 0.030574 -0.13454 -0.10007 0.21593 0.013779 -0.015277 0.072653 0.14296 -0.015964 -0.068421 -0.062308
2695 -0.063361 -0.10935 0.067374 -0.05607 0.014449 -0.13365 -0.11912 0.24069 0.022221 0.011081 0.084327 0.19977 -0.0002741 -0.031943 -0.030654
2696 -0.074111 -0.10638 0.091366 -0.057848 0.031627 -0.1623 -0.1276 0.23629 -0.022656 0.0072556 0.10059 0.29603 0.0075255 -0.11258 -0.045652
2697 -0.088214 -0.10327 0.13191 -0.050965 0.022642 -0.14192 -0.092351 0.23463 0.033631 0.089334 0.40515 0.38162 0.0078095 -0.065933 0.21968
2698 -0.068419 -0.13456 0.080548 -0.032947 0.049716 -0.14795 -0.11182 0.18387 0.030776 0.059781 0.46538 0.34055 0.0031686 -0.081411 0.31395
2699 -0.046994 -0.084678 0.016133 -0.039489 0.19231 -0.14007 -0.074709 0.16316 0.037491 0.052486 0.42211 0.29575 0.00037336 0.15048 0.3417
2700 -0.036637 -0.085532 -0.031974 -0.027393 0.24427 -0.11301 -0.12565 0.16378 0.041533 0.06352 0.4391 0.30426 0.036979 0.11698 0.28806
2701 -0.079315 -0.15895 -0.094578 -0.054295 0.22748 -0.15554 -0.11686 0.1203 0.011204 0.0035087 0.30051 0.24061 -0.012517 0.060343 0.13549
2702 -0.080817 -0.11282 -0.082903 -0.056441 0.22684 -0.16969 -0.1063 0.26074 0.012852 -0.011171 0.19348 0.19933 0.020991 0.18906 0.037665
2703 -0.1016 -0.14588 -0.068876 -0.079343 0.19541 -0.17431 -0.14938 0.24102 -0.073248 -0.031148 0.089942 0.1868 -0.023181 0.013356 0.012259
2704 0.15933 0.068841 0.10901 0.12826 0.64239 0.054584 0.11962 0.5884 0.23946 0.20031 0.34126 0.44079 0.23555 0.26466 0.17407
2705 -0.063013 -0.13883 -0.066175 -0.059932 0.16149 -0.16542 -0.13312 0.2329 0.017838 0.039882 0.10362 0.19854 -0.010011 -0.074551 0.036974
2706 -0.072465 -0.12039 -0.052717 -0.050386 0.19221 -0.090221 -0.09078 0.19515 0.028824 0.039185 0.17246 0.24051 -0.0095394 -0.041428 0.090784
2707 -0.08034 -0.12201 -0.06013 -0.054164 0.31756 -0.11 -0.083854 0.16624 0.037003 0.064699 0.48129 0.28318 0.024011 -0.017942 0.11345
2708 -0.02688 -0.1553 -0.016161 -0.067306 0.30572 -0.15939 -0.13529 0.090909 -0.020677 0.052397 0.47708 0.21245 -0.02637 -0.097193 0.31231
2709 0.070112 -0.15125 0.069089 -0.047645 0.25147 -0.1399 -0.11242 0.11907 -0.0010541 0.028006 0.46491 0.2441 -0.00064542 0.094016 0.3375
2710 0.10808 -0.13914 0.13868 -0.060085 0.22324 -0.15793 -0.13341 0.13962 -0.0046445 0.021106 0.50136 0.26282 0.0097544 0.19486 0.33768
2711 0.095181 -0.15529 0.06798 -0.06693 0.17322 -0.15139 -0.11327 0.24363 0.038688 0.036716 0.35741 0.3057 -0.043804 0.2116 0.29112
2712 0.1434 -0.14183 0.11718 -0.060326 0.11688 -0.15529 -0.082509 0.29197 0.031797 0.018773 0.19865 0.32972 -0.0070964 0.18808 0.2429
2713 0.024058 -0.13 0.084777 -0.075668 0.11485 -0.12876 -0.10732 0.27764 -0.022295 0.0088592 0.1424 0.26856 0.029966 0.09396 0.10162
2714 -0.015686 -0.14856 -0.014304 -0.075934 0.11301 -0.13826 -0.093174 0.2098 0.012733 -0.035181 0.14613 0.20248 -0.0062927 -0.048301 0.090587
2715 -0.036858 -0.14309 -0.019328 -0.059903 0.11259 -0.111 -0.081055 0.15689 0.026412 -0.0097512 0.13538 0.2047 0.029092 -0.012025 0.10426
2716 -0.042247 -0.18596 -0.050693 -0.068965 0.13565 -0.15261 -0.0825 0.11574 0.004779 -0.025244 0.085852 0.19794 -0.002276 -0.043456 0.11984
2717 -0.072199 -0.15983 -0.057585 -0.10808 0.046099 -0.15581 -0.13212 0.073993 -0.059307 -0.060691 0.11899 0.1558 -0.078168 -0.10931 0.17964
2718 -0.059383 -0.17373 -0.05257 -0.079036 0.22165 -0.16608 -0.091359 0.11 -0.012824 -0.042839 0.38392 0.19345 -0.025523 -0.085267 0.3871
2719 -0.045538 -0.069553 0.0050422 -0.068636 0.20923 -0.17269 -0.12248 0.13248 -0.044384 -0.041452 0.49872 0.15532 -0.0023584 -0.034076 0.44664
2720 -0.062558 0.030288 0.083271 -0.081677 0.24431 -0.16687 -0.080167 0.13453 -0.016542 -0.048242 0.43581 0.13912 0.0047816 -0.023048 0.41424
2721 -0.029145 0.11205 0.18751 -0.084371 0.24261 -0.1329 -0.078207 0.18799 -0.0088117 -0.024175 0.35607 0.17726 -0.045314 0.10126 0.41817
2722 -0.022815 0.16245 0.23489 -0.069177 0.25418 -0.18799 -0.10132 0.27036 0.012631 -0.04489 0.20031 0.1635 -0.0020847 0.1797 0.41245
2723 -0.037614 0.14195 0.19448 -0.084396 0.19762 -0.15069 -0.11882 0.19619 -0.04538 -0.02552 0.14599 0.10481 -0.033561 0.070962 0.25943
2724 -0.045528 0.094234 0.23036 -0.066529 0.17687 -0.1768 -0.12133 0.13201 0.01337 -0.0024129 0.12388 0.16491 0.0014195 0.095544 0.21633
2725 -0.028403 0.029126 0.23508 -0.074514 0.187 -0.15235 -0.085455 0.12811 0.029653 -0.037935 0.12795 0.15839 -0.044648 0.011908 0.20498
2726 -0.019192 -0.0049443 0.21696 -0.072843 0.18978 -0.16298 -0.0576 0.10786 -0.0091834 -0.01887 0.1556 0.19525 -0.0014225 -0.03112 0.23738
2727 -0.029283 -0.032711 0.21711 -0.062296 0.19555 -0.13243 -0.050584 0.12558 0.015179 -0.0064984 0.14886 0.17153 -0.032918 -0.022259 0.3931
2728 -0.010286 -0.031549 0.19111 -0.069853 0.14526 -0.14215 -0.06563 0.1286 -0.02007 -0.045352 0.14097 0.13942 0.022615 -0.04414 0.53465
2729 -0.0126 -0.015318 0.14263 -0.064479 0.19161 -0.12196 -0.03955 0.14425 0.020582 0.015431 0.3752 0.18514 0.030975 -0.061734 0.56284
2730 -0.037252 -0.05957 0.075933 -0.073715 0.18772 -0.14953 -0.071864 0.13253 0.0062257 -0.0206 0.48486 0.1961 0.029014 -0.036409 0.51599
2731 -0.04962 -0.10924 0.014954 -0.10532 0.12965 -0.17468 -0.10233 0.060536 -0.033567 -0.044223 0.45046 0.1325 -0.045114 -0.077395 0.44941
2732 -0.012964 -0.071542 0.012907 -0.077773 0.16626 -0.15242 -0.07302 0.107 -0.033659 -0.046876 0.32144 0.14106 0.012825 0.1378 0.38041
2733 0.043771 -0.074191 0.022913 -0.092528 0.14872 -0.15091 -0.089949 0.10793 -0.057083 -0.053462 0.16961 0.1098 -0.01814 0.11912 0.27856
2734 0.11408 -0.0921 0.043018 -0.10901 0.11353 -0.18178 -0.099833 0.067639 -0.029613 -0.070717 0.12297 0.10566 -0.011244 0.05924 0.22878
2735 0.12098 -0.10285 0.082389 -0.10544 0.12603 -0.19775 -0.10034 0.070253 -0.044296 -0.069068 0.070839 0.091832 -0.031938 0.14897 0.22643
2736 0.15884 -0.046257 0.18921 -0.061274 0.12375 -0.12075 -0.02079 0.089523 -0.00077758 -0.056787 0.12366 0.11427 0.0070587 0.023589 0.27986
2737 0.08757 0.13176 0.23906 -0.073937 0.19913 -0.1406 -0.067213 0.086148 0.031133 -0.063532 0.10502 0.10808 0.023135 0.010498 0.45356
2738 -0.0034915 0.17045 0.20602 -0.078784 0.11251 -0.15399 -0.081139 0.063831 -0.019457 -0.034728 0.098906 0.11745 -0.0014293 -0.062914 0.56545
2739 0.011296 0.22199 0.1645 -0.066325 0.15603 -0.13206 -0.065196 0.05759 0.0029465 -0.04789 0.13368 0.10874 0.013919 -0.094325 0.58817
2740 -0.01695 0.17926 0.054551 -0.11108 0.062796 -0.17838 -0.097555 0.021363 -0.054921 -0.091161 0.061988 0.052723 -0.002297 -0.065014 0.53184
2741 -0.014574 0.24659 0.062586 -0.09461 0.13968 -0.15086 -0.026563 0.050973 -0.006176 -0.06349 0.068129 0.058581 0.029063 -0.040474 0.52765
2742 -0.01315 0.15861 0.047266 -0.07076 0.11278 -0.13486 -0.018235 0.062153 -0.0069027 -0.045196 0.061871 0.072157 0.025314 -0.057928 0.43365
2743 -0.0048704 0.12054 0.070302 -0.075698 0.12513 -0.12812 -0.021336 0.028633 -0.0038778 -0.058007 0.10993 0.086536 0.036848 0.087294 0.33267
2744 0.0082152 0.023398 0.040278 -0.091597 0.13792 -0.16957 -0.084679 0.051266 0.017085 -0.061592 0.061308 0.054724 0.04407 0.15391 0.24347
2745 -0.023641 0.014032 0.036924 -0.11517 0.080002 -0.14509 -0.040996 0.022976 -0.049389 -0.082504 0.038106 0.030692 -0.0015592 0.17786 0.27953
2746 -0.017034 0.015716 0.14343 -0.088274 0.073157 -0.16523 -0.065944 0.018325 -0.037227 -0.066227 0.022492 0.03926 -0.038922 0.13648 0.29904
2747 -0.034006 0.031244 0.1819 -0.086258 0.091104 -0.13036 -0.020945 0.027621 -0.033093 -0.080427 0.031806 0.057615 0.016599 0.012771 0.46496
2748 -0.03788 -0.043795 0.17234 -0.11747 0.023057 -0.15498 -0.077541 0.0057162 -0.021164 -0.095824 0.01669 0.0081234 -0.061827 -0.056085 0.5839
2749 -0.023576 0.0016342 0.19036 -0.087952 0.05745 -0.14533 -0.054104 -0.002202 -0.044576 -0.097399 0.012513 0.011167 -0.00062306 -0.098917 0.57469
2750 -0.017868 0.12384 0.21243 -0.081767 0.059938 -0.10092 -0.051747 0.04433 -0.049756 -0.079048 0.021325 0.068678 0.017864 -0.051605 0.51533
2751 -0.047191 0.21541 0.10996 -0.10108 0.20898 -0.12916 -0.073272 0.0062807 -0.020954 -0.0844 0.046353 0.025905 -0.0067419 -0.075432 0.52476
2752 -0.015351 0.25324 0.081228 -0.075098 0.24143 -0.12739 -0.034627 0.00041435 -0.049424 -0.076143 0.058868 0.025451 -0.035746 -0.049849 0.40304
2753 -0.042361 0.29502 0.012775 -0.094752 0.17733 -0.13505 -0.039214 0.010139 -0.040519 -0.07359 0.06338 0.017703 0.0041392 -0.06476 0.29095
2754 -0.071728 0.28275 -0.017752 -0.12451 0.13963 -0.17448 -0.095299 -0.047426 -0.090181 -0.086528 -0.011579 -0.02017 -0.049768 0.08263 0.26131
2755 -0.020794 0.33818 -0.0039505 -0.092713 0.16102 -0.15685 -0.085128 -0.027232 -0.084906 -0.089089 0.0035489 -0.002271 -0.024388 0.1218 0.25174
2756 -0.021176 0.38836 0.050744 -0.09363 0.081586 -0.15821 -0.071713 -0.0081375 0.00041429 -0.071702 -0.036252 -0.010786 -0.0084435 0.17461 0.27842
2757 -0.024972 0.38679 0.047709 -0.09615 0.16131 -0.17657 -0.082338 -0.0040784 -0.069331 -0.084292 0.010977 0.021802 0.012237 0.21633 0.26584
2758 -0.0082926 0.43598 0.15578 -0.076635 0.10676 -0.16729 -0.038195 0.007174 -0.055978 -0.06296 0.0052217 0.032278 0.042494 0.16008 0.48487
2759 -0.01709 0.39066 0.19001 -0.071171 0.13469 -0.15132 -0.029169 -0.026551 -0.067277 -0.083416 0.037216 0.028177 0.021653 -0.042811 0.58319
2760 -0.036883 0.44001 0.184 -0.084628 0.091218 -0.15933 -0.037813 -0.036354 -0.072867 -0.082446 -0.02535 0.0091374 0.0078663 0.0023257 0.59671
2761 -0.050275 0.39837 0.17755 -0.09438 0.05478 -0.17149 -0.049131 -0.050379 -0.064976 -0.086284 0.0072506 -0.0243 0.0059253 -0.051279 0.54165
2762 -0.020992 0.48447 0.16065 -0.10263 0.080108 -0.19716 -0.085306 -0.011882 -0.019791 -0.085694 -0.024123 -0.0072908 -0.0049621 -0.043857 0.48949
2763 -0.042696 0.44795 0.085062 -0.11307 0.057181 -0.17249 -0.11002 -0.030339 -0.062821 -0.12566 -0.06698 -0.028565 0.012066 0.0044724 0.37181
2764 -0.047149 0.43412 0.030341 -0.083688 0.082368 -0.12859 -0.026077 -0.022314 -0.039416 -0.069954 -0.02393 0.0057002 -0.023382 -0.060902 0.2918
2765 -0.052403 0.37947 -0.026385 -0.10382 0.054133 -0.17031 -0.06576 -0.03216 -0.059399 -0.11412 -0.03724 -0.025691 0.003907 0.080225 0.24842
2766 -0.037371 0.36292 0.021869 -0.10817 0.032676 -0.16452 -0.081018 -0.072522 -0.054267 -0.09715 -0.031398 -0.050006 0.006019 0.18632 0.24271
2767 -0.054851 0.34835 0.030863 -0.11247 0.13542 -0.16508 -0.074556 -0.020505 -0.055557 -0.08103 -0.038401 -0.017545 -0.023532 0.22692 0.24848
2768 -0.05732 0.43784 0.0050666 -0.12708 0.057192 -0.12597 -0.066975 -0.028515 -0.056249 -0.073299 -0.019993 -0.0042344 0.012143 0.091484 0.23516
2769 -0.056831 0.53935 0.036999 -0.088116 0.068862 -0.13159 -0.070818 -0.0025747 -0.07138 -0.084646 -0.026274 -0.010967 0.022048 0.031632 0.26668
2770 -0.032655 0.48138 0.033999 -0.10914 0.094429 -0.17469 -0.098699 -0.02231 -0.014812 -0.077015 -0.042305 -0.025766 0.029628 -0.040155 0.22151
2771 -0.049657 0.43235 0.039595 -0.11759 0.029792 -0.15599 -0.10632 -0.027425 -0.063827 -0.1363 -0.0668 -0.049417 0.017174 0.0085812 0.19846
2772 -0.060593 0.36287 0.0082107 -0.092056 0.075692 -0.15234 -0.083294 -0.040567 -0.056563 -0.064974 -0.040489 -0.02624 -0.023435 -0.050887 0.22271
2773 -0.083673 0.28914 0.015741 -0.10152 0.047043 -0.14877 -0.078844 -0.019651 -0.040404 -0.089332 -0.072401 -0.048425 -0.015952 -0.037627 0.18263
2774 -0.064239 0.301 0.016743 -0.1179 0.032208 -0.15705 -0.088461 -0.0689 -0.067499 -0.10358 -0.10216 -0.035883 -0.031892 -0.091443 0.19603
2775 -0.07958 0.35456 0.10675 -0.097508 0.091093 -0.15425 -0.075865 -0.041203 -0.048636 -0.10077 -0.070777 -0.034317 -0.005906 -0.08106 0.18822
2776 -0.077406 0.50505 0.15205 -0.090992 0.05437 -0.13674 -0.035514 -0.023287 -0.047053 -0.081771 -0.056296 -0.02067 0.0040776 -0.10294 0.16319
2777 -0.069938 0.47456 0.15868 -0.082181 0.10863 -0.12713 -0.080143 -0.011146 -0.017795 -0.082266 -0.027055 -0.0052396 -0.0093959 -0.045773 0.17264
2778 -0.068149 0.45328 0.13931 -0.14295 0.0093573 -0.14338 -0.088809 -0.085581 -0.11989 -0.13267 -0.11511 -0.041886 -0.032437 0.083491 0.15041
2779 -0.051205 0.51825 0.097307 -0.08317 0.074136 -0.073118 -0.11633 -0.048176 -0.047488 -0.05824 -0.06895 -0.056955 0.0056065 0.27163 0.13736
2780 -0.079671 0.442 0.05346 -0.099599 0.063071 -0.016056 -0.081252 -0.02884 -0.047225 -0.082401 -0.088456 -0.031823 -0.019036 0.21139 0.13555
2781 -0.063519 0.39128 -0.0039611 -0.10642 0.081029 -0.07981 -0.091181 -0.061541 -0.056509 -0.066842 -0.081849 -0.043811 -0.019112 0.20474 0.1408
2782 -0.077144 0.39247 -0.010336 -0.11756 0.01294 -0.14094 -0.08715 -0.058622 -0.03868 -0.11399 -0.11263 -0.060273 -0.018168 0.19772 0.1049
2783 -0.066494 0.37354 -0.016121 -0.10924 0.015014 -0.11442 -0.066527 -0.029778 -0.048991 -0.085734 -0.11044 -0.029819 -0.0027015 0.17887 0.15255
2784 -0.098325 0.28503 -0.042897 -0.12863 0.0032457 -0.16105 -0.09552 -0.087958 -0.10354 -0.1182 -0.11629 -0.093184 -0.0236 0.017067 0.087562
2785 -0.068483 0.30733 -0.021402 -0.10363 0.070661 -0.11142 -0.050112 -0.082896 -0.052819 -0.078883 -0.07702 -0.061957 0.012718 -0.056305 0.10257
2786 -0.065783 0.30102 -0.026606 -0.097265 0.044198 -0.12037 -0.079812 -0.043438 -0.030794 -0.081297 -0.074537 -0.03753 0.019206 -0.023219 0.088374
2787 0.021966 0.24388 -0.048248 -0.13595 -0.018418 -0.1046 -0.094422 -0.098061 -0.053101 -0.11279 -0.15097 -0.08288 -0.029481 -0.027806 0.069512
2788 0.11458 0.36323 -0.014097 -0.10195 0.039309 -0.021722 -0.069692 -0.035362 0.0045441 -0.082628 -0.16158 -0.048548 0.012404 -0.052735 0.075862
2789 0.13604 0.43157 -0.031278 -0.10516 0.013527 -0.0083145 -0.072938 -0.067118 -0.019075 -0.0847 -0.16112 -0.049492 -0.010053 -0.031985 0.048816
2790 0.15976 0.51233 -0.044417 -0.098104 0.038492 -0.047296 0.011642 -0.08423 -0.043123 -0.096683 -0.13519 -0.040237 0.0029365 -0.061661 0.083347
2791 0.10936 0.54841 0.016576 -0.084055 0.070897 -0.078372 0.10605 -0.045815 -0.020135 -0.069384 -0.090028 -0.040177 -0.0063683 0.0046181 0.052788
2792 0.041572 0.45406 -0.022732 -0.10302 0.077359 -0.096389 0.097917 -0.040952 0.0025297 -0.05932 -0.096288 -0.03405 0.022828 -0.048096 0.091888
2793 -0.0033061 0.43734 -0.031236 -0.1162 0.0021986 -0.11689 -0.012923 -0.053531 -0.0010058 -0.07426 -0.1022 -0.056875 0.021058 -0.020347 0.052917
2794 -0.022042 0.34822 -0.050203 -0.12642 0.014517 -0.17904 -0.075269 -0.057102 0.067104 -0.10186 -0.16394 -0.055553 0.023123 -0.031357 0.050462
2795 -0.010257 0.30398 -0.029157 -0.11259 -0.0030328 -0.050709 -0.04261 -0.047107 0.024839 -0.073312 -0.151 -0.050256 -0.013557 -0.011123 0.050388
2796 0.00012007 0.31407 -0.031431 -0.11222 0.032522 0.0071994 -0.051744 -0.06814 0.052918 -0.048116 -0.13559 -0.050211 0.036198 -0.018593 0.037334
2797 -0.0082127 0.36154 -0.032964 -0.07854 0.013066 0.16078 -0.016436 -0.044614 0.1107 -0.066264 -0.10832 -0.018607 0.018098 -0.055229 0.044404
2798 -0.012141 0.31602 -0.066485 -0.084873 0.036666 0.041853 -0.021472 -0.064082 0.0077641 -0.079594 -0.15629 -0.058321 0.010342 -0.082965 0.027316
2799 0.14962 0.45751 -0.051016 -0.094943 0.020976 -0.071955 -0.024565 -0.077637 -0.0039104 -0.096025 -0.13909 -0.073549 0.017261 -0.077191 0.0055574
2800 0.24488 0.4837 -0.041711 -0.080477 0.067423 -0.0812 0.028001 -0.017903 -0.0045768 -0.061519 -0.12851 -0.042972 0.052398 -0.040637 0.049241
2801 0.18241 0.42039 -0.086976 -0.13226 -0.02049 -0.13389 -0.049845 -0.10918 -0.040217 -0.096154 -0.17174 -0.11002 -0.026038 -0.17901 -0.024742
2802 0.18958 0.4265 -0.074349 -0.09476 0.026604 -0.064188 0.15774 -0.064867 0.013386 -0.077433 -0.13974 -0.068273 0.0073707 -0.098086 0.010886
2803 0.12888 0.38361 -0.098175 -0.1372 -0.054445 -0.012561 0.15686 -0.09206 -0.068802 -0.1186 -0.13087 -0.1009 -0.0353 -0.1714 -0.01774
2804 0.064705 0.27101 -0.097177 -0.14833 -0.039603 0.078664 0.14409 -0.086564 -0.019831 -0.13697 -0.20662 -0.095927 -0.043834 -0.1603 -0.020722
2805 0.0094185 0.22269 -0.070671 -0.10803 -0.01925 0.071914 0.15466 -0.069699 0.017026 -0.085432 -0.1655 -0.056749 -0.005521 -0.12511 -0.010326
2806 0.038851 0.28275 -0.07901 -0.11452 0.013915 0.11601 0.04976 -0.059887 0.0040972 -0.068552 -0.16597 -0.062604 -7.024e-05 -0.098917 -0.028698
2807 0.022037 0.25595 -0.08822 -0.11924 -0.033323 0.01952 -0.01427 -0.10274 0.076591 -0.097049 -0.15162 -0.083027 -0.040309 -0.152 -0.030165
2808 0.028728 0.31228 -0.091589 -0.12078 -0.0065128 -0.032366 0.0037733 -0.033045 0.092037 -0.10139 -0.15253 -0.042525 0.0017625 -0.11146 -0.028088
2809 0.082796 0.44906 -0.092857 -0.11687 0.0043283 -0.066986 -0.013806 -0.048055 0.058034 -0.032898 -0.14771 -0.07644 -0.0026943 -0.14453 -0.026415
2810 0.18145 0.4355 -0.099115 -0.13389 -0.010333 -0.080559 -0.035283 -0.072946 0.088396 -0.092242 -0.16589 -0.064335 -0.011508 -0.11871 -0.045293
2811 0.2588 0.42631 -0.098126 -0.11709 0.0072602 -0.053482 0.013718 -0.09034 0.0090975 -0.066518 -0.16672 -0.079318 -0.014067 -0.14463 -0.043277
2812 0.21736 0.40912 -0.12783 -0.11958 -0.039316 0.058709 0.0049346 -0.10166 0.026606 0.095684 -0.19922 -0.082152 -0.017174 -0.17784 -0.032625
2813 0.2415 0.40276 -0.097039 -0.12656 -0.075972 0.15072 0.044835 -0.028625 0.049184 0.17795 -0.16526 -0.052046 -0.0085062 -0.13524 -0.044969
2814 0.19539 0.41531 -0.043925 -0.10407 -0.027543 0.16775 0.060385 -0.052955 0.028431 0.16923 -0.13867 -0.035013 0.046202 -0.16843 -0.046401
2815 0.13604 0.33166 -0.10885 -0.075775 0.020205 0.1061 0.17021 -0.044841 0.0065457 0.11303 -0.12466 -0.067265 0.022515 -0.14555 -0.060989
2816 0.11405 0.26804 -0.076297 -0.089692 0.026664 0.0017159 0.22062 -0.051426 0.02326 -0.0067077 -0.15459 -0.073089 0.016922 -0.089333 -0.038636
2817 0.11613 0.24031 -0.11407 -0.080884 -0.0027523 -0.06288 0.18019 -0.053247 0.00026767 -0.049281 -0.16064 -0.069016 0.042432 -0.13123 -0.065072
2818 0.15728 0.20037 -0.12911 -0.089839 -0.019211 -0.079224 0.10486 -0.087618 -0.0091729 -0.071831 -0.17866 -0.11486 -0.013259 -0.10709 -0.079842
2819 0.30037 0.21029 -0.1359 -0.1111 -0.066646 -0.083662 0.077661 -0.11289 0.02231 -0.11029 -0.19201 -0.11328 -0.041402 -0.063361 -0.0915
2820 0.34305 0.25538 -0.11273 -0.077069 0.023393 0.11096 0.053185 -0.088067 0.078284 -0.054193 -0.17775 -0.09337 -0.026687 0.057853 -0.075722
2821 0.28946 0.20907 -0.12664 -0.036907 0.038778 0.19019 0.065992 -0.11493 0.13778 -0.035198 -0.19761 -0.064919 -0.0037114 0.17433 -0.078162
2822 0.31747 0.21469 -0.095514 -0.046909 0.014857 0.15858 0.035768 -0.054899 0.11148 -0.044986 -0.14768 -0.081127 0.097018 -0.0094804 -0.10498
2823 0.23433 0.32531 -0.10435 -0.05791 0.004617 0.078151 0.065496 -0.061292 0.097926 -0.027149 -0.12416 -0.083388 0.17806 -0.0325 -0.079056
2824 0.19407 0.36579 -0.12247 -0.093505 -0.041335 -0.018244 0.040556 -0.098281 0.080167 -0.077801 -0.16642 -0.10597 0.16563 -0.025567 -0.079877
2825 0.15811 0.35108 -0.11708 -0.059016 -0.040724 -0.033266 0.087021 -0.067507 0.05068 -0.035723 -0.15224 -0.11097 0.1671 -0.04999 -0.066856
2826 0.11933 0.28101 -0.14171 -0.090706 -0.056126 -0.034353 0.1644 -0.094743 0.0073094 -0.058635 -0.1553 -0.087922 0.12765 -0.029187 -0.089821
2827 0.09749 0.25406 -0.11428 -0.069258 -0.039709 -0.0040871 0.24135 -0.084169 0.035548 -0.044612 -0.16108 -0.074122 0.068278 -0.027391 -0.083074
2828 0.095531 0.16253 -0.12974 -0.059383 -0.053756 0.10816 0.18522 -0.1032 0.027208 -0.079601 -0.18657 -0.085228 0.018815 0.04593 -0.11412
[truncated: 139,420 more chars]
