# Supplementary material for: Insulin modulates the frequency of Ca2+ oscillations in mouse pancreatic islets
Source: PLoS One. 2017 Aug 28;12(8):e0183569. doi: 10.1371/journal.pone.0183569 (PMC5573301; doi:10.1371/journal.pone.0183569)
Supplement: S1 File — All the time traces of detrended Ca2+ oscillations for constant insulin infusion (0, 100, or 1000 nM) and alternating insulin infusion (100, 500, or 1000 nM with 4 or 5 min periods) were compressed as a single file, S1_File.zip, in which each imaging experiment was recorded as a text file where the first column represents time (sec) and the following columns represent detrended Ca2+ traces from multiple islets. (ZIP) [file pone.0183569.s001.zip › data_100I_120s_4.txt]

1 -0.143 -0.069394 -0.12206 -0.17951 -0.11748 -0.19808 -0.12523 -0.15549 -0.1202 -0.18353 -0.25786 -0.06306 -0.089671
2 -0.145 -0.082946 -0.12357 -0.21054 -0.10826 -0.21102 -0.12925 -0.16906 -0.11757 -0.20115 -0.27095 -0.058846 -0.096147
3 -0.14304 -0.087292 -0.12432 -0.19034 -0.11472 -0.21778 -0.1202 -0.16836 -0.12147 -0.19125 -0.27366 -0.06411 -0.095627
4 -0.14774 -0.095545 -0.12595 -0.18815 -0.11932 -0.21514 -0.13867 -0.16714 -0.12223 -0.19971 -0.2666 -0.077689 -0.084845
5 -0.16879 -0.13481 -0.13915 -0.2153 -0.12755 -0.2259 -0.14434 -0.17498 -0.13678 -0.22012 -0.28498 -0.073913 -0.10152
6 -0.14146 -0.069792 -0.11794 -0.19758 -0.10866 -0.19524 -0.11464 -0.15098 -0.10363 -0.18777 -0.24131 -0.058131 -0.076547
7 -0.13648 -0.081006 -0.1267 -0.18941 -0.10539 -0.19576 -0.10657 -0.15625 -0.10549 -0.19614 -0.25378 -0.068587 -0.071618
8 -0.15193 -0.091559 -0.13725 -0.18449 -0.11494 -0.21513 -0.12851 -0.16189 -0.11701 -0.18668 -0.253 -0.067432 -0.099018
9 -0.15402 -0.077179 -0.12887 -0.18787 -0.097109 -0.19558 -0.13239 -0.1673 -0.12116 -0.20179 -0.2502 -0.054662 -0.10223
10 -0.1462 -0.084238 -0.11924 -0.21275 -0.10189 -0.21393 -0.12828 -0.15107 -0.10893 -0.18534 -0.25335 -0.064374 -0.082694
11 -0.15255 -0.07091 -0.12828 -0.19669 -0.12199 -0.22122 -0.13633 -0.16081 -0.11643 -0.19999 -0.2711 -0.070532 -0.088302
12 -0.16239 -0.089201 -0.138 -0.20374 -0.11736 -0.21688 -0.13788 -0.17218 -0.11866 -0.21011 -0.2756 -0.070659 -0.10476
13 -0.15967 -0.082564 -0.13005 -0.1835 -0.10765 -0.19459 -0.13616 -0.16885 -0.12312 -0.19684 -0.26068 -0.061057 -0.096703
14 -0.16381 -0.095892 -0.13362 -0.20269 -0.12109 -0.22536 -0.1338 -0.17298 -0.12761 -0.21525 -0.27146 -0.078228 -0.10876
15 -0.15559 -0.097554 -0.13267 -0.19683 -0.12032 -0.2077 -0.13045 -0.1639 -0.11543 -0.18696 -0.26786 -0.074797 -0.080404
16 -0.17381 -0.1166 -0.15782 -0.21164 -0.13482 -0.21821 -0.1443 -0.17504 -0.13538 -0.21332 -0.28815 -0.089543 -0.11294
17 -0.15849 -0.11126 -0.14677 -0.20067 -0.1169 -0.20757 -0.1357 -0.17379 -0.12562 -0.19564 -0.2746 -0.078266 -0.10364
18 -0.15238 -0.10781 -0.14267 -0.197 -0.1268 -0.21931 -0.125 -0.17391 -0.12583 -0.19597 -0.26303 -0.079536 -0.12051
19 -0.14862 -0.10173 -0.14371 -0.19235 -0.11465 -0.20354 -0.12811 -0.16648 -0.1249 -0.1983 -0.26289 -0.068162 -0.10155
20 -0.15321 -0.085107 -0.13104 -0.17405 -0.099954 -0.19048 -0.1193 -0.15088 -0.11608 -0.1814 -0.24509 -0.05399 -0.096627
21 -0.16547 -0.095292 -0.13831 -0.20103 -0.11847 -0.20849 -0.12626 -0.16808 -0.12565 -0.19354 -0.26892 -0.078893 -0.094014
22 -0.15452 -0.089865 -0.13023 -0.18435 -0.10763 -0.20009 -0.13096 -0.16246 -0.11757 -0.19621 -0.26144 -0.065791 -0.081238
23 -0.16073 -0.089188 -0.14373 -0.192 -0.12085 -0.22951 -0.13395 -0.1679 -0.11775 -0.19402 -0.26031 -0.077028 -0.11762
24 -0.1559 -0.10134 -0.14259 -0.19182 -0.11104 -0.22 -0.13845 -0.16526 -0.11623 -0.20248 -0.26102 -0.06355 -0.094231
25 -0.14758 -0.078965 -0.12973 -0.18717 -0.10878 -0.19989 -0.12626 -0.15839 -0.10498 -0.19031 -0.26459 -0.068317 -0.10288
26 -0.13301 -0.084127 -0.13479 -0.17591 -0.11008 -0.19866 -0.1203 -0.15059 -0.1134 -0.18739 -0.2639 -0.057654 -0.091406
27 -0.15174 -0.085033 -0.14269 -0.18775 -0.11474 -0.21477 -0.13812 -0.16294 -0.11954 -0.1948 -0.2586 -0.064461 -0.087706
28 -0.1629 -0.095154 -0.15148 -0.19943 -0.12132 -0.23221 -0.1348 -0.17359 -0.11814 -0.19223 -0.27003 -0.077813 -0.10567
29 -0.1515 -0.081988 -0.13495 -0.18689 -0.10081 -0.21302 -0.13134 -0.16126 -0.11335 -0.17857 -0.25626 -0.061547 -0.093232
30 -0.15264 -0.078714 -0.13856 -0.20095 -0.10199 -0.19272 -0.12081 -0.15852 -0.10015 -0.1973 -0.25705 -0.060515 -0.090976
31 -0.15707 -0.060689 -0.13175 -0.18624 -0.099316 -0.20132 -0.11229 -0.15997 -0.11148 -0.18789 -0.24249 -0.058966 -0.083609
32 -0.1449 -0.073793 -0.12706 -0.1751 -0.10356 -0.20345 -0.1174 -0.15787 -0.11125 -0.19082 -0.24606 -0.053393 -0.091226
33 -0.1519 -0.086703 -0.14075 -0.18524 -0.11158 -0.1977 -0.11682 -0.15622 -0.11543 -0.18969 -0.26239 -0.067745 -0.1112
34 -0.16568 -0.10584 -0.1311 -0.20255 -0.10685 -0.21717 -0.12586 -0.15479 -0.11659 -0.19466 -0.25302 -0.053575 -0.083361
35 -0.14312 -0.081074 -0.12861 -0.19343 -0.09637 -0.19345 -0.12135 -0.15901 -0.11054 -0.19598 -0.24949 -0.058314 -0.086851
36 -0.1491 -0.086864 -0.14816 -0.18904 -0.10303 -0.19964 -0.12124 -0.15814 -0.11037 -0.19578 -0.26174 -0.059607 -0.084239
37 -0.15838 -0.099181 -0.13252 -0.20655 -0.11493 -0.20199 -0.1314 -0.16995 -0.12224 -0.19408 -0.25653 -0.082452 -0.11046
38 -0.14045 -0.073667 -0.11864 -0.17409 -0.091712 -0.19737 -0.11388 -0.1541 -0.10553 -0.18934 -0.24364 -0.065005 -0.084972
39 -0.17 -0.10695 -0.14465 -0.19867 -0.13078 -0.22233 -0.14134 -0.17952 -0.11644 -0.2041 -0.26967 -0.085911 -0.086457
40 -0.15061 -0.088378 -0.14267 -0.19072 -0.10186 -0.21303 -0.11659 -0.16062 -0.11355 -0.18741 -0.24863 -0.073068 -0.10057
41 -0.14731 -0.096692 -0.13643 -0.19373 -0.089586 -0.20137 -0.13272 -0.16481 -0.10954 -0.19353 -0.25368 -0.06309 -0.093618
42 -0.14869 -0.064593 -0.13687 -0.18189 -0.1038 -0.20529 -0.11531 -0.14699 -0.10605 -0.18159 -0.24668 -0.054575 -0.084264
43 -0.15361 -0.084053 -0.14477 -0.1918 -0.11591 -0.2166 -0.14219 -0.15808 -0.12281 -0.19325 -0.25489 -0.081642 -0.10226
44 -0.16367 -0.096575 -0.15354 -0.20637 -0.11412 -0.22761 -0.14074 -0.17263 -0.12017 -0.20896 -0.27523 -0.089452 -0.11741
45 -0.13672 -0.088734 -0.13049 -0.18378 -0.099449 -0.20116 -0.11859 -0.14973 -0.10651 -0.17501 -0.25426 -0.064217 -0.074269
46 -0.16347 -0.096549 -0.1432 -0.19378 -0.11182 -0.20334 -0.12882 -0.15714 -0.11141 -0.19745 -0.25342 -0.068044 -0.091341
47 -0.15231 -0.068786 -0.14343 -0.18328 -0.093066 -0.20265 -0.13175 -0.16328 -0.12061 -0.19157 -0.25675 -0.089367 -0.096785
48 -0.14886 -0.068967 -0.1349 -0.19646 -0.099657 -0.2054 -0.12211 -0.16227 -0.10893 -0.18225 -0.25313 -0.081045 -0.10604
49 -0.16674 -0.087337 -0.14539 -0.18594 -0.10262 -0.21205 -0.14707 -0.15816 -0.11028 -0.20641 -0.2757 -0.088564 -0.12273
50 -0.14931 -0.088656 -0.13117 -0.18828 -0.094851 -0.20121 -0.1166 -0.15557 -0.11507 -0.1841 -0.25322 -0.069303 -0.10941
51 -0.15279 -0.075496 -0.14021 -0.17815 -0.089386 -0.21335 -0.11523 -0.15003 -0.10176 -0.18709 -0.25146 -0.066611 -0.10533
52 -0.15918 -0.09324 -0.15068 -0.18319 -0.10115 -0.22224 -0.12534 -0.1691 -0.11806 -0.19481 -0.25351 -0.080924 -0.10745
53 -0.15875 -0.06621 -0.13671 -0.17859 -0.098019 -0.23148 -0.113 -0.15582 -0.10746 -0.18492 -0.25133 -0.074844 -0.11375
54 -0.1593 -0.08443 -0.14287 -0.1996 -0.10685 -0.22175 -0.12163 -0.1786 -0.11406 -0.20315 -0.26259 -0.074499 -0.12038
55 -0.1549 -0.04754 -0.1306 -0.17249 -0.087881 -0.21895 -0.12125 -0.15109 -0.10031 -0.18623 -0.23565 -0.048068 -0.10007
56 -0.15686 -0.079454 -0.15039 -0.16951 -0.094186 -0.21915 -0.12748 -0.1561 -0.11402 -0.20508 -0.266 -0.074372 -0.11447
57 -0.17538 -0.089536 -0.14993 -0.18302 -0.11066 -0.22142 -0.13508 -0.16593 -0.12756 -0.20357 -0.27176 -0.087784 -0.12705
58 -0.16491 -0.066669 -0.14779 -0.18263 -0.12135 -0.22819 -0.14181 -0.15471 -0.11127 -0.20134 -0.26096 -0.088084 -0.11109
59 -0.15272 -0.078325 -0.13477 -0.17671 -0.09398 -0.20588 -0.12878 -0.15185 -0.11559 -0.20707 -0.24701 -0.062761 -0.092322
60 -0.16251 -0.078589 -0.14233 -0.18081 -0.097214 -0.2212 -0.11995 -0.15067 -0.10971 -0.19293 -0.25211 -0.078915 -0.10205
61 -0.14393 -0.067073 -0.13058 -0.16925 -0.093315 -0.18777 -0.12299 -0.13926 -0.094553 -0.18016 -0.26652 -0.074092 -0.10117
62 -0.15602 -0.074892 -0.14911 -0.18226 -0.091263 -0.21081 -0.12683 -0.14938 -0.11322 -0.20131 -0.26315 -0.079582 -0.090422
63 -0.14972 -0.071181 -0.14424 -0.17822 -0.10301 -0.20392 -0.13155 -0.15476 -0.10718 -0.18944 -0.24642 -0.084953 -0.097911
64 -0.15069 -0.075496 -0.13842 -0.17493 -0.086721 -0.19318 -0.1228 -0.15697 -0.09999 -0.18624 -0.24805 -0.085941 -0.090533
65 -0.17712 -0.068318 -0.1448 -0.18004 -0.11799 -0.22618 -0.12724 -0.15331 -0.11946 -0.20813 -0.27693 -0.090448 -0.11191
66 -0.15984 -0.055493 -0.14437 -0.17365 -0.1093 -0.21567 -0.11837 -0.14673 -0.10534 -0.20664 -0.26576 -0.076986 -0.10433
67 -0.14238 -0.053633 -0.11607 -0.16607 -0.090274 -0.20027 -0.099679 -0.13138 -0.091187 -0.18033 -0.23725 -0.058566 -0.086469
68 -0.14986 -0.071106 -0.13932 -0.17537 -0.092643 -0.2138 -0.11278 -0.15046 -0.094897 -0.17709 -0.25569 -0.066449 -0.088367
69 -0.14357 -0.049848 -0.12022 -0.16917 -0.098103 -0.20548 -0.12804 -0.14681 -0.093148 -0.18704 -0.23858 -0.049966 -0.074802
70 -0.15222 -0.079763 -0.14109 -0.17602 -0.099201 -0.20837 -0.12148 -0.15706 -0.10462 -0.20051 -0.25023 -0.070099 -0.097344
71 -0.15171 -0.080517 -0.14514 -0.18152 -0.10914 -0.21063 -0.13343 -0.15383 -0.10927 -0.19453 -0.26284 -0.078693 -0.11767
72 -0.15544 -0.094528 -0.13834 -0.18394 -0.11557 -0.2125 -0.12896 -0.15408 -0.11334 -0.20015 -0.25837 -0.090002 -0.10648
73 -0.14401 -0.060112 -0.12034 -0.16578 -0.10512 -0.20003 -0.11257 -0.14185 -0.10667 -0.18512 -0.24051 -0.075831 -0.083333
74 -0.14827 -0.067945 -0.14554 -0.19069 -0.12026 -0.22345 -0.12787 -0.15063 -0.11599 -0.19126 -0.26276 -0.084345 -0.089235
75 -0.16726 -0.081687 -0.14038 -0.18605 -0.10017 -0.22657 -0.12998 -0.1602 -0.10434 -0.19521 -0.26505 -0.073817 -0.10921
76 -0.14821 -0.065788 -0.14067 -0.19029 -0.098378 -0.20749 -0.12918 -0.14699 -0.10115 -0.18271 -0.25529 -0.082664 -0.098543
77 -0.13987 -0.062115 -0.1246 -0.16851 -0.097037 -0.20716 -0.10911 -0.13334 -0.090353 -0.18656 -0.25239 -0.058874 -0.081731
78 -0.15923 -0.061475 -0.13728 -0.17891 -0.10314 -0.22083 -0.12364 -0.14925 -0.084739 -0.18906 -0.25296 -0.078984 -0.10719
79 -0.15015 -0.060981 -0.1412 -0.1737 -0.10634 -0.21778 -0.13631 -0.14701 -0.095177 -0.18355 -0.26179 -0.053721 -0.091204
80 -0.14453 -0.061931 -0.13487 -0.17378 -0.095008 -0.21016 -0.12609 -0.13487 -0.096624 -0.1856 -0.25716 -0.074731 -0.069034
81 -0.16056 -0.069412 -0.13932 -0.17933 -0.10713 -0.20239 -0.11498 -0.14252 -0.10211 -0.18464 -0.25517 -0.067107 -0.097172
82 -0.16208 -0.050908 -0.14348 -0.17642 -0.11472 -0.21622 -0.11935 -0.1478 -0.10812 -0.18263 -0.25459 -0.065578 -0.10734
83 -0.15385 -0.062008 -0.14614 -0.17628 -0.10963 -0.20509 -0.11936 -0.14406 -0.10951 -0.1878 -0.25321 -0.066189 -0.093141
84 -0.12424 -0.042863 -0.11654 -0.15617 -0.09499 -0.19487 -0.099787 -0.12601 -0.086752 -0.1631 -0.231 -0.062167 -0.086055
85 -0.1458 -0.081104 -0.14427 -0.17869 -0.11294 -0.21074 -0.12664 -0.15034 -0.10444 -0.18717 -0.26346 -0.083641 -0.093069
86 -0.14986 -0.058585 -0.14669 -0.17929 -0.10374 -0.21485 -0.12914 -0.14945 -0.11616 -0.18045 -0.2596 -0.068766 -0.079552
87 -0.15879 -0.065482 -0.14458 -0.16872 -0.10189 -0.21381 -0.12557 -0.14209 -0.10787 -0.18472 -0.26387 -0.067438 -0.10207
88 -0.15031 -0.063322 -0.12987 -0.16668 -0.10824 -0.20248 -0.10952 -0.15722 -0.11062 -0.18777 -0.25099 -0.06667 -0.10176
89 -0.14291 -0.064904 -0.13453 -0.1653 -0.11246 -0.18863 -0.10745 -0.14073 -0.10214 -0.18789 -0.26296 -0.076321 -0.08172
90 -0.15666 -0.06115 -0.1451 -0.16561 -0.11504 -0.22541 -0.12264 -0.14504 -0.096381 -0.18277 -0.2439 -0.071275 -0.10954
91 -0.1572 -0.085339 -0.15023 -0.18519 -0.11371 -0.22326 -0.12825 -0.16061 -0.11676 -0.18812 -0.26288 -0.086016 -0.11513
92 -0.1535 -0.072834 -0.15094 -0.18058 -0.10304 -0.21904 -0.12151 -0.14505 -0.12194 -0.19667 -0.26651 -0.074977 -0.097494
93 -0.15962 -0.068012 -0.15993 -0.17816 -0.12787 -0.22973 -0.13362 -0.15255 -0.10813 -0.18103 -0.26589 -0.077219 -0.097802
94 -0.1499 -0.07191 -0.12836 -0.17378 -0.096689 -0.20977 -0.11755 -0.15643 -0.10758 -0.17794 -0.24963 -0.067173 -0.09916
95 -0.15732 -0.075289 -0.14311 -0.17251 -0.11777 -0.21422 -0.11488 -0.14529 -0.12117 -0.17461 -0.25067 -0.076598 -0.096259
96 -0.17901 -0.10447 -0.18474 -0.19952 -0.13682 -0.24144 -0.14245 -0.17732 -0.13648 -0.19941 -0.29435 -0.10255 -0.13142
97 -0.16271 -0.075475 -0.14196 -0.1661 -0.099865 -0.2072 -0.11305 -0.15951 -0.11389 -0.18027 -0.25419 -0.06108 -0.087441
98 -0.15215 -0.052428 -0.14498 -0.18478 -0.10639 -0.20667 -0.12308 -0.15399 -0.11393 -0.1798 -0.25655 -0.061759 -0.08207
99 -0.15448 -0.053722 -0.14472 -0.1763 -0.093633 -0.22177 -0.11531 -0.15368 -0.11369 -0.18129 -0.25733 -0.070586 -0.09868
100 -0.14181 -0.045212 -0.12467 -0.17318 -0.094404 -0.20528 -0.11003 -0.13789 -0.10128 -0.17959 -0.23599 -0.054869 -0.084566
101 -0.1739 -0.073622 -0.16263 -0.19351 -0.13702 -0.23752 -0.13016 -0.16537 -0.12391 -0.20419 -0.27373 -0.081873 -0.097047
102 -0.15267 -0.05859 -0.1351 -0.16414 -0.097514 -0.21225 -0.11491 -0.15295 -0.11756 -0.18572 -0.24832 -0.060237 -0.075701
103 -0.17485 -0.055501 -0.16798 -0.17318 -0.12097 -0.23552 -0.13307 -0.16796 -0.12036 -0.1919 -0.26782 -0.069382 -0.10052
104 -0.15026 -0.046175 -0.14446 -0.18167 -0.10416 -0.2095 -0.12477 -0.15843 -0.11851 -0.19431 -0.25463 -0.069779 -0.096494
105 -0.15742 -0.067105 -0.14162 -0.18437 -0.10227 -0.21091 -0.12102 -0.16606 -0.11393 -0.19982 -0.27223 -0.064573 -0.10152
106 -0.15117 -0.06183 -0.14057 -0.18062 -0.10293 -0.21722 -0.11855 -0.14841 -0.11573 -0.19441 -0.2444 -0.055753 -0.080962
107 -0.13977 -0.049896 -0.14145 -0.17539 -0.10053 -0.20729 -0.10641 -0.15161 -0.11964 -0.1862 -0.24118 -0.06144 -0.092523
108 -0.14845 -0.056091 -0.14613 -0.18216 -0.12246 -0.2007 -0.11566 -0.17167 -0.11909 -0.18449 -0.24779 -0.077958 -0.10042
109 -0.16666 -0.085381 -0.16312 -0.19862 -0.1262 -0.23495 -0.13794 -0.173 -0.13055 -0.20465 -0.26184 -0.075712 -0.12073
110 -0.14984 -0.038374 -0.14398 -0.16673 -0.10312 -0.2203 -0.12503 -0.15793 -0.10363 -0.19084 -0.26456 -0.061616 -0.088071
111 -0.15889 -0.070453 -0.15356 -0.18424 -0.11745 -0.24186 -0.13862 -0.17129 -0.12944 -0.21087 -0.28319 -0.084532 -0.081139
112 -0.15362 -0.053177 -0.14767 -0.18347 -0.11783 -0.2219 -0.12143 -0.16624 -0.12169 -0.19993 -0.25929 -0.064015 -0.093203
113 -0.13849 -0.045706 -0.14014 -0.15727 -0.098288 -0.20313 -0.10811 -0.16284 -0.10746 -0.19096 -0.24285 -0.054163 -0.099812
114 -0.12994 -0.035361 -0.13035 -0.15696 -0.099346 -0.20309 -0.1179 -0.15138 -0.096897 -0.19024 -0.24503 -0.061322 -0.072391
115 -0.14756 -0.069098 -0.15284 -0.18405 -0.11268 -0.22063 -0.13151 -0.1587 -0.11252 -0.20627 -0.27226 -0.086195 -0.090327
116 -0.15838 -0.063535 -0.15299 -0.17558 -0.10358 -0.20053 -0.1091 -0.16114 -0.11521 -0.19954 -0.26344 -0.078846 -0.086424
117 -0.14488 -0.051482 -0.15571 -0.17768 -0.096004 -0.20184 -0.11913 -0.16172 -0.11618 -0.1916 -0.23927 -0.085347 -0.091551
118 -0.14511 -0.032087 -0.14445 -0.16908 -0.10007 -0.20766 -0.10864 -0.16027 -0.099785 -0.18605 -0.25621 -0.070499 -0.091087
119 -0.14879 -0.059972 -0.15144 -0.18255 -0.10816 -0.20092 -0.12698 -0.15969 -0.11166 -0.17967 -0.26928 -0.079373 -0.07113
120 -0.1409 -0.046753 -0.14659 -0.17386 -0.11324 -0.19991 -0.12093 -0.14309 -0.098183 -0.17855 -0.24596 -0.063913 -0.067934
121 -0.14369 -0.035007 -0.13738 -0.16409 -0.10575 -0.20695 -0.12075 -0.14168 -0.1038 -0.18139 -0.24905 -0.077954 -0.088046
122 -0.14698 -0.055374 -0.14047 -0.16433 -0.09635 -0.20833 -0.10528 -0.15264 -0.11138 -0.17749 -0.2475 -0.064975 -0.098467
123 -0.15284 -0.082984 -0.15942 -0.18542 -0.10486 -0.2213 -0.13445 -0.17194 -0.093836 -0.18879 -0.2629 -0.086024 -0.093979
124 -0.15565 -0.055773 -0.14108 -0.18263 -0.1092 -0.2146 -0.11103 -0.15419 -0.080102 -0.17678 -0.23047 -0.066466 -0.081167
125 -0.14908 -0.064983 -0.13983 -0.17222 -0.10462 -0.21591 -0.11723 -0.15563 -0.091489 -0.17408 -0.25376 -0.065197 -0.093813
126 -0.14416 -0.034883 -0.1346 -0.16966 -0.10334 -0.20257 -0.11677 -0.14802 -0.090149 -0.17003 -0.249 -0.05674 -0.095772
127 -0.14048 -0.056184 -0.14794 -0.18526 -0.093718 -0.21536 -0.11778 -0.14637 -0.09294 -0.186 -0.25265 -0.066944 -0.065753
128 -0.15744 -0.056746 -0.15671 -0.18635 -0.11389 -0.22694 -0.12647 -0.14933 -0.10066 -0.17723 -0.26146 -0.078502 -0.10073
129 -0.13722 -0.025388 -0.14904 -0.16325 -0.085762 -0.19889 -0.11685 -0.13818 -0.083768 -0.1695 -0.24162 -0.062915 -0.061309
130 -0.15002 -0.064345 -0.15239 -0.16945 -0.093736 -0.21712 -0.11612 -0.14429 -0.1027 -0.19181 -0.25756 -0.071335 -0.085394
131 -0.14684 -0.062186 -0.15296 -0.17773 -0.093589 -0.20838 -0.10983 -0.14865 -0.09681 -0.18236 -0.25134 -0.075351 -0.081599
132 -0.14543 -0.05962 -0.14827 -0.17136 -0.086199 -0.20119 -0.11885 -0.14824 -0.1038 -0.17968 -0.261 -0.073044 -0.07494
133 -0.14519 -0.069427 -0.16044 -0.17866 -0.10037 -0.2141 -0.12084 -0.16204 -0.11311 -0.18226 -0.24893 -0.067527 -0.093087
134 -0.15106 -0.049954 -0.16306 -0.16903 -0.085569 -0.21104 -0.10803 -0.14337 -0.096815 -0.17807 -0.24865 -0.052726 -0.075975
135 -0.14634 -0.041012 -0.14281 -0.15928 -0.087085 -0.2061 -0.11751 -0.14943 -0.089798 -0.18237 -0.24309 -0.043936 -0.077418
136 -0.14784 -0.053716 -0.15621 -0.17783 -0.10809 -0.21359 -0.10927 -0.15137 -0.099471 -0.1922 -0.25893 -0.049546 -0.083812
137 -0.13694 -0.025643 -0.13045 -0.16069 -0.086772 -0.19241 -0.091769 -0.13421 -0.094576 -0.1603 -0.23179 -0.048922 -0.075142
138 -0.16303 -0.058913 -0.1625 -0.19325 -0.11099 -0.21666 -0.12565 -0.15562 -0.11057 -0.18537 -0.26603 -0.070696 -0.10845
139 -0.14607 -0.032552 -0.15437 -0.18162 -0.10133 -0.21885 -0.10417 -0.1383 -0.11521 -0.19696 -0.23512 -0.060541 -0.077859
140 -0.15264 -0.045536 -0.15957 -0.178 -0.09663 -0.21452 -0.10748 -0.14593 -0.11035 -0.19941 -0.26024 -0.069978 -0.081951
141 -0.16264 -0.044836 -0.15926 -0.17592 -0.11381 -0.24108 -0.13175 -0.17365 -0.11791 -0.20784 -0.26171 -0.070148 -0.096123
142 -0.13203 -0.014709 -0.13647 -0.15262 -0.082206 -0.18323 -0.10623 -0.13124 -0.095791 -0.18738 -0.24474 -0.063577 -0.056575
143 -0.16461 -0.06041 -0.1623 -0.16794 -0.099738 -0.22847 -0.11305 -0.15047 -0.12729 -0.19549 -0.2583 -0.079515 -0.10791
144 -0.16455 -0.055289 -0.16119 -0.17792 -0.11336 -0.22244 -0.13113 -0.14753 -0.11325 -0.19412 -0.25768 -0.081888 -0.091461
145 -0.15278 -0.059103 -0.16335 -0.17819 -0.10671 -0.24004 -0.12823 -0.15976 -0.12167 -0.20183 -0.26634 -0.081096 -0.078295
146 -0.17613 -0.080387 -0.1851 -0.195 -0.13169 -0.24798 -0.14917 -0.16854 -0.12249 -0.20764 -0.2693 -0.090447 -0.13013
147 -0.15972 -0.051302 -0.16229 -0.19801 -0.10771 -0.22891 -0.13953 -0.1604 -0.12908 -0.20348 -0.28168 -0.069821 -0.10777
148 -0.15882 -0.050572 -0.15131 -0.17787 -0.11157 -0.22419 -0.096095 -0.14816 -0.11743 -0.20004 -0.25362 -0.070098 -0.076523
149 -0.16889 -0.043884 -0.15783 -0.16735 -0.10736 -0.24024 -0.11601 -0.14726 -0.1242 -0.19956 -0.26023 -0.091527 -0.098146
150 -0.16429 -0.063092 -0.17693 -0.18457 -0.1228 -0.24137 -0.12704 -0.16157 -0.12251 -0.201 -0.27328 -0.080254 -0.10876
151 -0.1889 -0.080324 -0.17507 -0.20961 -0.11783 -0.25854 -0.14287 -0.16394 -0.13534 -0.21352 -0.27623 -0.087358 -0.1068
152 -0.17532 -0.061125 -0.16512 -0.16994 -0.12552 -0.2398 -0.13535 -0.16627 -0.11588 -0.2073 -0.26693 -0.064739 -0.10738
153 -0.17551 -0.076193 -0.18141 -0.2044 -0.11655 -0.24905 -0.13447 -0.17227 -0.13752 -0.22884 -0.2775 -0.087098 -0.11311
154 -0.17184 -0.068924 -0.16881 -0.1857 -0.11243 -0.23351 -0.11777 -0.1692 -0.12529 -0.20466 -0.2711 -0.08355 -0.096091
155 -0.18839 -0.082314 -0.18285 -0.19327 -0.12572 -0.26037 -0.14336 -0.17526 -0.13066 -0.21738 -0.2913 -0.087879 -0.096002
156 -0.17701 -0.075727 -0.16925 -0.17774 -0.1177 -0.26192 -0.13365 -0.16748 -0.13096 -0.20978 -0.27258 -0.086848 -0.10755
157 -0.15463 -0.074173 -0.16497 -0.1757 -0.1098 -0.23072 -0.12122 -0.15554 -0.11718 -0.20508 -0.26071 -0.082611 -0.11699
158 -0.16775 -0.07449 -0.18773 -0.19099 -0.12397 -0.2432 -0.13406 -0.17656 -0.13579 -0.21213 -0.27644 -0.086574 -0.11534
159 -0.18627 -0.079058 -0.18478 -0.19311 -0.14049 -0.24985 -0.14188 -0.17498 -0.14474 -0.22435 -0.28204 -0.092566 -0.11553
160 -0.17303 -0.061299 -0.16526 -0.18271 -0.11496 -0.24226 -0.12723 -0.16645 -0.12189 -0.20971 -0.27571 -0.08595 -0.10395
161 -0.17528 -0.050315 -0.18162 -0.19563 -0.12259 -0.2426 -0.13849 -0.17306 -0.12163 -0.21303 -0.28908 -0.080337 -0.12208
162 -0.20336 -0.095129 -0.19303 -0.19946 -0.13493 -0.27466 -0.14829 -0.19159 -0.15181 -0.22301 -0.30506 -0.10067 -0.11892
163 -0.19864 -0.092157 -0.1906 -0.20799 -0.12898 -0.27467 -0.13786 -0.18766 -0.14171 -0.22402 -0.28865 -0.10259 -0.13107
164 -0.17524 -0.084504 -0.17989 -0.18468 -0.11437 -0.24835 -0.12513 -0.17441 -0.13623 -0.21419 -0.27255 -0.065903 -0.10266
165 -0.19936 -0.092259 -0.18707 -0.18943 -0.1367 -0.26332 -0.15077 -0.18269 -0.15312 -0.22995 -0.31443 -0.099438 -0.12556
166 -0.18281 -0.067195 -0.17769 -0.18194 -0.10652 -0.24339 -0.11827 -0.17596 -0.13567 -0.21383 -0.26438 -0.075002 -0.11756
167 -0.19432 -0.084866 -0.18843 -0.1898 -0.12732 -0.25548 -0.14591 -0.18168 -0.13638 -0.2279 -0.30014 -0.092945 -0.1157
168 -0.19082 -0.071068 -0.19081 -0.17467 -0.12505 -0.25225 -0.13458 -0.17857 -0.13918 -0.21992 -0.28874 -0.084426 -0.10158
169 -0.19691 -0.11487 -0.1947 -0.20996 -0.13049 -0.26804 -0.13598 -0.1991 -0.15776 -0.23568 -0.30396 -0.087963 -0.12437
170 -0.20216 -0.085247 -0.18812 -0.18746 -0.12891 -0.26615 -0.1333 -0.18586 -0.13748 -0.22353 -0.28651 -0.086078 -0.11403
171 -0.18154 -0.08981 -0.18913 -0.18353 -0.131 -0.2645 -0.13293 -0.17875 -0.12969 -0.21954 -0.26128 -0.091136 -0.11293
172 -0.20624 -0.1265 -0.20537 -0.18693 -0.14296 -0.27613 -0.15761 -0.20656 -0.16166 -0.23201 -0.30952 -0.090562 -0.12274
173 -0.18768 -0.089336 -0.18201 -0.18859 -0.1333 -0.26459 -0.13615 -0.18583 -0.1518 -0.21635 -0.30099 -0.089915 -0.10448
174 -0.20014 -0.11998 -0.20184 -0.20329 -0.15041 -0.28383 -0.14332 -0.17626 -0.15486 -0.22624 -0.29483 -0.10451 -0.10698
175 -0.18881 -0.094176 -0.20463 -0.19171 -0.12602 -0.27845 -0.14432 -0.18108 -0.14361 -0.2206 -0.29208 -0.10431 -0.10978
176 -0.20532 -0.11082 -0.20105 -0.20769 -0.14447 -0.27679 -0.144 -0.19364 -0.16824 -0.23628 -0.30664 -0.10566 -0.1235
177 -0.20253 -0.12107 -0.21122 -0.20727 -0.15958 -0.29081 -0.16392 -0.19912 -0.17004 -0.24375 -0.32283 -0.11604 -0.13674
178 -0.20051 -0.10612 -0.20312 -0.19222 -0.15145 -0.29626 -0.14018 -0.18827 -0.1605 -0.23306 -0.31468 -0.10987 -0.13576
179 -0.20394 -0.12867 -0.20982 -0.21441 -0.14048 -0.27942 -0.15079 -0.20237 -0.17733 -0.22213 -0.32502 -0.12045 -0.14343
180 -0.20341 -0.12317 -0.21116 -0.20622 -0.16249 -0.28353 -0.15668 -0.20759 -0.16858 -0.24595 -0.31699 -0.13051 -0.14319
181 -0.20013 -0.11872 -0.21214 -0.21097 -0.14863 -0.26914 -0.14597 -0.19107 -0.15981 -0.24068 -0.30842 -0.11696 -0.13523
182 -0.20665 -0.12327 -0.21833 -0.20311 -0.15411 -0.28518 -0.15231 -0.19895 -0.16976 -0.24055 -0.31717 -0.11744 -0.10902
183 -0.20993 -0.11891 -0.20175 -0.20556 -0.16172 -0.29984 -0.1711 -0.20432 -0.16524 -0.24138 -0.32722 -0.13172 -0.13732
184 -0.2051 -0.11373 -0.2168 -0.19647 -0.15959 -0.29175 -0.16426 -0.19477 -0.17102 -0.24014 -0.31089 -0.12349 -0.14276
185 -0.20457 -0.12463 -0.21664 -0.20513 -0.16053 -0.28765 -0.16926 -0.19182 -0.16857 -0.23847 -0.31975 -0.10658 -0.13545
186 -0.196 -0.1055 -0.20149 -0.19509 -0.13677 -0.27384 -0.14113 -0.17509 -0.15629 -0.23473 -0.30498 -0.10373 -0.10178
187 -0.21883 -0.11923 -0.22431 -0.2083 -0.15469 -0.29073 -0.17091 -0.18882 -0.18335 -0.25291 -0.33058 -0.12628 -0.13894
188 -0.21647 -0.12653 -0.22684 -0.20364 -0.16552 -0.29754 -0.15343 -0.2032 -0.17865 -0.24482 -0.32397 -0.13516 -0.13085
189 -0.20525 -0.11404 -0.22442 -0.20951 -0.15637 -0.28745 -0.16381 -0.20601 -0.1713 -0.2539 -0.3299 -0.13103 -0.14842
190 -0.22461 -0.12317 -0.22094 -0.21038 -0.1615 -0.30809 -0.16922 -0.21271 -0.17594 -0.24646 -0.33746 -0.13442 -0.12739
191 -0.21882 -0.12519 -0.21963 -0.21005 -0.16152 -0.28449 -0.15865 -0.19846 -0.17294 -0.25319 -0.32656 -0.12254 -0.13401
192 -0.1998 -0.12862 -0.23515 -0.21457 -0.15907 -0.28997 -0.16486 -0.19953 -0.18617 -0.24705 -0.33534 -0.12703 -0.12892
193 -0.22084 -0.10893 -0.22334 -0.21966 -0.17112 -0.319 -0.16613 -0.19798 -0.17347 -0.24875 -0.33537 -0.13176 -0.14745
194 -0.22092 -0.13112 -0.23237 -0.23117 -0.16713 -0.30761 -0.17659 -0.21856 -0.19479 -0.27184 -0.34501 -0.14319 -0.13693
195 -0.20679 -0.10966 -0.21395 -0.20512 -0.16334 -0.29927 -0.15603 -0.19137 -0.1692 -0.24611 -0.32434 -0.1181 -0.12759
196 -0.20829 -0.11838 -0.21834 -0.2204 -0.16028 -0.30081 -0.15767 -0.20061 -0.18194 -0.24811 -0.34205 -0.12719 -0.12442
197 -0.21558 -0.12651 -0.22878 -0.21736 -0.15906 -0.32098 -0.1726 -0.20918 -0.18265 -0.25396 -0.33491 -0.1276 -0.12974
198 -0.21836 -0.1193 -0.23252 -0.22993 -0.17067 -0.31112 -0.16717 -0.21601 -0.1975 -0.25925 -0.34824 -0.14178 -0.13736
199 -0.21051 -0.096334 -0.21306 -0.21755 -0.14891 -0.29481 -0.15324 -0.19218 -0.16425 -0.24737 -0.32502 -0.12383 -0.14384
200 -0.21056 -0.10698 -0.22628 -0.2235 -0.15456 -0.31844 -0.16569 -0.19851 -0.18047 -0.26187 -0.32231 -0.13055 -0.12101
201 -0.21392 -0.10652 -0.22726 -0.23144 -0.17101 -0.32555 -0.17134 -0.20585 -0.18819 -0.25845 -0.34332 -0.12834 -0.15431
202 -0.21888 -0.11202 -0.2322 -0.20067 -0.17518 -0.32045 -0.16174 -0.19327 -0.17989 -0.24884 -0.33666 -0.13382 -0.15229
203 -0.21729 -0.135 -0.23214 -0.22403 -0.15782 -0.32061 -0.18932 -0.20373 -0.18718 -0.26595 -0.35127 -0.14373 -0.13911
204 -0.20279 -0.091514 -0.22728 -0.20198 -0.1638 -0.30386 -0.14957 -0.18513 -0.18276 -0.24933 -0.33262 -0.12341 -0.13812
205 -0.22553 -0.11333 -0.23906 -0.21826 -0.17824 -0.33128 -0.16129 -0.20511 -0.177 -0.25712 -0.34753 -0.14664 -0.1391
206 -0.23624 -0.14724 -0.24578 -0.25843 -0.18499 -0.34318 -0.18119 -0.22597 -0.20357 -0.2819 -0.36724 -0.14011 -0.1348
207 -0.21537 -0.12936 -0.23018 -0.20924 -0.16545 -0.32257 -0.17152 -0.19409 -0.18481 -0.25124 -0.32848 -0.1327 -0.1473
208 -0.21632 -0.1326 -0.24005 -0.22188 -0.17 -0.3226 -0.16115 -0.19093 -0.18505 -0.24611 -0.35255 -0.14021 -0.12596
209 -0.22115 -0.12745 -0.23385 -0.22376 -0.15728 -0.31439 -0.16145 -0.20553 -0.19197 -0.25958 -0.33394 -0.13751 -0.14188
210 -0.21923 -0.1336 -0.24404 -0.2252 -0.1685 -0.32508 -0.1629 -0.21032 -0.19153 -0.26146 -0.34111 -0.13826 -0.14853
211 -0.21482 -0.11378 -0.23783 -0.22658 -0.16565 -0.31298 -0.16295 -0.19988 -0.19693 -0.24911 -0.33471 -0.12452 -0.13771
212 -0.22588 -0.13092 -0.24206 -0.2374 -0.17035 -0.31797 -0.16195 -0.19273 -0.19066 -0.25362 -0.32679 -0.14683 -0.14778
213 -0.22708 -0.13675 -0.24781 -0.23463 -0.18699 -0.34456 -0.1631 -0.20864 -0.18673 -0.27139 -0.3558 -0.14046 -0.12845
214 -0.22318 -0.15917 -0.24378 -0.231 -0.18183 -0.34342 -0.15785 -0.20731 -0.19282 -0.26362 -0.34027 -0.13344 -0.12734
215 -0.22654 -0.13596 -0.24444 -0.22225 -0.17989 -0.3325 -0.17532 -0.2053 -0.19566 -0.26569 -0.34283 -0.13216 -0.15232
216 -0.22843 -0.15467 -0.25672 -0.2409 -0.18353 -0.32905 -0.18225 -0.22764 -0.20522 -0.27731 -0.36109 -0.14855 -0.15801
217 -0.21125 -0.11702 -0.22785 -0.20921 -0.15558 -0.3214 -0.16108 -0.19337 -0.18833 -0.24504 -0.33081 -0.13265 -0.1143
218 -0.21726 -0.13492 -0.23725 -0.23112 -0.17582 -0.32172 -0.16749 -0.20888 -0.18888 -0.25869 -0.33952 -0.13622 -0.15971
219 -0.23202 -0.12862 -0.2367 -0.22371 -0.1749 -0.33022 -0.18053 -0.19765 -0.19799 -0.27026 -0.33407 -0.13435 -0.12464
220 -0.21659 -0.1285 -0.25116 -0.2104 -0.16683 -0.33851 -0.17516 -0.20786 -0.19739 -0.25833 -0.33926 -0.13661 -0.14559
221 -0.22304 -0.141 -0.24412 -0.22907 -0.1692 -0.33198 -0.16906 -0.20078 -0.19098 -0.25975 -0.34662 -0.13188 -0.14375
222 -0.22117 -0.16178 -0.24626 -0.21727 -0.16684 -0.30778 -0.16154 -0.21152 -0.19359 -0.26431 -0.33602 -0.13326 -0.13674
223 -0.22766 -0.15147 -0.25284 -0.22839 -0.17763 -0.34361 -0.17655 -0.21871 -0.19363 -0.25874 -0.35274 -0.13538 -0.14946
224 -0.20397 -0.15031 -0.2555 -0.22454 -0.16731 -0.33558 -0.16905 -0.22038 -0.20151 -0.26785 -0.34442 -0.12643 -0.13221
225 -0.23094 -0.15089 -0.24952 -0.22756 -0.17511 -0.32828 -0.16994 -0.21271 -0.19722 -0.26264 -0.33973 -0.1382 -0.16603
226 -0.21661 -0.1313 -0.2502 -0.21906 -0.17388 -0.31683 -0.1577 -0.21768 -0.18582 -0.26661 -0.35344 -0.13045 -0.14433
227 -0.2277 -0.1465 -0.24798 -0.22797 -0.1742 -0.32456 -0.17102 -0.20832 -0.19906 -0.25755 -0.35145 -0.14133 -0.14824
228 -0.23236 -0.14028 -0.26113 -0.22869 -0.17134 -0.3244 -0.16646 -0.20959 -0.19006 -0.25916 -0.34434 -0.14072 -0.14586
229 -0.22846 -0.13387 -0.25428 -0.22795 -0.16141 -0.32182 -0.16788 -0.21172 -0.20149 -0.25666 -0.35136 -0.13987 -0.14313
230 -0.21804 -0.14163 -0.24098 -0.2151 -0.16195 -0.3309 -0.15034 -0.21604 -0.18954 -0.25026 -0.3462 -0.13612 -0.13718
231 -0.2196 -0.13406 -0.25059 -0.21708 -0.15931 -0.30446 -0.16582 -0.20091 -0.19518 -0.25513 -0.34367 -0.1169 -0.15853
232 -0.22656 -0.14015 -0.25581 -0.23773 -0.18564 -0.31571 -0.18262 -0.2164 -0.19797 -0.26587 -0.35584 -0.13592 -0.15749
233 -0.23619 -0.15237 -0.25316 -0.216 -0.17348 -0.33283 -0.16863 -0.22076 -0.20941 -0.25248 -0.3593 -0.13941 -0.14524
234 -0.22174 -0.14177 -0.24884 -0.22108 -0.17209 -0.32506 -0.16634 -0.21875 -0.199 -0.26362 -0.35794 -0.13752 -0.15657
235 -0.21126 -0.13765 -0.24658 -0.21981 -0.15662 -0.30587 -0.15309 -0.2109 -0.19741 -0.25013 -0.33763 -0.12045 -0.13767
236 -0.2144 -0.14298 -0.24433 -0.20718 -0.16646 -0.34074 -0.15425 -0.20487 -0.19813 -0.25437 -0.34432 -0.13632 -0.15878
237 -0.23064 -0.15634 -0.25679 -0.23988 -0.16797 -0.33522 -0.16631 -0.2187 -0.20387 -0.26724 -0.35829 -0.14988 -0.14763
238 -0.20457 -0.13805 -0.2427 -0.22399 -0.18129 -0.30754 -0.17266 -0.20796 -0.20414 -0.2687 -0.33835 -0.14026 -0.14043
239 -0.21841 -0.13927 -0.2462 -0.22072 -0.15869 -0.31525 -0.16806 -0.21331 -0.19594 -0.25107 -0.34352 -0.1353 -0.17196
240 -0.20302 -0.11426 -0.23513 -0.20865 -0.15136 -0.30921 -0.14203 -0.2045 -0.18342 -0.24283 -0.32888 -0.12262 -0.14599
241 -0.20875 -0.12184 -0.25047 -0.20871 -0.15651 -0.30661 -0.15412 -0.20782 -0.18982 -0.24254 -0.33018 -0.10405 -0.13723
242 -0.21986 -0.14412 -0.24882 -0.21288 -0.1767 -0.33 -0.17181 -0.22694 -0.20721 -0.25148 -0.34736 -0.13706 -0.15923
243 -0.22767 -0.15337 -0.25855 -0.22785 -0.17494 -0.32062 -0.17353 -0.22794 -0.21072 -0.2648 -0.34691 -0.14577 -0.15634
244 -0.19702 -0.1425 -0.24411 -0.20742 -0.17109 -0.30864 -0.17055 -0.21155 -0.18329 -0.2506 -0.33577 -0.12101 -0.14254
245 -0.22754 -0.15109 -0.26413 -0.21764 -0.17645 -0.32679 -0.17785 -0.23585 -0.22379 -0.2644 -0.35034 -0.13686 -0.1536
246 -0.23134 -0.16871 -0.26243 -0.23818 -0.18714 -0.33503 -0.18093 -0.23385 -0.22506 -0.2652 -0.36022 -0.15392 -0.15767
247 -0.19387 -0.12153 -0.23149 -0.20498 -0.16936 -0.31892 -0.14678 -0.20489 -0.18762 -0.24731 -0.32025 -0.12432 -0.13942
248 -0.19112 -0.12533 -0.24963 -0.21862 -0.16165 -0.30883 -0.15805 -0.21631 -0.18477 -0.23374 -0.32702 -0.13168 -0.13169
249 -0.21353 -0.1236 -0.23874 -0.21777 -0.16768 -0.32141 -0.16626 -0.20841 -0.19894 -0.24223 -0.33204 -0.11937 -0.12684
250 -0.22105 -0.16566 -0.259 -0.23443 -0.1816 -0.33269 -0.17574 -0.23381 -0.21211 -0.25753 -0.33536 -0.1397 -0.13268
251 -0.21726 -0.15347 -0.25991 -0.24543 -0.17868 -0.32223 -0.16965 -0.22561 -0.2132 -0.25353 -0.3199 -0.13634 -0.15087
252 -0.20446 -0.13181 -0.23707 -0.20861 -0.17117 -0.31917 -0.17443 -0.20243 -0.19454 -0.24336 -0.30284 -0.13238 -0.15625
253 -0.22338 -0.16534 -0.24399 -0.22946 -0.18211 -0.31476 -0.17367 -0.21671 -0.21445 -0.24395 -0.28138 -0.13045 -0.15181
254 -0.19809 -0.13195 -0.22209 -0.20887 -0.16096 -0.29432 -0.16217 -0.20271 -0.19837 -0.2323 -0.27041 -0.14548 -0.13556
255 -0.22216 -0.16311 -0.25392 -0.2346 -0.1792 -0.33586 -0.17948 -0.23962 -0.21299 -0.24923 -0.28021 -0.13512 -0.13982
256 -0.21855 -0.12996 -0.23768 -0.22392 -0.16888 -0.32119 -0.15594 -0.21103 -0.1936 -0.23417 -0.25655 -0.12816 -0.12602
257 -0.21977 -0.16663 -0.25195 -0.2343 -0.18417 -0.32099 -0.16928 -0.2325 -0.20295 -0.25409 -0.25842 -0.13388 -0.13656
258 -0.22534 -0.13921 -0.2463 -0.22905 -0.17169 -0.31299 -0.17819 -0.21249 -0.19799 -0.24786 -0.25584 -0.14018 -0.13058
259 -0.20018 -0.1308 -0.23574 -0.21673 -0.15831 -0.29345 -0.15167 -0.21081 -0.18556 -0.2286 -0.23191 -0.13345 -0.12404
260 -0.20623 -0.14416 -0.24424 -0.23398 -0.1677 -0.31674 -0.16971 -0.22822 -0.20854 -0.23211 -0.25189 -0.13313 -0.14398
261 -0.22246 -0.16082 -0.24714 -0.2326 -0.15965 -0.30892 -0.16619 -0.2145 -0.20552 -0.23143 -0.24111 -0.14545 -0.1534
262 -0.19719 -0.12078 -0.23237 -0.2136 -0.16635 -0.29058 -0.16108 -0.21242 -0.17579 -0.22472 -0.21434 -0.13735 -0.14474
263 -0.22088 -0.13902 -0.23282 -0.22518 -0.15669 -0.12044 -0.16748 -0.21768 -0.19128 -0.23159 -0.24136 -0.13197 -0.13151
264 -0.21672 -0.14386 -0.24161 -0.2366 -0.15116 -0.020653 -0.16365 -0.21734 -0.20227 -0.19774 -0.22107 -0.14297 -0.12307
265 -0.21602 -0.144 -0.22893 -0.23805 -0.1512 0.085856 -0.141 -0.20487 -0.19279 -0.13873 -0.17644 -0.1233 -0.12514
266 -0.22116 -0.15755 -0.2434 -0.23461 -0.15039 0.10928 -0.15573 -0.21849 -0.19219 -0.13345 0.020971 -0.1288 -0.13532
267 -0.22981 -0.16537 -0.25481 -0.25411 -0.15211 0.16563 -0.1779 -0.22984 -0.21019 -0.091087 0.10627 -0.12635 -0.14417
268 -0.18835 -0.12125 -0.2302 -0.23466 -0.12075 0.2748 -0.14372 -0.2015 -0.17035 0.026913 0.25753 -0.10476 -0.14021
269 -0.21016 -0.14806 -0.24576 -0.2381 -0.12804 0.28872 -0.15435 -0.21891 -0.18793 0.083051 0.30265 -0.12275 -0.14835
270 -0.22642 -0.16171 -0.23767 -0.24079 -0.14635 0.32686 -0.16009 -0.2155 -0.19692 0.068917 0.31497 -0.12807 -0.13844
271 -0.21133 -0.16334 -0.23828 -0.23221 -0.1466 0.3577 -0.15791 -0.21024 -0.18623 0.12559 0.4106 -0.12083 -0.14988
272 -0.1894 -0.11469 -0.22156 -0.22414 -0.12518 0.41303 -0.12017 -0.18554 -0.16522 0.18111 0.47348 -0.11252 -0.10783
273 -0.20355 -0.12058 -0.2202 -0.22401 -0.1313 0.44962 -0.14953 -0.20403 -0.16378 0.17109 0.47343 -0.1083 -0.10693
274 -0.20516 -0.15191 -0.23429 -0.24286 -0.13881 0.45937 -0.14498 -0.20876 -0.18918 0.15894 0.56226 -0.12894 -0.12379
275 -0.21761 -0.14139 -0.23285 -0.23688 -0.12587 0.48665 -0.14439 -0.20922 -0.18055 0.24809 0.5583 -0.11824 -0.11756
276 -0.19405 -0.12916 -0.17879 -0.22323 -0.11015 0.53317 -0.15015 -0.20483 -0.17126 0.26582 0.60611 -0.12315 -0.13083
277 -0.20112 -0.15191 -0.11353 -0.21857 -0.11095 0.54608 -0.15668 -0.20368 -0.16991 0.26169 0.64556 -0.12357 -0.12409
278 -0.18592 -0.11561 -0.028896 -0.20353 -0.10917 0.65157 -0.1338 -0.18825 -0.15446 0.31581 0.71245 -0.11608 -0.10586
279 -0.16557 -0.10664 0.049673 -0.19684 -0.10309 0.64321 -0.13101 -0.18753 -0.15338 0.37196 0.74637 -0.10316 -0.1058
280 -0.18647 -0.13621 0.084441 -0.19673 -0.11933 0.66212 -0.1155 -0.1925 -0.17716 0.36632 0.72908 -0.11807 -0.10893
281 -0.17735 -0.12725 0.13671 -0.19299 -0.11544 0.69068 -0.13132 -0.1916 -0.16386 0.3466 0.74398 -0.11416 -0.1158
282 -0.13289 -0.13583 0.062275 -0.19786 -0.11585 0.71959 -0.13003 -0.18553 -0.15486 0.40837 0.83819 -0.10443 -0.11881
283 -0.013471 -0.12615 0.017088 -0.19551 -0.11128 0.73754 -0.12687 -0.18601 -0.16563 0.41288 0.84211 -0.10456 -0.097748
284 0.06539 -0.10684 0.22187 -0.17955 -0.098738 0.7801 -0.1172 -0.17551 -0.16471 0.44237 0.89661 -0.09797 -0.10728
285 0.13538 -0.12522 0.17754 -0.18532 -0.11938 0.76259 -0.11708 -0.18296 -0.1505 0.45993 0.87551 -0.11572 -0.10951
286 0.24184 -0.12293 0.29442 -0.18305 -0.11206 0.79484 -0.085833 -0.17748 -0.14693 0.44367 0.91167 -0.10767 -0.11201
287 0.31108 -0.14593 0.28774 -0.20804 -0.129 0.81472 -0.0065147 -0.18074 -0.17808 0.47042 0.90799 -0.1291 -0.13258
288 0.36793 -0.098364 0.36263 -0.17648 -0.090109 0.87632 0.077976 -0.16982 -0.14444 0.5128 0.97457 -0.078281 -0.088613
289 0.3814 -0.12736 0.39977 -0.19474 -0.1075 0.87091 0.1064 -0.1822 -0.15864 0.51054 0.96222 -0.10432 -0.11939
290 0.40166 -0.13109 0.42991 -0.18672 -0.098923 0.88442 0.11569 -0.17048 -0.14744 0.53204 0.96762 -0.10995 -0.11859
291 0.44687 -0.12323 0.49298 -0.18355 -0.08858 0.90907 0.16369 -0.16451 -0.14162 0.5632 1.0038 -0.096657 -0.1192
292 0.51802 -0.11473 0.54804 -0.18142 -0.083995 0.95695 0.19988 -0.16898 -0.14902 0.56034 1.0248 -0.11654 -0.10454
293 0.54926 -0.1039 0.59647 -0.16232 -0.083135 0.93759 0.20759 -0.14902 -0.13453 0.59828 1.0803 -0.098234 -0.1102
294 0.55282 -0.10784 0.576 -0.16759 -0.083391 0.94495 0.23534 -0.1551 -0.13631 0.61871 1.0721 -0.099145 -0.11154
295 0.59153 -0.086329 0.66781 -0.14943 -0.068047 0.99226 0.28698 -0.12791 -0.12943 0.62199 1.102 -0.080622 -0.11112
296 0.61312 -0.12377 0.6667 -0.18015 -0.098799 0.97084 0.23207 -0.15526 -0.12743 0.60931 1.0613 -0.11766 -0.12583
297 0.66806 -0.1251 0.70913 -0.17427 -0.092218 0.95049 0.2519 -0.15349 -0.089342 0.65246 1.0787 -0.10116 -0.11303
298 0.6984 -0.11205 0.75434 -0.14177 -0.077238 1.0459 0.32796 -0.13451 -0.026647 0.69954 1.1253 -0.090391 -0.097004
299 0.72349 -0.10138 0.76435 -0.14837 -0.087727 0.98603 0.30282 -0.12804 -0.026024 0.68212 1.1301 -0.088474 -0.11249
300 0.74014 -0.096732 0.8024 -0.12452 -0.074856 1.0027 0.31608 -0.11879 0.0045175 0.74256 1.1101 -0.081596 -0.10392
301 0.74978 -0.10639 0.80869 -0.13756 -0.070025 1.0138 0.28027 -0.13162 0.006935 0.69667 1.115 -0.10788 -0.10498
302 0.78791 -0.10213 0.85535 -0.12617 -0.070618 1.0401 0.37482 -0.12038 0.045925 0.72555 1.1324 -0.088357 -0.1058
303 0.82455 -0.11885 0.83214 -0.12744 -0.073423 0.93986 0.35709 -0.13372 0.040401 0.69441 1.1353 -0.10294 -0.11126
304 0.83103 -0.12025 0.82884 -0.12838 -0.087902 0.96779 0.3944 -0.12944 0.056827 0.73381 1.0989 -0.11633 -0.12995
305 0.89061 -0.07811 0.8957 -0.085752 -0.056324 1.0231 0.42903 -0.094249 0.10831 0.77206 1.138 -0.07384 -0.084213
306 0.86349 -0.10633 0.85146 -0.12562 -0.070666 0.94605 0.40655 -0.10063 0.11999 0.75183 1.0948 -0.091028 -0.12317
307 0.88963 -0.10072 0.88625 -0.13107 -0.084517 1.0238 0.4328 -0.085477 0.14196 0.77057 1.1341 -0.08403 -0.10704
308 0.90589 -0.10169 0.89897 -0.14735 -0.085529 1.0237 0.50783 0.095367 0.13961 0.76635 1.1098 -0.093719 -0.1052
309 0.87106 -0.10766 0.88155 -0.15708 -0.090654 0.9784 0.51306 0.18076 0.18951 0.76417 1.1187 -0.096663 -0.062058
310 0.98832 -0.069166 0.96776 -0.11656 -0.032104 1.0397 0.49738 0.28234 0.19245 0.83091 1.1683 -0.049959 0.019371
311 0.99515 -0.094631 0.94367 -0.14213 -0.058713 1.008 0.47889 0.31489 0.13563 0.76093 1.1096 -0.081174 0.03709
312 1.0103 -0.059438 0.99497 -0.13743 -0.05611 1.0302 0.54204 0.3441 0.13072 0.8107 1.1224 -0.077541 0.065564
313 1.0182 -0.078382 0.96554 -0.17372 -0.060449 1.0179 0.58821 0.32149 0.17007 0.78841 1.1189 -0.087936 0.071023
314 1.0219 -0.087254 0.95675 -0.15852 -0.039199 1.0172 0.53902 0.37945 0.24766 0.8262 1.1362 -0.089147 0.083774
315 0.99659 -0.11092 0.95832 -0.17818 -0.062453 0.98858 0.51737 0.36003 0.24482 0.80682 1.0912 -0.097116 0.067832
316 1.0722 -0.10847 0.97306 -0.17079 -0.036335 0.97763 0.52916 0.40129 0.27746 0.81867 1.1048 -0.08115 0.10265
317 1.0709 -0.1053 0.97331 -0.15688 0.087956 0.99872 0.54048 0.43345 0.28427 0.81547 1.0378 -0.096534 0.096185
318 1.0895 -0.089778 1.0119 -0.15027 0.16472 1.0436 0.58924 0.47377 0.31839 0.80849 1.0599 -0.081337 0.11212
319 1.0662 -0.08738 1.0184 -0.15228 0.21746 0.99438 0.60152 0.5094 0.33984 0.83138 1.0151 -0.075338 0.13058
320 1.1199 -0.051499 1.0495 -0.14588 0.25982 1.0626 0.65522 0.56259 0.36672 0.85787 1.0269 -0.061315 0.14449
321 1.0908 -0.095719 0.98551 -0.16214 0.30433 1.0459 0.60255 0.53957 0.38068 0.81455 0.96481 -0.08114 0.15679
322 1.1383 -0.08482 1.0195 -0.15005 0.35575 1.0043 0.594 0.56506 0.40037 0.76348 0.92236 -0.064031 0.14531
323 1.1133 -0.10585 0.99112 -0.17871 0.37298 0.94279 0.62756 0.57043 0.38396 0.71777 0.86461 -0.08417 0.15166
324 1.1188 -0.079091 1.0175 -0.1581 0.38618 0.9115 0.68056 0.63991 0.43412 0.68328 0.84107 0.068326 0.15914
325 1.1064 -0.046428 1.0037 -0.1541 0.45031 0.85832 0.71725 0.63002 0.44846 0.66792 0.86549 0.13352 0.18613
326 1.0973 0.086618 1.0135 -0.15975 0.46378 0.79903 0.68787 0.63695 0.44358 0.64778 0.82266 0.18603 0.16286
327 1.0202 0.21672 1.0223 -0.15166 0.53192 0.77507 0.71527 0.71438 0.47933 0.66825 0.82425 0.21804 0.22279
328 0.9831 0.25029 1.0156 -0.15453 0.45578 0.73496 0.67239 0.66813 0.46309 0.64544 0.79767 0.25607 0.20179
329 0.94009 0.29018 1.0132 -0.15235 0.46861 0.68984 0.62776 0.67464 0.48923 0.61469 0.75105 0.23698 0.27302
330 0.98877 0.34902 1.0405 -0.1528 0.47964 0.66608 0.64861 0.72034 0.50968 0.62624 0.74878 0.27414 0.34095
331 1.0611 0.37862 1.0547 -0.13271 0.58734 0.69081 0.66389 0.68487 0.53009 0.60814 0.75681 0.30085 0.36329
332 1.177 0.41362 1.0498 -0.15546 0.59652 0.79542 0.685 0.73038 0.54363 0.59492 0.72645 0.32361 0.42767
333 1.2022 0.42935 1.0323 -0.12824 0.6185 0.80403 0.69419 0.78568 0.55223 0.59795 0.71879 0.31639 0.43447
334 1.1064 0.45063 1.0204 0.063207 0.57706 0.79996 0.72384 0.75382 0.56567 0.57399 0.7262 0.32443 0.44467
335 1.0894 0.50628 1.0498 0.2724 0.57516 0.80155 0.71037 0.79282 0.5923 0.58114 0.70472 0.35647 0.50204
336 1.0048 0.53205 1.0253 0.40491 0.66329 0.82746 0.67681 0.82822 0.61952 0.57785 0.72404 0.39449 0.50916
337 0.89688 0.51314 1.0108 0.42783 0.6869 0.68521 0.60684 0.78618 0.62307 0.54598 0.69198 0.39883 0.51048
338 0.85199 0.52588 1.0086 0.49004 0.7235 0.65373 0.54838 0.80221 0.62277 0.52342 0.66791 0.38133 0.49801
339 0.85352 0.56618 0.97374 0.62286 0.71938 0.59913 0.55844 0.78293 0.62218 0.4946 0.67147 0.4289 0.52032
340 0.87107 0.59627 0.93408 0.66166 0.67587 0.54794 0.55451 0.80676 0.62364 0.4971 0.65088 0.43484 0.5528
341 0.92914 0.63235 0.89793 0.70667 0.72317 0.59099 0.54372 0.83469 0.69213 0.53032 0.66487 0.45694 0.54587
342 0.89286 0.6273 0.83916 0.73943 0.69314 0.5171 0.53067 0.82016 0.64908 0.48562 0.61693 0.47225 0.57475
343 0.92245 0.62552 0.7979 0.73889 0.71194 0.53958 0.52932 0.8437 0.66931 0.49573 0.57918 0.45404 0.57275
344 0.84645 0.66486 0.77446 0.84423 0.82899 0.49818 0.5288 0.84065 0.69358 0.47617 0.58368 0.49712 0.55532
345 0.80773 0.65484 0.72591 0.83197 0.72638 0.48069 0.49966 0.82763 0.69116 0.45932 0.54009 0.5028 0.58506
346 0.77573 0.64362 0.6957 0.86911 0.71028 0.47991 0.47321 0.82406 0.67387 0.44203 0.52288 0.50525 0.59405
347 0.77167 0.71225 0.6995 0.87923 0.7372 0.46257 0.4763 0.8107 0.69232 0.44881 0.51535 0.5316 0.59189
348 0.74058 0.65181 0.66799 0.88356 0.74368 0.43547 0.46435 0.76465 0.65177 0.4089 0.5185 0.52856 0.59908
349 0.74024 0.68178 0.66161 0.87044 0.7776 0.45615 0.46683 0.76819 0.67709 0.40878 0.48733 0.56093 0.64897
350 0.72654 0.69291 0.63982 0.91955 0.77847 0.42595 0.44787 0.73169 0.67746 0.39034 0.50122 0.53784 0.61865
351 0.72928 0.73285 0.63339 0.92224 0.78241 0.39912 0.43677 0.70856 0.68839 0.39087 0.48941 0.54708 0.62069
352 0.74347 0.72533 0.61751 0.95149 0.75897 0.41851 0.43282 0.69376 0.68936 0.39748 0.46354 0.57336 0.62829
353 0.73347 0.70197 0.59419 0.9984 0.76545 0.42542 0.42984 0.66031 0.65384 0.39769 0.48014 0.57939 0.69428
354 0.7293 0.73803 0.58781 1.0375 0.7638 0.41901 0.41944 0.6613 0.66951 0.38499 0.46173 0.57694 0.67268
355 0.66929 0.67545 0.55515 1.0106 0.74113 0.3748 0.41723 0.61381 0.59891 0.34749 0.43743 0.54831 0.65803
356 0.63571 0.69824 0.54584 1.0361 0.76878 0.38423 0.39509 0.61768 0.58001 0.33317 0.41517 0.53073 0.68364
357 0.65977 0.73755 0.54682 1.0909 0.80701 0.42276 0.41461 0.63585 0.60008 0.35399 0.4268 0.58535 0.68036
358 0.61379 0.72587 0.51749 1.0834 0.78219 0.35458 0.34057 0.6078 0.57071 0.31617 0.389 0.55219 0.70121
359 0.63355 0.74473 0.55501 1.1093 0.76053 0.38813 0.39479 0.63678 0.5843 0.35663 0.4292 0.58513 0.71356
360 0.61344 0.77216 0.54387 1.0958 0.69704 0.33737 0.38909 0.65088 0.57478 0.34982 0.40087 0.54827 0.71548
361 0.59711 0.7419 0.49585 1.0674 0.61598 0.32296 0.36409 0.61485 0.56799 0.43559 0.36354 0.52692 0.64779
362 0.62125 0.74874 0.50893 1.086 0.61084 0.31216 0.36079 0.59039 0.57432 0.49129 0.36963 0.47642 0.681
363 0.67 0.76372 0.4842 1.1039 0.63236 0.31877 0.34784 0.5716 0.54988 0.52978 0.35712 0.47819 0.69113
364 0.65457 0.76144 0.49413 1.097 0.60495 0.31491 0.3602 0.56152 0.54783 0.5288 0.36278 0.45944 0.74217
365 0.62815 0.70854 0.47404 1.0544 0.5974 0.30009 0.33962 0.53274 0.49454 0.49676 0.3277 0.4545 0.7187
366 0.59057 0.70792 0.46378 1.0559 0.59219 0.31002 0.32856 0.51589 0.48278 0.45041 0.33746 0.43212 0.71569
367 0.5587 0.70078 0.46127 1.0774 0.57706 0.27685 0.30948 0.49409 0.45175 0.41181 0.30985 0.42459 0.69505
368 0.54227 0.69825 0.44595 1.0565 0.56137 0.27657 0.3235 0.4869 0.46942 0.36946 0.30497 0.42849 0.71437
369 0.53294 0.69713 0.41807 1.0579 0.54836 0.25298 0.32501 0.47857 0.43884 0.34823 0.31194 0.41989 0.69915
370 0.51212 0.73531 0.41485 1.0314 0.51459 0.26251 0.30283 0.4503 0.44962 0.33298 0.30631 0.40157 0.6493
371 0.48077 0.72313 0.40925 1.0126 0.49932 0.25621 0.28314 0.43121 0.41634 0.31916 0.28194 0.38216 0.59963
372 0.49159 0.74752 0.39763 1.023 0.48731 0.26772 0.29815 0.45597 0.42544 0.34089 0.29011 0.37284 0.60546
373 0.44261 0.71087 0.41058 1.0093 0.48988 0.24388 0.26778 0.42409 0.41311 0.32842 0.27701 0.37367 0.56629
374 0.46272 0.6772 0.38106 1.0066 0.46434 0.22665 0.26507 0.404 0.37309 0.29618 0.25983 0.36566 0.54251
375 0.45316 0.67292 0.36972 1.0038 0.42565 0.20933 0.24219 0.40705 0.36686 0.30102 0.2317 0.34271 0.53545
376 0.44777 0.66042 0.34821 0.98824 0.45118 0.24749 0.26394 0.39002 0.35968 0.27481 0.23745 0.35067 0.56037
377 0.39535 0.62921 0.33555 0.96882 0.40211 0.18838 0.23278 0.37842 0.33072 0.26358 0.22564 0.30542 0.543
378 0.41379 0.63593 0.33052 0.96856 0.4106 0.1948 0.24503 0.37336 0.31938 0.25885 0.22526 0.31003 0.56276
379 0.4268 0.67102 0.35616 1.0161 0.41743 0.21574 0.26163 0.37084 0.3246 0.25232 0.23317 0.30618 0.53677
380 0.41611 0.67896 0.32723 0.94879 0.36976 0.18647 0.22931 0.34927 0.29932 0.2278 0.21414 0.27872 0.5043
381 0.38025 0.63953 0.32456 0.95039 0.38036 0.15845 0.21975 0.3164 0.28327 0.2142 0.186 0.27768 0.49782
382 0.40311 0.63468 0.33705 0.95972 0.37773 0.19373 0.23819 0.3618 0.3172 0.24099 0.20348 0.27757 0.49051
383 0.41298 0.59911 0.30206 0.90512 0.35426 0.15553 0.21966 0.32923 0.2738 0.19686 0.17905 0.26661 0.48144
384 0.42699 0.58724 0.31689 0.90616 0.36103 0.18082 0.21227 0.32583 0.28378 0.19715 0.16449 0.26056 0.49059
385 0.43876 0.58062 0.29167 0.89802 0.36276 0.15436 0.21868 0.32539 0.2804 0.17363 0.18549 0.24864 0.47186
386 0.49886 0.57283 0.29929 0.86259 0.36739 0.15922 0.21907 0.30764 0.26123 0.17691 0.17652 0.25492 0.4772
387 0.50675 0.53322 0.28388 0.82038 0.32572 0.15085 0.19292 0.28937 0.24294 0.1712 0.16201 0.24518 0.45025
388 0.52937 0.52947 0.28433 0.76698 0.32393 0.15346 0.20198 0.30303 0.24601 0.18354 0.16375 0.23193 0.44976
389 0.49207 0.5319 0.26566 0.6846 0.31973 0.14374 0.20347 0.28498 0.24391 0.15928 0.15133 0.2207 0.43823
390 0.44351 0.52256 0.27444 0.62903 0.31835 0.1209 0.18641 0.27906 0.22968 0.15283 0.13846 0.22003 0.40286
391 0.43315 0.53383 0.27583 0.63638 0.31959 0.15345 0.20338 0.27294 0.24057 0.15096 0.13781 0.22069 0.40132
392 0.39892 0.4958 0.23983 0.62271 0.31321 0.13185 0.17268 0.2644 0.21919 0.13576 0.12289 0.21343 0.41159
393 0.36259 0.47583 0.23524 0.58897 0.29749 0.088992 0.16142 0.26218 0.21888 0.1319 0.11776 0.19153 0.37012
394 0.33659 0.41159 0.21792 0.56333 0.27651 0.096747 0.13362 0.23549 0.19673 0.11389 0.079159 0.17395 0.33906
395 0.35164 0.42235 0.2361 0.57274 0.28267 0.11182 0.17451 0.26414 0.22677 0.13934 0.12319 0.20878 0.32559
396 0.31813 0.36996 0.19647 0.52969 0.26135 0.10658 0.14703 0.2369 0.19429 0.11517 0.10115 0.18471 0.29997
397 0.34658 0.40735 0.23477 0.54959 0.26785 0.11445 0.18203 0.25045 0.20743 0.13211 0.10469 0.18402 0.32809
398 0.31345 0.36619 0.21986 0.53765 0.26442 0.10326 0.14345 0.24533 0.20211 0.11385 0.086428 0.19485 0.29411
399 0.2999 0.36393 0.22483 0.50024 0.26682 0.11534 0.1471 0.23069 0.19853 0.11083 0.084598 0.16805 0.3126
400 0.29026 0.35808 0.2153 0.50093 0.2668 0.092892 0.15939 0.23704 0.2012 0.11327 0.085405 0.16723 0.2975
401 0.23124 0.28458 0.16484 0.44359 0.21432 0.062098 0.10366 0.18737 0.14946 0.073224 0.041198 0.12333 0.27613
402 0.27007 0.32387 0.20035 0.4686 0.26224 0.094654 0.15527 0.21966 0.18519 0.12033 0.099092 0.19147 0.32208
403 0.24691 0.3053 0.18491 0.46464 0.23706 0.081637 0.12071 0.21309 0.18715 0.096143 0.062852 0.16941 0.28963
404 0.24189 0.29295 0.17707 0.45666 0.23042 0.080008 0.12983 0.21254 0.15825 0.10018 0.072365 0.15885 0.28392
405 0.218 0.29951 0.1786 0.42918 0.21815 0.074899 0.11355 0.18434 0.15319 0.078265 0.053645 0.13678 0.25802
406 0.22879 0.29292 0.18913 0.41718 0.22711 0.060547 0.12029 0.19287 0.1625 0.091095 0.069292 0.14748 0.25158
407 0.23141 0.28844 0.17601 0.41439 0.22342 0.090426 0.14491 0.18448 0.1692 0.087121 0.067807 0.15133 0.27587
408 0.21062 0.26022 0.15975 0.39945 0.22247 0.070462 0.14299 0.18428 0.15724 0.088827 0.059463 0.14617 0.22171
409 0.20898 0.23652 0.15128 0.36572 0.20249 0.069499 0.10889 0.16254 0.14209 0.07527 0.035525 0.13045 0.20894
410 0.21979 0.24454 0.16969 0.37071 0.19415 0.063889 0.10479 0.17423 0.14076 0.085284 0.035696 0.14123 0.21311
411 0.21561 0.26976 0.17182 0.38482 0.20535 0.06469 0.12916 0.18638 0.15225 0.083181 0.051155 0.13798 0.21222
412 0.21144 0.23806 0.1454 0.37067 0.19967 0.0727 0.1087 0.16046 0.14681 0.069595 0.034501 0.14289 0.21566
413 0.20167 0.24751 0.16283 0.37147 0.21118 0.074399 0.10359 0.17636 0.15596 0.08611 0.033087 0.15572 0.20377
414 0.18463 0.21142 0.13514 0.33688 0.18944 0.056727 0.096556 0.14138 0.11752 0.061576 0.023349 0.11924 0.16595
415 0.17313 0.19554 0.12202 0.31591 0.18424 0.034125 0.084354 0.13882 0.11242 0.05878 0.01672 0.11278 0.15798
416 0.15088 0.17986 0.11353 0.29525 0.1717 0.043015 0.07015 0.12571 0.096785 0.026087 0.0067591 0.093792 0.17021
417 0.16875 0.18408 0.12872 0.30684 0.17086 0.039081 0.097961 0.14239 0.10059 0.045229 0.0089342 0.10515 0.17271
418 0.16969 0.22054 0.12699 0.32741 0.19916 0.066897 0.11525 0.14834 0.12115 0.068034 0.03767 0.12059 0.18419
419 0.13658 0.18481 0.10497 0.29392 0.15864 0.017068 0.077399 0.12739 0.10589 0.033597 0.010476 0.10224 0.17029
420 0.12961 0.15041 0.092127 0.25188 0.13505 0.0084617 0.068857 0.098686 0.073594 0.020046 -0.0081003 0.089834 0.15151
421 0.16134 0.17899 0.12246 0.30262 0.15612 0.025321 0.078869 0.13253 0.11247 0.038095 -0.0092559 0.099301 0.15194
422 0.13625 0.14906 0.085357 0.26658 0.1362 0.015539 0.058137 0.10242 0.080656 0.017191 -0.016112 0.083217 0.13099
423 0.14173 0.20283 0.12591 0.29856 0.16045 0.035116 0.084848 0.13441 0.10431 0.051017 0.0086772 0.10498 0.16088
424 0.12797 0.15798 0.098707 0.27187 0.13631 0.022602 0.060891 0.10843 0.084247 0.024193 0.0011958 0.10168 0.13932
425 0.1567 0.17033 0.11964 0.27974 0.18496 0.054616 0.0849 0.14063 0.10486 0.042404 0.029998 0.12034 0.15598
426 0.12363 0.14852 0.070191 0.23875 0.14507 0.016484 0.06199 0.10331 0.093155 0.024399 -0.0099914 0.1032 0.11937
427 0.13772 0.14577 0.075901 0.24388 0.15231 0.02578 0.087811 0.11063 0.074012 0.019479 0.0022956 0.10303 0.11229
428 0.12186 0.14693 0.084632 0.21741 0.13924 -0.011155 0.058371 0.094284 0.083034 0.010778 -0.011217 0.073257 0.096403
429 0.11544 0.17013 0.092813 0.23395 0.1567 0.021424 0.083356 0.11138 0.10815 0.035726 -0.015294 0.10244 0.11304
430 0.11403 0.10518 0.070272 0.19894 0.14214 0.00136 0.048581 0.068689 0.071427 0.0089563 -0.039355 0.083613 0.083962
431 0.10023 0.12264 0.070751 0.20948 0.11915 0.011209 0.054961 0.070702 0.066676 -0.0094356 -0.022871 0.071178 0.11721
432 0.10377 0.10493 0.075483 0.1918 0.12809 0.0058763 0.049351 0.07281 0.059348 0.015787 -0.031848 0.078224 0.092525
433 0.097745 0.10348 0.063153 0.19768 0.11529 -0.016464 0.05337 0.067892 0.066039 -0.0067601 -0.038794 0.082335 0.090648
434 0.11663 0.12435 0.082604 0.20614 0.13493 0.010763 0.038705 0.088895 0.075086 0.0026693 -0.011756 0.075984 0.10572
435 0.11479 0.13696 0.087881 0.19056 0.12762 0.041709 0.04917 0.08174 0.075799 0.007186 -0.022456 0.088645 0.09431
436 0.11145 0.10284 0.076536 0.19006 0.11238 0.023378 0.069474 0.080681 0.090213 0.023193 -0.0079034 0.091429 0.10198
437 0.088795 0.11169 0.072849 0.1817 0.12123 0.0059134 0.052927 0.072391 0.059836 0.010854 -0.018097 0.082073 0.084122
438 0.079969 0.062089 0.041408 0.14591 0.10666 -0.011693 0.026059 0.052563 0.037808 -0.013785 -0.059069 0.057299 0.064382
439 0.06472 0.065761 0.044518 0.16013 0.10413 -0.02034 0.034769 0.056344 0.047841 -0.0063791 -0.044173 0.055654 0.048036
440 0.080715 0.089733 0.072159 0.15976 0.12107 -0.00032962 0.042987 0.061998 0.042658 -0.0014958 -0.04057 0.071725 0.088944
441 0.051396 0.070379 0.056037 0.13992 0.10094 -0.030337 0.032059 0.035502 0.034369 -0.020548 -0.059355 0.063457 0.053376
442 0.075689 0.075634 0.071815 0.1541 0.12174 0.006109 0.044538 0.052376 0.041366 -0.0084177 -0.033099 0.070939 0.049633
443 0.056894 0.058628 0.068172 0.13601 0.10726 -0.014444 0.032661 0.042672 0.04123 -0.0061297 -0.045804 0.065638 0.076725
444 0.078195 0.078647 0.087134 0.15996 0.10738 -0.0027934 0.031855 0.048227 0.039635 -0.0014912 -0.033843 0.063122 0.091914
445 0.074548 0.051771 0.063169 0.1292 0.10671 -0.035681 0.033699 0.026102 0.031687 -0.026524 -0.052165 0.054733 0.057689
446 0.070734 0.077599 0.072895 0.14584 0.09661 -0.015631 0.040367 0.034546 0.048074 -0.0065454 -0.046828 0.062201 0.065421
447 0.06051 0.056023 0.07743 0.12624 0.094524 -0.01339 0.042908 0.034618 0.032798 -0.023494 -0.041883 0.070835 0.052426
448 0.046944 0.056907 0.057343 0.11686 0.083992 -0.0244 0.022488 0.02097 0.030138 -0.024288 -0.0584 0.063612 0.058516
449 0.040116 0.036606 0.051031 0.10647 0.086823 -0.0073821 0.0020056 0.019828 0.012894 -0.030641 -0.062467 0.064538 0.072732
450 0.051379 0.051192 0.049922 0.11262 0.097692 -0.024753 0.020092 0.027551 0.024094 -0.048279 -0.056561 0.057498 0.057755
451 0.047945 0.03163 0.054443 0.10145 0.092721 -0.026171 0.011142 0.026625 0.032544 -0.026911 -0.059995 0.058112 0.047532
452 0.061402 0.04815 0.042617 0.12521 0.090996 -0.011728 0.040742 0.021983 0.02588 -0.020891 -0.041055 0.075203 0.078979
453 0.042915 0.045917 0.025733 0.093678 0.07389 -0.017038 0.020164 0.026956 0.017484 -0.032683 -0.065003 0.060029 0.026469
454 0.023958 0.02721 0.022742 0.073954 0.072683 -0.040421 0.002711 0.0015352 0.0052667 -0.042882 -0.069469 0.041225 0.026534
455 0.027531 0.030264 0.022876 0.09778 0.073182 -0.045728 0.0106 0.008544 0.0073755 -0.05008 -0.048034 0.052687 0.020947
456 0.025848 0.019263 0.015532 0.072759 0.069862 -0.041866 0.015758 0.012721 0.0020422 -0.054027 -0.07223 0.035273 0.033301
457 0.04112 0.043502 0.0296 0.076996 0.084014 -0.02102 0.035221 0.017469 0.020712 -0.028838 -0.03606 0.050217 0.056001
458 0.031122 0.031692 1.822e-05 0.073993 0.078188 -0.025732 0.017379 0.030604 0.017483 -0.036306 -0.052485 0.052059 0.041911
459 0.014145 0.012421 -0.0034508 0.067216 0.060573 -0.044488 -0.0048879 0.0014374 0.0014724 -0.060727 -0.089872 0.02818 -0.00036415
460 0.037295 0.036502 0.012163 0.090061 0.070967 -0.035408 0.013016 0.021967 0.018746 -0.044185 -0.05127 0.058435 0.048605
461 0.015185 0.017375 0.012016 0.072577 0.058275 -0.054227 0.011207 3.6679e-05 0.017338 -0.068114 -0.070964 0.032941 0.01906
462 0.035499 0.033128 -0.0035318 0.089849 0.081983 -0.033893 0.010167 0.018171 0.011321 -0.038684 -0.062138 0.048722 0.044576
463 0.009854 0.02734 0.0084261 0.079251 0.064348 -0.034022 0.0012032 0.015478 0.0091289 -0.035227 -0.047301 0.052147 0.033687
464 0.015466 0.026325 -0.0037449 0.053159 0.053318 -0.044363 -0.010052 -0.0047342 -0.00089967 -0.053676 -0.082547 0.038658 -0.0012386
465 0.0080728 0.0052409 -0.025089 0.06705 0.062511 -0.046009 0.0048883 0.0075955 0.0017055 -0.060278 -0.07149 0.040613 0.020244
466 0.022503 0.020535 -0.0036589 0.056184 0.059486 -0.038588 -0.00051313 0.0024883 0.0025471 -0.047991 -0.067849 0.021902 0.034086
467 0.028679 0.010039 -0.0047384 0.064445 0.067856 -0.041239 0.016146 0.012771 0.016411 -0.044175 -0.052559 0.049179 0.018147
468 0.015657 0.013125 -0.0059693 0.07159 0.054236 -0.056751 0.012605 0.011717 0.010958 -0.058207 -0.063241 0.041531 0.052945
469 0.015336 0.019562 0.0033759 0.07934 0.062134 -0.059761 0.022701 0.017845 0.018165 -0.050922 -0.032263 0.045936 0.039378
470 0.0050971 0.017205 -0.005788 0.062458 0.049966 -0.042241 0.0012418 0.0050838 0.001891 -0.042425 -0.050963 0.037694 0.0040495
471 0.012509 -0.013147 -0.0089818 0.046608 0.057307 -0.05326 0.0085505 0.0047398 0.012323 -0.061135 -0.047386 0.037197 0.037049
472 -0.0072586 -0.0080975 -0.011355 0.047739 0.03863 -0.053542 0.0087964 0.0011698 -0.0019749 -0.053428 -0.053215 0.056698 0.024904
473 0.035096 0.0016831 -0.023424 0.049397 0.055563 -0.043189 0.010875 0.0070222 0.0042871 -0.046771 -0.045261 0.034483 0.029376
474 -0.0017521 -0.022704 -0.03151 0.034626 0.038681 -0.068314 -0.020181 -0.029938 -0.024843 -0.073821 -0.067944 0.022369 0.0079414
475 -0.00080285 0.0014558 -0.0094332 0.052798 0.056523 -0.057031 0.017047 0.0059824 0.011626 -0.043895 -0.058273 0.052922 0.0055428
476 -0.007338 0.0032076 -0.026377 0.043236 0.039752 -0.064472 -0.00073459 -0.0084513 -0.0056265 -0.068169 -0.073685 0.038731 0.0021399
477 -0.0053995 -0.016773 -0.033759 0.042436 0.027242 -0.07012 -0.010702 -0.011664 -0.0069835 -0.058885 -0.077549 0.033712 0.0025412
478 0.0020128 -0.01621 -0.01264 0.056405 0.055951 -0.053429 -0.00085942 -0.011245 0.011747 -0.062931 -0.062117 0.06039 0.029711
479 -0.018694 -0.021466 -0.020364 0.031839 0.046003 -0.065659 -0.0055894 -0.00065358 -0.017686 -0.070786 -0.096698 0.020507 0.028484
480 -0.011058 -0.010064 -0.031228 0.021908 0.045578 -0.042499 -0.0027225 -0.0060602 -0.0091938 -0.06969 -0.066177 0.020654 0.011892
481 -0.018085 -0.026375 -0.044639 0.023148 0.02096 -0.05875 -0.017414 -0.026067 -0.016204 -0.070535 -0.07837 0.027966 0.00041999
482 -0.012498 0.0011442 -0.0422 0.033505 0.044448 -0.063209 -0.015518 -0.014239 0.0037476 -0.069454 -0.084605 0.031744 0.021312
483 0.010735 0.0091034 -0.011559 0.042398 0.062038 -0.046244 0.010454 0.027277 0.011538 -0.046991 -0.053148 0.069181 0.023554
484 -0.013556 0.010282 -0.032355 0.027528 0.032152 -0.068225 0.0045103 -0.0060886 -0.0036394 -0.074743 -0.086583 0.026088 0.029521
485 -0.00811 -0.037935 -0.04747 0.0048544 0.028626 -0.062353 -0.0063928 -0.018619 -0.0057526 -0.074009 -0.088707 0.018982 0.016824
486 -0.039109 -0.0082284 -0.035855 0.01311 0.013357 -0.068782 -0.023399 -0.021098 0.0019597 -0.068538 -0.10146 0.022883 0.014396
487 -0.017562 -0.034964 -0.046795 0.013704 0.034523 -0.050089 -0.01443 -0.01394 -0.012421 -0.063816 -0.1011 0.0072208 -0.014016
488 -0.036687 -0.016961 -0.042372 -0.00043031 0.020131 -0.071548 -0.013501 -0.013856 -0.018446 -0.08979 -0.097374 0.0086285 -0.0013289
489 -0.032152 -0.027269 -0.036625 0.0042557 0.01802 -0.055754 -0.017128 -0.0081107 -0.016304 -0.071332 -0.096309 0.026322 0.01023
490 -0.018403 -0.027577 -0.032374 0.014526 0.028524 -0.047562 -0.0028735 -0.0049624 -0.0084698 -0.058496 -0.086372 0.026685 0.019231
491 -0.029514 -0.023725 -0.04756 -0.0063815 0.00048148 -0.07643 -0.010552 0.0016225 -0.024044 -0.079861 -0.10658 0.0037337 -0.0027312
492 -0.024646 -0.02542 -0.055227 0.008038 0.029688 -0.073575 -0.012784 -0.0043318 0.0006384 -0.072849 -0.082407 0.018465 0.016957
493 -0.03235 -0.059704 -0.056768 -0.0077274 0.012276 -0.084911 -0.036043 -0.015942 -0.038428 -0.064836 -0.095407 -0.00061943 -0.0009615
494 -0.029629 -0.034928 -0.049652 -0.014127 0.032381 -0.07884 -0.011238 -0.009878 -0.0055265 -0.071005 -0.09748 0.0094816 0.017244
495 -0.04865 -0.062244 -0.072776 -0.025542 -0.0049346 -0.089127 -0.027416 -0.028443 -0.043847 -0.082247 -0.12071 0.005836 -0.015233
496 -0.028611 -0.04338 -0.040696 -0.016948 0.029487 -0.06318 -0.016612 -0.0058949 0.004153 -0.062434 -0.087799 0.029003 -0.0013256
497 -0.045503 -0.068674 -0.05336 -0.028894 0.011499 -0.10226 -0.022366 -0.036694 -0.029991 -0.073761 -0.11736 0.0069061 0.0062993
498 -0.021016 -0.041574 -0.068563 -0.029058 0.030143 -0.073459 -0.017348 -0.020554 -0.021406 -0.092693 -0.1108 -0.0017218 0.0062202
499 -0.031062 -0.052046 -0.053981 -0.028358 0.012326 -0.070851 -0.02682 -0.020943 -0.019437 -0.080084 -0.10895 0.019306 -0.0070339
500 -0.029068 -0.040401 -0.054631 -0.015954 0.021232 -0.079018 -0.014559 -0.0097792 -0.023854 -0.069606 -0.10565 0.02245 0.012361
501 -0.074912 -0.085484 -0.094824 -0.047252 -0.00065702 -0.10662 -0.051701 -0.035937 -0.043292 -0.10033 -0.14171 0.0015321 -0.016433
502 -0.046019 -0.037796 -0.060763 -0.015204 0.010739 -0.076062 -0.020495 -0.013003 -0.018193 -0.073706 -0.094725 0.019106 0.0093438
503 -0.042735 -0.073611 -0.076887 -0.043419 0.013281 -0.06939 -0.029478 -0.027836 -0.029916 -0.078117 -0.11372 0.012587 0.0027544
504 -0.051727 -0.058091 -0.067978 -0.029553 0.0063178 -0.071738 -0.023931 -0.019566 -0.026366 -0.083108 -0.11545 0.013808 -0.0085314
505 -0.060292 -0.084934 -0.087455 -0.053018 0.0012948 -0.10367 -0.053286 -0.040521 -0.039014 -0.093646 -0.10849 0.013942 -0.012978
506 -0.067354 -0.069175 -0.071962 -0.046789 -0.010205 -0.077601 -0.03845 -0.033453 -0.034271 -0.08522 -0.11349 0.011018 -0.0035434
507 -0.064575 -0.084003 -0.088324 -0.050824 -0.025389 -0.094514 -0.051054 -0.042406 -0.037209 -0.10897 -0.13869 -0.01452 -0.030163
508 -0.068383 -0.052905 -0.093782 -0.046353 -0.025167 -0.10413 -0.049872 -0.042936 -0.033744 -0.10426 -0.14262 -0.012948 -0.023055
509 -0.055605 -0.064518 -0.081366 -0.042297 0.0075455 -0.077573 -0.042849 -0.024126 -0.04273 -0.092591 -0.12743 0.0057091 -0.0066819
510 -0.05206 -0.068508 -0.076885 -0.034708 0.00012255 -0.081061 -0.037247 -0.030594 -0.034294 -0.079168 -0.11405 0.0049553 -0.022393
511 -0.049661 -0.045178 -0.065369 -0.030455 -0.0030274 -0.080884 -0.039754 -0.017812 -0.02478 -0.08053 -0.11548 0.0088057 -0.012828
512 -0.056646 -0.062587 -0.083614 -0.045307 0.0022303 -0.068375 -0.039056 -0.022604 -0.040316 -0.092389 -0.10095 0.0088507 -0.026781
513 -0.07294 -0.078203 -0.086727 -0.040201 -0.026043 -0.096062 -0.049646 -0.034656 -0.047993 -0.10322 -0.10832 -0.023306 -0.04545
514 -0.064384 -0.067936 -0.074329 -0.025682 -0.0052192 -0.085878 -0.032174 -0.036594 -0.032471 -0.099473 -0.12871 -0.0035111 -0.018983
515 -0.057597 -0.071726 -0.073337 -0.058659 -0.00063906 -0.09805 -0.043068 -0.033568 -0.045577 -0.10099 -0.097642 -0.0027069 -0.0013465
516 -0.061663 -0.088259 -0.097968 -0.053112 -0.014216 -0.10358 -0.049755 -0.042074 -0.057933 -0.10892 -0.11894 -0.0058177 -0.00083114
517 -0.049083 -0.074308 -0.089146 -0.053087 -0.010753 -0.10788 -0.040314 -0.029359 -0.064211 -0.085242 -0.10824 0.00054636 -0.017789
518 -0.04518 -0.089046 -0.076939 -0.054722 -0.0062487 -0.10956 -0.040342 -0.040751 -0.037512 -0.1136 -0.094009 -0.0086259 -0.0089596
519 -0.057936 -0.083408 -0.092231 -0.064777 -0.0069842 -0.096141 -0.04225 -0.040906 -0.03489 -0.11557 -0.08901 -0.0039359 -0.011564
520 -0.08668 -0.097347 -0.10269 -0.069007 -0.028998 -0.11695 -0.040273 -0.04769 -0.061859 -0.10369 -0.12402 -0.030658 -0.015323
521 -0.082283 -0.09214 -0.09466 -0.053217 -0.023263 -0.098882 -0.070342 -0.061256 -0.066675 -0.10609 -0.11761 -0.045758 -0.029577
522 -0.054856 -0.082032 -0.071321 -0.051402 -0.028484 -0.094525 -0.041555 -0.043478 -0.051895 -0.098468 -0.10184 -0.015303 -0.050235
523 -0.061552 -0.065531 -0.068972 -0.041002 0.0035221 -0.084412 -0.035095 -0.032716 -0.044148 -0.1044 -0.10501 -0.011025 -0.020416
524 -0.072468 -0.10856 -0.089997 -0.058842 -0.01787 -0.11267 -0.067123 -0.050204 -0.053821 -0.10615 -0.11996 -0.043269 -0.045731
525 -0.062615 -0.063642 -0.059129 -0.037865 0.0083778 -0.083845 -0.032653 -0.032479 -0.041306 -0.088199 -0.074494 -0.0094572 -0.016274
526 -0.067795 -0.062365 -0.056674 -0.030577 0.00023322 -0.095097 -0.040007 -0.03336 -0.039436 -0.091598 -0.080464 -0.0059051 -0.012644
527 -0.067539 -0.071598 -0.056323 -0.048921 -0.0043509 -0.09785 -0.049328 -0.035503 -0.039681 -0.096052 -0.10138 -0.016423 -0.0076691
528 -0.068864 -0.076557 -0.071102 -0.048351 -0.014629 -0.076239 -0.035272 -0.048324 -0.042309 -0.10037 -0.068783 -0.007959 -0.016277
529 -0.070938 -0.071554 -0.065454 -0.051345 0.0011162 -0.092135 -0.052249 -0.04504 -0.051947 -0.11145 -0.085909 -0.013289 -0.038516
530 -0.05503 -0.061009 -0.059735 -0.043986 0.014436 -0.064977 -0.036933 -0.037135 -0.048161 -0.094788 -0.08197 0.0003548 -0.0098716
531 -0.076449 -0.078841 -0.069678 -0.068704 -0.018053 -0.086746 -0.042287 -0.048729 -0.053184 -0.10141 -0.0967 -0.02645 -0.017834
532 -0.090945 -0.10181 -0.084856 -0.068734 -0.01426 -0.097207 -0.069549 -0.035658 -0.050273 -0.11739 -0.10602 -0.031936 -0.021724
533 -0.059242 -0.081484 -0.079823 -0.063906 -0.01968 -0.065274 -0.053668 -0.049995 -0.051445 -0.10259 -0.094318 -0.025632 -0.019956
534 -0.072367 -0.061171 -0.066386 -0.058179 0.0023901 -0.053734 -0.025477 -0.044829 -0.055198 -0.097604 -0.082399 0.0058467 -0.0088678
535 -0.089866 -0.078409 -0.083859 -0.058207 -0.024058 -0.098153 -0.057974 -0.043357 -0.064016 -0.10634 -0.09605 -0.016814 -0.02912
536 -0.079921 -0.097488 -0.093184 -0.079077 -0.016176 -0.076572 -0.066102 -0.046882 -0.069561 -0.1113 -0.10066 -0.024048 -0.009871
537 -0.083982 -0.08899 -0.075246 -0.063263 -0.017365 -0.082231 -0.055318 -0.048694 -0.046976 -0.10311 -0.095864 -0.022527 -0.011782
538 -0.06292 -0.10811 -0.10802 -0.071514 -0.016533 -0.084169 -0.064603 -0.058279 -0.060251 -0.10887 -0.1059 -0.023146 -0.013803
539 -0.091797 -0.085899 -0.097012 -0.073873 -0.045954 -0.108 -0.061627 -0.056234 -0.050901 -0.11749 -0.095629 -0.031852 -0.01571
540 -0.090782 -0.069222 -0.098396 -0.059957 -0.039689 -0.098686 -0.066486 -0.047201 -0.054246 -0.11671 -0.091869 -0.036647 -0.019645
541 -0.075021 -0.07838 -0.082037 -0.074171 -0.027509 -0.083851 -0.058188 -0.038434 -0.043537 -0.095822 -0.075495 -0.024337 -0.0030577
542 -0.069512 -0.054481 -0.093967 -0.056742 -0.015168 -0.080561 -0.029459 -0.034724 -0.045079 -0.093319 -0.075227 0.00048093 -0.0067336
543 -0.07101 -0.062284 -0.09399 -0.057077 -0.01985 -0.10029 -0.05345 -0.037574 -0.051598 -0.099331 -0.096106 -0.0059231 -0.011324
544 -0.099156 -0.082788 -0.09315 -0.076695 -0.045718 -0.10313 -0.047147 -0.044469 -0.043847 -0.10554 -0.11416 -0.021944 -0.027438
545 -0.098061 -0.076716 -0.10096 -0.07519 -0.046903 -0.10265 -0.053487 -0.05096 -0.073072 -0.12016 -0.11226 -0.042184 -0.032082
546 -0.095453 -0.076255 -0.12376 -0.068997 -0.033647 -0.12121 -0.06417 -0.058935 -0.064511 -0.11042 -0.12646 -0.033943 -0.031639
547 -0.069478 -0.07239 -0.11628 -0.072438 -0.018268 -0.070851 -0.043805 -0.041988 -0.051897 -0.097703 -0.1132 -0.011018 -0.0071256
548 -0.095428 -0.083361 -0.10074 -0.067539 -0.04121 -0.10382 -0.068906 -0.043899 -0.05093 -0.10699 -0.12817 -0.04134 -0.026389
549 -0.11125 -0.073374 -0.12217 -0.083068 -0.041684 -0.10739 -0.06456 -0.056705 -0.064952 -0.10813 -0.1303 -0.029705 -0.029125
550 -0.089084 -0.07999 -0.11274 -0.085964 -0.033071 -0.10598 -0.053578 -0.06512 -0.066625 -0.12015 -0.12578 -0.034471 -0.040378
551 -0.103 -0.10537 -0.13265 -0.10261 -0.030748 -0.12229 -0.066348 -0.062661 -0.064706 -0.12864 -0.13196 -0.033986 -0.033727
552 -0.098531 -0.078028 -0.11814 -0.089639 -0.044165 -0.10291 -0.051303 -0.048034 -0.05053 -0.1258 -0.12514 -0.022555 -0.030504
553 -0.094992 -0.062268 -0.10438 -0.082113 -0.031226 -0.10555 -0.056561 -0.046158 -0.034389 -0.11095 -0.10795 -0.017305 -0.021017
554 -0.095357 -0.069779 -0.10295 -0.088018 -0.033311 -0.076141 -0.046019 -0.048284 -0.057666 -0.093504 -0.11067 -0.016414 -0.0034805
555 -0.097483 -0.082537 -0.11877 -0.075799 -0.036723 -0.10066 -0.04687 -0.051599 -0.055157 -0.11613 -0.13168 -0.033546 -0.02061
556 -0.092938 -0.1034 -0.125 -0.096057 -0.022333 -0.099411 -0.077853 -0.070771 -0.067551 -0.13042 -0.14421 -0.030236 -0.038182
557 -0.10586 -0.098183 -0.12415 -0.085947 -0.047715 -0.10318 -0.074107 -0.061924 -0.061824 -0.11527 -0.1416 -0.027545 -0.040315
558 -0.11699 -0.095119 -0.134 -0.080808 -0.060721 -0.1281 -0.071848 -0.063931 -0.061974 -0.11525 -0.13485 -0.052147 -0.047511
559 -0.099747 -0.093325 -0.11547 -0.075232 -0.045384 -0.12236 -0.069475 -0.044949 -0.056825 -0.10724 -0.13262 -0.034974 -0.044053
560 -0.083377 -0.085904 -0.11711 -0.079498 -0.031379 -0.1134 -0.060898 -0.058202 -0.059114 -0.11418 -0.14025 -0.031502 -0.031579
561 -0.10018 -0.088907 -0.12112 -0.081508 -0.019117 -0.1069 -0.05874 -0.065358 -0.062473 -0.12745 -0.14183 -0.029637 -0.0092456
562 -0.085509 -0.076908 -0.11498 -0.065741 -0.031345 -0.096356 -0.054474 -0.050101 -0.051941 -0.11117 -0.12366 -0.0036496 -0.037209
563 -0.081056 -0.078313 -0.1267 -0.064155 -0.030752 -0.11218 -0.059057 -0.059198 -0.05342 -0.11008 -0.13896 -0.02601 -0.028894
564 -0.09117 -0.090222 -0.12908 -0.080446 -0.037108 -0.087022 -0.058736 -0.064758 -0.056071 -0.12184 -0.11817 -0.030201 -0.028693
565 -0.071926 -0.062479 -0.11678 -0.082738 -0.023991 -0.080286 -0.056649 -0.049573 -0.045918 -0.10565 -0.11603 -0.022264 -0.010907
566 -0.094424 -0.095826 -0.12516 -0.0858 -0.064105 -0.10742 -0.070517 -0.070359 -0.067337 -0.11953 -0.12861 -0.043928 -0.039865
567 -0.097918 -0.076004 -0.11807 -0.10899 -0.050918 -0.11613 -0.071037 -0.055215 -0.051063 -0.11237 -0.13828 -0.028585 -0.028925
568 -0.08275 -0.05856 -0.10282 -0.07045 -0.021563 -0.082362 -0.056112 -0.046292 -0.045662 -0.10083 -0.12317 -0.020051 -0.024425
569 -0.076434 -0.086858 -0.11211 -0.077067 -0.033715 -0.091555 -0.056928 -0.060532 -0.061193 -0.11476 -0.12393 -0.017465 -0.027014
570 -0.08827 -0.076719 -0.11786 -0.074331 -0.035 -0.090705 -0.065552 -0.065092 -0.049855 -0.11395 -0.12865 -0.024457 -0.018923
571 -0.094198 -0.076783 -0.11811 -0.087153 -0.032004 -0.11294 -0.072063 -0.068903 -0.071894 -0.12792 -0.14768 -0.028932 -0.02257
572 -0.089556 -0.081409 -0.11441 -0.067523 -0.02973 -0.094747 -0.049611 -0.065307 -0.044853 -0.11751 -0.1181 -0.028588 -0.026597
573 -0.098258 -0.072002 -0.11315 -0.090631 -0.033843 -0.094909 -0.065275 -0.063001 -0.051011 -0.11747 -0.14264 -0.030726 -0.017159
574 -0.077135 -0.070902 -0.10377 -0.079732 -0.027806 -0.086187 -0.04808 -0.050275 -0.038438 -0.11626 -0.12328 -0.014335 -0.021467
575 -0.088745 -0.074224 -0.12305 -0.078071 -0.045233 -0.088043 -0.047528 -0.068133 -0.068727 -0.12689 -0.13752 -0.0066728 -0.016731
576 -0.081359 -0.091155 -0.11593 -0.057163 -0.025638 -0.082945 -0.044691 -0.05793 -0.056794 -0.10636 -0.12286 -0.01551 -0.030922
577 -0.089627 -0.085077 -0.13641 -0.083551 -0.04321 -0.11363 -0.058762 -0.077325 -0.076865 -0.12031 -0.14568 -0.025408 -0.045959
578 -0.094431 -0.089696 -0.12452 -0.061104 -0.038607 -0.10899 -0.072015 -0.072422 -0.070029 -0.1309 -0.14917 -0.033414 -0.023048
579 -0.10393 -0.092982 -0.12926 -0.07581 -0.046542 -0.12229 -0.073099 -0.083103 -0.079712 -0.12338 -0.15 -0.033483 -0.031621
580 -0.094017 -0.08629 -0.12182 -0.079602 -0.055299 -0.11431 -0.070618 -0.080439 -0.070325 -0.12694 -0.15772 -0.044257 -0.052473
581 -0.097677 -0.08172 -0.11744 -0.067693 -0.036146 -0.089523 -0.061184 -0.072916 -0.070946 -0.12555 -0.13532 -0.024752 -0.012237
582 -0.11348 -0.10136 -0.14376 -0.09588 -0.06193 -0.12595 -0.073692 -0.093451 -0.091521 -0.13325 -0.14613 -0.041932 -0.030288
583 -0.11715 -0.10059 -0.1214 -0.0657 -0.042998 -0.10867 -0.06858 -0.075817 -0.063584 -0.12584 -0.14038 -0.03828 -0.012823
584 -0.11176 -0.087396 -0.1426 -0.093551 -0.043789 -0.13161 -0.086977 -0.1001 -0.069542 -0.13755 -0.1616 -0.028678 -0.047184
585 -0.11246 -0.10286 -0.15327 -0.10501 -0.073412 -0.13622 -0.081414 -0.093775 -0.086854 -0.15236 -0.173 -0.057286 -0.056581
586 -0.11931 -0.090933 -0.13391 -0.093113 -0.057929 -0.11182 -0.084092 -0.086695 -0.092239 -0.13879 -0.16732 -0.050007 -0.044235
587 -0.087824 -0.090987 -0.13338 -0.077425 -0.032204 -0.09681 -0.066228 -0.079748 -0.077367 -0.11963 -0.15891 -0.015953 -0.037081
588 -0.1067 -0.095809 -0.13531 -0.089598 -0.047622 -0.10905 -0.069918 -0.084917 -0.076843 -0.12811 -0.15346 -0.034126 -0.027351
589 -0.084323 -0.092592 -0.12969 -0.071061 -0.023542 -0.094845 -0.06448 -0.080761 -0.064245 -0.10717 -0.14239 -0.022858 -0.026569
590 -0.11057 -0.10738 -0.14839 -0.10672 -0.060028 -0.11698 -0.092594 -0.10144 -0.08746 -0.15033 -0.17074 -0.053544 -0.041122
591 -0.10654 -0.12739 -0.14485 -0.11549 -0.052879 -0.11905 -0.083278 -0.086425 -0.092551 -0.13588 -0.1717 -0.057215 -0.042982
592 -0.096371 -0.090262 -0.11912 -0.079117 -0.034063 -0.10862 -0.076905 -0.074393 -0.079344 -0.1259 -0.13782 -0.021215 -0.032889
593 -0.10193 -0.10207 -0.13753 -0.079285 -0.042996 -0.11476 -0.078463 -0.087374 -0.086165 -0.12612 -0.13927 -0.024904 -0.03944
594 -0.11181 -0.088038 -0.1292 -0.071552 -0.047397 -0.13437 -0.082654 -0.085331 -0.082801 -0.11693 -0.17022 -0.03064 -0.056678
595 -0.10773 -0.092711 -0.12838 -0.08048 -0.049661 -0.097907 -0.062067 -0.082638 -0.060028 -0.10879 -0.14742 -0.028622 -0.037357
596 -0.098383 -0.080503 -0.11743 -0.076443 -0.045348 -0.098289 -0.076285 -0.081292 -0.07363 -0.10896 -0.1415 -0.021005 0.0027235
597 -0.12544 -0.10331 -0.14807 -0.096016 -0.064529 -0.12176 -0.1133 -0.095698 -0.096011 -0.14108 -0.16246 -0.063957 -0.047709
598 -0.10359 -0.094661 -0.13601 -0.087472 -0.042659 -0.12 -0.072925 -0.092738 -0.088994 -0.1243 -0.14538 -0.037795 -0.027798
599 -0.093241 -0.087908 -0.15519 -0.085817 -0.047894 -0.089703 -0.085591 -0.097439 -0.096521 -0.13703 -0.15568 -0.042902 -0.055834
600 -0.094783 -0.10337 -0.12364 -0.090615 -0.065989 -0.11421 -0.065115 -0.087182 -0.087269 -0.13624 -0.16145 -0.054272 -0.044794
601 -0.12287 -0.081972 -0.14904 -0.08594 -0.051579 -0.13109 -0.08128 -0.090233 -0.071345 -0.12806 -0.15494 -0.050086 -0.059043
602 -0.10963 -0.093187 -0.13554 -0.093968 -0.054473 -0.13375 -0.078689 -0.090505 -0.078302 -0.1222 -0.16297 -0.053448 -0.027165
603 -0.097896 -0.076207 -0.14474 -0.079512 -0.048667 -0.086189 -0.073612 -0.069267 -0.071616 -0.11671 -0.14362 -0.041775 -0.026039
604 -0.11021 -0.10394 -0.12195 -0.08727 -0.05359 -0.10344 -0.074742 -0.079159 -0.071765 -0.13364 -0.15509 -0.03944 -0.043825
605 -0.095375 -0.076458 -0.12571 -0.065004 -0.0587 -0.10223 -0.074633 -0.062284 -0.065617 -0.11363 -0.14924 -0.042778 -0.026356
606 -0.10597 -0.099328 -0.12481 -0.080407 -0.044682 -0.099373 -0.070797 -0.075906 -0.073372 -0.11672 -0.15743 -0.026401 -0.029271
607 -0.11155 -0.10893 -0.13259 -0.093466 -0.058846 -0.11554 -0.073791 -0.08151 -0.090478 -0.12229 -0.15591 -0.030316 -0.035581
608 -0.10365 -0.099567 -0.1432 -0.091471 -0.051286 -0.12185 -0.074093 -0.082151 -0.0773 -0.1172 -0.15025 -0.040018 -0.035783
609 -0.11828 -0.11753 -0.14044 -0.090636 -0.051582 -0.10359 -0.084454 -0.08321 -0.092623 -0.14019 -0.17157 -0.046962 -0.035203
610 -0.11768 -0.12628 -0.14518 -0.089769 -0.068887 -0.11745 -0.096171 -0.097597 -0.097703 -0.13345 -0.16731 -0.048183 -0.052324
611 -0.09107 -0.097436 -0.11731 -0.067354 -0.032238 -0.10076 -0.065274 -0.073597 -0.058476 -0.11264 -0.14484 -0.012184 -0.030202
612 -0.12051 -0.11668 -0.14194 -0.10003 -0.063488 -0.13337 -0.094673 -0.10262 -0.094081 -0.11739 -0.17377 -0.041865 -0.045023
613 -0.10014 -0.10966 -0.12554 -0.069924 -0.062548 -0.11244 -0.068684 -0.083322 -0.08445 -0.11986 -0.16496 -0.037989 -0.041898
614 -0.10688 -0.11494 -0.15055 -0.087759 -0.06464 -0.12558 -0.08793 -0.094218 -0.083166 -0.13745 -0.15809 -0.043062 -0.06761
615 -0.098173 -0.11231 -0.1328 -0.089296 -0.06961 -0.12344 -0.059504 -0.085287 -0.068974 -0.11432 -0.1375 -0.052663 -0.047381
616 -0.11449 -0.11197 -0.13734 -0.07944 -0.063984 -0.1198 -0.063635 -0.094078 -0.070024 -0.11251 -0.12868 -0.022544 -0.034557
617 -0.11992 -0.11726 -0.13178 -0.091798 -0.052015 -0.12001 -0.070676 -0.087678 -0.080618 -0.11411 -0.12604 -0.036688 -0.0087138
618 -0.11932 -0.12079 -0.13265 -0.070002 -0.046594 -0.11534 -0.087162 -0.078006 -0.07652 -0.10766 -0.15806 -0.03801 -0.023449
619 -0.12015 -0.12905 -0.14273 -0.097906 -0.071561 -0.13154 -0.10217 -0.092211 -0.094932 -0.12482 -0.16148 -0.03888 -0.045076
620 -0.11611 -0.1069 -0.12679 -0.081439 -0.050088 -0.12259 -0.082067 -0.087949 -0.083294 -0.11754 -0.12076 -0.025639 -0.030603
621 -0.10952 -0.11523 -0.13412 -0.095281 -0.067885 -0.12553 -0.086718 -0.091761 -0.087967 -0.11357 -0.12888 -0.054441 -0.049112
622 -0.12668 -0.10522 -0.13581 -0.088096 -0.062821 -0.12619 -0.083702 -0.086953 -0.083957 -0.10933 -0.12002 -0.032142 -0.03991
623 -0.096403 -0.11256 -0.12251 -0.083799 -0.027388 -0.10862 -0.073258 -0.082242 -0.086689 -0.10641 -0.101 -0.030934 -0.047092
624 -0.10818 -0.11233 -0.14178 -0.086866 -0.03713 -0.12997 -0.074448 -0.085815 -0.084048 -0.10742 -0.11057 -0.040056 -0.046204
625 -0.11048 -0.10817 -0.11527 -0.088679 -0.041924 -0.1039 -0.065599 -0.083251 -0.089486 -0.09509 -0.11432 -0.017691 -0.047269
626 -0.1371 -0.13627 -0.14276 -0.11497 -0.055526 -0.14941 -0.098006 -0.096738 -0.089644 -0.13165 -0.12155 -0.056316 -0.069645
627 -0.1101 -0.12342 -0.151 -0.097842 -0.065547 -0.124 -0.085833 -0.098942 -0.09309 -0.11576 -0.12402 -0.060509 -0.071373
628 -0.10088 -0.096551 -0.13249 -0.083207 -0.046423 -0.10347 -0.077975 -0.072217 -0.063171 -0.11038 -0.098944 -0.026489 -0.031575
629 -0.1212 -0.124 -0.14718 -0.11483 -0.069128 -0.13217 -0.1018 -0.096598 -0.090034 -0.13178 -0.138 -0.044781 -0.059646
630 -0.10427 -0.12143 -0.13693 -0.098338 -0.049144 -0.12093 -0.085139 -0.087298 -0.088927 -0.12429 -0.1098 -0.045485 -0.046676
631 -0.11129 -0.12351 -0.14908 -0.1003 -0.063217 -0.11201 -0.076721 -0.090081 -0.079339 -0.1251 -0.11259 -0.027747 -0.036413
632 -0.11358 -0.11917 -0.14382 -0.11837 -0.058781 -0.11732 -0.097277 -0.095502 -0.080986 -0.12954 -0.1187 -0.045542 -0.05449
633 -0.1237 -0.12014 -0.12983 -0.11177 -0.062478 -0.11966 -0.072004 -0.078857 -0.07766 -0.12145 -0.10311 -0.02554 -0.039309
634 -0.13498 -0.13532 -0.14835 -0.12728 -0.079012 -0.13665 -0.092196 -0.084594 -0.080085 -0.15236 -0.12877 -0.052934 -0.065713
635 -0.11455 -0.11416 -0.15028 -0.11416 -0.057377 -0.14527 -0.098896 -0.082889 -0.081781 -0.13681 -0.13283 -0.036704 -0.073316
636 -0.10751 -0.11235 -0.13774 -0.09537 -0.0596 -0.10882 -0.066368 -0.070086 -0.069336 -0.12699 -0.12781 -0.025156 -0.041442
637 -0.14275 -0.11261 -0.14697 -0.12025 -0.07485 -0.14366 -0.090227 -0.080638 -0.071356 -0.14978 -0.13125 -0.059989 -0.074143
638 -0.11133 -0.11716 -0.14005 -0.12 -0.034813 -0.095475 -0.073105 -0.065741 -0.078614 -0.12772 -0.14969 -0.040101 -0.054122
639 -0.112 -0.14241 -0.15632 -0.12933 -0.064073 -0.12146 -0.0891 -0.077303 -0.092266 -0.14336 -0.14476 -0.058166 -0.07374
640 -0.13069 -0.10936 -0.15662 -0.097495 -0.059388 -0.12212 -0.066466 -0.062757 -0.08883 -0.13906 -0.14314 -0.053429 -0.07275
641 -0.11277 -0.11821 -0.13804 -0.086882 -0.0498 -0.11408 -0.073749 -0.052996 -0.066892 -0.12988 -0.11214 -0.037923 -0.049328
642 -0.13386 -0.1123 -0.1314 -0.10403 -0.069041 -0.11299 -0.086764 -0.062422 -0.080207 -0.12449 -0.14344 -0.060784 -0.049656
643 -0.10401 -0.10224 -0.14077 -0.099276 -0.046872 -0.11015 -0.070908 -0.054321 -0.066078 -0.10359 -0.13055 -0.056496 -0.050362
644 -0.11771 -0.12219 -0.14773 -0.10145 -0.055934 -0.12509 -0.071204 -0.068241 -0.080062 -0.12659 -0.1206 -0.041447 -0.057262
645 -0.13104 -0.095365 -0.14418 -0.10013 -0.077974 -0.11474 -0.093424 -0.067416 -0.086259 -0.12685 -0.15119 -0.063875 -0.055245
646 -0.1431 -0.13667 -0.15862 -0.12207 -0.077132 -0.13955 -0.10079 -0.082795 -0.10522 -0.14607 -0.17403 -0.066715 -0.066161
647 -0.11906 -0.094412 -0.1491 -0.083095 -0.05962 -0.10838 -0.080788 -0.060094 -0.06856 -0.13254 -0.14057 -0.043062 -0.056031
648 -0.1334 -0.13485 -0.16249 -0.087724 -0.056473 -0.13026 -0.083694 -0.076704 -0.087655 -0.13947 -0.13454 -0.065722 -0.05257
649 -0.10722 -0.12223 -0.15598 -0.09854 -0.055814 -0.12898 -0.081684 -0.070699 -0.087493 -0.1179 -0.1528 -0.055909 -0.039361
650 -0.13134 -0.12199 -0.16929 -0.11082 -0.087033 -0.15412 -0.10443 -0.079171 -0.090762 -0.12792 -0.17685 -0.064183 -0.062446
651 -0.11024 -0.10668 -0.13943 -0.092184 -0.068446 -0.12311 -0.094574 -0.080136 -0.073028 -0.12821 -0.15003 -0.055112 -0.053075
652 -0.11231 -0.10938 -0.1463 -0.083326 -0.060485 -0.11189 -0.082185 -0.080385 -0.072325 -0.13128 -0.15414 -0.062087 -0.039552
653 -0.12882 -0.11949 -0.1376 -0.11235 -0.070528 -0.12051 -0.084384 -0.078088 -0.084864 -0.12223 -0.14561 -0.063444 -0.028586
654 -0.13377 -0.14201 -0.15866 -0.12742 -0.071312 -0.12213 -0.10706 -0.091807 -0.10402 -0.14325 -0.16924 -0.083741 -0.063591
655 -0.11931 -0.1203 -0.13016 -0.10616 -0.068422 -0.10459 -0.082055 -0.073285 -0.076637 -0.12098 -0.15239 -0.057494 -0.041369
656 -0.10205 -0.10509 -0.13094 -0.076391 -0.043268 -0.088811 -0.083601 -0.066362 -0.066792 -0.11827 -0.14397 -0.045302 -0.036515
657 -0.11937 -0.12015 -0.14014 -0.091552 -0.06911 -0.13485 -0.075664 -0.075112 -0.063917 -0.11505 -0.1333 -0.062104 -0.077048
658 -0.13674 -0.14596 -0.15348 -0.1176 -0.08278 -0.12709 -0.10755 -0.10254 -0.099129 -0.14256 -0.17787 -0.063099 -0.065457
659 -0.11248 -0.11173 -0.14572 -0.10031 -0.049002 -0.11251 -0.078966 -0.072865 -0.058646 -0.11757 -0.14868 -0.039505 -0.043244
660 -0.11534 -0.12836 -0.1423 -0.10712 -0.065169 -0.11863 -0.10594 -0.082799 -0.080786 -0.12433 -0.15282 -0.066114 -0.057759
661 -0.13524 -0.13169 -0.14733 -0.098258 -0.076063 -0.13449 -0.087195 -0.088154 -0.077679 -0.13818 -0.16299 -0.083595 -0.068068
662 -0.1423 -0.15443 -0.14929 -0.12645 -0.070312 -0.12916 -0.11551 -0.098314 -0.097102 -0.15272 -0.17735 -0.065356 -0.073721
663 -0.12291 -0.12305 -0.13958 -0.099551 -0.058964 -0.09311 -0.086967 -0.081295 -0.086159 -0.13311 -0.16908 -0.061831 -0.043461
664 -0.12345 -0.12852 -0.13223 -0.10967 -0.079917 -0.12698 -0.10416 -0.086959 -0.085209 -0.12636 -0.15997 -0.07489 -0.053851
665 -0.12841 -0.14264 -0.12663 -0.12279 -0.084791 -0.13395 -0.10815 -0.088984 -0.093778 -0.13731 -0.16854 -0.065144 -0.072052
666 -0.12133 -0.10781 -0.11204 -0.078614 -0.053556 -0.10972 -0.083004 -0.073236 -0.061034 -0.12194 -0.14126 -0.039061 -0.043273
667 -0.11305 -0.11959 -0.11696 -0.096646 -0.071773 -0.10003 -0.090137 -0.083853 -0.074645 -0.12337 -0.15488 -0.051495 -0.055159
668 -0.12159 -0.11293 -0.13237 -0.08914 -0.074523 -0.12175 -0.088827 -0.0732 -0.077545 -0.13926 -0.14718 -0.051177 -0.054871
669 -0.11657 -0.11417 -0.11799 -0.082195 -0.064492 -0.10324 -0.089523 -0.065241 -0.069512 -0.12214 -0.14448 -0.050177 -0.064725
670 -0.10638 -0.13222 -0.12767 -0.098078 -0.064034 -0.10346 -0.090382 -0.076074 -0.085176 -0.1295 -0.16732 -0.059531 -0.05733
671 -0.10743 -0.12345 -0.10987 -0.083677 -0.06481 -0.11789 -0.080485 -0.073799 -0.07425 -0.11804 -0.15682 -0.054654 -0.044882
672 -0.13119 -0.10813 -0.13028 -0.086765 -0.066456 -0.1204 -0.083265 -0.08916 -0.084913 -0.13491 -0.17076 -0.055249 -0.044687
673 -0.094562 -0.11178 -0.10362 -0.085583 -0.056705 -0.087489 -0.070253 -0.065824 -0.0707 -0.11595 -0.15079 -0.045371 -0.034244
674 -0.12162 -0.11703 -0.12825 -0.10323 -0.07341 -0.12558 -0.087431 -0.094218 -0.085992 -0.14969 -0.17247 -0.074374 -0.053434
675 -0.11768 -0.1151 -0.12751 -0.10831 -0.063541 -0.13701 -0.081204 -0.083249 -0.083615 -0.13261 -0.17009 -0.049451 -0.069365
676 -0.11395 -0.11303 -0.13564 -0.10129 -0.067693 -0.11885 -0.085637 -0.076486 -0.065449 -0.12083 -0.15728 -0.041772 -0.044071
677 -0.11099 -0.10715 -0.12531 -0.10432 -0.07348 -0.11862 -0.072652 -0.089919 -0.0863 -0.11571 -0.14104 -0.047337 -0.057433
678 -0.11094 -0.11326 -0.14692 -0.11443 -0.068701 -0.11932 -0.086896 -0.087859 -0.088888 -0.14074 -0.16423 -0.056269 -0.075697
679 -0.1286 -0.10482 -0.13737 -0.12753 -0.078752 -0.11166 -0.087602 -0.082267 -0.086698 -0.13033 -0.17812 -0.059033 -0.068521
680 -0.12164 -0.11924 -0.1434 -0.1089 -0.086242 -0.13355 -0.095497 -0.08656 -0.082643 -0.13727 -0.1736 -0.040451 -0.039809
681 -0.12649 -0.097797 -0.13769 -0.099005 -0.098043 -0.11415 -0.091704 -0.088968 -0.08465 -0.13563 -0.17514 -0.065845 -0.048312
682 -0.12526 -0.11694 -0.12492 -0.11267 -0.060658 -0.11661 -0.067271 -0.080654 -0.10049 -0.11378 -0.1741 -0.053605 -0.057739
683 -0.108 -0.11159 -0.13659 -0.1003 -0.064337 -0.12116 -0.077646 -0.08917 -0.082302 -0.13055 -0.17184 -0.042223 -0.050578
684 -0.11968 -0.13311 -0.13566 -0.10878 -0.059468 -0.10024 -0.083908 -0.091071 -0.079034 -0.1398 -0.17816 -0.049804 -0.039398
685 -0.11299 -0.13664 -0.1267 -0.10773 -0.07257 -0.10753 -0.088178 -0.098343 -0.080739 -0.13137 -0.16299 -0.046509 -0.037655
686 -0.12278 -0.12241 -0.13291 -0.094438 -0.076261 -0.1314 -0.076101 -0.079249 -0.092604 -0.13274 -0.16397 -0.047834 -0.031633
687 -0.12721 -0.11076 -0.15407 -0.11965 -0.075778 -0.1233 -0.1047 -0.10126 -0.080746 -0.11863 -0.15559 -0.067209 -0.060564
688 -0.12595 -0.10555 -0.1427 -0.11252 -0.075897 -0.11728 -0.093022 -0.097988 -0.086209 -0.1351 -0.17396 -0.056122 -0.055389
689 -0.11177 -0.10026 -0.13193 -0.10601 -0.075166 -0.099147 -0.081831 -0.08493 -0.071715 -0.10858 -0.16507 -0.049276 -0.041171
690 -0.12239 -0.13209 -0.14705 -0.098111 -0.085763 -0.12122 -0.088685 -0.10512 -0.10042 -0.1438 -0.18474 -0.060495 -0.05459
691 -0.12768 -0.13642 -0.15203 -0.10754 -0.092891 -0.12445 -0.10852 -0.10937 -0.10494 -0.13438 -0.19307 -0.074995 -0.065813
692 -0.12402 -0.13967 -0.14745 -0.11706 -0.08178 -0.14817 -0.096587 -0.10541 -0.09817 -0.1314 -0.18474 -0.056594 -0.036662
693 -0.11731 -0.12596 -0.14396 -0.099397 -0.077254 -0.12407 -0.086218 -0.104 -0.085496 -0.1091 -0.17793 -0.063795 -0.033951
694 -0.12261 -0.10193 -0.13577 -0.097844 -0.073535 -0.1236 -0.084206 -0.089119 -0.088041 -0.09359 -0.1838 -0.062269 -0.047565
695 -0.13198 -0.11957 -0.12735 -0.090286 -0.07189 -0.13138 -0.082768 -0.10098 -0.085331 -0.07453 -0.16799 -0.047369 -0.037632
696 -0.13156 -0.1305 -0.14821 -0.097625 -0.079093 -0.12817 -0.078358 -0.099396 -0.096281 -0.069003 -0.16953 -0.054053 -0.045306
697 -0.13785 -0.12455 -0.13785 -0.10175 -0.087375 -0.13541 -0.092647 -0.096307 -0.089802 -0.074501 -0.1793 -0.066382 -0.048321
698 -0.11258 -0.12769 -0.13069 -0.098342 -0.066237 -0.1461 -0.092282 -0.08538 -0.086999 -0.068303 -0.18429 -0.062016 -0.031113
699 -0.11593 -0.13518 -0.15213 -0.08309 -0.083272 -0.12285 -0.096857 -0.10017 -0.084958 -0.053939 -0.16455 -0.060751 -0.042053
700 -0.12051 -0.1289 -0.13862 -0.10156 -0.071772 -0.12208 -0.07807 -0.096056 -0.092791 -0.04492 -0.16655 -0.044308 -0.047163
701 -0.14536 -0.14016 -0.1453 -0.10551 -0.089649 -0.13209 -0.097968 -0.10284 -0.081806 -0.05823 -0.17429 -0.074209 -0.058972
702 -0.10906 -0.1134 -0.14004 -0.10357 -0.053924 -0.13239 -0.076203 -0.097785 -0.080338 -0.056625 -0.15651 -0.059539 -0.043374
703 -0.12304 -0.12099 -0.12665 -0.087752 -0.093108 -0.11626 -0.094064 -0.090734 -0.080923 -0.056838 -0.17322 -0.055369 -0.051135
704 -0.13253 -0.13972 -0.13153 -0.11052 -0.076605 -0.1443 -0.11014 -0.10426 -0.096785 -0.065687 -0.18193 -0.074868 -0.057532
705 -0.12558 -0.13422 -0.080356 -0.10319 -0.080992 -0.12643 -0.082586 -0.10211 -0.10003 -0.057802 -0.16352 -0.07248 -0.057478
706 -0.13015 -0.1413 -0.092558 -0.097793 -0.07265 -0.14806 -0.092833 -0.10732 -0.097848 -0.058053 -0.18835 -0.049288 -0.047199
707 -0.1328 -0.15508 -0.10632 -0.11477 -0.080572 -0.13602 -0.11164 -0.093837 -0.082748 -0.058824 -0.18225 -0.057962 -0.054365
708 -0.10687 -0.1331 -0.11203 -0.097854 -0.070668 -0.13358 -0.076995 -0.079283 -0.062709 -0.041454 -0.1658 -0.044901 -0.010185
709 -0.12355 -0.12363 -0.13555 -0.11293 -0.094181 -0.12362 -0.092239 -0.096509 -0.093087 -0.059169 -0.17234 -0.049816 -0.056096
710 -0.10261 -0.11728 -0.11944 -0.078515 -0.055637 -0.12335 -0.081829 -0.083783 -0.077224 -0.04818 -0.15909 -0.050851 -0.034682
711 -0.13338 -0.13675 -0.13438 -0.095179 -0.10213 -0.13962 -0.10894 -0.1066 -0.089769 -0.072312 -0.19606 -0.065533 -0.046234
712 -0.1345 -0.15313 -0.14144 -0.097418 -0.06494 -0.14428 -0.087784 -0.10521 -0.10869 -0.062967 -0.1875 -0.066734 -0.027987
713 -0.12893 -0.14198 -0.12839 -0.090572 -0.099153 -0.1442 -0.094512 -0.09786 -0.10243 -0.066108 -0.18199 -0.065762 -0.04963
714 -0.14914 -0.13539 -0.13985 -0.11015 -0.10482 -0.13996 -0.10864 -0.10389 -0.097763 -0.084839 -0.19716 -0.074558 -0.049414
715 -0.12848 -0.13263 -0.13388 -0.11232 -0.08997 -0.12029 -0.11667 -0.094001 -0.094448 -0.086935 -0.19282 -0.05523 -0.050494
716 -0.13894 -0.11549 -0.13366 -0.072597 -0.081563 -0.14116 -0.094291 -0.094493 -0.081747 -0.084191 -0.17235 -0.051338 -0.072965
717 -0.12951 -0.137 -0.1439 -0.091877 -0.073537 -0.11621 -0.090719 -0.10959 -0.093634 -0.078734 -0.1786 -0.06192 -0.077522
718 -0.1319 -0.12753 -0.13713 -0.10012 -0.06253 -0.12017 -0.081127 -0.086786 -0.088181 -0.065688 -0.1702 -0.059745 -0.052376
719 -0.12703 -0.13335 -0.14082 -0.077755 -0.075207 -0.10203 -0.076596 -0.099329 -0.072903 -0.055424 -0.18154 -0.047237 -0.044686
720 -0.13092 -0.12159 -0.13242 -0.09346 -0.080187 -0.12928 -0.088391 -0.092692 -0.084401 -0.061987 -0.18592 -0.047702 -0.045405
721 -0.14614 -0.12976 -0.14139 -0.081595 -0.087456 -0.13997 -0.11006 -0.094408 -0.083809 -0.075887 -0.1956 -0.061357 -0.055018
722 -0.14444 -0.15534 -0.15753 -0.095309 -0.088438 -0.14796 -0.098 -0.11474 -0.095836 -0.069031 -0.17939 -0.071977 -0.057524
723 -0.12315 -0.12683 -0.13226 -0.070526 -0.072471 -0.10603 -0.087995 -0.089738 -0.073102 -0.044547 -0.17783 -0.040724 -0.04298
724 -0.15006 -0.15021 -0.14586 -0.096355 -0.090545 -0.14182 -0.1008 -0.098792 -0.092811 -0.066036 -0.20463 -0.063926 -0.031217
725 -0.12139 -0.12959 -0.14242 -0.07918 -0.071522 -0.11053 -0.085124 -0.084231 -0.083854 -0.049567 -0.16736 -0.060286 -0.018601
726 -0.13032 -0.14052 -0.14522 -0.093062 -0.064453 -0.11492 -0.10311 -0.084597 -0.099522 -0.073548 -0.17801 -0.060716 -0.040957
727 -0.14459 -0.13409 -0.15338 -0.10693 -0.087628 -0.12188 -0.1017 -0.090931 -0.093544 -0.080868 -0.18086 -0.071773 -0.069391
728 -0.12506 -0.12549 -0.13374 -0.078817 -0.082033 -0.12108 -0.098255 -0.088085 -0.085681 -0.084502 -0.16243 -0.056341 -0.055741
729 -0.13917 -0.12011 -0.14169 -0.084414 -0.084108 -0.11509 -0.083714 -0.085838 -0.089112 -0.061743 -0.17659 -0.048188 -0.052716
730 -0.12667 -0.129 -0.12572 -0.091024 -0.06673 -0.11811 -0.091663 -0.073791 -0.07776 -0.070225 -0.17837 -0.052168 -0.028176
731 -0.1249 -0.12455 -0.13832 -0.069319 -0.078048 -0.12509 -0.096806 -0.081748 -0.07386 -0.098705 -0.17843 -0.045412 -0.030115
732 -0.13056 -0.12703 -0.14386 -0.093686 -0.08135 -0.12849 -0.09415 -0.096725 -0.092879 -0.093426 -0.18149 -0.071582 -0.057365
733 -0.13002 -0.12452 -0.13375 -0.1044 -0.06769 -0.13883 -0.10754 -0.081968 -0.082763 -0.08184 -0.18079 -0.041216 -0.038037
734 -0.13137 -0.1478 -0.14476 -0.11218 -0.078686 -0.13951 -0.099415 -0.10328 -0.097209 -0.10384 -0.17787 -0.066397 -0.072218
735 -0.12844 -0.12622 -0.14449 -0.095803 -0.084725 -0.12575 -0.094155 -0.083898 -0.095928 -0.073029 -0.1738 -0.067648 -0.046775
736 -0.11187 -0.11529 -0.12505 -0.070643 -0.075808 -0.10909 -0.079579 -0.075181 -0.083763 -0.062116 -0.15594 -0.037051 -0.014436
737 -0.13954 -0.13853 -0.15497 -0.10336 -0.081356 -0.14071 -0.11625 -0.097411 -0.0982 -0.051908 -0.17794 -0.04889 -0.047242
738 -0.14204 -0.158 -0.15347 -0.10587 -0.092886 -0.12451 -0.11456 -0.085597 -0.097658 -0.024855 -0.20893 -0.072952 -0.069919
739 -0.1325 -0.1333 -0.13824 -0.10668 -0.10053 -0.12847 -0.1037 -0.10844 -0.09703 0.0020866 -0.18446 -0.071745 -0.061682
740 -0.12388 -0.12457 -0.13622 -0.10584 -0.062635 -0.10143 -0.093917 -0.075882 -0.071976 0.060476 -0.1674 -0.054195 -0.027957
741 -0.11991 -0.12794 -0.14357 -0.088866 -0.06791 -0.10993 -0.082143 -0.087837 -0.080178 0.078516 -0.17448 -0.047904 -0.052831
742 -0.11272 -0.11765 -0.12282 -0.08676 -0.067118 -0.13268 -0.0723 -0.070567 -0.07797 0.080282 -0.17028 -0.058258 -0.047025
743 -0.1264 -0.10674 -0.13439 -0.085458 -0.070862 -0.1203 -0.081057 -0.073535 -0.076924 0.027516 -0.16185 -0.050857 -0.041785
744 -0.12012 -0.13596 -0.13505 -0.10458 -0.071353 -0.134 -0.10117 -0.098475 -0.093754 0.0018784 -0.17833 -0.064964 -0.028434
745 -0.12407 -0.1232 -0.1475 -0.089076 -0.074601 -0.13501 -0.085241 -0.079392 -0.082696 -0.0060492 -0.17142 -0.038829 -0.020567
746 -0.12281 -0.13485 -0.1275 -0.081082 -0.067837 -0.12246 -0.078677 -0.068554 -0.07067 0.00031137 -0.1681 -0.049725 -0.033098
747 -0.13135 -0.12314 -0.14929 -0.092852 -0.083718 -0.13665 -0.086502 -0.082148 -0.084476 0.010922 -0.1731 -0.061768 -0.03279
748 -0.11321 -0.12632 -0.14132 -0.082314 -0.078579 -0.1444 -0.098426 -0.082969 -0.081207 0.0040424 -0.18095 -0.076054 -0.037859
749 -0.13709 -0.1323 -0.14799 -0.093687 -0.08228 -0.13111 -0.11133 -0.093712 -0.09953 0.015523 -0.20088 -0.054243 -0.038051
750 -0.14068 -0.14986 -0.15053 -0.10228 -0.080845 -0.12472 -0.10336 -0.095528 -0.10802 -0.0077853 -0.18369 -0.068801 -0.055644
751 -0.1315 -0.1232 -0.14451 -0.086989 -0.074285 -0.124 -0.088683 -0.083103 -0.088277 -0.0031643 -0.15817 -0.049729 -0.031759
752 -0.11807 -0.11565 -0.14029 -0.060917 -0.065467 -0.10427 -0.070884 -0.07474 -0.083629 -0.015739 -0.15265 -0.052277 -0.031011
753 -0.13727 -0.13917 -0.14465 -0.11149 -0.10059 -0.15558 -0.086211 -0.091929 -0.11641 -0.032322 -0.16548 -0.065274 -0.053928
754 -0.1252 -0.14307 -0.1454 -0.087904 -0.087049 -0.10918 -0.089085 -0.082358 -0.084994 -0.021143 -0.14677 -0.063043 -0.034979
755 -0.14201 -0.13775 -0.15082 -0.07847 -0.10381 -0.14574 -0.094266 -0.087487 -0.10268 -0.032524 -0.13198 -0.086887 -0.051776
756 -0.12666 -0.12748 -0.13605 -0.079125 -0.083317 -0.12927 -0.088031 -0.077595 -0.096335 -0.02869 -0.13101 -0.051922 -0.053415
757 -0.12044 -0.12893 -0.15309 -0.082543 -0.087459 -0.1192 -0.10647 -0.094979 -0.086728 -0.049214 -0.1243 -0.058108 -0.060467
758 -0.14888 -0.13627 -0.15555 -0.086308 -0.082336 -0.11476 -0.099779 -0.096307 -0.090859 -0.050559 -0.134 -0.053784 -0.053589
759 -0.12545 -0.11514 -0.13891 -0.093933 -0.080935 -0.11408 -0.090008 -0.084586 -0.086645 -0.027043 -0.12277 -0.053171 -0.043826
760 -0.12899 -0.11767 -0.13931 -0.094692 -0.079935 -0.1136 -0.086499 -0.076116 -0.084623 -0.042501 -0.12013 -0.062748 -0.049844
761 -0.13694 -0.13089 -0.155 -0.09821 -0.066337 -0.12428 -0.087021 -0.082611 -0.089028 -0.053626 -0.10816 -0.070539 -0.040091
762 -0.13535 -0.11253 -0.15302 -0.099669 -0.092532 -0.12503 -0.098374 -0.079966 -0.080875 -0.055479 -0.10108 -0.068365 -0.037382
763 -0.1347 -0.12661 -0.13799 -0.10318 -0.08088 -0.12368 -0.096118 -0.086764 -0.093937 -0.038305 -0.1159 -0.052765 -0.044293
764 -0.13911 -0.13319 -0.16228 -0.11478 -0.083284 -0.15041 -0.088846 -0.10907 -0.094679 -0.060067 -0.11601 -0.069008 -0.059499
765 -0.1246 -0.09671 -0.14507 -0.083881 -0.051187 -0.10654 -0.064476 -0.069852 -0.076085 -0.043044 -0.097597 -0.038561 -0.019558
766 -0.12868 -0.11493 -0.14268 -0.084285 -0.070577 -0.14461 -0.08707 -0.08589 -0.089477 -0.048372 -0.10974 -0.049864 -0.039069
767 -0.14615 -0.123 -0.14905 -0.092515 -0.087842 -0.14943 -0.1043 -0.094565 -0.085896 -0.054513 -0.11197 -0.05674 -0.050987
768 -0.13219 -0.10654 -0.14565 -0.10672 -0.067815 -0.1463 -0.091626 -0.086021 -0.081637 -0.057464 -0.12018 -0.053797 -0.062431
769 -0.12914 -0.13095 -0.16329 -0.12462 -0.084596 -0.13406 -0.090363 -0.089555 -0.098947 -0.074023 -0.10719 -0.056046 -0.042805
770 -0.13967 -0.11673 -0.13895 -0.10737 -0.068947 -0.12009 -0.12595 -0.088663 -0.089669 -0.069179 -0.11164 -0.04528 -0.0068871
771 -0.14224 -0.12917 -0.16222 -0.12107 -0.095334 -0.15181 -0.10294 -0.095711 -0.10081 -0.090988 -0.10079 -0.055238 -0.01418
772 -0.11455 -0.11725 -0.14002 -0.104 -0.05566 -0.12001 -0.073129 -0.081388 -0.076257 -0.048561 -0.021625 -0.046539 -0.036494
773 -0.14107 -0.14041 -0.15623 -0.12056 -0.081673 -0.15507 -0.095043 -0.087584 -0.094469 -0.061119 -0.055962 -0.064179 -0.041932
774 -0.14527 -0.13334 -0.16495 -0.10745 -0.076168 -0.15109 -0.10472 -0.088103 -0.10127 -0.060254 -0.104 -0.051536 -0.052643
775 -0.11747 -0.11792 -0.13778 -0.10479 -0.063387 -0.13274 -0.084837 -0.088052 -0.074017 -0.058515 -0.091002 -0.045734 -0.028657
776 -0.1163 -0.10291 -0.14856 -0.11261 -0.065046 -0.12117 -0.081782 -0.084203 -0.079657 -0.061547 -0.088601 -0.048978 -0.0013252
777 -0.12495 -0.12101 -0.13892 -0.11049 -0.065977 -0.11696 -0.076126 -0.075633 -0.088722 -0.039279 -0.092062 -0.032642 -0.017591
778 -0.13389 -0.15485 -0.13904 -0.11636 -0.066533 -0.11857 -0.081578 -0.099172 -0.084221 -0.072826 -0.096718 -0.059537 -0.023766
779 -0.1462 -0.11639 -0.158 -0.11699 -0.094154 -0.13645 -0.089923 -0.091532 -0.075345 -0.07727 -0.10706 -0.072383 -0.047665
780 -0.13972 -0.10868 -0.16016 -0.10027 -0.082935 -0.14437 -0.10166 -0.098038 -0.094898 -0.086402 -0.080425 -0.064156 -0.07122
781 -0.15807 -0.14135 -0.17199 -0.12234 -0.091237 -0.15612 -0.11762 -0.098015 -0.096138 -0.092753 -0.074319 -0.0722 -0.069132
782 -0.12425 -0.11543 -0.14567 -0.10999 -0.078377 -0.14232 -0.081778 -0.087115 -0.081854 -0.061755 0.0049085 -0.06023 -0.048991
783 -0.1196 -0.090559 -0.12778 -0.093043 -0.065897 -0.12228 -0.074504 -0.073644 -0.074468 -0.07185 0.014621 -0.049557 -0.020237
784 -0.13307 -0.10573 -0.15132 -0.11651 -0.086113 -0.1408 -0.10493 -0.096041 -0.093258 -0.079517 -0.056937 -0.065283 -0.046228
785 -0.12123 -0.10855 -0.14029 -0.11591 -0.076559 -0.1239 -0.098871 -0.075649 -0.077736 -0.071346 -0.070861 -0.046931 -0.038227
786 -0.13239 -0.10368 -0.13801 -0.1178 -0.075382 -0.16859 -0.089981 -0.08705 -0.082856 -0.063613 -0.080443 -0.068319 -0.039739
787 -0.11258 -0.093551 -0.11846 -0.080077 -0.052752 -0.11504 -0.056071 -0.060809 -0.065334 -0.060241 -0.050009 -0.040369 -0.03234
788 -0.12767 -0.10768 -0.13311 -0.11428 -0.081578 -0.13728 -0.084779 -0.092579 -0.086335 -0.051822 -0.065575 -0.070839 -0.04769
789 -0.12852 -0.11348 -0.12784 -0.11728 -0.082593 -0.1579 -0.090201 -0.094183 -0.077601 -0.082293 -0.071195 -0.04952 -0.051368
790 -0.13011 -0.099649 -0.12441 -0.1148 -0.078507 -0.14355 -0.08083 -0.092009 -0.086213 -0.064148 -0.036781 -0.056173 -0.042468
791 -0.12933 -0.10108 -0.1387 -0.11351 -0.10012 -0.15675 -0.093728 -0.092789 -0.090908 -0.052447 -0.019768 -0.065874 -0.046028
792 -0.12151 -0.11447 -0.1374 -0.11687 -0.065859 -0.12789 -0.08443 -0.085419 -0.088627 -0.035539 0.1128 -0.051372 -0.035286
793 -0.12633 -0.09619 -0.16142 -0.10093 -0.073043 -0.1343 -0.090646 -0.10826 -0.087523 -0.055648 0.054721 -0.074802 -0.045745
794 -0.12171 -0.098905 -0.13881 -0.091678 -0.070161 -0.14272 -0.087625 -0.083779 -0.082632 -0.048886 0.0059917 -0.058712 -0.033104
795 -0.11721 -0.074647 -0.1406 -0.09691 -0.071473 -0.13915 -0.068259 -0.067218 -0.082728 -0.040737 -0.018668 -0.05395 -0.026647
796 -0.11966 -0.024479 -0.1505 -0.087672 -0.052483 -0.12258 -0.081303 -0.077233 -0.077038 -0.075091 -0.024865 -0.041196 -0.041723
797 -0.12054 0.029597 -0.12772 -0.090978 -0.070284 -0.13636 -0.082991 -0.074651 -0.080776 -0.039034 -0.045681 -0.054906 -0.026756
798 -0.1196 0.049439 -0.14508 -0.094864 -0.077992 -0.14193 -0.08262 -0.083192 -0.081111 -0.075384 -0.060776 -0.062684 -0.050728
799 -0.12385 -0.0097317 -0.13926 -0.092791 -0.078694 -0.13513 -0.091987 -0.078455 -0.082055 -0.077261 -0.044016 -0.046372 -0.037623
800 -0.12852 0.0050884 -0.14435 -0.09248 -0.084216 -0.16005 -0.094393 -0.083383 -0.091286 -0.078047 -0.026179 -0.066059 -0.052457
801 -0.12639 -0.03063 -0.14676 -0.10052 -0.081758 -0.14574 -0.080346 -0.096254 -0.080502 -0.069782 0.054866 -0.058522 -0.075872
802 -0.14354 -0.033213 -0.15409 -0.10972 -0.082619 -0.13344 -0.082232 -0.087754 -0.10624 -0.07045 0.1052 -0.063717 -0.044961
803 -0.13138 -0.039468 -0.15501 -0.10271 -0.075552 -0.15171 -0.096893 -0.089514 -0.085865 -0.075342 0.11572 -0.047501 -0.031792
804 -0.1146 -0.0083775 -0.14998 -0.083255 -0.066774 -0.13871 -0.092365 -0.085431 -0.063202 -0.051056 0.045648 -0.039746 -0.059863
805 -0.12197 -0.0041853 -0.1541 -0.11106 -0.062677 -0.15339 -0.087861 -0.090698 -0.08 -0.067401 0.014084 -0.052028 -0.032189
806 -0.12795 0.017358 -0.13529 -0.078398 -0.08065 -0.14182 -0.066984 -0.074561 -0.067776 -0.065429 0.013069 -0.045933 -0.023491
807 -0.11582 0.019403 -0.15095 -0.10428 -0.06174 -0.13176 -0.067467 -0.083418 -0.085473 -0.064159 -0.010248 -0.051582 -0.027541
808 -0.12615 0.013989 -0.15592 -0.11729 -0.08639 -0.14947 -0.10149 -0.08466 -0.093188 -0.080889 -0.034575 -0.068703 -0.052291
809 -0.15376 0.015789 -0.17942 -0.11516 -0.08613 -0.18886 -0.095563 -0.092523 -0.099429 -0.10238 -0.056793 -0.059563 -0.049379
810 -0.12291 0.00075601 -0.15821 -0.1215 -0.089023 -0.15684 -0.092784 -0.10827 -0.10003 -0.087238 -0.04125 -0.06853 -0.041119
811 -0.13887 -0.019715 -0.16681 -0.11122 -0.079609 -0.15911 -0.10087 -0.10589 -0.083077 -0.097137 -0.042368 -0.061232 -0.047623
812 -0.13019 0.019333 -0.15798 -0.10059 -0.081768 -0.12215 -0.083127 -0.086042 -0.075017 -0.057356 -0.051146 -0.038999 -0.036262
813 -0.12469 0.010788 -0.15154 -0.099584 -0.08213 -0.14974 -0.081937 -0.07929 -0.084271 -0.070977 -0.059548 -0.055615 -0.036591
814 -0.1323 -0.012254 -0.13813 -0.11006 -0.077056 -0.14079 -0.086261 -0.086568 -0.072823 -0.078576 -0.042218 -0.05295 -0.024424
815 -0.13051 0.013882 -0.13711 -0.10655 -0.078435 -0.14535 -0.075404 -0.081981 -0.08121 -0.061605 -0.046032 -0.060185 -0.0074394
816 -0.14051 -0.0034362 -0.16858 -0.12548 -0.099329 -0.16115 -0.10152 -0.10117 -0.093838 -0.072553 -0.078772 -0.075604 -0.047834
817 -0.12143 0.0075627 -0.13803 -0.084637 -0.080748 -0.13105 -0.081025 -0.065954 -0.081385 -0.060722 -0.050686 -0.050071 -0.0078937
818 -0.14184 -0.030005 -0.16821 -0.10773 -0.080001 -0.16344 -0.097812 -0.1061 -0.096498 -0.078062 -0.091663 -0.07418 -0.0052142
819 -0.13836 -0.025367 -0.1494 -0.094128 -0.084618 -0.15172 -0.097167 -0.093394 -0.077234 -0.078001 -0.073048 -0.05995 -0.011722
820 -0.12915 -0.023887 -0.14823 -0.088835 -0.060985 -0.12954 -0.073124 -0.086569 -0.071088 -0.080511 -0.070665 -0.046214 -0.0091859
821 -0.1429 -0.015699 -0.15585 -0.10138 -0.087968 -0.14899 -0.091896 -0.087401 -0.086564 -0.092933 -0.064644 -0.074217 -0.024799
822 -0.11533 0.015521 -0.11793 -0.087021 -0.070279 -0.13538 -0.069931 -0.070322 -0.069248 -0.067873 -0.055368 -0.056703 -0.0028361
823 -0.1286 0.024879 -0.13199 -0.09624 -0.068401 -0.13291 -0.06709 -0.085245 -0.072947 -0.079083 -0.059804 -0.043492 -0.0027166
824 -0.13629 -0.01577 -0.15048 -0.12146 -0.09156 -0.16252 -0.059274 -0.097907 -0.10436 -0.093615 -0.086154 -0.067092 -0.015866
825 -0.11607 -0.005201 -0.12583 -0.095719 -0.065202 -0.12489 -0.011849 -0.072974 -0.063966 -0.054856 -0.078589 -0.046378 0.016093
826 -0.1336 0.0021126 -0.13552 -0.0931 -0.070338 -0.12472 0.021959 -0.077926 -0.067841 -0.067623 -0.080072 -0.05618 -0.010669
827 -0.13841 -0.029422 -0.14125 -0.11582 -0.071835 -0.14917 0.017138 -0.087087 -0.082564 -0.099293 -0.083007 -0.055674 0.0090696
828 -0.13962 -0.0375 -0.15192 -0.1264 -0.086763 -0.17033 0.020818 -0.09516 -0.080129 -0.090729 -0.095428 -0.076652 -0.033046
829 -0.12484 -0.049408 -0.13895 -0.11238 -0.072996 -0.13523 0.029918 -0.062733 -0.079246 -0.088182 -0.092367 -0.065485 0.014606
830 -0.11952 -0.014842 -0.13305 -0.10981 -0.062721 -0.12641 0.014506 -0.05452 -0.066995 -0.083209 -0.10211 -0.046064 0.015596
831 -0.14405 -0.040482 -0.15547 -0.11641 -0.08296 -0.12814 -0.017435 -0.057441 -0.1023 -0.085645 -0.1058 -0.078522 0.012389
832 -0.12308 -0.032745 -0.14101 -0.10339 -0.050747 -0.13432 0.011038 -0.065946 -0.074696 -0.093288 -0.094903 -0.064899 -0.0087254
833 -0.12153 -0.05337 -0.15973 -0.12376 -0.073096 -0.14071 -0.011734 -0.081137 -0.10809 -0.10353 -0.086923 -0.074307 0.0067451
834 -0.13633 -0.0093032 -0.14199 -0.10165 -0.076502 -0.13489 -0.011881 -0.045143 -0.091299 -0.073383 -0.091558 -0.05395 0.013322
835 -0.11551 -0.027411 -0.15024 -0.11232 -0.061362 -0.12834 -0.010458 -0.043537 -0.076384 -0.090679 -0.095696 -0.061635 0.014772
836 -0.12822 -0.020323 -0.15097 -0.10115 -0.071244 -0.16746 -0.015253 -0.041653 -0.074829 -0.091962 -0.10864 -0.063092 0.029727
837 -0.13316 -0.026822 -0.15658 -0.12661 -0.076717 -0.15872 -0.011063 -0.055987 -0.082988 -0.10212 -0.11762 -0.066413 -0.011984
838 -0.12721 -0.01961 -0.15381 -0.11897 -0.046682 -0.13613 0.01919 -0.046248 -0.082264 -0.10925 -0.10493 -0.051981 0.027462
839 -0.14862 -0.014175 -0.17302 -0.11362 -0.080811 -0.15449 0.0061746 -0.07207 -0.10686 -0.10233 -0.12523 -0.071718 -0.0088598
840 -0.12783 0.04501 -0.14803 -0.10864 -0.07072 -0.13546 0.024227 -0.041737 -0.082349 -0.083358 -0.083451 -0.047436 0.034175
841 -0.12813 0.098297 -0.14527 -0.09457 -0.069679 -0.14028 0.003048 -0.052351 -0.087707 -0.093492 -0.12562 -0.066058 0.025069
842 -0.1253 0.070966 -0.13489 -0.10867 -0.075668 -0.14983 -0.015758 -0.046729 -0.08561 -0.080992 -0.11747 -0.048953 0.017005
843 -0.1272 0.014396 -0.13071 -0.10437 -0.067548 -0.13367 0.028685 -0.053239 -0.075728 -0.075065 -0.10428 -0.054831 0.031189
844 -0.13221 -0.029636 -0.16065 -0.11013 -0.062893 -0.14469 0.014226 -0.062233 -0.10081 -0.10083 -0.13323 -0.059015 0.021783
845 -0.13302 -0.039888 -0.14361 -0.11434 -0.048531 -0.13693 0.050843 -0.064177 -0.086022 -0.089621 -0.11396 -0.050977 0.01335
846 -0.13256 -0.043125 -0.16096 -0.10367 -0.055648 -0.15264 0.042227 -0.078609 -0.10154 -0.098553 -0.13551 -0.044326 0.020362
847 -0.13302 -0.050943 -0.17296 -0.11656 -0.067602 -0.17544 0.04277 -0.084643 -0.085444 -0.09125 -0.1462 -0.074648 -0.018964
848 -0.12918 -0.047138 -0.14972 -0.11085 -0.064159 -0.14013 0.033744 -0.065972 -0.065614 -0.075345 -0.11359 -0.071677 0.023696
849 -0.13846 -0.048848 -0.15621 -0.1127 -0.067828 -0.14046 0.0028216 -0.075006 -0.080486 -0.10607 -0.12157 -0.063434 -0.013641
850 -0.13 -0.033861 -0.13982 -0.098481 -0.047634 -0.13264 0.0016483 -0.059737 -0.080512 -0.092406 -0.13402 -0.061654 0.0052831
851 -0.11559 -0.042106 -0.14809 -0.10082 -0.059211 -0.11966 0.014031 -0.061954 -0.082249 -0.084664 -0.11955 -0.037678 0.014712
852 -0.14594 -0.065789 -0.16078 -0.10539 -0.07087 -0.16843 -0.028606 -0.077889 -0.084639 -0.1215 -0.15727 -0.072363 0.0095589
853 -0.13647 -0.05615 -0.14516 -0.10692 -0.064898 -0.1628 0.0014419 -0.069153 -0.090077 -0.11111 -0.12943 -0.045667 -0.010466
854 -0.1382 -0.081281 -0.16031 -0.10507 -0.058734 -0.13384 -0.023146 -0.075355 -0.085057 -0.1172 -0.15371 -0.068417 -0.029985
855 -0.11836 -0.029609 -0.13827 -0.073008 -0.057695 -0.125 0.010484 -0.043934 -0.063092 -0.085988 -0.13417 -0.042278 -0.012329
856 -0.10851 -0.041569 -0.16681 -0.10479 -0.061985 -0.16736 0.051488 -0.002634 -0.066276 -0.077233 -0.14123 -0.040709 -0.0097243
857 -0.12409 -0.03811 -0.14997 -0.1011 -0.06277 -0.14193 0.074533 0.097556 -0.046008 -0.071371 -0.13034 -0.029423 -0.013998
858 -0.12395 -0.040343 -0.15935 -0.10514 -0.059903 -0.16783 0.10981 0.085829 -0.010201 -0.055061 -0.11927 -0.046467 -0.018232
859 -0.11293 -0.056381 -0.14123 -0.092153 -0.05843 -0.13472 0.10308 0.054932 -0.011923 -0.045708 -0.10829 -0.054719 -0.010983
860 -0.14148 -0.074958 -0.16545 -0.099921 -0.072782 -0.15946 0.011261 -0.013901 -0.038219 -0.090217 -0.15846 -0.059957 -0.023011
861 -0.13587 -0.064987 -0.16775 -0.10247 -0.054113 -0.16035 0.027534 -0.031138 -0.062843 -0.0964 -0.14881 -0.04812 -0.031946
862 -0.13209 -0.060181 -0.16008 -0.087428 -0.069969 -0.14778 0.018864 -0.040446 -0.053066 -0.076909 -0.13021 -0.050364 -0.046649
863 -0.12526 -0.065591 -0.13931 -0.087749 -0.057393 -0.12413 0.025621 -0.017344 -0.014239 -0.059769 -0.13383 -0.048709 -0.031448
864 -0.11539 -0.045146 -0.13557 -0.076496 -0.059186 -0.12677 0.036669 -0.0051511 -0.0098527 -0.018698 -0.11892 -0.030844 -0.026581
865 -0.12874 -0.077141 -0.13901 -0.094863 -0.042648 -0.15471 0.014913 -0.041544 -0.014698 0.092904 -0.15195 -0.042063 -0.037006
866 -0.12411 -0.065817 -0.13905 -0.077902 -0.051894 -0.12508 0.010247 -0.028734 -0.016399 0.11458 -0.12881 -0.053008 -0.052234
867 -0.1379 -0.07364 -0.13561 -0.086674 -0.060223 -0.14759 0.0066025 -0.046329 -0.040768 0.074749 -0.13391 -0.039113 -0.062558
868 -0.12014 -0.075668 -0.15242 -0.077119 -0.063881 -0.14149 0.0050276 -0.052356 -0.047425 0.030703 -0.12916 -0.054499 -0.03471
869 -0.11737 -0.07013 -0.13254 -0.060411 -0.05097 -0.1354 0.0037391 -0.042734 -0.043137 -0.0037382 -0.1285 -0.038673 0.0041914
870 -0.12451 -0.069116 -0.14487 -0.089499 -0.063613 -0.16174 0.0014236 -0.05678 -0.063924 -0.036783 -0.15227 -0.039558 -0.04444
871 -0.1441 -0.08575 -0.15929 -0.10677 -0.081887 -0.17108 -0.0041707 -0.072782 -0.062009 -0.036817 -0.15633 -0.05368 -0.020158
872 -0.13844 -0.071471 -0.15253 -0.091866 -0.062628 -0.14104 -0.00058398 -0.053133 -0.058607 -0.052719 -0.15825 -0.034573 -0.05562
873 -0.11443 -0.057393 -0.14325 -0.084371 -0.044021 -0.13086 0.0019619 -0.037801 -0.034002 -0.039293 -0.14475 -0.00798 -0.015098
874 -0.13438 -0.085227 -0.12254 -0.087398 -0.062847 -0.14809 0.013782 -0.048941 -0.022939 -0.05053 -0.17318 -0.021237 -0.04365
875 -0.12059 -0.067798 -0.12658 -0.079566 -0.070568 -0.12477 0.021606 -0.032949 0.010449 -0.036758 -0.13094 -0.022814 -0.033224
876 -0.11918 -0.064863 -0.12485 -0.076807 -0.063734 -0.1362 0.0097969 -0.026838 0.0094429 -0.029764 -0.14375 -0.029417 -0.029685
877 -0.097418 -0.053387 -0.12165 -0.07328 -0.047222 -0.1228 0.0037715 -0.0066673 0.025164 -0.031075 -0.13525 -0.046704 -0.019998
878 -0.12115 -0.058956 -0.11626 -0.073346 -0.069683 -0.12338 -0.007279 -0.030971 -0.015088 -0.029867 -0.13937 -0.032706 -0.026864
879 -0.14144 -0.085193 -0.13987 -0.066054 -0.052962 -0.13871 0.020826 -0.048348 -0.028899 -0.048705 -0.1474 -0.051278 -0.056412
880 -0.10811 -0.06727 -0.14306 -0.053922 -0.076004 -0.14031 0.067365 -0.041111 -0.025254 -0.061463 -0.14868 -0.054002 -0.032524
881 -0.075383 -0.051102 -0.11657 -0.040042 -0.050798 -0.1214 0.1014 -0.033305 -0.030628 -0.03433 -0.1425 -0.030611 -0.027855
882 -0.086254 -0.065887 -0.13236 -0.05613 -0.060984 -0.13028 0.09063 -0.049691 -0.039235 -0.049337 -0.15091 -0.04323 -0.060204
883 -0.090773 -0.066376 -0.10105 -0.054368 -0.038218 -0.12006 0.081252 -0.033774 -0.020519 -0.031384 -0.13637 -0.033341 -0.028174
884 -0.11717 -0.096416 -0.14088 -0.094271 -0.072808 -0.14394 0.01081 -0.05162 -0.032206 -0.054269 -0.17091 -0.067368 -0.058643
885 -0.13373 -0.082719 -0.13487 -0.084759 -0.072487 -0.13605 0.025318 -0.047658 0.0034596 -0.052121 -0.1644 -0.056841 -0.028725
886 -0.1191 -0.09348 -0.1301 -0.097619 -0.048345 -0.14152 0.00021339 -0.049876 0.012077 -0.07211 -0.13763 -0.060267 -0.044973
887 -0.11718 -0.075052 -0.11933 -0.095653 -0.065341 -0.1375 0.027267 -0.020507 0.028928 -0.055076 -0.1468 -0.046715 -0.048589
888 -0.11326 -0.073644 -0.12277 -0.078534 -0.060121 -0.15451 0.01247 -0.040866 0.04334 -0.05953 -0.14228 -0.047848 -0.046643
889 -0.10866 -0.076056 -0.1387 -0.11882 -0.059415 -0.1416 0.014813 -0.047992 0.026676 -0.069439 -0.15009 -0.038701 -0.039633
890 -0.11462 -0.072369 -0.12037 -0.10594 -0.059222 -0.14498 0.0050177 -0.034187 0.014118 -0.065834 -0.14634 -0.061027 -0.052168
891 -0.13566 -0.092767 0.0015101 -0.10234 -0.083062 -0.16771 -0.0083393 -0.066402 0.0070353 -0.07308 -0.17293 -0.066176 -0.018988
892 -0.093749 -0.061909 0.11475 -0.082394 -0.034253 -0.12934 0.03704 -0.021643 0.023123 -0.068973 -0.1369 -0.058577 -0.031096
893 -0.080702 -0.035261 0.073968 -0.084652 -0.048292 -0.15614 0.0365 -0.0067965 0.054114 -0.046659 -0.14732 -0.039153 -0.033245
894 -0.097856 -0.053041 -0.0076083 -0.096579 -0.041884 -0.14084 0.01403 -0.016498 0.037561 -0.056659 -0.14205 -0.037419 -0.039843
895 -0.10541 -0.046295 -0.057916 -0.10617 -0.058179 -0.14495 0.0035837 -0.031262 0.031762 -0.065007 -0.15183 -0.058381 -0.053209
896 -0.11618 -0.06648 -0.067768 -0.108 -0.060369 -0.15859 -0.0040527 -0.034108 0.021498 -0.092622 -0.1718 -0.056973 -0.061207
897 -0.098665 -0.042871 -0.052075 -0.11563 -0.044226 -0.13534 0.0087878 -0.028178 0.037991 -0.072423 -0.12055 -0.043669 -0.060407
898 -0.095822 -0.036763 -0.040611 -0.078052 -0.042916 -0.12527 0.0075178 -0.011176 0.070191 -0.053485 -0.15112 -0.049643 -0.030556
899 -0.11102 -0.057318 -0.045603 -0.073009 -0.052476 -0.15519 -0.0014944 -0.028117 0.047872 -0.075798 -0.14504 -0.047782 -0.080945
900 -0.10128 -0.055562 -0.049102 -0.10642 -0.03842 -0.14561 0.018409 -0.015701 0.067719 -0.055435 -0.13918 -0.051671 -0.03953
901 -0.10268 -0.031019 -0.053968 -0.11593 -0.061676 -0.13932 0.018554 -0.021694 0.047681 -0.050135 0.0061945 -0.049884 -0.053677
902 -0.11904 -0.064581 -0.062945 -0.08998 -0.068647 -0.16553 -0.0046843 -0.037172 0.043173 -0.04743 0.040652 -0.049959 -0.053595
903 -0.1232 -0.079312 -0.079563 -0.11564 -0.069633 -0.17541 -0.013915 -0.031551 0.026732 -0.066968 0.024652 -0.069347 -0.081858
904 -0.1008 -0.029394 -0.08114 -0.11418 -0.051543 -0.13633 0.010154 -0.034093 0.051539 -0.053744 -0.00017493 -0.057155 -0.042762
905 -0.11094 -0.02247 -0.070952 -0.10018 -0.057138 -0.14009 0.0094445 -0.016712 0.068013 -0.050792 -0.048626 -0.040013 -0.051016
906 -0.11284 -0.06216 -0.098365 -0.13398 -0.07439 -0.16454 0.00060606 -0.038275 0.042132 -0.08259 -0.10035 -0.064301 -0.067795
907 -0.10133 -0.051101 -0.082922 -0.090937 -0.045646 -0.15417 -0.013272 -0.015871 0.07303 -0.068327 -0.086189 -0.044933 -0.067421
908 -0.10544 -0.026655 -0.068927 -0.079333 -0.049773 -0.14436 0.0049974 -0.0022263 0.073193 -0.06068 -0.082628 -0.054552 -0.049625
909 -0.10536 -0.054006 -0.086641 -0.095358 -0.050023 -0.12854 -0.0037452 -0.020321 0.057293 -0.06941 -0.093554 -0.054539 -0.074998
910 -0.10845 -0.061584 -0.087912 -0.10129 -0.060043 -0.15865 -0.026923 -0.02203 0.06249 -0.072644 -0.10194 -0.056082 -0.062948
911 -0.11037 -0.064773 -0.090498 -0.12032 -0.052473 -0.15789 -0.028195 -0.019136 0.05929 -0.069188 -0.10249 -0.058076 -0.062013
912 -0.11733 -0.054611 -0.087188 -0.097865 -0.067277 -0.15077 -0.0069955 -0.048115 0.055841 -0.066942 -0.10151 -0.063315 -0.058215
913 -0.11841 -0.031786 -0.082582 -0.10439 -0.047239 -0.1335 -0.018886 -0.0057903 0.062772 -0.055055 -0.096891 -0.046993 -0.047521
914 -0.092115 -0.027917 -0.085348 -0.098375 -0.031218 -0.1354 0.011727 -0.014527 0.085363 -0.053955 -0.074183 -0.03922 -0.062684
915 -0.11493 -0.050883 -0.094162 -0.11489 -0.061511 -0.12436 -0.026536 -0.021935 0.076733 -0.050398 0.01826 -0.054832 -0.050165
916 -0.1227 -0.038346 -0.10815 -0.12277 -0.055153 -0.1292 -0.010106 -0.012633 0.10053 -0.027064 0.094344 -0.063496 -0.064122
917 -0.11916 -0.047468 -0.10923 -0.11093 -0.07699 -0.152 -0.020966 -0.016144 0.094764 -0.044734 0.14846 -0.063806 -0.082294
918 -0.13321 -0.083236 -0.12247 -0.1334 -0.07013 -0.16495 -0.04292 -0.035922 0.071887 -0.067756 0.030748 -0.062148 -0.090448
919 -0.12686 -0.054909 -0.11601 -0.094079 -0.054914 -0.14765 -0.015343 -0.01786 0.074265 -0.029077 -0.020867 -0.056664 -0.030851
920 -0.11869 -0.048197 -0.085412 -0.088907 -0.060361 -0.16533 -0.0064657 -0.020329 0.1754 0.095855 -0.019984 -0.054629 -0.063059
921 -0.11241 -0.063785 -0.10609 -0.11361 -0.070377 -0.13909 -0.023015 -0.033692 0.18313 0.1798 -0.043202 -0.025465 -0.065351
922 -0.12625 -0.066348 -0.11331 -0.10115 -0.071167 -0.16542 -0.050187 -0.049048 0.11972 0.17291 -0.061259 -0.059131 -0.076615
923 -0.0934 -0.026503 -0.09402 -0.088656 -0.038446 -0.11822 0.017532 -0.011831 0.093183 0.19406 -0.022484 -0.023625 -0.044927
924 -0.11407 -0.050224 -0.094448 -0.095925 -0.056385 -0.1325 -0.005884 -0.037584 0.080848 0.091195 -0.00033218 -0.03336 -0.042859
925 -0.10088 -0.02407 -0.10123 -0.085823 -0.047545 -0.12762 -0.002382 -0.020102 0.09032 0.059005 0.069009 -0.033488 -0.031397
926 -0.092251 -0.038189 -0.10816 -0.1003 -0.05169 -0.1255 -0.015195 -0.016203 0.10158 0.094092 0.15074 -0.027366 -0.050108
927 -0.11074 -0.066857 -0.1017 -0.10355 -0.079132 -0.13387 -0.019899 -0.01993 0.093256 0.069951 0.24038 -0.063935 -0.091899
928 -0.10153 -0.038213 -0.10401 -0.081043 -0.052424 -0.12991 -0.010857 -0.004872 0.11165 0.10585 0.16947 -0.041275 -0.070922
929 -0.095197 -0.052059 -0.095511 -0.084491 -0.05276 -0.14732 -0.0089473 -0.012391 0.13725 0.082351 0.080433 -0.035645 -0.055497
930 -0.096881 -0.064882 -0.090365 -0.062964 -0.048264 -0.15027 -0.010112 -0.0072493 0.12773 0.093082 0.048649 -0.011346 -0.05147
931 -0.13305 -0.079041 -0.14515 -0.11942 -0.080018 -0.17164 -0.047841 -0.034165 0.16062 0.087845 0.021557 -0.063774 -0.067356
932 -0.1143 -0.05684 -0.10134 -0.09996 -0.079015 -0.16254 -0.03715 -0.019897 0.17173 0.10363 0.023977 -0.06514 -0.073408
933 -0.086816 -0.02828 -0.098307 -0.090081 -0.034053 -0.1105 -0.0030004 0.0042628 0.15738 0.14725 0.094049 -0.014376 -0.017409
934 -0.089762 -0.051132 -0.086216 -0.10203 -0.053043 -0.12856 -0.010194 0.18353 0.098924 0.15802 0.18358 -0.027393 -0.037351
935 -0.13167 -0.067812 -0.12086 -0.097595 -0.072387 -0.16942 -0.028005 0.20284 0.063436 0.1296 0.22833 -0.048767 -0.08039
936 -0.10504 -0.046858 -0.09723 -0.068884 -0.043673 -0.14206 -0.021441 0.18238 0.074306 0.21139 0.28626 -0.036578 -0.060308
937 -0.11969 -0.074054 -0.10247 -0.085161 -0.06343 -0.15397 -0.016734 0.14573 0.062779 0.24013 0.17663 -0.044443 -0.055976
938 -0.10836 -0.062254 -0.10609 -0.073653 -0.045441 -0.1484 -0.017069 0.089142 0.084873 0.25862 0.12986 -0.029322 -0.048196
939 -0.09166 -0.046461 -0.097064 -0.055116 -0.048886 -0.14834 -0.02457 0.061447 0.084356 0.17347 0.091889 -0.024602 -0.046529
940 -0.11081 -0.061302 -0.089567 -0.072898 -0.080969 -0.15762 -0.03348 0.02108 0.081335 0.093993 0.067794 -0.034782 -0.073209
941 -0.1209 -0.042887 -0.060317 -0.074326 -0.050428 -0.15333 -0.04924 0.029776 0.081341 0.084055 0.053291 -0.031577 -0.052449
942 -0.095257 -0.058911 0.16171 -0.067371 -0.041108 -0.13388 -0.014269 0.021571 0.090065 0.078305 0.057465 -0.037863 -0.029981
943 -0.048569 -0.059442 0.12234 -0.085181 -0.031681 -0.1304 -0.039444 0.038705 0.093856 0.07588 0.074684 -0.025005 -0.028885
944 -0.028102 -0.051381 0.047904 -0.052987 -0.023808 -0.12634 -0.041552 0.04684 0.17042 0.081904 0.057974 -0.024272 -0.013202
945 -0.068441 -0.079534 -0.034723 -0.094826 -0.068822 -0.14995 -0.033619 0.029138 0.18685 0.08712 0.042674 -0.039495 -0.02653
946 -0.067659 -0.054737 -0.061898 -0.074754 -0.06204 -0.13982 -0.032426 0.0277 0.18418 0.090712 0.044327 -0.032979 -0.049983
947 -0.077658 -0.086341 -0.0731 -0.08674 -0.062318 -0.14005 -0.050011 0.008443 0.095058 0.050849 -0.00075035 -0.052097 -0.054545
948 -0.098417 -0.080389 -0.066338 -0.092933 -0.085003 -0.15171 -0.045264 0.031206 0.066943 0.055925 0.010925 -0.043249 -0.049872
949 -0.092855 -0.057232 -0.047312 -0.066851 -0.054489 -0.14479 -0.016104 0.043687 0.073607 0.061437 0.035225 -0.0052935 -0.03676
950 -0.098104 -0.063297 -0.056439 -0.070804 -0.055233 -0.14497 -0.015834 0.035778 0.066357 0.04043 0.0093893 -0.032029 -0.051459
951 -0.10882 -0.053344 -0.057923 -0.097476 -0.05 -0.15911 -0.014721 0.041623 0.066832 0.05482 0.00010493 -0.030266 -0.058259
952 -0.087522 -0.054529 -0.062625 -0.078628 -0.04622 -0.12972 -0.022113 0.038546 0.061368 0.050758 -0.0097212 -0.0036601 -0.069702
953 -0.057462 -0.070053 -0.063544 0.0088226 -0.041361 -0.1313 -0.023327 0.22157 0.053183 0.047092 -0.0086855 -0.014988 -0.050879
954 -0.064098 -0.07604 -0.053875 0.13447 -0.060187 -0.1739 -0.036175 0.26364 0.046051 0.039141 -0.025836 -0.032407 -0.079962
955 -0.034619 -0.070816 -0.03167 -0.0039906 -0.073075 -0.15406 -0.031159 0.31715 0.069888 0.03845 -0.026784 -0.02626 -0.060826
956 -0.060757 -0.086259 -0.045307 -0.072342 -0.069962 -0.15443 -0.044765 0.19937 0.042823 0.012239 -0.034112 -0.034575 -0.075243
957 -0.06555 -0.086579 -0.049193 -0.048412 -0.07022 -0.15675 -0.048834 0.13507 0.058052 0.013716 -0.044186 -0.043434 -0.068532
958 -0.10611 -0.087155 -0.039252 -0.057445 -0.083219 -0.1547 -0.069642 0.08244 0.042674 -0.0085159 -0.047407 -0.053079 -0.076879
959 -0.084839 -0.067283 0.16969 -0.045625 -0.054745 -0.14659 -0.034775 0.084784 0.041022 0.018336 -0.034745 -0.041977 -0.050549
960 -0.065615 -0.052742 0.24659 -0.020503 -0.045312 -0.1351 -0.021138 0.094218 0.055796 0.0038945 -0.034188 -0.043058 -0.064977
961 -0.10432 -0.083406 0.20543 -0.0325 -0.056449 0.032213 -0.050464 0.070043 0.033245 0.0017823 -0.067686 -0.072606 -0.068022
962 -0.07385 -0.045916 0.18706 -0.033381 -0.050414 0.10926 -0.044745 0.093028 0.039176 0.014901 -0.056516 -0.036476 -0.035036
963 -0.099459 -0.07898 0.03526 -0.061238 -0.052182 0.11179 -0.05978 0.072667 0.020712 -0.0010666 -0.038755 -0.024928 -0.074161
964 -0.08119 -0.044167 0.018506 -0.043388 -0.038978 0.12331 -0.026096 0.084091 0.053294 0.012135 -0.050813 -0.046681 -0.044627
965 -0.031466 -0.066589 0.018128 -0.068075 -0.06093 -0.011221 -0.038064 0.084786 0.030235 0.019948 -0.043433 -0.045131 -0.051782
966 -0.0084871 -0.039425 0.028377 -0.049356 -0.03701 -0.036012 -0.045218 0.11865 0.045202 0.068584 -0.035621 -0.030511 -0.029881
967 -0.03235 -0.073272 0.014444 -0.06047 -0.078929 -0.050112 -0.057426 0.13108 0.041449 0.14677 -0.052229 -0.04647 -0.057575
968 -0.043076 -0.05171 0.020363 -0.065793 -0.036675 -0.045888 -0.038195 0.26654 0.060271 0.23697 -0.044037 -0.039463 -0.043839
969 -0.047057 -0.0097302 0.016117 -0.057664 -0.048677 -0.049409 -0.027285 0.34779 0.060103 0.24239 -0.044655 -0.034422 -0.056359
970 -0.062923 -0.05694 -0.003766 -0.08334 -0.050006 -0.078076 -0.033725 0.29843 0.021611 0.18824 -0.061794 -0.042905 -0.036582
971 -0.056514 -0.016986 0.020315 -0.045907 -0.034837 -0.029008 -0.014311 0.33241 0.042505 0.14022 -0.04768 -0.01734 -0.0029792
972 -0.090394 -0.070236 -0.010796 -0.10233 -0.051482 -0.082023 -0.053801 0.18753 0.015949 0.089815 -0.078392 -0.059048 -0.085104
973 -0.093933 -0.060641 -0.025119 -0.085431 -0.054243 -0.086803 -0.058887 0.12752 0.0056808 0.070517 -0.084207 -0.066599 -0.095171
974 -0.064536 -0.03697 -0.016975 -0.076975 -0.00089886 -0.087491 -0.034214 0.13138 0.027554 0.078468 -0.08048 -0.04406 -0.046322
975 -0.075121 -0.059513 -0.020206 -0.084666 -0.0039677 -0.062383 -0.044616 0.10181 0.018302 0.08872 -0.098201 -0.044876 -0.050939
976 -0.074736 -0.056312 -0.015718 -0.080143 -0.019804 -0.052043 -0.047765 0.099855 0.020979 0.08688 -0.070335 -0.04764 -0.06846
977 -0.087171 -0.053089 -0.01519 -0.096729 -0.022572 -0.076712 -0.053102 0.083299 0.0050738 0.067811 -0.093653 -0.048571 -0.07287
978 -0.11154 0.027604 -0.055357 -0.1187 -0.03668 -0.088294 -0.064766 0.060438 -0.017209 0.026214 -0.10692 -0.081436 -0.075441
979 -0.087462 0.0963 -0.030005 -0.10794 -0.035668 -0.068959 -0.062107 0.091734 -0.0095773 0.050972 -0.10084 -0.047308 -0.064541
980 -0.079163 0.12004 -0.023629 -0.096926 -0.023548 -0.063693 -0.038968 0.084567 0.0064029 0.045476 -0.078522 -0.036964 -0.076763
981 -0.080478 0.0087488 -0.019822 -0.063673 -0.0029397 -0.070601 -0.02244 0.10618 0.016835 0.043107 -0.079429 -0.027764 -0.036902
982 -0.078536 -0.021362 -0.015089 -0.084209 0.0039731 -0.038391 -0.032662 0.10336 0.0050703 0.037722 -0.072694 -0.024238 -0.032965
983 -0.084219 -0.038956 -0.038412 -0.085055 -0.016775 -0.063225 -0.054025 0.087007 -0.0032175 0.027657 -0.095741 -0.041046 -0.049585
984 -0.086584 -0.028621 -0.013331 -0.089852 -0.021056 -0.056099 -0.024343 0.083501 0.0024611 0.040868 -0.10039 -0.04329 -0.054958
985 -0.070917 -0.034671 -0.04191 -0.081999 0.015117 -0.069556 -0.023533 0.082027 0.0011238 0.034009 -0.076261 -0.03722 -0.040469
986 -0.10506 -0.068842 -0.039405 -0.10846 -0.031799 -0.076417 -0.05037 0.059707 -0.028463 0.0064645 -0.096535 -0.048285 -0.058181
987 -0.091419 -0.053165 -0.035576 -0.095416 -0.01659 -0.10356 -0.025886 0.070845 -0.0093512 0.026986 -0.10033 -0.019017 -0.017702
988 -0.11298 -0.061937 -0.065566 -0.11408 -0.057993 -0.1164 -0.051027 0.046344 -0.027025 0.0093075 -0.13672 -0.061176 0.015766
989 -0.098226 -0.057252 -0.034729 -0.10455 -0.054547 -0.082996 -0.04372 0.063354 -0.0054074 -0.00027657 -0.1238 -0.045878 0.006452
990 -0.084006 -0.068977 -0.043297 -0.11203 -0.032728 -0.1122 -0.042162 0.075127 -0.010599 0.011035 -0.10989 -0.054187 0.0020268
991 -0.088266 -0.051934 -0.030405 -0.090017 -0.02275 -0.088834 -0.050585 0.061719 -0.014729 0.0042205 -0.1069 -0.024407 -0.025536
992 -0.08706 -0.059237 -0.065774 -0.11039 -0.042482 -0.080547 -0.050972 0.05128 -0.019365 0.00033156 -0.10657 -0.041528 -0.02578
993 -0.092646 -0.041029 -0.032079 -0.0918 -0.033344 -0.085149 -0.052044 0.057889 -0.014933 -0.0018743 -0.11332 -0.023719 -0.01651
994 -0.080788 -0.019771 -0.029363 -0.075326 -0.017947 -0.073855 -0.011711 0.081662 -0.0078294 0.023434 -0.091216 -0.011389 -0.044628
995 -0.086599 -0.036677 -0.049237 -0.091926 -0.039917 -0.073829 -0.036026 0.046526 -0.019921 -0.029094 -0.12489 -0.025372 -0.038113
996 -0.070106 -0.035855 -0.04139 -0.084714 -0.020402 -0.058805 -0.029308 0.049785 -0.023116 -0.024194 -0.11283 -0.013012 -0.011953
997 -0.10823 -0.063607 -0.06692 -0.097557 -0.04008 0.1202 -0.043471 0.048485 -0.024057 -0.033181 -0.1174 -0.025342 0.00019986
998 -0.1086 -0.052314 -0.054707 -0.10068 -0.036739 0.18153 -0.054733 0.043193 -0.028806 -0.022932 -0.14332 -0.037436 0.040471
999 -0.11456 -0.069098 -0.057491 -0.094897 -0.032166 0.27974 -0.05266 0.038158 -0.030848 -0.021104 -0.14418 -0.027145 0.093639
1000 -0.074734 -0.022328 0.081441 -0.065976 0.00069992 0.2016 -0.038012 0.049792 -0.0099832 -0.049295 -0.11406 -0.016248 0.12369
1001 -0.1042 -0.033376 0.25513 -0.064911 0.0056629 0.084177 -0.047844 0.036666 -0.014775 -0.035726 -0.12731 -0.016504 0.043598
1002 -0.094082 -0.010039 0.31222 -0.069179 -0.0058405 0.05899 -0.051298 0.030473 -0.043189 -0.038304 -0.14872 -0.042729 0.014159
1003 -0.10113 0.091049 0.21265 -0.082055 -0.01313 0.02571 -0.040006 0.019368 -0.021671 -0.04286 -0.13579 -0.023493 0.0010322
1004 -0.081972 0.12679 0.13383 -0.060804 -0.0020413 0.052387 -0.045325 0.043172 -0.021483 -0.022576 -0.11404 -0.018749 0.006512
1005 -0.077042 0.11555 0.072766 -0.070342 -0.015423 0.033009 -0.030849 0.034642 -0.010221 -0.02792 -0.10555 -0.0068191 0.00026647
1006 -0.11819 0.05447 0.023879 -0.092987 -0.033192 0.012855 -0.046506 0.019394 -0.04641 -0.051176 -0.14384 -0.042571 -0.010563
1007 -0.090949 -0.00066456 0.018833 -0.072304 -0.017613 0.0050367 -0.04372 0.022383 -0.028709 -0.044787 -0.12695 -0.029897 0.014241
1008 -0.10462 -0.032679 0.011778 -0.07466 -0.0061579 0.0092766 -0.06021 0.012225 -0.031041 -0.055863 -0.15596 -0.04044 0.051951
1009 -0.1102 -0.0049863 0.26905 -0.055355 -0.0060748 0.0056587 -0.061384 0.011683 -0.026328 -0.052168 -0.14551 -0.03018 0.10208
1010 -0.087872 -0.0085636 0.34527 -0.039476 0.047299 0.03409 -0.057665 0.021802 -0.027077 -0.032286 -0.12419 -0.031981 0.1108
1011 -0.09232 -0.028242 0.27874 -0.052293 0.079854 0.017117 -0.053182 0.019272 -0.039022 -0.060225 -0.14189 0.068135 0.12872
1012 -0.12226 -0.03352 0.23223 -0.076257 0.033323 0.015588 -0.072233 -0.00030055 -0.044683 -0.075802 -0.15727 0.021399 0.082406
1013 -0.081746 0.01289 0.24436 -0.036144 0.049467 0.2722 -0.031613 0.027074 -0.018634 -0.042858 -0.12304 -0.011515 0.092285
1014 -0.10005 0.0021407 0.34799 -0.055088 0.00088344 0.3624 -0.04531 0.01117 -0.057977 -0.049302 -0.13124 -0.023521 0.042192
1015 -0.093736 0.012497 0.40259 -0.045396 0.036946 0.39438 -0.048134 0.032256 -0.034824 -0.039391 -0.13545 -0.010633 0.064131
1016 -0.094775 0.018594 0.36055 -0.070595 0.017871 0.4151 -0.036431 -0.0020503 -0.039883 -0.057642 -0.088255 -0.040865 0.05075
1017 -0.045613 0.13552 0.44293 -0.052561 9.9998e-05 0.24734 -0.032091 0.018024 -0.036675 -0.043124 -0.05457 -0.023184 0.071641
1018 -0.060654 0.14352 0.4337 -0.067952 -0.007287 0.14334 -0.054419 -0.0017617 -0.048282 -0.038173 0.061079 -0.033753 0.048804
1019 -0.040825 0.13341 0.32297 -0.060129 0.015354 0.14412 -0.040497 0.10835 -0.023374 -0.025418 0.11994 -0.021364 0.082805
1020 -0.023662 0.088589 0.26229 -0.04183 0.0037553 0.12671 -0.056138 0.25214 -0.04973 -0.045789 0.014101 -0.039793 0.10235
1021 0.023066 0.034837 0.32931 -0.023345 -0.0015583 0.11105 -0.067675 0.27339 -0.046921 -0.063889 -0.075957 -0.037861 0.11706
1022 -0.041552 0.0034854 0.5827 -0.030125 -0.020118 0.086688 -0.065235 0.1868 -0.060869 -0.071873 -0.10064 -0.039722 0.13108
1023 -0.086798 -0.0056517 0.49446 -0.014599 -0.031329 0.066783 -0.079645 0.10849 -0.067516 -0.055019 -0.097692 -0.040919 0.13076
1024 -0.067612 0.042184 0.47388 -0.010117 -0.012772 0.08616 -0.058221 0.086001 -0.04131 -0.055886 -0.059576 0.064827 0.10224
1025 -0.065851 0.056011 0.44531 -0.01905 -0.0051241 0.082636 -0.037888 0.065287 -0.050903 -0.059065 -0.054023 0.049123 0.057251
1026 -0.07311 0.084848 0.38547 -0.018303 -0.018476 0.072433 -0.066655 0.04893 -0.05379 -0.053725 -0.082014 0.0054917 0.058103
1027 -0.041807 0.19659 0.51251 0.011108 0.002607 0.089955 -0.03375 0.089918 -0.040615 -0.036723 -0.030787 -0.020465 0.087456
1028 -0.045304 0.19314 0.61523 0.001324 -0.020214 0.055461 -0.048348 0.041481 -0.051355 -0.064856 -0.030477 -0.038478 0.094706
1029 0.027576 0.22794 0.56694 0.014031 0.0057853 0.1032 -0.03504 0.070246 -0.034029 -0.027709 0.031397 -0.012066 0.075203
1030 0.068116 0.16816 0.54142 -9.5753e-05 -0.00073365 0.28022 -0.051794 0.05601 -0.040818 -0.03879 0.076277 -0.027553 0.079092
1031 0.073024 0.12148 0.47787 -0.0058637 -0.00045655 0.39482 -0.021218 0.070763 -0.048193 -0.023816 0.18257 -0.022838 0.077151
1032 0.028635 0.058627 0.38808 -0.0067954 -4.4371e-05 0.35142 -0.040666 0.068432 -0.050079 -0.043057 0.19444 -0.034005 0.069884
1033 0.018648 0.066403 0.36973 0.0099116 0.0016731 0.38504 -0.013586 0.077005 -0.024458 -0.034163 0.092035 -6.8401e-05 0.076659
1034 0.011991 0.097274 0.32262 0.021382 0.016162 0.43534 -0.048936 0.051363 -0.044017 -0.034137 0.032066 -0.0064538 0.076511
1035 -0.029443 0.096101 0.32192 -0.0084789 0.0028834 0.49239 -0.057702 0.034975 -0.047414 -0.061484 -0.010863 -0.02831 0.04697
1036 -0.02836 0.13502 0.56518 0.0093214 -0.023038 0.43422 -0.041089 0.035325 -0.06428 -0.073229 -0.027476 -0.030827 0.084544
1037 -0.0087822 0.2216 0.61024 0.019421 0.0073889 0.31 -0.047248 0.044327 -0.061148 -0.04732 -0.0090563 -0.021508 0.051078
1038 0.067397 0.25401 0.58994 0.033854 -0.019902 0.2177 -0.052218 0.05354 -0.046806 -0.072594 0.015547 -0.017435 0.046347
1039 0.099406 0.20611 0.43912 0.026699 -0.0087242 0.2212 -0.050158 0.045664 -0.036281 -0.057887 0.034317 -0.023354 0.066692
1040 0.089677 0.10356 0.3399 -0.013833 -0.015242 0.17055 -0.052277 0.035602 -0.061735 -0.078866 0.049074 -0.025939 0.059386
1041 0.057448 0.10083 0.32358 0.024805 -0.012746 0.18545 -0.049396 0.065231 -0.066001 -0.067285 0.10974 -0.014408 0.061091
1042 0.0025991 0.071943 0.31678 0.028602 -0.0038086 0.18783 -0.052625 0.20091 -0.044738 -0.02689 0.19332 -0.03565 0.062516
1043 0.0049598 0.061746 0.31535 0.17576 -0.0094724 0.14994 -0.026372 0.27401 -0.042795 -0.021955 0.17625 -0.016671 0.026777
1044 0.00096337 0.089753 0.32077 0.24121 -0.015413 0.1387 -0.046458 0.21188 -0.02964 -0.042029 0.080998 -0.011091 0.053619
1045 0.016526 0.06896 0.31964 0.27074 -0.019378 0.1433 -0.027096 0.13236 -0.037508 -0.055717 0.034999 -0.038349 0.014709
1046 0.018732 0.082547 0.31357 0.27027 -0.017568 0.15701 -0.039689 0.094551 -0.037316 -0.043984 0.055303 -0.030611 0.022404
1047 0.16215 0.11768 0.30708 0.20092 -0.0021893 0.12444 -0.04229 0.08452 -0.045298 -0.059191 0.041223 -0.013245 0.028269
1048 0.23725 0.22281 0.2817 0.11228 -0.010604 0.12478 -0.02972 0.056295 -0.059507 -0.036559 0.067626 -0.039575 0.007407
1049 0.25325 0.2423 0.25934 0.074904 -0.0010837 0.10727 -0.036406 0.079788 -0.030742 0.091807 0.089533 -0.024697 0.023466
1050 0.23804 0.26689 0.2655 0.067225 -0.031735 0.11752 -0.03842 0.066195 -0.044772 0.13307 0.13794 -0.023775 0.029924
1051 0.14682 0.2314 0.23448 0.034041 -0.015575 0.10054 -0.044579 0.055461 -0.05124 0.14575 0.13667 -0.02845 0.017435
1052 0.073006 0.15663 0.21783 0.04241 -0.026113 0.10158 -0.062383 0.043323 -0.057522 0.14328 0.26552 -0.038195 0.0066309
1053 0.067424 0.13308 0.20988 0.00705 -0.02876 0.075747 -0.06778 0.03484 -0.058247 0.05353 0.32936 -0.034882 0.011655
1054 0.050337 0.12777 0.20925 0.033055 -0.033405 0.091631 -0.054576 0.040348 -0.036177 0.009105 0.1773 -0.031019 -0.00052128
1055 0.064181 0.11916 0.20078 0.0088818 -0.028461 0.068654 -0.045289 0.031516 -0.061564 -0.0060767 0.086092 -0.047568 -0.0062128
1056 0.11825 0.19547 0.18524 0.0090053 -0.034136 0.065707 -0.046535 0.034038 -0.066978 -0.0045354 0.074502 -0.029638 0.0097357
1057 0.18418 0.2766 0.17341 0.0047304 -0.042172 0.041693 -0.068316 0.034804 -0.067446 -0.030303 0.06348 -0.031568 0.006118
1058 0.2891 0.28278 0.18974 0.0034721 -0.039377 0.070773 -0.0676 0.019315 -0.048982 -0.036322 0.030256 -0.023768 0.0035931
1059 0.31751 0.30077 0.1785 0.014943 -0.025651 0.053259 -0.041438 0.049049 -0.030254 -0.018997 0.075698 -0.012958 -0.018802
1060 0.22391 0.2221 0.17391 -0.0078851 -0.019653 0.018658 -0.055674 0.018968 -0.06797 -0.02701 0.035503 -0.044292 -0.0133
1061 0.13689 0.17403 0.16193 0.0017673 -0.015734 0.02317 -0.035527 0.033707 -0.042378 -0.016364 0.054153 -0.011351 0.0058501
1062 0.094841 0.14386 0.14609 -0.011408 -0.035579 0.021613 -0.057043 0.012689 -0.061354 -0.027641 0.015848 -0.040167 -0.015592
1063 0.091007 0.12976 0.13725 -0.018463 -0.048248 0.037686 -0.066758 0.024471 -0.05272 -0.039458 0.011166 -0.030235 -0.022158
1064 0.081928 0.12314 0.15468 0.0072578 -0.036424 0.021164 -0.064096 0.0087574 -0.054014 -0.032882 0.038325 0.046469 -0.012013
1065 0.10121 0.19796 0.12709 -0.0086087 -0.017114 0.038216 -0.043345 0.013562 -0.064001 -0.013096 0.024533 0.11336 0.018734
1066 0.066125 0.24211 0.12768 -0.005338 -0.040087 0.0048701 -0.074631 0.010168 -0.069389 -0.017675 -0.0094117 0.080731 0.0047252
1067 0.0912 0.31683 0.12284 0.01011 -0.036279 0.022475 -0.042384 0.019809 -0.061002 -0.02813 0.030345 0.033469 -0.012925
1068 0.10203 0.31811 0.1345 0.0080715 -0.014054 0.01809 -0.044498 0.025876 -0.05371 -0.012274 0.013293 0.002869 0.020576
1069 0.070682 0.24547 0.093789 0.018209 -0.031365 -0.020159 -0.078938 -0.014991 -0.07773 -0.043672 -0.0011477 -0.012002 -0.033892
1070 0.065775 0.18978 0.10194 0.18955 -0.046376 -0.0059272 -0.071818 0.0053681 -0.066863 -0.033316 0.0098274 -0.017303 -0.02458
1071 0.075817 0.16548 0.10446 0.30417 -0.033177 0.0026088 -0.046541 -0.0014172 -0.044917 -0.032995 -0.0040765 -0.004272 0.01068
1072 0.071724 0.13641 0.10297 0.38436 -0.025448 0.18786 -0.062249 -0.001397 -0.056997 -0.050299 -0.033714 -0.0079353 0.0056349
1073 0.072143 0.15064 0.11828 0.42456 -0.011178 0.33041 -0.055035 0.0084109 -0.06435 -0.041844 -0.016606 0.0069451 0.00071001
1074 0.054923 0.12364 0.094378 0.39278 -0.030076 0.35427 -0.036324 -0.010232 -0.056985 -0.048402 -0.039978 -0.014239 -0.01949
1075 0.043867 0.09029 0.05801 0.35366 -0.02389 0.42969 -0.059974 -0.026322 -0.075819 -0.065333 -0.032465 -0.010007 -0.014293
1076 0.051038 0.10773 0.071852 0.32369 -0.025999 0.33654 -0.040098 -0.0016978 -0.062203 -0.062631 -0.028827 -0.0028944 -0.033231
1077 0.041912 0.087997 0.071541 0.35988 -0.026059 0.21054 -0.065509 0.0085213 -0.063283 -0.069746 -0.042314 0.0027986 -0.00519
1078 0.037023 0.10146 0.056017 0.40879 -0.045217 0.11025 -0.084832 -0.029317 -0.07498 -0.066462 -0.053627 -0.021549 -0.030552
1079 0.062491 0.11161 0.084712 0.48409 -0.0019985 0.15383 -0.03778 0.0036883 -0.05412 -0.045597 -0.016307 0.025211 -0.017916
1080 0.027777 0.079767 0.074782 0.42867 -0.022922 0.099119 -0.067203 -0.011097 -0.078004 -0.059414 -0.057851 -0.0096829 -0.016255
1081 0.021543 0.092527 0.049906 0.44001 -0.038773 0.09421 -0.057475 -0.019293 -0.073872 -0.057401 -0.052361 0.0016584 -0.030676
1082 0.016944 0.059421 0.042186 0.47444 -0.041795 0.08127 -0.054552 -0.019847 -0.087859 -0.075654 -0.061113 -0.0036285 -0.061564
1083 0.030714 0.080141 0.047664 0.48034 -0.022337 0.068941 -0.056978 -0.00029876 -0.062372 -0.074956 -0.044666 0.045585 -0.01415
1084 0.022309 0.078347 0.051505 0.40512 -0.032861 0.064247 -0.051787 -0.0070166 -0.068585 -0.065982 -0.055804 0.10824 -0.026717
1085 0.0051246 0.040019 0.029693 0.36552 -0.030555 0.065041 -0.078032 -0.013384 -0.074247 -0.071135 -0.082319 0.11607 -0.036936
1086 0.034374 0.041473 0.036705 0.44098 -0.030981 0.057099 -0.075295 -0.014909 -0.079421 -0.069455 -0.072439 0.084693 -0.037859
1087 0.0033626 0.04472 0.036404 0.50091 -0.035508 0.058664 -0.068938 -0.0083669 -0.068771 -0.055347 -0.081204 0.013381 -0.036742
1088 -0.0029 0.040294 0.03961 0.58658 -0.031565 0.051143 -0.066998 -0.01419 -0.065909 -0.07423 -0.075797 -0.008424 -0.063153
1089 0.014794 0.051238 0.04939 0.54285 -0.018701 0.056572 -0.053909 0.0089058 -0.067476 -0.091925 -0.058386 0.01885 -0.034403
1090 0.02654 0.060171 0.041261 0.5275 -0.018611 0.067496 -0.034266 0.013291 -0.056488 -0.031884 -0.058891 0.022189 -0.013549
1091 -0.0060367 0.048624 0.0021891 0.38784 -0.055658 0.037318 -0.060291 -0.0099046 -0.076215 -0.092196 -0.069866 -0.001014 -0.041957
1092 0.034147 0.04641 0.03317 0.35269 -0.030478 0.058198 -0.04265 0.20948 -0.054758 -0.057759 -0.049859 0.026301 -0.013236
1093 0.013721 0.054376 0.018381 0.3227 -0.015472 0.072431 -0.028156 0.25303 -0.06321 -0.058544 -0.055226 0.014027 -0.026218
1094 0.0014264 0.0093711 -0.0067841 0.23252 -0.04699 0.03546 -0.047761 0.23145 -0.073161 -0.085609 -0.087864 -0.0034675 -0.059188
1095 0.011552 0.019837 0.0031387 0.23802 -0.028395 0.048814 -0.042893 0.24299 -0.0662 -0.072895 -0.067381 0.0015639 -0.032142
1096 -0.0035996 0.0017472 0.0012075 0.25084 -0.043618 0.010566 -0.068118 0.1121 -0.078786 -0.07562 -0.088783 -0.0045515 -0.04757
1097 0.0050706 0.00028854 0.010463 0.23704 -0.029936 0.011473 -0.049806 0.074659 -0.066861 -0.064534 -0.077434 0.020885 -0.045986
1098 0.0088447 -0.011766 0.0071578 0.31921 -0.056575 0.0080094 -0.045341 0.050016 -0.075418 -0.084702 -0.079038 0.0043102 -0.051324
1099 0.0055717 0.015413 0.035667 0.51227 -0.041257 0.020786 -0.059515 0.069515 -0.061369 -0.045417 -0.088065 0.0064979 -0.059201
1100 0.0061767 0.004731 0.026868 0.57509 -0.046351 0.01369 -0.051654 0.040578 -0.061956 -0.064731 -0.082759 0.015509 -0.024235
1101 0.0064998 -0.00098261 0.015868 0.57437 -0.062228 -0.0034538 -0.069016 0.04455 -0.061104 -0.066011 -0.10489 -0.017711 -0.03943
1102 -0.0082533 -0.0038513 0.01884 0.59377 -0.050547 0.0086412 -0.022195 0.056309 -0.059264 -0.061256 -0.082271 0.005505 -0.028897
1103 -0.010424 -0.013573 0.031311 0.56268 -0.029337 0.0075162 -0.026801 0.037281 -0.073046 -0.066017 -0.028174 0.0092475 -0.034198
1104 -0.017386 -0.0053869 0.00296 0.49983 -0.04825 -0.010944 -0.045055 0.046776 -0.059808 -0.043825 0.25348 -0.005376 -0.053915
1105 -0.030527 -0.023016 0.009727 0.38461 -0.062162 -0.0069357 -0.073635 0.021703 -0.076828 -0.019774 0.093246 0.0033869 -0.050894
1106 -0.023861 -0.028229 0.044624 0.34412 -0.057831 -0.028802 -0.050034 0.03425 -0.081149 0.0010554 -0.037551 0.0056606 -0.042733
1107 -0.024649 -0.011388 0.043282 0.28749 -0.028794 -0.022517 -0.034262 0.019341 -0.058907 5.8618e-05 -0.047127 0.020378 -0.048724
1108 -0.020745 -0.038482 0.0096166 0.24288 -0.077435 -0.047746 -0.069112 0.010403 -0.069136 0.17885 0.088246 0.0066487 -0.038739
1109 -0.0098376 -0.027791 0.019698 0.26576 -0.015411 -0.013737 0.0022842 0.050259 -0.046788 0.29331 0.29055 0.02132 -0.041116
1110 -0.031333 -0.017218 0.00043667 0.23165 -0.049628 -0.033144 0.067322 0.041554 -0.065849 0.30654 0.28209 0.01781 -0.059671
1111 -0.034149 -0.042195 0.0019088 0.21646 -0.051493 -0.034076 0.10205 0.017344 -0.060938 0.23881 0.23481 0.012344 -0.045822
1112 -0.030584 -0.017812 0.0036939 0.24569 -0.035863 -0.028094 0.069995 0.038236 -0.040211 0.18843 0.1079 0.047634 -0.024243
1113 -0.012552 -0.011674 0.013858 0.21442 -0.041159 -0.024789 0.038128 0.037156 -0.051517 0.10291 0.07412 0.12577 -0.049716
1114 -0.047972 -0.052344 -0.025346 0.19264 -0.0604 -0.04184 -0.021756 0.0083424 -0.072884 0.041998 0.015462 0.14389 -0.063191
1115 -0.0098665 -0.037346 -0.015081 0.20875 -0.031823 -0.023444 -0.015853 0.027834 -0.075691 0.07547 0.00037799 0.14489 -0.067207
1116 -0.037083 -0.033066 -0.012415 0.19021 -0.03299 -0.034493 -0.016828 0.021536 -0.068713 0.069686 -0.019973 0.050861 -0.04781
1117 -0.041139 -0.050538 -0.050253 0.13419 -0.058617 0.102 -0.024316 -0.0024378 -0.072554 0.049037 -0.037217 0.019891 -0.06292
1118 -0.044773 -0.054521 -0.035872 0.15399 -0.032221 0.29717 -0.030699 0.0080051 -0.07231 0.05924 -0.033242 0.024341 -0.065047
1119 -0.031252 -0.0097441 -0.017335 0.15274 -0.01635 0.34275 -0.0093888 0.024608 -0.048454 0.074874 -0.012604 0.023938 -0.036327
1120 -0.024852 -0.024785 -0.041465 0.15462 -0.023733 0.3453 -0.013808 0.015176 -0.040883 0.1039 0.0055609 0.034821 -0.061251
1121 -0.057252 -0.047004 -0.062949 0.14125 -0.027721 0.20969 -0.03695 -0.0043339 -0.056041 0.082273 -0.056037 0.00070834 -0.047481
1122 -0.041638 -0.038352 -0.071754 0.12238 -0.055508 0.09968 -0.036888 -0.0030491 -0.078587 0.06445 -0.050984 0.0098588 -0.071742
1123 -0.049209 -0.017236 -0.035287 0.12999 -0.026023 0.076991 -0.01148 0.011707 -0.059056 0.079058 -0.025962 0.025599 -0.047868
1124 -0.037662 -0.05021 -0.059357 0.1257 -0.036754 0.049436 -0.037471 0.011377 -0.04185 0.10302 -0.03839 0.013184 -0.06191
1125 -0.062091 -0.048956 -0.056194 0.10381 -0.06353 0.01914 -0.030215 -0.00059449 -0.071633 0.20107 -0.033835 0.0024364 -0.074918
1126 -0.05748 -0.053642 -0.067967 0.11843 -0.040853 0.037901 -0.018336 0.006045 -0.064538 0.23113 -0.038289 -0.0022301 -0.058478
1127 -0.056382 -0.031641 -0.071032 0.11472 -0.045557 0.047216 -0.030478 -0.0062995 -0.052375 0.21064 -0.040765 0.028962 -0.065233
1128 -0.06427 -0.048882 -0.056697 0.098169 -0.03729 0.028907 -0.022378 0.0039172 -0.049044 0.16656 -0.035336 -0.011607 -0.058283
1129 -0.074565 -0.044309 -0.059872 0.077754 -0.05524 0.014166 -0.03657 -0.0067503 -0.057318 0.09246 -0.03967 -0.0099731 -0.074657
1130 -0.036606 -0.022837 -0.067964 0.10887 -0.023897 0.067804 0.00018025 0.0033432 -0.041778 0.068697 -0.03321 -0.0076878 -0.054438
1131 -0.062495 -0.053673 -0.066598 0.079579 -0.052289 -0.006437 -0.030414 -0.010623 -0.050122 0.068507 -0.057772 0.011351 -0.070597
1132 -0.062519 -0.044865 -0.081177 0.089255 -0.058547 -0.0082118 -0.026586 -0.016728 -0.071857 0.049346 -0.08451 -0.01271 -0.082428
1133 -0.065254 -0.042598 -0.072738 0.054221 -0.051185 0.018786 -0.023172 0.0047354 -0.059563 0.066069 -0.057886 0.00843 -0.061816
1134 -0.08769 -0.084635 -0.092215 0.048681 -0.08279 -0.022475 -0.040469 -0.031395 -0.077142 0.035839 -0.087213 -0.030443 -0.08627
1135 -0.060639 -0.025343 -0.077451 0.080616 -0.055899 0.0068097 -0.038026 0.00015066 -0.052712 0.063962 -0.079816 0.017549 -0.050539
1136 -0.076369 -0.048935 -0.073961 0.071355 -0.06842 -0.00094429 -0.030917 -0.0044761 -0.063979 0.022252 -0.073094 9.2566e-05 -0.058308
1137 -0.081815 -0.053807 -0.096073 0.050752 -0.06792 -0.022027 -0.038181 0.012844 -0.076109 0.029647 -0.093634 -0.015918 -0.08148
1138 -0.068087 -0.039962 -0.092717 0.04784 -0.038846 -0.011252 -0.015374 -0.0026646 -0.052033 0.04141 -0.052778 -0.012782 -0.071827
1139 -0.060075 -0.055324 -0.080784 0.038413 -0.046067 -0.0001565 -0.024783 -0.013407 -0.064221 0.06235 0.07187 -0.01635 -0.072999
1140 -0.083776 -0.059605 -0.10817 0.04637 -0.057964 -0.039325 -0.033637 -0.027716 -0.077484 0.046623 0.18813 -0.028412 -0.087423
1141 -0.084418 -0.082626 -0.11003 0.026611 -0.050881 -0.039243 -0.048323 -0.034621 -0.076339 0.051625 0.18815 -0.022899 -0.082143
1142 -0.068242 -0.04478 -0.097846 0.048778 -0.067413 -0.032127 -0.022173 -0.018336 -0.074362 0.046468 0.14409 -0.021414 -0.075932
1143 -0.06485 -0.065482 -0.080202 0.05472 -0.051015 -0.037078 -0.021235 -0.01366 -0.061376 0.031872 0.043084 -0.011818 -0.071194
1144 -0.0621 -0.071007 -0.075819 0.045161 -0.052328 -0.035036 -0.036262 -0.0073971 -0.052765 0.027532 0.012392 -0.013349 -0.071072
1145 -0.071797 -0.057129 -0.072865 0.021602 -0.065408 -0.044837 -0.029993 -0.017935 -0.062469 0.020354 0.0042606 -0.011971 -0.072433
1146 -0.083909 -0.0488 -0.012553 0.033059 -0.043965 -0.029386 -0.048609 -0.022519 -0.057822 0.0090479 -0.0054891 -0.026084 -0.066218
1147 -0.07551 -0.076159 0.11719 0.036652 -0.060121 -0.036392 -0.054638 -0.015392 -0.06773 0.0039352 -0.020799 -0.02363 -0.065337
1148 -0.085914 -0.072416 0.19461 0.030317 -0.061935 -0.075167 -0.053703 -0.024419 -0.071209 -0.0061721 -0.032779 -0.032211 -0.068758
1149 -0.062228 -0.05987 0.13853 0.024343 -0.054302 -0.046291 -0.029917 -0.011025 -0.04507 0.01443 -0.01517 -0.014834 -0.065622
1150 -0.063353 -0.061336 0.015709 0.030555 -0.047613 -0.020762 -0.013407 -0.00887 -0.060103 0.025367 -0.0041606 -0.012536 -0.057091
1151 -0.073131 -0.072344 -0.04918 0.0071552 -0.066895 -0.034327 -0.054668 -0.023475 -0.069548 -0.016902 -0.045426 -0.021495 -0.068696
1152 -0.076079 -0.067846 -0.054922 0.0038929 -0.04097 -0.050187 -0.036694 -0.010759 -0.066644 -0.01735 -0.037675 -0.030283 -0.084296
1153 -0.070235 -0.080455 -0.052065 -0.0047401 -0.032837 -0.038593 -0.033932 -0.034727 -0.073651 -0.018923 -0.024791 -0.003723 -0.055885
1154 -0.084113 -0.085399 -0.073516 0.0023533 -0.050756 -0.081953 -0.029995 -0.033423 -0.066492 -0.0072341 -0.044607 -0.019659 -0.062511
1155 -0.091809 -0.083976 -0.088492 -0.0087152 -0.06696 -0.073236 -0.043853 -0.027488 -0.072876 -0.030046 -0.055269 -0.033261 -0.061076
1156 -0.07021 -0.077031 -0.046135 0.0043377 -0.0607 -0.058231 -0.049388 -0.03905 -0.065292 -0.0053453 -0.03944 -0.020659 -0.058867
1157 -0.075366 -0.09176 -0.051544 -0.021525 -0.067806 -0.06159 -0.027941 -0.042043 -0.078322 -0.02314 -0.042984 -0.028601 -0.074982
1158 -0.054749 -0.066979 -0.060291 -0.020316 -0.053979 -0.072509 -0.056381 -0.031364 -0.078459 -0.035095 -0.054849 -0.029637 -0.068285
1159 -0.08168 -0.10217 -0.078924 -0.031964 -0.054725 -0.06263 -0.041016 -0.02719 -0.090054 -0.027199 -0.05469 -0.041006 -0.077851
1160 -0.092777 -0.080241 -0.081164 -0.023331 -0.056485 -0.071102 -0.039864 -0.017396 -0.064639 -0.030528 -0.061865 -0.019417 -0.099183
1161 -0.0886 -0.089021 -0.080017 -0.019227 -0.051184 -0.064364 -0.041869 -0.034167 -0.074896 -0.039236 -0.064012 -0.017688 -0.066368
1162 -0.08266 -0.096206 -0.097761 -0.012936 -0.048602 -0.064968 -0.066587 -0.030377 -0.055989 -0.051521 -0.082009 -0.04169 -0.084664
1163 -0.075495 -0.067855 -0.060911 -0.026101 -0.056643 -0.073012 -0.031148 -0.0037504 -0.035019 -0.031355 -0.046229 -0.039152 -0.060763
1164 -0.060632 -0.077166 -0.06604 -0.025608 -0.024532 -0.059398 -0.024503 -0.0089622 -0.064672 -0.035404 -0.036459 -0.015472 -0.045753
1165 -0.070287 -0.060308 -0.071896 -0.0076664 -0.036131 -0.092342 -0.030745 -0.022474 -0.049583 -0.014652 -0.038557 -0.013123 -0.061369
1166 -0.037181 -0.074474 -0.08094 -0.022716 -0.04174 -0.072011 -0.028766 -0.03216 -0.065689 -0.020449 -0.046669 -0.011826 -0.066807
1167 -0.038578 -0.095344 -0.09242 -0.030369 -0.040007 -0.077795 -0.040415 -0.037476 -0.060598 -0.024653 -0.076545 -0.028861 -0.070032
1168 -0.039137 -0.082393 -0.092533 -0.041125 -0.070276 -0.10615 -0.052963 -0.045456 -0.078782 -0.028855 -0.072074 -0.016357 -0.05386
1169 -0.06674 -0.092049 -0.10136 -0.062313 -0.055656 -0.094609 -0.063169 -0.024176 -0.075048 -0.035295 -0.056689 -0.030497 -0.0306
1170 -0.07688 -0.095866 -0.10899 -0.043243 -0.047819 -0.087249 -0.028443 -0.031233 -0.054273 -0.044661 -0.075404 -0.028279 -0.040852
1171 -0.070081 -0.08391 -0.098001 -0.046544 -0.037337 -0.090519 -0.039205 -0.047606 -0.066814 -0.042191 -0.086267 -0.028824 -0.032874
1172 -0.088175 -0.083102 -0.093707 -0.052398 -0.040691 -0.12581 -0.04348 -0.045898 -0.070627 -0.043414 -0.089114 -0.032562 -0.030259
1173 -0.07515 -0.090414 -0.12079 -0.043129 -0.043636 -0.11726 -0.04599 -0.038956 -0.07331 -0.037446 -0.094063 -0.029267 -0.049584
1174 -0.078378 -0.074225 -0.1076 -0.034952 -0.027822 -0.093307 -0.050818 -0.047923 -0.058702 -0.054884 -0.07274 -0.010408 -0.029211
1175 -0.086878 -0.084595 -0.10421 -0.064909 -0.046289 -0.0953 -0.008521 -0.037541 -0.063581 -0.051005 -0.071614 -0.019818 -0.042274
1176 -0.077461 -0.070817 -0.11 -0.056513 -0.021291 -0.096197 0.077152 -0.049238 -0.055182 -0.047277 -0.077916 -0.042574 -0.049172
1177 -0.067611 -0.064357 -0.095916 -0.02914 -0.020021 -0.10946 0.12866 -0.028956 -0.060888 -0.037687 -0.071967 -0.021432 -0.038626
1178 -0.087433 -0.085286 -0.11688 -0.059302 -0.053709 -0.12022 0.10138 -0.029678 -0.073367 -0.043223 -0.084046 -0.056056 -0.058337
1179 -0.071511 -0.083968 -0.12095 -0.055891 -0.027323 -0.094003 0.054081 -0.029822 -0.057291 -0.050513 -0.10514 -0.019419 -0.014002
1180 -0.087935 -0.082672 -0.13303 -0.055543 -0.04992 -0.10395 0.024039 -0.03243 -0.067193 -0.043514 -0.091735 -0.056978 -0.045524
1181 -0.099897 -0.12081 -0.12336 -0.075166 -0.045775 -0.1336 -0.030487 -0.052366 -0.071442 -0.080933 -0.10073 -0.04014 -0.034806
1182 -0.07586 -0.10611 -0.12614 -0.072381 -0.040033 -0.11019 -0.028958 -0.032836 -0.071238 -0.078895 -0.12026 -0.0406 -0.038114
1183 -0.083328 -0.073467 -0.13199 -0.05909 -0.060083 -0.14409 -0.033481 -0.030443 -0.076023 -0.05972 -0.094628 -0.029962 -0.021746
1184 -0.063063 -0.082154 -0.11613 -0.044186 -0.047535 -0.095266 -0.013069 -0.034155 -0.05577 -0.045735 -0.087052 -0.027186 -0.016942
1185 -0.08626 -0.0976 -0.13318 -0.07375 -0.052242 -0.13277 -0.023268 -0.041821 -0.080938 -0.068569 -0.10906 -0.039488 -0.047293
1186 -0.073364 -0.078596 -0.11964 -0.063643 -0.042234 -0.12104 -0.016554 -0.025009 -0.059397 -0.068975 -0.10598 -0.0083504 -0.040311
1187 -0.076996 -0.098966 -0.12451 -0.069267 -0.046171 -0.11294 -0.041269 -0.04012 -0.066318 -0.089935 -0.12015 -0.029491 -0.023925
1188 -0.041374 -0.079775 -0.1292 -0.076854 -0.046535 -0.1494 -0.034689 -0.042661 -0.067187 -0.077632 -0.099683 -0.027442 -0.037238
1189 -0.014529 -0.062099 -0.11918 -0.090725 -0.042728 -0.10901 -0.014406 -0.028758 -0.070377 -0.065212 -0.10037 -0.020232 -0.052422
1190 -0.016119 -0.091852 -0.14136 -0.064143 -0.037064 -0.10375 -0.027158 -0.031942 -0.063682 -0.072592 -0.091353 -0.010835 -0.037759
1191 -0.027502 -0.084717 -0.1147 -0.065723 -0.046472 -0.12721 -0.014104 -0.025336 -0.057511 -0.054114 -0.10537 -0.028408 -0.03346
1192 -0.047713 -0.063229 -0.12466 -0.061409 -0.045926 -0.10763 -0.013956 -0.022892 -0.052983 -0.073667 -0.098456 -0.022566 0.027216
1193 -0.087031 -0.091626 -0.13374 -0.081868 -0.051509 -0.1326 -0.030424 -0.036046 -0.069608 -0.077523 -0.12931 -0.039152 0.074707
1194 -0.074745 -0.087543 -0.12426 -0.071374 -0.047349 -0.11566 -0.026143 -0.026927 -0.059639 -0.082262 -0.12351 -0.017612 0.11667
1195 -0.077525 -0.098332 -0.14869 -0.10239 -0.058015 -0.14234 -0.021251 -0.023885 -0.035387 -0.079146 -0.1295 -0.030185 0.059569
1196 -0.084489 -0.087777 -0.16029 -0.096372 -0.065795 -0.12939 -0.016962 -0.036907 -0.029618 -0.08195 -0.095966 -0.03827 0.0075896
1197 -0.076857 -0.075222 -0.14577 -0.074591 -0.054306 -0.1086 -0.036294 -0.021043 -0.022322 -0.048888 0.17234 -0.0084686 0.00030737
1198 -0.090317 -0.10053 -0.15601 -0.10134 -0.051102 -0.11296 0.060336 -0.037502 -0.026359 -0.040554 0.21745 0.10239 -0.017975
1199 -0.074706 -0.09589 -0.14619 -0.079979 -0.038824 -0.13504 0.099912 -0.022507 -0.030824 -0.028259 0.29009 0.11907 -0.021372
1200 -0.078847 -0.060183 -0.12623 -0.082686 -0.038558 -0.11971 0.14542 -0.022876 -0.047859 -0.021466 0.28603 0.13413 -0.0124
1201 -0.083685 -0.10202 -0.16768 -0.10823 -0.068299 -0.14563 0.073078 -0.055349 -0.07378 -0.068203 0.12595 0.084036 -0.019134
1202 -0.084406 -0.10303 -0.15656 -0.10013 -0.077387 -0.12599 0.055631 -0.045032 -0.060777 -0.063147 0.051015 0.027801 -0.015633
1203 -0.094233 -0.10393 -0.14908 -0.085801 -0.061739 -0.15206 0.018859 -0.052103 -0.059055 -0.078344 0.014782 0.014626 -0.021214
1204 -0.084582 -0.087903 -0.14779 -0.087828 -0.063068 -0.12653 0.001901 -0.041225 -0.061236 -0.078266 0.00070972 0.0029471 -0.00095906
1205 -0.067387 -0.09096 -0.13313 -0.075466 -0.028691 -0.11887 0.01335 -0.011278 -0.04516 -0.055085 0.053826 0.035852 -0.014628
1206 -0.091156 -0.1177 -0.16863 -0.098892 -0.06414 -0.13326 -0.0057968 0.13112 -0.061508 -0.080177 0.04661 0.019459 0.0024787
1207 -0.07292 -0.083279 -0.16254 -0.10367 -0.040222 -0.11931 0.012597 0.21134 -0.053101 -0.059835 0.14156 0.024676 0.038781
1208 -0.079119 -0.095159 -0.15223 -0.068622 -0.050476 -0.11076 0.0084551 0.26817 -0.047213 -0.029705 0.35547 0.043592 0.082624
1209 -0.078753 -0.0774 -0.15075 -0.078166 -0.034216 -0.12941 0.018235 0.26885 -0.013661 0.0014089 0.39848 0.15627 0.09867
1210 -0.06127 -0.102 -0.16663 -0.097191 -0.048786 -0.12558 0.022354 0.26968 -0.028668 -0.011399 0.4117 0.17564 0.16852
1211 -0.014834 -0.094628 -0.13509 -0.085866 -0.037476 -0.080617 0.11122 0.16371 0.020119 0.07042 0.41408 0.17691 0.12702
1212 -0.045905 -0.094738 -0.13998 -0.097038 -0.048018 -0.1174 0.17001 0.11285 0.0064107 0.18302 0.27505 0.11409 0.072509
1213 -0.040543 -0.087352 -0.12031 -0.089364 -0.025996 -0.13495 0.203 0.11408 0.030933 0.25313 0.22221 0.055173 0.047875
1214 -0.088103 -0.112 -0.17179 -0.1174 -0.046712 -0.1576 0.15307 0.049892 -0.016506 0.16954 0.13623 0.029951 0.0084502
1215 -0.092274 -0.097685 -0.14672 -0.12262 -0.035603 -0.13279 0.13383 0.057341 -0.024675 0.13128 0.10215 0.037305 0.015855
1216 -0.084698 -0.10184 -0.12967 -0.097369 -0.034216 -0.13258 0.096512 0.059091 -0.016581 0.073136 0.13062 0.034162 0.017033
1217 -0.068837 -0.085635 -0.12694 -0.088833 -0.031217 -0.099935 0.094075 0.035733 -0.039558 0.036181 0.14927 0.046698 -0.0022526
1218 -0.058362 -0.058041 -0.10751 -0.082651 -0.0060673 -0.098086 0.063954 0.091158 -0.018669 0.054344 0.38527 0.097711 0.043007
1219 -0.084989 -0.10791 -0.13981 -0.1126 -0.032276 -0.12013 0.046573 0.14829 -0.028734 0.040993 0.48046 0.17187 0.048379
1220 -0.069712 -0.089093 -0.13732 -0.10583 0.0037823 0.054269 0.071803 0.29384 0.0016242 0.07438 0.53511 0.21609 0.040399
1221 -0.06687 -0.079346 -0.13481 -0.096225 0.088942 0.27346 0.072257 0.31093 0.0045662 0.077645 0.5218 0.17082 0.02581
1222 -0.056711 -0.078537 -0.14168 -0.10272 0.18179 0.33547 0.057052 0.3528 0.01003 0.051588 0.47389 0.12371 0.019854
1223 -0.068498 -0.069044 -0.15642 -0.093818 0.17892 0.36594 0.082502 0.24029 0.0031978 0.0615 0.48439 0.077667 0.024463
1224 -0.083576 -0.09324 -0.15828 -0.12889 0.069772 0.20838 0.12982 0.13018 -0.010999 0.072704 0.59537 0.053857 -0.0095285
1225 -0.096525 -0.095638 -0.16628 -0.14376 0.0080625 0.042645 0.20226 0.11052 -0.02175 0.055304 0.56895 0.055629 0.012784
1226 -0.094634 -0.10705 -0.16179 -0.13065 0.014305 0.052971 0.19273 0.1036 -0.0093879 0.04586 0.56171 0.065221 -0.0092931
1227 -0.094135 -0.09775 -0.15508 -0.12513 0.023159 0.030954 0.17246 0.11187 -0.013535 0.032105 0.5308 0.0595 -0.0082022
1228 -0.086717 -0.093381 -0.15448 -0.13069 0.014905 0.035024 0.14631 0.096925 -0.0075154 0.059988 0.62275 0.070192 0.027601
1229 -0.105 -0.11364 -0.18347 -0.14771 -0.0043563 0.024524 0.094562 0.078297 -0.030718 0.056806 0.70442 0.051454 -0.0085268
1230 -0.10253 -0.10087 -0.176 -0.14025 0.017648 0.010901 0.072162 0.066447 -0.018616 0.059164 0.67286 0.044922 -0.038697
1231 -0.084008 -0.08353 -0.1693 -0.1283 0.044453 0.016412 0.087781 0.091709 0.017567 0.053974 0.63102 0.087964 0.026861
1232 -0.071785 -0.08643 -0.14128 -0.099833 0.054189 0.018529 0.077258 0.097379 0.016445 0.064849 0.65924 0.16179 0.00084816
1233 -0.10713 -0.096569 -0.16312 -0.12914 0.02899 -0.0086431 0.051573 0.20806 -0.014245 0.035584 0.62615 0.18775 -0.010556
1234 -0.096655 -0.028923 -0.18217 -0.12815 0.08891 -0.00018825 0.057132 0.34037 -0.004898 0.055722 0.68572 0.12267 -0.0070519
1235 -0.092377 0.030397 -0.17449 -0.12806 0.10469 -0.017059 0.072048 0.37139 0.05367 0.048057 0.72981 0.10387 -0.013679
1236 -0.10371 0.030564 -0.17097 -0.12287 0.054951 -0.0067534 0.096305 0.34063 0.049328 0.055093 0.67766 0.059 -0.020538
1237 -0.084026 0.0505 -0.17466 -0.11456 0.070396 -0.0079284 0.17316 0.27463 0.044874 0.055937 0.65644 0.095566 -0.022328
1238 -0.074677 0.0099507 -0.16162 -0.10759 0.050015 -0.016247 0.22641 0.2043 0.033906 0.07772 0.65725 0.061883 -0.017518
1239 -0.085577 -0.026638 -0.16176 -0.13363 0.061685 0.0020225 0.23915 0.158 0.017427 0.068524 0.72182 0.057926 -0.015182
1240 -0.084881 -0.052556 -0.16756 -0.11623 0.068026 -0.01399 0.20402 0.14012 0.0018888 0.071061 0.75927 0.056675 -0.013515
1241 -0.079952 -0.059953 -0.16749 -0.12235 0.095339 0.0099313 0.17279 0.13354 0.00069969 0.071505 0.72515 0.06257 -0.0070181
1242 -0.083034 -0.035965 -0.17071 -0.11133 0.15953 -0.015256 0.12642 0.12515 0.006263 0.061136 0.67627 0.065097 -0.0058856
1243 -0.089655 -0.051294 -0.16361 -0.13005 0.14944 -0.021962 0.10243 0.12775 0.006047 0.045959 0.63051 0.059844 -0.056575
1244 -0.074713 -0.037599 -0.17365 -0.11328 0.16145 -0.01737 0.07394 0.1358 0.012576 0.056291 0.65146 0.050921 -0.010932
1245 -0.083952 -0.04118 -0.15944 -0.12763 0.08184 -0.051231 0.077175 0.34742 0.039795 0.051941 0.68652 0.053873 -0.044199
1246 -0.089461 -0.03224 -0.18427 -0.14393 0.078311 -0.049368 0.067079 0.42574 0.043037 0.06152 0.75606 0.055258 -0.0074128
1247 -0.087778 0.002437 -0.16387 -0.12804 0.06497 -0.030778 0.11399 0.42833 0.097718 0.092185 0.76089 0.05297 -0.027307
1248 -0.10657 -0.061758 -0.18769 -0.14773 0.063662 -0.048567 0.12291 0.45478 0.076127 0.048398 0.62095 0.041889 -0.030622
1249 -0.076369 -0.029628 -0.16677 -0.12603 0.063931 -0.028974 0.21612 0.42796 0.1004 0.065975 0.6038 0.057522 -0.032928
1250 -0.096785 -0.019561 -0.16581 -0.13535 0.068937 -0.053109 0.25739 0.31121 0.092117 0.047025 0.49779 0.037032 -0.030376
1251 -0.096526 -0.03812 -0.17047 -0.12154 0.092873 -0.042137 0.23795 0.22675 0.042435 0.038383 0.45727 0.027838 -0.045663
1252 -0.071534 -0.012026 -0.14606 -0.12235 0.15538 -0.030431 0.22247 0.21882 0.055156 0.048192 0.4969 0.027945 -0.036714
1253 -0.10722 -0.00094541 -0.18655 -0.13644 0.19283 -0.052275 0.16747 0.18592 0.0075161 0.024525 0.46279 0.046963 -0.026484
1254 -0.071166 0.031019 -0.14711 -0.1155 0.26013 -0.017334 0.17543 0.19802 0.033882 0.057591 0.46095 0.069803 -0.0087912
1255 -0.094924 0.006783 -0.1573 -0.10123 0.20768 -0.051573 0.13564 0.18326 0.029279 0.053154 0.44637 0.027058 -0.018411
1256 -0.090761 0.00044459 -0.15256 -0.13392 0.11009 -0.066897 0.15921 0.19355 0.049461 0.24087 0.48083 0.023205 -0.016872
1257 -0.088225 0.026517 -0.16421 -0.096467 0.10439 -0.059635 0.18588 0.19337 0.06505 0.26653 0.54165 0.042472 -0.029539
1258 -0.1023 -0.015853 -0.18481 -0.14208 0.068388 -0.06767 0.1851 0.17609 0.086012 0.30996 0.54421 0.019599 -0.050093
1259 -0.062519 0.033982 -0.14693 -0.10772 0.092042 -0.056977 0.32618 0.23306 0.13811 0.30977 0.51773 0.051237 -0.015644
1260 -0.088912 0.063242 -0.1454 -0.12818 0.084656 -0.049471 0.29326 0.23974 0.14112 0.19876 0.41903 0.010013 -0.069408
1261 -0.10273 0.041525 -0.17653 -0.13951 0.075353 -0.063875 0.23141 0.18658 0.10819 0.13563 0.39655 0.014772 -0.02066
1262 -0.088571 0.056855 -0.16509 -0.12533 0.093357 -0.067828 0.18173 0.19473 0.08127 0.11319 0.39034 0.02012 -0.025782
1263 -0.11329 0.019948 -0.17428 -0.14242 0.075789 0.10457 0.13951 0.34012 0.040174 0.10014 0.37156 0.016971 -0.038153
1264 -0.089504 0.010061 -0.16682 -0.13491 0.076932 0.23787 0.15132 0.43611 0.050802 0.11346 0.35921 0.021869 -0.028052
1265 -0.07979 -0.018508 -0.1397 -0.11923 0.11053 0.31636 0.16871 0.4735 0.056377 0.12903 0.38487 0.024981 -0.063596
1266 -0.085098 0.014211 -0.14402 -0.1543 0.10192 0.33055 0.15014 0.38077 0.027653 0.10602 0.35001 0.013301 -0.017704
1267 -0.078611 0.030275 -0.061942 -0.12691 0.11078 0.40114 0.17355 0.31169 0.054146 0.14369 0.36865 0.0226 -0.036127
1268 -0.10647 -0.050616 0.016919 -0.1724 0.064688 0.40403 0.14942 0.20509 0.026025 0.11697 0.30236 0.0069162 -0.052959
1269 -0.11045 -0.010269 0.052984 -0.13953 0.074989 0.43581 0.25927 0.20394 0.081153 0.2117 0.2969 -0.0047217 -0.060659
1270 -0.095325 -0.037911 -0.060716 -0.14943 0.073709 0.25855 0.31642 0.18689 0.073263 0.30116 0.31734 0.01473 -0.039605
1271 -0.10565 -0.026888 -0.080632 -0.14095 0.074845 0.13943 0.27671 0.1909 0.088485 0.33946 0.27771 0.0098869 -0.059365
1272 -0.11759 -0.027887 -0.11569 -0.15115 0.04611 0.083111 0.24794 0.19353 0.092447 0.34338 0.26381 0.0019198 -0.050691
1273 -0.099442 -0.039272 -0.10047 -0.1562 0.061729 0.11087 0.1847 0.19132 0.14116 0.27385 0.27228 -0.0036822 -0.066536
1274 -0.095491 -5.7352e-05 -0.097075 -0.14544 0.051222 0.098534 0.14844 0.20953 0.14948 0.19623 0.2645 0.0056624 -0.04086
1275 -0.11499 -0.038876 -0.14119 -0.17086 0.0075642 0.053872 0.1265 0.15623 0.10262 0.12541 0.22807 -0.0099779 -0.05992
1276 -0.094105 -0.016639 -0.1319 -0.15743 0.036097 0.042065 0.14308 0.14883 0.11445 0.12221 0.22479 0.004553 -0.034561
1277 -0.093361 -0.043327 -0.12029 -0.16057 0.038603 0.071493 0.12043 0.11602 0.051452 0.10022 0.22443 -0.0071609 -0.056215
1278 -0.10038 -0.027754 -0.14558 -0.16283 0.032477 0.080342 0.12561 0.11161 0.039737 0.098421 0.18749 -0.033594 -0.05315
1279 -0.10259 0.0034482 -0.13864 -0.16128 0.016003 0.043928 0.14215 0.11732 0.043238 0.08194 0.18199 -0.027413 -0.051495
1280 -0.11707 0.076825 -0.13865 -0.15015 0.028498 0.032764 0.11471 0.12115 0.044774 0.092872 0.18168 -0.016819 -0.038589
1281 -0.108 0.084157 -0.14808 -0.17335 0.033275 0.062304 0.12972 0.11832 0.075796 0.1031 0.16822 0.018663 -0.068555
1282 -0.106 0.071406 -0.1299 -0.15939 0.035964 0.076654 0.10514 0.11512 0.066126 0.25263 0.16853 0.0052216 -0.065466
1283 -0.10406 0.017376 -0.12841 -0.14473 0.023657 0.30521 0.10673 0.10673 0.093634 0.30972 0.16853 -0.016113 -0.030228
1284 -0.088014 0.0191 -0.15323 -0.174 0.031027 0.43214 0.11411 0.10876 0.072604 0.31649 0.16119 -0.013302 -0.075454
1285 -0.084479 0.042758 -0.025437 -0.14889 0.040049 0.40205 0.14471 0.12173 0.11318 0.35217 0.19419 0.010262 -0.041414
1286 -0.077005 0.074986 0.072245 -0.13236 0.048907 0.35153 0.13197 0.11552 0.11295 0.30873 0.15881 -0.012657 -0.039753
1287 -0.10424 0.069965 0.047699 -0.13745 0.034526 0.42372 0.133 0.12428 0.13664 0.25218 0.16741 0.017264 -0.035447
1288 -0.10581 0.06502 0.013468 -0.13246 0.025978 0.56566 0.10728 0.10215 0.12709 0.17735 0.13606 -0.010234 -0.051689
1289 -0.088506 0.08797 -0.048582 -0.15127 0.034381 0.63627 0.12397 0.10741 0.12407 0.17436 0.13005 -0.0022325 -0.049026
1290 -0.077151 0.08056 -0.092916 -0.12675 0.038207 0.58666 0.14296 0.094842 0.088286 0.14916 0.12154 -0.015227 -0.029656
1291 -0.093905 0.063119 -0.10357 -0.15733 0.043807 0.42547 0.10346 0.084836 0.076879 0.16411 0.11237 -0.01066 -0.02621
1292 -0.10155 0.08132 -0.086563 -0.13434 0.020637 0.32578 0.10402 0.077112 0.074409 0.1352 0.11165 -0.028831 -0.044571
1293 -0.10359 0.027857 -0.12292 -0.17521 0.00747 0.23338 0.078383 0.048169 0.040476 0.11303 0.09574 -0.016459 -0.071877
1294 -0.08319 0.10937 -0.094453 -0.13516 0.031642 0.26684 0.077587 0.067696 0.073564 0.16758 0.080275 -0.0017166 -0.062968
1295 -0.088007 0.15524 -0.093301 -0.15235 0.0051279 0.25742 0.092402 0.049601 0.063087 0.32917 0.080819 -0.011157 -0.061917
1296 -0.078505 0.11062 -0.10146 -0.13323 0.030611 0.22954 0.11033 0.075792 0.087067 0.39678 0.10768 -0.011242 -0.047204
1297 -0.11997 0.05445 -0.1207 -0.14542 -0.00070986 0.18597 0.075345 0.045 0.061672 0.36927 0.075156 -0.040012 -0.037018
1298 -0.10143 0.0080302 -0.11043 -0.16551 0.018384 0.21381 0.084432 0.059352 0.066348 0.38017 0.074379 -0.014482 -0.038038
1299 -0.089599 0.025468 -0.097967 -0.13367 0.037841 0.3858 0.099292 0.10509 0.10345 0.33712 0.081913 0.013846 -0.051044
1300 -0.10608 0.0036135 -0.12026 -0.12552 0.015262 0.51251 0.059697 0.15624 0.066799 0.22364 0.035622 -0.028016 -0.057824
1301 -0.10243 0.0072662 -0.11082 -0.15607 0.017118 0.54528 0.064527 0.27397 0.081697 0.18744 0.046617 -0.017978 -0.086057
1302 -0.10227 -0.0056372 0.038046 -0.15497 0.009285 0.57123 0.062975 0.29442 0.10605 0.15694 0.029921 -0.01228 -0.066389
1303 -0.07624 0.040739 0.16504 -0.13588 0.040817 0.6202 0.10379 0.30858 0.12951 0.18092 0.079178 -0.0037068 -0.044158
1304 -0.094608 0.0038584 0.18857 -0.12674 0.013585 0.478 0.070415 0.19499 0.097527 0.14849 0.024655 -0.015407 -0.026493
1305 -0.075174 0.01229 0.0043738 -0.14001 0.020765 0.44356 0.09447 0.15121 0.072716 0.17416 0.072743 -0.0071154 -0.035703
1306 -0.086065 0.014906 -0.04783 -0.12907 0.056397 0.70352 0.080826 0.13888 0.061101 0.17932 0.0514 -0.0015563 0.00087385
1307 -0.090654 -0.00014318 -0.039208 -0.1263 0.04018 0.74903 0.093282 0.14637 0.070239 0.16367 0.050892 0.0080911 -0.030967
1308 -0.09407 0.012148 -0.058822 -0.1234 0.011088 0.7798 0.06482 0.11605 0.041952 0.13404 0.029318 -0.018848 -0.032509
1309 -0.094587 -0.030671 -0.070161 -0.15446 0.024074 0.74078 0.076959 0.097982 0.02804 0.18635 0.024605 -0.017257 -0.033953
1310 -0.088348 0.008091 -0.073282 -0.12686 0.03091 0.67644 0.060832 0.095566 0.042561 0.32327 0.025796 -0.01202 -0.020572
1311 -0.076798 -0.030496 -0.068407 -0.15333 0.011103 0.70805 0.068536 0.099318 0.045807 0.37681 0.019478 -0.028657 -0.040908
1312 -0.071744 -0.013785 -0.072587 -0.1407 0.025573 0.84254 0.080614 0.094639 0.042535 0.36887 0.036116 -0.011398 0.012172
1313 -0.055549 -0.00015636 -0.051028 -0.12195 0.036803 0.87183 0.071865 0.11641 0.069606 0.34794 0.048393 -0.0089943 0.016737
1314 -0.082524 -0.038508 -0.094164 -0.13684 0.037245 0.8048 0.037557 0.084513 0.041205 0.25023 0.010408 -0.036716 -0.0037738
1315 -0.078118 -0.019869 -0.070581 -0.12684 0.027715 0.82583 0.03575 0.095024 0.019429 0.20423 -0.0023073 -0.015667 0.0033068
1316 -0.08165 -0.029055 -0.060136 -0.13909 0.034802 0.81625 0.063918 0.095195 0.039791 0.17758 0.022886 0.0096153 0.0099395
1317 -0.08009 -0.027402 -0.089151 -0.1326 0.022851 0.83243 0.055916 0.091653 0.027426 0.16581 0.013587 -0.0036136 0.0050926
1318 -0.082911 -0.0058469 -0.072888 -0.14298 0.026512 0.85115 0.058551 0.099699 0.048157 0.17505 0.00031997 -0.0040874 0.051974
1319 -0.093332 -0.025783 -0.08697 -0.15925 0.0239 0.78718 0.027176 0.083378 0.020449 0.15188 -0.013238 -0.014404 0.012929
1320 -0.098779 -0.023938 -0.089985 -0.15138 0.019238 0.74131 0.023317 0.053336 0.037103 0.16049 -0.02046 -0.038121 0.098917
1321 -0.094494 -0.02481 -0.10534 -0.14704 0.020605 0.56853 0.041515 0.067806 0.037245 0.14881 -0.0094721 -0.044226 0.15906
1322 -0.11444 -0.049444 -0.097375 -0.15757 -0.0019051 0.51794 0.027086 0.052765 0.015461 0.14376 -0.021932 -0.027983 0.2032
1323 -0.07384 -0.032758 -0.090405 -0.16716 0.0046811 0.50883 0.028575 0.0592 0.027838 0.14913 -0.026533 -0.022909 0.16469
1324 -0.092409 -0.063916 -0.10706 -0.14428 0.0057313 0.46992 0.038706 0.042099 0.015196 0.29466 -0.03807 -0.053403 0.12969
1325 -0.1186 -0.058694 -0.12073 -0.16355 -0.017217 0.44664 0.0018981 0.040075 0.0082687 0.3396 -0.025379 -0.031897 0.079416
1326 -0.077081 -0.020464 -0.090999 -0.1298 0.009566 0.44382 0.027911 0.04953 0.032877 0.35498 -0.0041512 0.00087513 0.054627
1327 -0.08634 -0.0193 -0.099323 -0.12608 0.0038134 0.43756 0.014873 0.048402 0.029053 0.23089 -0.026464 -0.022265 0.079341
1328 -0.093015 -0.028368 -0.10125 -0.13167 0.0091622 0.40188 0.020091 0.04595 0.026843 0.19046 -0.062474 -0.0080775 0.06761
1329 -0.10693 -0.054198 -0.12613 -0.15972 -0.024683 0.38636 0.013123 0.013632 0.0068084 0.13781 -0.082533 -0.035559 0.07597
1330 -0.10974 -0.052871 -0.1176 -0.14032 -0.0044328 0.36416 0.033528 0.021746 -0.0043223 0.1159 -0.043857 -0.044017 0.050375
1331 -0.091698 -0.088714 -0.12495 -0.15423 -0.0063349 0.33405 0.0098092 0.02083 -0.026928 0.095702 -0.061884 -0.040183 0.048239
1332 -0.091984 -0.062296 -0.1127 -0.15169 0.019832 0.35164 0.010131 0.028255 -0.0045864 0.11432 -0.065849 -0.029635 0.067015
1333 -0.093376 -0.045387 -0.10781 -0.1225 -0.0029391 0.33832 0.032828 0.017866 -0.004113 0.106 -0.059953 -0.00091711 0.064533
1334 -0.080553 -0.029175 -0.08751 -0.11239 0.022876 0.34398 0.016736 0.029104 0.009554 0.11996 -0.039785 -0.0037219 0.054494
1335 -0.0921 -0.026033 -0.10735 -0.14381 0.023441 0.31743 0.023102 0.021781 -0.013662 0.10514 -0.066798 -0.03047 0.094657
1336 -0.10334 -0.069569 -0.14079 -0.13654 0.10366 0.29862 0.0056546 -0.0016307 -0.024233 0.086161 -0.069437 -0.023433 0.061715
1337 -0.098078 -0.053861 -0.1131 -0.14386 0.12718 0.28464 0.0084038 0.0063583 -0.012718 0.081126 -0.090708 -0.016191 0.074625
1338 -0.080166 -0.053812 -0.12802 -0.14638 0.13591 0.28441 0.013813 0.030102 -0.0055661 0.10076 -0.08362 -0.0060148 0.064543
1339 -0.090769 -0.06845 -0.11023 -0.13386 0.056254 0.26175 0.011319 0.0096764 -0.012737 0.071333 -0.086534 -0.02688 0.051745
1340 -0.094151 -0.032722 -0.10567 -0.12249 0.031071 0.24365 0.023447 0.010212 -0.0077484 0.068532 -0.070298 -0.013225 0.073277
1341 -0.10045 -0.083911 -0.13475 -0.15465 0.0083322 0.22783 -0.023854 -0.0087642 -0.04094 0.036921 -0.10859 -0.016991 0.018737
1342 -0.10471 -0.059111 0.00017082 -0.16143 -0.0026376 0.22185 -0.01298 -0.015473 -0.024412 0.044093 -0.10873 -0.0285 0.023224
1343 -0.094022 -0.055629 0.13959 -0.1119 0.024623 0.21219 0.023204 0.0071233 -0.0044459 0.056188 -0.076822 -0.023673 0.025924
1344 -0.10377 -0.057247 0.23088 -0.12265 0.024265 0.20169 -0.0064626 0.0066958 -0.018739 0.048368 -0.09187 -0.026487 0.063979
1345 -0.075344 -0.038307 0.242 -0.11079 0.035082 0.21302 0.002579 0.019868 -0.022676 0.063133 -0.089809 -0.024578 0.051552
1346 -0.079036 -0.03972 0.10105 -0.1362 0.034136 0.20067 0.021717 0.010404 -0.014009 0.036647 -0.069756 -0.03474 0.085216
1347 -0.098917 -0.066596 -0.017031 -0.12474 0.0097893 0.17073 -0.0060064 -0.015524 -0.02094 0.022085 -0.096113 -0.048727 0.042542
1348 -0.10383 -0.075843 -0.055866 -0.12167 0.015595 0.15283 -0.014879 -0.02193 -0.04372 0.028284 -0.10697 -0.022751 0.043996
1349 -0.096406 -0.073351 -0.045849 -0.12772 0.0093963 0.15302 -0.016823 0.0058172 -0.040142 0.030156 -0.10754 -0.027859 0.052023
1350 -0.069063 -0.049857 -0.039803 -0.13547 0.013088 0.15339 0.013621 -0.014325 -0.020882 0.030847 -0.050164 -0.024187 0.035634
1351 -0.078031 -0.074685 -0.042161 -0.13181 0.0045646 0.11767 -0.0039194 -0.0065423 -0.028546 0.017313 -0.054262 -0.036387 0.023159
1352 -0.0061662 -0.060438 -0.046659 -0.1264 -0.010841 0.14794 0.0025283 -0.011668 -0.029787 0.0085809 -0.066263 -0.049937 0.037201
1353 0.17473 -0.057891 -0.055507 -0.13059 -0.0094784 0.12348 -0.0043063 -0.015315 -0.037654 0.011751 -0.050112 -0.017254 0.05463
1354 0.15509 -0.068712 -0.046074 -0.13393 -0.015691 0.1432 0.014395 -0.024246 -0.037747 0.0086639 -0.085075 -0.032837 0.023673
1355 0.19494 -0.088454 -0.056615 -0.14709 -0.031554 0.11379 -0.016204 -0.017144 -0.040127 -0.0081659 -0.10301 -0.040228 0.027932
1356 0.067451 -0.043785 -0.044608 -0.11368 0.003082 0.14078 0.011394 -0.0061998 -0.026958 0.00094987 -0.073509 -0.017771 0.062091
1357 0.001033 -0.061756 -0.064837 -0.12607 -0.011736 0.12252 -0.016144 -0.018003 -0.035394 0.0025905 -0.093405 -0.019694 0.029494
1358 -0.0039892 -0.030686 -0.053081 -0.10398 0.018175 0.11726 0.0044417 -0.012865 -0.019056 -0.0070808 -0.10167 -0.011769 0.036098
1359 -0.027125 -0.070394 -0.078789 -0.1085 -0.017011 0.075501 -0.008377 -0.039919 -0.050173 -0.02013 -0.12717 -0.038891 0.044842
1360 -0.04159 -0.06729 -0.089581 -0.11869 -0.024262 0.06411 -0.012388 -0.03988 -0.04881 -0.033565 -0.12147 -0.034284 0.038432
1361 -0.02683 -0.04553 -0.052498 -0.10593 -0.020976 0.078541 -0.011397 -0.016687 -0.032997 -0.01011 -0.10379 -0.039809 0.024156
1362 -0.040205 -0.080741 -0.075121 -0.10517 -0.018418 0.068822 -0.013524 -0.02709 -0.040926 -0.014606 -0.12063 -0.013179 0.048864
1363 -0.030588 -0.045426 -0.059008 -0.10277 -0.023003 0.10172 0.0040009 -0.0073876 -0.035872 -0.0054451 -0.094131 -0.020555 0.033287
1364 -0.057872 -0.10347 -0.10156 -0.12143 -0.036147 0.051303 -0.04928 -0.032294 -0.059666 -0.040072 -0.14543 -0.02533 0.0088179
1365 -0.0027167 -0.06704 -0.0718 -0.10817 -0.00047903 0.050092 0.0013448 -0.022431 -0.047632 -0.021531 -0.10117 -0.027314 0.030521
1366 0.055707 -0.047065 -0.075251 -0.08175 -0.0079769 0.078836 -0.006519 -0.022652 -0.038553 -0.010584 -0.10997 -0.018422 0.040914
1367 0.043991 -0.086315 -0.093052 -0.14094 -0.033635 0.013309 -0.03244 -0.046337 -0.056854 -0.038543 -0.1394 -0.02989 0.046792
1368 0.12906 -0.057593 -0.10091 -0.12235 -0.037646 0.035641 -0.018412 -0.035111 -0.032647 -0.034973 -0.10539 -0.04687 0.035747
1369 0.20563 -0.047485 -0.095351 -0.10846 0.0030546 0.046401 -0.030487 -0.028058 -0.034727 -0.027654 -0.12274 -0.030696 0.023658
1370 0.21469 -0.074147 -0.1187 -0.10618 -0.033604 0.024706 -0.018068 -0.052096 -0.066467 -0.033156 -0.12741 -0.016411 -0.0012469
1371 0.22765 -0.071683 -0.078284 -0.10608 -0.027213 0.022666 -0.025966 -0.043026 -0.056558 -0.025915 -0.14245 -0.023341 0.007156
1372 0.10759 -0.066618 -0.089251 -0.11133 -0.024583 0.018552 -0.024855 -0.04461 -0.048157 -0.039605 -0.1311 -0.01858 0.03312
1373 0.043708 -0.090646 -0.11739 -0.13968 -0.035046 -0.0031584 -0.028629 -0.041277 -0.034729 -0.010732 -0.136 -0.022153 -0.0047634
1374 0.024314 -0.071372 -0.094196 -0.1425 -0.023929 0.0063986 -0.019022 -0.030788 -0.032493 -0.03776 -0.15705 -0.029959 0.02078
1375 -0.00097833 -0.098835 -0.13055 -0.13766 -0.044884 -0.011798 -0.03451 -0.050654 -0.026759 -0.044946 -0.15922 -0.045993 0.0062817
1376 0.0024883 -0.088094 -0.09681 -0.11526 -0.011435 -0.035917 -0.036771 -0.047895 -0.036091 -0.043953 -0.13649 -0.029376 0.021873
1377 0.0078628 -0.056105 -0.089469 -0.12571 -0.030077 -0.027661 -0.012286 -0.013742 -0.032748 -0.0078105 -0.13906 -0.010379 0.012356
1378 0.039851 -0.051518 -0.089475 -0.093763 0.01061 0.0037151 0.00052724 -0.022788 -0.013555 -0.03243 -0.13448 -0.0023389 0.046807
1379 0.021201 -0.063158 -0.10691 -0.10091 -0.01892 -0.0067185 -0.0072159 -0.024694 -0.029534 -0.0495 -0.14067 -0.014256 0.04269
1380 0.061963 -0.086631 -0.10836 -0.1545 -0.02004 -0.015965 -0.028338 -0.051871 -0.061662 -0.068112 -0.14817 -0.00064431 0.058716
1381 0.092491 -0.086052 -0.1149 -0.13635 -0.0093928 -0.025919 -0.04325 -0.045824 -0.044098 -0.051312 -0.14737 2.0405e-06 0.013183
1382 0.090812 -0.083541 -0.12252 -0.12793 -0.019975 -0.0546 -0.034713 -0.036152 -0.043546 -0.059906 -0.14301 -0.00072374 0.0071427
1383 0.1811 -0.070979 -0.10212 -0.091401 -0.002182 -0.010504 0.012731 -0.0014242 -0.013771 -0.050662 -0.13113 0.0044054 0.024435
1384 0.24239 -0.08386 -0.11998 -0.12017 -0.049143 -0.043832 -0.0367 -0.025415 -0.001524 -0.027816 -0.15954 -0.012486 -0.010638
1385 0.29141 -0.068227 -0.1176 -0.12519 -0.045901 -0.049156 -0.026807 -0.02731 0.0013855 -0.034044 -0.15141 0.073471 -0.017322
1386 0.34295 -0.067296 -0.088887 -0.12198 -0.0020606 -0.027458 -0.019327 -0.024639 0.026925 -0.026737 -0.14429 0.18993 0.008851
1387 0.19413 -0.058179 -0.10221 -0.10322 -0.021591 -0.050797 -0.0091555 -0.040608 0.009215 -0.021802 -0.15528 0.1853 0.0053712
1388 0.1287 -0.083604 0.11624 -0.1176 -0.027524 -0.034332 -0.013472 -0.046284 -0.029474 -0.054207 -0.16421 0.1077 -0.0056164
1389 0.08024 -0.058981 0.20156 -0.11328 -0.042276 -0.067946 -0.049341 -0.045527 -0.0086668 -0.058957 -0.17036 0.022261 -0.0037165
1390 0.1053 -0.062546 0.23635 -0.11077 -0.0068536 -0.0125 -0.017538 -0.035763 -0.0047605 -0.051486 -0.14621 0.007898 0.017474
1391 0.085044 -0.089163 0.14379 -0.11417 -0.014076 -0.051188 -0.017141 -0.058164 -0.012476 -0.054633 -0.14899 0.0047687 -0.011128
1392 0.054092 -0.081771 0.028161 -0.12149 -0.035491 -0.057844 -0.0082824 -0.052318 0.078577 -0.03462 -0.15596 0.015364 -0.021847
1393 0.069247 -0.095913 -0.016599 -0.12636 -0.050807 -0.069674 -0.053586 -0.048072 0.066821 -0.041826 -0.16621 -0.008752 -0.033782
1394 0.079358 -0.10849 -0.060098 -0.15003 -0.016146 -0.086396 -0.049538 -0.064629 0.059491 -0.052807 -0.16189 -0.025498 -0.044999
1395 0.11232 -0.091927 -0.032917 -0.13475 -0.042952 -0.077601 -0.046492 -0.05342 0.0076373 -0.052929 -0.17087 -0.0046367 -0.017683
1396 0.19287 -0.0844 -0.031621 -0.12532 -0.027056 -0.074833 -0.014087 -0.055886 0.0030797 -0.054153 -0.16695 0.0070666 -0.022636
1397 0.2826 -0.06713 -0.038453 -0.13136 -0.010723 -0.051111 -0.020684 -0.061549 -0.0049718 -0.058055 -0.14518 0.03161 -0.031282
1398 0.31348 -0.075911 -0.055935 -0.10858 -0.0064465 -0.078206 -0.03538 -0.056136 -0.012873 -0.084786 -0.17652 0.028616 -0.0046219
1399 0.31679 -0.047247 -0.013052 -0.11724 -0.0036393 -0.089433 -0.025837 -0.036558 0.0099566 -0.078514 -0.15796 0.029035 -0.018374
1400 0.24167 -0.068371 0.24191 -0.097798 -0.0012822 -0.057278 -0.015803 -0.036005 0.031387 -0.045844 -0.15712 0.16165 -0.012831
1401 0.12994 -0.078144 0.2989 -0.1143 -0.050142 -0.10954 -0.045039 -0.067085 0.074941 -0.043596 -0.15261 0.16542 -0.035487
1402 0.13319 -0.062296 0.30887 -0.074933 -0.013526 -0.05878 -0.019611 -0.038262 0.15047 -0.015111 -0.15933 0.21265 -0.016464
1403 0.12241 -0.053131 0.27438 -0.068176 -0.0048044 -0.068741 -0.025782 -0.039761 0.16968 -0.015763 -0.14988 0.1313 -0.006112
1404 0.12703 -0.045308 0.12173 -0.076965 -0.016944 -0.0795 -0.020261 -0.041052 0.1513 -0.018242 -0.16387 0.045257 -0.054053
1405 0.15953 0.03831 0.072172 -0.066459 -0.021307 -0.067721 -0.002576 -0.040586 0.092692 -0.0207 -0.17072 0.050697 -0.015588
1406 0.15354 0.13183 0.048494 -0.082646 -0.025944 -0.093003 -0.030964 -0.043162 0.05909 -0.03531 -0.1595 0.030466 -0.032135
1407 0.15624 0.12804 0.018845 -0.12599 -0.031106 -0.088978 -0.048129 -0.062345 0.025782 -0.073492 -0.16311 0.0069489 -0.038663
1408 0.16427 0.079096 0.028168 -0.087965 -0.027826 -0.087682 -0.015306 -0.054224 0.043571 -0.032916 -0.17971 0.046571 0.0034462
1409 0.12946 -0.0012515 0.036377 -0.072515 -0.010522 -0.068566 -0.018466 -0.040998 0.039399 -0.054378 -0.15004 0.042978 -0.022071
1410 0.13377 -0.021473 0.011432 -0.10548 -0.046947 -0.10109 -0.03809 -0.061599 0.019467 -0.055309 -0.18848 0.014865 -0.019125
1411 0.14461 -0.011417 0.025519 -0.10057 -0.016657 -0.094148 -0.0010926 -0.042392 0.10625 -0.042973 -0.14455 0.05911 -0.020297
1412 0.12904 -0.015034 0.014646 -0.097901 0.015318 -0.097093 -0.02264 -0.047135 0.16631 -0.0033766 -0.17887 0.040896 -0.036436
1413 0.14078 -0.00069509 0.042189 -0.055702 0.010284 -0.084868 -0.034227 -0.031356 0.218 -0.011139 -0.1499 0.042852 -0.043147
1414 0.14004 -0.0056113 0.24839 0.28917 0.0058867 -0.1192 -0.035107 -0.046421 0.15582 -0.020176 -0.16882 0.019379 -0.030429
1415 0.13702 0.0070093 0.34871 0.37624 0.034996 -0.12284 -0.041465 -0.049459 0.091422 -0.031397 -0.18388 0.012201 -0.0082166
1416 0.1365 0.065205 0.35386 0.44733 0.092243 -0.11948 -0.038743 -0.06078 0.057759 -0.055834 -0.19572 -2.4197e-05 -0.052963
1417 0.16424 0.21422 0.37101 0.49537 0.16894 -0.088791 -0.052944 -0.044115 0.068967 -0.062011 -0.18412 0.019542 -0.028984
1418 0.098592 0.18375 0.26519 0.49836 0.16016 -0.09456 -0.069377 -0.062106 0.039846 -0.086033 -0.17108 0.0067884 -0.049837
1419 0.0902 0.20484 0.16275 0.53834 0.062101 -0.097319 -0.042363 -0.053656 0.051452 -0.067226 -0.1702 0.022505 -0.054554
1420 0.080679 0.077892 0.11205 0.55892 0.024145 -0.099498 -0.054551 -0.053833 0.037636 -0.072819 -0.18491 0.0054091 -0.038469
1421 0.065168 0.062079 0.09481 0.51696 -0.0021429 -0.14381 -0.07936 -0.064268 0.067152 -0.072101 -0.19904 -0.012985 -0.056512
1422 0.042906 0.050492 0.07622 0.46494 -0.013675 -0.15706 -0.065918 -0.076007 0.17497 -0.040727 -0.20592 -0.022414 -0.061668
1423 0.080179 0.092774 0.18094 0.58696 0.022644 -0.11084 -0.043997 -0.060622 0.23045 -0.042291 -0.19387 0.010662 -0.03891
1424 0.061819 0.144 0.47592 0.69086 0.0069992 -0.10138 -0.031989 -0.050256 0.18041 -0.013251 -0.18764 -0.012836 -0.052835
1425 0.057673 0.24365 0.507 0.63909 -0.024454 -0.14494 -0.05766 -0.064517 0.13498 -0.057649 -0.20858 -0.016792 -0.066586
1426 0.054651 0.26837 0.54483 0.54926 0.0098895 -0.1514 -0.031209 -0.063699 0.07469 -0.067767 -0.17619 -0.020342 -0.066236
1427 0.039047 0.29729 0.52661 0.5561 -0.0035806 -0.11107 -0.056447 -0.056529 0.0562 -0.068444 -0.16279 -0.012255 -0.043501
1428 0.03656 0.15617 0.54632 0.52954 -0.010476 -0.14554 -0.047961 -0.068202 0.04133 -0.064821 -0.18802 -0.016649 -0.064314
1429 0.058417 0.13826 0.6177 0.67424 0.0086469 -0.13283 -0.035392 -0.067471 0.072656 -0.066574 -0.19222 -0.013648 -0.036312
1430 0.069831 0.15145 0.6645 0.77208 0.023307 -0.11644 -0.024616 -0.051812 0.07746 -0.051024 -0.17 0.0061264 -0.048722
1431 0.045124 0.16355 0.66319 0.66976 -0.004742 -0.12998 -0.036169 -0.048164 0.081298 -0.05351 -0.19616 -0.03287 -0.051545
1432 0.055347 0.29012 0.61547 0.67254 0.01147 -0.13378 -0.030238 -0.034882 0.1057 -0.049311 -0.1847 -0.00022021 -0.022951
1433 0.037254 0.32274 0.71239 0.70116 -0.021906 -0.14801 -0.060196 -0.029915 0.21361 -0.032137 -0.19592 -0.0062681 -0.044836
1434 0.033436 0.34839 0.72866 0.67385 0.0098737 -0.14521 -0.030663 -0.017273 0.29722 -0.0034472 -0.1868 -0.019341 -0.090937
1435 0.026834 0.33595 0.72466 0.59435 -0.0047916 -0.17017 -0.048511 -0.0044705 0.26478 -0.022719 -0.21349 -0.024963 -0.051698
1436 0.039756 0.31482 0.74408 0.64937 -0.0017586 -0.15938 -0.023497 -0.018195 0.21616 -0.013923 -0.15639 -0.022987 -0.07687
1437 0.012758 0.23307 0.7544 0.66411 -0.019679 -0.17465 -0.068348 -0.056041 0.10315 -0.070866 -0.22834 -0.019645 -0.078306
1438 -0.0080894 0.19562 0.75106 0.70938 -0.046739 -0.17977 -0.075887 -0.080402 0.071867 -0.098622 -0.24096 -0.048312 -0.059197
1439 0.018288 0.26817 0.80531 0.71196 -0.0074201 -0.15605 -0.066945 -0.059497 0.08558 -0.058604 -0.19637 -0.025731 -0.038724
1440 0.020431 0.39436 0.86299 0.67954 -0.0063395 -0.16864 -0.04939 -0.055636 0.079389 -0.080256 -0.20119 -0.022667 -0.06499
1441 0.039065 0.4305 0.87007 0.72357 0.0049213 -0.14493 -0.023921 -0.052473 0.083394 -0.080111 -0.18102 -0.022092 -0.038798
1442 0.006481 0.42402 0.83526 0.68768 -0.00082049 -0.15269 -0.070616 -0.047403 0.078726 -0.062846 -0.19822 -0.010381 -0.047679
1443 -0.013664 0.40489 0.847 0.76629 -0.032046 -0.14608 -0.060385 -0.05732 0.069289 -0.075907 -0.18793 -0.042794 -0.073641
1444 0.027913 0.39782 0.90072 0.73625 -0.017454 -0.16833 -0.03385 -0.036368 0.10548 -0.03853 -0.18 -0.032314 -0.034482
1445 0.0061676 0.35625 0.93272 0.70669 -0.020751 -0.14871 -0.053897 -0.060837 0.10753 -0.066765 -0.20737 -0.026195 -0.060761
1446 0.0099579 0.37887 0.87377 0.68583 -0.0047047 -0.13938 -0.023107 -0.056659 0.099177 -0.042131 -0.17392 0.006187 -0.015384
1447 0.018127 0.49798 0.91944 0.64699 -0.02714 -0.15251 -0.023256 -0.039719 0.14587 -0.034518 -0.1836 -0.0075673 0.10601
1448 -0.01911 0.45203 0.91363 0.59806 -0.036113 -0.16051 -0.043096 -0.018689 0.22252 -0.034842 -0.19361 -0.019783 0.17666
1449 0.0080993 0.51846 0.96683 0.71945 -0.017113 -0.15787 -0.014345 0.010608 0.28268 -0.022969 -0.18742 0.0020566 0.20855
1450 0.015494 0.52733 0.98502 0.66213 0.0011971 -0.12349 -0.020987 0.018325 0.19632 -0.046981 -0.2054 -0.00045478 0.20304
1451 0.0047161 0.47992 0.98573 0.61846 -0.00078426 -0.14114 -0.044635 -0.011002 0.13012 -0.05283 -0.16771 0.13561 0.12065
1452 0.01501 0.50322 0.94704 0.551 -0.01992 -0.13567 -0.018251 0.0051906 0.11218 -0.066836 -0.19153 0.18752 0.04298
1453 0.003844 0.55095 0.9472 0.50936 -0.0090401 -0.14673 -0.03188 0.17026 0.10464 -0.06288 -0.17381 0.17511 0.0065508
1454 -0.014287 0.54604 0.9395 0.42649 -0.019928 -0.19121 -0.045288 0.16603 0.082735 -0.09088 -0.21614 0.099099 0.028347
1455 0.0055291 0.553 0.93879 0.40696 -0.014548 -0.15039 -0.036035 0.19867 0.079711 -0.066127 -0.18813 0.046943 -0.015294
1456 0.006965 0.5502 1.006 0.44511 -0.025479 -0.15912 -0.027901 0.13603 0.10823 -0.050182 -0.18577 0.047988 0.014321
1457 -0.0086703 0.5687 1.0002 0.44341 -0.014702 -0.14831 -0.020718 0.061706 0.10509 -0.044775 -0.2012 0.021363 0.017374
1458 -0.031779 0.55986 0.92775 0.3955 -0.039228 -0.16185 -0.041363 0.0193 0.082869 -0.072697 -0.18853 0.008104 -0.0044966
1459 0.0057835 0.60561 0.99499 0.38608 -0.017431 -0.14501 -0.0053775 0.044807 0.10583 -0.061257 -0.191 0.0099546 0.018891
1460 -0.010986 0.588 0.97932 0.36976 -0.0096422 -0.1595 -0.022443 0.043157 0.1314 -0.067349 -0.17824 0.0065292 0.0067805
1461 -0.027334 0.54527 0.91362 0.34327 -0.037957 -0.18932 -0.039929 0.055526 0.12493 -0.061643 -0.20128 -0.016537 0.0026116
1462 -0.020758 0.54034 0.86705 0.349 -0.039503 -0.14611 -0.023861 0.025862 0.13226 -0.055374 -0.19733 0.0040359 -0.01478
1463 -0.025132 0.54931 0.82482 0.32988 -0.032276 -0.1481 -0.018775 0.047296 0.13474 -0.050031 -0.17655 0.0067049 0.012551
1464 -0.043651 0.49678 0.73989 0.30015 -0.059946 -0.18595 -0.0082534 0.11624 0.07375 -0.092924 -0.21075 -0.021022 -0.032058
1465 -0.047438 0.58652 0.69417 0.29816 -0.03052 -0.17666 0.058041 0.35264 0.08938 -0.074001 -0.2 0.009738 -0.0036919
1466 -0.024892 0.6141 0.69082 0.31362 -0.024316 -0.1496 0.078477 0.38615 0.08914 -0.046892 -0.17011 0.029202 0.11741
1467 -0.025008 0.62916 0.68244 0.29342 -0.035141 -0.158 0.037071 0.37015 0.071863 -0.066757 -0.18897 -0.0024219 0.22517
1468 -0.03204 0.59467 0.64399 0.26467 -0.034442 -0.18629 0.0021212 0.40798 0.076671 -0.092973 -0.224 0.0043819 0.23465
1469 -0.022974 0.58171 0.64382 0.24923 -0.029618 -0.14955 -0.018397 0.37299 0.071723 -0.08254 -0.21622 -0.012755 0.24689
1470 -0.021701 0.62096 0.64477 0.25003 0.0028814 -0.12675 0.0093227 0.39921 0.10846 -0.072296 -0.18771 0.0081497 0.21702
1471 -0.01465 0.67724 0.66032 0.28542 7.4662e-05 -0.13903 0.0010082 0.26811 0.12511 -0.057803 -0.16926 0.013812 0.12925
1472 -0.033536 0.61474 0.59568 0.24746 -0.025344 -0.13749 -0.018552 0.19524 0.092935 -0.067113 -0.18028 0.0073667 0.1154
1473 -0.032458 0.58055 0.58878 0.24073 0.0036423 -0.10876 -0.017365 0.16344 0.12653 -0.064231 -0.18069 0.026513 0.096791
1474 -0.036453 0.57804 0.59762 0.244 -0.031934 -0.13198 -0.016721 0.18377 0.11109 -0.051114 -0.17753 -0.0085192 0.063326
1475 -0.06284 0.53183 0.53566 0.20612 -0.05365 -0.14563 -0.033035 0.19106 0.068049 -0.072199 -0.19015 0.0080473 0.038476
1476 -0.053784 0.39452 0.54448 0.20361 -0.026562 -0.13636 -0.054201 0.42464 0.062175 -0.088013 -0.19084 -0.0030876 0.041302
1477 -0.039688 0.43243 0.54152 0.20554 -0.0026481 -0.13236 -0.02521 0.48861 0.078455 -0.070961 -0.17813 0.024985 0.081405
1478 -0.028392 0.4049 0.51234 0.19636 0.012227 -0.10622 -0.026849 0.4912 0.071131 -0.066647 -0.18695 0.0068044 0.18604
1479 -0.05501 0.3355 0.47116 0.15905 0.11523 -0.14263 -0.048713 0.44205 0.042223 -0.078818 -0.20307 -0.012815 0.26383
1480 -0.036798 0.38853 0.52323 0.22503 0.19885 -0.14208 -0.0039405 0.54132 0.096008 -0.065708 -0.17077 0.013444 0.32399
1481 -0.043026 0.38804 0.49738 0.17616 0.21868 -0.11354 -0.02544 0.55578 0.089751 -0.065333 -0.17997 0.027497 0.32862
1482 -0.081476 0.34604 0.45058 0.15271 0.1311 -0.16524 -0.045754 0.52037 0.10177 -0.079469 -0.21271 0.0050234 0.30906
1483 -0.086236 0.3364 0.44688 0.13526 0.069448 -0.1407 -0.021879 0.60027 0.094561 -0.071007 -0.20052 -0.023114 0.30521
1484 -0.061188 0.32425 0.46023 0.14115 0.056819 -0.1131 -0.027745 0.5706 0.11987 -0.085697 -0.16976 0.0039662 0.29743
1485 -0.045545 0.29878 0.43354 0.14657 0.042633 -0.14953 -0.029783 0.54988 0.080864 -0.068279 -0.19912 -0.010505 0.35167
1486 -0.041545 0.30561 0.45245 0.13546 0.074253 -0.128 -0.010464 0.61599 0.076426 -0.060684 -0.15499 -0.0081623 0.36089
1487 -0.057241 0.29709 0.40252 0.12799 0.17838 -0.13436 -0.058169 0.56881 0.050793 -0.082898 -0.17404 0.00020761 0.42905
1488 -0.072361 0.27082 0.39659 0.10499 0.24281 -0.13787 -0.049795 0.58095 0.050828 -0.090195 -0.19026 -0.011358 0.39982
1489 -0.049647 0.26929 0.37751 0.14181 0.27917 -0.15417 -0.020515 0.62763 0.051592 -0.072077 -0.18665 -0.019341 0.41093
1490 -0.069284 0.26236 0.38191 0.12533 0.15434 -0.15534 -0.045953 0.58361 0.038627 -0.083372 -0.1804 -0.017766 0.43997
1491 -0.037479 0.2854 0.39835 0.15378 0.15726 -0.11275 -0.0093573 0.63053 0.069201 -0.052594 -0.16272 0.017977 0.47096
1492 -0.061202 0.24111 0.36007 0.080379 0.083907 -0.16416 -0.048397 0.63222 0.061342 -0.079059 -0.19422 -0.017562 0.43429
1493 -0.078886 0.21848 0.31715 0.09644 0.084001 -0.17538 -0.054612 0.67695 0.082941 -0.085684 -0.20187 -0.0088932 0.44373
1494 -0.029764 0.23711 0.36433 0.1254 0.10527 -0.12869 0.0050827 0.68638 0.13306 -0.025312 -0.16416 0.008926 0.52461
1495 -0.063154 0.20147 0.30497 0.079611 0.11433 -0.14747 -0.021227 0.68203 0.10696 -0.027125 -0.17615 -0.005975 0.46312
1496 -0.065344 0.17533 0.27364 0.059938 0.2505 -0.1648 -0.042424 0.66897 0.080565 0.074846 -0.16532 -0.031719 0.46292
1497 -0.058343 0.21675 0.30446 0.10318 0.30665 -0.15392 -0.033237 0.64054 0.082001 0.15785 -0.12519 -0.00095289 0.46804
1498 -0.054188 0.18586 0.27237 0.067046 0.33116 -0.13045 -0.034043 0.65644 0.061036 0.12869 0.082191 0.0045272 0.49815
1499 -0.073685 0.17043 0.27469 0.067161 0.23332 -0.15073 -0.040046 0.66753 0.042358 0.095373 0.15477 -0.019943 0.46838
1500 -0.035953 0.20911 0.28119 0.080723 0.18319 -0.13155 -0.02568 0.67536 0.050157 0.039729 0.08028 -0.0056423 0.55693
1501 -0.045895 0.17949 0.25357 0.072722 0.13683 -0.15597 -0.033934 0.66664 0.05324 0.014992 -0.041517 -0.015261 0.53036
1502 -0.059827 0.16677 0.24771 0.070135 0.085937 -0.15528 -0.050503 0.67239 0.059744 -0.02616 -0.1145 -0.019823 0.51839
1503 -0.066069 0.18285 0.28238 0.084638 0.11881 -0.14744 -0.02039 0.73855 0.098162 0.021878 -0.09382 0.0011516 0.55498
1504 -0.081218 0.1208 0.22595 0.02877 0.11241 -0.14777 -0.059504 0.72357 0.097624 -0.0011288 -0.12061 -0.016824 0.54977
1505 -0.052549 0.16631 0.24416 0.069029 0.13506 -0.13185 -0.013976 0.70789 0.11988 -0.0098797 -0.095767 -0.013832 0.52288
1506 -0.063886 0.15389 0.21889 0.066626 0.15407 -0.13915 -0.023818 0.7014 0.075718 -0.0082538 -0.0946 -0.018329 0.51267
1507 -0.049792 0.13549 0.21983 0.035685 0.33045 -0.13448 -0.028836 0.62624 0.074417 -0.00029926 -0.12037 0.00080019 0.48857
1508 -0.032154 0.15473 0.22845 0.044865 0.39172 -0.1118 -0.01213 0.62142 0.052222 0.0054666 -0.10946 0.028859 0.4983
1509 -0.072402 0.08972 0.19682 0.0060705 0.31752 -0.14463 -0.042457 0.57298 0.019342 -0.03109 -0.1319 -0.017755 0.41189
1510 -0.051826 0.091637 0.19836 0.025285 0.28399 -0.13129 -0.033718 0.57535 0.021182 -0.034947 -0.12205 -0.011183 0.42039
1511 -0.026676 0.14064 0.20449 0.064927 0.25286 -0.1061 0.0076505 0.76516 0.051429 -0.00029778 -0.085764 0.013431 0.43468
1512 -0.039795 0.12006 0.19294 0.036445 0.19281 -0.14518 -0.027131 0.72085 0.066935 -0.023338 -0.11084 0.02116 0.36652
1513 -0.07042 0.098939 0.17565 0.011253 0.15225 -0.12801 -0.049683 0.63894 0.044589 -0.023937 -0.13467 -0.023295 0.34375
1514 -0.068355 0.10982 0.15888 0.014016 0.1518 -0.12512 -0.027793 0.57588 0.061529 -0.02624 -0.11927 -0.0080043 0.35141
1515 -0.071994 0.094356 0.1325 0.0074546 0.12937 -0.14062 -0.067719 0.52029 0.048363 0.12861 -0.13435 -0.022221 0.32721
1516 -0.058082 0.08428 0.14098 0.017986 0.13713 -0.15097 -0.037038 0.53189 0.11888 0.20916 -0.10278 -0.026464 0.3532
1517 -0.081484 0.085155 0.14336 0.00444 0.13961 -0.14935 -0.034645 0.52491 0.09772 0.25326 -0.11405 -0.016504 0.33995
1518 -0.048903 0.13348 0.1512 0.019175 0.16575 -0.12081 -0.013709 0.51945 0.09734 0.28881 -0.093626 -0.011522 0.33239
1519 -0.084963 0.055675 0.1041 -0.013391 0.18444 -0.14063 -0.046345 0.47346 0.059574 0.286 -0.11486 -0.025844 0.2849
1520 -0.048847 0.095505 0.15578 -0.002902 0.36011 -0.11993 -0.0078489 0.51625 0.061833 0.32152 -0.053997 0.081565 0.28446
1521 -0.068103 0.074218 0.12286 -0.01632 0.38466 -0.14759 -0.03322 0.50881 0.025075 0.33188 0.010137 0.17032 0.27564
1522 -0.054501 0.086858 0.12549 -0.0064112 0.38753 -0.077748 -0.027989 0.47074 0.03827 0.37199 0.15343 0.22087 0.27714
1523 -0.073174 0.041577 0.12446 -0.033427 0.25779 -0.1283 -0.047526 0.43671 0.029034 0.37763 0.20508 0.15673 0.25992
1524 -0.081669 0.052754 0.1232 -0.021493 0.23059 -0.15872 -0.035786 0.42996 0.037176 0.41332 0.21005 0.15397 0.25692
1525 -0.053443 0.039892 0.10047 0.010069 0.20066 -0.12471 -0.0372 0.42257 0.055955 0.39608 0.083575 0.2255 0.26659
1526 -0.062584 0.040307 0.12162 -0.016267 0.19523 -0.12233 -0.027382 0.40826 0.028829 0.43249 0.003277 0.19131 0.22854
1527 -0.08112 0.066429 0.10362 -0.028553 0.17389 -0.13758 -0.04627 0.38439 0.02663 0.39496 -0.010847 0.1315 0.24398
1528 -0.078634 0.049463 0.082285 -0.050246 0.14968 -0.15088 -0.037676 0.35582 0.025358 0.40411 -0.022604 0.08926 0.21765
1529 -0.06437 0.052232 0.069086 -0.028432 0.1604 0.026095 -0.0098171 0.36972 0.029091 0.43939 0.0073552 0.066676 0.23569
1530 -0.058007 0.067195 0.068179 -0.034269 0.1796 0.20336 -0.022451 0.3594 0.047976 0.43998 -0.014181 0.068943 0.23481
1531 -0.050689 0.037436 0.050231 -0.036118 0.15564 0.16233 -0.02332 0.35743 0.030937 0.417 -0.019863 0.25389 0.23593
1532 -0.04878 0.023983 0.059208 -0.042242 0.17185 0.27238 -0.027402 0.3243 0.031833 0.43262 -0.026778 0.29618 0.22754
1533 -0.055389 0.021425 0.054975 -0.053461 0.18949 0.048516 -0.027275 0.30856 0.046252 0.45756 -0.012621 0.24826 0.2146
1534 -0.057643 0.022513 0.024637 -0.058293 0.17347 -0.017553 -0.029354 0.31267 0.032899 0.44881 -0.028966 0.28261 0.19426
1535 -0.05141 0.038914 0.060077 -0.032904 0.16773 -0.028764 -0.019856 0.31617 0.043048 0.48393 -0.026211 0.23166 0.18692
1536 -0.076274 0.012133 0.034521 -0.051081 0.15841 -0.038205 -0.016094 0.28758 0.03204 0.48826 -0.050501 0.17913 0.22029
1537 -0.067451 0.0064484 0.036708 -0.043103 0.12786 -0.035466 -0.025127 0.28087 0.022098 0.46157 -0.034541 0.12942 0.17931
1538 -0.071544 0.01524 0.028957 -0.073424 0.13931 -0.049205 -0.041269 0.26837 0.03534 0.49849 -0.044971 0.12739 0.18197
1539 -0.10195 0.012406 0.018223 -0.062389 0.13636 -0.063841 -0.042262 0.26498 0.017408 0.47755 -0.048816 0.1231 0.1583
1540 -0.047459 0.019498 0.02812 -0.062076 0.15267 -0.035271 -0.015974 0.28858 0.051341 0.51055 -0.041389 0.10344 0.18259
1541 -0.065436 0.036262 0.02187 -0.053705 0.15115 -0.053073 -0.02504 0.2822 0.041923 0.52625 -0.031742 0.23617 0.16491
1542 -0.086919 -0.0049771 -0.0031493 -0.050368 0.13166 0.046159 -0.035175 0.24645 -0.00097074 0.44629 -0.05676 0.29463 0.15719
1543 0.044584 -0.032041 -0.00047753 -0.074943 0.12025 0.19534 -0.05185 0.19694 0.00083228 0.46825 -0.075298 0.2977 0.10663
1544 0.19987 0.019314 0.0096495 -0.037055 0.15611 0.30685 -0.027088 0.22798 0.023751 0.50383 -0.031102 0.30869 0.15302
1545 0.2061 0.00074248 -0.019741 -0.045894 0.1403 0.33246 -0.034256 0.20977 0.014933 0.49489 -0.055374 0.32967 0.12503
1546 0.17829 0.007915 0.0012195 -0.048791 0.12558 0.14473 -0.032841 0.2157 0.011425 0.48619 -0.04039 0.31386 0.11846
1547 0.052197 0.0072662 -0.010618 -0.058499 0.11136 0.070594 -0.0090695 0.20575 0.0227 0.51194 -0.053097 0.34389 0.15175
1548 0.0065369 0.0067636 -0.017964 -0.046837 0.10419 0.050454 -0.011495 0.21156 0.02356 0.49486 -0.079626 0.24701 0.11189
1549 0.0056401 0.040574 -0.017522 -0.057835 0.1062 0.034004 -0.00070696 0.20926 0.023324 0.4836 -0.055563 0.20025 0.1284
1550 -0.027451 -0.010697 -0.027943 -0.066759 0.093885 0.020675 0.13018 0.19229 0.014601 0.49381 -0.083076 0.15142 0.10397
1551 -0.0038526 -0.035175 -0.040588 -0.069158 0.097528 0.0097771 0.14739 0.19875 -0.0010902 0.45273 -0.083209 0.14928 0.13693
1552 -0.029458 -0.034657 -0.044298 -0.090937 0.086851 -0.014247 0.13769 0.18391 -0.0032407 0.46332 -0.096916 0.15041 0.065282
1553 -0.025653 -0.034675 -0.051002 -0.085919 0.084288 -0.0021759 0.13986 0.17737 -0.019529 0.42546 -0.084105 0.16129 0.077564
1554 -0.045893 -0.032733 -0.084573 -0.081682 0.077196 -0.027466 -0.00023335 0.15219 -0.024667 0.36248 -0.088217 0.27212 0.091346
1555 -0.013502 -0.0088046 -0.050676 -0.076649 0.081169 0.1695 0.01465 0.15294 -0.0075427 0.36988 -0.0071866 0.36901 0.078481
1556 0.0041765 -0.006185 -0.036525 -0.054705 0.1067 0.29963 0.023902 0.1782 -0.0020683 0.38224 0.23144 0.34139 0.077838
1557 -0.028787 -0.034115 -0.069665 -0.068432 0.088101 0.35068 0.0045191 0.15751 -0.011053 0.38629 0.25963 0.32688 0.12222
1558 -0.043569 -0.017891 -0.066214 -0.091278 0.08849 0.36444 -0.016131 0.13993 -0.0057073 0.37639 0.27767 0.25346 0.064643
1559 -0.014874 -0.037293 -0.072303 -0.060353 0.11341 0.50363 0.027719 0.15336 -0.004244 0.39184 0.21905 0.20802 0.081883
1560 -0.017322 -0.034165 -0.06685 -0.071362 0.070792 0.26511 0.0016845 0.12419 -0.020485 0.34014 0.071663 0.19165 0.066928
1561 -0.012231 -0.0083292 -0.055353 -0.032793 0.073813 0.15334 0.022945 0.1318 0.012224 0.35569 0.026427 0.18176 0.071377
1562 -0.018767 -0.026553 -0.058581 -0.079907 0.068133 0.10278 0.015942 0.11775 -0.018142 0.32905 0.0384 0.18429 0.05729
1563 -0.012628 -0.0076785 -0.048519 -0.039077 0.082939 0.12581 0.0050994 0.1244 -0.0097853 0.33982 0.031026 0.21116 0.04989
1564 -0.045628 -0.028786 -0.07655 -0.055984 0.064072 0.083317 0.0038169 0.11296 -0.020125 0.3047 0.039111 0.17362 0.037946
1565 -0.043113 -0.068261 -0.088831 -0.078051 0.051472 0.091236 0.0057625 0.088507 -0.026179 0.33758 0.30374 0.17261 0.0306
1566 -0.038497 -0.022631 -0.082391 -0.05115 0.059102 0.055407 0.016989 0.10773 0.0028452 0.36647 0.42367 0.1529 0.033314
1567 -0.023263 -0.023376 -0.066451 -0.064123 0.079118 0.34184 0.020613 0.090218 -0.002829 0.31768 0.37551 0.1934 0.064521
1568 -0.047593 -0.040712 -0.080074 -0.063062 0.057534 0.3872 0.0063967 0.10048 -0.01247 0.31039 0.4491 0.16017 0.037242
1569 -0.036259 -0.037877 -0.099012 -0.045509 0.059883 0.46224 0.021618 0.1032 -0.015681 0.30736 0.39412 0.15441 0.030885
1570 -0.041903 -0.040282 -0.085541 -0.047261 0.066716 0.50597 0.0019725 0.078328 -0.021013 0.26943 0.19641 0.16956 0.047298
1571 -0.027244 -0.039331 -0.085564 -0.051941 0.076883 0.55266 0.011835 0.088268 -0.026975 0.25883 0.17561 0.17997 0.05211
1572 -0.04279 -0.054382 -0.1188 -0.052858 0.053027 0.52658 0.0039366 0.085233 -0.024041 0.26519 0.13622 0.14273 0.0068669
1573 -0.021816 -0.018325 -0.080417 -0.046056 0.072763 0.57846 0.030781 0.088862 -0.0018885 0.2406 0.1551 0.15648 0.0712
1574 -0.046805 -0.03158 -0.103 -0.082425 0.083011 0.64302 0.0054322 0.069412 -0.032607 0.25117 0.10427 0.11147 0.049338
1575 -0.036993 -0.068773 -0.10723 -0.060325 0.066293 0.60183 0.0058649 0.051386 -0.019817 0.24167 0.12518 0.1098 0.031579
1576 -0.055111 -0.035688 -0.11652 -0.043632 0.055141 0.65995 -0.00025665 0.056815 -0.032323 0.21074 0.15382 0.12748 -0.010405
1577 -0.065563 -0.062145 -0.1381 -0.079878 0.03488 0.65343 -0.025788 0.054653 -0.043447 0.24286 0.34458 0.095353 0.00031241
1578 -0.053381 -0.055019 -0.11557 -0.038696 0.085344 0.66961 -0.012586 0.044301 -0.020675 0.26223 0.49837 0.10335 0.042578
1579 -0.058613 -0.056767 -0.14506 -0.076924 0.036286 0.69569 -0.035525 0.026047 -0.056466 0.22848 0.47689 0.10123 0.015517
1580 -0.036827 -0.054433 -0.13015 -0.039639 0.070563 0.6952 -0.0087418 0.026938 -0.042453 0.2479 0.47238 0.095884 0.018319
1581 -0.030079 -0.017696 -0.079603 0.20274 0.094361 0.73765 0.01634 0.049272 -0.0083818 0.23411 0.3669 0.12219 -0.0016142
1582 -0.049519 -0.056665 -0.10439 0.28891 0.043759 0.69923 0.010913 0.037445 -0.022347 0.18777 0.26057 0.079183 0.0094486
1583 -0.053402 -0.052866 -0.13176 0.28771 0.035642 0.72586 -0.042094 0.002721 -0.036124 0.18131 0.20012 0.077823 0.0080965
1584 -0.045921 -0.08273 -0.11705 0.32488 0.06005 0.73154 -0.0071892 0.019097 -0.021591 0.16267 0.22178 0.069175 0.0038362
1585 -0.031951 -0.046316 -0.10232 0.38122 0.067773 0.77488 0.026315 0.01261 -0.021169 0.21546 0.37926 0.085203 0.018907
1586 -0.033671 -0.044154 -0.12297 0.38472 0.069434 0.81425 0.0084845 0.020691 -0.022675 0.22009 0.52052 0.090021 0.0012546
1587 -0.046113 -0.05614 -0.13052 0.3477 0.048498 0.72875 -0.0087587 0.0025072 -0.045301 0.20616 0.5783 0.060985 -0.009244
1588 -0.032672 -0.03997 -0.1004 0.26025 0.076212 0.80366 0.10047 0.039761 -0.030701 0.23119 0.61804 0.098208 0.013283
1589 -0.031255 -0.037498 -0.13136 0.15744 0.068353 0.8574 0.16243 0.020456 -0.030982 0.21338 0.55406 0.10271 -0.025317
1590 -0.048726 -0.031837 -0.13288 0.078676 0.053868 0.80181 0.16912 0.02549 -0.013971 0.20068 0.46404 0.072356 0.0075299
1591 -0.047022 -0.065731 -0.1237 0.078895 0.058353 0.80083 0.16608 0.018237 -0.0083811 0.18841 0.39592 0.068416 -0.022061
1592 -0.065472 -0.044791 -0.13604 0.068334 0.05757 0.80125 0.16165 0.015979 -0.016237 0.18922 0.3789 0.073907 -0.038418
1593 -0.070481 -0.065776 -0.15372 0.046353 0.041145 0.8344 0.049744 0.00077053 -0.047691 0.172 0.3897 0.074863 -0.042074
1594 -0.049505 -0.064724 -0.12839 0.051523 0.052899 0.80255 0.057858 -0.0015217 -0.024057 0.22323 0.6432 0.060512 -0.038059
1595 -0.045574 -0.068349 -0.13424 0.056805 0.057925 0.80473 0.043904 0.0021492 -0.017859 0.21734 0.68244 0.057268 -0.0081335
1596 -0.054206 -0.075642 -0.14376 0.047371 0.04959 0.82921 0.05424 0.0024706 -0.018362 0.19641 0.72565 0.068213 -0.02624
1597 -0.079011 -0.070414 -0.16104 0.033556 0.033218 0.78421 0.022008 -0.018689 -0.030284 0.19511 0.61942 0.071708 -0.020785
1598 -0.058653 -0.052802 -0.11849 0.10048 0.050343 0.80597 0.061263 -0.01274 -0.023684 0.20403 0.6163 0.051772 -0.030421
1599 -0.063226 -0.060386 -0.14556 0.096446 0.028569 0.7913 0.053997 -0.032786 -0.037378 0.16893 0.51091 0.067656 -0.039644
1600 -0.044038 -0.063265 -0.13355 0.3517 0.047138 0.79879 0.076391 -0.022622 -0.044622 0.15445 0.47925 0.047056 -0.043191
1601 -0.065428 -0.078898 -0.13779 0.45811 0.015683 0.74463 0.19759 -0.0199 -0.029654 0.15184 0.50284 0.039665 -0.021658
1602 0.084873 -0.078891 -0.13293 0.49383 0.053449 0.80735 0.2511 -0.011979 -0.023469 0.18807 0.74576 0.040321 -0.02376
1603 0.18282 -0.063221 -0.13057 0.49417 0.01645 0.78493 0.23545 -0.016558 -0.055139 0.17211 0.78241 0.038692 -0.056958
1604 0.21775 -0.020855 -0.092029 0.58951 0.068165 0.82141 0.26405 0.020362 -0.011285 0.19265 0.77143 0.078324 -0.031357
1605 0.19509 -0.056725 -0.12009 0.58041 0.03308 0.78994 0.18514 -0.022204 -0.043043 0.15841 0.73863 0.037243 -0.043659
1606 0.16531 -0.062369 -0.11437 0.61003 0.036902 0.77503 0.1294 -0.031754 -0.038168 0.17381 0.69288 0.035954 -0.028675
1607 0.069025 -0.054434 -0.084421 0.59699 0.045586 0.87144 0.12606 -0.005185 -0.023621 0.17713 0.62956 0.070838 -0.047336
1608 0.02439 -0.065733 0.032009 0.54633 0.033113 0.83291 0.10547 -0.0071031 -0.03989 0.14463 0.60799 0.043617 -0.016455
1609 0.019785 -0.063391 -0.087558 0.49883 0.042016 0.80383 0.11042 -0.013318 -0.035575 0.14393 0.55516 0.050291 -0.021085
1610 -0.0016181 -0.059549 -0.088779 0.43891 0.03283 0.85131 0.13714 -0.0059521 -0.040474 0.15078 0.56062 0.035953 -0.011622
1611 0.017021 -0.04596 -0.10153 0.34469 0.042635 0.83976 0.28371 -0.011615 -0.020661 0.18674 0.72996 0.050612 -0.0030275
1612 0.013032 -0.059561 -0.11198 0.24537 0.033557 0.75202 0.33882 -0.017195 -0.033614 0.18101 0.81915 0.031539 -0.03778
1613 0.0074261 -0.080247 -0.025186 0.18554 0.045408 0.63377 0.33275 -0.028155 -0.040712 0.15627 0.80071 0.054661 -0.056581
1614 -0.01069 -0.081918 0.014637 0.165 0.0075636 0.56645 0.28785 -0.034585 -0.058259 0.13751 0.77741 0.0087514 -0.05449
1615 0.015682 -0.063858 0.010483 0.18173 0.044396 0.57989 0.32934 -0.020866 -0.02239 0.17398 0.78655 0.063453 -0.022764
1616 -0.021223 -0.073872 0.011136 0.15662 0.016199 0.54372 0.32044 -0.029362 -0.026553 0.15352 0.70221 -0.0032198 -0.050056
1617 0.013451 -0.063028 -0.040823 0.17598 0.030733 0.54231 0.31878 -0.020037 -0.029823 0.13044 0.68631 0.030675 -0.042151
1618 -0.0015571 -0.058711 -0.11761 0.12772 0.00083959 0.52115 0.31475 -0.047967 -0.039378 0.10451 0.63148 0.01457 -0.039131
1619 -0.03102 -0.081055 -0.10571 0.10267 0.019059 0.48472 0.34134 -0.036362 -0.059163 0.11524 0.62264 0.0037658 -0.045414
1620 0.013355 -0.067234 -0.10301 0.12338 0.054753 0.49509 0.44207 -0.016937 -0.012779 0.15157 0.88119 0.037515 -0.037652
1621 -0.019341 -0.086501 -0.12545 0.10304 0.016538 0.47466 0.36214 -0.048621 -0.017297 0.13416 0.8009 0.0090542 -0.036328
1622 -0.0011097 -0.079792 -0.11044 0.11188 0.029294 0.46784 0.3161 -0.035927 -0.023626 0.14095 0.80554 0.037661 -0.024237
1623 -0.010427 -0.055626 -0.033515 0.092967 0.0090524 0.41813 0.24059 -0.063213 -0.0052334 0.10745 0.83885 0.021033 -0.078095
1624 0.20559 -0.054557 0.081186 0.10869 0.023911 0.45648 0.22275 -0.041392 0.026568 0.10938 0.79886 0.021863 -0.057
1625 0.30503 -0.042371 -0.0068288 0.10476 0.031469 0.44372 0.21152 -0.053252 0.037574 0.09404 0.75221 0.040468 -0.031959
1626 0.31052 -0.077013 -0.066863 0.07292 0.0073132 0.39289 0.19415 -0.062996 0.041034 0.092953 0.64875 0.017504 -0.063781
1627 0.30417 -0.061452 -0.090799 0.079161 0.037223 0.38849 0.19676 -0.047882 0.059819 0.1086 0.62337 0.0069892 -0.022169
1628 0.34594 -0.059745 -0.081595 0.093104 0.035347 0.3963 0.36824 -0.051707 0.050524 0.12408 0.56883 0.0022609 -0.041958
1629 0.33349 -0.052976 -0.11358 0.080857 0.011364 0.36345 0.43842 -0.057191 -0.00042242 0.085195 0.54975 0.021459 -0.074998
1630 0.31323 -0.083782 -0.12757 0.081174 0.0036095 0.36997 0.41951 -0.056819 -0.011996 0.059867 0.49881 -0.01285 -0.059461
1631 0.44612 -0.063364 -0.083175 0.075005 0.035711 0.36468 0.38632 -0.045116 -0.002179 0.081007 0.49499 0.016175 -0.023151
1632 0.48259 -0.05583 0.0064504 0.066862 0.014025 0.33263 0.36429 -0.056595 0.0091095 0.056609 0.50558 0.014077 -0.077553
1633 0.4829 -0.07223 0.017752 0.067593 0.032503 0.35581 0.30621 -0.048431 -0.0030602 0.059008 0.48654 0.026623 -0.073023
1634 0.44832 -0.055676 0.0029448 0.058 0.05588 0.32276 0.2863 -0.065929 0.033917 0.09291 0.48468 0.01042 -0.032321
1635 0.5369 -0.069515 -0.043233 0.031433 0.065641 0.29552 0.2163 -0.079403 0.075168 0.064601 0.44216 0.0030415 -0.049828
1636 0.6155 -0.081744 -0.056079 0.023854 0.076858 0.28955 0.19767 -0.086582 0.09824 0.051806 0.4231 0.0042819 -0.040368
1637 0.57855 -0.07676 -0.08755 0.016926 0.068296 0.2682 0.16584 -0.078044 0.085399 0.064394 0.40589 -0.0043871 -0.086707
1638 0.5618 -0.0832 -0.09329 0.029819 0.057899 0.26605 0.20065 -0.071193 0.030703 0.058697 0.38036 -0.02317 -0.070452
1639 0.59341 -0.055791 -0.10034 0.00086453 0.043689 0.27333 0.20172 -0.077103 -0.00015828 0.041977 0.39779 -0.0090983 -0.031106
1640 0.71135 -0.082728 -0.078534 0.0087218 0.038453 0.25556 0.29901 -0.084516 -0.001415 0.019803 0.38006 -0.001434 -0.048197
1641 0.70031 -0.079559 -0.087016 -0.00096797 0.0096238 0.23405 0.38931 -0.07532 -0.0049416 0.016554 0.36126 -0.01572 -0.055691
1642 0.7043 -0.040309 0.043259 -0.00078078 0.032059 0.22041 0.3884 -0.080524 -0.010815 0.017866 0.35525 0.0058652 -0.031523
1643 0.73475 -0.01752 0.07575 -0.012756 0.03309 0.21756 0.3845 -0.068712 0.011702 0.037724 0.39246 6.149e-05 -0.0065447
1644 0.73405 -0.0027846 0.023289 0.015334 0.042406 0.21453 0.32795 -0.065087 0.083784 0.070235 0.38679 0.022417 0.06186
1645 0.76763 -0.02542 -0.050303 -0.0095286 0.039481 0.21887 0.23301 -0.076264 0.11923 0.061 0.35108 -0.020768 0.04276
1646 0.73097 -0.034637 -0.085292 -0.033048 -0.0014565 0.16992 0.2087 -0.08726 0.13892 0.052193 0.30424 -0.037311 0.062143
1647 0.77063 -0.024914 -0.075885 -0.024935 0.0096594 0.16581 0.21973 -0.070577 0.16601 0.069652 0.35045 0.0052442 0.055392
1648 0.74689 -0.048363 -0.070982 -0.0058782 0.012419 0.1688 0.21053 -0.084758 0.13381 0.042611 0.30175 0.010569 -0.0055453
1649 0.72626 -0.07408 -0.076855 -0.059287 0.0011512 0.14808 0.20724 -0.10978 0.068718 0.023201 0.29451 -0.023509 -0.0097462
1650 0.72456 -0.053352 -0.058975 0.0018774 0.025175 0.16676 0.25487 -0.084781 0.069292 0.048228 0.29164 0.0059289 0.0077795
1651 0.75066 -0.064539 -0.099115 -0.034242 -0.0039019 0.1447 0.21752 -0.10098 0.026639 0.0080002 0.27647 -0.011168 -0.033521
1652 0.87099 -0.042349 -0.087229 -0.03107 0.026014 0.14282 0.23075 -0.094197 0.026406 0.010969 0.26644 0.012553 -0.046535
1653 0.87132 -0.069568 -0.12052 -0.060726 -0.00043746 0.13332 0.36595 -0.075432 0.020666 0.002715 0.24219 -0.016398 -0.035532
1654 0.7953 -0.043116 -0.11359 -0.071377 0.011192 0.1047 0.38224 -0.10816 0.060152 -0.0040752 0.23293 -0.019173 -0.016798
1655 0.76725 -0.0025988 -0.11948 -0.053854 0.013736 0.10584 0.34937 -0.097574 0.13455 0.023641 0.21934 -0.030847 0.014836
1656 0.73598 0.0034431 -0.0933 -0.0512 0.0054146 0.13685 0.32367 -0.075227 0.17579 0.046358 0.25205 -0.018848 -0.025521
1657 0.72048 0.021435 -0.11405 -0.066388 0.026333 0.12284 0.2324 -0.089823 0.16529 0.024514 0.22347 -0.0022293 0.0074854
1658 0.76687 -0.0073554 -0.11046 -0.072486 0.0026234 0.067978 0.21335 -0.098125 0.099155 0.013637 0.20278 -0.024367 -0.016257
1659 0.88832 -0.00056416 -0.098425 -0.057979 0.0097393 0.11001 0.19945 -0.090962 0.059735 -0.01011 0.20596 -0.023252 -0.017741
1660 0.94476 0.022982 -0.11453 -0.051201 0.0025 0.067049 0.20557 -0.079497 0.0758 0.011907 0.20359 -0.015951 -0.022603
1661 0.90532 0.014158 -0.098457 -0.074557 -0.0012296 0.06593 0.17742 -0.090233 0.043945 -0.00073056 0.1808 -0.022 -0.041418
1662 0.91635 0.029658 -0.092979 -0.054655 0.014746 0.081086 0.22737 -0.082648 0.08727 0.01038 0.19733 -0.014719 -0.0044599
1663 0.85122 0.012042 -0.13592 -0.074728 -0.0095369 0.052787 0.18694 -0.099439 0.15377 -0.017185 0.17372 -0.016158 -0.032752
1664 0.75684 0.047837 -0.13371 -0.060608 0.007452 0.054999 0.20193 -0.082085 0.28721 0.020828 0.1795 -0.025082 -0.038432
1665 0.73521 0.040363 -0.12733 -0.034721 0.028127 0.067604 0.23854 -0.057002 0.31253 0.061308 0.18278 -0.0031286 -0.035384
1666 0.64775 0.039134 -0.14212 -0.067958 0.0028546 0.0246 0.21701 -0.079311 0.32333 0.051118 0.15867 -0.008614 -0.022091
1667 0.67631 0.0086163 -0.11218 -0.066465 0.01183 0.023891 0.18799 -0.040705 0.34603 0.035639 0.15717 -0.026167 -0.043669
1668 0.82617 -0.0081969 -0.17336 -0.081383 -0.00091137 0.032382 0.20237 -0.054524 0.3288 0.034219 0.12533 -0.025041 -0.057179
1669 0.93993 0.026201 -0.14898 -0.061431 0.0091109 0.030092 0.22421 -0.047771 0.28082 0.038782 0.1344 -0.0081162 -0.033797
1670 0.94454 0.066172 -0.14361 -0.046039 0.029137 0.054395 0.24971 -0.028915 0.239 0.020235 0.13482 -0.032253 -0.051762
1671 0.88685 0.0654 -0.14719 -0.082299 0.0074088 0.015443 0.28357 -0.06217 0.20506 -0.004947 0.10105 -0.041518 -0.06427
1672 0.81888 0.052971 -0.13619 -0.069155 0.0023549 0.021182 0.37521 -0.06545 0.19818 0.0061071 0.13522 -0.01928 -0.031533
1673 0.72236 0.080843 -0.14532 -0.047131 0.0009047 0.014262 0.33791 -0.066447 0.29735 0.020029 0.10558 -0.036733 -0.045441
1674 0.6442 0.059372 -0.16197 -0.077006 0.0089561 0.012657 0.22683 -0.062698 0.37112 0.043978 0.1089 -0.0019077 -0.039531
1675 0.62185 0.070934 -0.1641 -0.073439 -0.01065 -0.012841 0.18201 -0.078214 0.38308 0.029678 0.096027 -0.0090774 -0.035188
1676 0.61811 0.052829 -0.16251 -0.09995 -0.038248 -0.034108 0.17451 -0.08616 0.35886 0.036678 0.088773 -0.026458 -0.052433
1677 0.70279 0.078693 -0.15406 -0.082664 -0.0014504 -0.025614 0.16056 -0.071296 0.36366 0.022078 0.071759 -0.028316 -0.040503
1678 0.78827 0.11431 -0.15935 -0.087246 -0.0038841 -0.020864 0.17864 -0.072791 0.39177 0.051592 0.073151 -0.016983 -0.045952
1679 0.79667 0.10208 -0.15498 -0.096148 -0.02276 -0.001021 0.16939 -0.073514 0.40334 0.067198 0.10201 -0.018543 -0.011971
1680 0.79602 0.082563 -0.1471 -0.09481 -0.002921 -0.034378 0.15851 -0.062963 0.45218 0.18649 0.076131 -0.0040246 0.0074742
1681 0.71183 0.071003 -0.19134 -0.095669 -0.01507 -0.03276 0.15545 -0.063575 0.5 0.22402 0.065739 -0.044488 0.041939
1682 0.67965 0.096906 -0.1447 -0.078439 0.023018 -0.018575 0.16954 -0.028196 0.49008 0.28316 0.10421 -0.0074374 0.14222
1683 0.60869 0.10958 -0.15505 -0.090264 0.0149 -0.025225 0.16829 -0.026027 0.46067 0.24221 0.07881 -0.020656 0.10502
1684 0.59724 0.16113 -0.15221 -0.060076 0.011078 -0.044456 0.18862 -0.03403 0.4103 0.19036 0.078859 -0.0024284 0.067379
1685 0.55843 0.13314 -0.17863 -0.10644 -0.042585 -0.057005 0.13896 -0.082617 0.31521 0.055605 0.016131 -0.012496 -0.011221
1686 0.54728 0.124 -0.16402 -0.090874 -0.026594 -0.068464 0.12994 -0.085433 0.25876 0.04114 0.0088889 -0.02871 -0.012029
1687 0.59185 0.10582 -0.15543 -0.073868 -0.0038023 -0.049347 0.15086 -0.081382 0.26144 0.040638 0.021933 -0.033041 0.01579
1688 0.59009 0.10244 -0.17821 -0.072783 0.0031291 -0.062739 0.15604 -0.071835 0.2841 0.073217 0.04342 -0.01023 -0.0069817
1689 0.62326 0.11931 -0.16454 -0.067128 0.0020486 -0.051011 0.15755 -0.065755 0.4305 0.063268 0.032426 -0.011672 -0.0069207
1690 0.60844 0.12444 -0.21368 -0.10478 -0.021834 -0.099766 0.10953 -0.094474 0.45583 0.054439 -0.002459 0.0056336 -0.026492
1691 0.67694 0.13062 -0.16506 -0.084556 -0.0094821 -0.044917 0.13981 -0.077856 0.51409 0.076134 0.013602 0.11677 -0.020269
1692 0.61906 0.14453 -0.17004 -0.092138 0.0096531 -0.068612 0.15235 -0.034202 0.53374 0.09542 0.011426 0.16817 -0.02536
1693 0.54045 0.10457 -0.15808 -0.10354 0.02486 -0.091708 0.12066 -0.038825 0.48423 0.066909 0.008087 0.1016 -0.019063
1694 0.50111 0.070945 -0.17695 -0.1035 0.0072477 -0.10582 0.11937 -0.05235 0.44941 0.038695 -0.026379 0.002206 -0.043165
1695 0.48518 0.12347 -0.18569 -0.1238 0.0090981 -0.082162 0.13271 -0.068717 0.38972 0.031232 -0.021527 -0.011668 -0.023579
1696 0.45122 0.096057 -0.19443 -0.1161 0.0065329 -0.11125 0.11855 -0.078926 0.3462 0.0065025 -0.027153 -0.0079983 -0.010493
1697 0.46437 0.11889 -0.17508 -0.079166 0.016488 -0.079458 0.12286 -0.079061 0.35761 0.038251 -0.0014587 0.0041558 -0.014589
1698 0.47765 0.10488 -0.1698 -0.089879 0.03036 -0.1201 0.13165 -0.071549 0.31822 0.050408 -0.027555 0.025148 0.008446
1699 0.43406 0.10086 -0.18785 -0.086725 0.02313 -0.11223 0.11864 -0.088775 0.30357 0.006771 -0.018568 0.015537 -0.030371
1700 0.56438 0.059976 -0.17058 -0.08095 0.0015872 -0.10732 0.11274 -0.088044 0.31269 0.007111 -0.040743 0.026213 -0.058007
1701 0.66091 0.16551 -0.1497 0.21743 0.0089037 -0.080711 0.14806 -0.048026 0.43019 0.048542 -0.023957 0.039557 0.0021712
1702 0.72373 0.19066 -0.15569 0.3165 0.030089 -0.09913 0.16155 -0.041741 0.59361 0.086834 -0.0087011 0.033176 -0.02657
1703 0.68452 0.15858 -0.16388 0.39995 0.034371 -0.10501 0.1164 -0.022792 0.57592 0.057712 -0.018183 0.00926 -0.042571
1704 0.6267 0.13637 -0.16954 0.39175 0.036264 -0.1087 0.10299 -0.049394 0.53133 0.049882 -0.040965 0.016179 -0.0023657
1705 0.50565 0.12451 -0.16383 0.48452 0.03329 -0.12208 0.12723 -0.03197 0.52596 0.065288 -0.021046 0.011798 -0.029116
1706 0.47261 0.11853 -0.17331 0.45535 0.032125 -0.085755 0.11471 -0.049274 0.43873 0.025865 -0.043609 -0.0044737 -0.04291
1707 0.45238 0.099273 -0.15543 0.51077 0.0033463 -0.11524 0.082301 -0.040946 0.38897 0.00086983 -0.051877 -0.013331 -0.030137
1708 0.44462 0.16542 -0.14861 0.59687 0.035585 -0.105 0.10405 -0.068855 0.37698 0.02341 -0.036817 0.020188 -0.041526
1709 0.38972 0.17155 -0.17714 0.52972 0.027212 -0.13854 0.088241 -0.063126 0.35669 -0.0013551 -0.073081 0.004109 -0.03987
1710 0.38501 0.14727 -0.17059 0.67166 -0.010561 -0.151 0.064372 -0.078672 0.34136 -0.027381 -0.09761 -0.011889 -0.025902
1711 0.37813 0.10036 -0.15551 0.62067 0.012312 -0.14876 0.056253 -0.078298 0.37555 -0.001034 -0.078295 -0.00016991 -0.081975
1712 0.34623 0.060311 -0.19326 0.64744 -0.028117 -0.1608 0.061834 -0.070351 0.35859 -0.010126 -0.10749 -0.032297 -0.056686
1713 0.35962 0.055398 -0.19722 0.67241 -0.0022669 -0.14093 0.064282 -0.061263 0.35583 -0.029577 -0.089196 -0.02159 -0.041431
1714 0.37591 0.065746 -0.15891 0.68583 0.00098599 -0.1193 0.069713 -0.034806 0.39941 0.027779 -0.062204 -0.0094789 -0.042206
1715 0.37459 0.061043 -0.15627 0.70445 0.0125 -0.11485 0.080232 -0.030873 0.4624 0.015712 -0.072228 -0.0029672 -0.034056
1716 0.34229 0.094183 -0.15535 0.724 0.019126 -0.13168 0.080495 -0.004231 0.56782 0.037346 -0.069123 0.016179 -0.0065224
1717 0.33713 0.088423 -0.15747 0.73478 -0.0019145 -0.11611 0.073017 -0.013414 0.51905 0.03279 -0.079372 0.001628 -0.034581
1718 0.32824 0.082635 -0.13607 0.79378 0.019601 -0.14535 0.10562 -0.019788 0.49616 0.031568 -0.081767 -0.00034551 -0.021638
1719 0.32435 0.059727 -0.17499 0.74348 -0.0072638 -0.13939 0.069934 -0.030471 0.40723 0.021215 -0.091084 -0.0095861 -0.047784
1720 0.32886 0.060922 -0.16946 0.74895 -0.006243 -0.15193 0.050899 -0.029247 0.3831 -0.012099 -0.10597 -0.013799 -0.029333
1721 0.33324 0.051801 -0.15911 0.77091 -0.0061218 -0.14035 0.090629 -0.044853 0.39137 0.00016351 -0.074832 0.00073489 -0.027457
1722 0.31498 0.067228 -0.14916 0.80814 0.0023287 -0.13247 0.076367 -0.018218 0.39014 -0.005925 -0.098812 -0.0094715 -0.035956
1723 0.30391 0.033318 -0.15587 0.7737 -0.014758 -0.12351 0.089159 -0.018347 0.38479 -0.014757 -0.077876 0.0077115 -0.03236
1724 0.27664 0.047183 -0.15726 0.82345 0.0024898 -0.14983 0.055184 -0.023905 0.38644 -0.0073721 -0.095257 -0.016104 -0.031123
1725 0.28899 0.043649 -0.078867 0.82678 0.00086289 -0.12855 0.050727 -0.020766 0.39676 -0.0040227 -0.086546 0.012683 -0.05598
1726 0.26416 0.056632 0.041114 0.81484 0.006139 -0.14671 0.062885 -0.0069334 0.4031 -0.028517 -0.10992 0.0090412 -0.028041
1727 0.26533 0.048874 0.05211 0.85149 -0.030734 -0.1564 0.06836 0.0041015 0.50903 0.0069414 -0.097243 -0.012022 -0.01303
1728 0.26162 0.02897 -0.074122 0.77602 0.00026653 -0.15472 0.069956 -0.023265 0.50986 0.011944 -0.091143 -0.024569 0.01381
1729 0.2543 0.030568 -0.11079 0.77533 -0.0066405 -0.14095 0.070321 0.00087409 0.53329 0.011132 -0.10731 -0.032551 0.0039653
1730 0.24151 0.039895 -0.10214 0.81085 0.0012034 -0.17273 0.099217 -0.0025023 0.49106 0.0061225 -0.093423 -0.0080611 0.014237
1731 0.24705 0.046636 -0.085231 0.82611 0.0115 -0.145 0.069253 0.0099489 0.40763 -0.0090515 -0.10957 -0.019142 -0.0093116
1732 0.20732 -0.0078453 -0.10718 0.77009 -0.0079947 -0.1539 0.063725 -0.027013 0.37143 -0.037631 -0.10705 -0.053236 -0.018155
1733 0.22997 0.043425 -0.1139 0.78523 -0.0010629 -0.14618 0.076622 0.018886 0.40751 -0.023041 -0.088614 -0.030692 -0.024732
1734 0.2392 0.0065335 -0.11568 0.72929 -0.0038718 -0.14789 0.073592 -0.0073671 0.37308 -0.0079375 -0.11228 -0.021527 -0.019722
1735 0.17252 0.011363 -0.070232 0.7187 -0.029001 -0.18198 0.022681 -0.032182 0.38191 -0.054637 -0.14318 -0.038396 -0.016019
1736 0.19365 0.016311 0.072916 0.78849 -0.0037898 -0.16149 0.054059 -0.015432 0.37729 -0.031338 -0.09305 -0.021086 -0.019238
1737 0.20615 -0.010148 0.081136 0.79158 -0.0095695 -0.1638 0.062032 -0.0071962 0.35895 -0.019106 -0.11272 -0.010659 -0.031667
1738 0.19613 0.023894 0.19215 0.7873 -0.0042124 -0.1521 0.056321 0.005816 0.37439 -0.0088293 -0.094137 -0.017775 -0.0023915
1739 0.2184 0.037259 0.02354 0.71031 0.0047669 -0.13966 0.067732 0.010428 0.37853 -0.016644 -0.10241 -0.0013325 0.021002
1740 0.16558 -0.0020792 -0.055415 0.62806 -0.0088605 -0.18101 0.069837 -0.0086424 0.35456 0.0038806 -0.11779 -0.035992 0.021841
1741 0.16487 -0.0096661 -0.069382 0.57733 0.00038589 -0.17663 0.038792 -0.012509 0.34341 -0.023289 -0.12223 -0.032558 -0.023761
1742 0.1926 0.016154 -0.041794 0.57833 0.016366 -0.17812 0.041349 -0.011233 0.33941 -0.015933 -0.10383 -0.016568 -0.0067965
1743 0.13491 -0.028134 -0.064578 0.5278 -0.017698 -0.19281 0.028941 -0.034057 0.32212 -0.063953 -0.15143 -0.05957 -0.039663
1744 0.12092 -0.040576 -0.036268 0.48188 0.080028 -0.15934 0.028828 -0.026515 0.30989 -0.013461 -0.13933 -0.040499 -0.032724
1745 0.13305 -0.039989 0.18327 0.46076 0.15204 -0.14554 0.042283 0.0013739 0.30718 -0.028939 -0.1481 -0.048852 -0.04231
1746 0.13053 -0.025812 0.16253 0.44588 0.20235 -0.17343 0.050186 -0.0030826 0.34152 -0.02948 -0.14663 -0.053864 -0.034319
1747 0.13623 -0.026262 0.25642 0.45711 0.19273 -0.1544 0.029496 -0.021198 0.31373 -0.0094961 -0.14037 -0.023571 -0.028317
1748 0.15863 0.0093361 0.2203 0.47148 0.15024 -0.13958 0.0421 -0.01015 0.31807 -0.012473 -0.10886 0.00023314 -0.01162
1749 0.11934 -0.043593 0.075122 0.4116 0.066395 -0.16015 0.0033436 -0.039535 0.25614 -0.053542 -0.16704 -0.043937 -0.061725
1750 0.12354 -0.064891 0.010358 0.37949 0.065469 -0.15927 0.041381 -0.050772 0.2483 -0.04047 -0.13523 -0.035229 -0.04845
1751 0.11402 -0.035619 0.062946 0.38182 0.039229 -0.17046 0.029852 -0.047417 0.25097 -0.053372 -0.14529 -0.020429 -0.039408
1752 0.10329 -0.032077 0.19348 0.39975 0.060349 -0.14428 0.011941 -0.050202 0.23324 -0.044539 -0.13448 -0.038292 -0.045665
1753 0.11573 -0.034674 0.33933 0.374 0.049366 -0.16456 0.048939 -0.036694 0.27238 -0.036933 -0.15118 -0.012372 -0.031569
1754 0.10573 -0.040305 0.41253 0.3955 0.04485 -0.16002 0.029204 -0.03844 0.24398 -0.064153 -0.1382 -0.019264 -0.052802
1755 0.1059 -0.037336 0.31537 0.35737 0.10138 -0.14506 -0.00039196 -0.035421 0.21689 -0.03504 -0.14757 -0.02872 -0.039914
1756 0.11589 -0.055489 0.2091 0.32477 0.2745 -0.14119 0.030486 -0.050512 0.22223 -0.058076 -0.14493 0.0018043 -0.033106
1757 0.093915 -0.045742 0.13699 0.31313 0.25955 -0.14986 0.0046487 -0.046782 0.21235 -0.071627 -0.18184 -0.023607 -0.02304
1758 0.10024 -0.010654 0.14134 0.33305 0.28882 -0.15999 0.029963 -0.042385 0.23059 -0.051712 -0.12933 -0.0059055 -0.045347
1759 0.076726 -0.065628 0.28063 0.32629 0.18658 -0.17044 0.0032882 -0.050354 0.18286 -0.067106 -0.15701 -0.020769 -0.048724
1760 0.071659 -0.06085 0.44944 0.28782 0.11538 -0.16222 0.00078849 -0.071538 0.18449 -0.089864 -0.173 -0.017127 -0.034341
1761 0.088185 -0.032045 0.48466 0.34494 0.1035 -0.16499 0.018401 -0.052275 0.21166 -0.061742 -0.13497 -0.015704 -0.053908
1762 0.052968 -0.070461 0.3705 0.29962 0.074275 -0.16162 -0.018315 -0.07122 0.16904 -0.072992 -0.16987 -0.0094861 -0.021841
1763 0.093551 -0.049762 0.5672 0.3025 0.076251 -0.15361 0.012334 -0.046811 0.19471 -0.078029 -0.13618 -0.013712 -0.02777
1764 0.043664 -0.072872 0.37923 0.27558 0.074098 -0.19831 0.02272 0.02971 0.1611 -0.097976 -0.16182 -0.027661 -0.03814
1765 0.049944 -0.016862 0.30742 0.27687 0.084666 -0.16643 0.012095 0.12583 0.17532 -0.063647 -0.15278 -0.048055 -0.063777
1766 0.04935 -0.057272 0.27618 0.25683 0.079661 -0.17457 0.0023089 0.024561 0.17286 -0.088028 -0.14767 -0.024184 -0.033941
1767 0.048902 -0.052073 0.46545 0.22656 0.086353 -0.18013 0.026984 -0.021811 0.1734 -0.093427 -0.1474 -0.023451 -0.047847
1768 0.040715 -0.041082 0.60095 0.24427 0.06533 -0.18626 -0.0041101 -0.055666 0.15395 -0.064142 -0.13784 -0.034806 -0.061101
1769 0.029554 -0.065468 0.62671 0.24042 0.081194 -0.1799 0.0055971 -0.060913 0.15981 -0.07972 -0.12616 -0.065101 -0.04826
1770 0.038761 -0.059987 0.54548 0.24331 0.074029 -0.16255 0.0086292 -0.050154 0.13815 -0.067538 -0.077822 -0.02269 -0.036618
1771 0.030812 -0.051379 0.61311 0.22134 0.071483 -0.15465 0.0072597 -0.063213 0.14292 -0.07247 0.058081 -0.039372 -0.070257
1772 0.048095 -0.034769 0.60453 0.22616 0.087947 -0.15586 -0.012872 -0.063042 0.1277 -0.050303 0.1106 -0.026764 -0.047696
1773 0.058527 -0.065315 0.6777 0.21945 0.077721 -0.15399 -0.007958 -0.052015 0.13649 -0.024774 0.088462 -0.0096744 -0.058722
1774 0.020893 -0.04575 0.71146 0.21004 0.23529 -0.15516 0.038211 -0.045087 0.14744 0.031915 -0.035401 -0.033578 -0.055716
1775 0.037074 -0.065408 0.69664 0.22245 0.32656 -0.15635 0.0081174 -0.06172 0.1231 0.073017 -0.078143 -0.016476 -0.052833
1776 0.027127 -0.068886 0.71972 0.19762 0.30388 -0.15117 -0.0049269 -0.076893 0.11824 0.10371 -0.081993 -0.021932 -0.063666
1777 0.022076 -0.050865 0.70104 0.20082 0.25452 -0.18121 0.030371 -0.046717 0.11171 0.085174 -0.060722 -0.032322 -0.053097
1778 0.015851 -0.068556 0.6735 0.1613 0.1239 -0.16193 -0.027792 -0.095004 0.085158 -0.018255 -0.13381 -0.042277 -0.06322
1779 0.034008 -0.059067 0.73673 0.16014 0.10732 -0.16927 0.010198 -0.080787 0.10173 -0.027432 -0.11112 -0.022966 -0.063286
1780 0.031603 -0.034498 0.80192 0.19595 0.10441 -0.16256 -0.004469 -0.050828 0.11819 -0.020159 -0.096868 -0.011715 -0.011493
1781 0.010705 -0.053909 0.75619 0.16248 0.087635 -0.16927 -0.0175 -0.072372 0.086561 -0.046175 -0.083838 -0.0212 -0.067641
1782 0.0014405 -0.064432 0.79579 0.16247 0.080498 -0.18895 -0.0011673 -0.058296 0.10885 -0.021118 0.019319 0.13709 -0.078652
1783 0.02167 -0.03562 0.7822 0.17644 0.11208 -0.16994 0.0039935 -0.043118 0.11596 -0.00081883 0.096066 0.18069 -0.016948
1784 0.022195 -0.048323 0.84689 0.17751 0.10091 -0.12201 -0.0073894 -0.039192 0.12508 -0.0032768 0.19158 0.15771 -0.038281
1785 0.0077154 -0.046475 0.83133 0.15686 0.1127 -0.16403 0.007006 -0.050246 0.095408 0.015895 0.15929 0.14714 -0.025761
1786 0.0073827 -0.069213 0.77961 0.13573 0.083061 -0.1779 -0.0065683 -0.058688 0.082172 -0.0325 0.0038014 0.22441 -0.057535
1787 0.011137 -0.040144 0.77915 0.1304 0.098365 -0.19144 -0.0048301 -0.058497 0.087778 -0.031106 0.00094349 0.12321 -0.065778
1788 -0.018391 -0.08145 0.74209 0.11172 0.066906 -0.18334 -0.023995 -0.087263 0.071933 -0.039761 -0.051599 0.05504 -0.077339
1789 -0.0074067 -0.059665 0.78459 0.13692 0.094404 -0.16488 -0.0054417 -0.071019 0.097648 -0.015533 -0.018134 0.049835 -0.055843
1790 0.0014771 -0.055911 0.81819 0.11723 0.10731 -0.1497 0.013631 -0.052147 0.088062 -0.029857 0.065165 0.12547 -0.039628
1791 0.024563 -0.038138 0.77655 0.11156 0.087908 -0.15051 0.001756 -0.057079 0.10077 -0.0043305 0.10634 0.25957 -0.047533
1792 -0.0015878 -0.04447 0.84945 0.095628 0.086493 -0.17515 -0.022502 -0.05783 0.076253 0.097612 0.19042 0.25395 -0.07672
1793 -0.012038 -0.057917 0.85037 0.10212 0.10278 -0.14896 -0.003716 -0.054985 0.099924 0.1823 0.2347 0.22211 -0.046628
1794 -0.018255 -0.069378 0.71269 0.071923 0.059019 -0.18396 -0.024219 -0.08547 0.054383 0.21138 0.31517 0.21083 -0.077161
1795 -0.025494 -0.066896 0.64629 0.084106 0.06449 -0.18337 -0.035504 -0.087171 0.072177 0.1559 0.19225 0.29562 -0.032382
1796 -0.032291 -0.078024 0.55184 0.052301 0.06752 -0.2029 -0.023138 -0.099601 0.064855 0.17921 0.12751 0.23801 -0.067833
1797 -0.032565 -0.04935 0.58153 0.084759 0.063048 -0.17668 -0.0278 -0.074461 0.07364 0.17341 0.098074 0.15484 -0.049655
1798 -0.0078955 -0.059176 0.56958 0.078309 0.077471 -0.17048 -0.0019324 -0.075665 0.076491 0.098255 0.089882 0.12655 -0.070522
1799 -0.016768 -0.07516 0.50254 0.05972 0.051804 -0.18755 -0.01628 -0.09226 0.054416 0.036329 0.17591 0.1064 -0.061219
1800 0.0017358 -0.066589 0.50298 0.072137 0.056485 -0.15481 -0.0082259 -0.069282 0.061867 0.061905 0.36488 0.10809 -0.0099423
1801 -0.028112 -0.071211 0.52291 0.076468 0.062087 -0.19267 -0.024437 -0.081042 0.055031 0.059275 0.381 0.14429 -0.064927
1802 -0.011913 -0.056662 0.52001 0.054686 0.057216 -0.16659 0.013755 -0.064413 0.057031 0.082528 0.3927 0.30169 -0.044409
1803 -0.030531 -0.063241 0.481 0.04024 0.059031 -0.18764 -0.0063702 -0.080241 0.052842 0.039571 0.27556 0.31154 -0.036559
1804 -0.023411 -0.070403 0.47336 0.039158 0.046652 -0.18423 -0.015197 -0.086069 0.042017 0.030238 0.22253 0.32194 -0.05257
1805 -0.056936 -0.084228 0.44085 0.027413 0.021977 -0.16617 -0.022837 -0.075199 0.036822 0.012061 0.16486 0.30607 -0.0516
1806 -0.04485 -0.076032 0.43181 0.017827 0.019137 -0.21507 -0.049528 -0.096436 0.012809 0.00602 0.17415 0.28107 -0.052219
1807 -0.0097603 -0.058152 0.43796 0.03549 0.043802 -0.17471 -0.012071 -0.082978 0.037374 0.04104 0.21657 0.33727 -0.044296
1808 -0.018471 -0.059756 0.42438 0.023638 0.053477 -0.16308 -0.0061438 -0.069316 0.034687 0.065138 0.35052 0.36555 -0.050652
1809 -0.054172 -0.10988 0.36379 0.00039195 -0.007642 -0.20083 -0.055642 -0.10884 0.0089778 0.03124 0.41191 0.314 -0.080996
1810 -0.05678 -0.067341 0.38446 0.0072818 0.032966 -0.18625 -0.059615 -0.087681 0.025056 0.072899 0.46584 0.3473 -0.043933
1811 -0.039951 -0.10434 0.34607 -0.009354 0.025444 -0.18239 -0.060016 -0.097562 0.016288 0.053445 0.36115 0.37284 -0.069787
1812 -0.037632 -0.079282 0.34314 0.0173 0.040617 -0.19323 -0.042741 -0.093082 0.0096386 0.022556 0.29221 0.36193 -0.03674
1813 -0.032095 -0.061733 0.35772 0.027474 0.036413 -0.14403 -0.033323 -0.063604 0.036623 0.031892 0.25378 0.37515 -0.022813
1814 -0.064031 -0.095746 0.34371 -0.009733 0.016929 -0.21397 -0.048489 -0.098524 -0.00034334 0.00032181 0.23355 0.38649 -0.078065
1815 -0.063564 -0.077185 0.29809 0.00044433 0.00039274 -0.19514 -0.042042 -0.096039 0.0062246 0.0046104 0.22556 0.37637 -0.062589
1816 -0.067539 -0.12012 0.26604 -0.01712 0.00035563 -0.17325 -0.078706 -0.10799 -0.011698 0.013677 0.33798 0.35803 -0.069057
1817 -0.034853 -0.10268 0.30705 -0.0077417 0.02171 -0.14303 -0.0067783 -0.052663 0.027157 0.060712 0.54392 0.37738 -0.042355
1818 -0.049738 -0.088786 0.28167 0.0028934 0.01081 -0.16946 -0.029819 -0.07219 0.012704 0.068053 0.53038 0.38286 -0.059073
1819 -0.045543 -0.085493 0.31637 -0.028354 0.016539 -0.19556 -0.017511 -0.076059 0.0038577 0.051621 0.50966 0.42741 -0.056359
1820 -0.085455 -0.10465 0.23099 -0.07145 0.0086908 -0.20974 -0.055443 -0.099683 -0.031151 0.030708 0.43307 0.38987 -0.081254
1821 -0.027632 -0.064148 0.26809 0.0084583 0.042863 -0.16848 -0.0086732 -0.075351 0.034877 0.068116 0.47322 0.47462 -0.036693
1822 -0.067435 -0.10275 0.25252 -0.016264 0.011733 -0.18503 -0.033345 -0.078798 0.003129 0.028067 0.39682 0.35397 -0.061251
1823 -0.091682 -0.12175 0.16924 -0.06877 -0.0086527 -0.18859 -0.075967 -0.11463 -0.028828 0.019276 0.49781 0.25434 -0.088371
1824 -0.074668 -0.085664 0.2098 -0.048187 0.008546 -0.16034 -0.017295 -0.076956 -0.0037979 0.045821 0.6143 0.26205 -0.057971
1825 -0.087139 -0.11145 0.19569 -0.071538 0.0034842 -0.21084 -0.0467 -0.080487 -0.029246 0.020763 0.57497 0.26322 -0.071663
1826 -0.080462 -0.11524 0.18434 -0.054825 0.005729 -0.20699 -0.067468 -0.090897 -0.029932 0.027544 0.58836 0.25789 -0.073372
1827 -0.087058 -0.082228 0.19489 -0.068955 0.0017497 -0.17027 -0.032894 -0.085176 -0.019179 0.034317 0.59532 0.34351 -0.067679
1828 -0.081073 -0.12457 0.15681 -0.095646 0.0073493 -0.17841 -0.059157 -0.089426 -0.031 0.03194 0.47089 0.37977 -0.071161
1829 -0.077233 -0.088112 0.15634 -0.064783 -0.010007 -0.1991 -0.073152 -0.10679 -0.030691 0.018871 0.48556 0.40458 -0.072048
1830 -0.065369 -0.11527 0.15189 -0.055854 0.00021628 -0.18389 -0.037066 -0.095903 -0.01957 0.035914 0.52903 0.37321 -0.048526
1831 -0.073635 -0.096684 0.15361 -0.04533 0.00149 -0.1844 -0.023137 -0.090445 -0.027261 0.051574 0.63505 0.30863 -0.099862
1832 -0.078337 -0.11092 0.14224 -0.078669 -0.0036511 -0.19032 -0.059558 -0.085294 -0.022369 0.037538 0.65487 0.26334 -0.066806
1833 -0.058499 -0.090537 0.15994 -0.061345 0.016798 -0.15055 -0.02619 -0.058297 0.0073543 0.072175 0.73065 0.2771 -0.060552
1834 -0.074322 -0.11082 0.121 -0.083394 -0.0024154 -0.17122 -0.041688 -0.10096 -0.030294 0.039366 0.6166 0.23654 -0.044043
1835 -0.077142 -0.10035 0.1235 -0.068062 -0.0039072 -0.14378 -0.027523 -0.06341 -0.010695 0.037184 0.61727 0.27135 -0.049813
1836 -0.065325 -0.066795 0.14966 -0.022741 0.022538 -0.16491 -0.019349 -0.048822 0.018735 0.051589 0.59126 0.29439 -0.075076
1837 -0.091586 -0.092093 0.11181 -0.072935 0.006384 -0.20318 -0.052051 -0.064936 -0.039918 0.040062 0.60366 0.35652 -0.063014
1838 -0.090555 -0.10377 0.11767 -0.070712 -0.014601 -0.18167 -0.050755 -0.036248 -0.023043 0.024181 0.67477 0.38271 -0.082142
1839 -0.063698 -0.075483 0.12365 -0.067624 0.0078102 -0.15792 -0.031727 0.079806 -0.01557 0.070841 0.74953 0.39047 -0.056989
1840 -0.10332 -0.089614 0.079083 -0.077595 0.03188 -0.17788 -0.066639 0.13387 -0.027771 0.032364 0.65826 0.32465 -0.055874
1841 -0.10838 -0.12904 0.071311 -0.11711 -0.032468 -0.19781 -0.064392 0.069153 -0.051854 0.013279 0.69736 0.21638 -0.06238
1842 -0.10318 -0.092962 0.058495 -0.072708 -0.012945 -0.16666 -0.060286 0.012022 -0.031458 0.026071 0.66342 0.23219 -0.056929
1843 -0.089745 -0.097744 0.087413 -0.073319 0.010681 -0.18057 -0.041355 -0.034062 -0.038474 0.023547 0.62666 0.23399 -0.058054
1844 -0.083506 -0.087972 0.053672 -0.095147 -0.0033173 -0.21062 -0.059679 -0.04524 -0.031165 0.016991 0.49478 0.22129 -0.045894
1845 -0.08868 -0.11582 0.052816 -0.077284 -0.0083485 -0.18643 -0.062305 -0.047719 -0.04291 0.011079 0.44176 0.23392 -0.073947
1846 -0.092788 -0.10272 0.046679 -0.065029 -0.018541 -0.18262 -0.05507 -0.04368 -0.028956 0.013066 0.4122 0.21979 -0.047766
1847 -0.098066 -0.12025 0.065918 -0.07285 -0.0013327 -0.18415 -0.030711 -0.03353 -0.039777 0.0083705 0.43531 0.23554 -0.044498
1848 -0.078436 -0.07738 0.06412 -0.084589 -0.014747 -0.17596 -0.044342 -0.02973 -0.025656 0.010998 0.39563 0.23147 -0.03715
1849 -0.081859 -0.096496 0.070517 -0.092674 -0.0058619 -0.18263 -0.031676 -0.047295 -0.032316 -0.018848 0.39348 0.23016 -0.047736
1850 -0.10157 -0.10298 0.023508 -0.10078 -0.034781 -0.19871 -0.054971 -0.062709 -0.045618 -0.017382 0.3741 0.17454 -0.06831
1851 -0.091817 -0.083438 0.024868 -0.081058 -0.028388 -0.20258 -0.031603 -0.051023 -0.042257 -0.01375 0.3734 0.19018 -0.0467
1852 -0.086888 -0.068178 0.029606 -0.071075 -0.036857 -0.17407 -0.045759 -0.047043 -0.029748 -0.00092285 0.34596 0.17835 -0.057139
1853 -0.099006 -0.12578 -0.0082904 -0.10295 -0.041396 -0.21113 -0.074316 -0.035878 -0.048804 -0.0045406 0.34219 0.18325 -0.057315
1854 -0.10646 -0.077093 0.047155 -0.086639 -0.0066432 -0.17645 -0.036777 -0.054948 -0.026729 -0.01026 0.32283 0.17625 -0.082989
1855 -0.13332 -0.12956 -0.019957 -0.10789 -0.045378 -0.20119 -0.06927 -0.071458 -0.063713 -0.031771 0.28501 0.16796 -0.077686
1856 -0.10844 -0.088062 0.020189 -0.08943 -0.021727 -0.17845 -0.051052 -0.056459 -0.042054 -0.04402 0.28351 0.17953 -0.066101
1857 -0.095352 -0.10814 0.0089569 -0.10044 -0.0051972 -0.18523 -0.047167 -0.040602 -0.051413 -0.012143 0.30497 0.17623 -0.03759
1858 -0.096349 -0.080357 0.022014 -0.087823 -0.02388 -0.21036 -0.029561 -0.061719 -0.032186 -0.030584 0.26042 0.17425 -0.04834
1859 -0.10802 -0.09429 0.016045 -0.093615 -0.031539 -0.16504 -0.065123 -0.058179 -0.037216 -0.023039 0.24474 0.15172 -0.051259
1860 -0.1089 -0.10847 -0.014671 -0.091823 -0.035425 -0.20898 -0.055946 -0.074798 -0.063861 -0.031496 0.2492 0.13994 0.0092127
1861 -0.1184 -0.10446 -0.01471 -0.11972 -0.007482 -0.16593 -0.053833 -0.068521 -0.062633 -0.02086 0.24144 0.17387 0.070049
1862 -0.1125 -0.10407 -0.021615 -0.10325 -0.038419 -0.17913 -0.064397 -0.093746 -0.061686 -0.049889 0.22508 0.16051 0.037911
1863 -0.12331 -0.13276 -0.022583 -0.11124 -0.021761 -0.16027 -0.063454 -0.072411 -0.067054 -0.074799 0.2274 0.15328 -0.0031295
1864 -0.1316 -0.10064 -0.041058 -0.12321 -0.016041 -0.1655 -0.045397 -0.074676 -0.067896 -0.056339 0.18507 0.1149 -0.017502
1865 -0.11566 -0.094665 -0.02433 -0.11162 0.041435 -0.16295 -0.04953 -0.076947 -0.064993 -0.038436 0.23584 0.14113 0.0015111
1866 -0.1107 -0.10708 -0.050333 -0.12087 0.11805 -0.18831 -0.066231 -0.082341 -0.063498 -0.042779 0.19873 0.12397 -0.055621
1867 -0.11292 -0.12496 -0.058713 -0.1078 0.10114 -0.17605 -0.05735 -0.094278 -0.069409 -0.044883 0.17804 0.11359 -0.03458
1868 -0.13882 -0.12335 -0.078112 -0.11208 0.095182 -0.1777 -0.069804 -0.096395 -0.092136 -0.056224 0.15887 0.087769 -0.047314
1869 -0.11704 -0.08913 -0.078292 -0.098242 0.03013 -0.18336 -0.049898 -0.10261 -0.074999 -0.06404 0.13227 0.096318 0.012572
1870 -0.12689 -0.081207 -0.071322 -0.1228 0.018523 -0.19677 -0.078109 -0.085912 -0.095294 -0.059165 0.14408 0.11307 -0.0085935
1871 -0.11177 -0.078482 -0.075003 -0.096892 0.002211 -0.19026 -0.062629 -0.089572 -0.036123 -0.047894 0.15188 0.11411 -0.022382
1872 -0.098353 -0.11336 -0.063579 -0.12243 0.0057624 -0.17775 -0.062407 -0.096034 -0.057799 -0.062318 0.16775 0.095334 0.0049051
1873 -0.11818 -0.088586 -0.083429 -0.098629 -0.00080679 -0.19775 -0.039647 -0.090442 -0.065511 -0.044224 0.14075 0.11487 -0.0085918
1874 -0.094787 -0.06076 -0.035534 -0.096523 0.019897 -0.15344 -0.045392 -0.071974 -0.042573 -0.054037 0.1517 0.13696 0.0064364
1875 -0.13512 -0.11775 -0.10298 -0.11337 -0.019396 -0.22139 -0.1016 -0.11063 -0.076789 -0.079486 0.082869 0.070562 -0.0098317
1876 -0.080403 -0.073101 -0.080158 -0.092293 0.021058 -0.17469 -0.036988 -0.083681 -0.051361 -0.053678 0.14884 0.13504 -0.0062594
1877 -0.10897 -0.065835 -0.08823 -0.089327 -0.013381 -0.21111 -0.056418 -0.10821 -0.078998 -0.067168 0.11274 0.068293 -0.0022216
1878 -0.12912 -0.10642 -0.10763 -0.1154 -0.0091985 -0.19009 -0.046386 -0.11427 -0.084963 -0.072855 0.1137 0.079063 -0.049623
1879 -0.091006 -0.089221 -0.098112 -0.09457 0.010123 -0.18825 -0.070283 -0.10598 -0.046457 -0.062136 0.079858 0.071148 -0.010614
1880 -0.11955 -0.090754 -0.12259 -0.12556 -0.02365 -0.19661 -0.097354 -0.11761 -0.074937 -0.082956 0.080905 0.071273 -0.034782
1881 -0.11975 -0.073321 -0.10781 -0.10992 -0.017015 -0.18818 -0.059062 -0.10287 -0.08532 -0.083559 0.078883 0.0677 -0.0030127
1882 -0.1184 -0.069259 -0.11461 -0.080966 -0.029524 -0.20263 -0.063457 -0.09856 -0.070711 -0.07443 0.063267 0.076017 0.019367
1883 -0.12098 -0.098595 -0.098369 -0.10404 -0.0038963 -0.15952 -0.046815 -0.087637 -0.077328 -0.065336 0.075292 0.075363 0.013487
1884 -0.11786 -0.078072 -0.11354 -0.095766 -0.0068783 -0.1993 -0.066032 -0.11503 -0.07678 -0.08028 0.063536 0.086518 0.0077816
1885 -0.11015 -0.1089 -0.11016 -0.13355 -0.0088049 -0.18393 -0.067704 -0.10194 -0.081955 -0.08998 0.075218 0.047729 0.0043527
1886 -0.1209 -0.067165 -0.10791 -0.10921 0.0054459 -0.18054 -0.047957 -0.079779 -0.080862 -0.069039 0.060241 0.074578 0.0032921
1887 -0.11901 -0.10724 -0.12903 -0.099981 -0.031935 -0.2013 -0.060095 -0.10263 -0.088955 -0.091239 0.018632 0.027008 0.023967
1888 -0.11416 -0.082447 -0.11356 -0.10158 -0.0053133 -0.19045 -0.056431 -0.076945 -0.075761 -0.072756 0.048131 0.055765 0.018407
1889 -0.11305 -0.045267 -0.14425 -0.089463 -0.027254 -0.17566 -0.049519 -0.068863 -0.072051 -0.080069 0.04038 0.060405 0.013603
1890 -0.11068 -0.093671 -0.12531 -0.11762 -0.01411 -0.17101 -0.049655 0.03845 -0.081288 -0.063388 0.046084 0.079405 0.030047
1891 -0.072372 -0.087294 -0.14142 -0.10537 -0.0053811 -0.15736 -0.058393 -0.0062565 -0.071876 -0.074701 -0.0012552 0.048825 0.013164
1892 -0.10932 -0.087341 -0.15027 -0.11647 -0.029725 -0.17978 -0.082566 -0.064692 -0.077143 -0.082387 0.0023508 0.036179 -0.029925
1893 -0.12204 -0.088058 -0.15024 -0.12526 -0.036022 -0.1826 -0.066214 -0.071384 -0.085235 -0.097278 -0.0159 0.052872 -0.031957
1894 -0.13528 -0.10452 -0.14578 -0.13255 -0.034142 -0.17932 -0.096248 -0.093018 -0.074814 -0.086563 -0.005811 0.029405 -0.040678
1895 -0.1317 -0.1197 -0.1451 -0.14321 -0.036893 -0.19798 -0.07379 -0.10062 -0.082714 -0.09813 -0.0023401 0.02903 -0.028826
1896 -0.12201 -0.1098 -0.15007 -0.14665 -0.0031749 -0.17604 -0.078102 -0.086176 -0.085915 -0.10011 -0.010755 0.041271 0.011367
1897 -0.1283 -0.082474 -0.13382 -0.11204 -0.039812 -0.17746 -0.081802 -0.097078 -0.077233 -0.094666 -0.015887 0.013877 0.00062736
1898 -0.14077 -0.095531 -0.16949 -0.14951 -0.034705 -0.18896 -0.086486 -0.10249 -0.094431 -0.091618 -0.040542 0.0085009 -0.059013
1899 -0.14156 -0.11039 -0.14834 -0.13587 -0.039382 -0.22104 -0.062444 -0.096365 -0.077616 -0.090026 -0.05034 0.0017866 -0.038041
1900 -0.13961 -0.10226 -0.16211 -0.13579 -0.053834 -0.19086 -0.090242 -0.086978 -0.084498 -0.10139 -0.046581 0.032036 -0.010851
1901 -0.10502 -0.086106 -0.14727 -0.12332 -0.025019 -0.21141 -0.063882 -0.070247 -0.066977 -0.089338 0.0094117 0.043069 -0.019609
1902 -0.10184 -0.094911 -0.15969 -0.12911 -0.040137 -0.19406 -0.041215 -0.078308 -0.063849 -0.089931 -0.015316 0.0082004 0.0043429
1903 -0.1063 -0.086456 -0.16419 -0.12643 -0.018347 -0.18577 -0.057648 -0.080106 -0.074685 -0.068507 -0.0325 0.033039 -0.030558
1904 -0.12198 -0.078515 -0.16113 -0.12057 -0.024773 -0.17678 -0.062702 -0.078413 -0.070418 -0.077022 -0.033605 0.0023379 -0.014297
1905 -0.1363 -0.10842 -0.15201 -0.14981 -0.031018 -0.20291 -0.079197 -0.06466 -0.080698 -0.09718 -0.048504 0.0057519 -0.014959
1906 -0.11192 -0.077525 -0.14952 -0.13689 -0.030218 -0.18857 -0.069677 -0.032809 -0.062211 -0.073034 -0.065961 0.012627 -0.023511
1907 -0.1378 -0.087587 -0.18573 -0.15632 -0.053354 -0.20282 -0.08229 0.030509 -0.08707 -0.11579 -0.084113 -0.0078833 0.018777
1908 -0.1315 -0.098998 -0.16853 -0.14175 -0.047354 -0.19837 -0.079687 -0.013967 -0.067592 -0.084441 -0.067646 -0.0052329 0.01649
1909 -0.081019 -0.050297 -0.14504 -0.12172 -0.032335 -0.18086 -0.062889 -0.075446 -0.079541 -0.085554 -0.058663 0.005544 -0.0056783
1910 -0.10287 -0.096421 -0.1991 -0.14476 -0.0342 -0.18556 -0.091898 -0.10082 -0.08673 -0.10308 -0.095296 0.0040766 -0.02915
1911 -0.084567 -0.069985 -0.17673 -0.1316 -0.026361 -0.14941 -0.059694 -0.082949 -0.078524 -0.083859 -0.085175 0.005273 -0.030987
1912 -0.086605 -0.083682 -0.16828 -0.15016 -0.03971 -0.1966 -0.075321 -0.089346 -0.075111 -0.10946 -0.083104 0.010539 0.0044261
1913 -0.10624 -0.098589 -0.1832 -0.14891 -0.028855 -0.19785 -0.085301 -0.085538 -0.080793 -0.096564 -0.088794 0.0067087 -0.011856
1914 -0.10768 -0.055153 -0.15448 -0.12753 -0.033448 -0.17917 -0.033293 -0.088065 -0.077475 -0.07828 -0.058455 0.026091 -0.019635
1915 -0.098383 -0.046127 -0.1447 -0.11379 -0.00090474 -0.18131 -0.041986 -0.090412 -0.072359 -0.073366 -0.065808 0.015808 0.0037164
1916 -0.11224 -0.08076 -0.15559 -0.12921 -0.032353 -0.17243 -0.060506 -0.094832 -0.071603 -0.10071 -0.084011 -0.01808 -0.061334
1917 -0.12233 -0.087257 -0.18362 -0.13003 -0.030901 -0.19337 -0.070151 -0.1041 -0.071276 -0.11796 -0.10924 -0.017301 -0.0048193
1918 -0.079365 -0.076498 -0.17908 -0.145 -0.024172 -0.15923 -0.047489 -0.095274 -0.090122 -0.096969 -0.090234 0.00852 -0.0048329
1919 -0.066387 -0.083782 -0.19113 -0.14884 -0.043718 -0.19539 -0.076422 -0.10105 -0.098946 -0.11591 -0.12686 -0.016381 0.029733
1920 -0.068813 -0.057919 -0.1808 -0.15785 -0.041243 -0.15871 -0.052734 -0.11214 -0.096922 -0.10659 -0.11379 -0.025991 -0.038885
1921 -0.082426 -0.063207 -0.17939 -0.14452 -0.046746 -0.1924 -0.077295 -0.087045 -0.083556 -0.096187 -0.14207 -0.011995 -0.035049
1922 -0.084739 -0.056872 -0.17938 -0.11495 -0.042228 -0.1847 -0.055728 -0.10128 -0.077718 -0.11259 -0.065728 -0.0038841 -0.0055509
1923 -0.10539 -0.071469 -0.1756 -0.13049 -0.036374 -0.1905 -0.054018 -0.10602 -0.063134 -0.090806 -0.10716 0.0016183 0.0012357
1924 -0.10166 -0.085539 -0.19388 -0.14768 -0.058228 -0.20905 -0.091208 -0.10908 -0.10466 -0.11301 -0.13434 -0.053899 -0.0050601
1925 -0.11873 -0.10027 -0.21426 -0.14938 -0.037372 -0.18292 -0.088625 -0.12035 -0.10826 -0.12918 -0.14914 -0.03697 -0.040382
1926 -0.12218 -0.074348 -0.20287 -0.14779 -0.056985 -0.20149 -0.068005 -0.10941 -0.10957 -0.099773 -0.14022 -0.023343 -0.071905
1927 -0.12978 -0.092037 -0.18827 -0.1263 -0.054034 -0.19546 -0.080247 -0.10952 -0.086302 -0.10492 -0.13783 -0.008462 -0.029522
1928 -0.096266 -0.081686 -0.17729 -0.11901 -0.04449 -0.18788 -0.061122 -0.099323 -0.078382 -0.11181 -0.10089 -0.014535 -0.014583
1929 -0.10665 -0.096159 -0.19062 -0.11803 -0.053342 -0.21439 -0.06313 -0.099096 -0.081302 -0.11075 -0.1419 -0.020842 -0.011957
1930 -0.087646 -0.1016 -0.19509 -0.1193 -0.058994 -0.19157 -0.068539 -0.11359 -0.089719 -0.10601 -0.1339 -0.038793 -0.019968
1931 -0.059664 -0.053049 -0.19004 -0.106 -0.04766 -0.21871 -0.051333 -0.10785 -0.066818 -0.091977 -0.11731 -0.024274 -0.031704
1932 -0.045353 -0.086048 -0.16534 -0.11334 -0.062574 -0.187 -0.046059 -0.09933 -0.084197 -0.11104 -0.13572 -0.042215 -0.023577
1933 -0.043581 -0.093113 -0.19853 -0.083075 -0.048226 -0.19448 -0.04857 -0.12985 -0.10776 -0.099476 -0.13646 -0.033307 -0.037293
1934 -0.070121 -0.062395 -0.18155 -0.090832 -0.022668 -0.17689 -0.034164 -0.10029 -0.089982 -0.052739 -0.13291 -0.011328 -0.015268
1935 -0.10283 -0.095143 -0.19605 -0.14161 -0.070318 -0.19782 -0.041616 -0.13225 -0.10564 0.010261 -0.14983 -0.051604 -0.050526
1936 -0.067512 -0.057029 -0.17774 -0.095529 -0.011456 -0.14867 0.00031845 -0.10755 -0.068561 0.12286 -0.11593 0.00305 -0.045407
1937 -0.11133 -0.075027 -0.19905 -0.095251 -0.042849 -0.18177 -0.034263 -0.11219 -0.097198 0.080781 -0.12678 -0.017949 -0.053297
1938 -0.10172 -0.096384 -0.20045 -0.12689 -0.038147 0.041558 -0.059881 -0.10494 -0.096396 0.14671 -0.14464 -0.01884 -0.048238
1939 -0.09575 -0.091504 -0.22212 -0.11344 -0.037555 0.079799 -0.057748 -0.11129 -0.08572 0.031594 -0.13321 -0.04838 -0.033711
1940 -0.086874 -0.099928 -0.21837 -0.11842 -0.047359 0.0842 -0.08102 -0.12444 -0.11007 -0.031665 -0.18506 -0.027007 -0.037775
1941 -0.07239 -0.078014 -0.19431 -0.10202 -0.077569 0.045199 -0.081483 -0.14003 -0.082961 -0.069099 -0.1724 -0.052161 -0.054578
1942 -0.060553 -0.061656 -0.16357 -0.089542 -0.028214 -0.05665 -0.020616 -0.097277 -0.075267 -0.031686 -0.14822 -0.0051713 -0.025261
1943 -0.039372 -0.076648 -0.17984 -0.099942 -0.039856 -0.087702 -0.056419 -0.11073 -0.08402 -0.01969 -0.12923 -0.034945 -0.061329
1944 -0.0898 -0.080911 -0.18408 -0.12415 -0.072487 -0.12101 -0.062086 -0.13145 -0.092628 -0.016781 -0.17505 -0.065427 -0.061595
1945 -0.09915 -0.092128 -0.19381 -0.11954 -0.06337 -0.12915 -0.069463 -0.11046 -0.091593 -0.010292 -0.17359 -0.04613 -0.093826
1946 -0.087125 -0.099848 -0.19249 -0.142 -0.040618 -0.11508 -0.047287 -0.11312 -0.074958 -0.021639 -0.17056 -0.038186 -0.078651
1947 -0.068774 -0.099649 -0.19071 -0.15603 -0.040405 -0.13347 -0.047406 -0.11807 -0.08583 0.022974 -0.1564 -0.027854 -0.053447
1948 -0.043895 -0.09029 -0.16386 -0.13807 -0.047187 -0.10162 -0.072657 -0.11235 -0.088659 0.0048864 -0.17349 -0.058736 -0.054286
1949 -0.021222 -0.11476 -0.17867 -0.16113 -0.038533 -0.11024 -0.075604 -0.12314 -0.095478 0.053089 -0.18107 -0.041127 -0.058449
1950 -0.036427 -0.071532 -0.1653 -0.13619 -0.023716 -0.11964 -0.041718 -0.10042 -0.07299 0.15058 -0.14342 -0.022423 -0.03756
1951 -0.061267 -0.076439 -0.15842 -0.14151 -0.029559 -0.12308 -0.10156 -0.10732 -0.078463 0.16221 -0.14703 -0.061868 -0.073488
1952 -0.10101 -0.083204 -0.18352 -0.13414 -0.044735 -0.13134 -0.07195 -0.13534 -0.087612 0.11846 -0.15032 -0.060754 -0.057807
1953 -0.064568 -0.087013 -0.15919 -0.14854 -0.039897 0.1084 -0.051248 -0.12484 -0.090731 0.099449 -0.14343 -0.050953 -0.053684
1954 -0.070382 -0.080199 -0.16676 -0.14825 -0.01371 0.19254 -0.056698 -0.1135 -0.078066 0.043945 -0.15037 -0.038549 -0.069669
1955 -0.057547 -0.079876 -0.14847 -0.12848 -0.009987 0.29566 -0.050939 -0.10915 -0.066015 0.025328 -0.16087 -0.031021 -0.025713
1956 -0.051875 -0.069047 -0.14552 -0.13873 -0.033123 0.26657 -0.058647 -0.11033 -0.069627 0.033186 -0.13454 -0.0094866 -0.023111
1957 -0.061116 -0.074266 -0.16884 -0.15672 -0.042186 0.080461 -0.036944 -0.1131 -0.067879 0.051273 -0.17302 -0.055044 -0.044821
1958 -0.026245 -0.071979 -0.18834 -0.14228 -0.032349 -0.0073832 -0.0559 -0.11766 -0.083722 0.061772 -0.15173 -0.033818 -0.075737
1959 -0.090144 -0.1115 -0.22083 -0.19513 -0.084729 -0.072979 -0.088366 -0.13589 -0.094773 0.10496 -0.19403 -0.060723 -0.069587
1960 -0.066442 -0.089216 -0.20201 -0.17164 -0.050374 -0.046826 -0.076863 -0.16161 -0.090684 0.20176 -0.17127 -0.040893 -0.04909
1961 -0.066256 -0.098527 -0.23366 -0.14929 -0.07255 -0.04733 -0.066243 -0.12849 -0.077609 0.20208 -0.14522 -0.056418 -0.071879
1962 -0.082575 -0.10013 -0.22399 -0.15339 -0.049968 -0.04457 -0.071829 -0.11139 -0.089274 0.20393 -0.14729 -0.064393 -0.062384
1963 -0.055677 -0.056257 -0.17608 -0.16428 -0.030538 -0.033279 -0.041015 -0.098326 -0.075079 0.17443 -0.17316 -0.041717 -0.056978
1964 -0.077067 -0.059982 -0.19313 -0.11437 -0.030078 0.18332 -0.055525 -0.10628 -0.054795 0.091702 -0.15741 -0.045167 -0.065154
1965 -0.061311 -0.066702 -0.19949 -0.15451 -0.018051 0.21602 -0.025928 -0.10453 -0.069854 0.068314 -0.16743 -0.047046 -0.043508
1966 -0.081071 -0.061522 -0.20684 -0.12492 -0.031885 0.31657 -0.078275 -0.12955 -0.082034 0.069849 -0.16717 -0.042168 -0.069421
1967 -0.057699 -0.032482 -0.1854 -0.1116 -0.012026 0.36534 -0.028926 -0.093801 -0.054891 0.1357 -0.16011 -0.028105 -0.047109
1968 -0.094296 -0.06451 -0.19995 -0.13911 -0.046523 0.28659 -0.079206 -0.10547 -0.068795 0.19566 -0.17509 -0.048018 -0.044048
1969 -0.077276 -0.059899 -0.20399 -0.12955 -0.034976 0.36061 -0.030352 -0.10565 -0.069354 0.271 -0.1437 -0.03364 -0.059227
1970 -0.051432 -0.050851 -0.17914 -0.15355 -0.0072646 0.47773 -0.027546 -0.099455 -0.053275 0.30726 -0.14193 -0.015025 -0.027592
1971 -0.084003 -0.075404 -0.18233 -0.14144 -0.022572 0.35092 -0.044762 -0.11871 -0.07442 0.26641 -0.15851 -0.040544 -0.050545
1972 -0.077031 -0.055351 -0.17096 -0.16047 -0.033314 0.16699 -0.070377 -0.12203 -0.074325 0.19259 -0.18898 -0.079285 -0.08493
1973 -0.066008 -0.086363 -0.1417 -0.1332 -0.035895 0.1174 -0.046721 -0.10617 -0.064724 0.15407 -0.15901 -0.058442 -0.066378
1974 -0.088979 -0.059568 -0.15509 -0.13617 -0.01085 0.11937 -0.062242 -0.11424 -0.070912 0.11242 -0.1812 -0.038595 -0.048316
1975 -0.083624 -0.073885 -0.1669 -0.14308 -0.037172 0.11012 -0.027727 -0.11789 -0.084477 0.1174 -0.15948 -0.060687 -0.056489
1976 -0.083528 -0.055571 -0.17735 -0.1463 -0.011447 0.11545 -0.021323 -0.10329 -0.08867 0.10812 -0.17538 -0.045898 -0.086499
1977 -0.10899 -0.093991 -0.21385 -0.1582 -0.061283 0.098654 -0.056555 -0.11679 -0.091792 0.097117 -0.17824 -0.062613 -0.088719
1978 -0.10201 -0.063128 -0.18885 -0.14503 -0.045024 0.098417 -0.05837 -0.10513 -0.064227 0.27246 -0.14314 -0.046191 -0.090077
1979 -0.10902 -0.063552 -0.17494 -0.14334 -0.047597 0.090583 -0.032679 -0.1024 -0.05638 0.31562 -0.16485 -0.037109 -0.069946
1980 -0.066744 -0.069719 -0.19485 -0.14067 -0.04867 0.10527 -0.030111 -0.10156 -0.05707 0.31088 -0.17218 -0.048804 -0.049874
1981 -0.077842 -0.080194 -0.16849 -0.11326 -0.012216 0.10995 -0.025603 -0.11079 -0.057382 0.27934 -0.12683 -0.045774 -0.047034
1982 -0.10324 -0.06174 -0.19835 -0.1548 -0.041023 0.072161 -0.054752 -0.10904 -0.078574 0.25484 -0.16299 -0.069997 -0.022835
1983 -0.10756 -0.087958 -0.21751 -0.13409 -0.050642 0.056794 -0.082379 -0.13511 -0.086565 0.22282 -0.19449 -0.062566 -0.078
1984 -0.12593 -0.11564 -0.1262 -0.17573 -0.07524 0.0005987 -0.060577 -0.13662 -0.095716 0.29411 -0.17113 -0.047014 -0.047769
1985 -0.098006 -0.086644 -0.10966 -0.14536 -0.057583 0.053929 -0.061048 -0.12853 -0.0974 0.29874 -0.17377 -0.045638 -0.055513
1986 -0.096767 -0.07497 -0.1369 -0.12643 -0.024468 0.31927 -0.04017 -0.10334 -0.077172 0.28564 -0.15384 -0.0050698 -0.064345
1987 -0.08612 -0.069781 -0.14627 -0.13952 -0.02527 0.41298 -0.031735 -0.10545 -0.087174 0.23013 -0.14486 -0.016412 -0.069892
1988 -0.096172 -0.086545 -0.17435 -0.096699 -0.008056 0.41668 -0.037469 0.015016 -0.073565 0.17833 -0.15629 -0.036752 -0.066719
1989 -0.13725 -0.11654 -0.21583 -0.17916 -0.0619 0.43515 -0.072682 0.055954 -0.071073 0.11803 -0.19553 -0.052581 -0.092994
1990 -0.12502 -0.084082 -0.21478 -0.15114 -0.040886 0.4687 -0.058689 0.053736 -0.082204 0.12478 -0.16817 -0.062412 -0.073821
1991 -0.10719 -0.079672 -0.17799 -0.14154 -0.030183 0.47382 -0.0091556 -0.021729 -0.067493 0.13871 -0.13004 -0.057367 -0.080189
1992 -0.1001 -0.091101 -0.19174 -0.16141 -0.026926 0.52286 0.007403 -0.079182 -0.099106 0.13479 -0.11425 -0.047471 -0.091945
1993 -0.11313 -0.069693 -0.17604 -0.14559 -0.011662 0.61867 0.039779 -0.092845 -0.074973 0.30951 -0.047232 -0.051664 -0.078653
1994 -0.099864 -0.097898 -0.18858 -0.15372 -0.028287 0.59851 -0.011655 -0.086084 -0.076634 0.32019 -0.086237 -0.048863 -0.077783
1995 -0.13329 -0.093388 -0.15222 -0.15628 -0.027569 0.60949 -0.014904 -0.11341 -0.089647 0.33148 -0.14004 -0.064496 -0.083516
1996 -0.090281 -0.08842 -0.058149 -0.14584 -0.015436 0.65163 -0.017585 -0.087099 -0.082972 0.31649 -0.13204 -0.05836 -0.062609
1997 -0.077761 -0.061915 -0.069617 -0.13651 -0.0067316 0.67081 0.0055816 -0.09009 -0.075288 0.31447 -0.12213 -0.038326 -0.053699
1998 -0.11263 -0.059645 -0.081947 -0.13224 -0.015545 0.68655 -0.031192 -0.10307 -0.077146 0.28979 -0.15241 -0.046596 -0.066111
1999 -0.11048 -0.092368 -0.15776 -0.14259 -0.018187 0.58618 -0.048577 -0.092466 -0.091054 0.19749 -0.15709 -0.065205 -0.071817
2000 -0.14946 -0.10282 -0.16048 -0.16547 -0.023473 0.65536 -0.056796 -0.10088 -0.095422 0.14882 -0.16774 -0.084272 -0.090137
2001 -0.083279 -0.034715 -0.12622 -0.10113 0.022013 0.68527 0.0035687 -0.089388 -0.058061 0.15957 -0.1372 -0.03545 -0.050997
2002 -0.10023 -0.041074 -0.15742 -0.12304 0.082902 0.69839 0.0027288 -0.07881 -0.053588 0.15641 -0.14951 -0.045021 -0.080495
2003 -0.10376 -0.085915 -0.14199 -0.14587 0.16934 0.70442 0.0091739 -0.10685 -0.083775 0.15388 -0.15051 -0.04243 -0.088167
2004 -0.11955 -0.071538 -0.18329 -0.13998 0.17418 0.70581 0.068022 -0.083223 -0.071981 0.1419 -0.16971 -0.055799 -0.054512
2005 -0.12355 -0.095096 -0.18704 -0.13893 0.17302 0.67734 0.077548 -0.08587 -0.097568 0.14439 -0.15566 -0.076508 -0.074655
2006 -0.085141 -0.054732 -0.12763 -0.13677 0.20872 0.72019 0.049895 -0.07423 -0.054368 0.19611 -0.16294 -0.037893 -0.054255
2007 -0.12883 -0.085169 -0.045182 -0.14366 0.10315 0.66882 0.017238 -0.079103 -0.066177 0.27957 -0.17424 -0.054187 -0.094528
2008 -0.084526 -0.084956 -0.012427 -0.1116 0.10083 0.74511 0.014944 -0.022214 -0.021154 0.34418 -0.14124 -0.041616 -0.038523
2009 -0.12816 -0.066167 -0.098645 -0.1286 0.035248 0.71071 -0.0038172 -0.016092 -0.021748 0.3217 -0.17084 -0.061165 -0.10548
2010 -0.15461 -0.084276 -0.15477 -0.16227 0.032115 0.70807 -0.018961 0.088411 -0.023884 0.22233 -0.19415 -0.087504 -0.059051
2011 -0.13566 -0.07215 -0.16944 -0.12542 0.04907 0.71052 -0.031392 0.063477 -0.023117 0.16102 -0.17517 -0.065762 -0.053509
2012 -0.12063 -0.06257 -0.13278 -0.12402 0.064935 0.748 0.01621 0.12244 -0.023756 0.15238 -0.16208 -0.0568 -0.06853
2013 -0.11213 -0.081774 -0.15136 -0.14172 0.12119 0.71547 0.020942 0.01107 -0.055685 0.10484 -0.18933 -0.061367 -0.083247
2014 -0.11307 -0.053631 -0.14602 -0.13308 0.20246 0.75828 0.062132 -0.03212 -0.074131 0.10346 -0.1933 -0.078116 -0.074183
2015 -0.12529 -0.081996 -0.070836 -0.14645 0.31931 0.79394 0.14114 -0.05569 -0.069993 0.11044 -0.17182 -0.051361 -0.10294
2016 -0.12115 -0.095323 0.010275 -0.09992 0.29801 0.79051 0.13421 -0.061119 -0.06849 0.11562 -0.17129 -0.056867 -0.080657
2017 -0.11301 -0.0455 0.060084 0.026206 0.27535 0.78002 0.12332 -0.02581 -0.065248 0.10559 -0.17728 -0.058105 -0.062451
2018 -0.11479 -0.082274 -0.04511 0.13211 0.19178 0.72509 0.058116 -0.040598 -0.066394 0.11076 -0.18647 -0.065761 -0.096812
2019 -0.12303 -0.074384 -0.091992 0.13965 0.15327 0.83101 0.059136 -0.045398 -0.078884 0.10514 -0.1803 -0.061464 -0.076388
2020 -0.11458 -0.084252 -0.11389 0.13872 0.1167 0.81272 0.04146 -0.0316 -0.065458 0.10491 -0.16646 -0.054811 -0.072587
2021 -0.10074 -0.071393 -0.12297 0.065697 0.10465 0.79152 0.027725 -0.03806 -0.02489 0.10169 -0.19738 -0.058526 -0.078297
2022 -0.12418 -0.053032 -0.11787 0.038832 0.10223 0.71927 0.0096743 -0.022082 -0.040181 0.098997 -0.19466 -0.067855 -0.070732
2023 -0.13415 -0.087905 -0.12995 0.00019657 0.14481 0.71898 -0.0067488 -0.036863 -0.046201 0.086284 -0.19032 -0.085526 -0.092385
2024 -0.11273 -0.070603 -0.1231 0.017374 0.27756 0.81265 0.01871 -0.059874 -0.034866 0.081922 -0.19018 -0.04909 -0.098586
2025 -0.12459 -0.069805 -0.13768 0.044764 0.32598 0.79809 0.07076 -0.062801 -0.047727 0.06034 -0.19258 -0.055588 -0.094759
2026 -0.11002 -0.076983 -0.1453 0.15633 0.3677 0.78981 0.12983 -0.057312 -0.050452 0.065156 -0.19549 -0.059809 -0.12481
2027 -0.10554 -0.052725 -0.11652 0.28635 0.40681 0.82011 0.16166 -0.042496 -0.046127 0.068242 -0.1699 -0.060705 -0.10361
2028 -0.083897 -0.074411 -0.13535 0.27442 0.3538 0.74268 0.17054 -0.035075 -0.062997 0.056421 -0.19165 -0.05318 -0.060412
2029 -0.030262 -0.042646 -0.10425 0.31409 0.28609 0.65904 0.1582 -0.0087265 -0.043898 0.086654 -0.16482 -0.046081 -0.040453
2030 -0.040437 -0.082495 -0.12565 0.33158 0.24477 0.58634 0.059672 -0.060601 -0.044326 0.054431 -0.18706 -0.041432 -0.092537
2031 -0.089961 -0.069829 -0.12203 0.34715 0.257 0.54515 0.04873 -0.040017 -0.060403 0.04102 -0.19615 -0.043951 -0.037548
2032 -0.098104 -0.033283 -0.13383 0.33103 0.24098 0.55901 0.038475 -0.035527 -0.044535 0.04497 -0.18658 -0.035587 -0.064992
2033 -0.1103 0.074857 -0.14919 0.26397 0.28914 0.50772 0.058886 -0.034748 -0.017754 0.033546 -0.1994 -0.064981 -0.070418
2034 -0.10275 0.074979 -0.1369 0.28243 0.43988 0.5079 0.05097 -0.010045 0.015675 0.048369 -0.17419 -0.057103 -0.063345
2035 -0.1185 -0.034853 -0.14207 0.26129 0.46495 0.52231 0.037017 -0.056164 0.0015678 0.036162 -0.19865 -0.059837 -0.093221
2036 -0.11344 -0.025395 -0.16021 0.36381 0.4673 0.47011 0.062327 -0.043627 -0.010824 0.010793 -0.18753 -0.049495 -0.064809
2037 -0.10571 -0.0078145 -0.13357 0.48515 0.50355 0.48865 0.1072 -0.045903 -0.020165 0.033404 -0.18109 -0.056504 -0.094505
2038 -0.086411 -0.0027236 -0.1256 0.53148 0.44396 0.48616 0.18828 -0.046518 -0.032574 0.027265 -0.17447 -0.038346 -0.055737
2039 -0.096466 -0.004263 -0.16961 0.45812 0.45144 0.45329 0.19355 -0.085397 -0.057228 -0.0077141 -0.21544 -0.08301 -0.067695
2040 -0.056819 0.1348 -0.12464 0.52768 0.51524 0.48265 0.1778 -0.052663 -0.054724 0.014597 -0.15551 -0.05649 -0.0354
2041 -0.069255 0.086876 -0.15589 0.49134 0.48121 0.39681 0.093616 -0.071454 -0.063183 0.021565 -0.20022 -0.083695 -0.11766
2042 -0.032736 0.092083 -0.16665 0.46934 0.53888 0.42124 0.083791 -0.061095 -0.027626 0.0031757 -0.17166 -0.050629 -0.062967
2043 -0.068615 0.064986 -0.17552 0.37657 0.53454 0.41744 0.052959 -0.072612 -0.06625 0.000822 -0.20049 -0.041691 -0.10645
2044 -0.10807 0.057163 -0.17054 0.4003 0.41651 0.37552 0.067768 -0.085651 -0.048467 0.00033862 -0.20067 -0.076121 -0.066096
2045 -0.11588 0.088627 -0.15225 0.37452 0.43873 0.35445 0.063364 -0.048914 -0.013368 0.0086049 -0.15351 -0.043175 -0.073874
2046 -0.094703 0.17154 -0.15927 0.42697 0.55444 0.37005 0.050551 -0.048436 0.0014284 0.0068146 -0.12163 -0.050794 -0.064166
2047 -0.10266 0.15459 -0.18719 0.54272 0.61192 0.34452 0.075306 -0.051365 -0.010284 0.0079336 -0.14149 -0.085369 -0.076184
2048 -0.073968 0.15793 -0.13397 0.58124 0.60209 0.4107 0.19115 -0.038297 0.010875 0.012699 -0.11441 -0.039242 -0.07331
2049 -0.11219 0.16893 -0.16639 0.5386 0.49403 0.33027 0.19293 -0.065206 -0.012847 -0.029321 -0.15377 -0.05876 -0.090119
2050 -0.10428 0.14099 -0.1827 0.53786 0.50608 0.33818 0.21583 -0.08293 -0.035473 -0.026138 -0.17097 -0.079297 -0.10406
2051 -0.11021 0.11129 -0.20014 0.47419 0.52465 0.28714 0.14963 -0.10994 -0.08153 -0.034635 -0.19602 -0.079483 -0.10417
2052 -0.08677 0.22501 -0.14233 0.56202 0.58264 0.28686 0.11491 -0.068598 -0.031741 -0.013316 -0.18265 -0.090137 -0.075686
2053 -0.090574 0.25573 -0.14401 0.6015 0.57402 0.30061 0.097896 -0.077567 -0.030144 -0.020181 -0.17959 -0.072738 -0.072111
2054 -0.055928 0.19114 -0.16841 0.61106 0.49316 0.28725 0.08928 -0.065288 -0.018054 -0.017038 -0.18019 -0.036878 -0.066268
2055 -0.064909 0.15482 -0.16678 0.54441 0.46876 0.24964 0.053289 -0.059038 0.0024556 -0.019553 -0.20642 -0.058918 -0.099592
2056 -0.056524 0.20607 -0.15482 0.5899 0.45004 0.263 0.1059 -0.048029 0.015323 -0.020781 -0.18045 -0.054808 -0.04907
2057 -0.097417 0.19813 -0.16521 0.62069 0.44752 0.25275 0.065533 -0.075226 0.00028413 -0.026774 -0.18116 -0.074221 -0.099202
2058 -0.11916 0.23431 -0.16975 0.62647 0.42706 0.20943 0.12286 -0.059772 -0.0084816 -0.041079 -0.16555 -0.094578 -0.080807
2059 -0.11189 0.2081 -0.18421 0.62553 0.52044 0.20306 0.17288 -0.057553 -0.011847 -0.052407 -0.2067 -0.057529 -0.091768
2060 -0.10895 0.21028 -0.18032 0.63637 0.60812 0.21628 0.23966 0.0078761 -0.021465 -0.046398 -0.17598 -0.065997 -0.10002
2061 -0.10925 0.20601 -0.16674 0.61946 0.62684 0.22599 0.24981 0.15566 -0.00096727 -0.040832 -0.17749 -0.05355 -0.064291
2062 -0.1182 0.1815 -0.19395 0.53517 0.51778 0.19727 0.16758 0.086115 -0.036411 -0.048443 -0.18388 -0.041467 -0.10318
2063 -0.098236 0.19858 -0.19175 0.54909 0.47158 0.21547 0.1113 0.078351 -0.013903 -0.032175 -0.20811 -0.038036 -0.078482
2064 -0.097566 0.26009 -0.18396 0.50269 0.45749 0.17753 0.098165 0.0034137 0.012866 -0.052917 -0.17983 -0.067178 -0.10499
2065 -0.084252 0.20893 -0.1597 0.54314 0.45002 0.20907 0.12078 0.0093584 0.022617 -0.03161 -0.16763 -0.029569 -0.050071
2066 -0.067924 0.21246 -0.18358 0.67455 0.44317 0.14226 0.10106 -0.013614 0.03131 -0.045593 -0.17939 -0.059646 -0.089963
2067 -0.10938 0.17516 -0.17539 0.67927 0.39572 0.18108 0.076001 -0.041946 -0.011352 -0.050744 -0.18992 -0.057812 -0.090965
2068 -0.10304 0.15937 -0.20119 0.55638 0.42636 0.15928 0.094241 -0.048581 -0.0029135 -0.04854 -0.20467 -0.050334 -0.061438
2069 -0.1013 0.19181 -0.18974 0.45007 0.39729 0.13093 0.1098 -0.049248 -0.028563 -0.05613 -0.21511 -0.078926 -0.074626
2070 -0.10558 0.21195 -0.17033 0.37001 0.43678 0.12144 0.086963 -0.031436 -0.0072602 -0.04355 -0.20203 -0.059839 -0.080127
2071 -0.14034 0.18383 -0.18821 0.30385 0.41384 0.11563 0.087394 -0.049742 -0.035327 -0.055506 -0.1877 -0.059205 -0.082016
2072 -0.10347 0.16639 -0.19471 0.29614 0.39772 0.12218 0.099203 -0.024029 -0.010225 -0.082797 -0.1473 -0.075712 -0.10439
2073 -0.089052 0.24378 -0.15988 0.3095 0.40183 0.14069 0.21198 -0.0030107 0.029632 0.0059648 0.052882 -0.045918 -0.053894
2074 -0.11313 0.17911 -0.19956 0.26757 0.39583 0.10756 0.26664 -0.015709 0.0061469 -0.036234 0.057631 -0.073369 -0.089305
2075 -0.080441 0.2582 -0.1591 0.28808 0.41115 0.13344 0.29745 -0.0083998 0.054737 -0.025957 0.087678 -0.059954 -0.070702
2076 -0.10112 0.21498 -0.17437 0.31021 0.40352 0.1052 0.18316 -0.023877 0.023226 -0.025241 0.0094415 -0.038402 -0.10225
2077 -0.053696 0.25096 -0.17185 0.30363 0.41149 0.14643 0.14341 -0.020818 0.046365 -0.020976 -0.054665 -0.055662 -0.066402
2078 -0.10318 0.18392 -0.17802 0.24261 0.34825 0.071039 0.082161 -0.041905 -0.0069725 -0.072773 -0.096915 -0.050867 -0.081831
2079 -0.13008 0.21538 -0.21729 0.23822 0.33089 0.058937 0.1036 -0.055785 -0.029247 -0.068861 -0.14269 -0.055798 -0.071625
2080 -0.11238 0.1845 -0.18713 0.24082 0.34276 0.052691 0.075448 -0.049939 -0.0078958 -0.080073 -0.12092 -0.060156 -0.064515
2081 -0.11349 0.27581 -0.15975 0.2542 0.34781 0.05622 0.1135 -0.05114 0.008042 -0.038654 -0.1 -0.036144 -0.087805
2082 -0.091048 0.23046 -0.19438 0.22158 0.31525 0.068585 0.093859 -0.043949 0.0019416 -0.067289 -0.1277 -0.058381 -0.066376
2083 -0.1286 0.28678 -0.18973 0.21945 0.31844 0.068805 0.12021 -0.0034553 0.058987 -0.046942 -0.12425 -0.05361 -0.088228
2084 -0.1376 0.24802 -0.22038 0.1523 0.27992 0.021889 0.13393 -0.0053547 0.059987 -0.06121 -0.10802 -0.083102 -0.074601
2085 -0.10695 0.24516 -0.21195 0.19709 0.30996 0.032317 0.25867 -0.019193 0.081719 -0.032461 0.061431 -0.071285 -0.070036
2086 -0.12549 0.20455 -0.20718 0.20198 0.28386 0.041392 0.27961 -0.021679 0.039201 -0.02485 0.087186 -0.073206 -0.05695
2087 -0.1293 0.22637 -0.18145 0.22076 0.29057 0.021035 0.22124 -0.028804 0.048318 -0.028625 0.11539 -0.060513 -0.074271
2088 -0.10833 0.24006 -0.18093 0.17728 0.29891 0.033302 0.13999 -0.029595 0.012856 -0.033626 0.036325 -0.041622 -0.061631
2089 -0.1275 0.25827 -0.18372 0.18046 0.27812 0.025274 0.1136 -0.034496 0.0034997 -0.055654 -0.027462 -0.03933 -0.046235
2090 -0.11606 0.24185 -0.21294 0.12069 0.25222 -0.018677 0.10407 -0.071872 -0.019403 -0.088554 -0.093715 -0.052773 -0.091225
2091 -0.12095 0.24199 -0.21949 0.149 0.26836 -0.0076812 0.092598 -0.063855 0.0091466 -0.081985 -0.072856 -0.058702 -0.086112
2092 -0.1108 0.21893 -0.21112 0.1585 0.28619 0.0086301 0.10139 -0.051313 0.017441 -0.055701 -0.047774 -0.015881 -0.073553
2093 -0.14631 0.18679 -0.22933 0.10842 0.21947 -0.0098606 0.079564 -0.069148 0.0058981 -0.084819 -0.09176 -0.073252 -0.067712
2094 -0.11324 0.22417 -0.18353 0.10751 0.23279 -0.0079994 0.074708 -0.052583 0.069002 -0.064314 -0.091599 -0.046836 -0.073421
2095 -0.14024 0.20619 -0.21231 0.10614 0.2459 -0.013627 0.078816 -0.034553 0.068595 -0.064419 -0.0074285 -0.030055 -0.095777
2096 -0.12228 0.22256 -0.20179 0.097154 0.23569 -0.03031 0.088451 -0.044411 0.090298 -0.041283 0.13093 -0.043276 -0.059718
2097 -0.10608 0.19728 -0.21032 0.10602 0.23489 -0.027791 0.097097 -0.042671 0.063753 -0.029045 0.21963 -0.0095737 -0.038224
2098 -0.10818 0.19075 -0.1984 0.09901 0.23929 -0.0268 0.095972 -0.056539 0.047815 -0.033044 0.17306 -0.046445 -0.081144
2099 -0.12359 0.15541 -0.21072 0.077174 0.21287 -0.055697 0.11463 -0.05699 0.021852 -0.054157 0.033858 -0.037848 -0.027129
2100 -0.10928 0.13336 -0.20661 0.10493 0.23439 -0.053933 0.20939 -0.069286 0.0035334 -0.07024 0.0052868 -0.021174 -0.014214
2101 -0.14865 0.10384 -0.21122 0.084331 0.19825 -0.086069 0.22648 -0.070665 0.0045766 -0.082299 -0.029924 -0.054376 -0.011614
2102 -0.14461 0.07842 -0.2254 0.041476 0.17908 -0.074944 0.15643 -0.08098 -0.018377 -0.085117 -0.062976 -0.076 -0.019458
2103 -0.1168 0.077955 -0.20218 0.057984 0.21599 -0.068525 0.12251 -0.077039 0.010084 -0.081303 -0.038783 -0.028731 0.00786
2104 -0.098549 0.15455 -0.19374 0.066311 0.22646 -0.032865 0.096971 -0.076623 0.025981 -0.072871 -0.056496 -0.046641 -0.028935
2105 -0.047396 0.14329 -0.19509 0.078965 0.20609 -0.065395 0.11431 -0.047768 0.0361 -0.06137 -0.031753 -0.050925 -0.047512
2106 -0.040211 0.11848 -0.21103 0.06761 0.17158 -0.070093 0.07811 -0.066972 0.072343 -0.060519 -0.071838 -0.049697 -0.021801
2107 -0.031261 0.14382 -0.18691 0.10792 0.21175 -0.084276 0.13254 -0.041833 0.14748 -0.033518 -0.02249 -0.0055327 -0.030279
2108 -0.11913 0.063084 -0.22301 0.050029 0.16542 -0.11073 0.078136 -0.10428 0.10797 -0.06753 -0.080225 -0.046184 -0.042703
2109 -0.093129 0.10829 -0.20868 0.059813 0.18305 -0.084011 0.075972 -0.063182 0.12617 -0.05805 -0.070845 -0.05607 -0.00072131
2110 -0.12196 0.099011 -0.21398 0.040953 0.16144 -0.082981 0.082079 -0.060631 0.08868 -0.053523 -0.06286 -0.056913 0.0075132
2111 -0.09483 0.095605 -0.19681 0.041493 0.16773 -0.095487 0.093759 -0.070287 0.045271 -0.065472 -0.064908 -0.052474 0.023256
2112 -0.084806 0.1073 -0.17905 0.04339 0.20736 -0.048925 0.13409 -0.051928 0.038067 -0.0473 -0.026467 0.00416 0.046582
2113 -0.088073 0.10168 -0.22284 0.024994 0.16152 -0.098775 0.063824 -0.094294 0.026729 -0.088208 -0.08523 -0.034708 0.031111
2114 -0.10325 0.077701 -0.20212 0.040486 0.14619 -0.092295 0.061726 -0.084432 0.01853 -0.07818 -0.06384 -0.039772 0.020054
2115 -0.074834 0.068806 -0.20361 0.026655 0.14729 -0.12902 0.077461 -0.082884 0.017805 -0.078366 -0.093058 -0.027401 -0.027438
2116 -0.059422 0.091054 -0.19729 -0.0016232 0.13941 -0.10025 0.079901 -0.081054 0.026825 -0.074171 -0.087631 -0.040467 -0.0080863
2117 -0.054026 0.068969 -0.21735 0.00061418 0.15034 -0.12072 0.05539 -0.084432 0.035394 -0.070491 -0.10874 -0.045818 -0.02706
2118 -0.08362 0.046516 -0.20868 -0.017134 0.15035 -0.12387 0.065916 -0.098331 0.034195 -0.087976 -0.092831 -0.033014 0.0026168
2119 -0.093848 0.047817 -0.22664 -0.0057952 0.13117 -0.11447 0.062409 -0.094753 0.025034 -0.07351 -0.1035 -0.01626 0.063274
2120 -0.10567 0.072029 -0.21115 0.0047805 0.12905 -0.10605 0.068556 -0.072809 0.03163 -0.066282 -0.071406 -0.033541 0.045032
2121 -0.12228 0.049232 -0.20915 -0.011914 0.11666 -0.098326 0.050981 -0.098103 0.023271 -0.10006 -0.12806 -0.061224 0.035759
2122 -0.10715 0.064638 -0.21756 -0.002297 0.14185 -0.12563 0.061442 -0.070494 0.0045605 -0.075812 -0.10704 -0.037073 0.048716
2123 -0.098434 0.035296 -0.20185 -0.041067 0.12206 -0.099445 0.041513 -0.11067 0.017674 -0.10332 -0.10355 -0.040206 0.032526
2124 -0.081857 0.083379 -0.2054 -0.0041862 0.14326 -0.10511 0.040778 -0.063212 0.033663 -0.078324 -0.1163 0.022165 0.024117
2125 -0.06747 0.053518 -0.2268 -0.050721 0.13223 -0.14223 0.049872 -0.085916 0.0023093 -0.10365 -0.12693 0.11836 0.028911
2126 -0.036903 0.017678 -0.22072 -0.060492 0.099302 -0.15317 0.034044 -0.11799 -0.0083573 -0.11304 -0.12011 0.14156 0.082411
2127 -0.0186 0.055251 -0.21974 -0.023039 0.1269 -0.11578 0.046969 -0.0822 0.014467 -0.079188 -0.097106 0.081876 0.073485
2128 -0.066322 0.026389 -0.2162 -0.042994 0.10096 -0.1408 0.008875 -0.097118 -0.0074671 -0.11635 -0.14226 0.027534 0.058499
2129 -0.061717 0.067656 -0.19804 -0.027306 0.10529 -0.12109 0.053984 -0.08195 0.011701 -0.089182 -0.11252 0.0019065 0.046058
2130 -0.10735 0.011767 -0.21654 -0.07488 0.051688 -0.14528 0.025371 -0.0069669 -0.015993 -0.13906 -0.13666 -0.048428 0.021426
2131 -0.046962 0.096055 -0.16649 -0.0098167 0.14784 -0.12042 0.073294 0.1019 0.032016 -0.061486 -0.099901 0.02676 0.084687
2132 -0.099126 0.037312 -0.19491 -0.050534 0.090016 -0.14375 0.051477 0.048581 -0.0048481 -0.079085 -0.10908 -0.014568 0.038284
2133 -0.082143 0.025806 -0.20043 -0.030788 0.068096 -0.12605 0.043343 -0.047778 -0.0019469 -0.087911 -0.10928 0.0032259 0.085498
2134 -0.10341 0.01959 -0.22319 -0.071802 0.066944 -0.16701 0.023366 -0.06973 -0.011864 -0.10207 -0.14421 -0.026746 0.082261
2135 -0.046518 0.080268 -0.16226 -0.024253 0.10101 -0.15609 0.051971 -0.051804 -0.0051758 -0.057892 -0.007194 0.0039503 0.13319
2136 -0.045158 -0.017223 -0.2405 -0.07012 0.067643 -0.15963 7.9043e-05 -0.088047 -0.039513 -0.078802 0.068791 -0.019274 0.10128
2137 -0.015887 0.011186 -0.1933 -0.05263 0.085184 -0.13414 0.036269 -0.06947 -0.019487 -0.055291 0.15429 0.011303 0.081914
2138 0.0026499 0.056947 -0.17105 -0.03521 0.080188 -0.12442 0.057295 -0.060587 -0.0077614 -0.04619 0.15387 -0.0081662 0.074049
2139 -0.085318 0.019507 -0.20153 -0.045157 0.08847 -0.16755 0.010475 -0.085318 -0.01233 -0.062545 0.090566 -0.022164 0.045654
2140 -0.10803 -0.016805 -0.23399 -0.08537 0.060757 -0.13665 -0.018413 -0.092705 -0.039617 -0.11723 -0.03528 -0.046613 0.065888
2141 -0.11681 -0.0021208 -0.16719 -0.079377 0.0082415 -0.18748 0.0057092 -0.084363 -0.025639 -0.084024 -0.036489 -0.052556 0.079534
2142 -0.065912 0.011967 -0.016801 -0.034285 0.075943 -0.13761 0.023474 -0.089229 -0.026574 -0.089332 -0.05454 -0.0035944 0.13371
2143 -0.077453 0.018441 -0.016562 -0.038012 0.052391 -0.1466 0.011273 0.0050186 -0.0037107 -0.078303 -0.044555 -0.021892 0.18485
2144 -0.10623 0.01471 -0.14115 -0.071125 0.041944 -0.1783 0.004628 0.039452 -0.028808 -0.10821 -0.097297 -0.032943 0.15198
2145 -0.088569 -0.0057664 -0.17358 -0.073789 0.039795 -0.17215 -0.019009 0.076093 -0.059455 -0.11203 -0.092883 -0.035339 0.12592
2146 -0.016005 0.030869 -0.15622 -0.038657 0.059485 -0.13557 0.051265 0.02516 -0.0099926 -0.073245 -0.053164 0.0035007 0.090456
2147 -0.013341 -0.024302 -0.17426 -0.10097 0.041148 -0.18867 0.0029498 -0.043753 -0.053311 -0.11002 -0.098896 0.013178 0.0721
2148 0.0017457 -0.00077639 -0.18104 -0.072718 0.039467 -0.16733 0.00052416 -0.07339 -0.033933 -0.095847 -0.07101 -0.013229 0.073717
2149 -0.043025 -0.004515 -0.18868 -0.077613 0.047962 -0.15075 -0.0063346 -0.066843 -0.045527 -0.10414 -0.092744 -0.032114 0.10526
2150 -0.052847 -0.010494 -0.18232 -0.08521 0.026071 -0.196 0.019365 -0.080056 -0.041875 -0.095425 -0.0986 -0.037483 0.072619
2151 -0.08735 -0.007996 -0.14383 -0.064806 0.042137 -0.1663 -0.014522 -0.065848 -0.054561 -0.092872 -0.094984 -0.029625 0.043769
2152 -0.059272 0.021408 -0.046524 -0.056167 0.062735 -0.17069 0.025277 -0.055566 -0.043377 -0.084924 -0.049145 -0.021591 0.17673
2153 -0.063365 -0.0040324 0.072692 -0.053014 0.0326 -0.17817 0.025876 -0.060368 -0.034417 -0.084688 -0.080478 -0.027928 0.14984
2154 -0.050924 0.028624 -0.0616 -0.079062 0.025458 -0.1738 -0.012517 -0.044338 -0.016386 -0.084183 -0.091409 -0.01785 0.18641
2155 -0.027824 0.0075394 -0.11871 -0.041825 0.051156 -0.17095 0.00148 -0.042791 -0.02548 -0.074241 -0.074614 -0.017134 0.17935
2156 -0.017803 -0.014068 -0.16178 -0.096112 0.039817 -0.16291 0.0055087 0.0018266 -0.03935 -0.095361 -0.083245 -0.022826 0.18378
2157 -0.026581 -0.01369 -0.14403 -0.095299 0.025349 -0.16352 0.0035598 0.088058 -0.029214 -0.095529 -0.095601 -0.027294 0.094621
2158 -0.066407 -0.010247 -0.16814 -0.099907 0.034493 -0.15175 -0.013628 0.11987 -0.072519 -0.095537 -0.10146 -0.014769 0.067314
2159 -0.075381 -0.0015204 -0.1508 -0.078896 0.019722 -0.18109 -0.02371 0.022848 -0.0381 -0.11699 -0.096332 -0.032645 0.11171
2160 -0.064877 -0.011094 -0.028304 -0.076428 0.032414 -0.15451 0.0024307 -0.026303 -0.041225 -0.086728 -0.11099 -0.0036941 0.12707
2161 -0.073102 -0.00097909 0.047785 -0.075886 0.021139 -0.18282 -0.0091487 -0.041745 -0.041354 -0.090869 -0.10943 -0.0048809 0.087802
2162 -0.033148 0.00639 -0.027342 -0.061741 0.041303 -0.17087 0.011813 -0.0029963 -0.032429 -0.091997 -0.064222 0.1631 0.15593
2163 -0.058456 -0.018121 -0.082456 -0.095544 0.0023816 -0.17087 -0.0091575 -0.068792 -0.072943 -0.078238 0.069152 0.151 0.15051
2164 -0.022459 -0.013652 -0.11203 -0.075431 0.022895 -0.16806 -0.0055531 -0.06198 -0.05583 -0.02204 0.19575 0.22503 0.16114
2165 -0.021594 -0.024137 -0.13141 -0.090926 0.017546 -0.17141 -0.013423 -0.056045 -0.050707 -0.042199 0.23453 0.13083 0.16238
2166 -0.015987 -0.039409 -0.14443 -0.10102 0.01687 -0.16671 0.0068322 -0.064111 -0.055224 -0.024712 0.23859 0.030752 0.11791
2167 -0.038897 -0.019349 -0.11718 -0.079149 -0.0035415 -0.16377 -0.024724 -0.071485 -0.06641 -0.03822 0.10722 0.0060732 0.095185
2168 -0.093887 -0.064685 -0.083105 -0.10621 0.0031237 -0.1866 -0.041375 -0.076001 -0.08527 -0.079528 0.038203 -0.0159 0.065608
2169 -0.094869 -0.057379 0.086134 -0.11043 0.012768 -0.18043 -0.011831 -0.068281 -0.075772 -0.06474 0.059901 0.0093354 0.086196
2170 -0.062444 -0.030401 0.044873 -0.094605 0.0081171 -0.17742 -0.0092908 -0.061894 -0.058614 -0.06508 0.19327 0.025602 0.040915
2171 -0.06945 -0.060407 0.11083 -0.087924 0.0060391 -0.16609 -0.039239 -0.068352 -0.049036 -0.055 0.279 0.10069 0.069351
2172 -0.04378 -0.053022 -0.0073188 -0.093057 0.0068893 -0.17032 0.010737 -0.048137 -0.052604 -0.016319 0.34213 0.22063 0.13521
2173 -0.070201 -0.018546 -0.059193 -0.10533 0.0054143 -0.17796 -0.0020129 -0.057804 -0.052146 -0.039279 0.3975 0.12923 0.090305
2174 -0.054934 -0.065407 -0.11656 -0.10189 -0.027316 -0.21004 -0.026477 -0.068481 -0.064141 -0.090001 0.22742 0.15285 0.045142
2175 0.01441 -0.041051 -0.083507 -0.086752 -0.0042808 -0.1518 -0.00094333 -0.056559 -0.041792 -0.065694 0.19616 0.10553 0.12247
2176 0.0095006 -0.027884 -0.070239 -0.08624 0.019134 -0.17376 -0.015089 -0.07522 -0.063724 -0.057004 0.16622 0.053833 0.10507
2177 -0.025112 -0.025603 0.11605 -0.09039 -0.010142 -0.21264 -0.028228 -0.084217 -0.087657 -0.050662 0.28656 0.036874 0.09699
2178 -0.045785 -0.01948 0.25204 -0.040453 0.0093253 -0.17298 0.0023664 -0.062698 -0.040424 -0.02009 0.4509 0.074868 0.10594
2179 -0.061382 -0.032885 0.16364 -0.052101 -0.017174 -0.21585 -0.019509 -0.084553 -0.060151 -0.018889 0.42351 0.057395 0.06916
2180 -0.058695 -0.037955 0.19489 -0.10185 -0.0023079 -0.18199 -0.035278 -0.080641 -0.067628 -0.0398 0.41245 0.15289 0.087735
2181 -0.051993 -0.019853 0.12854 -0.10363 0.018762 -0.17594 -0.010268 -0.059241 -0.031951 -0.039531 0.43976 0.19614 0.087991
2182 -0.058592 -0.030274 0.065831 -0.099674 0.0050011 -0.19844 -0.034186 -0.057423 -0.040386 -0.034818 0.37249 0.21329 0.086547
2183 -0.055687 -0.020848 0.024698 -0.10935 -0.001317 -0.20195 -0.012868 -0.068359 -0.05264 -0.027806 0.44808 0.17092 0.093775
2184 -0.063885 -0.059565 0.20864 -0.10188 -0.041539 -0.16199 -0.046052 0.050095 -0.073134 -0.043898 0.43699 0.12626 0.080472
2185 -0.070713 -0.043589 0.30166 -0.097589 -0.0070464 -0.18875 -0.041477 0.10613 -0.078487 -0.045551 0.42612 0.11819 0.036044
2186 -0.04387 -0.029933 0.2972 -0.089411 0.0028495 -0.16906 -0.014663 0.12769 -0.044738 0.00028181 0.49729 0.062447 0.056359
2187 -0.063382 -0.085513 0.1434 -0.13099 -0.025073 -0.20249 -0.06211 0.11188 -0.08929 -0.063449 0.49099 0.048929 0.028055
2188 -0.041512 -0.055738 0.1294 -0.12226 -0.019881 -0.19903 -0.031176 0.038392 -0.076978 -0.026515 0.49061 0.064807 0.039821
2189 -0.052652 -0.047364 0.12174 -0.090608 -0.017387 -0.21478 -0.026832 -0.014901 -0.052746 -0.014083 0.4303 0.23532 -0.00048486
2190 -0.078526 -0.050068 0.32433 -0.10965 -0.0080188 -0.1969 -0.033644 -0.04515 -0.077851 -0.034563 0.43371 0.26504 0.0081003
2191 -0.089624 -0.089678 0.40924 -0.084252 -0.0028123 -0.19585 -0.042952 -0.039504 -0.073851 -0.039964 0.51668 0.23222 0.020971
2192 -0.083192 -0.041234 0.33294 -0.1008 -0.018744 -0.19074 -0.026723 -0.049671 -0.094953 -0.01413 0.50881 0.22145 -0.0010069
2193 -0.075344 -0.036834 0.26555 -0.07838 -0.019615 -0.20941 -0.023373 -0.021566 -0.056206 0.0037871 0.51626 0.18428 0.037826
2194 -0.096089 -0.045544 0.32054 -0.079133 -0.02419 -0.18751 -0.016128 0.10787 -0.059859 -0.020497 0.5658 0.26355 0.018362
2195 -0.0642 -0.035346 0.44928 -0.098888 -0.016474 -0.20536 -0.019171 0.19273 -0.074566 -0.019383 0.59331 0.26565 0.026418
2196 -0.092258 -0.026123 0.36553 -0.069742 -0.0072522 -0.18019 -0.026793 0.19644 -0.059492 -0.0055187 0.546 0.20614 0.0026484
2197 -0.090354 -0.024059 0.26704 -0.11369 0.0021062 -0.19234 -0.042461 0.20624 -0.057381 -0.025441 0.5065 0.12035 0.0039641
2198 -0.074422 -0.032117 0.1941 -0.084634 -0.017965 -0.19095 -0.041025 0.20022 -0.068861 -0.033106 0.50852 0.083814 0.058528
2199 -0.067741 0.0052366 0.20164 -0.071364 -0.008842 -0.18206 0.00036877 0.15459 -0.058988 -0.0083993 0.59586 0.14558 0.024282
2200 -0.096655 -0.077876 0.41944 -0.10269 -0.038016 -0.20695 -0.039979 0.095966 -0.081015 -0.023671 0.52201 0.20045 0.011551
2201 -0.07384 -0.035128 0.47815 -0.088663 -0.026735 -0.19915 -0.018076 0.12806 -0.069728 -0.010168 0.59873 0.2917 0.034214
2202 -0.060163 -0.013908 0.42784 -0.086263 -0.023255 -0.16308 -0.022969 0.30987 -0.040184 -0.0086315 0.65252 0.34709 -0.010291
2203 -0.096604 -0.044893 0.34359 -0.1135 -0.037668 -0.19074 -0.04897 0.27756 -0.088879 -0.023474 0.53667 0.2757 0.006399
2204 -0.062284 -0.018202 0.4415 -0.068449 -0.0057613 -0.16181 -0.014987 0.28115 -0.075209 -0.034675 0.51381 0.2351 0.0012951
2205 -0.096617 -0.056603 0.45229 -0.10315 -0.031737 -0.18373 -0.076036 0.28982 -0.078411 -0.022608 0.51161 0.19055 -0.043004
2206 -0.076577 -0.053395 0.40098 -0.10287 -0.025618 -0.21313 -0.052386 0.31241 -0.079105 -0.009742 0.5602 0.14211 0.0057718
2207 -0.11296 -0.051297 0.40479 -0.090124 -0.013009 -0.20195 -0.059997 0.28519 -0.062688 -0.022147 0.61029 0.14667 -0.019888
2208 -0.096191 -0.049283 0.43594 -0.091316 -0.030976 -0.19697 -0.037434 0.33225 -0.041317 -0.015667 0.57242 0.13128 -0.015099
2209 -0.084019 -0.044988 0.58122 -0.065972 -0.018063 -0.21717 -0.035479 0.35048 -0.053927 -0.010711 0.52003 0.15774 0.012167
2210 -0.090295 -0.057935 0.38602 -0.067075 -0.036182 -0.1912 -0.057169 0.35087 -0.059642 -0.038945 0.4365 0.27169 -0.023455
2211 -0.08257 -0.054968 0.27794 -0.080006 -0.013308 -0.20975 -0.015166 0.38909 -0.054348 -0.036753 0.41382 0.30938 -0.021958
2212 -0.097059 -0.060626 0.27976 -0.062038 -0.03038 -0.18933 -0.067321 0.34371 -0.076536 -0.043343 0.35144 0.25962 -0.0016183
2213 -0.072072 -0.039699 0.26621 -0.060553 -0.0038661 -0.17178 -0.017736 0.36079 -0.076065 -0.041748 0.37452 0.21977 0.028538
2214 -0.04259 -0.036649 0.41445 0.01665 -0.022919 -0.17855 -0.027603 0.39818 -0.066143 -0.038155 0.34891 0.15337 0.0011021
2215 0.13778 -0.02552 0.55911 0.03926 0.0064153 -0.17006 0.0034971 0.42658 -0.051645 -0.0099998 0.44554 0.17691 -0.024422
2216 0.12891 -0.04881 0.51281 -0.038301 0.011549 -0.1666 -0.026304 0.41743 -0.051373 0.028127 0.59523 0.16833 -0.017611
2217 0.10885 -0.070018 0.45355 -0.083602 0.018388 -0.17846 -0.024227 0.43979 -0.05782 0.046167 0.62655 0.14397 -0.05164
2218 0.092349 -0.031464 0.45259 -0.069066 0.025017 -0.070482 0.002904 0.4692 -0.058859 0.14411 0.58563 0.18944 -0.038185
2219 -0.038027 -0.045901 0.33289 -0.087255 0.016767 0.08824 -0.016963 0.46567 -0.06501 0.14934 0.49983 0.28987 0.0036943
2220 -0.037684 -0.044578 0.31351 -0.082612 -0.0026431 0.086905 -0.032032 0.44512 -0.064517 0.13549 0.40838 0.27273 -0.046605
2221 -0.058961 -0.062911 0.28355 -0.11563 -0.033098 0.15239 -0.041523 0.43449 -0.068652 0.10603 0.37502 0.29956 -0.025595
2222 -0.033864 -0.030888 0.27196 -0.11135 0.01686 0.082165 -0.01312 0.47489 -0.068535 0.027389 0.32348 0.25262 -0.03057
2223 -0.042282 -0.041831 0.26947 -0.1117 -0.01378 -0.077648 -0.022554 0.46338 -0.06619 0.012287 0.33759 0.16623 -0.011408
2224 -0.030199 -0.013229 0.27837 -0.085201 0.0054382 -0.084603 -0.021906 0.48705 -0.057176 0.036115 0.3533 0.18167 -0.020175
2225 -0.035637 -0.034232 0.24824 -0.087285 0.0036741 -0.093093 0.0031048 0.47048 -0.051445 0.01691 0.36855 0.16725 -0.024781
2226 -0.03642 0.0013886 0.26586 -0.071249 -0.035371 -0.081028 -0.017415 0.49693 -0.042421 0.03914 0.3126 0.14442 0.015198
2227 -0.055885 -0.034478 0.23997 -0.1132 -0.0064897 -0.083247 -0.031347 0.5062 -0.045569 0.083287 0.33411 0.15234 -0.023813
2228 -0.052942 -0.053729 0.20836 -0.080291 -0.035705 -0.12322 -0.015598 0.48616 -0.06804 0.17277 0.32583 0.13484 -0.050741
2229 -0.053203 -0.061978 0.19898 -0.13047 -0.044953 -0.1069 -0.054812 0.46987 -0.072841 0.19063 0.27201 0.14905 -0.035807
2230 -0.018266 -0.063463 0.22054 -0.10431 -0.023873 -0.10317 0.0020002 0.50005 -0.064138 0.23126 0.3257 0.17786 -0.040924
2231 -0.04415 -0.073842 0.16903 -0.14283 -0.042973 -0.12871 -0.048126 0.44839 -0.077064 0.1764 0.25364 0.11277 -0.049906
2232 -0.027933 -0.062205 0.18673 -0.085895 -0.025851 -0.081045 -0.038476 0.45307 -0.062707 0.16335 0.2682 0.1411 -0.028995
2233 -0.066315 -0.02401 0.1819 -0.11013 -0.026658 -0.14951 -0.016809 0.43075 -0.071067 0.14604 0.2472 0.10942 -0.0429
2234 -0.052511 -0.033358 0.203 -0.084537 -0.043246 -0.13542 -0.033104 0.41857 -0.059972 0.16075 0.27916 0.1227 -0.049814
2235 -0.071283 -0.0358 0.15829 -0.09465 -0.063848 -0.15105 -0.032605 0.39112 -0.053428 0.26845 0.21852 0.11016 -0.014929
2236 -0.069156 -0.044666 0.14945 -0.10334 -0.049456 -0.1327 -0.042764 0.38234 -0.059256 0.30768 0.2225 0.090064 -0.048939
2237 -0.047462 -0.057934 0.13504 -0.12922 -0.036618 -0.12966 -0.01828 0.37396 -0.033285 0.30595 0.24272 0.11065 -0.011216
2238 -0.04414 -0.034807 0.10759 -0.11693 -0.023794 -0.13415 -0.028727 0.37644 -0.044938 0.27606 0.22454 0.082979 -0.029691
2239 -0.075694 -0.048576 0.13482 -0.087997 -0.047395 -0.12852 -0.050977 0.34193 -0.038698 0.20376 0.20498 0.094991 -0.034562
2240 -0.048442 -0.021177 0.12932 -0.11181 -0.015358 -0.13213 -0.016302 0.33285 -0.056521 0.18596 0.18232 0.096498 -0.026015
2241 -0.079565 -0.054091 0.10564 -0.084405 -0.060953 -0.14705 -0.040576 0.32275 -0.075667 0.14767 0.21749 0.085099 -0.066842
2242 -0.059561 -0.019294 0.14812 -0.093716 -0.021649 -0.13907 -0.0028157 0.34039 -0.035827 0.20042 0.21166 0.10131 -0.038969
2243 -0.046661 -0.059637 0.095878 -0.1269 -0.030847 -0.12858 -0.01757 0.32557 -0.059776 0.28716 0.22202 0.074616 -0.04257
2244 -0.033101 -0.034284 0.080644 -0.12939 -0.036909 -0.11957 -0.03283 0.30639 -0.063467 0.32402 0.1905 0.074357 -0.082181
2245 -0.046483 -0.0757 0.075164 -0.12195 -0.043468 -0.12189 -0.046403 0.27043 -0.085162 0.34191 0.18002 0.079243 -0.075127
2246 -0.0077423 -0.068158 0.087581 -0.1186 -0.02468 -0.11918 -0.021681 0.2986 -0.02207 0.31512 0.19536 0.094352 -0.013493
2247 0.11208 -0.066248 0.042915 -0.13888 -0.05239 -0.18204 -0.05545 0.24994 -0.042544 0.28475 0.13258 0.037975 -0.06834
2248 0.13191 -0.067761 0.040041 -0.14108 -0.035394 -0.13697 -0.031664 0.23739 -0.016223 0.32851 0.12525 0.086212 -0.035248
2249 0.2177 -0.022498 0.068423 -0.094991 -0.050487 -0.16084 -0.022768 0.28116 0.033669 0.41593 0.17391 0.05968 -0.0017256
2250 0.13668 -0.05759 0.052134 -0.12301 -0.037236 -0.14596 -0.042021 0.25444 -0.013657 0.37371 0.14345 0.047463 -0.073283
2251 0.048677 -0.041522 0.049395 -0.12608 -0.051836 -0.13322 -0.03189 0.24725 -0.031405 0.29985 0.12436 0.062549 -0.023662
2252 0.0018754 -0.054771 0.043384 -0.12929 -0.054499 -0.14269 -0.036216 0.22935 -0.057539 0.27158 0.10537 0.051981 -0.076328
2253 0.0020925 -0.050563 0.060111 -0.090851 -0.011229 -0.13652 -0.019369 0.23702 -0.042411 0.27059 0.12788 0.062944 -0.026358
2254 0.012268 -0.043665 0.023903 -0.092656 -0.052646 -0.13938 -0.03461 0.22033 -0.047737 0.25326 0.13937 0.047112 -0.05407
2255 -0.014797 -0.019497 0.023671 -0.088675 -0.042388 -0.12202 -0.013179 0.22124 -0.032146 0.38364 0.11975 0.069455 -0.075734
2256 0.021313 0.039952 0.0099129 -0.11747 -0.036145 -0.15791 -0.036226 0.20314 -0.03855 0.37624 0.10554 0.036069 -0.094844
2257 0.11002 0.061098 0.011981 -0.11485 -0.048321 -0.14854 -0.051737 0.20422 0.012234 0.42533 0.094891 0.044328 -0.066572
2258 0.20782 0.020175 0.028303 -0.12208 -0.053139 -0.14058 -0.054354 0.19948 0.042835 0.3917 0.10761 0.015838 -0.039107
2259 0.29376 -0.0083694 -0.015061 -0.12636 -0.023921 -0.10063 -0.015939 0.21069 0.059428 0.40885 0.1007 0.047363 -0.055929
2260 0.31308 -0.031703 0.0089999 -0.13088 -0.059238 -0.15494 -0.039221 0.18292 0.036972 0.41005 0.092988 0.050025 -0.079923
2261 0.30034 -0.048286 -0.016541 -0.11493 -0.038427 -0.13949 -0.031922 0.17828 0.023816 0.40462 0.096965 0.067667 -0.042953
2262 0.14695 -0.052344 -0.022937 -0.12773 -0.049338 -0.16936 -0.053998 0.16222 0.0011495 0.36943 0.063718 0.037741 -0.049079
2263 0.06272 -0.026024 -0.013242 -0.12064 -0.062347 -0.16956 -0.042657 0.16779 -0.0086949 0.37586 0.051235 0.022201 -0.060647
2264 0.047153 -0.071758 -0.024992 -0.10999 -0.061382 -0.16889 -0.069207 0.15184 -0.0073578 0.39846 0.036459 0.026341 -0.088759
2265 0.084886 -0.04481 -0.023188 -0.11031 -0.038116 -0.15305 -0.01665 0.15415 -0.017261 0.40554 0.05217 0.022424 -0.090255
2266 0.097466 -0.064322 -0.032753 -0.13789 -0.062907 -0.16195 -0.051513 0.13567 -0.029621 0.36631 0.026169 0.023715 -0.066294
2267 0.18144 -0.0043633 -0.031023 -0.13839 -0.067821 -0.15391 -0.05234 0.14614 0.053855 0.42572 0.02631 0.011357 -0.045488
2268 0.33136 0.0041217 -0.01405 -0.11251 -0.036105 -0.14231 -0.02927 0.16616 0.079702 0.46867 0.047899 0.049238 -0.054555
2269 0.38586 0.059876 -0.024495 -0.12686 -0.045246 -0.14037 -0.027698 0.14704 0.10569 0.46809 0.034841 0.010989 -0.036873
2270 0.4015 0.00882 -0.029932 -0.10573 -0.050406 -0.15287 -0.050808 0.13281 0.096211 0.44004 -0.0081702 0.01439 -0.096335
2271 0.28101 -0.016825 -0.062992 -0.1445 -0.053109 -0.1647 -0.071025 0.1189 0.060907 0.37614 -0.010385 0.0048399 -0.067579
2272 0.2046 0.018297 -0.052972 -0.12733 -0.050115 -0.15435 -0.042797 0.13682 0.04586 0.44613 0.0061967 0.037922 -0.048162
2273 0.12014 0.048769 -0.05485 -0.14419 -0.073147 -0.15816 -0.046555 0.1148 0.026322 0.39728 -0.018875 -0.0030357 -0.061473
2274 0.10036 0.0012658 -0.074777 -0.11283 -0.064569 -0.17372 -0.055288 0.094524 0.0040209 0.34826 -0.0038601 -0.0020877 -0.090844
2275 0.16237 0.057337 -0.023791 -0.08606 -0.026283 -0.12996 -0.029785 0.12537 0.060394 0.34426 0.011677 -0.012697 -0.09142
2276 0.16245 0.027277 -0.056966 -0.13301 -0.052285 -0.14939 -0.022336 0.10959 0.1272 0.30351 0.022764 -0.012362 -0.089004
2277 0.2081 0.008511 -0.079897 -0.12498 -0.067216 -0.16167 -0.06256 0.096821 0.09919 0.28862 -0.036203 -0.014195 -0.069964
2278 0.32803 0.043399 -0.087748 -0.14745 -0.056624 -0.1585 -0.038342 0.08966 0.11074 0.32299 -0.017148 0.0067757 -0.076727
2279 0.3773 0.022242 -0.11088 -0.15787 -0.063037 -0.18048 -0.07244 0.083076 0.15519 0.34724 -0.04564 -0.032716 -0.077976
2280 0.39206 0.065555 -0.073636 -0.15651 -0.07161 -0.14182 -0.055485 0.081268 0.1083 0.46375 -0.003485 -0.0097525 -0.047807
2281 0.33331 0.065981 -0.082724 -0.15309 -0.067406 -0.18289 -0.044035 0.079753 0.079782 0.49437 -0.012763 0.013468 -0.045998
2282 0.22875 0.04896 -0.11149 -0.12819 -0.070842 -0.15707 -0.067312 0.064494 0.063703 0.41893 -0.02537 -0.002178 -0.073004
2283 0.16137 0.088666 -0.067054 -0.11225 -0.058766 0.022822 -0.044813 0.072535 0.096247 0.37844 -0.0059376 -0.016578 -0.057299
2284 0.12025 0.057819 -0.11568 -0.13057 -0.078002 0.16605 -0.05773 0.073159 0.10613 0.32565 -0.050726 -0.023998 -0.078577
2285 0.13929 0.066417 -0.079108 -0.13863 -0.026277 0.21311 -0.047821 0.079065 0.17055 0.31203 -0.037801 -0.030739 -0.070664
2286 0.17999 0.054025 -0.099725 -0.13001 -0.022985 0.21165 -0.015531 0.096894 0.18018 0.30798 -0.015864 -0.019288 -0.067152
2287 0.20232 0.043594 -0.10515 -0.13482 -0.056939 0.13917 -0.052753 0.074763 0.16967 0.2948 -0.051482 -0.011829 -0.10232
2288 0.31274 0.071909 -0.08815 -0.13127 -0.046034 0.1315 -0.031396 0.090058 0.18662 0.3064 -0.025484 -0.017992 -0.066034
2289 0.39882 0.05552 -0.087766 -0.11528 -0.062327 -0.0022789 -0.057974 0.070695 0.14631 0.28413 -0.047475 -0.0088426 -0.086151
2290 0.47199 0.089848 -0.10793 -0.1009 -0.054365 -0.020532 -0.035144 0.051003 0.10167 0.30893 -0.045183 -0.015009 -0.040356
2291 0.41355 0.05612 -0.10611 -0.13838 -0.059893 -0.072931 -0.064591 0.028353 0.097094 0.26206 -0.06327 -0.03476 -0.059642
2292 0.30825 0.038689 -0.11711 -0.14263 -0.084299 -0.088081 -0.05967 0.027065 0.077428 0.232 -0.069602 -0.038893 -0.073019
2293 0.24641 0.051591 -0.11154 -0.10141 -0.063207 -0.076247 -0.019752 0.03642 0.14443 0.26958 -0.040616 -0.033278 -0.079202
2294 0.19116 0.077287 -0.11374 -0.15162 -0.059022 -0.051813 -0.028199 0.03469 0.19625 0.26676 -0.057191 -0.022374 -0.044072
2295 0.15342 0.028488 -0.13473 -0.18043 -0.076558 -0.10744 -0.045609 0.040533 0.21337 0.26321 -0.096371 -0.035599 -0.064731
2296 0.18829 0.049388 -0.13238 -0.13238 -0.054265 -0.059826 -0.032467 0.049906 0.24626 0.25981 -0.083418 -0.029224 -0.071688
2297 0.13734 0.02921 -0.16549 -0.18334 -0.088036 -0.097719 -0.088059 0.004121 0.17013 0.23158 -0.13003 -0.059214 -0.098639
2298 0.17475 0.046327 -0.13314 -0.15605 -0.063251 -0.094378 -0.046918 0.022361 0.14989 0.18471 -0.087165 -0.033287 -0.087799
2299 0.21148 0.057675 -0.10782 -0.15597 -0.065671 0.11844 -0.062808 0.044669 0.14075 0.20633 -0.085431 -0.040139 -0.073076
2300 0.24678 0.09241 -0.10369 -0.10767 -0.048389 0.28124 -0.0014777 0.046483 0.14832 0.22118 -0.066375 -0.022321 -0.082951
2301 0.28426 0.048301 -0.13989 -0.13153 -0.048962 0.30537 -0.056475 -0.0027534 0.096035 0.18231 -0.093682 -0.036477 -0.063318
2302 0.34055 0.062828 -0.16853 -0.14039 -0.052024 0.29416 -0.039639 0.011903 0.096576 0.15221 -0.092471 -0.048907 -0.10388
2303 0.33856 0.085838 -0.14356 -0.13709 -0.071096 0.26261 -0.0437 0.020798 0.11628 0.14902 -0.11091 -0.03708 -0.027417
2304 0.31584 0.052746 -0.15917 -0.14083 -0.080952 0.057609 -0.028468 0.0086673 0.1617 0.16465 -0.082391 -0.056755 -0.065219
2305 0.21353 0.013941 -0.14871 -0.15364 -0.087619 0.027223 -0.060382 -0.00035933 0.21408 0.18079 -0.10614 -0.047495 -0.080822
2306 0.17234 0.067802 -0.16352 -0.12934 -0.067271 0.0066787 -0.054042 0.017209 0.27013 0.17455 -0.11634 -0.036533 -0.082789
2307 0.17781 0.069641 -0.15027 -0.14824 -0.07104 0.0065165 -0.023164 0.025563 0.24982 0.19736 -0.13122 -0.035804 -0.086913
2308 0.17282 0.060161 -0.14012 -0.13176 -0.044252 0.042345 -0.051973 0.0059177 0.20956 0.1671 -0.1089 -0.014417 -0.06741
2309 0.14167 0.033363 -0.16575 -0.15165 -0.063279 -0.0050476 -0.051137 -0.021598 0.15566 0.15283 -0.1305 -0.046463 -0.10343
2310 0.14801 0.065965 -0.17446 -0.12849 -0.060391 0.0051454 -0.045714 -0.0097987 0.16301 0.092936 -0.12336 -0.038887 -0.071704
2311 0.19201 0.087033 -0.15155 -0.12868 -0.064752 -0.011021 -0.031669 0.0028174 0.12743 0.13856 -0.12852 -0.032675 -0.044547
2312 0.12916 0.049666 -0.16615 -0.13889 -0.070666 0.26152 -0.050408 0.0010411 0.13203 0.12634 -0.13389 -0.051013 -0.1026
2313 0.11698 0.042306 -0.19911 -0.16821 -0.081628 0.26471 -0.097912 -0.029164 0.085546 0.067137 -0.15706 -0.09057 -0.119
2314 0.20077 0.099147 -0.13866 -0.11017 -0.02354 0.37979 -0.015541 -0.0024684 0.16003 0.1418 -0.1207 -0.012506 -0.055094
2315 0.11288 0.079782 -0.16866 -0.1487 -0.041986 0.33741 -0.046485 -0.026457 0.13894 0.11198 -0.15453 -0.035429 -0.075667
2316 0.11766 0.13427 -0.17819 -0.15749 -0.084168 0.35759 -0.0527 -0.035335 0.22368 0.076521 -0.14765 -0.085209 -0.10178
2317 0.14056 0.11185 -0.1686 -0.12791 -0.042647 0.41442 -0.019867 -0.024682 0.27276 0.11366 -0.1288 -0.03431 -0.072989
2318 0.10693 0.075555 -0.16485 -0.16829 -0.061306 0.37253 -0.043504 -0.016629 0.24273 0.10723 -0.15429 -0.045329 -0.066845
2319 0.11367 0.01686 -0.16177 -0.14561 -0.04718 0.44298 -0.051839 -0.041971 0.18764 0.096009 -0.15754 -0.051049 -0.067232
2320 0.12028 0.01342 -0.16592 -0.159 -0.049475 0.42549 -0.043303 -0.036058 0.1572 0.082993 -0.13568 -0.033469 -0.069291
2321 0.097977 -0.006818 -0.17573 -0.17294 -0.039088 0.51512 -0.070881 -0.062427 0.11252 0.044769 -0.19546 -0.059513 -0.055851
2322 0.099258 0.036849 -0.16061 -0.13463 -0.051309 0.49268 -0.05226 -0.041821 0.1171 0.03441 -0.14832 -0.080943 -0.074138
2323 0.088587 -0.0022953 -0.1391 -0.16817 -0.045465 0.51992 -0.054505 -0.062223 0.10877 0.053625 -0.15459 -0.062415 -0.083933
2324 0.081656 0.0046244 -0.133 -0.14755 -0.052581 0.5606 -0.0603 -0.061162 0.10535 0.031927 -0.18611 -0.047533 -0.081692
2325 0.093685 0.028246 -0.11077 -0.12612 -0.02657 0.59326 -0.036048 -0.031494 0.14138 0.062449 -0.14416 -0.064144 -0.072022
2326 0.097319 -0.011725 -0.13628 -0.13877 -0.055145 0.61772 -0.065304 -0.026236 0.21229 0.055373 -0.16366 -0.079247 -0.08027
2327 0.090149 0.022568 -0.11844 -0.14092 -0.056119 0.57771 -0.062271 -0.027599 0.26222 0.077127 -0.16882 -0.073001 -0.053308
2328 0.080696 0.021168 -0.10571 -0.16097 -0.048182 0.6832 -0.039385 -0.032045 0.26888 0.089116 -0.14974 -0.030523 -0.037084
2329 0.056699 -0.010154 -0.096756 -0.14343 -0.078938 0.67664 -0.065465 -0.052921 0.20666 0.073557 -0.18675 -0.069806 -0.11014
2330 0.092494 0.024992 -0.12916 -0.13689 -0.05146 0.65843 -0.033281 -0.02079 0.1936 0.05282 -0.15702 -0.052513 -0.077377
2331 0.079259 -0.00042107 -0.14239 -0.11891 -0.044124 0.68917 -0.052514 -0.04417 0.11463 0.044233 -0.15587 -0.066563 -0.05783
2332 0.073179 -0.0019549 -0.15697 -0.14131 -0.045461 0.70605 -0.03635 -0.060078 0.1135 0.039496 -0.17317 -0.057004 -0.066671
2333 0.065368 0.01869 -0.163 -0.14634 -0.054497 0.66805 -0.040988 -0.060637 0.11664 0.028391 -0.14889 -0.069742 -0.089024
2334 0.064199 0.015557 -0.14496 -0.15427 -0.040057 0.6822 -0.022792 -0.053713 0.11965 0.031925 -0.16072 -0.05337 -0.070926
2335 0.052063 -0.0068227 -0.17431 -0.13905 -0.053508 0.65805 -0.053791 -0.058565 0.17035 0.0099529 -0.19303 -0.060709 -0.087766
2336 0.084936 0.036866 -0.14491 -0.091403 -0.016965 0.71677 -0.041187 -0.026733 0.25434 0.064281 -0.14882 -0.039476 -0.050318
2337 0.063876 -0.00986 -0.1708 -0.14118 -0.049771 0.73044 -0.026258 -0.045355 0.2839 0.057617 -0.17037 -0.066604 -0.059053
2338 0.044796 -0.0072969 -0.19105 -0.13696 -0.063463 0.67317 -0.066369 -0.072863 0.24753 0.021116 -0.18433 -0.085762 -0.10942
2339 0.065256 0.02247 -0.14612 -0.14554 -0.058832 0.7234 -0.034382 -0.038258 0.25033 0.03297 -0.15131 -0.063467 -0.068393
2340 0.026391 -0.0020771 -0.16317 -0.14781 -0.058634 0.68133 -0.071086 -0.053492 0.15542 0.0067367 -0.21115 -0.083819 -0.097978
2341 0.063177 0.018463 -0.096071 -0.11578 -0.013234 0.76834 -0.015787 -0.050635 0.16812 0.051663 -0.15919 -0.060956 -0.060837
2342 0.032965 -0.019426 -0.14549 -0.14604 -0.0484 0.74437 -0.059325 -0.07471 0.14009 -0.010635 -0.17868 -0.06263 -0.073642
2343 0.026685 -0.02787 -0.1197 -0.15675 -0.064604 0.73066 -0.052727 -0.087003 0.11391 0.004926 -0.18778 -0.083214 -0.087588
2344 0.03127 -0.019084 -0.13241 -0.13773 -0.050987 0.76558 -0.05479 -0.098964 0.12711 -0.028193 -0.17065 -0.09582 -0.070904
2345 0.04741 0.012471 -0.1376 -0.10164 -0.011108 0.7887 -0.024075 -0.051123 0.233 0.016121 -0.18124 -0.050385 -0.057709
2346 0.0387 0.0038248 -0.17996 -0.15142 -0.027528 0.73589 -0.047312 -0.055328 0.23816 0.013225 -0.17002 -0.052003 -0.044007
2347 0.024675 -0.011695 -0.18541 -0.14842 -0.053723 0.74759 -0.052004 -0.075278 0.24534 0.034313 -0.16415 -0.048227 -0.08762
2348 0.0284 0.025966 -0.16149 -0.10483 -0.040105 0.8074 -0.025814 -0.052512 0.273 0.059303 -0.15222 -0.0347 -0.063605
2349 0.027776 -0.030028 -0.18189 -0.12868 -0.056995 0.69278 -0.056208 -0.072373 0.23708 0.0067223 -0.18478 -0.06887 -0.06098
2350 0.067686 0.0099459 -0.17871 -0.13161 -0.018002 0.81019 -0.0055798 -0.054298 0.22115 0.023336 -0.16307 -0.058108 -0.062511
2351 0.0089418 -0.0095366 -0.1868 -0.1719 -0.063974 0.72715 -0.05913 -0.085627 0.12144 0.0083032 -0.21795 -0.061103 -0.10744
2352 0.021601 0.043113 -0.17323 -0.1482 -0.046023 0.78653 -0.038771 -0.072132 0.14376 -0.016242 -0.18065 -0.059036 -0.058289
2353 -0.020421 -0.016146 -0.18905 -0.14988 -0.076468 0.77514 -0.069261 -0.079877 0.091633 -0.041756 -0.20881 -0.088106 -0.086204
2354 0.0082271 0.055116 -0.11182 -0.11233 -0.044214 0.70865 -0.048671 -0.08021 0.13986 -0.00051231 -0.1839 -0.082862 -0.028768
2355 0.027199 0.12565 -0.10577 -0.12726 -0.058624 0.64465 -0.036092 -0.081814 0.12089 -0.025992 -0.18852 -0.081585 -0.085592
2356 0.015688 0.13063 -0.061727 -0.10312 -0.057238 0.5536 0.068931 -0.068937 0.15935 0.00039311 -0.16555 -0.057812 -0.05658
2357 0.033901 0.13238 -0.06254 -0.11374 -0.036745 0.58856 0.10248 -0.068908 0.16048 -0.010016 -0.16987 -0.061753 -0.042221
2358 -0.00047275 0.10709 -0.12942 -0.098003 -0.057677 0.5255 0.11461 -0.070876 0.22433 -0.020875 -0.20606 -0.068615 -0.078167
2359 -0.0038066 0.060622 -0.14655 -0.10268 -0.03746 0.49924 0.023348 -0.09469 0.25464 -0.014993 -0.20043 -0.06276 -0.085651
2360 -0.0075182 0.038884 -0.15894 -0.11874 -0.055727 0.4714 0.01368 -0.077627 0.25153 -0.012316 -0.21314 -0.066488 -0.076023
2361 0.022767 0.05831 -0.15528 -0.089868 -0.02283 0.49453 -0.029537 -0.084033 0.25171 -0.017241 -0.17095 -0.056795 -0.050447
2362 -0.014212 0.027235 -0.16085 -0.087006 -0.062352 0.48274 -0.030983 -0.057391 0.19356 -0.017884 -0.1719 -0.063843 -0.071391
2363 0.01375 0.022321 -0.17636 -0.08633 -0.06491 0.42725 -0.02343 -0.062889 0.15836 -0.035815 -0.19355 -0.070805 -0.073092
2364 -0.029484 -0.0038008 -0.13993 -0.078872 -0.072589 0.43423 -0.050871 -0.06933 0.13559 -0.017977 -0.17175 -0.097523 -0.085238
2365 -0.025604 -0.00097615 -0.16444 0.078792 -0.07634 0.42768 -0.043578 0.016012 0.1178 -0.065059 -0.21106 -0.073814 -0.090599
2366 -0.0044498 0.028399 -0.15664 0.17473 -0.065939 0.39734 -0.04361 0.064766 0.11666 -0.04732 -0.195 -0.059915 -0.066089
2367 -0.036078 0.024699 -0.14972 0.23057 -0.067028 0.41848 -0.037048 0.12538 0.11281 -0.04451 -0.15868 -0.05595 -0.09971
2368 -0.047077 -0.00034797 -0.17597 0.19535 -0.059142 0.38365 -0.052285 0.053595 0.10818 -0.05985 -0.14971 -0.081717 -0.073728
2369 0.0042533 0.026383 -0.10415 0.23319 -0.050893 0.38734 -0.020899 0.064581 0.12529 -0.032819 -0.011142 -0.027828 -0.051101
2370 0.012657 -0.015945 0.018841 0.16719 -0.023408 0.39338 -0.021911 0.027287 0.13208 -0.019881 -0.0097319 -0.06864 -0.049308
2371 -0.033149 -0.024268 -0.083796 0.034058 -0.082777 0.32595 -0.052187 -0.048361 0.082575 -0.083814 -0.14958 -0.094135 -0.13097
2372 -0.037791 -0.02784 -0.14179 -0.037349 -0.075726 0.28428 -0.048789 -0.045895 0.08632 -0.088293 -0.15174 -0.10598 -0.094246
2373 -0.0061075 -0.0009414 -0.16792 -0.045431 -0.050463 0.32329 -0.051699 -0.058396 0.10257 -0.072463 -0.19043 -0.061581 -0.066132
2374 -0.034863 -0.040589 -0.16952 -0.045635 -0.077852 0.28635 -0.02783 -0.048013 0.077996 -0.058554 -0.16297 -0.065554 -0.06776
2375 0.0065598 0.017102 -0.14171 -0.019767 -0.060732 0.31762 -0.045318 -0.0424 0.11738 -0.04531 -0.16538 -0.062797 -0.045129
2376 -0.025032 -0.00099494 -0.16007 -0.0067981 -0.048524 0.25158 -0.041098 -0.039212 0.10252 -0.093115 -0.13668 -0.072952 -0.057464
2377 -0.043323 -0.018118 -0.18216 0.045294 -0.081316 0.26236 -0.085594 -0.071211 0.066674 -0.087291 -0.16967 -0.081709 -0.069507
2378 -0.034862 -0.00023278 -0.16248 0.17473 -0.067488 0.25241 -0.027021 -0.074536 0.072623 -0.056417 -0.09935 -0.076833 -0.045246
2379 -0.063794 -0.021245 -0.18125 0.21533 -0.061884 0.24923 -0.033498 -0.089837 0.057395 -0.066242 -0.10904 -0.076538 -0.056446
2380 -0.035471 -0.034049 -0.18905 0.25693 -0.06503 0.22628 -0.044848 -0.10572 0.061119 -0.067796 0.014593 -0.06716 -0.045371
2381 -0.044638 -0.047324 -0.16464 0.25753 -0.050361 0.23047 -0.043646 -0.091235 0.080808 -0.054042 0.098276 -0.080239 -0.0060431
2382 -0.021061 -0.0065426 -0.14788 0.28469 -0.05291 0.19585 -0.052633 -0.072488 0.064202 -0.047185 0.0099968 -0.088681 0.058017
2383 -0.013949 -0.0426 -0.1622 0.27608 -0.046409 0.23519 -0.028431 -0.070579 0.058794 -0.071377 -0.079239 -0.067486 0.039738
2384 -0.033199 -0.038584 -0.16581 0.1777 -0.066136 0.18195 -0.071103 -0.095139 0.03851 -0.079448 -0.1166 -0.077766 -0.047148
2385 -0.020848 -0.0098789 -0.15886 0.1522 -0.074118 0.2455 -0.024168 -0.090284 0.075131 -0.069953 -0.095509 -0.067189 -0.0024827
2386 -0.0062336 -0.014184 -0.17362 0.082699 -0.086683 0.18463 -0.054437 -0.10457 0.066194 -0.084791 -0.096738 -0.062956 -0.062799
2387 -0.028006 -0.041409 -0.19774 0.012963 -0.072058 0.17033 -0.065275 -0.11277 0.017696 -0.091961 -0.049845 -0.074604 -0.050887
2388 -0.0061934 -0.018746 -0.14001 0.057868 -0.03879 0.17586 -0.01833 -0.090754 0.064892 -0.025374 0.096064 -0.018714 -0.044419
2389 -0.055321 -0.033357 -0.1896 0.050642 -0.050247 0.14567 -0.048403 -0.085565 0.038084 -0.056776 0.074668 -0.023493 -0.030393
2390 -0.042984 -0.054593 -0.17522 0.049171 -0.082399 0.14837 -0.063672 -0.1006 0.029212 -0.065259 0.10537 -0.069147 -0.023854
2391 -0.027288 -0.017799 -0.14506 0.20817 -0.043571 0.16199 -0.037201 -0.083527 0.074682 -0.063294 0.038386 -0.063646 -0.020167
2392 -0.068592 -0.02284 -0.17192 0.32981 -0.046426 0.13223 -0.063948 -0.077217 0.086595 -0.061138 -0.041325 -0.051745 0.052284
2393 -0.060448 0.0057097 -0.15156 0.41658 -0.055608 0.1491 -0.020389 -0.048532 0.086453 -0.056264 -0.00093322 -0.049947 0.12954
2394 -0.094166 -0.038705 -0.17616 0.36706 -0.098693 0.13223 -0.079649 -0.10073 0.074264 -0.098964 -0.020011 -0.073046 0.074675
2395 -0.053348 -0.040454 -0.20161 0.41502 -0.070237 0.088954 -0.07436 -0.11594 0.04608 -0.085655 0.020446 -0.061977 0.033706
2396 -0.050092 -0.033602 -0.17794 0.37106 -0.063036 0.092737 -0.035686 -0.10572 0.042535 -0.073663 0.11957 -0.079396 0.052553
2397 -0.051342 -0.023204 -0.18808 0.38062 -0.03966 0.094336 -0.047839 -0.1116 0.025174 -0.063968 0.16255 -0.046343 0.020704
2398 -0.040844 -0.011411 -0.19156 0.31412 -0.04802 0.079254 -0.049974 -0.11085 0.037198 -0.061949 0.17487 -0.061044 -0.018933
2399 -0.031422 -0.035738 -0.17876 0.31803 -0.0018222 0.13811 -0.042655 -0.088874 0.031944 -0.039435 0.12239 -0.070253 -0.0074277
2400 -0.063649 -0.0613 -0.19684 0.30139 -0.028893 0.052475 -0.052018 -0.1301 -0.010246 -0.097567 0.035851 -0.089964 -0.0030269
2401 -0.028818 -0.020068 -0.16325 0.47421 -0.019746 0.10778 -0.047652 -0.089327 0.025858 -0.084835 0.012367 -0.062741 -0.010168
2402 -0.025284 -0.014114 -0.16809 0.48041 -0.068044 0.035949 -0.050673 -0.098892 0.03391 -0.071639 0.065084 -0.070118 0.036613
2403 -0.020996 -0.05761 -0.20698 0.50712 -0.055812 0.044109 -0.016577 -0.10792 0.041582 -0.051892 0.1424 -0.055491 0.11848
2404 -0.014152 -0.012883 -0.15559 0.51457 -0.042118 0.082864 -0.019058 -0.065474 0.090907 -0.013566 0.23101 -0.060832 0.17938
2405 -0.073405 -0.060237 -0.20011 0.47198 -0.06413 0.03652 -0.065756 -0.10499 0.072266 -0.068096 0.23123 -0.099452 0.13895
2406 -0.056505 -0.028784 -0.19981 0.45672 -0.041037 0.014036 -0.041768 -0.11401 0.059314 -0.042408 0.23931 -0.057883 0.15237
2407 -0.070306 -0.041341 -0.17137 0.51397 -0.062355 0.032731 -0.063588 -0.12442 0.044538 -0.084183 0.1396 -0.069282 0.15083
2408 -0.061052 -0.034635 -0.17019 0.52063 -0.061607 0.026615 -0.047229 -0.11498 0.043251 -0.074843 0.10442 -0.084922 0.18544
2409 -0.061619 -0.033836 -0.17613 0.55839 -0.052922 0.025589 -0.048756 -0.11301 0.033461 -0.056957 0.12955 -0.047447 0.18328
2410 -0.057381 -0.029669 -0.1667 0.54764 -0.029694 0.0037162 -0.048346 -0.11725 0.031275 -0.058426 0.12781 -0.058274 0.15756
2411 -0.10074 -0.054789 -0.18287 0.52991 -0.052739 0.0019569 -0.07307 -0.12882 0.018201 -0.043474 0.24442 -0.036622 0.17543
2412 -0.084401 -0.067128 -0.18052 0.52794 -0.05726 -0.0091222 -0.05741 -0.12034 0.016914 -0.047181 0.28037 -0.062129 0.19546
2413 -0.081203 -0.062919 -0.19006 0.53097 -0.084892 -0.018113 -0.080534 -0.12554 0.028382 -0.045041 0.33332 -0.081237 0.20089
2414 -0.033105 -0.012459 -0.16175 0.61851 -0.032627 0.033057 -0.0211 -0.059428 0.084898 -0.016051 0.35301 -0.028066 0.19951
2415 -0.037177 -0.025393 -0.16037 0.5669 -0.021483 0.039692 -0.034886 -0.071703 0.092751 -0.039071 0.26144 -0.028581 0.22327
2416 -0.074866 -0.035148 -0.17886 0.53015 -0.066602 -0.034463 -0.071762 -0.11202 0.048011 -0.076132 0.18089 -0.068076 0.20193
2417 -0.093169 -0.030408 -0.1711 0.5507 -0.06169 0.0075793 -0.07418 -0.10309 0.070455 -0.06363 0.15512 -0.072098 0.25624
2418 -0.071081 -0.052896 -0.1881 0.57755 -0.073476 -0.014029 -0.051484 -0.10961 0.061288 -0.074251 0.27889 -0.051672 0.2656
2419 -0.08493 -0.034191 -0.17951 0.55765 -0.077829 -0.051895 -0.064629 -0.11498 0.031103 -0.025128 0.34906 -0.058115 0.2822
2420 -0.092997 -0.074007 -0.19451 0.49628 -0.066318 -0.021363 -0.059698 -0.1107 0.042521 -0.047016 0.35867 -0.081256 0.22523
2421 -0.081876 -0.028178 -0.19233 0.48413 -0.063257 -0.059189 -0.060947 -0.10664 0.047399 -0.044696 0.3812 -0.0489 0.26593
2422 -0.065832 -0.042352 -0.18964 0.52245 -0.086185 -0.017813 -0.036972 -0.10291 0.076583 -0.025467 0.34974 -0.059392 0.26785
2423 -0.056892 -0.016973 -0.17704 0.59401 -0.068584 -0.021256 -0.010945 -0.08413 0.096811 -0.030529 0.33859 -0.04874 0.25474
2424 -0.054455 -0.025206 -0.17518 0.5444 -0.057872 -0.052792 -0.036903 -0.091364 0.095975 -0.03924 0.26518 -0.042904 0.26494
2425 -0.025495 -0.061488 -0.16892 0.47717 -0.067516 -0.05956 -0.032241 -0.080527 0.085646 -0.034801 0.30675 -0.040705 0.27805
2426 -0.057573 -0.047891 -0.1681 0.37939 -0.054884 -0.065065 -0.029397 -0.085728 0.078182 -0.022642 0.41105 -0.050077 0.29543
2427 -0.053059 -0.07574 -0.20027 0.29169 -0.098859 -0.092899 -0.081377 -0.10469 0.064992 -0.029231 0.44553 -0.078759 0.2675
2428 -0.040669 -0.035311 -0.1984 0.32433 -0.037236 -0.05658 -0.037593 -0.092937 0.075426 -0.035573 0.46715 -0.035484 0.3225
2429 -0.037106 -0.031956 -0.1908 0.32573 -0.060668 -0.034006 -0.045908 -0.077686 0.094952 -0.027627 0.39114 -0.024035 0.27656
2430 -0.07368 -0.040005 -0.18401 0.28573 -0.071813 -0.056283 0.022916 -0.075771 0.067002 -0.033011 0.3063 -0.017569 0.26441
2431 -0.068006 -0.024166 -0.18209 0.31873 -0.053291 -0.053347 0.10192 -0.079341 0.09477 -0.039723 0.27204 0.082565 0.25829
2432 -0.047314 -0.06553 -0.20195 0.26607 -0.043722 -0.043865 0.1427 -0.056843 0.09493 -0.03987 0.32037 0.10978 0.31103
2433 -0.05357 -0.033946 -0.19059 0.24787 -0.065295 -0.066446 0.15112 -0.0689 0.10095 0.0049948 0.44529 0.053748 0.33922
2434 -0.063549 -0.0095838 -0.15792 0.28622 -0.039489 -0.043005 0.061629 -0.042051 0.10795 0.013805 0.54054 0.0036952 0.31789
2435 -0.065211 -0.058221 -0.17677 0.26522 -0.062267 -0.11068 0.021307 -0.073909 0.097385 -0.019663 0.56906 -0.024588 0.36016
2436 -0.090199 -0.043886 -0.17693 0.21877 -0.0692 -0.11846 -0.042204 -0.087885 0.096101 -0.034125 0.41876 -0.064442 0.2988
2437 -0.082609 -0.054723 -0.18408 0.20746 -0.069348 -0.10349 -0.039849 -0.093565 0.080249 -0.02451 0.36228 -0.04035 0.30218
2438 -0.068718 -0.052677 -0.19284 0.21214 -0.070901 -0.11862 -0.016541 -0.095784 0.095879 -0.053739 0.28162 -0.058042 0.26868
2439 -0.021504 -0.034934 -0.19871 0.22418 -0.054753 -0.084282 -0.019831 -0.072735 0.11022 -0.02396 0.29717 -0.020399 0.23677
2440 0.0030406 -0.043659 -0.16844 0.20885 -0.047984 -0.076331 0.014015 -0.057993 0.10374 -0.025141 0.28362 0.0061907 0.28287
2441 -0.016825 -0.061236 -0.19562 0.17536 -0.073727 -0.13127 -0.0064439 -0.071966 0.10521 -0.026193 0.20892 -0.039379 0.30578
2442 0.019353 -0.010548 0.032125 0.20452 -0.047852 -0.12156 -0.015605 -0.051509 0.093297 0.0069837 0.37706 -0.042337 0.36362
2443 0.051906 -0.081183 0.051367 0.17012 -0.043616 -0.084457 -0.0059012 -0.080616 0.081317 0.01637 0.52104 -0.036043 0.3821
2444 0.033423 -0.055481 0.018874 0.17057 -0.064838 -0.12173 0.099596 -0.069095 0.10323 0.018714 0.49523 -0.033802 0.28917
2445 -0.022039 -0.067449 0.0030754 0.15144 -0.052826 -0.13343 0.13898 -0.080537 0.10418 0.0032423 0.46579 -0.02283 0.28317
2446 -0.02665 -0.052589 -0.11394 0.15325 -0.069129 -0.11442 0.16274 -0.061116 0.10836 -0.004533 0.38701 -0.044821 0.29306
2447 -0.038063 -0.0046303 -0.10412 0.17351 -0.066677 -0.10057 0.16477 -0.02999 0.1268 -0.013129 0.28524 -0.05258 0.2652
2448 -0.072758 -0.066647 -0.11008 0.14311 -0.071417 -0.11886 0.11249 -0.055222 0.089686 -0.024168 0.24334 -0.045067 0.24394
2449 -0.059926 -0.065941 -0.13988 0.13835 -0.079587 -0.12979 0.046425 -0.087139 0.090142 -0.041242 0.24443 -0.037986 0.25069
2450 -0.046594 -0.037484 -0.12799 0.14456 -0.056953 -0.083632 0.01995 -0.063964 0.10921 -0.028532 0.26551 -0.035192 0.27958
2451 -0.020655 -0.02825 -0.1121 0.097176 -0.058731 -0.142 0.014157 -0.085183 0.091656 -0.036912 0.24399 -0.045075 0.22148
2452 -0.0294 -0.050896 -0.13008 0.10891 -0.076338 -0.11295 0.04262 -0.077322 0.086835 -0.016502 0.25145 -0.047538 0.2145
2453 0.0010939 -0.069744 -0.12833 0.12589 -0.033486 -0.14616 0.021411 -0.067333 0.096662 0.0029346 0.40869 -0.046846 0.24827
2454 0.0048763 -0.04923 -0.1365 0.10593 -0.087829 -0.12311 0.024065 -0.067043 0.092809 0.010401 0.51435 -0.057976 0.23214
2455 0.013836 -0.044813 -0.14497 0.10203 -0.046747 -0.15677 0.037963 -0.054506 0.099108 0.0076904 0.51626 -0.051313 0.25892
2456 -0.027226 -0.070753 -0.14551 0.085886 -0.064163 -0.15485 0.18268 -0.062639 0.10765 -0.020883 0.36847 -0.064165 0.21545
2457 -0.0029954 -0.069308 0.078692 0.065845 -0.079537 -0.173 0.1598 -0.096926 0.10453 -0.037895 0.25436 -0.03211 0.25143
2458 0.03063 -0.034597 0.11043 0.12011 -0.063755 -0.12196 0.19367 -0.084519 0.11067 -0.011345 0.23475 -0.032119 0.21358
2459 0.0040377 -0.067903 0.014199 0.075559 -0.060259 -0.15198 0.17111 -0.07273 0.10678 -0.021214 0.19767 -0.045435 0.14317
2460 0.0042953 -0.037023 -0.067194 0.09027 -0.049529 -0.18116 0.13762 -0.067117 0.092464 -0.0014365 0.21054 -0.059954 0.16073
2461 -0.015966 -0.067826 -0.1179 0.036695 -0.06749 -0.16209 0.084706 -0.08074 0.088106 -0.02566 0.19617 -0.037968 0.15173
2462 0.0021693 -0.073999 -0.11056 0.049412 -0.0685 -0.15523 0.082419 -0.057221 0.12109 -0.00075583 0.21134 -0.024005 0.16459
2463 0.042632 -0.017555 -0.1186 0.06991 -0.055845 -0.14879 0.056267 -0.06012 0.10468 0.019449 0.22747 -0.046232 0.16873
2464 0.011092 -0.026056 -0.097716 0.069648 -0.069666 -0.15163 0.064538 -0.068613 0.11481 0.001895 0.22142 0.07263 0.16627
2465 0.019845 -0.070226 -0.14327 0.032611 -0.048857 -0.17463 0.035503 -0.081227 0.075099 0.019282 0.22005 0.087203 0.13018
2466 -0.011652 -0.039318 0.068356 0.041697 -0.053888 -0.17567 0.067585 -0.067829 0.093471 0.056366 0.3954 0.12501 0.1607
2467 0.0048779 -0.041747 0.12062 0.030611 -0.080671 -0.1772 0.10745 -0.097077 0.07815 0.034204 0.47723 0.042321 0.084355
2468 0.041087 -0.022268 0.22503 0.0335 -0.065231 -0.14272 0.23938 -0.075565 0.087568 0.026316 0.4685 0.0019911 0.12326
2469 0.048032 -0.049154 0.093678 0.013521 -0.060192 -0.18691 0.2532 -0.092277 0.076619 -0.0063973 0.32704 0.0019749 0.13893
2470 0.073009 -0.055432 0.044799 0.018165 -0.065201 -0.13656 0.20932 -0.075838 0.059283 -0.035266 0.22327 -0.057252 0.098347
2471 0.13267 0.0089067 -0.0074507 0.083511 -0.033988 -0.12237 0.25694 -0.072591 0.095918 -0.01553 0.23933 -0.011122 0.12066
2472 0.047746 -0.046289 -0.065864 -0.019356 -0.046512 -0.17326 0.20152 -0.10176 0.048198 -0.050776 0.17467 -0.047929 0.11124
2473 -0.023933 -0.042754 -0.055933 -0.037961 -0.059833 -0.17067 0.23094 -0.085658 0.069485 -0.048726 0.19231 -0.031778 0.049183
2474 -0.003479 -0.037577 -0.038615 0.018383 -0.045136 -0.14151 0.26877 -0.066357 0.05764 -0.015384 0.22685 0.041021 0.11325
2475 -0.0047395 -0.06674 -0.071303 0.013538 -0.076377 -0.20214 0.22798 -0.089427 0.052275 -0.014564 0.19569 0.095626 0.11759
2476 -0.0024405 -0.049911 -0.032079 0.0019496 -0.035999 -0.16256 0.20667 -0.098028 0.045038 -0.0022597 0.16978 0.09102 0.13318
2477 0.012436 -0.012719 0.22338 0.018759 -0.039585 -0.14706 0.1453 -0.071392 0.07361 0.049389 0.17142 0.082844 0.098253
2478 0.010175 -0.052518 0.26338 0.015869 -0.039962 -0.15642 0.12877 -0.060066 0.047168 0.066246 0.17687 0.16676 0.096395
2479 0.01366 -0.032077 0.26712 -0.0093497 -0.072506 -0.17499 0.12781 -0.066823 0.023028 0.012016 0.10954 0.028278 0.07377
2480 0.045525 -0.045969 0.13138 -0.052842 -0.075804 -0.23105 0.14015 -0.12182 0.0086724 -0.014947 0.12069 0.026445 0.038199
2481 0.11535 -0.022456 0.056819 -0.013251 -0.065076 -0.17461 0.28965 -0.095194 0.025922 -0.013865 0.11818 -0.0076501 0.08053
2482 0.1793 0.0014359 0.033228 -0.0098642 -0.034004 -0.16166 0.37048 -0.075315 0.054552 -0.028328 0.12512 0.0041792 0.079986
2483 0.20122 -0.021709 -0.0047177 -0.034762 -0.076842 -0.15961 0.33748 -0.081391 0.012881 -0.020566 0.10545 0.0050569 0.059018
2484 0.10928 -0.013035 -0.0025513 -0.02947 -0.043474 -0.13067 0.31186 -0.082101 0.031923 -0.020544 0.096685 0.016859 0.055185
2485 0.030001 0.026919 -0.026008 -0.013475 -0.055788 -0.16925 0.32509 -0.072882 0.027373 -0.045376 0.096895 0.13679 0.096562
2486 0.030441 -0.0053096 0.14214 -0.022455 -0.061719 -0.17602 0.35662 -0.078285 0.044483 -0.047528 0.085096 0.17551 0.064586
2487 0.033568 -0.006741 0.28082 -0.0071267 -0.066247 -0.14512 0.34148 -0.087819 0.030805 -0.035172 0.073995 0.17176 0.062428
2488 0.013762 -0.01826 0.3343 -0.048249 -0.065844 -0.20705 0.38235 -0.076699 0.00357 -0.050305 0.090406 0.15047 0.0084699
2489 0.044425 -0.0057991 0.34387 0.010142 -0.038319 -0.13291 0.37574 -0.064216 0.034474 -0.0085492 0.091489 0.11538 0.08279
2490 0.028882 0.04926 0.24745 -0.027215 -0.037029 -0.17461 0.34321 -0.081985 0.028142 -0.03767 0.11026 0.086707 0.088849
2491 0.042073 0.089951 0.37106 -0.025707 -0.042567 -0.15993 0.36037 -0.09714 -0.0022451 -0.027891 0.076421 0.045453 0.04817
2492 0.031768 0.12833 0.43182 -0.016599 -0.057434 -0.17295 0.42079 -0.1023 0.029095 -0.050193 0.044467 0.036559 0.049783
2493 0.10905 0.13457 0.35861 -0.023229 -0.051522 -0.1765 0.40812 -0.081409 0.034033 -0.036905 0.080405 0.065588 0.06978
2494 0.201 0.055628 0.21602 -0.040363 -0.065247 -0.15337 0.34461 -0.09053 -0.00028611 -0.037401 0.040259 0.057833 0.05845
2495 0.13641 0.00016751 0.14762 -0.057373 -0.056302 -0.1997 0.27455 -0.11362 -0.007069 -0.072872 0.0084976 0.18296 0.029432
2496 0.1698 0.011261 0.14206 -0.049542 -0.073097 -0.16143 0.24162 -0.12541 -0.017376 -0.051181 0.054796 0.20991 0.020448
2497 0.07361 0.033596 0.29006 -0.036205 -0.083147 -0.18704 0.21433 -0.11817 -0.018974 -0.06776 0.034571 0.23938 0.02067
2498 0.022619 0.021863 0.47607 -0.039525 -0.058377 -0.16868 0.19339 -0.10752 -0.0069042 -0.06681 0.0039455 0.20185 -0.027003
2499 0.023842 0.050881 0.44898 -0.041991 -0.078221 -0.20096 0.22404 -0.11856 -0.01537 -0.080631 0.018476 0.20264 0.0022099
2500 0.0015325 0.062905 0.43283 -0.072592 -0.060088 -0.22636 0.19805 -0.12602 -0.039472 -0.092537 -0.0058698 0.17917 -0.0098396
2501 0.02299 0.10628 0.36678 -0.063957 -0.084994 -0.17686 0.21091 -0.11373 -0.0084414 -0.070127 0.0076343 0.095916 0.015369
2502 0.0084191 0.097274 0.48277 -0.08027 -0.077333 -0.19445 0.25953 -0.13799 -0.03063 -0.083321 -0.01438 0.06737 -0.026973
2503 -0.0029835 0.13955 0.5268 -0.061947 -0.057914 -0.19896 0.35013 -0.095973 -0.018688 -0.082087 -0.017471 0.055999 0.039497
2504 0.01789 0.080112 0.56657 -0.05706 -0.042721 -0.17906 0.38246 -0.086056 -0.022785 -0.062311 0.00027965 0.092173 0.047904
2505 -0.0088054 0.05049 0.546 -0.045078 -0.060429 -0.19275 0.36663 -0.12029 -0.033205 -0.086441 -0.0088509 0.22174 -0.027666
2506 0.020951 0.046678 0.61287 -0.063469 -0.018917 -0.16638 0.28499 -0.1023 -0.020513 -0.083696 -0.032665 0.29479 0.022457
2507 -0.024584 0.0048134 0.44331 -0.082036 -0.020763 -0.19767 0.19284 -0.13046 -0.043643 -0.097081 -0.066176 0.21683 -0.045035
2508 0.010662 0.00741 0.47839 -0.15254 -0.0037974 -0.18156 0.19728 -0.14294 -0.05131 -0.086199 -0.061605 0.29465 -0.019645
2509 -0.021657 0.09003 0.57648 -0.062394 -0.055257 -0.19956 0.1867 -0.12989 -0.060222 -0.10159 -0.083026 0.23953 0.026101
2510 -0.010751 0.075096 0.59261 -0.058044 -0.061715 -0.21414 0.20288 -0.13748 -0.054859 -0.075502 -0.065537 0.29414 -0.028566
2511 -0.0020261 0.067987 0.68462 -0.045563 -0.048501 -0.1707 0.23442 -0.12664 -0.018304 -0.06757 0.0050633 0.29855 -0.002902
2512 0.0095026 0.043239 0.65602 -0.058264 -0.055196 -0.20765 0.19856 -0.11994 -0.033504 -0.066901 -0.044674 0.29988 -0.029424
2513 0.0034319 0.070088 0.61836 -0.06034 -0.029736 -0.19351 0.22335 -0.10397 -0.024793 -0.056046 -0.015939 0.32399 0.011866
2514 -0.033865 0.01071 0.57915 -0.081947 -0.073261 -0.22298 0.18235 -0.12798 -0.061192 -0.084097 -0.050562 0.27898 -0.0095815
2515 0.021911 0.13972 0.65345 -0.054682 -0.051019 -0.1813 0.24209 -0.10379 -0.012243 -0.04474 0.0059914 0.32503 -0.0060754
2516 -0.019589 0.18158 0.52507 -0.069916 -0.043144 -0.19932 0.3294 -0.1181 -0.031763 -0.068764 -0.052914 0.30227 0.0073522
2517 -0.04358 0.12434 0.39081 -0.088866 -0.072653 -0.2096 0.32746 -0.13119 -0.033145 -0.067442 -0.070243 0.31652 -0.021475
2518 -0.032804 0.028981 0.36038 -0.12106 -0.07505 -0.21704 0.30565 -0.14996 -0.036383 -0.09187 -0.081211 0.34551 -0.015346
2519 -0.069734 0.049955 0.32763 -0.10494 -0.095665 -0.22804 0.25647 -0.15393 -0.065968 -0.095831 -0.11433 0.28799 -0.037693
2520 -0.026796 0.044095 0.36473 -0.076647 -0.067256 -0.19335 0.21101 -0.13663 -0.054002 -0.069519 -0.088704 0.34304 -0.036325
2521 -0.011387 0.09196 0.40887 -0.10628 -0.042982 -0.19029 0.21836 -0.11912 -0.026189 -0.049412 -0.079619 0.37825 0.0071398
2522 -0.03531 0.14983 0.34059 -0.097524 -0.083995 -0.22654 0.16415 -0.13714 -0.041816 -0.076762 -0.10906 0.33995 -0.024396
2523 -0.07443 0.11558 0.31818 -0.13763 -0.076471 -0.22102 0.17312 -0.17175 -0.073548 -0.081079 -0.12792 0.29486 -0.041078
2524 -0.051138 0.16722 0.36097 -0.081942 -0.088431 -0.24365 0.19381 -0.13721 -0.051821 -0.083113 -0.095442 0.36204 -0.041802
2525 -0.031594 0.17143 0.29723 -0.084022 -0.064053 -0.19257 0.18439 -0.14583 -0.033797 -0.077996 -0.12301 0.36239 -0.059952
2526 -0.043558 0.23595 0.30599 -0.092091 -0.067763 -0.20803 0.1729 -0.12149 -0.051829 -0.084082 -0.092931 0.35489 -0.056582
2527 -0.029967 0.14119 0.30605 -0.092647 -0.083456 -0.20113 0.1874 -0.14362 -0.056186 -0.08636 -0.1205 0.36848 -0.087402
2528 -0.040905 0.080029 0.28785 -0.14665 -0.071051 -0.19612 0.22737 -0.15743 -0.066946 -0.09609 -0.1133 0.35461 -0.017183
2529 -0.056515 0.067515 0.23966 -0.1386 -0.081287 -0.23721 0.27534 -0.15443 -0.060305 -0.086785 -0.14263 0.29073 -0.030025
2530 -0.047934 0.11836 0.28137 -0.10981 -0.056788 -0.20347 0.31394 -0.12951 -0.054539 -0.077929 -0.109 0.303 -0.048508
2531 -0.052305 0.15386 0.23881 -0.14558 -0.10304 -0.24012 0.19925 -0.14317 -0.087023 -0.098264 -0.11899 0.229 -0.049384
2532 -0.012695 0.21377 0.26777 -0.095061 -0.063333 -0.18441 0.23033 -0.1415 -0.075618 -0.068808 -0.082597 0.26166 -0.018503
2533 -0.063248 0.23094 0.23095 -0.136 -0.079784 -0.20552 0.17592 -0.1312 -0.048809 -0.094158 -0.10477 0.26477 -0.069238
2534 -0.062809 0.16325 0.19897 -0.15223 -0.08952 -0.20671 0.13804 -0.16268 -0.079193 -0.11702 -0.11782 0.25542 -0.040621
2535 -0.029651 0.19934 0.2171 -0.11831 -0.060431 -0.19994 0.20918 -0.13535 -0.049975 -0.084551 -0.11588 0.38914 -0.018337
2536 -0.041974 0.16066 0.20991 -0.11694 -0.075063 -0.23157 0.20279 -0.12141 -0.061384 -0.094936 -0.10484 0.35149 -0.038919
2537 -0.046973 0.11974 0.18348 -0.14835 -0.062619 -0.2092 0.16614 -0.12402 -0.060163 -0.10542 -0.13288 0.34983 -0.021401
2538 -0.060181 0.087922 0.20201 -0.13728 -0.059952 -0.2235 0.16313 -0.13909 -0.055216 -0.10907 -0.14814 0.28033 -0.024959
2539 -0.048451 0.1775 0.20182 -0.089366 -0.044125 -0.21711 0.19557 -0.12853 -0.071425 -0.084752 -0.11445 0.27584 0.0070618
2540 -0.057872 0.17356 0.162 -0.13804 -0.087299 -0.21897 0.11941 -0.17425 -0.092044 -0.11032 -0.13894 0.19665 -0.029701
2541 -0.087466 0.24059 0.14963 -0.16168 -0.086362 -0.22542 0.12534 -0.14897 -0.097723 -0.10878 -0.18849 0.21583 -0.060351
2542 -0.082818 0.2392 0.13516 -0.12701 -0.10339 -0.24066 0.11717 -0.14947 -0.076326 -0.12701 -0.15057 0.17128 -0.06782
2543 -0.033331 0.2647 0.20258 -0.087847 -0.067213 -0.20451 0.16927 -0.1103 -0.029696 -0.086301 -0.11983 0.22256 -0.061755
2544 -0.074126 0.20774 0.15018 -0.13314 -0.055446 -0.22754 0.13348 -0.14954 -0.06218 -0.10231 -0.15256 0.21572 -0.019511
2545 -0.083138 0.1577 0.11914 -0.15618 -0.089724 -0.22451 0.1176 -0.1554 -0.079329 -0.11575 -0.18591 0.18458 -0.067229
2546 -0.080909 0.16953 0.11564 -0.15161 -0.088626 -0.21861 0.11921 -0.17137 -0.078027 -0.14163 -0.15066 0.18156 -0.038019
2547 -0.067243 0.15985 0.13179 -0.12022 -0.063612 -0.20593 0.1137 -0.13043 -0.079731 -0.10081 -0.12268 0.20074 -0.024114
2548 -0.099966 0.19793 0.088681 -0.16217 -0.081731 -0.23705 0.092653 -0.17005 -0.083932 -0.14097 -0.17128 0.18551 -0.087211
2549 -0.074458 0.25692 0.10218 -0.097938 -0.071432 -0.21955 0.09479 -0.13878 -0.064588 -0.11502 -0.16051 0.16531 -0.05196
2550 -0.058403 0.25846 0.070769 -0.15216 -0.078619 -0.24208 0.077683 -0.16675 -0.086099 -0.11879 -0.18765 0.16645 -0.077686
2551 -0.072987 0.28496 0.1489 -0.10749 -0.09806 -0.21529 0.096269 -0.13701 -0.069291 -0.12266 -0.17603 0.16944 -0.054017
2552 -0.06336 0.2939 0.096431 -0.1315 -0.083151 -0.20651 0.11061 -0.13776 -0.070017 -0.1137 -0.17306 0.19616 -0.070929
2553 -0.063866 0.28312 0.059605 -0.11444 -0.071734 -0.21431 0.10477 -0.14251 -0.071803 -0.11535 -0.17288 0.17532 -0.070624
2554 -0.084197 0.23831 0.091928 -0.10095 -0.09034 -0.23386 0.12502 -0.13494 -0.08697 -0.10932 -0.14982 0.13233 -0.073021
2555 -0.066735 0.18449 0.068939 -0.13711 -0.087376 -0.22561 0.1126 -0.12666 -0.097377 -0.11292 -0.16824 0.17959 -0.086895
2556 -0.11684 0.20331 0.054108 -0.14462 -0.095859 -0.23401 0.079651 -0.13577 -0.0923 -0.11985 -0.17981 0.14082 -0.092482
2557 -0.073927 0.23553 0.054275 -0.14552 -0.08061 -0.22232 0.10302 -0.10822 -0.07997 -0.10842 -0.18393 0.13368 -0.068928
2558 -0.067568 0.33417 0.051218 -0.12508 -0.076563 -0.21155 0.11166 -0.0081028 -0.065256 -0.10506 -0.18791 0.16785 -0.037213
2559 -0.10161 0.3201 0.018395 -0.13125 -0.10579 -0.21743 0.080359 -0.017846 -0.078351 -0.11699 -0.19834 0.12578 -0.06176
2560 -0.074802 0.28659 0.032658 -0.10344 -0.053584 -0.16231 0.11372 -0.021194 -0.06341 -0.094091 -0.14911 0.1506 -0.028368
2561 -0.07409 0.26297 0.020702 -0.13528 -0.077974 -0.23405 0.075191 -0.086451 -0.093979 -0.13519 -0.20252 0.12687 -0.052971
2562 -0.07541 0.24882 0.018308 -0.13864 -0.059229 -0.22508 0.096059 -0.096083 -0.086759 -0.097669 -0.16951 0.1301 -0.048797
2563 -0.078813 0.21324 0.00083696 -0.1379 -0.073242 -0.21181 0.10584 -0.12382 -0.095954 -0.11771 -0.17064 0.12105 -0.076124
2564 -0.08533 0.17157 -0.031025 -0.1853 -0.11016 -0.23839 0.068264 -0.12815 -0.10101 -0.13146 -0.20136 0.079597 -0.068019
2565 -0.11048 0.20728 -0.012281 -0.17118 -0.079583 -0.21532 0.07411 -0.10911 -0.090442 -0.13278 -0.17541 0.12147 -0.085488
2566 -0.073043 0.24193 -0.0034107 -0.10624 -0.087372 -0.21173 0.07446 -0.11334 -0.076795 -0.10878 -0.19434 0.10681 -0.047453
2567 -0.070854 0.27889 -0.054473 -0.15166 -0.09812 -0.20325 0.073323 -0.11816 -0.10138 -0.12193 -0.19243 0.083729 -0.071019
2568 -0.084012 0.29155 0.0099581 -0.13346 -0.077236 -0.21888 0.093969 -0.089651 -0.070995 -0.11472 -0.18011 0.10085 -0.038119
2569 -0.11926 0.25314 -0.050851 -0.14834 -0.093069 -0.24754 0.053974 -0.13027 -0.10618 -0.13095 -0.19764 0.086302 -0.070571
2570 -0.082356 0.24851 -0.014563 -0.1395 -0.064537 -0.24773 0.083169 -0.098596 -0.060725 -0.12523 -0.1727 0.09705 -0.061326
2571 -0.082688 0.18679 -0.012985 -0.13228 -0.040242 -0.20202 0.084339 -0.098753 -0.075144 -0.13639 -0.17595 0.082893 -0.069391
2572 -0.085922 0.16783 -0.04149 -0.14971 -0.10426 -0.23473 0.045881 -0.13116 -0.10418 -0.1461 -0.19721 0.059024 -0.084512
2573 -0.082335 0.17174 -0.03298 -0.14014 -0.076741 -0.23514 0.052233 -0.10296 -0.081171 -0.12057 -0.19023 0.065903 -0.096114
2574 -0.098203 0.184 -0.039459 -0.13594 -0.074532 -0.21188 0.040325 -0.051266 -0.086524 -0.13216 -0.18831 0.069577 -0.08307
2575 -0.092886 0.21127 -0.06777 -0.13247 -0.079946 -0.23969 0.067258 0.037382 -0.085888 -0.12811 -0.2104 0.065723 -0.081381
2576 -0.10737 0.24011 -0.049593 -0.15084 -0.081073 -0.22819 0.041646 -0.02754 -0.10015 -0.16345 -0.18822 0.058848 -0.093699
2577 -0.1053 0.25107 -0.053727 -0.15836 -0.083699 -0.21091 0.049849 -0.034947 -0.095049 -0.15888 -0.22887 0.059695 -0.095823
2578 -0.078727 0.24126 -0.029239 -0.13789 -0.082995 -0.18862 0.027763 -0.033932 -0.093119 -0.15118 -0.20664 0.030824 -0.07913
2579 -0.092996 0.21172 -0.04719 -0.14284 -0.099597 -0.24077 0.032817 -0.074094 -0.086572 -0.14359 -0.21869 0.05476 -0.040798
2580 -0.11369 0.16714 -0.058497 -0.16424 -0.095869 -0.18797 0.080964 -0.095823 -0.087679 -0.12927 -0.20329 0.066038 -0.058868
2581 -0.085325 0.14881 -0.076112 -0.1216 -0.059448 -0.21324 0.06315 -0.084588 -0.11001 -0.11743 -0.19218 0.055532 -0.083426
2582 -0.093436 0.20076 -0.06795 -0.14564 -0.11079 -0.21147 0.033671 -0.085069 -0.080049 -0.12992 -0.20266 0.079566 -0.091758
2583 -0.10881 0.16904 -0.10414 -0.15668 -0.1098 -0.25523 0.0046695 -0.10955 -0.10998 -0.15611 -0.23313 0.030667 -0.096506
2584 -0.075587 0.22473 -0.063888 -0.14282 -0.062862 -0.21386 0.014254 -0.094887 -0.084 -0.12813 -0.19342 0.054954 -0.1031
2585 -0.080561 0.21571 -0.075723 -0.14814 -0.087636 -0.21173 0.050653 -0.096665 -0.079314 -0.13603 -0.20208 0.037783 -0.053483
2586 -0.11446 0.17362 -0.10325 -0.15651 -0.065401 -0.22885 0.037023 -0.062561 -0.080168 -0.14981 -0.21377 0.043644 -0.07327
2587 -0.095002 0.19219 -0.10784 -0.144 -0.07542 -0.21766 0.03736 0.016764 -0.074212 -0.14224 -0.21553 0.038043 -0.034449
2588 -0.13417 0.12204 -0.12793 -0.18739 -0.11536 -0.26414 -0.0011254 0.052664 -0.10882 -0.17967 -0.24063 0.018406 -0.091504
2589 -0.077184 0.15386 -0.1039 -0.14652 -0.059446 -0.21046 0.0097207 0.0046433 -0.094316 -0.15938 -0.20682 0.020572 -0.043281
2590 -0.10872 0.16299 -0.10296 -0.15251 -0.077271 -0.16813 0.0016732 -0.021997 -0.07066 -0.13389 -0.2431 0.047021 -0.079339
2591 -0.14083 0.12615 -0.11913 -0.1357 -0.10443 -0.23806 -0.033145 -0.052823 -0.095464 -0.14864 -0.25768 0.022683 -0.10862
2592 -0.089334 0.149 -0.11762 -0.15194 -0.07271 -0.20111 0.020479 -0.068331 -0.077968 -0.15226 -0.22244 0.0013062 -0.081033
2593 -0.08729 0.13871 -0.086716 -0.11718 -0.086561 -0.17722 0.047231 -0.045618 -0.070573 -0.13573 -0.21068 -0.010295 -0.099463
2594 -0.13734 0.13245 -0.16223 -0.17221 -0.10611 -0.20696 -0.015421 -0.088316 -0.12066 -0.16658 -0.25789 0.019077 -0.11717
2595 -0.07976 0.15653 -0.12904 -0.12021 -0.040324 -0.20086 0.010999 -0.046843 -0.084616 -0.14152 -0.21825 -0.001297 -0.051381
2596 -0.11884 0.14581 -0.14896 -0.14945 -0.07459 -0.20173 0.012881 -0.06548 -0.10552 -0.15798 -0.19209 0.0097444 -0.054224
2597 -0.11956 0.16649 -0.13403 -0.10562 -0.083249 -0.21029 -0.034805 -0.0092074 -0.086108 -0.12407 -0.20437 0.010441 -0.051232
2598 -0.065905 0.12304 -0.12147 -0.12559 -0.044528 -0.19532 0.042049 0.081556 -0.084714 -0.11942 -0.20427 0.032949 -0.058307
2599 -0.076576 0.15408 -0.10985 -0.097245 -0.045135 -0.17205 0.037905 0.098999 -0.073643 -0.1064 -0.19904 0.0097619 -0.083216
2600 -0.086467 0.1237 -0.12663 -0.13771 -0.086101 -0.18344 0.055349 0.032126 -0.075142 -0.11534 -0.21861 -0.037895 -0.089892
2601 -0.10557 0.10569 -0.14093 -0.1429 -0.10287 -0.20963 -0.019217 -0.0045938 -0.089462 -0.17522 -0.25871 -0.019232 -0.097848
2602 -0.11438 0.10248 -0.15992 -0.071276 -0.097136 -0.21153 -0.037974 -0.024052 -0.10128 -0.1744 -0.27414 -0.02468 -0.096345
2603 -0.10719 0.079281 -0.16722 -0.037904 -0.077963 -0.18584 0.006566 -0.012116 -0.10236 -0.17424 -0.21895 -0.021694 -0.06969
2604 -0.12451 0.068592 -0.12217 -0.071063 -0.069655 -0.21372 -0.027183 0.04462 -0.085282 -0.15031 -0.22863 -0.0080678 -0.085709
2605 -0.12227 0.09199 -0.17291 -0.10447 -0.07416 -0.20228 -0.015212 0.08889 -0.098413 -0.15469 -0.22286 -0.027435 -0.089107
2606 -0.080602 0.084472 -0.1349 -0.068387 -0.071182 -0.19128 -0.0065652 0.13644 -0.10008 -0.12626 -0.23366 -0.020412 -0.075303
2607 -0.08456 0.042672 -0.14819 -0.028839 -0.065181 0.025389 -0.0034365 0.13464 -0.096202 -0.13221 -0.23685 -0.018521 -0.063236
2608 -0.14254 0.048414 -0.16792 -0.010799 -0.058964 0.048737 -0.0029999 0.026406 -0.10885 -0.15617 -0.22168 -0.032736 -0.10035
2609 -0.088185 0.068573 -0.13334 -0.048471 -0.019828 0.038381 -0.0071885 -0.001631 -0.097819 -0.14647 -0.21395 -0.0072389 -0.072413
2610 -0.082295 0.091677 -0.14986 -0.042276 -0.011386 -0.084602 0.0013765 -0.0025203 -0.095478 -0.12635 -0.2029 -0.016929 -0.057245
2611 -0.11698 0.04066 -0.16167 -0.089148 -0.053582 -0.12026 -0.02653 0.028146 -0.10554 -0.16808 -0.19551 -0.02751 -0.10315
2612 -0.11031 0.04842 -0.14219 -0.12607 -0.078715 -0.15467 -0.013719 0.072005 -0.11036 -0.15422 -0.18346 -0.030466 -0.13014
2613 -0.073646 0.088099 -0.12928 -0.077323 -0.042087 -0.12986 0.00050172 0.1354 -0.074756 -0.12656 -0.12953 0.0073172 -0.025227
2614 -0.10679 0.041138 -0.14492 -0.10459 -0.073363 -0.18906 -0.044216 0.11906 -0.096992 -0.1479 -0.077606 -0.028935 -0.070948
2615 -0.07526 0.067231 -0.11783 -0.11668 -0.055006 -0.16034 0.0013986 0.1759 -0.068224 -0.12421 -0.039273 -0.013259 -0.086712
2616 -0.13116 -0.011352 -0.14691 -0.14025 -0.091722 -0.15574 -0.044898 0.12923 -0.12337 -0.16391 -0.17279 -0.051394 -0.090461
2617 -0.07997 -0.00056412 -0.14742 -0.12022 -0.061205 -0.17493 -0.03193 0.058931 -0.10816 -0.16844 -0.18864 -0.045943 -0.084774
2618 -0.11029 0.075557 -0.14308 -0.10121 -0.053295 -0.13371 -0.02592 0.063419 -0.10528 -0.12486 -0.17073 -0.025912 -0.10703
2619 -0.13406 0.03159 -0.16299 -0.1137 -0.065808 0.08285 -0.029153 0.039334 -0.08001 -0.15502 -0.21416 -0.059093 -0.078833
2620 -0.11958 0.020344 -0.14321 -0.12084 -0.053901 0.10582 -0.031389 0.080539 -0.079061 -0.14513 -0.19205 -0.023223 -0.084587
2621 -0.099625 0.011753 -0.19884 -0.10664 -0.10607 0.099502 -0.029072 0.13121 -0.10472 -0.17193 -0.21775 -0.036431 -0.12086
2622 -0.087015 0.033703 -0.13662 -0.027363 -0.052296 0.089928 -0.019657 0.24487 -0.073565 -0.14229 -0.14454 -0.035651 -0.074839
2623 -0.12808 0.017774 -0.20348 -0.059114 -0.093128 -0.080795 -0.066557 0.17796 -0.10392 -0.17592 -0.067958 -0.047523 -0.10224
2624 -0.10604 0.030937 -0.151 0.025437 -0.044643 -0.088456 -0.028873 0.13731 -0.073054 -0.13107 0.039052 -0.020171 -0.090135
2625 -0.13767 0.02766 -0.17364 0.062306 -0.092376 -0.13785 -0.050894 0.084944 -0.11891 -0.1038 0.029917 -0.039088 -0.090469
2626 -0.1036 0.03705 -0.1571 -0.010095 -0.073473 -0.093609 -0.036797 0.072433 -0.086798 -0.12847 -0.053752 -0.035554 -0.061434
2627 -0.14102 -0.0030948 -0.18241 -0.071348 -0.11133 -0.1241 -0.057934 0.031647 -0.087817 -0.1522 -0.11837 -0.079433 -0.08578
2628 -0.16045 -0.018449 -0.21562 -0.094944 -0.090526 -0.15182 -0.082668 -0.0090479 -0.12433 -0.18152 -0.15861 -0.081385 -0.10535
2629 -0.1102 -0.016056 -0.18807 -0.08747 -0.072144 -0.096331 -0.020672 0.056574 -0.090434 -0.14096 -0.1245 -0.040196 -0.095788
2630 -0.10571 0.021976 -0.18111 -0.073061 -0.073409 -0.11 -0.046307 0.16684 -0.091183 -0.13874 -0.055408 -0.036414 -0.089237
2631 -0.1081 0.0082291 -0.17797 -0.063141 -0.079567 -0.14971 -0.042472 0.20557 -0.082664 -0.15682 0.052741 -0.061955 -0.11805
2632 -0.13754 -0.015454 -0.19528 -0.055252 -0.1063 -0.13645 -0.046808 0.16138 -0.10541 -0.12837 0.14754 -0.070083 -0.096192
2633 -0.118 0.012 -0.17811 0.10347 -0.060534 -0.10527 -0.023783 0.12932 -0.094035 -0.12134 0.16301 -0.031203 -0.060974
2634 -0.13851 -0.045955 -0.19966 0.077823 -0.089606 0.079167 -0.058071 0.049659 -0.097854 -0.13365 0.13966 -0.055491 -0.089747
2635 -0.10471 0.023753 -0.14468 0.061334 -0.056638 0.21408 -0.023788 0.052695 -0.10555 -0.1253 0.081751 -0.05524 -0.081878
2636 -0.12448 -0.0093144 -0.14355 -0.020334 -0.069193 0.12532 -0.034557 0.040403 -0.096131 -0.1079 -0.023555 -0.036885 -0.065207
2637 -0.10934 -0.0068145 -0.13223 -0.039396 -0.066215 0.21919 -0.062039 0.046112 -0.10256 -0.12265 -0.0062392 -0.048523 -0.070519
2638 -0.12511 -0.012497 -0.12234 -0.012411 -0.056817 0.21975 -0.051095 0.022821 -0.096983 -0.13312 -0.010012 -0.027667 -0.10965
2639 -0.14574 -0.025102 -0.16898 -0.045554 -0.082645 0.19747 -0.056472 0.025009 -0.1156 -0.12545 0.11977 -0.063649 -0.088399
2640 -0.13152 -0.036018 -0.15416 0.058398 -0.095078 0.038748 -0.053774 0.024513 -0.11557 -0.12677 0.21276 -0.062677 -0.12282
2641 -0.1398 -0.042826 -0.16942 0.095406 -0.10558 -0.010158 -0.087086 0.0058233 -0.098959 -0.10977 0.20688 -0.034317 -0.10438
2642 -0.1533 -0.068923 -0.19171 0.13665 -0.10027 -0.037991 -0.083379 -0.0082608 -0.11088 -0.13071 0.19735 -0.07935 -0.083072
2643 -0.11363 -0.026139 -0.17586 0.19904 -0.087776 -0.021721 -0.072895 0.022848 -0.11966 -0.10203 0.26578 -0.074575 -0.067865
2644 -0.044285 -0.036099 -0.16471 0.15664 -0.089713 -0.034866 -0.041156 0.055602 -0.10204 -0.11707 0.1601 -0.079499 -0.083819
2645 -0.0003685 -0.041456 -0.094325 0.15135 -0.10189 -0.058852 -0.035982 0.17313 -0.1081 -0.11842 0.10874 -0.087792 -0.099976
2646 0.060061 -0.01603 -0.096988 0.04409 -0.087513 -0.019168 -0.057108 0.13554 -0.10164 -0.11616 0.10134 -0.070333 -0.073867
2647 0.082344 0.00090856 -0.10059 0.031627 -0.047215 0.24361 -0.037572 0.18144 -0.091319 -0.083415 0.19872 -0.066773 -0.052579
2648 0.024469 -0.047747 -0.15665 -0.043773 -0.087202 0.28153 -0.045198 0.060186 -0.11552 -0.1128 0.34282 -0.08433 -0.096825
2649 -0.053948 -0.0018537 -0.13709 -0.020698 -0.061266 0.30527 -0.050088 0.03868 -0.095112 -0.067212 0.33683 -0.039685 -0.090257
2650 -0.063388 0.0072907 -0.15133 -0.030059 -0.061922 0.35042 -0.041493 0.020676 -0.12061 -0.059257 0.37522 -0.054286 -0.066672
2651 -0.075591 -0.031017 -0.16695 -0.079258 -0.034658 0.37738 -0.054208 -0.0034804 -0.10583 -0.10862 0.38863 -0.041933 -0.07251
2652 -0.068448 0.01856 -0.14754 0.019784 -0.060407 0.22512 -0.048945 0.015838 -0.086769 -0.059566 0.37006 -0.058813 -0.062953
2653 -0.066715 0.0028265 0.052269 0.095989 -0.05022 0.14928 -0.027757 0.042388 -0.10015 -0.053173 0.34138 -0.011987 -0.07897
2654 -0.090496 -0.026985 -0.032388 0.15984 -0.080375 0.05813 -0.076582 0.013447 -0.12105 -0.066056 0.34973 -0.049576 -0.063042
2655 -0.049698 -0.028317 0.020254 0.26532 -0.084538 0.067668 -0.049804 0.0046298 -0.10914 -0.060728 0.41563 -0.049703 -0.08097
2656 -0.092023 -0.026464 -0.098127 0.23344 -0.064453 0.038324 -0.060417 -0.017804 -0.087118 -0.073574 0.45026 -0.032213 -0.088951
2657 -0.087579 -0.024127 -0.1098 0.25652 -0.074936 0.040241 -0.059693 -0.014932 -0.11506 -0.056228 0.47054 -0.062321 -0.090205
2658 -0.10346 -0.052625 -0.13538 0.22878 -0.074043 0.27774 -0.05928 0.00076471 -0.098189 -0.068974 0.45528 -0.032949 -0.067949
2659 -0.088562 -0.044877 -0.1374 0.16438 -0.035401 0.36067 -0.074285 -0.0036262 -0.11367 -0.054101 0.45221 -0.080594 -0.075455
2660 -0.070953 -0.017291 -0.14283 0.070759 -0.057764 0.37648 -0.05585 0.0013706 -0.084259 -0.090255 0.47275 -0.063733 -0.067739
2661 -0.10759 -0.076984 -0.13765 0.013106 -0.078862 0.42713 -0.06374 -0.013687 -0.11358 -0.060873 0.46988 -0.07791 -0.10539
2662 -0.080125 -0.044685 0.034402 0.021521 -0.051585 0.42261 -0.06405 -0.013191 -0.097389 -0.043042 0.4822 -0.077911 -0.082721
2663 -0.072044 -0.081406 0.018165 -0.0056732 -0.089749 0.45885 -0.089508 -0.035127 -0.11065 -0.069944 0.45945 -0.057687 -0.014607
2664 -0.07937 -0.055034 -0.024058 0.007605 -0.092283 0.44224 -0.060464 -0.020821 -0.097921 -0.044633 0.47978 -0.061702 0.051078
2665 -0.052125 -0.016542 -0.041729 0.022932 -0.038463 0.49958 -0.056451 -0.022931 -0.091846 -0.052923 0.49551 -0.090737 0.091342
2666 -0.07067 -0.035567 -0.094262 0.085181 -0.061723 0.4841 -0.056137 -0.031828 -0.11648 -0.027275 0.63029 -0.06122 0.030078
2667 -0.074578 -0.060359 -0.10101 0.17532 -0.059643 0.48356 -0.063702 -0.0043042 -0.10216 -0.055495 0.57398 -0.058807 0.017636
2668 0.095866 -0.069588 -0.1342 0.23275 -0.065424 0.48613 -0.041404 -0.038294 -0.094913 -0.041992 0.58541 -0.068712 -0.041155
2669 0.14862 -0.030974 -0.11045 0.25859 -0.048354 0.56575 -0.04163 -0.039561 -0.087131 -0.027009 0.56331 -0.063936 -0.053267
2670 0.085869 -0.041446 -0.12433 0.24264 -0.046002 0.56371 -0.080859 -0.016595 -0.11498 -0.033967 0.58538 -0.064763 -0.036856
2671 0.099091 -0.069972 0.015025 0.2135 -0.086702 0.52649 -0.069202 -0.070877 -0.11476 -0.073065 0.56505 -0.10839 -0.089121
2672 0.036861 -0.074719 0.084543 0.16948 -0.087494 0.57658 -0.081099 -0.047651 -0.11768 -0.062964 0.52705 -0.078487 -0.040836
2673 -0.016233 -0.050611 0.090219 0.16309 -0.059456 0.61078 -0.030189 -0.025113 -0.094522 -0.016458 0.58082 -0.070392 -0.032853
2674 -0.030378 -0.0085033 0.037809 0.092852 -0.055252 0.59751 -0.041007 -0.030885 -0.097992 -0.030762 0.57396 -0.067255 -0.058463
2675 -0.02673 -0.030277 -0.060175 0.0754 -0.076119 0.59782 -0.057297 -0.046814 -0.089717 -0.019814 0.60303 -0.076317 -0.013431
2676 -0.0086597 -0.059532 -0.087622 0.069717 -0.018665 0.64582 -0.05621 -0.044085 -0.091645 -0.014978 0.61062 -0.060073 -0.043267
2677 -0.052857 -0.049993 -0.12983 0.04788 -0.078027 0.6543 -0.053682 -0.056765 -0.094766 0.00099546 0.60464 -0.10168 -0.073852
2678 -0.055625 -0.059281 -0.13695 0.066034 -0.066835 0.59341 -0.10674 -0.093475 -0.12395 -0.021998 0.56788 -0.048018 -0.050125
2679 -0.039535 -0.046351 -0.12677 0.19668 -0.080874 0.61251 -0.091181 -0.071451 -0.10235 0.0046956 0.58762 -0.078913 -0.036595
2680 -0.020001 -0.018705 -0.001324 0.31717 -0.0516 0.61224 -0.046253 -0.028777 -0.081106 0.047772 0.62337 -0.063352 0.0024977
2681 -0.0048801 -0.02254 0.19087 0.378 -0.054214 0.6902 -0.074584 -0.026272 -0.081358 0.064561 0.60022 -0.072901 0.046089
2682 0.095291 -0.081423 0.13249 0.3161 -0.067757 0.59938 -0.092443 -0.11372 -0.14313 0.027126 0.52 -0.10766 0.054776
2683 0.13535 -0.062198 0.11252 0.31644 -0.075746 0.64149 -0.079545 -0.080451 -0.093614 0.046402 0.58129 -0.095977 0.11111
2684 0.20895 -0.040902 0.033921 0.2377 -0.051875 0.64659 -0.036945 -0.073045 -0.095105 0.052161 0.61472 -0.063855 0.12292
2685 0.1757 -0.082867 -0.036694 0.13097 -0.056964 0.55417 -0.063663 -0.076075 -0.10618 0.013558 0.55386 -0.10181 0.025374
2686 0.13242 -0.052767 -0.074779 0.11963 -0.063895 0.63456 -0.069065 -0.053719 -0.082849 -0.00106 0.44772 -0.11037 -0.00042092
2687 0.043013 -0.064317 -0.080797 0.07832 -0.063291 0.67128 -0.06796 -0.072516 -0.10765 -0.019254 0.40801 -0.073999 0.008708
2688 0.0055946 -0.048872 -0.069023 0.096157 -0.045684 0.69521 -0.077649 -0.07586 -0.075419 -0.019191 0.37865 -0.054315 -0.0058632
2689 0.013557 -0.017556 -0.02924 0.11557 -0.042527 0.69799 -0.050544 -0.04737 -0.070712 0.0040914 0.3706 -0.095154 -0.0094981
2690 0.018645 -0.0068939 0.17853 0.12242 -0.049865 0.70589 -0.046179 -0.06849 -0.079909 -0.0064125 0.36385 -0.058887 -0.017196
2691 -0.014479 -0.062374 0.1735 0.0619 -0.082685 0.71096 -0.0851 -0.07602 -0.085292 -0.019323 0.50239 -0.065925 0.017986
2692 -0.02305 -0.053242 0.13151 0.054591 -0.078062 0.60934 -0.098886 -0.080557 -0.082181 -0.0030272 0.56907 -0.073073 0.015692
2693 0.0099557 -0.05656 0.050214 0.07254 -0.058131 0.53877 -0.065016 -0.080954 -0.079504 -0.015753 0.55426 -0.082399 0.040959
2694 0.020289 -0.068837 -0.0066702 0.036934 -0.092969 0.43696 -0.072097 -0.084743 -0.083584 -0.027504 0.48694 -0.11618 0.068967
2695 0.16487 -0.060939 -0.055626 0.032291 -0.048584 0.44032 -0.085369 -0.10599 -0.10704 -0.03289 0.389 -0.075128 0.1025
2696 0.24794 -0.051635 -0.040245 0.0089165 -0.064902 0.44745 -0.077348 -0.096694 -0.077159 -0.029026 0.35056 -0.079533 0.15377
2697 0.2733 0.020455 0.014185 0.063667 -0.062991 0.47775 -0.067313 -0.0789 -0.075414 -0.016294 0.36571 -0.090539 0.11117
2698 0.18533 -0.13793 0.16613 0.0090574 -0.066886 0.39352 -0.11701 -0.11524 -0.1177 -0.018703 0.26469 -0.11038 0.057041
2699 0.20746 -0.018462 0.25803 0.085252 -0.040521 0.44279 -0.057204 -0.072171 -0.046049 0.0018431 0.33145 -0.077976 0.048877
2700 0.087683 -0.032905 0.17423 0.046525 -0.025576 0.41477 -0.084735 -0.092473 -0.082614 -0.016884 0.29436 -0.079071 0.030378
2701 0.039563 -0.022434 0.10919 0.027771 -0.081862 0.37477 -0.064509 -0.1029 -0.11488 0.026794 0.32984 -0.088206 0.048944
2702 0.02951 -0.051585 0.046923 0.001404 -0.068856 0.38259 -0.073388 -0.09785 -0.080976 0.010912 0.30878 -0.10518 0.045286
2703 0.013672 -0.093781 -0.0045949 -0.015691 -0.08108 0.33276 -0.10028 -0.10276 -0.11161 0.10153 0.28325 -0.094283 0.053801
2704 0.022318 -0.05616 -0.012363 -0.011953 -0.060992 0.3703 -0.06874 -0.10524 -0.12012 0.096681 0.32038 -0.088632 0.075392
2705 0.047895 -0.049324 0.01213 0.026362 -0.074027 0.30406 -0.082686 -0.092643 -0.074847 0.097378 0.27418 -0.063705 0.12025
2706 0.080625 -0.076083 0.21568 0.0095632 -0.061024 0.32552 -0.078885 -0.10312 -0.083439 0.061826 0.2494 -0.066965 0.18077
2707 0.29444 -0.044014 0.25219 0.020674 -0.067186 0.34718 -0.088592 -0.11542 -0.1128 0.0054253 0.22956 -0.064769 0.17398
2708 0.29307 -0.049662 0.29899 0.0022779 -0.076479 0.29954 -0.091057 -0.1088 -0.087056 0.009809 0.2653 -0.086171 0.23771
2709 0.30788 -0.047448 0.20557 -0.015517 -0.069023 0.32762 -0.09294 -0.11556 -0.038922 0.0042207 0.2271 -0.078858 0.17576
2710 0.31283 -0.014041 0.16432 0.069337 -0.052457 0.27058 -0.057935 -0.074113 0.032608 0.054848 0.26023 -0.082867 0.18231
2711 0.27833 -0.08086 0.074705 -0.018415 -0.063043 0.27508 -0.11197 -0.088548 0.048477 0.039199 0.18151 -0.07665 0.13677
2712 0.24904 -0.096185 0.060398 -0.025514 -0.085581 0.2458 -0.065645 -0.082761 0.039212 0.063739 0.19056 -0.10899 0.15776
2713 0.17774 -0.077885 0.032056 -0.032831 -0.062724 0.22461 -0.046943 -0.063719 0.011895 0.088958 0.21313 -0.08004 0.13604
2714 0.16682 -0.047469 0.046412 -0.02166 -0.050997 0.24188 -0.050701 -0.070366 0.0091465 0.089945 0.24337 -0.066144 0.22082
2715 0.12119 -0.025829 0.26464 -0.0029276 -0.05746 0.29382 -0.063268 -0.095719 -0.019203 0.15195 0.20672 -0.04689 0.2783
2716 0.087818 -0.10698 0.3051 -0.041622 -0.068529 0.22541 -0.092561 -0.118 -0.065074 0.1175 0.15984 -0.072577 0.19533
2717 0.087156 -0.058277 0.30679 -0.02899 -0.06667 0.19988 -0.090446 -0.090288 -0.050277 0.10142 0.14737 -0.086574 0.25157
2718 0.10652 -0.048796 0.24498 -0.043521 -0.073893 0.18849 -0.066278 -0.11009 -0.039386 0.057803 0.17053 -0.083748 0.20341
2719 0.32242 -0.075561 0.17304 -0.026683 -0.065966 0.18125 -0.081931 -0.10106 -0.055295 0.046834 0.12937 -0.074168 0.17208
2720 0.3712 -0.06151 0.10145 -0.062404 -0.092536 0.18367 -0.060642 -0.10959 -0.036364 0.027299 0.15314 -0.10099 0.23196
2721 0.38681 -0.067883 0.082249 -0.057949 -0.057077 0.1859 -0.082593 -0.096478 0.021319 0.062071 0.15908 -0.068638 0.30966
2722 0.42837 -0.058706 0.05529 -0.069318 -0.056738 0.18202 -0.055785 -0.10134 0.081015 0.087642 0.1523 -0.080337 0.24952
2723 0.30293 -0.071334 0.076017 -0.053478 -0.048273 0.15953 -0.078385 -0.095597 0.10637 0.1444 0.11553 -0.077845 0.29168
2724 0.20365 -0.0445 0.35965 -0.062152 -0.099256 0.17906 -0.086777 -0.082696 0.1494 0.2298 0.098468 -0.090462 0.22794
2725 0.1553 -0.05321 0.39411 -0.050344 -0.068799 0.13704 -0.10592 -0.080179 0.1486 0.21149 0.11555 -0.10228 0.22263
2726 0.13813 -0.046299 0.43242 -0.034536 -0.074779 0.13644 -0.075543 -0.06104 0.16224 0.23144 0.11954 -0.075874 0.2032
2727 0.13329 -0.036526 0.2922 -0.024904 -0.045318 0.1507 -0.064935 -0.091115 0.10738 0.15624 0.12087 -0.10318 0.17591
2728 0.16777 -0.042929 0.21679 -0.036753 -0.0595 0.13393 -0.041004 -0.084703 0.056608 0.098808 0.12875 -0.06127 0.19635
2729 0.10162 -0.10854 0.090631 -0.087565 -0.10332 0.077144 -0.10635 -0.13402 -0.00055698 0.015623 0.0675 -0.13697 0.13949
2730 0.19472 -0.077078 0.11172 -0.054519 -0.080367 0.12432 -0.044974 -0.10772 0.0078519 0.060924 0.1166 -0.068839 0.17757
2731 0.35615 -0.094703 0.085077 -0.11177 -0.084128 0.082759 -0.10128 -0.13127 -0.025241 0.043229 0.053881 -0.12225 0.16846
2732 0.37434 -0.086204 0.063451 -0.11069 -0.080859 0.037257 -0.11337 -0.13068 0.053043 0.054327 0.014044 -0.093661 0.1539
2733 0.41832 -0.061175 0.31579 -0.047565 -0.06507 0.065808 -0.092072 -0.097858 0.13073 0.11968 0.070576 -0.075615 0.23141
2734 0.38873 -0.078287 0.38189 -0.063068 -0.076528 0.091476 -0.089536 -0.095007 0.21791 0.24952 0.076503 -0.076846 0.25444
2735 0.28507 -0.069782 0.40776 -0.067206 -0.068684 0.071317 -0.092232 -0.090125 0.25331 0.27932 0.066402 -0.08525 0.29029
2736 0.22001 -0.075504 0.29855 -0.075457 -0.076372 0.096248 -0.071052 -0.09221 0.23493 0.26293 0.055468 -0.09635 0.25825
2737 0.15373 -0.073546 0.21776 -0.071727 -0.08999 0.048361 -0.077832 -0.063104 0.22765 0.19678 0.045901 -0.092754 0.2302
2738 0.15882 -0.090873 0.16159 -0.11268 -0.081342 0.029485 -0.096179 -0.072341 0.21116 0.15382 0.0047799 -0.10034 0.20068
2739 0.17571 -0.044141 0.12417 -0.084811 -0.061057 0.083521 -0.046253 -0.07476 0.21802 0.11585 0.051728 -0.093938 0.2304
2740 0.16631 -0.085799 0.082173 -0.11675 -0.079232 0.020999 -0.094348 -0.10517 0.16701 0.091585 0.01227 -0.088927 0.15304
2741 0.18307 -0.037153 0.12253 -0.097257 -0.095643 0.023222 -0.077264 -0.10861 0.16881 0.082008 0.0071407 -0.10153 0.13602
2742 0.27989 -0.091122 0.16295 -0.098256 -0.079094 0.020523 -0.092524 -0.12811 0.14029 0.085373 0.0093583 -0.10243 0.10271
2743 0.39067 -0.08115 0.31633 -0.11784 -0.082199 0.0035766 -0.10073 -0.13839 0.22763 0.067349 -0.056774 -0.14561 0.15211
2744 0.41343 -0.042708 0.44089 -0.069854 -0.071898 -0.021147 -0.053594 -0.10346 0.28467 0.1099 0.0083769 -0.089382 0.15469
2745 0.38181 -0.078222 0.31724 -0.098245 -0.083772 0.0071069 -0.07445 -0.10649 0.28568 0.12858 -0.025246 -0.082853 0.16953
2746 0.31925 -0.083636 0.2829 -0.10031 -0.081051 -0.010869 -0.070675 -0.071724 0.30757 0.25734 5.4938e-05 -0.093614 0.10293
2747 0.26374 -0.033484 0.24045 -0.077916 -0.059265 0.043171 -0.041244 -0.025819 0.35864 0.2727 0.038235 -0.06289 0.13005
2748 0.16409 -0.093781 0.099368 -0.1206 -0.084277 -0.021018 -0.087737 -0.089844 0.27884 0.23616 -0.036372 -0.094929 0.10134
2749 0.1846 -0.087361 0.12298 -0.11652 -0.087512 -0.036126 -0.085888 -0.10587 0.25889 0.18485 -0.027879 -0.074224 0.067336
2750 0.16933 -0.09089 0.089079 -0.099083 -0.068566 -0.0063598 -0.084553 -0.088645 0.25816 0.1032 -0.038419 -0.082537 0.090388
2751 0.19492 -0.064857 0.13263 -0.10412 -0.089023 0.0015994 -0.076642 -0.073518 0.19742 0.097491 -0.057733 -0.089757 0.083942
2752 0.20211 -0.090736 0.11793 -0.11701 -0.075683 0.010681 -0.074867 -0.097992 0.15729 0.08645 -0.04252 -0.11994 0.089774
2753 0.29181 -0.070763 0.18513 -0.11004 -0.063417 -0.056435 -0.054464 -0.10403 0.17815 0.074138 -0.04945 -0.073938 0.11171
2754 0.38418 -0.076471 0.35483 -0.091045 -0.084477 -0.034874 -0.091269 -0.10623 0.27257 0.10798 -0.063372 -0.094964 0.097687
2755 0.41074 -0.076485 0.34709 -0.094317 -0.084123 -0.070558 -0.088623 -0.094367 0.35877 0.13783 -0.060597 -0.11019 0.076782
2756 0.40013 -0.066627 0.31742 -0.10704 -0.090135 -0.069157 -0.079677 -0.07506 0.386 0.13321 -0.054125 -0.12125 0.045657
2757 0.26786 -0.054816 0.15326 -0.12409 -0.09245 -0.074696 -0.080837 -0.070377 0.38442 0.11138 -0.060431 -0.10881 0.11588
2758 0.2308 -0.07309 0.13333 -0.11135 -0.076258 -0.066242 -0.093339 -0.071913 0.37582 0.12825 -0.064489 -0.0999 0.055844
2759 0.18744 -0.085898 0.11241 -0.12391 -0.046488 -0.10323 -0.049693 -0.087672 0.37033 0.11219 -0.075987 -0.090696 0.15248
2760 0.19376 -0.067289 0.12012 -0.11186 -0.053479 -0.080668 -0.072214 -0.081459 0.34791 0.14968 -0.068917 -0.11831 0.18611
2761 0.17216 -0.070165 0.10332 -0.14295 -0.047305 -0.085057 -0.10596 -0.088337 0.31845 0.20532 -0.10636 -0.10704 0.18878
2762 0.18646 -0.039928 0.09441 -0.13419 -0.061712 -0.056184 -0.053736 -0.095614 0.36329 0.24527 -0.071649 -0.10299 0.22895
2763 0.19935 -0.020657 0.099199 -0.11159 -0.023486 -0.043013 -0.074038 -0.071419 0.32258 0.1839 -0.065959 -0.095326 0.17605
2764 0.18557 -0.08424 0.094986 -0.12159 -0.024156 -0.057467 -0.042103 -0.070706 0.33317 0.12631 -0.091902 -0.069365 0.15787
2765 0.27574 -0.060678 0.077576 -0.11465 -0.054968 -0.082282 -0.053319 -0.073764 0.38733 0.084359 -0.072233 -0.11376 0.075497
2766 0.26174 -0.0683 0.062425 -0.14134 -0.06536 -0.13061 -0.080017 -0.075418 0.42222 0.085217 -0.10705 -0.1067 0.10358
2767 0.30712 -0.051987 0.078124 -0.08194 -0.048311 -0.074893 -0.063954 -0.028032 0.45905 0.13276 -0.085063 -0.10163 0.10906
2768 0.27102 -0.054263 0.035073 -0.12538 -0.065783 -0.097437 -0.093254 -0.043164 0.402 0.11595 -0.10011 -0.089164 0.08457
2769 0.23925 -0.04076 0.034371 -0.11971 -0.061041 -0.11123 -0.0683 -0.058396 0.40035 0.098009 -0.09801 -0.12274 0.068806
2770 0.20168 -0.063817 0.027112 -0.12188 -0.074475 -0.089773 -0.099158 -0.057195 0.34895 0.080428 -0.063009 -0.10167 0.091295
2771 0.20261 -0.074459 0.028283 -0.11174 -0.047143 -0.086022 -0.07811 -0.049587 0.31546 0.067559 -0.11014 -0.096213 0.053387
2772 0.17143 -0.041291 0.041837 -0.13178 -0.065166 -0.10829 -0.055534 -0.049455 0.30342 0.065572 -0.10216 -0.088693 0.075816
2773 0.12748 -0.1015 -0.0030338 -0.12405 -0.055894 -0.17182 -0.10669 -0.098989 0.25956 0.024059 -0.15973 -0.12931 0.0451
2774 0.17246 -0.061673 0.038963 -0.13029 -0.016083 -0.10014 -0.0455 -0.077975 0.2684 0.079128 -0.10863 -0.12121 0.086616
2775 0.12041 -0.086138 -0.039928 -0.14868 -0.040487 -0.15852 -0.10591 -0.098231 0.27633 0.041842 -0.13838 -0.14926 0.045339
2776 0.1698 -0.061976 0.00076708 -0.13209 -0.0025504 -0.10706 -0.075425 -0.088601 0.41006 0.075275 -0.090798 -0.093942 0.02893
2777 0.14891 -0.054531 0.019118 -0.12879 -0.023845 -0.1417 -0.077146 -0.078393 0.40759 0.080651 -0.13739 -0.13823 0.018175
2778 0.17552 -0.094616 -0.031082 -0.11856 -0.021867 -0.12864 -0.090241 -0.055244 0.46804 0.08068 -0.11503 -0.11129 0.025312
2779 0.14182 -0.070896 -0.041532 -0.13502 -0.01056 -0.15202 -0.086172 -0.042829 0.41542 0.059853 -0.15917 -0.11433 -0.0057343
2780 0.1803 -0.042985 0.011005 -0.10676 0.0081492 -0.091754 -0.063014 -0.044241 0.39616 0.08545 -0.10878 -0.073359 0.025655
2781 0.14524 -0.058417 -0.016983 -0.14044 -0.013991 -0.1075 -0.063021 -0.062331 0.32638 0.024142 -0.1298 -0.11694 0.046206
2782 0.15962 -0.038426 -0.018878 -0.10455 0.015294 -0.11766 -0.091228 -0.082961 0.30635 0.047933 -0.13325 -0.069529 0.047773
2783 0.12446 -0.084231 -0.045427 -0.17569 0.001136 -0.14323 -0.055695 -0.077153 0.27516 0.043328 -0.1429 -0.12465 0.0047409
2784 0.14046 -0.063512 -0.030948 -0.13704 0.0033874 -0.13175 -0.057065 -0.083424 0.25475 0.02372 -0.12825 -0.10139 0.040885
2785 0.10659 -0.080363 -0.067272 -0.14101 -0.055118 -0.15127 -0.086572 -0.11367 0.23236 0.014291 -0.16598 -0.11571 0.0038166
2786 0.095082 -0.063354 -0.030872 -0.12164 0.00066539 -0.13979 -0.07541 -0.08835 0.28932 0.031328 -0.14506 -0.086669 0.028277
2787 0.11545 -0.026558 -0.041558 -0.09481 -0.012193 -0.1378 -0.067022 -0.076398 0.27468 0.045104 -0.13098 -0.12331 -0.0027175
2788 0.092655 -0.091947 -0.078998 -0.12563 -0.03871 -0.18708 -0.07559 -0.092729 0.30455 0.019504 -0.16324 -0.12175 -0.0086833
2789 0.091366 -0.068525 -0.088635 -0.13182 0.015053 -0.1437 -0.084128 -0.076881 0.30604 0.005902 -0.15753 -0.10393 0.034702
2790 0.11357 -0.056214 -0.083389 -0.13864 0.024911 -0.15961 -0.086385 -0.071302 0.32079 0.016297 -0.15636 -0.10192 -0.018879
2791 0.10112 -0.076812 -0.10313 -0.14769 0.029908 -0.15581 -0.055558 -0.085986 0.30456 0.0079776 -0.1526 -0.12151 0.017323
2792 0.060121 -0.062361 -0.092549 -0.16055 0.0066369 -0.16417 -0.096993 -0.063378 0.33959 -0.01074 -0.17565 -0.11348 -0.043356
2793 0.073236 -0.072845 -0.062881 -0.14275 -0.0040022 -0.17833 -0.096882 -0.10543 0.3274 0.0051392 -0.19552 -0.095997 0.069152
2794 0.043867 -0.088732 -0.11319 -0.17762 -0.029446 -0.20522 -0.089943 -0.11546 0.24615 -0.019041 -0.18829 -0.12923 -0.02244
2795 0.10497 -0.066437 -0.079837 -0.12776 -0.027289 -0.1923 -0.07794 -0.10294 0.23554 -0.017481 -0.17438 -0.10488 -0.018666
2796 0.060122 -0.066667 -0.10745 -0.143 0.012419 -0.15966 -0.095744 -0.10485 0.21507 -0.026563 -0.16878 -0.11906 -0.017774
2797 0.098556 -0.080566 -0.10162 -0.13624 0.063229 -0.18522 -0.10381 -0.092687 0.21541 -0.017823 -0.17495 -0.1279 0.0019351
2798 0.075374 -0.093098 -0.1144 -0.15812 0.053327 -0.16991 -0.10175 -0.12637 0.16576 -0.037592 -0.18108 -0.1162 -0.046031
2799 0.079662 -0.04062 -0.10336 -0.14994 0.046286 -0.1635 -0.095033 -0.10287 0.21806 -0.0011516 -0.15668 -0.1028 -0.031301
2800 0.070755 -0.041671 -0.12352 -0.16338 -0.01239 -0.20721 -0.10191 -0.097298 0.20845 -0.035885 -0.21485 -0.13765 -0.049163
2801 0.044205 -0.077874 -0.10983 -0.18148 0.0045443 -0.18671 -0.11671 -0.10885 0.199 -0.033566 -0.207 -0.1391 -0.049992
2802 0.021254 -0.078464 -0.08508 -0.14837 -0.015938 -0.19163 -0.088585 -0.10312 0.18827 -0.021539 -0.2099 -0.12787 -0.051104
2803 0.046728 -0.042343 -0.11318 -0.12911 0.0030471 -0.17409 -0.081714 -0.095339 0.20535 -0.02377 -0.18296 -0.11099 -0.030308
2804 0.022319 -0.087262 -0.14963 -0.15286 0.0010354 -0.19814 -0.096504 -0.11576 0.16496 -0.040913 -0.23009 -0.10016 -0.032886
2805 0.044199 -0.07522 -0.14608 -0.16345 0.046092 -0.20443 -0.10179 -0.12287 0.15816 -0.042071 -0.18997 -0.076626 -0.058507
2806 0.027396 -0.049778 -0.15537 -0.14588 0.021833 -0.1909 -0.094399 -0.095342 0.17505 -0.061064 -0.18989 -0.047855 -0.069245
2807 -0.013223 -0.03738 -0.15778 -0.15551 -0.031716 -0.21234 -0.072826 -0.11349 0.14784 -0.065968 -0.19731 -0.093584 -0.047675
2808 0.022797 0.023364 -0.14983 -0.17069 -0.00013171 -0.1733 0.0054728 -0.01005 0.16164 -0.059888 -0.20425 -0.080509 -0.013604
2809 0.046673 0.047963 -0.12492 -0.10843 0.00095868 -0.16316 0.054054 0.1009 0.17357 -0.039039 -0.19753 -0.10481 -0.031903
2810 -0.0038361 -8.3842e-05 -0.14623 -0.15868 -0.023994 -0.1651 0.026526 -0.01502 0.13428 -0.060387 -0.22711 -0.10007 -0.061633
2811 0.048152 -0.024429 -0.13849 -0.14774 0.01453 -0.17777 0.11199 -0.041755 0.15611 -0.040646 -0.18389 -0.069756 -0.011705
2812 0.020455 -0.021509 -0.15044 -0.14636 0.0042671 -0.20924 -0.020816 -0.079361 0.12374 -0.045261 -0.20083 -0.1011 -0.062234
2813 0.0057223 -0.034914 -0.14661 -0.16947 -0.038214 -0.20448 -0.03486 -0.084899 0.13021 -0.066422 -0.23323 -0.11333 -0.049189
2814 -0.0093309 -0.0096505 -0.15387 -0.14989 -0.022059 -0.19934 -0.055972 -0.085214 0.12387 -0.057508 -0.20263 -0.10527 -0.063852
2815 0.0133 -0.0078063 -0.16877 -0.16978 -0.023711 -0.19658 -0.06249 -0.095183 0.10352 -0.076884 -0.22822 -0.13594 -0.077844
2816 -0.012999 0.046902 -0.17141 -0.15651 -0.018477 -0.1802 -0.056623 -0.11755 0.091096 -0.05282 -0.23639 -0.10084 -0.0095987
2817 0.013019 0.052059 -0.14891 -0.17411 0.034392 -0.20964 -0.076972 -0.096274 0.10029 -0.083114 -0.23982 -0.091655 -0.056816
2818 0.037595 0.059616 -0.13748 -0.12019 0.09101 -0.18534 -0.039357 -0.07122 0.12449 -0.048289 -0.18587 -0.083871 -0.046987
2819 0.017035 0.057159 -0.13748 -0.13021 0.0089551 -0.18191 -0.040219 -0.016281 0.094446 -0.069081 -0.2268 -0.10463 -0.048813
2820 -0.012339 0.034458 -0.18673 -0.17038 -0.00045919 -0.19786 -0.058861 0.05263 0.10355 -0.073874 -0.23973 -0.11448 -0.059735
2821 0.04462 0.090934 -0.12863 -0.10444 0.033054 -0.15329 0.0088562 0.084681 0.13172 -0.031169 -0.18836 -0.078106 -0.041444
2822 -0.011161 0.047763 -0.17374 -0.17032 -0.05042 -0.18452 0.014262 0.15491 0.0964 -0.049172 -0.20696 -0.11656 -0.10089
2823 -0.031034 0.069908 -0.20287 -0.15197 -0.025749 -0.19853 0.040374 0.078461 0.06724 -0.066295 -0.22691 -0.13001 -0.069529
2824 0.0056027 0.12762 -0.15615 -0.12949 0.0036736 -0.1586 0.06056 0.021174 0.08716 -0.061103 -0.21361 -0.095176 -0.046324
2825 -0.0081253 0.071059 -0.18901 -0.1613 -0.048649 -0.23658 0.090646 -0.026428 0.055586 -0.094104 -0.22738 -0.10233 -0.076171
2826 -0.0020116 0.077099 -0.19077 -0.14048 -0.018403 -0.20092 0.044237 -0.049496 0.063793 -0.088408 -0.23221 -0.079548 -0.01139
2827 -0.0037947 0.11169 -0.14695 -0.13036 -0.033085 -0.20335 -0.013074 -0.028364 0.073104 -0.061059 -0.22761 -0.11936 -0.050507
2828 -0.022231 0.081635 -0.1779 -0.18004 -0.043718 -0.21086 -0.033301 -0.056778 0.074575 -0.095505 -0.22331 -0.089771 -0.036833
2829 -0.039617 -0.00073398 -0.21967 -0.19263 -0.035581 -0.2206 -0.040801 0.04858 0.035959 -0.11879 -0.23695 -0.11203 -0.061216
2830 -0.015401 0.057844 -0.18527 -0.15236 -0.03954 -0.20845 -0.016755 0.13343 0.077089 -0.09403 -0.23536 -0.10307 -0.07784
2831 -0.046132 0.080118 -0.16593 -0.18238 -0.016656 -0.22476 -0.036167 0.17008 0.038248 -0.090243 -0.24029 -0.12306 -0.080877
2832 -0.035841 0.11591 -0.15232 -0.15907 -0.034918 -0.21761 -0.055406 0.21944 0.052576 -0.11369 -0.25841 -0.11352 -0.046773
2833 -0.011954 0.15941 -0.15822 -0.13816 -0.0015338 -0.19551 0.010321 0.14661 0.062136 -0.065844 -0.24036 -0.089923 -0.059233
2834 -0.02726 0.089352 -0.18245 -0.1374 -0.045601 -0.22795 0.058591 0.050518 0.039497 -0.10075 -0.27485 -0.11551 -0.075009
2835 -0.058401 0.052263 -0.19192 -0.17087 -0.070814 -0.23563 0.11794 0.054522 0.027683 -0.13596 -0.27367 -0.1309 -0.069303
2836 -0.070681 0.035703 -0.21242 -0.15551 -0.026025 -0.22084 0.12677 0.082457 0.013504 -0.10599 -0.2618 -0.12532 -0.066255
2837 -0.038695 0.077512 -0.22056 -0.16858 -0.023342 -0.19542 0.11442 0.26224 0.040336 -0.10476 -0.24859 -0.11907 -0.078985
2838 -0.057304 0.11279 -0.18168 -0.15819 -0.046271 -0.24148 0.065995 0.26335 0.023748 -0.11025 -0.24121 -0.10831 -0.1142
2839 -0.034602 0.13953 -0.15357 -0.20306 -0.025716 -0.20699 0.036215 0.27495 0.025177 -0.10939 -0.23122 -0.10082 -0.063692
2840 -0.047376 0.13856 -0.1905 -0.16605 -0.062322 -0.22062 -0.0056422 0.28282 0.0066624 -0.13303 -0.2565 -0.12461 -0.093894
2841 -0.024268 0.121 -0.18612 -0.15619 -0.057169 -0.24494 0.013248 0.22165 0.041219 -0.091021 -0.23265 -0.10177 -0.053107
2842 -0.058161 0.066458 -0.20296 -0.16592 -0.030859 -0.23236 0.01176 0.25455 0.032058 -0.086201 -0.25938 -0.11056 -0.10266
2843 -0.035588 0.11126 -0.18002 -0.1706 -0.062201 -0.23142 -0.010001 0.34558 0.051028 -0.12132 -0.23884 -0.10102 -0.062822
2844 -0.024535 0.13911 -0.17075 -0.15666 -0.01894 -0.20707 0.05548 0.26872 0.033132 -0.11174 -0.23321 -0.072689 -0.080158
2845 -0.054258 0.10643 -0.18976 -0.17933 -0.036922 -0.22954 0.1036 0.30136 0.0088393 -0.1089 -0.24581 -0.094596 -0.091827
2846 -0.048029 0.1268 -0.22789 -0.16687 -0.042566 -0.23114 0.17592 0.25993 0.0026356 -0.11696 -0.2377 -0.098472 -0.053121
2847 -0.046751 0.10993 -0.21732 -0.1792 -0.058117 -0.2112 0.1543 0.30802 -0.0054767 -0.11469 -0.24688 -0.10611 -0.07534
2848 -0.044042 0.096558 -0.21169 -0.17201 -0.069895 -0.22984 0.15235 0.33666 0.00027064 -0.12513 -0.25142 -0.115 -0.078129
2849 -0.082136 0.12512 -0.20285 -0.13787 -0.05098 -0.23337 0.11484 0.34958 0.0039788 -0.10551 -0.26681 -0.10316 -0.076998
2850 -0.04999 0.12072 -0.21234 -0.1192 -0.020753 -0.19812 0.1337 0.37963 0.021722 -0.093129 -0.22896 -0.10764 -0.062417
2851 -0.037057 0.13041 -0.20727 -0.13344 -0.043762 -0.20122 0.11174 0.32809 0.0184 -0.11852 -0.24741 -0.083348 -0.080696
2852 -0.062739 0.17591 -0.23357 -0.16547 -0.069428 -0.25712 0.067269 0.35263 -0.016998 -0.12478 -0.27004 -0.099852 -0.074803
2853 -0.058426 0.1666 -0.2099 -0.16379 -0.065618 -0.22604 0.079228 0.37043 -0.0046175 -0.1123 -0.23985 -0.090775 -0.090476
2854 -0.066735 0.18784 -0.2167 -0.14568 -0.03804 -0.2018 0.088477 0.36581 -0.0092358 -0.12253 -0.26662 -0.079667 -0.048592
2855 -0.061026 0.13866 -0.21191 -0.16531 -0.055128 -0.23658 0.14959 0.40807 -0.010119 -0.09674 -0.26696 -0.12169 -0.072629
2856 -0.079697 0.0642 -0.24925 -0.17207 -0.04018 -0.26217 0.21345 0.37425 -0.03909 -0.12667 -0.25442 -0.1313 -0.090503
2857 -0.073546 0.086157 -0.26481 -0.15961 -0.056931 -0.24567 0.20156 0.40376 -0.020121 -0.12737 -0.28378 -0.11812 -0.088366
2858 -0.086607 0.099312 -0.2168 -0.12606 -0.059029 -0.22124 0.22211 0.4119 -0.030581 -0.14624 -0.25696 -0.13943 -0.06869
2859 -0.046722 0.12085 -0.22084 -0.14111 -0.060344 -0.19479 0.23371 0.37548 -0.037676 -0.13761 -0.22505 -0.087457 -0.058311
2860 -0.056727 0.14982 -0.22939 -0.15569 -0.049475 -0.20046 0.20437 0.42888 -0.040481 -0.10625 -0.23828 -0.098466 -0.095245
2861 -0.077623 0.12714 -0.23857 -0.1665 -0.039751 -0.23131 0.22241 0.40277 -0.031591 -0.1274 -0.23536 -0.10402 -0.090404
2862 -0.089772 0.14191 -0.24687 -0.15155 -0.081866 -0.22949 0.23268 0.4072 -0.031479 -0.14065 -0.27505 -0.1157 -0.13129
2863 -0.079079 0.13906 -0.21982 -0.14946 -0.064223 -0.22921 0.25932 0.43851 -0.028682 -0.12658 -0.20573 -0.086262 -0.076791
2864 -0.066093 0.10582 -0.21408 -0.16157 -0.048579 -0.1962 0.25402 0.43005 -0.019379 -0.11913 -0.067722 -0.083122 -0.073995
2865 -0.084534 0.070743 -0.23629 -0.17337 -0.070667 -0.24755 0.23533 0.41103 -0.049216 -0.1412 -0.14515 -0.16984 -0.077051
2866 -0.088192 0.04091 -0.27184 -0.17797 -0.085268 -0.26527 0.24033 0.38341 -0.054777 -0.13298 -0.14272 -0.13995 -0.13278
2867 -0.059698 0.058896 -0.24427 -0.15042 -0.058973 -0.21214 0.2695 0.44408 -0.049398 -0.10188 -0.14838 -0.099843 -0.076494
2868 -0.057644 0.071773 -0.21569 -0.13133 -0.043164 -0.19501 0.2454 0.45136 -0.017512 -0.13401 -0.20161 -0.10301 -0.060592
2869 -0.084249 0.045711 -0.23246 -0.1583 -0.06036 -0.21837 0.16892 0.42703 -0.023348 -0.13553 -0.22492 -0.11125 -0.10699
2870 -0.11681 0.019949 -0.26896 -0.18433 -0.086808 -0.23351 0.15857 0.36684 -0.054483 -0.13706 -0.21395 -0.13426 -0.057381
2871 -0.086496 0.054899 -0.23638 -0.14401 -0.043583 -0.23108 0.16942 0.39807 -0.0721 -0.16226 -0.24381 -0.10981 -0.091819
2872 -0.083565 0.053151 -0.24588 -0.15061 -0.063148 -0.25853 0.14785 0.4252 -0.077689 -0.13974 -0.21107 -0.11004 -0.12573
2873 -0.12172 0.0059611 -0.28721 -0.19961 -0.11583 -0.2559 0.2432 0.40228 -0.080713 -0.17006 -0.22632 -0.15708 -0.15468
2874 -0.081731 0.057035 -0.2215 -0.11392 -0.048378 -0.22288 0.31873 0.42775 -0.054108 -0.10394 -0.13979 -0.1065 -0.066173
2875 -0.067848 0.025992 -0.23056 -0.17863 -0.035722 -0.18634 0.32388 0.34363 -0.0384 -0.12707 -0.024002 -0.12197 -0.072715
2876 -0.1044 0.036269 -0.25359 -0.13059 -0.068628 -0.22924 0.27712 0.32957 -0.05926 -0.11267 -0.040486 -0.10816 -0.036381
2877 -0.12629 0.00059202 -0.27607 -0.16986 -0.084929 -0.24525 0.16732 0.29339 -0.088966 -0.12943 -0.030486 -0.13808 -0.11987
2878 -0.11019 -0.017319 -0.25441 -0.16136 -0.083808 -0.23008 0.17163 0.38273 -0.066964 -0.13442 -0.1299 -0.12082 -0.0822
2879 -0.095143 0.026372 -0.23987 -0.12596 -0.082856 -0.2527 0.16312 0.43496 -0.049544 -0.11646 -0.11609 -0.095393 -0.091155
2880 -0.060563 0.0017529 -0.25854 -0.14534 -0.065332 -0.24143 0.16076 0.38911 -0.053247 -0.15099 -0.1561 -0.1021 -0.087507
2881 -0.092143 0.015822 -0.24478 -0.12174 -0.064693 -0.24496 0.13021 0.32631 -0.050495 -0.11998 -0.15293 -0.077794 -0.068332
2882 -0.10506 -0.020601 -0.27229 -0.15595 -0.088219 -0.24645 0.15401 0.255 -0.068171 -0.15344 -0.11955 -0.10658 -0.093988
2883 -0.12293 -0.054505 -0.29891 -0.2058 -0.08586 -0.26314 0.26308 0.24249 -0.10351 -0.14813 -0.03356 -0.12906 -0.13907
2884 -0.11576 -0.047088 -0.27921 -0.17969 -0.097663 -0.30074 0.24908 0.22678 -0.10565 -0.14067 0.033031 -0.15265 -0.11745
2885 -0.14484 -0.069411 -0.31022 -0.17539 -0.11231 -0.31478 0.22727 0.22691 -0.1243 -0.1766 -0.054758 -0.13513 -0.15182
2886 -0.10374 -0.048712 -0.271 -0.18283 -0.073033 -0.26877 0.20136 0.21806 -0.084441 -0.16095 -0.055157 -0.11457 -0.11693
2887 -0.11468 -0.025992 -0.25899 -0.18323 -0.10024 -0.25848 0.15275 0.23648 -0.085955 -0.1377 -0.04071 -0.13339 -0.10383
2888 -0.118 -0.0082791 -0.23255 -0.14011 -0.076823 -0.21266 0.14082 0.25659 -0.082618 -0.13904 -0.082201 -0.13684 -0.13993
2889 -0.11506 -0.029109 -0.23811 -0.18649 -0.082912 -0.2386 0.15821 0.24196 -0.073674 -0.12125 -0.06477 -0.13032 -0.099022
2890 -0.087545 -0.017962 -0.25386 -0.16057 -0.068681 -0.25528 0.16172 0.2347 -0.075509 -0.13144 0.0022151 -0.10562 -0.10033
2891 -0.11755 -0.019179 -0.27085 -0.162 -0.053806 -0.24411 0.13112 0.22122 -0.056345 -0.14569 0.13566 -0.098874 -0.10873
2892 -0.055483 0.026307 -0.22369 -0.13818 -0.061131 -0.21287 0.1823 0.23799 -0.038418 -0.08993 0.18243 -0.1033 -0.089613
2893 -0.1013 -0.022234 -0.24086 -0.17847 -0.050297 -0.26745 0.14941 0.205 -0.07426 -0.10176 0.12281 -0.12119 -0.091175
2894 -0.094097 -0.020135 -0.2442 -0.16093 -0.088994 -0.21176 0.21179 0.19406 -0.056107 -0.104 0.11736 -0.11311 -0.10959
2895 -0.11197 -0.028573 -0.25859 -0.1735 -0.083462 -0.23613 0.25169 0.18567 -0.090472 -0.12902 0.040195 -0.10123 -0.090522
2896 -0.12256 -0.05174 -0.25859 -0.18268 -0.10586 -0.22815 0.26798 0.17396 -0.084325 -0.11791 0.022254 -0.14352 -0.11053
2897 -0.094051 -0.0078225 -0.23463 -0.13862 -0.068246 -0.23048 0.2341 0.17925 -0.053113 -0.11503 0.077802 -0.11909 -0.076199
2898 -0.089172 -0.031498 -0.25313 -0.16239 -0.041494 -0.22463 0.18888 0.16471 -0.064305 -0.1108 0.050568 -0.11776 -0.06478
2899 -0.107 -0.063294 -0.26427 -0.1974 -0.092937 -0.23552 0.11084 0.13939 -0.059287 -0.11729 0.16889 -0.1002 -0.077998
2900 -0.12786 -0.026383 -0.26829 -0.16258 -0.10092 -0.2828 0.14937 0.1155 -0.082901 -0.11116 0.21639 -0.12196 -0.12017
2901 -0.10058 0.0022222 -0.25098 -0.18061 -0.072637 -0.19483 0.14916 0.15919 -0.081728 -0.080798 0.26765 -0.13149 -0.10021
2902 -0.069653 -0.030813 -0.24636 -0.14249 -0.040731 -0.21352 0.16594 0.15882 -0.060769 -0.074728 0.17549 -0.087304 -0.074395
2903 -0.094101 -0.066918 -0.24364 -0.03621 -0.092246 -0.2309 0.11284 0.12481 -0.098558 -0.11567 0.12594 -0.11676 -0.11635
2904 -0.091568 -0.043092 -0.25533 0.041607 -0.091974 -0.2267 0.12122 0.11661 -0.073209 -0.11386 0.11539 -0.11722 -0.089084
2905 -0.11023 -0.06576 -0.22523 0.066129 -0.10902 -0.26725 0.14805 0.11445 -0.108 -0.11641 0.20503 -0.12757 -0.092643
2906 -0.10062 -0.036623 -0.25168 0.082444 -0.07643 -0.24971 0.089745 0.12795 -0.059887 -0.093092 0.26636 -0.13972 -0.11338
2907 -0.066144 -0.035296 -0.24518 0.085889 -0.054818 -0.23001 0.10367 0.13226 -0.079349 -0.095676 0.27519 -0.11602 -0.065618
2908 -0.10055 -0.036812 -0.23081 0.019131 -0.050117 -0.2322 0.08638 0.10971 -0.094803 -0.077378 0.32688 -0.068029 -0.056791
2909 -0.0688 0.014411 -0.2086 -0.052023 -0.061918 -0.2027 0.1753 0.12899 -0.052521 -0.049848 0.33201 -0.077969 -0.072326
2910 -0.073905 -0.04751 -0.26189 -0.091352 -0.075988 -0.22441 0.13128 0.086148 -0.088704 -0.088703 0.26193 -0.12815 -0.069768
2911 -0.089206 -0.030322 -0.25827 -0.11278 -0.063801 -0.22088 0.097492 0.082866 -0.089986 -0.11911 0.26692 -0.11505 -0.087425
2912 -0.086212 -0.028014 -0.24114 -0.11337 -0.06077 -0.23008 0.11603 0.11537 -0.084503 -0.078098 0.29572 -0.07205 -0.037941
2913 -0.098358 -0.029129 -0.22155 -0.090131 -0.049846 -0.18833 0.10997 0.10117 -0.071962 -0.079386 0.30224 -0.095922 -0.0060521
2914 -0.072148 -0.041779 -0.25499 -0.082494 -0.060611 -0.23057 0.1165 0.094427 -0.10894 -0.073754 0.40707 -0.089269 -0.019589
2915 -0.1182 -0.038605 -0.25653 -0.10225 -0.076339 -0.25302 0.083627 0.061654 -0.10155 -0.10952 0.34844 -0.14202 -0.038471
2916 -0.10853 -0.064122 -0.26738 -0.1284 -0.077585 -0.23275 0.044033 0.065396 -0.13252 -0.085151 0.33546 -0.095705 -0.056606
2917 -0.14276 -0.095542 -0.26903 -0.1302 -0.094806 -0.21712 0.040753 0.051201 -0.098569 -0.071248 0.33597 -0.11044 -0.083584
2918 -0.11078 -0.038097 -0.25361 -0.11107 -0.082033 -0.20352 0.087083 0.065044 -0.11037 -0.10393 0.3582 -0.095536 -0.089695
2919 -0.12989 -0.071801 -0.25339 -0.11455 -0.08547 -0.20295 0.087505 0.042073 -0.11627 -0.091075 0.29159 -0.09878 -0.092257
2920 -0.069197 -0.03014 -0.24105 -0.095803 -0.060898 -0.21645 0.10673 0.082856 -0.078892 -0.056321 0.32702 -0.050398 -0.071334
2921 -0.12289 -0.088081 -0.25755 -0.10861 -0.064639 -0.19643 0.075907 0.059664 -0.11751 -0.083464 0.35487 -0.10945 -0.081186
2922 -0.047428 -0.044757 -0.24166 -0.10436 -0.057326 -0.16522 0.089825 0.053837 -0.094247 -0.05877 0.45276 -0.094261 -0.044873
2923 -0.037589 -0.0046598 -0.23991 -0.073959 -0.054649 -0.18335 0.07298 0.064177 -0.071292 -0.064155 0.42659 -0.080726 -0.012828
2924 -0.080663 -0.085849 -0.26767 -0.1437 -0.097167 -0.22588 0.029077 0.010894 -0.12759 -0.09982 0.40108 -0.10058 -0.11779
2925 -0.06191 -0.034746 -0.24261 -0.086762 -0.074604 -0.18101 0.055134 0.033124 -0.091465 -0.080501 0.37927 -0.081532 -0.051612
2926 -0.10533 -0.058138 -0.26783 -0.12137 -0.090081 -0.22502 0.036633 0.006669 -0.1012 -0.092123 0.32096 -0.10867 -0.077819
2927 -0.060304 -0.030885 -0.22951 -0.10532 -0.062935 -0.20937 0.058946 0.024008 -0.071922 -0.086827 0.31503 -0.09698 -0.046341
2928 -0.0875 -0.063122 -0.25439 -0.10794 -0.051447 -0.21074 0.046467 0.01494 -0.10808 -0.099715 0.40289 -0.095895 -0.056024
2929 -0.064292 -0.0085642 -0.24266 -0.073468 -0.059953 -0.085738 0.097021 0.016458 -0.086318 -0.053986 0.49108 -0.085781 -0.06207
2930 -0.12946 -0.073559 -0.23642 -0.096232 -0.090816 -0.0067188 0.0043255 0.025567 -0.09945 -0.090953 0.42287 -0.10822 -0.087736
2931 -0.11778 -0.029223 -0.21906 0.028066 -0.067204 0.041874 0.021959 0.0095458 -0.11152 -0.057634 0.38262 -0.083335 -0.049655
2932 -0.11034 -0.074182 -0.26214 0.092831 -0.073097 0.096834 0.016988 -8.8036e-05 -0.10422 -0.10441 0.30157 -0.096379 -0.065637
2933 -0.10385 -0.057005 -0.24184 0.12801 -0.07803 -0.046678 0.041283 0.0022393 -0.11475 -0.083011 0.27414 -0.0054034 -0.036213
2934 -0.12161 -0.066086 -0.25618 0.10112 -0.096077 -0.14692 0.033855 -0.0093624 -0.12257 -0.10499 0.25697 0.016052 -0.077147
2935 -0.10822 -0.042722 -0.23637 0.14175 -0.081546 -0.15353 0.020921 -0.018267 -0.10965 -0.13995 0.21536 0.041476 -0.093198
2936 -0.10794 -0.025413 -0.23442 0.11125 -0.078861 -0.16858 0.0001295 0.0087103 -0.092268 -0.089824 0.21953 0.047404 -0.066419
2937 -0.085428 -0.050889 -0.1832 0.065386 -0.072652 -0.19096 0.010753 -0.015768 -0.095479 -0.11024 0.22896 0.0024366 -0.022907
2938 -0.08388 -0.049004 -0.10686 0.029073 -0.060311 -0.13424 0.027031 -0.025128 -0.1043 -0.11187 0.19681 -0.065177 -0.014964
2939 -0.051535 -0.03487 -0.08955 0.017461 -0.064884 -0.15804 0.052299 -0.031218 -0.10571 -0.13659 0.21964 -0.036551 -0.042404
2940 -0.070806 -0.092471 -0.043146 -0.050488 -0.069574 -0.16342 0.0040511 -0.033547 -0.1268 -0.1113 0.34515 -0.041581 0.095232
2941 -0.066746 -0.091983 -0.16799 -0.053258 -0.094483 -0.16003 0.0059467 -0.052878 -0.12577 -0.089133 0.3751 -0.0038329 0.056661
2942 -0.11342 -0.081629 -0.19755 -0.0014647 -0.087919 -0.21722 -0.001823 -0.031749 -0.0823 -0.11777 0.37405 0.044458 0.019184
2943 -0.12516 -0.074667 -0.17258 0.12374 -0.066269 -0.18984 0.018988 -0.042389 -0.098092 -0.10185 0.28837 0.049405 -0.060071
2944 -0.091441 -0.019235 -0.16689 0.27052 -0.058481 -0.13905 0.011026 -0.016218 -0.075434 -0.097984 0.22178 0.020141 -0.011158
2945 -0.072964 -0.040596 -0.15657 0.32287 -0.05521 -0.18928 0.039023 -0.040486 -0.1015 -0.084872 0.18355 0.023464 -0.035522
2946 -0.076298 -0.069329 -0.19624 0.26617 -0.10064 -0.14366 0.021572 -0.081313 -0.13343 -0.1049 0.19294 -0.028291 -0.045158
2947 -0.11069 -0.064288 -0.10975 0.27145 -0.096272 -0.1629 -0.016072 -0.077817 -0.097658 -0.13098 0.13953 -0.045928 -0.036664
2948 -0.10302 -0.066979 -0.019384 0.25198 -0.074421 -0.16742 0.029624 -0.076288 -0.13589 -0.1005 0.15615 -0.072484 -0.054965
2949 -0.055239 -0.038219 0.027957 0.22486 -0.061321 -0.16682 -0.0018707 -0.057133 -0.10737 -0.099032 0.15228 -0.0685 -0.056423
2950 -0.061217 -0.090567 -0.047612 0.19154 -0.075455 -0.16808 -0.0021797 -0.08385 -0.15096 -0.13912 0.16744 -0.061496 -0.061518
2951 -0.068684 -0.066231 -0.14811 0.22944 -0.064115 0.039741 -0.017111 -0.077161 -0.11498 -0.11039 0.12741 -0.079998 -0.069954
2952 -0.047091 -0.045039 -0.16162 0.32844 -0.029977 0.12223 0.023618 -0.056216 -0.1207 -0.12048 0.15859 -0.019248 -0.040108
2953 -0.069075 -0.065378 -0.16838 0.34105 -0.052746 0.053026 -0.043908 -0.067925 -0.13376 -0.13072 0.086616 0.044606 -0.054687
2954 -0.10306 -0.070481 -0.16297 0.31511 -0.056658 0.15518 -0.026122 -0.073447 -0.10721 -0.12531 0.085713 0.054051 -0.059133
2955 -0.10273 -0.028766 -0.13907 0.30942 -0.055222 0.0047363 -0.0015017 -0.068716 -0.11552 -0.12885 0.11034 0.065739 -0.095258
2956 -0.11339 -0.057255 0.025452 0.31768 -0.05198 -0.078381 -0.017379 -0.061679 -0.10802 -0.095607 0.066372 0.047515 -0.04914
2957 -0.1253 -0.073848 0.11031 0.32994 -0.1048 -0.10709 -0.016648 -0.078588 -0.13509 -0.13502 0.03467 -0.052507 -0.080216
2958 -0.096605 -0.073914 0.099974 0.38986 -0.081017 -0.10052 9.957e-05 -0.077914 -0.11499 -0.12597 0.095525 -0.045411 -0.063958
2959 -0.10905 -0.096668 0.0335 0.38939 -0.092457 -0.14133 -0.028318 -0.099392 -0.13461 -0.12576 0.064157 -0.037096 -0.073272
2960 -0.076885 -0.079024 -0.081068 0.34802 -0.07138 -0.084797 -0.012042 -0.089599 -0.11096 -0.14867 0.09306 -0.040057 -0.079894
2961 -0.064197 -0.085723 -0.10117 0.29457 -0.059148 -0.032265 -0.028595 -0.10152 -0.13758 -0.1503 0.071775 -0.036417 -0.097217
2962 -0.038389 -0.084159 -0.089842 0.24432 -0.070233 0.13426 0.0064223 -0.068867 -0.1114 -0.10502 0.066125 -0.0042497 -0.050614
2963 -0.0053368 -0.078754 -0.10446 0.14438 -0.061032 0.20553 0.012645 -0.075805 -0.10209 -0.10073 0.059801 0.06588 -0.063148
2964 -0.004464 -0.092227 -0.073975 0.1144 -0.062753 0.2281 -0.02528 -0.11282 -0.13972 -0.11227 0.038075 0.10179 -0.028065
2965 -0.034581 -0.05385 0.12938 0.15603 -0.052257 0.23782 0.0080032 -0.072497 -0.093031 -0.10811 0.080509 0.14022 -0.046495
2966 -0.072102 -0.073418 0.1676 0.12835 -0.051283 0.29113 -0.0052162 -0.095266 -0.10508 -0.11427 0.012836 0.080398 -0.057835
2967 -0.1205 -0.13458 0.057562 0.054079 -0.088819 0.21443 -0.042343 -0.14168 -0.17348 -0.14309 -0.025454 0.020141 -0.018595
2968 -0.09288 -0.096593 0.13117 0.27443 -0.076782 0.18004 -0.013433 -0.11254 -0.0994 -0.10916 0.027194 0.0081235 -0.016018
2969 -0.10147 -0.1069 -0.032164 0.33231 -0.10287 0.02861 -0.07596 -0.13876 -0.13091 -0.15092 -0.038801 -0.045183 0.050013
2970 -0.098174 -0.075795 -0.040068 0.36188 -0.066197 0.047818 -0.026814 -0.12697 -0.10197 -0.10826 0.0067158 0.011958 0.053888
2971 -0.086528 -0.061015 -0.028021 0.33866 -0.063695 0.045361 -0.0092284 -0.096796 -0.11807 -0.078959 0.020222 -0.0016796 0.097114
2972 -0.09907 -0.097093 -0.034548 0.28789 -0.073441 0.24297 -0.030289 -0.12873 -0.12612 -0.10455 0.0035993 -0.0058343 0.10491
2973 -0.11221 -0.095938 0.13813 0.29043 -0.072371 0.35034 -0.042378 -0.11132 -0.13164 -0.071111 -0.023905 0.039815 -0.010876
2974 -0.08019 -0.056827 0.2607 0.34443 -0.022948 0.40498 -0.013395 -0.11488 -0.13512 -0.10162 0.0032927 0.12589 -0.030138
2975 -0.11395 -0.084191 0.22818 0.35663 -0.093007 0.33217 -0.058941 -0.11741 -0.13209 -0.13616 -0.037101 0.13016 -0.029551
2976 -0.11181 -0.094373 0.24103 0.3683 -0.087624 0.38516 -0.053056 -0.12777 -0.12848 -0.11215 -0.054742 0.10841 0.004696
2977 -0.061449 -0.035878 0.27917 0.39101 -0.066883 0.40447 -0.037968 -0.10862 -0.12023 -0.11867 -0.048083 0.10484 0.033809
2978 -0.060719 -0.069039 0.23214 0.33843 -0.091122 0.42199 -0.047364 -0.12473 -0.13403 -0.13036 -0.053284 0.011145 0.068411
2979 -0.065586 -0.054207 0.35209 0.34841 -0.051585 0.46244 -0.025964 -0.11544 -0.13432 -0.11179 -0.036094 0.02642 0.14893
2980 -0.019723 -0.059459 0.34834 0.38345 -0.060873 0.42577 -0.043322 -0.11233 -0.11508 -0.12317 -0.02605 0.036035 0.1375
2981 -0.033185 -0.055512 0.1589 0.34466 -0.087933 0.4804 -0.039993 -0.10263 -0.12561 -0.10964 -0.051784 0.0071577 0.12873
2982 -0.027668 -0.064779 0.11119 0.33615 -0.078924 0.49907 -0.035529 -0.12642 -0.12624 -0.069213 -0.051084 0.019388 0.11424
2983 -0.0066135 -0.092068 0.1612 0.27297 -0.063619 0.55979 -0.041144 -0.14825 -0.11458 -0.053856 -0.066487 0.13014 0.049741
2984 -0.12588 -0.091034 0.34342 0.23602 -0.11043 0.47025 -0.074089 -0.16625 -0.1438 -0.037441 -0.10578 0.12712 -0.00032129
2985 -0.065626 -0.076647 0.41589 0.21947 -0.05124 0.56019 -0.026898 -0.1183 -0.11959 0.019359 -0.06189 0.14025 0.020243
2986 -0.066782 -0.067431 0.40597 0.18792 -0.038411 0.5284 -0.012179 -0.13775 -0.098264 -0.038254 -0.059191 0.15513 0.024536
2987 -0.091209 -0.089181 0.36375 0.17837 -0.082291 0.49346 -0.080296 -0.16571 -0.12602 -0.11375 -0.074493 0.14203 -0.0094997
2988 -0.11008 -0.081738 0.34625 0.17494 -0.063404 0.56351 -0.058438 -0.13678 -0.14052 -0.094883 -0.11732 0.1639 -0.0057881
2989 -0.10282 -0.071467 0.42757 0.16834 -0.079008 0.61126 -0.034731 -0.16023 -0.12656 -0.084556 -0.11199 0.15705 0.0088234
2990 -0.12843 -0.10625 0.44455 0.10853 -0.080467 0.5306 -0.055932 -0.16485 -0.14865 -0.12536 -0.13066 0.10148 0.028705
2991 -0.076434 -0.090718 0.45553 0.15409 -0.047361 0.56398 -0.045827 -0.14301 -0.14188 -0.11206 -0.12165 0.21016 0.030084
2992 -0.074548 -0.064468 0.45882 0.16471 -0.077862 0.55097 -0.041446 -0.1458 -0.11905 -0.10823 -0.10516 0.18821 0.033103
2993 -0.074048 -0.043448 0.50372 0.16707 -0.067224 0.58696 -0.011707 -0.14348 -0.12601 -0.088369 -0.078382 0.18947 0.014818
2994 -0.091441 -0.072849 0.49577 0.15589 -0.062536 0.5159 -0.031054 -0.1557 -0.13488 -0.060971 -0.089335 0.10272 -0.00097815
2995 -0.055068 -0.062376 0.50232 0.14424 -0.063318 0.56654 -0.058334 -0.13666 -0.1177 0.0098626 -0.095563 0.083712 -0.052878
2996 -0.05218 -0.082135 0.50292 0.13384 -0.082633 0.59626 -0.028803 -0.15552 -0.11116 0.034187 -0.10626 0.049365 -0.0038289
2997 -0.044821 -0.071474 0.53858 0.11307 -0.066328 0.58464 -0.06051 -0.12974 -0.10326 0.023672 -0.10742 0.045107 -0.015023
2998 -0.068214 -0.10041 0.47264 0.084256 -0.085722 0.57877 -0.07116 -0.15977 -0.13752 -0.025374 -0.12952 0.052379 -0.031937
2999 -0.094313 -0.09315 0.50192 0.068727 -0.072121 0.61717 -0.080827 -0.18311 -0.1547 -0.074904 -0.17006 0.17388 0.016323
3000 -0.050294 -0.061614 0.4985 0.10075 -0.073933 0.58869 -0.044861 -0.1543 -0.11477 -0.058595 -0.1474 0.23668 -0.011253
3001 -0.080741 -0.081099 0.54507 0.10324 -0.05597 0.57093 -0.067983 -0.15324 -0.13647 -0.063282 -0.15613 0.21451 -0.027773
3002 -0.081968 -0.061191 0.55482 0.13622 -0.07129 0.62581 -0.077515 -0.16839 -0.10843 -0.08108 -0.1509 0.19334 -0.021218
3003 -0.08623 -0.098244 0.57738 0.092678 -0.054962 0.49388 -0.039457 -0.13901 -0.13883 -0.073973 -0.13381 0.14767 -0.025507
3004 -0.059558 -0.082444 0.61188 0.11473 -0.04925 0.56751 -0.071411 -0.14134 -0.11035 -0.087412 -0.14063 0.087334 0.016261
3005 -0.077409 -0.052547 0.55294 0.080793 -0.063136 0.59837 -0.048884 -0.16306 -0.13924 -0.080507 -0.17051 0.096237 0.0098206
3006 -0.10779 -0.085328 0.55616 0.089137 -0.048376 0.57391 -0.062083 -0.14226 -0.12692 -0.084657 -0.16834 0.089502 -0.024114
3007 -0.10307 -0.098507 0.59392 0.094566 -0.084841 0.58203 -0.071293 -0.15683 -0.13381 -0.094803 -0.14805 0.10398 0.0013888
3008 -0.093748 -0.094009 0.54265 0.083831 -0.058822 0.58084 -0.05125 -0.16384 -0.15086 -0.094838 -0.1356 0.16857 0.00058382
3009 -0.12336 -0.11532 0.50786 0.054033 -0.094587 0.50042 -0.070222 -0.13728 -0.081642 -0.023195 -0.16002 0.19 -0.044573
3010 -0.10431 -0.083518 0.44921 0.066819 -0.079647 0.55549 -0.069505 -0.16182 -0.057752 0.066004 -0.15387 0.20918 0.027456
3011 -0.084576 -0.050368 0.43472 0.098891 -0.046332 0.5696 -0.049289 -0.13607 0.0028116 0.044764 -0.10617 0.16771 0.15885
3012 -0.076162 -0.072402 0.39028 0.077488 -0.063881 0.53343 -0.046795 -0.14117 0.013209 0.082084 -0.084003 0.13784 0.16745
3013 -0.13537 -0.09946 0.31152 0.036416 -0.088062 0.36801 -0.069613 -0.15954 0.027025 0.034095 -0.16447 0.055058 0.15408
3014 -0.10038 -0.085142 0.33504 0.028814 -0.062679 0.38416 -0.097922 -0.13475 0.036778 0.015549 -0.14903 0.093153 0.16634
3015 -0.11665 -0.14444 0.31171 0.0029593 -0.079965 0.39297 -0.11246 -0.14607 0.016112 -0.0091833 -0.1665 0.059387 0.10105
3016 -0.12853 -0.10703 0.3507 0.034407 -0.076461 0.34838 -0.084935 -0.14209 0.031343 -0.027502 -0.16034 0.079975 0.070989
3017 -0.10778 -0.12434 0.49437 0.025349 -0.098427 0.36038 -0.068012 -0.16234 0.0039044 -0.042818 -0.18823 0.10587 0.033661
3018 -0.11383 -0.064673 0.52364 -0.00090053 -0.052441 0.33856 -0.084273 -0.13886 -0.0021398 -0.013504 -0.16118 0.20413 -0.017599
3019 -0.12285 -0.091814 0.40749 -0.0027239 -0.069111 0.32313 -0.071517 -0.14877 -0.0043899 -0.0084508 -0.19027 0.19697 0.013989
3020 -0.10749 -0.069666 0.31359 0.0030455 -0.064294 0.33661 -0.10516 -0.16214 -0.064944 0.010792 -0.17228 0.1595 0.00077424
3021 -0.1352 -0.090067 0.34916 0.01725 -0.032951 0.3252 -0.071928 -0.16086 -0.067111 0.097984 -0.14078 0.17287 0.037958
3022 -0.11943 -0.069629 0.29099 0.0066804 0.037103 0.35347 -0.063653 -0.12114 -0.042906 0.14136 -0.13565 0.10124 0.071455
3023 -0.10478 -0.099513 0.28574 -0.025903 0.036879 0.33252 -0.054899 -0.1638 -0.053646 0.14085 -0.17493 0.11867 0.086918
3024 -0.13639 -0.06202 0.28015 -0.0029488 0.030218 0.29805 -0.058835 -0.15183 -0.062337 0.082125 -0.18445 0.078705 0.15711
3025 -0.15572 -0.12219 0.23508 -0.059077 0.016492 0.29317 -0.12345 -0.20942 -0.095401 -0.03629 -0.21767 0.047399 0.1931
3026 -0.10984 -0.086886 0.25849 -0.017946 0.019527 0.28141 -0.077297 -0.17712 -0.081146 -0.0043209 -0.18132 0.062983 0.19539
3027 -0.14225 -0.053494 0.26995 -0.015171 0.0039317 0.23382 -0.067019 -0.16614 -0.051486 -0.013977 -0.18447 0.094778 0.15267
3028 -0.13436 -0.093656 0.22391 -0.035005 -0.014863 0.21444 -0.08079 -0.17257 -0.047469 0.019195 -0.19122 0.067265 0.12353
3029 -0.12121 -0.097563 0.25323 -0.034755 0.022144 0.21509 -0.075327 -0.16563 -0.019681 0.032883 -0.16809 0.051121 0.0944
3030 -0.14169 -0.099426 0.19241 -0.058059 -0.015655 0.18913 -0.10045 -0.17722 -0.035407 0.021027 -0.23425 0.043853 0.0021958
3031 -0.11043 -0.094707 0.22974 -0.027195 -0.023815 0.17849 -0.081265 -0.16243 -0.041698 0.088563 -0.21529 0.07657 0.052316
3032 -0.13674 -0.10916 0.1677 -0.045741 -0.035727 0.21867 -0.08026 -0.16326 -0.036811 0.10908 -0.20335 0.040666 0.014864
3033 -0.15862 -0.098083 0.18736 -0.021707 -0.027774 0.16058 -0.1045 -0.15489 -0.0045049 0.14629 -0.19483 0.036114 0.077093
3034 -0.13563 -0.11432 0.1545 -0.064084 -0.0022695 0.20918 -0.1096 -0.20249 -0.060163 0.14177 -0.20747 0.0040959 0.077977
3035 -0.11219 -0.082091 0.17783 -0.044853 0.020807 0.16715 -0.05942 -0.18876 -0.061809 0.082874 -0.22053 0.031941 0.042782
3036 -0.096959 -0.06451 0.15488 -0.043452 0.037563 0.16277 -0.050986 -0.15639 -0.039584 0.061249 -0.16847 0.065158 0.097707
3037 -0.12048 -0.086827 0.15869 -0.070258 0.0061179 0.15134 -0.056556 -0.16662 -0.043871 0.023822 -0.18858 0.067422 0.034173
3038 -0.12898 -0.10517 0.15185 -0.049094 -0.015365 0.12568 -0.082921 -0.17209 -0.027253 0.0037802 -0.18285 0.068105 0.019017
3039 -0.11266 -0.10969 0.13056 -0.050209 -0.024818 0.16221 -0.11118 -0.16774 -0.045939 -0.001743 -0.21087 0.041805 0.065723
3040 -0.10837 -0.070106 0.13264 -0.028128 0.013505 0.16504 -0.076073 -0.16493 -0.028522 0.088954 -0.19474 0.064231 0.13208
3041 -0.11786 -0.084734 0.1326 -0.054298 -0.010382 0.11977 -0.073458 -0.15878 -0.035251 0.077011 -0.20678 0.016941 0.060501
3042 -0.1365 -0.091248 0.099061 -0.070266 0.0027504 0.13817 -0.098732 -0.18128 -0.044468 0.062805 -0.21844 0.065152 0.07537
3043 -0.13834 -0.074837 0.08825 -0.069196 0.044555 0.14221 -0.083507 -0.17949 -0.044619 0.086465 -0.18798 0.032712 0.042308
3044 -0.17488 -0.11883 0.055009 -0.095198 0.025346 0.10454 -0.092171 -0.18062 -0.026692 0.12639 -0.23834 -0.014056 0.030989
3045 -0.11834 -0.095624 0.09396 -0.10415 0.061918 0.086193 -0.079946 -0.16419 -0.015166 0.16006 -0.20267 0.021409 0.065846
3046 -0.10025 -0.071468 0.075195 -0.070313 0.094133 0.1408 -0.11078 -0.16103 -0.016595 0.16794 -0.20326 0.017432 0.087282
3047 -0.16058 -0.13243 0.017675 -0.10115 0.063921 0.09388 -0.12614 -0.19538 -0.077389 0.070186 -0.25193 -0.0005412 0.024595
3048 -0.14645 -0.082325 0.040001 -0.092639 0.025685 0.027668 -0.10942 -0.17734 -0.056953 0.032224 -0.21849 0.0048146 0.032428
3049 -0.17721 -0.1182 0.042544 -0.12081 -0.020601 0.02538 -0.14035 -0.21065 -0.042715 -0.012865 -0.24437 -0.043705 0.022889
3050 -0.14643 -0.08982 0.040354 -0.096122 -0.037501 0.095062 -0.11107 -0.19135 -0.05685 0.016621 -0.21629 -0.018411 0.035642
3051 -0.16959 -0.092226 0.038787 -0.092336 -0.0038175 0.0013826 -0.11652 -0.18375 -0.053686 -0.0030831 -0.23332 -0.015873 0.0093184
3052 -0.15648 -0.1136 0.019903 -0.090241 -0.01159 0.030812 -0.11327 -0.16137 -0.055952 -0.0034857 -0.20431 0.011856 0.018727
3053 -0.1593 -0.085631 0.045142 -0.14264 -0.037659 0.013291 -0.11259 -0.18161 -0.043014 0.013 -0.21721 -0.02575 0.0060447
3054 -0.14134 -0.080832 0.032403 -0.090323 -0.034019 0.062636 -0.094289 -0.15343 -0.0086829 0.066414 -0.20666 -0.0074847 0.0083603
3055 -0.14633 -0.095113 -0.010116 -0.112 0.0091302 0.015923 -0.10565 -0.16706 -0.019076 0.072601 -0.22106 0.010656 -0.0024814
3056 -0.17668 -0.098407 0.0059017 -0.087514 0.0072785 0.011497 -0.10563 -0.18285 0.00042719 0.13634 -0.2505 0.0049917 -0.0051534
3057 -0.14003 -0.090818 -0.013472 -0.11148 0.033252 0.030587 -0.10202 -0.15306 0.0049258 0.17188 -0.24771 -0.050861 -0.065297
3058 -0.1204 -0.058231 0.034541 -0.074765 0.10397 -0.0046787 -0.077765 -0.16126 0.0047225 0.16135 -0.20912 0.0082509 -0.016056
3059 -0.147 -0.099146 -0.046842 -0.10911 0.090723 -0.021133 -0.10017 -0.18183 -0.036164 0.1549 -0.22783 -0.016551 0.00084285
3060 -0.19213 -0.1341 -0.048058 -0.15429 0.12312 -0.046307 -0.11773 -0.20203 -0.047047 0.058971 -0.2374 -0.062307 -0.045976
3061 -0.12359 -0.075885 -0.016509 -0.11511 0.10652 0.0050352 -0.073827 -0.17676 -0.044968 0.056062 -0.20742 -0.0093754 -0.014844
3062 -0.15572 -0.10588 -0.01844 -0.13842 0.042738 0.0020209 -0.1162 -0.1781 -0.047504 0.036867 -0.2526 -0.041216 -0.04098
3063 -0.14282 -0.08244 -0.030325 -0.11416 0.021843 -0.029159 -0.10619 -0.18622 -0.019956 0.043447 -0.25001 -0.016255 -0.02316
3064 -0.14295 -0.083576 -0.045814 -0.11767 0.004802 -0.0046288 -0.080243 -0.19913 -0.031732 0.035317 -0.24978 -0.0047968 -0.00344
3065 -0.15714 -0.093358 -0.046232 -0.12785 0.017136 -0.038492 -0.10352 -0.16885 -0.012983 0.03716 -0.26258 0.002743 -0.0040375
3066 -0.1408 -0.079474 -0.058173 -0.099948 0.028252 -0.025481 -0.10786 -0.17922 0.0087451 0.029445 -0.22904 -0.032077 -0.018892
3067 -0.13965 -0.057941 -0.022527 -0.099893 0.026243 -0.015802 -0.067849 -0.16226 0.0318 0.054405 -0.20167 -0.029314 -0.029
3068 -0.14718 -0.10656 -0.081427 -0.12619 0.020559 -0.081475 -0.12193 -0.18286 -0.012804 0.013689 -0.23636 -0.03455 -0.06461
3069 -0.16313 -0.1012 -0.092232 -0.11518 0.0029172 -0.072186 -0.10174 -0.19308 -0.022427 0.0034384 -0.25851 -0.039453 -0.0054207
3070 -0.1433 -0.075473 -0.078464 -0.11396 0.069854 -0.069999 -0.095571 -0.16896 -0.027402 0.0019833 -0.23663 -0.072127 -0.042465
3071 -0.13457 -0.078221 -0.093894 -0.18716 0.15346 -0.055284 -0.11022 -0.17153 -0.045732 0.012355 -0.23813 -0.018377 -0.01334
3072 -0.17669 -0.0097418 -0.083809 -0.11838 0.14285 -0.065922 -0.13178 -0.17495 -0.029459 -0.016405 -0.24655 -0.039833 -0.025855
3073 -0.1623 0.0057212 -0.090507 -0.13829 0.10102 -0.053891 -0.12184 -0.17775 -0.065452 0.0043996 -0.24027 -0.049454 -0.073322
3074 -0.13915 0.02233 -0.11599 -0.12259 0.069645 -0.091152 -0.10673 -0.19223 -0.029187 -0.023651 -0.25559 -0.050025 -0.016572
3075 -0.13712 -0.018206 -0.081813 -0.13602 0.048794 -0.060884 -0.058175 -0.16604 -0.0073537 0.028567 -0.19709 -0.027467 -0.023079
3076 -0.14602 -0.028906 -0.10253 -0.1191 0.064693 -0.065659 -0.11362 -0.20058 -0.050344 0.0080252 -0.23536 -0.038326 -0.031316
3077 -0.14625 -0.043469 -0.086472 -0.13418 0.034468 -0.045601 -0.10435 -0.17282 -0.0073008 0.023592 -0.2518 -0.052258 -0.062658
3078 -0.14202 -0.084866 -0.10966 -0.1424 0.026237 -0.081174 -0.090112 -0.18956 0.0047672 0.008233 -0.21787 -0.069947 -0.047415
3079 -0.16285 -0.058602 -0.12468 -0.10322 0.025632 -0.065071 -0.10465 -0.19077 0.0028786 0.0092604 -0.22452 -0.04448 -0.036423
3080 -0.17655 -0.070029 -0.14501 -0.17036 0.025334 -0.10655 -0.12613 -0.20431 -0.0047436 -0.021074 -0.25489 -0.089941 -0.05453
3081 -0.15591 -0.0061673 -0.11091 -0.11866 0.092211 -0.077891 -0.10013 -0.19053 0.017971 0.0017613 -0.23766 -0.065859 -0.066297
3082 -0.14334 0.022585 -0.11388 -0.1191 0.14579 -0.07736 -0.09799 -0.16418 0.0048669 -0.00097866 -0.22575 -0.02758 -0.055808
3083 -0.15389 0.011488 -0.14448 -0.14354 0.12667 -0.11626 -0.083458 -0.16522 -0.0097363 -0.0092026 -0.20142 -0.064715 -0.080051
3084 -0.14909 0.061549 -0.13709 -0.13264 0.080688 -0.11398 -0.094561 -0.1683 -0.0038005 -0.036473 -0.23598 -0.051473 -0.075517
3085 -0.16561 0.0047949 -0.151 -0.18692 0.055515 -0.10909 -0.11693 -0.20175 -0.02239 -0.044758 -0.25502 -0.084423 -0.098971
3086 -0.15878 -0.0078195 -0.16245 -0.15233 0.031314 -0.12467 -0.11273 -0.21717 -0.019686 -0.046372 -0.25663 -0.059424 -0.10089
3087 -0.15922 0.029252 -0.11553 -0.12014 0.01494 -0.11972 -0.11347 -0.18335 -0.034216 -0.041832 -0.22785 -0.05936 -0.086477
3088 -0.19175 -0.038155 -0.18151 -0.16258 0.021807 -0.12797 -0.096574 -0.20305 -0.033721 -0.049695 -0.26411 -0.080723 -0.10071
3089 -0.16047 0.0076688 -0.18462 -0.13971 0.040177 -0.11771 -0.093985 -0.19271 0.0023835 -0.027651 -0.25985 -0.066945 -0.089044
3090 -0.090645 0.076922 -0.080333 -0.098623 0.061273 -0.093808 -0.089244 -0.14192 0.056341 0.013169 -0.23305 -0.047444 -0.029758
3091 -0.1356 0.056354 -0.16271 -0.13435 0.018791 -0.11933 -0.063689 -0.17783 0.012807 -0.021591 -0.23884 -0.05214 -0.058522
3092 -0.15325 0.071172 -0.16944 -0.14817 0.051798 -0.13566 -0.096894 -0.18676 -0.0029965 -0.037991 -0.24574 -0.054085 -0.081758
3093 -0.14225 0.0049304 -0.18256 -0.15535 0.093134 -0.11697 -0.1066 -0.19045 -0.060917 -0.06571 -0.25125 -0.091363 -0.08016
3094 -0.14163 0.067867 -0.1805 -0.13198 0.14738 -0.11367 -0.10238 -0.18305 -0.026823 -0.026838 -0.25345 -0.061023 -0.061428
3095 -0.13828 0.043373 -0.16598 -0.14463 0.14287 -0.11838 -0.090365 -0.17069 -0.045058 -0.065404 -0.23409 -0.068769 -0.081651
3096 -0.16676 0.00087512 -0.18004 -0.14842 0.10447 -0.13867 -0.11969 -0.18861 -0.050506 -0.048656 -0.2535 -0.056204 -0.03598
3097 -0.12419 0.066174 -0.19514 -0.14476 0.058133 -0.12733 -0.1089 -0.18898 -0.037795 -0.078965 -0.23668 -0.062539 -0.10121
3098 -0.13789 0.07152 -0.1743 -0.1692 0.035452 -0.1689 -0.12351 -0.187 -0.038621 -0.071534 -0.2654 -0.076797 -0.082284
3099 -0.13883 0.11121 -0.20162 -0.18664 0.015399 -0.16064 -0.11933 -0.20134 -0.025437 -0.10246 -0.27714 -0.074864 -0.040796
3100 -0.14254 0.1094 -0.17185 -0.18034 0.013672 -0.16806 -0.11739 -0.18403 0.0048412 -0.05976 -0.26318 -0.052858 -0.10324
3101 -0.17602 0.068301 -0.20394 -0.17093 -0.021281 -0.20318 -0.12332 -0.19005 0.016282 -0.093155 -0.27871 -0.12352 -0.089441
3102 -0.15175 0.062372 -0.21517 -0.16127 0.017066 -0.16649 -0.12427 -0.16918 0.015313 -0.058574 -0.26143 -0.082301 -0.087042
3103 -0.13247 0.04867 -0.20882 -0.1225 0.011033 -0.14874 -0.10796 -0.16994 0.019215 -0.036022 -0.25006 -0.063824 -0.093438
3104 -0.18443 0.042771 -0.20253 -0.13742 0.024892 -0.18272 -0.12647 -0.21153 -0.0075889 -0.074249 -0.29154 -0.10043 -0.082105
3105 -0.15985 0.023786 -0.215 -0.1543 0.039967 -0.14296 -0.12271 -0.21157 -0.022052 -0.086995 -0.2841 -0.082982 -0.068715
3106 -0.13982 0.09033 -0.19026 -0.15811 0.15086 -0.1446 -0.1197 -0.18351 -0.0097052 -0.052987 -0.26071 -0.086087 -0.07348
3107 -0.13719 0.12931 -0.19643 -0.15638 0.15359 -0.13715 -0.12009 -0.17663 -0.028919 -0.062682 -0.24706 -0.073016 -0.063355
3108 -0.15992 0.10391 -0.21843 -0.17398 0.12724 -0.12806 -0.09874 -0.18764 -0.056095 -0.089105 -0.28384 -0.075539 -0.089287
3109 -0.18463 0.10338 -0.23206 -0.1854 0.051265 -0.16416 -0.14921 -0.223 -0.05185 -0.12157 -0.28609 -0.097182 -0.13097
3110 -0.1243 0.12092 -0.20513 -0.14695 0.093659 -0.15199 -0.095516 -0.167 -0.01363 -0.063141 -0.2695 -0.054513 -0.094682
3111 -0.13889 0.054139 -0.25074 -0.19473 0.07322 -0.18139 -0.12321 -0.2061 -0.043346 -0.11996 -0.26827 -0.065161 -0.091975
3112 -0.13038 0.044586 -0.21834 -0.16723 0.054978 -0.17421 -0.13564 -0.19236 -0.019848 -0.10329 -0.25334 -0.088753 -0.067427
3113 -0.15264 0.034473 -0.24685 -0.18503 0.021513 -0.18952 -0.12503 -0.19003 -0.023415 -0.059877 -0.27945 -0.08843 -0.07349
3114 -0.16605 0.071401 -0.225 -0.17934 0.03341 -0.21747 -0.12934 -0.21393 -0.013148 -0.086982 -0.26754 -0.087244 -0.11668
3115 -0.14549 0.12164 -0.21422 -0.1628 0.027486 -0.20393 -0.12933 -0.18726 0.056447 -0.078553 -0.25928 -0.081796 -0.10643
3116 -0.1176 0.13023 -0.24132 -0.16966 0.014634 -0.19734 -0.12936 -0.17128 0.010191 -0.079741 -0.2423 -0.076793 -0.098605
3117 -0.1475 0.16972 -0.24554 -0.1895 0.038504 -0.19471 -0.13163 -0.18484 -0.027754 -0.091454 -0.2607 -0.095502 -0.11174
3118 -0.15777 0.12572 -0.20119 -0.17024 0.046297 -0.22213 -0.11831 -0.20718 -0.035621 -0.11424 -0.27565 -0.089205 -0.12613
3119 -0.14558 0.074306 -0.26856 -0.20635 0.059333 -0.22428 -0.12994 -0.22184 -0.054504 -0.12546 -0.26397 -0.11274 -0.086755
3120 -0.13029 0.13061 -0.20823 -0.15929 0.11562 -0.18424 -0.10885 -0.18596 -0.018695 -0.078402 -0.26397 -0.068952 -0.11352
3121 -0.16837 0.09067 -0.2469 -0.15458 0.11006 -0.2092 -0.11495 -0.18746 -0.024529 -0.1048 -0.22914 -0.10194 -0.11297
3122 -0.15877 0.087744 -0.23632 -0.17923 0.089374 -0.19347 -0.10199 -0.18224 -0.039216 -0.1119 -0.23089 -0.119 -0.11956
3123 -0.15248 0.074526 -0.26314 -0.20104 0.069845 -0.21438 -0.13884 -0.20738 -0.073094 -0.11579 -0.23913 -0.1075 -0.10324
3124 -0.15441 0.131 -0.25691 -0.22481 0.033508 -0.22217 -0.14872 -0.22336 -0.05052 -0.14344 -0.30824 -0.11919 -0.11703
3125 -0.13356 0.16581 -0.23084 -0.18733 0.067863 -0.20338 -0.1278 -0.1935 -0.031382 -0.097395 -0.21781 -0.1108 -0.096845
3126 -0.12796 0.17288 -0.23442 -0.17179 0.048095 -0.17595 -0.085245 -0.19352 -0.028132 -0.080432 -0.24479 -0.080218 -0.11339
3127 -0.15915 0.1411 -0.2639 -0.18293 0.036049 -0.18777 -0.11982 -0.20216 -0.01429 -0.017144 -0.25693 -0.10379 -0.13866
3128 -0.14713 0.12091 -0.25566 -0.20224 0.034095 -0.20498 -0.15218 -0.20905 -0.036402 -0.019411 -0.27784 -0.10782 -0.10828
3129 -0.15986 0.1659 -0.1931 -0.19019 0.025691 -0.21128 -0.11086 -0.19517 -0.038935 -0.028197 -0.24183 -0.080572 -0.12568
3130 -0.15224 0.14219 -0.23991 -0.20848 0.0085449 -0.20113 -0.11474 -0.19776 -0.048019 -0.06531 -0.241 -0.11909 -0.089002
3131 -0.13624 0.20396 -0.23321 -0.16636 0.028814 -0.19976 -0.12074 -0.19133 -0.054625 -0.08709 -0.25696 -0.12699 -0.090711
3132 -0.15604 0.19863 -0.23804 -0.20694 0.0077616 -0.21273 -0.1382 -0.2009 -0.053791 -0.1104 -0.27058 -0.11281 -0.11114
3133 -0.11848 0.16959 -0.19446 -0.14714 0.0732 -0.16887 -0.089593 -0.16991 -0.034233 -0.081387 -0.2386 -0.057407 -0.078771
3134 -0.17324 0.10595 -0.26947 -0.16454 0.011105 -0.26326 -0.13427 -0.20816 -0.056705 -0.10737 -0.26474 -0.13132 -0.166
3135 -0.15409 0.19094 -0.24281 -0.18082 -0.0083677 -0.21055 -0.11947 -0.19481 -0.056516 -0.11715 -0.26552 -0.094714 -0.099474
3136 -0.18018 0.14248 -0.26597 -0.23336 -0.0071351 -0.24319 -0.11212 -0.20252 -0.061375 -0.12023 -0.28366 -0.1175 -0.1395
3137 -0.13447 0.22621 -0.21797 -0.17192 0.0038125 -0.2397 -0.13124 -0.17281 -0.04023 -0.11413 -0.24821 -0.12982 -0.12366
3138 -0.17211 0.1137 -0.29391 -0.19915 -0.012034 -0.26083 -0.1741 -0.23446 -0.088236 -0.12245 -0.2902 -0.14228 -0.13911
3139 -0.15544 0.14821 -0.27567 -0.18345 -0.0030319 -0.22401 -0.13861 -0.19949 -0.054314 -0.094851 -0.26095 -0.11331 -0.13375
3140 -0.12486 0.18741 -0.21671 -0.14716 0.010792 -0.19819 -0.11103 -0.17826 -0.032234 -0.07806 -0.13392 -0.1101 -0.11609
3141 -0.13572 0.18659 -0.24049 -0.17955 0.0055949 -0.19135 -0.11495 -0.16165 -0.067938 -0.076731 -0.025555 -0.10934 -0.09161
3142 -0.091146 0.1389 -0.27321 -0.20159 0.021944 -0.18266 -0.12661 -0.18325 -0.058568 -0.08345 -0.0068494 -0.097561 -0.1476
3143 -0.12866 0.12698 -0.29853 -0.22602 -0.071693 -0.27054 -0.1679 -0.2356 -0.094836 -0.13424 -0.051754 -0.15944 -0.14916
3144 -0.047658 0.22494 -0.24869 -0.16269 0.031457 -0.23639 -0.12981 -0.19171 -0.031006 -0.075766 -0.068712 -0.10256 -0.10449
3145 -0.042925 0.19275 -0.25932 -0.15577 0.00064933 -0.23948 -0.1087 -0.20144 -0.074963 -0.083194 -0.16639 -0.1053 -0.093981
3146 -0.080479 0.15841 -0.275 -0.1961 -0.028154 -0.21973 -0.11858 -0.18523 -0.065959 -0.08945 -0.19661 -0.15748 -0.1017
3147 -0.1204 0.17839 -0.21843 -0.1903 -0.013661 -0.23495 -0.1186 -0.16992 -0.050815 -0.092019 -0.18877 -0.10239 -0.11434
3148 -0.14025 0.12173 -0.25365 -0.22071 -0.028347 -0.19954 -0.15343 -0.21743 -0.077178 -0.11614 -0.22566 -0.14324 -0.1117
3149 -0.1317 0.094713 -0.22599 -0.19739 0.0072453 -0.17286 -0.08324 -0.18867 -0.06106 -0.089879 -0.15866 -0.095287 -0.10914
3150 -0.11866 0.13411 -0.22807 -0.18578 -0.00061499 -0.23777 -0.1068 -0.18794 -0.059654 -0.078692 -0.15874 -0.096868 -0.088582
3151 -0.13133 0.12764 -0.25037 -0.1903 -0.0085465 -0.24041 -0.1003 -0.1786 -0.067652 -0.082419 -0.13594 -0.10184 -0.10039
3152 -0.099326 0.16008 -0.23708 -0.17522 0.0088006 -0.21632 -0.10039 -0.18622 -0.047824 -0.084708 -0.089386 -0.065545 -0.096087
3153 -0.097908 0.21252 -0.22139 -0.17173 -0.0045891 -0.25114 -0.08492 -0.17373 -0.049775 -0.063321 0.04493 -0.14595 -0.099044
3154 -0.044571 0.17593 -0.25078 -0.19194 -0.0087074 -0.22062 -0.15039 -0.2014 -0.072646 -0.049159 0.070307 -0.10561 -0.08947
3155 0.016882 0.17738 -0.25911 -0.15984 0.0081394 -0.17544 -0.10671 -0.17401 -0.081595 -0.086394 -0.021619 -0.091431 -0.097153
3156 0.017987 0.17304 -0.25468 -0.17223 -0.0059301 -0.21732 -0.13043 -0.18066 -0.06598 -0.090268 -0.11954 -0.11707 -0.11474
3157 -0.021503 0.1659 -0.23418 -0.15013 -0.017239 -0.20225 -0.11665 -0.19614 -0.077043 -0.10543 -0.09628 -0.11698 -0.12521
3158 -0.043749 0.15164 -0.21996 -0.17577 -0.0032458 -0.21668 -0.10514 -0.19626 -0.091177 -0.1149 -0.10781 -0.078197 -0.086959
3159 -0.08216 0.096388 -0.23786 -0.17806 -0.014479 -0.20793 -0.099152 -0.19724 -0.075106 -0.085491 -0.10632 -0.078233 -0.14495
3160 -0.081693 0.1419 -0.21563 -0.15548 -0.019455 -0.18486 -0.10258 -0.20422 -0.064662 -0.081573 -0.063023 -0.10265 -0.09403
3161 -0.12181 0.08409 -0.25255 -0.19485 -0.0043394 -0.20532 -0.1466 -0.20741 -0.10633 -0.092381 -0.026013 -0.1109 -0.12639
3162 -0.089398 0.094968 -0.2427 -0.17085 0.0063511 -0.22365 -0.098379 -0.20529 -0.06852 -0.085894 0.15791 -0.10258 -0.11544
3163 -0.051537 0.097922 -0.23042 -0.18235 -0.013115 -0.26455 -0.10057 -0.19994 -0.10064 -0.056282 0.15303 -0.12329 -0.16095
3164 -0.0049052 0.12223 -0.21934 -0.15194 -0.023551 -0.2218 -0.13303 -0.21898 -0.098224 -0.063896 0.13784 -0.1017 -0.12597
3165 0.058095 0.1469 -0.195 -0.17792 -0.010204 -0.20476 -0.10247 -0.19939 -0.089876 -0.068334 0.13265 -0.10992 -0.15175
3166 0.050336 0.16536 -0.20028 -0.14351 -0.026516 -0.224 -0.12378 -0.16981 -0.070467 -0.096797 0.016025 -0.1191 -0.12113
3167 0.080887 0.17703 -0.20495 -0.16097 -0.0534 -0.27969 -0.16087 -0.18473 -0.082024 -0.10501 -0.044572 -0.1222 -0.11293
3168 0.067402 0.16421 -0.21287 -0.15786 -0.02256 -0.25048 -0.11213 -0.19379 -0.080906 -0.082521 -0.0085333 -0.11499 -0.11244
3169 0.029889 0.082195 -0.23797 -0.18006 -0.03707 -0.24807 -0.13396 -0.16815 -0.10775 -0.11104 0.027522 -0.11153 -0.12586
3170 0.032329 0.10078 -0.20575 -0.16579 -0.026284 -0.23321 -0.1277 -0.18548 -0.086704 -0.078656 0.096692 -0.14013 -0.11829
3171 0.016665 0.10057 -0.21172 -0.1667 -0.043685 -0.2167 -0.13284 -0.19377 -0.082462 -0.089542 0.18922 -0.13387 -0.10601
3172 0.012508 0.059534 -0.18079 -0.22257 -0.088726 -0.28332 -0.16671 -0.20481 -0.1164 -0.093355 0.22181 -0.11475 -0.13624
3173 0.084981 0.086968 -0.10732 -0.17184 -0.024448 -0.22588 -0.1235 -0.20021 -0.094076 -0.071259 0.26712 -0.12397 -0.13224
3174 0.090872 0.047054 -0.081479 -0.15101 -0.054201 -0.22289 -0.15204 -0.22135 -0.11823 -0.083352 0.17368 -0.14212 -0.13119
3175 0.18012 0.11253 -0.1181 -0.15295 -0.0085328 -0.20803 -0.10857 -0.16846 -0.076423 -0.056228 0.16223 -0.051627 -0.11168
3176 0.12678 0.076689 -0.15314 -0.13681 -0.007523 -0.21885 -0.10922 -0.14985 -0.07022 -0.073303 0.1042 -0.099206 -0.067702
3177 0.13567 0.096186 -0.19308 -0.15261 -0.03217 -0.22283 -0.10096 -0.15668 -0.0704 -0.095018 0.10311 -0.090865 -0.10296
3178 0.095215 0.082471 -0.1957 -0.19794 -0.047784 -0.27384 -0.14705 -0.16398 -0.10139 -0.12464 0.13444 -0.13976 -0.12619
3179 0.15695 0.10707 -0.16369 -0.18108 -0.059807 -0.2276 -0.11891 -0.1434 -0.10332 -0.065153 0.35311 -0.11258 -0.10392
3180 0.15052 0.066903 -0.12097 -0.19528 -0.039717 -0.23693 -0.15403 -0.14925 -0.091605 -0.067279 0.32994 -0.11793 -0.12036
3181 0.21655 0.040784 -0.13476 -0.19318 -0.073851 -0.23559 -0.14174 -0.17892 -0.11222 -0.085516 0.27002 -0.096373 -0.15406
3182 0.23407 0.085051 -0.085029 -0.14242 -0.053576 -0.22616 -0.12237 -0.1768 -0.096952 -0.066868 0.2791 -0.11246 -0.1141
3183 0.2969 0.12046 -0.085625 -0.14423 -0.027023 -0.19886 -0.098716 -0.17176 -0.072002 -0.064456 0.28288 -0.083302 -0.12393
3184 0.14513 0.0054941 -0.18359 -0.19609 -0.068153 -0.26169 -0.16302 -0.18006 -0.12328 -0.10803 0.1663 -0.12982 -0.13474
3185 0.17007 0.057161 -0.11615 -0.17942 -0.051591 -0.24665 -0.14438 -0.17462 -0.10213 -0.098978 0.12673 -0.080777 -0.09281
3186 0.16279 0.045085 -0.033227 -0.16492 -0.065132 -0.24252 -0.15203 -0.16519 -0.11478 -0.097649 0.14404 -0.13691 -0.13311
3187 0.24403 0.040949 -0.0091554 -0.16891 -0.061245 -0.20808 -0.12616 -0.15935 -0.095708 -0.086833 0.32066 -0.13378 -0.10341
3188 0.33328 0.066055 -0.022761 -0.19217 -0.044618 -0.25507 -0.10814 -0.15978 -0.11462 -0.056225 0.37703 -0.10932 -0.082139
3189 0.29814 0.0042325 -0.089233 -0.1735 -0.031195 -0.23845 -0.17544 -0.154 -0.088617 -0.097243 0.33999 -0.093262 -0.13854
3190 0.27113 0.012036 -0.11595 -0.18538 -0.039901 -0.26135 -0.13564 -0.1361 -0.097185 -0.054572 0.33792 -0.081216 -0.076567
3191 0.13603 0.01667 -0.17424 -0.1804 -0.051141 -0.27676 -0.14474 -0.10841 -0.099915 -0.075272 0.29542 -0.14674 -0.11088
3192 0.13099 0.027275 -0.1712 -0.19207 -0.087415 -0.24666 -0.14189 -0.048784 -0.10289 -0.066912 0.31462 -0.12349 -0.10714
3193 0.14168 0.0074116 -0.16913 -0.18877 -0.044515 -0.25176 -0.13144 0.001289 -0.091415 -0.06066 0.33659 -0.097663 -0.10804
3194 0.31614 0.024364 -0.04442 -0.16013 -0.058222 -0.25154 -0.10871 -0.091084 -0.087457 -0.081233 0.38927 -0.094931 -0.10124
3195 0.42138 0.024985 0.034683 -0.18105 -0.060623 -0.24603 -0.1137 -0.12182 -0.078695 -0.04626 0.3143 -0.10824 -0.12313
3196 0.39145 0.00017925 0.020688 -0.17085 -0.055268 -0.24505 -0.11386 -0.15789 -0.11689 -0.067429 0.33164 -0.11055 -0.13215
3197 0.37187 0.019594 0.014227 -0.17828 -0.063444 -0.20771 -0.1377 -0.13949 -0.098888 -0.034722 0.39581 -0.1156 -0.12205
3198 0.33002 0.039473 -0.069279 -0.17622 -0.051578 -0.2207 -0.12076 -0.12359 -0.094591 -0.049886 0.44411 -0.11612 -0.095206
3199 0.25084 0.029617 -0.096112 -0.17641 -0.035712 -0.26519 -0.14373 -0.13386 -0.11323 -0.064109 0.35477 -0.10918 -0.13031
3200 0.16938 -0.0027306 -0.11175 -0.16917 -0.073311 -0.26597 -0.13455 -0.12831 -0.1203 -0.07843 0.33971 -0.11848 -0.10937
3201 0.19499 0.025433 -0.10126 -0.16327 -0.079405 -0.21777 -0.10881 -0.10326 -0.093099 -0.041034 0.35664 -0.11621 -0.076425
3202 0.14968 -0.011605 -0.14567 -0.2339 -0.081925 -0.28658 -0.14476 -0.086032 -0.12184 -0.10265 0.35669 -0.1474 -0.12499
3203 0.20139 -0.015573 0.029945 -0.16821 -0.085852 -0.21116 -0.13927 0.029268 -0.10867 -0.040419 0.43349 -0.1016 -0.080035
3204 0.3589 -0.024011 0.078046 -0.13928 -0.091513 -0.26216 -0.12492 0.035459 -0.10438 -0.01172 0.38137 -0.11374 -0.090159
3205 0.3866 0.007903 0.072697 -0.1601 -0.059923 -0.26493 -0.13422 0.04912 -0.1194 -0.093517 0.32216 -0.11636 -0.15595
3206 0.43993 0.053099 0.10466 -0.11984 -0.041278 -0.22386 -0.065015 0.041218 -0.081698 -0.022361 0.25818 -0.11572 -0.10035
3207 0.32821 -0.022711 -0.053544 -0.18787 -0.080497 -0.25176 -0.12363 -0.067052 -0.11396 -0.10452 0.23427 -0.089765 -0.069812
3208 0.27864 -0.0018834 -0.053886 -0.13787 -0.067244 -0.25444 -0.11643 -0.058227 -0.11087 -0.051975 0.25375 -0.11178 -0.086527
3209 0.19708 -0.0046793 -0.12205 -0.15192 -0.087126 -0.22559 -0.13681 -0.089961 -0.1083 -0.095272 0.40097 -0.11215 -0.13978
3210 0.22707 -0.01468 -0.13509 -0.18231 -0.049033 -0.26564 -0.1624 -0.084173 -0.11875 -0.075725 0.40964 -0.12718 -0.11638
3211 0.20615 -0.0076491 -0.065655 -0.17532 -0.059999 -0.22009 -0.11838 -0.055982 -0.11687 -0.063984 0.38614 -0.10589 -0.0817
3212 0.15342 -0.052703 -0.12886 -0.17288 -0.080028 -0.24984 -0.14999 0.031653 -0.12665 -0.077671 0.35758 -0.13706 -0.055844
3213 0.20508 -0.049777 0.1085 -0.18017 -0.066414 -0.24031 -0.1289 0.080507 -0.12299 -0.085102 0.32968 -0.12062 -0.045292
3214 0.34966 0.011422 0.17761 -0.16784 -0.048774 -0.22822 -0.10213 0.068449 -0.091158 -0.082912 0.26282 -0.10181 -0.13943
3215 0.40321 0.0027564 0.21105 -0.1516 -0.06577 -0.20875 -0.13044 0.0051905 -0.076738 -0.06517 0.25217 -0.097212 -0.067502
3216 0.40245 -0.019088 0.054843 -0.17017 -0.074359 -0.25553 -0.13381 -0.031244 -0.0923 -0.10899 0.19364 -0.12094 -0.092815
3217 0.32244 -0.056671 -0.067058 -0.16221 -0.085203 -0.22883 -0.12437 -0.070499 -0.10196 -0.12443 0.18743 -0.12984 -0.063126
3218 0.25785 -0.0074813 -0.051547 -0.15077 -0.055227 -0.22744 -0.12755 0.0060535 -0.11632 -0.043626 0.24631 -0.073818 -0.059215
3219 0.1975 -0.040648 -0.082142 -0.18193 -0.076689 -0.22575 -0.11642 0.098899 -0.12995 -0.10354 0.3812 -0.09655 -0.0061564
3220 0.21595 0.04245 -0.069443 -0.16265 -0.065869 -0.18996 -0.12221 0.14667 -0.079437 -0.066504 0.4177 -0.11528 0.070179
3221 0.1769 0.0075248 -0.082519 -0.18536 -0.12281 -0.24949 -0.1411 0.12345 -0.11423 -0.11476 0.33649 -0.13961 0.025976
3222 0.15376 -0.03586 -0.0081533 -0.17806 -0.10404 -0.21815 -0.1586 0.1248 -0.10477 -0.077156 0.31494 -0.12701 0.0071491
3223 0.2067 -0.022273 0.17769 -0.18339 -0.062677 -0.2166 -0.10949 0.08611 -0.098828 -0.057279 0.2496 -0.081632 -0.00070746
3224 0.20183 -0.03372 0.16185 -0.18475 -0.087775 -0.24054 -0.10769 0.021749 -0.10731 -0.10256 0.23645 -0.12532 -0.05261
3225 0.26181 0.015631 0.18816 -0.13501 -0.090966 -0.23084 -0.092074 0.056304 -0.085892 -0.084983 0.18066 -0.15301 -0.078879
3226 0.32721 -0.018938 0.097702 -0.21895 -0.089228 -0.20704 -0.15232 0.081086 -0.11273 -0.12452 0.16721 -0.13529 -0.024728
3227 0.35905 -0.033754 0.026795 -0.1697 -0.075873 -0.21049 -0.12266 0.22674 -0.11591 -0.094266 0.17552 -0.1047 -0.045314
3228 0.29273 -0.037957 -0.039412 -0.17278 -0.094868 -0.25526 -0.13682 0.16909 -0.12159 -0.1233 0.14989 -0.11273 -0.073453
3229 0.24661 -0.033903 -0.032699 -0.20746 -0.075276 -0.22096 -0.10417 0.17261 -0.12165 -0.085339 0.28907 -0.13889 -0.0058649
[truncated: 69,901 more chars]
