# Supplementary material for: Insulin modulates the frequency of Ca2+ oscillations in mouse pancreatic islets
Source: PLoS One. 2017 Aug 28;12(8):e0183569. doi: 10.1371/journal.pone.0183569 (PMC5573301; doi:10.1371/journal.pone.0183569)
Supplement: S1 File — All the time traces of detrended Ca2+ oscillations for constant insulin infusion (0, 100, or 1000 nM) and alternating insulin infusion (100, 500, or 1000 nM with 4 or 5 min periods) were compressed as a single file, S1_File.zip, in which each imaging experiment was recorded as a text file where the first column represents time (sec) and the following columns represent detrended Ca2+ traces from multiple islets. (ZIP) [file pone.0183569.s001.zip › data_100I_120s_5.txt]

1 -0.14745 -0.15297 -0.032166 -0.12019 -0.13377 -0.17694 -0.11525 -0.19372 -0.15691 -0.1706 -0.07398 -0.038655 -0.13587 -0.18559
2 -0.16571 -0.16985 -0.040381 -0.14724 -0.14562 -0.19597 -0.12886 -0.2135 -0.16769 -0.19114 -0.10417 -0.061143 -0.16461 -0.21032
3 -0.16322 -0.17264 -0.039106 -0.13727 -0.14336 -0.18697 -0.12524 -0.21534 -0.16895 -0.17912 -0.085643 -0.046581 -0.13611 -0.20965
4 -0.15049 -0.15658 -0.0215 -0.1283 -0.13546 -0.17318 -0.11076 -0.18616 -0.15765 -0.18416 -0.075514 -0.039498 -0.11116 -0.20178
5 -0.18025 -0.17777 -0.041635 -0.15464 -0.15141 -0.2003 -0.13695 -0.22632 -0.17651 -0.20483 -0.11229 -0.067636 -0.15357 -0.22052
6 -0.17961 -0.19443 -0.047679 -0.1588 -0.15468 -0.19757 -0.13253 -0.21463 -0.17106 -0.19827 -0.10495 -0.057814 -0.16927 -0.20773
7 -0.15807 -0.16653 -0.025894 -0.12824 -0.13852 -0.17059 -0.12072 -0.20735 -0.16206 -0.18201 -0.078938 -0.038642 -0.14742 -0.20619
8 -0.16211 -0.16276 -0.039738 -0.13664 -0.14985 -0.1806 -0.11952 -0.20235 -0.17097 -0.18191 -0.099189 -0.04042 -0.14731 -0.22589
9 -0.18091 -0.16879 -0.046603 -0.1523 -0.14883 -0.17628 -0.12172 -0.20015 -0.16459 -0.18808 -0.08903 -0.039527 -0.14883 -0.22616
10 -0.16831 -0.17342 -0.041187 -0.14222 -0.14823 -0.17668 -0.12955 -0.21147 -0.17255 -0.2003 -0.088311 -0.049065 -0.15252 -0.21002
11 -0.17873 -0.17885 -0.048122 -0.15665 -0.15495 -0.18711 -0.1458 -0.22825 -0.17414 -0.2012 -0.1054 -0.056963 -0.16369 -0.21152
12 -0.16096 -0.16839 -0.027977 -0.14101 -0.13492 -0.17282 -0.11187 -0.20981 -0.16157 -0.19242 -0.090934 -0.040381 -0.15613 -0.22157
13 -0.1635 -0.17344 -0.035551 -0.13343 -0.13771 -0.17259 -0.12693 -0.21184 -0.16124 -0.19696 -0.098165 -0.032468 -0.13655 -0.21508
14 -0.16209 -0.17065 -0.045346 -0.14176 -0.14289 -0.16756 -0.11602 -0.19746 -0.16331 -0.18486 -0.10934 -0.024726 -0.14797 -0.19606
15 -0.15916 -0.17708 -0.04781 -0.14676 -0.15469 -0.16767 -0.13138 -0.20829 -0.16547 -0.19034 -0.11263 -0.030104 -0.14506 -0.2133
16 -0.1658 -0.17602 -0.050635 -0.14045 -0.16131 -0.16198 -0.14733 -0.21644 -0.1769 -0.19583 -0.11074 -0.034932 -0.15549 -0.21375
17 -0.1622 -0.17874 -0.031349 -0.13096 -0.14436 -0.16205 -0.12849 -0.2082 -0.16435 -0.19533 -0.10681 -0.018239 -0.14547 -0.21094
18 -0.15641 -0.17498 -0.040104 -0.12848 -0.14332 -0.16464 -0.11844 -0.20688 -0.1731 -0.19452 -0.097122 -0.024407 -0.14626 -0.2038
19 -0.1529 -0.15768 -0.024689 -0.12466 -0.13048 -0.1637 -0.1169 -0.19562 -0.16296 -0.1781 -0.097153 -0.010615 -0.14824 -0.21335
20 -0.16016 -0.17092 -0.051533 -0.1369 -0.14936 -0.17101 -0.1294 -0.20934 -0.17224 -0.19358 -0.11167 -0.022543 -0.14785 -0.21032
21 -0.15955 -0.17548 -0.046488 -0.13414 -0.14468 -0.15892 -0.12347 -0.21249 -0.16735 -0.19311 -0.10736 -0.02183 -0.14723 -0.21105
22 -0.17912 -0.17341 -0.054552 -0.15801 -0.15915 -0.176 -0.1329 -0.20961 -0.17646 -0.19217 -0.11589 -0.033348 -0.16509 -0.21979
23 -0.14947 -0.16226 -0.025737 -0.12396 -0.13088 -0.15256 -0.11795 -0.20314 -0.16247 -0.19504 -0.1073 -0.025336 -0.14493 -0.20737
24 -0.14344 -0.15334 -0.035021 -0.1201 -0.11598 -0.15315 -0.10108 -0.19096 -0.14908 -0.1751 -0.089599 0.0054162 -0.13275 -0.1939
25 -0.17141 -0.17813 -0.034446 -0.14017 -0.14372 -0.18378 -0.13222 -0.20735 -0.17212 -0.20175 -0.10734 -0.014462 -0.14906 -0.2291
26 -0.16281 -0.17832 -0.034561 -0.13732 -0.13418 -0.16338 -0.1318 -0.20712 -0.16216 -0.18822 -0.10423 -0.0066693 -0.15128 -0.21917
27 -0.15087 -0.1699 -0.032305 -0.13231 -0.13643 -0.17475 -0.12528 -0.20618 -0.15554 -0.17724 -0.089293 -0.00027704 -0.12769 -0.21156
28 -0.15703 -0.17956 -0.02846 -0.13556 -0.1402 -0.17586 -0.12024 -0.20469 -0.15445 -0.18743 -0.107 -0.018725 -0.14676 -0.2169
29 -0.15974 -0.18601 -0.038304 -0.14176 -0.13814 -0.17886 -0.13164 -0.2085 -0.16175 -0.1851 -0.095555 -0.020103 -0.14878 -0.21934
30 -0.15073 -0.16577 -0.034589 -0.12651 -0.12233 -0.17332 -0.10686 -0.19058 -0.15032 -0.17747 -0.090187 -0.00039033 -0.13201 -0.21694
31 -0.1661 -0.15919 -0.047733 -0.12819 -0.13897 -0.17176 -0.10573 -0.20484 -0.15808 -0.17504 -0.10855 -0.011598 -0.14768 -0.21051
32 -0.16953 -0.17092 -0.042808 -0.14218 -0.13979 -0.19429 -0.12584 -0.20854 -0.16549 -0.19792 -0.096849 -0.010766 -0.153 -0.22106
33 -0.16474 -0.17538 -0.033552 -0.14002 -0.13963 -0.16056 -0.11151 -0.18456 -0.15481 -0.1771 -0.10463 0.0019264 -0.14179 -0.21555
34 -0.15748 -0.17468 -0.036387 -0.14384 -0.14263 -0.18497 -0.11942 -0.20828 -0.16631 -0.1805 -0.1129 -0.0088914 -0.14605 -0.22614
35 -0.15633 -0.16219 -0.034722 -0.13921 -0.1281 -0.16139 -0.10795 -0.19429 -0.15114 -0.17518 -0.088293 -0.00026914 -0.12903 -0.20654
36 -0.16396 -0.17573 -0.036296 -0.1418 -0.13689 -0.18572 -0.11396 -0.20268 -0.15835 -0.17916 -0.085724 -0.0037969 -0.13823 -0.22762
37 -0.15432 -0.17431 -0.028731 -0.13561 -0.13915 -0.18061 -0.11646 -0.21437 -0.16173 -0.18834 -0.099246 -0.014725 -0.14674 -0.21173
38 -0.17833 -0.19405 -0.059005 -0.16068 -0.15471 -0.1922 -0.11376 -0.20866 -0.17699 -0.19861 -0.12478 -0.027632 -0.1607 -0.2194
39 -0.15479 -0.16082 -0.03217 -0.12545 -0.1304 -0.17218 -0.10733 -0.19724 -0.14766 -0.17618 -0.079718 0.01388 -0.13553 -0.20817
40 -0.17448 -0.19239 -0.044274 -0.13619 -0.13267 -0.16783 -0.12001 -0.19413 -0.16623 -0.19022 -0.088609 -0.020178 -0.13695 -0.22635
41 -0.14993 -0.15655 -0.031519 -0.12631 -0.12206 -0.1635 -0.11315 -0.19059 -0.15525 -0.17819 -0.081621 -0.0023157 -0.12814 -0.20507
42 -0.16245 -0.17994 -0.031594 -0.14242 -0.12191 -0.16614 -0.12021 -0.19581 -0.15359 -0.17939 -0.092472 -0.015033 -0.13809 -0.2095
43 -0.15391 -0.17338 -0.033118 -0.11846 -0.13293 -0.16596 -0.11467 -0.20135 -0.14673 -0.17778 -0.078623 0.010129 -0.1245 -0.20869
44 -0.15667 -0.16287 -0.032723 -0.12337 -0.12974 -0.16673 -0.12214 -0.19757 -0.14737 -0.17514 -0.096694 -0.012779 -0.13778 -0.21538
45 -0.1665 -0.18765 -0.034227 -0.14684 -0.14219 -0.183 -0.13539 -0.21416 -0.16114 -0.19386 -0.1034 -0.024417 -0.15555 -0.22927
46 -0.15957 -0.17476 -0.037952 -0.14731 -0.12544 -0.15702 -0.11417 -0.20005 -0.16021 -0.17785 -0.081657 -0.0062245 -0.13607 -0.21455
47 -0.1463 -0.16711 -0.036176 -0.134 -0.12613 -0.1586 -0.11219 -0.18835 -0.15067 -0.17219 -0.066758 0.0051377 -0.11341 -0.21169
48 -0.15623 -0.18031 -0.038291 -0.14095 -0.13843 -0.16765 -0.10576 -0.1953 -0.16504 -0.17705 -0.087279 -0.02627 -0.1343 -0.2313
49 -0.15679 -0.16804 -0.040116 -0.12912 -0.14228 -0.1613 -0.10647 -0.1868 -0.16119 -0.18785 -0.094701 -0.021338 -0.14166 -0.21944
50 -0.15451 -0.17257 -0.04014 -0.14405 -0.13149 -0.16317 -0.11309 -0.20283 -0.15943 -0.18255 -0.11705 -0.025586 -0.13591 -0.23491
51 -0.14314 -0.18884 -0.042925 -0.12808 -0.12551 -0.16993 -0.096081 -0.18574 -0.1541 -0.18461 -0.098123 -0.024593 -0.13468 -0.21346
52 -0.16272 -0.18504 -0.052599 -0.1394 -0.12664 -0.16189 -0.11441 -0.20106 -0.15648 -0.19106 -0.086814 -0.035611 -0.1406 -0.22083
53 -0.14888 -0.1892 -0.029564 -0.12685 -0.13102 -0.16686 -0.10258 -0.19118 -0.16283 -0.18434 -0.097696 -0.024739 -0.14118 -0.21481
54 -0.15513 -0.17946 -0.050958 -0.14061 -0.12726 -0.16344 -0.11404 -0.19225 -0.16232 -0.18293 -0.097167 -0.012637 -0.13565 -0.22161
55 -0.15481 -0.16968 -0.039143 -0.1352 -0.11979 -0.16418 -0.09567 -0.19211 -0.15255 -0.18439 -0.062458 -0.016364 -0.12009 -0.23173
56 -0.1611 -0.18042 -0.046457 -0.13388 -0.12713 -0.16917 -0.10944 -0.19114 -0.16011 -0.19312 -0.10201 -0.026672 -0.13996 -0.22393
57 -0.16003 -0.18659 -0.042762 -0.14746 -0.13427 -0.18499 -0.10569 -0.21472 -0.16199 -0.19344 -0.098261 -0.02742 -0.14414 -0.23132
58 -0.16587 -0.18531 -0.045907 -0.13894 -0.14013 -0.18076 -0.11197 -0.21286 -0.17858 -0.19497 -0.098882 -0.029428 -0.14212 -0.22718
59 -0.17635 -0.19293 -0.058801 -0.15112 -0.15172 -0.19206 -0.13499 -0.22628 -0.18487 -0.20779 -0.1186 -0.056735 -0.15836 -0.23512
60 -0.15782 -0.17603 -0.047066 -0.13656 -0.12332 -0.17007 -0.10258 -0.18583 -0.16288 -0.18605 -0.10713 -0.033213 -0.14414 -0.22409
61 -0.15068 -0.16077 -0.02773 -0.12852 -0.11746 -0.14796 -0.10078 -0.18204 -0.15406 -0.1891 -0.083566 -0.031691 -0.12672 -0.22156
62 -0.16925 -0.17906 -0.048375 -0.15118 -0.1357 -0.18659 -0.12088 -0.20732 -0.17086 -0.1996 -0.10078 -0.047999 -0.14491 -0.23105
63 -0.17174 -0.18371 -0.051769 -0.15863 -0.13774 -0.18735 -0.099817 -0.20676 -0.18319 -0.20554 -0.097298 -0.044266 -0.15089 -0.24577
64 -0.15564 -0.17612 -0.033284 -0.13712 -0.12688 -0.17819 -0.088394 -0.19375 -0.16665 -0.19076 -0.10217 -0.031484 -0.14388 -0.21882
65 -0.15675 -0.17887 -0.031109 -0.12693 -0.12356 -0.159 -0.092571 -0.18665 -0.15971 -0.18538 -0.090451 -0.031192 -0.13907 -0.22129
66 -0.17097 -0.1721 -0.056893 -0.14872 -0.13605 -0.17933 -0.10636 -0.19266 -0.17957 -0.19896 -0.10536 -0.03236 -0.14922 -0.24396
67 -0.14999 -0.1682 -0.033368 -0.1277 -0.12132 -0.16588 -0.11319 -0.19564 -0.16928 -0.18395 -0.10539 -0.028548 -0.14042 -0.22828
68 -0.17508 -0.19732 -0.059102 -0.15217 -0.14999 -0.1901 -0.12192 -0.21667 -0.18408 -0.20588 -0.11208 -0.058695 -0.15959 -0.24977
69 -0.15947 -0.16349 -0.031467 -0.13831 -0.12453 -0.16366 -0.09618 -0.1751 -0.1646 -0.17818 -0.083386 -0.019923 -0.12973 -0.22346
70 -0.17487 -0.18793 -0.059211 -0.15538 -0.14127 -0.17769 -0.12123 -0.22138 -0.17952 -0.19849 -0.091587 -0.042311 -0.16516 -0.23121
71 -0.14533 -0.1596 -0.026966 -0.12838 -0.1071 -0.14315 -0.099965 -0.18515 -0.15185 -0.18142 -0.095428 -0.025009 -0.13617 -0.21624
72 -0.15539 -0.14746 -0.03217 -0.11905 -0.1201 -0.15103 -0.095552 -0.1777 -0.14524 -0.17008 -0.09121 -0.020676 -0.13674 -0.20233
73 -0.15672 -0.15689 -0.024065 -0.1238 -0.11931 -0.15486 -0.093979 -0.17039 -0.15085 -0.17428 -0.090121 -0.023984 -0.12802 -0.21419
74 -0.16679 -0.18045 -0.03481 -0.14456 -0.14171 -0.16656 -0.11418 -0.21521 -0.18203 -0.19144 -0.10777 -0.043912 -0.16016 -0.24213
75 -0.17451 -0.1772 -0.056034 -0.15181 -0.13709 -0.1733 -0.10813 -0.19307 -0.16911 -0.19556 -0.098043 -0.04493 -0.15279 -0.2398
76 -0.16917 -0.17437 -0.045949 -0.14897 -0.13889 -0.17584 -0.10624 -0.18483 -0.16376 -0.18684 -0.053245 -0.030207 -0.13664 -0.24422
77 -0.16225 -0.17276 -0.044163 -0.13919 -0.12484 -0.16606 -0.098988 -0.19327 -0.16474 -0.18619 -0.089996 -0.024605 -0.12926 -0.22782
78 -0.16188 -0.17047 -0.043108 -0.13764 -0.12929 -0.18441 -0.11045 -0.19625 -0.1671 -0.18504 -0.11243 -0.021063 -0.14439 -0.23251
79 -0.16622 -0.18454 -0.048232 -0.14998 -0.13018 -0.1728 -0.10652 -0.20217 -0.16583 -0.18845 -0.10207 -0.026101 -0.14204 -0.23407
80 -0.14808 -0.15851 -0.032137 -0.12427 -0.11195 -0.1537 -0.093099 -0.17421 -0.15833 -0.17977 -0.07413 -0.027758 -0.12887 -0.22404
81 -0.15779 -0.17913 -0.038112 -0.13961 -0.12695 -0.18505 -0.10596 -0.18256 -0.16282 -0.1849 -0.10083 -0.027036 -0.14217 -0.22284
82 -0.16753 -0.19917 -0.058866 -0.15305 -0.14685 -0.18389 -0.11609 -0.19954 -0.17385 -0.20281 -0.11022 -0.025024 -0.15896 -0.23577
83 -0.1609 -0.19172 -0.052891 -0.14189 -0.14215 -0.18518 -0.10304 -0.18461 -0.1684 -0.20665 -0.1009 -0.016972 -0.14286 -0.21967
84 -0.15366 -0.16918 -0.048015 -0.13214 -0.11879 -0.1681 -0.11836 -0.18414 -0.15663 -0.17747 -0.084665 -0.0011995 -0.14828 -0.23302
85 -0.16059 -0.18543 -0.0597 -0.14564 -0.13952 -0.17773 -0.12152 -0.19462 -0.17329 -0.1966 -0.093086 -0.024397 -0.1535 -0.22772
86 -0.16929 -0.18525 -0.061814 -0.15168 -0.15186 -0.19848 -0.11376 -0.2018 -0.16949 -0.18854 -0.10732 -0.031145 -0.13902 -0.25547
87 -0.14986 -0.17553 -0.048599 -0.14732 -0.13479 -0.17809 -0.11431 -0.19222 -0.166 -0.19655 -0.11499 -0.020313 -0.13721 -0.23116
88 -0.14184 -0.17962 -0.043264 -0.13162 -0.12301 -0.17912 -0.10374 -0.19233 -0.16733 -0.18939 -0.10155 -0.026081 -0.13734 -0.21756
89 -0.15977 -0.18961 -0.072168 -0.14789 -0.13752 -0.19389 -0.12212 -0.20979 -0.17698 -0.19969 -0.12356 -0.036788 -0.15555 -0.23462
90 -0.15498 -0.19037 -0.049703 -0.13384 -0.12848 -0.18587 -0.10404 -0.15914 -0.15306 -0.18172 -0.081812 -0.018676 -0.12367 -0.22826
91 -0.16788 -0.20413 -0.070287 -0.15401 -0.14938 -0.19702 -0.13051 -0.21814 -0.18581 -0.1971 -0.13593 -0.040664 -0.15359 -0.24182
92 -0.15889 -0.1817 -0.045862 -0.12877 -0.12211 -0.18224 -0.092495 -0.19473 -0.16433 -0.18431 -0.097745 -0.022102 -0.15021 -0.22919
93 -0.15567 -0.18434 -0.054766 -0.14366 -0.14387 -0.19007 -0.11283 -0.21055 -0.18095 -0.20085 -0.11923 -0.037429 -0.16445 -0.23631
94 -0.15822 -0.1886 -0.065031 -0.1466 -0.14115 -0.17656 -0.1025 -0.18722 -0.17382 -0.19648 -0.10835 -0.021677 -0.15638 -0.23966
95 -0.1468 -0.18 -0.041105 -0.12786 -0.11985 -0.16915 -0.10809 -0.18575 -0.16955 -0.17391 -0.097809 -0.029165 -0.13775 -0.21985
96 -0.16704 -0.19342 -0.0678 -0.14469 -0.13947 -0.18828 -0.11712 -0.20163 -0.18695 -0.20466 -0.12511 -0.040043 -0.15567 -0.23739
97 -0.14673 -0.17765 -0.048185 -0.12774 -0.12628 -0.17365 -0.10567 -0.19176 -0.16945 -0.17233 -0.098201 -0.02482 -0.14451 -0.23371
98 -0.15006 -0.18815 -0.054279 -0.12921 -0.12779 -0.17915 -0.099638 -0.19744 -0.16291 -0.18531 -0.1086 -0.027438 -0.14573 -0.23762
99 -0.15743 -0.18369 -0.051534 -0.14431 -0.12532 -0.17866 -0.10379 -0.19197 -0.16961 -0.19321 -0.10334 -0.020806 -0.15355 -0.24412
100 -0.1424 -0.18223 -0.058748 -0.12715 -0.13443 -0.17843 -0.10479 -0.18827 -0.16768 -0.18432 -0.10077 -0.018264 -0.15069 -0.23094
101 -0.16437 -0.1956 -0.083593 -0.14979 -0.15143 -0.19641 -0.12226 -0.20471 -0.18879 -0.20097 -0.12067 -0.030631 -0.15915 -0.24999
102 -0.16194 -0.19495 -0.071087 -0.15202 -0.13716 -0.17161 -0.10592 -0.19522 -0.17351 -0.18519 -0.11009 -0.012999 -0.14618 -0.2409
103 -0.14971 -0.18402 -0.044742 -0.13291 -0.11937 -0.16761 -0.10176 -0.19018 -0.16417 -0.1845 -0.10286 -0.024617 -0.1471 -0.22662
104 -0.16196 -0.18637 -0.059117 -0.14213 -0.14093 -0.18316 -0.11882 -0.20232 -0.17221 -0.17993 -0.09924 -0.023015 -0.14743 -0.23989
105 -0.14663 -0.18773 -0.045561 -0.13151 -0.12664 -0.15562 -0.096829 -0.18577 -0.15847 -0.17262 -0.096851 -0.014163 -0.13397 -0.22749
106 -0.14883 -0.16335 -0.040106 -0.11286 -0.11712 -0.16426 -0.083176 -0.18008 -0.15906 -0.16543 -0.090413 -0.01877 -0.12312 -0.22138
107 -0.14662 -0.17189 -0.03966 -0.13159 -0.11853 -0.16831 -0.098753 -0.18474 -0.15889 -0.16988 -0.097774 -0.028408 -0.13143 -0.22457
108 -0.13945 -0.16647 -0.040535 -0.12655 -0.12717 -0.16874 -0.08458 -0.18526 -0.15071 -0.16942 -0.091695 -0.030516 -0.13847 -0.21569
109 -0.14058 -0.17627 -0.039869 -0.11282 -0.11129 -0.16117 -0.082307 -0.16922 -0.14683 -0.15311 -0.090316 -0.011664 -0.11786 -0.22202
110 -0.16295 -0.18265 -0.060264 -0.13944 -0.13084 -0.17986 -0.097715 -0.17806 -0.15856 -0.18377 -0.087548 -0.043391 -0.13734 -0.24356
111 -0.15984 -0.17894 -0.049589 -0.13174 -0.12598 -0.17116 -0.098902 -0.19465 -0.1599 -0.17761 -0.087789 -0.038959 -0.13843 -0.21666
112 -0.14805 -0.17378 -0.050113 -0.12811 -0.11859 -0.18114 -0.094529 -0.18814 -0.15384 -0.16435 -0.10354 -0.024307 -0.13628 -0.22661
113 -0.15782 -0.1806 -0.044938 -0.12763 -0.12418 -0.16723 -0.10193 -0.16543 -0.15241 -0.15895 -0.087791 -0.017935 -0.12448 -0.23001
114 -0.14793 -0.15897 -0.051742 -0.13258 -0.11789 -0.15172 -0.085483 -0.17787 -0.15313 -0.16202 -0.085193 -0.0027124 -0.12378 -0.23999
115 -0.1573 -0.18329 -0.059127 -0.13891 -0.14044 -0.16963 -0.10167 -0.18583 -0.16494 -0.18497 -0.10566 -0.02532 -0.12996 -0.23623
116 -0.1586 -0.17861 -0.060951 -0.13124 -0.12976 -0.15728 -0.11026 -0.18563 -0.15788 -0.1622 -0.076145 -0.014958 -0.12535 -0.23809
117 -0.16677 -0.1848 -0.077086 -0.14963 -0.13852 -0.1783 -0.10873 -0.19223 -0.17284 -0.16751 -0.095856 -0.035786 -0.14771 -0.25175
118 -0.15417 -0.18583 -0.05337 -0.13069 -0.13307 -0.18999 -0.11044 -0.19209 -0.16487 -0.17974 -0.11031 -0.025913 -0.14985 -0.23456
119 -0.15725 -0.17621 -0.056415 -0.13874 -0.13837 -0.16961 -0.10648 -0.19198 -0.15644 -0.17047 -0.090019 -0.0030512 -0.13446 -0.23033
120 -0.1573 -0.18198 -0.0587 -0.12108 -0.12632 -0.16142 -0.096156 -0.18329 -0.16221 -0.1769 -0.08733 -0.013229 -0.13074 -0.23718
121 -0.14955 -0.16052 -0.052324 -0.12182 -0.11275 -0.15686 -0.085054 -0.16463 -0.14445 -0.15819 -0.069281 0.0024633 -0.11308 -0.22321
122 -0.15726 -0.18271 -0.061859 -0.13371 -0.13419 -0.17456 -0.093151 -0.18741 -0.16241 -0.16689 -0.086703 -0.010384 -0.14295 -0.235
123 -0.15153 -0.18467 -0.058663 -0.13365 -0.12482 -0.16936 -0.094718 -0.176 -0.1575 -0.16186 -0.087964 -0.012272 -0.133 -0.23542
124 -0.16547 -0.1878 -0.066758 -0.14115 -0.1359 -0.18332 -0.10992 -0.20211 -0.15858 -0.18165 -0.12028 -0.03278 -0.15042 -0.23623
125 -0.15848 -0.17094 -0.044272 -0.12919 -0.12586 -0.17214 -0.089152 -0.17929 -0.15103 -0.1835 -0.11569 -0.025878 -0.15149 -0.23112
126 -0.1767 -0.194 -0.073797 -0.15146 -0.1514 -0.18177 -0.11895 -0.20461 -0.17537 -0.20047 -0.12 -0.044556 -0.16069 -0.24829
127 -0.1547 -0.16751 -0.040442 -0.12309 -0.11933 -0.16467 -0.092547 -0.17841 -0.16071 -0.17414 -0.10894 -0.025703 -0.14432 -0.22504
128 -0.16075 -0.16876 -0.054686 -0.14069 -0.12503 -0.17052 -0.080654 -0.16918 -0.15267 -0.18086 -0.10002 -0.011591 -0.13541 -0.22873
129 -0.16278 -0.17484 -0.064411 -0.14189 -0.14048 -0.18413 -0.10122 -0.17881 -0.16814 -0.19778 -0.11428 -0.028699 -0.14752 -0.2488
130 -0.16175 -0.16445 -0.046285 -0.12895 -0.13675 -0.17186 -0.10288 -0.19204 -0.16643 -0.18179 -0.097993 -0.024057 -0.15045 -0.22889
131 -0.16501 -0.17517 -0.06539 -0.14112 -0.13664 -0.16828 -0.10165 -0.17499 -0.17214 -0.19195 -0.099894 -0.038444 -0.16506 -0.2239
132 -0.17492 -0.1793 -0.070864 -0.15168 -0.14507 -0.19047 -0.11307 -0.19909 -0.16951 -0.19862 -0.11778 -0.039192 -0.16425 -0.2432
133 -0.17035 -0.18826 -0.065089 -0.14818 -0.14301 -0.18037 -0.0967 -0.19134 -0.16761 -0.18811 -0.11459 -0.04154 -0.15957 -0.24686
134 -0.16661 -0.18502 -0.067783 -0.1368 -0.14553 -0.18784 -0.10303 -0.20118 -0.17038 -0.20001 -0.10485 -0.028788 -0.16434 -0.23827
135 -0.16262 -0.16815 -0.063648 -0.14007 -0.13291 -0.18109 -0.091544 -0.19472 -0.16001 -0.18548 -0.10218 -0.026665 -0.15748 -0.22756
136 -0.15787 -0.17135 -0.044253 -0.11982 -0.13128 -0.17386 -0.090561 -0.17898 -0.15489 -0.17418 -0.10446 -0.023683 -0.14095 -0.23572
137 -0.1701 -0.1713 -0.065347 -0.13565 -0.13714 -0.1861 -0.10712 -0.17366 -0.15461 -0.18713 -0.1039 -0.025951 -0.16259 -0.23336
138 -0.17106 -0.18155 -0.061932 -0.14466 -0.12666 -0.18036 -0.1165 -0.17188 -0.16519 -0.18424 -0.10924 -0.037069 -0.16789 -0.24466
139 -0.16624 -0.19117 -0.061016 -0.13178 -0.14848 -0.18353 -0.10883 -0.19333 -0.17292 -0.19955 -0.10902 -0.044046 -0.15403 -0.24766
140 -0.15976 -0.18107 -0.048431 -0.12475 -0.1296 -0.17724 -0.10299 -0.17643 -0.1581 -0.18627 -0.086955 -0.032494 -0.15779 -0.23179
141 -0.16781 -0.18961 -0.062505 -0.13868 -0.13966 -0.19164 -0.11221 -0.19051 -0.16045 -0.19017 -0.098597 -0.033122 -0.15145 -0.24323
142 -0.16073 -0.18765 -0.05915 -0.13181 -0.14128 -0.17971 -0.10563 -0.19785 -0.17262 -0.18497 -0.096268 -0.03402 -0.15291 -0.22437
143 -0.16844 -0.18703 -0.076155 -0.14259 -0.14434 -0.19619 -0.11594 -0.19778 -0.17456 -0.19522 -0.11838 -0.045368 -0.16898 -0.24642
144 -0.16152 -0.18373 -0.073549 -0.12777 -0.12572 -0.17862 -0.1108 -0.1778 -0.15732 -0.18479 -0.08049 -0.029115 -0.14616 -0.24393
145 -0.16974 -0.18726 -0.059874 -0.13968 -0.13958 -0.19247 -0.10982 -0.19079 -0.16933 -0.18532 -0.082672 -0.050923 -0.15921 -0.25252
146 -0.15231 -0.19116 -0.056768 -0.13708 -0.13474 -0.19129 -0.11528 -0.20701 -0.16471 -0.19334 -0.096883 -0.041101 -0.15545 -0.22921
147 -0.15237 -0.1881 -0.056463 -0.14245 -0.13298 -0.19239 -0.11114 -0.20031 -0.16223 -0.18261 -0.083304 -0.045849 -0.13942 -0.24217
148 -0.15859 -0.18618 -0.073687 -0.1466 -0.14059 -0.195 -0.12348 -0.20124 -0.18069 -0.19075 -0.12846 -0.068916 -0.17172 -0.23565
149 -0.15405 -0.1919 -0.070742 -0.13093 -0.13709 -0.19468 -0.11206 -0.17437 -0.1606 -0.18698 -0.10593 -0.067024 -0.15725 -0.24963
150 -0.16867 -0.19346 -0.063487 -0.14127 -0.13404 -0.17937 -0.1154 -0.19217 -0.16198 -0.1964 -0.092048 -0.058142 -0.1475 -0.24731
151 -0.15674 -0.18626 -0.065961 -0.13708 -0.13256 -0.19121 -0.1137 -0.19473 -0.17111 -0.18806 -0.089939 -0.05499 -0.14327 -0.25088
152 -0.16342 -0.2008 -0.077046 -0.14887 -0.14394 -0.19926 -0.098046 -0.19083 -0.16996 -0.19515 -0.087061 -0.049507 -0.1406 -0.25273
153 -0.1553 -0.19023 -0.05646 -0.13269 -0.1356 -0.18506 -0.1015 -0.18245 -0.16203 -0.18835 -0.080532 -0.047195 -0.1484 -0.2372
154 -0.1732 -0.19857 -0.067705 -0.15707 -0.14541 -0.20409 -0.11858 -0.19739 -0.18331 -0.20053 -0.11838 -0.067963 -0.16437 -0.26991
155 -0.15781 -0.19675 -0.075799 -0.15036 -0.14917 -0.20781 -0.11324 -0.18486 -0.17493 -0.19146 -0.10954 -0.065121 -0.17254 -0.26076
156 -0.15981 -0.19162 -0.068794 -0.14532 -0.14481 -0.21142 -0.11631 -0.20246 -0.17495 -0.19233 -0.10008 -0.064548 -0.1629 -0.26094
157 -0.1751 -0.21241 -0.072588 -0.1523 -0.15254 -0.21009 -0.14189 -0.20469 -0.18783 -0.20022 -0.11889 -0.080316 -0.17328 -0.27913
158 -0.15544 -0.19391 -0.059813 -0.1417 -0.13147 -0.18673 -0.10846 -0.18137 -0.17023 -0.18919 -0.10575 -0.059204 -0.16087 -0.25104
159 -0.1705 -0.22327 -0.080288 -0.15004 -0.1526 -0.21698 -0.13521 -0.1993 -0.18965 -0.20532 -0.12179 -0.074732 -0.17126 -0.26371
160 -0.17649 -0.20034 -0.087522 -0.14964 -0.13871 -0.20942 -0.11798 -0.19334 -0.17158 -0.19572 -0.11482 -0.065789 -0.15283 -0.2664
161 -0.17019 -0.20731 -0.072387 -0.15131 -0.146 -0.20367 -0.11364 -0.19754 -0.17611 -0.19347 -0.10025 -0.062017 -0.15118 -0.26369
162 -0.18513 -0.20489 -0.092691 -0.15805 -0.15837 -0.2096 -0.1364 -0.21011 -0.19418 -0.20955 -0.11179 -0.074745 -0.17 -0.28681
163 -0.17594 -0.19349 -0.071586 -0.14425 -0.14058 -0.19412 -0.12459 -0.19249 -0.18282 -0.19533 -0.11082 -0.077633 -0.15836 -0.26995
164 -0.19792 -0.20516 -0.0928 -0.16553 -0.16458 -0.21511 -0.13608 -0.21818 -0.20119 -0.21787 -0.12574 -0.092081 -0.17985 -0.28163
165 -0.18592 -0.22489 -0.094165 -0.15971 -0.14658 -0.21957 -0.14381 -0.22467 -0.19034 -0.21017 -0.12355 -0.089878 -0.1743 -0.28156
166 -0.18981 -0.2153 -0.10056 -0.16877 -0.16467 -0.21308 -0.14253 -0.19339 -0.19873 -0.21302 -0.11247 -0.1026 -0.18139 -0.2983
167 -0.17362 -0.19806 -0.062254 -0.14192 -0.13823 -0.19667 -0.13052 -0.21648 -0.18071 -0.21065 -0.11362 -0.092714 -0.1682 -0.27578
168 -0.17437 -0.208 -0.081809 -0.15196 -0.14637 -0.19039 -0.14244 -0.2058 -0.18357 -0.19125 -0.10313 -0.077482 -0.16411 -0.27974
169 -0.18269 -0.19555 -0.065593 -0.14734 -0.14949 -0.18768 -0.14782 -0.21985 -0.18181 -0.18972 -0.1057 -0.087879 -0.17154 -0.27944
170 -0.19726 -0.21329 -0.098778 -0.17054 -0.16151 -0.21424 -0.15484 -0.20968 -0.1945 -0.21162 -0.11541 -0.098597 -0.17409 -0.28151
171 -0.18416 -0.22952 -0.070712 -0.1615 -0.15673 -0.20436 -0.15686 -0.22052 -0.18349 -0.21119 -0.12065 -0.096345 -0.17593 -0.29695
172 -0.19912 -0.23155 -0.10303 -0.1736 -0.17492 -0.22051 -0.16338 -0.22531 -0.2038 -0.21366 -0.13541 -0.10349 -0.18434 -0.31487
173 -0.19969 -0.22131 -0.10472 -0.17976 -0.17317 -0.22219 -0.17167 -0.23274 -0.20959 -0.21808 -0.13154 -0.10251 -0.17774 -0.31184
174 -0.18886 -0.20703 -0.088326 -0.16148 -0.15221 -0.197 -0.14533 -0.21097 -0.18267 -0.21011 -0.096698 -0.083158 -0.16555 -0.30358
175 -0.19449 -0.21742 -0.10679 -0.16737 -0.16114 -0.2097 -0.15664 -0.22237 -0.18937 -0.20566 -0.12091 -0.087706 -0.18793 -0.32153
176 -0.18794 -0.22819 -0.085275 -0.17266 -0.15651 -0.20341 -0.14782 -0.21714 -0.19042 -0.21143 -0.11471 -0.094764 -0.17125 -0.31462
177 -0.17838 -0.21251 -0.07908 -0.15025 -0.14905 -0.19576 -0.13347 -0.21372 -0.18207 -0.20568 -0.085812 -0.080831 -0.16764 -0.30631
178 -0.18577 -0.21857 -0.087064 -0.16431 -0.155 -0.19982 -0.14128 -0.22333 -0.19664 -0.19475 -0.11605 -0.088879 -0.16876 -0.31684
179 -0.19562 -0.20748 -0.098429 -0.16829 -0.15703 -0.20041 -0.16144 -0.21673 -0.2007 -0.20703 -0.12088 -0.092457 -0.18776 -0.32112
180 -0.20526 -0.2309 -0.11937 -0.18698 -0.16787 -0.22117 -0.16902 -0.22153 -0.20231 -0.22654 -0.13069 -0.10274 -0.18443 -0.33772
181 -0.19913 -0.22392 -0.10448 -0.18312 -0.17419 -0.21295 -0.15813 -0.22185 -0.20213 -0.2264 -0.14107 -0.097942 -0.17944 -0.32856
182 -0.20282 -0.22503 -0.11385 -0.18217 -0.1695 -0.19849 -0.15998 -0.22566 -0.20165 -0.21642 -0.12297 -0.09053 -0.19121 -0.33378
183 -0.20834 -0.23635 -0.10439 -0.19184 -0.17449 -0.2157 -0.1643 -0.23467 -0.20824 -0.22523 -0.12878 -0.093538 -0.19528 -0.34875
184 -0.19751 -0.23836 -0.10188 -0.1709 -0.17133 -0.20957 -0.16457 -0.24037 -0.2041 -0.22719 -0.14618 -0.092416 -0.20238 -0.33665
185 -0.2026 -0.23684 -0.11571 -0.17926 -0.17277 -0.20999 -0.17052 -0.23594 -0.20357 -0.22775 -0.12505 -0.090414 -0.19174 -0.34653
186 -0.20183 -0.25237 -0.11369 -0.18413 -0.18516 -0.22273 -0.16804 -0.22135 -0.21439 -0.23848 -0.12973 -0.11302 -0.19013 -0.35567
187 -0.19806 -0.23178 -0.11059 -0.17713 -0.16879 -0.21835 -0.14338 -0.2333 -0.20156 -0.23462 -0.12579 -0.10569 -0.2011 -0.32973
188 -0.20854 -0.24052 -0.12557 -0.19521 -0.18304 -0.22915 -0.17315 -0.25119 -0.21085 -0.24323 -0.14548 -0.11473 -0.19766 -0.34215
189 -0.21679 -0.2379 -0.12414 -0.20502 -0.17545 -0.21211 -0.17996 -0.2349 -0.21367 -0.23829 -0.12554 -0.10841 -0.19914 -0.35914
190 -0.21951 -0.25941 -0.13296 -0.19797 -0.18462 -0.21563 -0.15915 -0.23193 -0.21584 -0.24119 -0.13762 -0.1117 -0.19063 -0.36122
191 -0.20992 -0.24782 -0.11301 -0.183 -0.18433 -0.21654 -0.1648 -0.23808 -0.20885 -0.24257 -0.13181 -0.10272 -0.20075 -0.3598
192 -0.21225 -0.24891 -0.11848 -0.19214 -0.17127 -0.21557 -0.16332 -0.23598 -0.21148 -0.23749 -0.12469 -0.11517 -0.19851 -0.35533
193 -0.21344 -0.25286 -0.1252 -0.19602 -0.19234 -0.22675 -0.1584 -0.24391 -0.22229 -0.24477 -0.14175 -0.11713 -0.21112 -0.36858
194 -0.21888 -0.27675 -0.12945 -0.20385 -0.19274 -0.2345 -0.17522 -0.24593 -0.2242 -0.24914 -0.15454 -0.12345 -0.21904 -0.37276
195 -0.22241 -0.2623 -0.1261 -0.20944 -0.18836 -0.22695 -0.17566 -0.24356 -0.22184 -0.25735 -0.15465 -0.10943 -0.20853 -0.37716
196 -0.21734 -0.26975 -0.12992 -0.20245 -0.18965 -0.22822 -0.17718 -0.24745 -0.22628 -0.2426 -0.13592 -0.11617 -0.20414 -0.37693
197 -0.22754 -0.26786 -0.13476 -0.2005 -0.20564 -0.22705 -0.1715 -0.25323 -0.23499 -0.26392 -0.15693 -0.1342 -0.21336 -0.38495
198 -0.23343 -0.28381 -0.1509 -0.21661 -0.19811 -0.24045 -0.17463 -0.2593 -0.24221 -0.25769 -0.15459 -0.13102 -0.2229 -0.39672
199 -0.21135 -0.25169 -0.10003 -0.18672 -0.17884 -0.20951 -0.15541 -0.22967 -0.21716 -0.24886 -0.1326 -0.11119 -0.19609 -0.36995
200 -0.22418 -0.27419 -0.12865 -0.21383 -0.19318 -0.22569 -0.16578 -0.25701 -0.23027 -0.258 -0.16143 -0.11785 -0.22115 -0.39367
201 -0.2084 -0.24524 -0.12385 -0.18166 -0.17632 -0.20276 -0.15513 -0.22261 -0.21514 -0.24442 -0.12492 -0.10039 -0.19482 -0.37763
202 -0.21376 -0.26996 -0.13832 -0.19297 -0.19858 -0.2295 -0.16765 -0.25421 -0.23274 -0.26152 -0.14783 -0.12512 -0.21921 -0.39008
203 -0.22543 -0.29233 -0.14214 -0.21308 -0.20124 -0.24354 -0.17081 -0.27922 -0.23532 -0.27146 -0.16789 -0.12006 -0.23137 -0.39269
204 -0.22427 -0.27606 -0.13805 -0.20492 -0.21328 -0.22936 -0.17585 -0.27227 -0.23997 -0.28137 -0.17051 -0.13713 -0.23323 -0.40254
205 -0.23306 -0.28969 -0.16235 -0.22627 -0.21615 -0.24227 -0.17845 -0.27074 -0.25174 -0.27927 -0.1663 -0.14358 -0.23786 -0.40665
206 -0.21021 -0.26324 -0.13384 -0.19895 -0.18013 -0.21134 -0.15551 -0.23858 -0.212 -0.25528 -0.13764 -0.10461 -0.20695 -0.38438
207 -0.22901 -0.28695 -0.13266 -0.21261 -0.20361 -0.22663 -0.17526 -0.2637 -0.24085 -0.2695 -0.15871 -0.12923 -0.22483 -0.40689
208 -0.25227 -0.2946 -0.16106 -0.23346 -0.22603 -0.25021 -0.20024 -0.29705 -0.25957 -0.28483 -0.17916 -0.13564 -0.23417 -0.41807
209 -0.24252 -0.28618 -0.15461 -0.21598 -0.21686 -0.23512 -0.18704 -0.27714 -0.24273 -0.27706 -0.17552 -0.12332 -0.23448 -0.4113
210 -0.24069 -0.28675 -0.15524 -0.22312 -0.21808 -0.24061 -0.19261 -0.27634 -0.24297 -0.28448 -0.17825 -0.12198 -0.23375 -0.42916
211 -0.24528 -0.28069 -0.1649 -0.22971 -0.22286 -0.24243 -0.19029 -0.28642 -0.25695 -0.2849 -0.15928 -0.13198 -0.23773 -0.41361
212 -0.24267 -0.29332 -0.1592 -0.22669 -0.22496 -0.24089 -0.17973 -0.2748 -0.24802 -0.29012 -0.17908 -0.12382 -0.23892 -0.41551
213 -0.2402 -0.28647 -0.15475 -0.21771 -0.21547 -0.24435 -0.18535 -0.27741 -0.24823 -0.28174 -0.19116 -0.11039 -0.23393 -0.42381
214 -0.23534 -0.29717 -0.15182 -0.20489 -0.21313 -0.23003 -0.16842 -0.25953 -0.23428 -0.27011 -0.16843 -0.11414 -0.22198 -0.42067
215 -0.2347 -0.29194 -0.15639 -0.20498 -0.20694 -0.22668 -0.17553 -0.27102 -0.23467 -0.27349 -0.15678 -0.11232 -0.22529 -0.42453
216 -0.23918 -0.30747 -0.16509 -0.21311 -0.21794 -0.2404 -0.18342 -0.28664 -0.25265 -0.27916 -0.18689 -0.12233 -0.24397 -0.43018
217 -0.24215 -0.29266 -0.15566 -0.22364 -0.2224 -0.23537 -0.18456 -0.26368 -0.24154 -0.2723 -0.16108 -0.12584 -0.2356 -0.43254
218 -0.23369 -0.29368 -0.15602 -0.20649 -0.22202 -0.23649 -0.17579 -0.25724 -0.24056 -0.27703 -0.16878 -0.11734 -0.22737 -0.41711
219 -0.24234 -0.29299 -0.14867 -0.22071 -0.20783 -0.22076 -0.16919 -0.25903 -0.23793 -0.27074 -0.15613 -0.11466 -0.23173 -0.422
220 -0.25866 -0.32054 -0.17638 -0.22349 -0.23462 -0.24673 -0.19757 -0.28465 -0.26443 -0.30131 -0.17351 -0.12864 -0.25419 -0.45115
221 -0.25406 -0.31964 -0.17127 -0.23091 -0.232 -0.24371 -0.191 -0.28516 -0.265 -0.2787 -0.16043 -0.12985 -0.24897 -0.43375
222 -0.25042 -0.31489 -0.16578 -0.22528 -0.23112 -0.24069 -0.1764 -0.27629 -0.25247 -0.28112 -0.18282 -0.12056 -0.24341 -0.43606
223 -0.25059 -0.31676 -0.17605 -0.23124 -0.23014 -0.25147 -0.18749 -0.2815 -0.26746 -0.28935 -0.17297 -0.13146 -0.24318 -0.44032
224 -0.25381 -0.32169 -0.16934 -0.22654 -0.24745 -0.25607 -0.19588 -0.29619 -0.2606 -0.29455 -0.19402 -0.1362 -0.25686 -0.44034
225 -0.24211 -0.3081 -0.16229 -0.21261 -0.23547 -0.24009 -0.17674 -0.26173 -0.24607 -0.28485 -0.17998 -0.12232 -0.23852 -0.44813
226 -0.24085 -0.30873 -0.14981 -0.21203 -0.21851 -0.23962 -0.16874 -0.27105 -0.24237 -0.28283 -0.14801 -0.11463 -0.22484 -0.42764
227 -0.2548 -0.32033 -0.1815 -0.22424 -0.24085 -0.25022 -0.19076 -0.28186 -0.25624 -0.28538 -0.18471 -0.13456 -0.25432 -0.4354
228 -0.24004 -0.30452 -0.16651 -0.2212 -0.225 -0.23926 -0.18334 -0.27357 -0.25361 -0.2681 -0.16041 -0.11825 -0.22866 -0.42462
229 -0.23736 -0.29839 -0.15631 -0.20422 -0.22134 -0.23649 -0.1851 -0.25854 -0.24305 -0.27597 -0.14316 -0.10813 -0.22073 -0.41339
230 -0.26123 -0.32309 -0.17164 -0.22772 -0.23713 -0.26356 -0.19296 -0.2795 -0.26788 -0.29732 -0.16514 -0.13873 -0.25089 -0.44508
231 -0.25656 -0.33106 -0.16934 -0.22918 -0.25476 -0.25891 -0.21019 -0.29456 -0.27632 -0.30638 -0.18974 -0.14759 -0.24886 -0.4451
232 -0.24464 -0.31666 -0.16569 -0.22741 -0.23867 -0.25335 -0.19223 -0.27172 -0.2652 -0.2902 -0.19025 -0.12089 -0.24831 -0.43444
233 -0.2461 -0.32432 -0.16038 -0.20479 -0.23198 -0.23867 -0.18275 -0.28457 -0.25898 -0.28187 -0.18149 -0.11737 -0.23841 -0.43303
234 -0.25095 -0.32223 -0.16866 -0.22552 -0.23383 -0.23769 -0.19025 -0.29458 -0.25473 -0.29278 -0.17301 -0.12397 -0.24272 -0.44306
235 -0.25993 -0.34125 -0.18156 -0.23435 -0.24835 -0.25882 -0.19511 -0.29433 -0.27365 -0.30011 -0.18879 -0.14428 -0.25764 -0.4402
236 -0.25053 -0.31979 -0.16528 -0.20854 -0.2334 -0.23957 -0.17701 -0.28023 -0.25445 -0.2809 -0.17077 -0.13873 -0.24269 -0.43824
237 -0.24432 -0.31308 -0.16053 -0.2035 -0.24748 -0.24321 -0.18369 -0.27723 -0.25098 -0.28278 -0.172 -0.14012 -0.24829 -0.42902
238 -0.25494 -0.31074 -0.16235 -0.21098 -0.22762 -0.2377 -0.18578 -0.26554 -0.25558 -0.27095 -0.15011 -0.13162 -0.22528 -0.43946
239 -0.26673 -0.33473 -0.18843 -0.23324 -0.24463 -0.26001 -0.19864 -0.29301 -0.26856 -0.29057 -0.17894 -0.1556 -0.25778 -0.45088
240 -0.25234 -0.31896 -0.16765 -0.2178 -0.23314 -0.24693 -0.18556 -0.27781 -0.25233 -0.28061 -0.17483 -0.13893 -0.2443 -0.43151
241 -0.24322 -0.32464 -0.15959 -0.20772 -0.23234 -0.23928 -0.18563 -0.28079 -0.25541 -0.27394 -0.17483 -0.1417 -0.23905 -0.43124
242 -0.25652 -0.32908 -0.18472 -0.21953 -0.24379 -0.2605 -0.19685 -0.28147 -0.27254 -0.28432 -0.18232 -0.15491 -0.25818 -0.44799
243 -0.27173 -0.34921 -0.18508 -0.22204 -0.25427 -0.25406 -0.20875 -0.2859 -0.26855 -0.29098 -0.19263 -0.15297 -0.25348 -0.44137
244 -0.24821 -0.3255 -0.16243 -0.20036 -0.23329 -0.22982 -0.18823 -0.25772 -0.26113 -0.27531 -0.18571 -0.14443 -0.24443 -0.4189
245 -0.26884 -0.33458 -0.18136 -0.22984 -0.24645 -0.24804 -0.20035 -0.28231 -0.27091 -0.28685 -0.20846 -0.15716 -0.25456 -0.43655
246 -0.25309 -0.33401 -0.1684 -0.21642 -0.24212 -0.24286 -0.19808 -0.28413 -0.27112 -0.28244 -0.20184 -0.15834 -0.24774 -0.43952
247 -0.25846 -0.32204 -0.17692 -0.21905 -0.24181 -0.24562 -0.18352 -0.26945 -0.26832 -0.2681 -0.1844 -0.16059 -0.24511 -0.42555
248 -0.2767 -0.3397 -0.1959 -0.2357 -0.2492 -0.25456 -0.20266 -0.30848 -0.2885 -0.28276 -0.1789 -0.16394 -0.25637 -0.43981
249 -0.2617 -0.32374 -0.1911 -0.21995 -0.24579 -0.24509 -0.19167 -0.27862 -0.26996 -0.271 -0.19429 -0.15709 -0.24297 -0.44259
250 -0.26184 -0.34046 -0.18304 -0.22045 -0.24423 -0.23947 -0.19582 -0.28346 -0.28545 -0.28933 -0.18363 -0.16144 -0.25281 -0.44142
251 -0.26142 -0.33839 -0.18308 -0.22145 -0.24514 -0.23333 -0.19565 -0.28477 -0.27319 -0.28826 -0.1692 -0.15758 -0.23977 -0.4348
252 -0.26579 -0.33798 -0.19139 -0.22087 -0.25949 -0.21322 -0.19128 -0.2875 -0.26813 -0.27956 -0.17513 -0.15965 -0.24716 -0.4419
253 -0.26196 -0.33436 -0.18335 -0.22411 -0.24286 -0.20858 -0.18629 -0.28188 -0.27788 -0.27713 -0.1764 -0.16222 -0.25255 -0.43443
254 -0.26904 -0.34206 -0.18944 -0.23005 -0.26143 -0.2064 -0.21636 -0.28717 -0.28609 -0.29041 -0.16947 -0.17624 -0.256 -0.44331
255 -0.27516 -0.35409 -0.19 -0.2278 -0.26826 -0.20896 -0.21346 -0.30759 -0.29172 -0.29833 -0.18603 -0.17602 -0.26335 -0.4568
256 -0.25526 -0.32965 -0.17 -0.21345 -0.24271 -0.19354 -0.19883 -0.2887 -0.28295 -0.27914 -0.17841 -0.16005 -0.24277 -0.44066
257 -0.27153 -0.33964 -0.18408 -0.22388 -0.25706 -0.19889 -0.20196 -0.29089 -0.29461 -0.2899 -0.17925 -0.15905 -0.24969 -0.43391
258 -0.24748 -0.33786 -0.17891 -0.21518 -0.24413 -0.18446 -0.20485 -0.28141 -0.27819 -0.27347 -0.15692 -0.15538 -0.2359 -0.42598
259 -0.26552 -0.34547 -0.18654 -0.22979 -0.26355 -0.20604 -0.2008 -0.30587 -0.29206 -0.28735 -0.20323 -0.18061 -0.2572 -0.44846
260 -0.26954 -0.33557 -0.20184 -0.23465 -0.2609 -0.19399 -0.20924 -0.29202 -0.29349 -0.2892 -0.18119 -0.17993 -0.25917 -0.43441
261 -0.25212 -0.33645 -0.17592 -0.21709 -0.25058 -0.19192 -0.19501 -0.27736 -0.28207 -0.27994 -0.16793 -0.15816 -0.23993 -0.42497
262 -0.25673 -0.33901 -0.18154 -0.22231 -0.24664 -0.18752 -0.20117 -0.27009 -0.27711 -0.29429 -0.18562 -0.16701 -0.24755 -0.41272
263 -0.27102 -0.34053 -0.19117 -0.22415 -0.25829 -0.19842 -0.20919 -0.28809 -0.28128 -0.29104 -0.17352 -0.16317 -0.24754 -0.43178
264 -0.25923 -0.34232 -0.18045 -0.22171 -0.25767 -0.18902 -0.21117 -0.27134 -0.28497 -0.28565 -0.17384 -0.1722 -0.24232 -0.43719
265 -0.26027 -0.33651 -0.18241 -0.21357 -0.25154 -0.18113 -0.19482 -0.29086 -0.27726 -0.27247 -0.16572 -0.16514 -0.24523 -0.43194
266 -0.2588 -0.33975 -0.17397 -0.2132 -0.24722 -0.19381 -0.20419 -0.27974 -0.28 -0.29029 -0.17584 -0.17072 -0.24635 -0.41696
267 -0.26888 -0.34071 -0.1983 -0.22409 -0.26326 -0.20363 -0.21261 -0.28739 -0.28653 -0.29201 -0.15829 -0.18477 -0.26086 -0.44261
268 -0.26206 -0.34465 -0.18256 -0.21827 -0.24948 -0.19584 -0.21052 -0.26953 -0.27978 -0.27679 -0.17131 -0.18013 -0.23765 -0.41871
269 -0.2565 -0.35437 -0.18742 -0.22113 -0.2481 -0.20039 -0.20366 -0.275 -0.28347 -0.27899 -0.18481 -0.18297 -0.2516 -0.42716
270 -0.259 -0.34166 -0.18795 -0.22862 -0.26228 -0.20381 -0.21658 -0.26997 -0.28245 -0.29874 -0.18272 -0.17637 -0.25816 -0.42529
271 -0.25537 -0.34867 -0.1821 -0.22078 -0.25686 -0.18988 -0.20965 -0.28852 -0.28124 -0.29975 -0.18536 -0.16621 -0.24979 -0.42854
272 -0.25695 -0.31865 -0.17944 -0.21456 -0.23518 -0.18584 -0.20346 -0.26624 -0.27079 -0.28133 -0.16684 -0.16089 -0.24517 -0.4342
273 -0.2682 -0.33286 -0.18165 -0.2316 -0.25767 -0.20633 -0.2079 -0.29733 -0.28738 -0.3036 -0.17986 -0.16901 -0.25487 -0.43894
274 -0.25539 -0.33666 -0.18713 -0.21539 -0.25019 -0.19609 -0.20844 -0.27119 -0.27193 -0.27759 -0.1675 -0.15005 -0.24506 -0.4329
275 -0.26059 -0.33762 -0.19965 -0.22165 -0.25384 -0.20078 -0.21728 -0.28836 -0.28471 -0.28245 -0.1698 -0.16954 -0.25287 -0.44116
276 -0.25933 -0.33259 -0.18288 -0.21407 -0.2571 -0.20651 -0.21484 -0.2829 -0.28449 -0.28681 -0.16951 -0.16687 -0.24558 -0.42555
277 -0.26266 -0.33397 -0.19152 -0.22338 -0.25155 -0.20672 -0.24072 -0.29024 -0.28903 -0.29487 -0.20632 -0.17004 -0.2522 -0.4287
278 -0.25312 -0.33359 -0.18486 -0.20825 -0.25725 -0.195 -0.2177 -0.27132 -0.2833 -0.29404 -0.16669 -0.16899 -0.2486 -0.43403
279 -0.25876 -0.33433 -0.19899 -0.21928 -0.26336 -0.20322 -0.21834 -0.27736 -0.28343 -0.2866 -0.18435 -0.16606 -0.23601 -0.41585
280 -0.26857 -0.35096 -0.19819 -0.23062 -0.26655 -0.22034 -0.23024 -0.29184 -0.30116 -0.29605 -0.18383 -0.17838 -0.25828 -0.44255
281 -0.28537 -0.35436 -0.21987 -0.23386 -0.28064 -0.2336 -0.22106 -0.29559 -0.30506 -0.30601 -0.19705 -0.18865 -0.26189 -0.45329
282 -0.26499 -0.33905 -0.19482 -0.21251 -0.2543 -0.22232 -0.20664 -0.27668 -0.29345 -0.28464 -0.18496 -0.17311 -0.2535 -0.42934
283 -0.25568 -0.33513 -0.18316 -0.21703 -0.25539 -0.20908 -0.21739 -0.26666 -0.282 -0.2876 -0.18932 -0.16976 -0.24912 -0.42222
284 -0.26076 -0.34557 -0.20671 -0.23029 -0.27503 -0.22389 -0.21885 -0.28978 -0.29577 -0.2923 -0.19759 -0.18384 -0.25487 -0.44529
285 -0.27092 -0.3502 -0.20424 -0.22712 -0.26834 -0.23751 -0.22353 -0.30222 -0.29445 -0.30427 -0.21111 -0.18773 -0.25652 -0.44756
286 -0.27637 -0.34341 -0.19794 -0.22253 -0.27187 -0.2213 -0.21242 -0.2849 -0.28534 -0.29573 -0.21468 -0.18401 -0.24574 -0.4321
287 -0.26447 -0.33887 -0.2056 -0.22525 -0.27059 -0.2333 -0.21261 -0.27689 -0.28252 -0.28612 -0.20055 -0.17945 -0.25045 -0.43937
288 -0.26373 -0.33942 -0.2074 -0.2194 -0.26906 -0.22933 -0.22239 -0.29213 -0.28968 -0.29382 -0.21226 -0.18247 -0.24159 -0.42374
289 -0.25714 -0.33769 -0.18568 -0.20981 -0.26065 -0.22099 -0.21924 -0.26307 -0.28157 -0.28015 -0.18969 -0.17062 -0.24859 -0.42937
290 -0.27697 -0.34266 -0.21469 -0.2283 -0.27306 -0.2283 -0.22336 -0.28328 -0.2947 -0.30288 -0.20337 -0.19097 -0.26258 -0.43985
291 -0.26246 -0.33457 -0.20103 -0.21194 -0.26648 -0.22209 -0.21744 -0.2745 -0.28193 -0.29558 -0.18786 -0.1717 -0.24161 -0.43516
292 -0.26257 -0.33791 -0.19623 -0.2223 -0.27011 -0.23093 -0.22779 -0.28074 -0.29418 -0.3003 -0.2136 -0.19249 -0.25895 -0.42562
293 -0.26229 -0.33446 -0.18806 -0.21223 -0.26192 -0.21699 -0.21472 -0.27596 -0.28581 -0.2878 -0.19071 -0.17734 -0.25663 -0.42152
294 -0.27097 -0.34101 -0.20497 -0.218 -0.25931 -0.2321 -0.21268 -0.27339 -0.29053 -0.28813 -0.19282 -0.17917 -0.2347 -0.43078
295 -0.26214 -0.33228 -0.21591 -0.22045 -0.27076 -0.22985 -0.21497 -0.27451 -0.28058 -0.28219 -0.18833 -0.17127 -0.2407 -0.43444
296 -0.26291 -0.34219 -0.20439 -0.22714 -0.27272 -0.23136 -0.22496 -0.28085 -0.28778 -0.29398 -0.19531 -0.19277 -0.24761 -0.43161
297 -0.26746 -0.34502 -0.20138 -0.21945 -0.26329 -0.2228 -0.21416 -0.27549 -0.27903 -0.28572 -0.20028 -0.18744 -0.24317 -0.43244
298 -0.26629 -0.33729 -0.20486 -0.23286 -0.28325 -0.2345 -0.22104 -0.27895 -0.29252 -0.2886 -0.1964 -0.19305 -0.26266 -0.43567
299 -0.26435 -0.33823 -0.20752 -0.21322 -0.27123 -0.2312 -0.22291 -0.28541 -0.29113 -0.28994 -0.20665 -0.18749 -0.2479 -0.4198
300 -0.26476 -0.33673 -0.20507 -0.21827 -0.25643 -0.23549 -0.2186 -0.27353 -0.28731 -0.29593 -0.20511 -0.17709 -0.24492 -0.41554
301 -0.26611 -0.34434 -0.20548 -0.22599 -0.27576 -0.23113 -0.21907 -0.29336 -0.29131 -0.27837 -0.18893 -0.18536 -0.23597 -0.43115
302 -0.27062 -0.34775 -0.20087 -0.21859 -0.27308 -0.22544 -0.22719 -0.2864 -0.28974 -0.28449 -0.20668 -0.1812 -0.25017 -0.42224
303 -0.25025 -0.32172 -0.18958 -0.21069 -0.25562 -0.19784 -0.19855 -0.26213 -0.27245 -0.26641 -0.18226 -0.17614 -0.23514 -0.42048
304 -0.26465 -0.34523 -0.20297 -0.22266 -0.26918 -0.22521 -0.22034 -0.29086 -0.28936 -0.29104 -0.20215 -0.19211 -0.25863 -0.43262
305 -0.26766 -0.34325 -0.20024 -0.21022 -0.27295 -0.21487 -0.22009 -0.27991 -0.28453 -0.28149 -0.21596 -0.19141 -0.23867 -0.4385
306 -0.26467 -0.34222 -0.20175 -0.21626 -0.26812 -0.21651 -0.21306 -0.28271 -0.29129 -0.2796 -0.19442 -0.19537 -0.24198 -0.43016
307 -0.25615 -0.32873 -0.1906 -0.19571 -0.27548 -0.21769 -0.20272 -0.26783 -0.28314 -0.27338 -0.20359 -0.18976 -0.25265 -0.41555
308 -0.27541 -0.34717 -0.20493 -0.21014 -0.27364 -0.24055 -0.21899 -0.27937 -0.30224 -0.28614 -0.21897 -0.1958 -0.25205 -0.42801
309 -0.27002 -0.33701 -0.20636 -0.21158 -0.26924 -0.21873 -0.21854 -0.27763 -0.2841 -0.28934 -0.19182 -0.18748 -0.23672 -0.4292
310 -0.27227 -0.34644 -0.20771 -0.22086 -0.27185 -0.22955 -0.21176 -0.2809 -0.29409 -0.29469 -0.21775 -0.19962 -0.256 -0.42738
311 -0.26879 -0.35376 -0.21188 -0.21167 -0.27223 -0.23391 -0.20416 -0.28135 -0.28999 -0.29283 -0.22076 -0.19686 -0.25343 -0.42504
312 -0.26962 -0.34087 -0.21279 -0.20955 -0.27286 -0.21856 -0.20946 -0.28529 -0.29302 -0.28412 -0.20169 -0.18181 -0.24681 -0.41798
313 -0.25861 -0.35139 -0.20949 -0.21636 -0.26245 -0.22023 -0.21065 -0.26647 -0.28689 -0.26853 -0.20727 -0.18206 -0.24504 -0.41558
314 -0.25943 -0.33486 -0.21062 -0.20307 -0.26591 -0.2249 -0.22841 -0.27463 -0.29531 -0.27819 -0.19217 -0.18287 -0.24856 -0.41602
315 -0.2597 -0.34881 -0.19327 -0.20926 -0.26499 -0.23867 -0.21408 -0.27669 -0.29204 -0.27962 -0.18934 -0.18487 -0.24929 -0.42324
316 -0.26255 -0.33517 -0.19815 -0.21363 -0.26201 -0.22588 -0.20994 -0.27432 -0.29022 -0.27829 -0.20946 -0.19332 -0.25452 -0.4104
317 -0.27203 -0.355 -0.20663 -0.20796 -0.28056 -0.22915 -0.22363 -0.28303 -0.29513 -0.29226 -0.21902 -0.19873 -0.24571 -0.41764
318 -0.26943 -0.34997 -0.21487 -0.20812 -0.27593 -0.2296 -0.21956 -0.27549 -0.29624 -0.2886 -0.21198 -0.1891 -0.24871 -0.41409
319 -0.27627 -0.35626 -0.20676 -0.20042 -0.28031 -0.25159 -0.22727 -0.29402 -0.30143 -0.28745 -0.20636 -0.20991 -0.25033 -0.43196
320 -0.27339 -0.35815 -0.21323 -0.19059 -0.29408 -0.2353 -0.2286 -0.28727 -0.30289 -0.29493 -0.22401 -0.20098 -0.26017 -0.41759
321 -0.27938 -0.35595 -0.21535 -0.20925 -0.28484 -0.23414 -0.22652 -0.28382 -0.30227 -0.29036 -0.2205 -0.19764 -0.26216 -0.41865
322 -0.26101 -0.33384 -0.19484 -0.19261 -0.26239 -0.22514 -0.21414 -0.28085 -0.285 -0.27972 -0.20317 -0.18412 -0.23729 -0.40427
323 -0.2571 -0.33135 -0.20364 -0.19817 -0.27521 -0.2218 -0.21894 -0.2948 -0.29025 -0.2774 -0.18655 -0.1838 -0.24529 -0.40143
324 -0.26658 -0.3354 -0.20364 -0.19973 -0.27107 -0.23173 -0.22826 -0.28731 -0.28076 -0.28427 -0.21196 -0.19043 -0.24672 -0.40716
325 -0.2652 -0.34006 -0.20749 -0.20596 -0.26998 -0.2289 -0.22105 -0.27522 -0.28041 -0.27753 -0.20186 -0.18526 -0.24419 -0.4115
326 -0.25306 -0.31802 -0.19981 -0.19391 -0.25633 -0.18792 -0.21348 -0.26057 -0.26056 -0.26038 -0.18088 -0.16741 -0.24028 -0.39086
327 -0.26335 -0.33241 -0.21093 -0.20956 -0.26821 -0.20864 -0.22701 -0.25691 -0.2737 -0.27767 -0.18619 -0.19171 -0.23102 -0.40175
328 -0.2568 -0.33732 -0.19257 -0.19635 -0.27812 -0.20207 -0.21233 -0.26967 -0.26473 -0.27957 -0.20796 -0.18234 -0.24109 -0.38568
329 -0.26156 -0.34325 -0.20946 -0.1975 -0.26518 -0.19225 -0.23218 -0.28415 -0.27576 -0.27981 -0.1948 -0.19384 -0.25024 -0.38962
330 -0.25373 -0.3426 -0.21036 -0.19326 -0.2692 -0.20369 -0.22492 -0.28049 -0.27555 -0.28074 -0.19799 -0.18167 -0.24129 -0.39122
331 -0.24211 -0.31891 -0.18413 -0.18265 -0.25222 -0.17583 -0.21128 -0.25231 -0.25925 -0.25601 -0.17605 -0.1855 -0.22442 -0.38132
332 -0.2516 -0.33468 -0.20285 -0.19666 -0.26407 -0.19723 -0.22277 -0.27304 -0.27552 -0.28476 -0.19821 -0.18112 -0.26109 -0.3936
333 -0.26265 -0.34188 -0.21554 -0.20383 -0.27675 -0.20215 -0.2344 -0.2803 -0.27904 -0.28778 -0.1983 -0.19221 -0.25754 -0.3696
334 -0.2632 -0.32971 -0.20277 -0.20286 -0.25551 -0.19492 -0.22156 -0.26432 -0.27454 -0.27276 -0.19615 -0.18015 -0.24278 -0.30365
335 -0.2451 -0.31125 -0.19691 -0.17345 -0.25612 -0.17143 -0.20676 -0.2632 -0.24538 -0.26585 -0.17076 -0.16771 -0.22946 -0.27001
336 -0.25995 -0.32888 -0.20674 -0.20576 -0.27402 -0.19925 -0.22423 -0.27305 -0.28001 -0.28254 -0.19826 -0.19051 -0.25369 -0.23563
337 -0.2522 -0.31067 -0.19462 -0.19437 -0.25948 -0.17995 -0.21161 -0.25975 -0.27229 -0.27139 -0.18415 -0.19475 -0.23898 -0.1233
338 -0.24559 -0.31399 -0.20233 -0.19131 -0.26589 -0.19218 -0.21761 -0.27175 -0.26728 -0.27254 -0.19564 -0.18656 -0.24626 -0.04345
339 -0.24868 -0.32196 -0.19571 -0.19171 -0.26737 -0.17387 -0.20925 -0.26416 -0.2688 -0.27159 -0.18378 -0.1895 -0.23095 0.089771
340 -0.26041 -0.31434 -0.2073 -0.20646 -0.27148 -0.17383 -0.23923 -0.26452 -0.27628 -0.2759 -0.20062 -0.19924 -0.24684 0.27377
341 -0.25542 -0.31292 -0.20853 -0.20533 -0.2683 -0.16411 -0.23073 -0.26031 -0.26502 -0.27685 -0.18459 -0.19015 -0.24229 0.42078
342 -0.25546 -0.31329 -0.21191 -0.2017 -0.27524 -0.16125 -0.22101 -0.27589 -0.26679 -0.26632 -0.18025 -0.189 -0.23963 0.55808
343 -0.25863 -0.3332 -0.2059 -0.20014 -0.27511 -0.15707 -0.22742 -0.26775 -0.27758 -0.28878 -0.21172 -0.20645 -0.25591 0.4576
344 -0.2502 -0.31825 -0.20875 -0.19685 -0.26893 -0.14319 -0.21537 -0.27196 -0.26897 -0.26975 -0.19428 -0.19836 -0.23842 0.62231
345 -0.25691 -0.32519 -0.21794 -0.20513 -0.27978 -0.16493 -0.23399 -0.27862 -0.27167 -0.29696 -0.21152 -0.20951 -0.25865 0.7853
346 -0.23957 -0.29246 -0.18951 -0.18063 -0.24842 -0.11887 -0.22271 -0.26219 -0.25296 -0.25631 -0.16871 -0.18044 -0.22196 0.82075
347 -0.24083 -0.29607 -0.19478 -0.16911 -0.25024 -0.12064 -0.21765 -0.26403 -0.25027 -0.26154 -0.17883 -0.19095 -0.22891 0.80894
348 -0.23402 -0.29728 -0.19311 -0.18235 -0.2518 -0.1034 -0.20643 -0.25923 -0.25663 -0.2735 -0.19942 -0.1869 -0.23381 0.92429
349 -0.24705 -0.30644 -0.19854 -0.18636 -0.2613 -0.11579 -0.21655 -0.26571 -0.24934 -0.26396 -0.15335 -0.18912 -0.23281 0.93883
350 -0.24098 -0.30304 -0.19573 -0.17587 -0.27469 -0.10718 -0.20102 -0.2654 -0.25154 -0.25986 -0.16201 -0.18869 -0.23786 0.98909
351 -0.22814 -0.29469 -0.1897 -0.17257 -0.25247 -0.085612 -0.21498 -0.24628 -0.24659 -0.25441 -0.17987 -0.19213 -0.23096 1.0158
352 -0.24056 -0.28633 -0.205 -0.18781 -0.2557 -0.083526 -0.20565 -0.24967 -0.24599 -0.25868 -0.16892 -0.19481 -0.23316 0.94362
353 -0.2215 -0.24485 -0.1909 -0.16586 -0.24585 -0.08598 -0.21189 -0.24753 -0.24348 -0.25362 -0.15595 -0.18343 -0.21788 1.0619
354 -0.23462 -0.19557 -0.19627 -0.17744 -0.25557 -0.066885 -0.20341 -0.25749 -0.23996 -0.24966 -0.15942 -0.19472 -0.23191 1.051
355 -0.24032 -0.27229 -0.20222 -0.18371 -0.27392 -0.059739 -0.22915 -0.26123 -0.2574 -0.26486 -0.18375 -0.21546 -0.24517 1.0365
356 -0.24113 -0.25221 -0.20467 -0.17908 -0.26956 -0.072693 -0.20085 -0.27057 -0.25117 -0.24525 -0.17418 -0.19636 -0.23191 1.0685
357 -0.22395 -0.21482 -0.1966 -0.16503 -0.24848 -0.020718 -0.20664 -0.2511 -0.2389 -0.22476 -0.17556 -0.18945 -0.2344 1.1403
358 -0.22271 -0.21434 -0.20204 -0.17648 -0.25375 -0.026032 -0.21777 -0.24886 -0.23971 -0.21647 -0.16782 -0.18839 -0.22884 1.086
359 -0.22124 -0.11545 -0.20415 -0.16948 -0.26504 -0.039796 -0.20895 -0.24947 -0.23468 -0.20983 -0.1633 -0.1786 -0.22929 1.1698
360 -0.22915 -0.061805 -0.21183 -0.16707 -0.26194 -0.00081046 -0.20805 -0.2616 -0.24088 -0.18684 -0.17445 -0.19001 -0.23564 1.1406
361 -0.20196 0.013035 -0.18786 -0.14873 -0.23806 0.031165 -0.19493 -0.23282 -0.22652 -0.15712 -0.1219 -0.17593 -0.21809 1.1957
362 -0.20832 0.085776 -0.19471 -0.15112 -0.2544 0.035661 -0.19272 -0.24018 -0.22895 -0.15946 -0.15261 -0.1809 -0.22231 1.1794
363 -0.19184 0.15326 -0.19088 -0.13982 -0.23958 0.057337 -0.20086 -0.21983 -0.2141 -0.1118 -0.13928 -0.18101 -0.21458 1.2799
364 -0.18702 0.15574 -0.18722 -0.12105 -0.25906 0.070062 -0.2138 -0.23048 -0.22801 -0.13991 -0.165 -0.19555 -0.22317 1.1981
365 -0.18775 0.19769 -0.20027 -0.13022 -0.24664 0.075808 -0.20136 -0.25117 -0.22071 -0.086631 -0.15009 -0.19721 -0.19993 1.189
366 -0.18267 0.34652 -0.20348 -0.11478 -0.2561 0.091664 -0.22087 -0.22355 -0.22593 -0.12285 -0.14943 -0.1892 -0.15915 1.1844
367 -0.12612 0.31667 -0.17744 -0.097549 -0.24162 0.096569 -0.21005 -0.20297 -0.20453 -0.073642 -0.14369 -0.19002 -0.16671 1.2753
368 -0.1335 0.34319 -0.19119 -0.1074 -0.25033 0.095295 -0.21763 -0.2098 -0.21056 -0.052813 -0.12594 -0.18064 -0.12978 1.2265
369 -0.083473 0.3964 -0.18849 -0.07214 -0.23231 0.12836 -0.19832 -0.18348 -0.18898 0.014766 -0.12599 -0.17311 -0.1284 1.288
370 -0.067225 0.50645 -0.19664 -0.085425 -0.25126 0.1267 -0.20399 -0.19689 -0.1784 0.0018052 -0.11344 -0.18408 -0.12446 1.2463
371 -0.045196 0.47148 -0.19177 -0.03625 -0.23518 0.15413 -0.19043 -0.18823 -0.13379 0.033784 -0.10486 -0.1695 -0.11638 1.3184
372 -0.017928 0.53149 -0.174 -0.055666 -0.24645 0.15292 -0.19367 -0.1796 -0.1334 0.034234 -0.12369 -0.17781 -0.094534 1.2232
373 -0.03583 0.5931 -0.18496 -0.066721 -0.23946 0.15496 -0.19348 -0.15414 -0.10177 0.024633 -0.13014 -0.17972 -0.086943 1.2559
374 0.0098582 0.60439 -0.1819 -0.051847 -0.22307 0.17975 -0.17831 -0.12168 -0.06559 0.1299 -0.09921 -0.1493 -0.053622 1.3653
375 0.036416 0.64288 -0.18425 -0.0065422 -0.22711 0.19562 -0.18804 -0.13163 -0.042179 0.11998 -0.10445 -0.15702 -0.038431 1.2323
376 0.061145 0.64467 -0.1676 -0.00077761 -0.20742 0.21056 -0.17344 -0.13725 0.025062 0.17979 -0.093843 -0.14423 0.0047196 1.2668
377 0.086573 0.76483 -0.16377 0.014437 -0.20913 0.21386 -0.16815 -0.10259 0.038434 0.23277 -0.070704 -0.14394 -0.010239 1.2754
378 0.13629 0.81307 -0.1693 0.019932 -0.20405 0.21726 -0.16761 -0.11965 0.066105 0.22231 -0.087515 -0.15337 0.0058115 1.3108
379 0.13658 0.83747 -0.15419 0.028806 -0.18519 0.2544 -0.15345 -0.10817 0.095936 0.28928 -0.075437 -0.14953 0.040183 1.2224
380 0.18572 0.80519 -0.14707 0.049421 -0.1381 0.25888 -0.14919 -0.083203 0.12097 0.27932 -0.060008 -0.13403 0.029594 1.3129
381 0.17628 0.81304 -0.16364 0.038245 -0.12933 0.2307 -0.1788 -0.079617 0.13767 0.27918 -0.089169 -0.15659 0.036575 1.2964
382 0.19911 0.8712 -0.14357 0.06316 -0.080249 0.26771 -0.16666 -0.064941 0.19073 0.34759 -0.072451 -0.13414 0.15613 1.3918
383 0.23864 0.87982 -0.13756 0.072974 -0.05525 0.24681 -0.15243 -0.059675 0.1849 0.42378 -0.046282 -0.13997 0.10202 1.3614
384 0.25122 0.8777 -0.14708 0.069149 -0.032631 0.25704 -0.14702 -0.01743 0.22013 0.46439 -0.054113 -0.14375 0.12207 1.258
385 0.25226 0.88614 -0.15726 0.082333 -0.0040428 0.26516 -0.15534 -0.012284 0.23716 0.44249 -0.064794 -0.1423 0.15673 1.3398
386 0.25009 0.91584 -0.13511 0.096938 0.038446 0.26451 -0.14386 0.030952 0.25248 0.51956 -0.042116 -0.13497 0.24077 1.2969
387 0.27375 0.94093 -0.13851 0.1004 0.054885 0.24683 -0.14847 0.0073577 0.27104 0.48097 -0.052157 -0.15259 0.19249 1.1593
388 0.3 0.92084 -0.11415 0.1293 0.10491 0.28158 -0.14163 0.061303 0.28539 0.51345 -0.040938 -0.13112 0.25393 1.2607
389 0.30792 0.99975 -0.098747 0.14902 0.10992 0.27621 -0.13975 0.065289 0.30089 0.54254 -0.040299 -0.14333 0.24131 1.1174
390 0.28901 0.97804 -0.10516 0.16152 0.12158 0.27296 -0.14096 0.077965 0.30036 0.5423 -0.039061 -0.1478 0.25716 1.223
391 0.34058 0.87221 -0.11379 0.15757 0.13365 0.26561 -0.13634 0.12821 0.33252 0.55705 -0.051212 -0.13993 0.26865 1.2047
392 0.36226 0.93478 -0.067351 0.19782 0.16053 0.27582 -0.13751 0.13334 0.38858 0.609 -0.025313 -0.1295 0.31649 1.2511
393 0.39219 0.93791 -0.057136 0.21745 0.22711 0.29784 -0.1222 0.19867 0.41096 0.60393 0.0080356 -0.11592 0.35147 1.0921
394 0.37048 0.93389 -0.07318 0.20251 0.18863 0.27596 -0.13646 0.17286 0.39575 0.59776 -0.021036 -0.12411 0.36231 0.94512
395 0.40093 0.91863 -0.061105 0.2065 0.23191 0.28416 -0.12401 0.20905 0.42571 0.68216 0.011803 -0.12275 0.37636 0.8729
396 0.38551 0.82516 -0.043869 0.22058 0.24752 0.25406 -0.11631 0.23999 0.4386 0.61009 0.015222 -0.12294 0.37869 0.84187
397 0.43077 0.797 0.0046161 0.2564 0.28822 0.2814 -0.11168 0.20513 0.48295 0.66631 0.010951 -0.1095 0.3738 0.88194
398 0.40357 0.71404 -0.034288 0.25241 0.2798 0.26613 -0.12719 0.14726 0.47081 0.6554 0.022219 -0.11885 0.43128 0.80257
399 0.45646 0.66334 0.0032769 0.28703 0.33306 0.26902 -0.089731 0.26894 0.52139 0.69043 0.072068 -0.075115 0.4402 0.82117
400 0.43331 0.64594 -0.013738 0.28036 0.3274 0.27711 -0.10769 0.29205 0.53677 0.6751 0.086827 -0.065953 0.47351 0.79396
401 0.44531 0.64918 -0.0050322 0.30402 0.36796 0.28568 -0.1017 0.34271 0.56481 0.71102 0.087186 -0.04889 0.45924 0.79338
402 0.44658 0.62764 0.0077033 0.28109 0.3602 0.26314 -0.11133 0.31838 0.5719 0.7102 0.057534 -0.035418 0.43343 0.79061
403 0.44947 0.59012 0.076299 0.32775 0.41046 0.25485 -0.10404 0.28915 0.56942 0.74274 0.095373 -0.0053558 0.49077 0.78185
404 0.45099 0.57999 0.089644 0.36014 0.43052 0.27888 -0.081147 0.26263 0.62735 0.76019 0.12153 0.00099643 0.48191 0.74167
405 0.41903 0.53189 0.09551 0.34345 0.42351 0.25651 -0.097944 0.23653 0.59425 0.71952 0.11365 -0.032121 0.47903 0.73204
406 0.41986 0.52886 0.097445 0.34697 0.46011 0.25552 -0.086411 0.21997 0.60536 0.70205 0.12143 0.010071 0.47622 0.7357
407 0.41195 0.4835 0.09616 0.31473 0.42987 0.22006 -0.10497 0.20306 0.57128 0.61912 0.13244 -0.013827 0.47952 0.68549
408 0.42027 0.46568 0.10679 0.29046 0.46077 0.22304 -0.088255 0.20996 0.55927 0.5854 0.12574 -0.027335 0.50149 0.6911
409 0.41596 0.46716 0.089541 0.2771 0.47107 0.22396 -0.097922 0.19825 0.57638 0.54949 0.14891 -0.00027238 0.4554 0.65705
410 0.42237 0.45473 0.062037 0.26981 0.46831 0.22142 -0.07767 0.22603 0.57917 0.53973 0.17691 0.01343 0.42346 0.68903
411 0.4082 0.41845 0.043752 0.25084 0.47939 0.21256 -0.10326 0.22174 0.59986 0.51632 0.15233 -0.0016379 0.37863 0.6371
412 0.39652 0.41897 0.055198 0.2592 0.49891 0.21385 -0.085444 0.26451 0.604 0.50365 0.19673 -0.0014057 0.35276 0.63589
413 0.39269 0.3953 0.096873 0.2713 0.53425 0.2226 -0.097521 0.27215 0.60095 0.5248 0.19032 0.027967 0.35058 0.63282
414 0.39598 0.40276 0.13845 0.26972 0.5023 0.20919 -0.094378 0.29393 0.58059 0.53299 0.20364 0.052399 0.35071 0.60831
415 0.38546 0.36472 0.1575 0.27183 0.48255 0.18775 -0.099566 0.32057 0.58956 0.51294 0.19033 0.029351 0.31355 0.62294
416 0.36599 0.34817 0.21439 0.25921 0.47093 0.17162 -0.11243 0.25821 0.59291 0.4936 0.22275 0.047253 0.32405 0.57232
417 0.36927 0.34699 0.18212 0.26585 0.46352 0.17116 -0.08803 0.30017 0.59494 0.48468 0.23592 0.075156 0.33965 0.60307
418 0.33033 0.33387 0.20914 0.24594 0.42783 0.16042 -0.11561 0.26418 0.5571 0.43985 0.22219 0.072948 0.30701 0.57267
419 0.31914 0.33644 0.16217 0.25793 0.43675 0.17319 -0.11136 0.31924 0.58988 0.463 0.24714 0.13179 0.3354 0.57363
420 0.30096 0.31663 0.18412 0.24328 0.44453 0.17449 -0.1105 0.30144 0.58059 0.4561 0.28731 0.10161 0.32049 0.56937
421 0.29993 0.31722 0.20569 0.24021 0.42461 0.15093 -0.11802 0.28512 0.58475 0.43493 0.26493 0.13268 0.2971 0.55911
422 0.29246 0.31897 0.19459 0.23712 0.41459 0.13873 -0.11448 0.25066 0.57211 0.4138 0.27756 0.1253 0.31002 0.54711
423 0.27202 0.30911 0.19774 0.23157 0.42369 0.15006 -0.11158 0.26858 0.5717 0.42098 0.2671 0.12662 0.29635 0.53643
424 0.27967 0.2944 0.21804 0.20324 0.39425 0.13594 -0.10511 0.27565 0.5581 0.39371 0.27373 0.11209 0.27281 0.50988
425 0.26135 0.26313 0.23654 0.20008 0.36988 0.10597 -0.12712 0.23336 0.53279 0.37807 0.29152 0.11191 0.25541 0.48601
426 0.26025 0.27635 0.2669 0.19827 0.38508 0.12049 -0.099925 0.2194 0.54633 0.37643 0.27794 0.13488 0.24881 0.50476
427 0.26706 0.26633 0.29574 0.20129 0.36928 0.12005 -0.085682 0.2152 0.52397 0.36394 0.27946 0.14673 0.24522 0.49494
428 0.25596 0.25864 0.31167 0.20915 0.34811 0.12633 -0.054569 0.22337 0.50318 0.35852 0.34267 0.18918 0.25373 0.48614
429 0.24616 0.25127 0.26613 0.19393 0.3496 0.11152 -0.014476 0.23459 0.44582 0.35339 0.3105 0.1696 0.23574 0.48312
430 0.24665 0.24493 0.22974 0.19485 0.33735 0.11726 0.019217 0.23489 0.42078 0.33968 0.32721 0.18798 0.24773 0.46848
431 0.21846 0.22772 0.17906 0.17143 0.30471 0.074934 0.014699 0.18144 0.38046 0.30414 0.29754 0.15974 0.20707 0.45
432 0.21295 0.24611 0.16364 0.16474 0.31426 0.09024 0.062782 0.20188 0.36557 0.3137 0.33795 0.17099 0.21598 0.43082
433 0.22048 0.23547 0.1673 0.19374 0.31262 0.086726 0.062435 0.19772 0.34179 0.30113 0.35299 0.19719 0.2341 0.44288
434 0.20782 0.2398 0.18735 0.18912 0.30885 0.11143 0.094568 0.20543 0.36184 0.31043 0.36807 0.23634 0.21965 0.4351
435 0.19469 0.20765 0.15943 0.15119 0.27538 0.083247 0.070321 0.17979 0.32642 0.28398 0.36477 0.21828 0.21467 0.41982
436 0.19664 0.23527 0.17013 0.16148 0.30755 0.098833 0.10158 0.20432 0.3378 0.30235 0.37744 0.19357 0.21311 0.41414
437 0.20684 0.21107 0.19026 0.19016 0.30576 0.094549 0.13977 0.21656 0.33586 0.29955 0.38115 0.21906 0.20707 0.41391
438 0.19132 0.20129 0.18764 0.18446 0.27625 0.091684 0.14635 0.21203 0.32287 0.28332 0.4141 0.23704 0.21234 0.41287
439 0.17547 0.19342 0.19542 0.16514 0.26724 0.06196 0.15667 0.19477 0.30083 0.26046 0.37384 0.21738 0.18213 0.38836
440 0.17732 0.19086 0.19448 0.16078 0.2742 0.067916 0.20178 0.19185 0.29561 0.26996 0.41111 0.2431 0.19364 0.37395
441 0.19561 0.21303 0.19335 0.17927 0.2804 0.091381 0.21118 0.2057 0.29084 0.27548 0.4066 0.23815 0.19437 0.409
442 0.18827 0.19017 0.18941 0.18132 0.26921 0.083247 0.19576 0.18763 0.28389 0.24266 0.40084 0.19782 0.21094 0.38731
443 0.2 0.19849 0.20047 0.18934 0.27804 0.093703 0.25872 0.2196 0.27168 0.27835 0.4429 0.20247 0.2083 0.41135
444 0.16643 0.18288 0.17685 0.18224 0.24987 0.080228 0.26512 0.18397 0.2575 0.24934 0.40386 0.18016 0.18766 0.36356
445 0.16292 0.18579 0.17292 0.19503 0.24391 0.070714 0.26028 0.20413 0.24798 0.24495 0.44507 0.19602 0.19191 0.35128
446 0.16093 0.15053 0.16379 0.20383 0.23295 0.0586 0.22658 0.19584 0.23619 0.22189 0.42449 0.18859 0.17695 0.3547
447 0.14384 0.14169 0.16168 0.20374 0.23308 0.064176 0.29256 0.20679 0.22784 0.22323 0.41002 0.21187 0.1579 0.35579
448 0.16462 0.17274 0.17482 0.21926 0.24373 0.071031 0.33817 0.21728 0.24252 0.22717 0.42174 0.23259 0.16896 0.35589
449 0.1348 0.13944 0.14312 0.20238 0.21023 0.062197 0.27014 0.16899 0.21607 0.20183 0.40528 0.2071 0.13577 0.32901
450 0.14491 0.1329 0.14686 0.21555 0.22745 0.060843 0.33758 0.17742 0.22046 0.2238 0.43926 0.2182 0.15089 0.33023
451 0.14123 0.14008 0.13864 0.21311 0.2163 0.073068 0.31764 0.20973 0.21387 0.20909 0.44874 0.22097 0.15363 0.32297
452 0.12477 0.12576 0.14794 0.21021 0.19833 0.067634 0.3255 0.19906 0.19874 0.22102 0.39251 0.19234 0.1457 0.29769
453 0.11829 0.13179 0.12165 0.22001 0.21048 0.05724 0.34899 0.17903 0.19219 0.19461 0.42297 0.17768 0.15966 0.26429
454 0.10537 0.10523 0.11926 0.20785 0.17108 0.047215 0.36496 0.16145 0.17443 0.18271 0.39851 0.16259 0.1305 0.28191
455 0.1119 0.121 0.14021 0.21875 0.19143 0.075521 0.39424 0.1979 0.19114 0.17769 0.39057 0.16069 0.13046 0.28574
456 0.12956 0.12907 0.15095 0.25614 0.20814 0.076287 0.39552 0.20428 0.19332 0.20597 0.46139 0.18096 0.15826 0.29612
457 0.11155 0.13981 0.14359 0.25307 0.19262 0.063763 0.43034 0.19584 0.18226 0.19466 0.4251 0.15246 0.14153 0.27216
458 0.10867 0.11522 0.12605 0.2303 0.18702 0.077818 0.42579 0.18207 0.17425 0.17323 0.45127 0.15707 0.14703 0.26247
459 0.10029 0.10141 0.11627 0.23326 0.17324 0.062744 0.39125 0.14803 0.16001 0.16672 0.41293 0.14513 0.12081 0.25312
460 0.10064 0.11646 0.10531 0.23785 0.17132 0.06961 0.4068 0.15222 0.16135 0.17759 0.39641 0.14266 0.12234 0.242
461 0.10276 0.11224 0.11689 0.24023 0.17027 0.073505 0.42171 0.16319 0.16959 0.1643 0.36914 0.12104 0.11799 0.2708
462 0.089128 0.099632 0.10185 0.23288 0.14894 0.059261 0.37076 0.12775 0.14395 0.14091 0.34381 0.10155 0.10908 0.22434
463 0.091446 0.093363 0.10439 0.24878 0.1646 0.068387 0.36999 0.15039 0.1547 0.16971 0.34697 0.11173 0.10834 0.23163
464 0.090985 0.087814 0.10786 0.24276 0.16353 0.063362 0.41046 0.15222 0.14483 0.16178 0.34522 0.10477 0.094987 0.22337
465 0.092963 0.10309 0.12314 0.24122 0.18492 0.067358 0.42988 0.151 0.15972 0.16413 0.34093 0.11542 0.13553 0.23086
466 0.083001 0.094225 0.10454 0.22013 0.13382 0.044794 0.39754 0.12898 0.14591 0.13738 0.31728 0.092875 0.10292 0.21617
467 0.078679 0.086596 0.092257 0.22439 0.14761 0.05241 0.43056 0.10926 0.13209 0.1293 0.32954 0.095537 0.10191 0.21338
468 0.076807 0.078206 0.10241 0.2199 0.14467 0.045405 0.44329 0.13681 0.13609 0.13968 0.33056 0.09194 0.10683 0.1972
469 0.068956 0.080347 0.097717 0.22838 0.14918 0.047341 0.43838 0.13005 0.13307 0.13157 0.33366 0.079292 0.10304 0.20705
470 0.095624 0.10626 0.11692 0.25134 0.16591 0.068457 0.43995 0.15416 0.15264 0.15721 0.3482 0.099474 0.12287 0.2012
471 0.060742 0.058418 0.071208 0.20522 0.12727 0.031012 0.37979 0.090651 0.1137 0.11522 0.28465 0.058416 0.090424 0.1644
472 0.0814 0.072219 0.089924 0.22754 0.1313 0.045468 0.43924 0.10842 0.11576 0.13897 0.31987 0.068099 0.093755 0.18197
473 0.066208 0.06789 0.089689 0.20493 0.12848 0.038254 0.46221 0.13566 0.114 0.11605 0.29262 0.058341 0.072766 0.17121
474 0.069856 0.0716 0.075975 0.21265 0.11982 0.029969 0.43761 0.12881 0.10946 0.11731 0.27795 0.057473 0.078567 0.15572
475 0.075265 0.088181 0.09239 0.22379 0.12716 0.054155 0.43513 0.1249 0.11999 0.11926 0.27055 0.062425 0.080378 0.16069
476 0.080053 0.079272 0.10097 0.22864 0.13779 0.049571 0.46907 0.13307 0.12136 0.12274 0.29603 0.075318 0.10753 0.17594
477 0.050081 0.059592 0.066651 0.18553 0.10913 0.016607 0.41721 0.10474 0.09867 0.098982 0.24535 0.04175 0.07436 0.13936
478 0.058349 0.084103 0.094236 0.18881 0.11711 0.057502 0.41087 0.14928 0.10525 0.12991 0.28685 0.081112 0.091021 0.14771
479 0.053747 0.051354 0.072722 0.15901 0.10011 0.032478 0.35805 0.088577 0.10228 0.10259 0.24571 0.046374 0.070302 0.14155
480 0.050216 0.055104 0.056677 0.15716 0.097972 0.018404 0.35286 0.10799 0.097894 0.098499 0.24922 0.045486 0.080583 0.15354
481 0.051924 0.052245 0.070413 0.15952 0.10073 0.027909 0.3253 0.099529 0.098595 0.099839 0.23127 0.042689 0.060254 0.1367
482 0.061102 0.047296 0.065608 0.15638 0.10414 0.028715 0.31618 0.085295 0.094137 0.089448 0.23772 0.058681 0.070125 0.12974
483 0.055 0.048146 0.056024 0.14591 0.092228 0.017761 0.30341 0.07935 0.089288 0.088397 0.21575 0.031923 0.056256 0.13423
484 0.037468 0.050057 0.050669 0.13522 0.10497 0.031456 0.28824 0.094986 0.086779 0.10219 0.22645 0.027595 0.055137 0.14833
485 0.040846 0.045968 0.069634 0.15649 0.10628 0.045082 0.28856 0.092992 0.085511 0.10198 0.22638 0.044108 0.064338 0.14147
486 0.034795 0.041268 0.05434 0.13228 0.095754 0.036908 0.30019 0.096768 0.091262 0.095145 0.21173 0.03657 0.077929 0.13603
487 0.045103 0.047569 0.059135 0.14364 0.10297 0.050524 0.2699 0.082764 0.077753 0.088814 0.18836 0.035202 0.05095 0.11204
488 0.048891 0.044749 0.053031 0.12851 0.093352 0.029559 0.27032 0.089159 0.087875 0.095653 0.18787 0.021574 0.056501 0.13142
489 0.021319 0.01192 0.030806 0.11295 0.06862 -0.00044503 0.23207 0.053365 0.062136 0.062342 0.16031 -0.0008734 0.022672 0.089982
490 0.038637 0.035181 0.055682 0.13536 0.099769 0.028121 0.26286 0.073651 0.088457 0.079412 0.19392 0.030949 0.055163 0.11833
491 0.040766 0.053431 0.069047 0.13296 0.093188 0.030456 0.26404 0.076937 0.094309 0.084851 0.20808 0.035471 0.066474 0.12749
492 0.021824 0.032572 0.068382 0.13409 0.085066 0.031232 0.23825 0.060912 0.08967 0.07498 0.19313 0.025063 0.056945 0.11071
493 0.019212 0.022673 0.045608 0.10964 0.070945 0.018668 0.23716 0.076088 0.079751 0.072159 0.18731 0.019876 0.055926 0.090316
494 0.0198 0.012493 0.052983 0.10581 0.077494 0.014343 0.24418 0.068034 0.064353 0.074128 0.16576 0.015648 0.036027 0.081677
495 0.022738 0.023274 0.052869 0.10826 0.083252 0.018269 0.2264 0.06804 0.069254 0.076178 0.17535 0.01993 0.049078 0.082228
496 0.029056 0.015315 0.068754 0.11681 0.070171 0.015095 0.25247 0.063525 0.090506 0.080197 0.16334 0.027652 0.058099 0.083309
497 0.027495 0.037025 0.0537 0.12696 0.08137 0.015491 0.24903 0.076951 0.083177 0.081746 0.16636 0.030705 0.05563 0.09704
498 0.0079228 0.012996 0.025565 0.092669 0.065368 -0.0071537 0.21941 0.041907 0.062068 0.058465 0.15675 0.022387 0.048971 0.074631
499 0.005061 0.010837 0.027051 0.092574 0.056357 0.004272 0.20046 0.041903 0.05483 0.049624 0.13787 0.001279 0.028752 0.062072
500 0.023969 0.011097 0.036086 0.10224 0.073796 0.012498 0.20009 0.050158 0.073831 0.055934 0.16955 0.034791 0.054502 0.081423
501 0.0029074 0.0066981 0.024891 0.087013 0.060665 0.0026234 0.18029 0.047364 0.054102 0.050193 0.13441 0.010783 0.026153 0.055433
502 0.0053755 -0.0017612 0.042427 0.092647 0.051473 -0.0014209 0.17672 0.03504 0.053824 0.066882 0.14673 0.011136 0.029334 0.068044
503 -0.0026563 0.011559 0.018942 0.090282 0.056592 0.010035 0.18323 0.048716 0.058705 0.052011 0.14284 0.011238 0.043455 0.059915
504 0.0029519 -0.0071599 0.032048 0.081456 0.054601 -0.0154 0.1757 0.030921 0.047056 0.039751 0.13098 0.00076016 0.027446 0.051666
505 0.0053901 0.00044076 0.017623 0.084481 0.047809 -0.0083138 0.16125 0.037607 0.040908 0.04597 0.13242 0.020912 0.029137 0.057907
506 0.0080183 0.028681 0.042749 0.094566 0.053868 0.0090519 0.15715 0.061073 0.065209 0.065229 0.13498 0.032385 0.043798 0.064028
507 -0.0021835 -0.011508 0.029614 0.07405 0.056417 -0.0080024 0.14642 0.047619 0.047781 0.042358 0.14103 0.021787 0.029009 0.036459
508 0.014485 0.022143 0.043409 0.098685 0.063155 0.015543 0.16407 0.045464 0.063182 0.067137 0.1351 0.025419 0.03704 0.05775
509 -0.0077272 -0.0043866 0.017055 0.080129 0.039134 -0.020381 0.13257 0.02904 0.045653 0.042087 0.12818 0.0086913 0.020421 0.025161
510 0.028821 0.016544 0.04377 0.10148 0.060873 0.014305 0.15017 0.053836 0.061965 0.064586 0.14889 0.031604 0.044112 0.056112
511 0.018479 0.013415 0.042186 0.089038 0.071261 0.0087704 0.15235 0.059522 0.061666 0.051675 0.13951 0.019356 0.036783 0.060053
512 -0.0092726 -0.012255 0.0092812 0.088563 0.04271 -0.018994 0.13912 0.025157 0.044517 0.019394 0.091146 0.017758 0.015744 0.029374
513 -0.00020445 0.017736 0.026697 0.072048 0.038469 -0.016648 0.13757 0.032993 0.047099 0.053744 0.12799 0.02646 0.024725 0.036895
514 -0.0084363 -0.0063333 0.012072 0.056382 0.021457 -0.018373 0.14287 0.040369 0.05096 0.037093 0.11561 0.018003 0.023626 0.013346
515 -0.0069081 0.0036274 0.0082175 0.067927 0.042426 -0.0087168 0.14164 0.038165 0.045301 0.033422 0.12733 0.023795 0.053767 0.018557
516 -0.01761 -0.007252 0.00045291 0.064381 0.033025 -0.019191 0.12646 0.03694 0.034993 0.044391 0.11293 0.011327 0.018718 0.015268
517 -0.018152 0.0078187 0.014718 0.064576 0.040333 -0.013955 0.11089 0.0061962 0.028224 0.02488 0.12743 0.010679 0.032469 0.046328
518 -0.016944 -0.020131 0.0082438 0.04627 0.024772 0.0017803 0.12323 0.020092 0.024576 0.01979 0.075518 -0.0064585 -0.0071597 0.013989
519 0.0026546 0.01593 0.018869 0.077785 0.041661 0.008936 0.12894 0.044298 0.049157 0.032779 0.11352 0.017634 0.020661 0.03777
520 -0.022657 -0.025099 0.0029047 0.063419 0.03158 -0.0073883 0.10571 0.0076635 0.024158 0.029108 0.10421 -0.004794 0.0082823 0.021241
521 -0.020279 -0.0034386 0.01175 0.060624 0.037918 -0.013613 0.11021 0.012469 0.02693 0.026187 0.088004 0.0033582 0.0079133 0.0085322
522 -0.019581 -0.004288 0.0088855 0.049929 0.025947 -0.0036769 0.10545 0.021165 0.035781 0.028357 0.081793 0.0065504 0.0096243 0.024013
523 -0.036623 -0.022417 0.004561 0.036563 0.013426 -0.024301 0.11271 0.018371 0.022532 0.015606 0.099042 0.0098927 0.019645 0.018634
524 -0.035164 -0.023557 0.0078964 0.040728 0.012744 -0.017055 0.090991 -0.014853 0.025034 0.002755 0.06638 -0.0063751 -0.0022837 0.003255
525 -0.021036 0.009574 0.010932 0.055852 0.037733 -0.02315 0.11348 0.033132 0.033865 0.030394 0.081369 0.011257 0.0043773 0.024436
526 -0.018008 -0.011155 0.0074473 0.052437 0.027132 -0.012214 0.11376 0.026208 0.033966 0.020753 0.083418 -0.0030006 0.015558 0.013567
527 -0.02501 0.016655 0.012353 0.056151 0.03045 0.0018016 0.09943 0.026524 0.029658 0.023503 0.10022 0.0034916 0.023259 0.015088
528 -0.030152 -0.013834 0.0070181 0.049656 0.00059897 -0.017693 0.098323 0.0036496 0.023399 0.010742 0.067835 -0.0082461 0.0035003 0.013569
529 -0.036844 -0.030973 -0.013096 0.028121 0.0067877 -0.016537 0.10133 -0.0047947 0.01335 0.0080911 0.067194 -0.018774 -0.0021288 -0.0080203
530 -0.029225 -0.012723 0.002289 0.042225 0.032436 0.0096287 0.10658 0.018281 0.031062 0.01584 0.059283 -0.0041417 0.0075122 0.015441
531 -0.047647 -0.024372 -0.019156 0.02657 0.004895 -0.021596 0.073081 -0.016933 0.0058232 -0.01585 0.050022 -0.029949 -0.022257 -0.022678
532 -0.043959 -0.038191 -0.0155 0.029574 0.0037737 -0.0025699 0.069534 -0.025067 0.0087146 -0.00090128 0.05027 -0.0072972 -0.011956 0.0019725
533 -0.045561 -0.040631 -0.014915 0.025139 -0.0093176 -0.021984 0.083597 -0.020582 -0.0032641 -0.010072 0.047949 -0.024315 -0.020075 -0.012897
534 -0.039593 -0.02368 -0.0091292 0.033463 0.0082511 -0.0010785 0.08146 -0.015046 0.014897 0.0017672 0.089028 -0.012213 0.0023762 -0.015636
535 -0.026334 -0.0081794 -0.0016938 0.055218 0.02268 0.013187 0.078272 0.01411 0.033669 0.022326 0.076527 0.00096952 0.0074872 -0.0026547
536 -0.042906 -0.028689 0.0043916 0.040982 0.0087984 -0.0035571 0.050175 -0.00013435 0.00885 -0.010664 0.064005 -0.016048 -0.019392 -0.0068537
537 -0.044158 -0.023488 -0.010813 0.034077 -0.0063229 -0.024611 0.048378 -0.0081986 0.0056914 -0.013005 0.039804 -0.028396 -0.016721 -0.036973
538 -0.0538 -0.018577 -0.016748 0.033622 0.0028758 -0.0088857 0.059451 -0.0026528 0.021383 -0.004636 0.038423 -0.020494 -0.01439 -0.018112
539 -0.053302 -0.037817 -0.015622 0.029126 -0.0014055 -0.00903 0.036404 -0.016637 0.0026541 -0.023707 0.047482 -0.029492 -0.021149 -0.028701
540 -0.035014 -0.0096161 -0.00035663 0.035421 0.014023 -0.0087243 0.061667 0.014819 0.018805 -0.0018675 0.05931 -0.010579 -0.0023378 -0.01268
541 -0.036665 -0.035625 -0.011001 0.024555 -0.0088381 -0.0039486 0.056899 -0.018646 0.015067 -0.0064083 0.046439 -0.0042971 -0.0017169 -0.026959
542 -0.044777 -0.028635 -0.012596 0.03768 0.0040505 -0.0080829 0.052782 -0.0077798 0.026878 -0.0027391 0.054188 -0.010245 -0.0014859 -0.012408
543 -0.057929 -0.025444 -0.01241 0.024524 -0.0069708 -0.022667 0.043595 -0.016994 0.0025395 -0.01018 0.035876 -0.027263 -0.011545 -0.014677
544 -0.050541 -0.035253 -0.019275 0.021549 -0.0022221 -0.0086315 0.037058 -0.022488 0.0024209 -0.010631 0.026675 -0.03691 -0.016164 -0.022456
545 -0.053493 -0.034773 -0.021479 0.020344 -0.0022534 -0.022486 0.041461 -0.00018253 0.0080922 -0.021031 0.043404 -0.025318 -0.017573 -0.039025
546 -0.061654 -0.051992 -0.025684 -0.0010719 -0.020835 -0.03099 0.0080734 -0.031337 -0.022366 -0.045272 0.0041627 -0.057106 -0.035622 -0.047614
547 -0.050526 -0.036561 -0.0085386 0.023363 0.005134 -0.035044 0.022016 -0.030011 -0.004385 -0.022843 0.031971 -0.034894 -0.010731 -0.036253
548 -0.039518 -0.015241 0.0017669 0.025837 0.00014265 -0.0075587 0.038199 -0.012535 0.0047463 -0.0095138 0.03839 -0.021571 0.0013601 -0.013012
549 -0.05558 -0.04971 -0.019968 0.015922 -0.0090087 -0.028393 0.012162 -0.03026 -0.0028323 -0.018985 0.025599 -0.042779 -0.020929 -0.047532
550 -0.059462 -0.029199 -0.018532 0.022736 -0.0118 -0.025227 0.010835 -0.020274 -0.00020096 -0.024735 0.018438 -0.040197 -0.021458 -0.017941
551 -0.045954 -0.047729 -0.019657 0.015411 -0.0034413 -0.020782 0.014197 -0.008698 0.01401 -0.0052861 0.037416 -0.031545 -0.015177 -0.02639
552 -0.059725 -0.062088 -0.027981 0.0097255 -0.031473 -0.039776 -0.0066897 -0.046402 -0.019088 -0.026647 -0.0068849 -0.054042 -0.041236 -0.044139
553 -0.073107 -0.071587 -0.059676 -0.0013 -0.029604 -0.05321 -0.013587 -0.054376 -0.035227 -0.045988 0.0031839 -0.05311 -0.042655 -0.069438
554 -0.053469 -0.041467 -0.031051 0.011825 -0.014135 -0.033864 -0.0073641 -0.041421 -0.0099555 -0.025608 0.038683 -0.034408 -0.012234 -0.052437
555 -0.070191 -0.055846 -0.043105 -0.0042409 -0.026967 -0.057699 -0.00047124 -0.051365 -0.028164 -0.033719 0.0018514 -0.048446 -0.048443 -0.070646
556 -0.066193 -0.067575 -0.05184 0.017274 -0.029798 -0.054873 -0.016628 -0.050629 -0.017853 -0.02264 0.0044401 -0.034493 -0.035802 -0.056085
557 -0.052654 -0.041075 -0.021334 0.022118 -0.012769 -0.041377 0.0037044 -0.016443 -0.0040214 -0.014531 0.024049 -0.027381 -0.011691 -0.034464
558 -0.063766 -0.060924 -0.022479 0.016733 -0.027751 -0.044332 -0.0041928 -0.030698 -0.0014501 -0.032212 0.0064776 -0.045149 -0.02654 -0.052003
559 -0.070208 -0.063563 -0.045173 -0.0050526 -0.032842 -0.063386 -0.02099 -0.049082 -0.030609 -0.021632 0.0071463 -0.049087 -0.038999 -0.065342
560 -0.0534 -0.025763 -0.014038 0.029532 -0.0093131 -0.03522 -0.00094716 -0.033026 -0.0083674 -0.010923 -0.0012849 -0.016385 -0.019938 -0.053261
561 -0.071562 -0.052402 -0.030032 -0.0051235 -0.019654 -0.057685 -0.0022143 -0.05134 -0.019006 -0.046814 0.0084038 -0.033512 -0.029077 -0.04931
562 -0.064644 -0.059671 -0.027917 -0.0053989 -0.041896 -0.071549 -0.014682 -0.035445 -0.020755 -0.041905 0.010623 -0.03619 -0.036126 -0.056509
563 -0.070095 -0.049081 -0.027532 0.0040356 -0.022107 -0.041163 -0.011359 -0.021239 -0.020153 -0.024575 0.0071313 -0.032328 -0.038205 -0.051048
564 -0.075517 -0.06892 -0.039426 -0.0076698 -0.039828 -0.053727 -0.031126 -0.051773 -0.033972 -0.043006 -0.00898 -0.049126 -0.042094 -0.062577
565 -0.082359 -0.066029 -0.043891 -0.017065 -0.03892 -0.061812 -0.028443 -0.059787 -0.030971 -0.045527 -0.011681 -0.050383 -0.054613 -0.062687
566 -0.074981 -0.072779 -0.045915 -0.0027107 -0.043021 -0.076256 -0.03391 -0.067002 -0.028329 -0.048978 -0.025153 -0.048621 -0.061102 -0.069386
567 -0.055343 -0.045468 -0.02763 0.017824 -0.035752 -0.02768 -0.0011974 -0.027586 -0.013728 -0.036109 0.028026 -0.032529 -0.019051 -0.046175
568 -0.078884 -0.055968 -0.038324 -0.00090154 -0.030964 -0.049565 -0.012025 -0.05864 -0.033836 -0.049289 -0.003385 -0.051207 -0.05775 -0.065904
569 -0.091256 -0.080907 -0.058059 -0.033377 -0.062415 -0.060479 -0.053382 -0.082204 -0.045505 -0.06136 -0.029626 -0.084064 -0.055509 -0.070233
570 -0.068508 -0.059086 -0.033384 0.00086758 -0.032596 -0.044093 -0.035939 -0.060599 -0.032324 -0.052831 -0.019128 -0.042832 -0.056798 -0.049362
571 -0.06848 -0.057246 -0.027968 -0.0083679 -0.029948 -0.044058 -0.037216 -0.058253 -0.023462 -0.051842 0.028471 -0.03467 -0.040727 -0.052511
572 -0.076282 -0.075715 -0.042243 -0.0020633 -0.042139 -0.061722 -0.027963 -0.062887 -0.031121 -0.056032 -0.0064001 -0.051878 -0.043956 -0.06244
573 -0.071174 -0.058044 -0.033967 -0.0071287 -0.02909 -0.036916 -0.022031 -0.054041 -0.02081 -0.046373 -0.011161 -0.027875 -0.041785 -0.068709
574 -0.076315 -0.058774 -0.043592 0.0026658 -0.030602 -0.05719 -0.028838 -0.063406 -0.021528 -0.035694 -6.2592e-05 -0.036853 -0.035994 -0.044828
575 -0.080567 -0.054003 -0.039736 -0.01751 -0.035653 -0.050715 -0.013965 -0.05181 -0.028177 -0.053135 0.0046461 -0.042791 -0.047153 -0.057687
576 -0.077659 -0.065972 -0.030221 -0.008435 -0.041284 -0.054219 -0.018192 -0.045104 -0.019236 -0.043666 0.0069549 -0.031509 -0.027172 -0.072926
577 -0.063251 -0.041062 -0.046866 0.0074095 -0.016906 -0.031343 -0.017329 -0.032728 -0.017334 -0.031246 -0.010826 -0.040537 -0.040781 -0.067325
578 -0.093163 -0.086961 -0.05552 -0.016846 -0.045677 -0.058548 -0.039996 -0.074263 -0.038493 -0.064837 -0.012278 -0.066054 -0.05061 -0.072714
579 -0.083174 -0.07695 -0.069795 -0.019701 -0.050488 -0.056382 -0.041034 -0.072087 -0.044312 -0.050608 -0.012259 -0.053582 -0.058109 -0.067893
580 -0.089206 -0.08393 -0.057279 -0.018087 -0.048019 -0.058076 -0.038791 -0.088571 -0.04804 -0.066539 -0.0301 -0.06351 -0.059748 -0.092182
581 -0.088308 -0.097279 -0.058304 -0.023422 -0.058221 -0.064911 -0.034658 -0.067985 -0.052299 -0.07485 -0.031461 -0.047428 -0.070387 -0.087461
582 -0.07427 -0.064158 -0.053338 -0.0077277 -0.042002 -0.046035 -0.036645 -0.064339 -0.027037 -0.04696 -0.019373 -0.044375 -0.057036 -0.089071
583 -0.079992 -0.060478 -0.038773 -0.018863 -0.025963 -0.046339 -0.024292 -0.050324 -0.032116 -0.044481 -0.0066639 -0.045543 -0.056215 -0.07284
584 -0.083753 -0.072427 -0.069767 -0.022959 -0.055515 -0.065193 -0.03465 -0.068478 -0.036965 -0.059362 -0.015415 -0.058761 -0.058044 -0.090509
585 -0.083505 -0.064086 -0.050162 -0.013644 -0.043206 -0.054858 -0.039987 -0.067232 -0.034623 -0.063673 -0.031576 -0.042499 -0.045203 -0.079088
586 -0.067997 -0.066506 -0.046107 -0.010989 -0.043117 -0.046782 -0.036044 -0.057006 -0.031702 -0.054223 -0.026918 -0.046506 -0.040622 -0.088367
587 -0.085229 -0.068135 -0.064271 -0.023575 -0.054529 -0.053056 -0.036041 -0.067641 -0.040791 -0.048534 -0.026489 -0.050284 -0.052641 -0.097346
588 -0.073741 -0.079104 -0.049626 -0.01085 -0.05403 -0.058981 -0.042268 -0.068615 -0.040809 -0.067905 -0.03513 -0.061202 -0.06406 -0.076865
589 -0.080473 -0.069134 -0.05407 -0.018856 -0.048481 -0.055085 -0.021805 -0.070659 -0.049888 -0.053716 -0.014922 -0.05043 -0.046549 -0.099974
590 -0.085364 -0.085433 -0.067845 -0.026461 -0.046313 -0.058789 -0.043963 -0.078523 -0.056937 -0.066467 -0.034063 -0.061117 -0.058498 -0.093883
591 -0.080576 -0.085682 -0.060299 -0.0090766 -0.056514 -0.056094 -0.04109 -0.048408 -0.037685 -0.056617 -0.035414 -0.047995 -0.060967 -0.093892
592 -0.085608 -0.097742 -0.069514 -0.022552 -0.065385 -0.075228 -0.047147 -0.078332 -0.060214 -0.076838 -0.052095 -0.068243 -0.073536 -0.099981
593 -0.08472 -0.090311 -0.052019 -0.0015775 -0.049327 -0.063102 -0.038354 -0.070136 -0.047412 -0.067019 -0.027507 -0.047121 -0.064505 -0.07687
594 -0.084272 -0.06825 -0.049573 0.010577 -0.057578 -0.079976 -0.040121 -0.0701 -0.037961 -0.06457 -0.038998 -0.038178 -0.050854 -0.077959
595 -0.088903 -0.09947 -0.069518 -0.0086283 -0.068049 -0.089501 -0.052679 -0.095605 -0.05735 -0.07804 -0.057159 -0.050926 -0.073653 -0.10482
596 -0.084105 -0.086129 -0.062182 0.0096462 -0.061841 -0.072535 -0.046256 -0.068789 -0.044018 -0.063911 -0.05384 -0.047484 -0.068832 -0.097077
597 -0.081627 -0.097438 -0.059747 -0.0022592 -0.061652 -0.071159 -0.060243 -0.053693 -0.049477 -0.066092 -0.040502 -0.044442 -0.078311 -0.089976
598 -0.094029 -0.10723 -0.061091 -0.015515 -0.069333 -0.088724 -0.0599 -0.088227 -0.067476 -0.083763 -0.052753 -0.06261 -0.08434 -0.1032
599 -0.078531 -0.10467 -0.052896 0.01156 -0.054524 -0.078258 -0.048987 -0.067322 -0.048964 -0.069174 -0.047744 -0.042987 -0.057619 -0.080125
600 -0.087713 -0.10803 -0.0635 -0.0036855 -0.067396 -0.076522 -0.041954 -0.073376 -0.036583 -0.068614 -0.038525 -0.039765 -0.068658 -0.099534
601 -0.069334 -0.10105 -0.051745 -0.002431 -0.054757 -0.061727 -0.034322 -0.06119 -0.039462 -0.069795 -0.046217 -0.040033 -0.069017 -0.087853
602 -0.073816 -0.1093 -0.06764 -0.0046264 -0.059978 -0.072561 -0.045869 -0.068494 -0.04476 -0.056376 -0.055638 -0.042721 -0.067946 -0.10095
603 -0.081498 -0.092544 -0.052214 0.00031816 -0.06465 -0.077805 -0.052936 -0.070059 -0.041439 -0.058327 -0.043529 -0.030798 -0.069025 -0.080751
604 -0.08877 -0.095534 -0.054149 -0.010227 -0.077681 -0.075989 -0.042523 -0.070723 -0.046408 -0.064917 -0.04365 -0.027176 -0.062714 -0.10087
605 -0.086642 -0.11032 -0.062083 -0.018393 -0.064852 -0.078694 -0.04137 -0.064567 -0.041376 -0.057098 -0.042572 -0.035014 -0.079393 -0.095929
606 -0.093523 -0.12969 -0.070568 -0.018698 -0.075594 -0.084368 -0.061838 -0.082551 -0.053085 -0.072789 -0.087123 -0.042892 -0.088332 -0.089598
607 -0.077525 -0.10169 -0.048232 0.014106 -0.045815 -0.077332 -0.037465 -0.057106 -0.027713 -0.04143 -0.041484 -0.012379 -0.045851 -0.091907
608 -0.092617 -0.11547 -0.068737 -0.014179 -0.065916 -0.064507 -0.057632 -0.07045 -0.046652 -0.068481 -0.056945 -0.031177 -0.07253 -0.10074
609 -0.092789 -0.11365 -0.056202 -0.012234 -0.070118 -0.068411 -0.051269 -0.080994 -0.049311 -0.077201 -0.057047 -0.041795 -0.067879 -0.10833
610 -0.082821 -0.10483 -0.056156 0.0043201 -0.066009 -0.057905 -0.042676 -0.063988 -0.043629 -0.067492 -0.061438 -0.036313 -0.078348 -0.097994
611 -0.093633 -0.096909 -0.060851 -0.012285 -0.05753 -0.0574 -0.041894 -0.080123 -0.040958 -0.090953 -0.055919 -0.0294 -0.074897 -0.085743
612 -0.085284 -0.12742 -0.052715 -0.018641 -0.074882 -0.071864 -0.048401 -0.075797 -0.054227 -0.068494 -0.065991 -0.045558 -0.075056 -0.088492
613 -0.084596 -0.10255 -0.05094 -0.0040562 -0.074133 -0.060858 -0.034388 -0.071001 -0.037975 -0.063864 -0.051142 -0.040596 -0.069335 -0.10316
614 -0.073388 -0.087837 -0.054024 -0.0094717 -0.028034 -0.043912 -0.044545 -0.037095 -0.035034 -0.054885 -0.050733 -0.021494 -0.042894 -0.063881
615 -0.102 -0.1278 -0.083029 -0.035557 -0.072246 -0.085707 -0.062212 -0.088409 -0.063063 -0.068856 -0.078094 -0.056931 -0.082033 -0.098
616 -0.079732 -0.10652 -0.060544 -0.028953 -0.068437 -0.063731 -0.060419 -0.073854 -0.047051 -0.078397 -0.051626 -0.051589 -0.058543 -0.084049
617 -0.095283 -0.11959 -0.066558 -0.027668 -0.074528 -0.062125 -0.046957 -0.080378 -0.05511 -0.073978 -0.060527 -0.040587 -0.064802 -0.11887
618 -0.088565 -0.10238 -0.077063 -0.029603 -0.071099 -0.07417 -0.054284 -0.077112 -0.054428 -0.078668 -0.086758 -0.055245 -0.097231 -0.10462
619 -0.084957 -0.11903 -0.080477 -0.028719 -0.067771 -0.083604 -0.047181 -0.083176 -0.066497 -0.075199 -0.055189 -0.051113 -0.0776 -0.11232
620 -0.058759 -0.090463 -0.044862 -0.012944 -0.049442 -0.048118 -0.024258 -0.041751 -0.026826 -0.05784 -0.039271 -0.04329 -0.070979 -0.079545
621 -0.078191 -0.11101 -0.057086 -0.02049 -0.066553 -0.074512 -0.048955 -0.070115 -0.052664 -0.073381 -0.069072 -0.046478 -0.075058 -0.087914
622 -0.094593 -0.13363 -0.080641 -0.048665 -0.067305 -0.096117 -0.049143 -0.079819 -0.057663 -0.070462 -0.054963 -0.060366 -0.085217 -0.11405
623 -0.10253 -0.11828 -0.094345 -0.049511 -0.083276 -0.1004 -0.07055 -0.10211 -0.064732 -0.10047 -0.070224 -0.058844 -0.096446 -0.11348
624 -0.093716 -0.10819 -0.08353 -0.038966 -0.063017 -0.082705 -0.037317 -0.068188 -0.04981 -0.073763 -0.058006 -0.054371 -0.075275 -0.090331
625 -0.087678 -0.11187 -0.060615 -0.030431 -0.086899 -0.10204 -0.050204 -0.081692 -0.066069 -0.093324 -0.073877 -0.054669 -0.083914 -0.08981
626 -0.0924 -0.11469 -0.089879 -0.048787 -0.06356 -0.10981 -0.052351 -0.078946 -0.054448 -0.085425 -0.091238 -0.062877 -0.075293 -0.11059
627 -0.084842 -0.095668 -0.062484 -0.030272 -0.055811 -0.073178 -0.040738 -0.06654 -0.049576 -0.065625 -0.043109 -0.046195 -0.078432 -0.092468
628 -0.072103 -0.10971 -0.060218 -0.033578 -0.053923 -0.075223 -0.036896 -0.069335 -0.037355 -0.073736 -0.064461 -0.040622 -0.054731 -0.10126
629 -0.093615 -0.11677 -0.084923 -0.042513 -0.086504 -0.093777 -0.060833 -0.070589 -0.058793 -0.095687 -0.085152 -0.06725 -0.09965 -0.10022
630 -0.1032 -0.12294 -0.085687 -0.048669 -0.089105 -0.088431 -0.05912 -0.092773 -0.059212 -0.086168 -0.064653 -0.053528 -0.087779 -0.12251
631 -0.081449 -0.11286 -0.069532 -0.032354 -0.072737 -0.081455 -0.050107 -0.068027 -0.041161 -0.074929 -0.055564 -0.049046 -0.065798 -0.091285
632 -0.094071 -0.096515 -0.075857 -0.04241 -0.076888 -0.07861 -0.051044 -0.068032 -0.050839 -0.081439 -0.037286 -0.046523 -0.082187 -0.11945
633 -0.091353 -0.12586 -0.055131 -0.031065 -0.066279 -0.083654 -0.052202 -0.077096 -0.060588 -0.0885 -0.061007 -0.047601 -0.076646 -0.12501
634 -0.092054 -0.11699 -0.074286 -0.03525 -0.069241 -0.073308 -0.043159 -0.06741 -0.046367 -0.070911 -0.047988 -0.036579 -0.070355 -0.10037
635 -0.095356 -0.11687 -0.06866 -0.045646 -0.084252 -0.091233 -0.036196 -0.069934 -0.041785 -0.085022 -0.05631 -0.059307 -0.079234 -0.11582
636 -0.1073 -0.12966 -0.077115 -0.048191 -0.085053 -0.097327 -0.063093 -0.099529 -0.059504 -0.090172 -0.048491 -0.052645 -0.081173 -0.11387
637 -0.10356 -0.11893 -0.059629 -0.043737 -0.076394 -0.1053 -0.04822 -0.072763 -0.062303 -0.083643 -0.033832 -0.039612 -0.071422 -0.10073
638 -0.087992 -0.11425 -0.059514 -0.030372 -0.076536 -0.078736 -0.038387 -0.073747 -0.053451 -0.089544 -0.050363 -0.0373 -0.068221 -0.099068
639 -0.089233 -0.10292 -0.052359 -0.031168 -0.063477 -0.08064 -0.036155 -0.069461 -0.03679 -0.070755 -0.019145 -0.020478 -0.08058 -0.10046
640 -0.10463 -0.1315 -0.077553 -0.046633 -0.086058 -0.095924 -0.049232 -0.086696 -0.052679 -0.097796 -0.050516 -0.055276 -0.088999 -0.12262
641 -0.10807 -0.14723 -0.079508 -0.052358 -0.08304 -0.10645 -0.052409 -0.09619 -0.066187 -0.089396 -0.042827 -0.039553 -0.092408 -0.12474
642 -0.1103 -0.12925 -0.071442 -0.042804 -0.085571 -0.094563 -0.052506 -0.086434 -0.053486 -0.086737 -0.048368 -0.045851 -0.073887 -0.1032
643 -0.10354 -0.12358 -0.069637 -0.049759 -0.077162 -0.087017 -0.076983 -0.095658 -0.070234 -0.089248 -0.04626 -0.040819 -0.081726 -0.11412
644 -0.11806 -0.14668 -0.080211 -0.060775 -0.10308 -0.10511 -0.081001 -0.088993 -0.069133 -0.094339 -0.050191 -0.039107 -0.090955 -0.11881
645 -0.10983 -0.13929 -0.070546 -0.04777 -0.075825 -0.10555 -0.062958 -0.083867 -0.065812 -0.085329 -0.038232 -0.041634 -0.083194 -0.11694
646 -0.10146 -0.10971 -0.07768 -0.054826 -0.085976 -0.08645 -0.067845 -0.088981 -0.04714 -0.07535 -0.037233 -0.036922 -0.064033 -0.12076
647 -0.096858 -0.11714 -0.064585 -0.032521 -0.074808 -0.084184 -0.061412 -0.083715 -0.040489 -0.075991 -0.013205 -0.02743 -0.066302 -0.11189
648 -0.10841 -0.12793 -0.08159 -0.056437 -0.079439 -0.098929 -0.076679 -0.079329 -0.045118 -0.10377 -0.041936 -0.033838 -0.080361 -0.11528
649 -0.10179 -0.13416 -0.084414 -0.047062 -0.08572 -0.084993 -0.080226 -0.086484 -0.049266 -0.099073 -0.050247 -0.051005 -0.08238 -0.11825
650 -0.11161 -0.12407 -0.082999 -0.044207 -0.087242 -0.083427 -0.078124 -0.081658 -0.070765 -0.082393 -0.040318 -0.046783 -0.080799 -0.12854
651 -0.10764 -0.15189 -0.093253 -0.056043 -0.086093 -0.10614 -0.077701 -0.085112 -0.056274 -0.10028 -0.0615 -0.045941 -0.093898 -0.10633
652 -0.096977 -0.12168 -0.065468 -0.029048 -0.075804 -0.093716 -0.077688 -0.081876 -0.044672 -0.092665 -0.0012909 -0.034929 -0.080977 -0.11847
653 -0.095909 -0.1135 -0.053852 -0.044354 -0.077186 -0.08007 -0.066635 -0.078371 -0.051091 -0.074616 -0.036022 -0.026606 -0.057496 -0.11412
654 -0.093971 -0.11437 -0.062797 -0.030679 -0.073187 -0.075894 -0.067562 -0.061035 -0.051939 -0.073986 -0.034583 -0.029474 -0.066835 -0.098183
655 -0.11507 -0.1327 -0.080742 -0.050855 -0.080308 -0.093669 -0.06684 -0.091809 -0.064868 -0.094287 -0.025855 -0.035642 -0.084264 -0.13694
656 -0.10643 -0.13323 -0.081606 -0.04455 -0.08413 -0.10018 -0.080637 -0.078383 -0.069797 -0.10493 -0.048406 -0.02753 -0.080173 -0.11744
657 -0.096016 -0.11196 -0.084071 -0.039135 -0.077571 -0.072237 -0.077674 -0.078648 -0.064815 -0.093139 -0.034107 -0.025228 -0.081522 -0.11564
658 -0.10007 -0.13983 -0.075645 -0.053321 -0.087342 -0.092552 -0.081371 -0.087842 -0.063914 -0.09033 -0.050349 -0.032365 -0.094131 -0.11927
659 -0.10559 -0.11731 -0.08292 -0.045316 -0.065693 -0.085966 -0.078328 -0.066916 -0.056063 -0.07758 -0.01774 -0.027713 -0.08223 -0.13717
660 -0.10763 -0.14688 -0.087094 -0.052622 -0.098775 -0.08498 -0.098915 -0.09758 -0.075101 -0.098181 -0.042651 -0.035121 -0.095789 -0.13723
661 -0.099753 -0.11551 -0.069519 -0.037207 -0.067266 -0.075744 -0.072673 -0.060375 -0.06122 -0.082372 -0.033472 -0.023349 -0.078108 -0.12165
662 -0.10249 -0.12005 -0.083833 -0.063953 -0.084757 -0.075879 -0.07928 -0.085869 -0.051409 -0.087593 -0.019714 -0.039716 -0.081547 -0.12083
663 -0.092207 -0.13061 -0.066168 -0.047078 -0.082939 -0.069913 -0.079927 -0.081223 -0.069157 -0.080744 -0.047795 -0.034424 -0.087496 -0.1287
664 -0.096709 -0.11235 -0.068233 -0.044514 -0.07262 -0.065457 -0.075054 -0.080487 -0.048236 -0.082744 -0.026276 -0.037002 -0.078875 -0.13886
665 -0.091331 -0.12207 -0.066727 -0.031749 -0.077411 -0.085722 -0.082481 -0.087832 -0.052725 -0.092195 -0.040397 -0.04015 -0.085454 -0.11237
666 -0.10305 -0.1075 -0.057122 -0.025124 -0.069633 -0.064266 -0.089309 -0.083806 -0.056813 -0.085096 -0.037749 -0.023677 -0.069203 -0.13342
667 -0.10705 -0.12653 -0.093716 -0.03237 -0.082824 -0.08232 -0.087216 -0.08606 -0.059912 -0.083747 -0.05639 -0.058445 -0.090472 -0.13636
668 -0.091066 -0.10776 -0.067351 -0.0099053 -0.084855 -0.071785 -0.064403 -0.066364 -0.05608 -0.071997 -0.034441 -0.040913 -0.079921 -0.11609
669 -0.10006 -0.12015 -0.058825 -0.022001 -0.079587 -0.069789 -0.07001 -0.086249 -0.056919 -0.083508 -0.024772 -0.041131 -0.08043 -0.12272
670 -0.09161 -0.10363 -0.0693 -0.017276 -0.083208 -0.068613 -0.073457 -0.073183 -0.054248 -0.078619 -0.019774 -0.029228 -0.071039 -0.10704
671 -0.1078 -0.10781 -0.098085 -0.038212 -0.10036 -0.084127 -0.10446 -0.089587 -0.086746 -0.09357 -0.053615 -0.065626 -0.10242 -0.14644
672 -0.095323 -0.11454 -0.070719 -0.017707 -0.086941 -0.079272 -0.082972 -0.088541 -0.065635 -0.074171 -0.038656 -0.048654 -0.094507 -0.10638
673 -0.098805 -0.11882 -0.072644 -0.026032 -0.089372 -0.079616 -0.080679 -0.10061 -0.061604 -0.087141 -0.045267 -0.042592 -0.065106 -0.10936
674 -0.087417 -0.11108 -0.067438 -0.020578 -0.094773 -0.06853 -0.078126 -0.08899 -0.054642 -0.085212 -0.057509 -0.044789 -0.079815 -0.13482
675 -0.080529 -0.087387 -0.054503 -0.025013 -0.075435 -0.046815 -0.068433 -0.067534 -0.050811 -0.076903 -0.0109 -0.029777 -0.072264 -0.13228
676 -0.087821 -0.11403 -0.079277 -0.045209 -0.080306 -0.072279 -0.08486 -0.082358 -0.05798 -0.099184 -0.032801 -0.051925 -0.071753 -0.13668
677 -0.086123 -0.10909 -0.065122 -0.028364 -0.075587 -0.068843 -0.073558 -0.077942 -0.055268 -0.081624 -0.022862 -0.038203 -0.079482 -0.11297
678 -0.091954 -0.13043 -0.077847 -0.04511 -0.10029 -0.080878 -0.065825 -0.075117 -0.071247 -0.11513 -0.043764 -0.064781 -0.10394 -0.12165
679 -0.075666 -0.10534 -0.058391 -0.035615 -0.07664 -0.060682 -0.064932 -0.072961 -0.054065 -0.089426 -0.044065 -0.043578 -0.08485 -0.12096
680 -0.082508 -0.12156 -0.097036 -0.052701 -0.088731 -0.084926 -0.078879 -0.1032 -0.070794 -0.095387 -0.049186 -0.054236 -0.094179 -0.14058
681 -0.08857 -0.12864 -0.07961 -0.057406 -0.10146 -0.07902 -0.082716 -0.085419 -0.064983 -0.094948 -0.031168 -0.048834 -0.091208 -0.13102
682 -0.072322 -0.10709 -0.062865 -0.027641 -0.068854 -0.061455 -0.082174 -0.081154 -0.050851 -0.080358 -0.011839 -0.041462 -0.067187 -0.12789
683 -0.101 -0.13891 -0.085009 -0.054577 -0.10537 -0.10617 -0.091581 -0.096258 -0.08368 -0.10947 -0.03772 -0.052189 -0.082836 -0.12832
684 -0.083425 -0.10637 -0.073944 -0.042422 -0.088466 -0.055753 -0.053508 -0.072642 -0.040809 -0.0856 -0.0091113 -0.024367 -0.056625 -0.13415
685 -0.095307 -0.11601 -0.079018 -0.046158 -0.090168 -0.094398 -0.093295 -0.10977 -0.070277 -0.10699 -0.041973 -0.055715 -0.091784 -0.14003
686 -0.095889 -0.13142 -0.095353 -0.052823 -0.095319 -0.087992 -0.087862 -0.090101 -0.079246 -0.11656 -0.055704 -0.062053 -0.092393 -0.13478
687 -0.085331 -0.11216 -0.079618 -0.033329 -0.07818 -0.057476 -0.074109 -0.066165 -0.056765 -0.083942 -0.039235 -0.05386 -0.086992 -0.1109
688 -0.082283 -0.11934 -0.068922 -0.044774 -0.085452 -0.066521 -0.073707 -0.079749 -0.054333 -0.094163 -0.010116 -0.042858 -0.073961 -0.10038
689 -0.094554 -0.12435 -0.072997 -0.054639 -0.086263 -0.067635 -0.088114 -0.076283 -0.064932 -0.085104 -0.048528 -0.046046 -0.09799 -0.12628
690 -0.091276 -0.10959 -0.071971 -0.047195 -0.079254 -0.069399 -0.081821 -0.070078 -0.047681 -0.075125 -0.020899 -0.030254 -0.067229 -0.12344
691 -0.070398 -0.10789 -0.064096 -0.03731 -0.085196 -0.062293 -0.078258 -0.075762 -0.040469 -0.078465 -0.01869 -0.034251 -0.069028 -0.1221
692 -0.08967 -0.1239 -0.0672 -0.033536 -0.085787 -0.070178 -0.085415 -0.090926 -0.052258 -0.081946 -0.033281 -0.038169 -0.071687 -0.13633
693 -0.084992 -0.12967 -0.076295 -0.049751 -0.086508 -0.076882 -0.096233 -0.09067 -0.061016 -0.090997 -0.057173 -0.048897 -0.081616 -0.1275
694 -0.083953 -0.12271 -0.06589 -0.045767 -0.08342 -0.085246 -0.0819 -0.086735 -0.051605 -0.081038 0.0001561 -0.034165 -0.061525 -0.11651
695 -0.077625 -0.10714 -0.063834 -0.035412 -0.062881 -0.054791 -0.066807 -0.063279 -0.051494 -0.066418 -0.010785 -0.022473 -0.068054 -0.10844
696 -0.083967 -0.10365 -0.072849 -0.044598 -0.077092 -0.081695 -0.093934 -0.075003 -0.060012 -0.092669 -0.034146 -0.03911 -0.079013 -0.12755
697 -0.099679 -0.13992 -0.097323 -0.073433 -0.098273 -0.11098 -0.10604 -0.090637 -0.074641 -0.11399 -0.045408 -0.071318 -0.097652 -0.13112
698 -0.089541 -0.11988 -0.080458 -0.052818 -0.086315 -0.082684 -0.070068 -0.072442 -0.06173 -0.084261 -0.030919 -0.040486 -0.081811 -0.12664
699 -0.086653 -0.12196 -0.069792 -0.045684 -0.093696 -0.086208 -0.083656 -0.084276 -0.063678 -0.083212 -0.01163 -0.028014 -0.06933 -0.10082
700 -0.10153 -0.13301 -0.080907 -0.063759 -0.089517 -0.10111 -0.091513 -0.07772 -0.066887 -0.092452 -0.034901 -0.051391 -0.074849 -0.12859
701 -0.090576 -0.12532 -0.081082 -0.060715 -0.10311 -0.1068 -0.1167 -0.11243 -0.078536 -0.10694 -0.043433 -0.055819 -0.086368 -0.1207
702 -0.085128 -0.097939 -0.069236 -0.04824 -0.06927 -0.073151 -0.080237 -0.072589 -0.055494 -0.081414 -0.036144 -0.039117 -0.076487 -0.10007
703 -0.09318 -0.146 -0.082261 -0.063706 -0.093721 -0.10046 -0.097764 -0.089933 -0.075663 -0.092595 -0.028505 -0.063165 -0.076626 -0.12004
704 -0.091872 -0.13461 -0.091765 -0.060771 -0.091363 -0.10361 -0.10265 -0.093557 -0.073831 -0.080356 -0.042517 -0.058692 -0.091485 -0.12464
705 -0.089763 -0.11285 -0.07545 -0.060656 -0.096854 -0.093704 -0.096389 -0.071941 -0.07899 -0.083786 -0.018088 -0.04326 -0.076014 -0.13006
706 -0.10773 -0.14947 -0.10085 -0.073092 -0.10315 -0.11178 -0.11236 -0.092576 -0.083719 -0.098447 -0.037749 -0.054628 -0.076253 -0.14591
707 -0.088027 -0.13332 -0.070659 -0.057947 -0.089937 -0.094592 -0.088823 -0.0743 -0.057307 -0.080788 -0.01011 -0.043246 -0.072012 -0.1295
708 -0.096529 -0.13023 -0.083023 -0.068023 -0.097458 -0.10862 -0.11313 -0.10436 -0.076606 -0.099999 -0.041482 -0.065373 -0.083461 -0.13126
709 -0.096661 -0.14371 -0.088718 -0.071008 -0.10262 -0.11921 -0.10107 -0.1066 -0.080415 -0.10571 -0.043733 -0.060011 -0.09329 -0.15254
710 -0.095593 -0.14056 -0.085013 -0.063464 -0.090561 -0.11389 -0.10803 -0.096652 -0.079223 -0.10103 -0.050734 -0.056789 -0.083779 -0.13544
711 -0.096334 -0.1459 -0.076827 -0.073789 -0.096752 -0.10904 -0.10353 -0.080997 -0.072502 -0.087961 -0.031725 -0.046407 -0.085498 -0.14581
712 -0.092666 -0.13665 -0.091322 -0.070274 -0.089013 -0.098404 -0.092289 -0.075441 -0.070301 -0.099032 -0.043417 -0.055404 -0.084537 -0.11289
713 -0.082818 -0.14217 -0.086936 -0.05669 -0.10928 -0.1238 -0.091206 -0.088305 -0.075809 -0.10221 -0.019338 -0.048852 -0.089576 -0.12466
714 -0.09 -0.17012 -0.084461 -0.071775 -0.10872 -0.13539 -0.1075 -0.083769 -0.086108 -0.1015 -0.055009 -0.05167 -0.096025 -0.13783
715 -0.074792 -0.13663 -0.073705 -0.060321 -0.087607 -0.1162 -0.083461 -0.072754 -0.073497 -0.077284 -0.03118 -0.028138 -0.069134 -0.11817
716 -0.092523 -0.14676 -0.08537 -0.071556 -0.094788 -0.1142 -0.10076 -0.1055 -0.082285 -0.087405 -0.033702 -0.048776 -0.065053 -0.13924
717 -0.079035 -0.14302 -0.070045 -0.050972 -0.08976 -0.11171 -0.073415 -0.076342 -0.073784 -0.094876 -0.018953 -0.045083 -0.083482 -0.13334
718 -0.080207 -0.13834 -0.078079 -0.063297 -0.097241 -0.10094 -0.084272 -0.085526 -0.065932 -0.084206 -0.039204 -0.039371 -0.071451 -0.12362
719 -0.089399 -0.16236 -0.092824 -0.066753 -0.1071 -0.109 -0.10393 -0.091921 -0.079361 -0.10109 -0.059565 -0.052499 -0.09141 -0.15473
720 -0.073461 -0.14887 -0.066848 -0.053318 -0.10511 -0.099428 -0.088866 -0.097825 -0.07122 -0.088088 -0.030147 -0.048497 -0.073539 -0.13522
721 -0.083002 -0.14945 -0.086093 -0.073673 -0.094745 -0.093792 -0.10396 -0.090509 -0.072678 -0.093629 -0.050048 -0.046464 -0.080988 -0.16174
722 -0.083614 -0.13817 -0.074937 -0.058519 -0.10594 -0.10707 -0.096041 -0.082773 -0.061147 -0.08277 -0.038519 -0.048152 -0.072527 -0.13229
723 -0.083056 -0.1509 -0.070742 -0.066364 -0.099648 -0.10967 -0.097638 -0.070448 -0.084106 -0.09374 -0.0592 -0.05264 -0.097116 -0.15299
724 -0.082728 -0.14987 -0.067606 -0.05089 -0.093529 -0.093045 -0.077775 -0.044152 -0.078724 -0.077791 -0.046122 -0.031578 -0.058635 -0.13958
725 -0.08741 -0.15234 -0.089431 -0.076065 -0.10861 -0.12067 -0.086682 -0.073516 -0.089143 -0.093112 -0.059563 -0.054685 -0.097804 -0.13555
726 -0.082902 -0.14536 -0.078186 -0.051011 -0.096582 -0.085064 -0.06512 -0.06762 -0.063892 -0.069443 -0.031114 -0.047613 -0.088053 -0.14323
727 -0.081513 -0.14572 -0.09238 -0.059826 -0.099653 -0.092378 -0.069697 -0.060505 -0.06734 -0.079973 -0.050086 -0.055711 -0.094702 -0.14901
728 -0.092665 -0.16856 -0.086075 -0.066711 -0.1155 -0.11495 -0.086384 -0.063439 -0.084739 -0.10228 -0.047907 -0.068259 -0.10328 -0.1537
729 -0.074817 -0.14021 -0.073129 -0.055037 -0.083546 -0.086387 -0.063971 -0.0095931 -0.074767 -0.074425 -0.022008 -0.039246 -0.07154 -0.14776
730 -0.079819 -0.15447 -0.063754 -0.056632 -0.084547 -0.083031 -0.069928 -0.043627 -0.075026 -0.088186 -0.042469 -0.043194 -0.074339 -0.14299
731 -0.091441 -0.16879 -0.084478 -0.062308 -0.099778 -0.095805 -0.098886 -0.049232 -0.084025 -0.074237 -0.049101 -0.056102 -0.073638 -0.15705
732 -0.080492 -0.14122 -0.076243 -0.058523 -0.09966 -0.09933 -0.074663 -0.050366 -0.078013 -0.079937 -0.049852 -0.05009 -0.068747 -0.14802
733 -0.086934 -0.14844 -0.060588 -0.054109 -0.10217 -0.079434 -0.10328 -0.04683 -0.076862 -0.066598 -0.027423 -0.056417 -0.082997 -0.15191
734 -0.085366 -0.15088 -0.083572 -0.057454 -0.098682 -0.081448 -0.095307 -0.065734 -0.086201 -0.082889 -0.034564 -0.057335 -0.089646 -0.12923
735 -0.083048 -0.16126 -0.086347 -0.07048 -0.1051 -0.093793 -0.10392 -0.069589 -0.087709 -0.09768 -0.043756 -0.069213 -0.090495 -0.13961
736 -0.08194 -0.14374 -0.064431 -0.060425 -0.097345 -0.066807 -0.080661 -0.058383 -0.067898 -0.06609 -0.020387 -0.044821 -0.064024 -0.15092
737 -0.063572 -0.14216 -0.054406 -0.04909 -0.079516 -0.069121 -0.074769 -0.046067 -0.064437 -0.067451 -0.011198 -0.051419 -0.068643 -0.129
738 -0.061793 -0.15096 -0.0532 -0.031596 -0.088917 -0.053245 -0.063996 -0.044291 -0.065965 -0.070122 -0.015469 -0.043796 -0.065782 -0.13496
739 -0.073765 -0.17638 -0.079275 -0.066941 -0.11188 -0.08595 -0.088363 -0.068876 -0.094714 -0.086273 -0.042711 -0.056884 -0.076401 -0.14976
740 -0.066237 -0.15645 -0.07292 -0.058767 -0.08941 -0.070894 -0.07031 -0.01727 -0.068423 -0.071784 -0.038202 -0.040342 -0.06038 -0.14258
741 -0.040999 -0.15211 -0.078414 -0.054892 -0.086221 -0.075368 -0.079637 -0.034734 -0.077411 -0.073434 -0.036123 -0.05451 -0.069509 -0.13813
742 -0.019231 -0.16273 -0.076559 -0.060228 -0.10068 -0.064513 -0.096205 -0.054448 -0.0839 -0.10413 -0.059504 -0.067157 -0.098088 -0.13244
743 -0.025942 -0.15406 -0.071453 -0.062963 -0.10418 -0.056397 -0.080442 -0.038782 -0.081028 -0.077086 -0.041406 -0.060805 -0.071157 -0.13526
744 -0.032234 -0.14009 -0.077238 -0.072708 -0.093425 -0.061711 -0.073709 -0.014377 -0.069117 -0.080047 -0.038837 -0.059763 -0.087466 -0.13716
745 -0.060086 -0.15629 -0.083582 -0.086374 -0.10159 -0.071556 -0.091686 -0.065431 -0.095956 -0.10125 -0.070848 -0.065991 -0.099305 -0.15058
746 -0.061678 -0.15001 -0.076297 -0.053909 -0.10076 -0.05404 -0.082333 -0.036165 -0.084814 -0.094018 -0.072419 -0.065088 -0.089954 -0.15155
747 -0.07881 -0.17594 -0.089551 -0.073635 -0.12891 -0.076314 -0.09542 -0.062719 -0.096393 -0.092649 -0.082491 -0.085556 -0.10706 -0.15686
748 -0.071022 -0.16287 -0.072246 -0.06417 -0.11704 -0.069638 -0.076028 -0.028524 -0.084662 -0.08603 -0.056772 -0.069804 -0.082792 -0.16511
749 -0.076913 -0.14291 -0.067161 -0.057276 -0.098162 -0.054383 -0.072575 -0.051128 -0.0763 -0.085951 -0.047693 -0.068762 -0.065281 -0.13099
750 -0.075555 -0.16082 -0.072715 -0.068651 -0.10555 -0.061957 -0.075212 -0.058912 -0.093059 -0.095541 -0.085275 -0.082199 -0.09342 -0.13931
751 -0.063787 -0.1498 -0.07638 -0.059247 -0.099045 -0.052251 -0.056709 -0.040096 -0.073618 -0.083662 -0.052746 -0.064917 -0.082099 -0.11354
752 -0.069189 -0.14715 -0.061564 -0.052842 -0.088646 -0.036296 -0.063256 -0.031981 -0.069456 -0.068183 -0.060147 -0.065485 -0.068328 -0.1693
753 -0.052311 -0.13222 -0.052199 -0.045257 -0.10032 -0.02611 -0.054004 -0.023205 -0.061025 -0.072154 -0.026788 -0.047623 -0.054057 -0.12364
754 -0.087652 -0.16618 -0.072813 -0.074423 -0.10824 -0.050424 -0.077591 0.0032909 -0.079823 -0.097615 -0.05755 -0.081841 -0.096526 -0.15574
755 -0.058284 -0.13863 -0.067718 -0.051448 -0.09774 -0.015729 -0.059588 0.012967 -0.075912 -0.071075 -0.041301 -0.054998 -0.083795 -0.12743
756 -0.065576 -0.14306 -0.073713 -0.057074 -0.10502 -0.028773 -0.067355 -0.010928 -0.070961 -0.077916 -0.039592 -0.065436 -0.067724 -0.15565
757 -0.061218 -0.13279 -0.068377 -0.056239 -0.090622 -0.027047 -0.072132 -0.016742 -0.063459 -0.067177 -0.044023 -0.064584 -0.063633 -0.13491
758 -0.06699 -0.1537 -0.059192 -0.067255 -0.093774 -0.032861 -0.085159 -0.028796 -0.076298 -0.070888 -0.073545 -0.070592 -0.072802 -0.15106
759 -0.072092 -0.16046 -0.073146 -0.06138 -0.11398 -0.040946 -0.072947 -0.02418 -0.084937 -0.090058 -0.046536 -0.071579 -0.068541 -0.15629
760 -0.076463 -0.16188 -0.076061 -0.062405 -0.10391 -0.03615 -0.075444 -0.038295 -0.094785 -0.084369 -0.063347 -0.079277 -0.07496 -0.16231
761 -0.071865 -0.17875 -0.093065 -0.080901 -0.11805 -0.041984 -0.10503 -0.047049 -0.1035 -0.08793 -0.064998 -0.085465 -0.084339 -0.15921
762 -0.054997 -0.14904 -0.07755 -0.051136 -0.094359 -0.022359 -0.064098 -0.0028131 -0.078193 -0.073231 -0.06712 -0.062543 -0.079448 -0.12955
763 -0.044129 -0.13294 -0.052334 -0.037682 -0.07781 -0.011383 -0.060045 0.038323 -0.065431 -0.067032 -0.039371 -0.05939 -0.053057 -0.12352
764 -0.019611 -0.15367 -0.079899 -0.068327 -0.10211 -0.029157 -0.084603 0.029958 -0.09162 -0.076932 -0.068712 -0.081018 -0.078436 -0.13765
765 -0.0017125 -0.14813 -0.079374 -0.074173 -0.093383 -0.013972 -0.09388 -0.0070858 -0.082958 -0.085913 -0.065943 -0.071896 -0.076595 -0.14409
766 0.026876 -0.14618 -0.068898 -0.054468 -0.075444 -0.023266 -0.081537 -0.01657 -0.084867 -0.076254 -0.040815 -0.064464 -0.074494 -0.14186
767 0.0050339 -0.1678 -0.089223 -0.059264 -0.105 -0.02286 -0.085474 -0.019234 -0.084776 -0.082745 -0.074596 -0.080851 -0.085563 -0.13914
768 0.032542 -0.15073 -0.066447 -0.052589 -0.095287 -0.010404 -0.082811 -0.018589 -0.079274 -0.073995 -0.048727 -0.057179 -0.081382 -0.14029
769 -0.04468 -0.19343 -0.10261 -0.093414 -0.13119 -0.057219 -0.12644 -0.076583 -0.11218 -0.11904 -0.092408 -0.099427 -0.096541 -0.19007
770 -0.039842 -0.16131 -0.090756 -0.07474 -0.12287 -0.044113 -0.089076 0.002893 -0.10398 -0.091367 -0.05811 -0.074365 -0.07663 -0.16539
771 -0.037763 -0.14319 -0.076941 -0.054845 -0.096091 -0.025827 -0.097193 0.034939 -0.07628 -0.073728 -0.048521 -0.053382 -0.073559 -0.12708
772 -0.046285 -0.16851 -0.073236 -0.068051 -0.10397 -0.029722 -0.10561 0.0088845 -0.090389 -0.083219 -0.053702 -0.08051 -0.077658 -0.14858
773 -0.046287 -0.16384 -0.07613 -0.067406 -0.10205 -0.021946 -0.098647 -0.0208 -0.098818 -0.072479 -0.061664 -0.068588 -0.075817 -0.14934
774 -0.043759 -0.15192 -0.056105 -0.043092 -0.093865 0.00071977 -0.088134 -0.002054 -0.087616 -0.05147 -0.064505 -0.062436 -0.060876 -0.1491
775 -0.046051 -0.16345 -0.073189 -0.054257 -0.11105 -0.029065 -0.10342 -0.013248 -0.080435 -0.039311 -0.050096 -0.054804 -0.042895 -0.15841
776 -0.032222 -0.13465 -0.061714 -0.042722 -0.088217 -0.00017883 -0.089869 -0.0020725 -0.070134 -0.033302 -0.048307 -0.053291 -0.052254 -0.12603
777 -0.025814 -0.13984 -0.052498 -0.048608 -0.090079 0.0017169 -0.065126 0.016113 -0.059762 -0.032202 -0.040869 -0.043249 -0.039183 -0.13607
778 -0.020326 -0.13748 -0.064333 -0.045763 -0.09651 0.0019826 -0.071133 0.050249 -0.071171 -0.049513 -0.04298 -0.046887 -0.053392 -0.13218
779 -0.029588 -0.14586 -0.063758 -0.051589 -0.096441 -0.0087417 -0.08564 0.052465 -0.082159 -0.061314 -0.062141 -0.061275 -0.058681 -0.14985
780 -0.0261 -0.14801 -0.080662 -0.053234 -0.093073 -0.00042603 -0.090697 0.025801 -0.095478 -0.069525 -0.051122 -0.071202 -0.05971 -0.14589
781 0.016308 -0.16342 -0.077647 -0.06126 -0.10698 -0.01791 -0.090905 0.013506 -0.083617 -0.073876 -0.053664 -0.07098 -0.066009 -0.14368
782 0.016547 -0.1881 -0.085071 -0.066625 -0.12021 -0.042715 -0.10561 -0.0078979 -0.11676 -0.10221 -0.081435 -0.094108 -0.080308 -0.15284
783 0.049315 -0.16353 -0.063026 -0.053421 -0.092857 -0.016349 -0.070119 0.019328 -0.081304 -0.067537 -0.042366 -0.072766 -0.060217 -0.14619
784 0.031703 -0.16854 -0.0848 -0.063226 -0.11022 -0.044463 -0.076546 0.0023436 -0.099413 -0.086678 -0.060307 -0.070613 -0.069946 -0.14497
785 0.052231 -0.13835 -0.073875 -0.039301 -0.10074 -0.0074175 -0.062933 0.013109 -0.076641 -0.069249 -0.051509 -0.063261 -0.059495 -0.13912
786 0.016319 -0.17238 -0.074639 -0.050757 -0.10816 -0.029532 -0.073271 0.019675 -0.09082 -0.07324 -0.07076 -0.074589 -0.072414 -0.15288
787 -0.00032246 -0.1529 -0.075164 -0.039162 -0.10276 -0.030796 -0.062838 0.046881 -0.089869 -0.06484 -0.048931 -0.067967 -0.052783 -0.13921
788 -0.015994 -0.14587 -0.074129 -0.026388 -0.10142 -0.02317 -0.055965 0.049787 -0.077947 -0.052951 -0.037962 -0.060234 -0.041682 -0.14579
789 -0.0055061 -0.14102 -0.064743 -0.011323 -0.077605 -0.014575 -0.055572 0.038032 -0.076966 -0.065022 -0.053334 -0.063102 -0.032351 -0.13495
790 -0.019178 -0.16259 -0.077898 -0.041639 -0.10229 -0.029079 -0.065899 0.020048 -0.084254 -0.070523 -0.069135 -0.07892 -0.03808 -0.14253
791 -0.02106 -0.18166 -0.078812 -0.034224 -0.10338 -0.056323 -0.093207 -0.010696 -0.10169 -0.078723 -0.073846 -0.078888 -0.055579 -0.14446
792 -0.0031815 -0.16539 -0.059837 -0.020049 -0.088549 -0.031508 -0.056914 0.0099696 -0.085552 -0.071154 -0.054077 -0.065685 -0.047698 -0.13815
793 -0.019133 -0.15997 -0.075701 -0.024685 -0.1084 -0.050872 -0.073031 0.0078654 -0.08913 -0.057055 -0.044729 -0.073733 -0.040107 -0.15037
794 -0.017215 -0.17752 -0.068316 -0.01832 -0.11152 -0.061146 -0.076038 0.018611 -0.10293 -0.074226 -0.049 -0.082591 -0.049946 -0.15562
795 0.018683 -0.15231 -0.052321 0.0030342 -0.083222 -0.022951 -0.050305 0.091427 -0.064548 0.0063535 -0.0079112 -0.058639 -0.030065 -0.14718
796 0.059931 -0.16632 -0.069875 -0.034171 -0.098434 -0.020975 -0.065572 0.084933 -0.064716 0.024573 -0.055073 -0.063637 -0.060364 -0.14499
797 0.072649 -0.15562 -0.0594 -0.0025967 -0.084075 -0.019749 -0.05961 0.088398 -0.068195 -0.018488 -0.042524 -0.061294 -0.050233 -0.13542
798 0.088738 -0.16603 -0.061764 -0.021262 -0.095696 -0.042493 -0.070767 0.028484 -0.080244 -0.041399 -0.047685 -0.080782 -0.053182 -0.14084
799 0.067876 -0.16751 -0.057099 -0.012848 -0.080698 -0.019648 -0.057244 0.04083 -0.072042 -0.02701 -0.054736 -0.0542 -0.045041 -0.14897
800 0.069744 -0.14716 -0.070233 -0.017773 -0.088059 -0.038782 -0.048471 0.013206 -0.082131 -0.05464 -0.049158 -0.065468 -0.04113 -0.14888
801 0.027892 -0.17558 -0.076648 -0.026618 -0.10961 -0.053296 -0.070848 0.018201 -0.09237 -0.056791 -0.066229 -0.083205 -0.057179 -0.16937
802 0.02335 -0.14222 -0.049213 -0.0052738 -0.079982 -0.024621 -0.044706 0.041567 -0.072108 -0.053502 -0.03277 -0.062043 -0.035248 -0.12802
803 0.0056585 -0.16943 -0.084007 -0.039039 -0.10835 -0.063425 -0.074413 0.049033 -0.087967 -0.066833 -0.081671 -0.093951 -0.064307 -0.15932
804 -0.0041734 -0.16262 -0.061492 -0.024445 -0.098874 -0.051769 -0.06971 0.097949 -0.082745 -0.061494 -0.073083 -0.078169 -0.048826 -0.13123
805 -0.00086517 -0.16014 -0.076216 -0.02508 -0.10221 -0.060334 -0.077307 0.068655 -0.078564 -0.057964 -0.076794 -0.097666 -0.018615 -0.14539
806 -0.005647 -0.14288 -0.064271 -0.018026 -0.091537 -0.047578 -0.049074 0.06799 -0.062123 -0.041655 -0.027185 -0.065594 -0.00045413 -0.14244
807 -0.00057881 -0.16072 -0.056975 -0.038811 -0.10043 -0.063642 -0.055471 0.059286 -0.072921 -0.045386 -0.047976 -0.072732 -0.014873 -0.14206
808 -0.0050606 -0.16824 -0.07593 -0.045136 -0.10301 -0.054856 -0.075309 0.025892 -0.08982 -0.058517 -0.050138 -0.07944 -0.0099521 -0.16757
809 0.024378 -0.15871 -0.061344 -0.026012 -0.096101 -0.055351 -0.056656 0.015118 -0.071429 -0.042847 -0.062919 -0.074847 -0.030001 -0.15401
810 0.097386 -0.17235 -0.062019 -0.044577 -0.093562 -0.051895 -0.052393 0.038773 -0.070007 -0.037988 -0.04942 -0.082425 -0.02645 -0.14876
811 0.1059 -0.16127 -0.073124 -0.033183 -0.097394 -0.068219 -0.05916 0.048589 -0.065416 -0.044309 -0.041701 -0.076653 -0.031189 -0.16734
812 0.089922 -0.15748 -0.070208 -0.045558 -0.091965 -0.063504 -0.068027 0.046575 -0.065155 -0.05935 -0.071003 -0.090641 -0.040408 -0.15734
813 0.12234 -0.16616 -0.068843 -0.028964 -0.089376 -0.061968 -0.062615 0.078481 -0.071113 -0.064531 -0.054134 -0.075749 -0.029557 -0.14777
814 0.078478 -0.16656 -0.062857 -0.028119 -0.091837 -0.061632 -0.059122 0.12333 -0.077342 -0.063691 -0.064295 -0.082816 -0.034736 -0.16089
815 0.056537 -0.17707 -0.086372 -0.056815 -0.10262 -0.066396 -0.076939 0.044662 -0.08231 -0.064212 -0.062276 -0.080784 -0.023315 -0.15076
816 0.048515 -0.15594 -0.050066 -0.02836 -0.09187 -0.060401 -0.042046 0.055618 -0.067849 -0.034303 -0.036808 -0.074522 -0.015524 -0.15426
817 0.035483 -0.16738 -0.075711 -0.046605 -0.078331 -0.070525 -0.073873 0.025534 -0.075108 -0.021934 -0.044399 -0.08093 -0.011323 -0.15701
818 0.027021 -0.15113 -0.054866 -0.032761 -0.071343 -0.070389 -0.04639 0.053449 -0.052546 0.045706 -0.04273 -0.067207 0.0047078 -0.15054
819 0.025779 -0.17215 -0.07873 -0.043766 -0.091694 -0.060304 -0.047858 0.026535 -0.066655 0.023285 -0.044792 -0.063515 0.032959 -0.152
820 0.022008 -0.16274 -0.081305 -0.048512 -0.088265 -0.073808 -0.053935 0.018371 -0.064954 0.051334 -0.025743 -0.062803 0.03355 -0.1688
821 0.031826 -0.15236 -0.071179 -0.029157 -0.091527 -0.057712 -0.041442 0.035717 -0.064632 0.0089932 -0.026344 -0.059201 0.016991 -0.14932
822 0.054324 -0.17252 -0.087224 -0.020383 -0.11086 -0.085847 -0.057859 0.011182 -0.085011 -0.030638 -0.048985 -0.079748 -0.021158 -0.17027
823 0.12678 -0.14747 -0.061038 -0.017718 -0.084299 -0.062891 -0.030326 0.041698 -0.06879 -0.022178 -0.042677 -0.062746 -0.00053727 -0.17055
824 0.15389 -0.17694 -0.070793 -0.024643 -0.091441 -0.072715 -0.040084 0.053814 -0.072908 -0.022949 -0.056158 -0.074884 -0.017926 -0.16291
825 0.14098 -0.15862 -0.071257 -0.029419 -0.084402 -0.064539 -0.037671 0.11162 -0.068037 -0.02184 -0.054579 -0.064002 -0.0099153 -0.17537
826 0.15853 -0.17017 -0.051142 -0.011524 -0.078653 -0.062334 -0.012708 0.046835 -0.057716 -0.014661 -0.03625 -0.057759 -0.0010443 -0.16606
827 0.1359 -0.14324 -0.070607 -0.01874 -0.073975 -0.074358 -0.024265 0.049561 -0.048434 0.051718 -0.037822 -0.065667 -0.0021833 -0.1644
828 0.10503 -0.16921 -0.071291 -0.019765 -0.083836 -0.065882 -0.033162 0.034407 -0.063093 0.071358 -0.0098829 -0.065185 0.032788 -0.17446
829 0.075461 -0.17908 -0.088436 -0.024251 -0.088247 -0.072287 -0.049519 0.029123 -0.071671 0.062987 -0.050274 -0.064683 0.069859 -0.18269
830 0.074589 -0.17136 -0.06839 -0.016336 -0.080729 -0.059401 -0.041377 0.027578 -0.06142 0.050256 -0.045695 -0.05935 0.06691 -0.17068
831 0.058048 -0.18216 -0.069945 -0.026822 -0.09359 -0.080645 -0.047684 0.022374 -0.075389 0.032885 -0.065377 -0.078558 0.046981 -0.17809
832 0.044276 -0.15945 -0.090219 -0.047837 -0.098691 -0.08534 -0.047151 0.03548 -0.080627 0.0075146 -0.066698 -0.068796 0.030712 -0.18296
833 0.065084 -0.14242 -0.056004 -0.025142 -0.079592 -0.063334 -0.028998 0.10532 -0.057816 0.018484 -0.037209 -0.058484 0.021263 -0.16119
834 0.058672 -0.15736 -0.068259 -0.033018 -0.082044 -0.073848 -0.042485 0.10962 -0.059735 0.005493 -0.06797 -0.056732 0.028604 -0.15605
835 0.10249 -0.15872 -0.071323 -0.029003 -0.094925 -0.098342 -0.052633 0.047297 -0.055033 0.023342 -0.072492 -0.064249 8.4623e-05 -0.18213
836 0.15198 -0.15044 -0.076588 -0.031389 -0.094156 -0.080347 -0.04966 0.059623 -0.037832 0.093791 -0.035323 -0.069987 0.025456 -0.15516
837 0.17023 -0.16668 -0.079962 -0.045594 -0.095678 -0.10073 -0.068887 0.033409 -0.035431 0.18016 -0.045474 -0.054725 0.037407 -0.1813
838 0.17434 -0.1719 -0.086277 -0.04388 -0.099169 -0.091045 -0.064614 0.033455 -0.037379 0.1728 -0.038975 -0.052103 0.073448 -0.16654
839 0.18013 -0.17304 -0.079891 -0.034785 -0.07282 -0.08533 -0.047321 0.03955 -0.048808 0.089749 -0.033877 -0.06864 0.073059 -0.18008
840 0.17092 -0.15456 -0.077156 -0.03624 -0.073932 -0.084634 -0.056778 0.025546 -0.053956 0.070038 -0.052688 -0.062988 0.12909 -0.15137
841 0.1527 -0.13728 -0.064001 -0.026636 -0.062873 -0.085708 -0.070526 0.049992 -0.052385 0.066528 -0.050929 -0.067476 0.090561 -0.17942
842 0.1216 -0.13502 -0.068585 -0.033011 -0.060364 -0.089473 -0.054633 0.033848 -0.054884 0.034107 -0.056401 -0.055334 0.085162 -0.17368
843 0.091936 -0.11317 -0.07797 -0.042607 -0.076066 -0.074677 -0.05564 0.089203 -0.062252 0.030956 -0.057432 -0.066081 0.057113 -0.19052
844 0.083774 -0.12719 -0.073244 -0.042352 -0.075197 -0.079571 -0.052807 0.11973 -0.048611 0.036765 -0.051913 -0.080119 0.043194 -0.15772
845 0.10376 -0.11346 -0.057039 -0.024648 -0.064728 -0.078985 -0.050864 0.086735 -0.04696 0.10509 -0.038074 -0.061537 0.054765 -0.16428
846 0.06994 -0.14352 -0.073363 -0.015123 -0.09281 -0.10458 -0.075092 0.060781 -0.064518 0.19505 -0.062406 -0.078955 0.026716 -0.18416
847 0.10044 -0.12006 -0.061808 -0.016089 -0.064771 -0.078364 -0.044659 0.047646 -0.037107 0.18043 -0.041947 -0.047592 0.057397 -0.16542
848 0.12443 -0.14673 -0.082072 -0.026034 -0.091752 -0.089128 -0.073906 0.040752 -0.053456 0.13511 -0.056948 -0.05846 0.030778 -0.1929
849 0.15645 -0.1352 -0.093717 -0.049529 -0.095644 -0.092533 -0.085073 0.017488 -0.073634 0.088231 -0.070719 -0.079518 0.024559 -0.18684
850 0.19165 -0.13294 -0.078092 -0.032695 -0.077425 -0.094607 -0.05709 0.027364 -0.061923 0.097501 -0.050721 -0.068766 0.12023 -0.18353
851 0.19294 -0.14499 -0.056856 -0.01792 -0.078266 -0.093511 -0.055388 0.036749 -0.043662 0.07999 -0.070982 -0.053943 0.14335 -0.17687
852 0.20154 -0.12175 -0.062431 -0.029506 -0.072297 -0.075866 -0.059385 0.050435 -0.05212 0.088749 -0.043913 -0.052371 0.14478 -0.17015
853 0.16918 -0.1171 -0.056255 -0.030361 -0.074539 -0.0695 -0.058892 0.095411 -0.048689 0.074178 -0.022884 -0.044279 0.14091 -0.17774
854 0.13785 -0.12573 -0.05466 -0.019407 -0.06663 -0.059064 -0.059439 0.088477 -0.036737 0.087187 -0.053796 -0.050527 0.13159 -0.17444
855 0.10264 -0.14443 -0.076684 -0.036492 -0.094891 -0.073308 -0.056216 0.10735 -0.035436 0.18995 -0.029207 -0.058455 0.12218 -0.20352
856 0.082582 -0.14799 -0.065199 -0.0083774 -0.067853 -0.043153 -0.070673 0.085568 -0.0084947 0.22045 -0.047458 -0.054442 0.074515 -0.19296
857 0.1019 -0.11803 -0.051424 -0.0048829 -0.045744 -0.024007 -0.038251 0.070874 -0.0077133 0.22206 -0.021209 -0.03398 0.080246 -0.17116
858 0.085138 -0.13747 -0.072448 -0.0054783 -0.057635 -0.0036313 -0.047628 0.06855 -0.037692 0.17064 -0.051521 -0.047778 0.075997 -0.19386
859 0.084797 -0.14275 -0.072523 -0.035944 -0.064177 -0.036526 -0.066695 0.070425 -0.031351 0.13429 -0.019642 -0.048466 0.078588 -0.19633
860 0.087145 -0.13312 -0.052907 -0.018369 -0.054598 -0.05218 -0.053092 0.045031 -0.024819 0.13139 -0.042773 -0.043683 0.084199 -0.17895
861 0.095633 -0.13173 -0.051522 -0.0065746 -0.052319 -0.057714 -0.038589 0.040537 -0.018108 0.095852 -0.024424 -0.052271 0.10868 -0.16381
862 0.099061 -0.13319 -0.050776 -0.01279 -0.063211 -0.041409 -0.027607 0.052313 -0.027637 0.11925 -0.030636 -0.043929 0.1258 -0.17862
863 0.089489 -0.1354 -0.075581 -0.023366 -0.080482 -0.072633 -0.065414 0.042448 -0.040275 0.10378 -0.046387 -0.056397 0.17601 -0.20196
864 0.12541 -0.12832 -0.043175 0.034809 -0.066083 -0.060077 -0.049541 0.056294 0.0052362 0.21294 -0.027778 -0.042254 0.18806 -0.17703
865 0.14826 -0.12386 -0.05674 0.033884 -0.066935 -0.052511 -0.047818 0.10869 0.011488 0.25722 -0.0202 -0.040922 0.17945 -0.18643
866 0.16976 -0.14237 -0.049715 0.023508 -0.066896 -0.060516 -0.055475 0.12112 0.0046589 0.2461 -0.022521 -0.03971 0.15562 -0.17732
867 0.15994 -0.12293 -0.048519 0.033593 -0.068557 -0.0505 -0.045452 0.094161 -0.0063797 0.22907 -0.022472 -0.040338 0.12144 -0.17883
868 0.14885 -0.13676 -0.053014 0.0063673 -0.070399 -0.053874 -0.04014 0.068007 -0.014498 0.18341 -0.040323 -0.036475 0.10688 -0.18224
869 0.1295 -0.14401 -0.061288 -0.012658 -0.06398 -0.045359 -0.057917 0.058143 -0.035797 0.15374 -0.029165 -0.040223 0.10135 -0.18901
870 0.092017 -0.11631 -0.062343 -0.018794 -0.045391 0.0011171 -0.048424 0.050619 -0.041316 0.1277 -0.036456 -0.031021 0.094849 -0.20022
871 0.088155 -0.12251 -0.058247 0.002181 -0.025892 0.0012728 -0.062821 0.068725 -0.036344 0.14008 -0.036647 0.0062113 0.09462 -0.18285
872 0.086593 -0.12141 -0.044602 0.015506 -0.023154 0.047708 -0.047078 0.07774 -0.035013 0.13089 -0.0075583 0.020313 0.12496 -0.1754
873 0.062961 -0.1163 -0.055567 0.01495 0.014915 0.043334 -0.039956 0.052896 -0.035602 0.12806 -0.01651 -0.029334 0.14195 -0.18074
874 0.043399 -0.14433 -0.073291 0.035525 -0.060386 0.04293 -0.071693 0.055602 -0.05036 0.12642 -0.045931 -0.055622 0.17116 -0.21156
875 0.085198 -0.12649 -0.021886 0.093569 -0.035448 0.054856 -0.03991 0.18674 -0.0041289 0.24825 0.015168 -0.0088698 0.24839 -0.17753
876 0.069806 -0.11949 -0.04494 0.042804 -0.052609 0.016811 -0.029857 0.15438 -0.012838 0.28277 -0.015213 -0.029458 0.19858 -0.17157
877 0.038064 -0.15949 -0.081955 0.013958 -0.08219 -0.021263 -0.059864 0.13118 -0.034016 0.26569 -0.032215 -0.031845 0.20013 -0.20307
878 0.059292 -0.1231 -0.042569 0.019043 -0.060522 -0.0029273 -0.030321 0.10439 -0.017465 0.25059 -0.010986 0.00068692 0.20509 -0.1872
879 0.0473 -0.15561 -0.043134 0.010997 -0.073803 -0.011552 -0.058749 0.062331 -0.050213 0.1636 -0.053057 -0.010691 0.15599 -0.21019
880 0.047079 -0.13946 0.010261 0.012672 -0.066054 -0.026956 -0.053696 0.059336 -0.049192 0.14244 -0.030968 -0.028489 0.13606 -0.19976
881 0.055147 -0.14055 0.013727 0.081967 -0.049666 -0.0143 -0.039483 0.073772 -0.018901 0.15719 -0.02752 -0.018836 0.13762 -0.18918
882 0.043855 -0.084399 0.036462 0.1161 -0.048667 0.022075 -0.03049 0.071188 -0.010259 0.15294 -0.032491 -0.016264 0.14094 -0.19034
883 0.039623 -0.084399 -0.038172 0.1315 -0.048178 0.023561 -0.059297 0.055854 -0.013778 0.127 -0.060352 -0.024052 0.10076 -0.20043
884 0.036421 -0.077428 -0.025877 0.11971 -0.0096096 0.055667 -0.044365 0.15365 -0.022707 0.12028 -0.034683 -0.01685 0.13995 -0.20481
885 0.044439 -0.0075975 -0.022381 0.11964 0.020639 0.076423 -0.034832 0.17536 -0.015585 0.12755 -0.036275 0.0028926 0.1853 -0.18162
886 0.048868 -0.054267 -0.016476 0.12063 0.049248 0.11012 -0.010919 0.20677 -0.0070339 0.18732 0.006624 0.027945 0.25143 -0.19
887 0.013876 -0.099776 -0.04689 0.099184 -0.0086936 0.046804 -0.063066 0.084937 -0.037543 0.23678 -0.026977 -0.016333 0.22721 -0.20823
888 0.033254 -0.095746 -0.016935 0.14314 -0.010505 0.02643 -0.039053 0.10953 0.036119 0.32148 0.019171 0.030139 0.27999 -0.18736
889 0.038262 -0.11387 -0.01763 0.19274 -0.035696 0.023705 -0.03987 0.095158 0.05285 0.34202 0.0040302 0.0078415 0.29494 -0.17618
890 0.03822 -0.10316 0.012336 0.22005 -0.026357 0.0033211 -0.038598 0.092074 0.034252 0.22493 -0.011311 -0.00057623 0.26104 -0.19583
891 0.029119 -0.10747 0.031771 0.20871 -0.025169 0.016577 -0.040295 0.09289 0.023843 0.19331 -0.026402 -0.006934 0.21448 -0.19012
892 0.026107 -0.084503 0.039737 0.22808 -0.01793 0.040902 -0.040882 0.16609 0.065674 0.17117 -0.018854 -0.0064518 0.18907 -0.17847
893 0.010485 -0.11354 0.013222 0.18727 -0.043071 0.020218 -0.056219 0.15432 0.050056 0.14282 -0.026735 -0.01698 0.17732 -0.19907
894 0.011233 -0.093522 0.068688 0.25325 -0.024343 0.085244 -0.040706 0.2061 0.056927 0.16671 -0.032106 -0.00011728 0.15881 -0.17959
895 0.018161 -0.096961 0.097013 0.2377 -0.010184 0.07528 -0.046264 0.15581 0.041258 0.13747 -0.0097373 -0.005755 0.16466 -0.18455
896 0.011939 -0.08774 0.093998 0.28602 0.024875 0.10754 -0.037251 0.14491 0.03943 0.16426 -0.0032186 0.0057272 0.17991 -0.17128
897 -0.0010924 -0.0010395 0.019494 0.26486 0.033243 0.056791 -0.061918 0.10664 0.0015911 0.11414 -0.04524 -0.026501 0.1718 -0.19457
898 0.0036358 -0.059579 0.021849 0.26495 0.066892 0.040587 -0.071675 0.09229 -0.0016276 0.20918 -0.028081 -0.029858 0.18451 -0.19996
899 0.005324 -0.057658 0.018315 0.29499 0.069321 0.037222 -0.052772 0.099876 0.0028738 0.24157 -0.020882 -0.027816 0.2792 -0.17774
900 0.017372 -0.037778 0.02302 0.33536 0.044109 0.030148 -0.041029 0.12436 0.024845 0.26285 0.038296 -0.0024639 0.31809 -0.15235
901 0.01253 -0.033577 0.035586 0.31485 0.007228 0.035374 -0.051507 0.14151 0.031757 0.252 0.021805 -0.0047716 0.29115 -0.1
902 0.0048385 0.10592 0.080671 0.33397 0.018207 0.029919 -0.031534 0.18576 0.076458 0.21684 0.022264 0.0030406 0.29481 -0.11165
903 -0.017483 -0.025986 0.094466 0.33123 -0.014545 0.021715 -0.056651 0.20915 0.048679 0.16656 0.018263 -0.027967 0.23384 -0.15289
904 0.0025849 -0.031045 0.13662 0.34048 -0.0061359 0.013701 -0.035998 0.19905 0.10827 0.16457 0.021671 -0.014875 0.21995 -0.16572
905 -0.0010569 -0.048354 0.14532 0.36943 0.0019228 0.022687 -0.043855 0.1528 0.048452 0.16177 -0.0022499 -0.015473 0.18786 -0.15657
906 -0.0047687 -0.043254 0.099023 0.36684 0.0079014 0.067662 -0.042923 0.13202 0.046563 0.16803 -0.0023812 -0.02179 0.18363 -0.169
907 -0.015621 -0.078173 0.052538 0.33976 -0.02792 0.037328 -0.05655 0.10691 0.0067247 0.11893 -0.017982 -0.035628 0.15249 -0.16808
908 -0.018772 -0.072452 0.070204 0.35538 -0.010931 0.068004 -0.054647 0.12095 0.018466 0.1393 -0.0088737 -0.034816 0.17099 -0.16479
909 -0.024094 -0.066292 0.081649 0.33757 0.0037075 0.090049 -0.065134 0.10783 0.0090174 0.1195 0.008495 -0.0083837 0.16869 -0.17464
910 -0.029166 -0.073151 0.1082 0.37089 0.047766 0.10825 -0.044141 0.16097 0.0033487 0.13155 0.014434 0.0025185 0.21423 -0.17379
911 -0.020378 0.0076797 0.12279 0.39472 0.11096 0.084401 -0.060339 0.173 0.01728 0.12724 0.027542 -0.015649 0.23673 -0.16433
912 -0.0062296 0.13234 0.19237 0.35546 0.10776 0.059357 -0.034756 0.23095 0.041121 0.16199 0.041141 -0.004427 0.31308 -0.15639
913 -0.021941 0.080571 0.14713 0.35215 0.072062 0.044742 -0.035803 0.18472 0.072123 0.2109 0.08359 -0.0035148 0.34693 -0.16203
914 -0.024083 0.043382 0.17978 0.35623 0.048841 0.032298 -0.0443 0.12171 0.056604 0.29028 0.086499 -0.0034425 0.34047 -0.15432
915 -0.030505 0.018622 0.22588 0.42206 0.03823 0.042734 -0.046967 0.13275 0.099546 0.23059 0.067867 -0.01587 0.29309 -0.14631
916 -0.023777 -0.025077 0.21692 0.40928 0.028558 0.022409 -0.059534 0.10513 0.071637 0.21406 0.052766 -0.016708 0.23137 -0.15061
917 -0.025579 -0.017486 0.18057 0.37887 0.022407 0.065995 -0.057372 0.12122 0.088368 0.16495 0.053495 -0.0050058 0.21656 -0.16795
918 -0.021151 -0.025806 0.15139 0.39141 0.011696 0.078411 -0.059239 0.13216 0.07486 0.1348 0.034724 -0.0032236 0.19678 -0.16889
919 -0.024792 -0.046975 0.17108 0.38607 0.022044 0.10284 -0.058566 0.20892 0.058761 0.12166 0.025332 -0.025321 0.17389 -0.15832
920 -0.044074 0.033356 0.20233 0.36807 0.028403 0.12313 -0.050253 0.17873 0.067582 0.13984 0.044931 -0.024349 0.18903 -0.11142
921 -0.041416 0.10999 0.25583 0.34136 0.015552 0.12417 -0.06483 0.19398 0.081814 0.134 0.03572 -0.051627 0.15568 -0.11273
922 -0.033328 0.026947 0.27339 0.32662 0.02267 0.10828 -0.072668 0.15603 0.10169 0.20199 0.065279 -0.032185 0.16902 -0.12201
923 -0.01372 0.1153 0.31048 0.33656 0.094999 0.16232 -0.043765 0.15948 0.12795 0.28999 0.069467 -0.017992 0.17477 -0.11121
924 -0.032431 0.043868 0.28367 0.29551 0.15854 0.15319 -0.043072 0.19327 0.16273 0.26717 0.099826 -0.0019202 0.19012 -0.12282
925 -0.030093 0.045399 0.2671 0.29267 0.14749 0.15133 -0.061869 0.15106 0.11441 0.21165 0.081145 -0.015548 0.19328 -0.14354
926 -0.037235 0.04447 0.26359 0.26138 0.20552 0.16505 -0.060356 0.13819 0.080831 0.17787 0.098364 -0.020646 0.16093 -0.13305
927 -0.015387 0.17385 0.35998 0.29761 0.12592 0.24236 -0.027193 0.20088 0.088782 0.19253 0.11669 0.028847 0.19623 -0.021397
928 -0.017999 0.31434 0.38878 0.27616 0.073262 0.21215 0.0084094 0.2255 0.058573 0.16722 0.060361 -0.012031 0.16065 0.055234
929 -0.031411 0.11549 0.3499 0.25889 0.070701 0.19719 0.029052 0.20002 0.040935 0.14453 0.07802 -0.00088898 0.17084 -0.077035
930 -0.037242 0.1082 0.38212 0.25993 0.05464 0.19749 -0.026915 0.1773 0.060626 0.14956 0.057299 -0.0076567 0.16161 -0.10507
931 -0.027834 0.099273 0.4073 0.28501 0.075499 0.22598 -0.0096722 0.16417 0.11133 0.18037 0.055167 -0.0053545 0.17497 -0.085653
932 -0.037236 0.069784 0.40144 0.26758 0.060957 0.21106 -0.026289 0.13689 0.11307 0.13742 0.026456 -0.023582 0.15521 -0.11668
933 -0.025868 0.17017 0.44078 0.25392 0.050056 0.244 -0.019947 0.13486 0.12338 0.14887 0.044195 -0.01957 0.16383 -0.1294
934 -0.03042 0.33286 0.44952 0.2493 0.082445 0.25184 0.012896 0.17115 0.094621 0.14056 0.044493 -0.014118 0.15253 -0.10511
935 -0.045531 0.39604 0.4279 0.2154 0.10171 0.26118 0.050289 0.21917 0.084493 0.14863 0.035532 -0.033586 0.14241 -0.13532
936 -0.023823 0.21993 0.46015 0.2154 0.15002 0.25059 0.052922 0.21173 0.061124 0.13178 0.025761 -0.033633 0.13775 -0.020698
937 -0.0034551 0.21595 0.51429 0.24635 0.18834 0.31642 0.065495 0.24627 0.084975 0.16141 0.07294 -0.0020811 0.21946 0.11404
938 -0.033147 0.1411 0.49434 0.19785 0.26115 0.26352 0.020358 0.19719 0.042697 0.10996 0.037398 -0.042289 0.211 0.035724
939 0.0041413 0.13368 0.50058 0.20666 0.16083 0.26455 0.0057004 0.16158 0.096888 0.12742 0.061457 -0.018807 0.21093 -0.021186
940 0.020129 0.2464 0.5208 0.20685 0.10755 0.27063 -0.0054368 0.14103 0.10333 0.1085 0.037126 -0.010474 0.1679 -0.043955
941 0.062958 0.3667 0.49822 0.20371 0.11229 0.25631 -0.011024 0.1377 0.10822 0.11408 0.052685 0.015098 0.14164 -0.036124
942 0.049386 0.36711 0.48142 0.21046 0.10596 0.24366 0.022179 0.13047 0.13988 0.097219 0.074123 -0.01024 0.13509 -0.057233
943 0.10024 0.47126 0.54042 0.20675 0.11661 0.286 0.11078 0.16878 0.12086 0.11841 0.11822 -0.00027766 0.15605 -0.058282
944 0.041092 0.45705 0.46429 0.17119 0.078031 0.24801 0.059094 0.15189 0.072885 0.081807 0.068941 -0.039275 0.11826 -0.068861
945 0.0253 0.43599 0.43659 0.18614 0.09933 0.22909 0.044287 0.23116 0.053156 0.099226 0.08246 -0.034333 0.12234 -0.06172
946 0.0097186 0.39121 0.38737 0.17736 0.093299 0.17852 0.02063 0.21052 0.036058 0.064876 0.072288 -0.053231 0.11653 0.056541
947 0.0019867 0.53454 0.37 0.19119 0.22033 0.18002 0.093543 0.16649 0.055789 0.067405 0.081287 -0.037599 0.1219 0.075392
948 -0.0016251 0.48603 0.35348 0.17066 0.21478 0.17206 0.067586 0.15351 0.05282 0.069854 0.036406 -0.045976 0.10184 0.073193
949 -0.012707 0.46579 0.352 0.17288 0.24248 0.17884 0.054729 0.15315 0.088742 0.069723 0.044945 -0.024394 0.11657 0.030274
950 0.015481 0.41203 0.36279 0.18016 0.29875 0.19515 0.037401 0.16437 0.11519 0.092522 0.070463 -0.018282 0.1217 0.0064048
951 0.012029 0.34535 0.34717 0.16073 0.26129 0.20052 0.057854 0.12971 0.097175 0.048472 0.031762 -0.02231 0.09891 0.0038157
952 0.015168 0.30276 0.41566 0.16182 0.17432 0.20549 0.10388 0.15503 0.12713 0.046661 0.040141 -0.032128 0.099951 -0.021943
953 0.043536 0.30987 0.45803 0.1814 0.14553 0.18929 0.15646 0.21794 0.11662 0.0569 0.04782 -0.020505 0.10295 -0.030132
954 0.034514 0.57395 0.40756 0.13119 0.11788 0.14553 0.12176 0.19547 0.062149 0.028789 0.024638 -0.044573 0.072053 0.15351
955 0.093822 0.62997 0.47424 0.17083 0.14638 0.15013 0.077175 0.21625 0.06962 0.059649 0.058147 -0.030061 0.10019 0.24088
956 0.11102 0.56937 0.40291 0.14082 0.13335 0.15115 0.046948 0.16674 0.079581 0.048878 0.065406 0.016441 0.10277 0.15542
957 0.096629 0.46426 0.35509 0.12272 0.10811 0.12981 0.061051 0.13107 0.038413 0.032307 0.095694 0.070114 0.086496 0.078511
958 0.11158 0.43207 0.3397 0.15096 0.12742 0.13895 0.13315 0.14919 0.062484 0.052416 0.11056 0.063466 0.092357 0.068972
959 0.073975 0.42766 0.30246 0.12938 0.1498 0.13055 0.13962 0.11476 0.073285 0.053475 0.087112 0.029298 0.093248 0.069093
960 0.073793 0.71037 0.35532 0.15557 0.22421 0.12513 0.20398 0.145 0.1237 0.10472 0.1066 0.02915 0.10042 0.018314
961 0.071631 0.69634 0.33914 0.14628 0.32766 0.12899 0.19591 0.14105 0.12737 0.14157 0.073119 0.015183 0.08347 0.032385
962 0.077669 0.66813 0.32795 0.12943 0.26851 0.12824 0.15027 0.13164 0.11908 0.10829 0.062238 0.038785 0.090331 0.015066
963 0.10078 0.73783 0.37543 0.11855 0.30394 0.12502 0.12579 0.16917 0.080361 0.058772 0.065857 0.096637 0.080842 0.014037
964 0.12871 0.62839 0.42078 0.12997 0.33805 0.10992 0.13635 0.17106 0.072722 0.058892 0.058236 0.10612 0.067863 0.017288
965 0.18552 0.54915 0.42344 0.11495 0.27076 0.097459 0.16573 0.16068 0.069024 0.052961 0.069194 0.14504 0.081874 0.10009
966 0.20324 0.47913 0.40248 0.12403 0.24638 0.093944 0.15469 0.12665 0.040445 0.04362 0.052653 0.12275 0.084665 0.11151
967 0.22466 0.48699 0.41004 0.12754 0.22196 0.10398 0.16595 0.14238 0.056916 0.050969 0.068832 0.13796 0.082625 0.25299
968 0.19875 0.64989 0.37356 0.11677 0.19693 0.095686 0.23214 0.13173 0.046958 0.042328 0.060411 0.18243 0.084136 0.13404
969 0.15809 0.72693 0.37311 0.10908 0.18296 0.088971 0.23338 0.096709 0.040939 0.039678 0.083089 0.20755 0.084777 0.085403
970 0.11072 0.66087 0.37808 0.11553 0.17864 0.071287 0.27512 0.10728 0.05174 0.038537 0.075068 0.18221 0.063108 0.052104
971 0.13345 0.71472 0.39296 0.12066 0.218 0.099913 0.21451 0.13054 0.081352 0.056466 0.15136 0.25652 0.092019 0.068334
972 0.1168 0.59861 0.40178 0.10662 0.22455 0.077199 0.14463 0.12612 0.10514 0.045025 0.13832 0.2392 0.06478 0.044735
973 0.12486 0.51626 0.41268 0.11989 0.23483 0.087454 0.18732 0.14573 0.090104 0.059595 0.14645 0.27848 0.079721 0.15411
974 0.12985 0.4973 0.39185 0.1037 0.26343 0.06214 0.18064 0.11868 0.059486 0.072124 0.11191 0.26901 0.062562 0.2437
975 0.16189 0.45171 0.37731 0.082456 0.24423 0.069846 0.24258 0.10097 0.064037 0.045673 0.10552 0.28527 0.060333 0.25615
976 0.22017 0.42444 0.34728 0.10504 0.2493 0.056701 0.28641 0.1006 0.034929 0.038422 0.084831 0.30478 0.065614 0.32558
977 0.24308 0.40837 0.31624 0.096295 0.29293 0.055557 0.24977 0.10077 0.02009 0.034061 0.067489 0.30209 0.050725 0.27687
978 0.29324 0.42072 0.31543 0.099149 0.35103 0.074363 0.28844 0.10352 0.037651 0.12491 0.063798 0.34213 0.070386 0.21362
979 0.26394 0.62516 0.28523 0.078844 0.3406 0.057658 0.27069 0.093846 0.043383 0.12838 0.084527 0.36246 0.074987 0.14937
980 0.24031 0.61359 0.29509 0.083438 0.34883 0.074744 0.25117 0.10468 0.055044 0.10684 0.076265 0.35411 0.056918 0.14974
981 0.21895 0.56546 0.29098 0.083973 0.34934 0.07226 0.24894 0.092468 0.080215 0.080468 0.071704 0.36704 0.063679 0.14673
982 0.16229 0.42932 0.25945 0.060147 0.28526 0.040896 0.26353 0.061934 0.072417 0.049348 0.046253 0.36794 0.05287 0.097195
983 0.15823 0.37452 0.26427 0.062092 0.23785 0.038301 0.32848 0.089039 0.067538 0.057467 0.072782 0.37389 0.052331 0.088416
984 0.17183 0.38547 0.29248 0.076497 0.24042 0.054967 0.38298 0.10363 0.066999 0.058216 0.07882 0.40115 0.069322 0.10028
985 0.16589 0.34623 0.28728 0.078891 0.22178 0.062813 0.34581 0.10273 0.052911 0.047145 0.099109 0.43372 0.061213 0.094238
986 0.16317 0.35008 0.26733 0.066696 0.21737 0.074378 0.33947 0.10946 0.055752 0.057104 0.10531 0.42976 0.064504 0.23175
987 0.17574 0.31515 0.24207 0.04569 0.19253 0.046604 0.30343 0.073212 0.036283 0.029384 0.097017 0.42617 0.050905 0.20585
988 0.27278 0.30553 0.27043 0.065985 0.19897 0.06878 0.26544 0.077148 0.029815 0.012423 0.10025 0.44475 0.069316 0.28744
989 0.29535 0.27109 0.22494 0.044029 0.17884 0.051705 0.22582 0.058874 0.019166 0.024362 0.094364 0.4448 0.041977 0.1856
990 0.29772 0.28332 0.2412 0.051594 0.20863 0.057791 0.21641 0.06896 0.022688 0.015481 0.089263 0.43878 0.047578 0.13808
991 0.33919 0.26338 0.24935 0.058409 0.19492 0.057737 0.20079 0.080055 0.040599 0.02345 0.063002 0.43769 0.041469 0.12447
992 0.27443 0.25264 0.22201 0.043383 0.17401 0.061613 0.20722 0.061021 0.08515 0.02888 0.05985 0.46181 0.05054 0.094454
993 0.22273 0.24087 0.20425 0.041098 0.18865 0.061368 0.20463 0.099277 0.050942 0.046639 0.060939 0.47062 0.055591 0.11745
994 0.19957 0.24636 0.22328 0.057222 0.17217 0.077584 0.21677 0.086273 0.064583 0.055658 0.062358 0.47744 0.049802 0.097896
995 0.15852 0.18608 0.20723 0.027407 0.14563 0.03108 0.18898 0.041608 0.035784 0.12917 0.038707 0.45833 0.033693 0.19635
996 0.17513 0.20346 0.22629 0.059161 0.17169 0.063005 0.1978 0.083654 0.035366 0.067207 0.054745 0.47704 0.046734 0.30143
997 0.17461 0.19589 0.19942 0.039946 0.1706 0.055621 0.20092 0.07196 0.030177 0.057776 0.075284 0.46183 0.038055 0.33674
998 0.1816 0.174 0.19564 0.05393 0.14738 0.051257 0.19508 0.086906 0.025708 0.044755 0.057603 0.4776 0.050736 0.20969
999 0.19502 0.13853 0.16397 0.028025 0.13725 0.020172 0.14528 0.048672 -0.0011002 0.016544 0.045572 0.43346 0.055147 0.14608
1000 0.27659 0.13285 0.17392 0.02527 0.12103 0.056188 0.18583 0.062547 0.019221 0.028463 0.02993 0.41688 0.070658 0.10707
1001 0.31675 0.14114 0.19702 0.052894 0.15707 0.057944 0.18325 0.068463 0.056793 0.031093 0.039689 0.38426 0.078629 0.14088
1002 0.30491 0.12022 0.18177 0.036419 0.13574 0.04689 0.17467 0.068409 0.096084 0.036252 0.034598 0.35702 0.09393 0.073304
1003 0.29695 0.11839 0.15315 0.033483 0.11438 0.022415 0.12821 0.029425 0.083235 0.0083811 0.0075565 0.33311 0.052201 0.064104
1004 0.30903 0.10451 0.16725 0.032808 0.13878 0.041461 0.16515 0.06068 0.050567 0.03314 0.038545 0.36293 0.063552 0.084325
1005 0.26899 0.11017 0.18034 0.037202 0.12563 0.037757 0.18019 0.061346 0.042018 0.02273 0.027294 0.37392 0.058673 0.075256
1006 0.21811 0.12922 0.17366 0.028477 0.13092 0.040462 0.15082 0.065252 0.061779 0.098639 0.053023 0.37326 0.059294 0.077947
1007 0.17036 0.068503 0.11921 -0.00023846 0.075859 0.0018081 0.11412 0.027898 0.0067807 0.034728 -0.0022985 0.3253 0.018005 0.059888
1008 0.17802 0.061774 0.12535 0.011346 0.1075 0.022784 0.12613 0.034543 0.018102 0.030837 0.03748 0.35136 0.048476 0.20378
1009 0.17866 0.070055 0.14252 0.012991 0.083226 0.02325 0.12666 0.042469 0.0056834 0.00080643 -0.0027311 0.32057 0.032337 0.28204
1010 0.17411 0.067495 0.151 0.013545 0.10227 0.023255 0.12749 0.017235 0.010105 0.0082056 0.016178 0.32646 0.045648 0.21968
1011 0.19043 0.047526 0.13641 0.0015998 0.094643 0.0077909 0.12714 0.013031 0.0053961 0.0076849 0.019326 0.30658 0.037119 0.32253
1012 0.24917 0.076137 0.13915 0.015734 0.10879 0.034767 0.13946 0.050956 0.018198 0.032764 0.015555 0.29488 0.04948 0.19134
1013 0.2734 0.061137 0.13917 0.0086289 0.10114 0.044632 0.1199 0.057632 0.0094789 0.013293 0.00012389 0.27259 0.039321 0.18056
1014 0.29475 0.025888 0.11334 0.0035135 0.089789 0.013898 0.10796 0.026188 -0.01488 -0.0094075 4.2625e-05 0.25504 0.017542 0.10072
1015 0.29441 0.0012186 0.10651 -0.001272 0.079228 0.00034372 0.10636 0.035574 -0.019748 0.0084317 0.014851 0.24239 0.021183 0.097506
1016 0.31578 0.024609 0.13508 0.0066626 0.083617 0.025329 0.10114 0.010459 -0.0050371 -0.002169 0.01384 0.24691 0.041534 0.11264
1017 0.30081 0.00373 0.096216 0.0019572 0.067695 0.0045051 0.10459 -0.0055048 0.015494 -0.01823 -0.0038912 0.21633 0.011295 0.079328
1018 0.30063 0.053461 0.14702 0.022652 0.1061 0.039421 0.12773 0.043611 0.066126 0.10458 0.052288 0.25089 0.061796 0.084119
1019 0.23897 0.011481 0.12567 0.025986 0.089973 0.016067 0.10827 0.0020667 0.035387 0.057849 0.012906 0.22262 0.038047 0.08463
1020 0.1988 -0.0066081 0.095972 -0.010989 0.068981 0.0085722 0.079229 0.036502 -0.0025416 0.082408 -0.0089349 0.1979 0.013588 0.1411
1021 0.18551 -0.013177 0.10537 -0.0082346 0.06125 -0.015292 0.072451 0.016918 -0.02049 0.082637 0.010244 0.20661 0.004359 0.20078
1022 0.19959 0.0022533 0.092373 0.01352 0.062319 0.0072136 0.083554 0.019004 -0.012159 0.083146 0.0082825 0.20607 0.0164 0.27698
1023 0.17691 -0.018126 0.082049 -0.0071055 0.064807 0.012979 0.070197 0.0090397 -0.0085975 0.025646 0.010631 0.20612 0.013041 0.1902
1024 0.19644 -0.0050254 0.10136 0.016989 0.077776 0.017485 0.08934 0.016855 0.0078538 0.043925 0.03107 0.21492 0.031692 0.16287
1025 0.20867 -0.016495 0.10037 -0.0087263 0.063135 0.020461 0.074993 0.018831 -0.0068848 0.028734 0.020069 0.19157 0.025903 0.12061
1026 0.22541 -0.014914 0.096685 -0.0075318 0.046303 0.018366 0.073775 -0.00047302 -0.016483 0.012003 -0.031223 0.16769 0.015074 0.091626
1027 0.28678 -0.0028234 0.10704 0.017103 0.087412 0.031752 0.1149 0.018353 0.022538 0.028462 -0.0056838 0.17681 0.035135 0.10077
1028 0.27897 -0.029803 0.058606 -0.014243 0.047141 -0.0043822 0.074211 0.0007485 0.024909 0.019342 -0.018795 0.13918 0.016586 0.061818
1029 0.25841 -0.061142 0.079771 -0.0069981 0.03826 0.0030435 0.059094 0.026314 0.028901 0.00039082 -0.0035463 0.15444 0.057437 0.073569
1030 0.28163 -0.018881 0.083947 0.014236 0.072878 0.015929 0.082427 0.04351 0.031302 0.1208 0.031222 0.15697 0.088438 0.17585
1031 0.24879 -0.026241 0.081162 0.003151 0.088177 0.010525 0.075449 -0.00019423 0.024733 0.10856 0.015331 0.15962 0.062359 0.15942
1032 0.20291 -0.02838 0.061848 0.00083561 0.14416 -0.0022594 0.069082 0.035312 0.017445 0.14248 0.0082299 0.15104 0.03503 0.28307
1033 0.16581 -0.020949 0.070163 -0.0074398 0.085014 0.021566 0.044685 0.082077 0.026246 0.21697 0.010479 0.15129 0.034841 0.30908
1034 0.17536 -0.033499 0.067669 -0.0077653 0.068623 0.015412 0.077448 0.032743 0.037927 0.17899 0.017797 0.15614 0.036892 0.18666
1035 0.16967 -0.041458 0.071594 -0.011691 0.058522 -0.0050623 0.042571 -0.0049812 0.021719 0.11074 -0.0042939 0.14902 0.021673 0.12587
1036 0.1651 -0.046677 0.070429 0.0042139 0.06685 -0.0095666 0.058724 0.026275 0.01188 0.092935 -0.019515 0.12625 0.020394 0.11349
1037 0.15063 -0.072127 0.041145 -0.022142 0.058169 -0.010811 0.060526 0.02319 0.063262 0.079865 -0.018986 0.11483 0.020845 0.068376
1038 0.1733 -0.048216 0.07346 0.006043 0.065628 0.016185 0.063749 0.027026 0.1236 0.087514 0.00018236 0.14353 0.046726 0.10264
1039 0.14022 -0.070345 0.052686 -0.023392 0.027946 -0.014089 0.027742 -0.011128 0.024844 0.042933 -0.011509 0.11743 0.0045069 0.077608
1040 0.17461 -0.081995 0.053071 -0.028498 0.019515 -0.028204 0.034565 -0.0060424 0.0045656 0.038162 -0.03456 0.10229 0.062688 0.055189
1041 0.24609 -0.071444 0.059547 0.016377 0.059324 0.0022519 0.066468 0.030633 0.020427 0.074101 0.0040886 0.1126 0.10599 0.0521
1042 0.22252 -0.098833 0.048732 -0.021119 0.011352 -0.021862 0.03116 -0.020181 -0.0051317 0.029261 -0.033943 0.086234 0.07651 0.068751
1043 0.22235 -0.074073 0.039657 -0.026694 0.030201 -0.019157 0.041343 -0.013165 -0.01215 0.03795 -0.012674 0.093776 0.050641 0.035612
1044 0.21206 -0.081912 0.042953 -0.0018196 0.03856 -0.027801 0.048266 -0.0014494 0.011001 0.082069 -0.040095 0.095198 0.039802 0.051293
1045 0.14537 -0.098591 0.027808 -0.022925 0.034508 -0.024765 0.034679 -0.0036036 0.016612 0.12456 0.0056135 0.10201 0.055273 0.028274
1046 0.15493 -0.074561 0.053214 -0.0042605 0.053667 -0.00062955 0.034032 0.019682 0.058824 0.17774 0.027972 0.10896 0.072964 0.1198
1047 0.14212 -0.07346 0.039439 -0.011276 0.038266 -0.022354 0.032065 0.052128 0.089345 0.2154 0.015891 0.11062 0.055745 0.20999
1048 0.13357 -0.06685 0.050425 -0.010811 0.038895 -0.020428 0.044767 0.024764 0.13777 0.13321 0.0082098 0.10166 0.059646 0.19787
1049 0.13292 -0.060249 0.04784 0.0063532 0.042163 -0.0043324 0.03702 0.040769 0.1164 0.093195 -0.023142 0.09018 0.042957 0.14481
1050 0.12138 -0.086638 0.030846 -0.011912 0.026962 -0.033217 0.015793 -0.0016548 0.065569 0.093224 -0.021023 0.077952 0.011318 0.15295
1051 0.1162 -0.097658 0.019311 -0.022268 0.012121 -0.030661 0.013026 -0.0097491 0.019361 0.063434 -0.034784 0.068954 0.019319 0.10497
1052 0.12113 -0.10204 0.024766 -0.025963 0.017429 -0.044945 0.013569 -0.0027733 0.020612 0.048243 -0.025975 0.054006 0.03075 0.08824
1053 0.139 -0.085626 0.033102 -0.026479 0.041298 -0.01878 -0.0079485 -0.0031576 0.0058733 0.047732 -0.012197 0.065598 0.079181 0.073641
1054 0.16137 -0.094756 0.019197 -0.014434 0.023947 -0.025284 0.016364 0.015868 0.021315 0.073871 -0.011688 0.054161 0.10149 0.051232
1055 0.15053 -0.1139 0.010823 -0.016059 0.0093353 -0.041068 0.0021371 -0.009276 0.002986 0.082851 -0.024549 0.050093 0.12928 0.022173
1056 0.14173 -0.12716 0.011438 -0.043935 0.007074 -0.040473 -0.01625 -0.01956 -0.0029126 0.08561 -0.05717 0.029245 0.056114 0.017464
1057 0.17468 -0.061644 0.041234 0.0012897 0.039143 0.010003 0.021743 0.040645 0.048459 0.17767 0.0088384 0.073267 0.099075 0.1753
1058 0.1389 -0.082203 0.026399 -0.0048258 0.043091 0.019949 0.041966 0.038061 0.05685 0.20399 0.0041771 0.06453 0.072776 0.25636
1059 0.11914 -0.090392 0.0068844 -0.024721 0.01995 -0.0079554 0.0060884 0.013937 0.037961 0.15131 -0.016634 0.050772 0.051687 0.28101
1060 0.11647 -0.10827 0.02224 -0.010017 0.020489 0.01014 0.0036412 0.0062727 0.024933 0.10567 -0.0022054 0.053814 0.038458 0.17261
1061 0.11225 -0.10362 0.028065 -0.010452 0.022857 0.009776 0.006324 0.022029 0.026794 0.094066 -0.0084666 0.058166 0.040799 0.11624
1062 0.092498 -0.10856 0.018241 -0.028488 0.016546 -0.018348 -0.0027932 -0.0098957 0.0060955 0.078205 -0.019408 0.039259 0.05501 0.10707
1063 0.10266 -0.11758 0.014926 -0.025833 0.047455 -0.0070826 -0.02275 0.00162 0.013767 0.055314 -0.017859 0.057991 0.1035 0.064571
1064 0.1036 -0.11394 -0.0028484 -0.032048 0.073763 -0.026777 -0.0090676 -0.0095342 0.0089282 0.044014 -0.03166 0.028993 0.10844 0.047902
1065 0.12178 -0.12159 0.00075706 -0.026894 0.031062 -0.013701 -0.022595 0.0011015 -0.0038804 0.042593 -0.033732 0.024105 0.11354 0.051693
1066 0.13062 -0.11749 0.0019125 -0.033329 0.026681 -0.0077955 -0.026082 0.0018573 0.019921 0.085582 0.0095471 0.056338 0.084424 0.066514
1067 0.10687 -0.11743 0.0085879 -0.028995 0.0155 0.0042702 -0.0057391 0.074993 0.038962 0.15341 0.0026758 0.0469 0.069735 0.063855
1068 0.10871 -0.11107 0.0083934 -0.01367 0.029488 0.055246 -0.0066863 0.085149 0.15791 0.22477 0.013905 0.067472 0.064046 0.058775
1069 0.082975 -0.10374 0.021589 -0.011106 0.025607 0.026132 -0.023513 0.053095 0.13665 0.22713 -0.0022467 0.067234 0.075547 0.042866
1070 0.086793 -0.099735 0.013394 -0.016661 0.034986 0.045057 -0.016501 0.05208 0.16066 0.19981 -0.015218 0.067446 0.060888 0.16901
1071 0.065061 -0.11851 0.0064997 -0.044906 0.0076143 0.023463 -0.030148 0.019406 0.1216 0.13875 -0.018709 0.036169 0.050749 0.12517
1072 0.09474 -0.10466 0.0008151 -0.0077019 0.017103 0.069649 -0.019525 0.047132 0.16604 0.13037 -0.018431 0.044861 0.08485 0.17845
1073 0.11136 -0.11145 -0.0082095 -0.031447 0.013642 0.066404 -0.013122 0.051998 0.09726 0.10031 -0.020932 0.040033 0.13503 0.10122
1074 0.10285 -0.15993 -0.019534 -0.045363 0.0014803 0.06828 -0.029229 0.077603 0.048842 0.081436 -0.023363 0.062385 0.16366 0.049211
1075 0.11211 -0.12292 -0.014069 -0.044908 0.010719 0.089476 -0.031957 0.030899 0.040383 0.073175 -0.034044 0.086918 0.15944 0.0081921
1076 0.10269 -0.12585 -0.0065532 -0.022924 0.0084577 0.11364 -0.031574 0.0082449 0.047585 0.077094 -0.013496 0.09388 0.11622 0.013913
1077 0.08215 -0.12207 -0.012428 -0.023339 0.044486 0.13038 -0.018231 0.033271 0.057586 0.14809 -0.025127 0.12221 0.096525 -0.0059961
1078 0.085249 -0.12504 5.7718e-05 -0.023745 0.066915 0.084283 -0.024838 0.017976 0.072647 0.20816 -0.011308 0.11204 0.082046 0.0094149
1079 0.078347 -0.10077 0.0016732 -0.0211 0.087394 0.094429 -0.032815 0.042772 0.063159 0.27771 0.010121 0.10834 0.088327 0.0042658
1080 0.067515 -0.095388 -0.012241 -0.026115 0.086902 0.14122 -0.022252 0.042498 0.07088 0.27069 0.017129 0.099659 0.075138 -0.0040032
1081 0.065153 -0.11391 -0.029916 -0.036411 0.088401 0.19121 -0.03365 0.064554 0.10431 0.28994 -0.0068219 0.063171 0.072109 -0.021942
1082 0.077111 -0.10828 -0.0039005 -0.0067363 0.10743 0.21052 0.0039731 0.11732 0.12704 0.23267 0.019217 0.083303 0.14803 0.11813
1083 0.093 -0.10714 -0.0031451 -0.024372 0.079408 0.2243 -0.014074 0.069835 0.10061 0.17432 0.0086256 0.065206 0.18617 0.1454
1084 0.078958 -0.10778 -0.02216 -0.038607 0.040867 0.20473 -0.015141 0.065841 0.070395 0.15529 -0.0063056 0.049348 0.18769 0.17162
1085 0.062656 -0.14751 -0.029134 -0.037343 0.020606 0.16295 -0.057368 0.0092267 0.027407 0.11315 -0.050967 0.01251 0.092062 0.19225
1086 0.028694 -0.13697 -0.041899 -0.057078 0.0034845 0.12492 -0.074526 -0.0018976 0.014108 0.075696 -0.063298 -0.0087277 0.063963 0.21342
1087 0.054862 0.037626 -0.025503 -0.025433 0.028673 0.14329 -0.033023 0.0065882 0.02414 0.12566 -0.026429 0.034825 0.093174 0.12329
1088 0.04155 -0.066663 -0.017358 -0.034459 0.023992 0.1454 -0.04998 0.021864 0.014811 0.19907 -0.021521 0.014497 0.098975 0.077704
1089 0.048689 -0.067432 -0.037462 -0.041164 0.025971 0.15832 -0.039257 0.07205 0.035502 0.24734 -0.020102 0.014049 0.082816 0.058875
1090 0.066037 -0.058132 -0.0069471 -0.0145 0.046169 0.16326 -0.024134 0.075035 0.043214 0.29099 -0.014113 0.031981 0.091027 0.055026
1091 0.053665 -0.079511 -0.020862 -0.027485 0.036518 0.16593 -0.023582 0.1157 0.042875 0.24871 -0.0082945 0.023233 0.12822 0.046877
1092 0.019843 -0.11365 -0.056006 -0.054171 0.014447 0.12763 -0.053879 0.051487 -0.011804 0.15079 -0.037346 -0.0030943 0.1543 -0.001632
1093 0.049341 -0.06495 -0.0081907 -0.020216 0.081565 0.21949 -0.018926 0.10672 0.024378 0.15831 -0.013307 0.0098379 0.21107 0.038049
1094 0.04015 -0.11519 -0.039085 -0.041761 0.059374 0.17781 -0.042303 0.063939 -0.010031 0.11838 -0.049488 -0.01077 0.18775 0.0059599
1095 0.043968 -0.085248 -0.0247 -0.029267 0.092843 0.16911 -0.03093 0.060954 0.0044604 0.11995 -0.03001 0.0022624 0.18115 0.023091
1096 0.036596 -0.11933 -0.027224 -0.035932 0.15287 0.13756 -0.038557 0.05553 -0.0044182 0.1505 -0.020551 -0.0054853 0.12041 -0.012568
1097 0.039424 -0.12231 -0.034549 -0.033908 0.13434 0.10874 -0.043415 0.026636 -0.0062569 0.2197 0.005258 -0.0021531 0.10528 -0.0074873
1098 0.025452 -0.12362 -0.031264 -0.016373 0.081479 0.12258 -0.030092 0.074002 -0.0021455 0.28203 0.0052067 0.0054791 0.11479 -0.035626
1099 0.02265 -0.13178 -0.022698 -0.034319 0.061457 0.12245 -0.017229 0.12102 0.0041358 0.25836 -0.00091455 0.013931 0.10387 -0.0060954
1100 0.023009 -0.099165 -0.012863 -0.026354 0.054506 0.12496 -0.041146 0.17708 0.010497 0.23178 -0.012886 -0.0022764 0.11469 -0.031104
1101 0.010567 -0.12767 -0.031087 -0.03857 0.055225 0.10749 -0.049853 0.10321 -0.016651 0.13834 -0.029967 -0.026044 0.087908 -0.020474
1102 0.008275 -0.11911 -0.047352 -0.048025 0.036243 0.13718 -0.054471 0.11692 -0.01882 0.14854 -0.039088 -0.015172 0.091819 -0.032993
1103 -0.0084768 -0.13014 -0.048496 -0.04386 0.025712 0.10959 -0.058448 0.06646 -0.033319 0.12984 -0.05114 -0.04947 0.0997 -0.046392
1104 0.020591 -0.1008 -0.014281 -0.018116 0.045381 0.17088 -0.030865 0.098286 -0.0042474 0.13824 -0.032561 -0.012367 0.18659 0.13704
1105 0.01091 -0.13726 -0.028686 -0.027321 0.05024 0.15419 -0.062222 0.065732 -0.032426 0.19192 -0.046762 -0.013335 0.16554 0.30049
1106 -0.026352 -0.13066 -0.06016 -0.029257 0.061818 0.14803 -0.068009 0.060338 -0.033735 0.26709 -0.040603 -0.050373 0.15674 0.079271
1107 0.0010259 -0.1095 -0.024385 -0.023802 0.16685 0.18351 -0.061376 0.16419 -0.00072327 0.30382 0.017855 -0.0024407 0.15867 0.067222
1108 -0.0035459 -0.12139 -0.018569 -0.035448 0.087906 0.15748 -0.050764 0.14342 -0.0046319 0.25595 -0.023356 -0.0058085 0.13282 0.055523
1109 -0.010988 -0.13483 -0.023104 -0.024603 0.055374 0.11013 -0.061331 0.1632 -0.014081 0.16755 -0.032297 -0.017166 0.1137 0.009524
1110 -0.02775 -0.13519 -0.051378 -0.043578 0.043283 0.094205 -0.067128 0.13982 -0.046599 0.13248 -0.035848 -0.021434 0.090697 -0.0069251
1111 -0.012611 -0.12663 -0.032223 -0.021724 0.045612 0.11154 -0.054145 0.14717 -0.022478 0.12833 -0.03681 -0.0068618 0.10128 0.018276
1112 -0.0089132 -0.1181 -0.024687 -0.041959 0.06009 0.079697 -0.051002 0.12151 -0.029306 0.14159 -0.0072709 -0.02089 0.12155 -0.040653
1113 -0.036135 -0.12962 -0.060462 -0.043635 0.019189 0.047702 -0.07005 0.066458 -0.042315 0.14195 -0.012182 -0.020857 0.08744 -0.031972
1114 -0.0078668 -0.068296 -0.026317 -0.02747 0.045408 0.10434 -0.054397 0.085574 -0.020814 0.21431 -0.0032135 -0.0023451 0.10872 -0.035491
1115 -0.0039086 -0.087695 -0.032621 -0.0030457 0.074466 0.093954 -0.046234 0.075819 0.0035976 0.27607 0.012605 -0.0011428 0.11234 0.0044396
1116 -0.01673 -0.11889 -0.035036 0.0019889 0.12925 0.07568 -0.045671 0.15653 -0.012181 0.23016 -0.005236 -0.0015606 0.12564 0.17379
1117 -0.021682 -0.10585 -0.05572 -0.022597 0.10556 0.057645 -0.074828 0.14734 -0.02124 0.26145 0.0058928 -0.013678 0.1913 0.16103
1118 -0.031224 -0.14399 -0.053205 -0.018932 0.11356 0.072901 -0.062235 0.16847 -0.020338 0.17795 -0.025619 -0.027066 0.18876 0.093942
1119 -0.022116 -0.12308 -0.042409 0.018513 0.13014 0.075277 -0.068463 0.14465 -0.030647 0.14617 -0.02055 -0.011924 0.19198 0.14229
1120 -0.033848 -0.12993 -0.032034 -0.0094529 0.15344 0.076012 -0.04788 0.12093 -0.032926 0.12821 -0.037861 -0.024282 0.14734 0.10524
1121 -0.01875 -0.099801 -0.039829 -0.016038 0.23692 0.069578 -0.042897 0.11839 -0.026294 0.1467 -0.024562 -0.028579 0.12282 0.066475
1122 -0.027781 -0.10226 -0.041143 -0.024624 0.11637 0.060904 -0.058004 0.09762 -0.033073 0.12015 -0.012074 -0.019547 0.1319 0.034146
1123 -0.031253 0.02901 -0.036498 -0.024029 0.090836 0.054139 -0.069761 0.087865 -0.020612 0.11531 -0.031875 -0.033855 0.09282 0.023407
1124 -0.048275 -0.033789 -0.065052 -0.033095 0.057015 0.032555 -0.062449 0.067511 -0.04138 0.11713 -0.049336 -0.038443 0.086901 -0.008512
1125 -0.031667 -0.067238 -0.036437 -0.03494 0.079073 0.047911 -0.056546 0.16744 -0.030899 0.17265 -0.010927 -0.02839 0.093702 -0.016101
1126 -0.030529 -0.074548 -0.040151 -0.029475 0.081442 0.041497 -0.077893 0.16067 -0.032717 0.1881 -0.022129 -0.021138 0.099583 -0.0075201
1127 -0.02443 -0.081577 -0.031266 -0.018641 0.090891 0.058802 -0.053 0.1986 -0.012076 0.16928 -0.01482 -0.004256 0.12493 0.0044609
1128 -0.042402 -0.092727 -0.039921 -0.016666 0.14578 0.039458 -0.062797 0.1216 -0.021725 0.13419 -0.020391 -0.029094 0.10213 -0.020208
1129 -0.030244 -0.092046 -0.047535 -0.028862 0.20122 0.048664 -0.070404 0.09542 -0.033443 0.098573 -0.030452 -0.030462 0.10638 -0.0052373
1130 -0.035826 -0.10087 -0.04417 -0.030807 0.21681 0.042669 -0.048832 0.091596 -0.051082 0.10208 -0.024274 -0.038219 0.11094 -0.024056
1131 -0.027358 -0.10923 -0.047634 -0.029013 0.26423 0.037425 -0.044779 0.073942 -0.041721 0.1107 -0.020785 -0.028607 0.18406 -0.020635
1132 -0.01245 -0.10229 -0.046309 -0.024678 0.15753 0.036821 -0.062496 0.083757 -0.023099 0.11307 -0.024946 -0.037905 0.19233 -0.0024845
1133 -0.011381 -0.071813 -0.028683 -0.021794 0.12885 0.041846 -0.045813 0.13742 0.040202 0.11477 -0.0029974 -0.022963 0.21647 0.1768
1134 -0.019543 -0.060713 -0.029678 -0.032199 0.099921 0.034302 -0.06424 0.12455 0.070213 0.11241 -0.023959 -0.04457 0.15307 0.15379
1135 -0.016235 -0.090012 -0.034452 -0.025764 0.10038 0.043508 -0.044168 0.15121 0.0092148 0.16462 -0.0383 -0.034408 0.11737 0.32858
1136 0.00081322 -0.091241 -0.033327 -0.01469 0.1094 0.039244 -0.057895 0.14846 0.0053962 0.20318 -0.0063112 -0.028316 0.10717 0.16903
1137 -0.035039 -0.12219 -0.048702 -0.024945 0.080587 0.023329 -0.071062 0.080596 -0.014872 0.12967 -0.027972 -0.039564 0.10077 0.08402
1138 -0.03866 -0.09658 -0.048096 -0.022901 0.11597 0.027675 -0.050559 0.083822 -0.027181 0.087356 -0.021654 -0.045641 0.097485 0.034741
1139 -0.028512 -0.1017 -0.029701 -0.028156 0.20987 0.024931 -0.040536 0.10323 -0.01111 0.085175 -0.029465 -0.043029 0.099496 0.047852
1140 -0.019434 -0.077989 -0.023925 -0.014082 0.28007 0.036776 -0.051523 0.099533 -0.0048584 0.091084 -0.030966 -0.028387 0.092417 0.029933
1141 -0.041846 -0.12153 -0.05694 -0.041477 0.19 0.020522 -0.079871 0.073249 -0.030177 0.065313 -0.045878 -0.065165 0.080638 -0.012596
1142 -0.019328 -0.094327 -0.016504 -0.022412 0.20145 0.048698 -0.044388 0.11974 -0.010256 0.085843 -0.0028588 -0.042552 0.10611 -0.015265
1143 -0.03425 0.016913 -0.042709 0.0045821 0.16947 0.14674 -0.041055 0.14495 -0.012434 0.060822 -0.03223 -0.05176 0.10548 -0.015784
1144 -0.039451 0.054074 -0.043444 0.015227 0.20166 0.27951 -0.040092 0.19015 0.0075671 0.087171 -0.017581 -0.036058 0.16715 -0.017883
1145 -0.018733 0.046915 -0.028748 0.0048412 0.31828 0.35604 0.0054506 0.22945 0.042048 0.08891 -0.031453 -0.025436 0.21293 -0.013332
1146 -0.032495 0.17052 -0.057363 -0.014104 0.3208 0.31506 0.045923 0.21425 0.01406 0.06044 -0.044584 -0.052963 0.17125 -0.028881
1147 -0.030577 0.043036 -0.032997 -0.01373 0.34967 0.32254 0.051546 0.19202 0.036091 0.085809 -0.022065 -0.019911 0.1788 -0.04158
1148 -0.049439 -0.0017433 -0.050952 -0.029615 0.34116 0.27754 0.011769 0.13092 -0.0031275 0.048278 -0.044136 -0.063209 0.10408 -0.050779
1149 -0.03641 0.0021274 -0.045236 -0.013021 0.31057 0.28294 0.059622 0.16182 0.043014 0.074197 -0.022028 -0.027127 0.1159 -0.064379
1150 -0.060822 -0.046932 -0.051381 -0.039426 0.23947 0.23307 0.035565 0.12643 0.087185 0.042706 -0.049599 -0.039845 0.087077 -0.081688
1151 -0.047164 -0.054111 -0.053765 -0.037151 0.21345 0.18436 0.094897 0.11819 0.030237 0.065226 -0.0303 -0.036032 0.082878 -0.063367
1152 -0.070016 -0.079281 -0.0619 -0.055307 0.17713 0.14381 0.06535 0.14771 -0.010382 0.019955 -0.040381 -0.05647 0.075219 -0.044956
1153 -0.057188 -0.06018 -0.033615 -0.025982 0.16258 0.1402 0.045703 0.21183 0.0055493 0.041444 -0.034363 -0.056488 0.10305 0.048325
1154 -0.041779 -0.044039 -0.014259 -0.0040377 0.18962 0.14328 0.024596 0.18038 0.0063407 0.024943 -0.037604 -0.050196 0.088451 -0.011054
1155 -0.022791 -0.045109 -0.022484 0.0011268 0.18455 0.13666 0.036549 0.18809 0.018892 0.053542 -0.036645 -0.047323 0.093292 -0.054613
1156 0.0014369 -0.067658 -0.034318 -0.011779 0.1756 0.098538 0.021342 0.12805 0.051833 0.037172 -0.026176 -0.045081 0.095333 -0.074132
1157 -0.0046149 -0.076747 -0.043913 0.023576 0.19267 0.086063 0.0051344 0.11744 0.064575 0.0056609 -0.038868 -0.067599 0.057524 -0.071771
1158 -0.010407 -0.084507 -0.050687 0.0018705 0.20281 0.10429 0.011817 0.11098 0.10872 0.01245 -0.043799 -0.056797 0.084085 -0.0746
1159 -0.017199 -0.062326 -0.038402 -0.0061549 0.22926 0.098235 0.01116 0.11639 0.069367 0.016089 -0.0345 -0.048474 0.092636 -0.097519
1160 -0.01745 -0.058425 -0.035977 0.0075396 0.2901 0.09167 0.018083 0.12015 0.079269 0.038779 -0.037961 -0.036722 0.12485 -0.057748
1161 -0.022502 -0.066675 -0.032551 0.0044442 0.25973 0.12331 0.040826 0.14964 0.04035 0.014048 -0.018903 -0.03965 0.13259 -0.070187
1162 -0.035194 -0.036394 -0.031616 -0.0050012 0.21582 0.11972 0.057888 0.15909 0.032622 0.017957 -0.038224 -0.048218 0.14495 0.087904
1163 -0.055306 0.10033 -0.04504 -0.028537 0.17856 0.10287 0.0050213 0.14821 0.023443 0.0022762 -0.052855 -0.058505 0.18771 -0.025905
1164 -0.049828 -0.045043 -0.053125 -0.023312 0.16839 0.083313 0.018014 0.11717 0.015254 -0.0070245 -0.025007 -0.057063 0.11993 0.059116
1165 -0.054789 -0.052912 -0.051979 -0.018048 0.16879 0.086639 -0.0016831 0.093417 0.014146 0.0014547 -0.052258 -0.052781 0.084732 -0.029423
1166 -0.038601 -0.040721 -0.051974 0.027487 0.16778 0.081715 0.0042197 0.096033 0.022447 -0.010236 -0.057469 -0.059259 0.087793 -0.058633
1167 -0.040343 -0.053801 -0.049459 0.023532 0.15619 0.06928 0.010373 0.075099 0.021018 -0.032097 -0.04227 -0.049576 0.093504 -0.086782
1168 -0.042685 0.13192 -0.031433 0.029536 0.14942 0.078146 0.0073754 0.097965 0.09829 -0.0029477 -0.045472 -0.046994 0.091905 -0.059621
1169 -0.017907 0.026421 -0.016668 0.064261 0.17509 0.095752 0.017518 0.11465 0.12443 0.010492 -0.017813 -0.039642 0.099236 -0.0698
1170 -0.0054386 0.011141 -0.026722 0.053485 0.1532 0.069687 0.020911 0.10606 0.073162 -0.0030792 -0.0095941 -0.0486 0.097587 -0.11624
1171 -0.00059039 0.094152 -0.020707 0.02093 0.13796 0.065303 0.017224 0.1141 0.046644 -0.02328 -0.046345 -0.041338 0.096498 -0.10223
1172 -0.0018922 0.099313 -0.015131 0.015384 0.15188 0.077419 0.018417 0.15018 0.021935 -0.016701 -0.044697 -0.035785 0.10938 -0.088507
1173 -0.012544 0.052763 -0.026116 0.016799 0.14992 0.073494 0.030109 0.096053 0.038847 -0.017832 -0.028558 -0.035793 0.10242 -0.1075
1174 -0.041696 0.002094 -0.0381 0.0019735 0.14211 0.06882 -0.00019773 0.090819 0.018808 -0.016532 -0.024419 -0.048881 0.10966 -0.12041
1175 -0.035088 -0.030375 -0.047425 0.0077881 0.12237 0.058506 -0.012395 0.068345 0.0085292 -0.035793 -0.05215 -0.046099 0.070942 -0.10857
1176 -0.047869 -0.040495 -0.04947 -0.0067973 0.091916 0.052662 -0.027352 0.067071 0.0044506 -0.043824 -0.051722 -0.060336 0.061393 -0.13832
1177 -0.045511 -0.049924 -0.031274 0.013837 0.11823 0.052997 -0.0083893 0.052556 0.050252 -0.035605 -0.018943 -0.045014 0.068274 -0.13394
1178 -0.034953 -0.045293 -0.043119 0.027122 0.11547 0.073133 0.012994 0.094602 0.080263 -0.017835 -0.031144 -0.042282 0.080275 -0.12498
1179 -0.019825 -0.035103 -0.022253 0.024746 0.11879 0.066789 0.015496 0.065328 0.086705 -0.029676 -0.016855 -0.04381 0.085296 -0.12779
1180 -0.039087 -0.026922 -0.028328 0.0081409 0.11001 0.052214 -0.017951 0.048834 0.051556 -0.054167 -0.030007 -0.055267 0.057637 -0.15582
1181 0.016501 0.16907 -0.024512 0.024965 0.11624 0.08725 -0.011488 0.047439 0.10817 -0.058418 -0.029138 -0.048715 0.054468 -0.11559
1182 0.02309 0.088539 -0.035427 -0.00198 0.085428 0.094416 -0.030025 0.041205 0.113 -0.059729 -0.050839 -0.065383 0.044629 -0.14909
1183 0.075558 0.15777 -0.0091015 0.023585 0.11014 0.12542 0.0032676 0.074221 0.11049 -0.032749 -0.02017 -0.042461 0.08017 -0.12924
1184 0.044236 0.21907 -0.0053661 -0.013311 0.085786 0.10392 -0.01157 0.049657 0.052311 -0.0417 -0.058992 -0.071158 0.059891 -0.13772
1185 0.052564 0.29029 -0.017231 0.013984 0.097774 0.15503 0.011983 0.057752 0.046083 -0.048051 -0.024403 -0.040976 0.071802 -0.13657
1186 0.010672 0.12582 -0.0032252 0.024288 0.096203 0.13707 0.00054607 0.065378 0.024464 -0.055262 -0.015344 -0.025854 0.071323 -0.14994
1187 0.015311 0.10469 -0.01022 0.066193 0.1105 0.16772 0.023569 0.080754 0.056186 -0.019372 -0.020956 -0.030532 0.060064 -0.044403
1188 0.00034871 0.071903 -0.012544 0.047807 0.10743 0.16381 0.014432 0.06692 0.050437 -0.017523 -0.0094568 -0.03546 0.073815 -0.074072
1189 -0.020983 0.038464 -0.035549 0.024222 0.092149 0.15314 0.00078452 0.053106 0.028288 -0.066644 -0.050588 -0.042467 0.043486 -0.12488
1190 -0.0027749 0.049715 -0.0029435 0.089847 0.097448 0.12954 0.015307 0.054521 0.11296 -0.040995 -0.028629 -0.044035 0.051087 -0.1322
1191 -0.029467 0.072555 -0.021888 0.077061 0.068556 0.094597 -0.01082 0.029837 0.062051 -0.057296 -0.051691 -0.054993 0.037258 -0.12797
1192 -0.0088286 0.1823 0.0024274 0.092186 0.066115 0.079443 -0.017787 0.055653 0.053062 -0.043146 -0.030732 -0.052901 0.043879 -0.11834
1193 0.01365 0.37986 0.022343 0.08201 0.080514 0.12851 0.010166 0.060959 0.065104 -0.022737 -0.016773 -0.027138 0.06676 -0.10496
1194 0.062968 0.24468 0.0095982 0.059085 0.072372 0.17944 -0.0066614 0.059094 0.043085 -0.036218 -0.028744 -0.047426 0.047371 0.035004
1195 0.075216 0.23659 0.023084 0.033229 0.058621 0.17566 -0.033589 0.02032 0.021836 -0.064249 -0.053496 -0.065504 0.035682 0.11369
1196 0.12439 0.38071 -0.0044809 0.030124 0.07176 0.19899 -0.040986 0.026356 0.018488 -0.05777 -0.038487 -0.048032 0.036453 0.094786
1197 0.10872 0.27058 -0.029265 0.025118 0.056698 0.16098 -0.025713 0.042102 0.016359 -0.07798 -0.026788 -0.053909 0.034604 0.2665
1198 0.13075 0.4339 -0.01043 0.043153 0.063667 0.11907 -0.03162 0.035257 0.067301 -0.051181 -0.010449 -0.040497 0.057605 0.088177
1199 0.12557 0.48835 -0.00055457 0.057268 0.074506 0.11455 -0.0095173 0.059463 0.16082 -0.032672 0.0035594 -0.026465 0.074876 0.043188
1200 0.082687 0.32888 -0.0061491 0.072692 0.071324 0.079668 -0.014134 0.033029 0.081393 -0.051173 -0.0040619 -0.028473 0.064726 -0.0020806
1201 0.042755 0.27099 -0.011714 0.083077 0.042803 0.073844 -0.025752 0.058175 0.1236 -0.059553 -0.029033 -0.04148 0.056777 -0.02552
1202 0.017803 0.21679 0.0012017 0.063511 0.034522 0.07137 -0.024979 0.02594 0.14465 -0.045354 -0.010914 -0.046098 0.069058 -0.025129
1203 0.017671 0.20255 0.044217 0.063926 0.027771 0.052796 -0.009436 0.031536 0.12565 -0.050295 -0.010436 -0.051246 0.062969 0.22193
1204 0.0373 0.47766 0.022103 0.08253 0.047029 0.068011 -0.0086832 0.041232 0.085129 -0.051386 0.0091931 -0.041604 0.06956 0.36372
1205 0.0072978 0.56251 -0.00099196 0.083725 0.014308 0.043607 -0.04116 0.0014876 0.03706 -0.072887 -0.0058082 -0.065161 0.031111 0.40401
1206 0.043826 0.54662 0.034233 0.1388 0.054997 0.14524 -0.015118 0.053013 0.069501 -0.045497 -4.9462e-05 -0.031529 0.054702 0.40704
1207 0.095044 0.55932 0.016669 0.10008 0.031455 0.10816 -0.016015 0.037939 0.051753 -0.051848 -0.015181 -0.053697 0.051153 0.21009
1208 0.15125 0.66474 0.0027343 0.064019 0.050834 0.11635 -0.027502 0.029555 0.048874 -0.056859 -0.018472 -0.039615 0.056284 0.19283
1209 0.18001 0.6314 -0.0060602 0.072303 0.037763 0.1457 -0.011779 0.043871 0.046055 -0.0614 -0.025613 -0.042903 0.042295 0.22548
1210 0.19167 0.63582 0.020355 0.071438 0.046101 0.18635 -0.0085163 0.051206 0.10864 -0.03533 -0.014395 -0.0371 0.049126 0.38219
1211 0.21793 0.67879 0.031181 0.077532 0.06717 0.19689 -0.012044 0.028652 0.14505 -0.043051 0.016144 -0.0090181 0.061807 0.57645
1212 0.14975 0.73164 0.026036 0.062247 0.044869 0.1585 -0.021581 0.026528 0.1285 -0.067112 0.001383 -0.011106 0.047418 0.62585
1213 0.1166 0.7349 0.050792 0.069081 0.032427 0.13379 -0.0055579 0.045804 0.15988 -0.044163 0.0091717 0.027446 0.038779 0.51749
1214 0.10803 0.70986 0.055867 0.11902 0.048736 0.10453 -0.021775 0.025849 0.21606 -0.046154 0.06288 0.038109 0.04454 0.36219
1215 0.05568 0.74517 0.0095624 0.10792 0.017585 0.063974 -0.030342 0.014295 0.19024 -0.045084 0.052549 0.036431 0.020561 0.2937
1216 0.075488 0.80594 -0.0012722 0.10151 0.026773 0.07993 -0.026989 0.028571 0.19225 -0.033655 0.084178 0.057113 0.054912 0.2641
1217 0.068276 0.78321 -0.0092067 0.09955 0.028132 0.069505 -0.032907 0.014017 0.20688 -0.036566 0.097857 0.025985 0.039553 0.2641
1218 0.078734 0.80789 -0.0034713 0.060094 0.024571 0.079751 -0.014664 0.026232 0.24534 -0.040277 0.069225 0.022038 0.064784 0.38629
1219 0.11687 0.81579 -0.025536 0.038259 0.0036295 0.071067 -0.050881 0.021798 0.24018 -0.059567 0.036374 0.00013984 0.052705 0.4847
1220 0.22774 0.83985 0.0181 0.067563 0.024308 0.11708 -0.024098 0.059984 0.23217 -0.050588 0.047533 0.035372 0.080046 0.57694
1221 0.23994 0.87167 0.018735 0.055248 0.018917 0.14001 -0.023125 0.0432 0.27538 -0.043599 0.080602 -0.0038157 0.057007 0.61977
1222 0.25045 0.87704 0.04388 0.050563 0.026156 0.16844 -0.038963 0.020216 0.28397 -0.06735 0.0304 -0.012183 0.032888 0.60148
1223 0.22862 0.89897 0.015316 0.060537 0.020694 0.19099 -0.0098797 0.019261 0.26747 -0.047221 0.022679 -0.0058312 0.044529 0.44558
1224 0.19245 0.83622 0.0038413 0.067372 0.0091229 0.18461 -0.036127 0.009327 0.23084 -0.057231 0.046528 -0.014749 0.03659 0.3698
1225 0.21535 0.90222 0.015207 0.1433 0.030402 0.20437 0.0047659 0.058703 0.26396 -0.040722 0.076887 -0.0076267 0.050631 0.3608
1226 0.21126 0.81008 0.012932 0.15271 0.02088 0.1552 -0.0042613 0.023869 0.29894 -0.053093 0.10613 -0.0061845 0.035672 0.3396
1227 0.28681 0.72895 0.018228 0.064205 0.025609 0.12444 -0.0025184 0.029804 0.3333 -0.032944 0.11047 -0.0056923 0.041343 0.49247
1228 0.30206 0.65066 -0.020417 0.04363 0.012308 0.097128 0.0062744 0.01628 0.31632 -0.056484 0.13579 -0.01719 0.031234 0.5916
1229 0.31157 0.62691 -0.00093151 0.066454 0.015946 0.087204 0.044787 0.010736 0.27675 -0.036615 0.12087 -0.0053078 0.054095 0.67398
1230 0.29978 0.68523 0.012624 0.058669 0.005915 0.098979 0.01079 0.016412 0.24623 -0.044986 0.12297 -0.019096 0.048496 0.70426
1231 0.32736 0.85377 0.010109 0.055874 0.025814 0.093175 -0.0050272 0.0065873 0.19904 -0.047307 0.10314 -0.018953 0.076727 0.61561
1232 0.30867 0.76484 -0.0050252 0.050368 -0.00020765 0.067351 -0.018424 0.0055231 0.16898 -0.054558 0.090808 -0.038381 0.092158 0.47762
1233 0.2835 0.65848 0.0081802 0.12631 0.017731 0.088177 0.00062845 0.025789 0.18869 -0.050408 0.094316 -0.027429 0.063389 0.40352
1234 0.25038 0.57689 -0.016554 0.12752 -0.0071403 0.10703 0.019961 0.0065446 0.1434 -0.058929 0.095555 -0.035347 0.03292 0.34818
1235 0.30158 0.54526 -0.010989 0.1081 0.010228 0.11848 0.029544 0.03742 0.18371 -0.05842 0.12512 -0.020374 0.048051 0.38177
1236 0.38678 0.5717 -0.012803 0.10935 0.0059971 0.16083 0.071667 0.037936 0.23402 -0.051101 0.1804 -0.013832 0.035002 0.32012
1237 0.39366 0.51842 0.020502 0.092461 0.018146 0.18782 0.01018 0.034222 0.29038 -0.040222 0.19301 -0.0082199 0.054733 0.34373
1238 0.38638 0.48066 -0.017893 0.071906 3.4454e-05 0.1585 -0.020997 0.016208 0.26871 -0.059372 0.17067 -0.031508 0.037454 0.42655
1239 0.38222 0.4651 -0.010937 0.05221 -0.00094686 0.20588 -0.020505 0.019773 0.21463 -0.051273 0.16368 -0.020185 0.032285 0.47223
1240 0.37787 0.45256 -0.014052 0.052005 -0.0018982 0.18431 -0.010632 0.0069192 0.19038 -0.039664 0.14811 -0.021583 0.070026 0.41945
1241 0.39141 0.41359 -0.019426 0.052499 -0.0044695 0.19072 -0.027139 0.0049249 0.14951 -0.067185 0.097076 -0.045031 0.031407 0.35037
1242 0.39589 0.4036 -0.0059908 0.086164 -0.00069081 0.15771 0.0056538 0.013781 0.15185 -0.054175 0.11043 -0.039219 0.071298 0.31631
1243 0.3696 0.40807 -0.012855 0.12657 -0.0046221 0.14405 -0.00083338 0.014926 0.14509 -0.072486 0.12019 -0.024846 0.084549 0.29904
1244 0.39016 0.37057 -0.00618 0.12496 -0.0095934 0.11737 -0.027501 0.013342 0.13891 -0.060107 0.12335 -0.0093442 0.05584 0.25681
1245 0.38825 0.39236 0.020305 0.1449 0.0046652 0.14621 -0.0025178 0.020378 0.1739 -0.059588 0.15323 0.001988 0.057751 0.23535
1246 0.39294 0.37918 -0.0001891 0.10959 0.0070039 0.1245 -0.018645 0.035954 0.205 -0.018229 0.18121 -0.01304 0.050342 0.24344
1247 0.41927 0.34144 -0.0025237 0.084707 -0.0036174 0.099766 -0.0018921 0.0087295 0.18295 -0.042539 0.19491 -0.0057675 0.033553 0.34221
1248 0.44724 0.32599 -0.014468 0.091361 -0.0092187 0.14063 0.058751 0.0081552 0.17792 -0.04656 0.19033 -0.016385 0.045564 0.35955
1249 0.45501 0.27532 -0.014643 0.079306 -0.00629 0.13749 0.018534 0.032251 0.19455 -0.042451 0.17091 -0.028533 0.019695 0.28221
1250 0.41688 0.27794 -0.027717 0.06239 -0.031851 0.15203 -0.031034 -0.018323 0.20292 -0.057702 0.16141 -0.042101 0.018376 0.21532
1251 0.38388 0.29037 -0.018342 0.091665 -0.013363 0.1785 -0.025591 0.010692 0.23315 -0.054292 0.17903 -0.030109 0.026197 0.19378
1252 0.3371 0.24556 -0.018256 0.10104 -0.013834 0.19255 -0.036048 0.00038825 0.2164 -0.060483 0.15793 -0.034746 0.069138 0.15807
1253 0.33505 0.26527 -0.0049111 0.14843 -0.0080253 0.19826 -0.027685 0.009534 0.20272 -0.059114 0.16251 -0.041754 0.090419 0.14049
1254 0.3178 0.22981 -0.038856 0.098019 -0.020847 0.19446 -0.041112 -0.01464 0.17505 -0.070335 0.14593 -0.033542 0.10715 0.108
1255 0.33409 0.24124 -0.0045702 0.096263 0.0011321 0.22708 0.0038604 0.023906 0.16974 -0.049736 0.15942 -0.01137 0.094551 0.13022
1256 0.37439 0.21181 0.0014953 0.083168 -0.019829 0.199 -0.0098168 0.0032513 0.15906 -0.063906 0.17695 -0.024997 0.056902 0.12993
1257 0.39524 0.19679 -0.023259 0.080622 -0.0063606 0.14414 -0.019704 -0.005853 0.1321 -0.065977 0.15716 -0.019105 0.040803 0.12489
1258 0.40682 0.19855 -0.034844 0.078817 -0.015832 0.1108 -0.041161 -0.010257 0.12133 -0.079848 0.169 -0.031823 0.039504 0.13706
1259 0.44722 0.1858 -0.023098 0.092291 -0.0096032 0.099905 -0.034778 -0.0023214 0.13079 -0.055289 0.17017 -0.034671 0.040405 0.30394
1260 0.4104 0.1477 -0.033053 0.10799 -0.022895 0.08087 -0.048506 -0.00027569 0.10223 -0.059579 0.19243 -0.032328 0.022256 0.1277
1261 0.40716 0.17681 -0.010798 0.12926 -0.0045458 0.11908 -0.0035427 0.01011 0.12168 -0.02939 0.25718 -0.00074619 0.061107 0.083667
1262 0.35145 0.14014 -0.019252 0.14785 -0.022267 0.077342 -0.03157 0.0064258 0.096628 -0.036421 0.23546 -0.010674 0.076018 0.074328
1263 0.31667 0.14303 -0.011047 0.13126 -0.016118 0.10964 -0.013917 0.011472 0.11731 -0.051292 0.23357 -0.00085171 0.13706 0.056488
1264 0.27197 0.11665 -0.038821 0.078674 -0.02811 0.087933 -0.063674 -0.0039727 0.08038 -0.062493 0.16172 -0.038199 0.13813 0.038479
1265 0.26941 0.12261 -0.029996 0.063419 -0.026891 0.078219 -0.044221 -0.0001269 0.079622 -0.061173 0.16998 -0.027877 0.11641 0.01951
1266 0.26464 0.095785 -0.03257 0.072423 -0.021512 0.090495 -0.033989 0.0029989 0.077933 -0.035454 0.17118 -0.031665 0.091772 0.0026213
1267 0.27713 0.12603 -0.008195 0.094148 -0.010554 0.07715 -0.016216 0.0076346 0.11587 0.011895 0.20038 -0.013813 0.097643 0.071102
1268 0.29178 0.11475 -0.0099695 0.12368 0.011655 0.089076 -0.035623 0.01857 0.099516 -0.016926 0.2309 -0.016301 0.091264 0.12481
1269 0.30191 0.095627 -0.018554 0.1544 -0.015706 0.079372 -0.04554 0.018506 0.077877 -0.034266 0.21481 -0.013068 0.070765 0.074644
1270 0.29629 0.088868 -0.027649 0.15725 -0.024728 0.057757 -0.051197 -0.0024181 0.078878 -0.054797 0.18905 -0.018526 0.065246 -0.008145
1271 0.27566 0.068198 -0.037803 0.14104 -0.031329 0.047073 -0.046155 -0.023472 0.05183 -0.050428 0.19377 -0.032244 0.045627 -0.007144
1272 0.27111 0.062889 -0.039178 0.092041 -0.03926 0.042129 -0.049502 -0.0022866 0.063231 -0.053019 0.24199 0.0070784 0.084058 -0.016423
1273 0.26533 0.05469 -0.033892 0.071615 -0.028222 0.044885 -0.057359 -0.0016808 0.047143 -0.06476 0.21211 -0.011919 0.072579 -0.031412
1274 0.24897 0.05442 -0.021197 0.08844 -0.011183 0.05618 -0.015976 0.00071492 0.059564 -0.04799 0.22964 0.0091229 0.13988 -0.016151
1275 0.20598 0.048381 -0.032941 0.070214 -0.0094942 0.029516 -0.047503 -0.018069 0.036185 -0.067851 0.19846 -0.0048649 0.14343 -0.01243
1276 0.20282 0.034292 -0.019076 0.089639 -0.0040656 0.045932 -0.03103 -0.011534 0.038947 -0.039562 0.17859 -0.0015326 0.11705 0.093301
1277 0.20728 0.057882 -0.031551 0.086174 -0.0010369 0.057687 -0.018738 -0.027458 0.057908 -0.047443 0.19485 0.0036996 0.082723 0.17615
1278 0.21236 0.039363 -0.024505 0.12889 -0.0027282 0.051323 -0.047025 0.002798 0.041329 -0.056964 0.1952 0.0051618 0.084364 0.14005
1279 0.20316 0.017224 -0.0186 0.13498 -0.01179 0.052749 -0.040572 -0.015126 0.033761 -0.049974 0.17017 -0.018986 0.064455 0.19862
1280 0.19931 0.031554 -0.031294 0.13853 0.0054992 0.039634 -0.043199 -0.0020705 0.018572 -0.069535 0.18838 -0.0098137 0.070206 0.069704
1281 0.18492 0.019525 -0.011559 0.15419 -0.020962 0.03407 -0.053106 -0.0010248 0.024933 -0.046526 0.19364 -0.010921 0.064497 0.021425
1282 0.16739 -0.0095445 -0.033133 0.092566 -0.028073 0.034966 -0.061074 0.00077098 0.0038348 -0.049747 0.1537 -0.028449 0.040458 -0.011544
1283 0.17457 -0.0013938 -0.039518 0.069561 -0.024515 0.021762 -0.046341 -0.0093933 0.024216 -0.055787 0.1694 -0.018567 0.089569 -0.0062628
1284 0.1818 0.027857 -0.036513 0.074315 -0.023246 0.034827 -0.047328 -0.0057775 0.012318 -0.055668 0.19797 -0.010745 0.11194 -0.021762
1285 0.15994 -0.013522 -0.023357 0.07325 -0.022467 0.042413 -0.053035 -0.017602 0.00024887 -0.065159 0.16289 -0.015882 0.080001 0.052009
1286 0.16111 -0.015812 -0.050362 0.082915 -0.024329 0.050029 0.019748 -0.001746 0.0065002 -0.06335 0.13992 -0.02218 0.070112 0.06454
1287 0.14404 -0.047161 -0.041856 0.096989 -0.04615 0.0063744 -0.037049 -0.04085 -0.0046084 -0.055821 0.12263 -0.037128 0.041263 0.005661
1288 0.15855 -0.019611 -0.018361 0.10949 0.0091886 0.03966 -0.014517 0.0011455 -0.0027971 -0.062491 0.11875 -0.020946 0.065224 -0.018458
1289 0.1426 0.0035402 -0.015805 0.12267 0.033557 0.041396 -0.026924 0.0018613 0.00069431 -0.052942 0.14016 -0.00016354 0.073795 -0.027927
1290 0.1416 -0.0051992 -0.0039499 0.17187 0.004666 0.034452 0.001889 -0.007153 0.018406 -0.032833 0.15956 -0.0065613 0.077556 -0.0059762
1291 0.12826 -0.040099 -0.030545 0.091017 -0.010025 0.017827 -0.024208 -0.015217 -0.006163 -0.059744 0.10572 -0.033519 0.040377 -0.026805
1292 0.12996 -0.033538 -0.012429 0.098052 -0.012857 0.031933 0.045225 -0.0067314 0.0038684 -0.033224 0.12242 -0.0041868 0.081378 -0.021614
1293 0.12622 -0.015267 -0.0068036 0.094337 -0.015788 0.023409 0.041947 0.0079843 -0.0059903 -0.048665 0.12432 -0.018855 0.13234 0.041857
1294 0.10262 -0.053907 -0.044428 0.061751 -0.0020193 0.0044243 0.02302 0.01288 -0.022749 -0.067856 0.10322 -0.024082 0.14701 0.12043
1295 0.10476 -0.025946 -0.035463 0.068576 -0.0092106 0.00678 0.013293 -0.0083542 -0.011378 -0.049637 0.10535 -0.01601 0.12268 0.10117
1296 0.099262 -0.019895 -0.032227 0.07076 0.0075781 0.027756 0.024306 -0.0053184 -0.0021062 -0.0014676 0.12399 -0.015878 0.086102 0.012169
1297 0.10148 -0.030075 -0.0072719 0.12619 0.025207 0.021491 0.025249 0.016467 -0.0073448 0.011412 0.15599 0.0041144 0.10227 -0.01884
1298 0.098759 -0.074544 -0.036416 0.10869 -0.010845 0.00020711 0.0019515 -0.010827 -0.027433 -0.040069 0.086815 -0.0037534 0.056114 -0.020019
1299 0.096427 -0.051993 -0.023381 0.1266 -0.019556 0.0049728 0.083174 -0.0016411 -0.021372 -0.0395 0.095493 0.025969 0.064845 -0.035938
1300 0.075985 -0.066793 -0.026116 0.075418 -0.027937 0.0016885 0.10159 -0.0087154 -0.038591 -0.053471 0.072702 0.010751 0.064486 -0.033077
1301 0.087413 -0.067342 -0.02652 0.084143 -0.0035685 -0.00055579 0.14932 0.0052804 -0.028659 -0.051431 0.10074 -0.016037 0.056527 -0.052816
1302 0.088052 -0.042641 -0.0025747 0.084708 0.0061502 0.02035 0.12533 0.0059561 -0.010328 -0.041872 0.11259 0.0036855 0.083798 -0.038225
1303 0.06384 -0.083071 -0.044539 0.052642 -0.019851 -0.0087744 0.088106 0.025232 -0.018517 -0.049323 0.089238 -0.022282 0.080749 0.015596
1304 0.066228 -0.08125 -0.029284 0.079617 -0.0078924 -0.010799 0.049218 -0.011672 -0.011785 0.032176 0.075967 -0.02464 0.14505 0.17084
1305 0.063256 -0.067339 -0.031148 0.053551 -0.010804 0.007077 0.052421 -0.0028166 -0.010934 0.060275 0.088716 -0.024228 0.11653 -0.0089621
1306 0.042974 -0.10988 -0.037023 0.050116 -0.029815 -0.013667 0.0045341 -0.030801 -0.029183 0.027815 0.075504 -0.026546 0.057352 -0.076181
1307 0.060872 -0.072238 -0.018308 0.07118 0.0091936 0.0046184 0.040767 0.042175 8.8792e-05 0.050714 0.11295 0.010487 0.077083 -0.08631
1308 0.060771 -0.086267 -0.025512 0.089995 0.025002 -0.00037588 0.02914 0.033621 -0.023 0.0076331 0.098622 -0.016831 0.048014 -0.10865
1309 0.060409 -0.081367 -0.015667 0.08047 0.041221 0.0047398 0.040273 0.034396 -0.037188 -0.0064777 0.092351 -0.0023288 0.091415 -0.10698
1310 0.048377 -0.095226 -0.030521 0.081674 0.01721 -0.0036345 0.021945 0.0075622 -0.030617 -0.025138 0.069989 -0.017847 0.061566 -0.098157
1311 0.035085 -0.097525 -0.032046 0.093979 0.016238 -0.0029388 0.018378 -0.002792 -0.041026 -0.023449 0.047018 -0.036034 0.048297 -0.098216
1312 0.057783 -0.093505 -0.02929 0.069593 0.016557 -0.00055308 0.10961 -0.0085363 -0.027214 -0.02282 0.068067 -0.021892 0.064888 -0.12507
1313 0.031172 -0.094094 -0.033205 0.077178 0.00040574 -0.031177 0.093454 0.0036495 -0.050763 -0.021721 0.038986 -0.01601 0.069929 -0.12725
1314 0.04865 -0.097503 -0.019049 0.088312 0.019554 -0.0014917 0.052827 0.0022652 -0.025092 0.034908 0.041944 -0.020788 0.11057 -0.11825
1315 0.044758 -0.097033 -0.025094 0.088007 0.0093731 0.006674 0.049129 0.055541 -0.01712 0.075958 0.065243 -0.012025 0.14138 -0.12394
1316 0.021066 -0.12751 -0.025279 0.067371 -0.012738 -0.01495 0.050682 0.0067867 -0.029829 0.10165 0.057602 0.031377 0.099632 -0.14137
1317 0.026804 -0.12393 -0.021673 0.043926 -0.01113 -0.013275 0.045415 0.026003 -0.017288 0.10659 0.059901 0.0090191 0.084962 -0.15062
1318 0.034272 -0.11135 -0.022388 0.077451 -0.0033408 0.014481 0.11443 0.016368 -0.025856 0.058545 0.066469 0.0035913 0.082863 -0.14024
1319 0.023501 -0.11755 -0.031672 0.083245 0.00049784 -0.0093032 0.095231 0.060064 -0.037335 0.025134 0.055078 -0.026466 0.072934 -0.1324
1320 0.028019 -0.12701 -0.017367 0.07817 0.014847 0.0079925 0.11132 0.01726 -0.052274 0.016244 0.044227 -0.022924 0.049875 -0.10978
1321 0.026197 -0.096399 -0.013041 0.085984 0.046395 0.012078 0.096496 0.032246 -0.025822 0.016893 0.067826 -0.0037519 0.079386 -0.056187
1322 0.019095 -0.084978 -0.031226 0.056449 0.037324 -0.012656 0.072739 0.032391 -0.026591 0.047002 0.063084 -0.01473 0.070917 -0.060186
1323 -0.0018867 -0.13898 -0.029691 0.034113 0.020243 0.0041496 0.025312 0.0090671 -0.041109 0.077631 0.055573 -0.036647 0.039648 -0.14381
1324 -0.013668 -0.14649 -0.056095 0.015318 0.0089913 -0.017675 0.022835 -0.018697 -0.040918 0.1598 0.049892 -0.025575 0.072499 -0.16884
1325 0.01137 -0.13337 -0.03622 0.037893 0.08478 -0.00013896 0.051368 0.019329 -0.016347 0.2256 0.06485 0.054457 0.13522 -0.16239
1326 0.017498 -0.12184 -0.026534 0.052207 0.096339 0.021777 0.05855 0.021324 0.018545 0.18836 0.088269 0.041829 0.18033 -0.16174
1327 0.014246 -0.12971 -0.012459 0.039082 0.12536 -0.019438 0.033723 0.04272 0.028366 0.1395 0.037378 -0.024779 0.13586 -0.16714
1328 0.012824 -0.13228 -0.035623 0.042786 0.10348 0.017668 0.086596 0.021856 -0.010593 0.080517 0.042987 -0.028626 0.10945 -0.17222
1329 0.0045124 -0.16201 -0.039758 0.043981 0.029685 -0.013036 0.084109 0.0044016 -0.029981 0.057947 0.0091155 -0.034284 0.086774 -0.18133
1330 0.014351 -0.12917 -0.020033 0.031205 0.056263 0.0060995 0.14918 0.024587 -0.01005 0.074556 0.051084 -0.018572 0.092005 -0.20022
1331 0.023309 -0.1218 0.0036429 0.06374 0.038822 0.0053452 0.18638 0.025553 -0.025299 0.086665 0.047493 -0.01067 0.10857 -0.18574
1332 0.00014698 -0.12708 -0.022142 0.023904 0.035371 0.022751 0.11062 0.032409 -0.015907 0.087154 0.031362 -0.012807 0.083597 -0.19824
1333 0.016315 -0.11021 -0.024326 0.031369 0.045429 0.016457 0.08946 0.0059746 -0.0098158 0.23326 0.06674 0.011345 0.1016 -0.20377
1334 0.018983 -0.1381 -0.0026108 0.044724 0.046538 0.014532 0.071813 0.08546 -0.010864 0.2694 0.035249 0.025477 0.089409 -0.18539
1335 -0.0018985 -0.13505 -0.0023453 0.020718 0.011777 -0.005102 0.054886 0.032556 -0.030553 0.26564 0.060228 0.0094594 0.10025 -0.19489
1336 0.0018397 -0.14949 0.01671 0.030533 0.024375 -0.0096063 0.055009 0.029222 -0.023702 0.16244 0.038837 -0.015868 0.1077 -0.20978
1337 -0.021642 -0.15701 -0.026034 0.010227 0.017134 -0.025431 0.027701 -0.016562 -0.05591 0.09826 -0.0031846 -0.051036 0.065562 -0.23216
1338 0.0028961 -0.12793 0.003171 0.039662 0.072923 0.013605 0.074174 0.013103 -0.014639 0.14078 0.029444 -0.016904 0.11268 -0.2095
1339 0.0048343 -0.11138 0.00023641 0.054246 0.098232 0.015561 0.13433 0.053989 -0.0050377 0.12521 0.059723 0.0011183 0.089204 -0.20822
1340 -0.025888 -0.16639 -0.028398 0.013571 0.06759 -0.012473 0.08358 -0.0088151 -0.065016 0.094758 -0.0064784 -0.046899 0.045565 -0.23094
1341 -0.0078494 -0.1507 -0.015983 0.036896 0.072249 0.013132 0.086313 0.053751 -0.021885 0.16992 0.04253 -0.0099472 0.059646 -0.22819
1342 -0.015791 -0.13076 -0.015397 0.03266 0.052378 0.00097795 0.1613 0.052276 -0.0070736 0.25374 0.045829 -0.00098496 0.072947 -0.21636
1343 -0.001333 -0.12345 -0.00030185 0.027645 0.061546 0.031614 0.21217 0.11323 0.050038 0.32014 0.068818 0.043217 0.078928 -0.22471
1344 0.0032752 -0.14502 -0.010826 0.033299 0.032215 0.014339 0.16957 0.10151 0.067859 0.31653 0.034437 0.01605 0.057639 -0.22979
1345 -0.016497 -0.14604 -0.014711 0.0093138 0.047704 0.0044451 0.15458 0.049174 0.02702 0.28591 0.033725 0.0065517 0.0572 -0.2464
1346 -0.015828 -0.1284 -0.019596 0.013288 0.032832 0.010241 0.12539 0.058619 0.022002 0.33345 0.037104 0.012394 0.080231 -0.25743
1347 -0.02142 -0.16599 -0.0081201 0.025203 0.030491 -0.0018135 0.09694 0.041295 0.020983 0.31582 0.055713 0.057996 0.14297 -0.2493
1348 -0.0035721 -0.156 -0.025555 0.011917 0.03634 -0.0079778 0.088022 0.029601 0.0071646 0.2865 0.046271 0.011818 0.11346 -0.23694
1349 -0.011234 -0.138 -0.0087792 0.005762 0.024518 0.022488 0.087985 0.035927 0.032176 0.21576 0.02339 -0.0044793 0.10159 -0.23199
1350 -0.0037957 -0.12857 -0.024814 0.016927 0.034307 0.028194 0.11121 0.085713 0.073327 0.19262 0.033339 0.0025429 0.093435 -0.2406
1351 -0.0050376 -0.14933 0.0063116 0.0099211 0.012206 0.011399 0.12435 0.099758 0.084129 0.17855 -0.0083023 -0.020895 0.047506 -0.27212
1352 -0.017429 -0.12704 0.025357 0.0040257 0.033174 0.002855 0.18531 0.052674 0.07336 0.26763 0.024276 -0.023123 0.057047 -0.26206
1353 0.0095288 -0.12724 0.035693 0.0264 0.046693 0.024721 0.14054 0.10083 0.067041 0.37818 0.019945 -0.01274 0.072368 -0.24215
1354 -0.010713 -0.14203 -0.0055021 0.0078748 0.072822 0.0013664 0.19514 0.10456 0.042633 0.41585 0.052624 -0.022408 0.045539 -0.25477
1355 0.0031652 -0.114 -0.011017 0.018859 0.07829 0.048412 0.21713 0.14189 0.036614 0.40107 0.035903 -0.013576 0.06129 -0.25289
1356 -0.0054966 -0.14812 0.0021588 0.009164 0.18327 0.031388 0.2287 0.048977 0.016265 0.32337 0.038481 -0.022584 0.059541 -0.2531
1357 -0.017238 -0.14337 -0.016726 -0.0021015 0.088628 0.050313 0.26057 0.062623 -0.0043532 0.26746 0.02462 -0.031001 0.061782 -0.27419
1358 -0.0094103 -0.12911 -0.00073032 0.00040309 0.053637 0.053849 0.16074 0.046969 -0.0045418 0.20593 0.0084389 -0.021969 0.086923 -0.25607
1359 -0.012702 -0.14508 -0.014255 -0.017282 0.053395 0.087965 0.13985 0.088544 0.00091953 0.22179 0.0042976 -0.020397 0.11904 -0.26746
1360 0.0068661 -0.12955 0.014651 0.027352 0.053384 0.062181 0.12632 0.13624 -0.0012291 0.22169 0.016146 -0.024645 0.088075 -0.25329
1361 0.020924 -0.11046 0.003996 0.017257 0.066223 0.075806 0.1633 0.16846 0.033172 0.37343 0.055255 0.0038075 0.10229 -0.26535
1362 0.0027025 -0.13862 -0.016599 -0.0033487 0.034561 0.030432 0.16732 0.14731 0.069094 0.4264 0.038604 -0.01407 0.071077 -0.23814
1363 0.011421 -0.14509 -0.0072631 0.018116 0.03645 0.047388 0.17921 0.17707 0.086205 0.39873 0.059153 -0.001618 0.088368 -0.20697
1364 0.010969 -0.13152 0.066712 0.02649 0.042439 0.032853 0.18353 0.11206 0.066376 0.38996 0.027791 -0.012676 0.061469 -0.20495
1365 0.015467 -0.12632 0.074268 0.008315 0.047857 0.045369 0.26246 0.1169 0.097238 0.30788 0.03249 0.00096649 0.06699 -0.18765
1366 0.026185 -0.13642 0.025943 0.01036 0.068486 0.033985 0.29507 0.098485 0.064129 0.25747 0.014799 -0.016991 0.060411 -0.21099
1367 0.033683 -0.13377 0.061309 0.021314 0.12903 0.08918 0.2007 0.11896 0.04729 0.25257 0.015608 0.003711 0.077922 -0.19207
1368 0.031402 -0.12992 0.061654 0.045249 0.13383 0.1182 0.18771 0.18318 0.038312 0.25828 0.039116 0.0094232 0.066803 -0.20636
1369 0.02812 -0.1273 0.021779 0.013863 0.17275 0.12589 0.16172 0.19141 0.052103 0.24844 0.011365 -0.010975 0.066764 -0.20354
1370 0.032808 -0.11475 0.014355 0.00071784 0.22679 0.1257 0.14437 0.24458 0.076654 0.32222 0.022054 0.00040768 0.068225 -0.23365
1371 0.017226 -0.1232 0.0092403 0.015012 0.2474 0.15635 0.13673 0.21765 0.070526 0.37662 0.0064125 -0.0037001 0.054976 -0.22191
1372 0.025934 -0.13187 0.011666 0.006667 0.21088 0.14461 0.11754 0.18426 0.089387 0.42828 0.015721 -0.0091078 0.054297 -0.2416
1373 0.0032525 -0.13987 0.010621 -0.0025785 0.26768 0.12977 0.10949 0.12143 0.11741 0.39312 0.02464 -0.014816 0.058848 -0.24102
1374 -0.0053894 -0.12582 -0.0043133 -0.0046239 0.28116 0.16348 0.093466 0.12709 0.07998 0.27916 -0.0054113 -0.037103 0.052199 -0.26779
1375 0.0065788 -0.12925 0.025802 0.015511 0.33842 0.19058 0.11711 0.12392 0.080661 0.26366 0.038777 -0.0053811 0.05829 -0.24174
1376 0.005117 -0.14275 0.047668 -0.0056948 0.37666 0.21611 0.10919 0.16403 0.060183 0.24212 0.0064662 0.0016011 0.053061 -0.25236
1377 0.022375 -0.1423 0.052243 0.01474 0.24362 0.15459 0.12286 0.225 0.072114 0.25688 0.0020149 -0.00017666 0.078232 -0.23436
1378 -0.0020466 -0.13041 0.069998 0.0062843 0.17942 0.13016 0.12948 0.24905 0.10377 0.25597 0.0034237 -0.018504 0.094373 -0.25002
1379 -0.0080784 -0.13981 0.059794 -0.0078311 0.15366 0.12325 0.14331 0.21224 0.13356 0.24147 -0.0031676 -0.016232 0.13785 -0.26936
1380 -0.01236 -0.16658 0.0077393 -0.015567 0.14424 0.16915 0.15804 0.23331 0.15637 0.21912 -0.014989 -0.02121 0.10998 -0.26692
1381 0.0044379 -0.14424 0.014455 0.011508 0.16349 0.21704 0.25181 0.21076 0.14451 0.27006 0.01278 -0.0017277 0.10791 -0.27071
1382 -0.0034039 -0.13068 0.0050901 0.0014126 0.16882 0.24062 0.20661 0.15418 0.10655 0.32652 0.027919 0.00091453 0.088727 -0.24944
1383 0.012304 -0.10431 0.032986 0.0063372 0.22186 0.19704 0.225 0.15976 0.11912 0.35112 0.014507 0.041907 0.077688 -0.28646
1384 0.0032525 -0.095127 0.022401 0.0064517 0.21674 0.18884 0.15851 0.15861 0.10375 0.31924 -0.0011239 0.000489 0.056019 -0.27212
1385 -0.0081093 -0.12562 0.021276 -0.0090637 0.23826 0.24926 0.12936 0.21605 0.13518 0.31114 -0.013315 -0.017219 0.04968 -0.27663
1386 0.012019 -0.10036 0.043672 0.014831 0.32146 0.27644 0.1564 0.29393 0.18315 0.26909 0.011444 0.0072235 0.074771 -0.19999
1387 -0.013923 -0.094755 0.052277 -0.021605 0.28777 0.22708 0.11081 0.27055 0.15937 0.19533 -0.0046677 -0.018914 0.032152 -0.141
1388 0.0066352 -0.094354 0.10665 0.01192 0.33319 0.22533 0.13589 0.25313 0.17458 0.2177 0.016781 0.004738 0.082063 -0.18813
1389 -0.00061662 -0.10417 0.12976 0.011445 0.37541 0.29578 0.12405 0.2183 0.21416 0.22013 0.0047298 0.0050202 0.074074 -0.15495
1390 -0.012708 -0.12742 0.058254 -0.0084809 0.3083 0.28119 0.10696 0.16343 0.12525 0.19295 -0.023661 -0.021458 0.046975 -0.23663
1391 -0.0088603 -0.11504 0.056499 0.0055237 0.33443 0.29544 0.12972 0.18172 0.10663 0.19319 -0.00076272 -0.0051853 0.056696 -0.23326
1392 0.015478 -0.10485 0.063324 0.020908 0.4483 0.3099 0.2099 0.18899 0.10927 0.21064 0.021756 0.0020269 0.070287 -0.22741
1393 -0.0071739 -0.12305 0.0415 -0.0055772 0.44026 0.31092 0.21536 0.24444 0.081936 0.23247 0.0096848 -0.0038609 0.061948 -0.26008
1394 -0.023526 -0.12779 0.019225 -0.016973 0.44162 0.30131 0.24498 0.27902 0.091477 0.28371 0.0061535 -0.020989 0.050559 -0.26002
1395 0.010962 -0.11215 0.060131 0.023712 0.47254 0.33114 0.28604 0.33276 0.15755 0.29938 0.026202 0.0067636 0.08075 -0.23114
1396 -0.0020993 -0.10599 0.034776 0.0011565 0.48988 0.30222 0.21497 0.20599 0.13632 0.25856 -0.001659 0.047946 0.052721 -0.17696
1397 -0.032701 -0.091608 0.027372 -0.014199 0.4479 0.28415 0.1678 0.17981 0.14426 0.19479 -0.0052203 -0.024592 0.079782 -0.18614
1398 0.00012703 -0.077148 0.11067 0.022516 0.50684 0.34243 0.16484 0.21045 0.14054 0.1955 -0.0020215 0.0067603 0.10922 -0.035725
1399 -0.023925 -0.086067 0.13055 -0.00023984 0.52738 0.30681 0.13495 0.15012 0.10042 0.15682 -0.044123 -0.024307 0.097054 -0.13367
1400 -0.016627 -0.10692 0.12617 -0.0028653 0.53174 0.32716 0.11422 0.19341 0.1376 0.17327 -0.011544 -0.014985 0.11642 0.092437
1401 -0.026488 -0.13697 0.13383 -0.00062071 0.51441 0.3244 0.10176 0.27156 0.15015 0.12951 -0.042725 -0.041203 0.067696 -0.055872
1402 0.0026298 -0.11368 0.087379 0.019884 0.58933 0.36579 0.13351 0.26932 0.13909 0.1826 -0.019197 -0.012141 0.065867 -0.086241
1403 0.0030279 -0.11831 0.062384 0.00068842 0.56735 0.35922 0.1201 0.26226 0.11726 0.17536 -0.028838 -0.010888 0.075988 -0.11387
1404 0.0010461 -0.11813 0.05889 0.018693 0.548 0.36225 0.10141 0.27872 0.11365 0.19289 -0.0078191 0.013534 0.077449 -0.13843
1405 0.010304 -0.16639 0.042085 -0.0097525 0.57432 0.34775 0.10016 0.19575 0.089132 0.23125 -0.0033404 0.045366 0.07222 -0.12486
1406 0.017132 -0.1386 0.056401 -0.0040079 0.58564 0.35418 0.091706 0.19718 0.092863 0.2607 0.0059984 0.010398 0.093351 -0.1243
1407 0.036201 -0.12474 0.061086 0.010467 0.64556 0.37734 0.11352 0.20672 0.11568 0.28681 0.018487 0.0072705 0.12146 -0.010776
1408 0.060929 -0.12042 0.061221 0.0032712 0.59629 0.35531 0.094121 0.1913 0.12006 0.17981 -0.00020416 -0.0030073 0.10794 0.034275
1409 0.048207 -0.16189 0.1368 -0.0084642 0.59345 0.36475 0.079704 0.23721 0.14076 0.13443 -0.044175 -0.043455 0.044754 0.17635
1410 0.055425 -0.1408 0.10324 0.01595 0.628 0.36619 0.097567 0.26469 0.1119 0.12313 -0.016707 0.0015572 0.080885 0.24625
1411 0.052903 -0.11301 0.13166 0.025105 0.60293 0.42789 0.12157 0.29882 0.21306 0.18139 0.00014206 0.021079 0.097716 0.30287
1412 0.011942 -0.1268 0.10952 -0.0043705 0.57112 0.36942 0.071253 0.27676 0.097772 0.10904 -0.042459 -0.011508 0.044737 0.087248
1413 -0.00066024 -0.13143 0.060679 -0.008026 0.53165 0.37376 0.064725 0.22662 0.074773 0.11272 -0.01369 -0.016806 0.078348 0.018929
1414 0.0023479 -0.11875 0.078164 0.023329 0.536 0.37437 0.095268 0.20393 0.10812 0.14868 0.018508 0.010706 0.10361 0.02931
1415 0.00084613 -0.1302 0.07136 0.019883 0.49252 0.36378 0.072381 0.17768 0.069136 0.11539 -0.031133 0.044258 0.0761 -0.0010889
1416 0.013914 -0.044936 0.065075 0.014398 0.48369 0.38517 0.084954 0.20167 0.094057 0.12352 -0.0087242 -0.0044794 0.076691 0.004472
1417 0.0038025 -0.11167 0.08019 0.0052923 0.50657 0.38188 0.075587 0.18736 0.095338 0.16972 -0.0059555 -0.0074872 0.089222 0.287
1418 -0.0040493 -0.1211 0.072056 0.0094969 0.53053 0.3544 0.07398 0.22088 0.10485 0.20428 -0.0063768 -0.031505 0.071463 0.33511
1419 -0.0013311 -0.011314 0.12951 0.028501 0.56229 0.37023 0.067752 0.21404 0.11775 0.19076 -0.006278 -0.0046227 0.068144 0.46162
1420 0.002787 -0.044393 0.14517 8.5984e-05 0.56982 0.34172 0.073615 0.25312 0.16067 0.14872 -0.0086093 -0.03447 0.050675 0.50503
1421 -0.0037148 0.045568 0.1649 0.022421 0.56118 0.33946 0.095038 0.25328 0.20411 0.13376 -0.0076205 -0.0070282 0.078296 0.3056
1422 0.028133 -0.065662 0.1889 0.0093051 0.53034 0.31787 0.079061 0.21719 0.13673 0.12719 -0.013162 -0.010926 0.10745 0.21826
1423 0.069502 -0.073181 0.16502 0.02166 0.46384 0.28431 0.079404 0.21363 0.10615 0.14369 -0.0038331 -0.011004 0.14387 0.19223
1424 0.0689 -0.10815 0.099048 -0.0052158 0.43259 0.26832 0.053426 0.1578 0.079578 0.095623 -0.0024643 -0.025782 0.11456 0.1903
1425 0.096758 -0.07713 0.098074 0.030629 0.44972 0.28132 0.044889 0.20549 0.079309 0.10552 -0.017686 -0.013619 0.09002 0.55773
1426 0.061256 -0.090579 0.092989 0.024123 0.43185 0.27907 0.062592 0.18195 0.084401 0.12109 0.015023 0.010283 0.082771 0.59725
1427 0.018794 -0.084668 0.074035 0.016148 0.41115 0.25266 0.048015 0.16553 0.090802 0.11731 0.027422 0.0058852 0.054622 0.72901
1428 0.015992 -0.033698 0.0907 0.029682 0.42362 0.30143 0.049338 0.18411 0.10592 0.11709 0.056251 0.060827 0.061443 0.69698
1429 0.022981 -0.0012071 0.149 0.060317 0.45196 0.31765 0.073541 0.22986 0.13469 0.14004 0.023559 0.05148 0.076574 0.46315
1430 0.023809 0.082174 0.21427 0.049922 0.41231 0.29862 0.049333 0.23578 0.14312 0.17961 0.020398 0.032412 0.076045 0.3341
1431 0.018147 0.045344 0.17277 0.047446 0.39979 0.30502 0.046526 0.20607 0.1057 0.16799 -0.0054832 -0.0053558 0.053716 0.35012
1432 0.032835 0.0086749 0.26052 0.071511 0.40562 0.28829 0.060469 0.21521 0.1419 0.16475 0.014886 0.023106 0.084137 0.33305
1433 0.023113 -0.028454 0.15098 0.054495 0.39114 0.248 0.014312 0.17309 0.11334 0.10291 -0.015276 -0.0049914 0.056368 0.28915
1434 0.078402 -0.041754 0.12258 0.08346 0.3755 0.22671 0.041555 0.16731 0.085752 0.11397 0.0037331 0.0090409 0.078748 0.62027
1435 0.11986 -0.050073 0.13609 0.087354 0.39472 0.25867 0.048547 0.17853 0.083913 0.10161 0.010082 0.015163 0.087669 0.82821
1436 0.10876 -0.056412 0.093414 0.036449 0.35149 0.21855 0.04894 0.15316 0.073644 0.097773 -0.0020895 -0.0051147 0.06469 0.77888
1437 0.10417 -0.0023418 0.11313 0.058184 0.34891 0.21179 0.045823 0.17243 0.052716 0.076692 -0.021531 -0.018612 0.10797 0.50332
1438 0.10871 0.10748 0.1568 0.064038 0.34499 0.22947 0.039466 0.15815 0.061487 0.095172 -0.016172 -0.01895 0.10361 0.45874
1439 0.080953 0.05968 0.22566 0.089473 0.36062 0.2283 0.048489 0.16501 0.061418 0.093251 -0.0010732 -0.00058795 0.15196 0.38877
1440 0.045111 0.04138 0.21306 0.081217 0.32348 0.24359 0.055581 0.19336 0.05655 0.08522 -0.046255 -0.032986 0.12302 0.3462
1441 0.028399 0.1681 0.24273 0.070882 0.30531 0.20844 0.040504 0.1656 0.045691 0.077669 -0.033086 -0.032423 0.085645 0.33025
1442 0.038087 0.20302 0.26137 0.095086 0.30148 0.1766 0.029377 0.11767 0.026272 0.075048 -0.029367 -0.036021 0.062176 0.29308
1443 0.055415 0.25993 0.2459 0.097491 0.32515 0.21437 0.05296 0.15457 0.075414 0.079838 -0.015498 -0.004649 0.078607 0.32068
1444 0.055293 0.2336 0.22209 0.10595 0.33514 0.20751 0.053983 0.16476 0.12903 0.083887 -0.0097695 -0.011547 0.089828 0.54139
1445 0.030922 0.2809 0.16508 0.07509 0.2837 0.18723 0.027536 0.12526 0.051817 0.046656 -0.022601 -0.050505 0.059419 0.48454
1446 0.08158 0.35955 0.1511 0.063095 0.28411 0.18685 0.046298 0.137 0.052728 0.057835 -0.014512 -0.024942 0.07319 0.39744
1447 0.12123 0.38128 0.15551 0.065499 0.27361 0.18452 0.050881 0.13777 0.037439 0.049025 -0.028073 -0.02731 0.070201 0.34843
1448 0.13478 0.37146 0.12983 0.058214 0.25367 0.16297 0.024414 0.081297 0.029641 0.038454 -0.073455 -0.032188 0.046292 0.27686
1449 0.16672 0.25781 0.15722 0.084858 0.26843 0.17437 0.041417 0.12439 0.034712 0.049823 -0.034566 -0.031766 0.084493 0.26205
1450 0.17416 0.1467 0.25757 0.092463 0.26131 0.17668 0.02572 0.11644 0.028633 0.035862 -0.0088371 -0.031843 0.13228 0.25472
1451 0.15458 0.15096 0.29854 0.083677 0.26235 0.16552 0.060762 0.12964 0.032095 0.064181 -0.022868 -0.017231 0.16413 0.26736
1452 0.12156 0.10939 0.25086 0.056692 0.24374 0.12531 0.028325 0.09682 0.017396 0.028811 -0.04447 -0.039969 0.13589 0.39076
1453 0.061467 0.098619 0.20865 0.072447 0.22426 0.11853 0.029128 0.12894 0.036727 0.02395 -0.023821 -0.047127 0.11862 0.42786
1454 0.070995 0.15634 0.19096 0.10282 0.26319 0.14394 0.039911 0.13826 0.11907 0.046649 -0.0073022 -0.017204 0.12155 0.46847
1455 0.059243 0.37057 0.17986 0.091386 0.24273 0.12588 0.036814 0.13694 0.1147 0.036718 -0.011163 -0.025482 0.093079 0.33309
1456 0.061902 0.429 0.15908 0.10535 0.21909 0.13253 0.032907 0.13592 0.076781 0.022868 -0.048065 -0.04305 0.05589 0.24983
1457 0.07268 0.43114 0.19487 0.13973 0.24916 0.147 0.059699 0.12376 0.14238 0.061707 -0.032896 -0.013708 0.096811 0.23157
1458 0.096558 0.43943 0.15437 0.1175 0.23171 0.12212 0.0094422 0.10551 0.1266 0.004636 -0.042277 0.014785 0.070792 0.20735
1459 0.13102 0.51086 0.20984 0.084484 0.21381 0.1158 0.017255 0.12464 0.14278 0.0067852 -0.055338 -0.042793 0.070773 0.16983
1460 0.13418 0.30364 0.21277 0.069738 0.20015 0.10791 0.018918 0.10055 0.064967 -0.0041156 -0.03738 -0.037121 0.068614 0.29691
1461 0.16894 0.26728 0.25371 0.085573 0.21039 0.12407 0.032071 0.097562 0.058578 0.012814 -0.050611 -0.040379 0.090455 0.28222
1462 0.14224 0.22394 0.21247 0.059308 0.18994 0.11042 0.017103 0.084347 0.04472 0.0074029 -0.047522 -0.036136 0.14066 0.32183
1463 0.12407 0.22734 0.19704 0.062122 0.21011 0.12411 0.040356 0.1015 0.056981 0.027482 -0.015964 -0.029934 0.1813 0.37455
1464 0.10241 0.46875 0.17803 0.088577 0.20754 0.11432 0.036209 0.12728 0.068702 0.033461 -0.013395 -0.017922 0.20927 0.30619
1465 0.096335 0.56455 0.17602 0.087531 0.20456 0.12695 0.035622 0.12625 0.051574 0.032051 -0.003556 -0.02074 0.17224 0.23221
1466 0.046353 0.54899 0.14323 0.076326 0.14645 0.088815 -0.014855 0.07551 0.023595 -0.01906 -0.058287 -0.052688 0.08962 0.15677
1467 0.065022 0.63563 0.15303 0.11174 0.16905 0.11358 -0.0023625 0.082776 0.078126 0.017379 -0.026969 -0.038955 0.092611 0.17265
1468 0.10811 0.60182 0.16783 0.089695 0.17028 0.10351 0.0052604 0.069202 0.12987 -0.010702 -0.04213 -0.032603 0.10691 0.12124
1469 0.14234 0.6991 0.25501 0.081 0.18629 0.10607 0.025213 0.097828 0.15861 0.029437 -0.011231 -0.0078608 0.10844 0.23161
1470 0.15098 0.66124 0.25782 0.085324 0.16632 0.092638 -0.011434 0.081773 0.1277 -0.013403 -0.050732 -0.021449 0.077314 0.28932
1471 0.15286 0.66336 0.23848 0.080069 0.15866 0.082103 0.00022881 0.096949 0.16515 0.0073158 -0.055074 -0.031906 0.078945 0.3644
1472 0.17262 0.70899 0.23756 0.11684 0.15321 0.075119 -0.00097837 0.067415 0.079913 -0.0070649 -0.031715 -0.023744 0.10814 0.29439
1473 0.17036 0.76864 0.20595 0.13174 0.15791 0.067185 0.010454 0.098611 0.069915 0.018004 -0.0011861 -0.0034719 0.16849 0.2052
1474 0.11855 0.78128 0.17122 0.12585 0.14257 0.06838 0.0065473 0.079906 0.058266 -0.0098965 -0.032127 0.0043204 0.1914 0.14194
1475 0.090027 0.75823 0.18329 0.11852 0.13959 0.061756 -0.0059499 0.066242 0.044527 -0.0092273 -0.028369 -0.013027 0.18443 0.11784
1476 0.080025 0.73245 0.1631 0.092642 0.15012 0.054322 -0.020677 0.058988 0.029409 -0.0085381 -0.04734 -0.018145 0.15463 0.12269
1477 0.071883 0.78388 0.14583 0.084886 0.11619 0.063318 -0.012264 0.078244 0.01977 -0.023529 -0.022301 -0.034633 0.12957 0.084019
1478 0.080072 0.78248 0.15472 0.085291 0.14063 0.081223 -0.020561 0.0714 0.077551 -0.02556 -0.035562 -0.0023907 0.11626 0.18837
1479 0.0764 0.82118 0.13403 0.096775 0.11448 0.10149 -0.0024287 0.044705 0.099153 -0.02243 -0.017894 -0.0080385 0.11259 0.31559
1480 0.11682 0.89683 0.17581 0.13101 0.15927 0.15322 0.025514 0.098131 0.14099 0.010539 0.018145 0.084484 0.12974 0.38759
1481 0.10616 0.84141 0.20677 0.17167 0.14458 0.14202 0.021467 0.095607 0.13533 0.024588 0.015714 0.016696 0.1323 0.22505
1482 0.1151 0.86907 0.19676 0.17853 0.13872 0.094766 0.0040198 0.091323 0.14748 -0.0044827 -0.014937 0.066178 0.097966 0.15476
1483 0.13577 0.90684 0.18762 0.21857 0.14189 0.10214 0.024703 0.095708 0.13926 0.0065265 -0.0066687 0.03345 0.13686 0.14284
1484 0.15308 0.8989 0.15956 0.17505 0.1151 0.092088 0.032215 0.056074 0.15284 -0.0077143 -0.0208 0.011483 0.16864 0.1029
1485 0.19905 0.86775 0.12844 0.11838 0.10012 0.043363 -0.0049918 0.04834 0.18031 -0.0078451 -0.021521 -0.006155 0.15869 0.059677
1486 0.20451 0.93206 0.14887 0.13951 0.11563 0.066719 0.0097411 0.081046 0.23767 -0.0047559 0.0057875 0.019987 0.1885 0.077008
1487 0.18353 0.93777 0.13402 0.11985 0.096667 0.045185 0.010934 0.070521 0.24385 -0.012737 -0.023474 0.012249 0.1986 0.16849
1488 0.14986 0.87361 0.12748 0.10726 0.080035 0.05673 0.0025067 0.085887 0.2496 0.0035926 -0.014715 0.056432 0.19867 0.22337
1489 0.12876 0.91574 0.14413 0.15705 0.10249 0.082026 0.01839 0.10338 0.30797 0.031402 0.027204 0.097534 0.17028 0.27157
1490 0.11727 0.91687 0.14552 0.17879 0.10665 0.057712 -0.011538 0.063449 0.27018 -0.015119 0.028032 0.095826 0.13493 0.13504
1491 0.098428 0.86633 0.14247 0.20918 0.090871 0.056257 0.00035515 0.095024 0.27341 0.0030802 0.0072712 0.1428 0.13346 0.11714
1492 0.073256 0.88404 0.11941 0.20991 0.06679 0.026123 -0.014552 0.06327 0.19711 -0.019601 0.01489 0.10338 0.10744 0.033633
1493 0.082134 0.84377 0.14851 0.24177 0.092139 0.032039 -0.0071992 0.078036 0.2548 -0.0041013 -0.0071313 0.17022 0.13259 0.015774
1494 0.092913 0.82117 0.13407 0.17511 0.078968 0.066285 -0.0003864 0.063232 0.27429 0.0059579 0.00024741 0.13009 0.16087 0.011915
1495 0.10036 0.73931 0.14463 0.13942 0.096346 0.06106 0.033706 0.081287 0.31141 -0.015643 0.0026361 0.1796 0.1655 0.036036
1496 0.11604 0.65037 0.12025 0.12031 0.090485 0.042266 0.0091892 0.073053 0.31571 -0.034844 0.013335 0.15272 0.21854 0.012147
1497 0.13859 0.62128 0.1125 0.12298 0.087744 0.034422 -0.005048 0.087459 0.30756 -0.0039844 0.052254 0.22601 0.24049 0.084778
1498 0.15706 0.63304 0.11007 0.13594 0.076812 0.049287 0.024005 0.070905 0.35862 -0.0027152 0.067482 0.24692 0.21355 0.085619
1499 0.20194 0.7147 0.10182 0.21329 0.068671 0.030413 0.046248 0.0932 0.32184 -0.026056 0.034231 0.26791 0.20914 0.01553
1500 0.17948 0.78349 0.095942 0.20404 0.05351 0.031499 0.05707 0.080306 0.29886 -0.0070968 0.05471 0.27929 0.16764 0.0063609
1501 0.14144 0.61258 0.1046 0.22614 0.043078 -0.0097856 0.025043 0.028112 0.25865 -0.017358 -0.0074614 0.25099 0.11178 -0.0097582
1502 0.10709 0.63508 0.10058 0.2117 0.064267 0.03331 0.055526 0.063558 0.29874 0.0043917 0.011377 0.28112 0.13183 -0.020987
1503 0.074506 0.59952 0.096638 0.2263 0.062066 0.016116 0.060179 0.082743 0.3319 -0.018789 0.038356 0.28511 0.1359 -0.042436
1504 0.083064 0.58842 0.1064 0.2108 0.075094 0.050152 0.046892 0.069269 0.37384 0.0012101 0.023605 0.33966 0.18388 -0.030715
1505 0.082653 0.58783 0.11759 0.18284 0.072723 0.046457 0.062985 0.094355 0.38077 -0.00033069 0.0045135 0.34775 0.19192 0.046486
1506 0.089621 0.55983 0.12656 0.17296 0.070252 0.058693 0.085177 0.097491 0.38356 0.0017885 0.012912 0.3671 0.20613 0.12689
1507 0.068139 0.4894 0.08565 0.12969 0.03262 0.016839 0.04073 0.096436 0.33765 -0.036472 0.015691 0.35192 0.22893 0.074687
1508 0.11957 0.54135 0.11919 0.15397 0.074189 0.034674 0.075283 0.068552 0.3397 -0.00087303 0.05595 0.40889 0.24007 0.0099284
1509 0.15267 0.51713 0.09844 0.23903 0.059318 0.03194 0.063816 0.062868 0.30638 -0.013744 0.053318 0.37696 0.20022 -0.022211
1510 0.15575 0.48602 0.10156 0.25513 0.053516 0.0079957 0.048109 0.073744 0.32349 -0.0069346 0.035697 0.41933 0.18946 -0.0383
1511 0.18695 0.45383 0.1076 0.27883 0.056055 0.028781 0.046651 0.06654 0.37359 0.016945 0.074556 0.41452 0.15582 -0.062149
1512 0.13174 0.42621 0.080527 0.24457 0.027474 -0.012043 0.0099243 0.044175 0.3125 -0.024216 0.095895 0.40615 0.14463 -0.092058
1513 0.12274 0.39328 0.091072 0.24834 0.029282 0.0033928 0.030777 0.064211 0.33202 -0.022677 0.061173 0.42238 0.16751 -0.084377
1514 0.11775 0.42148 0.097168 0.30275 0.050811 0.024799 0.0614 0.071497 0.33333 -0.012858 0.10617 0.42901 0.23852 -0.049596
1515 0.098884 0.38444 0.095103 0.31144 0.04449 0.023374 0.040783 0.088243 0.30414 -0.0098185 0.086061 0.42495 0.22782 -0.086255
1516 0.10933 0.38865 0.13167 0.30425 0.066849 0.03677 0.072486 0.095228 0.31001 0.0087307 0.08631 0.44708 0.26227 -0.077274
1517 0.093261 0.37044 0.099124 0.29757 0.035417 0.020316 0.067448 0.082354 0.30367 -0.02211 0.077438 0.46305 0.23547 -0.078923
1518 0.1028 0.32489 0.072169 0.23412 0.023306 -0.0021887 0.025711 0.04538 0.28748 -0.025901 0.032677 0.44593 0.17486 -0.10211
1519 0.12108 0.31422 0.080425 0.24234 0.037205 0.00086704 0.050264 0.072706 0.27927 -0.039472 0.037676 0.4857 0.18579 -0.10248
1520 0.16006 0.33155 0.06887 0.21871 0.026443 -0.0033673 0.076327 0.084691 0.29833 0.0034376 0.085715 0.50744 0.18945 -0.12144
1521 0.1872 0.2778 0.070486 0.19619 0.023742 -0.024442 0.05098 0.061597 0.25124 -0.038363 0.060183 0.48463 0.20421 -0.13028
1522 0.16408 0.27162 0.069161 0.28624 0.020001 -0.017156 0.042792 0.047863 0.25266 -0.046704 0.047542 0.49352 0.2313 -0.13671
1523 0.15925 0.25799 0.070547 0.29832 0.013919 -0.03133 0.057165 0.047799 0.23522 -0.029595 0.056381 0.48252 0.24366 -0.17881
1524 0.14079 0.24453 0.071092 0.31933 0.002528 -0.022394 0.054828 0.065114 0.20686 -0.020406 0.07676 0.49628 0.25056 -0.15387
1525 0.10694 0.24885 0.070767 0.33726 0.023537 -0.021399 0.074431 0.0665 0.22896 -0.0084963 0.11025 0.51244 0.23857 -0.13262
1526 0.098804 0.25306 0.075913 0.31094 0.034825 -0.0052331 0.066544 0.086586 0.22319 -0.012287 0.12466 0.49365 0.19178 -0.17047
1527 0.10799 0.25054 0.089528 0.3037 0.028604 -0.0085574 0.088307 0.063232 0.22219 -0.00088786 0.13722 0.51905 0.17926 -0.15483
1528 0.10022 0.24608 0.088784 0.30322 0.020933 -0.015472 0.084269 0.057387 0.21925 -0.0036386 0.13223 0.52127 0.16142 -0.17407
1529 0.10313 0.23448 0.082979 0.38289 0.013941 -0.018716 0.1018 0.071083 0.21964 -0.0087294 0.14677 0.50986 0.18134 -0.1604
1530 0.092327 0.24106 0.080065 0.38063 0.0059201 -0.02271 0.16516 0.062039 0.20499 0.0017998 0.14189 0.48506 0.22733 -0.17837
1531 0.13285 0.19195 0.07609 0.36723 0.010749 -0.031485 0.21424 0.050125 0.18474 -0.015921 0.097001 0.51067 0.2557 -0.1798
1532 0.15644 0.16934 0.076005 0.3983 0.0027675 -0.040589 0.10742 0.06535 0.16724 -0.018622 0.044579 0.46943 0.22274 -0.20105
1533 0.15471 0.14147 0.059261 0.3626 0.0035262 -0.026373 0.080603 0.091286 0.15275 -0.026943 0.073698 0.44572 0.19358 -0.21044
1534 0.16564 0.19095 0.084136 0.35471 0.025335 -0.0032874 0.11753 0.072212 0.18768 -0.011163 0.081137 0.44403 0.20366 -0.12483
1535 0.13082 0.19282 0.090232 0.32491 0.024444 -0.0065717 0.13029 0.080128 0.1898 0.0049359 0.084436 0.41228 0.20131 -0.082816
1536 0.096476 0.18252 0.052367 0.3195 0.021522 -0.015986 0.10751 0.10747 0.1718 -0.024695 0.11063 0.40292 0.17507 0.0034546
1537 0.094824 0.16018 0.056083 0.35727 0.030231 0.0046197 0.12022 0.11962 0.16287 -0.0082357 0.19397 0.41856 0.18172 -0.097054
1538 0.080893 0.17306 0.064348 0.38932 0.0014796 -0.0083546 0.090918 0.11234 0.17889 -0.0051864 0.20224 0.42977 0.18 -0.14175
1539 0.062761 0.13389 0.051224 0.4018 -0.020522 -0.021899 0.06844 0.057481 0.12514 -0.050827 0.19888 0.38399 0.15187 -0.20164
1540 0.098969 0.15669 0.081049 0.43448 0.016617 -0.0065932 0.11091 0.086997 0.16505 -0.017368 0.18116 0.38428 0.23424 -0.17914
1541 0.10748 0.16718 0.085404 0.43617 0.021866 0.0040225 0.11625 0.090312 0.15427 -0.015189 0.18898 0.39168 0.24572 -0.17698
1542 0.12712 0.10397 0.06367 0.35505 -0.017176 -0.015092 0.13401 0.056658 0.12635 -0.04534 0.1568 0.35473 0.20816 -0.2032
1543 0.14518 0.12752 0.054845 0.3147 0.00064301 -0.027146 0.17881 0.067274 0.13489 -0.02165 0.18997 0.3507 0.22635 -0.21158
1544 0.13685 0.11654 0.034921 0.2933 -0.018428 -0.03564 0.14798 0.07982 0.12821 -0.037991 0.18132 0.32473 0.18526 -0.20467
1545 0.16017 0.09665 0.056946 0.29735 0.0044104 -0.029555 0.1747 0.095155 0.13386 -0.018852 0.23348 0.34997 0.16795 -0.19738
1546 0.11534 0.08341 0.051732 0.27637 -0.011081 -0.040109 0.23518 0.10162 0.11574 -0.043253 0.22104 0.30921 0.1495 -0.22371
1547 0.095286 0.084011 0.021047 0.29251 -0.015232 -0.028983 0.26792 0.073687 0.12154 -0.028033 0.28968 0.31363 0.17195 -0.20973
1548 0.10069 0.10246 0.083592 0.37487 0.021636 -0.0039276 0.34465 0.10444 0.12977 0.00036575 0.29065 0.3267 0.17775 -0.18069
1549 0.095543 0.074072 0.056288 0.39285 0.0040951 -0.040212 0.27832 0.083818 0.10615 -0.019265 0.27386 0.31069 0.1643 -0.19672
1550 0.074291 0.025373 0.038343 0.38194 -0.015196 -0.032576 0.19147 0.057854 0.077709 -0.032866 0.21473 0.28184 0.13363 -0.2292
1551 0.097779 0.087354 0.058729 0.33697 0.015202 -0.011811 0.17409 0.08261 0.11216 -0.012147 0.27307 0.28568 0.15893 -0.20543
1552 0.068157 0.023224 0.031744 0.27059 -0.015119 -0.043565 0.12561 0.056756 0.081202 -0.032297 0.22517 0.27942 0.13518 -0.19376
1553 0.11339 0.039275 0.02496 0.27014 -0.01335 -0.042149 0.13453 0.022791 0.082703 -0.045188 0.26304 0.25677 0.1471 -0.22166
1554 0.14194 0.010996 0.025915 0.25483 -0.016321 -0.045543 0.11481 0.034837 0.059705 -0.053139 0.24071 0.23212 0.10372 -0.2236
1555 0.13384 0.00057639 0.02234 0.22851 -0.040873 -0.075338 0.11483 0.0039629 0.035026 -0.0679 0.26187 0.20704 0.099198 -0.23932
1556 0.18586 0.032437 0.059226 0.27849 -0.0020541 -0.011182 0.17989 0.076789 0.077828 -0.0097205 0.32674 0.2703 0.15482 -0.22718
1557 0.11828 -0.0014323 0.012751 0.27605 -0.031325 -0.056956 0.16827 0.077934 0.044779 -0.059251 0.27932 0.229 0.10379 -0.22161
1558 0.11403 0.030028 0.029797 0.31498 -0.013267 -0.039911 0.27022 0.05328 0.064 -0.046622 0.28853 0.23637 0.12171 -0.15518
1559 0.079664 0.002949 0.015972 0.33008 -0.022938 -0.066805 0.23251 0.040426 0.053052 -0.041283 0.30804 0.23118 0.12103 -0.027924
1560 0.068273 -0.01922 0.033568 0.32065 -0.025329 -0.053719 0.23836 0.055702 0.049963 -0.064854 0.31384 0.22066 0.11416 -0.032883
1561 0.091601 0.03293 0.037883 0.28327 -0.0099007 -0.031524 0.26938 0.070537 0.059314 -0.030824 0.35567 0.24768 0.13529 -0.084032
1562 0.063779 0.001361 0.012599 0.24391 -0.020152 -0.046798 0.31205 0.039273 0.031526 -0.039555 0.32123 0.21203 0.12053 -0.10734
1563 0.057247 -0.0061183 0.005084 0.22569 -0.033163 -0.061372 0.30144 0.021769 0.015517 -0.081976 0.35111 0.20981 0.082106 -0.1578
1564 0.046755 -0.035018 -0.0027806 0.20904 -0.042555 -0.057346 0.32815 0.094735 0.015738 -0.086007 0.31934 0.19648 0.083977 -0.1952
1565 0.10247 0.021853 0.059015 0.25416 0.019424 -0.0076507 0.40661 0.08464 0.05607 -0.012718 0.37916 0.23255 0.1409 -0.15712
1566 0.12144 0.0010437 0.04094 0.23894 -0.019607 -0.031325 0.30295 0.097666 0.040691 -0.038948 0.37085 0.1928 0.10181 -0.18488
1567 0.10902 -0.051586 0.0052657 0.19474 -0.058729 -0.067089 0.19849 0.004222 -0.0028175 -0.077639 0.35009 0.1584 0.08031 -0.23403
1568 0.16147 -0.005895 0.018811 0.22435 -0.03029 -0.043614 0.22129 0.039938 0.014054 -0.06348 0.38361 0.19537 0.096491 -0.19515
1569 0.15575 -0.019744 0.021737 0.21846 -0.018611 -0.030058 0.20615 0.035293 0.023025 -0.045721 0.38923 0.19511 0.080832 -0.19427
1570 0.13862 -0.043734 0.007352 0.20332 -0.023653 -0.023412 0.19894 0.064369 0.010837 -0.046641 0.40455 0.17307 0.074003 -0.17943
1571 0.12151 -0.007323 0.030887 0.21844 -0.0042538 -0.0026465 0.21531 0.079075 0.032188 -0.045882 0.4332 0.19697 0.094014 -0.19148
1572 0.070221 -0.051092 0.0068729 0.19298 -0.054465 -0.064461 0.21239 0.065461 -0.0047507 -0.067913 0.37705 0.16862 0.068885 -0.22328
1573 0.090869 -0.018312 0.040688 0.21425 -0.0086765 -0.020915 0.37167 0.13022 0.030691 -0.0020238 0.4071 0.19095 0.090346 -0.19874
1574 0.076357 -0.066611 0.018894 0.18698 -0.035038 -0.031999 0.32584 0.086912 0.001142 -0.049995 0.35004 0.15834 0.066427 -0.20873
1575 0.061015 -0.08072 -0.0029608 0.16974 -0.027009 -0.045894 0.33058 0.041228 -0.013727 -0.059455 0.35328 0.13512 0.050198 -0.19972
1576 0.088534 -0.06826 0.020495 0.18231 -0.04507 -0.027478 0.39899 0.074524 0.0087947 -0.045246 0.39474 0.1703 0.10933 -0.034278
1577 0.095752 -0.036049 0.04265 0.20595 -1.7461e-06 -0.0055123 0.41071 0.0957 0.022736 -0.017757 0.3656 0.17289 0.08123 0.042933
1578 0.113 -0.053388 0.019596 0.17593 -0.018323 -0.017887 0.43885 0.082605 0.012867 -0.015558 0.36179 0.17542 0.082201 0.021704
1579 0.15207 -0.043878 0.021401 0.18001 -0.016624 -0.0023509 0.41677 0.12748 0.023829 0.0013516 0.38516 0.18402 0.086552 0.28439
1580 0.16349 -0.081147 0.0048764 0.15898 -0.042946 -0.020385 0.43474 0.12216 -0.01171 -0.030499 0.34471 0.15811 0.093063 -0.015134
1581 0.16908 -0.085476 0.0068218 0.16226 -0.036737 -0.021789 0.42717 0.15263 0.0049515 -0.04186 0.32452 0.12767 0.058624 -0.056473
1582 0.15397 -0.065556 0.0073573 0.15642 -0.021088 0.0097162 0.39003 0.093748 0.00044288 -0.040121 0.36566 0.14715 0.075135 -0.099102
1583 0.13485 -0.050305 0.038303 0.17727 -0.0029196 0.026642 0.39431 0.10444 0.0092542 -0.016542 0.36192 0.15732 0.086046 -0.10449
1584 0.10652 -0.086064 0.015208 0.15822 -0.023301 -0.0030724 0.41983 0.07585 -0.012154 -0.035842 0.3234 0.14176 0.058757 -0.14502
1585 0.076047 -0.094534 -0.014836 0.13686 -0.039452 -0.013777 0.4697 0.11363 -0.022193 -0.048773 0.3341 0.12007 0.056938 -0.14574
1586 0.094085 -0.080223 -0.002651 0.14088 -0.022964 0.006679 0.51994 0.1828 0.0035483 -0.032654 0.33637 0.13284 0.059119 -0.15648
1587 0.10002 -0.063342 -0.0019056 0.13882 -0.022025 0.015995 0.51579 0.17843 -0.0026903 -0.036615 0.36874 0.12552 0.06143 -0.12857
1588 0.090712 -0.093902 0.0048399 0.12607 -0.024046 0.01277 0.52443 0.16808 -0.019979 -0.019225 0.32181 0.10604 0.054631 -0.14325
1589 0.10835 -0.080391 -0.0010347 0.13478 -0.042598 0.012836 0.52206 0.12062 0.0017924 -0.023086 0.31752 0.11417 0.063632 -0.14514
1590 0.098588 -0.12556 -0.020589 0.097752 -0.047219 -0.011678 0.45703 0.073324 -0.050006 -0.072477 0.29731 0.08985 0.021713 -0.091405
1591 0.13887 -0.11504 -0.0085738 0.11607 -0.05058 -0.0045725 0.43611 0.0932 -0.034555 -0.032568 0.30443 0.11416 0.057004 -0.035854
1592 0.17114 -0.10807 0.022832 0.14809 -0.038381 0.0013832 0.38715 0.091406 -0.031614 -0.029279 0.33479 0.11135 0.055995 0.052217
1593 0.17917 -0.10258 -0.001763 0.11976 -0.039643 0.016449 0.35646 0.089712 -0.0020322 0.021831 0.3451 0.10527 0.062006 -0.0053719
1594 0.16429 -0.1192 -0.00034751 0.11849 -0.051764 -0.0063354 0.35832 0.081827 -0.022721 0.03717 0.31205 0.097519 0.032347 0.20265
1595 0.10471 -0.13468 -0.037022 0.082584 -0.054705 0.0062203 0.37537 0.061833 -0.021489 0.061369 0.30449 0.083251 0.048598 0.30047
1596 0.10814 -0.074576 0.017053 0.12452 -0.011617 0.056156 0.45827 0.12867 -0.0041881 0.066118 0.30411 0.11273 0.063789 0.45865
1597 0.097155 -0.1284 0.00049879 0.11429 -0.041038 0.046622 0.46217 0.10303 -0.047627 0.0040075 0.26693 0.093206 0.04327 0.16585
1598 0.086104 -0.10547 -0.012376 0.10059 -0.050479 0.085817 0.49634 0.09638 -0.043665 -0.0063333 0.29698 0.080818 0.053211 0.085093
1599 0.075652 -0.12158 -0.02095 0.10125 -0.036311 0.067543 0.50451 0.089556 -0.050104 -0.024484 0.29932 0.08059 0.044512 0.055404
1600 0.07195 -0.11433 -0.021755 0.091937 -0.054822 0.035019 0.49189 0.093872 -0.047503 -0.025505 0.28403 0.077062 0.042193 0.028425
1601 0.065968 -0.12075 -0.036459 0.071372 -0.066243 0.021135 0.4792 0.083078 -0.062881 -0.042946 0.23686 0.055735 0.016244 -0.016234
1602 0.095876 -0.12875 -0.012894 0.10488 -0.051715 0.0296 0.49595 0.086913 -0.03658 -0.036076 0.26392 0.084287 0.041935 -0.025093
1603 0.10411 -0.094152 -0.0099086 0.10949 -0.050306 0.059336 0.51272 0.12401 -0.029339 -0.0062172 0.28049 0.095959 0.067336 -0.018992
1604 0.10303 -0.11988 -0.021373 0.086376 -0.055837 0.040812 0.49736 0.15079 -0.033527 0.082712 0.24773 0.075461 0.033357 -0.031982
1605 0.14204 -0.12478 -0.0077277 0.10462 -0.030329 0.059317 0.55978 0.1611 -0.017056 0.089161 0.264 0.092193 0.048738 -0.0028506
1606 0.14238 -0.12703 -0.0056323 0.092115 -0.04628 0.064213 0.55747 0.12657 -0.019674 0.09693 0.2419 0.093526 0.022879 0.1324
1607 0.1755 -0.095489 0.0098331 0.095339 -0.037021 0.085859 0.56076 0.12518 -0.021783 0.07659 0.25134 0.094978 0.04399 0.30102
1608 0.16494 -0.14504 -0.035711 0.088254 -0.061023 0.038834 0.50617 0.076558 -0.068872 0.022129 0.18572 0.07088 0.026021 0.41992
1609 0.13909 -0.11113 -0.013586 0.10058 -0.020404 0.07534 0.49776 0.11253 -0.03824 0.032608 0.21599 0.079622 0.036542 0.5069
1610 0.11109 -0.12003 -0.023951 0.092363 -0.039145 0.12541 0.47312 0.11145 -0.028719 0.021387 0.21012 0.084605 0.059733 0.26308
1611 0.09515 -0.13094 0.0021449 0.098887 -0.035396 0.099772 0.43826 0.15725 -0.039238 0.015917 0.21213 0.066857 0.016214 0.17159
1612 0.086608 -0.14078 -0.02656 0.068542 -0.059488 0.085927 0.3634 0.14333 -0.047386 -0.015624 0.18385 0.058199 0.029005 0.11028
1613 0.083026 -0.13259 -0.014494 0.075017 -0.048439 0.12823 0.3749 0.18723 -0.047675 0.005595 0.20045 0.072961 0.049516 0.093237
1614 0.074774 -0.12232 -0.0095588 0.079881 -0.03699 0.11638 0.34972 0.20717 -0.055894 0.021954 0.17824 0.066464 0.018837 0.087418
1615 0.083643 -0.13437 -0.0068434 0.073216 -0.049172 0.1382 0.36878 0.14542 -0.056342 0.11467 0.20707 0.070956 0.048248 0.059749
1616 0.061811 -0.15239 -0.036108 0.05016 -0.063043 0.11989 0.34008 0.1236 -0.034991 0.11179 0.1946 0.053538 0.022299 0.06086
1617 0.081279 -0.12806 -0.0059925 0.083685 -0.036124 0.16035 0.3698 0.11434 -0.0166 0.15652 0.18291 0.05205 0.02092 0.19687
1618 0.079757 -0.15037 -0.010447 0.064319 -0.062756 0.14025 0.39111 0.093556 -0.043118 0.055641 0.13502 0.051223 0.029571 0.36957
1619 0.086345 -0.13443 -0.011422 0.066144 -0.038847 0.17417 0.43426 0.11461 -0.044847 0.05364 0.1696 0.051395 0.034232 0.42388
1620 0.083054 -0.13394 -0.0015962 0.071599 -0.044738 0.13348 0.4295 0.14133 -0.044635 0.03043 0.16463 0.064437 0.020763 0.4946
1621 0.062052 -0.15079 -0.029091 0.052093 -0.03873 0.12314 0.35383 0.17943 -0.067144 0.0026388 0.17173 0.021479 0.022434 0.5575
1622 0.04522 -0.16168 -0.049505 0.045448 -0.076181 0.089954 0.32091 0.16232 -0.074183 0.005798 0.14014 0.044791 0.010125 0.58268
1623 0.061388 -0.16088 -0.0045799 0.054002 -0.051432 0.14327 0.35863 0.20459 -0.038721 0.010437 0.14863 0.047224 0.011776 0.67081
1624 0.059146 -0.1649 -0.0063544 0.051097 -0.045064 0.16367 0.33964 0.16669 -0.0481 0.0077064 0.1344 0.036856 0.018477 0.7393
1625 0.086314 -0.1517 -0.010359 0.036441 -0.039725 0.17387 0.31294 0.11244 -0.050049 0.098316 0.12773 0.023958 0.0047779 0.77855
1626 0.10628 -0.14186 0.021896 0.067246 -0.039046 0.16605 0.31491 0.15205 -0.027797 0.16341 0.14784 0.04899 0.035169 0.88597
1627 0.097051 -0.13467 -0.00052814 0.05944 -0.023328 0.21809 0.3055 0.1297 -0.027106 0.20056 0.15472 0.052563 0.02554 0.81254
1628 0.083909 -0.13694 -0.0058627 0.056365 -0.035199 0.18092 0.31608 0.13895 -0.018975 0.16585 0.17617 0.064285 0.029271 0.64451
1629 0.088197 -0.15582 0.013573 0.05715 -0.03457 0.18429 0.32682 0.1686 -0.018223 0.16789 0.13297 0.041987 0.025272 0.53805
1630 0.052985 -0.16185 -0.014892 0.044404 -0.057462 0.1636 0.27705 0.13787 -0.064882 0.087642 0.11241 0.023369 0.010933 0.47455
1631 0.065824 -0.15286 -0.0004964 0.059489 -0.049993 0.18267 0.30583 0.20558 -0.06673 0.070381 0.097725 0.033802 0.014524 0.42619
1632 0.053632 -0.15046 0.012289 0.046813 -0.033884 0.17183 0.27743 0.18344 -0.048499 0.04781 0.1315 0.044914 0.013845 0.80604
1633 0.03941 -0.18996 -0.012866 0.032068 -0.051765 0.15498 0.27378 0.17905 -0.067748 0.024459 0.099932 0.039996 -0.0043442 0.91493
1634 0.045808 -0.14493 0.01241 0.044322 -0.024847 0.17767 0.25573 0.13953 -0.075656 0.043409 0.11428 0.060968 0.018257 0.90209
1635 0.010776 -0.19681 -0.00099466 0.00037699 -0.068768 0.17954 0.23474 0.088823 -0.073555 0.023758 0.09067 0.041631 0.0015278 0.80429
1636 0.067514 -0.13489 0.023381 0.062842 -0.016689 0.23318 0.27004 0.15227 -0.020564 0.20158 0.16755 0.071583 0.059519 0.91979
1637 0.076943 -0.15415 0.0057462 0.044696 -0.028031 0.2167 0.27938 0.13175 -0.033152 0.21415 0.1395 0.055135 0.02153 0.62763
1638 0.059941 -0.16233 0.0070917 0.040351 -0.024702 0.22215 0.2515 0.12265 -0.015951 0.29231 0.12152 0.041927 0.012651 0.54163
1639 0.051439 -0.16431 0.00041709 0.054905 -0.037683 0.21962 0.24052 0.16617 -0.0036496 0.18285 0.11436 0.04215 0.010452 0.51353
1640 0.056987 -0.17006 -0.0061775 0.02724 -0.053955 0.21637 0.26388 0.20426 -0.022868 0.18595 0.12979 0.042272 0.0062727 0.47681
1641 0.053845 -0.16291 -0.007922 0.037694 -0.043386 0.22343 0.25415 0.17448 -0.032407 0.1176 0.058402 0.030844 0.0037637 0.47174
1642 0.051244 -0.15353 0.017223 0.034219 -0.033107 0.24857 0.25965 0.21148 -0.021036 0.11874 0.11222 0.038206 0.024885 0.44089
1643 0.038602 -0.16386 0.023079 0.042673 -0.033819 0.23114 0.24413 0.15716 -0.028874 0.089252 0.07751 0.014838 0.0096857 0.6601
1644 0.04043 -0.18305 -0.0027957 0.032258 -0.04307 0.24343 0.20272 0.13565 -0.024213 0.092561 0.049938 0.032811 -0.0035233 0.79488
1645 0.030328 -0.16522 0.01224 0.033943 -0.029171 0.23429 0.26038 0.17374 0.063239 0.2339 0.11346 0.059403 0.025208 0.7175
1646 0.052156 -0.13048 0.072395 0.065707 -0.0051326 0.25622 0.26759 0.16307 0.0852 0.31247 0.15379 0.080595 0.033089 0.64393
1647 0.031664 -0.16365 0.064601 0.034022 -0.011884 0.26051 0.24556 0.18165 0.031891 0.3592 0.11026 0.054117 0.01807 0.49149
1648 0.032953 -0.18065 0.050076 0.029516 -0.019275 0.25522 0.20734 0.19005 0.0034927 0.35123 0.10609 0.04046 0.0031807 0.43996
1649 0.044871 -0.18046 0.030951 0.019071 -0.022667 0.23195 0.21655 0.20982 0.005394 0.36514 0.077572 0.021862 -0.017708 0.38329
1650 0.048969 -0.16184 0.014677 0.024455 -0.0013278 0.2571 0.21602 0.22296 0.0068254 0.39056 0.13409 0.043444 0.022003 0.35719
1651 0.049477 -0.1705 0.0060423 0.00748 -0.015099 0.23905 0.19531 0.1544 0.0097067 0.38692 0.094739 0.036406 -0.0044764 0.38171
1652 0.078635 -0.16744 0.030668 0.026815 -5.0463e-05 0.24292 0.17985 0.13284 0.010698 0.41395 0.10615 0.054469 0.011815 0.3514
1653 0.10113 -0.18707 0.025173 0.010559 -0.011602 0.23426 0.16311 0.14818 0.039379 0.43126 0.055867 0.038951 -0.013694 0.60183
1654 0.11833 -0.047438 0.016509 0.020174 -0.016053 0.25683 0.15654 0.11847 0.028271 0.43366 0.1045 0.037923 0.030487 0.63486
1655 0.08654 -0.11712 0.084804 0.047318 0.029666 0.29664 0.18894 0.20022 0.095532 0.51907 0.11875 0.053815 0.031328 0.69901
1656 0.083168 -0.12831 0.10996 0.044783 0.061664 0.31387 0.19182 0.22792 0.092874 0.53187 0.10616 0.031738 0.027929 0.46065
1657 0.035306 -0.12996 0.061995 0.010067 0.054923 0.31441 0.17123 0.22695 0.13161 0.54848 0.11416 0.04143 0.0091196 0.40283
1658 0.038504 -0.035895 0.12065 0.029742 0.049732 0.30791 0.1677 0.23993 0.14513 0.55193 0.071951 0.053762 0.020061 0.35294
1659 0.038733 -0.098615 0.12259 0.022526 0.03699 0.28937 0.18307 0.22007 0.079578 0.56039 0.11237 0.057514 0.018652 0.34159
1660 0.033641 -0.14611 0.076621 0.0076511 0.040549 0.24768 0.15861 0.15422 0.054039 0.52503 0.066318 0.020037 -0.0019774 0.29547
1661 0.065539 -0.10858 0.12837 0.046436 0.062778 0.31088 0.22107 0.16981 0.0722 0.59003 0.085547 0.044709 0.022034 0.2809
1662 0.092827 -0.12195 0.1135 0.02879 0.060676 0.2986 0.21216 0.16392 0.083242 0.58621 0.091196 0.039211 0.027475 0.30666
1663 0.12377 -0.011732 0.17832 0.048005 0.099045 0.31973 0.20718 0.18176 0.080773 0.58605 0.1056 0.051983 0.023466 0.55623
1664 0.11683 -0.099681 0.17625 0.026399 0.098124 0.28747 0.19594 0.1939 0.089574 0.57542 0.097653 0.032085 0.015407 0.57615
1665 0.1135 -0.12774 0.22692 0.023144 0.068202 0.29934 0.1539 0.23819 0.11027 0.59419 0.082562 0.039478 0.012278 0.59746
1666 0.09993 -0.12214 0.12203 0.0062884 0.039291 0.3109 0.16162 0.22366 0.1643 0.58872 0.086581 0.03284 -0.0058315 0.57983
1667 0.10071 -0.11959 0.17776 0.027523 0.05935 0.33631 0.17697 0.24144 0.15143 0.6241 0.074719 0.029472 0.013529 0.72652
1668 0.055046 -0.15327 0.16451 0.013648 0.040178 0.30612 0.14984 0.20972 0.15677 0.59767 0.059928 0.038784 0.0093805 0.65217
1669 0.054134 -0.13621 0.20595 0.020022 0.072487 0.31366 0.11321 0.15356 0.19606 0.62384 0.059397 0.031287 0.011291 0.43284
1670 0.062823 -0.17071 0.24013 0.023797 0.081586 0.3293 0.12055 0.19926 0.18609 0.54406 0.080735 0.028109 0.014002 0.36998
1671 0.089551 -0.14316 0.27682 0.026101 0.1165 0.31031 0.12539 0.16745 0.23781 0.59258 0.067644 0.022471 0.0069435 0.33455
1672 0.083779 -0.1536 0.2476 0.010736 0.13691 0.30266 0.10173 0.15622 0.15118 0.63222 0.051963 0.017593 0.0040545 0.56121
1673 0.13626 -0.15224 0.22697 0.03469 0.16405 0.32005 0.11541 0.20967 0.12554 0.5839 0.079182 0.039566 0.025015 0.6911
1674 0.11072 -0.17195 0.19199 0.012135 0.068891 0.32256 0.13508 0.24549 0.12708 0.56157 0.05782 0.0030678 0.0069364 0.70325
1675 0.15488 -0.14535 0.21447 0.03513 0.093549 0.33479 0.11595 0.25216 0.11334 0.5828 0.085659 0.05338 0.026577 0.6212
1676 0.10981 -0.16249 0.25587 0.029364 0.074418 0.2817 0.11076 0.23957 0.10126 0.61273 0.043208 0.042492 0.0083384 0.44312
1677 0.09613 -0.14289 0.31249 0.028929 0.10067 0.31508 0.1232 0.19917 0.1352 0.56994 0.086117 0.12666 0.033469 0.39725
1678 0.073958 -0.13789 0.36157 0.036413 0.12288 0.30668 0.12488 0.19425 0.16241 0.52296 0.073725 0.076757 0.02658 0.33864
1679 0.059496 -0.13043 0.34318 0.0051578 0.18594 0.30963 0.088235 0.1681 0.20217 0.51705 0.045684 0.043759 0.0014214 0.30442
1680 0.061604 -0.064351 0.38455 0.022632 0.15131 0.30628 0.079027 0.19035 0.19902 0.49088 0.066503 0.043921 0.0081824 0.59565
1681 0.069833 -0.11332 0.35469 0.011517 0.14722 0.28406 0.0993 0.19872 0.22018 0.49087 0.073062 0.047733 0.014463 0.63666
1682 0.11312 -0.10385 0.42817 0.052141 0.13666 0.25784 0.10017 0.23736 0.19394 0.51975 0.05134 0.050156 0.017914 0.63902
1683 0.17193 -0.12123 0.38381 0.038296 0.1366 0.26324 0.094926 0.26141 0.15633 0.54717 0.075419 0.044518 0.021895 0.52467
1684 0.18701 -0.13085 0.38007 0.015641 0.12618 0.22568 0.064949 0.25087 0.15736 0.55728 0.050818 0.03405 0.023656 0.41423
1685 0.19619 -0.076257 0.42749 0.040265 0.19193 0.25559 0.10576 0.24487 0.23287 0.58076 0.075857 0.039202 0.025777 0.36291
1686 0.17017 -0.047907 0.43345 0.03054 0.18731 0.22875 0.086224 0.19637 0.29065 0.57425 0.079515 0.048775 0.041498 0.33162
1687 0.16168 -0.032776 0.41418 0.014934 0.12978 0.23785 0.057367 0.18168 0.25114 0.46966 0.029454 0.026417 -0.012231 0.2976
1688 0.12388 0.11145 0.43034 0.029649 0.10658 0.21788 0.07178 0.19095 0.26608 0.45778 0.075303 0.037579 0.0098603 0.27712
1689 0.090278 -0.068345 0.43519 0.0030934 0.1126 0.21258 0.068953 0.18959 0.25257 0.44817 0.078212 0.0084114 0.010521 0.34831
1690 0.074926 -0.11405 0.46672 0.0057679 0.11294 0.20615 0.057776 0.17083 0.30074 0.43793 0.03978 0.0045836 0.010202 0.50012
1691 0.077524 -0.12127 0.46371 0.023693 0.094118 0.21811 0.067028 0.20317 0.29779 0.42111 0.007899 0.014636 -0.0012467 0.53324
1692 0.078713 -0.11821 0.48069 0.035827 0.10342 0.20209 0.054071 0.19487 0.28102 0.40888 0.031038 0.0059181 0.00071428 0.39401
1693 0.10577 -0.094652 0.50282 0.035152 0.15094 0.22785 0.086754 0.24435 0.32325 0.43271 0.031316 0.03456 0.011955 0.32985
1694 0.12567 -0.090172 0.54076 0.047176 0.18894 0.2381 0.072647 0.21978 0.33916 0.45019 0.056885 0.028723 0.052406 0.31065
1695 0.14991 -0.1167 0.49393 0.023191 0.20026 0.19063 0.06415 0.19159 0.31785 0.38708 0.031524 0.023275 0.052407 0.24565
1696 0.18631 -0.10608 0.54825 0.032365 0.23533 0.1725 0.057713 0.17348 0.36266 0.36671 0.043413 0.007237 0.062788 0.24982
1697 0.20303 -0.11627 0.50308 0.02547 0.2081 0.18339 0.062975 0.19417 0.39191 0.38019 0.024831 0.017689 0.038079 0.22893
1698 0.20239 -0.11426 0.53677 0.027544 0.21793 0.18015 0.052168 0.15061 0.3795 0.34735 0.04274 -0.0098585 0.02723 0.22832
1699 0.21282 -0.084388 0.54595 0.045729 0.20032 0.22134 0.070681 0.20714 0.42888 0.38548 0.038459 0.033294 0.039361 0.23473
1700 0.1334 -0.12846 0.54938 0.014914 0.13591 0.1754 0.042394 0.16345 0.3794 0.32915 0.014878 -0.010124 0.0072122 0.1817
1701 0.11773 -0.086727 0.52992 0.034418 0.13083 0.18673 0.062167 0.21098 0.39622 0.3309 0.021136 0.0095382 0.029653 0.19784
1702 0.11148 -0.085626 0.58224 0.039763 0.13898 0.22119 0.10157 0.29188 0.45092 0.34784 0.048385 0.02904 0.037774 0.20422
1703 0.10243 -0.10818 0.53425 0.027207 0.13143 0.19124 0.087942 0.23363 0.4531 0.3218 0.018384 0.0090127 0.010335 0.28897
1704 0.079651 -0.13214 0.47466 -0.0013082 0.093751 0.15022 0.025015 0.14965 0.40078 0.26208 -0.0070574 -0.0071151 0.0068762 0.26205
1705 0.086499 -0.13873 0.47222 0.0015664 0.14709 0.15443 0.030518 0.16134 0.42731 0.27727 -0.019299 -0.019303 -0.0090128 0.18507
1706 0.091897 -0.1315 0.44117 0.016661 0.18897 0.16255 0.066321 0.18859 0.45399 0.29074 0.02059 0.0023894 0.00025816 0.1526
1707 0.14227 -0.099073 0.40743 0.017496 0.22294 0.17652 0.060444 0.2144 0.49342 0.30116 0.023309 0.0068717 0.020459 0.12867
1708 0.16302 -0.13319 0.38763 0.0097001 0.22429 0.13726 0.013066 0.12661 0.44601 0.22615 -0.033162 -0.028246 -0.0055199 0.083676
1709 0.17786 -0.1476 0.39374 0.019125 0.23822 0.13966 0.039989 0.14672 0.45852 0.22646 -0.011384 -0.0066739 -0.0037189 0.10646
1710 0.15123 -0.13127 0.4192 0.023149 0.29898 0.22537 0.030762 0.15463 0.4434 0.22364 0.0091151 -0.0044916 0.023552 0.053548
1711 0.15812 -0.11543 0.51769 0.027754 0.31699 0.34008 0.071625 0.19114 0.4307 0.22905 0.035184 -0.0047194 0.024373 0.077089
1712 0.11773 -0.13812 0.49183 -0.0027817 0.34686 0.41068 0.034068 0.17206 0.36034 0.22419 -0.020427 -0.0014472 0.015574 0.03166
1713 0.1178 -0.12628 0.53141 0.034733 0.41546 0.50359 0.08966 0.25671 0.38354 0.23491 -0.0042287 0.019285 0.014425 0.052811
1714 0.092063 -0.12797 0.48104 0.011737 0.38808 0.52351 0.089203 0.24453 0.36434 0.1986 0.01309 0.033347 0.018306 0.048782
1715 0.093601 -0.13582 0.45113 0.005842 0.39799 0.48719 0.11031 0.25389 0.40089 0.23734 -0.010611 0.02079 0.0071371 0.0094726
1716 0.088579 -0.12926 0.42577 0.0034066 0.38808 0.44053 0.060899 0.23238 0.43617 0.21444 0.012727 0.055632 0.012198 -0.00031645
1717 0.086987 -0.13966 0.39045 0.018511 0.39705 0.37537 0.092372 0.28756 0.48456 0.19263 0.0032762 0.039014 -0.0060209 -0.022346
1718 0.11413 -0.14285 0.36507 -0.011894 0.31386 0.30415 0.065985 0.24619 0.44332 0.16016 -0.047655 0.036606 -0.02694 -0.048065
1719 0.17354 -0.11454 0.39332 0.02153 0.31141 0.28258 0.090237 0.23272 0.47768 0.18674 0.013034 0.049799 0.028781 -0.057174
1720 0.20817 -0.13804 0.39878 0.0096248 0.29105 0.25147 0.09346 0.20708 0.4533 0.18492 0.024972 0.051141 0.044432 -0.065403
1721 0.20198 -0.15338 0.3558 0.0057394 0.24219 0.19112 0.073013 0.177 0.42617 0.19607 -0.032499 -0.004887 0.021783 -0.073452
1722 0.15672 -0.12729 0.36958 -0.006376 0.2409 0.18768 0.047866 0.18171 0.38601 0.14755 -0.0086701 0.0060752 0.043614 -0.068631
1723 0.12501 -0.13268 0.35178 0.0094585 0.26674 0.16624 0.040189 0.16598 0.38715 0.15017 -0.023541 -0.0049125 0.039525 -0.06527
1724 0.10323 -0.13637 0.3599 0.011523 0.30387 0.17116 0.045011 0.17789 0.42274 0.18261 -0.029223 -0.0054903 0.030276 -0.11931
1725 0.086013 -0.1451 0.34932 -0.0077924 0.32264 0.14777 0.037644 0.1499 0.39215 0.1316 -0.030974 -0.010268 0.006687 -0.097108
1726 0.088771 -0.13466 0.35725 0.012842 0.32057 0.15368 0.054937 0.20487 0.42491 0.15256 -0.025755 -0.010256 0.008588 -0.10848
1727 0.087349 -0.17321 0.34874 0.012647 0.3177 0.11611 0.04223 0.21715 0.4222 0.13521 -0.044296 -0.0038136 -0.001591 -0.14394
1728 0.078477 -0.15551 0.31622 0.0035113 0.28913 0.15992 0.066383 0.23153 0.39695 0.1524 -0.019808 0.011229 0.01546 -0.12504
1729 0.095785 -0.13688 0.33223 0.0056659 0.26906 0.13843 0.072696 0.20522 0.36656 0.14024 -0.025869 0.0038809 0.002801 -0.12553
1730 0.13819 -0.151 0.34744 0.01783 0.24403 0.12547 0.029318 0.15715 0.32384 0.12521 -0.02137 0.0014331 0.026652 -0.14809
1731 0.18528 -0.1137 0.34218 0.020395 0.24795 0.11487 0.053671 0.18991 0.32053 0.13422 -0.0029914 0.036995 0.056413 -0.14405
1732 0.19672 -0.10976 0.34887 0.0057696 0.24949 0.12515 0.057594 0.19064 0.30029 0.11715 -0.013433 -0.0038024 0.081174 -0.17169
1733 0.18146 -0.14314 0.30075 0.0060941 0.22631 0.10925 0.034247 0.16191 0.2804 0.13277 -0.038724 0.0152 0.077875 -0.16451
1734 0.15501 -0.13996 0.31549 -0.0073913 0.22882 0.11923 0.03159 0.17185 0.27504 0.11204 -0.0048952 -0.0037679 0.066056 -0.17635
1735 0.11651 -0.14164 0.29555 -0.010467 0.22647 0.085728 0.014602 0.14833 0.28551 0.10956 -0.020376 -0.0027057 0.076767 -0.19057
1736 0.086303 -0.16111 0.28355 -0.010292 0.22119 0.085394 0.020035 0.11932 0.28445 0.11025 -0.017078 -0.019803 0.034018 -0.19418
1737 0.090211 -0.13207 0.29775 -0.0038876 0.24815 0.10129 0.028018 0.1368 0.30126 0.11601 -0.044009 -0.018311 0.036769 -0.23046
1738 0.096459 -0.13754 0.28874 -0.004123 0.20743 0.075506 0.026041 0.13668 0.31969 0.12812 -0.01758 0.00070101 0.03543 -0.19974
1739 0.10834 -0.12272 0.2933 -0.011758 0.20548 0.099171 0.028294 0.1733 0.31323 0.1368 -0.035052 0.0045633 0.034411 -0.19508
1740 0.10982 -0.12198 0.29045 0.0084161 0.20822 0.090277 0.0036765 0.13221 0.2496 0.099496 -0.018973 -0.0029045 0.032702 -0.21931
1741 0.114 -0.13599 0.26563 -0.0045993 0.1853 0.072443 -0.0017507 0.11238 0.2369 0.097735 -0.046984 -0.016962 0.0060529 -0.23228
1742 0.13762 -0.13798 0.26586 0.0062052 0.17386 0.066518 0.0014321 0.11273 0.21952 0.085184 -0.033715 -0.01956 0.038694 -0.22755
1743 0.16107 -0.11614 0.27672 -0.00020022 0.1917 0.061294 0.011895 0.13458 0.22875 0.10945 -0.035957 -0.034668 0.048955 -0.22296
1744 0.17512 -0.11441 0.27496 0.012484 0.19247 0.06629 -0.0098922 0.10439 0.21885 0.088173 -0.032228 -0.0059156 0.087236 -0.27454
1745 0.19452 -0.12618 0.26338 0.0038289 0.17704 0.061405 -0.018809 0.11481 0.2122 0.068102 -0.033479 -0.018223 0.061707 -0.2202
1746 0.14677 -0.14374 0.24079 -0.020767 0.16703 0.041161 -0.0078166 0.077793 0.19606 0.059761 -0.05387 -0.034721 0.057738 -0.28543
1747 0.12647 -0.13398 0.24835 0.00079803 0.1755 0.057747 0.0011362 0.13182 0.23649 0.08756 -0.015862 0.0076411 0.070459 -0.24892
1748 0.10344 -0.12313 0.25997 0.0089526 0.16649 0.047323 -0.00019097 0.12231 0.24747 0.06003 -0.013583 -0.025397 0.03766 -0.24297
1749 0.099919 -0.14261 0.25297 0.0049072 0.17169 0.063338 -0.0019082 0.12757 0.23096 0.071699 -0.028584 0.013016 0.033721 -0.27029
1750 0.078287 -0.12847 0.22929 -0.013888 0.14428 0.032274 -0.028815 0.090756 0.19059 0.042098 -0.034905 -0.024122 0.014742 -0.2857
1751 0.081735 -0.083184 0.22526 -0.00053372 0.14462 0.02757 -0.028883 0.075311 0.17073 0.061877 -0.036027 -0.01564 0.017923 -0.26632
1752 0.087814 -0.063053 0.22386 -0.00052916 0.16551 0.041325 -0.01323 0.12847 0.18378 0.067967 -0.0052179 -0.0087777 0.040844 -0.26216
1753 0.084522 -0.043072 0.21578 -0.0062446 0.13483 0.025781 -0.062167 0.066823 0.14524 0.029706 -0.060519 -0.047965 0.021815 -0.2617
1754 0.11671 -0.069772 0.24949 0.01894 0.1557 0.040587 -0.0055241 0.11311 0.16785 0.075855 -0.01318 -0.0092132 0.096216 -0.26056
1755 0.1149 -0.078321 0.23109 0.011565 0.14717 0.052762 -0.017391 0.077804 0.16139 0.040204 -0.045992 -0.013911 0.058197 -0.26705
1756 0.11061 -0.11074 0.20163 0.0037691 0.12813 0.023678 -0.0060384 0.08601 0.16131 0.046993 -0.031153 -0.0044787 0.074248 -0.2499
1757 0.13515 -0.10615 0.23197 0.016764 0.13999 0.034224 -0.024606 0.080056 0.15821 0.067463 -0.027044 0.00080352 0.047159 -0.26823
1758 0.10257 -0.11824 0.19582 -0.0095418 0.12282 0.01995 -0.010223 0.089852 0.12897 0.049422 -0.035365 -0.015764 0.02374 -0.28207
1759 0.12126 -0.092668 0.21945 -0.0012372 0.15381 0.075655 -0.01112 0.11803 0.1596 0.083331 -0.0056367 0.001878 0.046061 -0.29521
1760 0.065969 -0.13153 0.17089 -0.020623 0.085387 -0.004749 -0.043197 0.059453 0.10119 0.01811 -0.056248 -0.03293 0.0008017 -0.29833
1761 0.059117 -0.047737 0.19663 -0.0049481 0.10954 0.015677 -0.062434 0.059329 0.11952 0.04375 -0.049999 -0.028408 0.015093 -0.29893
1762 0.054835 -0.029186 0.19961 0.0035765 0.11894 0.047532 -0.030912 0.084425 0.12725 0.035409 -0.045881 -0.010055 0.048374 -0.30473
1763 0.058814 0.0017442 0.18259 -0.015149 0.1173 0.015208 -0.061959 0.09431 0.1002 0.021868 -0.033802 -0.013633 0.044955 -0.29492
1764 0.043752 -0.034465 0.17453 -0.028034 0.095112 0.015294 -0.048346 0.062846 0.08031 -0.0018928 -0.050003 -0.027931 0.041046 -0.31645
1765 0.04777 -0.059054 0.19031 -0.0010798 0.11343 0.034559 -0.015963 0.11461 0.11892 0.035676 -0.021264 -0.0013586 0.096277 -0.32284
1766 0.030168 -0.068814 0.16888 -0.015585 0.078669 0.0085152 -0.03686 0.045388 0.083223 -0.028604 -0.049746 -0.014946 0.077648 -0.35132
1767 0.035516 -0.069323 0.16727 -0.016461 0.088488 0.029601 -0.050567 0.058954 0.088435 0.0066448 -0.071467 -0.038174 0.031209 -0.323
1768 0.026675 -0.095152 0.13202 -0.028166 0.071517 0.0030166 -0.050825 0.067719 0.057316 -0.005546 -0.032288 -0.046712 0.02771 -0.36317
1769 0.042683 -0.11458 0.1549 -0.021302 0.076926 0.0037923 -0.041682 0.053535 0.056207 -0.0017567 -0.053949 -0.04242 0.025291 -0.33591
1770 0.056921 -0.086661 0.14874 -0.031627 0.092024 0.006968 -0.053269 0.077981 0.075909 -0.011718 -0.056201 -0.033357 0.023032 -0.35629
1771 0.042089 -0.12986 0.13356 -0.036962 0.063073 -0.0001363 -0.050596 0.054387 0.07298 -0.028178 -0.036402 -0.042445 0.00044261 -0.34851
1772 0.064557 -0.10057 0.16267 -0.0075179 0.083382 0.0095794 -0.038183 0.062702 0.065661 -0.017779 -0.043353 -0.038393 0.022604 -0.34733
1773 0.056475 -0.098969 0.1485 -0.0079633 0.08234 0.0038451 -0.034761 0.087408 0.076613 -0.01201 -0.042064 -0.026271 0.027085 -0.3374
1774 0.067464 -0.12209 0.15152 -0.020839 0.081129 0.035041 -0.045288 0.064944 0.064034 -0.018961 -0.062856 -0.039938 0.014036 -0.33102
1775 0.050532 -0.088318 0.16554 -0.011684 0.078648 -0.0004635 -0.044865 0.08493 0.076605 -0.020281 -0.047387 -0.029956 0.032907 -0.33527
1776 0.04336 0.067713 0.14686 -0.0092896 0.039926 -0.0055578 -0.053442 0.036995 0.043807 -0.026772 -0.076218 -0.044594 -0.0022224 -0.34313
1777 0.052728 -0.043937 0.14577 -0.0024251 0.061765 0.019138 -0.042099 0.045951 0.063928 -0.018413 -0.040899 -0.038282 0.030129 -0.32132
1778 0.032926 -0.076306 0.11854 -0.054561 0.039994 -0.014776 -0.063456 0.024487 0.029849 -0.046384 -0.079551 -0.060749 0.00085955 -0.34652
1779 0.071675 -0.076475 0.15882 0.027874 0.064172 0.015879 -0.027644 0.043893 0.074921 -0.0076145 -0.027122 -0.015087 0.038431 -0.28599
1780 0.043843 -0.087735 0.13814 -0.0093714 0.064831 -0.00028499 -0.039811 0.055748 0.051822 -0.025495 -0.037103 -0.031325 0.042202 -0.32353
1781 0.036741 -0.090484 0.13098 -0.022077 0.04223 -0.014739 -0.050098 0.033654 0.030764 -0.033506 -0.051664 -0.045563 0.018533 -0.34947
1782 0.042289 -0.045723 0.14776 -0.016412 0.069278 0.0071264 -0.032105 0.05322 0.043195 -0.0060269 -0.046066 -0.024351 0.036224 -0.33482
1783 0.029357 0.055197 0.12835 -0.022888 0.058857 0.013092 -0.041232 0.061046 0.040136 -0.019978 -0.062207 -0.034498 0.031325 -0.32401
1784 0.035505 0.089058 0.12651 -0.0090131 0.054926 0.021868 -0.0399 0.063101 0.027778 -0.0069484 -0.043638 -0.027906 0.028855 -0.31882
1785 0.044354 0.12057 0.14832 -0.0061586 0.047574 0.016174 -0.036567 0.053977 0.053929 -0.0032292 -0.05082 -0.028444 0.037996 -0.32289
1786 0.030152 0.12563 0.13558 -0.002094 0.054893 -0.0010308 -0.031284 0.064733 0.02563 -0.03749 -0.060381 -0.044302 0.017817 -0.33323
1787 0.01215 0.12279 0.1121 -0.023629 0.012582 -0.016795 -0.054521 0.021399 -0.0014583 -0.047721 -0.072652 -0.061069 -0.0027015 -0.35603
1788 0.033448 0.14647 0.13066 -0.011015 0.051921 0.026811 -0.033118 0.034534 0.026803 -0.025332 -0.064753 -0.020437 0.043449 -0.3389
1789 0.0091164 0.036431 0.10292 -0.0083603 0.035939 -0.0081337 -0.044475 0.04238 0.0098245 -0.042532 -0.066765 -0.049295 0.01308 -0.34209
1790 0.024205 0.012602 0.12283 -0.022476 0.046628 0.009482 -0.062723 0.054906 0.0060458 -0.018113 -0.042096 -0.034523 0.024371 -0.3366
1791 0.0066227 -0.041827 0.11452 -0.023721 0.035187 0.0023277 -0.08682 0.028592 -0.0079828 -0.048124 -0.078087 -0.06911 -0.0020676 -0.35695
1792 0.0026609 -0.024997 0.099669 -0.046977 0.010195 -0.014857 -0.062777 0.029157 -0.0047515 -0.066175 -0.071438 -0.058988 -0.016187 -0.36249
1793 0.016339 0.0065941 0.10067 -0.031852 0.017394 0.0092091 -0.061404 0.012383 0.01163 -0.048835 -0.08544 -0.039546 0.021674 -0.35724
1794 0.012087 0.063875 0.09982 -0.024558 0.010653 -0.012095 -0.084441 0.007179 -0.023049 -0.057676 -0.085401 -0.039104 0.0046954 -0.35078
1795 0.017655 0.15218 0.097435 -0.019493 0.023151 0.0025305 -0.052469 0.059215 -0.012497 -0.043947 -0.053612 -0.026011 0.017056 -0.35356
1796 0.012914 0.28999 0.09867 -0.020478 0.01055 -0.0042738 -0.078206 0.051681 1.3984e-05 -0.033188 -0.061563 -0.044399 0.0033974 -0.3608
1797 0.0039518 0.1844 0.098866 -0.018614 0.0025387 -0.027358 -0.061723 0.017446 -0.022685 -0.044169 -0.053005 -0.035217 0.0042984 -0.34348
1798 -0.00173 0.3052 0.092421 -0.020769 0.0045074 -0.032762 -0.04415 0.026202 0.0008867 -0.039939 -0.072216 -0.035895 -5.0626e-05 -0.34425
1799 -0.00046181 0.20839 0.077087 -0.035315 -0.0071739 -0.049177 -0.075717 0.018238 -0.040482 -0.06626 -0.075997 -0.053463 -0.02114 -0.35765
1800 0.0036464 0.2525 0.087832 -0.02953 0.013995 -0.022501 -0.034365 0.018994 -0.025991 -0.051251 -0.052198 -0.0277 0.018011 -0.3785
1801 0.0012546 0.18434 0.080348 -0.031216 0.013433 -0.047345 -0.055042 0.0026793 -0.025699 -0.045102 -0.07211 -0.024478 0.0086123 -0.37799
1802 0.021933 0.20377 0.095733 -0.027771 0.029162 -0.01357 -0.033649 0.037705 -0.023218 -0.032952 -0.046471 -0.019406 0.015933 -0.34823
1803 -0.00090908 0.34968 0.063579 -0.027266 0.0044708 -0.054114 -0.054306 0.0088308 -0.030126 -0.064823 -0.059772 -0.038274 -0.0042657 -0.38777
1804 -0.0077009 0.34044 0.072704 -0.031382 0.011149 -0.030008 -0.049763 0.017247 -0.041575 -0.049514 -0.052673 -0.048401 -0.0056247 -0.38137
1805 0.010767 0.43505 0.088109 -0.015917 0.0046182 -0.051042 -0.05214 0.048982 -0.029744 -0.051075 -0.060155 -0.037419 -0.0089037 -0.34089
1806 -0.0095145 0.28803 0.054325 -0.029983 0.0021668 -0.064987 -0.039298 0.0054881 -0.038622 -0.076176 -0.059626 -0.042777 -0.015673 -0.3703
1807 -0.0041663 0.44649 0.06387 -0.040248 0.0087455 -0.058141 -0.054695 0.0010038 -0.044341 -0.042696 -0.060447 -0.017965 0.0046183 -0.3519
1808 0.0094718 0.47372 0.083426 -0.0087736 0.022954 -0.019185 -0.004602 0.03469 -0.03177 -0.035067 -0.048259 -0.014702 0.018259 -0.32278
1809 -0.00431 0.45491 0.050831 -0.037979 -0.0076371 -0.03841 -0.053729 0.018435 -0.051718 -0.059298 -0.03631 -0.02827 0.0131 -0.3253
1810 -0.0047018 0.45719 0.082327 -0.038275 0.010102 -0.044954 -0.019596 0.012771 -0.047877 -0.048749 -0.063921 -0.034398 -0.00085873 -0.20937
1811 0.00052638 0.52308 0.066302 -0.03153 -0.0019197 -0.037898 -0.040224 0.034117 -0.045736 -0.05501 -0.046912 -0.041286 -0.0040777 -0.14254
1812 -0.0029054 0.54106 0.060117 -0.035895 -0.0091911 -0.059023 -0.040731 0.039493 -0.055494 -0.03523 -0.069444 -0.040003 -0.0030567 -0.2927
1813 0.0023427 0.60308 0.082973 0.00074917 0.023988 -0.0097069 -0.021448 0.034858 -0.023693 -0.040761 -0.036915 -0.019301 0.015644 -0.30793
1814 -0.0077791 0.62467 0.069948 -0.013036 0.0046363 -0.045701 -0.038425 0.0027241 -0.060092 -0.074092 -0.061246 -0.035649 0.0066652 -0.32087
1815 -0.025051 0.57332 0.052214 -0.020162 -0.006005 -0.051545 -0.048462 0.01204 -0.06359 -0.075443 -0.049197 -0.052647 0.012066 -0.3474
1816 -0.018093 0.56303 0.065619 -0.043507 0.0028137 -0.04112 -0.040379 0.0073857 -0.072469 -0.053053 -0.060269 -0.057394 -0.0019728 -0.33495
1817 -0.020535 0.64792 0.040955 -0.033283 -0.030538 -0.064154 -0.040277 0.025181 -0.073577 -0.076344 -0.06309 -0.028092 0.0076882 -0.30863
1818 -0.0082963 0.68492 0.06577 -0.018228 -0.016689 -0.035048 -0.020054 0.0072172 -0.057806 -0.075115 -0.040331 -0.04439 -0.0078508 -0.31711
1819 -0.0086882 0.64675 0.039285 -0.027453 -0.02951 -0.047203 -0.029821 0.0035529 -0.074105 -0.076536 -0.075622 -0.045358 -0.01416 -0.30617
1820 -0.02929 0.65776 0.045781 -0.053509 -0.046802 -0.075057 -0.062068 -0.019691 -0.086663 -0.10182 -0.067484 -0.072276 -0.022339 -0.20348
1821 -0.00078179 0.67966 0.060046 -0.017684 -0.0031829 -0.023931 -0.016605 0.039884 -0.048902 -0.050847 -0.041315 -0.015173 0.0095222 -0.11168
1822 0.0048464 0.7162 0.067682 -0.02121 -0.012344 -0.051826 -0.018773 0.02167 -0.053571 -0.055668 -0.043356 -0.033421 -0.0045068 -0.15612
1823 -0.018695 0.6814 0.035337 -0.046985 -0.016686 -0.06391 -0.02832 0.010576 -0.068789 -0.090199 -0.055067 -0.055599 -0.0024958 -0.095126
1824 0.0042328 0.72604 0.051883 -0.022651 -0.011137 -0.054554 -0.016537 0.017652 -0.052808 -0.07488 -0.049549 -0.035487 0.024255 -0.20129
1825 -0.034959 0.64734 0.016368 -0.050036 -0.044538 -0.090648 -0.066994 -0.050423 -0.087267 -0.11886 -0.08034 -0.078644 -0.022444 -0.27877
1826 -0.0086509 0.67384 0.047934 -0.030252 -0.028189 -0.048753 -0.026201 -0.00088676 -0.055605 -0.056701 -0.066281 -0.041992 -0.022133 -0.27099
1827 -0.012893 0.73695 0.048379 -0.025657 -0.025011 -0.068137 -0.031578 0.014879 -0.071704 -0.058762 -0.040392 -0.03919 1.8125e-05 -0.26999
1828 -0.0076745 0.7087 0.038854 -0.028722 -0.017372 -0.059111 -0.018796 0.0096748 -0.055212 -0.088593 -0.046674 -0.026698 -0.015311 -0.29776
1829 0.0086637 0.76027 0.04955 -0.026958 -0.013413 -0.042436 -0.011723 0.0077105 -0.056711 -0.047864 -0.047145 -0.030415 -0.0025699 -0.27042
1830 -0.023978 0.7185 0.024805 -0.050373 -0.034425 -0.07089 -0.02423 -0.026624 -0.07868 -0.10967 -0.074026 -0.049603 -0.014139 -0.28244
1831 -0.00615 0.69527 0.023651 -0.031919 -0.034416 -0.060434 -0.034887 -0.021648 -0.077728 -0.098815 -0.066408 -0.032981 -0.00084791 -0.077509
1832 0.0048282 0.74542 0.035956 -0.017424 -0.025367 -0.063559 -0.035094 0.020148 -0.054527 -0.068456 -0.031999 -0.027779 0.0092331 -0.098908
1833 -0.017594 0.6953 -0.0083884 -0.05924 -0.051969 -0.070323 -0.057702 -0.012286 -0.062856 -0.099757 -0.06275 -0.054846 -0.024776 -0.099947
1834 -0.0095554 0.67048 0.035117 -0.022935 -0.02739 -0.057537 -0.047209 0.022259 -0.051104 -0.076377 -0.061901 -0.047174 -0.0091149 -0.14074
1835 -0.0029172 0.73799 0.039082 -0.01119 -0.020571 -0.042521 -0.0046859 0.019235 -0.059133 -0.075288 -0.032663 -0.034682 0.012596 -0.21676
1836 -0.010159 0.69155 0.0016879 -0.034646 -0.046803 -0.095716 -0.033733 0.0044208 -0.070452 -0.088019 -0.063364 -0.07037 -0.028073 -0.20573
1837 0.021939 0.75085 0.075863 -4.1317e-05 -0.002664 -0.02729 0.0070497 0.050617 -0.022 -0.03559 0.0052949 -0.0093475 0.041088 -0.20524
1838 -0.0095927 0.73784 0.035609 -0.010707 -0.020435 -0.062454 -0.023457 0.010242 -0.064479 -0.076471 -0.055466 -0.046595 -0.009561 -0.15255
1839 -0.013285 0.72714 0.057044 -0.023562 -0.018327 -0.063549 -0.040395 0.027868 -0.067618 -0.070581 -0.061538 -0.042423 -0.00582 -0.052751
1840 -0.0074863 0.72846 0.03048 -0.028228 -0.025438 -0.063603 -0.028922 0.024604 -0.062936 -0.086272 -0.060539 -0.043821 -0.004629 0.10593
1841 -0.0076381 0.71392 0.033585 -0.019953 -0.031639 -0.045447 -0.003779 0.01844 -0.060475 -0.067093 -0.04986 -0.035559 -0.009598 0.12019
1842 -0.0079 0.64408 0.017571 -0.032149 -0.048081 -0.080772 -0.040786 0.0027854 -0.077423 -0.090964 -0.052631 -0.046376 -0.018297 0.053452
1843 -0.0096718 0.61893 0.040856 -0.013894 -0.033832 -0.070266 -0.025283 0.0059411 -0.067032 -0.098614 -0.046143 -0.038994 0.002574 0.28939
1844 -0.012314 0.59649 0.013181 -0.031829 -0.051783 -0.07626 -0.041431 0.010897 -0.082251 -0.078625 -0.059804 -0.051632 -0.007915 0.27805
1845 -0.0053754 0.8149 0.040337 -0.0015048 -0.035724 -0.036334 0.0020622 0.041293 -0.060599 -0.054616 -0.020745 -0.01482 0.012056 0.076175
1846 -0.0051672 0.81636 0.030912 -0.01608 -0.036666 -0.061019 -0.028275 -0.014082 -0.080578 -0.072407 -0.055816 -0.023917 -0.003133 -0.028834
1847 -0.023699 0.77028 0.0090277 -0.024616 -0.041197 -0.076683 -0.056892 -0.010236 -0.083417 -0.084528 -0.052348 -0.057035 -0.001882 -0.094474
1848 -0.031071 0.73041 -0.0068169 -0.015941 -0.045458 -0.069667 -0.056029 -0.04539 -0.086385 -0.10032 -0.078839 -0.043143 -0.017941 -0.097833
1849 -0.026063 0.68051 0.00074856 -0.017087 -0.07755 -0.092002 -0.067646 -0.013284 -0.10992 -0.092139 -0.07299 -0.057891 -0.01138 -0.090032
1850 -0.020375 0.61154 0.020284 -0.022492 -0.055521 -0.082526 -0.054784 -0.036509 -0.094803 -0.12082 -0.057851 -0.034478 -0.027579 -0.072631
1851 -0.0097763 0.58791 0.021379 0.012333 -0.040782 -0.06514 -0.022591 0.0035472 -0.078751 -0.073941 -0.024713 -0.026856 0.0020019 0.067
1852 0.0097919 0.57289 0.032335 0.011327 -0.032764 -0.060535 -0.036618 0.032103 -0.07047 -0.068802 -0.036684 0.0019661 0.0041029 0.2047
1853 -0.00735 0.51375 0.0006703 -0.025258 -0.046585 -0.073519 -0.044875 0.0036687 -0.086278 -0.085722 -0.038075 -0.017762 -0.014866 0.38129
1854 -0.0056118 0.48863 0.023566 0.0054963 -0.044136 -0.069483 -0.033862 0.0063545 -0.084287 -0.084253 -0.042147 -0.019999 -0.00087511 0.41069
1855 -0.0015636 0.44861 -0.0091288 -0.011269 -0.054678 -0.074727 -0.06144 -0.0041298 -0.10159 -0.10991 -0.088748 -0.035847 -0.034764 0.27217
1856 -0.010015 0.45983 0.013737 -0.0050246 -0.049999 -0.068482 -0.028307 -0.002814 -0.085164 -0.090295 -0.069819 -0.004565 -0.0046431 0.15942
1857 0.0042828 0.45043 0.004212 -0.0068601 -0.02169 -0.057656 -0.013264 0.027322 -0.072103 -0.061005 -0.04266 0.023197 -0.0035121 0.10225
1858 -0.013279 0.41105 0.0020475 -0.018885 -0.068172 -0.06979 -0.050841 0.013607 -0.088032 -0.098516 -0.060562 -0.0066805 -0.016481 0.032487
1859 0.0011291 0.41712 0.0048929 -0.0091409 -0.045803 -0.063555 -0.035528 -0.0052668 -0.09221 -0.106 -0.096153 -0.0057883 -0.03256 0.052358
1860 0.0073073 0.44047 0.024868 0.0048236 -0.047434 -0.052839 -0.045966 -0.008371 -0.090039 -0.082638 -0.047304 0.032114 -0.015169 0.055779
1861 -0.0076145 0.39622 -0.0034462 -0.0059918 -0.063656 -0.073343 -0.045563 -0.011685 -0.10414 -0.097069 -0.069085 0.0073562 -0.019848 -0.0078104
1862 -0.015426 0.38743 0.0010292 0.0078328 -0.039237 -0.085948 -0.03753 -0.00094948 -0.089316 -0.096949 -0.062787 0.0076584 -0.012217 0.034261
1863 -0.025118 0.36879 0.0023147 -0.0079727 -0.068668 -0.095852 -0.060567 -0.0035837 -0.097975 -0.07112 -0.070388 0.0058307 -0.013186 0.16774
1864 -0.03473 0.33721 -0.0088899 -0.020018 -0.06946 -0.086206 -0.047844 -0.014938 -0.10146 -0.10847 -0.077479 -0.021777 -0.031345 0.34227
1865 -0.0045718 0.38228 0.0038455 0.012466 -0.041141 -0.0408 -0.036991 0.0045878 -0.081152 -0.072892 -0.04152 0.023535 -0.0030542 0.48719
1866 -0.0087736 0.34232 0.013361 0.024861 -0.044742 -0.062455 -0.021279 -0.0024764 -0.078051 -0.084652 -0.051892 0.021967 0.0099968 0.54674
1867 -0.013485 0.34789 0.0093664 0.010356 -0.049193 -0.055279 -0.025946 -0.021151 -0.090409 -0.072943 -0.046333 0.01926 -0.00026222 0.33977
1868 -0.020007 0.32597 0.0015618 0.00076013 -0.060425 -0.073023 -0.024973 -0.016015 -0.087268 -0.075064 -0.052544 0.023282 -0.0068412 0.22718
1869 -0.012819 0.30635 0.0069773 0.00041469 -0.057326 -0.080158 -0.01227 -0.0087292 -0.086907 -0.095245 -0.038705 0.018804 -0.0049502 0.15872
1870 -0.030511 0.30021 -0.018617 -0.0089707 -0.055867 -0.099152 -0.024127 -0.041993 -0.10367 -0.092056 -0.050867 -0.0058737 -0.017529 0.10654
1871 -0.034133 0.31582 -0.0035719 0.019654 -0.047589 -0.069166 -0.046135 0.0020223 -0.094584 -0.10057 -0.047938 0.020749 -0.017238 0.13559
1872 -0.018464 0.29681 0.010234 0.021908 -0.0391 -0.07293 -0.036432 0.0087381 -0.083343 -0.099047 -0.053979 0.028751 -0.011327 0.25072
1873 0.011554 0.2566 0.007619 0.021093 -0.035671 -0.059695 -0.038459 0.0065639 -0.096901 -0.081658 -0.04487 0.019553 -0.0098063 0.56065
1874 -0.025048 0.31029 -0.0024555 0.0096175 -0.040053 -0.077489 -0.055606 -0.0022904 -0.09738 -0.095749 -0.026982 0.024285 -0.00043528 0.64621
1875 -0.01515 0.28148 -0.0068001 0.021962 -0.046584 -0.058903 -0.052633 -0.0096046 -0.11019 -0.095229 -0.047913 0.0090375 -0.0031443 0.6566
1876 -0.041802 0.25231 -0.010675 -0.0044034 -0.056205 -0.088978 -0.07568 -0.043539 -0.11026 -0.10585 -0.084574 0.0028998 -0.036853 0.75016
1877 -0.033334 0.2356 -0.013309 0.0093612 -0.060597 -0.083862 -0.062778 -0.013613 -0.083496 -0.10449 -0.043656 0.025252 -0.010862 0.42302
1878 -0.031405 0.23089 -0.021714 0.0078858 -0.071788 -0.078506 -0.060605 -0.013567 -0.099844 -0.10011 -0.068477 -0.0063758 -0.027321 0.33201
1879 -0.023337 0.22387 -0.0066384 0.01686 -0.057159 -0.073871 -0.063522 -0.020342 -0.092283 -0.096263 -0.068108 0.010436 -0.01936 0.25585
1880 -0.023089 0.21439 -0.0060329 0.041925 -0.036981 -0.057885 -0.051539 0.018274 -0.095752 -0.078983 -0.047499 0.021219 -0.013819 0.24998
1881 -0.035411 0.1882 -0.0080675 0.012279 -0.064412 -0.087449 -0.052956 0.0041599 -0.10398 -0.094534 -0.036371 -0.016859 -0.0088883 0.25678
1882 -0.050823 0.17956 -0.0050721 0.023694 -0.081943 -0.089393 -0.063284 -0.021464 -0.10843 -0.10532 -0.083832 -0.019397 -0.042097 0.56576
1883 -0.022054 0.1972 0.0037534 0.038469 -0.056395 -0.062998 -0.047771 0.0033814 -0.087778 -0.090286 -0.036623 0.012055 -0.016486 0.75587
1884 -0.018606 0.19427 0.014289 0.048383 -0.032896 -0.071452 -0.028838 0.0057872 -0.069536 -0.075546 -0.038654 0.023378 0.010565 0.69278
1885 -0.032128 0.15539 -0.019976 0.029638 -0.048027 -0.073776 -0.043665 -0.007217 -0.082035 -0.085577 -0.065976 -1.0101e-05 0.0018656 0.79781
1886 -0.02975 0.15496 -0.01582 0.023712 -0.049978 -0.068561 -0.066742 -0.035721 -0.10873 -0.11426 -0.069257 0.0018321 -0.015853 0.63972
1887 -0.040052 0.15877 -0.020535 0.011207 -0.05082 -0.065975 -0.048329 -0.013436 -0.10784 -0.099619 -0.054378 -0.014626 -0.0060624 0.43851
1888 -0.026654 0.17558 0.014771 0.034581 -0.029281 -0.045789 -0.021417 0.02479 -0.070761 -0.07831 -0.077359 -0.015213 -0.0058614 0.39079
1889 -0.036215 0.14115 -0.002874 0.0067159 -0.069402 -0.080474 -0.061854 -0.024254 -0.11262 -0.11938 -0.067101 -0.030161 -0.0021004 0.37608
1890 -0.033187 0.12357 -0.0088486 0.033511 -0.066064 -0.088428 -0.038791 0.0011217 -0.093178 -0.091181 -0.047342 -0.016959 0.00096059 0.32963
1891 -0.036299 0.12735 -0.027323 0.029255 -0.068515 -0.078492 -0.055918 -0.0005525 -0.092907 -0.091542 -0.075363 -0.043137 -0.026288 0.27872
1892 -0.046601 0.11624 -0.014258 0.02003 -0.057776 -0.080946 -0.040325 0.014443 -0.1025 -0.089293 -0.053634 -0.023414 -3.7431e-05 0.33317
1893 -0.029013 0.14404 0.0076277 0.025454 -0.039898 -0.061481 -0.040373 0.002059 -0.11224 -0.096534 -0.051136 0.0058478 0.00078356 0.50865
1894 -0.043074 0.12458 -0.020467 -0.00037124 -0.073079 -0.068665 -0.06542 -0.033675 -0.11321 -0.11218 -0.077787 -0.03019 -0.010455 0.65084
1895 -0.061546 0.075262 -0.016031 0.0020833 -0.08416 -0.083779 -0.066377 -0.021889 -0.10771 -0.10826 -0.091428 -0.028488 -0.032004 0.64918
1896 -0.033968 0.10537 -0.003296 0.049108 -0.045082 -0.040704 -0.033904 0.0012763 -0.08354 -0.073276 -0.049189 -0.010085 0.0069465 0.58628
1897 -0.03582 0.073133 -0.014911 0.028032 -0.067573 -0.066908 -0.039001 -0.008508 -0.11353 -0.10441 -0.072381 -0.034043 -0.022382 0.38799
1898 -0.047792 0.057654 -0.012245 0.016697 -0.081984 -0.075172 -0.031108 -0.017712 -0.10535 -0.094917 -0.072302 -0.033881 -0.021041 0.3641
1899 -0.043184 0.091084 -0.0010097 0.035222 -0.067936 -0.056847 -0.055286 0.015804 -0.092046 -0.082848 -0.060693 -0.046669 -0.01679 0.31891
1900 -0.044535 0.037145 -0.026554 0.013106 -0.073447 -0.088821 -0.037833 -0.0033507 -0.097755 -0.11241 -0.052535 -0.016937 0.0012705 0.27227
1901 -0.035387 0.050526 -0.0019788 0.012411 -0.078748 -0.076935 -0.03724 0.0050951 -0.098073 -0.0697 -0.068236 -0.0035843 -0.0072385 0.27331
1902 -0.030359 0.064056 0.0079666 0.021575 -0.04129 -0.040249 -0.017507 -0.0013192 -0.074312 -0.074401 -0.046637 0.0021079 -0.0083075 0.28094
1903 -0.036011 0.041707 -0.0088279 0.02721 -0.040741 -0.047984 -0.039894 0.035367 -0.09575 -0.071391 -0.057538 -0.01016 0.028533 0.24323
1904 -0.050393 0.039848 -0.010282 0.0083444 -0.081982 -0.075938 -0.051412 -0.012118 -0.098549 -0.10279 -0.05386 -0.014828 0.0052245 0.24639
1905 -0.050704 0.043878 -0.007697 0.001509 -0.059233 -0.055652 -0.049629 -0.010602 -0.1037 -0.089743 -0.078031 -0.031295 -0.026875 0.22191
1906 -0.046886 0.0087389 -0.025532 0.0068935 -0.061275 -0.045787 -0.067716 -0.024016 -0.10299 -0.078024 -0.050162 -0.029613 -0.013304 0.19385
1907 -0.023638 0.06649 0.015124 0.046678 -0.027696 -0.024571 -0.022573 0.03308 -0.088275 -0.060534 -0.038773 -0.0050709 0.023057 0.20832
1908 -0.05787 0.02589 -0.037001 -0.0067974 -0.067967 -0.076175 -0.06843 -0.040795 -0.095474 -0.067315 -0.068945 -0.024609 -0.013322 0.14285
1909 -0.051312 0.019751 -0.041175 -0.0052728 -0.076589 -0.06312 -0.042777 -0.012349 -0.1079 -0.086526 -0.076896 -0.038346 -0.031601 0.12226
1910 -0.061784 0.011422 -0.02691 0.00051177 -0.07003 -0.083964 -0.067815 -0.032173 -0.125 -0.1075 -0.080857 -0.062824 -0.02141 0.12506
1911 -0.054755 0.028922 -0.019264 0.0080663 -0.062201 -0.045618 -0.032572 -0.0068373 -0.11558 -0.066308 -0.065358 -0.046302 0.0030314 0.12922
1912 -0.050347 -0.0069571 -0.039249 -0.0054291 -0.068873 -0.064342 -0.056659 0.012328 -0.10874 -0.083768 -0.05591 -0.04829 -0.0026976 0.14289
1913 -0.031069 0.015134 -0.012304 0.017795 -0.048394 -0.049727 -0.023266 0.041264 -0.098197 -0.077579 -0.066351 -0.021237 0.0056634 0.097918
1914 -0.025001 0.017704 0.011042 0.04199 -0.054465 -0.029231 -0.021553 0.02835 -0.10463 -0.06906 -0.044492 -0.019875 0.010184 0.13498
1915 -0.043253 -0.0097351 -0.026983 0.012115 -0.063397 -0.077945 -0.060891 0.0029457 -0.10219 -0.11117 -0.079293 -0.060003 -0.023065 0.07858
1916 -0.035654 -0.033514 -0.027767 -0.0026809 -0.074248 -0.0637 -0.026078 0.013741 -0.10761 -0.11317 -0.087365 -0.047011 0.0067064 0.1115
1917 -0.043646 -0.025874 -0.048442 -0.022166 -0.084859 -0.097094 -0.038065 0.042227 -0.10505 -0.10454 -0.092106 -0.055839 0.011857 0.043692
1918 -0.039098 -0.0098531 -0.030716 0.0093983 -0.055481 -0.062008 -0.038092 -0.001147 -0.10896 -0.11662 -0.062487 -0.047696 0.022188 0.049313
1919 -0.03016 -0.0089625 -0.030041 0.016943 -0.051552 -0.043623 -0.0079593 0.061479 -0.097499 -0.071414 -0.065178 -0.038454 0.012739 0.019684
1920 -0.023022 -0.0034918 -0.024386 0.0096074 -0.067203 -0.062587 -0.021367 0.046434 -0.092437 -0.094455 -0.05301 -0.024832 0.01841 0.040755
1921 -0.033674 -0.028351 -0.03983 0.020662 -0.075935 -0.065911 -0.028034 0.01974 -0.111 -0.11208 -0.079861 -0.04145 -0.0012387 -0.051054
1922 -0.023365 0.01334 0.0081454 0.029107 -0.027216 -0.018635 0.0099091 0.083666 -0.069045 -0.057066 -0.039302 -0.0096173 0.033612 0.014177
1923 -0.022677 -1.9812e-05 -0.019229 0.023351 -0.057677 -0.02566 -0.0063781 0.041212 -0.088613 -0.081237 -0.049674 -0.014785 0.052813 -0.038882
1924 -0.031429 -0.017989 0.0040962 0.0063656 -0.048208 -0.046934 -0.024065 0.024988 -0.082332 -0.093348 -0.060455 -0.048903 0.037924 -0.030631
1925 -0.031621 -0.0073885 -0.0092983 0.0097502 -0.05302 -0.044688 -0.014532 0.063203 -0.096561 -0.073278 -0.069276 -0.049141 0.0073453 -0.04631
1926 -0.049123 -0.053928 -0.025223 0.0071348 -0.067271 -0.031323 -0.03139 0.040189 -0.11351 -0.096659 -0.072537 -0.064868 0.0068763 -0.069009
1927 -0.016944 -0.014997 0.0011625 0.013439 -0.055112 -0.018007 -0.011047 0.080755 -0.081728 -0.07686 -0.064129 -0.031476 0.063997 -0.031068
1928 -0.037206 -0.064786 -0.011312 0.011674 -0.088934 -0.027571 -0.025754 0.015691 -0.11081 -0.092631 -0.05814 -0.045924 0.027828 -0.084298
1929 -0.027518 -0.025806 -0.0011866 0.025248 -0.057165 -0.043776 -0.0085212 0.058596 -0.088565 -0.079522 -0.047531 -0.038732 0.025929 -0.055557
1930 -0.04165 -0.077385 -0.033481 -0.004737 -0.063416 -0.06056 -0.034568 0.013772 -0.10295 -0.092432 -0.051912 -0.041449 0.05093 -0.096916
1931 -0.028412 -0.059585 -0.046236 0.019218 -0.065588 -0.045164 -0.027146 0.026528 -0.10292 -0.093173 -0.054374 -0.037867 0.066861 -0.12326
1932 -0.040824 -0.055714 -0.04369 -0.0099978 -0.075929 -0.045778 -0.044733 -0.00084643 -0.10939 -0.095304 -0.071525 -0.046705 0.076942 -0.13543
1933 -0.0049854 -0.054133 -0.015925 0.015797 -0.04866 -0.013563 -0.03171 0.013929 -0.07768 -0.059745 -0.036586 -0.011983 0.093173 -0.083833
1934 -0.015207 -0.053633 -0.034859 -0.0025087 -0.074502 -0.031067 -0.056897 0.039975 -0.11182 -0.099116 -0.083207 -0.05014 0.035734 -0.11754
1935 0.004731 -0.038672 -0.022524 0.010996 -0.040533 -0.016381 0.00085574 0.079071 -0.064487 -0.066136 -0.034189 -0.033468 0.053065 -0.097411
1936 0.0038792 -0.079391 -0.027689 -0.01118 -0.092104 -0.045536 -0.057561 0.023577 -0.12404 -0.091377 -0.07413 -0.051406 0.041966 -0.12212
1937 -0.0087026 -0.072081 -0.028483 -0.001755 -0.075106 -0.04167 -0.051779 0.0032824 -0.10464 -0.078138 -0.080111 -0.067244 0.027097 -0.12134
1938 -0.020574 -0.06344 -0.032938 -0.0061805 -0.060977 -0.028964 -0.042186 0.023298 -0.089923 -0.10495 -0.057302 -0.048862 0.066898 -0.15506
1939 -0.014536 -0.038429 -0.014162 0.0081241 -0.038988 0.0029815 -0.036033 0.041394 -0.079361 -0.089709 -0.052584 -0.034949 0.095429 -0.12617
1940 -0.037658 -0.076839 -0.031217 -0.017481 -0.08561 -0.042063 -0.04316 0.0153 -0.11491 -0.08555 -0.070545 -0.041947 0.07616 -0.1641
1941 -0.02452 -0.047878 -0.021001 0.010083 -0.055271 -0.023627 -0.027517 0.029515 -0.088479 -0.074251 -0.049486 -0.038025 0.054611 -0.13258
1942 8.2828e-06 -0.041377 0.011164 0.016138 -0.047112 0.0029586 -0.021395 0.10096 -0.051907 -0.055342 -0.052407 -0.030643 0.080102 -0.11965
1943 -0.025994 -0.073737 -0.03266 0.0086923 -0.059543 -0.0052557 -0.028092 0.048087 -0.080776 -0.10312 -0.066469 -0.04868 0.063903 -0.13399
1944 -0.024165 -0.074366 -0.027865 -0.0078831 -0.062745 -0.01921 -0.035049 0.060583 -0.090025 -0.10538 -0.0481 -0.034338 0.078754 0.070527
1945 -0.0078972 -0.072945 -0.0328 -0.0056485 -0.075426 -0.0072643 -0.044056 0.039078 -0.086723 -0.079934 -0.059371 -0.044286 0.072285 -0.038022
1946 -0.005339 -0.088835 -0.043524 -0.010744 -0.068887 -0.016279 -0.052903 0.072464 -0.084382 -0.087435 -0.079743 -0.051534 0.061656 -0.067701
1947 0.021049 -0.068154 -0.013149 -0.0036194 -0.055619 -0.0056429 -0.01636 0.08486 -0.070691 -0.086436 -0.078034 -0.036031 0.066287 -0.08709
1948 0.027117 -0.11333 -0.060903 -0.020825 -0.08078 -0.019477 -0.040098 0.046106 -0.092599 -0.10204 -0.062265 -0.074919 0.049578 -0.16255
1949 0.068486 -0.078663 -0.025078 0.0079697 -0.043451 0.010158 -0.0031648 0.076481 -0.051578 -0.068687 -0.038886 -0.024457 0.088849 -0.13843
1950 0.041034 -0.060462 -0.011732 -0.011746 -0.077763 -0.0042958 -0.028372 0.033137 -0.086617 -0.091698 -0.089648 -0.058485 0.04563 -0.17593
1951 0.024032 -0.077351 -0.029047 -0.0017512 -0.074424 0.0028099 -0.029949 0.057353 -0.074745 -0.092519 -0.049689 -0.041982 0.079791 -0.14741
1952 0.03934 -0.082021 -0.023482 -0.023757 -0.075505 0.0030556 -0.028116 0.063509 -0.052874 -0.06088 -0.05737 -0.04958 0.10923 -0.17349
1953 -0.0017317 -0.12626 -0.029496 -0.011532 -0.064047 -0.021369 -0.021634 0.062744 -0.077772 -0.07247 -0.066091 -0.053308 0.090213 -0.19718
1954 0.0015165 -0.097749 -0.020171 -0.0014775 -0.072228 0.006507 -0.019691 0.07745 -0.057411 -0.072311 -0.044053 -0.056236 0.057194 -0.17472
1955 0.0025147 -0.10342 -0.0027653 0.0094471 -0.039229 0.0070927 -0.027138 0.1173 -0.05422 -0.061582 -0.029974 -0.023453 0.053025 -0.12816
1956 -0.021387 -0.093718 -0.03658 -0.019318 -0.067141 -0.0036716 -0.038015 0.082232 -0.032248 -0.067693 -0.062675 -0.032841 0.033176 -0.16243
1957 -0.010839 -0.1124 -0.027204 0.0062862 -0.062222 0.010544 -0.036422 0.063538 -0.018177 -0.085053 -0.067136 -0.038019 0.037257 -0.05222
1958 -0.035751 -0.12154 -0.056339 -0.036279 -0.076303 -0.0046902 -0.046119 0.064003 0.015534 -0.10491 -0.074588 -0.052107 0.055918 0.076981
1959 -0.027843 -0.10953 -0.039954 -0.020535 -0.055975 0.036295 -0.053237 0.016039 0.050346 -0.092175 -0.047369 -0.051925 0.058259 0.12831
1960 -0.0018344 -0.12584 -0.022278 0.0020499 -0.066236 0.028091 -0.056744 0.061195 0.039227 -0.084616 -0.0036002 -0.027482 0.09431 0.12698
1961 0.0048537 -0.12858 -0.021293 -0.0068455 -0.046397 0.022687 -0.022681 0.055291 0.012628 -0.053727 -0.059181 -0.02982 0.062471 0.35114
1962 0.027662 -0.095734 -0.010507 -0.005321 -0.047428 0.035923 -0.044788 0.066396 -0.01356 -0.063437 -0.048703 -0.021628 0.062692 0.11527
1963 0.02671 -0.10233 -0.014302 -0.0085964 -0.06027 0.032658 -0.0037854 0.10503 -0.016589 -0.059638 -0.038184 -0.033736 0.041833 0.017025
1964 0.0019583 -0.11077 -0.040396 -0.027652 -0.045481 0.025894 -0.024503 0.097148 -0.041017 -0.082419 -0.062765 -0.050973 0.039924 -0.090234
1965 -0.015234 -0.13752 -0.040091 -0.028487 -0.074652 0.03379 -0.04031 0.057054 -0.062406 -0.08714 -0.079096 -0.058021 0.027645 -0.11879
1966 -0.013815 -0.1143 -0.018025 -0.017453 -0.069384 0.033135 0.0060031 0.054369 -0.045195 -0.07865 -0.081028 -0.035689 0.033166 -0.091662
1967 -0.027167 -0.13286 -0.03111 -0.013968 -0.060885 0.035451 0.017366 0.046185 -0.0056934 -0.047701 -0.059249 -0.034317 0.055857 -0.072631
1968 -0.040049 -0.13988 -0.052075 -0.041924 -0.076706 0.030707 0.020749 0.017921 -0.016582 -0.060262 -0.04658 -0.041464 0.070688 -0.09997
1969 -0.023111 -0.10396 -0.019899 -0.015749 -0.058978 0.038843 0.043392 0.046977 0.021309 -0.0012728 -0.016192 -0.020202 0.079569 -0.1168
1970 -0.015593 -0.13356 -0.017334 -0.0041345 -0.047609 0.060788 0.068434 0.073122 0.091911 0.0016364 -0.028523 -0.01732 0.07483 -0.071148
1971 -0.012864 -0.12626 -0.027328 -0.02248 -0.03337 0.063914 0.025577 0.079438 0.1143 0.010906 -0.025674 -0.020948 0.042331 0.20922
1972 -0.031496 -0.14562 -0.019853 -0.0016753 -0.054302 0.07769 0.02032 0.085424 0.089813 -0.039035 -0.050465 -0.028985 0.046922 0.18991
1973 0.0054419 -0.15644 -0.020367 -0.026141 -0.061403 0.090765 0.059703 0.1101 0.044595 -0.049976 -0.069887 -0.029913 0.043523 0.18313
1974 0.01019 -0.1084 -0.014052 0.0075538 -0.030664 0.10042 0.096386 0.086365 0.024776 -0.049027 -0.052148 -0.026771 0.039714 0.244
1975 0.026108 -0.12975 -0.021667 -0.0073416 -0.012246 0.090867 0.041648 0.059401 0.00094748 -0.044148 -0.038049 -0.022659 0.050195 0.15289
1976 0.087926 -0.11795 -0.022031 0.0021129 0.025823 0.078652 0.071001 0.085597 0.010469 -0.047408 -0.05016 -0.030337 0.051396 0.43335
1977 0.085475 -0.14353 -0.031656 -0.016133 -0.013638 0.045208 0.022754 0.065093 -0.02278 -0.084819 -0.069332 -0.038464 0.045957 0.12092
1978 0.090863 -0.14372 -0.04353 -0.027378 0.01027 0.050394 0.033677 0.030168 -0.0022284 -0.05357 -0.052523 -0.044082 0.041468 0.054009
1979 0.085351 -0.14248 -0.024255 -0.013203 -0.0080809 0.06121 0.05481 0.062774 0.075143 -0.042841 -0.011384 -0.0032798 0.073649 0.01272
1980 0.033229 -0.12576 -0.028149 -0.033859 -0.0042822 0.054415 0.054302 0.04412 0.097214 -0.023431 -0.054755 -0.025688 0.05335 0.021391
1981 0.0071474 -0.11137 -0.029774 0.0015757 -0.027714 0.067321 0.044805 0.064746 0.1125 -0.0068722 -0.017327 -0.021615 0.051771 -0.0075378
1982 -0.00075442 -0.14892 -0.062949 -0.02642 -0.036535 0.042617 0.065048 0.096931 0.14813 0.052877 -0.029218 -0.010373 0.049012 -0.045317
1983 -0.0069862 -0.13785 -0.047403 -0.019545 -0.040626 0.040452 0.043221 0.058567 0.13734 -0.0016238 -0.040849 -0.033771 0.025543 -0.049466
1984 -0.0069581 -0.12788 -0.023578 -0.012131 -0.040287 0.078788 0.068284 0.11686 0.13358 -0.035345 -0.04396 -0.029569 0.024234 -0.035735
1985 -0.00096987 -0.12949 -0.029562 -0.007146 -0.025239 0.029544 0.093617 0.095039 0.12327 -0.013565 -0.0039717 -0.035656 0.046265 -0.010824
1986 0.011358 -0.095588 -0.033397 -0.013701 -0.0011001 0.070819 0.089969 0.10003 0.17987 -0.029266 -0.013353 -0.0090441 0.061966 0.15803
1987 0.021016 -0.10906 -0.036121 -0.018967 -0.020001 0.034775 0.089612 0.09639 0.20633 -0.023937 -0.031254 -0.028242 0.039107 0.2615
1988 0.049525 -0.10971 -0.0076759 0.0037777 0.033667 0.051671 0.12692 0.093716 0.1909 -0.025348 -0.031695 -0.0080297 0.056368 0.4014
1989 0.048223 -0.15746 -0.04263 -0.0070278 -6.4031e-05 0.033457 0.097188 0.068522 0.21949 -0.045908 -0.049187 -0.031787 0.024829 0.38133
1990 0.064421 -0.14821 -0.022485 0.0022868 0.031485 0.051842 0.089761 0.084598 0.21328 -0.026079 -0.032258 -0.0090652 0.02046 0.48472
1991 0.080399 -0.15789 -0.04565 -0.011589 0.0039933 0.025488 0.064893 0.035813 0.22175 -0.04314 -0.073519 -0.046913 0.011971 0.18446
1992 0.11202 -0.15122 -0.047724 -0.037284 0.020662 0.023814 0.035566 0.028119 0.16259 -0.041131 -0.021221 -0.0086007 0.028922 0.11617
1993 0.085116 -0.12018 -0.041429 -0.02046 0.017451 0.029069 0.054049 0.084985 0.13269 -0.042132 -0.063792 -0.034128 0.013093 0.077583
1994 0.063094 -0.16704 -0.024853 -0.014735 -0.00090061 0.055255 0.072432 0.096411 0.14124 -0.040932 -0.043303 0.00099377 0.0042737 0.019374
1995 0.055072 -0.12618 -0.022618 0.0083496 0.016278 0.058601 0.089775 0.13943 0.16024 -0.020753 -0.020724 0.016566 0.049785 0.032155
1996 0.05441 -0.11977 0.0035976 0.0028542 0.018077 0.072576 0.085058 0.073392 0.16092 -0.013994 -0.0095856 0.035518 0.048446 0.025076
1997 0.058248 -0.13417 -0.017307 -0.0054513 0.036015 0.092162 0.07303 0.11024 0.24208 -0.0054447 -0.0059568 0.03116 0.058807 0.056107
1998 0.084327 -0.13462 -0.0023215 0.0045433 0.019174 0.11543 0.11472 0.10826 0.2663 -0.0043655 -0.0091381 0.0093527 0.053028 0.0063982
1999 0.11025 -0.18507 -0.022376 -0.021442 0.031173 0.11124 0.11969 0.079249 0.25613 -0.013436 -0.021699 -0.001665 0.043949 0.25404
2000 0.13495 -0.13542 -0.037911 -0.036908 0.056251 0.10253 0.11508 0.080405 0.22758 0.010183 0.0013494 -0.0041528 0.03573 0.36582
2001 0.16735 -0.18182 -0.044465 -0.013243 0.04958 0.099895 0.12342 0.076141 0.19157 -0.035328 -0.0064119 0.0023294 0.014641 0.42854
2002 0.14613 -0.15906 -0.02082 -0.011978 0.067189 0.1032 0.14621 0.056657 0.16023 -0.017809 -0.019833 -0.028408 0.033572 0.46913
2003 0.17359 -0.15102 -0.015574 0.0044761 0.079808 0.099966 0.17745 0.095002 0.14854 -0.039549 -0.024044 -0.0035461 0.023163 0.27551
2004 0.1255 -0.16321 -0.013859 -0.019299 0.016606 0.073942 0.16203 0.10967 0.12277 -0.04173 -0.040486 -0.023774 0.027554 0.16727
2005 0.098194 -0.16101 -0.031053 -0.026335 0.045485 0.092568 0.1223 0.10557 0.11116 -0.033011 -0.046167 -0.013952 0.027425 0.10069
2006 0.058812 -0.16625 -0.066418 -0.03957 0.0095736 0.058343 0.091386 0.07842 0.13813 -0.043862 -0.027388 -0.014719 0.0096956 0.047326
2007 0.05694 -0.15836 -0.026983 -0.023336 0.045722 0.058839 0.096269 0.057125 0.1856 -0.026922 -0.019869 -0.0099271 0.010797 0.062937
2008 0.050938 -0.12586 -0.024427 -0.010931 0.059521 0.068035 0.12178 0.065051 0.2548 -0.040523 -0.019301 0.0056551 0.042668 0.062048
2009 0.050347 -0.151 -0.038062 -0.014917 0.05632 0.043981 0.089334 0.079467 0.2465 -0.036824 -0.0048219 -0.0019527 0.034719 0.049928
2010 0.072955 -0.14578 -0.012516 -0.015732 0.073038 0.045696 0.13086 0.065983 0.26025 -0.0072148 0.014467 0.03104 0.01699 0.053549
2011 0.10631 -0.13412 -0.015531 -0.0063974 0.096127 0.049242 0.12936 0.056738 0.23683 -0.021536 -0.0073245 0.060302 0.033841 0.27216
2012 0.12101 -0.13184 -0.038105 -0.033093 0.084806 0.044068 0.16428 0.062984 0.22423 0.0034136 -0.021006 0.024974 0.040432 0.42784
2013 0.1608 -0.14797 -0.05707 -0.027918 0.095324 0.10379 0.17732 0.10347 0.23993 0.0050128 -0.014847 -0.0030637 0.019743 0.34351
2014 0.19421 -0.11064 0.00050544 0.013356 0.12807 0.13852 0.19673 0.17316 0.2687 0.055742 0.014432 0.0083085 0.032754 0.50299
2015 0.16352 -0.16299 -0.044489 -0.036199 0.10244 0.099035 0.193 0.11215 0.23087 0.022081 -0.0198 -0.028329 -0.0030655 0.46359
2016 0.14881 -0.14199 -0.038674 -0.0081246 0.08595 0.09532 0.18261 0.10518 0.28409 0.05972 -0.0069908 -0.009497 0.010826 0.61815
2017 0.13204 -0.1314 -0.0039183 0.01806 0.094969 0.11367 0.15481 0.14822 0.311 0.04725 0.008768 0.0064252 0.029606 0.32013
2018 0.08734 -0.15318 -0.055183 -0.025585 0.049938 0.063892 0.09155 0.027299 0.24092 -0.021801 -0.013973 -0.015783 -0.0055025 0.2059
2019 0.074148 -0.13442 -0.051237 -0.022101 0.042316 0.086978 0.083122 0.069744 0.26557 -0.020512 -0.024105 -0.0048803 0.0076185 0.16515
2020 0.066737 -0.15938 -0.045332 -0.018376 0.038735 0.084853 0.054605 0.03356 0.22278 -0.033533 -0.016006 0.064862 0.0070895 0.14436
2021 0.055665 -0.15483 -0.030267 -0.036822 0.025104 0.094499 0.10217 0.065176 0.21303 -0.016413 -0.0075471 0.10177 0.0042805 0.15503
2022 0.073443 -0.1375 -0.021671 -0.0061072 0.093103 0.092455 0.080271 0.11159 0.20441 -0.0077242 -0.033888 0.13017 0.0097615 0.11603
2023 0.072621 -0.17477 -0.038826 -0.035573 0.085261 0.10154 0.065324 0.10175 0.1568 -0.011735 -0.02252 0.0092686 0.0031024 0.27153
2024 0.13703 -0.15874 -0.0078502 -0.0054281 0.10389 0.084696 0.10232 0.11001 0.15388 0.024634 -0.012761 0.015781 -0.0082966 0.48983
2025 0.1683 -0.15397 -0.030075 -0.028974 0.11043 0.081322 0.14078 0.15292 0.17198 0.066233 0.023438 0.022923 0.030564 0.56061
2026 0.18297 -0.17046 -0.040019 -0.024989 0.063377 0.059447 0.13654 0.080985 0.14064 0.060803 -0.048053 -0.016495 -0.0067446 0.59518
2027 0.21492 -0.13263 -0.011614 0.011586 0.085126 0.090263 0.19849 0.10997 0.16833 0.081962 0.020025 0.034868 0.028536 0.50222
2028 0.16196 -0.15221 -0.046308 -0.0331 0.068405 0.061509 0.16522 0.055536 0.17776 0.00018112 -0.031766 0.02281 0.0057574 0.32964
2029 0.13725 -0.15844 -0.032193 -0.025425 0.068243 0.071675 0.18363 0.098782 0.21104 0.0055403 -0.0084972 0.044452 0.035158 0.23915
2030 0.10319 -0.14323 -0.028348 0.00075931 0.046092 0.07553 0.21786 0.10019 0.26097 0.01511 0.0065916 0.047104 0.0091394 0.20331
2031 0.084917 -0.16919 -0.050132 -0.032406 0.040981 0.030696 0.18999 0.075944 0.22876 -0.019311 -0.04938 0.022197 0.00082038 0.17031
2032 0.072105 -0.17216 -0.040227 -0.025912 0.036239 0.073002 0.16682 0.10979 0.23298 -0.012672 -0.038131 0.034919 0.0077714 0.14857
2033 0.076663 -0.1368 -0.040031 -0.038607 0.092658 0.11654 0.15124 0.16233 0.24523 0.017397 -0.0026822 0.085071 0.010532 0.19424
2034 0.077981 -0.16296 -0.032436 -0.015422 0.095817 0.12519 0.11849 0.13954 0.20091 -0.025274 -0.014713 0.066343 0.0018834 0.39277
2035 0.092289 -0.11966 -0.0077804 -0.027298 0.11082 0.14696 0.11897 0.1724 0.20455 0.018636 0.0030553 0.11738 0.022054 0.643
2036 0.12536 -0.12919 -0.012795 -0.0056933 0.12211 0.13813 0.11791 0.12873 0.17848 0.0068349 -0.025976 0.11758 0.015535 0.69867
2037 0.11136 -0.18312 -0.05038 -0.039969 0.071263 0.10232 0.066803 0.091448 0.15403 -0.047116 -0.026937 0.06719 -0.0053937 0.64782
2038 0.17835 -0.17544 -0.022364 -0.014754 0.068921 0.093316 0.10158 0.075734 0.1442 -0.023267 -0.016019 0.082162 0.017497 0.51794
2039 0.20752 -0.16464 -0.041569 -0.0073096 0.06086 0.10669 0.12588 0.07463 0.15222 -0.025527 -0.0235 0.031154 -0.0047017 0.35978
2040 0.2163 -0.17057 -0.040573 -0.023665 0.040269 0.086397 0.16909 0.085135 0.12164 -0.038558 -0.019671 0.010697 -0.0059307 0.26886
2041 0.21714 -0.15153 -0.032528 -0.018231 0.035018 0.11975 0.18219 0.10738 0.17217 -0.006749 -0.021862 0.021809 0.0028103 0.26376
2042 0.17953 -0.16403 -0.057722 -0.042306 0.038806 0.11918 0.21102 0.10607 0.17732 -0.02815 -0.033704 0.0063612 -0.0014587 0.20949
2043 0.15148 -0.17032 -0.038407 -0.020601 0.049395 0.14904 0.21167 0.15381 0.23118 -0.043831 -0.028835 0.033923 -0.0050877 0.21608
2044 0.14235 -0.13137 -0.016871 -0.0059268 0.075614 0.14685 0.25489 0.18131 0.27303 -0.0087914 -0.0026261 0.058686 0.030393 0.48539
2045 0.11853 -0.17434 -0.016576 0.0016078 0.069142 0.11944 0.21995 0.15758 0.28523 -0.015692 -0.029977 0.045058 0.019354 0.73762
2046 0.099439 -0.16752 -0.039561 -0.023058 0.060051 0.13554 0.21446 0.14993 0.24245 0.031187 -0.021559 0.03261 -0.00094475 0.65608
2047 0.11311 -0.16108 -0.034785 -0.010653 0.05225 0.11977 0.1704 0.13272 0.19931 0.065886 0.0050501 0.12863 0.0053262 0.434
2048 0.10653 -0.17115 -0.02851 -0.013629 0.047778 0.12714 0.13681 0.087931 0.17143 0.075676 0.0051189 0.089475 0.0025372 0.2921
2049 0.13111 -0.16518 -0.046904 -0.042294 0.042377 0.12571 0.12668 0.1213 0.13684 0.054135 -0.025632 0.10833 -0.019042 0.24868
2050 0.17324 -0.14022 -0.016229 -0.0079694 0.053426 0.17194 0.16649 0.11202 0.18159 0.039644 -0.0048836 0.14684 0.029599 0.2116
2051 0.20815 -0.15756 -0.036233 -0.030835 0.046254 0.15218 0.13189 0.12834 0.13971 -0.014987 -0.013645 0.099501 0.0029402 0.21924
2052 0.25072 -0.16418 -0.014728 -0.01182 0.048013 0.15504 0.13051 0.16136 0.13374 -0.027238 -0.029356 0.073604 -0.0019988 0.19953
2053 0.23699 -0.16332 -0.027853 -0.023786 0.043052 0.14945 0.17495 0.15704 0.12901 -0.041298 -0.020157 0.050236 0.00062219 0.17773
2054 0.21552 -0.17405 -0.036417 -0.022601 0.04927 0.15041 0.21898 0.16069 0.13113 -0.013939 -0.032139 0.019628 0.00048318 0.21608
2055 0.19574 -0.15165 -0.048182 -0.022977 0.046579 0.11149 0.21606 0.11542 0.12107 -0.0362 -0.02821 0.02595 -0.012176 0.28474
2056 0.14789 -0.22073 -0.049506 -0.026692 0.042018 0.099348 0.21289 0.093358 0.097328 -0.030281 -0.054961 0.012832 -0.0032548 0.47381
2057 0.11832 -0.17845 -0.024391 -0.0096575 0.042596 0.18894 0.23031 0.10534 0.12504 0.033508 -0.0080225 0.029615 0.0044662 0.52765
2058 0.11317 -0.14871 -0.033445 -0.021533 0.076305 0.18848 0.29074 0.12231 0.12474 0.048818 0.015416 0.049317 0.026617 0.53787
2059 0.10801 -0.16181 -0.02676 -0.015918 0.059324 0.16833 0.2693 0.11224 0.16162 0.075597 -0.003015 0.035449 -0.0087019 0.48102
2060 0.11082 -0.15089 -0.030015 -0.0087938 0.086313 0.16209 0.20631 0.086731 0.1851 0.11169 -0.016316 0.12052 0.0043491 0.32916
2061 0.11186 -0.1592 -0.029949 -0.020629 0.1062 0.17795 0.20874 0.14258 0.21269 0.030675 0.0033925 0.1637 0.01793 0.23922
2062 0.13592 -0.17535 -0.011244 -0.013195 0.12702 0.18425 0.16308 0.18951 0.17807 0.024465 -0.024309 0.16383 -0.024679 0.19671
2063 0.14695 -0.1793 -0.033608 -0.03521 0.14656 0.16958 0.16397 0.15495 0.14144 0.0022338 0.00027997 0.1358 -0.0024379 0.15482
2064 0.18889 -0.16262 -0.0052328 -0.017636 0.21743 0.17386 0.16617 0.18615 0.1572 -0.00030698 0.016719 0.20928 0.030443 0.19229
2065 0.17371 -0.18809 -0.045707 -0.035281 0.080366 0.13837 0.1183 0.11101 0.08592 -0.029298 -0.027853 0.16388 -0.012406 0.15622
2066 0.23117 -0.16981 -0.0071219 0.0072436 0.10614 0.20076 0.14974 0.13802 0.12171 0.012111 0.017996 0.21265 0.0055451 0.30891
2067 0.19805 -0.19967 -0.051706 -0.051402 0.044633 0.1606 0.1165 0.094831 0.077013 -0.019939 0.0061949 0.11325 -0.022414 0.34675
2068 0.18517 -0.17428 -0.032311 -0.035567 0.050832 0.17713 0.15418 0.088427 0.077444 -0.02718 0.021654 0.093539 -0.0060029 0.41251
2069 0.15705 -0.15792 -0.012836 -0.011313 0.078761 0.16039 0.22943 0.126 0.10659 0.024259 0.046622 0.097292 0.023178 0.58822
2070 0.12071 -0.16634 -0.04344 -0.026958 0.045959 0.11729 0.22758 0.098728 0.075997 0.023798 0.065591 0.074564 0.004979 0.33143
2071 0.10242 -0.16783 -0.037835 -0.023474 0.052138 0.12418 0.26432 0.11017 0.069278 0.11529 0.05969 0.099496 0.01001 0.18579
2072 0.11386 -0.14988 -0.0077393 -0.015219 0.095137 0.10717 0.33847 0.12563 0.12098 0.074767 0.058039 0.12034 0.014001 0.20275
2073 0.12184 -0.14743 -0.0026839 -0.0074045 0.082875 0.11461 0.28574 0.12784 0.13798 0.007316 0.034277 0.18033 0.011092 0.18277
2074 0.11851 -0.19273 -0.035908 -0.02223 0.072944 0.088001 0.27651 0.15249 0.12889 -0.0042548 -0.0057139 0.19019 -0.019157 0.14242
2075 0.112 -0.1779 -0.018313 -0.020745 0.11641 0.091707 0.3133 0.16306 0.15447 -0.00091557 -0.0019152 0.22873 -0.000676 0.11752
2076 0.11935 -0.15181 -0.015288 -0.019341 0.12029 0.081373 0.3369 0.17181 0.18086 -0.0063663 -0.0039064 0.24366 -0.003255 0.16427
2077 0.10643 -0.19647 -0.056562 -0.019976 0.09622 0.071898 0.28308 0.10259 0.13921 -0.040497 -0.038088 0.2036 -0.025024 0.25459
2078 0.14238 -0.16719 -0.026907 -0.013102 0.1398 0.097154 0.33209 0.10852 0.15767 -0.00068791 0.0067211 0.26091 0.007247 0.39331
2079 0.16985 -0.16802 -0.030251 -0.0024771 0.14294 0.06798 0.34683 0.12472 0.12887 0.0088613 0.0061698 0.21212 0.00076797 0.43507
2080 0.18254 -0.17643 -0.025006 -0.016193 0.12432 0.091445 0.34167 0.10701 0.10726 0.035201 -0.0092115 0.15017 -0.015281 0.32654
2081 0.22494 -0.15166 -0.01217 -0.00053799 0.10156 0.077731 0.35325 0.12222 0.10112 0.06678 0.026517 0.14346 0.0081299 0.20954
2082 0.17194 -0.16279 -0.027335 -0.020713 0.060614 0.060647 0.30059 0.098067 0.053003 0.044979 -0.018964 0.10755 -0.013999 0.12026
2083 0.17101 -0.13451 -0.01813 0.0073011 0.084152 0.10377 0.32186 0.11885 0.1044 0.10273 0.046955 0.15448 0.033052 0.12174
2084 0.09657 -0.17579 -0.060234 -0.011514 0.022441 0.032258 0.33382 0.074969 0.059216 -0.012373 -0.00059651 0.10899 -0.021287 0.061749
2085 0.11426 -0.13536 -0.0054386 0.0301 0.0756 0.075114 0.33832 0.12117 0.075537 0.027147 0.015402 0.23399 0.0076439 0.12837
2086 0.076287 -0.11569 -0.067513 -0.0032652 0.028378 0.03865 0.24213 0.07182 0.032568 -0.0053042 -0.012299 0.26694 -0.0082051 0.089421
2087 0.091015 -0.063071 -0.054608 0.0022994 0.053887 0.067075 0.23784 0.11819 0.08977 0.019085 0.07816 0.30894 0.015506 0.27923
2088 0.095113 0.02842 -0.029962 0.007154 0.073526 0.040191 0.19135 0.081342 0.11118 0.019274 0.084648 0.31441 0.011847 0.45715
2089 0.076191 -0.07243 -0.023017 -0.0031415 0.093884 0.048427 0.17682 0.10189 0.13358 0.028944 0.093257 0.32318 0.060338 0.23413
2090 0.087289 -0.11056 -0.034711 -0.017847 0.083593 0.053392 0.18593 0.067333 0.12571 0.061383 0.074236 0.28015 0.024429 0.13395
2091 0.093177 -0.095729 -0.043016 -0.010892 0.13556 0.056268 0.20502 0.085909 0.12778 0.11199 0.11689 0.33068 0.0499 0.086455
2092 0.099186 -0.13558 -0.023441 0.0093422 0.15715 0.052504 0.18484 0.068645 0.10734 0.095981 0.10446 0.33684 0.058111 0.066476
2093 0.11855 -0.14973 -0.034895 0.027717 0.15908 0.059539 0.18972 0.082001 0.074468 0.06273 0.081902 0.30376 0.025862 0.056727
2094 0.13847 -0.13233 -0.02744 0.036431 0.16634 0.053885 0.1995 0.089566 0.066159 0.05569 0.061131 0.32314 0.026773 0.054708
2095 0.14951 -0.11995 -0.036224 0.023696 0.1972 0.040411 0.17508 0.10411 0.065691 0.012829 0.03193 0.29236 0.0074138 0.029119
2096 0.1518 -0.12236 -0.025699 0.02803 0.12863 0.024667 0.19298 0.060438 0.043242 0.029708 0.055598 0.33493 0.019925 0.17977
2097 0.1351 -0.16708 -0.050573 0.009075 0.077384 0.0041022 0.18275 0.055344 0.041643 -0.010883 0.0026771 0.27895 -0.012174 0.12275
2098 0.10924 -0.13731 -0.047878 0.01489 0.066803 0.035758 0.16084 0.065449 0.037025 -0.016564 0.030906 0.26589 0.0081968 0.31824
2099 0.087863 -0.12036 -0.020993 0.030274 0.092191 0.028924 0.17843 0.039735 0.061806 0.013716 0.045595 0.34258 0.032798 0.20939
2100 0.085541 -0.12308 -0.033357 0.018569 0.07031 0.015769 0.17036 0.068181 0.045878 0.021385 0.067393 0.33049 0.048979 0.11263
2101 0.084219 -0.1317 -0.0081917 0.015263 0.075809 0.038465 0.16176 0.069327 0.049919 0.030224 0.041862 0.30564 0.04512 0.029605
2102 0.048597 0.050449 -0.036526 0.033168 0.073347 0.041361 0.16041 0.073132 0.04514 0.060533 0.10507 0.3443 0.068351 0.050386
2103 0.054706 -0.043141 -0.018181 0.017792 0.087966 0.028716 0.15066 0.044878 0.044702 0.10412 0.11401 0.33622 0.035322 0.0043567
2104 0.059614 -0.07944 -0.026555 0.056397 0.066545 0.011202 0.14254 0.083564 0.098733 0.19693 0.12474 0.3187 0.030803 -0.021582
2105 0.073002 -0.13254 -0.0379 0.054342 0.057723 0.042758 0.13717 0.05022 0.11447 0.12117 0.13996 0.2997 0.018664 0.012249
2106 0.0747 -0.091749 -0.030114 0.069286 0.080412 0.031234 0.16346 0.077715 0.087156 0.09922 0.16842 0.28618 0.043235 0.10389
2107 0.076538 0.055192 -0.043509 0.048731 0.070001 0.034089 0.1449 0.045181 0.073197 0.062469 0.16378 0.23093 0.023426 0.21213
2108 0.1048 0.058533 -0.031924 0.045165 0.072769 0.037075 0.13156 0.080667 0.085578 0.051129 0.17271 0.24886 0.028507 0.30942
2109 0.10027 0.11069 -0.025248 0.02819 0.073438 0.065161 0.10007 0.065773 0.05745 0.083878 0.15878 0.20941 0.0025077 0.15356
2110 0.10562 0.1514 -0.029953 0.026054 0.062477 0.068366 0.12291 0.060588 0.048681 0.19959 0.18505 0.29642 0.048389 0.060383
2111 0.096121 0.30101 -0.0070773 0.064879 0.13483 0.11818 0.15496 0.076844 0.090692 0.27227 0.24458 0.38238 0.08736 0.027634
2112 0.055349 0.2137 -0.028622 0.041203 0.11741 0.062598 0.11598 0.05331 0.044764 0.26701 0.25261 0.36341 0.043451 0.0081851
2113 0.045477 0.24824 -0.033866 0.052618 0.11041 0.081733 0.12004 0.057936 0.047775 0.15776 0.22505 0.34548 0.078592 0.0029661
2114 0.040426 0.19855 -0.032111 0.083333 0.088541 0.061719 0.11387 0.035261 0.030547 0.10044 0.20414 0.31089 0.045603 -0.018873
2115 0.050904 0.33526 -0.027686 0.1012 0.07805 0.093685 0.11307 0.061677 0.035408 0.090833 0.23501 0.29153 0.081664 -0.031072
2116 0.050822 0.28483 0.0019199 0.13161 0.090929 0.10773 0.12128 0.065583 0.030319 0.091012 0.23375 0.2756 0.078675 0.0011389
2117 0.06071 0.40619 0.0064453 0.10818 0.1061 0.087386 0.1235 0.059699 0.026871 0.078622 0.2508 0.24932 0.10111 0.13386
2118 0.043528 0.37035 -0.0092793 0.10123 0.13051 0.11532 0.13603 0.083045 0.016352 0.065401 0.21944 0.21958 0.068817 0.28905
2119 -0.00039342 0.16668 -0.051344 0.040365 0.097405 0.037888 0.095034 0.03763 -0.014697 0.05018 0.18336 0.19767 0.061768 0.12686
2120 0.027625 0.16551 -0.025328 0.07782 0.16182 0.063753 0.13156 0.073846 0.011815 0.13175 0.21349 0.22922 0.085999 0.061033
2121 0.048793 0.11695 -0.006393 0.071695 0.1481 0.039219 0.11713 0.048282 0.0097161 0.16684 0.19263 0.24985 0.08331 0.0060836
2122 0.059611 0.17164 -0.042388 0.082309 0.13424 0.017345 0.078592 0.021118 -0.021333 0.12039 0.15915 0.22608 0.068991 -0.031565
2123 0.089919 0.36858 -0.017722 0.1181 0.10313 0.04159 0.096215 0.033903 -0.015231 0.14103 0.22249 0.28095 0.091482 -0.042945
2124 0.099347 0.43964 0.0043034 0.12119 0.093598 0.046766 0.092458 0.041609 -0.0062098 0.092136 0.22004 0.33452 0.12301 -0.049624
2125 0.055276 0.37831 -0.036631 0.094793 0.059547 -0.00031813 0.067961 0.0081048 -0.022928 0.070905 0.15525 0.23019 0.062174 -0.078483
2126 0.033464 0.42999 -0.039626 0.077217 0.039366 -0.012192 0.076884 -0.013489 -0.060757 0.056545 0.19476 0.18742 0.057865 -0.10466
2127 0.028682 0.44117 -0.02585 0.096332 0.030954 -0.0032967 0.065277 0.016116 -0.053096 0.043564 0.1971 0.16729 0.051166 -0.031401
2128 0.03338 0.55301 -0.0091049 0.089326 0.074523 0.021409 0.079569 0.017262 -0.020384 0.065753 0.26065 0.16582 0.077957 0.11558
2129 0.046548 0.60127 0.012711 0.087041 0.11225 0.033255 0.11227 0.063068 0.002737 0.12601 0.28936 0.22944 0.12011 0.29692
2130 0.023287 0.58118 -0.017694 0.061676 0.08246 0.0087104 0.090035 0.033384 -0.010752 0.053302 0.24982 0.1763 0.097809 0.076852
2131 0.019335 0.59116 -0.026979 0.08879 0.076629 0.0066361 0.079748 0.053409 -0.03329 0.080721 0.25006 0.18294 0.14981 -0.005897
2132 0.034113 0.55099 -0.017233 0.10489 0.10384 0.0093818 0.076031 0.042595 -0.022199 0.10668 0.2499 0.18688 0.12739 -0.054146
2133 0.037801 0.5847 -0.0013877 0.10182 0.10515 0.016687 0.085893 0.055111 -0.019418 0.20562 0.2069 0.19601 0.13386 -0.079685
2134 0.022899 0.53717 -0.0091823 0.076094 0.11567 -0.0098968 0.053926 0.045627 -0.026886 0.18316 0.20688 0.18676 0.12892 -0.056964
2135 0.029747 0.52175 -0.037137 0.051638 0.13476 -0.0038711 0.065209 0.031242 -0.027335 0.19337 0.21537 0.16683 0.10383 -0.078363
2136 0.020266 0.58319 -0.023261 0.050823 0.11666 -0.028565 0.060842 0.019358 -0.048694 0.1016 0.18194 0.14308 0.077224 -0.071362
2137 0.035614 0.60606 -0.019536 0.054258 0.15056 0.01431 0.073355 0.072394 -0.014782 0.11489 0.17935 0.15614 0.094355 -0.058131
2138 0.046082 0.6534 0.0032694 0.061532 0.15406 0.018666 0.095398 0.04203 -0.010371 0.11384 0.22107 0.15986 0.10462 4.9534e-05
2139 0.05076 0.53489 0.0018549 0.086857 0.17323 0.0055617 0.08632 0.055325 -0.0082294 0.089034 0.23068 0.18052 0.12311 0.07675
2140 0.060438 0.46726 -0.01955 0.089631 0.098667 0.0050174 0.059233 0.041901 -0.031128 0.091694 0.2252 0.15546 0.11282 0.15901
2141 0.097457 0.41313 -0.0031542 0.10298 0.095976 -0.014107 0.085726 0.028717 -0.021407 0.070193 0.27067 0.17623 0.12358 0.0095123
2142 0.096625 0.53327 0.0013112 0.1155 0.10331 -0.0091012 0.069999 0.031893 -0.011865 0.090712 0.26783 0.20146 0.16544 -0.035857
2143 0.081403 0.63064 -0.0016734 0.076025 0.062543 -0.016246 0.077482 0.016118 -0.023104 0.10907 0.29484 0.16374 0.18686 -0.13527
2144 0.032241 0.63491 -0.028578 0.054439 0.057292 -0.034 0.052894 0.022764 -0.042473 0.10695 0.25377 0.15455 0.11796 -0.12244
2145 0.017359 0.6449 -0.0002025 0.075344 0.072271 -0.0023241 0.077307 0.03582 -0.028441 0.17448 0.25545 0.1507 0.13563 -0.11519
2146 0.0096975 0.515 -0.013947 0.070839 0.057919 -0.0057484 0.03766 0.020866 -0.03308 0.20096 0.2386 0.11424 0.084674 0.061157
2147 0.015676 0.38518 -0.026482 0.078193 0.063068 -0.016503 0.020203 -0.0013885 -0.040489 0.11952 0.16862 0.12473 0.078775 0.055968
2148 0.032814 0.44951 -0.0069262 0.12613 0.090987 0.007453 0.080136 0.044307 -0.014857 0.13327 0.23187 0.15403 0.093796 0.26589
2149 0.0030321 0.35003 -0.035481 0.10688 0.045995 -0.013621 0.038169 0.018153 -0.048356 0.090397 0.16346 0.099161 0.070087 0.02399
2150 0.0056702 0.37773 -0.045085 0.064047 0.048374 -0.032906 0.025541 0.012239 -0.065874 0.078996 0.15786 0.093323 0.085658 -0.056089
2151 0.0093684 0.53265 -0.0344 0.076741 0.056333 -0.03769 0.045724 -0.010705 -0.056593 0.067945 0.12689 0.083135 0.071539 -0.10028
2152 0.0068566 0.65037 -0.030124 0.061286 0.055221 -0.012594 0.058497 0.02299 -0.063152 0.068414 0.18449 0.13599 0.11867 -0.14071
2153 0.0084848 0.59073 -0.013389 0.059611 0.06048 -0.024869 0.05413 0.029356 -0.04811 0.084114 0.15146 0.13193 0.094211 -0.11958
2154 0.028583 0.53539 -0.011804 0.069255 0.087299 -0.0043228 0.034333 0.024502 -0.045539 0.079543 0.1953 0.12949 0.11861 -0.090395
2155 0.011381 0.43562 -0.020448 0.07076 0.025557 -0.021947 0.041145 0.018268 -0.055878 0.089952 0.14581 0.11033 0.11348 -0.063645
2156 0.012439 0.42162 -0.017223 0.081814 0.054606 -0.025251 0.054668 0.0045133 -0.045686 0.17907 0.17556 0.13087 0.16042 0.12056
2157 0.0051575 0.41114 -0.019927 0.10299 0.049215 -0.024646 0.027271 0.038909 -0.047665 0.23034 0.15959 0.11681 0.12857 0.1944
2158 -0.00039431 0.36489 -0.042812 0.094633 0.016754 -0.06635 0.00044386 -0.023895 -0.067814 0.16205 0.13805 0.075741 0.070836 0.044728
2159 0.013764 0.39053 -0.024816 0.10186 0.061802 -0.025554 0.059837 0.027011 -0.041792 0.16902 0.18629 0.13841 0.10058 -0.082351
2160 -0.013508 0.3208 -0.037301 0.060052 0.020221 -0.056979 0.0096695 -0.013224 -0.092311 0.075868 0.11752 0.083985 0.055208 -0.1313
2161 -0.0049298 0.34652 -0.030146 0.065577 0.03934 -0.042273 0.029102 0.013542 -0.04358 0.096587 0.15478 0.10805 0.10091 -0.1101
2162 0.0096684 0.36097 -0.01489 0.077622 0.057988 -0.020727 0.055175 0.061588 -0.027558 0.10679 0.18701 0.11067 0.10815 -0.13295
2163 0.00015661 0.28953 -0.041485 0.039146 0.0053969 -0.049241 -0.016432 -0.023646 -0.076367 0.051656 0.11563 0.069992 0.057941 -0.1587
2164 0.011145 0.35084 -0.012979 0.068381 0.034486 -0.024606 0.039641 -0.0014106 -0.036765 0.090155 0.13497 0.092844 0.096482 -0.039836
2165 -0.006117 0.35419 -0.032424 0.072125 0.042954 -0.01565 0.015994 0.017925 -0.053074 0.089674 0.14884 0.098426 0.098423 0.075845
2166 0.016941 0.33681 -0.022908 0.09409 0.046043 -0.018774 0.041046 0.028641 -0.042423 0.071453 0.10847 0.079309 0.098934 0.097266
2167 0.022719 0.28534 -0.0069829 0.074614 0.035072 -0.032749 0.017609 0.012707 -0.054231 0.12893 0.13454 0.097421 0.080095 0.027607
2168 -0.0029425 0.2778 -0.029777 0.049859 0.01582 -0.044333 0.033102 0.0058424 -0.03787 0.22757 0.090698 0.060793 0.051716 -0.067962
2169 0.0017957 0.30659 -0.011392 0.072554 0.052829 0.0012927 0.029835 0.015618 -0.029419 0.24471 0.15443 0.094425 0.090267 -0.10572
2170 -0.0039461 0.27177 -0.0085166 0.060638 0.032838 -0.039682 0.026058 -0.012556 -0.055177 0.15221 0.12094 0.071288 0.074668 -0.08166
2171 -0.012988 0.25349 -0.021731 0.054603 0.019486 -0.022156 0.0333 0.03365 -0.045806 0.13007 0.12699 0.07516 0.079079 -0.1085
2172 -0.0017098 0.29478 0.020254 0.069937 0.046005 -0.01583 0.042733 0.017135 -0.047765 0.11867 0.16871 0.091452 0.0866 -0.10269
2173 -0.010662 0.2529 -0.02352 0.065022 0.017294 -0.046674 -0.014134 -0.0019088 -0.064353 0.074028 0.16947 0.055694 0.079271 -0.12258
2174 -0.0097534 0.24289 -0.029195 0.055426 0.012572 -0.012179 0.017999 -0.008003 -0.052842 0.086317 0.17544 0.057966 0.064852 -0.059827
2175 -0.011205 0.20909 -0.027909 0.057851 0.022811 -0.037133 0.027942 -0.010547 -0.04868 0.079466 0.16937 0.055329 0.060533 0.11531
2176 -0.005797 0.21907 -0.033794 0.066095 0.02157 -0.023937 0.012075 0.023818 -0.049759 0.062086 0.19276 0.056871 0.052884 0.19983
2177 -0.017429 0.1731 -0.027659 0.06242 0.0033985 -0.049292 0.0074074 -0.015966 -0.068988 0.075385 0.18112 0.066633 0.064015 0.13144
2178 0.0035393 0.25173 -0.020403 0.071265 0.046027 -0.028416 0.03337 0.01718 -0.032086 0.12654 0.17466 0.085505 0.087126 0.17073
2179 -0.018182 0.183 -0.019078 0.048519 0.0079659 -0.06361 -0.004997 -0.0064542 -0.063155 0.14887 0.11559 0.020038 0.028367 -0.004762
2180 -0.040984 0.2083 -0.025632 0.050964 0.0048946 -0.053825 -0.0067842 -0.016518 -0.073034 0.17389 0.10765 0.05003 0.037118 -0.10669
2181 -0.014116 0.2112 -0.011507 0.059668 0.023283 -0.039029 0.026519 0.0074873 -0.043572 0.18538 0.085741 0.046632 0.043059 -0.08075
2182 -0.013678 0.19418 -0.0023614 0.057893 0.025752 -0.043943 -0.0033785 -0.004717 -0.057781 0.15247 0.10725 0.049674 0.07953 -0.084619
2183 0.0028803 0.23575 0.0028241 0.061347 0.052871 -0.0010175 0.036944 0.030289 -0.03548 0.13184 0.11805 0.092927 0.079861 -0.017748
2184 -0.027952 0.18981 -0.0076105 0.060322 0.0051693 -0.031912 0.010197 0.00033454 -0.051008 0.079919 0.10651 0.059669 0.060222 0.10279
2185 -0.023243 0.15874 -0.0075251 0.043467 0.014578 -0.024276 0.0048299 0.0124 -0.053947 0.065699 0.088616 0.040381 0.049783 0.26509
2186 -0.017785 0.15112 -0.01111 0.046421 -0.00099333 -0.02386 0.0077927 0.019176 -0.055435 0.050408 0.076785 0.035783 0.040154 0.26222
2187 -0.022547 0.13381 -0.027444 0.048446 0.011955 -0.014025 0.0097255 0.016982 -0.049874 0.068287 0.10383 0.035946 0.076275 0.3388
2188 -0.00010883 0.14295 -0.028079 0.03903 0.009204 -0.029589 0.0092284 0.041828 -0.038903 0.075066 0.10542 0.038448 0.041776 0.36036
2189 -0.014451 0.12286 0.0088567 0.063895 0.011853 0.0075567 0.017251 0.027433 0.014579 0.11242 0.094681 0.02989 0.044917 0.26303
2190 -0.020392 0.12653 0.0026721 0.046469 -0.0025086 -0.013288 -0.014826 -0.0037609 0.01149 0.070275 0.06924 0.020662 0.032058 0.12617
2191 -0.0096343 0.12112 -0.019832 0.055804 0.02043 0.0038381 0.0012668 0.027285 0.058101 0.17731 0.10063 0.064545 0.058519 0.065659
2192 -0.012106 0.11842 -0.005537 0.047598 0.0049988 -0.0014462 -0.0025504 0.024201 0.040013 0.18224 0.1011 0.048937 0.0352 0.0094602
2193 -0.033628 0.085779 -0.033642 0.034053 0.010687 -0.01912 -0.012698 0.053986 0.043174 0.17611 0.086506 0.019589 0.035081 -0.0052089
2194 -0.02861 0.09191 -0.030386 0.026118 -0.012824 -0.011425 -0.0048247 0.033742 0.0085254 0.14109 0.10449 0.028641 0.056972 0.25357
2195 -0.018222 0.08139 -0.023561 0.022502 -0.011735 -0.034239 -0.0011119 0.022948 -0.027823 0.086801 0.057334 0.0037035 0.020563 0.40121
2196 -0.018733 0.087551 -0.010535 0.032167 -0.010256 -0.0086134 -0.031019 0.056924 -0.022642 0.08645 0.063772 0.044876 0.068474 0.41793
2197 -0.030615 0.078862 -0.01696 0.039361 -0.0050778 0.0044923 -0.034176 0.081019 -0.031561 0.074359 0.054901 0.0085479 0.033605 0.35053
2198 -0.016737 0.068302 -0.024924 0.036476 -0.0073891 -0.021862 -0.013473 0.037845 -0.031159 0.096208 0.08934 0.04461 0.055906 0.17918
2199 -0.035019 0.056493 -0.039359 0.0256 -0.01552 -0.014996 -0.027231 -0.0025191 -0.055268 0.095668 0.050788 0.00075242 0.015897 0.089247
2200 -0.024061 0.057004 -0.024984 0.050545 -0.0050418 -0.013501 -0.016418 0.025867 -0.040886 0.064047 0.048387 0.016755 0.013258 0.086268
2201 -0.035002 0.052034 -0.012428 0.03848 0.0021469 -0.016205 -0.018565 0.017102 -0.045225 0.043726 0.036006 0.015897 0.031879 0.040819
2202 -0.028014 0.052185 -0.027013 0.045954 -0.021934 -0.016729 -0.039802 0.022878 -0.038534 0.080555 0.046315 0.019279 0.03837 0.03525
2203 -0.028426 0.050716 -0.039877 0.022699 -0.023706 -0.023893 -0.033409 0.028054 0.0071376 0.084945 0.076133 0.020981 0.035421 0.30763
2204 -0.024158 0.062046 -0.0017618 0.044653 0.007493 -0.0048278 0.018293 0.05917 0.017639 0.087084 0.079242 0.053984 0.072242 0.44972
2205 -0.0303 0.015937 -0.021656 0.044188 -0.015868 -0.044602 -0.026734 0.031475 0.01333 0.084693 0.053431 0.013106 0.0059529 0.56899
2206 -0.034612 0.041198 -0.040001 0.013672 0.0047303 -0.024256 -0.014471 0.029161 0.060652 0.12974 0.06804 0.035938 0.049064 0.50715
2207 -0.026073 0.045048 -0.0069155 0.042397 -0.010551 -0.00045065 -0.0087881 0.054397 0.018713 0.15522 0.056858 0.03359 0.033375 0.29653
2208 -0.029385 0.084239 -0.0121 0.048621 0.0069377 -0.00083495 0.0040747 0.076083 0.074834 0.12378 0.068477 0.037633 0.044316 0.20078
2209 -0.041917 0.03471 -0.026025 0.013426 -0.017814 -0.013609 -0.027782 0.097668 0.060936 0.07323 0.051806 0.0099048 0.044127 0.13532
2210 -0.031999 0.01432 -0.048159 0.0090006 -0.020785 -0.044634 -0.04591 0.082894 0.098787 0.049249 0.0093946 -0.022833 0.021848 0.097107
2211 -0.039571 0.015351 -0.014304 0.028855 -0.013866 -0.0029478 -0.028837 0.07742 0.12823 0.056908 0.062813 0.028899 0.033079 0.10016
2212 -0.032562 0.0071417 -0.014038 0.03618 -0.017608 0.0070779 -0.038054 0.063856 0.12859 0.063168 0.050922 0.023732 0.03239 0.12821
2213 -0.034674 0.029642 -0.022903 0.034724 -0.0039689 0.0064136 -0.017271 0.054682 0.14192 0.053137 0.044061 0.017464 0.028111 0.448
2214 -0.038116 -0.020667 -0.052817 0.018619 -0.03266 -0.024931 -0.054638 -0.0037127 0.15719 0.016566 -0.0048904 -0.015394 0.0061218 0.52059
2215 -0.046068 -0.0060664 -0.054702 0.013703 -0.036221 -0.020285 -0.016236 0.041823 0.17646 0.058865 0.023658 0.014508 0.019933 0.52854
2216 -0.03313 0.010324 -0.030877 0.018728 -0.014333 -0.016629 -0.049583 0.051059 0.15798 0.076424 0.045507 0.02233 0.028964 0.53863
2217 -0.032332 -0.027335 -0.018181 0.0049526 -0.036684 -0.014364 -0.04513 0.026775 0.11335 0.034494 0.025976 0.011983 0.016915 0.28798
2218 -0.033513 -0.017704 -0.011536 0.017687 -0.0050454 0.011082 -0.015797 0.09761 0.090088 0.043773 0.017565 0.0090749 0.0066058 0.22524
2219 -0.015875 0.015366 0.01049 0.030022 0.018113 0.041188 -0.028594 0.14321 0.095299 0.038412 0.038103 0.027597 0.043637 0.22407
2220 -0.019467 0.022817 0.018705 0.058206 0.0068619 0.061263 0.016528 0.19067 0.093901 0.059101 0.082272 0.029509 0.039258 0.16347
2221 -0.021179 -0.018612 -0.021829 0.016401 -0.021329 0.027159 -0.014829 0.13026 0.098132 0.06144 0.052871 0.0078816 0.019739 0.1264
2222 -0.0028406 -0.010742 -0.008834 0.031145 -0.0088407 0.074035 -0.010766 0.091613 0.17352 0.0453 0.013629 -0.0016761 0.01586 0.16063
2223 -0.019192 -0.013281 0.0022115 0.02815 -0.016782 0.10567 -0.021693 0.064549 0.20402 0.041299 0.026938 0.0098861 0.016541 0.4386
2224 -0.020324 -0.02437 -0.0082731 0.017094 -0.021153 0.078286 -0.01327 0.057585 0.20934 0.046458 0.075437 0.029608 0.013272 0.60463
2225 -0.028666 -0.04814 -0.029808 0.021419 -0.030295 0.065872 -0.0068774 0.083491 0.22438 0.048147 0.034576 0.025751 0.012863 0.50245
2226 -0.022528 -0.038959 -0.035332 -0.0029564 -0.026576 0.055068 0.013065 0.058626 0.23767 0.070477 0.033294 0.016043 0.018614 0.56395
2227 -0.0236 -0.023468 -0.014107 0.021308 -0.010207 0.050693 0.0023482 0.078942 0.24368 0.068716 0.055613 0.034015 0.043755 0.32767
2228 -0.014652 -0.034128 -0.0042213 0.034403 0.0040314 0.061129 -0.006419 0.10974 0.24485 0.047725 0.035012 0.031627 0.025156 0.26418
2229 -0.014163 -0.014417 -0.013636 0.011517 -0.0063899 0.072105 0.023194 0.16447 0.24833 0.028574 0.014811 0.01167 0.017937 0.22477
2230 -0.030145 -0.018036 0.0092595 0.014062 0.0070588 0.03787 0.0063767 0.15156 0.26044 0.031943 0.068189 0.047612 0.051828 0.19263
2231 -0.022067 -0.060966 -0.032885 0.0034364 -0.041083 0.030766 -0.032011 0.1249 0.25302 0.016603 -0.016932 -0.013156 0.0015387 0.15691
2232 -0.019819 -0.062985 -0.01582 0.021431 -0.022814 0.018062 -0.014118 0.11599 0.26063 0.021792 0.037407 0.021496 0.03196 0.12881
2233 -0.024831 -0.070834 -0.015214 -0.0051944 -0.022335 0.031308 -0.033965 0.088207 0.27034 -0.00068888 0.021756 -0.011882 0.012311 0.15223
2234 -0.026872 -0.071644 -0.019129 -0.0020099 -0.029957 0.051333 -0.031422 0.079612 0.29082 0.02604 -0.00099564 -0.011419 -0.0021484 0.16118
2235 -0.026234 -0.038003 -0.019033 0.017905 -0.0092978 0.10499 -0.013519 0.084078 0.28021 0.0154 0.018463 0.021483 -0.0044374 0.21182
2236 -0.020886 -0.055862 -0.0076179 0.0098393 -0.023039 0.11072 -0.016326 0.10923 0.30039 0.016329 0.026192 0.029195 0.014994 0.42871
2237 -0.017968 -0.036532 -0.00030243 0.015414 0.0021195 0.16186 0.027276 0.13786 0.33085 0.025998 0.0085206 0.020677 0.035195 0.47492
2238 -0.02781 -0.040501 -0.028057 0.0056684 -0.032772 0.11768 -0.012401 0.16083 0.29521 0.013087 0.016719 0.01013 0.015376 0.45046
2239 -0.034382 -0.07754 -0.031932 0.0025129 -0.024003 0.14426 -0.010538 0.20642 0.29717 0.014106 0.0087181 0.0055119 0.0056566 0.35395
2240 -0.049443 -0.12426 -0.013786 -0.0092425 -0.046874 0.11888 -0.018835 0.16308 0.28645 0.010566 -0.0069032 -0.017306 -0.013602 0.16314
2241 -0.017815 -0.046449 -0.0027507 0.0015521 -0.021186 0.15964 0.048348 0.199 0.32547 0.018705 0.043266 0.0085564 0.029569 0.14599
2242 -0.007267 -0.072798 0.0010948 0.021437 0.006093 0.16575 0.0363 0.15475 0.33492 0.060774 0.021234 0.033089 0.01592 0.15835
2243 -0.032919 -0.059248 -0.03092 -0.0053688 -0.025648 0.11464 0.048643 0.12221 0.31823 0.039323 0.015503 0.019591 0.0084806 0.077228
2244 -0.044151 -0.084097 -0.032404 0.00084575 -0.03857 0.09535 0.024666 0.13096 0.29431 0.018593 0.010482 -0.0030069 0.0030716 0.075539
2245 -0.028672 -0.065936 -0.0072489 0.01111 -0.012271 0.089186 0.022069 0.12879 0.29632 0.0053018 0.0017305 0.013705 0.016533 0.09882
2246 -0.029144 -0.080366 -0.034134 0.011175 -0.022182 0.099762 0.032202 0.10885 0.31177 0.002571 0.0077192 0.015228 0.0052535 0.081741
2247 -0.0043461 -0.077465 -0.0018881 0.030109 -0.0049736 0.15027 0.020685 0.081407 0.33721 0.01774 0.007988 0.02482 0.016395 0.065682
2248 -0.017268 -0.084814 -0.026073 0.010514 -0.0066149 0.18136 0.057997 0.16586 0.31125 0.021709 -0.011813 -0.002108 0.011086 0.076183
2249 -0.0098097 -0.061454 -0.0086272 -0.00034143 -0.0033662 0.19587 0.01246 0.16985 0.31377 -0.019861 -0.041755 -0.0029657 -0.0071335 0.026464
2250 -0.012632 -0.083753 -0.015092 0.010903 -0.011148 0.18584 0.022603 0.20678 0.33093 0.0097279 0.0072942 -0.012523 0.0055075 0.023285
2251 0.0013467 -0.10515 -0.024476 -0.0048223 0.011311 0.18011 -0.0087242 0.19877 0.297 0.0096371 -0.012507 -0.0063112 0.0043885 0.020086
2252 0.037595 -0.091772 -0.016271 0.0078023 0.03174 0.18821 0.0020686 0.20675 0.30867 0.024296 -0.017648 -0.004889 0.0017495 0.20564
2253 0.050303 -0.067571 -0.031505 -0.0011032 0.015588 0.18064 0.036931 0.16822 0.32833 0.021136 0.0056204 0.015903 0.01187 0.26807
2254 0.026541 -0.088551 -0.02765 -0.010369 0.021297 0.19448 0.0031743 0.15982 0.3223 0.014165 -0.0019509 -0.0035845 -0.0079885 0.21599
2255 0.0033294 -0.06765 -0.028065 0.0031059 0.018056 0.19268 -0.0036029 0.13986 0.31328 0.0072239 -0.0051621 -0.010682 -0.00010754 0.21106
2256 -0.015382 -0.082229 -0.043419 -0.013079 0.042545 0.20168 0.0068899 0.11475 0.3145 0.00040317 0.0067066 -0.0013301 -0.0086065 0.13146
2257 -0.018174 -0.094779 -0.0079537 0.0048051 0.021983 0.20545 0.020813 0.11872 0.30157 0.0023824 0.023455 0.0064722 0.021854 0.047381
2258 -0.029586 -0.10695 -0.046588 -0.02931 0.0020819 0.19933 -0.011504 0.16241 0.30076 -0.010918 -0.0099159 -0.0054856 -0.0068246 0.0081021
2259 -0.030368 -0.095537 -0.027853 -0.0081058 0.013841 0.21318 0.00062834 0.21243 0.32084 0.021731 -0.0058872 -0.0092733 -0.0059136 -0.0066969
2260 -0.03354 -0.10059 -0.036707 -0.0056012 -0.034701 0.21815 0.023021 0.20105 0.32899 -0.00404 -0.017448 -0.0037111 -0.0026126 -0.028626
2261 -0.032642 -0.10398 -0.023802 -0.0089667 -0.022612 0.21948 0.013114 0.19403 0.28274 -0.010241 -0.0096997 -0.016599 -0.016672 -0.034865
2262 -0.026893 -0.11252 -0.034507 -0.010612 -0.0059434 0.20267 -0.0040432 0.19178 0.29246 -0.026732 -0.019981 -0.015707 -0.013571 -0.062124
2263 -0.019935 -0.10051 -0.021131 0.010882 -0.00026468 0.22501 0.0179 0.16253 0.31714 -0.026682 0.019818 0.0054856 0.02422 -0.043013
2264 -0.026137 -0.10841 -0.028546 -0.016593 -0.007156 0.21048 -0.0027276 0.15877 0.31384 -0.011303 -0.0083335 0.0042178 0.022281 -0.071182
2265 0.018301 -0.12538 -0.03619 -0.016858 -0.016187 0.22109 -0.012145 0.11394 0.31453 -0.027754 -0.059895 -0.02091 -0.025578 -0.069011
2266 0.028809 -0.11999 -0.047135 -0.022504 -0.012599 0.19949 -0.012942 0.10196 0.26397 -0.025315 -0.019466 -0.018938 -0.0048666 -0.07211
2267 0.044008 -0.11619 -0.046339 -0.029359 -0.02737 0.2295 0.00077087 0.17914 0.24703 -0.012565 -0.020007 0.0037646 0.014524 -0.070369
2268 0.058396 -0.11003 -0.020914 0.0022153 0.0047987 0.22344 0.023484 0.22236 0.24637 -0.019376 -0.026809 -0.015193 -0.014205 -0.095738
2269 0.072324 -0.096891 -0.028178 -0.02023 -0.013663 0.2776 0.020267 0.25146 0.23922 -0.006117 -0.01753 0.003479 -0.0077937 -0.071538
2270 0.056692 -0.1298 -0.057973 0.00079439 -0.0074539 0.25621 0.014669 0.20342 0.2213 -0.038538 -0.044371 -0.0093087 -0.023803 -0.11087
2271 0.01102 -0.12659 -0.048398 -0.0098311 -0.037165 0.23696 0.10257 0.19602 0.2078 -0.024079 -0.023292 -0.016016 -0.0086317 -0.13636
2272 -0.00063151 -0.12515 -0.039302 -0.0044865 -0.026167 0.24102 0.052455 0.1652 0.23981 -0.010749 -0.027184 -0.021374 -0.011611 -0.12518
2273 -0.013533 -0.12486 -0.052627 -0.010802 -0.0046678 0.2346 0.10989 0.13005 0.23488 0.0028799 -0.026185 -0.010432 -0.01787 -0.13906
2274 -0.022685 -0.14174 -0.037771 -0.020887 -0.023489 0.25048 0.11962 0.13606 0.26888 -0.017471 -0.038756 -0.01514 -0.014529 -0.15841
2275 -0.026247 -0.13448 -0.054676 -0.021493 -0.04465 0.23925 0.093163 0.16324 0.24613 -0.021062 -0.014287 -0.00057755 -0.0098377 -0.1486
2276 -0.020219 -0.14462 -0.05185 -0.024548 -0.0086718 0.22622 0.077436 0.14106 0.24431 -0.031022 -0.054879 -0.024755 -0.046317 -0.14892
2277 -0.00040059 -0.13403 -0.046075 -0.028724 -0.035503 0.24782 0.023229 0.18769 0.19859 -0.021393 -0.05199 -0.023633 -0.036016 -0.17435
2278 -0.012942 -0.11838 -0.03777 -0.026119 -0.021244 0.27144 0.023792 0.1682 0.21247 -0.043014 -0.027341 -0.018421 -0.022535 -0.16452
2279 0.013616 -0.12719 -0.056664 -0.049555 -0.033436 0.26722 0.0082947 0.18837 0.1905 -0.049165 -0.044652 -0.061239 -0.028074 -0.19371
2280 0.068824 -0.082753 -0.0031987 -0.00101 0.013853 0.28743 0.049257 0.20309 0.225 -0.034206 -0.0033636 -0.017286 0.0033172 -0.19008
2281 0.085102 -0.11403 -0.022673 -0.0085754 -0.028968 0.26876 0.01592 0.15299 0.18855 -0.045576 -0.022215 -0.017554 0.0023682 -0.1874
2282 0.1093 -0.10767 -0.033018 -0.013001 -0.0058197 0.27318 0.0064431 0.15796 0.21298 -0.038977 -0.023336 -0.036872 0.019229 -0.18792
2283 0.12396 -0.11532 -0.023442 -0.022506 0.004379 0.24346 0.025986 0.13523 0.20452 -0.024658 -0.00081742 -0.01284 0.04844 -0.20711
2284 0.12996 -0.15606 -0.043297 -0.022182 -0.014022 0.2205 0.0022888 0.12707 0.17637 -0.048169 -0.045559 -0.025717 -0.0019688 -0.24674
2285 0.14347 -0.09112 -0.041142 -0.029197 -0.0074236 0.2143 0.017162 0.12789 0.1761 -0.033769 -0.01496 0.00075483 0.0017322 -0.23497
2286 0.10662 0.0083307 -0.039326 -0.010733 -0.008025 0.22525 0.025104 0.19013 0.17404 -0.02432 -0.030431 -0.027323 0.0051032 -0.21822
2287 0.055841 -0.019819 -0.064181 -0.038038 -0.017876 0.20456 0.015147 0.16343 0.15342 -0.070241 -0.061332 -0.059791 -0.027916 -0.2185
2288 0.012039 0.011282 -0.057425 -0.051483 -0.028988 0.18942 0.09591 0.15501 0.15107 -0.084782 -0.052034 -0.057228 -0.010035 -0.24006
2289 0.030898 0.066793 -0.01706 -0.019729 0.028861 0.2825 0.1425 0.19059 0.1686 -0.024923 -0.006185 -0.024216 0.020606 -0.22682
2290 0.010556 -0.032287 -0.047364 -0.047574 0.08335 0.26726 0.13164 0.12907 0.13406 -0.059993 -0.043406 -0.035234 -0.024863 -0.26718
2291 0.012394 -0.049516 -0.014009 -0.01375 0.094178 0.25334 0.16407 0.17163 0.13664 -0.043514 -0.037158 -0.041722 -0.0061718 -0.27086
2292 0.0085421 -0.048415 -0.050603 -0.024605 0.12296 0.24331 0.18454 0.16736 0.16009 -0.034065 3.1232e-05 -0.01368 0.019539 -0.25541
2293 0.03262 -0.088485 -0.044398 -0.049071 0.084616 0.21221 0.14184 0.1309 0.13229 -0.078196 -0.0454 -0.053577 -0.01991 -0.26053
2294 0.069149 -0.012874 -0.045623 -0.021026 0.050805 0.20752 0.17626 0.12235 0.14081 -0.066356 -0.066571 -0.034755 -0.016939 -0.28533
2295 0.12653 0.043127 -0.048937 -0.021522 0.026513 0.18889 0.22498 0.15288 0.13052 -0.044387 -0.048073 -0.052033 -0.015078 -0.28672
2296 0.13328 0.16011 -0.036542 -0.041617 0.0054419 0.16461 0.22963 0.1534 0.11992 -0.064818 -0.063024 -0.054591 -0.015807 -0.29282
2297 0.17054 0.11814 -0.034386 -0.0057024 0.047721 0.19154 0.25857 0.20459 0.1477 -0.0074188 -0.013055 -0.0071983 0.0054541 -0.23993
2298 0.16761 0.040949 -0.050111 -0.021608 0.019249 0.17511 0.23654 0.19186 0.12283 -0.05846 -0.049546 -0.043456 -0.0014849 -0.29863
2299 0.17739 -0.023891 -0.044835 -0.041463 -0.0072521 0.16069 0.26109 0.17447 0.10533 -0.05665 -0.058258 -0.038164 -0.022544 -0.2887
2300 0.13311 -0.00886 -0.04291 -0.020769 0.0092266 0.17875 0.31356 0.16369 0.13155 -0.030581 -0.040659 -0.019452 -0.020193 -0.27607
2301 0.062586 -0.073239 -0.057785 -0.025994 -0.00060469 0.15319 0.2656 0.10011 0.088321 -0.070132 -0.04368 -0.051879 -0.027362 -0.30011
2302 0.062744 -0.023409 -0.039299 -0.02825 0.009134 0.168 0.28466 0.1451 0.11457 -0.063543 -0.043051 -0.040767 0.015549 -0.27998
2303 0.070042 0.12353 -0.012364 -0.008485 0.027393 0.16414 0.29225 0.16118 0.11132 -0.049074 -0.035763 -0.032815 0.0035 -0.29089
2304 0.04686 0.14301 -0.054628 -0.03962 0.0083114 0.15594 0.2789 0.10684 0.058485 -0.069544 -0.059294 -0.038563 -0.007679 -0.31108
2305 0.059159 0.21348 -0.066803 -0.020876 -0.0043 0.12081 0.28543 0.11659 0.066716 -0.069715 -0.059645 -0.0059704 -0.010998 -0.32504
2306 0.11524 0.095044 -0.034557 -0.022161 0.076029 0.15816 0.35227 0.16602 0.10342 -0.048216 -0.038126 -0.020618 0.005403 -0.30168
2307 0.16887 0.026665 -0.037452 -0.0095968 0.088067 0.12004 0.3245 0.14139 0.081709 -0.045657 -0.035888 -0.012506 -0.010786 -0.28603
2308 0.18287 -0.022605 -0.051896 -0.039032 0.11021 0.11766 0.34851 0.12249 0.07459 -0.059217 -0.043199 -0.028444 -0.022525 -0.32951
2309 0.1963 0.0062359 -0.043121 -0.027778 0.17258 0.14707 0.36384 0.17243 0.081552 -0.059358 -0.03966 -0.047291 -0.018554 -0.32302
2310 0.19915 0.011567 -0.038936 -0.033393 0.19956 0.15478 0.4157 0.16535 0.079923 -0.075629 -0.036311 -0.042259 -0.015573 -0.31507
2311 0.20523 0.048567 -0.01757 -0.026129 0.19568 0.13049 0.38342 0.16324 0.054165 -0.06166 -0.019113 -0.025467 0.010978 -0.3025
2312 0.18396 0.11356 -0.041705 -0.023704 0.12875 0.11633 0.37699 0.107 0.071286 -0.061301 -0.034504 -0.027705 -0.002461 -0.31233
2313 0.19977 0.20875 -0.030189 -0.020049 0.08999 0.1291 0.39311 0.12345 0.067527 -0.061681 -0.021565 -0.040243 0.02763 -0.30844
2314 0.20406 0.15907 -0.034144 -0.025525 0.051788 0.13109 0.36688 0.12237 0.060759 -0.070802 -0.054857 -0.02417 0.007931 -0.3335
2315 0.23127 0.20139 -0.031168 -0.017 0.047387 0.131 0.4015 0.13299 0.06764 -0.048783 -0.028418 -0.037238 -0.0074181 -0.31809
2316 0.2045 0.26782 -0.053993 -0.030886 0.012066 0.095871 0.37687 0.12619 0.031491 -0.084074 -0.072939 -0.060236 -0.029787 -0.34857
2317 0.22005 0.27921 -0.022388 -0.015671 0.051404 0.1361 0.42545 0.11982 0.047053 -0.058544 -0.04701 -0.032944 -0.013806 -0.32083
2318 0.23662 0.28095 -0.040002 -0.013407 0.060983 0.13945 0.42844 0.13205 0.057074 -0.044195 -0.025362 -0.010241 0.0062349 -0.32853
2319 0.19446 0.36366 -0.038877 -0.030472 0.052882 0.11499 0.42011 0.11513 0.058525 -0.029156 -0.027463 0.011831 0.0050759 -0.32554
2320 0.17798 0.40197 -0.045151 -0.0088475 0.06556 0.13294 0.41441 0.16706 0.046947 -0.045807 -0.040294 -0.011937 -0.0065731 -0.33036
2321 0.14372 0.27804 -0.040946 -0.024933 0.059659 0.094829 0.38276 0.10607 0.029888 -0.070768 -0.077155 -0.014295 -0.037922 -0.36159
2322 0.14667 0.22313 -0.05709 -0.047988 0.129 0.10076 0.42268 0.090309 0.02777 -0.071288 -0.045157 -0.019292 -0.013441 -0.36177
2323 0.13179 0.20072 -0.030625 -0.026384 0.19119 0.1175 0.44645 0.12627 0.026411 -0.067769 -0.049328 0.03399 -0.0072901 -0.35762
2324 0.15755 0.4367 -0.0367 -0.019139 0.19552 0.10532 0.41653 0.12525 0.013152 -0.03928 -0.035309 0.062182 0.0082209 -0.33896
2325 0.23147 0.43263 -0.071434 -0.031775 0.16246 0.092492 0.40803 0.088106 0.027674 -0.070991 -0.02994 0.031304 -0.014058 -0.3573
2326 0.26533 0.45848 -0.012409 -0.01823 0.22249 0.099068 0.39659 0.12976 0.031435 -0.038841 -0.0049416 0.085067 0.014893 -0.21129
2327 0.2839 0.45538 -0.024263 0.0019645 0.20474 0.10223 0.44645 0.10772 0.027216 -0.041872 -0.034933 0.095639 0.0010438 -0.30278
2328 0.26907 0.53729 -0.053168 -0.023631 0.15349 0.085729 0.45545 0.085734 0.018428 -0.044293 -0.022034 0.031971 -0.0083652 -0.33222
2329 0.23865 0.52923 -0.027272 -0.0096964 0.13172 0.095585 0.44911 0.10013 0.024549 -0.029554 -0.037165 0.032033 0.00081583 -0.17877
2330 0.20761 0.50677 -0.026317 -0.00012184 0.086607 0.060921 0.41183 0.098135 -0.0015396 -0.071805 -0.039187 0.016006 -0.0091432 -0.32538
2331 0.18207 0.54358 -0.026031 -0.034277 0.093926 0.078796 0.38989 0.068251 0.0049018 -0.080855 -0.055638 -0.023672 -0.032442 -0.3349
2332 0.16417 0.55849 -0.029786 -0.026053 0.068375 0.060472 0.43912 0.088367 -0.011927 -0.065776 -0.048099 0.00019998 0.010459 -0.35374
2333 0.12456 0.54065 -0.065691 -0.057528 0.060063 0.033968 0.40146 0.052582 -0.012876 -0.061587 -0.07965 -0.038788 -0.06159 -0.39755
2334 0.13208 0.5108 -0.046425 -0.038384 0.13978 0.048793 0.40768 0.085688 0.0029758 -0.028238 -0.060462 -0.0021755 -0.024819 -0.36926
2335 0.17884 0.57635 -0.03289 -0.026119 0.22866 0.085899 0.4267 0.096464 0.0087172 0.069182 -0.031283 0.052737 -0.012188 -0.37182
2336 0.16433 0.51781 -0.076954 -0.067414 0.20456 0.050395 0.34602 0.03536 -0.010231 0.0039007 -0.074954 0.053429 -0.033017 -0.37263
2337 0.23638 0.55922 -0.045389 -0.02934 0.2884 0.08703 0.35551 0.071565 -0.0048501 0.04356 -0.018766 0.084101 0.032384 -0.35846
2338 0.29108 0.68484 -0.014613 0.0031447 0.34672 0.15809 0.38072 0.14774 0.013641 0.046229 -0.016047 0.14376 0.079985 -0.35575
2339 0.2864 0.63724 -0.024088 -0.010221 0.36236 0.28972 0.35371 0.10127 0.0060826 0.018948 -0.036628 0.12879 0.059436 -0.3158
2340 0.28846 0.70006 0.0027674 0.020114 0.44072 0.44428 0.39124 0.12561 0.028344 -0.011242 -0.0076393 0.17451 0.025607 -0.11949
2341 0.20469 0.62768 -0.036287 -0.0036117 0.41234 0.46772 0.38702 0.088999 0.015835 -0.019463 -0.038521 0.08549 0.034718 -0.33299
2342 0.19131 0.63133 -0.036362 -0.0098871 0.43589 0.49881 0.45333 0.1571 0.0093767 0.011196 -0.062332 0.053842 -0.012211 -0.18932
2343 0.16874 0.58318 -0.038066 -0.016743 0.39408 0.35548 0.46515 0.12589 -0.010662 0.0078353 -0.046243 0.018275 -0.01294 -0.23585
2344 0.16705 0.67617 -0.010731 0.003762 0.42251 0.32511 0.49789 0.15205 0.0080494 0.053434 -0.0018743 0.043287 0.012771 -0.14467
2345 0.1766 0.63626 -0.030325 0.015277 0.42315 0.28492 0.44092 0.12497 0.0096008 0.11406 -0.0087256 0.037359 0.0072317 -0.099016
2346 0.16116 0.64505 -0.03209 -0.0045588 0.41541 0.24343 0.43783 0.11645 0.0090722 0.12646 -0.035947 0.045161 -0.00094732 -0.091205
2347 0.16737 0.59951 -0.054995 -0.017024 0.40018 0.21757 0.37582 0.060293 0.013034 0.11478 -0.041318 0.073834 0.00022367 -0.051804
2348 0.18718 0.71335 -0.048959 -0.04054 0.41312 0.2115 0.36222 0.10756 0.027975 0.15902 -0.0046194 0.13503 0.052135 0.11737
2349 0.27898 0.66385 -0.0096536 -0.0098152 0.39557 0.16973 0.35088 0.11931 0.014736 0.12138 -0.028871 0.18777 0.066026 0.22467
2350 0.27629 0.69208 -0.022458 0.017779 0.38577 0.15885 0.3307 0.10523 0.020408 0.08697 -0.022282 0.19456 0.076117 0.23378
2351 0.26606 0.67547 -0.011133 0.006354 0.38943 0.16053 0.33871 0.10955 0.00095896 0.036629 -0.010593 0.21278 0.074958 0.13554
2352 0.28191 0.71136 -0.016467 0.037249 0.38026 0.14288 0.34449 0.13069 0.01049 0.042578 -0.00082442 0.22371 0.051489 0.35427
2353 0.23562 0.73642 -0.026392 0.025143 0.37711 0.16869 0.31581 0.096528 -0.00072832 0.0099875 -0.024766 0.21398 0.01326 0.32228
2354 0.19089 0.67684 -0.042996 0.011398 0.36169 0.096907 0.27166 0.076573 -0.028217 -0.013243 -0.027587 0.18144 -0.0081694 0.3341
2355 0.15206 0.72479 -0.040901 -0.00043777 0.36812 0.093903 0.30651 0.085779 -0.042446 0.072516 -0.031238 0.18715 -0.0026484 0.38871
2356 0.15826 0.66815 0.0017144 0.029437 0.43769 0.10555 0.29641 0.079105 -0.0075442 0.10588 -0.034079 0.25241 0.016533 0.52535
2357 0.15319 0.62486 0.0021098 0.0019814 0.44506 0.085395 0.34766 0.062791 -0.036783 0.17053 -0.047491 0.22125 -0.019776 0.47506
2358 0.16228 0.71421 0.023015 0.010596 0.4589 0.11244 0.31148 0.092816 -0.0055015 0.21253 0.004518 0.28019 0.059585 0.47594
2359 0.15606 0.59365 -0.031389 -0.01137 0.38494 0.074536 0.29958 0.088602 -0.01026 0.21758 0.0048368 0.26465 0.088036 0.44693
2360 0.15574 0.67406 -0.0027338 0.014715 0.35149 0.085332 0.26907 0.070968 -0.017459 0.19905 0.037395 0.27533 0.084967 0.68559
2361 0.16343 0.63586 -0.022728 0.02599 0.30802 0.071177 0.25758 0.039964 -0.018567 0.15303 0.033894 0.26148 0.067368 0.71585
2362 0.24582 0.61892 0.025167 0.055444 0.32365 0.10254 0.3026 0.077959 -0.011796 0.15727 0.084463 0.28595 0.083389 0.7432
2363 0.2663 0.54907 -0.014218 0.035339 0.29828 0.067779 0.23371 0.049175 -0.043345 0.14913 0.075442 0.29767 0.03816 0.71487
2364 0.25666 0.5557 -0.032702 0.037593 0.30526 0.058584 0.23078 0.046531 -0.029783 0.14374 0.0726 0.29599 0.044821 0.72868
2365 0.27335 0.6371 -0.017067 0.057468 0.30948 0.06737 0.27726 0.066407 -0.010082 0.29559 0.099109 0.29562 0.029622 0.74416
2366 0.21867 0.70118 0.010529 0.039872 0.34142 0.064236 0.2737 0.081982 0.0082394 0.30005 0.13269 0.31564 0.061093 0.71565
2367 0.1926 0.61076 0.029764 0.029627 0.34693 0.081952 0.24731 0.034008 0.023901 0.28706 0.10347 0.31328 0.066423 0.80273
2368 0.13648 0.52951 0.02113 0.030842 0.32593 0.065037 0.21496 0.035994 -0.0033479 0.29733 0.092385 0.29073 0.087504 0.79127
2369 0.12393 0.50495 0.0035651 0.0075361 0.29975 0.039233 0.21317 0.03463 -0.032157 0.27803 0.043234 0.3068 0.081105 0.80562
2370 0.11995 0.47298 0.037201 0.0058607 0.32668 0.068279 0.22787 0.056665 -0.013705 0.23743 0.041913 0.30391 0.12504 0.87101
2371 0.12489 0.48896 0.042536 0.037455 0.31206 0.058964 0.22283 0.086521 -0.0075638 0.21445 0.056262 0.31147 0.12332 0.75578
2372 0.11356 0.41523 0.026761 0.04145 0.24469 0.02815 0.16829 0.015957 -0.039982 0.13349 0.02759 0.32066 0.11147 0.68008
2373 0.131 0.45566 0.036697 0.058984 0.2779 0.037596 0.18705 0.044513 -0.035511 0.13059 0.048749 0.3204 0.13455 0.78584
2374 0.1375 0.4001 0.029152 0.054729 0.2653 0.039541 0.18965 0.024749 -0.03857 0.14298 0.020598 0.28335 0.10665 0.89732
2375 0.13756 0.37189 0.021168 0.030833 0.2621 0.025147 0.1549 0.041674 -0.057928 0.15865 0.017537 0.29294 0.072661 0.80465
2376 0.18495 0.41441 0.060253 0.049608 0.27265 0.063463 0.17863 0.05518 -0.028297 0.26192 0.065345 0.3559 0.067362 0.81737
2377 0.21037 0.408 0.054119 0.049323 0.26472 0.061939 0.17102 0.054076 -0.016916 0.34525 0.077974 0.30561 0.055933 0.84722
2378 0.20382 0.36418 0.040054 0.033977 0.25201 0.044484 0.177 0.065092 -0.010054 0.32982 0.085483 0.34647 0.040644 0.6067
2379 0.19512 0.39967 0.075829 0.041572 0.23736 0.03531 0.18396 0.050087 -0.00074295 0.3702 0.14478 0.37239 0.088075 0.56576
2380 0.15896 0.35822 0.078465 0.056426 0.24132 0.027306 0.1849 0.043853 -0.015962 0.31255 0.13391 0.30125 0.092866 0.54073
2381 0.12234 0.28311 0.08988 0.039181 0.24808 0.012271 0.15644 0.0010788 -0.04287 0.27695 0.13745 0.33992 0.1169 0.53968
2382 0.10492 0.30031 0.069276 0.069455 0.21806 -0.010123 0.13372 -0.0043854 -0.053469 0.21056 0.10276 0.31428 0.11111 0.78715
2383 0.11181 0.34527 0.081371 0.0887 0.27502 0.038173 0.17692 0.06889 -0.035698 0.22355 0.17126 0.33751 0.1678 0.82462
2384 0.1237 0.31481 0.073807 0.096685 0.24426 0.014308 0.16324 0.022046 -0.035246 0.1637 0.15532 0.27231 0.11908 0.72976
2385 0.1002 0.31649 0.043872 0.072989 0.21781 0.0090441 0.12913 -0.0096881 -0.058685 0.13881 0.088864 0.22998 0.10913 0.62918
2386 0.096141 0.25016 0.051467 0.040404 0.19825 -0.0104 0.096226 -0.0043124 -0.061463 0.13976 0.096273 0.21388 0.064262 0.53043
2387 0.11515 0.30405 0.13676 0.051948 0.21775 0.015246 0.14031 0.026663 -0.032302 0.26648 0.081931 0.2534 0.11563 0.51844
2388 0.1114 0.29779 0.12175 0.041913 0.22318 0.017081 0.15561 0.044939 -0.0052607 0.34141 0.11581 0.30022 0.13053 0.46136
2389 0.13256 0.25759 0.12311 0.047057 0.21153 0.0063269 0.12579 0.039105 -0.017269 0.35218 0.11684 0.32612 0.13319 0.49705
2390 0.11818 0.27746 0.11225 0.056322 0.23743 0.0074226 0.12756 0.034551 -0.002898 0.38233 0.12367 0.35113 0.16588 0.43669
2391 0.13215 0.23294 0.091085 0.086116 0.18569 -0.023332 0.14089 0.010906 -0.011077 0.33377 0.15948 0.31661 0.13281 0.44501
2392 0.13244 0.21139 0.11652 0.083851 0.21019 -0.021826 0.12248 0.034812 -0.020015 0.26241 0.21923 0.2873 0.11689 0.42918
2393 0.16147 0.23769 0.12655 0.090376 0.20796 -0.04029 0.092476 0.018658 -0.042764 0.22594 0.18956 0.24769 0.099199 0.41535
2394 0.1929 0.22617 0.13653 0.069 0.20399 -0.0028646 0.11068 0.030234 -0.042753 0.24887 0.20942 0.2266 0.08941 0.43374
2395 0.18694 0.2275 0.11655 0.074335 0.19285 -0.0052389 0.10437 0.053319 -0.038521 0.24118 0.22467 0.26136 0.085631 0.40411
2396 0.16584 0.20266 0.091602 0.050479 0.18954 -0.0053032 0.079344 0.019875 -0.05377 0.20893 0.25519 0.25814 0.094332 0.31689
2397 0.16418 0.22712 0.10303 0.095734 0.20256 0.0060425 0.11952 0.018181 -0.023708 0.231 0.24729 0.27735 0.14288 0.33804
2398 0.11797 0.19659 0.10328 0.095818 0.17338 -0.011392 0.10705 0.081137 -0.0067071 0.35797 0.26423 0.25226 0.15884 0.2943
2399 0.094568 0.19055 0.13367 0.094293 0.1627 -0.010426 0.10287 0.016252 -0.010946 0.37079 0.31736 0.25452 0.18493 0.24896
2400 0.076006 0.16014 0.15999 0.054948 0.16002 -0.01934 0.094035 -0.012712 -0.0040944 0.36506 0.33326 0.25612 0.1062 0.24624
2401 0.082494 0.13281 0.15757 0.057532 0.17194 -0.036375 0.083148 0.023114 -0.044923 0.35632 0.27086 0.27313 0.11113 0.21468
2402 0.089972 0.19064 0.15022 0.060867 0.17429 0.010231 0.089311 0.03314 0.0097083 0.34463 0.31135 0.26622 0.10807 0.21492
2403 0.09303 0.19727 0.17218 0.069191 0.17042 -0.021443 0.11294 0.041196 0.01795 0.35826 0.29249 0.30815 0.098849 0.23656
2404 0.079969 0.174 0.14897 0.059556 0.14837 -0.014998 0.084147 0.043001 0.016671 0.3811 0.32727 0.27238 0.09191 0.19352
2405 0.052887 0.17144 0.12401 0.05164 0.11513 -0.042802 0.05047 0.010757 -0.013848 0.36253 0.24349 0.22747 0.067281 0.15223
2406 0.070045 0.16037 0.16491 0.085175 0.12845 -0.023536 0.074332 0.037563 0.010284 0.29796 0.29069 0.24776 0.12374 0.13523
2407 0.097403 0.14193 0.20248 0.11539 0.16337 -0.01857 0.080725 0.025679 -0.0074849 0.27801 0.26578 0.25439 0.14476 0.12621
2408 0.083211 0.16913 0.16473 0.095824 0.15714 0.00044526 0.10115 0.065434 0.0073865 0.26202 0.28659 0.25008 0.16944 0.13024
2409 0.094619 0.21336 0.17008 0.10271 0.14612 0.010771 0.094931 0.06592 0.00065785 0.27443 0.25656 0.24629 0.15969 0.14342
2410 0.088138 0.14464 0.10905 0.096953 0.11836 -0.011913 0.049804 0.014516 -0.035691 0.20931 0.18651 0.16644 0.052806 0.085695
2411 0.074896 0.13531 0.10024 0.087808 0.10887 -0.045248 0.064476 0.020102 -0.039319 0.22646 0.2243 0.17613 0.089107 0.062476
2412 0.067994 0.12372 0.1088 0.096632 0.095949 -0.043252 0.053429 0.0014173 -0.022358 0.29738 0.21684 0.18791 0.092258 0.024717
2413 0.075302 0.083525 0.10779 0.083377 0.11617 -0.048156 0.070042 0.025103 0.0034133 0.37899 0.24357 0.18279 0.11432 0.037318
2414 0.06305 0.10452 0.11601 0.088671 0.12074 -0.025261 0.043495 -0.0043112 -0.023275 0.35148 0.24053 0.18034 0.11889 0.030839
2415 0.050019 0.067446 0.099515 0.052686 0.092025 -0.055825 0.036398 0.0008446 -0.047884 0.32438 0.23667 0.16544 0.099301 0.0059795
2416 0.044907 0.073637 0.12319 0.051171 0.12169 -0.053599 0.053351 -0.01222 -0.037173 0.26867 0.24298 0.18155 0.10783 -0.0069596
2417 0.040005 0.061737 0.16123 0.066155 0.088273 -0.040013 0.029203 -0.0049039 -0.042211 0.22313 0.2023 0.14374 0.068813 -0.0058787
2418 0.046913 0.083368 0.19561 0.06707 0.12155 -0.051528 0.050086 0.023102 -0.04061 0.22118 0.22261 0.15492 0.082854 -0.031208
2419 0.043471 0.083869 0.18396 0.079764 0.10515 -0.040292 0.068339 0.014348 -0.051199 0.21065 0.24691 0.17867 0.077795 -0.038057
2420 0.039029 0.031829 0.11936 0.088869 0.088019 -0.046676 0.039012 0.015743 -0.031107 0.23569 0.19541 0.14506 0.072686 -0.075346
2421 0.045318 0.07286 0.11926 0.099403 0.098037 -0.048131 0.014675 -0.0078709 -0.037256 0.22533 0.19771 0.14592 0.076697 -0.060435
2422 0.032276 0.052901 0.12044 0.10269 0.099286 -0.037195 0.045327 0.013185 -0.031204 0.33225 0.24826 0.18 0.10998 -0.12189
2423 0.031194 0.088621 0.12322 0.080272 0.098255 -0.038759 0.05205 0.0028507 -0.011783 0.37048 0.27091 0.17048 0.10328 -0.092633
2424 0.028682 0.032542 0.092594 0.048427 0.077413 -0.073644 0.023333 0.013316 -0.030022 0.31613 0.23188 0.15455 0.0932 -0.11647
2425 0.03338 0.059883 0.11296 0.077592 0.11985 -0.034658 0.047036 0.011012 -0.02376 0.27744 0.2675 0.17113 0.090021 -0.10894
2426 0.045599 0.055053 0.12017 0.071916 0.10628 -0.031742 0.044289 0.044638 -0.021029 0.26896 0.24473 0.17156 0.086782 -0.10563
2427 0.019597 0.037174 0.09718 0.051051 0.054139 -0.084726 0.0063015 0.0029137 -0.044928 0.1758 0.18497 0.11905 0.059883 -0.15926
2428 0.024565 0.036625 0.1004 0.050645 0.058218 -0.049281 0.026844 0.023859 -0.036126 0.19995 0.21916 0.11882 0.080594 -0.12611
2429 0.028343 0.032995 0.098401 0.05914 0.083337 -0.040105 0.016747 -0.018035 -0.043115 0.18791 0.22935 0.12022 0.073965 -0.14721
2430 0.046461 0.040406 0.12656 0.062514 0.080526 -0.043969 0.02623 0.051131 -0.037724 0.22177 0.19655 0.13591 0.093576 -0.15791
2431 0.00040951 -0.0031033 0.067332 0.033649 0.029324 -0.088634 -0.031387 -0.025203 -0.078642 0.20134 0.18934 0.083291 0.058587 -0.17917
2432 0.024468 9.7403e-05 0.097238 0.057774 0.065083 -0.065838 0.030776 0.0060225 -0.051401 0.23886 0.22363 0.10661 0.058298 -0.16753
2433 0.017356 0.044528 0.11193 0.054708 0.074492 -0.053272 0.031468 0.0098882 -0.018839 0.35676 0.24301 0.12557 0.051529 -0.18494
2434 0.017084 0.021679 0.1037 0.049973 0.06105 -0.054367 0.012291 0.001604 -0.037448 0.29436 0.25679 0.11816 0.06203 -0.1852
2435 -0.0080478 0.0083794 0.065514 0.053797 0.053899 -0.049981 0.029254 0.0020098 -0.040767 0.25817 0.26045 0.0981 0.074451 -0.19304
2436 -0.0035896 -0.01852 0.074139 0.056802 0.047938 -0.059895 0.022587 -0.025494 -0.059215 0.18602 0.19426 0.079073 0.073802 -0.20098
2437 0.0082186 0.0024707 0.077845 0.043766 0.034876 -0.079509 -0.0063503 -0.0059987 -0.049154 0.15612 0.11478 0.074335 0.029623 -0.21271
2438 -0.0013732 0.013321 0.10732 0.030851 0.042555 -0.071814 0.017203 0.007347 -0.035673 0.21218 0.22963 0.099997 0.067644 -0.21699
2439 0.014695 -0.003608 0.10653 0.058306 0.045824 -0.072068 0.010175 0.039793 -0.059571 0.20352 0.16754 0.090409 0.069375 -0.19601
2440 0.0073231 -0.018057 0.12124 0.06794 0.060802 -0.039922 -6.1843e-05 -0.012631 -0.05804 0.17292 0.20317 0.095822 0.060596 -0.21556
2441 -0.0055087 -0.027177 0.089036 0.038405 0.024201 -0.078127 0.013241 -0.0005757 -0.048939 0.20189 0.16609 0.073384 0.032947 -0.24566
2442 -0.01529 -0.021986 0.073122 0.039719 0.04672 -0.057831 -0.019126 -0.01532 -0.049457 0.16877 0.16482 0.067706 0.042728 -0.24675
2443 -0.0080723 0.0075547 0.065837 0.034484 0.040648 -0.057345 -0.011903 -0.020454 0.00016411 0.20624 0.19192 0.077228 0.048179 -0.22242
2444 -0.011794 -0.0060746 0.073013 0.038298 0.014097 -0.06672 0.020739 0.039102 0.059065 0.2427 0.19759 0.10041 0.05818 -0.2192
2445 -0.0025559 -0.041934 0.075828 0.036313 0.024146 -0.063694 0.010132 -0.023833 0.0031968 0.24659 0.19353 0.078293 0.045251 -0.22635
2446 -0.0047978 -0.040403 0.086834 0.034497 0.036384 -0.055528 -0.0053649 0.010753 -0.010322 0.22482 0.20727 0.078145 0.072062 -0.22633
2447 -0.01991 -0.037243 0.090189 0.040412 0.031613 -0.062282 -0.0055421 -0.018001 -0.0354 0.19819 0.1649 0.077147 0.027303 -0.25896
2448 -0.018591 -0.029402 0.053404 0.033107 0.017222 -0.092657 -0.0042193 -0.010395 -0.039089 0.13981 0.16387 0.05229 0.032804 -0.2292
2449 -0.025723 -0.066021 0.07414 0.020501 0.026151 -0.094351 -0.0052965 -0.0264 -0.050698 0.1394 0.13622 0.054482 0.026185 -0.24828
2450 -0.018705 -0.069681 0.093135 0.018676 0.038939 -0.080365 0.00032632 -0.011574 -0.048186 0.15716 0.14328 0.056244 0.035316 -0.25759
2451 -0.024677 -0.07434 0.079981 0.01713 -0.014952 -0.1041 -0.0022509 -0.048858 -0.054155 0.12355 0.094991 0.034706 0.0024168 -0.27671
2452 -0.046149 -0.047389 0.039966 0.0030148 0.013817 -0.083864 -0.020838 -0.025782 -0.051464 0.13587 0.11554 0.051398 0.042728 -0.28264
2453 -0.02839 -0.054589 0.061082 0.018259 0.0024252 -0.079338 -0.016485 -0.030167 -0.028892 0.1106 0.11871 0.071061 0.022759 -0.30044
2454 -0.016812 -0.043828 0.073207 0.022044 0.0081339 -0.063202 0.0093376 -0.023051 -0.033151 0.15203 0.16614 0.060783 0.05246 -0.24882
2455 -0.036974 -0.087557 0.047063 -0.011231 -0.0065974 -0.085377 -0.02954 -0.023735 -0.02211 0.10733 0.12256 0.037605 0.041251 -0.30177
2456 -0.028056 -0.050137 0.056378 0.0062131 0.00085129 -0.053601 -0.0080868 0.0020007 0.024662 0.13031 0.14852 0.049037 0.046692 -0.29004
2457 -0.029418 -0.050206 0.059873 0.029588 0.01377 -0.040015 -0.012664 -0.014604 0.046673 0.15643 0.10459 0.02717 0.017773 -0.24672
2458 -0.01888 -0.083985 0.057419 0.048722 0.0032687 -0.0581 -0.027501 -0.019808 0.048905 0.14567 0.16365 0.066402 0.033474 -0.26654
2459 -0.023841 -0.064235 0.055054 0.034007 0.0092973 -0.052854 -0.013918 -0.017292 0.071566 0.14485 0.086661 0.029094 0.023705 -0.2472
2460 -0.022253 -0.068314 0.05091 0.0062313 0.010716 -0.037578 -0.034566 -0.017856 0.077907 0.14781 0.10319 0.035706 -0.012904 -0.27218
2461 -0.043805 -0.077283 0.056595 0.020736 -0.023565 -0.081373 -0.022923 -0.020571 0.058699 0.11817 0.094828 0.028299 0.015867 -0.26687
2462 -0.043637 -0.062173 0.055581 0.0042604 -0.013497 -0.064807 -0.02835 -0.018665 -0.00524 0.097382 0.079117 0.021641 0.012728 -0.25839
2463 -0.025639 -0.046872 0.057356 0.004015 -0.010798 -0.038341 -0.0046571 0.013731 -0.0071087 0.10731 0.12689 0.054513 0.036269 -0.27093
2464 -0.04493 -0.079991 0.042961 0.01077 0.014601 -0.051865 -0.0047142 -0.021093 -0.029287 0.086251 0.089504 0.014175 0.01799 -0.21607
2465 -0.043102 -0.094491 0.044827 0.0031941 -0.0092806 -0.0783 -0.040081 -0.061348 -0.047696 0.08745 0.090703 0.011678 0.011481 -0.21676
2466 -0.048984 -0.02678 0.043282 -0.019251 -0.030092 -0.087014 -0.023769 0.0031282 -0.020675 0.095459 0.097582 0.03853 0.018082 -0.19363
2467 -0.038456 -0.062679 0.050148 0.0089533 -0.029723 -0.10062 -0.043286 -0.044366 -0.0089732 0.061398 0.080731 0.015622 0.016533 -0.13315
2468 -0.053648 -0.061229 0.042883 0.00058783 -0.0093045 -0.076963 -0.053933 -0.05234 -0.052932 0.040468 0.068239 -0.015646 -0.024786 -0.055901
2469 -0.02914 -0.073278 0.064119 0.0053124 -0.0031958 -0.071207 -0.02619 -0.017634 0.045339 0.072907 0.063528 0.0065765 0.013615 -0.0127
2470 -0.049631 -0.070507 0.033034 0.002027 -0.0058971 -0.064561 -0.017467 -0.0038787 0.052871 0.087696 0.077847 -0.0089913 -0.00035438 0.11265
2471 -0.031563 -0.090697 0.03658 -0.0031185 -0.0041985 -0.060306 -0.028705 -0.026503 0.070352 0.052865 0.071266 0.026061 0.0053666 -0.094958
2472 -0.035345 -0.088416 0.019715 -0.013564 -0.02606 -0.07023 -0.025912 -0.015987 0.10428 0.091295 0.052884 0.0034632 -0.0031024 -0.21621
2473 -0.030487 -0.088035 0.04299 0.012791 -0.031581 -0.071564 -0.046969 0.0024186 0.11536 0.066944 0.087183 0.0033354 0.0035686 -0.22178
2474 -0.066109 -0.12892 0.028896 -0.0066348 -0.048022 -0.088518 -0.042326 -0.012386 0.13699 0.066393 0.034702 -0.0077423 0.0010796 -0.24094
2475 -0.02757 -0.079024 0.070571 -0.0037002 -0.018694 -0.060403 -0.033993 -0.0039099 0.16736 0.059412 0.03847 0.0014799 0.010661 -0.25546
2476 -0.036232 -0.076113 0.027247 0.016524 -0.015485 -0.059127 -0.02363 -0.028174 0.16773 0.064501 0.051219 0.019832 0.021652 -0.25793
2477 -0.069094 -0.13391 0.014682 -0.016671 -0.051236 -0.066791 -0.060398 -0.024948 0.15853 0.021901 0.046598 -0.026926 -0.016117 -0.26112
2478 -0.037496 -0.072952 0.056688 0.018173 0.0019223 -0.045856 -0.0092748 0.028197 0.2063 0.11091 0.105 0.040427 0.041884 -0.26538
2479 -0.060418 -0.1001 0.038853 -0.009982 -0.035529 -0.0771 -0.034692 -0.042297 0.13681 0.045999 0.036665 -0.0073611 0.0060845 -0.27178
2480 -0.05408 -0.11479 0.014178 -0.0065974 -0.03175 -0.078184 -0.037049 -0.034381 0.12263 0.060938 0.053234 -0.016229 -0.0025645 -0.28168
2481 -0.065661 -0.12112 0.0075039 -0.019093 -0.040182 -0.061689 -0.062586 -0.046235 0.094916 0.017598 0.044403 -0.017597 -0.010863 -0.2896
2482 -0.058533 -0.11707 0.046249 -0.0056983 -0.020183 -0.045403 -0.055384 -0.01746 0.12386 0.032907 0.042612 -0.0059544 -0.0070625 -0.1348
2483 -0.054745 -0.13973 0.025295 -0.0091637 -0.033524 -0.037697 -0.021501 -0.0077039 0.21452 0.043656 0.03374 -0.010732 0.023339 -0.22652
2484 -0.042437 -0.10103 0.01729 0.015611 -0.019306 -0.048081 -0.028418 0.0062619 0.22125 0.045905 0.060919 -0.00030995 0.0001295 -0.11182
2485 -0.070129 -0.11194 0.022506 -0.035925 -0.050597 -0.074586 -0.051145 -0.029612 0.18709 0.010984 0.045228 -0.026548 -0.0104 -0.035935
2486 -0.05946 0.0050732 0.035071 -0.00595 -0.026258 -0.04129 -0.034142 -0.0074166 0.24006 0.061684 0.020897 -0.020645 -0.013859 -0.072664
2487 -0.066362 0.038124 0.020406 -0.033465 -0.01811 -0.027414 -0.057269 -0.0069708 0.21965 0.048053 0.053615 -0.023403 0.016092 0.049617
2488 -0.053344 0.035745 0.025062 -0.0074809 -0.016281 -0.049909 -0.065887 -0.015655 0.21321 0.048572 0.020194 -0.017521 -0.011137 0.13793
2489 -0.043486 0.055335 0.041987 -0.00097635 -0.017152 -0.024253 -0.042104 0.030991 0.21107 0.016891 0.024183 -0.011399 -0.011586 -0.078301
2490 -0.044248 -0.019624 0.035683 0.012988 -0.021433 -0.0083773 -0.041601 0.039196 0.25888 0.035781 0.036102 -9.6523e-05 0.014265 -0.15521
2491 -0.06896 -0.055514 0.0046082 -0.014347 -0.063785 -0.020472 -0.057538 0.017732 0.24165 0.04293 0.03655 -0.025334 -0.016524 -0.22685
2492 -0.056861 -0.062023 -0.0020064 -0.012163 -0.045076 0.044094 -0.065355 0.037558 0.24423 0.041579 0.027609 -0.001802 -0.021253 -0.23609
2493 -0.037313 -0.071262 -0.0022509 -0.015778 -0.032427 0.01462 -0.041103 0.054944 0.2484 0.021968 0.034208 -0.01296 0.00011842 -0.22423
2494 -0.041585 -0.064572 0.025065 0.020846 -0.014729 0.034976 -0.02763 0.052719 0.25748 0.022577 0.043517 0.0021724 0.0060194 -0.21908
2495 -0.051717 -0.076351 0.01495 -0.003259 -0.03419 0.020971 -0.027547 0.047105 0.26482 0.032237 0.047585 0.0096747 -0.0010396 -0.20785
2496 -0.071839 -0.11701 0.0035854 -0.024164 -0.050151 0.013577 -0.058444 -0.002679 0.23228 0.0024459 -0.001226 -0.029053 -0.023219 -0.25591
2497 -0.04429 -0.09756 0.019991 0.0041101 -0.032883 0.030173 -0.073491 0.0058667 0.26078 0.035285 0.019703 -0.020001 -0.0015576 -0.041284
2498 -0.052872 -0.12672 0.0096563 -0.014355 -0.052594 0.025948 -0.050638 -0.017218 0.23235 -0.0018857 -0.0010685 -0.039099 -0.020437 0.1438
2499 -0.036774 -0.11434 0.023442 -0.012411 -0.041325 0.077164 -0.041936 0.016738 0.26762 0.032744 0.03764 0.0022036 -0.0057256 0.068708
2500 -0.074936 -0.15088 -0.035813 -0.037526 -0.078207 0.01763 -0.057463 -0.021106 0.23586 -0.027867 -0.037321 -0.037434 -0.018405 0.077549
2501 -0.039618 -0.10631 0.033043 0.019378 -0.044898 0.073145 -0.01607 0.05125 0.28389 0.026282 0.053118 0.0083081 0.016056 0.17809
2502 -0.0543 -0.12373 -1.1994e-05 -0.024377 -0.046269 0.060981 -0.046947 0.064906 0.26413 -0.0048688 0.0067664 -0.0077897 -0.027233 0.036321
2503 -0.068941 -0.12677 -0.0084366 -0.043572 -0.064191 0.020547 -0.076114 0.057951 0.24838 -0.01896 -0.0099348 -0.043877 -0.041842 -0.076708
2504 -0.057643 -0.13569 0.010769 -0.022838 -0.050952 0.065043 -0.039922 0.081387 0.26827 0.02008 0.032004 -0.011805 -0.013561 -0.12295
2505 -0.066145 -0.17084 -0.016586 -0.040053 -0.045703 0.046658 -0.034369 0.061273 0.24613 -0.0021812 -0.0069173 -0.012863 -0.0016697 -0.17232
2506 -0.056957 -0.14964 0.01459 -0.028949 -0.044785 0.042124 -0.057966 0.078729 0.25661 -0.007682 0.00056141 -0.022461 -0.0081187 -0.15137
2507 -0.086749 -0.12499 -0.013565 -0.018874 -0.065886 0.04526 -0.037833 0.081664 0.26077 0.0036673 0.0124 -0.029128 -0.0037977 -0.13237
2508 -0.03796 -0.098382 0.021701 -0.00019966 -0.010387 0.069955 -0.02693 0.1001 0.27953 0.0093365 0.030889 -0.022136 0.028523 0.090387
2509 -0.062072 -0.13519 -0.016384 -0.011695 -0.055418 0.016481 -0.051557 0.044786 0.2739 -0.011284 0.0078376 -0.045474 -0.020786 0.20185
2510 -0.066274 -0.15577 0.0073315 -0.0063005 -0.06426 0.041907 -0.050255 0.049842 0.25679 -0.021385 0.039666 -0.038222 -0.010575 0.2874
2511 -0.075806 -0.18322 -0.016323 -0.039386 -0.080491 0.043462 -0.072252 -0.0038527 0.25225 -0.041496 0.017725 -0.06567 -0.028674 0.20707
2512 -0.054078 -0.15791 0.0092924 -0.0088414 -0.048252 0.086108 -0.050669 0.11439 0.29153 -0.0052666 -0.0085262 -0.053977 0.013537 0.12864
2513 -0.04235 -0.15 0.015298 0.012123 -0.047244 0.11579 -0.031866 0.099449 0.27168 -0.0080774 0.013283 -0.043405 0.012248 0.020591
2514 -0.051891 -0.11945 0.0081332 -0.017592 -0.039595 0.1146 -0.044463 0.11999 0.23972 -0.020808 -0.019689 -0.029903 0.0088692 -0.046278
2515 -0.077153 -0.16292 -0.014131 -0.046268 -0.070876 0.094635 -0.081721 0.10411 0.21853 -0.014159 -0.04618 -0.055071 -0.02692 -0.073377
2516 -0.065045 -0.14481 -0.013346 -0.020053 -0.060478 0.088941 -0.064348 0.12791 0.22333 -0.01185 0.011129 -0.026708 -0.0025888 -0.1027
2517 -0.042577 -0.14271 0.0162 -0.026649 -0.025609 0.11782 -0.032395 0.11445 0.25108 0.029919 0.026098 -0.020366 0.00063221 -0.059575
2518 -0.058049 -0.15146 0.003305 -0.013144 -0.03716 0.11716 -0.042112 0.055638 0.22764 0.0068787 0.0090363 -0.036514 -0.010977 -0.042844
2519 -0.07488 -0.17245 -0.0093396 -0.027589 -0.059062 0.084558 -0.056539 0.019343 0.22708 -0.021072 -0.017615 -0.058772 -0.022636 0.18885
2520 -0.069782 -0.14506 -0.011654 -0.018125 -0.069723 0.12746 -0.055077 0.061049 0.26118 -0.031483 0.0024138 -0.051169 -0.015445 0.24985
2521 -0.066674 -0.11047 -0.0021187 -0.01622 -0.044464 0.12659 -0.061264 0.079855 0.27225 -0.017524 0.027832 -0.033517 0.0083662 0.31779
2522 -0.076956 -0.10915 -0.0050433 -0.0085058 -0.048866 0.1479 -0.052991 0.10503 0.26413 0.0053056 0.017841 -0.030815 0.0013372 0.24017
2523 -0.086608 -0.17644 -0.0040378 -0.034001 -0.068077 0.11586 -0.077258 0.085916 0.23533 -0.051125 -0.04343 -0.063613 -0.044102 0.029871
2524 -0.08738 -0.14156 -0.032662 -0.028207 -0.064338 0.10332 -0.050245 0.098672 0.20079 -0.064436 -0.015621 -0.07226 -0.021321 -0.037058
2525 -0.072221 -0.14235 -0.001257 -0.024302 -0.06527 0.11904 -0.059872 0.099638 0.19276 -0.052867 -0.026453 -0.037128 -0.0064699 -0.027737
2526 -0.086383 -0.16095 -0.030332 -0.038118 -0.078961 0.13589 -0.08475 0.063054 0.17422 -0.062628 -0.044744 -0.067946 -0.048729 -0.077856
2527 -0.078435 -0.17338 -0.012086 -0.030943 -0.072152 0.12735 -0.069007 0.073389 0.19293 -0.050238 -0.031395 -0.050284 -0.023418 -0.074035
2528 -0.076437 -0.15472 -0.017881 -0.032758 -0.076693 0.10444 -0.061374 0.051345 0.17786 -0.063489 -0.022886 -0.071452 -0.015337 0.14917
2529 -0.10103 -0.18065 -0.022615 -0.060424 -0.099895 0.1106 -0.064861 0.062811 0.13867 -0.07454 -0.046548 -0.066509 -0.047076 0.22459
2530 -0.08326 -0.13147 -0.0030198 -0.031649 -0.070226 0.13374 -0.053208 0.074567 0.17811 -0.030941 -0.010989 -0.044187 -0.013305 0.34474
2531 -0.060992 -0.1409 -0.0046444 -0.016575 -0.047997 0.16723 -0.072556 0.059403 0.19322 -0.018291 0.0158 -0.056525 -0.025294 0.44162
2532 -0.093114 -0.1922 -0.035419 -0.05169 -0.10299 0.11424 -0.086843 0.065478 0.17305 -0.052222 -0.064881 -0.081243 -0.029593 0.2285
2533 -0.068986 -0.13264 -0.0014735 -0.0067856 -0.03722 0.16468 -0.04848 0.1632 0.21596 -0.033593 -0.0022226 -0.02995 -0.00087192 0.11573
2534 -0.064278 -0.14915 -0.016248 -0.029971 -0.058701 0.17419 -0.060747 0.13585 0.20913 -0.055554 0.0036661 -0.047608 -0.014981 0.029461
2535 -0.08732 -0.17459 -0.015233 -0.049256 -0.063473 0.16857 -0.034784 0.14399 0.19106 -0.068965 -0.028925 -0.030306 -0.0081099 0.017552
2536 -0.085401 -0.15042 -0.021507 -0.037042 -0.074034 0.1601 -0.062631 0.10175 0.1504 -0.063665 -0.055376 -0.069714 -0.041099 -0.043287
2537 -0.086273 -0.18097 -0.050322 -0.049677 -0.079575 0.15484 -0.064639 0.088577 0.13228 -0.067266 -0.049838 -0.070171 -0.046798 -0.085826
2538 -0.091315 -0.1415 -0.024766 -0.034133 -0.075317 0.13553 -0.076996 0.053543 0.13205 -0.065307 -0.037989 -0.065119 -0.027657 -0.035685
2539 -0.065977 -0.042742 -0.0014209 -0.023148 -0.053208 0.15667 -0.053383 0.087659 0.14547 -0.079648 -0.01563 -0.029967 -0.008176 0.24656
2540 -0.079559 -0.00053105 -0.015655 -0.048044 -0.068959 0.16267 -0.02888 0.085704 0.14547 -0.053228 -0.00013146 -0.034915 0.00035502 0.36044
2541 -0.0914 -0.13423 -0.03266 -0.046969 -0.091921 0.14524 -0.056347 0.08649 0.11197 -0.053179 -0.051053 -0.063382 -0.038424 0.37195
2542 -0.091912 -0.10722 -0.025895 -0.039275 -0.065232 0.19814 -0.033525 0.11355 0.1268 -0.07353 -0.020264 -0.05844 -0.022623 0.092139
2543 -0.092544 -0.13947 -0.022519 -0.03808 -0.078983 0.16273 -0.065362 0.14045 0.13353 -0.085941 -0.029465 -0.051118 -0.038152 0.03381
2544 -0.098746 -0.17174 -0.030024 -0.021585 -0.092705 0.15792 -0.064509 0.13101 0.11038 -0.074722 -0.038637 -0.047846 -0.027651 -0.013909
2545 -0.078338 -0.15382 -0.028718 -0.048651 -0.079626 0.16752 -0.015946 0.16166 0.10742 -0.051832 -0.025438 -0.051533 -0.0223 -0.020689
2546 -0.06051 -0.15275 -0.010103 -0.053146 -0.061517 0.15794 -0.011043 0.12215 0.10719 -0.089363 -0.058279 -0.048561 -0.038919 -0.040288
2547 -0.086281 -0.17816 -0.020057 -0.036502 -0.066608 0.12398 -0.05313 0.079185 0.1147 -0.085934 -0.07089 -0.061859 -0.041738 -0.053647
2548 -0.080383 -0.1613 -0.016892 -0.039237 -0.08325 0.17222 -0.046908 0.08499 0.089967 -0.085325 -0.022272 -0.057697 -0.023737 -0.041286
2549 -0.092975 -0.14999 -0.043197 -0.054003 -0.072451 0.17545 -0.056325 0.056046 0.088188 -0.073886 -0.078593 -0.076185 -0.029846 -0.057155
2550 -0.093807 -0.16539 -0.022361 -0.046408 -0.077052 0.21318 -0.043472 0.079572 0.09155 -0.074926 -0.054474 -0.062992 -0.014595 -0.045784
2551 -0.081139 -0.17832 -0.013246 -0.029103 -0.065274 0.17084 -0.057689 0.065308 0.085601 -0.084397 -0.044305 -0.06912 -0.023564 -0.062573
2552 -0.06605 -0.14574 -0.01162 -0.039699 -0.070985 0.20595 -0.0044664 0.12327 0.088632 -0.058408 -0.0078566 -0.050958 -0.015753 0.029768
2553 -0.089122 -0.17584 -0.024175 -0.032554 -0.071396 0.20676 -0.037634 0.15828 0.085104 -0.071509 -0.014218 -0.066486 -0.024472 0.16302
2554 -0.074504 -0.16139 -0.040309 -0.05268 -0.064768 0.19113 -0.031041 0.15663 0.083185 -0.089589 -0.070369 -0.060603 -0.021001 0.19683
2555 -0.097646 -0.1633 -0.026274 -0.045875 -0.058869 0.16533 -0.045958 0.13558 0.076706 -0.06349 -0.04239 -0.062331 -0.01648 0.10757
2556 -0.079388 -0.19272 -0.037208 -0.039001 -0.08417 0.17346 -0.031535 0.13498 0.069838 -0.096731 -0.050772 -0.087319 -0.058109 0.030372
2557 -0.07543 -0.14453 -0.038553 -0.030076 -0.066662 0.22261 -0.020612 0.13721 0.091569 -0.056112 -0.017983 -0.055927 -0.022688 -0.031747
2558 -0.099111 -0.17032 -0.030958 -0.035532 -0.076433 0.19625 -0.018659 0.14741 0.057651 -0.086823 -0.082374 -0.074544 -0.035497 -0.078526
2559 -0.083893 -0.18112 -0.011002 -0.032227 -0.070814 0.17518 -0.030897 0.14247 0.076482 -0.070043 -0.067065 -0.057312 -0.022846 -0.038515
2560 -0.092235 -0.17613 -0.041687 -0.051392 -0.10173 0.14298 -0.054914 0.16439 0.035103 -0.12047 -0.067877 -0.10532 -0.049235 0.019346
2561 -0.073167 -0.15341 -0.0067513 0.0084122 -0.032587 0.1722 -0.026551 0.17384 0.080745 -0.047805 -0.00021794 -0.038118 0.0055858 0.21571
2562 -0.077469 -0.16329 -0.033276 -0.012193 -0.067998 0.1479 -0.034248 0.20848 0.053906 -0.066436 -0.060639 -0.067365 -0.025963 0.27518
2563 -0.06508 -0.15647 -0.02469 0.0055913 -0.0547 0.19368 -0.041935 0.15973 0.062007 -0.052366 -0.01994 -0.079603 -0.020412 0.345
2564 -0.078332 -0.16515 -0.038935 -0.0059141 -0.072961 0.17653 -0.049663 0.16855 0.044929 -0.092127 -0.044672 -0.088661 -0.034851 0.20336
2565 -0.068644 -0.17187 -0.03106 -0.0012996 -0.076642 0.19975 -0.02783 0.19727 0.04785 -0.084838 -0.037723 -0.067889 -0.01556 0.42467
2566 -0.070456 -0.19074 -0.023554 -0.003975 -0.086093 0.19568 -0.060827 0.17953 0.039831 -0.081909 -0.057244 -0.068266 -0.038999 0.36088
2567 -0.065018 -0.20537 -0.042949 -0.01977 -0.073675 0.16238 -0.068674 0.12633 0.015213 -0.10973 -0.062926 -0.096354 -0.053608 0.4071
2568 -0.046499 -0.16426 0.0027168 0.032624 -0.066546 0.15514 -0.041361 0.14215 0.026574 -0.07902 -0.043837 -0.063922 -0.026447 0.3593
2569 -0.056371 -0.15928 -0.019248 -0.0029113 -0.070097 0.1623 -0.054178 0.11766 0.030146 -0.080731 -0.025818 -0.06199 -0.021346 0.48293
2570 -0.077373 -0.15811 -0.020842 -0.0095868 -0.089029 0.11607 -0.071926 0.11044 0.012627 -0.10972 -0.090809 -0.084708 -0.049835 0.27549
2571 -0.047215 -0.15131 -0.023897 0.0042978 -0.07318 0.13224 -0.050663 0.092683 0.019428 -0.098933 -0.033491 -0.080265 -0.037194 0.10329
2572 -0.039427 -0.06371 -0.041492 -0.0063176 -0.11178 0.09748 -0.07246 0.12684 -0.0094204 -0.10276 -0.069672 -0.070623 -0.052643 0.046697
2573 -0.016189 0.0086608 -0.016826 0.0084469 -0.10063 0.14862 -0.052907 0.15687 0.023431 -0.070424 -0.039723 -0.067521 -0.032422 0.042218
2574 -0.01129 -0.055379 -0.022601 -0.0060885 -0.081024 0.12217 -0.051974 0.16488 0.0061223 -0.095675 -0.044094 -0.060809 -0.024061 0.046559
2575 -0.0090722 -0.047488 -0.018065 -0.002124 -0.087755 0.13361 -0.064282 0.16141 0.026354 -0.066956 -0.063726 -0.055576 -0.0184 0.1165
2576 0.00049596 -0.097447 -0.0395 -0.012069 -0.067807 0.13337 -0.048329 0.13969 0.017515 -0.088357 -0.056737 -0.070614 -0.050649 0.3333
2577 -0.00012586 -0.073267 -0.026084 0.045145 -0.046278 0.1485 -0.018996 0.14793 0.023636 -0.053327 -0.026538 -0.028742 -0.014268 0.41633
2578 -0.028548 -0.13849 -0.014419 0.01654 -0.080059 0.12933 -0.069853 0.075423 -0.013952 -0.085358 -0.035319 -0.05595 -0.017687 0.42965
2579 -0.040049 -0.13825 -0.037333 0.0006843 -0.082111 0.11284 -0.0573 0.10865 0.0061191 -0.094109 -0.032181 -0.073297 -0.026886 0.19501
2580 -0.034561 -0.13421 -0.031748 0.012969 -0.072732 0.12098 -0.042088 0.14884 0.01618 -0.07805 -0.048162 -0.070135 -0.034435 0.11614
2581 -0.048833 -0.1626 -0.038413 -0.0018966 -0.092853 0.1009 -0.081455 0.15138 -0.0034182 -0.10003 -0.087453 -0.071813 -0.039244 0.056855
2582 -0.055255 -0.15555 -0.028847 0.012918 -0.087335 0.11662 -0.036792 0.13809 -0.011467 -0.078901 -0.051374 -0.084401 -0.039593 0.015136
2583 -0.057137 -0.18904 -0.038192 0.0020426 -0.086196 0.089503 -0.082779 0.13004 -0.022445 -0.085642 -0.068956 -0.089438 -0.046702 0.018827
2584 -0.029539 -0.13627 -0.024196 0.039627 -0.072847 0.10465 -0.068156 0.12484 -0.025824 -0.098553 -0.057847 -0.065566 -0.045151 0.048378
2585 0.01442 -0.079561 0.0023792 0.048042 -0.052209 0.16723 -0.0070334 0.18967 0.028817 -0.018394 -0.017538 -0.017394 0.0020996 0.37448
2586 0.028308 -0.13576 -0.0012054 0.058526 -0.07137 0.10484 -0.064171 0.13985 -0.0073114 -0.058794 -0.030599 -0.051552 -0.0077294 0.39077
2587 0.045826 -0.15151 -0.03169 0.050391 -0.073841 0.097586 -0.060568 0.10406 -0.02128 -0.074095 -0.031731 -0.03529 -0.013688 0.46117
2588 0.036994 -0.12169 0.013835 0.072095 -0.059682 0.095721 -0.037375 0.091591 -0.0016986 -0.077586 -0.019422 -0.046577 -0.018947 0.43488
2589 0.016052 -0.11068 -0.020489 0.04451 -0.064334 0.10734 -0.038142 0.11663 -0.0053073 -0.052677 -0.046083 -0.025645 -0.024496 0.23274
2590 -0.021249 -0.14021 -0.049214 0.033294 -0.087615 0.066003 -0.066169 0.081322 -0.038656 -0.068898 -0.059675 -0.041753 -0.021465 0.10191
2591 -0.022071 -0.067507 -0.037598 0.059929 -0.094686 0.073319 -0.042777 0.1453 -0.039715 -0.062598 -0.062516 -0.040541 -0.036104 0.054835
2592 -0.031053 0.022753 -0.021473 0.052044 -0.078648 0.077834 -0.042944 0.14425 -0.014543 -0.048239 -0.045907 -0.045868 -0.023223 0.050626
2593 -0.050265 -0.059426 -0.043097 0.032838 -0.10446 0.06519 -0.069401 0.088109 -0.054042 -0.09133 -0.033598 -0.065076 -0.039762 0.023586
2594 -0.021397 -0.048555 -0.025822 0.057293 -0.06779 0.097406 -0.049348 0.056885 -0.03067 -0.066881 -0.02932 -0.055924 -0.022101 0.074217
2595 0.0010614 0.034015 -0.015146 0.074217 -0.051552 0.088641 -0.049575 0.10969 -0.019909 -0.052031 -0.034901 -0.044992 -0.02111 0.073458
2596 0.0084296 -0.068234 -0.035261 0.038932 -0.092193 0.054527 -0.068732 0.10193 -0.045318 -0.077672 -0.058582 -0.073459 -0.055999 0.23502
2597 0.042968 -0.095453 -0.017716 0.033226 -0.085234 0.076203 -0.08459 0.078043 -0.071396 -0.079133 -0.068283 -0.077167 -0.067258 0.38653
2598 0.048886 -0.086283 -0.0021702 0.045431 -0.088596 0.081628 -0.019737 0.14702 -0.035675 -0.043124 -0.041165 -0.036925 -0.039947 0.39473
2599 0.046964 -0.14197 -0.029495 0.057936 -0.060537 0.049444 -0.067354 0.068734 -0.048914 -0.064625 -0.049156 -0.052903 -0.016256 0.23333
2600 0.046552 -0.10016 -0.041959 0.08016 -0.078238 0.0626 -0.061951 0.06879 -0.050182 -0.065505 -0.047647 -0.0577 -0.010365 0.13383
2601 0.067491 -0.10781 -0.048224 0.053765 -0.08123 0.058626 -0.030538 0.10942 -0.060171 -0.068116 -0.066148 -0.066498 -0.0083145 0.035274
2602 0.061439 -0.05003 -0.035348 0.080389 -0.067451 0.074021 -0.028566 0.095681 -0.05817 -0.063207 -0.06103 -0.054806 -0.0052735 0.053135
2603 0.052987 0.10334 -0.031703 0.064964 -0.089502 0.049387 -0.053153 0.074557 -0.059088 -0.067018 -0.060851 -0.050184 -0.0064225 0.014176
2604 0.060485 0.12773 -0.047538 0.040218 -0.10172 0.030723 -0.05883 0.045243 -0.084057 -0.088128 -0.069932 -0.071781 -0.031042 -0.0018332
2605 0.088053 0.13004 -0.037962 0.087133 -0.079205 0.056458 -0.035887 0.099199 -0.053126 -0.049239 -0.036673 -0.059729 0.0065895 0.010208
2606 0.096981 0.099643 -0.031647 0.071687 -0.083346 0.051774 -0.059184 0.038164 -0.056284 -0.09435 -0.081025 -0.056897 -0.02957 -0.029331
2607 0.10702 -0.0089267 -0.033521 0.10521 -0.1014 0.04107 -0.036231 0.07554 -0.058593 -0.048931 -0.047886 -0.054795 -0.0025186 -0.02983
2608 0.10671 -0.060226 -0.028896 0.060047 -0.091259 0.036285 -0.048339 0.068576 -0.073801 -0.081202 -0.045157 -0.043333 -0.025088 -0.039279
2609 0.087476 -0.041635 -0.02179 0.085991 -0.07435 0.042951 -0.022956 0.091332 -0.05367 -0.073832 -0.024798 -0.03096 0.00021343 -0.0077185
2610 0.054604 -0.055745 -0.053495 0.055956 -0.086341 0.044157 -0.064283 0.041347 -0.078529 -0.079043 -0.07626 -0.060838 -0.026726 -0.099098
2611 0.088972 -0.054224 -0.01743 0.08463 -0.059643 0.046453 -0.0588 0.060453 -0.055627 -0.069684 -0.063631 -0.054486 -0.0061846 -0.1089
2612 0.096871 -0.045303 -0.025014 0.064565 -0.071534 0.060438 -0.023007 0.085719 -0.051696 -0.047965 -0.024632 -0.056304 0.0020364 -0.090946
2613 0.080839 -0.065913 -0.036389 0.049719 -0.084555 0.041544 -0.089985 0.050565 -0.085405 -0.080735 -0.086944 -0.062531 -0.011213 -0.086695
2614 0.065157 0.039498 -0.071673 0.041494 -0.085247 0.03657 -0.083772 0.03736 -0.088803 -0.094436 -0.053615 -0.073289 -0.0010616 -0.15799
2615 0.094495 0.061179 -0.054478 0.048749 -0.087798 0.043055 -0.052279 0.050956 -0.075112 -0.087347 -0.068356 -0.056547 0.031989 -0.13229
2616 0.12063 0.098499 -0.044222 0.10042 -0.070359 0.015171 -0.056756 0.056782 -0.070161 -0.099008 -0.065837 -0.029265 0.0088404 -0.1465
2617 0.11604 0.17072 -0.048557 0.067898 -0.068091 0.027137 -0.067933 0.019788 -0.097239 -0.061389 -0.062849 -0.049842 0.0079114 -0.17222
2618 0.14842 0.10995 -0.034741 0.11283 -0.057182 0.053452 -0.04541 0.049773 -0.067228 -0.083559 -0.05424 -0.07454 -0.0026377 -0.15633
2619 0.10189 0.11516 -0.043896 0.059887 -0.10067 -0.0089918 -0.096098 0.043809 -0.095636 -0.08257 -0.058641 -0.083578 -0.022917 -0.19922
2620 0.15318 0.034062 -0.042091 0.045671 -0.047755 0.034354 -0.084355 0.047545 -0.083555 -0.085441 -0.082282 -0.067396 -0.027636 -0.18146
2621 0.12636 0.014493 -0.050695 0.053476 -0.062346 0.04337 -0.074392 0.052251 -0.093214 -0.093542 -0.055904 -0.059133 -0.029025 -0.18948
2622 0.12448 -0.054787 -0.04149 0.027961 -0.069277 0.012435 -0.045209 0.047216 -0.081972 -0.073252 -0.073485 -0.069291 -0.027024 -0.18958
2623 0.12695 -0.062106 -0.034864 0.040615 -0.089589 -0.001949 -0.10659 0.043882 -0.10743 -0.10536 -0.081746 -0.065689 -0.017573 -0.24135
2624 0.17478 -0.047425 -0.041089 0.06754 -0.06977 0.0046467 -0.049954 0.025488 -0.0907 -0.073084 -0.059517 -0.050487 0.031798 -0.20271
2625 0.14967 -0.054585 -0.053843 0.10778 -0.079661 0.035672 -0.068861 0.0010837 -0.088408 -0.089855 -0.071739 -0.069544 0.0070493 -0.21377
2626 0.14985 -0.069104 -0.034838 0.095569 -0.095962 0.016188 -0.070578 0.0079495 -0.095007 -0.070576 -0.08639 -0.075312 -0.0022897 -0.24235
2627 0.14951 0.022527 -0.045423 0.10009 -0.073824 0.010844 -0.075985 0.029085 -0.093676 -0.084686 -0.084201 -0.07386 -0.0048187 -0.26794
2628 0.097591 0.10492 -0.032777 0.071708 -0.070565 0.0059795 -0.066502 0.044581 -0.082764 -0.081347 -0.049622 -0.041478 0.0044523 -0.26708
2629 0.09874 0.22099 -0.022942 0.079762 -0.055986 0.0046652 -0.097299 0.013837 -0.088483 -0.064178 -0.10569 -0.061406 0.0011433 -0.25685
2630 0.073448 0.20306 -0.043956 0.052897 -0.035228 0.024311 -0.078737 0.032153 -0.086952 -0.070309 -0.066475 -0.036843 0.020044 -0.27566
2631 0.068116 0.21663 -0.054311 0.047652 -0.068519 -0.022203 -0.076624 -0.0065217 -0.09572 -0.07786 -0.053496 -0.042451 -0.010315 -0.25872
2632 0.096644 0.10605 -0.048755 0.052946 -0.07885 -0.031578 -0.10172 -0.005406 -0.11078 -0.07548 -0.064347 -0.046789 -0.0059438 -0.27942
2633 0.15705 0.056581 -0.01151 0.054761 -0.028042 -0.024992 -0.054618 0.01369 -0.097257 -0.083501 -0.074769 -0.041657 -0.0061228 -0.29085
2634 0.17168 -0.0030188 -0.035524 0.045665 -0.073093 -0.046226 -0.097525 0.0025456 -0.097596 -0.060752 -0.04122 -0.072894 -0.0090818 -0.28204
2635 0.19547 0.035832 -0.050769 0.08852 -0.041964 -0.022361 -0.056553 0.044821 -0.086465 -0.028143 -0.028351 -0.060682 0.030859 -0.29774
2636 0.17301 0.0016326 -0.039364 0.098024 -0.048196 -0.032205 -0.07908 0.0084371 -0.097443 -0.035043 -0.054023 -0.07712 0.03073 -0.29735
2637 0.18563 0.021413 -0.029828 0.091319 -0.049567 -0.032329 -0.1042 0.026463 -0.092502 -0.028354 -0.057474 -0.080518 0.014771 -0.31573
2638 0.19088 0.18002 -0.039333 0.071994 -0.040148 -0.032904 -0.076964 0.028739 -0.10038 -0.028345 -0.062425 -0.054585 0.065312 -0.3349
2639 0.18098 0.29673 -0.051007 0.035188 -0.03398 -0.013748 -0.033681 0.00033435 -0.10171 -0.069366 -0.057446 -0.062223 0.033583 -0.29113
2640 0.19915 0.26949 -0.021992 0.094373 -0.037501 0.0021679 -0.012229 0.02951 -0.075218 -0.050877 -0.064708 -0.064411 0.025914 -0.31115
2641 0.17632 0.3691 -0.057596 0.032287 -0.082642 -0.028786 -0.025766 -0.00063414 -0.10126 -0.057957 -0.058569 -0.058839 0.014375 -0.31109
2642 0.15563 0.2896 -0.037411 0.045322 -0.033144 -0.018541 0.017237 -0.0068984 -0.11028 -0.068868 -0.0621 -0.042006 -0.0051439 -0.31283
2643 0.12343 0.33292 -0.031706 0.076236 -0.017365 0.002735 0.05397 0.018807 -0.10496 -0.034239 -0.047081 -0.060294 0.019477 -0.34445
2644 0.11253 0.36917 -0.04813 0.065761 -0.012156 -0.015059 0.039463 0.024033 -0.083492 -0.0563 -0.066833 -0.031552 0.0067881 -0.35131
2645 0.10633 0.3095 -0.034225 0.102 -0.0081275 -0.018134 0.066436 0.045829 -0.10342 -0.05553 -0.042314 -0.02869 -0.00058088 -0.3597
2646 0.10703 0.39377 -0.032909 0.12175 -0.0098288 -0.017588 0.047438 0.040425 -0.10396 -0.055061 -0.058845 -0.014728 0.02393 -0.34504
2647 0.11666 0.37695 -0.026514 0.12415 -0.02562 -0.022962 0.058041 0.0074604 -0.089308 -0.063902 -0.065226 0.0050647 0.044711 -0.34583
2648 0.14031 0.43492 -0.017468 0.11749 -0.024231 -0.021946 0.094994 0.040186 -0.093317 -0.011153 -0.044468 0.014157 0.038502 -0.3412
2649 0.16087 0.44469 -0.032003 0.065514 -0.027053 -0.0024008 0.071377 0.012812 -0.098696 -0.019204 -0.025389 0.031599 0.061553 -0.34802
2650 0.17333 0.38236 -0.042438 0.068828 -0.038664 -0.025755 0.11888 0.033078 -0.080284 0.052136 -0.05725 0.012101 0.056374 -0.35926
2651 0.20348 0.42036 -0.017422 0.070593 -0.034625 -0.0038294 0.069622 0.016333 -0.058293 0.041695 -0.018431 -0.046336 0.032665 -0.35883
2652 0.17963 0.44592 -0.045517 0.047067 -0.054707 -0.060504 0.072015 0.0094992 -0.10765 0.048954 -0.013783 -0.040414 0.023916 -0.40414
2653 0.15423 0.42567 -0.042291 0.074052 -0.058738 -0.060738 0.044218 -0.017235 -0.11226 -0.038647 -0.069814 -0.080832 -0.022773 -0.39063
2654 0.13617 0.45822 -0.052026 0.11537 -0.028309 -0.065772 0.010431 -0.030449 -0.11785 -0.075917 -0.068265 -0.08405 0.012188 -0.39892
2655 0.092872 0.42786 -0.08132 0.11057 -0.055561 -0.071907 -0.0019763 -0.014554 -0.12156 -0.080198 -0.10925 -0.081487 0.001199 -0.39291
2656 0.10575 0.48498 -0.022115 0.12362 -0.020822 -0.057241 0.013037 -0.0062778 -0.1097 -0.046999 -0.076668 -0.056775 -0.00427 -0.30447
2657 0.086449 0.57285 -0.0093395 0.12981 0.036257 -0.020545 0.069899 0.018938 -0.093655 -0.04445 -0.044359 -0.037833 -0.014369 -0.25151
2658 0.076547 0.49084 -0.021784 0.12652 0.0086954 -0.063169 0.054532 0.0026037 -0.11246 -0.060781 -0.08198 -0.070211 0.007352 -0.29939
2659 0.070795 0.48733 -0.047999 0.085439 0.045984 -0.045484 0.034035 0.03439 -0.11203 -0.065951 -0.059592 -0.057498 0.014263 -0.18182
2660 0.090073 0.55847 -0.041653 0.099184 0.031373 -0.045568 0.090268 -0.047235 -0.10742 -0.048502 -0.047403 -0.044006 0.036964 -0.14028
2661 0.098801 0.51124 -0.019958 0.093848 -0.0014585 -0.042912 0.11616 -0.013869 -0.11171 -0.0066729 -0.040514 -0.041834 0.024565 -0.13275
2662 0.10541 0.496 -0.049392 0.10778 -0.01718 -0.072067 0.14583 0.0050768 -0.13395 0.0064663 -0.050945 -0.044482 0.032266 -0.099059
2663 0.088998 0.53933 -0.057677 0.1286 -0.025371 -0.051371 0.1191 -0.017877 -0.10064 0.035946 -0.030767 -0.049239 0.054407 -0.20338
2664 0.10743 0.49143 -0.049021 0.11885 -0.020252 -0.080325 0.1098 -0.023652 -0.11099 0.048355 -0.051418 -0.045377 0.023598 -0.28712
2665 0.13733 0.47074 -0.029916 0.15097 -0.017324 -0.08941 0.10366 -0.00023595 -0.10332 0.060054 -0.053219 -0.036115 -0.0099211 -0.31733
2666 0.13106 0.56086 -0.059491 0.12224 -0.029365 -0.060174 0.11423 -0.02584 -0.11072 -0.0051268 -0.05422 -0.058543 -0.0061001 -0.32843
2667 0.15603 0.54322 -0.034785 0.10854 0.014154 -0.046908 0.14479 -0.0042444 -0.093361 0.0013024 -0.036192 -0.030261 0.0086709 -0.31635
2668 0.12112 0.56412 -0.01451 0.1089 0.025082 -0.030572 0.17691 0.0058013 -0.08355 -0.031788 -0.048323 -0.034688 0.047722 -0.28584
2669 0.089927 0.4727 -0.059264 0.12175 0.025371 -0.063427 0.072983 -0.027753 -0.11786 -0.051999 -0.093144 -0.068996 -0.034797 -0.19976
2670 0.071465 0.5848 -0.047429 0.13908 0.05725 -0.044151 0.084816 -0.018527 -0.095667 -0.02443 -0.054445 -0.061784 0.0068139 -0.020051
2671 0.063873 0.4527 -0.076783 0.13859 -0.0081717 -0.084725 0.043429 -0.050761 -0.12963 -0.076501 -0.10496 -0.095742 -0.020285 -0.10723
2672 0.072921 0.59858 0.0013921 0.17983 0.020557 -0.05049 0.056082 -0.015096 -0.093564 0.010008 -0.057218 -0.022719 0.021596 -0.074679
2673 0.06025 0.55484 -0.056873 0.16947 -0.025734 -0.086414 0.051214 -0.02944 -0.11009 0.026948 -0.071579 -0.058947 -0.016963 0.044072
2674 0.070148 0.53754 -0.044547 0.16861 -0.013536 -0.054008 0.046497 -0.021984 -0.088292 0.097207 -0.03742 -0.057225 -0.013282 0.16175
2675 0.076176 0.49557 -0.033532 0.15999 -0.007737 -0.036813 0.06506 -0.0086284 -0.08981 0.11694 -0.0038717 -0.032753 0.032799 0.11855
2676 0.084134 0.47331 -0.054586 0.13771 -0.012878 -0.047017 0.14211 -0.0090426 -0.079719 0.12669 -0.043063 -0.01472 0.02245 0.16767
2677 0.10977 0.46642 -0.023131 0.15891 0.01176 -0.044241 0.18813 -0.0069169 -0.089258 0.079005 -0.015634 0.035662 0.058361 0.079295
2678 0.074791 0.43169 -0.030085 0.15666 0.015329 -0.051075 0.18794 0.023309 -0.1005 0.090404 -0.031925 -0.016766 0.048522 -0.10064
2679 0.083049 0.49224 -0.05445 0.16065 -0.022302 -0.06728 0.14764 -0.019615 -0.12016 0.001513 -0.067457 -0.043684 0.031373 -0.15084
2680 0.12388 0.53371 -0.026884 0.17217 0.0011865 -0.068354 0.15735 0.0021004 -0.10244 0.020892 -0.062578 -0.062811 -0.013376 -0.18751
2681 0.13205 0.50816 -0.021549 0.17306 0.010045 -0.044588 0.17975 -0.010754 -0.099292 -0.0039485 -0.052789 -0.058109 0.0038248 -0.17617
2682 0.11549 0.49164 -0.022424 0.14465 0.0025038 -0.075033 0.19531 -0.019798 -0.10029 0.0072807 -0.024361 -0.041827 0.0013558 -0.03458
2683 0.12109 0.46016 -0.0073482 0.1678 0.021323 -0.031897 0.21294 0.021948 -0.090689 0.05599 -0.018362 -0.027275 0.023057 0.18021
2684 0.08815 0.42723 -0.010613 0.14103 0.037661 -0.019741 0.21317 -0.0015265 -0.10246 0.11672 -0.009863 -0.035172 0.024908 0.22078
2685 0.069858 0.3855 -0.032397 0.15747 0.02209 -0.030286 0.22707 0.029119 -0.067247 0.14826 -0.0031843 -0.01287 0.048699 0.25013
2686 0.046836 0.34314 -0.058882 0.17648 -0.010471 -0.05974 0.1848 -0.062395 -0.085425 0.15331 -0.065986 -0.037018 -0.02091 0.27485
2687 0.048574 0.34681 -0.026726 0.18975 -0.0063628 -0.067874 0.18881 -0.020479 -0.10928 0.13549 -0.040677 -0.036596 0.023641 0.14852
2688 0.056372 0.33151 -0.030301 0.20428 -0.0052241 -0.056568 0.20652 -0.013564 -0.096443 0.17183 -0.035768 0.0098465 0.0021817 0.082486
2689 0.044541 0.32993 -0.043386 0.14945 -0.018225 -0.072593 0.22692 -0.039138 -0.1015 0.12886 -0.020129 -0.024291 0.019503 0.0071066
2690 0.047999 0.32394 -0.0169 0.1562 -0.027867 -0.062537 0.23543 -0.033592 -0.09951 0.089504 -0.023081 -0.039029 0.025954 -0.037082
2691 0.064867 0.30667 -0.038865 0.13795 0.003722 -0.085701 0.17159 -0.038726 -0.081929 0.10423 -0.0091119 -0.0036368 0.060565 0.11663
2692 0.083065 0.3008 -0.022309 0.15321 0.0092507 -0.065416 0.14432 -0.03659 -0.083717 0.085683 -0.015093 -0.022365 0.029716 0.36499
2693 0.080513 0.26937 -0.043644 0.14678 0.0068093 -0.07027 0.134 0.00032527 -0.10169 0.14883 0.0045356 -0.048082 0.0087967 0.51398
2694 0.084671 0.28788 -0.0088484 0.19349 -0.001732 -0.081994 0.13729 -0.015649 -0.066354 0.18456 -0.0023256 -0.03297 0.0016077 0.25154
2695 0.10374 0.26699 -0.024613 0.16336 0.0095567 -0.066839 0.10369 -0.022123 -0.087123 0.23746 0.021043 -0.042118 0.016029 0.1471
2696 0.11626 0.24467 -0.016057 0.16964 -0.038995 -0.069613 0.094939 -0.040787 -0.086512 0.22817 -0.047848 -0.077216 -0.0143 0.016633
2697 0.11334 0.26503 -0.034222 0.1989 0.0021841 -0.080327 0.079462 -0.032932 -0.1108 0.16162 -0.0042994 -0.043523 0.0091507 0.034574
2698 0.065904 0.20976 -0.024997 0.16944 -0.011557 -0.081991 0.092955 -0.033956 -0.11126 0.12123 -0.044231 -0.046891 -0.027108 0.018235
2699 0.073292 0.21173 -0.013731 0.16393 0.019991 -0.053676 0.088858 -0.04595 -0.096798 0.090297 -0.036462 -0.044409 0.019113 0.025916
2700 0.060421 0.23371 -0.019666 0.13312 -0.01504 -0.06359 0.09078 -0.027594 -0.089646 0.083037 -0.016853 -0.023747 0.0014136 0.25575
2701 0.052879 0.18544 -0.0097803 0.15163 -0.0026212 -0.070274 0.10293 -0.041279 -0.095485 0.086916 -0.013194 -0.036304 -0.0076054 0.39446
2702 0.027537 0.15826 -0.034095 0.13539 -0.030373 -0.072319 0.075446 -0.037223 -0.11663 0.088965 -0.030116 -0.015882 -0.014904 0.41965
2703 0.018685 0.16125 -0.035839 0.15461 -0.029654 -0.10858 0.083669 -0.026007 -0.12057 0.14373 -0.052967 -0.03072 0.011817 0.30832
2704 0.016573 0.1247 -0.051784 0.1281 -0.034625 -0.10127 0.060642 -0.058391 -0.12799 0.19716 -0.032318 -0.010808 0.027168 0.15992
2705 0.072441 0.14534 0.0064214 0.16446 -0.0064864 -0.047912 0.12062 0.0053944 -0.044969 0.25784 -0.0032395 0.033935 0.066579 0.10377
2706 0.04999 0.18554 0.0018869 0.15768 -0.026748 -0.072776 0.12727 -0.01047 -0.063358 0.24188 -0.020871 -0.016573 0.03971 0.036313
2707 0.059318 0.18029 0.015922 0.14965 0.0055009 -0.06046 0.11559 -0.038984 -0.073777 0.27409 -0.014792 -0.018481 0.034211 0.034633
2708 0.038676 0.09833 -0.053282 0.12024 -0.05029 -0.10126 0.063793 -0.051188 -0.10767 0.15259 -0.042833 -0.041019 -0.022278 -0.0031156
2709 0.058504 0.10603 -0.028357 0.10663 -0.023652 -0.079649 0.082926 -0.010443 -0.10906 0.07845 -0.027235 -0.037727 -0.011977 0.046945
2710 0.047692 0.12852 -0.039351 0.099492 -0.026753 -0.095533 0.085609 -0.043727 -0.12097 0.085229 -0.033546 -0.047344 -0.017396 0.2268
2711 0.092721 0.1481 -0.041946 0.075797 -0.033524 -0.085587 0.088761 -0.038551 -0.10916 0.094668 0.0044329 -0.026212 0.012305 0.36984
2712 0.12116 0.1046 -0.0063205 0.13495 -0.036006 -0.064752 0.092254 -0.0099053 -0.08817 0.10099 -0.0053783 -0.0069698 0.011656 0.46713
2713 0.069017 0.11669 -0.013585 0.11439 -0.024137 -0.065616 0.11035 -0.01969 -0.085879 0.1675 0.02513 -0.014908 -0.0045135 0.30826
2714 0.034965 0.066334 -0.06066 0.08645 -0.054148 -0.10569 0.04261 -0.061234 -0.11602 0.18066 -0.022661 -0.045155 -0.047482 0.09116
2715 0.024403 0.043405 -0.042964 0.086005 -0.05004 -0.087775 0.027963 -0.062378 -0.10798 0.22587 -0.012922 -0.043783 -0.026391 0.059601
2716 -0.00067849 0.063926 -0.055679 0.085409 -0.031321 -0.091429 0.060556 -0.045622 -0.090065 0.23275 -0.020973 0.00063911 0.0068895 0.046732
2717 0.02093 0.087646 -0.017523 0.098864 -0.021652 -0.067263 0.080438 0.0057635 -0.061913 0.25504 0.014345 -0.0080587 0.031951 -0.0042472
2718 0.015298 0.061507 -0.0067979 0.097349 -0.015904 -0.042787 0.047911 -0.018891 -0.089602 0.17707 -0.037746 -0.0082064 0.028721 -0.0024362
2719 0.00056605 0.042958 -0.031142 0.079333 -0.014345 -0.067662 0.054914 0.004345 -0.10215 0.13109 -0.030707 -0.00043418 0.047192 0.0029547
2720 0.0023942 0.052798 -0.037187 0.088548 -0.028556 -0.10134 0.077167 -0.044109 -0.090499 0.12672 -0.020138 -0.013582 0.049543 0.26487
2721 0.021352 0.075349 -0.019642 0.10045 -0.010778 -0.07286 0.08973 -0.0088135 -0.057978 0.13121 -0.01905 -0.0081797 0.037134 0.41774
2722 0.0015606 0.04979 -0.036706 0.077527 -0.031779 -0.071575 0.042402 -0.077228 -0.10897 0.076219 -0.023771 -0.044537 -0.0048745 0.32652
2723 0.012289 0.07049 -0.021651 0.11685 0.0401 -0.051859 0.086035 0.007378 -0.069015 0.14256 -0.0037222 -0.013655 0.030316 0.1883
2724 0.014467 0.015711 -0.014795 0.106 0.0041185 -0.077223 0.098568 -0.034706 -0.083514 0.17019 -0.0045335 -0.023783 0.017497 0.058159
2725 0.017365 0.055552 -0.03483 0.09251 -0.026213 -0.076778 0.059241 -0.01064 -0.065142 0.21044 -0.039815 -0.013941 -0.0033916 -0.01265
2726 0.0023633 0.041172 -0.034984 0.078905 0.0036459 -0.066922 0.093004 -0.023245 -0.070761 0.22277 0.005774 -0.010969 -0.014481 0.00048129
2727 0.011282 0.037223 -0.031229 0.08186 0.054135 -0.066286 0.030127 -0.040689 -0.06301 0.1952 0.028783 0.0035837 0.00090042 -0.0046378
2728 0.01578 0.013244 -0.016084 0.075214 0.044403 -0.05527 0.058219 0.0098668 -0.026558 0.19523 0.085691 0.046266 0.019881 -0.044007
2729 -0.0029321 -0.0012158 -0.052108 0.058209 0.011542 -0.076125 0.044692 -0.022247 -0.041117 0.14445 0.03216 -7.1804e-05 -0.016748 -0.0047159
2730 0.018396 0.024295 -0.0027827 0.096073 0.029261 -0.060949 0.069425 -0.0038317 -0.019045 0.13902 0.023699 0.07128 0.0021334 0.005245
2731 0.00026424 -0.020805 -0.053347 0.062678 0.027209 -0.062183 0.013348 -0.043796 -0.067384 0.11162 -0.011622 0.080033 0.0057044 -0.038774
2732 -0.033728 0.00076615 -0.086122 0.021382 0.019088 -0.10193 0.037501 -0.01961 -0.054183 0.13002 -0.046874 0.093015 0.022065 -0.019493
2733 0.023011 -0.025963 -0.031746 0.057097 0.055387 -0.048652 0.060683 0.021916 0.0015286 0.13453 -0.017395 0.084507 0.065366 0.12295
2734 -0.0073712 0.074887 -0.035191 0.059902 0.026185 -0.049526 0.073176 0.014761 0.05714 0.16084 0.0051339 0.072169 0.089437 0.40299
2735 0.002977 0.021928 -0.067636 0.040816 -0.020936 -0.056021 0.034869 0.012267 0.069851 0.12345 -0.011997 0.042622 0.021918 0.31478
2736 -0.0047548 -0.011091 -0.0581 0.045821 -0.033557 -0.066925 0.013322 -0.0094771 0.012893 0.12906 0.0082014 0.0053539 0.0035593 0.1455
2737 -0.017407 0.018319 -0.038355 0.039135 -0.021979 -0.073339 0.023465 -0.0038114 0.019134 0.18535 -0.01575 -0.017214 -0.0082697 0.053802
2738 -0.017308 -0.01113 -0.054289 0.0282 -0.02151 -0.045533 0.013108 -0.023036 0.0031354 0.2311 0.036529 -0.0056917 0.012411 0.035283
2739 -0.0075803 -0.025189 -0.040404 0.054924 -0.015031 -0.065048 0.029 -0.02068 -0.0030932 0.13533 0.042178 0.031551 0.024662 0.023783
2740 -0.010032 -0.0018985 -0.040888 0.052779 0.011137 -0.057012 0.038063 -0.025584 -0.026872 0.13512 0.037236 0.015723 -0.0064967 0.017234
2741 -0.016234 -0.046368 -0.054573 0.047653 0.025866 -0.056496 -0.019934 -0.051728 -0.056891 0.057605 0.0011151 -0.023955 -0.025476 -0.064335
2742 -0.023206 -0.018657 -0.037527 0.060218 0.055835 -0.060921 0.025799 -0.023293 -0.031299 0.092794 0.065054 0.015007 0.023145 -0.024434
2743 -0.044348 -0.052297 -0.040372 0.058683 0.074484 -0.089225 -0.0052484 -0.045837 -0.041768 0.064593 0.048203 0.06193 0.0094363 -0.064183
2744 -0.016009 -0.050436 -0.047537 0.057057 0.078162 -0.055749 0.029834 -0.013371 0.021604 0.092442 0.045951 0.077072 0.014237 -0.055362
2745 -0.043271 -0.054335 -0.062391 0.043722 0.087931 -0.063003 -0.027123 -0.051175 0.0057649 0.098012 0.07322 0.080514 0.043158 -0.079181
2746 -0.043213 -0.058095 -0.056526 0.041626 0.06766 -0.052968 0.0098601 -0.03476 0.036396 0.076791 0.076259 0.14039 0.053799 -0.09534
2747 -0.060125 -0.089464 -0.06502 0.026171 0.054088 -0.084352 -0.035387 -0.035404 0.025308 0.07347 0.052198 0.10617 0.04663 -0.12777
2748 -0.033117 -0.058073 -0.054635 0.037515 0.097457 -0.033576 -0.016034 -0.038268 0.099379 0.11494 0.034976 0.1723 0.080561 -0.12484
2749 -0.043238 -0.070413 -0.071029 0.04107 0.073876 -0.041801 -0.014451 -0.020302 0.08578 0.1404 0.008315 0.1646 0.027132 -0.11842
2750 -0.03821 -0.022802 -0.037504 0.047315 0.049104 -0.038575 0.0068613 -0.022357 0.1329 0.18335 0.032514 0.10928 0.027023 -0.11165
2751 -0.014112 -0.052221 -0.0039885 0.066009 0.072033 -0.016479 0.0019141 -0.018941 0.16539 0.20544 0.042712 0.069097 0.032044 -0.12034
2752 -0.042314 -0.10075 -0.091943 0.019294 0.012852 -0.054104 0.00055695 -0.041745 0.13917 0.085056 -0.016799 0.02118 0.0058352 -0.20353
2753 -0.055616 -0.05831 -0.048188 0.027518 0.01064 -0.034788 -0.0027202 -0.035039 0.13948 0.064335 0.02106 0.018932 0.0028162 -0.19799
2754 -0.045988 -0.098519 -0.060152 0.017663 0.029849 -0.035742 -0.029517 -0.042794 0.10051 0.066834 0.023759 0.013874 0.016577 -0.15535
2755 -0.065369 -0.11776 -0.061477 0.0069174 0.028938 -0.059216 -0.050795 -0.058538 0.091669 0.024994 0.012987 -0.017814 0.0026882 -0.18634
2756 -0.046001 -0.077478 -0.035871 0.033662 0.086256 -0.011921 -0.0025018 -0.013082 0.14485 0.070573 0.072586 0.096139 0.026529 -0.19296
2757 -0.055083 -0.097747 -0.042226 0.0075265 0.072875 -0.039835 -0.031839 -0.032526 0.1452 0.059342 0.086105 0.15231 0.01243 -0.18732
2758 -0.049855 -0.092007 -0.05585 0.025211 0.097224 -0.0037694 0.0016639 -0.01415 0.17062 0.080781 0.11178 0.18446 -0.0069288 -0.19859
2759 -0.066047 -0.11752 -0.054225 -0.010724 0.092312 -0.033004 -0.035413 -0.036645 0.15863 0.038891 0.093762 0.21225 0.016102 -0.22642
2760 -0.043788 -0.085375 -0.03314 0.0076202 0.12025 -0.016078 -0.023651 -0.023269 0.17508 0.08472 0.12371 0.20463 0.051223 -0.22319
2761 -0.06195 -0.10532 -0.061904 -0.0050353 0.06936 -0.024402 -0.038238 -0.0039832 0.16939 0.099409 0.08814 0.22196 0.049384 -0.22877
2762 -0.060792 -0.071214 -0.043219 0.016769 0.089969 -0.028697 -0.032625 0.0060526 0.18474 0.12095 0.11924 0.229 0.047965 -0.2463
2763 -0.055194 -0.12361 -0.052813 0.013314 0.066917 -0.037891 -0.031602 -0.014202 0.15781 0.14308 0.11751 0.20429 0.035006 -0.267
2764 -0.059056 -0.13935 -0.063918 -0.0028916 0.043136 -0.036305 -0.056919 -0.048116 0.13395 0.063227 0.082936 0.1876 -0.0030929 -0.23317
2765 -0.050268 -0.090372 -0.033502 0.001523 0.051545 -0.018399 -0.0093464 -0.02348 0.16457 0.072806 0.11846 0.19809 0.030768 -0.31036
2766 -0.072409 -0.10512 -0.044817 0.0021475 0.0033633 -0.030034 -0.044834 -0.053474 0.18116 0.044845 0.12683 0.19656 0.025809 -0.23803
2767 -0.053731 -0.096541 -0.042142 -0.00090789 0.039362 -0.0057881 -0.026721 -0.030469 0.20906 0.087264 0.11784 0.25212 0.04477 -0.30821
2768 -0.059123 -0.11743 -0.017366 0.015307 0.055401 -0.0079924 -0.038178 -0.044143 0.20979 0.027104 0.093641 0.2027 0.024961 -0.32253
2769 -0.057205 -0.14968 -0.037331 -0.0015088 0.019349 -0.021007 -0.051175 -0.030247 0.21171 0.048933 0.06686 0.21271 0.023022 -0.26303
2770 -0.073297 -0.10871 -0.038145 0.0035058 0.030958 -0.010531 -0.028412 -0.051751 0.1927 0.044412 0.053329 0.18755 0.020683 -0.30249
2771 -0.079168 -0.15338 -0.06942 -0.02329 0.014927 -0.022825 -0.07524 -0.050046 0.1438 0.0061812 0.0089473 0.11406 -0.020296 -0.34902
2772 -0.08122 -0.11128 -0.072874 -0.029435 0.0080154 -0.03159 -0.054717 -0.06959 0.13214 -0.0013196 0.014296 0.067244 0.003905 -0.33954
2773 -0.086012 -0.11906 -0.051579 0.011379 0.026344 -0.029094 -0.041594 -0.064784 0.17339 0.01298 0.0068848 0.086307 -0.007234 -0.30518
2774 -0.082374 -0.1281 -0.063504 -0.025926 0.0054527 -0.039188 -0.055061 -0.048568 0.20482 0.034109 0.067823 0.10549 0.045627 -0.29617
2775 -0.069506 -0.11065 -0.028208 0.013559 0.040461 -0.013402 -0.025888 -0.030093 0.22623 0.072308 0.055612 0.11149 0.047828 -0.31817
2776 -0.076698 -0.086915 -0.043993 -0.0060268 0.0243 -0.0070868 -0.054555 -0.040157 0.22063 0.075557 0.048081 0.20241 0.007039 -0.34064
2777 -0.081389 -0.11168 -0.038157 -0.0089823 0.025849 -0.013221 -0.051513 -0.026741 0.24789 0.072757 0.09792 0.22727 0.01488 -0.36096
2778 -0.056911 -0.095883 -0.037362 -0.010338 0.039567 0.036945 -0.03991 -0.023815 0.2632 0.054756 0.11183 0.23971 0.029061 -0.31371
2779 -0.087583 -0.10077 -0.049516 -0.013183 0.025426 -0.02833 -0.040147 -0.02354 0.20208 0.010615 0.082407 0.1773 -0.014608 -0.34692
2780 -0.083185 -0.16269 -0.038801 -0.017829 0.0089948 -0.030894 -0.068104 -0.053504 0.20641 0.024924 0.12694 0.18644 -0.001927 -0.37429
2781 -0.068837 -0.11441 -0.016935 -0.009774 0.047744 -0.0060083 -0.023461 -0.018038 0.25211 0.030343 0.1651 0.25397 0.045534 -0.34597
2782 -0.077908 -0.12446 -0.04665 -0.030159 0.031862 0.014507 -0.038229 -0.022712 0.25056 0.029993 0.13294 0.21662 0.012435 -0.35565
2783 -0.09154 -0.13075 -0.037965 -0.035485 0.023991 -0.028247 -0.059426 -0.014897 0.21021 0.027852 0.12116 0.20512 -0.016834 -0.35575
2784 -0.094432 -0.16482 -0.059249 -0.02672 0.0076996 9.885e-05 -0.055053 -0.051741 0.18858 0.0038411 0.083981 0.19331 -0.017793 -0.3412
2785 -0.073704 -0.1679 -0.039134 -0.025576 0.0026783 -0.011195 -0.07232 -0.040555 0.2297 0.01047 0.07546 0.2007 -0.00012208 -0.38872
2786 -0.083016 -0.13871 -0.022688 -0.0030212 0.018787 -0.0045897 -0.041457 -0.013919 0.20418 0.0194 0.097128 0.19982 0.0061389 -0.32897
2787 -0.086468 -0.1789 -0.073883 -0.025267 -0.0078844 -0.026644 -0.10129 -0.044343 0.1561 -0.030611 0.042507 0.21609 0.0036299 -0.43612
2788 -0.086679 -0.17022 -0.054607 -0.023452 0.0013943 0.015442 -0.046302 -0.038628 0.18313 0.014448 0.061726 0.2237 0.018321 -0.38168
2789 -0.068461 -0.098546 -0.034822 -0.023678 0.00055299 0.057287 -0.044559 0.007128 0.24068 0.053737 0.091655 0.26489 0.052242 -0.40668
2790 -0.098823 -0.19028 -0.060297 -0.039873 -0.010458 0.013283 -0.050936 -0.038716 0.23205 0.0083464 0.032333 0.21173 0.00064288 -0.38646
2791 -0.091055 -0.14401 -0.039851 -0.030768 -0.0161 0.040769 -0.075843 -0.03153 0.24742 0.041276 0.035702 0.19465 -0.0021961 -0.35096
2792 -0.092747 -0.14984 -0.064886 -0.023814 -0.00092096 0.058034 -0.07516 -0.015565 0.28139 0.056785 0.095741 0.1335 0.0041349 -0.41102
2793 -0.097708 -0.1633 -0.06651 -0.035329 -0.0079023 0.01483 -0.067398 -0.058849 0.25441 0.027454 0.10671 0.16066 -0.016374 -0.37962
2794 -0.08658 -0.14637 -0.050365 -0.016415 0.0016964 0.059926 -0.070145 -0.043063 0.25528 0.027543 0.1048 0.17458 -0.0069932 -0.35826
2795 -0.11187 -0.14383 -0.056359 -0.03627 -0.026145 0.057682 -0.081762 -0.069887 0.19347 0.032242 0.10577 0.1267 -0.013882 -0.40571
2796 -0.10663 -0.10372 -0.079254 -0.045666 -0.014446 0.10471 -0.062559 -0.038142 0.20083 0.043782 0.14875 0.21355 0.023389 -0.3981
2797 -0.099876 -0.069861 -0.038778 -0.003531 -0.0055375 0.097863 -0.071576 -0.048016 0.19865 0.020211 0.11697 0.22353 0.02345 -0.39158
2798 -0.094038 -0.02267 -0.070483 -0.039636 -0.015469 0.081789 -0.061353 -0.05622 0.22384 -0.01762 0.075823 0.21066 0.017611 -0.39076
2799 -0.087669 -0.093629 -0.074318 -0.060022 -0.06257 0.069664 -0.078671 -0.038184 0.23504 -0.0096206 0.072182 0.2059 0.0018618 -0.39961
2800 -0.087201 -0.027339 -0.017012 -0.034457 -0.015011 0.1103 -0.055318 -0.014849 0.24438 -0.018461 0.072271 0.18001 0.012133 -0.34701
2801 -0.099553 0.049352 -0.073887 -0.049953 -0.029163 0.071236 -0.087955 -0.052453 0.21173 -0.037382 0.070239 0.12251 -0.0057962 -0.39213
2802 -0.084155 0.0087225 -0.048921 -0.030758 -0.030154 0.10207 -0.060702 -0.012027 0.215 -0.028203 0.082128 0.13256 -0.0033552 -0.39725
2803 -0.087707 -0.013067 -0.025646 -0.015904 -0.019475 0.094737 -0.057219 -0.024901 0.194 -0.0052038 0.084677 0.12552 0.0098058 -0.41375
2804 -0.086308 0.089694 -0.04786 -0.024069 -0.0065368 0.12634 -0.070387 -0.020306 0.15125 -0.039625 0.098956 0.14246 0.023217 -0.39377
2805 -0.08017 0.055265 -0.021705 -0.025605 -0.015848 0.15534 -0.048654 0.0331 0.17339 -0.016815 0.10069 0.13304 0.052998 -0.38709
2806 -0.090992 -0.036005 -0.0524 -0.04474 -0.026649 0.097204 -0.071991 -0.051414 0.12267 -0.047376 0.10306 0.15303 0.049879 -0.40765
2807 -0.088984 -0.049684 -0.054114 -0.025645 -0.023921 0.07949 -0.076448 0.022602 0.14161 -0.046827 0.11828 0.12668 -0.01142 -0.41329
2808 -0.096996 -0.12017 -0.053849 -0.028471 -0.024782 0.079056 -0.079025 -0.031543 0.1125 -0.044818 0.096961 0.15044 0.011331 -0.40208
2809 -0.085978 -0.095883 -0.048663 -0.027256 -0.010293 0.13716 -0.058382 0.0079932 0.16747 -0.0093084 0.1219 0.14444 0.019802 -0.39273
2810 -0.053659 -0.094082 -0.029448 -0.010212 -0.021275 0.13149 -0.04412 -0.0073511 0.14646 -0.041449 0.12589 0.12922 0.0072027 -0.41091
2811 -0.078151 -0.13016 -0.066242 -0.034657 -0.057326 0.10658 -0.081037 -0.0065953 0.15944 -0.03844 0.10491 0.10176 -0.012706 -0.42514
2812 -0.084743 -0.082111 -0.049367 -0.030173 -0.023557 0.13572 -0.087324 -0.04806 0.13803 -0.047221 0.071726 0.1001 -0.022625 -0.38602
2813 -0.091745 -0.13797 -0.059562 -0.050298 -0.065709 0.096294 -0.089381 -0.061534 0.10764 -0.084742 0.042264 0.068556 -0.012404 -0.37889
2814 -0.097757 -0.09401 -0.065106 -0.034203 -0.03694 0.09623 -0.075168 -0.018458 0.10356 -0.067412 0.069883 0.087718 0.0019267 -0.34274
2815 -0.089968 -0.13949 -0.039751 -0.016459 -0.031171 0.11123 -0.071306 -0.0086723 0.11332 -0.025313 0.081622 0.10591 0.054328 -0.21335
2816 -0.09676 -0.15226 -0.052955 -0.053284 -0.052623 0.072391 -0.10652 -0.033917 0.069722 -0.053674 0.039891 0.075543 -0.011241 -0.36015
2817 -0.098892 -0.15392 -0.06497 -0.05969 -0.047914 0.066627 -0.09685 -0.0045908 0.079203 -0.073875 0.024469 0.048905 -0.0179 -0.27942
2818 -0.086284 -0.090007 -0.037914 -0.032095 -0.015505 0.10115 -0.050357 0.035285 0.10867 -0.0060355 0.097648 0.090917 0.021261 -0.17916
2819 -0.10171 -0.11108 -0.045189 -0.046761 -0.032966 0.14824 -0.074234 0.011441 0.079946 -0.045766 0.056887 0.06616 -0.016128 -0.12161
2820 -0.095148 -0.14008 -0.043133 -0.048516 -0.017858 0.14424 -0.086322 -0.00021348 0.095277 -0.078137 0.049285 0.091272 0.0054626 0.016099
2821 -0.10072 -0.15393 -0.073438 -0.045801 -0.080409 0.10708 -0.10448 -0.061618 0.036758 -0.093288 0.035754 0.048104 -0.011406 0.06908
2822 -0.072151 -0.14998 -0.017313 -0.019817 -0.02813 0.14137 -0.062566 -0.017232 0.09111 -0.055969 0.075813 0.089016 0.019465 0.21111
2823 -0.091283 -0.17662 -0.068987 -0.063822 -0.041322 0.11467 -0.090923 -0.014266 0.077181 -0.078749 0.037182 0.051889 0.016736 0.10213
2824 -0.075155 -0.14477 -0.066902 -0.042218 -0.058763 0.13566 -0.07183 -0.03591 0.067042 -0.08062 0.01496 0.049291 0.015827 0.24151
2825 -0.085677 -0.14079 -0.073706 -0.052793 -0.038994 0.13437 -0.078967 -0.050795 0.059724 -0.070921 0.039659 0.029473 0.021758 0.35041
2826 -0.10363 -0.14631 -0.053301 -0.040859 -0.043946 0.10723 -0.075495 -0.016799 0.059165 -0.059122 0.049698 0.046725 0.014119 0.1842
2827 -0.09656 -0.1619 -0.055555 -0.057714 -0.060097 0.1065 -0.070742 0.019597 0.062056 -0.070112 0.022537 0.036377 -0.01592 0.34529
2828 -0.081102 -0.15068 -0.05252 -0.05846 -0.057668 0.12516 -0.082229 0.059403 0.076878 -0.061833 0.027555 0.06718 0.013341 0.43557
2829 -0.11017 -0.20141 -0.078775 -0.081245 -0.05933 0.11558 -0.12732 -0.0091217 0.034119 -0.10678 -0.011026 0.0040319 -0.045168 0.51139
2830 -0.10323 -0.18099 -0.058219 -0.04694 -0.045551 0.13189 -0.078463 0.0077541 0.028051 -0.079095 0.0096029 0.033684 -0.010827 0.5654
2831 -0.10809 -0.14888 -0.065054 -0.054126 -0.054682 0.11324 -0.090581 -0.0079801 0.057472 -0.077866 0.022202 0.036986 0.0093135 0.46928
2832 -0.11074 -0.15224 -0.030898 -0.051631 -0.026364 0.14212 -0.086628 0.015076 0.050443 -0.086456 0.01395 0.019899 -0.014745 0.54913
2833 -0.097931 -0.13189 -0.067083 -0.047257 -0.048025 0.13365 -0.060405 0.025181 0.060015 -0.095257 0.019949 0.031911 -0.010404 0.53902
2834 -0.093993 -0.13113 -0.044787 -0.027692 -0.048846 0.12544 -0.077692 -0.021553 0.046796 -0.078548 0.011468 0.026303 0.011886 0.56796
2835 -0.10891 -0.14759 -0.069712 -0.065328 -0.037658 0.14925 -0.042259 0.050003 0.060727 -0.071369 0.082337 0.049005 0.037447 0.58471
2836 -0.10224 -0.17991 -0.073607 -0.046523 -0.066959 0.13435 -0.088036 -0.0069714 0.026909 -0.07717 0.026125 0.029598 0.017548 0.64877
2837 -0.10426 -0.16143 -0.049521 -0.048488 -0.08171 0.10144 -0.056604 0.0036444 0.0066801 -0.07927 0.023794 0.03157 0.018539 0.55397
2838 -0.09696 -0.1708 -0.058436 -0.041304 -0.063692 0.113 -0.088991 0.01811 0.021641 -0.092951 0.014833 0.0060621 -0.0041395 0.69641
2839 -0.10461 -0.1813 -0.04273 -0.049079 -0.073273 0.12843 -0.088548 0.030646 0.0049828 -0.094362 0.0069615 -0.0034657 -0.0071885 0.62688
2840 -0.10594 -0.17113 -0.062515 -0.052725 -0.043414 0.13424 -0.062265 0.025892 0.024564 -0.11451 0.0042203 0.020277 -0.014568 0.68749
2841 -0.091186 -0.16098 -0.035939 -0.04246 -0.020755 0.15503 -0.078242 0.049987 0.034316 -0.079913 0.005259 0.010729 -0.020237 0.72909
2842 -0.1097 -0.18326 -0.054674 -0.053936 -0.042737 0.13399 -0.10479 0.032463 0.026387 -0.046314 0.043618 0.047221 0.017554 0.65304
2843 -0.11056 -0.16801 -0.069178 -0.073471 -0.049698 0.11199 -0.096067 0.032279 -0.0049918 -0.098275 0.0014865 0.0080333 -0.014435 0.65285
2844 -0.10257 -0.18935 -0.050843 -0.083377 -0.047069 0.12558 -0.059574 0.028725 0.01293 -0.078616 0.033625 0.037725 -0.0048536 0.71979
2845 -0.13113 -0.19534 -0.070478 -0.058372 -0.064111 0.13057 -0.11627 -0.0042695 0.002481 -0.11443 0.030334 0.00011773 -0.011123 0.61644
2846 -0.13451 -0.24119 -0.086722 -0.093947 -0.10027 0.12761 -0.14614 -0.053214 -0.042178 -0.1376 -0.057697 -0.04019 -0.038542 0.68238
2847 -0.1126 -0.21394 -0.079437 -0.068673 -0.070603 0.12359 -0.088905 -0.020718 0.0034337 -0.12607 -0.020889 -0.017888 -0.054911 0.65325
2848 -0.10859 -0.17726 -0.049691 -0.043968 -0.070695 0.12305 -0.091813 0.024868 -0.003065 -0.10904 -0.02267 -0.0077356 -0.01713 0.7653
2849 -0.12208 -0.19948 -0.055776 -0.044054 -0.061506 0.10889 -0.07299 0.036503 -0.011634 -0.11463 0.010389 -0.015223 -0.019549 0.68634
2850 -0.12292 -0.2116 -0.09289 -0.056439 -0.070537 0.081685 -0.10453 0.063589 -0.0091122 -0.10476 -0.0050823 -0.032301 -0.011838 0.55908
2851 -0.11683 -0.17671 -0.071595 -0.049715 -0.023029 0.089521 -0.073484 0.068005 0.0091791 -0.095351 0.033366 -0.0027089 -0.0028966 0.54804
2852 -0.099906 -0.16327 -0.04253 -0.05016 -0.03498 0.11244 -0.086971 0.039961 -0.01267 -0.12022 -0.027545 -0.0091166 -0.027446 0.67721
2853 -0.12586 -0.21544 -0.063284 -0.060385 -0.022181 0.088692 -0.102 0.058367 -0.020568 -0.12005 -0.030836 -0.018114 -0.047515 0.64593
2854 -0.12128 -0.18302 -0.057689 -0.064731 -0.035433 0.095878 -0.10764 0.0080723 -0.033127 -0.13061 -0.032547 -0.010572 -0.0033937 0.68139
2855 -0.11737 -0.18236 -0.054063 -0.063496 -0.055924 0.090304 -0.13388 -0.011482 -0.023445 -0.13992 -0.042739 -0.04991 -0.033193 0.70088
2856 -0.12021 -0.18485 -0.072668 -0.047642 -0.065065 0.11039 -0.10359 -0.011906 -0.028224 -0.11076 -0.0113 -0.030218 -0.027202 0.55836
2857 -0.10813 -0.17932 -0.060512 -0.072807 -0.061067 0.12425 -0.10017 -0.0044704 -0.011553 -0.11935 0.010839 0.0022746 -0.011901 0.46483
2858 -0.13184 -0.2416 -0.067647 -0.063863 -0.082898 0.090561 -0.1324 -0.043625 -0.070401 -0.14337 -0.078982 -0.073193 -0.07139 0.41914
2859 -0.13591 -0.18686 -0.056451 -0.068158 -0.064209 0.061106 -0.11344 0.015021 -0.0647 -0.12841 -0.035124 -0.039801 -0.037259 0.39872
2860 -0.09162 -0.16596 -0.033616 -0.032884 -0.03079 0.11831 -0.088369 0.089387 -0.020019 -0.101 0.011965 -0.0059387 -0.0047277 0.42874
2861 -0.10779 -0.17182 -0.045971 -0.060319 -0.067882 0.096138 -0.099326 0.044553 -0.031507 -0.11581 -0.017416 -0.015676 -0.029897 0.59134
2862 -0.1255 -0.20215 -0.065885 -0.069024 -0.068783 0.084694 -0.12507 0.0051383 -0.069476 -0.1423 -0.041397 -0.035774 -0.023626 0.57561
2863 -0.11708 -0.17897 -0.05119 -0.06387 -0.084164 0.088279 -0.09184 0.020644 -0.035475 -0.10792 -0.0058087 -0.036402 -0.022955 0.55772
2864 -0.13221 -0.21487 -0.061724 -0.062125 -0.073626 0.055675 -0.10515 0.0050699 -0.057453 -0.13681 -0.0747 -0.06181 -0.074154 0.45893
2865 -0.11425 -0.20137 -0.055529 -0.072901 -0.073747 0.046921 -0.12131 0.018446 -0.058492 -0.10736 0.0072388 -0.029638 -0.021823 0.39695
2866 -0.13279 -0.21659 -0.056203 -0.047276 -0.064748 0.080856 -0.10183 0.014941 -0.05484 -0.12861 -0.014443 -0.044125 -0.022592 0.3305
2867 -0.12201 -0.20302 -0.041848 -0.073582 -0.06894 0.079492 -0.10783 0.0087871 -0.058979 -0.12631 -0.040494 -0.048363 -0.044131 0.30868
2868 -0.12658 -0.18596 -0.056223 -0.087617 -0.083451 0.076898 -0.093806 0.034173 -0.053198 -0.11491 -0.033565 -0.059781 -0.01308 0.2902
2869 -0.12529 -0.23316 -0.064847 -0.083482 -0.069532 0.073413 -0.10888 0.066889 -0.070226 -0.13575 -0.029616 -0.072089 -0.038919 0.30639
2870 -0.10964 -0.21333 -0.058262 -0.055948 -0.042444 0.068249 -0.074841 0.034044 -0.057755 -0.11458 -0.038868 -0.048206 -0.060168 0.27676
2871 -0.12035 -0.19912 -0.054136 -0.055573 -0.031445 0.10934 -0.099128 0.04316 -0.070404 -0.14235 -0.028199 -0.062834 -0.030527 0.32119
2872 -0.089722 -0.16636 -0.056561 -0.068379 -0.019006 0.099531 -0.091175 0.073726 -0.069172 -0.11255 -0.02714 -0.055222 -0.014166 0.44045
2873 -0.10117 -0.21615 -0.095815 -0.087084 -0.054198 0.041366 -0.12546 -0.0059583 -0.085371 -0.14808 -0.062091 -0.05608 -0.062225 0.37937
2874 -0.1049 -0.20847 -0.06084 -0.07497 -0.023039 0.048332 -0.11259 0.0051174 -0.07905 -0.14254 -0.048133 -0.081307 -0.060084 0.29278
2875 -0.10444 -0.1878 -0.071005 -0.095435 -0.0597 0.028528 -0.11867 -0.018757 -0.084658 -0.13834 -0.061434 -0.072405 -0.051833 0.20249
2876 -0.082809 -0.23321 -0.048259 -0.054501 -0.065792 0.056243 -0.12949 -0.015001 -0.093837 -0.13631 -0.028205 -0.054253 -0.033372 0.24827
2877 -0.086541 -0.24373 -0.080274 -0.069586 -0.091763 0.030359 -0.11355 -0.014715 -0.094976 -0.13895 -0.061136 -0.062021 -0.055561 0.17325
2878 -0.080483 -0.17169 -0.046038 -0.047851 -0.046024 0.062025 -0.097438 0.06294 -0.063274 -0.13332 -0.0028576 -0.023718 -0.02626 0.1767
2879 -0.085565 -0.19856 -0.022093 -0.074377 -0.045075 0.07842 -0.11863 0.059026 -0.078273 -0.10955 -0.028899 -0.058076 -0.048469 0.13345
2880 -0.082757 -0.11574 -0.070457 -0.071912 -0.078987 0.052766 -0.12118 0.039522 -0.092241 -0.13681 -0.0302 -0.070714 -0.056438 0.12595
2881 -0.073128 -0.085695 -0.078922 -0.066328 -0.085748 0.027672 -0.11561 0.060688 -0.09025 -0.14139 -0.038061 -0.075582 -0.050177 0.20387
2882 -0.05848 -0.15365 -0.055916 -0.090923 -0.085889 0.052098 -0.12954 0.046644 -0.078169 -0.13843 -0.073773 -0.086479 -0.073026 0.23742
2883 -0.075482 -0.13572 -0.011421 -0.080669 -0.085261 0.038993 -0.10756 0.035359 -0.093467 -0.13384 -0.062774 -0.069237 -0.057205 0.29892
2884 -0.074214 0.0060769 -0.056276 -0.070974 -0.080712 0.030509 -0.099351 0.004535 -0.11073 -0.14399 -0.037275 -0.060785 -0.040634 0.1569
2885 -0.078196 -0.090162 -0.0642 -0.079089 -0.040473 0.024245 -0.11452 0.00049077 -0.094795 -0.14615 -0.054976 -0.049223 -0.051273 0.13662
2886 -0.098247 -0.0034818 -0.058135 -0.069635 -0.040475 0.01203 -0.12191 0.014247 -0.094973 -0.15134 -0.050118 -0.070491 -0.060772 0.091511
2887 -0.10144 -0.11058 -0.038749 -0.09927 -0.020396 0.011356 -0.083453 0.010092 -0.099022 -0.14671 -0.049899 -0.046528 -0.035401 0.036032
2888 -0.10118 -0.14177 -0.058524 -0.081376 0.00094268 0.025312 -0.14092 0.068748 -0.12695 -0.1473 -0.07615 -0.070186 -0.05501 0.054383
2889 -0.088623 -0.15018 -0.029338 -0.058101 0.061941 0.048487 -0.079527 0.056494 -0.065089 -0.1264 -0.0078615 -0.036874 0.00066103 0.060784
2890 -0.083525 -0.16591 -0.068093 -0.065507 -0.02606 0.019843 -0.098444 0.04614 -0.10241 -0.12721 -0.061383 -0.064222 -0.074738 0.046555
2891 -0.067277 -0.14719 -0.033448 -0.065982 -0.0088613 0.037469 -0.11014 0.055135 -0.10199 -0.13705 -0.041014 -0.066819 -0.063727 0.041876
2892 -0.032148 -0.14927 0.0037279 -0.040378 -0.034393 0.017995 -0.10167 0.066371 -0.094645 -0.13635 -0.025225 -0.070077 -0.048576 0.074927
2893 -0.01813 -0.14791 -0.046327 -0.067063 0.0088661 0.0233 -0.096996 0.032947 -0.092964 -0.11302 -0.026767 -0.074975 -0.037315 0.10117
2894 -0.020632 -0.032417 -0.056141 -0.076398 0.032955 0.036136 -0.094473 0.010483 -0.096822 -0.12355 -0.040398 -0.059633 -0.022284 0.11923
2895 -0.047724 0.048064 -0.065956 -0.097944 0.025403 0.0013117 -0.08861 0.023368 -0.10746 -0.15706 -0.041829 -0.07606 -0.041053 0.01664
2896 -0.053676 -0.045325 -0.06441 -0.061029 0.071052 0.021827 -0.10771 0.022464 -0.07701 -0.12985 -0.02812 -0.093298 -0.051832 0.0098208
2897 -0.044157 0.044775 -0.057845 -0.083865 0.043241 0.014193 -0.10784 0.05343 -0.10404 -0.13566 -0.047002 -0.088186 -0.066181 0.0024217
2898 -0.0099193 -0.062044 -0.053979 -0.06748 0.05485 0.021019 -0.098772 0.074076 -0.1062 -0.11154 -0.024303 -0.082344 -0.04256 0.010503
2899 -0.0018311 -0.093873 -0.039014 -0.072966 0.016548 -0.025606 -0.083449 0.068661 -0.10109 -0.12786 -0.041524 -0.084671 -0.052859 -0.028116
2900 -0.023673 -0.12879 -0.041369 -0.078341 -0.010293 -0.0083898 -0.084176 0.026067 -0.13018 -0.16547 -0.063295 -0.071409 -0.070968 -0.044595
2901 -0.036395 -0.1447 -0.015603 -0.075146 -0.027814 -0.012884 -0.095203 0.058503 -0.10739 -0.13859 -0.10906 -0.074407 -0.066297 -0.063094
2902 -0.057767 -0.14193 -0.056778 -0.085822 -0.034646 -0.017538 -0.099071 0.025659 -0.10849 -0.15283 -0.086708 -0.099645 -0.094046 -0.070684
2903 -0.088438 -0.15003 -0.087232 -0.11014 -0.059647 -0.040533 -0.095238 0.034094 -0.10885 -0.15848 -0.072359 -0.10821 -0.066585 -0.084433
2904 -0.08686 -0.19382 -0.051817 -0.088363 -0.078538 -0.035667 -0.12053 -0.03563 -0.12591 -0.16334 -0.08468 -0.08599 -0.073494 -0.064602
2905 -0.058662 -0.11916 -0.036271 -0.087228 -0.04102 -0.011531 -0.10763 -0.0013741 -0.11966 -0.15471 -0.062342 -0.081358 -0.066693 -0.080411
2906 -0.058284 -0.077069 -0.063876 -0.090574 -0.026171 -0.0079256 -0.11328 0.0075217 -0.11854 -0.16931 -0.072983 -0.10603 -0.083332 -0.13287
2907 0.0020444 0.052152 0.0097194 -0.063709 0.015498 0.01062 -0.053776 0.077567 -0.11019 -0.12161 -0.051394 -0.069794 -0.015281 -0.12166
2908 -0.0050775 0.055373 -0.076955 -0.12167 -0.0068636 -0.061024 -0.069594 0.042873 -0.11614 -0.14961 -0.082025 -0.10613 -0.06933 -0.1154
2909 0.043841 -0.035087 -0.01524 -0.06422 0.070185 0.0021315 -0.013631 0.084319 -0.087352 -0.11034 -0.035557 -0.063289 -0.044919 -0.13208
2910 0.020209 -0.1201 -0.034644 -0.098345 0.033634 -0.026983 -0.017728 0.041265 -0.10863 -0.17711 -0.048078 -0.095827 -0.056178 -0.16765
2911 0.023107 -0.11408 -0.037039 -0.091341 0.072772 -0.033287 0.019385 0.047 -0.11548 -0.15294 -0.073679 -0.10498 -0.057347 -0.17057
2912 0.024505 -0.1475 -0.065463 -0.076416 0.056451 -0.031301 -0.034462 0.021426 -0.11162 -0.16867 -0.065301 -0.10792 -0.069176 -0.14503
2913 0.021743 -0.14532 -0.059818 -0.082022 0.10227 -0.053026 -0.0050796 -0.003698 -0.1154 -0.15634 -0.040952 -0.09905 -0.058185 -0.19618
2914 0.059902 -0.11607 -0.040673 -0.064687 0.1441 0.00050998 0.040583 0.054828 -0.10092 -0.15648 -0.050433 -0.061878 -0.025114 -0.18573
2915 -0.0034902 -0.12915 -0.044757 -0.079763 0.13384 -0.032544 0.034466 0.028574 -0.10877 -0.13272 -0.050074 -0.099696 -0.045863 -0.22262
2916 -0.008792 -0.11595 -0.025572 -0.1007 0.10243 -0.038669 0.059339 0.0073193 -0.12723 -0.13852 -0.046996 -0.090223 -0.025142 -0.21942
2917 -0.046074 -0.0073613 -0.040386 -0.097553 0.078165 -0.026103 0.075752 0.056535 -0.12301 -0.16393 -0.045527 -0.078351 -0.061111 -0.20949
2918 -0.051026 0.026309 -0.0094108 -0.087779 0.031023 -0.055337 0.031355 0.0059108 -0.13485 -0.16406 -0.094938 -0.12114 -0.09303 -0.1752
2919 -0.028007 0.05629 0.0066746 -0.085564 0.031522 -0.010972 0.070227 0.040567 -0.10921 -0.14687 -0.055059 -0.093057 -0.072689 -0.23837
2920 -0.029679 0.094461 -0.01772 -0.0998 0.017881 -0.049346 0.05575 0.028732 -0.12366 -0.1644 -0.045031 -0.088474 -0.072788 -0.22107
2921 0.029599 0.024861 -0.023664 -0.076785 0.053679 -0.02114 0.1303 0.022078 -0.12935 -0.13928 -0.055852 -0.084322 -0.061017 -0.21877
2922 0.048387 0.006902 -0.023559 -0.068091 0.050458 -0.027284 0.1189 0.025514 -0.098054 -0.14084 -0.035053 -0.06498 -0.044566 -0.23952
2923 0.039845 -0.063257 -0.083934 -0.11484 0.027537 -0.044189 0.11937 0.02258 -0.12997 -0.15432 -0.075994 -0.057088 -0.048985 -0.25518
2924 0.027623 -0.014687 -0.053678 -0.095662 0.075045 -0.032993 0.033031 0.017125 -0.12422 -0.17485 -0.060006 -0.11056 -0.055974 -0.29175
2925 0.040972 0.10038 -0.034283 -0.082567 0.1193 -0.036787 0.0099142 0.012711 -0.1197 -0.10105 -0.048537 -0.068483 -0.053703 -0.24313
2926 0.03459 0.15695 -0.031467 -0.099522 0.10992 -0.053072 -0.025013 0.016727 -0.12006 -0.08438 -0.036088 -0.085951 -0.057172 -0.27829
2927 0.052208 0.048005 0.018748 -0.070978 0.12752 -0.042086 -0.0082401 0.0065226 -0.10342 -0.088541 -0.042659 -0.050189 -0.033671 -0.26072
2928 0.026316 0.17018 -0.011786 -0.087193 0.17535 -0.04154 -0.014257 0.037678 -0.12063 -0.11221 -0.059201 -0.079027 -0.02721 -0.24795
2929 -0.027106 0.043087 -0.040331 -0.10058 0.16505 -0.030014 -0.014904 0.0053641 -0.14583 -0.14087 -0.076362 -0.097074 -0.065459 -0.3165
2930 -0.011367 -0.013283 -0.038466 -0.091984 0.16874 -0.042879 -0.00014168 -0.0026401 -0.13092 -0.14429 -0.068283 -0.10166 -0.062118 -0.27501
2931 -0.00025927 0.022028 -0.0075401 -0.02878 0.17081 0.014287 0.11413 0.037016 -0.090952 -0.11265 -0.053094 -0.06372 -0.030957 -0.23379
2932 -0.024101 -0.039291 0.00038531 -0.078985 0.070295 -0.0042074 0.091354 0.0068014 -0.11625 -0.1134 -0.080106 -0.098538 -0.039466 -0.29262
2933 0.021227 -0.066321 -0.011969 -0.09643 0.053023 -0.046312 0.084697 0.0039571 -0.12541 -0.13553 -0.088097 -0.10132 -0.041755 -0.28849
2934 0.045335 -0.05065 0.018846 -0.083166 0.064412 -0.026556 0.13503 0.038533 -0.11896 -0.13234 -0.047168 -0.094813 -0.037074 -0.28084
2935 0.054133 0.087481 -0.0062584 -0.066901 0.068951 -0.0506 0.12777 0.010879 -0.14736 -0.13509 -0.06858 -0.074011 -0.050323 -0.32398
2936 0.077922 0.15651 -0.0057129 -0.066977 0.06159 -0.022245 0.15634 0.014614 -0.12444 -0.14283 -0.061721 -0.10192 -0.064132 -0.29532
2937 0.06079 0.1619 -0.023478 -0.079572 0.079578 -0.014579 0.12947 -0.00087982 -0.12074 -0.14655 -0.068242 -0.087546 -0.061961 -0.28569
2938 0.073698 0.21772 -0.016972 -0.075038 0.089507 -0.031263 0.15501 -0.030324 -0.11723 -0.1431 -0.072213 -0.085644 -0.05134 -0.31283
2939 0.062646 0.22794 -0.033217 -0.099923 0.051656 -0.068267 0.13141 -0.027458 -0.13776 -0.14436 -0.058655 -0.073862 -0.054709 -0.3375
2940 0.088674 0.12 -0.0091312 -0.047579 0.088744 -0.030012 0.15073 0.013017 -0.13539 -0.14281 -0.057496 -0.0765 -0.033898 -0.33486
2941 0.067693 0.012785 -0.030616 -0.080364 0.11979 -0.055336 0.18201 0.0059932 -0.12454 -0.12447 -0.050847 -0.099957 -0.055707 -0.35043
2942 0.093581 -0.013585 -0.01338 -0.10679 0.15348 -0.06638 0.15732 -0.022101 -0.15881 -0.15084 -0.081728 -0.10911 -0.061476 -0.3831
2943 0.073049 -0.048954 -0.0003149 -0.066005 0.16506 -0.037255 0.14609 -0.014645 -0.1535 -0.14833 -0.06529 -0.10929 -0.045665 -0.36533
2944 0.026907 -0.025333 -0.024229 -0.06917 0.17215 -0.053469 0.13944 -0.01966 -0.1589 -0.16458 -0.086521 -0.10877 -0.054364 -0.40369
2945 0.015285 0.090757 -0.032614 -0.063166 0.1672 -0.070503 0.16608 -0.054024 -0.12129 -0.15658 -0.069262 -0.11321 -0.060183 -0.3817
2946 0.012293 0.22861 -0.019139 -0.060811 0.14272 -0.058208 0.18174 0.012822 -0.10667 -0.062735 -0.016913 -0.072636 -0.057042 -0.36595
2947 -0.0054183 0.23904 -0.038853 -0.078067 0.092165 -0.094372 0.18548 -0.017772 -0.11886 -0.077056 -0.084445 -0.11284 -0.060741 -0.38308
2948 0.0073398 0.16438 -0.046838 -0.092392 0.055634 -0.10151 0.12725 -0.062706 -0.14353 -0.12657 -0.096796 -0.13902 -0.09288 -0.40134
2949 0.046798 0.26832 -0.018202 -0.055357 0.11081 -0.04417 0.19744 -0.013101 -0.092678 -0.11563 -0.086287 -0.09112 -0.044719 -0.32533
2950 0.070306 0.26336 -0.0036468 -0.090093 0.055181 -0.10415 0.17014 -0.058795 -0.14535 -0.1348 -0.072198 -0.11171 -0.059868 -0.37516
2951 0.084774 0.1996 0.0075786 -0.075178 0.04517 -0.058949 0.1969 -0.015659 -0.14152 -0.14382 -0.08127 -0.096185 -0.053678 -0.41454
2952 0.094833 0.2899 0.004824 -0.085124 0.058718 -0.069083 0.21466 -0.0032835 -0.10683 -0.1102 -0.086381 -0.1034 -0.063047 -0.37285
2953 0.093811 0.24547 -0.015671 -0.069179 0.061867 -0.056118 0.18309 -0.031308 -0.14606 -0.13373 -0.087002 -0.11275 -0.075376 -0.36931
2954 0.073159 0.23421 -0.029435 -0.095345 0.051586 -0.091762 0.19064 -0.027242 -0.14723 -0.14221 -0.063663 -0.11057 -0.081815 -0.44251
2955 0.079477 0.28992 -0.03393 -0.07295 0.065284 -0.10855 0.19378 -0.034946 -0.1451 -0.13685 -0.066635 -0.1163 -0.079464 -0.42835
2956 0.058735 0.33254 -0.014694 -0.057066 0.057443 -0.093431 0.20339 -0.03633 -0.15459 -0.1193 -0.078316 -0.10694 -0.074803 -0.43694
2957 0.028673 0.2789 -0.017379 -0.051131 0.048312 -0.084165 0.19042 -0.027765 -0.13098 -0.090694 -0.051297 -0.11553 -0.051802 -0.41845
2958 0.041472 0.38451 0.00098664 -0.035806 0.096591 -0.067189 0.1843 -0.0092889 -0.11623 -0.011455 -0.072219 -0.092949 -0.052511 -0.42055
2959 0.0055298 0.28364 -0.020288 -0.077272 0.037709 -0.10116 0.11364 -0.056123 -0.15393 -0.097566 -0.05744 -0.11435 -0.07626 -0.41854
2960 0.024048 0.34694 -0.015272 -0.059657 0.069128 -0.076478 0.13564 -0.036257 -0.11379 -0.024726 -0.049561 -0.089795 -0.027169 -0.40899
2961 0.028486 0.40887 0.020593 -0.064413 0.085937 -0.072072 0.11922 -0.028412 -0.12622 -0.011247 -0.073492 -0.10286 -0.062928 -0.4395
2962 0.033274 0.40483 -0.010062 -0.060408 0.068675 -0.080266 0.13534 -0.013666 -0.12176 -0.095198 -0.061194 -0.11151 -0.064237 -0.39843
2963 0.090303 0.35866 0.020404 -0.080094 0.045934 -0.085771 0.13069 -0.03431 -0.15184 -0.12427 -0.081525 -0.095008 -0.060086 -0.44003
2964 0.084561 0.30684 0.015869 -0.078779 0.073283 -0.067405 0.21951 -0.015664 -0.13453 -0.096039 -0.050666 -0.087186 -0.061125 -0.42706
2965 0.059409 0.31095 -0.012625 -0.086684 0.033121 -0.081759 0.25397 -0.0041886 -0.14624 -0.13123 -0.079827 -0.1267 -0.060924 -0.42028
2966 0.048137 0.37532 -0.03441 -0.08155 0.02752 -0.082084 0.21893 -0.012613 -0.15755 -0.12353 -0.098839 -0.14437 -0.080043 -0.45676
2967 0.047725 0.36732 -0.032734 -0.080765 0.028219 -0.082678 0.18899 -0.069297 -0.16864 -0.10537 -0.06789 -0.15149 -0.10652 -0.42578
2968 0.033183 0.37773 -0.010759 -0.068211 0.027387 -0.068502 0.19673 -0.035701 -0.12574 -0.047543 -0.050991 -0.13004 -0.040631 -0.43786
2969 0.0059717 0.39038 -0.031064 -0.065426 0.019636 -0.064816 0.1598 -0.038306 -0.13329 -0.0070233 -0.045532 -0.10769 -0.05391 -0.46572
2970 0.0056999 0.41731 -0.019268 -0.053532 0.014195 -0.089901 0.14283 -0.03024 -0.12305 0.013856 -0.068444 -0.11298 -0.042389 -0.44065
2971 0.009518 0.31975 -0.029553 -0.047537 0.020083 -0.10238 0.12983 -0.027124 -0.12611 0.0060651 -0.038715 -0.08978 -0.065868 -0.46135
2972 0.016576 0.28646 -0.012667 -0.042093 0.064212 -0.054039 0.11725 -0.020518 -0.091116 0.055304 -0.036656 -0.080568 -0.045697 -0.45875
2973 0.026514 0.21451 -0.013912 -0.046628 0.014771 -0.066284 0.15298 -0.055733 -0.1114 0.050934 -0.050447 -0.11393 -0.077446 -0.44354
2974 0.051593 0.20797 -0.010516 -0.055823 0.0094595 -0.095228 0.16472 -0.058647 -0.12688 0.077373 -0.056199 -0.10737 -0.050135 -0.47898
2975 0.045071 0.35152 -0.057071 -0.082619 -0.016062 -0.10262 0.10103 -0.061881 -0.14314 0.046152 -0.07623 -0.13753 -0.076684 -0.46507
2976 0.067949 0.43099 -0.025496 -0.087574 -0.0080631 -0.12046 0.10008 -0.062185 -0.14124 -0.015259 -0.057101 -0.14031 -0.082363 -0.47583
2977 0.060927 0.30183 -0.04422 -0.11446 -0.035314 -0.13545 0.082301 -0.08126 -0.16704 -0.08383 -0.13272 -0.15302 -0.089812 -0.46338
2978 0.092235 0.33343 -0.027485 -0.061815 0.0099442 -0.076715 0.13538 -0.060414 -0.13422 -0.0753 -0.072864 -0.095365 -0.047461 -0.45458
2979 0.091353 0.33519 -0.020649 -0.061111 0.023133 -0.10084 0.1853 -0.049158 -0.1209 -0.048291 -0.050785 -0.094442 -0.04991 -0.4712
2980 0.046152 0.38159 -0.021814 -0.059486 0.021962 -0.10146 0.14498 -0.060732 -0.14462 -0.043802 -0.074416 -0.09257 -0.078299 -0.48079
2981 0.03363 0.32119 -0.022808 -0.065221 -0.0010797 -0.095958 0.12442 -0.042696 -0.13513 -0.079333 -0.049848 -0.10597 -0.067118 -0.49809
2982 0.017798 0.25665 -0.019553 -0.047347 0.010049 -0.089082 0.10888 -0.060301 -0.13091 -0.041193 -0.089049 -0.12322 -0.071547 -0.48104
2983 0.032286 0.25289 -0.029787 -0.056052 -0.0026424 -0.10931 0.12317 -0.059485 -0.11348 0.025676 -0.06343 -0.11508 -0.059826 -0.50457
2984 0.026354 0.28336 -0.018392 -0.023828 0.0075263 -0.075721 0.09204 -0.056049 -0.12161 0.086845 -0.090331 -0.11987 -0.060145 -0.47934
2985 0.031973 0.3531 -0.023197 -0.046383 -0.00086499 -0.062905 0.092223 -0.041213 -0.1262 0.083284 -0.018413 -0.084219 -0.061054 -0.46551
2986 0.021461 0.38859 -0.058881 -0.086049 -0.0070463 -0.10171 0.076516 -0.089358 -0.12394 0.065923 -0.10382 -0.11206 -0.066683 -0.48522
2987 0.042219 0.37946 -0.021876 -0.072304 -0.010568 -0.087874 0.10206 -0.048002 -0.10518 0.10169 -0.052155 -0.090435 -0.060692 -0.47869
2988 0.039407 0.3502 -0.01881 -0.05024 -0.022439 -0.097138 0.089072 -0.076726 -0.12489 0.054342 -0.083296 -0.11092 -0.059531 -0.48311
2989 0.047145 0.27317 -0.046215 -0.078795 -0.0093603 -0.10557 0.082285 -0.05803 -0.12139 0.061201 -0.053428 -0.09564 -0.06383 -0.5109
2990 0.067803 0.25602 -0.036189 -0.0756 0.010898 -0.080607 0.10118 -0.038925 -0.11986 0.05035 -0.039129 -0.10976 -0.063009 -0.49249
2991 0.039822 0.17748 -0.039464 -0.1036 -0.045213 -0.11257 0.03676 -0.074999 -0.12484 0.02326 -0.08396 -0.12822 -0.093478 -0.49568
2992 0.05692 0.26921 -0.030449 -0.077621 -0.020964 -0.084145 0.083293 -0.060493 -0.10491 0.10685 -0.075281 -0.096063 -0.066427 -0.48954
2993 0.047878 0.36499 -0.053603 -0.082777 -0.022376 -0.09681 0.062886 -0.036967 -0.072098 0.122 -0.065393 -0.10908 -0.079436 -0.51757
2994 0.040356 0.31583 -0.049298 -0.061892 -0.024387 -0.082054 0.066399 -0.066722 -0.10791 0.14678 -0.086714 -0.10003 -0.097165 -0.50012
2995 0.031134 0.18891 -0.051102 -0.070728 -0.041598 -0.11617 0.036491 -0.089786 -0.12132 0.032086 -0.063145 -0.12521 -0.084414 -0.51484
2996 0.025353 0.20755 -0.040497 -0.067553 -0.030389 -0.11247 0.039504 -0.07038 -0.11975 0.024356 -0.052036 -0.12969 -0.067203 -0.47697
2997 0.027281 0.21504 -0.027931 -0.066578 -0.024581 -0.079527 0.081497 -0.031184 -0.095122 0.019125 -0.042918 -0.11068 -0.036782 -0.45879
2998 0.007969 0.17824 -0.068696 -0.078324 -0.050702 -0.10687 0.05589 -0.088899 -0.15427 0.00027405 -0.11447 -0.14212 -0.099651 -0.50567
2999 0.015577 0.1678 -0.042921 -0.071879 -0.038173 -0.10209 0.023603 -0.060163 -0.14502 -0.018167 -0.07387 -0.11319 -0.09193 -0.38446
3000 0.041075 0.1936 -0.0072451 -0.061935 -0.0085247 -0.09304 0.036815 -0.027757 -0.11848 0.028182 -0.038431 -0.087625 -0.053889 -0.45463
3001 0.019204 0.15846 -0.04339 -0.07537 -0.057296 -0.087114 0.031468 -0.053801 -0.11804 0.010202 -0.064613 -0.1361 -0.089208 -0.49708
3002 0.016782 0.10966 -0.015734 -0.090726 -0.048537 -0.12405 0.015981 -0.12101 -0.14241 0.062271 -0.067894 -0.13732 -0.10697 -0.51304
3003 0.05424 0.17257 0.050901 -0.044841 -0.029369 -0.10165 0.022104 -0.05079 -0.062834 0.16887 -0.053315 -0.10179 -0.079106 -0.51314
3004 0.031078 0.12437 0.013607 -0.063076 -0.03614 -0.085567 0.025017 -0.11489 -0.072913 0.084739 -0.077907 -0.11431 -0.070585 -0.50933
3005 0.018396 0.095407 -0.046778 -0.082872 -0.082701 -0.1276 -0.0087804 -0.090468 -0.069781 0.082669 -0.058048 -0.12408 -0.10689 -0.53166
3006 0.048274 0.14465 -0.033992 -0.054877 -0.035113 -0.081846 0.041752 -0.067523 -0.04593 0.12714 -0.033599 -0.10985 -0.039903 -0.51453
3007 0.034083 0.089118 -0.024027 -0.036533 -0.055144 -0.08971 0.016945 -0.086997 -0.041599 0.046277 -0.08576 -0.13578 -0.067082 -0.52081
3008 0.043371 0.089029 -0.034632 -0.035848 -0.042575 -0.10937 0.028338 -0.065021 -0.019987 0.083076 -0.030932 -0.085958 -0.050361 -0.46243
3009 0.019779 0.1085 -0.018716 -0.021534 -0.057257 -0.10749 0.022151 -0.036355 -0.046876 0.12098 -0.033653 -0.099555 -0.03546 -0.4319
3010 0.00014715 0.07622 0.026309 -0.030959 -0.043858 -0.098943 0.0089637 -0.066979 -0.056595 0.15368 -0.070794 -0.11277 -0.067139 -0.41266
3011 0.00026533 0.10044 -0.038845 -0.076625 -0.072729 -0.078297 0.0047065 -0.051114 -0.052743 0.20191 -0.070085 -0.10943 -0.070108 -0.428
3012 0.0080935 0.10268 0.0068002 -0.02919 -0.032531 -0.094341 0.0083593 -0.093458 -0.056092 0.18579 -0.063707 -0.1058 -0.088557 -0.3842
3013 0.0011917 0.077512 0.0031956 -0.064395 -0.058692 -0.096986 0.026952 -0.034182 -0.085841 0.12498 -0.068378 -0.093206 -0.064606 -0.33225
3014 0.01091 0.084513 0.021821 -0.033991 -0.031613 -0.08531 0.0016749 -0.065146 -0.061089 0.12107 -0.050909 -0.097364 -0.049535 -0.26777
3015 -0.0035919 0.063484 0.0068865 -0.067856 -0.092804 -0.11836 0.017938 -0.076861 -0.087618 0.059291 -0.0895 -0.090662 -0.066474 -0.22597
3016 0.010166 0.026884 0.013442 -0.061692 -0.066876 -0.1021 -0.0020094 -0.066275 -0.090236 0.05983 -0.074102 -0.09326 -0.091933 -0.12518
3017 0.044014 0.083915 0.024777 -0.053087 -0.031547 -0.084843 0.020763 -0.045619 0.017875 0.077459 -0.036303 -0.087957 -0.058892 -0.11723
3018 0.028613 0.027536 0.014873 -0.062423 -0.076858 -0.1017 0.026186 -0.043553 0.020926 0.082778 -0.056424 -0.10107 -0.076011 -0.0021347
3019 0.030981 0.047096 0.014848 -0.042408 -0.07535 -0.11781 -0.023841 -0.079268 0.021628 0.072478 -0.080485 -0.11391 -0.07731 -0.096164
3020 0.054799 0.076637 0.087054 0.0068265 -0.019311 -0.045556 0.027822 -0.0014319 0.082309 0.20799 -0.011437 -0.049131 -0.019619 0.046297
3021 0.0048072 0.058908 0.060319 -0.059149 -0.037822 -0.07797 0.031865 -0.013466 0.08992 0.21174 -0.042858 -0.044909 -0.045448 0.16509
3022 -0.014885 0.018768 0.061575 -0.064494 -0.093794 -0.11096 -0.024323 -0.08774 0.066412 0.21522 -0.059659 -0.071736 -0.073247 0.089869
3023 -0.0067165 0.016819 0.04433 -0.04851 -0.064415 -0.066349 -0.0062297 -0.059805 0.086113 0.18651 -0.04458 -0.096194 -0.058766 0.24878
3024 -0.016168 -0.01325 0.046505 -0.062905 -0.069556 -0.090383 -0.045077 -0.026539 0.087374 0.077624 -0.046082 -0.084762 -0.049775 0.1709
3025 -0.02689 0.0060603 0.065851 -0.054971 -0.090658 -0.090437 -0.036274 -0.081483 0.088986 0.077563 -0.057523 -0.04906 -0.028374 0.2787
3026 -0.014322 -0.0089791 0.077876 -0.055766 -0.079159 -0.088211 -0.053221 -0.078857 0.072237 0.081882 -0.056734 -0.062817 -0.040543 0.24471
[truncated: 102,151 more chars]
