# Supplementary material for: Insulin modulates the frequency of Ca2+ oscillations in mouse pancreatic islets
Source: PLoS One. 2017 Aug 28;12(8):e0183569. doi: 10.1371/journal.pone.0183569 (PMC5573301; doi:10.1371/journal.pone.0183569)
Supplement: S1 File — All the time traces of detrended Ca2+ oscillations for constant insulin infusion (0, 100, or 1000 nM) and alternating insulin infusion (100, 500, or 1000 nM with 4 or 5 min periods) were compressed as a single file, S1_File.zip, in which each imaging experiment was recorded as a text file where the first column represents time (sec) and the following columns represent detrended Ca2+ traces from multiple islets. (ZIP) [file pone.0183569.s001.zip › data_100I_150s_1.txt]

1 -0.094461 -0.09597 -0.23176 -0.24936 -0.061107
2 -0.11464 -0.11134 -0.22983 -0.25496 -0.059775
3 -0.095583 -0.10971 -0.2375 -0.25208 -0.062147
4 -0.10889 -0.10524 -0.23947 -0.2539 -0.062431
5 -0.11193 -0.102 -0.23444 -0.2513 -0.055944
6 -0.099898 -0.10619 -0.23285 -0.24689 -0.056076
7 -0.11238 -0.10164 -0.22737 -0.25283 -0.060283
8 -0.11359 -0.10627 -0.23606 -0.25821 -0.061885
9 -0.10591 -0.10411 -0.24102 -0.2455 -0.05728
10 -0.10801 -0.10948 -0.22976 -0.255 -0.078353
11 -0.11292 -0.11711 -0.23582 -0.26322 -0.067131
12 -0.099851 -0.11082 -0.23407 -0.258 -0.066272
13 -0.10806 -0.11022 -0.23216 -0.26195 -0.059941
14 -0.093811 -0.10238 -0.22486 -0.23995 -0.048195
15 -0.10197 -0.11239 -0.23534 -0.25886 -0.074441
16 -0.098733 -0.11168 -0.22386 -0.25741 -0.061088
17 -0.097251 -0.093441 -0.21463 -0.24162 -0.039788
18 -0.10738 -0.1139 -0.22413 -0.25496 -0.059767
19 -0.11659 -0.11879 -0.23554 -0.25083 -0.061587
20 -0.10513 -0.12143 -0.22524 -0.25337 -0.054883
21 -0.090025 -0.10117 -0.2068 -0.24052 -0.043095
22 -0.10173 -0.12133 -0.22593 -0.2567 -0.075678
23 -0.10671 -0.11274 -0.21859 -0.23901 -0.048426
24 -0.073009 -0.096812 -0.20415 -0.23201 -0.053625
25 -0.095366 -0.10703 -0.22344 -0.23694 -0.054949
26 -0.082081 -0.099613 -0.21153 -0.2548 -0.05363
27 -0.10103 -0.12248 -0.22133 -0.25377 -0.05751
28 -0.097167 -0.12014 -0.22118 -0.25189 -0.084549
29 -0.088854 -0.11247 -0.21905 -0.25626 -0.059399
30 -0.08795 -0.10834 -0.20986 -0.24819 -0.043982
31 -0.086925 -0.10896 -0.20176 -0.24902 -0.051132
32 -0.091272 -0.11312 -0.18461 -0.24451 -0.061065
33 -0.096664 -0.12215 -0.20388 -0.25992 -0.071187
34 -0.084956 -0.11 -0.19628 -0.24452 -0.055468
35 -0.077186 -0.10274 -0.194 -0.22893 -0.041104
36 -0.084833 -0.10381 -0.19972 -0.25048 -0.049354
37 -0.092015 -0.11665 -0.20443 -0.24599 -0.058898
38 -0.077724 -0.11487 -0.20556 -0.23631 -0.042259
39 -0.071863 -0.10303 -0.19983 -0.23662 -0.054593
40 -0.086181 -0.10592 -0.19674 -0.238 -0.053573
41 -0.073728 -0.099502 -0.19746 -0.2324 -0.034848
42 -0.088189 -0.11998 -0.19875 -0.23804 -0.049943
43 -0.089924 -0.11752 -0.19071 -0.23944 -0.053
44 -0.09218 -0.11328 -0.18995 -0.23105 -0.040307
45 -0.081703 -0.11592 -0.19905 -0.24467 -0.057969
46 -0.075308 -0.10518 -0.18592 -0.23925 -0.033019
47 -0.085132 -0.10776 -0.18955 -0.23598 -0.067184
48 -0.079365 -0.11536 -0.19095 -0.23219 -0.054426
49 -0.071813 -0.10504 -0.18856 -0.2404 -0.040523
50 -0.082304 -0.11861 -0.19311 -0.23662 -0.05421
51 -0.072067 -0.11329 -0.18568 -0.22625 -0.046788
52 -0.077314 -0.10963 -0.19075 -0.22884 -0.035719
53 -0.064145 -0.10794 -0.18804 -0.21898 -0.05123
54 -0.052309 -0.10081 -0.18317 -0.22173 -0.046675
55 -0.072533 -0.10676 -0.1979 -0.23005 -0.048789
56 -0.07838 -0.11358 -0.19501 -0.23354 -0.045079
57 -0.070956 -0.11674 -0.19384 -0.2151 -0.047904
58 -0.063724 -0.11076 -0.19563 -0.22621 -0.04497
59 -0.065604 -0.10104 -0.18803 -0.22346 -0.031555
60 -0.085921 -0.11372 -0.19701 -0.2362 -0.039694
61 -0.053599 -0.10964 -0.18107 -0.22467 -0.043544
62 -0.077612 -0.11878 -0.19451 -0.23046 -0.052094
63 -0.063816 -0.10604 -0.18475 -0.21764 -0.046547
64 -0.055483 -0.10281 -0.17519 -0.22021 -0.04098
65 -0.062504 -0.10667 -0.1698 -0.21544 -0.034506
66 -0.055035 -0.10141 -0.16486 -0.20977 -0.022705
67 -0.053141 -0.099831 -0.17525 -0.21653 -0.036773
68 -0.0596 -0.10087 -0.17471 -0.22131 -0.038659
69 -0.057295 -0.093371 -0.16223 -0.21606 -0.021366
70 -0.077116 -0.11871 -0.19357 -0.23041 -0.064582
71 -0.062843 -0.10422 -0.16358 -0.22324 -0.039759
72 -0.078884 -0.10054 -0.17622 -0.22104 -0.04389
73 -0.068315 -0.10387 -0.17437 -0.2126 -0.046494
74 -0.061127 -0.1061 -0.17451 -0.2155 -0.055428
75 -0.047186 -0.095255 -0.16123 -0.20318 -0.024054
76 -0.06892 -0.092136 -0.17769 -0.21645 -0.047626
77 -0.048952 -0.086 -0.15153 -0.19889 -0.021885
78 -0.069342 -0.10949 -0.17718 -0.21877 -0.054979
79 -0.070549 -0.10771 -0.17656 -0.22676 -0.02937
80 -0.050464 -0.096392 -0.16059 -0.22355 -0.046236
81 -0.051305 -0.10035 -0.16173 -0.21199 -0.038525
82 -0.074051 -0.096637 -0.17357 -0.21376 -0.046679
83 -0.059915 -0.10352 -0.16882 -0.21327 -0.032413
84 -0.065596 -0.10791 -0.1687 -0.21729 -0.044564
85 -0.055133 -0.097305 -0.14746 -0.21231 -0.036496
86 -0.069009 -0.10478 -0.17093 -0.201 -0.049976
87 -0.060604 -0.10445 -0.17213 -0.21714 -0.046817
88 -0.054424 -0.10445 -0.17523 -0.22609 -0.077016
89 -0.067851 -0.11028 -0.15796 -0.22125 -0.068574
90 -0.045336 -0.10521 -0.16394 -0.21292 -0.034241
91 -0.071698 -0.11828 -0.17378 -0.2205 -0.071037
92 -0.049792 -0.099781 -0.16067 -0.20592 -0.034414
93 -0.045632 -0.09626 -0.14294 -0.19061 -0.02429
94 -0.039094 -0.095465 -0.14766 -0.19366 -0.03557
95 -0.059887 -0.11605 -0.17107 -0.21987 -0.035992
96 -0.044156 -0.10279 -0.1501 -0.20133 -0.031529
97 -0.061312 -0.12624 -0.17435 -0.21828 -0.058125
98 -0.058951 -0.11558 -0.16956 -0.21959 -0.055477
99 -0.070056 -0.11937 -0.1731 -0.21516 -0.056467
100 -0.069052 -0.12175 -0.17205 -0.2167 -0.05599
101 -0.06105 -0.10937 -0.16021 -0.21 -0.043603
102 -0.048452 -0.10393 -0.16439 -0.20189 -0.029671
103 -0.049042 -0.10132 -0.15858 -0.20817 -0.04565
104 -0.055387 -0.11258 -0.15876 -0.20984 -0.032237
105 -0.050851 -0.10759 -0.15349 -0.20772 -0.044479
106 -0.059779 -0.10808 -0.15895 -0.22184 -0.058802
107 -0.055036 -0.10952 -0.15859 -0.20198 -0.056786
108 -0.057861 -0.10362 -0.1492 -0.211 -0.054989
109 -0.061905 -0.10727 -0.1575 -0.21109 -0.035084
110 -0.077777 -0.12206 -0.1711 -0.22694 -0.043939
111 -0.062758 -0.11769 -0.16824 -0.21765 -0.049595
112 -0.07057 -0.12481 -0.17537 -0.2226 -0.073193
113 -0.051867 -0.11062 -0.16306 -0.20943 -0.052891
114 -0.068066 -0.12712 -0.18178 -0.23178 -0.058908
115 -0.052387 -0.10958 -0.15496 -0.21534 -0.043774
116 -0.050178 -0.11241 -0.17205 -0.22564 -0.069177
117 -0.055621 -0.11027 -0.16368 -0.20829 -0.039576
118 -0.059065 -0.11353 -0.16199 -0.21153 -0.03886
119 -0.062041 -0.12588 -0.17042 -0.21664 -0.062788
120 -0.060528 -0.1124 -0.15804 -0.22473 -0.040828
121 -0.058336 -0.11566 -0.16064 -0.20989 -0.03559
122 -0.070472 -0.12186 -0.15705 -0.22047 -0.048542
123 -0.057333 -0.1121 -0.16145 -0.22083 -0.10742
124 -0.036633 -0.11004 -0.15991 -0.22161 -0.058779
125 -0.051216 -0.11027 -0.15133 -0.20248 -0.047467
126 -0.049162 -0.1043 -0.14558 -0.19942 -0.034731
127 -0.057266 -0.12292 -0.15764 -0.22087 -0.038745
128 -0.04923 -0.11366 -0.14998 -0.21183 -0.052222
129 -0.047868 -0.10675 -0.1423 -0.20306 -0.030461
130 -0.054849 -0.10783 -0.14379 -0.20211 -0.030341
131 -0.057836 -0.11866 -0.14772 -0.21324 -0.041522
132 -0.04048 -0.11004 -0.14288 -0.19527 -0.022545
133 -0.051845 -0.11901 -0.15303 -0.20768 -0.04234
134 -0.047766 -0.11057 -0.13874 -0.19941 -0.037275
135 -0.067346 -0.13288 -0.16069 -0.22347 -0.063796
136 -0.046016 -0.11426 -0.13873 -0.19572 -0.043522
137 -0.041956 -0.11117 -0.13164 -0.19676 -0.038625
138 -0.052152 -0.12652 -0.14961 -0.21846 -0.044646
139 -0.05256 -0.13072 -0.15263 -0.22442 -0.071684
140 -0.035937 -0.11792 -0.13066 -0.2065 -0.047771
141 -0.046754 -0.12046 -0.13403 -0.21115 -0.037055
142 -0.049335 -0.11694 -0.14004 -0.21466 -0.0394
143 -0.049397 -0.11548 -0.13173 -0.21373 -0.049136
144 -0.05877 -0.12986 -0.15043 -0.22273 -0.062465
145 -0.061469 -0.12425 -0.14676 -0.21926 -0.047752
146 -0.040616 -0.11641 -0.12778 -0.19973 -0.040455
147 -0.060351 -0.13332 -0.13925 -0.2215 -0.054219
148 -0.056938 -0.12221 -0.13255 -0.19767 -0.027868
149 -0.053222 -0.12009 -0.1305 -0.20653 -0.040944
150 -0.075746 -0.14268 -0.14979 -0.22918 -0.066146
151 -0.039614 -0.11272 -0.11881 -0.19551 -0.02825
152 -0.061864 -0.12284 -0.12942 -0.21973 -0.036388
153 -0.070697 -0.13235 -0.14563 -0.22188 -0.057508
154 -0.066033 -0.12816 -0.15235 -0.22009 -0.041452
155 -0.087167 -0.1335 -0.15459 -0.22514 -0.061269
156 -0.069383 -0.13415 -0.14193 -0.212 -0.060688
157 -0.065456 -0.12796 -0.1308 -0.21373 -0.055956
158 -0.051235 -0.1191 -0.13444 -0.20675 -0.042704
159 -0.083087 -0.14484 -0.14824 -0.2331 -0.082413
160 -0.055253 -0.1182 -0.12175 -0.20156 -0.048803
161 -0.073101 -0.14388 -0.15365 -0.22382 -0.067097
162 -0.071373 -0.13338 -0.1428 -0.21007 -0.038004
163 -0.075623 -0.13978 -0.14593 -0.21501 -0.050474
164 -0.058136 -0.12963 -0.14127 -0.21416 -0.046738
165 -0.06004 -0.13681 -0.14147 -0.2083 -0.055887
166 -0.094477 -0.15794 -0.152 -0.2376 -0.063934
167 -0.079213 -0.14923 -0.14362 -0.21702 -0.058555
168 -0.083006 -0.15109 -0.15448 -0.2293 -0.051682
169 -0.080182 -0.15609 -0.15423 -0.22348 -0.054152
170 -0.075666 -0.15853 -0.14978 -0.23305 -0.062723
171 -0.094569 -0.16729 -0.1553 -0.22199 -0.07337
172 -0.086025 -0.17773 -0.16454 -0.23206 -0.074166
173 -0.096234 -0.18056 -0.17133 -0.24022 -0.076006
174 -0.081799 -0.16397 -0.14641 -0.22509 -0.061711
175 -0.079698 -0.163 -0.14565 -0.21666 -0.069352
176 -0.064849 -0.15187 -0.13814 -0.19893 -0.034134
177 -0.085698 -0.1678 -0.14935 -0.23276 -0.057428
178 -0.077988 -0.15859 -0.14532 -0.2223 -0.041973
179 -0.069069 -0.1662 -0.14943 -0.21734 -0.059073
180 -0.067575 -0.1474 -0.14898 -0.21633 -0.052621
181 -0.085197 -0.16603 -0.15043 -0.22217 -0.069566
182 -0.087553 -0.17424 -0.15132 -0.22456 -0.058805
183 -0.071317 -0.17017 -0.14824 -0.22714 -0.049884
184 -0.057349 -0.15073 -0.14429 -0.20314 -0.031811
185 -0.080001 -0.1766 -0.15844 -0.24236 -0.048268
186 -0.096837 -0.1882 -0.16683 -0.23993 -0.068225
187 -0.069714 -0.18311 -0.15699 -0.23398 -0.057738
188 -0.071899 -0.17898 -0.15272 -0.227 -0.05454
189 -0.080893 -0.18759 -0.1577 -0.22608 -0.061072
190 -0.073799 -0.18888 -0.1583 -0.23269 -0.05058
191 -0.067014 -0.18784 -0.16873 -0.23699 -0.057494
192 -0.054611 -0.17693 -0.16322 -0.23008 -0.039923
193 -0.070646 -0.20106 -0.17373 -0.24007 -0.048948
194 -0.088235 -0.20527 -0.18225 -0.25079 -0.064407
195 -0.082137 -0.20873 -0.18442 -0.26345 -0.083078
196 -0.0801 -0.2049 -0.18318 -0.24623 -0.059741
197 -0.081982 -0.20819 -0.18646 -0.24555 -0.068953
198 -0.08449 -0.21509 -0.18326 -0.25585 -0.074462
199 -0.079202 -0.21523 -0.19351 -0.26394 -0.067437
200 -0.066827 -0.20921 -0.18241 -0.25223 -0.069823
201 -0.091152 -0.22688 -0.19065 -0.26277 -0.070989
202 -0.089137 -0.22283 -0.18985 -0.26096 -0.081294
203 -0.10502 -0.2318 -0.20034 -0.2765 -0.072595
204 -0.090564 -0.22511 -0.18733 -0.26747 -0.067791
205 -0.087102 -0.22187 -0.17415 -0.2542 -0.061718
206 -0.08645 -0.22873 -0.18926 -0.27194 -0.06892
207 -0.097065 -0.23556 -0.19572 -0.26755 -0.084933
208 -0.10432 -0.24101 -0.19634 -0.28203 -0.079463
209 -0.090595 -0.2377 -0.20113 -0.27714 -0.086317
210 -0.11743 -0.25144 -0.21263 -0.29077 -0.087512
211 -0.10779 -0.24045 -0.21113 -0.27489 -0.085656
212 -0.10741 -0.25131 -0.20935 -0.28572 -0.082425
213 -0.094381 -0.24479 -0.21612 -0.29043 -0.10928
214 -0.099542 -0.24521 -0.20889 -0.28377 -0.072295
215 -0.1065 -0.24976 -0.21083 -0.2785 -0.081162
216 -0.094975 -0.25008 -0.21457 -0.28284 -0.081625
217 -0.12341 -0.2598 -0.23807 -0.29303 -0.095143
218 -0.1073 -0.24226 -0.21777 -0.28753 -0.088089
219 -0.10665 -0.25779 -0.22574 -0.29881 -0.099123
220 -0.096722 -0.24435 -0.21143 -0.29679 -0.080516
221 -0.11804 -0.26015 -0.23183 -0.31012 -0.11002
222 -0.10513 -0.25209 -0.20538 -0.29371 -0.072552
223 -0.11295 -0.2538 -0.21546 -0.29522 -0.10276
224 -0.10967 -0.25582 -0.23357 -0.29652 -0.092592
225 -0.10951 -0.25494 -0.21983 -0.28879 -0.086731
226 -0.12221 -0.25836 -0.23008 -0.30683 -0.099594
227 -0.11834 -0.27074 -0.2383 -0.30919 -0.10405
228 -0.1351 -0.26594 -0.23393 -0.30951 -0.098002
229 -0.10964 -0.26753 -0.23515 -0.30278 -0.12286
230 -0.12359 -0.2698 -0.2479 -0.29884 -0.11248
231 -0.12444 -0.2758 -0.24858 -0.32403 -0.12796
232 -0.12192 -0.27008 -0.24114 -0.30548 -0.11006
233 -0.11685 -0.26225 -0.23516 -0.3065 -0.10678
234 -0.10923 -0.26962 -0.22915 -0.30095 -0.10856
235 -0.095042 -0.24899 -0.21292 -0.30539 -0.10436
236 -0.10279 -0.25687 -0.22774 -0.30617 -0.10728
237 -0.123 -0.27118 -0.22897 -0.29896 -0.11546
238 -0.11779 -0.26736 -0.23271 -0.30568 -0.11264
239 -0.12287 -0.27674 -0.24251 -0.32118 -0.12848
240 -0.10727 -0.26305 -0.22634 -0.30441 -0.10465
241 -0.11898 -0.27625 -0.24818 -0.32256 -0.11195
242 -0.11023 -0.26275 -0.23201 -0.30909 -0.12254
243 -0.10695 -0.26208 -0.21971 -0.30083 -0.1018
244 -0.11479 -0.26671 -0.23326 -0.30876 -0.12445
245 -0.12461 -0.27132 -0.23339 -0.31701 -0.13126
246 -0.12408 -0.27282 -0.23825 -0.3122 -0.1229
247 -0.12369 -0.28704 -0.2369 -0.31824 -0.12769
248 -0.11367 -0.26243 -0.23055 -0.31425 -0.11249
249 -0.1084 -0.26721 -0.22138 -0.30613 -0.12775
250 -0.11289 -0.27292 -0.2387 -0.32009 -0.13226
251 -0.10349 -0.26545 -0.22437 -0.30686 -0.10646
252 -0.11321 -0.25894 -0.23568 -0.30115 -0.11232
253 -0.13334 -0.28487 -0.24919 -0.31944 -0.13452
254 -0.11321 -0.27115 -0.23039 -0.31074 -0.121
255 -0.12442 -0.27739 -0.22876 -0.30067 -0.11709
256 -0.11964 -0.28248 -0.23748 -0.30669 -0.12537
257 -0.13381 -0.28624 -0.24947 -0.31111 -0.11568
258 -0.11361 -0.28126 -0.23797 -0.30943 -0.11955
259 -0.10632 -0.26812 -0.23293 -0.30293 -0.10326
260 -0.11272 -0.26742 -0.2265 -0.29818 -0.10934
261 -0.10385 -0.26299 -0.23287 -0.3008 -0.10955
262 -0.10038 -0.2699 -0.22331 -0.29584 -0.10217
263 -0.11596 -0.27768 -0.23342 -0.31154 -0.12521
264 -0.1287 -0.28527 -0.23262 -0.31006 -0.12256
265 -0.12532 -0.27686 -0.2269 -0.30757 -0.11415
266 -0.1288 -0.28103 -0.23787 -0.30865 -0.1226
267 -0.10723 -0.26929 -0.2371 -0.30573 -0.1259
268 -0.13226 -0.2816 -0.24651 -0.30923 -0.10411
269 -0.12281 -0.27263 -0.23149 -0.29852 -0.12992
270 -0.11587 -0.27097 -0.22741 -0.31386 -0.13088
271 -0.12998 -0.27585 -0.2352 -0.31113 -0.11272
272 -0.13139 -0.28856 -0.24354 -0.31826 -0.14901
273 -0.1287 -0.2843 -0.23422 -0.29673 -0.11919
274 -0.1005 -0.26444 -0.2266 -0.2899 -0.10265
275 -0.12329 -0.27378 -0.23279 -0.30053 -0.11725
276 -0.10259 -0.27006 -0.20851 -0.28053 -0.10903
277 -0.11338 -0.26933 -0.2235 -0.30479 -0.12925
278 -0.11537 -0.2758 -0.21522 -0.304 -0.12169
279 -0.10938 -0.27752 -0.21391 -0.27401 -0.11472
280 -0.11448 -0.28118 -0.23382 -0.30771 -0.11969
281 -0.11411 -0.28448 -0.21281 -0.30515 -0.12404
282 -0.12791 -0.28153 -0.22004 -0.3022 -0.12132
283 -0.10492 -0.27012 -0.2148 -0.28079 -0.10768
284 -0.10744 -0.27398 -0.20727 -0.30463 -0.12061
285 -0.096447 -0.26407 -0.19868 -0.27981 -0.10041
286 -0.11796 -0.26722 -0.20946 -0.30241 -0.13092
287 -0.11894 -0.26888 -0.22071 -0.29583 -0.12572
288 -0.11333 -0.28373 -0.20381 -0.2957 -0.12127
289 -0.11073 -0.27517 -0.20906 -0.29074 -0.1175
290 -0.11164 -0.26622 -0.19311 -0.27819 -0.11872
291 -0.1169 -0.27083 -0.19887 -0.28186 -0.11385
292 -0.12272 -0.28045 -0.21082 -0.29783 -0.13401
293 -0.11351 -0.27613 -0.19848 -0.28025 -0.1197
294 -0.10485 -0.26441 -0.1875 -0.29069 -0.10944
295 -0.11392 -0.26643 -0.19072 -0.29057 -0.12943
296 -0.10414 -0.26622 -0.18318 -0.2911 -0.11945
297 -0.13199 -0.27997 -0.20221 -0.31041 -0.14925
298 -0.10145 -0.25547 -0.17388 -0.27768 -0.11459
299 -0.12023 -0.2728 -0.18843 -0.2877 -0.1211
300 -0.096499 -0.26261 -0.17864 -0.28427 -0.1153
301 -0.10773 -0.26616 -0.18596 -0.28056 -0.1138
302 -0.12806 -0.27672 -0.19106 -0.28608 -0.12567
303 -0.11542 -0.27833 -0.18338 -0.28129 -0.12304
304 -0.13432 -0.27975 -0.1822 -0.28685 -0.12793
305 -0.11519 -0.27623 -0.18099 -0.28715 -0.11615
306 -0.11035 -0.26442 -0.16885 -0.26878 -0.1135
307 -0.13471 -0.27291 -0.18397 -0.29193 -0.12774
308 -0.12648 -0.2842 -0.17863 -0.29513 -0.13338
309 -0.10746 -0.2572 -0.15033 -0.26851 -0.092993
310 -0.11706 -0.26764 -0.15313 -0.27228 -0.10845
311 -0.11676 -0.2534 -0.14719 -0.26035 -0.097466
312 -0.12257 -0.25937 -0.15069 -0.27092 -0.098624
313 -0.13314 -0.2614 -0.15401 -0.27026 -0.10729
314 -0.13341 -0.27308 -0.16431 -0.28507 -0.11606
315 -0.1246 -0.25756 -0.14239 -0.27121 -0.095925
316 -0.13062 -0.26063 -0.14412 -0.27297 -0.11179
317 -0.13508 -0.26927 -0.15087 -0.256 -0.12123
318 -0.12723 -0.25441 -0.14244 -0.24078 -0.10964
319 -0.12684 -0.25408 -0.14022 -0.22896 -0.10465
320 -0.13871 -0.25933 -0.1494 -0.23554 -0.096882
321 -0.12592 -0.26912 -0.14158 -0.24456 -0.090617
322 -0.14096 -0.266 -0.13226 -0.22635 -0.11048
323 -0.12743 -0.24455 -0.14036 -0.22721 -0.12087
324 -0.12596 -0.27067 -0.13015 -0.22915 -0.10872
325 -0.12331 -0.26401 -0.13465 -0.22364 -0.11099
326 -0.12366 -0.26802 -0.13531 -0.23052 -0.098222
327 -0.13292 -0.26785 -0.1355 -0.22813 -0.10852
328 -0.13564 -0.2747 -0.13227 -0.21595 -0.10497
329 -0.13413 -0.27157 -0.13352 -0.2154 -0.10128
330 -0.11599 -0.25694 -0.10876 -0.19464 -0.09162
331 -0.10945 -0.26715 -0.12633 -0.20104 -0.10787
332 -0.10101 -0.26088 -0.095768 -0.18281 -0.10176
333 -0.10674 -0.24743 -0.092906 -0.16738 -0.093508
334 -0.11404 -0.25623 -0.093758 -0.17865 -0.10681
335 -0.11428 -0.26751 -0.097818 -0.17978 -0.11385
336 -0.12007 -0.26048 -0.089031 -0.17646 -0.11818
337 -0.12084 -0.25807 -0.078036 -0.1592 -0.085934
338 -0.12292 -0.26014 -0.076387 -0.1569 -0.1142
339 -0.14653 -0.27079 -0.090223 -0.10417 -0.098509
340 -0.14522 -0.26229 -0.074027 -0.060519 -0.12653
341 -0.13518 -0.25665 -0.076078 -0.030209 -0.12172
342 -0.14148 -0.26416 -0.061986 -0.00027426 -0.090422
343 -0.1466 -0.25399 -0.054749 0.045383 -0.082644
344 -0.13334 -0.25648 -0.0359 0.05319 -0.094924
345 -0.14497 -0.26615 -0.049842 0.044926 -0.08676
346 -0.13462 -0.25759 -0.026816 0.069557 -0.093347
347 -0.13569 -0.26365 -0.018277 0.047255 -0.095139
348 -0.12879 -0.25524 0.017216 0.17372 -0.064197
349 -0.13182 -0.24874 0.076746 0.22049 -0.057241
350 -0.12318 -0.24757 0.10958 0.15114 -0.063098
351 -0.13183 -0.25528 0.108 0.23241 -0.048791
352 -0.13228 -0.25806 0.10413 0.2839 -0.064833
353 -0.13274 -0.24952 0.14748 0.29555 -0.047912
354 -0.13311 -0.24382 0.1569 0.33716 -0.042971
355 -0.14596 -0.2512 0.15249 0.36485 -0.059654
356 -0.11211 -0.23736 0.20516 0.4314 -0.0468
357 -0.14631 -0.26797 0.16528 0.41863 -0.072206
358 -0.11112 -0.22855 0.23106 0.50606 -0.038916
359 -0.12201 -0.22294 0.21976 0.46848 -0.054228
360 -0.11289 -0.20593 0.23197 0.47052 -0.03617
361 -0.13419 -0.2099 0.22536 0.51021 -0.05117
362 -0.11762 -0.17939 0.23877 0.50159 -0.043444
363 -0.11017 -0.17182 0.24052 0.57904 -0.031254
364 -0.1091 -0.15173 0.23115 0.5445 -0.034787
365 -0.12768 -0.17266 0.22419 0.54382 -0.053082
366 -0.10995 -0.096975 0.25459 0.58764 -0.025708
367 -0.10642 -0.05449 0.2755 0.58687 -0.026231
368 -0.10653 -0.13406 0.28801 0.63686 -0.0073579
369 -0.10985 -0.10636 0.29255 0.73391 -0.0023369
370 -0.10392 0.0054561 0.29772 0.78317 -0.02125
371 -0.090401 -0.015177 0.33103 0.78751 0.003889
372 -0.11173 -0.025137 0.32221 0.72922 -0.011628
373 -0.093351 0.11215 0.37643 0.78062 0.0056911
374 -0.099361 0.022371 0.39844 0.81154 -0.019358
375 -0.090385 -0.066549 0.48776 0.78822 0.013566
376 -0.095665 -0.05571 0.5721 0.84221 0.01981
377 -0.083192 0.19766 0.56268 0.83691 0.033851
378 -0.091436 0.25895 0.54925 0.77714 0.021937
379 -0.088074 0.29176 0.5105 0.69421 0.02606
380 -0.10464 0.17224 0.42071 0.66843 0.012336
381 -0.092754 0.056993 0.37812 0.67797 0.0079654
382 -0.088613 0.02624 0.37698 0.79385 0.046398
383 -0.086404 0.090425 0.38815 0.95738 0.036521
384 -0.075825 0.34782 0.41289 0.92708 0.058985
385 -0.050436 0.4366 0.43039 0.87788 0.052024
386 -0.054339 0.48758 0.47609 0.80957 0.065917
387 -0.065132 0.34512 0.59965 0.67587 0.053932
388 -0.059079 0.21923 0.69199 0.6376 0.049054
389 -0.07799 0.14446 0.65389 0.59516 0.046974
390 -0.064351 0.15416 0.6339 0.68065 0.053616
391 -0.075834 0.20896 0.51959 0.90851 0.025981
392 -0.066323 0.40227 0.47859 0.94388 0.039071
393 -0.043062 0.49385 0.45235 0.96027 0.060467
394 -0.052582 0.50332 0.42018 0.83242 0.044611
395 -0.062047 0.40814 0.40779 0.7205 0.065014
396 -0.050513 0.44489 0.42137 0.65929 0.04306
397 -0.036007 0.49297 0.44575 0.63459 0.038768
398 -0.059817 0.51676 0.42541 0.59302 0.028672
399 -0.044925 0.63064 0.43343 0.599 0.044759
400 -0.046565 0.5872 0.42733 0.60546 0.025065
401 -0.0546 0.51059 0.42756 0.58106 0.033128
402 -0.033345 0.49241 0.43923 0.58703 0.037475
403 -0.020746 0.57909 0.42334 0.56584 0.029132
404 -0.012212 0.7 0.41449 0.56375 0.026746
405 0.025826 0.75138 0.43587 0.56141 0.046925
406 0.022989 0.62918 0.41464 0.51861 0.042091
407 0.017191 0.51205 0.39746 0.49125 0.039568
408 0.020152 0.49302 0.41135 0.4886 0.030916
409 0.029365 0.47405 0.40824 0.46757 0.046184
410 0.017622 0.58614 0.39263 0.44892 0.03355
411 0.014458 0.70917 0.39172 0.43391 0.026477
412 0.014605 0.6791 0.37628 0.41714 0.033211
413 0.032702 0.60426 0.38988 0.42643 0.0087758
414 0.032178 0.54673 0.36904 0.40201 0.036341
415 0.044805 0.52293 0.39554 0.41857 0.048667
416 0.040589 0.50861 0.37828 0.38206 0.043893
417 0.044892 0.5048 0.39031 0.39127 0.063841
418 0.049475 0.53172 0.36265 0.35424 0.036673
419 0.058814 0.52966 0.38318 0.35409 0.071398
420 0.058686 0.49171 0.36133 0.33344 0.049001
421 0.080738 0.49631 0.35908 0.34358 0.071331
422 0.050362 0.45349 0.3436 0.32743 0.046764
423 0.074621 0.4659 0.35385 0.33025 0.06936
424 0.07021 0.46785 0.35242 0.33237 0.1071
425 0.058252 0.4611 0.36519 0.31383 0.079468
426 0.045647 0.45082 0.35555 0.31056 0.10953
427 0.021866 0.42019 0.33715 0.29726 0.10553
428 0.038202 0.44775 0.35473 0.29795 0.12626
429 0.036173 0.41096 0.34039 0.28948 0.092843
430 0.017376 0.40287 0.33133 0.29438 0.088745
431 0.030188 0.39677 0.32716 0.27788 0.092082
432 0.027837 0.39486 0.33958 0.28158 0.10272
433 0.033483 0.38384 0.34027 0.27437 0.095872
434 0.018851 0.36298 0.32282 0.2581 0.089106
435 0.04102 0.36558 0.31122 0.25592 0.083016
436 0.020968 0.34813 0.3099 0.24456 0.085608
437 0.050219 0.36637 0.31217 0.25451 0.097334
438 0.040996 0.35237 0.31269 0.24699 0.080333
439 0.013997 0.32732 0.30485 0.22799 0.079824
440 0.031027 0.34054 0.31139 0.23963 0.1069
441 0.015985 0.30507 0.28014 0.21546 0.078502
442 0.023669 0.30561 0.29744 0.22207 0.083503
443 0.027246 0.30883 0.27959 0.22555 0.0754
444 0.033441 0.30114 0.2894 0.21833 0.096758
445 0.036224 0.28979 0.28209 0.21377 0.079743
446 0.053863 0.29251 0.31112 0.2217 0.10851
447 0.043687 0.28894 0.28713 0.21811 0.10272
448 0.049185 0.28282 0.28323 0.20081 0.10256
449 0.051532 0.28694 0.28649 0.2138 0.092542
450 0.038858 0.26622 0.27206 0.18775 0.091229
451 0.048968 0.2738 0.28424 0.19195 0.11801
452 0.04339 0.25824 0.2582 0.17655 0.089077
453 0.019843 0.24585 0.2503 0.16317 0.072082
454 0.022034 0.24786 0.26687 0.17246 0.079317
455 0.01571 0.25152 0.25195 0.16047 0.083084
456 0.020598 0.24115 0.24681 0.16184 0.069841
457 0.02253 0.23485 0.25213 0.15795 0.063128
458 0.0016877 0.2139 0.25199 0.15386 0.077162
459 0.030448 0.23801 0.26137 0.17308 0.088731
460 0.030494 0.22688 0.26257 0.15715 0.091633
461 0.0044053 0.21037 0.23203 0.15073 0.07981
462 0.033043 0.22219 0.25046 0.16278 0.074619
463 0.024513 0.20914 0.25161 0.16236 0.078133
464 0.018004 0.21096 0.24995 0.15179 0.077232
465 0.0013747 0.19022 0.23635 0.13947 0.063177
466 0.013923 0.19728 0.25007 0.151 0.074612
467 -0.0032249 0.17768 0.22902 0.13737 0.04604
468 -0.0017275 0.17923 0.21817 0.14057 0.054867
469 0.00033616 0.18641 0.21624 0.14039 0.033715
470 -0.00012232 0.17564 0.21503 0.16223 0.044967
471 0.0040899 0.18447 0.22806 0.13503 0.050221
472 0.029912 0.18925 0.22681 0.13247 0.073421
473 0.012672 0.15899 0.20418 0.1176 0.028214
474 0.017761 0.16683 0.22333 0.12819 0.056954
475 0.015534 0.15603 0.21096 0.1155 0.046918
476 0.021508 0.15118 0.18225 0.10919 0.045742
477 0.068378 0.1448 0.206 0.12108 0.053861
478 0.084151 0.1457 0.19692 0.11715 0.054001
479 0.12234 0.15669 0.21277 0.13942 0.043858
480 0.093936 0.14392 0.2042 0.11195 0.043541
481 0.10597 0.15059 0.22464 0.11738 0.048643
482 0.10809 0.15053 0.20917 0.13139 0.044659
483 0.062389 0.13336 0.17383 0.096203 0.023798
484 0.09478 0.14994 0.20924 0.12426 0.051193
485 0.091762 0.13386 0.18914 0.10627 0.035909
486 0.055481 0.11242 0.18715 0.093113 0.025159
487 0.077346 0.13229 0.19897 0.1076 0.044355
488 0.06909 0.12343 0.19239 0.098394 0.044511
489 0.05843 0.11118 0.18448 0.10042 0.045775
490 0.067707 0.113 0.18142 0.10853 0.035243
491 0.071993 0.12251 0.178 0.099002 0.027254
492 0.042283 0.10547 0.17526 0.098662 0.03189
493 0.058228 0.11238 0.17586 0.12741 0.023064
494 0.06419 0.10457 0.19466 0.11904 0.03418
495 0.075009 0.11094 0.18868 0.12363 0.03742
496 0.053378 0.093102 0.18725 0.097136 0.017056
497 0.062244 0.097424 0.16602 0.090789 0.015823
498 0.072762 0.1066 0.18506 0.094092 0.02614
499 0.05753 0.11186 0.19916 0.10507 0.035578
500 0.052524 0.093876 0.18438 0.10259 0.025457
501 0.062117 0.097802 0.17013 0.101 0.038277
502 0.046773 0.085939 0.17512 0.10609 0.034054
503 0.049348 0.085741 0.16649 0.096436 0.0064063
504 0.047814 0.082469 0.17064 0.096743 0.027739
505 0.05247 0.076529 0.18031 0.090032 0.035019
506 0.052585 0.078183 0.16888 0.089271 0.0072664
507 0.036395 0.080766 0.16331 0.089545 0.026167
508 0.066295 0.080787 0.17707 0.097792 0.029077
509 0.027622 0.058443 0.16592 0.086944 0.0074993
510 0.045018 0.078159 0.1842 0.096757 0.030888
511 0.037361 0.062216 0.17314 0.071944 0.0034093
512 0.057611 0.089056 0.16881 0.10316 0.0066546
513 0.041953 0.075156 0.17444 0.096903 0.024121
514 0.050136 0.091358 0.18187 0.10238 0.0076805
515 0.044689 0.064282 0.16135 0.090505 0.010382
516 0.061377 0.077773 0.1794 0.096387 0.019603
517 0.031973 0.048016 0.16123 0.077447 -0.00077637
518 0.034588 0.051521 0.15036 0.072759 0.011201
519 0.037153 0.057048 0.15015 0.08155 0.0086842
520 0.043504 0.061888 0.15129 0.074202 0.016737
521 0.040787 0.058706 0.17302 0.079969 0.010976
522 0.010391 0.043269 0.13905 0.061799 0.0096506
523 0.036991 0.05441 0.16999 0.075408 0.022089
524 0.028154 0.046335 0.15173 0.078293 0.015715
525 0.018716 0.037467 0.14113 0.064672 0.016281
526 0.031041 0.059352 0.1542 0.08002 0.017085
527 0.013192 0.033485 0.1288 0.068993 -0.012913
528 0.030743 0.037403 0.14463 0.070552 -0.0067553
529 0.027371 0.042121 0.15059 0.068247 0.024853
530 0.024571 0.040693 0.12696 0.059695 0.013376
531 0.025263 0.044633 0.16162 0.085089 0.017653
532 0.037322 0.047139 0.15906 0.081208 0.015386
533 0.028662 0.047455 0.16204 0.085547 0.020799
534 0.011209 0.02291 0.13033 0.060683 0.0039521
535 0.021685 0.036811 0.1504 0.08194 0.0062546
536 0.013519 0.037313 0.14566 0.069897 -0.0070752
537 0.0075951 0.027987 0.15221 0.073729 0.010574
538 0.012022 0.037787 0.14752 0.073678 -0.0099388
539 0.020868 0.03239 0.14748 0.080788 0.022699
540 0.025521 0.037226 0.14488 0.066772 0.019398
541 0.00097196 0.014578 0.14571 0.055755 0.009655
542 0.0071827 0.01422 0.12481 0.059887 0.0068742
543 0.031785 0.031498 0.15613 0.051479 0.012759
544 0.030692 0.02645 0.14974 0.063474 0.022154
545 0.01581 0.006677 0.13413 0.05378 0.011668
546 0.0092938 0.017083 0.13378 0.060515 -1.9515e-05
547 0.013084 0.0028925 0.12713 0.035264 -0.0047873
548 0.0040553 0.00025301 0.1267 0.043907 0.0029312
549 0.01348 0.012488 0.13484 0.057762 -0.0017639
550 0.010048 0.008482 0.14232 0.063527 0.0094973
551 0.0001292 -0.0013677 0.14378 0.048764 -0.0026483
552 0.0034136 -0.0012774 0.12287 0.050045 -0.0077417
553 0.0021202 -0.0017387 0.13672 0.054219 0.0020772
554 0.0064495 -0.0059746 0.12348 0.03871 -0.011262
555 -0.011496 -0.020025 0.12187 0.04073 -0.0081653
556 -0.015192 -0.022858 0.10968 0.043451 -0.01681
557 -0.011783 -0.0094031 0.13357 0.04136 -0.012255
558 -0.0042066 -0.0064081 0.14165 0.049074 0.00026149
559 0.017507 -0.0019378 0.15041 0.052817 0.017245
560 0.02797 -0.0060691 0.13891 0.033518 0.0034791
561 0.0040565 -0.021056 0.12042 0.016597 -0.013011
562 0.0027192 -0.018196 0.11337 0.026566 0.0041057
563 -0.00013292 -0.032771 0.11617 0.011509 -0.023303
564 -0.0094651 -0.022038 0.11528 0.014496 -0.0072521
565 0.0086241 -0.013429 0.13989 0.036165 -0.012471
566 0.014936 -0.018421 0.1342 0.035717 -0.0077363
567 0.014422 -0.012878 0.11727 0.031537 -0.0088725
568 0.0032425 -0.015652 0.10889 0.026695 -0.0078428
569 0.0021641 -0.011054 0.11072 0.029672 0.0058432
570 -0.014971 -0.03307 0.1098 0.027241 -0.0080855
571 0.0037208 -0.025409 0.10439 0.026662 -0.0050297
572 0.0066664 -0.028385 0.13241 0.034852 -0.0069625
573 -0.010049 -0.025155 0.12305 0.032838 -0.02007
574 -0.0070249 -0.037896 0.11239 0.024642 -0.0064631
575 -0.0056407 -0.041822 0.11576 0.01575 -0.0098758
576 0.00030163 -0.04049 0.12163 0.043681 -0.0097463
577 0.015484 -0.025267 0.13807 0.045984 0.0012281
578 -0.016361 -0.05078 0.10541 0.02155 -0.01823
579 -0.0083491 -0.032703 0.12493 0.041779 -0.012907
580 0.0045988 -0.029877 0.12735 0.036988 -0.0079712
581 -0.017183 -0.042379 0.10483 0.021669 -0.004695
582 -0.0070914 -0.040358 0.1064 0.034823 -0.019597
583 -0.00010931 -0.030593 0.12409 0.035547 0.00047744
584 0.002249 -0.033026 0.12706 0.046524 -0.015335
585 -0.01148 -0.057283 0.10557 0.018334 -0.017964
586 0.0085473 -0.022544 0.14178 0.051862 0.0057493
587 -0.021036 -0.059026 0.10108 0.021015 -0.022326
588 -0.011855 -0.051866 0.10779 0.018696 -0.0097639
589 -0.0038235 -0.043243 0.12408 0.041798 -0.012475
590 -0.013344 -0.05061 0.11587 0.027041 -0.0041462
591 -0.013959 -0.050727 0.10161 0.026286 -0.026399
592 0.0014834 -0.045623 0.12247 0.034729 -0.00071991
593 -0.024178 -0.06358 0.10819 0.01909 -0.025938
594 -0.0075843 -0.054671 0.10978 0.033405 -0.017865
595 -0.012876 -0.053331 0.10806 0.015122 -0.029962
596 -0.0056705 -0.058203 0.1106 0.035029 -0.0057906
597 0.012996 -0.034151 0.12778 0.04819 -0.0086788
598 -0.0072736 -0.055278 0.11352 0.02588 -0.012099
599 -0.009019 -0.058713 0.1009 0.03808 -0.014077
600 0.007303 -0.048159 0.11508 0.032769 -0.0069837
601 0.0032227 -0.051338 0.12152 0.024118 -0.040083
602 -0.01969 -0.063996 0.10552 0.017349 -0.022429
603 0.0085696 -0.05686 0.12267 0.017406 -0.0046554
604 0.003652 -0.053911 0.12216 0.017945 -0.028516
605 0.0053633 -0.058538 0.12648 0.031189 -0.018461
606 0.025137 -0.041493 0.12738 0.034986 -0.01045
607 0.0017741 -0.062366 0.099979 0.014491 -0.041998
608 0.0021554 -0.042643 0.11265 0.02688 -0.026329
609 0.0061964 -0.054311 0.11095 0.017602 -0.007278
610 -0.021371 -0.044415 0.10301 0.007066 -0.03114
611 0.021892 -0.046981 0.12043 0.039149 -0.018041
612 -0.0062933 -0.069341 0.085165 0.019482 -0.031349
613 0.01189 -0.057976 0.11019 0.021845 0.0025865
614 0.0040203 -0.066252 0.12142 0.025296 -0.021817
615 -0.020778 -0.077345 0.088711 0.012681 -0.01838
616 -0.0089927 -0.065505 0.11933 0.021427 -0.0062283
617 0.016696 -0.052398 0.12651 0.019445 -0.010947
618 -0.0024119 -0.063707 0.098569 0.019825 -0.030797
619 -0.0026829 -0.059867 0.12445 0.030517 -0.0088695
620 -0.0088187 -0.061151 0.11608 0.025506 -0.029383
621 -0.0079539 -0.069593 0.10843 0.019305 -0.027549
622 0.012359 -0.060053 0.12141 0.018582 -0.00087906
623 0.0041632 -0.062618 0.12474 0.020973 -0.022155
624 -0.012296 -0.075645 0.11112 0.010117 -0.027537
625 -0.0089109 -0.075706 0.10498 0.026232 -0.024272
626 -0.010024 -0.081641 0.11262 0.0082311 -0.013198
627 -0.0043203 -0.070534 0.12349 0.014551 -0.025891
628 -0.0021624 -0.066702 0.11378 0.01634 -0.021124
629 -0.011844 -0.084581 0.12074 0.016286 -0.014664
630 -0.013284 -0.082486 0.098321 0.014996 -0.039647
631 -0.024429 -0.091653 0.10152 0.021234 -0.027049
632 -0.010248 -0.08114 0.12296 0.029678 -0.022334
633 0.0062589 -0.06985 0.11984 0.031872 -0.023787
634 -0.020705 -0.092903 0.10363 0.017844 -0.037301
635 -0.034843 -0.093762 0.092229 0.007999 -0.029526
636 -0.027366 -0.089088 0.10308 0.0092989 -0.015441
637 -0.014478 -0.082901 0.11043 0.0075407 -0.030607
638 -0.0086891 -0.078642 0.11094 0.020074 -0.014286
639 -0.027883 -0.084161 0.11303 0.021831 -0.029325
640 -0.0044766 -0.083874 0.11962 0.029434 0.0023379
641 -0.021245 -0.080436 0.11287 0.015075 -0.024152
642 -0.025756 -0.093284 0.097078 0.026067 -0.024962
643 -0.025738 -0.10354 0.095875 0.0040125 -0.028817
644 -0.025316 -0.090731 0.10455 0.017002 -0.0097745
645 -0.021113 -0.088658 0.11207 0.018214 -0.021996
646 -0.0018863 -0.080162 0.10958 0.018195 -0.021141
647 -0.0194 -0.080023 0.10767 0.023273 -0.021033
648 -0.016377 -0.09801 0.10502 0.0054782 -0.037447
649 -0.0072679 -0.079828 0.11136 0.030412 -0.026452
650 0.0021396 -0.07564 0.1083 0.014912 -0.013097
651 -0.010318 -0.092596 0.10708 0.013355 -0.019461
652 -0.0022073 -0.083039 0.11805 0.034648 -0.027274
653 -0.020994 -0.092142 0.10631 0.014589 -0.019792
654 0.00070631 -0.08593 0.10875 0.023353 -0.0077584
655 -0.0043056 -0.090169 0.1093 0.01815 -0.01967
656 -0.007317 -0.098259 0.10694 0.012639 -0.0072962
657 -0.014181 -0.086026 0.11099 0.01558 -0.024151
658 -0.0011951 -0.089604 0.10752 0.032925 -0.008522
659 -0.022473 -0.098769 0.092216 0.010252 -0.043905
660 0.013064 -0.087466 0.12745 0.02658 0.0018351
661 0.0071333 -0.095123 0.1092 0.025416 -0.023114
662 0.013425 -0.088297 0.12227 0.025359 -0.027169
663 -0.022913 -0.099581 0.099808 0.015334 -0.019498
664 -0.010018 -0.092584 0.10558 0.020484 -0.024786
665 0.0034869 -0.078351 0.12919 0.026613 -0.0060838
666 -0.005918 -0.085158 0.11345 0.027508 -0.00092949
667 -0.011836 -0.10057 0.11675 0.014323 -0.03768
668 0.0054425 -0.090448 0.11551 0.023384 -0.0089804
669 -0.00073341 -0.099357 0.1093 0.021414 -0.020882
670 -0.014221 -0.096942 0.098065 0.0059835 -0.0462
671 -0.016583 -0.097468 0.096232 0.028302 -0.017485
672 -0.017611 -0.099885 0.10142 -0.00034833 -0.023706
673 -0.022193 -0.11348 0.091409 -0.0012633 -0.051172
674 -0.010319 -0.10532 0.10065 0.021337 -0.037837
675 0.0018874 -0.087729 0.11742 0.02859 -0.019281
676 -0.0082266 -0.092403 0.11142 0.013847 -0.01411
677 -0.0025219 -0.080254 0.11531 0.022112 -0.025849
678 -0.0055177 -0.091055 0.11568 0.0061001 -0.016927
679 -0.021151 -0.096742 0.10861 0.016821 -0.030801
680 -0.0022026 -0.1052 0.11165 0.011383 -0.016356
681 -0.0012814 -0.089838 0.11844 0.017649 -0.0077731
682 -0.014204 -0.10601 0.10403 0.022246 -0.01038
683 -0.032992 -0.10737 0.097951 -0.0058474 -0.038042
684 -0.0023725 -0.085368 0.11252 0.010995 -0.024364
685 0.022341 -0.074973 0.13172 0.03072 -0.023555
686 0.01487 -0.080146 0.13004 0.024443 -0.016908
687 -0.015699 -0.10265 0.1114 -0.00048916 -0.035967
688 0.0084881 -0.078678 0.11972 0.016877 -0.0092598
689 -0.0095418 -0.088605 0.1122 0.0074909 -0.031199
690 -0.019608 -0.10308 0.091229 -0.0056347 -0.045069
691 -0.034624 -0.10331 0.10009 0.0021534 -0.031658
692 -0.023685 -0.10168 0.10113 0.00096486 -0.039985
693 -0.02525 -0.096572 0.1062 -0.0013266 -0.03606
694 -0.010011 -0.083951 0.11345 0.0088109 -0.043678
695 -0.012056 -0.092111 0.11123 -0.0045886 -0.016689
696 -0.0011429 -0.095529 0.1135 -0.0016305 -0.030821
697 -0.03135 -0.097534 0.10376 -0.00057528 -0.030084
698 -0.0097229 -0.08641 0.10671 0.010286 -0.031271
699 -0.01643 -0.091204 0.095611 0.0097954 -0.031603
700 -0.010372 -0.080292 0.12265 0.020137 -0.0089396
701 -0.025805 -0.10691 0.11392 -0.0027359 -0.020901
702 -0.022156 -0.091975 0.11714 0.0057836 -0.0087127
703 -0.0086949 -0.087081 0.1216 0.018198 -0.035203
704 -0.010827 -0.092561 0.12554 0.0047878 -0.029482
705 -0.011816 -0.11147 0.12273 0.0016556 -0.038314
706 -0.023712 -0.10069 0.11424 0.0098409 -0.020887
707 -0.033698 -0.098124 0.11153 -0.0050081 -0.023747
708 -0.017202 -0.10156 0.12307 0.0018251 -0.032507
709 -0.025828 -0.11539 0.12216 -0.0056947 -0.049535
710 -0.006946 -0.099237 0.12233 0.018506 -0.026986
711 -0.015145 -0.10372 0.12121 0.0068729 -0.033199
712 -0.0079025 -0.09617 0.1219 0.00090831 -0.02949
713 -0.012674 -0.099505 0.12095 -0.0014298 -0.019772
714 -0.010025 -0.10858 0.10416 -0.0099403 -0.024627
715 -0.02421 -0.099334 0.1119 -0.00010068 -0.025515
716 -0.021253 -0.099382 0.1004 0.0002323 -0.033501
717 -0.010469 -0.090785 0.11844 0.0035476 -0.026754
718 -0.008688 -0.090106 0.12955 0.016261 -0.015902
719 -0.017756 -0.10165 0.12308 -0.0068676 -0.015859
720 -0.02747 -0.10958 0.094244 -0.014479 -0.024328
721 -0.0087726 -0.095027 0.11072 -0.0012041 -0.017921
722 -0.022135 -0.087987 0.090339 -0.0035439 -0.035725
723 -0.022284 -0.098987 0.098137 0.0017384 -0.02851
724 -0.00015707 -0.075705 0.12611 0.018871 -0.0067233
725 -0.03123 -0.098306 0.10174 -0.0030139 -0.020624
726 -0.0022882 -0.090834 0.117 -0.00039607 -0.020283
727 -0.032837 -0.10013 0.09363 -0.0010175 -0.016212
728 -0.01627 -0.090625 0.10379 0.0060098 -0.018783
729 -0.038626 -0.089288 0.089887 -0.0048888 -0.024159
730 -0.040053 -0.085424 0.094698 -0.0084712 -0.015722
731 -0.026291 -0.099756 0.08368 -0.014982 -0.041534
732 -0.0032822 -0.074135 0.11748 -0.0071559 -0.014946
733 -0.021455 -0.087134 0.091425 -0.012523 -0.029897
734 -0.013419 -0.08792 0.1006 -0.018459 -0.0099353
735 -0.040747 -0.1051 0.090116 -0.026473 -0.043901
736 -0.01492 -0.078132 0.11296 -0.0023216 -0.0045203
737 -0.036227 -0.094927 0.097475 -0.021113 -0.039896
738 -0.050983 -0.10888 0.087958 -0.047313 -0.042715
739 -0.031469 -0.084518 0.089669 -0.020362 -0.027462
740 -0.010935 -0.071577 0.12535 -0.0055833 0.0034406
741 -0.015486 -0.092636 0.09404 -0.027218 -0.001569
742 -0.035773 -0.095834 0.10166 -0.022557 -0.012706
743 -0.0144 -0.081681 0.099556 -0.0050796 -0.029427
744 -0.039041 -0.090797 0.10154 -0.016681 -0.011169
745 -0.025013 -0.081167 0.10422 -0.018112 -0.0036028
746 -0.021672 -0.090766 0.1056 -0.023718 -0.044624
747 -0.034648 -0.089203 0.087438 -0.033391 -0.030971
748 -0.025683 -0.087469 0.095442 -0.022772 -0.032634
749 -0.027802 -0.088724 0.10166 -0.024127 -0.014755
750 -0.040701 -0.10054 0.085962 -0.030073 -0.016435
751 -0.033412 -0.087205 0.094953 -0.030278 -0.027698
752 -0.028325 -0.080517 0.094339 -0.025687 -0.0042036
753 -0.047688 -0.09532 0.093284 -0.029895 -0.017841
754 -0.043168 -0.10742 0.090507 -0.039048 -0.020401
755 -0.043978 -0.10494 0.084347 -0.045264 -0.016143
756 -0.038737 -0.093837 0.086616 -0.029978 -0.057515
757 -0.030928 -0.099836 0.095068 -0.029491 -0.032918
758 -0.04875 -0.1109 0.079586 -0.035392 -0.027072
759 -0.028598 -0.096264 0.094489 -0.024108 -0.021255
760 -0.039345 -0.10926 0.092303 -0.029174 -0.036517
761 -0.02282 -0.10135 0.086114 -0.021429 -0.026623
762 -0.017371 -0.083047 0.10591 -0.01384 -0.012294
763 -0.039567 -0.095338 0.095601 -0.011589 -0.020631
764 -0.048169 -0.10341 0.068614 -0.047141 -0.044923
765 -0.037979 -0.09952 0.0942 -0.0040978 -0.015616
766 -0.025337 -0.097296 0.10353 -0.012969 -0.013959
767 -0.033945 -0.10969 0.088182 -0.021219 -0.021295
768 -0.038169 -0.10438 0.093284 -0.025034 -0.027159
769 -0.040836 -0.10683 0.081943 -0.039375 -0.025343
770 -0.045702 -0.10586 0.086325 -0.038086 -0.021524
771 -0.034243 -0.11033 0.077281 -0.027021 -0.032241
772 -0.040446 -0.11559 0.075565 -0.046939 -0.02831
773 -0.050272 -0.12725 0.062036 -0.04803 -0.017938
774 -0.051786 -0.1234 0.070909 -0.055069 -0.02954
775 -0.022988 -0.10507 0.092032 -0.02864 -0.006128
776 -0.025683 -0.10385 0.10457 -0.017001 -0.0055342
777 -0.034279 -0.11703 0.075994 -0.018105 -0.035261
778 -0.039407 -0.11975 0.075586 -0.03534 -0.018804
779 -0.031853 -0.10826 0.087869 -0.017381 -0.0024693
780 -0.016748 -0.0969 0.098317 -0.030928 -0.01386
781 -0.021676 -0.10746 0.078348 -0.027141 -0.034199
782 -0.026971 -0.10079 0.096859 -0.028788 -0.012797
783 -0.039515 -0.10867 0.066656 -0.05785 -0.028904
784 -0.026675 -0.099126 0.08285 -0.03928 -0.029746
785 -0.03976 -0.11305 0.07195 -0.039609 -0.021672
786 -0.037684 -0.11905 0.068483 -0.039227 -0.024495
787 -0.040431 -0.11136 0.059588 -0.029289 -0.026333
788 -0.014867 -0.10142 0.088058 -0.022806 -0.031314
789 -0.027936 -0.090573 0.088942 -0.013996 -0.012126
790 -0.0068049 -0.082818 0.091044 -0.022071 -0.0037525
791 -0.044457 -0.11613 0.063831 -0.037335 -0.021825
792 -0.035991 -0.10657 0.068403 -0.040393 -0.0020552
793 -0.032424 -0.10904 0.083248 -0.042988 -0.017595
794 -0.029029 -0.1059 0.068669 -0.032231 -0.017174
795 -0.029168 -0.097263 0.092223 -0.028162 -0.016312
796 -0.04132 -0.10559 0.075642 -0.034255 -0.013518
797 -0.039213 -0.10618 0.073977 -0.039759 -0.015154
798 -0.021858 -0.09551 0.093522 -0.012437 0.0033603
799 -0.044017 -0.11067 0.056463 -0.039505 -0.02727
800 -0.023847 -0.099052 0.070354 -0.032867 -0.04273
801 -0.032522 -0.10409 0.05857 -0.02984 -0.025807
802 -0.038732 -0.11513 0.062101 -0.043307 -0.03217
803 -0.035299 -0.11255 0.054546 -0.030203 -0.014442
804 -0.043887 -0.11523 0.060645 -0.032278 -0.017596
805 -0.02665 -0.11168 0.064944 -0.029545 -0.027002
806 -0.032022 -0.10332 0.059383 -0.031371 -0.017894
807 -0.03298 -0.11735 0.06071 -0.048196 -0.025229
808 -0.017308 -0.10136 0.066899 -0.024407 -0.022173
809 -0.022852 -0.11577 0.070713 -0.035067 -0.0074776
810 -0.030259 -0.096095 0.056043 -0.031181 -0.0093604
811 -0.024941 -0.11511 0.060353 -0.025235 0.0016437
812 -0.030882 -0.10331 0.053196 -0.035813 -0.00045319
813 -0.034477 -0.11697 0.062236 -0.02666 -0.027895
814 -0.010187 -0.09885 0.065547 -0.022877 -0.0090722
815 -0.053366 -0.12276 0.034935 -0.055679 -0.022453
816 -0.0033038 -0.074717 0.088063 0.0030305 0.022685
817 -0.015044 -0.10221 0.060213 -0.018814 -0.01471
818 -0.026045 -0.094221 0.061961 -0.023186 0.0025523
819 -0.032997 -0.09346 0.06444 -0.017559 -0.01982
820 -0.019536 -0.10776 0.05936 -0.023465 -0.027041
821 -0.04351 -0.12922 0.026638 -0.050866 -0.034635
822 -0.030022 -0.10984 0.043242 -0.027857 -0.029295
823 -0.031909 -0.11652 0.058958 -0.029196 -0.019804
824 -0.023335 -0.10657 0.060682 -0.031164 -0.015839
825 -0.007463 -0.11445 0.050417 -0.032905 -0.035477
826 -0.018402 -0.10513 0.048457 -0.024851 -0.012204
827 -0.018099 -0.11231 0.048527 -0.02096 -0.026435
828 -0.014424 -0.10835 0.059223 -0.036663 -0.018171
829 -0.028482 -0.11105 0.059781 -0.033936 -0.034063
830 -0.025397 -0.10871 0.061547 -0.024781 -0.0047173
831 -0.031058 -0.12273 0.051225 -0.042896 -0.022885
832 -0.03164 -0.10811 0.059537 -0.0272 -0.022564
833 -0.033866 -0.10826 0.049967 -0.033734 -0.0013514
834 -0.039241 -0.12019 0.06072 -0.041453 -0.0049121
835 -0.027539 -0.10469 0.060054 -0.03043 -0.0082732
836 -0.038305 -0.11194 0.046684 -0.026298 -0.0098821
837 -0.031647 -0.10771 0.056965 -0.023094 0.0026865
838 -0.009798 -0.10109 0.06726 -0.021866 0.022954
839 -0.036578 -0.11892 0.023015 -0.03535 -0.012036
840 -0.012585 -0.091584 0.064256 -0.0081374 0.023584
841 -0.025126 -0.10814 0.066054 -0.024111 -0.0015421
842 -0.031163 -0.11229 0.0471 -0.037524 -0.0030403
843 -0.031629 -0.10592 0.045944 -0.047721 -0.0037382
844 -0.040346 -0.10898 0.052119 -0.039401 -0.016312
845 -0.027113 -0.096034 0.061141 -0.029736 0.039549
846 -0.032346 -0.10571 0.06094 -0.025804 0.065027
847 -0.036212 -0.12772 0.048598 -0.055252 0.064818
848 -0.035856 -0.10725 0.052981 -0.024683 0.04939
849 -0.024604 -0.10738 0.049256 -0.023915 0.051967
850 -0.025655 -0.10397 0.038884 -0.022039 0.019148
851 -0.031785 -0.10888 0.061141 -0.028155 0.0055103
852 -0.040778 -0.1191 0.042638 -0.053008 -0.005324
853 -0.029319 -0.088928 0.069495 -0.032436 0.1154
854 -0.035352 -0.11016 0.051918 -0.042708 0.078053
855 -0.029477 -0.1116 0.056493 -0.048382 0.060256
856 -0.0346 -0.10597 0.030134 -0.060498 0.062887
857 -0.035312 -0.10819 0.034771 -0.033012 0.098199
858 -0.050775 -0.11153 0.017752 -0.042071 0.095202
859 -0.048694 -0.10946 0.031251 -0.040839 0.090821
860 -0.034819 -0.10295 0.051555 -0.038048 0.077979
861 -0.01901 -0.088585 0.055353 -0.021609 0.064295
862 -0.054581 -0.11173 0.030775 -0.044968 0.046792
863 -0.039538 -0.095174 0.041182 -0.049662 0.087792
864 -0.037754 -0.10216 0.048096 -0.055162 0.073414
865 -0.049294 -0.098354 0.04073 -0.046381 0.096181
866 -0.020713 -0.091558 0.051713 -0.033311 0.10324
867 -0.022971 -0.089262 0.048384 -0.0062361 0.11712
868 -0.030852 -0.10574 0.043934 -0.029399 0.064481
869 -0.021873 -0.087542 0.047818 -0.020671 0.079144
870 -0.020459 -0.096056 0.045635 0.013292 0.063342
871 -0.037504 -0.092973 0.032953 -0.0032233 0.082801
872 -0.034153 -0.089019 0.04032 0.0051931 0.042477
873 -0.036044 -0.086451 0.027977 0.0010059 0.06996
874 -0.023836 -0.082005 0.068493 -0.0019013 0.063494
875 -0.030504 -0.088003 0.041509 -0.0084802 0.077056
876 -0.050762 -0.094216 0.017524 -0.02528 0.049614
877 -0.018581 -0.074332 0.034658 -0.012597 0.088622
878 -0.037983 -0.097651 0.0032749 -0.032367 0.05534
879 -0.036357 -0.086891 0.0288 -0.020475 0.071965
880 -0.04061 -0.090525 -0.00024278 -0.023327 0.10028
881 -0.040024 -0.099184 0.0094077 -0.053598 0.09692
882 -0.015902 -0.072137 0.021351 -0.02895 0.086129
883 -0.018594 -0.083268 0.0062011 -0.04493 0.060625
884 -0.033454 -0.075718 0.0084082 -0.056794 0.056157
885 -0.032785 -0.07719 0.0062424 -0.039395 0.045254
886 -0.036564 -0.086296 -0.005671 -0.063949 0.057327
887 -0.025254 -0.074212 0.0028865 -0.052072 0.062115
888 -0.034737 -0.065291 0.00060022 -0.046885 0.061134
889 -0.026 -0.071518 0.0015232 -0.041722 0.068439
890 -0.02288 -0.062507 0.0095328 -0.02909 0.063644
891 -0.032042 -0.086742 -0.0091155 -0.042983 0.067894
892 -0.028243 -0.072369 -0.017044 -0.061064 0.075106
893 -0.029288 -0.083451 -0.017251 -0.044825 0.064921
894 -0.022918 -0.057461 0.0047004 -0.031325 0.069984
895 -0.028817 -0.060946 -0.005136 -0.04279 0.089745
896 -0.011028 -0.060915 -0.014068 -0.045384 0.067069
897 -0.0055297 -0.055254 0.0027737 -0.049069 0.065707
898 -0.033641 -0.08222 -0.0081241 -0.058326 0.049228
899 -0.0063978 -0.0537 -0.00015074 -0.035714 0.067648
900 -0.050769 -0.087838 -0.027254 -0.069745 0.034646
901 0.0038353 -0.056029 0.0025058 -0.029293 0.074102
902 -0.015635 -0.066945 0.015759 -0.03015 0.086695
903 -0.018117 -0.075626 -0.0053281 -0.04593 0.054544
904 -0.0043097 -0.057204 0.0055596 -0.036159 0.063716
905 0.0027173 -0.066577 0.0073372 -0.028359 0.067905
906 -0.0059056 -0.065197 0.00096044 -0.029099 0.060197
907 -0.0022668 -0.071481 -0.0072728 -0.047935 0.049226
908 -0.013626 -0.076842 -0.0089108 -0.059141 0.058384
909 -0.0071376 -0.073781 -0.00097624 -0.046077 0.04573
910 0.011672 -0.048477 0.0068985 -0.018024 0.082236
911 -0.0040748 -0.0705 -0.011705 -0.04192 0.062207
912 -0.019169 -0.075383 -0.012067 -0.062303 0.050974
913 -0.0066892 -0.075229 -0.0026726 -0.048507 0.066407
914 -0.0011791 -0.06826 0.0003574 -0.046556 0.056766
915 -0.0041978 -0.064402 -0.013371 -0.044844 0.060822
916 0.010305 -0.056375 0.0010713 -0.024229 0.072277
917 0.0076251 -0.058412 -0.011737 -0.034225 0.054391
918 0.0017416 -0.069231 -0.018236 -0.07102 0.057435
919 0.014318 -0.059917 -0.0055194 -0.043151 0.047199
920 -0.021599 -0.10477 -0.038838 -0.066126 0.026575
921 0.0029008 -0.087245 -0.018225 -0.062313 0.037779
922 0.018478 -0.065047 -0.0084028 -0.032217 0.05509
923 0.015259 -0.08201 -0.01458 -0.051676 0.050817
924 0.023421 -0.070606 -0.011736 -0.047747 0.038948
925 0.0081733 -0.069723 -0.019729 -0.051465 0.052047
926 -0.0064954 -0.073696 -0.031303 -0.058577 0.024302
927 -0.00087485 -0.073033 -0.0097497 -0.050133 0.035833
928 -0.0058015 -0.078963 -0.017922 -0.053207 0.022654
929 -0.0093414 -0.079314 -0.022633 -0.052247 0.029553
930 -0.0022872 -0.075934 0.005844 -0.035098 0.040444
931 -0.01098 -0.073397 -0.010604 -0.046675 0.039755
932 -0.017738 -0.087897 -0.019821 -0.073466 0.021393
933 -0.010303 -0.08222 -0.01697 -0.059285 0.028281
934 -0.023024 -0.088725 -0.012844 -0.065136 0.024633
935 -0.0181 -0.092059 -0.023115 -0.055818 0.025572
936 -0.0067034 -0.094976 -0.0073191 -0.063645 0.012733
937 -0.039455 -0.10146 -0.03939 -0.064427 0.0043396
938 -0.005519 -0.081984 -0.018136 -0.056515 0.031142
939 -0.0066571 -0.073082 0.0013503 -0.038518 0.023628
940 -0.011164 -0.085025 -0.014062 -0.055439 0.022497
941 -0.033663 -0.10892 -0.029325 -0.072805 -0.0065945
942 -0.029343 -0.10554 -0.026444 -0.067811 0.007975
943 -0.003984 -0.082455 -0.009071 -0.060735 0.014808
944 -0.011204 -0.070038 -0.0029258 -0.040162 0.033602
945 -0.0090317 -0.081836 0.005044 -0.052147 0.0093079
946 -0.013737 -0.074591 -0.0078609 -0.032462 0.022805
947 -0.030155 -0.088583 -0.025762 -0.065827 0.0076053
948 -0.01944 -0.086618 -0.022257 -0.056226 -0.011346
949 -0.022262 -0.087508 -0.014902 -0.053445 0.021109
950 -0.021935 -0.073168 -0.010245 -0.037352 0.021942
951 -0.027179 -0.095118 -0.031948 -0.070046 0.0095979
952 -0.021706 -0.079668 -0.024192 -0.050007 0.01287
953 -0.020924 -0.085786 -0.029558 -0.050196 -0.0069999
954 0.0021452 -0.064291 -0.0085636 -0.056545 0.026551
955 -0.03437 -0.082618 -0.019551 -0.065498 0.011292
956 -0.011258 -0.070275 -0.023141 -0.045691 0.029829
957 -0.026795 -0.07929 -0.013643 -0.052352 0.011931
958 -0.018712 -0.076527 -0.019 -0.061369 0.014024
959 -0.0047051 -0.070451 -0.023923 -0.048671 0.0031819
960 -0.035089 -0.091892 -0.033719 -0.065604 -0.00081663
961 -0.036594 -0.090362 -0.023788 -0.055447 -0.0019047
962 -0.020734 -0.086317 -0.027527 -0.047173 0.0205
963 -0.00033107 -0.081175 -0.0087226 -0.029635 0.012255
964 -0.023863 -0.086725 -0.015155 -0.044609 0.015017
965 -0.016331 -0.091271 -0.01633 -0.021657 0.0090059
966 -0.020685 -0.082688 -0.010775 0.1626 0.0036063
967 -0.0007925 -0.070987 -0.0071784 0.23435 0.0060214
968 -0.016562 -0.091342 -0.024157 0.19749 0.013061
969 -0.010454 -0.083625 -0.0097476 0.14053 0.006143
970 -0.011964 -0.086286 -0.0098449 0.08367 0.046745
971 -0.026548 -0.087029 -0.026306 0.057715 0.015778
972 -0.02137 -0.081616 -0.01663 0.038274 -0.0054678
973 -0.013325 -0.079299 -0.01563 0.026241 -0.022261
974 -0.015945 -0.093206 -0.021546 0.011945 -0.00052498
975 -0.026439 -0.092214 -0.028437 0.010804 -0.012842
976 -0.038977 -0.096662 -0.0375 0.011839 -0.0061844
977 -0.024099 -0.093681 -0.037252 0.0054746 -0.024537
978 -0.0064603 -0.063744 -0.0071241 0.040197 0.0088871
979 -0.017389 -0.070232 -0.017139 0.02828 -0.0094108
980 -0.01808 -0.079155 -0.021084 -0.00092184 0.0016425
981 -0.012046 -0.070949 -0.014759 0.0079281 -0.007864
982 -0.010486 -0.062759 -0.010387 0.013501 0.02265
983 -0.019476 -0.074823 -0.016847 0.0029765 -0.0050308
984 -0.011734 -0.051475 -0.0071031 0.011758 0.0036336
985 -0.034639 -0.082828 -0.032878 -0.02425 -0.010616
986 -0.037789 -0.077159 -0.011752 -0.011327 -0.0076392
987 -0.027005 -0.072216 -0.023097 -0.0068027 -0.012529
988 -0.025101 -0.092701 -0.014977 -0.01406 -0.018078
989 -0.036637 -0.089021 -0.034822 -0.028578 -0.015292
990 -0.05535 -0.10622 -0.041584 -0.053032 -0.031633
991 -0.043824 -0.10464 -0.030327 -0.024885 -0.03251
992 -0.021292 -0.083105 -0.028495 -0.037733 -0.013423
993 -0.035917 -0.089338 -0.034248 -0.028296 0.0077369
994 -0.028514 -0.080731 -0.026334 -0.030841 -0.011649
995 -0.034801 -0.072382 -0.010831 -0.031047 0.018272
996 -0.021308 -0.078225 -0.0075912 -0.01302 0.018369
997 -0.022756 -0.087047 -0.029506 -0.041885 -0.030986
998 -0.025865 -0.071403 -0.013826 -0.032643 -0.0079785
999 0.0043278 -0.058628 -0.012348 -0.020913 -0.0016854
1000 -0.045736 -0.088335 -0.036405 -0.051734 -0.014398
1001 -0.019009 -0.071668 -0.020038 -0.04266 0.0066013
1002 -0.029781 -0.088245 -0.037284 -0.047911 -0.0010765
1003 -0.035818 -0.084972 -0.037818 -0.040954 -0.010322
1004 -0.039156 -0.096264 -0.040083 -0.063416 -0.0081823
1005 -0.029789 -0.085953 -0.009779 -0.03975 -0.0034023
1006 -0.051142 -0.093645 -0.04209 -0.025731 -0.018796
1007 -0.032433 -0.079847 -0.014885 0.080995 -0.013279
1008 -0.025048 -0.087415 -0.037075 0.21875 -0.005354
1009 -0.015224 -0.085252 -0.018466 0.27497 0.0034568
1010 -0.026428 -0.085995 -0.023655 0.25994 -0.021096
1011 -0.020071 -0.08453 -0.021777 0.1393 -0.0047148
1012 -0.024497 -0.095596 -0.039905 0.075411 -0.034832
1013 -0.027871 -0.091901 -0.03341 0.046025 -0.024824
1014 -0.0005021 -0.09158 -0.010292 0.060012 -0.0055198
1015 -0.035688 -0.10509 -0.033292 0.035998 -0.01619
1016 -0.011383 -0.092437 -0.010142 0.037339 0.014722
1017 -0.029542 -0.10009 -0.029252 0.034948 -0.0052284
1018 -0.037514 -0.095325 -0.036555 0.0063631 -0.018153
1019 -0.019443 -0.096956 -0.023198 0.0064661 -0.022947
1020 -0.015276 -0.087207 -0.023875 0.0055002 -0.032892
1021 -0.012546 -0.079752 -0.013773 0.019733 -0.0071011
1022 -0.026408 -0.091755 -0.0074803 0.014386 -0.029335
1023 -0.023707 -0.081901 -0.019405 0.01172 -0.018322
1024 -0.010396 -0.078027 -0.00071489 0.0081369 -0.013365
1025 -0.015411 -0.07349 -0.0050658 0.012512 -0.0049317
1026 -0.019629 -0.095754 -0.028139 -0.01652 -0.019241
1027 -0.023283 -0.087189 -0.030003 -0.017556 -0.019779
1028 -0.018074 -0.070769 -0.027116 -0.012673 -0.02803
1029 -0.02462 -0.076976 -0.017062 -0.011035 -0.0048366
1030 -0.023757 -0.089801 -0.031942 -0.02926 -0.034156
1031 -0.021301 -0.077127 -0.020075 -0.030343 -0.012891
1032 -0.031408 -0.082393 -0.031299 -0.03546 -0.025472
1033 -0.022352 -0.089444 -0.029927 -0.021135 -0.0060371
1034 -0.021239 -0.072623 -0.036856 -0.023843 -0.014465
1035 -0.0027182 -0.065812 -0.025017 -0.023338 0.0071342
1036 -0.0062601 -0.064333 -0.03682 -0.021571 -0.012221
1037 0.0050277 -0.079053 -0.025276 -0.02606 -0.023251
1038 -0.0023593 -0.079079 -0.038321 -0.03377 -0.041818
1039 -0.00014548 -0.071225 -0.031531 -0.039446 -0.016778
1040 -0.028906 -0.090636 -0.045037 -0.05037 -0.0527
1041 0.013556 -0.059406 -0.020359 -0.042116 -0.02684
1042 -0.0022426 -0.073549 -0.03184 -0.04234 -0.029142
1043 -0.0043381 -0.071187 -0.018327 -0.016835 -0.016728
1044 0.0012372 -0.07357 -0.026682 -0.011279 -0.024404
1045 -0.0025139 -0.080585 -0.03478 -0.012561 -0.024789
1046 -0.00067483 -0.074223 -0.035318 0.0038986 -0.022917
1047 -0.013396 -0.066541 -0.031691 0.0073554 -0.014495
1048 0.0048821 -0.062127 -0.028118 0.019908 0.020683
1049 -8.2485e-05 -0.049044 -0.021519 0.0058306 -0.029666
1050 -0.01212 -0.047683 -0.030927 0.00032424 -0.0137
1051 -0.017334 -0.054357 -0.035293 -0.014164 -0.035446
1052 -0.00025233 -0.047558 -0.042107 -0.016214 -0.029319
1053 -0.022285 -0.063487 -0.058503 -0.02736 -0.049919
1054 -0.0087467 -0.05558 -0.034283 -0.015674 -0.038645
1055 0.0034686 -0.048425 -0.04279 -0.032361 -0.045968
1056 -0.0066556 -0.049552 -0.055895 -0.03453 -0.038829
1057 -0.012178 -0.046815 -0.033127 -0.031343 -0.013825
1058 -0.00014729 -0.05442 -0.029985 -0.0084264 -0.018893
1059 0.0087518 -0.051006 -0.019661 -0.005562 -0.034332
1060 0.0053528 -0.047359 -0.030371 -0.015454 -0.022169
1061 -0.016096 -0.040368 -0.033884 -0.012731 -0.013083
1062 0.0072953 -0.03904 -0.019837 0.0010752 0.010258
1063 -0.0013763 -0.049289 -0.030176 -0.016074 -0.024229
1064 -0.03488 -0.065261 -0.058755 -0.031245 -0.023555
1065 0.0037367 -0.054044 -0.027323 -0.013348 -0.017691
1066 -0.0040197 -0.037377 -0.027819 -0.003237 -0.0035654
1067 -0.0056534 -0.049923 -0.032035 -0.0093078 -0.006912
1068 0.0029372 -0.037658 -0.017835 0.016544 -0.012057
1069 -0.0042685 -0.053471 -0.029388 0.023232 -0.028824
1070 -0.03244 -0.060632 -0.052784 -0.0098594 -0.037901
1071 -0.028927 -0.061037 -0.039409 -0.011303 -0.044076
1072 -0.011165 -0.037915 -0.0234 0.0026138 -0.011122
1073 0.0050726 -0.039689 -0.027268 0.018918 0.0013588
1074 -0.012799 -0.051541 -0.032109 0.0069624 -0.011984
1075 -0.0062486 -0.036584 -0.030452 0.016359 -0.0081428
1076 0.0065772 -0.042629 -0.039093 -2.0749e-05 -0.022734
1077 -0.016959 -0.044924 -0.039626 -0.019229 -0.027105
1078 -0.025083 0.050127 -0.044784 -0.022714 -0.023614
1079 -0.0020045 0.23558 -0.030062 -0.024462 -0.03826
1080 -0.003306 0.27662 -0.037625 -0.015392 -0.015442
1081 -0.0029761 0.095821 -0.032736 -0.022864 -0.0042994
1082 -0.0065404 0.044482 -0.017252 -0.036264 -0.023403
1083 0.0049904 0.038902 -0.0092426 -0.033906 -0.0036885
1084 0.0016482 0.034729 -0.0005282 -0.005189 -0.0068847
1085 0.0096101 0.018072 -0.012657 -0.045319 -0.011272
1086 -0.0013496 0.023675 -0.017981 -0.044667 -0.010175
1087 -0.016939 0.004869 -0.035245 -0.053703 -0.035534
1088 0.013021 0.026303 -0.026613 -0.043647 -0.019681
1089 -0.0077013 0.069617 -0.046871 -0.065257 -0.025124
1090 0.0040025 0.32451 -0.037968 -0.039956 -0.020004
1091 0.0097082 0.22249 -0.021049 -0.051513 0.0022191
1092 -0.012265 0.094884 -0.028551 -0.042589 -0.0093686
1093 -0.017522 0.059973 -0.039335 -0.057518 -0.030628
1094 -0.007322 0.045604 -0.042481 -0.05556 -0.016762
1095 0.0005887 0.052509 -0.019452 -0.037103 0.0027161
1096 -0.017054 0.037904 -0.047188 -0.069947 -0.018695
1097 -0.002187 0.040333 -0.037112 -0.064466 -0.017974
1098 3.3467e-05 0.051289 -0.036091 -0.051837 -0.026428
1099 -0.0079087 0.057008 -0.042817 -0.070628 -0.014853
1100 0.0047505 0.24569 -0.034372 -0.066122 -0.044675
1101 -0.0018936 0.29523 -0.041539 -0.076665 -0.018997
1102 0.030583 0.21443 -0.0083154 -0.034832 0.0079199
1103 0.0095908 0.131 -0.031482 -0.051326 -7.9243e-05
1104 -0.0068459 0.079909 -0.035727 -0.047599 -0.030086
1105 0.0093554 0.094083 -0.026954 -0.051917 0.0019652
1106 -0.0013319 0.080677 -0.027672 -0.057912 -0.0028063
1107 -0.0067927 0.071503 -0.036064 -0.063295 -0.044914
1108 0.017228 0.085821 -0.02009 -0.048489 -0.0036452
1109 -0.011379 0.10397 -0.044158 -0.061047 -0.045028
1110 -0.0052222 0.33132 -0.038793 -0.044649 -0.023655
1111 -0.018641 0.36831 -0.043839 -0.062091 -0.019086
1112 -0.0070299 0.22426 -0.041958 -0.052675 -0.030058
1113 -0.0079736 0.15553 -0.018443 0.009641 -0.009417
1114 -0.0031108 0.141 -0.0208 0.25461 -0.031954
1115 -0.01831 0.11362 -0.034061 0.27575 -0.0048736
1116 0.002627 0.129 -0.037307 0.24867 -0.023005
1117 0.013909 0.13073 -0.015893 0.16657 -0.0083977
1118 -0.012784 0.17351 -0.035862 0.084368 -0.018891
1119 -0.0022789 0.36505 -0.038685 0.053494 -0.017571
1120 0.014682 0.40359 -0.019422 0.049623 -0.020696
1121 -0.00037595 0.32964 -0.032339 0.030887 -0.028989
1122 -0.010836 0.22477 -0.02495 0.046222 -0.012412
1123 -0.029528 0.16219 -0.048444 0.027763 -0.026795
1124 -0.019633 0.15063 -0.044819 0.030316 -0.027995
1125 -0.015435 0.15955 -0.031066 0.016355 -0.013135
1126 -0.0058097 0.14479 -0.043073 0.0091471 -0.0097647
1127 0.0017685 0.15576 -0.02914 0.021813 -0.0064071
1128 -0.0085187 0.15614 -0.035787 0.0066409 -0.018615
1129 -0.002444 0.18379 -0.028492 0.0087417 -0.011618
1130 -0.0078257 0.19329 -0.032957 0.010166 -0.024819
1131 0.0073768 0.38044 -0.038667 -0.0080353 -0.02908
1132 0.018118 0.4061 -0.053759 -0.034804 -0.047571
1133 -0.011654 0.2767 -0.039575 -0.029193 -0.036489
1134 -0.013787 0.19721 -0.039306 -0.015865 -0.02603
1135 -0.0004269 0.16338 -0.039718 -0.022359 -0.017736
1136 0.020559 0.18749 -0.024932 -0.0047964 -0.0011568
1137 0.0027466 0.16997 -0.044063 -0.017105 -0.022932
1138 0.0078702 0.16066 -0.0343 -0.011443 -0.012473
1139 -0.021354 0.1393 -0.061182 -0.02881 -0.023773
1140 -0.007642 0.14889 -0.038156 -0.023805 -0.016775
1141 -0.028542 0.13317 -0.040494 -0.030864 -0.030237
1142 0.0028635 0.14872 -0.052154 -0.03193 -0.0373
1143 0.0079584 0.13432 -0.029981 0.0073074 -0.022861
1144 -0.014933 0.1218 -0.050101 0.075527 -0.025542
1145 -0.017737 0.12704 -0.050325 0.25219 -0.038592
1146 0.0064094 0.13975 -0.031537 0.30062 -0.014992
1147 0.0078879 0.13258 -0.043952 0.29945 -0.011152
1148 -0.015668 0.10093 -0.050048 0.16922 -0.019862
1149 0.0045723 0.14116 -0.03822 0.12835 -0.0030902
1150 -0.013015 0.10707 -0.060824 0.075134 -0.022024
1151 -0.018916 0.10997 0.0095434 0.048894 -0.027446
1152 0.0079537 0.13545 0.051023 0.062614 -0.011534
1153 0.0072699 0.1255 0.043537 0.04497 -0.024174
1154 -0.017826 0.0865 -0.014288 0.010053 -0.030943
1155 0.005383 0.10345 -0.021965 0.035623 -0.010046
1156 0.018092 0.10399 -0.013691 0.036199 0.00016747
1157 -0.00924 0.089007 -0.013215 0.048813 -0.017901
1158 -0.017635 0.067964 -0.044248 0.011345 -0.02399
1159 -0.0060867 0.082341 -0.040104 0.015328 -0.036357
1160 -0.017835 0.074011 -0.045788 0.01702 -0.030846
1161 -0.0036457 0.075477 -0.033732 0.011483 -0.0072153
1162 -0.0036829 0.071679 -0.041081 0.020223 -0.020398
1163 -0.0068791 0.072807 -0.043777 0.0066027 -0.031185
1164 0.0068016 0.082192 -0.0061071 0.044753 -0.0041022
1165 0.003809 0.080732 0.01219 0.12894 -0.0010595
1166 -0.018955 0.048861 0.0018275 0.27562 -0.021883
1167 0.015857 0.077648 0.06705 0.32281 -0.016685
1168 0.0016311 0.05952 0.047071 0.29294 -0.018682
1169 -0.0040672 0.043071 0.036388 0.15262 -0.0041052
1170 -0.0028438 0.060041 0.015237 0.12571 -0.0044366
1171 0.0098519 0.063576 -0.0035492 0.096282 -0.0076356
1172 -0.018795 0.034988 -0.030733 0.090212 -0.036829
1173 -0.009291 0.038163 -0.0072744 0.10635 -0.019789
1174 -0.0079083 0.057772 -0.0039216 0.12987 -0.0044644
1175 0.017837 0.060081 -0.0084565 0.13455 -0.014743
1176 -0.0074986 0.029732 -0.024908 0.18524 -0.01436
1177 0.0065426 0.03858 -0.023544 0.3566 -0.026578
1178 0.0096068 0.046136 -0.008998 0.37413 -0.0068893
1179 -0.0054728 0.021711 -0.0051461 0.28534 -0.010379
1180 -0.0034838 0.032896 0.028561 0.18934 -0.019914
1181 -0.0058624 0.039652 0.055209 0.15237 -0.011547
1182 0.0074415 0.029113 0.069502 0.13117 0.013944
1183 -0.010381 0.021204 0.039118 0.089461 -0.035334
1184 0.0011579 0.020771 0.019837 0.11086 -0.016637
1185 0.010053 0.025745 0.022961 0.1007 0.0038101
1186 -0.012941 0.010261 -0.0062114 0.075943 -0.018292
1187 -0.010195 0.0068866 -0.015357 0.072125 -0.034678
1188 -0.0047735 -0.0092393 -0.018365 0.067601 -0.032283
1189 -0.0032808 0.012545 -0.012063 0.064048 -0.0154
1190 -0.013355 -0.0077038 -0.004557 0.04888 0.00029412
1191 -0.0048159 0.012108 0.021537 0.068392 -0.027079
1192 -0.019926 -0.0041113 -0.014433 0.05237 -0.012983
1193 0.031512 0.026456 0.057332 0.072733 0.019211
1194 -0.022962 -0.014596 0.069167 0.038984 -0.01687
1195 -0.0056808 0.0030045 0.10813 0.043075 -0.013486
1196 -0.0045621 0.0097323 0.11719 0.034505 -0.018365
1197 0.0085561 -0.00268 0.080804 0.040494 -0.0084182
1198 0.013 0.016427 0.061249 0.050308 0.0057803
1199 -0.0067788 0.0012348 0.010965 0.033435 -0.016263
1200 -0.016926 -0.021885 0.0070171 0.019451 -0.023514
1201 -0.0093573 -0.0075392 0.004867 0.01716 -0.013089
1202 0.0047188 0.0026027 0.013892 0.034597 -0.011326
1203 -0.0080495 0.011288 -0.0071494 0.018423 -0.0060087
1204 0.0048881 -0.011497 0.011363 0.024997 -0.0076621
1205 -0.011203 -0.034955 -0.01355 -0.00044871 0.022038
1206 0.0093602 -0.0072632 -0.00249 0.00050728 0.12426
1207 -0.01949 -0.029338 -0.0263 -0.011315 0.11487
1208 0.016622 -0.0040573 -0.0050739 0.0003474 0.12047
1209 -0.025997 -0.028828 -0.021669 -0.029092 0.10757
1210 0.01582 -0.0061707 0.0043445 -9.9187e-05 0.10672
1211 0.0023859 -0.026482 -0.012339 0.00083148 0.064469
1212 0.01318 -0.011621 -0.0001938 7.7666e-05 0.04704
1213 -0.0038032 -0.0090738 -0.018121 -0.013334 0.025782
1214 -0.023325 -0.04177 -0.013688 -0.022911 0.012309
1215 -0.001283 -0.017544 -0.0031218 0.0012143 0.040562
1216 0.0013941 -0.03254 -0.018347 -0.018054 0.029608
1217 -0.023574 -0.045101 -0.030862 -0.03813 0.031228
1218 -0.0063704 -0.029054 -0.013588 -0.019832 0.036891
1219 0.0061296 -0.021603 -0.0087529 -0.010971 0.046558
1220 -0.013384 -0.050647 -0.034614 -0.031545 0.012542
1221 -0.012949 -0.037054 -0.021757 -0.031519 0.021809
1222 -0.010261 -0.050201 -0.039658 -0.043054 0.061375
1223 0.0048717 -0.040422 -0.020412 -0.026424 0.14485
1224 -0.019508 -0.041749 -0.041805 -0.0334 0.18097
1225 -0.0099239 -0.051284 -0.020746 -0.038767 0.18513
1226 -0.01749 -0.052749 -0.034096 -0.046058 0.15926
1227 -0.0088059 -0.045118 -0.015801 -0.034164 0.18807
1228 -0.043941 -0.054164 -0.026831 -0.044374 0.14735
1229 -0.0079342 -0.049055 -0.033636 -0.039454 0.10345
1230 -0.056961 -0.076034 -0.079004 -0.06988 0.05077
1231 -0.0049264 -0.052879 -0.050604 -0.054954 0.082127
1232 -0.029725 -0.082273 -0.065577 -0.077512 0.056703
1233 -0.025884 -0.064843 -0.047476 -0.053126 0.062548
1234 -0.012901 -0.046996 -0.047138 -0.044508 0.083358
1235 -0.014438 -0.047887 -0.047451 -0.046548 0.090254
1236 -0.003994 -0.053036 -0.042389 -0.04291 0.10179
1237 0.001252 -0.041923 -0.035636 -0.038357 0.10901
1238 -0.010143 -0.045931 -0.052334 -0.03695 0.12237
1239 -0.0041994 -0.051825 -0.041723 -0.0131 0.19765
1240 -0.020894 -0.072984 -0.063082 -0.05997 0.22471
1241 0.0050265 -0.045776 -0.049901 -0.025649 0.25947
1242 -0.0092882 -0.024288 -0.041781 -0.011586 0.26269
1243 -0.0051608 -0.059492 -0.061209 -0.029657 0.20212
1244 -0.013796 -0.058311 -0.06997 0.049086 0.17235
1245 -0.0028667 -0.052671 -0.044351 0.2398 0.16484
1246 -0.028765 -0.079387 -0.066155 0.20454 0.12077
1247 -0.018115 -0.063403 -0.062991 0.17212 0.14556
1248 -0.0092992 -0.048787 -0.055977 0.071796 0.14179
1249 -0.0014855 -0.052207 -0.059543 0.022532 0.14024
1250 -0.038387 -0.078672 -0.076126 -0.0054231 0.13716
1251 -0.0089517 -0.074398 -0.076704 -0.02937 0.11493
1252 0.015246 -0.060908 -0.063045 -0.013645 0.15359
1253 0.047377 -0.045084 -0.044548 0.0012564 0.16176
1254 0.026738 -0.054456 -0.069601 -0.0099171 0.16894
1255 0.061197 -0.054742 -0.070579 -0.026563 0.18831
1256 0.055173 -0.05842 -0.072243 -0.027645 0.21152
1257 0.09106 -0.04762 -0.051965 -0.024302 0.23419
1258 0.076829 -0.066853 -0.069988 -0.020423 0.19729
1259 0.033441 -0.069733 -0.068984 -0.033874 0.19458
1260 0.027181 -0.069876 -0.061625 -0.034771 0.14763
1261 0.064433 -0.072161 -0.069612 -0.031466 0.18357
1262 0.061245 -0.061553 -0.069191 -0.036184 0.14958
1263 0.075528 -0.068188 -0.076722 -0.047942 0.16253
1264 0.11677 -0.080012 -0.070541 -0.048429 0.13649
1265 0.13796 -0.083696 -0.080558 -0.0513 0.14251
1266 0.13547 -0.067651 -0.063042 -0.039951 0.19316
1267 0.13736 -0.073525 -0.081012 -0.065652 0.18862
1268 0.11248 -0.077849 -0.079131 -0.060525 0.18425
1269 0.089123 -0.087338 -0.073153 -0.074044 0.14525
1270 0.093536 -0.075144 -0.080322 -0.078233 0.12499
1271 0.12129 -0.064156 -0.056305 -0.040906 0.18062
1272 0.16439 -0.066764 -0.064341 -0.062581 0.13569
1273 0.12755 -0.077916 -0.089413 -0.095816 0.12603
1274 0.14686 -0.085379 -0.081521 -0.073648 0.12267
1275 0.15256 -0.087082 -0.084628 -0.084464 0.11239
1276 0.17261 -0.086409 -0.079004 -0.073086 0.11334
1277 0.15681 -0.071241 -0.054297 -0.064653 0.1131
1278 0.13241 -0.091113 -0.078646 -0.063414 0.1272
1279 0.11386 -0.09344 -0.074222 -0.080898 0.12334
1280 0.12828 -0.094986 -0.07605 -0.093055 0.08731
1281 0.1724 -0.07562 -0.058615 -0.062314 0.14251
1282 0.14793 -0.081538 -0.082319 -0.090873 0.1116
1283 0.18522 -0.077529 -0.056907 -0.064784 0.1171
1284 0.19295 -0.093629 -0.082885 -0.10139 0.08531
1285 0.16636 -0.10595 -0.093477 -0.10168 0.076417
1286 0.16903 -0.083805 -0.098918 -0.076047 0.088572
1287 0.16085 -0.084448 -0.083133 -0.087148 0.10798
1288 0.14434 -0.08111 -0.089532 -0.080127 0.1008
1289 0.16123 -0.067444 -0.072183 -0.082541 0.10125
1290 0.17008 -0.075893 -0.079167 -0.074876 0.10751
1291 0.17016 -0.087701 -0.10671 -0.096944 0.078328
1292 0.21002 -0.078777 -0.095024 -0.0888 0.084312
1293 0.20602 -0.092618 -0.074695 -0.085383 0.086781
1294 0.19974 -0.080081 -0.099539 -0.097703 0.066506
1295 0.2381 -0.084776 -0.088524 -0.099527 0.088572
1296 0.23071 -0.095708 -0.091037 -0.099003 0.073229
1297 0.25896 -0.078115 -0.10232 -0.079379 0.097462
1298 0.21434 -0.10646 -0.10602 -0.11314 0.062597
1299 0.17563 -0.1004 -0.1132 -0.10647 0.050314
1300 0.17232 -0.076397 -0.078266 -0.085045 0.097771
1301 0.16237 -0.093366 -0.090807 -0.10851 0.070872
1302 0.11934 -0.11348 -0.09706 -0.10082 0.037215
1303 0.15238 -0.090209 -0.089294 -0.097835 0.049445
1304 0.14158 -0.10047 -0.10794 -0.10785 0.050771
1305 0.20945 -0.085943 -0.084245 -0.087016 0.08119
1306 0.20245 -0.081482 -0.097092 -0.068808 0.052056
1307 0.22236 -0.073512 -0.084889 -0.076167 0.075572
1308 0.2499 -0.072726 -0.092532 -0.055077 0.079973
1309 0.21804 -0.094396 -0.101 -0.06073 0.041182
1310 0.20859 -0.064821 -0.078052 -0.015968 0.054974
1311 0.16827 -0.09411 -0.089778 -0.036931 0.035263
1312 0.16888 -0.094057 -0.093971 -0.0076167 0.043282
1313 0.15339 -0.088096 -0.089934 0.061882 0.034025
1314 0.15806 -0.089316 -0.074045 0.28821 0.079984
1315 0.17486 -0.083119 -0.081654 0.21321 0.077344
1316 0.14665 -0.093195 -0.10871 0.1401 0.048278
1317 0.15348 -0.095237 -0.10065 0.051641 0.065336
1318 0.19586 -0.073138 -0.065181 0.037777 0.0769
1319 0.17661 -0.084676 -0.097215 0.0071732 0.038059
1320 0.15124 -0.079759 -0.097666 -0.010361 0.021621
1321 0.14729 -0.096734 -0.10304 -0.0058518 0.041839
1322 0.15773 -0.091069 -0.1013 -0.0013388 0.043844
1323 0.12234 -0.094682 -0.12096 0.0042818 0.024904
1324 0.11862 -0.083915 -0.088107 0.0201 0.031851
1325 0.10748 -0.099775 -0.10055 7.1748e-05 0.012916
1326 0.12129 -0.10927 -0.093071 -0.0065573 0.024341
1327 0.11277 -0.07899 -0.084867 0.004558 0.056059
1328 0.12367 -0.08874 -0.090263 0.015256 0.038741
1329 0.1065 -0.10214 -0.10935 -0.0072627 0.029058
1330 0.094331 -0.084867 -0.098836 0.012174 0.024938
1331 0.10476 -0.08992 -0.10255 0.015557 0.032834
1332 0.11152 -0.10649 -0.099064 0.0075274 0.013159
1333 0.10411 -0.085437 -0.11229 0.010803 0.04047
1334 0.12067 -0.07368 -0.094682 0.014866 0.028419
1335 0.11575 -0.076975 -0.099956 0.010734 0.045224
1336 0.08539 -0.092984 -0.11262 0.012252 0.025806
1337 0.094759 -0.08346 -0.10218 0.26392 0.021232
1338 0.077585 -0.083619 -0.10368 0.30747 0.02601
1339 0.09474 -0.079375 -0.089433 0.29896 0.015341
1340 0.10336 -0.057452 -0.074106 0.23873 0.074906
1341 0.071764 -0.088152 -0.11878 0.1192 0.034281
1342 0.047706 -0.09983 -0.11006 0.063858 0.0035175
1343 0.087222 -0.081381 -0.093394 0.065963 0.034836
1344 0.090185 -0.077972 -0.088217 0.084894 0.021697
1345 0.080201 -0.10087 -0.10274 0.05114 0.013831
1346 0.096118 -0.095302 -0.09952 0.072589 0.020283
1347 0.079095 -0.081422 -0.11213 0.066571 0.015078
1348 0.07218 -0.08553 -0.099282 0.048724 0.037048
1349 0.067395 -0.072649 -0.086359 0.059066 0.035511
1350 0.095112 -0.070971 -0.082964 0.055081 0.03508
1351 0.050329 -0.087517 -0.11453 0.059263 0.027647
1352 0.064815 -0.079085 -0.094769 0.032495 0.012791
1353 0.050138 -0.091432 -0.11275 0.056113 0.015113
1354 0.061704 -0.086283 -0.10426 0.063857 0.027395
1355 0.063107 -0.083397 -0.10288 0.047779 0.011411
1356 0.055125 -0.10085 -0.11454 0.036403 0.0069415
1357 0.076651 -0.063342 -0.086236 0.062508 0.024216
1358 0.050421 -0.10394 -0.11808 0.038433 -0.02088
1359 0.072364 -0.086705 -0.098013 0.046046 0.017342
1360 0.045769 -0.10243 -0.10264 0.017998 0.014951
1361 0.054632 -0.088453 -0.09906 0.04625 0.029908
1362 0.025057 -0.10625 -0.1215 0.067792 0.032326
1363 0.078864 -0.082904 -0.089111 0.36287 0.004137
1364 0.041212 -0.11594 -0.11752 0.35637 0.01345
1365 0.063796 -0.10639 -0.1093 0.37645 0.029471
1366 0.061339 -0.090712 -0.094958 0.23656 0.021945
1367 0.031729 -0.098672 -0.11316 0.13743 -0.0096712
1368 0.050842 -0.070226 -0.10336 0.11264 0.031386
1369 0.02577 -0.087413 -0.122 0.10695 0.013603
1370 0.040888 -0.08973 -0.095644 0.081097 0.019551
1371 0.043752 -0.072789 -0.086798 0.10584 0.011066
1372 0.056754 -0.074768 -0.083799 0.095328 0.0012125
1373 0.041507 -0.078438 -0.085919 0.0899 0.010118
1374 0.057651 -0.072383 -0.095379 0.10938 0.0084552
1375 0.044863 -0.076412 -0.094091 0.085657 0.0060973
1376 0.047263 -0.086499 -0.086098 0.090218 -0.01036
1377 0.060186 -0.065327 -0.086544 0.19483 0.022215
1378 0.032459 -0.079224 -0.085107 0.35004 0.017752
1379 0.032446 -0.076226 -0.083803 0.38377 0.0019965
1380 0.013914 -0.090907 -0.10489 0.33269 0.0043311
1381 0.037262 -0.065391 -0.094932 0.20419 0.010341
1382 0.033136 -0.063302 -0.095957 0.14745 0.0074149
1383 0.050925 -0.054661 -0.076562 0.12758 0.0069644
1384 0.055906 0.15703 -0.0831 0.12402 0.022538
1385 0.033782 0.19593 -0.08226 0.10184 0.018148
1386 0.046899 0.18618 -0.08169 0.1012 -0.0030846
1387 0.039702 0.043998 -0.082241 0.087522 0.0027529
1388 0.017607 -0.0022071 -0.10232 0.089058 -0.015103
1389 0.026741 -0.011102 -0.092854 0.056478 -0.018749
1390 0.020987 -0.03025 -0.07757 0.065677 -0.012788
1391 0.030252 -0.0080827 -0.048626 0.088102 0.0025927
1392 0.020557 0.063114 0.0055732 0.058553 -0.02105
1393 0.047256 0.35345 0.11138 0.06439 -0.028641
1394 0.055119 0.30977 0.10449 0.06454 -0.0118
1395 0.021407 0.14264 0.07029 0.066094 -0.014784
1396 0.010646 0.054958 -0.0088117 0.043604 -0.016064
1397 0.0070079 0.052734 -0.034493 0.037662 -0.028864
1398 0.011907 0.028739 -0.054245 0.019501 -0.025623
1399 0.022785 0.036039 -0.045442 0.036981 0.011578
1400 0.030474 0.055848 -0.056381 0.048254 -0.027538
1401 0.014668 0.18008 -0.06303 0.037621 -0.015765
1402 0.029456 0.38043 -0.039858 0.035216 0.0016001
1403 0.043847 0.34403 -0.049361 0.049686 -0.015117
1404 0.007866 0.1641 -0.053614 0.054133 -0.024455
1405 0.028202 0.11801 -0.048974 0.043744 -0.024882
1406 0.0017561 0.087848 -0.041086 0.061275 0.00039572
1407 0.036552 0.096585 -0.039078 0.064991 -0.0054477
1408 0.025989 0.094258 -0.025916 0.063779 -0.018271
1409 0.063161 0.20525 0.10931 0.073671 0.047904
1410 0.023045 0.39319 0.18105 0.059573 -0.0060469
1411 0.018296 0.43848 0.19215 0.03842 -0.034626
1412 0.023066 0.39036 0.13704 0.055766 -0.0020579
1413 0.0042518 0.20188 0.080057 0.032148 -0.017859
1414 0.026279 0.18931 0.068103 0.030738 0.0026202
1415 0.0092974 0.14639 0.033903 0.028995 0.0019798
1416 -0.0032427 0.13202 -0.0019973 0.0028246 -0.039468
1417 -0.003792 0.22636 0.0029773 0.02038 0.0049332
1418 0.012858 0.46292 0.0039535 0.0039872 -0.015645
1419 0.02591 0.53856 0.023051 0.012827 -0.0084657
1420 0.020479 0.39454 0.012515 0.012967 -0.019718
1421 0.0038589 0.25274 0.013635 0.016187 -0.014511
1422 0.014567 0.21598 0.016086 0.022231 -0.006859
1423 -0.0024224 0.20099 0.1111 0.0062009 -0.021403
1424 -0.0090849 0.19291 0.21772 0.020476 -0.043905
1425 0.0056754 0.40175 0.27568 0.24633 0.0053434
1426 0.0053285 0.58933 0.22894 0.36044 -0.024441
1427 0.013075 0.60551 0.15813 0.37364 -0.018686
1428 0.021227 0.47697 0.1298 0.30138 0.011587
1429 0.012677 0.32634 0.095607 0.17207 -0.0032898
1430 -0.023146 0.26217 0.057222 0.080491 -0.031684
1431 -0.012053 0.24328 0.053267 0.047306 -0.011101
1432 -0.0087627 0.24031 0.044973 0.054898 -0.031148
1433 -0.011681 0.33815 0.051829 0.035547 -0.024232
1434 -0.0029521 0.58351 0.056148 0.031365 -0.027284
1435 -0.015914 0.60819 0.048345 0.017483 -0.033016
1436 -0.022589 0.49494 0.048605 0.01279 -0.04211
1437 0.005379 0.35965 0.19972 0.028929 -0.029723
1438 0.022472 0.33192 0.32723 0.066535 -0.010199
1439 -0.019845 0.28142 0.28196 0.011163 -0.036589
1440 -0.0059902 0.29094 0.23875 0.024063 -0.0048605
1441 0.01389 0.29381 0.19134 0.033388 -0.0098622
1442 -0.0088424 0.27283 0.12415 -0.0089084 -0.022547
1443 0.0041685 0.54079 0.11702 0.0096513 -0.03249
1444 -0.018709 0.6099 0.087058 -0.020439 -0.020753
1445 -0.012137 0.66753 0.079254 -0.013277 -0.033964
1446 -0.0029443 0.44641 0.080291 -0.0043057 -0.018643
1447 -0.0017397 0.36549 0.095238 -0.0077676 -0.0013532
1448 -0.016887 0.33753 0.091254 0.00046758 -0.01126
1449 -0.0077226 0.33063 0.13459 -0.0035738 -0.016518
1450 0.0043867 0.33433 0.24107 -0.00066695 0.015804
1451 0.0054417 0.31195 0.30621 0.22 -0.013982
1452 -0.013866 0.3165 0.31753 0.34017 -0.024133
1453 0.00022893 0.34095 0.25482 0.29538 0.010764
1454 -0.0069045 0.57043 0.1995 0.32184 -0.0052028
1455 -0.014655 0.72368 0.15211 0.1555 -0.0052492
1456 0.011235 0.67112 0.14944 0.092679 -0.0042339
1457 -0.015305 0.6838 0.13918 0.06055 -0.024854
1458 -0.012798 0.44457 0.11422 0.043869 -0.012796
1459 -0.0051968 0.38555 0.12621 0.047901 -0.0095024
1460 -0.012709 0.34705 0.1282 0.038994 -0.01535
1461 -0.0017254 0.35718 0.1237 0.038251 -0.025488
1462 -0.013783 0.33456 0.1104 0.026464 -0.040334
1463 0.0087957 0.3519 0.12299 0.044704 -0.019157
1464 0.0058039 0.34476 0.12394 0.041347 -0.021075
1465 -0.01566 0.35775 0.11266 0.0542 -0.016526
1466 0.011505 0.59422 0.11341 0.14463 0.0050042
1467 0.037252 0.67014 0.11408 0.37818 0.0096694
1468 0.022562 0.62194 0.10112 0.40553 0.0012041
1469 0.030678 0.47969 0.10019 0.33487 -0.0098605
1470 0.014172 0.36619 0.08572 0.22517 -0.0057892
1471 0.0088832 0.35441 0.077461 0.12536 -0.021999
1472 0.024372 0.35545 0.066661 0.093646 -0.025606
1473 0.01673 0.34818 0.065426 0.10049 -0.0034793
1474 0.023595 0.33448 0.080211 0.054521 -0.025292
1475 0.026211 0.33566 0.072274 0.076739 0.0063338
1476 0.0054482 0.31309 0.052102 0.056683 -0.010377
1477 0.021231 0.33509 0.064625 0.073978 0.023858
1478 0.024845 0.33519 0.071007 0.073864 -0.015701
1479 0.0070151 0.29582 0.033963 0.048066 -0.023954
1480 0.0041061 0.28017 0.02367 0.035451 -0.022105
1481 0.010189 0.29661 0.049567 0.042967 -0.016466
1482 -0.014758 0.2685 0.039034 0.042971 -0.02613
1483 0.036578 0.27091 0.044572 0.051012 -0.018665
1484 0.032956 0.276 0.025203 0.37407 0.0076296
1485 0.042136 0.25965 0.022235 0.39132 -0.029422
1486 0.030963 0.24951 0.032467 0.38612 -0.017128
1487 0.017212 0.24569 0.02072 0.28329 -0.0056786
1488 0.023732 0.24831 0.035672 0.18992 -0.0036833
1489 0.026198 0.24344 0.018115 0.11281 -0.023573
1490 0.027251 0.23724 0.012359 0.094794 -0.013263
1491 0.022133 0.24811 0.024577 0.12283 0.0024365
1492 0.041601 0.23597 0.029023 0.096219 -0.032235
1493 0.0043502 0.20505 0.006561 0.070431 -0.019202
1494 -0.0053765 0.17134 -0.028436 0.05697 -0.022237
1495 0.052356 0.23188 0.029677 0.096159 0.0031947
1496 0.020356 0.19709 -0.0098945 0.074458 -0.022346
1497 0.032594 0.21057 0.02218 0.26489 0.0019817
1498 0.025514 0.19018 -0.0040886 0.42269 -0.0032428
1499 0.01336 0.17508 -0.0067709 0.40577 -0.0086775
1500 0.030209 0.20322 0.023342 0.40005 0.013202
1501 0.03261 0.18365 0.0076845 0.22879 -0.022845
1502 0.012934 0.16039 -0.0024309 0.1418 -0.012756
1503 0.0054821 0.16638 -0.010807 0.12684 -0.0063282
1504 0.017433 0.15874 -0.011183 0.12652 -0.0083373
1505 0.031568 0.17601 -0.010478 0.1273 -0.0068389
1506 0.0082703 0.14734 -0.015677 0.10756 -0.0071526
1507 0.029529 0.15977 -0.023536 0.090122 -0.0081538
1508 0.022337 0.14673 -0.022809 0.10397 -0.012656
1509 0.018005 0.14952 -0.012821 0.095199 -0.0097282
1510 0.020997 0.15037 -0.033048 0.097895 0.00045778
1511 -0.00012238 0.12813 -0.045296 0.096184 -0.0037779
1512 0.010041 0.13806 -0.020702 0.098457 -0.026302
1513 0.034517 0.13294 -0.010571 0.11457 0.0035007
1514 0.021336 0.11343 -0.018137 0.083714 -0.0049836
1515 0.025444 0.101 -0.034433 0.072278 -0.0022519
1516 -0.0057324 0.086139 -0.04827 0.049283 -0.018701
1517 0.019403 0.11314 -0.036539 0.083051 -0.00022153
1518 0.029142 0.10709 -0.030437 0.19393 -0.034638
1519 0.02364 0.1083 -0.028834 0.43213 -0.0019506
1520 -0.00043739 0.083872 -0.05368 0.43968 0.009416
1521 0.021999 0.066997 -0.047535 0.3675 -0.0026662
1522 0.013583 0.067822 -0.052853 0.23394 -0.012122
1523 0.006806 0.090603 -0.03271 0.17846 0.0092583
1524 0.0077924 0.065785 -0.061819 0.1169 -0.023525
1525 0.01774 0.086122 -0.044647 0.13092 0.027349
1526 0.00099475 0.067535 -0.049876 0.10684 0.0081641
1527 -0.011556 0.050735 -0.076747 0.079678 -0.015264
1528 -0.0042447 0.046227 -0.068284 0.064231 0.0020656
1529 0.0090938 0.050892 -0.073452 0.09287 -0.018145
1530 -0.014823 0.039738 -0.076995 0.067105 -0.0052077
1531 -0.014588 0.020526 -0.087585 0.064286 -0.002207
1532 0.027605 0.051065 -0.050971 0.085135 0.025455
1533 0.027158 0.039935 -0.060829 0.061484 0.0074876
1534 -0.0015473 0.011695 -0.081982 0.048697 -0.012854
1535 0.011761 0.037997 -0.067578 0.047192 0.064005
1536 0.014504 0.043011 -0.068135 0.053629 0.076085
1537 0.016967 0.02922 -0.063551 0.054848 0.081255
1538 0.011132 0.024481 -0.073109 0.053002 0.091894
1539 0.011927 0.036806 -0.073042 0.032988 0.052231
1540 0.0022229 0.020721 -0.067005 0.031243 0.022868
1541 0.012332 0.01314 -0.057221 0.027383 0.042505
1542 0.0095293 0.034485 -0.069688 0.030488 0.012627
1543 -0.0067338 0.013872 -0.070241 0.021482 0.023025
1544 0.012417 0.014817 -0.078706 0.034834 0.0090041
1545 0.021464 0.035907 -0.066345 0.034986 0.040378
1546 -0.015851 0.013442 -0.075125 0.01116 0.020109
1547 -0.004084 0.0035467 -0.082173 0.021806 -0.0096328
1548 0.0071778 0.0040076 -0.072912 0.0039534 0.022293
1549 -0.026658 -0.0074261 -0.073164 -0.0038014 0.011935
1550 -0.013529 0.01273 -0.072738 -0.016954 0.050059
1551 0.023875 0.010449 -0.077653 0.011583 0.076859
1552 -0.025945 -0.023624 -0.096844 -0.01889 0.073322
1553 -0.009773 -0.0028794 -0.084643 -0.0029427 0.11216
1554 -0.011036 -0.0018683 -0.073628 -0.0067801 0.13124
1555 0.00041508 0.015215 -0.073675 0.0076746 0.13032
1556 0.0083193 -0.0018149 -0.084844 -0.0019378 0.10092
1557 0.0090333 0.013383 -0.086163 -0.0041842 0.077081
1558 -0.011989 -0.010218 -0.11114 -0.028807 0.060222
1559 -0.01152 -0.018427 -0.090358 -0.0084759 0.06552
1560 -0.036539 -0.023669 -0.091959 -0.013948 0.050267
1561 -0.035882 -0.026602 -0.10962 -0.032222 0.04827
1562 -0.034292 -0.037365 -0.11297 -0.038246 0.06582
1563 -0.010237 -0.015539 -0.094732 -0.0096591 0.13115
1564 -0.016212 -0.033897 -0.1053 -0.037689 0.14659
1565 -0.029883 -0.043061 -0.12234 -0.032064 0.15843
1566 -0.010735 -0.032412 -0.11188 -0.026969 0.18348
1567 0.01012 -0.011428 -0.10034 -0.016888 0.23093
1568 -0.0035503 -0.00094617 -0.092952 -0.006799 0.22651
1569 0.0020219 -0.026393 -0.08662 -0.0043695 0.21158
1570 0.015508 -0.001443 -0.087685 -0.0096484 0.16544
1571 -0.017461 -0.043687 -0.098411 -0.035726 0.12273
1572 -0.0041947 -0.018388 -0.078401 -0.0055063 0.13206
1573 0.0010632 -0.0081961 -0.080329 -0.00088169 0.1324
1574 -0.025583 -0.040731 -0.095386 0.19398 0.10179
1575 -0.0084511 -0.034652 -0.1043 0.29565 0.16299
1576 -0.01542 -0.021126 -0.09002 0.28864 0.15958
1577 -0.004495 -0.031179 -0.10017 0.29558 0.19748
1578 -0.032444 -0.044963 -0.12631 0.1373 0.2191
1579 -0.014825 -0.033798 -0.088338 0.069896 0.22528
1580 0.0017763 -0.027581 -0.095935 0.042644 0.22992
1581 -0.019463 -0.039759 -0.11852 0.034504 0.24045
1582 0.0097901 -0.038403 -0.091708 0.022008 0.19105
1583 0.011124 -0.03593 -0.084867 0.023901 0.20136
1584 -0.014363 -0.041798 -0.089878 0.02217 0.18115
1585 -0.0061962 -0.034204 -0.093186 0.010572 0.16977
1586 0.0064003 -0.02257 -0.077007 0.027185 0.2265
1587 -0.0078143 -0.047222 -0.088792 0.0030363 0.20738
1588 -0.021773 -0.047982 -0.1019 -0.0043087 0.19669
1589 -0.024541 -0.058319 -0.094341 0.010499 0.24469
1590 -0.0042764 -0.056104 -0.1044 0.010289 0.26442
1591 -0.031388 -0.053319 -0.12309 -0.0050237 0.26294
1592 -0.0004449 -0.052671 -0.093484 -0.0097446 0.3124
1593 -0.0014205 -0.051582 -0.071644 0.014641 0.31491
1594 -0.0041236 -0.043574 -0.10448 -0.0085724 0.25886
1595 -0.00070109 -0.047796 -0.088288 0.0096232 0.23933
1596 -0.0031923 -0.060807 -0.10534 -0.005548 0.19535
1597 -0.0092125 -0.05723 -0.084729 -0.02356 0.20003
1598 -0.013115 -0.063484 -0.11935 -0.031364 0.17968
1599 0.0023386 -0.039089 -0.07473 0.0052172 0.19336
1600 -0.01893 -0.069629 -0.10383 -0.016545 0.17631
1601 0.0045158 -0.053732 -0.086496 -0.0084855 0.20882
1602 -0.016547 -0.05879 -0.11252 -0.019701 0.20033
1603 -0.014664 -0.065211 -0.092441 -0.045757 0.22627
1604 -0.002297 -0.052707 -0.1015 -0.040198 0.27778
1605 -0.018871 -0.063583 -0.10861 -0.033598 0.28074
1606 -0.027355 -0.07946 -0.11824 -0.054944 0.30317
1607 -0.01683 -0.070518 -0.10361 -0.03955 0.26248
1608 -0.029414 -0.075063 -0.1099 -0.035815 0.23315
1609 0.0023089 -0.055598 -0.10125 -0.043767 0.19952
1610 0.0010554 -0.066626 -0.10276 -0.043926 0.19556
1611 0.0063461 -0.069176 -0.097757 -0.035633 0.18396
1612 -0.0035983 -0.058357 -0.086054 -0.04045 0.19084
1613 0.00065666 -0.076134 -0.10511 -0.047429 0.18757
1614 0.014879 -0.064196 -0.080776 -0.034366 0.18435
1615 -0.00011733 -0.073791 -0.086955 -0.037918 0.16639
1616 -0.021668 -0.099619 -0.1316 -0.075269 0.15591
1617 -0.010167 -0.071671 -0.092904 -0.041491 0.1723
1618 0.00091334 -0.084838 -0.092109 -0.07699 0.15437
1619 0.014744 -0.074548 -0.086134 -0.052361 0.16208
1620 0.013504 -0.092292 -0.091482 -0.05026 0.16037
1621 -0.02032 -0.099096 -0.11849 -0.063876 0.13772
1622 0.02136 -0.067412 -0.093601 -0.025912 0.16262
1623 -0.0089046 -0.087119 -0.095123 -0.047348 0.12527
1624 0.00036504 -0.083 -0.08832 -0.054937 0.11861
1625 0.018406 -0.08126 -0.093168 -0.040856 0.153
1626 0.0016316 -0.09519 -0.10108 -0.068245 0.11632
1627 0.017304 -0.080281 -0.097369 -0.051757 0.12187
1628 -0.015233 -0.078076 -0.097035 -0.050535 0.12791
1629 0.0016125 -0.077782 -0.10141 -0.062123 0.13389
1630 0.0053054 -0.074728 -0.091207 -0.073272 0.11941
1631 -0.0031242 -0.091425 -0.1014 -0.065847 0.11234
1632 -0.022647 -0.090676 -0.11212 -0.087073 0.085347
1633 0.0049484 -0.070335 -0.093625 -0.061688 0.12965
1634 0.018748 -0.091337 -0.093039 -0.052533 0.09485
1635 0.023244 -0.060495 -0.074519 -0.043997 0.13067
1636 -0.011816 -0.0937 -0.10375 -0.061978 0.11414
1637 0.0051627 -0.08728 -0.096512 -0.05328 0.10267
1638 0.0071279 -0.074756 -0.092136 -0.035182 0.068247
1639 -0.0062049 -0.091945 -0.11812 -0.038737 0.099975
1640 0.016093 -0.089442 -0.079743 0.27229 0.12529
1641 0.012688 -0.095001 -0.047366 0.3242 0.10538
1642 0.0084052 -0.10395 0.09605 0.32131 0.082454
1643 0.021236 -0.076101 0.19167 0.28438 0.076949
1644 0.051461 -0.056775 0.23215 0.13269 0.11173
1645 0.01302 -0.10628 0.15278 0.035377 0.061079
1646 0.011626 -0.1024 0.17384 0.010099 0.08477
1647 0.04407 -0.077762 0.15007 0.016668 0.085783
1648 -0.0077303 -0.095171 0.075948 0.0068335 0.09203
1649 0.0085586 -0.10623 0.033084 -0.0078402 0.061517
1650 0.018908 -0.096516 0.018182 0.0029801 0.072388
1651 0.062971 -0.086828 0.021759 -0.0094008 0.071672
1652 0.037515 -0.087285 -0.0065226 -0.0062573 0.065489
1653 0.079245 -0.081882 0.019063 0.004944 0.089265
1654 0.050204 -0.09348 0.021482 -0.013816 0.056358
1655 0.0047883 -0.098824 -0.0068199 -0.032472 0.031892
1656 0.010657 -0.10235 0.080619 -0.045259 0.070663
1657 -0.029235 -0.10799 0.1794 -0.02014 0.030093
1658 0.023651 -0.075542 0.27953 -0.0033198 0.05047
1659 0.0052413 -0.090539 0.26259 -0.036512 0.068871
1660 0.032471 -0.073042 0.19866 -0.0080513 0.058087
1661 0.023165 -0.07587 0.13338 -0.020153 0.0791
1662 0.013502 -0.103 0.078899 -0.056622 0.041495
1663 0.025406 -0.08978 0.070348 -0.018796 0.053327
1664 0.0080895 -0.092473 0.053834 -0.030592 0.046655
1665 0.019633 -0.10189 0.048362 -0.034138 0.056464
1666 -0.0087274 -0.10002 0.046348 -0.038147 0.042943
1667 -0.016281 -0.11191 0.11042 -0.045934 0.021165
1668 -0.0037584 -0.093872 0.2158 -0.030131 0.034063
1669 0.015593 -0.077079 0.31234 -0.032045 0.060608
1670 -0.015049 -0.11918 0.29529 -0.043821 0.025829
1671 0.011967 -0.097815 0.27535 -0.055364 0.022782
1672 -0.0012941 -0.086996 0.2155 -0.058071 0.03424
1673 -0.015863 -0.075039 0.13084 -0.041346 0.05061
1674 0.0074889 -0.083362 0.11593 -0.040665 0.056081
1675 -0.0049214 -0.10943 0.10362 -0.052075 0.027792
1676 -0.023669 -0.10234 0.078698 -0.055979 0.01837
1677 0.010467 -0.054841 0.10771 -0.036644 0.039978
1678 -0.0019449 -0.074059 0.097458 -0.019203 0.055282
1679 -0.039399 -0.099482 0.13971 0.2929 0.029426
1680 -0.0050833 -0.085746 0.26305 0.31839 0.048713
1681 -0.027678 -0.094896 0.3138 0.25392 0.016789
1682 -0.013723 -0.087374 0.33977 0.20071 0.031611
1683 -0.022959 -0.096361 0.29836 0.11228 0.014279
1684 -0.012515 -0.092407 0.23724 0.051717 0.049199
1685 -0.034653 -0.10519 0.15163 -0.0081125 0.0033112
1686 -0.0041704 -0.08228 0.13169 0.01764 0.030467
1687 -0.0065197 -0.067949 0.12497 0.01185 0.043534
1688 -0.011793 -0.078452 0.11541 0.018637 0.032719
1689 -0.019026 -0.084539 0.10151 0.013806 0.010402
1690 0.014041 -0.070932 0.1255 0.0027285 0.033531
1691 -0.020298 -0.08639 0.10645 -0.0092888 0.0052264
1692 -0.027831 -0.098561 0.14101 0.0092926 0.015545
1693 0.0056301 -0.051273 0.29473 0.013023 0.024577
1694 -0.0076116 -0.079303 0.37414 0.13037 0.03387
1695 0.0032517 -0.064161 0.35871 0.32121 0.019473
1696 -0.021462 -0.074953 0.27521 0.34857 0.021305
1697 -0.024117 -0.085645 0.21415 0.27683 0.024725
1698 -0.018388 -0.068966 0.16328 0.17419 0.0014519
1699 -0.014758 -0.014522 0.15434 0.10762 -0.0010808
1700 -0.010892 0.18374 0.12925 0.055504 0.0075794
1701 -0.0084771 0.11044 0.13606 0.046804 -0.0040222
1702 -0.011251 0.069086 0.15621 0.054874 0.018373
1703 -0.012999 -0.0020558 0.12564 0.053132 0.014082
1704 -0.00031085 -0.0049144 0.12629 0.068264 0.056198
1705 -0.023236 -0.013585 0.12119 0.073881 0.011009
1706 0.0071223 -0.0028388 0.14689 0.32308 0.029823
1707 0.02654 0.048423 0.18075 0.4418 0.033511
1708 0.0054261 0.18143 0.33381 0.4203 0.032614
1709 -0.0047065 0.30675 0.394 0.38707 0.03545
1710 0.010271 0.15073 0.38924 0.30738 0.042941
1711 0.0073642 0.039074 0.33531 0.19337 0.045659
1712 0.0095075 0.040553 0.22698 0.14501 0.01972
1713 0.015064 0.046825 0.20336 0.11906 0.04155
1714 0.0040846 0.022629 0.17056 0.11585 0.0070336
1715 0.019522 0.021096 0.17679 0.099363 0.034229
1716 -7.9798e-05 0.0098008 0.15477 0.086189 0.030125
1717 0.0035181 -0.011102 0.1287 0.10152 0.012464
1718 0.067098 -0.0057039 0.13242 0.284 0.0086779
1719 0.11754 -0.0094042 0.1121 0.41637 0.0070871
1720 0.13874 0.032247 0.13594 0.4403 0.038658
1721 0.13322 0.096602 0.14098 0.40304 0.02973
1722 0.093885 0.32807 0.13078 0.32617 0.045729
1723 0.04684 0.31869 0.13182 0.23062 0.028666
1724 0.02964 0.18613 0.1028 0.16558 0.013931
1725 0.066747 0.11816 0.15487 0.16026 0.029555
1726 0.033553 0.10052 0.12318 0.13014 0.052626
1727 0.0017494 0.033311 0.073564 0.082347 0.015101
1728 0.042897 0.046944 0.10026 0.12411 0.050966
1729 0.044914 0.064392 0.067434 0.10329 0.035937
1730 0.05974 0.17329 0.090674 0.41437 0.053682
1731 0.082735 0.33782 0.066546 0.48022 0.035067
1732 0.15342 0.3621 0.070964 0.45839 0.01855
1733 0.17845 0.31396 0.087725 0.49509 0.047015
1734 0.16728 0.17378 0.095296 0.41444 0.034803
1735 0.11395 0.10572 0.059667 0.243 0.0096236
1736 0.099896 0.10057 0.064079 0.20276 0.039613
1737 0.056926 0.095054 0.030953 0.14146 0.029548
1738 0.067673 0.095282 0.04574 0.15044 0.0004262
1739 0.082592 0.17425 0.04821 0.1473 -0.0059396
1740 0.10021 0.40208 0.061751 0.21675 -0.0032719
1741 0.090111 0.44151 0.049101 0.49171 0.030812
1742 0.16356 0.36209 0.056617 0.58346 0.023476
1743 0.20671 0.236 0.046053 0.57395 0.0078888
1744 0.19325 0.14849 0.031105 0.51932 0.021862
1745 0.1823 0.14068 0.035125 0.40606 0.005556
1746 0.19624 0.15695 0.04929 0.37942 0.041732
1747 0.15798 0.15698 0.027329 0.27684 0.0088357
1748 0.17262 0.29327 0.027749 0.24101 -0.00082151
1749 0.14894 0.48016 0.017742 0.22828 0.0043312
1750 0.13818 0.39251 0.0074629 0.19357 -0.0053155
1751 0.20772 0.37143 0.02591 0.21281 0.02324
1752 0.23574 0.32065 0.018224 0.48399 0.022079
1753 0.28504 0.26762 0.03201 0.55454 0.044971
1754 0.23283 0.18772 -0.0099063 0.52854 0.02554
1755 0.20158 0.18713 -0.010225 0.50638 0.0507
1756 0.20283 0.22619 0.010293 0.40534 0.039939
1757 0.21802 0.47534 0.0081737 0.29349 0.029977
1758 0.19896 0.54421 0.0026827 0.24875 0.053506
1759 0.23034 0.55239 0.0028023 0.21982 -0.00073827
1760 0.24367 0.46891 0.010854 0.21308 0.02845
1761 0.28043 0.34568 0.0028658 0.21807 0.0071706
1762 0.30065 0.26797 -0.011507 0.21213 0.017921
1763 0.29742 0.2441 -0.01328 0.23857 0.01893
1764 0.27544 0.23893 -0.0031124 0.46228 0.015354
1765 0.2438 0.23308 -0.0057435 0.53991 0.023854
1766 0.2185 0.31489 -0.039503 0.47603 0.010467
1767 0.24757 0.59954 0.0047507 0.41515 0.041725
1768 0.23277 0.57647 -0.040887 0.2803 0.02195
1769 0.24239 0.4823 -0.021234 0.24684 0.039115
1770 0.25048 0.43445 -0.025878 0.21127 0.035315
1771 0.35957 0.48074 0.0062786 0.22721 0.035579
1772 0.35901 0.65618 -0.0085718 0.21082 0.053105
1773 0.30558 0.61337 -0.039396 0.17299 -0.012795
1774 0.26618 0.57927 -0.041654 0.18597 0.02787
1775 0.2618 0.62789 -0.031886 0.18715 0.0089153
1776 0.25541 0.61912 -0.042032 0.15476 0.016816
1777 0.2779 0.75072 -0.030603 0.17833 0.0099283
1778 0.28243 0.59853 -0.042311 0.1771 0.035328
1779 0.26079 0.48057 -0.048115 0.14512 0.042311
1780 0.25765 0.40378 -0.056457 0.14321 0.050083
1781 0.35246 0.4012 -0.033211 0.16808 0.070308
1782 0.36108 0.38912 -0.058642 0.11363 0.055934
1783 0.38146 0.39956 -0.030093 0.16054 0.061026
1784 0.35707 0.73116 -0.049072 0.11706 0.041508
1785 0.30583 0.75528 -0.04853 0.10933 0.029225
1786 0.28473 0.70365 -0.063736 0.096619 0.023121
1787 0.22696 0.74161 -0.071729 0.061824 0.032068
1788 0.25205 0.69652 -0.064049 0.079644 0.0096048
1789 0.23439 0.77589 -0.058731 0.090606 0.030004
1790 0.25034 0.79338 -0.052059 0.066144 0.052176
1791 0.21869 0.8699 -0.081781 0.055723 0.021022
1792 0.24226 0.75943 -0.084268 0.050877 0.023183
1793 0.25838 0.81887 -0.04926 0.070236 0.03813
1794 0.24534 0.87295 -0.070233 0.027202 0.035215
1795 0.24332 0.82111 -0.064089 0.040744 0.018012
1796 0.23872 0.87469 -0.076635 0.037646 0.0041681
1797 0.22237 0.85936 -0.067876 0.02817 0.049806
1798 0.20604 0.84241 -0.087343 0.03375 0.0062472
1799 0.21281 0.77773 -0.073639 0.0032209 0.018539
1800 0.17228 0.63982 -0.090597 -0.018539 -0.0065012
1801 0.17723 0.62462 -0.071265 0.019559 0.0092901
1802 0.20003 0.61808 -0.060197 0.010243 0.015613
1803 0.14999 0.56571 -0.10675 -0.022206 0.010775
1804 0.19108 0.74883 -0.085078 0.0052926 0.027938
1805 0.15188 0.86571 -0.095712 -0.0075872 0.013104
1806 0.1805 0.86235 -0.086557 -0.017822 0.017711
1807 0.16607 0.73188 -0.093176 -0.016352 0.0096471
1808 0.14678 0.66251 -0.077579 -0.014747 -0.0020478
1809 0.14642 0.62875 -0.053513 -0.051273 -0.002711
1810 0.15665 0.76323 0.056282 -0.0094409 0.00069774
1811 0.17039 0.84577 0.19347 0.005742 0.027282
1812 0.1607 0.83749 0.17007 -0.022748 0.042241
1813 0.15782 0.72368 0.17098 -0.031044 0.013477
1814 0.12123 0.63706 0.020262 -0.030303 0.014444
1815 0.1315 0.61575 -0.010232 -0.031807 -0.0022812
1816 0.14605 0.60861 -0.0068283 -0.033773 0.015397
1817 0.13954 0.6242 -0.011047 -0.033045 0.028008
1818 0.12382 0.6035 -0.017367 -0.040977 0.0098636
1819 0.12739 0.59344 -0.018887 -0.022158 0.02078
1820 0.13732 0.60595 -0.027418 -0.040575 0.019192
1821 0.11042 0.58993 -0.017583 -0.052592 0.0068595
1822 0.096685 0.56497 -0.020215 -0.040006 -0.00045291
1823 0.10341 0.58353 -0.015338 -0.032418 0.016178
1824 0.10243 0.55303 -0.027339 -0.035434 0.015538
1825 0.1121 0.53105 -0.024768 -0.03278 0.024557
1826 0.068975 0.50887 -0.022717 -0.050604 0.022725
1827 0.089693 0.49988 -0.045609 -0.067514 -0.016605
1828 0.074328 0.48829 -0.024889 -0.062655 0.016032
1829 0.082369 0.46421 -0.044893 -0.059198 0.026058
1830 0.082495 0.47757 -0.026691 -0.051183 0.03583
1831 0.053254 0.44686 -0.05635 -0.096324 -0.0052809
1832 0.0735 0.44831 -0.047519 -0.086097 0.0014218
1833 0.082803 0.46873 -0.046326 -0.054086 0.0378
1834 0.050931 0.4229 -0.078183 -0.084543 -0.0086739
1835 0.092009 0.4579 -0.03993 -0.060634 0.026135
1836 0.049014 0.40111 -0.070219 -0.10182 0.0020685
1837 0.056662 0.38602 -0.054152 -0.076881 0.02536
1838 0.071529 0.42269 -0.007486 -0.063521 0.029928
1839 0.060128 0.37335 0.0030916 -0.083883 0.00084313
1840 0.063575 0.37251 0.083578 -0.076327 0.0014659
1841 0.053244 0.34324 0.14769 -0.090424 0.01337
1842 0.072154 0.36225 0.14786 -0.08671 0.0057749
1843 0.057187 0.34987 0.096245 -0.095719 0.0045683
1844 0.075117 0.35547 0.04049 -0.080204 -0.0025357
1845 0.034412 0.34603 -0.00075513 -0.095454 0.019953
1846 0.065459 0.34029 -0.014182 -0.077201 0.0032494
1847 0.070351 0.30863 -0.022293 -0.097437 0.014085
1848 0.053876 0.2927 -0.02356 -0.088508 0.011644
1849 0.024223 0.25994 -0.032523 -0.09752 -0.02175
1850 0.05121 0.28431 -0.015288 -0.081671 0.0025045
1851 0.056595 0.28352 0.010049 -0.092878 0.016371
1852 0.047529 0.26825 -0.015003 -0.088365 -0.0031081
1853 0.028213 0.24691 -0.025451 -0.1053 -0.0072255
1854 0.042228 0.26155 -0.010388 -0.083407 0.012298
1855 0.057214 0.27459 -0.010593 -0.088467 0.0098103
1856 0.028563 0.22801 -0.041505 -0.10192 -0.022013
1857 0.021122 0.21824 -0.058859 -0.13168 -0.0084962
1858 0.043142 0.23336 -0.050482 -0.10585 -0.0022091
1859 0.028164 0.23383 -0.019714 -0.13014 0.0092214
1860 0.015589 0.19663 -0.05897 -0.11993 -0.015172
1861 0.039243 0.19288 -0.061764 -0.12624 0.0020568
1862 0.013372 0.20513 -0.054777 -0.1091 -0.0097243
1863 0.021818 0.17459 -0.069808 -0.1167 -0.0073164
1864 0.04054 0.22344 -0.040381 -0.10289 0.0015236
1865 0.0096688 0.17652 -0.08585 -0.13374 0.0097189
1866 0.017383 0.1779 -0.069737 -0.13333 0.008531
1867 0.024603 0.17475 -0.061644 -0.13181 0.022997
1868 0.0051122 0.14196 -0.072721 -0.136 0.0050932
1869 0.027792 0.16193 -0.077377 -0.13943 -0.0052604
1870 0.015364 0.15177 -0.062215 -0.11987 0.0057664
1871 0.026969 0.16403 -0.059895 -0.13366 0.014602
1872 0.012166 0.1515 -0.055497 -0.12394 0.0076387
1873 0.01479 0.12132 -0.063488 -0.12649 -3.1702e-05
1874 0.037228 0.13391 -0.048974 -0.093132 0.037468
1875 0.016287 0.12213 -0.077582 -0.11787 0.0024479
1876 0.041717 0.11395 -0.067079 -0.12641 0.0046388
1877 0.012073 0.099373 -0.068596 -0.14785 -0.016821
1878 0.015498 0.11231 -0.082903 -0.12644 -0.028208
1879 0.00034149 0.080887 -0.090325 -0.13927 -0.020995
1880 0.026179 0.11483 -0.051061 -0.10852 0.032186
1881 0.0042104 0.085535 -0.072039 -0.15121 -0.0036114
1882 -0.00072121 0.07432 -0.073499 -0.15109 -0.025272
1883 0.012794 0.08264 -0.079819 -0.14807 0.011967
1884 0.027346 0.09578 -0.068692 -0.12857 -0.0035065
1885 -0.029266 0.061071 -0.10645 -0.1578 -0.028448
1886 -0.0057583 0.060338 -0.083117 -0.15769 -0.0031748
1887 0.0046751 0.069565 -0.099585 -0.12684 -0.0052008
1888 0.029349 0.074582 -0.067122 -0.12557 0.0075656
1889 -0.0017324 0.033568 -0.10408 -0.17004 -0.031312
1890 0.020271 0.069113 -0.082465 -0.14379 -0.01775
1891 -0.0080745 0.035404 -0.096212 -0.15866 -0.011171
1892 0.0060076 0.041519 -0.091517 -0.13272 0.00094338
1893 -0.0052056 0.056547 -0.098605 -0.15439 -0.0061964
1894 -0.0082204 0.030173 -0.1006 -0.1405 0.012591
1895 0.013441 0.030346 -0.077546 -0.13319 0.0099379
1896 -0.016414 0.0107 -0.10878 -0.15195 -0.0053893
1897 -0.014508 0.013862 -0.10624 -0.14197 -0.010652
1898 0.0034738 0.01644 -0.094655 -0.13412 0.0069011
1899 0.00027067 0.013492 -0.098091 -0.13444 0.00081496
1900 0.0052817 0.014076 -0.10957 -0.14299 -1.5494e-06
1901 -0.0099779 0.004439 -0.1116 -0.14414 -0.029581
1902 0.019618 0.026289 -0.094371 -0.12655 0.024035
1903 -0.013366 0.002518 -0.11233 -0.14403 -0.013171
1904 -0.027913 -0.016978 -0.12642 -0.1465 0.020185
1905 0.021627 0.02248 -0.10228 -0.13513 0.00069368
1906 -0.012436 0.0016847 -0.1139 -0.1435 -0.011843
1907 -0.0018515 0.012652 -0.09886 -0.12942 0.024197
1908 -0.011943 0.0013069 -0.10423 -0.13693 -0.0046936
1909 -0.039778 -0.046389 -0.14845 -0.14786 -0.019416
1910 -0.017569 -0.019344 -0.11761 -0.14443 -0.0016435
1911 0.015346 0.0080832 -0.095722 -0.14029 0.0065739
1912 0.0022508 -0.015311 -0.09854 -0.15273 0.02009
1913 -0.01749 -0.039953 -0.11837 -0.14613 -0.019139
1914 0.003328 -0.020281 -0.10613 -0.16263 -0.0061405
1915 0.00073705 -0.031939 -0.093684 -0.14825 -0.015481
1916 -0.054974 -0.047888 -0.13517 -0.16631 -0.0087218
1917 -0.0038071 -0.032242 -0.11926 -0.1534 0.0093712
1918 -0.023658 -0.053596 -0.13388 -0.14979 -0.031755
1919 -0.001882 -0.054955 -0.12164 -0.14237 -0.014814
1920 -0.015886 -0.057699 -0.12844 -0.15799 -0.016436
1921 -0.0050682 -0.057835 -0.11814 -0.15662 0.011828
1922 -0.029723 -0.082126 -0.13887 -0.16095 -0.028302
1923 0.013374 -0.035856 -0.10252 -0.13223 0.013385
1924 0.003193 -0.05015 -0.089261 -0.14163 0.019152
1925 0.011285 -0.039283 -0.1014 -0.13448 0.010495
1926 -0.013125 -0.055894 -0.11562 -0.13889 0.0029717
1927 -0.016431 -0.061774 -0.11677 -0.14645 -0.01665
1928 -0.011038 -0.064982 -0.096264 -0.14055 0.0026283
1929 -0.014571 -0.076142 -0.1276 -0.16047 -0.025287
1930 -0.0037677 -0.075135 -0.11347 -0.16785 0.016121
1931 0.0076434 -0.074324 -0.11136 -0.13328 -0.017512
1932 0.0021831 -0.0792 -0.11502 -0.13989 0.0015526
1933 -0.018425 -0.074964 -0.11943 -0.15869 0.0053604
1934 -0.011905 -0.087519 -0.13162 -0.16994 -0.023145
1935 0.0073184 -0.07053 -0.10532 -0.1463 0.0049266
1936 -0.0088306 -0.091343 -0.12072 -0.16083 -0.0089377
1937 -0.025468 -0.09536 -0.12604 -0.15521 0.00011626
1938 -0.002904 -0.095899 -0.13551 -0.16289 -0.0082155
1939 -0.037259 -0.10343 -0.13466 -0.16785 -0.027096
1940 -0.013046 -0.096397 -0.10799 -0.13605 -0.0027184
1941 -0.0090004 -0.070427 -0.11546 -0.16843 -0.0090479
1942 -0.011952 -0.068401 -0.12783 -0.16918 -0.033448
1943 -0.028694 -0.08875 -0.12394 -0.17277 -0.015593
1944 -0.014271 -0.095851 -0.12278 -0.18157 -0.01709
1945 0.013331 -0.053145 -0.095986 -0.14993 0.011501
1946 -0.0031792 -0.099431 -0.12848 -0.16477 -0.031438
1947 -0.0012832 -0.059175 -0.10316 -0.141 -0.031471
1948 -0.0029512 -0.076279 -0.12 -0.14966 0.026451
1949 -0.026691 -0.10489 -0.11938 -0.16931 -0.01373
1950 -0.01483 -0.087788 -0.090021 -0.16759 -0.0060286
1951 -0.012521 -0.092302 -0.1154 -0.16491 -0.01581
1952 0.021899 -0.067396 -0.076621 -0.14745 0.01591
1953 -0.021481 -0.10006 -0.12348 -0.15822 0.0038726
1954 -0.034008 -0.11841 -0.11681 -0.178 -0.0073678
1955 -0.0030304 -0.08787 -0.12244 -0.15535 0.023928
1956 -0.00081092 -0.089109 -0.09498 -0.15814 0.037264
1957 -0.0089285 -0.081005 -0.097635 -0.16763 -0.0077853
1958 -0.03226 -0.10854 -0.1082 -0.16743 -0.008093
1959 0.0053371 -0.065218 -0.083821 -0.13642 -0.00023749
1960 0.0050028 -0.051423 -0.094158 -0.13734 0.042055
1961 -0.00046155 -0.087721 -0.11176 -0.17238 -0.013857
1962 -0.031322 -0.079841 -0.11883 -0.17332 -0.0069089
1963 -0.027537 -0.081965 -0.13118 -0.13702 -0.0052852
1964 0.0052983 -0.078864 -0.091121 -0.14493 0.019044
1965 -0.0049635 -0.093746 -0.12679 -0.15405 0.0058939
1966 -0.041659 -0.10331 -0.13493 -0.15355 -0.021682
1967 -0.021212 -0.085294 -0.10997 -0.13958 -0.00055447
1968 -0.033983 -0.084957 -0.13702 -0.1656 0.0078848
1969 -0.025576 -0.11903 -0.1346 -0.16083 0.0039367
1970 -0.00069462 -0.088025 -0.10403 -0.13841 0.0061703
1971 -0.012828 -0.10222 -0.12411 -0.15274 -0.010702
1972 -0.017529 -0.08884 -0.11974 -0.12688 0.0053271
1973 -0.012778 -0.10124 -0.10878 -0.1265 -0.007035
1974 -0.015079 -0.096317 -0.12184 -0.12784 -0.0056005
1975 -0.025258 -0.11469 -0.14642 -0.12404 0.0020253
1976 -0.020382 -0.097878 -0.11792 -0.035993 0.0066854
1977 -0.01323 -0.10499 -0.12516 -0.037202 -0.01303
1978 -0.040407 -0.11591 -0.11667 -0.028776 0.0070081
1979 -0.012478 -0.10636 -0.1145 -0.072001 -0.0015483
1980 -0.023696 -0.10745 -0.11216 -0.10079 0.0055627
1981 -0.020877 -0.113 -0.11563 -0.1185 0.0052244
1982 -0.0087303 -0.11208 -0.11146 -0.11931 -0.0074494
1983 -0.019394 -0.13408 -0.13266 -0.12812 -0.0048439
1984 0.012324 -0.11509 -0.1138 -0.11425 0.021122
1985 0.0010927 -0.10948 -0.12808 -0.14394 -0.01893
1986 -0.01427 -0.10508 -0.12052 -0.10609 0.010458
1987 -0.042036 -0.1458 -0.14173 -0.13351 -0.0096798
1988 -0.014999 -0.10762 -0.1116 -0.11244 -0.00054196
1989 -0.0011576 -0.10226 -0.12938 -0.12873 0.014107
1990 0.017636 -0.099574 -0.10777 -0.11556 0.010247
1991 0.014828 -0.092758 -0.12044 -0.11187 0.0016463
1992 -0.0088514 -0.12235 -0.14276 -0.12632 -0.035827
1993 -0.015787 -0.12517 -0.136 -0.1164 -0.0034158
1994 0.0062751 -0.11153 -0.11217 -0.09064 0.033888
1995 -0.0042582 -0.12572 -0.11452 -0.10525 0.0089045
1996 0.01315 -0.11572 -0.11568 -0.11534 0.012445
1997 0.0072058 -0.12488 -0.10489 -0.106 0.016149
1998 0.011041 -0.11017 -0.10873 -0.13173 -0.0022036
1999 -0.018913 -0.14314 -0.13245 -0.13174 -0.0045916
2000 0.00068756 -0.12637 -0.10949 -0.11496 0.0040912
2001 0.026234 -0.11644 -0.09118 0.031357 -0.0096495
2002 -0.026179 -0.13251 -0.040542 0.082348 -0.00081257
2003 0.023568 -0.11957 -0.0093616 0.11428 0.025044
2004 0.021819 -0.098797 0.0055127 0.050633 0.015136
2005 -0.030718 -0.13782 -0.019866 -0.04302 -0.046127
2006 -0.017689 -0.12601 -0.045018 -0.056045 -0.02186
2007 -0.0054683 -0.12698 -0.081885 -0.075969 -0.011486
2008 0.0018016 -0.12892 -0.076724 -0.053694 -0.007363
2009 0.021783 -0.12312 -0.088937 -0.050909 -0.039748
2010 0.0065799 -0.12913 -0.097778 -0.04226 0.0056941
2011 -0.024914 -0.13843 -0.10938 0.07419 -0.009091
2012 0.016452 -0.11113 -0.08882 0.21827 0.013228
2013 -0.014141 -0.12993 -0.1192 0.16546 -0.0064069
2014 0.015264 -0.10306 -0.085996 0.11517 -0.0011719
2015 -0.013183 -0.14032 -0.089743 0.041846 -0.010477
2016 0.0025497 -0.12404 -0.093931 0.013914 -0.010405
2017 0.011644 -0.12686 -0.095544 0.0029382 -0.01572
2018 -0.019428 -0.12435 -0.035777 -0.018539 -0.018916
2019 -0.0081423 -0.14049 0.029716 -0.021959 -0.014162
2020 0.010286 -0.12724 0.072125 0.092103 0.011208
2021 -0.011974 -0.12251 0.094238 0.20766 -0.01665
2022 0.03159 -0.093874 0.073133 0.31421 0.021413
2023 0.010202 -0.11311 0.0010728 0.3106 0.020402
2024 0.0054138 -0.11167 -0.030464 0.16853 -0.00090726
2025 0.018882 -0.11865 -0.059175 0.12731 0.011206
2026 0.0069475 -0.13188 -0.047158 0.05999 -0.02186
2027 0.015363 -0.13367 -0.061235 0.065014 -0.008558
2028 0.017356 -0.11964 -0.047292 0.030827 0.00033451
2029 -0.0039014 -0.15171 -0.075365 0.088036 -0.05011
2030 0.0034919 -0.11407 -0.044695 0.3433 -0.024076
2031 -0.0064446 -0.13248 0.012845 0.38995 -0.010886
2032 0.036259 -0.11422 0.080296 0.35468 -0.012323
2033 0.022533 -0.1203 0.18804 0.31985 -0.0043716
2034 0.022919 -0.10872 0.21647 0.25495 0.0028843
2035 -0.032757 -0.12682 0.12688 0.16174 -0.030109
2036 0.013084 -0.1045 0.13437 0.15046 -0.003673
2037 0.02112 -0.094739 0.068449 0.13698 0.0061851
2038 0.005892 -0.11267 0.028595 0.10953 -0.017666
2039 -0.028903 -0.1451 -0.020252 0.19755 -0.024005
2040 0.00108 -0.10181 0.025611 0.46228 -0.013632
2041 0.026498 -0.078873 0.035977 0.479 0.0095284
2042 -0.01339 -0.11905 0.0080268 0.46054 -0.006626
2043 0.012583 -0.12569 0.095214 0.36682 -0.013579
2044 0.0079319 -0.11782 0.17047 0.24321 -0.022333
2045 0.0025334 -0.1142 0.27941 0.17109 -0.013584
2046 0.021875 -0.10302 0.27946 0.15034 0.01612
2047 0.0064824 -0.1046 0.24668 0.11054 0.015389
2048 0.012725 -0.081658 0.19379 0.14361 -0.014469
2049 0.012131 -0.097518 0.16087 0.30576 0.023203
2050 -0.0065533 -0.089456 0.12019 0.44618 -0.0034866
2051 0.011332 -0.098518 0.11053 0.44973 -0.0047912
2052 -0.006438 -0.1176 0.07212 0.41819 0.018044
2053 0.019312 -0.09681 0.084946 0.40624 0.0096994
2054 0.028307 -0.082938 0.07192 0.34953 -0.010602
2055 -0.0024128 -0.10574 0.12163 0.30367 -0.0078347
2056 0.019488 -0.088027 0.24054 0.2752 0.025837
2057 0.00015111 -0.096257 0.34632 0.28742 -0.014151
2058 -0.0003156 -0.10252 0.35487 0.46636 0.0054799
2059 -0.00079982 -0.11822 0.33678 0.4954 -0.0023265
2060 0.0011279 -0.10663 0.27176 0.51388 0.031286
2061 0.012403 -0.13324 0.23594 0.44257 -0.004423
2062 -0.0013361 -0.11055 0.21451 0.42534 0.017022
2063 0.010638 -0.11583 0.17283 0.38727 -0.013429
2064 -0.0021635 -0.11667 0.16181 0.29942 0.0097666
2065 0.019222 -0.11156 0.16032 0.25937 0.006985
2066 0.0075791 -0.12177 0.12928 0.21908 0.01949
2067 -0.0002199 -0.13857 0.12017 0.20586 -0.0045743
2068 -0.015431 -0.12233 0.21386 0.36773 -0.017622
2069 -0.0010517 -0.11077 0.41286 0.54359 0.016026
2070 -0.015533 -0.12617 0.45058 0.56003 0.0042969
2071 -0.014066 -0.12614 0.43881 0.47214 -0.01764
2072 -0.0036747 -0.1354 0.39423 0.46573 0.0068926
2073 -0.0053944 -0.11284 0.39855 0.46023 -0.0033052
2074 0.0064322 -0.097438 0.37195 0.3665 -0.0032239
2075 -0.0077424 -0.11295 0.32625 0.28342 0.0045605
2076 0.044855 -0.067532 0.32092 0.27998 0.033775
2077 0.016741 -0.08343 0.22833 0.2553 0.0038892
2078 0.012319 -0.088957 0.21155 0.28531 0.016329
2079 0.0084383 -0.095164 0.20151 0.45407 0.019835
2080 -0.014949 -0.11541 0.17251 0.53128 0.017466
2081 0.004097 -0.11144 0.16483 0.51285 -0.0013796
2082 -0.0037926 -0.096891 0.17366 0.51399 -0.0028161
2083 0.02282 -0.081705 0.19615 0.43914 0.014009
2084 -8.0032e-05 -0.11457 0.16832 0.28744 -1.5746e-05
2085 0.010092 -0.13156 0.17396 0.24022 0.00021464
2086 0.031565 -0.1147 0.18365 0.2409 0.0051532
2087 0.019897 -0.078745 0.17277 0.27079 0.039378
2088 -0.029256 -0.12086 0.14558 0.228 -0.0053854
2089 0.024827 -0.059584 0.16656 0.24889 0.018398
2090 -0.032731 -0.086777 0.14026 0.21912 0.019775
2091 -0.022705 -0.098522 0.10267 0.19123 0.005372
2092 0.023971 -0.065212 0.15689 0.23214 0.014395
2093 0.022953 -0.061268 0.138 0.20363 0.0079675
2094 0.0038972 -0.06154 0.12855 0.20853 0.008489
2095 0.022892 -0.05403 0.13373 0.21374 0.019744
2096 0.0021875 -0.072364 0.1146 0.19291 0.023763
2097 0.031248 -0.047878 0.11501 0.18286 0.029495
2098 0.017363 -0.060754 0.12232 0.16648 0.017855
2099 0.01497 -0.066575 0.086117 0.1513 0.026094
2100 0.029043 -0.044161 0.12381 0.16835 0.058279
2101 0.050782 -0.0074469 0.10696 0.1766 0.027592
2102 0.026957 -0.046867 0.059213 0.12678 -0.0030496
2103 0.11594 -0.040488 0.090773 0.13486 0.052833
2104 0.14398 -0.047223 0.090898 0.15081 0.043581
2105 0.14492 -0.057511 0.074943 0.11021 0.026254
2106 0.059924 -0.10404 0.024857 0.070882 0.018541
2107 0.045404 -0.062885 0.044553 0.098807 0.0093969
2108 0.038536 -0.056834 0.047417 0.086415 0.00010045
2109 0.0048773 -0.065645 0.015379 0.059248 0.0044531
2110 0.023784 -0.051263 0.039627 0.069921 0.044304
2111 0.045995 -0.048625 0.035055 0.072922 0.028344
2112 0.052129 -0.062615 0.031955 0.061977 0.041707
2113 0.045683 -0.06988 0.019462 0.042477 0.036935
2114 0.081577 -0.039305 0.029397 0.077759 0.10635
2115 0.035927 -0.069739 0.019837 0.051949 0.1143
2116 0.048056 -0.047375 0.020792 0.054408 0.1262
2117 0.07566 -0.035539 0.045793 0.050569 0.15361
2118 0.031647 -0.0639 -0.0027004 0.036769 0.097968
2119 0.054299 -0.033018 0.0072976 0.037041 0.051489
2120 0.025122 -0.071306 -0.0059312 0.021346 0.043229
2121 0.068617 -0.051891 -0.0021497 0.033223 0.056724
2122 0.095651 -0.016225 0.033826 0.056445 0.07318
2123 0.078817 -0.068689 -0.0060637 0.0227 0.060321
2124 0.11945 -0.067342 -0.0051024 0.012204 0.093248
2125 0.1105 -0.082961 -0.032083 -0.020609 0.10462
2126 0.10869 -0.047116 0.0077175 0.017143 0.077293
2127 0.10191 -0.046389 0.0074399 0.032586 0.11004
2128 0.08876 -0.062822 -0.0060264 0.0061276 0.075991
2129 0.044722 -0.079799 -0.017672 -0.019341 0.10413
2130 0.024232 -0.078261 -0.0095703 -0.0081504 0.072064
2131 0.058415 -0.059411 -0.017141 0.0053667 0.074058
2132 0.044179 -0.064832 -0.01576 -0.010463 0.062513
2133 0.037424 -0.068394 -0.024974 -0.015323 0.07741
2134 0.026074 -0.081152 -0.019088 -0.028451 0.052783
2135 0.040137 -0.060067 -0.025492 -0.0082638 0.090322
2136 0.063781 -0.041576 -0.012509 -0.00115 0.091451
2137 0.064331 -0.067224 -0.060485 -0.047048 0.077989
2138 0.1262 0.0045254 -0.0095096 -0.00908 0.10931
2139 0.12849 0.072109 -0.040731 -0.018274 0.10964
2140 0.14048 0.029252 -0.042966 -0.038501 0.079584
2141 0.11589 -0.065161 -0.066782 -0.051243 0.13291
2142 0.099233 -0.060158 -0.042514 -0.030489 0.17054
2143 0.080763 -0.05376 -0.048849 -0.023833 0.20418
2144 0.013869 -0.081095 -0.072733 -0.055609 0.15729
2145 0.051699 -0.050234 -0.032279 -0.022847 0.11918
2146 0.053325 -0.06059 -0.076162 -0.044852 0.095906
2147 0.063761 -0.057826 -0.038149 -0.018292 0.12654
2148 0.036185 -0.067154 -0.066011 -0.075328 0.10901
2149 0.051067 -0.058493 -0.039085 -0.022573 0.088773
2150 0.046203 -0.029487 -0.037999 -0.035628 0.081897
2151 0.04115 -0.061313 -0.06075 -0.044878 0.093585
2152 0.037398 -0.054564 -0.053344 -0.049401 0.085448
2153 0.032214 -0.057691 -0.082999 -0.069999 0.069002
2154 0.075147 -0.061838 -0.05182 -0.032505 0.11711
2155 0.11665 -0.067812 -0.063955 -0.067187 0.068294
2156 0.14751 -0.047475 -0.056002 -0.061727 0.070583
2157 0.090054 -0.076228 -0.070168 -0.082457 0.05753
2158 0.073814 -0.078369 -0.085637 -0.082947 0.068435
2159 0.076608 -0.061786 -0.062633 -0.061607 0.090765
2160 0.072027 -0.038854 -0.050224 -0.058643 0.10763
2161 0.024664 -0.07631 -0.093586 -0.075874 0.045431
2162 0.063861 -0.0542 -0.059121 -0.045978 0.089542
2163 0.063783 -0.055872 -0.051209 -0.063647 0.094834
2164 0.019632 -0.07526 -0.08187 -0.063762 0.065283
2165 0.042878 -0.056456 -0.071679 -0.076343 0.054924
2166 0.04099 -0.07323 -0.072213 -0.071516 0.075641
2167 0.025612 -0.08298 -0.091455 -0.083998 0.060004
2168 0.061234 -0.050244 -0.065969 -0.061288 0.06329
2169 0.038326 -0.072431 -0.077252 -0.063923 0.049983
2170 0.0083599 -0.091361 -0.12578 -0.11001 0.055413
2171 0.041489 -0.057868 -0.084776 -0.084822 0.070701
2172 0.069369 -0.055932 -0.068919 -0.067066 0.066759
2173 0.026271 -0.091961 -0.11619 -0.11047 0.04772
2174 0.038184 -0.074562 -0.088889 -0.096317 0.084298
2175 0.016725 -0.070011 -0.10435 -0.09621 0.087909
2176 0.043116 -0.052735 -0.08373 -0.082806 0.0842
2177 0.02005 -0.060376 -0.091649 -0.081264 0.12967
2178 0.051511 -0.07672 -0.10765 -0.11325 0.12824
2179 0.042883 -0.063017 -0.076497 -0.10621 0.14966
2180 0.036788 -0.059435 -0.085288 -0.081402 0.13507
2181 0.024176 -0.069817 -0.10375 -0.08626 0.12511
2182 0.01621 -0.072531 -0.10703 -0.10807 0.083757
2183 0.034191 -0.06801 -0.088123 -0.091895 0.083765
2184 0.043654 -0.038353 -0.074282 -0.069025 0.10611
2185 -0.006204 -0.090495 -0.12718 -0.13184 0.057456
2186 0.060397 -0.0484 -0.078298 -0.066922 0.091129
2187 0.016497 -0.079093 -0.099851 -0.11378 0.094678
2188 0.029729 -0.071749 -0.10965 -0.088185 0.08534
2189 0.039681 -0.048351 -0.077336 -0.087385 0.094335
2190 0.0032036 -0.10974 -0.11939 -0.13039 0.10654
2191 0.027651 -0.071805 -0.10073 -0.086018 0.12266
2192 0.033662 -0.060537 -0.096573 -0.084014 0.10684
2193 0.020221 -0.066946 -0.090245 -0.10766 0.08171
2194 0.0025427 -0.10297 -0.12231 -0.13409 0.036603
2195 0.034154 -0.058509 -0.10352 -0.10707 0.11389
2196 0.0070525 -0.082377 -0.10272 -0.11176 0.09264
2197 0.0072724 -0.081091 -0.12581 -0.11583 0.066403
2198 0.0029752 -0.079629 -0.093403 -0.10358 0.054955
2199 0.049563 -0.056155 -0.10308 -0.111 0.06974
2200 0.0055988 -0.059621 -0.099286 -0.092455 0.082702
2201 0.044675 -0.063937 -0.095748 -0.11773 0.091503
2202 0.025863 -0.064203 -0.11057 -0.088551 0.0953
2203 0.045533 -0.066738 -0.11919 -0.1098 0.1313
2204 0.020581 -0.05863 -0.11408 -0.10908 0.1236
2205 -0.0015292 -0.069387 -0.12529 -0.12234 0.079501
2206 0.029929 -0.064218 -0.088692 -0.077632 0.07148
2207 0.02484 -0.058227 -0.10935 -0.10232 0.057031
2208 0.013091 -0.064351 -0.11348 -0.10997 0.062355
2209 0.041767 -0.062689 -0.10444 -0.0926 0.098105
2210 0.007491 -0.088846 -0.12961 -0.12408 0.064234
2211 0.031746 -0.073082 -0.10361 -0.10935 0.051176
2212 0.060972 -0.067427 -0.096999 -0.082016 0.072917
2213 0.018036 -0.073456 -0.11302 -0.093834 0.091867
2214 0.013851 -0.095629 -0.14145 -0.10363 0.066599
2215 0.033373 -0.083222 -0.10939 -0.097762 0.068578
2216 -0.0010394 -0.10525 -0.13891 -0.10591 0.040732
2217 0.044129 -0.081547 -0.10906 -0.1017 0.066767
2218 0.00020927 -0.12849 -0.13194 -0.12168 0.032947
2219 0.019021 -0.10172 -0.11983 -0.09371 0.055114
2220 0.031476 -0.087236 -0.10283 -0.10708 0.065858
2221 0.031439 -0.089142 -0.13832 -0.1329 0.066122
2222 0.022576 -0.082753 -0.128 -0.11017 0.060504
2223 0.024414 -0.10604 -0.12303 -0.12039 0.047309
2224 0.031071 -0.078998 -0.10025 -0.08095 0.07318
2225 -0.0071796 -0.11169 -0.11837 -0.11523 0.032285
2226 0.039816 -0.083446 -0.11161 -0.094137 0.059713
2227 0.01581 -0.10017 -0.12873 -0.087621 0.033044
2228 -0.005497 -0.1151 -0.12751 -0.11332 0.065069
2229 0.012253 -0.09225 -0.12066 -0.11082 0.041001
2230 0.0089319 -0.12794 -0.13263 -0.11491 0.026489
2231 -0.0074496 -0.12571 -0.15242 -0.12953 0.014195
2232 0.017266 -0.075856 -0.10541 -0.11323 0.076471
2233 0.028787 -0.083282 -0.12197 -0.11727 0.024163
2234 -0.0056729 -0.1063 -0.11074 -0.096273 0.032124
2235 -0.0041025 -0.10411 -0.13406 -0.13328 0.037629
2236 0.01758 -0.10288 -0.1041 -0.10697 0.020726
2237 -0.0077108 -0.1075 -0.14379 -0.12823 0.0090881
2238 -0.009763 -0.10311 -0.12619 -0.13202 0.016882
2239 -0.0202 -0.10026 -0.14068 -0.13681 0.025361
2240 -0.00015902 -0.094267 -0.12476 -0.11591 0.038211
2241 -0.0023503 -0.10308 -0.12641 -0.14453 0.03401
2242 -0.0059757 -0.10346 -0.10796 -0.10242 0.028631
2243 -0.011587 -0.12431 -0.13711 -0.12608 0.028954
2244 -0.018081 -0.12945 -0.14214 -0.11846 -0.0046429
2245 -0.00015076 -0.11937 -0.1068 -0.12134 0.021389
2246 0.013959 -0.096842 -0.095472 -0.1014 0.054487
2247 0.011841 -0.092384 -0.10626 -0.092407 0.034804
2248 -0.0079991 -0.12593 -0.15933 -0.11783 0.017881
2249 -0.011603 -0.10427 -0.13866 -0.12565 0.008953
2250 0.015893 -0.1008 -0.12466 -0.11624 -0.0075823
2251 0.0209 -0.095767 -0.116 -0.11328 0.018594
2252 0.0090526 -0.07879 -0.12314 -0.11837 0.041986
2253 0.0042076 -0.1082 -0.11294 -0.11204 0.036371
2254 0.039205 -0.081756 -0.10719 -0.094088 0.023123
2255 0.0045723 -0.095088 -0.12752 -0.10596 0.023867
2256 0.034465 -0.088749 -0.11641 -0.11942 0.01156
2257 0.0033152 -0.10711 -0.13733 -0.10552 0.016052
2258 0.0015275 -0.10663 -0.1333 -0.12167 0.015306
2259 0.011742 -0.11046 -0.12727 -0.13251 0.020942
2260 -0.017932 -0.11938 -0.15591 -0.12983 0.015677
2261 0.0086844 -0.11756 -0.12969 -0.13194 0.012593
2262 -0.019539 -0.13071 -0.14549 -0.13286 0.014851
2263 0.0064954 -0.099317 -0.12625 -0.10866 0.014516
2264 -0.0037167 -0.1155 -0.13973 -0.11033 -0.007528
2265 -0.0058952 -0.11019 -0.13517 -0.1222 0.0073578
2266 0.038101 -0.094045 -0.11625 -0.092677 0.010889
2267 -0.026503 -0.12172 -0.14382 -0.14053 0.01515
2268 0.013122 -0.077708 -0.11924 -0.109 0.04317
2269 0.016289 -0.095695 -0.13217 -0.13174 -0.013937
2270 0.018685 -0.10884 -0.13168 -0.12398 -3.4288e-05
2271 -0.0075227 -0.11954 -0.12586 -0.1143 0.011161
2272 -0.02761 -0.12787 -0.14203 -0.12684 -0.021628
2273 -0.010163 -0.12203 -0.13669 -0.12102 -0.029822
2274 -0.018132 -0.14113 -0.14862 -0.13722 -0.03061
2275 -0.014192 -0.13931 -0.13707 -0.11678 -0.019136
2276 0.019995 -0.096507 -0.15047 -0.13367 0.016866
2277 0.0001963 -0.11697 -0.12472 -0.13294 -0.022408
2278 0.015286 -0.11801 -0.1181 -0.12266 0.003279
2279 0.0013556 -0.10514 -0.12381 -0.13437 -0.016622
2280 -0.012389 -0.11293 -0.15093 -0.12648 -0.012842
2281 -0.0077347 -0.12291 -0.12362 -0.122 -0.016234
2282 0.026341 -0.10742 -0.11947 -0.10648 0.013666
2283 -0.0041145 -0.1184 -0.11389 -0.12908 -0.0022082
2284 0.0069844 -0.1233 -0.14055 -0.14339 -0.0082314
2285 0.0096165 -0.12357 -0.12973 -0.12302 0.0030477
2286 0.016281 -0.10877 -0.12058 -0.11396 0.0040089
2287 0.0066388 -0.11261 -0.12963 -0.13142 -0.010027
2288 -0.0074031 -0.13105 -0.141 -0.12385 -0.026218
2289 0.025541 -0.10689 -0.12821 -0.11401 0.016431
2290 -0.0045079 -0.11176 -0.12232 -0.12014 0.0099051
2291 0.034955 -0.10546 -0.11558 -0.11675 0.014515
2292 0.010003 -0.094642 -0.12729 -0.085756 -0.021654
2293 0.043568 -0.068094 -0.11649 -0.09616 0.0042763
2294 -0.0089474 -0.07806 -0.12282 -0.10256 -0.008059
2295 0.019443 -0.081333 -0.10832 -0.11058 0.0081011
2296 0.016345 -0.067282 -0.11698 -0.096524 0.0025145
2297 0.0022744 -0.074308 -0.12405 -0.094896 -0.0043254
2298 0.00061818 -0.060667 -0.12423 -0.10535 -0.00477
2299 0.031251 -0.038994 -0.087031 -0.10257 -0.0084082
2300 0.032511 -0.046551 -0.096791 -0.086932 0.028625
2301 0.036642 -0.033347 -0.11801 -0.084788 0.017837
2302 0.021582 -0.017509 -0.10419 0.021711 0.033048
2303 0.013239 -0.050118 -0.10756 0.012311 0.0090164
2304 0.0028914 -0.038524 -0.14424 -0.044816 -0.014658
2305 -0.0019795 -0.029217 -0.15341 -0.080101 -0.028737
2306 0.016205 -0.0041013 -0.12286 -0.08103 0.024106
2307 0.0099022 -0.049417 -0.12064 -0.12542 -0.020939
2308 -0.0035005 -0.074268 -0.11306 -0.12268 -0.011192
2309 0.037772 -0.072307 -0.13193 -0.094947 0.0067157
2310 0.05961 0.0095229 -0.10621 -0.089244 0.03049
2311 0.042275 -0.015878 -0.11839 -0.14277 -0.00041832
2312 0.068447 -0.036753 -0.12466 -0.109 -0.0059269
2313 0.11872 -0.058007 -0.11955 -0.11282 0.0062331
2314 0.097508 -0.082058 -0.13783 -0.14459 -0.016954
2315 0.14345 -0.026432 -0.12192 -0.080143 -0.0014032
2316 0.038095 -0.080167 -0.11757 -0.12195 -0.022208
2317 0.072712 0.053364 -0.11521 -0.10893 -0.0036698
2318 0.032501 0.074139 -0.12466 -0.1207 0.002467
2319 0.041311 0.012235 -0.12146 -0.12453 -0.016036
2320 0.058201 -0.012728 -0.11256 -0.049702 0.023097
2321 0.021473 -0.030091 -0.099632 0.024958 0.0077444
2322 0.01682 -0.066913 -0.13566 0.038495 -0.010064
2323 0.051638 -0.043574 -0.11759 0.15538 0.0079713
2324 0.013432 -0.024212 -0.10994 0.016985 0.0037612
2325 0.045716 -0.042984 -0.074575 -0.052134 -0.021628
2326 0.011822 0.12857 -0.0031822 -0.080184 -0.019058
2327 0.047684 0.20072 0.10126 -0.055964 0.010021
2328 0.034646 0.070427 0.097685 -0.058682 -0.021666
2329 0.043633 0.02372 0.10225 -0.059848 -0.0072901
2330 0.043042 -0.0042271 -0.0063078 -0.088478 -0.021541
2331 0.0059154 -0.019633 -0.060021 -0.087343 -0.029741
2332 0.0078466 -0.045826 -0.078521 -0.1063 -0.044999
2333 0.021974 -0.022195 -0.051907 0.058693 0.00060491
2334 0.039116 0.015831 -0.062125 0.11834 0.0036704
2335 0.028108 0.21929 -0.067297 0.10058 -0.013813
2336 0.042818 0.26388 -0.065576 0.070798 -0.0063091
2337 0.031533 0.15125 -0.058298 0.016572 -0.013399
2338 0.020598 0.065821 -0.044867 -0.0037642 0.009209
2339 0.020958 0.020459 -0.078623 -0.050162 -0.02111
2340 0.035688 0.036001 -0.039181 -0.052116 -0.023917
2341 0.043389 0.037337 0.021536 -0.052707 0.0070947
2342 0.040317 0.095962 0.14096 -0.058934 0.015511
2343 0.044623 0.33813 0.15678 0.0017686 -0.020845
2344 0.036774 0.34781 0.15912 0.16387 -0.033315
2345 0.062736 0.16392 0.11342 0.25462 0.013542
2346 0.047612 0.096588 0.063966 0.23003 -0.018089
2347 0.034728 0.067895 -0.0030206 0.15934 0.0088173
2348 0.04871 0.10306 0.020952 0.080664 -0.0037582
2349 0.026137 0.078601 0.0091943 0.02752 -0.0092621
2350 0.034868 0.30229 -0.012868 0.016699 -0.015793
2351 0.041138 0.37166 0.01158 0.012274 -0.021293
2352 0.020494 0.29792 -0.023978 -0.01344 -0.0070916
2353 0.046565 0.24004 0.021078 0.24514 -0.014445
2354 0.040683 0.15761 0.17032 0.30631 -0.0085119
2355 0.033276 0.10068 0.25123 0.31136 0.0057547
2356 0.060992 0.13964 0.26846 0.35673 -0.00046234
2357 0.043328 0.11857 0.28419 0.24857 0.01037
2358 0.033815 0.28234 0.21757 0.18153 -0.019203
2359 0.035148 0.40987 0.13556 0.092154 0.0027729
2360 0.045337 0.38748 0.1182 0.089163 -0.035808
2361 0.07108 0.32888 0.1173 0.09461 0.013245
2362 0.044418 0.23919 0.067747 0.08863 0.023498
2363 0.093398 0.19036 0.078076 0.35478 -0.033388
2364 0.11334 0.17456 0.081594 0.40428 0.0023283
2365 0.12682 0.1375 0.091725 0.36679 -0.016778
2366 0.14934 0.24871 0.32751 0.36276 -0.021454
2367 0.14106 0.45185 0.35261 0.27519 -0.028849
2368 0.15521 0.53763 0.34829 0.26292 -0.011623
2369 0.07133 0.3174 0.33029 0.27868 0.0031725
2370 0.046323 0.21143 0.27278 0.37276 0.0053727
2371 0.042301 0.21488 0.27466 0.42134 -0.002335
2372 0.066287 0.20864 0.24787 0.44357 -0.015307
2373 0.067211 0.19942 0.24413 0.41412 -0.018367
2374 0.080078 0.47351 0.25246 0.31548 -0.0065231
2375 0.071125 0.50085 0.29186 0.24911 -0.0060375
2376 0.09238 0.42677 0.37429 0.20256 -0.025568
2377 0.15042 0.48373 0.41649 0.1795 0.0076362
2378 0.17611 0.33098 0.38336 0.16374 0.010832
2379 0.20732 0.25847 0.41551 0.37377 -0.0067608
2380 0.18981 0.23466 0.3822 0.45958 -0.019518
2381 0.14279 0.25288 0.32109 0.46828 -0.020645
2382 0.12217 0.27443 0.3264 0.45569 -0.0010528
2383 0.12027 0.58836 0.29275 0.42549 -0.0022905
2384 0.089274 0.5325 0.35364 0.32011 -0.024917
2385 0.088046 0.50348 0.39821 0.29239 -0.019605
2386 0.075526 0.41408 0.49105 0.20265 -0.017446
2387 0.11018 0.34594 0.46455 0.20552 -0.024321
2388 0.13945 0.27803 0.4599 0.21601 -7.1931e-05
2389 0.16758 0.26314 0.42134 0.30439 0.0022299
2390 0.2283 0.27031 0.41524 0.4767 -0.022221
2391 0.21228 0.58779 0.36455 0.45584 -0.02365
2392 0.19094 0.55778 0.33045 0.41264 -0.020202
2393 0.18559 0.53925 0.28671 0.41637 -0.029979
2394 0.17293 0.45401 0.28081 0.30368 0.00073073
2395 0.13137 0.32124 0.25445 0.21543 -0.01667
2396 0.15061 0.30902 0.28944 0.22135 -0.0045154
2397 0.1876 0.30485 0.38704 0.21645 0.016378
2398 0.1917 0.43682 0.51573 0.24272 0.0097524
2399 0.25118 0.6392 0.49421 0.20912 0.034304
2400 0.23758 0.59135 0.46355 0.19933 -0.014581
2401 0.2468 0.54027 0.43943 0.48233 0.013269
2402 0.25062 0.41994 0.3703 0.46279 0.0034164
2403 0.23916 0.36905 0.33164 0.44348 0.016399
2404 0.24856 0.34928 0.31823 0.35824 -0.0011325
2405 0.19058 0.31817 0.29568 0.24069 0.017677
2406 0.22125 0.65312 0.29368 0.24775 0.012633
2407 0.19899 0.69066 0.28547 0.20845 0.030801
2408 0.16648 0.59004 0.3015 0.22453 0.017683
2409 0.14962 0.46503 0.26924 0.17292 -0.011866
2410 0.20479 0.34972 0.25734 0.20799 0.018084
2411 0.2559 0.34931 0.27538 0.2245 0.041659
2412 0.27905 0.33694 0.24913 0.16345 -0.0036385
2413 0.28516 0.32196 0.2322 0.19046 -0.0017095
2414 0.32129 0.61536 0.23462 0.17789 -0.0061351
2415 0.28317 0.6822 0.26465 0.18844 0.0074441
2416 0.25247 0.51761 0.27066 0.18734 0.029829
2417 0.24922 0.38011 0.23188 0.1709 0.0321
2418 0.2402 0.33436 0.20821 0.14854 0.015175
2419 0.23277 0.33802 0.21734 0.14605 0.0082269
2420 0.16398 0.29179 0.18225 0.1035 -0.018926
2421 0.19888 0.35331 0.20641 0.15947 0.020679
2422 0.19121 0.34885 0.19499 0.12737 0.017787
2423 0.19773 0.62998 0.20487 0.12229 0.050408
2424 0.26803 0.59287 0.19451 0.10677 0.021536
2425 0.32263 0.44216 0.16297 0.094853 0.030289
2426 0.31255 0.34614 0.1452 0.093571 0.033801
2427 0.31708 0.34955 0.14964 0.097109 0.043645
2428 0.25217 0.31579 0.12312 0.055668 0.045221
2429 0.25076 0.30824 0.15071 0.092064 0.049175
2430 0.26428 0.34387 0.15242 0.079468 0.048981
2431 0.18963 0.29703 0.099985 0.031332 0.00042672
2432 0.18087 0.31661 0.12167 0.055526 0.0049262
2433 0.21974 0.36534 0.15075 0.067389 0.054652
2434 0.21997 0.33338 0.15531 0.058727 0.073122
2435 0.18974 0.29455 0.11632 0.047017 0.048367
2436 0.24305 0.29763 0.097883 0.026062 0.072019
2437 0.29506 0.29754 0.11916 0.02235 0.054631
2438 0.335 0.30185 0.12465 0.072057 0.052092
2439 0.33763 0.28195 0.10271 0.019731 0.04135
2440 0.26614 0.27222 0.088214 0.034473 0.0086976
2441 0.27786 0.28795 0.10731 0.020165 0.044559
2442 0.23201 0.25095 0.083028 0.019799 0.014804
2443 0.20279 0.24762 0.096094 0.021263 0.030339
2444 0.20681 0.24763 0.089072 0.035545 0.053135
2445 0.17929 0.22327 0.045116 -0.010536 0.040305
2446 0.20996 0.22895 0.09722 0.010776 0.059538
2447 0.20025 0.23008 0.075723 -0.010009 0.066654
2448 0.1652 0.22185 0.049364 -0.012664 0.024484
2449 0.19775 0.2226 0.06676 -0.0054622 0.060481
2450 0.21738 0.1989 0.05861 0.0042046 0.035559
2451 0.24159 0.18603 0.046351 -0.017854 0.031663
2452 0.22644 0.19119 0.048701 -0.014106 0.070186
2453 0.27508 0.20386 0.065793 -0.004401 0.027301
2454 0.22271 0.17689 0.038076 -0.0041176 0.037878
2455 0.21115 0.21958 0.07453 0.017856 0.060998
2456 0.1561 0.16257 0.022114 -0.0083164 0.046639
2457 0.18437 0.18895 0.051247 -0.019522 0.067996
2458 0.14507 0.16055 0.019937 -0.026427 0.048649
2459 0.1712 0.1698 0.034469 -0.03447 0.048033
2460 0.15024 0.14974 -0.0021434 -0.018252 0.058314
2461 0.11935 0.11222 0.008625 -0.045894 0.020936
2462 0.13437 0.12507 0.0095652 -0.070615 0.022541
2463 0.14095 0.13287 -0.0064414 -0.037199 0.019564
2464 0.16036 0.13702 0.021161 -0.039106 0.04709
2465 0.13465 0.12293 -0.0061695 -0.03287 0.040521
2466 0.15357 0.12169 -0.0040042 -0.035165 0.017105
2467 0.13803 0.11506 -0.0047283 -0.036714 0.01502
2468 0.12942 0.12419 0.013273 -0.03073 0.040248
2469 0.10931 0.11234 -0.034829 -0.055712 0.0046262
2470 0.093759 0.082552 -0.032821 -0.05973 0.02764
2471 0.10692 0.1021 9.0714e-05 -0.044804 0.025013
2472 0.11793 0.078751 -0.019019 -0.046268 0.015386
2473 0.09669 0.071968 -0.019364 -0.04237 0.0063485
2474 0.09212 0.074287 -0.037935 -0.046222 0.00021735
2475 0.10076 0.095038 -0.027455 -0.043373 0.037437
2476 0.086599 0.082692 -0.024321 -0.04377 0.030476
2477 0.096011 0.070455 -0.063528 -0.060507 0.0013059
2478 0.12815 0.086082 -0.028167 -0.039514 0.0064478
2479 0.094731 0.070244 -0.013727 -0.036121 0.053839
2480 0.093642 0.066026 -0.034167 -0.035764 0.014034
2481 0.086021 0.05282 -0.03368 -0.057438 -0.0041918
2482 0.078292 0.042144 -0.044975 -0.081119 0.01063
2483 0.048359 0.034735 -0.065107 -0.090635 0.004888
2484 0.082347 0.0364 -0.032436 -0.04271 -0.00072007
2485 0.083234 0.061558 -0.04331 -0.057134 0.013867
2486 0.080883 0.055469 -0.04766 -0.036691 0.026068
2487 0.055147 0.022839 -0.04592 -0.067996 0.00069481
2488 0.089099 0.026784 -0.039303 -0.054263 0.0083283
2489 0.058333 0.033216 -0.057192 -0.078229 0.0092744
2490 0.069653 0.034307 -0.066047 -0.081101 0.012039
2491 0.060047 0.029097 -0.051818 -0.060135 0.0024548
2492 0.045494 0.026196 -0.099901 -0.070555 -0.00079437
2493 0.04211 0.013721 -0.076407 -0.056854 0.0060933
2494 0.062218 0.022297 -0.073523 -0.051008 -0.0074265
2495 0.085433 0.045344 -0.040074 -0.039184 -0.0052295
2496 0.042736 0.0016337 -0.082345 -0.081253 -0.013226
2497 0.07083 0.010219 -0.045999 -0.062198 -0.0063892
2498 0.036202 -0.015852 -0.073611 -0.068478 -0.013966
2499 0.066953 0.011173 -0.043306 -0.08174 -0.02012
2500 0.023318 -0.014227 -0.092222 -0.11862 -0.019648
2501 0.040377 -0.013211 -0.072494 -0.094756 -0.014552
2502 0.018461 -0.0056886 -0.082948 -0.084193 -0.015367
2503 0.052447 -0.0061858 -0.059601 -0.089463 0.0064321
2504 0.044895 -0.0090752 -0.080566 -0.099485 0.0011436
2505 0.015746 -0.027222 -0.096059 -0.10331 -0.024016
2506 0.043288 -0.03046 -0.094284 -0.11412 -0.0051847
2507 0.043155 -0.04169 -0.081932 -0.095639 -0.012711
2508 0.036997 -0.010308 -0.096824 -0.099251 -0.016834
2509 0.024862 -0.017346 -0.087305 -0.1001 -0.021856
2510 0.046897 -0.023335 -0.052572 -0.085112 -0.021201
2511 0.049541 -0.011785 -0.084968 -0.08867 -0.012793
2512 0.017741 -0.032709 -0.091746 -0.10309 0.0090349
2513 0.038809 0.0034492 -0.073911 -0.091491 -0.017627
2514 0.011227 -0.032901 -0.098487 -0.081309 -0.013676
2515 0.025216 -0.027247 -0.10912 -0.10287 -0.030839
2516 0.020472 -0.024213 -0.097201 -0.087035 -0.029829
2517 0.047977 -0.019947 -0.054326 -0.079207 0.014435
2518 0.021722 -0.0071733 -0.10264 -0.098182 -0.022469
2519 0.044403 -0.005699 -0.078672 -0.087493 -0.027519
2520 0.024378 -0.019347 -0.11134 -0.094729 -0.021527
2521 0.016698 -0.041555 -0.096006 -0.092054 -0.04275
2522 0.015762 -0.03408 -0.10629 -0.090776 -0.046852
2523 0.018046 -0.032859 -0.099686 -0.1322 -0.014507
2524 0.010482 -0.058176 -0.097802 -0.10855 -0.041555
2525 0.051151 -0.032635 -0.087492 -0.086227 -0.031179
2526 0.015173 -0.043945 -0.10213 -0.086632 -0.021503
2527 0.04515 -0.032215 -0.086001 -0.10212 -0.020855
2528 0.02213 -0.057442 -0.10362 -0.11432 -0.025928
2529 0.018925 -0.051806 -0.13766 -0.12308 -0.029167
2530 0.032154 -0.031864 -0.082323 -0.090085 -0.006125
2531 0.0086873 -0.06752 -0.10745 -0.11681 -0.030807
2532 0.0028491 -0.062865 -0.10971 -0.12211 -0.045964
2533 0.023106 -0.043403 -0.085472 -0.097197 -0.020809
2534 0.022377 -0.060453 -0.10682 -0.083703 -0.030914
2535 0.018344 -0.038735 -0.12017 -0.12258 -0.051291
2536 0.021397 -0.053802 -0.10054 -0.083269 -0.01358
2537 0.032233 -0.044282 -0.085824 -0.081814 -0.021152
2538 0.0043991 -0.053709 -0.12629 -0.10767 -0.039659
2539 0.044152 -0.030085 -0.069932 -0.087799 -0.0048532
2540 0.042602 -0.042599 -0.0966 -0.098345 -0.038865
2541 -0.00037964 -0.072791 -0.11792 -0.12061 -0.051769
2542 0.025856 -0.058233 -0.10112 -0.10975 -0.026034
2543 0.04623 -0.047911 -0.10604 -0.1171 -0.020289
2544 0.017688 -0.065954 -0.11321 -0.11698 -0.013376
2545 -0.005628 -0.060599 -0.10183 -0.11931 -0.019986
2546 0.0054316 -0.084777 -0.12175 -0.1079 -0.057615
2547 0.020292 -0.062501 -0.10729 -0.12357 -0.051761
2548 -0.014067 -0.095826 -0.10535 -0.12069 -0.048594
2549 0.022463 -0.056967 -0.07801 -0.077851 -0.0056101
2550 0.026467 -0.055066 -0.079896 -0.0954 -0.0058617
2551 0.053001 -0.045132 -0.078984 -0.061714 -0.030326
2552 0.004618 -0.076832 -0.10143 -0.10782 -0.027861
2553 0.035073 -0.054244 -0.079635 -0.085001 -0.0263
2554 0.020765 -0.069304 -0.11283 -0.10594 -0.036227
2555 0.016838 -0.081543 -0.1129 -0.11037 -0.0045438
2556 -0.00083049 -0.113 -0.11957 -0.11205 -0.067204
2557 0.002492 -0.10576 -0.11427 -0.10965 -0.053883
2558 0.030478 -0.077988 -0.0894 -0.097417 -0.02774
2559 0.028996 -0.084063 -0.11325 -0.11882 -0.038603
2560 0.032861 -0.07732 -0.10858 -0.078549 -0.014436
2561 0.019909 -0.070179 -0.11439 -0.086908 -0.065315
2562 -0.0048237 -0.063929 -0.11776 -0.094508 -0.036945
2563 0.025816 -0.069353 -0.098028 -0.084288 -0.035304
2564 0.0074501 -0.091098 -0.096078 -0.10967 -0.05701
2565 0.025109 -0.067136 -0.11012 -0.098138 -0.027874
2566 -0.0040342 -0.084347 -0.11958 -0.091384 -0.062859
2567 0.061709 -0.043693 -0.07697 -0.066232 -0.028827
2568 0.029316 -0.076301 -0.074276 -0.071143 -0.02424
2569 0.0037295 -0.085394 -0.10961 -0.072311 -0.049272
2570 0.013104 -0.082109 -0.11127 -0.082579 -0.014614
2571 -0.0024783 -0.11506 -0.11264 -0.084164 -0.052667
2572 0.010718 -0.093374 -0.1088 -0.07853 -0.054934
2573 0.0083159 -0.091707 -0.1102 -0.074893 -0.032386
2574 -0.002322 -0.10584 -0.12957 -0.082043 -0.039996
2575 0.0013583 -0.098405 -0.10615 -0.087599 -0.040871
2576 -0.0076463 -0.1077 -0.11303 -0.085075 -0.055161
2577 -0.013819 -0.099461 -0.1281 -0.084501 -0.058235
2578 0.026586 -0.077002 -0.10266 -0.056873 -0.038757
2579 0.0061661 -0.091149 -0.094471 -0.087571 -0.046207
2580 0.0014021 -0.090878 -0.099026 -0.06403 -0.052024
2581 -0.0028761 -0.096689 -0.094484 -0.081027 -0.024551
2582 0.0065644 -0.11363 -0.10385 -0.076823 -0.044682
2583 -0.0073415 -0.087247 -0.10504 -0.078318 -0.027172
2584 0.0029431 -0.11489 -0.10634 -0.07424 -0.04017
2585 0.028352 -0.10228 -0.10856 -0.095659 -0.04665
2586 0.020647 -0.094772 -0.10702 -0.064662 -0.03402
2587 0.0043108 -0.1021 -0.11396 -0.089741 -0.073257
2588 -0.0096884 -0.12384 -0.11498 -0.090014 -0.043686
2589 0.0077172 -0.10338 -0.11905 -0.10571 -0.065467
2590 0.0046131 -0.10282 -0.08109 -0.070595 -0.049234
2591 0.00066765 -0.10432 -0.1004 -0.070795 -0.0073991
2592 0.0029158 -0.09676 -0.11105 -0.08866 -0.050444
2593 -0.0038273 -0.10911 -0.10508 -0.089409 -0.055124
2594 0.018344 -0.099787 -0.081344 -0.066994 0.0010619
2595 -0.016984 -0.10609 -0.10479 -0.076095 -0.039192
2596 -0.0183 -0.13405 -0.10308 -0.071635 -0.055806
2597 0.0065001 -0.10933 -0.10088 -0.094822 -0.0583
2598 0.0081326 -0.12186 -0.099642 -0.090215 -0.032628
2599 -0.0065101 -0.11945 -0.11712 -0.088087 -0.062343
2600 0.0037325 -0.12215 -0.097056 -0.10914 -0.053486
2601 0.012318 -0.091929 -0.10188 -0.077084 -0.046181
2602 0.013878 -0.10519 -0.080027 -0.081027 -0.0046589
2603 -0.01214 -0.13782 -0.11241 -0.097737 -0.052881
2604 -0.010156 -0.13162 -0.1193 -0.079019 -0.051117
2605 -0.00084246 -0.11022 -0.11321 -0.091167 -0.049419
2606 0.016339 -0.1288 -0.089445 -0.099748 -0.047589
2607 0.0082617 -0.1181 -0.11796 -0.067934 -0.040803
2608 -0.0068391 -0.10292 -0.094311 -0.084284 -0.013718
2609 0.028149 -0.089405 -0.079031 -0.074778 -0.0226
2610 0.0055425 -0.095336 -0.088209 -0.091767 -0.018825
2611 -0.002324 -0.11873 -0.10784 -0.07169 -0.021194
2612 0.0090515 -0.10568 -0.12299 -0.10232 -0.043758
2613 0.0079774 -0.13968 -0.10106 -0.083823 -0.036257
2614 0.019509 -0.11744 -0.069924 -0.064845 -0.055875
2615 0.0044387 -0.089097 -0.052817 -0.011629 -0.026629
2616 0.0050383 -0.088402 -0.053671 0.047595 -0.035483
2617 -0.013709 -0.12032 -0.086752 0.011184 0.0032534
2618 0.0067946 -0.097805 -0.058895 -0.01843 -0.026008
2619 -0.024471 -0.12168 -0.10227 -0.096511 -0.032885
2620 -0.015318 -0.14783 -0.098622 -0.08355 -0.069421
2621 0.011238 -0.14031 -0.067159 -0.083949 -0.045122
2622 -0.005519 -0.14587 -0.092751 -0.078079 -0.021814
2623 0.038563 -0.092179 -0.044012 -0.052314 -0.036693
2624 0.0048313 -0.1367 -0.082453 -0.06731 -0.042335
2625 -0.0067962 -0.13256 -0.10029 -0.084182 -0.057488
2626 0.01969 -0.11605 -0.076506 -0.062994 -0.0069862
2627 -0.0069553 -0.11255 -0.063556 -0.071678 -0.025947
2628 0.010833 -0.09511 -0.013402 0.048387 -0.0083936
2629 0.016396 -0.12037 0.04612 0.10889 -0.025414
2630 0.0087775 -0.12095 0.055021 0.097329 -0.041292
2631 -0.009141 -0.13198 0.067346 0.12894 -0.049112
2632 0.007427 -0.094566 0.052093 0.044084 -0.035026
2633 0.001458 -0.11102 0.0024114 -0.0041946 -0.022074
2634 -0.013005 -0.12469 -0.010004 -0.040169 -0.035692
2635 0.029042 -0.098089 -0.033252 -0.016216 -0.0328
2636 0.0097329 -0.12373 -0.031917 -0.031063 -0.036108
2637 0.0043709 -0.1152 -0.030006 -0.037296 -0.037747
2638 -0.0029673 -0.10704 -0.024336 -0.03616 -0.036654
2639 -0.0028884 -0.1292 -0.050115 0.13523 -0.040864
2640 -0.0056154 -0.12037 -0.062268 0.21785 -0.04574
2641 -0.03146 -0.14938 -0.044221 0.25261 -0.055765
2642 -0.026133 -0.14046 -0.054141 0.17631 -0.041466
2643 -0.017725 -0.11094 0.039636 0.10059 -0.051698
2644 -0.021319 -0.12485 0.094174 0.046863 -0.015222
2645 -0.018162 -0.13332 0.18357 0.013658 -0.029747
2646 -0.0019131 -0.11082 0.13438 -0.0010989 -0.039183
2647 -0.011109 -0.12572 0.18106 0.044499 -0.03233
2648 -0.0057313 -0.12786 0.13096 0.17535 -0.04318
2649 -0.015479 -0.11073 0.035518 0.30739 -0.01789
2650 -0.0035723 -0.085473 0.035302 0.31709 -0.041516
2651 -0.02913 -0.094663 -0.0050373 0.27 -0.02783
2652 0.0061557 -0.027503 0.028296 0.20636 -0.025667
2653 -0.0086127 -0.047966 0.033633 0.13399 -0.03001
2654 0.016996 -0.060841 0.033814 0.10838 -0.025329
2655 0.016516 -0.073807 0.014651 0.090859 -0.017296
2656 -0.011312 -0.11202 0.080306 0.1167 -0.032559
2657 0.016511 -0.08997 0.14636 0.31632 -0.033906
2658 0.016039 -0.092854 0.24086 0.40526 -0.0084427
2659 -0.022224 -0.11313 0.24561 0.36609 -0.033075
2660 0.001303 -0.11462 0.2664 0.3488 -0.027059
2661 0.016113 -0.095358 0.21256 0.27045 -0.019936
2662 0.0201 -0.080094 0.17277 0.2244 -0.00095152
2663 0.017237 -0.039861 0.12373 0.19807 -0.013817
2664 0.026411 0.022289 0.069994 0.13715 -0.0012262
2665 -0.0025223 0.015151 0.047748 0.13061 -0.035864
2666 0.024171 -0.026036 0.061663 0.34553 -0.0036761
2667 0.0013056 -0.070081 0.063978 0.46147 -0.012773
2668 0.0079295 -0.065883 0.071457 0.4551 0.033312
2669 0.016906 -0.08083 0.16443 0.43729 0.009274
2670 -0.012146 -0.079698 0.25888 0.35406 0.042794
2671 4.7976e-05 -0.013941 0.29081 0.33014 0.015913
2672 0.02599 0.15686 0.3074 0.38711 0.050895
2673 0.014313 0.085057 0.27277 0.49004 0.0025352
2674 0.025906 -0.01601 0.26348 0.50964 -0.0092535
2675 -0.014411 -0.087745 0.17934 0.44264 -0.0097108
2676 -0.0011384 -0.082388 0.15475 0.47956 -0.014936
2677 -0.012566 -0.052684 0.13663 0.3983 -0.030065
2678 -0.00064953 -0.06739 0.12781 0.41252 -0.01697
2679 0.00046704 -0.0086091 0.095739 0.4666 -0.022557
2680 -0.006892 0.1498 0.096644 0.52228 -0.046566
2681 0.021904 0.11228 0.10247 0.52976 0.0071419
2682 0.017883 0.010537 0.18369 0.4777 -0.027064
2683 0.0077919 -0.022093 0.29041 0.44135 0.074904
2684 0.039038 0.0095519 0.36325 0.38571 0.088082
2685 -0.019415 -0.015957 0.30848 0.29951 0.03963
2686 -0.0081158 -0.033434 0.28056 0.26502 0.055188
2687 0.0030072 -0.0076955 0.27132 0.29933 0.064201
2688 0.030009 0.12223 0.24058 0.52635 0.097806
2689 0.022193 0.18981 0.20348 0.55393 0.029385
2690 0.033119 0.11643 0.19228 0.5891 0.069693
2691 -0.022946 0.0043632 0.15029 0.45533 0.055848
2692 0.0063273 0.013958 0.12532 0.39707 0.0412
2693 -0.0013768 0.00071435 0.1344 0.32148 0.062871
2694 0.0093737 0.018898 0.21314 0.30453 0.066644
2695 0.030433 0.044028 0.35079 0.32893 0.11693
2696 0.048523 0.26124 0.40302 0.36638 0.064816
2697 0.004106 0.23613 0.36755 0.5246 0.063702
2698 0.011554 0.24392 0.35178 0.56347 0.08379
2699 0.022642 0.16531 0.29627 0.54286 0.071314
2700 0.0076012 0.085967 0.25763 0.44637 0.079528
2701 0.0065017 0.063457 0.22847 0.39817 0.071628
2702 0.0036369 0.03157 0.17236 0.26366 0.090622
2703 0.021329 0.047608 0.16786 0.28685 0.085489
2704 0.020612 0.066075 0.15703 0.26274 0.11279
2705 0.002832 0.1019 0.19468 0.29955 0.1294
2706 0.0071714 0.30235 0.26529 0.2799 0.14576
2707 0.021134 0.3341 0.37194 0.483 0.12094
2708 0.010895 0.25831 0.3724 0.51282 0.085584
2709 0.011415 0.31621 0.3553 0.49229 0.10966
2710 0.02548 0.232 0.32925 0.41311 0.11535
2711 -0.0072193 0.11794 0.28313 0.31566 0.093929
2712 -0.008034 0.097888 0.22691 0.25013 0.078825
2713 0.00061126 0.10312 0.18379 0.21508 0.10593
2714 0.017755 0.1279 0.20297 0.2676 0.12592
2715 0.0086334 0.20081 0.20604 0.24885 0.12046
2716 -0.023282 0.37504 0.16127 0.22203 0.12579
2717 0.017544 0.38873 0.2361 0.20071 0.10849
2718 0.037634 0.42449 0.31751 0.21838 0.091264
2719 0.019905 0.25458 0.34998 0.22431 0.12762
2720 0.038528 0.17622 0.36106 0.23351 0.12285
2721 0.034091 0.14548 0.32044 0.17734 0.10656
2722 0.071944 0.15369 0.29264 0.19011 0.090628
2723 0.063085 0.14988 0.21672 0.18271 0.10441
2724 0.050877 0.44507 0.19143 0.19044 0.14525
2725 0.012914 0.48467 0.16802 0.1606 0.12944
2726 0.014952 0.41567 0.18658 0.16918 0.20605
2727 0.019495 0.4235 0.17822 0.17552 0.16678
2728 0.017439 0.33126 0.16685 0.12769 0.13172
2729 0.040838 0.25622 0.18876 0.18215 0.14767
2730 0.017267 0.22311 0.17033 0.14499 0.097874
2731 0.043999 0.21929 0.20468 0.14556 0.1064
2732 0.027102 0.3737 0.14793 0.13134 0.10129
2733 0.067843 0.54472 0.17897 0.12314 0.11063
2734 0.054971 0.5625 0.14414 0.14787 0.097063
2735 0.03487 0.43636 0.122 0.11378 0.084401
2736 0.064268 0.50056 0.16238 0.16362 0.11779
2737 0.043267 0.34713 0.12669 0.1033 0.12768
2738 0.037761 0.25879 0.14454 0.10585 0.13508
2739 0.032531 0.26924 0.11262 0.12479 0.16343
2740 0.044901 0.23063 0.11242 0.11203 0.19212
2741 0.065466 0.54027 0.10972 0.10313 0.16915
2742 0.060565 0.59594 0.10715 0.093271 0.098194
2743 0.055253 0.47227 0.08092 0.084652 0.10188
2744 0.10433 0.4916 0.10814 0.12093 0.096168
2745 0.094599 0.49691 0.090552 0.051257 0.080337
2746 0.10331 0.48764 0.092202 0.11316 0.13139
2747 0.11727 0.52458 0.12472 0.080692 0.12668
2748 0.084221 0.5834 0.061041 0.053349 0.097548
2749 0.075441 0.56599 0.070249 0.069314 0.057621
2750 0.048631 0.48291 0.090077 0.081806 0.090599
2751 0.044142 0.37964 0.074386 0.06271 0.10481
2752 0.06207 0.34952 0.069542 0.059223 0.11222
2753 0.030323 0.33566 0.030193 0.028674 0.076142
2754 0.033797 0.4142 0.036751 0.0193 0.088377
2755 0.043158 0.63088 0.061337 0.042065 0.036892
2756 0.0429 0.57534 0.067245 0.022777 0.061283
2757 0.076556 0.52625 0.072231 0.055358 0.092822
2758 0.018175 0.451 0.015625 0.0086286 0.050301
2759 0.00040874 0.30526 -0.00079187 -0.0094384 0.024551
2760 0.029531 0.30909 0.020499 0.0046094 0.056203
2761 0.054988 0.34471 0.037597 0.0095172 0.049348
2762 0.040741 0.34741 0.037739 0.018095 0.048284
2763 0.012425 0.46544 0.011356 -0.029759 0.036068
2764 0.051066 0.62045 0.014125 0.0064487 0.034521
2765 0.016538 0.53081 0.016489 -0.0034091 0.040693
2766 0.035253 0.40985 0.014737 -0.0096394 0.055646
2767 0.037443 0.35049 -0.0043167 0.016912 0.069022
2768 0.052693 0.32179 0.022222 0.0057548 0.059663
2769 0.051648 0.34435 0.022147 0.0068844 0.051315
2770 0.035431 0.37574 0.0001403 -0.0099298 0.027422
2771 0.02496 0.48567 -0.00096636 -0.0081554 0.034793
2772 0.024827 0.48976 0.0066758 -0.017856 0.036841
2773 -0.003588 0.38408 -0.021439 -0.034013 0.0043503
2774 0.040865 0.368 -0.015291 -0.0088562 0.034454
2775 0.0014338 0.29846 -0.018019 -0.015624 0.046373
2776 0.01164 0.30156 -0.034009 -0.034673 -0.014744
2777 0.027244 0.28862 -0.040294 -0.026503 0.010345
2778 0.025637 0.29444 -0.0069095 -0.0078456 0.03945
2779 -0.0084194 0.29895 -0.03612 -0.024047 -0.010206
2780 0.016471 0.28103 -0.012353 -0.035088 0.019562
2781 0.010605 0.2687 0.0045089 -0.017985 0.030726
2782 -0.0073761 0.24531 -0.055961 -0.0087636 0.027728
2783 0.011714 0.24431 -0.016891 -0.025461 0.02773
2784 0.0086266 0.24335 -0.048883 -0.025865 0.043296
2785 0.025244 0.2612 -0.030223 0.0036029 0.027055
2786 0.0049175 0.26551 -0.037887 -0.02142 0.049085
2787 -0.0029776 0.24048 -0.042091 -0.015753 0.045795
2788 0.014662 0.24588 -0.043291 -0.023924 0.019961
2789 0.038039 0.24794 -0.045864 -0.017497 0.052818
2790 0.02315 0.20683 -0.05625 -0.054284 0.036669
2791 0.011961 0.18892 -0.052628 -0.047875 0.026549
2792 0.036742 0.22025 -0.044323 -0.022806 0.031251
2793 0.0050657 0.21524 -0.065712 -0.026475 0.019028
2794 0.011678 0.18089 -0.053002 -0.065949 -0.0027634
2795 0.032854 0.22133 -0.039896 -0.037532 0.041666
2796 -0.0010721 0.18236 -0.046747 -0.036709 0.0013792
2797 0.004522 0.17736 -0.065636 -0.049944 0.0014999
2798 0.012649 0.16244 -0.090015 -0.055549 0.026159
2799 0.009529 0.15945 -0.055442 -0.036214 0.024787
2800 0.023438 0.16113 -0.052472 -0.042117 0.017781
2801 0.0232 0.15104 -0.052231 -0.033336 -0.0076174
2802 -0.0015412 0.13764 -0.063305 -0.069633 0.018787
2803 0.013271 0.13502 -0.043061 -0.030596 0.000345
2804 -0.0017779 0.13418 -0.078581 -0.054145 0.012361
2805 0.0060114 0.12687 -0.072945 -0.06219 0.0050849
2806 0.011402 0.14335 -0.058031 -0.060028 0.010101
2807 0.027609 0.13533 -0.057441 -0.049744 0.017336
2808 0.0049597 0.13168 -0.058782 -0.056115 0.022307
2809 0.016329 0.12484 -0.082167 -0.064967 0.01608
2810 -0.0039266 0.089469 -0.077868 -0.080067 -0.031458
2811 -0.0081034 0.090816 -0.08008 -0.070202 -0.026363
2812 0.032955 0.10691 -0.064563 -0.056562 0.0034401
2813 0.0058879 0.10496 -0.090679 -0.055676 0.00025885
2814 0.0099878 0.084095 -0.059737 -0.059938 0.003729
2815 -0.0017271 0.081127 -0.09189 -0.091591 -0.027453
2816 -0.01533 0.077907 -0.078358 -0.06363 0.0056408
2817 -0.0066527 0.090959 -0.060374 -0.059447 -0.008529
2818 0.0084105 0.085719 -0.060128 -0.064739 -0.0097088
2819 -0.0042551 0.062917 -0.089292 -0.076286 -0.028572
2820 -0.014521 0.060154 -0.083191 -0.064996 -0.029884
2821 -0.028721 0.042194 -0.11067 -0.087601 -0.014388
2822 0.013139 0.088849 -0.096164 -0.072676 -0.017871
2823 0.014173 0.060865 -0.075063 -0.065651 0.016631
2824 -0.0077792 0.039133 -0.097718 -0.091137 -0.021851
2825 -0.0062133 0.046811 -0.078215 -0.069858 0.0018571
2826 -0.0089525 0.043504 -0.096919 -0.12093 -0.019804
2827 -0.024169 0.024499 -0.094496 -0.088067 -0.013065
2828 -0.00053828 0.022642 -0.079891 -0.077029 -0.034589
2829 0.02278 0.074254 -0.06033 -0.064541 0.03301
2830 0.00053598 0.013295 -0.066924 -0.092524 -0.00035381
2831 -0.0027898 0.032885 -0.091288 -0.10159 -0.039056
2832 -0.016495 0.026331 -0.10626 -0.0927 -0.023935
2833 -0.021601 0.003939 -0.10684 -0.093205 -0.031062
2834 0.024707 0.033777 -0.094934 -0.084228 -0.039253
2835 -0.031353 0.0019769 -0.097592 -0.069292 -0.026161
2836 -0.030005 -0.0073842 -0.11322 -0.089933 -0.041887
2837 0.011981 0.036358 -0.095334 -0.070595 -0.023785
2838 -0.02862 -0.0087827 -0.089494 -0.082481 -0.031502
2839 -0.028932 -0.012946 -0.098085 -0.079291 -0.0088727
2840 0.0078325 0.014648 -0.083537 -0.067534 0.00034413
2841 -0.025172 0.011784 -0.084378 -0.099924 -0.013337
2842 -0.0068551 -0.0030978 -0.084396 -0.071817 -0.018357
2843 -0.025756 -0.01245 -0.10929 -0.09307 -0.018173
2844 -0.00086508 0.0017101 -0.08538 -0.085793 -0.018868
2845 -0.013498 0.010213 -0.082429 -0.084503 -0.02481
2846 -0.043354 -0.035556 -0.08718 -0.097593 -0.071252
2847 -0.016018 -0.025791 -0.11844 -0.10439 -0.031932
2848 0.014031 -0.0061842 -0.078435 -0.091366 -0.041559
2849 -0.0073059 -0.036257 -0.075596 -0.091164 -0.045476
2850 -0.032749 -0.014815 -0.10952 -0.10363 -0.014268
2851 -0.035411 -0.038778 -0.091423 -0.099925 -0.013368
2852 -0.036633 -0.05497 -0.092239 -0.11376 -0.033026
2853 0.019614 -0.017499 -0.054156 -0.07238 -0.010874
2854 0.013535 -0.0050071 -0.09449 -0.10086 0.0012903
2855 -0.030005 -0.037976 -0.10214 -0.11568 -0.042278
2856 0.0090452 -0.028089 -0.08799 -0.10195 -0.039807
2857 -0.0046324 -0.044926 -0.090529 -0.10008 -0.021172
2858 -0.024578 -0.047878 -0.094715 -0.10617 -0.049277
2859 -0.028011 -0.072131 -0.11878 -0.099489 -0.03386
2860 -0.031455 -0.071306 -0.098312 -0.12344 -0.047842
2861 0.0021947 -0.051801 -0.09283 -0.094755 -0.045819
2862 -0.006188 -0.048548 -0.10619 -0.10706 -0.023364
2863 -0.018183 -0.045266 -0.092683 -0.11286 -0.031542
2864 -0.011456 -0.082752 -0.11632 -0.12635 -0.032379
2865 -0.02141 -0.058054 -0.11722 -0.12603 -0.016731
2866 -0.011247 -0.054501 -0.10597 -0.11542 -0.031167
2867 -0.0041535 -0.039132 -0.10695 -0.097702 -0.04311
2868 -0.010932 -0.074257 -0.092871 -0.11426 -0.030993
2869 -0.001246 -0.064561 -0.090955 -0.10984 -0.026585
2870 0.017117 -0.042288 -0.10425 -0.10609 -0.027011
2871 0.015517 -0.04009 -0.092606 -0.092245 0.0034139
2872 0.0080023 -0.079918 -0.10062 -0.10102 -0.01922
2873 0.0021988 -0.075859 -0.097798 -0.11366 -0.040225
2874 0.0043731 -0.07153 -0.095842 -0.13021 -0.018812
2875 -0.0030156 -0.068941 -0.087876 -0.088033 -0.02956
2876 -0.026391 -0.09094 -0.094597 -0.095916 -0.041711
2877 -0.014166 -0.075932 -0.10652 -0.11062 -0.053958
2878 -0.0010158 -0.082663 -0.076713 -0.0922 -0.018214
2879 -0.0070566 -0.09072 -0.10078 -0.10193 -0.035005
2880 -0.00056103 -0.082105 -0.097082 -0.10126 -0.044263
2881 -0.019282 -0.10516 -0.12128 -0.1151 -0.037201
2882 -0.013932 -0.10055 -0.098361 -0.10259 -0.042132
2883 -0.038537 -0.097166 -0.12515 -0.11017 -0.054789
2884 -0.0039638 -0.091151 -0.09515 -0.11147 -0.032588
2885 -0.017703 -0.10397 -0.12419 -0.10977 -0.040171
2886 -0.051007 -0.10584 -0.13025 -0.10412 -0.080202
2887 -0.0019121 -0.092628 -0.1096 -0.09927 -0.027686
2888 -0.017795 -0.092958 -0.11178 -0.11573 -0.051383
2889 -0.018288 -0.10717 -0.0942 -0.12623 -0.048952
2890 -0.014947 -0.091252 -0.10251 -0.10531 -0.042078
2891 -0.0086458 -0.083377 -0.10362 -0.11862 -0.048914
2892 -0.0069824 -0.089395 -0.090718 -0.10953 -0.019936
2893 -0.0056738 -0.084472 -0.1121 -0.10629 -0.018596
2894 -0.035003 -0.10718 -0.12724 -0.12277 -0.056575
2895 -0.016159 -0.111 -0.13789 -0.11796 -0.038372
2896 -0.060004 -0.1309 -0.12083 -0.10291 -0.054177
2897 -0.010951 -0.085053 -0.092849 -0.10893 -0.047512
2898 -0.026704 -0.10642 -0.12269 -0.12239 -0.05057
2899 -0.017642 -0.1162 -0.10262 -0.11414 -0.057097
2900 -0.029104 -0.10882 -0.1094 -0.10608 -0.066481
2901 -0.022769 -0.10868 -0.11576 -0.11526 -0.049615
2902 -0.017115 -0.09306 -0.10526 -0.12379 -0.048541
2903 -0.016364 -0.099863 -0.12506 -0.10058 -0.045144
2904 -0.0065639 -0.10993 -0.10324 -0.10992 -0.048614
2905 -2.0908e-06 -0.11808 -0.12696 -0.1074 -0.051032
2906 -0.021273 -0.11221 -0.11159 -0.084992 -0.048058
2907 0.0038574 -0.077544 -0.085528 -0.099475 -0.027874
2908 0.0084787 -0.094031 -0.084589 -0.10125 -0.026738
2909 -0.024537 -0.093101 -0.11721 -0.11968 -0.052611
2910 -0.0040275 -0.098778 -0.11032 -0.11748 -0.064449
2911 -0.0058873 -0.10879 -0.11052 -0.11151 -0.044133
2912 0.0028203 -0.11385 -0.1119 -0.12086 -0.06511
2913 -0.0014064 -0.094507 -0.086026 -0.098039 -0.030276
2914 -0.032568 -0.12526 -0.11321 -0.11928 -0.056913
2915 -0.050331 -0.12681 -0.13214 -0.13211 -0.081608
2916 -0.065646 -0.14265 -0.1312 -0.13338 -0.015722
2917 -0.037571 -0.13149 -0.12746 -0.1406 -0.059396
2918 -0.015527 -0.11437 -0.10311 -0.099545 -0.024885
2919 0.016305 -0.10754 -0.099403 -0.085228 -0.039651
2920 -0.034441 -0.13066 -0.096505 -0.11393 -0.038864
2921 -0.025761 -0.11307 -0.10753 -0.11586 -0.070439
2922 -0.016392 -0.13287 -0.11103 -0.099203 -0.056264
2923 0.017513 -0.097226 -0.081744 -0.10044 -0.040197
2924 0.013776 -0.12077 -0.096759 -0.10894 -0.045907
2925 0.0063921 -0.12024 -0.10135 -0.10068 -0.055146
2926 -0.0084982 -0.11653 -0.099998 -0.11426 -0.042772
2927 -0.010943 -0.095325 -0.092818 -0.10513 -0.023433
2928 -0.0077269 -0.11783 -0.10088 -0.13269 -0.055399
2929 0.018183 -0.090715 -0.092608 -0.085098 -0.010428
2930 -0.010923 -0.10449 -0.11708 -0.1143 -0.054087
2931 -0.02649 -0.11304 -0.10673 -0.071261 -0.013871
2932 -0.011792 -0.082706 -0.096198 -0.037607 -0.032534
2933 -0.0078065 -0.093801 -0.09951 -0.019496 -0.053349
2934 -0.0043533 -0.090246 -0.096073 -0.088676 -0.056518
2935 -0.021565 -0.11731 -0.1004 -0.091042 -0.059983
2936 0.013825 -0.078693 -0.087886 -0.097903 -0.045385
2937 -0.021839 -0.113 -0.089292 -0.096962 -0.067955
2938 -0.01665 -0.10062 -0.10249 -0.095345 -0.042868
2939 0.0038874 -0.08382 -0.087688 -0.089938 -0.055899
2940 0.0091496 -0.080625 -0.072757 -0.083321 -0.024494
2941 -0.0035325 -0.10265 -0.10798 -0.092501 -0.015148
2942 0.0056681 -0.095226 -0.080094 -0.076993 -0.054471
2943 -0.003889 -0.10557 -0.076316 -0.083752 -0.052339
2944 0.0028552 -0.097611 -0.084569 -0.082388 -0.065873
2945 0.0084198 -0.075346 -0.084467 -0.092478 -0.024004
2946 -0.012349 -0.094263 -0.089053 -0.10519 -0.065709
2947 -0.026779 -0.10562 -0.10353 -0.11444 -0.056204
2948 -0.0075025 -0.08073 -0.095797 -0.095331 -0.048094
2949 -0.026773 -0.11249 -0.11236 -0.11144 -0.065268
2950 0.0064354 -0.083612 -0.095141 -0.096083 -0.048743
2951 -0.0096899 -0.020521 -0.10897 -0.027596 -0.048439
2952 0.0011902 -0.069142 -0.084881 0.011753 -0.062117
2953 -0.02286 -0.099992 -0.070539 0.039385 -0.052298
2954 -0.0082554 -0.089916 -0.089283 -0.026752 -0.032669
2955 -0.00051805 -0.089077 -0.072526 -0.067175 -0.027977
2956 -0.016126 -0.095632 -0.061941 -0.092081 -0.016334
2957 -0.0074267 -0.080235 -0.052276 -0.084205 -0.059149
2958 -0.012603 -0.017764 -0.054648 -0.083113 -0.066644
2959 0.0077948 -0.019722 -0.018792 -0.081987 -0.0663
2960 -0.018004 -0.01775 -0.0479 -0.086346 -0.058268
2961 0.019783 -0.036951 -0.02753 -0.056092 -0.035987
2962 -0.011897 -0.10455 -0.093801 0.0043066 -0.036533
2963 0.0014535 -0.076301 -0.077985 0.065862 -0.043062
2964 -0.0074268 -0.083975 -0.09413 0.081779 -0.046259
2965 0.022957 -0.041847 -0.030234 0.059533 -0.02666
2966 0.056758 0.051377 -0.070657 0.005367 -0.069032
2967 -0.011208 0.053305 -0.069832 -0.054956 -0.052239
2968 0.00047016 0.039335 -0.078254 -0.056252 -0.052789
2969 0.010889 -0.014542 -0.021399 -0.026766 -0.029572
2970 -0.0058233 -0.065737 -0.020039 -0.05085 -0.040919
2971 0.016389 -0.05433 0.050102 0.019906 -0.030203
2972 -0.012274 -0.048436 0.054573 0.12407 -0.031364
2973 0.016199 -0.0039389 0.043719 0.22039 -0.031969
2974 0.012839 0.051948 -0.0087269 0.19375 -0.032786
2975 -0.0037422 0.03945 -0.023172 0.11657 -0.066359
2976 -0.015293 0.0016812 -0.044574 0.016417 -0.041204
2977 -0.017801 -0.022041 -0.056762 -0.00028801 -0.044511
2978 0.03891 -0.033453 -0.063564 -0.018486 -0.048869
2979 0.0447 -0.054543 -0.03628 0.0022516 -0.067308
2980 0.067284 -0.03887 -0.047877 -0.0026492 -0.013201
2981 0.053723 -0.029492 -0.021026 0.049808 -0.02755
2982 0.070848 0.099501 0.023357 0.15436 -0.047538
2983 0.038641 0.15538 0.018788 0.19039 -0.031308
2984 0.012279 0.0036902 0.072342 0.22224 -0.068818
2985 0.026035 0.0046441 0.12476 0.15302 -0.040112
2986 0.016011 -0.025859 0.084545 0.076708 -0.042095
2987 0.035178 -0.01496 0.043728 0.039823 -0.028579
2988 0.0034586 -0.042378 -0.0077093 -0.0028466 -0.049571
2989 0.022296 0.048269 -0.0021806 0.040922 -0.02621
2990 0.0019309 0.1307 -0.036926 -0.011205 -0.07018
2991 0.004501 0.17333 -0.038084 0.12182 -0.066776
2992 0.031608 0.016648 -0.016664 0.18961 -0.054429
2993 0.051755 -0.0069646 -0.016934 0.26799 -0.034921
2994 0.10543 -0.0028675 0.0697 0.25175 -0.036527
2995 0.14197 0.0099126 0.1324 0.1483 -0.034049
2996 0.070225 -0.026457 0.14737 0.06966 -0.037192
2997 0.061219 -0.014501 0.12551 0.040425 -0.045687
2998 0.079639 0.19783 0.15781 0.071845 -0.044259
2999 0.046384 0.20851 0.09044 0.028051 -0.033797
3000 0.02478 0.080381 0.05015 0.118 -0.037987
3001 0.017695 0.020008 0.021099 0.25697 -0.063988
3002 0.029482 0.010906 0.041176 0.28161 -0.023693
3003 0.026772 0.012251 0.022948 0.23503 -0.069024
3004 0.0042695 -0.0011222 0.0030138 0.20805 -0.036088
3005 0.038472 0.063149 0.014925 0.15592 -0.032699
3006 0.056692 0.1447 0.040165 0.11009 -0.013472
3007 0.044842 0.18655 0.030121 0.07173 -0.035882
3008 0.12795 0.25295 0.13477 0.076824 -0.020581
3009 0.15576 0.19012 0.2128 0.10598 -0.031017
3010 0.1121 0.060102 0.18799 0.29017 -0.039919
3011 0.089908 0.027153 0.17697 0.30724 -0.024205
3012 0.097989 0.039042 0.19063 0.29875 -0.036514
3013 0.08189 0.063161 0.16755 0.29481 -0.00034208
3014 0.070745 0.038475 0.095243 0.17649 -0.04951
3015 0.060053 0.21133 0.09224 0.11991 -0.023109
3016 0.032693 0.24925 0.054771 0.09479 -0.029199
3017 0.058472 0.23207 0.031488 0.095434 -0.06434
3018 0.095126 0.27133 0.047851 0.10464 -0.039123
3019 0.14142 0.16189 0.069329 0.14839 -0.045133
3020 0.14926 0.07186 0.042489 0.30872 -0.036592
3021 0.14678 0.074451 0.086463 0.33248 -0.038463
3022 0.095461 0.04011 0.15436 0.26982 -0.073226
3023 0.16104 0.09754 0.22947 0.24255 -0.01111
3024 0.12137 0.10067 0.24664 0.16679 -0.049092
3025 0.097471 0.27916 0.18281 0.11032 -0.043642
3026 0.123 0.349 0.19515 0.12665 -0.039442
3027 0.12372 0.31216 0.11378 0.12941 -0.038358
3028 0.12203 0.17567 0.10934 0.11383 0.0020237
3029 0.10855 0.087756 0.085134 0.11368 -0.031134
3030 0.17758 0.10823 0.094571 0.32096 -0.016982
3031 0.20578 0.074151 0.093892 0.34464 -0.044635
3032 0.20351 0.1133 0.086703 0.33293 -0.051387
3033 0.18425 0.32579 0.077456 0.23757 -0.014339
3034 0.14265 0.34546 0.11196 0.17005 -0.040203
3035 0.12465 0.30388 0.24644 0.11423 -0.036422
3036 0.13369 0.3238 0.25806 0.13018 -0.02443
3037 0.13757 0.21743 0.25812 0.12755 -0.035526
3038 0.13703 0.13331 0.18994 0.097174 -0.028107
3039 0.12314 0.10151 0.16195 0.11395 -0.042755
3040 0.11419 0.11154 0.11907 0.10024 -0.0058956
3041 0.19267 0.12259 0.101 0.10882 -0.014565
3042 0.22729 0.39494 0.090465 0.13704 -0.032162
3043 0.21633 0.43214 0.085366 0.12261 -0.021815
3044 0.18443 0.37329 0.10128 0.12702 -0.04926
3045 0.18433 0.26667 0.090334 0.11667 -0.0037091
3046 0.14134 0.14715 0.078694 0.085144 -0.046766
3047 0.15215 0.18236 0.19982 0.089675 -0.041808
3048 0.17397 0.16119 0.28047 0.083262 -0.010472
3049 0.10791 0.14624 0.24214 0.064453 -0.035255
3050 0.094042 0.202 0.23147 0.081551 -0.062029
3051 0.10887 0.38409 0.17838 0.055735 -0.022478
3052 0.14129 0.36287 0.16542 0.067053 -0.00080333
3053 0.16361 0.29849 0.10958 0.059165 -0.04378
3054 0.17985 0.2478 0.099078 0.028444 -0.038531
3055 0.17838 0.18581 0.069928 0.036863 -0.0055273
3056 0.18366 0.20146 0.10954 0.063666 -0.047989
3057 0.10057 0.14214 0.073661 0.029279 -0.030993
3058 0.12728 0.15144 0.081597 0.026785 -0.049329
3059 0.076892 0.2118 0.099065 0.024235 -0.053199
3060 0.098751 0.37634 0.19011 0.037971 -0.056958
3061 0.09896 0.3389 0.21069 0.014044 -0.043901
3062 0.083854 0.27657 0.24037 0.025122 -0.034796
3063 0.088817 0.19884 0.19038 -0.014636 -0.048059
3064 0.15359 0.20511 0.16828 0.024178 -0.027513
3065 0.13089 0.16541 0.13544 0.011058 -0.033525
3066 0.1357 0.18745 0.10972 0.035126 -0.028617
3067 0.10461 0.14706 0.076456 -0.034498 -0.046902
3068 0.12549 0.28339 0.084158 0.0058662 -0.031789
3069 0.093943 0.36093 0.083307 -0.015338 -0.03571
3070 0.1552 0.38847 0.1081 -0.0076569 -0.057181
3071 0.088517 0.23567 0.07991 -0.003664 0.0056717
3072 0.1008 0.17711 0.089009 -0.022002 -0.028787
3073 0.094073 0.17056 0.10668 -0.010874 -0.040851
3074 0.087987 0.17393 0.06837 -0.033352 -0.072134
3075 0.1035 0.14922 0.091127 -0.050706 -0.058904
3076 0.071118 0.13944 0.059961 -0.010937 -0.027415
3077 0.074091 0.1181 0.05376 -0.023816 -0.034413
3078 0.09871 0.1355 0.094237 -0.034258 -0.018878
3079 0.059345 0.12308 0.045032 -0.037751 -0.044535
3080 0.087639 0.30731 0.034 -0.043413 -0.014714
3081 0.08004 0.35719 0.069147 -0.031703 -0.029588
3082 0.084912 0.18175 0.077734 -0.039316 -0.031165
3083 0.017341 0.095303 0.018884 -0.060729 -0.081405
3084 0.058206 0.096597 0.023138 -0.055897 -0.071018
3085 0.074714 0.12513 0.048537 -0.048597 -0.054715
3086 0.050566 0.11372 0.040301 -0.040458 -0.030518
3087 0.040944 0.11484 0.003784 -0.09127 -0.055192
3088 0.035996 0.12433 0.0041893 -0.026697 -0.058963
3089 0.053167 0.080717 0.031183 -0.037391 -0.048359
3090 0.076755 0.10358 0.028626 -0.034221 -0.028892
3091 0.052481 0.093613 0.016135 -0.036924 -0.055887
3092 0.050011 0.081205 0.012627 -0.036033 -0.058662
3093 0.022489 0.071172 -0.0013996 -0.064206 -0.047642
3094 0.048761 0.095566 0.020416 -0.044007 -0.026495
3095 0.054279 0.071743 0.02773 -0.060973 -0.023174
3096 0.019341 0.05572 0.014978 -0.071129 -0.068757
3097 0.065552 0.065603 0.0076918 -0.051622 -0.053606
3098 0.02513 0.027976 -0.032537 -0.082902 -0.047115
3099 0.018049 0.035366 -0.021985 -0.0512 -0.075431
3100 0.042181 0.069936 0.0070275 -0.055106 -0.042636
3101 0.041661 0.060086 0.00044479 -0.057688 -0.056454
3102 0.035775 0.078837 0.0071455 -0.067669 -0.056924
3103 0.027289 0.020883 -0.0022292 -0.070012 -0.058423
3104 0.019207 -0.0024254 -0.01924 -0.081376 -0.084817
3105 0.0042763 0.014427 -0.031843 -0.091046 -0.083415
3106 0.039584 0.034156 0.0021118 -0.070546 -0.04007
3107 0.03229 0.039082 -0.00048246 -0.069061 -0.05285
3108 -0.00043024 0.0025947 -0.035383 -0.094477 -0.062326
3109 0.030805 0.0090191 -0.0062488 -0.072 -0.032079
3110 0.051098 0.023426 -0.010909 -0.072437 -0.041109
3111 0.0085894 -0.0017333 -0.011258 -0.092811 -0.071843
3112 0.038547 0.012773 -0.019614 -0.088944 -0.026598
3113 0.014867 -0.025043 -0.039403 -0.077805 -0.069482
3114 0.012931 -0.014566 -0.020177 -0.079298 -0.070452
3115 0.018194 -0.011803 -0.032398 -0.077316 -0.062515
3116 0.044881 0.013195 -0.0099987 -0.061243 -0.050922
3117 0.0021057 -0.021357 -0.019285 -0.075752 -0.054611
3118 0.024201 0.018164 -0.006339 -0.087637 -0.055211
3119 0.012302 0.0077026 -0.039018 -0.092324 -0.051074
3120 0.021735 -0.012747 -0.026243 -0.07003 -0.029046
3121 -0.0031769 -0.04969 -0.069468 -0.09858 -0.062796
3122 -0.014756 -0.034433 -0.032101 -0.091393 -0.069566
3123 0.02183 -0.016839 -0.016385 -0.072426 -0.067006
3124 0.0037931 -0.020618 -0.029381 -0.090331 -0.077989
3125 0.012328 -0.0060881 -0.028184 -0.090873 -0.036171
3126 -0.0027867 -0.04469 -0.030796 -0.12275 -0.049135
3127 0.022819 -0.027587 -0.044887 -0.081417 -0.06852
3128 -0.0020995 -0.037825 -0.052648 -0.10994 -0.084673
3129 -0.012794 -0.059973 -0.070912 -0.11186 -0.075154
3130 0.0044138 -0.056477 -0.052469 -0.079682 -0.11176
3131 -0.021554 -0.064664 -0.058439 -0.12195 -0.070864
3132 0.0085481 -0.037425 -0.046812 -0.096431 -0.048592
3133 0.032231 -0.022793 -0.01757 -0.094743 -0.031162
3134 0.019928 -0.041253 -0.046592 -0.086962 -0.061534
3135 -0.011245 -0.054761 -0.019707 -0.098213 -0.066329
3136 0.0032802 -0.04418 -0.066304 -0.11658 -0.079236
3137 -0.02373 -0.068299 -0.058341 -0.12181 -0.069057
3138 0.011994 -0.040159 -0.053232 -0.11382 -0.03422
3139 0.0016925 -0.062917 -0.056683 -0.09934 -0.051976
3140 -0.036899 -0.10974 -0.079738 -0.11841 -0.11314
3141 -0.032358 -0.11111 -0.063779 -0.09734 -0.083446
3142 0.00085875 -0.062289 -0.037828 -0.078892 -0.045545
3143 -0.010494 -0.064425 -0.033199 -0.076462 -0.065996
3144 -0.0074834 -0.078589 -0.04028 -0.10747 -0.06364
3145 0.010126 -0.070223 -0.045956 -0.099821 -0.068056
3146 0.033934 -0.054181 -0.038269 -0.083908 -0.051144
3147 -0.046571 -0.12049 -0.069081 -0.11307 -0.088803
3148 -0.0039851 -0.11741 -0.066262 -0.10593 -0.062841
3149 0.032349 -0.047411 -0.027146 -0.070754 -0.037849
3150 -0.033752 -0.10347 -0.060945 -0.098854 -0.077901
3151 -0.01413 -0.1209 -0.083122 -0.12221 -0.070664
3152 0.023502 -0.050808 -0.066932 -0.088864 -0.035238
3153 0.020647 -0.090448 -0.052925 -0.1111 -0.089261
3154 0.012123 -0.07343 -0.035364 -0.10645 -0.059156
3155 -0.017705 -0.11278 -0.056505 -0.10569 -0.048862
3156 0.0078547 -0.07981 -0.072566 -0.13076 -0.068305
3157 0.034485 -0.062518 -0.046265 -0.080472 -0.040718
3158 0.013414 -0.07445 -0.063373 -0.0954 -0.073578
3159 -0.012702 -0.10297 -0.069303 -0.10468 -0.07295
3160 -0.025694 -0.11003 -0.066768 -0.10419 -0.046995
3161 0.01394 -0.117 -0.088612 -0.10959 -0.060408
3162 0.0061274 -0.073952 -0.056975 -0.072656 -0.049587
3163 -0.00091099 -0.12574 -0.057384 -0.10711 -0.016898
3164 -0.021431 -0.12417 -0.089992 -0.11117 -0.060673
3165 -0.0081867 -0.12547 -0.059511 -0.11378 -0.062873
3166 0.0070741 -0.10135 -0.059404 -0.096245 -0.05537
3167 0.014654 -0.093389 -0.069487 -0.087951 -0.036409
3168 -0.011197 -0.1251 -0.057134 -0.10537 -0.076591
3169 -0.029997 -0.14532 -0.076176 -0.11097 -0.073163
3170 -0.017325 -0.12929 -0.051192 -0.098043 -0.077641
3171 -0.023585 -0.14361 -0.089654 -0.11582 -0.071498
3172 -0.018563 -0.14025 -0.071099 -0.10803 -0.064704
3173 0.0017444 -0.14761 -0.065343 -0.099711 -0.043201
3174 -0.017177 -0.16182 -0.078491 -0.10795 -0.084756
3175 -0.0031729 -0.11441 -0.076953 -0.11045 -0.06316
3176 -0.012403 -0.13013 -0.085269 -0.10657 -0.074017
3177 0.024555 -0.10399 -0.069088 -0.080596 -0.037299
3178 -0.0089454 -0.13139 -0.088281 -0.12912 -0.0654
3179 -0.01683 -0.11822 -0.090918 -0.10077 -0.079172
3180 -0.0091703 -0.11306 -0.074753 -0.091869 -0.071281
3181 -0.048137 -0.17421 -0.1275 -0.12728 -0.068836
3182 -0.0074954 -0.1303 -0.086229 -0.10857 -0.063699
3183 -0.006761 -0.14156 -0.068943 -0.12603 -0.085098
3184 0.0016186 -0.13049 -0.10679 -0.11313 -0.041707
3185 -0.053612 -0.16983 -0.10864 -0.14589 -0.06733
3186 0.010394 -0.10857 -0.04437 -0.10817 -0.051637
3187 0.0010846 -0.12691 -0.068967 -0.10969 -0.058935
3188 0.0051204 -0.12799 -0.068988 -0.10029 -0.075232
3189 -0.00071968 -0.12346 -0.081354 -0.10731 -0.071778
3190 0.013537 -0.14413 -0.09339 -0.12397 -0.074264
3191 -0.013458 -0.14549 -0.063243 -0.10277 -0.043431
3192 -0.0093621 -0.11867 -0.078431 -0.094557 -0.076445
3193 -0.059858 -0.18618 -0.12211 -0.14976 -0.07936
3194 0.010869 -0.10395 -0.050836 -0.10019 -0.052215
3195 2.3326e-05 -0.14226 -0.098364 -0.12253 -0.071603
3196 -0.01379 -0.14546 -0.10795 -0.12141 -0.065959
3197 -0.029539 -0.14493 -0.089692 -0.13889 -0.082395
3198 -0.010836 -0.16429 -0.078143 -0.094397 -0.026344
3199 -0.0002258 -0.12641 -0.094212 -0.11398 -0.044759
3200 -0.0035392 -0.15887 -0.093111 -0.13739 -0.077028
3201 -0.01774 -0.15439 -0.087178 -0.12994 -0.046729
3202 -0.022589 -0.15968 -0.078658 -0.14233 -0.062761
3203 -0.019784 -0.13422 -0.070334 -0.11268 -0.050031
3204 -0.0096835 -0.15662 -0.076361 -0.13246 -0.06107
3205 -0.031636 -0.1557 -0.081143 -0.11478 -0.070515
3206 -0.015334 -0.11009 -0.069518 -0.11674 -0.05775
3207 -0.040723 -0.1706 -0.11368 -0.14744 -0.080316
3208 -0.015524 -0.14458 -0.083677 -0.10902 -0.06352
3209 -0.039306 -0.17831 -0.10867 -0.12635 -0.053381
3210 -0.026234 -0.15134 -0.10939 -0.11372 -0.051289
3211 -0.033447 -0.1475 -0.083547 -0.093927 -0.082685
3212 -0.011897 -0.12982 -0.080161 -0.096578 -0.037563
3213 -0.063253 -0.17366 -0.094642 -0.11795 -0.085452
3214 -0.0050142 -0.13704 -0.078562 -0.10145 -0.030099
3215 -0.018986 -0.14298 -0.056711 -0.085874 -0.048627
3216 -0.021344 -0.1657 -0.10391 -0.10452 -0.045277
3217 -0.021355 -0.16286 -0.098897 -0.099652 -0.055954
3218 -0.026722 -0.1558 -0.072187 -0.10858 -0.058142
3219 -0.036899 -0.15771 -0.090198 -0.11105 -0.026678
3220 -0.05657 -0.18548 -0.097976 -0.11445 -0.040335
3221 -0.025188 -0.15002 -0.0861 -0.090158 -0.050731
3222 -0.042428 -0.15364 -0.085417 -0.12356 -0.047245
3223 -0.032691 -0.15237 -0.10362 -0.12835 -0.058328
3224 -0.063853 -0.15463 -0.11087 -0.13802 -0.044159
3225 -0.032285 -0.12383 -0.098963 -0.10233 -0.054158
3226 -0.063436 -0.17611 -0.089945 -0.11796 -0.053592
3227 -0.0408 -0.1441 -0.084755 -0.10643 -0.04358
3228 -0.027613 -0.11953 -0.08322 -0.094278 -0.057972
3229 -0.050242 -0.16739 -0.1139 -0.10474 -0.040214
3230 -0.039522 -0.13452 -0.077357 -0.11308 -0.030075
3231 -0.019775 -0.1421 -0.062502 -0.07463 -0.052588
3232 -0.056482 -0.14702 -0.091926 -0.10992 -0.022155
3233 -0.036436 -0.13143 -0.075561 -0.080824 -0.041605
3234 -0.042368 -0.1647 -0.10227 -0.10617 -0.056068
3235 -0.029091 -0.14171 -0.079527 -0.12928 -0.041968
3236 -0.049038 -0.17559 -0.10219 -0.10752 -0.046537
3237 -0.044013 -0.14826 -0.074363 -0.092592 -0.062037
3238 -0.021614 -0.14444 -0.12451 -0.12076 -0.056124
3239 -0.061778 -0.16911 -0.081176 -0.049266 -0.067216
3240 -0.049177 -0.14948 -0.066695 -0.033264 -0.01657
3241 -0.01773 -0.13902 -0.061899 -0.049433 -0.078201
3242 -0.035452 -0.16974 -0.081752 -0.10658 -0.02292
3243 -0.012927 -0.16353 -0.081746 -0.085366 -0.020771
3244 -0.012371 -0.14256 -0.082395 -0.097671 -0.059349
3245 -0.016893 -0.13828 -0.075614 -0.1014 -0.036342
3246 -0.041418 -0.15744 -0.096945 -0.10612 -0.050484
3247 -0.070533 -0.16124 -0.10606 -0.12244 -0.048195
3248 -0.052018 -0.17041 -0.085294 -0.10099 -0.015108
3249 -0.070182 -0.15291 -0.077889 -0.10084 -0.038076
3250 -0.059447 -0.15842 -0.10642 -0.12555 -0.036071
3251 -0.060434 -0.12794 -0.093577 -0.11095 -0.048375
3252 -0.036255 -0.12335 -0.059508 -0.10536 -0.018212
3253 -0.027622 -0.11589 -0.066742 -0.079699 -0.001601
3254 -0.028389 -0.13012 -0.078412 -0.080922 -0.031191
3255 -0.054412 -0.16204 -0.071614 -0.094068 -0.019695
3256 -0.06103 -0.17103 -0.099909 -0.024439 -0.048067
3257 -0.048441 -0.1384 -0.095074 -0.0031064 -0.042382
3258 -0.017787 -0.1145 -0.08273 -0.011309 -0.021699
3259 -0.03507 -0.14505 -0.076693 -0.050133 0.00037971
3260 -0.021553 -0.12375 -0.091358 -0.049191 -0.026312
3261 -0.016643 -0.13939 -0.079942 -0.080216 -0.0042027
3262 -0.034559 -0.092749 -0.068686 -0.079518 0.00026675
3263 -0.0017652 -0.062337 -0.04908 -0.067979 -0.0061534
3264 -0.020492 -0.078558 -0.023004 -0.069636 0.016457
3265 -0.071384 -0.13361 -0.068962 -0.097142 -0.037761
3266 -0.032079 -0.11589 -0.035955 -0.01634 0.0027139
3267 -0.040365 -0.12611 -0.022999 0.068341 0.015667
3268 -0.069554 -0.16145 -0.099666 0.06307 0.0081936
3269 -0.039119 -0.11378 -0.066219 0.12185 0.0015733
3270 -0.057473 -0.11106 -0.067604 0.060403 -0.0035523
3271 -0.062928 -0.10246 -0.088624 -0.039111 -0.024321
3272 -0.026864 -0.020354 -0.056311 -0.030867 -0.0072746
3273 -0.044748 -0.043328 -0.05158 -0.035578 0.020649
3274 -0.044163 -0.08003 -0.052816 -0.023112 0.00568
3275 -0.059738 -0.11247 -0.067886 -0.040596 -0.01359
3276 -0.034599 -0.096757 -0.021881 0.0534 0.01556
3277 -0.036316 -0.099197 -0.018902 0.15155 -0.0008191
3278 -0.017065 -0.099167 0.012616 0.17614 0.010488
3279 -0.047095 -0.10116 -0.0073721 0.17769 0.026374
3280 -0.069516 -0.076773 -0.01958 0.1488 0.015013
3281 -0.013484 0.044056 -0.018648 0.097682 0.014232
3282 -0.050646 -0.054551 -0.072429 0.0068381 0.0027327
3283 0.0084287 -0.057171 -0.0058398 0.067985 0.035566
3284 -0.038891 -0.11397 -0.03739 0.0073167 0.020535
3285 -0.029834 -0.093864 -0.039312 -0.00087268 -0.010206
3286 -0.047314 -0.12228 -0.073371 0.16961 0.017703
3287 -0.030455 -0.11123 -0.027787 0.21456 0.0086917
3288 -0.018123 -0.098667 -0.026919 0.21564 0.024169
3289 -0.052155 -0.032249 -0.0155 0.15278 0.027956
3290 -0.049611 0.12727 0.015845 0.089 0.059259
3291 -0.030026 0.077687 0.048998 0.081584 0.053811
3292 -0.042311 -0.022137 0.057125 0.054203 0.056197
3293 -0.048468 -0.074197 0.041479 0.041692 0.068217
3294 -0.028831 -0.057918 0.027307 0.092578 0.054412
3295 -0.015944 -0.048948 -0.0031234 0.24181 0.043828
3296 -0.036222 -0.090125 -0.0601 0.25858 0.0086691
3297 -0.038075 -0.080158 -0.031682 0.25381 0.036703
3298 -0.048468 -0.090077 -0.043114 0.23239 0.066959
3299 -0.026174 0.011646 -0.015727 0.21645 0.084364
3300 -0.054207 0.11812 -0.0091697 0.15884 0.10635
3301 -0.016115 0.20042 0.013024 0.10186 0.049346
3302 -0.034341 0.039351 0.071149 0.084892 0.094638
3303 -5.1961e-05 0.014764 0.094948 0.087999 0.11849
3304 -0.040031 -0.029069 0.10427 0.15758 0.11178
3305 0.0032671 -0.019172 0.12554 0.31056 0.10149
3306 -0.031501 -0.0013823 0.11857 0.29276 0.060847
3307 -0.057484 0.10539 0.037259 0.23546 0.058641
3308 -0.032078 0.19228 0.020164 0.22533 0.070693
3309 -0.02104 0.21644 0.027904 0.16983 0.056522
3310 -0.016092 0.17343 -0.012935 0.081795 0.068
3311 -0.028956 0.12033 0.0033211 0.096213 0.078905
3312 -0.026332 0.061257 -0.008073 0.082776 0.072823
3313 -0.013226 0.02037 -0.003875 0.096444 0.063175
3314 -0.043344 0.015313 -0.011696 0.21534 0.084492
3315 -0.033341 0.11799 0.026083 0.33198 0.10909
3316 -0.065645 0.28087 0.08985 0.30741 0.10182
3317 -0.0036725 0.27739 0.14657 0.26863 0.095777
3318 -0.025576 0.22762 0.1614 0.24863 0.11631
3319 -0.06076 0.24111 0.15932 0.14268 0.1024
3320 -0.034427 0.12759 0.13217 0.10321 0.082387
3321 -0.016237 0.1011 0.11871 0.11751 0.058994
3322 -0.037892 0.087927 0.059284 0.096301 0.10462
3323 -0.062537 0.16387 0.0068337 0.052751 0.078272
3324 -0.030202 0.30793 0.035114 0.11739 0.098961
3325 -0.030485 0.36685 0.038307 0.28388 0.089432
3326 -0.022416 0.32104 0.052782 0.33874 0.10529
3327 -0.025819 0.31757 0.036181 0.23236 0.12695
3328 -0.021332 0.26447 0.050977 0.20283 0.12549
3329 -0.045231 0.18226 0.068119 0.11879 0.089391
3330 -0.023755 0.12163 0.17162 0.11566 0.12277
3331 -0.039201 0.14148 0.19163 0.10346 0.092097
3332 -0.045357 0.4292 0.18124 0.074145 0.070809
3333 -0.026249 0.40956 0.18881 0.10126 0.063381
3334 0.0073113 0.46448 0.21425 0.13219 0.078666
3335 -0.02552 0.3763 0.11512 0.11618 0.071573
3336 -0.03578 0.39764 0.087472 0.23851 0.092472
3337 -0.091219 0.39531 0.023975 0.25837 0.032256
3338 -0.030128 0.39779 0.060305 0.28497 0.0761
3339 -0.057894 0.30218 0.014921 0.22492 0.094791
3340 -0.0082591 0.43215 0.062195 0.16337 0.099676
3341 -0.041442 0.44902 0.027313 0.04108 0.082805
3342 -0.030386 0.45502 0.10056 0.13796 0.12385
3343 -0.035593 0.40369 0.126 0.11463 0.14627
3344 -0.033014 0.45386 0.20899 0.096362 0.13323
3345 -0.0011508 0.43104 0.22424 0.11313 0.073836
3346 -0.016428 0.47132 0.20145 0.13394 0.088059
3347 -0.01513 0.47069 0.1396 0.088676 0.086035
3348 0.011018 0.44735 0.12113 0.092602 0.091103
3349 0.023076 0.46708 0.063208 0.080054 0.11083
3350 -0.024676 0.4346 0.073005 0.071884 0.063861
3351 0.011499 0.47077 0.056823 0.052928 0.070139
3352 0.015693 0.42426 0.076963 0.068293 0.091354
3353 0.0054929 0.42499 0.05962 0.074203 0.068844
3354 -0.010603 0.38763 0.045409 0.070052 0.067734
3355 -0.020079 0.38935 0.052086 0.043503 0.053037
3356 0.002011 0.44086 0.11134 0.06209 0.081275
3357 0.012748 0.44462 0.17475 0.07516 0.044742
3358 -0.0096526 0.40371 0.21706 0.081664 0.082897
3359 -0.028111 0.36603 0.19986 0.014569 0.056407
3360 0.013028 0.34472 0.22724 0.056763 0.081378
3361 -0.037536 0.26878 0.17375 0.017962 0.05404
3362 -0.013417 0.27709 0.11078 0.0071137 0.048911
3363 -0.012451 0.25476 0.067895 -0.00022878 0.051882
3364 0.022574 0.28512 0.091019 0.028241 0.037615
3365 0.032521 0.44746 0.059285 0.008377 0.11127
3366 0.01751 0.41379 0.041821 -0.025666 0.056264
3367 0.040717 0.32944 0.054947 -0.013296 0.077058
3368 0.036439 0.28794 0.078569 0.026289 0.055457
3369 0.031714 0.30072 0.063003 0.015715 0.072216
3370 0.035394 0.30277 0.099947 -0.0018689 0.057013
3371 -0.0023989 0.26831 0.039392 -0.026916 0.048002
3372 -0.0085628 0.2626 0.07394 -0.0044814 0.058099
3373 -0.00063616 0.23791 0.08041 -0.020898 0.049723
3374 -0.025149 0.23998 0.055227 -0.054225 0.039117
3375 -0.018485 0.23576 0.039338 -0.011875 0.037702
3376 -0.029834 0.19097 0.0058562 -0.043715 -0.0021255
3377 -0.021754 0.22342 0.056262 -0.018967 0.053311
3378 -0.014678 0.2072 0.047877 -0.046374 0.01933
3379 0.028849 0.21979 0.038604 -0.0084725 0.053951
3380 0.042171 0.1878 0.016802 -0.05514 0.019042
3381 0.027824 0.16045 0.026592 -0.057295 0.065366
3382 0.024084 0.14877 0.02974 -0.039302 -0.012079
3383 0.016329 0.20048 0.016102 -0.057815 0.016746
3384 0.029902 0.2207 0.058134 -0.013896 0.040621
3385 0.036135 0.15643 0.059337 -0.062563 0.02339
3386 0.0048408 0.16646 0.014316 -0.057784 0.0061517
3387 0.020533 0.17786 0.037075 -0.068041 0.020915
3388 0.0065575 0.16757 0.010183 -0.082915 -0.013095
3389 0.028892 0.15254 0.058689 -0.036155 0.03248
3390 -0.00083936 0.12262 -0.0065261 -0.074197 0.032843
3391 -0.0080135 0.11363 0.026889 -0.094792 0.028835
3392 0.017839 0.1358 0.01415 -0.07841 0.024171
3393 0.044185 0.094449 -0.0090711 -0.055962 0.010508
3394 0.070326 0.11606 0.025155 -0.034559 0.018589
3395 0.021617 0.084836 -0.017406 -0.097973 0.030712
3396 0.021018 0.064636 -0.051369 -0.10926 -0.0043714
3397 0.033856 0.11854 0.024376 -0.061208 0.022939
3398 0.012661 0.088269 -0.024337 -0.09623 0.025367
3399 0.062214 0.14617 0.0067574 -0.047124 0.013615
3400 -0.003804 0.092938 -0.037032 -0.098507 0.0067951
3401 -0.026871 0.066153 -0.015071 -0.099766 0.023568
3402 -0.011203 0.10698 -0.037848 -0.099088 0.020623
3403 -0.0088399 0.078629 -0.0083833 -0.10208 0.02567
3404 0.016913 0.12446 -0.027958 -0.070828 0.025
3405 0.014756 0.074106 -0.010527 -0.087045 0.057068
3406 0.015416 0.060237 -0.026957 -0.10406 0.034284
3407 0.032757 0.053804 -0.033256 -0.099575 -0.013827
3408 0.028345 0.04289 -0.051261 -0.13432 -0.0027132
3409 0.05959 0.078813 -0.01689 -0.092692 0.039283
3410 -0.0033853 0.017721 -0.052487 -0.12371 -0.019484
3411 0.0268 0.049652 -0.021697 -0.095928 0.013125
3412 0.03393 0.033751 -0.020678 -0.11005 0.0083255
3413 0.0026381 0.040798 -0.040327 -0.082921 -0.003292
3414 -0.020508 0.016737 -0.034221 -0.10721 0.035689
3415 -0.0055701 0.022783 -0.031916 -0.12718 -0.01259
3416 -0.024543 0.013719 -0.044159 -0.086506 0.032242
3417 0.024961 0.089062 -0.019818 -0.095615 0.018796
3418 -1.4525e-05 0.0097447 -0.036977 -0.10121 0.0031504
3419 0.020768 0.025143 -0.051436 -0.12398 -0.016773
3420 -0.0025622 -0.023707 -0.062221 -0.1112 -0.00077531
3421 -0.031604 -0.031315 -0.087574 -0.12315 -0.011742
3422 0.028294 -0.0081658 -0.041727 -0.098093 -0.0075308
3423 0.04148 -0.0075059 -0.046367 -0.084509 -0.0017048
3424 0.029437 -0.032247 -0.056465 -0.085893 -0.0080674
3425 0.0098285 -0.019122 -0.052649 -0.095391 0.011745
3426 0.0052774 -0.064989 -0.09228 -0.14212 0.01871
3427 0.010456 -0.02876 -0.067034 -0.090851 0.0080594
3428 0.021209 0.00033083 -0.026721 -0.083541 0.013021
3429 -0.0014639 -0.03295 -0.055252 -0.10792 0.0020392
3430 -0.021901 -0.047316 -0.063727 -0.13838 0.00381
3431 -0.0048991 -0.057147 -0.061421 -0.10297 -0.018912
3432 -0.0045716 -0.037732 -0.067664 -0.10945 -0.0042516
3433 -0.025616 -0.060127 -0.06379 -0.097149 -0.041669
3434 -0.008803 -0.071989 -0.046991 -0.11301 0.0019573
3435 -0.01604 -0.061459 -0.075022 -0.13827 -0.026122
3436 0.010189 -0.06461 -0.071751 -0.10568 -0.010137
3437 -0.0093655 -0.079663 -0.074308 -0.12924 -0.013894
3438 -0.0031707 -0.037295 -0.073565 -0.12599 0.024359
3439 -0.0030741 -0.077497 -0.07681 -0.1061 -0.0017202
3440 -0.042833 -0.11718 -0.096732 -0.16264 -0.012574
3441 0.012241 -0.052943 -0.040008 -0.09803 0.018869
3442 -0.012996 -0.078475 -0.067204 -0.12533 -0.024169
3443 -0.0047129 -0.088559 -0.093498 -0.15134 0.0072316
3444 -0.01044 -0.095085 -0.065495 -0.12445 0.0089155
3445 -0.0048473 -0.084383 -0.089828 -0.16334 -0.03178
3446 -0.039542 -0.11141 -0.080361 -0.1261 -0.022074
3447 -0.043796 -0.10608 -0.066312 -0.14668 -0.014794
3448 -0.0045179 -0.087084 -0.076707 -0.11395 -0.0017583
3449 -0.016323 -0.10139 -0.071566 -0.12559 -0.012503
3450 -0.0086588 -0.087999 -0.067203 -0.12849 -0.0033933
3451 0.0066195 -0.088977 -0.081376 -0.13652 0.00095482
3452 -0.0041467 -0.11168 -0.086735 -0.12288 -0.0095586
3453 -0.0045333 -0.077675 -0.062668 -0.11518 0.00072914
3454 0.0059591 -0.079642 -0.049201 -0.12917 -0.005153
3455 -0.037554 -0.11841 -0.094829 -0.11629 -0.00033418
3456 -0.060244 -0.14551 -0.10784 -0.1343 -0.035556
3457 -0.020289 -0.10529 -0.093841 -0.14216 -0.05276
3458 -0.024841 -0.12761 -0.077884 -0.14199 0.0063443
3459 -0.03496 -0.12603 -0.10663 -0.13953 -0.0099966
3460 -0.014802 -0.12104 -0.070117 -0.13972 -0.0027833
3461 -0.013189 -0.12066 -0.083534 -0.13707 -0.031563
3462 -0.0066567 -0.11731 -0.075096 -0.097696 -0.015072
3463 0.0082506 -0.089227 -0.042568 -0.1228 0.0091752
3464 -0.0073944 -0.12271 -0.075346 -0.12724 -0.0097198
3465 -0.018145 -0.097557 -0.059161 -0.11953 -0.033579
3466 -0.028383 -0.14489 -0.11036 -0.13528 -0.036439
3467 -0.021406 -0.13112 -0.093762 -0.12091 -0.017674
3468 -0.049574 -0.16616 -0.11051 -0.16427 -0.010337
3469 -0.024156 -0.13264 -0.066737 -0.1105 -0.053153
3470 -0.040189 -0.11992 -0.094673 -0.11273 -0.018456
3471 -0.019798 -0.12742 -0.095097 -0.13587 -0.019866
3472 -0.019895 -0.14288 -0.10293 -0.13839 -0.032604
3473 -0.015938 -0.11739 -0.09266 -0.1237 0.0082304
3474 -0.025701 -0.10057 -0.081521 -0.12502 -0.03875
3475 -0.031321 -0.13773 -0.097773 -0.12243 -0.039117
3476 -0.038893 -0.17471 -0.12343 -0.15239 -0.023495
3477 -0.042251 -0.14747 -0.10023 -0.14038 -0.02461
3478 -0.033694 -0.1418 -0.089093 -0.15728 -0.024957
3479 -0.035566 -0.17169 -0.11568 -0.14936 -0.013871
3480 -0.043046 -0.19725 -0.11237 -0.14144 -0.026354
3481 -0.054509 -0.17564 -0.12241 -0.15567 -0.049422
3482 -0.011053 -0.13921 -0.045558 -0.10955 -0.047822
3483 -0.028973 -0.17971 -0.10223 -0.1709 -0.046874
3484 -0.028055 -0.16532 -0.096968 -0.1499 -0.047393
3485 -0.034718 -0.15681 -0.10396 -0.11741 -0.02643
3486 -0.041351 -0.19107 -0.099127 -0.16245 -0.045436
3487 -0.027662 -0.18587 -0.093766 -0.15966 -0.031002
3488 -0.056165 -0.19148 -0.11956 -0.13122 -0.048672
3489 -0.011234 -0.16598 -0.088202 -0.14858 -0.031113
3490 -0.037681 -0.17439 -0.10218 -0.13958 -0.028101
3491 -0.048871 -0.17969 -0.11091 -0.1755 -0.052674
3492 -0.012189 -0.13046 -0.063933 -0.13016 0.0099736
3493 -0.024941 -0.15627 -0.077389 -0.14156 -0.025605
3494 -0.042013 -0.13383 -0.10233 -0.13771 -0.028862
3495 -0.024697 -0.15087 -0.072071 -0.13953 -0.038953
3496 -0.04914 -0.17833 -0.084596 -0.16798 -0.053103
3497 -0.053025 -0.16977 -0.106 -0.17023 -0.05531
3498 -0.04501 -0.19614 -0.11154 -0.16489 -0.046659
3499 -0.012968 -0.17989 -0.089398 -0.13594 -0.04105
3500 -0.062183 -0.19129 -0.13944 -0.18811 -0.045651
3501 -0.035047 -0.17219 -0.10011 -0.16737 -0.037024
3502 -0.02986 -0.16943 -0.10314 -0.1542 -0.021466
3503 -0.065327 -0.18793 -0.1292 -0.16519 -0.047435
3504 -0.020709 -0.17012 -0.081646 -0.12043 -0.029164
3505 -0.035287 -0.15928 -0.090955 -0.14459 -0.049116
3506 -0.058433 -0.1852 -0.10735 -0.14086 -0.045133
3507 -0.050405 -0.20518 -0.10539 -0.13093 -0.014197
3508 -0.069038 -0.19256 -0.11986 -0.17071 -0.037117
3509 -0.063018 -0.19871 -0.13619 -0.17901 -0.055661
3510 -0.040028 -0.17914 -0.095642 -0.11743 -0.0088723
3511 -0.033164 -0.20553 -0.094016 -0.15153 -0.065943
3512 -0.0633 -0.21375 -0.11099 -0.17193 -0.038203
3513 -0.038466 -0.18254 -0.098463 -0.16014 -0.027712
3514 -0.039199 -0.22108 -0.099376 -0.14633 -0.049991
3515 -0.040568 -0.19015 -0.10096 -0.1501 -0.067293
3516 -0.050912 -0.20486 -0.13253 -0.18524 -0.035118
3517 0.0072398 -0.15293 -0.079481 -0.11204 -0.040024
3518 -0.045846 -0.2311 -0.11425 -0.16062 -0.0013853
3519 -0.011467 -0.22361 -0.10523 -0.15169 -0.03934
3520 -0.060666 -0.22697 -0.11772 -0.15574 -0.053619
3521 -0.062509 -0.22191 -0.14063 -0.18266 -0.085065
3522 -0.0041522 -0.15494 -0.084321 -0.11368 -0.0049096
3523 -0.041077 -0.20045 -0.11787 -0.15493 -0.042904
3524 -0.036086 -0.22083 -0.099923 -0.17242 -0.075129
3525 -0.091485 -0.25403 -0.1433 -0.18991 -0.049784
3526 -0.055392 -0.19829 -0.12482 -0.16235 -0.027406
3527 -0.044228 -0.20387 -0.089348 -0.13422 -0.041063
3528 -0.055501 -0.22143 -0.12699 -0.16542 -0.072646
3529 -0.03502 -0.21178 -0.10108 -0.17416 -0.078063
3530 -0.078626 -0.23218 -0.1322 -0.16794 -0.087969
3531 -0.054117 -0.20563 -0.095177 -0.16335 -0.045235
3532 -0.049757 -0.22029 -0.11939 -0.14239 -0.048483
3533 -0.061533 -0.19801 -0.097301 -0.11222 -0.034299
3534 -0.037999 -0.20431 -0.098509 -0.18006 -0.045994
3535 -0.096982 -0.24257 -0.14893 -0.17529 -0.0468
3536 -0.040128 -0.17779 -0.099982 -0.15247 -0.03847
3537 -0.042607 -0.18141 -0.11082 -0.17839 -0.077639
3538 -0.073413 -0.19813 -0.10249 -0.14611 -0.035
3539 -0.10534 -0.22478 -0.14644 -0.16418 -0.063831
3540 -0.054444 -0.21569 -0.12227 -0.10514 -0.054625
3541 -0.059144 -0.21861 -0.12013 -0.1221 -0.066569
3542 -0.065313 -0.22476 -0.1124 -0.10505 -0.035242
3543 -0.038681 -0.19516 -0.12051 -0.10577 -0.039683
3544 -0.057357 -0.18829 -0.11336 -0.12985 -0.04723
3545 -0.070622 -0.20986 -0.11331 -0.12354 -0.026258
3546 -0.073217 -0.21445 -0.12978 -0.13166 -0.031521
3547 -0.057962 -0.20306 -0.11194 -0.15367 -0.047499
3548 -0.052741 -0.18517 -0.12641 -0.15613 -0.031459
3549 -0.040707 -0.20811 -0.10116 -0.14153 -0.026376
3550 -0.075742 -0.23039 -0.11866 -0.15759 -0.034854
3551 -0.044892 -0.1737 -0.11652 -0.14142 -0.029939
3552 -0.066249 -0.21639 -0.10499 -0.13592 -0.057093
3553 -0.048056 -0.20567 -0.1341 -0.15485 -0.062003
3554 -0.061711 -0.21303 -0.12788 -0.13504 -0.029886
3555 -0.060149 -0.19844 -0.092346 -0.14453 -0.041661
3556 -0.07574 -0.20709 -0.11624 -0.16361 -0.065813
3557 -0.10807 -0.22545 -0.15707 -0.15397 -0.055286
3558 -0.064445 -0.20833 -0.077525 -0.14842 -0.00774
3559 -0.053172 -0.1767 -0.082505 -0.11941 -0.018235
3560 -0.10128 -0.22349 -0.083731 -0.15725 -0.023699
3561 -0.042134 -0.18635 -0.1144 -0.082934 -0.04803
3562 -0.099414 -0.18115 -0.1161 -0.078259 -0.066685
3563 -0.033791 -0.1382 -0.064727 -0.047609 -0.013444
3564 -0.043239 -0.16019 -0.050097 -0.062179 -0.028911
3565 -0.065027 -0.19245 -0.067103 -0.12874 -0.062389
3566 -0.072111 -0.17736 -0.055313 -0.12439 -0.034455
3567 -0.055611 -0.22238 -0.021662 -0.10877 -0.08437
3568 -0.074659 -0.22084 -0.068269 -0.12469 -0.045605
3569 -0.070695 -0.16387 -0.041351 -0.15624 -0.021138
3570 -0.064421 -0.12826 -0.044166 -0.1144 -0.036099
3571 -0.076591 -0.14451 -0.049218 -0.1241 -0.10241
3572 -0.058491 -0.16928 -0.081313 -0.084298 -0.065088
3573 -0.076474 -0.17193 -0.069222 -0.052091 -0.052213
3574 -0.052061 -0.17165 -0.075484 -0.023474 -0.061506
3575 -0.10028 -0.19515 -0.086895 -0.05526 -0.049311
3576 -0.072665 -0.19662 -0.054972 -0.084749 -0.06831
3577 -0.069585 -0.13781 -0.046455 -0.093255 -0.038197
3578 -0.046641 -0.04964 0.013425 -0.090155 -0.015903
3579 -0.064523 -0.030882 0.024151 -0.086989 -0.018036
3580 -0.058126 -0.11795 0.013307 -0.12357 -0.027326
3581 -0.066864 -0.12182 0.0086523 -0.068699 -0.064011
3582 -0.070059 -0.17074 0.028396 0.020843 -0.029215
3583 -0.044059 -0.16103 0.054145 0.03947 -0.075944
3584 -0.068657 -0.14222 0.047173 0.0513 -0.063196
3585 -0.050331 -0.16834 0.0096054 -0.022492 -0.049926
3586 -0.073078 -0.12675 -0.02772 -0.064147 -0.018412
3587 -0.087375 -0.068571 -0.07163 -0.09529 -0.055096
3588 -0.020167 -0.05492 -0.0091134 -0.060788 -0.021892
3589 -0.049269 -0.086991 -0.011304 -0.10578 -0.074178
3590 -0.065128 -0.10312 -0.045172 -0.10173 -0.036545
3591 -0.072116 -0.14425 -0.037505 0.040907 -0.062467
3592 -0.032258 -0.10202 0.044985 0.079779 -0.021622
3593 -0.052885 -0.1316 0.056591 0.052804 -0.02824
3594 -0.064788 -0.15878 0.089666 0.0043274 -0.035342
3595 -0.020719 -0.10575 0.14217 0.0061545 -0.014818
3596 -0.06295 -0.039094 0.14545 -0.049972 -0.045898
3597 -0.071844 0.023057 0.10501 -0.091338 -0.039661
3598 -0.022602 0.0048562 0.11093 -0.070978 -0.024501
3599 -0.07826 -0.026188 0.065224 -0.051985 -0.038484
3600 -0.043193 -0.047694 0.061817 0.06377 -0.047467
3601 -0.053808 -0.090491 0.049821 0.13708 -0.011324
3602 -0.060987 -0.11546 0.04112 0.13647 -0.012198
3603 -0.05175 -0.088225 0.030374 0.14749 -0.03998
3604 -0.053463 -0.11205 0.033001 0.056001 -0.043045
3605 -0.060678 -0.11408 0.074072 -0.0044176 -0.039555
3606 -0.068728 -0.14424 0.089142 -0.045632 -0.054015
3607 -0.0992 -0.037313 0.1363 -0.021548 -0.054333
3608 -0.058015 0.056301 0.18536 -0.045928 -0.073154
3609 -0.054533 0.037037 0.19335 0.10768 -0.032173
3610 -0.083333 0.052442 0.17172 0.13253 -0.051308
3611 -0.06423 -0.014928 0.15239 0.14509 -0.030163
3612 -0.085634 -0.099308 0.098583 0.099735 -0.072119
3613 -0.050727 -0.089595 0.14923 0.15345 -0.008324
3614 -0.06789 -0.10649 0.1241 0.052315 -0.06564
3615 -0.050451 -0.11556 0.085121 -0.017197 -0.026183
3616 -0.058936 -0.082816 0.09914 0.0058453 -0.032549
3617 -0.10981 -0.13117 0.044397 -0.025608 -0.051739
3618 -0.070155 -0.016285 0.037206 0.037471 -0.048612
3619 -0.073853 0.058099 0.061512 0.14886 -0.038956
3620 -0.026693 0.10993 0.16518 0.17961 -0.030699
3621 -0.075612 0.023685 0.20042 0.14208 -0.0051823
3622 -0.040509 0.057096 0.23285 0.16038 -0.028154
3623 -0.063295 -0.048917 0.21622 0.060389 -0.060213
3624 -0.051904 -0.069111 0.20327 0.041081 -0.021709
3625 -0.066421 -0.071713 0.2008 -0.0005697 -0.032312
3626 -0.064424 -0.099602 0.20254 0.032236 -0.020927
3627 -0.022696 -0.04018 0.23089 0.051426 -0.036183
3628 -0.036187 -0.028152 0.16345 0.045997 -0.046758
3629 -0.033801 0.10727 0.15978 0.16767 -0.029736
3630 -0.051791 0.10121 0.092451 0.18759 -0.023718
3631 0.00016209 0.081148 0.10124 0.21193 -0.013314
3632 -0.039121 0.03096 0.084306 0.12353 -0.045256
3633 -0.064885 -0.019023 0.094761 0.038431 -0.046266
3634 -0.071496 -0.069886 0.074246 0.017305 -0.057061
3635 -0.076253 -0.065784 0.087035 -0.0097708 -0.047367
3636 -0.052854 -0.038654 0.21171 -0.0022272 -0.040837
3637 -0.068076 0.060961 0.22831 0.007801 -0.051359
3638 -0.077384 0.13483 0.20567 -0.005685 -0.047341
3639 -0.044664 0.196 0.22223 0.13565 -0.016451
3640 -0.049014 0.11371 0.18282 0.23299 6.3881e-05
3641 -0.084955 -0.0060297 0.092656 0.13321 -0.052154
3642 -0.037821 0.012426 0.13533 0.17552 -0.016647
3643 -0.066446 -0.048492 0.083057 0.080971 -0.069652
3644 -0.030068 0.00012844 0.10928 0.054953 -0.053168
3645 -0.079652 -0.033702 0.061077 0.040967 -0.060364
3646 -0.022027 0.20314 0.11928 0.043414 -0.010136
3647 -0.0268 0.19536 0.086609 0.031819 -0.021682
3648 -0.058254 0.15513 0.076167 0.026446 -0.032852
3649 -0.07465 0.11611 0.08483 0.0077092 -0.032173
3650 -0.076877 0.0325 0.083626 0.015908 -0.03227
3651 -0.07198 0.0080442 0.097178 0.012802 -0.063363
3652 -0.066952 -0.032188 0.099166 0.046417 -0.05426
3653 -0.088081 -0.041426 0.061823 0.096382 -0.057053
3654 -0.051827 -0.00372 0.080929 0.18813 -0.027075
3655 -0.075025 0.15931 0.051476 0.16295 -0.035917
3656 -0.071936 0.1645 0.04625 0.12849 -0.052787
3657 -0.083723 0.091728 0.047123 0.05742 -0.06152
3658 -0.062969 0.068912 0.080782 0.032229 0.016545
3659 -0.073574 -0.00053055 0.068822 0.0097582 -0.032567
3660 -0.097662 -0.0046428 0.027428 -0.015602 -0.071265
3661 -0.064848 0.010174 0.036897 -0.0079906 -0.040722
3662 -0.1012 -0.038277 -0.0071585 -0.030076 -0.044403
3663 -0.067429 0.0094677 0.032497 0.01773 -0.065954
3664 -0.037321 0.13839 0.039485 -0.012836 -0.034032
3665 -0.05809 0.12526 0.03397 0.0060847 -0.049242
3666 -0.086639 0.023625 0.022718 0.0029223 -0.039712
3667 -0.055262 0.020284 0.038761 -0.0014679 -0.053734
3668 -0.073792 -0.037732 0.044243 -0.025926 -0.042297
3669 -0.067957 -0.0111 0.0076036 -0.011057 -0.048238
3670 -0.073407 0.011439 -0.0086641 -0.0095573 -0.028924
3671 -0.085423 -0.03483 -0.012198 -0.039746 -0.033132
3672 -0.073744 0.017264 -0.018867 -0.033654 -0.055839
3673 -0.061029 0.10356 0.01467 -0.011134 -0.039356
3674 -0.084068 0.056384 -0.0003906 -0.030801 -0.035974
3675 -0.074411 -0.023509 0.0064891 -0.0035765 -0.066512
3676 -0.062723 -0.021129 0.016078 -0.045081 -0.03324
3677 -0.057631 -0.025232 0.015116 -0.02539 -0.064493
3678 -0.054917 -0.050613 -0.018336 -0.045695 -0.080065
3679 -0.072548 -0.030665 -0.0065594 -0.026538 -0.051418
3680 -0.083041 -0.026404 -0.008539 -0.039912 -0.069354
3681 -0.038795 -0.029099 0.00030704 -0.047102 -0.054816
3682 -0.071138 -0.042981 -0.0095211 -0.051733 -0.065145
3683 -0.090654 -0.08306 -0.0052767 -0.092295 -0.08262
3684 -0.049226 -0.026396 -0.0096609 -0.047433 -0.051531
3685 -0.09613 -0.062592 -0.016122 -0.054307 -0.086649
3686 -0.058008 -0.043991 -0.021665 -0.056675 -0.037325
3687 -0.076027 -0.061569 -0.017 -0.064551 -0.057104
3688 -0.076346 -0.077608 -0.029062 -0.069549 -0.060437
3689 -0.079563 -0.092155 -0.025336 -0.083652 -0.077224
3690 -0.075477 -0.068428 -0.041882 -0.051547 -0.050826
3691 -0.078939 -0.085717 -0.029175 -0.094862 -0.06679
3692 -0.098031 -0.12133 -0.055038 -0.06082 -0.10166
3693 -0.052431 -0.074054 -0.02808 -0.049728 -0.027308
3694 -0.087271 -0.13443 -0.075382 -0.091486 -0.061775
3695 -0.032312 -0.07045 -0.026165 -0.081596 -0.051849
3696 -0.059276 -0.075291 -0.050249 -0.058608 -0.046618
3697 -0.079037 -0.10006 -0.03809 -0.098606 -0.044976
3698 -0.0842 -0.12823 -0.05804 -0.089204 -0.06915
3699 -0.085221 -0.13092 -0.030908 -0.068565 -0.040961
3700 -0.061334 -0.11774 -0.045884 -0.074745 -0.031723
3701 -0.059046 -0.11496 -0.068714 -0.084251 -0.046208
3702 -0.065463 -0.10339 -0.0387 -0.08581 -0.044642
3703 -0.074141 -0.12588 -0.056006 -0.094574 -0.058815
3704 -0.096367 -0.13753 -0.069156 -0.11808 -0.074329
3705 -0.050255 -0.13929 -0.049325 -0.11895 -0.057365
3706 -0.077757 -0.11982 -0.027582 -0.072441 -0.033353
3707 -0.087325 -0.14824 -0.067668 -0.11239 -0.063936
3708 -0.062853 -0.13118 -0.048089 -0.10322 -0.094686
3709 -0.086322 -0.13913 -0.085908 -0.12496 -0.067212
3710 -0.053846 -0.10135 -0.038391 -0.084067 -0.019489
3711 -0.069627 -0.14288 -0.04923 -0.091946 -0.034748
3712 -0.045 -0.13766 -0.052889 -0.084895 -0.057767
3713 -0.082469 -0.14613 -0.055733 -0.10605 -0.063731
3714 -0.1218 -0.18329 -0.10777 -0.12834 -0.060113
3715 -0.039095 -0.12223 -0.043896 -0.088961 -0.047826
3716 -0.10524 -0.16419 -0.075475 -0.10471 -0.092325
3717 -0.06209 -0.12455 -0.06617 -0.11266 -0.054875
3718 -0.08763 -0.14393 -0.064533 -0.12634 -0.056849
3719 -0.061772 -0.14158 -0.03918 -0.12784 -0.065397
3720 -0.07128 -0.15697 -0.069223 -0.11853 -0.072022
3721 -0.10126 -0.15089 -0.090211 -0.12198 -0.056824
3722 -0.083513 -0.17682 -0.09189 -0.14009 -0.078867
3723 -0.10624 -0.17063 -0.056922 -0.14736 -0.08893
3724 -0.092985 -0.20102 -0.088339 -0.13019 -0.049147
3725 -0.082764 -0.12684 -0.070344 -0.11472 -0.037469
3726 -0.094605 -0.18924 -0.084938 -0.14066 -0.074602
3727 -0.076942 -0.15674 -0.095808 -0.15498 -0.071112
3728 -0.072932 -0.14586 -0.069859 -0.12508 -0.057514
3729 -0.089377 -0.16377 -0.097413 -0.11827 -0.041375
3730 -0.047282 -0.12002 -0.050822 -0.09172 -0.0029699
3731 -0.10016 -0.19416 -0.12888 -0.15566 -0.059815
3732 -0.090953 -0.16067 -0.086409 -0.13694 -0.098334
3733 -0.046548 -0.15641 -0.086172 -0.15623 -0.037586
3734 -0.060034 -0.18277 -0.084159 -0.13709 -0.052659
3735 -0.054746 -0.14622 -0.058356 -0.12164 -0.049749
3736 -0.060968 -0.13181 -0.087984 -0.13392 -0.067742
3737 -0.083212 -0.1975 -0.094927 -0.14282 -0.06177
3738 -0.091363 -0.19035 -0.082949 -0.15907 -0.069504
3739 -0.065339 -0.17074 -0.063153 -0.11885 -0.077581
3740 -0.10254 -0.19812 -0.11162 -0.17065 -0.088462
3741 -0.049803 -0.1493 -0.071252 -0.13413 -0.034036
3742 -0.089914 -0.17586 -0.085334 -0.15196 -0.056132
3743 -0.042494 -0.15665 -0.09093 -0.12579 -0.019374
3744 -0.079749 -0.18904 -0.094513 -0.13396 -0.062612
3745 -0.063098 -0.17433 -0.066637 -0.12971 -0.076895
3746 -0.077774 -0.19724 -0.10503 -0.14421 -0.06048
3747 -0.088739 -0.21484 -0.12156 -0.15718 -0.08104
3748 -0.074433 -0.18502 -0.10622 -0.15919 -0.0626
3749 -0.10261 -0.22242 -0.11298 -0.15272 -0.089548
3750 -0.11084 -0.23149 -0.11807 -0.16796 -0.11485
3751 -0.073016 -0.21376 -0.11114 -0.12222 -0.076545
3752 -0.069144 -0.176 -0.077723 -0.13326 -0.052975
3753 -0.091514 -0.20622 -0.088803 -0.13054 -0.040654
3754 -0.05186 -0.15073 -0.090864 -0.14419 -0.037375
3755 -0.066631 -0.19833 -0.096891 -0.15855 -0.067049
3756 -0.04058 -0.17912 -0.087653 -0.14287 -0.098236
3757 -0.076556 -0.18687 -0.12272 -0.15871 -0.081305
3758 -0.10197 -0.2175 -0.10166 -0.20161 -0.086456
3759 -0.077453 -0.1769 -0.099808 -0.14314 -0.050316
3760 -0.087737 -0.19635 -0.082354 -0.16278 -0.083402
3761 -0.081684 -0.20103 -0.11395 -0.15129 -0.080381
3762 -0.1063 -0.20262 -0.13228 -0.18223 -0.10139
3763 -0.10202 -0.20616 -0.13783 -0.163 -0.10116
3764 -0.11085 -0.21562 -0.13371 -0.1677 -0.076303
3765 -0.078074 -0.20076 -0.12013 -0.14869 -0.086449
3766 -0.056437 -0.17878 -0.088885 -0.14452 -0.034365
3767 -0.035143 -0.16547 -0.084295 -0.12636 -0.047733
3768 -0.043324 -0.1784 -0.11876 -0.1245 -0.060725
3769 -0.088085 -0.23006 -0.11532 -0.17097 -0.073422
3770 -0.089973 -0.21982 -0.1145 -0.15888 -0.10684
3771 -0.0844 -0.17367 -0.077647 -0.14564 -0.034278
3772 -0.093805 -0.19607 -0.098976 -0.14167 -0.050781
3773 -0.087787 -0.21296 -0.10347 -0.15478 -0.082698
3774 -0.083349 -0.19674 -0.1168 -0.13284 -0.075759
3775 -0.06133 -0.16352 -0.11046 -0.15796 -0.083042
3776 -0.08182 -0.21039 -0.13946 -0.16769 -0.090674
3777 -0.06667 -0.19794 -0.1022 -0.14587 -0.10997
3778 -0.08466 -0.22126 -0.11589 -0.16515 -0.035052
3779 -0.073939 -0.20025 -0.086603 -0.14947 -0.058176
3780 -0.073898 -0.2037 -0.099336 -0.15902 -0.058631
3781 -0.077489 -0.17432 -0.093354 -0.12856 -0.037091
3782 -0.069664 -0.18738 -0.092712 -0.1305 -0.068871
3783 -0.076262 -0.21182 -0.13008 -0.14918 -0.062948
3784 -0.10788 -0.26287 -0.14422 -0.19354 -0.090265
3785 -0.088375 -0.2186 -0.14001 -0.1676 -0.08358
3786 -0.08935 -0.23673 -0.14018 -0.18936 -0.06805
3787 -0.079953 -0.18722 -0.11492 -0.20674 -0.069266
3788 -0.07806 -0.20733 -0.086395 -0.13678 -0.046474
3789 -0.087224 -0.2368 -0.12221 -0.12754 -0.069274
3790 -0.094464 -0.23934 -0.12799 -0.1792 -0.075805
3791 -0.076581 -0.20435 -0.091926 -0.16574 -0.069262
3792 -0.13133 -0.26661 -0.1463 -0.20053 -0.10578
3793 -0.096961 -0.21215 -0.14651 -0.17226 -0.13219
3794 -0.11527 -0.25135 -0.12547 -0.18212 -0.074863
3795 -0.071108 -0.21485 -0.10201 -0.16698 -0.075767
3796 -0.11351 -0.23628 -0.14404 -0.16946 -0.086045
3797 -0.085473 -0.22165 -0.10804 -0.1422 -0.065936
3798 -0.065862 -0.21316 -0.12213 -0.14082 -0.088019
3799 -0.067026 -0.22229 -0.11356 -0.17903 -0.062741
3800 -0.064322 -0.23902 -0.11249 -0.19698 -0.091323
3801 -0.098617 -0.25593 -0.13647 -0.16644 -0.095941
3802 -0.069224 -0.24861 -0.081138 -0.16324 -0.046869
3803 -0.1063 -0.2662 -0.13533 -0.1925 -0.10511
3804 -0.099178 -0.23417 -0.1211 -0.18116 -0.096452
3805 -0.088394 -0.21134 -0.15242 -0.19054 -0.087071
3806 -0.055832 -0.20677 -0.09154 -0.14607 -0.062775
3807 -0.089817 -0.22565 -0.091182 -0.17455 -0.073228
3808 -0.084317 -0.20018 -0.11231 -0.15371 -0.056924
3809 -0.078635 -0.19237 -0.079668 -0.16981 -0.061198
3810 -0.11229 -0.23704 -0.11455 -0.17425 -0.049374
3811 -0.099109 -0.25434 -0.12865 -0.17519 -0.066388
3812 -0.11245 -0.26094 -0.15615 -0.1905 -0.075036
3813 -0.11442 -0.24768 -0.12319 -0.19115 -0.096551
3814 -0.058284 -0.21725 -0.10436 -0.16983 -0.053051
3815 -0.087488 -0.24488 -0.13709 -0.16579 -0.075095
3816 -0.10655 -0.25787 -0.11937 -0.17106 -0.097116
3817 -0.083466 -0.24411 -0.13697 -0.16962 -0.050059
3818 -0.11101 -0.27153 -0.16015 -0.18272 -0.10382
3819 -0.082054 -0.22402 -0.12258 -0.17132 -0.051658
3820 -0.07927 -0.24558 -0.11196 -0.17801 -0.051212
3821 -0.087808 -0.22998 -0.15721 -0.18937 -0.072402
3822 -0.067855 -0.22166 -0.10918 -0.16863 -0.082005
3823 -0.10495 -0.25421 -0.14657 -0.17379 -0.087795
3824 -0.085245 -0.2565 -0.12785 -0.1647 -0.081148
3825 -0.084103 -0.21758 -0.13207 -0.18399 -0.099302
3826 -0.10564 -0.25859 -0.11427 -0.18952 -0.10292
3827 -0.07698 -0.21601 -0.15334 -0.16651 -0.044433
3828 -0.068877 -0.24116 -0.10186 -0.17947 -0.098856
3829 -0.057094 -0.21532 -0.11094 -0.15048 -0.071904
3830 -0.087959 -0.24626 -0.1328 -0.18693 -0.093067
3831 -0.093156 -0.2499 -0.10749 -0.1637 -0.079071
3832 -0.096603 -0.22489 -0.10994 -0.13919 -0.084059
3833 -0.046422 -0.20286 -0.080194 -0.14175 -0.074256
3834 -0.08934 -0.25073 -0.11462 -0.19638 -0.095781
3835 -0.13409 -0.25121 -0.1678 -0.20141 -0.080387
3836 -0.089073 -0.20297 -0.12719 -0.16254 -0.088803
3837 -0.094831 -0.24865 -0.11471 -0.1595 -0.084923
3838 -0.045618 -0.18943 -0.091526 -0.1368 -0.079509
3839 -0.10825 -0.2416 -0.10144 -0.18493 -0.076476
3840 -0.073226 -0.21632 -0.10975 -0.16322 -0.087497
3841 -0.11457 -0.24115 -0.14688 -0.15549 -0.13294
3842 -0.08437 -0.20017 -0.11324 -0.19122 -0.080244
3843 -0.098538 -0.21558 -0.12444 -0.12692 -0.11526
3844 -0.05986 -0.18975 -0.12168 -0.14084 -0.038866
3845 -0.069541 -0.22549 -0.10384 -0.17891 -0.071987
3846 -0.086827 -0.19865 -0.11031 -0.1691 -0.079359
3847 -0.060539 -0.16176 -0.10805 -0.15502 -0.053653
3848 -0.041298 -0.18599 -0.097678 -0.14926 -0.059897
3849 -0.072056 -0.19875 -0.122 -0.15947 -0.075533
3850 -0.051507 -0.22606 -0.14403 -0.17306 -0.089745
3851 -0.0088161 -0.18432 -0.081285 -0.13099 -0.11647
3852 -0.070695 -0.22355 -0.1598 -0.16048 -0.096618
3853 -0.022788 -0.18489 -0.12005 -0.13418 -0.068367
3854 -0.055081 -0.13211 -0.12015 -0.14618 -0.06292
3855 -0.045195 -0.13648 -0.097546 -0.12607 -0.058159
3856 -0.049163 -0.14439 -0.12068 -0.11911 -0.097367
3857 -0.063888 -0.15792 -0.11685 -0.15678 -0.07334
3858 -0.10008 -0.20167 -0.13713 -0.16628 -0.072487
3859 -0.043103 -0.17344 -0.10753 -0.12506 -0.057517
3860 -0.066785 -0.18988 -0.15415 -0.16586 -0.080751
3861 0.0017889 -0.10858 -0.1015 -0.11659 -0.052454
3862 -0.028931 -0.12661 -0.11483 -0.12552 -0.067711
3863 -0.0022276 -0.052631 -0.082322 -0.1777 -0.064182
3864 0.009007 -0.077946 -0.10247 -0.16108 -0.069717
3865 -0.0076046 -0.13181 -0.13585 -0.12588 -0.074463
3866 0.011814 -0.1754 -0.1205 -0.15614 -0.046656
3867 0.0039299 -0.20289 -0.13374 -0.1708 -0.076608
3868 0.0083192 -0.18636 -0.13241 -0.13968 -0.098532
3869 0.020523 -0.11389 -0.13048 -0.11495 -0.10792
3870 0.050599 0.0046174 -0.078499 -0.1127 -0.054656
3871 0.040864 -0.0032828 -0.094535 -0.11276 -0.093251
3872 0.036579 0.064562 -0.09057 -0.086331 -0.058574
3873 0.0078404 0.0090179 -0.10436 -0.10789 -0.10021
3874 0.042312 -0.042958 -0.094464 -0.13096 -0.049521
3875 0.0023477 -0.12073 -0.10161 -0.18177 -0.084401
3876 0.010461 -0.13772 -0.082411 -0.16311 -0.090221
3877 -0.00016405 -0.13502 -0.093875 -0.1582 -0.11954
3878 0.021956 -0.076157 -0.065656 -0.11761 -0.11037
3879 -0.014068 0.016626 -0.067119 -0.17191 -0.088179
3880 0.020041 0.052003 -0.061447 -0.13435 -0.062903
3881 0.018026 0.050936 -0.088835 -0.087268 -0.082756
3882 0.042735 0.098993 -0.10496 -0.056563 -0.091177
3883 0.014498 -0.032275 -0.10596 -0.026086 -0.067612
3884 0.051803 -0.083554 -0.10016 -0.035607 -0.084146
3885 0.027784 -0.11002 -0.12865 -0.051601 -0.076373
3886 0.019167 -0.1049 -0.12594 -0.092409 -0.069232
3887 0.046999 0.1051 -0.087242 -0.12793 -0.03253
3888 -0.0057174 0.096274 -0.12236 -0.11949 -0.075781
3889 0.046438 0.10786 -0.043411 -0.099625 -0.081174
3890 0.0081383 0.10855 -0.015225 -0.10656 -0.024684
3891 -0.0021999 0.019701 -0.048869 -0.056284 -0.063547
3892 0.021819 -0.0084368 -0.0072603 0.028822 -0.03682
3893 0.015792 -0.060818 -0.043809 0.020706 -0.028409
3894 0.054184 -0.019881 -0.017456 0.074683 0.0092805
3895 0.035617 -0.035792 -0.076938 0.021196 -0.019074
3896 0.035443 0.10089 -0.077213 -0.059404 -0.057308
3897 0.080411 0.17298 -0.077715 -0.069633 -0.01945
3898 0.096516 0.197 -0.058525 -0.065864 -0.028931
3899 0.053124 0.098787 -0.10056 -0.086848 0.0025645
3900 0.034241 0.121 -0.079946 -0.10093 -0.00099055
3901 0.034293 0.14391 -0.084604 -0.038635 0.024786
3902 0.026734 0.17032 -0.020821 0.02035 -0.037908
3903 0.03172 0.173 -0.0047097 0.10338 -0.011412
3904 0.033937 0.19717 0.00034579 0.071875 -0.004825
3905 0.067162 0.19302 0.086176 0.054722 -0.016628
3906 0.052407 0.20801 0.059125 0.02047 0.0086759
3907 0.024779 0.20031 0.083488 -0.035857 0.039577
3908 0.067509 0.22102 0.053461 -0.020523 0.00032356
3909 0.045276 0.19825 -0.010944 -0.05445 -0.0099512
3910 0.087203 0.19368 -0.0064478 -0.070777 0.0090384
3911 0.058923 0.22769 -0.038621 0.0099927 -0.015989
3912 0.07294 0.24987 -0.02358 0.10761 0.022109
3913 0.05612 0.23914 -0.03446 0.15227 0.030685
3914 0.023579 0.18332 -0.044761 0.11111 0.037139
3915 0.02087 0.16906 -0.019741 0.085006 -0.0075453
3916 -0.0074817 0.21702 0.042994 -0.0063038 -0.027324
3917 0.021303 0.2404 0.085438 0.015758 -0.011587
3918 0.0038321 0.16371 0.10014 -0.062428 -0.00015211
3919 -0.0034054 0.13804 0.089015 -0.028819 0.014224
3920 -0.009448 0.20848 0.086456 -0.048435 -0.0037988
3921 0.01941 0.17706 0.077557 0.11053 0.0076471
3922 0.018263 0.13215 0.081915 0.1124 0.016631
3923 0.04662 0.1292 0.078134 0.15549 0.029638
3924 0.04728 0.10564 0.023792 0.10229 0.0051968
3925 0.083444 0.12712 0.10069 0.11573 0.031037
3926 0.081455 0.22567 0.083271 0.088914 -0.0025062
3927 0.022579 0.2519 0.12501 0.0042238 -0.0022705
3928 -0.0045257 0.27183 0.099895 0.013761 0.022304
3929 0.019308 0.20911 0.14544 -0.01326 -0.019969
3930 -0.018327 0.10361 0.11939 0.027658 0.0077314
3931 0.0043937 0.11791 0.10921 0.17058 0.057789
3932 -0.01601 0.07032 0.14945 0.15929 0.048079
3933 -0.022049 0.071468 0.10685 0.15431 0.074243
3934 -0.0085482 0.11229 0.099217 0.12737 0.055364
3935 -0.02819 0.15982 0.047736 0.07964 0.030225
3936 -0.029585 0.2041 0.022423 0.015745 -0.042126
3937 -0.0076063 0.17963 0.060256 0.031903 0.0084786
3938 -0.054809 0.059916 0.0044831 -0.018175 -0.046942
3939 0.014426 0.10581 0.071629 0.045196 -0.015197
3940 -0.042141 0.06583 0.11248 0.0048206 -0.034306
3941 -0.011295 0.067331 0.15832 0.01694 -0.041574
3942 -0.016839 0.11025 0.1765 0.17719 -0.0018924
3943 -0.050957 0.041139 0.13583 0.16196 0.0096367
3944 -0.067732 0.029207 0.11076 0.15284 0.018886
3945 0.0077189 0.13455 0.15785 0.10511 0.041484
3946 -0.021859 0.077366 0.083463 0.061774 0.034677
3947 -0.022222 0.065805 0.06548 0.029383 0.021443
3948 -0.026346 0.05561 0.08269 0.043727 0.050634
3949 0.0061355 0.084168 0.10847 0.044874 0.068395
3950 -0.021805 0.056129 0.057613 0.011672 -0.0056203
3951 -0.039049 0.04972 0.043474 0.010039 0.0031384
3952 -0.064781 0.03368 0.037409 -0.015802 0.017872
3953 -0.028039 0.026193 0.11494 0.062105 0.0099809
3954 -0.060989 0.024134 0.10925 0.016138 0.039141
3955 -0.067955 -0.016679 0.12185 0.0022855 -0.022321
3956 -0.071077 -0.028244 0.096778 -0.0070437 0.0027445
3957 -0.076125 -0.026093 0.081697 -0.036058 -0.032341
3958 -0.05632 0.00052668 0.075935 0.0067786 -0.020277
3959 -0.025448 0.0095558 0.032179 0.015999 -0.011849
3960 -0.06644 -0.032348 0.01267 -0.014543 -0.035409
3961 -0.050826 -0.041491 0.045161 -0.0018341 0.022419
3962 -0.051994 -0.042874 0.056874 0.0068493 -0.028839
3963 -0.023346 0.025091 0.066644 0.027005 0.02143
3964 -0.060708 -0.063835 0.031976 -0.042808 -0.022128
3965 -0.053917 -0.043264 0.044122 0.0040638 -0.028849
3966 -0.085785 -0.046546 0.029231 -0.037508 -0.0037744
3967 -0.056977 -0.059329 0.041887 -0.022047 -0.027551
3968 -0.041623 -0.049462 0.061225 -0.013494 -0.030918
3969 -0.10972 -0.096774 -0.024705 -0.076936 -0.015562
3970 -0.034077 -0.04007 -0.0037184 -0.024205 -0.017928
3971 -0.086177 -0.091408 0.0084566 -0.040654 -0.015293
3972 -0.095414 -0.086108 0.0029469 -0.070175 -0.035947
3973 -0.055736 -0.043768 0.05063 -0.026448 -0.01019
3974 -0.063392 -0.055927 -0.013999 -0.053852 -0.053561
3975 -0.078658 -0.086486 0.0038748 -0.051262 -0.017954
3976 -0.090059 -0.10382 -0.020939 -0.086265 -0.035439
3977 -0.07012 -0.078764 -0.015275 -0.070497 -0.043003
3978 -0.080497 -0.11515 -0.050111 -0.085603 -0.054364
3979 -0.095425 -0.12094 -0.053737 -0.077181 -0.024992
3980 -0.050488 -0.078017 0.0047773 -0.07053 0.00038052
3981 -0.085398 -0.12184 -0.041311 -0.084374 -0.076551
3982 -0.071689 -0.096211 -0.020338 -0.08313 -0.01784
3983 -0.07073 -0.10964 -0.01083 -0.048293 -0.016604
3984 -0.068767 -0.12449 -0.044116 -0.097287 -0.050778
3985 -0.082593 -0.1538 -0.05699 -0.089423 -0.046126
3986 -0.064724 -0.11811 -0.0091452 -0.09004 -0.040047
3987 -0.074177 -0.12089 -0.013954 -0.073425 -0.015091
3988 -0.073521 -0.13103 -0.018344 -0.076821 -0.018758
3989 -0.043091 -0.11649 -0.028887 -0.081604 -0.037903
3990 -0.12459 -0.12662 -0.060652 -0.081038 -0.062175
3991 -0.050881 -0.13902 -0.02652 -0.08199 -0.048165
3992 -0.062438 -0.14668 -0.022735 -0.052068 -0.050652
3993 -0.085069 -0.16922 -0.058959 -0.09475 -0.063707
3994 -0.10201 -0.17387 -0.064633 -0.1285 -0.070866
3995 -0.099698 -0.17765 -0.055495 -0.088574 -0.047565
3996 -0.071777 -0.14898 -0.047473 -0.092905 -0.057276
3997 -0.085641 -0.12835 -0.054767 -0.085432 -0.011734
3998 -0.089518 -0.154 -0.060187 -0.080797 -0.062299
3999 -0.10296 -0.15639 -0.035924 -0.11101 -0.087694
4000 -0.066596 -0.14659 -0.041405 -0.090269 -0.065477
4001 -0.093583 -0.18617 -0.065475 -0.10273 -0.066296
4002 -0.066886 -0.18047 -0.02145 -0.092118 -0.056459
4003 -0.094814 -0.21121 -0.077533 -0.11329 -0.088416
4004 -0.080786 -0.17735 -0.04432 -0.10545 -0.039467
4005 -0.084778 -0.16651 -0.06127 -0.10698 -0.047785
4006 -0.11526 -0.2033 -0.092017 -0.13211 -0.061074
4007 -0.077824 -0.20392 -0.083286 -0.11534 -0.060309
4008 -0.080642 -0.19367 -0.064229 -0.072899 -0.09872
4009 -0.09503 -0.19942 -0.088631 -0.1016 -0.075239
4010 -0.057557 -0.20688 -0.030173 -0.10817 -0.049458
4011 -0.084632 -0.20926 -0.09427 -0.10112 -0.069265
4012 -0.077622 -0.19356 -0.099357 -0.13406 -0.087262
4013 -0.10022 -0.22126 -0.096439 -0.15175 -0.085564
4014 -0.089791 -0.20141 -0.085916 -0.10727 -0.077572
4015 -0.082456 -0.1956 -0.06978 -0.11563 -0.070126
4016 -0.077158 -0.19377 -0.078637 -0.14533 -0.10625
4017 -0.090819 -0.22596 -0.070329 -0.11786 -0.076827
4018 -0.071642 -0.19554 -0.067674 -0.11674 -0.052841
4019 -0.10006 -0.25394 -0.10094 -0.14707 -0.059728
4020 -0.062753 -0.15741 -0.048257 -0.10394 -0.076727
4021 -0.10417 -0.24303 -0.075257 -0.11539 -0.091693
4022 -0.10561 -0.24023 -0.10414 -0.12948 -0.085246
4023 -0.099583 -0.23107 -0.095512 -0.12514 -0.080184
4024 -0.096098 -0.25358 -0.083181 -0.09076 -0.079561
4025 -0.089366 -0.24169 -0.11815 -0.16668 -0.078107
4026 -0.10491 -0.23242 -0.093433 -0.10109 -0.074154
4027 -0.07341 -0.21657 -0.083916 -0.08763 -0.061006
4028 -0.1079 -0.22468 -0.095675 -0.13179 -0.07536
4029 -0.10965 -0.2456 -0.092741 -0.089436 -0.047026
4030 -0.082465 -0.21936 -0.088189 -0.10596 -0.12211
4031 -0.10809 -0.26222 -0.11083 -0.12796 -0.08432
4032 -0.12642 -0.25819 -0.12612 -0.12098 -0.091737
4033 -0.10829 -0.24728 -0.11265 -0.12585 -0.066839
4034 -0.10118 -0.27267 -0.092037 -0.15667 -0.095889
4035 -0.089231 -0.21344 -0.072365 -0.12741 -0.10455
4036 -0.087479 -0.2679 -0.12086 -0.15711 -0.087211
4037 -0.10705 -0.24505 -0.09045 -0.14963 -0.074783
4038 -0.13248 -0.27363 -0.11458 -0.13467 -0.10774
4039 -0.10568 -0.26911 -0.12679 -0.1433 -0.12028
4040 -0.14127 -0.25828 -0.14302 -0.18866 -0.10196
4041 -0.09628 -0.26386 -0.11079 -0.16516 -0.088873
4042 -0.10961 -0.26035 -0.10827 -0.16577 -0.088807
4043 -0.091617 -0.2611 -0.10147 -0.16096 -0.10657
4044 -0.095091 -0.24374 -0.091197 -0.1259 -0.10527
4045 -0.11599 -0.24892 -0.10359 -0.13412 -0.062927
4046 -0.11586 -0.27587 -0.10109 -0.13481 -0.083959
4047 -0.071152 -0.24037 -0.099064 -0.13094 -0.060805
4048 -0.089317 -0.23197 -0.111 -0.15853 -0.098222
4049 -0.11592 -0.29347 -0.12536 -0.16682 -0.11254
4050 -0.08792 -0.21421 -0.098613 -0.12666 -0.060452
4051 -0.077015 -0.21917 -0.080994 -0.12947 -0.072479
4052 -0.11143 -0.25247 -0.12144 -0.14404 -0.0884
4053 -0.098601 -0.24684 -0.082583 -0.13771 -0.095104
4054 -0.11498 -0.29335 -0.13364 -0.18523 -0.097435
4055 -0.11443 -0.27239 -0.14875 -0.14248 -0.11854
4056 -0.096777 -0.26662 -0.11152 -0.13571 -0.075082
4057 -0.097868 -0.28108 -0.12649 -0.14048 -0.083676
4058 -0.067596 -0.26154 -0.10147 -0.13809 -0.0073448
4059 -0.079683 -0.27408 -0.092527 -0.15602 -0.074009
4060 -0.092045 -0.28018 -0.11903 -0.16135 -0.080496
4061 -0.088837 -0.27066 -0.11374 -0.15137 -0.14529
4062 -0.10772 -0.29457 -0.11031 -0.1762 -0.096679
4063 -0.10064 -0.29644 -0.12222 -0.17016 -0.096177
4064 -0.11455 -0.30513 -0.11024 -0.1868 -0.082576
4065 -0.11775 -0.30581 -0.1314 -0.17847 -0.11739
4066 -0.097473 -0.27413 -0.11598 -0.16298 -0.085475
4067 -0.11899 -0.26221 -0.13261 -0.16548 -0.079889
4068 -0.10637 -0.31173 -0.14884 -0.17576 -0.12528
4069 -0.069611 -0.25628 -0.090823 -0.14962 -0.10764
4070 -0.1367 -0.27837 -0.12705 -0.15839 -0.088349
4071 -0.10083 -0.28265 -0.10928 -0.15806 -0.10043
4072 -0.095992 -0.30203 -0.1415 -0.18094 -0.10763
4073 -0.13625 -0.32382 -0.13328 -0.18772 -0.10544
4074 -0.096318 -0.26559 -0.12469 -0.16631 -0.1132
4075 -0.1636 -0.34596 -0.18751 -0.21163 -0.14666
4076 -0.081153 -0.27862 -0.091941 -0.1633 -0.082957
4077 -0.086578 -0.27508 -0.13013 -0.17326 -0.11596
4078 -0.13543 -0.28703 -0.15304 -0.18452 -0.10079
4079 -0.084735 -0.29466 -0.10575 -0.18505 -0.10945
4080 -0.09714 -0.26367 -0.098914 -0.15313 -0.11274
4081 -0.094349 -0.28708 -0.11449 -0.15852 -0.073366
4082 -0.11285 -0.28505 -0.10313 -0.15416 -0.084676
4083 -0.13434 -0.31926 -0.13573 -0.15391 -0.11913
4084 -0.091198 -0.30241 -0.11443 -0.15339 -0.091962
4085 -0.093723 -0.28048 -0.10699 -0.15892 -0.074632
4086 -0.074365 -0.29342 -0.11225 -0.12454 -0.1013
4087 -0.091745 -0.27112 -0.12592 -0.1325 -0.085608
4088 -0.091831 -0.28532 -0.11152 -0.14226 -0.11625
4089 -0.10827 -0.3054 -0.13236 -0.12953 -0.13193
4090 -0.081183 -0.26313 -0.11713 -0.13278 -0.091396
4091 -0.10477 -0.27458 -0.098922 -0.13933 -0.128
4092 -0.10796 -0.28819 -0.15532 -0.16187 -0.11233
4093 -0.071348 -0.30063 -0.11032 -0.15211 -0.11344
4094 -0.1219 -0.32021 -0.15973 -0.19971 -0.10092
4095 -0.15383 -0.33034 -0.16304 -0.1802 -0.082182
4096 -0.099993 -0.28712 -0.10299 -0.15626 -0.05795
4097 -0.13384 -0.32082 -0.15461 -0.18702 -0.12646
4098 -0.11063 -0.29871 -0.13773 -0.17945 -0.10995
4099 -0.12701 -0.31411 -0.14157 -0.16355 -0.061256
4100 -0.12601 -0.28734 -0.17804 -0.16213 -0.12645
4101 -0.091481 -0.27537 -0.12628 -0.18149 -0.12845
4102 -0.11973 -0.30801 -0.16529 -0.14974 -0.091374
4103 -0.11006 -0.28108 -0.12315 -0.17251 -0.077807
4104 -0.078462 -0.24058 -0.12903 -0.17893 -0.10332
4105 -0.11175 -0.30199 -0.14299 -0.17873 -0.10248
4106 -0.14251 -0.28644 -0.13517 -0.17432 -0.12251
4107 -0.1016 -0.28441 -0.12994 -0.17224 -0.13247
4108 -0.11633 -0.27795 -0.14286 -0.16741 -0.095085
4109 -0.12607 -0.26526 -0.15435 -0.16631 -0.1056
4110 -0.12694 -0.30251 -0.14334 -0.15422 -0.096077
4111 -0.13667 -0.30373 -0.13348 -0.18712 -0.13428
4112 -0.10234 -0.30131 -0.12329 -0.17322 -0.12578
4113 -0.11297 -0.2874 -0.12907 -0.20772 -0.11966
4114 -0.088277 -0.25434 -0.14263 -0.19807 -0.10715
4115 -0.13507 -0.31745 -0.15231 -0.19539 -0.12012
4116 -0.119 -0.26354 -0.13886 -0.16051 -0.13435
4117 -0.14467 -0.30976 -0.16375 -0.21498 -0.12755
4118 -0.13147 -0.31964 -0.19078 -0.22464 -0.1118
4119 -0.084383 -0.29061 -0.13501 -0.16781 -0.13424
4120 -0.087082 -0.28821 -0.11211 -0.15915 -0.096784
4121 -0.14696 -0.325 -0.14153 -0.19258 -0.10819
4122 -0.13426 -0.30187 -0.17964 -0.20655 -0.12112
4123 -0.13815 -0.31595 -0.15776 -0.20285 -0.11838
4124 -0.15072 -0.33209 -0.16082 -0.21094 -0.11219
4125 -0.13983 -0.32561 -0.18966 -0.2425 -0.13079
4126 -0.14264 -0.3275 -0.15803 -0.18535 -0.096319
4127 -0.097153 -0.26153 -0.12725 -0.15469 -0.097856
4128 -0.14442 -0.29282 -0.1346 -0.1978 -0.13675
4129 -0.12243 -0.28496 -0.16651 -0.20639 -0.13693
4130 -0.1229 -0.29811 -0.15536 -0.20571 -0.12936
4131 -0.15601 -0.3495 -0.16466 -0.22401 -0.12748
4132 -0.081445 -0.27415 -0.13076 -0.18234 -0.082449
4133 -0.11145 -0.30178 -0.13624 -0.18182 -0.13272
4134 -0.14991 -0.34506 -0.16436 -0.20695 -0.16342
4135 -0.14118 -0.29793 -0.1435 -0.18485 -0.11381
4136 -0.12919 -0.33158 -0.15969 -0.19922 -0.14957
4137 -0.14182 -0.3424 -0.15665 -0.20559 -0.14116
4138 -0.15992 -0.32385 -0.16528 -0.20401 -0.13279
4139 -0.12125 -0.27933 -0.14062 -0.17792 -0.12172
4140 -0.1201 -0.33388 -0.19297 -0.23514 -0.13993
4141 -0.14726 -0.32879 -0.15212 -0.21357 -0.13981
4142 -0.14704 -0.30547 -0.16965 -0.19739 -0.16037
4143 -0.083447 -0.2837 -0.11604 -0.18073 -0.11857
4144 -0.1272 -0.32866 -0.16768 -0.21805 -0.12471
4145 -0.15098 -0.33185 -0.14533 -0.19326 -0.16924
4146 -0.13244 -0.30705 -0.14218 -0.19232 -0.13937
4147 -0.13987 -0.322 -0.15488 -0.20364 -0.14033
4148 -0.14831 -0.34585 -0.14491 -0.17952 -0.12778
4149 -0.162 -0.3232 -0.16924 -0.20729 -0.115
4150 -0.13161 -0.30784 -0.17129 -0.21172 -0.10992
4151 -0.14645 -0.2961 -0.15482 -0.18202 -0.11007
4152 -0.14004 -0.32548 -0.16032 -0.18306 -0.11054
4153 -0.15285 -0.32723 -0.13491 -0.21685 -0.13002
4154 -0.11517 -0.29899 -0.12058 -0.16619 -0.12045
4155 -0.1336 -0.31999 -0.16392 -0.20634 -0.13043
4156 -0.097427 -0.27644 -0.11099 -0.18888 -0.096694
4157 -0.093268 -0.31263 -0.13396 -0.18266 -0.080446
4158 -0.115 -0.29719 -0.14807 -0.16034 -0.069183
4159 -0.12514 -0.31575 -0.17366 -0.17152 -0.11745
4160 -0.11662 -0.28775 -0.11328 -0.17059 -0.082551
4161 -0.10363 -0.30639 -0.13373 -0.17123 -0.11307
4162 -0.14916 -0.33566 -0.14473 -0.21379 -0.13064
4163 -0.1332 -0.3114 -0.15364 -0.18894 -0.11401
4164 -0.10182 -0.28785 -0.12583 -0.17116 -0.10638
4165 -0.07697 -0.25511 -0.10566 -0.16139 -0.080826
4166 -0.10508 -0.25209 -0.16097 -0.18784 -0.13314
4167 -0.039532 -0.19933 -0.09977 -0.15641 -0.098973
4168 -0.053592 -0.21618 -0.11944 -0.16549 -0.10939
4169 -0.014595 -0.11839 -0.082737 -0.049356 -0.044138
4170 -0.020664 -0.090743 -0.072821 -0.061583 -0.053783
4171 0.040083 -0.033205 -0.02743 -0.010444 -0.01249
4172 0.04253 0.016951 -0.014945 0.031514 -0.0492
4173 0.040463 0.044373 0.019056 0.046083 -0.0023907
4174 0.05151 0.05631 0.06688 0.089461 0.01563
4175 0.075312 0.14014 0.087178 0.13912 0.036892
4176 0.077045 0.16956 0.11314 0.14684 0.076783
4177 0.066857 0.16308 0.1119 0.20173 0.056485
4178 0.093825 0.16056 0.16865 0.18981 0.093394
4179 0.036619 0.14503 0.13643 0.19872 0.10132
4180 0.11323 0.22754 0.18405 0.25301 0.094055
4181 0.10639 0.1951 0.19455 0.24601 0.11812
4182 0.074535 0.19221 0.17616 0.28545 0.11516
4183 0.13155 0.2631 0.21226 0.32783 0.11933
4184 0.13464 0.25806 0.23178 0.28128 0.17817
4185 0.10775 0.24131 0.23025 0.2998 0.079892
4186 0.15271 0.28282 0.29784 0.3928 0.15658
4187 0.11253 0.32794 0.27377 0.35511 0.13807
4188 0.16817 0.38163 0.2745 0.3412 0.10481
4189 0.17918 0.39583 0.30882 0.36925 0.21343
4190 0.16525 0.49455 0.35602 0.41439 0.21654
4191 0.19067 0.48389 0.3603 0.47161 0.23652
4192 0.174 0.47538 0.38316 0.48495 0.20564
4193 0.20239 0.5275 0.41412 0.49508 0.27007
4194 0.23273 0.61436 0.46923 0.55943 0.28334
4195 0.21949 0.52467 0.40917 0.51491 0.27579
4196 0.21698 0.56265 0.44792 0.53299 0.2845
4197 0.2435 0.64765 0.45263 0.59372 0.27025
4198 0.24386 0.60844 0.46489 0.58842 0.31091
4199 0.18266 0.51919 0.43227 0.54626 0.26485
4200 0.23053 0.56903 0.50003 0.56403 0.31675
4201 0.18355 0.55985 0.48264 0.55854 0.30236
4202 0.24509 0.58726 0.48235 0.52848 0.28665
4203 0.25095 0.65944 0.47122 0.59799 0.31845
4204 0.18409 0.5865 0.48171 0.53306 0.30703
4205 0.22767 0.60856 0.53772 0.60764 0.32652
4206 0.24586 0.61474 0.53287 0.60928 0.34315
4207 0.17769 0.53909 0.43697 0.46781 0.27425
4208 0.24002 0.63575 0.54042 0.6427 0.34851
4209 0.1959 0.59454 0.50046 0.59064 0.32462
4210 0.22007 0.5995 0.52781 0.5869 0.31875
4211 0.20719 0.56917 0.47062 0.56299 0.32197
4212 0.23679 0.59156 0.51389 0.61077 0.34382
4213 0.24893 0.64044 0.51299 0.60657 0.39636
4214 0.1888 0.51383 0.48604 0.55774 0.31654
4215 0.18714 0.5414 0.49302 0.5833 0.34817
4216 0.20136 0.53877 0.45688 0.56085 0.3086
4217 0.22518 0.6135 0.51936 0.57369 0.33933
4218 0.19483 0.55815 0.47372 0.51391 0.33181
4219 0.19583 0.60407 0.48487 0.54103 0.35084
4220 0.21109 0.60847 0.47758 0.5371 0.3182
4221 0.18724 0.58077 0.47558 0.56403 0.37328
4222 0.22987 0.61601 0.49576 0.5604 0.33174
4223 0.15542 0.51827 0.50166 0.54649 0.37565
4224 0.19474 0.55392 0.47133 0.54181 0.30163
4225 0.17633 0.53297 0.46921 0.52283 0.3036
4226 0.15932 0.56318 0.45033 0.50044 0.27982
4227 0.17052 0.50411 0.48959 0.53974 0.31535
4228 0.16919 0.52947 0.46195 0.53107 0.30227
4229 0.13806 0.50876 0.42941 0.47194 0.29117
4230 0.17156 0.53011 0.46829 0.53948 0.28647
4231 0.18353 0.52472 0.48011 0.46332 0.26427
4232 0.17216 0.5227 0.47454 0.49407 0.28502
4233 0.13852 0.52556 0.39408 0.50264 0.3113
4234 0.17073 0.52497 0.45342 0.49966 0.32986
4235 0.22358 0.5129 0.44965 0.4781 0.29978
4236 0.20508 0.52093 0.47562 0.50726 0.31566
4237 0.18432 0.51334 0.46249 0.46988 0.2938
4238 0.14519 0.45389 0.42733 0.46164 0.28655
4239 0.15854 0.49 0.46074 0.44758 0.28544
4240 0.12842 0.48598 0.40047 0.45138 0.31021
4241 0.16445 0.50996 0.44238 0.50322 0.28004
4242 0.19634 0.52737 0.47867 0.50845 0.33025
4243 0.16359 0.4718 0.43696 0.47085 0.25983
4244 0.11461 0.45717 0.39784 0.46461 0.27232
4245 0.15328 0.48761 0.40489 0.47922 0.27098
4246 0.12853 0.46757 0.42117 0.46826 0.27687
4247 0.097213 0.42393 0.35609 0.4115 0.23939
4248 0.13574 0.44956 0.40944 0.46691 0.27256
4249 0.12357 0.42215 0.41989 0.44089 0.2423
4250 0.14211 0.41894 0.38058 0.43049 0.25461
4251 0.094651 0.3894 0.37743 0.39336 0.27669
4252 0.13938 0.42725 0.40982 0.44238 0.26908
4253 0.11515 0.3647 0.36735 0.37874 0.2278
4254 0.13272 0.37527 0.37921 0.39267 0.22247
4255 0.12718 0.37231 0.33923 0.42297 0.22675
4256 0.12162 0.3654 0.35693 0.40487 0.23251
4257 0.15995 0.39286 0.37625 0.41158 0.26772
4258 0.094933 0.36555 0.36644 0.36983 0.23555
4259 0.12811 0.36282 0.38433 0.40113 0.23941
4260 0.10935 0.31586 0.31672 0.3388 0.23561
4261 0.083043 0.28661 0.33651 0.36923 0.21505
4262 0.081988 0.21633 0.28031 0.30157 0.20718
4263 0.08381 0.24015 0.27741 0.31222 0.20282
4264 0.11512 0.27079 0.31446 0.30076 0.19843
4265 0.059696 0.21169 0.29904 0.29727 0.20223
4266 0.079925 0.26518 0.30492 0.31066 0.23849
4267 0.045599 0.2158 0.24503 0.29206 0.23904
4268 0.061314 0.21907 0.23804 0.26245 0.19801
4269 -0.013762 0.15116 0.20846 0.24913 0.18439
4270 0.032722 0.15961 0.23134 0.27485 0.2138
4271 0.048091 0.14785 0.23422 0.258 0.1991
4272 0.029378 0.13752 0.20236 0.23041 0.15438
4273 0.027409 0.09368 0.2226 0.23265 0.16173
4274 0.027653 0.10214 0.2006 0.24057 0.20119
4275 0.017408 0.10768 0.20922 0.23429 0.16398
4276 -0.016884 0.035781 0.21077 0.25726 0.19737
4277 -0.028562 0.04375 0.16839 0.19084 0.1528
4278 -0.005806 0.028356 0.15813 0.16554 0.15933
4279 -0.021331 0.016907 0.12605 0.12713 0.13123
4280 -0.040469 0.038105 0.14364 0.13997 0.14827
4281 -0.032642 0.022596 0.14829 0.16222 0.11196
4282 -0.015629 0.0093121 0.14707 0.11536 0.16015
4283 -0.03618 0.016634 0.10976 0.1188 0.13317
4284 -0.027156 -0.021063 0.11247 0.098496 0.12484
4285 -0.031981 -0.018085 0.12929 0.10675 0.089012
4286 -0.026883 0.0076128 0.11052 0.091803 0.11755
4287 -0.086433 -0.10783 0.077454 0.056115 0.10939
4288 -0.058573 -0.065722 0.042534 0.057674 0.076181
4289 -0.055335 -0.057708 0.099687 0.069149 0.067723
4290 -0.076417 -0.038168 0.057321 0.035906 0.082057
4291 -0.068402 -0.076852 0.068062 0.053869 0.1258
4292 -0.10324 -0.11666 0.012373 -0.0034559 0.069104
4293 -0.061196 -0.035835 0.036758 0.056954 0.064727
4294 -0.039268 -0.064925 0.033431 0.036833 0.055514
4295 -0.10246 -0.11918 0.038227 0.0077999 0.063992
4296 -0.075705 -0.091449 -0.0097566 0.015371 0.026541
4297 -0.067016 -0.13114 -0.010267 -0.036703 0.042314
4298 -0.074715 -0.1212 0.0023128 -0.014727 0.030917
4299 -0.11344 -0.16432 -0.034161 -0.025153 0.035163
4300 -0.099662 -0.14966 -0.011076 -0.0088298 0.046525
4301 -0.097887 -0.13782 -0.01195 -0.052056 0.040802
4302 -0.096235 -0.15927 -0.023918 -0.069326 0.010571
4303 -0.093558 -0.16 -0.040019 -0.076015 0.053862
4304 -0.068057 -0.12474 -0.028945 -0.054297 0.036293
4305 -0.13558 -0.19498 -0.058421 -0.06713 0.03569
4306 -0.10891 -0.17453 -0.020999 -0.068567 0.034164
4307 -0.12564 -0.20467 -0.041544 -0.069755 -0.007558
4308 -0.15245 -0.2391 -0.059695 -0.10997 -0.0078499
4309 -0.13043 -0.20315 -0.063275 -0.046274 0.011886
4310 -0.11193 -0.20921 -0.050962 -0.09835 0.0040264
4311 -0.13195 -0.21171 -0.051027 -0.091073 -0.020313
4312 -0.12724 -0.23753 -0.080054 -0.11209 0.019629
4313 -0.13098 -0.19971 -0.069901 -0.11466 -0.0011428
4314 -0.16579 -0.26255 -0.10767 -0.1309 0.0038266
4315 -0.157 -0.2352 -0.080892 -0.099085 -0.028742
4316 -0.15929 -0.23821 -0.094079 -0.12572 0.035838
4317 -0.16542 -0.22422 -0.097034 -0.11413 0.0042573
4318 -0.076634 -0.15032 -0.010708 -0.038664 0.038181
4319 -0.1235 -0.218 -0.093258 -0.1367 0.0037684
4320 -0.12548 -0.2601 -0.084084 -0.11453 0.03856
4321 -0.12995 -0.24472 -0.10644 -0.15036 -0.022167
4322 -0.15033 -0.237 -0.094322 -0.12629 0.0021897
4323 -0.14447 -0.27418 -0.084772 -0.13726 -0.013094
4324 -0.14198 -0.22937 -0.060525 -0.12195 -0.013527
4325 -0.13952 -0.27139 -0.12348 -0.17193 -0.024433
4326 -0.17145 -0.26552 -0.12105 -0.13207 -0.043564
4327 -0.12425 -0.2643 -0.095047 -0.1165 -0.01934
4328 -0.16619 -0.27857 -0.11784 -0.14454 -0.012241
4329 -0.17142 -0.28034 -0.13154 -0.13186 -0.0093442
4330 -0.13246 -0.25062 -0.10679 -0.1665 -0.01119
4331 -0.16176 -0.312 -0.13193 -0.14626 -0.033106
4332 -0.16989 -0.33947 -0.10394 -0.17694 -0.0072617
4333 -0.1794 -0.32085 -0.12463 -0.15773 -0.036146
4334 -0.11483 -0.26903 -0.087807 -0.13724 0.010971
4335 -0.136 -0.28586 -0.13063 -0.13266 -0.047571
4336 -0.15497 -0.28701 -0.14601 -0.16907 -0.045623
4337 -0.16225 -0.28676 -0.12005 -0.15367 -0.02993
4338 -0.14243 -0.32118 -0.11226 -0.15574 -0.022069
4339 -0.17552 -0.3316 -0.13748 -0.18973 -0.064407
4340 -0.14453 -0.29543 -0.11685 -0.18361 -0.054238
4341 -0.14352 -0.28449 -0.11838 -0.16598 -0.024902
4342 -0.16166 -0.31533 -0.12518 -0.11999 -0.041792
4343 -0.1179 -0.29829 -0.1004 -0.14519 -0.018172
4344 -0.15891 -0.32392 -0.1366 -0.1632 -0.016535
4345 -0.17692 -0.33811 -0.1418 -0.1563 -0.072586
4346 -0.17112 -0.35812 -0.1537 -0.18785 -0.073381
4347 -0.15462 -0.3142 -0.12904 -0.17907 -0.04768
4348 -0.15168 -0.32016 -0.10439 -0.17199 -0.033327
4349 -0.18023 -0.35688 -0.14741 -0.16152 -0.07936
4350 -0.13351 -0.28952 -0.14123 -0.1481 -0.054678
4351 -0.15425 -0.31764 -0.13465 -0.19358 -0.057252
