# Supplementary material for: Insulin modulates the frequency of Ca2+ oscillations in mouse pancreatic islets
Source: PLoS One. 2017 Aug 28;12(8):e0183569. doi: 10.1371/journal.pone.0183569 (PMC5573301; doi:10.1371/journal.pone.0183569)
Supplement: S1 File — All the time traces of detrended Ca2+ oscillations for constant insulin infusion (0, 100, or 1000 nM) and alternating insulin infusion (100, 500, or 1000 nM with 4 or 5 min periods) were compressed as a single file, S1_File.zip, in which each imaging experiment was recorded as a text file where the first column represents time (sec) and the following columns represent detrended Ca2+ traces from multiple islets. (ZIP) [file pone.0183569.s001.zip › data_100I_150s_2.txt]

1 -0.27625 -0.26384 -0.22882 -0.295 -0.18712 -0.20519 -0.24151 -0.31302 -0.21865 -0.19282 -0.14659
2 -0.28451 -0.26796 -0.23538 -0.30437 -0.19329 -0.21775 -0.25163 -0.30776 -0.21189 -0.20702 -0.14754
3 -0.27035 -0.26102 -0.23447 -0.28217 -0.1782 -0.20945 -0.23145 -0.32146 -0.20622 -0.18918 -0.14435
4 -0.27167 -0.2572 -0.2216 -0.28059 -0.16258 -0.19513 -0.22868 -0.31293 -0.19121 -0.18361 -0.13584
5 -0.27484 -0.26358 -0.23463 -0.28843 -0.17795 -0.21877 -0.24606 -0.33928 -0.21368 -0.1987 -0.15795
6 -0.25284 -0.2562 -0.2218 -0.27188 -0.14228 -0.18937 -0.22891 -0.30716 -0.21155 -0.17882 -0.12478
7 -0.2708 -0.27865 -0.21744 -0.28636 -0.20217 -0.21606 -0.25232 -0.31918 -0.23364 -0.19642 -0.15088
8 -0.25939 -0.25402 -0.21127 -0.27245 -0.16322 -0.19988 -0.21995 -0.2749 -0.19765 -0.17474 -0.12111
9 -0.28114 -0.27656 -0.24462 -0.30636 -0.20153 -0.21879 -0.25938 -0.33265 -0.22866 -0.20457 -0.16714
10 -0.25226 -0.24167 -0.20657 -0.24926 -0.14927 -0.18688 -0.23441 -0.30995 -0.19115 -0.16896 -0.14129
11 -0.26154 -0.25747 -0.22456 -0.28183 -0.15898 -0.18751 -0.23635 -0.31146 -0.19508 -0.17604 -0.14827
12 -0.2662 -0.26185 -0.21793 -0.27459 -0.1719 -0.20982 -0.24452 -0.31823 -0.20826 -0.18314 -0.14607
13 -0.23927 -0.24104 -0.19466 -0.25594 -0.13297 -0.17558 -0.23008 -0.30308 -0.18426 -0.167 -0.1206
14 -0.25553 -0.26185 -0.22041 -0.26788 -0.17102 -0.19652 -0.23838 -0.30112 -0.20777 -0.17005 -0.1311
15 -0.25777 -0.25127 -0.21843 -0.26606 -0.17188 -0.20087 -0.23992 -0.31037 -0.19879 -0.18688 -0.12843
16 -0.25749 -0.26579 -0.22033 -0.26345 -0.15215 -0.1857 -0.22366 -0.29545 -0.21419 -0.18365 -0.12977
17 -0.24909 -0.24136 -0.20105 -0.25558 -0.15325 -0.19423 -0.22104 -0.29531 -0.20318 -0.16981 -0.13333
18 -0.26332 -0.27797 -0.22284 -0.27931 -0.17118 -0.20845 -0.23985 -0.3114 -0.21885 -0.18209 -0.13555
19 -0.26223 -0.26443 -0.219 -0.27164 -0.16929 -0.19515 -0.23483 -0.31069 -0.21922 -0.1762 -0.13283
20 -0.23709 -0.23976 -0.19637 -0.23709 -0.14487 -0.16899 -0.20998 -0.28845 -0.17901 -0.15478 -0.10979
21 -0.25576 -0.25471 -0.22304 -0.26228 -0.16624 -0.18295 -0.2232 -0.30307 -0.20083 -0.16804 -0.1103
22 -0.26592 -0.2612 -0.23784 -0.27119 -0.20113 -0.20686 -0.23834 -0.3188 -0.20208 -0.18435 -0.12893
23 -0.23813 -0.26897 -0.21111 -0.25911 -0.15523 -0.19382 -0.21323 -0.31983 -0.1859 -0.17162 -0.12826
24 -0.24957 -0.25714 -0.21804 -0.26049 -0.16819 -0.18755 -0.22759 -0.29163 -0.18415 -0.17456 -0.13036
25 -0.24354 -0.25445 -0.21698 -0.25084 -0.18158 -0.18801 -0.2262 -0.30775 -0.18702 -0.17687 -0.11183
26 -0.22671 -0.23168 -0.18123 -0.23248 -0.12977 -0.16035 -0.20482 -0.25816 -0.15802 -0.1611 -0.11755
27 -0.23703 -0.24865 -0.20769 -0.24904 -0.15481 -0.17924 -0.21761 -0.28419 -0.17765 -0.16219 -0.11571
28 -0.26035 -0.26928 -0.21863 -0.26255 -0.16719 -0.19134 -0.22316 -0.3033 -0.19654 -0.18393 -0.13874
29 -0.24713 -0.26018 -0.21094 -0.25249 -0.15807 -0.19013 -0.22082 -0.28407 -0.18172 -0.18283 -0.14773
30 -0.26236 -0.27586 -0.22977 -0.25976 -0.15572 -0.17904 -0.22052 -0.29108 -0.19657 -0.18475 -0.12545
31 -0.24715 -0.27168 -0.21291 -0.24872 -0.17427 -0.18748 -0.22284 -0.3179 -0.17502 -0.17147 -0.15384
32 -0.25626 -0.27804 -0.23267 -0.26487 -0.16601 -0.20232 -0.22663 -0.31445 -0.18615 -0.17975 -0.13697
33 -0.23938 -0.25992 -0.21112 -0.24598 -0.14765 -0.17765 -0.20803 -0.2736 -0.1926 -0.17753 -0.12347
34 -0.24857 -0.26805 -0.21017 -0.24799 -0.15158 -0.18454 -0.22674 -0.28821 -0.18796 -0.16537 -0.12814
35 -0.22318 -0.24977 -0.19832 -0.2356 -0.14618 -0.1731 -0.1989 -0.28831 -0.16517 -0.16296 -0.1361
36 -0.23376 -0.26542 -0.21911 -0.24492 -0.15253 -0.17322 -0.20451 -0.28071 -0.1811 -0.17856 -0.14622
37 -0.22873 -0.24452 -0.20587 -0.23276 -0.15175 -0.16408 -0.20479 -0.26227 -0.17476 -0.15467 -0.12713
38 -0.25121 -0.26425 -0.22611 -0.25904 -0.14753 -0.18779 -0.22806 -0.28266 -0.19608 -0.18157 -0.13342
39 -0.22449 -0.24483 -0.21374 -0.23484 -0.1366 -0.15794 -0.20689 -0.26542 -0.16246 -0.15614 -0.12718
40 -0.23589 -0.2528 -0.20388 -0.23894 -0.14511 -0.17178 -0.20789 -0.28349 -0.16646 -0.16218 -0.13207
41 -0.24782 -0.27538 -0.21836 -0.25152 -0.17205 -0.19885 -0.22526 -0.27796 -0.20089 -0.17409 -0.13179
42 -0.23026 -0.26258 -0.20429 -0.23753 -0.15443 -0.16735 -0.20471 -0.2768 -0.17835 -0.16052 -0.12168
43 -0.22419 -0.22789 -0.19657 -0.20576 -0.13117 -0.16288 -0.20037 -0.26739 -0.15866 -0.1578 -0.12137
44 -0.22659 -0.24392 -0.21225 -0.21398 -0.14819 -0.16279 -0.19796 -0.27618 -0.15684 -0.15616 -0.098908
45 -0.24752 -0.26891 -0.22471 -0.2452 -0.16481 -0.19505 -0.21827 -0.2849 -0.19829 -0.17353 -0.15416
46 -0.23632 -0.25988 -0.20891 -0.22925 -0.16854 -0.1875 -0.21678 -0.28301 -0.17814 -0.17547 -0.11336
47 -0.22369 -0.23694 -0.20743 -0.21253 -0.14287 -0.16614 -0.20153 -0.25546 -0.15385 -0.15359 -0.11117
48 -0.23058 -0.26131 -0.21138 -0.22799 -0.15542 -0.18219 -0.20663 -0.2863 -0.18117 -0.16256 -0.11963
49 -0.22303 -0.25018 -0.2067 -0.21409 -0.13283 -0.16477 -0.20136 -0.26209 -0.1591 -0.15986 -0.12478
50 -0.22556 -0.25316 -0.20943 -0.22445 -0.16022 -0.16665 -0.20415 -0.28714 -0.17227 -0.16202 -0.14272
51 -0.23745 -0.25642 -0.20555 -0.22997 -0.13968 -0.16502 -0.20216 -0.27825 -0.16169 -0.16103 -0.12818
52 -0.2326 -0.24743 -0.21236 -0.22212 -0.1434 -0.1653 -0.20872 -0.26404 -0.16061 -0.16288 -0.13736
53 -0.24376 -0.25974 -0.21896 -0.22248 -0.15468 -0.1756 -0.21274 -0.27668 -0.18711 -0.16703 -0.12574
54 -0.23941 -0.25894 -0.22369 -0.22674 -0.14296 -0.18422 -0.20807 -0.26966 -0.1994 -0.16572 -0.14602
55 -0.24069 -0.24453 -0.20908 -0.22437 -0.16283 -0.17627 -0.20894 -0.28287 -0.17324 -0.17376 -0.1378
56 -0.21641 -0.24408 -0.19948 -0.21039 -0.125 -0.13883 -0.18578 -0.23331 -0.15526 -0.15232 -0.10343
57 -0.24754 -0.25107 -0.20295 -0.22296 -0.1478 -0.16046 -0.20654 -0.26758 -0.17031 -0.16652 -0.12321
58 -0.25769 -0.27589 -0.2184 -0.2405 -0.16623 -0.18972 -0.23025 -0.31068 -0.19327 -0.17891 -0.14374
59 -0.24489 -0.26351 -0.22979 -0.24513 -0.15385 -0.19385 -0.22579 -0.2962 -0.181 -0.17447 -0.14279
60 -0.24613 -0.25311 -0.20376 -0.21559 -0.15087 -0.16066 -0.19793 -0.26952 -0.16731 -0.17126 -0.12685
61 -0.24173 -0.25733 -0.20292 -0.21861 -0.14462 -0.18167 -0.21591 -0.29571 -0.17334 -0.16433 -0.11786
62 -0.22971 -0.23508 -0.205 -0.22768 -0.1321 -0.16287 -0.20736 -0.27192 -0.16094 -0.15984 -0.11301
63 -0.23347 -0.24298 -0.19387 -0.21902 -0.12315 -0.154 -0.20921 -0.28864 -0.1682 -0.16175 -0.11969
64 -0.23235 -0.23232 -0.20671 -0.21544 -0.12939 -0.1587 -0.2013 -0.26373 -0.15902 -0.15515 -0.11317
65 -0.24564 -0.26472 -0.21431 -0.22773 -0.14948 -0.19166 -0.2276 -0.29182 -0.1908 -0.17412 -0.12848
66 -0.22429 -0.2306 -0.1936 -0.21535 -0.13159 -0.17053 -0.20297 -0.26612 -0.1636 -0.15375 -0.13346
67 -0.2213 -0.23635 -0.20917 -0.21562 -0.13484 -0.16329 -0.19644 -0.27165 -0.1766 -0.15979 -0.14872
68 -0.21798 -0.23917 -0.18204 -0.20168 -0.14149 -0.16432 -0.20381 -0.27597 -0.16675 -0.15334 -0.11283
69 -0.21138 -0.2314 -0.18439 -0.2111 -0.13497 -0.15497 -0.18939 -0.24404 -0.16014 -0.13982 -0.12845
70 -0.21887 -0.23798 -0.19537 -0.20281 -0.14834 -0.16147 -0.21468 -0.26307 -0.16284 -0.1581 -0.12912
71 -0.21636 -0.21492 -0.18385 -0.20829 -0.14048 -0.15689 -0.19672 -0.26073 -0.16738 -0.15132 -0.14218
72 -0.21462 -0.23374 -0.20187 -0.2132 -0.14383 -0.1729 -0.19975 -0.27856 -0.16871 -0.1578 -0.11538
73 -0.22387 -0.24156 -0.20573 -0.22185 -0.14566 -0.16592 -0.19996 -0.265 -0.17206 -0.16495 -0.12188
74 -0.22378 -0.23692 -0.20652 -0.22185 -0.15301 -0.17329 -0.21679 -0.2752 -0.16588 -0.16125 -0.13568
75 -0.20222 -0.22365 -0.18406 -0.2022 -0.13221 -0.15446 -0.19261 -0.23943 -0.16024 -0.15298 -0.13647
76 -0.21969 -0.23166 -0.20527 -0.21679 -0.15732 -0.16998 -0.2032 -0.26659 -0.16579 -0.15454 -0.12466
77 -0.22123 -0.2394 -0.19647 -0.21248 -0.14762 -0.18041 -0.20272 -0.26364 -0.1715 -0.15713 -0.13321
78 -0.19752 -0.20594 -0.16888 -0.20007 -0.11568 -0.14931 -0.16865 -0.25469 -0.14973 -0.14367 -0.11143
79 -0.22025 -0.22966 -0.19092 -0.2246 -0.16532 -0.17064 -0.20559 -0.25679 -0.16151 -0.14935 -0.13786
80 -0.19595 -0.22508 -0.18441 -0.19748 -0.13607 -0.15148 -0.1824 -0.23956 -0.14882 -0.13006 -0.12193
81 -0.20339 -0.20226 -0.1762 -0.20188 -0.15206 -0.16826 -0.18909 -0.24969 -0.15973 -0.13295 -0.12754
82 -0.21356 -0.23032 -0.20298 -0.21279 -0.15773 -0.16953 -0.19325 -0.2749 -0.16557 -0.14455 -0.15001
83 -0.20424 -0.22807 -0.18863 -0.21259 -0.13493 -0.15566 -0.18499 -0.23887 -0.16101 -0.14305 -0.12753
84 -0.20187 -0.22618 -0.1829 -0.20584 -0.12738 -0.14829 -0.18864 -0.25346 -0.16154 -0.14142 -0.099099
85 -0.2037 -0.22184 -0.19056 -0.21947 -0.14657 -0.15234 -0.19599 -0.24044 -0.15536 -0.14336 -0.12978
86 -0.1988 -0.22402 -0.18131 -0.218 -0.14765 -0.14796 -0.19322 -0.24284 -0.1683 -0.14944 -0.12303
87 -0.20245 -0.24765 -0.20194 -0.22844 -0.14252 -0.16428 -0.19983 -0.25508 -0.18288 -0.14815 -0.13073
88 -0.21709 -0.23739 -0.2043 -0.23487 -0.15107 -0.17307 -0.20174 -0.27909 -0.17914 -0.15117 -0.11851
89 -0.20005 -0.23547 -0.19022 -0.22707 -0.13663 -0.1712 -0.19791 -0.26994 -0.17501 -0.14752 -0.12261
90 -0.19535 -0.20977 -0.17988 -0.21505 -0.13168 -0.15893 -0.18105 -0.24144 -0.16133 -0.1445 -0.11401
91 -0.19953 -0.2128 -0.18656 -0.21051 -0.12962 -0.16316 -0.18016 -0.25645 -0.17708 -0.14331 -0.1201
92 -0.1902 -0.21438 -0.18265 -0.21612 -0.13378 -0.15331 -0.17948 -0.26474 -0.15978 -0.14206 -0.13206
93 -0.19849 -0.21562 -0.17464 -0.21332 -0.14166 -0.15048 -0.18062 -0.25824 -0.16229 -0.13967 -0.10013
94 -0.20317 -0.21194 -0.19233 -0.20862 -0.13646 -0.14874 -0.18331 -0.25502 -0.16265 -0.15493 -0.13695
95 -0.20751 -0.21744 -0.20076 -0.21521 -0.14054 -0.15319 -0.19162 -0.24814 -0.16906 -0.15145 -0.13711
96 -0.20536 -0.21816 -0.17947 -0.21982 -0.14331 -0.14146 -0.18448 -0.24434 -0.17623 -0.14134 -0.10477
97 -0.21228 -0.22178 -0.19802 -0.22383 -0.1473 -0.16214 -0.19255 -0.25428 -0.16638 -0.16179 -0.13973
98 -0.20825 -0.2326 -0.19906 -0.23443 -0.14518 -0.17001 -0.1947 -0.2596 -0.18278 -0.14987 -0.14311
99 -0.20964 -0.23044 -0.19499 -0.22092 -0.13081 -0.15966 -0.19102 -0.25999 -0.18332 -0.15749 -0.12968
100 -0.20416 -0.22097 -0.18676 -0.21257 -0.13097 -0.13436 -0.1817 -0.25344 -0.14863 -0.14783 -0.11876
101 -0.21504 -0.23712 -0.1952 -0.2179 -0.14411 -0.15519 -0.19208 -0.25386 -0.18929 -0.17391 -0.14297
102 -0.21517 -0.24296 -0.18856 -0.2273 -0.15161 -0.15946 -0.19072 -0.26155 -0.18419 -0.15774 -0.12138
103 -0.20746 -0.22849 -0.18828 -0.19746 -0.14711 -0.16435 -0.18531 -0.25127 -0.15974 -0.16642 -0.134
104 -0.2012 -0.22663 -0.17999 -0.19539 -0.13216 -0.15313 -0.18318 -0.22976 -0.16821 -0.15542 -0.12483
105 -0.21345 -0.23277 -0.19107 -0.21164 -0.14799 -0.15632 -0.1969 -0.26676 -0.17348 -0.16489 -0.12305
106 -0.20215 -0.21558 -0.17439 -0.19454 -0.13673 -0.14976 -0.18084 -0.25098 -0.16816 -0.14116 -0.118
107 -0.19066 -0.22406 -0.16924 -0.19494 -0.13382 -0.13735 -0.1683 -0.24388 -0.16234 -0.14723 -0.12184
108 -0.197 -0.22111 -0.1792 -0.181 -0.14498 -0.14762 -0.17648 -0.23663 -0.17522 -0.15217 -0.12754
109 -0.21559 -0.25689 -0.20931 -0.21344 -0.16084 -0.18078 -0.20641 -0.27166 -0.18846 -0.16696 -0.13971
110 -0.19822 -0.22267 -0.17517 -0.18686 -0.13653 -0.1459 -0.17774 -0.23131 -0.1584 -0.13769 -0.10107
111 -0.20902 -0.22731 -0.18156 -0.18419 -0.13539 -0.15405 -0.17599 -0.22662 -0.17909 -0.14884 -0.12272
112 -0.19621 -0.23117 -0.18414 -0.18636 -0.1284 -0.14496 -0.17872 -0.24234 -0.17549 -0.14367 -0.12106
113 -0.21114 -0.24631 -0.20701 -0.20637 -0.1636 -0.18483 -0.21392 -0.26935 -0.18822 -0.1676 -0.14893
114 -0.19312 -0.21796 -0.18184 -0.16769 -0.12291 -0.14857 -0.17643 -0.22211 -0.15587 -0.13655 -0.12237
115 -0.18516 -0.22006 -0.17791 -0.16857 -0.1406 -0.12967 -0.17748 -0.24533 -0.17166 -0.1382 -0.090515
116 -0.17978 -0.22487 -0.18702 -0.17226 -0.12835 -0.16255 -0.17744 -0.25567 -0.155 -0.1429 -0.15167
117 -0.18108 -0.20773 -0.16941 -0.16636 -0.12772 -0.13072 -0.16437 -0.22782 -0.14633 -0.12879 -0.10667
118 -0.20453 -0.2205 -0.17997 -0.17161 -0.13734 -0.14994 -0.18041 -0.2299 -0.16121 -0.12918 -0.11686
119 -0.18245 -0.2176 -0.18296 -0.16125 -0.11425 -0.13092 -0.16947 -0.20317 -0.16083 -0.13158 -0.10015
120 -0.19254 -0.21149 -0.171 -0.17145 -0.13674 -0.12903 -0.17145 -0.20436 -0.16425 -0.13471 -0.10316
121 -0.19953 -0.23574 -0.18865 -0.19616 -0.1278 -0.15419 -0.18744 -0.22814 -0.18497 -0.15092 -0.12827
122 -0.20781 -0.24123 -0.19249 -0.19387 -0.14015 -0.13696 -0.17698 -0.24556 -0.16737 -0.15294 -0.13264
123 -0.20693 -0.23732 -0.19566 -0.19878 -0.14478 -0.14668 -0.18262 -0.23212 -0.16446 -0.15019 -0.13029
124 -0.20241 -0.23181 -0.18684 -0.18759 -0.12148 -0.13365 -0.17455 -0.2285 -0.16834 -0.14406 -0.12105
125 -0.1881 -0.22225 -0.17891 -0.16871 -0.12382 -0.14555 -0.1741 -0.23663 -0.1713 -0.14757 -0.11535
126 -0.19677 -0.22784 -0.17475 -0.16791 -0.14235 -0.14264 -0.18854 -0.2439 -0.16651 -0.13692 -0.11904
127 -0.21035 -0.22784 -0.17585 -0.16669 -0.13436 -0.127 -0.17915 -0.22454 -0.17014 -0.14295 -0.12348
128 -0.17835 -0.22527 -0.17086 -0.16798 -0.13138 -0.14742 -0.18152 -0.22581 -0.1588 -0.13358 -0.12591
129 -0.18904 -0.2231 -0.17422 -0.16333 -0.1276 -0.13051 -0.17416 -0.21579 -0.15993 -0.1299 -0.1131
130 -0.2044 -0.234 -0.19155 -0.16851 -0.13741 -0.14272 -0.18031 -0.23397 -0.17068 -0.14371 -0.13134
131 -0.20656 -0.23272 -0.19099 -0.17233 -0.14423 -0.13846 -0.18225 -0.2393 -0.17094 -0.14984 -0.1287
132 -0.18862 -0.21765 -0.17609 -0.16578 -0.13946 -0.13371 -0.18005 -0.23095 -0.17526 -0.14337 -0.1096
133 -0.18892 -0.21461 -0.17422 -0.15573 -0.12185 -0.12231 -0.17498 -0.19513 -0.15612 -0.13532 -0.10994
134 -0.19502 -0.22493 -0.1936 -0.17084 -0.13483 -0.14413 -0.18321 -0.23453 -0.16512 -0.14306 -0.11995
135 -0.19718 -0.23717 -0.1993 -0.18741 -0.14235 -0.14666 -0.18484 -0.22987 -0.1632 -0.14584 -0.12113
136 -0.20656 -0.25839 -0.19756 -0.16734 -0.15586 -0.15064 -0.18638 -0.23023 -0.17731 -0.14962 -0.13157
137 -0.19735 -0.23906 -0.18428 -0.18102 -0.12751 -0.13459 -0.19454 -0.23565 -0.16355 -0.14398 -0.12496
138 -0.19899 -0.23284 -0.18172 -0.18421 -0.12993 -0.13842 -0.17676 -0.20125 -0.15529 -0.14062 -0.11857
139 -0.21671 -0.24486 -0.20076 -0.19291 -0.15444 -0.16286 -0.20513 -0.24989 -0.17729 -0.15351 -0.13063
140 -0.21394 -0.2488 -0.20005 -0.19274 -0.1459 -0.15843 -0.20244 -0.23321 -0.17101 -0.15285 -0.13932
141 -0.21237 -0.2375 -0.19428 -0.18854 -0.14785 -0.15406 -0.18839 -0.21904 -0.18425 -0.15756 -0.11701
142 -0.19817 -0.22094 -0.17538 -0.17414 -0.128 -0.13456 -0.17269 -0.19342 -0.16339 -0.13316 -0.10179
143 -0.22398 -0.26109 -0.19881 -0.20348 -0.16132 -0.16282 -0.2003 -0.23899 -0.19213 -0.15087 -0.14707
144 -0.2068 -0.24347 -0.19693 -0.20202 -0.15632 -0.15741 -0.19106 -0.22378 -0.16475 -0.14937 -0.14646
145 -0.21618 -0.24558 -0.19063 -0.20631 -0.16096 -0.17363 -0.19895 -0.24325 -0.16229 -0.14258 -0.11476
146 -0.18293 -0.21866 -0.17447 -0.15342 -0.10775 -0.13505 -0.17082 -0.20773 -0.1353 -0.11893 -0.08325
147 -0.19625 -0.2413 -0.17333 -0.17955 -0.13996 -0.1433 -0.17746 -0.23056 -0.14928 -0.13423 -0.11702
148 -0.1881 -0.22763 -0.17998 -0.17206 -0.14008 -0.14367 -0.17882 -0.22453 -0.14894 -0.12328 -0.10835
149 -0.19338 -0.23715 -0.19417 -0.18162 -0.14585 -0.14754 -0.18571 -0.23111 -0.16463 -0.14259 -0.1237
150 -0.21468 -0.24228 -0.20955 -0.20674 -0.16284 -0.17081 -0.2078 -0.25544 -0.17239 -0.14549 -0.13183
151 -0.19725 -0.22377 -0.19496 -0.1771 -0.14385 -0.14636 -0.17692 -0.22925 -0.15419 -0.12855 -0.11357
152 -0.20224 -0.23618 -0.21351 -0.19509 -0.14376 -0.16488 -0.18441 -0.22028 -0.16322 -0.11453 -0.12141
153 -0.19449 -0.20812 -0.19821 -0.18547 -0.12867 -0.16123 -0.18305 -0.21987 -0.16123 -0.13048 -0.11928
154 -0.20825 -0.24883 -0.21254 -0.20571 -0.1432 -0.15812 -0.19262 -0.24528 -0.18847 -0.13578 -0.12486
155 -0.21718 -0.25972 -0.22065 -0.19462 -0.15963 -0.17089 -0.20717 -0.23931 -0.1812 -0.14793 -0.13124
156 -0.2051 -0.2429 -0.19942 -0.18649 -0.15256 -0.16272 -0.19167 -0.24137 -0.16046 -0.14801 -0.14427
157 -0.20596 -0.23662 -0.21972 -0.18817 -0.13812 -0.14629 -0.18551 -0.22243 -0.17581 -0.14109 -0.12976
158 -0.18772 -0.23483 -0.19637 -0.18059 -0.14072 -0.14703 -0.17182 -0.20767 -0.1571 -0.13075 -0.12135
159 -0.19213 -0.22081 -0.19711 -0.17789 -0.13796 -0.13974 -0.18231 -0.22213 -0.16236 -0.12203 -0.10823
160 -0.19736 -0.22923 -0.21643 -0.19105 -0.14929 -0.15204 -0.19641 -0.23526 -0.15566 -0.13953 -0.13414
161 -0.20687 -0.24582 -0.21962 -0.20741 -0.16351 -0.17301 -0.1949 -0.24295 -0.18116 -0.13945 -0.11805
162 -0.19178 -0.22703 -0.20429 -0.17843 -0.12751 -0.14135 -0.18369 -0.21712 -0.16613 -0.12586 -0.11981
163 -0.20452 -0.2348 -0.20865 -0.20413 -0.1504 -0.16252 -0.21279 -0.23572 -0.17703 -0.14723 -0.1344
164 -0.20421 -0.24188 -0.2301 -0.20475 -0.14864 -0.15595 -0.19424 -0.25428 -0.17636 -0.14811 -0.14136
165 -0.19186 -0.24197 -0.21402 -0.1956 -0.15649 -0.15244 -0.20243 -0.25382 -0.17693 -0.14311 -0.11766
166 -0.1865 -0.23882 -0.2242 -0.21651 -0.16955 -0.1634 -0.20501 -0.23094 -0.19044 -0.14987 -0.13131
167 -0.21343 -0.26836 -0.22945 -0.22288 -0.1716 -0.17948 -0.22285 -0.26305 -0.20915 -0.16817 -0.15719
168 -0.21384 -0.25338 -0.24328 -0.23016 -0.16327 -0.16958 -0.21779 -0.24439 -0.19052 -0.16076 -0.1541
169 -0.18592 -0.24057 -0.21275 -0.2261 -0.15478 -0.14599 -0.20083 -0.2274 -0.17091 -0.13708 -0.13146
170 -0.20547 -0.24351 -0.23391 -0.22043 -0.17046 -0.15385 -0.21075 -0.26278 -0.18145 -0.15184 -0.15587
171 -0.20358 -0.23858 -0.22776 -0.22232 -0.15719 -0.16577 -0.2071 -0.2416 -0.17771 -0.15276 -0.14077
172 -0.2083 -0.23164 -0.23756 -0.22897 -0.18682 -0.1751 -0.21735 -0.26177 -0.19293 -0.15631 -0.1482
173 -0.21021 -0.25366 -0.24076 -0.24374 -0.16739 -0.17677 -0.21682 -0.24578 -0.1884 -0.15286 -0.14169
174 -0.20476 -0.24848 -0.23752 -0.23722 -0.18668 -0.17046 -0.2275 -0.23675 -0.20786 -0.14929 -0.13633
175 -0.19521 -0.2304 -0.22486 -0.22966 -0.16329 -0.15976 -0.20239 -0.24308 -0.18565 -0.14168 -0.1337
176 -0.20891 -0.23978 -0.23672 -0.24362 -0.18842 -0.16701 -0.23126 -0.26531 -0.20533 -0.15544 -0.16352
177 -0.21257 -0.25551 -0.25677 -0.25565 -0.18798 -0.17768 -0.22258 -0.25216 -0.2115 -0.15125 -0.14901
178 -0.21419 -0.26627 -0.25118 -0.24151 -0.18633 -0.17998 -0.22812 -0.26163 -0.2159 -0.15481 -0.13382
179 -0.20611 -0.24705 -0.24316 -0.24065 -0.18418 -0.16821 -0.2255 -0.25547 -0.19642 -0.16023 -0.13311
180 -0.20131 -0.24017 -0.24622 -0.22949 -0.18003 -0.16282 -0.21367 -0.23747 -0.19892 -0.13555 -0.12414
181 -0.20564 -0.25769 -0.23542 -0.23274 -0.18931 -0.16985 -0.22703 -0.24445 -0.2154 -0.14989 -0.14171
182 -0.21812 -0.2616 -0.26274 -0.25058 -0.1894 -0.19465 -0.2334 -0.26548 -0.22566 -0.1632 -0.17222
183 -0.21806 -0.25471 -0.25303 -0.24546 -0.20424 -0.18132 -0.24181 -0.2515 -0.20705 -0.15816 -0.1274
184 -0.21071 -0.2558 -0.25818 -0.24871 -0.20019 -0.1678 -0.24029 -0.25074 -0.21658 -0.14546 -0.14568
185 -0.21419 -0.28134 -0.2641 -0.24139 -0.19559 -0.177 -0.23947 -0.26049 -0.2196 -0.16097 -0.14402
186 -0.21952 -0.24842 -0.26047 -0.23402 -0.18455 -0.18787 -0.24847 -0.27457 -0.21692 -0.16065 -0.14122
187 -0.25035 -0.29067 -0.28317 -0.27828 -0.21531 -0.21017 -0.27864 -0.29135 -0.24646 -0.17881 -0.18714
188 -0.23696 -0.27295 -0.27811 -0.26849 -0.20934 -0.19742 -0.25564 -0.28008 -0.2295 -0.16619 -0.14535
189 -0.21768 -0.25492 -0.27293 -0.25367 -0.18752 -0.18543 -0.24895 -0.2761 -0.21096 -0.16347 -0.15553
190 -0.23717 -0.2802 -0.28582 -0.25965 -0.20069 -0.19438 -0.26475 -0.27806 -0.23736 -0.16095 -0.17329
191 -0.22618 -0.25477 -0.25892 -0.24451 -0.18084 -0.18615 -0.25699 -0.26142 -0.20109 -0.16167 -0.15124
192 -0.23679 -0.29519 -0.28255 -0.26944 -0.20565 -0.21598 -0.27091 -0.28168 -0.24869 -0.16705 -0.14817
193 -0.2402 -0.28551 -0.28381 -0.26477 -0.19389 -0.18617 -0.26406 -0.27888 -0.24025 -0.1696 -0.1793
194 -0.24068 -0.27844 -0.28636 -0.25896 -0.21005 -0.21248 -0.26541 -0.28495 -0.21656 -0.1699 -0.16561
195 -0.23995 -0.28544 -0.28121 -0.25867 -0.18612 -0.19362 -0.25628 -0.28529 -0.22539 -0.16968 -0.13964
196 -0.24742 -0.28939 -0.29227 -0.26097 -0.20789 -0.20408 -0.26934 -0.29109 -0.23045 -0.17015 -0.16948
197 -0.24251 -0.28722 -0.27954 -0.25103 -0.1972 -0.1963 -0.25925 -0.2605 -0.23874 -0.16582 -0.17316
198 -0.24122 -0.2815 -0.28146 -0.26008 -0.20838 -0.19046 -0.26711 -0.27803 -0.23365 -0.15749 -0.15415
199 -0.24324 -0.28951 -0.28633 -0.26696 -0.21886 -0.20992 -0.2727 -0.28828 -0.25161 -0.17379 -0.16618
200 -0.23886 -0.28277 -0.27578 -0.25956 -0.19659 -0.19187 -0.26563 -0.2646 -0.23774 -0.16867 -0.16373
201 -0.25378 -0.30145 -0.30857 -0.25817 -0.20885 -0.21355 -0.28223 -0.29421 -0.25189 -0.18172 -0.19759
202 -0.24944 -0.3057 -0.30053 -0.26253 -0.18374 -0.18251 -0.2688 -0.27445 -0.24009 -0.17905 -0.17715
203 -0.26832 -0.31827 -0.30164 -0.26992 -0.2163 -0.21869 -0.28188 -0.28661 -0.26358 -0.18315 -0.18574
204 -0.24715 -0.29697 -0.28978 -0.24034 -0.19736 -0.20098 -0.26532 -0.2905 -0.23469 -0.16279 -0.17759
205 -0.24115 -0.29226 -0.28768 -0.24699 -0.1939 -0.19963 -0.26747 -0.29542 -0.24487 -0.17471 -0.17795
206 -0.24661 -0.30424 -0.29588 -0.26018 -0.19594 -0.21107 -0.27147 -0.27538 -0.23821 -0.17435 -0.17885
207 -0.25352 -0.29745 -0.29699 -0.24725 -0.20316 -0.20472 -0.27356 -0.28029 -0.25414 -0.17409 -0.19429
208 -0.25871 -0.30866 -0.3008 -0.25271 -0.20483 -0.21276 -0.28285 -0.27922 -0.25394 -0.1851 -0.20754
209 -0.24462 -0.32214 -0.31251 -0.25938 -0.21067 -0.21421 -0.27814 -0.28351 -0.23273 -0.18291 -0.1935
210 -0.24507 -0.28407 -0.28908 -0.25495 -0.17593 -0.19501 -0.26773 -0.27299 -0.22781 -0.17977 -0.18011
211 -0.2594 -0.31399 -0.29985 -0.25608 -0.21118 -0.21206 -0.27806 -0.28721 -0.2494 -0.18815 -0.19128
212 -0.25778 -0.31289 -0.29951 -0.26331 -0.21807 -0.21687 -0.27905 -0.28328 -0.24417 -0.20409 -0.2081
213 -0.25325 -0.29659 -0.30308 -0.26717 -0.21018 -0.20995 -0.27374 -0.30573 -0.2591 -0.18238 -0.1947
214 -0.26244 -0.306 -0.3025 -0.26058 -0.21242 -0.20321 -0.28746 -0.30548 -0.25491 -0.18393 -0.20185
215 -0.25487 -0.27934 -0.29878 -0.24458 -0.18305 -0.19531 -0.26567 -0.26335 -0.24835 -0.18268 -0.17118
216 -0.2663 -0.30298 -0.29073 -0.26136 -0.21838 -0.21342 -0.29339 -0.29369 -0.25913 -0.19687 -0.19245
217 -0.27388 -0.31511 -0.31963 -0.29499 -0.22791 -0.22836 -0.30112 -0.31631 -0.27085 -0.21006 -0.19515
218 -0.26186 -0.31149 -0.30913 -0.27562 -0.20536 -0.2038 -0.28844 -0.28692 -0.24312 -0.19107 -0.19098
219 -0.27366 -0.31905 -0.3108 -0.28259 -0.21555 -0.21072 -0.29053 -0.31887 -0.25272 -0.20438 -0.19349
220 -0.2659 -0.32804 -0.31403 -0.2941 -0.22012 -0.21774 -0.30161 -0.32273 -0.2596 -0.19962 -0.20849
221 -0.26692 -0.31374 -0.31722 -0.27671 -0.204 -0.20676 -0.28702 -0.28951 -0.26761 -0.1923 -0.20482
222 -0.25858 -0.30412 -0.29782 -0.2695 -0.20316 -0.21317 -0.29811 -0.28094 -0.25753 -0.19007 -0.20395
223 -0.26863 -0.31501 -0.30918 -0.27044 -0.19788 -0.20418 -0.28775 -0.29584 -0.27692 -0.20348 -0.20077
224 -0.27457 -0.30555 -0.29464 -0.26367 -0.18556 -0.20281 -0.28764 -0.27217 -0.28164 -0.20294 -0.20354
225 -0.28319 -0.3198 -0.3163 -0.28273 -0.20265 -0.22427 -0.29607 -0.28336 -0.27372 -0.20649 -0.21526
226 -0.27477 -0.31232 -0.31089 -0.2882 -0.22809 -0.22249 -0.30698 -0.30362 -0.25508 -0.20733 -0.21811
227 -0.27263 -0.31765 -0.31666 -0.28885 -0.20472 -0.20992 -0.30667 -0.2945 -0.28672 -0.20635 -0.19944
228 -0.26756 -0.30491 -0.30232 -0.28677 -0.21707 -0.2043 -0.29485 -0.2952 -0.25085 -0.19995 -0.19762
229 -0.27628 -0.3218 -0.29992 -0.27412 -0.22133 -0.21299 -0.29002 -0.28304 -0.2764 -0.1984 -0.20442
230 -0.27195 -0.31621 -0.30867 -0.27465 -0.20564 -0.21035 -0.29201 -0.28301 -0.25498 -0.20671 -0.22647
231 -0.27174 -0.30473 -0.31013 -0.30433 -0.22126 -0.21398 -0.3001 -0.29405 -0.28316 -0.20635 -0.20754
232 -0.26145 -0.31013 -0.30883 -0.28149 -0.2179 -0.21111 -0.29498 -0.29187 -0.241 -0.19578 -0.21645
233 -0.2805 -0.30837 -0.303 -0.2917 -0.19894 -0.21124 -0.28793 -0.28301 -0.27028 -0.20367 -0.20465
234 -0.26062 -0.3024 -0.30963 -0.26234 -0.19956 -0.19934 -0.27896 -0.26311 -0.25987 -0.18414 -0.17762
235 -0.27783 -0.31594 -0.3119 -0.27913 -0.22698 -0.21882 -0.30928 -0.28298 -0.2821 -0.2074 -0.20288
236 -0.26458 -0.29829 -0.30751 -0.26601 -0.20174 -0.19906 -0.28666 -0.29984 -0.25182 -0.18711 -0.20592
237 -0.27471 -0.31256 -0.32641 -0.27553 -0.21194 -0.20849 -0.29475 -0.29924 -0.26569 -0.20182 -0.21493
238 -0.26397 -0.29645 -0.30492 -0.26014 -0.1965 -0.19245 -0.28641 -0.26849 -0.2638 -0.19137 -0.21365
239 -0.27671 -0.31906 -0.31949 -0.26802 -0.20232 -0.21081 -0.29695 -0.29009 -0.27729 -0.20038 -0.21073
240 -0.27435 -0.31363 -0.32033 -0.27978 -0.21141 -0.20603 -0.29338 -0.29392 -0.27346 -0.20808 -0.19199
241 -0.27468 -0.31902 -0.30184 -0.26807 -0.21935 -0.2059 -0.28983 -0.29861 -0.26082 -0.20428 -0.22119
242 -0.27341 -0.31695 -0.31306 -0.27976 -0.19965 -0.19999 -0.2929 -0.27595 -0.26939 -0.20943 -0.22806
243 -0.27463 -0.29907 -0.32105 -0.26468 -0.19638 -0.19333 -0.29677 -0.28108 -0.26063 -0.20289 -0.23562
244 -0.28438 -0.31228 -0.32053 -0.30024 -0.21414 -0.22127 -0.31442 -0.29113 -0.28621 -0.21172 -0.23426
245 -0.27847 -0.30601 -0.31985 -0.2774 -0.21191 -0.21453 -0.29894 -0.28709 -0.26389 -0.20092 -0.22301
246 -0.26994 -0.30628 -0.30692 -0.26412 -0.1973 -0.19914 -0.28543 -0.28017 -0.26257 -0.2049 -0.21498
247 -0.27821 -0.30376 -0.32137 -0.27894 -0.18095 -0.20367 -0.29006 -0.28568 -0.26806 -0.21578 -0.22179
248 -0.27671 -0.31136 -0.33106 -0.27188 -0.1974 -0.20985 -0.30751 -0.30804 -0.27865 -0.21516 -0.2341
249 -0.26615 -0.2869 -0.29525 -0.26718 -0.17805 -0.20373 -0.2829 -0.24769 -0.25561 -0.1982 -0.22485
250 -0.27622 -0.30606 -0.32457 -0.28959 -0.22051 -0.22333 -0.3092 -0.30463 -0.27259 -0.21862 -0.22562
251 -0.28019 -0.31541 -0.32837 -0.28044 -0.22243 -0.22171 -0.30056 -0.29424 -0.27051 -0.21155 -0.23587
252 -0.27242 -0.30674 -0.31559 -0.28174 -0.20211 -0.20887 -0.29858 -0.29213 -0.26261 -0.20529 -0.21912
253 -0.27524 -0.30472 -0.31916 -0.27216 -0.20851 -0.20375 -0.29451 -0.28711 -0.25468 -0.21512 -0.20916
254 -0.28624 -0.32337 -0.32749 -0.28646 -0.21694 -0.22191 -0.31049 -0.28212 -0.28199 -0.22097 -0.23215
255 -0.27434 -0.31635 -0.30729 -0.27463 -0.19284 -0.20888 -0.29127 -0.26636 -0.26763 -0.21414 -0.225
256 -0.27842 -0.3108 -0.31988 -0.26504 -0.20794 -0.20931 -0.29359 -0.30048 -0.28167 -0.21891 -0.22383
257 -0.26978 -0.30529 -0.31316 -0.26751 -0.21637 -0.20943 -0.30054 -0.27733 -0.25586 -0.21608 -0.19905
258 -0.27602 -0.29502 -0.30922 -0.26006 -0.2049 -0.20206 -0.29618 -0.27402 -0.26452 -0.21941 -0.22738
259 -0.27429 -0.3047 -0.33166 -0.26654 -0.21689 -0.21039 -0.30413 -0.30294 -0.27338 -0.21371 -0.24638
260 -0.28148 -0.30313 -0.31656 -0.27239 -0.23767 -0.21365 -0.30589 -0.30213 -0.26656 -0.21905 -0.23312
261 -0.26987 -0.29298 -0.31799 -0.26581 -0.19952 -0.2079 -0.28908 -0.2803 -0.25211 -0.21092 -0.22362
262 -0.27585 -0.32385 -0.34391 -0.27807 -0.22387 -0.21545 -0.29917 -0.2783 -0.27751 -0.21853 -0.23875
263 -0.26672 -0.29237 -0.30275 -0.24094 -0.17922 -0.19523 -0.29379 -0.29027 -0.2592 -0.21276 -0.2003
264 -0.28547 -0.30492 -0.32819 -0.27252 -0.22412 -0.2161 -0.29945 -0.29138 -0.28285 -0.21991 -0.25225
265 -0.25914 -0.29865 -0.31553 -0.26049 -0.20889 -0.2093 -0.294 -0.25413 -0.26127 -0.20845 -0.22723
266 -0.26551 -0.29621 -0.31457 -0.261 -0.20497 -0.20399 -0.29508 -0.2661 -0.26431 -0.20887 -0.21959
267 -0.28536 -0.32161 -0.3226 -0.29131 -0.25162 -0.22158 -0.31722 -0.29024 -0.26828 -0.2249 -0.22731
268 -0.28199 -0.31804 -0.3134 -0.26438 -0.20321 -0.21168 -0.30785 -0.2876 -0.27248 -0.22659 -0.23504
269 -0.26863 -0.29742 -0.3184 -0.26886 -0.20619 -0.1917 -0.2999 -0.27969 -0.24756 -0.20747 -0.234
270 -0.29249 -0.32223 -0.33196 -0.30099 -0.23111 -0.22584 -0.31612 -0.3135 -0.2795 -0.21469 -0.23899
271 -0.25655 -0.29693 -0.29902 -0.26866 -0.19832 -0.18531 -0.28264 -0.25495 -0.26808 -0.20359 -0.23498
272 -0.252 -0.28614 -0.30063 -0.26341 -0.18378 -0.18049 -0.27088 -0.2582 -0.24869 -0.19261 -0.21187
273 -0.28356 -0.32241 -0.33465 -0.29692 -0.21993 -0.22426 -0.3002 -0.31455 -0.26455 -0.20475 -0.25736
274 -0.27073 -0.29513 -0.31368 -0.27999 -0.21241 -0.20708 -0.29574 -0.30677 -0.25397 -0.21009 -0.2446
275 -0.25753 -0.30798 -0.30427 -0.27089 -0.20314 -0.20596 -0.29568 -0.27498 -0.23289 -0.1983 -0.19936
276 -0.2724 -0.31497 -0.31366 -0.28294 -0.21094 -0.19986 -0.30149 -0.28184 -0.25453 -0.20386 -0.24454
277 -0.25218 -0.28689 -0.29019 -0.26371 -0.1811 -0.19543 -0.28583 -0.28111 -0.24083 -0.19293 -0.2524
278 -0.26549 -0.29643 -0.30208 -0.26383 -0.20081 -0.19903 -0.29432 -0.27707 -0.2412 -0.20039 -0.23186
279 -0.25584 -0.28877 -0.29287 -0.26013 -0.18057 -0.18764 -0.27717 -0.26107 -0.23163 -0.1945 -0.23269
280 -0.27746 -0.30713 -0.32545 -0.27399 -0.21763 -0.20655 -0.30451 -0.28804 -0.25056 -0.19484 -0.24104
281 -0.25684 -0.28212 -0.30427 -0.27182 -0.2073 -0.19503 -0.293 -0.26627 -0.23109 -0.19526 -0.23831
282 -0.27799 -0.28827 -0.32304 -0.28213 -0.22329 -0.21825 -0.30587 -0.2903 -0.22739 -0.20669 -0.24505
283 -0.2784 -0.28474 -0.31565 -0.28453 -0.23053 -0.20631 -0.30241 -0.29689 -0.23549 -0.21079 -0.24243
284 -0.28007 -0.30266 -0.3088 -0.27835 -0.21552 -0.19956 -0.30272 -0.30692 -0.24171 -0.20595 -0.24291
285 -0.26495 -0.30389 -0.31506 -0.28238 -0.2085 -0.2098 -0.29859 -0.28412 -0.23444 -0.19999 -0.24562
286 -0.26725 -0.29438 -0.3178 -0.27908 -0.22551 -0.21637 -0.3021 -0.28778 -0.22117 -0.19586 -0.24117
287 -0.2646 -0.28843 -0.30615 -0.26813 -0.2062 -0.19993 -0.2918 -0.28392 -0.22252 -0.20592 -0.23454
288 -0.27134 -0.28832 -0.28962 -0.25898 -0.21084 -0.20662 -0.29197 -0.27769 -0.23211 -0.20346 -0.23544
289 -0.26022 -0.28222 -0.29523 -0.26939 -0.19979 -0.21158 -0.29707 -0.28193 -0.22708 -0.19875 -0.24913
290 -0.27446 -0.31563 -0.31908 -0.29308 -0.21384 -0.21936 -0.2991 -0.29508 -0.23579 -0.20927 -0.25786
291 -0.26845 -0.30656 -0.30663 -0.27972 -0.22983 -0.21393 -0.30285 -0.28492 -0.23479 -0.2083 -0.25482
292 -0.27169 -0.29348 -0.31735 -0.27221 -0.20821 -0.20616 -0.30309 -0.29037 -0.24272 -0.19805 -0.23695
293 -0.28008 -0.30015 -0.32299 -0.28568 -0.21904 -0.22168 -0.30872 -0.27369 -0.23274 -0.2076 -0.25397
294 -0.28065 -0.30815 -0.31563 -0.28536 -0.2225 -0.21884 -0.30371 -0.28898 -0.24943 -0.20412 -0.24893
295 -0.26704 -0.31332 -0.31061 -0.26301 -0.21547 -0.2211 -0.29418 -0.27375 -0.22089 -0.19576 -0.254
296 -0.2673 -0.29379 -0.30474 -0.27044 -0.22288 -0.20799 -0.2878 -0.25755 -0.2089 -0.19318 -0.2571
297 -0.27709 -0.29735 -0.30422 -0.28419 -0.20916 -0.21332 -0.29386 -0.27337 -0.22812 -0.19713 -0.25012
298 -0.26336 -0.2993 -0.29403 -0.26913 -0.19038 -0.2038 -0.27956 -0.24863 -0.21564 -0.19798 -0.23352
299 -0.27674 -0.32219 -0.3078 -0.27274 -0.20783 -0.20207 -0.29998 -0.26891 -0.23104 -0.19975 -0.25626
300 -0.27157 -0.3059 -0.3149 -0.27072 -0.20849 -0.1991 -0.29813 -0.27989 -0.24645 -0.20746 -0.25105
301 -0.27893 -0.28673 -0.30666 -0.26978 -0.20487 -0.21343 -0.29924 -0.28293 -0.23493 -0.20025 -0.23551
302 -0.28081 -0.31324 -0.32006 -0.27424 -0.19633 -0.22165 -0.30517 -0.265 -0.23116 -0.22168 -0.25946
303 -0.27675 -0.31157 -0.30427 -0.29141 -0.20571 -0.21244 -0.29827 -0.2878 -0.23446 -0.20753 -0.23611
304 -0.27703 -0.2959 -0.29297 -0.26875 -0.18225 -0.19833 -0.2919 -0.26427 -0.21917 -0.20126 -0.25416
305 -0.27084 -0.26562 -0.28189 -0.26294 -0.19218 -0.19028 -0.28967 -0.24961 -0.21309 -0.20301 -0.24329
306 -0.28909 -0.30192 -0.31649 -0.28129 -0.20621 -0.21973 -0.31769 -0.28208 -0.25304 -0.23141 -0.27332
307 -0.28033 -0.29049 -0.29529 -0.27186 -0.21013 -0.2106 -0.30603 -0.29907 -0.23383 -0.21672 -0.23793
308 -0.26161 -0.28283 -0.29229 -0.26065 -0.17237 -0.18792 -0.2893 -0.27172 -0.21556 -0.20265 -0.25484
309 -0.27535 -0.29542 -0.3112 -0.27263 -0.20754 -0.20766 -0.30185 -0.26331 -0.2271 -0.21197 -0.25275
310 -0.29195 -0.31047 -0.30799 -0.28025 -0.21612 -0.21705 -0.3099 -0.28952 -0.24079 -0.21008 -0.27788
311 -0.27259 -0.28403 -0.29795 -0.25316 -0.19854 -0.19949 -0.29014 -0.25838 -0.23361 -0.20532 -0.24527
312 -0.27316 -0.29139 -0.30603 -0.2623 -0.20825 -0.20999 -0.30125 -0.25394 -0.22998 -0.20752 -0.26038
313 -0.2542 -0.27831 -0.2919 -0.23976 -0.19409 -0.19244 -0.27916 -0.25064 -0.215 -0.19569 -0.23671
314 -0.26652 -0.29544 -0.30297 -0.26031 -0.19896 -0.20976 -0.28829 -0.2843 -0.20935 -0.20984 -0.26146
315 -0.26504 -0.28567 -0.27622 -0.24451 -0.17608 -0.19961 -0.28422 -0.25047 -0.2115 -0.19082 -0.2514
316 -0.26081 -0.28797 -0.29117 -0.25248 -0.19726 -0.19011 -0.28282 -0.25945 -0.19922 -0.20254 -0.25341
317 -0.26859 -0.30041 -0.29295 -0.25639 -0.19854 -0.22637 -0.30562 -0.29728 -0.2199 -0.2066 -0.2515
318 -0.27695 -0.30126 -0.29598 -0.25606 -0.20562 -0.20932 -0.30182 -0.26849 -0.2231 -0.21169 -0.25271
319 -0.26446 -0.26476 -0.2556 -0.23835 -0.18771 -0.19305 -0.28879 -0.25577 -0.20138 -0.19599 -0.24124
320 -0.25547 -0.25946 -0.27145 -0.24052 -0.19612 -0.20564 -0.2903 -0.2496 -0.1922 -0.20028 -0.23974
321 -0.25993 -0.28782 -0.29068 -0.25701 -0.1834 -0.19766 -0.28447 -0.22283 -0.20641 -0.19795 -0.24343
322 -0.25526 -0.2735 -0.26886 -0.24061 -0.17621 -0.21054 -0.28955 -0.26933 -0.21376 -0.19753 -0.25641
323 -0.26117 -0.28467 -0.29397 -0.25587 -0.20733 -0.21819 -0.29929 -0.28335 -0.22518 -0.20044 -0.26711
324 -0.24456 -0.27104 -0.26656 -0.2267 -0.19235 -0.20066 -0.28292 -0.24896 -0.1879 -0.18221 -0.24656
325 -0.2393 -0.26185 -0.28388 -0.20207 -0.16765 -0.1868 -0.27409 -0.22968 -0.18168 -0.18647 -0.23733
326 -0.25241 -0.26038 -0.27225 -0.2289 -0.20255 -0.20483 -0.29981 -0.28482 -0.1939 -0.18737 -0.24849
327 -0.26469 -0.29368 -0.30412 -0.2307 -0.19965 -0.21294 -0.3036 -0.2868 -0.20677 -0.20212 -0.2556
328 -0.25732 -0.27843 -0.28631 -0.22002 -0.19704 -0.20619 -0.29503 -0.25745 -0.19786 -0.19673 -0.2777
329 -0.25701 -0.27552 -0.28725 -0.20123 -0.19268 -0.20016 -0.28937 -0.25912 -0.18017 -0.18765 -0.25371
330 -0.25431 -0.2659 -0.27618 -0.19867 -0.1752 -0.19332 -0.28637 -0.22067 -0.17053 -0.19093 -0.26066
331 -0.25428 -0.27653 -0.27364 -0.19532 -0.17825 -0.18389 -0.28151 -0.21692 -0.17383 -0.18278 -0.24273
332 -0.25919 -0.26781 -0.28037 -0.20434 -0.18105 -0.20966 -0.29394 -0.26174 -0.17465 -0.18873 -0.24105
333 -0.26526 -0.2764 -0.26833 -0.22362 -0.1988 -0.20235 -0.29546 -0.26141 -0.18317 -0.1868 -0.25038
334 -0.25054 -0.25063 -0.26673 -0.21282 -0.19382 -0.19721 -0.29075 -0.22283 -0.14633 -0.19141 -0.25568
335 -0.25449 -0.24935 -0.27016 -0.21053 -0.17804 -0.1999 -0.28583 -0.23604 -0.1562 -0.19746 -0.25938
336 -0.25329 -0.2471 -0.24614 -0.19408 -0.18171 -0.20417 -0.28804 -0.23935 -0.15842 -0.19474 -0.25051
337 -0.24859 -0.23369 -0.24466 -0.18997 -0.17378 -0.17848 -0.27308 -0.18243 -0.1406 -0.17984 -0.23515
338 -0.25013 -0.23247 -0.23908 -0.20608 -0.17954 -0.20855 -0.28736 -0.19696 -0.14735 -0.19401 -0.23847
339 -0.2641 -0.23214 -0.26061 -0.21546 -0.19443 -0.21744 -0.29174 -0.18189 -0.14826 -0.19816 -0.23907
340 -0.28562 -0.2671 -0.27401 -0.23251 -0.2144 -0.22439 -0.30234 -0.18919 -0.15842 -0.20592 -0.28522
341 -0.26915 -0.22284 -0.22788 -0.22677 -0.19688 -0.21174 -0.28325 -0.17744 -0.13617 -0.19573 -0.2477
342 -0.25328 -0.20751 -0.1868 -0.19932 -0.18743 -0.19631 -0.2796 -0.15494 -0.12489 -0.18642 -0.24774
343 -0.24583 -0.13341 -0.11991 -0.18734 -0.17391 -0.1845 -0.26931 -0.13159 -0.10558 -0.18547 -0.23864
344 -0.25403 -0.12794 -0.13162 -0.19766 -0.18743 -0.20549 -0.26649 -0.12252 -0.12315 -0.19226 -0.25393
345 -0.23756 -0.077872 -0.062277 -0.192 -0.16491 -0.18883 -0.27412 -0.11652 -0.12158 -0.1795 -0.22251
346 -0.24184 -0.09199 -0.088705 -0.15116 -0.17755 -0.17525 -0.2622 -0.08954 -0.10152 -0.17914 -0.22836
347 -0.24614 -0.10008 -0.079542 -0.16086 -0.1823 -0.19103 -0.26981 -0.10915 -0.11564 -0.18393 -0.24216
348 -0.24167 -0.10469 -0.07698 -0.16968 -0.17617 -0.18625 -0.26854 -0.088295 -0.11212 -0.18053 -0.23107
349 -0.24986 -0.10523 -0.074617 -0.16074 -0.18035 -0.19787 -0.2714 -0.088722 -0.10103 -0.19096 -0.24515
350 -0.23295 -0.093102 -0.039384 -0.15218 -0.15209 -0.17192 -0.24935 -0.03434 -0.085979 -0.17748 -0.2424
351 -0.24673 -0.1063 -0.023722 -0.16616 -0.15475 -0.19362 -0.2778 -0.061317 -0.11363 -0.1748 -0.25714
352 -0.25255 -0.11373 -0.016109 -0.14843 -0.1556 -0.19242 -0.27243 -0.063034 -0.10399 -0.17731 -0.23996
353 -0.24036 -0.088846 0.017294 -0.15558 -0.14347 -0.187 -0.25746 0.0018683 -0.075689 -0.16548 -0.22772
354 -0.25681 -0.11876 0.030476 -0.1691 -0.16346 -0.19972 -0.28496 -0.070279 -0.13242 -0.17951 -0.26848
355 -0.23898 -0.10559 0.077119 -0.14163 -0.15241 -0.18627 -0.27056 -0.0085365 -0.084725 -0.17728 -0.23411
356 -0.23519 -0.09213 0.14186 -0.12878 -0.16156 -0.18387 -0.25929 -0.0033138 -0.088138 -0.1632 -0.23614
357 -0.23328 -0.10101 0.19142 -0.12617 -0.13376 -0.187 -0.2648 0.010129 -0.080272 -0.15727 -0.23681
358 -0.22995 -0.10578 0.21502 -0.13964 -0.12741 -0.19203 -0.25604 0.0098715 -0.077225 -0.16313 -0.23521
359 -0.2277 -0.10224 0.2153 -0.12023 -0.1226 -0.18319 -0.25367 0.036754 -0.078588 -0.16408 -0.2373
360 -0.23451 -0.1069 0.24516 -0.12852 -0.13748 -0.17894 -0.26019 0.043657 -0.094621 -0.15793 -0.24905
361 -0.23738 -0.08512 0.32869 -0.11943 -0.14333 -0.20102 -0.27534 0.056399 -0.083614 -0.17236 -0.25815
362 -0.22408 -0.073058 0.35224 -0.10863 -0.11826 -0.19115 -0.26151 0.069642 -0.074968 -0.15089 -0.21924
363 -0.23412 -0.070826 0.40112 -0.098869 -0.11619 -0.19265 -0.24928 0.065605 -0.078831 -0.16009 -0.22131
364 -0.22918 -0.057694 0.40442 -0.10122 -0.082136 -0.1729 -0.24943 0.080637 -0.067904 -0.16165 -0.24218
365 -0.2338 -0.061793 0.40597 -0.093743 -0.10844 -0.18333 -0.25524 0.08218 -0.072307 -0.15473 -0.24146
366 -0.24585 -0.064601 0.42294 -0.092096 -0.098896 -0.19635 -0.25969 0.061523 -0.08099 -0.16304 -0.25912
367 -0.21872 -0.026479 0.52081 -0.057788 -0.080121 -0.17386 -0.24103 0.11292 -0.066614 -0.13795 -0.23398
368 -0.20719 0.0022834 0.5301 -0.04251 -0.039247 -0.15662 -0.22324 0.14715 -0.042547 -0.12989 -0.21281
369 -0.21829 -0.0014646 0.55723 -0.082163 -0.079012 -0.18467 -0.24642 0.15074 -0.07953 -0.15768 -0.22735
370 -0.24199 -0.033083 0.55473 -0.064845 -0.088257 -0.19756 -0.25996 0.089953 -0.078543 -0.16005 -0.23811
371 -0.241 0.034669 0.58444 -0.036547 -0.073222 -0.18653 -0.24023 0.12457 -0.085556 -0.14433 -0.24109
372 -0.21857 0.096051 0.66855 0.013571 -0.054308 -0.16319 -0.22761 0.13933 -0.0703 -0.14887 -0.23004
373 -0.20812 0.11947 0.68062 0.00050818 -0.029913 -0.16362 -0.21102 0.14877 -0.036053 -0.12825 -0.23835
374 -0.23193 0.12652 0.69163 0.025216 -0.037488 -0.16614 -0.20607 0.18385 -0.059826 -0.1493 -0.24195
375 -0.23148 0.10291 0.66289 -0.0012165 -0.022224 -0.17945 -0.21675 0.17102 -0.065499 -0.14562 -0.24463
376 -0.23738 0.044119 0.69895 0.031521 -0.020199 -0.17604 -0.21261 0.14436 -0.089003 -0.1644 -0.23819
377 -0.22704 0.049001 0.77613 0.048559 -0.024114 -0.17701 -0.20213 0.16954 -0.060646 -0.12821 -0.22744
378 -0.22302 0.055103 0.78949 0.075557 0.00047067 -0.16007 -0.19713 0.20807 -0.064329 -0.1375 -0.23323
379 -0.22171 -0.0058148 0.79316 0.086594 -0.026865 -0.18503 -0.19443 0.2059 -0.083012 -0.13809 -0.24827
380 -0.21639 0.023487 0.83725 0.14145 0.00016013 -0.1662 -0.18653 0.23182 -0.065105 -0.13163 -0.2395
381 -0.2166 0.018789 0.80383 0.1368 0.0045249 -0.17705 -0.18241 0.21471 -0.066249 -0.11588 -0.24023
382 -0.20935 0.016171 0.88144 0.17917 0.0082796 -0.17156 -0.16435 0.21401 -0.077412 -0.1046 -0.24197
383 -0.19079 0.037023 0.88938 0.21731 0.046264 -0.15577 -0.11408 0.26274 -0.070065 -0.085742 -0.20005
384 -0.15306 0.029715 0.91377 0.2163 0.067099 -0.13697 -0.084972 0.2837 -0.042878 -0.066099 -0.21507
385 -0.11889 0.032157 0.90787 0.23521 0.052424 -0.15878 -0.070968 0.25398 -0.069251 -0.043236 -0.2144
386 -0.1107 0.011669 0.92359 0.23613 0.044949 -0.16835 -0.081984 0.24614 -0.074515 -0.040023 -0.20918
387 -0.083114 0.024691 0.9565 0.26847 0.055013 -0.15428 -0.02538 0.26818 -0.070808 -0.019819 -0.22726
388 -0.054749 0.031343 0.94011 0.26131 0.060988 -0.12867 0.0015434 0.2852 -0.066481 -0.015046 -0.20725
389 -0.035674 0.033725 0.97464 0.29906 0.082743 -0.1326 0.068767 0.31216 -0.051294 0.0038772 -0.1955
390 -0.0098387 0.043367 0.97151 0.30536 0.10033 -0.11911 0.053031 0.31685 -0.072227 -0.0038696 -0.19638
391 -0.0021836 0.023609 0.98616 0.34587 0.064202 -0.12325 0.099325 0.28916 -0.066291 0.0072237 -0.20102
392 0.0036914 0.013681 0.95285 0.34428 0.040057 -0.13874 0.096919 0.2585 -0.070644 0.009617 -0.20885
393 0.023526 0.042893 0.98692 0.36737 0.094862 -0.097637 0.12058 0.30216 -0.054367 0.03131 -0.18728
394 0.051422 0.048825 0.98384 0.40954 0.1169 -0.092841 0.14132 0.30818 -0.01493 0.035443 -0.18962
395 0.058837 0.032717 0.88824 0.36714 0.080481 -0.11228 0.15992 0.30317 -0.026113 0.044967 -0.18561
396 0.071752 0.037439 0.8956 0.3625 0.091506 -0.09225 0.21087 0.31209 -0.0094366 0.05586 -0.19714
397 0.091917 0.051761 0.93451 0.41157 0.094231 -0.098024 0.20651 0.3042 -0.0083798 0.082003 -0.1764
398 0.081462 0.021083 0.90564 0.37347 0.067855 -0.093618 0.19956 0.28557 -0.029053 0.093087 -0.18329
399 0.097247 0.018895 0.87968 0.3955 0.06246 -0.087482 0.22696 0.29633 -0.030316 0.08774 -0.17496
400 0.11901 0.035147 0.81365 0.40203 0.093585 -0.074717 0.2458 0.2888 -0.016709 0.12735 -0.14454
401 0.1418 0.052299 0.75458 0.42189 0.10016 -0.060461 0.29199 0.30118 0.010817 0.12761 -0.14002
402 0.13688 0.022271 0.73326 0.41549 0.10362 -0.055995 0.27659 0.28363 -0.0091758 0.14489 -0.13775
403 0.15186 0.022053 0.69337 0.43183 0.083919 -0.053249 0.29519 0.23555 -0.003999 0.14888 -0.17554
404 0.16275 0.017935 0.66295 0.47018 0.10083 -0.031014 0.32448 0.25517 -0.011492 0.15932 -0.13487
405 0.16446 0.012857 0.67881 0.49514 0.089498 -0.057958 0.31029 0.18121 -0.013045 0.1743 -0.14142
406 0.19988 0.013639 0.67125 0.47121 0.11952 -0.027772 0.36537 0.20468 -0.0054187 0.1927 -0.12005
407 0.19417 0.025551 0.66913 0.48967 0.12019 -0.039616 0.39334 0.18349 0.0022381 0.20675 -0.11741
408 0.21189 0.024633 0.64842 0.50605 0.11108 -0.03506 0.38706 0.18238 0.012225 0.21681 -0.14012
409 0.20985 0.023285 0.63392 0.50192 0.096147 -0.032405 0.40694 0.19065 0.0070917 0.22053 -0.10756
410 0.20225 0.024697 0.58938 0.50034 0.096592 -0.027029 0.42229 0.17346 0.0087085 0.22502 -0.11453
411 0.23928 0.028969 0.58288 0.50388 0.10555 -0.019293 0.44634 0.14752 0.027965 0.23724 -0.12424
412 0.23458 0.018821 0.57825 0.51659 0.11406 0.00077279 0.44333 0.15449 0.0054721 0.2569 -0.094576
413 0.26388 0.012303 0.56538 0.54628 0.10671 -0.0019214 0.4631 0.15598 0.011059 0.27844 -0.10282
414 0.25812 0.029694 0.55311 0.54885 0.098581 -0.0091256 0.48267 0.16527 0.014286 0.27295 -0.078005
415 0.26192 0.026396 0.5365 0.54158 0.11645 0.02258 0.50548 0.1708 0.016723 0.28646 -0.082925
416 0.28117 0.041378 0.52327 0.56015 0.10814 0.003296 0.49677 0.19655 0.0045293 0.3142 -0.054834
417 0.25527 0.02647 0.502 0.55112 0.078025 -0.014008 0.48766 0.13821 0.021776 0.29936 -0.062204
418 0.27197 0.032052 0.49958 0.54981 0.07463 0.0040275 0.52932 0.15509 0.014533 0.31323 -0.068724
419 0.27029 0.0090544 0.46967 0.5162 0.090825 0.0078233 0.54071 0.16342 0.02026 0.3134 -0.039493
420 0.2684 0.010236 0.45528 0.505 0.078319 -0.0087609 0.55391 0.14157 0.017216 0.33684 -0.037773
421 0.29511 0.032918 0.46663 0.42184 0.11343 0.029355 0.59685 0.17271 0.025943 0.35772 -0.037182
422 0.27508 0.02419 0.44745 0.37637 0.066369 0.0054607 0.53347 0.094341 0.0153 0.36042 -0.034702
423 0.28265 0.048232 0.44008 0.37966 0.086583 0.0062965 0.60904 0.13562 0.035147 0.35826 -0.00034123
424 0.27875 -0.00063572 0.39227 0.32795 0.035868 -0.021538 0.55467 0.067246 0.037524 0.33794 -0.033311
425 0.30223 0.034116 0.41922 0.37442 0.060143 -0.029042 0.5714 0.096429 0.02663 0.35721 -0.02157
426 0.32476 0.044118 0.41784 0.42867 0.071598 -0.0045261 0.59004 0.1142 0.063157 0.37016 0.0301
427 0.32361 0.03099 0.39108 0.45123 0.070872 -0.01371 0.57249 0.10757 0.062284 0.38342 0.036711
428 0.28561 0.029012 0.38401 0.47363 0.074917 -0.016975 0.55444 0.099547 0.054651 0.37148 0.073421
429 0.25981 0.036914 0.37482 0.43284 0.063632 -0.0096788 0.56659 0.11213 0.12126 0.36929 0.047472
430 0.24998 0.022656 0.36561 0.435 0.066487 -0.010013 0.52432 0.11457 0.11694 0.37579 0.047432
431 0.25265 0.0048281 0.34825 0.39448 0.035641 -0.030567 0.46557 0.087305 0.10306 0.36673 0.084353
432 0.31629 0.01714 0.37229 0.44424 0.088576 0.0053786 0.48464 0.10425 0.19719 0.38685 0.084883
433 0.34227 0.031082 0.36902 0.42255 0.058661 -0.0042556 0.45408 0.09015 0.14687 0.37785 0.086973
434 0.3408 0.0070641 0.35519 0.37811 0.021055 -0.02912 0.42469 0.073082 0.17796 0.33743 0.064524
435 0.32673 0.030736 0.33478 0.35643 0.04802 -0.023424 0.45371 0.099165 0.20546 0.33875 0.084694
436 0.26093 -0.011122 0.32195 0.30516 0.028285 -0.031178 0.43568 0.049438 0.14701 0.31982 0.13577
437 0.27667 0.00711 0.33249 0.31728 0.04441 -0.00081244 0.46695 0.07481 0.22596 0.31771 0.13987
438 0.27403 0.036172 0.3272 0.32569 0.033934 -0.0083667 0.46582 0.084893 0.24067 0.32334 0.16914
439 0.29276 0.020404 0.31199 0.31801 0.044089 0.0029191 0.46772 0.094496 0.25635 0.31954 0.22902
440 0.3067 0.020646 0.29631 0.32211 0.047744 0.0055349 0.44262 0.070868 0.26036 0.30651 0.20799
441 0.32023 0.010788 0.30937 0.30355 0.033879 -0.011429 0.40537 0.066611 0.24727 0.29948 0.23368
442 0.31928 -0.0094301 0.25553 0.27165 0.010693 -0.029193 0.38852 0.035024 0.16083 0.27279 0.26167
443 0.36442 0.013592 0.3104 0.29387 0.027648 -0.015828 0.39967 0.062806 0.15654 0.28984 0.20168
444 0.3591 -0.0024161 0.29562 0.26911 0.039773 -0.018552 0.39948 0.040339 0.14727 0.25134 0.20248
445 0.38221 0.043876 0.28502 0.30222 0.050097 -0.0020361 0.41499 0.053302 0.18803 0.28627 0.27437
446 0.34089 0.030158 0.27346 0.25652 0.034812 -0.01398 0.38312 0.051514 0.1719 0.27026 0.29507
447 0.34132 0.03993 0.27737 0.26809 0.048257 -0.0054045 0.39325 0.073627 0.22234 0.26138 0.28585
448 0.28672 0.0094218 0.25191 0.22875 0.032902 -0.025089 0.35388 0.045919 0.21926 0.24522 0.27308
449 0.24876 0.027704 0.26528 0.23341 0.027926 -0.004993 0.34585 0.040082 0.26181 0.23425 0.2453
450 0.23637 0.038386 0.25538 0.24656 0.013431 -0.0048372 0.36616 0.059115 0.21172 0.22295 0.24176
451 0.23675 0.032888 0.25847 0.23622 0.027366 -0.0078614 0.32766 -0.0011226 0.26324 0.22688 0.22329
452 0.22626 0.03801 0.25282 0.23957 0.023041 0.0090044 0.33561 0.01537 0.2835 0.23537 0.25073
453 0.2242 0.0024417 0.2154 0.21246 0.012385 -0.01553 0.30746 0.035663 0.28074 0.21131 0.24863
454 0.22545 0.029014 0.22756 0.21971 -0.0090099 0.003166 0.31572 0.020155 0.30953 0.21186 0.22375
455 0.23096 0.037026 0.23581 0.22948 0.049195 0.013612 0.33636 0.047358 0.31191 0.20663 0.24895
456 0.24271 0.022498 0.20656 0.19366 -0.0037105 -0.025852 0.29583 0.018661 0.31683 0.21263 0.23424
457 0.24982 0.01521 0.21069 0.18881 0.014224 -0.021817 0.28144 0.024253 0.33893 0.18804 0.17806
458 0.28129 0.028492 0.20835 0.18777 0.020379 -0.0095908 0.29668 0.029606 0.3415 0.20028 0.18883
459 0.29215 0.012144 0.21283 0.16984 -0.010286 -0.024815 0.26265 -0.0030314 0.32514 0.17541 0.16156
460 0.30366 0.034636 0.22291 0.18425 0.0050784 0.0015107 0.29944 0.030951 0.31407 0.19262 0.17858
461 0.29595 0.026318 0.2105 0.18704 -0.0022268 -0.0053435 0.28166 0.033554 0.30669 0.17303 0.17392
462 0.28347 0.023589 0.20619 0.169 -0.011202 -0.0078977 0.27322 0.0085465 0.33769 0.16929 0.15041
463 0.26434 0.0068115 0.17962 0.15581 0.0040726 -0.023562 0.25331 0.012359 0.28566 0.15956 0.13652
464 0.26958 0.015093 0.17553 0.13157 -0.0097627 -0.016886 0.25107 0.019062 0.27775 0.15373 0.1461
465 0.28656 0.037855 0.20401 0.14801 0.018112 -0.0016303 0.27698 0.044554 0.3342 0.16163 0.14161
466 0.25951 -0.0042326 0.16063 0.13544 -0.024873 -0.030555 0.2246 -0.0070729 0.3103 0.14536 0.13143
467 0.28665 0.012939 0.16985 0.1282 0.0060715 -0.017429 0.26294 0.01865 0.31834 0.15444 0.13017
468 0.2816 0.013161 0.15711 0.12507 -0.0028637 -0.020703 0.23754 0.0069624 0.32478 0.14611 0.11444
469 0.23498 0.00040336 0.16774 0.1233 -0.033529 -0.032437 0.23241 -0.009045 0.28381 0.14462 0.09349
470 0.23818 0.0034953 0.15719 0.10573 -0.019844 -0.017531 0.22298 -0.0059523 0.29573 0.14866 0.097841
471 0.22548 0.016067 0.16772 0.11226 -0.01883 -0.019366 0.21368 -0.01699 0.29138 0.13574 0.076521
472 0.22664 0.012479 0.14923 0.11493 -0.0068448 -0.02176 0.21421 -0.027857 0.27799 0.13633 0.1214
473 0.22751 0.012151 0.16724 0.098996 -0.0012401 -0.017354 0.22074 0.0075956 0.27737 0.14645 0.096672
474 0.20802 -0.0070067 0.13626 0.080704 -0.017025 -0.023168 0.20258 -0.021872 0.25139 0.11912 0.068883
475 0.20239 -0.0074848 0.11662 0.069522 -0.013881 -0.040272 0.19837 -0.0052491 0.24443 0.10686 0.065603
476 0.20655 0.010867 0.1496 0.083399 -0.0052759 -0.024737 0.20885 0.0077135 0.23981 0.11505 0.097284
477 0.2132 0.025589 0.14119 0.10476 -0.0072112 -0.024691 0.20652 -0.0087738 0.25491 0.10883 0.065624
478 0.20837 -0.0013988 0.11773 0.088825 -0.013196 -0.019335 0.19502 0.0083988 0.22324 0.092698 0.077984
479 0.20052 -0.0061068 0.13478 0.075522 -0.010312 -0.030179 0.1955 -0.019719 0.23235 0.099781 0.083215
480 0.21103 0.012995 0.13431 0.08496 -0.001887 -0.0083234 0.20749 0.018344 0.22258 0.11596 0.092075
481 0.19902 0.00028711 0.12768 0.074938 -0.030922 -0.018238 0.18948 -0.0030832 0.20803 0.1052 0.083846
482 0.18814 0.010519 0.13478 0.073155 -0.052558 -0.026842 0.1656 -0.038371 0.20238 0.078211 0.076016
483 0.18515 -0.00068893 0.11442 0.071823 -0.033633 -0.019486 0.18438 -0.047658 0.18933 0.099764 0.095657
484 0.18905 0.010363 0.13086 0.064161 -0.012318 -0.01761 0.18968 -0.013345 0.20073 0.085757 0.082747
485 0.18639 0.021085 0.13782 0.097208 -0.014303 -0.013514 0.18306 -0.012683 0.18038 0.092611 0.062298
486 0.17948 0.011097 0.11201 0.072126 -0.022919 -0.030319 0.16588 -0.0131 0.17707 0.076124 0.070368
487 0.16277 -0.004431 0.092438 0.061094 -0.045174 -0.022933 0.16474 -0.029467 0.15435 0.069207 0.058779
488 0.17776 0.022041 0.12992 0.091551 -0.015329 0.0025429 0.17364 -0.040955 0.16306 0.0916 0.060019
489 0.16438 0.011543 0.10869 0.069209 0.0051856 -0.0081213 0.16276 -0.013682 0.14346 0.088074 0.07012
490 0.18691 0.055165 0.13488 0.092847 -0.0125 0.010864 0.19303 -0.0020694 0.18445 0.091687 0.0785
491 0.17095 0.0079169 0.10884 0.062824 -0.026465 -0.0086197 0.17428 -0.0059268 0.14344 0.0843 0.06148
492 0.16839 0.030129 0.10534 0.074712 -0.01259 -0.0019539 0.16007 -0.022394 0.15372 0.083803 0.078381
493 0.16898 0.046381 0.12459 0.08376 -0.0067355 0.0025818 0.16907 0.010969 0.17815 0.084447 0.078351
494 0.1585 0.030133 0.11186 0.071618 -0.028851 -0.0049924 0.14361 -0.053999 0.12185 0.05729 0.091512
495 0.1652 0.022415 0.095579 0.065075 -0.045776 -0.017427 0.13905 -0.038466 0.12434 0.065953 0.061632
496 0.15833 0.026467 0.10898 0.072663 0.012339 0.0061292 0.15867 -0.017724 0.15567 0.080116 0.043043
497 0.1611 0.037939 0.096315 0.060951 -0.013397 -0.005275 0.14419 -0.031121 0.10792 0.06393 0.043393
498 0.13075 0.0052108 0.098937 0.042988 -0.031472 -0.017619 0.13944 -0.032658 0.11153 0.046563 0.046154
499 0.1319 0.026573 0.09658 0.052746 -0.032127 0.0056866 0.14523 -0.032406 0.1137 0.054176 0.072454
500 0.1355 0.013525 0.087563 0.044194 -0.046292 -0.015268 0.12691 -0.043773 0.10828 0.06647 0.058945
501 0.13433 0.023807 0.089435 0.058501 -0.027248 0.018108 0.14764 -0.02926 0.13723 0.057393 0.041445
502 0.14997 0.023289 0.095908 0.048449 0.007417 -0.006136 0.14409 -0.011038 0.10783 0.064246 0.072306
503 0.11995 0.022681 0.07292 0.044627 -0.041518 -0.01542 0.13273 -0.024325 0.097091 0.057849 0.054536
504 0.12003 0.00083264 0.064443 0.041554 -0.016654 -0.0045545 0.12679 -0.040392 0.10397 0.040853 0.039507
505 0.13808 0.0094446 0.096236 0.061072 -0.027919 0.014601 0.13153 -0.01994 0.11046 0.058756 0.044677
506 0.11944 0.0030166 0.067188 0.02053 -0.015744 -0.019133 0.11654 -0.025867 0.089691 0.044549 0.029857
507 0.12636 0.0073886 0.069881 0.045107 -0.032689 0.0060829 0.12916 -0.039454 0.10828 0.062532 0.054258
508 0.12567 0.014801 0.067214 0.048225 -0.013985 0.0078087 0.12055 -0.023492 0.094424 0.049246 0.047148
509 0.094322 -0.0058075 0.054056 0.031033 -0.05709 -0.021366 0.093484 -0.090149 0.069651 0.035159 0.037419
510 0.10439 -0.011705 0.051409 0.0307 -0.053355 -0.0126 0.090208 -0.073267 0.080958 0.039322 0.026799
511 0.11831 0.0077665 0.072292 0.063988 -0.0083704 0.015376 0.10932 -0.041954 0.090635 0.058255 0.06782
512 0.10866 0.023958 0.065774 0.056226 -0.042076 0.013322 0.096666 -0.065461 0.076272 0.031509 0.02598
513 0.090383 -0.0093895 0.039797 0.029723 -0.054791 -0.017842 0.09035 -0.041539 0.064288 0.035652 0.052071
514 0.088808 -0.00092757 0.04662 0.024821 -0.056136 0.0017734 0.080764 -0.066816 0.085785 0.034765 0.033291
515 0.089203 -0.0016156 0.035692 0.024119 -0.039631 0.0013092 0.075338 -0.073783 0.047262 0.026798 0.025422
516 0.090548 0.012636 0.042295 0.036786 -0.034807 0.026255 0.091112 -0.052381 0.071479 0.040732 0.064892
517 0.068893 -0.0014616 0.039648 0.019784 -0.064172 -0.013889 0.066836 -0.085818 0.053206 0.016095 0.034573
518 0.064518 -0.02296 0.03953 0.010462 -0.069177 -0.018013 0.06286 -0.091595 0.050332 0.013358 0.035813
519 0.089113 0.031072 0.064613 0.05766 -0.021873 0.024352 0.094763 -0.052553 0.054469 0.022652 0.035374
520 0.080508 0.018834 0.054295 0.044767 -0.056268 0.0058282 0.071457 -0.06344 0.068866 0.019895 0.036774
521 0.073203 -0.012894 0.027808 0.036375 -0.055533 0.012724 0.089981 -0.063587 0.050983 0.020878 0.032874
522 0.098668 0.019898 0.047201 0.062373 -0.049388 0.02552 0.088445 -0.043165 0.07511 0.033371 0.060415
523 0.078193 0.0017403 0.032733 0.02173 -0.060494 0.014426 0.071459 -0.072692 0.055586 0.022295 0.060285
524 0.081268 0.025482 0.043476 0.054718 -0.034239 0.039541 0.091303 -0.04474 0.055323 0.025978 0.069356
525 0.082203 0.020454 0.043989 0.039996 -0.038544 0.033847 0.078287 -0.044817 0.05603 0.022031 0.049406
526 0.091118 0.030596 0.059491 0.060423 -0.019589 0.056973 0.11679 -0.0042642 0.068087 0.036574 0.074577
527 0.083203 0.013318 0.036304 0.052201 -0.037885 0.081029 0.086945 -0.058662 0.072294 0.024778 0.090187
528 0.052458 -0.0021599 0.018377 0.041279 -0.029 0.091985 0.075748 -0.055519 0.01877 -0.0037891 0.052138
529 0.089084 0.0083721 0.039299 0.043156 -0.032655 0.11202 0.091872 -0.051126 0.055297 0.016974 0.046038
530 0.065039 0.015684 0.033072 0.038464 -0.059551 0.088086 0.069146 -0.065274 0.042284 0.015867 0.071679
531 0.052424 0.0046761 0.023015 0.014552 -0.053456 0.085962 0.05814 -0.065291 0.045181 0.0030007 0.090979
532 0.071149 0.023768 0.045187 0.061519 -0.044091 0.099728 0.070754 -0.031428 0.067078 0.014634 0.08698
533 0.063684 0.02605 0.0371 0.027667 -0.046096 0.066723 0.069858 -0.080236 0.026014 0.012237 0.05482
534 0.067789 0.045952 0.022182 0.028185 -0.049952 0.062229 0.064572 -0.042793 0.048311 -0.0011595 0.090611
535 0.078664 0.061214 0.039535 0.030452 -0.025907 0.068035 0.065986 -0.04244 0.047628 0.0075238 0.10411
536 0.054949 0.035326 0.011418 0.01711 -0.059882 0.057391 0.04706 -0.080298 0.027075 -0.008253 0.057521
537 0.055224 0.041958 0.02059 0.025578 -0.055867 0.053487 0.048353 -0.058245 0.0048616 0.0011903 0.069492
538 0.043779 0.02694 0.020093 0.029765 -0.059613 0.061102 0.049017 -0.080142 0.030368 -0.0020564 0.063042
539 0.043334 0.047032 0.025546 0.040833 -0.061278 0.079978 0.060791 -0.04058 0.050985 -0.00066316 0.081423
540 0.041069 0.075384 0.019758 0.038631 -0.079973 0.055774 0.038225 -0.064867 0.024702 0.0004101 0.068873
541 0.075764 0.11797 0.042471 0.060048 -0.010369 0.10442 0.082519 -0.029295 0.070989 0.017113 0.082244
542 0.068009 0.10344 0.037224 0.034486 -0.042064 0.072086 0.054193 -0.026862 0.047326 0.0027866 0.066144
543 0.032134 0.027 0.011376 0.013484 -0.035149 0.059261 0.041117 -0.053309 0.022302 -0.02005 0.038225
544 0.043049 0.041242 0.022919 0.028052 -0.046904 0.065707 0.041511 -0.081967 0.026609 -0.0071468 0.078875
545 0.046324 0.047884 0.018702 0.044939 -0.01184 0.080093 0.053105 -0.037654 0.019656 -0.0056636 0.061156
546 0.030939 0.034756 0.0012342 0.019707 -0.047665 0.051149 0.013579 -0.076841 0.023573 -0.0181 0.059776
547 0.039024 0.051278 0.023547 0.020415 -0.03915 0.068665 0.035752 -0.071899 0.01669 -0.005157 0.048397
548 0.020239 0.03686 0.0017695 0.0016323 -0.057055 0.06058 0.031556 -0.054106 0.0084863 -0.026334 0.033467
549 0.037255 0.038772 0.0026022 0.02485 -0.048781 0.092496 0.03481 -0.057893 0.029343 -0.012151 0.062178
550 0.02786 0.030694 -0.0019352 0.025828 -0.030196 0.086782 0.046704 -0.048001 0.01174 -0.027277 0.039078
551 0.028285 0.014846 0.0094075 0.018475 -0.060441 0.054908 0.022548 -0.063758 0.0039267 -0.033854 0.047878
552 0.02037 0.030738 -0.01317 0.009363 -0.053247 0.075043 0.018902 -0.060825 0.019063 -0.016811 0.055119
553 0.0072647 -0.0025004 -0.020637 0.017701 -0.037972 0.076999 0.020296 -0.063923 -0.0063497 -0.022877 0.038849
554 0.03917 0.017412 -0.0025346 0.054518 -0.035167 0.091165 0.03059 -0.05174 0.015927 -0.022894 0.04442
555 0.035135 0.028464 0.010618 0.045596 -0.042802 0.089061 0.043034 -0.033918 0.035304 -0.017231 0.04934
556 0.02178 -0.0088044 0.00081069 0.018064 -0.043768 0.086857 0.028397 -0.045485 -0.014269 -0.022518 0.053651
557 0.035495 0.012208 -0.011077 0.025311 -0.042963 0.083682 0.028251 -0.065482 0.029067 -0.017664 0.044951
558 0.01321 -0.0035505 -0.005744 -0.017441 -0.057628 0.077218 0.010035 -0.07461 0.034304 -0.029731 0.027002
559 0.016905 -0.011248 -0.0030014 0.011407 -0.065063 0.086584 0.022279 -0.081687 0.0036811 -0.011978 0.066302
560 0.0010501 -0.011317 -0.0020087 -0.0077856 -0.069889 0.05445 0.012173 -0.062514 0.0015778 -0.036735 0.044453
561 0.0048452 -0.0048845 -0.025816 -0.0094279 -0.050524 0.069606 0.012897 -0.091542 0.0056546 -0.025711 0.017713
562 0.0396 0.020157 0.0036766 0.01282 -0.033499 0.080461 0.025091 -0.057829 0.020051 -0.011808 0.042374
563 0.00039527 -0.0036306 -0.027731 -0.020563 -0.078185 0.059397 0.012045 -0.051846 -0.0019218 -0.039815 0.048074
564 -0.0054097 -0.028839 -0.035678 -0.028225 -0.08631 0.051743 -0.0078614 -0.066544 -0.034255 -0.032962 0.035445
565 0.0092754 0.0099134 0.0007045 0.0098328 -0.029925 0.081029 0.019272 -0.068831 0.022772 -0.025678 0.037085
566 0.01232 -0.0085946 -0.012493 0.012081 -0.04713 0.072415 0.0081464 -0.069988 -0.0011914 -0.028795 0.044525
567 0.022465 0.013647 -0.01589 0.014848 -0.028646 0.08747 0.02118 -0.047376 0.032515 -0.031052 0.052896
568 0.022471 -0.00096067 0.011032 0.0059059 -0.035641 0.092906 0.027274 -0.045233 0.013202 -0.027198 0.037366
569 0.011546 0.0025913 -0.0065449 0.00044355 -0.070676 0.092632 0.010868 -0.03078 0.002069 -0.049815 0.033317
570 -0.0012094 -0.0067167 -0.022692 0.00067123 -0.072181 0.066108 -0.008798 -0.080108 0.0092458 -0.055692 -0.018603
571 0.010226 0.025255 0.01027 0.014289 -0.049317 0.081444 0.019926 -0.047045 -0.0035974 -0.036559 0.044978
572 0.0081607 -0.021763 -0.030717 -0.0088234 -0.076982 0.054839 -0.01225 -0.053573 0.0063794 -0.050155 0.033908
573 0.021956 0.0034592 0.010936 0.012184 -0.060247 0.071695 0.010554 -0.06807 -9.3813e-05 -0.026062 0.050759
574 -0.010829 0.0041212 -0.017122 -0.010728 -0.062462 0.060621 -0.0055925 -0.068837 -0.010337 -0.038659 0.028589
575 -0.0066441 -0.025017 -0.038019 -0.01396 -0.066938 0.072827 -0.0049086 -0.066045 -0.03174 -0.060336 -0.01055
576 -0.016509 -0.026855 -0.042526 -0.026993 -0.065803 0.070292 -0.0070447 -0.055592 -0.016553 -0.045892 0.03938
577 -0.009204 -0.017243 -0.0091738 -0.001295 -0.039678 0.079838 0.0027892 -0.035609 0.0046734 -0.046909 0.027081
578 -0.036389 -0.034141 -0.028711 -0.033137 -0.085334 0.047354 -0.021057 -0.076527 -0.02377 -0.074076 -0.011779
579 0.019786 0.0086011 -0.0070185 4.035e-05 -0.045169 0.08963 0.012527 -0.043164 0.018457 -0.033053 0.023082
580 -0.018309 -0.026147 -0.043046 -0.017782 -0.067264 0.071476 -0.015769 -0.060331 -0.0098562 -0.057559 0.013442
581 0.0034262 0.012095 -0.0081732 -0.0037543 -0.028719 0.080051 0.0086248 -0.036179 0.0029706 -0.032176 0.018772
582 0.0023112 -0.021293 -0.032721 -0.0026466 -0.055685 0.069997 0.0021687 -0.063676 -0.016073 -0.049863 0.001903
583 -0.017954 -0.016921 -0.030348 -0.032429 -0.07467 0.056583 -0.019767 -0.052923 -0.012736 -0.06141 -0.0087566
584 -0.013359 -0.013489 -0.027785 -0.027901 -0.085185 0.076559 -0.016914 -0.092101 -0.014879 -0.050136 -0.0059061
585 -0.021854 -0.019837 -0.042673 -0.019574 -0.06258 0.047895 -0.0074496 -0.085838 -0.031482 -0.066073 0.0013744
586 0.0048615 0.00049496 -0.00064995 0.0092941 -0.030086 0.08896 0.021974 -0.023726 0.023035 -0.0412 0.0055448
587 0.0088765 0.026007 0.0045127 -0.0082382 -0.026091 0.10401 -1.1861e-05 -0.052633 0.0069413 -0.038036 0.0046753
588 -0.011848 -0.024691 -0.021675 -0.030581 -0.072706 0.061492 -0.017178 -0.06928 -0.020222 -0.057763 0.00028575
589 -0.0059034 -0.022659 -0.029682 -0.029073 -0.077202 0.052988 -0.019914 -0.055288 -0.0043351 -0.04604 -0.025444
590 -0.0098183 0.0042629 -0.018319 0.0063748 -0.082147 0.062344 0.00042982 -0.043665 0.0068517 -0.051697 -0.0066233
591 -0.0010433 -0.024685 -0.031867 -0.0092975 -0.066182 0.055129 -0.0087563 -0.062102 -0.013001 -0.044433 0.0078872
592 0.010382 -0.0025232 -0.016184 0.01028 -0.034377 0.075205 0.0021276 -0.02756 -0.011575 -0.04748 0.014758
593 -0.0089432 -0.017381 -0.011081 -0.011512 -0.067763 0.061241 -6.8503e-05 -0.047447 -0.0086879 -0.041297 0.012858
594 -0.012178 -0.031179 -0.065059 -0.025474 -0.054118 0.035567 -0.022445 -0.076024 -0.014661 -0.062544 -0.024481
595 -0.014523 -0.026797 -0.027576 -0.0041568 -0.051583 0.048203 -0.0083507 -0.035542 -0.015554 -0.05949 -0.010511
596 -0.011138 -0.028155 -0.040563 -0.022909 -0.077108 0.056018 -0.023337 -0.10434 0.0067725 -0.049577 0.0011195
597 -0.003473 -0.0065633 -0.027581 -0.012421 -0.064734 0.044084 -0.017763 -0.044186 0.0055893 -0.053524 -0.00699
598 -0.014148 -0.026771 -0.023588 -0.024474 -0.057089 0.05371 -0.011479 -0.068104 0.015196 -0.051021 0.0045604
599 -0.016843 -0.034029 -0.019346 -0.020926 -0.077734 0.031986 -0.012475 -0.049001 -0.015827 -0.063627 0.0053209
600 -0.022918 -0.042477 -0.050723 -0.034048 -0.08095 0.042971 -0.036071 -0.084319 0.0044297 -0.070684 -0.0079686
601 -0.021943 -0.037015 -0.02792 -0.0077007 -0.076395 0.059407 -0.021127 -0.074496 0.0058565 -0.060841 -0.0089782
602 -0.0094377 -0.011263 -0.010258 -0.004393 -0.04943 0.073463 -0.0092635 -0.045553 -0.0016067 -0.041008 0.028512
603 -0.012583 -0.017251 -0.025085 -0.018435 -0.039305 0.057679 -0.01821 -0.046511 0.01151 -0.053164 -0.022697
604 -0.036518 -0.055199 -0.042142 -0.049718 -0.086921 0.034425 -0.042386 -0.10247 -0.029853 -0.063211 -0.029067
605 -0.027743 -0.069447 -0.04943 -0.04154 -0.060336 0.04642 -0.035292 -0.073305 -0.014386 -0.070478 -0.012376
606 -0.020618 -0.042445 -0.062937 -0.031592 -0.070921 0.030416 -0.044938 -0.086293 0.0031204 -0.062294 -0.0098358
607 -0.031082 -0.047873 -0.033304 -0.018955 -0.073766 0.048962 -0.023894 -0.07919 -0.019783 -0.075251 -0.0080554
608 -0.0091174 -0.027601 -0.034612 -0.036217 -0.064862 0.049958 -0.02115 -0.043717 0.009844 -0.057558 0.012325
609 -0.022372 -0.03978 -0.033439 -0.028459 -0.054197 0.046394 -0.022786 -0.081775 -0.0010092 -0.053105 0.0085556
610 -0.040767 -0.074128 -0.053506 -0.024882 -0.058832 0.046469 -0.030322 -0.066372 -0.017122 -0.065071 -0.027834
611 -0.018462 -0.053996 -0.042774 -0.022204 -0.064398 0.034805 -0.024388 -0.074339 -0.022946 -0.064928 -0.0013035
612 -0.045877 -0.053454 -0.063871 -0.036006 -0.085953 0.021341 -0.044735 -0.093557 -0.029059 -0.080825 -0.061123
613 -0.022442 -0.034242 -0.038009 0.0027915 -0.027168 0.047267 -0.028051 -0.083474 0.003518 -0.045812 -0.00080258
614 -0.033867 -0.03682 -0.040466 -0.0091708 -0.047643 0.039303 -0.037177 -0.063141 0.0049248 -0.064738 -0.0073821
615 -0.024832 -0.015408 -0.040963 -0.015313 -0.021039 0.048508 -0.015783 -0.052059 0.017722 -0.051785 -0.020002
616 -0.042897 -0.047216 -0.058201 -0.028465 -0.067694 0.028364 -0.028289 -0.089376 -0.015212 -0.064952 -0.050131
617 -0.032122 -0.023294 -0.045658 -0.0093478 -0.038529 0.03637 -0.023405 -0.051054 -0.014955 -0.060459 -0.00092072
618 -0.044827 -0.043762 -0.040855 -0.01632 -0.041344 0.055886 -0.021341 -0.067741 -0.013788 -0.057395 -0.0058003
619 -0.057742 -0.05458 -0.063173 -0.062642 -0.06799 0.014811 -0.045757 -0.10907 -0.015881 -0.069472 -0.01784
620 -0.031587 -0.022478 -0.03057 -0.033825 -0.058195 0.036347 -0.031133 -0.070176 0.0019256 -0.041279 0.0084507
621 -0.040782 -0.037416 -0.062217 -0.043627 -0.06454 0.017643 -0.047489 -0.091673 -0.019838 -0.070075 -0.0032889
622 -0.033777 -0.033184 -0.056755 -0.049249 -0.052246 0.029009 -0.028196 -0.05656 -0.013431 -0.066532 -0.032418
623 -0.061722 -0.034322 -0.041372 -0.048052 -0.096801 0.016265 -0.053382 -0.076798 -0.015394 -0.072849 -0.035268
624 -0.047467 -0.05178 -0.056489 -0.056444 -0.082966 0.02941 -0.038468 -0.084865 0.0029328 -0.068306 -0.023947
625 -0.034522 -0.017268 -0.042037 -0.054446 -0.051751 0.060526 -0.025504 -0.065302 -0.0075004 -0.057882 -0.017877
626 -0.027176 -0.0015359 -0.031464 -0.0068187 -0.025347 0.065372 0.0019 -0.04855 0.011576 -0.050609 -0.021437
627 -0.036441 -0.020634 -0.041241 -0.039831 -0.036202 0.039658 -0.021616 -0.054057 0.0032331 -0.058546 -0.035026
628 -0.057896 -0.043302 -0.046519 -0.057743 -0.063957 0.038254 -0.033992 -0.087554 -0.0264 -0.058703 -0.0042856
629 -0.040741 -0.03349 -0.055526 -0.056546 -0.073592 0.024579 -0.048288 -0.096572 -0.026093 -0.061969 -0.035195
630 -0.043896 -0.028568 -0.046634 -0.038298 -0.050778 0.035835 -0.028464 -0.076329 -0.0048365 -0.052166 -0.012675
631 -0.024841 -0.017646 -0.042361 -0.05903 -0.035703 0.040681 -0.033021 -0.067867 -0.0094597 -0.056643 -0.0063942
632 -0.030156 -0.033514 -0.038518 -0.046133 -0.049248 0.025897 -0.036917 -0.099374 -0.022723 -0.04952 -0.012854
633 -0.062461 -0.049342 -0.069556 -0.083145 -0.092663 -0.00041745 -0.061813 -0.094501 -0.027786 -0.075726 -0.061663
634 -0.038816 -0.02473 -0.047013 -0.041047 -0.046689 0.044488 -0.036909 -0.077599 0.012321 -0.064353 -0.019283
635 -0.049351 -0.028408 -0.06733 -0.0559 -0.073914 0.019394 -0.050525 -0.11141 -0.018822 -0.07802 -0.023412
636 -0.053056 -0.029996 -0.060938 -0.040912 -0.054179 0.03998 -0.046021 -0.076833 -0.026466 -0.062557 -0.025962
637 -0.036111 0.0032459 -0.045315 -0.027894 -0.019865 0.039226 -0.029207 -0.048281 0.0058411 -0.062033 -0.0058514
638 -0.056926 -0.032552 -0.054832 -0.073437 -0.07375 0.016132 -0.063003 -0.095128 -0.033602 -0.0857 -0.045081
639 -0.055531 -0.02681 -0.05319 -0.057769 -0.048375 0.027367 -0.047729 -0.077885 -0.014145 -0.077947 -0.04044
640 -0.040216 -0.025328 -0.050487 -0.035781 -0.05458 0.024643 -0.059076 -0.094313 -0.021949 -0.078923 -0.01983
641 -0.064101 -0.043206 -0.068244 -0.076263 -0.062536 0.0052589 -0.070042 -0.07234 -0.037162 -0.07914 -0.01339
642 -0.060266 -0.030114 -0.057172 -0.056836 -0.050451 0.021035 -0.054958 -0.089987 -0.016115 -0.071557 -0.036129
643 -0.055551 -0.039982 -0.075279 -0.063088 -0.050046 0.01938 -0.053554 -0.091365 -0.032668 -0.068694 -0.041209
644 -0.041176 -0.02382 -0.049287 -0.04894 -0.012651 0.018356 -0.033 -0.070532 -0.0088013 -0.05148 -0.014558
645 -0.04487 -0.025128 -0.058144 -0.056953 -0.027797 0.032492 -0.061956 -0.09263 -0.019345 -0.076587 -0.034538
646 -0.061625 -0.050496 -0.063741 -0.059565 -0.051892 0.010918 -0.061892 -0.077947 -0.010488 -0.077734 -0.031817
647 -0.05428 -0.039764 -0.068109 -0.058267 -0.049717 0.023654 -0.054268 -0.077324 -0.0013209 -0.077171 -0.018257
648 -0.047385 -0.026312 -0.052766 -0.03228 -0.039923 0.030499 -0.046534 -0.061712 0.035206 -0.069147 -0.021746
649 -0.03656 -0.0018303 -0.040433 -0.018152 -0.038628 0.038325 -0.04698 -0.069209 0.016253 -0.052484 -0.014786
650 -0.048525 -0.013648 -0.061421 -0.050304 -0.043063 0.025841 -0.054847 -0.069866 0.010819 -0.071031 -0.026045
651 -0.06035 0.077224 -0.071028 -0.049177 -0.038248 0.018897 -0.058063 -0.034964 0.0053362 -0.072328 -0.031425
652 -0.044705 0.10675 -0.048405 -0.031099 -0.043224 0.030413 -0.039569 -0.087611 0.008893 -0.068674 -0.029774
653 -0.0534 0.10626 -0.050673 -0.031011 -0.037099 0.038738 -0.042965 -0.051008 0.00059982 -0.078691 -0.058934
654 -0.057955 0.08707 -0.0749 -0.058304 -0.070784 0.0074542 -0.064021 -0.10756 -0.0011834 -0.078258 -0.029813
655 -0.05956 0.10024 -0.055737 -0.044406 -0.054869 0.01217 -0.044767 -0.044543 0.0022134 -0.071194 -0.002773
656 -0.037225 0.13692 -0.025145 -0.026298 -0.032995 0.029426 -0.046323 -0.05285 0.04615 -0.083111 -0.030233
657 -0.05829 0.070536 -0.061182 -0.058771 -0.04611 0.0032815 -0.050529 -0.082158 -0.003623 -0.068488 -0.030522
658 -0.053935 0.050487 -0.053769 -0.054923 -0.058905 0.019007 -0.052505 -0.092955 0.0021438 -0.070845 -0.057152
659 -0.06702 0.021779 -0.061327 -0.058955 -0.052321 0.012673 -0.051052 -0.078682 -0.014609 -0.072021 -0.028531
660 -0.071035 0.013651 -0.061074 -0.073948 -0.078686 0.012309 -0.080018 -0.09981 -0.010513 -0.081378 -0.036751
661 -0.05301 0.029043 -0.061452 -0.05773 -0.063821 0.0092947 -0.047334 -0.082317 -0.0096958 -0.062925 -0.01291
662 -0.065855 -0.014105 -0.072199 -0.069492 -0.087296 -0.01279 -0.07835 -0.10133 -0.007059 -0.078392 -0.04337
663 -0.0537 0.020177 -0.059646 -0.056764 -0.049712 0.021076 -0.044526 -0.068162 0.011028 -0.076918 -0.032579
664 -0.050095 0.0040494 -0.065474 -0.047577 -0.035687 0.010632 -0.047842 -0.090289 -0.0015054 -0.076425 -0.027549
665 -0.042319 0.044971 -0.041491 -0.044499 -0.017422 0.031678 -0.040258 -0.059897 0.023671 -0.059692 -0.012808
666 -0.055864 0.011693 -0.051518 -0.051761 -0.042367 0.0025236 -0.054224 -0.083704 -0.0072318 -0.077879 -0.026028
667 -0.062129 -0.017205 -0.050366 -0.058554 -0.053003 0.025499 -0.06129 -0.060171 -0.007635 -0.083935 -0.047417
668 -0.046334 8.7282e-05 -0.049883 -0.042786 -0.031178 0.030825 -0.056987 -0.089379 0.0023518 -0.070082 -0.037137
669 -0.027959 0.025689 -0.03876 -0.041498 -0.030703 0.034771 -0.028733 -0.035376 0.027789 -0.051639 -0.0094365
670 -0.065624 -0.015869 -0.070938 -0.068251 -0.048049 0.013617 -0.055129 -0.086333 -0.028885 -0.071426 -0.036516
671 -0.034039 0.0049032 -0.065835 -0.048193 -0.062194 0.0073726 -0.052455 -0.065701 0.0062921 -0.073362 -0.035976
672 -0.051934 -0.011825 -0.053562 -0.063105 -0.071679 0.016508 -0.047021 -0.096238 -0.00049106 -0.067339 -0.019485
673 -0.035229 0.022197 -0.06221 -0.060528 -0.060174 0.029674 -0.051927 -0.068875 0.018096 -0.071086 -0.014155
674 -0.061034 0.0038592 -0.074437 -0.06708 -0.06259 0.00724 -0.062203 -0.093913 0.0060925 -0.074702 -0.0074341
675 -0.054689 -0.024059 -0.068925 -0.050192 -0.058935 0.018716 -0.059649 -0.08621 0.017479 -0.075689 -0.028044
676 -0.055084 0.019373 -0.061472 -0.051455 -0.05011 0.023472 -0.058815 -0.092668 0.017606 -0.087296 -0.021853
677 -0.051949 0.0090751 -0.054309 -0.060447 -0.068385 0.0055173 -0.067521 -0.095255 0.029683 -0.077683 -0.0011427
678 -0.029354 0.039647 -0.029117 -0.028449 -0.024961 0.028203 -0.036538 -0.065472 0.04834 -0.058159 -0.0079723
679 -0.031769 0.0086791 -0.036374 -0.025952 -0.052566 0.024309 -0.044684 -0.07692 0.021167 -0.063286 -0.00055179
680 -0.068744 -0.028729 -0.080311 -0.068584 -0.080071 -0.0065653 -0.07904 -0.1324 -0.0091167 -0.095173 -0.030871
681 -0.049749 0.017643 -0.039079 -0.047846 -0.057267 0.018291 -0.054276 -0.076964 0.02918 -0.07292 -0.0023609
682 -0.055114 -0.032355 -0.071466 -0.068979 -0.095192 0.0002363 -0.077802 -0.10967 -0.0093431 -0.086166 -0.01765
683 -0.042759 -0.005103 -0.041263 -0.048101 -0.032637 0.020232 -0.056258 -0.070149 0.016354 -0.063793 -0.0151
684 -0.042133 0.014979 -0.055531 -0.043683 -0.066692 0.011858 -0.048674 -0.058846 0.03827 -0.08022 -0.015689
685 -0.040328 -0.025769 -0.070008 -0.066846 -0.059088 -0.0028163 -0.06711 -0.077224 0.011427 -0.077227 0.029401
686 -0.039853 0.0053029 -0.048985 -0.026668 0.0020071 0.046549 -0.025806 -0.055691 0.037604 -0.068483 -0.024959
687 -0.056838 -0.0083251 -0.083613 -0.03769 -0.052448 0.0065553 -0.061593 -0.078658 0.010371 -0.08025 -0.046998
688 -0.063643 -0.030163 -0.07393 -0.050262 -0.064333 -0.009319 -0.060349 -0.089416 0.029548 -0.079717 -0.032618
689 -0.047498 -0.017281 -0.070447 -0.022115 -0.062279 0.0060468 -0.062855 -0.058633 0.019614 -0.084633 -0.024507
690 -0.063173 -0.012109 -0.059245 -0.050617 -0.029874 0.018963 -0.054131 -0.04932 0.017851 -0.08337 -0.013157
691 -0.055108 -0.044307 -0.063052 -0.034469 -0.036539 0.019158 -0.054047 -0.081398 0.0077581 -0.078957 -0.023786
692 -0.059193 -0.017185 -0.06235 -0.025392 -0.044244 0.012664 -0.054723 -0.054785 0.0066248 -0.077174 -0.019126
693 -0.049298 -0.022333 -0.061587 -0.014184 -0.05553 0.01816 -0.047639 -0.068323 0.030912 -0.06937 0.0031447
694 -0.047803 -0.013141 -0.048774 -0.024556 -0.052285 0.0063458 -0.062145 -0.06061 0.025718 -0.069567 -0.012655
695 -0.051908 -0.025389 -0.058102 -0.025629 -0.03947 0.023082 -0.047171 -0.061207 0.024485 -0.081074 -0.00075433
696 -0.061183 -0.018547 -0.068059 -0.005151 -0.052016 0.017987 -0.042718 -0.050945 0.029952 -0.077691 -0.0060739
697 -0.045138 -0.021605 -0.073426 -0.030083 -0.067731 0.0010832 -0.059274 -0.086872 0.018069 -0.073807 -0.029363
698 -0.033513 -0.0097933 -0.047734 -0.00091568 -0.030016 0.003589 -0.04899 -0.074119 0.061796 -0.059874 0.022467
699 -0.063738 -0.034641 -0.080591 -0.004978 -0.062271 0.0078247 -0.066426 -0.068007 0.021212 -0.081181 -0.022912
700 -0.061803 -0.035259 -0.070648 -0.01257 -0.041277 -0.0067695 -0.058952 -0.049654 0.036039 -0.080838 -0.016582
701 -0.048828 -0.031837 -0.075486 -0.013923 -0.041342 0.016096 -0.064018 -0.099341 0.037996 -0.074814 -0.033882
702 -0.053573 -0.035015 -0.066023 0.010335 -0.037647 0.011202 -0.063004 -0.083389 0.036553 -0.072671 -0.0085111
703 -0.046667 -0.0074034 -0.07342 -0.019957 -0.018852 0.028408 -0.04875 -0.068696 0.02217 -0.075868 -0.027911
704 -0.056782 -0.049831 -0.070788 -0.02976 -0.054948 -0.0014763 -0.074646 -0.093763 0.023156 -0.070185 -0.0094301
705 -0.051697 -0.023469 -0.070565 -0.019482 -0.029693 0.0059695 -0.069202 -0.10384 0.018273 -0.080571 -0.01773
706 -0.068042 -0.029067 -0.077083 -0.033444 -0.035228 0.012045 -0.070539 -0.072548 0.0344 -0.087408 -0.010669
707 -0.040027 -0.011036 -0.05257 -0.019807 -0.018554 0.017711 -0.045825 -0.080806 0.044897 -0.059455 -0.0049987
708 -0.048202 -0.025524 -0.061047 -0.017519 -0.030389 0.0080869 -0.060431 -0.069723 0.023574 -0.069171 0.0026917
709 -0.068797 0.081828 -0.075265 -0.023321 -0.064184 -0.0038374 -0.084647 -0.11172 0.0067204 -0.065908 -0.011528
710 -0.039312 0.08118 -0.046882 -0.0029635 -0.018189 0.022928 -0.034273 -0.048208 0.057047 -0.059835 0.011763
711 -0.035507 0.18625 -0.026949 0.00076417 0.00012535 0.041854 -0.039039 -0.043555 0.059614 -0.062532 0.037753
712 -0.059222 0.11037 -0.066967 -0.022178 -0.02742 0.01262 -0.053295 -0.069062 0.028811 -0.071348 -0.0072064
713 -0.057507 0.057606 -0.074554 -0.02863 -0.051785 0.011626 -0.054841 -0.06964 0.057528 -0.066935 0.0081041
714 -0.061782 0.030988 -0.067401 -0.023053 -0.04286 -0.0003684 -0.066957 -0.1021 0.045184 -0.077182 -0.0027555
715 -0.071617 0.0056603 -0.076999 -0.022505 -0.047086 -0.0056426 -0.074754 -0.067474 0.021781 -0.083239 -0.005975
716 -0.059932 -0.0097677 -0.054516 -0.017737 -0.032381 -0.00050682 -0.05932 -0.065742 0.050488 -0.069315 0.0084955
717 -0.048207 0.0043043 -0.074643 0.01174 -0.044456 0.016589 -0.063296 -0.097249 0.046785 -0.051342 0.046986
718 -0.065382 0.0030363 -0.076191 -0.0099121 -0.041722 0.0090948 -0.073542 -0.079866 0.044922 -0.055009 0.027096
719 -0.048377 0.014908 -0.057228 -0.016194 -0.0063768 0.015241 -0.050108 -0.081324 0.056308 -0.056226 0.036147
720 -0.053762 -0.0045498 -0.068605 -0.0098167 -0.027222 0.016846 -0.060474 -0.083361 0.046655 -0.065902 0.016157
721 -0.051177 -0.025978 -0.075523 -0.017839 -0.048287 -0.0059679 -0.06092 -0.073579 0.034162 -0.060219 0.013558
722 -0.054772 -0.0099958 -0.0919 -0.036101 -0.044643 -0.013842 -0.072516 -0.12939 0.018289 -0.072056 0.014828
723 -0.072726 -0.036264 -0.095128 -0.042614 -0.025818 -0.025186 -0.064812 -0.11331 0.047316 -0.084483 -0.0023313
724 -0.047061 -0.027832 -0.069645 -0.025816 -0.019633 -0.0014205 -0.056959 -0.091541 0.065922 -0.081219 0.050469
725 -0.033426 -0.01312 -0.059862 -0.030748 -0.0024384 0.010495 -0.039315 -0.058448 0.066509 -0.066676 0.05178
726 -0.039421 -0.013388 -0.0663 -0.029931 -0.011374 0.016171 -0.028391 -0.051825 0.064756 -0.055283 0.02121
727 -0.036186 -0.011826 -0.055757 -0.015883 0.006571 0.0070669 -0.026757 -0.051033 0.054453 -0.062049 0.060001
728 -0.053821 -0.015084 -0.069814 -0.020305 0.0031657 0.011193 -0.021553 -0.0771 0.073669 -0.070626 0.038421
729 -0.046156 -0.009482 -0.055062 -0.043138 -0.05417 0.011388 -0.028349 -0.067687 0.050426 -0.060713 0.033552
730 -0.059521 -0.01604 -0.082889 -0.04052 -0.042305 0.0054343 -0.046575 -0.099115 0.041423 -0.08855 0.038232
731 -0.066996 -0.032948 -0.073566 -0.036952 -0.04035 0.00164 -0.040231 -0.081162 0.05742 -0.086556 0.036452
732 -0.072771 -0.038716 -0.095454 -0.046875 -0.057445 -0.028194 -0.051227 -0.10729 0.052147 -0.084943 0.036413
733 -0.043566 -0.018514 -0.051251 -0.0061269 -0.026761 0.022172 -0.030943 -0.078647 0.076123 -0.0622 0.035633
734 -0.056731 0.013028 -0.075798 -0.036599 -0.046556 -0.0091926 -0.03709 -0.064464 0.07018 -0.071207 0.072724
735 -0.045436 0.01358 -0.077466 -0.030212 -0.034521 0.0051132 -0.030086 -0.086661 0.094007 -0.060943 0.040404
736 -0.065191 -0.025228 -0.076993 -0.028884 -0.034156 0.003499 -0.045862 -0.076909 0.050924 -0.07656 0.035695
737 -0.052756 -0.0072961 -0.065431 -0.015616 -0.024442 0.0070948 -0.023608 -0.072176 0.060341 -0.062127 0.059455
738 -0.068501 -0.026064 -0.079348 -0.038888 -0.049487 -0.010219 -0.051494 -0.089844 0.030117 -0.082014 0.037176
739 -0.034116 0.038758 -0.047335 -0.0043008 -0.023632 0.026186 -0.0315 -0.064141 0.093984 -0.04881 0.078456
740 -0.053581 0.01327 -0.046173 -0.0036631 -0.018858 0.019332 -0.035596 -0.067128 0.072831 -0.075727 0.049987
741 -0.034566 0.0043818 -0.06863 -0.016795 -0.026363 0.014598 -0.042312 -0.059366 0.060508 -0.046854 0.061977
742 -0.04692 0.015094 -0.065987 -0.021518 -0.033638 0.019364 -0.038168 -0.090433 0.062935 -0.06723 0.054898
743 -0.044955 -0.0045743 -0.058055 -0.01889 -0.042893 0.01086 -0.040365 -0.10952 0.054601 -0.054337 0.077328
744 -0.04483 -0.018692 -0.068502 -0.017182 -0.042129 0.0059553 -0.050111 -0.089798 0.052208 -0.061384 0.048709
745 -0.044235 -0.02201 -0.075389 -0.027075 -0.024624 0.0035211 -0.042907 -0.062995 0.036465 -0.056731 0.054449
746 -0.05039 -0.026668 -0.064357 -0.017347 -0.031069 0.0059869 -0.043543 -0.071212 0.046242 -0.071597 0.059999
747 -0.052685 -0.026696 -0.086474 -0.020709 -0.030204 -0.0085473 -0.037119 -0.08771 0.038919 -0.060454 0.06757
748 -0.05533 -0.030424 -0.083961 -0.024052 -0.04511 0.00070849 -0.035725 -0.1014 0.048015 -0.070901 0.04763
749 -0.055975 -0.032942 -0.071339 -0.034484 -0.019835 -0.0071957 -0.036421 -0.053104 0.030042 -0.061828 0.069771
750 -0.04598 -0.02831 -0.077966 -0.024926 -0.05252 0.0052701 -0.019097 -0.060142 0.050789 -0.054374 0.076921
751 -0.035755 -0.034948 -0.069693 -0.019429 -0.030816 -0.019324 -0.032533 -0.045849 0.045686 -0.070921 0.091102
752 -0.0259 -0.012516 -0.058731 -0.015931 -0.0029308 0.038492 -0.02473 -0.074867 0.038993 -0.056598 0.076512
753 -0.066485 -0.053244 -0.081188 -0.049253 -0.035156 0.00012744 -0.059666 -0.11308 0.0042294 -0.069855 0.080753
754 -0.03416 -0.0056425 -0.063946 -0.019736 -0.010571 0.036963 -0.028162 -0.053301 0.032196 -0.047171 0.11903
755 -0.042075 -0.01552 -0.048793 -0.015398 -0.060377 0.005659 -0.048828 -0.089349 0.011143 -0.073978 0.092404
756 -0.0468 -0.0037585 -0.08167 -0.02408 -0.059712 0.00022482 -0.052124 -0.083206 0.0301 -0.057145 0.085074
757 -0.069755 -0.034797 -0.094248 -0.031833 -0.051197 -0.013619 -0.05155 -0.081803 0.028897 -0.067682 0.059595
758 -0.04311 0.013905 -0.077035 0.0054751 -0.047362 0.0048464 -0.047496 -0.080441 0.039473 -0.067608 0.093245
759 -0.034745 0.13508 -0.063912 -0.020587 -0.024308 0.016532 -0.014552 -0.061908 0.0728 -0.064595 0.11853
760 -0.04528 0.18567 -0.06391 -0.0041695 -0.030793 0.011298 -0.030498 -0.068155 0.084457 -0.063702 0.10997
761 -0.040824 0.13874 -0.065307 0.0012482 -0.021168 -0.0010962 -0.021454 -0.049263 0.10207 -0.061098 0.095786
762 -0.067969 0.084533 -0.084714 -0.018994 -0.049293 -0.0127 -0.046231 -0.07528 0.081641 -0.067945 0.10552
763 -0.052784 0.034855 -0.085212 -0.041776 -0.041789 0.0027354 -0.048727 -0.095757 0.098067 -0.071722 0.092507
764 -0.053439 0.024397 -0.088379 -0.034639 -0.027164 -0.0059589 -0.035473 -0.073195 0.090574 -0.069179 0.091198
765 -0.066234 -0.014201 -0.078846 -0.047541 -0.040199 -0.0093931 -0.047439 -0.086662 0.12553 -0.069945 0.094758
766 -0.049299 0.0047413 -0.080444 -0.028263 -0.00013457 0.0022127 -0.029025 -0.055469 0.11898 -0.054582 0.099589
767 -0.036004 0.028513 -0.059791 -0.0043657 0.02172 0.016019 -0.0074111 -0.022877 0.15757 -0.033549 0.13048
768 -0.060199 -0.017825 -0.094159 -0.052308 0.0037649 0.0022843 -0.023147 -0.046614 0.15419 -0.039486 0.09537
769 -0.054944 -0.0099528 -0.088016 -0.04937 -0.05209 -0.02382 -0.033283 -0.092182 0.13429 -0.046882 0.08952
770 -0.050359 -0.015581 -0.087083 -0.048683 -0.027496 -0.025544 -0.015439 -0.082239 0.15914 -0.037319 0.10534
771 -0.048154 -0.029949 -0.090791 -0.049265 -0.043391 -0.0027983 -0.020426 -0.064406 0.13872 -0.039316 0.084661
772 -0.028179 -0.0052168 -0.083768 -0.021337 -0.0043062 0.025277 0.010178 -0.030294 0.16637 -0.010773 0.069282
773 -0.034404 0.017545 -0.056655 -0.01629 -0.016971 0.024263 0.0044522 -0.051671 0.19227 -0.0077993 0.10592
774 -0.035389 0.016957 -0.070613 -0.050722 -0.025497 0.015389 0.011546 -0.058698 0.1763 -0.002206 0.060043
775 -0.046254 0.069739 -0.09283 -0.051674 -0.065682 -0.011175 -0.00639 -0.10042 0.13788 -0.023463 0.084163
776 -0.040159 0.13542 -0.067577 -0.047147 -0.043607 0.020441 -0.0089261 -0.071373 0.17852 -0.027559 0.1038
777 -0.041174 0.13052 -0.076505 -0.057989 -0.051493 0.037936 -0.015862 -0.06854 0.16369 -0.032406 0.080794
778 -0.024409 0.21207 -0.060222 -0.055661 -0.028858 0.014952 -0.020098 -0.059988 0.18608 -0.033853 0.074214
779 -0.022084 0.21461 -0.063699 -0.039664 -0.053903 0.003998 -0.0097844 -0.093835 0.19343 -0.03091 0.087545
780 -0.0061485 0.11685 -0.072607 -0.032306 -0.0074184 0.014724 0.0021995 -0.039262 0.188 -0.0027764 0.089915
781 -0.022993 0.10703 -0.064004 -0.035918 0.0072164 0.01231 -0.0050966 -0.04301 0.1999 -0.015193 0.12092
782 -0.045068 0.073193 -0.090041 -0.055551 -0.035259 0.0047254 -0.021393 -0.053397 0.16864 -0.01694 0.084966
783 -0.025993 0.069775 -0.067799 -0.048153 -0.0054642 0.0081312 -0.0047888 -0.077715 0.17846 0.00098336 0.071027
784 -0.040028 0.070827 -0.071756 -0.052795 0.015821 0.017477 -0.010445 -0.035942 0.19971 0.0042166 0.077687
785 -0.055473 0.045039 -0.090114 -0.063597 -0.014215 0.011003 -0.010921 -0.079129 0.15031 -0.02332 0.064688
786 -0.050928 0.035851 -0.087671 -0.05477 -0.00265 -0.0017415 0.0074729 -0.069837 0.17214 -0.012797 0.078688
787 -0.046633 0.032453 -0.095308 -0.047772 0.00039473 0.011804 0.0071567 -0.059744 0.19318 -0.026934 0.060199
788 -0.024878 0.063045 -0.074306 -0.030954 0.0035795 0.01866 0.062571 -0.040351 0.17539 -0.01777 0.082949
789 -0.032023 0.044737 -0.082253 -0.033557 -0.010716 0.0056259 0.052015 -0.067829 0.20888 -0.0071371 0.11712
790 -0.030278 0.017459 -0.08925 -0.079569 -0.029311 -0.0037883 0.044958 -0.063246 0.18578 0.00099621 0.08784
791 -0.0088929 0.031231 -0.081948 -0.065761 -0.025016 0.0093975 0.026682 -0.055933 0.18102 0.011819 0.05188
792 0.010482 0.066293 -0.078845 -0.039664 -0.0034416 0.021163 0.025246 -0.045911 0.18304 0.015513 0.086881
793 0.0016872 0.058755 -0.071812 -0.028386 -0.019077 0.033849 0.02819 -0.039558 0.23079 0.033206 0.076161
794 0.0022722 0.049267 -0.08132 -0.051648 -0.016572 0.0076649 0.028134 -0.073435 0.17948 0.037459 0.11134
795 -0.0019627 0.040499 -0.088657 -0.031511 -0.022737 0.021561 0.017358 -0.077133 0.19788 0.014453 0.118
796 -0.012788 0.056261 -0.073374 -0.051923 -0.023583 0.046976 0.028752 -0.05619 0.17803 0.030026 0.11588
797 -0.021103 0.072403 -0.065032 -0.011605 0.005082 0.031812 0.054206 -0.042228 0.17312 0.032389 0.14606
798 -0.012328 0.064665 -0.090439 -0.036388 -0.0095833 0.034888 0.07846 -0.054935 0.16138 0.013562 0.13966
799 0.010627 0.069917 -0.053087 -0.03913 0.0011015 0.030144 0.109 -0.065362 0.17958 0.064286 0.14372
800 0.0025025 0.18816 -0.077014 -0.044022 -0.028814 0.02763 0.11554 -0.08087 0.18061 0.071409 0.13754
801 0.012648 0.24416 -0.061941 -0.056065 -0.024549 0.0026654 0.10607 -0.054717 0.16686 0.061022 0.11237
802 0.028873 0.24486 -0.090739 -0.023747 -0.021184 0.014511 0.12044 -0.055384 0.199 0.067435 0.12172
803 0.053858 0.25627 -0.074536 -0.036089 -0.01213 0.020767 0.11072 -0.061332 0.19806 0.068459 0.10551
804 0.079613 0.20331 -0.044523 -0.018582 0.0072751 0.023763 0.13893 -0.057719 0.21149 0.094872 0.13167
805 0.017108 0.15911 -0.042191 -0.025374 0.0011599 0.020979 0.13064 -0.042506 0.16572 0.064035 0.14457
806 0.027223 0.10692 -0.050998 -0.047296 -0.0027554 0.027094 0.12073 -0.074294 0.13943 0.074278 0.19337
807 -0.0050821 0.080062 -0.092175 -0.060449 -0.033981 0.0044301 0.12235 -0.064491 0.13821 0.048582 0.13862
808 -0.0030471 0.081204 -0.078273 -0.062981 -0.001986 0.013196 0.13634 -0.055418 0.14059 0.048705 0.1556
809 0.007218 0.085496 -0.07865 -0.063013 0.0037088 0.0085117 0.1421 -0.040116 0.14745 0.076908 0.10618
810 0.023703 0.066548 -0.084407 -0.069855 0.0022235 0.020748 0.14415 -0.056313 0.13901 0.097532 0.11248
811 0.0073281 0.07015 -0.095615 -0.071308 -0.010912 0.019323 0.14522 -0.05125 0.10197 0.096935 0.13399
812 0.044543 0.056942 -0.066922 -0.06623 0.013533 -0.0069809 0.15648 -0.083698 0.13739 0.11471 0.12926
813 0.083958 0.060414 -0.069049 -0.045562 0.057208 0.015915 0.14163 -0.060445 0.13749 0.10991 0.2016
814 0.1062 0.070566 -0.070337 -0.049945 0.059982 0.016881 0.1261 -0.055903 0.12614 0.10654 0.22193
815 0.072348 0.049978 -0.082294 -0.058037 0.044627 0.013746 0.10568 -0.04504 0.11763 0.096558 0.24541
816 0.058083 0.06633 -0.071562 -0.054529 0.070172 0.018952 0.1184 -0.031677 0.14496 0.090561 0.20188
817 0.038898 0.084562 -0.075699 -0.056112 0.050397 0.037168 0.11909 -0.054985 0.12322 0.086114 0.14436
818 0.034053 0.067264 -0.069936 -0.047734 0.039791 0.035454 0.11761 -0.046852 0.11754 0.074148 0.14025
819 0.025789 0.072286 -0.082584 -0.036816 0.065176 0.03759 0.16776 -0.029819 0.12471 0.11835 0.12699
820 0.032024 0.057528 -0.069101 -0.040659 0.040861 0.035945 0.18106 -0.026957 0.13742 0.16342 0.16413
821 0.017609 0.0339 -0.081068 -0.063991 -0.010414 0.016491 0.20882 -0.051824 0.095301 0.15197 0.13809
822 0.039144 0.039872 -0.087176 -0.057993 0.01046 0.034397 0.23707 -0.032581 0.12161 0.16034 0.15282
823 0.11976 0.045284 -0.075183 -0.061116 -0.00068503 0.017523 0.22545 -0.031969 0.1045 0.13258 0.13069
824 0.14994 0.038566 -0.07258 -0.052848 0.0058197 0.020229 0.23318 -0.049626 0.10733 0.10759 0.11198
825 0.12802 0.055528 -0.055828 -0.04366 0.020024 0.038824 0.21997 -0.030693 0.10308 0.1029 0.13243
826 0.11725 0.09226 -0.057705 -0.021273 0.020189 0.07488 0.25955 -0.029201 0.12414 0.10968 0.14853
827 0.086419 0.047042 -0.072152 -0.037035 0.012124 0.072406 0.25092 -0.024158 0.12868 0.10174 0.14294
828 0.058344 0.025154 -0.06357 -0.062497 -0.017921 0.034802 0.2373 -0.054836 0.10433 0.08922 0.17312
829 0.058379 0.072566 -0.077247 -0.04295 0.018533 0.042508 0.2592 -0.049713 0.10508 0.097064 0.17323
830 0.044674 0.066998 -0.069554 -0.065322 -0.0069419 0.028473 0.24547 -0.06074 0.10307 0.11458 0.14969
831 0.050269 0.0614 -0.045892 -0.019044 0.019553 0.045339 0.27826 -0.026818 0.097429 0.18758 0.15898
832 0.067584 0.086162 -0.032069 -0.039467 0.036768 0.057355 0.29384 -0.006245 0.1255 0.21265 0.15481
833 0.093329 0.036574 -0.038287 -0.064899 0.026682 0.050101 0.27687 -0.032292 0.079713 0.17762 0.11506
834 0.18423 0.031866 -0.052794 -0.050551 0.013967 0.035726 0.26305 -0.01154 0.07848 0.16181 0.12027
835 0.16533 0.0082279 -0.064581 -0.065043 0.00096171 0.055212 0.23507 -0.062367 0.080787 0.14987 0.099101
836 0.19654 0.04881 -0.032379 -0.060966 0.032006 0.046118 0.27592 -0.037774 0.092373 0.14026 0.13647
837 0.17145 0.013552 -0.044736 -0.047998 0.049471 0.053964 0.30847 -0.015502 0.09205 0.126 0.10163
838 0.14262 0.043704 -0.034923 -0.02985 0.028076 0.01174 0.28259 -0.056719 0.080397 0.10712 0.11975
839 0.12669 0.053866 -0.046211 -0.031173 0.067221 0.055025 0.29757 -0.057246 0.069484 0.10592 0.10351
840 0.097755 0.036458 -0.031298 -0.048585 0.029025 0.039181 0.29323 -0.054794 0.084211 0.10534 0.10392
841 0.06293 0.0068797 -0.032045 -0.051187 0.0069901 0.047957 0.2674 -0.053111 0.061737 0.082263 0.084244
842 0.077585 0.037972 -0.028163 -0.02226 0.034445 0.089403 0.29765 -0.042359 0.033544 0.10644 0.092294
843 0.07563 0.041204 -0.06575 -0.055972 0.01195 0.071379 0.28996 -0.031406 0.046141 0.089899 0.090745
844 0.088095 0.012686 -0.032867 -0.043964 0.022184 0.070124 0.31553 -0.017663 0.048918 0.12699 0.094595
845 0.14427 0.031808 -0.021765 -0.018727 0.015249 0.06998 0.34564 -0.014491 0.062735 0.17593 0.10452
846 0.21928 0.02984 -0.040822 -0.044769 0.016374 0.070956 0.32731 -0.013138 0.063671 0.1989 0.10542
847 0.26915 0.017922 -0.03402 -0.046971 0.0084685 0.068222 0.34557 -0.010075 0.053838 0.2023 0.1012
848 0.23061 0.0011236 -0.054147 -0.049614 -0.016737 0.035428 0.27894 -0.051903 0.030555 0.15463 0.085607
849 0.26981 0.024196 0.0088258 -0.025606 0.010488 0.068973 0.28798 -0.00984 0.067752 0.15499 0.084908
850 0.23877 0.019288 0.0074984 -0.044318 -0.011407 0.066359 0.24307 -0.029117 0.044919 0.11922 0.030058
851 0.28038 0.01325 0.038831 -0.020721 0.027537 0.12602 0.24441 -0.024565 0.051455 0.12603 0.052268
852 0.29107 -0.0012485 -0.0099663 -0.069583 -0.0017979 0.11099 0.2155 -0.056262 0.010652 0.098389 0.046589
853 0.29255 0.0081535 -0.036544 -0.028875 0.025977 0.099947 0.22297 -0.028429 0.050569 0.12083 0.063539
854 0.25764 0.00089547 -0.056991 -0.027068 0.0035216 0.060552 0.2175 -0.045297 0.014376 0.1736 0.06404
855 0.28323 0.037297 -0.0066184 0.0027101 0.026176 0.082778 0.28247 -0.0029041 0.039353 0.21027 0.10012
856 0.30458 0.050639 -0.033206 -0.014812 -0.007899 0.053104 0.32831 -0.057331 0.049209 0.1969 0.075971
857 0.32923 0.12649 -0.044233 -0.025744 -0.013144 0.04004 0.30466 -0.093179 0.0082961 0.21544 0.040731
858 0.34711 0.24232 0.04784 -0.014367 0.02552 0.060225 0.31495 -0.018786 0.028993 0.18146 0.076692
859 0.29679 0.22023 0.019972 -0.041339 -0.016555 0.037391 0.2393 -0.074624 0.02326 0.13406 0.042892
860 0.32835 0.24724 0.074065 0.0037385 0.02134 0.12746 0.26417 -0.020131 0.049486 0.14251 0.074873
861 0.28271 0.13317 0.044958 -0.025184 -0.0097053 0.10406 0.21129 -0.053518 0.0097833 0.10895 0.031163
862 0.30684 0.11619 0.05318 0.00033391 0.020289 0.11954 0.2239 -0.0093056 0.01934 0.1191 0.035194
863 0.29417 0.11918 0.023033 0.0097716 0.020464 0.14075 0.21034 -0.024023 0.015967 0.11423 0.031044
864 0.28881 0.11166 0.021055 -0.0021307 0.020479 0.12896 0.22022 -0.01462 0.019484 0.17023 0.064445
865 0.28542 0.092357 0.0083281 0.006837 0.046074 0.097336 0.19952 -0.0085777 0.03713 0.21413 0.058765
866 0.24403 0.067759 -0.016049 -0.013505 0.019368 0.094962 0.19694 -0.004925 0.014877 0.20132 0.035455
867 0.26781 0.084321 -0.0079066 0.0095323 0.032763 0.093748 0.19523 -0.024092 0.037364 0.20976 0.033406
868 0.31179 0.069933 0.021716 0.02296 0.0065178 0.062643 0.17239 -0.04088 0.034031 0.2204 0.066346
869 0.41008 0.040475 0.019789 0.020258 -0.018668 0.047249 0.18294 -0.054487 -0.0044824 0.17117 0.034927
870 0.49376 0.096387 0.070381 0.036915 0.026967 0.097675 0.19085 0.0023855 0.052784 0.17876 0.068477
871 0.44441 0.063269 0.064824 0.016143 0.024872 0.061661 0.18488 -0.012822 0.035981 0.15452 0.014558
872 0.42528 0.080761 0.078847 0.043181 0.047357 0.093517 0.19076 -0.0086092 0.041868 0.14008 0.039358
873 0.34509 0.044863 0.0096292 0.024218 0.038151 0.054402 0.14421 -0.034987 0.0076148 0.13103 0.049919
874 0.32398 0.068885 0.0031719 0.040986 0.058696 0.090008 0.15725 -0.026924 0.050252 0.12711 0.031519
875 0.28483 0.18811 0.015515 0.043624 0.030481 0.034184 0.12961 -0.015441 0.0029884 0.1359 0.03771
876 0.28539 0.24701 0.0012272 0.043821 0.058146 0.08727 0.14018 -0.023319 0.015195 0.17262 0.01286
877 0.29828 0.29698 0.01161 0.072279 0.08215 0.10079 0.17415 0.0080941 0.058662 0.17898 0.076611
878 0.28774 0.22223 0.0094025 0.039017 0.041285 0.051441 0.14176 -0.034493 0.029569 0.22103 0.055701
879 0.32358 0.17035 0.031895 0.032074 0.03348 0.056777 0.14557 -0.033941 0.012836 0.23642 0.076882
880 0.38979 0.12793 0.077938 0.022742 0.017865 0.052323 0.14783 -0.008488 0.010342 0.20724 0.016782
881 0.41627 0.098719 0.0558 0.03147 0.021959 0.034379 0.16027 -0.024455 0.019159 0.16019 0.019672
882 0.43577 0.10215 0.083023 0.058348 0.031264 0.068344 0.1697 0.0032273 0.023376 0.14353 0.024513
883 0.37177 0.080643 0.071176 0.10229 0.023079 0.07023 0.14671 -0.02468 0.0089328 0.12819 0.012113
884 0.34356 0.10876 0.12054 0.062223 0.062823 0.049386 0.17692 0.020663 0.02296 0.13081 0.088954
885 0.28293 0.058887 0.071751 0.039301 0.033988 0.053392 0.12244 -0.029855 -0.0097436 0.11414 0.091644
886 0.28587 0.10599 0.11344 0.025578 0.056283 0.058998 0.12918 -0.011202 0.014673 0.1398 0.065765
887 0.29187 0.084601 0.12672 0.049216 0.043728 0.081293 0.12434 -0.0039495 0.03352 0.17594 0.059525
888 0.2747 0.18351 0.090249 0.031684 0.020052 0.061829 0.10499 -0.011817 0.021127 0.20061 0.063206
889 0.27192 0.2292 0.082322 0.053631 0.045567 0.062475 0.097584 -0.011154 0.018964 0.22113 0.092026
890 0.30122 0.34719 0.079684 0.065829 0.076712 0.070421 0.11071 0.027208 0.02257 0.23477 0.054987
891 0.31286 0.35909 0.070177 0.10363 0.045227 0.047567 0.093542 0.058051 0.0045271 0.19664 0.059287
892 0.35226 0.38015 0.07799 0.11979 0.078071 0.066302 0.11139 0.063164 0.028134 0.18362 0.046148
893 0.33804 0.34229 0.031422 0.078142 0.010736 0.032208 0.079309 0.046556 -0.023959 0.12621 0.014688
894 0.33582 0.31877 0.057265 0.0739 0.021171 0.029794 0.089223 0.041599 0.014488 0.14276 0.061059
895 0.28833 0.21559 0.083167 0.045297 -0.0022246 0.03369 0.077107 0.012762 -0.011166 0.12135 0.012259
896 0.293 0.20346 0.14419 0.061545 0.03859 0.053016 0.081781 0.013334 0.040531 0.15571 0.073299
897 0.24793 0.15726 0.15368 0.073413 0.028235 0.053581 0.079975 0.040197 0.0080979 0.14276 0.06034
898 0.24071 0.15317 0.17323 0.04857 -0.0072404 0.035257 0.063299 -0.02252 -0.0099853 0.18718 0.09048
899 0.24138 0.16067 0.17566 0.064548 0.035264 0.056523 0.081153 0.0053322 0.014072 0.21282 0.090821
900 0.213 0.10469 0.090621 0.079816 -0.0082509 0.033209 0.054327 -0.0037651 -0.011082 0.18899 0.074561
901 0.2475 0.12237 0.084793 0.14356 0.025494 0.081364 0.081131 0.027808 0.023955 0.18097 0.11869
902 0.24115 0.1291 0.064556 0.14273 0.027049 0.12188 0.071814 0.0134 -0.0097981 0.15184 0.064902
903 0.23239 0.14978 0.063429 0.11426 0.032143 0.098106 0.059808 0.015533 0.010299 0.12702 0.066163
904 0.21658 0.11715 0.070641 0.053236 0.019818 0.055872 0.041252 -0.0087445 0.0017455 0.13351 0.070833
905 0.22769 0.105 0.059674 0.053614 0.036343 0.055918 0.047706 0.015608 -0.00022772 0.11646 0.051874
906 0.22012 0.076438 0.043627 0.066162 0.012147 0.042663 0.04655 0.059531 0.021089 0.14895 0.050974
907 0.20482 0.11145 0.042239 0.07097 0.025882 0.068479 0.049484 0.076503 0.0075259 0.16743 0.10294
908 0.20059 0.10254 0.037352 0.089567 0.021007 0.056425 0.045528 0.081136 0.019903 0.15601 0.16395
909 0.21576 0.11469 0.054174 0.1313 0.033032 0.049071 0.054242 0.092229 0.043059 0.18378 0.16249
910 0.19041 0.080636 0.041497 0.14752 0.030606 0.041837 0.042246 0.092131 0.0069263 0.16487 0.17701
911 0.19143 0.10342 0.01023 0.17667 0.011821 0.065222 0.020969 0.078584 -0.0023469 0.13896 0.1942
912 0.17247 0.07915 0.017082 0.14321 0.040986 0.040198 0.030973 0.091697 -0.0035902 0.1284 0.20934
913 0.17774 0.092022 0.036015 0.19013 0.053561 0.035974 0.034517 0.10701 0.0095266 0.12498 0.16991
914 0.1551 0.058624 0.012418 0.12991 0.059135 0.02847 0.035021 0.091932 -0.026487 0.11628 0.12702
915 0.1763 0.095406 0.04266 0.10155 0.0581 0.055706 0.040495 0.095325 0.0066802 0.11917 0.12539
916 0.13808 0.048068 0.018213 0.065779 0.012385 0.018361 0.0018189 0.068427 -0.012283 0.095168 0.136
917 0.15109 0.08623 0.021616 0.091246 0.060019 0.065697 0.042003 0.17302 0.0016238 0.10007 0.21145
918 0.15421 0.070962 0.047438 0.10686 0.036794 0.073423 0.035737 0.15612 -0.0035494 0.11569 0.24173
919 0.1792 0.087544 0.051391 0.12309 0.092329 0.072169 0.063931 0.23867 0.044807 0.12983 0.29933
920 0.16623 0.099186 0.042734 0.14833 0.044824 0.086615 0.045005 0.18078 0.010944 0.12597 0.28074
921 0.12857 0.069398 0.0029562 0.14537 0.013148 0.05063 0.012328 0.13842 -0.034689 0.096984 0.20555
922 0.14652 0.06872 0.031789 0.22837 0.042163 0.060096 0.019022 0.19544 0.0016878 0.098517 0.18734
923 0.1008 0.17887 0.023692 0.19875 0.010768 0.048542 0.0067062 0.20304 -0.0029054 0.08296 0.18779
924 0.12813 0.21171 0.033104 0.14849 0.020093 0.059658 0.03138 0.21188 0.010271 0.089524 0.26787
925 0.12249 0.15971 0.12364 0.18469 0.019357 0.052353 0.013954 0.21709 -0.021642 0.097547 0.34084
926 0.14075 0.14872 0.16667 0.1519 0.057462 0.073599 0.035788 0.26479 0.010175 0.09403 0.28354
927 0.10078 0.0903 0.14873 0.10606 0.021327 0.039315 0.0076718 0.25392 -0.037678 0.066043 0.23479
928 0.11794 0.083122 0.083335 0.1213 0.041081 0.054511 -0.00061434 0.21929 -0.0032114 0.065277 0.1855
929 0.11878 0.098964 0.073537 0.11766 0.052666 0.036437 0.02494 0.27303 -0.00081463 0.07508 0.23078
930 0.12641 0.072836 0.06298 0.10884 0.072041 0.064402 0.018633 0.24115 0.00098217 0.080323 0.29171
931 0.098524 0.064048 0.041053 0.11673 0.031286 0.053048 0.0081873 0.27054 -0.018651 0.069416 0.34488
932 0.10322 0.06049 0.035725 0.14978 0.03627 0.057394 0.025291 0.27309 -0.0018142 0.0846 0.37169
933 0.088404 0.067062 0.030968 0.18908 0.0078151 0.05234 0.017145 0.24044 -0.027767 0.076123 0.30472
934 0.090849 0.057674 0.033341 0.21263 0.04073 0.050926 0.016649 0.29671 -0.027341 0.070126 0.2682
935 0.078775 0.067446 0.032373 0.2286 0.042235 0.067901 -0.0025071 0.27298 -0.011484 0.04734 0.21788
936 0.07143 0.038078 0.010746 0.21238 0.017259 0.028337 -0.017643 0.2439 -0.015107 0.044333 0.21449
937 0.058005 0.03862 0.051139 0.18574 0.013634 0.048253 -0.0069793 0.25559 -0.0401 0.044156 0.24871
938 0.08197 0.050512 0.12073 0.20453 0.0079588 0.039149 -0.0030954 0.26398 0.0026565 0.051329 0.31831
939 0.084185 0.059594 0.11958 0.18564 0.030184 0.060885 0.00013849 0.26688 -0.016377 0.072543 0.3255
940 0.0691 0.029616 0.060466 0.1292 -0.010252 0.04225 -0.013388 0.28234 -0.04039 0.040896 0.28227
941 0.068995 0.031678 0.029019 0.10088 -0.015917 0.027026 -0.023034 0.29523 -0.044303 0.031219 0.23399
942 0.0696 0.07732 0.033762 0.1331 -0.011832 0.042572 -0.0045998 0.30354 -0.0013263 0.048122 0.25077
943 0.068185 0.17091 0.034354 0.1204 0.013802 0.039418 -0.013906 0.30283 -0.024749 0.041046 0.24452
944 0.07874 0.24868 0.021467 0.10658 0.0015471 0.031973 -0.018332 0.28942 -0.013493 0.039189 0.22696
945 0.077235 0.24887 0.02428 0.17424 0.018912 0.047069 -0.013618 0.31473 -0.021516 0.061012 0.32555
946 0.05956 0.20094 0.024472 0.15888 0.017127 0.061385 -0.022114 0.31557 -0.0053891 0.041895 0.33553
947 0.058775 0.14717 0.013435 0.23332 5.1335e-05 0.052811 -0.01499 0.30687 -0.011762 0.021159 0.30029
948 0.09105 0.16047 0.056398 0.26263 0.030256 0.063347 0.0067935 0.34182 0.016644 0.038332 0.30703
949 0.042365 0.088024 0.02389 0.23516 -0.015539 0.051612 -0.025453 0.34831 -0.021089 0.020035 0.2189
950 0.03274 0.075606 0.0030729 0.19003 -0.010834 0.025728 -0.010729 0.32158 -0.023312 0.0057385 0.22558
951 0.051395 0.069187 0.0067356 0.20097 0.0232 0.054024 -0.034415 0.33964 -0.036695 0.022852 0.23145
952 0.05603 0.068359 0.0080782 0.15182 0.055975 0.06296 0.0006691 0.30621 -0.032158 0.041865 0.2942
953 0.054495 0.077901 0.015031 0.14873 0.04484 0.033676 -0.025007 0.33183 -0.0083315 0.032578 0.35258
954 0.049261 0.066533 0.016144 0.15936 0.039864 0.049101 -0.013353 0.321 -0.016215 0.039302 0.38421
955 0.022806 0.011185 -0.0092538 0.13793 0.0026892 0.031177 -0.029699 0.32235 -0.038628 -0.0053752 0.26197
956 0.040321 0.069777 0.0015888 0.15271 0.040224 0.048003 -0.019625 0.36467 -0.016451 0.031488 0.24363
957 0.035916 0.052109 0.0078715 0.13172 0.014329 0.042629 -0.022951 0.31786 -0.024374 0.025131 0.22815
958 0.024401 0.019351 0.0020641 0.1745 0.010273 0.040765 -0.031918 0.32562 -0.035828 0.018065 0.21417
959 0.049866 0.052253 0.070927 0.20013 0.039028 0.06571 -0.018004 0.32646 0.00033923 0.017088 0.24796
960 0.039981 0.052555 0.074079 0.1974 0.033523 0.058076 -0.0232 0.27916 -0.026314 0.029761 0.33487
961 0.027506 0.039857 0.092622 0.22032 0.051158 0.041482 -0.031796 0.27459 -0.019927 0.021674 0.36879
962 0.027491 0.021019 0.047905 0.2269 0.044672 0.042248 -0.034832 0.27066 -0.0085304 0.0096377 0.31619
963 0.018576 0.022751 0.027817 0.16246 0.046957 0.027854 -0.030228 0.26321 -0.014664 0.010621 0.25879
964 0.015821 0.032173 0.00847 0.14102 0.036022 0.034199 -0.052614 0.22355 0.0019032 0.011524 0.22974
965 0.032286 0.014945 0.012333 0.13223 0.064356 0.050815 -0.02966 0.2328 0.03448 0.0085075 0.27227
966 -0.010239 -0.0083628 -0.021295 0.1119 0.026091 0.022401 -0.052846 0.22983 -0.0019432 -0.00046925 0.22301
967 0.017626 0.0073592 -0.010172 0.11696 0.045006 0.026607 -0.039823 0.23023 0.0094436 0.010364 0.32135
968 0.014731 0.010991 -0.022209 0.10184 0.022661 0.026912 -0.048639 0.22653 0.04294 -0.0051427 0.34445
969 -0.0053837 0.014193 -0.010947 0.10391 0.015635 0.040268 -0.041385 0.21438 0.0066172 -0.00059945 0.26469
970 0.010791 0.039975 0.039546 0.13364 0.06221 0.056464 -0.017001 0.24157 0.041484 0.014964 0.25055
971 0.010306 0.020107 0.072378 0.15662 0.052895 0.05781 -0.014547 0.20395 0.042931 -0.0015029 0.22629
972 0.0079414 0.015649 0.019701 0.14632 0.04657 0.054876 -0.031443 0.21027 0.024998 -0.0098097 0.20161
973 -0.015514 -0.005419 -0.0019062 0.10482 0.050534 0.027321 -0.044609 0.19282 -0.018986 -0.0038264 0.20309
974 0.011152 0.025213 -0.0049436 0.11021 0.081119 0.062017 -0.023435 0.22771 0.050331 0.0030569 0.18791
975 -0.0036134 0.015255 -0.020931 0.093372 0.021564 0.020453 -0.027341 0.19739 0.010778 -0.0090099 0.21128
976 0.0037516 0.011637 -0.022568 0.079179 0.023948 0.035629 -0.038937 0.20289 0.012545 0.011003 0.17257
977 -0.0074933 -0.009041 -0.027916 0.059957 -0.0041368 0.012545 -0.048904 0.14189 -0.013788 -0.0038633 0.19132
978 0.0022417 0.018681 -0.014243 0.10427 0.032818 0.03958 -0.01924 0.18543 0.030558 -0.0025401 0.17744
979 0.017947 0.0024329 -0.01889 0.065793 0.020823 0.027496 -0.038036 0.16341 0.014515 -0.0065868 0.14686
980 -0.011588 0.0034849 -0.024628 0.06523 0.028207 0.032412 -0.053412 0.14626 0.0070719 -0.0091735 0.16694
981 0.0089869 0.0037269 -0.018515 0.083878 0.0055821 0.054308 -0.038928 0.17649 0.0072187 -0.01378 0.169
982 -0.008258 -0.0084911 -0.047002 0.049336 -0.00073316 0.026554 -0.038234 0.14086 0.00063553 -0.015987 0.13904
983 -0.009423 -0.024699 -0.03782 0.063103 0.013332 0.032349 -0.03599 0.1474 -0.0022477 -0.030024 0.12461
984 -0.00088795 0.028993 -0.0031871 0.084751 -0.0017037 0.046195 -0.038146 0.16879 0.042149 -0.0066805 0.11621
985 0.0095271 0.013995 -0.019664 0.056779 0.024641 0.053331 -0.028642 0.1122 0.00084592 -0.012957 0.12261
986 0.00069216 0.013317 -0.014382 0.067636 0.021436 0.035837 -0.037509 0.14797 0.032623 -0.007024 0.12551
987 0.0070372 0.010189 -0.035999 0.070984 0.04067 0.048192 -0.032755 0.11768 -0.01266 -0.0084707 0.12458
988 -0.0018977 0.0093907 -0.025287 0.047202 0.019945 0.041748 -0.045061 0.14261 0.016046 -0.0060874 0.1111
989 -0.015533 0.012293 -0.010384 0.050419 0.02397 0.061844 -0.038377 0.12731 0.021143 -0.0093142 0.12339
990 0.0015924 -0.011985 -0.030121 0.038707 -0.0094153 0.02911 -0.044123 0.12321 0.01215 -0.012011 0.1238
991 0.014487 0.044117 -0.021419 0.075125 0.058759 0.087196 -0.014209 0.13745 0.050237 -0.0043576 0.095214
992 -0.0041075 -0.00013135 -0.042416 0.030752 0.027114 0.062231 -0.041175 0.14001 0.030183 -0.017544 0.084644
993 -0.0024825 0.028061 -0.015133 0.02515 0.010139 0.057417 -0.044791 0.12 0.02276 -0.028991 0.083285
994 -0.0075774 0.0035926 -0.040501 0.035088 0.0073136 0.056143 -0.038977 0.1434 -0.00098292 -0.014298 0.053585
995 0.024648 0.022465 -0.015448 0.055545 0.025078 0.074779 -0.032194 0.11815 0.035744 -0.015455 0.084606
996 -0.0081173 -0.029783 -0.024395 0.037423 0.019363 0.054835 -0.06332 0.098649 -0.00039933 -0.025561 0.070356
997 -0.0084023 0.012349 -0.0049527 0.044281 0.027248 0.05303 -0.043446 0.11117 0.024327 -0.032408 0.086937
998 -0.0073472 0.097141 0.03654 0.018358 -0.0004075 0.059726 -0.042572 0.097574 -0.0074857 -0.0082048 0.086877
999 -0.014242 0.093083 0.025793 0.019676 -0.0056028 0.060452 -0.057738 0.067837 -0.023669 -0.025002 0.065668
1000 -0.013567 0.10287 0.11414 0.045034 0.028812 0.050538 -0.035994 0.12542 -0.011382 -0.026028 0.052398
1001 0.0062079 0.12995 0.060838 0.055441 0.024087 0.067444 -0.0226 0.11147 0.029495 -0.006195 0.063398
1002 0.003543 0.15107 0.03388 0.062509 0.0096514 0.079809 -0.033826 0.089365 0.010921 -0.031012 0.068589
1003 -0.002502 0.09704 -0.0012869 0.046387 0.019746 0.072615 -0.033672 0.085727 0.011198 -0.012528 0.054209
1004 -0.0078069 0.012862 -0.034904 0.031815 0.0044509 0.054271 -0.040958 0.09357 0.007715 -0.024825 0.03973
1005 -0.015392 0.024924 -0.026512 0.035762 0.0033156 0.058817 -0.028415 0.11158 -0.012458 -0.012832 0.05129
1006 -0.027037 0.011666 -0.046539 0.01154 -0.0058597 0.042003 -0.059691 0.084585 -0.018221 -0.034149 0.034491
1007 -0.0064818 0.033058 -0.043296 0.015218 0.016015 0.054688 -0.039637 0.081108 0.0020054 -0.014755 0.048911
1008 -0.0026467 0.01942 -0.020724 0.028245 0.01526 0.056174 -0.029313 0.11327 0.0020422 0.00030786 0.043062
1009 -0.013212 0.023712 -0.024991 0.018413 0.029165 0.06544 -0.035099 0.095843 0.005019 -0.028719 -0.0040978
1010 -0.011777 0.020774 -0.018878 0.015831 0.011989 0.036486 -0.039045 0.059916 0.010336 -0.016696 0.039823
1011 -0.011272 0.028116 -0.027326 0.015388 0.038844 0.049561 -0.029171 0.079418 -0.0069574 -0.037072 0.035393
1012 -0.0022765 0.045018 -0.021253 0.016386 0.0067487 0.057697 -0.034847 0.085531 0.00064939 0.0061309 0.017714
1013 -0.015601 0.05267 -0.01685 0.022854 -0.0064966 0.038083 -0.048883 0.045354 -0.0087438 -0.0052158 -0.002566
1014 -0.0099464 0.11842 -0.034808 0.020801 0.0053882 0.061539 -0.0346 0.041736 -0.018187 -0.013473 0.013915
1015 -0.0036613 0.16759 -0.027875 0.009429 0.019923 0.043275 -0.039536 0.058949 -0.0055602 0.027611 0.023295
1016 -0.023286 0.11768 -0.025342 0.0079667 0.0048276 0.05593 -0.035382 0.041752 -0.0068134 0.022424 0.013625
1017 -0.024211 0.086268 -0.02926 0.0068244 0.0027523 0.054136 -0.035298 0.074214 -0.0099366 0.015007 0.0012259
1018 -0.011326 0.07556 -0.032917 0.00094206 0.0012571 0.037812 -0.038184 0.042557 -0.02593 0.0015405 0.021726
1019 -0.023751 0.062632 -0.041575 0.02118 0.013632 0.052208 -0.03882 0.08371 -0.011803 -0.0064162 -0.00071317
1020 -0.019556 0.012724 -0.047702 0.023087 0.0027465 0.041784 -0.054186 0.036532 -0.015626 -0.009213 0.023797
1021 -0.014801 0.028986 -0.039929 0.033235 -0.0038987 0.043169 -0.054372 0.047745 0.0051406 -0.01186 0.012358
1022 -0.015606 0.032278 -0.047017 0.018523 0.003766 0.047715 -0.043258 0.068558 -0.010463 -0.0054764 0.0031382
1023 -0.0074009 0.0424 -0.010364 0.02313 0.021021 0.051261 -0.042134 0.08348 -0.0097159 0.0053068 -0.026071
1024 -0.014086 0.053002 -0.049961 0.011358 0.016715 0.047647 -0.050131 0.038573 -0.011879 -0.0062599 0.0052892
1025 -0.020511 0.12094 -0.015009 0.031936 -0.00021982 0.063733 -0.060517 0.016585 0.00098773 -0.022037 -0.01417
1026 -0.028696 0.13591 -0.014276 0.0078635 -0.023365 0.044038 -0.060743 0.040048 -0.029295 -0.020683 -0.01211
1027 -0.040081 0.074508 -0.045453 -0.012639 -0.02568 0.0086141 -0.067399 0.022251 -0.044849 -0.0266 0.0047806
1028 -0.0093657 0.0725 -0.019851 0.019279 0.0039544 0.03733 -0.042275 0.043713 -0.039522 -0.016297 -0.002389
1029 -0.025931 0.047682 -0.025168 0.010537 0.010369 0.051696 -0.042441 0.048166 -0.030755 -0.012934 -0.012669
1030 -0.030746 0.0087339 -0.042355 -0.0075958 0.0041738 0.041731 -0.066597 0.052449 -0.039558 -0.02137 -0.022058
1031 -0.010541 0.023496 -0.036583 0.0067319 -0.016381 0.038317 -0.037043 0.089571 -0.0066915 -0.0037671 0.013432
1032 -0.017965 0.0098578 -0.03095 0.01691 -0.0051567 0.036763 -0.048819 0.060194 -0.024735 0.0080462 -0.0048671
1033 -0.03072 -0.00016019 -0.041538 -0.0048327 -0.016642 0.043959 -0.050326 0.079527 -0.041958 -0.023601 -0.0046966
1034 -0.016645 0.022632 -0.041215 -0.0028951 0.016043 0.043125 -0.038392 0.072319 -0.039661 -0.020747 -0.022036
1035 -0.02374 0.013594 -0.049752 0.013153 0.0035875 0.02598 -0.049008 0.069062 -0.031724 -0.012814 -0.013096
1036 -0.045165 0.0029457 -0.05079 -0.01204 0.013402 0.050756 -0.054584 0.033535 -0.048028 -0.030931 -0.011485
1037 -0.02245 0.032268 -0.036727 0.00022798 0.020467 0.050622 -0.05077 0.057477 -0.032321 -0.014037 -0.0040948
1038 -0.0062952 0.01767 -0.017434 0.015666 0.039862 0.048248 -0.044286 0.06127 -0.040284 -0.014194 -0.0082043
1039 -0.01419 0.010242 -0.037992 -0.0055967 0.0096064 0.036494 -0.058362 0.036442 -0.042697 -0.012251 -0.013704
1040 -0.032045 -0.022786 -0.080019 -0.018729 -0.024219 0.016059 -0.061398 0.020235 -0.05531 -0.031668 -0.031243
1041 0.00365 0.032616 -0.015626 0.021099 0.027136 0.058135 -0.025164 0.039948 -0.021894 0.0065056 0.032747
1042 0.0051451 0.017468 -0.026904 0.031476 0.023871 0.044721 -0.054271 0.05045 -0.015387 -0.0026611 0.0018476
1043 -0.01035 0.02617 -0.039711 0.018754 0.045255 0.030627 -0.054737 0.053553 -0.04072 -0.011288 -0.009962
1044 -0.038445 -0.014108 -0.031998 -0.015638 0.01298 0.017453 -0.057893 0.031416 -0.036933 0.031935 -0.013412
1045 -0.01431 0.00092356 -0.041116 0.00086943 0.0083848 0.029168 -0.057509 0.028378 -0.048186 0.037929 -0.008021
1046 -0.019605 -5.4456e-05 -0.047903 0.011007 0.0094295 0.032504 -0.046555 0.065131 -0.04449 0.042772 -0.017931
1047 -0.02369 0.00026752 -0.0361 0.0050948 0.0033842 0.02357 -0.061441 0.022684 -0.068143 0.033355 -0.02486
1048 -0.0033846 0.01964 -0.013648 0.014142 0.024259 0.047776 -0.036987 0.048056 -0.027966 0.024538 -0.0028296
1049 -0.02265 0.027781 -0.028285 -0.0057999 0.0093937 0.038152 -0.047303 0.066549 -0.043889 0.0054017 -0.027099
1050 0.0010955 0.016463 -0.028463 0.0095978 0.021708 0.024457 -0.045159 0.032012 -0.035462 0.003305 -0.0080987
1051 -0.0089895 0.014425 -0.01672 -0.0038245 0.017813 0.052083 -0.045195 0.052394 -0.032736 -0.010102 -0.022888
1052 -0.017044 0.012487 -0.017267 0.0083832 0.0049979 0.040759 -0.053222 0.040097 -0.050719 -0.0048385 -0.015688
1053 -0.012719 -0.0091006 -0.032635 -0.0030091 -0.017087 0.055065 -0.057598 0.02029 -0.027612 -0.011565 -0.025007
1054 -0.0089043 0.015411 -0.007962 0.013699 0.016027 0.05564 -0.040954 0.037862 4.4803e-05 -0.008502 -0.041297
1055 -0.020319 0.0069734 -0.045779 0.0053862 0.013482 0.026126 -0.06577 0.0043248 -0.029778 -0.010059 -0.022406
1056 -0.012184 0.020315 -0.051977 0.013354 0.013167 0.039722 -0.040316 0.035927 -0.030412 -0.010385 -0.028746
1057 -0.032089 0.024347 -0.080714 -0.016958 0.016341 0.026408 -0.056002 0.03628 -0.025835 -0.016702 -0.023255
1058 -0.010104 0.10119 -0.041011 0.017239 0.027666 0.050134 -0.040448 0.037103 -0.019928 -0.0044089 -0.010195
1059 -0.024339 0.10096 -0.060219 -0.016633 0.014601 0.026139 -0.064934 0.010695 -0.034201 -0.0061257 -0.052705
1060 -0.027154 0.12171 -0.048126 0.0038446 -0.017924 0.028645 -0.05705 0.019238 -0.046184 -0.0063424 -0.013394
1061 -0.012189 0.10678 -0.034793 -0.012268 0.0084204 0.049851 -0.045567 0.037051 -0.014208 -0.0052091 -0.012774
1062 -0.032064 0.044937 -0.079371 -0.02267 0.0019151 0.0097668 -0.053243 0.017533 -0.050731 -0.012126 -0.031553
1063 -0.016949 0.061759 -0.078538 -0.016102 -0.01035 0.033653 -0.046239 0.012426 -0.040184 -0.0091426 -0.044673
1064 0.0021262 0.13717 -0.036595 0.014635 0.017145 0.042178 -0.040025 0.031719 -0.018147 0.0038407 -0.022402
1065 -0.028409 0.13287 -0.058733 -0.015507 -0.0069907 0.026104 -0.048111 0.0035813 -0.03039 -0.015076 -0.032062
1066 -0.022754 0.17219 -0.05027 -0.0012293 0.0033341 0.03352 -0.048897 0.029984 -0.042264 -0.026583 -0.030171
1067 -0.040779 0.25222 -0.032648 -0.014652 -0.0028612 0.026246 -0.040503 0.0015165 -0.061737 -0.02198 -0.057271
1068 -0.028214 0.15251 -0.071515 -0.019464 0.0039135 0.0054615 -0.034499 -0.0025308 -0.05868 -0.014256 -0.03697
1069 -0.0079285 0.097961 -0.038692 -0.0021362 0.026108 0.038107 -0.030985 0.0077518 -0.011153 0.013567 -0.03675
1070 0.0074565 0.085563 -0.03982 0.0099314 0.048663 0.030243 -0.023632 0.010954 -0.040206 0.0244 -0.028599
1071 -0.016878 0.10978 -0.032257 -0.018301 -0.0027423 0.013039 -0.042808 -0.017893 -0.01696 0.033474 -0.038389
1072 -0.0047834 0.18591 -0.038174 0.011927 0.0016624 0.034465 -0.051624 0.0014698 -0.014303 0.027257 -0.023248
1073 0.0013117 0.27718 -0.032442 0.0077545 0.022997 0.04994 -0.03438 0.017352 -0.023946 0.05115 -0.026348
1074 -0.0067633 0.24958 -0.052619 -0.016458 -0.010358 0.0075763 -0.055526 -0.023315 -0.039689 0.031823 -0.016838
1075 0.0061118 0.22687 -0.040116 -0.02864 -0.00060338 0.014682 -0.036872 0.0031577 -0.043212 0.033277 -0.013087
1076 0.019317 0.25035 -0.010484 0.021958 0.059431 0.057648 0.0010418 0.0568 -0.0083857 0.03783 -0.010347
1077 0.0084019 0.17859 -0.0099611 0.0097852 0.018496 0.021964 -0.027964 0.020453 -0.016849 0.023183 -0.025696
1078 -0.015013 0.11032 -0.037648 0.0046229 -0.0034992 0.027099 -0.02237 0.031026 -0.044072 0.017476 -0.045436
1079 0.009412 0.1182 0.0081942 0.019531 0.031256 0.022055 -0.013136 0.037848 -0.013775 0.0367 -0.018145
1080 0.009757 0.23494 0.024587 -0.0030018 0.01496 0.018191 -0.042543 0.023721 -0.031809 0.025113 -0.031385
1081 -0.00054793 0.27666 0.010049 -0.0035141 0.042015 0.045877 -0.011549 0.027794 -0.041422 0.039356 -0.023474
1082 0.0035371 0.37351 0.027092 0.014344 0.03792 0.026083 -0.025525 0.025916 -0.026365 0.062509 -0.063274
1083 0.0013022 0.30846 -0.018305 -0.016699 -0.0013656 0.013168 -0.047591 -0.011461 -0.033818 0.075373 -0.017823
1084 -0.0040828 0.25412 -0.025473 0.008979 0.021569 0.024974 -0.003727 0.0057815 -0.029181 0.076836 -0.023903
1085 -0.0059277 0.21304 -0.02296 0.012097 0.014534 0.0196 -0.0046631 0.024364 -0.0068145 0.039919 -0.0099324
1086 0.0042673 0.1485 -0.042297 -0.0031657 0.066699 0.031626 0.012171 0.023857 -0.0070377 0.039632 -0.0087419
1087 -0.014078 0.10917 -0.075505 -0.009928 0.049343 0.027782 -0.023755 -0.025881 -0.043111 0.0082458 -0.037141
1088 -0.0078726 0.11702 -0.035032 0.0089397 0.045358 0.0095974 -0.022671 -9.7919e-05 -0.032654 0.031469 -0.058281
1089 -0.023168 0.13531 -0.065009 -0.0056326 0.034463 0.032663 -0.031958 -0.012295 -0.048257 0.017382 -0.072901
1090 -0.0085025 0.12871 -0.051527 0.003595 0.026498 0.023739 -0.022004 0.0010474 -0.011271 0.0042855 -0.06082
1091 -0.010727 0.11887 -0.037264 -0.0045773 0.023522 0.028085 -0.02869 0.03846 -0.013584 0.024019 -0.04449
1092 -0.024942 0.11372 -0.055131 -0.01153 0.020247 0.016781 -0.033786 -0.019917 -0.010587 0.010692 -0.078239
1093 -0.018087 0.12113 -0.045929 -0.018462 0.016022 0.014676 -0.039302 0.0060353 -0.02156 0.054295 -0.030929
1094 -0.025092 0.093481 -0.049256 -0.029994 0.019356 0.0080621 -0.028708 -0.023052 -0.052183 0.053299 -0.054968
1095 -0.0082872 0.10252 -0.048443 -0.022137 0.026261 0.0049979 -0.037924 -0.029579 -0.053467 0.044212 -0.052948
1096 0.0098078 0.1089 -0.033631 -0.017599 0.055406 0.021264 -0.01931 0.0043732 -0.0112 0.065845 -0.028057
1097 -0.017477 0.10715 -0.010698 -0.014031 0.062791 0.029769 -0.021666 0.014956 -0.020403 0.034278 -0.044297
1098 -0.022682 0.087638 -0.042316 -0.032154 0.049215 0.010615 -0.031803 0.0081385 -0.029276 0.0099917 -0.056806
1099 -0.014207 0.10174 -0.024753 -0.011646 0.06977 0.016561 -0.023789 -0.0088688 -0.019089 0.025955 -0.0049458
1100 -0.0010319 0.095582 -0.02803 -0.018278 0.050105 0.024197 -0.012425 -0.0013762 -0.023193 0.023798 -0.028385
1101 -0.0039669 0.063394 -0.0077476 -0.02204 0.01847 0.021803 -0.017551 -0.0018735 -0.0092158 0.031281 -0.057395
1102 -0.019002 0.090596 0.024955 0.010327 0.026934 0.033178 0.0092931 0.028949 -0.018849 0.030565 -0.051364
1103 -0.042827 0.075838 0.0051277 -0.027705 -0.00049098 0.016634 0.023787 -0.046228 -0.018062 0.042838 -0.032914
1104 0.010808 0.11559 0.04795 0.015863 0.043284 0.06279 0.10454 0.011804 0.020545 0.097421 -0.047844
1105 -0.032307 0.070992 0.035503 -0.0087397 0.039518 0.044416 0.15545 0.023987 -0.029119 0.089845 -0.043283
1106 -0.0076616 0.055584 0.0019756 -0.013162 0.019083 0.027682 0.084009 0.01717 -0.024652 0.085548 -0.057493
1107 -0.014317 0.068906 0.017138 -0.023254 0.048148 0.017447 0.056983 0.013272 -0.031635 0.074461 -0.050862
1108 -0.015022 0.049518 0.0089809 -0.023477 0.052363 0.020233 0.032316 -0.009585 -0.029098 0.044154 -0.014452
1109 -0.046806 0.03571 -0.019246 -0.051019 0.038577 -0.004461 0.0098003 0.0079476 -0.047041 0.015368 -0.060541
1110 -0.022971 0.048172 -0.033134 0.0043787 0.055152 0.026345 0.021834 -0.01097 -0.042475 0.026861 -0.053901
1111 -0.023836 0.058494 -0.048271 -0.012834 0.043907 0.0034305 0.018398 -0.013567 -0.049508 0.033084 -0.0389
1112 -0.0097913 0.058476 -0.015819 -0.00062598 0.049442 0.023506 0.062502 0.024086 -0.018471 0.030017 -0.03442
1113 0.0094437 0.083558 -0.0095759 9.1695e-05 0.057466 0.036542 0.097086 0.015838 0.0012357 0.029181 -0.047939
1114 -0.026021 0.05284 -0.044483 -0.026411 0.063161 0.024348 0.0971 -0.0051292 -0.041737 0.012324 -0.047409
1115 0.048654 0.069912 -5.059e-05 -0.012523 0.086826 0.050544 0.10832 0.027493 -0.0075707 0.024507 -0.026108
1116 0.068949 0.038734 -0.025178 -0.023065 0.07284 0.028669 0.10089 0.0010161 -0.034924 0.01713 -0.070708
1117 0.085444 0.056646 -0.020645 -0.022638 0.091985 0.041715 0.060201 -0.0065712 3.2917e-05 0.012644 -0.048997
1118 0.031969 0.056728 -0.040913 -0.03251 0.06446 0.015021 0.027255 -0.014089 -0.03206 0.0020069 -0.077927
1119 0.026724 0.03783 -0.0206 -0.010102 0.084055 0.014527 0.050519 0.0060741 -0.032493 0.0038802 -0.035427
1120 0.00074909 0.045952 -0.037657 -0.029065 0.051739 0.015113 0.069813 -0.0046133 -0.046917 0.0055535 -0.056996
1121 -0.012846 0.019524 -0.048445 -0.030197 0.059164 0.020688 0.091057 -0.019421 -0.06412 -0.0023833 -0.092316
1122 -0.0014508 0.030606 -0.040182 -0.013129 0.063409 0.035154 0.12351 0.012332 -0.034593 0.00653 -0.038005
1123 -0.0096458 0.045108 -0.029559 -0.018732 0.063144 0.02513 0.122 -0.036815 -0.045076 -0.0049167 -0.049775
1124 0.0053093 0.04114 -0.016987 -0.020404 0.084648 0.028356 0.11985 0.021887 -0.04588 0.0088465 -0.083654
1125 0.0033944 0.018332 -0.036074 -0.020706 0.10321 0.034532 0.10583 0.0046699 -0.030253 -0.0080802 -0.052414
1126 0.011299 0.019254 -0.021491 -0.025228 0.087988 0.019427 0.10333 0.0092526 -0.039076 0.0051231 -0.053853
1127 0.033084 0.042486 -0.018169 0.0076692 0.12716 0.059383 0.14301 0.033965 -0.010129 0.0051463 -0.036043
1128 0.01362 0.015508 -0.019816 -0.020883 0.082087 0.003949 0.14907 -0.0044521 -0.064342 -0.0044904 -0.042322
1129 0.021315 0.02392 0.0080664 -0.044715 0.069872 0.017625 0.13905 -0.012749 -0.050986 0.0033729 -0.058502
1130 0.043 0.014542 0.037339 -0.017848 0.074007 0.023091 0.17428 -0.018237 -0.041749 0.0026661 -0.045331
1131 0.082415 0.0086138 0.033272 -0.01362 0.064151 0.035756 0.15521 -0.0015342 -0.045562 0.0051394 -0.047201
1132 0.07254 0.011676 -0.031556 -0.038242 0.028156 0.010242 0.10896 -0.042332 -0.025555 -0.012887 -0.0879
1133 0.067195 0.031238 -0.027853 -0.021185 0.077601 0.045288 0.16265 0.017811 -0.033858 -0.00073408 -0.08218
1134 0.05522 0.01603 -0.02122 -0.005567 0.087936 0.043804 0.20177 0.033214 -0.045112 0.019559 -0.02949
1135 0.036535 0.0085217 -0.042138 -0.010459 0.06774 0.04103 0.21879 -0.020084 -0.029515 -0.0090576 -0.052839
1136 0.03689 0.036184 -0.019005 -0.036272 0.070555 0.036935 0.22406 0.004059 0.012422 -0.012114 -0.057839
1137 0.042525 0.0057957 -0.037052 -0.019394 0.06489 0.042061 0.26712 0.020752 -0.025811 -0.005201 -0.065628
1138 0.05963 0.0097177 -0.02757 -0.0073563 0.073095 0.037407 0.27453 -0.0060757 -0.0028044 -0.0099578 -0.060528
1139 0.099965 -0.0046604 -0.044377 -0.0029086 0.059389 0.040763 0.23237 -0.003863 -0.020108 -0.018394 -0.050297
1140 0.11595 -0.0078284 -0.052024 -0.033791 0.045204 0.023908 0.17373 -0.01665 -0.038791 -0.034741 -0.092487
1141 0.11584 0.0043936 -0.031572 0.00039675 0.073339 0.036564 0.17861 0.0076722 -0.031864 -0.022318 -0.059446
1142 0.07691 0.024616 -0.00028917 0.028684 0.064443 0.04977 0.20183 -0.011535 -0.0073872 0.0068553 -0.097186
1143 0.054265 0.024978 -0.015887 0.011932 0.060408 0.055026 0.22227 0.0070575 -0.02776 -0.021461 -0.080685
1144 0.02446 -0.0052605 -0.033994 -0.0095302 0.047353 0.0035816 0.22708 -0.01324 -0.058254 -0.025308 -0.068605
1145 0.025665 0.0079915 -0.031741 0.00065747 0.028468 0.021037 0.22703 -0.013897 -0.039717 -0.030505 -0.099824
1146 0.03335 -0.019487 -0.053119 -0.023585 0.029012 0.032813 0.18898 -0.041305 -0.05139 -0.025442 -0.084074
1147 0.063235 -0.0016345 -0.028776 0.00079283 0.028187 0.022489 0.18398 -0.046182 -0.042093 -0.017238 -0.074663
1148 0.078841 -0.014703 -0.043043 -0.0086295 0.039562 0.014765 0.19333 -0.024589 -0.045136 -0.020155 -0.11007
1149 0.13215 0.020479 -0.019231 0.0058382 0.055377 0.042401 0.26593 0.044873 -0.0067596 -0.0084019 -0.075223
1150 0.14128 0.036231 -0.037778 0.013276 0.033831 0.026666 0.28327 0.021936 -0.021663 -0.013619 -0.070412
1151 0.13381 -0.0054366 -0.041605 -0.0036664 0.026846 0.033312 0.3056 0.023449 -0.014776 -0.017795 -0.090452
1152 0.11361 0.010785 -0.029523 0.021361 0.071271 0.035988 0.31537 0.012161 -0.028809 -0.0046921 -0.077841
1153 0.10611 0.024277 -0.03986 -0.00011109 0.039895 0.046974 0.30096 0.00055398 -0.032742 -0.012739 -0.099091
1154 0.053531 0.0014393 -0.057577 -0.022803 0.02024 0.01392 0.24709 -0.014693 0.011244 -0.022416 -0.09332
1155 0.069846 -0.014909 -0.046885 0.0088643 0.056015 0.037535 0.23816 -0.0083807 -0.033549 -0.010182 -0.08667
1156 0.095271 -0.0037367 -0.055502 -0.00058805 0.02931 0.026861 0.2055 0.012942 -0.030582 -0.007409 -0.087319
1157 0.1558 -0.012495 -0.045809 -0.0214 0.018574 0.017017 0.18784 0.0062946 -0.020635 -0.015926 -0.091269
1158 0.20582 0.0042873 -0.033047 0.013197 0.046309 0.048833 0.24269 0.0091872 -0.0060585 -0.0083625 -0.075628
1159 0.16266 -0.0076008 -0.055864 -0.016965 0.035214 0.025868 0.26221 -0.05403 -0.010712 -0.014209 -0.089158
1160 0.17963 0.010921 0.050828 0.016633 0.060189 0.042994 0.29293 0.016432 -0.021275 -0.0011859 -0.060217
1161 0.15687 0.0068732 0.083641 0.01608 0.071833 0.02229 0.26161 -0.0013249 -0.010248 -0.0049427 -0.061277
1162 0.1334 0.014865 0.1155 0.022548 0.068408 0.048306 0.24362 0.025308 -1.2878e-06 -0.0036894 -0.079276
1163 0.12031 0.027347 0.029906 0.0060257 0.063793 0.063142 0.27021 0.0014504 -0.013314 -0.012766 -0.088726
1164 0.089401 -0.0040409 -0.015141 -0.020097 0.037967 0.026167 0.27764 -0.026387 -0.049648 -0.020383 -0.090676
1165 0.10243 0.00097111 -0.023248 0.0034111 0.041892 0.031903 0.26788 0.030186 -0.0033009 0.0069804 -0.059055
1166 0.14707 -0.0042869 -0.051136 -0.013541 0.035397 0.041379 0.32426 0.0032884 -0.013624 0.011654 -0.086315
1167 0.19002 -0.0015149 -0.031593 0.0027564 0.063292 0.063105 0.33586 0.017271 -0.036427 0.032097 -0.095484
1168 0.22133 -0.00064295 -0.03311 0.010764 0.044806 0.062481 0.32936 -0.010726 -0.035721 0.04311 -0.048444
1169 0.22372 -0.011371 -0.044958 -0.017268 0.028511 0.064346 0.34959 0.023816 -0.017004 0.034343 -0.053623
1170 0.20042 0.022901 -0.0053851 0.00059948 0.071666 0.10143 0.3716 0.078109 0.0057531 0.051027 -0.063153
1171 0.17163 0.017403 0.014928 0.018627 0.033561 0.071458 0.37065 0.013632 0.02279 0.03128 -0.056692
1172 0.14229 -0.018085 0.08493 0.010935 0.045285 0.047934 0.30203 0.0082542 -0.0053033 0.021223 -0.061862
1173 0.11807 -0.031153 0.032293 -0.020757 0.04117 0.01985 0.23092 -0.018863 -0.023877 -0.00096351 -0.063641
1174 0.11032 -0.023951 0.040015 0.01173 0.039045 0.031475 0.22927 0.02894 -0.04073 -0.01172 -0.053711
1175 0.13489 0.0032209 0.025898 0.0038879 0.069799 0.059851 0.24259 0.031082 0.0024471 0.016413 -0.05889
1176 0.14617 0.016033 0.0082408 -0.00088444 0.033854 0.045037 0.21385 0.013645 -0.033436 0.010346 -0.0665
1177 0.17978 0.0010849 -0.0067066 -0.0064568 0.035339 0.059203 0.25451 0.068517 -0.018919 0.01519 -0.079139
1178 0.2111 -0.0082232 -0.022434 -0.022659 0.044364 0.033599 0.28067 0.05016 -0.010103 0.024573 -0.051739
1179 0.20966 0.0040488 -0.028021 -0.010991 0.045868 0.055894 0.29814 0.081323 -0.023616 0.015256 -0.048219
1180 0.19324 0.0071508 -0.020659 0.00013628 0.039583 0.02872 0.32945 0.054175 -0.024029 0.095489 -0.026128
1181 0.14455 0.0055728 -0.008836 0.007054 0.032258 0.050056 0.35428 0.035358 0.0050478 0.083103 -0.027308
1182 0.1209 -0.0077252 -0.021333 0.030642 0.053833 0.048842 0.34479 0.059901 0.011055 0.099176 -0.035767
1183 0.10906 -0.023593 -0.0058607 -0.022921 0.035407 0.031627 0.27822 0.045243 -0.040659 0.091599 -0.027017
1184 0.12266 0.0068387 0.11002 0.026997 0.037822 0.071913 0.26961 0.089736 -0.013922 0.093922 -0.018216
1185 0.12903 -0.0096493 0.079115 0.0070447 0.037577 0.023699 0.22885 0.066259 -0.014245 0.065046 -0.060376
1186 0.11675 -0.016327 0.13292 0.0070224 0.060442 0.062575 0.22201 0.055441 -0.035988 0.076599 -0.035465
1187 0.1189 -0.0062253 0.05044 -0.00268 0.040016 0.045041 0.22062 0.079874 -0.027051 0.078092 -0.053125
1188 0.1214 0.0016066 0.026803 -0.0019623 0.044171 0.051066 0.22761 0.057007 -0.011465 0.11351 -0.031984
1189 0.15018 0.012989 0.017025 0.028015 0.042716 0.052732 0.23537 0.12084 -0.040298 0.1837 -0.026644
1190 0.15092 -0.0062894 -0.0034322 -0.0074269 0.02641 0.023508 0.19882 0.068162 -0.018391 0.17573 -0.0099334
1191 0.20382 -0.032537 -0.01767 -0.022919 0.031245 0.043944 0.20618 0.064464 -0.035364 0.14092 -0.035583
1192 0.18945 0.0080246 0.012873 0.0033684 0.03665 0.05366 0.2123 0.099897 -0.0069174 0.13957 -0.026012
1193 0.18439 0.053337 0.018696 0.032046 0.053985 0.044795 0.22922 0.05904 -0.016011 0.17133 -0.014542
1194 0.11776 -0.00093149 -0.014792 -0.019366 0.033799 0.030891 0.21666 0.035172 -0.050814 0.12877 -0.023932
1195 0.11694 -0.02581 0.049231 0.0075615 0.024374 0.010767 0.26491 0.045775 -0.005387 0.13517 -0.038951
1196 0.10571 -0.024908 0.061454 -0.015121 0.023279 0.025723 0.26595 0.087968 -0.02722 0.13502 -0.057431
1197 0.13343 0.027844 0.11798 0.013207 0.063714 0.057739 0.32098 0.12019 0.0068766 0.20179 -0.02025
1198 0.10561 -0.0040336 0.1485 -0.028015 -0.0083817 0.026074 0.24773 0.082533 -0.030767 0.20946 -0.05714
1199 0.10239 -0.011312 0.069332 -0.0097178 0.020763 0.03003 0.21156 0.099806 -0.04414 0.21206 0.0084008
1200 0.12824 0.0094204 0.033744 -0.0101 0.044028 0.027076 0.20205 0.13894 -0.025153 0.20151 -0.036329
1201 0.11163 -0.0041776 0.015297 -0.016012 0.037032 0.051672 0.17846 0.10459 -0.031226 0.17739 -0.032218
1202 0.094873 0.0048944 -0.01271 -0.0089547 0.025527 0.021108 0.16963 0.10575 -0.042969 0.14486 -0.031988
1203 0.095328 0.13838 0.021442 0.0041329 0.022752 0.032363 0.17701 0.1194 -0.031173 0.16889 -0.046917
1204 0.10802 0.18535 -0.010505 -0.010189 0.0092766 0.028219 0.14343 0.10228 -0.053606 0.17906 -0.038107
1205 0.11367 0.12296 0.0082875 0.011508 0.037081 0.065435 0.19959 0.14291 0.013201 0.22802 -0.011086
1206 0.10925 0.079242 0.01313 0.009216 0.063866 0.067211 0.18976 0.15015 -0.028122 0.24861 -0.016966
1207 0.093539 0.090064 0.015143 0.0038537 0.023061 0.042346 0.17711 0.12791 -0.014335 0.27652 -0.025785
1208 0.10009 0.054026 0.054795 -0.020999 0.029006 0.038062 0.18319 0.13851 -0.041549 0.22286 -0.027495
1209 0.089309 0.045448 0.046788 -0.007581 0.03071 0.048868 0.19196 0.15359 -0.010072 0.21759 -0.0077045
1210 0.082864 0.01329 0.10554 -0.017383 0.009315 0.027244 0.21097 0.14046 -0.041605 0.18801 -0.041874
1211 0.089989 0.014352 0.089653 0.017764 0.01328 0.01935 0.23564 0.16506 -0.025678 0.19874 -0.021104
1212 0.059324 0.0019141 0.1202 0.0065721 -0.0047855 0.024765 0.18232 0.09714 -0.051422 0.1838 -0.013703
1213 0.081639 0.016926 0.13246 0.04624 0.0094192 0.034631 0.15155 0.13325 -0.017875 0.24049 0.039367
1214 0.082764 0.032678 0.12518 0.038007 0.025624 0.038807 0.14476 0.15758 -0.0085379 0.2895 0.043858
1215 0.052719 -0.0081299 0.053924 0.011525 0.0036586 0.024433 0.13013 0.11514 -0.043331 0.25939 0.0010583
1216 0.094914 0.013432 0.052267 0.031553 0.031773 0.051639 0.14874 0.16019 0.0021357 0.27255 0.030939
1217 0.079379 0.058064 0.074569 0.02141 0.037248 0.044674 0.13493 0.17902 -0.012808 0.2606 0.0019092
1218 0.061514 -0.003644 0.039562 0.0020281 0.023153 0.04351 0.1329 0.12854 -0.013691 0.2314 0.02958
1219 0.065179 0.016968 0.030005 0.0025458 0.036828 0.048426 0.13122 0.15801 -0.034404 0.21814 0.02981
1220 0.064574 0.03016 0.030937 -0.0096365 0.014972 0.032302 0.1214 0.16532 -0.017307 0.23944 0.0015206
1221 0.057869 0.024322 0.05427 0.034861 0.047377 0.059908 0.12438 0.18255 -0.02399 0.31656 0.024731
1222 0.066154 0.033364 0.10727 0.031539 0.043472 0.065123 0.13201 0.18593 -0.0072636 0.31093 0.0097915
1223 0.049459 0.037036 0.12596 0.038797 0.034376 0.064819 0.13246 0.20924 -0.015167 0.28937 0.041672
1224 0.052164 0.029628 0.16039 0.031184 0.022741 0.11655 0.15221 0.16694 -0.00972 0.25242 0.0093325
1225 0.06078 0.01366 0.13109 0.052572 0.055286 0.13111 0.17265 0.15596 -0.010833 0.22473 0.0013129
1226 0.046275 0.033692 0.094563 0.03228 0.0097907 0.10893 0.14179 0.202 -0.025966 0.20908 0.020833
1227 0.04675 0.025554 0.047556 0.032707 0.028255 0.12053 0.13898 0.14246 -0.03697 0.22411 0.033334
1228 0.056215 0.024396 0.061448 0.044775 0.04493 0.13945 0.1283 0.18534 -0.025993 0.26079 0.022784
1229 0.05228 0.018698 0.069331 0.047003 0.031925 0.13516 0.11176 0.15296 -0.010376 0.31956 0.0054748
1230 0.035955 0.03219 0.046114 0.0099203 0.01798 0.12136 0.10987 0.22098 -0.018189 0.32304 0.039595
1231 0.022 -0.0018182 0.045446 0.020798 0.019014 0.13036 0.095915 0.18677 -0.065312 0.27491 0.0068957
1232 0.062975 0.032834 0.18058 0.086096 0.053869 0.14564 0.11244 0.19268 -0.0034956 0.24917 -0.0056738
1233 0.03999 -0.013874 0.12744 0.049663 0.014154 0.097677 0.088473 0.16786 -0.027529 0.20062 -0.010163
1234 0.049375 0.019968 0.18582 0.067381 0.039448 0.098443 0.10804 0.21444 -0.018502 0.2146 -0.0050229
1235 0.03284 0.0019197 0.17194 0.046239 0.0091332 0.083919 0.088311 0.18591 -0.023235 0.18064 0.017108
1236 0.047315 0.026312 0.12556 0.034226 0.040658 0.089604 0.098955 0.17543 -0.019918 0.19982 -0.0065419
1237 0.03921 0.025644 0.088782 0.042714 0.055323 0.10068 0.11376 0.13998 -0.0077216 0.19878 -0.037241
1238 0.045215 0.016586 0.071335 0.035412 0.030557 0.076336 0.15535 0.18525 -0.016215 0.22126 0.011889
1239 0.03955 0.0077476 0.042507 0.054959 0.041532 0.091572 0.15603 0.12041 0.004792 0.26791 -0.013121
1240 0.038555 0.01684 0.03178 0.036277 0.049237 0.087628 0.13735 0.14189 -0.0099812 0.28056 -0.0010601
1241 0.03728 0.021392 0.026783 0.026055 0.036772 0.088433 0.098154 0.078587 -0.013394 0.24362 -0.02663
1242 0.039275 0.021804 0.068355 0.036362 0.020956 0.1201 0.088378 0.11843 -0.023478 0.21485 -0.013539
1243 0.03358 0.096286 0.13041 0.05397 0.009411 0.1504 0.091872 0.13256 -0.023201 0.16105 -0.030449
1244 0.020956 0.13109 0.1455 0.031678 0.038726 0.1645 0.078216 0.15599 -0.049284 0.1791 -0.026008
1245 0.015691 0.16757 0.11266 0.012456 0.039271 0.14589 0.06115 0.11787 -0.0074473 0.15524 -0.028558
1246 0.033386 0.1142 0.13539 0.036643 0.034595 0.12295 0.065844 0.09458 -0.03034 0.17369 -0.035037
1247 0.025571 0.090053 0.18156 0.033191 0.02799 0.10787 0.055948 0.10539 -0.00054367 0.16137 -0.023677
1248 0.023206 0.075535 0.24799 0.079039 0.045785 0.093884 0.068201 0.1362 0.011983 0.17428 -0.034356
1249 0.013861 0.055187 0.2065 0.073686 0.035719 0.08799 0.082235 0.12253 -0.01046 0.17759 -0.0084359
1250 0.018306 0.045029 0.20627 0.077574 0.021404 0.080915 0.054049 0.10876 0.0049967 0.17554 0.0078846
1251 0.023561 0.046721 0.15991 0.044472 0.031869 0.1078 0.062133 0.11353 0.0029535 0.19494 -0.0042549
1252 0.014496 0.041403 0.11669 0.0012193 0.0019436 0.075557 0.061157 0.15335 -0.0078697 0.18228 -0.018934
1253 0.011021 0.010185 0.088924 -0.004483 -0.0044317 0.059143 0.042181 0.099758 -0.018423 0.18043 -0.032254
1254 0.015776 0.029867 0.11287 0.018735 0.050763 0.11452 0.053305 0.12174 -0.014136 0.17466 -0.031444
1255 -0.0030689 0.015319 0.08873 0.0070623 0.035908 0.098854 0.051039 0.1257 -0.0088593 0.12082 -0.036503
1256 0.026816 0.025121 0.070492 0.03838 0.025993 0.12684 0.045683 0.096666 0.00059749 0.14006 -0.021083
1257 0.037371 0.067633 0.10641 0.038158 0.046137 0.1622 0.046566 0.10118 0.0034743 0.14928 -0.013732
1258 0.021096 0.032765 0.092718 0.031915 0.071492 0.14027 0.05394 0.099122 -0.0095389 0.15453 0.011998
1259 0.012981 0.053097 0.09518 0.026333 0.058887 0.13424 0.054764 0.073584 0.0077479 0.14253 0.014679
1260 0.016946 0.023509 0.075253 0.041871 0.012861 0.084083 0.035558 0.084767 -0.018155 0.16333 0.059119
1261 0.020771 0.037821 0.060226 0.046758 0.050066 0.083759 0.042882 0.10282 0.0023515 0.17157 0.09063
1262 0.013206 0.042013 0.080658 0.072666 0.043781 0.082545 0.033376 0.088792 -0.0062617 0.1961 0.09109
1263 0.014491 0.044875 0.086781 0.075964 0.073976 0.11037 0.04301 0.11726 0.0075951 0.20031 0.064771
1264 0.018477 0.033307 0.089974 0.035121 0.04158 0.10045 0.044734 0.093268 2.1849e-05 0.19061 0.076591
1265 0.014932 0.17585 0.10029 0.049549 0.054065 0.11878 0.037198 0.10462 0.023939 0.17509 0.062482
1266 0.016337 0.13632 0.065309 0.030047 0.05694 0.083158 0.028292 0.066763 -0.030775 0.13386 0.026212
1267 0.037822 0.2241 0.060521 0.024464 0.055585 0.10768 0.064465 0.13771 -0.0041878 0.13244 0.052133
1268 0.0094468 0.13332 0.050024 0.018972 0.047979 0.10977 0.032699 0.082048 0.003669 0.13153 0.080593
1269 0.0092918 0.10206 0.061087 0.01678 0.069284 0.093585 0.022773 0.073471 -0.020774 0.11487 0.070763
1270 0.012967 0.071839 0.051799 0.018918 0.061359 0.074631 0.011197 0.063413 0.0036826 0.13192 0.077874
1271 0.0029619 0.046261 0.041782 0.0096552 0.044093 0.081057 0.004741 0.074576 -0.042751 0.15962 0.16427
1272 0.008357 0.065593 0.049625 0.014343 0.093188 0.075243 0.015345 0.074489 -0.0091638 0.17894 0.13438
1273 -0.002508 0.045765 0.031227 0.044331 0.039193 0.064079 0.0094788 0.065591 -0.023577 0.189 0.12725
1274 0.012267 0.059387 0.03822 0.032938 0.063118 0.084134 0.028093 0.096204 -0.01121 0.19906 0.14681
1275 -0.012908 0.053649 0.011033 0.056086 0.032402 0.07008 0.020937 0.083267 -0.032553 0.1356 0.14688
1276 0.011977 0.062721 0.036845 0.088404 0.060517 0.074626 0.03594 0.090059 -0.013737 0.12433 0.11699
1277 0.012132 0.17001 0.0093279 0.030181 0.044702 0.078462 0.0030643 0.078922 -0.01439 0.11241 0.15705
1278 0.010497 0.2622 0.033281 0.025739 0.030697 0.073308 -0.0073218 0.077255 -0.024103 0.11227 0.11317
1279 -0.0038277 0.29827 0.040843 0.022547 0.056991 0.052603 -0.0015679 0.071597 -0.027126 0.096243 0.17005
1280 0.015927 0.36124 0.039066 0.033984 0.041796 0.099189 0.009466 0.07371 -0.00038942 0.10392 0.14331
1281 0.0088024 0.21694 0.030039 0.020332 0.051941 0.076115 0.0061699 0.062413 -0.00042263 0.11502 0.11433
1282 0.019447 0.15344 0.016351 0.01579 0.067545 0.070321 0.0084938 0.064875 -0.013776 0.13241 0.15911
1283 0.016473 0.14253 0.020734 0.014487 0.03796 0.082517 0.0018277 0.074268 -0.006099 0.14199 0.11876
1284 0.012208 0.11082 0.021696 0.023505 0.058765 0.078672 0.011772 0.10784 0.0011778 0.16865 0.16252
1285 0.021663 0.12111 0.0085491 0.074233 0.067 0.084198 0.012745 0.096363 0.0090346 0.15726 0.16977
1286 -0.00044232 0.11596 0.016042 0.0505 0.0036244 0.053214 -0.028511 0.049446 -0.016779 0.12283 0.11418
1287 0.015843 0.13442 0.010374 0.090538 0.067519 0.07964 -0.0085667 0.071138 -0.0069419 0.11759 0.15936
1288 0.0039278 0.21358 0.041277 0.10727 0.073704 0.080086 0.0085372 0.094591 0.011515 0.12861 0.13044
1289 -0.010687 0.32897 0.02959 0.11154 0.038989 0.073181 -0.008619 0.083354 -0.011878 0.093995 0.17618
1290 0.0061179 0.29833 0.024492 0.068911 0.040683 0.071127 0.00025494 0.088216 0.00052853 0.1159 0.14108
1291 0.0054529 0.34239 0.008775 0.035839 0.031128 0.064373 -0.018451 0.058549 -0.012885 0.098422 0.11765
1292 0.002558 0.32372 -0.0063424 0.049316 0.042423 0.047379 -0.010627 0.057252 -0.0031579 0.11094 0.097734
1293 0.011723 0.32708 0.01285 0.062284 0.031737 0.089054 -0.0013934 0.081244 0.022289 0.12087 0.13567
1294 -0.013692 0.20372 0.0082429 0.038662 0.036122 0.0539 -0.018239 0.043887 -0.0081843 0.10944 0.12896
1295 0.028993 0.20742 0.016556 0.08837 0.079527 0.082156 0.012154 0.08328 0.047753 0.13385 0.18697
1296 0.0014682 0.13244 -0.025992 0.083267 0.048572 0.060812 -0.0026317 0.068552 0.017739 0.083268 0.21435
1297 -0.0045667 0.14038 0.00051085 0.097585 0.073756 0.079438 -0.0089278 0.10621 0.0049261 0.079641 0.15384
1298 -0.0049617 0.16423 0.0084035 0.13863 0.090681 0.094903 -0.010684 0.068077 0.017443 0.077965 0.12906
1299 0.0076334 0.30795 0.0046561 0.16282 0.047576 0.048059 -0.02245 0.05446 0.0014197 0.076558 0.11654
1300 -0.00043159 0.36701 0.011079 0.18457 0.078651 0.064235 -0.014466 0.083193 0.0082965 0.082531 0.11325
1301 0.019873 0.45332 0.020361 0.1852 0.065075 0.083491 -0.0037722 0.093745 0.024563 0.087784 0.13742
1302 -0.0020915 0.37739 0.0080141 0.10853 0.04415 0.062417 -0.029718 0.065598 -0.0097899 0.078948 0.1228
1303 -0.027356 0.35984 -0.019353 0.093491 0.057395 0.050222 -0.021024 0.051591 -0.028663 0.060801 0.13246
1304 0.012199 0.42389 0.021029 0.13397 0.07181 0.077618 -0.011501 0.056033 0.037064 0.086804 0.09036
1305 0.021604 0.42353 0.002062 0.15017 0.068844 0.076714 0.0030533 0.067036 0.04023 0.085627 0.18075
1306 0.020599 0.44445 0.011905 0.18818 0.068259 0.06733 -0.016673 0.059879 0.058937 0.073771 0.16962
1307 0.020004 0.43198 0.0018373 0.19588 0.051044 0.052416 -0.011259 0.079901 0.023554 0.078624 0.15195
1308 0.029879 0.4239 -0.02107 0.19399 0.10421 0.063211 -0.035675 0.038414 0.053701 0.060637 0.1701
1309 -0.014686 0.39568 -0.027187 0.154 0.053493 0.029257 -0.063111 0.014577 0.037128 0.04233 0.11795
1310 0.020979 0.469 -0.010175 0.17455 0.10158 0.069803 -0.015417 0.076279 0.11159 0.061574 0.14459
1311 0.016874 0.46407 -0.033192 0.13169 0.077663 0.038779 -0.034443 0.031352 0.062061 0.040547 0.15602
1312 0.010769 0.47545 -0.0087595 0.13667 0.061137 0.071854 -0.026679 0.054704 0.059538 0.06237 0.18764
1313 0.0078241 0.45215 -0.024207 0.093388 0.058372 0.05371 -0.040356 0.060697 0.039105 0.036154 0.19275
1314 -0.0030609 0.42803 -0.0072142 0.11226 0.039967 0.039516 -0.051722 0.0081098 0.018862 0.038517 0.21984
1315 -8.5817e-05 0.42824 -0.016372 0.10618 0.029102 0.031332 -0.034988 0.037542 0.019218 0.03201 0.14655
1316 0.039769 0.47903 0.042361 0.14287 0.11083 0.093628 0.0087462 0.12054 0.067625 0.061383 0.14944
1317 -0.00075571 0.47217 0.0010038 0.15079 0.060851 0.074063 -0.03151 0.094848 0.042422 0.038527 0.13299
1318 0.0039093 0.45911 0.035076 0.18022 0.064696 0.055199 -0.030126 0.06543 0.032199 0.04742 0.11744
1319 0.013024 0.4686 0.031049 0.19398 0.06807 0.019315 -0.034072 0.078053 0.064246 0.037833 0.14818
1320 -0.0017306 0.41945 0.018772 0.2072 0.051235 0.043651 -0.048008 0.072966 0.032552 0.019166 0.12146
1321 0.019214 0.37956 0.056034 0.19951 0.10334 0.053307 -0.018054 0.081498 0.056389 0.03601 0.11217
1322 0.01688 0.31168 0.015157 0.18622 0.092725 0.051422 -0.02316 0.060521 0.024956 0.041383 0.24199
1323 0.015935 0.32896 -0.0011804 0.20704 0.082129 0.063398 -0.019237 0.060724 0.034623 0.040756 0.19458
1324 0.01406 0.29377 -0.0069277 0.17009 0.021064 0.058974 -0.042683 0.032726 0.02832 0.036129 0.16085
1325 0.0084947 0.22999 -0.024425 0.15272 0.036819 0.0454 -0.041749 0.043539 0.035816 0.014063 0.15358
1326 0.0076098 0.24688 -0.021272 0.13967 0.070334 0.070336 -0.029295 0.075582 0.043373 0.036786 0.14667
1327 0.0094448 0.26148 -0.02185 0.11339 0.080938 0.031961 -0.038441 0.056584 0.0534 0.023679 0.16009
1328 0.01439 0.27012 -0.0070871 0.14105 0.10061 0.061577 -0.022617 0.060837 0.097917 0.058892 0.27048
1329 0.013075 0.24184 -0.029314 0.097951 0.081928 0.057283 -0.034363 0.044919 0.10977 0.028026 0.19797
1330 -0.00071004 0.24966 -0.034192 0.11099 0.078822 0.054369 -0.035819 0.074492 0.08814 0.023729 0.12838
1331 0.019915 0.22524 -0.045519 0.12676 0.066397 0.057635 -0.041255 0.035025 0.092797 0.010772 0.16155
1332 -0.01105 0.1971 -0.048617 0.17962 0.024652 0.02382 -0.070212 0.038097 0.033004 0.0020955 0.10098
1333 0.0070151 0.23351 -0.042244 0.21361 0.036827 0.039626 -0.037448 0.03824 0.035841 0.019129 0.1857
1334 0.02943 0.27295 0.0010987 0.24743 0.073531 0.085962 -0.020984 0.091903 0.10041 0.042522 0.25448
1335 0.020705 0.23841 -0.047309 0.22275 0.087736 0.070008 -0.02869 0.074925 0.062754 0.035975 0.26128
1336 0.0102 0.17437 -0.034336 0.16233 0.076061 0.030213 -0.055816 0.059288 0.032231 0.031529 0.27555
1337 0.015845 0.19849 -0.061193 0.10862 0.087036 0.033809 -0.054862 0.022231 0.024678 0.025152 0.21121
1338 0.0028704 0.16605 -0.043061 0.13754 0.09641 0.046345 -0.062068 0.053943 0.063165 0.025195 0.15485
1339 0.010935 0.19109 -0.067268 0.086237 0.070675 0.048821 -0.040184 0.035206 0.074462 0.011108 0.14386
1340 0.01606 0.22138 -0.056925 0.12301 0.10731 0.072237 -0.02887 0.053429 0.12326 0.011712 0.16987
1341 -0.0091245 0.15896 -0.063093 0.087573 0.085834 0.037442 -0.065547 0.022291 0.066215 -0.0061251 0.14229
1342 0.00044058 0.1453 -0.04193 0.095361 0.12504 0.036288 -0.065593 0.015254 0.072042 0.030768 0.21852
1343 -0.00041437 0.18204 -0.058217 0.12048 0.12929 0.070784 -0.036919 0.065186 0.046479 0.020981 0.21388
1344 -0.0022493 0.1337 -0.060875 0.11614 0.095849 0.02824 -0.048075 0.063769 0.035955 0.013795 0.20114
1345 0.010836 0.16574 -0.055002 0.15964 0.1189 0.053656 -0.054421 0.074032 0.076982 -0.005632 0.18002
1346 0.0037908 0.18302 -0.03537 0.22036 0.1353 0.068211 -0.023057 0.12062 0.060099 0.018751 0.18891
1347 0.012546 0.18413 -0.036847 0.20091 0.12407 0.046867 -0.026633 0.084617 0.074486 0.023825 0.2906
1348 -0.0077091 0.13392 -0.080764 0.16799 0.089808 0.025233 -0.064069 0.06363 0.058093 -0.0055822 0.22288
1349 0.0071159 0.18717 -0.047332 0.16272 0.11747 0.052709 -0.052275 0.020652 0.088409 0.022191 0.16041
1350 -0.010509 0.16792 -0.055069 0.12806 0.13736 0.057345 -0.048071 0.093145 0.086526 0.0077343 0.16388
1351 0.014016 0.16883 -0.033246 0.10421 0.12852 0.05272 -0.032708 0.093528 0.17283 0.032258 0.14912
1352 0.0016111 0.1048 -0.071224 0.093587 0.081906 0.017786 -0.059944 0.07252 0.10558 -0.0066392 0.11906
1353 -0.0075339 0.092883 -0.083291 0.099105 0.10825 0.034282 -0.04531 0.1105 0.076157 -0.0025859 0.18814
1354 0.0054212 0.11985 -0.071548 0.10427 0.14199 0.057828 -0.036706 0.12454 0.084243 0.0072174 0.215
1355 0.016516 0.16667 -0.033646 0.12319 0.12931 0.072393 -0.008612 0.18816 0.09545 0.019371 0.21361
1356 0.0052513 0.090229 -0.061023 0.098268 0.15069 0.047709 -0.038088 0.14461 0.046507 0.0082239 0.19349
1357 -0.0080636 0.10793 -0.07125 0.11592 0.10411 0.012575 -0.048314 0.14274 0.083374 -0.011563 0.13501
1358 0.014911 0.133 -0.053288 0.1144 0.11723 0.049591 -0.02799 0.17348 0.12199 0.0026604 0.1469
1359 0.030476 0.16371 -0.046465 0.12495 0.12908 0.094297 -0.029646 0.12017 0.18498 0.012384 0.16658
1360 0.0038815 0.11218 -0.046892 0.12978 0.1049 0.060092 -0.040903 0.11419 0.18053 0.015357 0.19009
1361 0.0039866 0.082089 -0.04549 0.13618 0.13413 0.066318 -0.045759 0.091694 0.16231 0.0059002 0.20335
1362 -0.010008 0.078531 -0.066317 0.10883 0.12062 0.039784 -0.055405 0.083547 0.099928 -0.017507 0.17308
1363 0.0092167 0.099853 -0.030375 0.10464 0.14764 0.0446 -0.034401 0.1012 0.12492 0.014097 0.16306
1364 0.033072 0.1179 -0.0020419 0.12595 0.14405 0.057176 -0.021217 0.090632 0.14431 0.00492 0.13956
1365 0.025927 0.094557 -0.016179 0.13204 0.12941 0.037791 -0.039183 0.087105 0.099218 0.0022233 0.11207
1366 0.091482 0.12165 0.0085934 0.12709 0.1334 0.062117 -0.031579 0.10175 0.14071 0.0030665 0.13447
1367 0.12749 0.13414 0.023786 0.13829 0.13765 0.071593 -0.030425 0.10315 0.15698 0.0091698 0.18605
1368 0.16097 0.096913 -0.020581 0.12931 0.095052 0.049629 -0.044711 0.12685 0.13045 0.0076631 0.1923
1369 0.14961 0.068505 -0.025739 0.18645 0.1458 0.080585 -0.021558 0.1802 0.16072 0.0030263 0.2224
1370 0.11831 0.078157 -0.032266 0.24203 0.1084 0.04074 -0.051404 0.19055 0.14478 -0.0052204 0.17958
1371 0.065567 0.092419 -0.041343 0.22529 0.10654 0.026326 -0.06028 0.18784 0.14768 -0.0088471 0.11739
1372 0.082272 0.10673 -0.035471 0.23524 0.14817 0.087842 -0.0097958 0.22754 0.19026 0.018746 0.13373
1373 0.063967 0.089923 -0.031078 0.21953 0.1243 0.063518 -0.035352 0.20626 0.18948 0.00029938 0.11365
1374 0.052512 0.099065 -0.042015 0.25391 0.11169 0.070404 -0.033158 0.22392 0.21901 0.0015626 0.12274
1375 0.038777 0.089247 -0.043713 0.16724 0.079585 0.044409 -0.059674 0.16607 0.21398 -0.010874 0.17143
1376 0.037582 0.058979 -0.04849 0.15136 0.09074 0.034835 -0.05061 0.19444 0.19245 -0.013661 0.14041
1377 0.054217 0.080631 -0.029568 0.1357 0.090185 0.048811 -0.054026 0.20744 0.13788 -0.0075976 0.12909
1378 0.057242 0.059283 -0.039655 0.13229 0.083899 0.057047 -0.042292 0.24822 0.18024 -0.0092143 0.096474
1379 0.086317 0.12562 -0.027952 0.15792 0.14649 0.071172 -0.026409 0.28834 0.17352 0.016649 0.16292
1380 0.062233 0.096377 -0.04406 0.12449 0.099519 0.067298 -0.033215 0.26926 0.14142 0.0093222 0.097665
1381 0.062838 0.061509 -0.055297 0.13455 0.096074 0.045914 -0.034601 0.30009 0.15811 0.0069955 0.13373
1382 0.087873 0.087091 -0.028134 0.14152 0.11754 0.06523 -0.012897 0.28532 0.14865 0.013229 0.12586
1383 0.058688 0.068153 -0.055382 0.13403 0.078823 0.053766 -0.012383 0.3243 0.13238 -0.008578 0.10843
1384 0.063433 0.070435 -0.034509 0.16112 0.10791 0.068241 -0.0062691 0.30958 0.14532 -0.0023147 0.065217
1385 0.049198 0.084437 -0.028006 0.16793 0.10821 0.061887 -0.013135 0.33693 0.1453 -0.0084914 0.072358
1386 0.075223 0.088609 -0.043984 0.20016 0.11715 0.076643 -0.00039133 0.33484 0.2442 0.015992 0.095938
1387 0.044408 0.052491 -0.050081 0.23583 0.077142 0.060819 -0.018077 0.31648 0.22154 -0.0032649 0.069299
1388 0.069263 0.074823 -0.030688 0.26795 0.11759 0.068625 0.024986 0.36264 0.25301 -0.00067165 0.090319
1389 0.057228 0.050575 -0.059146 0.2448 0.070001 0.0427 -0.01169 0.28555 0.20962 -0.0075584 0.054549
1390 0.056283 0.030667 -0.048553 0.24776 0.064436 0.043806 -0.041166 0.31587 0.22409 -0.013195 0.05148
1391 0.062278 0.031578 -0.02554 0.26211 0.098591 0.068242 -0.00047186 0.37183 0.23358 -0.0099219 0.05138
1392 0.042153 0.0275 -0.034528 0.2746 0.088236 0.044138 -0.008428 0.38945 0.17119 -0.0081586 0.066271
1393 0.059638 0.069322 0.012975 0.23616 0.09758 0.074554 -0.0033241 0.38001 0.18725 0.0029447 0.073381
1394 0.046363 0.061904 -0.0054526 0.1871 0.050665 0.037509 -0.02588 0.38158 0.13844 -0.010452 0.021012
1395 0.035748 0.020346 0.02964 0.14681 0.09969 0.056335 0.00091371 0.34651 0.11312 -0.018299 0.051442
1396 0.051023 0.052388 0.030883 0.1586 0.078315 0.062921 -0.0019024 0.39169 0.14086 -0.016086 0.011393
1397 0.052678 0.04394 0.010595 0.1615 0.087909 0.042767 0.010601 0.37532 0.1796 -0.0069423 0.061963
1398 0.050073 0.044752 0.001798 0.15049 0.089574 0.072432 0.049575 0.3987 0.24182 -0.013949 0.053084
1399 0.031739 0.049014 -0.017919 0.12902 0.086589 0.055558 0.072559 0.39969 0.25083 -0.031576 -0.018656
1400 0.045824 0.046456 -0.039957 0.13945 0.080613 0.042314 0.053513 0.42684 0.25174 -0.025222 0.025585
1401 0.065519 0.072568 -0.033494 0.14329 0.091468 0.05929 0.028687 0.41429 0.20395 -0.010079 0.034165
1402 0.096814 0.07724 -0.037191 0.15991 0.075533 0.075326 0.025401 0.43059 0.19009 -0.0036959 0.030036
1403 0.19589 0.1113 -0.031959 0.16798 0.077038 0.059071 0.025075 0.38467 0.20061 -0.022723 0.037986
1404 0.22804 0.074184 -0.041646 0.15236 0.10168 0.051247 0.034829 0.3748 0.19369 -0.021119 0.031666
1405 0.24742 0.051436 -0.033973 0.12535 0.089997 0.061723 0.015543 0.44241 0.20207 -0.010466 0.0096669
1406 0.19028 0.031138 -0.043401 0.14477 0.092132 0.053249 0.014207 0.46053 0.25566 -0.027463 0.026227
1407 0.15674 0.04538 -0.041908 0.16156 0.072917 0.039245 -0.0020096 0.383 0.27072 -0.02108 -0.0037121
1408 0.11375 0.035212 -0.048206 0.13524 0.082831 0.03578 0.0074943 0.40799 0.26266 -0.015506 0.018328
1409 0.10022 0.039814 -0.039063 0.16199 0.091356 0.071266 0.0099782 0.4285 0.27251 -0.023833 -0.0053612
1410 0.082274 0.026316 -0.04485 0.19864 0.069251 0.041052 0.0096121 0.40311 0.22416 -0.03984 0.0029493
1411 0.064869 0.0014981 -0.064018 0.15757 0.090635 0.033598 -0.008784 0.38111 0.16868 -0.031067 -0.0224
1412 0.13391 0.0573 -0.011125 0.14848 0.11051 0.084574 0.02232 0.41391 0.18701 -0.0072833 0.02586
1413 0.16699 0.048562 -0.018642 0.13123 0.10073 0.068409 0.0042538 0.44422 0.2003 -0.01869 0.052321
1414 0.19958 0.023554 -0.01995 0.11932 0.079 0.038235 0.0033777 0.39889 0.1641 -0.027597 -0.020099
1415 0.26115 0.009126 0.012463 0.11031 0.057634 0.050241 -0.017908 0.38442 0.20101 -0.023274 -0.0064284
1416 0.30116 0.057278 0.040926 0.13466 0.085329 0.048877 -0.013315 0.35708 0.29038 -0.03241 0.010132
1417 0.33349 0.07337 0.10752 0.13575 0.079494 0.044843 -0.0084206 0.36455 0.32928 -0.027047 -0.0098975
1418 0.34101 0.056392 0.10756 0.1448 0.072759 0.059918 -0.0056367 0.37417 0.31486 -0.018814 0.006113
1419 0.28113 0.013444 0.016004 0.11102 0.066953 0.056454 -0.024733 0.34531 0.27818 -0.02532 -0.045637
1420 0.23824 0.015936 -0.010894 0.11199 0.038158 0.03177 -0.028069 0.35263 0.2428 -0.035817 -0.032916
1421 0.20048 0.0089679 -0.049141 0.12003 0.039333 0.029706 -0.018625 0.38395 0.2276 -0.044744 -0.027806
1422 0.2317 0.04045 -0.0083685 0.18316 0.077667 0.037941 0.0072588 0.38387 0.2283 -0.010371 -0.049805
1423 0.23355 0.024672 -0.0075158 0.17724 0.053312 0.035107 0.013533 0.37919 0.19568 -0.031087 -0.013015
1424 0.32903 0.030524 -0.015703 0.16765 0.096927 0.040883 0.042617 0.37924 0.20158 -0.027864 -0.0040342
1425 0.35031 -0.0024042 0.022559 0.11299 0.041042 0.022489 0.031951 0.31949 0.20816 -0.028341 -0.043964
1426 0.4072 0.046518 0.076902 0.13054 0.11261 0.078265 0.092674 0.39906 0.23911 -0.021788 -0.028423
1427 0.41499 0.07908 0.10241 0.13826 0.095161 0.05151 0.047788 0.31874 0.22925 -0.014724 -0.029223
1428 0.3774 0.057022 0.10372 0.13109 0.076116 0.058816 0.025972 0.29644 0.24665 -0.029311 -0.033732
1429 0.33168 0.017514 0.06917 0.11488 0.071001 0.051352 0.0083961 0.29559 0.22386 -0.030318 -0.045222
1430 0.29743 0.068336 0.10768 0.1565 0.12785 0.061978 0.01995 0.29969 0.27437 -0.015975 0.022339
1431 0.21919 0.050048 0.084685 0.12525 0.12018 0.065944 0.013014 0.27297 0.23141 -0.039791 -0.058131
1432 0.24567 0.07089 0.1069 0.15893 0.1242 0.060429 0.062008 0.32579 0.32684 -0.018988 -0.01694
1433 0.23316 0.031132 0.1223 0.13026 0.10843 0.054515 0.063702 0.31091 0.25619 -0.016685 -0.06009
1434 0.28469 0.059104 0.13102 0.097317 0.11628 0.054061 0.087356 0.30393 0.20597 -0.031021 -0.04348
1435 0.40333 0.070996 0.15231 0.1067 0.11158 0.039087 0.12142 0.31986 0.19918 -0.035738 -0.043409
1436 0.45689 0.078308 0.16965 0.12528 0.12694 0.062933 0.1469 0.28908 0.19616 -0.020785 -0.012669
1437 0.41786 0.0395 0.093421 0.10447 0.071018 0.042808 0.10394 0.27215 0.16763 -0.029002 -0.047548
1438 0.42173 0.040642 0.089914 0.121 0.11145 0.072464 0.077021 0.24931 0.18034 -0.030868 -0.058238
1439 0.3891 0.063223 0.072936 0.11528 0.12502 0.06351 0.071225 0.29185 0.20579 -0.025615 -0.051597
1440 0.30977 0.067705 0.14284 0.1151 0.10347 0.075566 0.050429 0.28359 0.17932 -0.040642 -0.049427
1441 0.29971 0.053247 0.20637 0.12444 0.12139 0.059501 0.078443 0.26631 0.17536 -0.0044686 -0.049546
1442 0.26196 0.070819 0.16564 0.075389 0.071722 0.033227 0.038457 0.20216 0.16608 -0.029495 -0.056786
1443 0.27607 0.073871 0.13231 0.086466 0.077027 0.039343 0.063101 0.23089 0.19946 -0.021832 -0.057825
1444 0.36377 0.098373 0.11254 0.099034 0.099272 0.050099 0.091564 0.25091 0.15125 0.0070312 -0.061035
1445 0.47036 0.087665 0.12401 0.10829 0.1201 0.097215 0.10231 0.23801 0.18165 0.015974 -0.043874
1446 0.4738 0.070787 0.079865 0.097639 0.093881 0.06496 0.081072 0.24692 0.1459 0.014788 -0.073224
1447 0.45684 0.061209 0.094088 0.083257 0.11418 0.052696 0.074136 0.23419 0.16175 0.034341 -0.046263
1448 0.36481 0.048161 0.12467 0.084235 0.07675 0.034672 0.06915 0.18481 0.12849 0.021034 -0.040823
1449 0.39091 0.13202 0.25931 0.12649 0.12525 0.10064 0.1442 0.27165 0.20125 0.043157 -0.027533
1450 0.35079 0.080965 0.23264 0.09658 0.09313 0.065494 0.10489 0.24146 0.1603 0.036131 -0.045622
1451 0.3357 0.13034 0.20397 0.075908 0.070205 0.045849 0.11492 0.25737 0.14323 0.031504 -0.055732
1452 0.39275 0.13087 0.20054 0.080865 0.087059 0.053765 0.1482 0.21831 0.15414 0.040817 -0.034481
1453 0.45872 0.14101 0.16517 0.10274 0.13585 0.083941 0.21407 0.27128 0.1813 0.032591 -0.035331
1454 0.4765 0.1162 0.11207 0.10062 0.077019 0.055157 0.17323 0.23716 0.14557 0.012924 -0.03784
1455 0.46789 0.088235 0.098169 0.068478 0.076804 0.044663 0.13915 0.22508 0.13409 0.0014571 -0.05646
1456 0.43318 0.11397 0.11861 0.11132 0.11278 0.092988 0.16678 0.23774 0.14887 0.03964 -0.0016893
1457 0.36466 0.1183 0.092014 0.065934 0.062013 0.054164 0.12063 0.20166 0.13866 0.0066336 -0.049629
1458 0.36244 0.11623 0.091837 0.074901 0.079368 0.07 0.10492 0.21893 0.11938 0.011937 -0.037278
1459 0.38024 0.22565 0.13444 0.096059 0.10527 0.075556 0.11971 0.23582 0.13417 0.04825 -0.068618
1460 0.43018 0.23141 0.13264 0.1289 0.11792 0.091802 0.10189 0.25599 0.15105 0.050123 -0.0096974
1461 0.46005 0.15207 0.13923 0.099334 0.076462 0.074957 0.13208 0.23717 0.15538 0.038167 -0.033327
1462 0.50691 0.15899 0.11033 0.12842 0.10959 0.098423 0.16885 0.22207 0.16069 0.09048 -0.034436
1463 0.50507 0.13351 0.11796 0.12501 0.12995 0.10185 0.16776 0.21752 0.15245 0.11553 -0.026296
1464 0.48071 0.13673 0.11766 0.10566 0.12357 0.078975 0.18057 0.21663 0.13171 0.11744 -0.034766
1465 0.45211 0.17459 0.098545 0.14016 0.13334 0.11895 0.21427 0.21914 0.16375 0.09586 0.0095449
1466 0.37252 0.19996 0.1171 0.11036 0.13452 0.097196 0.20463 0.20977 0.15019 0.089873 -0.033775
1467 0.36394 0.28075 0.10557 0.080571 0.12699 0.10192 0.17265 0.2297 0.13736 0.095356 -0.015594
1468 0.37002 0.19964 0.099133 0.088388 0.10378 0.10983 0.14443 0.17273 0.1483 0.10889 -0.028374
1469 0.36739 0.15219 0.065976 0.094106 0.07985 0.10211 0.11182 0.18675 0.13749 0.1117 -0.027683
1470 0.4434 0.13393 0.079568 0.11112 0.11142 0.16312 0.11083 0.16878 0.10934 0.12977 -0.0052428
1471 0.48978 0.11921 0.081021 0.094581 0.097949 0.14026 0.09898 0.1945 0.096929 0.11307 -0.062702
1472 0.46859 0.11509 0.066844 0.086319 0.12611 0.11049 0.11873 0.16837 0.1285 0.12321 -0.037642
1473 0.46292 0.17379 0.079736 0.10177 0.12731 0.14648 0.14051 0.22564 0.1624 0.10898 -0.024401
1474 0.39344 0.1703 0.094659 0.097954 0.12996 0.10504 0.18788 0.23032 0.10621 0.099099 -0.021221
1475 0.37135 0.21323 0.085272 0.10845 0.13827 0.11062 0.16585 0.22669 0.14012 0.093032 -0.02584
1476 0.36458 0.18922 0.041694 0.08923 0.086143 0.080414 0.23379 0.18194 0.14099 0.080766 -0.03227
1477 0.36059 0.14901 0.091507 0.10711 0.078098 0.1057 0.2517 0.18774 0.15616 0.10556 -0.028309
1478 0.35533 0.12922 0.04937 0.059815 0.12068 0.12339 0.23377 0.23597 0.12333 0.12928 -0.031489
1479 0.36511 0.14616 0.064992 0.11181 0.14277 0.12883 0.18667 0.20864 0.14329 0.15339 -0.026669
1480 0.386 0.13183 0.062515 0.07049 0.11057 0.11266 0.1569 0.17293 0.16294 0.16241 -0.034148
1481 0.42971 0.16269 0.084708 0.098858 0.15371 0.11109 0.14261 0.19505 0.13798 0.15959 0.0047724
1482 0.43551 0.14209 0.05602 0.075906 0.15912 0.098869 0.13002 0.18476 0.088963 0.14687 -0.046957
1483 0.37589 0.13989 0.052293 0.077523 0.14791 0.11076 0.12702 0.18219 0.12826 0.1248 -0.040077
1484 0.33339 0.19577 0.050106 0.063981 0.14812 0.09516 0.11493 0.17663 0.12693 0.15976 0.0029938
1485 0.31356 0.14077 0.047418 0.050869 0.097795 0.10341 0.11594 0.15392 0.11366 0.15579 -0.048656
1486 0.29414 0.10502 0.025261 0.062486 0.0807 0.088222 0.13209 0.13836 0.09173 0.16134 -0.0084453
1487 0.31804 0.13424 0.082663 0.080044 0.1564 0.12799 0.2076 0.17167 0.1243 0.16635 -0.028655
1488 0.31877 0.12993 0.055236 0.079312 0.13272 0.11357 0.25105 0.15664 0.10863 0.15871 -0.028154
1489 0.30101 0.10857 0.062649 0.08629 0.11839 0.10171 0.26873 0.19153 0.11256 0.15542 -0.0085939
1490 0.28758 0.076984 0.036181 0.066467 0.095559 0.092145 0.2146 0.16498 0.086788 0.15702 -0.052823
1491 0.26393 0.064976 0.031884 0.059185 0.067034 0.075161 0.18539 0.16277 0.067004 0.15324 -0.035403
1492 0.27332 0.10736 0.035527 0.063943 0.117 0.11483 0.1472 0.13728 0.092441 0.15371 -0.035862
1493 0.29784 0.11475 0.046929 0.07328 0.11495 0.10835 0.15017 0.16796 0.10715 0.17427 -0.041632
1494 0.26837 0.10684 0.049142 0.049168 0.13366 0.089678 0.13371 0.17196 0.072215 0.15931 -0.0090516
1495 0.24396 0.077534 0.035445 0.049966 0.11731 0.091454 0.1164 0.15523 0.092542 0.14774 -0.041891
1496 0.26615 0.10787 0.036677 0.068243 0.12626 0.10073 0.13091 0.12378 0.087178 0.16069 -0.021181
1497 0.26369 0.11319 0.04361 0.068111 0.13743 0.10614 0.17022 0.17746 0.11555 0.14885 -0.0066102
1498 0.26352 0.12145 0.035333 0.074859 0.14157 0.10513 0.21156 0.14496 0.12287 0.15075 -0.01322
1499 0.22381 0.078742 0.026845 0.043856 0.099092 0.087867 0.2449 0.12121 0.098159 0.16683 -0.024979
1500 0.20571 0.054514 0.0081178 0.013764 0.095296 0.059043 0.29451 0.11157 0.084976 0.158 -0.054269
1501 0.2132 0.093106 0.08063 0.039922 0.11015 0.089519 0.30706 0.13007 0.099532 0.13801 -0.041348
1502 0.19234 0.083238 0.10304 0.044009 0.086606 0.077955 0.2631 0.1024 0.049429 0.12234 -0.073798
1503 0.23418 0.09729 0.1865 0.088217 0.1496 0.12829 0.28439 0.13364 0.10739 0.13868 -0.0091374
1504 0.21232 0.086652 0.12771 0.055455 0.1373 0.052296 0.25579 0.11503 0.076673 0.12693 -0.051667
1505 0.21559 0.12188 0.23263 0.054412 0.16176 0.11082 0.2485 0.17042 0.10545 0.13676 -0.018226
1506 0.19381 0.064586 0.13041 0.02935 0.15652 0.059998 0.25888 0.098688 0.091616 0.11525 -0.044986
1507 0.20802 0.118 0.17745 0.064438 0.17561 0.099714 0.33561 0.14978 0.12484 0.15692 -0.025855
1508 0.18392 0.06605 0.24067 0.040975 0.1788 0.085239 0.31333 0.12775 0.08565 0.15351 -0.035165
1509 0.19567 0.051472 0.20852 0.065543 0.1988 0.076495 0.34388 0.15732 0.063757 0.16563 -0.043135
1510 0.19081 0.092424 0.20633 0.053021 0.18296 0.095701 0.35702 0.12191 0.10742 0.13185 -0.018764
1511 0.168 0.060956 0.16745 0.047479 0.13558 0.1103 0.34433 0.10275 0.09103 0.10672 -0.052584
1512 0.15141 0.057408 0.10797 0.016756 0.13412 0.13225 0.33126 0.081113 0.034547 0.081223 -0.090093
1513 0.1688 0.07455 0.11676 0.066404 0.12756 0.15091 0.29835 0.11749 0.085764 0.10727 -0.037393
1514 0.18579 0.12293 0.11902 0.096992 0.19116 0.18159 0.2959 0.15822 0.1052 0.1255 -0.020952
1515 0.17488 0.073394 0.085808 0.071719 0.13362 0.09714 0.26575 0.10863 0.080758 0.089343 -0.039052
1516 0.15936 0.056946 0.06724 0.063757 0.1331 0.080686 0.24362 0.068264 0.10133 0.098716 -0.048171
1517 0.13187 0.058318 0.086043 0.075545 0.11508 0.075822 0.30097 0.073277 0.073251 0.10727 -0.067041
1518 0.14815 0.05768 0.12501 0.070382 0.12078 0.095467 0.38629 0.097489 0.066138 0.10041 -0.05505
1519 0.14321 0.055952 0.15672 0.04553 0.10827 0.073183 0.39787 0.081732 0.054945 0.11487 -0.07759
1520 0.13412 0.051234 0.19381 0.037828 0.090291 0.056439 0.36169 0.078255 0.044551 0.096339 -0.064679
1521 0.14582 0.047166 0.18092 0.077635 0.12966 0.085955 0.32031 0.098847 0.065998 0.10451 -0.057089
1522 0.13898 0.056108 0.22053 0.071733 0.1622 0.072821 0.28882 0.0705 0.063975 0.093516 -0.050638
1523 0.13171 0.0443 0.20249 0.063701 0.15921 0.080896 0.26554 0.041563 0.067522 0.079259 -0.060198
1524 0.14568 0.051472 0.17827 0.076508 0.15218 0.1228 0.29318 0.097715 0.062099 0.099252 -0.031598
1525 0.11885 0.065354 0.11257 0.073926 0.15141 0.14309 0.36304 0.085908 0.029515 0.082366 -0.041177
1526 0.13207 0.064896 0.12355 0.071184 0.21578 0.16343 0.4444 0.09642 0.076362 0.078239 -0.054597
1527 0.13221 0.082178 0.095079 0.090961 0.2131 0.13324 0.44686 0.10378 0.094919 0.078852 -0.059736
1528 0.10562 0.03457 0.082232 0.062099 0.20906 0.083685 0.40152 0.099786 0.044886 0.059115 -0.046256
1529 0.1359 0.093112 0.12047 0.086697 0.22713 0.1215 0.36889 0.12508 0.10356 0.10059 -0.018105
1530 0.1078 0.047404 0.088667 0.048754 0.2103 0.098987 0.30541 0.089541 0.079619 0.076192 -0.020975
1531 0.12099 0.021846 0.07779 0.038122 0.18403 0.090683 0.25956 0.058044 0.038146 0.074955 -0.023014
1532 0.12187 0.050358 0.098242 0.07147 0.22453 0.11974 0.26735 0.10678 0.085473 0.084098 0.00053617
1533 0.12596 0.09015 0.090915 0.052347 0.20359 0.091574 0.2599 0.089969 0.0549 0.094472 -0.019213
1534 0.12519 0.080112 0.15425 0.076755 0.2681 0.1113 0.2736 0.1264 0.086397 0.069875 0.0028371
1535 0.10458 0.066744 0.21052 0.067743 0.2362 0.10266 0.30027 0.099014 0.072963 0.060308 0.0040676
1536 0.11062 0.089856 0.24089 0.10766 0.27072 0.15484 0.44311 0.11977 0.11237 0.070061 -0.010482
1537 0.094136 0.058067 0.1666 0.065028 0.23432 0.1596 0.42519 0.07459 0.069787 0.076765 -0.044421
1538 0.10902 0.087969 0.13608 0.068156 0.24528 0.22011 0.4177 0.10697 0.090544 0.055348 -0.018891
1539 0.10306 0.075341 0.11287 0.091164 0.21254 0.18218 0.37399 0.060705 0.058621 0.066851 0.015229
1540 0.10122 0.031553 0.088414 0.062791 0.17111 0.21728 0.32941 0.1014 0.086817 0.063595 -0.02262
1541 0.087006 0.065055 0.064536 0.076169 0.16145 0.15059 0.27746 0.08151 0.052044 0.055648 -0.05103
1542 0.089421 0.054887 0.085549 0.089617 0.16817 0.14707 0.24318 0.067983 0.082011 0.050221 -0.035339
1543 0.12048 0.096979 0.10562 0.097324 0.21026 0.17138 0.29635 0.1313 0.098578 0.078784 0.013611
1544 0.095151 0.049791 0.068984 0.050772 0.14776 0.12783 0.22393 0.028248 0.048715 0.043408 -0.065118
1545 0.089996 0.046193 0.072547 0.02861 0.13323 0.12119 0.25053 0.074771 0.053421 0.045671 -0.015598
1546 0.096091 0.080275 0.07854 0.046737 0.20405 0.14568 0.26813 0.083253 0.062978 0.052444 -0.027337
1547 0.090616 0.094467 0.069572 0.041165 0.16343 0.1166 0.25942 0.097396 0.040445 0.057257 -0.0024968
1548 0.085571 0.058409 0.057995 0.029683 0.14036 0.11891 0.23623 0.048709 0.047142 0.023761 -0.032386
1549 0.092946 0.083391 0.14783 0.06357 0.17135 0.15225 0.25418 0.11675 0.063069 0.060624 0.015804
1550 0.11021 0.075693 0.1713 0.091668 0.1768 0.22084 0.26286 0.10673 0.066945 0.068887 0.0032746
1551 0.067486 0.046045 0.21926 0.060646 0.17592 0.18284 0.23236 0.062127 0.040852 0.04345 0.011065
1552 0.051871 0.022107 0.1856 0.029953 0.13242 0.1991 0.19636 0.057169 -0.0029911 0.034484 -0.0053445
1553 0.067936 0.054059 0.19672 0.035591 0.14888 0.23648 0.23233 0.076332 0.029606 0.052337 0.031016
1554 0.071942 0.060651 0.17109 0.064119 0.14683 0.26745 0.23284 0.079394 0.034063 0.03003 -0.0016836
1555 0.055197 0.032363 0.1069 0.037736 0.11853 0.25323 0.19742 0.053657 0.044429 0.024844 -0.013723
1556 0.056072 0.057355 0.054646 0.010194 0.12287 0.22054 0.18935 0.07183 0.013086 0.033917 -0.0069926
1557 0.071837 0.036257 0.069969 0.022922 0.11479 0.15475 0.17559 0.083462 0.041833 0.03896 0.035958
1558 0.076372 0.045789 0.076721 0.068649 0.13696 0.17983 0.20249 0.082035 0.03715 0.046163 0.054898
1559 0.065787 0.050791 0.082104 0.046127 0.13311 0.18127 0.1879 0.083658 0.053237 0.043137 0.018169
1560 0.085652 0.065653 0.1183 0.058675 0.18077 0.25087 0.21123 0.12592 0.084963 0.06181 0.13553
1561 0.042957 0.016945 0.056039 0.036223 0.12409 0.25785 0.17155 0.054573 0.01495 0.040853 0.11191
1562 0.047532 0.037457 0.057092 0.04192 0.13222 0.27812 0.16455 0.076016 0.044917 0.040846 0.10306
1563 0.078797 0.063679 0.076355 0.040368 0.1377 0.30813 0.17354 0.061148 0.058244 0.04743 0.16508
1564 0.041362 0.021131 0.024887 0.0020056 0.083559 0.2491 0.12037 0.029251 0.01853 0.024883 0.050881
1565 0.072477 0.054503 0.06125 0.043823 0.14614 0.29298 0.17104 0.081794 0.036557 0.047966 0.13744
1566 0.074772 0.064005 0.095782 0.054001 0.1476 0.35366 0.18279 0.14484 0.058524 0.040109 0.13408
1567 0.059577 0.059087 0.096945 0.063729 0.14697 0.33848 0.1738 0.075059 0.059071 0.029203 0.11135
1568 0.037952 0.024059 0.068098 0.019806 0.12417 0.31649 0.12789 0.046192 0.024048 0.038606 0.13092
1569 0.033027 0.0059108 0.09949 0.031854 0.13001 0.36486 0.13027 0.080624 0.0057045 0.033219 0.15828
1570 0.052762 0.033493 0.049483 0.024742 0.10967 0.38562 0.13487 0.050357 0.043841 0.045882 0.19209
1571 0.046957 0.064185 0.074586 0.043709 0.16021 0.41071 0.12637 0.055009 0.039838 0.045156 0.24291
1572 0.062802 0.051697 0.038398 0.048767 0.12178 0.39747 0.1202 0.068602 0.016735 0.062799 0.22037
1573 0.075358 0.081049 0.053321 0.062285 0.14114 0.41813 0.13583 0.063195 0.045822 0.057232 0.195
1574 0.060673 0.067641 0.063264 0.044542 0.12335 0.42403 0.1304 0.10529 0.049158 0.066246 0.15526
1575 0.048418 0.058283 0.061246 0.04569 0.11184 0.42301 0.10776 0.05798 0.049755 0.051119 0.15548
1576 0.048963 0.036185 0.028409 0.048438 0.15293 0.45011 0.12824 0.031503 0.041372 0.040242 0.18822
1577 0.042008 0.043587 0.0088715 0.043305 0.11651 0.44024 0.10065 0.025535 0.024759 0.022685 0.18289
1578 0.052073 0.075879 0.033484 0.041703 0.15203 0.46766 0.13699 0.058658 0.078806 0.040879 0.14954
1579 0.031558 0.096241 0.052087 0.051351 0.16206 0.50038 0.13236 0.087541 0.055872 0.036072 0.18712
1580 0.045743 0.085913 0.048909 0.016058 0.1129 0.45995 0.11208 0.059963 0.026559 0.054025 0.28247
1581 0.025938 0.044195 0.022452 0.025126 0.090179 0.42517 0.074728 0.031106 0.030306 0.055888 0.2482
1582 0.031453 0.083047 0.040325 0.033474 0.12155 0.48943 0.079192 0.038619 0.030153 0.055192 0.27772
1583 0.038558 0.056999 0.018817 -7.8506e-05 0.12398 0.46439 0.081676 0.076181 0.03455 0.034655 0.2749
1584 0.028893 0.083271 0.03962 0.032659 0.15115 0.48136 0.074439 0.042314 0.028596 0.037188 0.28494
1585 0.029018 0.056823 0.016243 0.019507 0.15427 0.48943 0.069823 0.044646 0.011263 0.039581 0.18276
1586 0.057673 0.068094 0.036635 0.027045 0.15666 0.52808 0.087197 0.070159 0.04114 0.051425 0.23487
1587 0.042178 0.059156 0.019548 0.024682 0.18294 0.50778 0.086891 0.080882 0.031187 0.046708 0.24649
1588 0.013883 0.033078 -0.0014994 -0.0020901 0.1714 0.48708 0.081715 0.054204 0.012594 0.036851 0.17364
1589 0.039328 0.07736 0.018593 0.018278 0.19748 0.45559 0.079609 0.031777 0.03161 0.065725 0.21818
1590 0.025933 0.053312 -0.0012141 -0.012675 0.13699 0.37315 0.060143 0.06847 0.033827 0.070598 0.22438
1591 0.041598 0.073594 0.011079 0.031693 0.13081 0.35932 0.059997 0.043072 0.019384 0.067761 0.26466
1592 0.042034 0.10885 0.018491 0.018841 0.1595 0.40693 0.073341 0.026355 0.034451 0.077424 0.31586
1593 0.035819 0.15199 0.023894 0.019178 0.14987 0.40304 0.064335 0.067298 0.028778 0.048458 0.25506
1594 0.031154 0.2005 0.017157 0.028916 0.10322 0.40679 0.064958 0.01302 0.0085444 0.041471 0.24708
1595 0.039899 0.20052 0.13238 0.010714 0.11617 0.4183 0.055802 0.040513 0.0071811 0.033794 0.20683
1596 0.033544 0.2635 0.10882 0.034971 0.15732 0.43254 0.069376 0.062186 0.042668 0.019657 0.23753
1597 0.027689 0.14717 0.14746 0.008859 0.16143 0.40233 0.0654 0.076038 0.039735 0.023381 0.21992
1598 0.030794 0.15651 0.12159 0.036237 0.1526 0.38713 0.062714 0.054961 0.072972 0.037424 0.19773
1599 0.051499 0.17036 0.17237 0.038714 0.16573 0.39606 0.058608 0.080154 0.076448 0.054357 0.26666
1600 0.048434 0.14926 0.16939 0.029912 0.19739 0.39167 0.062492 0.052886 0.052555 0.06201 0.28979
1601 0.041729 0.10785 0.17933 0.02044 0.13242 0.34886 0.046326 0.063769 0.031772 0.062804 0.34306
1602 0.033934 0.17112 0.11536 -0.0048926 0.11039 0.34025 0.0088996 0.029101 0.053379 0.068297 0.30186
1603 0.012199 0.28582 0.09501 0.022065 0.16786 0.39036 0.033833 0.013324 0.036146 0.08527 0.36433
1604 0.038534 0.27124 0.080573 0.018363 0.14022 0.36269 0.051167 0.064207 0.058562 0.11027 0.3092
1605 0.015739 0.25534 0.066426 0.01016 0.13142 0.33222 0.033811 0.063659 0.044949 0.10274 0.2873
1606 0.022514 0.2191 0.050208 0.011718 0.13638 0.3165 0.020885 0.023482 0.023976 0.08501 0.25062
1607 0.011259 0.16312 0.055521 0.026116 0.12488 0.31502 0.024809 0.056535 0.052923 0.065393 0.19738
1608 0.018214 0.14456 0.053414 0.020824 0.14035 0.32861 0.020643 0.030647 0.024499 0.056907 0.22035
1609 0.0096894 0.11039 0.048346 0.015581 0.14555 0.32278 0.015297 0.0083999 0.017696 0.04067 0.27261
1610 0.016584 0.10468 0.078719 0.041949 0.15069 0.34484 0.016321 0.024843 0.042013 0.048153 0.29799
1611 0.05175 0.13442 0.13245 0.054237 0.19875 0.35347 0.071385 0.1002 0.05206 0.079326 0.33068
1612 0.024975 0.13399 0.17131 0.037794 0.14494 0.31637 0.017929 0.042258 0.072767 0.06423 0.31128
1613 0.0074496 0.2612 0.12944 0.013412 0.12728 0.28956 -0.019618 -0.010349 0.046753 0.048943 0.25096
1614 0.038935 0.28235 0.11979 0.0425 0.16446 0.28957 0.016796 0.053933 0.03002 0.094006 0.20105
1615 0.0071597 0.2891 0.068512 0.015527 0.11023 0.26604 -0.0052998 -0.0073042 0.028787 0.079949 0.20569
1616 0.036095 0.22362 0.049425 0.038815 0.17909 0.29553 0.032434 0.042458 0.058634 0.098363 0.23435
1617 0.0035598 0.15502 0.054767 0.026763 0.14235 0.28296 -0.002612 0.057491 0.037541 0.091986 0.22018
1618 0.025355 0.17133 0.05488 0.02776 0.19318 0.31561 0.021712 0.054874 0.054987 0.099929 0.28199
1619 -0.01412 0.12955 0.050593 -0.008652 0.14178 0.26609 -0.0090442 0.018366 0.042124 0.078062 0.32535
1620 0.016195 0.10809 0.090365 0.018676 0.14664 0.29413 0.01996 0.017709 0.083641 0.082686 0.34005
1621 0.01701 0.13055 0.12796 0.012283 0.11331 0.28285 -0.010186 0.019962 0.058918 0.056089 0.27299
1622 0.0046251 0.17709 0.18212 0.033741 0.14272 0.27326 0.0018474 0.0050543 0.078945 0.062792 0.20351
1623 0.02859 0.2576 0.18483 0.036389 0.12358 0.25808 0.0032013 0.016367 0.068921 0.069445 0.23686
1624 0.0073552 0.33306 0.22645 0.051166 0.14611 0.29666 0.011055 0.03017 0.067518 0.059939 0.17798
1625 0.0067602 0.30698 0.24897 0.051864 0.14448 0.2608 -5.089e-05 0.054122 0.057195 0.072172 0.22197
1626 0.010235 0.15551 0.11213 0.056182 0.18406 0.28828 0.025273 0.057285 0.092122 0.094355 0.24852
1627 0.0173 0.17818 0.099084 0.047759 0.17533 0.27411 0.012417 0.061288 0.057769 0.12443 0.31658
1628 0.032415 0.16215 0.11558 0.063827 0.16611 0.27284 0.018241 0.01529 0.10582 0.15435 0.32842
1629 0.03275 0.1168 0.055459 0.042465 0.16449 0.2513 -0.0043353 0.053443 0.10953 0.11952 0.29602
1630 0.021955 0.14936 0.070502 0.050522 0.20171 0.26327 0.017489 0.054665 0.11834 0.095588 0.21972
1631 -0.0017395 0.11319 0.067194 0.053 0.19678 0.26355 -0.0065175 0.016118 0.048276 0.073052 0.25931
1632 -0.021534 0.11857 0.1228 0.036498 0.17534 0.19638 -0.021254 0.0073608 0.067043 0.062355 0.16409
1633 -0.0022094 0.12248 0.15376 0.053586 0.18446 0.2416 -0.02167 0.0092934 0.097419 0.062438 0.19798
1634 0.0053857 0.0865 0.15754 0.048983 0.1361 0.20802 -0.024056 0.028106 0.082936 0.070821 0.22458
1635 0.014511 0.12851 0.18348 0.065891 0.15363 0.25575 0.004168 0.034869 0.10029 0.10747 0.29587
1636 0.0013958 0.11662 0.21848 0.068279 0.17105 0.24155 -0.0059481 0.058271 0.10464 0.091498 0.28921
1637 0.0094908 0.15267 0.26725 0.104 0.16729 0.25158 -0.0035342 0.075644 0.11066 0.089461 0.28628
1638 0.0006159 0.18412 0.22217 0.12335 0.19631 0.26135 0.0045497 0.065137 0.12137 0.11845 0.22581
1639 0.007031 0.1683 0.14577 0.084292 0.16701 0.20511 -0.033066 0.035619 0.09983 0.12952 0.20063
1640 -0.000164 0.087551 0.083038 0.060939 0.15799 0.21717 -0.032232 0.035402 0.069967 0.13036 0.17917
1641 0.026761 0.13045 0.10958 0.15493 0.19882 0.23168 0.0031014 0.058105 0.11462 0.15546 0.22018
1642 0.013846 0.12617 0.10144 0.090085 0.21824 0.23774 0.00095529 0.048257 0.11072 0.12115 0.18597
1643 -0.0054188 0.088367 0.093946 0.049842 0.16404 0.23247 -0.029761 0.02008 0.10374 0.053661 0.19471
1644 0.023106 0.1544 0.13078 0.07323 0.23037 0.23006 -0.0042669 0.075033 0.12481 0.093644 0.21744
1645 0.017871 0.15321 0.20327 0.092408 0.20792 0.24884 -0.005833 0.061425 0.12352 0.071467 0.22743
1646 0.020756 0.15609 0.23383 0.085625 0.16921 0.21799 -0.023339 0.028468 0.087798 0.082561 0.26757
1647 0.014731 0.18856 0.25747 0.099283 0.2321 0.24489 0.0017848 0.07448 0.095875 0.091234 0.26793
1648 0.0024564 0.13062 0.22109 0.079311 0.17233 0.19045 -0.038461 -0.0025569 0.060871 0.075157 0.21237
1649 -0.0011485 0.12503 0.16788 0.082798 0.19019 0.21131 -0.021117 0.013946 0.092068 0.08213 0.16595
1650 -0.015653 0.12133 0.13497 0.067936 0.16545 0.18573 -0.045154 0.043318 0.074385 0.079484 0.19207
1651 0.0066916 0.11133 0.10886 0.12323 0.19051 0.1865 -0.03822 0.042101 0.058742 0.14673 0.19476
1652 0.035737 0.14928 0.16347 0.12313 0.26949 0.25612 0.0038642 0.080364 0.13563 0.14167 0.17381
1653 0.014402 0.1192 0.13598 0.10786 0.22393 0.24498 0.0031481 0.082576 0.10763 0.14775 0.20359
1654 -0.020103 0.087339 0.099085 0.084297 0.19864 0.17428 -0.040298 0.064339 0.097902 0.10934 0.19473
1655 -0.010188 0.077721 0.11123 0.078244 0.16806 0.20475 -0.020194 0.058662 0.10005 0.08006 0.15697
1656 0.0094568 0.12433 0.16542 0.12053 0.16142 0.21126 -0.0219 0.097884 0.094236 0.077413 0.17419
1657 -0.0016081 0.093285 0.14841 0.11294 0.17965 0.20335 -0.017646 0.10544 0.070192 0.058956 0.13992
1658 0.012937 0.080357 0.16638 0.18142 0.14726 0.18088 -0.023192 0.06676 0.089269 0.06769 0.14415
1659 0.001212 0.093589 0.19434 0.18499 0.15679 0.19004 -0.028009 0.044462 0.089436 0.074333 0.16868
1660 0.024517 0.10025 0.16935 0.11355 0.20441 0.19652 -0.0012946 0.070165 0.1032 0.081566 0.19005
1661 0.024462 0.10348 0.26138 0.1102 0.16411 0.19493 -0.014181 0.055837 0.11079 0.07837 0.13577
1662 -0.0042829 0.070585 0.19902 0.089748 0.17379 0.18257 -0.020617 0.06438 0.073536 0.068913 0.13635
1663 0.0055422 0.10064 0.19141 0.087306 0.15214 0.13501 -0.013153 0.059933 0.090413 0.098506 0.16953
1664 0.012397 0.10076 0.11016 0.079264 0.16528 0.18082 -0.038539 0.043205 0.08808 0.131 0.136
1665 0.017352 0.084731 0.099694 0.060571 0.14294 0.19043 -0.034895 0.062688 0.1043 0.14519 0.17072
1666 0.014967 0.077243 0.12375 0.087039 0.16609 0.18877 -0.023361 0.11327 0.094424 0.13116 0.13506
1667 -0.0090276 0.10393 0.10439 0.058497 0.16446 0.17153 -0.0061974 0.10427 0.10722 0.1083 0.12919
1668 -0.027123 0.078417 0.090362 0.056664 0.13566 0.15108 -0.045743 0.049026 0.088437 0.073962 0.11974
1669 -0.0017175 0.071429 0.067195 0.067432 0.15164 0.15072 -0.03464 0.072119 0.065274 0.073866 0.11644
1670 -0.034422 0.044101 0.069508 0.04852 0.11191 0.14006 -0.050246 0.075651 0.067271 0.035179 0.10208
1671 -0.033647 0.035963 0.09692 0.030277 0.099525 0.1176 -0.070312 0.030874 0.052608 0.041802 0.068991
1672 0.016788 0.089825 0.16236 0.10708 0.18008 0.19152 -0.011508 0.101 0.092934 0.080265 0.11123
1673 0.020823 0.070897 0.14551 0.10974 0.14874 0.167 -0.013114 0.12925 0.11593 0.090369 0.14023
1674 0.011948 0.093189 0.18786 0.10877 0.15854 0.19569 -0.01866 0.089722 0.12047 0.077842 0.10544
1675 0.012283 0.093601 0.16182 0.077898 0.13323 0.14083 -0.038686 0.065794 0.079255 0.077655 0.098273
1676 0.017258 0.072093 0.14889 0.083486 0.15772 0.16661 -0.017742 0.11737 0.11667 0.098609 0.11596
1677 0.0059929 0.083425 0.10713 0.046453 0.14328 0.15245 -0.053368 0.08023 0.095398 0.10698 0.073334
1678 0.002188 0.048667 0.077759 0.039821 0.11037 0.13765 -0.047765 0.10775 0.070655 0.1039 0.078614
1679 0.011823 0.066729 0.091951 0.085369 0.16695 0.1577 -0.032581 0.11588 0.10805 0.12631 0.082975
1680 0.014108 0.077631 0.099434 0.058466 0.13793 0.16062 -0.022687 0.11035 0.091769 0.098612 0.075245
1681 0.017863 0.078653 0.080757 0.065554 0.12063 0.15332 -0.035213 0.0738 0.099226 0.086885 0.067856
1682 0.0069482 0.049095 0.070439 0.058472 0.082967 0.11619 -0.045169 0.056503 0.060432 0.057618 0.058046
1683 0.012293 0.079517 0.075362 0.06224 0.18587 0.16857 -0.024725 0.089216 0.097939 0.067401 0.092087
1684 0.013058 0.092538 0.093545 0.065737 0.14117 0.15555 -0.029561 0.063808 0.10816 0.070145 0.061227
1685 0.011093 0.0882 0.090707 0.016705 0.11215 0.10718 -0.051677 0.066921 0.097073 0.063648 0.050148
1686 0.0061484 0.071862 0.07427 0.045243 0.13342 0.15329 -0.037163 0.079244 0.10264 0.070121 0.096708
1687 0.010643 0.087474 0.066073 0.02277 0.15643 0.13755 -0.04664 0.070626 0.062626 0.053544 0.067708
1688 -0.0058815 0.084256 0.068435 0.031038 0.11753 0.10692 -0.054456 0.095889 0.072183 0.043368 0.067609
1689 0.010964 0.059788 0.056238 0.027336 0.13205 0.12669 -0.025422 0.074072 0.06942 0.052671 0.082919
1690 0.0064286 0.04826 0.057 0.046683 0.11817 0.14988 -0.043788 0.060834 0.060367 0.049714 0.03108
1691 0.0084236 0.052312 0.058573 0.045331 0.1326 0.12402 -0.019564 0.063587 0.076374 0.062147 0.0521
1692 -0.013511 0.038644 0.051256 0.038279 0.11073 0.11492 -0.03262 0.082169 0.04861 0.060301 0.033081
1693 -0.010986 0.037116 0.053818 0.035506 0.11299 0.097671 -0.037506 0.075692 0.061847 0.084924 0.068471
1694 0.015509 0.050328 0.055091 0.050134 0.099974 0.12856 -0.049492 0.068985 0.070054 0.10447 0.057692
1695 -0.013126 0.025 0.018574 0.035842 0.10852 0.13068 -0.051488 0.032297 0.063471 0.10435 0.033482
1696 -0.0063911 0.056612 0.031626 0.045559 0.12723 0.12976 -0.042794 0.07828 0.068467 0.081764 0.054713
1697 0.00085395 0.040204 0.033829 0.033747 0.10021 0.099704 -0.041741 0.071713 0.070704 0.058047 0.047353
1698 0.003619 0.066906 0.041782 0.039385 0.10389 0.11036 -0.032137 0.055935 0.054501 0.06317 0.045304
1699 0.0064741 0.031158 0.035174 0.037332 0.11893 0.12948 -0.039173 0.092378 0.078158 0.048634 0.034324
1700 0.013829 0.02551 0.044147 0.03342 0.081322 0.12544 -0.059649 0.078691 0.052075 0.049977 0.017885
1701 -0.0052558 0.069302 0.03281 0.041988 0.10108 0.11254 -0.039715 0.095853 0.083561 0.04575 -0.023325
1702 -0.022821 0.010574 0.012272 0.0066155 0.10695 0.10277 -0.063811 0.058236 0.063268 0.045293 0.035575
1703 -0.0034857 0.063216 0.038895 0.016973 0.14019 0.12745 -0.034747 0.070199 0.073105 0.050267 0.039966
1704 0.0060793 0.049628 0.056567 0.044951 0.11872 0.11623 -0.044533 0.085781 0.053922 0.06056 0.020056
1705 0.0050844 0.01278 0.0086401 0.013449 0.086616 0.08651 -0.042809 0.045174 0.044889 0.068953 0.016757
1706 0.0097094 0.037602 0.032093 0.036066 0.10732 0.10117 -0.032186 0.082326 0.071595 0.057176 0.0017873
1707 -0.018956 0.008234 0.0061754 -0.010236 0.1042 0.097042 -0.056022 0.082319 0.010112 0.03213 -0.021592
1708 -0.0031505 0.025856 0.020678 0.041832 0.13758 0.11367 -0.021678 0.10454 0.076159 0.062033 0.018558
1709 -0.016565 0.013848 -0.024819 -0.00082077 0.11086 0.10613 -0.046364 0.057804 0.0048258 0.034306 0.030359
1710 -0.0075904 0.01319 -0.0034566 0.0078169 0.11831 0.089979 -0.05828 0.028567 0.086053 0.047879 0.016089
1711 -0.0098453 0.054152 -0.005884 0.020415 0.10965 0.11751 -0.039166 0.10436 0.063339 0.053613 0.03389
1712 0.0019397 0.031184 0.0016386 0.018582 0.1194 0.10434 -0.040992 0.072302 0.042596 0.050206 0.03823
1713 -0.0034252 0.021716 -0.0065687 0.0013599 0.11214 0.11655 -0.037798 0.063405 0.060983 0.047469 0.029401
1714 -0.01252 0.025568 0.010314 0.013748 0.088358 0.076142 -0.040104 0.030998 0.05772 0.053103 0.034571
1715 -0.0070151 0.0443 -0.0018034 0.017925 0.10261 0.10435 -0.041541 0.06127 0.036277 0.046616 0.037932
1716 -0.01361 -0.0022982 -0.016961 -0.014797 0.10138 0.10011 -0.046697 0.050913 0.032073 0.022579 0.011412
1717 -0.004145 0.026644 -0.012028 0.0040507 0.10979 0.10674 -0.059623 0.024986 0.04636 0.035672 9.2481e-05
1718 -0.01659 -0.011554 -0.037375 -0.029102 0.061097 0.049146 -0.072559 0.048288 0.007957 0.018996 -0.015157
1719 -0.015995 0.010838 -0.015483 0.013636 0.1134 0.094421 -0.049845 0.032721 0.027184 0.0096789 0.0018634
1720 -0.01222 0.0245 -0.03593 -0.0042963 0.095537 0.072717 -0.059111 0.045344 0.021991 0.036162 -0.0078761
1721 0.012375 0.037952 0.0093325 0.021601 0.092741 0.11038 -0.057287 0.058766 0.050827 0.024335 0.043464
1722 0.02391 0.031104 0.0005151 0.024449 0.10957 0.098729 -0.032473 0.070069 0.069074 0.034319 0.017775
1723 -0.012805 0.0011057 -0.0074523 0.0093368 0.048401 0.073054 -0.058479 0.052461 0.034471 0.013082 -0.0030747
1724 -0.0020997 0.0037677 -0.03747 -0.0079156 0.058516 0.06284 -0.065055 0.032064 0.034558 0.016535 -0.0051843
1725 0.021295 0.01946 0.008753 0.019562 0.10979 0.1014 -0.045992 0.056307 0.051105 0.038838 -0.0043238
1726 -0.01441 -0.0074484 -0.015844 0.01745 0.075245 0.079002 -0.054378 0.076129 0.028751 0.021922 0.023097
1727 -0.0014345 0.028114 -0.027322 0.017337 0.0888 0.074208 -0.055214 0.018592 0.044078 0.010995 0.0059571
1728 -0.010369 -0.014714 -0.027529 8.5155e-05 0.055874 0.076723 -0.06421 0.034305 0.034065 0.0083383 -0.029922
1729 -0.0082444 0.022618 -0.040646 0.023883 0.080169 0.067949 -0.043336 0.032657 0.016782 0.018902 -0.035112
1730 -0.012109 -0.0028205 -0.037584 0.020091 0.056804 0.070585 -0.074452 0.00555 0.048359 0.0071448 -0.040211
1731 -0.020144 0.016572 -0.021831 -0.0030818 0.067739 0.079011 -0.052688 0.039153 0.0019653 0.018238 -0.028861
1732 -0.021289 0.015724 -0.042878 0.015736 0.067493 0.075207 -0.059724 0.015565 0.054932 0.023621 -0.0060005
1733 0.010516 0.059225 -0.014116 0.019904 0.11522 0.077812 -0.05741 0.068108 0.064629 0.031695 -0.03263
1734 -0.022759 0.027927 -0.027443 0.020691 0.082303 0.090428 -0.050017 0.079031 0.028476 0.020308 -0.02469
1735 -0.032714 0.0065694 -0.041951 0.011079 0.064628 0.068114 -0.063123 0.056443 -0.0044475 0.0086111 -0.063899
1736 -0.011689 0.021041 -0.022898 0.015647 0.092112 0.09079 -0.050589 0.049046 0.041369 0.010424 0.011361
1737 -0.007114 0.035423 -0.022855 0.035654 0.10015 0.1008 -0.042785 0.092438 0.047066 0.025948 -0.0094682
1738 -0.0083189 0.014745 -0.027233 0.028792 0.075472 0.070191 -0.045831 0.067221 0.022053 0.024141 0.0047823
1739 -0.0053639 0.036947 -0.02206 0.03829 0.078247 0.072997 -0.047307 0.060814 0.05288 0.020314 0.010773
1740 -0.017919 -0.020171 -0.024357 -0.0018927 0.092211 0.045213 -0.064593 0.048916 -0.0075335 -0.0093726 -0.0049868
1741 -0.012314 0.030431 -0.021525 -0.003655 0.080106 0.054609 -0.061409 0.031289 0.039613 0.0053507 -0.030386
1742 -0.0080287 0.041543 -0.004212 0.032763 0.095751 0.072235 -0.042485 0.035432 0.04595 0.019004 -0.0042459
1743 -0.011484 0.018965 -0.030129 0.02697 0.079355 0.08623 -0.060452 0.062774 0.019637 0.0021872 -0.040945
1744 -0.019199 -0.010823 -0.051137 0.022478 0.05707 0.046956 -0.083078 0.026817 0.034664 -0.0031595 -0.044475
1745 0.0064164 0.030199 -0.0077741 0.027636 0.10289 0.072272 -0.049194 0.08132 0.01264 0.011464 -0.039314
1746 -0.031439 -0.022389 -0.046581 -0.0079266 0.06368 0.044508 -0.07439 0.044122 0.0051573 -0.013393 -0.035924
1747 -0.039313 -0.014587 -0.056739 -0.012499 0.018644 0.034563 -0.088536 0.017405 0.013784 -0.0061297 -0.057434
1748 -0.025358 -0.0062248 -0.059726 -9.1237e-05 0.080649 0.052969 -0.057382 0.011668 0.0015209 -0.0079865 -0.061113
1749 -0.011683 0.036667 -0.019503 0.022196 0.10142 0.070925 -0.036928 0.07263 0.041108 0.0075768 -0.010873
1750 -0.012538 -0.032361 -0.062411 0.0059041 0.069429 0.077871 -0.057024 0.030423 0.013094 -0.0078399 -0.046462
1751 -0.0058933 0.038901 0.00017181 0.036032 0.095393 0.087487 -0.03957 0.081995 0.045501 0.0064133 -0.039952
1752 0.0098818 0.030943 -0.052976 0.047139 0.085638 0.086302 -0.040196 0.086448 0.043108 0.010847 -0.027281
1753 -0.0016732 0.046095 -0.059653 0.030937 0.1133 0.091218 -0.055953 0.051251 0.036765 0.0017499 -0.030891
1754 -0.0083581 -0.014993 -0.07157 -0.013785 0.057507 0.055294 -0.062769 0.050093 0.017332 -0.013207 -0.04689
1755 -0.040203 0.024049 -0.043398 0.024113 0.064862 0.05165 -0.073685 0.0050761 0.014418 -0.0070736 -0.05245
1756 -0.016648 0.006621 -0.064225 0.01424 0.059427 0.062496 -0.063441 0.046879 0.016095 -0.0080303 -0.024169
1757 -0.044633 -0.028997 -0.054202 0.011168 0.019002 0.033631 -0.078237 -0.0061286 -0.005308 0.0011929 -0.039499
1758 -0.023638 0.005465 -0.06203 -0.0039044 0.048496 0.063487 -0.061843 0.045874 -0.0091512 -0.010024 -0.0084984
1759 -0.016503 0.0017169 -0.065117 0.0097432 0.060251 0.066223 -0.078079 0.039977 0.025236 -0.019131 -0.036488
1760 -0.019558 -0.0090211 -0.045624 -0.0095291 0.080736 0.052139 -0.063765 0.074849 0.0058224 -0.018667 -0.056457
1761 -0.029833 -0.021099 -0.051802 -0.0068614 0.072161 0.059775 -0.066261 0.031232 0.017189 -0.015704 -0.067377
1762 -0.025948 -0.031067 -0.057529 0.010756 0.059465 0.05814 -0.085478 0.032245 0.002146 -0.0013208 -0.049057
1763 -0.030543 0.0082149 -0.046736 0.028204 0.08032 0.044546 -0.065244 0.051237 0.00011278 0.0081125 -0.066246
1764 -0.028018 -0.037083 -0.083764 0.0025617 0.039725 0.064832 -0.07427 0.01771 0.0017896 -0.0018342 -0.062966
1765 -0.014233 0.012829 -0.053291 0.0078893 0.074659 0.068238 -0.065836 0.047343 0.0084564 -0.004861 -0.036225
1766 -0.033827 -0.020079 -0.064739 0.009627 0.037664 0.053283 -0.082322 0.0061352 0.034353 -0.023578 -0.057045
1767 -0.026682 -0.0070372 -0.068646 0.029675 0.065549 0.074959 -0.074858 0.025288 0.00739 -0.0064144 -0.044334
1768 -0.020147 -0.0027752 -0.027563 0.021022 0.080364 0.048785 -0.063004 0.0061204 0.043377 -0.0022612 -0.054284
1769 -0.029472 -0.017623 -0.063641 0.0017901 0.085048 0.053111 -0.06519 0.052143 -0.0051764 -0.0028379 -0.032353
1770 -0.033217 0.0046387 -0.057338 0.018778 0.065973 0.048877 -0.063506 0.035426 -0.01031 -0.011325 -0.042303
1771 -0.016532 -0.020279 -0.054385 0.025205 0.026868 0.039402 -0.078363 0.038628 0.024677 -0.030431 -0.040342
1772 -0.026227 0.0071327 -0.073193 0.022103 0.065523 0.052098 -0.071079 0.022611 0.0085439 -0.021048 -0.061352
1773 -0.011882 -0.013395 -0.02491 0.025301 0.077727 0.070034 -0.052945 0.031024 0.044451 0.0077052 0.019629
1774 -0.025187 0.033507 -0.039287 0.046468 0.062602 0.07969 -0.039251 0.045676 0.028978 -0.0084916 -0.046481
1775 0.002028 0.049819 -0.042045 0.037536 0.088487 0.079316 -0.059647 0.057259 0.033254 -0.017508 -0.05198
1776 -0.023827 -0.022899 -0.055862 0.025514 0.052611 0.049311 -0.068433 0.018692 -0.0088289 0.007885 -0.06518
1777 -0.018452 0.0064726 -0.022919 0.019971 0.073186 0.031517 -0.065889 0.032494 0.0054779 -0.017862 -0.03303
1778 -0.0051369 0.021245 -0.057277 0.020779 0.058651 0.055583 -0.063735 0.054047 0.034525 -0.0034185 -0.038279
1779 -0.025172 -0.0091135 -0.072564 0.0059769 0.051746 0.028769 -0.069661 0.0091695 0.041602 -0.012045 -0.044899
1780 -0.037317 -0.039271 -0.078251 0.010045 0.04939 0.032225 -0.068987 0.012942 -0.0041517 -0.011232 -0.064808
1781 -0.0080717 0.02981 -0.047979 0.0074822 0.043005 0.05198 -0.059344 0.025065 0.0098851 -0.0025187 -0.042268
1782 -0.021927 0.0087125 -0.055426 0.0086699 0.08261 0.045696 -0.05618 0.042957 0.020892 -0.017785 -0.050537
1783 -0.029382 -0.041686 -0.066064 -0.0064324 0.057415 0.036412 -0.073516 0.0259 0.0014187 -0.025872 -0.067327
1784 -0.039377 -0.017724 -0.050331 -0.00079474 0.067949 0.045048 -0.076542 0.050353 -0.0075445 -0.021619 -0.051356
1785 -0.0089615 -0.025622 -0.036968 0.010023 0.080054 0.068834 -0.059478 0.040155 0.010872 -0.0031857 -0.043736
1786 -0.042016 -0.01933 -0.068366 0.019721 0.038799 0.037359 -0.075314 0.038648 -0.027881 -0.012972 -0.088365
1787 -0.015381 -0.041098 -0.054653 0.014418 0.065293 0.053695 -0.05788 0.049811 0.031866 -0.0097791 -0.076485
1788 -0.011906 0.012314 -0.01905 0.032896 0.057388 0.070441 -0.064446 0.058703 0.038703 -0.012466 -0.064874
1789 -0.028531 -0.017174 -0.035628 0.031284 0.047123 0.047607 -0.067762 0.033106 0.040249 -0.0024526 -0.081564
1790 -0.032026 -0.036132 -0.051375 0.013631 0.025828 0.043242 -0.078489 -0.025791 0.0047363 -0.021489 -0.080693
1791 -0.013731 7.0293e-05 -0.044922 0.038719 0.051292 0.047158 -0.066685 0.040931 0.036083 -0.018206 -0.056923
1792 -0.0062761 0.0022323 -0.04777 0.024487 0.079407 0.047044 -0.063811 0.043264 0.01561 -0.0089028 -0.053933
1793 -0.025101 -0.013056 -0.058377 0.028224 0.021722 0.05012 -0.072127 0.040337 -0.0048434 -0.03131 -0.052562
1794 -0.027636 -0.040364 -0.068794 0.035582 -0.0040334 0.0049256 -0.088393 -0.0024908 0.0047834 -0.032716 -0.080142
1795 -0.033251 -0.029782 -0.050262 0.01346 0.0046313 0.029361 -0.083289 0.050972 0.0098702 -0.023853 -0.044651
1796 -0.025786 -0.04475 -0.067069 0.00057742 0.050526 0.024337 -0.079705 0.023055 0.015667 -0.0133 -0.061511
1797 -0.015661 0.0035922 -0.026657 0.055565 0.067541 0.018993 -0.078871 0.023837 0.0013738 -0.013876 -0.06549
1798 -0.013676 -0.034576 -0.061154 0.029743 0.051926 0.041019 -0.074597 0.05327 0.0029306 -0.022263 -0.06807
1799 -0.00066077 -0.0085239 -0.056241 0.03076 0.08456 0.067525 -0.062904 0.045172 0.051907 -0.02495 -0.043699
1800 -0.022236 -0.0089919 -0.039399 0.023438 0.053465 0.0361 -0.08148 0.0096151 0.0053542 -0.013987 -0.088609
1801 -0.023491 0.01382 -0.059306 0.016106 0.05597 0.027196 -0.082496 0.028828 0.019111 -0.015183 -0.058188
1802 -0.024416 -0.0077979 -0.040043 0.028444 0.075834 0.061202 -0.052842 0.01853 -0.015202 -0.01188 -0.045468
1803 -0.012651 0.023064 -0.060701 0.028391 0.062899 0.026738 -0.057158 0.062223 -0.0057754 -0.012587 -0.048647
1804 -0.020086 -0.009214 -0.075798 0.016919 0.070574 0.050424 -0.072784 0.033366 -0.0024986 -0.022984 -0.053807
1805 -0.033 -0.010962 -0.070775 0.016657 0.055869 0.024499 -0.06701 0.016358 -0.021032 -0.01627 -0.052186
1806 -0.034845 -0.01928 -0.073513 0.016624 0.064683 0.024675 -0.078306 0.028711 0.003545 -0.037447 -0.081356
1807 -0.0022804 0.013912 -0.05086 0.050802 0.064198 0.046171 -0.055172 0.031134 0.0059618 -0.017004 -0.042816
1808 -0.023355 0.028064 -0.050877 0.01353 0.071253 0.0087767 -0.073428 0.020666 -0.010851 -0.0064106 -0.055685
1809 -0.01412 -0.017644 -0.051775 0.024137 0.050278 0.053573 -0.061365 0.052579 -0.0064646 -0.0038173 -0.065665
1810 0.0031748 0.040758 -0.039562 0.032975 0.093112 0.060598 -0.062811 0.067452 -0.0015378 0.0053159 -0.052854
1811 -0.03134 0.0113 -0.073889 0.019813 0.064407 0.012324 -0.082977 0.0076942 -0.023851 -0.028791 -0.085034
1812 0.010025 0.055752 -0.046207 0.05744 0.10101 0.04881 -0.044843 0.072467 0.028576 -0.0058075 0.011837
1813 -0.00669 -0.00062616 -0.070084 0.042568 0.081136 0.026556 -0.058069 0.061079 0.039233 -0.038324 -0.052263
1814 -0.001335 0.032076 -0.039272 0.046666 0.080381 0.046651 -0.047145 0.032282 0.018139 -0.019351 -0.063412
1815 -0.01369 -0.012442 -0.066119 0.028303 0.028896 0.017677 -0.077821 0.011685 0.0083261 -0.030678 -0.084172
1816 0.0088651 0.03096 -0.050056 0.032391 0.047691 0.031883 -0.067877 0.028867 0.0077029 -0.025864 -0.064761
1817 -0.04425 -0.016568 -0.094814 0.026989 0.034605 0.019799 -0.082773 0.03674 -0.02129 -0.045751 -0.050951
1818 -0.0044148 0.0099537 -0.054451 0.033796 0.10144 0.068775 -0.05479 0.088133 0.040467 -0.021698 -0.05943
1819 -0.02367 0.0093157 -0.077108 0.035844 0.033065 0.04091 -0.066986 -0.0019847 -0.011107 -0.022845 -0.06127
1820 -0.023885 -0.019352 -0.089946 0.022212 0.04991 0.041566 -0.083262 0.020548 0.0026001 -0.036421 -0.050559
1821 -0.02469 0.0157 -0.071903 0.035059 0.054134 0.042332 -0.052378 0.043061 0.035567 -0.020188 -0.028599
1822 -0.024465 -0.037358 -0.09059 0.019077 0.026979 -0.00069222 -0.084674 0.00082326 -0.0037963 -0.041125 -0.092989
1823 -0.0010995 0.032434 -0.053768 0.051375 0.058884 0.056684 -0.05275 0.038946 0.059901 -0.019172 -0.047968
1824 -0.021034 0.020506 -0.047875 0.046542 0.029318 0.016609 -0.083216 0.027469 0.043097 -0.025668 -0.047368
1825 -0.022589 -0.0094824 -0.040062 0.04325 0.049133 0.024045 -0.065452 0.016591 0.020734 -0.019905 -0.077217
1826 -0.0077244 -0.01376 -0.0467 0.066788 0.066488 0.045711 -0.046268 0.041624 0.050161 -0.0085918 -0.076167
1827 -0.0099993 -0.0055384 -0.076377 0.052256 0.013663 0.024767 -0.074934 0.055516 0.057388 -0.034279 -0.064926
1828 -0.0068543 -0.0073665 -0.067974 0.066843 0.053027 0.051953 -0.039711 0.091119 0.025734 -0.021425 -0.054526
1829 -0.0039592 0.022966 -0.050632 0.078851 0.061972 0.062988 -0.034527 0.045002 0.028931 -0.017032 -0.073195
1830 -0.028584 0.0059175 -0.082689 0.081299 0.034747 0.016514 -0.069153 -0.027396 0.018178 -0.020339 -0.060515
1831 -0.013859 0.0010195 -0.062807 0.11292 0.043572 0.01006 -0.074879 -0.0012529 0.020255 -0.030716 -0.076484
1832 -0.017394 0.0074715 -0.062284 0.064694 0.066256 0.039326 -0.034825 0.03421 0.025192 -0.032282 -0.047814
1833 -0.015279 0.023833 -0.055911 0.095142 0.057941 0.036401 -0.060131 0.0039324 0.012738 -0.026089 -0.046983
1834 -0.033374 0.014845 -0.080349 0.059939 0.029666 0.027587 -0.050847 0.020655 0.019135 -0.033126 -0.083673
1835 -0.010159 0.017137 -0.050856 0.056957 0.06889 0.034413 -0.035383 0.013208 0.056282 -0.022082 -0.082932
1836 -0.027364 0.021269 -0.056883 0.042195 0.039665 0.026769 -0.046609 0.03832 0.032999 -0.029549 -0.068532
1837 -0.036219 -0.012419 -0.058691 0.052692 0.02276 0.032205 -0.047446 0.034963 0.019056 -0.028136 -0.066962
1838 -0.013044 0.029153 -0.022558 0.06934 0.090665 0.04257 -0.028582 0.061106 0.068642 -0.020533 -0.062571
1839 0.0039313 0.018765 -0.054715 0.065998 0.084249 0.046436 -0.044708 0.050248 0.046389 -0.018179 -0.089421
1840 -0.0093836 0.034197 -0.048373 0.062005 0.079134 0.028192 -0.043304 0.027611 0.058406 -0.030336 -0.05619
1841 -0.022129 0.0031593 -0.01715 0.075643 0.026669 0.034238 -0.05986 0.026944 0.064033 -0.035063 -0.0629
1842 -0.013234 0.042011 -0.0057875 0.085651 0.051414 0.038344 -0.047006 -0.0019238 0.06248 -0.02725 -0.061589
1843 0.0083115 0.071043 0.0042852 0.094598 0.078938 0.027049 0.0066778 0.078919 0.069936 -0.0014663 -0.050519
1844 -0.0076034 0.087595 0.072258 0.13006 0.059643 0.044735 -0.031548 0.047391 0.051673 -0.019383 -0.043798
1845 -0.0082084 0.061587 0.03084 0.13386 0.042498 0.038321 -0.030934 0.017844 0.07969 -0.02861 -0.046758
1846 -0.0032033 0.077599 0.050973 0.087651 0.048292 0.060847 -0.021921 0.048707 0.077697 -0.026747 -0.047157
1847 -0.0035083 0.17404 0.068726 0.076369 0.084597 0.044363 -0.0089166 0.070989 0.096284 -0.016783 -0.060067
1848 -0.019323 0.075983 0.057928 0.061397 0.065962 0.049138 -0.022183 0.078592 0.06946 -0.02106 -0.034876
1849 -0.015248 0.095585 0.058181 0.097824 0.093567 0.044604 -0.015929 0.061585 0.091047 -0.010987 -0.056826
1850 -0.010383 0.098137 0.081194 0.084132 0.059371 0.01935 -0.034475 0.019887 0.044754 -0.025463 -0.049615
1851 -0.014388 0.1049 0.078006 0.12803 0.059156 0.040796 -0.030101 0.03786 0.078301 -0.03396 -0.013435
1852 0.003247 0.16391 0.076889 0.17277 0.067961 0.047742 -0.0091372 0.068883 0.072618 -0.014447 -0.063635
1853 -0.008138 0.17138 0.095922 0.10563 0.085916 0.041787 -0.026053 0.016575 0.064254 -0.011584 -0.067354
1854 -0.018073 0.10299 0.057354 0.11004 0.02637 0.030293 -0.031579 0.038988 0.064891 -0.03972 -0.074394
1855 -0.0082779 0.067237 0.082437 0.12777 0.064915 0.037519 -0.016055 0.058941 0.088718 -0.034177 -0.045443
1856 -0.0047628 0.11013 0.13799 0.19385 0.09179 0.059635 -0.019292 0.083263 0.12221 -0.041554 -0.042293
1857 0.0049722 0.091941 0.098192 0.17545 0.061055 0.043 -0.019618 0.086146 0.076812 -0.015041 -0.052172
1858 -0.025373 0.11506 0.12311 0.16354 0.046119 0.042826 -0.031394 0.055978 0.044338 -0.026907 -0.065842
1859 0.0036423 0.20366 0.083638 0.088431 0.047834 0.042232 -0.0357 0.10504 0.070205 -0.026544 -0.073051
1860 -0.019453 0.14383 0.08699 0.11265 0.057419 0.044188 -0.020716 0.065464 0.060122 -0.018431 -0.057961
1861 -0.0019276 0.2078 0.10614 0.1141 0.076243 0.063884 -0.0043521 0.14021 0.071629 -0.015688 -0.01728
1862 0.026897 0.32358 0.11355 0.14554 0.10877 0.081909 0.041112 0.16106 0.10533 -0.00056431 -0.02908
1863 0.019503 0.22607 0.16612 0.1555 0.11021 0.081205 0.034626 0.1502 0.12686 0.004949 0.022511
1864 0.0068676 0.17945 0.11241 0.13128 0.070668 0.039271 0.02725 0.13359 0.094249 -0.010158 0.017941
1865 -0.0087874 0.27928 0.14715 0.19591 0.10269 0.042157 0.0086534 0.1622 0.092406 0.0033255 0.1072
1866 0.0089477 0.22523 0.14457 0.1964 0.12241 0.065693 0.044937 0.13779 0.11078 -2.1249e-05 0.097922
1867 -0.00099725 0.18166 0.12753 0.16767 0.073062 0.031828 0.016121 0.089722 0.10199 -0.019468 0.090462
1868 0.018048 0.18317 0.12194 0.19273 0.10564 0.063254 0.025995 0.12402 0.11527 -0.023405 0.10814
1869 0.024453 0.18235 0.14102 0.17942 0.090411 0.02942 0.003439 0.12707 0.10776 -0.0075815 0.15654
1870 0.033548 0.32535 0.15758 0.2104 0.11006 0.044136 0.031573 0.14795 0.10195 -0.021768 0.15781
1871 0.053443 0.29787 0.17865 0.25213 0.094611 0.046392 0.044027 0.17775 0.098207 -0.013745 0.19543
1872 0.067268 0.25678 0.19885 0.23232 0.089705 0.041937 0.061971 0.16065 0.096963 0.0012483 0.14563
1873 0.034953 0.38969 0.2143 0.24512 0.10886 0.052803 0.026645 0.1926 0.10603 -0.0068584 0.060075
1874 0.0081081 0.3513 0.19858 0.24155 0.13234 0.047569 0.023988 0.23249 0.081797 -0.011055 0.056126
1875 0.015323 0.34228 0.18381 0.23336 0.11233 0.017465 0.00038237 0.19926 0.11501 -0.011602 0.080556
1876 0.019308 0.3932 0.19579 0.2808 0.071994 0.02339 0.0030063 0.18735 0.10964 -0.032319 0.050277
1877 0.0072333 0.3152 0.13661 0.25912 0.078839 0.029846 0.01686 0.22251 0.074757 -0.022425 0.063987
1878 0.020438 0.24675 0.12159 0.22744 0.12994 0.047772 0.068974 0.18995 0.095594 -0.0089921 0.077068
1879 0.021663 0.18918 0.14668 0.26452 0.11399 0.047898 0.094698 0.2289 0.086441 -0.0076088 0.14601
1880 -0.0036416 0.16177 0.15259 0.25359 0.063323 0.030704 0.088202 0.18931 0.062868 -0.016536 0.12442
1881 0.013863 0.21508 0.18222 0.29403 0.11221 0.060039 0.11563 0.2466 0.083485 0.0039277 0.17446
1882 0.044109 0.32836 0.15773 0.32225 0.1369 0.057785 0.11247 0.25738 0.12066 -0.004849 0.18744
1883 0.039964 0.38432 0.12768 0.28907 0.086137 0.020481 0.086954 0.228 0.080408 -0.011686 0.18188
1884 0.072589 0.30013 0.11295 0.27593 0.1632 0.062847 0.096597 0.24119 0.12188 -0.018642 0.18203
1885 0.065294 0.20491 0.078306 0.25789 0.15318 0.044753 0.092211 0.25109 0.074642 -0.0094692 0.15399
1886 0.065139 0.20854 0.10029 0.29344 0.11593 0.035098 0.079445 0.30671 0.087429 0.001054 0.16017
1887 0.033204 0.18414 0.092752 0.28943 0.12276 0.017834 0.10587 0.23633 0.10278 -0.0030627 0.14197
1888 0.038319 0.18284 0.077134 0.25035 0.15205 0.01561 0.1233 0.27225 0.066802 -0.016199 0.089232
1889 0.051524 0.38851 0.10837 0.3226 0.15045 0.037716 0.14994 0.28534 0.10619 0.021914 0.22688
1890 0.040479 0.35541 0.08365 0.31653 0.11855 0.038922 0.16813 0.28292 0.070786 0.033737 0.22527
1891 0.022174 0.30547 0.093202 0.35815 0.1453 0.037467 0.14123 0.24529 0.10957 0.06272 0.26817
1892 0.053529 0.33718 0.11713 0.35279 0.2474 0.078833 0.15893 0.34645 0.1201 0.092624 0.28631
1893 0.030034 0.26282 0.080327 0.30475 0.18003 0.012699 0.11316 0.29751 0.080766 0.074247 0.26655
1894 0.047149 0.21909 0.08518 0.27901 0.22169 0.048905 0.14769 0.30249 0.10218 0.10166 0.251
1895 0.044484 0.24203 0.10517 0.24858 0.20307 0.067941 0.1741 0.33769 0.11255 0.089103 0.17013
1896 0.043009 0.34891 0.14313 0.24403 0.20495 0.049336 0.1936 0.23731 0.12991 0.064737 0.17452
1897 0.037844 0.38846 0.13712 0.2528 0.2151 0.051302 0.23552 0.31339 0.11574 0.08334 0.17191
1898 0.046639 0.37811 0.15635 0.23542 0.19128 0.016718 0.19601 0.27228 0.10133 0.11445 0.15551
1899 0.072724 0.47437 0.14078 0.25293 0.2405 0.074634 0.22382 0.31558 0.12629 0.094676 0.26782
1900 0.057339 0.34132 0.1117 0.27063 0.20257 0.045149 0.2073 0.30904 0.11887 0.10007 0.30564
1901 0.042235 0.27807 0.098819 0.31418 0.21982 0.025675 0.16553 0.30901 0.12317 0.12486 0.27847
1902 0.08422 0.19816 0.064811 0.30362 0.19301 0.008251 0.11916 0.28329 0.088097 0.11889 0.29828
1903 0.12853 0.24533 0.085884 0.36283 0.19962 0.037437 0.1503 0.34222 0.11522 0.16493 0.35022
1904 0.13221 0.21909 0.10445 0.33608 0.20309 0.040473 0.15873 0.35752 0.084231 0.12786 0.30218
1905 0.14207 0.21553 0.075109 0.30023 0.22499 0.027318 0.16549 0.29317 0.070058 0.11974 0.23393
1906 0.09366 0.19749 0.054862 0.21833 0.18656 0.019754 0.15806 0.2933 0.065425 0.094559 0.23307
1907 0.10587 0.22263 0.062564 0.18868 0.19518 0.02369 0.17236 0.29394 0.11631 0.085393 0.20332
1908 0.089 0.25638 0.079307 0.22293 0.22614 0.051216 0.21925 0.3423 0.14048 0.099306 0.19126
1909 0.072805 0.31462 0.08759 0.24368 0.26178 0.068832 0.2519 0.37072 0.13696 0.096709 0.27601
1910 0.04884 0.36175 0.047212 0.19135 0.17792 0.030357 0.28884 0.32443 0.11582 0.12203 0.30064
1911 0.086875 0.37359 0.084395 0.22803 0.24332 0.046283 0.32662 0.3502 0.15589 0.14448 0.32895
1912 0.10899 0.31564 0.078278 0.23868 0.23779 0.070249 0.2739 0.31359 0.12371 0.17307 0.312
1913 0.12452 0.27207 0.0552 0.22131 0.2274 0.034615 0.22978 0.32017 0.12518 0.18897 0.36077
1914 0.15169 0.27402 0.090123 0.26124 0.20887 0.055491 0.20172 0.34821 0.14295 0.22127 0.38651
1915 0.16391 0.25044 0.078756 0.34036 0.23596 0.070746 0.17304 0.36391 0.13985 0.19713 0.38698
1916 0.14186 0.209 0.042158 0.27042 0.19383 0.042762 0.16864 0.34344 0.1269 0.20345 0.36985
1917 0.13772 0.20579 0.079551 0.29437 0.20919 0.058748 0.1992 0.31777 0.12492 0.20986 0.37522
1918 0.11343 0.22352 0.054994 0.24197 0.20847 0.027624 0.2101 0.312 0.1305 0.19466 0.38911
1919 0.11646 0.23606 0.074506 0.22598 0.20122 0.052009 0.26339 0.3221 0.13503 0.18673 0.387
1920 0.14614 0.19819 0.069479 0.21891 0.21761 0.043135 0.27427 0.30317 0.11694 0.17911 0.34995
1921 0.13761 0.23209 0.067632 0.22685 0.26898 0.062421 0.353 0.35398 0.13344 0.17228 0.38147
1922 0.11476 0.18141 0.039744 0.16769 0.17744 0.019627 0.29851 0.3136 0.077183 0.19911 0.38556
1923 0.078916 0.15683 0.020317 0.14756 0.17228 0.0079126 0.29832 0.25603 0.08795 0.16842 0.3546
1924 0.096321 0.18542 0.021939 0.1521 0.20383 0.019608 0.26456 0.32106 0.10073 0.19324 0.38476
1925 0.095176 0.1515 0.035322 0.17369 0.24149 0.035704 0.22891 0.27669 0.089574 0.19523 0.38931
1926 0.12809 0.19328 0.055285 0.21603 0.23211 0.03773 0.21562 0.33708 0.14038 0.21169 0.40685
1927 0.15321 0.15024 0.061537 0.23022 0.24572 0.051876 0.19815 0.31549 0.11099 0.19504 0.41518
1928 0.18228 0.21799 0.16466 0.26214 0.26324 0.075522 0.2073 0.31283 0.13888 0.20967 0.34768
1929 0.18123 0.19811 0.20095 0.29801 0.24918 0.066227 0.21601 0.31199 0.12117 0.20893 0.2868
1930 0.14001 0.18795 0.19069 0.29871 0.24385 0.064773 0.24847 0.27082 0.088548 0.18316 0.29251
1931 0.11549 0.16908 0.21543 0.27366 0.20073 0.042989 0.26721 0.31979 0.098734 0.17258 0.29337
1932 0.11715 0.15689 0.13278 0.24915 0.25039 0.029295 0.33916 0.29626 0.050301 0.19708 0.28427
1933 0.13174 0.17687 0.26069 0.26949 0.18556 0.037401 0.34531 0.31188 0.075038 0.21732 0.30701
1934 0.11865 0.17167 0.2456 0.23369 0.22104 0.043386 0.35329 0.32062 0.10186 0.22691 0.35474
1935 0.13671 0.17635 0.21367 0.1668 0.24191 0.084372 0.35247 0.33549 0.11301 0.21859 0.30811
1936 0.1282 0.15593 0.14905 0.17013 0.21311 0.039308 0.2935 0.27297 0.093708 0.19415 0.30294
1937 0.19398 0.21062 0.12368 0.18054 0.22002 0.059614 0.28164 0.27226 0.11122 0.21516 0.35764
1938 0.17568 0.22052 0.12347 0.17583 0.2272 0.05908 0.24317 0.29383 0.11851 0.22433 0.32015
1939 0.15516 0.18913 0.12795 0.16656 0.21102 0.066675 0.23599 0.28742 0.12025 0.21411 0.27674
1940 0.13044 0.24967 0.11186 0.18376 0.22809 0.060521 0.22936 0.28722 0.065266 0.23575 0.31745
1941 0.096637 0.29403 0.083084 0.1693 0.18731 0.024597 0.18721 0.21884 0.058062 0.20235 0.26791
1942 0.11189 0.35227 0.17118 0.21654 0.21459 0.055813 0.21484 0.25616 0.12397 0.21688 0.27924
1943 0.11468 0.31478 0.18872 0.2722 0.21961 0.057148 0.27757 0.27986 0.11792 0.19815 0.30425
1944 0.129 0.362 0.30039 0.31754 0.21833 0.065204 0.37069 0.2821 0.080343 0.19402 0.25921
1945 0.12781 0.30596 0.35018 0.31678 0.23213 0.06545 0.41704 0.32727 0.10643 0.19848 0.2608
1946 0.13009 0.25529 0.27851 0.26799 0.17981 0.043006 0.35044 0.25057 0.10654 0.18966 0.1874
1947 0.090697 0.24717 0.26374 0.23792 0.17203 0.039442 0.34394 0.25645 0.055873 0.18402 0.21855
1948 0.11538 0.2175 0.33483 0.22456 0.14789 0.028047 0.30542 0.25336 0.07325 0.20415 0.21863
1949 0.12948 0.21177 0.28289 0.21837 0.1882 0.055973 0.3192 0.27397 0.10207 0.22864 0.23891
1950 0.13742 0.16308 0.29665 0.19798 0.16494 0.056709 0.33761 0.2107 0.061254 0.23297 0.19042
1951 0.14003 0.13167 0.27629 0.20348 0.15328 0.035845 0.38515 0.23806 0.05084 0.21266 0.17191
1952 0.20123 0.21068 0.39706 0.22306 0.17616 0.069901 0.38784 0.21038 0.091327 0.23144 0.22222
1953 0.21114 0.22363 0.43696 0.2701 0.18377 0.069866 0.37736 0.20621 0.099424 0.23595 0.22517
1954 0.17865 0.18657 0.38844 0.30962 0.17317 0.080202 0.32267 0.21959 0.075511 0.21103 0.19625
1955 0.13948 0.17188 0.41524 0.29565 0.17234 0.064768 0.28097 0.22796 0.063128 0.18093 0.17216
1956 0.15043 0.22975 0.47322 0.31552 0.195 0.089914 0.2959 0.30785 0.11143 0.19596 0.16757
1957 0.11273 0.17152 0.48701 0.35348 0.173 0.07031 0.25989 0.23051 0.073271 0.1736 0.19641
1958 0.11994 0.15319 0.39723 0.27132 0.16516 0.046425 0.25598 0.25381 0.080748 0.16825 0.16205
1959 0.129 0.21808 0.36008 0.24965 0.16854 0.049031 0.26728 0.29539 0.084895 0.21445 0.17034
1960 0.12377 0.15317 0.28869 0.2104 0.14432 0.056937 0.24341 0.21151 0.075741 0.22881 0.17695
1961 0.099748 0.1585 0.23926 0.1834 0.13543 0.048193 0.24016 0.20001 0.077508 0.22195 0.13386
1962 0.12971 0.13408 0.22631 0.16618 0.16746 0.037688 0.3201 0.20326 0.053515 0.23424 0.13944
1963 0.14348 0.16296 0.22773 0.18711 0.14424 0.088414 0.3826 0.28476 0.089402 0.21899 0.15221
1964 0.1254 0.15354 0.2727 0.18032 0.13213 0.05662 0.36813 0.19062 0.052179 0.1763 0.088618
1965 0.16239 0.19679 0.38932 0.22937 0.18771 0.10616 0.39199 0.28229 0.055975 0.19145 0.15057
1966 0.13863 0.12203 0.39825 0.18123 0.15478 0.064432 0.32297 0.1875 0.040652 0.17119 0.17108
1967 0.17173 0.17422 0.45571 0.22944 0.18658 0.091477 0.30961 0.22845 0.083479 0.18544 0.14953
1968 0.17825 0.17703 0.41112 0.21776 0.1214 0.056123 0.26457 0.20019 0.084926 0.18955 0.13279
1969 0.15379 0.14389 0.43135 0.2019 0.14729 0.058249 0.27069 0.22683 0.075883 0.16905 0.12418
1970 0.15571 0.1144 0.34616 0.14465 0.132 0.050195 0.23473 0.14616 0.027599 0.2066 0.13258
1971 0.16619 0.089487 0.2603 0.16215 0.13651 0.039251 0.24754 0.15012 0.092586 0.18383 0.092741
1972 0.15285 0.14792 0.25274 0.16948 0.1432 0.070926 0.31986 0.17282 0.12561 0.21508 0.11388
1973 0.15309 0.14164 0.25059 0.19142 0.10231 0.073602 0.3677 0.22826 0.13146 0.20749 0.10426
1974 0.12754 0.12274 0.24284 0.13136 0.11988 0.060468 0.36709 0.18341 0.10995 0.2023 0.10639
1975 0.13348 0.13927 0.23847 0.17374 0.16685 0.076344 0.40772 0.18463 0.133 0.22353 0.11958
1976 0.12032 0.12633 0.23392 0.14151 0.098887 0.03585 0.30317 0.1169 0.10957 0.20899 0.10924
1977 0.19068 0.14865 0.25084 0.18059 0.17204 0.079295 0.31961 0.18718 0.16216 0.21496 0.1086
1978 0.15365 0.0852 0.19145 0.10668 0.078227 0.036931 0.2322 0.13153 0.10992 0.15395 0.058834
1979 0.13166 0.097782 0.22636 0.13603 0.12018 0.048207 0.23041 0.13189 0.081041 0.15284 0.10807
1980 0.13093 0.10198 0.23741 0.16462 0.13297 0.055293 0.25403 0.1863 0.098217 0.16378 0.10494
1981 0.071289 0.030566 0.1755 0.096308 0.076991 0.013469 0.19381 0.11309 0.042014 0.14227 0.048616
1982 0.10112 0.092988 0.2161 0.14876 0.13073 0.050104 0.23003 0.13505 0.081321 0.16103 0.081806
1983 0.13219 0.09976 0.25225 0.13549 0.13825 0.06387 0.23238 0.17304 0.12653 0.18663 0.11998
1984 0.11673 0.13669 0.20847 0.15267 0.12689 0.038076 0.22909 0.15393 0.11397 0.1672 0.11251
1985 0.10089 0.090874 0.1535 0.12126 0.08359 0.0074817 0.2267 0.12106 0.060061 0.14152 0.053398
1986 0.15145 0.095006 0.17396 0.13954 0.087815 0.036197 0.24845 0.13717 0.049658 0.1697 0.059448
1987 0.15828 0.078148 0.17528 0.14863 0.069089 0.029203 0.26507 0.13461 0.064345 0.1404 0.034888
1988 0.17344 0.10305 0.15251 0.097772 0.13918 0.040619 0.33258 0.17948 0.069852 0.16266 0.085569
1989 0.12632 0.051812 0.16234 0.11636 0.064959 0.043025 0.27639 0.15748 0.049859 0.12585 0.063479
1990 0.15057 0.13137 0.1897 0.17304 0.12546 0.063461 0.31395 0.16232 0.089305 0.14463 0.08153
1991 0.10922 0.094876 0.15733 0.14105 0.10572 0.051496 0.23201 0.13418 0.051232 0.1159 0.09373
1992 0.10537 0.10244 0.15129 0.12692 0.13576 0.062942 0.19994 0.11179 0.082999 0.12753 0.068761
1993 0.10174 0.0695 0.14994 0.11575 0.11175 0.074408 0.19276 0.12281 0.078026 0.15332 0.13761
1994 0.10337 0.068132 0.14697 0.11385 0.14632 0.068114 0.22055 0.15416 0.071843 0.15701 0.22218
1995 0.10292 0.093814 0.12716 0.10828 0.11165 0.03383 0.18787 0.13928 0.044379 0.15166 0.16256
1996 0.091144 0.054616 0.13474 0.10613 0.098242 0.036615 0.19326 0.13315 0.050216 0.14503 0.14953
1997 0.11365 0.095688 0.15485 0.12393 0.097527 0.077741 0.21073 0.14197 0.077103 0.13434 0.18394
1998 0.13879 0.03684 0.1273 0.11501 0.082931 0.039267 0.18415 0.19009 0.06415 0.12843 0.1422
1999 0.14374 0.079192 0.13542 0.12493 0.11879 0.063563 0.20021 0.1244 0.098697 0.13133 0.15158
2000 0.094695 0.067814 0.12223 0.10948 0.062901 0.024679 0.16666 0.090304 0.069363 0.10551 0.10371
2001 0.08204 0.036576 0.11353 0.095412 0.058685 0.039234 0.17032 0.11133 0.03247 0.083709 0.085395
2002 0.083875 0.058398 0.12104 0.09021 0.08007 0.04854 0.16317 0.15903 0.072077 0.11583 0.095375
2003 0.08039 0.04615 0.099608 0.089677 0.052535 0.038056 0.17378 0.10647 0.033714 0.11564 0.10067
2004 0.11617 0.067222 0.13654 0.1309 0.118 0.046752 0.17907 0.13175 0.07917 0.11468 0.070886
2005 0.05403 -0.012686 0.046464 0.071283 0.025184 0.0097875 0.12626 0.077367 0.014857 0.068683 0.068777
2006 0.084485 0.056576 0.081016 0.10693 0.082619 0.021753 0.16775 0.10937 0.051124 0.096936 0.078607
2007 0.09057 0.076438 0.12816 0.11794 0.11277 0.087389 0.18597 0.14268 0.071611 0.103 0.10653
2008 0.070745 0.04751 0.070222 0.067296 0.075909 -0.00073514 0.11649 0.047595 0.024718 0.083042 0.061908
2009 0.09983 0.045542 0.11099 0.11438 0.10745 0.045191 0.16881 0.13063 0.044744 0.080436 0.086439
2010 0.048105 0.016004 0.056297 0.074051 0.063958 0.015696 0.11854 0.08015 0.059791 0.069129 0.058579
2011 0.06524 0.040926 0.07476 0.077859 0.096303 0.056522 0.13254 0.10099 0.039398 0.071692 0.08061
2012 0.075845 0.011568 0.060262 0.054386 0.038127 0.020328 0.11341 0.052006 0.025515 0.067325 0.09095
2013 0.07323 0.01412 0.061785 0.069514 0.074222 0.049124 0.1298 0.070098 0.030682 0.077679 0.10423
2014 0.041985 0.0046117 0.075068 0.049922 0.063697 0.02735 0.10023 0.077171 0.0027384 0.064872 0.058571
2015 0.05557 0.0092937 0.0638 0.067989 0.061262 0.018275 0.1152 0.074324 0.0096152 0.050795 0.070542
2016 0.051275 0.043586 0.048293 0.074427 0.098266 0.045561 0.12188 0.080256 0.034382 0.079658 0.033982
2017 0.041501 0.039868 0.049985 0.079255 0.041041 0.024357 0.10043 0.062819 0.037399 0.054512 0.033492
2018 0.063676 0.02589 0.049318 0.088382 0.044646 0.0072328 0.11061 0.096632 0.032356 0.056475 0.077353
2019 0.048461 0.047512 0.030871 0.07791 0.089741 0.047979 0.12509 0.16379 0.036022 0.064628 0.039223
2020 0.048746 0.032204 0.064473 0.070688 0.084305 0.032154 0.11691 0.098117 0.042919 0.071001 0.082454
2021 0.068601 0.062706 0.050726 0.070236 0.07309 0.03338 0.10937 0.08821 0.058696 0.069325 0.077134
2022 0.055146 0.049388 0.038279 0.065963 0.039665 0.0021459 0.081785 0.10146 0.047693 0.086358 0.038465
2023 0.053811 0.04184 0.042441 0.081071 0.073839 0.053512 0.11707 0.091875 0.06805 0.062771 0.026565
2024 0.046666 0.045272 0.043114 0.048189 0.061464 0.034658 0.093072 0.082077 0.041816 0.063675 0.045996
2025 0.040571 -0.012136 0.029437 0.040786 0.020249 0.016783 0.060996 0.07119 0.042453 0.056388 0.0042162
2026 0.025586 0.0035555 0.039069 0.053914 0.012354 0.012379 0.06246 0.073033 0.04074 0.049021 0.021537
2027 0.067001 0.017707 0.041342 0.080122 0.057978 0.032135 0.082454 0.084855 0.055707 0.069494 0.010067
2028 0.044306 0.085849 0.036215 0.069299 0.072283 0.046731 0.088348 0.085918 0.071524 0.044078 -0.019262
2029 0.058231 0.032981 0.051967 0.069427 0.10019 0.037796 0.083602 0.065151 0.06548 0.049851 0.056118
2030 0.043496 0.017213 0.03346 0.056445 0.075583 0.012182 0.060796 0.10281 0.041527 0.055284 0.0045385
2031 0.054871 0.017305 0.016352 0.061342 0.052427 0.018128 0.0543 0.044446 0.044284 0.035677 -0.020211
2032 0.035086 0.026877 0.0098451 0.05294 0.087012 0.019604 0.069734 0.080829 0.047311 0.047621 -0.011711
2033 0.031481 0.017899 0.021788 0.030608 0.031007 -0.01066 0.045077 0.036461 0.024118 0.030014 -0.02254
2034 0.057746 0.031061 0.0219 0.054265 0.072131 0.046275 0.053361 0.072814 0.055954 0.039147 -0.00016962
2035 0.033311 0.018803 0.024803 0.062523 0.063216 0.049191 0.077725 0.081717 0.065681 0.04237 0.016871
2036 0.053306 -0.0081647 0.00071572 0.053261 0.094781 0.019427 0.055069 0.088369 0.038858 0.043004 -0.0086987
2037 0.021172 -0.019913 -0.014082 0.032218 0.083286 0.019523 0.062123 0.084122 0.019585 0.023167 -0.0060382
2038 0.041667 0.0026492 0.001191 0.022886 0.08335 0.030399 0.042307 0.075135 0.025412 0.02821 -0.015968
2039 0.028632 0.028041 -0.0023563 0.046974 0.059445 -0.00051562 0.064821 0.097587 0.019468 0.023073 -0.0026773
2040 0.032567 0.022343 -0.0062037 0.050401 0.08489 0.03855 0.047065 0.07617 0.026655 0.019147 -0.021447
2041 0.017822 0.0059852 -0.0051411 0.011799 0.034885 0.026616 0.032389 0.064942 0.0075219 0.02147 -0.020676
2042 0.051057 0.052507 0.021242 0.055947 0.057469 0.031002 0.040873 0.061615 0.080209 0.042003 -0.0025259
2043 0.031352 0.010339 0.011524 0.047074 0.078504 0.054748 0.051146 0.089888 0.028506 0.028977 -0.045825
2044 -0.0066131 -0.016079 -0.010083 0.025832 0.046009 -0.013417 0.01881 0.08639 -0.044558 0.0078198 -0.003295
2045 -0.005948 -0.037787 -0.03673 0.0030898 0.035724 -0.031831 0.0037442 0.047333 -0.0095009 -0.0032769 -0.038874
2046 0.011197 -0.0044349 -0.012278 0.040698 0.011928 -0.011085 -0.0068019 0.028066 0.0088659 -0.0094836 -0.055724
2047 0.025362 0.010647 -0.025755 0.033425 0.032763 0.011661 0.016382 0.047758 -0.0093473 0.0022896 -0.062184
2048 0.039067 0.042989 -0.0060225 0.041343 0.063578 0.032356 0.017366 0.050501 0.018529 0.019513 -0.027193
2049 0.023672 0.006191 -0.0226 0.030251 0.041222 0.014132 0.01695 0.066674 0.036956 -0.0031439 -0.023463
2050 0.017697 -0.023617 -0.022407 0.019308 0.027607 -0.015462 -0.0074564 0.040286 0.014873 0.019069 -0.045132
2051 0.016362 0.004285 -0.0030946 0.035106 0.059422 -0.0097361 0.022018 0.034239 0.01863 0.013853 -0.081212
2052 0.0078473 -0.027743 -0.030052 0.048224 0.048867 0.0065197 0.023981 0.066442 0.020887 0.017556 -0.037181
2053 0.017152 -0.00091107 -0.010469 0.029651 0.071521 0.036985 0.030125 0.038694 0.033913 0.0082992 -0.040901
2054 0.014127 -0.0070391 -0.031107 0.042259 0.034546 0.023051 0.017749 0.027797 0.0448 0.014172 -0.017
2055 0.022852 -0.0089371 -0.037724 0.0018767 0.044861 0.008587 -0.0090269 0.025229 0.012437 0.0042357 -0.02242
2056 0.015468 -0.0045151 -0.019291 0.037524 0.050106 0.033713 0.018287 0.091482 0.035204 -0.002351 -0.038049
2057 0.034873 0.050277 0.017441 0.050892 0.09465 0.042349 0.036971 0.086615 0.033641 0.012352 -0.014949
2058 0.049488 0.026569 -0.0044761 0.02471 0.069915 0.050994 0.042765 0.079167 0.030827 0.0059255 -0.025878
2059 0.0026927 -0.033159 -0.039443 0.017037 0.02947 -0.0012598 -0.020401 0.04989 0.010794 -0.0079112 -0.052618
2060 0.022578 0.0031128 -0.0098908 0.037105 0.036054 0.005476 -0.00039742 0.075853 0.040531 0.022702 -0.0034675
2061 0.037473 0.061185 0.010692 0.072063 0.069179 0.048722 0.024076 0.097445 0.038468 0.022685 -0.009537
2062 0.014778 -0.011033 -0.015316 0.01637 0.053714 0.027258 0.0019204 0.029068 0.038365 0.00062858 -0.040727
2063 0.0037329 -0.016091 -0.047713 0.018728 0.031449 0.0058834 -0.012366 0.041541 0.028951 -0.0081082 -0.033906
2064 0.0078579 0.015821 -0.01641 -0.010464 0.040813 0.033189 -0.033942 0.032093 0.045718 -0.0033849 -0.026826
2065 0.020953 0.0086527 -0.011508 0.030263 0.032918 0.036355 -0.006708 0.066356 0.049675 0.0011884 -0.017815
2066 0.018578 0.0099847 -0.022385 0.024531 0.053343 0.017171 0.0018059 0.077609 0.024072 0.0060416 -0.0092347
2067 0.0083231 -0.039703 -0.026912 -0.025081 0.00065755 -0.0025035 -0.02559 0.032771 -0.013721 0.0041149 -0.071844
2068 0.0034282 0.014119 -0.01491 0.018006 0.053732 0.028392 0.0085937 0.075714 0.012725 -0.0064618 -0.057424
2069 -0.0063368 -0.011619 -0.035427 0.0068042 0.034207 -1.8987e-06 -0.040652 0.039806 -0.0055778 -0.022129 -0.074903
2070 -0.0060617 -0.0067874 -0.027594 -0.011428 0.014212 0.018914 -0.020058 0.034739 0.031169 -0.017435 -0.086553
2071 -0.032027 -0.055605 -0.055152 -0.02724 0.024026 -0.0070603 -0.031355 0.027792 0.0070858 -0.015532 -0.077192
2072 -0.0092716 -0.0078935 -0.039999 0.0053172 0.047491 0.032605 0.0087393 0.068774 0.038613 0.00015123 -0.083192
2073 0.016333 0.0032085 -0.017356 0.021325 0.048916 0.0089113 0.00056319 0.039857 0.026319 0.014014 -0.069121
2074 0.0080885 0.0077705 -0.026104 0.053743 0.079921 0.068287 -0.0014529 0.06854 0.056366 0.0083078 -0.023111
2075 -0.0042265 -0.025268 -0.058891 0.01809 0.047335 0.012243 -0.028139 0.057192 0.012243 -0.012719 -0.04805
2076 0.00086857 -0.0081855 -0.057198 -0.012862 0.05174 0.021689 -0.036825 0.037975 0.05789 -0.0059357 -0.03732
2077 -0.015466 -0.057324 -0.058096 -0.0077244 0.016205 0.0088444 -0.044471 -0.0012324 0.0073966 -0.032022 -0.11057
2078 0.0029187 0.010918 -0.035823 0.026783 0.06418 0.05634 -0.0058673 0.06738 0.035193 -0.018789 -0.022419
2079 0.00027372 -0.0085296 -0.037811 -0.013109 0.058364 -0.004264 -0.021633 -0.0018271 0.0073701 -0.0041259 -0.054329
2080 -0.0052212 -0.0019276 -0.047938 0.017309 0.058369 0.017062 -0.03484 0.042856 0.040037 -0.016323 -0.041448
2081 -0.023686 -0.042766 -0.074965 0.0039363 0.019614 0.0055676 -0.067356 0.0031782 -0.016996 -0.037669 -0.058468
2082 -0.029521 -0.011214 -0.057153 0.002024 -0.00040152 -0.0063866 -0.057222 -0.020929 0.023041 -0.033796 -0.082167
2083 -0.018466 0.015848 -0.05831 -0.0063583 0.042083 0.027109 -0.031798 0.025434 0.011467 -0.024023 -0.071387
2084 -0.031911 -0.03746 -0.069117 0.010519 0.025688 0.011215 -0.052804 -0.014504 0.0076341 -0.0423 -0.096296
2085 -0.009076 -0.0085877 -0.092705 -0.011683 0.0020727 0.0069408 -0.04139 0.0082288 0.0062209 -0.036496 -0.078126
2086 -0.013951 0.012774 -0.077682 0.013855 0.072217 0.025827 -0.048586 0.023911 0.0040277 -0.0085531 -0.089605
2087 -0.0042959 -0.045444 -0.041739 0.0020824 0.044202 0.0050423 -0.053972 0.040204 -0.0037755 -0.01405 -0.054585
2088 -0.0077308 0.023948 -0.023157 0.01901 0.082267 0.066338 -0.011208 0.055047 0.029051 0.0066235 -0.069714
2089 -0.031346 -0.01377 -0.054784 -0.013502 0.069802 0.015104 -0.029475 0.039359 0.014278 -0.021173 -0.085754
2090 -0.016751 -0.0065178 -0.077561 0.018035 0.061556 0.03719 -0.050281 0.028382 0.010225 -0.03056 -0.11716
2091 -0.028836 -0.036386 -0.066259 0.0026731 0.051031 0.024925 -0.031297 0.015215 0.0040417 -0.024267 -0.062683
2092 -0.026951 -0.022004 -0.063296 0.024771 0.040456 0.013911 -0.045643 -0.0061127 0.0094885 -0.039273 -0.068243
2093 -0.042646 -0.024672 -0.080803 -0.015371 0.0028105 0.011367 -0.048799 0.01366 0.0071853 -0.03191 -0.1199
2094 -0.045051 -0.01694 -0.079581 0.0055162 -0.028495 -0.010657 -0.069585 -0.015107 -0.0027479 -0.029977 -0.087802
2095 -0.029975 -0.043458 -0.092958 -0.014366 -0.0109 0.013279 -0.059201 -0.0089947 -0.024171 -0.0089537 -0.052601
2096 -0.014 -0.020006 -0.068766 0.024182 0.064285 0.021684 -0.030297 0.045818 0.0060757 -0.01632 -0.064891
2097 -0.036665 -0.029824 -0.047593 0.064129 0.054899 0.03369 -0.039683 0.021841 0.016702 -0.011957 -0.06573
2098 -0.0163 -0.016202 -0.05895 0.080707 0.035424 0.036706 -0.032109 0.039753 0.034169 -0.019084 -0.07
2099 -0.038005 -0.04439 -0.099068 0.028865 0.00027887 0.0050918 -0.071286 -0.029774 -0.0026639 -0.042351 -0.081799
2100 -0.0061002 0.001612 -0.070165 0.017032 0.019184 0.0033776 -0.047182 0.052438 -0.00090715 -0.021627 -0.072719
2101 -0.029825 -0.025656 -0.065082 0.02001 0.014228 0.027223 -0.052218 0.031231 0.0055496 -0.022304 -0.056158
2102 -0.02 -0.054124 -0.045 -0.018542 0.019723 0.011249 -0.057124 -0.022376 0.031866 -0.0077108 -0.033658
2103 -0.004175 0.019358 -0.044577 0.032485 0.040058 0.030015 -0.05083 0.019786 0.022703 -0.022058 -0.028257
2104 -0.01216 -0.0011201 -0.073474 0.013083 0.018953 0.0063608 -0.042356 -0.021111 0.03163 -0.011864 -0.078657
2105 -0.014035 0.012762 -0.035782 0.023951 0.034537 0.039737 -0.048302 0.014952 0.046137 -0.016771 -0.084446
2106 -0.01804 -0.024236 -0.074669 0.0030784 0.026482 0.014612 -0.057168 0.042524 -0.0063064 -0.015998 -0.052896
2107 -0.026095 -0.024824 -0.071006 0.031626 -0.021253 0.018448 -0.072704 -0.018783 0.02193 -0.030125 -0.056036
2108 -0.02992 -0.023342 -0.054924 0.0049537 0.010711 0.022154 -0.069371 -0.00023037 0.025157 -0.026871 -0.084455
2109 5.5273e-05 -0.00047022 -0.065091 0.020321 0.045096 0.02403 -0.043607 0.053082 0.026604 -0.012148 -0.079255
2110 -0.01672 -0.011008 -0.067579 0.0030091 0.046441 0.011666 -0.050543 0.056995 -0.0024392 0.0028253 -0.071574
2111 -0.044775 -0.035596 -0.10729 -0.0026732 0.036046 0.0073513 -0.056969 0.023008 0.0089376 -0.020551 -0.064614
2112 -0.0094196 0.0042557 -0.066713 0.033824 0.046 0.019647 -0.041815 0.05092 0.053954 -0.022418 -0.043003
2113 -0.018795 -0.057582 -0.096321 -0.0093379 0.039345 0.040153 -0.065311 0.013293 0.0056712 -0.022305 -0.046403
2114 -0.031009 -0.01997 -0.076638 -0.01199 0.02289 0.0089087 -0.064947 0.0050255 -0.004552 -0.033252 -0.10095
2115 -0.038144 -0.0061983 -0.072285 0.0051875 0.011695 0.032284 -0.048323 0.058568 0.039955 -0.035318 -0.099692
2116 -0.035339 -0.033646 -0.076743 -0.013215 0.026699 0.0012803 -0.080849 0.0013008 0.048322 -0.044215 -0.092681
2117 -0.057044 -0.010644 -0.10345 -0.037797 -0.002976 -0.030114 -0.084246 -0.022127 -0.019482 -0.046972 -0.11128
2118 -0.042409 0.010618 -0.067027 0.012171 0.065769 0.029902 -0.045052 0.015786 0.043105 -0.030619 -0.10597
2119 -0.042754 0.0081396 -0.063765 0.0038682 0.048663 0.015868 -0.049008 0.054579 0.007602 -0.035845 -0.05975
2120 -0.016799 -0.028308 -0.084062 -0.017894 0.023418 -6.5692e-06 -0.063114 -0.0038286 0.023789 -0.037612 -0.0858
2121 -0.015374 0.0087335 -0.050559 0.014504 0.025543 0.042649 -0.05511 0.072644 0.033756 -0.018209 -0.040329
2122 -0.036049 -0.051274 -0.080367 -0.0085088 -0.0021824 0.009565 -0.068036 0.0098267 0.023512 -0.043176 -0.10666
2123 0.004976 0.020267 -0.038454 0.010029 0.052142 0.027891 -0.035492 0.043129 0.047899 -0.013222 -0.052328
2124 -0.008879 -0.013731 -0.047011 0.015537 0.024657 0.021037 -0.070818 0.030742 0.040036 -0.033879 -0.084818
2125 -0.010924 -0.0049785 -0.083279 0.0096443 0.00044181 0.022972 -0.058244 -0.0019454 0.030283 -0.030796 -0.049127
2126 -0.025729 0.0014634 -0.082376 0.010362 0.027887 0.022398 -0.05223 0.044147 0.03635 -0.031302 -0.079857
2127 -0.053144 -0.035625 -0.11414 -0.03745 0.0028413 -0.010046 -0.092777 -0.03117 0.00024633 -0.037909 -0.11273
2128 -0.010979 -0.010743 -0.061761 0.0093873 0.058946 0.03593 -0.030423 0.020053 0.040413 -0.035226 -0.078226
2129 -0.0028437 0.018929 -0.061308 -0.003895 0.035801 0.029216 -0.033929 0.027155 0.04001 -0.0046627 -0.046795
2130 -0.045879 -0.028879 -0.085606 -0.019317 -0.019985 -0.0036087 -0.11496 -0.027562 0.0016267 -0.045699 -0.094925
2131 -0.044124 -0.020747 -0.074613 -0.02134 0.0471 0.020207 -0.067881 0.01743 0.060154 -0.034216 -0.060474
2132 -0.050599 -0.024785 -0.09344 -0.017732 0.044485 0.0086929 -0.060087 0.023833 0.0096903 -0.034413 -0.077444
2133 -0.018653 -0.0059527 -0.088708 -0.034974 0.00095965 0.042229 -0.087403 0.017446 0.016837 -0.04172 -0.087893
2134 -0.015708 -0.020911 -0.080145 -0.020007 0.024854 0.012065 -0.063309 0.010018 0.035194 -0.035006 -0.10278
2135 -0.032293 -0.040659 -0.10852 -0.0097689 0.0015791 0.0059103 -0.068955 0.001931 0.036961 -0.035663 -0.046273
2136 -0.020038 -0.034127 -0.08941 -0.041801 0.025634 0.023246 -0.067102 0.019444 0.055387 -0.01312 -0.077222
2137 -0.0056233 -0.030445 -0.055417 -0.0058236 0.020349 0.014782 -0.061268 0.025786 0.049814 -0.032117 -0.10214
2138 -0.014638 -0.015453 -0.068574 -0.020166 0.013603 -0.010472 -0.080694 -0.045161 0.049791 -0.022423 -0.091371
2139 -0.032043 -0.045021 -0.062602 -0.022298 0.038828 0.015923 -0.07562 0.0033416 0.017508 -0.02375 -0.090791
2140 -0.029738 -0.0014789 -0.075069 -0.036471 0.026883 0.030519 -0.072546 -0.0063257 0.036165 -0.024497 -0.10128
2141 -0.051413 -0.062187 -0.079997 -0.018883 0.0063075 -0.008585 -0.082342 -0.021233 0.0099315 -0.039034 -0.10521
2142 -0.013728 -0.045865 -0.061014 -0.045225 -0.016878 -0.0028392 -0.088768 0.02316 0.059138 -0.0368 -0.091589
2143 -0.040123 -0.036163 -0.088821 -0.074837 0.016997 0.013107 -0.077164 0.042022 0.022935 -0.044047 -0.16102
2144 -0.019878 0.011559 -0.025039 -0.02126 0.040612 0.029042 -0.05135 0.040095 0.029452 -0.026934 -0.038268
2145 -0.0057229 -0.021829 -0.046146 -0.0014421 0.045046 0.043458 -0.064917 0.027217 0.058909 -0.02312 -0.036678
2146 -0.019578 -0.001957 -0.072353 -0.033204 0.011661 0.022414 -0.063533 0.0141 0.054175 -0.029687 -0.069747
2147 -0.015543 -0.012615 -0.060871 -0.037727 0.013566 0.02811 -0.075499 -0.0026272 -0.012258 -0.032014 -0.074567
2148 -0.016758 -0.006723 -0.046328 -0.028909 0.057021 0.030426 -0.072705 0.0048354 0.060469 -0.039161 -0.068116
2149 0.0083873 0.029559 -0.033965 -0.0040914 0.053785 0.061471 -0.048631 0.042828 0.063826 -0.016127 -0.031066
2150 -0.015348 0.0011209 -0.037773 -0.037384 0.02005 0.023137 -0.078757 0.019951 0.052243 -0.020464 -0.075656
2151 -0.028343 0.018033 -0.04778 -0.029356 0.013495 0.013123 -0.085473 0.021603 0.027689 -0.057321 -0.081675
2152 -0.022058 0.10929 0.031273 -0.021208 0.022929 0.032839 -0.067869 0.015146 0.068126 -0.022548 -0.11945
2153 -0.0063725 0.18538 0.039045 0.00046933 0.068974 0.045935 -0.054095 0.077239 0.069753 -0.017364 -0.076884
2154 0.0083826 0.17689 0.069928 0.018207 0.063619 0.05119 -0.045621 0.033041 0.08586 -0.019991 -0.069614
2155 -0.020312 0.19433 0.048521 0.0024547 0.021664 0.016756 -0.069018 0.0024139 0.036447 -0.038878 -0.041753
2156 0.013553 0.22121 0.063313 0.028282 0.070298 0.045192 -0.055654 0.030597 0.11399 -0.0024046 -0.064443
2157 -0.020212 0.13997 0.064846 -0.02279 0.042703 0.027038 -0.06757 0.041489 0.07816 -0.016511 -0.064842
2158 -0.0052572 0.098577 0.065048 0.0045577 0.034948 0.035413 -0.053916 0.022642 0.055087 -0.016818 -0.042732
2159 -0.018772 0.066899 0.037361 -0.023395 0.053353 0.016509 -0.053152 0.052675 0.036624 -0.025465 -0.078511
2160 0.0087329 0.062131 0.067254 -0.011567 0.025027 0.037645 -0.058208 0.012617 0.087581 -0.016452 -0.095141
2161 -0.027422 0.035033 0.048196 -0.024209 0.043732 0.030161 -0.083624 -0.0114 0.053897 -0.036628 -0.09104
2162 -0.038947 0.027235 0.070289 -0.054252 0.077227 0.052387 -0.05841 0.024632 0.089034 -0.011995 -0.07942
2163 -0.020982 0.052707 0.048392 -0.019634 0.055832 0.029782 -0.080936 -0.0035549 0.079091 -0.029692 -0.10349
2164 -0.018547 0.11874 0.054484 -0.0090362 0.11013 0.059868 -0.050283 0.057638 0.086548 -0.010658 -0.096949
2165 0.012658 0.26275 0.10363 0.013711 0.11528 0.032944 -0.028479 0.04263 0.11874 -0.0090552 -0.069249
2166 0.021683 0.32239 0.08528 0.0050492 0.085386 0.05028 -0.039775 0.040043 0.11553 -0.00017192 -0.072878
2167 -0.0075417 0.24015 0.10402 -0.0055431 0.07483 0.058626 -0.047061 0.038616 0.082228 -0.0045387 -0.083588
2168 -0.015617 0.16409 0.091535 -0.012285 0.065765 0.048961 -0.069627 0.010908 0.11619 -0.0025154 -0.063177
2169 -0.017292 0.15865 0.085118 -0.0095278 0.11108 0.037627 -0.069573 0.037371 0.11299 -0.0069021 -0.037387
2170 -0.016857 0.11713 0.01271 -0.0116 0.098155 0.039583 -0.037629 0.026224 0.078839 0.010641 -0.073436
2171 -0.014432 0.11186 -0.0050472 -0.031892 0.069229 -0.0089712 -0.073125 -0.056414 0.1058 -0.013986 -0.047366
2172 -0.0054765 0.28459 0.032695 -0.027275 0.086954 0.048775 -0.042871 0.028369 0.11375 -0.0099423 -0.079395
2173 -0.0099414 0.31096 0.050378 -0.0018571 0.096559 0.04325 -0.038378 0.039702 0.11051 0.0096709 -0.050005
2174 0.014894 0.2524 0.083991 -0.0029694 0.081304 0.041326 -0.043304 0.037564 0.13649 0.017464 -0.062064
2175 -0.018651 0.19543 0.097573 -0.0053017 0.043968 0.0063019 -0.06407 0.0062368 0.10452 0.013947 -0.069254
2176 -0.012246 0.1867 0.065586 -0.024284 0.094383 0.015918 -0.066506 0.0059095 0.1013 0.030781 -0.0015234
2177 0.0016088 0.17834 0.12754 -0.026906 0.085268 0.031694 -0.042812 0.015832 0.12462 0.038014 0.0013071
2178 -0.0058762 0.31393 0.13429 -0.0013687 0.12055 0.030589 -0.028668 0.032285 0.1313 0.069077 -0.011392
2179 0.0050989 0.36429 0.13868 -0.020271 0.10069 0.020165 -0.036814 0.057067 0.14504 0.054191 -0.048852
2180 -0.036616 0.25678 0.097247 -0.051223 0.070432 0.017661 -0.05164 -0.02504 0.11333 0.056154 -0.072382
2181 -0.013411 0.24154 0.11399 -0.029656 0.085477 0.043647 -0.038666 0.015523 0.17679 0.047667 -0.057111
2182 0.012924 0.24753 0.12577 0.0066421 0.13801 0.059332 -0.023832 0.046535 0.1711 0.05953 -0.021521
2183 0.030209 0.28153 0.16613 -0.0016803 0.11851 0.058768 -0.018859 0.019038 0.18189 0.052604 -0.04142
2184 -0.0035658 0.35708 0.13698 -0.0060226 0.1047 0.037564 -0.022765 0.055311 0.14648 0.031207 -0.0232
2185 0.0031592 0.4199 0.12643 -0.0016049 0.14006 0.03826 -0.030261 0.037283 0.15896 0.04558 0.034041
2186 0.0061443 0.4038 0.13502 -0.021987 0.12151 0.035796 -0.030337 0.030926 0.14615 0.046753 0.044261
2187 0.017189 0.40834 0.17919 -0.0062795 0.13907 0.037311 -0.028633 0.042859 0.13535 0.052407 -0.0063482
2188 0.032264 0.3524 0.13958 0.0085181 0.1331 0.038927 -0.037189 0.047061 0.12773 0.05237 0.033162
2189 0.049159 0.28353 0.11338 -0.0086242 0.14208 0.020223 -0.057585 0.071214 0.15403 0.052833 0.089453
2190 0.065594 0.21847 0.12025 -0.010526 0.11106 0.0072488 -0.045601 0.029206 0.13799 0.099706 0.088773
2191 0.06813 0.22954 0.11709 -0.0020088 0.15633 0.038275 -0.026777 0.062959 0.1478 0.10891 0.050774
2192 0.071995 0.30464 0.14539 -0.024041 0.071359 0.0056204 -0.028414 0.067482 0.14151 0.098823 0.065804
2193 0.06907 0.40463 0.15067 -0.0090434 0.11351 0.0085762 -0.01253 0.11287 0.12463 0.095256 0.023495
2194 0.097505 0.46378 0.18401 -0.017226 0.12065 0.026392 -0.029346 0.058677 0.12887 0.10828 0.078195
2195 0.13314 0.46626 0.1602 -0.0069981 0.13453 0.033778 -0.042522 0.10849 0.15353 0.111 0.15746
2196 0.14078 0.45705 0.18756 0.0456 0.14417 0.030854 -0.040938 0.079332 0.16263 0.10236 0.1611
2197 0.15365 0.45087 0.19107 0.018567 0.13219 0.021419 -0.027574 0.083875 0.10352 0.12513 0.19986
2198 0.16413 0.47854 0.22818 0.028845 0.15433 0.074025 0.03046 0.15239 0.20957 0.13994 0.20771
2199 0.07999 0.40635 0.20018 -0.0037774 0.11714 0.0085809 -0.034576 0.02908 0.16236 0.11606 0.15631
2200 0.090615 0.49352 0.2454 -0.0118 0.12892 0.031607 -0.0070124 0.10888 0.17864 0.14917 0.20124
2201 0.0314 0.44128 0.18344 -0.026262 0.16432 -0.0018675 -0.028239 0.070226 0.1213 0.13011 0.16747
2202 0.061605 0.4916 0.16482 0.0015757 0.189 0.059968 -0.00036461 0.15435 0.17858 0.13348 0.27055
2203 0.10058 0.45176 0.14625 0.0079634 0.154 0.035814 -0.0098007 0.13751 0.17528 0.15439 0.24037
2204 0.13566 0.41527 0.09 -0.016239 0.11529 0.0077899 -0.036427 0.12042 0.16972 0.13458 0.19803
2205 0.20012 0.43784 0.12281 -0.0079913 0.13992 0.030016 -0.030733 0.11065 0.16274 0.16148 0.26276
2206 0.21356 0.50693 0.13697 0.012596 0.20984 0.054751 -0.001429 0.17783 0.17953 0.16899 0.28107
2207 0.24274 0.47477 0.13554 0.018554 0.15213 0.044947 -0.012025 0.10636 0.16645 0.16682 0.28433
2208 0.24216 0.40342 0.10407 -0.028048 0.14841 0.026363 -0.026151 0.12257 0.11685 0.15296 0.24239
2209 0.28266 0.5261 0.15111 0.041449 0.14196 0.045329 0.013193 0.15214 0.21095 0.16861 0.19401
2210 0.28672 0.47051 0.12341 -0.0069129 0.11781 0.038255 -0.0091735 0.12529 0.16832 0.14851 0.17717
2211 0.30375 0.50364 0.21328 0.020385 0.1703 0.05772 0.0089504 0.17026 0.20034 0.17023 0.21003
2212 0.28739 0.44051 0.15823 0.0065325 0.15643 0.014566 -0.022506 0.12612 0.12817 0.16138 0.2447
2213 0.31491 0.45512 0.13005 0.01031 0.18402 0.076702 0.0036482 0.21337 0.1172 0.19095 0.3118
2214 0.29834 0.43952 0.13145 -0.010402 0.18702 0.042028 0.0039921 0.149 0.13893 0.17524 0.31883
2215 0.34321 0.51583 0.11036 0.016896 0.20715 0.072024 0.014306 0.19871 0.15048 0.2222 0.34717
2216 0.35423 0.49065 0.097742 0.020793 0.18596 0.061139 -0.01863 0.17633 0.18898 0.21535 0.27806
2217 0.34611 0.50225 0.11776 0.017861 0.15591 0.031675 0.0029538 0.23843 0.2258 0.23263 0.26033
2218 0.32246 0.40617 0.056367 -0.041011 0.11421 0.031861 -0.028112 0.16871 0.11086 0.1951 0.23759
2219 0.3689 0.45368 0.06563 0.021476 0.1083 0.046077 -0.00019843 0.19648 0.18985 0.21813 0.2476
2220 0.37927 0.40351 0.062942 -0.012446 0.13116 0.033763 -0.0074745 0.17205 0.15632 0.22601 0.30951
2221 0.35298 0.33467 0.072625 -0.036338 0.1101 0.036728 -0.034051 0.14227 0.14006 0.19242 0.31034
2222 0.35657 0.32871 0.065098 -0.0025907 0.17524 0.041854 -0.015057 0.17904 0.15543 0.18108 0.32269
2223 0.31505 0.31548 0.07278 -0.006333 0.16145 0.02611 -0.011513 0.17989 0.11882 0.1615 0.32082
2224 0.3406 0.36888 0.12373 0.015265 0.19626 0.083116 -0.003499 0.25244 0.16652 0.14987 0.30065
2225 0.30165 0.32503 0.074836 0.067332 0.19384 0.065321 0.0035549 0.2177 0.13097 0.13366 0.24324
2226 0.33265 0.35201 0.084008 0.00113 0.13604 0.047347 -0.021331 0.21277 0.14024 0.12787 0.20621
2227 0.34909 0.29505 0.025511 -0.026292 0.11437 0.020943 -0.037087 0.17008 0.11005 0.13944 0.22779
2228 0.41576 0.33406 0.057014 0.0082454 0.13957 0.064549 -0.0048934 0.2319 0.11077 0.18519 0.32663
2229 0.42127 0.34301 0.037716 -0.006387 0.13375 0.058135 -0.019809 0.20142 0.14643 0.22687 0.33477
2230 0.39711 0.30757 0.040439 0.0018507 0.11096 0.05065 -0.015486 0.20132 0.12902 0.25336 0.32304
2231 0.43547 0.38744 0.077682 0.039228 0.15265 0.086236 0.017798 0.23974 0.14372 0.26061 0.3043
2232 0.31934 0.27026 0.037484 -0.0068639 0.13926 0.074382 0.0031822 0.21792 0.10884 0.25106 0.27726
2233 0.3044 0.30273 0.023717 -0.018366 0.077293 0.032538 0.010606 0.21893 0.13079 0.22379 0.21537
2234 0.32481 0.31622 0.063929 0.034921 0.13669 0.072284 0.05122 0.23285 0.14537 0.20105 0.25721
2235 0.33204 0.29347 0.096332 0.084339 0.12346 0.051059 0.054724 0.23988 0.1292 0.19404 0.24143
2236 0.41862 0.28514 0.087905 0.055087 0.13552 0.068385 0.065158 0.24778 0.096027 0.19484 0.27355
2237 0.43186 0.28452 0.16345 0.076334 0.12575 0.073731 0.019422 0.20326 0.1224 0.18907 0.34251
2238 0.43896 0.27576 0.11739 0.047732 0.14064 0.077537 0.027546 0.22231 0.11001 0.17233 0.32263
2239 0.42 0.25657 0.050573 -0.0033501 0.13648 0.049593 0.014809 0.22253 0.1472 0.18807 0.33453
2240 0.39823 0.3044 0.095075 0.049518 0.15951 0.10395 0.028453 0.25119 0.11968 0.23035 0.25997
2241 0.3582 0.29191 0.041168 -0.0019448 0.09692 0.019874 -0.026103 0.18208 0.12831 0.24499 0.30299
2242 0.36003 0.28035 0.070411 0.0079629 0.13078 0.07969 0.017041 0.22463 0.15899 0.26846 0.26752
2243 0.32992 0.23886 0.036403 0.013371 0.0713 0.028576 -0.00096499 0.2289 0.10581 0.24598 0.2885
2244 0.34482 0.24824 0.027346 0.0057883 0.083825 0.029341 0.014639 0.23966 0.14067 0.21275 0.21304
2245 0.43777 0.22236 0.028719 -0.025194 0.11101 0.031047 0.0062228 0.20328 0.12727 0.21551 0.23772
2246 0.47986 0.27711 0.045731 0.010804 0.12125 0.065523 0.037637 0.2493 0.17526 0.20785 0.30533
2247 0.43048 0.24073 0.033324 0.0086713 0.10891 0.057529 0.0095106 0.2493 0.17083 0.19783 0.31618
2248 0.39082 0.24273 0.048587 0.013399 0.12454 0.067005 0.020214 0.24122 0.14837 0.20946 0.28162
2249 0.33236 0.22846 0.038569 0.017707 0.055198 0.04936 0.012938 0.23624 0.14208 0.21291 0.25041
2250 0.31391 0.19779 0.015552 -0.022476 0.11836 0.043846 0.019282 0.25277 0.14398 0.2125 0.20845
2251 0.30206 0.23366 0.020974 0.00073202 0.078058 0.036252 0.017476 0.23015 0.15631 0.24458 0.2061
2252 0.3179 0.22403 0.056917 -0.01152 0.14171 0.045048 0.03338 0.22002 0.2334 0.26113 0.22937
2253 0.33881 0.22589 0.10653 0.019747 0.099047 0.053404 0.10713 0.24108 0.24632 0.25761 0.2215
2254 0.34708 0.19529 0.099552 -0.0081049 0.080742 0.070099 0.13266 0.21469 0.20565 0.25355 0.22765
2255 0.42882 0.17945 0.11093 -0.012437 0.1139 0.039785 0.13186 0.1925 0.20603 0.24251 0.204
2256 0.41637 0.17776 0.11924 -0.0091396 0.064061 0.041531 0.15053 0.23403 0.18852 0.21326 0.18804
2257 0.43974 0.2181 0.12564 0.032658 0.10272 0.081297 0.17596 0.26636 0.21461 0.20835 0.18743
2258 0.35807 0.19009 0.060263 -0.013494 0.10217 0.058653 0.2251 0.22502 0.21377 0.22011 0.22556
2259 0.33435 0.20369 0.036616 0.021743 0.11101 0.052148 0.24571 0.26941 0.25405 0.17495 0.20417
2260 0.30406 0.14319 0.026488 -0.0059989 0.09143 0.036374 0.16723 0.22081 0.19944 0.19225 0.19678
2261 0.26795 0.18016 0.036991 0.020799 0.12265 0.06753 0.14083 0.21054 0.23712 0.20174 0.22058
2262 0.28558 0.15607 0.035854 0.028007 0.12167 0.049956 0.11169 0.23898 0.2186 0.22339 0.16533
2263 0.28873 0.16531 0.041026 0.024974 0.090424 0.052372 0.097953 0.23825 0.22087 0.2389 0.20457
2264 0.30187 0.18531 0.077589 0.040052 0.12434 0.091787 0.10097 0.23239 0.2476 0.26865 0.17994
2265 0.29418 0.17638 0.062741 0.04818 0.088914 0.052503 0.064051 0.21042 0.24577 0.27577 0.18557
2266 0.32531 0.13905 0.093974 0.010967 0.11991 0.070139 0.092545 0.29726 0.26041 0.24684 0.16656
2267 0.34081 0.13017 0.055667 -0.011915 0.094663 0.047565 0.10033 0.25017 0.23439 0.21676 0.14783
2268 0.39522 0.12724 0.10277 -0.010477 0.066568 0.02628 0.12028 0.27696 0.18886 0.18688 0.17333
2269 0.40315 0.14371 0.090842 0.02504 0.072633 0.055546 0.1729 0.22487 0.23779 0.16694 0.12669
2270 0.40956 0.17735 0.11273 0.023738 0.074967 0.056782 0.20905 0.25144 0.21298 0.1841 0.15298
2271 0.29967 0.1269 0.089577 0.025236 0.070872 0.036258 0.22749 0.18505 0.16799 0.17218 0.16419
2272 0.29404 0.16523 0.14313 0.055123 0.13342 0.070354 0.28593 0.25341 0.21453 0.15828 0.14136
2273 0.28206 0.15952 0.17183 0.019451 0.084292 0.030479 0.26376 0.23491 0.21001 0.16812 0.16437
2274 0.24938 0.13471 0.21749 0.0078287 0.071066 0.062555 0.26668 0.18668 0.23869 0.16384 0.13835
2275 0.27693 0.14456 0.18199 0.035646 0.069061 0.039591 0.29269 0.17578 0.24881 0.17556 0.1272
2276 0.25614 0.18309 0.27509 0.090594 0.11479 0.088717 0.34302 0.21762 0.2653 0.20189 0.15583
2277 0.26229 0.11584 0.25634 0.13709 0.094211 0.043143 0.32494 0.23426 0.19617 0.19959 0.10039
2278 0.27045 0.14936 0.33515 0.1663 0.073445 0.045718 0.28453 0.23252 0.21608 0.20489 0.11466
2279 0.30715 0.1342 0.30308 0.20488 0.09634 0.077444 0.24582 0.23995 0.24128 0.21465 0.12661
2280 0.33001 0.087998 0.28203 0.17169 0.13368 0.06303 0.18706 0.2028 0.17436 0.17373 0.12075
2281 0.39933 0.15368 0.28986 0.16406 0.06769 0.042066 0.15696 0.19037 0.16066 0.17758 0.15762
2282 0.35044 0.072702 0.14479 0.06286 0.039394 0.015992 0.1376 0.17421 0.16855 0.1428 0.10827
2283 0.35169 0.10537 0.15271 0.060408 0.10836 0.056767 0.13003 0.22056 0.16946 0.14995 0.068877
2284 0.30737 0.11556 0.13305 0.066625 0.10589 0.041183 0.22547 0.22921 0.15461 0.14096 0.10035
2285 0.27848 0.12483 0.1108 0.045133 0.097078 0.036819 0.25901 0.18566 0.17291 0.14625 0.10812
2286 0.25296 0.07657 0.10915 0.061871 0.12658 0.064005 0.2857 0.12967 0.18096 0.14958 0.098568
2287 0.26582 0.13262 0.09889 0.078169 0.068218 0.04101 0.31863 0.22467 0.2071 0.14814 0.11068
2288 0.24326 0.10536 0.11484 0.050476 0.049823 0.057926 0.30095 0.14938 0.19086 0.13653 0.070949
2289 0.22531 0.066246 0.094975 0.0088139 0.076117 0.044892 0.33444 0.16697 0.19526 0.14171 0.095819
2290 0.26034 0.13573 0.10293 0.057272 0.088672 0.052078 0.3299 0.18693 0.1801 0.16678 0.13724
2291 0.28815 0.11752 0.16155 0.069939 0.094667 0.035854 0.30146 0.19601 0.18367 0.13939 0.11254
2292 0.33975 0.15625 0.18104 0.086757 0.10952 0.047499 0.33488 0.17553 0.16731 0.15831 0.060321
2293 0.32788 0.10118 0.15988 0.055895 0.065046 0.045905 0.26663 0.15979 0.16052 0.12889 0.083581
2294 0.3687 0.11802 0.15386 0.071432 0.094591 0.052011 0.24563 0.15716 0.19016 0.14003 0.042402
2295 0.30742 0.059938 0.10504 0.03651 0.023026 -0.0083332 0.18038 0.15938 0.1507 0.11127 0.047242
2296 0.24017 0.05857 0.059043 0.049168 0.07534 0.011423 0.16301 0.10948 0.11249 0.10909 0.067243
2297 0.2535 0.11811 0.11427 0.071855 0.091495 0.035188 0.18987 0.16802 0.13563 0.11642 0.095013
2298 0.27083 0.093854 0.085559 0.044793 0.13162 0.053214 0.21697 0.18595 0.16332 0.1414 0.074314
2299 0.23071 0.074226 0.054991 0.043781 0.086015 0.01948 0.23898 0.1635 0.12924 0.10487 0.042354
2300 0.2426 0.068718 0.10114 0.062368 0.052869 0.042646 0.31622 0.16147 0.15208 0.11784 0.089644
2301 0.26244 0.07233 0.088897 0.063126 0.067664 0.050452 0.34624 0.14979 0.1682 0.11435 0.062835
2302 0.26257 0.1025 0.11005 0.085744 0.084629 0.042127 0.36437 0.21665 0.16419 0.10596 0.073415
2303 0.22352 0.053254 0.059092 0.063961 0.050584 0.037753 0.34543 0.1268 0.13145 0.084225 0.050176
2304 0.25993 0.096026 0.069805 0.053919 0.085708 0.061909 0.31955 0.18495 0.15833 0.11205 0.062886
2305 0.28701 0.081088 0.10231 0.074487 0.094543 0.056435 0.333 0.12644 0.18647 0.12378 0.037127
2306 0.32113 0.08473 0.07167 0.083054 0.067578 0.032341 0.27314 0.11262 0.11655 0.12499 0.091667
2307 0.27439 -0.0092083 0.0034926 0.0090621 0.040782 0.0056063 0.20849 0.1326 0.11302 0.070258 0.019148
2308 0.31045 0.037064 0.045625 0.04957 0.064107 0.025862 0.21133 0.10865 0.13122 0.080302 0.015978
2309 0.26972 0.038126 0.033818 0.028817 0.064092 0.031188 0.1927 0.14264 0.11154 0.068355 0.0077687
2310 0.23832 0.081098 0.049191 0.051815 0.049097 0.032494 0.19906 0.12539 0.14339 0.071468 0.0041491
2311 0.215 0.03552 0.039423 0.016453 0.065441 0.036379 0.19022 0.091266 0.097557 0.069591 0.04128
2312 0.20424 0.040972 0.038396 0.067901 0.062196 0.030945 0.21497 0.13572 0.097073 0.082465 0.02317
2313 0.21118 0.016604 0.034168 0.018828 0.083751 0.028451 0.2272 0.12736 0.12125 0.080188 0.026071
2314 0.20003 0.079216 0.057311 0.051506 0.10749 0.030607 0.2946 0.12029 0.1391 0.070261 -0.006729
2315 0.20534 0.048498 0.065724 0.059054 0.07719 0.037993 0.33957 0.148 0.12404 0.093294 0.079561
2316 0.18156 0.02855 0.048736 0.030601 0.034725 0.021288 0.25983 0.10667 0.11012 0.060578 0.024062
2317 0.17333 0.0072315 0.007549 -0.012791 0.03042 0.013214 0.23919 0.080142 0.083597 0.064911 0.045792
2318 0.19952 0.041554 0.047922 0.038717 0.067224 0.06388 0.25287 0.13166 0.14542 0.065264 -0.0026971
2319 0.22777 0.062675 0.055344 0.048004 0.097049 0.071556 0.22858 0.11707 0.13139 0.066468 0.019553
2320 0.19674 0.028847 0.021307 0.044592 0.054734 0.051182 0.20857 0.12198 0.093948 0.055911 0.018594
2321 0.19667 0.037529 0.06254 0.07138 0.10487 0.039037 0.20145 0.13481 0.11928 0.071284 0.013654
2322 0.147 0.0073614 0.013422 0.014657 -0.0095966 0.00059317 0.14135 0.078826 0.050851 0.051837 0.034575
2323 0.16333 -0.0007266 -0.0010951 0.006975 0.040848 0.001009 0.17173 0.073048 0.11776 0.034361 -0.025985
2324 0.17334 0.032635 0.054528 0.038193 0.019003 0.028275 0.1981 0.13526 0.088655 0.043334 -0.041154
2325 0.15888 0.052767 0.02783 0.02522 0.065788 0.019391 0.21728 0.080954 0.10309 0.040057 0.0098961
2326 0.15721 0.013939 0.016993 0.007178 0.048142 0.011006 0.26075 0.057946 0.10631 0.03713 0.019617
2327 0.16255 0.051251 0.024996 0.033056 0.060137 0.029682 0.30272 0.10043 0.11194 0.064574 0.0056071
2328 0.14502 2.33e-05 0.036898 0.034733 0.042432 0.015758 0.23014 0.065031 0.10999 0.061007 0.037048
2329 0.14696 0.037695 0.033401 0.042781 0.049426 0.040394 0.18602 0.077944 0.099399 0.0334 0.00070801
2330 0.12823 0.027587 0.0072534 0.037499 0.035661 0.022739 0.15329 0.065597 0.077006 0.037733 -0.042212
2331 0.12733 0.0060892 0.016326 0.0014264 0.039346 0.014945 0.16873 0.096449 0.075643 0.057267 0.018769
2332 0.13442 0.041021 0.014869 0.0070841 0.083871 0.049601 0.18068 0.10674 0.091939 0.03951 -0.033291
2333 0.12925 -0.014137 0.0025014 0.025442 0.039825 0.015277 0.16422 0.079775 0.10337 0.032873 0.01499
2334 0.13703 0.0051352 0.009234 0.024229 0.06659 0.038403 0.16547 0.10419 0.10657 0.035807 -0.01454
2335 0.11136 -0.025883 -0.052183 -0.013023 0.034205 0.0065684 0.13122 0.07268 0.0737 0.00018977 -0.050039
2336 0.13034 0.040209 -0.0048807 0.043475 0.05113 0.050634 0.15327 0.11026 0.091467 0.035583 0.0048913
2337 0.13461 -0.020459 0.018522 0.012403 0.036534 0.01379 0.15362 0.065225 0.1098 0.028896 -0.028138
2338 0.108 -0.024437 -0.023655 0.0071002 0.016449 0.031566 0.15692 0.076398 0.07499 0.0271 -0.028958
2339 0.12134 -0.025975 0.0012272 -0.016112 0.023424 0.034432 0.14659 0.086691 0.056717 0.025643 -0.020987
2340 0.10721 -0.013963 -0.0096201 0.021446 0.051078 0.022387 0.12558 0.091893 0.095714 0.0086961 -0.020627
2341 0.12212 0.009589 0.031013 0.0020433 0.027143 0.015773 0.12375 0.070316 0.12228 0.043359 -0.010906
2342 0.1403 0.025731 0.010855 0.019951 0.076088 0.071399 0.1707 0.087598 0.11869 0.057203 -0.00021593
2343 0.088717 -0.063467 -0.022092 -0.012131 0.012233 0.0098048 0.13592 0.070981 0.052084 0.0051959 -0.051615
2344 0.086982 -0.052175 -0.0059095 0.0015463 0.029907 0.0088906 0.14586 0.062164 0.10251 0.021689 -0.058885
2345 0.12841 0.005767 0.016973 0.006674 0.023482 0.040806 0.12807 0.047416 0.10052 0.035892 -0.016225
2346 0.083253 -0.0088911 -0.019874 -0.017248 0.0069569 0.0076721 0.13008 0.066659 0.047885 -0.0018543 -0.033704
2347 0.073538 -0.037309 -0.036592 -0.040521 0.010732 -0.019292 0.09027 0.012472 0.087961 0.016549 -0.053984
2348 0.094143 0.021553 -0.012919 -0.028403 0.036096 0.018774 0.16122 0.10233 0.093548 0.017502 -0.048303
2349 0.054828 -0.059035 -0.053356 -0.058645 0.015761 0.0016995 0.094628 0.076107 0.063065 -0.015475 -0.039213
2350 0.081973 8.685e-05 -0.0090637 0.0027224 0.054026 0.034615 0.11983 0.05332 0.048472 0.020069 -0.055802
2351 0.072648 -0.029361 -0.041031 0.00072006 -0.0049995 0.015611 0.11022 0.051482 0.064349 -0.000898 -0.055422
2352 0.083373 -0.022879 -0.036518 0.0038177 0.021865 0.015997 0.12451 0.062235 0.064615 0.0078453 -0.039321
2353 0.071308 -0.013247 -0.0021657 -0.0042646 0.03607 0.023343 0.090933 0.092458 0.087002 0.0043685 -0.0090408
2354 0.085733 0.015825 0.0087969 0.028213 0.035355 0.035468 0.11811 0.07994 0.095209 0.019652 -0.03463
2355 0.051848 -0.048413 0.0027796 -0.020909 0.031429 0.031904 0.10271 0.043593 0.045796 -0.0014649 -0.06211
2356 0.057013 -0.042391 -0.040448 -0.031922 0.0099042 -0.0241 0.067275 0.018596 0.021222 -0.0082417 -0.045119
2357 0.046738 -0.072509 -0.047195 -0.017054 0.011099 0.023666 0.085839 0.071638 0.020739 -0.018988 -0.054889
2358 0.065803 -0.022027 -0.023162 -0.036746 0.017074 0.011812 0.055823 0.038301 0.039836 0.012625 -0.044298
2359 0.062538 0.024235 -0.04194 0.018452 0.031668 0.029387 0.091097 0.068243 0.086753 0.0065081 -0.073658
2360 0.057843 -0.026673 -0.061467 0.017179 0.043193 0.031163 0.06714 0.055366 0.06347 -0.0042886 -0.056348
2361 0.057448 -0.019701 -0.029815 -0.0037931 0.062278 0.052989 0.088354 0.062589 0.083576 0.010555 -0.050877
2362 0.049063 -0.053159 -0.038582 -0.035495 0.011373 -0.010275 0.055658 0.052811 0.045493 -0.0079621 -0.018887
2363 0.059888 -0.032407 -0.034889 -0.029628 0.058197 0.025101 0.095332 0.048244 0.03934 -0.0089388 -0.046416
2364 0.027543 -0.014925 -0.038667 -0.02065 0.022862 0.0080564 0.044476 0.030827 0.045497 -0.0087256 -0.063176
2365 0.035199 -0.033373 -0.053974 -0.029162 0.0057767 0.0026222 0.03116 0.043879 0.064934 -0.037672 -0.083465
2366 0.029064 -0.054661 -0.064801 -0.015925 0.013241 0.001358 0.054554 0.026232 0.07768 -0.033889 -0.068255
2367 0.041989 -0.046899 -0.017519 -0.0055471 0.030496 0.018934 0.032218 0.022605 0.049397 -0.025866 -0.059684
2368 0.012574 -0.079708 -0.063446 -0.025739 0.017241 0.0086195 0.043072 0.016027 0.040764 -0.031832 -0.080304
2369 0.041819 -0.017966 -0.037393 -0.015862 0.025416 0.033115 0.084306 0.09065 0.057791 -0.011729 -0.061153
2370 0.036574 -0.044144 -0.039031 -0.010984 -0.0021796 0.0062311 0.049769 0.0090025 0.083138 -0.013266 -0.060133
2371 0.013759 -0.086622 -0.060628 -0.034946 -0.00010491 -0.012223 0.022373 0.0097952 0.0053644 -0.041443 -0.093842
2372 0.048234 -0.024 -0.022065 -0.00022865 -0.0054302 0.019283 0.051777 0.021058 0.037491 -0.014899 -0.041582
2373 0.018159 -0.065408 -0.046303 -0.024141 -0.020395 -0.021412 0.0052811 -0.01839 0.011488 -0.021206 -0.054991
2374 0.029664 -0.027216 -0.02538 0.0035367 0.026979 0.041424 0.043645 0.055833 0.034585 -0.017983 -0.045111
2375 0.041019 -0.035294 -0.026478 -0.019856 0.010764 0.0166 0.037919 0.042566 0.0090616 -0.0147 -0.084921
2376 -0.019196 -0.11566 -0.057535 -0.028428 -0.038991 0.0073559 0.024553 -0.0034916 -0.019072 -0.028446 -0.07015
2377 -0.0024609 -0.0531 -0.044162 -0.03058 -0.031487 -0.030628 -0.0045233 -0.022319 0.018785 -0.035643 -0.05761
2378 0.010634 -0.021158 -0.03269 -0.017583 0.034838 0.0024975 0.0067106 0.029884 0.030462 -0.02635 -0.088409
2379 0.023539 -0.056606 -0.063737 -0.036325 -0.0064471 0.022323 0.0096745 0.0066663 0.022219 -0.036147 -0.051339
2380 0.025074 -0.050914 -0.041534 -0.028227 0.041038 0.044629 0.032308 0.022999 0.054356 -0.030263 -0.062308
2381 0.014029 -0.035832 -0.050482 -0.02719 -0.0036676 -0.019315 0.0024422 0.051792 0.0088924 -0.02939 -0.041618
2382 0.020704 0.0034602 -0.004919 0.028458 0.037727 0.046611 0.038986 0.057934 0.059279 -0.013507 -0.027107
2383 0.00066945 -0.046708 -0.012516 -0.0088742 0.023992 0.0044164 0.0099 0.037537 0.004196 -0.030824 -0.075227
2384 0.013255 -0.049056 -0.023524 -0.020826 0.033577 0.027112 0.026524 0.02978 0.041753 -0.04653 -0.092166
2385 -0.00034044 -0.059304 -0.010181 -0.038629 0.021941 0.008138 0.0073778 0.063502 0.02314 -0.027117 -0.070026
2386 -0.013615 -0.078742 -0.032808 -0.048291 -0.036634 -0.021906 -0.023428 -0.038895 -0.020294 -0.044794 -0.071705
2387 0.0076897 -0.03409 -0.021436 -0.0071834 -0.031749 -0.0030004 -0.019514 -0.020743 0.050343 -0.03208 -0.087965
2388 -0.012335 -0.063328 -0.037313 -0.022056 0.0051955 -0.0084446 -0.0023205 0.02747 0.0432 -0.032967 -0.046534
2389 -0.02183 -0.058856 -0.05073 -0.0095681 0.01739 0.00061115 0.0088834 0.017313 0.0094867 -0.034144 -0.046104
2390 -0.034315 -0.075704 -0.064748 -0.04569 -0.0019051 0.011747 -0.015843 -0.015635 -0.00057646 -0.043781 -0.049494
2391 0.02031 -0.014212 -0.022285 0.0036073 0.01352 -0.00087727 0.0074312 0.035208 0.02514 -0.037077 -0.076973
2392 0.011225 -0.0408 -0.011513 0.002225 0.027944 0.048439 0.0044951 0.017181 -0.0050529 -0.017454 -0.069023
2393 0.03812 -0.051538 0.0041201 -0.019767 0.048779 0.034554 0.030399 0.045363 0.066044 -0.010051 -0.030962
2394 0.021855 -0.018196 0.012323 0.02453 0.031764 0.05243 0.026243 0.050126 0.062001 -0.023488 -0.049402
2395 -0.0076599 -0.062114 0.0084054 -0.024912 -0.023181 -0.013994 -0.015453 0.010159 0.025648 -0.029084 -0.046581
2396 -0.013705 -0.041112 -0.020292 -0.013814 0.0078233 0.0026417 -0.0034094 0.035311 0.020574 -0.052101 -0.078491
2397 -0.0034398 -0.0481 -0.0032693 -0.013387 0.034058 0.024097 -0.010475 0.034294 0.039241 -0.040548 -0.07608
2398 0.0036652 0.0046319 0.043443 -0.001389 0.044503 0.056903 0.033878 0.086487 0.051868 -0.028165 -0.05813
2399 -0.0020397 -0.0072062 0.009926 -0.0076413 0.066957 0.038059 0.031292 0.073099 0.076235 -0.028191 -0.030899
2400 -0.019925 -0.060644 -0.020961 -0.024884 0.029692 0.017785 -0.0066638 0.0089019 0.024381 -0.051078 -0.087739
2401 -0.01549 -0.036752 -0.011329 -0.021626 0.021057 0.019941 0.0021601 0.037085 0.0031083 -0.041095 -0.029618
2402 -0.011475 -0.048 -0.030266 -0.028618 0.017182 0.026826 -0.021596 0.043347 -0.00059492 -0.035422 -0.063238
2403 -0.0094395 -0.019718 -0.010183 -0.021211 0.044496 0.029772 -0.017772 0.05087 0.040302 -0.045908 -0.054117
2404 -0.014794 -0.042446 -0.030411 -0.020663 0.046301 0.005988 0.0045018 0.055022 0.038519 -0.049615 -0.064807
2405 -0.0052594 -0.041114 -0.048688 -0.011675 0.024166 0.017124 -0.010244 0.054515 0.047575 -0.040142 -0.038647
2406 -0.0022644 -0.039792 -0.0030755 -0.018908 0.026601 -0.00077041 -0.0078704 0.036238 0.017132 -0.039448 -0.054146
2407 0.013231 -0.01114 -0.011283 0.0034902 0.034275 0.035255 -0.0049965 0.0238 0.032719 -0.034715 -0.047606
2408 -0.0086243 -0.013688 -0.03223 -0.026952 0.03149 0.018661 -0.011333 0.034573 0.051766 -0.029952 -0.079835
2409 -0.032339 -0.022116 -0.046368 -0.010824 -0.0010852 0.019327 -0.019569 0.037916 0.0090127 -0.046009 -0.090415
2410 -0.0042942 -0.038264 -0.037575 -0.044087 0.01082 -0.025147 -0.027175 0.025908 0.016019 -0.045055 -0.056524
2411 -0.061119 -0.067612 -0.069852 -0.049429 -0.034336 -0.012071 -0.041261 -0.043909 -0.012904 -0.049512 -0.051914
2412 -0.026174 -0.06031 -0.03781 -0.018751 -0.007651 0.029714 -0.015407 -0.031776 0.019603 -0.039059 -0.046863
2413 -0.002159 -0.013678 -0.059127 0.0035562 0.036674 0.03083 0.0043868 0.017126 0.01012 -0.035886 -0.077993
2414 0.0047961 -0.045646 -0.0021444 0.019814 0.075418 0.052236 0.028911 0.070699 0.017497 -0.042452 -0.085592
2415 -0.020169 -0.048184 -0.054192 -0.0021584 0.014633 0.016052 -0.044685 0.017142 0.041373 -0.054639 -0.10444
2416 -0.011184 -0.035003 -0.044079 -0.029601 -0.0057421 0.019297 -0.023631 0.036674 0.02931 -0.039796 -0.089911
2417 -0.011249 -0.041121 -0.036896 -0.021313 0.034113 0.015443 -0.035038 0.020017 0.024117 -0.041393 -0.064711
2418 -0.024334 -0.047729 -0.037494 -0.022575 -0.014303 0.016179 -0.030954 -0.022451 0.012014 -0.036409 -0.06051
2419 -0.0093287 -0.019147 -0.035321 -0.011598 -0.013268 0.028665 -0.02357 0.011562 0.043381 -0.040706 -0.06682
2420 -0.042224 -0.043015 -0.048238 -0.03554 0.0069168 0.014771 -0.052816 0.014255 -0.025053 -0.040893 -0.06201
2421 -0.023159 -0.043613 -0.046656 -0.034022 0.015992 0.0099165 -0.040102 0.060327 0.013244 -0.036509 -0.071239
2422 -0.029314 -0.062781 -0.039863 -0.031285 0.014856 0.0011722 -0.025518 0.02459 0.030471 -0.061246 -0.076609
2423 -0.034278 -0.056119 -0.043411 -0.038497 -0.004069 -0.003452 -0.044144 0.022363 -0.015742 -0.031353 -0.037768
2424 -0.040043 -0.00038666 -0.033058 -0.033559 0.010996 0.0081738 -0.04165 0.0078753 0.011035 -0.07008 -0.101
2425 -0.055138 -0.066725 -0.069265 -0.085782 -0.05284 -0.03249 -0.078166 -0.055202 -0.022329 -0.074326 -0.10005
2426 -0.032653 -0.049433 -0.031043 -0.023834 0.0055352 0.021435 -0.027253 0.050161 0.038318 -0.026073 -0.056847
2427 -0.036328 -0.057591 -0.05629 -0.042916 -0.02302 -0.014799 -0.041499 0.011863 0.005465 -0.04452 -0.062496
2428 -0.041093 -0.034259 -0.051307 -0.019189 -0.024115 0.007307 -0.043195 0.033966 0.028222 -0.067477 -0.067516
2429 -0.029858 -0.057267 -0.064015 -0.021661 0.00016936 0.046693 -0.039921 0.058219 0.0079586 -0.045193 -0.069615
2430 -0.025733 -0.042945 -0.050362 -0.047313 0.035354 0.010409 -0.053777 0.0056812 0.021465 -0.03539 -0.079995
2431 -0.0047581 -0.076743 -0.050269 -0.042136 -0.0079312 0.016174 -0.019133 0.043064 0.015682 -0.027587 -0.024364
2432 0.006187 -0.0038808 -0.029147 0.014172 0.022134 0.03071 -0.037649 0.024967 0.050519 -0.026444 -0.056314
2433 -0.044688 -0.026449 -0.068374 -0.0287 -0.0072117 0.031366 -0.049155 0.0040791 -0.0095943 -0.06637 -0.092753
2434 -0.026363 -0.044257 -0.076341 -0.066482 -0.013887 -0.0046583 -0.043751 -0.050428 0.0056125 -0.053907 -0.11076
2435 -0.044278 -0.077955 -0.066459 -0.056455 0.019318 0.012578 -0.049228 0.0090744 0.0055093 -0.059354 -0.078583
2436 -0.047623 -0.10082 -0.096796 -0.057587 -0.020038 -0.00078668 -0.044524 0.0023671 -0.022404 -0.047371 -0.092292
2437 -0.056058 -0.043811 -0.051264 -0.023199 -0.010533 0.0041591 -0.03894 0.03073 0.00036292 -0.038167 -0.073782
2438 -0.030403 -0.031159 -0.034271 -0.017712 0.021252 0.029885 -0.038866 0.034832 0.03549 -0.049024 -0.074231
2439 -0.035748 -0.063447 -0.070258 -0.062984 0.0021066 0.012131 -0.064142 0.024655 0.019437 -0.041241 -0.052221
2440 -0.040073 -0.046365 -0.047726 -0.040526 0.033251 0.015456 -0.036368 -0.00094234 0.0079133 -0.058207 -0.08511
2441 -0.069488 -0.089663 -0.086233 -0.077409 -0.031224 -0.018548 -0.083984 -0.02602 -0.02462 -0.072074 -0.09922
2442 -0.040732 -0.054831 -0.06453 -0.037891 0.033681 0.018138 -0.03549 0.028593 0.017637 -0.050871 -0.077969
2443 -0.0072174 -0.017589 -0.052938 -0.023123 0.0066756 0.036964 -0.049486 0.022496 0.020164 -0.029218 -0.029639
2444 -0.027442 -0.054777 -0.047525 -0.027466 0.01895 0.01188 -0.043862 0.028508 0.04408 -0.051394 -0.082288
2445 -0.043617 -0.037875 -0.059522 -0.031598 -0.001185 -0.0028446 -0.055849 -0.018399 0.010667 -0.060281 -0.075878
2446 -0.059342 -0.078393 -0.09392 -0.05152 -0.0033603 -0.019139 -0.078625 0.0066135 -0.0079359 -0.050768 -0.10036
2447 -0.041157 -0.046781 -0.048847 -0.018403 0.059124 0.010537 -0.041591 0.021066 0.026771 -0.048945 -0.093167
2448 -0.064432 -0.043139 -0.063744 -0.011695 0.032629 0.037503 -0.049937 0.020179 0.052378 -0.048971 -0.065426
2449 -0.061087 -0.075367 -0.083422 -0.046697 -0.018446 -0.0067314 -0.074093 -0.034449 0.023824 -0.048368 -0.11172
2450 -0.049792 -0.042665 -0.067209 -0.05845 -0.047131 -0.030696 -0.089059 -0.028366 0.018341 -0.061515 -0.090996
2451 -0.040757 -0.044643 -0.064066 -0.013162 0.071123 0.04469 -0.044515 0.014647 0.031948 -0.065592 -0.043745
2452 -0.046702 -0.056511 -0.071994 -0.031404 0.024238 0.005266 -0.059061 0.0043994 -0.00097515 -0.049158 -0.12203
2453 -0.027767 -0.010059 -0.043991 -0.011557 0.042683 0.010572 -0.054937 -0.016888 0.056972 -0.051295 -0.071784
2454 -0.037872 -0.014177 -0.042299 -0.023459 0.063048 0.052528 -0.053614 -0.0082553 0.0017784 -0.037642 -0.071234
2455 -0.038617 -0.042975 -0.055686 -0.050611 0.019552 -0.0013767 -0.06243 -0.0079227 0.048205 -0.046868 -0.048533
2456 -0.035732 -0.026883 -0.054043 -0.011953 0.076207 0.051819 -0.051016 0.06077 0.064862 -0.055485 -0.044043
2457 -0.050877 -0.062261 -0.017261 -0.052456 0.041862 0.0034949 -0.061902 -0.019687 -0.025111 -0.051212 -0.079152
2458 -0.064552 -0.066679 -0.00057797 -0.063178 0.033656 -0.0087793 -0.059308 0.010365 -0.024034 -0.060839 -0.070662
2459 -0.061007 -0.097937 0.00031468 -0.05165 0.011681 -0.016783 -0.084674 -0.026042 -0.012358 -0.069835 -0.087441
2460 -0.063142 -0.057595 0.012987 -0.035683 0.050986 0.0039623 -0.0409 0.023101 0.021299 -0.046402 -0.032271
2461 -0.058767 -0.030323 0.01875 -0.059495 0.024341 -0.0088619 -0.068176 -0.0044368 0.001456 -0.050039 -0.06791
2462 -0.033831 0.0036786 0.058513 -0.028497 0.073255 0.039734 -0.054402 0.0073758 0.022383 -0.044206 -0.05045
2463 -0.054026 -0.070299 0.018965 -0.05635 0.0181 -0.0040703 -0.083649 -0.0064615 0.03228 -0.071692 -0.080579
2464 -0.031061 0.028383 0.067808 -0.017092 0.084625 0.023675 -0.044455 -0.0013689 0.041516 -0.043809 -0.040369
2465 -0.054856 -0.043216 0.056541 -0.058144 0.03466 -0.027569 -0.068181 -0.0057862 0.016093 -0.056986 -0.067589
2466 -0.027051 0.027796 0.076163 0.0098333 0.10812 0.034867 -0.025047 0.023236 0.05351 -0.034793 -0.024838
2467 -0.053986 0.011358 0.066156 -0.050759 0.12307 0.029323 -0.065043 0.030609 -0.0043632 -0.039349 -0.022668
2468 -0.054821 0.0036504 0.061698 -0.050141 0.077834 0.036399 -0.058149 -0.017988 0.043434 -0.053796 -0.050307
2469 -0.064266 0.010942 0.085001 -0.035324 0.092939 0.0036744 -0.080225 0.025024 0.03774 -0.039913 -0.0039867
2470 -0.052971 -0.012946 0.1095 -0.004126 0.12328 0.02417 -0.044921 0.015777 0.060697 -0.05479 -0.026536
2471 -0.061246 -0.035194 0.079856 -0.056038 0.10964 -0.00044401 -0.073667 -0.05016 0.004844 -0.059106 -0.042756
2472 -0.028861 -0.0078916 0.1266 -0.028521 0.11508 0.0038518 -0.052223 0.028492 0.073641 -0.014373 -0.037245
2473 -0.037226 -0.02911 0.11453 -0.054793 0.089037 0.014258 -0.06079 0.0029649 -0.00045244 -0.04455 -0.039355
2474 -0.076341 -0.049218 0.066944 -0.012255 0.059612 -0.010337 -0.091496 -0.055572 -0.017186 -0.070496 -0.080234
2475 -0.076686 -0.011666 0.066447 -0.036568 0.080607 -0.0057008 -0.069372 -0.02725 0.023601 -0.065563 -0.073474
2476 -0.030101 -0.0055437 0.13184 0.01539 0.073142 0.015315 -0.054088 -0.046307 0.045028 -0.02751 -0.038633
2477 -0.025006 0.0016383 0.12211 0.059418 0.13237 0.045181 -0.048084 0.052186 0.027435 -0.024467 -0.072993
2478 -0.053681 0.02254 0.16407 0.048995 0.093521 0.016407 -0.07148 0.0045482 0.045992 -0.051683 -0.074462
2479 -0.037546 0.011512 0.1746 0.066993 0.16549 0.045732 -0.026946 0.017271 0.043698 -0.04519 -0.055072
2480 -0.046291 0.010794 0.15454 0.040011 0.082121 -0.011482 -0.063112 -0.015757 0.021585 -0.039197 -0.00099155
2481 -0.028825 0.033006 0.23349 0.10996 0.13033 0.027824 -0.045118 0.018886 0.019432 -0.037804 -0.090681
2482 -0.04808 0.025308 0.1888 0.043986 0.10376 0.03014 -0.062655 0.036799 0.074699 -0.04404 -0.063591
2483 -0.018435 -0.0082299 0.16245 0.041954 0.12782 0.035495 -0.032891 0.019641 0.071616 -0.044317 -0.0108
2484 -0.03599 0.033702 0.18712 0.034932 0.14923 0.043351 -0.034067 0.012794 0.030972 -0.020074 0.09107
2485 -0.048235 0.042864 0.18589 0.011919 0.089254 0.032327 -0.067023 -0.023623 0.058529 -0.043941 0.0039708
2486 -0.05084 -0.015094 0.18968 -0.0099831 0.083979 0.017953 -0.081899 -0.031001 0.067326 -0.054997 0.096291
2487 -0.062095 -0.027282 0.21381 0.025645 0.13201 0.039369 -0.046355 0.012972 0.020243 -0.033704 0.070292
2488 -0.03957 0.00024002 0.18659 -0.0018077 0.12688 0.018334 -0.052391 0.0003346 0.055939 -0.021681 0.17066
2489 -0.028905 0.055852 0.21858 0.02271 0.11637 0.02362 -0.060017 -0.027783 0.047396 -0.036458 0.078053
2490 -0.03612 0.026554 0.25115 0.078688 0.12926 0.038796 -0.048853 0.0058999 0.058003 -0.043434 0.11141
2491 -0.025705 0.055506 0.24624 0.088145 0.11857 0.042042 -0.05898 -0.017327 0.06737 -0.031931 0.064864
2492 -0.05363 0.031728 0.2658 0.097903 0.16655 0.042758 -0.039376 0.020185 0.051267 -0.033778 0.048104
2493 -0.047885 0.0014799 0.23857 0.063171 0.12551 0.0097334 -0.078812 -0.042962 0.019763 -0.060694 0.025735
2494 -0.04741 0.0092419 0.19894 0.038968 0.13519 0.015039 -0.041568 0.01429 0.0518 -0.023991 0.050945
2495 -0.036475 0.032854 0.1983 0.020746 0.16273 0.054895 -0.059784 -0.028067 0.057827 -0.027878 0.090075
2496 -0.03755 0.070776 0.20129 0.017764 0.1416 0.050621 -0.05843 0.032946 0.058304 -0.030875 0.078666
2497 -0.013835 0.10271 0.26344 0.058661 0.18344 0.067097 -0.033026 0.026178 0.084451 -0.019661 0.16425
2498 -0.05115 0.06243 0.2359 0.040129 0.12745 0.032902 -0.068582 -0.031419 0.060737 -0.039028 0.16805
2499 -0.039735 0.040572 0.26831 0.14214 0.15208 0.050788 -0.042878 0.018464 0.057584 -0.031155 0.17088
2500 -0.034509 0.053624 0.27676 0.11477 0.14916 0.0038539 -0.069664 -0.010134 0.045841 -0.034712 0.15175
2501 -0.049594 0.014786 0.27444 0.16247 0.11734 0.02229 -0.057051 0.001809 0.089008 -0.023898 0.15277
2502 -0.025459 0.054708 0.34447 0.18889 0.13613 0.033446 -0.055637 -0.020598 0.080035 -0.026175 0.20123
2503 -0.041384 0.0089297 0.34725 0.16477 0.16219 0.036261 -0.042183 0.012244 0.044671 -0.0074818 0.080359
2504 -0.043769 0.043912 0.35009 0.19609 0.16747 0.013217 -0.057649 -0.027073 0.070248 -0.022029 0.06532
2505 -0.030124 0.026834 0.28294 0.14747 0.16099 0.041583 -0.032795 0.0151 0.047725 -0.011475 0.14992
2506 -0.026399 0.040196 0.28926 0.16355 0.20481 0.053179 -0.024961 0.0056022 0.061902 0.001718 0.11518
2507 -0.043704 -0.0010524 0.22321 0.16759 0.18257 0.023004 -0.056047 0.023765 0.096959 0.016671 0.12779
2508 -0.0025891 0.08658 0.21699 0.18275 0.17738 0.06532 -0.042593 0.046217 0.062295 0.032815 0.21021
2509 -0.018234 0.047422 0.20361 0.18518 0.12705 0.069986 -0.046549 0.04512 0.089732 0.043328 0.25226
2510 -0.046679 -0.052696 0.17114 0.17342 0.12752 0.050792 -0.066356 -0.050477 0.049069 0.029911 0.21528
2511 -0.040114 0.051956 0.16829 0.18237 0.15168 0.059898 -0.053542 -0.021135 0.031316 0.043304 0.23936
2512 -0.037709 0.036708 0.17311 0.20788 0.12662 0.062983 -0.072278 0.011658 0.063723 0.014198 0.22743
2513 -0.041424 0.0299 0.2498 0.26173 0.17062 0.059089 -0.033154 0.050531 0.056749 0.044581 0.17631
2514 -0.042789 0.0058315 0.3229 0.23701 0.10499 0.021535 -0.06598 -0.010927 0.029616 0.035384 0.10989
2515 -0.037764 0.0016735 0.36021 0.27748 0.13836 0.062231 -0.033406 -0.015904 0.061123 0.044547 0.13805
2516 -0.043469 0.0091155 0.35747 0.21751 0.18494 0.061227 -0.029092 0.011689 0.04061 0.030091 0.066645
2517 -0.043404 0.027857 0.31802 0.21036 0.10291 0.019212 -0.074718 0.0061213 0.047847 0.050264 0.16968
2518 -0.023499 0.091459 0.32195 0.20804 0.12405 0.084088 -0.065454 0.062464 0.044303 0.049837 0.23364
2519 -0.016654 0.11629 0.23537 0.20179 0.14016 0.041224 -0.058801 0.018517 0.06182 0.06009 0.23418
2520 -0.032578 0.069833 0.19782 0.17996 0.1416 0.06663 -0.064077 0.041749 0.023057 0.051254 0.26854
2521 -0.015843 0.082925 0.19577 0.25165 0.13977 0.055256 -0.046293 0.023622 0.040584 0.065427 0.24802
2522 -0.037678 0.042707 0.21569 0.25501 0.14212 0.046011 -0.062519 -0.020325 0.040261 0.06562 0.22395
2523 -0.033293 0.068489 0.21916 0.28484 0.12619 0.072817 -0.038495 0.054987 0.066577 0.051083 0.20935
2524 -0.050778 0.059541 0.2446 0.30378 0.14454 0.067263 -0.053421 0.0028198 0.054164 0.063967 0.14759
2525 -0.050293 -0.0029767 0.25973 0.25707 0.11318 0.090679 -0.047477 0.0095525 0.055021 0.04925 0.2542
2526 -0.019728 0.032575 0.32448 0.33471 0.11858 0.11033 -0.019793 0.014095 0.062978 0.12168 0.3099
2527 -0.050633 0.031187 0.32888 0.29157 0.086663 0.05768 -0.076229 -0.048242 0.031875 0.054327 0.25599
2528 -0.045748 0.040999 0.31369 0.34424 0.098928 0.049856 -0.023465 0.0071904 0.025951 0.10138 0.21314
2529 -0.013233 0.12309 0.38851 0.35213 0.12375 0.081362 -0.010522 0.046133 0.056668 0.10846 0.27809
2530 -0.037038 0.18764 0.35117 0.33006 0.12132 0.075628 -0.0024677 0.041096 0.050635 0.095896 0.22487
2531 -0.044603 0.12995 0.37267 0.33732 0.079732 0.050953 -0.018714 0.073738 0.055372 0.10241 0.23791
2532 -0.046848 0.13881 0.35685 0.39269 0.11608 0.094979 0.05681 0.057311 0.062528 0.084903 0.28909
2533 -0.026443 0.15501 0.38932 0.35325 0.1216 0.11558 0.11118 0.043244 0.075835 0.13001 0.3036
2534 -0.038618 0.11208 0.39981 0.36446 0.089706 0.12142 0.084558 0.084226 0.063922 0.083429 0.21587
2535 -0.025303 0.12762 0.41373 0.375 0.076251 0.11751 0.088542 0.044389 0.086599 0.10591 0.32893
2536 -0.026198 0.072435 0.37957 0.36933 0.11512 0.072922 0.096286 0.066062 0.099126 0.12596 0.25206
2537 -0.028453 0.10376 0.40092 0.35102 0.14558 0.082398 0.05621 0.077014 0.10586 0.089729 0.20273
2538 -0.036408 0.086249 0.40768 0.36988 0.074545 0.056604 -0.014227 0.074337 0.099949 0.068692 0.20026
2539 -0.025942 0.067241 0.42605 0.35977 0.11956 0.06633 0.0080373 0.073129 0.041186 0.080476 0.22104
2540 -0.067197 0.033363 0.39277 0.31519 0.064974 -0.0046444 -0.045849 0.039852 0.048833 0.063599 0.23297
2541 -0.049052 0.060665 0.38789 0.3164 0.1343 0.092871 0.0074951 0.10338 0.06484 0.076812 0.24692
2542 -0.043297 0.045197 0.38141 0.3385 0.087484 0.068657 -0.016511 0.077177 0.085136 0.091426 0.26719
2543 -0.015082 0.045539 0.42644 0.28639 0.069038 0.060543 0.0092929 0.08595 0.096353 0.10333 0.26587
2544 -0.029607 0.054441 0.4027 0.3097 0.061863 0.065259 0.033687 0.062073 0.13036 0.11504 0.21379
2545 -0.045662 0.19877 0.33271 0.24397 0.097358 0.068795 0.10245 0.058415 0.11484 0.10982 0.19348
2546 -0.036837 0.1839 0.31043 0.24886 0.081773 0.10909 0.17649 0.15812 0.17279 0.13826 0.20911
2547 -0.021462 0.27969 0.31325 0.28729 0.11453 0.10786 0.17411 0.1233 0.17523 0.13728 0.23081
2548 -0.008107 0.33771 0.30828 0.32258 0.10021 0.088022 0.22214 0.14894 0.19572 0.15061 0.23704
2549 -0.061772 0.14356 0.25331 0.28555 0.076987 0.022818 0.17146 0.10725 0.14696 0.12409 0.25585
2550 0.011053 0.1367 0.34465 0.38265 0.1442 0.10555 0.24105 0.12826 0.20912 0.12408 0.26991
2551 -0.036792 0.10976 0.42206 0.31478 0.070256 0.078039 0.22712 0.068161 0.18848 0.13191 0.17381
2552 -0.064687 0.021697 0.35026 0.28628 0.057551 0.035335 0.19428 0.033924 0.14088 0.12268 0.22852
2553 -0.024582 0.080169 0.3588 0.28684 0.11518 0.065841 0.21782 0.094617 0.18946 0.15429 0.21736
2554 -0.031257 0.075271 0.35444 0.32728 0.07326 0.061307 0.20635 0.14947 0.16813 0.1458 0.18932
2555 -0.045902 0.13254 0.33884 0.27599 0.10453 0.064112 0.17859 0.11718 0.20338 0.17997 0.20913
2556 -0.019467 0.20337 0.34208 0.27149 0.09043 0.067848 0.21783 0.10895 0.20967 0.14747 0.17813
2557 -0.059722 0.21616 0.29056 0.26322 0.038305 0.022504 0.1996 0.060017 0.22351 0.12209 0.14929
2558 -0.0089365 0.27986 0.27083 0.3218 0.092609 0.07705 0.25636 0.16215 0.22065 0.13383 0.20904
2559 -0.060261 0.13702 0.24026 0.29158 0.059304 0.019996 0.27618 0.091852 0.18193 0.13378 0.20014
2560 -0.041666 0.097643 0.27757 0.27743 0.073509 0.068191 0.28442 0.10342 0.18933 0.12393 0.16065
2561 -0.051091 0.084125 0.22654 0.28963 0.076074 0.060107 0.29437 0.11115 0.20365 0.14581 0.17417
2562 0.020354 0.17952 0.29578 0.33343 0.17256 0.087933 0.33244 0.22139 0.30403 0.17643 0.13779
2563 -0.037871 0.12974 0.2352 0.27291 0.098103 0.061929 0.31358 0.1607 0.23607 0.18082 0.1756
2564 -0.022436 0.11596 0.26616 0.25649 0.12634 0.087435 0.36132 0.15864 0.25702 0.21309 0.18014
2565 -0.036751 0.081252 0.24203 0.22247 0.1034 0.05516 0.33471 0.19423 0.26118 0.17216 0.1494
2566 -0.050396 0.050834 0.23364 0.27042 0.1124 0.062276 0.32623 0.16129 0.23289 0.13395 0.15929
2567 -0.027921 0.10567 0.22734 0.22352 0.057632 0.053122 0.34327 0.16165 0.25221 0.14988 0.16035
2568 -0.023606 0.086528 0.24107 0.24726 0.093307 0.097558 0.36696 0.18411 0.24565 0.13094 0.15182
2569 -0.066761 0.04024 0.17716 0.16598 0.0035414 0.020463 0.29216 0.10239 0.18877 0.095834 0.13789
2570 -0.024706 0.073292 0.21883 0.20058 0.031316 0.018019 0.28231 0.13996 0.194 0.12281 0.14757
2571 0.0031792 0.12609 0.24126 0.25611 0.069411 0.064125 0.28825 0.16618 0.27726 0.13867 0.17993
2572 -0.015906 0.097496 0.22425 0.22169 0.094756 0.028871 0.22426 0.1782 0.28993 0.14962 0.15199
2573 -0.041721 0.061428 0.19563 0.22328 0.07625 0.078467 0.22273 0.23288 0.29468 0.14622 0.15549
2574 -0.058946 0.06943 0.16967 0.18713 0.036825 0.030012 0.1865 0.13535 0.23942 0.17691 0.11182
2575 -0.029091 0.10511 0.2244 0.19607 0.05935 0.057188 0.2322 0.14507 0.29205 0.19178 0.11089
2576 -0.066296 0.077054 0.18464 0.18668 0.065694 0.029734 0.28551 0.18893 0.22445 0.17584 0.15325
2577 -0.028191 0.10958 0.17884 0.20994 0.074309 0.07566 0.37695 0.20556 0.28062 0.18672 0.1385
2578 -0.032685 0.050048 0.1852 0.22195 0.098454 0.086456 0.37188 0.19842 0.23868 0.15303 0.12178
2579 -0.02964 0.08407 0.18828 0.18754 0.033549 0.075861 0.36968 0.16788 0.20216 0.13893 0.099295
2580 -0.041785 0.087852 0.17108 0.19026 0.091243 0.052217 0.36487 0.18662 0.20217 0.12309 0.11843
2581 -0.0033703 0.12591 0.18249 0.2111 0.046438 0.088883 0.37014 0.19533 0.22364 0.14113 0.098676
2582 -0.034635 0.093576 0.17837 0.18951 0.077003 0.034749 0.31079 0.16255 0.25139 0.11822 0.079686
2583 -0.05459 0.10024 0.16609 0.17831 0.034258 0.061855 0.32986 0.14414 0.25669 0.12254 0.11338
2584 -0.023965 0.12576 0.17085 0.18505 0.034152 0.07292 0.32116 0.16156 0.27649 0.16159 0.11805
2585 -0.01939 0.050602 0.15987 0.159 0.031527 0.057286 0.32674 0.14502 0.28566 0.17445 0.047477
2586 -0.021495 0.068664 0.15194 0.16589 0.077532 0.059502 0.35952 0.17344 0.25621 0.18343 0.12937
2587 -0.00315 0.052546 0.17907 0.15701 0.079587 0.078698 0.36871 0.16277 0.271 0.16141 0.077798
2588 -0.046495 0.095938 0.14326 0.18312 0.098491 0.079424 0.30186 0.15424 0.21733 0.15199 0.10288
2589 -0.04567 0.04666 0.1409 0.15173 0.075516 0.047389 0.27193 0.17661 0.19599 0.11829 0.069419
2590 -0.049825 0.032342 0.10305 0.10581 0.015541 0.0036551 0.19971 0.096624 0.14557 0.10518 0.0804
2591 -0.05477 0.043524 0.11333 0.12385 0.034355 0.051911 0.21375 0.18115 0.18598 0.10636 0.06034
2592 -0.039725 0.024416 0.14131 0.14771 0.04616 0.039417 0.21918 0.16793 0.23839 0.087379 0.11223
2593 -0.02586 0.055748 0.15622 0.13332 0.018315 0.047162 0.24759 0.12048 0.24463 0.12132 0.074301
2594 -0.044155 0.06256 0.12558 0.14103 0.07973 0.080358 0.32613 0.16941 0.24529 0.10594 0.058842
2595 -0.02233 0.010492 0.133 0.10111 0.042974 0.031914 0.32556 0.17768 0.25944 0.11071 0.083142
2596 0.0063055 0.054634 0.13068 0.13025 0.055509 0.04142 0.33428 0.12594 0.17141 0.15103 0.080703
2597 -0.0052395 0.048196 0.11802 0.10082 0.049374 0.033416 0.31371 0.12898 0.218 0.12795 0.048783
2598 -0.041364 -0.020642 0.073662 0.063177 0.016289 0.0093314 0.28759 0.065926 0.13378 0.15726 0.071304
2599 -0.016529 0.01754 0.11368 0.13925 0.018833 0.032577 0.27358 0.16325 0.1836 0.13464 0.068314
2600 -0.058004 0.018282 0.083528 0.090202 0.013328 0.049823 0.20652 0.098641 0.18718 0.12708 0.034594
2601 -0.022189 0.026574 0.08932 0.13617 -0.0015573 0.035339 0.25488 0.16519 0.18983 0.10522 0.075125
2602 -0.053124 0.082866 0.096533 0.14882 0.033977 0.057755 0.24396 0.18214 0.20173 0.082391 0.034185
2603 -0.034159 0.0027877 0.074936 0.10143 0.0092022 0.04093 0.23154 0.18145 0.16975 0.093045 0.041266
2604 -0.019854 0.04032 0.087278 0.10882 0.073447 0.060916 0.23899 0.16123 0.19153 0.082588 0.034026
2605 -0.027259 0.030592 0.085541 0.12763 0.056822 0.073852 0.26033 0.15753 0.22984 0.095051 0.065797
2606 -0.043634 0.0015436 0.081134 0.12388 0.023276 0.033498 0.2613 0.10956 0.20614 0.10339 0.041347
2607 -0.040519 -0.0091244 0.037876 0.080796 0.0012111 0.038454 0.25238 0.12886 0.18857 0.076708 0.028158
2608 -0.056054 0.0089276 0.038859 0.080754 0.024306 0.034779 0.26269 0.14236 0.18115 0.087181 0.024298
2609 -0.037459 -0.01702 0.065941 0.083342 0.0062505 0.042785 0.26261 0.1409 0.14995 0.086624 0.016299
2610 -0.0051838 0.0082515 0.076574 0.079519 -0.012405 0.030631 0.2471 0.090887 0.18432 0.11858 0.046459
2611 -0.0082887 0.038634 0.040097 0.091647 0.05002 0.053317 0.23038 0.12428 0.22582 0.10982 -0.0042104
2612 -0.011324 0.033395 0.028969 0.081655 0.023385 0.067252 0.21439 0.13479 0.16782 0.12304 0.01644
2613 -0.0046886 -0.025513 0.027052 0.068172 -0.022951 0.033008 0.18004 0.075715 0.13906 0.072247 -0.0074295
2614 0.017006 -0.0096906 0.076485 0.07878 0.036804 0.053444 0.17173 0.079348 0.17246 0.068651 -0.005409
2615 -0.0079585 -0.030379 0.0055673 0.067718 0.014649 0.06577 0.21366 0.13516 0.11897 0.094934 0.019771
2616 -0.0024435 -0.0080466 0.02964 0.066275 0.026894 0.044546 0.19603 0.10712 0.18402 0.060437 0.043792
2617 0.0046316 -0.0042546 0.055113 0.058653 0.019468 0.020951 0.19358 0.12251 0.1335 0.07105 0.021452
2618 -0.029813 0.010737 0.051375 0.10995 0.069393 0.044717 0.22593 0.13447 0.17116 0.054044 -0.011997
2619 -0.026008 -0.049261 0.0094679 0.032728 -0.0028522 0.022533 0.1999 0.12881 0.14713 0.053097 -0.0096667
2620 0.0014667 0.025801 0.068231 0.10744 0.044153 0.085569 0.2643 0.14682 0.25958 0.10078 0.012144
2621 -0.046928 -0.016537 0.036573 0.034904 -0.0040627 0.025295 0.2326 0.10939 0.15805 0.037683 -0.012046
2622 -0.044223 -0.013305 0.0055559 0.083661 -0.00059799 0.02402 0.20048 0.080359 0.1375 0.041217 -0.033465
2623 -0.051398 -0.011673 0.010009 0.047989 -0.039103 0.010686 0.16754 0.064682 0.13743 0.02962 -0.0094948
2624 -0.016873 0.016239 0.034511 0.054407 0.030431 0.064182 0.21368 0.13012 0.16875 0.053843 -0.023224
2625 -0.018668 -0.058619 -0.010716 0.036984 -0.013364 -0.00095223 0.14357 0.092917 0.14566 0.068966 -0.022944
2626 0.024557 0.012023 0.033816 0.10721 0.021401 0.067094 0.17686 0.10349 0.14938 0.10728 0.015167
2627 -0.034438 -0.045555 0.00055909 0.0072799 -0.071814 -0.041031 0.11819 0.021612 0.11329 0.039583 -0.012593
2628 -0.028933 -0.033943 0.014792 0.022078 -0.02324 0.036125 0.14637 0.079125 0.11265 0.042896 -0.0058325
2629 -0.030518 -0.025791 0.0025044 0.053355 -0.0062149 0.026211 0.14793 0.037298 0.13561 0.0283 0.002308
2630 -0.051653 -0.073279 -0.012873 0.043723 -0.03308 0.017557 0.13522 0.09344 0.093974 0.040573 0.013698
2631 -0.045018 -0.034407 0.01992 0.056211 0.020965 0.043673 0.16855 0.072723 0.12933 0.038406 -0.016091
2632 -0.067503 -0.026175 -0.0025377 0.031408 0.0069493 0.047448 0.13398 0.067375 0.12796 0.031559 -0.034471
2633 -0.034178 -0.030963 0.019645 0.052776 0.00093403 0.046204 0.13404 0.065988 0.15689 0.032883 0.00090984
2634 -0.036363 0.009089 0.027708 0.064704 0.0021688 0.05825 0.13538 0.057071 0.094052 0.050256 -0.02039
2635 -0.070558 -0.039989 -0.01688 0.0043513 -0.016417 0.013696 0.10296 0.038973 0.063948 0.028279 -0.012989
2636 -0.040632 -0.098487 -0.021157 -0.012701 -0.064382 -0.0024885 0.10965 0.011596 0.066375 0.036382 -0.023319
2637 0.018373 -0.038995 0.035426 0.049647 0.054553 0.052527 0.14811 0.086649 0.1175 0.041666 -0.0096683
2638 0.0099976 -0.004203 0.014668 0.0079343 -0.015582 0.030363 0.13365 0.074071 0.14523 0.034039 -0.025138
2639 0.033613 -0.040181 0.0098608 0.022352 0.034072 0.014389 0.14062 0.11069 0.094306 0.039512 -0.0077474
2640 -0.064252 -0.10262 -0.032517 -0.0060703 -0.069173 -0.0076854 0.060821 0.017267 0.064382 -0.0045846 -0.050967
2641 -0.0023172 -0.015117 0.036456 0.060777 0.0011719 -0.0043096 0.1352 0.080469 0.10416 0.041049 -0.012866
2642 -0.064262 -0.041915 -0.039861 0.0074151 -0.056113 -0.027064 0.076408 0.0055319 0.086086 0.026062 -0.051896
2643 -0.073257 -0.11472 -0.076609 -0.044127 -0.048989 -0.028148 0.064712 -0.025935 0.033513 0.020495 -0.078915
2644 -0.041702 -0.075811 -0.038366 0.02505 -0.002534 0.014848 0.085826 0.070847 0.0633 0.0076985 -0.053945
2645 -0.021157 0.015681 -0.011033 0.043868 -0.0013092 0.010324 0.10045 0.05308 0.082686 0.021892 -0.034065
2646 -0.044572 -0.024307 -0.016961 0.036716 0.015255 0.030289 0.1123 0.077682 0.10784 0.025275 -0.054574
2647 -0.016027 -0.037695 -0.025158 0.040473 -0.0011798 0.0063552 0.10225 0.13457 0.08211 0.049018 0.0045964
2648 -0.025962 -0.11735 -0.066995 -0.041819 -0.084335 -0.038799 0.038572 0.019258 0.027707 0.0055215 -0.062663
2649 0.012423 -0.012501 -0.063633 0.021829 -0.01804 0.0072668 0.099996 0.05744 0.085184 0.027545 -0.061953
2650 -0.0052417 -0.037219 -0.04964 0.0092965 0.0069044 0.0024525 0.092059 0.038893 0.07125 -0.0057819 -0.074032
2651 -0.042917 -0.028837 -0.030607 -0.0017858 0.0078291 0.039378 0.10648 0.066026 0.049527 0.0036613 -0.070392
2652 -0.028702 -0.036045 -0.039325 0.018302 -0.019926 0.021364 0.069757 0.035018 0.035574 0.020535 0.0003587
2653 -0.028277 0.0026966 -0.010812 0.04837 -0.0003114 0.02862 0.062231 0.10982 0.10656 -0.0040421 -0.014541
2654 -0.072362 -0.080441 -0.066279 0.0092672 -0.058777 -0.022394 0.036705 0.0088336 0.024438 -0.022169 -0.06671
2655 -0.055596 -0.055629 -0.061647 0.029615 -0.014952 7.1495e-05 0.048739 -0.0011737 0.087524 -0.0028156 -0.04739
2656 -0.023831 -0.067517 -0.024324 0.045603 -0.0089772 0.017097 0.070843 0.063069 0.066721 7.6589e-06 -0.021559
2657 -0.013626 0.0031246 -0.0085816 0.06709 0.029348 0.023943 0.098837 0.046542 0.074618 0.017551 -0.026019
2658 -0.030541 -0.082043 -0.025359 0.039978 -0.0035878 0.026599 0.058601 0.028514 0.053925 0.010244 -0.051499
2659 -0.030046 -0.041781 -0.026556 0.047476 -0.020573 0.00053466 0.044475 0.020187 0.056322 -0.0043225 -0.056058
2660 -0.024981 -0.034259 -0.041104 0.0079033 -0.0075083 0.02213 0.065158 0.041629 0.093008 -0.0020793 -0.051688
2661 -0.0080562 -0.023918 -0.032821 0.045101 0.0094164 0.043726 0.056152 0.063342 0.084965 -0.005866 -0.043477
2662 -0.042831 -0.10939 -0.12575 -0.032331 -0.044179 -0.037268 0.048216 0.045365 -0.018738 -0.032873 -0.070117
2663 -0.046606 -0.066884 -0.044956 -0.0035437 -0.014254 0.018028 0.05303 0.046147 0.043229 -0.025409 -0.038606
2664 -0.074791 -0.076632 -0.055213 -0.023776 -0.036639 0.0037436 0.019694 0.0066201 0.033595 -0.039056 -0.060626
2665 -0.043626 -0.0484 -0.07221 0.0026917 0.032125 0.035529 0.054508 0.055563 0.029072 -0.015003 -0.035395
2666 -0.019261 -0.040928 -0.035178 0.037559 0.0192 0.047475 0.071842 0.087095 0.12039 -0.01036 -0.065795
2667 -0.032606 -0.055206 -0.073255 0.017027 -0.043975 -0.00057902 0.026166 0.033128 0.062936 0.0014636 -0.044494
2668 -0.044221 -0.072094 -0.025102 -0.017685 -0.0663 -0.013323 0.0055495 0.040321 0.047823 -0.013493 -0.029274
2669 -0.050946 -0.087582 -0.06973 0.0079924 -0.020056 -0.017437 -0.0024666 -0.030047 0.045949 -0.015 -0.019453
2670 -0.064251 -0.0567 -0.058827 0.0031601 -0.071871 0.0058384 0.032767 0.034766 0.036586 -0.014987 -0.041883
2671 -0.026216 -0.042428 -0.062685 0.020828 0.0072637 -0.0056859 0.022621 -0.0067014 0.0048631 -0.0086434 -0.077912
2672 -0.031571 -0.047276 -0.078512 0.010225 -0.0096816 0.01147 0.028875 0.023771 0.05112 -0.01988 -0.038862
2673 -0.040936 -0.077624 -0.081729 -0.040507 -0.0027468 -0.011964 0.005939 0.032084 0.027637 -0.036617 -0.1006
2674 -0.03548 -0.038982 -0.063957 -0.025139 -0.028372 -0.034788 0.023443 0.027657 0.017903 -0.017414 -0.029351
2675 -0.059295 -0.07851 -0.1064 -0.042631 -0.051307 -0.060983 -0.016913 -0.034241 0.0051902 -0.02474 -0.063671
2676 -0.08003 -0.094208 -0.090951 -0.025154 -0.030043 -0.045267 -0.043839 -0.029798 -0.010713 -0.046157 -0.0901
2677 -0.055455 -0.093626 -0.049339 -0.022086 0.011812 -0.0025911 0.032625 0.024324 0.0037438 -0.0044038 -0.09433
2678 -0.0227 -0.050994 -0.033796 0.029292 -0.011913 0.010665 0.037468 0.025467 0.057091 -0.012271 -0.078219
2679 -0.073845 -0.045092 -0.098333 -0.045751 -0.068678 -0.05864 -0.026628 -0.03505 0.031747 -0.035577 -0.080019
2680 -0.07335 -0.10923 -0.094461 -0.038823 -0.067094 -0.056114 -0.022544 -0.00023762 -0.035626 -0.041534 -0.066768
2681 -0.052955 -0.026078 -0.040628 0.0034846 0.015931 -0.00095795 -0.0014498 -0.003275 0.008161 -0.0031007 -0.083848
2682 -0.06568 -0.086466 -0.087165 -0.028708 -0.064554 -0.023732 -0.024046 0.035948 -0.0039122 -0.045517 -0.060077
2683 -0.054555 -0.067864 -0.073493 -0.02405 -0.05194 -0.041586 -0.021242 -0.07952 -0.0076854 -0.025214 -0.056987
2684 -0.07388 -0.090332 -0.08467 -0.0047224 -0.036675 -0.046741 -0.015528 0.006363 -0.029819 -0.014901 -0.044886
2685 -0.033485 -0.04714 -0.029047 0.0065553 0.01119 0.020785 0.019576 0.014026 0.063988 -0.015818 -0.052956
2686 -0.03941 -0.074068 -0.084825 -0.023657 -0.029275 -0.020959 -0.01832 0.0048882 -0.008105 -0.035364 -0.094835
2687 -0.061065 -0.075606 -0.092622 0.0070807 0.010879 0.0020568 -0.015206 0.029311 0.0083918 -0.040001 -0.077875
2688 -0.07514 -0.079154 -0.09115 -0.032392 -0.031876 -0.046857 -0.046513 0.010454 -0.0027114 -0.035788 -0.10087
2689 -0.048395 -0.041712 -0.055747 -0.013074 -0.043321 -0.0093916 -0.027039 -0.012864 -0.00076462 -0.037015 -0.055204
2690 -0.03473 -0.04244 -0.047264 -0.019496 0.011064 0.0011242 -0.013725 0.070409 0.019902 -0.016921 -0.023494
2691 -0.077265 -0.095158 -0.10044 -0.024909 -0.025732 -0.04616 -0.049551 -0.0017985 -0.018091 -0.059108 -0.092053
2692 -0.02439 -0.025696 -0.013009 0.040059 0.047213 0.029226 0.021303 0.064834 0.025156 -0.031035 -0.090613
2693 -0.070185 -0.071714 -0.082246 -0.048483 0.00047775 -0.0096285 -0.025483 -0.014163 -0.010777 -0.048472 -0.10524
2694 -0.089469 -0.083432 -0.094604 -0.037176 -0.035608 -0.025353 -0.068329 -0.043441 -0.0029706 -0.050038 -0.080502
2695 -0.062034 -0.05119 -0.082011 0.010362 -0.029053 0.0016131 0.0051447 0.016982 0.019366 -0.046165 -0.078871
2696 -0.056849 -0.034598 -0.079898 -0.0093602 -0.022198 -0.010111 -0.026351 -0.011765 0.026143 -0.044812 -0.086541
2697 -0.072014 -0.076096 -0.054406 -0.022143 -0.023593 -0.025795 -0.021218 0.016967 -0.01178 -0.030548 -0.06305
2698 -0.059809 -0.072494 -0.054543 -0.035975 -0.019149 0.0076205 -0.038664 -0.00511 -0.036443 -0.058125 -0.06399
2699 -0.064884 -0.081582 -0.09081 -0.048307 -0.031664 -0.017924 -0.03612 -0.017047 -0.057977 -0.066782 -0.11094
2700 -0.070779 -0.093 -0.068568 -0.040239 -0.046509 -0.020078 -0.052856 0.015315 -0.05106 -0.049039 -0.12791
2701 -0.065564 -0.072398 -0.093195 -0.040892 -0.056584 -0.045092 -0.061462 -0.023352 -0.047923 -0.062445 -0.068268
2702 -0.084049 -0.040906 -0.030863 -0.031944 0.00091031 -0.0052363 -0.034588 0.033951 -0.068886 -0.045202 -0.052408
2703 -0.071294 -0.076144 -0.04436 -0.047096 -0.036385 -0.038731 -0.071724 -0.045327 -0.054929 -0.045469 -0.12771
2704 -0.061919 -0.062532 -0.025847 -0.0042688 -0.02412 -0.034535 -0.04866 -0.010054 0.011327 -0.044936 -0.099357
2705 -0.091994 -0.08404 -0.048045 0.0012389 -0.048436 -0.031309 -0.052196 -0.018612 -0.056066 -0.055362 -0.084137
2706 -0.052369 -0.045448 -0.045702 -0.011913 0.0059392 -0.013803 -0.049673 -0.0082089 -0.028519 -0.066659 -0.078826
2707 -0.068694 -0.098636 -0.035289 -0.026866 -0.072476 -0.032007 -0.062289 -0.022596 -0.073212 -0.065676 -0.072526
2708 -0.041139 -0.024834 -0.010687 0.025262 -0.040521 -0.019622 -0.043925 0.0040964 -0.024236 -0.063353 -0.13191
2709 -0.082484 -0.072682 -0.039574 -0.0333 -0.047807 -0.023236 -0.049861 0.013949 -0.078699 -0.074889 -0.10326
2710 -0.090889 -0.080181 -0.044221 -0.042753 -0.065592 -0.04926 -0.070707 -0.024858 -0.032352 -0.066526 -0.15037
2711 -0.082644 -0.072519 -0.072419 0.00067501 -0.044767 -0.015334 -0.047673 0.018844 -0.072275 -0.059133 -0.096834
2712 -0.046649 -0.058497 -0.063416 -0.036127 -0.034072 -0.026798 -0.071579 -0.011923 -0.051738 -0.05158 -0.084063
2713 -0.082343 -0.048455 -0.095873 -0.04944 -0.085068 -0.049443 -0.098425 -0.02972 -0.064742 -0.083116 -0.078993
2714 -0.052858 -0.059433 -0.057051 -0.0096619 -0.030823 0.0025632 -0.045921 0.019272 -0.028275 -0.038953 -0.097832
2715 -0.041273 -0.012051 -0.052728 0.044376 0.016812 0.040859 -0.022877 0.033305 -0.037948 -0.05994 -0.069562
2716 -0.061348 0.014041 -0.068065 0.024313 0.011627 0.015785 -0.052084 0.017078 0.0079389 -0.050086 -0.075401
2717 -0.052403 -0.080547 -0.11374 -0.040519 -0.025159 -0.028359 -0.05599 -0.04799 -0.043604 -0.058043 -0.048711
2718 -0.072638 -0.069185 -0.06076 -0.047091 -0.054394 -0.030694 -0.077566 0.0057329 -0.061348 -0.06805 -0.088171
2719 -0.046193 -0.041953 -0.032238 -0.020184 -0.0088293 0.0071721 -0.037762 0.044636 -0.017371 -0.044987 -0.07193
2720 -0.095268 -0.087511 -0.092705 -0.055726 -0.035715 -0.029652 -0.057188 -0.028132 -0.070864 -0.050743 -0.12309
2721 -0.068113 -0.060389 -0.055122 -0.0079482 -0.0327 -0.0089363 -0.048834 -0.0016592 -0.0074172 -0.0592 -0.062669
2722 -0.080858 -0.1195 -0.10351 -0.049141 -0.077555 -0.077371 -0.07818 -0.028707 -0.07116 -0.076787 -0.11901
2723 -0.055433 -0.060585 -0.072947 -0.036123 -0.03454 -0.024265 -0.073896 -0.013424 -0.063674 -0.072184 -0.11799
2724 -0.079728 -0.088433 -0.072494 -0.020855 -0.026856 -0.025059 -0.067722 -0.056621 -0.064147 -0.06875 -0.088188
2725 -0.042343 -0.055141 -0.063462 -0.0092875 -0.020351 -0.0023232 -0.058949 0.0086314 -0.0502 -0.047067 -0.10179
2726 -0.083728 -0.041909 -0.058299 0.0058102 -0.027056 -0.011347 -0.062725 -0.034526 -0.075603 -0.057474 -0.093787
2727 -0.074773 -0.051367 -0.087036 0.0060679 -0.020771 -0.020572 -0.058071 0.0013867 -0.039506 -0.070321 -0.060456
2728 -0.093118 -0.071585 -0.040094 0.014906 -0.018577 -0.039596 -0.075667 -0.039361 -0.0734 -0.073957 -0.065696
2729 -0.064893 -0.025133 -0.087671 -0.010227 -0.026632 0.00796 -0.047183 0.044202 -0.072363 -0.080744 -0.12808
2730 -0.067198 -0.067601 -0.077008 -0.032459 -0.055327 -0.044674 -0.072499 -0.027725 -0.057216 -0.070511 -0.072705
2731 -0.078303 -0.044249 -0.096176 -0.016471 -0.043233 -0.024948 -0.086225 -0.027693 -0.072099 -0.075748 -0.077024
2732 -0.078237 -0.063757 -0.074723 -0.027644 -0.016728 -0.035733 -0.068641 -0.0002101 -0.046102 -0.059414 -0.096074
2733 -0.075672 -0.063455 -0.096641 -0.026116 -0.037903 -0.020817 -0.085687 -0.023517 -0.091886 -0.081241 -0.10782
2734 -0.10774 -0.11481 -0.13183 -0.047508 -0.048048 -0.042621 -0.11435 -0.047245 -0.11144 -0.078998 -0.081303
2735 -0.037012 -0.039761 -0.050015 -0.023591 -0.033844 0.012315 -0.06422 0.039198 -0.028972 -0.061804 -0.059503
2736 -0.064347 -0.068329 -0.099813 -0.040633 -0.039959 -0.053529 -0.069336 -0.01267 -0.058245 -0.080111 -0.095742
2737 -0.081652 -0.084407 -0.1045 -0.031745 -0.014854 -0.032424 -0.097562 -0.038487 -0.084828 -0.076698 -0.13598
2738 -0.072817 -0.092625 -0.11147 -0.023428 -0.022429 -0.023808 -0.085798 -0.070364 -0.063862 -0.064455 -0.098741
2739 -0.059972 -0.052813 -0.085475 -0.01976 0.00011527 -0.029872 -0.074214 -0.056912 -0.031755 -0.049071 -0.075871
2740 -0.072897 -0.067221 -0.093642 -0.024952 -0.04965 -0.026586 -0.08899 -0.041959 -0.062478 -0.083238 -0.09521
2741 -0.11 -0.026699 -0.090319 -0.039875 -0.029205 -0.03488 -0.097046 -0.039316 -0.041541 -0.083485 -0.11891
2742 -0.099667 -0.094637 -0.11659 -0.041817 -0.044231 -0.025585 -0.10064 -0.081834 -0.091704 -0.085172 -0.11675
2743 -0.087732 -0.037375 -0.11146 -0.023559 -0.033816 -0.032199 -0.075678 0.005259 -0.079698 -0.10477 -0.10383
2744 -0.040767 -0.031123 -0.081771 0.0063085 -0.012561 0.011967 -0.079315 -0.0048384 -0.082151 -0.067535 -0.062088
2745 -0.074252 -0.030861 -0.10845 -0.016184 -0.027546 -0.015227 -0.10167 -0.025496 -0.0044041 -0.079382 -0.081368
2746 -0.067807 -0.054019 -0.12911 -0.053736 -0.054832 -0.037322 -0.10473 -0.015773 -0.1022 -0.057569 -0.10691
2747 -0.083342 -0.029527 -0.085573 -0.011648 0.0007431 -0.027366 -0.068353 0.01972 -0.06624 -0.084255 -0.082077
2748 -0.088877 -0.086675 -0.12523 -0.060071 -0.058522 -0.03277 -0.099739 -0.018368 -0.097444 -0.082152 -0.093237
2749 -0.077152 -0.039693 -0.097658 -0.041593 -0.030647 -0.019984 -0.082325 -0.018025 -0.010337 -0.074579 -0.13088
2750 -0.069647 -0.062201 -0.096856 -0.040535 -0.029343 -0.014148 -0.092051 -0.017062 -0.078 -0.082605 -0.10094
2751 -0.060412 -0.041899 -0.093903 -0.023918 -0.081858 -0.066013 -0.085507 -0.05133 -0.063763 -0.058032 -0.1076
2752 -0.084406 -0.071287 -0.10857 -0.06738 -0.073203 -0.053657 -0.11035 -0.075677 -0.095457 -0.081519 -0.11817
2753 -0.082651 -0.067685 -0.092498 -0.044492 -0.031779 -0.037901 -0.11171 -0.048365 -0.06661 -0.065946 -0.1079
2754 -0.086176 -0.044363 -0.10039 -0.044625 0.014316 -0.010785 -0.088716 0.0024681 -0.078233 -0.080802 -0.094744
2755 -0.093391 -0.057891 -0.11041 -0.066637 -0.023669 -0.047069 -0.10745 -0.027399 -0.10731 -0.092329 -0.12105
2756 -0.087286 -0.032969 -0.09609 -0.011849 0.012866 -0.020364 -0.090628 -0.028647 -0.037629 -0.083456 -0.10749
2757 -0.1021 -0.041717 -0.092187 -0.015152 -0.0134 -0.013778 -0.088774 0.043446 -0.051013 -0.063523 -0.087592
2758 -0.063216 -0.018206 -0.092544 -0.026724 -0.044385 -0.037082 -0.07216 0.024179 -0.089346 -0.071799 -0.098292
2759 -0.082921 -0.0036235 -0.095382 -0.022846 -0.01603 0.00059374 -0.075296 -0.0093287 -0.048849 -0.077766 -0.10003
2760 -0.096886 -0.030782 -0.12076 -0.072129 -0.028545 -0.04935 -0.10214 -0.030556 -0.079422 -0.089263 -0.10956
2761 -0.070551 0.0056504 -0.079426 -0.039571 -0.015721 -0.028035 -0.091848 -0.012673 -0.065615 -0.07544 -0.13616
2762 -0.068726 0.011632 -0.074734 -0.023183 -0.006496 -0.032389 -0.080245 -0.010661 -0.089659 -0.068846 -0.06274
2763 -0.069711 0.048204 -0.067001 0.016874 0.024749 0.013427 -0.070501 -0.0075981 -0.063992 -0.082773 -0.10417
2764 -0.062246 0.025216 -0.094889 -0.021128 0.0078035 -0.019327 -0.097497 -0.042235 -0.050635 -0.07025 -0.064029
2765 -0.10121 -0.016072 -0.095466 -0.02828 0.00047822 -0.023772 -0.10483 -0.014523 -0.046768 -0.070367 -0.084949
2766 -0.099986 -0.08274 -0.14556 -0.074263 -0.051247 -0.052026 -0.12413 -0.06368 -0.077721 -0.085593 -0.1249
2767 -0.075801 -0.014698 -0.091901 -0.0030949 0.0031477 -0.0053699 -0.1035 -0.050828 -0.043985 -0.06786 -0.099888
2768 -0.092856 -0.10072 -0.096548 -0.041367 0.0011124 -0.0054341 -0.10594 -0.037455 -0.087388 -0.053727 -0.069507
2769 -0.074081 -0.063884 -0.098365 -0.0036195 0.0098771 -0.0082284 -0.095377 -0.019022 -0.093421 -0.071763 -0.087167
2770 -0.068496 -0.039752 -0.11548 -0.040052 -0.017858 -0.034113 -0.091603 -0.02239 -0.10707 -0.07026 -0.094256
2771 -0.09272 -0.02295 -0.11339 -0.032874 0.041127 -0.046327 -0.10261 -0.022127 -0.071377 -0.084647 -0.10959
2772 -0.086945 -0.0057578 -0.10072 -0.050226 0.019041 -0.016821 -0.092566 -0.036334 -0.092821 -0.089714 -0.066635
2773 -0.08686 0.025694 -0.062275 -0.057119 -0.023404 -0.033995 -0.085922 -0.025812 -0.067434 -0.06002 -0.016185
2774 -0.083145 -0.010644 -0.083092 -0.057541 -0.049809 -0.060319 -0.13059 -0.069069 -0.086177 -0.077557 -0.071894
2775 -0.10337 -0.057892 -0.089359 -0.058513 -0.074534 -0.054674 -0.12882 -0.072346 -0.07361 -0.1013 -0.039534
2776 -0.075405 -0.02904 -0.092577 -0.070266 -0.01235 -0.031998 -0.10702 -0.052384 -0.090983 -0.084041 -0.063793
2777 -0.0784 -0.0016579 -0.073024 -0.059288 -0.025595 -0.016552 -0.088936 -0.046251 -0.027767 -0.065697 -0.035283
2778 -0.075045 -0.011756 -0.048341 -0.05283 0.0063697 -0.010036 -0.091652 -0.00095844 -0.03969 -0.083384 -0.070473
2779 -0.08434 -0.017024 -0.051429 -0.065003 -0.080056 -0.05485 -0.12114 -0.055666 -0.078273 -0.11057 -0.093392
2780 -0.086125 -0.051622 -0.050706 -0.044595 -0.041711 -0.041225 -0.12149 -0.012653 -0.076896 -0.090288 -0.088132
2781 -0.13099 -0.05746 -0.073464 -0.072457 -0.065646 -0.046189 -0.12152 -0.046591 -0.109 -0.10001 -0.092531
2782 -0.036045 0.00031201 0.036489 -0.05219 -0.022331 -0.0066331 -0.096897 -0.014928 -0.046933 -0.061091 -0.0036606
2783 -0.06282 -0.00057601 -0.039518 -0.037742 -0.016067 -0.022977 -0.099733 -0.018005 -0.090766 -0.062378 -0.03996
2784 -0.066405 -0.002364 -0.064026 -0.068154 -0.072052 -0.038031 -0.131 -0.10564 -0.091289 -0.076354 -0.04768
2785 -0.06765 0.054998 -0.049553 -0.078317 -0.036867 -0.031946 -0.11765 -0.02308 -0.091702 -0.070161 -0.050119
2786 -0.076115 0.11484 -0.03638 -0.088499 -0.056802 -0.05373 -0.13042 -0.054807 -0.091465 -0.089768 -0.0053088
2787 -0.03812 0.127 0.048862 -0.028701 -0.050938 -0.023934 -0.080937 0.037075 -0.053569 -0.062025 0.00065168
2788 -0.074925 0.065634 0.009835 -0.043404 -0.039923 -0.022898 -0.10243 -0.020462 -0.081082 -0.092741 -0.082258
2789 -0.08528 0.0014859 -0.019722 -0.074676 -0.071448 -0.051153 -0.12826 -0.026769 -0.13376 -0.088888 -0.041647
2790 -0.073044 -0.014972 -0.0078197 -0.047328 -0.037264 -0.036057 -0.095806 -0.032077 -0.065238 -0.049595 0.055323
2791 -0.070809 -0.02863 0.014513 -0.092751 -0.038189 -0.046281 -0.11691 -0.041604 -0.090601 -0.066502 0.044774
2792 -0.050374 0.014962 0.028416 -0.031653 -0.0059241 -0.013925 -0.079778 -0.035311 -0.045765 -0.049418 0.070824
2793 -0.073039 -0.044176 0.026748 -0.081885 -0.014849 -0.046799 -0.092504 -0.071239 -0.074078 -0.079525 0.086544
2794 -0.079024 -0.042074 -0.017639 -0.066908 -0.080575 -0.068984 -0.15445 -0.092026 -0.083331 -0.080882 0.079315
2795 -0.076709 0.0035177 0.024213 -0.05632 -0.01315 -0.040818 -0.10048 -0.030763 -0.084564 -0.068479 0.017335
2796 -0.059014 0.04103 0.019636 -0.038242 -0.014735 -0.040252 -0.098962 -0.0088508 -0.074448 -0.084085 0.041046
2797 -0.081239 0.14895 0.010519 -0.044064 0.0067395 -0.040216 -0.10373 -0.045008 -0.066491 -0.071402 0.076786
2798 -0.065244 0.17165 0.033671 -0.024247 0.0091443 -0.01327 -0.090534 -0.041266 -0.046434 -0.081769 0.1183
2799 -0.041089 0.16002 0.016214 -0.036539 0.013189 -0.013865 -0.10197 -0.032613 -0.064867 -0.070316 0.14415
2800 -0.053384 0.10033 0.064857 -0.061051 -0.0048763 0.0064012 -0.10956 -0.07448 -0.0659 -0.064862 0.17656
2801 -0.039279 0.04512 0.072729 -0.041444 0.014828 -0.0040631 -0.099783 -0.039718 -0.071394 -0.067309 0.1228
2802 -0.035974 0.034242 0.076712 -0.052856 0.033103 -0.040137 -0.10269 -0.048585 -0.1001 -0.10369 0.096329
2803 -0.050999 0.015854 0.018255 -0.056118 0.038578 -0.025921 -0.10158 -0.025592 -0.08957 -0.085912 0.058689
2804 -0.020384 0.023186 0.038317 -0.060201 0.019863 -0.057026 -0.13526 -0.03208 -0.060663 -0.084359 0.04375
2805 -0.010399 0.035628 0.02347 -0.045593 -0.043583 -0.06514 -0.12261 -0.047747 -0.11097 -0.066166 0.06384
2806 0.011146 0.0050395 0.036733 -0.036885 0.037372 -0.029434 -0.077893 -0.029994 -0.09899 -0.062903 0.1173
2807 0.026321 0.063561 0.041355 -0.037608 0.057737 -0.018708 -0.11289 -0.012282 -0.039973 -0.060769 0.1943
2808 -0.00026355 0.055393 0.066258 -0.03402 0.018252 -0.053063 -0.1098 -0.058909 -0.089556 -0.067666 0.18542
2809 0.0030715 0.035515 0.077321 -0.057772 -0.0081037 -0.051597 -0.13851 -0.054236 -0.11094 -0.076243 0.1563
2810 0.047377 0.12073 0.057833 -0.059135 0.012001 -0.058631 -0.13022 -0.071604 -0.10903 -0.04579 0.21056
2811 0.0054416 0.16107 0.071056 -0.061797 -0.0080643 -0.055755 -0.13517 -0.062911 -0.095816 -0.058536 0.12586
2812 0.0093967 0.17389 0.067238 -0.030179 0.04184 -0.047659 -0.10598 -0.072439 -0.046229 -0.071903 0.087273
2813 0.0030917 0.21981 0.028681 -0.037592 0.064705 -0.0078536 -0.10637 -0.059136 -0.042812 -0.05459 0.12515
2814 -0.035613 0.14579 0.016044 -0.064124 0.04671 -0.027858 -0.10176 -0.021133 -0.076715 -0.067077 0.095274
2815 -0.061488 0.049957 -0.017034 -0.029806 0.016215 -0.033812 -0.11146 -0.036111 -0.11587 -0.057413 0.16379
2816 0.0022369 0.084139 0.057619 -0.012649 0.099989 0.010164 -0.078564 0.021032 -0.039072 -0.03912 0.19235
2817 -0.014558 0.052791 0.069542 -0.040491 0.080794 -0.03843 -0.09146 0.036545 -0.057255 -0.057957 0.16071
2818 0.006357 0.041573 0.071104 -0.064403 0.050419 -0.045255 -0.11939 -0.061053 -0.094998 -0.071624 0.1574
2819 0.067582 0.025245 0.10712 -0.047186 0.066234 -0.017799 -0.10045 -0.03617 -0.051801 -0.07248 0.12448
2820 0.050467 0.072637 0.08179 -0.066718 0.052198 -0.039933 -0.12108 -0.036097 -0.11145 -0.076677 0.11552
2821 0.11707 0.18189 0.11079 -0.02685 0.077993 0.0091028 -0.088275 -0.039465 -0.025068 -0.056794 0.079898
2822 0.098647 0.2075 0.091845 -0.077472 0.070928 -0.00074145 -0.091681 -0.0037021 -0.036911 -0.0698 0.12906
2823 0.088362 0.20844 0.043548 -0.047535 0.046242 -0.025146 -0.099647 -0.052859 -0.088524 -0.061877 0.16603
2824 0.096017 0.23809 0.08822 -0.053617 0.066007 -0.03234 -0.10889 -0.040997 -0.057607 -0.073864 0.19148
2825 0.091842 0.17711 0.068323 -0.071059 0.061612 -0.024604 -0.084039 -0.034574 -0.06912 -0.070451 0.22284
2826 0.052527 0.089799 0.082506 -0.045902 0.078657 -0.0067783 -0.079095 -0.035152 -0.051134 -0.061547 0.18117
2827 0.024382 0.098741 0.066408 -0.042834 0.018451 -0.041842 -0.11249 -0.050089 -0.066597 -0.063064 0.19309
2828 0.038737 0.099533 0.071601 -0.049886 0.058276 -0.026247 -0.093458 -0.0046162 -0.04548 -0.051131 0.12417
2829 0.025043 0.056175 0.059393 -0.052169 0.063971 -0.031631 -0.081774 -0.042554 -0.044273 -0.054388 0.13092
2830 0.031728 0.11553 0.11364 -0.048761 0.070416 -0.019225 -0.08032 -0.089271 -0.057326 -0.069924 0.12847
2831 0.057623 0.15697 0.14644 -0.028813 0.06286 -0.015039 -0.091506 -0.026788 -0.04695 -0.066551 0.13203
2832 0.1831 0.28441 0.14614 -0.017266 0.088645 0.023796 -0.061062 0.022774 0.0010371 -0.054998 0.14633
2833 0.20402 0.30238 0.095124 -0.065908 0.06535 -0.019178 -0.092778 -0.024463 -0.013586 -0.041745 0.22019
2834 0.18688 0.1971 0.097907 -0.04268 0.076255 -0.025202 -0.088994 -0.04301 -0.050809 -0.064571 0.19336
2835 0.18135 0.15537 0.086339 -0.049273 0.062229 0.0069138 -0.09084 -0.046018 -0.0093425 -0.049668 0.20739
2836 0.12293 0.051479 0.057362 -0.042945 0.017334 -0.03102 -0.1178 -0.056085 -0.076446 -0.074695 0.097265
2837 0.095293 0.068561 0.096255 -0.039177 0.074779 -0.00065458 -0.077073 -0.013432 -0.018729 -0.057141 0.18519
2838 0.075638 0.070003 0.11925 -0.05852 0.048903 -0.023819 -0.084569 0.0027702 -0.038582 -0.057608 0.12422
2839 0.032353 0.018635 0.1071 -0.039902 0.051328 -0.024693 -0.091305 -0.015947 -0.061145 -0.056455 0.10901
2840 0.049068 0.10384 0.13384 -0.050464 0.0012229 -0.023677 -0.11559 0.0055455 -0.057089 -0.055062 0.10423
2841 0.067393 0.095599 0.16043 -0.055867 0.047838 -0.019381 -0.090887 0.011048 -0.038082 -0.046518 0.11825
2842 0.13992 0.097901 0.17937 -0.056799 0.061042 -0.016266 -0.082763 -0.055409 -0.049185 -0.019895 0.13452
2843 0.1782 0.19564 0.1122 -0.053561 0.069917 -0.01859 -0.086229 -0.022637 -0.042068 -0.025672 0.17595
2844 0.17838 0.21026 0.060023 -0.065613 0.068362 -0.031114 -0.088115 -0.036524 -0.037631 -0.0020786 0.21805
2845 0.19099 0.29673 0.052746 -0.037136 0.11117 -0.038758 -0.079731 -0.048491 -0.015785 0.00070464 0.17453
2846 0.13351 0.075139 0.023448 -0.10174 0.054751 -0.052212 -0.11732 -0.060959 -0.111 -0.023572 0.10926
2847 0.19927 0.14567 0.079361 -0.0938 0.059506 -0.028297 -0.096214 -0.052086 -0.016721 -0.0036788 0.13643
2848 0.17451 0.12883 0.069614 -0.072623 0.13916 -0.023741 -0.07784 -0.0045433 -0.029894 -0.018846 0.14155
2849 0.18702 0.11579 0.072216 -0.051145 0.11087 -0.0001051 -0.061166 -0.036811 0.0054627 -0.020062 0.15282
2850 0.19073 0.10492 0.031579 -0.085457 0.07105 -0.032629 -0.084352 -0.059358 -0.056091 -0.024089 0.14474
2851 0.22464 0.096179 0.055382 -0.03831 0.054155 -0.017014 -0.075078 -0.035345 -0.046304 -0.048126 0.059172
2852 0.20372 0.23281 0.030794 -0.068612 0.02765 -0.048108 -0.10071 -0.046543 -0.026887 -0.051523 0.070922
2853 0.23519 0.3081 0.11706 -0.042324 0.087364 -0.0020619 -0.07876 -0.04007 -0.03692 -0.040909 0.11851
2854 0.24783 0.30092 0.11447 -0.062607 0.048459 0.013444 -0.093126 -0.045567 -0.020143 -0.041016 0.15699
2855 0.20295 0.28526 0.092312 -0.063589 0.025464 -0.01284 -0.094822 -0.038735 -0.078387 -0.031323 0.12556
2856 0.21425 0.1934 0.085315 -0.036251 0.047059 -0.020705 -0.082159 0.0014078 0.0010902 -0.022419 0.13905
2857 0.1981 0.15052 0.064878 -0.042794 0.018883 0.0010712 -0.067115 -0.02649 -0.072493 0.0040738 0.15326
2858 0.1483 0.13166 0.06684 -0.038166 0.064598 -0.005423 -0.042201 -0.012687 -0.017626 0.0047371 0.10333
2859 0.16894 0.13428 0.068683 -0.047808 0.054073 0.015963 -0.058277 0.0075058 -0.027779 0.01632 0.074545
2860 0.18217 0.083396 0.055175 -0.052371 0.082087 0.010459 -0.054743 0.028508 -0.036303 0.024714 0.055466
2861 0.22944 0.12227 0.055688 -0.038773 0.0052722 -0.045526 -0.10568 -0.035309 -0.094146 -0.019443 0.085626
2862 0.2678 0.23467 0.062601 -0.039495 0.018267 -0.02187 -0.057545 0.018424 -0.041859 0.0097901 0.086517
2863 0.23249 0.29815 0.026463 -0.068238 -0.0069284 -0.047544 -0.093311 -0.039984 -0.073662 -0.0047566 0.051227
2864 0.24748 0.30435 0.048836 -0.01524 0.041496 0.029402 -0.085837 -0.013561 -0.038735 0.012127 0.074768
2865 0.229 0.18419 0.042559 -0.047402 0.035501 0.0036076 -0.077474 -0.023578 -0.049599 0.02538 0.11683
2866 0.18135 0.10917 -0.023219 -0.088075 -0.024844 -0.021967 -0.08917 -0.030566 -0.060332 0.020423 0.10306
2867 0.20694 0.15216 0.052324 -0.050707 0.068391 0.041529 -0.057216 0.038947 -0.006815 0.016366 0.065179
2868 0.17982 0.073672 0.0046766 -0.060179 -0.029095 -0.0054151 -0.068492 0.01172 -0.089568 0.01909 0.067889
2869 0.18042 0.10501 0.027359 -0.035571 0.03963 0.059041 -0.078208 -0.012298 -0.049791 0.027253 0.06908
2870 0.20677 0.081756 0.026622 -0.034974 -0.0015153 0.0056865 -0.084454 -0.026295 -0.065205 0.031236 0.12066
2871 0.24507 0.096018 0.032875 -0.045296 0.012629 -0.0040677 -0.11419 -0.041032 -0.035538 0.0199 0.096991
2872 0.28403 0.10179 0.029557 -0.065548 0.029344 -0.018032 -0.072576 0.03515 -0.021431 0.036813 0.062981
2873 0.24208 0.085722 0.0038198 -0.074521 -0.0032611 -0.034656 -0.091982 -0.025947 -0.068274 0.035286 0.073812
2874 0.22167 0.29312 0.067672 -0.030423 0.036184 -0.0022403 -0.045038 0.028485 0.018893 0.054899 0.081192
2875 0.20778 0.2486 0.0055651 -0.033765 0.033718 -0.0047845 -0.068515 0.032598 -0.023951 0.046543 0.056403
2876 0.18818 0.24746 0.032688 -0.040638 0.014463 4.1256e-05 -0.037991 0.092931 -0.061864 0.038726 0.076963
2877 0.16963 0.19781 -0.016 -0.07832 0.0030178 -0.017453 -0.11236 -0.024577 -0.056117 0.044439 0.082104
2878 0.19643 0.17591 0.017653 -0.064502 0.047593 0.030563 -0.063453 0.013006 -0.03569 0.037512 0.077314
2879 0.25271 0.15975 -0.011944 -0.019835 0.0062273 0.049919 -0.059619 0.011409 -0.015513 0.077026 0.060965
2880 0.24664 0.075046 -0.020232 -0.070937 0.028672 0.030064 -0.081565 -0.023859 -0.080557 0.052149 0.058295
2881 0.27155 0.14043 -0.001759 -0.035159 0.036137 0.07564 -0.049761 0.061214 -0.06357 0.063812 0.056196
2882 0.2341 0.06225 -0.028376 -0.074042 -0.052029 -0.026244 -0.10494 -0.037183 -0.076623 0.022945 0.011456
2883 0.21406 0.066802 -0.027984 -0.087884 -0.0032938 0.020112 -0.080893 0.012339 -0.074136 0.063219 0.038376
2884 0.13941 0.041604 -0.019441 -0.10635 -0.0035391 -0.0045124 -0.06426 0.0039419 -0.05017 0.046872 0.040147
2885 0.16721 0.10691 0.015672 -0.052919 -0.0048643 -0.0032566 -0.086956 -0.010875 -0.056193 0.081675 0.040407
2886 0.14432 0.044648 -0.0053458 -0.052001 -0.01063 -0.029761 -0.046832 -0.027983 -0.076396 0.068578 0.030168
2887 0.15814 0.06096 0.011417 -0.074213 -0.039955 -0.013925 -0.049168 0.0066298 -0.049369 0.065472 0.034928
2888 0.17971 0.067452 -0.02578 -0.10045 0.03745 -0.0040093 0.004796 0.039922 -0.035172 0.050185 0.040589
2889 0.18735 0.052904 -0.026818 -0.081068 0.00087459 -0.013353 -0.01442 0.0013951 -0.066226 0.0096783 0.031569
2890 0.23168 0.062596 -0.014105 -0.05122 0.014499 -0.018888 -0.037726 0.028928 -0.050419 0.034562 -0.0085603
2891 0.21324 0.043678 -0.039613 -0.091963 -0.032416 -0.035222 -0.086472 -0.04809 -0.10589 0.0015848 -0.01996
2892 0.20318 0.03803 -0.0405 -0.096485 -0.031301 -0.019106 -0.084248 0.001833 -0.067445 0.0092881 0.0094207
2893 0.21055 0.12325 -0.016667 -0.034127 0.0067335 0.07936 -0.059555 0.012326 -0.031638 0.037871 0.0044511
2894 0.17258 0.038554 -0.044705 -0.089539 -0.019042 0.043425 -0.10533 -0.013562 -0.065472 0.013725 0.026682
2895 0.11241 0.080746 -0.051872 -0.060462 -0.029957 0.0080513 -0.071557 0.001181 -0.078175 0.043838 0.0055621
2896 0.11343 -0.021462 -0.0079693 -0.095934 -0.063252 -0.019543 -0.11663 -0.081846 -0.10272 0.054261 0.0041725
2897 0.15504 0.08228 -0.0031167 -0.055456 0.048182 0.019803 -0.046519 0.0069863 -0.043661 0.087064 0.023583
2898 0.1529 0.062362 -0.002704 -0.056739 0.056197 0.054149 -0.042365 0.050819 -0.036294 0.068258 -0.0033965
2899 0.11736 0.038334 -0.022881 -0.069341 0.0022319 -0.0089456 -0.080561 -0.012558 -0.054108 0.086321 0.020664
2900 0.13566 0.036196 -0.047829 -0.051563 -0.017903 -0.01851 -0.097967 0.012544 -0.062181 0.061934 -0.0017956
2901 0.12087 0.037908 -0.040866 -0.064096 -0.041439 0.004076 -0.063763 0.030717 -0.070194 0.043237 0.024905
2902 0.16374 0.03945 -0.037823 -0.058628 -0.0086439 0.0062318 -0.054629 0.049139 -0.067587 0.057621 0.0086453
2903 0.1932 0.048432 -0.025671 -0.06306 -0.052809 0.0056176 -0.061846 0.062362 -0.07633 0.017794 0.0079958
2904 0.19743 0.0089635 -0.036508 -0.1097 -0.053604 -0.0081166 -0.11018 -0.0048152 -0.062514 0.013797 0.0098463
2905 0.18487 -0.020745 -0.070946 -0.099645 -0.02657 0.012289 -0.072738 0.0013574 -0.058447 -0.013139 -0.019123
2906 0.12852 0.0019475 -0.051453 -0.089647 -0.069055 -0.008295 -0.077294 0.0019501 -0.10022 0.032064 -0.016663
2907 0.14201 0.0017794 -0.05061 -0.08544 -0.05294 -0.023759 -0.08345 0.014503 -0.049343 0.030717 0.0024077
2908 0.13544 -0.012909 -0.036358 -0.073532 0.021354 -0.0057634 -0.067876 0.0013754 -0.068876 0.0076603 -0.055152
2909 0.12156 -0.028597 -0.041335 -0.095354 -0.0088508 -0.021948 -0.086282 -0.015602 -0.10059 0.017314 0.023619
2910 0.1102 -0.0056646 -0.016412 -0.078697 -0.027756 -0.024452 -0.094478 0.00017065 -0.077823 0.039727 -0.0059409
2911 0.10234 -0.022873 -0.05274 -0.063479 -0.0078514 -0.017506 -0.073414 -0.030387 -0.056756 0.06879 -0.03639
2912 0.10402 -0.010851 -0.043037 -0.074551 -0.023687 -0.0086103 -0.064931 0.023836 -0.10863 0.066863 -0.00682
2913 0.099247 6.1325e-05 -0.064964 -0.079534 -0.059082 -0.017534 -0.10839 -0.023021 -0.096602 0.051957 -0.0178
2914 0.12056 -0.047187 -0.066642 -0.077836 -0.031117 -0.028219 -0.087873 -0.00026877 -0.043236 0.07571 -0.030159
2915 0.13175 -0.023185 -0.060829 -0.057758 -0.020292 0.016377 -0.086959 -0.014046 -0.073809 0.055353 -0.071179
2916 0.11116 0.0010873 -0.030236 -0.065111 0.015762 0.041073 -0.084345 0.0037265 -0.073202 0.025936 0.0058519
2917 0.11893 -0.027741 -0.086764 -0.064213 -0.021583 -0.0084713 -0.071281 0.0073892 -0.074465 0.0253 -0.067748
2918 0.10507 0.021711 -0.042381 -0.024345 0.010722 0.010354 -0.057247 -0.018348 -0.076838 0.038013 -0.018157
2919 0.087667 -0.031697 -0.044888 -0.044977 -0.046504 -0.02433 -0.091063 0.0053345 -0.087042 -0.010374 -0.049367
2920 0.062072 -0.040215 -0.070706 -0.07895 -0.072569 -0.030214 -0.099509 -0.015683 -0.1079 -0.0019305 -0.059186
2921 0.077597 0.016947 -0.038073 -0.040472 -0.036274 -0.033188 -0.082936 -0.03507 -0.090098 0.014123 -0.068446
2922 0.076622 -0.053411 -0.088051 -0.066354 0.015211 -0.028412 -0.075752 0.018762 -0.099621 0.011726 -0.062315
2923 0.092647 -0.0048089 -0.071388 -0.055747 -0.00096463 -0.0098666 -0.081338 0.022795 -0.063794 -0.0051407 -0.046415
2924 0.059942 -0.052237 -0.079025 -0.081169 -0.06511 -0.048031 -0.089644 -0.054842 -0.059728 0.022203 -0.033994
2925 0.033598 -0.080695 -0.10191 -0.082151 -0.056005 -0.031055 -0.0923 -0.03566 -0.094351 0.045836 -0.086644
2926 0.049533 -0.023783 -0.08214 -0.079254 -0.0076004 -0.0076392 -0.089026 -0.069757 -0.067824 0.057559 -0.037023
2927 0.034068 -0.075361 -0.11057 -0.036946 -0.086456 -0.041553 -0.10555 -0.026624 -0.12146 0.057192 -0.044393
2928 0.055793 -0.025919 -0.081215 -0.044038 -0.066201 -0.036878 -0.087428 -0.048542 -0.11915 0.067466 -0.053883
2929 0.051628 -0.005737 -0.067362 -0.041951 -3.6261e-05 -0.0016218 -0.087914 -0.012689 -0.084164 0.0081789 -0.088102
2930 0.042693 -0.058405 -0.092299 -0.082303 -0.070522 -0.032786 -0.1038 -0.069646 -0.091957 0.0023921 -0.065842
2931 0.019918 -0.052243 -0.10573 -0.096755 -0.030957 -0.03579 -0.096817 -0.036324 -0.09775 -0.0044246 -0.088111
2932 0.057143 -0.056981 -0.11532 -0.080298 -0.037862 -0.030744 -0.10818 0.011759 -0.064423 0.0034086 -0.11059
2933 0.033958 0.012801 -0.074501 -0.05574 -0.011007 -0.016869 -0.075939 0.0011515 -0.082037 -0.0047081 -0.0865
2934 0.035713 -0.079737 -0.10672 -0.079242 -0.082063 -0.053353 -0.10436 -0.0020759 -0.09984 -0.0098148 -0.08809
2935 0.051848 0.021525 -0.060216 -0.0045046 -0.023468 -0.020957 -0.078871 0.020497 -0.083223 0.0079584 -0.055619
2936 0.011193 -0.020913 -0.079174 -0.10496 -0.055493 -0.026101 -0.094177 0.059589 -0.089986 -0.0057583 -0.059609
2937 0.047728 -0.011551 -0.077111 -0.072139 0.0015916 -0.0056355 -0.080333 -0.0094279 -0.065619 -0.012425 -0.087158
2938 0.018103 -0.084079 -0.11567 -0.084682 -0.050544 -0.02895 -0.11238 -0.068565 -0.081683 0.015638 -0.035388
2939 0.010588 -0.057127 -0.090036 -0.047544 -0.035629 -0.025964 -0.10187 -0.040963 -0.085986 0.026341 -0.056857
2940 0.031893 -0.026765 -0.10032 -0.088776 -0.0071742 -0.022368 -0.090762 0.00679 -0.085369 0.071755 -0.062757
2941 -0.011372 -0.11418 -0.1226 -0.11774 -0.08726 -0.064432 -0.1163 -0.042207 -0.12507 0.021018 -0.068716
2942 -0.0053366 -0.095341 -0.12878 -0.083171 -0.072765 -0.064767 -0.14073 -0.045465 -0.11366 0.023361 -0.057196
2943 -0.0021416 -0.051789 -0.097775 -0.069003 -0.04886 -0.053521 -0.07846 0.015078 -0.077699 0.012775 -0.10084
2944 -0.019667 -0.078817 -0.14036 -0.099675 -0.055295 -0.056805 -0.11687 -0.079259 -0.11322 -0.024772 -0.11742
2945 0.018189 -0.027455 -0.08131 -0.021338 -0.027061 -0.018429 -0.081482 -9.6786e-05 -0.081155 0.0078511 -0.085825
2946 -0.010726 -0.063483 -0.10495 -0.0917 -0.064826 -0.032853 -0.10998 -0.050614 -0.10951 -0.030516 -0.081524
2947 0.00098864 -0.11928 -0.15329 -0.091762 -0.079691 -0.042748 -0.11956 -0.043321 -0.11335 -0.020292 -0.089674
2948 -0.020726 -0.095219 -0.12 -0.085545 -0.076866 -0.045012 -0.10502 -0.050879 -0.086695 -0.013009 -0.083183
2949 0.015399 -0.021247 -0.098649 -0.063537 -0.038382 -0.048896 -0.086657 -0.042606 -0.063978 -0.013996 -0.076433
2950 -0.0081762 -0.069775 -0.12456 -0.090669 -0.063517 -0.08576 -0.10773 -0.016344 -0.10932 -0.015073 -0.067322
2951 0.036289 -0.044233 -0.056704 -0.047772 -0.059822 -0.017704 -0.086379 -0.027541 -0.077814 0.00099067 -0.093142
2952 -0.025406 -0.075481 -0.10075 -0.065904 -0.030607 -0.024359 -0.092745 0.0095017 -0.13456 -0.015346 -0.12116
2953 -0.018161 -0.079209 -0.10158 -0.080606 -0.051443 -0.065463 -0.095941 -0.073546 -0.14729 0.0024272 -0.12431
2954 0.002214 -0.082518 -0.10392 -0.073779 -0.008518 -0.0057971 -0.092837 0.034957 -0.11255 0.01975 -0.08595
2955 -0.0041809 -0.036176 -0.10229 -0.049891 -0.029023 -0.023631 -0.082143 0.01722 -0.099027 0.026534 -0.10964
2956 -0.023696 -0.086334 -0.089901 -0.050993 -0.045449 -0.0058155 -0.096139 -0.025538 -0.08071 0.007557 -0.14268
2957 -0.0053908 -0.10574 -0.1452 -0.096126 -0.088814 -0.04532 -0.14067 -0.022155 -0.1145 0.01896 -0.073549
2958 0.020154 -0.06086 -0.13469 -0.082778 -0.070459 -0.011354 -0.10393 -0.023422 -0.068397 0.010504 -0.072099
2959 -0.018841 -0.084488 -0.15178 -0.08534 -0.066164 -0.046518 -0.13429 -0.06513 -0.12857 -0.014193 -0.129
2960 -0.055596 -0.093326 -0.12533 -0.087653 -0.08042 -0.076182 -0.12263 -0.054687 -0.12892 -0.03537 -0.11694
2961 -0.0076306 -0.064834 -0.10049 -0.067345 -0.057205 -0.032407 -0.09131 -0.013624 -0.11709 -0.015897 -0.14973
2962 -0.043646 -0.11383 -0.11886 -0.074827 -0.10013 -0.054771 -0.11693 -0.083292 -0.12078 -0.035783 -0.11472
2963 -0.027811 -0.04804 -0.10817 -0.08505 -0.067275 -0.029065 -0.12425 -0.011889 -0.11812 -0.02925 -0.12695
2964 -0.032395 -0.095578 -0.14435 -0.062952 -0.083791 -0.037649 -0.12648 -0.077547 -0.14195 -0.052917 -0.14893
2965 -0.0012504 -0.036886 -0.065877 -0.018834 -0.054076 -0.012743 -0.10204 -0.022354 -0.085199 -0.018844 -0.098985
2966 -0.038085 -0.096374 -0.11079 -0.064946 -0.077901 -0.060738 -0.13928 -0.041661 -0.13385 -0.03756 -0.11603
2967 -0.03634 -0.10318 -0.12743 -0.042499 -0.045327 -0.021392 -0.11657 -0.061249 -0.11381 -0.025987 -0.10431
2968 -0.023365 -0.12433 -0.14216 -0.068831 -0.077892 -0.048336 -0.13128 -0.071016 -0.13464 -0.041474 -0.11953
2969 -0.0381 -0.095778 -0.12174 -0.083203 -0.081777 -0.05765 -0.1179 -0.029623 -0.11577 -0.037081 -0.12037
2970 -0.034355 -0.060886 -0.098384 -0.039796 -0.057802 -0.057734 -0.1202 -0.035611 -0.098115 -0.015227 -0.11559
2971 -0.06236 -0.11859 -0.16112 -0.072268 -0.11474 -0.073859 -0.12516 -0.076888 -0.17429 -0.014974 -0.10284
2972 -0.034905 -0.11106 -0.11567 -0.06939 -0.043983 -0.064943 -0.11496 -0.0099054 -0.11834 -0.040751 -0.080432
2973 -0.06452 -0.11205 -0.13587 -0.061393 -0.026918 -0.043277 -0.13234 -0.080703 -0.11372 -0.040328 -0.11334
2974 -0.026645 -0.069248 -0.10451 -0.047805 -0.042033 -0.058651 -0.11896 -0.05553 -0.13317 -0.021294 -0.069081
2975 -0.02249 -0.074376 -0.13407 -0.047257 -0.087959 -0.027705 -0.12029 -0.020837 -0.10225 -0.058581 -0.14432
2976 -0.037555 -0.077994 -0.097148 -0.03067 -0.051284 -0.05575 -0.1115 -0.075915 -0.089914 -0.017348 -0.10475
2977 -0.03686 -0.095392 -0.11477 -0.065402 -0.045399 -0.037974 -0.11949 -0.061112 -0.14 -0.039714 -0.1232
2978 -0.083215 -0.13077 -0.12812 -0.083824 -0.061405 -0.041018 -0.11899 -0.0759 -0.15441 -0.043471 -0.10342
2979 -0.0534 -0.094318 -0.12813 -0.074537 -0.05232 -0.069402 -0.11564 -0.063047 -0.12526 -0.052238 -0.13543
2980 -0.065905 -0.1104 -0.11144 -0.087039 -0.11027 -0.070137 -0.12961 -0.080724 -0.12867 -0.063395 -0.054388
2981 -0.07344 -0.10886 -0.13875 -0.083221 -0.11225 -0.091281 -0.14737 -0.086202 -0.10151 -0.057431 -0.10968
2982 -0.073045 -0.075672 -0.12213 -0.051404 -0.086726 -0.072805 -0.12212 -0.076439 -0.11934 -0.054608 -0.098687
2983 -0.079419 -0.11955 -0.13689 -0.070406 -0.080901 -0.051149 -0.12044 -0.0096163 -0.10749 -0.053105 -0.12604
2984 -0.057414 -0.11991 -0.12317 -0.082828 -0.050736 -0.044683 -0.12219 -0.018104 -0.13235 -0.068482 -0.15874
2985 -0.052979 -0.093826 -0.12918 -0.074951 -0.086151 -0.049788 -0.1399 -0.083381 -0.119 -0.061548 -0.13329
2986 -0.063654 -0.093234 -0.1506 -0.083013 -0.086947 -0.071322 -0.12268 -0.080298 -0.1261 -0.061535 -0.10482
2987 -0.084739 -0.10361 -0.11902 -0.033705 -0.078562 -0.054496 -0.13338 -0.072656 -0.09754 -0.065862 -0.18217
2988 -0.072064 -0.12962 -0.14837 -0.080818 -0.079397 -0.08296 -0.13981 -0.087443 -0.14645 -0.075359 -0.1454
2989 -0.076479 -0.12883 -0.14635 -0.09067 -0.076643 -0.073954 -0.16206 -0.09533 -0.13546 -0.076675 -0.15051
2990 -0.054194 -0.11307 -0.15813 -0.045742 -0.042058 -0.041059 -0.12896 -0.095828 -0.13444 -0.067362 -0.15106
2991 -0.080829 -0.12578 -0.13063 -0.081464 -0.046593 -0.050293 -0.13483 -0.044925 -0.12414 -0.072199 -0.17467
2992 -0.087194 -0.12379 -0.15555 -0.045877 -0.099868 -0.085447 -0.15037 -0.10664 -0.10402 -0.069415 -0.15457
2993 -0.076979 -0.10863 -0.15152 -0.058349 -0.098274 -0.058341 -0.13501 -0.05195 -0.13512 -0.072352 -0.12051
2994 -0.045194 -0.14512 -0.14811 -0.046471 -0.078099 -0.056835 -0.13765 -0.071907 -0.11446 -0.051039 -0.10259
2995 -0.098489 -0.1657 -0.1832 -0.080424 -0.13186 -0.12301 -0.16464 -0.096695 -0.15527 -0.069286 -0.14921
2996 -0.070874 -0.12479 -0.17315 -0.084276 -0.089439 -0.063724 -0.15649 -0.087362 -0.11685 -0.082442 -0.13235
2997 -0.052949 -0.079852 -0.092722 -0.026528 -0.041085 -0.051078 -0.10821 -0.031429 -0.079032 -0.050199 -0.14497
2998 -0.074174 -0.15643 -0.14455 -0.062811 -0.0464 -0.052672 -0.14501 -0.087587 -0.13267 -0.070056 -0.12043
2999 -0.084189 -0.14985 -0.13829 -0.065923 -0.051985 -0.050466 -0.12618 -0.082814 -0.11901 -0.086503 -0.12823
3000 -0.091414 -0.1137 -0.14606 -0.041985 -0.070021 -0.048501 -0.14475 -0.10432 -0.12775 -0.082139 -0.11172
3001 -0.1068 -0.1646 -0.17476 -0.090818 -0.11357 -0.089315 -0.15595 -0.094779 -0.15065 -0.078486 -0.11988
3002 -0.077644 -0.098262 -0.14833 -0.06468 -0.060901 -0.067379 -0.14126 -0.12435 -0.12425 -0.087533 -0.162
3003 -0.072898 -0.11076 -0.12626 -0.067912 -0.074036 -0.093523 -0.13801 -0.058363 -0.15106 -0.08267 -0.13079
3004 -0.074493 -0.067359 -0.10335 -0.048555 -0.023942 -0.030338 -0.11017 0.0018192 -0.10629 -0.073136 -0.12034
3005 -0.080128 -0.098127 -0.1524 -0.074487 -0.068577 -0.069422 -0.15312 -0.10365 -0.093727 -0.073643 -0.13879
3006 -0.089753 -0.16139 -0.17348 -0.084849 -0.067242 -0.048106 -0.12665 -0.082545 -0.08694 -0.07245 -0.14595
3007 -0.052438 -0.12493 -0.10557 -0.048572 -0.055277 -0.04833 -0.10951 -0.042053 -0.087534 -0.056187 -0.15218
3008 -0.087163 -0.12575 -0.11848 -0.081014 -0.067933 -0.069574 -0.13825 -0.08053 -0.11895 -0.080153 -0.12954
3009 -0.086678 -0.11735 -0.14289 -0.062116 -0.046748 -0.078169 -0.11744 -0.039178 -0.10326 -0.07573 -0.13189
3010 -0.056343 -0.12577 -0.1681 -0.044949 -0.048843 -0.023333 -0.12517 -0.0083949 -0.094133 -0.087147 -0.10277
3011 -0.077028 -0.13199 -0.13572 -0.090601 -0.096679 -0.063337 -0.12996 -0.073852 -0.12451 -0.087703 -0.15398
3012 -0.093923 -0.1303 -0.11287 -0.063203 -0.034324 -0.052521 -0.12943 -0.10732 -0.14281 -0.08942 -0.13155
3013 -0.099088 -0.090641 -0.11598 -0.085536 -0.095189 -0.070345 -0.15948 -0.027977 -0.089093 -0.085157 -0.14741
3014 -0.10231 -0.15012 -0.13067 -0.032368 -0.11166 -0.08263 -0.15302 -0.097754 -0.12156 -0.10072 -0.14512
3015 -0.10246 -0.073567 -0.12745 -0.04214 -0.09078 -0.047004 -0.1335 -0.056712 -0.089759 -0.08538 -0.14751
3016 -0.083883 -0.13719 -0.15199 -0.062912 -0.072795 -0.096288 -0.14578 -0.081459 -0.15133 -0.089797 -0.16142
3017 -0.10808 -0.13344 -0.16595 -0.085485 -0.10632 -0.072982 -0.14681 -0.044946 -0.1864 -0.081524 -0.15003
3018 -0.091613 -0.064211 -0.14512 -0.036407 0.0056446 -0.042936 -0.12439 -0.036224 -0.096859 -0.082921 -0.11511
3019 -0.085718 -0.14308 -0.13071 -0.044969 -0.071471 -0.060411 -0.14368 -0.027031 -0.13906 -0.072387 -0.16047
3020 -0.087713 -0.10521 -0.12764 -0.055072 -0.11462 -0.089605 -0.15439 -0.088968 -0.13743 -0.078224 -0.12886
3021 -0.11313 -0.11693 -0.15143 -0.079234 -0.062161 -0.051019 -0.1526 -0.094196 -0.13389 -0.10784 -0.18257
3022 -0.11587 -0.12457 -0.16115 -0.085316 -0.073126 -0.072333 -0.16432 -0.092663 -0.11716 -0.099828 -0.14965
3023 -0.1112 -0.11511 -0.13616 -0.081259 -0.051932 -0.080648 -0.13976 -0.068881 -0.12748 -0.083354 -0.15575
3024 -0.13504 -0.14388 -0.15795 -0.10471 -0.081977 -0.085582 -0.14346 -0.053268 -0.13504 -0.070301 -0.14025
3025 -0.087767 -0.10762 -0.14042 -0.081663 -0.083282 -0.063556 -0.13 -0.061115 -0.12021 -0.090678 -0.12912
3026 -0.10057 -0.1508 -0.18315 -0.069766 -0.085898 -0.08537 -0.14555 -0.095433 -0.11096 -0.090754 -0.13975
3027 -0.1199 -0.13425 -0.13943 -0.031648 -0.064603 -0.066404 -0.13444 -0.07188 -0.092658 -0.083641 -0.13159
3028 -0.12012 -0.14642 -0.14656 -0.0669 -0.053628 -0.077439 -0.11766 -0.042577 -0.15133 -0.10616 -0.16522
3029 -0.11536 -0.12174 -0.12627 -0.075543 -0.071683 -0.061303 -0.13079 -0.051255 -0.13452 -0.069295 -0.11681
3030 -0.11283 -0.15354 -0.16641 -0.10999 -0.11933 -0.099137 -0.15584 -0.057642 -0.14228 -0.098721 -0.1164
3031 -0.095067 -0.12217 -0.11915 -0.041607 -0.044444 -0.021881 -0.1081 0.022001 -0.12255 -0.090018 -0.10069
3032 -0.10837 -0.12754 -0.11413 -0.08074 -0.082909 -0.080725 -0.15511 -0.13226 -0.13714 -0.086155 -0.10489
3033 -0.087267 -0.12813 -0.14098 -0.046822 -0.073454 -0.06577 -0.1516 -0.079534 -0.15123 -0.10642 -0.13108
3034 -0.13335 -0.10706 -0.16376 -0.068544 -0.07959 -0.072204 -0.14916 -0.1243 -0.15353 -0.10685 -0.16086
3035 -0.12691 -0.14876 -0.1861 -0.067987 -0.12064 -0.078748 -0.17463 -0.089789 -0.16794 -0.12428 -0.17172
3036 -0.11443 -0.13284 -0.14878 -0.069479 -0.13779 -0.079542 -0.16343 -0.1062 -0.13782 -0.12071 -0.2018
3037 -0.1376 -0.16136 -0.13677 -0.075451 -0.098976 -0.069256 -0.16265 -0.089033 -0.14662 -0.11566 -0.15341
3038 -0.10871 -0.12394 -0.13509 -0.091843 -0.081161 -0.076171 -0.1482 -0.059511 -0.12387 -0.093895 -0.13793
3039 -0.11461 -0.1142 -0.13637 -0.055066 -0.069346 -0.057445 -0.13425 -0.042278 -0.13165 -0.072162 -0.14682
3040 -0.1403 -0.16309 -0.14187 -0.093148 -0.087721 -0.065489 -0.16654 -0.096416 -0.16464 -0.11233 -0.14125
3041 -0.11734 -0.14394 -0.17151 -0.09497 -0.090137 -0.086573 -0.15869 -0.12632 -0.15401 -0.096406 -0.14807
3042 -0.10058 -0.11596 -0.12001 -0.090233 -0.089712 -0.080087 -0.14806 -0.081 -0.13169 -0.092422 -0.16926
3043 -0.11144 -0.13574 -0.13438 -0.060585 -0.071167 -0.053652 -0.15343 -0.078108 -0.13033 -0.11119 -0.16277
3044 -0.15727 -0.17649 -0.16812 -0.077627 -0.089562 -0.067676 -0.15666 -0.080295 -0.16831 -0.098266 -0.1783
3045 -0.11848 -0.12125 -0.16518 -0.08954 -0.079988 -0.07287 -0.12969 -0.042942 -0.11923 -0.10384 -0.14251
3046 -0.13791 -0.15992 -0.15539 -0.098292 -0.10834 -0.089244 -0.15584 -0.07093 -0.15027 -0.12277 -0.17305
3047 -0.14327 -0.1767 -0.15125 -0.079814 -0.15342 -0.11037 -0.17645 -0.11168 -0.18442 -0.12401 -0.14445
3048 -0.10761 -0.17246 -0.13184 -0.063017 -0.094994 -0.070253 -0.13217 -0.080044 -0.1332 -0.082743 -0.1263
3049 -0.14031 -0.084159 -0.14269 -0.082069 -0.11093 -0.083217 -0.17015 -0.055832 -0.14714 -0.11177 -0.16464
3050 -0.095041 -0.097267 -0.13735 -0.044601 -0.080504 -0.075771 -0.11903 -0.058539 -0.10748 -0.070606 -0.13226
3051 -0.14901 -0.11589 -0.12065 -0.10009 -0.14086 -0.13311 -0.17095 -0.13921 -0.13837 -0.12487 -0.16669
3052 -0.086421 -0.094734 -0.099007 -0.068766 -0.056265 -0.03146 -0.14625 -0.068714 -0.079268 -0.10667 -0.10358
3053 -0.14477 -0.13411 -0.16481 -0.11259 -0.10475 -0.099694 -0.19273 -0.12576 -0.14552 -0.10643 -0.14619
3054 -0.10649 -0.10105 -0.11133 -0.054861 -0.088905 -0.094278 -0.16503 -0.14286 -0.10646 -0.10816 -0.16972
3055 -0.13473 -0.12162 -0.18538 -0.097943 -0.10319 -0.073062 -0.14452 -0.12872 -0.099207 -0.08458 -0.11784
3056 -0.11525 -0.12572 -0.11916 -0.040645 -0.031656 -0.060726 -0.14636 -0.082583 -0.10585 -0.10318 -0.13776
3057 -0.10117 -0.085764 -0.084393 -0.039028 -0.00085098 -0.042741 -0.11826 -0.040011 -0.033314 -0.065673 -0.075342
3058 -0.094741 -0.11085 -0.12105 -0.06621 -0.078016 -0.040495 -0.11493 -0.061948 -0.069377 -0.1022 -0.13077
3059 -0.12651 -0.13194 -0.13334 -0.069542 -0.072092 -0.054239 -0.12013 -0.11415 -0.07803 -0.095327 -0.10703
3060 -0.10004 -0.068508 -0.095206 -0.056155 -0.071007 -0.065743 -0.11939 -0.071683 -0.037204 -0.091724 -0.13338
3061 -0.1092 -0.10497 -0.12951 -0.039307 -0.038762 -0.051987 -0.12681 -0.08477 -0.043297 -0.06752 -0.12261
3062 -0.1185 -0.12969 -0.13567 -0.053599 -0.081557 -0.10139 -0.14667 -0.10628 -0.09687 -0.10047 -0.12798
3063 -0.12554 -0.13455 -0.13079 -0.070311 -0.10424 -0.10179 -0.14124 -0.11069 -0.044853 -0.099134 -0.14512
3064 -0.11048 -0.13219 -0.14382 -0.10602 -0.076358 -0.10849 -0.1413 -0.11515 -0.089916 -0.08643 -0.12696
3065 -0.081045 -0.088708 -0.075552 -0.043426 -0.056903 -0.027104 -0.1198 -0.076469 0.0011905 -0.088877 -0.079449
3066 -0.103 -0.098566 -0.08902 -0.017608 -0.074908 -0.040058 -0.14866 -0.11881 0.0096073 -0.083504 -0.070138
3067 -0.10495 -0.1137 -0.080417 0.0012692 -0.045674 -0.040483 -0.12359 -0.11747 -0.033896 -0.074901 -0.11039
3068 -0.12392 -0.14137 -0.081834 -0.0077031 -0.061699 -0.049047 -0.072963 -0.074171 -0.027129 -0.11631 -0.14453
3069 -0.089725 -0.0596 -0.023152 0.036205 -0.043064 -0.053791 -0.017199 -0.084749 0.015908 -0.079934 -0.10664
3070 -0.10552 -0.102 -0.012169 -0.0044577 -0.01168 -0.059425 -0.0047455 -0.075086 0.022854 -0.081561 -0.066696
3071 -0.10927 -0.043526 0.030444 0.00853 -0.0051148 -0.0076495 0.030768 -0.035384 0.0089912 -0.079438 -0.12215
3072 -0.15411 -0.062954 -0.015804 -0.029452 -0.08771 -0.063284 -0.029768 -0.11235 -0.030352 -0.10945 -0.10947
3073 -0.11016 -0.064882 -0.0070411 0.0030453 -0.048385 -0.039168 -0.036154 -0.048348 -0.022105 -0.071481 -0.072475
3074 -0.08211 -0.03061 0.026912 0.063993 -0.037351 -0.030712 -0.00097988 -0.0078356 0.050322 -0.072728 -0.066254
3075 -0.13954 -0.061208 -0.0038658 -0.023349 -0.057936 -0.078096 -0.050606 -0.070793 -0.021792 -0.087565 -0.13053
3076 -0.1349 -0.10362 0.018347 -0.034252 -0.073731 -0.041641 -0.071212 -0.06897 0.045985 -0.093971 -0.036563
3077 -0.10651 -0.085034 0.020629 0.009706 -0.064556 -0.038265 -0.057538 -0.074748 0.014162 -0.097288 -0.042733
3078 -0.12338 -0.099492 -0.014308 0.020924 -0.073382 -0.049139 -0.067754 -0.060575 0.013749 -0.12336 -0.042293
3079 -0.10006 -0.10244 0.0058148 0.016601 -0.073407 -0.069323 -0.03088 -0.062252 0.0054956 -0.11305 -0.050292
3080 -0.11872 -0.086348 -0.014103 0.022259 -0.072042 -0.084267 0.016783 -0.0059598 0.0098724 -0.10878 -0.026972
3081 -0.10512 -0.033836 0.03012 -0.019323 -0.098357 -0.090402 0.043407 -0.083467 -0.0016008 -0.092715 -0.033901
3082 -0.095749 -0.029294 0.062063 -0.0013556 -0.085453 -0.066006 0.077081 0.0051055 0.066466 -0.076712 -0.042481
3083 -0.10421 -0.062782 0.0048053 -0.027228 -0.068918 -0.05809 0.045185 -0.064562 0.039013 -0.088928 -0.06489
3084 -0.10099 0.05997 0.069888 -0.03196 -0.038573 -0.033624 0.092109 0.0052808 0.03503 -0.098675 -0.0022898
3085 -0.11723 0.020062 0.0062006 -0.059023 -0.075039 -0.077288 0.057523 -0.084237 -0.0046036 -0.092392 -0.011969
3086 -0.11 0.078364 0.080063 0.035815 -0.056714 -0.039983 0.092977 -0.022034 0.065863 -0.084359 0.062051
3087 -0.089134 0.025776 0.063636 0.056783 -0.066439 -0.050137 0.080781 -0.058181 0.0671 -0.063095 0.079842
3088 -0.10035 -0.017992 0.093049 0.064561 -0.039544 -0.031881 0.084265 -0.045639 0.044137 -0.094462 0.045582
3089 -0.078494 0.0071797 0.14738 0.094298 -0.02657 -0.012685 0.12221 0.009634 0.076164 -0.071029 0.078713
3090 -0.096139 0.0049117 0.14574 0.084406 -0.078105 -0.02735 0.13989 -0.0013333 0.07616 -0.079386 0.081673
3091 -0.091574 -0.039636 0.098457 0.065884 -0.03296 -0.046064 0.13671 -0.010621 0.069817 -0.083532 0.031504
3092 -0.088229 -0.023694 0.13849 0.092091 -0.041965 -0.034238 0.12663 0.016442 0.076394 -0.080999 -0.025086
3093 -0.10257 -0.036252 0.061192 0.028319 -0.092651 -0.072682 0.10405 -0.036015 0.068261 -0.092546 0.023994
3094 -0.10738 0.12384 0.068014 0.068637 -0.071126 -0.047026 0.15203 -0.032863 0.053548 -0.071643 -0.0016651
3095 -0.15005 0.082922 -0.0042329 0.022294 -0.12998 -0.1098 0.12586 -0.02625 0.0043943 -0.12292 0.00028538
3096 -0.094249 0.15489 0.11393 0.16491 -0.015977 -0.034155 0.1746 0.012213 0.1005 -0.078766 0.043396
3097 -0.10406 0.072216 0.093362 0.09891 -0.033832 -0.053459 0.17412 -0.018265 0.042658 -0.092373 0.055146
3098 -0.079929 0.15142 0.17184 0.11876 -0.091317 -0.061613 0.14946 -0.010332 0.050185 -0.055749 0.055837
3099 -0.094563 0.21829 0.16118 0.10207 -0.057842 -0.050457 0.17914 -0.0053195 0.051012 -0.069876 0.091847
3100 -0.11886 0.10553 0.19167 0.090263 -0.098008 -0.087322 0.16338 -0.0050769 0.022078 -0.081253 0.10032
3101 -0.090493 0.087563 0.16475 0.08898 -0.042013 -0.057436 0.22776 -0.027694 0.076645 -0.07616 0.086208
3102 -0.10724 0.0088355 0.145 0.089108 -0.068168 -0.0803 0.16549 -0.020672 0.042772 -0.080616 0.076819
3103 -0.1272 -0.034573 0.044458 0.082686 -0.084313 -0.084954 0.13936 -0.023919 0.010409 -0.082813 0.031259
3104 -0.10815 -0.017671 0.046081 0.11571 -0.071719 -0.070788 0.16616 0.049494 0.035295 -0.08143 0.02587
3105 -0.084533 0.079541 0.051564 0.11553 -0.061464 -0.017833 0.21095 0.048506 0.053702 -0.085557 0.04147
3106 -0.085818 0.24296 0.092806 0.13747 -0.061449 -0.037357 0.20654 0.016119 0.071349 -0.064853 0.055481
3107 -0.12159 0.21569 0.10289 0.13806 -0.076555 -0.058281 0.21131 0.034222 0.057956 -0.08325 0.067231
3108 -0.13268 0.15305 0.19466 0.088864 -0.04031 -0.068985 0.22246 0.026784 0.021873 -0.087907 0.059121
3109 -0.12738 0.17675 0.14382 0.096722 -0.091735 -0.078949 0.18236 0.016897 0.028989 -0.1066 0.096142
3110 -0.10683 0.19799 0.22371 0.085439 -0.0518 -0.062194 0.1746 0.01029 0.026556 -0.08436 0.16285
3111 -0.088133 0.22805 0.22453 0.13026 -0.064286 -0.065258 0.193 0.062452 0.052903 -0.080957 0.1613
3112 -0.081328 0.091635 0.23293 0.1671 -0.068881 -0.053922 0.19538 0.070825 0.03409 -0.083554 0.10502
3113 -0.073023 0.10623 0.23799 0.15015 -0.014206 -0.019936 0.22911 0.078548 0.074637 -0.07585 0.080504
3114 -0.10756 0.049309 0.22099 0.13122 -0.052931 -0.067091 0.24304 0.02583 0.022453 -0.078217 0.028124
3115 -0.083133 0.066881 0.26754 0.11001 -0.073477 -0.041925 0.24044 0.081903 0.01611 -0.093664 0.033205
3116 -0.066518 0.25073 0.26729 0.11911 -0.049262 -0.042529 0.2458 0.096955 0.044847 -0.070221 0.014815
3117 -0.11144 0.16526 0.2179 0.12282 -0.015467 -0.080503 0.20085 0.066428 -0.0045562 -0.092587 0.097436
3118 -0.079698 0.24344 0.27282 0.088481 -0.049913 -0.053227 0.2055 0.084321 0.019951 -0.081844 0.097816
3119 -0.093562 0.23081 0.29466 0.091929 -0.034638 -0.046822 0.21167 0.049943 0.025657 -0.092141 0.11952
3120 -0.10623 0.20646 0.17669 0.081346 -0.044423 -0.086946 0.12157 0.013506 0.017974 -0.051718 0.13059
3121 -0.096102 0.19177 0.26905 0.097824 -0.050698 -0.01615 0.17688 0.086309 0.018531 -0.074924 0.132
3122 -0.10338 0.1644 0.25189 0.089792 -0.041184 -0.040664 0.22424 0.11473 0.015058 -0.047571 0.13451
3123 -0.099592 0.12899 0.25071 0.13257 -0.096209 -0.12804 0.18247 0.014434 -0.012315 -0.050598 0.10245
3124 -0.10403 0.23593 0.28468 0.17712 0.0079358 -0.039833 0.2395 0.086247 0.027851 -0.051055 0.098919
3125 -0.11058 0.24588 0.26318 0.17314 -0.075289 -0.054717 0.2062 0.094459 0.016728 -0.050501 0.049609
3126 -0.10864 0.20645 0.2975 0.13122 -0.031985 -0.047661 0.18207 0.062292 -0.00045501 -0.044028 0.07181
3127 -0.10332 0.21024 0.28289 0.15658 -0.03824 -0.024935 0.14429 0.036355 0.025262 -0.062695 0.03581
3128 -0.10662 0.18581 0.28489 0.079738 -0.038465 -0.028199 0.16718 0.076427 0.025899 -0.066432 0.066531
3129 -0.073922 0.27329 0.3293 0.10873 0.038699 0.044696 0.19152 0.1475 0.078995 -0.062768 0.10819
3130 -0.1107 0.1222 0.26919 0.051823 -0.047266 -0.045528 0.1744 0.081322 0.020272 -0.051635 0.136
3131 -0.089712 0.22328 0.22124 0.093861 -0.0085811 -0.027442 0.19853 0.12972 0.020789 -0.053082 0.18688
3132 -0.095477 0.24206 0.20546 0.069508 0.0034237 -0.0070763 0.24385 0.11998 0.025806 -0.051528 0.13505
3133 -0.087062 0.23083 0.25896 0.11355 -0.0079816 0.0033995 0.28107 0.13611 0.033683 -0.059405 0.090263
3134 -0.097367 0.15807 0.22923 0.065254 -0.024297 -0.043565 0.23156 0.060823 0.023979 -0.025862 0.087584
3135 -0.087942 0.21496 0.24546 0.096912 -0.016082 -0.030519 0.22797 0.11438 0.027216 -0.026079 0.057234
3136 -0.15121 0.12471 0.22897 0.088849 -0.074247 -0.076943 0.12837 -0.021912 -0.037297 -0.020925 0.0057345
3137 -0.095742 0.18052 0.28615 0.076877 -0.0096727 -0.023757 0.17529 0.050711 0.01814 -0.027642 0.055185
3138 -0.12398 0.16234 0.28319 0.020235 -0.064558 -0.063502 0.11103 0.068994 -0.063693 -0.047459 0.081315
3139 -0.081181 0.20725 0.30741 0.060012 0.0067468 -0.029276 0.1687 0.10071 0.012073 0.0016244 0.13128
3140 -0.13004 0.13603 0.32921 0.08524 0.012412 -0.02184 0.11951 0.074489 -0.02257 -0.045992 0.11565
3141 -0.084491 0.19825 0.32541 0.096138 0.015926 0.015786 0.14171 0.14199 -0.0010031 -0.025249 0.080997
3142 -0.11414 0.085825 0.25135 0.034845 -0.009109 -0.047308 0.11615 0.034374 -0.045236 -0.045386 0.070427
3143 -0.085211 0.13675 0.28777 0.11848 0.062746 0.049427 0.14136 0.075327 -0.0011595 -0.0089526 0.047858
3144 -0.10838 0.12869 0.24072 0.074421 0.04317 0.061333 0.15225 0.08965 -0.0068127 -0.045739 0.045518
3145 -0.075071 0.22549 0.25237 0.094878 0.030965 0.051459 0.16222 0.10612 0.033774 0.00018397 0.094809
3146 -0.099586 0.21112 0.27439 0.060236 0.04191 0.051395 0.16691 0.071045 -0.017699 -0.027333 0.062409
3147 -0.094541 0.2026 0.25446 0.069674 0.038535 0.086361 0.15382 0.063137 -0.051492 -0.01515 0.01499
3148 -0.094296 0.17971 0.28486 0.057221 0.041969 0.058676 0.16057 0.10242 -0.0060955 -0.0044562 0.01915
3149 -0.090231 0.14566 0.25975 0.051499 0.040854 0.10241 0.16062 0.094853 -0.022869 0.019927 0.017621
3150 -0.092636 0.15663 0.24243 0.030907 0.031249 0.069248 0.094936 0.027235 0.036918 0.00051029 0.071541
3151 -0.078041 0.12989 0.21102 0.054034 -0.0018465 0.048284 0.10264 0.10655 -0.020185 0.00073356 0.067372
3152 -0.098856 0.14127 0.24899 0.050522 0.026928 0.04623 0.13431 0.092241 -0.016098 0.0033468 0.10486
3153 -0.097581 0.16424 0.24639 0.05938 0.086313 0.10491 0.17801 0.12389 0.0079185 -0.0176 0.065402
3154 -0.098976 0.074738 0.2074 0.051417 0.033118 0.056001 0.10798 0.054476 -0.0082047 -0.0024366 0.058403
3155 -0.095621 0.10359 0.18824 0.046335 0.039822 0.058337 0.085145 0.0084586 -0.046738 0.011897 0.030453
3156 -0.10144 0.10924 0.21612 0.035103 0.096287 0.1271 0.13657 0.085311 -0.011991 0.0068099 0.043024
3157 -0.12262 0.088604 0.1762 0.04369 0.017182 0.10083 0.089993 0.0064939 -0.074354 0.0038231 0.042634
3158 -0.11038 0.018406 0.17155 -0.016302 -0.023663 0.10064 0.079467 0.021297 -0.091798 0.014056 0.040235
3159 -0.07036 0.087578 0.24235 0.015146 0.050501 0.11967 0.11986 0.036759 0.0053392 0.03431 0.084165
3160 -0.10437 0.08338 0.17076 0.012504 -0.012524 0.072446 0.11028 0.067902 -0.084074 0.017573 0.076106
3161 -0.10885 0.058342 0.16918 0.0089312 0.029841 0.039562 0.078919 0.056004 -0.043507 0.020086 0.092516
3162 -0.12405 0.041514 0.19025 0.0084489 0.015066 0.073357 0.069373 -0.010523 -0.09873 0.033509 0.072207
3163 -0.10773 0.066036 0.18299 0.0035166 0.04003 0.088313 0.094817 0.08761 -0.055334 0.046983 0.053627
3164 -0.10369 0.021728 0.16332 -0.0033258 0.010485 0.093599 0.06941 0.039522 -0.046007 0.021036 0.052588
3165 -0.0941 0.0062602 0.18473 -0.0057281 0.02099 0.15142 0.087804 -0.002965 -0.03622 0.052879 0.043538
3166 -0.11923 0.079422 0.15759 -0.0090204 0.027844 0.10849 0.087858 0.0099577 -0.034353 0.071843 0.024059
3167 -0.07247 0.062324 0.19124 0.061827 0.080199 0.164 0.1025 0.05203 -0.026726 0.045086 0.067559
3168 -0.095065 0.11247 0.18172 0.040275 0.079134 0.14483 0.097876 0.051543 -0.06178 0.038389 0.039579
3169 -0.08605 0.10336 0.20093 0.012453 0.060919 0.14733 0.09029 0.036776 -0.0056328 0.069232 0.06127
3170 -0.068865 0.06265 0.19784 0.05636 0.092153 0.18022 0.12226 0.062508 0.001734 0.078736 0.0697
3171 -0.07424 0.098282 0.20251 0.047998 0.096338 0.14172 0.10285 0.030541 -0.051719 0.066989 0.010081
3172 -0.13128 0.037624 0.162 0.038966 0.062163 0.15807 0.058032 -0.015066 -0.047262 0.034802 0.034421
3173 -0.10104 0.024786 0.16161 0.044273 0.066698 0.11062 0.038806 -0.0068438 -0.096416 0.059885 0.049182
3174 -0.094165 0.096898 0.19877 0.094401 0.10466 0.14097 0.062319 0.029869 0.023791 0.078169 0.075892
3175 -0.08051 0.04955 0.17523 0.073499 0.1149 0.12308 0.064513 -0.018609 -0.035752 0.093182 0.072993
3176 -0.1093 0.029452 0.18517 0.040776 0.041172 0.070848 0.048477 0.0040741 -0.055275 0.075975 0.039543
3177 -0.081629 0.065384 0.19706 0.026524 0.11298 0.063604 0.081021 0.064727 -0.030828 0.067468 0.036884
3178 -0.097234 0.0092459 0.12225 0.0013418 0.049251 0.07553 0.030825 0.0018594 -0.057102 0.074972 0.033424
3179 -0.092919 0.094738 0.17687 0.045729 0.057736 0.13168 0.045589 0.020642 0.00050515 0.084625 0.034455
3180 -0.1111 0.05411 0.14492 0.0032671 0.081471 0.14622 0.030293 -0.035575 -0.020588 0.038178 0.049205
3181 -0.13164 0.0034818 0.11611 -0.024485 0.059975 0.14473 0.039677 -0.0032026 -0.056071 0.026041 -0.040484
3182 -0.13476 -0.017696 0.10881 -0.044538 0.0203 0.1074 0.0027406 0.0111 -0.073084 0.026605 -0.029914
3183 -0.090079 0.033576 0.15588 0.03556 0.090285 0.19278 0.064034 0.023133 -0.055908 0.063368 0.022746
3184 -0.099914 0.023518 0.1267 -0.012762 0.07331 0.15196 0.025538 -0.028465 -0.016381 0.050231 0.016967
3185 -0.090449 0.01085 0.13643 0.0032655 0.057454 0.091851 0.031732 -0.013892 -0.083504 0.098735 0.016927
3186 -0.11966 0.020912 0.11218 -0.027577 0.030069 0.064016 0.00039614 0.020671 -0.085247 0.075468 0.014648
3187 -0.13394 -0.068026 0.08836 -0.041829 0.043774 0.086762 0.0316 0.010873 -0.11075 0.088201 0.0059183
3188 -0.11861 -0.0066743 0.11606 -0.014651 0.068798 0.098438 0.034664 -0.0099641 -0.088344 0.11142 -0.025181
3189 -0.11111 -0.015992 0.15458 0.017226 0.060953 0.17487 0.067488 0.057929 -0.042457 0.12496 0.036249
3190 -0.086764 0.02219 0.16178 0.0064739 0.016388 0.08921 -0.0070783 -0.028169 -0.11664 0.080771 -0.0029503
3191 -0.1115 -0.042278 0.086971 -0.032988 0.047363 0.065555 0.0074856 -0.0075862 -0.087563 0.056944 -0.02213
3192 -0.11126 0.0059436 0.17955 -0.015301 0.055367 0.092011 0.0070595 0.037756 -0.041107 0.076627 -0.0022994
3193 -0.1149 -0.031934 0.10713 -0.015353 0.018832 0.077027 0.0035634 0.021639 -0.07576 0.033051 -0.015579
3194 -0.1048 -0.036672 0.12677 -0.0060653 0.026577 0.10235 0.010167 0.055612 -0.095303 0.047584 0.016772
3195 -0.11635 -0.03036 0.1141 -0.019828 -0.011218 0.077809 -1.8825e-05 -0.045116 -0.074166 0.057547 -0.063218
3196 -0.10896 0.0096315 0.119 -0.01803 0.027316 0.058514 -0.0072849 -0.032743 -0.090109 0.06958 -0.0046575
3197 -0.099598 -0.012036 0.13933 -0.032722 0.076991 0.10655 0.055489 0.0186 -0.030253 0.088964 -0.034117
3198 -0.077993 0.019315 0.141 -0.015315 0.018146 0.13572 0.0092429 0.016842 -0.035806 0.084487 0.0068934
3199 -0.089658 0.0020175 0.16461 7.3056e-05 0.046941 0.092452 0.0087967 -0.012425 -0.069279 0.12157 0.0003339
3200 -0.065803 0.022009 0.19358 -0.0020493 0.076155 0.096117 0.019161 0.024158 -0.031102 0.11525 -0.0059756
3201 -0.12314 0.015821 0.095117 -0.056432 -0.00799 0.028813 -0.040745 -0.0012298 -0.095705 0.053417 -0.077715
3202 -0.091943 -0.028747 0.09716 -0.067504 0.030615 0.081439 0.010588 -0.016447 -0.092699 0.0768 -0.019095
3203 -0.1226 -0.023125 0.039703 -0.077726 -0.010421 0.053505 -0.045168 -0.088364 -0.096262 0.044843 -0.031244
3204 -0.10894 -0.036153 0.11298 -0.052399 0.052644 0.061871 0.0016762 0.065168 -0.081045 0.045207 -0.018254
3205 -0.10691 -0.054501 0.076218 -0.041071 0.0026789 0.022896 -0.02532 -0.081779 -0.074998 0.05313 -0.035953
3206 -0.099193 0.020501 0.095761 -0.030443 0.045114 0.079562 -0.005586 0.052853 -0.056741 0.073013 -0.077883
3207 -0.11072 -0.010407 0.065903 -0.050576 0.011448 0.055448 -0.011682 -0.028734 -0.074135 0.040906 -0.029802
3208 -0.13651 -0.071445 0.061886 -0.037348 -0.028817 0.045374 -0.032978 -0.0032312 -0.1019 0.01616 -0.039992
3209 -0.10469 0.010037 0.11311 -0.05162 0.015718 0.08729 -0.031824 -0.045929 -0.11073 0.046433 -0.072861
3210 -0.11864 -0.0019908 0.1176 -0.022722 0.027743 0.097535 -0.02544 -0.025916 -0.1151 0.069146 -0.060591
3211 -0.093028 -0.014069 0.10317 -0.033765 0.0066572 0.056621 -0.022987 -0.028733 -0.031847 0.075309 -0.0096305
3212 -0.087963 -0.061967 0.091947 -0.021607 0.006142 0.050337 -0.022683 -0.011081 -0.089891 0.084013 -0.05678
3213 -0.11488 -0.090765 0.036529 -0.074769 -0.028203 0.0094527 -0.052909 -0.066138 -0.10248 0.068166 -0.02973
3214 -0.11421 -0.10094 0.064432 -0.038182 0.018581 0.067849 -0.027775 0.0032446 -0.098747 0.063279 -0.077479
3215 -0.11011 -0.026251 0.118 -0.017894 0.038866 0.056844 -0.007401 0.031397 -0.08153 0.059322 -0.041589
3216 -0.12933 -0.054979 0.054047 -0.051136 -0.039759 0.01677 -0.071617 -0.0259 -0.13782 0.0084257 -0.060018
3217 -0.091497 -0.082217 0.04517 -0.053679 -0.010144 0.054986 -0.025383 -0.048307 -0.11144 0.034139 -0.068008
3218 -0.12041 -0.077335 0.066082 -0.063271 -0.02904 0.017692 -0.066329 -0.065945 -0.09483 0.012882 -0.065987
3219 -0.095297 -0.035633 0.067945 -0.047403 -0.026485 0.043467 -0.059235 -0.043682 -0.071093 0.0067355 -0.056757
3220 -0.10646 -0.038591 0.061788 -0.034066 0.0017898 0.036603 -0.063651 -0.02352 -0.083586 0.028409 -0.061636
3221 -0.065157 0.010311 0.06827 -0.044548 -0.013925 0.050719 -0.052618 -0.068107 -0.077169 0.041092 -0.033946
3222 -0.11464 -0.053087 0.050343 -0.08468 -0.0046707 0.031025 -0.057164 -0.0083942 -0.10438 0.017305 -0.079215
3223 -0.10403 -0.047515 0.026236 -0.019403 -0.00089601 0.020881 -0.05435 -0.023362 -0.084806 0.015659 -0.075065
3224 -0.13352 -0.082953 0.0046383 -0.029105 -0.088871 -0.025234 -0.10061 -0.11434 -0.13769 0.042002 -0.075274
3225 -0.10662 -0.076641 0.045781 -0.038687 -0.059307 0.012372 -0.057572 -0.029156 -0.17741 0.050355 -0.11629
3226 -0.11483 -0.046529 0.039704 -0.07155 -0.059002 0.013268 -0.059068 -0.077654 -0.12986 0.044148 -0.089244
3227 -0.1241 -0.076107 0.020936 -0.061422 -0.035197 0.021394 -0.089774 -0.063081 -0.10245 0.048612 -0.088623
3228 -0.1007 -0.11129 -0.011751 -0.080684 -0.067412 0.01934 -0.06186 -0.074378 -0.14591 0.014775 -0.088563
3229 -0.11837 -0.066753 -0.0050584 -0.046607 -0.078068 -0.017545 -0.080916 -0.085006 -0.10668 0.016678 -0.10716
3230 -0.13373 -0.1298 -0.0057258 -0.093659 -0.082403 -0.029209 -0.10092 -0.068413 -0.15453 0.0029114 -0.12415
3231 -0.10773 -0.13461 -0.00061316 -0.087591 -0.0071282 0.00098698 -0.071179 -0.02256 -0.13722 0.0062047 -0.11742
3232 -0.13967 -0.10866 0.010279 -0.057033 -0.018243 0.027243 -0.094265 -0.082478 -0.10781 -0.007862 -0.048571
3233 -0.093497 -0.047395 -0.014158 -0.051036 0.031211 0.034989 -0.054461 -0.041655 -0.10307 0.027011 -0.05394
3234 -0.11645 -0.074173 -0.013795 -0.054218 -0.071904 -8.5647e-05 -0.069507 -0.042952 -0.10693 -0.010845 -0.11802
3235 -0.097966 -0.048451 0.070217 -0.0285 -0.00099926 0.044 -0.035643 -0.01712 -0.098364 0.019898 -0.066249
3236 -0.12146 -0.14955 -0.03338 -0.089883 -0.099025 -0.063304 -0.11594 -0.095387 -0.10992 0.004781 -0.12925
3237 -0.094586 -0.073497 0.018433 -0.033695 0.02918 0.044682 -0.065685 -0.019295 -0.033981 0.021364 -0.097108
3238 -0.1197 -0.096235 0.0014154 -0.089417 -0.024555 -0.0042725 -0.084981 -0.070792 -0.1538 0.0099876 -0.12377
3239 -0.11523 -0.099093 0.013198 -0.06709 -0.0094703 0.032693 -0.054758 -0.0052993 -0.090937 0.019871 -0.055947
3240 -0.12382 -0.10072 -0.023129 -0.093422 -0.059076 -0.015191 -0.099844 -0.11749 -0.1392 0.031574 -0.087067
3241 -0.12635 -0.098259 -0.0092067 -0.086284 -0.0065809 0.019305 -0.06712 -0.040244 -0.12115 0.029607 -0.078967
3242 -0.10848 -0.1094 -0.0046541 -0.027057 0.020024 0.025701 -0.072996 -0.059361 -0.088617 0.014981 -0.085756
3243 -0.10715 -0.094585 -0.022891 -0.036849 0.0075486 0.029846 -0.061032 -0.035809 -0.12363 0.023264 -0.13013
3244 -0.095731 -0.10786 -0.032219 -0.098341 -0.027947 -0.0059777 -0.061068 -0.026396 -0.10762 0.017567 -0.1089
3245 -0.12151 -0.12414 -0.050056 -0.075864 -0.009682 0.0073381 -0.065734 -0.045323 -0.10934 -0.01539 -0.14084
3246 -0.13135 -0.11526 -0.055793 -0.092856 -0.055507 -0.027406 -0.12675 -0.046831 -0.11594 0.0018237 -0.1222
3247 -0.12328 -0.11651 -0.064681 -0.048868 -0.034263 0.05262 -0.091806 -0.035488 -0.10661 -0.011953 -0.11069
3248 -0.14121 -0.15495 -0.051578 -0.10831 -0.029768 -0.022945 -0.10145 -0.070945 -0.12986 -0.02102 -0.12364
3249 -0.13914 -0.13894 -0.076656 -0.079613 -0.043443 -0.033659 -0.10848 -0.088733 -0.12807 -0.022697 -0.12694
3250 -0.11222 -0.13061 -0.058063 -0.074875 -0.063488 -0.021313 -0.078325 -0.11797 -0.11275 -0.0014133 -0.097982
3251 -0.13724 -0.13405 -0.06287 -0.061208 -0.056634 -0.024547 -0.10159 -0.046528 -0.10716 -0.0136 -0.11146
3252 -0.14545 -0.156 -0.087018 -0.10437 -0.041849 -0.049581 -0.094077 -0.085235 -0.15215 -0.021247 -0.11118
3253 -0.11392 -0.076416 -0.034545 -0.044302 0.00041586 0.019034 -0.10361 -0.067912 -0.11872 -0.029943 -0.12316
3254 -0.15817 -0.15289 -0.099232 -0.10784 -0.10056 -0.0712 -0.15868 -0.11094 -0.15694 -0.03022 -0.11381
3255 -0.15806 -0.19957 -0.1075 -0.10313 -0.044845 -0.053484 -0.12985 -0.077637 -0.18373 0.0027831 -0.07979
3256 -0.11637 -0.14579 -0.067957 -0.098989 -0.06382 0.0085117 -0.10625 -0.051344 -0.12262 -0.022714 -0.11328
3257 -0.14372 -0.16419 -0.12827 -0.12807 -0.12577 -0.10134 -0.15196 -0.12274 -0.12677 -0.02601 -0.14577
3258 -0.12378 -0.12504 -0.062152 -0.059884 -0.04116 -0.016747 -0.10031 -0.070209 -0.11718 -0.0056371 -0.050569
3259 -0.13484 -0.16089 -0.10906 -0.091206 -0.10562 -0.040961 -0.121 -0.10107 -0.14104 -0.018374 -0.13621
3260 -0.12463 -0.19357 -0.13119 -0.11164 -0.085871 -0.051685 -0.13465 -0.093704 -0.085964 -0.027151 -0.12803
3261 -0.12016 -0.15042 -0.15038 -0.099861 -0.052226 -0.046529 -0.14654 -0.12091 -0.14837 -0.042157 -0.082777
3262 -0.13993 -0.17177 -0.10961 -0.12923 -0.078912 -0.057544 -0.14462 -0.092228 -0.15994 -0.060494 -0.10873
3263 -0.1436 -0.12446 -0.11435 -0.076145 -0.042667 -0.019378 -0.11323 -0.11861 -0.14872 -0.050411 -0.10884
3264 -0.12819 -0.14266 -0.10552 -0.11221 -0.066822 -0.033932 -0.13525 -0.092073 -0.14843 -0.045568 -0.13451
3265 -0.15395 -0.13129 -0.12584 -0.12107 -0.014807 -0.00070613 -0.10966 -0.06429 -0.11579 -0.048484 -0.10214
3266 -0.13342 -0.13124 -0.10544 -0.096222 -0.043713 -0.04983 -0.10589 -0.10385 -0.13219 -0.043371 -0.12328
3267 -0.14885 -0.1811 -0.13971 -0.12517 -0.068238 -0.044545 -0.1361 -0.092235 -0.12763 -0.063288 -0.17174
3268 -0.16769 -0.16214 -0.091785 -0.091127 -0.070553 -0.029449 -0.12157 -0.11929 -0.17177 -0.036885 -0.12494
3269 -0.13364 -0.17312 -0.12708 -0.065819 -0.064968 -0.050853 -0.11908 -0.05476 -0.12976 -0.038821 -0.11611
3270 -0.12109 -0.13534 -0.09957 -0.079582 -0.046454 -0.033117 -0.12316 -0.10021 -0.11214 -0.048888 -0.14727
3271 -0.15589 -0.21872 -0.1802 -0.088164 -0.066159 -0.059311 -0.12626 -0.078755 -0.15699 -0.025545 -0.16512
3272 -0.11283 -0.12137 -0.11086 -0.081306 -0.032504 -0.021076 -0.12178 -0.077902 -0.12268 -0.039031 -0.13048
3273 -0.17235 -0.14435 -0.16799 -0.103 -0.08541 -0.03832 -0.14739 -0.14 -0.15445 -0.061498 -0.15753
3274 -0.12196 -0.1494 -0.088159 -0.10311 -0.076415 -0.036864 -0.14741 -0.10619 -0.1504 -0.040915 -0.10251
3275 -0.15916 -0.1891 -0.14873 -0.094883 -0.05713 -0.057088 -0.13929 -0.14425 -0.16066 -0.058062 -0.17457
3276 -0.11765 -0.16383 -0.1062 -0.074696 -0.045105 -0.033162 -0.13588 -0.063121 -0.10563 -0.054718 -0.11816
3277 -0.12972 -0.10964 -0.12603 -0.067608 -0.1022 -0.025437 -0.13862 -0.086369 -0.10172 -0.031265 -0.12097
3278 -0.15859 -0.19212 -0.1474 -0.10288 -0.088116 -0.043551 -0.13812 -0.074126 -0.17031 -0.063442 -0.11882
3279 -0.13503 -0.127 -0.12946 -0.074673 -0.013511 -0.038945 -0.096442 -0.071333 -0.14449 -0.043149 -0.1125
3280 -0.12326 -0.11461 -0.12807 -0.091275 -0.044126 -0.026289 -0.13256 -0.060271 -0.10971 -0.049535 -0.098928
3281 -0.11551 -0.15983 -0.15871 -0.040477 -0.13441 -0.037163 -0.13432 -0.078838 -0.10739 -0.060872 -0.10846
3282 -0.13323 -0.12673 -0.14235 -0.10585 -0.079127 -0.058988 -0.1295 -0.078466 -0.11139 -0.076409 -0.11656
3283 -0.14466 -0.15515 -0.19246 -0.13328 -0.11684 -0.049572 -0.12746 -0.057303 -0.13521 -0.084846 -0.13999
3284 -0.12086 -0.14194 -0.16624 -0.077454 -0.085048 -0.055946 -0.13238 -0.09933 -0.12695 -0.077222 -0.13154
3285 -0.15049 -0.19282 -0.19044 -0.078036 -0.10381 -0.07953 -0.1356 -0.099748 -0.1533 -0.086809 -0.13569
3286 -0.13638 -0.16752 -0.16518 -0.096759 -0.060338 -0.068155 -0.13602 -0.061365 -0.1629 -0.056736 -0.12327
3287 -0.13304 -0.13294 -0.14287 -0.075541 -0.058183 -0.062939 -0.14679 -0.10817 -0.12546 -0.062792 -0.14215
3288 -0.15835 -0.19084 -0.17665 -0.13046 -0.094989 -0.073193 -0.16739 -0.12062 -0.17862 -0.090089 -0.14195
3289 -0.13699 -0.14443 -0.18846 -0.072546 -0.063284 -0.034897 -0.12847 -0.064277 -0.1535 -0.064916 -0.15498
3290 -0.13049 -0.13723 -0.1499 -0.096918 -0.052849 -0.033571 -0.13799 -0.10983 -0.14829 -0.064243 -0.16306
3291 -0.13537 -0.14774 -0.17708 -0.08625 -0.081844 -0.080746 -0.17853 -0.10283 -0.1263 -0.069959 -0.1428
3292 -0.17007 -0.14013 -0.1571 -0.081223 -0.1117 -0.03585 -0.13808 -0.086669 -0.12007 -0.065446 -0.12246
3293 -0.15468 -0.15617 -0.16371 -0.10672 -0.056345 -0.077324 -0.16789 -0.087856 -0.17128 -0.072053 -0.16882
3294 -0.13395 -0.15007 -0.18154 -0.11627 -0.12337 -0.075218 -0.13764 -0.086674 -0.13818 -0.07332 -0.1987
3295 -0.12752 -0.10726 -0.14374 -0.07949 -0.091576 -0.042682 -0.13242 -0.059011 -0.128 -0.074176 -0.10103
3296 -0.15557 -0.14374 -0.16038 -0.092562 -0.033811 -0.023627 -0.14168 -0.075999 -0.14407 -0.070123 -0.13815
3297 -0.14921 -0.17472 -0.19575 -0.10344 -0.1318 -0.083621 -0.17421 -0.1396 -0.14678 -0.08858 -0.18353
3298 -0.13309 -0.13149 -0.19243 -0.097117 -0.10696 -0.050095 -0.16297 -0.11569 -0.18637 -0.090597 -0.14238
3299 -0.13827 -0.17341 -0.18313 -0.11526 -0.061137 -0.061989 -0.14724 -0.10595 -0.14144 -0.086193 -0.13248
3300 -0.10922 -0.10748 -0.13489 -0.074591 -0.085912 -0.046523 -0.12061 -0.083628 -0.10339 -0.0602 -0.10719
3301 -0.16249 -0.16962 -0.19979 -0.14605 -0.088777 -0.057178 -0.16409 -0.11561 -0.14699 -0.095317 -0.16833
3302 -0.15478 -0.14883 -0.18297 -0.11932 -0.053972 -0.081552 -0.15738 -0.076143 -0.12588 -0.073534 -0.15369
3303 -0.12426 -0.15743 -0.20477 -0.12293 -0.079118 -0.087486 -0.16409 -0.14802 -0.13335 -0.09135 -0.17362
3304 -0.16427 -0.13511 -0.2078 -0.1468 -0.079443 -0.05879 -0.16202 -0.090227 -0.15452 -0.083767 -0.1681
3305 -0.13579 -0.12169 -0.21094 -0.094643 -0.056208 -0.070585 -0.16225 -0.071665 -0.15788 -0.098534 -0.13273
3306 -0.17374 -0.14406 -0.18005 -0.089335 -0.031804 -0.033569 -0.13533 -0.098052 -0.166 -0.10983 -0.12561
3307 -0.15802 -0.17629 -0.16032 -0.1223 -0.067389 -0.068613 -0.13599 -0.11481 -0.15507 -0.10474 -0.16263
3308 -0.14677 -0.21291 -0.17999 -0.11633 -0.095544 -0.073717 -0.15789 -0.10618 -0.17615 -0.10741 -0.18323
3309 -0.16169 -0.18048 -0.18195 -0.12675 -0.091649 -0.086401 -0.16616 -0.051104 -0.17489 -0.10433 -0.15632
3310 -0.16664 -0.15956 -0.19917 -0.15285 -0.10675 -0.085056 -0.1794 -0.11156 -0.17331 -0.11334 -0.14159
3311 -0.14787 -0.17554 -0.19426 -0.11018 -0.08249 -0.05228 -0.14784 -0.061989 -0.19496 -0.097314 -0.14572
3312 -0.14586 -0.15608 -0.22617 -0.10079 -0.12977 -0.071604 -0.146 -0.064276 -0.13888 -0.1007 -0.1742
3313 -0.18656 -0.24477 -0.2594 -0.17808 -0.18242 -0.14536 -0.19154 -0.18378 -0.20276 -0.11144 -0.17346
3314 -0.16217 -0.14131 -0.17103 -0.093644 -0.085836 -0.063132 -0.14569 -0.091951 -0.20161 -0.10699 -0.16834
3315 -0.16757 -0.17818 -0.21612 -0.13676 -0.10664 -0.075057 -0.16333 -0.13777 -0.15733 -0.11848 -0.16003
3316 -0.1485 -0.15406 -0.1991 -0.080578 -0.11115 -0.071061 -0.15911 -0.11413 -0.16319 -0.11472 -0.14203
3317 -0.16819 -0.15017 -0.21089 -0.12647 -0.067232 -0.062685 -0.14701 -0.075233 -0.16038 -0.10165 -0.1279
3318 -0.14042 -0.19055 -0.2159 -0.12678 -0.094297 -0.10705 -0.15501 -0.10996 -0.1798 -0.10771 -0.15522
3319 -0.16508 -0.19285 -0.20058 -0.11541 -0.099552 -0.092743 -0.14035 -0.1289 -0.15904 -0.11672 -0.14675
3320 -0.13878 -0.18521 -0.18765 -0.093338 -0.089977 -0.090668 -0.1653 -0.10886 -0.15152 -0.096965 -0.15319
3321 -0.13988 -0.1545 -0.18779 -0.11538 -0.076313 -0.061352 -0.13063 -0.082142 -0.14881 -0.10088 -0.14044
3322 -0.15958 -0.18457 -0.18203 -0.11755 -0.095758 -0.11154 -0.1701 -0.1011 -0.16166 -0.1214 -0.18276
3323 -0.10866 -0.14531 -0.18834 -0.12046 -0.10111 -0.09489 -0.14941 -0.13578 -0.14274 -0.10098 -0.15315
3324 -0.15525 -0.17108 -0.2052 -0.11671 -0.092228 -0.078334 -0.17846 -0.11139 -0.14728 -0.098492 -0.13732
3325 -0.16523 -0.16094 -0.23218 -0.12836 -0.087564 -0.10396 -0.17757 -0.11662 -0.18809 -0.13313 -0.17036
3326 -0.16678 -0.14609 -0.18969 -0.12514 -0.10678 -0.089273 -0.12535 -0.041299 -0.12243 -0.12868 -0.11356
3327 -0.16491 -0.19948 -0.26548 -0.13933 -0.13815 -0.095917 -0.17533 -0.15088 -0.15905 -0.12149 -0.15944
3328 -0.16777 -0.19538 -0.22538 -0.1358 -0.10291 -0.074941 -0.17148 -0.10974 -0.15643 -0.13203 -0.18672
3329 -0.19384 -0.24566 -0.29509 -0.14792 -0.21379 -0.17371 -0.21995 -0.18365 -0.18288 -0.14385 -0.12759
3330 -0.18247 -0.17161 -0.18757 -0.10689 -0.16195 -0.10723 -0.16875 -0.078189 -0.15544 -0.1212 -0.17695
3331 -0.12138 -0.13384 -0.19141 -0.096743 -0.075045 -0.063594 -0.14744 -0.10019 -0.11184 -0.10663 -0.16227
3332 -0.15072 -0.17874 -0.23619 -0.14106 -0.13587 -0.11252 -0.16909 -0.10911 -0.16458 -0.12446 -0.18825
3333 -0.15417 -0.095387 -0.20309 -0.078278 -0.073026 -0.061202 -0.14737 -0.11293 -0.13513 -0.11385 -0.14548
3334 -0.15737 -0.14032 -0.20771 -0.10606 -0.13571 -0.096017 -0.1728 -0.11949 -0.14601 -0.12451 -0.12922
3335 -0.15947 -0.18188 -0.17457 -0.12045 -0.083596 -0.095991 -0.16521 -0.096575 -0.11616 -0.081826 -0.15097
3336 -0.12366 -0.14256 -0.15577 -0.085585 -0.039272 -0.032155 -0.12918 -0.062743 -0.087888 -0.10199 -0.12781
3337 -0.11928 -0.11223 -0.13438 -0.064467 -0.046097 -0.049579 -0.12816 -0.09014 -0.12543 -0.097849 -0.15232
3338 -0.14454 -0.15249 -0.17365 -0.13487 -0.10972 -0.11338 -0.18959 -0.14 -0.12873 -0.14027 -0.17454
3339 -0.16044 -0.20731 -0.18047 -0.102 -0.10746 -0.10422 -0.18244 -0.11276 -0.16077 -0.14335 -0.18061
3340 -0.13702 -0.1656 -0.18964 -0.089684 -0.063863 -0.056322 -0.1515 -0.065362 -0.11467 -0.11629 -0.13413
3341 -0.14973 -0.17203 -0.19689 -0.11254 -0.11229 -0.098966 -0.16033 -0.11698 -0.1569 -0.13649 -0.14835
3342 -0.1393 -0.13757 -0.19295 -0.068409 -0.091753 -0.08508 -0.16442 -0.061497 -0.15058 -0.11204 -0.18831
3343 -0.15359 -0.16735 -0.20935 -0.12266 -0.12265 -0.10695 -0.17377 -0.10404 -0.13686 -0.13022 -0.17481
3344 -0.16358 -0.20159 -0.24326 -0.12231 -0.13509 -0.11433 -0.17953 -0.11842 -0.18511 -0.13438 -0.14837
3345 -0.13562 -0.15508 -0.20784 -0.076546 -0.077189 -0.041003 -0.1393 -0.082159 -0.099857 -0.11235 -0.077258
3346 -0.16603 -0.21056 -0.20998 -0.10008 -0.082554 -0.11757 -0.18835 -0.11945 -0.17649 -0.14955 -0.14769
3347 -0.16371 -0.19488 -0.255 -0.11064 -0.1325 -0.13913 -0.19465 -0.14879 -0.14535 -0.14956 -0.1628
3348 -0.13987 -0.14353 -0.22397 -0.11088 -0.099655 -0.11166 -0.17397 -0.1135 -0.15707 -0.13488 -0.18658
3349 -0.15289 -0.14448 -0.21657 -0.10776 -0.09864 -0.09895 -0.20527 -0.14341 -0.15823 -0.15497 -0.16423
3350 -0.16954 -0.1358 -0.18701 -0.085887 -0.062205 -0.066074 -0.14551 -0.050676 -0.14984 -0.12692 -0.14116
3351 -0.13835 -0.16197 -0.16872 -0.08569 -0.076271 -0.058408 -0.15462 -0.054013 -0.10031 -0.1138 -0.095415
3352 -0.16359 -0.18552 -0.19905 -0.12884 -0.1163 -0.10438 -0.1752 -0.09546 -0.12836 -0.15688 -0.20716
3353 -0.17675 -0.17722 -0.22752 -0.13044 -0.12233 -0.11237 -0.18971 -0.12541 -0.12816 -0.14216 -0.20173
3354 -0.15476 -0.19833 -0.19273 -0.10564 -0.080977 -0.063471 -0.16187 -0.092795 -0.097876 -0.12741 -0.12244
3355 -0.13814 -0.21224 -0.24264 -0.14842 -0.12497 -0.10865 -0.18623 -0.11821 -0.071419 -0.1183 -0.16439
3356 -0.13416 -0.19382 -0.18633 -0.115 -0.084987 -0.082409 -0.16528 -0.08942 -0.078832 -0.10544 -0.16581
3357 -0.14228 -0.18431 -0.21807 -0.12778 -0.12461 -0.090163 -0.17633 -0.11195 -0.071445 -0.1284 -0.13074
3358 -0.15693 -0.16299 -0.20211 -0.1013 -0.071048 -0.10127 -0.16622 -0.097945 -0.136 -0.15348 -0.18519
3359 -0.17164 -0.19041 -0.24804 -0.11734 -0.11968 -0.10775 -0.17603 -0.13691 -0.11697 -0.14483 -0.17242
3360 -0.14402 -0.21217 -0.21211 -0.13642 -0.10158 -0.093356 -0.18281 -0.10797 -0.12462 -0.14067 -0.15549
3361 -0.17256 -0.19733 -0.20243 -0.087063 -0.14118 -0.13202 -0.18094 -0.13062 -0.10544 -0.11043 -0.15005
3362 -0.13212 -0.15147 -0.19609 -0.11853 -0.11218 -0.089494 -0.17986 -0.10745 -0.076321 -0.11983 -0.08474
3363 -0.12615 -0.16864 -0.20473 -0.10492 -0.10084 -0.068349 -0.18286 -0.14537 -0.10821 -0.12867 -0.15721
3364 -0.13392 -0.1958 -0.21897 -0.12429 -0.14186 -0.092473 -0.15873 -0.089999 -0.12528 -0.12045 -0.10149
3365 -0.18424 -0.16934 -0.21817 -0.11209 -0.11507 -0.10608 -0.16554 -0.12653 -0.097571 -0.10856 -0.13869
3366 -0.13891 -0.15887 -0.19201 -0.046464 -0.04667 -0.064711 -0.14739 -0.10724 -0.062774 -0.10391 -0.091758
3367 -0.18258 -0.22527 -0.19656 -0.11735 -0.13345 -0.10188 -0.20129 -0.14755 -0.094927 -0.13624 -0.11211
3368 -0.14524 -0.18618 -0.21736 -0.084409 -0.07774 -0.11654 -0.16594 -0.084728 -0.11014 -0.12571 -0.059097
3369 -0.15832 -0.22845 -0.22852 -0.12123 -0.14574 -0.11704 -0.16484 -0.091975 -0.11453 -0.13898 -0.055207
3370 -0.13366 -0.12255 -0.213 -0.079484 -0.13184 -0.13515 -0.18812 -0.11373 -0.068687 -0.1275 -0.057026
3371 -0.092729 -0.12808 -0.19381 -0.057986 -0.11076 -0.083412 -0.16795 -0.09607 -0.03103 -0.11335 -0.10157
3372 -0.15531 -0.1543 -0.22712 -0.075358 -0.097561 -0.10707 -0.15317 -0.10942 -0.0073833 -0.1276 -0.044545
3373 -0.1332 -0.16166 -0.21791 -0.10012 -0.1061 -0.078341 -0.14295 -0.10906 -0.052627 -0.11942 -0.069885
3374 -0.15054 -0.16691 -0.21461 -0.097273 -0.089712 -0.090935 -0.15052 -0.10516 -0.0425 -0.1333 -0.073414
3375 -0.13715 -0.18356 -0.2279 -0.12076 -0.15686 -0.14364 -0.20626 -0.12891 -0.078793 -0.12136 -0.019394
3376 -0.14424 -0.1967 -0.25141 -0.10868 -0.13529 -0.116 -0.19176 -0.13709 -0.10188 -0.14965 -0.057354
3377 -0.11845 -0.15896 -0.18385 -0.05735 -0.069148 -0.083808 -0.17721 -0.094744 -0.043929 -0.11807 -0.023843
3378 -0.10987 -0.13042 -0.17012 -0.070152 -0.10118 -0.084562 -0.15796 -0.10365 -0.049313 -0.10736 0.0074074
3379 -0.15634 -0.18144 -0.21136 -0.10144 -0.11013 -0.096126 -0.17474 -0.12414 -0.075766 -0.12562 -0.076792
3380 -0.11196 -0.17368 -0.20931 -0.075697 -0.086424 -0.10949 -0.17937 -0.072256 -0.027789 -0.10638 0.014268
3381 -0.13541 -0.22421 -0.26834 -0.075749 -0.13748 -0.10683 -0.16723 -0.10889 -0.061162 -0.12739 -0.031921
3382 -0.098334 -0.15634 -0.17188 -0.055741 -0.11331 -0.079279 -0.14522 -0.078411 -0.0097154 -0.089942 0.029509
3383 -0.14123 -0.2273 -0.2141 -0.064994 -0.12082 -0.089323 -0.16874 -0.12405 -0.054099 -0.13393 0.03548
3384 -0.13344 -0.17581 -0.23948 -0.12889 -0.15296 -0.14861 -0.1851 -0.14938 -0.027712 -0.11675 0.03366
3385 -0.13765 -0.1725 -0.21409 -0.085158 -0.08343 -0.078601 -0.19014 -0.12277 -0.047525 -0.12296 0.0052207
3386 -0.11147 -0.14787 -0.19975 -0.10576 -0.11972 -0.099205 -0.16805 -0.10148 -0.026248 -0.11618 0.013731
3387 -0.13476 -0.133 -0.21057 -0.072853 -0.06836 -0.08683 -0.17718 -0.13858 0.013969 -0.112 0.033672
3388 -0.11957 -0.18805 -0.19162 -0.094655 -0.12387 -0.10762 -0.17382 -0.10605 -0.020475 -0.087933 0.086352
3389 -0.13304 -0.13492 -0.19928 -0.091428 -0.083171 -0.086368 -0.19667 -0.16805 -0.022808 -0.10235 0.069283
3390 -0.12368 -0.16486 -0.19784 -0.09536 -0.054856 -0.081922 -0.11314 -0.08125 -0.007261 -0.082576 0.080133
3391 -0.12564 -0.16562 -0.17345 -0.088622 -0.096812 -0.086126 -0.16776 -0.10229 0.014416 -0.10154 0.090303
3392 -0.13499 -0.18381 -0.19341 -0.085335 -0.091917 -0.087011 -0.16195 -0.11924 -0.021467 -0.11697 0.067284
3393 -0.096858 -0.16247 -0.18293 -0.071327 -0.065182 -0.088925 -0.17484 -0.10129 -0.013321 -0.084876 0.036034
3394 -0.12869 -0.14021 -0.13049 -0.087489 -0.1011 -0.099579 -0.16353 -0.093809 0.022346 -0.107 0.0097049
3395 -0.11219 -0.13562 -0.20659 -0.079492 -0.092983 -0.061823 -0.1539 -0.10564 0.033233 -0.10951 0.029105
3396 -0.13067 -0.14718 -0.22912 -0.087344 -0.11198 -0.12006 -0.16966 -0.11866 0.0030898 -0.11722 0.025046
3397 -0.14665 -0.1407 -0.15692 -0.053656 -0.11009 -0.10742 -0.17285 -0.15828 0.035527 -0.1191 0.034346
3398 -0.10894 -0.16972 -0.19787 -0.071079 -0.086708 -0.10141 -0.1502 -0.11693 -0.018357 -0.1223 0.062467
3399 -0.14438 -0.17051 -0.20502 -0.060841 -0.088104 -0.09666 -0.16754 -0.13224 -0.0046498 -0.10117 0.080727
3400 -0.12007 -0.13548 -0.21573 -0.057063 -0.1187 -0.10941 -0.17178 -0.10429 -0.011093 -0.11582 0.062158
3401 -0.10348 -0.14213 -0.17083 -0.048875 -0.067134 -0.11664 -0.14665 -0.12033 0.0042437 -0.10223 0.063048
3402 -0.11339 -0.20451 -0.21147 -0.13552 -0.1669 -0.13364 -0.18562 -0.17946 -0.038259 -0.098157 0.033209
3403 -0.14146 -0.16677 -0.21729 -0.09047 -0.12171 -0.10997 -0.1635 -0.12033 -0.039373 -0.10774 0.033189
3404 -0.074573 -0.0058267 -0.10647 -0.049672 -0.03999 -0.053781 -0.11409 -0.050393 0.054714 -0.10342 0.04449
3405 -0.10934 -0.027915 -0.15567 -0.057945 -0.093715 -0.082605 -0.13404 -0.08519 0.014241 -0.11103 0.00172
3406 -0.1003 -0.058553 -0.17218 -0.052927 -0.073941 -0.08199 -0.13381 -0.11649 -0.00075228 -0.1298 0.0034005
3407 -0.10894 -0.12911 -0.1879 -0.014929 -0.084466 -0.099524 -0.13298 -0.063065 -0.043805 -0.088671 0.082921
3408 -0.11898 -0.10973 -0.19693 -0.043452 -0.10238 -0.12167 -0.14873 -0.1155 -0.078519 -0.14683 0.048501
3409 -0.088177 -0.094617 -0.1254 0.015886 -0.063026 -0.064262 -0.10031 -0.07738 0.038528 -0.10322 0.13165
3410 -0.10499 -0.11353 -0.15099 -0.025736 -0.091082 -0.086316 -0.10316 -0.1258 -0.054475 -0.1147 0.087792
3411 -0.13379 -0.099333 -0.1866 -0.072349 -0.15232 -0.10645 -0.092538 -0.13839 0.0094417 -0.12768 0.087973
3412 -0.13176 -0.050371 -0.15768 -0.048881 -0.076522 -0.066215 -0.047674 -0.12214 0.0069285 -0.11611 0.054353
3413 -0.1451 -0.058309 -0.18732 -0.087893 -0.094448 -0.12999 -0.07499 -0.14267 0.0039453 -0.13073 0.050924
3414 -0.12535 -0.072887 -0.14979 -0.063226 -0.040643 -0.097323 -0.096316 -0.11146 0.024602 -0.12413 0.093044
3415 -0.13824 -0.12249 -0.16782 -0.082878 -0.059498 -0.099958 -0.080912 -0.12208 -0.0021611 -0.12367 0.090965
3416 -0.14622 -0.12816 -0.20191 -0.03524 -0.10375 -0.10522 -0.10069 -0.14077 -0.054954 -0.11207 0.1455
3417 -0.12625 -0.068461 -0.19406 -0.018033 -0.12218 -0.11232 -0.094725 -0.10442 -0.063208 -0.10169 0.11183
3418 -0.098482 -0.097839 -0.17529 -0.017785 -0.078944 -0.12944 -0.052241 -0.10313 -0.0090407 -0.12472 0.062166
3419 -0.10298 -0.012217 -0.15909 0.00087275 -0.091509 -0.13029 -0.087727 -0.16645 -0.057024 -0.084532 0.012277
3420 -0.084792 0.0094549 -0.20733 -0.05931 -0.1124 -0.15272 -0.1281 -0.1621 -0.054467 -0.13265 -0.013513
3421 -0.043877 0.066367 -0.17515 0.0087181 -0.09054 -0.087883 -0.056679 -0.078208 0.0090497 -0.092795 0.080537
3422 -0.039312 -0.0037411 -0.19078 -0.074444 -0.090255 -0.14628 -0.040835 -0.097445 -0.032014 -0.096082 0.065538
3423 -0.037657 -0.037929 -0.17428 -0.047547 -0.081 -0.083561 -0.021521 -0.12532 -0.058827 -0.074309 0.068138
3424 -0.027682 -0.1039 -0.19145 -0.054469 -0.14849 -0.13052 -0.048257 -0.15644 -0.03422 -0.062835 0.048839
3425 -0.0073866 -0.085915 -0.20054 -0.10243 -0.10168 -0.14011 -0.043723 -0.047737 -0.034923 -0.088672 0.12217
3426 0.0088084 -0.044153 -0.14018 -0.0022735 -0.014716 -0.063704 -0.02009 -0.084425 0.014114 -0.080669 0.06679
3427 -0.031637 -0.10807 -0.126 -0.057536 -0.062921 -0.11426 -0.045856 -0.054012 0.0068504 -0.094245 0.11901
3428 -0.020231 -0.063989 -0.13067 -0.031118 -0.10936 -0.094462 -0.085082 -0.11507 0.017227 -0.079062 0.070351
3429 -0.021116 -0.081517 -0.15417 -0.0065804 -0.12919 -0.12158 -0.097548 -0.12216 0.017164 -0.099509 0.0021912
3430 -0.010101 -0.086355 -0.089907 0.025297 -0.065997 -0.11997 -0.031054 -0.10051 -0.019539 -0.079716 0.023642
3431 0.024024 0.030007 -0.053354 0.017565 -0.098852 -0.107 -0.0056301 -0.14357 0.0074076 -0.075002 0.0085921
3432 0.021109 0.093619 -0.061361 -0.00055741 -0.075468 -0.11799 0.044154 -0.076959 0.00011441 -0.082339 0.040953
3433 0.015474 -0.012329 -0.089289 -0.01959 -0.13387 -0.14911 -0.018302 -0.11456 -0.033679 -0.095276 0.028733
3434 0.032379 -0.0018873 -0.14185 0.019908 -0.10264 -0.11777 0.045942 -0.078834 -0.017972 -0.062483 0.035334
3435 0.023614 0.0025246 -0.073104 0.0051356 -0.041034 -0.090722 0.030016 -0.10965 0.025175 -0.059929 0.087604
3436 0.069969 -0.041263 -0.091841 -0.037087 -0.091639 -0.10352 0.044369 -0.034788 -0.057458 -0.042966 0.064454
3437 0.011914 -0.073091 -0.085788 -0.056239 -0.11336 -0.14079 0.019523 -0.10009 -0.0025216 -0.061543 0.085475
3438 0.025689 -0.052489 -0.068446 -0.038731 -0.070659 -0.10776 0.068297 -0.051413 0.011265 -0.05347 0.016275
3439 0.046114 -0.10057 -0.10006 -0.070364 -0.11034 -0.11427 0.026271 -0.10634 0.012522 -0.078366 0.023846
3440 0.072089 0.10284 -0.09947 -0.038006 -0.05767 -0.13308 0.042555 -0.082598 0.061409 -0.045953 -0.0082137
3441 0.10722 0.11175 -0.020498 0.0047517 -0.10668 -0.10933 0.038379 -0.051545 0.046486 -0.05494 0.0017268
3442 0.061399 0.092788 0.006345 0.022419 -0.09341 -0.12159 0.035323 -0.078012 0.045152 -0.051066 0.022767
3443 0.087944 0.10476 0.0046376 0.055847 -0.10516 -0.11485 0.034567 -0.07942 -4.0845e-05 -0.045023 0.069608
3444 0.10224 0.089822 -0.0012097 0.073735 -0.014461 -0.03941 0.097531 0.0069929 0.045926 -0.0287 0.055758
3445 0.034144 -0.0068756 0.028233 0.068782 -0.021926 -0.091734 0.059334 -0.047104 0.075033 -0.065287 0.021399
3446 0.070329 0.022726 -0.029794 0.04262 -0.076431 -0.13716 0.028588 -0.038452 0.017 -0.046833 0.061859
3447 0.049215 -0.061292 -0.027002 0.023358 -0.078087 -0.099172 0.078942 -0.020719 0.020686 -0.0406 0.06489
3448 0.04571 -0.10433 -0.10182 0.014195 -0.091072 -0.15954 0.044476 -0.040437 0.016603 -0.049817 0.03094
3449 0.071745 0.042582 -0.067336 0.0064332 -0.10315 -0.13784 0.06837 -0.045994 0.02422 -0.047204 0.036141
3450 0.05588 0.039224 -0.080164 0.0033108 -0.12073 -0.17268 0.059734 -0.068321 0.014227 -0.05965 -0.004719
3451 0.059675 0.040716 -0.020751 0.031919 -0.1141 -0.12683 0.070358 -0.072059 0.056534 -0.045737 -0.041429
3452 0.09408 0.16971 0.029771 0.089886 -0.043943 -0.085063 0.10696 0.053094 0.11326 -0.040704 0.062322
3453 0.10101 0.14661 0.080584 0.088264 -0.015978 -0.052677 0.065996 -0.014193 0.10794 -0.045441 0.016442
3454 0.047 0.062062 0.026937 0.023342 -0.090674 -0.10657 0.017089 -0.035711 0.017834 -0.070767 0.0015329
3455 0.083525 0.042634 0.039809 0.059619 -0.075519 -0.10912 0.0074734 -0.002058 0.035901 -0.049054 0.059223
3456 0.11149 -0.0076038 -0.002578 0.1024 -0.058884 -0.09969 0.017097 -0.016835 0.050077 -0.080161 0.030604
3457 0.097665 0.0062882 -0.029475 0.044765 -0.073719 -0.13194 0.035111 -0.034193 0.021674 -0.053338 -0.0061657
3458 0.09575 0.05334 0.021847 0.063712 -0.094345 -0.13539 0.037635 -0.10105 0.064921 -0.046454 -0.0037853
3459 0.092005 0.14636 0.1099 0.05956 -0.05042 -0.10499 0.12283 -0.0031674 0.064958 -0.027821 0.055395
3460 0.08976 0.1582 0.098933 0.092928 -0.036045 -0.12564 0.13009 -0.026995 0.12491 -0.057838 0.042156
3461 0.099085 0.11645 0.091635 0.11214 -0.063281 -0.096861 0.10921 0.014478 0.037701 -0.057854 0.0068561
3462 0.09211 0.052698 0.11969 0.098603 -0.044926 -0.084585 0.11413 0.015171 0.055618 -0.060291 -0.0015934
3463 0.11208 0.06576 0.098461 0.10997 -0.041671 -0.09776 0.092035 0.014153 0.027045 -0.051978 -0.017953
3464 0.11962 -0.004228 0.10654 0.1017 -0.057676 -0.11954 0.043858 -0.00027421 0.075542 -0.057225 0.052118
3465 0.085395 0.003654 0.025616 0.081386 -0.074462 -0.1231 0.018122 -0.055612 0.032769 -0.081081 0.016068
3466 0.17597 0.22268 0.17292 0.16688 -0.027177 -0.073572 0.047166 0.056601 0.075525 -0.036198 0.0041985
3467 0.082466 0.16031 0.12601 0.10638 -0.092772 -0.12258 0.01287 -0.022336 0.10552 -0.043275 -0.018161
3468 0.065461 0.113 0.14403 0.054659 -0.073507 -0.092571 0.002894 -0.044724 0.044979 -0.038892 0.083699
3469 0.0086757 0.082322 0.097436 0.057247 -0.10931 -0.18343 -0.034862 -0.036481 -0.019074 -0.075178 -0.03709
3470 0.064851 0.11971 0.13352 0.11377 -0.020218 -0.12357 0.030512 0.026442 0.062683 -0.067325 0.0055103
3471 0.073026 0.12152 0.17216 0.13041 -0.044693 -0.12804 0.098586 -0.019306 0.066449 -0.030142 0.0075408
3472 0.097711 0.069978 0.12389 0.10029 -0.058879 -0.10357 0.1074 -0.0065831 0.011886 -0.050909 -0.014129
3473 0.18023 0.17485 0.14617 0.10387 -0.051124 -0.074032 0.14719 0.05163 0.060903 -0.037575 0.035052
3474 0.13799 0.10179 0.10259 0.064045 -0.047879 -0.11571 0.079787 -0.0087278 0.0284 -0.062332 0.0090622
3475 0.098686 0.060494 0.081962 0.025933 -0.081174 -0.13672 0.048131 -0.031585 -0.012533 -0.10029 -0.011367
3476 0.12886 0.12712 0.073365 0.12761 -0.04556 -0.090594 0.074625 0.015058 0.067193 -0.066786 0.018493
3477 0.063686 0.098558 0.00085759 0.015468 -0.080925 -0.14339 -0.016591 -0.01311 0.04929 -0.068272 -0.057856
3478 0.055101 0.12831 0.04799 0.083416 -0.07523 -0.12184 0.0046029 0.037783 0.069447 -0.078659 -0.038146
3479 0.057276 0.11447 0.028373 0.037144 -0.027575 -0.10617 0.028597 0.017835 0.049154 -0.051816 -0.052355
3480 0.056221 0.1456 0.086066 0.091851 -0.070331 -0.10181 0.028541 0.0050481 0.058451 -0.046982 -0.072755
3481 0.073786 0.077656 0.077148 0.075459 -0.052986 -0.11864 0.018255 0.0047408 -0.0089826 -0.034009 -0.034695
3482 0.093051 0.11085 0.070771 0.10172 -0.10213 -0.11005 0.033418 -0.015707 0.023944 -0.041586 -0.048734
3483 0.10891 0.09004 0.11653 0.083584 -0.071257 -0.13859 0.070702 -0.020814 0.024251 -0.031303 -0.078424
3484 0.1696 0.099542 0.14752 0.092342 -0.037072 -0.1018 0.075436 0.013179 0.039808 -0.022909 -0.055653
3485 0.10741 0.049144 0.12119 0.02885 -0.088407 -0.14233 0.0575 -0.038109 0.016705 -0.069096 -0.070773
3486 0.13327 -0.0051244 0.068151 0.047277 -0.043812 -0.095776 0.072874 -0.015876 -0.010739 -0.028203 -0.038702
3487 0.11408 0.11221 0.097814 0.094815 0.0032624 -0.067531 0.078298 0.061697 0.056068 -0.02869 -0.030102
3488 0.077332 0.13229 0.034377 0.0019627 -0.086483 -0.13713 0.047522 0.0062393 0.083395 -0.055016 -0.051941
3489 0.051277 0.058162 -0.013271 -0.02255 -0.084818 -0.1332 -0.013134 0.0020219 0.036152 -0.038513 -0.063691
3490 0.046582 0.11474 0.015132 0.049838 -0.041613 -0.083863 0.01097 0.017645 0.096179 -0.03054 -0.05122
3491 0.076347 0.13089 0.064265 0.083626 -0.046319 -0.076257 0.028614 0.054617 0.030285 -0.049837 -0.06411
3492 0.049482 0.027117 0.00020727 0.040893 -0.052494 -0.094792 0.0023674 0.03536 0.0083021 -0.064493 -0.071529
3493 0.045827 0.013369 -0.01629 0.018501 -0.069079 -0.12934 0.010051 -0.012638 -0.035281 -0.07437 -0.103
3494 0.063022 0.00071143 0.031683 0.016269 -0.12536 -0.15991 0.016515 -0.043525 -0.032194 -0.064737 -0.1094
3495 0.10078 0.027663 0.062685 0.063576 -0.06083 -0.12275 0.053999 -0.014512 0.026963 -0.067813 -0.087768
3496 0.12803 0.050995 0.075648 0.033724 -0.039475 -0.065288 0.082393 0.04164 0.013869 -0.0631 -0.084448
3497 0.13116 0.059287 0.08171 0.021532 -0.038 -0.090043 0.073177 -0.023607 0.070086 -0.044937 -0.086287
3498 0.14033 0.054079 0.069903 0.02021 -0.085526 -0.11863 0.060791 -0.028864 0.011373 -0.035654 -0.083417
3499 0.047687 -0.055459 0.032686 0.0068472 -0.064991 -0.14557 0.025885 -0.036202 -0.04984 -0.06341 -0.11082
3500 0.057082 0.092933 0.024658 0.036185 -0.029126 -0.084075 0.072929 0.037531 0.0059765 -0.027297 -0.084016
3501 -0.0024927 -0.047305 -0.015689 -0.031237 -0.082171 -0.11474 0.013992 -0.052566 -0.016427 -0.049764 -0.097075
3502 0.051342 -0.021653 -0.0065163 0.03401 -0.10129 -0.14335 0.0035263 -0.013124 -0.0051099 -0.0079706 -0.086045
3503 0.013867 -0.071381 -0.043274 -0.029002 -0.057442 -0.13087 0.01119 -0.043551 -0.035963 -0.017317 -0.12238
3504 0.038082 0.042391 0.004009 0.00060558 -0.10918 -0.10418 -0.021416 -0.040938 0.0091837 -0.016834 -0.092724
3505 0.018138 0.0065932 -0.0092383 0.0089333 -0.14208 -0.1315 -0.028742 -0.030516 -0.0787 -0.036481 -0.073143
3506 0.056603 -0.023875 -0.042536 -0.0069491 -0.10265 -0.13045 0.0019119 -0.035083 -0.052763 -0.042168 -0.091973
3507 0.089538 0.0010572 -0.0088631 -0.018301 -0.065693 -0.098305 0.011276 -0.0566 -0.0010159 -0.032234 -0.11537
3508 0.075153 -0.061711 -0.01142 0.015346 -0.088048 -0.13735 0.01434 -0.0077978 -0.047799 -0.053821 -0.040302
3509 0.11446 0.072371 0.0048222 0.050314 -0.027934 -0.061983 0.044414 0.037835 0.050098 -0.0086678 -0.082231
3510 0.078833 -0.016927 -0.048545 -0.023278 -0.078279 -0.12783 0.014917 0.015037 -0.038956 -0.043565 -0.1119
3511 0.13914 -0.0027249 0.0011475 0.0069593 -0.081974 -0.095902 0.055021 0.07624 0.0082812 -0.061711 -0.1054
3512 0.051113 -0.033873 -0.04483 -0.011833 -0.080569 -0.12385 0.030015 -0.047487 -0.004362 -0.077688 -0.10171
3513 0.048428 -0.056431 -0.011497 -0.029105 -0.13125 -0.12182 0.034779 0.011165 -0.039945 -0.051855 -0.1275
3514 0.006483 -0.10828 -0.023285 -0.032868 -0.06515 -0.12546 0.0021131 -0.058832 -0.072348 -0.059941 -0.1156
3515 0.026118 -0.005687 -0.028412 -0.01794 -0.066205 -0.15216 -0.0028231 -0.074349 -0.028992 -0.046298 -0.12058
3516 0.031963 -0.037515 -0.032669 -0.027812 -0.13842 -0.15038 -0.022539 -0.075817 -0.036925 -0.0082649 -0.1385
3517 0.024948 -0.044053 -0.013327 -0.0064746 -0.075286 -0.083127 0.0035747 -0.034694 -0.034458 0.0069383 -0.12661
3518 -0.0031268 -0.033571 -0.074664 -0.024197 -0.12511 -0.14169 -0.0096014 0.013039 -0.017771 -0.035648 -0.11462
3519 -0.0045718 -0.099859 -0.082661 -0.036759 -0.060616 -0.10874 -0.0068575 -0.028299 -0.040464 -0.021845 -0.15743
3520 0.012843 -0.096557 -0.045879 -0.055792 -0.10552 -0.1088 -0.042454 -0.070726 -0.046348 -0.059752 -0.11764
3521 0.033008 -0.068155 -0.088746 -0.077034 -0.12449 -0.15417 -0.0701 -0.074583 -0.030541 -0.058559 -0.12
3522 0.016683 -0.049693 -0.090013 -0.036746 -0.079652 -0.1267 -0.042966 -0.036761 -0.039154 -0.068895 -0.15797
3523 0.020488 -0.027611 -0.070791 -0.039658 -0.065797 -0.10073 -0.035202 -0.037738 -0.0073072 -0.069172 -0.095495
3524 -0.0062465 -0.066149 -0.098378 -0.063171 -0.057403 -0.1236 -0.034028 -0.044396 -0.05346 -0.098459 -0.13821
3525 0.016699 -0.014537 -0.089615 0.0019169 -0.069238 -0.10325 -0.0017541 -0.040303 -0.025974 -0.042786 -0.13954
3526 -0.0013864 -0.036255 -0.078383 -0.041535 -0.088643 -0.13702 -0.04919 -0.09642 -0.067687 -0.071232 -0.11095
3527 0.013049 -0.052253 -0.09501 -0.011898 -0.067078 -0.10458 -0.015876 -0.074908 -0.04261 -0.066349 -0.070403
3528 -0.0092463 -0.13013 -0.10651 -0.10165 -0.066054 -0.13692 -0.031812 -0.087355 -0.055023 -0.059306 -0.1319
3529 -0.0030012 -0.033499 -0.11174 -0.053842 -0.1066 -0.15046 -0.039579 -0.063972 -0.070306 -0.045012 -0.12935
3530 0.032354 -0.071237 -0.10979 -0.059695 -0.042124 -0.11576 -0.030745 -0.07335 -0.03956 -0.043599 -0.095872
3531 0.020879 -0.014885 -0.04568 -0.006517 -0.09265 -0.11962 -0.054901 -0.10975 -0.0027328 -0.022976 -0.15895
3532 -0.045466 -0.12801 -0.13032 -0.081779 -0.10204 -0.16801 -0.072957 -0.10276 -0.068486 -0.063273 -0.13458
3533 -0.043271 -0.136 -0.11489 -0.028842 -0.09725 -0.13803 -0.067343 -0.064382 -0.069379 -0.062649 -0.1511
3534 0.00050402 -0.11351 -0.091442 -0.083514 -0.083865 -0.11562 -0.057609 -0.056619 -0.081792 -0.071756 -0.15157
3535 -0.027581 -0.099467 -0.13211 -0.073566 -0.10517 -0.143 -0.082625 -0.089796 -0.072026 -0.068763 -0.11267
3536 -0.012606 -0.057605 -0.059976 -0.022509 -0.070746 -0.086797 -0.036301 -0.052494 -0.075679 -0.06694 -0.097459
3537 -0.020891 -0.11988 -0.13148 -0.088121 -0.067201 -0.12958 -0.067637 -0.095341 -0.10855 -0.070926 -0.14585
3538 -0.043906 -0.14223 -0.11679 -0.065543 -0.091086 -0.1251 -0.077604 -0.067299 -0.070925 -0.092733 -0.13676
3539 -0.031351 -0.086529 -0.083928 -0.076216 -0.102 -0.14248 -0.04945 -0.074996 -0.051358 -0.06694 -0.15225
3540 -0.020196 -0.12901 -0.090096 -0.051658 -0.11569 -0.095724 -0.065046 -0.082793 -0.069482 -0.065597 -0.10266
3541 -0.014681 -0.029906 -0.064623 -0.01031 -0.013672 -0.079678 -0.043152 -0.018411 -0.00046489 -0.071353 -0.12602
3542 -0.066276 -0.062264 -0.12827 -0.081833 -0.12393 -0.1403 -0.088858 -0.079148 -0.089508 -0.06741 -0.14432
3543 -0.052231 -0.16494 -0.1436 -0.062065 -0.065983 -0.10331 -0.077774 -0.075175 -0.12749 -0.069327 -0.091926
3544 -0.040905 -0.1217 -0.12216 -0.053637 -0.078298 -0.12582 -0.09123 -0.092403 -0.055525 -0.060354 -0.062235
3545 -0.06454 -0.10764 -0.14325 -0.07629 -0.11866 -0.12609 -0.092476 -0.09207 -0.060068 -0.06541 -0.097165
3546 -0.049095 -0.050396 -0.11152 -0.050942 -0.083619 -0.13289 -0.071232 -0.069627 -0.067241 -0.037697 -0.080894
3547 -0.03453 -0.096234 -0.11286 -0.038284 -0.060964 -0.085433 -0.061628 -0.058375 -0.068554 -0.049254 -0.036834
3548 -0.057035 -0.116 -0.12959 -0.077926 -0.10875 -0.12552 -0.081185 -0.1027 -0.095457 -0.06107 -0.11368
3549 -0.02087 -0.10922 -0.10113 -0.046469 -0.079604 -0.10976 -0.062251 -0.049579 -0.063961 -0.063667 -0.11278
3550 -0.075355 -0.097328 -0.14915 -0.076421 -0.1515 -0.15693 -0.11676 -0.095627 -0.13435 -0.079584 -0.12815
3551 -0.07151 -0.10903 -0.1828 -0.071193 -0.16964 -0.16224 -0.11913 -0.11903 -0.094567 -0.085281 -0.14694
3552 -0.099405 -0.14704 -0.17531 -0.10542 -0.12563 -0.16969 -0.11624 -0.13129 -0.11614 -0.10701 -0.17385
3553 -0.04574 -0.10869 -0.11572 -0.054088 -0.098706 -0.11833 -0.080895 -0.10074 -0.070933 -0.069184 -0.14739
3554 -0.024345 -0.11988 -0.16385 -0.09337 -0.12903 -0.1589 -0.12565 -0.093056 -0.045137 -0.092811 -0.12419
3555 -0.08071 -0.1415 -0.098916 -0.057713 -0.088196 -0.10619 -0.073167 -0.035824 -0.08258 -0.078778 -0.12437
3556 -0.096445 -0.15066 -0.17199 -0.083405 -0.11722 -0.16203 -0.1264 -0.11474 -0.12007 -0.090124 -0.14626
3557 -0.05472 -0.10129 -0.12904 -0.060807 -0.14948 -0.14819 -0.08445 -0.13165 -0.082646 -0.090461 -0.20279
3558 -0.058465 -0.088052 -0.13168 -0.05042 -0.049442 -0.082229 -0.030256 -0.021196 -0.068649 -0.098908 -0.13996
3559 -0.10951 -0.15679 -0.18377 -0.089212 -0.18508 -0.1739 -0.12372 -0.098733 -0.12539 -0.10003 -0.11339
3560 -0.063255 -0.11308 -0.12564 -0.071704 -0.098032 -0.13233 -0.10059 -0.10149 -0.090936 -0.068451 -0.13111
3561 -0.10768 -0.20145 -0.19305 -0.1323 -0.14933 -0.16559 -0.12292 -0.15534 -0.18965 -0.11289 -0.17027
3562 -0.072605 -0.14371 -0.17251 -0.070419 -0.078413 -0.17012 -0.11431 -0.10446 -0.086142 -0.098495 -0.13316
3563 -0.090659 -0.11386 -0.15982 -0.071901 -0.067358 -0.08816 -0.091946 -0.094372 -0.083955 -0.090321 -0.12778
3564 -0.10532 -0.15735 -0.15058 -0.040874 -0.090123 -0.1174 -0.083872 -0.06467 -0.1592 -0.065628 -0.15697
3565 -0.054069 -0.11316 -0.1064 -0.047736 -0.063859 -0.10382 -0.089248 -0.063597 -0.063812 -0.085855 -0.090825
3566 -0.078924 -0.12788 -0.15217 -0.051908 -0.11226 -0.13705 -0.10914 -0.088574 -0.089955 -0.11269 -0.18621
3567 -0.10183 -0.16794 -0.18085 -0.10626 -0.17615 -0.15573 -0.13037 -0.095072 -0.13245 -0.11088 -0.16174
3568 -0.059494 -0.17469 -0.13341 -0.036403 -0.081795 -0.11178 -0.092297 -0.050009 -0.087261 -0.097345 -0.12655
3569 -0.11341 -0.16209 -0.15996 -0.064735 -0.10243 -0.11694 -0.093353 -0.043647 -0.102 -0.095732 -0.16799
3570 -0.087724 -0.15737 -0.20313 -0.092228 -0.1216 -0.1593 -0.13382 -0.11775 -0.10654 -0.10006 -0.15808
3571 -0.093649 -0.16512 -0.15247 -0.06628 -0.05395 -0.13587 -0.099655 -0.080801 -0.071121 -0.092185 -0.13497
3572 -0.085834 -0.10664 -0.15089 -0.085942 -0.16176 -0.14309 -0.13819 -0.1044 -0.084074 -0.10018 -0.17058
3573 -0.11367 -0.19634 -0.20319 -0.10028 -0.14234 -0.15052 -0.15904 -0.11425 -0.15379 -0.10296 -0.1206
3574 -0.11526 -0.15694 -0.18677 -0.045087 -0.10033 -0.12495 -0.10222 -0.088953 -0.094491 -0.11893 -0.15751
3575 -0.10033 -0.16393 -0.15169 -0.099949 -0.10453 -0.16831 -0.12123 -0.096241 -0.12533 -0.11266 -0.13038
3576 -0.11045 -0.1496 -0.17945 -0.093231 -0.11686 -0.17245 -0.139 -0.098338 -0.11385 -0.12928 -0.1583
3577 -0.096929 -0.1129 -0.19443 -0.087514 -0.13177 -0.13048 -0.10491 -0.089755 -0.07964 -0.11502 -0.15078
3578 -0.093874 -0.16705 -0.12456 -0.061716 -0.11346 -0.12063 -0.12185 -0.088793 -0.12846 -0.11004 -0.18967
3579 -0.080819 -0.13334 -0.12982 -0.072178 -0.037933 -0.098558 -0.095004 -0.05828 -0.071637 -0.081979 -0.089209
3580 -0.1149 -0.19236 -0.18432 -0.078981 -0.13354 -0.14677 -0.16191 -0.12956 -0.09565 -0.12614 -0.16298
3581 -0.13841 -0.18963 -0.20551 -0.10942 -0.17981 -0.15066 -0.132 -0.096845 -0.1725 -0.1282 -0.1965
3582 -0.11024 -0.171 -0.17587 -0.10612 -0.17522 -0.15994 -0.14371 -0.12108 -0.081306 -0.11777 -0.13858
3583 -0.13274 -0.15738 -0.18296 -0.11872 -0.12225 -0.13657 -0.14132 -0.11488 -0.1366 -0.11625 -0.16397
3584 -0.10419 -0.21628 -0.20042 -0.09118 -0.1214 -0.18561 -0.12465 -0.091887 -0.11518 -0.11749 -0.1716
3585 -0.12172 -0.18347 -0.20444 -0.12517 -0.14256 -0.1414 -0.12786 -0.13065 -0.13713 -0.12454 -0.17648
3586 -0.11241 -0.15438 -0.15531 -0.039505 -0.059059 -0.10008 -0.13191 -0.1198 -0.10662 -0.1207 -0.18775
3587 -0.14453 -0.23423 -0.21 -0.11117 -0.16013 -0.18246 -0.17409 -0.14603 -0.17291 -0.12641 -0.16128
3588 -0.11704 -0.19694 -0.18784 -0.077859 -0.08815 -0.14547 -0.11687 -0.070566 -0.12964 -0.11642 -0.15888
3589 -0.11162 -0.19612 -0.16945 -0.10163 -0.13434 -0.14646 -0.15291 -0.1088 -0.12333 -0.12558 -0.17059
3590 -0.13437 -0.16102 -0.20466 -0.10441 -0.13964 -0.13414 -0.14683 -0.10294 -0.16468 -0.12959 -0.13056
3591 -0.12775 -0.19741 -0.20106 -0.13326 -0.13391 -0.1756 -0.15193 -0.16175 -0.15241 -0.1265 -0.20543
3592 -0.12795 -0.20316 -0.22279 -0.13767 -0.15319 -0.16245 -0.16052 -0.16042 -0.1738 -0.14773 -0.13161
3593 -0.082618 -0.16271 -0.16272 -0.1098 -0.17343 -0.14038 -0.14897 -0.10368 -0.11214 -0.11503 -0.15553
3594 -0.1447 -0.20037 -0.19929 -0.11534 -0.13019 -0.14767 -0.15368 -0.1469 -0.16227 -0.12395 -0.15505
3595 -0.098488 -0.10544 -0.18855 -0.092615 -0.12088 -0.13308 -0.11784 -0.060318 -0.13132 -0.11842 -0.14393
3596 -0.13825 -0.22315 -0.21928 -0.11891 -0.14445 -0.17205 -0.17009 -0.15063 -0.14783 -0.15633 -0.18004
3597 -0.12622 -0.15102 -0.16773 -0.11566 -0.14172 -0.13592 -0.12674 -0.089482 -0.13335 -0.12641 -0.15641
3598 -0.18029 -0.2226 -0.20692 -0.1532 -0.1932 -0.18716 -0.20281 -0.1669 -0.13681 -0.14849 -0.1901
3599 -0.14689 -0.23148 -0.20155 -0.12693 -0.13747 -0.19243 -0.16689 -0.13021 -0.18596 -0.15136 -0.23889
3600 -0.1188 -0.20696 -0.18481 -0.12091 -0.14144 -0.13911 -0.14009 -0.089455 -0.13526 -0.13331 -0.17348
3601 -0.13159 -0.20228 -0.19963 -0.096839 -0.096939 -0.11114 -0.10235 -0.084012 -0.11359 -0.12229 -0.18723
3602 -0.13503 -0.17376 -0.18073 -0.10906 -0.087604 -0.13196 -0.12673 -0.091529 -0.11611 -0.10854 -0.1464
3603 -0.15025 -0.19716 -0.19685 -0.10572 -0.17877 -0.16278 -0.16958 -0.19161 -0.12601 -0.14625 -0.17435
3604 -0.13489 -0.16801 -0.18807 -0.096256 -0.1511 -0.10955 -0.16021 -0.17975 -0.11093 -0.13384 -0.19802
3605 -0.11302 -0.13922 -0.15043 -0.060729 -0.14216 -0.14858 -0.14758 -0.081491 -0.09988 -0.13023 -0.17618
3606 -0.13056 -0.16926 -0.19875 -0.11304 -0.16612 -0.14097 -0.13579 -0.14199 -0.15487 -0.15235 -0.13136
3607 -0.14514 -0.19495 -0.19505 -0.10291 -0.11603 -0.15713 -0.14241 -0.15167 -0.12905 -0.13803 -0.17527
3608 -0.1318 -0.18394 -0.20444 -0.080456 -0.15001 -0.16517 -0.17578 -0.15289 -0.14431 -0.13785 -0.16183
3609 -0.15947 -0.20562 -0.19573 -0.11808 -0.19901 -0.17404 -0.19685 -0.12247 -0.21876 -0.14851 -0.17836
3610 -0.090392 -0.17998 -0.16258 -0.05852 -0.11595 -0.11822 -0.085263 -0.078098 -0.079046 -0.14158 -0.17316
3611 -0.1444 -0.19369 -0.19556 -0.14153 -0.11852 -0.15605 -0.17944 -0.1039 -0.16562 -0.13688 -0.15877
3612 -0.16688 -0.28344 -0.2524 -0.1299 -0.15554 -0.16485 -0.14962 -0.14878 -0.16401 -0.15701 -0.18306
3613 -0.11512 -0.21124 -0.18535 -0.10014 -0.10437 -0.14291 -0.15646 -0.20426 -0.13763 -0.14698 -0.1563
3614 -0.16498 -0.26237 -0.2289 -0.16607 -0.17952 -0.20615 -0.16018 -0.12864 -0.18203 -0.15177 -0.18799
3615 -0.12568 -0.20455 -0.16919 -0.13147 -0.12526 -0.16239 -0.1703 -0.16166 -0.17357 -0.1416 -0.1892
3616 -0.13259 -0.20645 -0.24778 -0.12611 -0.10964 -0.15347 -0.13202 -0.10422 -0.13306 -0.14411 -0.22948
3617 -0.14492 -0.17649 -0.15983 -0.072307 -0.073773 -0.10344 -0.12554 -0.11456 -0.11826 -0.15027 -0.17745
3618 -0.16229 -0.21269 -0.20599 -0.13463 -0.15606 -0.1788 -0.19551 -0.15112 -0.15508 -0.13895 -0.15763
3619 -0.14761 -0.1533 -0.20844 -0.086881 -0.087463 -0.1599 -0.1556 -0.10614 -0.1472 -0.15758 -0.18057
3620 -0.17449 -0.17177 -0.212 -0.10658 -0.10185 -0.14748 -0.14868 -0.098652 -0.16541 -0.15454 -0.19605
3621 -0.12917 -0.13724 -0.14681 -0.063636 -0.086854 -0.12079 -0.15039 -0.13901 -0.10109 -0.14283 -0.12452
3622 -0.16785 -0.19786 -0.18704 -0.1195 -0.12821 -0.17496 -0.16772 -0.11541 -0.1357 -0.14639 -0.23113
3623 -0.15497 -0.1901 -0.19997 -0.14213 -0.14822 -0.14528 -0.17933 -0.12374 -0.18294 -0.1394 -0.10725
3624 -0.16424 -0.24173 -0.22168 -0.15636 -0.12672 -0.14382 -0.17598 -0.1308 -0.15751 -0.15444 -0.15083
3625 -0.15673 -0.15754 -0.19434 -0.10594 -0.095855 -0.139 -0.1567 -0.12243 -0.15455 -0.15191 -0.19136
3626 -0.16699 -0.24457 -0.2085 -0.15623 -0.13679 -0.17681 -0.17354 -0.12594 -0.19808 -0.17659 -0.18953
3627 -0.16889 -0.24421 -0.20934 -0.14891 -0.15342 -0.17952 -0.18351 -0.19883 -0.17664 -0.15075 -0.20004
3628 -0.14484 -0.20459 -0.23669 -0.11843 -0.10662 -0.12614 -0.14243 -0.12886 -0.13618 -0.15391 -0.16188
3629 -0.17281 -0.20951 -0.22388 -0.1251 -0.15536 -0.18649 -0.1891 -0.18942 -0.20186 -0.16979 -0.15025
3630 -0.14245 -0.18583 -0.20751 -0.14292 -0.14243 -0.16268 -0.15554 -0.11968 -0.14769 -0.14747 -0.17454
3631 -0.15683 -0.20172 -0.20686 -0.13053 -0.11317 -0.15282 -0.1595 -0.13695 -0.12231 -0.15578 -0.16789
3632 -0.17446 -0.2274 -0.2386 -0.15847 -0.16671 -0.1658 -0.21251 -0.18723 -0.19073 -0.16023 -0.17972
3633 -0.1411 -0.17821 -0.17161 -0.099044 -0.078187 -0.14757 -0.1498 -0.090327 -0.13354 -0.15768 -0.18967
3634 -0.17731 -0.22472 -0.22573 -0.13071 -0.11127 -0.14186 -0.17561 -0.19471 -0.18955 -0.16862 -0.18641
3635 -0.17853 -0.22956 -0.25053 -0.15904 -0.1304 -0.17857 -0.21227 -0.21623 -0.17167 -0.16537 -0.21714
3636 -0.1615 -0.18935 -0.19923 -0.13349 -0.10955 -0.14547 -0.18167 -0.14276 -0.16119 -0.15378 -0.17806
3637 -0.18908 -0.18483 -0.2547 -0.16042 -0.13978 -0.18157 -0.1986 -0.13026 -0.19385 -0.16621 -0.18796
3638 -0.17974 -0.2172 -0.2423 -0.16802 -0.1394 -0.16443 -0.1878 -0.14007 -0.1421 -0.17758 -0.18319
3639 -0.17008 -0.24834 -0.26984 -0.16878 -0.14474 -0.16108 -0.18563 -0.13985 -0.18068 -0.16771 -0.18698
3640 -0.15993 -0.20293 -0.19375 -0.14406 -0.16548 -0.19305 -0.19668 -0.18065 -0.15632 -0.15251 -0.17517
3641 -0.17507 -0.21425 -0.22386 -0.14806 -0.14291 -0.16411 -0.18821 -0.15833 -0.19064 -0.14321 -0.14837
3642 -0.14855 -0.22941 -0.20318 -0.1278 -0.136 -0.16408 -0.16206 -0.15841 -0.16915 -0.16252 -0.20095
3643 -0.172 -0.14744 -0.168 -0.095227 -0.10142 -0.13072 -0.159 -0.11344 -0.1402 -0.14352 -0.15179
3644 -0.15927 -0.23835 -0.25271 -0.18091 -0.16134 -0.21718 -0.20257 -0.17678 -0.15465 -0.1807 -0.17817
3645 -0.16182 -0.22912 -0.21668 -0.12903 -0.18138 -0.16504 -0.19168 -0.17117 -0.18306 -0.14574 -0.17761
3646 -0.16669 -0.25138 -0.21169 -0.13089 -0.15067 -0.16435 -0.18986 -0.15138 -0.18148 -0.14887 -0.17329
3647 -0.14146 -0.16949 -0.21356 -0.085636 -0.044351 -0.10253 -0.15108 -0.1071 -0.13328 -0.15692 -0.15469
3648 -0.1461 -0.21222 -0.19227 -0.1476 -0.12997 -0.13449 -0.19867 -0.151 -0.12523 -0.15436 -0.14799
3649 -0.17124 -0.23429 -0.24411 -0.15992 -0.13778 -0.17062 -0.19812 -0.13789 -0.18119 -0.17573 -0.21234
3650 -0.17041 -0.24586 -0.25857 -0.12083 -0.11447 -0.1691 -0.21045 -0.15669 -0.20809 -0.15915 -0.16073
3651 -0.17175 -0.22097 -0.23191 -0.14979 -0.17519 -0.2205 -0.1949 -0.16183 -0.18363 -0.16123 -0.23505
3652 -0.16622 -0.15228 -0.23787 -0.12489 -0.14616 -0.14729 -0.18666 -0.14315 -0.15524 -0.15343 -0.17521
3653 -0.18024 -0.20926 -0.17424 -0.13142 -0.1506 -0.15045 -0.20479 -0.1864 -0.15801 -0.1873 -0.23013
3654 -0.17221 -0.20894 -0.23232 -0.1256 -0.1323 -0.15979 -0.20334 -0.17614 -0.18396 -0.16617 -0.17621
3655 -0.15457 -0.18085 -0.16676 -0.11386 -0.12064 -0.1474 -0.16741 -0.12506 -0.14884 -0.16758 -0.18905
3656 -0.16803 -0.17079 -0.19727 -0.14879 -0.1203 -0.17907 -0.17289 -0.13231 -0.16341 -0.1535 -0.11966
3657 -0.21101 -0.26835 -0.19053 -0.17851 -0.1913 -0.18499 -0.22989 -0.23251 -0.19325 -0.19277 -0.19459
3658 -0.15238 -0.21062 -0.20733 -0.14077 -0.16247 -0.15713 -0.17944 -0.15763 -0.17503 -0.15724 -0.17552
3659 -0.1812 -0.25161 -0.2635 -0.17308 -0.076674 -0.15318 -0.186 -0.15899 -0.17234 -0.17604 -0.15861
3660 -0.20317 -0.20134 -0.26723 -0.17277 -0.18815 -0.19254 -0.22118 -0.1613 -0.22803 -0.19163 -0.18017
3661 -0.18234 -0.2848 -0.27529 -0.16059 -0.18936 -0.16354 -0.21529 -0.18038 -0.22547 -0.16303 -0.1758
3662 -0.18068 -0.26816 -0.22123 -0.10369 -0.10752 -0.12242 -0.19426 -0.17183 -0.22642 -0.15946 -0.18514
3663 -0.16151 -0.13147 -0.19334 -0.097363 -0.12006 -0.13144 -0.1922 -0.15042 -0.13964 -0.16948 -0.14641
3664 -0.15609 -0.14473 -0.18316 -0.10909 -0.086861 -0.11681 -0.18992 -0.14262 -0.15031 -0.15499 -0.2324
3665 -0.13911 -0.22108 -0.16772 -0.13175 -0.10092 -0.14879 -0.16008 -0.14296 -0.20145 -0.16794 -0.171
3666 -0.16388 -0.14781 -0.17641 -0.0891 -0.080371 -0.098464 -0.14586 -0.10822 -0.13391 -0.16265 -0.15756
3667 -0.17463 -0.23822 -0.23033 -0.14882 -0.14523 -0.16303 -0.19813 -0.16414 -0.21417 -0.18062 -0.19752
3668 -0.19378 -0.28139 -0.24729 -0.20088 -0.15661 -0.19523 -0.21911 -0.17434 -0.16005 -0.17445 -0.18638
3669 -0.16961 -0.21894 -0.21782 -0.11218 -0.097807 -0.1446 -0.17914 -0.12923 -0.15795 -0.18223 -0.22252
3670 -0.21347 -0.24982 -0.25234 -0.14557 -0.12087 -0.1494 -0.20334 -0.16976 -0.2006 -0.17503 -0.20451
3671 -0.18334 -0.23545 -0.22218 -0.090522 -0.10784 -0.12777 -0.17032 -0.11677 -0.1394 -0.18208 -0.16954
3672 -0.15585 -0.1838 -0.1919 -0.10154 -0.17729 -0.1519 -0.18591 -0.15023 -0.13097 -0.14458 -0.18163
3673 -0.19118 -0.25159 -0.21005 -0.1492 -0.16654 -0.17131 -0.21562 -0.20116 -0.20312 -0.16125 -0.1478
3674 -0.17305 -0.12971 -0.179 -0.11543 -0.12432 -0.1174 -0.15934 -0.053759 -0.094321 -0.15781 -0.20524
3675 -0.14441 -0.23714 -0.18062 -0.13224 -0.11479 -0.11586 -0.19269 -0.13613 -0.13917 -0.15207 -0.13555
3676 -0.17488 -0.1741 -0.15462 -0.11928 -0.088554 -0.13222 -0.16167 -0.12915 -0.15312 -0.13562 -0.12109
3677 -0.17568 -0.21417 -0.14594 -0.10505 -0.12951 -0.12719 -0.18528 -0.12486 -0.18267 -0.16418 -0.15227
3678 -0.18888 -0.20413 -0.16434 -0.12687 -0.099804 -0.15653 -0.19732 -0.17801 -0.16854 -0.18782 -0.19843
3679 -0.16699 -0.18714 -0.19051 -0.15388 -0.17119 -0.1765 -0.19712 -0.17047 -0.16831 -0.16202 -0.21312
3680 -0.19394 -0.17441 -0.16289 -0.12474 -0.12236 -0.15611 -0.19584 -0.21082 -0.15539 -0.15217 -0.17842
3681 -0.20139 -0.25589 -0.20883 -0.19078 -0.17833 -0.22115 -0.21024 -0.16171 -0.19175 -0.15651 -0.16213
3682 -0.16867 -0.20194 -0.17309 -0.15199 -0.14113 -0.15259 -0.20105 -0.16999 -0.15187 -0.14323 -0.23465
3683 -0.17203 -0.19518 -0.17149 -0.15888 -0.15231 -0.15215 -0.21141 -0.18993 -0.16497 -0.15451 -0.18449
3684 -0.15816 -0.20933 -0.16935 -0.13132 -0.14064 -0.1625 -0.17256 -0.1462 -0.15993 -0.14882 -0.20642
3685 -0.18142 -0.21611 -0.20405 -0.16537 -0.16524 -0.18635 -0.2195 -0.21421 -0.16648 -0.17114 -0.2044
3686 -0.19326 -0.24827 -0.20888 -0.18371 -0.15171 -0.19878 -0.22238 -0.23748 -0.21752 -0.18309 -0.18273
3687 -0.14335 -0.18389 -0.17824 -0.14431 -0.12663 -0.13765 -0.19824 -0.17384 -0.19895 -0.1363 -0.19911
3688 -0.18678 -0.22639 -0.16885 -0.12349 -0.17704 -0.17915 -0.21988 -0.20429 -0.2088 -0.15776 -0.17022
3689 -0.19517 -0.21062 -0.13134 -0.14863 -0.17839 -0.17441 -0.19296 -0.18649 -0.15566 -0.16986 -0.19569
3690 -0.21642 -0.24394 -0.2143 -0.18895 -0.19397 -0.21266 -0.23121 -0.18757 -0.18531 -0.15879 -0.13282
3691 -0.18289 -0.17371 -0.19623 -0.14687 -0.13038 -0.16114 -0.21033 -0.1376 -0.16824 -0.16597 -0.17865
3692 -0.14781 -0.16817 -0.1207 -0.15142 -0.084128 -0.11584 -0.16007 -0.13124 -0.12435 -0.15317 -0.17083
3693 -0.17576 -0.1751 -0.1509 -0.13007 -0.12121 -0.12807 -0.18793 -0.15931 -0.15415 -0.17025 -0.18209
3694 -0.17854 -0.18343 -0.17182 -0.13987 -0.18209 -0.1593 -0.2072 -0.16871 -0.17111 -0.15611 -0.17838
3695 -0.17607 -0.28296 -0.1456 -0.14889 -0.14563 -0.19412 -0.22479 -0.15867 -0.19672 -0.16987 -0.20243
3696 -0.19519 -0.1969 -0.13357 -0.1483 -0.14851 -0.19866 -0.20816 -0.16529 -0.20098 -0.16434 -0.16769
3697 -0.16803 -0.1632 -0.14103 -0.10942 -0.12832 -0.13452 -0.17944 -0.15647 -0.19681 -0.15791 -0.14239
3698 -0.2116 -0.22483 -0.16058 -0.15485 -0.16412 -0.19705 -0.2387 -0.21677 -0.17785 -0.17459 -0.24488
3699 -0.17581 -0.15616 -0.15414 -0.11851 -0.13754 -0.1734 -0.19641 -0.18118 -0.14965 -0.1379 -0.13258
3700 -0.17228 -0.16931 -0.12504 -0.14323 -0.14 -0.14867 -0.18394 -0.15492 -0.16634 -0.1522 -0.16797
3701 -0.16084 -0.20847 -0.12605 -0.10485 -0.13081 -0.16009 -0.1742 -0.12001 -0.18818 -0.14625 -0.14824
3702 -0.16452 -0.18062 -0.11884 -0.13808 -0.10637 -0.13742 -0.1716 -0.13129 -0.13814 -0.12159 -0.12712
3703 -0.19987 -0.18144 -0.1034 -0.16569 -0.15234 -0.18332 -0.20768 -0.15203 -0.18877 -0.14319 -0.11273
3704 -0.18507 -0.20356 -0.11051 -0.14329 -0.17691 -0.17873 -0.24597 -0.22627 -0.18459 -0.15772 -0.1939
3705 -0.19012 -0.1811 -0.082269 -0.1227 -0.074557 -0.13676 -0.19279 -0.15772 -0.16014 -0.14159 -0.16037
3706 -0.18405 -0.19548 -0.098337 -0.14682 -0.15775 -0.15434 -0.20953 -0.19023 -0.18827 -0.1437 -0.15926
3707 -0.18057 -0.21123 -0.11701 -0.14701 -0.11406 -0.16821 -0.20447 -0.2165 -0.12784 -0.13288 -0.12441
3708 -0.18102 -0.18855 -0.032181 -0.10448 -0.16019 -0.13486 -0.20775 -0.13152 -0.14719 -0.11949 -0.10374
3709 -0.21336 -0.19561 -0.10367 -0.19571 -0.22237 -0.20846 -0.23867 -0.18758 -0.17599 -0.13382 -0.11638
3710 -0.16113 -0.17461 -0.048026 -0.11839 -0.10119 -0.13126 -0.16162 -0.17485 -0.13286 -0.091032 -0.11295
3711 -0.1793 -0.19112 -0.12119 -0.14565 -0.13635 -0.14687 -0.18012 -0.144 -0.14489 -0.12638 -0.12073
3712 -0.17894 -0.15082 -0.11353 -0.1356 -0.15445 -0.16363 -0.21708 -0.17368 -0.1927 -0.10991 -0.14246
3713 -0.19914 -0.18637 -0.11559 -0.17261 -0.17169 -0.19353 -0.21431 -0.1691 -0.16784 -0.10802 -0.15403
3714 -0.20072 -0.18551 -0.085515 -0.15093 -0.16087 -0.20387 -0.23413 -0.21136 -0.1777 -0.10635 -0.13011
3715 -0.1998 -0.23436 -0.1375 -0.19077 -0.1664 -0.18685 -0.20794 -0.16872 -0.18861 -0.10219 -0.071895
3716 -0.17612 -0.15503 -0.06386 -0.15232 -0.078025 -0.10354 -0.18311 -0.15031 -0.12868 -0.095522 -0.044275
3717 -0.18385 -0.18678 -0.054628 -0.1599 -0.08692 -0.11212 -0.1941 -0.18572 -0.13608 -0.10243 -0.076474
3718 -0.18527 -0.18682 -0.025175 -0.15257 -0.1203 -0.14531 -0.20085 -0.19145 -0.20077 -0.10373 -0.037634
3719 -0.20924 -0.20769 -0.098282 -0.17946 -0.15046 -0.19044 -0.24283 -0.23821 -0.15104 -0.10716 -0.010393
3720 -0.20385 -0.22946 -0.09477 -0.15926 -0.138 -0.15509 -0.2109 -0.17647 -0.16762 -0.093849 -0.017843
3721 -0.15199 -0.13924 -0.021227 -0.10328 -0.083421 -0.085916 -0.18961 -0.15431 -0.11715 -0.096766 -0.015433
3722 -0.17555 -0.11471 -0.036974 -0.14515 -0.081206 -0.12636 -0.16515 -0.11648 -0.12847 -0.060452 -0.0092121
3723 -0.19868 -0.20473 -0.099332 -0.19948 -0.16821 -0.18542 -0.227 -0.20645 -0.15676 -0.10416 -0.070532
3724 -0.20746 -0.23252 -0.052119 -0.1413 -0.18424 -0.17529 -0.21094 -0.19505 -0.16882 -0.10581 -0.081491
3725 -0.16132 -0.10239 0.040784 -0.13433 -0.10123 -0.078952 -0.17308 -0.14523 -0.11063 -0.054383 -0.036211
3726 -0.17761 -0.15111 -0.017334 -0.14422 -0.11329 -0.10733 -0.18208 -0.13422 -0.15337 -0.087759 -0.01579
3727 -0.18476 -0.099957 -0.011681 -0.13262 -0.12324 -0.11827 -0.19961 -0.21222 -0.14307 -0.089396 -0.07652
3728 -0.17411 -0.1791 0.028962 -0.14064 -0.13521 -0.15564 -0.2119 -0.19866 -0.11732 -0.079603 -0.040979
3729 -0.22684 -0.23926 -0.044036 -0.17316 -0.15705 -0.18714 -0.22021 -0.22261 -0.17254 -0.09499 0.0074012
3730 -0.18324 -0.14398 0.015927 -0.15252 -0.17448 -0.15538 -0.23536 -0.20226 -0.11872 -0.093356 -0.015468
3731 -0.16247 -0.18192 -0.030081 -0.1541 -0.10646 -0.11833 -0.18666 -0.17511 -0.13461 -0.075193 -0.030428
3732 -0.14013 -0.16237 -0.085098 -0.12731 -0.11261 -0.10315 -0.18364 -0.13173 -0.1671 -0.05729 0.053493
3733 -0.19394 -0.18382 -0.12157 -0.14073 -0.075704 -0.12164 -0.19722 -0.15672 -0.15693 -0.081107 -0.048677
3734 -0.18738 -0.15924 -0.099513 -0.17543 -0.11342 -0.1319 -0.21513 -0.1926 -0.15917 -0.073763 -0.072607
3735 -0.2232 -0.20315 -0.13581 -0.16671 -0.17052 -0.16776 -0.22199 -0.24153 -0.17462 -0.09233 -0.069466
3736 -0.20488 -0.19593 -0.13197 -0.2059 -0.13964 -0.20987 -0.21402 -0.19183 -0.18238 -0.085227 -0.080836
3737 -0.17677 -0.14794 -0.11482 -0.17449 -0.088425 -0.14488 -0.17087 -0.14668 -0.12416 -0.064833 -0.045095
3738 -0.16417 -0.12419 -0.031322 -0.099327 -0.1099 -0.12343 -0.1792 -0.17005 -0.11567 -0.07031 -0.0031246
3739 -0.17866 -0.15997 -0.067709 -0.1061 -0.063526 -0.12538 -0.15075 -0.087727 -0.12536 -0.069127 0.036046
3740 -0.17786 -0.12952 0.018403 -0.12254 -0.11701 -0.11272 -0.17351 -0.18898 -0.15093 -0.062554 -0.043684
3741 -0.19283 -0.20329 -0.043674 -0.11565 -0.1289 -0.15223 -0.16909 -0.15489 -0.13137 -0.08584 -0.038553
3742 -0.16838 -0.19856 -0.044921 -0.11032 -0.12554 -0.10609 -0.17034 -0.1475 -0.16455 -0.066927 0.029987
3743 -0.18657 -0.1771 0.0012812 -0.092029 -0.11243 -0.10253 -0.14928 -0.16166 -0.12927 -0.10373 -0.019892
3744 -0.19282 -0.19454 0.047174 -0.12417 -0.12484 -0.12286 -0.17928 -0.14371 -0.13239 -0.067341 -0.045482
3745 -0.19412 -0.20267 -0.021593 -0.15938 -0.18254 -0.18903 -0.20398 -0.26886 -0.17214 -0.085847 -0.075871
3746 -0.18031 -0.19225 -0.0067208 -0.12293 -0.093763 -0.1199 -0.16925 -0.14045 -0.13068 -0.072994 -0.074601
3747 -0.19119 -0.16415 -0.036348 -0.17261 -0.12463 -0.15048 -0.15888 -0.15581 -0.15466 -0.086551 -0.0432
3748 -0.17264 -0.20281 -0.061206 -0.1676 -0.10365 -0.12258 -0.19133 -0.13736 -0.11691 -0.050208 0.03565
3749 -0.20023 -0.22016 -0.088993 -0.18172 -0.12593 -0.14359 -0.18618 -0.14566 -0.15998 -0.038064 0.03681
3750 -0.17354 -0.1247 -0.05456 -0.12841 -0.091574 -0.13507 -0.15815 -0.17996 -0.14492 -0.036671 0.038651
3751 -0.18201 -0.19475 -0.059968 -0.17533 -0.096799 -0.16311 -0.18028 -0.16119 -0.17309 -0.043928 -0.0031486
3752 -0.19343 -0.2274 -0.10255 -0.1497 -0.13787 -0.20773 -0.22664 -0.21319 -0.20982 -0.059175 -0.025658
3753 -0.20581 -0.19729 -0.085952 -0.17215 -0.09269 -0.14602 -0.19322 -0.15277 -0.13386 -0.068161 -0.033848
3754 -0.18577 -0.23496 -0.07162 -0.12533 -0.13998 -0.1616 -0.17479 -0.13869 -0.17042 -0.080268 -0.080647
3755 -0.20735 -0.23315 -0.077287 -0.17558 -0.14284 -0.16179 -0.20802 -0.22663 -0.17512 -0.10286 -0.092687
3756 -0.20093 -0.19243 -0.090554 -0.16509 -0.11925 -0.17513 -0.18786 -0.18231 -0.15806 -0.095891 -0.033686
3757 -0.18991 -0.16714 -0.069162 -0.17069 -0.13107 -0.16546 -0.1994 -0.17283 -0.21101 -0.090888 -0.052806
3758 -0.16327 -0.13485 -0.024559 -0.10917 -0.049326 -0.10959 -0.16698 -0.16906 -0.15564 -0.073785 -0.044765
3759 -0.17072 -0.089974 0.035454 -0.15696 -0.073311 -0.13748 -0.1875 -0.13805 -0.15094 -0.077442 -0.024285
3760 -0.16587 -0.11025 0.022866 -0.11645 -0.11089 -0.15168 -0.15383 -0.14794 -0.14681 -0.035528 0.012326
3761 -0.20179 -0.05558 0.014939 -0.11329 -0.040322 -0.11784 -0.11273 -0.085059 -0.11529 -0.054445 -0.0032739
3762 -0.20036 -0.17279 -0.077079 -0.20577 -0.098077 -0.17135 -0.14625 -0.17405 -0.15082 -0.034742 -0.0048334
3763 -0.17792 -0.12891 -0.044956 -0.15044 -0.11059 -0.16346 -0.10568 -0.10846 -0.14372 -0.030769 -0.030703
3764 -0.16564 -0.16293 -0.089893 -0.12627 -0.071558 -0.13057 -0.094204 -0.11918 -0.11853 0.012105 0.053537
3765 -0.18115 -0.14069 -0.057441 -0.10269 -0.057343 -0.095111 -0.1153 -0.085858 -0.073343 -0.061372 -0.026782
3766 -0.16756 -0.13568 -0.10488 -0.11195 -0.077158 -0.13925 -0.12925 -0.15938 -0.16633 -0.025989 -0.050532
3767 -0.15737 -0.11572 -0.094155 -0.14716 -0.078874 -0.15448 -0.13269 -0.17323 -0.12328 -0.029806 -0.032261
3768 -0.20056 -0.16698 -0.092253 -0.1383 -0.11035 -0.16253 -0.15039 -0.16754 -0.12573 -0.065332 0.0074694
3769 -0.17795 -0.1414 -0.08513 -0.12925 -0.095804 -0.12974 -0.15005 -0.17653 -0.12384 -0.074439 -0.06243
3770 -0.17639 -0.23399 -0.1315 -0.16465 -0.12747 -0.14361 -0.17886 -0.17925 -0.1539 -0.077156 -0.02665
3771 -0.18746 -0.15026 -0.10413 -0.11675 -0.11954 -0.14179 -0.16536 -0.15443 -0.14226 -0.075792 -0.023779
3772 -0.19314 -0.20887 -0.13753 -0.16776 -0.09542 -0.14599 -0.16335 -0.18428 -0.16061 -0.072189 -0.026209
3773 -0.16598 -0.18068 -0.086569 -0.17253 -0.10738 -0.14417 -0.12548 -0.16504 -0.1923 -0.073796 -0.035568
3774 -0.16655 -0.20232 -0.11245 -0.17159 -0.11931 -0.17007 -0.12262 -0.21113 -0.15647 -0.040563 -0.017718
3775 -0.15515 -0.11223 -0.11051 -0.11681 -0.11612 -0.12504 -0.086391 -0.13933 -0.12614 -0.045699 -0.045287
3776 -0.17069 -0.14599 -0.093651 -0.099705 -0.10902 -0.1435 -0.094247 -0.15538 -0.16408 -0.030776 -0.018707
3777 -0.15988 -0.112 -0.12427 -0.15196 -0.13119 -0.1306 -0.10169 -0.10468 -0.15334 -0.011483 0.017534
3778 -0.1891 -0.24085 -0.14664 -0.18576 -0.18388 -0.19747 -0.11941 -0.17659 -0.18915 -0.0064196 -0.063136
3779 -0.20747 -0.2218 -0.11224 -0.12783 -0.14047 -0.14876 -0.099985 -0.14321 -0.18961 -0.0084164 -0.031786
3780 -0.17527 -0.14857 -0.11676 -0.11779 -0.16094 -0.16437 -0.083681 -0.088518 -0.15933 -0.011323 -0.056215
3781 -0.15813 -0.13652 -0.1071 -0.10346 -0.11462 -0.10417 -0.1046 -0.11548 -0.14663 -0.01098 -0.069435
3782 -0.15184 -0.070888 -0.11323 -0.11582 -0.097443 -0.14422 -0.10763 -0.11947 -0.13886 -0.035137 -0.065754
3783 -0.17149 -0.13239 -0.12082 -0.12871 -0.13272 -0.14283 -0.07775 -0.083331 -0.1518 -0.029073 -0.046794
3784 -0.13053 -0.13871 -0.11055 -0.095424 -0.088903 -0.11541 -0.053456 -0.052128 -0.17986 -0.04963 -0.051623
3785 -0.17479 -0.18398 -0.17316 -0.12889 -0.12846 -0.17533 -0.073942 -0.11635 -0.184 -0.065297 -0.080663
3786 -0.13907 -0.11516 -0.10142 -0.10147 -0.076294 -0.10511 -0.024318 -0.10133 -0.14499 -0.037894 -0.011132
3787 -0.11845 -0.16126 -0.12348 -0.13895 -0.10463 -0.12859 -0.033114 -0.09632 -0.13937 -0.05023 -0.063342
3788 -0.17971 -0.12157 -0.1441 -0.14217 -0.11859 -0.14584 -0.05668 -0.053197 -0.15732 -0.056677 -0.091051
3789 -0.19267 -0.17006 -0.1444 -0.14455 -0.11743 -0.15567 -0.083536 -0.18607 -0.15863 -0.047104 -0.012481
3790 -0.20666 -0.22106 -0.20958 -0.20965 -0.18526 -0.20216 -0.13285 -0.14886 -0.18467 -0.05448 -0.08488
3791 -0.15519 -0.15339 -0.15282 -0.09973 -0.12917 -0.12792 -0.075779 -0.093619 -0.14098 -0.0023172 -0.06282
3792 -0.16002 -0.21378 -0.18562 -0.15101 -0.11203 -0.17264 -0.097805 -0.11931 -0.15486 -0.011114 -0.124
3793 -0.18422 -0.16011 -0.15646 -0.14067 -0.069411 -0.15282 -0.056971 -0.1002 -0.18448 -0.014431 -0.077929
3794 -0.18366 -0.24517 -0.17423 -0.14189 -0.13896 -0.18164 -0.055337 -0.060271 -0.21931 -0.022437 -0.10434
3795 -0.15945 -0.20622 -0.13463 -0.15577 -0.10944 -0.15747 -0.037933 -0.055169 -0.16643 -0.031894 -0.11072
3796 -0.14667 -0.20727 -0.1851 -0.15154 -0.15232 -0.16399 -0.035209 -0.10942 -0.15502 -0.052441 -0.10015
3797 -0.14153 -0.1637 -0.13757 -0.17014 -0.14282 -0.14095 -0.019405 -0.090154 -0.15913 -0.065808 -0.12917
3798 -0.15089 -0.16701 -0.12782 -0.13279 -0.17743 -0.1481 -0.026271 -0.082681 -0.12128 -0.044994 -0.12109
3799 -0.15965 -0.25299 -0.17232 -0.18257 -0.15088 -0.18423 -0.028957 -0.14325 -0.19825 -0.071611 -0.099466
3800 -0.1804 -0.23697 -0.19463 -0.21975 -0.14381 -0.19039 -0.030204 -0.14636 -0.21905 -0.079738 -0.11054
3801 -0.11191 -0.16204 -0.14273 -0.15237 -0.095543 -0.12793 -0.02903 -0.084433 -0.13943 -0.054705 -0.069855
3802 -0.13092 -0.18143 -0.12957 -0.12737 -0.12375 -0.11686 -0.054926 -0.09795 -0.15403 -0.055861 -0.095685
3803 -0.17145 -0.24226 -0.19449 -0.18263 -0.11696 -0.22527 -0.093652 -0.098368 -0.19598 -0.058358 -0.14591
3804 -0.15222 -0.22898 -0.19302 -0.20131 -0.16212 -0.17403 -0.094488 -0.10779 -0.25057 -0.051625 -0.12155
3805 -0.096947 -0.14108 -0.12242 -0.12959 -0.065924 -0.11704 -0.016204 -0.073012 -0.088511 0.0096585 -0.024913
3806 -0.12974 -0.23559 -0.20073 -0.15254 -0.15722 -0.1841 -0.073 -0.12427 -0.16543 -0.015198 -0.13123
3807 -0.13547 -0.18975 -0.15982 -0.16519 -0.11733 -0.15374 -0.026266 -0.14911 -0.15301 0.003675 -0.089272
3808 -0.083242 -0.18216 -0.15483 -0.13058 -0.1145 -0.17002 -0.019892 -0.084084 -0.1426 -0.0057217 -0.058142
3809 -0.10699 -0.21459 -0.17267 -0.15108 -0.075405 -0.16464 -0.066619 -0.084232 -0.16938 -0.032178 -0.091782
3810 -0.10527 -0.1757 -0.16126 -0.14661 -0.10009 -0.16272 -0.057455 -0.083599 -0.16996 -0.048315 -0.087891
3811 -0.1346 -0.21926 -0.18611 -0.15233 -0.14924 -0.18235 -0.081741 -0.1178 -0.18593 -0.064152 -0.10329
3812 -0.13428 -0.16499 -0.14613 -0.1373 -0.068021 -0.13219 -0.039857 -0.029564 -0.14377 -0.064619 -0.07958
3813 -0.14292 -0.23918 -0.20087 -0.17945 -0.15596 -0.18672 -0.084103 -0.14726 -0.21278 -0.071975 -0.14188
3814 -0.15602 -0.21026 -0.16242 -0.146 -0.16346 -0.17889 -0.099389 -0.19882 -0.19779 -0.040532 -0.086729
3815 -0.12651 -0.24374 -0.2058 -0.17943 -0.13552 -0.17623 -0.071495 -0.1198 -0.15384 -0.064489 -0.091219
3816 -0.11222 -0.223 -0.21429 -0.16384 -0.1005 -0.18043 -0.10602 -0.14363 -0.16438 -0.056286 -0.068148
3817 -0.12146 -0.19895 -0.19452 -0.18131 -0.12155 -0.1844 -0.068487 -0.11523 -0.16863 -0.038432 -0.12074
[truncated: 16,933 more chars]
