# Supplementary material for: Insulin modulates the frequency of Ca2+ oscillations in mouse pancreatic islets
Source: PLoS One. 2017 Aug 28;12(8):e0183569. doi: 10.1371/journal.pone.0183569 (PMC5573301; doi:10.1371/journal.pone.0183569)
Supplement: S1 File — All the time traces of detrended Ca2+ oscillations for constant insulin infusion (0, 100, or 1000 nM) and alternating insulin infusion (100, 500, or 1000 nM with 4 or 5 min periods) were compressed as a single file, S1_File.zip, in which each imaging experiment was recorded as a text file where the first column represents time (sec) and the following columns represent detrended Ca2+ traces from multiple islets. (ZIP) [file pone.0183569.s001.zip › data_100I_150s_3.txt]

1 -0.11283 -0.19801 -0.33596 -0.26254 -0.18835 -0.36709 -0.215 -0.28035 -0.3219 -0.21049 -0.30654
2 -0.13121 -0.20303 -0.3092 -0.2587 -0.1762 -0.35292 -0.21558 -0.27046 -0.3216 -0.21517 -0.3093
3 -0.11771 -0.20525 -0.31558 -0.26887 -0.18505 -0.3497 -0.2078 -0.2724 -0.31023 -0.20183 -0.31361
4 -0.1423 -0.21988 -0.32696 -0.27313 -0.18661 -0.35687 -0.21732 -0.28302 -0.32642 -0.21843 -0.30626
5 -0.12917 -0.21182 -0.32747 -0.26946 -0.18175 -0.35444 -0.2124 -0.27657 -0.31715 -0.20787 -0.31715
6 -0.14332 -0.20702 -0.31748 -0.2702 -0.1825 -0.36456 -0.21158 -0.27909 -0.32167 -0.21326 -0.29871
7 -0.14689 -0.23654 -0.32674 -0.28501 -0.19733 -0.36274 -0.23109 -0.2939 -0.33745 -0.22904 -0.3104
8 -0.14509 -0.23048 -0.32318 -0.27552 -0.1945 -0.36648 -0.22466 -0.28157 -0.33102 -0.22575 -0.30468
9 -0.11695 -0.20098 -0.31624 -0.27128 -0.18386 -0.35316 -0.21228 -0.27698 -0.32565 -0.20522 -0.28521
10 -0.11634 -0.19682 -0.29566 -0.26139 -0.19009 -0.35342 -0.20159 -0.27412 -0.31482 -0.20849 -0.28288
11 -0.12405 -0.19738 -0.29643 -0.2639 -0.16953 -0.34251 -0.19182 -0.25233 -0.3053 -0.19933 -0.28263
12 -0.13612 -0.20902 -0.30771 -0.2758 -0.1786 -0.3477 -0.20563 -0.27089 -0.32822 -0.21508 -0.29919
13 -0.13708 -0.20042 -0.30707 -0.28557 -0.18916 -0.34687 -0.21996 -0.27137 -0.32292 -0.20846 -0.28316
14 -0.12867 -0.21257 -0.30984 -0.27624 -0.18545 -0.34577 -0.2246 -0.27817 -0.32464 -0.21888 -0.28891
15 -0.13405 -0.21548 -0.30177 -0.26777 -0.17657 -0.347 -0.2143 -0.27162 -0.3203 -0.21325 -0.27102
16 -0.1051 -0.17574 -0.27871 -0.26596 -0.1649 -0.32759 -0.2107 -0.26311 -0.30316 -0.19797 -0.27726
17 -0.14898 -0.23505 -0.32567 -0.2945 -0.19788 -0.35879 -0.22807 -0.27348 -0.3216 -0.21884 -0.29189
18 -0.11762 -0.192 -0.32025 -0.26188 -0.18472 -0.34687 -0.21356 -0.26002 -0.31467 -0.20796 -0.27998
19 -0.14193 -0.20259 -0.30325 -0.28099 -0.17913 -0.34425 -0.22537 -0.2653 -0.30863 -0.21641 -0.29563
20 -0.12185 -0.19758 -0.28543 -0.25749 -0.16462 -0.32525 -0.21069 -0.25591 -0.30735 -0.19807 -0.27556
21 -0.13542 -0.21583 -0.30819 -0.28522 -0.18844 -0.34973 -0.22476 -0.26112 -0.32304 -0.22251 -0.28027
22 -0.13704 -0.18826 -0.29631 -0.28239 -0.17482 -0.34154 -0.2195 -0.25644 -0.3151 -0.20027 -0.28705
23 -0.14244 -0.20811 -0.29502 -0.27276 -0.17932 -0.35015 -0.22101 -0.25913 -0.31168 -0.22474 -0.27735
24 -0.14239 -0.20161 -0.304 -0.26848 -0.17925 -0.34306 -0.22044 -0.25644 -0.31695 -0.2072 -0.2761
25 -0.13833 -0.20245 -0.28924 -0.2563 -0.18109 -0.3441 -0.21917 -0.24491 -0.3014 -0.21287 -0.27709
26 -0.13815 -0.20887 -0.28598 -0.27784 -0.17681 -0.34659 -0.22626 -0.27352 -0.31807 -0.21514 -0.28156
27 -0.13227 -0.19353 -0.29929 -0.26694 -0.17363 -0.33915 -0.22162 -0.25943 -0.30547 -0.20608 -0.28626
28 -0.1354 -0.2045 -0.31217 -0.26523 -0.18726 -0.36183 -0.2376 -0.26841 -0.31735 -0.2261 -0.28308
29 -0.13433 -0.19958 -0.29558 -0.2666 -0.17844 -0.33263 -0.22399 -0.26232 -0.31676 -0.21799 -0.28062
30 -0.12345 -0.17091 -0.28583 -0.25463 -0.16669 -0.33376 -0.20626 -0.24506 -0.2939 -0.20307 -0.28286
31 -0.13785 -0.19219 -0.30235 -0.27213 -0.18309 -0.34871 -0.22908 -0.2584 -0.3222 -0.21616 -0.29392
32 -0.13032 -0.19104 -0.29608 -0.27831 -0.17968 -0.35724 -0.24125 -0.26758 -0.32846 -0.21729 -0.29778
33 -0.12629 -0.17656 -0.27714 -0.25222 -0.17068 -0.33319 -0.21698 -0.25255 -0.30246 -0.20756 -0.27626
34 -0.11985 -0.17008 -0.29452 -0.25953 -0.17698 -0.32317 -0.22106 -0.25772 -0.30192 -0.20589 -0.27592
35 -0.12382 -0.18333 -0.29742 -0.27298 -0.18234 -0.34706 -0.22303 -0.26332 -0.31183 -0.21107 -0.28182
36 -0.13098 -0.19323 -0.30425 -0.27308 -0.17705 -0.34902 -0.22837 -0.26049 -0.30607 -0.22509 -0.27681
37 -0.12074 -0.19035 -0.28882 -0.26735 -0.17346 -0.34762 -0.2273 -0.2616 -0.31806 -0.218 -0.27701
38 -0.12436 -0.18556 -0.29392 -0.26603 -0.17932 -0.33678 -0.22302 -0.2535 -0.30727 -0.21359 -0.28041
39 -0.13068 -0.18021 -0.29148 -0.26105 -0.17463 -0.33316 -0.22312 -0.24687 -0.296 -0.20712 -0.28378
40 -0.1216 -0.19438 -0.2877 -0.25161 -0.16041 -0.33072 -0.20818 -0.24926 -0.30531 -0.20707 -0.27395
41 -0.12075 -0.17776 -0.28626 -0.25555 -0.16815 -0.33839 -0.20379 -0.23754 -0.29961 -0.21037 -0.26271
42 -0.12173 -0.18091 -0.28226 -0.24518 -0.16902 -0.3451 -0.20922 -0.25909 -0.29586 -0.21074 -0.27516
43 -0.14071 -0.18944 -0.3039 -0.26516 -0.17053 -0.33969 -0.22639 -0.26229 -0.31487 -0.21931 -0.27382
44 -0.1347 -0.1926 -0.29034 -0.25305 -0.1761 -0.33101 -0.20906 -0.25261 -0.31179 -0.2241 -0.27683
45 -0.13316 -0.19873 -0.29821 -0.2648 -0.16741 -0.32903 -0.20869 -0.24805 -0.29959 -0.22264 -0.26767
46 -0.14309 -0.20059 -0.29636 -0.26542 -0.18092 -0.34328 -0.21121 -0.25414 -0.31766 -0.22227 -0.28053
47 -0.13509 -0.20187 -0.28393 -0.25738 -0.17205 -0.3316 -0.21156 -0.25109 -0.30196 -0.21469 -0.2804
48 -0.11769 -0.17567 -0.28203 -0.25574 -0.15237 -0.2991 -0.1929 -0.23349 -0.29095 -0.19554 -0.26845
49 -0.13399 -0.2068 -0.29115 -0.26126 -0.17123 -0.34525 -0.19768 -0.25448 -0.31546 -0.21375 -0.27448
50 -0.14502 -0.18805 -0.31098 -0.28085 -0.18484 -0.34078 -0.21486 -0.27273 -0.32142 -0.22074 -0.26746
51 -0.14624 -0.21383 -0.29829 -0.27936 -0.17509 -0.33575 -0.21157 -0.25765 -0.31489 -0.22156 -0.28135
52 -0.142 -0.19007 -0.29063 -0.26726 -0.18342 -0.32827 -0.21338 -0.2725 -0.31184 -0.20719 -0.26599
53 -0.12754 -0.18274 -0.27781 -0.24922 -0.1609 -0.29996 -0.19216 -0.23646 -0.27676 -0.21271 -0.24783
54 -0.12075 -0.17977 -0.2712 -0.2615 -0.16039 -0.32742 -0.19659 -0.24662 -0.30631 -0.20652 -0.24715
55 -0.13679 -0.19702 -0.28969 -0.26756 -0.17268 -0.32092 -0.20506 -0.25086 -0.30427 -0.21605 -0.26932
56 -0.13567 -0.18479 -0.29259 -0.26758 -0.17431 -0.32431 -0.19602 -0.247 -0.30743 -0.21609 -0.26511
57 -0.1377 -0.20549 -0.30127 -0.26312 -0.17586 -0.32881 -0.19595 -0.24546 -0.30861 -0.21654 -0.26683
58 -0.13966 -0.19798 -0.28968 -0.27188 -0.17948 -0.33093 -0.20342 -0.24564 -0.30544 -0.22318 -0.27643
59 -0.13881 -0.20631 -0.29079 -0.27076 -0.1686 -0.34012 -0.20906 -0.24901 -0.31052 -0.21571 -0.27562
60 -0.13619 -0.1791 -0.28089 -0.26381 -0.16564 -0.33005 -0.18497 -0.23746 -0.29694 -0.22372 -0.25188
61 -0.1324 -0.1712 -0.28872 -0.24831 -0.17456 -0.3182 -0.19012 -0.23878 -0.30402 -0.20609 -0.26296
62 -0.14875 -0.18144 -0.29932 -0.26865 -0.17135 -0.3351 -0.19586 -0.25729 -0.30269 -0.22345 -0.26456
63 -0.14022 -0.18314 -0.29452 -0.27672 -0.17774 -0.33932 -0.21355 -0.25557 -0.30677 -0.2112 -0.26396
64 -0.13589 -0.16988 -0.25984 -0.25118 -0.15687 -0.31893 -0.18718 -0.23625 -0.28398 -0.21915 -0.26105
65 -0.12472 -0.18986 -0.28601 -0.26203 -0.16739 -0.31489 -0.19222 -0.239 -0.29184 -0.20569 -0.25863
66 -0.13587 -0.16722 -0.28334 -0.2674 -0.17767 -0.3195 -0.19903 -0.25537 -0.30147 -0.20093 -0.27814
67 -0.14252 -0.17805 -0.28572 -0.26603 -0.17105 -0.34405 -0.19921 -0.25224 -0.31012 -0.20848 -0.26706
68 -0.1157 -0.16207 -0.27387 -0.24615 -0.15398 -0.30278 -0.18693 -0.23425 -0.2828 -0.20284 -0.25736
69 -0.13745 -0.19083 -0.29079 -0.27806 -0.17565 -0.33395 -0.21302 -0.26096 -0.30854 -0.21817 -0.27285
70 -0.13536 -0.18803 -0.28487 -0.27919 -0.18089 -0.33109 -0.21868 -0.26423 -0.31647 -0.23243 -0.27041
71 -0.10926 -0.17814 -0.25252 -0.25675 -0.17164 -0.32591 -0.20272 -0.25374 -0.27995 -0.21217 -0.23798
72 -0.12074 -0.17462 -0.27164 -0.2673 -0.17836 -0.32621 -0.20739 -0.2451 -0.30095 -0.20219 -0.25127
73 -0.13071 -0.17245 -0.26161 -0.27304 -0.17142 -0.33481 -0.20938 -0.24847 -0.28733 -0.21013 -0.25659
74 -0.13921 -0.21396 -0.26489 -0.27236 -0.17655 -0.32606 -0.20027 -0.26247 -0.30902 -0.21357 -0.2686
75 -0.14364 -0.17089 -0.28237 -0.25482 -0.16299 -0.31923 -0.20329 -0.2453 -0.29444 -0.21794 -0.24731
76 -0.12406 -0.17607 -0.26282 -0.25812 -0.17028 -0.32118 -0.2067 -0.24098 -0.29397 -0.20508 -0.24985
77 -0.13091 -0.18989 -0.2703 -0.26566 -0.17099 -0.32387 -0.19903 -0.24922 -0.29036 -0.21336 -0.24918
78 -0.13211 -0.19025 -0.26579 -0.26376 -0.17432 -0.32985 -0.19939 -0.23851 -0.29337 -0.20164 -0.24617
79 -0.12896 -0.17168 -0.27617 -0.25564 -0.1595 -0.30996 -0.20856 -0.24625 -0.28928 -0.20387 -0.2482
80 -0.1407 -0.18437 -0.28507 -0.27002 -0.18321 -0.33039 -0.21055 -0.2626 -0.31484 -0.22189 -0.26695
81 -0.13179 -0.15889 -0.25186 -0.25625 -0.16544 -0.312 -0.20217 -0.23787 -0.28348 -0.20464 -0.25728
82 -0.13576 -0.17953 -0.26264 -0.27677 -0.17276 -0.31512 -0.21341 -0.26036 -0.30262 -0.21409 -0.25265
83 -0.14371 -0.17824 -0.23489 -0.27135 -0.15825 -0.31628 -0.21165 -0.25745 -0.3003 -0.19648 -0.28074
84 -0.12564 -0.15829 -0.25271 -0.25372 -0.16514 -0.31388 -0.19853 -0.25486 -0.29479 -0.19248 -0.24281
85 -0.14073 -0.18194 -0.25462 -0.2687 -0.17202 -0.33481 -0.2096 -0.26428 -0.30968 -0.2078 -0.2675
86 -0.14064 -0.18641 -0.25462 -0.25366 -0.16186 -0.30702 -0.19717 -0.24965 -0.3073 -0.21594 -0.25826
87 -0.12052 -0.14753 -0.24334 -0.24941 -0.15649 -0.30794 -0.18645 -0.23329 -0.28282 -0.19725 -0.25343
88 -0.11346 -0.15439 -0.21762 -0.23555 -0.14929 -0.29893 -0.17655 -0.22665 -0.26869 -0.1892 -0.23847
89 -0.12777 -0.15819 -0.22756 -0.24915 -0.16269 -0.30165 -0.19264 -0.24072 -0.28501 -0.21237 -0.25611
90 -0.14048 -0.18067 -0.252 -0.25485 -0.1715 -0.31933 -0.19439 -0.25333 -0.29694 -0.20901 -0.27607
91 -0.13358 -0.16448 -0.24806 -0.25386 -0.16141 -0.30851 -0.19491 -0.2477 -0.29091 -0.2162 -0.25559
92 -0.13039 -0.1557 -0.24083 -0.25309 -0.16241 -0.31546 -0.19384 -0.24418 -0.30065 -0.20098 -0.26304
93 -0.13832 -0.16161 -0.25528 -0.26255 -0.17206 -0.30669 -0.19307 -0.24176 -0.29759 -0.19732 -0.24742
94 -0.1335 -0.17469 -0.25464 -0.25153 -0.17247 -0.31595 -0.20332 -0.25172 -0.29177 -0.2064 -0.26916
95 -0.13838 -0.16808 -0.23912 -0.27409 -0.16562 -0.31486 -0.18059 -0.24473 -0.27994 -0.20976 -0.26641
96 -0.13338 -0.1547 -0.23232 -0.25408 -0.15758 -0.30535 -0.17925 -0.23597 -0.29103 -0.20555 -0.25972
97 -0.12659 -0.16913 -0.24346 -0.24159 -0.15047 -0.30594 -0.18419 -0.23721 -0.28461 -0.20573 -0.24918
98 -0.13848 -0.17311 -0.25692 -0.24799 -0.15964 -0.30043 -0.18657 -0.24697 -0.30936 -0.22 -0.27443
99 -0.13448 -0.15782 -0.24554 -0.23721 -0.1597 -0.32076 -0.18643 -0.22843 -0.28146 -0.20319 -0.25877
100 -0.13279 -0.15178 -0.24737 -0.23552 -0.15438 -0.30372 -0.18181 -0.22547 -0.28237 -0.20537 -0.25521
101 -0.15288 -0.18383 -0.26714 -0.24418 -0.16736 -0.31801 -0.19608 -0.24644 -0.30309 -0.2215 -0.26533
102 -0.15137 -0.1904 -0.28131 -0.27129 -0.1717 -0.3221 -0.19102 -0.24479 -0.30889 -0.22209 -0.26188
103 -0.13631 -0.15496 -0.2472 -0.24247 -0.15348 -0.31842 -0.17536 -0.22919 -0.2894 -0.20769 -0.24725
104 -0.13958 -0.16515 -0.2533 -0.24365 -0.15794 -0.30363 -0.17658 -0.23541 -0.28553 -0.20011 -0.26414
105 -0.14325 -0.17241 -0.27119 -0.26162 -0.1727 -0.31362 -0.19206 -0.24471 -0.30281 -0.20158 -0.26238
106 -0.13329 -0.15503 -0.26478 -0.24199 -0.15169 -0.29802 -0.17001 -0.22746 -0.28426 -0.21135 -0.25883
107 -0.1357 -0.1574 -0.25371 -0.2423 -0.15366 -0.305 -0.17748 -0.2342 -0.28884 -0.20363 -0.25629
108 -0.1464 -0.1618 -0.25762 -0.23954 -0.15077 -0.30857 -0.18373 -0.23118 -0.28965 -0.21297 -0.25859
109 -0.14404 -0.15863 -0.23874 -0.22605 -0.15224 -0.29548 -0.16759 -0.23336 -0.29697 -0.20806 -0.23857
110 -0.14357 -0.18161 -0.26017 -0.23915 -0.15403 -0.3052 -0.18898 -0.23633 -0.29195 -0.20949 -0.24969
111 -0.1399 -0.162 -0.25751 -0.24145 -0.15889 -0.31515 -0.18092 -0.24133 -0.29126 -0.20973 -0.26901
112 -0.14963 -0.17045 -0.25639 -0.24798 -0.16217 -0.31453 -0.17579 -0.23886 -0.28981 -0.20888 -0.257
113 -0.14569 -0.15138 -0.25022 -0.25135 -0.16467 -0.29549 -0.17344 -0.23034 -0.27453 -0.21152 -0.2419
114 -0.15774 -0.17558 -0.23657 -0.26196 -0.17104 -0.32862 -0.18559 -0.2532 -0.29099 -0.21851 -0.25463
115 -0.14709 -0.16493 -0.24856 -0.25097 -0.15482 -0.30019 -0.17306 -0.23054 -0.28776 -0.20559 -0.25841
116 -0.13069 -0.14093 -0.23541 -0.22103 -0.14625 -0.2943 -0.15803 -0.20606 -0.25846 -0.19458 -0.23457
117 -0.1369 -0.16743 -0.2407 -0.23452 -0.1388 -0.2919 -0.16416 -0.22037 -0.27132 -0.19501 -0.24588
118 -0.15286 -0.17828 -0.26853 -0.25381 -0.16256 -0.30877 -0.18745 -0.23866 -0.29109 -0.21899 -0.2591
119 -0.14758 -0.16246 -0.25939 -0.24227 -0.14974 -0.30757 -0.18132 -0.24473 -0.28474 -0.20911 -0.25611
120 -0.13391 -0.1542 -0.23046 -0.23308 -0.13965 -0.2921 -0.16191 -0.22144 -0.26621 -0.20559 -0.23865
121 -0.14131 -0.18062 -0.24178 -0.23475 -0.14955 -0.29218 -0.16686 -0.21935 -0.2692 -0.21044 -0.25511
122 -0.14396 -0.1726 -0.2423 -0.23756 -0.16089 -0.30524 -0.17526 -0.24116 -0.28322 -0.22017 -0.26447
123 -0.16274 -0.1987 -0.27734 -0.26387 -0.16666 -0.32262 -0.19204 -0.25526 -0.31062 -0.23662 -0.28017
124 -0.13808 -0.17063 -0.24572 -0.24201 -0.14879 -0.30119 -0.17798 -0.22639 -0.27706 -0.21354 -0.27255
125 -0.15405 -0.16773 -0.25829 -0.25179 -0.16743 -0.32262 -0.1944 -0.26133 -0.29141 -0.22429 -0.26307
126 -0.13964 -0.14545 -0.24644 -0.23165 -0.14702 -0.30569 -0.16956 -0.23885 -0.28462 -0.21114 -0.25348
127 -0.11514 -0.14122 -0.2357 -0.22286 -0.14677 -0.28809 -0.1596 -0.22199 -0.26836 -0.1972 -0.24021
128 -0.11959 -0.16135 -0.23206 -0.22566 -0.15247 -0.29133 -0.16492 -0.212 -0.25633 -0.20392 -0.24504
129 -0.12243 -0.16244 -0.23933 -0.2365 -0.14228 -0.28953 -0.17518 -0.21326 -0.25582 -0.20978 -0.24824
130 -0.13815 -0.17364 -0.24421 -0.24109 -0.16179 -0.31111 -0.18889 -0.23384 -0.2774 -0.22134 -0.26223
131 -0.13205 -0.15352 -0.23605 -0.23005 -0.1504 -0.2998 -0.1732 -0.22011 -0.26858 -0.19924 -0.25249
132 -0.13737 -0.16779 -0.2492 -0.24152 -0.1529 -0.30381 -0.18548 -0.22631 -0.28987 -0.2117 -0.26416
133 -0.1579 -0.18587 -0.25922 -0.25861 -0.15892 -0.31188 -0.19029 -0.23092 -0.28246 -0.2215 -0.25454
134 -0.14603 -0.15463 -0.26059 -0.23858 -0.16016 -0.30912 -0.1726 -0.22436 -0.26934 -0.2114 -0.24847
135 -0.13327 -0.15573 -0.24703 -0.23667 -0.14037 -0.29488 -0.17264 -0.21929 -0.26462 -0.2098 -0.25197
136 -0.13207 -0.14273 -0.24233 -0.23378 -0.1448 -0.28825 -0.16345 -0.2088 -0.26232 -0.2061 -0.24127
137 -0.1465 -0.16088 -0.24006 -0.23982 -0.14542 -0.29928 -0.17636 -0.21589 -0.26942 -0.21304 -0.24684
138 -0.14466 -0.15749 -0.22881 -0.24004 -0.14582 -0.29 -0.16562 -0.22001 -0.27557 -0.20878 -0.24288
139 -0.14467 -0.15179 -0.25798 -0.25186 -0.16234 -0.29851 -0.1704 -0.22512 -0.27476 -0.2208 -0.27777
140 -0.14176 -0.17206 -0.26244 -0.24853 -0.15813 -0.30547 -0.17026 -0.22945 -0.28685 -0.22426 -0.26468
141 -0.11818 -0.11974 -0.21832 -0.21841 -0.13266 -0.28442 -0.14394 -0.1973 -0.24869 -0.19124 -0.22708
142 -0.13879 -0.16916 -0.25814 -0.2511 -0.15517 -0.31079 -0.1603 -0.22068 -0.28384 -0.21014 -0.26875
143 -0.138 -0.15579 -0.26376 -0.2426 -0.15482 -0.30486 -0.16181 -0.22246 -0.28404 -0.20744 -0.25466
144 -0.13555 -0.15789 -0.2331 -0.23886 -0.14902 -0.28863 -0.16565 -0.22167 -0.28301 -0.2017 -0.26839
145 -0.12959 -0.15544 -0.26552 -0.25184 -0.15361 -0.32007 -0.16766 -0.2257 -0.27184 -0.22624 -0.27966
146 -0.11469 -0.15151 -0.25553 -0.24173 -0.15136 -0.29852 -0.17094 -0.22587 -0.27323 -0.20596 -0.25562
147 -0.1428 -0.16715 -0.26519 -0.25163 -0.17101 -0.3094 -0.17851 -0.23161 -0.29066 -0.21514 -0.26297
148 -0.12391 -0.16453 -0.261 -0.23936 -0.16401 -0.31789 -0.18574 -0.22469 -0.28489 -0.22614 -0.26075
149 -0.1259 -0.17177 -0.26419 -0.24732 -0.16807 -0.32248 -0.17991 -0.23025 -0.2877 -0.22459 -0.27495
150 -0.1334 -0.15428 -0.24933 -0.24184 -0.16268 -0.29919 -0.17526 -0.21014 -0.27838 -0.2205 -0.26935
151 -0.1202 -0.15551 -0.26645 -0.24341 -0.16632 -0.3051 -0.17526 -0.22727 -0.28605 -0.2212 -0.27046
152 -0.12197 -0.14716 -0.25721 -0.23634 -0.1645 -0.31401 -0.18 -0.22387 -0.30002 -0.22607 -0.27366
153 -0.13197 -0.16341 -0.27223 -0.23772 -0.1752 -0.31186 -0.18396 -0.219 -0.28676 -0.22121 -0.27736
154 -0.12299 -0.15637 -0.26159 -0.23106 -0.15522 -0.29915 -0.16886 -0.20749 -0.27988 -0.2149 -0.27824
155 -0.12978 -0.15273 -0.26112 -0.2299 -0.15931 -0.30075 -0.16981 -0.21416 -0.27215 -0.21596 -0.26554
156 -0.1313 -0.14998 -0.2674 -0.23834 -0.16341 -0.31648 -0.17398 -0.22478 -0.28429 -0.21259 -0.26717
157 -0.15469 -0.18302 -0.2871 -0.25003 -0.1666 -0.31215 -0.1894 -0.23998 -0.30747 -0.22948 -0.28633
158 -0.13884 -0.16757 -0.26568 -0.23769 -0.16657 -0.31087 -0.1764 -0.23269 -0.29235 -0.23198 -0.27255
159 -0.14827 -0.18957 -0.27543 -0.25077 -0.16658 -0.31331 -0.18459 -0.2311 -0.29835 -0.22831 -0.3042
160 -0.14567 -0.18229 -0.28621 -0.2471 -0.16562 -0.31782 -0.18469 -0.24387 -0.3003 -0.23468 -0.28016
161 -0.13558 -0.16309 -0.26683 -0.24232 -0.16643 -0.30768 -0.18629 -0.22753 -0.28759 -0.22107 -0.27853
162 -0.14911 -0.17024 -0.27704 -0.24892 -0.17416 -0.33013 -0.19442 -0.24496 -0.30394 -0.23293 -0.27588
163 -0.14573 -0.18978 -0.27265 -0.2409 -0.16472 -0.3072 -0.18819 -0.2397 -0.28933 -0.22322 -0.27644
164 -0.1338 -0.17675 -0.27231 -0.2228 -0.15778 -0.31624 -0.18772 -0.23576 -0.29562 -0.2269 -0.27268
165 -0.11998 -0.16733 -0.25408 -0.22083 -0.14488 -0.30744 -0.17797 -0.22049 -0.26775 -0.19779 -0.25679
166 -0.14035 -0.19114 -0.26928 -0.24767 -0.16216 -0.3204 -0.19208 -0.23399 -0.30527 -0.23185 -0.29128
167 -0.14051 -0.211 -0.28643 -0.25574 -0.17479 -0.33783 -0.20367 -0.24681 -0.31415 -0.24654 -0.28437
168 -0.13876 -0.19578 -0.2655 -0.2364 -0.15098 -0.31499 -0.18317 -0.2286 -0.29336 -0.2184 -0.28201
169 -0.14858 -0.186 -0.27263 -0.25136 -0.17017 -0.32199 -0.19597 -0.24265 -0.31858 -0.22791 -0.29497
170 -0.15609 -0.1933 -0.29028 -0.25948 -0.17651 -0.34897 -0.20371 -0.24454 -0.31006 -0.24603 -0.30839
171 -0.16973 -0.20485 -0.28244 -0.27232 -0.18747 -0.32976 -0.19676 -0.24928 -0.31906 -0.24818 -0.30506
172 -0.15655 -0.1999 -0.27658 -0.25745 -0.17705 -0.34054 -0.21102 -0.24976 -0.31378 -0.2384 -0.30609
173 -0.16584 -0.22113 -0.28001 -0.26564 -0.18223 -0.33882 -0.20879 -0.25659 -0.31929 -0.23935 -0.30564
174 -0.15399 -0.18602 -0.28804 -0.2682 -0.18127 -0.33831 -0.20177 -0.25583 -0.32549 -0.23907 -0.30938
175 -0.14275 -0.18802 -0.2756 -0.26294 -0.16894 -0.33431 -0.192 -0.24126 -0.30426 -0.23042 -0.29641
176 -0.13236 -0.18547 -0.25744 -0.26204 -0.16267 -0.32105 -0.18266 -0.23749 -0.31109 -0.22539 -0.28126
177 -0.15448 -0.20972 -0.28515 -0.28537 -0.17735 -0.34696 -0.20377 -0.27033 -0.32367 -0.24941 -0.30333
178 -0.15207 -0.20967 -0.28245 -0.27746 -0.17895 -0.34969 -0.20489 -0.25997 -0.32878 -0.23773 -0.31136
179 -0.1542 -0.1975 -0.26246 -0.27145 -0.17679 -0.34408 -0.20997 -0.25138 -0.32223 -0.23504 -0.29754
180 -0.15805 -0.21332 -0.28465 -0.28576 -0.18299 -0.35095 -0.22215 -0.27634 -0.3223 -0.23485 -0.30772
181 -0.14888 -0.1974 -0.28468 -0.2818 -0.18092 -0.35335 -0.20986 -0.26697 -0.3268 -0.24815 -0.31505
182 -0.15059 -0.20311 -0.30128 -0.28722 -0.18502 -0.34979 -0.21972 -0.25912 -0.33127 -0.24888 -0.31415
183 -0.16526 -0.20913 -0.27881 -0.28676 -0.17698 -0.35665 -0.2155 -0.26508 -0.33591 -0.23818 -0.31327
184 -0.16191 -0.22478 -0.31397 -0.29606 -0.18267 -0.34937 -0.20464 -0.26686 -0.33598 -0.25471 -0.31115
185 -0.17101 -0.21912 -0.29811 -0.30506 -0.19113 -0.36247 -0.23215 -0.2818 -0.35117 -0.25991 -0.33217
186 -0.1548 -0.18921 -0.30026 -0.29339 -0.18143 -0.37679 -0.21801 -0.2742 -0.33377 -0.24928 -0.31888
187 -0.16158 -0.21094 -0.28007 -0.2943 -0.17228 -0.35979 -0.20737 -0.26041 -0.32061 -0.24781 -0.31093
188 -0.16776 -0.21273 -0.28681 -0.29073 -0.17847 -0.35913 -0.23043 -0.28018 -0.32779 -0.25472 -0.31832
189 -0.17105 -0.22514 -0.30108 -0.31164 -0.18608 -0.38187 -0.22996 -0.27866 -0.35124 -0.26393 -0.3324
190 -0.18554 -0.22758 -0.32971 -0.31687 -0.19957 -0.39601 -0.24325 -0.29906 -0.37812 -0.29392 -0.35683
191 -0.16081 -0.22398 -0.30831 -0.30578 -0.18838 -0.37458 -0.22398 -0.27398 -0.35134 -0.26523 -0.32583
192 -0.17661 -0.22102 -0.28368 -0.29872 -0.18726 -0.3753 -0.21887 -0.27889 -0.3511 -0.26022 -0.31215
193 -0.1789 -0.20945 -0.29533 -0.30255 -0.1883 -0.37314 -0.23008 -0.27655 -0.34536 -0.28151 -0.32224
194 -0.17107 -0.20807 -0.29757 -0.30627 -0.19088 -0.37483 -0.23201 -0.2901 -0.3577 -0.26661 -0.32596
195 -0.17832 -0.21435 -0.30641 -0.31993 -0.1922 -0.3896 -0.22359 -0.28216 -0.36042 -0.28893 -0.33248
196 -0.17183 -0.20916 -0.31519 -0.31754 -0.20005 -0.38727 -0.23182 -0.29172 -0.35972 -0.28387 -0.33957
197 -0.166 -0.2167 -0.30597 -0.32217 -0.20234 -0.39806 -0.24381 -0.3083 -0.37378 -0.29548 -0.3484
198 -0.16972 -0.22219 -0.31813 -0.32003 -0.19912 -0.39299 -0.23919 -0.293 -0.35402 -0.28572 -0.34388
199 -0.17786 -0.21339 -0.30791 -0.32309 -0.20933 -0.39693 -0.25531 -0.30632 -0.38878 -0.28909 -0.34587
200 -0.17156 -0.22413 -0.31177 -0.32873 -0.2135 -0.39582 -0.23176 -0.30125 -0.37574 -0.28951 -0.34877
201 -0.15772 -0.2142 -0.29883 -0.32453 -0.2022 -0.38079 -0.22205 -0.28882 -0.35966 -0.28012 -0.33686
202 -0.17687 -0.20596 -0.31915 -0.33787 -0.21653 -0.38254 -0.22301 -0.28931 -0.3744 -0.29312 -0.35202
203 -0.18757 -0.22252 -0.32147 -0.33405 -0.21805 -0.3912 -0.23794 -0.29992 -0.36855 -0.31175 -0.35335
204 -0.17681 -0.20984 -0.324 -0.34293 -0.21137 -0.39061 -0.21877 -0.30067 -0.37234 -0.30822 -0.35176
205 -0.17794 -0.21162 -0.31683 -0.33559 -0.21235 -0.41598 -0.23363 -0.30471 -0.38162 -0.29623 -0.34498
206 -0.1836 -0.22073 -0.33172 -0.35412 -0.22132 -0.39906 -0.25102 -0.31299 -0.39827 -0.32988 -0.35685
207 -0.17441 -0.22172 -0.30851 -0.33661 -0.21082 -0.39515 -0.22889 -0.29418 -0.37973 -0.29887 -0.34072
208 -0.19054 -0.22481 -0.33654 -0.35343 -0.22164 -0.404 -0.24348 -0.3039 -0.39268 -0.30291 -0.33637
209 -0.17807 -0.2127 -0.31727 -0.34129 -0.21745 -0.40163 -0.22446 -0.29776 -0.3755 -0.31346 -0.35065
210 -0.18229 -0.22776 -0.3316 -0.35055 -0.22291 -0.4088 -0.23589 -0.31389 -0.39726 -0.30759 -0.33682
211 -0.18409 -0.22001 -0.32395 -0.34671 -0.22243 -0.39631 -0.23807 -0.29067 -0.374 -0.30743 -0.32973
212 -0.19508 -0.216 -0.32189 -0.35005 -0.225 -0.41395 -0.24343 -0.30945 -0.3953 -0.31626 -0.34507
213 -0.19933 -0.22422 -0.32449 -0.35548 -0.2276 -0.40815 -0.24637 -0.30957 -0.39802 -0.32099 -0.34824
214 -0.2035 -0.22515 -0.33753 -0.37347 -0.24561 -0.42795 -0.25932 -0.32352 -0.40487 -0.3286 -0.35242
215 -0.20564 -0.25292 -0.33922 -0.38535 -0.24813 -0.42918 -0.26031 -0.32677 -0.40711 -0.33135 -0.36871
216 -0.18372 -0.23265 -0.3152 -0.35166 -0.22478 -0.40772 -0.23141 -0.30094 -0.38252 -0.31235 -0.33768
217 -0.21296 -0.24175 -0.33337 -0.3556 -0.23818 -0.40168 -0.25156 -0.30403 -0.40223 -0.33162 -0.34315
218 -0.21138 -0.26532 -0.35721 -0.38102 -0.24999 -0.42453 -0.26038 -0.31412 -0.41051 -0.33405 -0.37029
219 -0.20575 -0.22981 -0.33245 -0.3661 -0.24292 -0.41863 -0.24785 -0.31738 -0.39903 -0.32524 -0.34018
220 -0.21128 -0.24541 -0.34532 -0.36367 -0.24612 -0.41769 -0.24949 -0.30462 -0.39717 -0.32087 -0.35102
221 -0.21164 -0.22794 -0.34688 -0.3657 -0.23972 -0.41468 -0.22947 -0.30643 -0.39255 -0.33536 -0.33137
222 -0.2089 -0.23564 -0.33685 -0.3688 -0.23875 -0.41749 -0.23695 -0.29529 -0.38901 -0.32128 -0.35432
223 -0.20051 -0.2239 -0.32887 -0.37352 -0.24056 -0.41164 -0.2493 -0.30867 -0.41323 -0.33033 -0.35142
224 -0.22706 -0.25317 -0.3387 -0.37256 -0.24376 -0.40828 -0.2478 -0.32558 -0.42118 -0.34246 -0.36301
225 -0.2176 -0.26429 -0.35358 -0.39004 -0.25151 -0.43679 -0.2551 -0.33003 -0.43258 -0.35386 -0.3656
226 -0.20906 -0.25551 -0.31984 -0.36565 -0.23894 -0.41013 -0.23605 -0.30572 -0.4041 -0.34239 -0.35368
227 -0.19651 -0.23698 -0.31376 -0.36794 -0.22965 -0.40499 -0.21853 -0.29081 -0.39485 -0.31623 -0.32858
228 -0.2085 -0.24384 -0.34309 -0.37594 -0.24995 -0.41382 -0.22969 -0.30948 -0.40012 -0.34061 -0.35045
229 -0.20891 -0.27093 -0.35652 -0.37747 -0.26067 -0.42964 -0.26323 -0.32258 -0.43213 -0.34565 -0.36685
230 -0.21651 -0.26449 -0.34687 -0.38571 -0.26249 -0.44023 -0.25745 -0.33193 -0.41407 -0.34054 -0.35533
231 -0.19039 -0.2239 -0.33522 -0.37638 -0.24301 -0.41665 -0.24053 -0.31201 -0.39066 -0.31655 -0.33941
232 -0.21028 -0.24673 -0.32971 -0.3738 -0.24746 -0.41202 -0.25029 -0.32432 -0.4079 -0.32718 -0.34382
233 -0.21871 -0.25839 -0.34873 -0.39076 -0.25203 -0.42866 -0.2576 -0.33186 -0.42118 -0.34982 -0.36795
234 -0.20174 -0.24288 -0.34847 -0.37754 -0.25355 -0.42421 -0.2491 -0.32989 -0.42057 -0.33923 -0.36152
235 -0.2139 -0.25977 -0.35199 -0.38362 -0.25214 -0.42749 -0.26143 -0.33257 -0.41782 -0.35314 -0.35506
236 -0.2204 -0.26712 -0.35959 -0.37754 -0.25851 -0.41432 -0.2675 -0.34308 -0.42078 -0.33913 -0.36493
237 -0.21786 -0.23075 -0.34447 -0.37937 -0.25582 -0.41381 -0.25326 -0.32224 -0.40693 -0.33571 -0.345
238 -0.21035 -0.23761 -0.34216 -0.37798 -0.24749 -0.42295 -0.26107 -0.32516 -0.39456 -0.33381 -0.34932
239 -0.20614 -0.2453 -0.33954 -0.38027 -0.25182 -0.41815 -0.26563 -0.33326 -0.40886 -0.33141 -0.34833
240 -0.22339 -0.26977 -0.34536 -0.39713 -0.26244 -0.42045 -0.28094 -0.33642 -0.41942 -0.3433 -0.36408
241 -0.23 -0.24752 -0.35903 -0.38572 -0.26471 -0.43744 -0.27686 -0.34858 -0.4242 -0.35406 -0.35734
242 -0.22074 -0.25649 -0.34267 -0.38682 -0.25537 -0.42448 -0.28088 -0.34084 -0.42611 -0.34969 -0.34546
243 -0.2347 -0.27176 -0.36772 -0.39128 -0.26303 -0.43237 -0.29136 -0.34552 -0.42552 -0.34865 -0.35638
244 -0.23857 -0.2596 -0.35155 -0.3953 -0.25832 -0.42536 -0.27557 -0.35013 -0.42047 -0.36586 -0.36032
245 -0.22442 -0.25375 -0.35483 -0.39621 -0.26307 -0.43078 -0.2747 -0.35252 -0.41054 -0.34541 -0.34697
246 -0.23711 -0.27846 -0.35445 -0.40311 -0.26793 -0.42034 -0.28472 -0.35885 -0.42265 -0.35857 -0.35542
247 -0.21784 -0.23828 -0.35473 -0.38512 -0.24998 -0.42411 -0.28023 -0.33695 -0.41114 -0.33665 -0.33848
248 -0.21939 -0.2573 -0.34318 -0.38913 -0.25447 -0.41599 -0.27432 -0.3373 -0.41479 -0.33849 -0.34802
249 -0.21105 -0.25349 -0.35255 -0.39578 -0.24949 -0.41669 -0.26555 -0.33891 -0.41752 -0.34408 -0.34059
250 -0.21034 -0.26342 -0.34767 -0.38534 -0.25464 -0.4182 -0.28188 -0.34152 -0.41186 -0.34278 -0.36439
251 -0.22662 -0.24892 -0.35038 -0.39897 -0.24752 -0.42497 -0.27903 -0.34034 -0.42447 -0.35385 -0.34311
252 -0.20672 -0.25402 -0.36899 -0.39751 -0.25088 -0.43177 -0.28444 -0.3599 -0.43573 -0.35315 -0.36287
253 -0.20848 -0.25907 -0.35571 -0.39985 -0.25022 -0.42883 -0.28256 -0.34608 -0.42064 -0.33597 -0.35017
254 -0.20471 -0.25878 -0.34835 -0.38788 -0.24547 -0.41648 -0.28538 -0.34512 -0.42068 -0.35079 -0.34877
255 -0.20317 -0.23953 -0.36625 -0.40498 -0.25064 -0.42156 -0.27792 -0.34187 -0.41522 -0.33378 -0.35765
256 -0.20969 -0.23796 -0.34346 -0.39806 -0.25205 -0.41651 -0.28751 -0.35508 -0.42327 -0.34925 -0.3438
257 -0.20563 -0.25636 -0.36546 -0.40473 -0.24988 -0.42086 -0.2738 -0.35329 -0.42138 -0.35935 -0.34212
258 -0.20913 -0.25468 -0.36034 -0.39181 -0.2535 -0.43126 -0.289 -0.35081 -0.42801 -0.35384 -0.35525
259 -0.21032 -0.25503 -0.36835 -0.40829 -0.25779 -0.44332 -0.28436 -0.35735 -0.43701 -0.34923 -0.35923
260 -0.21862 -0.25636 -0.37646 -0.40856 -0.25838 -0.43929 -0.29606 -0.36561 -0.43874 -0.36618 -0.36372
261 -0.20754 -0.25581 -0.36329 -0.39898 -0.24983 -0.42113 -0.28819 -0.36079 -0.42963 -0.3473 -0.34484
262 -0.2152 -0.24795 -0.36632 -0.40016 -0.25598 -0.42835 -0.27981 -0.36321 -0.4326 -0.35096 -0.36194
263 -0.20631 -0.25424 -0.35805 -0.40233 -0.25511 -0.42628 -0.27576 -0.34747 -0.42756 -0.34746 -0.35852
264 -0.21434 -0.25384 -0.36196 -0.3993 -0.25839 -0.41993 -0.27352 -0.3605 -0.42822 -0.35157 -0.3558
265 -0.21222 -0.24659 -0.35189 -0.40698 -0.24856 -0.43041 -0.2828 -0.34863 -0.41816 -0.35299 -0.35508
266 -0.20546 -0.23642 -0.34443 -0.38546 -0.25097 -0.4162 -0.25968 -0.34027 -0.4148 -0.34474 -0.34005
267 -0.22212 -0.25415 -0.35998 -0.40137 -0.25605 -0.43626 -0.26823 -0.35695 -0.42185 -0.35645 -0.35294
268 -0.20371 -0.25076 -0.35719 -0.384 -0.25606 -0.41245 -0.27569 -0.35164 -0.42962 -0.34166 -0.35416
269 -0.21335 -0.23897 -0.35171 -0.39252 -0.25469 -0.41727 -0.2696 -0.35214 -0.41521 -0.34612 -0.35304
270 -0.21068 -0.23118 -0.34448 -0.38682 -0.25957 -0.41546 -0.26908 -0.3385 -0.42092 -0.34811 -0.34912
271 -0.21797 -0.24809 -0.36296 -0.38248 -0.25276 -0.42538 -0.26814 -0.35383 -0.43384 -0.35672 -0.36552
272 -0.22713 -0.25259 -0.34674 -0.39584 -0.26601 -0.42056 -0.27397 -0.35497 -0.43176 -0.35738 -0.34638
273 -0.22712 -0.25903 -0.3543 -0.38808 -0.25579 -0.42213 -0.26648 -0.35429 -0.42387 -0.35284 -0.35138
274 -0.20846 -0.24816 -0.35801 -0.40356 -0.25708 -0.41733 -0.25882 -0.34921 -0.41757 -0.34189 -0.35244
275 -0.22384 -0.26066 -0.34778 -0.39136 -0.26159 -0.40274 -0.25769 -0.35222 -0.4326 -0.36113 -0.36402
276 -0.22447 -0.27421 -0.37422 -0.39514 -0.2547 -0.4224 -0.26093 -0.35687 -0.42689 -0.36608 -0.36047
277 -0.21306 -0.24168 -0.35721 -0.39907 -0.26236 -0.42283 -0.26123 -0.3463 -0.41815 -0.34942 -0.34365
278 -0.23583 -0.27323 -0.37714 -0.40947 -0.26811 -0.42821 -0.27253 -0.35515 -0.43408 -0.37537 -0.36914
279 -0.21616 -0.2336 -0.33229 -0.39284 -0.25589 -0.40484 -0.24968 -0.33132 -0.41727 -0.35185 -0.34051
280 -0.22961 -0.24679 -0.32305 -0.39151 -0.25268 -0.39536 -0.2505 -0.33806 -0.41998 -0.36477 -0.33695
281 -0.23227 -0.25927 -0.34547 -0.4158 -0.26261 -0.41933 -0.28137 -0.36165 -0.43437 -0.36229 -0.36631
282 -0.2212 -0.25489 -0.3449 -0.41419 -0.2596 -0.41432 -0.26048 -0.34703 -0.43085 -0.35423 -0.36439
283 -0.23823 -0.25185 -0.35413 -0.41319 -0.269 -0.42189 -0.26645 -0.35526 -0.44076 -0.35604 -0.36274
284 -0.2399 -0.26735 -0.34103 -0.41089 -0.26869 -0.42545 -0.26674 -0.35482 -0.44249 -0.36071 -0.35475
285 -0.23129 -0.25423 -0.34045 -0.40561 -0.25751 -0.40736 -0.25442 -0.34316 -0.41866 -0.3451 -0.34773
286 -0.23527 -0.26531 -0.34309 -0.41875 -0.26395 -0.4259 -0.26096 -0.35096 -0.43177 -0.36106 -0.35087
287 -0.22997 -0.2502 -0.32854 -0.40515 -0.26264 -0.41968 -0.26373 -0.34993 -0.43487 -0.34937 -0.3379
288 -0.23133 -0.26295 -0.34588 -0.40708 -0.27269 -0.42867 -0.26713 -0.35564 -0.41817 -0.35024 -0.35542
289 -0.22757 -0.25895 -0.34109 -0.41353 -0.26565 -0.4196 -0.26419 -0.35761 -0.42006 -0.34977 -0.35513
290 -0.24527 -0.26871 -0.33769 -0.42462 -0.27342 -0.43045 -0.27317 -0.35157 -0.4326 -0.3509 -0.3538
291 -0.23411 -0.26109 -0.33185 -0.41418 -0.26838 -0.42149 -0.2784 -0.35411 -0.42538 -0.35664 -0.34293
292 -0.23507 -0.27484 -0.34537 -0.41689 -0.26681 -0.41865 -0.26641 -0.35721 -0.42695 -0.35742 -0.35088
293 -0.23502 -0.24935 -0.32592 -0.41429 -0.26318 -0.41793 -0.2565 -0.34624 -0.42658 -0.34907 -0.3389
294 -0.22452 -0.26136 -0.34299 -0.40776 -0.26344 -0.42402 -0.25731 -0.35119 -0.41503 -0.36438 -0.33722
295 -0.2223 -0.2481 -0.33549 -0.40595 -0.26823 -0.42672 -0.27162 -0.35314 -0.41462 -0.35957 -0.35084
296 -0.20418 -0.24088 -0.31947 -0.3789 -0.25508 -0.39603 -0.2416 -0.33249 -0.40638 -0.35219 -0.31651
297 -0.24393 -0.25771 -0.3554 -0.41239 -0.28123 -0.40785 -0.26982 -0.35683 -0.41903 -0.35525 -0.36055
298 -0.23038 -0.25443 -0.34479 -0.40855 -0.26905 -0.414 -0.26706 -0.35614 -0.42405 -0.36337 -0.34235
299 -0.22489 -0.26049 -0.34273 -0.40512 -0.2719 -0.408 -0.26865 -0.35808 -0.41511 -0.3568 -0.35148
300 -0.22884 -0.26673 -0.34414 -0.41736 -0.27341 -0.42465 -0.26832 -0.35697 -0.41876 -0.35205 -0.35733
301 -0.23626 -0.2604 -0.34672 -0.41455 -0.27279 -0.43192 -0.26872 -0.35886 -0.42026 -0.36388 -0.33923
302 -0.24424 -0.2699 -0.35126 -0.41271 -0.2746 -0.41679 -0.26592 -0.36948 -0.41987 -0.36254 -0.34143
303 -0.23213 -0.24768 -0.3448 -0.41342 -0.2668 -0.43272 -0.26386 -0.35686 -0.41662 -0.3516 -0.34439
304 -0.215 -0.23997 -0.32655 -0.39462 -0.25683 -0.40835 -0.25337 -0.33725 -0.40094 -0.35446 -0.32573
305 -0.23223 -0.24684 -0.35572 -0.4199 -0.26524 -0.42666 -0.26354 -0.35493 -0.43432 -0.36331 -0.33797
306 -0.22858 -0.25279 -0.34211 -0.40736 -0.26014 -0.41587 -0.24648 -0.35295 -0.41499 -0.35517 -0.33402
307 -0.22709 -0.25396 -0.35004 -0.39193 -0.26563 -0.41625 -0.22595 -0.35916 -0.41732 -0.35298 -0.3329
308 -0.22915 -0.25927 -0.3587 -0.40868 -0.26371 -0.42516 -0.23454 -0.35383 -0.40812 -0.35656 -0.34939
309 -0.21073 -0.22936 -0.34124 -0.38753 -0.2503 -0.38936 -0.22174 -0.32918 -0.39307 -0.3414 -0.31584
310 -0.21496 -0.24279 -0.33877 -0.38973 -0.25533 -0.40077 -0.22417 -0.34878 -0.40228 -0.34949 -0.32581
311 -0.21835 -0.23633 -0.32834 -0.38664 -0.2543 -0.40724 -0.23134 -0.33388 -0.39229 -0.3416 -0.30217
312 -0.22089 -0.23302 -0.32746 -0.38317 -0.24896 -0.39701 -0.21618 -0.34069 -0.37208 -0.33987 -0.27422
313 -0.21714 -0.23677 -0.33895 -0.38654 -0.25288 -0.41167 -0.24125 -0.34024 -0.39501 -0.35024 -0.3182
314 -0.22998 -0.23699 -0.33276 -0.38171 -0.24819 -0.39448 -0.2247 -0.33121 -0.39712 -0.35253 -0.30428
315 -0.21065 -0.23073 -0.3469 -0.38748 -0.2526 -0.4002 -0.19088 -0.33535 -0.38051 -0.34587 -0.3052
316 -0.22821 -0.23735 -0.35505 -0.40168 -0.26619 -0.42368 -0.22504 -0.35501 -0.40302 -0.35724 -0.29783
317 -0.20771 -0.23547 -0.34127 -0.39661 -0.2621 -0.4243 -0.18824 -0.34963 -0.40177 -0.34948 -0.28562
318 -0.20022 -0.25331 -0.36359 -0.3938 -0.25575 -0.41008 -0.17709 -0.35616 -0.37832 -0.34825 -0.287
319 -0.18588 -0.22353 -0.33769 -0.37702 -0.24294 -0.39313 -0.12691 -0.32815 -0.32073 -0.33057 -0.23242
320 -0.19202 -0.22738 -0.32759 -0.38919 -0.24446 -0.38489 -0.13473 -0.33744 -0.29548 -0.34513 -0.20901
321 -0.18244 -0.22925 -0.33479 -0.39333 -0.24156 -0.387 -0.087342 -0.32249 -0.32475 -0.33999 -0.22996
322 -0.20078 -0.22355 -0.33483 -0.3784 -0.25232 -0.39419 -0.060883 -0.33076 -0.31634 -0.35826 -0.21187
323 -0.20628 -0.21059 -0.36368 -0.39163 -0.2629 -0.39809 -0.080973 -0.32879 -0.31938 -0.3443 -0.20407
324 -0.19037 -0.22353 -0.353 -0.38572 -0.25257 -0.38134 -0.057294 -0.32015 -0.23145 -0.34678 -0.19113
325 -0.20337 -0.23775 -0.33838 -0.37735 -0.25079 -0.38711 -0.026234 -0.31876 -0.23131 -0.32922 -0.15915
326 -0.19676 -0.22569 -0.32013 -0.37045 -0.24636 -0.38603 0.0064755 -0.28282 -0.1552 -0.33201 -0.15456
327 -0.19802 -0.24326 -0.34722 -0.37153 -0.25038 -0.40106 -0.011265 -0.30794 -0.14354 -0.32912 -0.1376
328 -0.19717 -0.2259 -0.3403 -0.37605 -0.25654 -0.40086 0.0054946 -0.28936 -0.10617 -0.34484 -0.14265
329 -0.18687 -0.22562 -0.33457 -0.35431 -0.23999 -0.40481 0.064074 -0.26844 -0.034316 -0.32508 -0.098722
330 -0.1778 -0.23593 -0.32812 -0.35265 -0.23434 -0.38862 0.064414 -0.26245 0.0056675 -0.32615 -0.10557
331 -0.18343 -0.2247 -0.32698 -0.34126 -0.24251 -0.37165 0.086253 -0.23904 0.035411 -0.33401 -0.023979
332 -0.17773 -0.2141 -0.30647 -0.33023 -0.23081 -0.37432 0.12556 -0.22235 0.067035 -0.32769 -0.018972
333 -0.19169 -0.21443 -0.31396 -0.32323 -0.23427 -0.37565 0.1085 -0.18774 0.1006 -0.34266 -0.0043056
334 -0.20032 -0.22881 -0.34242 -0.31873 -0.25041 -0.38869 0.10937 -0.2033 0.12605 -0.33541 -0.025809
335 -0.20258 -0.2395 -0.32928 -0.26897 -0.23973 -0.35452 0.14204 -0.16153 0.15132 -0.3377 0.012977
336 -0.19344 -0.2167 -0.3079 -0.18366 -0.21676 -0.31231 0.16769 -0.13412 0.21936 -0.32326 0.039134
337 -0.18453 -0.21877 -0.29625 -0.15042 -0.20931 -0.28467 0.2062 -0.089469 0.26967 -0.32411 0.057861
338 -0.18951 -0.22483 -0.29742 -0.17527 -0.20571 -0.29402 0.22309 -0.09383 0.34716 -0.32508 0.076397
339 -0.18356 -0.22673 -0.31685 -0.11683 -0.18496 -0.27785 0.20781 -0.031641 0.34227 -0.30376 0.060904
340 -0.17987 -0.21573 -0.28662 -0.06659 -0.17469 -0.29249 0.24001 -0.030541 0.34943 -0.30623 0.12056
341 -0.17046 -0.21706 -0.29609 -0.087484 -0.20019 -0.31798 0.26121 0.012898 0.40878 -0.28005 0.17951
342 -0.17377 -0.23329 -0.29735 -0.046107 -0.18909 -0.25207 0.24171 0.022568 0.4493 -0.30974 0.14851
343 -0.1772 -0.23305 -0.30481 0.06251 -0.18096 -0.2433 0.28008 0.054227 0.41554 -0.30251 0.17807
344 -0.16662 -0.20359 -0.27168 0.19633 -0.13282 -0.20971 0.30411 0.090347 0.53437 -0.26141 0.22638
345 -0.16493 -0.21904 -0.28167 0.28195 -0.13267 -0.18762 0.30614 0.149 0.59744 -0.25512 0.21817
346 -0.18458 -0.22466 -0.28044 0.33024 -0.10323 -0.16024 0.32381 0.13926 0.5572 -0.26052 0.26906
347 -0.1581 -0.22526 -0.2778 0.42953 -0.076498 -0.089464 0.31356 0.18432 0.60414 -0.2503 0.26812
348 -0.16135 -0.21861 -0.25299 0.4823 -0.06301 0.02456 0.33249 0.21671 0.70022 -0.21026 0.29065
349 -0.17308 -0.23278 -0.26319 0.57888 -0.036553 0.096474 0.37145 0.27401 0.73189 -0.22896 0.30751
350 -0.1181 -0.20239 -0.22923 0.54001 0.0053147 0.12738 0.37391 0.3276 0.7695 -0.18586 0.35003
351 -0.14679 -0.23376 -0.27172 0.56268 0.022922 0.15424 0.3591 0.32439 0.78105 -0.2005 0.32727
352 -0.09578 -0.22061 -0.25658 0.59976 0.06507 0.26724 0.39047 0.36214 0.84395 -0.11905 0.33819
353 -0.12743 -0.22435 -0.2723 0.66554 0.10765 0.32516 0.39199 0.4197 0.87958 -0.13245 0.38136
354 -0.085812 -0.20351 -0.22319 0.70446 0.12337 0.39741 0.41364 0.39111 0.89054 -0.068522 0.35921
355 -0.097848 -0.21829 -0.24151 0.72975 0.16527 0.4085 0.40741 0.41128 0.91266 -0.0013135 0.35852
356 -0.11114 -0.21788 -0.2312 0.78933 0.14539 0.44339 0.40972 0.44005 0.94149 -0.0051848 0.36185
357 -0.06202 -0.20408 -0.19214 0.84277 0.18904 0.48867 0.41407 0.45682 0.95737 0.077704 0.35864
358 -0.037916 -0.19361 -0.18125 0.88865 0.26054 0.57538 0.44292 0.54361 0.99274 0.11496 0.4185
359 -0.039033 -0.21243 -0.24098 0.86943 0.17591 0.55251 0.41038 0.5229 1.0158 0.11519 0.34141
360 -0.043279 -0.19213 -0.21728 0.90666 0.22637 0.60081 0.39949 0.55021 0.98692 0.20008 0.36113
361 -0.013325 -0.21238 -0.19982 0.94627 0.24527 0.63403 0.40497 0.55553 0.99705 0.27588 0.39606
362 0.025179 -0.18939 -0.099657 0.99365 0.29889 0.70891 0.42527 0.61311 1.0289 0.34305 0.42102
363 0.0051729 -0.21494 -0.11806 0.97394 0.26637 0.68302 0.38424 0.57812 0.97996 0.26248 0.367
364 0.058577 -0.20202 -0.052621 1.0134 0.31899 0.72429 0.40179 0.62318 0.96887 0.34963 0.3725
365 0.095001 -0.18972 -0.025563 1.043 0.31819 0.78022 0.41102 0.67332 1.0381 0.40646 0.3627
366 0.10547 -0.20286 0.10087 1.0773 0.33481 0.87617 0.42198 0.65548 1.017 0.46501 0.34872
367 0.12981 -0.19529 0.099432 1.1373 0.3504 0.83453 0.42209 0.6902 1.0785 0.4232 0.32342
368 0.13446 -0.19743 0.13312 1.1251 0.3588 0.84174 0.39189 0.67827 1.052 0.44615 0.26443
369 0.17252 -0.19668 0.1911 1.1333 0.37324 0.87358 0.39274 0.68775 1.0784 0.55031 0.25436
370 0.17263 -0.18862 0.26262 1.1204 0.38381 0.88464 0.39517 0.69643 1.0596 0.53627 0.22902
371 0.2293 -0.17161 0.32355 1.1272 0.39242 0.89932 0.37133 0.6859 1.0824 0.52873 0.24503
372 0.20411 -0.1802 0.3799 1.1393 0.39586 0.90413 0.37787 0.69622 1.0857 0.55872 0.23191
373 0.24462 -0.16563 0.38183 1.0916 0.41384 0.95058 0.35146 0.67603 1.0609 0.56373 0.23374
374 0.29341 -0.12391 0.4299 1.1564 0.42258 0.95626 0.33515 0.69464 1.0552 0.59138 0.23735
375 0.2612 -0.09769 0.49069 1.1358 0.43171 0.94543 0.34953 0.72537 1.0587 0.67401 0.21609
376 0.24004 -0.11554 0.49667 1.0724 0.40897 0.95499 0.30089 0.70345 0.96839 0.58552 0.18401
377 0.32341 -0.14262 0.5368 1.1465 0.43793 0.97538 0.29857 0.68877 0.98119 0.65709 0.18181
378 0.31944 -0.1347 0.59401 1.1924 0.44579 1.0045 0.30852 0.7311 0.88439 0.66136 0.18437
379 0.29756 -0.16726 0.60444 1.1645 0.43927 0.98821 0.30297 0.72021 0.83957 0.68941 0.16938
380 0.34785 -0.16843 0.66241 1.1414 0.45757 1.0165 0.29722 0.72525 0.83807 0.70221 0.18058
381 0.34416 -0.15763 0.65927 1.1044 0.44891 1.0223 0.28581 0.7031 0.79791 0.75341 0.16262
382 0.3317 -0.16134 0.66278 1.1605 0.42624 1.029 0.26094 0.69094 0.75733 0.71092 0.13038
383 0.35653 -0.11008 0.66847 1.1558 0.43325 1.0026 0.26243 0.6792 0.72661 0.75887 0.13033
384 0.35842 -0.12295 0.71685 1.0769 0.44673 1.0041 0.26419 0.66201 0.67963 0.73838 0.11916
385 0.35286 -0.096855 0.75552 1.0213 0.43522 0.99861 0.26538 0.64972 0.63151 0.76352 0.1137
386 0.36419 -0.088047 0.79332 1.0429 0.46055 0.98773 0.27026 0.64643 0.6754 0.76861 0.12711
387 0.38008 -0.07331 0.81288 0.97354 0.44496 1.0265 0.24576 0.59198 0.58986 0.73288 0.11466
388 0.40412 0.013188 0.80823 0.90923 0.45876 0.97321 0.2427 0.56913 0.59334 0.78691 0.12595
389 0.37479 0.043545 0.85478 0.88023 0.45094 0.9675 0.25853 0.56653 0.58995 0.76179 0.10357
390 0.35471 0.035083 0.81999 0.83763 0.43148 0.93211 0.23294 0.51431 0.53118 0.72567 0.063017
391 0.36164 0.1151 0.91067 0.87382 0.44881 0.95178 0.23052 0.50501 0.53999 0.74852 0.082764
392 0.3666 0.1071 0.85511 0.89312 0.45417 0.91237 0.22742 0.48022 0.49085 0.74484 0.0633
393 0.35821 0.11947 0.89809 0.84166 0.43209 0.86838 0.19343 0.42958 0.4566 0.76452 0.074297
394 0.38414 0.12809 0.90226 0.83955 0.44523 0.86907 0.21604 0.42181 0.47727 0.75937 0.091073
395 0.3651 0.18414 0.86418 0.76341 0.43315 0.83084 0.18258 0.40345 0.43264 0.7037 0.07018
396 0.38046 0.24434 0.99014 0.71133 0.48527 0.82976 0.18764 0.41891 0.46005 0.76225 0.079086
397 0.36784 0.25613 0.89386 0.63686 0.45795 0.75565 0.15946 0.37758 0.41591 0.72943 0.061663
398 0.37626 0.29668 0.93852 0.6125 0.45275 0.77441 0.16858 0.36581 0.42051 0.76552 0.078239
399 0.33612 0.3164 0.95115 0.55088 0.43866 0.72039 0.13553 0.33533 0.37448 0.70927 0.063276
400 0.34722 0.31998 0.96127 0.55174 0.41485 0.72477 0.14342 0.3387 0.39244 0.68958 0.074462
401 0.32891 0.35862 0.93805 0.50037 0.36698 0.66205 0.12558 0.31619 0.38044 0.67517 0.039609
402 0.33472 0.36002 0.97114 0.49221 0.35592 0.69384 0.14028 0.31026 0.37595 0.69161 0.046666
403 0.31973 0.32642 0.93849 0.46485 0.32058 0.61432 0.1181 0.28928 0.3531 0.69044 0.050272
404 0.31936 0.35672 0.95074 0.48609 0.32324 0.5944 0.13312 0.27337 0.36154 0.61428 0.034009
405 0.30632 0.35895 0.9754 0.48324 0.33759 0.60668 0.12107 0.25185 0.35725 0.53519 0.034835
406 0.28682 0.34131 0.93776 0.46114 0.3139 0.56743 0.10923 0.24484 0.32586 0.48942 0.037012
407 0.27434 0.33811 0.94321 0.43264 0.29312 0.54521 0.10787 0.2411 0.35094 0.49884 0.024888
408 0.26005 0.36574 0.94509 0.40592 0.25703 0.50689 0.096219 0.22305 0.34042 0.46639 0.024345
409 0.23047 0.34714 0.95429 0.38911 0.24224 0.49539 0.094868 0.20429 0.31866 0.46523 0.019081
410 0.24245 0.40103 0.98346 0.41061 0.23396 0.49632 0.10984 0.22016 0.32242 0.54141 0.055038
411 0.20914 0.3772 0.95681 0.38578 0.20551 0.48288 0.080437 0.18411 0.2822 0.50153 0.014584
412 0.21481 0.40262 0.97478 0.38063 0.20732 0.45925 0.081697 0.19524 0.2878 0.48246 0.014561
413 0.22316 0.4033 0.93542 0.40971 0.20088 0.47971 0.092856 0.18596 0.29071 0.42967 0.0096774
414 0.22195 0.41266 0.9761 0.37939 0.18565 0.43828 0.088996 0.1843 0.26918 0.40825 -0.00045603
415 0.19965 0.44206 0.92437 0.36204 0.18326 0.42797 0.10319 0.17727 0.26341 0.38488 0.0036305
416 0.17549 0.40926 0.92878 0.3443 0.17021 0.40335 0.075715 0.16587 0.28221 0.3738 0.009487
417 0.18127 0.3754 0.95547 0.35252 0.17526 0.40855 0.083694 0.16839 0.26743 0.36673 0.012014
418 0.19306 0.37104 0.95835 0.32701 0.16181 0.40152 0.074624 0.15547 0.26103 0.34738 0.0111
419 0.17097 0.37741 0.92413 0.318 0.15449 0.38394 0.097794 0.17149 0.25919 0.34439 -0.0011833
420 0.15667 0.3662 0.91232 0.30141 0.14197 0.36786 0.068393 0.15516 0.24593 0.33487 -0.0055868
421 0.16492 0.35402 0.91545 0.30877 0.14872 0.36038 0.069353 0.14206 0.25515 0.3231 0.0049097
422 0.14974 0.30644 0.91055 0.28517 0.12648 0.35008 0.062722 0.14907 0.25089 0.29155 -0.012364
423 0.13138 0.25682 0.85638 0.26993 0.11815 0.31801 0.049512 0.1195 0.21283 0.26713 -0.040117
424 0.11977 0.25341 0.86902 0.28916 0.13366 0.32305 0.056121 0.1259 0.22994 0.26073 -0.010111
425 0.12282 0.26731 0.88057 0.25414 0.12122 0.31841 0.053211 0.1312 0.25874 0.25494 -0.010214
426 0.12205 0.26062 0.85986 0.26488 0.11426 0.29247 0.04882 0.11042 0.22255 0.25906 -0.0060576
427 0.13539 0.2585 0.91271 0.26323 0.11884 0.30795 0.06385 0.13589 0.25307 0.26295 -0.013151
428 0.11809 0.24276 0.82503 0.26935 0.12018 0.2986 0.049329 0.12866 0.23896 0.25487 -0.019585
429 0.12092 0.22161 0.72627 0.24616 0.10491 0.26805 0.030829 0.1014 0.21369 0.24683 -0.029038
430 0.10694 0.24104 0.71088 0.25273 0.11542 0.25813 0.034539 0.10955 0.20321 0.22462 -0.030301
431 0.095256 0.19877 0.695 0.23291 0.095603 0.27857 0.040868 0.10819 0.19376 0.2147 -0.041325
432 0.0834 0.17937 0.67278 0.21307 0.10022 0.25278 0.027218 0.097779 0.19121 0.2071 -0.043628
433 0.10206 0.17084 0.64863 0.21395 0.087778 0.24326 0.021957 0.094279 0.16651 0.20621 -0.024502
434 0.10702 0.19461 0.63888 0.21179 0.088375 0.24268 0.022247 0.091498 0.19598 0.19514 -0.032835
435 0.10864 0.17629 0.58302 0.20892 0.091163 0.24871 0.046156 0.12484 0.18304 0.22394 -0.011009
436 0.067905 0.12464 0.5056 0.18636 0.06485 0.2286 0.0065959 0.072587 0.16572 0.19625 -0.053542
437 0.083789 0.13762 0.47616 0.17312 0.075468 0.20903 0.026365 0.084866 0.17911 0.18433 -0.047876
438 0.066273 0.1256 0.45384 0.16706 0.073065 0.19953 0.003465 0.066786 0.16501 0.1661 -0.047109
439 0.084927 0.13433 0.45919 0.19089 0.084373 0.21587 0.024135 0.077195 0.18522 0.186 -0.033243
440 0.090731 0.14632 0.44273 0.1595 0.06847 0.20869 0.035734 0.067945 0.16062 0.19095 -0.050566
441 0.082294 0.13653 0.42941 0.17997 0.067298 0.20199 0.019794 0.091794 0.17816 0.20241 -0.03811
442 0.064348 0.094356 0.42182 0.15572 0.075545 0.20518 0.022043 0.073934 0.15093 0.15241 -0.027523
443 0.068432 0.11139 0.37977 0.17696 0.065463 0.19773 0.011623 0.057283 0.14469 0.15385 -0.041646
444 0.065046 0.109 0.39038 0.16389 0.06838 0.16873 0.011722 0.063113 0.13975 0.15218 -0.0408
445 0.06688 0.1107 0.37071 0.18222 0.062268 0.1931 0.024072 0.071092 0.1545 0.16022 -0.041873
446 0.061584 0.1225 0.36122 0.17999 0.062395 0.19233 0.018231 0.064622 0.14653 0.1587 -0.042957
447 0.081378 0.098394 0.32912 0.16267 0.065883 0.16595 0.0092109 0.054831 0.12807 0.1502 -0.03237
448 0.063051 0.072651 0.30655 0.15215 0.05363 0.14983 -0.0054395 0.0535 0.10886 0.13247 -0.048674
449 0.056785 0.073149 0.3049 0.16168 0.061838 0.15154 -0.00989 0.04871 0.11954 0.14283 -0.060267
450 0.058959 0.075976 0.29253 0.15237 0.044466 0.15002 0.0058796 0.040739 0.118 0.12444 -0.067811
451 0.039353 0.063484 0.26502 0.12485 0.030773 0.12986 -0.016401 0.019999 0.097627 0.11295 -0.083244
452 0.047767 0.091441 0.28918 0.15672 0.051831 0.13553 0.0059987 0.045078 0.12771 0.12334 -0.056298
453 0.046521 0.071979 0.26027 0.14555 0.056468 0.1481 -0.0047318 0.033568 0.10711 0.11906 -0.059671
454 0.038705 0.056757 0.24071 0.10762 0.042446 0.11866 -0.017412 0.020687 0.094279 0.12158 -0.070945
455 0.045279 0.064294 0.26296 0.11721 0.078413 0.13581 -0.00030268 0.036007 0.10187 0.12737 -0.049618
456 0.039302 0.045972 0.2421 0.11495 0.062791 0.16183 -0.0068931 0.023836 0.076817 0.11857 -0.063841
457 0.055596 0.069359 0.2486 0.10417 0.073248 0.15001 0.0016364 0.035486 0.10604 0.13325 -0.046365
458 0.02326 0.033097 0.1943 0.087489 0.045936 0.12668 -0.020634 0.013835 0.076035 0.094274 -0.071388
459 0.056714 0.058734 0.23184 0.098916 0.053183 0.12406 0.00081552 0.023045 0.073699 0.10338 -0.060692
460 0.036818 0.066112 0.19208 0.088352 0.025451 0.10269 -0.017855 9.4004e-05 0.066063 0.095342 -0.074315
461 0.047292 0.058379 0.20859 0.096689 0.036388 0.14259 -0.019035 0.035993 0.089686 0.09317 -0.054759
462 0.016156 0.023867 0.20879 0.074666 0.015356 0.12038 -0.029006 0.0033729 0.05306 0.094609 -0.096752
463 0.023069 0.052695 0.17254 0.077822 0.019963 0.094044 -0.022526 0.0098324 0.078414 0.090848 -0.092126
464 0.031613 0.027802 0.20435 0.086709 0.040101 0.11398 -0.015127 0.028362 0.083028 0.088646 -0.069379
465 0.025367 0.04496 0.17305 0.078736 0.022638 0.10203 -0.030647 0.010531 0.066072 0.095265 -0.073533
466 0.013461 0.021807 0.14355 0.066452 0.0016056 0.079636 -0.034828 0.0030608 0.046276 0.051204 -0.081566
467 0.050205 0.040215 0.17666 0.10111 0.038353 0.12519 0.0090819 0.03369 0.08656 0.094933 -0.07248
468 -0.0054612 0.0080124 0.14586 0.053806 0.0084106 0.090263 -0.028409 -0.01481 0.057134 0.061301 -0.092393
469 0.018363 0.04314 0.16376 0.067282 0.013768 0.081557 -0.032679 6.9137e-05 0.038688 0.07524 -0.080206
470 0.018257 0.018167 0.14969 0.062929 -0.0030143 0.072321 -0.038189 0.0025586 0.063422 0.076379 -0.09858
471 0.02783 0.021405 0.17074 0.060886 0.010383 0.094645 -0.01803 -0.00092194 0.059266 0.061347 -0.087333
472 0.016674 0.027633 0.16511 0.067052 0.0084707 0.087719 -0.0108 0.0035275 0.05175 0.072476 -0.059707
473 0.0069881 0.01287 0.13243 0.051949 -0.0081218 0.067423 -0.040911 -0.003303 0.045204 0.046495 -0.07958
474 0.032172 0.048998 0.14164 0.066396 0.0065957 0.084377 -0.020991 0.0091764 0.070498 0.075714 -0.071024
475 0.022416 0.058205 0.15155 0.064263 -0.0048968 0.07958 -0.018012 -0.0032641 0.048872 0.071202 -0.073987
476 0.02812 0.054253 0.12637 0.063359 0.0061007 0.085144 -0.012512 -0.0061346 0.041646 0.067951 -0.072321
477 0.012654 0.01885 0.12348 0.041636 -0.0070718 0.049998 -0.046513 -0.022955 0.02489 0.06296 -0.084094
478 0.0075375 0.029718 0.13502 0.042983 -0.0078543 0.068332 -0.030653 -0.0065457 0.032954 0.045148 -0.048788
479 0.031411 0.042355 0.12999 0.047479 -0.010937 0.063596 -0.016203 -0.012566 0.063508 0.042097 -0.088461
480 0.015225 0.010093 0.12411 0.027536 -0.016639 0.05456 -0.043544 -0.022417 0.031662 0.060736 -0.085175
481 0.017899 0.024461 0.11179 0.042933 -0.00078175 0.074344 -0.024164 -0.030937 0.026466 0.046885 -0.075238
482 0.011223 0.041808 0.1082 0.035339 -0.0095342 0.046227 -0.028535 -0.023818 0.02991 0.062083 -0.067461
483 0.028117 0.048596 0.10813 0.040596 -0.0020067 0.051981 -0.036785 -0.024338 0.024654 0.051822 -0.058335
484 0.0018007 0.014123 0.098973 0.019733 -0.021749 0.044145 -0.037596 -0.028309 0.022658 0.027471 -0.079918
485 -0.00049546 0.0097708 0.064631 0.012849 -0.017722 0.031369 -0.044286 -0.04138 0.0071016 0.029599 -0.095592
486 0.0073984 -0.00079162 0.073539 0.0079561 -0.015894 0.044403 -0.034147 -0.03523 0.0096455 0.022948 -0.10468
487 0.018352 0.024076 0.080527 0.026783 -0.025857 0.041717 -0.023117 -0.028201 0.035069 0.023687 -0.069609
488 -0.0055539 -0.0085665 0.076604 0.021269 -0.014459 0.041641 -0.038828 -0.027581 0.021323 0.040486 -0.063442
489 0.02364 0.031491 0.077622 0.026296 -0.025752 0.046225 -0.039868 -0.028222 0.028917 0.033784 -0.065456
490 0.010704 0.013459 0.05245 0.032993 -0.024124 0.031168 -0.057548 -0.044482 0.0049214 0.033463 -0.10971
491 0.00022773 0.0046662 0.053378 0.0039295 -0.019957 0.034932 -0.056879 -0.043013 0.0064753 0.016722 -0.10427
492 -0.013828 -0.0055963 0.069676 0.023156 -0.029589 0.039776 -0.031759 -0.034263 -0.011361 0.01988 -0.081346
493 0.013265 0.015671 0.075253 0.018763 -0.0054217 0.0544 -0.03713 -0.015664 0.026343 0.031269 -0.0718
494 -0.0057607 0.026999 0.059961 0.03616 -0.012874 0.051004 -0.03693 -0.024724 0.014707 0.034598 -0.076023
495 -0.024837 -0.0012136 0.048259 0.0035063 -0.025887 0.023298 -0.060011 -0.041375 -0.0016488 0.019687 -0.10057
496 -0.019283 -0.006466 0.050857 -0.0023571 -0.025909 0.018652 -0.055591 -0.049885 -0.0044249 0.0030053 -0.09915
497 -0.0039491 -0.0021985 0.034285 -0.0041404 -0.025162 0.028725 -0.047962 -0.035146 0.0098391 -0.006606 -0.098383
498 -0.019775 -0.0069309 0.039532 0.011156 -0.028684 0.023339 -0.049022 -0.050857 0.0066531 0.0060927 -0.11448
499 0.0027787 0.0023066 0.05852 0.009633 -0.021317 0.045783 -0.043023 -0.031827 0.030967 0.037061 -0.09764
500 -0.011887 -0.010716 0.027398 -0.01042 -0.039679 0.002257 -0.061713 -0.066048 -0.027359 0.02225 -0.10862
501 0.0088164 0.0061017 0.042366 0.0069464 -0.021152 0.031661 -0.049273 -0.039248 -0.0022251 0.016739 -0.091237
502 -0.0062997 -0.0069407 0.046974 0.013303 -0.022914 0.040085 -0.055234 -0.031939 0.012309 0.015728 -0.085451
503 0.0013941 -0.0088232 0.045241 -0.00014025 -0.022607 0.021369 -0.047424 -0.036829 -0.0068071 0.027326 -0.091804
504 -0.006072 0.0059144 0.053089 0.015576 -0.019659 0.030572 -0.051825 -0.04147 0.0035168 0.003185 -0.071088
505 -0.015298 0.001982 0.036557 0.028113 -0.024682 0.031216 -0.050275 -0.0357 -0.0036692 0.0046337 -0.078431
506 -0.0082843 -0.01811 0.032755 0.01194 -0.022014 0.01426 -0.050486 -0.044191 0.0068548 -0.0015475 -0.093225
507 -0.0053904 -0.0053929 0.022022 0.018116 -0.033757 0.014484 -0.048246 -0.047511 -0.0056913 -0.015349 -0.092898
508 0.0079135 0.0056146 0.04332 0.029843 -0.012729 0.027248 -0.035177 -0.033942 0.013053 0.0069399 -0.068851
509 -0.026513 -0.026618 0.019668 -0.0033301 -0.043902 0.0064817 -0.048007 -0.054862 -0.012323 -0.0070414 -0.088455
510 -0.024949 -0.0091303 -0.0020542 0.010677 -0.042004 0.0025756 -0.069547 -0.069423 -0.022249 -0.032953 -0.12047
511 -0.0056649 0.0090673 0.030384 0.015393 -0.021247 0.0031295 -0.048008 -0.044714 0.0084746 -0.011474 -0.083412
512 -0.014361 0.024575 0.0054214 0.01373 -0.027089 -0.00029667 -0.061408 -0.059954 -0.024301 -0.013825 -0.096275
513 -0.010957 0.013332 -0.0044808 -0.015133 -0.036521 0.026827 -0.043719 -0.068515 -0.013268 -0.015737 -0.10646
514 -0.019713 -0.01426 0.007207 -0.0060167 -0.027824 0.0095811 -0.052609 -0.055595 -0.015694 -0.024448 -0.088762
515 -0.0061195 0.00066753 0.0030848 0.00147 -0.029296 0.0025949 -0.05462 -0.067536 -0.02084 -0.014979 -0.079356
516 -0.0095256 -0.017355 0.029923 -0.0032733 -0.023739 -0.0097012 -0.05566 -0.055376 -0.0037956 -0.01293 -0.10305
517 -0.0075217 -0.040327 -0.0198 -0.018387 -0.026391 -0.0048674 -0.070201 -0.063997 -0.039792 -0.036152 -0.10332
518 -0.026188 -0.0509 -0.0021719 -0.04368 -0.037574 0.0031565 -0.070421 -0.068427 -0.038968 -0.036843 -0.12615
519 -0.021644 -0.034982 0.0063959 -0.015733 -0.034116 0.00019036 -0.061002 -0.067218 -0.029604 -0.020714 -0.08685
520 -0.01425 -0.024425 0.010824 -0.020827 -0.038029 0.010534 -0.061692 -0.059688 -0.01304 -0.028676 -0.095093
521 -0.013256 -0.047307 -0.044149 -0.03813 -0.047351 -0.0063319 -0.076092 -0.073929 -0.054366 -0.052117 -0.091806
522 0.0049076 -0.02626 0.0076193 -0.040003 -0.043804 -0.018488 -0.065453 -0.05758 -0.021592 -0.028088 -0.11131
523 -0.021489 -0.027542 -0.030933 -0.036107 -0.052456 -0.013604 -0.075213 -0.08639 -0.051358 -0.037149 -0.12076
524 -0.0074647 -0.026254 -0.029595 -0.05178 -0.049289 -0.01116 -0.068634 -0.087771 -0.024474 -0.046401 -0.10886
525 0.0058092 0.0022931 0.0078926 -0.037853 -0.042651 -0.024786 -0.046324 -0.060411 -0.01309 -0.019122 -0.09835
526 -0.005627 -0.015479 -0.01881 -0.048496 -0.033004 -0.0035326 -0.065665 -0.061002 -0.027106 -0.033913 -0.097854
527 0.0025369 -0.040132 -0.022582 -0.04394 -0.042046 -0.0081187 -0.070665 -0.095072 -0.052932 -0.029635 -0.099377
528 -0.0072692 -0.039454 -0.031094 -0.029763 -0.047049 -0.012585 -0.061026 -0.061973 -0.031468 -0.038896 -0.10701
529 0.0032946 -0.042127 -0.047826 -0.049946 -0.041271 -0.030901 -0.079146 -0.085283 -0.045154 -0.043967 -0.1164
530 0.0037485 -0.049349 -0.024918 -0.04448 -0.034924 -0.0079972 -0.053866 -0.061124 -0.02092 -0.035528 -0.097418
531 0.0033124 -0.042502 -0.026781 -0.040343 -0.041346 -0.024353 -0.063067 -0.068654 -0.042226 -0.02602 -0.10005
532 0.017586 -0.031774 -0.030843 -0.032206 -0.034809 -0.0032094 -0.057887 -0.053185 -0.020882 -0.029371 -0.078005
533 -0.00091989 -0.048666 -0.053645 -0.06368 -0.046361 -0.012996 -0.081218 -0.081335 -0.024438 -0.041302 -0.099698
534 -0.007756 -0.043379 -0.028207 -0.064383 -0.039784 -0.0091217 -0.060898 -0.066986 -0.017104 -0.039634 -0.11041
535 -0.0013722 -0.043951 -0.019779 -0.046336 -0.031876 0.00044215 -0.068209 -0.051367 -0.01147 -0.032495 -0.089315
536 0.013202 -0.050624 -0.016122 -0.04347 -0.030539 -0.010484 -0.053499 -0.055747 -0.024776 -0.040806 -0.10135
537 -0.0068944 -0.042346 -0.019484 -0.045363 -0.032711 0.0049699 -0.04 -0.056718 -0.015062 -0.024427 -0.091432
538 -0.0085806 -0.062209 -0.031506 -0.053106 -0.030374 -0.014716 -0.06267 -0.082608 -0.040428 -0.040659 -0.11094
539 -0.0078867 -0.048491 -0.024588 -0.04492 -0.031506 -0.011522 -0.073861 -0.073289 -0.043785 -0.03696 -0.10925
540 -0.0072328 -0.042894 -0.015081 -0.039533 -0.017799 0.0020515 -0.058721 -0.063949 -0.028561 -0.042891 -0.089562
541 -0.008079 -0.035416 -0.026163 -0.051036 -0.027891 -0.027675 -0.067181 -0.06953 -0.039437 -0.033593 -0.096256
542 -0.0024951 -0.058628 -0.033005 -0.067879 -0.038114 -0.017021 -0.075852 -0.07226 -0.048103 -0.048804 -0.099879
543 -0.0099012 -0.061281 -0.034107 -0.049983 -0.031166 -0.010627 -0.062622 -0.056761 -0.051979 -0.060985 -0.10068
544 -0.029707 -0.097303 -0.057569 -0.062126 -0.048189 -0.036333 -0.077273 -0.074191 -0.059355 -0.069576 -0.12544
545 -0.039053 -0.092966 -0.065052 -0.065879 -0.047531 -0.047759 -0.074133 -0.082762 -0.039441 -0.058558 -0.12373
546 -0.02087 -0.066498 -0.056524 -0.043873 -0.042604 -0.043975 -0.070084 -0.069892 -0.029847 -0.061019 -0.10425
547 0.0073142 -0.058961 -0.026156 -0.036086 -0.028646 -0.012942 -0.058874 -0.051613 -0.033413 -0.04556 -0.090257
548 -0.0058819 -0.045523 -0.034868 -0.068229 -0.041489 -0.030838 -0.083565 -0.075814 -0.030119 -0.041512 -0.10632
549 -0.011478 -0.062456 -0.05637 -0.056273 -0.045681 -0.029404 -0.071505 -0.073264 -0.037755 -0.047713 -0.10821
550 0.0035558 -0.055248 -0.027923 -0.044766 -0.025184 -0.0068499 -0.076766 -0.050365 -0.036201 -0.044414 -0.098637
551 -0.01243 -0.0439 -0.043855 -0.059009 -0.030006 -0.019606 -0.069176 -0.065165 -0.039257 -0.026395 -0.10249
552 -0.032596 -0.088093 -0.057457 -0.072313 -0.042569 -0.042582 -0.088066 -0.078036 -0.079523 -0.047997 -0.12943
553 -0.025243 -0.076525 -0.053309 -0.076376 -0.047881 -0.045668 -0.081247 -0.082846 -0.067269 -0.062118 -0.098987
554 -0.017139 -0.094158 -0.085031 -0.092739 -0.048404 -0.045544 -0.091547 -0.089447 -0.091315 -0.066069 -0.13327
555 -0.020915 -0.05459 -0.064644 -0.083813 -0.046356 -0.056301 -0.079358 -0.076147 -0.054521 -0.054621 -0.1162
556 0.010079 -0.058033 -0.032236 -0.073726 -0.032019 -0.036477 -0.053328 -0.065128 -0.042367 -0.013572 -0.081168
557 -0.030617 -0.051825 -0.061578 -0.076189 -0.050831 -0.040093 -0.058169 -0.068458 -0.044243 -0.056853 -0.11086
558 -0.022003 -0.050538 -0.03054 -0.083702 -0.052344 -0.050289 -0.079669 -0.086959 -0.073149 -0.050744 -0.11124
559 -0.030789 -0.05618 -0.059323 -0.061676 -0.047726 -0.054745 -0.06664 -0.06567 -0.047235 -0.063916 -0.11715
560 -0.020456 -0.076322 -0.045555 -0.053579 -0.046959 -0.035161 -0.06383 -0.05762 -0.038491 -0.050947 -0.10386
561 -0.030472 -0.071505 -0.063967 -0.086502 -0.066951 -0.048107 -0.07672 -0.079251 -0.069087 -0.070558 -0.10667
562 -0.029748 -0.059207 -0.054799 -0.065886 -0.051544 -0.037554 -0.069331 -0.056431 -0.060083 -0.07153 -0.11916
563 -0.039264 -0.07731 -0.075471 -0.088429 -0.069926 -0.0604 -0.079761 -0.074772 -0.078659 -0.084321 -0.13271
564 -0.01268 -0.036872 -0.041504 -0.054812 -0.050139 -0.042806 -0.050542 -0.050312 -0.049965 -0.047652 -0.096925
565 -0.033016 -0.083225 -0.072096 -0.095686 -0.074661 -0.069872 -0.092512 -0.081273 -0.078642 -0.086963 -0.12535
566 -0.028432 -0.064937 -0.068398 -0.094729 -0.068424 -0.050418 -0.065763 -0.066183 -0.070848 -0.069765 -0.12086
567 -0.034498 -0.07294 -0.07301 -0.071672 -0.053776 -0.043334 -0.077483 -0.061274 -0.050844 -0.078966 -0.11713
568 -0.040185 -0.080672 -0.079072 -0.095996 -0.069689 -0.0739 -0.086534 -0.092544 -0.0869 -0.065797 -0.10173
569 -0.033541 -0.071614 -0.074825 -0.10302 -0.066891 -0.074957 -0.078134 -0.079775 -0.068356 -0.098709 -0.10154
570 -0.039897 -0.068267 -0.064677 -0.076342 -0.053364 -0.046813 -0.063235 -0.073455 -0.044252 -0.07676 -0.098156
571 -0.034053 -0.068949 -0.075889 -0.061046 -0.066616 -0.061509 -0.084695 -0.086716 -0.073538 -0.073991 -0.09592
572 -0.023299 -0.045902 -0.059111 -0.073439 -0.060619 -0.017335 -0.068245 -0.061287 -0.058224 -0.068732 -0.090063
573 -0.030595 -0.060354 -0.075084 -0.084892 -0.054771 -0.033681 -0.071726 -0.068727 -0.04158 -0.077534 -0.11045
574 -0.046091 -0.076777 -0.070196 -0.093935 -0.073134 -0.070117 -0.073096 -0.080058 -0.081186 -0.086065 -0.11723
575 -0.037858 -0.060419 -0.082458 -0.082559 -0.063966 -0.030983 -0.076757 -0.068778 -0.050412 -0.068996 -0.1087
576 -0.028374 -0.069901 -0.07956 -0.086662 -0.074088 -0.0629 -0.088377 -0.091109 -0.082898 -0.085138 -0.1158
577 -0.02777 -0.066104 -0.076322 -0.079075 -0.064341 -0.054356 -0.069848 -0.075029 -0.074244 -0.075779 -0.10652
578 -0.026066 -0.056666 -0.071765 -0.072429 -0.064033 -0.052142 -0.066588 -0.07409 -0.06767 -0.05982 -0.088744
579 -0.016522 -0.052519 -0.060237 -0.069142 -0.057306 -0.044268 -0.049409 -0.05804 -0.047166 -0.062041 -0.095227
580 -0.040638 -0.086361 -0.091349 -0.078365 -0.078668 -0.067354 -0.074959 -0.082911 -0.063702 -0.050953 -0.10754
581 -0.062254 -0.096194 -0.10155 -0.10028 -0.076031 -0.06598 -0.099759 -0.1082 -0.096328 -0.089564 -0.15818
582 -0.04147 -0.059086 -0.071773 -0.071292 -0.067273 -0.053516 -0.08436 -0.085762 -0.061704 -0.062275 -0.094938
583 -0.031847 -0.073949 -0.081326 -0.080615 -0.070056 -0.062732 -0.07763 -0.070683 -0.06171 -0.071587 -0.099921
584 -0.065213 -0.079991 -0.089298 -0.10285 -0.083528 -0.068439 -0.089031 -0.101 -0.089396 -0.091338 -0.12172
585 -0.034429 -0.069773 -0.0723 -0.074012 -0.063781 -0.046945 -0.068141 -0.083174 -0.075292 -0.073489 -0.10109
586 -0.036845 -0.071496 -0.075952 -0.087965 -0.058793 -0.048621 -0.072882 -0.087324 -0.080078 -0.06816 -0.082862
587 -0.031951 -0.089988 -0.093254 -0.080819 -0.075536 -0.057857 -0.085332 -0.083975 -0.069504 -0.077802 -0.11094
588 -0.034567 -0.072651 -0.083617 -0.082282 -0.067008 -0.072403 -0.079823 -0.088395 -0.0929 -0.072683 -0.10815
589 -0.053833 -0.10529 -0.10383 -0.095895 -0.068841 -0.069209 -0.097093 -0.095176 -0.088476 -0.096554 -0.12185
590 -0.04328 -0.10712 -0.10478 -0.11252 -0.069643 -0.068415 -0.095684 -0.096586 -0.078212 -0.088886 -0.11352
591 -0.022816 -0.075128 -0.091163 -0.074432 -0.042306 -0.042522 -0.072664 -0.070967 -0.071429 -0.069587 -0.099959
592 -0.045322 -0.091041 -0.086126 -0.088725 -0.052288 -0.071588 -0.084854 -0.094517 -0.085525 -0.098288 -0.10699
593 -0.029678 -0.075013 -0.076908 -0.070698 -0.031631 -0.042884 -0.067765 -0.061338 -0.049891 -0.049489 -0.099836
594 -0.031864 -0.091155 -0.0817 -0.090902 -0.040673 -0.05791 -0.090555 -0.099818 -0.080237 -0.056471 -0.11088
595 -0.04696 -0.086468 -0.11037 -0.091825 -0.055266 -0.069106 -0.088556 -0.088139 -0.061703 -0.067922 -0.13184
596 -0.026176 -0.05871 -0.087994 -0.086248 -0.052688 -0.051512 -0.067396 -0.06355 -0.043539 -0.054073 -0.10343
597 -0.047202 -0.066083 -0.091887 -0.10568 -0.063891 -0.063368 -0.067717 -0.08538 -0.068845 -0.079074 -0.11815
598 -0.032639 -0.041605 -0.076659 -0.076825 -0.049703 -0.051895 -0.063317 -0.070871 -0.055811 -0.052666 -0.086543
599 -0.039685 -0.073878 -0.085261 -0.089248 -0.056836 -0.052101 -0.077708 -0.078241 -0.074277 -0.060277 -0.1077
600 -0.048981 -0.07818 -0.075693 -0.096602 -0.062868 -0.047087 -0.066838 -0.081482 -0.067383 -0.076088 -0.12285
601 -0.062007 -0.084283 -0.10836 -0.10233 -0.072381 -0.048143 -0.071749 -0.088012 -0.073469 -0.07099 -0.12607
602 -0.038203 -0.079055 -0.099098 -0.10749 -0.082633 -0.052599 -0.096799 -0.086963 -0.088565 -0.083661 -0.11067
603 -0.060599 -0.089427 -0.0962 -0.10315 -0.063256 -0.037415 -0.077939 -0.089333 -0.068271 -0.079742 -0.12538
604 -0.043485 -0.08496 -0.11084 -0.11293 -0.070658 -0.061921 -0.08201 -0.092214 -0.069007 -0.075493 -0.12817
605 -0.044762 -0.055172 -0.087604 -0.10366 -0.069771 -0.059348 -0.05808 -0.096564 -0.082973 -0.068725 -0.12486
606 -0.058168 -0.088615 -0.10278 -0.12701 -0.078653 -0.071264 -0.087961 -0.089045 -0.10083 -0.091336 -0.12785
607 -0.053324 -0.086397 -0.10643 -0.11307 -0.074896 -0.0482 -0.089211 -0.091345 -0.088385 -0.090417 -0.12314
608 -0.03513 -0.07791 -0.10189 -0.1209 -0.079838 -0.072456 -0.076292 -0.10161 -0.071511 -0.078379 -0.12071
609 -0.043446 -0.069272 -0.10358 -0.1095 -0.075031 -0.069992 -0.094922 -0.095657 -0.1022 -0.05569 -0.11665
610 -0.054312 -0.069975 -0.10485 -0.11096 -0.077773 -0.072078 -0.086073 -0.10594 -0.10135 -0.089371 -0.11216
611 -0.060628 -0.075997 -0.10906 -0.10306 -0.084616 -0.070914 -0.077493 -0.096508 -0.086909 -0.094302 -0.12607
612 -0.044364 -0.078379 -0.09393 -0.11198 -0.071588 -0.06504 -0.088443 -0.086488 -0.069885 -0.074994 -0.10669
613 -0.030201 -0.055272 -0.096892 -0.090725 -0.063131 -0.051797 -0.061434 -0.077179 -0.060861 -0.078425 -0.11501
614 -0.068767 -0.10524 -0.12732 -0.13074 -0.090793 -0.094003 -0.11113 -0.11814 -0.10694 -0.11453 -0.14287
615 -0.073203 -0.11439 -0.11563 -0.11 -0.080716 -0.069929 -0.094555 -0.10391 -0.069223 -0.090968 -0.11641
616 -0.050039 -0.10156 -0.10024 -0.10844 -0.078128 -0.076575 -0.090755 -0.10883 -0.088709 -0.099719 -0.12645
617 -0.047195 -0.091922 -0.10389 -0.10476 -0.077731 -0.062371 -0.089526 -0.1071 -0.10045 -0.08233 -0.10268
618 -0.015491 -0.061034 -0.081423 -0.092171 -0.055983 -0.045157 -0.062266 -0.067581 -0.058682 -0.062981 -0.080132
619 -0.051037 -0.088887 -0.12137 -0.11934 -0.081516 -0.076353 -0.075677 -0.087302 -0.086198 -0.094093 -0.11182
620 -0.058284 -0.11669 -0.13657 -0.13407 -0.082638 -0.08884 -0.10878 -0.12026 -0.10702 -0.11349 -0.15961
621 -0.04332 -0.094921 -0.10733 -0.090801 -0.068931 -0.049876 -0.072418 -0.1004 -0.08857 -0.084665 -0.1184
622 -0.057276 -0.074884 -0.099312 -0.096984 -0.064323 -0.065062 -0.060238 -0.086364 -0.065586 -0.089427 -0.13992
623 -0.040882 -0.089026 -0.12517 -0.11429 -0.078976 -0.090588 -0.084458 -0.10548 -0.085252 -0.096438 -0.12824
624 -0.053368 -0.10471 -0.10932 -0.10573 -0.069948 -0.079714 -0.076689 -0.092015 -0.10147 -0.094739 -0.13039
625 -0.051604 -0.10979 -0.10229 -0.089314 -0.073191 -0.08255 -0.082369 -0.10417 -0.091084 -0.10255 -0.12764
626 -0.05746 -0.088984 -0.1272 -0.10753 -0.074603 -0.084516 -0.08646 -0.10217 -0.10406 -0.098122 -0.12856
627 -0.047446 -0.10221 -0.11784 -0.11677 -0.061206 -0.067563 -0.0796 -0.10308 -0.10541 -0.11133 -0.1184
628 -0.010443 -0.061739 -0.091035 -0.10416 -0.075868 -0.070999 -0.079781 -0.10449 -0.092172 -0.082814 -0.12169
629 -0.045109 -0.097721 -0.10443 -0.10884 -0.086281 -0.079665 -0.086921 -0.10536 -0.094168 -0.089136 -0.12393
630 -0.061095 -0.13063 -0.11773 -0.11759 -0.097813 -0.092451 -0.084582 -0.098968 -0.10271 -0.11338 -0.13459
631 -0.020501 -0.10425 -0.095522 -0.099434 -0.067436 -0.070967 -0.075102 -0.091888 -0.08792 -0.078208 -0.11754
632 -0.042377 -0.10185 -0.10767 -0.10559 -0.075708 -0.094193 -0.086582 -0.093859 -0.081176 -0.087689 -0.12641
633 -0.041583 -0.091041 -0.093016 -0.097801 -0.083011 -0.073249 -0.095343 -0.11553 -0.10719 -0.089831 -0.11598
634 -0.017819 -0.088563 -0.10277 -0.095864 -0.060493 -0.085666 -0.066293 -0.09332 -0.083508 -0.076002 -0.1151
635 -0.036356 -0.11109 -0.13492 -0.10228 -0.084786 -0.10335 -0.096204 -0.11397 -0.11081 -0.095093 -0.13582
636 -0.041422 -0.088398 -0.10755 -0.12284 -0.077408 -0.098348 -0.092114 -0.10506 -0.11105 -0.10268 -0.12326
637 -0.032228 -0.098421 -0.10164 -0.10737 -0.066811 -0.090444 -0.061765 -0.10256 -0.094836 -0.088536 -0.12229
638 -0.034144 -0.091523 -0.10988 -0.106 -0.059003 -0.08234 -0.063675 -0.10664 -0.088412 -0.073447 -0.097992
639 -0.03904 -0.12047 -0.111 -0.11991 -0.066145 -0.090156 -0.075216 -0.097563 -0.097568 -0.089528 -0.12726
640 -0.021626 -0.097028 -0.12584 -0.1063 -0.059238 -0.080172 -0.094756 -0.11965 -0.10039 -0.09595 -0.11892
641 -0.050862 -0.12341 -0.1178 -0.10317 -0.05369 -0.092199 -0.10389 -0.12299 -0.09891 -0.11311 -0.14017
642 -0.040388 -0.11068 -0.10203 -0.086981 -0.055003 -0.095745 -0.084677 -0.10008 -0.091906 -0.089102 -0.12895
643 -0.032445 -0.088845 -0.11565 -0.11294 -0.060225 -0.061771 -0.068467 -0.10142 -0.090303 -0.099664 -0.11518
644 -0.035601 -0.10832 -0.099281 -0.099727 -0.062398 -0.095807 -0.073398 -0.11072 -0.10266 -0.11108 -0.10768
645 -0.046067 -0.09747 -0.11411 -0.10543 -0.06385 -0.089513 -0.065258 -0.096396 -0.10793 -0.1123 -0.11003
646 -0.023813 -0.064253 -0.10898 -0.097234 -0.065913 -0.073989 -0.078909 -0.089057 -0.077861 -0.10664 -0.090829
647 -0.010209 -0.089365 -0.10694 -0.10195 -0.070475 -0.090715 -0.072879 -0.10102 -0.097837 -0.084719 -0.10464
648 -0.020935 -0.074077 -0.11231 -0.081271 -0.063148 -0.081101 -0.07708 -0.1104 -0.079723 -0.0883 -0.12311
649 -0.014771 -0.07194 -0.11479 -0.091994 -0.05434 -0.078048 -0.07045 -0.10219 -0.077989 -0.10603 -0.10655
650 -0.036378 -0.070092 -0.096464 -0.093377 -0.060043 -0.077754 -0.071251 -0.085809 -0.082315 -0.11029 -0.1208
651 0.0024663 -0.076295 -0.088936 -0.079871 -0.034425 -0.0802 -0.062621 -0.078239 -0.074661 -0.087294 -0.11486
652 -0.0070698 -0.094567 -0.11672 -0.10645 -0.047888 -0.093116 -0.075311 -0.11003 -0.087347 -0.10082 -0.13046
653 0.001734 -0.06858 -0.10262 -0.091347 -0.02953 -0.058892 -0.060652 -0.08505 -0.074803 -0.090636 -0.10254
654 -0.0068321 -0.085022 -0.12819 -0.1064 -0.048093 -0.081118 -0.075992 -0.11584 -0.095089 -0.11255 -0.13683
655 -0.033198 -0.12546 -0.12089 -0.12503 -0.048515 -0.10262 -0.096593 -0.12358 -0.10493 -0.12089 -0.14342
656 -2.4356e-05 -0.092547 -0.11358 -0.105 -0.023368 -0.095311 -0.082023 -0.12406 -0.094491 -0.10451 -0.12659
657 -0.02923 -0.099099 -0.11192 -0.11554 -0.03759 -0.087997 -0.068404 -0.10568 -0.10565 -0.11669 -0.11974
658 -0.033687 -0.11911 -0.12407 -0.11026 -0.045393 -0.10186 -0.075314 -0.11484 -0.12768 -0.10276 -0.13234
659 -0.024163 -0.10939 -0.11498 -0.10552 -0.038845 -0.083889 -0.061275 -0.11364 -0.096409 -0.11902 -0.12214
660 -0.028789 -0.089747 -0.11154 -0.10968 -0.036478 -0.091555 -0.082995 -0.10548 -0.096945 -0.10442 -0.11386
661 -0.035085 -0.1176 -0.11719 -0.12686 -0.05474 -0.10634 -0.072326 -0.10421 -0.10392 -0.1284 -0.13142
662 -0.034611 -0.10807 -0.11667 -0.1184 -0.059933 -0.095927 -0.091646 -0.11712 -0.11902 -0.097988 -0.11963
663 -0.021287 -0.088824 -0.11963 -0.11163 -0.064205 -0.078464 -0.086556 -0.10326 -0.098603 -0.10034 -0.11925
664 -0.017143 -0.098516 -0.096755 -0.090434 -0.053878 -0.08631 -0.074597 -0.079546 -0.047189 -0.080061 -0.092902
665 -0.02632 -0.10736 -0.097507 -0.10885 -0.05792 -0.081056 -0.079197 -0.1064 -0.079685 -0.10589 -0.11419
666 -0.034756 -0.10044 -0.11857 -0.11146 -0.064073 -0.11768 -0.093588 -0.11917 -0.10865 -0.10554 -0.1347
667 -0.029502 -0.12079 -0.1164 -0.11825 -0.080535 -0.11268 -0.092848 -0.116 -0.10642 -0.11169 -0.12733
668 -0.039758 -0.1178 -0.10235 -0.11723 -0.063758 -0.094444 -0.093329 -0.10518 -0.093383 -0.12138 -0.11964
669 -0.026894 -0.093309 -0.10582 -0.112 -0.06068 -0.08249 -0.076899 -0.10035 -0.09532 -0.097107 -0.10605
670 -0.02102 -0.082871 -0.1153 -0.12534 -0.066593 -0.081887 -0.07865 -0.11622 -0.10153 -0.10091 -0.10682
671 -0.023006 -0.080614 -0.11943 -0.10578 -0.050715 -0.080373 -0.07667 -0.09587 -0.090372 -0.08692 -0.10995
672 -0.046122 -0.092046 -0.10626 -0.11448 -0.040438 -0.085469 -0.092141 -0.093081 -0.085118 -0.10669 -0.12938
673 -0.034759 -0.092928 -0.11138 -0.12625 -0.04575 -0.092385 -0.080551 -0.089881 -0.087934 -0.089432 -0.11819
674 -0.055295 -0.082831 -0.113 -0.11121 -0.052493 -0.098091 -0.092511 -0.096402 -0.10356 -0.10845 -0.13325
675 -0.048711 -0.091733 -0.11138 -0.10941 -0.036205 -0.10572 -0.10142 -0.10413 -0.10604 -0.10798 -0.12797
676 -0.037617 -0.097486 -0.13201 -0.11187 -0.042638 -0.11613 -0.092242 -0.1047 -0.10676 -0.087666 -0.12134
677 -0.044233 -0.098378 -0.11481 -0.12223 -0.05211 -0.089659 -0.10853 -0.10396 -0.12194 -0.099967 -0.13093
678 -0.036529 -0.088261 -0.11397 -0.12036 -0.036513 -0.079656 -0.077603 -0.088344 -0.078214 -0.10615 -0.12216
679 -0.048255 -0.093723 -0.11735 -0.12916 -0.043885 -0.10716 -0.10762 -0.087584 -0.08219 -0.11807 -0.14708
680 -0.033602 -0.098766 -0.11168 -0.10077 -0.014378 -0.078028 -0.086544 -0.068745 -0.084846 -0.1103 -0.1268
681 -0.039388 -0.090468 -0.13852 -0.11817 -0.04588 -0.093604 -0.097775 -0.092815 -0.083672 -0.10123 -0.11785
682 -0.048434 -0.08615 -0.1197 -0.11767 -0.048983 -0.10385 -0.088065 -0.10314 -0.086508 -0.1202 -0.11758
683 -0.03204 -0.091833 -0.10801 -0.1177 -0.038515 -0.10631 -0.082805 -0.083567 -0.089154 -0.11063 -0.12136
684 -0.043226 -0.082385 -0.12471 -0.13555 -0.062658 -0.12566 -0.097616 -0.10362 -0.08941 -0.11937 -0.13139
685 -0.050202 -0.071098 -0.13201 -0.11681 -0.04914 -0.11698 -0.10119 -0.094608 -0.090336 -0.12105 -0.12504
686 -0.047958 -0.04066 -0.11604 -0.13263 -0.043403 -0.1148 -0.084737 -0.097918 -0.087392 -0.1109 -0.12268
687 -0.055875 -0.057993 -0.1434 -0.11885 -0.022855 -0.10553 -0.095747 -0.10628 -0.099018 -0.11523 -0.13445
688 -0.046391 -0.047185 -0.10635 -0.10447 -0.016388 -0.096867 -0.079598 -0.092349 -0.088794 -0.11085 -0.10173
689 -0.049217 -0.072798 -0.11626 -0.11619 -0.04201 -0.12815 -0.090108 -0.10559 -0.09498 -0.11904 -0.12404
690 -0.036063 -0.08216 -0.12193 -0.10363 -0.017553 -0.10036 -0.081219 -0.07872 -0.10255 -0.11194 -0.10083
691 -0.050789 -0.098642 -0.1179 -0.11108 0.0035749 -0.097335 -0.085489 -0.076201 -0.089192 -0.11531 -0.10953
692 -0.050725 -0.080255 -0.12548 -0.10955 -0.017338 -0.12212 -0.09612 -0.088001 -0.11301 -0.12213 -0.11924
693 -0.046321 -0.094287 -0.1051 -0.10013 0.00021994 -0.094738 -0.07177 -0.077732 -0.084794 -0.11464 -0.11589
694 -0.039847 -0.08872 -0.11734 -0.10236 -0.0028026 -0.10916 -0.08961 -0.065083 -0.09075 -0.11636 -0.10595
695 -0.044044 -0.091552 -0.12352 -0.097026 0.006905 -0.11503 -0.083391 -0.087543 -0.098107 -0.12414 -0.12016
696 -0.04409 -0.085985 -0.098426 -0.09021 0.020922 -0.093296 -0.083141 -0.080604 -0.059393 -0.094662 -0.11619
697 -0.052776 -0.078057 -0.11576 -0.1049 -0.00957 -0.10624 -0.091022 -0.090254 -0.084329 -0.098383 -0.1138
698 -0.021732 -0.09255 -0.12633 -0.087006 0.0026375 -0.085518 -0.067522 -0.071515 -0.082375 -0.097514 -0.096569
699 -0.049168 -0.087652 -0.078772 -0.10091 -0.015835 -0.11006 -0.080233 -0.094975 -0.12298 -0.11131 -0.090213
700 -0.049364 -0.095874 -0.1 -0.10271 -0.025118 -0.11406 -0.084253 -0.091076 -0.089777 -0.13011 -0.090066
701 -0.03525 -0.085857 -0.12441 -0.10212 -0.03504 -0.10109 -0.089854 -0.079496 -0.086453 -0.095368 -0.08964
702 -0.038427 -0.098059 -0.11505 -0.11219 -0.024772 -0.10369 -0.089154 -0.075947 -0.10466 -0.10148 -0.10542
703 -0.047113 -0.1013 -0.11867 -0.10841 -0.029755 -0.091539 -0.087254 -0.10113 -0.10667 -0.11752 -0.11656
704 -0.042959 -0.10557 -0.11994 -0.10706 -0.033627 -0.1211 -0.094845 -0.092368 -0.090531 -0.1153 -0.10942
705 -0.036265 -0.078567 -0.116 -0.091069 -0.01864 -0.079121 -0.070515 -0.059228 -0.083947 -0.094163 -0.10876
706 -0.045971 -0.10581 -0.1503 -0.13278 -0.049592 -0.12484 -0.10839 -0.079309 -0.11314 -0.12623 -0.11974
707 -0.026497 -0.045772 -0.12516 -0.10929 -0.019615 -0.094944 -0.070196 -0.05371 -0.080209 -0.097716 -0.10015
708 -0.039833 -0.080184 -0.13728 -0.10936 -0.027337 -0.11638 -0.074827 -0.06688 -0.092675 -0.11857 -0.12795
709 -0.027559 -0.056186 -0.092724 -0.098953 -0.0083599 -0.091236 -0.055767 -0.054821 -0.085071 -0.086928 -0.086507
710 -0.020416 -0.071809 -0.12383 -0.13126 -0.014092 -0.11647 -0.093488 -0.089681 -0.1154 -0.11363 -0.12075
711 -0.029322 -0.092101 -0.13293 -0.12523 -0.020055 -0.11931 -0.090098 -0.074112 -0.11697 -0.1105 -0.098864
712 -0.039228 -0.070754 -0.11745 -0.10767 -0.0055774 -0.10867 -0.070949 -0.070682 -0.087049 -0.098742 -0.099928
713 -0.047554 -0.092166 -0.13521 -0.12271 -0.01784 -0.10475 -0.084239 -0.082503 -0.11337 -0.11702 -0.098311
714 -0.04129 -0.048619 -0.13555 -0.11055 0.0080576 -0.12117 -0.079449 -0.077843 -0.088241 -0.12206 -0.10802
715 -0.037596 -0.0080111 -0.13508 -0.1234 0.0054751 -0.10197 -0.07772 -0.073954 -0.10057 -0.11682 -0.093498
716 -0.057322 -0.026734 -0.14272 -0.13599 -0.0076474 -0.12215 -0.07458 -0.072094 -0.103 -0.13135 -0.11183
717 -0.029919 0.013964 -0.10476 -0.10757 0.00056013 -0.098785 -0.057741 -0.044265 -0.068379 -0.098209 -0.091845
718 -0.054395 -0.024218 -0.10699 -0.10627 -0.024022 -0.091081 -0.062311 -0.050536 -0.073225 -0.09745 -0.10215
719 -0.045211 -0.037891 -0.13754 -0.14382 -0.033095 -0.12268 -0.090122 -0.073706 -0.10238 -0.10677 -0.11682
720 -0.055387 -0.055223 -0.11928 -0.14799 -0.033217 -0.10959 -0.080542 -0.073337 -0.093137 -0.11969 -0.10691
721 -0.045173 -0.069506 -0.12458 -0.14108 -0.03321 -0.10805 -0.081833 -0.078307 -0.088854 -0.12617 -0.096419
722 -0.056289 -0.077828 -0.14082 -0.14586 -0.041662 -0.11945 -0.091163 -0.075608 -0.09562 -0.13454 -0.11592
723 -0.039485 -0.085771 -0.13381 -0.14168 -0.038265 -0.093892 -0.094024 -0.072768 -0.094566 -0.11669 -0.099226
724 -0.061141 -0.10934 -0.12776 -0.14205 -0.039717 -0.11831 -0.085404 -0.065189 -0.095642 -0.12732 -0.10464
725 -0.039498 -0.077666 -0.12951 -0.13161 -0.02462 -0.10702 -0.063244 -0.076319 -0.095108 -0.10871 -0.10255
726 -0.063964 -0.092118 -0.14732 -0.15327 -0.014402 -0.12701 -0.063555 -0.06289 -0.11672 -0.13437 -0.1285
727 -0.05406 -0.05332 -0.1456 -0.14292 0.0083052 -0.090816 -0.069275 -0.05465 -0.10388 -0.11325 -0.11627
728 -0.062626 -0.076853 -0.1385 -0.1606 0.017103 -0.11006 -0.086566 -0.055761 -0.1169 -0.1204 -0.10492
729 -0.061242 -0.062525 -0.14119 -0.14521 0.05191 -0.12333 -0.083796 -0.054351 -0.12236 -0.129 -0.098447
730 -0.065068 -0.086508 -0.1455 -0.15395 0.018058 -0.12665 -0.10457 -0.063632 -0.13243 -0.13395 -0.13829
731 -0.050114 -0.06374 -0.14924 -0.15112 -0.0029648 -0.11007 -0.10058 -0.054743 -0.11431 -0.14742 -0.10294
732 -0.0063805 0.012877 -0.11181 -0.14426 0.0075627 -0.11752 -0.069288 -0.058513 -0.09743 -0.098638 -0.075267
733 -0.037217 -0.011045 -0.1191 -0.15126 -0.01239 -0.12593 -0.076788 -0.078774 -0.1247 -0.12002 -0.1035
734 -0.0089528 0.012522 -0.10911 -0.13422 0.0057178 -0.10468 -0.072918 -0.055614 -0.094372 -0.11134 -0.075434
735 -0.028199 0.0032001 -0.12362 -0.13291 0.017355 -0.1037 -0.076009 -0.051745 -0.090858 -0.11435 -0.068437
736 -0.014105 -0.0044524 -0.10689 -0.1332 0.040343 -0.11189 -0.078239 -0.049455 -0.096324 -0.11295 -0.079151
737 -0.041221 -0.035785 -0.099836 -0.14097 0.03396 -0.11548 -0.09354 -0.064766 -0.11421 -0.11228 -0.084164
738 -0.046627 -0.042627 -0.11807 -0.15573 0.0069478 -0.10636 -0.09875 -0.072416 -0.12663 -0.11629 -0.087728
739 -0.032843 -0.032 -0.10784 -0.12084 0.0097553 -0.09346 -0.070671 -0.059927 -0.071422 -0.098337 -0.067391
740 -0.05467 -0.064782 -0.12901 -0.14593 -0.010407 -0.13277 -0.086311 -0.075217 -0.095898 -0.12152 -0.10817
741 -0.050166 -0.071435 -0.13675 -0.1489 -0.01531 -0.1245 -0.094382 -0.085098 -0.11915 -0.12749 -0.1307
742 -0.019792 -0.061667 -0.13798 -0.15134 -0.015972 -0.12322 -0.099582 -0.068568 -0.12042 -0.11416 -0.1217
743 -0.049618 -0.083919 -0.14336 -0.14956 -0.013205 -0.14106 -0.091143 -0.071679 -0.1236 -0.12805 -0.12405
744 -0.034504 -0.069252 -0.10608 -0.13702 -0.0048972 -0.11481 -0.088323 -0.04268 -0.086672 -0.097463 -0.095039
745 -0.02812 -0.066584 -0.11993 -0.14896 -0.01734 -0.11633 -0.085533 -0.06724 -0.12244 -0.10887 -0.096762
746 -0.036566 -0.067737 -0.11301 -0.13923 -0.013832 -0.096793 -0.068304 -0.063431 -0.080674 -0.090076 -0.11224
747 -0.014733 -0.075369 -0.10803 -0.1282 -0.018525 -0.1034 -0.067604 -0.064021 -0.077231 -0.092337 -0.083369
748 -0.027959 -0.057872 -0.10379 -0.1368 -0.016287 -0.073405 -0.063405 -0.067092 -0.085357 -0.085279 -0.098552
749 -0.035845 -0.080924 -0.11867 -0.15285 -0.01818 -0.10729 -0.083445 -0.078582 -0.10179 -0.12155 -0.1124
750 -0.043381 -0.061837 -0.089325 -0.14504 -0.027552 -0.098608 -0.085496 -0.082873 -0.10997 -0.10282 -0.089029
751 -0.022107 -0.070759 -0.11079 -0.14881 -0.026935 -0.11444 -0.080066 -0.072123 -0.10273 -0.093742 -0.093703
752 -0.032353 -0.072671 -0.11541 -0.12605 -0.024567 -0.10209 -0.086357 -0.082784 -0.11036 -0.11333 -0.094046
753 -0.034849 -0.073914 -0.11549 -0.1386 -0.0137 -0.10359 -0.061737 -0.074954 -0.054557 -0.087285 -0.09675
754 -0.044585 -0.085346 -0.11976 -0.14504 0.019068 -0.13291 -0.085587 -0.082435 -0.10776 -0.10128 -0.095633
755 -0.0044916 -0.091719 -0.095936 -0.11894 0.030385 -0.073488 -0.067928 -0.065606 -0.066249 -0.083098 -0.088877
756 -0.043228 -0.093231 -0.12843 -0.14672 -0.0024771 -0.11525 -0.093998 -0.083126 -0.089805 -0.10602 -0.10561
757 -0.029944 -0.077424 -0.1317 -0.12698 -0.0065296 -0.10181 -0.087949 -0.050687 -0.090611 -0.1061 -0.094794
758 -0.02871 -0.085936 -0.13999 -0.14025 -0.00086204 -0.10861 -0.073119 -0.084137 -0.10029 -0.1063 -0.073907
759 -0.034936 -0.10282 -0.11859 -0.14062 0.013375 -0.11307 -0.08503 -0.079408 -0.10987 -0.11355 -0.10466
760 -0.035642 -0.089501 -0.10303 -0.14196 0.018093 -0.11897 -0.09675 -0.081928 -0.10484 -0.11191 -0.085664
761 -0.042648 -0.079763 -0.12264 -0.14422 0.03781 -0.11236 -0.078771 -0.069329 -0.096015 -0.094925 -0.085157
762 -0.0024145 -0.052576 -0.099892 -0.12106 0.066418 -0.10353 -0.069761 -0.063029 -0.074831 -0.085727 -0.089841
763 -0.036901 -0.090588 -0.13057 -0.15951 0.068025 -0.13011 -0.079002 -0.08753 -0.11009 -0.11616 -0.098164
764 -0.014907 -0.021331 -0.1147 -0.13234 0.033063 -0.10324 -0.088502 -0.07816 -0.095033 -0.094039 -0.089388
765 -0.020333 -0.0083032 -0.1123 -0.13509 0.011021 -0.10029 -0.070692 -0.081461 -0.10144 -0.1074 -0.090761
766 -0.021549 -0.036216 -0.13991 -0.13464 -0.009602 -0.12889 -0.088123 -0.095461 -0.11112 -0.10216 -0.088515
767 -0.025275 -0.030258 -0.11793 -0.1377 -0.013964 -0.12291 -0.074973 -0.089102 -0.098101 -0.10007 -0.085648
768 0.0019786 -0.033951 -0.13856 -0.10677 -0.009967 -0.1079 -0.085494 -0.077913 -0.11451 -0.080884 -0.083732
769 0.017273 -0.079623 -0.13011 -0.14351 -0.018149 -0.13087 -0.080424 -0.092823 -0.11671 -0.1091 -0.11342
770 0.027526 -0.056525 -0.1138 -0.13103 -0.019882 -0.12808 -0.085605 -0.073564 -0.11668 -0.11306 -0.094769
771 -0.00082975 -0.074698 -0.1419 -0.12366 0.0040956 -0.11707 -0.077445 -0.074144 -0.095195 -0.12035 -0.087622
772 -0.0043659 -0.06994 -0.15677 -0.1414 0.028423 -0.1333 -0.084726 -0.086235 -0.10851 -0.13107 -0.10494
773 -0.003182 -0.082613 -0.13978 -0.1326 0.056131 -0.10186 -0.079656 -0.063065 -0.097158 -0.11411 -0.093419
774 0.016482 -0.032405 -0.087378 -0.11103 0.059298 -0.097095 -0.049616 -0.037786 -0.084644 -0.079412 -0.073292
775 -0.0086443 -0.060938 -0.10329 -0.1345 0.018526 -0.12653 -0.072047 -0.065206 -0.11114 -0.11018 -0.077036
776 -0.0093904 -0.05357 -0.11207 -0.12392 -0.0049669 -0.12316 -0.082917 -0.076067 -0.12567 -0.10393 -0.073239
777 -0.0028266 -0.064203 -0.11953 -0.12159 0.0020106 -0.11775 -0.073578 -0.048167 -0.099802 -0.1039 -0.069003
778 -0.0030627 -0.072535 -0.12607 -0.12961 0.0012281 -0.12362 -0.055538 -0.048718 -0.070018 -0.11284 -0.10155
779 -0.029529 -0.086357 -0.14169 -0.15063 -0.011904 -0.12576 -0.095999 -0.072128 -0.093514 -0.12448 -0.10171
780 -0.027445 -0.04714 -0.1103 -0.14503 0.0064131 -0.14156 -0.080609 -0.059679 -0.06465 -0.09333 -0.078593
781 -0.0059111 -0.058092 -0.11622 -0.11367 0.062131 -0.12073 -0.06175 -0.04028 0.0019142 -0.10392 -0.081637
782 -0.023587 -0.012025 -0.12185 -0.13769 0.028968 -0.11251 -0.06059 -0.01525 0.0095281 -0.11637 -0.07303
783 -0.020113 -0.0036372 -0.1171 -0.14114 0.012076 -0.1421 -0.060501 -0.030641 -0.044308 -0.11656 -0.086834
784 -0.0067195 0.02417 -0.12509 -0.12741 0.0032932 -0.13874 -0.062251 -0.028451 -0.045544 -0.10988 -0.085207
785 -0.020516 -0.017882 -0.11643 -0.12235 -0.0061493 -0.12529 -0.071271 -0.071822 -0.0815 -0.1036 -0.074131
786 0.015588 0.029865 -0.10817 -0.1152 0.022808 -0.12783 -0.043632 -0.038902 -0.036736 -0.094477 -0.059164
787 -0.030698 -0.028737 -0.12546 -0.16448 0.034336 -0.13651 -0.072892 -0.072203 -0.079712 -0.13238 -0.097957
788 0.003216 -0.024549 -0.11702 -0.13021 0.067533 -0.12527 -0.057123 -0.054333 -0.053758 -0.10325 -0.076021
789 -0.02536 -0.082262 -0.13157 -0.15758 0.078031 -0.14708 -0.072563 -0.067964 -0.10729 -0.11061 -0.10396
790 -0.0058063 -0.039974 -0.11664 -0.15539 0.091848 -0.12109 -0.087424 -0.075124 -0.10207 -0.099203 -0.080218
791 0.011668 -0.023637 -0.13378 -0.11271 0.097426 -0.10983 -0.046424 -0.027095 -0.060536 -0.073034 -0.052981
792 -0.018269 -0.064089 -0.13874 -0.12732 0.038333 -0.12294 -0.075175 -0.049246 -0.087132 -0.10893 -0.094695
793 -0.014165 -0.064422 -0.16818 -0.1395 0.014251 -0.13754 -0.079245 -0.022556 -0.099048 -0.11443 -0.11406
794 -0.00067083 -0.046614 -0.12111 -0.13856 0.029328 -0.13978 -0.067996 -0.014247 -0.079014 -0.087908 -0.057662
795 0.002113 -0.062687 -0.13763 -0.12365 0.0077658 -0.13126 -0.062046 -0.018157 -0.09369 -0.12417 -0.063135
796 -0.016403 -0.075019 -0.13855 -0.13826 0.080833 -0.13784 -0.078516 -0.044088 -0.10056 -0.13097 -0.093669
797 0.0050608 -0.10189 -0.14363 -0.13851 0.10885 -0.12352 -0.081477 -0.051278 -0.098992 -0.11871 -0.095752
798 0.0093546 -0.062174 -0.11836 -0.11788 0.11698 -0.13792 -0.065157 -0.024529 -0.072268 -0.10085 -0.053976
799 0.013598 -0.052956 -0.1286 -0.12766 0.087166 -0.1146 -0.058668 -0.037129 -0.072545 -0.10912 -0.067009
800 0.0047524 -0.032209 -0.12698 -0.13556 0.071203 -0.12671 -0.070458 -0.03348 -0.074621 -0.10193 -0.070052
801 -0.014784 -0.076531 -0.12098 -0.13417 0.066281 -0.13434 -0.070979 -0.04294 -0.090967 -0.10266 -0.093456
802 -0.0181 -0.064264 -0.15164 -0.14235 0.11918 -0.13732 -0.081409 0.044049 -0.098583 -0.12071 -0.081829
803 -0.008176 -0.061146 -0.14032 -0.14962 0.12725 -0.13771 -0.089 0.070959 -0.079819 -0.11231 -0.086373
804 0.023208 -0.040349 -0.13783 -0.1423 0.091693 -0.1289 -0.05992 0.011478 -0.064865 -0.092601 -0.063126
805 0.014692 -0.041211 -0.12185 -0.13083 0.073781 -0.11579 -0.04171 -0.0024225 -0.061721 -0.084092 -0.05643
806 0.019946 -0.028113 -0.12466 -0.11356 0.047918 -0.11985 -0.054261 -0.0084131 -0.073037 -0.079833 -0.050293
807 8.9427e-05 -0.0062158 -0.15209 -0.14034 0.038906 -0.14773 -0.057701 -0.031864 -0.066223 -0.10657 -0.082857
808 0.00011329 -0.018938 -0.11969 -0.099521 0.028403 -0.13901 -0.063652 -0.022694 -0.036359 -0.099646 -0.08615
809 0.036157 0.0045493 -0.11701 -0.10755 0.035501 -0.12993 -0.066332 -0.011885 0.0080451 -0.091287 -0.085184
810 0.041431 0.026837 -0.121 -0.11162 0.086148 -0.13065 -0.070083 -0.0075952 0.051799 -0.077918 -0.094237
811 0.029625 -0.0041756 -0.12425 -0.095861 0.093436 -0.12187 -0.069533 -0.0066158 0.016053 -0.10051 -0.067141
812 0.011629 -0.024628 -0.11668 -0.1097 0.13028 -0.13834 -0.060024 0.045004 -0.017663 -0.099101 -0.088204
813 -0.010797 -0.028321 -0.1382 -0.12165 0.13214 -0.14379 -0.066934 0.044583 -0.043349 -0.087522 -0.085807
814 -0.00059351 -0.050863 -0.11789 -0.11608 0.17586 -0.12474 -0.047445 0.11253 -0.026795 -0.076523 -0.062101
815 0.00072036 -0.031545 -0.13103 -0.11979 0.11132 -0.14449 -0.062975 0.035132 -0.054081 -0.060865 -0.055314
816 -0.0098158 -0.044878 -0.12242 -0.12331 0.075663 -0.13324 -0.0082754 0.026132 -0.043317 -0.083546 -0.060068
817 -0.00023191 -0.04748 -0.11135 -0.11851 0.062761 -0.12203 -0.040296 -0.001419 -0.076023 -0.068077 -0.059551
818 -0.017628 -0.065643 -0.12004 -0.12915 0.042668 -0.14932 -0.065086 -0.0070396 -0.075819 -0.090969 -0.076095
819 0.012826 -0.014935 -0.12545 -0.11678 0.059206 -0.12439 -0.043287 0.01143 -0.056875 -0.05797 -0.044868
820 -0.03345 -0.038098 -0.14171 -0.13462 0.076263 -0.14651 -0.067677 -0.016841 -0.070061 -0.096261 -0.075902
821 0.010884 0.03113 -0.12869 -0.13547 0.12736 -0.12456 -0.064028 0.0026588 -0.046107 -0.10102 -0.065115
822 0.037287 0.031988 -0.11191 -0.1286 0.1378 -0.1246 -0.042228 0.038838 -0.044123 -0.080794 -0.058809
823 0.026351 0.010805 -0.11804 -0.13348 0.1417 -0.13583 -0.063729 0.078418 -0.062489 -0.087165 -0.069802
824 0.014455 -0.011707 -0.11955 -0.12316 0.13316 -0.12462 -0.046469 0.10773 -0.036235 -0.014836 -0.062706
825 -0.002961 -0.01301 -0.1418 -0.13699 0.10304 -0.12989 -0.038689 0.022247 -0.060822 -0.084668 -0.044189
826 0.0053629 -0.028682 -0.12782 -0.12192 0.084018 -0.11546 -0.01495 0.032006 -0.055468 -0.075559 -0.069692
827 -0.011953 -0.035865 -0.13717 -0.10822 0.067496 -0.11051 -0.04859 -0.0020544 -0.046784 -0.07771 -0.075716
828 -0.0058494 -0.040387 -0.13503 -0.11732 0.064544 -0.089896 -0.041541 0.005855 0.01888 -0.087181 -0.075379
829 -6.5518e-05 -0.02574 -0.12912 -0.10715 0.078021 -0.099413 -0.040081 0.0030745 0.055264 -0.069353 -0.054943
830 -0.0032617 -0.028782 -0.12874 -0.13271 0.089879 -0.11748 -0.056652 0.0032039 -0.038502 -0.071754 -0.050026
831 -0.016448 -0.058554 -0.12512 -0.1344 0.10796 -0.11562 -0.054322 0.092833 -0.047458 -0.081495 -0.07057
832 -0.0076539 -0.022287 -0.14406 -0.08685 0.11561 -0.12038 -0.038193 0.12712 -0.040434 -0.050387 -0.066113
833 -0.01015 0.044561 -0.12282 -0.063883 0.11593 -0.10217 -0.049343 0.074862 -0.06043 -0.074598 -0.061347
834 -7.6188e-05 0.046308 -0.12392 -0.071437 0.11874 -0.1192 -0.038434 0.056302 -0.064836 -0.062619 -0.05603
835 -0.0066223 0.098956 -0.11721 -0.08152 0.087576 -0.12741 -0.055224 0.038041 -0.053482 -0.07435 -0.052854
836 -0.0014485 0.076603 -0.12167 -0.086193 0.079334 -0.11451 -0.055184 0.023681 -0.052438 -0.078482 -0.041787
837 -0.010355 0.0056609 -0.1309 -0.064627 0.055551 -0.12623 -0.055765 0.0082002 -0.071954 -0.087713 -0.081021
838 0.032039 0.018128 -0.11708 -0.0531 0.059859 -0.1171 -0.044515 0.07476 -0.00908 -0.0011442 -0.056984
839 0.070273 0.004706 -0.090932 -0.056833 0.068706 -0.1094 -0.014446 0.088439 0.063704 -0.030106 -0.032067
840 0.039147 -0.0039165 -0.12184 -0.095257 0.11188 -0.12614 -0.022966 0.10085 0.033248 -0.060317 -0.036061
841 0.029251 -0.025989 -0.10392 -0.0964 0.1454 -0.12619 -0.037297 0.17437 0.018982 -0.052528 -0.050034
842 0.0087447 -0.015971 -0.098658 -0.096973 0.12547 -0.10898 -0.028127 0.15501 -0.039894 -0.067999 -0.046188
843 0.011819 -0.020754 -0.097311 -0.10309 0.094796 -0.1147 -0.040038 0.16414 -0.0231 -0.044561 -0.051051
844 -0.0048475 -0.033686 -0.1076 -0.09801 0.071344 -0.1185 -0.039188 0.1939 -0.064596 -0.058762 -0.059145
845 0.014806 -0.026879 -0.12942 -0.10216 0.057251 -0.13761 -0.045879 0.105 -0.056182 -0.044413 -0.036818
846 0.01267 -0.037651 -0.10865 -0.11183 0.043709 -0.12694 0.005691 0.091265 0.031812 -0.063985 -0.060122
847 0.022734 -0.015654 -0.09713 -0.11821 0.093036 -0.13387 -0.013749 0.063945 0.12023 0.040094 -0.044035
848 0.054448 -0.018286 -0.086532 -0.10143 0.14387 -0.12279 -0.03569 0.062154 0.08666 -0.031987 -0.034329
849 0.051432 -0.019128 -0.098394 -0.085886 0.1662 -0.11848 -0.03593 0.076574 0.070274 -0.036298 -0.037182
850 0.051546 -0.023131 -0.098386 -0.08942 0.12912 -0.12891 -0.027331 0.092513 0.033868 -0.06227 -0.051186
851 0.02544 -0.020623 -0.11942 -0.10996 0.083446 -0.13255 -0.042941 0.10129 0.020051 -0.067131 -0.065959
852 0.016533 0.064314 -0.10705 -0.10004 0.077834 -0.13288 -0.025262 0.10103 -0.0064446 -0.053642 -0.030502
853 0.030197 0.083102 -0.094333 -0.0752 0.072251 -0.11925 0.0031379 0.14509 -0.0042606 -0.0099135 -0.030386
854 -0.010329 0.031249 -0.11518 -0.11005 0.046349 -0.13056 0.018707 0.16097 -0.029977 -0.0096848 -0.041859
855 0.015615 0.022137 -0.088037 -0.082536 0.077336 -0.11651 0.001257 0.15313 -0.020793 -0.013626 -0.019943
856 0.012889 0.00022444 -0.10425 -0.09536 0.10491 -0.13371 -0.034383 0.10313 -0.031689 -0.043897 -0.017046
857 0.012183 -0.009328 -0.11707 -0.10852 0.14763 -0.13282 -0.031914 0.099919 -0.027045 -0.050319 -0.04972
858 0.016427 -0.0065504 -0.12182 -0.11025 0.10563 -0.13689 -0.016654 0.085359 -0.041941 -0.04079 -0.030473
859 0.01727 -0.030163 -0.12985 -0.09348 0.14933 -0.14028 -0.022175 0.091528 -0.010177 -0.052691 -0.041537
860 0.076614 -0.023795 -0.12467 -0.083303 0.16648 -0.12119 -0.028825 0.11179 0.021697 -0.015512 -0.03824
861 0.027098 -0.041908 -0.13838 -0.12897 0.064601 -0.16149 -0.0079357 0.093057 0.047291 -0.048314 -0.070144
862 0.062472 0.0014698 -0.10019 -0.093669 0.083739 -0.12462 0.045274 0.15355 0.049515 -0.024075 -0.010217
863 0.038866 -0.022813 -0.10159 -0.091603 0.066996 -0.1174 0.050953 0.18576 0.012219 0.038534 -0.031761
864 0.02362 -0.0053151 -0.11496 -0.089796 0.069324 -0.12656 0.0051829 0.22614 0.008023 -0.011828 -0.046804
865 0.021084 -0.0034875 -0.108 -0.062639 0.068291 -0.10506 -0.0032775 0.17947 -0.0018131 -0.033899 -0.030097
866 -0.0054425 -0.01555 -0.12169 -0.080593 0.072229 -0.13752 -0.016238 0.11477 -0.021199 -0.02975 -0.032711
867 0.027831 -0.011652 -0.093114 -0.057406 0.13078 -0.11232 -0.011878 0.11396 -0.025995 -0.036471 -0.026034
868 0.013655 -0.015625 -0.12759 -0.067359 0.13147 -0.1333 -0.020189 0.073463 -0.034561 0.017957 -0.054278
869 0.0091891 -0.054587 -0.10969 -0.064603 0.12889 -0.13076 -0.040529 0.069273 -0.036007 0.016796 -0.047241
870 0.036343 -0.03511 -0.09393 -0.060746 0.080659 -0.13853 -0.02348 0.085682 -0.017253 -0.0066054 -0.043985
871 0.089287 0.0028678 -0.066873 -0.060489 0.075746 -0.1285 0.0092398 0.14266 0.076661 -0.0057266 -0.026928
872 0.053731 -0.0041146 -0.094485 -0.069133 0.063374 -0.1247 0.053659 0.1475 0.11162 -0.024918 -0.040862
873 0.057645 -0.032547 -0.072987 -0.096256 0.045681 -0.14148 -0.019671 0.14122 0.033799 -0.018689 -0.047765
874 0.056498 -0.01491 -0.076529 -0.088619 0.050109 -0.13094 0.030618 0.12753 0.11549 0.04966 -0.040029
875 0.047672 -0.023712 -0.083791 -0.086213 0.058406 -0.12433 0.050998 0.10602 0.076317 0.088518 -0.020282
876 0.026996 -0.030194 -0.089454 -0.109 0.074264 -0.12897 0.036728 0.088789 -0.0002995 0.0093269 -0.036146
877 0.03035 -0.0021769 -0.056346 -0.087449 0.10576 -0.1238 0.021987 0.095129 0.019174 0.0079857 -0.027399
878 0.027344 -0.014979 -0.036158 -0.084062 0.14258 -0.11646 -0.0033534 0.077488 0.0035984 0.0057144 -0.011883
879 0.018828 -0.030852 -0.07182 -0.094666 0.1092 -0.13189 0.022706 0.063227 -0.0085476 -0.017107 -0.032356
880 0.021932 -0.017164 -0.051033 -0.098309 0.064644 -0.13194 0.016446 0.11451 -0.0071737 -0.0009982 -0.050379
881 0.088386 0.11239 -0.059065 -0.12195 0.039841 -0.13021 0.015955 0.14371 -0.0084297 0.13678 -0.036653
882 0.049409 0.091311 -0.088037 -0.10841 0.031959 -0.15809 0.0093248 0.14164 -0.050446 0.11615 -0.065096
883 0.038853 0.091278 -0.070289 -0.092139 0.025446 -0.14339 0.063674 0.1589 -0.030122 0.035038 -0.05561
884 0.031627 0.047936 -0.055551 -0.091272 0.036264 -0.1365 0.039274 0.16705 -0.049158 0.0031567 -0.017283
885 0.030451 0.012924 -0.049844 -0.081156 0.047181 -0.12909 0.041083 0.10226 -0.015154 0.015925 -0.031897
886 0.036055 0.030971 -0.046866 -0.066039 0.071079 -0.12484 0.056403 0.093154 0.07423 0.030044 -0.0043902
887 0.017799 0.0041687 -0.034148 -0.0087923 0.098886 -0.11196 0.070003 0.085863 0.071444 0.030383 -0.028364
888 0.032873 -0.011404 -0.04832 -0.077046 0.096944 -0.10348 0.070702 0.079933 0.051878 0.060662 -0.036997
889 0.072056 -0.040896 -0.055022 -0.085879 0.046822 -0.13651 0.068022 0.052722 0.008992 0.0368 -0.041561
890 0.03072 -0.039789 -0.1024 -0.10219 0.025459 -0.12187 0.058211 0.043301 -0.016164 -0.0066311 -0.055324
891 0.012444 -0.034431 -0.059617 -0.087156 0.031097 -0.1322 0.027501 0.10062 -0.0067701 0.019938 -0.044728
892 0.011438 -0.034054 -0.057569 -0.090289 0.015104 -0.12478 0.04205 0.12737 -0.015606 -0.0075136 -0.053381
893 0.034832 -0.016896 -0.056971 -0.087542 0.017772 -0.12256 0.03121 0.13407 -0.023332 0.016455 -0.042384
894 0.034106 -0.026518 -0.034703 -0.067405 0.029549 -0.10704 0.044919 0.1087 -0.022698 0.0049538 -0.028078
895 0.04942 -0.0053408 -0.039426 -0.0018288 0.060527 -0.092608 0.068829 0.098109 0.034196 0.012523 -0.019501
896 0.080994 -0.012373 -0.053118 -0.076652 0.053644 -0.13383 0.077629 0.067218 0.03753 0.041361 -0.013175
897 0.12321 -0.031026 -0.05234 -0.090435 0.062032 -0.10614 0.12451 0.063438 0.062294 0.00083995 -0.022218
898 0.081961 6.1833e-05 -0.039112 -0.068949 0.064399 -0.10831 0.10366 0.12375 0.032178 0.032019 -0.011492
899 0.048005 -0.022811 -0.049005 -0.084862 0.052427 -0.1118 0.058917 0.15391 0.017862 -0.0079326 -0.0079152
900 0.042899 -0.030603 -0.036407 -0.093035 0.052894 -0.11121 0.075057 0.18081 0.0021156 -0.0053139 -0.024789
901 0.036563 -0.023285 -0.012469 -0.079369 0.083532 -0.12149 0.060316 0.19822 0.0025795 -0.0068252 -0.015282
902 0.013147 -0.023318 -0.042831 -0.099932 0.095019 -0.13164 0.064856 0.12641 -0.044516 -0.034836 -0.018756
903 0.038011 -0.0255 -0.062623 -0.089305 0.12487 -0.12947 0.056945 0.090604 -0.035123 -0.049568 -0.036879
904 0.075544 0.078277 -0.035606 -0.083439 0.084444 -0.13096 0.074435 0.081254 -0.042909 -0.006609 -0.017373
905 0.048348 0.066725 -0.055448 -0.097772 0.044372 -0.13694 0.097234 0.063013 -0.0059546 -0.04562 -0.023856
906 0.042392 0.047242 -0.0308 -0.093245 0.052229 -0.11568 0.1081 0.068703 0.10055 -0.0080816 -0.0058894
907 0.027866 0.08693 -0.035572 -0.10185 0.038117 -0.12206 0.10245 0.071682 0.095203 0.046937 -0.0052729
908 0.04318 0.070707 -0.029094 -0.099432 0.043574 -0.12173 0.095853 0.062282 0.097327 0.012306 -0.017996
909 0.023784 0.039905 -0.039137 -0.10382 0.022632 -0.14239 0.053633 0.042091 0.093571 -0.014695 -0.01691
910 0.055558 0.011693 -0.016549 -0.088468 0.054249 -0.12902 0.056732 0.062971 0.14711 -0.011277 0.012127
911 0.087652 0.01295 -0.024621 -0.095192 0.088147 -0.10276 0.066982 0.08073 0.19306 -0.017498 0.0025532
912 0.086695 -0.012802 -0.022783 -0.10811 0.056594 -0.12985 0.055841 0.0545 0.061723 -0.026209 -0.03352
913 0.068319 -0.010045 -0.0061355 -0.087088 0.040452 -0.13311 0.060931 0.037379 0.023827 -0.019621 -0.017414
914 0.026103 -0.030927 -0.048618 -0.11499 0.023909 -0.12738 0.0617 0.039809 0.00026104 -0.027912 -0.032077
915 0.024967 -0.03141 -0.01655 -0.071605 0.020217 -0.12293 0.10493 0.035178 0.011725 0.0026068 -0.0093406
916 0.032991 -0.023232 -0.042112 -0.083338 0.016514 -0.14065 0.098579 0.046587 -0.006691 0.0091555 -0.038204
917 0.030255 -0.013065 -0.037014 -0.086762 0.029942 -0.102 0.061029 0.040857 0.0045429 0.0056242 -0.013378
918 0.046059 -0.033477 -0.033597 -0.082275 0.0053592 -0.13572 0.069219 0.032716 0.00059689 -0.038957 -0.040381
919 0.054802 -0.026409 -0.042239 -0.090288 0.012557 -0.12961 0.069158 0.025486 0.044001 -0.019418 -0.031174
920 0.088596 -0.018162 -0.007521 -0.097632 0.015794 -0.12142 0.066998 0.037105 0.063975 -0.02571 -0.022008
921 0.05515 -0.0032144 -0.041953 -0.083305 0.0060518 -0.13067 0.053447 0.011545 0.10268 -0.032251 -0.0087114
922 0.043664 -0.020207 -0.034895 -0.091738 -0.0035007 -0.13166 0.045097 0.027324 0.077273 -0.013872 -0.017295
923 0.047998 -0.028239 -0.029458 -0.070512 0.013997 -0.11896 0.065046 0.024584 0.049047 -0.00087346 -0.025448
924 0.024402 -0.032642 -0.05615 -0.094615 0.049864 -0.12 0.098946 0.0026531 0.0073107 0.015095 -0.017142
925 0.025096 -0.027784 -0.051622 -0.032078 0.066732 -0.11434 0.068775 0.014513 0.029125 0.036814 -0.015205
926 0.091779 -0.0046666 -0.026884 -0.066271 0.041689 -0.099898 0.074925 0.039082 0.037829 0.039183 0.0026713
927 0.083383 0.074351 -0.039846 -0.073585 0.010957 -0.12694 0.067565 0.032911 0.030193 0.0033314 -0.00020215
928 0.077157 0.062609 -0.040929 -0.073558 0.0059643 -0.1237 0.054524 0.021461 0.10477 -0.01106 0.0037444
929 0.050591 0.081406 -0.043031 -0.051301 0.0020118 -0.12194 0.062214 0.01387 0.11307 -0.0084512 0.019571
930 0.056335 0.058714 -0.055233 -0.072925 -0.011941 -0.12491 0.058143 0.01263 0.10828 -0.0089625 -0.021443
931 0.046379 0.083081 -0.049555 -0.091348 -0.010573 -0.13044 0.092363 -0.0059607 0.064578 -0.020304 -0.030536
932 0.032173 0.027169 -0.040358 -0.040511 -0.010026 -0.13601 0.069972 0.0019588 0.033342 0.060285 -0.018239
933 0.029527 0.023656 -0.06452 -0.052655 -0.014198 -0.10096 0.085212 0.016398 0.044586 0.041254 -0.016003
934 0.04662 -0.013566 -0.049992 0.058702 -0.0012506 -0.13347 0.069451 0.0037077 0.0085303 0.0015124 -0.028816
935 0.13162 0.012481 -0.038374 -0.032531 -0.0067231 -0.11611 0.097561 0.012557 0.046834 -2.8887e-05 -0.02283
936 0.068778 0.002939 -0.057326 -0.050865 -0.011886 -0.13159 0.07951 0.016677 -0.0060418 -0.0034902 -0.0052833
937 0.041182 -0.032633 -0.080169 -0.020028 -0.014108 -0.12073 0.06544 0.0066861 0.016702 -0.032171 -0.024617
938 0.016966 -0.029836 -0.075741 -0.040451 -0.030531 -0.12763 0.05531 -0.0068845 0.032826 -0.038073 -0.03639
939 0.0447 0.029552 -0.057593 -0.037935 -0.023513 -0.12292 0.070769 0.019895 0.09827 0.072746 -0.0033037
940 0.049344 -0.011931 -0.099415 -0.055288 -0.019276 -0.11525 0.10284 0.020794 0.13387 0.084825 -0.028667
941 0.041287 0.00071678 -0.069397 -0.035581 -0.026748 -0.11434 0.086028 0.035614 0.090038 0.068193 -0.014461
942 0.019471 -0.013716 -0.06644 0.041475 -0.0072906 -0.119 0.061888 0.042753 0.061792 0.010732 -0.0023441
943 0.033785 0.0048819 -0.084322 -0.026648 -0.0042831 -0.12853 0.043037 0.046503 0.045986 0.0035108 -0.014998
944 0.014829 -0.011961 -0.093274 0.087459 -0.016666 -0.13274 0.031807 0.012682 0.0095899 -0.02721 -0.035001
945 0.030763 0.085797 -0.094006 0.0058756 -0.010728 -0.13244 0.051266 0.0085818 0.010024 0.0026383 -0.010104
946 0.065637 0.11363 -0.070428 -0.0047478 -0.0028005 -0.086781 0.072816 0.022451 0.048158 0.017417 0.014002
947 0.030131 0.089382 -0.099101 -0.052151 -0.017153 -0.10728 0.047166 -0.0040593 0.088782 -0.015434 -0.018951
948 0.038815 0.09167 -0.086963 -0.046694 -0.022626 -0.12163 0.068235 -0.00012987 0.13007 -0.0013856 0.013695
949 0.030418 0.059947 -0.099965 -0.057308 -0.028058 -0.1146 0.054995 -0.01254 0.18459 0.027413 0.018392
950 0.037022 0.035475 -0.091937 -0.045291 -0.035861 -0.11349 0.041224 -0.006201 0.10537 0.037142 0.00045822
951 0.035986 0.028652 -0.10725 -0.010774 -0.027423 -0.10253 0.062954 0.0032485 0.078228 0.0019606 0.0054048
952 0.04549 0.03523 -0.084032 0.0059424 -0.029025 -0.085678 0.055283 -0.00084203 0.057542 0.0032493 0.013541
953 0.022034 0.014137 -0.11215 -0.040581 0.004932 -0.098574 0.055313 -0.0044826 0.033656 -0.020822 -0.018562
954 0.024388 0.015615 -0.11323 -0.024084 -0.01942 -0.1049 0.069492 -0.014343 0.020459 -0.015703 0.011624
955 0.035302 0.037473 -0.1096 -0.021088 -0.005693 -0.074776 0.062792 -0.012814 0.026683 0.011405 0.016771
956 0.025625 0.11657 -0.12306 0.018389 -0.034245 -0.1024 0.047031 -0.029414 0.00029742 0.00049412 0.00057745
957 0.029729 0.16704 -0.11561 0.012126 -0.023188 -0.11422 0.057651 -0.0023747 0.057671 -0.014877 0.034194
958 0.014313 0.085735 -0.13318 -0.039218 -0.04834 -0.11089 0.031841 -0.036095 0.10751 -0.0010084 0.051991
959 0.039097 0.096043 -0.083527 0.0093492 -0.0067429 -0.06238 0.0818 0.010504 0.14937 -0.02513 0.090737
960 0.039151 0.07612 -0.080289 -0.024694 -0.0025654 -0.079147 0.05187 -0.0092764 0.16742 -0.020031 0.052124
961 0.039425 0.046348 -0.11321 0.066873 0.0069621 -0.090173 0.071479 -0.0097969 0.11023 -0.0043823 0.04733
962 0.010109 0.033215 -0.11852 -0.0073808 -0.02405 -0.083269 0.072449 -0.036507 0.065601 0.042856 0.044167
963 0.013513 0.042853 -0.098356 -0.035804 -0.028043 -0.10516 0.052768 -0.024508 0.042025 0.038975 0.017463
964 0.020376 0.039481 -0.10073 -0.030967 -0.019625 -0.082121 0.066998 -0.017509 0.043399 0.013754 0.04937
965 -0.0034497 0.022078 -0.11529 -0.047861 -0.030388 -0.090097 0.053347 -0.029039 0.050193 -0.023157 -0.0011437
966 0.0041341 0.044826 -0.10503 -0.033344 -0.03717 -0.10797 0.042887 -0.03761 0.020787 -0.0072987 -0.00035718
967 0.003378 0.091413 -0.099645 0.030303 -0.031353 -0.08777 0.050556 -0.04295 0.037951 -0.00718 0.023399
968 -0.0060981 0.16362 -0.11172 0.00093937 -0.047325 -0.11326 0.008576 -0.053451 0.046115 0.041159 0.011786
969 0.0073057 0.13844 -0.1111 -0.0092439 -0.027838 -0.096862 0.055456 -0.017801 0.10432 0.093837 0.018462
970 0.0017696 0.066856 -0.11125 -0.021507 -0.03219 -0.092338 0.052595 -0.032462 0.1223 0.094886 0.028249
971 0.0036235 0.077823 -0.11825 -0.050191 -0.042773 -0.096314 0.039115 -0.035142 0.16352 0.039345 0.0072355
972 -0.013133 0.049571 -0.12718 -0.075744 -0.042875 -0.11623 0.021844 -0.048333 0.097301 0.0090836 0.0064821
973 0.0013612 0.068879 -0.10329 -0.054107 -0.010118 -0.090646 0.025584 -0.022883 0.10057 0.0050923 0.012959
974 -0.020415 0.049306 -0.13455 -0.048781 -0.03279 -0.047743 0.033313 -0.041174 0.062399 -0.019269 0.0044151
975 -0.0065111 0.039264 -0.12098 -0.031464 -0.038103 -0.081819 0.035923 -0.046694 0.0054527 0.0642 -0.0019583
976 -0.010267 0.083041 -0.11647 0.039263 -0.030195 -0.061955 0.045342 -0.047955 0.042717 0.084158 0.038168
977 -0.014313 0.058859 -0.13675 -0.0082904 -0.042338 -0.086311 0.023712 -0.049146 0.023541 0.10056 0.010135
978 -0.0066295 0.17756 -0.11527 -0.032954 -0.04229 -0.093227 0.030312 -0.051656 0.027875 0.056666 0.010661
979 0.0051744 0.1839 -0.10916 -0.033987 -0.033953 -0.078363 0.035181 -0.032177 0.071669 0.054185 0.033368
980 -0.018392 0.10377 -0.14414 -0.08291 -0.058035 -0.11472 -0.011459 -0.060307 0.13633 0.033083 0.022364
981 0.0043421 0.11415 -0.12337 -0.035874 -0.039548 -0.10071 0.0083902 -0.038758 0.19035 0.043352 0.047231
982 -0.022614 0.042817 -0.13652 -0.043017 0.01158 -0.082962 0.0021597 -0.044578 0.1544 0.0062707 0.060627
983 0.0027099 0.074534 -0.14055 -0.02819 0.010197 -0.084828 0.013479 -0.031099 0.12094 0.042489 0.021834
984 -0.0099063 0.054662 -0.12463 0.027986 -0.0017352 -0.091624 -0.0036612 -0.020829 0.066048 0.088438 0.027491
985 -0.0026524 0.055539 -0.10749 0.017543 0.022322 -0.09357 0.0085584 -0.02423 0.051912 0.065197 0.016537
986 -0.013529 0.048377 -0.097067 0.0857 -0.0083302 -0.099886 0.0092779 -0.01905 0.047686 0.039296 0.013354
987 0.0067853 0.039764 -0.14042 -0.00076357 -0.027863 -0.10685 -0.0075125 -0.034881 0.03178 0.015034 0.0144
988 0.014739 0.066492 -0.12492 -0.0030969 -0.026295 -0.098959 -0.00082297 -0.040821 0.046754 0.029723 0.024067
989 0.0041131 0.06492 -0.12556 0.0008598 -0.034138 -0.12158 0.012637 -0.040552 0.044658 0.020032 0.015213
990 0.011687 0.15926 -0.11429 0.086906 -0.03057 -0.099341 0.010526 -0.030563 0.10566 0.02625 0.02358
991 0.010801 0.1319 -0.13487 -0.00048682 -0.039833 -0.1141 -0.021724 -0.066373 0.097576 0.059189 0.0017563
992 0.030625 0.13957 -0.11872 -0.0054501 -0.034465 -0.099743 -0.013385 -0.035024 0.18615 0.11787 0.023663
993 0.045129 0.09492 -0.13657 -0.026343 -0.043498 -0.10034 -0.0074252 -0.039524 0.14514 0.059497 -0.0014607
994 0.033692 0.078997 -0.11399 0.061453 -0.04283 -0.11236 -0.018396 -0.057145 0.14486 0.046155 0.014566
995 -0.0014437 0.042895 -0.11414 -0.02067 -0.0082927 -0.10201 -0.022176 -0.060515 0.16949 0.019404 0.0086424
996 0.01839 0.070552 -0.11503 -0.016033 0.033205 -0.076128 0.037533 -0.023246 0.2416 0.025143 0.037019
997 0.009554 0.04666 -0.14252 -0.047087 0.0088924 -0.10102 -0.004717 -0.054166 0.10874 0.015761 -0.0051745
998 0.0091379 0.050138 -0.14583 0.04143 -0.02138 -0.11826 -0.017527 -0.051287 0.036644 0.09135 -0.001548
999 0.011042 0.16281 -0.12085 0.0052667 -0.019933 -0.098086 -0.0017479 -0.044107 0.060908 0.1022 0.017819
1000 0.0067756 0.2111 -0.14284 -0.034767 -0.034165 -0.10771 -0.017968 -0.058398 0.026332 0.091938 0.011105
1001 -0.011701 0.11065 -0.12878 -0.0085399 -0.041158 -0.11045 -0.029909 -0.053299 0.036916 0.060246 0.018672
1002 0.035013 0.095808 -0.10607 0.049087 -0.0035001 -0.070264 0.012431 -0.021719 0.0923 0.073115 0.051628
1003 0.0075072 0.061435 -0.13664 -0.023247 0.040087 -0.12333 -0.02461 -0.05224 0.035454 0.029794 0.010225
1004 0.057821 0.063593 -0.13901 -0.01897 0.047025 -0.086837 -0.024 -0.03568 0.11659 0.033142 0.028911
1005 0.017525 0.04543 -0.13492 -0.0049232 0.034722 -0.066773 -0.016381 -0.038671 0.13826 0.030741 -0.0070822
1006 0.011849 0.047088 -0.11396 0.010173 0.08732 -0.066909 -0.018851 -0.020841 0.13891 0.12183 0.010814
1007 0.0094327 0.058006 -0.12832 0.0646 0.019147 -0.087365 -0.012482 -0.034802 0.20401 0.16556 0.017061
1008 0.014817 0.12899 -0.11279 0.10363 -0.0028151 -0.079631 -0.013642 -0.033892 0.12455 0.10248 0.031387
1009 0.01908 0.19841 -0.094488 0.14015 0.0045425 -0.071967 -0.0052924 -0.014333 0.10515 0.097186 0.041614
1010 0.0033642 0.15687 -0.12629 0.12701 -0.01853 -0.10807 -0.036103 -0.068693 0.054841 0.039085 -0.0017195
1011 0.028708 0.14934 -0.11837 0.079477 -0.010663 -0.10667 -0.0099033 -0.054944 0.034045 0.032143 0.009407
1012 0.030782 0.15517 -0.11724 0.040384 -0.005185 -0.085556 0.0038562 -0.029384 0.064919 0.059152 0.032184
1013 0.0078158 0.10258 -0.12908 0.0011203 -0.013318 -0.087892 -0.037904 -0.047045 0.023113 0.038691 0.0094901
1014 0.02909 0.097268 -0.10936 0.099187 0.05528 -0.075228 -0.0060947 -0.021526 0.059917 0.09736 0.049437
1015 0.021394 0.061266 -0.13075 0.080074 0.013368 -0.069924 -0.011335 -0.031956 0.022341 0.10048 0.022123
1016 0.026447 0.084884 -0.10909 0.14843 0.005985 -0.04125 -0.016246 -0.038377 0.057075 0.12628 0.05273
1017 0.025561 0.098881 -0.089226 0.074037 0.0012425 -0.050987 -0.00094605 -0.042547 0.1079 0.10589 0.053146
1018 0.016905 0.041189 -0.10108 0.055194 0.01592 -0.040133 0.014434 -0.023578 0.17697 0.070354 0.047593
1019 0.024359 0.10394 -0.09854 0.01762 0.044648 -0.065099 -0.023697 -0.043598 0.056437 0.058173 0.17333
1020 0.036693 0.057784 -0.12211 0.019167 0.032475 -0.066095 -0.016977 -0.043969 0.064201 0.029552 0.16214
1021 0.066847 0.069931 -0.12234 -0.011396 0.013073 -0.073771 -0.031578 -0.044159 0.049305 0.027101 0.075562
1022 0.042061 0.16545 -0.085137 -0.0089995 0.01113 -0.063337 -0.0011583 -0.02583 0.070949 0.039769 0.079579
1023 0.024275 0.13451 -0.10673 -0.0071828 -0.013082 -0.081113 -0.031539 -0.04724 0.032783 0.036038 0.13944
1024 0.027358 0.17006 -0.095871 0.022834 -0.013145 -0.089629 -0.0041392 -0.041291 0.034137 0.042217 0.16049
1025 0.048092 0.21548 -0.079223 0.045311 -0.0013674 -0.048566 -0.0053897 -0.026182 0.044251 0.032115 0.21356
1026 0.016976 0.22477 -0.094825 0.017367 -0.01213 -0.091112 -0.01775 -0.045262 0.035545 0.013634 0.14064
1027 0.02217 0.13852 -0.058018 0.092484 0.065708 -0.073848 -0.014831 -0.038743 0.0096287 0.044693 0.096042
1028 0.048564 0.1132 -0.08167 0.12396 0.089605 -0.066684 -0.000871 -0.045103 0.036223 0.0074416 0.057918
1029 0.0063277 0.095342 -0.091742 0.059707 0.10822 -0.0386 -0.010821 -0.045904 0.052477 0.02998 0.078625
1030 0.046812 0.10115 -0.10178 0.051754 0.09697 -0.051966 0.0084481 -0.011984 0.086261 0.034319 0.075891
1031 0.019575 0.053167 -0.12288 0.015851 0.030278 -0.053052 -0.017042 -0.061755 0.0028045 0.0093877 0.086188
1032 0.0027793 0.064694 -0.12048 0.031627 0.013845 -0.025959 -0.0096028 -0.048775 0.013208 0.026706 0.099794
1033 0.057143 0.077702 -0.10453 0.024814 0.0076626 -0.056605 0.020317 -0.047556 0.0056425 0.058425 0.14202
1034 0.080347 0.03964 -0.11747 0.13799 -0.0032598 -0.070101 0.0045463 -0.052746 -0.012134 0.11863 0.17864
1035 0.12639 0.073637 -0.097675 0.20374 -0.0046623 -0.047367 0.038296 -0.028147 0.02135 0.063003 0.15571
1036 0.071835 0.067185 -0.10725 0.12961 0.00084517 -0.063093 0.018485 -0.038877 0.0060743 0.026241 0.09075
1037 0.051269 0.084472 -0.10135 0.13101 -0.0040273 -0.048619 0.041315 -0.044718 0.024218 0.04459 0.13549
1038 0.047243 0.07485 -0.096392 0.081317 0.03602 -0.054635 0.040974 -0.042979 0.0015423 0.045569 0.13524
1039 0.077576 0.083847 -0.10811 0.081114 0.053068 -0.041132 0.021854 -0.030009 0.0064962 0.021357 0.11898
1040 0.10298 0.071955 -0.11086 0.066261 0.043615 -0.073578 0.020784 -0.03348 0.0023302 0.022926 0.099057
1041 0.097594 0.055312 -0.11273 0.14694 0.089813 -0.076574 0.013573 -0.04455 -0.019216 0.020055 0.10989
1042 0.1087 0.05974 -0.1061 0.25499 0.03628 -0.04388 0.031623 -0.016251 0.0033081 0.0074136 0.10438
1043 0.072452 0.034608 -0.096333 0.22418 0.014718 -0.065636 0.042452 -0.047641 -0.021748 0.0027523 0.12094
1044 0.13704 0.071745 -0.089675 0.13205 0.019125 -0.057232 0.035862 -0.030642 0.007296 0.011471 0.10148
1045 0.16007 0.024123 -0.13077 0.067264 2.2743e-05 -0.068128 0.017521 -0.053732 0.02105 0.0024297 0.10298
1046 0.1419 0.04143 -0.13998 0.045851 0.0088603 -0.069955 0.046021 -0.047043 0.10895 0.037278 0.092346
1047 0.11107 0.062558 -0.12601 0.036248 0.033038 -0.067541 0.03201 -0.053843 0.019378 0.081237 0.11541
1048 0.1394 0.050295 -0.13413 0.068314 0.088425 -0.071517 0.02313 -0.034684 0.010842 0.051846 0.071799
1049 0.17723 0.045363 -0.1127 0.078001 0.070303 -0.039843 0.03303 0.0058255 -0.026444 0.019385 0.10768
1050 0.15438 0.03732 -0.12119 0.1033 0.09681 -0.054749 0.043159 0.050625 0.0002398 -0.017497 0.081232
1051 0.15631 0.067308 -0.11262 0.17105 0.12994 -0.057085 0.050989 0.039664 -0.012876 -0.008408 0.10899
1052 0.15972 0.083806 -0.094953 0.090831 0.10395 -0.075281 0.023958 0.0074039 -0.022572 0.014131 0.097925
1053 0.21999 0.14888 -0.10937 0.075088 0.051673 -0.044287 0.051568 0.043473 0.0030717 0.0047595 0.099202
1054 0.16609 0.12406 -0.13096 0.018754 0.021 -0.086014 0.024607 -0.023027 -0.053964 -0.026462 0.063758
1055 0.20582 0.12905 -0.09761 0.039031 0.016858 -0.06371 0.029887 -0.016338 -0.04765 -0.013573 0.068535
1056 0.20327 0.1318 -0.10581 0.054578 0.025185 -0.053366 0.026916 -0.013868 -0.021386 -0.0041144 0.089901
1057 0.22237 0.096153 -0.096914 0.042025 0.023663 -0.074712 0.0098659 -0.016719 0.023938 -0.0073457 0.097248
1058 0.22646 0.085811 -0.1346 0.012561 -0.0017397 -0.079218 -0.0050845 -0.034209 -0.0042885 -0.043807 0.068324
1059 0.24711 0.11334 -0.11157 0.033568 0.025988 -0.049284 0.045245 -0.0032799 0.028635 6.1752e-05 0.092141
1060 0.205 0.048896 -0.1267 0.028705 0.042495 -0.0691 0.031515 -0.02026 -0.031181 0.01137 0.096637
1061 0.16813 0.081774 -0.11012 0.0072913 0.078583 -0.064807 0.039304 -0.001461 -0.040547 -0.0069908 0.093104
1062 0.24016 0.074281 -0.10819 0.006548 0.10974 -0.064183 0.040794 0.046738 -0.033073 0.017638 0.12165
1063 0.22602 0.049709 -0.10583 -0.013675 0.053978 -0.054649 0.043753 0.056508 -0.0022387 0.0017566 0.1107
1064 0.20683 0.052256 -0.12468 0.0017914 0.014485 -0.062575 0.053333 0.042377 -0.039745 -0.024885 0.085914
1065 0.19473 0.026664 -0.11255 -0.006732 0.015343 -0.068531 0.058102 0.030217 -0.037671 0.006614 0.11082
1066 0.26125 0.033461 -0.11378 -0.013235 0.01222 -0.059607 0.053702 0.021636 -0.029067 0.062373 0.093857
1067 0.22355 0.037549 -0.1212 -0.020459 0.014348 -0.070923 0.046491 -0.019924 -0.044653 0.13479 0.093613
1068 0.17171 0.026127 -0.096368 -0.010552 0.035495 -0.06828 0.080971 -0.0054648 -0.037139 0.03326 0.07228
1069 0.14175 0.00020407 -0.10727 -0.016385 0.064723 -0.063936 0.066671 -0.0078653 -0.058635 0.021769 0.072836
1070 0.13402 -0.014648 -0.11693 -0.045329 0.08069 -0.091292 0.07122 -0.035606 -0.096801 -0.0053024 0.050223
1071 0.17267 0.013699 -0.12515 -0.033112 0.093458 -0.075958 0.07643 -0.018796 -0.077407 0.010166 0.063309
1072 0.17191 0.021007 -0.11426 -0.022845 0.050165 -0.021924 0.092669 -0.011537 -0.069303 0.004145 0.10048
1073 0.16573 0.012204 -0.12474 -0.034608 0.028113 0.0133 0.098019 -0.0020075 -0.032069 -0.010916 0.084402
1074 0.21185 0.013762 -0.12012 -0.038292 0.01507 -0.0071564 0.096748 -0.005398 -0.032525 -0.019138 0.061479
1075 0.19155 -0.015761 -0.13016 -0.049965 0.008858 -0.037233 0.071628 -0.0052385 -0.058601 -0.027199 0.068315
1076 0.18927 0.001857 -0.11713 -0.060948 -0.011395 -0.064899 0.068617 -0.0032291 -0.076317 -0.04303 0.061432
1077 0.19207 -0.00032548 -0.13112 -0.044542 -0.005587 -0.064275 0.064137 -0.03313 -0.085883 -0.044641 0.080029
1078 0.18148 0.026032 -0.12309 -0.040585 0.0081805 -0.065201 0.076216 -0.01744 -0.058129 -0.021603 0.053535
1079 0.16642 0.02297 -0.13084 -0.052148 0.060098 -0.072277 0.079406 -0.0081707 -0.057825 -0.021434 0.093292
1080 0.17242 0.031347 -0.11088 -0.0036516 0.072026 -0.041033 0.14882 -0.0095312 -0.053071 -0.019865 0.092368
1081 0.14396 0.024865 -0.1305 0.002685 0.074143 -0.066049 0.11304 -0.012312 -0.065427 0.00019348 0.10394
1082 0.12819 -0.019928 -0.10877 -0.062778 0.057021 -0.074246 0.072675 -0.017332 -0.090753 -0.047518 0.045521
1083 0.17381 0.04563 -0.10283 -0.037082 0.024198 -0.045682 0.095984 -0.0046729 -0.081599 -0.036049 0.076058
1084 0.1485 0.028627 -0.11391 -0.045645 0.016396 -0.056158 0.099924 0.011197 -0.065326 -0.0018004 0.070784
1085 0.16172 0.046765 -0.093996 -0.046048 0.015773 -0.050744 0.093563 -0.014404 -0.070692 -0.014862 0.096571
1086 0.16239 0.032593 -0.10385 -0.042982 0.00010057 -0.06848 0.079873 -0.0086045 -0.069648 -0.023253 0.10547
1087 0.14001 0.00073009 -0.10667 0.014665 -0.010112 -0.058126 0.071272 -0.016355 -0.063574 -0.036934 0.065774
1088 0.11541 -0.0062024 -0.12831 -0.038458 -0.0013544 -0.065632 0.071492 -0.019286 -0.07911 -0.064686 0.0492
1089 0.14915 0.023525 -0.10602 -0.036371 0.0052331 -0.040488 0.089681 0.0014939 -0.065056 -0.028847 0.072307
1090 0.11123 0.00030276 -0.11758 -0.067315 -0.0083794 -0.049385 0.085141 0.0087633 -0.065182 -0.052888 0.064684
1091 0.11982 0.04927 -0.1321 -0.070418 -0.021602 -0.067941 0.088341 -0.0056372 0.015252 -0.033729 0.06719
1092 0.11294 0.1193 -0.097461 -0.049711 -0.0054144 -0.045907 0.11897 0.019832 -0.0085938 -0.046571 0.082477
1093 0.12456 0.13996 -0.092374 -0.048155 0.036333 -0.069553 0.0885 0.0029017 -0.02011 -0.028542 0.10689
1094 0.14075 0.097253 -0.078706 -0.047748 0.036981 -0.039139 0.11099 0.019061 -0.0071459 -0.010573 0.10228
1095 0.10365 0.050611 -0.11668 -0.033211 0.0065581 -0.078055 0.078679 0.0023306 -0.047642 0.035115 0.065686
1096 0.10419 0.050878 -0.10331 -0.030835 -0.0046144 -0.060101 0.074828 -0.0093099 -0.068108 -0.0089558 0.074373
1097 0.1049 0.033476 -0.097102 0.005352 0.045913 -0.050778 0.059958 0.0048796 -0.077894 -0.0040771 0.088459
1098 0.089294 0.018753 -0.13318 -0.024261 0.075901 -0.061344 0.070027 0.017499 -0.08484 -0.046138 0.048586
1099 0.081808 0.021561 -0.10563 -0.039515 0.11718 -0.06529 0.070677 0.0028785 -0.070306 -0.05192 0.060292
1100 0.070642 0.0052283 -0.10249 -0.054728 0.10917 -0.068966 0.068067 0.012868 -0.084902 -0.038101 0.064139
1101 0.066826 -0.0016641 -0.11515 -0.046021 0.13131 -0.071392 0.060436 0.023507 -0.062918 -0.036392 0.051065
1102 0.07763 0.016433 -0.088234 -0.049325 0.089301 -0.053178 0.059906 0.0085869 -0.050414 -0.041884 0.073322
1103 0.079584 -0.003419 -0.059066 -0.056778 0.051508 -0.066304 0.043475 -0.0036237 -0.08626 -0.051735 0.058539
1104 0.055128 -0.023001 -0.10459 -0.057111 0.031396 -0.074741 0.027725 -0.0068942 -0.079906 -0.037606 0.067925
1105 0.056062 -0.011334 -0.11217 -0.072964 0.026363 -0.064767 0.051494 0.017235 -0.072672 -0.067697 0.071012
1106 0.073545 0.018344 -0.10931 -0.052458 0.040501 -0.046143 0.084474 0.060125 -0.061888 -0.010779 0.078278
1107 0.085229 0.016191 -0.085025 -0.052091 0.027238 -0.024939 0.051533 0.069364 -0.075174 -0.02367 0.076125
1108 0.056783 -0.0037312 -0.10193 -0.077704 0.028976 -0.078155 0.047773 0.032824 0.02978 -0.039301 0.041281
1109 0.058647 0.0082463 -0.10232 -0.052018 0.074703 -0.052571 0.050502 0.015643 0.10542 0.053057 0.063568
1110 0.053641 -0.019586 -0.10833 -0.071511 0.079941 -0.055497 0.029472 -0.0079575 -0.011973 -0.038614 0.050394
1111 0.044115 0.00018146 -0.11242 -0.054244 0.056848 -0.035404 0.045002 0.012062 -0.031369 -0.022325 0.068261
1112 0.070829 0.018659 -0.084716 -0.058178 0.043936 -0.05722 0.066861 0.0079315 -0.033035 -0.023926 0.088287
1113 0.058622 0.0073766 -0.072178 -0.066161 0.025733 -0.072376 0.041851 -0.011269 -0.054671 -0.017108 0.082814
1114 0.033686 -0.020806 -0.10245 -0.11157 0.016261 -0.063022 0.01845 -0.01558 -0.058937 -0.057229 0.06643
1115 0.04732 0.015432 -0.035782 -0.061028 0.024778 -0.053318 0.06097 0.0099198 -0.047453 -0.04179 0.066417
1116 0.030694 -0.0080308 -0.035014 -0.059401 0.013866 -0.079404 0.035119 -0.0046907 -0.057449 -0.037562 0.059573
1117 0.056828 0.073367 -0.026737 -0.071564 0.018553 -0.04137 0.023059 -0.013751 -0.067025 0.043757 0.05467
1118 0.055772 0.10726 -0.030269 -0.039118 0.010401 0.0013935 0.076648 -0.00056179 -0.048221 -0.028554 0.077407
1119 0.042546 0.10266 -0.065591 -0.062451 0.014528 0.062527 0.092958 -0.015172 -0.070967 -0.031545 0.062203
1120 0.04095 0.089189 -0.055993 -0.094944 0.055286 -0.041359 0.058738 -0.025463 -0.088513 -0.024107 0.07526
1121 0.051303 0.070957 -0.074716 -0.075837 0.077573 -0.021675 0.060827 -0.016123 -0.070119 -0.025698 0.076926
1122 0.040427 0.026005 -0.084048 -0.072181 0.071251 -0.058121 0.021467 -0.022354 -0.060275 -0.064099 0.054093
1123 0.039311 0.023292 -0.07209 -0.097934 0.057208 -0.051077 0.023206 -0.032624 -0.070861 -0.01693 0.071229
1124 0.033005 0.02275 -0.10176 -0.099057 0.059566 -0.051393 0.040436 -0.027165 0.039853 -0.010362 0.068616
1125 0.036339 0.0059473 -0.074634 -0.10309 0.021423 -0.041119 0.012785 -0.020036 0.089517 -0.012193 0.065972
1126 0.034983 0.021105 -0.081067 -0.096704 0.010861 -0.056946 0.030615 0.024954 0.079231 -0.015134 0.079829
1127 0.026607 0.054542 -0.082459 -0.097387 0.010008 -0.052382 0.020164 -0.019387 0.038965 -0.023156 0.058405
1128 0.04668 0.09071 -0.072621 -0.084681 0.0014959 -0.0036179 0.022744 -0.032007 -0.0079212 -0.028787 0.079372
1129 0.030974 0.15175 -0.11281 -0.10391 -0.0018266 -0.045994 0.016253 -0.031638 -0.044197 -0.043118 0.023998
1130 0.031008 0.16823 -0.1161 -0.096237 0.0037709 -0.04136 0.024773 -0.047578 -0.039283 0.011601 0.088095
1131 0.034272 0.11787 -0.097618 -0.091241 0.039318 -0.028206 0.028233 -0.028169 -0.050289 0.045399 0.075782
1132 0.028386 0.06845 -0.10125 -0.11921 0.035936 -0.053762 0.027532 -0.034299 -0.060835 -0.014912 0.061368
1133 -3.0219e-05 0.014908 -0.079752 -0.12806 0.063743 -0.057149 0.0062917 -0.068 -0.086931 -0.034263 0.041055
1134 0.036044 0.050745 -0.096284 -0.1112 0.053951 -0.044625 0.052331 -0.0077804 -0.028467 -0.039135 0.073531
1135 0.034348 0.054173 -0.073187 -0.11523 0.096038 -0.033261 0.077111 -0.026651 -0.037043 -0.017486 0.079518
1136 0.015201 0.04041 -0.1005 -0.12621 0.092756 -0.033627 0.09317 -0.031792 -0.0643 0.042313 0.074904
1137 0.019145 0.035078 -0.095231 -0.12699 0.023233 -0.0019831 0.03416 -0.046252 -0.056386 0.021992 0.071351
1138 0.00034911 0.056665 -0.099983 -0.13743 0.016511 0.029701 0.018609 -0.039683 -0.015532 0.0699 0.061287
1139 0.028443 0.17663 -0.10495 -0.12495 0.023658 0.023245 0.007539 -0.039563 0.040762 0.0046189 0.079414
1140 0.029197 0.19331 -0.089078 -0.10816 0.007326 -0.018742 0.041999 -0.027404 0.065116 0.00074765 0.07952
1141 0.045441 0.15752 -0.074 -0.10648 0.016674 -0.011308 0.028608 0.0060858 0.04716 0.013266 0.086287
1142 0.029785 0.13092 -0.067602 -0.10394 0.083491 -0.013994 0.018698 -0.029575 0.077694 -0.013735 0.18826
1143 0.015418 0.074643 -0.077414 -0.10477 0.087669 -0.04476 0.016597 -0.028335 0.014498 -0.0065862 0.15457
1144 0.0093223 0.082341 -0.097666 -0.10579 0.12593 -0.037356 0.0020667 -0.052486 -0.031848 -0.010747 0.11253
1145 0.025396 0.080438 -0.098439 -0.10702 0.082544 -0.033562 0.025896 -0.019816 -0.0068039 0.066661 0.21034
1146 0.04158 0.076876 -0.074471 -0.08435 0.062901 0.0089516 0.062946 -0.0035169 -0.0047299 0.11914 0.23948
1147 0.0074039 0.13869 -0.058943 -0.094024 0.035769 -0.0096645 0.060545 0.0051125 -0.034716 0.046379 0.1128
1148 0.021038 0.21462 -0.035145 -0.021347 0.038906 0.0077094 0.068095 0.004422 -0.002092 0.023617 0.17187
1149 0.022162 0.25457 -0.012337 -0.0036902 0.048574 -0.0067468 0.12366 0.012911 -0.026618 0.0078461 0.12614
1150 0.013896 0.12775 -0.0084597 -0.075944 0.026221 -0.033243 0.042484 -0.011999 -0.031704 -0.022785 0.11178
1151 0.0039294 0.10349 0.027298 -0.053707 0.094579 -0.029239 0.014404 -0.0096996 0.0195 -0.021466 0.054192
1152 0.019603 0.12324 0.036186 -0.04545 0.12644 -0.029385 0.025703 -6.0177e-05 0.14919 -0.0060678 0.079599
1153 0.0066871 0.12361 -0.0039663 -0.093113 0.13508 -0.023541 0.017223 -0.024301 0.044838 0.044971 0.083455
1154 0.018691 0.26273 0.041111 -0.079027 0.15229 0.017333 0.055942 -0.0031013 0.13597 0.05459 0.098302
1155 0.023715 0.25924 0.061859 -0.10195 0.12215 0.050446 0.086232 -0.011092 0.024196 -0.0037816 0.054888
1156 0.015969 0.20308 0.057927 -0.057663 0.1658 0.10054 0.12799 0.029698 0.02622 0.023477 0.092855
1157 0.011473 0.13002 0.049695 -0.089777 0.17441 0.081144 0.10969 -0.0013429 0.0072237 -0.024994 0.054762
1158 -0.0049136 0.085897 0.14425 -0.10093 0.097111 0.009938 0.08376 0.0036366 -0.037872 -0.040205 0.072598
1159 0.01551 0.078754 0.12183 -0.062463 0.081349 0.030132 0.06212 0.002946 -0.0081984 -0.0012168 0.072355
1160 0.0062842 0.083122 0.066768 -0.060137 0.058646 0.018776 0.050789 -0.011745 -0.025394 0.041972 0.055361
1161 -0.014292 0.1126 0.071456 -0.04316 0.048804 0.01059 0.058849 -0.014275 0.01422 0.053451 0.073398
1162 0.021662 0.21008 0.12361 0.055757 0.051151 0.013363 0.058849 0.0074644 0.14605 0.050269 0.10358
1163 0.0025858 0.26026 0.22817 -0.032517 0.040309 0.0047373 0.047318 -0.0030861 0.15681 0.016928 0.052501
1164 0.0092696 0.25374 0.11485 -0.0534 0.038046 0.037261 0.052588 -0.017867 0.15778 -0.0091632 0.062997
1165 -0.018127 0.19761 0.10442 -0.080463 0.050664 0.072195 0.094737 -0.022167 0.077165 -0.020534 0.049984
1166 0.0014474 0.12365 0.11833 -0.060017 0.057371 0.11682 0.10832 -0.016648 0.038709 -0.021386 0.06052
1167 0.0070012 0.12577 0.17385 -0.06523 0.061479 0.089083 0.11394 0.0019917 0.053033 0.036603 0.066107
1168 -0.011865 0.095842 0.17068 -0.092803 0.022846 0.034707 0.078976 -0.033109 0.025327 0.051972 0.042543
1169 0.004879 0.12655 0.1333 -0.078616 0.029494 0.03922 0.10795 -0.029079 0.029661 0.04747 0.06601
1170 0.0084528 0.11342 0.12162 -0.06574 0.021841 0.029404 0.11982 -0.02133 0.025205 0.011839 0.051767
1171 0.0016767 0.13873 0.16495 -0.041253 0.037489 0.034818 0.15537 -0.0069205 0.032499 0.027178 0.098833
1172 -0.0057994 0.237 0.12626 -0.069366 0.022556 0.024892 0.11723 -0.011781 0.097673 0.0044065 0.08151
1173 -0.0064556 0.25888 0.14106 -0.08154 -0.00018624 0.035616 0.099594 -0.038872 0.10432 -0.013255 0.051496
1174 -0.0034717 0.23772 0.20828 -0.071123 0.033781 0.13165 0.12274 -0.036172 0.11793 0.034034 0.091143
1175 0.0075322 0.23884 0.18116 -0.083286 0.095859 0.10988 0.13788 -0.0032626 0.22692 0.096823 0.091689
1176 0.007846 0.19382 0.12595 -0.07516 0.081436 0.15053 0.10221 -0.030413 0.10676 0.10755 0.072396
1177 -0.0209 0.14757 0.14229 -0.10853 0.035274 0.1843 0.10651 -0.024904 0.057863 0.06505 0.058872
1178 0.0048438 0.13529 0.16241 -0.090146 0.023441 0.10627 0.17154 0.0093158 0.045527 0.033949 0.089759
1179 -0.0012624 0.12406 0.17876 -0.05922 0.025989 0.072349 0.16971 0.055165 0.068701 0.038568 0.081145
1180 -0.0015085 0.12529 0.25636 -0.015353 0.019176 0.072713 0.16082 0.037995 0.050055 0.014696 0.088672
1181 -0.033435 0.14753 0.16451 -0.055296 0.0090238 0.049287 0.12704 0.0099641 0.039269 0.013965 0.058978
1182 0.0044092 0.2528 0.18881 -0.04622 0.022431 0.074361 0.13879 0.023344 0.13928 0.12968 0.095155
1183 -0.010037 0.23726 0.16041 -0.089213 0.012979 0.15009 0.10724 -0.0032869 0.16006 0.096842 0.082412
1184 0.001567 0.16858 0.13978 -0.081726 0.043756 0.16354 0.089759 -0.026227 0.11751 0.14961 0.053848
1185 -0.023719 0.12126 0.19731 -0.11042 0.016394 0.18748 0.14561 -0.027968 0.20051 0.05058 0.069545
1186 0.022485 0.13347 0.20928 -0.067573 0.015581 0.2099 0.18237 0.0055014 0.17212 0.067679 0.092071
1187 -0.00057145 0.11294 0.14561 -0.10151 -0.0059711 0.26219 0.15947 -0.024929 0.055343 0.039747 0.061538
1188 0.013972 0.11452 0.15936 -0.071219 0.0052064 0.19323 0.14747 -0.01655 0.080356 0.039366 0.084894
1189 -0.00039372 0.097861 0.1514 -0.093303 -0.0091161 0.12612 0.13542 0.00077982 0.05099 0.15779 0.065601
1190 -0.0076299 0.092118 0.18627 -0.090996 -0.021849 0.092052 0.11563 0.023229 0.040744 0.15482 0.060187
1191 -0.018596 0.085226 0.21429 0.036131 -0.0045011 0.11751 0.11656 0.0044387 0.073908 0.1763 0.061464
1192 -0.034562 0.084444 0.21207 -0.087723 -0.024414 0.18536 0.093405 -0.035592 0.075552 0.097121 0.05239
1193 0.00074175 0.10415 0.25059 -0.084226 -0.013856 0.27801 0.14223 0.011858 0.1865 0.10557 0.078837
1194 -0.0088644 0.068969 0.18539 -0.086479 0.047041 0.28976 0.13499 0.020447 0.21219 0.071558 0.097123
1195 -0.028251 0.072186 0.16036 -0.011173 0.0018589 0.26273 0.15596 0.0063866 0.22466 0.10945 0.08178
1196 -0.010657 0.074524 0.18587 -0.056456 -0.0039536 0.3229 0.19288 0.024686 0.14557 0.28486 0.081147
1197 -0.0062928 0.072431 0.20433 -0.049319 -0.002876 0.267 0.18894 0.074745 0.093702 0.18814 0.073593
1198 -0.025649 0.055189 0.19809 0.022737 0.037401 0.32435 0.16181 0.10169 0.081186 0.12215 0.0611
1199 -0.0076451 0.076996 0.21101 -0.083386 -0.00020103 0.31409 0.14981 0.079824 0.06359 0.1101 0.090246
1200 -0.052751 0.014284 0.24025 0.0019008 -0.029924 0.37698 0.11003 0.027634 0.052084 0.071551 0.056013
1201 -0.010307 0.059382 0.21909 -0.055242 -0.012856 0.33747 0.11403 0.014133 0.047418 0.19851 0.086259
1202 -0.0030335 0.040079 0.19074 0.030914 -0.016249 0.35494 0.11442 0.020773 0.20758 0.26359 0.086036
1203 0.03398 0.10421 0.21691 0.0010509 -0.016831 0.40512 0.11999 0.029262 0.26425 0.30032 0.093862
1204 0.00083428 0.064474 0.20381 0.019208 -0.031413 0.37365 0.09889 0.0066717 0.21802 0.21456 0.088809
1205 0.0034881 0.14487 0.19495 0.12443 -0.046156 0.39655 0.069039 0.040201 0.18024 0.12106 0.095605
1206 0.005082 0.10037 0.20292 -0.005239 -0.033708 0.36543 0.098959 0.063601 0.1739 0.12616 0.10963
1207 0.010156 0.22182 0.19509 -0.0019924 -0.016751 0.37968 0.085878 0.12231 0.082762 0.14696 0.076318
1208 0.03027 0.12793 0.19643 0.040174 -0.0084235 0.42811 0.096758 0.08606 0.090536 0.26307 0.091905
1209 0.022484 0.097262 0.19716 0.076201 0.014924 0.39925 0.11183 0.061389 0.10719 0.33028 0.1156
1210 0.014077 0.0564 0.19964 -0.0039823 0.023602 0.40277 0.094317 0.041118 0.094624 0.26049 0.084278
1211 0.0071713 0.066107 0.28207 -0.016516 0.038899 0.41107 0.096356 0.035028 0.076948 0.28224 0.063125
1212 0.0074952 0.045565 0.197 -0.026439 0.057687 0.39864 0.073536 0.039017 0.098262 0.38644 0.078991
1213 0.026489 0.073942 0.17797 0.0058878 0.11256 0.37662 0.098956 0.10769 0.23789 0.28309 0.096708
1214 -0.0010971 0.05353 0.15961 -0.0037555 0.059542 0.27357 0.063085 0.1436 0.25396 0.39375 0.080394
1215 -0.026533 0.036647 0.17169 0.045071 0.018659 0.28702 0.054155 0.15124 0.22544 0.34607 0.050501
1216 0.014561 0.041655 0.19348 0.023418 0.0030366 0.28327 0.061764 0.15977 0.17844 0.34884 0.072727
1217 -0.014675 0.046422 0.24838 0.13437 0.012054 0.29249 0.069314 0.081475 0.15641 0.46475 0.076974
1218 -0.0027716 0.04589 0.17142 0.20366 -0.0093084 0.27314 0.043693 0.064374 0.10152 0.28929 0.09246
1219 0.010092 0.051038 0.19157 0.30289 0.0075791 0.29088 0.070733 0.085014 0.13877 0.23947 0.17342
1220 0.0031261 0.050615 0.17434 0.36362 0.0020566 0.24901 0.050432 0.068053 0.098263 0.24265 0.14866
1221 -0.01228 0.095563 0.16247 0.29886 -0.0034259 0.25542 0.058112 0.090953 0.1094 0.30973 0.11171
1222 -0.019096 0.10636 0.12378 0.36968 -0.015478 0.23163 0.028742 0.11646 0.13386 0.3899 0.055406
1223 -0.0042123 0.16238 0.12396 0.25632 0.044329 0.23969 0.029381 0.16533 0.22873 0.34987 0.084463
1224 -0.020688 0.13031 0.11139 0.17478 0.015177 0.23976 0.031461 0.10878 0.20935 0.30495 0.07374
1225 -0.0074345 0.070933 0.1013 0.10558 0.024654 0.19379 0.02479 0.10088 0.2167 0.24064 0.081026
1226 -0.0086607 0.071251 0.10745 0.11584 0.055602 0.21687 0.03226 0.12418 0.256 0.25746 0.12167
1227 0.0088332 0.026078 0.11118 0.077951 0.10965 0.20533 0.035869 0.082059 0.26225 0.28948 0.16572
1228 -0.0056229 0.021016 0.092078 0.19455 0.091077 0.19881 0.033509 0.061959 0.31543 0.40456 0.22565
1229 0.015531 0.055463 0.12631 0.3555 0.13664 0.21133 0.041428 0.085088 0.26025 0.39496 0.27524
1230 -0.014325 0.060441 0.11087 0.37483 0.12242 0.21432 0.045598 0.10548 0.17529 0.31414 0.24351
1231 -0.0024713 0.036868 0.066551 0.4432 0.082439 0.18599 0.012337 0.11403 0.11768 0.27596 0.26072
1232 0.014353 0.027506 0.067289 0.44118 0.038537 0.1849 0.044647 0.15229 0.12487 0.25337 0.29273
1233 -0.0045636 0.040223 0.076737 0.53324 0.022944 0.16581 0.053597 0.13833 0.13391 0.27055 0.16389
1234 -0.01424 0.011421 0.062575 0.53464 0.013002 0.15518 0.010676 0.070045 0.11538 0.37357 0.12768
1235 0.0099541 0.039019 0.064842 0.55691 0.021629 0.17454 0.0098157 0.070615 0.12397 0.41571 0.14126
1236 0.010838 0.030816 0.0721 0.55517 0.042167 0.15885 0.026195 0.063834 0.13548 0.32161 0.10927
1237 0.0011719 0.024184 0.039848 0.61829 0.083434 0.11835 0.0077448 0.067134 0.16546 0.26185 0.12568
1238 -0.0041643 0.053621 0.057186 0.58823 0.10041 0.13739 0.015634 0.065763 0.18591 0.24187 0.12859
1239 0.03922 0.083979 0.062303 0.66284 0.1054 0.17933 0.048424 0.11453 0.28704 0.25364 0.1727
1240 0.026423 0.091766 0.060261 0.65703 0.13403 0.14929 0.016023 0.061912 0.14497 0.2357 0.10365
1241 0.019257 0.14366 0.026309 0.65955 0.13274 0.1063 0.010373 0.092562 0.11102 0.30765 0.1104
1242 0.0028112 0.10174 0.023147 0.68501 0.066092 0.096122 0.0027125 0.1022 0.05095 0.34546 0.10157
1243 0.012365 0.077389 0.045695 0.67039 0.057289 0.1245 0.029452 0.13943 0.10271 0.2744 0.1175
1244 0.018349 0.096247 0.041132 0.6659 0.030337 0.11241 0.0072716 0.13126 0.066638 0.2468 0.12131
1245 0.020113 0.027744 0.00027019 0.63828 0.024244 0.086924 -0.0067788 0.10358 0.044892 0.18627 0.10006
1246 0.049157 0.046992 0.017148 0.68632 0.049882 0.12308 0.040821 0.095379 0.092776 0.21716 0.13202
1247 0.011231 0.016359 0.030446 0.67257 0.096889 0.084382 0.0166 0.052038 0.06916 0.20575 0.09517
1248 0.013064 0.020147 0.034124 0.6219 0.10632 0.10988 0.0093298 0.053678 0.077204 0.20504 0.11109
1249 2.8251e-05 0.016994 0.016761 0.7321 0.13168 0.096509 0.014859 0.033957 0.085488 0.17957 0.15811
1250 0.014952 0.052272 0.036609 0.74172 0.12234 0.081113 0.0018189 0.049067 0.14036 0.19184 0.22279
1251 0.037366 0.11388 0.038007 0.78075 0.17041 0.10233 0.030898 0.075786 0.13371 0.18299 0.17426
1252 0.06956 0.16304 0.044475 0.79227 0.18024 0.098041 0.020848 0.058396 0.07025 0.18571 0.25136
1253 0.040214 0.11183 0.017282 0.63956 0.17122 0.078865 0.010958 0.043345 0.045754 0.17378 0.16041
1254 0.0042276 0.079392 0.02773 0.54787 0.19335 0.061099 -0.0045429 0.051065 0.040948 0.1551 0.13869
1255 0.034521 0.04885 0.011248 0.51198 0.23853 0.086383 0.024287 0.071784 0.052502 0.16521 0.16191
1256 0.033735 0.065427 0.016956 0.50106 0.23735 0.078596 0.026306 0.091174 0.051156 0.13842 0.13305
1257 0.0066892 0.014485 -0.0058763 0.59426 0.22877 0.04806 -0.025654 0.089363 0.02303 0.10109 0.097535
1258 0.031673 0.055302 0.0027514 0.66485 0.23867 0.063654 0.021955 0.10567 0.034434 0.14305 0.15079
1259 0.049197 0.0343 -0.018971 0.5734 0.2383 0.065828 0.024805 0.098172 0.060338 0.14058 0.17694
1260 0.029151 0.044447 -0.008103 0.50677 0.24459 0.054932 0.0020944 0.066541 0.035412 0.099263 0.19354
1261 0.0048146 0.11642 -0.0063352 0.49092 0.23869 0.041446 -0.001556 0.052721 0.027766 0.081622 0.23656
1262 0.034589 0.14327 0.00056259 0.46512 0.25952 0.06677 0.0087435 0.0614 0.04558 0.1181 0.23734
1263 0.026232 0.16845 0.0012504 0.44971 0.2379 0.073253 -0.010097 0.05117 0.066064 0.09921 0.25301
1264 -0.0045438 0.11632 -0.011072 0.40986 0.16515 0.044787 0.0038226 0.024939 0.049958 0.082478 0.19971
1265 0.03079 0.17287 -0.009194 0.41661 0.15254 0.054391 0.0025221 0.062299 0.037112 0.096417 0.17489
1266 0.020434 0.15797 -0.011716 0.38166 0.12751 0.039825 -0.018218 0.045678 0.030675 0.059416 0.13981
1267 0.043268 0.08709 -0.032478 0.37497 0.13317 0.061619 -0.0031188 0.10531 0.11567 0.085984 0.16566
1268 0.032132 0.042128 -0.00098068 0.35064 0.13023 0.037043 -0.029559 0.062057 0.097053 0.042443 0.13168
1269 0.0090856 0.020845 -0.017263 0.33234 0.17271 0.034747 -0.03252 0.078757 0.090147 0.056972 0.17919
1270 0.053069 0.061553 0.014135 0.34732 0.19729 0.06979 -0.0129 0.14195 0.090571 0.10023 0.26746
1271 0.014013 0.067171 -0.0086473 0.31515 0.18074 0.039754 -0.012651 0.13209 0.043875 0.067779 0.32409
1272 -9.2828e-05 0.047748 -0.0072195 0.29211 0.14253 0.017468 -0.026071 0.13062 0.025019 0.059378 0.3334
1273 0.036071 0.10132 0.0010583 0.30305 0.12911 0.058682 -0.011101 0.098624 0.053263 0.074667 0.31065
1274 0.039015 0.15865 -0.010914 0.25769 0.11806 0.034716 -0.012862 0.061384 0.030027 0.061735 0.24307
1275 0.038769 0.19199 -0.032096 0.26512 0.10501 0.04677 -0.028462 0.043563 0.028411 0.069484 0.18923
1276 0.028243 0.14445 0.0026016 0.24825 0.10204 0.084394 -0.031623 0.054223 0.038865 0.044383 0.19226
1277 0.022767 0.11843 -0.0087906 0.23756 0.085905 0.075248 -0.029363 0.052632 0.037479 0.042552 0.18256
1278 0.02592 0.070253 -0.014113 0.20723 0.12904 0.033091 -0.030004 0.077112 0.043793 0.03705 0.20265
1279 0.048404 0.086241 0.027525 0.2652 0.15434 0.089385 0.0023958 0.11973 0.11047 0.051999 0.3504
1280 0.019538 0.072109 0.018043 0.22626 0.12517 0.046029 -0.015595 0.11627 0.16385 0.051158 0.37187
1281 0.030212 0.15319 0.0063406 0.20068 0.12204 0.052793 -0.0083551 0.15065 0.156 0.031106 0.36683
1282 0.055636 0.28589 -0.012732 0.22376 0.11066 0.036557 0.00063448 0.15472 0.085549 0.054075 0.3143
1283 0.0057497 0.21288 0.0018361 0.15997 0.0658 0.012021 -0.045956 0.14766 0.014603 0.023844 0.23312
1284 0.041274 0.15359 0.038484 0.1685 0.063777 0.030425 -0.041416 0.14902 0.012777 0.044593 0.24399
1285 0.040117 0.12955 0.022702 0.17459 0.072235 0.031398 -0.013747 0.131 0.016431 0.024091 0.24718
1286 0.024261 0.12801 -0.02547 0.14523 0.049322 -0.0012477 -0.045797 0.069507 0.013885 0.0311 0.19408
1287 0.031085 0.062391 -0.0007127 0.13917 0.06067 0.038396 -0.040448 0.055047 -0.0090713 0.0053387 0.25362
1288 0.017569 0.079989 -0.015455 0.14326 0.040527 0.02645 -0.037918 0.043516 -0.0072174 0.018437 0.32223
1289 0.027943 0.11261 0.013183 0.15251 0.049165 0.046964 -0.0052587 0.082966 0.025317 0.0090862 0.40743
1290 0.026417 0.083294 0.0095507 0.12243 0.054962 -0.0014323 -0.024709 0.077255 -0.0099494 0.013765 0.40443
1291 0.011601 0.13532 0.00041845 0.15735 0.053 0.063162 -0.02408 0.13172 0.016825 -0.011596 0.35492
1292 0.022814 0.25903 0.013806 0.12286 0.054247 0.017545 -0.01469 0.16812 0.018888 0.0019923 0.31481
1293 0.017208 0.19385 -0.007406 0.10697 0.044935 0.029209 -0.02608 0.18572 0.053662 -0.00031898 0.28166
1294 0.0074122 0.14925 -0.0041482 0.10239 0.078022 0.025393 -0.049351 0.16382 0.039106 -0.0080103 0.20836
1295 0.028496 0.13662 0.02905 0.14234 0.09419 0.056127 0.013009 0.19194 0.11581 0.012558 0.26866
1296 -0.00060004 0.073759 -0.0038826 0.23225 0.032337 0.018781 -0.028972 0.14181 0.033794 -0.00078283 0.22812
1297 -0.00071618 0.077217 -0.038525 0.18122 0.029085 0.033575 -0.023132 0.13821 0.017608 -0.020804 0.24035
1298 -0.0045123 0.086105 -0.019527 0.26587 0.016692 0.065119 -0.015293 0.10335 0.0011223 -0.0087754 0.33387
1299 0.017412 0.10173 -0.014869 0.16355 0.02637 0.016222 -0.019963 0.10446 0.0028562 -0.0019567 0.417
1300 -0.0027546 0.0914 0.024859 0.11559 0.0054873 0.0030263 -0.015954 0.12137 -0.02206 -0.037458 0.4231
1301 0.0041593 0.079107 0.035226 0.106 0.025145 0.01926 0.0017059 0.15751 -0.0037859 -0.031669 0.48307
1302 -0.0019168 0.094765 0.076984 0.064513 0.039772 0.010014 -0.0091145 0.19324 -0.0003519 -0.0067605 0.34658
1303 0.007787 0.11717 0.077782 0.08742 0.03259 0.014768 -0.011315 0.23512 0.0054521 -0.015842 0.27919
1304 0.013671 0.19626 0.06468 0.16793 0.053087 0.056892 -0.013175 0.21567 0.010436 -0.029293 0.28358
1305 -0.00085525 0.18517 0.022567 0.10945 0.030325 0.077376 -0.013276 0.23846 -0.00671 -0.023094 0.26543
1306 -0.025021 0.18412 -0.0099947 0.07123 0.0079423 0.02058 -0.022566 0.2168 0.0086839 -0.025846 0.25293
1307 0.0071325 0.12207 0.019353 0.085196 0.02013 0.096883 -0.0084368 0.20999 0.036448 -0.022237 0.2809
1308 0.016146 0.09613 0.039361 0.082703 0.011687 0.12987 4.2763e-05 0.16839 0.11504 -0.028888 0.40653
1309 0.02092 0.10606 0.016529 0.1151 -0.0061752 0.1022 0.0030223 0.12991 0.12088 -0.0028995 0.44594
1310 0.0013841 0.064565 0.010996 0.10703 0.022532 0.061025 -0.0037781 0.1056 0.04653 -0.031661 0.46332
1311 0.009718 0.092823 0.025484 0.11529 0.02614 0.058459 0.0038114 0.11329 0.046294 -0.012632 0.48016
1312 -0.017678 0.0621 0.020302 0.05192 0.059347 0.030063 -0.019809 0.11548 0.0050577 -0.038853 0.33295
1313 0.014366 0.062718 -0.01619 0.052477 0.036725 0.032287 -0.012349 0.14735 -0.0035183 -0.034785 0.28483
1314 0.01836 0.096856 0.0082276 0.028333 0.074152 0.03867 -0.0018299 0.20835 0.036146 -0.028596 0.31283
1315 0.016173 0.10794 -0.014455 0.03429 0.02164 0.040244 -0.01752 0.23473 0.0176 -0.038007 0.27935
1316 0.0065373 0.14379 -0.012717 0.048057 0.013217 0.025428 -0.018391 0.24867 -0.0048364 -0.048889 0.27237
1317 0.010861 0.1757 0.017351 0.049903 0.012345 0.073942 0.011069 0.24404 0.0096275 -0.03384 0.37426
1318 -0.001765 0.10778 0.040649 0.0738 0.0082124 0.055696 -0.014412 0.21036 -0.0030585 -0.036681 0.41641
1319 0.0085589 0.089933 0.044587 0.048547 0.0022699 0.03911 0.0069778 0.17254 0.060365 -0.028382 0.4619
1320 0.0026727 0.055581 0.060384 0.027733 -0.0053826 0.018844 -0.023583 0.1435 0.099819 -0.054454 0.44634
1321 0.012007 0.069288 0.021802 0.04801 0.0074649 0.021447 0.013627 0.14401 0.097203 -0.035165 0.46957
1322 -0.00030952 0.065076 0.0154 0.020057 -0.0017576 0.018231 -0.014364 0.1256 0.046877 -0.026846 0.34855
1323 0.011764 0.064764 -0.015712 0.011313 0.00479 0.018425 0.018676 0.12549 0.053481 -0.045208 0.30246
1324 -0.010552 0.024081 -0.024255 0.0022901 0.011267 0.009079 -0.016364 0.10914 0.027605 -0.062339 0.29118
1325 0.012062 0.045059 -0.020157 0.0078868 0.00055497 0.027983 -0.014685 0.17187 0.012169 -0.04674 0.31402
1326 0.0030259 0.065956 -0.006699 0.0016834 0.00033248 0.027477 0.0087746 0.26309 0.042813 -0.049831 0.34659
1327 -0.01443 0.11806 -0.033851 -0.0046699 -0.01974 0.044181 -0.032706 0.26197 0.044627 -0.060863 0.43885
1328 0.0028237 0.13577 0.017657 0.029837 -0.0009125 0.037974 -0.018676 0.26444 0.16434 -0.021994 0.48732
1329 0.0065575 0.16702 0.065214 -0.0065065 -0.009565 0.056918 -0.032207 0.26048 0.098635 -0.051455 0.4441
1330 0.021861 0.19289 0.088032 0.0083402 0.0099425 0.11892 0.019823 0.25041 0.14822 -0.042407 0.49844
1331 0.012565 0.12311 0.09831 -0.017563 -0.0095 0.18 0.00046239 0.1915 0.1565 -0.066998 0.45941
1332 0.0049891 0.10703 0.10608 -0.0089864 -0.0083825 0.16697 0.0087419 0.1411 0.1311 -0.055399 0.53814
1333 0.021983 0.12546 0.045036 0.01142 -0.003305 0.19685 0.029221 0.16905 0.1164 -0.023 0.55317
1334 0.019357 0.085577 0.010033 -0.0050831 -0.018287 0.099958 -0.001369 0.13856 0.056845 -0.048482 0.51802
1335 0.012891 0.098034 -0.0054589 0.011364 -0.0078799 0.11367 0.032481 0.15587 0.033889 -0.048013 0.40815
1336 -0.011555 0.071382 -0.0090811 -0.01571 -0.021682 0.066965 0.02068 0.19024 0.039143 0.0031358 0.36556
1337 0.0075985 0.063139 0.014087 -0.001713 -0.017275 0.081149 0.04044 0.25933 0.0080267 -0.049316 0.37443
1338 0.0046223 0.091537 0.040355 -0.025456 -0.021507 0.052633 -0.016871 0.2677 0.053921 -0.033917 0.34226
1339 0.0066662 0.083894 0.095742 -0.01027 -0.0147 0.042887 -0.0052512 0.27925 0.092025 -0.047708 0.4443
1340 0.0040901 0.18572 0.11809 -0.029643 -0.0080924 0.043591 -0.0086017 0.29186 0.10844 -0.038129 0.51848
1341 -0.0090161 0.18716 0.14023 0.00042375 -0.026415 0.053135 -0.028672 0.22777 0.17446 -0.047921 0.51608
1342 0.023878 0.16639 0.19467 -0.01231 -0.036217 0.054539 -0.020823 0.15045 0.13451 0.028558 0.57015
1343 0.012842 0.15036 0.24633 -0.013473 -0.02154 0.053652 0.010717 0.15024 0.10453 -0.026263 0.45505
1344 0.038936 0.10239 0.21386 -0.015486 -0.018462 0.11601 0.00054653 0.13652 0.044384 -0.013565 0.48211
1345 0.049859 0.08225 0.25652 -0.041829 -0.045195 0.0099501 -0.017854 0.133 0.040398 -0.020326 0.53788
1346 0.075923 0.083137 0.25283 -0.024523 -0.024217 0.035594 -0.029874 0.16014 0.024682 -0.030177 0.58126
1347 0.093687 0.093185 0.29144 -0.015516 -0.02626 0.048368 0.016405 0.18624 0.044656 0.052522 0.59959
1348 0.034901 0.053632 0.29592 -0.041949 -0.034242 0.021272 0.0075847 0.22131 0.04306 -0.03604 0.46948
1349 0.031065 0.07881 0.30208 0.054317 -0.0048348 0.016016 -0.0097857 0.241 0.10079 -0.035901 0.45228
1350 0.047159 0.080868 0.33186 0.0052939 -0.016737 0.10187 0.027534 0.28323 0.1634 -0.020452 0.4303
1351 0.011593 0.053085 0.18992 -0.019949 0.0092702 0.039033 0.018133 0.28821 0.14832 -0.038644 0.3796
1352 0.036976 0.075543 0.17145 -0.042913 0.00047769 0.029427 0.0041529 0.21049 0.12051 0.0030952 0.40961
1353 0.02294 0.0485 0.15228 -0.064276 0.045225 0.053421 -0.0066775 0.18281 0.08501 0.0035739 0.46847
1354 0.051484 0.062968 0.15736 -0.056549 0.055213 0.034815 0.004582 0.16753 0.074394 0.0076126 0.51681
1355 0.039218 0.077885 0.17209 -0.059623 0.08162 0.029599 0.011102 0.15557 0.033368 0.0022813 0.5786
1356 0.037642 0.15023 0.21978 -0.058266 0.077828 0.0069426 -0.0010389 0.16719 0.048802 -0.02246 0.52485
1357 0.050746 0.17018 0.21947 -0.071409 0.095185 0.069026 0.0077207 0.17261 0.088706 0.048129 0.46042
1358 0.04518 0.21699 0.30144 -0.039153 0.068733 0.11636 0.06445 0.26148 0.19728 0.026427 0.45257
1359 0.039804 0.125 0.33412 -0.064036 0.04222 0.14671 0.06591 0.29731 0.23954 0.033086 0.44539
1360 0.036097 0.085263 0.34428 -0.092319 -0.0036522 0.13571 0.050179 0.29487 0.26077 -0.0067651 0.37252
1361 0.068191 0.090481 0.39141 -0.10624 0.0099253 0.10821 0.055149 0.29281 0.22944 0.071254 0.43159
1362 0.082955 0.068388 0.42429 -0.10174 -0.0029172 0.10755 0.070718 0.24888 0.12339 0.0093723 0.42864
1363 0.093229 0.065736 0.42692 -0.063659 0.02156 0.25129 0.082958 0.22456 0.11025 0.080771 0.5452
1364 0.067483 0.057583 0.45913 -0.047172 0.0016478 0.21459 0.067348 0.19122 0.080364 0.02221 0.53927
1365 0.071107 0.078971 0.49077 0.013994 0.014215 0.16635 0.083477 0.20035 0.10015 0.032078 0.49996
1366 0.078121 0.062528 0.51119 0.0055709 0.034953 0.12708 0.061247 0.15883 0.096262 0.036257 0.43482
1367 0.1468 0.098726 0.46909 0.0046276 0.03046 0.090965 0.037356 0.18074 0.12879 0.051646 0.43491
1368 0.13864 0.074494 0.52683 -0.043026 0.017338 0.081899 0.045706 0.17553 0.20196 0.12827 0.39232
1369 0.13105 0.064641 0.51095 -0.073699 -0.0026247 0.058543 0.089745 0.23541 0.2702 0.11372 0.3763
1370 0.13747 0.041849 0.50009 -0.087572 -0.0047972 0.048207 0.10642 0.24454 0.21987 0.090152 0.34451
1371 0.10207 0.073256 0.55092 -0.062576 0.03006 0.086641 0.10627 0.25544 0.1991 0.063261 0.36791
1372 0.090274 0.086024 0.58948 -0.045869 0.063018 0.097724 0.15421 0.31725 0.22588 0.056389 0.41898
1373 0.057788 0.062721 0.59172 -0.0018123 0.041845 0.062418 0.060153 0.28152 0.1226 0.022548 0.36275
1374 0.074132 0.057599 0.5825 -0.026856 0.043663 0.067802 0.096783 0.2392 0.14167 0.10185 0.41028
1375 0.089935 0.072146 0.61851 -0.041479 0.0437 0.076476 0.15079 0.20963 0.12035 0.096436 0.46933
1376 0.12641 0.056824 0.61437 -0.029872 0.067448 0.0639 0.11462 0.18441 0.1028 0.12801 0.41767
1377 0.13109 0.10688 0.61656 0.030124 0.034005 0.042764 0.13779 0.16655 0.12889 0.18486 0.40032
1378 0.16447 0.12923 0.59571 -0.053879 0.0053429 0.030168 0.12343 0.1443 0.25439 0.15273 0.37137
1379 0.15459 0.18812 0.6297 -0.063512 0.0041404 0.062531 0.15041 0.16314 0.28704 0.09468 0.36497
1380 0.13983 0.12334 0.62629 -0.079735 -0.012782 0.044715 0.16947 0.20074 0.2869 0.051239 0.36667
1381 0.112 0.14583 0.60349 -0.049529 0.0095554 0.047579 0.15558 0.24787 0.25744 0.039688 0.33699
1382 0.13827 0.18113 0.63478 -0.086862 0.038233 0.053903 0.18729 0.30462 0.17994 0.20286 0.35045
1383 0.12977 0.19237 0.56899 -0.13065 0.04272 -0.0018731 0.16621 0.26817 0.083109 0.20882 0.32202
1384 0.15151 0.18913 0.60754 -0.065159 0.074098 0.038701 0.21298 0.29601 0.10633 0.18967 0.32804
1385 0.16856 0.13002 0.62248 -0.096962 0.095405 0.026555 0.20191 0.2056 0.099047 0.15692 0.35216
1386 0.16887 0.07871 0.57505 -0.093145 0.096813 0.034378 0.23655 0.19632 0.11742 0.088012 0.32916
1387 0.19881 0.098797 0.60298 -0.091449 0.09685 0.052942 0.25481 0.18543 0.20967 0.08316 0.35528
1388 0.23937 0.10122 0.62823 -0.083222 0.14495 0.030556 0.2328 0.16729 0.25487 0.083099 0.33848
1389 0.17454 0.068202 0.58175 -0.097545 0.14193 0.03035 0.23075 0.15554 0.25009 0.1447 0.35054
1390 0.18302 0.09847 0.56544 -0.064529 0.12043 0.029764 0.24314 0.15145 0.24305 0.19843 0.29327
1391 0.19065 0.075887 0.57623 -0.063772 0.06947 0.089288 0.22418 0.1869 0.19479 0.21843 0.2969
1392 0.23976 0.051135 0.56092 -0.1073 0.039958 0.029752 0.22916 0.2209 0.12823 0.16098 0.30572
1393 0.24618 0.082173 0.57705 -0.087699 0.045546 0.049395 0.27211 0.26717 0.11789 0.18979 0.32198
1394 0.25708 0.07206 0.54681 -0.050502 0.045393 0.0062593 0.29418 0.27081 0.123 0.23513 0.28511
1395 0.23537 0.088828 0.531 -0.084185 0.031981 0.054543 0.27759 0.27196 0.14377 0.32843 0.33182
1396 0.21148 0.15253 0.50009 -0.094848 0.062158 0.015637 0.28608 0.21392 0.11991 0.26911 0.29944
1397 0.18698 0.19226 0.4514 -0.045342 0.10508 0.026841 0.31779 0.18109 0.19972 0.27644 0.30848
1398 0.26042 0.25203 0.44471 -0.086115 0.14633 0.045985 0.27656 0.17039 0.269 0.38702 0.30742
1399 0.28599 0.23005 0.47987 -0.041698 0.15077 0.051289 0.3173 0.17269 0.34101 0.38293 0.33261
1400 0.28381 0.15436 0.47381 -0.050662 0.14068 0.027203 0.31494 0.15181 0.27034 0.44914 0.29768
1401 0.28031 0.10595 0.46101 -0.041425 0.18587 0.021156 0.33252 0.15978 0.25937 0.37872 0.28688
1402 0.21295 0.080551 0.46187 0.012572 0.1611 0.04103 0.30962 0.1343 0.13472 0.43489 0.25222
1403 0.24326 0.092998 0.41076 -0.037982 0.20572 0.037664 0.3427 0.20336 0.16071 0.45733 0.29109
1404 0.23222 0.061666 0.3892 -0.043725 0.20141 0.022518 0.34305 0.23776 0.1139 0.45556 0.2594
1405 0.2568 0.091743 0.3876 0.089952 0.22491 0.048492 0.35239 0.25779 0.14922 0.46714 0.26745
1406 0.28312 0.082151 0.39085 0.093468 0.21091 0.089486 0.37161 0.22386 0.14054 0.48793 0.27709
1407 0.25491 0.071148 0.3288 0.019785 0.20055 0.01548 0.33177 0.22254 0.19981 0.47471 0.24805
1408 0.27153 0.079166 0.32305 0.15814 0.22193 0.012923 0.34812 0.27883 0.29103 0.49037 0.27358
1409 0.29603 0.20003 0.35802 0.23913 0.17882 0.029397 0.33857 0.20378 0.24359 0.51803 0.29586
1410 0.26199 0.14777 0.34196 0.33167 0.13326 0.033321 0.33295 0.17057 0.19853 0.49814 0.24112
1411 0.20641 0.21269 0.30951 0.13459 0.10735 0.028795 0.32142 0.1537 0.14533 0.48109 0.22063
1412 0.20462 0.20345 0.29977 0.046789 0.090698 0.014499 0.33095 0.10823 0.096074 0.51575 0.27455
1413 0.18367 0.18778 0.29737 0.022065 0.14536 0.010053 0.34525 0.13726 0.10792 0.48552 0.24117
1414 0.20875 0.1403 0.29383 0.015902 0.21119 -0.0083634 0.35311 0.1282 0.085082 0.48944 0.23334
1415 0.2209 0.070499 0.30938 0.16962 0.22977 0.0089604 0.39006 0.1797 0.083766 0.46352 0.22312
1416 0.27676 0.078456 0.306 0.2715 0.20116 0.073724 0.37139 0.20595 0.09114 0.51733 0.25074
1417 0.27722 0.10324 0.27962 0.37114 0.21834 0.026178 0.33232 0.22658 0.13495 0.48434 0.23485
1418 0.23837 0.11355 0.30544 0.42834 0.23669 0.040952 0.35284 0.29428 0.26061 0.41691 0.25632
1419 0.1992 0.087909 0.27174 0.37525 0.22642 0.093776 0.30108 0.19995 0.23597 0.39211 0.23478
1420 0.22374 0.20799 0.30907 0.42852 0.22039 0.05141 0.31753 0.18948 0.18221 0.37497 0.25256
1421 0.20579 0.25189 0.2507 0.486 0.19618 0.024514 0.28182 0.15134 0.12507 0.34481 0.23069
1422 0.22153 0.2932 0.25564 0.5227 0.22943 0.031797 0.31234 0.14722 0.11954 0.41174 0.24417
1423 0.23598 0.21332 0.25732 0.50598 0.22434 0.029511 0.29622 0.16722 0.12875 0.4587 0.23442
1424 0.24951 0.16796 0.252 0.48742 0.2356 0.063965 0.28004 0.12716 0.091251 0.43092 0.24864
1425 0.25516 0.12489 0.21662 0.53717 0.214 0.060739 0.2615 0.15222 0.074315 0.33571 0.20154
1426 0.2709 0.1118 0.24553 0.56713 0.22552 0.078773 0.2825 0.15318 0.076649 0.31617 0.21166
1427 0.2338 0.082589 0.24225 0.65079 0.23403 0.096767 0.29621 0.20313 0.11628 0.33137 0.24162
1428 0.20242 0.1021 0.21015 0.65594 0.24405 0.077521 0.27068 0.16673 0.090907 0.31182 0.20877
1429 0.17747 0.094365 0.20756 0.72535 0.20805 0.16136 0.25922 0.14595 0.077191 0.3062 0.20234
1430 0.16736 0.091842 0.21107 0.73235 0.23278 0.076498 0.24461 0.15049 0.1353 0.27655 0.21789
1431 0.18016 0.15621 0.18076 0.68835 0.2378 0.063262 0.25399 0.12249 0.20334 0.28731 0.21166
1432 0.21376 0.21865 0.206 0.69605 0.21709 0.033076 0.2389 0.1267 0.22119 0.29106 0.22963
1433 0.21327 0.20505 0.17771 0.65087 0.19034 0.02501 0.21646 0.11406 0.2144 0.24278 0.22405
1434 0.23056 0.24834 0.16128 0.70151 0.20016 0.031634 0.20507 0.12871 0.088201 0.24818 0.18707
1435 0.20741 0.21956 0.1864 0.73396 0.23462 0.044118 0.24153 0.17853 0.1352 0.25353 0.22464
1436 0.16446 0.2435 0.14409 0.73913 0.22613 0.017562 0.22123 0.15878 0.064589 0.21963 0.16812
1437 0.16532 0.22114 0.19469 0.78596 0.24443 0.047185 0.2345 0.20133 0.072473 0.24363 0.36292
1438 0.14129 0.13683 0.15325 0.74697 0.17517 0.10458 0.20573 0.17212 0.041367 0.19747 0.23685
1439 0.16612 0.13007 0.13024 0.78522 0.17017 0.057113 0.2265 0.13033 0.077391 0.20418 0.2604
1440 0.16191 0.088668 0.15052 0.77514 0.14754 0.060067 0.21692 0.11219 0.045105 0.21117 0.22232
1441 0.20604 0.1227 0.13715 0.76256 0.14939 0.047241 0.19899 0.10322 0.069139 0.18736 0.27457
1442 0.21819 0.19241 0.14689 0.74819 0.137 0.037025 0.20092 0.089003 0.10639 0.17599 0.28787
1443 0.25192 0.28793 0.13601 0.81583 0.13636 0.045759 0.20777 0.10235 0.16708 0.18036 0.2345
1444 0.18627 0.26379 0.13441 0.84873 0.15206 0.1059 0.20526 0.099652 0.21599 0.17777 0.21832
1445 0.18814 0.27037 0.12324 0.81221 0.1343 0.039486 0.20768 0.11351 0.17357 0.16855 0.20631
1446 0.16582 0.30477 0.12423 0.76462 0.1243 0.10673 0.1823 0.14848 0.14345 0.16687 0.18851
1447 0.14048 0.26734 0.12286 0.74842 0.10494 0.028664 0.14927 0.117 0.073223 0.15244 0.20821
1448 0.15585 0.25025 0.1342 0.70811 0.11546 0.12976 0.16461 0.11137 0.091756 0.16916 0.17578
1449 0.18621 0.27913 0.10977 0.66268 0.10082 0.047942 0.16447 0.1048 0.05697 0.13238 0.19411
1450 0.19346 0.26285 0.090857 0.64744 0.10286 0.032296 0.16388 0.094769 0.089184 0.12944 0.17804
1451 0.24987 0.32569 0.098995 0.69878 0.093971 0.028089 0.15312 0.096358 0.098068 0.15831 0.21604
1452 0.23573 0.29088 0.11585 0.529 0.090218 0.066133 0.16252 0.099508 0.077162 0.13904 0.1826
1453 0.17091 0.25794 0.05004 0.49429 0.056176 0.054227 0.12555 0.041787 0.048506 0.086335 0.15429
1454 0.19183 0.30132 0.113 0.52362 0.073854 0.13721 0.15756 0.083617 0.15709 0.13221 0.17819
1455 0.13058 0.29371 0.077476 0.53006 0.056021 0.12893 0.15973 0.074016 0.15631 0.11556 0.17031
1456 0.16845 0.33418 0.085144 0.52458 0.065519 0.24396 0.17378 0.11974 0.2182 0.12892 0.17909
1457 0.18767 0.32504 0.086521 0.48174 0.065146 0.3066 0.14594 0.097535 0.12261 0.1136 0.17028
1458 0.19339 0.28813 0.057549 0.49822 0.054154 0.28405 0.1341 0.094174 0.041446 0.10279 0.14831
1459 0.22972 0.31414 0.082287 0.47789 0.050921 0.30798 0.13907 0.078994 0.05716 0.091208 0.15016
1460 0.19484 0.32087 0.056555 0.41264 0.034719 0.30089 0.12411 0.055323 0.059424 0.085596 0.13081
1461 0.18085 0.32182 0.058062 0.44052 0.039896 0.21621 0.12886 0.059323 0.056618 0.1052 0.14522
1462 0.17234 0.29599 0.07295 0.42015 0.036524 0.15137 0.13175 0.063812 0.068802 0.089194 0.18035
1463 0.12638 0.25648 0.059698 0.3958 0.030251 0.13692 0.099853 0.051342 0.030626 0.060803 0.13321
1464 0.13478 0.2784 0.082336 0.33686 0.023819 0.14389 0.11618 0.050351 0.10076 0.058021 0.16005
1465 0.16265 0.31032 0.067304 0.37028 0.030516 0.16262 0.1122 0.066511 0.14297 0.06919 0.17695
1466 0.13846 0.27219 0.041401 0.29853 0.0072536 0.155 0.095362 0.03893 0.14608 0.058739 0.13482
1467 0.13532 0.2953 0.025109 0.30129 0.0093911 0.19468 0.10085 0.025639 0.067132 0.063077 0.12613
1468 0.18799 0.20912 0.045297 0.2586 0.012179 0.21507 0.075951 0.028519 0.034156 0.046406 0.12146
1469 0.23209 0.25064 0.049945 0.28708 0.016086 0.31381 0.11044 0.056028 0.04688 0.064985 0.16171
1470 0.23982 0.27387 0.066073 0.30207 0.019084 0.35436 0.11919 0.080628 0.070694 0.073744 0.1592
1471 0.15893 0.2191 0.02407 0.22171 -0.0098289 0.33514 0.063219 -0.0015127 -0.011652 0.021222 0.1231
1472 0.15741 0.24017 0.042158 0.24321 -0.0031414 0.28233 0.080089 0.042777 0.071082 0.047791 0.13494
1473 0.14456 0.2377 0.061386 0.2191 0.0035362 0.33037 0.080168 0.036196 0.10917 0.03445 0.14819
1474 0.13841 0.24056 0.033864 0.19459 0.013484 0.36747 0.090418 0.016776 0.12673 0.042338 0.15992
1475 0.1302 0.23753 0.040131 0.23618 0.014861 0.43861 0.10153 0.039515 0.1572 0.018997 0.14178
1476 0.13467 0.22288 0.013329 0.17978 0.010179 0.45129 0.10166 0.034465 0.1445 0.035976 0.15081
1477 0.13138 0.21154 0.031457 0.16194 -0.0061738 0.42511 0.082037 0.015954 0.040181 0.024385 0.14465
1478 0.18026 0.21954 0.014425 0.18332 -0.012806 0.41479 0.080046 0.030014 0.035665 0.036733 0.13331
1479 0.20151 0.18309 0.032473 0.16553 0.0010112 0.47701 0.082336 0.018463 0.045759 0.033942 0.14842
1480 0.16468 0.19467 0.02946 0.16398 -0.0045113 0.49269 0.098115 0.035192 0.034673 0.035071 0.15779
1481 0.16918 0.20415 0.035278 0.15507 -0.0073238 0.57943 0.1083 0.037782 0.081747 0.034419 0.19942
1482 0.13182 0.16863 0.029126 0.14155 -0.00081628 0.54642 0.087414 0.055011 0.137 0.024678 0.22516
1483 0.14184 0.19406 0.012534 0.16627 -0.013709 0.53246 0.081624 0.028871 0.15606 0.028227 0.15912
1484 0.1268 0.16327 0.012592 0.15455 -0.015131 0.58597 0.090513 0.01689 0.15461 0.026106 0.17697
1485 0.11937 0.1476 0.033619 0.13603 -0.0050238 0.56522 0.076333 0.0289 0.11422 0.030124 0.15658
1486 0.11645 0.18339 0.021167 0.12567 -0.016946 0.56941 0.079873 0.036009 0.099637 0.014923 0.15815
1487 0.11066 0.16006 0.016405 0.12646 -0.016139 0.6069 0.065352 0.0098987 0.034101 0.011392 0.16005
1488 0.12185 0.11268 0.0012527 0.12435 -0.022181 0.59259 0.075982 0.022418 0.044465 -0.00010959 0.16098
1489 0.11682 0.12691 0.034641 0.13062 -0.010314 0.58929 0.11611 0.031098 0.072469 0.0071791 0.17979
1490 0.12673 0.12881 0.036458 0.11613 -0.014566 0.59886 0.10656 0.019857 0.10755 0.0088478 0.13495
1491 0.085284 0.10679 0.019316 0.10514 -0.025779 0.59024 0.10111 0.017067 0.18686 -0.0049034 0.15604
1492 0.096818 0.12037 -0.0013461 0.078984 -0.025221 0.58698 0.11242 -0.005444 0.21842 0.0086853 0.14315
1493 0.098732 0.10403 -0.0072883 0.05916 -0.030864 0.58571 0.094229 0.019025 0.24484 -0.014106 0.14413
1494 0.072605 0.076746 -0.012961 0.060037 -0.037076 0.58579 0.082429 -0.00054511 0.23358 -0.042757 0.16182
1495 0.10328 0.12082 0.0047273 0.066054 -0.029919 0.55279 0.067928 0.010394 0.18092 -0.011279 0.16465
1496 0.10443 0.079641 0.022325 0.0686 -0.010001 0.56971 0.071848 0.0059938 0.11222 -0.01876 0.12913
1497 0.085907 0.090718 0.0070928 0.052677 -0.0014437 0.58826 0.098748 0.018433 0.10895 -0.015441 0.17183
1498 0.084701 0.10956 -0.016719 0.055944 -0.0083461 0.5837 0.084217 0.026853 0.10073 -0.017842 0.1537
1499 0.080305 0.073844 0.0045584 0.08228 -0.021949 0.57767 0.093457 0.028122 0.11359 -0.0070237 0.12232
1500 0.086839 0.10574 -0.0047738 0.044037 -0.016141 0.49348 0.086876 0.020602 0.1992 -0.004465 0.13856
1501 0.066173 0.090779 -0.010176 0.038084 -0.0075436 0.45313 0.078096 0.044981 0.28813 -0.0025263 0.16486
1502 0.055386 0.079986 -0.022498 0.04609 -0.020406 0.46434 0.074165 0.035551 0.23989 -0.0087276 0.13849
1503 0.06639 0.073284 -0.02421 0.043427 -0.045759 0.44007 0.057545 0.00789 0.25811 -0.010919 0.18543
1504 0.063364 0.088841 0.014347 0.062914 -0.030551 0.44113 0.075454 0.048499 0.2387 0.0035799 0.18377
1505 0.066078 0.058799 -0.0095849 0.0456 -0.011434 0.42633 0.039074 0.043509 0.13994 -0.029671 0.15146
1506 0.028212 0.025356 -0.064827 -0.0064128 -0.042306 0.39182 0.047273 -0.0012916 0.10803 -0.033813 0.12523
1507 0.075866 0.061564 -0.029669 0.059764 0.021361 0.42767 0.073693 0.045618 0.12746 -0.041264 0.13961
1508 0.04283 0.052342 -0.012781 0.034451 -0.0078411 0.40944 0.081553 0.021387 0.12499 -0.046305 0.1493
1509 0.070913 0.086129 0.010806 0.028047 -0.016914 0.40446 0.052462 0.0078468 0.18588 -0.029537 0.1651
1510 0.064177 0.082387 0.00080408 0.064474 -0.015966 0.39566 0.10401 0.042386 0.31829 -0.0079879 0.17228
1511 0.054421 0.082914 -0.011488 0.030371 -0.022659 0.39119 0.11423 0.015986 0.26838 -0.012109 0.1384
1512 0.045825 0.041222 -0.02816 0.013447 -0.051251 0.35213 0.092171 0.014965 0.25792 -0.03249 0.17931
1513 0.056899 0.025349 -0.045053 0.007724 -0.040094 0.31987 0.03881 -0.014915 0.24289 -0.038542 0.16262
1514 0.044713 0.024667 -0.021785 0.010951 -0.040456 0.33541 0.05082 -0.0023359 0.25431 -0.032363 0.22274
1515 0.040617 0.040244 -0.011507 0.010947 -0.021779 0.34851 0.084829 0.030134 0.36477 -0.013134 0.21985
1516 0.038961 0.019492 -0.019569 -0.028716 -0.011211 0.32745 0.027719 -0.012517 0.31041 -0.056436 0.174
1517 0.047894 0.02592 -0.016041 -0.013879 -0.035483 0.30707 0.050059 0.011602 0.28376 -0.035477 0.17416
1518 0.051838 0.026257 -0.0048336 -0.0078726 -0.027696 0.29219 0.032208 0.0094519 0.17133 -0.037338 0.1685
1519 0.042382 0.034825 -0.023696 -0.012906 -0.038208 0.29335 0.036478 -0.013099 0.18308 -0.024829 0.1489
1520 0.042196 0.014392 -0.019538 -0.034439 -0.054881 0.26088 0.034567 -0.0046392 0.21332 -0.049261 0.11587
1521 0.0196 0.0306 0.05077 0.0015875 -0.031373 0.28995 0.064557 0.01118 0.36292 -0.017202 0.13739
1522 0.033344 0.024707 -0.0015325 -0.025286 -0.049826 0.27893 0.038056 0.0031698 0.34023 -0.034413 0.12764
1523 -0.0057524 0.0085749 -0.024835 -0.052269 -0.071728 0.22528 -0.0074542 -0.0048608 0.33728 -0.040185 0.10326
1524 -0.0061486 -0.0059175 -0.040957 -0.078362 -0.045711 0.22248 0.0025054 -0.020141 0.33335 -0.045636 0.16117
1525 0.039125 0.01815 0.015551 -0.030576 -0.040803 0.24213 0.026825 0.019788 0.346 -0.035177 0.16467
1526 0.012479 -0.0074424 -0.038341 -0.056469 -0.066416 0.23886 0.026974 0.0025476 0.34564 -0.051388 0.13999
1527 0.054443 0.033535 -0.015104 -0.031972 -0.035928 0.22889 0.038594 0.014357 0.45637 -0.0048397 0.23785
1528 0.018877 0.0090627 -0.023556 -0.027756 -0.0084109 0.21554 0.044084 0.00088651 0.41414 -0.043811 0.16731
1529 0.045381 0.05209 0.00095206 -0.047229 -0.028823 0.21951 0.046313 0.017256 0.33225 -0.0085623 0.19532
1530 0.034095 0.028238 -0.03824 -0.046352 -0.046066 0.22347 0.049433 0.042945 0.23885 -0.044104 0.12594
1531 0.016958 0.0082754 -0.054062 -0.062276 -0.040878 0.17189 0.041482 0.015125 0.22594 -0.038315 0.11663
1532 0.037952 0.0089029 0.0068254 -0.033299 -0.041281 0.21725 0.040852 0.027774 0.29816 0.011954 0.14712
1533 0.038636 0.0083905 0.035373 -0.043592 -0.035403 0.19743 0.032781 0.031694 0.38957 -0.014227 0.14283
1534 0.03206 0.020228 -0.007689 -0.065996 -0.033936 0.20607 0.021571 0.022513 0.41551 -0.031939 0.15542
1535 0.002334 -0.00085441 -0.028791 -0.075289 -0.020918 0.18284 0.0084804 -0.013257 0.30988 -0.04007 0.12051
1536 0.044398 0.019073 -0.045313 -0.027452 0.013569 0.18785 0.0229 0.013592 0.27284 -0.024121 0.14986
1537 0.016142 -0.0028393 -0.0064056 -0.056046 0.034477 0.18722 0.01372 -0.0068784 0.21386 -0.033863 0.15757
1538 0.0012856 -0.010532 -0.045798 -0.046499 0.043004 0.17224 0.016479 0.0048211 0.18567 -0.044564 0.10986
1539 0.0078494 -0.018434 -0.04854 -0.093842 0.037472 0.16737 -0.0067114 0.022971 0.20828 -0.019315 0.12516
1540 0.020233 -0.044307 -0.046042 -0.078535 0.022439 0.14248 -0.0029518 0.02315 0.30696 -0.028796 0.14514
1541 0.016137 -0.016639 0.0033655 -0.070839 0.052687 0.13437 0.020198 0.046809 0.31114 -0.027798 0.12091
1542 0.024661 -0.011042 -0.011617 -0.030712 0.010354 0.14664 0.019707 0.039319 0.3312 0.014391 0.13492
1543 0.0088049 -0.027614 -0.047609 -0.059805 -0.025688 0.10082 0.022917 0.0045584 0.35601 -0.04137 0.10361
1544 0.024099 0.0014136 -0.0084611 -0.037529 -0.019851 0.15226 0.028416 0.020018 0.26331 -0.015682 0.19442
1545 0.027643 -0.013719 -0.031943 -0.024732 -0.019453 0.14462 0.022666 0.027617 0.2168 0.0017372 0.17653
1546 0.022436 -0.024911 -0.018926 -0.015665 -0.012756 0.15705 0.025905 0.019637 0.21614 0.024106 0.20839
1547 -0.0083596 -0.038954 -0.050828 -0.075999 0.0024217 0.08876 -0.028605 -0.016994 0.17353 -0.044055 0.21234
1548 0.010684 -0.022166 -0.04041 -0.044682 0.016999 0.13298 0.027665 0.067486 0.22633 0.0046033 0.15003
1549 0.012628 -0.041819 -0.050042 -0.037175 0.044317 0.13035 -0.0012359 0.063835 0.2707 -0.050348 0.15431
1550 0.004792 -0.036211 -0.060564 -0.045579 0.042324 0.11301 -0.0028163 0.051315 0.2827 0.033411 0.14931
1551 -0.0091842 -0.034963 0.0017434 -0.036912 0.054892 0.1095 0.0090732 0.050554 0.30256 0.039799 0.10913
1552 -0.0079003 -0.055136 -0.019089 -0.056915 0.050369 0.10196 -0.022027 0.072334 0.25998 0.089008 0.11765
1553 -0.0073864 -0.024288 -0.037241 -0.021379 0.020827 0.096463 0.047062 0.093293 0.24057 0.069057 0.12728
1554 -0.0028326 -0.038871 -0.051213 -0.063222 -0.0020457 0.082537 -0.016118 0.033332 0.17508 0.033846 0.14786
1555 -0.0016387 -0.035063 -0.061775 -0.089845 -0.011768 0.069781 -0.010769 0.057532 0.15743 -0.0010157 0.16377
1556 -0.00025485 -0.013906 -0.018538 -0.051228 -0.0060207 0.076675 0.020671 0.070341 0.1949 0.002823 0.24684
1557 0.008229 -0.020718 0.05491 -0.044402 0.0036368 0.096689 0.028611 0.049531 0.17078 -0.0055083 0.30504
1558 -0.0060371 -0.020451 0.015378 -0.058995 0.036114 0.079903 0.0121 0.01508 0.16213 0.00021045 0.20021
1559 -0.030823 -0.045543 0.064556 -0.10577 0.049632 0.070927 -0.01996 -0.0033703 0.21601 0.055259 0.15493
1560 -0.019479 0.0015645 -0.014607 -0.098572 0.075139 0.07578 0.016419 0.026869 0.29455 0.10517 0.14113
1561 -0.013466 -0.026958 -0.037289 -0.092805 0.10208 0.065224 -0.0022113 0.030859 0.26939 0.12818 0.13907
1562 -0.029612 -0.04459 -0.013721 -0.084288 0.10259 0.068968 -0.0051017 0.050298 0.26299 0.11073 0.16709
1563 -0.018468 -0.014763 -0.038193 -0.094452 0.10733 0.055842 0.013008 0.067508 0.17884 0.16654 0.16099
1564 -0.0047339 -0.016695 0.021055 -0.091105 0.073759 0.067396 0.014317 0.077007 0.16128 0.055823 0.20283
1565 0.0037099 0.0076323 0.12593 -0.094338 0.062797 0.11169 0.014377 0.085297 0.20765 0.032801 0.24006
1566 0.0043938 -0.01732 0.0298 -0.082612 0.045444 0.075774 -0.0044836 0.046446 0.16345 0.03305 0.30029
1567 0.028978 -0.0046326 0.076068 -0.11856 0.027392 0.040957 -0.000694 0.032195 0.16399 0.045049 0.29669
1568 -0.0017485 -0.023495 0.065986 -0.084198 0.10034 0.087381 0.019536 0.033845 0.15645 0.040908 0.28155
1569 0.0053354 0.0077525 0.10909 -0.087982 0.14983 0.076325 0.044525 0.046404 0.25298 0.061356 0.28649
1570 -0.0038907 -0.01433 0.11392 -0.10912 0.15104 0.082819 0.025595 0.033594 0.2379 0.11084 0.19371
1571 0.0084731 -0.010412 0.064459 -0.10041 0.1651 0.075473 0.044294 0.089793 0.29514 0.094184 0.21319
1572 -0.016153 -0.032035 0.018257 -0.10503 0.14727 0.053357 0.062554 0.086003 0.24577 0.061242 0.17956
1573 0.011731 -0.014967 0.037755 -0.086535 0.16016 0.079851 0.023503 0.12001 0.22328 0.056791 0.17266
1574 -0.025215 -0.02724 0.12609 -0.096918 0.15637 0.036054 -0.0041272 0.087802 0.14121 0.10247 0.21157
1575 -0.010761 -0.025552 0.17679 -0.088631 0.17452 0.062288 0.020322 0.12487 0.16381 0.1937 0.28771
1576 0.0020025 -0.020605 0.099938 -0.11722 0.17183 0.069742 0.0033919 0.12329 0.14326 0.20571 0.40314
1577 -0.0046437 -0.008167 0.13954 -0.064328 0.18887 0.080216 0.024631 0.18085 0.11868 0.15069 0.33865
1578 -0.0067398 -0.0039395 0.080204 -0.066771 0.19364 0.06849 0.010551 0.13603 0.16206 0.088465 0.36506
1579 -0.0013559 -0.044262 0.041071 -0.072425 0.18241 0.036424 0.0063906 0.11183 0.15728 0.053143 0.28677
1580 -0.023452 0.00079565 0.052609 -0.093698 0.17738 0.050808 -0.0085899 0.097528 0.22727 0.046542 0.21992
1581 0.012072 0.019433 0.052017 -0.082001 0.19714 0.063171 0.02579 0.060288 0.27327 0.092101 0.2331
1582 -0.0044143 0.0072108 0.069645 -0.042435 0.21439 0.092055 0.022309 0.075037 0.27672 0.08366 0.22979
1583 -0.0023705 0.052428 0.077753 -0.028498 0.21881 0.12483 0.0032788 0.053617 0.21307 0.10454 0.23043
1584 0.0089434 0.10338 0.11328 -0.041421 0.19773 0.17899 0.0078483 0.085656 0.14419 0.11998 0.24131
1585 -0.011573 0.063793 0.11806 -0.076055 0.18935 0.071957 -0.014992 0.14023 0.1024 0.088356 0.2996
1586 0.022011 0.093981 0.13005 -0.071198 0.21871 0.092251 0.013107 0.17129 0.12259 0.1547 0.38616
1587 -0.003985 0.068239 0.088964 -0.11129 0.21522 0.051795 0.013207 0.15878 0.12023 0.13827 0.42447
1588 -0.0061711 0.058466 0.15884 -0.078194 0.203 0.079679 0.022157 0.20329 0.11535 0.15636 0.40989
1589 -0.012767 0.019564 0.14564 -0.11407 0.20743 0.065242 0.013726 0.15767 0.099765 0.14899 0.41502
1590 0.022227 0.049551 0.26361 -0.080821 0.242 0.082856 0.040686 0.16737 0.13541 0.12341 0.49624
1591 0.03701 0.039389 0.17541 -0.089484 0.20065 0.07226 0.025215 0.14181 0.13678 0.077438 0.43247
1592 0.017154 0.011516 0.26035 -0.093768 0.20415 0.047244 0.027745 0.086082 0.10129 0.082687 0.47357
1593 0.011488 0.012754 0.20971 -0.12237 0.22899 0.031838 0.029414 0.091901 0.10654 0.059685 0.45163
1594 -0.011318 -0.010429 0.18255 -0.13016 0.20504 0.025242 0.065534 0.077721 0.11229 0.089224 0.49578
1595 -0.014884 0.00079901 0.28759 -0.1098 0.20329 0.027376 0.019153 0.10302 0.099549 0.13468 0.46676
1596 0.0016798 0.026367 0.30544 -0.063051 0.20836 0.031209 0.035653 0.19248 0.10617 0.19283 0.47964
1597 -0.010096 0.078544 0.27245 -0.012204 0.23335 0.066753 0.0082025 0.22899 0.064127 0.21508 0.34904
1598 0.0033675 0.13843 0.2938 -0.090988 0.23766 0.057657 0.032902 0.26209 0.089681 0.11916 0.34044
1599 -0.010699 0.067839 0.30925 -0.11075 0.19921 0.019201 -0.019278 0.26608 0.088175 0.070888 0.31685
1600 -0.011195 0.038217 0.36765 -0.12018 0.17235 0.0081049 0.0067211 0.255 0.056289 0.056056 0.35329
1601 -0.012321 0.028904 0.30233 -0.12818 0.16024 0.011729 0.025911 0.26074 0.074173 0.046545 0.4117
1602 -0.007997 -0.0036081 0.3231 -0.13226 0.13271 0.020723 0.05357 0.29475 0.056007 0.054884 0.48026
1603 -0.016153 -0.0049005 0.37236 -0.13449 0.13308 0.019516 0.05793 0.31232 0.073491 0.14932 0.51089
1604 -0.0080193 -0.006303 0.37122 -0.12345 0.12952 0.01194 0.042079 0.31653 0.023064 0.186 0.52059
1605 0.012115 0.016885 0.4163 -0.11593 0.13038 0.020064 0.020249 0.2988 0.068188 0.16583 0.5594
1606 0.0072285 0.021162 0.40726 -0.10113 0.14112 0.050638 0.023798 0.29111 0.056792 0.1948 0.50979
1607 0.0094323 0.01183 0.44076 -0.10611 0.13201 0.027252 0.018348 0.23924 0.045876 0.16246 0.59896
1608 0.013846 0.020377 0.46887 -0.087681 0.14792 0.049336 0.033618 0.26109 0.06722 0.14043 0.58333
1609 -0.0035599 0.0042548 0.40558 -0.1044 0.1098 0.02968 0.0096071 0.26393 0.059424 0.1045 0.59746
1610 -0.016656 -0.035998 0.45985 -0.13516 0.11069 0.029923 0.029667 0.33069 0.047328 0.083604 0.59613
1611 0.0011478 0.02645 0.50828 -0.088901 0.11638 0.022227 0.078276 0.39287 0.053212 0.12806 0.63602
1612 -0.030088 0.0098875 0.48438 -0.12148 0.09234 0.023241 0.098076 0.39807 0.043306 0.16718 0.64551
1613 0.020556 0.023105 0.51797 -0.10386 0.095177 0.067705 0.056275 0.41151 0.02864 0.25187 0.60204
1614 0.010869 0.024573 0.51958 -0.12288 0.085045 0.031499 0.065715 0.38375 0.048734 0.25411 0.59976
1615 0.0040532 0.01448 0.54741 -0.099894 0.088262 0.019793 0.088894 0.39905 0.056908 0.25963 0.69067
1616 0.011397 0.026458 0.52987 -0.073597 0.08 0.032187 0.12358 0.38594 0.014482 0.15303 0.63782
1617 -0.012669 -0.027545 0.46509 -0.11566 0.070127 0.0059705 0.10144 0.37638 0.021386 0.117 0.64159
1618 -0.010045 0.0092728 0.53302 -0.086634 0.068245 0.039054 0.11624 0.36667 0.04665 0.10545 0.65044
1619 -0.017021 0.04487 0.55926 -0.030667 0.054602 0.0098582 0.10506 0.38265 -0.022636 0.17148 0.61271
1620 -0.025587 0.050728 0.54399 -0.10613 0.0427 0.0084421 0.14231 0.43702 0.028498 0.20799 0.63462
1621 0.018626 0.12947 0.6 -0.073784 0.054597 0.054416 0.19069 0.47392 0.045122 0.24563 0.69365
1622 -0.01603 0.13869 0.57326 -0.0035771 0.041645 0.03837 0.1537 0.39701 0.042426 0.19602 0.6213
1623 -0.0012758 0.11136 0.62017 -0.06124 0.045872 0.0092437 0.16256 0.40867 0.03236 0.20839 0.61669
1624 -0.006872 0.023088 0.63092 -0.086094 0.03592 0.076658 0.15947 0.39122 0.027874 0.30309 0.64678
1625 -0.0071881 0.037116 0.63645 -0.057057 0.054517 0.025021 0.17255 0.40352 0.033278 0.26774 0.63423
1626 0.012426 0.033623 0.6228 -0.06539 0.042735 0.054855 0.13894 0.41676 0.013752 0.35987 0.6069
1627 0.0077096 0.026161 0.60802 -0.026344 0.028952 0.068459 0.18444 0.46702 0.052396 0.20237 0.59672
1628 0.0023335 0.038008 0.6209 0.010933 0.02623 0.036073 0.17653 0.44761 0.0023995 0.14638 0.59246
1629 0.0091174 0.074786 0.64133 0.09023 0.036417 0.081937 0.18852 0.44748 0.054714 0.15989 0.61911
1630 -0.014219 0.097033 0.60424 -0.051304 0.025405 0.053181 0.20901 0.40852 0.042717 0.32432 0.62384
1631 0.024835 0.051251 0.62473 -0.020997 0.012822 0.050185 0.20622 0.39034 0.025901 0.34943 0.60789
1632 0.024609 0.1421 0.64866 0.20016 0.0294 0.074178 0.23442 0.36503 0.048505 0.37572 0.57518
1633 0.030263 0.13041 0.57348 0.019586 0.010317 0.13449 0.20168 0.32802 0.031609 0.33512 0.49413
1634 0.0087467 0.071564 0.58738 -0.066047 0.0022949 0.015406 0.21374 0.30005 0.012763 0.38886 0.48743
1635 -0.0078694 0.066561 0.58539 -0.05776 -0.0040776 0.05476 0.17067 0.31182 0.0045273 0.32296 0.48906
1636 0.0040844 0.092349 0.54651 -0.037513 0.01664 0.048314 0.19422 0.38733 0.012171 0.4058 0.46642
1637 0.033028 0.22441 0.5995 0.042063 0.022697 0.13718 0.23811 0.46823 0.048495 0.36784 0.49212
1638 0.0044322 0.21512 0.54211 0.04644 -0.002295 0.23203 0.2201 0.40534 -0.026741 0.36688 0.45444
1639 0.002506 0.22567 0.57519 0.037777 0.0062725 0.22393 0.2608 0.41712 0.0031431 0.40006 0.46467
1640 -0.01212 0.17795 0.51706 0.21945 0.01605 0.24028 0.26821 0.40785 -0.016503 0.41469 0.45562
1641 -0.021546 0.11882 0.47403 0.2593 0.010337 0.27609 0.27268 0.36859 0.008951 0.42043 0.44766
1642 0.0012976 0.11606 0.42275 0.295 0.006775 0.39809 0.27319 0.39953 0.002845 0.38813 0.42966
1643 -0.014858 0.096412 0.43327 0.2452 0.00040251 0.31753 0.2594 0.38587 -0.005651 0.40856 0.39192
1644 -0.0033546 0.22282 0.43788 0.30171 0.00121 0.34304 0.24086 0.39038 -0.0047571 0.41797 0.43817
1645 0.015789 0.30132 0.44313 0.29724 0.00063752 0.37065 0.26769 0.42356 0.016637 0.39507 0.44603
1646 -6.9008e-06 0.23706 0.47252 0.36426 -0.004955 0.40708 0.23063 0.40542 0.015471 0.41286 0.40771
1647 0.027007 0.26347 0.46913 0.41757 0.0017825 0.46614 0.27207 0.40903 -0.0052452 0.3663 0.39855
1648 0.057901 0.3385 0.45845 0.45771 0.01109 0.31369 0.30429 0.45595 0.044759 0.43968 0.42852
1649 0.039335 0.33824 0.45627 0.4324 -0.0058724 0.24533 0.2558 0.36393 0.011583 0.47886 0.40391
1650 -0.0052514 0.23445 0.41159 0.41137 -0.016455 0.20774 0.21475 0.31632 -0.019143 0.3689 0.35289
1651 0.027832 0.20186 0.41642 0.52131 -0.0043874 0.23603 0.22171 0.30684 0.0073207 0.41269 0.40998
1652 0.014706 0.16496 0.37586 0.56057 -0.02078 0.28767 0.20199 0.29698 0.0063946 0.36149 0.34198
1653 0.0074002 0.2491 0.36647 0.49582 -0.038742 0.33504 0.15522 0.27709 -0.045141 0.33671 0.34927
1654 0.019994 0.32454 0.37054 0.54186 -0.017385 0.40803 0.23987 0.30055 -0.031187 0.29473 0.32787
1655 0.024008 0.33833 0.36964 0.57951 -0.0038974 0.43146 0.25313 0.35297 0.015227 0.31153 0.3422
1656 0.019852 0.28984 0.35042 0.577 -0.01075 0.41982 0.27214 0.36996 -0.01819 0.28053 0.37935
1657 0.025276 0.22629 0.32432 0.52445 -0.027542 0.4185 0.23804 0.36053 -0.039166 0.272 0.31981
1658 0.043039 0.20338 0.36964 0.61624 -0.0062349 0.39307 0.2653 0.33772 -0.00055161 0.29682 0.33763
1659 0.024843 0.1898 0.30497 0.63185 -0.023117 0.31574 0.22762 0.31626 -0.011328 0.28412 0.35844
1660 -0.019413 0.13928 0.30366 0.59793 -0.02896 0.23981 0.21786 0.25515 -0.031614 0.26931 0.3108
1661 -0.0023289 0.20442 0.26965 0.61385 -0.037372 0.24927 0.20623 0.25204 -0.03185 0.26535 0.26534
1662 0.005215 0.31651 0.28068 0.61388 -0.043685 0.22233 0.20732 0.24389 -0.028126 0.23624 0.31327
1663 0.027849 0.34588 0.27494 0.68344 -0.037487 0.28122 0.18534 0.26359 -0.038082 0.24705 0.31194
1664 -0.0021573 0.33836 0.28827 0.72595 -0.02192 0.39702 0.1674 0.27 -0.025838 0.22816 0.31317
1665 0.017197 0.32322 0.28178 0.72232 -0.019852 0.43359 0.18476 0.27021 -0.025324 0.24612 0.28948
1666 0.01522 0.29064 0.26628 0.74011 -0.029685 0.40933 0.15846 0.28746 -0.04236 0.22153 0.26938
1667 0.0020443 0.27806 0.23895 0.75517 -0.036837 0.40913 0.15891 0.29617 -0.027226 0.20952 0.29997
1668 0.020478 0.31464 0.24029 0.75213 -0.02316 0.46449 0.14117 0.31358 -0.014762 0.19462 0.31414
1669 0.024032 0.3337 0.2112 0.78271 -0.045882 0.41795 0.10829 0.26193 -0.062738 0.17705 0.27249
1670 0.023816 0.30589 0.21494 0.71391 -0.040125 0.30303 0.12776 0.24753 -0.033784 0.15838 0.25308
1671 0.02421 0.32695 0.20209 0.75906 -0.028637 0.29865 0.14179 0.2391 -0.02206 0.16398 0.29629
1672 0.049504 0.32998 0.20371 0.77306 -0.01708 0.31714 0.15547 0.24089 -0.019446 0.18256 0.26561
1673 0.039997 0.35106 0.19512 0.76043 -0.026752 0.29632 0.15192 0.24161 -0.0085422 0.18465 0.27869
1674 0.036041 0.34064 0.19636 0.7527 -0.043645 0.43943 0.11571 0.21592 -0.025448 0.15142 0.25821
1675 0.036635 0.31839 0.19309 0.71883 -0.023137 0.43666 0.10644 0.22038 -0.019244 0.17579 0.255
1676 0.012339 0.29683 0.17541 0.69881 -0.03262 0.44704 0.078687 0.19079 -0.05843 0.12414 0.23607
1677 0.040333 0.32591 0.16248 0.7701 -0.026412 0.46149 0.079566 0.19544 -0.032996 0.14087 0.22885
1678 0.042407 0.30402 0.16562 0.80284 -0.018705 0.51241 0.1067 0.19993 0.016298 0.1501 0.23817
1679 0.066381 0.31138 0.13478 0.68112 -0.0089772 0.47971 0.092246 0.18502 -0.0080784 0.13024 0.23121
1680 0.089415 0.35526 0.17145 0.78856 -0.0011497 0.52692 0.11808 0.22097 0.0078955 0.17248 0.28182
1681 0.047508 0.32505 0.15833 0.7622 -0.017372 0.54522 0.1167 0.19976 0.0044295 0.14682 0.24306
1682 0.048172 0.33909 0.15356 0.65921 -0.036295 0.56615 0.10953 0.20034 -0.017027 0.12361 0.24516
1683 0.060366 0.32998 0.14983 0.60436 -0.033807 0.5586 0.087914 0.18054 -0.034963 0.12829 0.23891
1684 0.05342 0.30783 0.11807 0.5518 -0.03871 0.56988 0.10919 0.18366 -0.0078886 0.13828 0.20488
1685 0.046014 0.26193 0.14261 0.54617 -0.025462 0.54354 0.098193 0.16752 -0.030765 0.11064 0.22968
1686 0.0016077 0.27279 0.10703 0.56241 -0.0031947 0.55327 0.073102 0.171 0.043159 0.078186 0.1762
1687 0.017312 0.25549 0.096053 0.55271 -0.0046771 0.51029 0.090412 0.15346 -0.011357 0.085585 0.19802
1688 0.020545 0.24966 0.10622 0.54672 0.01213 0.53831 0.090411 0.16739 -0.030223 0.066133 0.22284
1689 0.072049 0.27372 0.12449 0.53595 -0.020972 0.55771 0.093781 0.1543 -0.033709 0.076432 0.2363
1690 0.056543 0.26957 0.082696 0.4794 -0.045725 0.51259 0.056901 0.10849 -0.087265 0.044931 0.1818
1691 0.085057 0.24436 0.094974 0.46819 -0.035997 0.56633 0.07104 0.1413 -0.041571 0.03725 0.18846
1692 0.077661 0.22698 0.079372 0.43669 -0.04633 0.51267 0.06873 0.10511 -0.074077 0.040368 0.178
1693 0.083085 0.20416 0.10775 0.4521 -0.040132 0.57407 0.080539 0.1415 0.029327 0.069037 0.17145
1694 0.055249 0.23645 0.093357 0.41065 -0.00065459 0.48707 0.076349 0.1285 -0.026989 0.069916 0.18438
1695 0.047133 0.19811 0.10988 0.39326 -0.043567 0.42661 0.063858 0.12554 0.046645 0.091784 0.19414
1696 0.054866 0.1999 0.098693 0.40921 -0.03896 0.41126 0.075938 0.13145 0.023139 0.1068 0.16994
1697 0.04 0.1867 0.07282 0.32315 -0.052222 0.38082 0.067117 0.1134 -0.026787 0.074392 0.16925
1698 0.044884 0.1857 0.093398 0.35998 -0.028025 0.46746 0.072287 0.14474 -0.010013 0.072081 0.21995
1699 0.083028 0.18217 0.064706 0.30239 -0.036657 0.46877 0.087836 0.10473 -0.015449 0.069309 0.15293
1700 0.098952 0.1763 0.10736 0.31412 0.01656 0.55616 0.095446 0.12076 -0.0054452 0.056498 0.17305
1701 0.12861 0.1769 0.049402 0.27746 -0.025262 0.50092 0.071036 0.089233 0.057739 0.056417 0.14581
1702 0.09111 0.16674 0.10685 0.31527 0.016955 0.45262 0.084155 0.13034 0.11884 0.076245 0.21367
1703 0.039253 0.16085 0.060547 0.2425 -0.024447 0.37685 0.060385 0.093162 0.042767 0.035854 0.13607
1704 0.034827 0.14317 0.023425 0.23302 -0.0016295 0.34783 0.041424 0.10296 0.061881 0.039593 0.1411
1705 0.034561 0.12722 0.047083 0.23157 -0.011022 0.33972 0.050074 0.093931 0.14247 0.040772 0.11452
1706 0.054035 0.15295 0.053081 0.23135 0.0015555 0.36601 0.073403 0.07019 0.031949 0.05372 0.14459
1707 0.083089 0.083095 0.020928 0.18024 0.025923 0.37854 0.041373 0.06302 -0.023148 0.027549 0.10983
1708 0.080453 0.10809 0.012556 0.17686 0.023181 0.38898 0.063172 0.061579 -0.032374 0.011088 0.11113
1709 0.157 0.15943 0.074094 0.19827 0.048958 0.4636 0.060412 0.086539 0.0027804 0.051476 0.15232
1710 0.14757 0.1605 0.053842 0.24226 0.086636 0.44015 0.090052 0.1252 0.037874 0.076185 0.12946
1711 0.10111 0.16107 0.05217 0.20932 0.086663 0.39 0.080051 0.098418 0.12324 0.068404 0.17621
1712 0.054328 0.107 0.029167 0.22529 0.059331 0.36294 0.068711 0.10265 0.17989 0.061563 0.12951
1713 0.058072 0.11855 0.039145 0.15588 0.015148 0.33151 0.05729 0.071226 0.16616 0.042861 0.14305
1714 0.11024 0.12221 0.042043 0.18676 0.0015256 0.3187 0.05581 0.074686 0.09724 0.03135 0.1158
1715 0.11711 0.078046 0.012851 0.17602 -0.0060369 0.28494 0.037119 0.061305 0.034364 0.010649 0.10459
1716 0.1766 0.14903 0.090868 0.17594 0.012041 0.32284 0.073289 0.091305 0.017858 0.034167 0.16798
1717 0.16791 0.1259 0.045266 0.13727 0.046878 0.33013 0.053368 0.066794 0.010312 0.039546 0.12573
1718 0.12694 0.11693 0.025444 0.16244 0.071236 0.30156 0.049328 0.058944 0.0097961 0.021705 0.10468
1719 0.077745 0.093526 0.039652 0.15201 0.093853 0.2586 0.057437 0.062993 0.13718 0.036414 0.13206
1720 0.047849 0.066494 0.0095096 0.1137 0.11357 0.25832 0.049687 0.053293 0.12667 0.019172 0.079342
1721 0.087763 0.076251 0.0052274 0.084175 0.089838 0.24871 0.059767 0.044062 0.14193 0.047621 0.082659
1722 0.10811 0.079309 0.029615 0.092532 0.11152 0.23217 0.043556 0.042102 0.18227 0.01269 0.078425
1723 0.13496 0.050486 0.018143 0.078288 0.11576 0.25338 0.051446 0.068761 0.17696 0.012888 0.10812
1724 0.1792 0.074944 0.011631 0.077165 0.12758 0.21043 0.043935 0.054331 0.18985 0.023547 0.11272
1725 0.17386 0.073491 0.027849 0.11 0.16446 0.2509 0.070705 0.04954 0.093594 0.050126 0.11769
1726 0.17733 0.1067 -0.031474 0.054338 0.14425 0.21953 0.041724 0.029559 0.037858 0.0099245 0.073682
1727 0.14264 0.067887 0.055464 0.063415 0.17336 0.21371 0.049634 0.039179 0.028832 0.030623 0.068948
1728 0.10149 0.053754 -0.0068881 0.034142 0.16427 0.20777 0.030433 0.023868 0.029646 0.009042 0.067345
1729 0.1495 0.10655 0.01508 0.077308 0.18377 0.23476 0.069193 0.070078 0.16228 0.055111 0.068891
1730 0.17746 0.090839 -0.013783 0.031505 0.16845 0.18677 0.029493 0.044787 0.15796 0.019359 0.12325
1731 0.18399 0.087897 -0.021795 0.036112 0.17211 0.21484 0.060812 0.047807 0.26957 0.019468 0.084144
1732 0.20743 0.058994 -0.0063769 0.028999 0.18882 0.19433 0.046912 0.038606 0.22057 0.0063568 0.087701
1733 0.23469 0.099622 0.017071 0.053915 0.19534 0.18348 0.069321 0.045866 0.27644 0.021506 0.11317
1734 0.19398 0.066229 0.0014087 0.059512 0.19842 0.16084 0.051201 0.036705 0.30297 0.023014 0.090434
1735 0.17884 0.083107 -0.0038236 0.015929 0.19097 0.18975 0.04974 0.038755 0.16139 0.032843 0.10857
1736 0.14292 0.023655 -0.0085458 -0.021395 0.18891 0.14876 0.0201 0.012644 0.11187 0.016722 0.072077
1737 0.15817 0.047822 0.014602 -0.010648 0.18926 0.16237 0.029389 0.012483 0.074971 0.0307 0.077023
1738 0.1986 0.03764 -0.00089019 0.0067686 0.22656 0.19449 0.027909 0.028403 0.087555 0.045339 0.04787
1739 0.22656 0.050897 0.010518 0.0096053 0.21617 0.15366 0.045588 0.032972 0.23223 0.011668 0.082327
1740 0.22311 0.021805 -0.010595 0.010412 0.21024 0.13153 0.029308 0.031772 0.25017 0.017227 0.10183
1741 0.21942 0.041072 0.0045332 0.033099 0.21388 0.1889 0.043358 0.031011 0.29263 0.0054853 0.07675
1742 0.15133 0.0392 -0.006929 -0.018895 0.19124 0.11966 0.033717 0.020181 0.28927 -0.021776 0.080386
1743 0.16017 0.028937 0.019079 0.023302 0.2078 0.16448 0.030617 0.04229 0.29936 0.0044727 0.088303
1744 0.11344 -0.004235 -0.019343 0.0093188 0.22394 0.13079 0.025716 0.01533 0.35976 0.018361 0.064359
1745 0.15871 0.034513 0.0061743 0.021975 0.2324 0.13373 0.028846 0.031819 0.27438 0.03389 0.10238
1746 0.16862 0.01676 -0.035918 -0.023608 0.19247 0.13535 0.012735 0.00035863 0.26043 0.00029884 0.084332
1747 0.22481 0.046838 -0.01983 -0.031131 0.20479 0.13325 0.0056048 0.0069281 0.32979 0.030588 0.066659
1748 0.19917 0.033555 -0.0024323 -0.010874 0.21033 0.13174 0.019824 0.030928 0.37842 0.026566 0.075885
1749 0.18646 0.015073 -0.0042545 -0.017808 0.21699 0.11581 0.039404 0.015957 0.42389 -0.001315 0.079732
1750 0.15392 0.01446 -0.0077567 -0.033781 0.22413 0.12392 -0.0051365 0.019956 0.4146 -0.0073963 0.087728
1751 0.1325 0.010408 -0.032889 -0.032314 0.20965 0.098598 0.005073 -0.0013841 0.3433 -0.017708 0.052565
1752 0.13318 0.028715 -0.030351 -0.046858 0.2042 0.11465 0.0010026 0.013085 0.35641 0.016571 0.076302
1753 0.14475 0.037573 -0.0098934 -0.041021 0.18935 0.10358 0.026172 0.036725 0.42488 0.02159 0.080708
1754 0.15028 -0.018969 -0.040656 -0.052574 0.17617 0.10132 -0.0094083 -0.0064557 0.42751 -0.022341 0.065365
1755 0.20309 0.0063281 -0.020388 -0.066148 0.18557 0.097843 -0.010379 -0.0032062 0.4008 -0.0023827 0.076031
1756 0.19782 -0.016314 -0.01238 -0.028431 0.20605 0.084787 0.011661 -0.0017168 0.44557 -0.024704 0.058778
1757 0.19621 0.035083 -0.018682 -0.059644 0.18003 0.062541 -0.0030297 0.0019127 0.4715 0.045515 0.051074
1758 0.13843 0.040091 -0.026054 -0.028598 0.15623 0.084405 -0.01035 -0.0066479 0.44543 -0.0016466 0.052001
1759 0.15814 0.039818 0.0030534 -0.0099409 0.15678 0.094249 0.018149 -0.0060284 0.52874 0.038982 0.10897
1760 0.14843 0.011006 -0.038059 -0.065324 0.12761 0.073003 -0.002611 -0.0042989 0.52306 -0.0070892 0.064484
1761 0.16513 0.058733 -0.027051 -0.047198 0.12974 0.083827 0.044419 0.020111 0.51188 0.00063956 0.04403
1762 0.13466 -0.024069 -0.052383 -0.059111 0.11611 0.03696 -0.021742 -0.02063 0.48099 -0.037502 0.025837
1763 0.24837 0.12284 0.0033445 -0.044384 0.13964 0.098784 0.012668 0.0048994 0.53443 0.039167 0.056413
1764 0.24726 0.10119 0.0017723 -0.036757 0.15948 0.094158 0.018217 0.0052289 0.52312 0.012576 0.06688
1765 0.21737 0.12261 -0.0077499 -0.051811 0.19418 0.082142 0.027057 0.025478 0.583 0.019364 0.088487
1766 0.19054 0.093901 -0.037452 -0.085144 0.18391 0.095416 0.028636 0.019958 0.46203 0.027803 0.070873
1767 0.14298 0.065179 -0.076814 -0.080997 0.14007 0.07751 0.0091058 0.0029773 0.36482 0.012832 0.03703
1768 0.13034 0.0084664 -0.058337 -0.080121 0.10647 0.040684 -0.0018746 -0.0078433 0.31066 -0.00055944 0.044616
1769 0.12918 -0.0020061 -0.064409 -0.11132 0.090679 0.040617 -0.019955 -0.032334 0.28913 0.068759 0.016573
1770 0.15591 0.0076015 -0.042581 -0.093337 0.096036 0.039331 0.0089445 -0.027334 0.35999 -0.003962 0.031009
1771 0.21467 0.037449 -0.015713 -0.093311 0.087544 0.059125 0.008184 0.011665 0.46086 0.0098667 0.039376
1772 0.21284 0.034847 -0.042695 -0.087844 0.10689 0.058609 -0.0079064 -0.0060954 0.4467 0.025775 0.041932
1773 0.22959 0.048894 -0.063378 -0.11238 0.085449 0.028183 -0.020507 -0.022956 0.46177 0.030724 0.044309
1774 0.17265 0.026632 -0.06521 -0.069411 0.089586 0.058787 0.0047127 1.3492e-05 0.44776 0.11039 0.054195
1775 0.15289 0.050479 -0.062232 -0.076234 0.071384 0.036621 0.0060222 -0.008107 0.38912 0.0049916 0.041882
1776 0.16426 0.012627 -0.044414 -0.051827 0.081931 0.040105 0.0030218 -0.015298 0.36662 0.08459 0.041168
1777 0.14494 0.012574 -0.084746 -0.085361 0.059249 0.027208 0.0048713 -0.012278 0.33622 0.067229 0.025055
1778 0.20042 0.0092819 -0.045339 -0.095994 0.091286 0.032892 0.026641 -0.0036387 0.29789 0.057118 0.031302
1779 0.19851 -0.0079205 -0.071051 -0.10026 0.060724 0.038646 -0.00024958 -0.020089 0.30376 0.054326 0.016378
1780 0.24998 0.032637 -0.036253 -0.081101 0.067831 0.03307 0.01134 -0.01117 0.39093 0.056395 0.070555
1781 0.25595 0.041855 -0.049175 -0.076904 0.064189 0.059834 0.0019295 0.0056497 0.37907 0.045454 0.024951
1782 0.26096 0.064152 -0.067428 -0.079397 0.050176 0.047548 0.028599 0.0055692 0.42883 0.011763 0.032908
1783 0.20562 0.09562 -0.0543 -0.09619 0.053134 0.041652 -0.021761 -0.051481 0.36998 0.010661 0.052394
1784 0.18798 0.073837 -0.033222 -0.10362 0.053781 0.036715 0.011848 -0.022472 0.33514 0.03578 0.051381
1785 0.17159 0.11832 -0.036724 -0.1202 0.033129 0.042019 0.014318 -0.028482 0.3081 0.090979 0.029417
1786 0.15312 0.097422 -0.043756 -0.13029 0.023426 -0.0019169 -0.0042427 -0.016523 0.24415 0.088797 0.027814
1787 0.14397 0.05898 -0.081179 -0.13722 0.024214 0.006377 -0.030163 -0.025584 0.2317 0.075416 0.0079503
1788 0.18906 0.058637 -0.068581 -0.12263 0.027021 0.017401 -0.0052836 -0.032034 0.21651 0.067335 0.029107
1789 0.21062 0.068345 -0.001693 -0.10321 0.035859 0.010565 0.00035591 -0.014975 0.28237 0.055344 0.059263
1790 0.14208 0.0088926 -0.061735 -0.11325 0.016046 0.0016186 -0.018035 -0.044565 0.29465 -0.0014977 -0.00116
1791 0.14856 0.03463 -0.0076774 -0.1057 0.034964 0.023702 0.012945 -0.042996 0.31702 0.014091 0.073626
1792 0.12454 0.026448 -0.05314 -0.10697 0.029571 0.017256 -0.0021954 -0.028226 0.31538 0.04697 0.006073
1793 0.15099 0.024805 -0.036982 -0.095304 0.048109 0.04183 0.0088941 -0.0068568 0.28947 0.10553 0.03217
1794 0.16105 0.064243 -0.013624 -0.11779 0.027586 0.024374 0.055864 0.0029927 0.27398 0.13152 0.029016
1795 0.14203 0.03887 -0.061896 -0.13561 0.0070237 -0.0015621 0.023533 -0.029428 0.23268 0.11172 -0.0037173
1796 0.14088 0.069858 -0.069128 -0.11501 0.0044812 -0.0076983 0.0071728 -0.052418 0.15355 0.065135 0.019729
1797 0.16908 0.064506 -0.00096069 -0.091407 0.026719 0.025416 0.044992 -6.8945e-05 0.20859 0.066753 0.047806
1798 0.15677 0.089133 -0.073353 -0.12263 0.016336 0.0079195 0.029302 -0.037999 0.18691 0.037262 0.026032
1799 0.13526 0.029751 -0.086435 -0.12185 0.0067137 0.0029133 0.055241 -0.02866 0.23713 0.029591 0.0037688
1800 0.1529 0.054978 -0.073937 -0.10872 0.019941 0.031717 0.089041 -0.012291 0.25647 0.082289 0.033085
1801 0.1205 0.036306 -0.04516 -0.12366 0.019809 0.0023511 0.062301 -0.015621 0.27504 0.16952 0.031452
1802 0.11805 0.014093 -0.061202 -0.13942 0.0088563 0.018125 0.05798 -0.0094716 0.22556 0.16976 0.030458
1803 0.13917 0.041691 -0.058124 -0.1186 0.019304 0.035509 0.06956 0.011778 0.23838 0.16154 0.067165
1804 0.12076 0.039238 -0.020366 -0.11717 0.0094513 -0.0088274 0.055269 0.010177 0.21651 0.085434 0.053491
1805 0.11952 0.030166 -0.038938 -0.13181 0.0093088 0.0067165 0.051789 -0.0084633 0.19139 0.054113 0.012678
1806 0.12955 0.11286 -0.033431 -0.10595 0.010376 0.02148 0.071488 0.014476 0.21822 0.069742 0.029535
1807 0.14403 0.11892 -0.039613 -0.12393 0.0039738 0.016294 0.062328 -0.011114 0.19441 0.14877 0.027941
1808 0.13622 0.12032 -0.062215 -0.12712 -0.0048587 -0.027132 0.046417 -0.039015 0.15705 0.23648 0.012458
1809 0.14552 0.16145 -0.054107 -0.15048 0.0016488 0.0020619 0.062767 -0.0091054 0.19546 0.25105 -0.011066
1810 0.11102 0.14509 -0.047209 -0.10811 0.013796 -0.0045942 0.085416 -0.005516 0.1848 0.30591 0.042681
1811 0.12656 0.1759 -0.065762 -0.12384 0.015294 0.0012297 0.094726 -0.0037065 0.22978 0.15488 0.0096273
1812 0.084665 0.16812 -0.058534 -0.18985 -0.0038286 -0.038636 0.057136 -0.057147 0.16674 0.080964 -0.0076062
1813 0.069029 0.086636 -0.056816 -0.13064 0.011259 0.022917 0.085145 -0.013238 0.14118 0.097813 0.02456
1814 0.066223 0.074924 -0.070618 -0.17784 0.0091964 -0.015349 0.053875 -0.016828 0.15481 0.093281 0.00080687
1815 0.1068 0.068322 -0.04916 -0.11714 0.0034839 0.023965 0.083134 -0.0010187 0.15275 0.18762 0.0065634
1816 0.03177 0.014049 -0.076573 -0.16118 -0.032719 -0.018471 0.072774 -0.039779 0.1089 0.19605 -0.03899
1817 0.080174 0.11388 -0.056335 -0.14838 0.00041889 0.020213 0.085823 -0.01322 0.11594 0.28714 0.025286
1818 0.099828 0.20758 -0.032287 -0.11088 0.0035264 0.024337 0.10431 -0.0005603 0.1213 0.20579 0.029513
1819 0.089092 0.19331 -0.053679 -0.1119 -0.0063761 0.0063106 0.1241 0.0070992 0.15031 0.14272 0.03921
1820 0.063496 0.17867 -0.051232 -0.14177 -0.013089 -0.0069156 0.082972 -0.021731 0.09003 0.096064 -0.024044
1821 0.06465 0.20555 -0.053964 -0.11967 -0.016481 0.0022683 0.10272 0.016118 0.096574 0.098042 0.012963
1822 0.087404 0.25399 -0.052306 -0.0937 0.00091643 0.10342 0.12123 0.039028 0.13579 0.25529 0.024509
1823 0.077887 0.18715 -0.060498 -0.11695 -0.0076361 0.002656 0.098581 0.008237 0.088062 0.31855 -0.024794
1824 0.079131 0.11171 -0.05865 -0.10032 -0.0095986 0.02098 0.11061 0.0039565 0.059146 0.32203 -0.00086775
1825 0.1166 0.11938 -0.056263 -0.10878 0.003299 0.020124 0.11469 0.025726 0.086 0.25176 0.030649
1826 0.080879 0.097135 -0.038105 -0.10091 -0.012764 0.042398 0.11606 0.031515 0.073594 0.1683 0.053215
1827 0.075393 0.15065 -0.075557 -0.11778 -0.024426 -0.015649 0.093579 0.016095 0.059948 0.11196 0.014562
1828 0.056207 0.2395 -0.064019 -0.08616 -0.0048685 0.019315 0.1107 0.063394 0.086332 0.1285 0.070678
1829 0.043281 0.27694 -0.054491 -0.10808 0.004059 0.014109 0.10576 0.044104 0.080596 0.30612 0.028755
1830 0.058444 0.29479 -0.076984 -0.10717 0.0083765 -0.008047 0.052767 0.019633 0.02865 0.32092 0.034681
1831 0.081478 0.22639 -0.030076 -0.045909 0.026414 0.013717 0.12218 0.036323 0.084944 0.34248 0.068208
1832 0.038982 0.16137 -0.020598 -0.12669 0.0021515 -0.0097892 0.12783 0.032642 0.082398 0.19949 0.032395
1833 0.058576 0.14502 -0.07105 -0.11607 -0.014131 -0.017465 0.086586 0.0010016 0.046612 0.14799 0.0069311
1834 0.05297 0.10807 -0.038683 -0.12017 -0.0075135 0.010578 0.10639 -0.006199 0.027966 0.13921 0.038918
1835 0.054864 0.13803 -0.055665 -0.11463 -0.003176 0.0066723 0.086945 -0.013499 0.04827 0.2271 0.039094
1836 0.088838 0.22306 0.016623 -0.086496 0.00020154 0.012726 0.16028 0.02102 0.091964 0.28245 0.034421
1837 0.062422 0.24794 -0.043609 -0.10536 -0.0077009 0.0051801 0.15204 0.030339 0.093017 0.30761 0.047717
1838 0.024775 0.25791 -0.055531 -0.10634 -0.021843 -0.012596 0.15531 0.026259 0.031651 0.26714 -0.0053262
1839 0.036819 0.26088 -0.081054 -0.072916 -0.0026859 -0.0024522 0.14481 0.055298 0.047035 0.17804 0.0327
1840 0.048853 0.19518 -0.068446 -0.10626 0.0086016 0.0055417 0.16253 0.055008 0.048979 0.13681 -0.021653
1841 0.056857 0.15029 -0.052048 -0.044233 -0.00042092 0.0021455 0.12518 0.061917 0.031843 0.16164 0.068903
1842 0.070781 0.10563 -0.04504 -0.062806 -0.0022434 -0.014611 0.1397 0.053237 0.042277 0.27744 0.06348
1843 0.077925 0.16619 -0.024892 0.040641 0.012524 0.039983 0.12729 0.058746 0.061061 0.35683 0.098676
1844 0.039099 0.10752 -0.042615 -0.066813 -0.024298 0.0002071 0.11608 0.015896 0.017265 0.28815 0.024283
1845 0.043812 0.135 -0.046627 0.042104 -0.0068509 0.021161 0.1138 0.034765 0.073499 0.31169 0.04894
1846 0.039016 0.14598 -0.056149 -0.053759 -0.034113 -0.013205 0.0962 0.037615 0.012903 0.19573 0.0035661
1847 0.05081 0.29495 -0.049651 -0.060722 -0.029836 0.037699 0.14177 0.078744 0.028727 0.20815 0.049743
1848 0.0078241 0.21635 -0.041573 0.033894 -0.025818 -0.0098374 0.14282 0.084733 0.0047611 0.18483 -0.0099708
1849 0.024028 0.24849 -0.080066 -0.065169 -0.012971 -0.020694 0.12915 0.056273 -0.011305 0.31066 0.016176
1850 0.023272 0.18757 -0.0095979 -0.066522 0.0055667 0.01691 0.17575 0.090402 -0.012801 0.35736 0.019172
1851 0.024506 0.17384 -0.03384 -0.051856 -0.0087458 0.060194 0.11922 0.067792 0.014443 0.32885 0.036319
1852 0.0242 0.14053 -0.031492 0.062221 -0.00082833 0.014538 0.10157 0.049471 -0.016223 0.2636 0.038275
1853 0.030443 0.14758 -0.065245 -0.014872 -0.021171 0.025952 0.12143 0.084691 0.0092009 0.22661 0.027172
1854 0.030167 0.112 -0.031267 0.071814 -0.011423 0.00017572 0.1108 0.09398 0.015435 0.19829 0.029168
1855 0.036541 0.11071 0.009611 -0.040769 -0.015446 0.01737 0.11919 0.16026 -0.0052212 0.23944 0.010555
1856 0.039165 0.20225 -0.031611 -0.088222 -0.029408 0.042163 0.1601 0.14821 0.020483 0.32331 0.018651
1857 -0.0033212 0.21937 -0.020873 -0.082396 -0.0079608 0.037997 0.12217 0.13032 -0.0093233 0.32992 -0.007862
1858 0.0051127 0.24669 0.021984 -0.061419 0.0098967 0.035741 0.16708 0.18001 -0.030899 0.31498 0.0091245
1859 0.032087 0.19514 -0.051258 0.029508 0.0086042 0.094945 0.15868 0.21522 0.0025846 0.3656 0.013761
1860 0.0060904 0.14994 -0.03817 -0.025036 -0.013478 0.048649 0.16898 0.10886 -0.025581 0.24807 -0.0028224
1861 -0.0044857 0.12749 -0.034832 -0.027849 -0.031711 0.087893 0.15172 0.033906 -0.056057 0.1895 0.021974
1862 0.0028082 0.11104 0.024866 -0.055372 -0.034913 0.12301 0.16885 0.033176 -0.069803 0.16044 0.037861
1863 0.018142 0.13719 -0.013707 0.0018645 0.023844 0.12075 0.18396 0.064135 -0.0079595 0.23251 0.094807
1864 0.018396 0.12825 -0.012819 0.037641 0.027822 0.1485 0.17779 0.11707 -0.024906 0.31731 0.072964
1865 0.03985 0.22521 0.065889 -0.024712 0.076079 0.16738 0.20659 0.21327 -0.0091216 0.30056 0.06127
1866 0.017264 0.20778 0.0020067 -0.043425 0.052037 0.17653 0.12018 0.19679 -0.033098 0.23115 0.031507
1867 0.023178 0.23352 0.029414 0.0002313 0.081204 0.18819 0.1287 0.24309 -0.0081237 0.20258 0.036253
1868 0.031401 0.22992 0.021682 0.032568 0.029702 0.06818 0.1202 0.22333 -0.05069 0.17508 0.02515
1869 0.020905 0.15068 0.0063001 0.062405 0.0054293 0.075264 0.15494 0.23347 0.00022426 0.15704 0.0081164
1870 -0.0090609 0.13529 0.076488 0.17478 -0.0013232 0.079088 0.19831 0.24685 0.013618 0.16817 0.002173
1871 0.021193 0.13767 0.10753 0.12439 -0.0054257 0.074311 0.19846 0.27973 -0.0044378 0.24387 0.03368
1872 -0.0018832 0.10326 0.13446 0.15499 -0.010198 0.090545 0.18542 0.26594 -0.028394 0.2452 0.039966
1873 0.017951 0.14478 0.11124 0.11316 0.026939 0.16922 0.18717 0.28312 -0.0118 0.21613 0.015793
1874 -0.0094054 0.18594 0.005369 0.21369 0.061157 0.22451 0.19318 0.29349 -0.023826 0.13671 0.031509
1875 0.027378 0.26411 0.13404 0.27515 0.086934 0.26224 0.20983 0.33828 -0.016442 0.16551 0.041056
1876 -0.0059677 0.19983 0.16721 0.18373 0.099672 0.22868 0.20803 0.32924 -0.028248 0.12567 0.013092
1877 0.0029662 0.20485 0.13531 0.10123 0.11048 0.26959 0.20207 0.31431 -0.032894 0.1063 0.026889
1878 0.02384 0.18538 0.16332 0.030615 0.11571 0.35119 0.22339 0.36446 0.06687 0.19288 0.052955
1879 0.024454 0.13617 0.15894 0.060092 0.13154 0.24982 0.22661 0.35025 0.039274 0.23069 0.035142
1880 0.028178 0.14272 0.2101 0.23112 0.12577 0.18781 0.24331 0.38523 0.091418 0.22263 0.022638
1881 -0.0029684 0.10473 0.25011 0.24708 0.082349 0.14185 0.18962 0.30966 -0.029688 0.12429 0.018265
1882 0.011426 0.16205 0.23934 0.29807 0.058837 0.14873 0.20788 0.3508 -0.026164 0.1317 0.038181
1883 -0.017161 0.22521 0.17224 0.28697 0.028564 0.12262 0.21539 0.3349 -0.03255 0.14778 0.050798
1884 0.0082732 0.20793 0.13716 0.36398 0.055542 0.26338 0.23067 0.37787 -0.0062063 0.11873 0.096365
1885 0.0089171 0.18021 0.17046 0.33598 0.044789 0.28652 0.2178 0.36561 0.0030576 0.12808 0.094011
1886 -0.002039 0.13924 0.13494 0.34626 0.057467 0.31776 0.21837 0.37854 -0.015338 0.11793 0.074478
1887 -0.0099652 0.11909 0.22403 0.36802 0.080624 0.37181 0.23534 0.37726 0.0099456 0.15119 0.092404
1888 0.023119 0.10755 0.29056 0.48627 0.10825 0.42133 0.2233 0.422 0.03282 0.21413 0.13843
1889 0.022013 0.14085 0.26167 0.43914 0.12295 0.39501 0.22953 0.37495 0.080633 0.19238 0.059427
1890 0.016676 0.24015 0.30411 0.48717 0.12793 0.32277 0.22075 0.40649 0.12017 0.18478 0.085564
1891 -0.0054997 0.2037 0.25466 0.49945 0.10774 0.20078 0.18957 0.38206 0.070941 0.088512 0.03381
1892 -0.017176 0.18268 0.2965 0.55531 0.13408 0.19149 0.20014 0.36814 0.038645 0.083321 0.013447
1893 -0.006082 0.15546 0.36192 0.48714 0.13704 0.196 0.18563 0.35004 -0.023961 0.09502 0.018553
1894 0.0028119 0.14808 0.36387 0.55258 0.14977 0.27136 0.21198 0.40557 0.011853 0.085379 0.04823
1895 0.021376 0.14117 0.41515 0.59919 0.18808 0.37828 0.23384 0.45531 0.035987 0.11171 0.055636
1896 0.01829 0.15673 0.39504 0.5653 0.17519 0.40471 0.22421 0.3988 0.0045212 0.093296 0.079703
1897 -0.025877 0.12876 0.40193 0.52403 0.18266 0.43275 0.21947 0.37022 -0.016695 0.13331 0.13757
1898 0.015267 0.18959 0.44788 0.57728 0.21091 0.42729 0.2151 0.40295 -0.0085809 0.17762 0.16677
1899 0.010541 0.23291 0.415 0.58926 0.20072 0.42708 0.26378 0.42877 0.065623 0.20194 0.14148
1900 0.00078509 0.21885 0.28651 0.5707 0.19629 0.44263 0.22149 0.43734 0.056187 0.12917 0.082189
1901 -0.017701 0.14523 0.25233 0.58663 0.20777 0.46653 0.21527 0.42008 0.078921 0.06675 0.064446
1902 0.0017828 0.13806 0.23321 0.59275 0.20974 0.48234 0.20488 0.38433 0.11996 0.092958 0.064202
1903 0.0027767 0.12248 0.36901 0.61255 0.20694 0.46074 0.17666 0.35304 0.071419 0.063257 0.056899
1904 -0.010919 0.098444 0.38462 0.62647 0.19707 0.45394 0.1724 0.2969 0.0071529 0.049886 0.056265
1905 0.018154 0.090902 0.4287 0.63311 0.21656 0.51256 0.22504 0.33026 0.012687 0.076144 0.14459
1906 0.0098983 0.13134 0.4723 0.61653 0.22825 0.53485 0.20221 0.37086 0.044001 0.082963 0.19214
1907 0.018842 0.13007 0.44687 0.66755 0.21986 0.54159 0.24308 0.47153 0.042225 0.047192 0.16622
1908 -0.032574 0.083554 0.43024 0.59005 0.22414 0.50375 0.21944 0.43585 0.057749 0.0080306 0.15132
1909 0.0013799 0.10023 0.48574 0.60115 0.22459 0.54377 0.22581 0.4267 0.13326 0.066149 0.12459
1910 0.011454 0.068609 0.48174 0.56277 0.20984 0.54423 0.24871 0.4 0.14556 0.033678 0.059214
1911 -0.0035124 0.10457 0.48176 0.61219 0.22145 0.61688 0.20712 0.34141 0.10213 0.044647 0.048921
1912 0.0083515 0.086175 0.46842 0.59332 0.21523 0.51712 0.17462 0.3028 0.063035 0.031716 0.049008
1913 0.00070535 0.087112 0.48353 0.59435 0.21473 0.53382 0.1797 0.31207 0.13812 0.0078342 0.033224
1914 0.013199 0.12348 0.51069 0.62064 0.23183 0.60624 0.18401 0.37124 0.16911 0.064053 0.071721
1915 0.022913 0.091747 0.48081 0.62277 0.24183 0.55316 0.17608 0.4051 0.17044 0.038362 0.089817
1916 -0.013293 0.10403 0.54695 0.64236 0.23157 0.56816 0.16877 0.37226 0.10064 0.01006 0.10508
1917 -0.0074092 0.079532 0.57592 0.51113 0.21227 0.57803 0.16006 0.3638 0.030954 0.0054291 0.13753
1918 0.018685 0.06749 0.54733 0.47495 0.20669 0.62048 0.18962 0.34975 0.054788 0.0082278 0.14831
1919 -0.0055215 0.069407 0.51388 0.4897 0.23278 0.63142 0.15829 0.31203 0.073692 0.0024965 0.10077
1920 -0.011518 0.10496 0.49228 0.42703 0.20496 0.5537 0.15344 0.28248 0.017466 -0.0062448 0.059
1921 0.031816 0.072623 0.5819 0.52096 0.22204 0.60096 0.16835 0.3194 0.13237 0.0096539 0.094496
1922 -0.0040999 0.03565 0.47932 0.44372 0.19677 0.54546 0.13576 0.25395 0.096954 -0.021507 0.046023
1923 0.033144 0.084198 0.52251 0.4586 0.22639 0.57558 0.16212 0.31887 0.16374 0.019561 0.084909
1924 0.016328 0.058925 0.54058 0.4333 0.22903 0.55357 0.1537 0.33381 0.17759 0.00012008 0.099596
1925 0.0061417 0.054463 0.54006 0.40341 0.20633 0.46908 0.12918 0.32138 0.15441 -0.015161 0.12635
1926 0.019516 0.06783 0.53581 0.42581 0.20538 0.4478 0.14553 0.30553 0.20556 -0.0098525 0.16649
1927 -0.022381 0.0093179 0.52538 0.33679 0.19136 0.44353 0.10771 0.24736 0.15405 -0.023764 0.16827
1928 0.015383 0.033075 0.51325 0.38859 0.19106 0.47286 0.12783 0.26458 0.091228 -0.0075051 0.18427
1929 0.0012872 0.052313 0.56079 0.33993 0.16095 0.5038 0.13238 0.2366 0.060312 -0.035726 0.12452
1930 0.019921 0.026561 0.52131 0.36304 0.16485 0.50981 0.12099 0.2289 0.072176 -0.012568 0.11693
1931 0.0054449 0.059688 0.53576 0.31593 0.16394 0.53996 0.1193 0.25229 0.08037 -0.0092089 0.12063
1932 0.023649 0.029146 0.49251 0.25325 0.15063 0.46069 0.10806 0.22397 0.073494 -0.0221 0.069698
1933 0.034583 0.044863 0.49968 0.26203 0.15832 0.39922 0.10758 0.23927 0.098818 -0.015411 0.056815
1934 0.0082665 0.036501 0.45483 0.30125 0.14321 0.4177 0.10336 0.25357 0.18762 -0.013213 0.084581
1935 0.0011304 0.013608 0.42405 0.28475 0.1607 0.39868 0.11586 0.26255 0.2049 -0.036654 0.17772
1936 -0.0059957 0.011446 0.39345 0.27012 0.14877 0.38477 0.10796 0.2054 0.12061 -0.023195 0.1961
1937 -0.023142 0.0096735 0.36368 0.24968 0.1272 0.37558 0.068159 0.17215 0.15802 -0.030817 0.19512
1938 -0.00042799 0.043941 0.39963 0.25531 0.14098 0.44441 0.13042 0.243 0.1863 -0.00040791 0.22576
1939 0.031196 0.077249 0.44519 0.23695 0.13721 0.43666 0.12521 0.21302 0.11141 -0.019659 0.14854
1940 0.03973 0.065366 0.49251 0.21435 0.13958 0.4502 0.12298 0.19441 0.107 -0.01082 0.15685
1941 0.024574 0.0038337 0.40248 0.20969 0.11141 0.38998 0.086357 0.17024 0.060369 -0.036172 0.081257
1942 0.012247 0.033261 0.41827 0.21848 0.10356 0.36818 0.069577 0.18167 0.076543 -0.019593 0.10488
1943 -0.019329 0.012929 0.36518 0.17222 0.090755 0.32085 0.067196 0.16743 0.11395 -0.060844 0.06391
1944 -0.0041348 0.024216 0.35934 0.17501 0.078802 0.32654 0.070646 0.16437 0.1691 -0.030266 0.13237
1945 0.012179 0.016874 0.36154 0.1931 0.08482 0.33727 0.091266 0.17494 0.2245 -0.040587 0.23622
1946 -0.010077 0.024461 0.34039 0.14239 0.079137 0.29019 0.076615 0.12246 0.10743 -0.014058 0.19258
1947 -0.026703 0.00017904 0.3292 0.16214 0.092075 0.31125 0.093395 0.15571 0.10762 -0.060829 0.20496
1948 0.021941 0.012227 0.291 0.11855 0.072832 0.29193 0.090344 0.15112 0.073437 -0.041691 0.16568
1949 0.042295 0.020764 0.26602 0.11347 0.05964 0.26917 0.091494 0.14815 0.064741 -0.025272 0.092329
1950 0.037658 0.016622 0.3002 0.14109 0.067257 0.306 0.072783 0.15087 0.086305 -0.045323 0.12839
1951 0.034792 0.0064293 0.26721 0.12262 0.064345 0.2703 0.075643 0.13178 0.056659 -0.055395 0.096023
1952 0.038426 0.036597 0.28716 0.14558 0.083172 0.28691 0.088392 0.14571 0.18856 -0.0012559 0.1143
1953 -0.00911 0.010904 0.25304 0.11423 0.0546 0.28523 0.066742 0.10838 0.20153 -0.054477 0.14418
1954 -0.010286 -0.030718 0.26148 0.076363 0.050707 0.25691 0.052112 0.11947 0.19982 -0.063048 0.18484
1955 0.0075477 -0.0064905 0.26881 0.1042 0.054885 0.27429 0.065041 0.12766 0.22929 -0.05416 0.27314
1956 -0.0027984 -0.0057029 0.25785 0.067596 0.043093 0.24635 0.050001 0.10841 0.11885 -0.072731 0.22385
1957 0.032415 0.020015 0.2541 0.084723 0.04228 0.24029 0.04847 0.12042 0.080213 -0.055512 0.24266
1958 0.027649 -0.014768 0.22322 0.05322 0.056228 0.2509 0.0723 0.11695 0.068507 -0.074784 0.18571
1959 0.059193 0.02174 0.26537 0.096777 0.063595 0.26756 0.082189 0.13459 0.11297 -0.025525 0.17259
1960 -0.016343 -0.052763 0.19878 0.051353 0.043343 0.2136 0.042759 0.10668 0.051365 -0.077486 0.13691
1961 -0.013999 -0.010065 0.1889 0.07092 0.03085 0.24925 0.055618 0.12412 0.12554 -0.048417 0.10225
1962 0.022485 0.0028424 0.21779 0.061557 0.056728 0.24065 0.073278 0.12528 0.17588 -0.020469 0.13577
1963 0.040489 0.01439 0.21709 0.080213 0.043435 0.21331 0.089937 0.11054 0.18143 -0.04621 0.20476
1964 0.025893 -0.031202 0.18872 0.02273 0.026023 0.17784 0.058817 0.083001 0.17699 -0.049991 0.22218
1965 0.043106 -0.027855 0.16139 0.037667 0.03431 0.17567 0.062947 0.08667 0.088645 -0.052673 0.24313
1966 0.05577 -0.0065874 0.21848 0.057683 0.029188 0.21232 0.055466 0.09164 0.10066 -0.048644 0.22654
1967 0.071684 0.01853 0.19752 0.02323 0.031205 0.21231 0.052776 0.091389 0.057092 -0.043375 0.18951
1968 0.028558 -0.021532 0.17414 0.040947 0.025783 0.19228 0.074305 0.092809 0.068876 -0.065736 0.1321
1969 0.045402 -0.0094447 0.14041 0.067983 0.03216 0.21725 0.060655 0.099308 0.10356 -0.040668 0.17354
1970 0.0045457 -0.0072471 0.16865 0.03034 0.022888 0.17305 0.035944 0.081668 0.063064 -0.070459 0.11371
1971 0.02134 -0.0085796 0.1544 0.0011368 0.030815 0.18966 0.060664 0.078997 0.13165 -0.04099 0.093393
1972 0.018223 -0.027622 0.15279 0.024333 0.020933 0.18093 0.051553 0.074226 0.14716 -0.048752 0.17762
1973 0.048707 -0.0086045 0.13846 0.02942 0.01113 0.14968 0.039293 0.049406 0.13879 -0.039553 0.14581
1974 0.080091 0.010433 0.16428 0.012677 0.015508 0.15747 0.040113 0.069395 0.1371 -0.011284 0.26337
1975 0.052015 -0.016239 0.14917 -0.0045265 0.025585 0.13736 0.032292 0.040565 0.12263 -0.067435 0.23367
1976 -0.0081711 -0.071872 0.13834 -0.01686 0.020323 0.14225 0.049042 0.029434 0.079598 -0.064437 0.16766
1977 0.0016228 -0.019844 0.13565 -0.026563 0.01223 0.15297 0.048511 0.065984 0.060512 -0.057298 0.16052
1978 -0.0050333 -0.026007 0.1362 -0.038576 0.0048077 0.15153 0.056101 0.068413 0.053956 -0.070929 0.13387
1979 0.026491 -0.031099 0.12673 0.0010203 0.018435 0.16252 0.06374 0.058123 0.04596 -0.043981 0.12867
1980 0.068734 -0.0065416 0.12658 -0.045333 0.011623 0.11359 0.06412 0.063292 0.042744 -0.036312 0.15447
1981 0.090148 -0.00089402 0.10356 -0.024956 0.01528 0.12076 0.033529 0.059972 0.038268 -0.034723 0.13786
1982 0.052432 -0.021236 0.11325 -0.01564 0.0057877 0.12067 0.035259 0.062091 0.075922 -0.047784 0.13109
1983 0.085336 0.015051 0.10214 -0.022793 0.014925 0.12129 0.049388 0.05608 0.12472 -0.045096 0.13796
1984 0.06585 -0.012481 0.11306 -0.040656 0.011153 0.12457 0.021878 0.04726 0.07543 -0.028367 0.19425
1985 0.045114 -0.047504 0.084104 -0.08724 -0.00072977 0.092362 0.012878 0.015729 0.095354 -0.093478 0.16296
1986 0.10113 -0.011336 0.11521 -0.072153 -1.2261e-05 0.092825 0.035547 0.046989 0.099518 -0.0882 0.14051
1987 0.045251 -0.00011868 0.077769 -0.075486 0.010255 0.097579 0.037767 0.023438 0.070482 -0.063221 0.11685
1988 0.039255 -0.038271 0.063307 -0.04165 0.0031728 0.11361 0.037126 0.036998 0.036916 -0.058732 0.12945
1989 0.036469 -0.010494 0.092915 -0.065193 -0.00097974 0.11207 0.039156 0.038197 0.0317 -0.032133 0.12512
1990 0.053773 0.015134 0.059642 -0.037856 0.017448 0.10338 0.037715 0.035777 0.043614 -0.034155 0.090708
1991 0.019767 -0.016868 0.05865 -0.068899 0.0034053 0.071345 0.028395 0.034906 0.054148 -0.070876 0.089424
1992 0.081481 -0.0025509 0.058888 -0.048113 0.016033 0.12513 0.050024 0.057156 0.055062 -0.050767 0.14039
1993 0.13949 -0.0025033 0.046206 -0.049196 -0.0054397 0.12946 0.049714 0.044445 0.033005 -0.019409 0.16553
1994 0.051029 -0.029246 0.062894 -0.074279 -0.0015622 0.089306 0.035463 0.030305 0.032839 -0.05191 0.097874
1995 0.072562 0.0021018 0.081441 -0.078283 0.0040353 0.10518 0.029953 0.041464 0.022963 -0.036371 0.11125
1996 0.038776 -0.0021107 0.070369 -0.072986 -0.0086172 0.087404 0.024693 0.022923 0.020977 -0.027862 0.11362
1997 0.04062 -0.011393 0.030077 -0.063279 -0.01941 0.080938 0.027482 0.019663 0.021111 -0.059424 0.1163
1998 0.047174 0.014924 0.091465 -0.066213 0.0048078 0.1122 0.035072 0.043252 0.033005 -0.016915 0.1025
1999 0.040638 0.007202 0.045153 -0.10336 -0.016265 0.084926 0.014381 0.016362 0.024859 -0.059846 0.094726
2000 0.051632 0.08788 0.06788 -0.054619 -0.00064715 0.10563 0.061831 0.034151 0.046753 -0.034078 0.1212
2001 0.084326 0.012477 0.020828 -0.098843 -0.01617 0.054083 0.02254 0.012411 -0.0087828 -0.033019 0.10156
2002 0.12119 0.051085 0.043376 -0.085686 -0.0054721 0.065977 0.03588 0.02013 0.026681 -0.04668 0.096386
2003 0.12195 -0.0040678 0.036394 -0.097819 -0.020915 0.081351 0.0076994 0.0021697 -0.026585 -0.079891 0.084053
2004 0.099407 0.01077 0.034841 -0.11091 -0.0057071 0.080205 0.032659 0.0051191 0.0093391 -0.066093 0.10831
2005 0.051911 -0.015283 0.036449 -0.091756 -0.01782 0.056489 0.040839 0.0021686 0.012153 -0.078544 0.092676
2006 0.057295 0.0049149 0.052067 -0.097199 -0.0002521 0.049423 0.039498 0.011638 -0.018353 -0.063575 0.10208
2007 0.057089 0.015542 0.017805 -0.097862 -0.0015946 0.066107 0.034458 0.035508 0.018751 -0.065997 0.081849
2008 0.045183 -0.03466 -0.0032874 -0.094646 0.012453 0.05542 -0.00052282 -0.003293 -0.026605 -0.074738 0.082445
2009 0.039226 -0.054322 0.0011304 -0.12171 -0.01196 0.055324 0.022577 -0.0047636 -0.018331 -0.087039 0.065772
2010 0.05616 -0.0040749 0.026418 -0.094262 0.0040679 0.066488 0.049356 0.012026 -0.0023772 -0.06983 0.081408
2011 0.053414 -0.033697 0.010816 -0.14214 -0.018575 0.043172 0.021986 0.0048553 -0.027563 -0.085222 0.10681
2012 0.088498 0.01598 0.030804 -0.10098 0.0073129 0.075466 0.054605 0.019875 0.0069008 -0.056943 0.10561
2013 0.082802 0.026288 0.0056316 -0.087332 -0.0075795 0.03706 0.040005 -0.0015657 -0.024955 -0.064414 0.091208
2014 0.11331 -0.0028646 0.010999 -0.15353 -0.018822 0.043444 0.024534 -0.0099063 -0.054791 -0.055106 0.088274
2015 0.08958 0.0060229 0.017727 -0.087449 -0.0069645 0.064077 0.041294 0.010303 -0.0079774 -0.053197 0.079871
2016 0.066774 -0.0086895 0.0029649 -0.092852 -0.029217 0.062261 0.043894 0.014423 -0.039253 -0.040578 0.078788
2017 0.042127 -0.017682 -0.013727 -0.098156 -0.02741 0.024835 0.035063 -0.0040579 -0.061939 -0.044649 0.057524
2018 0.022691 -0.033134 -0.00046948 -0.12742 -0.026862 0.045749 0.023373 -0.0068484 -0.047615 -0.065281 0.066381
2019 -0.016215 -0.057867 0.011488 -0.076102 -0.015154 0.033953 0.037212 -0.019629 -0.068182 -0.027082 0.065287
2020 0.045189 -0.042549 -0.013654 -0.15711 -0.003967 0.028027 0.034922 -0.02056 -0.043888 -0.045183 0.030004
2021 0.079173 -0.028722 0.020154 -0.092699 0.024381 0.060811 0.087381 0.01595 -0.013534 -0.049425 0.04728
2022 0.10537 0.022176 0.056742 -0.098012 0.018528 0.060784 0.052131 0.021479 -0.0073596 -0.041896 0.099607
2023 0.095931 -0.0031566 -0.0069005 -0.13222 0.00037553 0.045398 0.0521 0.0026889 -0.051126 -0.062577 0.095473
2024 0.075734 0.034871 -0.031283 -0.11731 -0.019067 0.026372 0.04165 -0.017952 -0.044432 -0.065888 0.06493
2025 0.057208 0.058938 -0.019595 -0.10375 -0.027329 0.037996 0.03663 -0.016612 -0.056548 -0.05743 0.045686
2026 0.048602 0.11806 -0.041277 -0.12306 -0.010432 0.02656 0.052129 0.0075272 -0.038764 -0.057611 0.063213
2027 0.042076 0.13593 -0.034529 -0.10798 -0.010644 0.033744 0.049299 0.0049767 -0.05696 0.0031877 0.023019
2028 0.0551 0.089721 0.025418 -0.1098 0.031083 0.036338 0.051338 0.037216 -0.0043859 -0.021964 0.063346
2029 0.051344 0.034839 0.0083962 -0.11571 -0.0014194 0.0059515 0.026708 0.0030656 -0.058662 -0.033095 -0.0058275
2030 0.098318 0.064326 -0.013066 -0.080519 0.039028 0.063455 0.055257 0.020875 -0.022478 -0.027916 0.087659
2031 0.079732 0.0053738 0.0035618 -0.13649 0.047026 0.010709 0.027997 -0.021185 -0.070074 -0.052797 0.037176
2032 0.093865 0.0028814 -0.0078104 -0.10702 0.074813 0.034073 0.047016 0.022984 -0.01444 -0.048819 0.035192
2033 0.057389 -0.041651 -0.017293 -0.12421 0.061981 0.013717 0.0068959 0.0014234 -0.070936 -0.0833 0.026349
2034 0.062043 0.0059965 -0.0042349 -0.11468 0.055548 0.00042082 0.018555 0.014383 -0.041122 -0.068211 0.032525
2035 0.055907 0.030764 -0.030677 -0.12209 0.058736 0.065525 0.027625 0.010942 -0.036258 -0.044603 0.015772
2036 0.022451 0.092012 -0.042259 -0.13171 0.066333 0.020529 0.015965 0.0042218 -0.047544 -0.040614 0.024798
2037 0.062165 0.17032 -0.012802 -0.11544 0.040121 0.021202 0.0039741 -0.0099087 -0.06318 -0.023955 0.060425
2038 0.073849 0.1851 -0.030484 -0.088635 0.031108 0.035176 0.011564 0.0078207 -0.037616 -0.037316 0.063801
2039 0.075732 0.14655 0.021804 -0.12056 0.030256 -0.00027987 0.0088132 0.01516 0.00038771 -0.032808 0.054698
2040 0.1095 0.12783 0.0098119 -0.090402 0.016963 0.022954 0.0070028 -0.01868 -0.0035083 -0.043929 0.057034
2041 0.10946 0.065179 -0.04126 -0.13772 0.024201 0.022098 -0.0018277 -0.014631 0.0084656 -0.04955 0.039001
2042 0.11144 0.052567 -0.022673 -0.13417 0.052308 0.039602 0.0055419 -0.0031314 0.01522 -0.026772 0.044117
2043 0.088428 0.070985 -0.018355 -0.12991 0.053336 -0.0013144 -0.013329 -0.031892 -0.037356 -0.016243 0.077554
2044 0.043802 0.086762 -0.024587 -0.093955 0.080183 0.0040494 -0.008889 -0.017953 -0.037722 -0.020344 0.019311
2045 0.037976 0.12072 -0.023569 -0.15612 0.074931 -0.012797 -0.028369 -0.039623 -0.081549 -0.0035854 -0.0065229
2046 0.0529 0.1603 -0.036501 -0.10058 0.067338 -0.00025283 -0.0017699 -0.017554 -0.063075 -0.0080067 0.039914
2047 0.087813 0.2449 0.0024664 -0.10564 0.048146 0.023251 0.0203 -0.013634 -0.059761 0.017762 0.05355
2048 0.1008 0.18239 -0.047726 -0.10055 0.023493 -0.018675 0.0021991 -0.033265 -0.088587 -0.0077793 -0.0022033
2049 0.10451 0.11906 -0.024678 -0.073662 0.039541 0.020779 0.024799 -0.016155 -0.059033 0.079149 0.031993
2050 0.10929 0.068567 -0.02305 -0.12074 0.030168 0.0039526 0.015548 -0.020546 -0.063149 -0.0070219 0.01798
2051 0.1083 0.10378 -0.025942 -0.11003 0.097356 -0.0059035 0.031678 -0.0027563 -0.067415 0.0010269 0.0037463
2052 0.066593 0.086293 -0.032995 -0.10822 0.12046 -0.0024797 -0.0089627 -0.029017 -0.072901 -0.038104 0.047523
2053 0.018267 0.15732 -0.065047 -0.14397 0.093931 -0.038426 -0.021853 -0.046077 -0.10768 0.039594 -0.019231
2054 0.04448 0.23441 -0.048439 -0.096788 0.12316 0.00033806 0.012786 -0.0019879 -0.065343 0.091423 0.011676
2055 0.048404 0.21652 -0.046951 -0.097651 0.10806 0.012982 0.022226 0.0036315 -0.077649 0.031882 0.0055725
2056 0.10611 0.20911 -0.051704 -0.12634 0.098983 0.018736 -0.0041745 -0.020679 -0.066465 0.08782 0.023319
2057 0.11861 0.17983 -0.022476 -0.11215 0.059501 -0.01341 0.0018851 -0.02822 -0.066851 0.027139 0.025176
2058 0.14172 0.22387 0.007832 -0.095241 0.061168 0.0077135 0.025905 -0.0084901 -0.051647 0.037788 0.036312
2059 0.10474 0.21806 -0.07234 -0.14908 0.034466 0.0015374 0.014224 -0.044991 -0.067823 -0.0066834 -0.018661
2060 0.082274 0.1783 -0.059622 -0.14128 0.033743 -0.0051488 0.0064937 -0.029871 -0.060309 0.067345 0.0063552
2061 0.082898 0.1502 -0.022475 -0.10214 0.046901 0.0068451 0.023273 -0.027172 -0.046075 0.080074 0.058282
2062 0.077041 0.16801 -0.014457 -0.099305 0.096858 0.032269 0.041323 -0.0079022 -0.069591 0.15812 0.018608
2063 0.044125 0.10675 -0.065199 -0.10207 0.10801 -0.0050372 0.035182 -0.048333 -0.082557 0.10129 0.040885
2064 0.11449 0.2042 -0.024631 -0.086491 0.10451 0.019427 0.022212 -0.015473 -0.036923 0.06594 0.013101
2065 0.095383 0.25598 -0.022303 -0.090525 0.080251 -0.015379 0.036211 -0.025114 -0.050619 0.016519 0.041198
2066 0.11085 0.27046 -0.071356 -0.062198 0.064618 0.0053544 0.002801 -0.020684 -0.070665 0.026818 -0.0091756
2067 0.12157 0.24281 -0.050338 -0.11574 0.040566 -0.011492 0.015841 -0.043525 -0.074711 0.077636 -0.013919
2068 0.080715 0.18732 -0.02765 -0.096135 0.045323 0.0022621 0.03182 -0.0028155 -0.052477 0.13825 0.031227
2069 0.044218 0.22475 -0.066042 -0.073758 0.028461 -0.015474 0.01293 -0.043566 -0.075023 0.15417 -0.015006
2070 0.074872 0.26624 -0.0083545 -0.12459 0.047068 0.01765 0.076479 -0.023677 -0.066049 0.22043 0.041291
2071 0.069756 0.28029 -0.053907 -0.055094 0.070626 0.017164 0.041519 -0.012797 -0.038046 0.11157 0.0053071
2072 0.04263 0.25498 -0.052039 -0.045078 0.065073 -0.019072 0.017398 -0.037858 -0.11279 0.05429 -0.010926
2073 0.085074 0.23329 -0.0041011 -0.076051 0.090481 -0.0045686 0.027958 -0.020798 -0.072018 0.048939 0.03033
2074 0.10572 0.22351 0.0064367 -0.084604 0.11157 -0.010455 0.020977 -0.013549 -0.067104 0.19992 0.0031367
2075 0.12301 0.2883 -0.029346 -0.1068 0.10807 -0.020111 0.008827 -0.023299 -0.07772 0.19236 0.0037832
2076 0.10053 0.27257 -0.030618 -0.11669 0.091723 -0.011157 -0.0073135 -0.0379 -0.058416 0.17112 -0.01248
2077 0.089219 0.27018 0.00523 -0.11196 0.060331 -0.013523 0.013766 -0.01775 -0.075162 0.091453 -0.0028537
2078 0.056973 0.23443 -0.041492 -0.10095 0.034398 -0.021419 0.022956 -0.042551 -0.076358 0.054792 -0.013697
2079 0.093617 0.21334 -0.021814 -0.043701 0.059456 0.014095 0.039675 -0.019561 -0.017614 0.098801 0.025509
2080 0.079161 0.1862 -0.043307 -0.10037 0.052693 -0.0071115 0.010205 -0.028852 -0.0044299 0.19661 -0.0019141
2081 0.064285 0.2236 -0.061029 -0.11879 0.054821 -0.017818 0.013374 -0.036383 -0.075346 0.19318 0.00024246
2082 0.10014 0.32313 -0.017081 -0.10874 0.089599 -0.0070438 0.0065938 -0.022293 -0.077222 0.26424 -0.010211
2083 0.094063 0.23789 -0.062553 -0.11807 0.096516 -0.04876 -0.033007 -0.049324 -0.10685 0.11542 -0.032474
2084 0.062166 0.1943 -0.031455 -0.096318 0.10198 -0.040466 -0.028917 -0.036714 -0.098004 0.078274 -0.053388
2085 0.13135 0.24585 -0.018768 -0.086661 0.14443 0.030708 0.022472 0.0081053 -0.05444 0.10063 0.0062986
2086 0.058564 0.17716 -0.04361 -0.1395 0.13721 -0.020638 -0.018198 -0.046005 -0.098956 0.18634 -0.0035849
2087 0.054288 0.17294 -0.050782 -0.11305 0.13786 -0.027915 -0.014958 -0.050616 -0.13013 0.26151 -0.013328
2088 0.039302 0.16754 -0.060264 -0.098151 0.14394 -0.044821 -0.015199 -0.031906 -0.10408 0.23141 -0.0055318
2089 0.065116 0.22065 -0.022497 -0.030434 0.16008 -0.026307 -0.0037793 -0.0079068 -0.062514 0.23285 0.011485
2090 0.05151 0.26775 -0.044699 -0.084267 0.13623 0.0075871 0.0015102 -0.0079674 -0.06595 0.2541 -0.016939
2091 0.040214 0.2041 -0.054791 -0.1418 0.12119 -0.027809 -0.03111 -0.047318 -0.11921 0.19347 -0.050762
2092 0.049967 0.16308 -0.032813 -0.11595 0.096224 -0.054875 -0.019261 -0.026578 -0.10065 0.2434 -0.043586
2093 0.072971 0.18597 -0.034275 0.0029826 0.11644 -0.010201 0.017689 -0.010079 -0.10143 0.32618 0.0087909
2094 0.063935 0.18385 -0.044028 -0.034601 0.14494 -0.0088375 -0.0049316 -0.02112 -0.069714 0.28735 0.0061074
2095 0.076789 0.19885 -0.05567 0.00090601 0.17614 -0.0027536 -0.006252 -0.01733 -0.05265 0.18697 0.014214
2096 0.065773 0.16344 -0.073742 -0.079217 0.16571 -0.04859 -0.024302 -0.048361 -0.10253 0.14981 -0.038079
2097 0.068347 0.16264 -0.039064 -0.032791 0.1593 0.057034 -0.025193 -0.019941 -0.075623 0.17007 -0.00058294
2098 0.043741 0.17035 -0.041806 -0.070544 0.16028 0.002238 0.015687 -0.0099917 -0.048059 0.28926 -0.029646
2099 0.079814 0.19211 -0.020839 -0.059977 0.14835 0.010902 0.033806 0.00038776 0.0020554 0.35443 0.0043501
2100 0.056298 0.15547 -0.038301 -0.1111 0.15485 -0.0017443 -0.019094 -0.031183 -0.029511 0.34471 -0.010023
2101 0.054292 0.13319 -0.030793 -0.086024 0.16876 -0.01059 -0.0012747 -0.030723 -0.0022867 0.32959 0.011423
2102 0.042056 0.12658 -0.042705 -0.016817 0.18423 0.00071342 0.011785 0.0074361 -0.033993 0.29874 -0.01524
2103 0.05856 0.13052 -0.042387 -0.0073305 0.17724 -0.0099227 0.025394 -0.022244 -0.031729 0.32905 0.012766
2104 0.040594 0.13399 -0.06993 -0.030334 0.18327 -0.021309 0.013684 -0.013365 -0.047105 0.31633 -0.042807
2105 0.081368 0.13516 -0.030872 -0.0054371 0.19495 0.090005 0.063853 0.034715 -0.0032008 0.3563 0.0086494
2106 0.062142 0.11088 -0.037464 -0.08521 0.16472 0.019409 0.024063 -0.012186 -0.052707 0.30886 -0.0079941
2107 0.061915 0.093788 -0.067616 -0.098504 0.19202 0.016283 0.035153 0.00029343 -0.088873 0.30079 0.0020024
2108 0.058849 0.11682 -0.037249 -0.027897 0.16061 0.022187 0.049132 -0.00099711 -0.089959 0.38257 0.003039
2109 0.039503 0.079973 -0.042791 0.05872 0.18005 0.07995 0.041052 0.0012023 -0.091285 0.37393 -0.0031745
2110 0.058957 0.11055 -0.031853 0.077466 0.18175 0.018044 0.048931 -0.0042782 -0.070071 0.35965 0.045502
2111 0.027811 0.084038 -0.024215 0.10035 0.18719 0.021638 0.059851 0.0060913 -0.051547 0.33002 0.029609
2112 0.034265 0.099256 -0.030377 0.01171 0.17507 0.022362 0.06455 -0.0056293 -0.049723 0.34789 0.042155
2113 0.0098786 0.054263 -0.06199 -0.064894 0.16409 -0.014154 0.03842 -0.03252 -0.094149 0.34408 -0.028908
2114 0.040812 0.080601 -0.033682 -0.051957 0.1602 0.0023398 0.041669 -0.02399 -0.057925 0.36039 -0.011092
2115 0.020026 0.076529 -0.052624 -0.10447 0.15544 0.0076436 0.079849 -0.0063709 -0.018771 0.35854 -0.017265
2116 0.02699 0.064586 -0.057186 -0.079724 0.16557 0.0046975 0.074768 0.023689 0.0044227 0.39199 -0.019919
2117 0.021014 0.076064 -0.052758 0.099993 0.16072 0.020291 0.075148 0.004978 -0.0086333 0.29452 0.014838
2118 0.0060779 0.021931 -0.029951 0.0969 0.1498 -0.0084248 0.059468 -0.022013 -0.069619 0.23869 0.0096844
2119 0.053302 0.085209 -0.0045629 0.19853 0.18485 0.047909 0.098007 0.0061569 -0.050405 0.29135 0.089741
2120 0.017856 0.072676 -0.0033351 0.10556 0.17177 0.012763 0.080297 0.014246 -0.021391 0.29574 0.057307
2121 0.0088495 0.015324 -0.055897 0.07066 0.12672 0.020477 0.084476 0.012366 -0.084097 0.31534 0.025254
2122 0.034463 0.055172 -0.02859 0.077947 0.12073 0.076051 0.12283 0.026845 -0.055723 0.38041 0.023531
2123 -0.019993 0.014429 -0.047352 -0.014857 0.095926 0.070945 0.10009 0.0044348 -0.08981 0.26395 -0.018193
2124 0.011331 0.053157 -0.040224 0.0043699 0.1018 0.071598 0.082645 -0.0055558 -0.042816 0.31226 0.020424
2125 -0.001085 0.046164 -0.073446 -0.017783 0.10412 0.090842 0.043344 -0.023096 0.016598 0.24725 -0.02285
2126 -0.013001 0.022882 -0.063088 0.13471 0.11981 0.10483 0.054364 -0.020237 -0.0079976 0.28776 0.012367
2127 0.021633 0.040479 -0.033911 0.2856 0.15601 0.17452 0.10262 0.041373 0.093646 0.26366 0.032563
2128 0.034877 0.072027 0.0045272 0.24703 0.17498 0.16301 0.12438 0.049332 0.04542 0.30286 0.07345
2129 0.02144 0.069074 -0.013155 0.18668 0.14459 0.18079 0.10701 0.044122 -0.023506 0.2367 0.074556
2130 0.021124 0.11864 0.013983 0.14245 0.13238 0.22384 0.12356 0.050441 -0.054862 0.25555 0.11217
2131 0.011748 0.05265 -0.060029 0.22726 0.10002 0.23354 0.10109 0.03943 -0.067378 0.19793 0.020169
2132 0.011912 0.046337 -0.060592 0.23975 0.091604 0.12857 0.14078 0.02739 -0.046894 0.21831 0.011036
2133 0.0008959 0.056675 -0.021754 0.13528 0.090851 0.14784 0.12114 0.012949 -0.0030199 0.22016 0.026152
2134 0.0508 0.080572 0.011744 0.10768 0.11594 0.13611 0.12553 0.055489 0.067034 0.2 0.017979
2135 0.020184 0.05224 -0.025438 0.084004 0.12711 0.11211 0.11033 0.047058 0.055968 0.18621 0.027025
2136 -0.011053 0.027597 -0.02116 0.03974 0.14776 0.079975 0.096229 0.047618 0.032202 0.20796 0.013292
2137 -0.0010486 0.026395 0.014847 0.079217 0.13309 0.20422 0.089569 0.047787 0.0022159 0.18414 0.076089
2138 0.011115 0.041802 -0.048505 0.24601 0.11465 0.19591 0.14639 0.077127 -0.01906 0.16813 0.082125
2139 0.0059691 0.07162 -0.027737 0.26172 0.1008 0.18861 0.14716 0.060576 -0.049486 0.16072 0.10787
2140 -0.004987 0.077428 0.025321 0.29282 0.1025 0.24207 0.18381 0.063916 -0.036752 0.16882 0.1049
2141 0.0039668 0.062655 -0.034202 0.34185 0.086341 0.26228 0.17473 0.068865 0.019662 0.15974 0.024685
2142 0.012721 0.077853 -0.017724 0.24134 0.088619 0.19255 0.14888 0.062625 0.022736 0.17566 0.066781
2143 0.020945 0.08525 -0.010516 0.39547 0.082876 0.17629 0.12263 0.095894 0.12867 0.11232 0.041628
2144 -0.022322 0.025858 -0.0074582 0.32163 0.075394 0.12763 0.099896 0.055843 0.082314 0.11269 -0.0033257
2145 0.014392 0.071215 0.01375 0.35893 0.066722 0.12743 0.11669 0.092593 0.1134 0.17618 0.033961
2146 -0.023034 0.014633 0.0015674 0.36319 0.060139 0.12283 0.14839 0.085392 0.16098 0.1176 0.099777
2147 -0.01375 0.03832 0.012175 0.32863 0.060327 0.18674 0.16395 0.058632 0.21255 0.11407 0.080994
2148 -0.011556 0.030208 0.014333 0.3884 0.073664 0.23196 0.19239 0.061391 0.21831 0.11054 0.13796
2149 -0.052802 -0.017704 0.0095708 0.3034 0.031742 0.21206 0.15259 -0.0039693 0.17224 0.092751 0.051207
2150 -0.038768 0.0010331 0.063669 0.25253 0.051309 0.25738 0.13032 -0.0043398 0.14172 0.07697 -0.00041643
2151 0.017865 0.071421 0.023316 0.21054 0.061157 0.34407 0.1435 0.05321 0.091471 0.1204 0.05487
2152 0.0077194 0.033118 0.015754 0.17331 0.046554 0.2964 0.1524 0.076179 0.053355 0.12102 0.065887
2153 -0.0012768 0.030626 -0.020738 0.39975 0.052802 0.34698 0.18387 0.11023 0.041909 0.11474 -0.0052268
2154 -0.014183 0.024853 0.03852 0.46563 0.037519 0.30781 0.19724 0.11213 0.043513 0.092674 0.0067497
2155 -0.022939 -0.012059 0.020198 0.50417 0.035217 0.39114 0.18893 0.096547 0.14371 0.091243 0.046406
2156 -0.022125 0.012008 0.032965 0.4433 0.032414 0.34629 0.14931 0.092337 0.14067 0.097372 0.11679
2157 0.0034887 0.039566 0.025633 0.3437 0.029402 0.35145 0.12501 0.10673 0.18801 0.095091 0.20192
2158 0.017793 0.057914 -0.010139 0.3058 0.048689 0.44108 0.142 0.12587 0.17342 0.098369 0.13774
2159 0.0075664 0.025931 0.023869 0.2285 0.016917 0.38643 0.13269 0.073775 0.18745 0.083018 0.12814
2160 -0.0025197 0.021919 0.076536 0.28868 0.027904 0.38884 0.16828 0.061945 0.21866 0.070267 0.035539
2161 -0.0053359 0.026116 0.014234 0.41459 0.033352 0.42908 0.25756 0.10614 0.214 0.082505 0.056175
2162 -0.012782 0.070064 0.075592 0.44871 0.026129 0.40547 0.19765 0.087754 0.23022 0.072824 0.084882
2163 -0.010388 0.074971 0.07265 0.46816 0.011687 0.41969 0.19846 0.12445 0.26225 0.098373 0.056159
2164 -0.014204 0.032349 0.040178 0.42275 0.014614 0.44717 0.16019 0.13536 0.20361 0.052142 0.065865
2165 -0.04098 0.027946 0.018225 0.29812 0.018282 0.40648 0.15568 0.13758 0.25658 0.0415 0.14281
2166 -0.0079265 0.072104 0.050803 0.20791 0.010599 0.41356 0.12931 0.13153 0.23674 0.070059 0.13825
2167 0.011697 0.10837 0.046811 0.25105 0.021137 0.4925 0.18142 0.17015 0.29275 0.066828 0.17738
2168 0.0027912 0.096239 0.060209 0.24769 0.019994 0.53375 0.23518 0.14637 0.31776 0.059586 0.085081
2169 -0.027905 0.047367 0.12091 0.35331 0.027442 0.49901 0.25465 0.13415 0.32496 0.075045 0.061988
2170 -0.0099511 0.041494 0.061494 0.49617 0.032229 0.50268 0.22585 0.12676 0.33989 0.064804 0.051504
2171 -0.014717 0.031492 0.058652 0.4853 0.018167 0.51502 0.22977 0.22358 0.38104 0.085983 0.043491
2172 -0.0029833 0.032689 0.08361 0.47437 0.012844 0.51144 0.23108 0.22456 0.3479 0.053021 0.083257
2173 -0.0022295 0.059077 0.096208 0.36744 0.010452 0.5357 0.21506 0.23349 0.36272 0.08033 0.14167
2174 -0.013606 0.029064 0.10171 0.27144 0.015669 0.49486 0.16485 0.24931 0.34238 0.050559 0.16988
2175 0.0050683 0.073382 0.10072 0.27143 0.0088767 0.50255 0.1653 0.22485 0.34808 0.026357 0.17229
2176 -0.041578 0.10104 0.068911 0.22079 -0.012176 0.45088 0.15529 0.1924 0.33732 0.044166 0.079894
2177 -0.030674 0.087907 0.1289 0.24197 -0.0051782 0.51878 0.22307 0.188 0.327 0.013085 0.05172
2178 -0.01469 0.081565 0.14237 0.20675 0.015119 0.50167 0.25396 0.20688 0.3419 0.082294 0.065407
2179 -0.018816 0.044192 0.071604 0.22559 -0.0091432 0.4848 0.22084 0.14891 0.44736 0.033772 0.063113
2180 -0.016802 0.01588 0.069652 0.26207 -0.0073057 0.47421 0.20633 0.12165 0.37347 0.039521 0.06537
2181 0.0047615 0.022407 0.04402 0.19393 -0.0088282 0.46781 0.17596 0.10034 0.37457 0.01346 0.088766
2182 -0.013705 -0.0079851 0.11794 0.19252 -0.0037107 0.5071 0.23923 0.25676 0.39013 0.0067385 0.12302
2183 -0.027951 0.025572 0.15293 0.12347 -0.011643 0.48237 0.18306 0.25744 0.38676 -0.0011928 0.102
2184 -0.013427 0.12883 0.22161 0.17601 0.0044643 0.49166 0.23007 0.3197 0.44764 0.048856 0.17294
2185 0.0013969 0.16188 0.25397 0.22091 0.014212 0.5397 0.23351 0.27289 0.45581 0.056565 0.13526
2186 -0.010659 0.16988 0.21818 0.12711 -0.0088707 0.53706 0.17054 0.23211 0.38049 0.076543 0.074379
2187 -0.0045653 0.14769 0.16675 0.14566 0.0083568 0.45518 0.19602 0.22562 0.40997 0.034632 0.046765
2188 -0.023351 0.15575 0.11211 0.17634 -0.015066 0.45145 0.18289 0.22374 0.35052 0.014731 0.053482
2189 -0.013228 0.089398 0.096002 0.12672 -0.0048681 0.41181 0.21974 0.24646 0.39348 0.01568 0.087659
2190 0.0068863 0.062405 0.13059 0.13873 -0.016821 0.4089 0.19129 0.28403 0.45347 0.030668 0.12021
2191 -0.03062 0.027703 0.16959 0.12386 -0.028833 0.37504 0.16987 0.29132 0.38029 0.0097269 0.13991
2192 0.008224 0.07931 0.21649 0.12106 -0.0013956 0.45682 0.19553 0.30312 0.43404 0.060216 0.17377
2193 0.0030279 0.14584 0.31674 0.14373 -0.0071481 0.52651 0.21473 0.29673 0.4004 0.048424 0.18267
2194 -0.020258 0.13464 0.29306 0.10654 0.0051194 0.45466 0.2153 0.30843 0.35071 0.020513 0.073911
2195 -0.0005644 0.19566 0.27169 0.12394 -0.0017731 0.40026 0.22293 0.27986 0.32776 0.023232 0.091898
2196 -0.021211 0.21949 0.33719 0.10583 -0.013696 0.37081 0.20787 0.26773 0.30042 0.010031 0.13846
2197 -0.054387 0.075798 0.28775 0.059178 -0.030458 0.33916 0.163 0.21172 0.33699 0.048229 0.022051
2198 0.0052672 0.13683 0.32874 0.080295 -0.021721 0.38047 0.19976 0.19869 0.45437 0.11236 0.065127
2199 -0.013069 0.071753 0.37334 0.12331 -0.016033 0.36598 0.19166 0.21579 0.40481 0.086927 0.10084
2200 0.011455 0.058531 0.39571 0.089538 -0.015316 0.33935 0.19299 0.20037 0.43986 0.024655 0.09036
2201 -0.0016912 0.16883 0.40827 0.096955 0.007372 0.35157 0.21063 0.32079 0.38858 0.038654 0.17833
2202 -0.031547 0.16525 0.40082 0.063772 -0.029041 0.3091 0.1532 0.28358 0.28765 0.0005928 0.083424
2203 -0.022713 0.18289 0.39039 0.033648 -0.031433 0.30582 0.16333 0.31493 0.31453 0.022312 0.06539
2204 0.02114 0.20392 0.45751 0.091185 -0.0097955 0.34591 0.20143 0.30745 0.29039 0.0703 0.11721
2205 0.038814 0.20709 0.40462 0.048822 -0.014498 0.34802 0.24046 0.27217 0.32493 0.1404 0.050143
2206 -0.010652 0.17642 0.38525 0.040488 -0.033841 0.26618 0.2285 0.21559 0.35404 0.11426 0.02292
2207 0.015412 0.19558 0.46515 0.052735 -0.010673 0.29758 0.29828 0.23982 0.39248 0.088536 0.10104
2208 0.012206 0.16483 0.43743 0.049292 -0.036385 0.29416 0.24046 0.21567 0.32084 0.044275 0.068303
2209 -0.01489 0.18068 0.45103 0.012718 -0.033208 0.25923 0.18828 0.18527 0.28009 0.020454 0.074059
2210 -0.0029564 0.20181 0.42328 0.020245 -0.02703 0.26419 0.17639 0.25378 0.26776 0.070123 0.15009
2211 -0.016323 0.22364 0.4842 0.028812 -0.027203 0.25397 0.18824 0.30027 0.26449 0.14377 0.14122
2212 0.028081 0.27677 0.48484 0.029078 -0.020135 0.30563 0.19331 0.31072 0.27368 0.16407 0.16854
2213 0.012385 0.19482 0.47007 -0.0050349 -0.028058 0.23077 0.16326 0.24601 0.18248 0.10854 0.12471
2214 0.010609 0.20795 0.44893 0.035582 0.02672 0.25264 0.19223 0.2331 0.22846 0.068677 0.091462
2215 0.026893 0.25515 0.44091 0.018128 -0.014063 0.2658 0.19088 0.23276 0.25589 0.073096 0.090659
2216 -0.0079032 0.20112 0.45497 -0.030295 -0.024305 0.2432 0.18421 0.19778 0.23505 0.032975 0.070295
2217 0.049341 0.2384 0.49813 0.045432 -0.0067179 0.28044 0.20632 0.25727 0.29309 0.076084 0.12305
2218 0.0042345 0.18651 0.46795 -0.030521 -0.02159 0.20371 0.16026 0.18996 0.16089 0.048522 0.083708
2219 0.017748 0.24655 0.53027 0.019675 -0.0080029 0.24563 0.17978 0.24341 0.22583 0.081331 0.088955
2220 0.0091723 0.21498 0.48152 -0.030458 -0.014215 0.19688 0.14307 0.26649 0.22574 0.08797 0.11875
2221 0.0074361 0.20268 0.46519 -0.0017114 -0.010218 0.18534 0.12186 0.24403 0.20741 0.075028 0.10969
2222 0.01353 0.21485 0.53015 -0.024275 0.01162 0.22028 0.15022 0.24626 0.24064 0.1012 0.17165
2223 0.013424 0.20429 0.47758 -0.028928 -0.0017129 0.20177 0.10592 0.22001 0.18052 0.1105 0.15081
2224 0.031768 0.23217 0.51697 0.026889 -0.0043754 0.22123 0.17214 0.20931 0.20611 0.056515 0.10306
2225 0.037752 0.24383 0.53922 -0.012955 -0.010038 0.17396 0.14281 0.17689 0.20107 0.055743 0.11654
2226 0.00060545 0.21253 0.51959 -0.031508 -0.02099 0.16748 0.11654 0.16401 0.18221 0.021282 0.05438
2227 0.044269 0.23076 0.53209 -0.033671 -0.014823 0.19071 0.15263 0.20264 0.22931 0.084601 0.072267
2228 0.022523 0.1599 0.52707 -0.013075 -0.023765 0.17669 0.10792 0.19818 0.18109 0.025359 0.055614
2229 0.040277 0.13574 0.48592 -0.015908 0.0063422 0.14501 0.096768 0.22645 0.19178 0.083048 0.05897
2230 0.047741 0.1698 0.52236 -0.056591 0.0068897 0.14818 0.1006 0.22404 0.15043 0.11857 0.13198
2231 0.010315 0.1391 0.46201 -0.059295 0.0017272 0.12947 0.083957 0.17628 0.11829 0.064006 0.10855
2232 0.0031186 0.17471 0.48419 -0.028548 0.054165 0.15018 0.11313 0.19791 0.13176 0.067484 0.12577
2233 -0.00089749 0.16042 0.48093 -0.072601 -0.011088 0.1388 0.091326 0.14811 0.10067 0.031163 0.13506
2234 0.0091964 0.11506 0.47353 -0.090374 -0.02078 0.14101 0.076855 0.12772 0.14713 0.038232 0.085123
2235 0.01876 0.16337 0.44053 -0.057028 -0.023553 0.12917 0.082775 0.1442 0.13471 0.04854 0.089639
2236 0.10686 0.19602 0.46021 -0.079791 -0.034475 0.14544 0.081534 0.14013 0.13063 0.060279 0.088126
2237 0.066478 0.11362 0.44364 -0.047014 -0.034778 0.14643 0.089414 0.17171 0.14206 0.018068 0.072752
2238 0.048952 0.092598 0.37145 -0.065868 -0.01792 0.13484 0.079043 0.1295 0.12679 0.025967 0.092469
2239 -0.0023143 0.097376 0.35399 -0.075291 0.0054573 0.12353 0.060483 0.15955 0.09628 0.0070252 0.049245
2240 0.0389 0.12068 0.38754 -0.021874 0.024545 0.15004 0.078823 0.16422 0.14022 0.047464 0.079182
2241 0.023303 0.097921 0.32995 -0.055378 0.035082 0.10657 0.070142 0.1091 0.10017 0.0036827 0.11267
2242 0.042097 0.083788 0.41976 -0.063411 0.04646 0.085314 0.050992 0.14 0.065682 0.015031 0.13457
2243 0.091421 0.097516 0.4612 -0.021534 0.035487 0.11366 0.072631 0.17797 0.10246 0.00035011 0.12876
2244 0.053905 0.085253 0.39537 -0.051128 0.064635 0.10309 0.074301 0.16067 0.0952 0.013089 0.12865
2245 0.10915 0.12499 0.4106 -0.020531 0.075122 0.13599 0.10338 0.17178 0.080244 0.022028 0.089045
2246 0.075663 0.10003 0.34608 -0.055354 0.08774 0.09452 0.07408 0.13381 0.096008 0.0099563 0.052891
2247 0.024957 0.096296 0.31807 -0.069598 0.082507 0.13354 0.077249 0.11882 0.093472 -0.005015 0.084808
2248 0.053801 0.13046 0.34343 -0.053191 0.093515 0.1072 0.074059 0.11466 0.075606 0.019694 0.080654
2249 0.037754 0.065761 0.31065 -0.091734 0.073232 0.092451 0.040559 0.11251 0.08395 -0.017218 0.085821
2250 0.033768 0.045499 0.3118 -0.12478 0.06383 0.068645 0.051178 0.073516 0.049744 -0.0021289 0.044607
2251 0.11797 0.059736 0.2867 -0.071061 0.11309 0.098949 0.042018 0.1048 0.076078 0.02121 0.083984
2252 0.069976 0.015934 0.31081 -0.082814 0.099965 0.070523 0.063467 0.12434 0.065132 -0.015981 0.144
2253 0.11605 0.081211 0.30758 -0.078487 0.12895 0.097407 0.071867 0.11126 0.077285 0.0070573 0.15658
2254 0.10504 0.050199 0.30524 -0.092041 0.1007 0.09217 0.063656 0.088574 0.050379 0.035106 0.11064
2255 0.081708 0.035687 0.24629 -0.11815 0.12147 0.054334 0.039536 0.069933 0.024753 -0.010685 0.07174
2256 0.11134 0.063694 0.238 -0.085267 0.14701 0.095218 0.042095 0.096053 0.075457 -0.0047166 0.072637
2257 0.1221 0.027082 0.21612 -0.099301 0.13125 0.055672 0.056215 0.080652 0.048111 -0.0055779 0.082233
2258 0.087509 0.028639 0.22449 -0.11473 0.13862 0.028306 0.024924 0.075162 0.029395 -0.024759 0.07059
2259 0.13519 0.078257 0.24176 -0.11633 0.15731 0.06119 0.056474 0.080111 0.081369 -0.0086205 0.075506
2260 0.10873 0.036774 0.21832 -0.089721 0.14878 0.045594 0.035854 0.093671 0.064703 -0.0035517 0.053293
2261 0.12861 0.0024919 0.18566 -0.089804 0.14784 0.048317 0.033773 0.08686 0.048357 -0.015513 0.054329
2262 0.1189 0.054029 0.19036 -0.093887 0.14941 0.034781 0.044613 0.07265 0.026261 -0.012254 0.049886
2263 0.14225 0.019457 0.1562 -0.10474 0.13665 0.022335 0.0065022 0.048879 0.021545 -0.030476 0.11866
2264 0.095342 0.0077946 0.22688 -0.088884 0.15971 0.054809 0.052142 0.071209 0.026819 0.033913 0.13478
2265 0.087676 0.033962 0.23456 -0.061317 0.17325 0.063763 0.048771 0.074218 0.014903 -0.019228 0.14741
2266 0.10421 0.06616 0.1897 -0.05538 0.18744 0.042707 0.065761 0.083597 0.047837 0.0026705 0.11944
2267 0.043724 0.022937 0.16208 -0.10597 0.16822 0.023571 0.01771 0.053387 0.00063093 -0.0086007 0.089698
2268 0.090628 0.0014648 0.18205 -0.11888 0.15004 -0.0068455 -0.01006 0.049376 -0.015075 -0.043162 0.037495
2269 0.1534 0.026812 0.16913 -0.10065 0.1788 0.052858 0.02436 0.054116 -0.012931 -0.0064333 0.028932
2270 0.14356 0.01898 0.19047 -0.072834 0.16266 0.036032 0.039189 0.049545 0.026093 -0.015765 0.076298
2271 0.1257 -0.0039425 0.14122 -0.096817 0.16218 -0.014144 0.011489 0.017005 -0.011293 0.010474 0.042885
2272 0.1665 -0.001295 0.16316 -0.09715 0.17243 0.04012 0.040088 0.057904 0.029811 0.061693 0.083881
2273 0.17183 0.040253 0.1645 -0.083714 0.1744 0.027194 0.045838 0.052854 0.015355 0.0087216 0.034008
2274 0.13383 -0.0279 0.10633 -0.12854 0.15311 -0.022322 0.0030173 0.019973 -0.014691 -0.05821 0.017764
2275 0.13723 -0.018652 0.15452 -0.10715 0.15488 0.0017915 -0.010883 0.023873 -0.039497 -0.019911 0.012921
2276 0.16051 0.013955 0.11387 -0.095504 0.16205 0.0053754 0.033256 0.036312 0.010157 -0.048922 0.038477
2277 0.16848 -0.018717 0.11392 -0.096887 0.16595 0.0054492 0.0032659 0.036772 0.012851 -0.033634 0.066354
2278 0.20307 0.04802 0.14324 -0.07656 0.18189 0.050483 0.027035 0.076471 0.019015 -0.012585 0.12765
2279 0.15242 0.0034879 0.15506 -0.056104 0.16622 0.031097 0.002445 0.02954 0.014088 0.0032138 0.046657
2280 0.1839 0.028815 0.16913 -0.071477 0.16395 0.027831 0.012695 0.02621 0.013682 0.018673 0.085923
2281 0.19598 0.025613 0.11429 -0.05781 0.18295 0.020285 0.030894 0.073549 0.021506 0.015541 0.06646
2282 0.22129 0.035661 0.13745 -0.089343 0.15973 -0.0055815 0.030114 0.053549 -0.0158 0.00243 0.054797
2283 0.19056 -0.0035918 0.12382 -0.083807 0.14729 0.010182 0.052353 0.041198 0.026084 0.0018387 0.048893
2284 0.22348 0.040296 0.12814 -0.0938 0.15349 -0.00055375 0.031633 0.027318 -0.023652 -0.034663 0.0494
2285 0.17881 -0.0025167 0.1181 -0.045643 0.1636 -0.0053799 0.027592 0.062617 0.014112 -0.027354 0.051856
2286 0.2111 0.010261 0.10113 -0.10036 0.14688 -0.011166 0.030712 0.013377 -0.0045638 0.0036148 -0.013087
2287 0.16127 -0.012892 0.073086 -0.0897 0.11975 -0.024662 0.027211 0.031486 -0.01516 -0.0034764 0.027279
2288 0.20122 0.016006 0.13402 -0.093673 0.11585 -0.010068 0.033541 0.027936 -0.011986 0.0075323 0.045026
2289 0.20589 0.021514 0.11744 -0.084807 0.1124 -0.0093644 0.04494 0.025745 -0.0028319 0.026871 0.040612
2290 0.17619 -0.023539 0.064259 -0.12338 0.09244 -0.028561 0.00433 0.0060645 -0.046638 -0.03905 0.0047389
2291 0.19484 -0.039941 0.071907 -0.13806 0.10236 -0.047637 0.0009196 -0.0076061 -0.076114 -0.036332 0.021245
2292 0.18433 -0.039874 0.067405 -0.10836 0.13041 -0.026563 -0.0016809 -0.018467 -0.06375 -0.050083 -0.017918
2293 0.22002 0.024194 0.097432 -0.08556 0.14148 -0.018029 0.029019 0.019613 -0.055046 -0.032054 0.012458
2294 0.23938 0.041971 0.10017 -0.11314 0.11872 0.0024249 0.0080582 0.020832 -0.023912 -0.012355 0.035865
2295 0.22286 0.022089 0.076888 -0.072837 0.10942 -0.023691 0.015618 0.0098618 -0.0010581 -0.020657 0.063752
2296 0.21632 -0.021384 0.097276 -0.1139 0.086705 -0.035957 0.029147 0.017371 -0.013504 -0.021418 0.017688
2297 0.18811 -0.004756 0.033903 -0.11026 0.071923 -0.044234 -0.019143 -0.024109 -0.05804 -0.029149 0.0014546
2298 0.21346 -0.035178 0.071381 -0.10935 0.07677 -0.0067297 0.022416 0.01348 -0.022826 -0.025461 0.026931
2299 0.21835 0.016909 0.077209 -0.09935 0.097988 -0.013346 0.047426 0.04017 0.030788 0.0014281 0.060048
2300 0.20336 -0.037143 0.054527 -0.061793 0.092885 -0.021302 0.041806 0.011199 -0.023048 -0.0036731 0.024984
2301 0.17047 -0.028226 0.057085 0.0094036 0.099523 -0.045928 0.0072951 0.013309 -0.035764 -0.025424 0.0010708
2302 0.17731 -0.015678 0.059302 -0.04565 0.07126 -0.033694 -0.00099536 -0.010862 -0.04574 -0.017566 0.030767
2303 0.14302 -0.049201 0.04148 0.057367 0.066808 0.0088296 -0.010106 0.013257 -0.043806 -0.034157 -0.012436
2304 0.1543 -0.062483 0.048768 -0.032646 0.075935 0.014263 0.0058837 0.0044869 -0.054352 -0.00064829 -0.0086196
2305 0.16613 -0.044776 0.050526 0.00084036 0.074533 -0.011063 -0.0071567 0.00066637 -0.087299 -0.0072796 0.026317
2306 0.16996 -0.025228 0.051594 -0.040563 0.06019 -0.040789 -0.0064672 -0.011714 -0.062625 0.025909 0.0037435
2307 0.16417 -0.06798 0.017901 -0.10866 0.036778 -0.080915 -0.017398 -0.021755 -0.058631 -0.019992 -0.01088
2308 0.14688 -0.018983 0.050849 -0.07854 0.048015 -0.050151 0.0062119 -0.013995 -0.023927 -0.0092834 -0.014093
2309 0.17861 -0.010155 0.028807 -0.10165 0.055143 -0.028977 -0.011209 -0.014446 -0.047103 0.0072953 0.020473
2310 0.15386 -0.028268 0.019835 -0.11886 0.03801 -0.053893 0.002931 -0.013346 -0.054469 -0.041026 -0.0033304
2311 0.16066 -0.04178 0.056582 -0.11416 0.043338 -0.018419 -0.019279 -0.018917 -0.060595 -0.034357 0.041656
2312 0.17614 -0.0054427 0.00030027 -0.069523 0.044675 -0.018006 -0.0071099 -0.0085474 -0.035661 -0.0051186 0.040983
2313 0.13488 -0.019465 0.021288 -0.085356 0.042323 -0.031572 0.0025497 -0.025908 -0.064587 -0.03046 0.0050492
2314 0.1347 -0.075248 0.017086 -0.11535 0.04215 -0.060688 -0.019601 -0.030198 -0.066273 -0.020391 0.011556
2315 0.14207 -0.06431 0.023444 -0.089863 0.043418 -0.054074 -0.030011 -0.025309 -0.074239 -0.031372 -0.023708
2316 0.12719 -0.041362 0.013541 -0.093976 0.032295 -0.04389 -0.015462 -0.02257 -0.051355 -0.048134 -0.016571
2317 0.10044 -0.047895 0.014679 -0.018129 0.023753 -0.089896 -0.024212 -0.0352 -0.090371 -0.035665 -0.013455
2318 0.11356 -0.0014773 0.011307 -0.020783 0.04476 -0.00045246 0.022147 -0.0017707 -0.011277 -0.0070163 0.0031719
2319 0.12242 -0.01332 0.048405 0.063084 0.040798 -0.042979 0.016847 -0.016311 -0.032753 0.0021024 0.031928
2320 0.13378 -0.024582 0.014613 -0.050989 0.033035 -0.022995 0.027267 0.012118 -0.0017791 0.0018912 0.017765
2321 0.12908 -0.014255 0.0096504 -0.061143 0.024603 -0.059931 -0.010264 -0.0011723 -0.015735 -0.02461 -0.0039585
2322 0.099147 -0.023197 0.018648 -0.099926 0.02714 -0.057967 0.014886 -0.020343 -0.024981 -0.039841 -0.0054419
2323 0.10669 -0.05943 0.013096 -0.083909 0.021058 -0.063033 -0.026985 -0.020893 -0.035367 -0.039673 -0.0030654
2324 0.099934 0.015958 -0.027626 -0.11149 0.0089854 -0.083069 -0.029195 -0.043154 -0.041233 -0.041694 -0.021279
2325 0.1059 0.048696 0.0075815 -0.11653 0.011263 -0.029505 -0.0075457 -0.0014344 0.025801 -0.022205 -0.010602
2326 0.10837 0.0037231 0.017309 -0.10281 0.01143 -0.069562 -0.014976 -0.018745 -0.058805 -0.0022866 -0.026996
2327 0.11664 -0.011939 -0.014833 -0.038163 0.008868 -0.054398 -0.0049066 -0.037116 -0.047281 0.0072822 -0.012449
2328 0.10293 -0.011912 -0.0034951 -0.087906 0.0099055 -0.046194 0.0020029 -0.014986 -0.073667 0.0022409 0.012207
2329 0.086094 -0.037084 -0.040777 -0.030149 -0.002177 -0.09584 -0.032898 -0.045967 -0.092243 0.03266 -0.037556
2330 0.11004 -0.0044067 -0.0096295 0.016858 0.01491 -0.070506 -0.017678 -0.048617 -0.086989 -0.0031717 -0.02265
2331 0.079511 -0.022579 -0.033842 0.034974 0.003788 -0.056542 -0.021368 -0.029408 -0.047346 -0.048223 -0.019253
2332 0.071795 -0.040392 -0.033824 -0.127 -0.0045445 -0.080878 -0.052119 -0.049808 -0.12214 -0.049394 -0.041467
2333 0.072529 -0.048334 -0.026286 -0.12016 0.016383 -0.041575 -0.019819 -0.034189 -0.069238 -0.022926 -0.04705
2334 0.10551 -0.018456 -0.0078584 -0.10163 0.011371 -0.035581 0.02728 -0.012739 -0.046424 0.063323 -0.0088235
2335 0.078417 -0.0082189 -0.040911 -0.10057 0.006128 -0.066257 -0.02071 -0.0386 -0.02653 0.041702 -0.037147
2336 0.073211 -0.049681 -0.034063 -0.10844 1.5528e-05 -0.045773 -0.017461 -0.04918 -0.020766 0.0079206 -0.03946
2337 0.064315 -0.060394 -0.027785 -0.040686 -0.003537 -0.015839 0.0032589 -0.022831 0.057508 -0.010881 -0.015914
2338 0.045878 -0.024396 -0.013407 -0.050949 0.0030805 0.033175 0.012958 -0.026051 -0.0088978 -0.021352 -0.013347
2339 0.089902 -0.014839 -0.013649 -0.033252 0.0080981 0.059829 0.003778 -0.034002 -0.047974 0.028067 0.0073192
2340 0.079726 0.016659 -0.012532 0.015164 -0.011184 0.050163 0.015168 -0.025283 -0.03754 -0.018775 -0.0022543
2341 0.05652 0.013356 -0.063584 0.015641 -0.0072069 0.049196 -0.00023294 -0.036763 -0.051566 -0.013916 -0.025818
2342 0.049894 0.060494 -0.066226 -0.013332 -0.015779 0.06154 -0.0034834 -0.041514 -0.095452 0.00066288 -0.034241
2343 0.085408 0.022342 -0.045008 0.072374 0.0020881 0.047124 0.0060462 -0.031654 -0.090308 0.033832 -0.027565
2344 0.061042 0.019079 -0.046041 -0.012159 -0.013694 -0.0017521 -0.012494 -0.041835 -0.069194 0.05762 -0.0056781
2345 0.050806 -0.010463 -0.031073 -0.076772 0.0038731 -0.054928 -0.013425 -0.031925 -0.0636 0.088859 -0.035922
2346 0.072689 0.0087943 -0.048585 -0.019505 0.0051406 -0.017054 0.011155 -0.017436 -0.010766 0.11465 0.015575
2347 0.083153 0.029912 -0.013997 -0.024649 0.0033881 -0.0040905 0.014764 -0.010886 0.034838 0.12469 0.017592
2348 0.017677 -0.043521 -0.053099 -0.080602 -0.019284 -0.019207 -0.0060961 -0.040467 0.0063718 0.025105 -0.032132
2349 0.026221 -0.015253 -0.042292 0.029035 -0.0064169 0.034827 -0.027677 -0.034187 0.022596 0.0068039 -0.041825
2350 0.044195 0.011284 -0.049204 0.042891 -0.012249 0.023271 -0.006287 -0.037738 0.0050197 -0.0077274 -0.015849
2351 0.067319 0.1384 -0.034756 0.096468 -0.0084619 0.058375 0.0033925 -0.00074851 -0.0017663 0.059471 -0.015532
2352 0.041423 0.09376 -0.071148 0.10049 -0.019644 0.039149 -0.031618 -0.043649 -0.066852 0.06374 -0.019606
2353 0.032526 0.070997 -0.04838 0.11584 -0.0093168 0.068443 0.016402 -0.01193 -0.036428 0.10215 -0.025499
2354 0.03371 0.055455 -0.029483 0.17521 -0.018319 0.015857 0.0066712 -0.01859 -0.036194 0.071297 -0.047143
2355 0.030064 0.0061623 -0.062185 0.15449 0.0042182 0.05031 0.012041 -0.015311 -0.02687 0.00035617 -0.0053362
2356 0.010458 0.01969 -0.024757 0.12887 -0.013314 -0.0061457 0.02726 -0.047891 -0.045846 0.024875 0.014
2357 0.013332 -0.0051226 -0.016859 0.037258 -0.011347 -0.010062 -0.03404 -0.039022 -0.034193 0.012074 -0.037533
2358 -0.011014 -0.035035 -0.067111 -0.019635 -0.028679 -0.013048 0.0046394 -0.032942 -0.028309 0.025242 -0.049777
2359 -0.0013504 -0.029858 -0.074974 0.0086015 -0.0075718 0.079656 0.029979 -0.035873 0.054295 0.088821 -0.04025
2360 0.027284 0.05812 -0.047616 0.040988 0.00054572 0.0882 0.026278 -0.016563 0.035179 0.18746 0.0009765
2361 0.013937 0.12066 -0.054098 0.043205 -0.032387 0.10885 0.011918 -0.026824 -0.018307 0.18773 -0.031347
2362 0.034221 0.13459 -0.01833 0.15748 -0.013809 0.092467 0.043678 -0.020694 -0.014513 0.14301 0.0019396
2363 0.025945 0.13446 -0.055043 0.12881 -0.036582 0.052941 -0.0056629 -0.046885 -0.075989 0.034156 -0.038914
2364 0.00025897 0.12842 -0.071415 0.18876 -0.019164 0.012585 -0.022433 -0.066066 -0.092635 0.039965 -0.047787
2365 0.017463 0.068048 -0.072077 0.11239 -0.033097 -0.011351 -0.021444 -0.036316 -0.082151 0.089373 -0.047251
2366 0.036817 0.040785 -0.040609 0.23866 -0.0075092 0.040363 0.012316 -0.028127 0.010253 0.20981 -0.034184
2367 0.00089057 0.056553 -0.071001 0.33838 -0.017512 0.028317 0.0035053 -0.035497 0.0091371 0.19505 -0.041318
2368 0.024394 0.036431 -0.070434 0.20694 -0.0087242 0.024121 0.00021488 -0.016338 0.036071 0.16633 -0.015131
2369 -0.022872 -0.018362 -0.075806 0.19291 -0.036187 0.077154 -0.0049956 -0.060808 0.035715 0.082078 -0.034295
2370 -0.024678 0.013246 -0.023238 0.28608 -0.0099492 0.091638 -0.009796 -0.046669 0.057859 0.045237 -0.014778
2371 0.009826 0.047893 -0.05529 0.32771 -0.020232 0.099552 0.0028235 -0.043609 0.0042929 0.041556 -0.022692
2372 -0.0034801 0.070121 -0.064492 0.37985 -0.038024 0.16663 0.0055631 -0.02639 -0.011033 0.082854 -0.001835
2373 0.017984 0.088798 -0.060475 0.30004 -0.017497 0.16813 0.038213 -0.03446 -0.065129 0.20978 -0.036889
2374 -0.0011224 0.090636 -0.081717 0.35035 0.0010208 0.12886 0.0086522 -0.028121 -0.029775 0.23978 -0.036392
2375 -0.029259 0.023763 -0.071449 0.33458 -0.00098166 0.21415 -0.0055083 -0.036011 -0.024361 0.16933 -0.058465
2376 0.023605 0.090951 -0.058991 0.31272 0.0013558 0.18561 0.0018413 -0.005972 0.058093 0.10911 -0.026199
2377 0.015549 0.051859 -0.065433 0.37935 -0.016137 0.089675 -0.018489 -0.039683 0.034167 0.074148 -0.027002
2378 -0.011507 0.039276 -0.092166 0.38918 -0.0081391 0.074449 -0.01813 -0.010173 0.10006 0.091407 -0.021136
2379 0.00014696 0.032774 -0.070448 0.43734 -0.0035016 0.088333 0.02077 -0.019054 0.13672 0.12502 -0.029579
2380 0.016361 0.058511 -0.06772 0.45372 0.014816 0.092697 0.017999 -0.035834 0.078029 0.21087 -0.0029427
2381 -0.031995 0.059229 -0.073782 0.39947 -0.016497 0.083991 0.020199 -0.032715 0.012863 0.19861 -0.039986
2382 0.011499 0.10846 -0.10361 0.37756 -0.031959 0.11717 0.014289 -0.044585 -0.037653 0.13949 -0.01482
2383 0.027582 0.12648 -0.042677 0.45115 -0.016432 0.21359 0.034908 -0.027486 -0.02366 0.1037 -0.047723
2384 0.0093763 0.10426 -0.093669 0.43702 -0.017144 0.17721 -0.0022123 -0.049106 -0.061156 0.053249 -0.046797
2385 -0.01981 0.061289 -0.058931 0.40338 -0.017297 0.1902 0.056377 -0.048997 0.019828 0.067108 -0.04664
2386 0.014164 0.077007 -0.091613 0.44964 -0.026989 0.11962 0.058067 -0.011857 0.095792 0.21067 -0.032974
2387 -0.019652 0.0055441 -0.062446 0.47103 -0.016992 0.11356 0.058706 -0.048658 0.10035 0.23237 -0.029527
2388 0.013472 0.028842 -0.042948 0.45168 -0.024424 0.11817 0.058266 -0.053139 0.09026 0.24671 -0.01162
2389 -0.0084044 0.035709 -0.06881 0.43196 -0.031087 0.11928 0.029205 -0.052299 0.1152 0.13585 -0.015854
2390 -0.022591 0.047037 -0.072942 0.47546 -0.032399 0.077786 0.004705 -0.05428 0.085308 0.11067 -0.037067
2391 -0.024497 0.027064 -0.071134 0.48217 -0.035382 0.14649 -0.027645 -0.05187 0.0026722 0.08267 -0.010261
2392 -0.0046828 0.099302 -0.045047 0.54137 -0.024364 0.15771 0.011084 -0.024541 0.013296 0.15309 -0.030894
2393 -0.016869 0.11938 -0.049449 0.48465 -0.035797 0.15227 -0.00032639 -0.040831 -0.01875 0.24138 -0.027018
2394 -0.024305 0.12073 -0.072211 0.51885 -0.040059 0.18617 0.023733 -0.043592 -0.037186 0.23684 -0.030681
2395 -0.017891 0.16078 -0.040303 0.53742 -0.012312 0.22606 0.036823 -0.051482 0.069518 0.19158 0.030695
2396 -0.019147 0.099122 -0.10113 0.48635 -0.029384 0.1795 0.065452 -0.056513 0.14534 0.15424 -0.037988
2397 -0.0035534 0.03903 -0.063158 0.54793 -0.037726 0.15501 0.071702 -0.033153 0.15068 0.1194 0.0054484
2398 0.0048904 0.045367 -0.0369 0.60802 -0.025959 0.14662 0.087501 -0.024594 0.10608 0.11787 -0.0018751
2399 -0.011486 0.025595 -0.048032 0.53929 -0.025391 0.1113 0.056281 -0.036304 0.10355 0.24688 -0.0051685
2400 -0.0062518 0.078682 -0.051554 0.57347 0.001496 0.1131 0.04588 -0.038135 0.047158 0.27554 0.040628
2401 -0.023308 0.03291 -0.11093 0.48938 -0.0066465 0.12235 0.04506 -0.088716 -0.045778 0.19313 0.045165
2402 -0.0059741 0.14306 -0.024299 0.44943 0.0017211 0.25027 0.08562 -0.029336 0.032396 0.15914 0.056361
2403 -0.0052403 0.16623 -0.040491 0.37879 -0.0016314 0.20131 0.037789 -0.052257 -0.0064703 0.092074 0.078588
2404 -0.019396 0.15953 -0.051153 0.35697 0.0030561 0.16355 0.023079 -0.056527 0.0070037 0.10302 0.020714
2405 -0.085173 0.06388 -0.073185 0.41821 -0.024036 0.10133 0.023968 -0.051438 0.089438 0.19661 -0.021059
2406 -0.024969 0.069138 -0.078058 0.51594 -0.027899 0.11581 0.047088 -0.038238 0.096842 0.24122 -0.0045728
2407 -0.028335 0.039795 -0.0651 0.57611 -0.037581 0.10822 0.10944 -0.026249 0.13427 0.24086 -0.034276
2408 -0.029561 0.057153 -0.051582 0.49197 -0.0095939 0.19562 0.13168 -0.031479 0.09896 0.20381 -0.0083497
2409 -0.027007 0.02995 -0.069834 0.36367 -0.030326 0.27368 0.12982 -0.03462 0.053153 0.12153 0.034277
2410 -0.046823 0.046848 -0.070796 0.35563 -0.021209 0.25981 0.15397 -0.03529 0.034967 0.11589 0.058083
2411 -0.012079 0.054395 -0.049789 0.35019 -0.00079137 0.277 0.1479 -0.019811 0.055811 0.20473 0.06601
2412 -0.0040055 0.1327 -0.068741 0.32335 0.0050061 0.25317 0.14206 -0.031681 0.044355 0.25996 0.046236
2413 -0.033382 0.12991 -0.059633 0.33966 0.022584 0.18067 0.11774 -0.066592 0.00027931 0.27867 0.009453
2414 -0.026138 0.10956 -0.092745 0.31442 0.0056911 0.15585 0.14476 -0.051093 0.083513 0.14975 -0.01215
2415 -0.016444 0.10838 -0.046628 0.31611 0.026179 0.14785 0.15426 -0.036933 0.14717 0.13267 0.0042561
2416 -0.02271 0.038123 -0.11186 0.30553 0.032816 0.14427 0.11989 -0.036204 0.13027 0.10763 -0.013817
2417 -0.035786 0.048041 -0.083772 0.29494 0.012204 0.2261 0.11105 -0.029914 0.080305 0.19791 0.026819
2418 -0.017712 0.063418 0.013956 0.30904 -0.0065188 0.2762 0.13523 -0.031535 0.078679 0.32547 0.13711
2419 -0.0017884 0.058556 -0.068246 0.2687 -0.011521 0.24535 0.11114 -0.039285 0.039233 0.26357 0.12057
2420 -0.00076453 0.069323 -0.033369 0.26892 -0.0099338 0.30074 0.1905 0.0013442 0.074587 0.23209 0.16423
2421 -0.033351 0.1346 -0.081221 0.21592 -0.023586 0.26114 0.18472 -0.057686 -0.004749 0.17618 0.0040553
2422 -0.011517 0.15646 -0.10377 0.21708 -0.016959 0.19055 0.17398 -0.053247 0.038795 0.16645 0.064072
2423 -0.047883 0.14067 -0.067015 0.23006 -0.00012128 0.13818 0.16351 -0.047917 0.10507 0.12716 0.011228
2424 -0.022879 0.090514 -0.069697 0.22253 0.029346 0.16228 0.16699 -0.002568 0.15896 0.27256 0.0076349
2425 -0.028495 0.063141 -0.0308 0.27079 0.048454 0.19249 0.20033 -0.0054185 0.12861 0.3495 0.10058
2426 -0.054291 0.031029 -0.038782 0.20899 0.049111 0.28601 0.17034 0.026891 0.16874 0.31389 0.13685
2427 0.0097625 0.068646 -0.015484 0.23491 0.079259 0.32276 0.20864 0.01476 0.22508 0.19728 0.1626
2428 -0.036014 0.013854 -0.034596 0.20849 0.060996 0.3427 0.16184 -0.01324 0.19554 0.13459 0.10258
2429 -0.01591 0.084481 0.0018715 0.17737 0.032414 0.30505 0.19866 -0.015731 0.18748 0.17603 0.12707
2430 -0.0015559 0.071119 -0.060431 0.16274 0.0087513 0.21801 0.19435 -0.016141 0.089677 0.20925 0.17107
2431 -0.038062 0.11154 -0.043853 0.17791 0.011099 0.18196 0.19291 -0.013902 0.068361 0.26176 0.14797
2432 -0.050328 0.14025 -0.020205 0.15686 0.013026 0.19362 0.1696 -0.023092 0.049415 0.30184 0.19986
2433 -0.026194 0.074232 -0.052577 0.11415 0.020354 0.16731 0.12999 -0.018103 0.050089 0.29169 0.084764
2434 -0.05758 0.052859 -0.0333 0.14226 0.028011 0.28113 0.15503 -0.00044339 0.078093 0.18789 0.01366
2435 -0.033257 0.072697 -0.038782 0.14117 0.062019 0.29914 0.14564 -0.014694 0.12241 0.15067 0.045007
2436 -0.0084127 0.059494 -0.026704 0.15035 0.058726 0.31498 0.17998 -0.027524 0.10958 0.15185 0.082303
2437 -0.027619 0.035062 0.0077238 0.12835 0.074074 0.25335 0.24792 -0.028985 0.165 0.15658 0.11544
2438 0.00082506 0.051459 0.0099416 0.15086 0.054121 0.23934 0.2182 -0.0048255 0.20317 0.21116 0.20602
2439 0.0028389 0.083237 0.031509 0.11357 0.045399 0.21434 0.21189 -0.0026961 0.15572 0.2293 0.15924
2440 0.0019328 0.046255 0.00012716 0.076953 0.0097164 0.14792 0.16429 -0.0074166 0.057286 0.20472 0.17148
2441 -0.040393 0.065692 0.011155 0.10704 0.014624 0.17057 0.14654 0.024583 0.05304 0.14977 0.15481
2442 -0.015069 0.097 0.046363 0.11023 0.019901 0.19109 0.14443 0.018602 0.069804 0.14359 0.17273
2443 -0.068646 0.069107 0.0012405 0.070233 0.041199 0.2605 0.16229 -0.030768 0.029028 0.1325 0.16746
2444 -0.019992 0.12231 0.035228 0.12942 0.091346 0.34109 0.21541 0.010041 0.12031 0.13988 0.20145
2445 -0.042748 0.067192 -0.012224 0.084467 0.080134 0.29635 0.24211 0.0076607 0.19905 0.13962 0.22109
2446 -0.015394 0.01099 0.013024 0.075673 0.052891 0.19225 0.22777 -0.0072699 0.11461 0.14983 0.24409
2447 -0.01314 0.047268 0.021732 0.07722 0.083139 0.20459 0.18845 0.03299 0.12644 0.19005 0.20508
2448 -0.025606 0.046525 0.019459 0.026817 0.087866 0.18055 0.19393 0.060499 0.14462 0.15961 0.16436
2449 -0.020972 0.034723 0.034517 0.039353 0.077874 0.14632 0.20835 0.058509 0.084782 0.12347 0.1502
2450 -0.032709 0.01991 0.021705 0.09061 0.12453 0.17696 0.19363 0.094048 0.1012 0.10218 0.20682
2451 -0.029835 0.033318 0.056283 0.090347 0.10001 0.23765 0.17054 0.070827 0.0068398 0.12917 0.20766
2452 -0.046741 0.034345 0.016651 0.028673 0.096586 0.23993 0.17497 0.0093969 0.042384 0.10997 0.27376
2453 -0.056127 0.045443 0.032648 0.04277 0.1273 0.26531 0.16283 0.024596 0.12986 0.09239 0.20241
2454 -0.069283 0.01424 -0.0056638 0.049527 0.12114 0.19701 0.14944 -0.0009642 0.1907 0.075269 0.16134
2455 -0.039389 0.061938 0.058314 0.081393 0.12886 0.20708 0.20551 0.023235 0.22489 0.096448 0.22681
2456 -0.042625 0.088816 0.063612 0.03082 0.12563 0.17984 0.17116 0.047685 0.20468 0.081796 0.22941
2457 -0.029551 0.1141 0.07447 0.033087 0.11409 0.16921 0.18023 0.080654 0.21406 0.078075 0.28165
2458 -0.022838 0.13547 0.073707 0.0070935 0.13198 0.16727 0.1574 0.059024 0.13342 0.093144 0.26122
2459 -0.0016937 0.10019 0.10369 0.03474 0.15014 0.18444 0.2134 0.13155 0.17199 0.10321 0.24417
2460 -0.01855 0.070766 0.077203 0.011057 0.1143 0.22894 0.15523 0.10069 0.088466 0.067241 0.27167
2461 -0.042566 0.038803 0.038451 -0.0050564 0.14111 0.24468 0.15801 0.069542 0.056779 0.07964 0.23272
2462 -0.029552 0.042571 0.062639 -0.0058097 0.11724 0.24186 0.1498 0.065871 0.059773 0.053959 0.29691
2463 -0.033318 0.035978 0.095766 -0.029413 0.12296 0.18078 0.1505 0.047411 0.12978 0.061127 0.19566
2464 -0.040414 0.015676 0.083884 0.0075636 0.12981 0.17149 0.15772 0.02756 0.20702 0.065976 0.13429
2465 -0.040571 -0.010546 0.072502 -0.01706 0.11465 0.12746 0.11959 0.04805 0.16517 0.053265 0.1643
2466 -0.035177 0.074481 0.06625 -0.010623 0.1209 0.14586 0.11899 0.099479 0.24115 0.065334 0.17696
2467 -0.037123 0.061359 0.12176 -0.033446 0.10481 0.13022 0.1352 0.087989 0.16999 0.029452 0.20427
2468 -0.012019 0.12316 0.076665 0.01425 0.13608 0.15105 0.14586 0.1491 0.15994 0.068051 0.29757
2469 -0.030635 0.096234 0.11876 -0.062663 0.13487 0.14188 0.10412 0.1556 0.10273 0.0277 0.30709
2470 -0.033201 0.0093113 0.15668 -0.042146 0.12741 0.21986 0.073439 0.12052 0.083535 0.026868 0.21526
2471 -0.025327 0.0034589 0.14301 -0.04856 0.12976 0.22176 0.10087 0.12126 0.082779 0.028057 0.18216
2472 -0.025743 -0.0047636 0.11692 -0.0098629 0.13653 0.20475 0.093648 0.10546 0.048873 0.045636 0.14887
2473 -0.01453 0.015464 0.089694 -0.0035962 0.13371 0.17542 0.10175 0.13035 0.11516 0.055405 0.19073
2474 -0.039486 0.012422 0.10042 -0.039169 0.14691 0.12478 0.099207 0.15792 0.20396 0.056803 0.15227
2475 -0.045162 0.046969 0.14895 -0.014483 0.12972 0.15 0.093647 0.14241 0.1981 0.045722 0.24258
2476 -0.020148 0.038317 0.13991 -0.036596 0.12955 0.13815 0.081466 0.16678 0.18592 0.020011 0.28358
2477 -0.046774 0.085584 0.073365 -0.0071894 0.13778 0.11959 0.066576 0.16499 0.18732 0.038289 0.19426
2478 -0.01662 0.10958 0.093113 -0.030003 0.12349 0.10718 0.059445 0.1941 0.15894 0.0053081 0.26827
2479 -0.034666 0.093179 0.066351 0.027884 0.12935 0.090179 0.089085 0.13739 0.059991 0.010537 0.21434
2480 -0.010303 0.11288 0.13203 0.079891 0.12898 0.087153 0.063054 0.17429 0.082915 0.029266 0.17824
2481 -0.0087487 0.086704 0.17276 0.12443 0.16157 0.13266 0.067004 0.20243 0.061959 0.031864 0.14095
2482 -0.011585 0.007262 0.15548 0.069904 0.13675 0.12344 0.055073 0.18938 0.058463 0.047393 0.15777
2483 -0.006511 0.0235 0.22767 0.12613 0.12471 0.10098 0.074303 0.1773 0.077817 0.043522 0.16847
2484 -0.045057 -0.012433 0.15668 0.033277 0.10355 0.064929 0.069253 0.15698 0.020761 0.02393 0.21137
2485 -0.046923 0.012485 0.14028 0.021704 0.1058 0.043282 0.030952 0.17014 0.086865 0.010729 0.17297
2486 -0.0084994 0.14634 0.16029 0.029011 0.13413 0.080016 0.094222 0.19775 0.15907 0.062608 0.27509
2487 -0.018955 0.15621 0.11872 -0.013903 0.11042 0.09273 0.060101 0.20984 0.15939 0.027087 0.1886
2488 -0.0013816 0.15438 0.11569 -0.022496 0.093687 0.065924 0.067371 0.18256 0.1381 0.0054252 0.19
2489 -0.0021078 0.10778 0.089829 -0.079429 0.081594 0.043728 0.0383 0.20322 0.0356 -0.010116 0.13822
2490 -0.023554 0.098642 0.15639 -0.013322 0.079592 0.088582 0.05548 0.20144 0.053914 -0.00086733 0.17375
2491 -0.00764 0.07281 0.19704 -0.032916 0.089929 0.082016 0.061959 0.2175 0.022878 0.0095814 0.16844
2492 -0.0071062 0.069998 0.21279 -0.045779 0.12538 0.078709 0.043029 0.23679 0.019752 0.052 0.13208
2493 0.024718 0.082085 0.23681 -0.061992 0.12845 0.057043 0.063439 0.24924 0.062856 0.035409 0.18578
2494 -0.022208 0.034193 0.18868 -0.046696 0.10875 0.056557 0.027058 0.21585 0.03995 0.029108 0.15583
2495 0.016915 0.06034 0.26097 -0.041659 0.11074 0.060791 0.053558 0.25069 0.040054 0.027446 0.18739
2496 0.033859 0.14979 0.28207 -0.024282 0.096597 0.089175 0.074277 0.26989 0.077828 0.040545 0.19153
2497 -0.018197 0.12988 0.20909 -0.097346 0.054754 0.016749 0.0070967 0.19821 0.049222 -0.028406 0.11937
2498 0.034017 0.14963 0.30378 -0.080759 0.068582 0.043673 0.060116 0.2247 0.096266 0.024762 0.1835
2499 0.013781 0.13937 0.27752 -0.084642 0.057869 0.039797 0.056526 0.21054 0.10137 0.030941 0.17255
2500 -0.00034524 0.057498 0.23334 -0.063976 0.066017 0.03898 0.047575 0.22664 0.063594 -0.0044802 0.19454
2501 -0.012021 0.043756 0.18608 -0.085849 0.062734 0.022574 0.023745 0.23896 -0.0052321 -0.016071 0.11202
2502 0.029162 0.039333 0.17495 -0.097652 0.052602 0.027318 0.038524 0.26473 0.0070719 0.011517 0.11695
2503 0.019876 0.034061 0.27182 -0.11947 0.056589 0.008722 0.045444 0.23882 0.020396 -0.006484 0.12621
2504 0.0096202 0.051168 0.23519 -0.11876 0.033777 0.0056458 0.028844 0.22102 0.03406 -0.044235 0.1134
2505 0.017744 0.077826 0.2404 -0.084462 0.050194 0.06213 0.034763 0.24374 0.10258 -0.021417 0.11154
2506 0.030698 0.031713 0.29984 -0.12147 0.045692 0.0040135 0.057043 0.23658 0.062468 -0.010378 0.12829
2507 0.049872 0.095391 0.29614 -0.079499 0.055879 0.017187 0.075552 0.28097 0.065782 0.0022408 0.16557
2508 0.038586 0.099728 0.31742 -0.073462 0.058127 0.032951 0.089722 0.29973 0.072276 -0.01275 0.15549
2509 0.05452 0.11652 0.32073 -0.10821 0.035714 0.010215 0.063561 0.22797 0.03484 -0.050312 0.1478
2510 0.074573 0.088544 0.32903 -0.087529 0.041312 0.014619 0.063501 0.2281 0.041894 -0.023033 0.12405
2511 0.077367 0.047561 0.32142 -0.085082 0.033319 -0.012887 0.05002 0.18607 0.027108 -0.031684 0.095924
2512 0.10306 0.032709 0.35861 -0.10919 0.038087 0.051247 0.07578 0.19045 0.035681 -0.020006 0.13032
2513 0.070515 0.036136 0.32334 -0.11514 0.034174 -0.025189 0.05133 0.20879 0.051385 -0.024137 0.090357
2514 0.072559 0.013034 0.36081 -0.079632 0.032832 0.0049744 0.069909 0.26642 0.065949 0.0058618 0.11358
2515 0.087323 0.027961 0.28451 -0.055905 0.027709 -0.016092 0.079199 0.29436 0.17413 -0.0077895 0.11395
2516 0.10405 0.069899 0.35758 -0.025299 0.045077 0.0067222 0.047398 0.2665 0.10857 -0.019081 0.12897
2517 0.06075 0.079176 0.35431 -0.068282 0.015964 0.006626 0.063298 0.23179 0.12729 -0.029512 0.10492
2518 0.057134 0.12198 0.3628 -0.067885 0.012412 -0.02699 0.055927 0.21702 0.078145 -0.029313 0.10098
2519 0.052658 0.10111 0.34388 -0.093349 0.017599 -0.011326 0.027027 0.18131 -0.00093077 -0.042735 0.12239
2520 0.071162 0.13665 0.37255 -0.11412 0.023527 0.0054976 0.068216 0.2241 0.070763 -0.014416 0.10089
2521 0.11968 0.13604 0.36792 -0.097125 0.016105 -0.010319 0.063146 0.25287 0.0062872 -0.021587 0.14875
2522 0.07274 0.10434 0.33857 -0.1025 0.018322 -0.019045 0.032965 0.21291 -0.038339 -0.036338 0.032616
2523 0.084974 0.10203 0.37877 -0.027722 0.0075395 -0.0085708 0.051755 0.231 -0.019665 -0.0070197 0.093162
2524 0.10033 0.064459 0.3969 -0.050995 0.024657 0.00058305 0.057995 0.23689 -0.003691 -0.022791 0.065829
2525 0.097431 0.034157 0.40849 -0.063358 0.011535 -0.00036309 0.061764 0.19485 0.059393 -0.040292 0.090135
2526 0.10008 0.056054 0.37768 0.0010883 0.014012 -0.013209 0.035854 0.17693 0.055357 -0.039564 0.093352
2527 0.096259 0.031372 0.35589 0.030425 0.0055695 -0.037745 0.014183 0.16406 0.0025609 -0.050115 0.040538
2528 0.099983 0.06719 0.35951 0.032572 0.016507 -0.026312 0.037043 0.1805 -0.016995 -0.050326 0.086335
2529 0.051467 0.063607 0.34931 -0.059082 0.0021446 -0.027768 0.028572 0.23739 0.00062884 -0.049877 0.064611
2530 0.064751 0.092635 0.40314 -0.073025 0.0034421 -0.018294 0.020612 0.22418 -0.0070572 -0.048319 0.095548
2531 0.097625 0.14366 0.40992 -0.067278 0.0069596 -0.03995 0.049691 0.23324 -0.020083 -0.0106 0.049734
2532 0.16638 0.17306 0.36287 -0.068142 0.0075671 -0.022486 0.024661 0.17883 -0.036549 -0.017171 0.070201
2533 0.14269 0.090117 0.36035 -0.080465 -0.013315 -0.047702 0.0099805 0.16425 -0.0020853 -0.00083259 0.071588
2534 0.069616 0.060055 0.36755 0.028972 -0.0026379 -0.040668 0.01767 0.1609 -0.023321 -0.040934 0.071434
2535 0.1033 0.066063 0.38186 0.045038 0.0031996 -0.021734 0.0077296 0.18085 0.019553 -0.030385 0.080551
2536 0.073664 0.04327 0.38338 -0.0073149 -0.015133 -0.063541 0.021849 0.15367 0.020717 -0.031066 0.056507
2537 0.029588 -0.0086624 0.32011 0.045502 -0.031265 -0.059597 -0.0052613 0.13427 -0.011129 -0.070278 0.0052337
2538 0.051392 -0.0020648 0.4131 0.017259 -0.016408 -0.034423 0.017088 0.17378 0.11741 -0.053119 0.04601
2539 0.097276 0.042523 0.42437 0.016925 -0.0022404 -0.039939 0.026888 0.18269 0.018328 -0.01368 0.075747
2540 0.085819 0.05557 0.3568 0.062772 -0.0017628 -0.044215 0.0031673 0.16396 -0.025728 -0.025082 0.061683
2541 0.088993 0.098648 0.32952 -0.035391 -0.020365 -0.042151 0.025177 0.15904 -0.020974 -0.059653 0.01384
2542 0.080437 0.13133 0.34064 -0.060265 -0.017568 -0.033037 0.021656 0.16055 -0.0085497 -0.034104 0.088436
2543 0.093891 0.14399 0.32582 -0.047418 -0.0042703 -0.038294 0.023266 0.16345 -0.0019757 -0.048605 0.040253
2544 0.1014 0.047201 0.29652 -0.024611 -0.016883 -0.0322 0.012056 0.14544 -0.031132 -0.013317 0.067209
2545 0.061529 0.052148 0.27676 0.054235 -0.0039953 -0.027126 0.016695 0.1463 -0.025208 -0.036548 0.027446
2546 0.084363 0.037696 0.32393 0.10543 -0.0072978 -0.014992 0.025155 0.15469 -0.0037338 -0.018379 0.032993
2547 0.077246 0.047293 0.28143 0.1389 -0.0071103 -0.019568 0.011514 0.13745 -0.03797 -0.034531 0.032669
2548 0.11388 0.060961 0.25825 0.16384 -0.012203 -0.031434 0.032224 0.12108 -0.034936 -0.025402 0.052806
2549 0.12267 0.023628 0.29393 0.19449 0.00054472 -0.04356 0.047893 0.12864 -0.024392 -0.073533 0.029122
2550 0.12582 0.10078 0.25009 0.17634 -0.0036278 0.041483 0.056213 0.1351 0.037922 -0.042194 0.036719
2551 0.067102 0.10477 0.23717 0.20476 -0.01684 -0.049023 0.012492 0.10911 -0.020284 -0.065226 0.025005
2552 0.052096 0.1436 0.22045 0.27078 -0.0070628 -0.018849 0.044142 0.14515 -0.05323 -0.052797 0.014122
2553 0.04879 0.10223 0.15013 0.24953 -0.020505 -0.045525 0.016471 0.097952 -0.070356 -0.092608 0.027868
2554 0.083374 0.11901 0.23846 0.25625 -0.033938 -0.025501 0.050311 0.10982 -0.027582 -0.05652 0.058715
2555 0.068367 0.066254 0.22399 0.28465 -0.0094202 -0.029687 0.030261 0.091521 -0.066078 -0.061211 -0.0017686
2556 0.078101 0.045481 0.18623 0.3149 -0.026373 -0.067643 0.01172 0.088791 -0.061894 -0.045672 0.050158
2557 0.11235 0.040179 0.18132 0.36332 -0.014535 -0.02415 0.01459 0.11843 -0.05311 -0.019773 0.026924
2558 0.095729 0.019776 0.17225 0.18526 -0.028218 -0.045796 0.029789 0.10757 -0.046726 -0.057355 0.029711
2559 0.080413 0.040524 0.19 0.15666 -0.03878 -0.043182 0.014129 0.065019 -0.041442 -0.069026 0.025488
2560 0.033597 0.0028314 0.13695 0.091746 -0.039873 -0.073818 -0.0078117 0.056478 -0.080098 -0.068377 -0.0089959
2561 0.079031 0.10518 0.1827 0.23083 -0.041935 -0.071434 -0.013612 0.061358 -0.076284 -0.055909 -0.013139
2562 0.073094 0.1406 0.16025 0.44948 -0.031918 -0.07777 -0.00068258 0.049597 -0.05685 -0.02769 0.036407
2563 0.046828 0.16265 0.16011 0.4362 -0.03247 -0.054576 0.025217 0.076107 -0.042036 -0.044591 0.026164
2564 0.090732 0.1225 0.16388 0.40598 -0.018633 -0.042282 0.056357 0.092056 -0.034753 -0.035692 0.03868
2565 0.077646 0.053219 0.11812 0.39814 -0.012265 -0.057449 0.041296 0.071606 -0.044519 -0.049744 -0.033633
2566 0.07162 0.058137 0.14451 0.33619 -0.012118 -0.028445 0.039326 0.060065 -0.047225 -0.045365 0.033133
2567 0.086644 0.032084 0.12461 0.38632 0.02098 -0.055621 0.022715 0.056845 -0.090801 -0.036846 -0.0074602
2568 0.026778 0.0060719 0.088204 0.35437 0.013797 -0.024797 -0.0068253 0.042574 -0.10158 -0.078978 -0.065244
2569 0.041432 0.095179 0.13744 0.40766 0.021615 -0.018223 0.021924 0.064354 -0.045463 0.0022111 0.0003729
2570 0.040925 0.1334 0.13055 0.41055 0.045192 -0.050799 0.011154 0.068953 -0.048859 -0.04537 0.010409
2571 0.070209 0.14466 0.15124 0.40722 0.03593 -0.068775 0.014203 0.044763 -0.043055 -0.047971 -0.026704
2572 0.054273 0.098772 0.12558 0.46112 0.059817 -0.051332 0.025023 0.055352 -0.049311 -0.0082827 -0.0088975
2573 0.099447 0.03712 0.092693 0.42085 0.059565 -0.067928 -0.013628 0.036641 -0.085217 -0.057904 -0.010861
2574 0.11984 0.075137 0.14002 0.47148 0.072572 -0.045784 0.010442 0.059261 -0.027313 0.023975 0.021006
2575 0.064155 0.024305 0.10402 0.42952 0.03003 -0.05557 -0.013078 0.03353 -0.094729 -0.058137 -0.053848
2576 0.058869 0.030382 0.086836 0.44856 0.014977 -0.086796 0.0032511 0.05212 -0.077495 -0.027418 -0.010791
2577 0.027782 -0.01709 0.10453 0.4679 -0.0093851 -0.022912 -0.0096393 0.024819 -0.086401 -0.026699 -0.033555
2578 0.057386 0.091667 0.16935 0.5235 0.021112 0.0072116 0.03964 0.075649 -0.018677 0.03062 -0.013938
2579 0.06397 0.14918 0.07363 0.45 0.00721 -0.041615 0.01027 0.065268 -0.028403 0.067278 0.0086383
2580 0.048264 0.13397 0.077828 0.46435 0.050277 -0.10124 -0.042331 0.021588 -0.12631 -0.033203 -0.012205
2581 0.055958 0.14792 0.10835 0.5125 0.053055 -0.066457 -0.039601 0.055647 -0.063725 -0.041084 -0.036429
2582 0.049862 0.049408 0.056033 0.41059 0.062592 -0.070003 -0.025582 0.039127 -0.088201 -0.060546 -0.045932
2583 0.12822 0.14377 0.12032 0.51247 0.0929 -0.0068791 0.040468 0.078566 -0.012707 0.030593 0.016484
2584 0.05169 0.037323 0.066999 0.4501 0.072468 -0.074755 -0.026122 0.019956 -0.10551 0.10068 -0.053639
2585 0.046443 0.04981 0.063456 0.51968 0.092025 -0.023941 0.033937 0.043085 -0.065689 0.030641 -0.0055625
2586 0.037477 0.044108 0.089444 0.49098 0.095143 -0.0090975 0.056717 0.052864 -0.058565 -0.0019807 -0.045956
2587 0.032741 0.085525 0.061762 0.49285 0.097 -0.0012337 0.023016 0.012954 -0.088061 -0.002502 -0.020139
2588 0.030975 0.1501 0.03912 0.50962 0.079068 0.0019602 0.035876 0.012473 -0.088467 0.010397 -0.063003
2589 0.042849 0.11232 0.044628 0.45291 0.082405 0.047414 0.031385 0.030663 -0.095123 0.068425 -0.049226
2590 0.085773 0.147 0.067465 0.50992 0.11166 0.11715 0.058365 0.057732 -0.04629 0.13274 -0.01052
2591 0.013607 0.076006 0.023983 0.36118 0.10374 -0.024068 0.0084943 -0.0034783 -0.086506 0.15555 -0.050393
2592 0.02149 0.035503 0.024471 0.30636 0.10155 -0.026524 0.032734 0.014811 -0.069262 0.036352 -0.049027
2593 0.038474 0.030571 0.011039 0.29497 0.082805 -0.06738 -0.0058066 0.0034506 -0.12719 0.02852 -0.04417
2594 0.026598 0.047558 0.065567 0.28591 0.069773 -0.073987 0.009553 0.01774 -0.098964 0.018579 -0.044134
2595 0.048172 0.085046 0.021834 0.36595 0.03299 -0.080293 -0.025617 -0.01038 -0.11698 0.023988 -0.042787
2596 -0.0015341 0.071063 0.046862 0.4511 0.025138 -0.013439 -0.031478 -0.003231 -0.081336 0.042576 -0.091531
2597 0.05142 0.13315 0.04583 0.39418 0.033235 0.037535 0.016872 -0.00023152 -0.084872 0.071385 -0.037204
2598 0.032324 0.16134 0.026198 0.33652 0.1039 0.034839 0.056241 0.010938 -0.053618 0.12049 -0.031418
2599 0.042628 0.147 0.039335 0.28165 0.1212 0.076373 0.084651 0.036077 0.036796 0.15299 -0.014531
2600 -0.0042786 0.035524 0.026413 0.24083 0.094158 0.0071065 0.04242 -0.0080331 -0.04277 0.1043 -0.078504
2601 -0.023075 0.030411 -0.027619 0.17282 0.082205 -0.0089396 0.01746 -0.026474 -0.061306 0.03476 -0.073328
2602 0.023459 0.042839 0.010019 0.22118 0.1107 0.015184 0.026619 0.0028858 -0.032672 0.016639 -0.019211
2603 0.044453 0.066306 0.035587 0.23929 0.11952 0.084198 0.10141 0.024715 0.025412 0.037597 -0.021395
2604 0.021327 0.061244 -0.016986 0.22813 0.12246 0.10132 0.078428 0.00061469 0.050066 0.13421 -0.068858
2605 0.0049107 0.0034615 -0.032008 0.19574 0.10785 0.014936 0.042178 -0.012046 -0.06309 0.13557 -0.087022
2606 0.017465 0.052599 0.0032 0.1962 0.084943 0.0078397 0.061078 -0.0053764 -0.047546 0.15437 -0.050085
2607 0.048008 0.14668 -0.0093222 0.1873 0.06333 0.0087136 0.068097 0.0013031 -0.064422 0.067112 -0.046069
2608 0.033122 0.13536 -0.0082144 0.21847 0.068198 0.030487 0.088837 0.019473 -0.044698 0.064071 -0.016132
2609 0.0065662 0.065612 -0.026057 0.16796 0.064835 0.031451 0.075516 -0.004458 -0.034394 0.10279 -0.075766
2610 0.00815 0.048589 0.032561 0.1579 0.075793 0.13174 0.075876 -0.0010086 -0.04325 0.12419 -0.023989
2611 0.016084 0.062557 0.021129 0.18707 0.12946 0.16416 0.096225 0.010001 -0.036746 0.20837 -0.020673
2612 -0.021202 0.012804 -0.036493 0.13609 0.12334 0.13242 0.055985 -0.02125 -0.069592 0.12576 -0.051136
2613 -0.025358 0.017832 -0.0077755 0.1319 0.1191 0.13215 0.053404 -0.02761 -0.079768 0.10317 -0.10223
2614 0.0063755 0.04145 0.027672 0.15741 0.12091 0.15495 0.074224 -0.00025072 -0.063924 0.10367 -0.030933
2615 -0.00014063 0.031787 -0.04668 0.14283 0.09691 0.073694 0.098334 0.0019787 -0.0073205 0.060252 -0.052236
2616 0.0057032 0.044145 -0.033102 0.07541 0.052908 0.018958 0.074323 -0.026672 -0.011517 0.12692 -0.05261
2617 0.015387 0.048182 -0.0010443 0.13138 0.073925 0.090202 0.092713 -0.019102 0.028687 0.23461 -0.044893
2618 -0.006089 0.04746 -0.0030865 0.1296 0.057113 0.11458 0.11368 -0.0016429 0.015781 0.22026 -0.023877
2619 0.016185 0.061887 -0.059789 0.06147 0.04821 0.14752 0.093862 -0.015413 -8.4623e-05 0.2312 -0.0757
2620 0.0071187 0.073135 -0.033251 0.098047 0.094648 0.19592 0.079311 -0.014234 -0.032991 0.15129 -0.053724
2621 -0.027327 -0.0010276 -0.045673 0.042794 0.10473 0.19871 0.092061 -0.048615 -0.061837 0.082434 -0.048297
2622 -0.020454 0.02161 -0.042895 0.04588 0.098433 0.20357 0.07611 -0.029095 -0.054523 0.083543 -0.053611
2623 -0.02921 0.0063075 -0.051038 0.043087 0.096 0.16346 0.09351 -0.018746 -0.054799 0.22278 -0.016634
2624 -0.0045358 0.018105 -0.02286 0.020664 0.089778 0.11001 0.085069 -0.052266 -0.082615 0.22027 -0.053768
2625 -0.00037197 0.032553 -0.015342 0.08526 0.11595 0.11443 0.10554 0.0066933 -0.017391 0.29367 -0.044521
2626 0.022592 0.05782 -0.00065422 0.076507 0.071613 0.081787 0.10026 0.0083428 0.0021031 0.29724 -0.024474
2627 -0.021514 0.018418 -0.064776 0.052614 0.05706 0.14634 0.091078 -0.023968 0.031897 0.18847 -0.060338
2628 -0.03058 0.0062953 -0.027929 0.08419 0.049358 0.18537 0.094128 -0.011418 0.062291 0.12166 -0.042131
2629 -0.041237 0.0082729 -0.020581 0.029667 0.048555 0.2786 0.059207 -0.022479 0.078175 0.12378 -0.10428
2630 -0.018633 -0.0048596 -0.037893 0.010714 0.060033 0.20343 0.068737 -0.043789 0.030659 0.26109 -0.074548
2631 -0.026249 0.030148 0.025125 0.03816 0.0944 0.24737 0.088186 -0.03759 0.046183 0.28412 -0.031862
2632 -0.027965 0.0090755 -0.066527 -0.0095129 0.069068 0.23788 0.050996 -0.03562 -0.026703 0.26806 -0.060925
2633 -0.032081 -0.026737 -0.05922 -0.00021619 0.088025 0.23603 0.12635 -0.030891 -0.066389 0.23179 -0.064369
2634 -0.0070172 -0.0045194 -0.0084719 0.0096805 0.089893 0.16305 0.14227 -0.020862 -0.030745 0.30807 -0.055802
2635 -0.021773 0.0045882 -0.054344 0.0072372 0.05595 0.15003 0.093055 -0.040872 -0.035821 0.23325 -0.053406
2636 -0.018489 -0.014374 -0.057596 -0.012146 0.029248 0.13541 0.091874 -0.051343 -0.052307 0.26693 -0.054689
2637 -0.020416 -0.030617 -0.086769 -0.025529 0.021095 0.26311 0.073114 -0.021293 0.097787 0.28212 -0.037793
2638 -0.047962 -0.059129 -0.079741 -0.016853 0.026023 0.23355 0.032973 -0.086544 0.036231 0.25905 -0.084556
2639 -0.066228 -0.035682 -0.058153 -0.031356 0.05553 0.28315 0.065113 -0.054464 0.11051 0.27605 -0.078899
2640 -0.073124 -0.013894 -0.096865 -0.00027938 0.077828 0.30038 0.084632 -0.064595 0.073849 0.27986 -0.066273
2641 -0.01992 0.011464 -0.058047 -0.033233 0.074595 0.28517 0.091392 -0.033345 0.078713 0.2769 -0.076236
2642 -0.045096 -0.028939 -0.08878 -0.034026 0.070693 0.24364 0.087201 -0.040326 0.0036765 0.2558 -0.06412
2643 -0.052262 -0.054441 -0.088272 -0.061699 0.071 0.18542 0.076091 -0.050116 -0.02791 0.26837 -0.095143
2644 -0.033169 -0.0076938 -0.073894 -0.025353 0.071918 0.20227 0.08128 -0.027277 -0.059916 0.25578 -0.053967
2645 -0.056975 -0.055256 -0.048816 -0.068886 0.037855 0.17097 0.0734 -0.043577 -0.030712 0.2485 -0.0482
2646 -0.047691 -0.040389 -0.040178 -0.092339 0.024423 0.29142 0.07284 -0.050788 -0.0053977 0.26952 -0.061844
2647 -0.043817 -0.031871 -0.069371 -0.059203 0.023351 0.33524 0.046949 -0.039769 0.031536 0.25813 -0.075077
2648 -0.076473 -0.053854 -0.080423 -0.063406 0.029108 0.24302 0.036899 -0.043019 0.10502 0.25108 -0.038671
2649 -0.020309 -0.009266 -0.089085 -0.067849 0.046466 0.25168 0.051238 -0.04405 0.077834 0.24356 -0.058664
2650 -0.036385 -0.068148 -0.057917 -0.088503 0.036223 0.21316 0.042478 -0.0391 0.12168 0.29266 -0.048208
2651 -0.022781 0.025469 -0.03798 -0.073586 0.061371 0.16516 0.058187 -0.045861 0.065782 0.23765 -0.028021
2652 -0.056658 -0.058383 -0.040972 -0.088549 0.057008 0.21814 0.046277 -0.042421 -0.0087839 0.18169 -0.036284
2653 -0.0027037 0.015164 -0.0081839 -0.065292 0.070536 0.27567 0.039186 -0.030952 0.01801 0.21168 -0.041598
2654 -0.01557 -0.046178 -0.096036 -0.087716 0.061513 0.31256 0.045616 -0.050362 -0.017066 0.21654 -0.069461
2655 -0.026506 -0.034771 -0.083938 -0.075239 0.050991 0.33811 0.047505 -0.043863 -0.009732 0.25635 -0.094355
2656 -0.068992 -0.072553 -0.11851 -0.14143 0.0082681 0.24312 -0.016915 -0.095563 -0.015348 0.2181 -0.084098
2657 -0.057278 -0.061676 -0.090193 -0.10416 0.019476 0.18293 0.017765 -0.072034 0.093116 0.19908 -0.11788
2658 -0.057454 -0.063688 -0.073815 -0.080859 0.017263 0.1894 0.019054 -0.057575 0.09116 0.19785 -0.076385
2659 -0.083341 -0.04451 -0.066137 -0.087752 0.0015506 0.15813 0.034394 -0.051685 0.050714 0.17772 -0.057609
2660 -0.029777 -0.038213 -0.073929 -0.065446 0.015318 0.17676 0.0070532 -0.050496 0.078018 0.20013 -0.045722
2661 -0.053333 -0.010035 -0.048512 -0.069279 0.022946 0.27472 0.017173 -0.037476 0.13564 0.19327 -0.061966
2662 -0.062199 -0.046558 -0.10182 -0.099212 0.032823 0.27515 0.00032234 -0.068757 0.119 0.15045 -0.10134
2663 -0.037135 -0.03237 -0.084846 -0.10799 0.028801 0.24291 0.0053919 -0.083127 0.08094 0.17663 -0.083363
2664 -0.043901 -0.055533 -0.057718 -0.10393 0.038208 0.21156 -0.0066886 -0.062688 0.11892 0.15192 -0.043326
2665 -0.041157 -0.057405 -0.08087 -0.10357 0.026806 0.15729 0.013031 -0.056418 0.16148 0.14165 -0.064629
2666 -0.034003 -0.018598 -0.058303 -0.11177 0.0051732 0.1573 -0.0090695 -0.058829 0.14825 0.1684 -0.032123
2667 -0.04217 -0.03804 -0.050775 -0.13145 0.011661 0.19555 0.01261 -0.043129 0.19588 0.16787 -0.026396
2668 -0.026686 -0.031262 -0.091967 -0.11037 0.012428 0.15885 0.0098796 -0.04143 0.16554 0.14031 0.0029001
2669 -0.015212 -0.049685 -0.050609 -0.10792 0.014316 0.21632 0.0035792 -0.04428 0.11442 0.11589 0.044297
2670 -0.078278 -0.061027 -0.075912 -0.13286 0.0051132 0.22123 0.012229 -0.054971 0.028297 0.1179 -0.060587
2671 -0.058674 -0.04398 -0.087544 -0.15339 0.034481 0.2022 0.011858 -0.054822 0.00095137 0.10972 -0.0689
2672 -0.06972 -0.074582 -0.098156 -0.14252 0.030578 0.12787 -0.051142 -0.088162 -0.035045 0.10845 -0.1
2673 -0.029916 -0.011895 -0.083008 -0.061729 0.063356 0.15778 0.0075774 -0.055713 0.14364 0.10326 -0.032857
2674 -0.045513 -0.063757 -0.06996 -0.087122 0.044443 0.14728 0.0034169 -0.029833 0.19512 0.1123 -0.045491
2675 -0.051739 -0.06781 -0.063523 -0.15688 -0.0022093 0.11015 -0.024794 -0.088724 0.13537 0.057375 -0.092024
2676 -0.015985 -0.021542 -0.041825 -0.14174 0.0055082 0.14774 0.018166 -0.058494 0.18501 0.10594 0.037772
2677 -0.065681 -0.036984 -0.082947 -0.15291 0.011416 0.13803 -0.0027144 -0.073345 0.19787 0.085892 -0.006541
2678 -0.061387 -0.085807 -0.10361 -0.14674 -0.013187 0.13969 -0.022595 -0.067325 0.25344 0.086291 -0.0018845
2679 -0.041673 -0.058559 -0.076661 -0.097479 0.0068308 0.18909 0.011425 -0.052046 0.22351 0.08148 0.018292
2680 -0.046519 -0.069522 -0.047414 -0.1219 -0.0022517 0.16023 0.016994 -0.051026 0.21867 0.083148 -0.034811
2681 -0.052485 -0.084924 -0.095276 -0.1427 -0.013684 0.096499 -0.019226 -0.080687 0.16705 0.067517 -0.072565
2682 -0.038882 -0.057037 -0.089538 -0.11715 0.010963 0.12094 0.010943 -0.073307 0.26775 0.076046 -0.053588
2683 -0.086818 -0.055879 -0.09462 -0.12891 0.012821 0.13781 0.022643 -0.069138 0.27283 0.067195 -0.061192
2684 -0.038614 -0.028922 -0.063953 -0.11156 0.044978 0.12479 0.0051824 -0.038839 0.28194 0.11426 -0.044875
2685 -0.054 -0.053954 -0.068325 -0.10861 0.027056 0.14165 0.023692 -0.043109 0.2072 0.082192 0.036201
2686 -0.054736 -0.040666 -0.080387 -0.10493 -0.0055267 0.090189 -0.0080485 -0.08253 0.11379 0.055531 0.041448
2687 -0.060282 -0.061519 -0.030079 -0.11096 -0.0025192 0.097353 -0.0085889 -0.07652 0.099255 0.046809 -0.00021564
2688 -0.064898 -0.049921 -0.064471 -0.13018 0.0023883 0.094506 0.017641 -0.051641 0.079379 0.025408 0.0047509
2689 -0.049045 -0.034994 -0.039724 -0.12981 -0.017884 0.06365 9.0167e-05 -0.065841 0.070973 0.055597 -0.00093257
2690 -0.056041 -0.043676 -0.090306 -0.1123 -0.0075767 0.10075 0.0010697 -0.046202 0.17252 0.048266 0.00014397
2691 -0.076607 -0.073409 -0.090698 -0.12829 -0.0060991 0.073958 0.0048493 -0.069722 0.15965 0.041084 -0.042419
2692 -0.019173 -0.035091 -0.0057902 -0.053172 -0.0054416 0.14271 0.024829 -0.027203 0.21186 0.060593 -0.025963
2693 -0.053399 -0.030903 -0.062572 -0.10549 -0.0055841 0.049046 0.0061884 -0.053133 0.1494 0.050252 -0.0050664
2694 -0.060515 -0.050326 -0.064465 -0.13082 -0.015697 0.03641 -0.0050221 -0.060784 0.13772 0.04269 0.03648
2695 -0.059571 -0.066518 -0.059747 -0.10704 0.0018609 0.089793 0.022167 -0.048485 0.045596 0.031939 0.062567
2696 -0.059747 -0.069481 -0.044629 -0.083495 -0.020042 0.070317 -0.004793 -0.089505 0.05309 0.043548 0.10781
2697 -0.076844 -0.070803 -0.071011 -0.12703 -0.023004 0.028411 -0.017753 -0.080696 0.042484 0.0057666 0.02052
2698 -0.06905 -0.066046 -0.079043 -0.16869 -0.022037 0.038555 -0.0092639 -0.054226 0.051218 0.028885 -0.0094537
2699 -0.021546 -0.027098 -0.070266 -0.10846 -0.014809 0.045609 0.0080757 -0.040977 0.15355 0.043294 0.068563
2700 -0.060622 -0.068241 -0.077058 -0.11244 -0.011892 0.023423 -0.0029948 -0.039447 0.13655 0.023653 -0.0062007
2701 -0.055198 -0.038113 -0.04928 -0.062751 -0.021224 0.032897 0.0019548 -0.024588 0.16975 0.017121 0.050216
2702 -0.052564 -0.044975 -0.052822 -0.10905 -0.015307 0.02994 -0.035196 -0.042798 0.10434 0.03046 0.11354
2703 -0.09736 -0.094558 -0.11681 -0.13325 -0.031619 0.019024 -0.032826 -0.064839 0.056058 0.0011589 0.079809
2704 -0.071177 -0.05434 -0.086857 -0.12327 -0.026032 0.030308 -0.0008166 -0.046729 0.11525 0.031358 0.15856
2705 -0.033143 -0.033733 -0.031919 -0.10705 -0.031744 0.036862 -0.032367 -0.03534 0.053836 0.021886 0.12878
2706 -0.092289 -0.071845 -0.061171 -0.11121 -0.026777 0.010776 -0.0043975 -0.03365 0.03306 0.024525 0.10063
2707 -0.056385 -0.076898 -0.064923 -0.11527 -0.023369 0.03872 0.016322 -0.036651 0.046074 0.0039138 0.059455
2708 -0.071911 -0.06061 -0.090006 -0.15642 -0.031282 0.028164 0.0068916 -0.039042 0.10628 0.010063 0.029912
2709 -0.074047 -0.086703 -0.10101 -0.11107 -0.036764 -0.00068253 -0.055279 -0.039492 0.15234 0.011581 -0.0096718
2710 -0.060303 -0.045165 -0.07594 -0.13732 -0.019436 0.0026213 -0.024399 -0.026053 0.13638 -0.01762 0.075495
2711 -0.056719 -0.069977 -0.060732 -0.087695 -0.028719 0.0087952 0.01104 -0.051113 0.11601 -0.024591 0.11053
2712 -0.066846 -0.04141 -0.022664 -0.15237 -0.032441 0.027729 0.0191 -0.022514 0.082624 0.016177 0.20054
2713 -0.068452 -0.076372 -0.066147 -0.12738 -0.033374 -0.022787 -0.021501 -0.037984 0.032148 -0.0066639 0.076514
2714 -0.086258 -0.10203 -0.095849 -0.14229 -0.056026 -0.034423 -0.011171 -0.053605 0.014622 -0.021475 0.085011
2715 -0.091674 -0.11079 -0.076571 -0.12399 -0.040169 -0.0079094 -0.029852 -0.013265 0.028746 -0.0064065 0.11745
2716 -0.06775 -0.05462 -0.016553 -0.11803 -0.020911 0.020274 0.013198 -0.015106 0.02183 0.0045522 0.18416
2717 -0.075766 -0.084632 -0.041035 -0.10267 -0.027214 0.013888 0.0097775 -0.019796 0.083304 -0.022829 0.16857
2718 -0.088732 -0.10339 -0.049428 -0.10217 -0.038226 0.0077022 0.040477 -0.046207 0.10351 -0.0061703 0.14102
2719 -0.082799 -0.073967 -0.06931 -0.12524 -0.050339 -0.020554 0.013977 -0.059557 0.10291 -0.0015916 0.16921
2720 -0.050245 -0.075229 -0.070652 -0.16465 -0.040931 -0.0203 -0.019454 -0.050508 0.072415 -0.0043929 0.16924
2721 -0.062431 -0.069162 -0.052174 -0.14034 -0.040834 -0.024056 -0.0078943 -0.039549 0.060629 0.0055758 0.16818
2722 -0.072337 -0.069124 -0.057827 -0.12082 -0.034646 -0.023852 0.017265 0.011721 0.062323 0.0018945 0.188
2723 -0.042683 -0.068087 -0.013989 -0.14086 -0.020719 0.021722 0.036805 0.0068103 0.064047 0.0076932 0.24466
2724 -0.051509 -0.086689 -0.030061 -0.12492 -0.0012914 -0.012085 0.0076444 -0.0153 0.030081 0.014322 0.21328
2725 -0.061845 -0.043042 -0.042933 -0.13549 -0.017534 -0.017541 0.037654 -0.014031 0.049225 0.013671 0.21287
2726 -0.064281 -0.077504 -0.059905 -0.1112 0.0083436 -0.036997 0.033523 0.0078487 0.065589 -0.016071 0.15087
2727 -0.091198 -0.13535 -0.072748 -0.17274 -0.0043389 -0.018993 0.008373 -0.046212 0.082503 -0.022402 0.23771
2728 -0.093374 -0.081169 -0.04785 -0.15132 -0.019741 -0.043789 0.028093 -0.028472 0.1081 -0.0052332 0.1729
2729 -0.03698 -0.065561 -0.032712 -0.12486 -0.040634 -0.019545 0.024802 -0.025713 0.089521 0.0016255 0.16875
2730 -0.064746 -0.067734 -0.038914 -0.12154 -0.027706 -0.032361 0.0099517 -0.013713 0.083985 0.031904 0.17303
2731 -0.073402 -0.077586 -0.044036 -0.15161 -0.038629 -0.025618 -0.00047877 -0.027534 0.013609 0.014973 0.23128
2732 -0.059218 -0.078489 -0.041089 -0.12238 -0.040901 -0.041634 0.017591 0.0092855 0.033233 0.027212 0.20894
2733 -0.077184 -0.066151 -0.035951 -0.14803 -0.035774 -0.0436 0.02347 0.032955 0.041737 0.02118 0.22501
2734 -0.096521 -0.078974 -0.018213 -0.18388 -0.036816 -0.067846 0.01673 0.022344 -0.027179 -0.031461 0.26949
2735 -0.069097 -0.094526 -0.043635 -0.17813 -0.023529 -0.022582 0.019989 0.011464 -0.0088451 -6.2196e-05 0.15298
2736 -0.073893 -0.091179 -0.033838 -0.14595 -0.034221 -0.059058 0.001749 0.00042332 0.021249 -0.030693 0.17984
2737 -0.045329 -0.054641 -0.01284 -0.14625 -0.030344 -0.064904 0.014969 -0.016647 0.025393 -0.0087548 0.16092
2738 -0.056295 -0.087343 -0.0013119 -0.098884 -0.014036 -0.014271 0.032748 -0.0083078 0.086747 0.012414 0.25976
2739 -0.075541 -0.067836 -0.020964 -0.14488 -0.022519 -0.039397 0.055148 -0.0010483 0.061311 -0.020237 0.26164
2740 -0.053987 -0.023868 0.010654 -0.12672 -0.0083313 -0.013293 0.049187 0.0045612 0.029475 0.023621 0.2895
2741 -0.073884 -0.093971 0.0029114 -0.16611 -0.032064 -0.099339 0.026607 -0.017679 0.0070087 -0.03246 0.22438
2742 -0.08909 -0.094973 0.010399 -0.13483 -0.029886 -0.070845 0.023596 0.04125 0.038073 -0.011261 0.1659
2743 -0.085706 -0.058826 -0.048103 -0.20135 -0.037979 -0.064311 0.020676 0.03877 0.0001766 -0.033112 0.12632
2744 -0.067452 -0.054888 -0.011565 -0.11315 -0.025191 -0.072027 0.025645 0.051719 -0.030069 -0.037204 0.15182
2745 -0.098978 -0.074621 -0.037067 -0.17672 -0.057394 -0.097974 -0.0014551 0.021868 -0.022155 -0.020645 0.16863
2746 -0.079894 -0.042363 -0.0052196 -0.14835 -0.041006 -0.08259 7.447e-05 -0.012682 0.021058 0.074814 0.23045
2747 -0.06293 -0.055945 0.050648 -0.13248 -0.031869 -0.039306 0.041074 -0.0093326 0.054802 0.12198 0.2654
2748 -0.094266 -0.084968 -0.0084741 -0.14552 -0.029941 -0.045202 0.034244 -0.0056232 0.10316 0.14986 0.23008
2749 -0.076683 -0.05041 0.0039937 -0.13775 -0.0073837 -0.041528 0.020693 0.014166 0.05492 0.10961 0.21343
2750 -0.066739 -0.054623 0.0074215 -0.18574 -0.0044362 -0.056564 0.021213 0.050566 0.038504 0.13136 0.16041
2751 -0.097735 -0.059265 -0.013311 -0.14589 0.0027813 -0.08577 0.033562 0.077085 -0.0054317 0.14696 0.128
2752 -0.062171 -0.047238 -0.0017629 -0.1484 0.016969 -0.063176 0.018812 0.050955 -0.036638 0.16009 0.14792
2753 -0.053707 0.04983 0.026695 -0.16028 0.016116 -0.078783 0.029661 0.054144 -0.022544 0.079165 0.16166
2754 -0.066843 0.031267 0.034393 -0.089487 0.041634 -0.074409 0.022841 0.078684 -0.01488 0.059363 0.14918
2755 -0.1105 -0.003505 0.0359 -0.17272 0.015281 -0.073905 0.0041504 0.046843 -0.029296 0.026762 0.20604
2756 -0.065986 0.052993 0.0029583 -0.1547 0.055559 -0.058251 0.02126 0.048173 0.063488 0.13463 0.18721
2757 -0.041972 0.04976 -0.003104 -0.13176 0.060136 -0.068857 -0.0026605 0.011012 0.058332 0.21921 0.17374
2758 -0.096328 0.0075877 0.0032538 -0.14335 0.047024 -0.057663 0.017569 0.0089114 0.067576 0.22935 0.11314
2759 -0.089464 0.047195 0.015962 -0.076584 0.058041 -0.092269 0.0060386 -0.0079591 0.01953 0.17208 0.11195
2760 -0.06392 0.071983 0.028039 -0.14398 0.063419 -0.074746 0.054158 0.06115 -0.0098461 0.1327 0.087362
2761 -0.058906 0.01987 0.0051672 -0.12375 0.081556 -0.099422 0.0026377 0.11054 -0.0017021 0.1108 0.16495
2762 -0.051392 -0.0088321 0.034765 -0.11682 0.082664 -0.066398 0.010567 0.11443 -0.0043481 0.073903 0.12079
2763 -0.076438 -0.041755 0.043823 -0.11884 0.067401 -0.087624 0.034207 0.10728 -0.042224 0.13325 0.081931
2764 -0.055175 -0.033197 0.052561 -0.11167 0.063309 -0.09546 0.0084864 0.091348 -0.02353 0.24321 0.14859
2765 -0.071271 0.083711 0.051528 -0.11051 0.068256 -0.10657 -0.0090441 0.11163 0.058574 0.25622 0.16479
2766 -0.040687 0.14318 0.016426 -0.083047 0.087774 -0.092532 0.060965 0.10115 0.074348 0.23118 0.16441
2767 -0.10361 0.067486 0.027524 -0.05865 0.078551 -0.1003 0.011775 0.077247 0.048852 0.10469 0.089107
2768 -0.051819 0.11208 0.085172 -0.089113 0.10017 -0.075475 0.025605 0.1658 0.037456 0.12648 0.11008
2769 -0.058205 0.042141 0.08089 -0.051757 0.091086 -0.060361 0.018624 0.14031 0.01216 0.13126 0.12295
2770 -0.062741 0.025848 0.1133 0.01431 0.086234 -0.082537 -0.0018464 0.10999 -0.046196 0.18466 0.11729
2771 -0.059618 0.086166 0.048705 0.023627 0.097651 -0.078653 0.035063 0.101 0.0020375 0.24961 0.1424
2772 -0.053984 0.11392 0.064663 0.069123 0.077909 -0.080489 0.0048127 0.089064 -0.0072385 0.23781 0.08228
2773 -0.06137 0.14161 0.015661 0.0615 0.047727 -0.10925 -0.010828 0.096493 -0.0071646 0.19102 0.095617
2774 -0.037946 0.20169 0.043278 0.14811 0.069004 -0.056002 0.054512 0.15258 0.056579 0.17149 0.12584
2775 -0.089382 0.11156 0.11325 -0.033677 0.083452 -0.10576 0.0067614 0.13513 0.033893 0.10961 0.08534
2776 -0.060668 0.14766 0.11697 -0.07075 0.10897 -0.094074 -0.0045791 0.13936 0.011647 0.11712 0.082266
2777 -0.052874 0.17784 0.12919 -0.058293 0.10527 -0.07146 0.0369 0.15804 0.0030613 0.20596 0.11833
2778 -0.07389 0.13057 0.04677 -0.091707 0.080804 -0.095356 0.0174 0.12851 -0.025115 0.23704 0.10826
2779 -0.062247 0.15217 0.056477 0.08286 0.072722 -0.071182 0.03676 0.12497 -0.032511 0.20655 0.10746
2780 -0.089473 0.14216 0.031745 0.051867 0.046849 -0.10652 0.057079 0.09966 -0.0053868 0.11761 0.097472
2781 -0.045489 0.18023 0.11048 0.19943 0.045897 -0.12908 0.036349 0.13632 0.0095671 0.11089 0.080199
2782 -0.028105 0.17687 0.1031 0.14073 0.039364 -0.10556 0.063068 0.17843 0.070541 0.094037 0.081165
2783 -0.057221 0.1848 0.11263 0.13137 0.099332 -0.058747 0.042738 0.20012 0.10459 0.14422 0.13236
2784 -0.080697 0.14349 0.14511 0.15978 0.11052 -0.071313 0.028627 0.17785 0.028199 0.16434 0.091459
2785 -0.058353 0.13445 0.092254 0.09854 0.090837 -0.11807 -0.00033311 0.16328 -0.028107 0.20694 0.034545
2786 -0.05672 0.13312 0.093022 0.12803 0.072574 -0.10359 -0.011944 0.14445 -0.048373 0.1199 0.079442
2787 -0.058116 0.13497 0.03879 0.18464 0.1013 -0.11574 0.003396 0.091996 -0.043249 0.1022 0.031848
2788 -0.041822 0.16411 0.087887 0.21699 0.11296 -0.073667 -0.0018045 0.12303 -0.037215 0.11169 0.10923
2789 -0.041208 0.17823 0.12525 0.23483 0.10073 -0.085664 0.040045 0.11321 0.018529 0.11025 0.045731
2790 -0.058014 0.15246 0.15598 0.21097 0.089724 -0.07514 0.031575 0.087614 0.053423 0.090407 0.059878
2791 -0.06581 0.17731 0.12979 0.22199 0.057872 -0.081706 0.053614 0.15196 0.064637 0.1922 0.039374
2792 -0.059766 0.17066 0.17058 0.27109 0.051169 -0.054002 0.064014 0.1696 0.031441 0.24804 0.070781
2793 -0.049302 0.15825 0.16084 0.30953 0.043867 -0.097358 0.064553 0.19779 0.0076447 0.17198 0.032717
2794 -0.047649 0.15948 0.17485 0.25645 0.032224 -0.11567 0.055623 0.15408 -0.040821 0.10646 0.025604
2795 -0.068285 0.19123 0.15086 0.26609 0.086412 -0.09436 0.036692 0.15703 -0.064967 0.063351 0.01058
2796 -0.065711 0.22178 0.21154 0.27096 0.10612 -0.055737 0.050242 0.10785 -0.031013 0.028989 0.065557
2797 -0.059317 0.15145 0.22977 0.30107 0.098837 -0.10077 0.034561 0.10206 0.037311 0.055328 0.033864
2798 -0.093473 0.07631 0.17476 0.33582 0.083184 -0.056449 0.059781 0.11052 0.078944 0.10142 0.04274
2799 -0.075649 0.075818 0.21216 0.28431 0.072062 -0.10841 0.039761 0.073659 0.070878 0.10516 0.0070566
2800 -0.068245 0.11835 0.15407 0.30134 0.025719 -0.10568 0.06002 0.093179 0.048352 0.11279 -0.0033269
2801 -0.066112 0.16056 0.11747 0.33847 0.054447 -0.10015 0.0502 0.17361 -0.014954 0.1358 -0.01173
2802 -0.060288 0.15037 0.097227 0.38399 0.031244 -0.091473 0.025239 0.141 -0.0707 0.10519 -0.010954
2803 -0.037784 0.11279 0.12668 0.41306 0.045322 -0.09178 0.063199 0.1694 -0.013946 0.12527 0.043543
2804 -0.04568 0.12757 0.21074 0.37821 0.084789 -0.10514 0.049248 0.13605 -0.038502 0.11128 0.046899
2805 -0.028786 0.11372 0.22199 0.4399 0.10392 -0.084912 0.064728 0.14495 0.059692 0.1412 0.055606
2806 -0.053162 0.12519 0.26054 0.41142 0.097754 -0.064368 0.059407 0.10526 0.060886 0.11075 0.032512
2807 -0.062238 0.11623 0.25043 0.38323 0.069712 -0.11235 0.071667 0.090275 0.08985 0.1422 0.0085289
2808 -0.039404 0.15839 0.2344 0.43151 0.040489 -0.02562 0.075537 0.082494 0.10656 0.20211 0.0078754
2809 -0.079601 0.10105 0.21536 0.34794 0.038817 -0.049166 0.056556 0.10417 0.0065781 0.082803 -0.019508
2810 -0.056787 0.098541 0.1937 0.40986 0.040494 -0.018503 0.088056 0.16719 0.016712 0.14051 -0.023411
2811 -0.024463 0.094288 0.21955 0.40991 0.086132 -0.013409 0.10946 0.21466 0.037966 0.14753 0.031385
2812 -0.010969 0.14606 0.14837 0.43297 0.11069 0.041585 0.081605 0.1712 0.01852 0.11938 0.034892
2813 -0.030245 0.092893 0.16839 0.44275 0.099047 0.024449 0.065734 0.16026 0.049584 0.099548 0.012558
2814 -0.021451 0.079091 0.21465 0.41958 0.10015 0.085763 0.11302 0.1208 0.081558 0.089976 0.042385
2815 -0.035067 0.079288 0.23591 0.44591 0.075442 0.058347 0.073843 0.086521 0.076442 0.056315 0.017161
2816 -0.047194 0.050366 0.21405 0.38161 0.045239 0.060911 0.066063 0.07493 0.057786 0.061174 -0.039462
2817 -0.05373 0.033254 0.2033 0.33482 0.046307 0.041635 0.067972 0.06849 0.06663 0.053502 -0.024826
2818 -0.026246 0.10479 0.31106 0.42664 0.086384 0.013708 0.11245 0.11785 0.090784 0.13472 0.021801
2819 -0.034042 0.060909 0.17203 0.33178 0.089192 -0.045508 0.093852 0.12256 0.0051877 0.0738 0.021067
2820 -0.017678 0.086026 0.22717 0.35847 0.10259 0.013186 0.10639 0.13614 0.030682 0.13067 0.044984
2821 0.0086058 0.056794 0.16834 0.24787 0.073077 -0.00489 0.10108 0.17821 0.039836 0.079017 0.02904
2822 -0.01672 0.055791 0.25726 0.33448 0.061944 0.055844 0.11305 0.13061 0.0096096 0.071156 0.025407
2823 -0.025356 0.080249 0.21499 0.32241 0.037862 0.044748 0.11223 0.10159 0.088564 0.087865 0.012923
2824 -0.035653 0.046566 0.25317 0.36828 0.029999 0.10951 0.12272 0.097726 0.13337 0.055533 -0.0146
2825 -0.052809 0.023174 0.23706 0.27798 0.036127 0.15321 0.075119 0.061135 0.10046 0.046622 0.010477
2826 -0.038565 0.081662 0.2419 0.25249 0.025324 0.17222 0.070108 0.084475 0.16048 0.064361 -2.689e-05
2827 0.008379 0.047199 0.26441 0.27414 0.052682 0.14693 0.088258 0.10842 0.049589 0.08647 0.02433
2828 -0.028487 0.060067 0.26048 0.22602 0.054259 0.12436 0.10218 0.095344 0.012193 0.084388 0.058166
2829 -0.0073233 0.033594 0.22281 0.18996 0.064107 0.13025 0.081427 0.10455 -0.0061927 0.076907 0.0046327
2830 -0.0012294 0.014442 0.34301 0.23267 0.098294 0.21665 0.17794 0.15854 0.052201 0.092436 0.020449
2831 -0.037966 0.043349 0.22311 0.17253 0.065152 0.1507 0.13778 0.13351 0.032005 0.069214 -0.041424
2832 -0.036332 0.026197 0.27665 0.16491 0.031529 0.15854 0.093856 0.055951 0.0056292 0.034813 -0.020398
2833 -0.025428 0.011534 0.28659 0.19207 0.037577 0.19189 0.084645 0.071451 0.085273 0.061482 0.0030789
2834 -0.030954 -0.003198 0.30421 0.14219 0.030944 0.18233 0.058885 0.03951 0.058957 0.026161 0.0087154
2835 0.00017991 0.01395 0.26386 0.16992 0.013822 0.19902 0.054154 0.03965 0.065891 0.043499 -0.012668
2836 -0.015236 -0.0010429 0.28474 0.11595 0.02409 0.18158 0.083694 0.056839 0.092995 0.064158 0.012688
2837 -0.028062 0.0043047 0.24409 0.10295 0.029117 0.21389 0.071013 0.057029 0.010679 0.015957 -0.065795
2838 -0.021748 -0.0037877 0.23782 0.093425 0.030495 0.24363 0.042083 0.076328 0.0045029 0.031705 0.0062216
2839 -0.0048246 0.0073598 0.26287 0.038811 0.039572 0.15507 0.018013 0.018518 -0.071023 0.027074 -0.030212
2840 0.021109 0.026477 0.2624 0.093578 0.02821 0.19463 0.043232 0.022527 -0.034909 0.041993 -0.020905
2841 -0.012557 -0.0060951 0.20998 0.10633 0.023737 0.22283 0.078442 0.039027 -0.034105 0.022872 -0.10205
2842 -0.020213 -0.012388 0.28218 0.10999 0.030205 0.23308 0.074491 0.053686 0.068679 0.01858 -0.030092
2843 -0.046969 -0.00512 0.19725 0.041328 -0.014938 0.19786 0.016551 0.033195 0.038663 -0.004401 -0.060076
2844 0.033605 -0.030452 0.26401 0.063905 -0.0094104 0.24672 0.03563 0.049505 0.12353 0.035378 -0.043589
2845 0.027529 -0.027315 0.25295 0.039492 0.00028708 0.2025 0.03411 0.034504 0.099271 0.037106 -0.052623
2846 -0.013138 -0.040727 0.27013 0.040638 -0.0016854 0.21748 0.014689 0.0036838 0.076615 -0.0074749 -0.057656
2847 -0.017094 0.0066303 0.26214 -0.0019551 -0.0078779 0.23131 0.026089 0.035133 0.023539 0.055524 -0.02732
2848 -0.03719 -0.0015022 0.22721 -0.017428 -0.0092904 0.23961 0.0059485 -0.0053372 -0.025297 0.011793 -0.061183
2849 0.020114 0.035515 0.26477 0.084358 0.012247 0.2645 0.084488 0.043442 0.047107 0.047761 -0.020677
2850 0.013338 0.010833 0.25254 0.055965 0.0076946 0.23936 0.011658 -0.0077983 -0.03911 0.02426 -0.06472
2851 0.031782 0.0021605 0.26065 0.022292 0.012652 0.27058 0.013577 0.030191 0.013864 0.013189 -0.025093
2852 0.011596 0.022328 0.24586 0.085418 0.01525 0.28015 0.051107 0.025161 0.071978 0.026897 -0.065767
2853 -0.05999 -0.045084 0.2068 0.012315 0.021347 0.26307 -0.020724 -0.01684 0.069442 0.0037162 -0.05895
2854 0.022023 0.017823 0.24258 0.039692 0.056615 0.26301 0.057186 0.06681 0.23932 0.063495 0.0013662
2855 0.020297 -0.032669 0.24212 0.013818 0.044842 0.28408 0.020995 0.030259 0.15387 0.017474 -0.047307
2856 0.031451 -0.023852 0.18906 -0.011725 0.01737 0.24453 0.011125 -0.019382 0.078114 0.017452 -0.043551
2857 0.032695 -0.015384 0.16864 -0.0073382 0.017987 0.2407 -0.023296 -0.017422 -0.0059118 0.009561 -0.015544
2858 0.033399 0.025603 0.13392 -0.052422 -0.011285 0.2186 -0.022326 -0.017893 -0.024588 0.03088 -0.075198
2859 0.054233 0.059181 0.14525 0.019165 0.0024122 0.31414 0.016044 0.0082768 0.029746 0.046558 -0.039751
2860 0.023437 0.027979 0.17154 -0.039478 0.0010697 0.25578 0.0028331 0.0015963 -0.01399 0.019737 -0.058615
2861 0.05267 0.041386 0.17827 -0.028831 0.010447 0.19672 -0.0046274 -0.028094 0.051894 0.013576 -0.032238
2862 0.035414 -0.019576 0.14591 -0.051465 -0.012365 0.22387 0.019172 -0.00033482 0.11653 0.0081446 -0.086052
2863 0.045008 -0.027179 0.12362 -0.017768 -0.0032178 0.17885 0.0038217 -0.0083954 0.1535 0.0067233 -0.061995
2864 0.062342 -0.012391 0.12002 -0.037181 -0.0070103 0.16466 0.016741 -0.012976 0.13053 0.009392 -0.076048
2865 0.011336 -0.075094 0.11399 -0.036085 -0.018893 0.16889 -0.0066692 -0.029966 0.10746 -0.023859 -0.13385
2866 0.03991 -0.019016 0.1252 -0.016508 -0.0076253 0.24765 -0.01594 -0.050077 0.023114 0.0042394 -0.075995
2867 0.021404 0.00052141 0.10531 -0.025931 -0.0017377 0.25185 -0.01992 -0.037838 -0.016992 -0.019752 -0.075979
2868 0.039077 0.061949 0.1109 -0.035445 0.01424 0.22366 -0.019061 -0.041878 -0.022028 -0.0051731 -0.025912
2869 0.011741 -0.012843 0.13413 -0.068308 0.0086073 0.16845 -0.026151 -0.039599 -0.012524 -0.018734 -0.094406
2870 0.058425 -0.0045359 0.13231 -0.042241 0.051335 0.17763 0.0089686 -0.022099 0.05734 0.015694 -0.088459
2871 0.1077 0.036352 0.091874 -0.0080246 0.030282 0.22181 0.012438 -0.01253 0.14434 -0.005567 -0.040203
2872 0.076373 0.0069192 0.15214 -0.037618 0.0307 0.18227 0.018538 -0.0096302 0.12688 -0.0090483 -0.051436
2873 0.071847 -0.029103 0.066319 -0.039731 0.0032573 0.12052 -0.016103 -0.047481 0.079792 -0.0074796 -0.08696
2874 0.082151 -0.015516 0.10607 -0.044845 0.0019748 0.2019 0.043087 0.014329 0.12939 0.0013392 -0.025963
2875 0.085545 -0.049498 0.085275 -0.069168 -0.016748 0.13817 0.0029063 -0.056622 0.03525 -0.032022 -0.019167
2876 0.021348 0.011299 0.060213 -0.031951 -0.02193 0.17726 -0.022074 -0.054322 -0.024247 -0.024553 -0.10398
2877 0.027452 0.015257 0.082881 -0.076594 -0.0049727 0.12358 0.022525 -0.061703 -0.021343 -0.029425 -0.10168
2878 0.044856 0.041345 0.097238 -0.065828 -0.0030752 0.16083 0.013455 -0.027303 0.022811 -0.00022598 -0.058337
2879 0.0271 0.037972 0.037646 -0.071391 -0.015998 0.11876 -0.0081055 -0.049734 0.077675 -0.0040773 -0.02906
2880 0.025434 -0.02223 0.045444 -0.099584 0.01828 0.099168 0.014874 -0.051695 0.085019 -0.051419 -0.064314
2881 0.013288 -0.015033 0.063842 -0.10713 0.014247 0.13339 0.041864 -0.023575 0.13635 -0.0234 -0.0049873
2882 0.056422 0.0079448 0.0615 -0.11667 0.023375 0.10961 0.00020316 -0.066496 0.094137 -0.027331 -0.0099508
2883 0.050395 -0.035748 0.038777 -0.045704 0.0040324 0.14819 0.059313 -0.026206 0.071351 -0.019272 -0.0084142
2884 0.043989 -0.0563 0.040235 -0.12557 -0.01413 0.10904 0.015442 -0.043727 0.0075352 -0.021544 -0.059528
2885 0.030723 0.020657 0.075703 -0.16211 -0.028963 0.074877 -0.024748 -0.069307 -0.035671 -0.035215 -0.11037
2886 0.032477 0.084965 0.026031 -0.094774 -0.020925 0.080991 0.0069914 -0.034688 0.032953 -0.021886 -0.063995
2887 -0.003269 0.043723 0.044689 -0.13153 -0.023338 0.060185 -0.010999 -0.091808 0.011277 -0.046938 -0.079588
2888 0.039545 0.04492 0.035606 -0.068181 -0.02368 0.10925 -0.00099955 -0.067279 0.11524 0.0030512 -0.094912
2889 0.0091987 -0.015762 0.0094841 -0.13723 0.0011174 0.057653 0.03138 -0.059819 0.092455 -0.02987 -0.088465
2890 0.024713 0.011995 0.031222 -0.094428 0.025365 0.080776 0.0014696 -0.01479 0.20325 -0.032231 -0.061738
2891 0.020596 -0.022557 0.01997 -0.13201 0.015122 0.06568 0.0089991 -0.05672 0.13381 -0.039543 -0.066282
2892 0.0047503 -0.03809 0.016007 -0.11761 -0.00843 0.043374 -0.019671 -0.069271 0.028307 -0.044164 -0.085345
2893 0.015874 -0.018122 0.065895 -0.11694 0.0030675 0.065838 0.0029182 -0.036302 0.045601 -0.0044353 -0.031939
2894 0.027678 0.0075054 0.028843 -0.077901 0.001515 0.080052 0.0057477 -0.037392 0.058135 -0.021907 -0.065122
2895 0.020682 0.046933 -0.018369 -0.10253 -0.012458 0.030206 0.0034773 -0.056633 0.034709 -0.050698 -0.051466
2896 0.012006 0.032731 -0.047681 -0.11135 -0.04027 0.03145 -0.054543 -0.095933 0.035283 -0.055149 -0.13232
2897 0.00045961 0.090388 0.021946 -0.16107 -0.035423 0.016053 -0.027164 -0.078724 0.10402 -0.01994 -0.10068
2898 0.0085535 0.089406 0.043974 -0.12158 -0.025365 0.042787 -0.0062141 -0.059844 0.11941 -0.012542 -0.10398
2899 0.0082373 0.035333 0.004772 -0.17037 -0.015447 0.014791 -0.0094045 -0.062825 0.091215 -0.010253 -0.08965
2900 0.023501 0.025821 0.02602 -0.14561 -0.015 0.022025 -0.014575 -0.056545 0.071569 0.051276 -0.077153
2901 0.0083451 -0.029762 -0.0046524 -0.17294 -0.018372 -6.109e-05 -0.055645 -0.082776 0.0048425 0.027524 -0.063327
2902 -0.0067311 -0.055974 0.0063753 -0.15105 -0.035465 0.028663 -0.041796 -0.060436 0.037806 0.030673 -0.08867
2903 0.029083 -0.0066365 0.015443 -0.15449 -0.024537 0.035677 -0.024446 -0.063427 0.057 0.051132 -0.056193
2904 -0.016133 -0.042779 -0.024199 -0.13498 -0.02471 0.02801 -0.042037 -0.066998 0.067474 0.014891 -0.10046
2905 0.016741 0.091369 -0.026591 -0.14456 -0.023682 0.029934 -0.033987 -0.078148 -0.016892 0.0075993 -0.08269
2906 0.033024 0.11437 -0.0095935 -0.15805 -0.00012493 0.039968 -0.036468 -0.065859 0.081032 -0.041792 -0.089194
2907 0.010048 0.065594 -0.053656 -0.15258 -0.0089674 0.0058721 -0.061508 -0.079349 0.11148 0.016907 -0.11838
2908 0.015512 0.050531 -0.0020979 -0.1412 0.0083001 0.0094059 -0.016319 -0.0534 0.1356 0.057005 -0.026831
2909 -0.003814 0.011759 -0.01525 -0.16192 0.018078 0.0057698 -0.025309 -0.06707 0.043824 0.10724 -0.078264
2910 0.01987 0.0074364 -0.0093424 -0.15004 0.023805 0.021444 -0.050089 -0.059131 0.075368 0.029403 -0.091858
2911 -0.045196 -0.018246 -0.057705 -0.19948 0.0049226 -0.025412 -0.05485 -0.089011 -0.013068 -0.018688 -0.12533
2912 -0.033682 -0.031289 -0.041357 -0.16305 -0.0063699 -0.021849 -0.06358 -0.092472 -0.026304 -0.04932 -0.11836
2913 0.010211 0.065599 -0.020009 -0.15748 0.026918 0.045315 -0.023571 -0.068142 0.0090301 -0.013411 -0.13857
2914 0.0032353 0.10591 -0.036121 -0.13448 0.035435 0.00083911 -0.0019713 -0.061923 0.031984 0.039668 -0.069702
2915 -0.0044808 0.11015 -0.022113 -0.11229 0.059163 -0.012327 -0.0088717 -0.046933 0.037558 0.10466 -0.079825
2916 -0.0061669 0.13055 -0.055816 -0.12993 0.052 0.0084368 0.012268 -0.085654 -0.022128 0.11354 -0.073438
2917 -0.0032531 0.058879 -0.042338 -0.16406 0.025898 -0.026559 -0.0035126 -0.069955 0.030596 0.097384 -0.10574
2918 -0.0098092 -0.017653 -0.03551 -0.16114 0.0066952 -0.038245 -0.015173 -0.072595 -0.02047 0.044183 -0.093355
2919 0.010255 -0.018076 -0.049122 -0.18415 0.0051727 -0.021312 -0.013534 -0.074036 -0.043156 0.055501 -0.11749
2920 -0.040741 -0.013878 -0.056284 -0.18887 -0.0077998 -0.021748 -0.040804 -0.10449 -0.0046222 -0.00681 -0.16328
2921 -0.036528 -0.026481 -0.053727 -0.18556 -0.0070123 -0.033344 -0.016704 -0.089687 -0.027898 0.0086088 -0.093286
2922 -0.018024 0.012927 -0.046209 -0.20289 0.042405 -0.05152 -0.016505 -0.077717 -0.026684 0.11101 -0.11625
2923 -0.0058899 0.033205 -0.038351 -0.10654 0.063883 -0.0013761 0.014455 -0.049388 0.03393 0.1106 -0.061653
2924 -0.030336 0.070912 -0.036223 -0.15962 0.0768 0.0031277 0.017354 -0.038718 -0.0039764 0.13568 -0.088696
2925 -0.010762 0.08464 0.012644 -0.15262 0.051978 -0.023338 0.00012377 -0.057489 -0.015282 0.17531 -0.09528
2926 -0.020548 0.046427 -0.081868 -0.19827 0.018255 -0.060675 -0.024407 -0.078759 -0.020138 0.042262 -0.10878
2927 -0.024114 -0.0058652 -0.04939 -0.167 0.0024527 -0.069691 -0.023807 -0.07625 0.0028355 0.063021 -0.085647
2928 -0.0016405 0.031842 -0.020802 -0.13589 0.0116 -0.034527 0.0091624 -0.056331 0.012109 0.06651 -0.05771
2929 -0.022217 -0.03786 -0.062754 -0.17709 -0.012362 -0.054693 -0.039108 -0.087661 -0.071427 0.040498 -0.059463
2930 -0.050043 -0.018513 -0.075457 -0.19913 -0.017285 -0.036419 -0.033478 -0.095822 -0.043453 0.11938 -0.1217
2931 -0.011579 0.024555 -0.056629 -0.1585 0.016313 -0.013105 0.0076711 -0.046462 -0.0022986 0.13034 -0.0696
2932 -0.062825 0.0092726 -0.11104 -0.15918 -0.0071497 -0.052011 4.0615e-05 -0.072613 -0.042155 0.11881 -0.11704
2933 -0.021411 -0.0090298 -0.079923 -0.15484 0.013348 -0.057238 0.0018702 -0.068913 -0.049121 0.052453 -0.12518
2934 -0.027547 0.025008 -0.058255 -0.19691 0.038625 -0.077984 0.01484 -0.074564 -0.066347 0.030112 -0.13287
2935 -0.058783 0.045655 -0.032598 -0.18331 0.037393 -0.08079 -0.0011107 -0.082984 -0.081623 0.073551 -0.093444
2936 -0.0747 0.020983 -0.07454 -0.15713 0.03747 -0.076656 0.010289 -0.055075 -0.021339 0.10441 -0.095608
2937 -0.037056 0.05061 -0.050452 -0.1181 0.034308 -0.052392 0.0054784 -0.093135 -0.050525 0.18471 -0.055731
2938 -0.031022 0.043088 -0.072604 -0.13431 0.022665 -0.062708 0.035388 -0.073216 -0.026731 0.13422 -0.089525
2939 -0.055428 -0.0062645 -0.10687 -0.16918 -0.0036072 -0.093614 0.00090746 -0.11341 -0.068077 0.092556 -0.12519
2940 -0.021964 -0.0039769 -0.054689 -0.16869 -0.0021197 -0.08382 -0.00093299 -0.069097 -0.097173 0.059194 -0.092682
2941 -0.06853 -0.062739 -0.096451 -0.15796 -0.0054522 -0.079427 0.0088766 -0.074508 -0.041639 -0.0052869 -0.12966
2942 -0.062066 -0.021422 -0.097743 -0.17981 0.0087154 -0.058573 -0.030924 -0.090918 -0.060755 0.077772 -0.11603
2943 -0.061923 -0.0094643 -0.068335 -0.162 0.025513 -0.089829 0.0082657 -0.083239 -0.059111 0.16141 -0.10737
2944 -0.028319 -0.0042567 -0.051818 -0.12915 0.04034 -0.093535 0.027365 -0.066049 -0.017137 0.15159 -0.038895
2945 -0.059435 -0.029619 -0.04232 -0.15813 0.039708 -0.10303 0.00023475 -0.07415 -0.039853 0.15494 -0.089899
2946 -0.062051 -0.062572 -0.11893 -0.15514 0.034175 -0.076627 0.0078643 -0.04766 -0.031369 0.057067 -0.096372
2947 -0.032367 -0.023824 -0.085144 -0.19925 0.025583 -0.075563 -0.0018861 -0.077331 -0.052695 0.090455 -0.10866
2948 -0.065773 -0.041116 -0.069936 -0.18111 0.036 -0.08663 -0.0021966 -0.087711 -0.10742 0.056794 -0.098949
2949 -0.076839 -0.048959 -0.087599 -0.16166 0.053668 -0.072656 -0.008787 -0.073622 -0.042997 0.1646 -0.086223
2950 -0.074215 -0.030281 -0.092081 -0.20055 0.032205 -0.10567 -0.035887 -0.12295 -0.10578 0.14765 -0.099156
2951 -0.066802 -0.057064 -0.066153 -0.20214 0.024223 -0.10905 -0.050958 -0.086343 -0.10278 0.18282 -0.08413
2952 -0.041648 -0.054166 -0.092565 -0.1528 0.0096604 -0.094064 0.0029416 -0.062803 -0.032505 0.096229 -0.099543
2953 -0.077014 -0.071209 -0.065867 -0.13584 0.0089179 -0.05848 -0.035449 -0.057104 -0.027981 0.076668 -0.091227
2954 -0.11264 -0.085301 -0.14992 -0.20461 -0.023815 -0.154 -0.060569 -0.12526 -0.14176 0.037746 -0.15641
2955 -0.072856 -0.058574 -0.074422 -0.19673 -0.006557 -0.10647 -0.03772 -0.10684 -0.10655 0.20518 -0.12645
2956 -0.083522 -0.065206 -0.060274 -0.18094 0.025 -0.11042 -0.01506 -0.088076 -0.06688 0.21233 -0.064607
2957 -0.030698 -0.039228 -0.14193 -0.20626 0.035468 -0.099775 -0.027381 -0.075716 -0.077066 0.20895 -0.04299
2958 -0.069265 -0.044301 -0.075129 -0.18123 0.048785 -0.10472 -0.025791 -0.081747 -0.068022 0.117 -0.084284
2959 -0.092001 -0.058073 -0.087971 -0.20254 0.009673 -0.11843 -0.021992 -0.10339 -0.106 0.00084993 -0.12923
2960 -0.060017 -0.061806 -0.11014 -0.1985 0.0034605 -0.092863 0.00077799 -0.080688 -0.051314 -0.019321 -0.12261
2961 -0.071533 -0.061038 -0.11949 -0.18929 -0.028162 -0.12019 -0.017082 -0.091548 -0.12763 0.041317 -0.13117
2962 -0.096709 -0.087341 -0.10987 -0.19547 -0.029044 -0.16324 -0.027193 -0.096459 -0.1262 0.090926 -0.12516
2963 -0.051635 -0.081963 -0.05186 -0.1723 -0.026537 -0.10615 -0.0034834 -0.083819 -0.11664 0.071045 -0.11641
2964 -0.053941 -0.0074356 -0.095202 -0.12898 -0.024199 -0.068358 0.017866 -0.07598 -0.094678 0.058973 -0.080185
2965 -0.086517 -0.054468 -0.10366 -0.19233 -0.031922 -0.12895 0.025316 -0.083811 -0.1202 -0.021868 -0.1202
2966 -0.056294 -0.05735 -0.079616 -0.15163 -0.031284 -0.12658 -0.018815 -0.066761 -0.09238 -0.022449 -0.091312
2967 -0.07532 -0.082723 -0.092988 -0.20398 -0.0033869 -0.13679 -0.037245 -0.088022 -0.10623 0.06208 -0.11639
2968 -0.048576 -0.066675 -0.074251 -0.13935 0.0081506 -0.11138 -0.0095856 -0.084472 -0.079992 0.12407 -0.11047
2969 -0.036272 -0.089668 -0.11695 -0.12667 0.024618 -0.090878 0.024014 -0.061983 -0.071418 0.092667 -0.12224
2970 -0.058588 -0.10785 -0.10926 -0.17785 0.024946 -0.10436 0.013793 -0.065373 -0.070144 0.028206 -0.12086
2971 -0.056714 -0.078673 -0.15587 -0.18435 -1.6914e-05 -0.1267 0.008503 -0.066454 -0.1102 -0.0058755 -0.12122
2972 -0.04953 -0.056665 -0.068639 -0.16368 0.0092806 -0.10425 0.025673 -0.057764 -0.084686 0.013273 -0.12499
2973 -0.073507 -0.10314 -0.10567 -0.17243 -0.038742 -0.16239 -0.0086779 -0.094515 -0.11183 0.057272 -0.14993
2974 -0.039803 -0.04869 -0.10639 -0.19276 -0.022854 -0.11244 0.013322 -0.095565 -0.094578 0.10732 -0.1014
2975 -0.096129 -0.12662 -0.11834 -0.22438 -0.034107 -0.14133 -0.0059188 -0.12029 -0.14602 0.056819 -0.11395
2976 -0.10252 -0.14216 -0.097558 -0.17025 -0.041979 -0.14051 0.00052078 -0.10945 -0.12088 -0.010452 -0.13935
2977 -0.096941 -0.11012 -0.10946 -0.17905 -0.035622 -0.13867 -0.01413 -0.098687 -0.11708 -0.021273 -0.11174
2978 -0.077377 -0.10992 -0.095293 -0.21894 -0.040584 -0.18663 -0.02549 -0.11059 -0.12644 -0.042084 -0.1104
2979 -0.11999 -0.15099 -0.1104 -0.1675 -0.039637 -0.17599 -0.045061 -0.097068 -0.16692 0.046914 -0.12866
2980 -0.059 -0.069425 -0.088567 -0.11286 -0.0047693 -0.093576 0.010559 -0.055529 -0.077285 0.10904 -0.08935
2981 -0.084706 -0.11474 -0.083129 -0.13532 0.0083582 -0.14237 -0.0053815 -0.074449 -0.10362 0.076022 -0.095444
2982 -0.092362 -0.09832 -0.082342 -0.028352 -0.011874 -0.13568 0.051388 -0.08863 -0.10658 0.0029304 -0.12682
2983 -0.093128 -0.11889 -0.10647 -0.15095 -0.045887 -0.15583 0.044108 -0.08872 -0.15829 -0.020581 -0.10655
2984 -0.072624 -0.086484 -0.079726 -0.1241 -0.0052793 -0.11987 0.040837 -0.077391 -0.098359 0.0033778 -0.10844
2985 -0.05908 -0.082427 -0.12382 -0.13289 0.0053982 -0.14962 0.035057 -0.084151 -0.10829 -0.020523 -0.12988
2986 -0.081566 -0.10789 -0.11435 -0.15599 0.015336 -0.12788 0.022446 -0.089952 -0.098961 0.040005 -0.13735
2987 -0.070132 -0.099422 -0.1278 -0.18664 -0.0029168 -0.17091 -0.0033242 -0.10615 -0.14181 0.063554 -0.13558
2988 -0.086869 -0.093014 -0.1196 -0.12953 -0.034659 -0.14602 0.017595 -0.077923 -0.13339 0.0095627 -0.15233
2989 -0.076875 -0.093607 -0.13114 -0.16273 -0.047642 -0.19448 0.030145 -0.087023 -0.15509 -0.017319 -0.13975
2990 -0.079291 -0.095779 -0.094359 -0.072519 -0.028774 -0.12336 0.033374 -0.055314 -0.14327 -0.02983 -0.093465
2991 -0.083977 -0.1301 -0.14803 -0.18394 -0.055477 -0.15181 -0.019916 -0.10929 -0.17723 -0.026811 -0.1032
2992 -0.069003 -0.11938 -0.11508 -0.12758 -0.043829 -0.13638 -0.0055064 -0.075475 -0.16418 0.024988 -0.15141
2993 -0.079779 -0.10284 -0.13757 -0.098619 -0.039472 -0.14309 -0.0051469 -0.068946 -0.12239 0.058346 -0.075645
2994 -0.064775 -0.099369 -0.084018 -0.096462 -0.035514 -0.10517 0.088723 -0.039136 -0.064519 0.060135 -0.099409
2995 -0.055872 -0.090131 -0.12314 -0.11959 -0.052307 -0.15789 0.039442 -0.086257 -0.12526 0.021084 -0.11424
2996 -0.071118 -0.082674 -0.13479 -0.11832 -0.059939 -0.12895 0.027042 -0.090037 -0.12864 0.0051924 -0.071305
2997 -0.10669 -0.15083 -0.083035 -0.014672 -0.053742 -0.11182 0.040851 -0.055648 -0.12349 -0.022859 -0.12471
2998 -0.03513 -0.055049 -0.096477 -0.078595 -0.056804 -0.1115 0.074071 -0.040598 -0.092283 0.02403 -0.047442
2999 -0.10448 -0.13538 -0.13883 -0.062369 -0.069137 -0.11304 0.03385 -0.061539 -0.11253 -0.018571 -0.13783
3000 -0.11718 -0.093634 -0.15508 -0.10277 -0.061029 -0.13612 0.04661 -0.075589 -0.11644 -0.028123 -0.13778
3001 -0.053808 -0.041986 -0.061274 -0.14301 -0.051642 -0.10923 0.0921 -0.05641 -0.090071 0.0023859 -0.087453
3002 -0.050284 -0.065258 -0.117 -0.14836 -0.048624 -0.13441 0.046359 -0.051591 -0.10968 0.0026647 -0.10223
3003 -0.12648 -0.15145 -0.14663 -0.14998 -0.060457 -0.17096 -0.035731 -0.099501 -0.16338 -0.053397 -0.16347
3004 -0.061557 -0.10553 -0.13017 -0.15909 -0.055389 -0.14753 -0.034852 -0.057312 -0.1864 -0.023058 -0.10955
3005 -0.076573 -0.088426 -0.099212 -0.10554 -0.064462 -0.15008 0.029088 -0.031092 -0.136 -0.025519 -0.13061
3006 -0.050789 -0.099508 -0.13436 -0.1111 -0.057304 -0.10065 0.072247 -0.00042268 -0.11309 -0.0112 -0.08634
3007 -0.075975 -0.10674 -0.084477 -0.080735 -0.051147 -0.16303 0.052657 -0.043143 -0.11507 0.0075982 -0.082344
3008 -0.088081 -0.14064 -0.14083 -0.019118 -0.065049 -0.11806 0.059816 -0.039154 -0.094844 -0.024823 -0.12895
3009 -0.11146 -0.10248 -0.11185 -0.097282 -0.074812 -0.15203 0.067546 -0.036664 -0.14795 -0.036164 -0.11043
3010 -0.080794 -0.091348 -0.10637 -0.051865 -0.075754 -0.13168 0.034315 -0.032125 -0.13263 -0.061396 -0.14067
3011 -0.10408 -0.09554 -0.13173 -0.12977 -0.058777 -0.17037 0.060685 -0.0086454 -0.096982 -0.061567 -0.096127
3012 -0.074796 -0.059413 -0.10737 -0.080732 -0.048079 -0.10618 0.073435 0.024844 -0.1129 -0.036868 -0.067471
3013 -0.11706 -0.098735 -0.11922 -0.14357 -0.085862 -0.14736 0.031904 -0.030256 -0.15176 -0.088899 -0.079814
3014 -0.093418 -0.077588 -0.077992 -0.096878 -0.064174 -0.098565 0.042784 0.015343 -0.11117 -0.014381 -0.086438
3015 -0.070354 -0.11124 -0.13525 -0.075342 -0.066337 -0.12757 0.033043 0.0054725 -0.086796 -0.046482 -0.10879
3016 -0.06789 -0.091903 -0.12255 0.0043851 -0.071279 -0.12094 0.013453 0.00028191 -0.11957 -0.052063 -0.12033
3017 -0.061846 -0.072145 -0.084379 0.042672 -0.053192 -0.066463 0.070012 0.048391 -0.078718 -0.031285 -0.10336
3018 -0.077113 -0.069697 -0.085321 0.037548 -0.057904 -0.077689 0.097902 0.029111 -0.12601 -0.061816 -0.1039
3019 -0.071839 -0.1147 -0.1255 0.038355 -0.086007 -0.11548 0.082171 0.0018903 -0.15629 -0.070697 -0.13883
3020 -0.092375 -0.13377 -0.11876 0.0042118 -0.083489 -0.053932 0.033281 -0.0033403 -0.12084 -0.074868 -0.16374
3021 -0.079941 -0.074885 -0.11368 -0.066591 -0.070532 -0.017658 0.08514 0.050479 -0.074492 -0.02806 -0.073592
3022 -0.087357 -0.10739 -0.10731 -0.076285 -0.076454 -0.071254 0.04754 -0.021251 -0.16234 -0.042001 -0.11917
3023 -0.10449 -0.1297 -0.11733 -0.068298 -0.094866 -0.01457 0.04573 -0.0083319 -0.14775 -0.078342 -0.12553
3024 -0.073119 -0.12064 -0.096494 0.0091686 -0.080549 -0.11816 0.038769 -0.017482 -0.14025 -0.075254 -0.074352
3025 -0.093136 -0.095485 -0.12333 0.049075 -0.083281 -0.096062 0.028539 0.027887 -0.11831 -0.070155 -0.11158
3026 -0.10421 -0.11257 -0.10707 0.085112 -0.084744 -0.108 -0.013412 0.0030965 -0.15161 -0.051676 -0.11559
3027 -0.077118 -0.091169 -0.096981 0.1791 -0.074796 -0.12389 0.017748 0.016796 -0.11154 0.0058325 -0.042153
3028 -0.061934 -0.074842 -0.11999 0.098845 -0.076129 -0.11809 0.045207 0.015585 -0.11308 -0.025509 -0.083216
3029 -0.07009 -0.085774 -0.072806 0.1021 -0.080751 -0.12629 0.075227 0.022075 -0.12428 -0.04774 -0.05325
3030 -0.071236 -0.078267 -0.12462 0.12374 -0.087354 -0.1072 0.069826 0.070254 -0.1061 -0.065271 -0.10907
3031 -0.077272 -0.050909 -0.11328 0.16253 -0.072106 0.0069809 0.071646 0.068644 -0.11585 -0.025853 -0.10054
3032 -0.094898 -0.046602 -0.097542 0.15948 -0.080799 -0.016075 0.043526 0.048593 -0.11855 -0.048234 -0.08164
3033 -0.099815 -0.1024 -0.098254 0.16628 -0.087171 -0.026031 0.013845 0.014793 -0.12266 -0.061495 -0.11736
3034 -0.091881 -0.091837 -0.14307 0.1063 -0.10019 -0.016397 -0.0092054 -0.019558 -0.15406 -0.059676 -0.095987
3035 -0.085447 -0.11645 -0.16195 0.13185 -0.10725 -0.0070436 0.0021942 -0.044228 -0.14405 -0.084188 -0.09934
3036 -0.10399 -0.092701 -0.15009 0.15865 -0.10104 0.0078302 0.0029837 -0.011209 -0.14979 -0.096059 -0.12264
3037 -0.078319 -0.11028 -0.1061 0.15182 -0.088261 -0.055636 0.040673 0.065581 -0.14695 -0.05386 -0.10708
3038 -0.081415 -0.064956 -0.090425 0.2976 -0.075684 -0.057102 0.082063 0.09381 -0.10697 -0.063492 -0.024121
3039 -0.079191 -0.11689 -0.086538 0.21909 -0.077066 -0.083538 0.046502 0.074639 -0.12419 -0.078713 -0.083774
3040 -0.096298 -0.078501 -0.12838 0.24168 -0.081949 -0.10348 0.028312 0.040389 -0.10081 -0.093834 -0.12922
3041 -0.088744 -0.1258 -0.13066 0.17166 -0.089171 -0.03341 0.0043515 0.0059684 -0.18259 -0.096845 -0.12542
3042 -0.07732 -0.058026 -0.11639 0.23524 -0.082984 0.024553 0.007741 0.045578 -0.080519 -0.063567 -0.069835
3043 -0.088646 -0.035329 -0.10609 0.26937 -0.082246 0.063767 0.041771 0.028757 -0.10822 -0.083208 -0.073198
3044 -0.090012 -0.008491 -0.10767 0.27748 -0.084099 0.067001 0.01191 0.022447 -0.12025 -0.034439 -0.092272
3045 -0.10593 -0.053993 -0.11194 0.25857 -0.068611 0.046405 0.0217 0.081306 -0.088627 -0.073051 -0.12595
3046 -0.087424 -0.12888 -0.12665 0.22869 -0.088124 0.0060189 -0.017381 0.059986 -0.15558 -0.070252 -0.13373
3047 -0.0861 -0.069388 -0.088595 0.23628 -0.085376 0.036383 0.0017988 0.036805 -0.14663 -0.083203 -0.073312
3048 -0.068407 -0.085741 -0.074928 0.18704 -0.093199 0.050057 -0.0076017 0.056135 -0.12512 -0.050074 -0.029516
3049 -0.087613 -0.072103 -0.10895 0.3175 -0.088461 0.09829 0.020788 0.058034 -0.046751 -0.060446 0.002311
3050 -0.078329 -0.050306 -0.13423 0.25863 -0.078714 0.068244 0.0062274 0.015904 -0.062367 -0.071307 -0.059542
3051 -0.10635 -0.060478 -0.11733 0.26068 -0.078076 0.1249 0.006397 0.020913 -0.088013 -0.069918 -0.098086
3052 -0.089071 0.014619 -0.085686 0.2731 -0.080759 0.051602 -0.0029335 0.0098324 -0.097609 -0.0827 -0.060909
3053 -0.082667 -0.023923 -0.072669 0.32587 -0.083861 0.041236 -0.0032839 0.040522 -0.019115 -0.10777 -0.092443
3054 -0.10595 -0.076205 -0.12133 0.27137 -0.098004 -0.04615 -0.025484 0.015481 -0.079251 -0.087152 -0.13707
3055 -0.08937 -0.070858 -0.087263 0.15085 -0.094846 0.047554 -0.027475 0.029741 -0.049727 -0.069353 -0.09183
3056 -0.081046 -0.10901 -0.11374 0.1349 -0.087659 0.10001 -0.015535 0.05444 -0.045173 -0.060225 -0.12447
3057 -0.072492 -0.036583 -0.066317 0.11641 -0.10092 0.12038 0.012504 0.04473 -0.011599 -0.065596 -0.047847
3058 -0.069228 -0.011195 -0.07767 0.15848 -0.094954 0.12271 -0.020066 0.041399 -0.010376 -0.052047 -0.06231
3059 -0.086524 -0.011308 -0.079332 0.23185 -0.090766 0.10494 -0.0022666 0.016729 0.0090384 -0.099189 -0.012994
3060 -0.04183 0.04872 -0.012944 0.26819 -0.074419 0.13904 -0.016327 0.041848 -0.020168 -0.06029 -0.031937
3061 -0.068666 0.025487 -0.018756 0.30478 -0.093271 0.077247 -0.010328 0.021948 -0.067594 -0.085241 -0.024551
3062 -0.073132 0.062495 -0.040379 0.18309 -0.081584 0.12985 -0.013228 0.014657 -0.07706 -0.094342 -0.066824
3063 -0.051419 0.076443 -0.071701 0.15645 -0.080416 0.1015 0.018882 0.065126 -0.079856 -0.062174 -0.043907
3064 -0.049485 0.0055001 -0.055153 0.11556 -0.082829 0.11036 -0.028339 0.052526 -0.094422 -0.089065 -0.074761
3065 -0.049751 0.0044377 -0.044635 0.11718 -0.065741 0.12305 -0.0074993 0.071565 -0.081148 -0.081696 -0.069654
3066 -0.058217 -0.039025 -0.039257 0.10137 -0.068474 0.083076 0.02153 0.086005 -1.3838e-05 -0.064818 -0.076098
3067 -0.079183 0.047333 -0.0467 0.097206 -0.065196 0.1416 -0.0066802 0.051994 0.04361 -0.089239 -0.016891
3068 -0.096599 0.01306 -0.049352 0.069363 -0.069919 0.097144 -0.030961 0.013644 -0.041956 -0.13037 -0.050095
3069 -0.056925 0.052268 -0.046004 0.069979 -0.066981 0.10461 -0.035961 0.024173 0.014778 -0.096881 -0.016028
3070 -0.070652 0.020295 -0.029396 0.081506 -0.061064 0.11813 -0.013292 0.044913 0.095062 -0.093123 0.012388
3071 -0.063228 0.019163 0.034952 0.050933 -0.042266 0.13039 0.028688 0.040392 0.067196 -0.076004 0.027675
3072 -0.075884 -0.039939 -0.086101 0.05015 -0.076129 0.13014 -0.019753 0.041302 -0.0046901 -0.095705 -0.035009
3073 -0.07756 -0.018762 -0.049533 0.055416 -0.027061 0.16664 -0.022953 0.083911 0.093184 -0.081697 -0.043582
3074 -0.085906 0.0096057 0.00041492 0.047153 -0.040124 0.14092 -0.064523 0.050641 0.11058 -0.065958 -0.074426
3075 -0.10837 0.039043 -0.026997 -0.01231 -0.037096 0.076221 -0.034744 0.01906 0.012592 -0.12037 -0.072189
3076 -0.063328 0.11317 0.02196 0.068176 -0.044019 0.12426 0.011586 0.061649 0.12874 -0.06176 -0.055122
3077 -0.075064 0.010498 -0.0088917 0.038333 -0.066411 0.045599 -0.021765 0.0075489 0.06352 -0.085192 -0.070116
3078 -0.074361 0.024726 0.013206 -0.0025903 -0.069744 0.052442 -0.058995 -0.018782 0.056804 -0.11155 -0.086009
3079 -0.061117 0.066133 0.036734 0.049586 -0.049656 0.15977 -0.024316 0.020468 0.11286 -0.071564 -0.025803
3080 -0.064853 0.041881 0.00028165 0.036963 -0.024109 0.12215 -0.0039261 0.053477 0.11073 -0.089096 0.0022437
3081 -0.063219 0.077799 0.016559 0.01872 -0.013461 0.13362 -0.028887 0.036617 0.089456 -0.064357 0.01005
3082 -0.10544 0.032656 0.033297 -0.054634 -0.028854 0.10875 -0.037137 0.042996 0.12646 -0.10403 0.0069568
3083 -0.085701 0.050024 0.092905 -0.0081669 -0.003606 0.075862 -0.014007 0.094316 0.14354 -0.10723 0.017063
3084 -0.0058174 0.091091 0.036423 0.02315 -0.0098485 0.1003 0.024222 0.11508 0.21861 -0.060511 -0.01187
3085 -0.053774 0.091139 0.0090206 0.016986 -0.010611 0.063839 -0.019598 0.050405 0.16634 -0.042022 -0.038224
3086 -0.03702 0.070666 0.088508 -0.011317 -0.0091135 0.073833 0.0094112 0.043364 0.14107 -0.095743 -0.028987
3087 -0.058396 0.088934 0.069786 -0.01679 -0.014376 0.13249 -0.057929 0.023774 0.073939 -0.065405 -0.027131
3088 -0.045272 0.075411 0.058134 -0.022183 -0.022268 0.13383 -0.03326 0.037573 0.16514 -0.085086 -0.038584
3089 -0.056888 0.086679 0.083012 -0.054997 -0.018051 0.11765 -0.03068 0.016892 0.090617 -0.086797 -0.0082775
3090 -0.057604 0.074437 0.0966 -0.02024 0.010837 0.13352 -0.017471 0.065912 0.13759 -0.094608 0.011169
3091 -0.05095 0.025734 0.086077 -0.016953 0.024634 0.059813 -0.026711 0.075041 0.13847 -0.09745 0.016826
3092 -0.062846 0.072662 0.11786 -0.045667 0.0046016 0.080866 -0.015652 0.079291 0.19598 -0.085781 0.040502
3093 -0.062683 0.083589 0.092793 -0.0633 -0.00038094 0.07533 -0.003122 0.0824 0.15812 -0.041802 0.058099
3094 -0.039909 0.089507 0.043621 -0.050293 0.011807 0.067284 -0.043952 0.05009 0.1877 -0.064984 -0.026235
3095 -0.050405 0.082704 0.045518 -0.076507 0.0051641 0.049738 -0.019693 0.044519 0.16638 -0.078145 -0.040758
3096 -0.011741 0.10327 0.11681 -0.06019 0.039522 0.13545 -0.014553 0.024719 0.20502 -0.072696 -0.0046617
3097 -0.049387 0.0901 0.14188 -0.050043 0.019589 0.13255 -0.031024 0.022628 0.16765 -0.090037 -0.00069515
3098 -0.067513 0.043267 0.14025 -0.058697 0.021817 0.0924 -0.021844 0.033528 0.19047 -0.10379 -0.041399
3099 -0.082739 0.013115 0.09381 -0.02395 0.044184 0.10229 -0.031515 0.074327 0.20301 -0.08185 0.054698
3100 -0.086796 0.023172 0.11237 -0.1148 0.0044416 -0.017773 -0.080645 0.028906 0.13534 -0.12337 0.057314
3101 -0.049052 0.0608 0.14674 -0.062357 0.048589 0.079001 -0.021816 0.080176 0.23535 -0.071743 0.11221
3102 -0.0027978 0.081047 0.17658 -0.05533 0.058557 0.057765 -0.013796 0.094955 0.2301 -0.025224 0.046038
3103 0.016506 0.13059 0.23726 -0.061983 0.040544 0.074279 -0.036416 0.056105 0.19259 -0.029445 0.091514
3104 -0.10991 0.036072 0.11236 -0.10381 0.015032 0.028123 -0.042677 0.012284 0.16593 -0.092256 0.054701
3105 0.0053538 0.05045 0.15153 -0.08 0.028229 0.010307 -0.037687 0.015684 0.18779 -0.060258 0.057927
3106 -0.051252 0.025298 0.16449 -0.11388 0.022247 0.033561 -0.035088 0.035923 0.22435 -0.062129 -0.0063863
3107 -0.077429 0.021325 0.16532 -0.064276 0.048704 0.049814 -0.023888 0.034263 0.19641 -0.04135 -0.0055198
3108 -0.068045 0.014243 0.18814 -0.10641 0.030552 0.063958 -0.031089 0.035122 0.17719 -0.058302 -0.0093932
3109 -0.056161 0.01301 0.17823 -0.083803 0.029389 0.024832 -0.042889 0.049432 0.2155 -0.082943 0.016513
3110 -0.0051069 0.064038 0.20256 -0.060436 0.032887 0.027716 -0.02375 0.096551 0.19595 -0.026524 0.10622
3111 -0.088503 0.022355 0.1433 -0.10217 0.034334 0.01137 -0.06601 0.052651 0.14879 -0.067735 0.099046
3112 -0.025609 0.043003 0.1811 -0.093273 0.040932 0.050004 -0.030721 0.05618 0.18878 -0.017807 0.13978
3113 -0.033515 0.02702 0.17915 -0.097096 0.037929 0.0013276 -0.073651 0.0085995 0.15743 -0.029998 0.062979
3114 -0.032591 0.018958 0.15649 -0.14462 0.033157 -0.0010986 -0.061631 -0.0075911 0.1512 -0.040179 0.071776
3115 -0.037518 0.0042455 0.1857 -0.10187 0.019924 0.018015 -0.052272 0.0042284 0.18002 -0.082011 0.032253
3116 -0.055234 0.0015731 0.19975 -0.13633 0.020862 -0.034391 -0.072342 -0.0039522 0.090724 -0.019382 0.015329
3117 -0.01336 0.0029706 0.17785 -0.10912 0.033239 0.031673 -0.037053 0.038457 0.12056 -0.034513 -0.0025644
3118 -0.020176 -0.0008518 0.18239 -0.12553 0.0055268 -0.046163 -0.047323 0.032007 0.1232 -0.040364 0.034202
3119 0.025908 0.046406 0.20233 -0.086496 0.037274 -0.00082924 -0.027014 0.065286 0.21136 -0.046516 0.077779
3120 -0.037578 0.026303 0.17958 -0.093709 0.029172 -0.0081054 -0.055024 0.034966 0.14667 -0.084457 0.060775
3121 -0.012514 0.014241 0.25632 -0.081153 0.038559 0.027348 -0.051425 0.033455 0.18585 -0.059208 0.13123
3122 -0.062321 -0.014752 0.2164 -0.13221 -0.012863 -0.032728 -0.059285 0.024455 0.17879 -0.0345 0.13689
3123 -0.065947 -0.044054 0.21273 -0.12183 0.0089943 -0.019694 -0.057335 0.0010241 0.12827 -0.030151 0.10349
3124 -0.032773 -0.0092565 0.21346 -0.10012 0.0090918 -0.03404 -0.036436 -0.023766 0.089226 0.010578 0.1211
3125 -0.010629 -0.045459 0.22129 -0.14819 -0.015721 -0.028966 -0.043186 0.010673 0.11077 0.027587 0.038128
3126 0.048885 0.032829 0.22726 -0.11387 0.0045568 -0.020352 -0.0011568 0.023442 0.18293 -0.025115 0.050464
3127 -0.0072912 0.00094621 0.16184 -0.14762 -0.019466 -0.060918 -0.071517 -0.012488 0.078548 -0.048726 0.027211
3128 0.014383 -0.025446 0.1696 -0.18015 -0.022538 -0.076594 -0.099688 -0.0099086 0.049782 -0.10848 -0.0017825
3129 -0.029083 -0.026609 0.18217 -0.12338 -0.016231 -0.060101 -0.052938 0.028491 0.10412 -0.061329 0.052104
3130 -0.03997 0.0067789 0.17721 -0.16079 -0.024693 -0.040257 -0.087809 0.0091303 0.03843 -0.01594 0.16738
3131 0.0055243 0.0049364 0.22241 -0.11213 -0.018456 -0.043003 -0.034049 0.02989 0.041824 0.012189 0.14991
3132 -0.054142 -0.070106 0.13984 -0.18867 -0.030588 -0.044219 -0.08353 -0.010881 0.054578 -0.027132 0.094014
3133 0.035712 -0.032938 0.22941 -0.20442 -0.035021 -0.067415 -0.06002 -0.029941 0.015642 -0.032384 0.06624
3134 0.031256 -0.019721 0.16143 -0.16973 -0.032533 -0.066211 -0.05238 -0.032622 0.038116 -0.058345 0.013257
3135 0.03275 -0.012233 0.1879 -0.16076 -0.028886 -0.019897 -0.052801 0.0096376 0.08324 0.042394 0.019193
3136 -0.0070864 -0.041206 0.1579 -0.15203 -0.027758 -0.066894 -0.072021 0.00037703 0.064873 -0.0033576 0.03676
3137 -0.025493 -0.039898 0.12951 -0.1917 -0.043271 -0.08145 -0.091512 -0.040454 0.019087 -0.0078588 -0.017494
3138 -0.076039 -0.073121 0.12306 -0.19978 -0.049893 -0.069126 -0.089982 -0.046494 -0.033039 -0.05915 -0.021477
3139 -0.025085 -0.043823 0.16604 -0.18538 -0.053706 -0.091062 -0.049513 -0.048595 0.0019854 -0.0057014 0.048279
3140 0.020479 -0.021916 0.1877 -0.16359 -0.044108 -0.039168 -0.076463 -0.021835 0.034249 -0.0081327 0.039656
3141 0.017583 -0.012628 0.21071 -0.12662 -0.025341 -0.041954 -0.050834 0.015864 0.024253 0.065146 0.076313
3142 0.019637 -0.07618 0.11725 -0.22837 -0.074023 -0.09393 -0.081924 -0.033746 -0.0092028 0.020435 0.035179
3143 0.015271 -0.014693 0.14721 -0.20436 -0.055306 -0.090767 -0.068995 -0.018527 -0.0023988 0.077343 0.088496
3144 0.0015045 -0.060845 0.088 -0.17033 -0.050698 -0.068783 -0.070645 -0.0066673 0.039285 0.019202 0.010492
3145 0.010328 -0.052838 0.11798 -0.18294 -0.040991 -0.074639 -0.061035 -0.026448 -0.021971 0.0029409 -0.0017013
3146 0.029412 -0.05282 0.13802 -0.20847 -0.057353 -0.112 -0.069576 -0.048888 -0.017707 0.05706 0.0080552
3147 0.061036 -0.019783 0.14828 -0.16188 -0.044076 -0.084471 -0.039056 -0.010039 0.034007 0.10572 0.077432
3148 0.02299 -0.079405 0.12348 -0.2136 -0.063838 -0.093767 -0.082027 -0.054089 0.017291 0.049387 0.010908
3149 0.061624 -0.055948 0.077349 -0.15176 -0.05096 -0.087453 -0.045707 -0.02039 0.031725 0.072216 0.059305
3150 0.053278 -0.1129 0.071027 -0.20428 -0.065403 -0.0926 -0.077528 -0.069561 -0.052381 0.056084 -0.026859
3151 0.065602 -0.070422 0.084295 -0.17698 -0.061425 -0.11636 -0.034298 -0.026591 0.056773 0.096433 -0.00033211
3152 0.063645 -0.076905 0.088502 -0.20844 -0.077308 -0.090932 -0.079459 -0.055982 -0.0092332 0.068752 0.0044544
3153 0.0095193 -0.093777 0.03538 -0.22756 -0.0713 -0.10459 -0.090019 -0.049042 -0.043939 0.11541 0.010601
3154 0.0078632 -0.05566 0.068258 -0.21054 -0.078543 -0.094624 -0.068019 -0.060503 -0.010395 0.10205 0.045168
3155 0.049827 -0.085032 0.067426 -0.17557 -0.070525 -0.11757 -0.05377 -0.044173 -0.011991 0.097928 0.041494
3156 0.019671 -0.066665 0.047214 -0.18812 -0.065398 -0.15448 -0.06773 -0.054344 -0.024867 0.082447 -0.0037694
3157 0.045575 -0.084417 0.040501 -0.20754 -0.07732 -0.10766 -0.034151 -0.048704 -0.023883 0.093015 0.010857
3158 0.023879 -0.02464 0.061499 -0.22685 -0.064873 -0.097919 -0.055591 -0.036505 -0.041399 0.11723 -0.029606
3159 0.043823 -0.008442 0.084147 -0.18997 -0.076395 -0.12332 -0.071532 -0.060275 -0.033615 0.11821 -0.01153
3160 0.023016 -0.011704 0.055035 -0.17532 -0.063718 -0.1141 -0.066532 -0.042926 -0.045611 0.085082 -0.016923
3161 0.04015 -0.077287 0.066022 -0.20503 -0.06719 -0.13202 -0.065063 -0.064376 -0.069587 0.09365 -0.028217
3162 0.038884 -0.049979 0.06718 -0.19843 -0.070693 -0.088643 -0.078753 -0.041767 -0.0098535 0.10952 -0.0024202
3163 0.064248 -0.047712 0.034018 -0.20398 -0.074465 -0.11525 -0.065234 -0.058488 -0.06602 0.096708 -0.017534
3164 0.065762 -0.038144 0.015626 -0.17961 -0.079848 -0.11684 -0.057964 -0.049178 -0.048856 0.12488 -0.011547
3165 0.068706 -0.076967 0.024884 -0.18225 -0.08353 -0.12443 -0.075864 -0.044989 -0.034962 0.11892 -0.011611
3166 0.04072 -0.074319 0.032111 -0.23138 -0.087533 -0.13082 -0.074765 -0.077319 -0.12629 0.093124 -0.027654
3167 0.070473 -0.032212 0.027259 -0.16459 -0.075825 -0.13183 -0.028755 -0.04748 -0.00072373 0.13619 -0.018858
3168 0.066817 -0.075614 0.002677 -0.15963 -0.074898 -0.11445 -0.037336 -0.05042 -0.07159 0.093821 -0.074951
3169 0.039131 -0.091866 -0.018695 -0.18176 -0.08625 -0.15001 -0.051816 -0.076951 -0.063156 0.11014 -0.047004
3170 0.032075 -0.096029 -0.039117 -0.16533 -0.084903 -0.15372 -0.072557 -0.082781 -0.091882 0.036879 -0.027368
3171 0.054489 -0.065441 0.06054 -0.13418 -0.077805 -0.12328 -0.016807 -0.045022 -0.014938 0.059187 -0.014911
3172 0.0056728 -0.081504 -0.028112 -0.18206 -0.084038 -0.12353 0.0086824 -0.067862 -0.016784 0.044476 -0.0054148
3173 0.059717 -0.056226 0.005836 -0.20325 -0.08358 -0.12677 -0.001598 -0.062153 -0.06443 0.036955 -0.025198
3174 0.038711 -0.077759 -0.0034863 -0.17311 -0.062443 -0.1095 -0.0039985 -0.063564 -0.093916 0.086484 -0.027672
3175 0.069574 -0.048871 -0.048928 -0.18211 -0.089695 -0.13199 -0.056639 -0.070324 -0.063602 0.062902 -0.029045
3176 0.058218 -0.059354 -0.0091107 -0.16187 -0.089748 -0.16639 -0.028159 -0.070945 -0.077888 0.076271 -0.019619
3177 0.070662 -0.034066 -0.036273 -0.1248 -0.08473 -0.15679 -0.05446 -0.082355 -0.081664 0.05849 -0.022652
3178 0.038296 -0.024508 0.0073349 -0.15648 -0.078773 -0.11324 -0.03778 -0.090786 -0.0775 0.043638 -0.034886
3179 0.07335 0.025849 0.010213 -0.16204 -0.092225 -0.15224 -0.050501 -0.070906 -0.052316 0.048047 -0.033869
3180 0.055474 -0.067873 -0.03621 -0.19372 -0.099098 -0.16721 -0.062351 -0.075457 -0.10662 0.014156 -0.073243
3181 0.039388 -0.068936 -0.076312 -0.22369 -0.11187 -0.13671 -0.062362 -0.098667 -0.083178 -0.010365 -0.059816
3182 0.077441 -0.083468 -0.053974 -0.17756 -0.093693 -0.14331 -0.0073121 -0.060358 -0.1077 0.0042833 -0.025069
3183 0.057135 -0.036741 0.038544 -0.14246 -0.071415 -0.12445 -0.0029425 -0.062758 -0.08477 0.042132 -0.048643
3184 0.028909 -0.063513 -0.063678 -0.17627 -0.080378 -0.1632 -0.030853 -0.11298 -0.099616 0.0097308 -0.051436
3185 0.036303 -0.053665 -0.047781 -0.12233 -0.07885 -0.14051 -0.029663 -0.079729 -0.12933 0.0026095 -0.04451
3186 0.10321 -0.018198 -0.017573 -0.13334 -0.090303 -0.12314 0.0049161 -0.0442 -0.044238 0.020878 0.011227
3187 0.035601 -0.03263 -0.044445 -0.15578 -0.092115 -0.12384 -0.0013043 -0.072411 -0.077754 -0.0050131 -0.028377
3188 0.036705 -0.062443 -0.070057 -0.16933 -0.090648 -0.15907 -0.052965 -0.097771 -0.12175 -0.0025144 -0.07553
3189 0.045129 -0.075885 -0.062849 -0.15354 -0.10037 -0.15473 -0.042855 -0.085732 -0.098957 0.00028434 -0.065384
3190 0.022212 -0.065628 -0.046452 -0.12222 -0.10297 -0.12005 -0.0072657 -0.070612 -0.058313 -0.041397 -0.052747
3191 0.016616 -0.06512 -0.043554 -0.18486 -0.10344 -0.17928 -0.048446 -0.1155 -0.085809 -0.023038 -0.080921
3192 0.02005 -0.054993 -0.047666 -0.14955 -0.092418 -0.15893 -0.037637 -0.092373 -0.11468 -0.02022 -0.037184
3193 -0.027536 -0.088555 -0.043718 -0.15318 -0.0871 -0.18662 -0.041937 -0.081934 -0.064171 -0.019351 -0.098328
3194 0.031828 -0.084677 -0.03176 -0.15398 -0.081903 -0.13625 0.017842 -0.086854 -0.086857 -0.051352 -0.062631
3195 0.012132 -0.09867 -0.060683 -0.18122 -0.057885 -0.1913 0.014062 -0.055525 -0.073623 -0.060263 -0.087294
3196 0.010316 -0.10376 -0.068995 -0.18463 -0.071758 -0.16667 -0.032788 -0.10703 -0.13068 -0.074635 -0.077358
3197 0.026009 -0.086195 -0.066957 -0.18205 -0.0395 -0.17811 -0.0089589 -0.076866 -0.11472 -0.052476 -0.055571
3198 -0.0015667 -0.11118 -0.086069 -0.19661 -0.040133 -0.16744 0.012251 -0.068516 -0.11549 -0.077027 -0.062945
3199 0.032377 -0.06671 -0.043052 -0.17886 -0.026455 -0.14117 0.0079302 -0.070897 -0.12941 -0.041789 -0.079178
3200 -0.001579 -0.090562 -0.10501 -0.16612 -0.038708 -0.17215 0.0038398 -0.085798 -0.10853 -0.02765 -0.059142
3201 0.012025 -0.10562 -0.11084 -0.16263 -0.04672 -0.18109 0.0012893 -0.094508 -0.1177 -0.023571 -0.077365
3202 0.0064588 -0.079017 -0.11011 -0.20626 -0.056313 -0.2041 -0.029281 -0.10555 -0.156 -0.036952 -0.10144
3203 0.0057826 -0.079879 -0.08365 -0.16711 -0.054765 -0.18993 -0.029342 -0.060509 -0.12379 -0.047804 -0.066452
3204 -0.022083 -0.11564 -0.073853 -0.20102 -0.064708 -0.18258 -0.002592 -0.07361 -0.10829 -0.040075 -0.092876
3205 0.01186 -0.11639 -0.079255 -0.17955 -0.06348 -0.15271 -0.031892 -0.09178 -0.11294 -0.089916 -0.079859
3206 -0.0065258 -0.094407 -0.13886 -0.22637 -0.085103 -0.18522 0.013387 -0.096931 -0.19492 -0.075668 -0.041903
3207 -0.0045719 -0.10325 -0.10518 -0.14552 -0.083735 -0.21361 0.0031866 -0.085251 -0.12141 -0.073389 -0.10029
3208 0.008722 -0.079892 -0.11405 -0.19558 -0.073778 -0.16145 0.028086 -0.072722 -0.11394 -0.04275 -0.073329
3209 -0.010194 -0.12012 -0.13201 -0.17714 -0.08783 -0.19061 -0.027534 -0.10176 -0.13828 -0.089971 -0.069213
3210 -0.0079503 -0.079257 -0.087676 -0.2155 -0.089283 -0.20199 0.019045 -0.079933 -0.14295 -0.033653 -0.071156
3211 -0.00080643 -0.066949 -0.088828 -0.15807 -0.073595 -0.16688 0.038055 -0.075884 -0.1428 -0.048494 -0.05408
3212 0.0016874 -0.060351 -0.07892 -0.15883 -0.081807 -0.20566 -0.014746 -0.10287 -0.2104 -0.037475 -0.095413
3213 -0.0030887 -0.1228 -0.10754 -0.19747 -0.04694 -0.22092 0.022914 -0.10396 -0.15023 -0.098537 -0.071387
3214 -0.043945 -0.10942 -0.12674 -0.17646 -0.077012 -0.20552 -0.025657 -0.132 -0.16651 -0.10068 -0.0785
3215 -0.017951 -0.11921 -0.099517 -0.17575 -0.070755 -0.21252 0.017893 -0.10062 -0.13422 -0.088629 -0.076564
3216 -0.0029671 -0.099241 -0.084149 -0.12472 -0.065747 -0.15372 0.033073 -0.076326 -0.14669 -0.04572 -0.053987
3217 -0.0020432 -0.072344 -0.045151 -0.14142 -0.08558 -0.15225 -0.0054779 -0.082347 -0.14534 -0.058342 -0.050271
3218 0.025661 -0.078266 -0.076344 -0.099644 -0.076342 -0.1791 0.016332 -0.087877 -0.084692 -0.074643 -0.049784
3219 0.0017445 -0.064299 -0.084506 -0.15865 -0.084995 -0.19295 -0.0078488 -0.11399 -0.17067 -0.085844 -0.062488
3220 -0.029792 -0.10272 -0.11876 -0.14353 -0.075197 -0.1941 0.0068808 -0.076538 -0.14052 -0.099506 -0.093691
3221 -0.043088 -0.11543 -0.07901 -0.18043 -0.05054 -0.19901 0.0048903 -0.10907 -0.16542 -0.11726 -0.061794
3222 -0.039624 -0.1087 -0.090432 -0.095477 -0.042022 -0.1937 0.03045 -0.090819 -0.12245 -0.090318 -0.078828
3223 -0.0424 -0.12017 -0.090895 -0.18443 -0.062915 -0.18108 0.039459 -0.11036 -0.12254 -0.12986 -0.12517
3224 -0.024416 -0.089571 -0.12526 -0.18878 -0.081307 -0.21362 -0.016791 -0.10863 -0.16328 -0.096111 -0.11909
3225 -0.021732 -0.12916 -0.11525 -0.17348 -0.04291 -0.19934 0.017939 -0.11379 -0.16997 -0.11374 -0.10956
3226 -0.035898 -0.071846 -0.1223 -0.1817 -0.046202 -0.16237 -0.0050919 -0.095872 -0.12316 -0.092553 -0.1295
3227 -0.070965 -0.11975 -0.13712 -0.16212 -0.084245 -0.17998 0.0080676 -0.10286 -0.164 -0.16394 -0.16297
3228 -0.040361 -0.12038 -0.13872 -0.099897 -0.073707 -0.18041 -0.0054028 -0.12795 -0.18534 -0.14313 -0.13109
3229 -0.013517 -0.032763 -0.11693 -0.14553 -0.07103 -0.14054 -0.0053933 -0.079263 -0.11589 -0.084057 -0.087012
3230 -0.035193 -0.076125 -0.11703 -0.16927 -0.064672 -0.15976 0.015796 -0.10206 -0.12183 -0.092988 -0.069846
3231 -0.051089 -0.13978 -0.1802 -0.2302 -0.088085 -0.24667 -0.066214 -0.14557 -0.19331 -0.14546 -0.14587
3232 -0.048185 -0.1124 -0.14828 -0.14627 -0.062817 -0.18666 -0.042255 -0.094335 -0.17793 -0.099791 -0.15898
3233 -0.031271 -0.083983 -0.10892 -0.14127 -0.05271 -0.18149 0.021135 -0.068105 -0.10304 -0.1004 -0.093036
3234 -0.027358 -0.090245 -0.15411 -0.1646 -0.034162 -0.18319 0.0050145 -0.1096 -0.19115 -0.11001 -0.092479
3235 -0.066864 -0.12798 -0.10645 -0.18127 -0.031265 -0.14847 0.035064 -0.11739 -0.15372 -0.092335 -0.12327
3236 -0.06239 -0.10651 -0.1354 -0.15243 -0.070247 -0.17169 -0.0042264 -0.12333 -0.17606 -0.10466 -0.11487
3237 -0.037196 -0.035223 -0.15726 -0.14934 -0.07847 -0.16895 -0.013197 -0.10308 -0.18244 -0.1266 -0.09062
3238 -0.040712 -0.042975 -0.14027 -0.16555 -0.073432 -0.18658 -0.036617 -0.12839 -0.16912 -0.11075 -0.12619
3239 -0.025568 -0.061237 -0.16464 -0.051314 -0.075335 -0.19013 -0.0075478 -0.10681 -0.15241 -0.12278 -0.14346
3240 -0.034564 -0.061 -0.12893 -0.12895 -0.082997 -0.14816 0.014632 -0.098039 -0.12453 -0.091211 -0.06317
3241 -0.03054 -0.10648 -0.11573 -0.10082 -0.06366 -0.22914 7.1309e-05 -0.0631 -0.15889 -0.11187 -0.083254
3242 -0.028127 -0.086805 -0.16875 -0.044514 -0.030902 -0.14062 -0.0013491 -0.06425 -0.14712 -0.1221 -0.11343
3243 -0.050063 -0.085927 -0.13143 -0.14487 -0.040705 -0.19989 0.00058041 -0.092011 -0.15543 -0.12172 -0.131
3244 -0.067259 -0.08978 -0.12326 -0.16814 -0.046967 -0.19787 0.00404 -0.096191 -0.13869 -0.13322 -0.12403
3245 -0.074515 -0.096762 -0.13162 -0.16716 -0.03995 -0.18853 0.02558 -0.13083 -0.16256 -0.12852 -0.080838
3246 -0.053951 -0.070705 -0.12479 -0.14092 -0.064292 -0.17798 -0.011911 -0.099962 -0.16272 -0.11 -0.12426
3247 -0.034487 -0.033097 -0.1551 -0.16616 -0.077085 -0.19917 -0.0021914 -0.13063 -0.16765 -0.06211 -0.090924
3248 -0.040533 -0.037029 -0.13997 -0.11854 -0.065357 -0.17981 -0.021052 -0.1054 -0.15541 -0.12859 -0.10784
3249 -0.08478 -0.016612 -0.1692 -0.063497 -0.06967 -0.18075 -0.016142 -0.1145 -0.16431 -0.12502 -0.12624
3250 -0.062186 -0.052294 -0.14342 -0.0065701 -0.061732 -0.18968 -0.027553 -0.089085 -0.15951 -0.12369 -0.10647
3251 -0.071782 -0.042317 -0.094927 0.032467 -0.028895 -0.19178 -0.023743 -0.079285 -0.17834 -0.11991 -0.12037
3252 -0.055148 -0.091959 -0.15016 0.0026633 -0.037227 -0.2143 -0.020394 -0.091446 -0.13803 -0.10494 -0.12851
3253 -0.052764 -0.10208 -0.15075 0.09238 -0.01053 -0.16654 -0.024174 -0.10597 -0.18044 -0.1307 -0.11626
3254 -0.08323 -0.1271 -0.19793 -0.092353 -0.015052 -0.18971 -0.034035 -0.12535 -0.1595 -0.1292 -0.19306
3255 -0.052336 -0.0055665 -0.15287 -0.12202 0.015265 -0.16805 -0.036325 -0.10388 -0.18557 -0.11131 -0.099182
3256 -0.051902 -0.017529 -0.13642 -0.12452 0.030073 -0.156 0.028415 -0.091488 -0.14867 -0.1152 -0.079646
3257 -0.083199 0.010779 -0.17862 -0.10782 0.00079036 -0.19011 -0.0082759 -0.12488 -0.17541 -0.11026 -0.14295
3258 -0.062965 0.050426 -0.17454 0.0077434 -0.0063121 -0.20766 -0.046376 -0.099099 -0.14021 -0.13142 -0.16639
3259 -0.1013 -0.0079363 -0.15051 0.07177 -0.011585 -0.16493 -0.043947 -0.090139 -0.14971 -0.11654 -0.096536
3260 -0.083727 -0.011209 -0.19592 0.077687 -0.019707 -0.17245 -0.044517 -0.08956 -0.15034 -0.11909 -0.14468
3261 -0.063213 0.0065488 -0.19507 0.052133 -0.02707 -0.11336 -0.059138 -0.078671 -0.18094 -0.10465 -0.12275
3262 -0.050469 0.0068164 -0.15789 0.03271 -0.050542 -0.12512 -0.067468 -0.11011 -0.16337 -0.10275 -0.11693
3263 -0.084825 -0.069306 -0.17098 0.13109 -0.054675 -0.1555 -0.067109 -0.12787 -0.20507 -0.14846 -0.14308
3264 -0.095982 -0.023318 -0.1524 0.067714 -0.057827 -0.15601 -0.059159 -0.099402 -0.17532 -0.14612 -0.16189
3265 -0.072808 -0.063671 -0.18935 0.16215 -0.04626 -0.1892 -0.02933 -0.13343 -0.17025 -0.12798 -0.1249
3266 -0.075324 -0.045223 -0.20179 0.076137 -0.050392 -0.18973 -0.03897 -0.11036 -0.16068 -0.14324 -0.12926
3267 -0.11623 -0.0078158 -0.13826 0.15459 -0.061275 -0.18003 -0.0354 -0.090114 -0.1626 -0.15398 -0.16236
3268 -0.045506 0.049202 -0.15373 0.18452 -0.033777 -0.14389 -0.014161 -0.060524 -0.12246 -0.090967 -0.093787
3269 -0.059622 0.0044493 -0.16237 0.1859 -0.05099 -0.12729 -0.046041 -0.076235 -0.19094 -0.14086 -0.11997
3270 -0.068258 0.022217 -0.16197 0.23274 -0.043822 -0.12287 -0.034102 -0.084075 -0.094896 -0.10553 -0.13224
3271 -0.078304 -0.041236 -0.19186 0.13926 -0.065285 -0.10793 -0.062982 -0.10611 -0.1992 -0.14341 -0.1374
3272 -0.081221 -0.026158 -0.17813 0.13647 -0.050617 -0.10431 -0.058773 -0.092997 -0.1357 -0.10925 -0.14887
3273 -0.091407 -0.01784 -0.15781 0.2122 -0.05383 -0.14005 -0.058363 -0.12386 -0.19098 -0.11986 -0.16935
3274 -0.083443 0.050627 -0.1226 0.16722 -0.053892 -0.13036 -0.068574 -0.087018 -0.16971 -0.13462 -0.13283
3275 -0.091379 0.024175 -0.18109 0.22552 -0.059084 -0.18079 -0.063254 -0.11776 -0.15874 -0.15184 -0.13238
3276 -0.044445 0.092402 -0.14608 0.21366 -0.040697 -0.12991 -0.054384 -0.056969 -0.10724 -0.091747 -0.094225
3277 -0.064911 0.02004 -0.18379 0.21593 -0.063919 -0.13598 -0.042695 -0.076379 -0.088988 -0.10898 -0.14586
3278 -0.077487 -0.040313 -0.20202 0.25513 -0.055972 -0.13686 -0.042395 -0.08337 -0.11324 -0.14138 -0.15935
3279 -0.069884 -0.070645 -0.12523 0.26174 -0.046884 -0.086481 -0.060436 -0.1037 -0.10626 -0.11978 -0.10143
3280 -0.14034 -0.080898 -0.19015 0.2213 -0.048847 -0.089288 -0.097156 -0.13084 -0.16375 -0.16883 -0.13443
3281 -0.097276 -0.05333 -0.18308 0.2827 -0.033789 -0.014714 -0.043497 -0.086081 -0.13583 -0.1294 -0.10688
3282 -0.074942 0.0054075 -0.14531 0.25553 -0.041132 -0.0491 -0.048817 -0.099832 -0.16615 -0.13568 -0.12145
3283 -0.092408 0.052135 -0.16537 0.25957 -0.058684 -0.069266 -0.025798 -0.10543 -0.1371 -0.11265 -0.13329
3284 -0.097524 0.039353 -0.17345 0.26784 -0.067097 -0.10598 -0.072388 -0.10786 -0.21468 -0.15788 -0.1608
3285 -0.0706 0.0088202 -0.14951 0.31011 -0.059699 -0.075108 -0.032289 -0.066674 -0.1092 -0.12857 -0.12065
3286 -0.12765 -0.078512 -0.19752 0.12532 -0.091002 -0.17054 -0.12402 -0.13493 -0.17743 -0.15534 -0.15948
3287 -0.090363 -0.054825 -0.14634 0.28315 -0.036934 -0.04372 -0.056439 -0.097295 -0.10204 -0.1096 -0.13329
3288 -0.068349 -0.040797 -0.13379 0.27308 -0.015677 0.036433 -0.0442 -0.074635 -0.060404 -0.11141 -0.11206
3289 -0.099795 -0.04675 -0.1828 0.27814 -0.022929 0.017957 -0.06482 -0.11157 -0.1217 -0.15488 -0.18515
3290 -0.089301 -0.014592 -0.17918 0.29352 -0.027852 0.026651 -0.076371 -0.10269 -0.073676 -0.15131 -0.12539
3291 -0.095047 0.0080855 -0.18605 0.20355 -0.054204 -0.040315 -0.083801 -0.12048 -0.067673 -0.15922 -0.17941
3292 -0.063833 0.031083 -0.14166 0.23818 -0.046907 0.055049 -0.066942 -0.072827 -0.075439 -0.12451 -0.1006
3293 -0.079349 -0.015599 -0.12086 0.30552 -0.048739 0.0080927 -0.066792 -0.040848 -0.089165 -0.11311 -0.063094
3294 -0.13436 -0.041242 -0.19977 0.36343 -0.067092 0.050697 -0.060553 -0.043668 -0.051241 -0.13652 -0.14018
3295 -0.13402 -0.079034 -0.1582 0.19202 -0.076314 0.02916 -0.071343 -0.088679 -0.050197 -0.15717 -0.16929
3296 -0.10716 -0.057807 -0.14364 0.13659 -0.070487 0.038354 -0.086923 -0.066859 -0.070093 -0.16476 -0.14423
3297 -0.092334 -0.054389 -0.16701 0.13345 -0.054029 -0.017622 -0.016144 -0.05879 -0.055979 -0.13338 -0.13008
3298 -0.12871 -0.069282 -0.22531 0.087861 -0.092802 -0.10932 -0.098724 -0.12465 -0.19676 -0.16063 -0.19857
3299 -0.061526 0.039436 -0.14885 0.21018 -0.056374 -0.041874 -0.062705 -0.068851 -0.087991 -0.10522 -0.14888
3300 -0.098412 -0.024776 -0.16786 0.14622 -0.061927 0.0258 -0.057965 -0.096432 -0.13918 -0.14121 -0.15859
3301 -0.096098 -0.054219 -0.18946 0.1118 -0.080719 0.018294 -0.092246 -0.089842 -0.16369 -0.13068 -0.15795
3302 -0.069865 -0.074431 -0.17717 0.15954 -0.078032 0.053907 -0.070016 -0.060303 -0.11516 -0.11518 -0.14728
3303 -0.052941 -0.014574 -0.14174 0.12268 -0.059424 0.065711 -0.017357 -0.026623 0.016205 -0.11416 -0.12336
3304 -0.077137 -0.057266 -0.16247 0.12646 -0.074957 0.0068052 -0.052197 -0.060364 -0.018781 -0.14671 -0.16665
3305 -0.086483 -0.074569 -0.1719 0.089178 -0.074789 0.080629 -0.068798 -0.051294 -0.068487 -0.11881 -0.14616
3306 -0.11568 -0.066781 -0.16214 0.1377 -0.080502 0.037383 -0.085008 -0.062885 -0.10068 -0.13367 -0.12575
3307 -0.081245 0.0028965 -0.16079 0.091901 -0.070194 0.052827 -0.057238 -0.050745 -0.10573 -0.11118 -0.14559
3308 -0.10435 -0.021156 -0.19368 0.078518 -0.081617 0.014561 -0.086029 -0.092546 -0.11201 -0.12355 -0.16044
3309 -0.10054 -0.081308 -0.15526 0.093984 -0.078359 0.045004 -0.058249 -0.080947 -0.15476 -0.14746 -0.127
3310 -0.087444 -0.058961 -0.1678 0.065431 -0.080032 0.087408 -0.06947 -0.052987 -0.13962 -0.114 -0.13569
3311 -0.0629 -0.0035833 -0.15019 0.029188 -0.068824 0.045792 -0.05084 -0.024748 -0.054893 -0.11675 -0.11103
3312 -0.088586 -0.080776 -0.16093 0.033105 -0.080087 0.062136 -0.046051 -0.034038 -0.034299 -0.11321 -0.1052
3313 -0.083372 -0.018998 -0.14393 0.038081 -0.080129 0.09821 -0.038351 -0.017799 -0.028705 -0.14325 -0.16027
3314 -0.087838 -0.015481 -0.19178 0.040958 -0.073512 0.056924 -0.067282 -0.051619 -0.068971 -0.12228 -0.085866
3315 -0.091244 0.0021669 -0.1684 -0.0077454 -0.080354 0.050888 -0.045572 -0.04347 -0.046317 -0.14036 -0.12305
3316 -0.09704 0.044204 -0.17808 0.00046127 -0.058277 0.017042 -0.068583 -0.06793 -0.11064 -0.10996 -0.10123
3317 -0.090097 -0.060688 -0.16159 -0.004672 -0.064389 0.089365 -0.072543 -0.063551 -0.11478 -0.11382 -0.14598
3318 -0.073553 -0.02438 -0.16263 0.017535 -0.061562 0.11753 -0.044213 -0.048311 -0.080556 -0.12272 -0.12915
3319 -0.11034 -0.083653 -0.15112 -0.017359 -0.084514 0.075273 -0.064794 -0.063532 -0.078972 -0.11008 -0.1095
3320 -0.068385 -0.037845 -0.13423 -0.009482 -0.071137 0.060317 -0.045964 -0.034072 -0.048858 -0.12644 -0.12221
3321 -0.094531 -0.039418 -0.17334 -0.015375 -0.082509 0.071841 -0.073335 -0.027613 -0.044364 -0.13991 -0.12934
3322 -0.082347 -0.06788 -0.19578 -0.031279 -0.080632 0.081055 -0.063055 -0.074414 -0.04565 -0.1014 -0.14526
3323 -0.095963 -0.042073 -0.15753 -0.046892 -0.088474 0.045739 -0.085506 -0.055064 -0.023146 -0.1296 -0.11208
3324 -0.0866 -0.032535 -0.20521 -0.051355 -0.086127 0.072442 -0.10715 -0.063915 -0.084962 -0.13898 -0.11175
3325 -0.10829 -0.067808 -0.17199 -0.062959 -0.095749 0.052726 -0.10165 -0.080375 -0.016338 -0.17149 -0.15412
3326 -0.10526 -0.06902 -0.20888 -0.049692 -0.087142 0.04115 -0.085407 -0.085076 -0.031664 -0.13013 -0.17598
3327 -0.099898 -0.035872 -0.17075 -0.10277 -0.097834 -0.032126 -0.075137 -0.065496 -0.00054989 -0.113 -0.097461
3328 -0.10455 -0.068445 -0.16925 -0.072508 -0.10387 0.0030779 -0.082708 -0.067497 -0.066626 -0.14193 -0.16971
3329 -0.10046 -0.079257 -0.19751 -0.068202 -0.090459 0.031042 -0.086608 -0.083997 -0.003032 -0.12318 -0.15162
3330 -0.096306 -0.06078 -0.15449 -0.060015 -0.092472 0.088616 -0.075069 -0.030648 -0.026148 -0.12722 -0.11893
3331 -0.050032 -0.049222 -0.14098 -0.049938 -0.076174 0.088769 -0.044989 -0.0055684 -0.058014 -0.070948 -0.14972
3332 -0.10584 -0.10532 -0.1767 -0.11335 -0.093847 0.027663 -0.1047 -0.061849 -0.14213 -0.18701 -0.16801
3333 -0.086765 0.011633 -0.16673 -0.056895 -0.079869 0.016247 -0.06793 -0.050059 -0.082876 -0.095841 -0.11666
3334 -0.081931 0.01265 -0.16954 -0.083258 -0.079292 -8.9784e-06 -0.086101 -0.08654 -0.098212 -0.14478 -0.17891
3335 -0.072487 -0.006782 -0.16675 -0.083262 -0.061694 0.017235 -0.059081 -0.075911 -0.017578 -0.12761 -0.14502
3336 -0.10896 -0.025304 -0.1807 -0.049385 -0.065817 0.0095687 -0.10059 -0.083061 -0.028534 -0.14075 -0.1355
3337 -0.082749 -0.021627 -0.17307 -0.089378 -0.079659 0.017183 -0.076622 -0.064652 0.0074097 -0.12267 -0.15444
3338 -0.10671 -0.090219 -0.13317 -0.11694 -0.094551 -0.032904 -0.1177 -0.10277 -0.067096 -0.1352 -0.17377
3339 -0.10744 -0.10027 -0.13816 -0.075535 -0.082404 0.067 -0.052523 -0.037493 -0.018202 -0.18831 -0.14957
3340 -0.11762 -0.092304 -0.11726 -0.10078 -0.079076 0.014444 -0.087713 -0.047793 -0.0011984 -0.15461 -0.12885
3341 -0.10631 -0.052017 -0.17218 -0.12438 -0.082949 -0.012202 -0.071694 -0.020054 -0.011864 -0.16073 -0.14959
3342 -0.09679 -0.061759 -0.18141 -0.099085 -0.093101 -0.037038 -0.091184 -0.061044 -0.07552 -0.17614 -0.17146
3343 -0.083556 0.0047885 -0.12897 -0.12936 -0.081684 -0.044354 -0.094465 -0.035435 -0.082487 -0.061524 -0.13501
3344 -0.11076 -0.039054 -0.11604 -0.078831 -0.068766 -0.0076804 -0.060405 -0.040665 -0.059673 -0.076075 -0.11369
3345 -0.091688 -0.052856 -0.15349 -0.10678 -0.072159 -0.030016 -0.077746 -0.044926 -0.076599 -0.13696 -0.16496
3346 -0.071605 -0.040629 -0.14696 -0.12149 -0.064441 -0.012653 -0.070526 -0.064217 0.0055454 -0.161 -0.13559
3347 -0.097661 -0.058581 -0.1336 -0.15218 -0.057944 -0.024259 -0.087546 -0.12068 -0.036521 -0.16595 -0.14089
3348 -0.064197 -0.020534 -0.093781 -0.11523 -0.045606 0.014295 -0.063177 -0.041868 0.066403 -0.12773 -0.13116
3349 -0.13858 -0.11281 -0.13644 -0.10357 -0.050749 -0.074561 -0.1008 -0.080098 -0.013833 -0.13555 -0.10931
3350 -0.094329 -0.062689 -0.14072 -0.1652 -0.060681 -0.053087 -0.096598 -0.055159 -0.051219 -0.11088 -0.14624
3351 -0.11722 -0.062151 -0.11176 -0.13876 -0.068334 -0.056803 -0.094298 0.0050008 -0.025865 -0.10722 -0.1378
3352 -0.10093 -0.060643 -0.11128 -0.17309 -0.081706 -0.035819 -0.094049 -0.0305 -0.12791 -0.12806 -0.19231
3353 -0.083307 -0.12587 -0.11842 -0.14109 -0.068249 -0.076676 -0.092539 -0.03113 -0.091477 -0.11054 -0.12706
3354 -0.072374 -0.061928 -0.12198 -0.16102 -0.073321 -0.019832 -0.08325 -0.036921 -0.033263 -0.080398 -0.099355
3355 -0.08616 -0.034101 -0.14011 -0.17312 -0.080124 -0.056838 -0.08747 -0.069601 0.047411 -0.075669 -0.12446
3356 -0.086666 -0.045743 -0.14388 -0.15193 -0.041686 -0.072074 -0.072611 -0.073472 0.006565 -0.05042 -0.18668
3357 -0.11935 -0.10357 -0.088511 -0.18875 -0.049369 -0.0906 -0.10469 -0.099202 -0.042611 -0.13358 -0.16014
3358 -0.090728 -0.093538 -0.084003 -0.18898 -0.045261 -0.060496 -0.10171 -0.065353 -0.013977 -0.13231 -0.1249
3359 -0.073754 -0.056791 -0.089425 -0.16445 -0.029564 -0.064332 -0.066522 -0.081384 -0.024623 -0.090474 -0.1629
3360 -0.11611 -0.088773 -0.11797 -0.18141 -0.030136 -0.10033 -0.092592 -0.086514 -0.091569 -0.071365 -0.16634
3361 -0.090137 -0.13638 -0.18342 -0.21297 -0.066199 -0.1149 -0.10911 -0.10628 -0.13855 -0.088927 -0.20167
3362 -0.10006 -0.14568 -0.1558 -0.18342 -0.074771 -0.12292 -0.14268 -0.073395 -0.11297 -0.067268 -0.15292
3363 -0.059809 -0.09689 -0.067514 -0.1726 -0.067154 -0.045327 -0.060564 -0.017966 0.010943 -0.018099 -0.13644
3364 -0.10076 -0.11618 -0.14411 -0.20127 -0.096536 -0.1231 -0.13382 -0.070516 -0.017323 -0.10776 -0.2256
3365 -0.10468 -0.056895 -0.16542 -0.24593 -0.085049 -0.12101 -0.097175 -0.090067 -0.037229 -0.13007 -0.22448
3366 -0.11288 -0.038828 -0.14195 -0.21245 -0.093881 -0.10712 -0.079655 -0.086077 0.019865 -0.10722 -0.20809
3367 -0.089673 -0.01843 -0.086653 -0.20007 -0.067534 -0.10702 -0.088495 -0.071138 0.0068286 -0.037434 -0.18558
3368 -0.098359 0.0013474 -0.11071 -0.23336 -0.063966 -0.15641 -0.11121 -0.10832 -0.12976 -0.018976 -0.13369
3369 -0.083116 -0.027945 -0.098318 -0.17974 -0.047039 -0.098414 -0.077596 -0.075109 -0.059684 -0.020117 -0.17348
3370 -0.078372 0.035943 -0.09714 -0.22948 -0.038241 -0.0983 -0.10216 -0.07802 -0.08691 -0.032368 -0.17076
3371 -0.071128 0.02715 -0.10956 -0.21381 -0.028134 -0.11535 -0.084057 -0.06148 -0.091126 -0.03644 -0.15896
3372 -0.061974 0.074898 -0.099094 -0.21246 -0.043366 -0.1189 -0.070078 -0.052331 -0.042012 -0.039591 -0.14501
3373 -0.08032 0.027735 -0.12312 -0.22044 -0.077139 -0.16611 -0.072448 -0.051731 -0.0057777 -0.026092 -0.15925
3374 -0.041096 0.015383 -0.093969 -0.19601 -0.053071 -0.14441 -0.089249 -0.039092 0.040296 0.018757 -0.1211
3375 -0.074522 -0.03005 -0.14072 -0.19889 -0.079814 -0.11855 -0.068049 -0.045632 0.02119 -0.019965 -0.16785
3376 -0.063399 -0.069352 -0.14569 -0.19852 -0.076866 -0.12847 -0.14242 -0.088333 -0.034036 -0.007726 -0.14205
3377 -0.093455 -0.096915 -0.12115 -0.20867 -0.069229 -0.11834 -0.13778 -0.086743 -0.098452 -0.046367 -0.19619
3378 -0.062251 -0.094667 -0.11834 -0.23794 -0.045031 -0.14179 -0.12247 -0.095644 -0.11689 -0.021629 -0.15837
3379 -0.091897 -0.055259 -0.12234 -0.22621 -0.037834 -0.1806 -0.13407 -0.10668 -0.12518 -0.02548 -0.17693
3380 -0.048163 0.0085981 -0.1124 -0.2394 -0.015936 -0.14911 -0.092961 -0.086015 -0.09099 -0.018121 -0.17993
3381 -0.043539 -0.040204 -0.10482 -0.19572 -0.0014286 -0.12386 -0.073062 -0.061395 0.006814 0.048298 -0.13164
3382 -0.088205 -0.058077 -0.065576 -0.20828 -0.030831 -0.1489 -0.088922 -0.088696 0.011138 0.010896 -0.14093
3383 -0.060871 -0.087069 -0.092869 -0.1924 -0.038254 -0.13898 -0.1047 -0.035797 0.029212 0.006995 -0.13127
3384 -0.1064 -0.081902 -0.10394 -0.23922 -0.075196 -0.22516 -0.10557 -0.061627 -0.068344 0.011724 -0.18397
3385 -0.077154 -0.084014 -0.036423 -0.21241 -0.071089 -0.1457 -0.11168 -0.059498 -0.09503 -0.0099976 -0.15437
3386 -0.04116 -0.078757 -0.098335 -0.20124 -0.080081 -0.15133 -0.082654 -0.024668 -0.10779 0.061701 -0.10736
3387 -0.046616 -0.058339 -0.062727 -0.26892 -0.078314 -0.17062 -0.034125 -0.065499 -0.11167 0.06892 -0.18296
3388 -0.052782 0.018989 -0.05892 -0.21987 -0.058656 -0.1168 -0.026915 -0.066019 -0.086268 0.072989 -0.13306
3389 -0.10442 -0.090374 -0.084922 -0.30488 -0.056709 -0.17971 -0.1026 -0.1331 -0.11349 -0.029783 -0.21889
3390 -0.045394 -0.050986 -0.092334 -0.22733 -0.017081 -0.11798 -0.069266 -0.06946 -0.0058603 0.10484 -0.14451
3391 -0.076291 -0.099599 -0.076366 -0.30371 -0.037924 -0.1552 -0.048316 -0.079531 0.0047336 0.051475 -0.20142
3392 -0.056297 -0.072551 -0.016828 -0.22998 -0.026236 -0.12823 -0.024247 -0.066211 0.015838 0.076053 -0.1559
3393 -0.023913 -0.071484 -0.065021 -0.20693 -0.023209 -0.18958 -0.081037 -0.078022 -0.090388 0.034452 -0.11212
3394 -0.029629 -0.10711 -0.0036328 -0.25674 -0.040921 -0.15934 -0.094988 -0.046392 -0.084374 0.016301 -0.17451
3395 -0.037385 -0.068699 -0.047055 -0.21162 -0.057374 -0.15987 -0.075958 0.007067 -0.053531 0.04375 -0.13846
3396 -0.039501 -0.051611 -0.096147 -0.24874 -0.067826 -0.17557 -0.067849 -0.045054 -0.052337 0.0050783 -0.14233
3397 -0.050987 -0.077663 -0.066049 -0.23217 -0.068549 -0.16852 -0.046229 -0.036324 -0.036553 0.029167 -0.22915
3398 -0.050383 -0.082466 -0.086652 -0.19235 -0.056641 -0.152 -0.032049 -0.037545 -0.010929 0.072276 -0.1629
3399 -0.03495 -0.054298 -0.010894 -0.2105 -0.026154 -0.1696 -0.03193 -0.040925 0.0029653 0.029934 -0.13856
3400 -0.049806 -0.047391 -0.056246 -0.24462 -0.023236 -0.19196 -0.08338 -0.074476 -0.046601 -0.026257 -0.16527
3401 -0.056702 -0.036923 -0.032908 -0.28172 -0.014298 -0.18151 -0.10239 -0.088486 -0.049757 -0.042578 -0.1983
3402 -0.053808 0.0035644 -0.051871 -0.24913 -0.018681 -0.17829 -0.091511 -0.076677 -0.10854 -0.011599 -0.12707
3403 -0.071264 -0.050978 -0.057293 -0.2763 -0.051323 -0.20335 -0.12564 -0.13274 -0.14769 -0.040821 -0.1649
3404 -0.06404 -0.099101 -0.074185 -0.23773 -0.068046 -0.2154 -0.10313 -0.12002 -0.15787 -0.039082 -0.2015
3405 -0.040426 -0.092483 -0.0092472 -0.25239 -0.069708 -0.22908 -0.076403 -0.075078 -0.12942 -0.031813 -0.15457
3406 -0.0054425 -0.068145 -0.026529 -0.21888 -0.051391 -0.12377 -0.035533 -0.007729 -0.036467 -0.017885 -0.083665
3407 -0.033889 -0.067958 -0.073142 -0.24628 -0.070683 -0.18236 -0.070804 -0.01916 -0.045103 -0.046946 -0.11876
3408 -0.045335 -0.08368 -0.070494 -0.27333 -0.035526 -0.15629 -0.050354 -0.03517 -0.043719 -0.027457 -0.16424
3409 -0.058841 -0.049593 -0.091876 -0.29644 -0.041268 -0.19177 -0.075394 -0.059741 -0.078285 -0.047038 -0.16531
3410 -0.035947 -0.049335 -0.069218 -0.27302 -0.022981 -0.18742 -0.068725 -0.034651 -0.048621 -0.07239 -0.17126
3411 -0.011243 -0.048018 -0.05945 -0.25114 -0.027133 -0.19139 -0.057285 -0.057272 -0.10036 -0.044981 -0.12876
3412 -0.026839 -0.03263 -0.021943 -0.24724 -0.028696 -0.1504 -0.033896 -0.065642 -0.10479 -0.039932 -0.12381
3413 0.0033345 -0.053963 0.010045 -0.27761 -0.037998 -0.20625 -0.025406 -0.096363 -0.090019 -0.039804 -0.099789
3414 -0.020562 -0.089415 0.043943 -0.25238 -0.050991 -0.1957 -0.021677 -0.095473 -0.11412 -0.030645 -0.093883
3415 -0.025648 -0.079547 0.0098207 -0.23998 -0.055353 -0.18126 -0.010597 -0.052604 -0.077991 -0.046906 -0.1769
3416 -0.049994 -0.11395 0.023399 -0.24874 -0.044226 -0.16561 -0.032028 -0.023644 -0.060647 -0.048277 -0.13211
3417 -0.03761 -0.12606 0.014356 -0.23214 -0.058978 -0.19146 -0.007088 -0.0083949 -0.039993 -0.053909 -0.12348
3418 0.0035139 -0.056305 0.035174 -0.22179 -0.031451 -0.19048 0.023882 0.015775 -0.088439 -0.03545 -0.14411
3419 -0.018522 -0.074287 0.050972 -0.25191 -0.014103 -0.18476 0.023721 -0.024306 -0.10744 -0.060691 -0.1669
3420 -0.033288 -0.1216 -0.03032 -0.28351 -0.050656 -0.2141 0.057351 -0.060807 -0.11798 -0.10103 -0.21366
3421 0.0097855 -0.054002 0.091157 -0.26515 -0.012998 -0.20234 0.08097 -0.078767 -0.097918 -0.054804 -0.071577
3422 -0.0045407 -0.10673 0.064405 -0.24167 -0.027591 -0.21408 0.06937 -0.085508 -0.10919 -0.088655 -0.12268
3423 -0.046657 -0.094467 0.037993 -0.26258 -0.045313 -0.19608 0.042469 -0.076468 -0.12574 -0.053566 -0.13157
3424 -0.0020629 -0.072189 0.084621 -0.23019 -0.039016 -0.16281 0.021909 -0.067709 -0.099546 -0.067778 -0.050397
3425 0.038841 -0.10045 0.042279 -0.22788 -0.052628 -0.20249 0.031338 -0.062769 -0.12131 -0.036289 -0.10294
3426 0.0064648 -0.092124 0.042046 -0.23675 -0.049371 -0.19959 0.031618 -0.05571 -0.14847 -0.06867 -0.12414
3427 0.0069387 -0.081797 0.055724 -0.25079 -0.038883 -0.20311 0.027247 -0.03348 -0.12879 -0.067612 -0.15344
3428 -0.011087 -0.11541 0.10132 -0.26207 -0.031836 -0.19597 0.027337 -0.015401 -0.12612 -0.072653 -0.16479
3429 -0.047714 -0.16066 0.04038 -0.27773 -0.045508 -0.2333 -0.0037134 -0.035881 -0.17782 -0.12518 -0.13822
3430 0.0067203 -0.055204 0.11801 -0.22946 -0.018851 -0.19329 0.0030861 -0.046422 -0.15237 -0.070915 -0.039688
3431 0.025094 -0.13396 0.036165 -0.26227 -0.053023 -0.21788 -0.0022043 -0.068002 -0.13435 -0.1021 -0.070272
3432 0.043398 -0.10587 0.078963 -0.28231 -0.040566 -0.17903 0.018355 -0.077943 -0.11075 -0.068148 -0.027935
3433 -0.022858 -0.15245 0.046611 -0.27219 -0.058948 -0.22739 -0.023785 -0.084414 -0.14581 -0.17183 -0.11993
3434 0.010476 -0.1449 0.054379 -0.26552 -0.079991 -0.23333 0.013264 -0.070154 -0.17753 -0.1226 -0.13413
3435 0.0074896 -0.10838 0.079836 -0.23765 -0.062733 -0.19408 0.067594 -0.043895 -0.13785 -0.093242 -0.10463
3436 0.0012034 -0.13236 0.045844 -0.24435 -0.062356 -0.22811 0.0079234 -0.079875 -0.16584 -0.087633 -0.10899
3437 0.049027 -0.10011 0.11365 -0.274 -0.028958 -0.20202 0.064233 -0.018336 -0.10918 -0.072044 -0.053992
3438 -0.0053988 -0.1672 0.04828 -0.27052 -0.038791 -0.25619 0.0090325 -0.060346 -0.1366 -0.14445 -0.11037
3439 0.012995 -0.10852 0.078678 -0.26878 -0.034983 -0.23493 0.020232 -0.033977 -0.1544 -0.12773 -0.055349
3440 0.024829 -0.1381 0.094425 -0.25083 -0.021086 -0.19549 0.036702 -0.0060774 -0.12037 -0.1325 -0.018593
3441 -0.0041472 -0.15345 0.12717 -0.30934 -0.023568 -0.23685 0.025461 -0.075178 -0.18503 -0.11359 -0.040496
3442 -0.0042334 -0.17289 0.12975 -0.28699 -0.028031 -0.22895 -0.0064893 -0.063388 -0.13227 -0.11012 -0.11855
3443 0.015431 -0.15562 0.072749 -0.29259 -0.049933 -0.25582 -0.03063 -0.10302 -0.19484 -0.1184 -0.13611
3444 -0.013346 -0.13259 0.061507 -0.25279 -0.050516 -0.24056 -0.01373 -0.08532 -0.17341 -0.12331 -0.116
3445 0.035688 -0.11268 0.071684 -0.21415 -0.053268 -0.22786 -0.015951 -0.09117 -0.15772 -0.077545 -0.1261
3446 0.019602 -0.14246 0.059442 -0.26038 -0.068501 -0.249 -0.031111 -0.12373 -0.20369 -0.13349 -0.13446
3447 0.045676 -0.096296 0.10374 -0.25419 -0.067263 -0.17682 0.022628 -0.070641 -0.16147 -0.060147 -0.065817
3448 0.01949 -0.11844 0.025428 -0.29833 -0.077516 -0.22481 -0.017512 -0.093472 -0.21612 -0.13553 -0.0074104
3449 0.038034 -0.10949 0.099806 -0.27377 -0.057968 -0.24828 -0.039042 -0.063082 -0.18325 -0.10659 0.00018615
3450 0.010098 -0.11095 0.078263 -0.25036 -0.044511 -0.2152 -0.049893 -0.046983 -0.1877 -0.11938 -0.093017
3451 -0.00036856 -0.045915 0.0098711 -0.31201 -0.052143 -0.27033 -0.021213 -0.019493 -0.18745 -0.10121 -0.094881
3452 0.0047953 -0.047348 0.091289 -0.27621 -0.046956 -0.20126 -0.041674 -0.047984 -0.18667 -0.12305 -0.064264
3453 0.013829 -0.06662 0.079397 -0.2307 -0.055608 -0.20916 -0.065024 -0.076304 -0.18351 -0.14604 -0.031398
3454 0.044383 -0.036523 0.091854 -0.22046 -0.067741 -0.20278 -0.017295 -0.058925 -0.2141 -0.11861 -0.019181
3455 0.017137 -0.061365 0.13795 -0.2576 -0.061163 -0.25119 -0.071545 -0.10644 -0.24163 -0.14048 0.0035454
3456 0.016891 -0.070098 0.06585 -0.24469 -0.070386 -0.2324 -0.051666 -0.1073 -0.17233 -0.14442 -0.058428
3457 0.011585 -0.03989 0.032678 -0.27651 -0.064508 -0.2343 -0.064356 -0.11102 -0.21352 -0.09901 -0.024382
3458 0.070669 -0.048122 0.053026 -0.24915 -0.077711 -0.23421 -0.024587 -0.079097 -0.12642 -0.083711 -0.039965
3459 0.028482 -0.11215 0.039553 -0.1797 -0.041633 -0.22607 -0.046797 -0.079548 -0.1972 -0.12839 0.020232
3460 -0.014924 -0.068277 0.087901 -0.25396 -0.041076 -0.23571 -0.056737 -0.077848 -0.19494 -0.12837 0.013828
3461 0.02251 -0.07824 0.057809 -0.22484 -0.043888 -0.20944 -0.058598 -0.085519 -0.16404 -0.10708 0.055335
3462 0.054274 -0.065432 0.0062468 -0.25097 -0.052901 -0.1834 -0.041968 -0.065519 -0.18125 -0.094987 0.043361
3463 0.044598 -0.083165 0.044865 -0.25327 -0.093503 -0.27161 -0.086069 -0.12379 -0.22653 -0.16378 -0.059352
3464 0.0085417 -0.037637 -0.0040877 -0.25344 -0.064885 -0.23896 -0.079279 -0.07459 -0.18309 -0.1329 -0.058066
3465 -0.0034444 -0.06454 0.01088 -0.26289 -0.085398 -0.24748 -0.05475 -0.10753 -0.2307 -0.16739 -0.069499
3466 0.049319 0.007418 0.062838 -0.12296 -0.06565 -0.19528 -0.05518 -0.074911 -0.15905 -0.13116 0.0071373
3467 -0.0080367 -0.029874 0.050676 -0.19864 -0.070743 -0.17977 -0.016221 -0.076822 -0.13722 -0.11049 0.060164
3468 0.033907 -0.031287 0.025413 -0.21579 -0.051955 -0.19938 -0.048501 -0.055812 -0.16939 -0.088684 0.075
3469 -0.040899 -0.18359 -0.056509 -0.24464 -0.086688 -0.25726 -0.12118 -0.15929 -0.24839 -0.19149 -0.032983
3470 0.024045 -0.069382 -0.031081 -0.17157 -0.06494 -0.18956 -0.067132 -0.098514 -0.18344 -0.15288 0.060263
3471 5.8762e-05 -0.11564 -0.056103 -0.15744 -0.073383 -0.26875 -0.10868 -0.12275 -0.22602 -0.13673 -0.05691
3472 -0.027077 -0.070667 -0.057775 -0.18491 -0.053035 -0.22695 -0.10403 -0.099785 -0.1941 -0.13266 -0.079173
3473 -0.00091351 0.0023409 0.00034244 -0.14017 -0.064288 -0.21901 -0.1101 -0.1037 -0.18689 -0.15239 -0.027107
3474 0.01699 0.012828 -0.05957 -0.16443 -0.07989 -0.18398 -0.085804 -0.093956 -0.17777 -0.10832 -0.02539
3475 -0.025926 -0.039104 -0.030202 -0.086505 -0.066683 -0.2122 -0.083104 -0.12685 -0.23815 -0.097833 -0.025834
3476 0.028198 -0.020946 -0.0024042 -0.013939 -0.064255 -0.17062 -0.072225 -0.077677 -0.14071 -0.12576 0.10532
3477 -0.011978 -0.10141 -0.092466 -0.079912 -0.082698 -0.214 -0.11918 -0.12637 -0.23855 -0.15904 0.012929
3478 -0.017764 -0.082011 -0.043929 -0.17143 -0.09263 -0.22593 -0.10711 -0.12704 -0.19837 -0.17354 -0.016524
3479 0.0085597 -0.043824 -0.062681 -0.19951 -0.075963 -0.16942 -0.096596 -0.11339 -0.19217 -0.12598 -0.014598
3480 -0.023406 -0.068626 -0.062703 -0.19966 -0.081465 -0.1587 -0.1026 -0.1298 -0.21086 -0.14541 -0.032511
3481 -0.054693 -0.14311 -0.091715 -0.14476 -0.087028 -0.16414 -0.095447 -0.13447 -0.21787 -0.15879 -0.016695
3482 0.0081913 -0.063151 -0.0027775 -0.060619 -0.06847 -0.12636 -0.10561 -0.13503 -0.17923 -0.1343 -0.036218
3483 -0.043305 -0.088894 -0.04383 -0.039522 -0.087613 -0.12908 -0.1043 -0.11128 -0.19108 -0.17914 -0.091572
3484 -0.015491 -0.015086 -0.090342 -0.057955 -0.089585 -0.17129 -0.12536 -0.1493 -0.25984 -0.17352 -0.039115
3485 -0.038717 -0.042628 -0.060224 0.0033314 -0.080488 -0.18561 -0.055169 -0.11823 -0.17134 -0.19117 0.0065715
3486 -0.027543 -0.081201 -0.075646 -0.040412 -0.08682 -0.20479 -0.085509 -0.10051 -0.23458 -0.18022 -0.030592
3487 -0.022769 -0.068483 -0.051579 0.050135 -0.076423 -0.13506 -0.04339 -0.1016 -0.17006 -0.1226 0.0059746
3488 -0.025366 -0.10511 -0.075491 0.015321 -0.088615 -0.18969 -0.08462 -0.1172 -0.18974 -0.16556 -0.052709
3489 -0.034252 -0.13013 -0.093503 0.032838 -0.095918 -0.17937 -0.09792 -0.12324 -0.20231 -0.18922 -0.075962
3490 -0.032188 -0.12026 -0.062905 0.083405 -0.08055 -0.12216 -0.089341 -0.11725 -0.21435 -0.1622 -0.040156
3491 -0.040214 -0.10354 -0.12748 0.051652 -0.10238 -0.12776 -0.098771 -0.10826 -0.21919 -0.19064 -0.038399
3492 -0.02598 -0.040056 -0.04862 0.077058 -0.071905 -0.13628 -0.047162 -0.076255 -0.18552 -0.17913 -0.025873
3493 0.012264 -0.024408 -0.099212 0.083665 -0.075288 -0.14481 -0.10223 -0.12995 -0.15766 -0.17976 -0.066826
3494 -0.026012 -0.0196 -0.099854 0.068792 -0.07342 -0.094471 -0.11364 -0.14964 -0.20469 -0.1791 -0.0057796
3495 -0.037988 -0.079453 -0.12987 0.066168 -0.087673 -0.11729 -0.11312 -0.15467 -0.24668 -0.18293 -0.037253
3496 -0.058945 -0.10259 -0.085788 0.040715 -0.070015 -0.096593 -0.089844 -0.13322 -0.25351 -0.18089 -0.054557
3497 -0.057121 -0.099178 -0.10157 0.084172 -0.054548 -0.11067 -0.096154 -0.13096 -0.21878 -0.16951 -0.04127
3498 -0.050027 -0.0942 -0.095553 0.11083 -0.08183 -0.1127 -0.095035 -0.13935 -0.17021 -0.16049 -0.044073
3499 -0.010283 -0.091833 -0.11247 0.11961 -0.065283 -0.1404 -0.086385 -0.14581 -0.20904 -0.17602 -0.079637
3500 -0.063849 -0.11655 -0.10728 0.14306 -0.083485 -0.16353 -0.10873 -0.10574 -0.18772 -0.18376 -0.05889
3501 -0.073555 -0.10746 -0.14026 0.10307 -0.092478 -0.1667 -0.11422 -0.1329 -0.20105 -0.21267 -0.042864
3502 -0.054651 -0.14259 -0.1167 0.091845 -0.09158 -0.16749 -0.10331 -0.1397 -0.23556 -0.16809 -0.053577
3503 -0.041488 -0.13534 -0.076564 0.16034 -0.088453 -0.11969 -0.11998 -0.14862 -0.2448 -0.20684 -0.058461
3504 -0.045524 -0.13826 -0.10706 0.20699 -0.071285 -0.070182 -0.10022 -0.1144 -0.22103 -0.1551 -0.057464
3505 -0.0329 -0.11744 -0.10998 0.16565 -0.059058 -0.088659 -0.077058 -0.1207 -0.18557 -0.13748 -0.050318
3506 -0.045416 -0.13717 -0.13129 0.17269 -0.06886 -0.12145 -0.1231 -0.16804 -0.22029 -0.20611 -0.026341
3507 -0.047662 -0.13102 -0.10468 0.14193 -0.048143 -0.1322 -0.11607 -0.15579 -0.25938 -0.17417 -0.091735
3508 -0.038198 -0.10097 -0.13282 0.17504 -0.047635 -0.1784 -0.1051 -0.17431 -0.22938 -0.16932 -0.075448
3509 -0.047644 -0.11304 -0.14778 0.12273 -0.023688 -0.13884 -0.10429 -0.13767 -0.20254 -0.21365 -0.096002
3510 -0.04206 -0.17164 -0.10883 0.23255 -0.0067301 -0.12312 -0.11113 -0.10889 -0.18395 -0.16882 -0.10725
3511 -0.097237 -0.16904 -0.16508 0.16235 -0.016833 -0.10562 -0.1339 -0.15784 -0.2805 -0.19752 -0.13007
3512 -0.013513 -0.087034 -0.1388 0.15421 -0.028745 -0.044092 -0.092131 -0.10509 -0.16516 -0.16242 -0.042382
3513 -0.057739 -0.13396 -0.13687 0.15311 -0.043588 -0.041478 -0.068161 -0.11521 -0.19302 -0.19565 -0.087755
3514 -0.048855 -0.099169 -0.11481 0.19152 -0.04752 -0.011034 -0.073452 -0.11467 -0.16836 -0.19832 -0.091439
3515 -0.056731 -0.13771 -0.13204 0.18645 -0.061423 -0.05194 -0.11918 -0.16856 -0.21433 -0.19662 -0.10752
3516 -0.070927 -0.12574 -0.18776 0.27214 -0.061315 -0.089056 -0.10573 -0.15163 -0.25872 -0.22924 -0.091446
3517 -0.032393 -0.099317 -0.10353 0.21966 -0.047918 -0.097262 -0.090203 -0.10501 -0.19795 -0.16777 -0.066349
3518 -0.03571 -0.096719 -0.16762 0.15279 -0.06493 -0.12639 -0.10303 -0.14449 -0.1915 -0.1716 -0.12722
3519 -0.057906 -0.14898 -0.11566 0.12878 -0.072943 -0.076965 -0.098594 -0.11808 -0.19864 -0.20459 -0.10614
3520 -0.077972 -0.19282 -0.17908 0.058095 -0.074725 -0.066151 -0.13177 -0.1613 -0.22905 -0.21077 -0.13952
3521 -0.071778 -0.15644 -0.16381 0.11195 -0.071718 -0.012067 -0.091935 -0.12966 -0.10674 -0.19904 -0.066113
3522 -0.040234 -0.13365 -0.10621 0.17956 -0.06311 -0.015483 -0.12411 -0.1238 -0.14422 -0.18753 -0.10541
3523 -0.0537 -0.16286 -0.15662 0.24211 -0.070733 -0.014899 -0.1057 -0.15785 -0.1649 -0.18143 -0.08068
3524 -0.069486 -0.16008 -0.18026 0.15614 -0.077595 -0.091265 -0.15221 -0.16276 -0.2299 -0.25483 -0.091914
3525 -0.055322 -0.18581 -0.16925 0.048669 -0.083148 -0.1161 -0.13766 -0.16401 -0.22966 -0.22578 -0.17213
3526 -0.095109 -0.13433 -0.20378 0.047876 -0.06945 -0.13055 -0.11359 -0.17288 -0.19797 -0.2441 -0.1139
3527 -0.084055 -0.14922 -0.12517 0.052962 -0.087572 -0.15248 -0.13564 -0.16559 -0.23578 -0.21912 -0.12151
3528 -0.089991 -0.11689 -0.15364 0.032059 -0.091585 -0.06586 -0.13968 -0.15729 -0.2443 -0.19603 -0.13253
3529 -0.083557 -0.10473 -0.15678 0.014346 -0.089997 -0.018226 -0.12273 -0.16429 -0.18907 -0.19318 -0.11227
3530 -0.047623 -0.12469 -0.1422 0.087702 -0.06411 0.043098 -0.12423 -0.11967 -0.15765 -0.18826 -0.087554
3531 -0.10718 -0.13906 -0.18337 0.029159 -0.087162 -0.057888 -0.18249 -0.15816 -0.199 -0.23563 -0.13778
3532 -0.092625 -0.15303 -0.20385 -0.011244 -0.094645 -0.024494 -0.15223 -0.15727 -0.13022 -0.21178 -0.13568
3533 -0.075282 -0.16565 -0.14275 -0.0070776 -0.085927 -0.10649 -0.17681 -0.168 -0.20559 -0.22453 -0.11899
3534 -0.081448 -0.11657 -0.16599 -0.013551 -0.09419 -0.062947 -0.14385 -0.14488 -0.20484 -0.23687 -0.12862
3535 -0.067314 -0.12252 -0.21159 -0.036044 -0.092692 -0.12458 -0.17435 -0.16639 -0.24707 -0.18185 -0.13439
3536 -0.09712 -0.17584 -0.21294 -0.068128 -0.092795 -0.11765 -0.16097 -0.16915 -0.23925 -0.2313 -0.1334
3537 -0.081036 -0.16054 -0.16212 -0.094661 -0.1009 -0.020565 -0.13692 -0.16442 -0.22903 -0.16665 -0.12595
3538 -0.063342 -0.15181 -0.19373 -0.085634 -0.09119 -0.012251 -0.17003 -0.15868 -0.19752 -0.18429 -0.12971
3539 -0.10201 -0.14158 -0.16514 -0.1082 -0.1128 -0.042567 -0.19776 -0.19197 -0.23276 -0.2089 -0.14098
3540 -0.097054 -0.1407 -0.20663 -0.042781 -0.10415 -0.041583 -0.13957 -0.15489 -0.14357 -0.19686 -0.15716
3541 -0.076241 -0.1397 -0.18212 -0.070734 -0.086167 -0.03543 -0.1583 -0.14642 -0.1113 -0.19581 -0.088622
3542 -0.11093 -0.14742 -0.19929 -0.076247 -0.08574 -0.058566 -0.17921 -0.15314 -0.23455 -0.18909 -0.2171
3543 -0.083033 -0.16188 -0.16598 -0.042431 -0.089222 -0.076852 -0.14582 -0.15706 -0.18755 -0.19548 -0.15221
3544 -0.11989 -0.16505 -0.19124 -0.12043 -0.1009 -0.13065 -0.15971 -0.1797 -0.14752 -0.15811 -0.13663
3545 -0.10586 -0.15343 -0.22045 -0.071947 -0.099887 -0.058824 -0.15274 -0.15886 -0.19393 -0.19165 -0.17097
3546 -0.073021 -0.15948 -0.20934 -0.10506 -0.10431 -0.09398 -0.18995 -0.206 -0.18932 -0.19077 -0.13922
3547 -0.093127 -0.09163 -0.16121 -0.13304 -0.095272 -0.047116 -0.12051 -0.15378 -0.14798 -0.1963 -0.14355
3548 -0.095984 -0.11197 -0.21435 -0.13357 -0.11628 -0.059553 -0.18952 -0.18607 -0.23664 -0.18768 -0.14219
3549 -0.06326 -0.072825 -0.20586 -0.10099 -0.095637 -0.10463 -0.13954 -0.16107 -0.16371 -0.21832 -0.13124
3550 -0.080146 -0.097647 -0.20804 -0.097444 -0.10557 -0.095675 -0.18661 -0.19198 -0.22843 -0.20945 -0.16839
3551 -0.11395 -0.12068 -0.18393 -0.13089 -0.10727 -0.095741 -0.17093 -0.159 -0.16787 -0.13073 -0.14488
3552 -0.086908 -0.080662 -0.20656 -0.11331 -0.1137 -0.084947 -0.14252 -0.15963 -0.17146 -0.16316 -0.15237
3553 -0.078204 -0.063695 -0.20588 -0.1114 -0.11063 -0.070333 -0.1724 -0.17745 -0.16838 -0.18311 -0.14381
3554 -0.08028 -0.093317 -0.17086 -0.089427 -0.09645 -0.021719 -0.12051 -0.12383 -0.079851 -0.18395 -0.16091
3555 -0.072446 -0.11673 -0.1728 -0.13294 -0.11406 -0.040316 -0.14899 -0.16763 -0.11805 -0.17412 -0.16695
3556 -0.12079 -0.20499 -0.20367 -0.13928 -0.11995 -0.12499 -0.17578 -0.1861 -0.19671 -0.20725 -0.17195
3557 -0.095459 -0.16065 -0.18201 -0.13041 -0.10015 -0.12463 -0.14602 -0.18968 -0.237 -0.20737 -0.16308
3558 -0.11361 -0.17936 -0.24971 -0.1781 -0.11545 -0.15167 -0.17715 -0.20464 -0.20174 -0.22241 -0.18325
3559 -0.10071 -0.098999 -0.19056 -0.14215 -0.10018 -0.11153 -0.18686 -0.1525 -0.17661 -0.14368 -0.14671
3560 -0.11122 -0.14702 -0.23576 -0.16009 -0.12535 -0.14538 -0.1682 -0.19157 -0.18639 -0.16784 -0.20185
3561 -0.10084 -0.11369 -0.23405 -0.16257 -0.11323 -0.094002 -0.15205 -0.17921 -0.13896 -0.13551 -0.158
3562 -0.074829 -0.098577 -0.20808 -0.10294 -0.09674 -0.048659 -0.13177 -0.16444 -0.092499 -0.19285 -0.12685
3563 -0.10667 -0.12116 -0.1887 -0.16045 -0.12016 -0.093595 -0.1338 -0.16136 -0.12012 -0.17715 -0.19502
3564 -0.083822 -0.11621 -0.17717 -0.17144 -0.097195 -0.11895 -0.13745 -0.15561 -0.073871 -0.21355 -0.13778
3565 -0.096418 -0.16702 -0.21124 -0.17362 -0.11088 -0.14267 -0.1732 -0.19827 -0.18308 -0.20909 -0.18505
3566 -0.097044 -0.16722 -0.22078 -0.19149 -0.11786 -0.14668 -0.16707 -0.16982 -0.18611 -0.1881 -0.22768
3567 -0.13655 -0.16106 -0.24885 -0.21212 -0.13421 -0.15811 -0.14772 -0.19695 -0.18768 -0.18686 -0.18352
3568 -0.096566 -0.15719 -0.23821 -0.19754 -0.11798 -0.12248 -0.17149 -0.21994 -0.24939 -0.1194 -0.17424
3569 -0.076472 -0.12201 -0.20182 -0.16939 -0.10486 -0.068261 -0.12977 -0.14661 -0.14553 -0.14 -0.14747
3570 -0.1035 -0.12028 -0.20272 -0.24742 -0.12649 -0.1216 -0.16061 -0.17892 -0.14374 -0.16073 -0.20936
3571 -0.10246 -0.11449 -0.21192 -0.15295 -0.093772 -0.12847 -0.13966 -0.18747 -0.13089 -0.18921 -0.164
3572 -0.12831 -0.14784 -0.26541 -0.22562 -0.11649 -0.15316 -0.16636 -0.20967 -0.18086 -0.22299 -0.23436
3573 -0.11226 -0.14901 -0.20657 -0.18415 -0.13046 -0.14123 -0.1492 -0.16582 -0.084635 -0.15743 -0.16122
3574 -0.068663 -0.13368 -0.20849 -0.1536 -0.11156 -0.091782 -0.12091 -0.16528 -0.062081 -0.11454 -0.19413
3575 -0.10387 -0.16694 -0.25491 -0.18984 -0.10406 -0.1401 -0.12542 -0.15608 -0.15005 -0.11983 -0.23068
3576 -0.096575 -0.14813 -0.18448 -0.22596 -0.10256 -0.13539 -0.13063 -0.18049 -0.14995 -0.12953 -0.1773
3577 -0.10178 -0.13486 -0.23307 -0.18112 -0.10108 -0.11719 -0.15607 -0.19919 -0.18239 -0.15014 -0.17467
3578 -0.071178 -0.077696 -0.21069 -0.18476 -0.08611 -0.12062 -0.14605 -0.17012 -0.13748 -0.17298 -0.13769
3579 -0.094284 -0.15671 -0.27304 -0.24342 -0.1254 -0.15311 -0.18011 -0.21897 -0.21756 -0.20147 -0.21762
3580 -0.1097 -0.14103 -0.20319 -0.21734 -0.096485 -0.13053 -0.13739 -0.18581 -0.10693 -0.12907 -0.20602
3581 -0.1091 -0.13672 -0.19337 -0.23654 -0.085487 -0.10274 -0.14266 -0.18003 -0.016424 -0.071259 -0.1686
3582 -0.12705 -0.1523 -0.20604 -0.25709 -0.11769 -0.14926 -0.19368 -0.20298 -0.11194 -0.13721 -0.21958
3583 -0.076188 -0.090098 -0.20203 -0.18031 -0.10163 -0.11968 -0.12368 -0.15084 -0.069716 -0.12936 -0.12416
3584 -0.12512 -0.17287 -0.26627 -0.21435 -0.12161 -0.18544 -0.16382 -0.19221 -0.13109 -0.17126 -0.23202
3585 -0.096321 -0.14123 -0.23673 -0.27596 -0.1256 -0.19503 -0.15278 -0.2096 -0.10251 -0.14305 -0.16843
3586 -0.078287 -0.044155 -0.19943 -0.22864 -0.1012 -0.16402 -0.18397 -0.18134 -0.10405 -0.030936 -0.19333
3587 -0.13901 -0.077748 -0.24158 -0.27987 -0.11834 -0.2113 -0.14861 -0.19526 -0.14709 -0.078487 -0.22949
3588 -0.099539 -0.10466 -0.26927 -0.27567 -0.12185 -0.18282 -0.19102 -0.21375 -0.17319 -0.14208 -0.21901
3589 -0.14087 -0.14089 -0.24415 -0.2335 -0.094637 -0.16612 -0.10499 -0.17211 -0.12144 -0.15949 -0.20922
3590 -0.10971 -0.11269 -0.23202 -0.25549 -0.10194 -0.15761 -0.14337 -0.15792 -0.12352 -0.14855 -0.16043
3591 -0.11144 -0.13346 -0.23393 -0.2235 -0.11 -0.20004 -0.15249 -0.17832 -0.12905 -0.16323 -0.16645
3592 -0.073443 -0.1134 -0.20475 -0.19841 -0.10249 -0.10104 -0.12525 -0.1745 -0.01602 -0.031954 -0.1559
3593 -0.10766 -0.14725 -0.23864 -0.22963 -0.11055 -0.15064 -0.11066 -0.18596 -0.011666 -0.069015 -0.18587
3594 -0.13577 -0.093945 -0.22577 -0.2463 -0.1168 -0.18463 -0.16467 -0.18591 -0.062332 -0.10945 -0.24769
3595 -0.093272 -0.096977 -0.24038 -0.25529 -0.10148 -0.18607 -0.18306 -0.19209 -0.053908 -0.13285 -0.19004
3596 -0.12054 -0.14422 -0.22347 -0.25317 -0.10381 -0.19485 -0.15008 -0.19398 -0.1187 -0.16508 -0.15127
3597 -0.10315 -0.11899 -0.26572 -0.2428 -0.11334 -0.17531 -0.16737 -0.15111 -0.12853 -0.14097 -0.20482
3598 -0.11508 -0.14504 -0.21602 -0.25043 -0.1088 -0.19161 -0.15059 -0.16076 -0.16132 -0.11221 -0.22519
3599 -0.12156 -0.1364 -0.21517 -0.24699 -0.11659 -0.21832 -0.17539 -0.18393 -0.15351 -0.065913 -0.20018
3600 -0.11754 -0.15612 -0.26325 -0.19363 -0.11557 -0.201 -0.17256 -0.19044 -0.11452 -0.10899 -0.14298
3601 -0.12346 -0.16012 -0.28633 -0.30532 -0.10795 -0.19744 -0.20584 -0.2145 -0.083824 -0.15329 -0.18626
3602 -0.14342 -0.12688 -0.23218 -0.28951 -0.11712 -0.25865 -0.14741 -0.18807 -0.10725 -0.17935 -0.22932
3603 -0.13011 -0.094027 -0.262 -0.22543 -0.092162 -0.21826 -0.19963 -0.2006 -0.076387 -0.11095 -0.22445
3604 -0.10569 -0.027449 -0.25311 -0.27972 -0.10291 -0.20252 -0.15451 -0.19184 -0.1236 -0.14684 -0.21508
3605 -0.13224 -0.071472 -0.25148 -0.22027 -0.11414 -0.22287 -0.14993 -0.15623 -0.13706 -0.11184 -0.20466
3606 -0.13619 -0.1301 -0.26796 -0.25459 -0.10506 -0.21441 -0.19424 -0.1909 -0.18919 -0.11728 -0.20597
3607 -0.093685 -0.097596 -0.21094 -0.26505 -0.11237 -0.16627 -0.14641 -0.15657 -0.14356 -0.10477 -0.17875
3608 -0.14674 -0.1914 -0.25414 -0.30594 -0.12831 -0.24663 -0.15671 -0.19154 -0.17637 -0.16701 -0.27116
3609 -0.14187 -0.1705 -0.23623 -0.30976 -0.12223 -0.25328 -0.19024 -0.21255 -0.15637 -0.19857 -0.24435
3610 -0.076624 -0.077004 -0.22718 -0.26842 -0.084849 -0.19288 -0.15663 -0.13391 -0.11362 -0.13013 -0.21062
3611 -0.09016 -0.070676 -0.251 -0.26117 -0.12112 -0.16623 -0.17034 -0.17065 -0.10437 -0.090168 -0.21779
3612 -0.15481 -0.11053 -0.22071 -0.30995 -0.099904 -0.19949 -0.15815 -0.20031 -0.1262 -0.11338 -0.26295
3613 -0.071732 -0.093091 -0.23155 -0.23698 -0.085857 -0.19347 -0.15213 -0.16651 -0.12515 -0.1128 -0.16072
3614 -0.10294 -0.11328 -0.24384 -0.30668 -0.068679 -0.23268 -0.17815 -0.20731 -0.19933 -0.13826 -0.21438
3615 -0.080215 0.016254 -0.19573 -0.22525 -0.075852 -0.2197 -0.1281 -0.13985 -0.15403 -0.11243 -0.17481
3616 -0.13197 -0.073828 -0.24198 -0.28918 -0.10518 -0.21101 -0.15017 -0.17784 -0.17729 -0.14002 -0.22922
3617 -0.1936 -0.16313 -0.27155 -0.30384 -0.097197 -0.25662 -0.20527 -0.19875 -0.24449 -0.18342 -0.27547
3618 -0.12881 -0.12255 -0.26281 -0.25876 -0.071229 -0.21809 -0.14609 -0.14862 -0.18314 -0.088087 -0.22892
3619 -0.12251 -0.084196 -0.26497 -0.30362 -0.073282 -0.21657 -0.13976 -0.15339 -0.11385 -0.10465 -0.19178
3620 -0.12477 -0.063148 -0.24304 -0.32913 -0.11612 -0.23834 -0.14827 -0.17934 -0.15915 -0.14855 -0.24474
3621 -0.12654 -0.061391 -0.24833 -0.29695 -0.10257 -0.21923 -0.14253 -0.16932 -0.13332 -0.20327 -0.22889
3622 -0.11578 -0.035173 -0.2503 -0.28239 -0.096699 -0.21221 -0.14947 -0.1372 -0.12322 -0.19401 -0.22689
3623 -0.11726 -0.027116 -0.23751 -0.27832 -0.085702 -0.19447 -0.14468 -0.13967 -0.098757 -0.12725 -0.16798
3624 -0.09128 -0.079998 -0.23869 -0.29086 -0.086094 -0.22879 -0.15589 -0.1581 -0.15988 -0.12285 -0.17703
3625 -0.13071 -0.08335 -0.26259 -0.2975 -0.077857 -0.22134 -0.12681 -0.17847 -0.20809 -0.11883 -0.21183
3626 -0.089502 -0.045503 -0.22074 -0.25664 -0.043169 -0.21573 -0.098392 -0.13532 -0.1319 -0.10648 -0.19021
3627 -0.12689 -0.087805 -0.24157 -0.3044 -0.073422 -0.2349 -0.15092 -0.18345 -0.20948 -0.16305 -0.20398
3628 -0.12077 -0.069958 -0.28207 -0.31736 -0.055744 -0.22099 -0.15842 -0.17137 -0.21535 -0.14629 -0.21167
3629 -0.12161 -0.04442 -0.28469 -0.3075 -0.063047 -0.22815 -0.14524 -0.12568 -0.17081 -0.16891 -0.2551
3630 -0.13432 -0.056793 -0.2464 -0.25879 -0.046899 -0.19773 -0.13874 -0.13446 -0.18162 -0.11182 -0.23757
3631 -0.10951 -0.068965 -0.26349 -0.30746 -0.075912 -0.19292 -0.11717 -0.11859 -0.13938 -0.12143 -0.24561
3632 -0.13702 -0.10317 -0.27783 -0.31483 -0.046194 -0.2588 -0.12525 -0.14911 -0.12128 -0.16279 -0.2367
3633 -0.12281 -0.09205 -0.24135 -0.30175 -0.048947 -0.21197 -0.12413 -0.17117 -0.16261 -0.1309 -0.20944
3634 -0.10558 -0.10232 -0.23043 -0.31785 -0.045769 -0.26537 -0.13543 -0.15899 -0.16526 -0.15003 -0.23423
3635 -0.10918 -0.069115 -0.27951 -0.32415 -0.042352 -0.22956 -0.10713 -0.1695 -0.18606 -0.16009 -0.19796
3636 -0.098613 0.0023627 -0.2444 -0.27318 -0.015714 -0.2131 -0.091617 -0.13146 -0.11271 -0.14655 -0.19573
3637 -0.11803 -0.0722 -0.25575 -0.32506 -0.046117 -0.2697 -0.10844 -0.16003 -0.21637 -0.19315 -0.22752
3638 -0.13889 -0.085822 -0.2762 -0.34189 -0.044539 -0.27125 -0.1127 -0.11992 -0.1424 -0.12706 -0.22291
3639 -0.12393 -0.071225 -0.21603 -0.30984 -0.023752 -0.2423 -0.11542 -0.11306 -0.17177 -0.14548 -0.22767
3640 -0.12213 -0.091317 -0.25448 -0.28412 -0.019534 -0.27051 -0.1157 -0.14637 -0.21064 -0.15468 -0.18371
3641 -0.096464 -0.09046 -0.24002 -0.37371 -0.029877 -0.29035 -0.12214 -0.1766 -0.21913 -0.16818 -0.22597
3642 -0.11673 -0.10678 -0.23908 -0.29096 -0.021309 -0.25205 -0.10008 -0.13895 -0.13244 -0.18414 -0.24709
3643 -0.089606 -0.084524 -0.25777 -0.32399 -0.028652 -0.28477 -0.10672 -0.16297 -0.15532 -0.15936 -0.24283
3644 -0.13792 -0.11859 -0.27495 -0.34081 -0.020804 -0.25117 -0.12255 -0.16672 -0.17352 -0.16921 -0.28053
3645 -0.11301 -0.11249 -0.25394 -0.33214 -0.022957 -0.24143 -0.14447 -0.15376 -0.16033 -0.12618 -0.23835
3646 -0.094005 -0.066992 -0.26897 -0.31472 -0.013509 -0.26 -0.084631 -0.099299 -0.17683 -0.14462 -0.19535
3647 -0.14636 -0.15135 -0.30447 -0.3611 -0.034002 -0.26553 -0.11612 -0.13473 -0.19117 -0.14315 -0.26338
3648 -0.15438 -0.13187 -0.28362 -0.34156 -0.030594 -0.28465 -0.12886 -0.15723 -0.24895 -0.19884 -0.24723
3649 -0.11712 -0.083449 -0.27502 -0.29533 -0.031767 -0.27374 -0.15565 -0.13411 -0.24625 -0.20188 -0.22951
3650 -0.11456 -0.10997 -0.25252 -0.32456 -0.036189 -0.29224 -0.10608 -0.13356 -0.1967 -0.1883 -0.23677
3651 -0.11974 -0.10742 -0.26632 -0.35739 -0.036931 -0.27769 -0.11262 -0.11717 -0.20503 -0.19794 -0.22266
3652 -0.1055 -0.075686 -0.27456 -0.33043 -0.042064 -0.2804 -0.10835 -0.085202 -0.17263 -0.17489 -0.26586
3653 -0.14078 -0.10789 -0.26538 -0.33051 -0.052526 -0.26165 -0.1168 -0.10499 -0.18964 -0.18341 -0.25476
3654 -0.12014 -0.091101 -0.23093 -0.29794 -0.028209 -0.30118 -0.13033 -0.10825 -0.20026 -0.16455 -0.23052
3655 -0.11604 -0.12743 -0.28877 -0.33967 -0.019701 -0.27567 -0.13014 -0.14578 -0.19393 -0.21214 -0.23771
3656 -0.091526 -0.1448 -0.24996 -0.28314 -0.015444 -0.25239 -0.14985 -0.14908 -0.16965 -0.17239 -0.25619
3657 -0.16635 -0.15772 -0.31351 -0.37747 -0.058836 -0.32844 -0.19827 -0.19861 -0.26889 -0.21348 -0.31259
3658 -0.090488 -0.066651 -0.20366 -0.31612 -0.028259 -0.23862 -0.11024 -0.093775 -0.15924 -0.17272 -0.17665
3659 -0.13874 -0.12236 -0.24702 -0.3429 -0.040531 -0.26511 -0.15049 -0.11813 -0.22733 -0.21164 -0.25042
3660 -0.14495 -0.15911 -0.24866 -0.3019 -0.042134 -0.26396 -0.093228 -0.061916 -0.19424 -0.22289 -0.25925
3661 -0.11751 -0.15483 -0.2537 -0.32102 -0.050856 -0.30971 -0.078848 -0.10225 -0.20254 -0.19492 -0.23365
3662 -0.067803 -0.10139 -0.20679 -0.3098 -0.017799 -0.24554 -0.045738 -0.063297 -0.14323 -0.17532 -0.18354
3663 -0.11005 -0.1275 -0.28332 -0.33291 -0.036531 -0.28129 -0.11873 -0.11492 -0.24226 -0.19528 -0.26445
3664 -0.10482 -0.11401 -0.25864 -0.3027 -0.032744 -0.2584 -0.1392 -0.089008 -0.20424 -0.20479 -0.26569
3665 -0.089231 -0.1249 -0.25955 -0.26225 -0.027876 -0.26335 -0.12115 -0.1214 -0.16232 -0.18712 -0.24098
3666 -0.095497 -0.095841 -0.23954 -0.25234 -0.045819 -0.22523 -0.09604 -0.12365 -0.17106 -0.20735 -0.24659
3667 -0.10175 -0.12378 -0.20692 -0.29478 -0.058971 -0.24013 -0.10062 -0.12134 -0.1981 -0.18382 -0.22887
3668 -0.09821 -0.14209 -0.21064 -0.34359 -0.046094 -0.24529 -0.075211 -0.080251 -0.21978 -0.18529 -0.1907
3669 -0.13733 -0.16389 -0.26027 -0.32394 -0.068036 -0.27115 -0.093192 -0.072391 -0.20865 -0.24625 -0.23828
3670 -0.068862 -0.11131 -0.23108 -0.30469 -0.044569 -0.27534 -0.091222 -0.072772 -0.20402 -0.23815 -0.24886
3671 -0.10864 -0.15594 -0.2425 -0.33618 -0.061091 -0.27953 -0.16021 -0.091832 -0.19906 -0.21375 -0.24443
3672 -0.13001 -0.15475 -0.21596 -0.32147 -0.045674 -0.32134 -0.1228 -0.12453 -0.20017 -0.21561 -0.21768
3673 -0.10707 -0.16094 -0.24046 -0.33656 -0.064466 -0.2844 -0.1204 -0.11259 -0.21012 -0.21933 -0.24177
3674 -0.074996 -0.1115 -0.20057 -0.27411 -0.052639 -0.23573 -0.094504 -0.1162 -0.18403 -0.18054 -0.19319
3675 -0.078073 -0.12966 -0.22318 -0.29559 -0.059321 -0.28406 -0.080194 -0.082064 -0.17133 -0.20764 -0.24723
3676 -0.12164 -0.18292 -0.21109 -0.35462 -0.081254 -0.32481 -0.13874 -0.14577 -0.27971 -0.22975 -0.28437
3677 -0.10357 -0.12786 -0.23166 -0.28753 -0.065816 -0.26369 -0.10915 -0.061456 -0.18124 -0.15877 -0.27195
3678 -0.10717 -0.14843 -0.19421 -0.31912 -0.076979 -0.26983 -0.12884 -0.080156 -0.2081 -0.21821 -0.28371
3679 -0.095997 -0.12336 -0.23132 -0.31722 -0.063561 -0.27799 -0.12281 -0.074437 -0.2438 -0.22536 -0.25121
3680 -0.11242 -0.14072 -0.19145 -0.2766 -0.068474 -0.2814 -0.11017 -0.053457 -0.16824 -0.20522 -0.2133
3681 -0.098089 -0.13117 -0.2331 -0.30488 -0.074716 -0.25377 -0.078787 -0.066208 -0.16438 -0.23507 -0.21235
3682 -0.11095 -0.08516 -0.17439 -0.33602 -0.073199 -0.26473 -0.14376 -0.11046 -0.15142 -0.1905 -0.20225
3683 -0.11516 -0.13485 -0.20424 -0.29964 -0.072781 -0.25797 -0.1301 -0.12806 -0.19977 -0.22148 -0.22882
3684 -0.096888 -0.132 -0.22343 -0.31679 -0.091284 -0.3007 -0.1347 -0.15097 -0.2278 -0.24326 -0.24855
3685 -0.095414 -0.10787 -0.17448 -0.33895 -0.081336 -0.27048 -0.14966 -0.10397 -0.1979 -0.21534 -0.23003
3686 -0.11265 -0.15944 -0.16603 -0.30987 -0.096579 -0.2798 -0.13807 -0.10135 -0.21865 -0.17394 -0.20201
3687 -0.10767 -0.17219 -0.19798 -0.31007 -0.087751 -0.27944 -0.11432 -0.069661 -0.23456 -0.20294 -0.2679
3688 -0.15137 -0.19468 -0.21711 -0.36854 -0.096464 -0.25731 -0.17694 -0.091641 -0.24097 -0.24706 -0.28067
3689 -0.083128 -0.10786 -0.13225 -0.29329 -0.065856 -0.26059 -0.10653 -0.070232 -0.15221 -0.20787 -0.19671
3690 -0.11155 -0.15987 -0.18863 -0.31639 -0.083399 -0.23185 -0.14739 -0.10114 -0.19019 -0.19653 -0.27822
3691 -0.089941 -0.17732 -0.17323 -0.34766 -0.077421 -0.30425 -0.10449 -0.073263 -0.13364 -0.20608 -0.25597
3692 -0.11743 -0.19271 -0.18856 -0.32389 -0.096244 -0.28621 -0.17316 -0.14716 -0.26788 -0.22568 -0.28514
3693 -0.081823 -0.12156 -0.17648 -0.21382 -0.097596 -0.2443 -0.10867 -0.065924 -0.20197 -0.17297 -0.18913
3694 -0.10214 -0.21937 -0.16418 -0.25751 -0.091409 -0.28999 -0.14518 -0.10542 -0.21799 -0.25543 -0.22616
3695 -0.12875 -0.1794 -0.16195 -0.26513 -0.10885 -0.3096 -0.12126 -0.080765 -0.18594 -0.21515 -0.24847
3696 -0.12128 -0.19465 -0.20171 -0.21649 -0.091174 -0.25661 -0.14705 -0.071916 -0.18919 -0.20813 -0.24869
3697 -0.091877 -0.16955 -0.11828 -0.27698 -0.10021 -0.2751 -0.16783 -0.10371 -0.21846 -0.23328 -0.25703
3698 -0.131 -0.23235 -0.17867 -0.22761 -0.083799 -0.26564 -0.13465 -0.094527 -0.22726 -0.23646 -0.27612
3699 -0.11814 -0.20066 -0.17741 -0.19344 -0.066211 -0.29584 -0.14499 -0.11331 -0.29963 -0.23804 -0.27343
3700 -0.085936 -0.13245 -0.15604 -0.1886 -0.043354 -0.24337 -0.13023 -0.078928 -0.20342 -0.2259 -0.22562
3701 -0.090962 -0.20185 -0.14511 -0.2259 -0.055376 -0.24575 -0.14439 -0.12149 -0.24617 -0.19401 -0.22404
3702 -0.11583 -0.18394 -0.17595 -0.27158 -0.051779 -0.24523 -0.14687 -0.13435 -0.26515 -0.21836 -0.25167
3703 -0.095904 -0.19557 -0.11274 -0.27737 -0.046481 -0.22008 -0.15764 -0.09962 -0.24165 -0.20304 -0.21223
3704 -0.10924 -0.18517 -0.084178 -0.33064 -0.076314 -0.21001 -0.14759 -0.05931 -0.23258 -0.23883 -0.26282
3705 -0.097807 -0.24597 -0.12868 -0.29954 -0.097196 -0.26139 -0.15132 -0.074761 -0.25568 -0.25195 -0.24458
3706 -0.12962 -0.2063 -0.092953 -0.27839 -0.085499 -0.25204 -0.12589 -0.065241 -0.19445 -0.22982 -0.243
3707 -0.064069 -0.1387 -0.015495 -0.15596 -0.075751 -0.20664 -0.097049 -0.053682 -0.13659 -0.20085 -0.16999
3708 -0.11393 -0.18972 -0.10732 -0.16638 -0.084474 -0.28309 -0.18069 -0.10444 -0.22468 -0.23037 -0.18454
3709 -0.14334 -0.22904 -0.10487 -0.15687 -0.095106 -0.2796 -0.14566 -0.11305 -0.22067 -0.23828 -0.23512
3710 -0.060847 -0.16736 -0.089042 -0.10783 -0.093299 -0.26273 -0.12367 -0.091743 -0.1688 -0.21567 -0.21475
3711 -0.094233 -0.17534 -0.11625 -0.17152 -0.097701 -0.26868 -0.16874 -0.14219 -0.26006 -0.19891 -0.24683
3712 -0.07963 -0.17889 -0.088066 -0.12578 -0.087434 -0.20363 -0.10973 -0.079924 -0.21139 -0.22878 -0.21044
3713 -0.084596 -0.18369 -0.079108 -0.032244 -0.080346 -0.1553 -0.14577 -0.055645 -0.20211 -0.18778 -0.22301
3714 -0.082612 -0.1597 -0.064041 -0.10401 -0.096848 -0.16313 -0.16068 -0.056066 -0.1984 -0.22533 -0.26484
3715 -0.11701 -0.20086 -0.10167 -0.08316 -0.11431 -0.20959 -0.19972 -0.086306 -0.23626 -0.23892 -0.26035
3716 -0.093084 -0.20349 -0.038205 -0.22479 -0.11895 -0.24174 -0.19661 -0.10171 -0.23586 -0.21734 -0.24399
3717 -0.07541 -0.19615 -0.083697 -0.13528 -0.095426 -0.17527 -0.16635 -0.11097 -0.22962 -0.22411 -0.23915
3718 -0.10989 -0.21743 -0.11659 -0.04298 -0.10516 -0.18622 -0.12763 -0.091498 -0.16621 -0.2062 -0.26495
3719 -0.088782 -0.17631 -0.12093 -0.14601 -0.12073 -0.23176 -0.20218 -0.15694 -0.28611 -0.24872 -0.29595
3720 -0.082739 -0.18848 -0.045204 -0.032377 -0.10846 -0.19043 -0.14323 -0.14049 -0.21569 -0.19998 -0.25731
3721 -0.1294 -0.21514 -0.11276 -0.10713 -0.12489 -0.23772 -0.19202 -0.14004 -0.27398 -0.25218 -0.26217
3722 -0.10456 -0.16582 -0.017848 -0.062824 -0.097958 -0.16734 -0.1539 -0.10265 -0.20373 -0.21641 -0.2298
3723 -0.1255 -0.21184 -0.07999 -0.096947 -0.11202 -0.13848 -0.18424 -0.12234 -0.26181 -0.23885 -0.2927
3724 -0.093163 -0.1925 -0.072653 -0.06442 -0.1217 -0.14214 -0.15223 -0.072661 -0.21038 -0.20416 -0.27761
3725 -0.078329 -0.21209 -0.021535 -0.063684 -0.11235 -0.1093 -0.17845 -0.10429 -0.21617 -0.20099 -0.19077
3726 -0.13492 -0.24709 -0.035477 -0.067857 -0.10817 -0.13654 -0.1558 -0.10612 -0.22148 -0.26475 -0.29956
3727 -0.11717 -0.23896 -0.036209 -0.0162 -0.11131 -0.12968 -0.193 -0.13044 -0.20606 -0.24605 -0.22226
3728 -0.093948 -0.17811 -0.050882 -0.034424 -0.10477 -0.085237 -0.090908 -0.088173 -0.21596 -0.24191 -0.17652
3729 -0.096744 -0.18382 -0.030834 -0.036547 -0.10691 -0.10739 -0.17627 -0.15562 -0.27561 -0.25903 -0.2507
3730 -0.08444 -0.20684 0.007194 0.07974 -0.094928 -0.0767 -0.13441 -0.092614 -0.14092 -0.20645 -0.1833
3731 -0.11527 -0.23659 -0.051038 -0.0056835 -0.094731 -0.10569 -0.17215 -0.13133 -0.25316 -0.24793 -0.25992
3732 -0.090102 -0.14911 -0.06313 0.054933 -0.10154 -0.044852 -0.14572 -0.086125 -0.17525 -0.17729 -0.18669
3733 -0.099768 -0.25423 -0.077073 -0.01547 -0.11046 -0.12516 -0.16904 -0.12128 -0.23646 -0.26538 -0.23673
3734 -0.054364 -0.20955 -0.049365 0.014297 -0.11793 -0.10191 -0.12044 -0.10345 -0.23075 -0.16464 -0.23156
3735 -0.065351 -0.19198 -0.062707 0.011763 -0.10727 -0.04815 -0.16753 -0.085907 -0.17969 -0.20007 -0.22539
3736 -0.089127 -0.20712 -0.015909 0.0567 -0.1104 -0.037687 -0.15441 -0.094037 -0.18866 -0.25691 -0.21977
3737 -0.074673 -0.19932 -0.061611 0.031137 -0.11221 -0.099013 -0.15489 -0.15075 -0.22263 -0.23371 -0.22748
3738 -0.035449 -0.15635 -0.053254 0.048863 -0.1177 -0.073389 -0.14642 -0.11458 -0.16449 -0.25875 -0.19743
3739 -0.081855 -0.21042 -0.040466 0.07734 -0.12087 -0.082575 -0.1775 -0.14975 -0.21776 -0.20693 -0.2762
3740 -0.071531 -0.20411 -0.023328 0.020187 -0.135 -0.091851 -0.18329 -0.17095 -0.26237 -0.22628 -0.18613
3741 -0.077467 -0.20918 -0.04308 0.044543 -0.1151 -0.10055 -0.16799 -0.13564 -0.24057 -0.2462 -0.2227
3742 -0.070024 -0.1692 -0.035893 0.08368 -0.103 -0.074593 -0.16081 -0.11965 -0.24328 -0.20527 -0.21306
3743 -0.0973 -0.19809 -0.061745 0.076827 -0.12452 -0.04175 -0.17861 -0.10892 -0.23063 -0.21763 -0.22184
3744 -0.11622 -0.22984 -0.074837 0.021843 -0.1338 -0.11091 -0.2095 -0.17431 -0.26232 -0.25155 -0.26378
3745 -0.097542 -0.21648 -0.027759 0.16361 -0.10612 -0.054822 -0.1972 -0.10735 -0.18216 -0.24521 -0.20812
3746 -0.086568 -0.22244 -0.084291 -0.020353 -0.13481 -0.092778 -0.20907 -0.18274 -0.29854 -0.26117 -0.22415
3747 -0.043874 -0.20741 -0.052274 0.063534 -0.11032 -0.068904 -0.16532 -0.12581 -0.22462 -0.20687 -0.18199
3748 -0.0389 -0.20625 -0.032606 -0.0089998 -0.12321 -0.02037 -0.19399 -0.15691 -0.25392 -0.23176 -0.18795
3749 -0.083316 -0.18934 -0.001588 -0.034093 -0.10966 -0.046136 -0.1925 -0.1479 -0.2127 -0.24194 -0.20208
3750 -0.057893 -0.22078 -0.06501 -0.0049464 -0.095138 -0.036663 -0.18329 -0.11466 -0.18055 -0.22526 -0.16466
3751 -0.14498 -0.20501 -0.030712 0.10627 -0.099711 -0.044579 -0.16722 -0.13662 -0.17419 -0.23496 -0.18721
3752 -0.17683 -0.22471 -0.080855 0.072737 -0.10826 -0.086545 -0.19624 -0.14199 -0.1975 -0.24854 -0.19142
3753 -0.11377 -0.19624 -0.095977 0.12094 -0.11211 -0.017891 -0.18604 -0.091337 -0.18113 -0.21386 -0.21055
3754 -0.15188 -0.25258 -0.10719 -0.08458 -0.11697 -0.079397 -0.22811 -0.16567 -0.23093 -0.24976 -0.2052
3755 -0.087063 -0.18271 -0.12347 -0.009863 -0.096691 -0.059023 -0.1608 -0.1128 -0.20633 -0.19089 -0.1314
3756 -0.11595 -0.23509 -0.098143 -0.086206 -0.11 -0.058539 -0.22949 -0.11841 -0.22876 -0.23071 -0.25013
3757 -0.12754 -0.20399 -0.074626 -0.06162 -0.101 -0.057825 -0.1701 -0.096789 -0.17962 -0.20717 -0.14712
3758 -0.13916 -0.23213 -0.093248 -0.066583 -0.10226 -0.11108 -0.17068 -0.14803 -0.17001 -0.2092 -0.1487
3759 -0.15166 -0.1787 -0.12086 -0.019776 -0.10619 -0.053938 -0.15898 -0.12592 -0.16733 -0.22684 -0.1654
3760 -0.072164 -0.17828 -0.067412 -0.01932 -0.11411 -0.0055839 -0.17124 -0.12512 -0.16051 -0.21463 -0.15554
3761 -0.09464 -0.1543 -0.075295 -0.053133 -0.098106 -0.02587 -0.19821 -0.15098 -0.13555 -0.22088 -0.18669
3762 -0.12736 -0.16343 -0.086747 -0.053306 -0.11097 -0.10017 -0.19366 -0.13946 -0.15319 -0.2167 -0.21926
3763 -0.11317 -0.17458 -0.14143 -0.085049 -0.10928 -0.066172 -0.14514 -0.12806 -0.15737 -0.19666 -0.14109
3764 -0.081278 -0.14542 -0.094141 -0.16125 -0.11456 -0.088918 -0.20362 -0.156 -0.23832 -0.18226 -0.19511
3765 -0.082685 -0.17633 -0.078273 -0.044056 -0.098116 -0.084745 -0.17099 -0.1332 -0.18473 -0.19778 -0.1807
3766 -0.14605 -0.2275 -0.11351 -0.11566 -0.10836 -0.10376 -0.19817 -0.15029 -0.17975 -0.25906 -0.19764
3767 -0.13631 -0.19671 -0.12736 -0.11025 -0.12219 -0.10487 -0.19174 -0.15591 -0.20707 -0.21018 -0.21469
3768 -0.1072 -0.16508 -0.11589 -0.14555 -0.10659 -0.089203 -0.21453 -0.17408 -0.22987 -0.18702 -0.13069
3769 -0.082829 -0.21106 -0.21171 -0.1167 -0.12178 -0.13318 -0.21764 -0.15893 -0.15127 -0.24979 -0.14675
3770 -0.11528 -0.20308 -0.099774 -0.10192 -0.11056 -0.083645 -0.21483 -0.17207 -0.093755 -0.2113 -0.14688
3771 -0.11523 -0.1781 -0.16878 -0.11283 -0.11137 -0.067461 -0.17685 -0.13936 -0.11822 -0.23703 -0.1559
3772 -0.13349 -0.11462 -0.12419 -0.1416 -0.11442 -0.15025 -0.19097 -0.16189 -0.082567 -0.2184 -0.18588
3773 -0.093894 -0.11967 -0.14049 -0.13753 -0.099346 -0.081554 -0.19194 -0.13718 -0.13918 -0.19437 -0.1781
3774 -0.13026 -0.11262 -0.17148 -0.13312 -0.12126 -0.14074 -0.22227 -0.20206 -0.17685 -0.22816 -0.16567
3775 -0.14029 -0.083927 -0.1112 -0.13831 -0.10673 -0.11182 -0.198 -0.16801 -0.1941 -0.2051 -0.19779
3776 -0.10149 -0.10748 -0.090798 -0.10626 -0.087273 -0.10248 -0.17296 -0.14057 -0.15965 -0.19764 -0.17579
3777 -0.106 -0.1886 -0.14659 -0.14802 -0.10343 -0.14983 -0.19697 -0.16982 -0.16134 -0.23012 -0.17979
3778 -0.092634 -0.157 -0.15431 -0.16895 -0.091078 -0.098374 -0.15695 -0.11148 -0.020203 -0.20344 -0.16749
3779 -0.14996 -0.21439 -0.16968 -0.20053 -0.11001 -0.13316 -0.21678 -0.17004 -0.12158 -0.23983 -0.23309
3780 -0.10277 -0.16332 -0.17554 -0.14764 -0.094893 -0.13298 -0.15434 -0.15277 -0.046405 -0.18996 -0.15363
3781 -0.13559 -0.088852 -0.1564 -0.1804 -0.11561 -0.17091 -0.17822 -0.14969 -0.096131 -0.20241 -0.11267
3782 -0.10672 -0.092794 -0.16975 -0.14333 -0.1069 -0.1251 -0.20425 -0.13288 -0.13672 -0.17689 -0.12515
3783 -0.11676 -0.10471 -0.20918 -0.18161 -0.10336 -0.13912 -0.20784 -0.18002 -0.15186 -0.20329 -0.20191
3784 -0.11492 -0.10378 -0.14845 -0.21003 -0.10225 -0.16083 -0.15625 -0.14114 -0.13752 -0.20453 -0.17088
3785 -0.16974 -0.15735 -0.20215 -0.22953 -0.10846 -0.19799 -0.19582 -0.18376 -0.20632 -0.23599 -0.20238
3786 -0.15129 -0.12079 -0.19538 -0.17661 -0.10603 -0.16619 -0.21329 -0.16809 -0.11531 -0.16581 -0.20371
3787 -0.14417 -0.12493 -0.14414 -0.16625 -0.10346 -0.14324 -0.17603 -0.14513 -0.096878 -0.23607 -0.15696
3788 -0.12107 -0.072529 -0.11577 -0.21912 -0.1229 -0.12335 -0.19025 -0.16328 -0.076944 -0.17895 -0.1273
3789 -0.12258 -0.087981 -0.15893 -0.19948 -0.11166 -0.17009 -0.18544 -0.14937 -0.02585 -0.22604 -0.1028
3790 -0.12891 -0.10113 -0.17409 -0.22127 -0.10128 -0.1658 -0.2075 -0.15957 -0.061816 -0.19354 -0.13218
3791 -0.13535 -0.084456 -0.15667 -0.21917 -0.1039 -0.1787 -0.19391 -0.15702 -0.093272 -0.22355 -0.18206
3792 -0.17948 -0.082718 -0.20694 -0.24036 -0.11315 -0.20256 -0.18986 -0.18576 -0.15725 -0.23464 -0.18176
3793 -0.14446 -0.034991 -0.20016 -0.22624 -0.10528 -0.18812 -0.17879 -0.15492 -0.15262 -0.15902 -0.12096
3794 -0.086002 -0.072993 -0.18728 -0.21547 -0.10722 -0.16419 -0.14329 -0.1238 -0.1463 -0.098003 -0.2144
3795 -0.13594 -0.10035 -0.18644 -0.22942 -0.10918 -0.21347 -0.20364 -0.18105 -0.095036 -0.16401 -0.16153
3796 -0.096025 -0.027978 -0.15628 -0.19388 -0.12106 -0.22924 -0.15032 -0.1438 -0.027722 -0.16395 -0.13924
3797 -0.10231 -0.064341 -0.17506 -0.2147 -0.097175 -0.17124 -0.168 -0.14061 -0.004888 -0.15581 -0.095869
3798 -0.13379 -0.089193 -0.20729 -0.25281 -0.11752 -0.19096 -0.19625 -0.18188 -0.066774 -0.18782 -0.13669
3799 -0.20691 -0.082176 -0.2049 -0.25655 -0.11119 -0.21525 -0.20977 -0.16776 -0.1432 -0.23286 -0.16239
3800 -0.11842 -0.046328 -0.13683 -0.1831 -0.10977 -0.15666 -0.15031 -0.12198 -0.059196 -0.19199 -0.1491
3801 -0.16002 -0.07441 -0.23958 -0.26966 -0.12714 -0.23564 -0.19538 -0.17452 -0.10834 -0.17756 -0.18839
3802 -0.1657 -0.1611 -0.24511 -0.21096 -0.10915 -0.19159 -0.18716 -0.18133 -0.15769 -0.15675 -0.15691
3803 -0.13598 -0.11415 -0.2065 -0.21928 -0.09019 -0.18174 -0.1262 -0.13384 -0.061564 -0.16338 -0.14343
3804 -0.15739 -0.13029 -0.24078 -0.27939 -0.094023 -0.22292 -0.17325 -0.18283 -0.08709 -0.20459 -0.1859
3805 -0.21891 -0.13334 -0.24518 -0.27219 -0.11377 -0.2387 -0.18142 -0.18728 -0.058436 -0.19651 -0.17176
3806 -0.15319 -0.11977 -0.24214 -0.23892 -0.092928 -0.18414 -0.17376 -0.14638 -0.018622 -0.16021 -0.14581
3807 -0.13308 -0.056845 -0.21768 -0.28174 -0.10266 -0.19899 -0.16172 -0.1843 -0.028558 -0.14554 -0.14048
3808 -0.14233 -0.050748 -0.23585 -0.24123 -0.10102 -0.16925 -0.13516 -0.15899 0.031986 -0.14987 -0.10869
3809 -0.15889 -0.13723 -0.20031 -0.22312 -0.095525 -0.21962 -0.15854 -0.20217 -0.0081405 -0.18833 -0.20303
3810 -0.14551 -0.068422 -0.23363 -0.28256 -0.092358 -0.19724 -0.16375 -0.15831 0.025274 -0.15437 -0.12341
3811 -0.18096 -0.097085 -0.2105 -0.31286 -0.10782 -0.20722 -0.17066 -0.1707 -0.016443 -0.17452 -0.14524
3812 -0.14477 -0.11484 -0.19577 -0.31755 -0.10769 -0.24338 -0.17594 -0.20628 -0.078759 -0.20812 -0.15265
3813 -0.16567 -0.11398 -0.14756 -0.2242 -0.097135 -0.25073 -0.1915 -0.19873 -0.12425 -0.17226 -0.10472
3814 -0.11406 -0.091242 -0.22327 -0.23365 -0.10059 -0.20439 -0.17977 -0.16971 -0.080971 -0.15676 -0.070918
3815 -0.15111 -0.025155 -0.18756 -0.23035 -0.10578 -0.19855 -0.16333 -0.15179 -0.093067 -0.14769 -0.15766
3816 -0.16518 -0.083027 -0.22888 -0.28225 -0.095333 -0.24702 -0.19695 -0.19278 -0.061683 -0.15532 -0.17271
3817 -0.14698 -0.11677 -0.21359 -0.25629 -0.095735 -0.2304 -0.18957 -0.19132 -0.037679 -0.15883 -0.16004
3818 -0.16245 -0.1181 -0.2418 -0.27971 -0.10732 -0.20158 -0.13946 -0.16905 -0.044005 -0.22559 -0.15087
3819 -0.15335 -0.13124 -0.20726 -0.23918 -0.09981 -0.25208 -0.16823 -0.20741 -0.048221 -0.19442 -0.12956
3820 -0.18627 -0.1327 -0.24706 -0.28116 -0.11342 -0.23372 -0.17151 -0.19406 -0.086977 -0.20044 -0.20881
3821 -0.11595 -0.081269 -0.22501 -0.32284 -0.094155 -0.25371 -0.21151 -0.19069 -0.15369 -0.13472 -0.18548
3822 -0.16754 -0.15848 -0.22482 -0.28186 -0.099748 -0.24987 -0.16029 -0.18943 -0.091929 -0.17171 -0.18649
3823 -0.1409 -0.1157 -0.23242 -0.31588 -0.08584 -0.29172 -0.13083 -0.14367 -0.061695 -0.1127 -0.18218
3824 -0.14674 -0.096787 -0.27239 -0.31145 -0.10213 -0.25369 -0.16591 -0.19823 -0.094171 -0.22026 -0.18228
3825 -0.16946 -0.17059 -0.24056 -0.311 -0.11364 -0.26679 -0.18086 -0.21019 -0.10257 -0.18289 -0.22493
3826 -0.15732 -0.12019 -0.25672 -0.30154 -0.10508 -0.24747 -0.21235 -0.15893 -0.0073831 -0.14767 -0.12173
3827 -0.15749 -0.11709 -0.20744 -0.27731 -0.10177 -0.20978 -0.16126 -0.17931 -0.012129 -0.20576 -0.15466
3828 -0.15747 -0.15433 -0.2415 -0.31485 -0.10051 -0.25766 -0.1704 -0.1552 -0.015555 -0.17718 -0.16147
3829 -0.15044 -0.10732 -0.21075 -0.29913 -0.095585 -0.2654 -0.12552 -0.17414 -0.064091 -0.144 -0.035319
3830 -0.17735 -0.18001 -0.26551 -0.28839 -0.083898 -0.23916 -0.15961 -0.17186 -0.12038 -0.14553 -0.15436
[truncated: 17,188 more chars]
