# Supplementary material for: Insulin modulates the frequency of Ca2+ oscillations in mouse pancreatic islets
Source: PLoS One. 2017 Aug 28;12(8):e0183569. doi: 10.1371/journal.pone.0183569 (PMC5573301; doi:10.1371/journal.pone.0183569)
Supplement: S1 File — All the time traces of detrended Ca2+ oscillations for constant insulin infusion (0, 100, or 1000 nM) and alternating insulin infusion (100, 500, or 1000 nM with 4 or 5 min periods) were compressed as a single file, S1_File.zip, in which each imaging experiment was recorded as a text file where the first column represents time (sec) and the following columns represent detrended Ca2+ traces from multiple islets. (ZIP) [file pone.0183569.s001.zip › data_100I_150s_4.txt]

1 -0.13322 -0.12158 -0.11188 -0.11238 -0.027555
2 -0.13998 -0.12611 -0.11773 -0.10465 -0.0067041
3 -0.14173 -0.12774 -0.11091 -0.11487 -0.0094131
4 -0.14863 -0.12085 -0.093702 -0.11166 -0.0029322
5 -0.12837 -0.13732 -0.10708 -0.10918 -0.0033613
6 -0.13044 -0.12938 -0.12415 -0.12524 -0.03984
7 -0.17293 -0.14118 -0.13047 -0.11769 -0.027449
8 -0.13596 -0.12286 -0.12362 -0.1173 -0.042878
9 -0.13446 -0.12614 -0.086689 -0.10086 0.020883
10 -0.13429 -0.14535 -0.12142 -0.12259 -0.013877
11 -0.14606 -0.12904 -0.11716 -0.10735 -0.0058756
12 -0.14898 -0.1357 -0.11423 -0.11063 -0.034365
13 -0.14634 -0.13236 -0.11716 -0.10387 0.0018263
14 -0.13811 -0.13128 -0.12116 -0.11346 0.0060972
15 -0.13452 -0.12548 -0.117 -0.10433 -0.016912
16 -0.16612 -0.14262 -0.14188 -0.13151 -0.022521
17 -0.16713 -0.13328 -0.12297 -0.11335 -0.05017
18 -0.15781 -0.12854 -0.12448 -0.12043 -0.033169
19 -0.15382 -0.13018 -0.13261 -0.13191 -0.027408
20 -0.16072 -0.13872 -0.11463 -0.13465 -0.041927
21 -0.21735 -0.18909 -0.15384 -0.16519 -0.091066
22 -0.17234 -0.16184 -0.13794 -0.15161 -0.048665
23 -0.16983 -0.16379 -0.13778 -0.1569 -0.058284
24 -0.18872 -0.15093 -0.13249 -0.15412 -0.041413
25 -0.15906 -0.13232 -0.12443 -0.13154 -0.014822
26 -0.14824 -0.13869 -0.12762 -0.13435 -0.030612
27 -0.13322 -0.11132 -0.10341 -0.12663 0.00031943
28 -0.13558 -0.12759 -0.096074 -0.12184 -0.02044
29 -0.122 -0.10998 -0.10046 -0.10392 0.0063713
30 -0.13652 -0.11478 -0.094221 -0.11157 -0.011038
31 -0.14999 -0.11413 -0.091894 -0.1161 -0.025127
32 -0.12662 -0.10357 -0.086737 -0.12588 -0.017346
33 -0.15427 -0.1298 -0.106 -0.13151 -0.032695
34 -0.15951 -0.12337 -0.10825 -0.14273 -0.042574
35 -0.15836 -0.13992 -0.10105 -0.11914 -0.022793
36 -0.15971 -0.1307 -0.12277 -0.14104 -0.038902
37 -0.13653 -0.1402 -0.12027 -0.13304 -0.031321
38 -0.14456 -0.12967 -0.11065 -0.13263 -0.02563
39 -0.1725 -0.14322 -0.13413 -0.15582 -0.056609
40 -0.15053 -0.12865 -0.12622 -0.14006 -0.043398
41 -0.17199 -0.14599 -0.13338 -0.15653 -0.029727
42 -0.1441 -0.13776 -0.11526 -0.13769 -0.041656
43 -0.16266 -0.12432 -0.12328 -0.13017 -0.018856
44 -0.14632 -0.14674 -0.12745 -0.14917 -0.038345
45 -0.1485 -0.146 -0.14006 -0.15134 -0.045444
46 -0.15359 -0.14072 -0.12483 -0.13663 -0.028413
47 -0.14665 -0.12432 -0.11596 -0.14039 -0.027942
48 -0.14655 -0.133 -0.13061 -0.14375 -0.044741
49 -0.15967 -0.13734 -0.12591 -0.14193 -0.04058
50 -0.1474 -0.12295 -0.12978 -0.13992 -0.030049
51 -0.16421 -0.14602 -0.13884 -0.14898 -0.059408
52 -0.16633 -0.1519 -0.13297 -0.14453 -0.066347
53 -0.13921 -0.12527 -0.11583 -0.12268 -0.019696
54 -0.15362 -0.13367 -0.13413 -0.15192 -0.042485
55 -0.1543 -0.15144 -0.13201 -0.14988 -0.033974
56 -0.15133 -0.14104 -0.1271 -0.1277 -0.057573
57 -0.16846 -0.1402 -0.13226 -0.15351 -0.030352
58 -0.17015 -0.16138 -0.13833 -0.15225 -0.046331
59 -0.17768 -0.16357 -0.13186 -0.15283 -0.04653
60 -0.17051 -0.13915 -0.13384 -0.1519 -0.02685
61 -0.17409 -0.1611 -0.13127 -0.15244 -0.044249
62 -0.1704 -0.16374 -0.14367 -0.14087 -0.047258
63 -0.17472 -0.15451 -0.1323 -0.1435 -0.032727
64 -0.16381 -0.13884 -0.12328 -0.14038 -0.041866
65 -0.18298 -0.17157 -0.14077 -0.14302 -0.068705
66 -0.16281 -0.13644 -0.12455 -0.12561 -0.033824
67 -0.1781 -0.1688 -0.1308 -0.15037 -0.048513
68 -0.14909 -0.13078 -0.11943 -0.14024 -0.034772
69 -0.15508 -0.14153 -0.12267 -0.14084 -0.042111
70 -0.1522 -0.1417 -0.1341 -0.14772 -0.04255
71 -0.1749 -0.1479 -0.14342 -0.14583 -0.023449
72 -0.17212 -0.15805 -0.14744 -0.16481 -0.048198
73 -0.18084 -0.15374 -0.13123 -0.16139 -0.035847
74 -0.16986 -0.15451 -0.14111 -0.14555 -0.046136
75 -0.19194 -0.16057 -0.14061 -0.1693 -0.045855
76 -0.16324 -0.14772 -0.12595 -0.16393 -0.027155
77 -0.14827 -0.14806 -0.13017 -0.13534 -0.044784
78 -0.155 -0.1371 -0.12579 -0.1467 -0.020693
79 -0.17002 -0.14718 -0.13839 -0.16007 -0.058632
80 -0.17028 -0.16607 -0.14433 -0.16004 -0.055271
81 -0.14726 -0.14074 -0.12408 -0.15021 -0.01472
82 -0.16925 -0.1446 -0.12303 -0.14867 -0.018409
83 -0.169 -0.14897 -0.13004 -0.17053 -0.043058
84 -0.14321 -0.13732 -0.10775 -0.13488 -0.001527
85 -0.18292 -0.16996 -0.14258 -0.16343 -0.023286
86 -0.16176 -0.14928 -0.13657 -0.15305 -0.036655
87 -0.14856 -0.13981 -0.10826 -0.14005 -0.045294
88 -0.15266 -0.14262 -0.11517 -0.13412 -0.010523
89 -0.16645 -0.15159 -0.13057 -0.13632 -0.011412
90 -0.16414 -0.14702 -0.1217 -0.14519 0.0017287
91 -0.18445 -0.16097 -0.15296 -0.1587 -0.04299
92 -0.18196 -0.17134 -0.13189 -0.1694 -0.039859
93 -0.14581 -0.13706 -0.10882 -0.1244 -0.025029
94 -0.1484 -0.13975 -0.11205 -0.1366 -0.037948
95 -0.15143 -0.14682 -0.1096 -0.14264 -0.033107
96 -0.15953 -0.14128 -0.108 -0.13232 -0.018176
97 -0.17422 -0.14914 -0.11389 -0.16572 -0.038835
98 -0.16488 -0.1563 -0.13472 -0.1594 -0.028494
99 -0.16001 -0.12865 -0.11875 -0.15492 -0.011203
100 -0.16613 -0.15699 -0.13735 -0.16823 -0.041242
101 -0.16643 -0.1741 -0.14153 -0.16685 -0.047941
102 -0.18285 -0.1464 -0.1227 -0.15855 -0.02964
103 -0.16951 -0.12755 -0.1224 -0.1553 -0.026209
104 -0.18772 -0.16922 -0.12344 -0.15509 -0.037488
105 -0.1462 -0.14718 -0.11668 -0.14112 -0.020357
106 -0.14465 -0.13201 -0.099279 -0.1262 -0.015106
107 -0.15963 -0.13897 -0.11935 -0.16232 -0.028755
108 -0.18238 -0.1629 -0.13304 -0.15552 -0.029224
109 -0.15335 -0.13186 -0.11112 -0.13087 -0.0053235
110 -0.17572 -0.13829 -0.11658 -0.14148 -0.034843
111 -0.18713 -0.16143 -0.1406 -0.16378 -0.035542
112 -0.16088 -0.13571 -0.11723 -0.13934 -0.026471
113 -0.18725 -0.16642 -0.12503 -0.17007 -0.02532
114 -0.16182 -0.13749 -0.11054 -0.15239 -0.033859
115 -0.14438 -0.13787 -0.11592 -0.14226 -0.0055978
116 -0.14117 -0.12138 -0.10719 -0.1386 -0.018537
117 -0.16062 -0.12987 -0.12111 -0.14023 -0.009526
118 -0.1674 -0.15222 -0.1273 -0.14241 -0.035175
119 -0.17629 -0.14995 -0.1433 -0.16504 -0.032944
120 -0.16857 -0.14875 -0.12726 -0.15735 -0.029393
121 -0.16761 -0.13745 -0.12859 -0.15822 -0.020902
122 -0.15168 -0.15985 -0.13851 -0.15746 -0.0084513
123 -0.16889 -0.16178 -0.13365 -0.1534 -0.03884
124 -0.16486 -0.13999 -0.12635 -0.16049 -0.028629
125 -0.15049 -0.13664 -0.10553 -0.14447 0.0057116
126 -0.18653 -0.15499 -0.12511 -0.15891 -0.018707
127 -0.16522 -0.1487 -0.11778 -0.15719 -0.028107
128 -0.15708 -0.15999 -0.12938 -0.15593 0.0042244
129 -0.16338 -0.14935 -0.12152 -0.144 -0.015745
130 -0.17729 -0.16793 -0.12791 -0.16281 -0.0029937
131 -0.16718 -0.17064 -0.14261 -0.16741 -0.023503
132 -0.16282 -0.16171 -0.12035 -0.14863 -0.0010019
133 -0.15057 -0.14855 -0.11797 -0.14524 -0.018361
134 -0.18483 -0.1692 -0.12691 -0.15816 -0.02775
135 -0.1703 -0.15908 -0.12687 -0.15182 -0.013409
136 -0.16804 -0.14828 -0.12295 -0.14051 -0.028728
137 -0.1691 -0.14548 -0.13697 -0.15299 -0.037847
138 -0.16805 -0.13647 -0.104 -0.15055 -0.0019162
139 -0.15897 -0.1428 -0.11189 -0.14982 -0.017565
140 -0.18178 -0.14914 -0.14579 -0.16459 -0.030114
141 -0.1674 -0.15639 -0.13733 -0.16183 -0.0094234
142 -0.15442 -0.14883 -0.1348 -0.16575 -0.017322
143 -0.1724 -0.16161 -0.13113 -0.15734 -0.028792
144 -0.18983 -0.1748 -0.15027 -0.18364 -0.037271
145 -0.18692 -0.15479 -0.12523 -0.17263 -0.01731
146 -0.19006 -0.17753 -0.14069 -0.17046 -0.036789
147 -0.19058 -0.17057 -0.14646 -0.17882 -0.043758
148 -0.16488 -0.16428 -0.13691 -0.1745 -0.015867
149 -0.2019 -0.18428 -0.13737 -0.17736 -0.032676
150 -0.18987 -0.166 -0.13817 -0.17846 -0.031285
151 -0.17722 -0.17685 -0.14074 -0.17111 0.005456
152 -0.18719 -0.16871 -0.15218 -0.17733 -0.028443
153 -0.20227 -0.16678 -0.13263 -0.16549 -0.010552
154 -0.18644 -0.16402 -0.14556 -0.16969 -0.022891
155 -0.1853 -0.15755 -0.14088 -0.16188 -0.0058402
156 -0.18565 -0.15449 -0.13779 -0.17484 -0.010859
157 -0.16567 -0.16363 -0.13309 -0.17694 -0.040818
158 -0.20522 -0.19292 -0.14286 -0.18246 -0.023277
159 -0.17923 -0.16701 -0.13526 -0.17207 -0.010746
160 -0.20555 -0.18439 -0.15948 -0.18838 -0.033856
161 -0.21331 -0.19104 -0.14182 -0.17454 -0.034235
162 -0.21157 -0.18737 -0.15539 -0.18023 -0.027414
163 -0.21964 -0.19451 -0.1601 -0.19109 -0.046773
164 -0.21893 -0.18397 -0.13807 -0.18355 -0.053642
165 -0.25129 -0.19182 -0.15326 -0.17943 -0.044011
166 -0.2292 -0.1825 -0.15294 -0.18201 -0.0062099
167 -0.24015 -0.18971 -0.15523 -0.18639 -0.031339
168 -0.24252 -0.17678 -0.14966 -0.18134 -0.042728
169 -0.24633 -0.19247 -0.15835 -0.19058 -0.051827
170 -0.24616 -0.19253 -0.14734 -0.18631 -0.025366
171 -0.25429 -0.2054 -0.15805 -0.18624 -0.018715
172 -0.23892 -0.196 -0.16252 -0.18697 -0.043374
173 -0.24435 -0.20411 -0.17218 -0.19242 -0.041173
174 -0.25531 -0.20064 -0.15859 -0.20224 -0.043632
175 -0.25352 -0.19194 -0.16389 -0.19705 -0.037771
176 -0.25274 -0.19788 -0.15673 -0.18502 -0.02389
177 -0.2744 -0.21407 -0.18216 -0.20149 -0.04825
178 -0.27323 -0.20377 -0.16643 -0.20522 -0.029169
179 -0.25456 -0.19707 -0.16787 -0.19484 -0.025878
180 -0.26732 -0.20035 -0.16607 -0.18509 -0.047207
181 -0.27638 -0.21077 -0.18175 -0.20417 -0.045746
182 -0.27299 -0.21885 -0.19028 -0.21163 -0.048995
183 -0.26337 -0.20374 -0.1873 -0.20595 -0.039614
184 -0.26207 -0.22347 -0.18579 -0.21615 -0.042123
185 -0.29359 -0.23778 -0.20934 -0.22008 -0.045632
186 -0.27368 -0.23057 -0.17832 -0.21693 -0.061181
187 -0.26742 -0.21568 -0.18809 -0.21125 -0.03621
188 -0.27237 -0.22368 -0.2057 -0.22726 -0.039889
189 -0.27815 -0.23679 -0.20297 -0.21497 -0.054328
190 -0.27165 -0.23091 -0.20602 -0.22628 -0.067167
191 -0.27779 -0.24319 -0.20889 -0.22019 -0.054536
192 -0.27071 -0.2322 -0.20778 -0.2306 -0.045145
193 -0.27616 -0.248 -0.20532 -0.22699 -0.040815
194 -0.27079 -0.23562 -0.20763 -0.23338 -0.041764
195 -0.27209 -0.2325 -0.19483 -0.21592 -0.038073
196 -0.25781 -0.23677 -0.21545 -0.22883 -0.052502
197 -0.27564 -0.24137 -0.22383 -0.24681 -0.067651
198 -0.2889 -0.24243 -0.21955 -0.25606 -0.07211
199 -0.28029 -0.25564 -0.22779 -0.24457 -0.074679
200 -0.26111 -0.24855 -0.22346 -0.2466 -0.053078
201 -0.27612 -0.24611 -0.22355 -0.22293 -0.061757
202 -0.29971 -0.25683 -0.22602 -0.25765 -0.059766
203 -0.27706 -0.2505 -0.22005 -0.24174 -0.059455
204 -0.29924 -0.27481 -0.24111 -0.26066 -0.085164
205 -0.29307 -0.26467 -0.22291 -0.24663 -0.076803
206 -0.27576 -0.2436 -0.23242 -0.24693 -0.073802
207 -0.27817 -0.2622 -0.23469 -0.25629 -0.063961
208 -0.25952 -0.2447 -0.22558 -0.24088 -0.06721
209 -0.28704 -0.25041 -0.22899 -0.2582 -0.091299
210 -0.28556 -0.28532 -0.24292 -0.25983 -0.088709
211 -0.28528 -0.27045 -0.24205 -0.26671 -0.085268
212 -0.2869 -0.26245 -0.2271 -0.26703 -0.077697
213 -0.28119 -0.259 -0.22054 -0.2626 -0.084196
214 -0.30416 -0.295 -0.24899 -0.27286 -0.10822
215 -0.26324 -0.25304 -0.22191 -0.26047 -0.064274
216 -0.29314 -0.27565 -0.23949 -0.25712 -0.083713
217 -0.29967 -0.26602 -0.2479 -0.27152 -0.084342
218 -0.30206 -0.29089 -0.25287 -0.27685 -0.1062
219 -0.28339 -0.26758 -0.25121 -0.26848 -0.08261
220 -0.30377 -0.27458 -0.25008 -0.27907 -0.10442
221 -0.30187 -0.27821 -0.24322 -0.27736 -0.089588
222 -0.28427 -0.27435 -0.2438 -0.27475 -0.082957
223 -0.30938 -0.27396 -0.25217 -0.2672 -0.064346
224 -0.30308 -0.29121 -0.26486 -0.27638 -0.093865
225 -0.31077 -0.29066 -0.2509 -0.28191 -0.097324
226 -0.30704 -0.29134 -0.25649 -0.27448 -0.105
227 -0.29066 -0.28903 -0.26022 -0.26746 -0.094763
228 -0.29178 -0.2877 -0.25763 -0.27457 -0.11316
229 -0.3066 -0.26894 -0.23898 -0.27162 -0.069421
230 -0.31457 -0.29956 -0.27232 -0.29018 -0.11667
231 -0.29457 -0.27606 -0.24118 -0.27016 -0.077569
232 -0.30231 -0.2971 -0.25569 -0.28126 -0.11874
233 -0.30719 -0.29613 -0.25691 -0.28583 -0.10111
234 -0.30604 -0.30265 -0.26528 -0.2954 -0.10281
235 -0.28672 -0.27659 -0.23324 -0.26884 -0.10759
236 -0.31477 -0.30066 -0.25428 -0.29237 -0.11088
237 -0.3015 -0.2883 -0.25096 -0.27889 -0.10259
238 -0.30664 -0.3051 -0.2644 -0.29745 -0.10868
239 -0.28935 -0.29877 -0.25059 -0.27489 -0.12544
240 -0.30525 -0.28981 -0.25297 -0.27652 -0.11139
241 -0.30325 -0.29128 -0.256 -0.27915 -0.10001
242 -0.29828 -0.27371 -0.25219 -0.28296 -0.1017
243 -0.29847 -0.2889 -0.25519 -0.27615 -0.11091
244 -0.31028 -0.29333 -0.26662 -0.29465 -0.10888
245 -0.31834 -0.30564 -0.27524 -0.30132 -0.12794
246 -0.29661 -0.29079 -0.26055 -0.27422 -0.11128
247 -0.3211 -0.30509 -0.26237 -0.28727 -0.10276
248 -0.30032 -0.29986 -0.26794 -0.29453 -0.10939
249 -0.31381 -0.30129 -0.26812 -0.28944 -0.10585
250 -0.3008 -0.2992 -0.25084 -0.281 -0.11386
251 -0.28923 -0.29047 -0.24331 -0.29769 -0.12914
252 -0.31505 -0.31512 -0.27049 -0.29212 -0.10681
253 -0.30021 -0.30138 -0.25958 -0.2918 -0.11676
254 -0.32178 -0.31012 -0.26267 -0.30279 -0.12262
255 -0.28474 -0.29306 -0.26023 -0.29098 -0.11548
256 -0.30068 -0.29548 -0.25343 -0.28164 -0.095225
257 -0.31441 -0.32278 -0.28503 -0.29762 -0.11519
258 -0.32114 -0.29463 -0.28423 -0.30803 -0.11339
259 -0.29762 -0.30222 -0.27571 -0.29337 -0.1153
260 -0.33054 -0.30878 -0.27846 -0.31548 -0.10364
261 -0.28649 -0.29682 -0.25477 -0.28545 -0.10216
262 -0.30741 -0.31139 -0.2707 -0.2918 -0.12074
263 -0.28683 -0.27782 -0.25171 -0.28627 -0.11297
264 -0.29148 -0.29664 -0.27013 -0.29226 -0.10055
265 -0.33725 -0.31985 -0.27919 -0.31232 -0.121
266 -0.33129 -0.33657 -0.2775 -0.3127 -0.1465
267 -0.30741 -0.29027 -0.26895 -0.29543 -0.1316
268 -0.32071 -0.31224 -0.27623 -0.30306 -0.13497
269 -0.3194 -0.31536 -0.27496 -0.29095 -0.12193
270 -0.30924 -0.30904 -0.25661 -0.29802 -0.13322
271 -0.32345 -0.31521 -0.28272 -0.30494 -0.14171
272 -0.30568 -0.30925 -0.27408 -0.29916 -0.12066
273 -0.30331 -0.31566 -0.27312 -0.30386 -0.12209
274 -0.29701 -0.29684 -0.26607 -0.30398 -0.13601
275 -0.31785 -0.31451 -0.27708 -0.30413 -0.13896
276 -0.30896 -0.31303 -0.28155 -0.30516 -0.12731
277 -0.29919 -0.31392 -0.28646 -0.29749 -0.11539
278 -0.29247 -0.29837 -0.26458 -0.29383 -0.13148
279 -0.30364 -0.31188 -0.2758 -0.30226 -0.14696
280 -0.28716 -0.28359 -0.26277 -0.28828 -0.12915
281 -0.29665 -0.30097 -0.25297 -0.29326 -0.1364
282 -0.28911 -0.3036 -0.263 -0.29781 -0.13239
283 -0.29315 -0.29537 -0.26774 -0.30602 -0.13686
284 -0.29854 -0.30697 -0.26381 -0.30972 -0.14313
285 -0.2994 -0.31557 -0.27965 -0.32281 -0.1435
286 -0.30465 -0.29963 -0.26368 -0.31077 -0.13375
287 -0.29074 -0.3212 -0.27721 -0.3041 -0.13097
288 -0.28359 -0.288 -0.25624 -0.29063 -0.12047
289 -0.28754 -0.30035 -0.25969 -0.30485 -0.12291
290 -0.28752 -0.30011 -0.26648 -0.30872 -0.12021
291 -0.28596 -0.30024 -0.26292 -0.3001 -0.12826
292 -0.29279 -0.30655 -0.26133 -0.30414 -0.12026
293 -0.30277 -0.3094 -0.27312 -0.31185 -0.13359
294 -0.28245 -0.30712 -0.27435 -0.30934 -0.15484
295 -0.31859 -0.32232 -0.27821 -0.32517 -0.15545
296 -0.28034 -0.29905 -0.26986 -0.31499 -0.1239
297 -0.28684 -0.3146 -0.2661 -0.31042 -0.13945
298 -0.28198 -0.30417 -0.27734 -0.30458 -0.12651
299 -0.26395 -0.29102 -0.26239 -0.2963 -0.14964
300 -0.29207 -0.31222 -0.27317 -0.31704 -0.13659
301 -0.28552 -0.29965 -0.25882 -0.30595 -0.15113
302 -0.29012 -0.31732 -0.26786 -0.32386 -0.16502
303 -0.2972 -0.29624 -0.2755 -0.3241 -0.14937
304 -0.28077 -0.29793 -0.27965 -0.30304 -0.13555
305 -0.28785 -0.29886 -0.27482 -0.31927 -0.13454
306 -0.27925 -0.29539 -0.26363 -0.31127 -0.13273
307 -0.26331 -0.28976 -0.26065 -0.30071 -0.12437
308 -0.22329 -0.31577 -0.27962 -0.3103 -0.14162
309 -0.14195 -0.29651 -0.26093 -0.30129 -0.13819
310 -0.012313 -0.30314 -0.27103 -0.31408 -0.13079
311 0.049333 -0.29481 -0.27111 -0.30902 -0.1284
312 0.093329 -0.29721 -0.26689 -0.31203 -0.14574
313 0.17788 -0.30312 -0.25594 -0.29735 -0.13187
314 0.1898 -0.30544 -0.26245 -0.30489 -0.15877
315 0.28362 -0.30234 -0.26381 -0.30972 -0.14635
316 0.32438 -0.29432 -0.2475 -0.29112 -0.14232
317 0.31507 -0.31909 -0.26591 -0.3148 -0.14656
318 0.34358 -0.28545 -0.27347 -0.3106 -0.12
319 0.38657 -0.27737 -0.25508 -0.28887 -0.12149
320 0.36048 -0.31261 -0.26961 -0.30466 -0.14828
321 0.36531 -0.31187 -0.28217 -0.3225 -0.16351
322 0.43716 -0.29673 -0.25854 -0.30101 -0.14697
323 0.45338 -0.30967 -0.28134 -0.32254 -0.16404
324 0.46694 -0.32269 -0.2808 -0.31923 -0.17194
325 0.5044 -0.25274 -0.27821 -0.30648 -0.16585
326 0.50553 -0.29465 -0.26998 -0.30517 -0.17634
327 0.57697 -0.2821 -0.25832 -0.29409 -0.14077
328 0.57284 -0.29439 -0.28293 -0.31198 -0.17548
329 0.59571 -0.28184 -0.26013 -0.30163 -0.16022
330 0.59215 -0.2597 -0.26392 -0.29058 -0.13789
331 0.67279 -0.10773 -0.25876 -0.28276 -0.16685
332 0.68752 -0.014497 -0.24829 -0.27139 -0.14436
333 0.67041 0.052841 -0.25272 -0.28607 -0.14816
334 0.71514 0.085758 -0.23252 -0.27651 -0.14339
335 0.70391 0.12048 -0.26172 -0.28018 -0.1682
336 0.71072 0.12104 -0.27798 -0.28626 -0.17097
337 0.73955 0.1136 -0.25741 -0.27475 -0.1565
338 0.7479 0.19647 -0.26564 -0.27707 -0.15987
339 0.77443 0.1844 -0.25224 -0.26796 -0.15629
340 0.7896 0.26572 -0.24674 -0.24952 -0.13993
341 0.77851 0.18944 -0.2443 -0.26234 -0.15103
342 0.77054 0.2745 -0.24652 -0.26106 -0.1405
343 0.78857 0.28769 -0.24289 -0.25444 -0.1369
344 0.76887 0.29932 -0.25239 -0.27317 -0.1509
345 0.76719 0.37266 -0.25284 -0.26386 -0.15458
346 0.83082 0.4025 -0.23594 -0.25762 -0.13616
347 0.80354 0.42578 -0.25533 -0.26634 -0.16339
348 0.81173 0.44684 -0.25307 -0.26513 -0.15828
349 0.81846 0.50856 -0.23252 -0.27019 -0.15083
350 0.80608 0.53351 -0.13366 -0.25231 -0.151
351 0.80795 0.57106 -0.044001 -0.24969 -0.15276
352 0.82388 0.59877 0.042765 -0.26393 -0.1659
353 0.83015 0.64597 0.11457 -0.23916 -0.13816
354 0.83587 0.72283 0.22751 -0.24056 -0.14076
355 0.81282 0.70302 0.19208 -0.23468 -0.16095
356 0.79948 0.67726 0.12719 -0.24814 -0.14583
357 0.81783 0.7165 0.15291 -0.22198 -0.13065
358 0.80607 0.72012 0.19202 -0.23433 -0.14199
359 0.78417 0.73703 0.32522 -0.25276 -0.15711
360 0.76675 0.7693 0.35123 -0.22177 -0.1471
361 0.75328 0.76212 0.41511 -0.22351 -0.14704
362 0.70097 0.74678 0.41663 -0.23015 -0.131
363 0.64872 0.76121 0.42313 -0.22931 -0.15102
364 0.62265 0.76769 0.3384 -0.18809 -0.13254
365 0.61771 0.76041 0.30204 -0.18854 -0.16102
366 0.58571 0.81469 0.32872 -0.16699 -0.13051
367 0.62011 0.84708 0.54431 -0.1053 -0.13153
368 0.5492 0.82982 0.61206 -0.059828 -0.13142
369 0.55351 0.86447 0.62494 -0.071901 -0.15536
370 0.50201 0.85378 0.62671 -0.046673 -0.14569
371 0.52488 0.87917 0.65001 -0.056755 -0.14219
372 0.44368 0.86412 0.6422 -0.062168 -0.15165
373 0.48301 0.86707 0.6562 -0.03677 -0.12558
374 0.46707 0.88597 0.6306 -0.023592 -0.1191
375 0.45341 0.88283 0.60332 -0.016334 -0.11696
376 0.42318 0.84257 0.62027 0.090543 -0.10122
377 0.39216 0.87554 0.7544 0.11759 -0.10055
378 0.39494 0.89598 0.79785 0.15022 -0.094731
379 0.34719 0.87789 0.74805 0.050257 -0.11403
380 0.38717 0.87117 0.76642 0.14189 -0.080169
381 0.33794 0.87037 0.72614 0.19627 -0.080378
382 0.31608 0.81294 0.74309 0.2334 -0.078127
383 0.32573 0.83843 0.79481 0.21739 -0.067886
384 0.33245 0.78301 0.81938 0.24391 -0.025815
385 0.33533 0.74452 0.81869 0.28949 -0.019794
386 0.31023 0.66485 0.77757 0.35719 0.00086695
387 0.27552 0.50927 0.72638 0.33016 -0.036862
388 0.30666 0.49541 0.78138 0.34448 -0.0071412
389 0.26859 0.44247 0.84734 0.38375 -0.0064302
390 0.28322 0.42922 0.89908 0.40842 -0.00090929
391 0.24812 0.38581 0.83899 0.36297 0.044342
392 0.24358 0.36898 0.84062 0.43486 0.037813
393 0.21614 0.3031 0.83963 0.42743 0.035114
394 0.22406 0.31845 0.82332 0.44234 0.059554
395 0.21883 0.29052 0.88705 0.46028 0.040555
396 0.21031 0.27647 0.88032 0.48607 0.053516
397 0.21433 0.26041 0.91119 0.47901 0.036597
398 0.19219 0.2558 0.87426 0.49401 0.050338
399 0.19247 0.226 0.87643 0.48634 0.044449
400 0.19579 0.25621 0.86314 0.53038 0.05694
401 0.20797 0.24349 0.85053 0.55006 0.045811
402 0.16574 0.20436 0.852 0.56866 0.043812
403 0.16137 0.17624 0.89382 0.55535 0.052303
404 0.18016 0.21127 0.9184 0.59468 0.073824
405 0.14549 0.17639 0.86092 0.53864 0.074395
406 0.15071 0.19026 0.83721 0.57279 0.061736
407 0.13703 0.167 0.79696 0.57435 0.061747
408 0.13311 0.16306 0.7661 0.59757 0.063398
409 0.17462 0.20395 0.77148 0.60455 0.072869
410 0.15316 0.1582 0.78773 0.61424 0.07839
411 0.15331 0.16582 0.86586 0.6303 0.07385
412 0.13371 0.14311 0.91773 0.64218 0.093411
413 0.12152 0.14368 0.87512 0.64046 0.099892
414 0.1307 0.1519 0.76976 0.62458 0.092593
415 0.098951 0.13329 0.70623 0.63396 0.088744
416 0.11026 0.12979 0.66631 0.6253 0.11667
417 0.096543 0.12379 0.65685 0.63253 0.11692
418 0.090109 0.11311 0.61872 0.64317 0.1084
419 0.098745 0.12474 0.63624 0.67303 0.14485
420 0.1126 0.13006 0.64522 0.67493 0.1518
421 0.12233 0.12379 0.59164 0.67918 0.1426
422 0.090214 0.098007 0.57048 0.62796 0.14745
423 0.08751 0.082054 0.51449 0.60841 0.11924
424 0.088606 0.087142 0.52462 0.59429 0.13683
425 0.084562 0.087709 0.5273 0.60806 0.20112
426 0.10416 0.074436 0.49189 0.57053 0.19536
427 0.066974 0.076624 0.50534 0.55955 0.21462
428 0.078031 0.091191 0.49182 0.56206 0.21964
429 0.082407 0.10304 0.47988 0.52841 0.25772
430 0.078833 0.092526 0.46691 0.51106 0.26367
431 0.067659 0.097313 0.44717 0.48989 0.23403
432 0.078955 0.10706 0.45561 0.50791 0.26978
433 0.064941 0.077398 0.4183 0.45114 0.27811
434 0.052117 0.076625 0.39425 0.42094 0.25618
435 0.074534 0.082073 0.38827 0.41081 0.25975
436 0.05674 0.07934 0.40705 0.41621 0.29354
437 0.031616 0.041137 0.35503 0.35138 0.25127
438 0.067412 0.059975 0.3686 0.36913 0.27155
439 0.053548 0.042872 0.34382 0.337 0.27574
440 0.046794 0.068949 0.36068 0.3344 0.25202
441 0.03459 0.050177 0.34406 0.2855 0.25234
442 0.031267 0.044344 0.34368 0.27249 0.24756
443 0.021543 0.029162 0.32231 0.25067 0.23635
444 0.035259 0.036959 0.33461 0.25118 0.24458
445 0.0054549 0.020386 0.29532 0.2159 0.23434
446 -0.0061489 0.039394 0.28419 0.21377 0.22643
447 0.021377 0.034741 0.28677 0.21273 0.22391
448 0.021113 0.027428 0.28065 0.20899 0.23933
449 0.0089795 0.040246 0.29457 0.19803 0.23538
450 -0.0020644 0.025743 0.25783 0.17268 0.22744
451 0.019392 0.034511 0.29181 0.19357 0.24678
452 0.027648 0.024748 0.24874 0.17539 0.21836
453 0.023454 0.028285 0.26076 0.18265 0.22111
454 0.02143 0.050023 0.26524 0.17911 0.25738
455 -0.0030037 0.0047901 0.23093 0.13207 0.2021
456 -0.012318 0.0032075 0.22319 0.13746 0.18585
457 -0.0074915 0.013215 0.22853 0.16264 0.22152
458 0.017135 0.028192 0.22945 0.15688 0.20986
459 -0.030729 0.0090796 0.20094 0.14032 0.20571
460 0.017387 0.023617 0.22113 0.1549 0.2192
461 0.0047231 0.0093043 0.21135 0.13389 0.20379
462 0.0055892 0.013442 0.21901 0.13323 0.19514
463 -0.018745 0.013229 0.22216 0.13095 0.18166
464 -0.022638 0.028446 0.20387 0.11841 0.20547
465 -0.016202 0.027504 0.19444 0.11236 0.19424
466 0.0048338 0.051501 0.19201 0.092308 0.18621
467 -0.02165 0.014339 0.1604 0.074216 0.19308
468 -0.028314 0.017586 0.19037 0.078584 0.20059
469 -0.0074178 0.043913 0.20732 0.078751 0.23056
470 -0.022232 0.028851 0.19343 0.063499 0.18018
471 -0.0096255 0.034338 0.20449 0.080547 0.20089
472 -0.028269 0.015535 0.17826 0.070514 0.19316
473 -0.029273 0.013563 0.17799 0.069092 0.16409
474 -0.043057 0.0076802 0.17465 0.04497 0.19609
475 -0.056791 0.0055975 0.18041 0.044678 0.1827
476 -0.050985 -0.010635 0.15804 0.046425 0.18972
477 -0.0016087 0.011232 0.16326 0.039983 0.19168
478 -0.0063926 -0.0086004 0.15082 0.041481 0.17527
479 0.022494 0.003717 0.16864 0.046048 0.18466
480 0.02671 0.010584 0.16204 0.044166 0.17536
481 0.014206 -0.017388 0.13051 0.015044 0.14686
482 0.006862 -0.0053009 0.13835 0.033022 0.16159
483 -0.019042 -0.021503 0.12324 0.034909 0.16625
484 -0.0059358 -0.023926 0.11962 0.021067 0.14951
485 -0.01587 -0.016229 0.11685 0.021485 0.14588
486 -0.0052935 -0.025681 0.14087 0.018312 0.18336
487 -0.021467 -0.037724 0.11941 0.0019002 0.15532
488 -0.0029112 -0.0053066 0.13553 0.010038 0.15849
489 -0.045255 -0.026539 0.11369 -0.0065344 0.1596
490 -0.003969 -0.025682 0.11769 -0.017277 0.15063
491 -0.031143 -0.0093245 0.10683 0.0073711 0.12607
492 -0.0097267 -0.0054571 0.11095 0.0054588 0.13151
493 -0.033951 -0.0046298 0.099246 -0.0068735 0.1276
494 -0.026014 -0.021582 0.095353 -0.0071258 0.1311
495 -0.031798 -0.026495 0.10623 0.0057319 0.12586
496 -0.024012 -0.028628 0.096346 -0.02801 0.12184
497 -0.059716 -0.03769 0.090382 -0.021393 0.094581
498 -0.02746 -0.0012029 0.085499 -0.016105 0.11339
499 -0.017894 -0.014196 0.11294 0.0075228 0.10763
500 -0.052978 -0.027238 0.067792 -0.018959 0.078084
501 -0.037591 -0.0088508 0.1151 -0.013532 0.10347
502 -0.042845 -0.0048634 0.093765 -0.010124 0.10595
503 -0.052259 -0.031946 0.071852 -0.041696 0.091837
504 -0.013873 -0.024149 0.087139 -0.011209 0.10159
505 -0.0081269 -0.011181 0.097825 -0.0077109 0.1162
506 -0.035461 -0.015634 0.091222 -0.016223 0.09181
507 -0.056345 -0.034707 0.083638 -0.051855 0.086681
508 -0.059109 -0.046609 0.067475 -0.031338 0.082872
509 -0.053362 -0.035342 0.076172 -0.04786 0.071753
510 -0.033126 -0.026304 0.085228 -0.034882 0.091884
511 -0.02948 -0.016687 0.079295 -0.017095 0.086984
512 -0.030494 -0.02966 0.086661 -0.025467 0.071395
513 -0.061308 -0.045892 0.069788 -0.036059 0.062986
514 -0.048732 -0.033545 0.067385 -0.034891 0.086847
515 -0.078306 -0.063538 0.075631 -0.038044 0.069648
516 -0.043359 -0.06464 0.073298 -0.042386 0.056319
517 -0.039713 -0.038773 0.074294 -0.015448 0.08253
518 -0.043987 -0.029355 0.065701 -0.020691 0.072951
519 -0.043691 -0.051548 0.056448 -0.049623 0.059122
520 -0.067625 -0.064621 0.038484 -0.024785 0.070393
521 -0.052189 -0.059623 0.057651 -0.030957 0.048064
522 -0.064603 -0.061446 0.033297 -0.04508 0.029835
523 -0.042786 -0.032849 0.033274 -0.015492 0.079076
524 -0.03337 -0.059381 0.037481 -0.052414 0.055047
525 -0.046074 -0.054194 0.029777 -0.041656 0.082618
526 -0.069798 -0.055226 0.045854 -0.045739 0.066389
527 -0.057792 -0.055939 0.045961 -0.035511 0.04549
528 -0.076786 -0.062072 0.028537 -0.057493 0.0556
529 -0.07386 -0.046654 0.017884 -0.060636 0.034601
530 -0.053744 -0.037287 0.02226 -0.035588 0.061262
531 -0.057177 -0.06264 -0.00054309 -0.06373 0.035633
532 -0.044511 -0.067502 0.013304 -0.050922 0.047504
533 -0.062725 -0.068445 0.01051 -0.051845 0.058185
534 -0.074899 -0.074547 0.010667 -0.075867 0.030166
535 -0.085253 -0.06887 0.0035333 -0.066649 0.038097
536 -0.070847 -0.096273 0.01077 -0.062092 0.037368
537 -0.048141 -0.074575 0.025827 -0.057564 0.042089
538 -0.088104 -0.062078 0.021613 -0.057506 0.026
539 -0.086848 -0.061361 0.0077597 -0.062168 0.020521
540 -0.048532 -0.045263 0.010456 -0.059751 0.027152
541 -0.077896 -0.065446 -0.021547 -0.084143 0.027973
542 -0.08497 -0.061649 -0.0057005 -0.077315 0.013884
543 -0.067054 -0.049111 0.0011061 -0.060808 0.039435
544 -0.068178 -0.049564 -0.014347 -0.06213 0.036286
545 -0.072851 -0.057936 0.0040693 -0.070512 0.026686
546 -0.080655 -0.049929 -0.0072341 -0.086654 -0.00058262
547 -0.047959 -0.055102 0.00017254 -0.069547 0.034228
548 -0.069953 -0.056584 -0.0032109 -0.061929 0.042439
549 -0.088317 -0.063417 -0.0020443 -0.075561 0.01292
550 -0.080931 -0.07379 -0.012888 -0.076974 0.040881
551 -0.052085 -0.060322 -0.005311 -0.078396 0.028432
552 -0.083839 -0.067145 -0.013944 -0.087978 0.008923
553 -0.074762 -0.052237 -0.010008 -0.07524 0.010344
554 -0.080296 -0.06755 -0.0047012 -0.076083 0.043005
555 -0.0711 -0.056453 -0.016435 -0.083455 0.022816
556 -0.078504 -0.070525 -0.006328 -0.082217 0.040347
557 -0.089788 -0.078968 -0.021811 -0.081109 0.020868
558 -0.090462 -0.072281 -0.032985 -0.096422 0.023959
559 -0.085636 -0.062403 -0.013548 -0.088984 0.03341
560 -0.061879 -0.055886 -0.016572 -0.085446 0.0016505
561 -0.080173 -0.071208 -0.026845 -0.10696 0.016191
562 -0.078397 -0.070681 -0.030108 -0.10666 -0.0087876
563 -0.071141 -0.057734 -0.023642 -0.084303 0.010133
564 -0.062325 -0.069416 -0.017255 -0.077395 0.010514
565 -0.081039 -0.062579 -0.022069 -0.078518 0.030955
566 -0.077363 -0.055762 -0.019012 -0.08904 0.019756
567 -0.055126 -0.045164 -0.0070154 -0.076232 0.022747
568 -0.07872 -0.070397 -0.035909 -0.10378 0.010208
569 -0.067454 -0.066569 -0.017112 -0.083787 0.015309
570 -0.062648 -0.058352 -0.018856 -0.096859 0.01672
571 -0.1014 -0.062655 -0.036529 -0.10261 0.00017089
572 -0.089876 -0.054167 -0.016612 -0.080754 0.00025183
573 -0.07589 -0.05789 -0.047896 -0.10268 0.0079428
574 -0.10149 -0.082223 -0.034259 -0.11063 -0.0057063
575 -0.068647 -0.072185 -0.020103 -0.085021 0.0065946
576 -0.091161 -0.041458 -0.036636 -0.096763 -0.0017144
577 -0.10811 -0.08725 -0.042649 -0.10266 0.012877
578 -0.093079 -0.074403 -0.038063 -0.095747 0.016037
579 -0.093483 -0.066416 -0.031116 -0.08342 -0.014632
580 -0.11038 -0.083268 -0.04227 -0.084792 -0.0033307
581 -0.079371 -0.071421 -0.022483 -0.084334 0.00076029
582 -0.11144 -0.088044 -0.039516 -0.092187 -0.014299
583 -0.074618 -0.056686 -0.02353 -0.087519 0.0060322
584 -0.090322 -0.073799 -0.043503 -0.094941 -0.014527
585 -0.10343 -0.063891 -0.032787 -0.085853 0.001524
586 -0.12689 -0.081054 -0.05698 -0.10359 -0.022945
587 -0.095034 -0.078327 -0.046573 -0.087238 -0.018854
588 -0.093598 -0.078209 -0.048707 -0.09458 -0.0073731
589 -0.098441 -0.084672 -0.0462 -0.099662 0.0025178
590 -0.095965 -0.081275 -0.060404 -0.087235 -0.014261
591 -0.1045 -0.085257 -0.051677 -0.1197 -0.0182
592 -0.10031 -0.08402 -0.0422 -0.089049 0.0049606
593 -0.080757 -0.072353 -0.043014 -0.079602 -0.017928
594 -0.10942 -0.10652 -0.048387 -0.10192 -0.016297
595 -0.079205 -0.061418 -0.029421 -0.088576 -0.028367
596 -0.091579 -0.07056 -0.044304 -0.10633 -0.016006
597 -0.10027 -0.078213 -0.056177 -0.097741 -0.035045
598 -0.10461 -0.080476 -0.062271 -0.11547 -0.042114
599 -0.11109 -0.090918 -0.059334 -0.12593 -0.027023
600 -0.10325 -0.092851 -0.046388 -0.11092 -0.028702
601 -0.089458 -0.085674 -0.046781 -0.09253 -0.024231
602 -0.070472 -0.065036 -0.042814 -0.083022 -0.00993
603 -0.085086 -0.076669 -0.052958 -0.078514 -0.022599
604 -0.10581 -0.079931 -0.047511 -0.070017 -0.017808
605 -0.11088 -0.084494 -0.068335 -0.076649 -0.016057
606 -0.12537 -0.093877 -0.067908 -0.080901 -0.041896
607 -0.10107 -0.078099 -0.058751 -0.071024 -0.027125
608 -0.080795 -0.072272 -0.047285 -0.067866 -0.023694
609 -0.095909 -0.066745 -0.043558 -0.067008 -0.020633
610 -0.10724 -0.095647 -0.057712 -0.0766 -0.027092
611 -0.088026 -0.06771 -0.058315 -0.072253 0.014058
612 -0.10637 -0.084092 -0.067508 -0.083785 -0.022821
613 -0.087884 -0.079465 -0.050392 -0.073627 -0.01864
614 -0.091138 -0.084958 -0.070465 -0.079859 -0.016209
615 -0.095662 -0.08259 -0.045469 -0.063852 -0.016598
616 -0.098316 -0.074483 -0.063542 -0.081924 4.3195e-05
617 -0.10812 -0.091586 -0.074305 -0.068676 -0.028176
618 -0.11723 -0.12447 -0.096889 -0.089509 -0.043715
619 -0.066297 -0.068741 -0.052192 -0.049111 -0.020494
620 -0.13683 -0.098583 -0.082046 -0.086773 -0.041573
621 -0.087265 -0.080906 -0.059059 -0.064825 -0.023052
622 -0.093789 -0.066899 -0.053342 -0.050908 -0.0029512
623 -0.1087 -0.098841 -0.093446 -0.07909 -0.03706
624 -0.096177 -0.073234 -0.069869 -0.034332 -0.043789
625 -0.10871 -0.078007 -0.048643 -0.024785 -0.010748
626 -0.098224 -0.084129 -0.052526 -0.012177 -0.029177
627 -0.090638 -0.063942 -0.060259 0.00071085 -0.0031265
628 -0.097692 -0.077944 -0.080983 -0.016291 -0.030676
629 -0.094096 -0.080487 -0.063286 0.016656 -0.027955
630 -0.10682 -0.09552 -0.076369 0.006634 -0.026844
631 -0.092014 -0.073552 -0.074243 0.022492 -0.042403
632 -0.086768 -0.064195 -0.052676 0.035299 -0.016512
633 -0.083801 -0.066658 -0.05462 0.013007 -0.029091
634 -0.11861 -0.08746 -0.085433 0.011535 -0.01507
635 -0.12991 -0.082513 -0.070706 -0.0057274 -0.036029
636 -0.097833 -0.082495 -0.07595 0.0084003 -0.047478
637 -0.12843 -0.088758 -0.078083 0.017528 -0.033977
638 -0.10613 -0.069671 -0.072757 0.0043858 -0.065256
639 -0.095745 -0.095013 -0.06912 -0.0014465 -0.041605
640 -0.10001 -0.099806 -0.082223 -0.017289 -0.069534
641 -0.093072 -0.077189 -0.064717 -0.014971 -0.028853
642 -0.13091 -0.10383 -0.08617 -0.038403 -0.052232
643 -0.11008 -0.085634 -0.087844 -0.014496 -0.038731
644 -0.1077 -0.087447 -0.078757 -0.023018 -0.05871
645 -0.10499 -0.068319 -0.06282 0.01487 -0.02799
646 -0.12052 -0.089742 -0.077134 -0.016732 -0.049449
647 -0.10703 -0.078724 -0.092247 -0.029765 -0.064178
648 -0.083829 -0.069137 -0.069331 -0.015347 -0.013107
649 -0.10052 -0.09087 -0.086504 -0.024179 -0.046396
650 -0.10606 -0.080012 -0.090137 -0.027702 -0.066075
651 -0.094711 -0.081395 -0.066591 -0.018694 -0.042424
652 -0.12087 -0.081838 -0.074644 -0.030466 -0.042393
653 -0.095939 -0.08835 -0.065518 -0.023558 -0.045042
654 -0.11397 -0.092283 -0.081551 -0.051391 -0.056601
655 -0.10718 -0.080115 -0.058924 -0.052873 -0.05854
656 -0.1014 -0.075598 -0.052728 -0.031785 -0.034249
657 -0.088304 -0.078921 -0.037831 -0.038138 -0.032608
658 -0.10786 -0.10038 -0.082635 -0.04977 -0.064547
659 -0.10686 -0.060856 -0.050328 -0.045542 -0.057506
660 -0.11782 -0.093399 -0.063881 -0.061054 -0.065405
661 -0.11681 -0.097231 -0.093175 -0.077507 -0.060364
662 -0.14633 -0.10865 -0.077668 -0.065349 -0.054444
663 -0.1025 -0.073126 -0.064272 -0.054811 -0.026403
664 -0.10749 -0.072149 -0.086335 -0.043684 -0.058422
665 -0.11184 -0.085102 -0.087548 -0.055466 -0.063221
666 -0.095409 -0.070434 -0.086432 -0.046528 -0.06649
667 -0.12267 -0.060287 -0.083885 -0.04677 -0.036149
668 -0.098527 -0.06603 -0.085289 -0.050913 -0.058198
669 -0.14924 -0.087622 -0.089822 -0.056705 -0.060417
670 -0.13592 -0.078875 -0.089955 -0.036037 -0.046496
671 -0.13201 -0.088317 -0.085969 -0.03828 -0.056395
672 -0.14218 -0.09287 -0.090452 -0.061332 -0.074214
673 -0.14245 -0.077183 -0.096946 -0.048084 -0.065773
674 -0.10984 -0.064305 -0.080269 -0.040596 -0.041912
675 -0.11782 -0.098868 -0.10153 -0.048779 -0.076151
676 -0.13851 -0.090761 -0.11314 -0.056491 -0.07239
677 -0.095511 -0.072563 -0.095009 -0.019063 -0.047979
678 -0.13378 -0.075116 -0.10774 -0.015975 -0.076899
679 -0.10385 -0.051918 -0.086876 0.0025022 -0.042708
680 -0.12124 -0.057771 -0.10456 0.00992 -0.076807
681 -0.11944 -0.049894 -0.1119 -0.017202 -0.072886
682 -0.099021 0.010664 -0.079736 0.015355 -0.034615
683 -0.096715 -0.014239 -0.0935 0.0021931 -0.064734
684 -0.11688 -0.018982 -0.10707 -0.0016692 -0.076483
685 -0.12277 -0.027454 -0.11058 -0.031841 -0.063912
686 -0.10169 -0.0029969 -0.09833 -0.0065637 -0.035521
687 -0.0783 -0.0075395 -0.091003 0.007024 -0.04871
688 -0.090164 -0.014902 -0.083297 0.010652 -0.049339
689 -0.10203 -0.026085 -0.11384 -0.026771 -0.060758
690 -0.14265 -0.071747 -0.10419 -0.027073 -0.058567
691 -0.10811 -0.08175 -0.10631 -0.035415 -0.080106
692 -0.092779 -0.051343 -0.09531 -0.042357 -0.042905
693 -0.096033 -0.052215 -0.10148 -0.03516 -0.045334
694 -0.090587 -0.056408 -0.10222 -0.033442 -0.062003
695 -0.12301 -0.074451 -0.12922 -0.068524 -0.076173
696 -0.093835 -0.041153 -0.086664 -0.023307 -0.030962
697 -0.11666 -0.051706 -0.10114 -0.046729 -0.057951
698 -0.12902 -0.094368 -0.11193 -0.079281 -0.08316
699 -0.088486 -0.063271 -0.092474 -0.069433 -0.072549
700 -0.10434 -0.057844 -0.089757 -0.060336 -0.051938
701 -0.10856 -0.066576 -0.095451 -0.082818 -0.052617
702 -0.10928 -0.046499 -0.11198 -0.07604 -0.058766
703 -0.093822 -0.029562 -0.096258 -0.068122 -0.056875
704 -0.11275 -0.042704 -0.091511 -0.074355 -0.057044
705 -0.11385 -0.049567 -0.10013 -0.074817 -0.086633
706 -0.12122 -0.047069 -0.10187 -0.071909 -0.061962
707 -0.12699 -0.048592 -0.11271 -0.087422 -0.10491
708 -0.11512 -0.046455 -0.1222 -0.090284 -0.08388
709 -0.11147 -0.053787 -0.10596 -0.085956 -0.088819
710 -0.13251 -0.07127 -0.12675 -0.097508 -0.10992
711 -0.15297 -0.070423 -0.13201 -0.11411 -0.11075
712 -0.1286 -0.071235 -0.1114 -0.11336 -0.10622
713 -0.10878 -0.068158 -0.10663 -0.098985 -0.071226
714 -0.12013 -0.09074 -0.12863 -0.12397 -0.098105
715 -0.13403 -0.10305 -0.14124 -0.123 -0.10839
716 -0.11162 -0.084146 -0.12523 -0.085302 -0.078853
717 -0.095506 -0.10124 -0.11943 -0.10793 -0.086212
718 -0.12409 -0.081591 -0.13493 -0.10586 -0.096221
719 -0.12516 -0.089884 -0.111 -0.066419 -0.09046
720 -0.11302 -0.078036 -0.10253 -0.067081 -0.085519
721 -0.10983 -0.081959 -0.10387 -0.053334 -0.079468
722 -0.13681 -0.081281 -0.066592 -0.062106 -0.085117
723 -0.11656 -0.068774 -0.071186 -0.051708 -0.090056
724 -0.12406 -0.076437 -0.065279 -0.03736 -0.063625
725 -0.10842 -0.040589 -0.060782 -0.035993 -0.065044
726 -0.090831 -0.041232 -0.093366 -0.041565 -0.041523
727 -0.12113 -0.039255 -0.10275 -0.034577 -0.066642
728 -0.099129 0.047733 -0.087112 -0.03925 -0.073472
729 -0.10397 0.07661 -0.090046 -0.042112 -0.073041
730 -0.11913 0.022168 -0.099319 -0.054974 -0.07477
731 -0.09743 0.013885 -0.095533 -0.048986 -0.063319
732 -0.10607 -0.024078 -0.11732 -0.082359 -0.065028
733 -0.11827 -0.05454 -0.12767 -0.064021 -0.083967
734 -0.1285 -0.029443 -0.092493 -0.054493 -0.075976
735 -0.096956 -0.040206 -0.10774 -0.068065 -0.081265
736 -0.12077 -0.065158 -0.10964 -0.051818 -0.076764
737 -0.080923 -0.045361 -0.096103 -0.05085 -0.056163
738 -0.099207 -0.045234 -0.10712 -0.051732 -0.058452
739 -0.085881 -0.038626 -0.10122 -0.075385 -0.061251
740 -0.067685 -0.037809 -0.087953 -0.073707 -0.06478
741 -0.098099 -0.069881 -0.12402 -0.081449 -0.056279
742 -0.12649 -0.071054 -0.11018 -0.076961 -0.075448
743 -0.11201 -0.064817 -0.11425 -0.069584 -0.065587
744 -0.10151 -0.036099 -0.096157 -0.041236 -0.058126
745 -0.10317 -0.053312 -0.10714 -0.053328 -0.057706
746 -0.13626 -0.038445 -0.10649 -0.061561 -0.068375
747 -0.097762 -0.035517 -0.11901 -0.061863 -0.063304
748 -0.1056 0.03741 -0.09311 -0.039185 -0.019903
749 -0.11074 0.079708 -0.10318 -0.065957 -0.060592
750 -0.1342 0.054985 -0.10579 -0.06985 -0.049051
751 -0.13219 0.0078823 -0.1382 -0.096652 -0.0495
752 -0.13286 -0.01866 -0.11792 -0.077354 -0.059669
753 -0.10874 0.0040171 -0.090167 -0.051397 -0.050978
754 -0.10898 -0.017576 -0.097071 -0.074769 -0.060427
755 -0.094753 -0.016888 -0.10856 -0.050711 -0.069726
756 -0.10397 -0.016881 -0.092868 0.031667 -0.031035
757 -0.11214 -0.040273 -0.092581 0.035354 -0.053374
758 -0.128 -0.039806 -0.088984 0.071322 -0.060213
759 -0.095148 -0.043089 -0.10133 0.02104 -0.046852
760 -0.12563 -0.043971 -0.10031 -0.020693 -0.052661
761 -0.12788 -0.019524 -0.094155 -0.023895 -0.03899
762 -0.14779 -0.025557 -0.1184 -0.084767 -0.05992
763 -0.098184 0.063831 -0.093601 -0.059639 -0.055809
764 -0.11592 0.079248 -0.12115 -0.083182 -0.025618
765 -0.12281 0.039086 -0.10843 -0.087734 -0.049687
766 -0.091925 0.034303 -0.097062 -0.080906 -0.044256
767 -0.094249 0.01268 -0.1014 -0.086388 -0.043425
768 -0.11238 -0.0020323 -0.091188 -0.094491 -0.041894
769 -0.096347 -0.014765 -0.10754 -0.091243 -0.057173
770 -0.081781 -0.029808 -0.099085 -0.054935 -0.055482
771 -0.012585 -0.01274 -0.1104 -0.034378 -0.049491
772 -0.059259 -0.031403 -0.11175 -0.03918 -0.05897
773 -0.052102 -0.036625 -0.1149 -0.056282 -0.067809
774 -0.035776 -0.026268 -0.11508 -0.049924 -0.042218
775 -0.03743 -0.014271 -0.10914 -0.021667 -0.037997
776 -0.039874 0.061667 -0.10501 -0.049609 -0.032696
777 -0.049458 0.12736 -0.11344 -0.037591 -0.043675
778 -0.055042 0.094211 -0.10242 -0.046944 -0.029244
779 -0.080486 0.018159 -0.12889 -0.074276 -0.039624
780 -0.068609 0.0058061 -0.10387 -0.065478 -0.021113
781 -0.064753 0.010834 -0.097993 -0.07201 -0.0092317
782 -0.071807 -0.00051912 -0.10518 -0.082383 -0.018341
783 -0.084931 -0.018452 -0.11467 -0.095785 -0.01236
784 -0.1247 -0.034934 -0.12867 -0.11613 0.0025011
785 -0.070319 -0.003067 -0.086306 -0.0789 0.0079221
786 -0.082613 -0.02122 -0.11495 -0.10146 0.012623
787 -0.10527 -0.013532 -0.11305 -0.11334 0.003214
788 -0.12326 0.025875 -0.12501 -0.11748 -0.010775
789 -0.066524 0.16493 -0.09092 -0.073999 0.0055558
790 -0.073228 0.13058 -0.11226 -0.10378 0.011917
791 -0.097752 0.083537 -0.10151 -0.11921 0.0075777
792 -0.1064 0.053505 -0.11283 -0.1301 -0.044201
793 -0.0888 0.043262 -0.12382 -0.10737 0.0019896
794 -0.079164 0.015569 -0.10891 -0.11501 0.013191
795 -0.077717 -0.00069328 -0.13176 -0.12752 -0.019909
796 -0.037711 0.025594 -0.097084 -0.0087146 0.0030524
797 -0.046235 -0.0023685 -0.11691 -0.021127 -0.013507
798 -0.054299 0.027429 -0.11505 -0.070389 0.014924
799 -0.011593 0.14869 -0.11102 -0.083801 0.0047452
800 -0.071587 0.14944 -0.12817 -0.11922 -0.016464
801 -0.034121 0.12174 -0.12027 -0.097436 0.0029171
802 -0.032154 0.073198 -0.10917 -0.11522 0.029758
803 -0.034528 0.048166 -0.099077 -0.10766 0.044239
804 -0.013752 0.029503 -0.089531 -0.086353 0.03114
805 -0.049306 0.0067704 -0.11951 -0.11584 0.020651
806 -0.05061 0.019038 -0.11326 -0.12517 0.016992
807 -0.041534 0.040485 -0.10423 -0.11065 0.014363
808 -0.051868 0.13546 -0.10939 -0.1094 0.069104
809 -0.050022 0.19114 -0.10592 -0.11681 0.036385
810 -0.084865 0.14894 -0.11367 -0.11607 0.027676
811 -0.062849 0.13446 -0.076725 0.0046012 0.044657
812 -0.083333 0.096302 -0.11646 0.010179 0.040337
813 -0.092517 0.085769 -0.11122 -0.032503 0.022268
814 -0.10942 0.048107 -0.11337 -0.076436 0.0060894
815 -0.072735 0.053024 -0.11509 -0.068098 0.0076203
816 -0.10688 0.027692 -0.11053 -0.10333 0.021971
817 -0.065182 0.030249 -0.10632 -0.088323 0.022592
818 -0.058566 0.087616 -0.10601 -0.11044 -0.0010969
819 -0.08991 0.15873 -0.12089 -0.12407 0.023644
820 -0.095884 0.16396 -0.12163 -0.11848 0.008315
821 -0.069648 0.13337 -0.10099 -0.11204 0.027736
822 -0.13463 0.078346 -0.13779 -0.14839 -0.023233
823 -0.11043 0.056733 -0.099235 -0.11212 0.0072078
824 -0.091269 0.061191 -0.1148 -0.12747 0.0021088
825 -0.097543 0.053268 -0.11819 -0.14025 0.02562
826 -0.083527 0.053675 -0.10198 -0.12003 0.0034306
827 -0.073071 0.041673 -0.10636 -0.13325 0.00050157
828 -0.11231 0.10948 -0.11583 -0.13837 -0.016317
829 -0.095229 0.20577 -0.10536 -0.11776 -0.0041365
830 -0.086453 0.19105 -0.10111 -0.11757 -0.0062756
831 -0.11162 0.13755 -0.12135 -0.13961 -0.0095247
832 -0.09891 0.11519 -0.11433 -0.13467 -0.019484
833 -0.091504 0.089077 -0.10888 -0.015739 -0.011253
834 -0.1013 0.043824 -0.11038 0.029949 -0.029752
835 -0.065822 0.067432 -0.11361 -0.026064 -0.014651
836 0.015514 0.19444 -0.092979 -0.042796 0.0113
837 0.07069 0.26055 -0.10866 -0.061368 -0.023569
838 0.11145 0.28849 -0.10197 -0.08468 -0.012378
839 0.062343 0.26728 -0.09492 -0.083203 0.0055929
840 0.010879 0.18657 -0.1202 -0.087465 -0.012586
841 -0.0081852 0.15151 -0.11289 -0.094357 -0.019175
842 -0.008019 0.11598 -0.11137 -0.04066 -0.026294
843 -0.013123 0.10799 -0.097613 0.047728 -0.017643
844 -0.036327 0.075018 -0.10502 0.028846 -0.012912
845 -0.046191 0.096355 -0.09082 0.050184 -0.0056815
846 -0.057674 0.073523 -0.10531 -0.025159 -0.0016606
847 -0.028598 0.1068 -0.073267 -0.018741 0.03472
848 -0.079672 0.050897 -0.10281 -0.067793 -0.016329
849 -0.056556 0.037015 -0.094634 -0.063575 -0.0071777
850 -0.06133 0.18735 -0.10456 -0.063538 -0.0062068
851 -0.070394 0.23005 -0.09961 -0.07624 -0.044776
852 -0.061318 0.184 -0.10035 0.064458 -0.0072849
853 -0.073682 0.1332 -0.096367 0.10291 -0.010004
854 -0.091405 0.10048 -0.10926 0.097103 0.002087
855 -0.082429 0.065729 -0.10281 0.1258 -0.026372
856 -0.048333 0.080406 -0.11024 0.052589 -0.011551
857 -0.081027 0.070394 -0.12079 0.013906 -0.0106
858 -0.098671 0.029961 -0.11246 -0.020426 -0.0012793
859 -0.058455 0.044479 -0.093878 -0.025218 -0.0028483
860 -0.067619 0.046076 -0.099831 -0.034391 -0.0031874
861 -0.053202 0.044633 -0.089944 0.022107 -0.0030065
862 -0.094406 0.0080107 -0.10999 0.11871 -0.015096
863 -0.10016 0.013098 -0.099631 0.14482 -0.021755
864 -0.074484 0.037815 -0.088225 0.15414 -0.0075136
865 -0.099258 0.018163 -0.077008 0.15795 -0.013053
866 -0.079502 -0.0205 -0.091881 0.077726 -0.0087618
867 -0.064726 0.010868 -0.10914 0.063763 -0.035061
868 -0.042849 0.011455 -0.095668 0.030731 -0.02489
869 0.030357 -0.033208 -0.1188 0.0059389 -0.032009
870 0.10665 -0.02468 -0.11448 0.0091166 -0.019128
871 0.086109 -0.031963 -0.10494 0.15036 -0.030707
872 0.053935 -0.0014856 -0.098112 0.18094 -0.016696
873 -0.011229 -0.039748 -0.11079 0.15887 -0.040085
874 -0.0096527 -0.033101 -0.095799 0.19031 -0.014694
875 -0.048417 -0.048253 -0.10949 0.14155 -0.021563
876 -0.0069604 -0.031276 -0.12111 0.087123 -0.032562
877 -0.022144 -0.028209 0.022521 0.068301 -0.028791
878 -0.040378 -0.021941 0.016628 0.063418 -0.05108
879 -0.064642 -0.046384 -0.0009356 0.039806 -0.04281
880 -0.044866 -0.023497 -0.026359 0.053474 -0.042349
881 -0.06271 -0.028889 -0.071562 0.028272 -0.037918
882 -0.068504 -0.046712 -0.085076 0.025309 -0.036907
883 -0.058737 -0.057204 -0.085409 0.012517 -0.041606
884 -0.026121 -0.025787 -0.066443 0.0043747 -0.042445
885 -0.062145 -0.04576 -0.069996 0.0032324 -0.042654
886 -0.057259 -0.044232 -0.090579 0.0040801 -0.030463
887 -0.058743 -0.053995 -0.088043 -0.018552 -0.019222
888 -0.071637 -0.052258 -0.083546 -0.029184 -0.028961
889 -0.069911 -0.05858 -0.09875 -0.024317 -0.03038
890 -0.062394 -0.053963 -0.10746 -0.049119 -0.039929
891 -0.074488 -0.067216 -0.10305 -0.043681 -0.047478
892 -0.085582 -0.072298 -0.11788 -0.055934 -0.063457
893 -0.076456 -0.060811 -0.1009 -0.049116 -0.023656
894 -0.0781 -0.070873 -0.11937 -0.072868 -0.029045
895 -0.066024 -0.070796 -0.10388 -0.05378 -0.027494
896 -0.094808 -0.076029 -0.093323 -0.055863 -0.027684
897 -0.091492 -0.058141 -0.10829 -0.071645 -0.041233
898 -0.081695 -0.059664 -0.09783 -0.051597 -0.030002
899 -0.061249 -0.043977 -0.082324 -0.04974 -0.021681
900 -0.087533 -0.075559 -0.11528 -0.073622 -0.04355
901 -0.070577 -0.062482 -0.11739 -0.078454 -0.053319
902 -0.10855 -0.10302 -0.12907 -0.11317 -0.020738
903 -0.10463 -0.079227 -0.11946 -0.087259 -0.039687
904 -0.10451 -0.09858 -0.11675 -0.076451 -0.033036
905 -0.078992 -0.058382 -0.11709 -0.081523 -0.014405
906 -0.10053 -0.079595 -0.13569 -0.10891 -0.028454
907 -0.08744 -0.068718 -0.11545 -0.098088 -0.041093
908 -0.11466 -0.10821 -0.14355 -0.12792 -0.058332
909 -0.10968 -0.086633 -0.1259 -0.12182 -0.021771
910 -0.12114 -0.10125 -0.1257 -0.12422 -0.04279
911 -0.10807 -0.092678 -0.12629 -0.10702 -0.037419
912 -0.027019 -0.072581 -0.11747 -0.12184 -0.014289
913 0.050037 -0.067223 -0.10685 -0.11993 -0.027208
914 0.12682 -0.065186 -0.10466 -0.099444 -0.00059663
915 0.076749 -0.084099 -0.11105 -0.12901 -0.016256
916 0.014565 -0.089921 -0.10539 -0.12969 -0.011775
917 -0.013019 -0.070754 -0.12639 -0.12913 -0.013974
918 -0.025503 -0.10806 -0.13204 -0.12915 -0.017753
919 -0.031467 -0.095889 -0.12549 -0.1395 -0.025792
920 -0.05509 -0.081712 -0.12157 -0.12514 -0.052741
921 -0.074844 -0.099134 -0.12958 -0.14832 -0.03381
922 -0.010398 -0.088227 -0.10773 -0.11857 -0.018269
923 -0.045122 -0.09487 -0.11951 -0.13502 -0.039958
924 -0.060086 -0.11861 -0.12946 -0.1384 -0.033227
925 -0.03474 -0.10717 -0.10521 -0.13048 -0.026956
926 -0.066714 -0.095147 -0.10901 -0.14478 -0.022965
927 -0.068007 -0.11921 -0.129 -0.15601 -0.049944
928 -0.044511 -0.1082 -0.12334 -0.14488 -0.011033
929 -0.046795 -0.11116 -0.11974 -0.14115 -0.019243
930 -0.025289 -0.082618 -0.094549 -0.12658 -0.013082
931 -0.075093 -0.10912 -0.11382 -0.14907 -0.021231
932 -0.087607 -0.12606 -0.13809 -0.15266 -0.06696
933 -0.080581 -0.12505 -0.1378 -0.15657 -0.065159
934 -0.080644 -0.11025 -0.13347 -0.18043 -0.052198
935 -0.060598 -0.095351 -0.1272 -0.16081 -0.022537
936 -0.071352 -0.1035 -0.1403 -0.162 -0.047576
937 -0.085696 -0.10098 -0.12861 -0.16619 -0.046755
938 -0.06356 -0.093239 -0.11411 -0.14589 -0.0097041
939 -0.084434 -0.1346 -0.12244 -0.14358 -0.039863
940 -0.069358 -0.11127 -0.14369 -0.17529 -0.040212
941 -0.083262 -0.127 -0.14175 -0.16622 -0.025441
942 -0.066655 -0.09982 -0.12305 -0.1518 -0.04739
943 -0.078529 -0.10365 -0.1019 -0.16528 -0.061059
944 -0.083473 -0.12704 -0.13668 -0.18556 -0.051498
945 -0.083187 -0.095547 -0.11873 -0.18543 -0.044257
946 -0.048161 -0.06741 -0.10698 -0.14013 -0.025097
947 -0.068265 -0.097653 -0.12367 -0.15612 -0.041976
948 -0.096699 -0.10218 -0.14489 -0.17557 -0.055975
949 -0.098362 -0.10023 -0.14668 -0.18666 -0.069354
950 -0.091816 -0.086691 -0.13914 -0.18854 -0.074973
951 -0.10678 -0.078683 -0.1278 -0.16282 -0.049092
952 -0.080934 -0.069736 -0.12198 -0.16287 -0.014011
953 -0.1032 -0.092398 -0.13507 -0.18101 -0.06367
954 -0.091892 -0.086051 -0.1209 -0.16624 -0.043939
955 -0.084766 -0.098004 -0.13319 -0.16323 -0.037898
956 -0.085729 -0.089126 -0.12711 -0.17722 -0.039467
957 -0.074713 -0.087489 -0.13649 -0.17007 -0.053006
958 -0.083197 -0.087972 -0.12341 -0.17186 -0.054485
959 -0.080751 -0.091174 -0.11578 -0.16708 -0.050264
960 -0.12702 -0.082617 -0.13047 -0.16543 -0.060313
961 -0.094959 -0.11124 -0.14454 -0.19178 -0.036022
962 -0.084063 -0.080312 -0.13537 -0.1724 -0.024252
963 -0.10582 -0.10589 -0.11098 -0.17418 -0.054901
964 -0.0908 -0.11043 -0.13803 -0.19022 -0.04339
965 -0.032664 -0.07642 -0.1179 -0.16894 -0.016989
966 0.049142 -0.079213 -0.1184 -0.14593 -0.027198
967 0.096878 -0.1066 -0.13835 -0.1897 -0.054477
968 0.12777 -0.092798 -0.11863 -0.16734 -0.048896
969 0.06201 -0.09542 -0.12207 -0.18719 -0.056905
970 0.032346 -0.092473 -0.12897 -0.18017 0.003826
971 0.026713 -0.077496 -0.12639 -0.17727 -0.034183
972 -0.032221 -0.091898 -0.15044 -0.19334 -0.043132
973 0.0089848 -0.074841 -0.12353 -0.16225 -0.047771
974 -0.041029 -0.088364 -0.13098 -0.18228 -0.07566
975 -0.060663 -0.1011 -0.13255 -0.18139 -0.033789
976 -0.036027 -0.087309 -0.13918 -0.18079 -0.034788
977 -0.068641 -0.099671 -0.14375 -0.1921 -0.064617
978 -0.057705 -0.092834 -0.12729 -0.17695 -0.042876
979 -0.035868 -0.059657 -0.029755 -0.17245 -0.015686
980 -0.057842 -0.074789 -0.040729 -0.16141 -0.055035
981 -0.063586 -0.078952 -0.077952 -0.18276 -0.044464
982 -0.03808 0.089405 -0.071736 -0.13528 -0.014263
983 -0.068784 0.18398 -0.10162 -0.17429 -0.032832
984 -0.090428 0.12028 -0.11923 -0.18727 -0.054631
985 -0.097752 0.029197 -0.13347 -0.18609 -0.03961
986 -0.050365 -0.011985 -0.10904 -0.16256 -0.036239
987 -0.059189 0.00052224 -0.087553 -0.15312 -0.024758
988 -0.057613 -0.02599 -0.11379 -0.18898 -0.041757
989 -0.056797 -0.048813 -0.11484 -0.17964 -0.046206
990 -0.044201 -0.039296 -0.10157 -0.14654 -0.016695
991 -0.092095 -0.045188 -0.12773 -0.19212 -0.021774
992 -0.094109 -0.066701 -0.12789 -0.19412 -0.050003
993 -0.089402 -0.093874 -0.1357 -0.19551 -0.069192
994 -0.10112 -0.079056 -0.1237 -0.17694 -0.055011
995 -0.06971 -0.066619 -0.10861 -0.16725 -0.05168
996 -0.056024 -0.071671 -0.12855 -0.17291 -0.03979
997 -0.061918 -0.084974 -0.11315 -0.17774 -0.027129
998 -0.037632 -0.052877 -0.10267 -0.15616 -0.021898
999 -0.059956 -0.078599 -0.12346 -0.20353 -0.047857
1000 -0.06259 -0.090372 -0.12255 -0.18295 -0.018106
1001 -0.063373 -0.089795 -0.09881 -0.19115 -0.034345
1002 -0.075537 -0.091207 -0.022414 -0.17948 -0.029034
1003 -0.0053211 -0.06115 -0.020977 -0.1754 -0.049513
1004 0.081135 -0.10217 -0.04373 -0.19292 -0.047852
1005 0.13995 -0.076295 -0.082564 -0.18512 -0.060501
1006 0.11457 -0.097318 -0.10582 -0.18104 -0.06433
1007 0.064773 -0.08887 -0.11675 -0.1656 -0.041039
1008 0.06465 -0.070703 -0.10074 -0.17472 -0.016288
1009 0.011016 -0.084826 -0.11542 -0.16444 -0.042207
1010 0.032612 -0.092368 -0.1019 -0.16915 -0.023446
1011 0.009798 -0.080201 -0.10314 -0.16344 -0.044315
1012 -0.044706 -0.12049 -0.12718 -0.18188 -0.087324
1013 -0.0396 -0.1112 -0.12299 -0.12628 -0.044314
1014 -0.036604 -0.10272 -0.1043 -0.10066 -0.059263
1015 -0.010487 -0.10497 -0.10104 -0.0065641 -0.042272
1016 -0.056131 -0.080474 -0.0091111 -0.0004164 -0.043081
1017 -0.043335 0.14106 -0.025985 -0.078079 -0.05117
1018 -0.038259 0.19497 -0.046458 -0.081251 -0.052429
1019 -0.024743 0.12823 -0.070231 -0.10961 -0.039958
1020 -0.050717 0.049576 -0.078955 -0.11474 -0.041567
1021 -0.046611 0.0044129 -0.099268 -0.13004 -0.051366
1022 -0.065565 -0.0069697 -0.073322 -0.10387 0.011415
1023 -0.074398 -0.036312 -0.095535 -0.12524 -0.036924
1024 -0.045012 -0.003345 -0.082868 -0.12794 -0.047453
1025 -0.054676 -0.020338 -0.091052 -0.13584 -0.031842
1026 -0.0793 -0.051 -0.097185 -0.14982 -0.033281
1027 -0.083854 -0.010083 0.027921 -0.12618 -0.02082
1028 -0.085228 -0.057235 0.018138 -0.14729 -0.037969
1029 -0.072092 -0.050048 0.0017347 -0.13366 -0.027619
1030 -0.077915 -0.031031 -0.026769 -0.1448 -0.039558
1031 -0.083559 -0.056603 -0.076562 -0.18648 -0.040657
1032 -0.095593 -0.079506 -0.089005 -0.16719 -0.040006
1033 -0.066457 -0.066189 -0.077349 -0.17216 -0.027265
1034 0.094229 -0.058961 -0.084982 -0.1746 -0.042824
1035 0.12971 -0.065904 -0.085266 -0.17221 -0.020443
1036 0.066651 -0.069387 -0.11439 -0.19124 -0.055352
1037 0.058928 -0.075589 -0.081462 -0.1805 -0.064311
1038 0.081884 0.20907 0.014484 -0.17164 -0.04382
1039 0.01558 0.18501 0.017461 -0.181 -0.027879
1040 0.0048159 0.14154 0.0088473 -0.16888 -0.0068082
1041 -0.0088779 0.05221 -0.010516 -0.17945 -0.044477
1042 -0.0083518 0.00073773 -0.045349 -0.17113 -0.030616
1043 -0.041826 -0.018275 -0.055483 -0.18704 -0.036255
1044 -0.0438 -0.030938 -0.095886 -0.19489 -0.051334
1045 -0.053543 -0.04748 -0.08229 -0.1822 -0.021813
1046 -0.0029572 -0.019583 -0.074183 -0.17953 -0.014033
1047 -0.051491 -0.057565 -0.088116 -0.17463 -0.034722
1048 -0.020415 -0.022428 -0.05759 -0.15045 -0.026051
1049 -0.053969 -0.046521 -0.073313 -0.016562 -0.07673
1050 -0.024523 -0.048133 -0.067297 0.050286 -0.053859
1051 -0.037297 -0.062066 -0.07385 -0.061246 -0.042598
1052 -0.0022304 0.20297 -0.067653 -0.095999 -0.041767
1053 -0.041354 0.19534 -0.087217 -0.10803 -0.062396
1054 0.0021618 0.19085 -0.04952 -0.10269 -0.050465
1055 -0.021982 0.056584 -0.093004 -0.13681 -0.043214
1056 -0.039566 0.032941 -0.075177 -0.12939 -0.052393
1057 -0.06519 0.018098 -0.0942 -0.15813 -0.049842
1058 -0.046174 0.0041957 -0.080524 -0.13243 -0.067851
1059 -0.030337 -0.0041969 -0.085697 -0.1302 -0.04101
1060 -0.046481 -0.0085696 -0.083691 -0.13805 -0.070389
1061 -0.051035 -0.027292 -0.089454 -0.14455 -0.049968
1062 -0.045789 -0.0010648 -0.085607 -0.14025 -0.041687
1063 -0.086383 0.18026 -0.096731 -0.1601 -0.075477
1064 -0.084047 0.21153 -0.10241 -0.18067 -0.068646
1065 -0.050451 0.18337 -0.094728 -0.13788 -0.044925
1066 -0.088155 0.048205 -0.11229 -0.11907 -0.052204
1067 -0.082498 0.047962 -0.089154 0.017037 -0.050923
1068 -0.093852 0.054479 -0.073998 0.084435 -0.045102
1069 -0.098446 0.017857 -0.093251 -0.027367 -0.038061
1070 -0.10205 0.040354 -0.099065 -0.0786 -0.02231
1071 -0.098554 0.0075415 -0.10081 -0.10159 -0.040559
1072 0.062782 0.17866 -0.1108 -0.12407 -0.059628
1073 0.14053 0.26847 -0.12996 -0.086466 -0.057647
1074 0.13973 0.2946 -0.10597 -0.043419 -0.037596
1075 0.10284 0.2999 -0.081582 0.086609 -0.052795
1076 0.048767 0.19932 -0.088685 0.16022 -0.049474
1077 0.032033 0.10812 -0.078068 0.21427 -0.023923
1078 0.0028291 0.076123 -0.10371 0.1515 -0.058062
1079 -0.0096548 0.075931 -0.094635 0.07658 -0.044381
1080 -0.016619 0.063328 -0.10329 0.061838 -0.011121
1081 -0.060632 0.045605 -0.1051 0.067915 -0.03202
1082 -0.055306 0.16353 -0.083515 0.097443 -0.011989
1083 -0.01062 0.30286 -0.082599 0.21319 -0.027918
1084 -0.051854 0.29409 -0.082362 0.2579 -0.019477
1085 -0.051568 0.18167 -0.085726 0.23494 -0.051926
1086 -0.048632 0.14227 -0.11181 0.22341 -0.037915
1087 -0.045696 0.12013 -0.079442 0.24228 -0.035484
1088 -0.05043 0.071627 -0.11579 0.15007 -0.048483
1089 0.094957 0.073264 -0.11653 0.11411 -0.066432
1090 0.14393 0.051902 -0.091203 0.090625 -0.019141
1091 0.13716 0.043449 -0.11595 0.039563 -0.04183
1092 0.10152 0.26469 -0.095099 0.04938 -0.046919
1093 0.072041 0.329 -0.1122 0.056838 -0.050078
1094 0.070657 0.30914 -0.10915 0.25827 -0.039007
1095 0.024623 0.20492 -0.10572 0.26957 -0.057726
1096 0.01849 0.11117 -0.097213 0.19412 -0.042646
1097 -0.016954 0.088133 -0.096776 0.13812 -0.025645
1098 0.0063918 0.11892 -0.08356 0.1189 -0.040524
1099 -0.020972 0.077778 -0.092873 0.075284 -0.074113
1100 -0.050986 0.066945 -0.10383 0.044072 -0.051342
1101 0.0036302 0.076463 -0.09384 0.07362 -0.052781
1102 0.075556 0.09126 -0.059353 0.27852 -0.02946
1103 0.13643 0.24891 -0.099187 0.29709 -0.042509
1104 0.20071 0.27502 -0.10022 0.27885 -0.037038
1105 0.22759 0.24728 -0.082964 0.24236 -0.022667
1106 0.16369 0.1554 -0.081707 0.19 -0.037596
1107 0.055767 0.062017 -0.10298 0.10938 -0.067195
1108 0.060633 0.10165 -0.10435 0.097504 -0.057314
1109 0.057759 0.077912 -0.11799 0.086721 -0.060253
1110 -0.0028345 0.060639 -0.10418 0.16938 -0.048042
1111 0.017642 0.083096 -0.094594 0.32223 -0.040331
1112 0.022298 0.033224 -0.085797 0.3242 -0.03946
1113 -0.0087061 0.036121 -0.073321 0.31283 -0.07702
1114 0.01871 0.035999 -0.086754 0.31252 -0.054409
1115 0.0067562 0.051156 -0.099048 0.29708 -0.053928
1116 0.023522 0.021863 -0.1043 0.25317 -0.014927
1117 0.13272 0.028501 -0.092404 0.22275 -0.041506
1118 0.18029 -0.019122 -0.12725 0.16764 -0.058085
1119 0.17524 -0.034355 -0.12512 0.17037 -0.063384
1120 0.16841 0.0027828 -0.089455 0.39702 -0.035833
1121 0.099273 -0.03304 -0.10058 0.36528 -0.079402
1122 0.088369 -0.0040125 -0.10599 0.35017 -0.063331
1123 0.043055 -0.015995 -0.086565 0.36605 -0.0583
1124 0.045501 -0.011548 -0.10396 0.45528 -0.057649
1125 0.013438 -0.03274 -0.10499 0.35934 -0.054128
1126 0.015444 -0.027173 -0.099995 0.29288 -0.063577
1127 0.0070498 -0.036156 -0.11668 0.23564 -0.035766
1128 0.019346 -0.025618 -0.11065 0.24607 -0.058995
1129 -0.0051379 -0.040291 -0.096295 0.33174 -0.078374
1130 -0.047292 -0.066573 -0.12736 0.41623 -0.11502
1131 -0.020376 -0.070036 -0.1078 0.46646 -0.051183
1132 -0.03153 -0.077309 -0.10691 0.42867 -0.080172
1133 -0.036363 -0.082481 -0.12136 0.32706 -0.071161
1134 -0.031497 -0.076414 -0.10679 0.25511 -0.05587
1135 -0.039281 -0.058417 -0.11442 0.2154 -0.066869
1136 -0.026535 -0.082839 -0.10758 0.18568 -0.066788
1137 -0.041209 -0.077992 -0.10184 0.1937 -0.055397
1138 -0.040793 -0.048125 -0.097606 0.19393 -0.057646
1139 -0.049587 -0.096887 -0.11462 0.21984 -0.069325
1140 -0.03867 -0.0614 -0.083592 0.34547 -0.055294
1141 -0.060114 -0.085182 -0.089866 0.34692 -0.072743
1142 -0.057268 -0.086185 -0.094189 0.27174 -0.075582
1143 -0.090212 -0.077058 -0.11918 0.17563 -0.070981
1144 -0.079546 -0.08663 -0.099316 0.17039 -0.0633
1145 -0.06262 -0.070503 -0.10041 0.14509 -0.052049
1146 -0.084624 -0.097666 -0.1285 0.12157 -0.050809
1147 -0.062307 -0.083228 -0.10066 0.11185 -0.068328
1148 -0.075731 -0.093391 -0.12459 0.098543 -0.075287
1149 -0.080765 -0.072703 -0.098793 0.10958 -0.055636
1150 -0.097749 -0.085976 0.056784 0.092508 -0.058995
1151 -0.071973 -0.063519 0.06977 0.077206 -0.082724
1152 -0.10614 -0.072971 0.10223 0.082073 -0.066723
1153 -0.077631 -0.10001 0.10117 0.055441 -0.067192
1154 -0.1041 -0.1235 0.0028799 0.056369 -0.063511
1155 -0.081988 -0.10305 -0.030553 0.049497 -0.05554
1156 -0.067332 -0.075082 -0.043037 0.054804 -0.046619
1157 -0.098066 -0.11394 -0.06433 0.012542 -0.084888
1158 -0.08204 -0.088887 -0.042444 0.05442 -0.058757
1159 -0.078424 -0.10942 -0.059577 0.014667 -0.079566
1160 -0.095088 -0.10392 -0.05784 0.0077752 -0.058935
1161 -0.11674 -0.11544 -0.061814 -0.021217 -0.072644
1162 -0.10806 -0.10568 -0.047947 -0.0024094 -0.058993
1163 -0.10578 -0.11011 -0.053861 -0.0049817 -0.050933
1164 -0.14765 -0.13393 -0.069934 -0.030914 -0.076382
1165 -0.13824 -0.092265 -0.050767 -0.012706 -0.064211
1166 -0.11217 -0.091068 -0.077921 -0.038769 -0.04984
1167 -0.12791 0.13151 -0.082834 -0.048181 -0.081489
1168 -0.098809 0.22146 -0.065178 -0.032473 -0.058958
1169 -0.080372 0.28389 -0.081321 -0.038505 -0.059197
1170 -0.1157 0.11008 -0.080984 -0.075368 -0.077466
1171 0.03094 0.046609 -0.074128 -0.05802 -0.049025
1172 0.15772 -0.018284 -0.10255 -0.069342 -0.070154
1173 0.22436 0.0088835 -0.082035 -0.064594 -0.056743
1174 0.23927 -0.022129 -0.084848 -0.067967 -0.052722
1175 0.20823 -0.021562 -0.074291 -0.052559 -0.069181
1176 0.09768 -0.019744 -0.096295 -0.079301 -0.07022
1177 0.027927 -0.044637 -0.077538 -0.075064 -0.043529
1178 0.020383 -0.04018 -0.085492 -0.087196 -0.048858
1179 -0.0018711 -0.046452 -0.087565 -0.10389 -0.058197
1180 -0.012405 -0.070215 -0.10497 -0.10673 -0.083167
1181 0.0026211 -0.040788 -0.095822 -0.089243 -0.070536
1182 -0.044933 -0.07659 -0.10251 -0.10646 -0.081965
1183 -0.028717 -0.051153 -0.10437 -0.099117 -0.074024
1184 -0.05735 -0.051215 -0.087322 -0.09848 -0.063583
1185 -0.055114 -0.059198 -0.10873 -0.10613 -0.066352
1186 -0.034018 -0.037911 -0.099319 -0.10915 -0.063111
1187 -0.083762 -0.062893 -0.10889 -0.093316 -0.07725
1188 -0.079926 -0.068916 -0.11043 -0.11857 -0.057859
1189 -0.04204 -0.057629 -0.10982 -0.10666 -0.062158
1190 -0.064394 -0.081481 -0.11295 -0.13149 -0.10063
1191 -0.093427 -0.066624 -0.10899 -0.13566 -0.075156
1192 -0.063861 -0.087056 -0.12071 -0.13897 -0.035975
1193 -0.085815 -0.074039 -0.11213 -0.13747 -0.070474
1194 -0.061279 -0.028642 -0.082706 -0.10844 -0.053683
1195 -0.078353 0.10284 -0.12459 -0.15723 -0.053882
1196 -0.098607 0.22959 -0.1051 -0.11685 -0.070191
1197 -0.067061 0.21292 -0.11081 -0.13035 -0.044321
1198 -0.095875 0.10455 -0.11322 -0.1434 -0.05635
1199 -0.057598 0.043905 -0.10545 -0.14977 -0.055099
1200 -0.093102 0.016323 -0.10472 -0.14709 -0.056178
1201 -0.078566 0.01641 -0.12139 -0.16242 -0.030317
1202 -0.10792 -0.0046027 -0.12226 -0.15904 -0.060636
1203 -0.079234 0.0062247 -0.11663 -0.15638 -0.063495
1204 -0.095248 0.015422 -0.10144 -0.15132 -0.044264
1205 -0.067002 0.033879 -0.10296 -0.14405 -0.058593
1206 -0.075495 0.028737 -0.11634 -0.15918 -0.051662
1207 -0.10825 0.013464 -0.12287 -0.1624 -0.069881
1208 -0.093103 0.0019916 -0.096804 -0.16115 -0.05706
1209 -0.11867 -0.0014811 -0.12923 -0.17797 -0.072599
1210 -0.111 -0.0075837 -0.13973 -0.18288 -0.075848
1211 -0.1363 0.0035337 -0.11252 -0.17935 -0.073707
1212 -0.085629 0.071421 -0.11153 -0.16581 -0.058206
1213 -0.082673 0.25391 -0.11472 -0.18058 -0.030706
1214 -0.10961 0.29177 -0.10907 -0.17806 -0.064655
1215 -0.06789 0.17766 -0.097337 -0.16491 -0.053374
1216 -0.052774 0.10389 -0.10493 -0.16615 -0.065393
1217 0.17756 0.026848 -0.13066 -0.17721 -0.071372
1218 0.24304 0.032915 -0.12768 -0.18413 -0.027271
1219 0.28454 0.021763 -0.11922 -0.18301 -0.05042
1220 0.25553 -0.00171 -0.11053 -0.17975 -0.065869
1221 0.11981 -0.021983 -0.14383 -0.215 -0.085408
1222 0.057083 -0.013195 -0.12347 -0.18074 -0.038467
1223 0.052019 -0.016968 -0.11517 -0.17617 -0.073996
1224 -0.018415 -0.03785 -0.14419 -0.20252 -0.1009
1225 0.013221 -0.031213 -0.1214 -0.18727 -0.045334
1226 -0.035503 -0.047606 -0.14237 -0.19433 -0.052833
1227 -0.0075366 -0.0036784 -0.12828 -0.18399 -0.046732
1228 -0.02917 -0.042471 -0.11148 -0.19371 -0.058191
1229 -0.037834 -0.033764 -0.11086 -0.19504 -0.04301
1230 -0.018048 -0.029726 -0.10452 -0.16686 -0.07065
1231 -0.036772 -0.079139 -0.12756 -0.19588 -0.076909
1232 -0.038966 -0.051962 -0.13244 -0.20186 -0.065548
1233 -0.07022 -0.049784 -0.1333 -0.18403 -0.087827
1234 -0.054334 -0.052037 -0.1113 -0.18043 -0.058896
1235 -0.071418 -0.070239 -0.13002 -0.20739 -0.055685
1236 -0.050541 -0.058702 -0.12717 -0.18842 -0.051234
1237 -0.097435 -0.074485 -0.13503 -0.19393 -0.071973
1238 -0.10676 -0.034917 -0.13 -0.2134 -0.064722
1239 -0.048373 0.27049 -0.12802 -0.20133 -0.058401
1240 -0.047007 0.24015 -0.12834 -0.21368 -0.0726
1241 -0.080671 0.22124 -0.13424 -0.19525 -0.065449
1242 -0.096405 0.071772 -0.14603 -0.20585 -0.095178
1243 -0.073428 0.07273 -0.10195 -0.17534 -0.035857
1244 -0.064702 0.008657 -0.11682 -0.1943 -0.079726
1245 -0.1227 -0.020346 -0.14113 -0.20785 -0.066275
1246 -0.06977 0.0031417 -0.1339 -0.20989 -0.063074
1247 -0.093904 -0.017751 -0.14291 -0.21851 -0.10515
1248 -0.11252 -0.033534 -0.12196 -0.21292 -0.098013
1249 -0.12187 -0.054466 -0.14104 -0.2141 -0.063112
1250 -0.1074 -0.020069 -0.14933 -0.19964 -0.068901
1251 -0.11656 -0.047351 -0.12996 -0.21024 -0.07038
1252 0.011277 -0.016014 -0.11611 -0.20867 -0.072559
1253 0.18998 -0.035397 -0.13889 -0.2041 -0.058508
1254 0.25483 -0.057109 -0.14223 -0.21517 -0.082237
1255 0.29261 -0.013802 -0.12811 -0.20153 -0.071376
1256 0.18238 0.10551 -0.13176 -0.21502 -0.052085
1257 0.089127 0.2873 0.0332 -0.20922 -0.082654
1258 0.072764 0.30256 0.12414 -0.18977 -0.086953
1259 0.01867 0.12601 0.074213 -0.20911 -0.050332
1260 0.0094959 0.070195 0.10061 -0.20926 -0.063491
1261 -0.005358 0.039762 -0.012884 -0.19737 -0.04355
1262 0.0028382 0.02725 -0.059067 -0.20457 -0.058109
1263 -0.027056 0.010527 -0.06326 -0.21241 -0.068259
1264 -0.02962 0.0097544 -0.065564 -0.21998 -0.073068
1265 -0.017963 0.00025179 -0.061787 -0.19567 -0.075597
1266 -0.0069773 0.011799 -0.078541 -0.19578 -0.064286
1267 -0.050671 0.0021865 -0.081124 -0.20878 -0.070365
1268 -0.034365 -0.0084361 -0.066067 -0.21184 -0.077294
1269 -0.015879 -0.023799 -0.090701 -0.20996 -0.067593
1270 0.018697 0.018489 -0.070594 -0.20209 -0.055562
1271 -0.0004666 0.14237 -0.097678 -0.20349 -0.069991
1272 -0.0064905 0.28027 -0.086651 -0.20929 -0.08422
1273 0.021506 0.29345 -0.096364 -0.19795 -0.080019
1274 -0.014438 0.16757 -0.10722 -0.21736 -0.076008
1275 -0.0031821 0.1033 -0.097111 -0.20031 -0.077237
1276 -0.031246 0.046583 -0.092555 -0.20253 -0.064006
1277 -0.0202 0.02845 -0.10598 -0.21081 -0.067795
1278 -0.062724 0.0078976 -0.1025 -0.21069 -0.077174
1279 -0.0081375 0.038815 -0.080475 -0.18838 -0.042973
1280 -0.022191 -0.0070676 -0.12343 -0.20224 -0.081373
1281 -0.034055 0.0093897 -0.083312 -0.19308 -0.057052
1282 -0.034139 0.0090871 -0.096385 -0.20437 -0.066201
1283 -0.030903 -0.0077955 -0.089038 -0.19771 -0.06032
1284 -0.010887 -0.0041681 -0.1011 -0.19257 -0.046839
1285 -0.0001707 -0.0076408 -0.098045 -0.20096 -0.064748
1286 0.15084 -0.010683 0.030741 -0.19034 -0.044937
1287 0.29562 -0.019606 0.13801 -0.17896 -0.047376
1288 0.31669 -0.023319 0.10131 -0.18813 -0.066135
1289 0.38562 -0.023841 0.11981 -0.14764 -0.042074
1290 0.20949 -0.020894 0.0012178 -0.17238 -0.066183
1291 0.14122 -0.051057 -0.0037556 -0.15896 -0.052912
1292 0.1106 -0.0072792 -0.029969 -0.13298 -0.054641
1293 0.076778 -0.018082 -0.065792 -0.13787 -0.05773
1294 0.061825 0.18992 -0.057586 -0.15968 -0.077559
1295 0.088941 0.32878 -0.043759 -0.11035 -0.033948
1296 0.060907 0.30118 -0.046163 -0.10422 -0.045327
1297 0.019383 0.15776 -0.068816 -0.14272 -0.054527
1298 0.00049907 0.071465 -0.082849 -0.12805 -0.077916
1299 0.016725 0.025222 -0.078163 0.027088 -0.072605
1300 0.053951 0.02961 -0.083856 0.0071458 -0.059244
1301 0.20518 0.021927 -0.06953 -0.043176 -0.056603
1302 0.31551 0.0084346 -0.075023 -0.056889 -0.078892
1303 0.39693 0.0038619 -0.078056 -0.060751 -0.079941
1304 0.33058 0.0023893 -0.07526 -0.064653 -0.04804
1305 0.27824 -0.025103 -0.086553 -0.070036 -0.043889
1306 0.18824 -0.0077359 -0.089577 -0.064998 -0.045848
1307 0.13495 -0.028269 -0.08824 -0.07421 -0.046727
1308 0.13828 -0.013411 -0.063933 -0.039182 -0.030836
1309 0.11499 -0.021754 -0.084397 -0.055955 -0.022075
1310 0.12645 -0.050706 -0.09721 -0.078007 -0.041634
1311 0.16301 -0.025849 -0.061804 -0.063489 -0.014013
1312 0.17282 -0.039492 -0.080037 -0.057782 -0.0078724
1313 0.17633 -0.047654 -0.09144 -0.070974 -0.020851
1314 0.32329 -0.011937 -0.058984 -0.033956 -0.015591
1315 0.41872 0.03824 -0.089367 -0.066458 -0.02644
1316 0.46704 0.28195 -0.10261 -0.073041 -0.00069867
1317 0.38173 0.2921 -0.094764 -0.061763 -0.021858
1318 0.31657 0.20053 -0.108 -0.065035 0.00094321
1319 0.25788 0.09996 0.10714 -0.061828 0.017214
1320 0.20444 0.033407 0.14213 -0.05303 0.044975
1321 0.24994 0.072375 0.16836 -0.024662 0.053856
1322 0.19809 0.035332 0.095469 -0.042864 0.037547
1323 0.14185 0.0048894 0.0021257 -0.065297 0.035408
1324 0.15685 -0.0021032 -0.043128 -0.056759 0.013629
1325 0.13149 -0.0063059 -0.049711 -0.072241 -0.01929
1326 0.12369 -0.020348 -0.056665 -0.029213 0.017711
1327 0.086867 -0.044121 -0.061818 0.13395 -0.0080483
1328 0.12365 -0.023074 -0.056631 0.17769 0.015353
1329 0.10204 -0.040366 -0.051515 0.0596 0.015774
1330 0.069655 0.25077 -0.054658 0.011717 0.0052745
1331 0.059092 0.25552 -0.082172 -0.043845 -0.0030646
1332 0.071058 0.29815 -0.055345 -0.027847 0.018786
1333 0.056264 0.10465 -0.089198 -0.081559 -0.012193
1334 0.08505 0.06462 -0.071072 -0.061202 0.0043482
1335 0.065536 0.051888 -0.065695 -0.066804 0.028799
1336 0.019542 0.0013552 -0.079288 0.018814 0.02146
1337 0.016568 -0.0061374 -0.076572 0.17593 -0.0055889
1338 -0.0060455 -0.01687 -0.074505 0.20673 -0.008318
1339 -0.0073693 -0.0063126 -0.060839 0.26369 0.0056229
1340 0.0078668 -0.0071853 -0.088952 0.10573 -0.020166
1341 -0.016227 -0.016208 -0.091705 0.054182 0.0044048
1342 -0.020691 -0.034941 -0.083099 0.00699 -0.018084
1343 -0.044575 -0.052633 -0.10737 -0.00028225 -0.013383
1344 -0.016439 0.16992 -0.089096 -0.0021045 0.024638
1345 -0.015143 0.23998 -0.086419 0.15058 -0.010001
1346 0.078324 0.21028 -0.094222 0.24901 0.0095195
1347 0.29951 0.10904 -0.075656 0.30034 0.02727
1348 0.35965 0.034204 -0.098659 0.22202 0.0019714
1349 0.39216 0.029751 -0.071293 0.15443 -0.0017776
1350 0.29713 0.00051845 -0.090246 0.092232 -0.0071467
1351 0.1601 -0.016704 -0.081999 0.0674 0.0095642
1352 0.13906 -0.014077 -0.068353 0.077167 -0.0093848
1353 0.11174 0.0074506 -0.028806 0.072915 -0.0023639
1354 0.093843 -0.0073821 0.16894 0.19342 -0.016863
1355 0.031999 -0.038795 0.20163 0.29815 -0.014152
1356 0.077425 -0.0055273 0.28074 0.33669 -0.0091111
1357 0.030831 -0.01895 0.2282 0.34569 -0.02422
1358 0.030117 -0.014683 0.16405 0.22236 0.010511
1359 0.076213 0.0069748 0.10046 0.15341 0.017402
1360 0.05447 0.29362 0.05422 0.14032 0.025093
1361 0.037506 0.3279 0.025287 0.085987 -0.010466
1362 0.018902 0.21704 -0.00051684 0.052834 -0.0060154
1363 -0.016152 0.14148 0.02655 0.27338 -0.010254
1364 -0.024796 0.060652 0.016296 0.35138 -0.032774
1365 -0.03196 0.034859 0.008633 0.39245 -0.0035326
1366 0.00099633 0.017586 0.01145 0.40714 -0.037492
1367 -0.015178 -0.0040062 -0.0090638 0.36743 -0.019691
1368 -0.0064614 0.023951 0.016993 0.3113 0.02596
1369 -0.047235 -0.030981 -0.029741 0.25431 0.0037712
1370 -0.074839 -0.027144 -0.021794 0.40089 0.0017621
1371 -0.041353 -0.0043067 -0.014617 0.46949 0.038113
1372 -0.049247 -0.029729 -0.023441 0.45185 0.003004
1373 0.19132 0.10926 -0.022934 0.50028 -0.0052451
1374 0.25043 0.26068 -0.047008 0.45866 -0.027664
1375 0.27312 0.32066 -0.002811 0.53497 0.014317
1376 0.19731 0.15765 -0.015054 0.50705 -0.010442
1377 0.071614 0.042388 0.19581 0.54638 -0.016321
1378 0.04582 0.026745 0.26907 0.53531 0.0045696
1379 0.020636 0.021242 0.3059 0.53046 -0.0034194
1380 -0.011568 -0.01387 0.27125 0.54682 -0.0044385
1381 -0.030112 -0.022803 0.24516 0.52941 -0.030178
1382 -0.020905 -0.011286 0.13743 0.52231 -0.0093066
1383 -0.013159 -0.018258 0.064912 0.54804 -0.010076
1384 -0.046883 -0.038151 0.070058 0.53062 0.0054653
1385 -0.012217 -0.0067535 0.075145 0.55806 0.022716
1386 -0.024731 -0.022356 0.073132 0.5051 0.048147
1387 -0.065765 -0.065509 0.029088 0.38478 0.078988
1388 -0.045539 -0.042781 0.042005 0.34581 0.085339
1389 -0.046703 -0.031034 0.020201 0.31062 0.06642
1390 -0.051216 -0.040707 0.024698 0.26366 0.014661
1391 -0.03882 -0.0086493 0.055665 0.28485 0.053542
1392 -0.060444 -0.055572 0.010741 0.26673 0.040933
1393 -0.072988 -0.046005 0.012118 0.27993 0.028684
1394 -0.059392 -0.059957 0.017374 0.27406 0.044515
1395 -0.055906 -0.07076 0.009371 0.27683 0.054456
1396 -0.09523 -0.092542 -0.027632 0.20762 -0.0065935
1397 -0.042133 -0.063815 0.15317 0.25192 0.026037
1398 -0.074687 -0.075748 0.31301 0.20808 0.020908
1399 -0.085501 -0.07883 0.34379 0.19871 0.021129
1400 -0.047495 -0.047443 0.40635 0.21607 0.0116
1401 -0.052569 -0.071626 0.42821 0.18714 0.037561
1402 -0.10116 -0.096808 0.37553 0.13537 0.0041022
1403 -0.054177 -0.069451 0.35994 0.16016 0.022243
1404 -0.05999 -0.087073 0.22969 0.1353 0.018804
1405 -0.080114 -0.074856 0.16294 0.11778 -0.007195
1406 -0.072668 0.16741 0.15613 0.11605 0.023516
1407 -0.059542 0.26969 0.14087 0.12717 0.069767
1408 -0.097936 0.17626 0.10925 0.091629 -0.0029522
1409 -0.07627 0.12764 0.12537 0.12258 0.0011688
1410 -0.097064 0.052101 0.10153 0.081955 0.0035997
1411 -0.090948 0.012058 0.11806 0.081113 0.035181
1412 -0.10953 -0.045094 0.094623 0.05207 0.021652
1413 -0.13244 -0.065997 0.05507 0.038768 0.0035925
1414 -0.10798 -0.05041 0.073346 0.050076 0.011763
1415 -0.091493 -0.041072 0.29607 0.078224 0.023974
1416 -0.088377 -0.073325 0.38624 0.058201 0.011315
1417 -0.15533 -0.093548 0.36719 0.028249 0.0060763
1418 -0.084605 -0.06301 0.41712 0.046947 0.024187
1419 -0.11747 -0.070403 0.46184 0.043144 0.0012682
1420 -0.13045 -0.074765 0.491 0.028692 0.013769
1421 -0.12303 -0.089448 0.46484 0.01509 0.00547
1422 -0.16672 -0.11814 0.42772 0.00090757 0.014321
1423 -0.13162 -0.062003 0.49787 0.058805 0.027872
1424 -0.12842 -0.10844 0.49015 -0.018877 -0.026507
1425 -0.11572 -0.057129 0.5391 0.019671 0.0074438
1426 -0.10843 -0.077801 0.46936 0.00028844 0.041215
1427 -0.12649 0.036686 0.38078 -0.031004 0.015076
1428 -0.070733 0.25019 0.30352 0.0052239 0.018117
1429 0.16889 0.26603 0.25047 -0.049438 0.037548
1430 0.27749 0.20728 0.22559 -0.031371 0.043539
1431 0.29757 0.090276 0.2361 -0.040583 0.044499
1432 0.2799 0.021153 0.22734 -0.065125 0.03208
1433 0.17203 0.0235 0.20132 -0.029858 0.028191
1434 0.086594 -0.024272 0.22527 -0.05072 -0.0038277
1435 0.02642 -0.018415 0.20614 -0.042052 0.0087032
1436 0.017476 -0.048698 0.37357 -0.068254 -0.011696
1437 -0.008218 -0.01838 0.48217 -0.031427 0.0079151
1438 0.0024781 -0.020833 0.50796 -0.039759 -0.018884
1439 -0.00040573 -0.039935 0.4562 -0.054021 0.009237
1440 -0.02183 -0.045048 0.50981 -0.058623 -0.011242
1441 -0.056163 -0.028651 0.4905 -0.039126 0.014879
1442 -0.047107 -0.035713 0.51302 -0.040938 -0.00099021
1443 -0.042921 -0.036166 0.54643 -0.05636 -0.013029
1444 -0.057975 -0.059369 0.52655 -0.079043 -0.017958
1445 -0.060719 -0.061731 0.49988 -0.071065 -0.015077
1446 -0.027963 -0.050364 0.44469 -0.087887 -0.025646
1447 -0.056777 -0.049526 0.33453 -0.079489 0.029624
1448 -0.1034 -0.062269 0.26447 -0.11673 -0.019215
1449 -0.030564 -0.056012 0.29415 -0.087394 -0.017394
1450 -0.057788 -0.053374 0.26591 -0.10734 0.012417
1451 -0.066082 -0.072227 0.25206 -0.10134 -0.0076317
1452 -0.061856 -0.05293 0.26953 -0.088841 0.022629
1453 -0.0633 -0.064062 0.26197 -0.10286 0.02626
1454 -0.058374 -0.081515 0.27486 -0.10176 0.060731
1455 -0.088018 -0.10248 0.22191 -0.10552 0.064772
1456 -0.066171 -0.07391 0.21809 -0.11646 0.040843
1457 -0.095755 -0.096813 0.20832 -0.12524 0.070924
1458 -0.083469 -0.090695 0.19643 -0.12423 0.072845
1459 -0.099473 -0.082458 0.19564 -0.12781 0.091046
1460 -0.067687 -0.089341 0.18367 -0.12158 0.049797
1461 -0.074031 -0.081343 0.16476 -0.11986 0.046858
1462 -0.082865 -0.077246 0.18391 -0.094814 0.045589
1463 -0.091528 -0.11604 0.14648 -0.11995 0.03961
1464 -0.10618 -0.10295 0.14997 -0.14758 0.03689
1465 -0.081886 -0.089994 0.15307 -0.11014 0.016521
1466 -0.10652 -0.037196 0.1218 -0.12958 0.044532
1467 -0.074554 0.28743 0.13533 -0.099415 0.014753
1468 -0.054998 0.33953 0.11994 -0.11203 0.036544
1469 0.066688 0.17979 0.11247 -0.11995 0.047565
1470 0.27891 0.070663 0.10488 -0.11507 0.061326
1471 0.35364 0.024421 0.11334 -0.11443 0.042137
1472 0.31494 -0.024442 0.093859 -0.087546 0.036228
1473 0.24476 -0.019295 0.10489 -0.10595 0.027079
1474 0.15909 -0.028857 0.097483 -0.097561 0.03669
1475 0.073975 -0.0404 0.059429 -0.11018 0.014921
1476 0.045841 -0.029043 0.092346 -0.095276 0.031772
1477 0.013227 -0.052575 0.057292 -0.11326 0.023653
1478 0.030004 -0.074998 0.035119 -0.13112 0.013854
1479 0.01261 -0.046721 0.041476 -0.11433 0.0018546
1480 0.0081259 -0.064153 0.041012 -0.12709 0.029486
1481 0.003452 -0.090966 0.031049 -0.14506 0.018816
1482 -0.0033819 -0.069338 0.033755 -0.12973 0.022537
1483 0.0064143 -0.068451 0.046102 -0.13887 0.0058583
1484 -0.01701 -0.069424 0.020889 -0.13168 0.025399
1485 0.037847 0.23159 0.044595 -0.12648 0.0436
1486 0.047613 0.29639 0.020752 -0.12714 0.013931
1487 0.033069 0.27216 0.0026784 -0.1355 0.033012
1488 -0.0075351 0.12722 -0.008475 -0.15766 0.012073
1489 0.029621 0.047873 -0.00055839 -0.13408 0.027014
1490 0.10096 0.0055206 -0.026802 -0.15779 0.022365
1491 0.33368 -0.022912 -0.024075 -0.15207 0.037096
1492 0.39885 0.0053453 -0.021979 -0.14094 0.041737
1493 0.42307 -0.0087273 -0.001282 -0.15326 0.027708
1494 0.36572 -0.02093 -0.017845 -0.14806 0.036099
1495 0.26344 -0.020313 -0.024049 -0.16171 0.04165
1496 0.21539 0.19084 -0.0088722 -0.15143 0.032981
1497 0.18005 0.32258 -0.030446 -0.15053 0.013181
1498 0.16651 0.44669 -0.014149 -0.12393 0.017342
1499 0.094862 0.22644 -0.049942 -0.13586 0.032363
1500 0.10638 0.11948 -0.042456 -0.14471 0.021984
1501 0.10454 0.085772 -0.033349 -0.15266 0.010695
1502 0.092371 0.065639 -0.032063 -0.13599 0.031496
1503 0.089737 0.045956 -0.051486 -0.1193 0.025157
1504 0.14147 0.055534 -0.035919 -0.12954 0.022978
1505 0.36918 -0.00054882 -0.037243 -0.16188 0.049249
1506 0.46636 0.21724 -0.059096 -0.16185 0.11084
1507 0.47079 0.3429 -0.04563 -0.12431 0.12822
1508 0.50105 0.39154 -0.052893 -0.14818 0.19156
1509 0.45114 0.41563 -0.067526 -0.16458 0.15749
1510 0.41862 0.38961 -0.05453 -0.15049 0.15912
1511 0.40391 0.56079 -0.023973 -0.12222 0.15685
1512 0.36436 0.38685 -0.047937 -0.15347 0.11792
1513 0.44396 0.3234 -0.0379 -0.1302 0.10651
1514 0.40417 0.18899 -0.047483 -0.11858 0.061917
1515 0.56183 0.19726 -0.054017 -0.12961 0.062428
1516 0.60167 0.15294 -0.05284 -0.12685 0.086359
1517 0.60997 0.13756 -0.082684 -0.1362 0.06147
1518 0.61651 0.42883 -0.050437 -0.12552 0.081081
1519 0.57996 0.53259 -0.07117 -0.13474 0.059672
1520 0.63642 0.54954 -0.064274 -0.13114 0.088993
1521 0.64705 0.5228 -0.083867 -0.11173 0.050824
1522 0.6227 0.55265 -0.073631 -0.10711 0.077065
1523 0.61966 0.49804 -0.086494 -0.11663 0.042866
1524 0.62882 0.63182 -0.066867 -0.11991 0.074947
1525 0.6042 0.62434 -0.074371 -0.12471 0.088588
1526 0.6356 0.62968 -0.097574 -0.11632 0.1326
1527 0.63748 0.64737 -0.097868 -0.11391 0.12774
1528 0.6197 0.60639 -0.090581 -0.10968 0.13211
1529 0.67115 0.64512 -0.095244 -0.11445 0.17681
1530 0.64691 0.62695 -0.094188 -0.11808 0.2088
1531 0.57701 0.64737 -0.10992 -0.11465 0.21759
1532 0.58878 0.71788 -0.072925 -0.086543 0.1887
1533 0.50793 0.67783 -0.096958 -0.11525 0.18419
1534 0.40792 0.60884 -0.10169 -0.097768 0.14081
1535 0.42282 0.72879 -0.097605 -0.09598 0.10644
1536 0.36188 0.67322 -0.12223 -0.12134 0.096908
1537 0.36723 0.68119 -0.10988 -0.1194 0.10396
1538 0.34098 0.66534 -0.10705 -0.12052 0.10389
1539 0.33945 0.66671 -0.088698 -0.091489 0.089051
1540 0.36402 0.67863 -0.093962 0.083098 0.085392
1541 0.34561 0.71104 -0.093985 0.15537 0.10657
1542 0.285 0.61245 -0.10604 0.087474 0.073044
1543 0.29323 0.51052 -0.11546 0.073552 0.093285
1544 0.25555 0.39491 -0.13464 -0.035051 0.11105
1545 0.23046 0.39154 -0.11794 -0.063973 0.069957
1546 0.25211 0.36541 -0.11164 -0.072735 0.083498
1547 0.25114 0.37547 -0.10346 -0.077298 0.055599
1548 0.28848 0.40097 -0.097009 -0.06166 0.094889
1549 0.22606 0.36308 -0.10809 -0.077802 0.09034
1550 0.15186 0.29025 -0.13626 -0.091504 0.047161
1551 0.18681 0.31532 -0.092619 -0.060187 0.057202
1552 0.16954 0.28468 -0.10983 -0.055229 0.079793
1553 0.14901 0.25957 -0.13358 -0.10332 0.060364
1554 0.1391 0.24977 -0.11196 -0.079874 0.040135
1555 0.13298 0.24874 -0.11877 -0.049496 0.064146
1556 0.098942 0.18178 -0.096406 0.18438 0.043427
1557 0.084438 0.20227 0.055251 0.19361 0.031248
1558 0.090134 0.19043 0.1216 0.10889 0.031409
1559 0.090941 0.15943 0.038404 0.016625 0.04349
1560 0.1007 0.1556 -0.03812 -0.0054872 0.046011
1561 0.084823 0.15649 -0.086643 -0.060459 0.011302
1562 0.035889 0.080631 -0.13887 -0.069752 -0.0039574
1563 0.060865 0.089949 -0.10429 -0.057094 0.0049036
1564 0.077431 0.13192 -0.089063 0.0081237 0.025634
1565 0.031027 0.063354 -0.10346 0.12038 0.044695
1566 -0.010586 0.068581 -0.11225 0.21846 0.0054064
1567 0.01071 0.044868 -0.11238 0.16742 0.015077
1568 0.016766 0.038576 -0.11889 0.062505 0.010618
1569 -0.00096802 0.029233 -0.10905 0.00099228 0.017819
1570 -0.0063719 0.0508 -0.090164 -0.0004 0.05581
1571 0.023214 0.050788 -0.10762 -0.00017228 0.037451
1572 0.02535 0.056295 -0.0951 -0.0011446 0.040872
1573 0.017637 0.044583 -0.097854 0.0063332 0.036463
1574 0.0093927 0.02846 -0.10137 0.15178 0.038574
1575 -0.048041 -0.024893 -0.12115 0.22069 0.0036448
1576 0.017625 0.033135 -0.077724 0.27687 0.040336
1577 -0.045339 -0.007878 -0.086577 0.23891 0.019447
1578 0.016677 0.023599 -0.084071 0.16193 0.037718
1579 -0.032207 -0.019483 -0.080444 0.074379 0.021009
1580 0.019899 0.018294 -0.093358 0.080757 0.03443
1581 -0.019344 -0.015299 -0.050441 0.061855 0.05092
1582 -0.033578 -0.040111 0.13733 0.030193 0.048801
1583 -0.019952 -0.038554 0.21794 0.24141 0.022202
1584 -0.028636 -0.042056 0.21452 0.36859 0.0063033
1585 -0.02762 -0.007609 0.068215 0.40457 0.038094
1586 -0.040114 -0.024752 0.010902 0.3968 0.079965
1587 -0.038128 -0.048094 -0.013771 0.30773 0.18022
1588 -0.046891 -0.058697 -0.030105 0.20285 0.13136
1589 -0.051455 -0.04784 -0.029308 0.16821 0.19909
1590 -0.084299 -0.057802 -0.035742 0.15642 0.15656
1591 -0.078193 -0.068715 -0.053305 0.37941 0.15403
1592 -0.057177 -0.012617 -0.030878 0.46488 0.11751
1593 -0.044381 0.00095996 -0.0083818 0.48077 0.093562
1594 -0.057785 -0.057373 -0.050995 0.41022 0.080213
1595 -0.10794 -0.095745 -0.046399 0.30868 0.084164
1596 -0.067032 -0.072008 -0.027582 0.27023 0.078685
1597 -0.10479 -0.090311 -0.050525 0.37492 0.1073
1598 -0.10068 -0.10435 -0.054139 0.45389 0.051246
1599 -0.087754 -0.093166 -0.036262 0.53906 0.065557
1600 -0.097378 -0.10431 0.081224 0.51415 0.070248
1601 -0.085242 -0.097621 0.25246 0.47821 0.071639
1602 -0.087246 -0.097604 0.24664 0.4648 0.11369
1603 -0.081809 -0.11019 0.1718 0.41908 0.083471
1604 -0.10091 -0.11638 0.068021 0.55401 0.16421
1605 -0.057907 -0.077922 0.058067 0.59611 0.20151
1606 -0.077591 -0.096514 0.025444 0.56443 0.19384
1607 -0.093885 -0.12034 -0.019159 0.59824 0.2029
1608 -0.084139 -0.11612 0.013567 0.60795 0.18716
1609 -0.090693 -0.10017 -0.0037562 0.52293 0.16895
1610 -0.10627 -0.10302 -0.02122 0.4784 0.14223
1611 -0.11932 -0.13685 -0.026473 0.62823 0.12158
1612 -0.10414 -0.14581 -0.0056963 0.60041 0.12154
1613 -0.13833 -0.11234 -0.01567 0.62168 0.12687
1614 -0.10614 -0.10337 -0.010503 0.61632 0.12076
1615 -0.14389 -0.14116 0.00063346 0.61686 0.11114
1616 -0.1457 -0.13885 -0.03245 0.59343 0.088113
1617 -0.14538 -0.15625 -0.052593 0.57685 0.070254
1618 -0.16037 -0.17615 -0.050967 0.5702 0.062595
1619 -0.1404 -0.15022 -0.03426 0.58066 0.080246
1620 -0.15524 -0.17955 0.17601 0.5738 0.049187
1621 -0.17683 -0.16635 0.29094 0.59032 0.052298
1622 -0.17239 -0.16511 0.3218 0.58707 0.067639
1623 -0.1582 -0.14778 0.27511 0.63645 0.06886
1624 -0.1469 -0.16227 0.11321 0.57693 0.063951
1625 -0.17087 -0.1295 0.063969 0.58178 0.078992
1626 -0.11738 -0.099587 0.057176 0.61601 0.070413
1627 -0.1568 -0.12719 0.041903 0.55076 0.063424
1628 -0.18137 -0.1595 0.0020493 0.57904 0.072015
1629 -0.16176 -0.16068 0.0054559 0.60973 0.069106
1630 -0.14018 -0.14239 0.029302 0.58173 0.12133
1631 -0.19481 -0.16932 -0.0022609 0.55865 0.12652
1632 -0.15742 -0.11995 0.013926 0.6457 0.19543
1633 -0.17618 -0.16341 0.0049523 0.51593 0.17261
1634 -0.15992 -0.16047 -0.0024911 0.41623 0.15928
1635 -0.14851 -0.13639 0.0005855 0.40614 0.11592
1636 -0.15626 -0.14868 -0.0035479 0.34267 0.10229
1637 -0.14266 -0.12629 -0.0035913 0.32983 0.086493
1638 -0.12844 -0.13413 0.0015753 0.32801 0.11072
1639 -0.15682 -0.12199 -0.010138 0.3245 0.081375
1640 -0.14366 -0.12758 -0.019171 0.32873 0.10157
1641 -0.14617 -0.15438 -0.0075749 0.2907 0.078707
1642 -0.15898 -0.13517 0.20875 0.30069 0.092328
1643 -0.14461 -0.13188 0.32614 0.2688 0.096489
1644 -0.13789 -0.15791 0.32325 0.26984 0.12678
1645 -0.11836 -0.15035 0.32833 0.2605 0.15529
1646 -0.14104 -0.13227 0.34762 0.27795 0.23648
1647 -0.14555 -0.17376 0.17444 0.24587 0.21956
1648 -0.16959 -0.15485 0.11512 0.23319 0.23081
1649 -0.1678 -0.17264 0.070318 0.21507 0.22112
1650 -0.18811 -0.17707 0.084435 0.18542 0.22594
1651 -0.13317 -0.177 0.056491 0.19881 0.22589
1652 0.096911 -0.17976 0.056978 0.1785 0.19655
1653 0.14776 -0.19285 0.030624 0.14493 0.1323
1654 0.26415 -0.15475 0.079251 0.17344 0.1551
1655 0.18001 -0.16412 0.039288 0.1481 0.10983
1656 0.070066 -0.145 0.048124 0.13997 0.15953
1657 -0.017298 -0.16555 0.29942 0.16758 0.13285
1658 0.020238 -0.1205 0.41513 0.16592 0.16535
1659 -0.077236 -0.17726 0.40474 0.10568 0.082704
1660 -0.03638 -0.15589 0.40026 0.11047 0.14681
1661 -0.064813 -0.17952 0.2316 0.1088 0.082556
1662 -0.11185 -0.20158 0.15594 0.07879 0.068077
1663 -0.091551 -0.17567 0.1331 0.073648 0.088468
1664 -0.049195 -0.1786 0.10991 0.067666 0.079749
1665 -0.12418 -0.18697 0.068224 0.063223 0.057169
1666 -0.094693 -0.17746 0.08565 0.056731 0.05436
1667 -0.059077 -0.15215 0.089167 0.066079 0.092671
1668 -0.071841 -0.15201 0.077613 0.036866 0.093692
1669 -0.077614 -0.15343 0.30524 0.055744 0.089373
1670 -0.076048 -0.16586 0.41359 0.044512 0.071324
1671 -0.033402 -0.12616 0.43752 0.03121 0.078035
1672 -0.062766 -0.15017 0.462 0.032777 0.082596
1673 -0.05274 -0.14843 0.4663 0.050245 0.097457
1674 -0.057524 -0.13552 0.45753 0.048693 0.088668
1675 -0.068068 -0.16636 0.58168 0.020851 0.090059
1676 -0.072371 -0.17235 0.5223 0.026598 0.06538
1677 -0.075315 -0.16762 0.44181 -0.0088841 0.038621
1678 -0.066529 -0.14919 0.32884 0.0072437 0.062362
1679 -0.019943 -0.14386 0.2562 0.0056814 0.062343
1680 0.30459 -0.15102 0.23207 -0.0071109 0.040844
1681 0.34191 -0.055821 0.22546 -0.0041332 0.029204
1682 0.33965 0.10957 0.204 0.0027545 0.061045
1683 0.35566 0.11262 0.21015 -0.013938 0.065226
1684 0.24902 -0.018109 0.35981 -0.02252 0.080897
1685 0.11941 -0.071222 0.49194 -0.019952 0.035948
1686 0.09344 -0.098814 0.51544 -0.021855 0.066409
1687 0.033386 -0.10143 0.59387 -0.0070969 0.05882
1688 0.019202 -0.10901 0.62174 -0.035909 0.077561
1689 0.031248 -0.096312 0.62876 -0.0044214 0.095912
1690 0.024344 -0.095045 0.62186 -0.014464 0.12831
1691 -0.0057994 -0.10785 0.61778 -0.035526 0.15514
1692 -0.00057327 -0.12714 0.61081 -0.034588 0.18965
1693 0.054133 -0.085863 0.69727 -0.034321 0.23009
1694 0.20954 -0.13426 0.63403 -0.042853 0.19455
1695 0.39299 -0.089678 0.72767 -0.015415 0.19239
1696 0.39701 -0.092641 0.70484 -0.044687 0.14272
1697 0.41835 -0.10331 0.68185 -0.03435 0.10706
1698 0.46483 -0.10437 0.72846 -0.033482 0.11042
1699 0.50044 -0.12841 0.70897 -0.073284 0.10483
1700 0.53511 0.10872 0.70552 -0.044467 0.095372
1701 0.52369 0.18284 0.72182 -0.061399 0.087113
1702 0.5628 0.13792 0.69 -0.045341 0.1001
1703 0.57316 0.016051 0.71999 -0.067813 0.123
1704 0.61349 -0.018942 0.69607 -0.077776 0.12784
1705 0.65615 -0.034474 0.73646 -0.063008 0.16353
1706 0.60917 -0.048237 0.6841 -0.08816 0.1942
1707 0.63509 -0.07492 0.72882 -0.096132 0.21344
1708 0.63671 -0.086592 0.69221 -0.088735 0.23157
1709 0.65927 -0.063035 0.68808 -0.069587 0.22734
1710 0.68253 -0.078707 0.6634 -0.099109 0.21647
1711 0.71123 0.03401 0.72968 -0.042702 0.23423
1712 0.73394 0.22503 0.64414 -0.072434 0.26287
1713 0.73567 0.31536 0.53903 -0.090146 0.27098
1714 0.74294 0.179 0.50391 -0.088538 0.26353
1715 0.78139 0.14896 0.46568 -0.1038 0.26564
1716 0.76542 0.11192 0.49845 -0.087273 0.28003
1717 0.78647 0.042724 0.46985 -0.068245 0.24005
1718 0.80636 0.0037415 0.46188 -0.118 0.22109
1719 0.73962 -0.016691 0.42886 -0.11672 0.16765
1720 0.74111 -0.026694 0.39676 -0.10833 0.17725
1721 0.79836 0.039904 0.42422 -0.097414 0.1853
1722 0.72605 0.29713 0.37341 -0.092957 0.19015
1723 0.72747 0.33642 0.39984 -0.069309 0.16007
1724 0.71453 0.38917 0.34931 -0.080171 0.19296
1725 0.76237 0.24555 0.37515 -0.066484 0.29904
1726 0.73719 0.13372 0.35309 -0.068186 0.2804
1727 0.73712 0.090248 0.34066 -0.083128 0.28491
1728 0.77958 0.082265 0.32578 -0.09886 0.27849
1729 0.76557 0.070293 0.32985 -0.090603 0.29768
1730 0.72996 0.09719 0.29157 -0.094305 0.26202
1731 0.77442 0.32816 0.30834 -0.088807 0.2276
1732 0.75472 0.39863 0.27119 -0.06497 0.21433
1733 0.71061 0.44469 0.23104 -0.087402 0.2124
1734 0.73436 0.42571 0.27199 -0.064294 0.22272
1735 0.75975 0.50856 0.23147 -0.10002 0.18476
1736 0.6854 0.5414 0.25085 -0.063219 0.19353
1737 0.63436 0.5744 0.23219 -0.067791 0.19433
1738 0.54781 0.6232 0.20262 -0.094483 0.15026
1739 0.45591 0.58244 0.17987 -0.11449 0.16389
1740 0.49106 0.70727 0.20463 -0.093358 0.14983
1741 0.5058 0.64835 0.20803 -0.09141 0.19523
1742 0.48032 0.69588 0.20056 -0.10029 0.14719
1743 0.47096 0.72647 0.1809 -0.10379 0.16417
1744 0.41349 0.66393 0.1632 -0.10912 0.12666
1745 0.37451 0.7043 0.14861 -0.098319 0.16213
1746 0.38261 0.74126 0.15849 -0.088301 0.1537
1747 0.42109 0.82186 0.178 -0.078714 0.15892
1748 0.28777 0.79989 0.11418 -0.12461 0.10053
1749 0.37061 0.7602 0.13356 -0.1001 0.16079
1750 0.33903 0.79109 0.14462 -0.093981 0.11355
1751 0.30552 0.77347 0.12066 -0.11398 0.12267
1752 0.35724 0.85125 0.14221 -0.082685 0.13092
1753 0.24927 0.76715 0.10969 -0.076957 0.13486
1754 0.23841 0.77986 0.072501 -0.12861 0.085383
1755 0.25524 0.74888 0.091878 -0.10062 0.082254
1756 0.25871 0.80835 0.067784 -0.10251 0.093595
1757 0.21258 0.72723 0.064381 -0.10691 0.089456
1758 0.24904 0.76582 0.047048 -0.10468 0.082867
1759 0.19821 0.79234 0.030444 -0.10234 0.060948
1760 0.20657 0.74982 0.050541 -0.00056337 0.077149
1761 0.20318 0.80254 0.070647 0.070694 0.08276
1762 0.2002 0.77074 0.054974 -0.0075379 0.083581
1763 0.18597 0.78803 0.042721 -0.07332 0.057402
1764 0.17288 0.74813 0.038667 -0.067522 0.095283
1765 0.12867 0.72172 0.018724 -0.1017 0.060533
1766 0.12325 0.73199 0.03866 -0.082857 0.081424
1767 0.13903 0.68733 -0.012563 -0.11621 0.040665
1768 0.11019 0.69066 -0.0027664 -0.10421 0.081196
1769 0.1169 0.71535 0.03502 -0.076984 0.070307
1770 0.11852 0.60243 -0.011973 -0.1232 0.066098
1771 0.079741 0.51 -0.018737 -0.116 0.059569
1772 0.099238 0.47026 0.00913 -0.089851 0.05244
1773 0.10997 0.4186 0.0034866 -0.10572 0.045141
1774 0.07492 0.40293 -0.023697 -0.11578 0.039772
1775 0.084506 0.39057 -0.03302 -0.11356 0.033093
1776 0.10262 0.40271 -0.025924 -0.09559 0.051824
1777 0.050168 0.36592 -0.040067 -0.10398 0.030355
1778 0.050594 0.37477 -0.03971 -0.096074 0.058696
1779 0.074921 0.33558 -0.041574 -0.090927 0.023377
1780 0.059937 0.31141 -0.013647 -0.084239 0.048288
1781 0.045153 0.2941 -0.034921 -0.11167 0.036989
1782 0.029749 0.26646 -0.027304 -0.075074 -0.0041705
1783 0.041305 0.2737 -0.026297 -0.082176 0.02677
1784 -0.019239 0.24379 -0.053521 -0.10952 0.025011
1785 0.059707 0.2626 -0.011544 -0.0411 0.059512
1786 0.021684 0.23448 -0.023708 0.070687 0.035163
1787 0.01176 0.19849 -0.031061 0.12556 0.020584
1788 -0.046834 0.18646 -0.066984 0.059403 0.016405
1789 -0.044008 0.14329 -0.073708 -0.0343 0.023216
1790 -0.0043119 0.1566 -0.051541 -0.022482 -0.002893
1791 -0.053786 0.119 -0.082355 -0.035344 0.050388
1792 0.0065303 0.16229 -0.061018 -0.041646 0.016639
1793 -0.052194 0.11309 -0.075711 -0.057379 -0.0025602
1794 -0.063847 0.098032 -0.075735 -0.024101 -0.0048093
1795 -0.071411 0.080829 0.041032 -0.013513 0.014322
1796 -0.0096351 0.097657 0.24432 -0.026965 0.031213
1797 -0.049909 0.088954 0.27571 -0.018288 0.0073136
1798 -0.072763 0.057141 0.18152 -0.03356 -0.015866
1799 -0.058567 0.057109 0.036058 -0.018252 0.0021154
1800 -0.033481 0.10512 0.031045 -0.019075 0.0068264
1801 -0.056974 0.029823 -0.012199 -0.051097 -0.015843
1802 -0.066608 0.033381 0.00038803 0.13009 -0.00017174
1803 -0.079942 0.026418 9.4633e-05 0.17638 -0.0058808
1804 -0.032906 0.073986 -0.0077888 0.27172 0.03248
1805 -0.03463 0.031243 -0.016352 0.13568 -0.0090089
1806 -0.059344 0.0003403 -0.036926 0.050052 -0.009848
1807 -0.068258 0.020158 -0.023739 0.019509 -0.024147
1808 -0.060951 -0.013105 -0.037982 0.0095072 -0.019666
1809 -0.080755 -0.013098 -0.049746 0.0053249 -0.025295
1810 -0.070379 -0.0085502 -0.052939 -0.012037 -0.0092242
1811 -0.10379 -0.030053 -0.053323 0.0042803 -0.0065633
1812 -0.083347 -0.0085155 -0.041566 0.24197 -0.0092823
1813 -0.098801 -0.053828 -0.058589 0.34495 0.018109
1814 -0.11611 -0.024551 -0.046823 0.33766 -0.03166
1815 -0.1105 -0.042543 -0.059206 0.36486 -0.0089695
1816 -0.16534 -0.074156 -0.05136 0.24197 -0.022959
1817 -0.15897 -0.074509 -0.071973 0.36161 -0.0083876
1818 -0.15391 -0.079801 -0.077586 0.40024 -0.035707
1819 -0.12316 -0.069964 -0.05646 0.36564 -0.030476
1820 -0.14526 -0.056996 -0.031963 0.35682 -0.012105
1821 -0.15636 -0.089869 -0.0042165 0.39749 -0.0050039
1822 -0.16832 -0.065752 0.22062 0.25991 -0.027983
1823 -0.1195 -0.086954 0.22252 0.16849 -0.025062
1824 -0.14085 -0.075117 0.28276 0.18451 -0.011321
1825 -0.13106 -0.08213 0.10848 0.18548 -0.0047201
1826 -0.13371 -0.11032 0.039596 0.43591 -0.017679
1827 -0.15196 -0.1172 0.014223 0.47829 -0.038938
1828 -0.11895 -0.040568 0.04538 0.55892 -0.039257
1829 -0.16321 -0.11014 -0.0032337 0.4701 -0.034446
1830 -0.13004 -0.090523 -0.0042471 0.51753 -0.0058954
1831 -0.14257 -0.074805 0.0033695 0.52572 -0.037724
1832 -0.17866 -0.098598 -0.0029539 0.51446 -0.029644
1833 -0.13551 -0.10246 0.019613 0.58622 -0.036553
1834 -0.15944 -0.10111 -0.00013071 0.63095 -0.031352
1835 -0.16678 -0.11687 -0.0077041 0.58491 -0.050751
1836 -0.15795 -0.138 -0.015768 0.6018 -0.06487
1837 -0.1639 -0.11038 -0.024521 0.65102 -0.025249
1838 -0.12946 -0.11663 -0.033444 0.64406 -0.066858
1839 -0.16744 -0.12425 -0.028518 0.6247 -0.030807
1840 -0.15205 -0.13962 -0.046881 0.66006 -0.038636
1841 -0.20581 -0.16091 -0.054224 0.60194 -0.089225
1842 -0.17554 -0.13629 -0.023468 0.64712 -0.052504
1843 -0.18573 -0.1574 -0.033551 0.61316 -0.053163
1844 -0.12735 -0.11841 -0.0093647 0.68351 -0.030372
1845 -0.18448 -0.15061 0.24251 0.66099 -0.077891
1846 -0.16725 -0.17298 0.27285 0.65194 -0.05936
1847 -0.18657 -0.17369 0.31263 0.62975 -0.087779
1848 -0.1933 -0.1717 0.37456 0.64819 -0.068958
1849 -0.18363 -0.16088 0.20888 0.67047 -0.056118
1850 -0.16651 -0.11968 0.12086 0.6625 -0.034167
1851 -0.18482 -0.16142 0.075792 0.6077 -0.074756
1852 -0.15693 -0.14454 0.049368 0.67413 -0.033865
1853 -0.16621 -0.15193 0.046435 0.69637 -0.044264
1854 -0.17455 -0.17218 0.021931 0.70253 -0.066013
1855 -0.18402 -0.14753 0.032478 0.618 -0.067292
1856 -0.10519 -0.15288 0.051955 0.54844 -0.033211
1857 0.054849 -0.13324 0.049591 0.51896 -0.02539
1858 0.13427 -0.14044 0.028258 0.50324 -0.031829
1859 0.14311 -0.14684 0.084324 0.48141 -0.041558
1860 0.038438 -0.1529 0.26495 0.60333 -0.046747
1861 -0.077706 -0.18799 0.32374 0.63184 -0.078166
1862 -0.07164 -0.15183 0.36034 0.52781 -0.055525
1863 -0.067144 -0.11891 0.31756 0.45384 -0.040684
1864 -0.13102 -0.1719 0.15467 0.42419 -0.037303
1865 -0.074002 -0.14462 0.097124 0.36385 -0.077593
1866 -0.12965 -0.17515 0.084541 0.32844 -0.051012
1867 -0.14463 -0.18344 0.054187 0.34089 -0.073711
1868 -0.13922 -0.18827 0.023674 0.3224 -0.07383
1869 -0.123 -0.1825 0.0409 0.30846 -0.048249
1870 -0.11329 -0.14522 0.047867 0.30342 -0.013748
1871 -0.11257 -0.15505 0.20726 0.30539 0.061233
1872 -0.098119 -0.15138 0.35299 0.30057 0.095334
1873 -0.11627 -0.15297 0.3378 0.26112 0.12957
1874 -0.083796 -0.16421 0.43965 0.29131 0.11588
1875 -0.1384 -0.17476 0.40268 0.25382 0.12881
1876 -0.1305 -0.17374 0.23196 0.21714 0.15872
1877 -0.16028 -0.15013 0.13805 0.20795 0.11813
1878 -0.12192 -0.12316 0.11674 0.22753 0.13714
1879 -0.15106 -0.14865 0.12284 0.22459 0.16583
1880 -0.16131 -0.16135 0.10442 0.16289 0.21014
1881 -0.10617 -0.14787 0.08498 0.16693 0.19193
1882 -0.11997 -0.14207 0.18812 0.17244 0.19644
1883 -0.081711 -0.10005 0.37212 0.18519 0.23139
1884 -0.12074 -0.1153 0.44883 0.18326 0.21533
1885 -0.13519 -0.11308 0.45052 0.15456 0.22827
1886 -0.095523 -0.08417 0.44509 0.16488 0.24946
1887 -0.086347 -0.10981 0.42563 0.17061 0.27718
1888 -0.10924 -0.098045 0.23045 0.11631 0.23566
1889 -0.10831 -0.10838 0.18842 0.14728 0.24748
1890 -0.070858 -0.09244 0.17049 0.12079 0.24938
1891 0.024348 -0.099463 0.12643 0.060658 0.27829
1892 0.15549 0.12049 0.1453 0.095266 0.26582
1893 0.24742 0.20944 0.18841 0.13143 0.26851
1894 0.14607 -0.026451 0.38028 0.10805 0.29741
1895 0.12651 -0.079144 0.46946 0.13613 0.26003
1896 0.067719 -0.1149 0.50236 0.077646 0.25572
1897 0.11716 -0.11997 0.53759 0.10436 0.25784
1898 0.11246 -0.14099 0.35596 0.054562 0.25448
1899 0.2076 -0.11826 0.21239 0.08827 0.26178
1900 0.31836 -0.087927 0.23259 0.1005 0.26948
1901 0.33541 -0.082069 0.22332 0.095755 0.32692
1902 0.33087 -0.11383 0.16118 0.059833 0.28392
1903 0.29338 -0.11501 0.18084 0.04996 0.28849
1904 0.21127 -0.1023 0.14188 0.064168 0.28803
1905 0.23161 -0.11428 0.16349 0.073936 0.27549
1906 0.22688 -0.13467 0.3647 0.047294 0.24798
1907 0.25628 -0.093515 0.47908 0.046811 0.25643
1908 0.29583 -0.091838 0.49512 0.041409 0.28825
1909 0.26817 0.03879 0.47329 0.0095568 0.19594
1910 0.30004 0.17395 0.54127 0.036135 0.21929
1911 0.35865 0.13097 0.45425 0.052162 0.22507
1912 0.4714 -0.0011482 0.27815 0.01316 0.21128
1913 0.37256 -0.056411 0.21708 0.0086677 0.1783
1914 0.33108 -0.093903 0.22746 0.022305 0.16834
1915 0.27878 -0.098166 0.1672 -0.0019069 0.21208
1916 0.29904 -0.11311 0.20299 0.0051708 0.18363
1917 0.22912 -0.1209 0.15538 -0.028781 0.14452
1918 0.29416 -0.1202 0.16262 -0.0066637 0.18511
1919 0.3043 -0.10435 0.15802 0.014654 0.14043
1920 0.28477 -0.11339 0.13527 -0.037338 0.14258
1921 0.30873 -0.092232 0.10585 -0.016801 0.19075
1922 0.39433 -0.085114 0.12879 -0.020143 0.15961
1923 0.44078 0.11126 0.11372 -0.042925 0.14292
1924 0.39495 0.1972 0.10577 -0.0050074 0.1349
1925 0.39508 0.15293 0.125 -0.0027497 0.18838
1926 0.30522 0.002195 0.086517 -0.018662 0.15184
1927 0.26251 -0.036018 0.030113 -0.042194 0.12655
1928 0.26778 -0.07153 0.05519 -0.029977 0.11231
1929 0.26199 -0.057593 0.052966 -0.041359 0.1313
1930 0.25273 -0.079936 0.045683 -0.054521 0.10865
1931 0.26544 -0.049648 0.04474 -0.054763 0.10795
1932 0.18297 -0.044191 0.060926 -0.024356 0.11939
1933 0.17322 0.22994 0.033283 -0.032568 0.1114
1934 0.1926 0.30658 0.015919 -0.04439 0.10378
1935 0.14414 0.22422 0.0030661 -0.070293 0.11924
1936 0.16696 0.28567 0.033393 -0.042015 0.10675
1937 0.11348 0.13215 0.010159 -0.075287 0.091435
1938 0.11516 0.048223 0.020826 -0.046369 0.098876
1939 0.13256 0.026061 0.0015925 -0.025612 0.11738
1940 0.14502 0.021608 0.0086891 -0.017184 0.092888
1941 0.057885 -0.034084 -0.036724 -0.064706 0.069469
1942 0.075361 -0.029237 -0.026788 -0.063508 0.06686
1943 0.083947 -0.03712 -0.030721 -0.081131 0.085061
1944 0.075083 0.24464 -0.0019345 -0.078143 0.075752
1945 0.045609 0.36839 -0.023178 -0.061805 0.045163
1946 0.077265 0.35606 -0.043171 -0.064338 0.096684
1947 0.058201 0.33995 -0.032395 -0.06332 0.065855
1948 0.082838 0.28871 -0.046948 -0.046452 0.057976
1949 0.024714 0.20492 -0.033121 -0.056634 0.045766
1950 -0.01503 0.069622 -0.064885 -0.091277 0.030617
1951 -0.006644 0.054689 -0.086138 -0.1073 0.051948
1952 0.038942 0.080897 -0.047052 -0.047481 0.065749
1953 -0.0029017 0.044554 -0.078765 -0.075004 0.08751
1954 -0.0021656 0.3478 -0.064738 -0.079406 0.084021
1955 0.015141 0.51883 -0.070682 -0.077168 0.039112
1956 0.032887 0.52674 -0.080845 -0.05915 0.051843
1957 -0.015747 0.52128 -0.064129 -0.081563 0.027554
1958 0.034479 0.57473 -0.051702 -0.066775 0.051135
1959 -0.048355 0.43172 -0.12835 -0.12065 -0.018924
1960 0.022761 0.58591 -0.068129 -0.05859 0.0035068
1961 0.011777 0.50224 -0.091592 -0.066452 0.052708
1962 -0.046757 0.52431 -0.099746 -0.064554 0.014229
1963 -0.03542 0.57143 -0.11038 -0.088046 0.02725
1964 -0.034354 0.55804 -0.10356 -0.062049 0.023621
1965 -0.0037281 0.5702 -0.071446 -0.044301 0.058552
1966 -0.024352 0.61587 -0.093699 -0.053503 0.0060924
1967 -0.071556 0.53697 -0.11138 -0.077576 0.016153
1968 -0.0387 0.68203 -0.093126 -0.073818 0.030764
1969 -0.019304 0.62377 -0.091049 -0.07572 0.022185
1970 -0.052097 0.56653 -0.12602 -0.067192 -0.018564
1971 -0.077681 0.68193 -0.084086 -0.064365 0.011287
1972 -0.037645 0.64092 -0.09005 -0.072357 0.026488
1973 -0.037909 0.66186 -0.081103 -0.080199 -0.001531
1974 -0.039523 0.64603 -0.082146 -0.026701 0.00096997
1975 -0.078937 0.611 -0.13012 0.011276 0.016301
1976 -0.095161 0.60319 -0.097773 0.065094 0.011882
1977 -0.048894 0.62539 -0.10609 0.047862 0.0070428
1978 -0.078508 0.63682 -0.11924 -0.018891 -0.0024863
1979 -0.10165 0.59217 -0.12412 -0.046653 -0.025725
1980 -0.10333 0.59452 -0.13663 -0.060965 0.010886
1981 -0.04242 0.5982 -0.13158 -0.076907 -0.00046345
1982 -0.059184 0.61219 -0.10698 -0.05615 0.011667
1983 -0.095788 0.62457 -0.12415 -0.074692 -0.016462
1984 -0.089572 0.60623 -0.13157 -0.090574 0.0092294
1985 -0.10991 0.60755 0.10365 -0.070287 -0.02767
1986 -0.063609 0.63965 0.20131 -0.069049 -0.011429
1987 -0.099783 0.68525 0.19705 -0.078251 -0.017858
1988 0.046033 0.72391 0.16512 -0.062953 0.0015331
1989 0.18817 0.7504 -0.012287 -0.067966 -0.00026593
1990 0.20649 0.66014 -0.063191 -0.079518 -0.024385
1991 0.20376 0.64308 -0.057784 -0.11582 -0.036574
1992 0.18433 0.67077 -0.048178 -0.058843 -0.015563
1993 0.072964 0.71054 -0.060081 -0.051485 -0.0032022
1994 0.05307 0.62946 -0.049264 -0.057577 -0.014611
1995 0.013136 0.44721 -0.087858 -0.10119 -0.03239
1996 -0.054898 0.34251 -0.059971 -0.11092 -0.049849
1997 -0.0077017 0.37411 -0.080775 -0.036674 -0.025138
1998 -0.035976 0.34212 -0.092578 -0.088986 -0.031937
1999 -0.014859 0.36871 -0.082891 -0.061338 0.0056635
2000 -0.065973 0.28906 -0.10438 -0.089851 -0.036716
2001 -0.040567 0.31692 -0.084158 -0.084903 -0.0086946
2002 -0.067841 0.26803 -0.11134 -0.090315 -0.051524
2003 -0.064785 0.25097 -0.090735 -0.092408 -0.0054928
2004 -0.048929 0.28448 -0.10917 -0.08476 -0.010722
2005 -0.068503 0.24741 -0.11681 -0.051742 -0.053701
2006 -0.054037 0.25386 -0.071115 -0.068704 -0.02878
2007 -0.05762 0.21787 -0.094959 -0.060437 0.009551
2008 -0.11166 0.16797 -0.11888 -0.10157 -0.046408
2009 -0.084108 0.17368 -0.11607 -0.083061 -0.035017
2010 -0.062422 0.19759 -0.093389 -0.051344 -0.030166
2011 -0.12942 0.1558 -0.14511 -0.084616 -0.039785
2012 -0.10649 0.16973 -0.11139 -0.043278 -0.042824
2013 -0.045254 0.14142 -0.12653 -0.05114 -0.010753
2014 -0.062037 0.15132 -0.12241 -0.077063 -0.057482
2015 -0.085141 0.13672 -0.10534 -0.044965 -0.025351
2016 -0.043915 0.12219 -0.11624 -0.054857 -0.028391
2017 -0.1051 0.086906 -0.1413 -0.06126 -0.04901
2018 -0.10016 0.11791 -0.11794 -0.0034518 -0.035739
2019 -0.10305 0.086721 -0.13862 -0.038094 -0.074838
2020 -0.060761 0.10892 -0.10457 0.11386 -0.034727
2021 -0.12984 0.058415 -0.13023 0.19077 -0.018866
2022 -0.12792 0.056863 -0.11464 0.20823 -0.057225
2023 -0.096022 0.03401 -0.12256 0.2631 -0.033724
2024 -0.10459 0.031177 -0.13635 0.13931 -0.074133
2025 0.10292 0.018145 -0.16359 0.071382 -0.074172
2026 0.23778 0.023432 -0.13604 0.09442 -0.051361
2027 0.17011 0.0053096 -0.11578 0.074988 -0.05833
2028 0.17083 -0.004313 0.11414 0.11284 -0.042759
2029 0.029625 -0.0042456 0.16414 0.066073 -0.045818
2030 -0.014969 -0.040098 0.16459 0.10063 -0.056607
2031 -0.035363 -0.028221 0.03885 0.087549 -0.083626
2032 -0.036327 0.0025965 -0.065164 0.097306 -0.059276
2033 -0.066611 -0.042536 -0.070577 0.10263 -0.046995
2034 -0.095765 -0.088379 -0.10262 0.071082 -0.049224
2035 -0.050459 -0.041071 -0.064444 0.063099 -0.045673
2036 -0.069982 -0.042614 -0.070727 0.066307 -0.048622
2037 -0.092126 -0.074107 -0.098611 0.012435 -0.073421
2038 -0.09113 -0.079939 -0.083874 0.031153 -0.08205
2039 -0.045224 -0.053772 -0.077517 0.03237 -0.055089
2040 -0.052508 -0.074045 -0.10445 0.028658 -0.076338
2041 -0.067082 -0.096697 -0.089654 0.027456 -0.088677
2042 -0.061306 -0.07171 -0.093667 0.040033 -0.082276
2043 -0.095659 -0.090522 -0.1074 0.020341 -0.043675
2044 -0.12563 -0.12244 -0.054874 0.031309 -0.065014
2045 -0.080807 -0.098998 0.19368 0.067957 -0.066223
2046 -0.1114 -0.08163 0.20081 0.050674 -0.074772
2047 -0.10372 -0.086733 0.25388 0.043612 -0.069891
2048 -0.10978 -0.12061 0.065652 0.05071 -0.0627
2049 -0.14182 -0.13053 -0.038951 0.060947 -0.07921
2050 -0.096477 -0.1247 -0.027345 0.24835 -0.093569
2051 -0.08271 -0.11177 0.0063819 0.36659 -0.060468
2052 -0.12247 -0.12811 -0.047261 0.2777 -0.064397
2053 -0.094818 -0.10149 0.0087551 0.34356 -0.078586
2054 0.061818 -0.12334 -0.0060883 0.29117 -0.058435
2055 0.21442 -0.13765 0.042318 0.17159 -0.061504
2056 0.23592 -0.10863 0.31958 0.15944 -0.042023
2057 0.16364 -0.13953 0.35952 0.10569 -0.085132
2058 0.27408 -0.11721 0.39022 0.10378 -0.058181
2059 0.15554 -0.14231 0.24986 0.11992 -0.08664
2060 0.070775 -0.17799 0.079911 0.099222 -0.098079
2061 -0.003939 -0.1466 0.036138 0.25864 -0.11668
2062 0.017737 -0.15433 0.079895 0.43508 -0.062837
2063 0.010993 -0.11199 0.061521 0.52366 -0.066746
2064 -0.0056506 -0.16634 0.069248 0.49475 -0.090475
2065 -0.072664 -0.18018 0.31153 0.47913 -0.087454
2066 -0.010278 -0.1322 0.45043 0.58751 -0.092454
2067 -0.033262 -0.14715 0.48611 0.52533 -0.048303
2068 -0.039926 -0.15066 0.4981 0.57383 -0.086202
2069 -0.01929 -0.14182 0.49898 0.63155 -0.077421
2070 -0.012884 -0.13701 0.48642 0.51255 -0.05924
2071 -0.029008 -0.14333 0.48668 0.41473 -0.062839
2072 -0.052892 -0.16653 0.58408 0.38582 -0.050268
2073 -0.024915 -0.16711 0.58632 0.62764 -0.088477
2074 -0.087329 -0.17751 0.56412 0.67207 -0.080876
2075 -0.056813 -0.1794 0.6584 0.73222 -0.045255
2076 -0.023557 -0.15538 0.61729 0.6926 -0.046094
2077 -0.049421 -0.18917 0.54943 0.68271 -0.054173
2078 -0.083315 -0.16568 0.56609 0.70959 -0.036222
2079 -0.088499 -0.17518 0.7605 0.74955 -0.0032013
2080 -0.025822 -0.17594 0.76071 0.74827 -0.03362
2081 0.023184 -0.21459 0.67759 0.71974 -0.020639
2082 0.25564 -0.20584 0.67533 0.78977 -0.017048
2083 0.29739 -0.17257 0.74673 0.75919 -0.0055376
2084 0.28237 -0.18068 0.76492 0.77254 0.020933
2085 0.24346 -0.17022 0.73325 0.81041 0.037794
2086 0.12592 -0.19862 0.70059 0.7689 0.013625
2087 0.064221 -0.17778 0.76788 0.75043 0.00031621
2088 0.054697 -0.19877 0.78699 0.72789 0.029087
2089 -0.028577 -0.22294 0.69203 0.69281 0.022578
2090 0.024669 -0.15355 0.79181 0.7761 0.036659
2091 -0.013495 -0.19536 0.74352 0.73213 -0.00468
2092 -0.041009 -0.19879 0.78761 0.74878 0.032741
2093 0.016607 -0.19219 0.76797 0.74925 0.046822
2094 0.2003 -0.18599 0.73882 0.76609 0.063213
2095 0.38597 -0.1764 0.80419 0.79672 0.057214
2096 0.36517 -0.20297 0.82839 0.75989 0.061805
2097 0.40897 -0.17745 0.76348 0.76443 0.085116
2098 0.39346 -0.16625 0.79037 0.78878 0.041617
2099 0.36571 -0.18781 0.83607 0.80308 0.069627
2100 0.45507 -0.19187 0.73998 0.79521 0.061958
2101 0.49862 -0.1917 0.76458 0.78033 0.047099
2102 0.49153 -0.19552 0.75018 0.76787 0.0377
2103 0.54942 -0.1874 0.7225 0.77258 0.074951
2104 0.55875 -0.17757 0.61817 0.78066 0.072632
2105 0.55144 -0.18406 0.54522 0.7512 0.091843
2106 0.54049 -0.17148 0.4928 0.75181 0.089004
2107 0.57079 -0.20737 0.4842 0.72825 0.081145
2108 0.58478 -0.19661 0.51227 0.72546 0.11411
2109 0.6323 -0.15287 0.52003 0.70807 0.10071
2110 0.61562 -0.19795 0.48314 0.62923 0.092838
2111 0.61562 -0.24006 0.56562 0.53931 0.063279
2112 0.59038 -0.2101 0.63961 0.55157 0.05681
2113 0.67092 -0.20048 0.56029 0.5698 0.087961
2114 0.71087 -0.17566 0.48608 0.61149 0.067852
2115 0.68812 -0.20788 0.44989 0.69056 0.11406
2116 0.7102 -0.21846 0.39596 0.60441 0.093993
2117 0.60938 -0.24657 0.36361 0.53834 0.041814
2118 0.67934 -0.21847 0.3919 0.4977 0.070165
2119 0.65829 -0.22739 0.33584 0.48201 0.040816
2120 0.62333 -0.23561 0.32344 0.45294 0.041847
2121 0.70997 -0.19211 0.34306 0.45012 0.047058
2122 0.67646 -0.19429 0.31633 0.42184 0.041209
2123 0.6544 -0.2096 0.31937 0.42288 0.08883
2124 0.70658 -0.20867 0.30073 0.38761 0.093371
2125 0.63278 -0.22239 0.31193 0.37221 0.098602
2126 0.65947 -0.21032 0.29423 0.38556 0.15373
2127 0.68823 -0.21146 0.26798 0.36623 0.22242
2128 0.55986 -0.22224 0.24623 0.35841 0.17881
2129 0.57894 -0.19076 0.2466 0.38233 0.19162
2130 0.48255 -0.21703 0.2286 0.36015 0.20716
2131 0.42617 -0.21037 0.18349 0.31531 0.13811
2132 0.43151 -0.20675 0.20688 0.35192 0.17462
2133 0.3963 -0.19973 0.20101 0.35961 0.23371
2134 0.41202 -0.21866 0.17214 0.33596 0.22999
2135 0.352 -0.21239 0.17205 0.31078 0.20318
2136 0.40565 -0.20782 0.17689 0.27164 0.22274
2137 0.53777 -0.19417 0.14496 0.27803 0.25006
2138 0.53278 -0.19595 0.16863 0.27037 0.21279
2139 0.55125 -0.19911 0.18183 0.28332 0.20798
2140 0.43852 -0.18274 0.1569 0.26278 0.19665
2141 0.41897 -0.20678 0.14387 0.28045 0.19779
2142 0.28501 -0.23765 0.12119 0.23467 0.16314
2143 0.35698 0.051275 0.12321 0.24383 0.16686
2144 0.3305 0.1525 0.11314 0.24446 0.13949
2145 0.25821 -0.07397 0.089783 0.21245 0.13368
2146 0.2276 -0.16463 0.060449 0.19395 0.10338
2147 0.25177 -0.15713 0.053996 0.20041 0.1219
2148 0.20635 -0.18704 0.032422 0.1569 0.10769
2149 0.24615 -0.15463 0.060119 0.14802 0.094054
2150 0.304 -0.14347 0.075316 0.16371 0.13334
2151 0.26144 -0.18465 0.064082 0.1617 0.12585
2152 0.19252 -0.16834 0.016309 0.1244 0.10708
2153 0.25201 -0.13011 0.080915 0.16135 0.12257
2154 0.22424 0.016556 0.021972 0.14875 0.12855
2155 0.22144 0.098333 0.020439 0.14125 0.11742
2156 0.20163 0.12987 0.012075 0.10972 0.090171
2157 0.20037 0.10771 -0.011768 0.091631 0.099412
2158 0.13877 -0.076905 -0.054212 0.097489 0.075983
2159 0.1947 -0.12099 -0.031095 0.11669 0.10195
2160 0.23049 -0.10166 0.017032 0.10477 0.082665
2161 0.37427 -0.089662 0.018498 0.10899 0.10408
2162 0.32689 -0.1089 -0.027175 0.10252 0.061437
2163 0.27929 -0.10485 -0.010339 0.095427 0.090978
2164 0.2203 -0.12152 -0.045202 0.10719 0.058619
2165 0.19636 -0.11244 -0.013355 0.072853 0.0486
2166 0.18188 0.088194 -0.046629 0.064281 0.01667
2167 0.16206 0.16377 -0.017752 0.070328 0.058551
2168 0.19471 0.20496 -0.067076 0.072186 0.050432
2169 0.14673 0.090937 -0.047649 0.068044 0.068433
2170 0.10056 -0.038226 -0.059252 0.031771 0.038124
2171 0.12032 -0.074819 -0.070586 0.057009 0.044865
2172 0.083992 -0.076331 -0.046569 0.046657 0.045326
2173 0.081678 -0.088144 -0.081743 0.037955 0.032397
2174 0.065214 -0.081917 -0.051236 0.035592 0.039618
2175 0.06873 -0.10211 -0.084979 0.0072001 0.061299
2176 0.076097 0.16547 -0.080533 0.051338 0.01577
2177 0.045783 0.20587 -0.093546 0.016806 0.0060908
2178 0.082629 0.26133 -0.05034 0.047143 0.065052
2179 0.031385 0.25801 -0.098393 0.014121 0.030163
2180 0.040121 0.12889 -0.11418 0.0028287 0.030394
2181 0.030817 0.071975 -0.07858 0.019096 0.063485
2182 0.0018635 0.043342 -0.089883 -0.0092259 0.073026
2183 0.0042696 0.01241 -0.10667 0.011042 0.048316
2184 0.022936 -0.0016729 -0.10482 0.01152 0.017457
2185 0.0026619 0.2135 -0.099283 0.016457 0.011548
2186 0.032958 0.34299 -0.082207 0.042905 0.061859
2187 0.0042341 0.34767 -0.13029 -0.0012673 0.0079202
2188 0.0042203 0.35202 -0.10751 0.01173 0.062561
2189 -0.0043736 0.40111 -0.11862 -0.0072619 0.013712
2190 -0.023867 0.45416 -0.1072 -0.00071414 -0.020047
2191 -0.021171 0.43802 -0.068334 0.017894 0.039064
2192 -0.047565 0.38428 -0.12451 -0.030069 0.012195
2193 -0.019989 0.50215 -0.12031 -0.017281 0.0033759
2194 -0.072273 0.36443 -0.12475 -0.054053 -0.0028232
2195 -0.023537 0.57668 -0.12121 -0.024726 -0.023902
2196 -0.061071 0.49529 -0.15561 -0.044468 0.0049987
2197 -0.031585 0.54636 -0.12131 -0.02685 0.01884
2198 -0.078418 0.58022 -0.13362 -0.026462 -0.0020294
2199 -0.086892 0.58963 -0.1317 -0.057515 0.0016215
2200 -0.080786 0.62412 -0.11969 -0.018637 -0.012848
2201 0.00812 0.63029 -0.10669 -0.024509 0.0089034
2202 -0.041234 0.58797 -0.13255 -0.020202 -0.019086
2203 -0.050128 0.62633 -0.11881 -0.040894 0.0078653
2204 -0.0055116 0.63649 -0.10355 -0.022016 -0.0074338
2205 -0.072735 0.58294 -0.1531 -0.045528 -0.0047329
2206 -0.058969 0.60279 -0.13805 -0.055721 0.0071681
2207 -0.088573 0.59868 -0.1493 -0.050883 -0.047891
2208 -0.041617 0.64282 -0.12324 -0.051845 0.00507
2209 -0.061421 0.67766 -0.11863 -0.023917 0.0022509
2210 -0.041955 0.66443 -0.12824 -0.033 0.0042519
2211 -0.10904 0.61674 -0.14399 -0.057362 -0.014967
2212 -0.074422 0.6634 -0.15371 -0.038494 0.0015237
2213 -0.044886 0.62941 -0.1531 -0.069537 0.0083247
2214 -0.08251 0.71846 -0.17384 -0.026009 -0.0086044
2215 -0.065524 0.61835 -0.13945 -0.035011 -0.0090734
2216 -0.073178 0.60654 -0.17522 -0.065763 0.014847
2217 -0.054132 0.67759 -0.1521 -0.021596 0.062328
2218 -0.077206 0.59826 -0.1894 -0.10355 0.021129
2219 -0.08092 0.59687 -0.16473 -0.04776 0.07113
2220 -0.095063 0.62778 -0.17955 -0.071813 0.037001
2221 -0.13334 0.50537 -0.14788 -0.054575 0.092382
2222 -0.15736 0.40326 -0.18428 -0.085087 0.098803
2223 -0.098575 0.41864 -0.15463 -0.043849 0.061594
2224 -0.10836 0.36924 -0.15327 -0.068112 0.099255
2225 -0.096603 0.33112 -0.084939 -0.065974 0.070536
2226 -0.13907 0.30653 0.029187 -0.075196 0.077807
2227 -0.11053 0.42249 0.095694 -0.070819 0.083758
2228 -0.11441 0.49187 -0.06354 -0.055031 0.055309
2229 -0.11683 0.44277 -0.11718 -0.047753 0.01836
2230 -0.15225 0.35298 -0.10077 -0.058065 0.036881
2231 -0.14563 0.29619 -0.1436 -0.067718 0.0088816
2232 -0.13546 0.24719 -0.15599 -0.07085 0.020303
2233 -0.14286 0.22224 -0.15484 -0.047082 0.011233
2234 -0.13037 0.24711 -0.15836 -0.037224 0.030544
2235 -0.12724 0.21017 -0.15433 -0.081467 0.010825
2236 -0.099285 0.21837 -0.15069 -0.073249 0.015766
2237 0.056911 0.17346 -0.14068 -0.044161 0.033467
2238 0.091847 0.20553 -0.11283 0.051166 0.032808
2239 0.018753 0.19088 -0.14675 0.033794 0.023009
2240 -0.024141 0.15024 -0.15981 0.057972 0.0085401
2241 -0.014575 0.16561 -0.12805 0.1462 0.016101
2242 -0.063658 0.1461 -0.15465 0.0033873 0.027872
2243 -0.048482 0.14406 -0.11711 -0.016145 0.022783
2244 -0.080326 0.10678 -0.16565 -0.017937 0.0077438
2245 -0.07918 0.12687 -0.15061 -0.01919 0.0055648
2246 -0.10461 0.11606 -0.14926 -0.042342 0.0034157
2247 -0.12999 0.066532 -0.14861 -0.031844 0.026537
2248 -0.12025 0.032229 -0.1633 -0.043286 -0.049842
2249 -0.036395 0.083416 -0.14429 -0.0074487 -0.0036315
2250 -0.034019 0.058814 -0.12407 0.15394 -0.0052005
2251 -0.048003 0.065731 -0.12082 0.037357 0.0028304
2252 -0.031117 0.011148 0.017949 0.028064 -0.0037787
2253 0.12068 0.036116 0.12122 0.019962 0.031452
2254 0.14662 -0.0041968 0.18379 -0.02916 0.013183
2255 0.19625 0.044601 -0.037941 -0.046542 0.078654
2256 0.16343 0.027048 -0.088065 -0.0098947 0.16455
2257 0.18133 0.018945 -0.088588 0.004713 0.16146
2258 0.03681 -0.014927 -0.11679 -0.054869 0.15944
2259 -0.071294 -0.06255 -0.13372 -0.084952 0.13036
2260 -0.0072679 -0.010663 -0.083708 -0.014474 0.23878
2261 0.011258 -0.018265 -0.078502 0.098644 0.21267
2262 -0.020976 -0.029818 -0.11316 0.16094 0.17803
2263 -0.08776 -0.08729 -0.12091 0.15453 0.2194
2264 -0.044333 -0.057443 -0.1148 0.11362 0.20612
2265 -0.057187 -0.075546 -0.056585 0.034025 0.20392
2266 -0.067951 -0.061808 0.13681 0.029763 0.21492
2267 -0.082185 -0.041961 0.15248 0.05152 0.25643
2268 -0.037979 -0.072844 0.2308 0.008958 0.22623
2269 -0.049673 -0.099426 0.18829 1.5673e-05 0.20043
2270 -0.070847 -0.127 0.041148 -0.0099466 0.24231
2271 -0.05116 -0.056752 0.014904 0.046711 0.24519
2272 -0.10249 -0.11565 -0.036489 0.16673 0.25259
2273 0.17716 -0.11978 -0.046372 0.23004 0.22588
2274 0.20864 -0.11231 -0.021926 0.21601 0.21981
2275 0.16227 -0.13763 -0.053169 0.18285 0.23587
2276 0.23791 -0.10265 -0.036363 0.11089 0.24247
2277 0.14608 -0.12759 -0.00096603 0.092797 0.23002
2278 0.10011 -0.11909 0.15765 0.047555 0.2708
2279 0.046499 -0.10557 0.23494 0.075283 0.22351
2280 -0.0087752 -0.14135 0.24676 0.057041 0.18581
2281 0.020041 -0.10211 0.27797 0.11805 0.15507
2282 -0.029323 -0.13899 0.1247 0.26217 0.12886
2283 0.013723 -0.122 0.061754 0.32175 0.12159
2284 -0.019781 -0.11144 0.05817 0.31302 0.18341
2285 -0.065545 -0.14354 0.021637 0.2844 0.16556
2286 0.0079816 -0.13195 0.037793 0.27491 0.22419
2287 0.16945 -0.13328 0.03989 0.17544 0.24082
2288 0.16613 -0.17776 0.037987 0.10818 0.2047
2289 0.33929 -0.1555 0.30872 0.12203 0.18366
2290 0.22624 -0.15724 0.37647 0.11306 0.1762
2291 0.11554 -0.1639 0.35844 0.12516 0.14187
2292 0.038728 -0.1827 0.31939 0.31662 0.14789
2293 0.010715 -0.1876 0.42685 0.37329 0.12312
2294 -0.029509 -0.18097 0.35447 0.38558 0.15228
2295 0.017027 -0.18689 0.22595 0.26722 0.17664
2296 -0.006807 -0.18553 0.15146 0.17032 0.15644
2297 0.025889 -0.1986 0.11925 0.1313 0.18449
2298 0.14103 -0.18584 0.14194 0.13325 0.2086
2299 0.23145 -0.20273 0.097369 0.10595 0.15229
2300 0.26433 -0.18711 0.24072 0.12 0.14003
2301 0.3648 -0.16553 0.45609 0.20707 0.1206
2302 0.2376 -0.20511 0.45878 0.38512 0.12543
2303 0.20482 -0.1802 0.56042 0.46512 0.15385
2304 0.081592 -0.21163 0.43772 0.42073 0.11088
2305 0.1176 -0.15337 0.45865 0.38251 0.12759
2306 0.048014 -0.23124 0.32157 0.24475 0.10345
2307 0.00030047 -0.20168 0.20514 0.20349 0.11001
2308 0.041537 -0.20802 0.20369 0.19502 0.091124
2309 0.056933 -0.20964 0.17681 0.14451 0.073445
2310 0.11616 -0.20354 0.19922 0.19578 0.071356
2311 0.27722 -0.20296 0.40765 0.38932 0.1031
2312 0.38095 -0.18401 0.53841 0.48671 0.10497
2313 0.30615 -0.19526 0.53557 0.53674 0.13451
2314 0.26891 -0.20876 0.53866 0.50357 0.07402
2315 0.18869 -0.23186 0.4782 0.38724 0.086171
2316 0.14851 -0.19989 0.52925 0.28942 0.091392
2317 0.10184 -0.207 0.56408 0.24773 0.10194
2318 -0.010662 -0.27284 0.47921 0.2021 0.065423
2319 0.046684 -0.18863 0.53761 0.25207 0.093334
2320 0.11455 -0.18516 0.60656 0.25022 0.077775
2321 0.016886 -0.25603 0.54009 0.4602 0.078966
2322 0.11779 -0.22755 0.65231 0.53926 0.16581
2323 0.13438 -0.21379 0.60686 0.52189 0.18615
2324 0.20507 -0.22503 0.65428 0.59676 0.16881
2325 0.21635 -0.19462 0.65702 0.45603 0.22028
2326 0.18527 -0.18329 0.64139 0.38061 0.2226
2327 0.11267 -0.20836 0.58801 0.30806 0.17588
2328 0.077439 -0.21862 0.44907 0.28525 0.19517
2329 0.055315 -0.22077 0.36512 0.31967 0.17652
2330 0.025892 -0.22876 0.33787 0.51238 0.16747
2331 0.062978 -0.2069 0.34123 0.58914 0.16114
2332 0.025144 -0.22375 0.32198 0.56331 0.085907
2333 0.02535 -0.19969 0.33919 0.55925 0.11121
2334 0.051566 -0.19572 0.54122 0.44849 0.10526
2335 0.031742 -0.21991 0.57346 0.38978 0.1176
2336 0.011318 -0.2024 0.64498 0.38496 0.11024
2337 -0.032085 -0.21956 0.58381 0.36589 0.093021
2338 -0.0095493 -0.22101 0.45827 0.49855 0.092052
2339 -0.036993 -0.23287 0.33361 0.57368 0.056373
2340 0.007303 -0.20606 0.32126 0.61348 0.060594
2341 -0.041381 -0.21038 0.29517 0.59947 0.083565
2342 -0.020265 -0.23891 0.24256 0.50012 0.065736
2343 -0.060169 -0.27451 0.25583 0.38771 0.098377
2344 -0.087672 -0.2425 0.25117 0.34827 0.10347
2345 -0.096556 -0.24618 0.19791 0.27647 0.14023
2346 -0.06464 -0.22306 0.26793 0.37115 0.1825
2347 -0.037734 -0.20295 0.27294 0.56715 0.21865
2348 -0.061118 -0.21046 0.21358 0.60196 0.13961
2349 -0.098572 -0.26135 0.18388 0.59951 0.098203
2350 -0.16093 -0.25509 0.16371 0.58278 0.092823
2351 -0.09416 -0.21753 0.18911 0.53311 0.090354
2352 -0.079593 -0.19366 0.18971 0.45779 0.10608
2353 -0.11497 -0.21344 0.14817 0.35796 0.095116
2354 -0.13817 -0.23952 0.11572 0.32656 0.080077
2355 -0.1069 -0.22459 0.1009 0.32518 0.058778
2356 -0.11668 -0.23145 0.11326 0.49166 0.099879
2357 -0.11572 -0.17697 0.091242 0.61539 0.08522
2358 -0.11794 -0.21343 0.080179 0.60615 0.084741
2359 -0.09551 -0.17355 0.10415 0.61672 0.11391
2360 -0.11099 -0.19491 0.060842 0.49979 0.16409
2361 -0.15647 -0.21797 0.068109 0.35857 0.18123
2362 -0.090522 -0.23613 0.029225 0.32313 0.20937
2363 -0.067806 -0.14957 0.041002 0.33976 0.20623
2364 -0.14359 -0.21153 0.014058 0.29942 0.17181
2365 -0.13595 -0.21739 -0.0073251 0.29255 0.14539
2366 -0.14125 -0.21337 -0.0072985 0.35444 0.087729
2367 -0.12252 -0.20877 -0.016082 0.53512 0.097159
2368 -0.1814 -0.11084 -0.028315 0.57225 0.09378
2369 -0.12579 0.076801 -0.013549 0.57628 0.095211
2370 -0.12464 0.12621 -0.023312 0.45145 0.11105
2371 -0.16323 -0.057674 -0.040645 0.34569 0.073453
2372 -0.13306 -0.12878 -0.052509 0.34725 0.1009
2373 -0.1802 -0.19524 -0.094652 0.29086 0.029425
2374 -0.16284 -0.13682 -0.060256 0.32478 0.091446
2375 -0.11881 -0.1005 -0.039249 0.32115 0.061947
2376 -0.14038 -0.16562 -0.076832 0.35246 0.1054
2377 -0.17335 -0.18847 -0.087936 0.30827 0.041619
2378 -0.12011 -0.15332 -0.098839 0.4732 0.04153
2379 -0.15554 -0.14307 -0.092283 0.56924 0.014781
2380 -0.13303 -0.14373 -0.071076 0.56083 0.070312
2381 -0.13443 -0.14556 -0.083979 0.59289 0.078533
2382 -0.13497 -0.15365 -0.092503 0.44527 0.047784
2383 -0.1581 -0.17572 -0.10843 0.34794 0.037515
2384 -0.17801 -0.041858 -0.1283 0.30212 0.020235
2385 -0.1371 0.15235 -0.11447 0.2743 0.064496
2386 -0.1495 0.11275 -0.126 0.26437 0.028297
2387 -0.17703 -0.052006 -0.14949 0.26298 -0.023712
2388 -0.13988 -0.079429 -0.12574 0.24141 0.033389
2389 -0.12906 -0.12664 -0.14576 0.23341 0.0034201
2390 -0.15984 -0.14693 -0.15532 0.18891 0.0065411
2391 0.060976 -0.13792 -0.16353 0.20206 0.001052
2392 0.14413 -0.12522 -0.14161 0.24859 0.015203
2393 0.13296 -0.15672 -0.17572 0.22926 0.0083039
2394 0.15977 0.13116 -0.16664 0.23199 0.043665
2395 -0.0018695 0.23071 -0.16182 0.17428 0.011366
2396 -0.085223 0.24427 -0.18585 0.17927 -0.019583
2397 -0.11515 0.1431 -0.17559 0.16563 -0.019792
2398 -0.11385 0.019595 -0.17271 0.14924 -0.016391
2399 -0.1252 -0.047928 -0.18231 0.15152 -0.0183
2400 -0.074479 -0.01345 -0.16714 0.15194 0.02152
2401 -0.11406 -0.065033 -0.18814 0.16579 -0.043559
2402 -0.097557 -0.059836 -0.19395 0.13123 -0.027298
2403 -0.08773 -0.021678 -0.1996 0.14107 0.0059833
2404 -0.16467 0.21898 -0.19833 0.14121 -0.014626
2405 -0.13086 0.30004 -0.21355 0.11331 -0.029945
2406 -0.14535 0.24908 -0.23599 0.11531 -0.047774
2407 -0.10151 0.38078 -0.21028 0.12223 -0.049063
2408 -0.13429 0.28249 -0.19923 0.090749 -0.034962
2409 -0.15527 0.082566 -0.22834 0.1068 -0.080961
2410 -0.11825 0.084823 -0.22408 0.15214 0.0022399
2411 -0.14194 0.070431 -0.2125 0.1355 -0.019519
2412 -0.12248 0.037228 -0.20977 0.10706 -0.031088
2413 -0.1374 0.12803 -0.21895 0.11912 -0.069417
2414 -0.099673 0.38309 -0.20722 0.072975 -0.010466
2415 -0.10412 0.40112 -0.22479 0.065593 -0.062345
2416 -0.15553 0.39335 -0.23153 0.05868 -0.033284
2417 -0.13088 0.47553 -0.2172 0.10634 -0.026634
2418 -0.14872 0.46109 -0.22713 0.057936 -0.053543
2419 -0.1218 0.37225 -0.23606 0.065154 -0.030072
2420 -0.19768 0.33057 -0.24572 0.057071 -0.040961
2421 -0.15859 0.5257 -0.22228 0.054039 -0.07512
2422 -0.1087 0.58173 -0.2225 0.067647 -0.059669
2423 -0.15013 0.5573 -0.23899 0.057434 -0.032978
2424 -0.14634 0.55966 -0.21323 0.046332 -0.065587
2425 -0.12953 0.59281 -0.22939 0.02951 -0.075026
2426 -0.1254 0.58971 -0.22139 0.064378 -0.056865
2427 -0.15964 0.52984 -0.25513 0.023115 -0.053324
2428 -0.12756 0.59582 -0.22344 0.049953 -0.046713
2429 -0.11741 0.63005 -0.238 0.032911 -0.067032
2430 -0.11966 0.66188 -0.22572 0.012318 -0.073701
2431 -0.13764 0.62171 -0.24505 0.038556 -0.04524
2432 -0.077203 0.69318 -0.2255 0.080914 -0.018889
2433 -0.13214 0.68248 -0.23768 0.042422 -0.074898
2434 -0.15876 0.64776 -0.24107 0.0094893 -0.051828
2435 -0.16024 0.61122 -0.23548 0.016367 -0.062077
2436 0.10024 0.69306 -0.12348 0.027135 -0.050026
2437 0.2425 0.67884 -0.04721 0.037222 -0.066215
2438 0.14232 0.62422 0.036167 0.02391 -0.068084
2439 0.16958 0.65541 -0.12055 -0.012172 -0.097773
2440 0.26756 0.607 -0.18213 0.023696 -0.10011
2441 0.30536 0.69614 -0.211 0.0056534 -0.066481
2442 0.33688 0.71142 -0.17696 0.033401 -0.02104
2443 0.30798 0.61935 -0.20157 0.0008488 -0.063649
2444 0.37298 0.6934 -0.23616 -0.0044635 -0.085518
2445 0.41367 0.66315 -0.22192 0.0064842 -0.078407
2446 0.43284 0.70256 -0.18141 -0.002908 -0.058586
2447 0.46389 0.68662 -0.21657 -0.0086003 -0.060495
2448 0.40329 0.62824 -0.22221 -0.055363 -0.094784
2449 0.36772 0.63735 -0.22231 -0.013505 -0.059503
2450 0.47428 0.76107 0.017006 0.041853 -0.028943
2451 0.49297 0.64643 0.017203 -0.013279 -0.071622
2452 0.46933 0.5392 0.065259 -0.029952 -0.068591
2453 0.50275 0.64836 0.11004 -0.012774 -0.06105
2454 0.52372 0.53532 -0.062307 -0.023626 -0.073059
2455 0.48747 0.48492 -0.1332 -0.010139 -0.052708
2456 0.52095 0.39452 -0.1408 -0.034561 -0.079137
2457 0.5354 0.4081 -0.12273 -0.010263 -0.066476
2458 0.53016 0.37623 -0.14849 -0.018435 -0.071195
2459 0.63832 0.40797 -0.132 0.0096323 -0.064634
2460 0.49217 0.30697 -0.16166 -0.03571 -0.091753
2461 0.64473 0.48532 -0.12629 0.0076777 -0.087852
2462 0.61454 0.51354 0.088545 -0.025705 -0.10395
2463 0.59416 0.41095 0.1566 0.1536 -0.08494
2464 0.64604 0.33126 0.20572 0.14219 -0.053379
2465 0.5867 0.29466 0.22796 0.14467 -0.078978
2466 0.66213 0.29289 0.087912 0.067386 -0.060567
2467 0.64803 0.28418 -0.037952 0.057054 -0.077477
2468 0.61167 0.27136 -0.069365 0.017812 -0.081286
2469 0.53354 0.19195 -0.1164 -0.0057305 -0.10219
2470 0.58967 0.25098 -0.099212 0.026397 -0.085854
2471 0.64962 0.22166 -0.10129 0.016695 -0.084113
2472 0.62851 0.18019 -0.064869 -0.0040373 -0.070432
2473 0.63618 0.22192 0.13069 0.17391 -0.076011
2474 0.66857 0.16642 0.21795 0.2305 -0.08847
2475 0.6799 0.17582 0.32561 0.31972 -0.072979
2476 0.60436 0.15228 0.25719 0.16583 -0.039568
2477 0.6167 0.12885 0.26407 0.088621 -0.10406
2478 0.68171 0.15881 0.34065 0.067069 -0.089326
2479 0.65316 0.12712 0.21238 0.070557 -0.060545
2480 0.6481 0.11305 0.079744 0.052464 -0.11008
2481 0.54085 0.063367 -0.0073992 0.010262 -0.10523
2482 0.54183 0.077244 0.010017 0.17567 -0.10334
2483 0.55316 0.080161 0.031034 0.25183 -0.096061
2484 0.54711 0.059769 0.25026 0.24349 -0.084191
2485 0.51955 0.076856 0.38819 0.34251 -0.05644
2486 0.50663 0.067274 0.39698 0.19227 -0.052509
2487 0.47402 0.062631 0.37901 0.172 -0.095548
2488 0.41158 0.027378 0.40691 0.10835 -0.084907
2489 0.3781 0.041286 0.3947 0.092334 -0.093256
2490 0.45219 0.084073 0.47661 0.13676 -0.035305
2491 0.36159 0.011 0.39388 0.072169 -0.069274
2492 0.3757 0.019198 0.45629 0.21952 -0.074083
2493 0.30868 -0.0082048 0.50129 0.28126 -0.065402
2494 0.3493 -0.0054574 0.53406 0.36304 -0.095321
2495 0.3284 0.0035899 0.53894 0.26596 -0.04807
2496 0.3198 -0.017163 0.56374 0.33914 -0.081249
2497 0.25574 -0.075315 0.52508 0.21546 -0.071078
2498 0.28246 -0.026848 0.55527 0.15346 -0.029797
2499 0.28962 -0.025921 0.56804 0.125 0.016054
2500 0.28098 -0.030343 0.56943 0.13067 -0.021675
2501 0.24064 -0.073796 0.53228 0.13382 -0.0017046
2502 0.21742 -0.053728 0.55885 0.38297 0.0070664
2503 0.24113 -0.046141 0.60953 0.43107 0.025157
2504 0.20556 -0.090944 0.59835 0.37528 0.0043083
2505 0.19217 -0.068916 0.59227 0.33716 0.013209
2506 0.23541 -0.066419 0.58053 0.43199 0.0216
2507 0.18925 -0.034312 0.56865 0.4164 0.035161
2508 0.20846 -0.054434 0.64718 0.56361 0.095882
2509 0.15368 -0.087927 0.60549 0.48908 0.1592
2510 0.065476 -0.1321 0.58983 0.47197 0.12954
2511 0.14812 -0.12378 0.61368 0.56528 0.12999
2512 0.13005 -0.098945 0.55992 0.48407 0.12377
2513 0.071455 -0.11745 0.57408 0.56163 0.094897
2514 0.086741 -0.15557 0.55273 0.59158 0.15158
2515 0.13417 -0.10767 0.58351 0.60727 0.19326
2516 0.030573 -0.14283 0.46772 0.57714 0.16222
2517 0.066039 -0.14968 0.38696 0.60179 0.15548
2518 0.029235 -0.15674 0.37049 0.59681 0.21249
2519 0.038331 -0.16121 0.30596 0.56693 0.14283
2520 0.080157 -0.11915 0.38679 0.57443 0.19552
2521 0.014204 -0.13175 0.39271 0.59231 0.22971
2522 0.05056 -0.13663 0.5313 0.62376 0.17442
2523 -0.0057041 -0.16123 0.50596 0.63958 0.19871
2524 0.096412 -0.11802 0.52801 0.619 0.19635
2525 0.051568 -0.13989 0.42665 0.65026 0.20988
2526 -0.028356 -0.18321 0.33105 0.62432 0.202
2527 0.02773 -0.13971 0.296 0.63531 0.20647
2528 0.012267 -0.16215 0.32229 0.69282 0.19318
2529 -0.066537 -0.18308 0.25441 0.62855 0.16869
2530 -0.067531 -0.21416 0.26553 0.63481 0.17523
2531 -0.017875 -0.15711 0.30093 0.67676 0.1482
2532 0.018391 -0.17193 0.25518 0.60268 0.11134
2533 0.013227 -0.17467 0.24003 0.54792 0.17125
2534 -0.040117 -0.1999 0.17994 0.45425 0.15187
2535 -0.07472 -0.22179 0.19537 0.44682 0.18832
2536 0.0088557 -0.18908 0.20997 0.5592 0.18876
2537 -0.056028 -0.2235 0.14539 0.63669 0.16284
2538 -0.015282 -0.19666 0.1413 0.6053 0.17874
2539 -0.043576 -0.22001 0.14186 0.51739 0.16824
2540 -0.06325 -0.19858 0.08702 0.40223 0.17301
2541 -0.026364 -0.17158 0.10805 0.39605 0.22333
2542 -0.050268 -0.19939 0.14912 0.39531 0.19463
2543 -0.061011 -0.2048 0.12635 0.37961 0.15871
2544 -0.068095 -0.21202 0.082307 0.45549 0.12708
2545 -0.046939 -0.16033 0.095693 0.48585 0.16029
2546 -0.12499 -0.21515 0.04695 0.46312 0.086078
2547 -0.016507 -0.18704 0.074367 0.38061 0.12671
2548 -0.041201 -0.21066 0.072613 0.32397 0.10955
2549 -0.11767 -0.21202 0.08012 0.34222 0.12213
2550 -0.072398 -0.19162 0.025396 0.33956 0.13062
2551 -0.064422 -0.20237 0.060223 0.31876 0.10732
2552 -0.062486 -0.20923 0.031 0.26269 0.14259
2553 -0.09353 -0.2159 0.048386 0.33839 0.11091
2554 -0.086754 -0.23448 0.040713 0.30168 0.1291
2555 -0.077658 -0.21212 0.014579 0.27989 0.1287
2556 -0.12302 -0.23321 -0.014004 0.23041 0.13423
2557 -0.065495 -0.18986 0.027243 0.27347 0.13404
2558 -0.11709 -0.23328 -0.012491 0.20456 0.13493
2559 -0.11173 -0.20372 -0.018094 0.21544 0.17668
2560 -0.13151 -0.20533 -0.0017477 0.20916 0.15576
2561 -0.098271 -0.2204 -0.044021 0.20701 0.151
2562 -0.095315 -0.21086 -0.030264 0.2134 0.14716
2563 -0.1128 -0.23938 -0.056358 0.15143 0.103
2564 -0.13246 -0.1961 -0.023801 0.15462 0.096285
2565 -0.10592 -0.22557 -0.042115 0.14598 0.10437
2566 -0.09345 -0.22019 -0.045428 0.1772 0.147
2567 -0.14108 -0.20293 -0.066721 0.1459 0.19041
2568 -0.12749 -0.22957 -0.081075 0.10238 0.13767
2569 -0.16338 -0.24597 -0.092768 0.12098 0.17969
2570 -0.092736 -0.18617 -0.088642 0.14303 0.12764
2571 -0.17459 -0.24676 -0.087905 0.12459 0.097941
2572 -0.1504 -0.23833 -0.12865 0.076645 0.11806
2573 -0.15999 -0.23532 -0.10734 0.085172 0.085223
2574 -0.13467 -0.23479 -0.10062 0.11771 0.11442
2575 -0.13535 -0.22481 -0.082199 0.12504 0.15822
2576 -0.1282 -0.23564 -0.10954 0.10259 0.15669
2577 -0.1354 -0.23085 -0.1018 0.10615 0.16705
2578 -0.19124 -0.25037 -0.15474 0.047231 0.1536
2579 -0.12966 -0.25665 -0.12687 0.066079 0.11405
2580 -0.16255 -0.2496 -0.14169 0.039496 0.11239
2581 -0.16972 -0.26529 -0.1466 0.033064 0.11185
2582 -0.17939 -0.26112 -0.13754 0.00085176 0.15522
2583 -0.16304 -0.2329 -0.15776 0.029609 0.14322
2584 -0.18113 -0.26076 -0.18235 -0.012923 0.078513
2585 -0.15989 -0.23665 -0.15991 0.0053349 0.11933
2586 -0.16941 -0.24683 -0.17956 0.022903 0.078685
2587 -0.17795 -0.23863 -0.17616 0.03285 0.1108
2588 -0.17 -0.24039 -0.16329 -0.0019019 0.077977
2589 -0.14085 -0.22606 -0.19404 -0.0047442 0.052828
2590 -0.17544 -0.21168 -0.17359 0.011324 0.10571
2591 -0.14747 -0.16028 -0.18001 0.0088812 0.07951
2592 -0.15912 -0.028565 -0.16811 0.011449 0.092091
2593 -0.17279 -0.084038 -0.17705 -0.029063 0.057242
2594 -0.22332 -0.16092 -0.19387 -0.013026 0.085673
2595 -0.18093 -0.16853 -0.19052 -0.046728 0.063224
2596 -0.17698 -0.19493 -0.21027 -0.04646 0.098655
2597 -0.1409 -0.2136 -0.20307 0.019058 0.18648
2598 -0.15493 -0.22198 -0.19824 -0.0014247 0.12526
2599 -0.1398 -0.21159 -0.18942 -0.043037 0.14446
2600 -0.15169 -0.22147 -0.21703 -0.029579 0.073549
2601 -0.076485 -0.13684 -0.18765 0.0031584 0.098889
2602 -0.13957 -0.2185 -0.23297 -0.074124 0.05294
2603 -0.14814 -0.21977 -0.23018 -0.031116 0.046731
2604 -0.16457 -0.23231 -0.23651 -0.059288 0.074782
2605 -0.12053 -0.17577 -0.22254 -0.055261 0.048823
2606 -0.037335 -0.2189 -0.22937 -0.049413 0.070024
2607 0.064631 -0.18413 -0.16897 -0.033045 0.071975
2608 0.067317 -0.19122 -0.2332 -0.053568 0.050636
2609 0.12605 -0.20203 -0.22288 -0.04638 0.11842
2610 0.05985 -0.030632 -0.20985 -0.048012 0.11048
2611 0.039926 0.069125 -0.22183 -0.084004 0.096059
2612 -0.00020799 0.097423 -0.21338 -0.053647 0.10379
2613 -0.065092 -0.01959 -0.20645 -0.057579 0.12183
2614 -0.092846 -0.14194 -0.23499 -0.094211 0.054042
2615 -0.09808 -0.16358 -0.23762 -0.083454 0.12131
2616 -0.079023 -0.10595 -0.20109 -0.033246 0.12087
2617 -0.10855 -0.18491 -0.23609 -0.12974 0.075795
2618 -0.14657 -0.17482 -0.23289 -0.10551 0.073165
2619 -0.12466 -0.19351 -0.26292 -0.11185 0.096986
2620 -0.11591 -0.17572 -0.23995 -0.10518 0.10428
2621 -0.070333 -0.095481 -0.20462 -0.075157 0.10028
2622 -0.097737 0.11078 -0.25155 -0.064939 0.086439
2623 -0.04896 0.23392 -0.21376 -0.086662 0.11495
2624 0.093836 0.15218 -0.21219 -0.081854 0.12211
2625 0.16015 -0.038022 -0.23122 -0.12989 0.066492
2626 0.092498 -0.10802 -0.27625 -0.14539 0.072423
2627 0.26598 -0.058207 -0.23191 -0.060511 0.066484
2628 0.0885 -0.11814 -0.26107 -0.12877 0.048925
2629 0.051216 -0.12366 -0.27005 -0.1216 0.073456
2630 0.075212 -0.14117 -0.27637 -0.12834 0.070917
2631 0.12153 -0.10164 -0.26584 -0.10614 0.051588
2632 0.16011 -0.11465 -0.26086 -0.087352 0.073249
2633 0.23015 0.023217 -0.26035 -0.070845 0.02566
2634 0.24535 0.17651 -0.2531 -0.090717 0.05632
2635 0.21426 0.19017 -0.28595 -0.11678 0.054701
2636 0.32485 0.28936 -0.24702 -0.095911 0.067192
2637 0.26775 0.070917 -0.2585 -0.11091 0.066233
2638 0.26113 -0.0034258 -0.24586 -0.11049 0.058914
2639 0.17186 -0.046308 -0.29441 -0.11311 0.061205
2640 0.17821 -0.046601 -0.25172 -0.11194 0.036886
2641 0.10272 -0.055014 -0.26582 -0.10285 0.048407
2642 0.17262 -0.036706 -0.27564 -0.084805 0.078498
2643 0.22589 0.096951 -0.27155 -0.10951 0.009689
2644 0.20071 0.24046 -0.2607 -0.11293 0.05474
2645 0.2304 0.25128 -0.28364 -0.11921 -0.0087692
2646 0.22142 0.23758 -0.27973 -0.12844 -0.028428
2647 0.25207 0.12602 -0.2308 -0.10735 0.023313
2648 0.22318 0.056258 -0.063437 -0.098309 0.015034
2649 0.17828 0.0011053 -0.06085 -0.12526 0.025455
2650 0.1974 -0.020107 -0.15623 -0.10499 0.034956
2651 0.25353 0.00653 -0.21 -0.087236 0.014176
2652 0.25659 0.21763 -0.24146 -0.12305 0.023307
2653 0.33673 0.34319 -0.26218 -0.11919 0.027138
2654 0.37217 0.32551 -0.27123 -0.13158 -0.017251
2655 0.26308 0.34386 -0.2437 -0.1191 -0.0045098
2656 0.19978 0.32805 -0.28467 -0.16029 0.011081
2657 0.18303 0.38017 -0.26396 -0.11174 -0.045168
2658 0.21126 0.45153 -0.25228 -0.1145 0.034543
2659 0.10541 0.3444 -0.28709 -0.157 -0.035236
2660 0.079267 0.44301 -0.25181 -0.13209 -0.033065
2661 0.097453 0.40615 -0.28409 -0.12804 0.0034059
2662 0.072189 0.42313 -0.28233 -0.14383 0.013587
2663 0.094215 0.49038 -0.27829 -0.13924 0.0048878
2664 0.077741 0.4775 -0.27067 -0.12647 0.048979
2665 0.092627 0.43388 -0.30487 -0.1218 0.08619
2666 0.063153 0.533 -0.29697 -0.14619 0.13605
2667 0.10974 0.52211 -0.28663 -0.10542 0.088652
2668 0.11358 0.50733 -0.25927 -0.11671 0.097602
2669 0.12616 0.52524 -0.25794 -0.0064367 0.12247
2670 0.172 0.55345 -0.24911 0.088601 0.12985
2671 0.3158 0.55808 -0.27678 -0.00094123 0.12739
2672 0.24015 0.53029 -0.27164 -0.081544 0.076816
2673 0.2749 0.60473 -0.22746 -0.068596 0.036247
2674 0.13741 0.57245 -0.12643 -0.098928 0.064128
2675 0.068739 0.54315 -0.079338 -0.0998 -0.003771
2676 0.016325 0.52879 -0.044912 -0.12112 0.01484
2677 0.076201 0.50312 -0.15235 -0.094835 -0.00055908
2678 0.090657 0.52905 -0.22107 -0.11427 0.024602
2679 0.025453 0.52714 -0.22652 -0.10218 0.043873
2680 0.035009 0.53585 -0.22437 -0.086652 0.052004
2681 0.028505 0.56864 -0.23297 -0.069964 0.074295
2682 0.045032 0.5521 -0.22735 -0.094876 0.071146
2683 -0.038642 0.42738 -0.2638 -0.071869 -0.0048834
2684 -0.052486 0.50099 -0.23505 0.085259 0.042487
2685 0.0070099 0.48143 -0.22539 0.088687 0.039918
2686 0.0066061 0.55206 -0.060606 0.20881 0.046669
2687 -0.031828 0.52025 -0.10589 0.14513 0.0039103
2688 -0.0039316 0.4828 -0.038733 0.05282 0.010211
2689 0.00069449 0.40444 -0.086796 0.024728 0.0045922
2690 -0.010269 0.32858 -0.16132 -0.017335 0.023323
2691 -0.050493 0.26174 -0.22342 -0.058487 -0.0025459
2692 0.031563 0.32017 -0.17015 -0.017769 0.010085
2693 -0.017691 0.28321 -0.20543 -0.031111 -0.019104
2694 -0.060465 0.25166 -0.21583 -0.042574 -0.0042031
2695 -0.065079 0.24405 -0.19418 0.028254 0.0015678
2696 -0.050323 0.38194 -0.13253 0.25292 0.0011388
2697 -0.065876 0.3886 0.051857 0.29034 -0.02213
2698 -0.09526 0.28693 0.055843 0.22368 -0.017599
2699 -0.12932 0.23772 0.08982 0.27238 -0.015268
2700 -0.1009 0.19396 0.13722 0.27449 -0.029987
2701 -0.070652 0.22192 0.068133 0.2595 -0.048147
2702 -0.069496 0.18085 -0.05767 0.16122 -0.018316
2703 -0.09181 0.19024 -0.099754 0.067356 0.0043054
2704 -0.10647 0.12086 -0.13963 0.037953 -0.037884
2705 -0.11724 0.11385 -0.14475 0.015101 -0.060943
2706 -0.12364 0.12663 -0.12953 0.082179 -0.0035818
2707 -0.16005 0.092233 -0.1119 0.10583 -0.076801
2708 -0.13254 0.07525 0.10122 0.2947 -0.0533
2709 -0.14546 0.071468 0.14947 0.3138 -0.000779
2710 -0.099127 0.11113 0.24125 0.37907 -0.060778
2711 -0.14749 0.073152 0.24488 0.36991 -0.049407
2712 -0.12277 0.04005 0.23797 0.40157 -0.10211
2713 -0.13643 0.015457 0.16369 0.40168 -0.021405
2714 -0.13446 0.046135 0.044139 0.42039 -0.049504
2715 -0.14545 0.031102 0.013796 0.41639 -0.047383
2716 -0.12317 0.017489 0.0053822 0.47294 -0.043712
2717 -0.12683 0.0088266 -0.051271 0.41939 -0.078981
2718 -0.075168 0.009514 -0.032955 0.4463 -0.055421
2719 0.014729 0.0085014 0.14836 0.4836 -0.06526
2720 0.051685 -0.034551 0.25099 0.4837 -0.068199
2721 0.052321 -0.035884 0.26269 0.50183 -0.024078
2722 -0.064203 0.0028735 0.30869 0.54923 -0.059767
2723 -0.070387 -0.059419 0.2871 0.56985 -0.084496
2724 -0.14393 -0.016152 0.20042 0.56127 -0.018845
2725 -0.13444 -0.027914 0.070922 0.57896 -0.043644
2726 -0.10706 -0.056577 0.033458 0.53135 -0.059183
2727 -0.19042 -0.08419 0.022415 0.55178 -0.034362
2728 -0.10905 -0.027242 0.044791 0.58163 -0.018641
2729 -0.13464 -0.055495 0.023308 0.57437 -0.08047
2730 -0.15667 -0.11106 -0.015315 0.56777 -0.078609
2731 -0.17689 -0.13154 0.19396 0.55161 -0.059198
2732 -0.15452 -0.056293 0.27838 0.58529 -0.090417
2733 -0.10753 -0.1029 0.28918 0.59045 -0.076096
2734 -0.12448 -0.091518 0.3379 0.62941 -0.071305
2735 -0.15308 -0.12537 0.32772 0.61397 -0.055335
2736 -0.19207 -0.14086 0.14487 0.59828 -0.10149
2737 -0.17687 -0.10935 0.083281 0.54177 -0.094933
2738 -0.16386 -0.12993 0.052607 0.59032 -0.1098
2739 -0.16807 -0.13518 0.031384 0.56559 -0.092471
2740 -0.21006 -0.19327 0.017141 0.58834 -0.091
2741 -0.18188 -0.1378 0.016527 0.54182 -0.098089
2742 -0.14921 -0.11427 0.046624 0.60881 -0.084958
2743 -0.15408 -0.12729 0.03372 0.55751 -0.040467
2744 -0.13265 -0.15425 0.16786 0.50996 -0.078286
2745 -0.15816 -0.17219 0.31651 0.53496 -0.089335
2746 -0.17191 -0.14165 0.34641 0.54951 -0.091414
2747 -0.16644 -0.12898 0.3703 0.4699 -0.091663
2748 -0.11354 -0.13391 0.31478 0.41736 -0.096702
2749 -0.17006 -0.18456 0.22165 0.32987 -0.12301
2750 -0.16839 -0.18539 0.11873 0.30005 -0.11818
2751 -0.18018 -0.17478 0.075343 0.51158 -0.09019
2752 -0.2016 -0.22731 0.0507 0.55618 -0.10788
2753 -0.16976 -0.17297 0.071207 0.56316 -0.10051
2754 -0.19883 -0.18425 0.021543 0.40518 -0.095057
2755 -0.18638 -0.19907 0.03492 0.34756 -0.12526
2756 -0.16999 -0.20431 0.034606 0.30537 -0.085955
2757 -0.15343 -0.17896 0.044763 0.29353 -0.10252
2758 -0.19316 -0.18394 0.08861 0.24763 -0.093113
2759 -0.20065 -0.19444 0.27367 0.27439 -0.11764
2760 -0.18926 -0.20762 0.29913 0.305 -0.10079
2761 -0.24905 -0.18681 0.29782 0.25024 -0.11106
2762 -0.12703 -0.17179 0.29357 0.31612 -0.089649
2763 0.019189 -0.20938 0.2369 0.27542 -0.10282
2764 0.061125 -0.2249 0.10214 0.19346 -0.097467
2765 0.069451 -0.21853 0.046236 0.24695 -0.10128
2766 0.053747 -0.2155 0.046132 0.19255 -0.12249
2767 -0.027477 -0.18859 0.048589 0.19631 -0.1072
2768 -0.099431 -0.20391 0.015856 0.18186 -0.12684
2769 -0.12322 -0.19686 0.023212 0.19297 -0.12311
2770 -0.11065 -0.18915 0.062099 0.13323 -0.11412
2771 -0.12092 -0.18389 0.048395 0.14366 -0.1012
2772 -0.13147 -0.23617 0.076452 0.11348 -0.1279
2773 -0.17517 -0.23992 0.25789 0.12564 -0.14051
2774 -0.11174 -0.2125 0.30468 0.15598 -0.085128
2775 -0.1129 -0.21296 0.31139 0.11449 -0.10172
2776 -0.17181 -0.24613 0.23164 0.090749 -0.14227
2777 -0.16157 -0.24308 0.13454 0.080537 -0.1036
2778 -0.17741 -0.22817 0.067692 0.074085 -0.13727
2779 -0.1712 -0.2035 0.049508 0.059092 -0.099633
2780 -0.18537 -0.25577 0.0042748 0.0443 -0.11993
2781 -0.18555 -0.2941 0.0068014 0.029308 -0.099681
2782 -0.14484 -0.20824 0.027548 0.050006 -0.08973
2783 -0.16597 -0.244 0.047975 0.079493 -0.12439
2784 -0.17668 -0.2414 -0.013509 0.004411 -0.087318
2785 -0.17099 -0.26646 -0.023912 0.013849 -0.11153
2786 -0.16255 -0.25783 -0.047976 0.0048165 -0.12405
2787 -0.17371 -0.24483 -0.020999 -0.0038258 -0.11586
2788 -0.14426 -0.26944 -0.018122 0.0012719 -0.086465
2789 -0.17784 -0.21504 0.035044 -0.03422 -0.13323
2790 -0.17587 -0.22562 0.19966 -0.020393 -0.12944
2791 -0.1684 -0.24487 0.23249 -0.0072849 -0.11306
2792 -0.21563 -0.27577 0.19555 -0.054137 -0.14922
2793 -0.25041 -0.29309 0.13327 -0.05467 -0.15681
2794 -0.20243 -0.24303 0.047947 -0.012222 -0.12257
2795 -0.17779 -0.28208 -0.031886 -0.058474 -0.15895
2796 -0.16237 -0.22069 0.01654 -0.0095963 -0.12553
2797 -0.18114 -0.27431 -0.015203 -0.036889 -0.12042
2798 -0.16134 -0.23113 -0.046886 -0.043461 -0.10657
2799 -0.15678 -0.26555 -0.04705 -0.062273 -0.11015
2800 -0.21642 -0.25036 -0.034463 -0.065145 -0.12764
2801 -0.18862 -0.21947 -0.029577 -0.043678 -0.12516
2802 -0.1677 -0.24724 -0.06179 -0.08423 -0.15201
2803 -0.13179 -0.2599 -0.047353 -0.072122 -0.11443
2804 -0.2225 -0.25573 -0.093917 -0.081905 -0.10769
2805 -0.17222 -0.25376 -0.06993 -0.076657 -0.059419
2806 -0.18556 -0.26528 -0.068174 -0.079529 -0.059258
2807 -0.18141 -0.23647 -0.12548 -0.11049 -0.028167
2808 -0.21689 -0.2812 -0.13269 -0.094364 -0.071886
2809 -0.1735 -0.24248 -0.071054 -0.073696 0.00027502
2810 -0.18187 -0.24925 -0.083737 -0.089058 0.030876
2811 -0.17291 -0.25174 -0.12618 -0.13374 0.021987
2812 -0.19167 -0.26277 -0.1175 -0.1246 0.012248
2813 0.062855 -0.29856 -0.12456 -0.10939 0.048029
2814 0.087152 -0.23293 -0.11896 -0.11156 0.04322
2815 0.16463 -0.21984 -0.1297 -0.11296 0.052451
2816 0.11725 -0.30013 -0.18114 -0.15243 0.014052
2817 0.02527 -0.22658 -0.17268 -0.14282 0.045903
2818 0.0072661 -0.20402 -0.16717 -0.15142 0.062963
2819 -0.088088 -0.23649 -0.17042 -0.18885 0.047014
2820 -0.096732 -0.22534 -0.1682 -0.15238 0.053005
2821 -0.111 -0.21934 -0.16094 -0.17688 0.065506
2822 -0.16525 -0.25304 -0.17435 -0.18276 0.097327
2823 -0.1242 -0.22297 -0.13637 -0.14436 0.13689
2824 -0.1376 -0.26758 -0.19973 -0.14093 0.10592
2825 -0.12146 -0.23996 -0.17722 -0.15798 0.12567
2826 -0.12826 -0.24755 -0.17888 -0.16445 0.11761
2827 -0.089669 -0.25172 -0.19503 -0.15277 0.085802
2828 0.083847 -0.21 -0.16041 -0.12911 0.1361
2829 0.088524 -0.28187 -0.18545 -0.17043 0.085364
2830 0.17714 -0.23703 -0.19915 -0.14739 0.083785
2831 0.22393 -0.2122 -0.15869 -0.1109 0.12575
2832 0.22356 -0.27148 -0.22013 -0.16256 0.1394
2833 0.24066 -0.20434 -0.16823 -0.11004 0.14063
2834 0.12549 -0.24697 -0.20677 -0.14136 0.13079
2835 0.06623 -0.24553 -0.19231 -0.15876 0.12216
2836 0.076887 -0.23469 -0.18646 -0.14896 0.13049
2837 0.068313 -0.21768 -0.21133 -0.16893 0.11353
2838 0.11119 -0.25253 -0.24437 -0.1875 0.069182
2839 0.11361 -0.29193 -0.24731 -0.18795 0.10059
2840 0.33853 -0.26711 -0.20779 -0.15032 0.11185
2841 0.3183 -0.2782 -0.23281 -0.18241 0.10013
2842 0.21894 -0.27036 -0.23819 -0.22884 0.076646
2843 0.18967 -0.30935 -0.2583 -0.21612 0.082467
2844 0.17205 -0.25803 -0.22666 -0.18939 0.077948
2845 0.10602 -0.2383 -0.22865 -0.19407 0.047679
2846 0.13905 -0.2573 -0.24289 -0.20068 0.09002
2847 0.1453 -0.26156 -0.2232 -0.1801 0.050511
2848 0.19229 -0.27139 -0.25324 -0.20909 0.1475
2849 0.3487 -0.22928 -0.22156 -0.19521 0.11087
2850 0.29624 -0.25397 -0.23923 -0.2129 0.087264
2851 0.32769 -0.24372 -0.25078 -0.20207 0.11332
2852 0.30399 -0.25171 -0.25886 -0.19968 0.057435
2853 0.27629 -0.23534 -0.24144 -0.17762 0.062436
2854 0.23235 -0.22443 -0.2727 -0.21087 0.047497
2855 0.20954 -0.19668 -0.24772 -0.19164 0.026418
2856 0.23564 0.044461 -0.2231 -0.15647 0.054909
2857 0.22238 -0.0050312 -0.2495 -0.21577 0.03896
2858 0.3742 0.038896 -0.23709 -0.20675 0.074151
2859 0.3574 -0.077416 -0.27166 -0.19393 0.049142
2860 0.38067 -0.13851 -0.18745 -0.18951 0.073423
2861 0.32571 -0.20103 -0.08306 -0.21215 0.064734
2862 0.33255 -0.16162 -0.061144 -0.18205 0.089005
2863 0.20852 -0.23157 -0.17926 -0.20527 0.1056
2864 0.22209 -0.16825 -0.19772 -0.19954 0.071127
2865 0.24354 -0.169 -0.20809 -0.21279 0.064018
2866 0.14231 -0.18253 -0.20931 -0.19984 0.047389
2867 0.25299 -0.19157 -0.25495 -0.21583 0.05382
2868 0.34463 -0.23068 -0.25936 -0.21892 0.07572
2869 0.42976 -0.17243 -0.251 -0.21868 0.060471
2870 0.34933 -0.12095 -0.25208 -0.21417 0.055702
2871 0.29605 0.039742 -0.22734 -0.21276 0.035113
2872 0.20306 0.055659 -0.25847 -0.24631 0.055104
2873 0.21096 0.10447 -0.2575 -0.22393 0.0039552
2874 0.0855 0.041184 -0.28545 -0.24227 0.048446
2875 0.17402 -0.098769 -0.27095 -0.21229 0.028937
2876 0.12135 -0.11438 -0.25352 -0.23888 0.00042801
2877 0.13009 -0.14967 -0.26225 -0.22489 0.002499
2878 0.24997 -0.1308 -0.24345 -0.19023 0.04988
2879 0.32615 -0.15704 -0.24274 -0.19376 0.054781
2880 0.36523 -0.13747 -0.2414 -0.2166 0.037652
2881 0.33715 -0.12409 -0.24546 -0.17625 0.038893
2882 0.19932 -0.085937 -0.27012 -0.22518 0.013494
2883 0.13123 0.07477 -0.24285 -0.21213 0.031655
2884 0.11478 0.16681 -0.23356 -0.17982 0.016616
2885 0.12455 0.14915 -0.18335 -0.20571 0.028856
2886 0.14877 0.017023 -0.023305 -0.22965 -0.0056626
2887 0.076889 -0.08861 -0.045969 -0.21552 0.020158
2888 0.12325 -0.076193 0.052668 -0.18704 -0.0055707
2889 0.10791 -0.10219 -0.062396 -0.19191 0.01656
2890 0.12025 -0.13994 -0.20828 -0.23661 0.0072312
2891 0.202 -0.12362 -0.22356 -0.22396 0.010642
2892 0.23546 0.13573 -0.18684 -0.23245 0.0038431
2893 0.27507 0.25016 -0.22838 -0.22489 0.009664
2894 0.28611 0.29671 -0.21465 -0.10075 0.070045
2895 0.20726 0.26424 -0.21753 -0.12194 -0.020954
2896 0.11288 0.18749 -0.18894 -0.067684 -0.017093
2897 0.096041 0.064814 -0.20755 -0.14696 0.0045878
2898 0.098097 0.009931 -0.21593 -0.21867 0.0055487
2899 0.088813 -0.026982 -0.04184 -0.2137 -0.02489
2900 0.012119 -0.046654 0.085927 -0.19563 -0.0068394
2901 0.034735 0.23769 0.041564 -0.21353 -6.8481e-05
2902 0.041931 0.30204 0.05599 -0.22736 -0.058868
2903 0.027028 0.37081 -0.013393 -0.14257 -0.014127
2904 0.18704 0.32581 -0.077097 -0.049473 -0.046466
2905 0.19802 0.26033 -0.14736 -0.044735 -0.0090947
2906 0.23543 0.30196 -0.1575 0.021643 -0.057574
2907 0.17988 0.41761 -0.13666 -0.0205 -0.036993
2908 0.16324 0.48058 -0.13874 0.10006 -0.0061319
2909 0.12587 0.56035 -0.13196 0.073816 -0.045161
2910 0.10565 0.50715 -0.054297 -0.057536 -0.02018
2911 0.047807 0.47755 0.07093 -0.12042 -0.057529
2912 0.017813 0.48426 0.13153 -0.12486 -0.058748
2913 0.073649 0.49389 0.14468 -0.074793 -0.042767
2914 0.0020651 0.52095 0.15717 -0.088325 -0.058136
2915 -0.0024187 0.51057 0.13357 -0.039258 -0.037675
2916 0.037137 0.50528 0.010193 0.09107 -0.033164
2917 -0.0026965 0.50062 -0.053031 0.1471 -0.048793
2918 0.0375 0.57767 -0.037684 0.17856 -0.022622
2919 -0.030844 0.54067 -0.12156 0.071683 -0.093782
2920 0.020842 0.56993 -0.078931 -0.020169 -0.039291
2921 0.025038 0.51029 0.046726 -0.061551 -0.03508
2922 0.13825 0.61052 0.19161 -0.061474 -0.033639
2923 0.18779 0.58187 0.23305 -0.075416 -0.047748
2924 0.21455 0.56942 0.26682 0.16728 -0.025187
2925 0.1785 0.51733 0.26788 0.24026 -0.040346
2926 0.098509 0.6326 0.26219 0.28278 -0.019535
2927 0.069355 0.56114 0.24813 0.19929 -0.061274
2928 0.020221 0.55553 0.31936 0.21062 -0.066233
2929 0.075227 0.61833 0.32722 0.26678 -0.070532
2930 -0.015347 0.54888 0.3468 0.23218 -0.091001
2931 0.028169 0.5594 0.37923 0.25981 -0.07002
2932 6.5583e-05 0.574 0.32418 0.28473 -0.021709
2933 0.041552 0.58931 0.35084 0.33575 -0.059318
2934 -0.013812 0.55998 0.38321 0.28493 -0.044137
2935 0.00035399 0.59772 0.40662 0.32963 0.045253
2936 -0.0048099 0.54916 0.44904 0.28746 0.041414
2937 -0.0039537 0.48717 0.39566 0.36303 0.055495
2938 -0.034358 0.39828 0.35039 0.35027 0.062696
2939 -0.049861 0.30615 0.3301 0.3464 0.029887
2940 -0.031595 0.2764 0.47809 0.32274 0.035018
2941 0.0013208 0.32294 0.50684 0.39942 0.062769
2942 -0.10358 0.30237 0.43489 0.34344 0.05068
2943 -0.1222 0.41459 0.44142 0.34055 0.072011
2944 -0.076271 0.43599 0.44362 0.36234 0.044042
2945 -0.054475 0.38333 0.41777 0.38682 0.042583
2946 -0.11958 0.2582 0.44287 0.39926 0.015254
2947 -0.098682 0.25975 0.47403 0.41073 0.028235
2948 -0.11204 0.21421 0.50181 0.37148 0.033656
2949 -0.13292 0.22359 0.48167 0.35861 0.027657
2950 -0.063454 0.23298 0.47172 0.39043 0.034478
2951 -0.096538 0.23411 0.37922 0.42941 0.041909
2952 -0.11058 0.18538 0.28547 0.38181 0.037539
2953 0.098164 0.18513 0.24316 0.35436 0.0467
2954 0.10724 0.14502 0.22443 0.40318 0.065791
2955 0.10218 0.14489 0.23316 0.37539 0.067812
2956 0.12618 0.14675 0.2512 0.36497 0.089623
2957 0.026289 0.1551 0.50984 0.49292 0.099944
2958 -0.051945 0.15019 0.53105 0.40746 0.058255
2959 -0.028059 0.12789 0.42763 0.35466 -0.011714
2960 -0.012813 0.152 0.48858 0.37928 0.088707
2961 -0.11643 0.082246 0.34178 0.31087 0.021818
2962 -0.11255 0.10424 0.29758 0.24133 0.087189
2963 -0.071794 0.10941 0.24277 0.21535 0.06296
2964 -0.14146 0.040688 0.21059 0.19491 0.072151
2965 -0.13629 0.002775 0.15696 0.27004 0.022042
2966 -0.087236 0.028772 0.18844 0.34902 0.059503
2967 -0.06571 0.06697 0.19317 0.35129 0.045624
2968 -0.11436 -0.024853 0.15042 0.25948 -0.032755
2969 -0.078587 0.010324 0.16987 0.20683 0.040915
2970 -0.099301 -0.038818 0.19243 0.13804 -0.016754
2971 -0.073185 -0.018511 0.36804 0.15879 0.048577
2972 -0.14489 -0.044813 0.34786 0.10604 -0.013162
2973 -0.076903 -0.009626 0.19422 0.12338 0.027789
2974 -0.13313 -0.017339 0.15833 0.11458 -0.01283
2975 -0.12549 -0.0091313 0.14169 0.14606 -0.020609
2976 -0.14984 -0.052224 0.13432 0.11585 -0.052978
2977 -0.14856 -0.058307 0.094595 0.089481 -0.032007
2978 -0.15828 -0.10371 0.071262 0.079359 -0.061236
2979 -0.19602 -0.088692 0.063959 0.072126 -0.0065451
2980 -0.15856 -0.1026 0.055015 0.046774 -0.035954
2981 -0.18914 -0.12706 0.013682 0.046692 -0.070723
2982 -0.15512 -0.04407 0.068288 0.078719 -0.022492
2983 -0.14966 -0.074172 0.048165 0.072237 -0.00071139
2984 -0.13612 -0.10204 0.051582 0.035635 -0.02816
2985 -0.16456 -0.10244 0.0076882 0.019123 -0.0626
2986 -0.18398 -0.10834 -0.0061952 0.0066503 -0.029899
2987 -0.21772 -0.11204 -0.0095586 0.027368 -0.054438
2988 -0.16863 -0.077245 0.014268 -0.0023143 -0.050687
2989 -0.17022 -0.10607 -0.0024054 0.0068435 -0.054116
2990 -0.19357 -0.10792 -0.021079 -0.010979 -0.056955
2991 -0.20719 -0.12991 -0.035452 -0.060741 -0.056604
2992 -0.19609 -0.11903 -0.045926 -0.029923 -0.045203
2993 -0.20047 -0.13809 -0.051619 -0.021366 -0.074092
2994 -0.20063 -0.165 -0.085642 -0.060598 -0.097591
2995 -0.19431 -0.099524 -0.073186 -0.05861 -0.04697
2996 -0.15108 -0.12568 -0.047579 -0.034323 -0.034069
2997 -0.23407 -0.15988 -0.096073 -0.064825 -0.040738
2998 -0.2216 -0.1637 -0.041466 -0.050247 -0.032047
2999 -0.1926 -0.1974 -0.084669 -0.11732 -0.048096
3000 -0.1364 -0.12404 -0.096363 -0.095932 -0.019585
3001 -0.15935 -0.12388 -0.054316 -0.041964 -0.035764
3002 -0.25233 -0.20689 -0.10317 -0.091176 -0.078834
3003 -0.21703 -0.18819 -0.10606 -0.11028 -0.032673
3004 -0.19103 -0.17898 -0.090866 -0.10482 -0.032602
3005 -0.19666 -0.20461 -0.14108 -0.10184 0.0018193
3006 -0.199 -0.17045 -0.098643 -0.11619 0.02012
3007 -0.23035 -0.19807 -0.10578 -0.14126 0.041361
3008 -0.2621 -0.23133 -0.12467 -0.14834 0.065222
3009 -0.23249 -0.15406 -0.089053 -0.12371 0.066363
3010 -0.16784 -0.183 -0.12032 -0.13004 0.071404
3011 -0.20889 -0.21298 -0.16828 -0.16537 0.049385
3012 -0.22538 -0.20202 -0.13307 -0.14603 0.039846
3013 -0.26995 -0.24754 -0.18295 -0.18768 0.027037
3014 -0.17513 -0.20291 -0.15491 -0.12468 0.036318
3015 -0.23297 -0.24035 -0.18886 -0.21332 0.0023687
3016 -0.21904 -0.20382 -0.2013 -0.17512 0.0032196
3017 -0.24098 -0.22561 -0.18645 -0.16254 0.016961
3018 -0.26246 -0.24624 -0.15872 -0.19656 0.043612
3019 -0.23857 -0.26215 -0.15635 -0.20118 0.041392
3020 -0.23474 -0.21129 -0.15796 -0.18078 0.018743
3021 -0.22266 -0.24002 -0.18968 -0.21207 -0.0016557
3022 -0.2412 -0.24152 -0.18368 -0.20097 0.0084953
3023 -0.25013 -0.25868 -0.20514 -0.19173 0.047476
3024 -0.26007 -0.25386 -0.19867 -0.21838 0.0059572
3025 -0.21617 -0.20714 -0.20523 -0.19876 0.070438
3026 -0.24405 -0.24649 -0.17018 -0.18795 0.050149
3027 -0.19794 -0.23801 -0.21425 -0.21919 0.07765
3028 -0.20716 -0.23554 -0.1772 -0.22585 0.042581
3029 -0.2259 -0.25298 -0.21653 -0.23018 -0.013268
3030 -0.25331 -0.23267 -0.22446 -0.19351 0.022893
3031 -0.27034 -0.24118 -0.21788 -0.21621 -0.024846
3032 -0.20793 -0.23159 -0.19223 -0.17525 0.00040468
3033 -0.23315 -0.23898 -0.24097 -0.21243 -0.0042244
3034 -0.20594 -0.26542 -0.24045 -0.21335 -0.0041034
3035 -0.20663 -0.21678 -0.16593 -0.14707 0.015408
3036 -0.21377 -0.26827 -0.22584 -0.22812 -0.027102
3037 -0.23012 -0.26584 -0.22088 -0.20607 -0.076611
3038 -0.23605 -0.26728 -0.20424 -0.19811 -0.0552
3039 -0.23653 -0.23529 -0.21664 -0.22836 -0.053459
3040 -0.25077 -0.24537 -0.24866 -0.2313 -0.031718
3041 -0.17766 -0.25891 -0.22701 -0.24449 -0.062097
3042 -0.13574 -0.27921 -0.26848 -0.25707 -0.046506
3043 0.11636 -0.22889 -0.208 -0.21765 -0.023585
3044 0.10994 -0.22966 -0.25253 -0.27073 0.002996
3045 0.10171 -0.23803 -0.24197 -0.24434 -0.0020031
3046 -0.022525 -0.2695 -0.27657 -0.25863 -0.0072122
3047 -0.145 -0.28957 -0.24964 -0.29171 -0.0033012
3048 -0.11123 -0.2242 -0.26048 -0.24004 -0.01805
3049 -0.15229 -0.2555 -0.26353 -0.26333 -0.028039
3050 -0.10799 -0.26559 -0.28211 -0.27723 -0.030898
3051 -0.17975 -0.27641 -0.29164 -0.27768 -0.050857
3052 -0.13524 -0.25579 -0.25591 -0.25646 -0.035917
3053 -0.14648 -0.25461 -0.27296 -0.28194 -0.041606
3054 -0.13247 -0.2468 -0.24952 -0.24002 -0.037495
3055 -0.18155 -0.23716 -0.23728 -0.25017 -0.016494
3056 -0.21339 -0.26784 -0.24843 -0.27135 -0.040973
3057 -0.16599 -0.27629 -0.2668 -0.28749 -0.048072
3058 -0.15982 -0.24538 -0.277 -0.28611 -0.037021
3059 -0.17152 -0.24093 -0.2568 -0.2596 -0.06521
3060 -0.18474 -0.25628 -0.27286 -0.30297 -0.039399
3061 -0.15397 -0.22734 -0.22708 -0.27452 -0.068838
3062 -0.18469 -0.31943 -0.27837 -0.30138 -0.085577
3063 -0.13749 -0.24462 -0.25133 -0.26501 -0.094956
3064 -0.16802 -0.21379 -0.24775 -0.25647 -0.10002
3065 -0.12645 -0.24041 -0.27014 -0.26833 -0.098794
3066 -0.21675 -0.28876 -0.26249 -0.291 -0.070213
3067 -0.17172 -0.28194 -0.26505 -0.25869 -0.094432
3068 -0.20361 -0.27313 -0.28977 -0.27253 -0.071751
3069 -0.1859 -0.29575 -0.32046 -0.29565 -0.1095
3070 -0.015298 -0.29998 -0.29533 -0.33395 -0.0946
3071 0.11245 -0.24555 -0.25947 -0.30509 -0.070139
3072 0.11781 -0.24595 -0.24452 -0.33047 -0.076738
3073 0.15702 -0.27289 -0.26999 -0.28021 -0.10262
3074 0.096197 -0.28662 -0.29195 -0.30173 -0.055476
3075 0.14951 -0.31695 -0.31206 -0.29822 -0.075925
3076 0.15295 -0.25173 -0.26151 -0.29825 -0.10863
3077 0.071075 -0.27599 -0.30737 -0.30126 -0.13095
3078 0.131 -0.29287 -0.29504 -0.29453 -0.079422
3079 0.064508 -0.2746 -0.31404 -0.29036 -0.087421
3080 0.078214 -0.28086 -0.3066 -0.32441 -0.09192
3081 0.08567 -0.2375 -0.2794 -0.2863 -0.084909
3082 0.20856 -0.24606 -0.25632 -0.2111 -0.056878
3083 0.18781 -0.26124 -0.2828 -0.29176 -0.12566
3084 0.21699 -0.21081 -0.31103 -0.23023 -0.12709
3085 0.19738 -0.21712 -0.30201 -0.25314 -0.11624
3086 0.21902 -0.20059 -0.28102 -0.27295 -0.098735
3087 0.21527 -0.25236 -0.28684 -0.28917 -0.15213
3088 0.10028 -0.26921 -0.29146 -0.27666 -0.13068
3089 0.077979 -0.29671 -0.31149 -0.28118 -0.11426
3090 0.11565 -0.27748 -0.29503 -0.28943 -0.10014
3091 0.2651 -0.26581 -0.30578 -0.33072 -0.10934
3092 0.29533 -0.25572 -0.26689 -0.28475 -0.12481
3093 0.24429 -0.2524 -0.30507 -0.32387 -0.10722
3094 0.28672 -0.21705 -0.25966 -0.28739 -0.10661
3095 0.33169 -0.21503 -0.24588 -0.2867 -0.11342
3096 0.37278 -0.20324 -0.18081 -0.24936 -0.094555
3097 0.25021 -0.23218 -0.19304 -0.27483 -0.11463
3098 0.30623 -0.26649 -0.15525 -0.30567 -0.16021
3099 0.34617 -0.24196 -0.067689 -0.30448 -0.11861
3100 0.29079 -0.26957 -0.24002 -0.29429 -0.1188
3101 0.32111 -0.23528 -0.26566 -0.28461 -0.11109
3102 0.28069 -0.22992 -0.24702 -0.29738 -0.1265
3103 0.2428 -0.24771 -0.27853 -0.26418 -0.11048
3104 0.27402 -0.24941 -0.27325 -0.3057 -0.12898
3105 0.30757 -0.22443 -0.28786 -0.29142 -0.10123
3106 0.29786 -0.26522 -0.28979 -0.29594 -0.10582
3107 0.3584 -0.13322 -0.29079 -0.27393 -0.10636
3108 0.19497 0.019859 -0.26406 -0.31115 -0.11529
3109 0.24027 0.019777 -0.29122 -0.26795 -0.099393
3110 0.14809 -0.18335 -0.28992 -0.28691 -0.098242
3111 0.11269 -0.21629 -0.31011 -0.31084 -0.13735
3112 0.04887 -0.24975 -0.29952 -0.32128 -0.11182
3113 0.16253 -0.24108 -0.22437 -0.21705 -0.11991
3114 0.14825 -0.24264 -0.12636 -0.13047 -0.12085
3115 0.25652 -0.1813 0.020876 -0.102 -0.13927
3116 0.37442 -0.16983 -0.15664 -0.14183 -0.089826
3117 0.25236 -0.21363 -0.21914 -0.20902 -0.096525
3118 0.17181 -0.2041 -0.23921 -0.26829 -0.077934
3119 0.072053 -0.0794 -0.30328 -0.32539 -0.11923
3120 0.12476 0.0029077 -0.22586 -0.28467 -0.11804
3121 0.019205 -0.037685 -0.27584 -0.29044 -0.12144
3122 0.062701 0.087092 -0.2519 -0.30367 -0.096141
3123 0.14043 -0.10687 -0.20557 -0.30112 -0.07226
3124 0.069534 -0.14664 -0.15701 -0.27693 -0.078859
3125 0.09895 -0.15034 -0.026048 -0.15546 -0.077578
3126 0.055096 -0.14683 0.039389 -0.14364 -0.13527
3127 0.11738 -0.15166 -0.080414 -0.14033 -0.14957
3128 0.063528 -0.1574 -0.16102 -0.1682 -0.057345
3129 -0.0081956 -0.032466 -0.20752 -0.26181 -0.11828
3130 -0.040669 0.039131 -0.24726 -0.27298 -0.13831
3131 0.0020067 0.11062 -0.22097 -0.26469 -0.11705
3132 0.12918 0.20812 -0.17031 -0.23408 -0.094051
3133 0.003219 0.080634 -0.15881 -0.22137 -0.10863
3134 0.0037251 -0.042509 -0.13858 -0.13353 -0.13636
3135 0.041821 -0.045692 -0.00072153 -0.12107 -0.095388
3136 -0.019943 -0.081184 0.056075 -0.091582 -0.091608
3137 -0.0040965 -0.094017 -0.092408 -0.16298 -0.067077
3138 -0.03073 -0.07625 -0.21323 -0.24339 -0.15938
3139 -0.027304 0.20164 -0.18572 -0.26103 -0.10681
3140 -0.073968 0.17711 -0.23341 -0.29336 -0.062194
3141 -0.058632 0.17994 -0.19425 -0.19622 -0.096313
3142 -0.043746 0.15958 -0.16745 -0.093756 -0.065612
3143 -0.07751 0.065237 -0.10076 -0.046158 -0.085791
3144 -0.027984 -0.013925 0.046868 -0.10757 -0.08345
3145 -0.13762 -0.073938 0.083284 -0.10672 -0.085679
3146 -0.069201 -0.021421 0.1037 -0.031035 -0.010428
3147 -0.052365 -0.050653 -0.055192 -0.13479 -0.0091772
3148 -0.095599 0.18535 -0.128 -0.21078 -0.073536
3149 -0.046243 0.31945 -0.12818 -0.19744 -0.0028653
3150 -0.11221 0.31737 -0.15666 -0.22562 -0.045024
3151 -0.036191 0.26707 -0.17389 -0.16437 -0.0067734
3152 -0.16667 0.096764 -0.16165 -0.095158 0.00041751
3153 -0.10141 0.099511 -0.023823 0.023929 -0.027992
3154 -0.1026 0.073448 0.053464 -0.064813 0.019549
3155 -0.064056 0.30353 0.1857 -0.0036252 0.06139
3156 -0.10337 0.42843 0.093127 -0.037087 0.066121
3157 -0.13595 0.35783 -0.020496 0.02293 0.055442
3158 -0.1301 0.35009 -0.09708 0.055598 0.024273
3159 -0.11263 0.40108 -0.091793 0.034856 0.077064
3160 -0.11703 0.3961 -0.099346 -0.041087 0.082805
3161 -0.081149 0.40547 -0.09919 -0.077669 0.049636
3162 -0.16251 0.42019 -0.13514 -0.13191 0.027647
3163 -0.16777 0.35472 -0.024827 -0.13457 -0.0068622
3164 -0.082071 0.43126 0.20265 0.025494 0.037819
3165 -0.20821 0.325 0.11702 0.077382 0.02145
3166 -0.14984 0.38082 0.20521 0.13124 0.063771
3167 -0.15801 0.39608 0.1713 0.10868 0.092312
3168 -0.1593 0.38803 0.053226 0.076685 0.052443
3169 -0.16204 0.44154 -0.047117 0.027593 0.010813
3170 -0.13123 0.43633 -0.02366 0.14914 0.067354
3171 -0.19821 0.38124 -0.078744 0.076998 0.046235
3172 -0.19857 0.44251 -0.047087 0.079686 0.081876
3173 -0.1631 0.39235 -0.073291 0.12521 0.089387
3174 -0.16546 0.37569 -0.055374 0.0043215 0.074818
3175 -0.14621 0.44886 0.14604 -0.054861 0.10366
3176 -0.13538 0.43855 0.23496 -0.059883 0.1384
3177 -0.17672 0.40972 0.23906 -0.048825 0.081781
3178 -0.093015 0.52577 0.26265 0.086282 0.080812
3179 -0.18699 0.44096 0.18872 0.14334 0.10064
3180 -0.15822 0.40332 0.079776 0.11523 0.063124
3181 -0.18249 0.26328 0.014692 0.077076 0.12544
3182 -0.1916 0.22685 0.013529 0.014423 0.066636
3183 -0.25046 0.17889 -0.028225 -0.057509 0.066337
3184 -0.24946 0.12104 -0.062008 -0.085561 0.055598
3185 -0.1557 0.28338 -0.018211 -0.035944 0.10593
3186 -0.16549 0.40017 0.15959 0.0081141 0.094569
3187 -0.20744 0.38207 0.25804 0.11672 0.03444
3188 -0.20608 0.24248 0.256 0.15691 0.054291
3189 -0.24049 0.24225 0.28992 0.10038 0.052812
3190 -0.23915 0.12808 0.32213 0.069685 0.013803
3191 -0.20959 0.18151 0.26531 0.016613 0.036994
3192 -0.24191 0.097109 0.12473 -0.03801 0.055875
3193 -0.23132 0.16016 0.099681 -0.058112 0.029486
3194 -0.22226 0.15077 0.007668 -0.038724 0.026037
3195 -0.17667 0.30863 0.037525 -0.030866 0.028258
3196 -0.23176 0.3064 0.0096812 0.090861 0.030359
3197 -0.20684 0.27602 0.021758 0.13533 0.0615
3198 -0.16387 0.19288 0.18883 0.11771 0.10163
3199 -0.19651 0.02636 0.23469 0.037524 0.074522
3200 -0.13128 0.10789 0.30659 0.038102 0.1474
3201 -0.081664 0.026555 0.23451 -0.05798 0.064874
3202 -0.048608 0.072862 0.26073 -0.032382 0.021415
3203 -0.082082 0.08485 0.26854 -0.076395 0.047835
3204 -0.14195 0.076867 0.30187 -0.035257 0.052816
3205 -0.18166 0.0026144 0.28384 0.012751 0.0033373
3206 -0.20761 0.048132 0.27821 0.066609 -0.031222
3207 -0.19483 0.031239 0.19519 0.075846 0.0095292
3208 -0.19202 0.065867 0.12724 0.058894 -0.02749
3209 -0.20969 0.013664 0.062777 -0.0077983 -0.012809
3210 -0.12742 0.044881 0.083734 -0.038621 0.012642
3211 -0.12079 0.043229 0.06586 -0.053243 0.016763
3212 -0.15689 -0.001594 0.032117 -0.099425 0.017804
3213 -0.03033 -0.019957 0.22295 -0.091037 0.019095
3214 0.051486 -0.029539 0.33072 -0.08168 0.098726
3215 0.044202 0.015958 0.29102 -0.071792 0.087707
3216 -0.054732 -0.028705 0.31207 -0.088744 0.024158
3217 -0.15223 -0.050067 0.30345 -0.12153 0.033589
3218 -0.096369 -0.0061998 0.2846 -0.031389 0.10697
3219 -0.20233 -0.057342 0.22275 -0.12086 0.0835
3220 -0.16959 -0.082445 0.10808 -0.15943 0.063571
3221 -0.19662 -0.11317 0.077286 -0.1421 0.063282
3222 -0.15123 -0.09713 0.031633 -0.16878 -0.0055967
3223 -0.049899 -0.11525 0.033499 -0.18271 -0.026456
3224 -0.034073 -0.041996 0.080736 -0.13796 0.047245
3225 0.066863 -0.078428 0.27865 -0.14788 0.013506
3226 0.06029 -0.12529 0.31716 -0.18819 -0.021233
3227 -0.013404 -0.12263 0.31716 -0.19459 0.031148
3228 0.020692 -0.095776 0.32533 -0.12434 0.057509
3229 -0.097482 -0.091779 0.31512 -0.17484 0.02174
3230 -0.061316 -0.11272 0.27167 -0.17537 0.0075708
3231 -0.01011 -0.11012 0.19911 -0.16533 0.10896
3232 -0.045894 -0.13116 0.12861 -0.22351 0.054333
3233 -0.015047 -0.15921 0.058175 -0.22184 0.053574
3234 0.12051 -0.12919 0.11584 -0.15114 0.0038346
3235 0.13345 -0.11287 0.064139 -0.18317 0.043956
3236 0.17291 -0.14205 0.11086 -0.21871 -0.0014735
3237 0.11157 -0.18603 0.23395 -0.23225 -0.010613
3238 0.073163 -0.1304 0.35593 -0.19633 0.033948
3239 -0.0032606 -0.16386 0.28957 -0.18419 -0.0014907
3240 -0.012764 -0.16789 0.26681 -0.21035 -0.04934
3241 -0.024328 -0.22004 0.14127 -0.24501 -0.045729
3242 0.069088 -0.18224 0.099715 -0.22467 -0.010578
3243 0.11606 -0.19717 0.036491 -0.20283 -0.0059969
3244 0.23395 -0.15548 0.066638 -0.22371 -0.002476
3245 0.26153 -0.17602 0.044205 -0.24839 -0.050425
3246 0.24713 -0.20315 0.046551 -0.23277 -0.018764
3247 0.26022 -0.21205 0.030888 -0.25865 -0.034713
3248 0.28324 -0.21952 0.171 -0.26633 -0.093842
3249 0.27834 -0.19811 0.2435 -0.19196 -0.038361
3250 0.15038 -0.19889 0.22582 -0.24958 -0.06828
3251 0.063173 -0.18575 0.21592 -0.26052 -0.064209
3252 0.095409 -0.16658 0.20185 -0.22707 -0.016038
3253 0.062245 -0.2024 0.059508 -0.25099 -0.065068
3254 0.087441 -0.20254 0.082264 -0.24391 -0.048977
3255 0.27419 -0.1919 0.027641 -0.25064 -0.055326
3256 0.25499 -0.2651 -0.0036827 -0.27081 -0.078625
3257 0.30489 -0.21585 0.029054 -0.26084 -0.059864
3258 0.24897 -0.20999 0.015961 -0.28162 -0.069913
3259 0.26472 -0.19675 -0.0048729 -0.30831 -0.11014
3260 0.28711 -0.18939 -0.038246 -0.30009 -0.033271
3261 0.29259 -0.19744 0.05227 -0.21163 -0.0737
3262 0.36264 -0.22463 -0.035753 -0.27902 -0.083569
3263 0.27497 -0.24488 -0.025666 -0.29168 -0.075568
3264 0.31848 -0.25667 -0.03253 -0.3179 -0.10714
3265 0.34129 -0.21392 -0.012613 -0.29264 -0.077046
3266 0.30221 -0.22585 -0.058347 -0.27588 -0.081865
3267 0.24174 -0.24297 -0.08469 -0.31031 -0.085304
3268 0.1956 -0.26095 -0.067693 -0.28467 -0.093923
3269 0.20654 -0.28881 -0.10455 -0.31786 -0.10894
3270 0.24597 -0.23704 -0.07363 -0.27198 -0.089042
3271 0.23404 -0.19342 -0.061334 -0.29894 -0.070641
3272 0.20374 -0.28007 -0.098867 -0.34299 -0.10219
3273 0.32059 -0.20593 -0.04984 -0.26796 -0.074009
3274 0.35489 -0.2425 -0.13928 -0.30733 -0.096478
3275 0.23773 -0.24325 -0.11184 -0.31709 -0.12299
3276 0.26551 -0.25346 -0.15779 -0.32029 -0.090666
3277 0.20055 -0.23787 -0.13316 -0.30434 -0.080725
3278 0.10818 -0.23379 -0.15098 -0.33526 -0.095284
3279 0.15045 -0.20194 -0.11744 -0.30764 -0.077223
3280 0.1388 -0.22762 -0.13463 -0.31433 -0.066202
3281 0.081437 -0.24875 -0.14874 -0.30703 -0.11159
3282 0.0037732 -0.32978 -0.18668 -0.35359 -0.13587
3283 0.17634 -0.24609 -0.14309 -0.30412 -0.12456
3284 0.26361 -0.21499 -0.14242 -0.28197 -0.086148
3285 0.2527 -0.25416 -0.19962 -0.31669 -0.089007
3286 0.19762 -0.27541 -0.21964 -0.33915 -0.12529
3287 0.193 -0.24683 -0.19782 -0.28559 -0.14799
3288 0.12772 -0.28099 -0.17842 -0.32885 -0.11275
3289 0.077006 -0.31464 -0.17898 -0.3133 -0.11313
3290 0.12247 -0.21989 -0.15947 -0.30501 -0.10331
3291 0.057638 -0.27513 -0.16026 -0.30646 -0.13131
3292 0.026535 -0.32009 -0.20845 -0.33079 -0.13225
3293 0.020221 -0.29821 -0.2064 -0.3137 -0.10736
3294 -0.0050431 -0.26994 -0.19942 -0.31853 -0.10742
3295 0.038903 -0.23831 -0.19799 -0.32335 -0.1148
3296 -0.0052708 -0.27778 -0.20697 -0.30231 -0.17245
3297 0.021635 -0.27068 -0.1804 -0.32978 -0.13319
3298 0.018891 -0.24122 -0.19588 -0.32782 -0.099015
3299 -0.013382 -0.30426 -0.26128 -0.34684 -0.096134
3300 -0.036146 -0.2785 -0.22041 -0.31476 -0.15163
3301 0.0075998 -0.29716 -0.23143 -0.31129 -0.078532
3302 -0.028804 -0.2766 -0.20689 -0.28577 -0.13996
3303 -0.054978 -0.24481 -0.21109 -0.28684 -0.15759
3304 -0.082182 -0.32051 -0.24251 -0.3321 -0.15168
3305 -0.091666 -0.27398 -0.23873 -0.27718 -0.15912
3306 -0.039919 -0.28442 -0.24187 -0.1427 -0.11218
3307 -0.090673 -0.27741 -0.24323 -0.095162 -0.13528
3308 -0.093647 -0.27552 -0.22526 -0.062064 -0.13525
3309 -0.043031 -0.25066 -0.23674 -0.062886 -0.12192
3310 -0.11966 -0.27793 -0.2922 -0.11812 -0.13931
3311 -0.11573 -0.32818 -0.30039 -0.25338 -0.12252
3312 -0.093733 -0.28301 -0.26132 -0.23024 -0.14634
3313 -0.10432 -0.26973 -0.24394 -0.23808 -0.17435
3314 -0.13006 -0.32211 -0.27145 -0.29565 -0.16375
3315 -0.11784 -0.28022 -0.27231 -0.27182 -0.12858
3316 -0.12766 -0.24877 -0.25399 -0.24532 -0.15334
3317 -0.13889 -0.247 -0.25412 -0.26011 -0.13409
3318 -0.12397 -0.26585 -0.2768 -0.18032 -0.16555
3319 -0.09094 -0.23824 -0.24909 -0.083149 -0.141
3320 -0.11985 -0.25691 -0.25577 -0.048912 -0.087165
3321 -0.12806 -0.28787 -0.30156 -0.055284 -0.14021
3322 -0.14961 -0.28795 -0.30303 -0.10085 -0.15784
3323 -0.11627 -0.18982 -0.2866 -0.1859 -0.13727
3324 -0.10332 -0.026998 -0.26087 -0.18617 -0.15901
3325 -0.15668 -0.019311 -0.28164 -0.22352 -0.12666
3326 -0.14001 -0.13786 -0.31055 -0.2337 -0.17297
3327 -0.2291 -0.2306 -0.33307 -0.26876 -0.16652
3328 -0.1231 -0.15184 -0.2882 -0.18895 -0.12901
3329 -0.15463 -0.20396 -0.29787 -0.19148 -0.142
3330 -0.14157 -0.21297 -0.27224 -0.0079243 -0.13572
3331 -0.23117 -0.28881 -0.315 0.0094934 -0.15209
3332 -0.18081 -0.2452 -0.30559 0.015401 -0.16383
3333 -0.15703 -0.23226 -0.27951 0.012549 -0.14702
3334 -0.20821 -0.2403 -0.29081 -0.081023 -0.14922
3335 -0.1763 -0.23224 -0.29055 -0.14759 -0.1507
3336 -0.19326 -0.20854 -0.26562 -0.12418 -0.16156
3337 -0.2276 -0.25369 -0.29379 -0.1649 -0.17977
3338 -0.20759 -0.24092 -0.29176 -0.16281 -0.16861
3339 -0.23012 -0.29015 -0.31851 0.0077451 -0.18264
3340 -0.18235 -0.2315 -0.26937 0.075163 -0.19549
3341 -0.18802 -0.2281 -0.28992 0.10859 -0.1464
3342 -0.19718 -0.23858 -0.30317 0.093448 -0.19486
3343 -0.24896 -0.036038 -0.29534 0.070756 -0.17885
3344 -0.2058 0.0066392 -0.30497 0.087504 -0.16954
3345 -0.21133 -0.061133 -0.29672 0.058921 -0.16208
3346 -0.21953 -0.077936 -0.30193 -0.032381 -0.17736
3347 -0.2302 -0.18203 -0.30821 -0.060613 -0.16019
3348 -0.21096 -0.17725 -0.3116 -0.091155 -0.16012
3349 -0.31153 -0.22389 -0.33406 -0.084688 -0.13424
3350 -0.29692 -0.22088 -0.30598 0.05796 -0.17658
3351 -0.1498 -0.15351 -0.2676 0.16324 -0.19362
3352 -0.20147 -0.015252 -0.26084 0.17349 -0.20447
3353 -0.22879 0.055026 -0.30722 0.10034 -0.17582
3354 -0.35265 0.11927 -0.31829 0.084651 -0.19301
3355 -0.25529 0.15145 -0.28408 0.041919 -0.15424
3356 -0.31481 0.010708 -0.33772 0.0018464 -0.17366
3357 -0.18717 -0.037155 -0.2429 -0.031206 -0.10986
3358 -0.18874 -0.077438 -0.28407 -0.044128 -0.17976
3359 -0.26147 -0.17036 -0.32162 0.19471 -0.15661
3360 -0.20026 -0.12739 -0.25048 0.21872 -0.15234
3361 -0.22247 0.040974 -0.29381 0.16438 -0.16172
3362 -0.24169 0.19937 -0.30691 0.16591 -0.16262
3363 -0.1877 0.23211 -0.30032 0.14533 -0.13168
3364 -0.20568 0.24839 -0.29107 0.19268 -0.14116
3365 -0.27977 0.17656 -0.30259 0.14938 -0.15495
3366 -0.28252 0.023261 -0.28628 0.1546 -0.22133
3367 -0.29698 -0.071561 -0.29093 0.13724 -0.19094
3368 -0.28442 -0.076204 -0.30473 0.12796 -0.15594
3369 -0.26127 -0.071517 -0.29878 0.19043 -0.16461
3370 -0.25402 0.1391 -0.31475 0.12243 -0.19552
3371 -0.25989 0.2633 -0.29857 0.13592 -0.19333
3372 -0.23016 0.34251 -0.29877 0.21684 -0.16879
3373 -0.19813 0.31952 -0.3049 0.19042 -0.15453
3374 -0.26423 0.25297 -0.30411 0.13431 -0.19025
3375 -0.25219 0.27208 -0.27071 0.18153 -0.16334
3376 -0.29931 0.32286 -0.32614 0.21151 -0.1788
3377 -0.26695 0.29063 -0.32791 0.085868 -0.18303
3378 -0.23655 0.31041 -0.30066 0.092906 -0.18242
3379 -0.2653 0.30337 -0.3065 0.11172 -0.16797
3380 -0.26056 0.33016 -0.31848 0.13063 -0.14425
3381 -0.24005 0.41385 -0.28351 0.20165 -0.15144
3382 -0.29686 0.36319 -0.2943 0.050337 -0.12452
3383 -0.32193 0.40154 -0.33029 -0.00080521 -0.14774
3384 -0.26668 0.36795 -0.30325 0.017293 -0.20524
3385 -0.29443 0.38562 -0.28263 -0.0064698 -0.16359
3386 -0.30379 0.3888 -0.33162 -0.011872 -0.18917
3387 -0.29211 0.39951 -0.2947 0.0093157 -0.1651
3388 -0.28427 0.38725 -0.27915 0.10485 -0.1452
3389 -0.30619 0.40737 -0.21926 0.13603 -0.17196
3390 -0.29519 0.32578 -0.10464 0.044159 -0.17332
3391 -0.26556 0.44534 -0.25831 -0.033583 -0.18452
3392 -0.26633 0.35845 -0.28807 -0.049946 -0.15026
3393 -0.23222 0.48011 -0.25401 -0.012538 -0.14252
3394 -0.29123 0.37862 -0.29766 -0.06621 -0.12494
3395 -0.31642 0.36807 -0.28179 -0.094323 -0.13859
3396 -0.30493 0.30953 -0.30773 -0.089015 -0.17984
3397 -0.25206 0.30201 -0.31064 -0.094557 -0.14141
3398 -0.30913 0.18832 -0.30856 -0.077559 -0.1518
3399 -0.34548 0.14979 -0.29631 -0.092432 -0.13861
3400 -0.31648 0.12316 -0.31728 -0.077294 -0.12895
3401 -0.24022 0.13609 -0.29104 -0.080116 -0.17217
3402 -0.30783 0.26469 -0.3206 -0.11079 -0.16937
3403 -0.31924 0.36636 -0.31181 -0.096921 -0.17837
3404 -0.28157 0.43392 -0.23123 -0.10909 -0.13299
3405 -0.23025 0.30403 -0.1222 -0.11029 -0.12488
3406 -0.28398 0.16035 -0.16256 -0.12529 -0.12959
3407 -0.26304 0.12944 -0.2485 -0.12902 -0.088943
3408 -0.3014 0.076871 -0.27364 -0.12364 -0.058602
3409 -0.3222 0.085678 -0.26088 -0.12624 -0.086441
3410 -0.27665 0.13248 -0.28126 -0.157 0.00082007
3411 -0.27781 0.13099 -0.28052 -0.099649 -0.007549
3412 -0.33641 0.06195 -0.31518 -0.18709 -0.020328
3413 -0.30785 0.2632 -0.2816 -0.16283 -0.020097
3414 -0.30574 0.17373 -0.29351 -0.21674 0.018934
3415 -0.27263 0.22708 -0.15014 -0.15229 0.015455
3416 -0.24022 0.23579 -0.0074764 -0.12189 0.019906
3417 -0.29416 0.17653 -0.0069198 -0.13885 0.073307
3418 -0.26005 0.1442 -0.11063 -0.16385 0.0088876
3419 -0.23079 0.090582 -0.23311 -0.20042 0.034999
3420 -0.28309 0.075069 -0.21697 -0.17823 0.023229
3421 -0.27585 0.034117 -0.23611 -0.18818 0.06392
3422 -0.14717 -0.012866 -0.24059 -0.17413 0.049961
3423 -0.048942 0.053222 -0.21573 -0.19781 0.093922
3424 -0.034675 -0.003231 -0.23137 -0.22958 0.068273
3425 -0.053019 0.029566 -0.1077 -0.20599 0.10169
3426 -0.1512 -0.013186 0.0076097 -0.21702 0.098725
3427 -0.18712 -0.030179 -0.015134 -0.24096 0.066026
3428 -0.15508 0.0029585 0.026403 -0.20531 0.10288
3429 -0.044445 -0.054994 -0.12489 -0.22932 0.046908
3430 0.012831 -0.11303 -0.18884 -0.26883 0.017809
3431 0.050078 -0.063079 -0.22701 -0.27135 -0.03207
3432 0.076474 -0.081312 -0.18324 -0.23081 0.076031
3433 0.02411 -0.10554 -0.21538 -0.24379 0.045422
3434 -0.025684 -0.10952 -0.17736 -0.2458 0.012363
3435 -0.094428 -0.13061 -0.039171 -0.2677 0.054814
3436 -0.0051418 -0.033743 0.12053 -0.22294 0.090045
3437 -0.092816 -0.10307 0.058982 -0.23972 0.057925
3438 -0.21589 -0.15177 0.075029 -0.25643 0.083216
3439 -0.22034 -0.16383 -0.077015 -0.35081 0.040377
3440 -0.1223 -0.10144 -0.028078 -0.20292 0.040528
3441 -0.15187 -0.12571 -0.16511 -0.30916 0.059539
3442 -0.13296 -0.075608 -0.10188 -0.22942 0.08827
3443 -0.15782 -0.16205 -0.18049 -0.30014 0.032021
3444 -0.21678 -0.15205 -0.055172 -0.26245 0.097212
3445 -0.14134 -0.1544 0.12351 -0.27071 0.071483
3446 0.00085958 -0.1389 0.16151 -0.26242 0.029364
3447 0.048406 -0.14941 0.17449 -0.22152 0.060335
3448 0.050822 -0.13265 0.20986 -0.24239 0.038716
3449 0.059418 -0.11748 0.16516 -0.24754 0.080457
3450 -0.073456 -0.2028 -0.031412 -0.30467 0.062618
3451 -0.04155 -0.17716 -0.050725 -0.30944 0.038849
3452 -0.058234 -0.16571 -0.035189 -0.25399 0.07564
3453 -0.17903 -0.18787 -0.098852 -0.31258 0.047161
3454 -0.11957 -0.17527 -0.091935 -0.27986 0.050721
3455 -0.067225 -0.15587 0.1367 -0.30057 0.045962
3456 -0.024879 -0.16384 0.20594 -0.30138 0.072333
3457 0.00054708 -0.21184 0.18797 -0.29934 0.031014
3458 0.11644 -0.20269 0.21347 -0.30616 0.027215
3459 0.13267 -0.16536 0.18504 -0.28851 0.026686
3460 0.087955 -0.23033 0.13629 -0.30659 0.024557
3461 0.0065216 -0.25753 0.038741 -0.36264 0.083698
3462 0.036588 -0.18501 0.039847 -0.31905 0.11639
3463 -0.022436 -0.22505 0.0045139 -0.32404 0.04011
3464 0.02326 -0.21073 -0.017479 -0.33988 0.0026308
3465 -0.028034 -0.17935 0.032767 -0.32982 0.0029418
3466 -0.043638 -0.23354 0.1856 -0.32741 0.024273
3467 0.0086984 -0.17913 0.29293 -0.27625 0.022604
3468 0.061635 -0.23463 0.22743 -0.34346 0.018955
3469 0.094461 -0.286 0.18247 -0.35091 0.0020255
3470 0.038687 -0.23259 0.24641 -0.26779 0.068086
3471 0.043143 -0.27795 0.23391 -0.3497 0.018607
3472 0.059799 -0.21827 0.23064 -0.32358 0.070938
3473 0.079675 -0.1878 0.22147 -0.29472 -0.010161
3474 -0.017259 -0.24409 0.088367 -0.3253 -0.01311
3475 -0.075832 -0.27216 0.053603 -0.29464 0.0014012
3476 -0.030866 -0.28289 0.01237 -0.34672 -0.010648
3477 -0.14092 -0.29225 0.017686 -0.3223 -0.010167
3478 -0.038314 -0.26222 0.19735 -0.30931 0.026624
3479 -0.049688 -0.23685 0.28496 -0.28712 0.021505
3480 -0.081312 -0.30794 0.25118 -0.33233 -0.014304
3481 -0.051086 -0.23768 0.30469 -0.31765 -0.028883
3482 -0.06634 -0.23089 0.21613 -0.35313 0.0041178
3483 -0.013953 -0.26471 0.27773 -0.32032 0.069589
3484 -0.098777 -0.29219 0.23276 -0.33491 0.01569
3485 -0.14011 -0.25844 0.13196 -0.34903 -0.036379
3486 -0.040385 -0.21693 0.096946 -0.32003 0.018542
3487 -0.17924 -0.339 0.050492 -0.37447 -0.037958
3488 -0.085263 -0.20882 0.097179 -0.35144 0.023053
3489 -0.1011 -0.29695 0.030346 -0.3564 -0.057076
3490 -0.06971 -0.23369 0.2074 -0.36594 -0.0081047
3491 -0.11362 -0.27109 0.28504 -0.31755 -0.045234
3492 -0.051258 -0.2881 0.22261 -0.34985 -0.029073
3493 -0.12965 -0.29252 0.15521 -0.35277 -0.022742
3494 -0.16857 -0.28981 0.19281 -0.33669 0.008689
3495 -0.1866 -0.29254 0.20548 -0.3309 -0.03492
3496 -0.082604 -0.26409 0.1652 -0.35903 0.0011809
3497 -0.084707 -0.24978 0.14314 -0.3344 -0.0037181
3498 -0.20566 -0.2989 0.030045 -0.37962 -0.029087
3499 -0.10003 -0.26718 0.046352 -0.34483 -0.078286
3500 -0.15345 -0.26376 0.025418 -0.34901 -0.054485
3501 -0.15855 -0.284 -0.0061552 -0.34556 -0.034654
3502 -0.18084 -0.26915 0.021561 -0.35672 -0.042613
3503 -0.17143 -0.27597 0.23016 -0.31692 -0.016732
3504 -0.17121 -0.29549 0.19728 -0.36044 -0.091782
3505 -0.18542 -0.29112 0.18836 -0.34156 -0.061521
3506 -0.1665 -0.29187 0.18373 -0.33857 -0.04093
3507 -0.27658 -0.34209 0.033544 -0.40491 -0.050379
3508 -0.12286 -0.22754 0.071521 -0.34479 -0.025608
3509 -0.22471 -0.29425 0.031568 -0.35437 -0.069537
3510 -0.14736 -0.31412 -0.024226 -0.36388 -0.054956
3511 -0.16541 -0.29582 0.0069508 -0.35861 -0.071515
3512 -0.15416 -0.27711 0.017487 -0.30285 -0.048334
3513 -0.21433 -0.30515 -0.001456 -0.39368 -0.061773
3514 -0.18608 -0.27988 -0.010139 -0.36869 -0.077822
3515 -0.19595 -0.30715 0.12477 -0.37491 -0.082941
3516 -0.17294 -0.29568 0.15641 -0.32743 -0.04063
3517 -0.21158 -0.29977 0.15351 -0.37436 -0.11618
3518 -0.18005 -0.26003 0.12732 -0.31825 -0.068458
3519 -0.19599 -0.32396 0.024404 -0.37834 -0.082417
3520 -0.17464 -0.27198 0.00029024 -0.33126 -0.058667
3521 -0.21097 -0.29995 0.0069068 -0.36231 -0.066576
3522 -0.17311 -0.27569 -0.045957 -0.34404 -0.033225
3523 -0.21926 -0.26605 -0.00555 -0.317 -0.072174
3524 -0.24226 -0.30493 -0.073693 -0.35832 -0.1244
3525 -0.22293 -0.30103 -0.044857 -0.33133 -0.041892
3526 -0.28278 -0.31656 -0.08968 -0.3525 -0.075271
3527 -0.21911 -0.31046 -0.048444 -0.34731 -0.08377
3528 -0.23372 -0.32161 -0.087987 -0.32492 -0.11612
3529 -0.26785 -0.32228 -0.07299 -0.36261 -0.1292
3530 -0.26906 -0.30245 -0.060474 -0.32594 -0.066937
3531 -0.22649 -0.28913 -0.072787 -0.34893 -0.11544
3532 -0.28507 -0.32178 -0.10904 -0.37883 -0.10276
3533 -0.27698 -0.3201 -0.12701 -0.32924 -0.086634
3534 -0.2233 -0.2702 -0.076317 -0.32635 -0.061413
3535 -0.22849 -0.31958 -0.084441 -0.32302 -0.082742
3536 -0.25072 -0.25257 -0.096314 -0.17922 -0.068781
3537 -0.33569 -0.29831 -0.1375 -0.27561 -0.081301
3538 -0.20146 -0.22766 -0.092631 -0.21041 -0.0757
3539 -0.21084 -0.23166 -0.12245 -0.23478 -0.081259
3540 -0.23355 -0.24814 -0.15826 -0.1889 -0.073218
3541 -0.25829 -0.27677 -0.16605 -0.30344 -0.11537
3542 -0.31399 -0.33161 -0.15704 -0.30767 -0.10681
3543 -0.24413 -0.24726 -0.12253 -0.30432 -0.11119
3544 -0.2693 -0.31636 -0.14454 -0.28784 -0.1396
3545 -0.26422 -0.2911 -0.18044 -0.27617 -0.10089
3546 -0.25167 -0.29424 -0.13499 -0.097277 -0.10729
3547 -0.2519 -0.29967 -0.14388 -0.088969 -0.11222
3548 -0.28324 -0.24777 -0.13499 -0.058972 -0.11448
3549 -0.25283 -0.29589 -0.18071 -0.076314 -0.12757
3550 -0.26063 -0.28884 -0.13043 -3.6115e-05 -0.10383
3551 -0.20875 -0.25891 -0.15805 -0.085048 -0.091967
3552 -0.14215 -0.29572 -0.17202 -0.14062 -0.10412
3553 -0.11049 -0.30111 -0.1991 -0.10423 -0.13205
3554 -0.057368 -0.28998 -0.18483 0.032355 -0.11615
3555 -0.085032 -0.30678 -0.1714 0.077852 -0.1378
3556 -0.17813 -0.30674 -0.19883 -0.02572 -0.15317
3557 -0.17112 -0.26857 -0.16658 -0.027132 -0.075592
3558 -0.22892 -0.29806 -0.22304 0.039156 -0.11953
3559 -0.1925 -0.24797 -0.24656 0.00028336 -0.13379
3560 -0.23548 -0.34677 -0.21151 0.049131 -0.14153
3561 -0.21773 -0.24754 -0.18026 0.12175 -0.091778
3562 -0.17073 -0.22011 -0.16882 0.11324 -0.080557
3563 -0.26468 -0.26079 -0.18368 0.069434 -0.14257
3564 -0.064256 -0.058609 -0.17673 0.088022 -0.13251
3565 -0.19816 -0.14385 -0.27338 0.03868 -0.14159
3566 -0.073764 -0.14281 -0.23497 0.051067 -0.20467
3567 -0.016388 -0.25859 -0.25719 0.013785 -0.13722
3568 -0.029472 -0.24424 -0.21673 0.093533 -0.17028
3569 -0.028266 -0.26952 -0.26465 0.087951 -0.09941
3570 -0.02183 -0.21501 -0.23728 0.16639 -0.1154
3571 -0.13594 -0.28201 -0.2143 0.082656 -0.099829
3572 -0.18044 -0.28678 -0.26754 0.086434 -0.16942
3573 -0.14105 -0.12688 -0.24007 0.18145 -0.10723
3574 -0.15562 -0.032075 -0.26954 0.073969 -0.13889
3575 -0.19363 -0.053498 -0.27238 0.078917 -0.13402
3576 -0.16565 -0.03541 -0.25062 0.13559 -0.1611
3577 -0.035287 -0.092173 -0.25363 0.14414 -0.15307
3578 0.07649 -0.19264 -0.2612 0.1327 -0.13815
3579 0.085426 -0.20572 -0.2543 0.13441 -0.13496
3580 0.078142 -0.18743 -0.20922 0.24664 -0.11948
3581 -0.023022 -0.20927 -0.23291 0.14577 -0.133
3582 0.037074 -0.0082962 -0.26096 0.17481 -0.164
3583 0.05369 0.096331 -0.2565 0.14784 -0.20488
3584 0.14522 0.19598 -0.26345 0.12998 -0.15312
3585 0.1763 0.089726 -0.25798 0.16013 -0.14375
3586 0.13164 -0.046497 -0.29745 0.14975 -0.17291
3587 0.12202 -0.12426 -0.31327 0.070889 -0.15888
3588 0.089381 -0.14008 -0.28864 0.10842 -0.19508
3589 0.22519 -0.11215 -0.24758 0.10851 -0.13235
3590 0.053043 0.12457 -0.29422 0.098793 -0.1302
3591 0.10823 0.17455 -0.25107 0.12464 -0.15791
3592 0.17442 0.26388 -0.26566 0.11751 -0.13104
3593 0.11891 0.1925 -0.26636 0.033096 -0.13109
3594 0.10105 0.19431 -0.27915 -0.021506 -0.085867
3595 0.19226 0.2278 -0.28426 -0.010709 -0.067076
3596 0.18559 0.21834 -0.24485 0.042479 -0.059335
3597 0.11484 0.18115 -0.31125 0.092427 -0.084004
3598 0.1989 0.27107 -0.30155 0.12585 -0.092003
3599 0.21169 0.20916 -0.29258 0.10017 -0.061012
3600 0.27788 0.33055 -0.30943 0.03539 -0.082081
3601 0.2328 0.35377 -0.31568 -0.017642 -0.06491
3602 0.26517 0.32616 -0.30701 -0.066585 -0.052399
3603 0.1854 0.37421 -0.28258 -0.024027 -0.023948
3604 0.28477 0.41409 -0.25668 -0.0078793 -0.061318
3605 0.17717 0.31851 -0.29463 -0.079582 -0.044197
3606 0.056761 0.22433 -0.34113 -0.092824 -0.066846
3607 0.16336 0.42765 -0.2907 -0.069616 -0.039045
3608 0.11438 0.34862 -0.29094 -0.095288 0.019406
3609 0.0194 0.37184 -0.27985 -0.076511 -0.076273
3610 0.091196 0.29645 -0.32395 -0.11929 -0.0098619
3611 0.049842 0.38381 -0.32109 -0.11424 -0.086291
3612 0.096938 0.3747 -0.29396 -0.087178 -0.02134
3613 0.047744 0.3874 -0.301 -0.11543 -0.076489
3614 0.02093 0.28422 -0.32113 -0.17649 -0.028118
3615 0.064707 0.3949 -0.31781 -0.12897 -0.049297
3616 0.014873 0.34139 -0.29859 -0.15509 0.020184
3617 0.062209 0.34131 -0.31503 -0.18742 -0.058135
3618 0.001875 0.33048 -0.31799 -0.16442 -0.045704
3619 -0.048959 0.33327 -0.28891 -0.17354 -0.1044
3620 -0.00078273 0.36617 -0.16178 -0.16976 -0.10051
3621 -0.044637 0.38995 -0.091943 -0.18056 -0.067512
3622 -0.02512 0.42124 -0.026216 -0.17766 -0.068741
3623 -0.076364 0.27871 -0.13535 -0.17058 -0.03198
3624 -0.029938 0.28815 -0.21313 -0.17791 -0.044729
3625 -0.067682 0.24485 -0.24447 -0.21791 -0.077408
3626 -0.015206 0.31266 -0.25254 -0.19986 -0.074697
3627 -0.09605 0.38591 -0.24887 -0.20347 -0.063056
3628 -0.1178 0.16846 -0.2914 -0.27737 -0.11488
3629 -0.098138 0.16824 -0.24064 -0.2152 -0.090664
3630 -0.054491 0.16955 -0.25604 -0.20596 -0.057363
3631 -0.10293 0.19795 -0.22174 -0.20613 -0.10995
3632 -0.092179 0.13723 -0.26851 -0.20166 -0.053381
3633 -0.15025 0.19906 -0.29221 -0.2642 -0.06589
3634 -0.17928 0.18018 -0.32191 -0.26902 -0.017609
3635 -0.038001 0.27826 -0.26872 -0.24368 0.011822
3636 -0.13317 0.14557 -0.26515 -0.22426 0.0092926
3637 -0.13625 0.14863 -0.27405 -0.20209 0.019603
3638 -0.13328 0.10628 -0.26452 -0.27272 -0.015526
3639 -0.17939 0.079614 -0.28242 -0.25508 -0.0043746
3640 -0.11994 0.076451 -0.25345 -0.2451 0.012436
3641 -0.21461 -0.0084312 -0.12775 -0.28851 0.0051373
3642 -0.13703 0.014066 -0.052684 -0.27068 -0.0001318
3643 -0.14766 0.054644 -0.038618 -0.23123 -0.011551
3644 -0.1104 0.027331 -0.091201 -0.24794 -0.02572
3645 -0.17014 0.040078 -0.19343 -0.25417 -0.087859
3646 -0.20998 0.0042957 -0.23323 -0.26688 -0.049718
3647 -0.21062 -0.035317 -0.21655 -0.31416 -0.10366
3648 -0.23324 -0.0008496 -0.28153 -0.29391 -0.053606
3649 -0.20951 -0.015022 -0.24773 -0.31061 -0.059195
3650 -0.21915 -0.072685 -0.28316 -0.34268 -0.089074
3651 -0.18078 0.00019251 -0.23699 -0.30445 -0.024583
3652 -0.18617 -0.05109 -0.25271 -0.30499 -0.043142
3653 -0.20476 -0.053353 -0.20901 -0.26077 -0.0071015
3654 -0.21722 -0.049225 -0.20422 -0.28909 0.0087195
3655 -0.19499 -0.030048 -0.037438 -0.33097 -0.0032196
3656 -0.17665 -0.024011 -0.010452 -0.32957 -0.028359
3657 -0.22827 -0.10344 -0.0083953 -0.29952 -0.092408
3658 -0.22149 -0.014186 -0.095199 -0.30898 -0.052677
3659 -0.15831 -0.017659 -0.18658 -0.33007 -0.093256
3660 -0.16182 -0.034551 -0.17131 -0.31865 -0.035445
3661 -0.27391 -0.078334 -0.20968 -0.28694 -0.065224
3662 -0.28621 -0.11881 -0.24982 -0.36326 -0.1038
3663 -0.17921 -0.081969 -0.22023 -0.30285 -0.042792
3664 -0.23031 -0.061992 -0.17552 -0.32962 -0.041251
3665 -0.26668 -0.17578 -0.24815 -0.3127 -0.12508
3666 -0.29944 -0.072157 -0.16599 -0.30582 -0.090649
3667 -0.30255 -0.15944 -0.016439 -0.31248 -0.090588
3668 -0.24262 -0.21238 0.025857 -0.34005 -0.075367
3669 -0.2625 -0.12728 0.096344 -0.28576 -0.097146
3670 -0.29215 -0.11849 -0.0055695 -0.32668 -0.080955
3671 -0.28858 -0.12801 -0.11148 -0.36691 -0.070635
3672 -0.30422 -0.17026 -0.1735 -0.32347 -0.11456
3673 -0.2772 -0.12605 -0.13442 -0.32661 -0.10036
3674 -0.27639 -0.2111 -0.19407 -0.35923 -0.11084
3675 -0.30144 -0.15209 -0.18334 -0.34363 -0.062461
3676 -0.26475 -0.14405 -0.13693 -0.33377 -0.08791
3677 -0.22584 -0.15451 -0.055643 -0.30628 -0.091819
3678 -0.25134 -0.14278 0.082583 -0.29362 -0.089728
3679 -0.28119 -0.18843 0.13784 -0.36144 -0.1221
3680 -0.21462 -0.1631 0.12047 -0.33128 -0.13314
3681 -0.28461 -0.19483 0.10641 -0.32747 -0.063645
3682 -0.23129 -0.20198 0.09008 -0.32014 -0.10654
3683 -0.29644 -0.18546 -0.057444 -0.34632 -0.089053
3684 -0.25486 -0.19566 -0.093317 -0.29327 -0.095512
3685 -0.27076 -0.22103 -0.08018 -0.33055 -0.14992
3686 -0.31006 -0.22676 -0.087574 -0.34342 -0.15203
3687 -0.27301 -0.21051 -0.12986 -0.35159 -0.13056
3688 -0.27769 -0.2113 -0.12035 -0.33721 -0.099029
3689 -0.28136 -0.22023 -0.099404 -0.33239 -0.16021
3690 -0.31048 -0.29808 0.0061726 -0.38208 -0.16128
3691 -0.29756 -0.28892 0.11534 -0.33967 -0.15238
3692 -0.27836 -0.23858 0.092426 -0.35348 -0.17212
3693 -0.30771 -0.22729 0.15111 -0.33864 -0.14394
3694 -0.27214 -0.24847 0.10211 -0.34754 -0.15161
3695 -0.2163 -0.21672 0.010666 -0.33373 -0.14506
3696 -0.33204 -0.27783 -0.078538 -0.32943 -0.13664
3697 -0.2577 -0.25368 -0.090321 -0.3235 -0.17742
3698 -0.32116 -0.25427 -0.094345 -0.36465 -0.14795
3699 -0.22859 -0.23313 -0.078358 -0.36417 -0.19671
3700 -0.32807 -0.30538 -0.10903 -0.36162 -0.15806
3701 -0.32243 -0.25336 -0.12303 -0.38746 -0.17216
3702 -0.29884 -0.23897 -0.061598 -0.34686 -0.18641
3703 -0.28253 -0.29873 0.077978 -0.34644 -0.1816
3704 -0.26722 -0.26859 0.1577 -0.33015 -0.11408
3705 -0.40523 -0.33593 0.11546 -0.39273 -0.1762
3706 -0.30328 -0.23244 0.22423 -0.31992 -0.11111
3707 -0.34033 -0.29488 0.060255 -0.37946 -0.167
3708 -0.41165 -0.30272 -0.036159 -0.38218 -0.18955
3709 -0.31393 -0.26195 -0.053242 -0.34496 -0.14544
3710 -0.32374 -0.26229 -0.045525 -0.32255 -0.16533
3711 -0.36613 -0.32304 -0.1107 -0.34956 -0.18299
3712 -0.39028 -0.34128 -0.11908 -0.38747 -0.18123
3713 -0.34593 -0.31391 -0.14005 -0.35739 -0.22047
3714 -0.32494 -0.29724 -0.12377 -0.36458 -0.15889
3715 -0.33038 -0.33614 -0.025552 -0.39906 -0.19317
3716 -0.32986 -0.30239 0.13841 -0.3203 -0.19178
3717 -0.35027 -0.30743 0.17062 -0.34916 -0.18808
3718 -0.33676 -0.29856 0.096987 -0.39894 -0.19673
3719 -0.32932 -0.30125 0.11224 -0.41604 -0.18373
3720 -0.25873 -0.24661 0.078591 -0.34132 -0.18452
3721 -0.32379 -0.299 0.0060172 -0.35604 -0.17864
3722 -0.37592 -0.3372 -0.10155 -0.39434 -0.21775
3723 -0.37266 -0.34168 -0.09366 -0.38459 -0.1982
3724 -0.28274 -0.25468 -0.053333 -0.33781 -0.14867
3725 -0.33913 -0.34267 -0.11057 -0.38181 -0.21431
3726 -0.31316 -0.34063 -0.12576 -0.40194 -0.17878
3727 -0.30023 -0.31205 -0.099073 -0.33773 -0.17867
3728 -0.34037 -0.30871 -0.13363 -0.39784 -0.21877
3729 -0.35811 -0.32341 -0.13743 -0.35666 -0.24252
3730 -0.33037 -0.32261 -0.12901 -0.35595 -0.20127
3731 -0.3416 -0.35119 -0.12959 -0.36186 -0.23507
3732 -0.32123 -0.36317 -0.14681 -0.3862 -0.19972
3733 -0.35515 -0.32752 -0.1291 -0.35211 -0.21292
3734 -0.33898 -0.33767 -0.11924 -0.38981 -0.17553
3735 -0.3579 -0.37034 -0.11799 -0.35961 -0.21589
3736 -0.35317 -0.34626 -0.14394 -0.36693 -0.21039
3737 -0.33508 -0.32894 -0.18152 -0.38638 -0.19918
3738 -0.28821 -0.29053 -0.14352 -0.34426 -0.21947
3739 -0.38684 -0.35461 -0.13824 -0.32502 -0.23365
3740 -0.33526 -0.36735 -0.15813 -0.35037 -0.24469
3741 -0.33783 -0.3044 -0.18194 -0.38208 -0.20537
3742 -0.27437 -0.2853 -0.17476 -0.34562 -0.17663
3743 -0.3118 -0.32486 -0.16155 -0.32423 -0.18185
3744 -0.31055 -0.30696 -0.18757 -0.36832 -0.18214
3745 -0.31758 -0.35257 -0.19055 -0.38888 -0.20204
3746 -0.32689 -0.31013 -0.15133 -0.35254 -0.17745
3747 -0.37033 -0.35907 -0.20522 -0.39263 -0.22322
3748 -0.29226 -0.30944 -0.20259 -0.33694 -0.1772
3749 -0.39084 -0.34807 -0.17552 -0.36864 -0.18226
3750 -0.29423 -0.32617 -0.21168 -0.38072 -0.25884
3751 -0.19904 -0.31868 -0.16461 -0.3315 -0.19966
3752 -0.19931 -0.32456 -0.2149 -0.39526 -0.22342
3753 -0.2135 -0.34389 -0.23293 -0.3637 -0.26519
3754 -0.19361 -0.3462 -0.23162 -0.36563 -0.2413
3755 -0.17689 -0.36903 -0.22744 -0.35485 -0.1748
3756 -0.13535 -0.3171 -0.22065 -0.33557 -0.15454
3757 -0.20782 -0.30338 -0.23294 -0.34353 -0.16198
3758 -0.18652 -0.32728 -0.2485 -0.33384 -0.20806
3759 -0.19858 -0.26511 -0.19537 -0.21991 -0.18038
3760 -0.23109 -0.31557 -0.24424 -0.23139 -0.2161
3761 -0.285 -0.32708 -0.22444 -0.25336 -0.19201
3762 -0.19321 -0.35244 -0.26585 -0.33004 -0.24416
3763 -0.24831 -0.36203 -0.28146 -0.37768 -0.22101
3764 -0.16098 -0.36346 -0.29645 -0.40555 -0.19079
3765 -0.050903 -0.34664 -0.27458 -0.35497 -0.18138
3766 0.0037732 -0.32388 -0.20985 -0.32057 -0.1948
3767 -0.10338 -0.34238 -0.25224 -0.34594 -0.18114
3768 -0.10343 -0.35361 -0.2801 -0.33911 -0.20942
3769 -0.10724 -0.32144 -0.2283 -0.33857 -0.25215
3770 -0.16911 -0.33165 -0.24177 -0.35334 -0.2196
3771 -0.10104 -0.32903 -0.26413 -0.37079 -0.20346
3772 -0.06057 -0.3211 -0.27003 -0.32019 -0.23305
3773 -0.059344 -0.28927 -0.24869 -0.17295 -0.21353
3774 -0.14307 -0.37186 -0.2775 -0.16786 -0.23114
3775 -0.10003 -0.41503 -0.30656 -0.2716 -0.21142
3776 -0.1027 -0.30222 -0.20332 -0.17439 -0.21152
3777 -0.087359 -0.3139 -0.28148 -0.27676 -0.24205
3778 -0.12227 -0.32108 -0.28503 -0.29131 -0.17004
3779 -0.10049 -0.35163 -0.25995 -0.31149 -0.19519
3780 -0.029481 -0.33145 -0.27204 -0.29745 -0.25341
3781 -0.098025 -0.36052 -0.29563 -0.31367 -0.2303
3782 -0.088299 -0.32356 -0.27548 -0.3206 -0.23906
3783 -0.079743 -0.36698 -0.33692 -0.33811 -0.18976
3784 -0.077676 -0.38787 -0.29152 -0.23465 -0.23207
3785 -0.08805 -0.34356 -0.29691 -0.095932 -0.21428
3786 -0.12688 -0.35338 -0.29123 -0.13012 -0.22497
3787 -0.14266 -0.35472 -0.33827 -0.16276 -0.23229
3788 -0.078082 -0.38093 -0.32856 -0.15273 -0.2071
3789 -0.055156 -0.31454 -0.29291 -0.18321 -0.22686
3790 -0.02157 -0.30401 -0.26079 -0.22843 -0.18688
3791 -0.025063 -0.35865 -0.32731 -0.28036 -0.20224
3792 -0.024447 -0.38663 -0.30651 -0.27035 -0.25694
3793 -0.060351 -0.33423 -0.3377 -0.24581 -0.20092
3794 -0.11918 -0.33204 -0.29917 -0.23438 -0.21119
3795 -0.072609 -0.35682 -0.38669 -0.23554 -0.238
3796 -0.14561 -0.41322 -0.30021 -0.092197 -0.19257
3797 -0.12691 -0.36159 -0.33335 -0.036679 -0.20547
3798 -0.0818 -0.31587 -0.26013 -0.035702 -0.15544
3799 -0.17324 -0.36605 -0.33438 -0.12259 -0.18543
3800 -0.16361 -0.36023 -0.32318 -0.13564 -0.22178
3801 -0.16585 -0.40127 -0.31643 -0.21768 -0.23738
3802 -0.14886 -0.29558 -0.34033 -0.23277 -0.23171
3803 -0.16507 -0.33268 -0.32384 -0.18969 -0.22095
3804 -0.041834 -0.2409 -0.25375 -0.057875 -0.19304
3805 0.065532 -0.17369 -0.2496 0.044072 -0.188
3806 0.13949 -0.0072648 -0.1328 0.07148 -0.20214
3807 0.15191 -0.0042374 -0.052375 0.037358 -0.2219
3808 0.25656 0.07743 -0.048978 0.071405 -0.23293
3809 0.3201 0.18795 0.022308 0.11104 -0.20306
3810 0.31952 0.23091 0.15753 0.13924 -0.18176
3811 0.34075 0.24431 0.18997 0.19058 -0.1367
3812 0.39242 0.31261 0.26284 0.23067 -0.096532
3813 0.35841 0.33604 0.24859 0.2471 -0.064521
3814 0.49868 0.48555 0.40515 0.33921 -0.0081601
3815 0.56348 0.60733 0.46666 0.41218 0.023891
3816 0.58194 0.53035 0.419 0.41451 0.066302
3817 0.57616 0.5939 0.48981 0.48761 0.10522
3818 0.61733 0.67575 0.52518 0.54235 0.17104
3819 0.65792 0.76297 0.65545 0.6104 0.21574
3820 0.70418 0.70398 0.64619 0.59359 0.21016
3821 0.68131 0.82723 0.63523 0.51893 0.20927
3822 0.76707 0.84899 0.7461 0.59455 0.2885
3823 0.83535 0.93447 0.74149 0.70931 0.29779
3824 0.73574 0.93242 0.72859 0.67137 0.29361
3825 0.629 0.86781 0.76673 0.62316 0.32633
3826 0.68248 0.80732 0.80002 0.67607 0.36598
3827 0.68961 0.91987 0.81309 0.65494 0.38525
3828 0.80274 1.0473 0.86599 0.78849 0.38164
3829 0.67185 0.84278 0.84071 0.67746 0.44816
3830 0.77686 1.0801 0.92361 0.82746 0.45041
3831 0.75118 0.89178 0.92317 0.76417 0.44899
3832 0.71006 0.90203 0.92744 0.80052 0.45038
3833 0.88919 1.0092 1.0018 0.76164 0.49336
3834 0.76402 0.94558 0.96442 0.81313 0.49654
3835 0.71764 0.96062 0.94944 0.76532 0.44916
3836 0.73208 0.94747 0.99642 0.769 0.51271
3837 0.80432 0.98327 0.99949 0.92242 0.5404
3838 0.78924 1.0468 1.0588 0.9055 0.59793
3839 0.75889 0.93891 1.0097 0.82131 0.60164
3840 0.79504 1.0557 1.073 0.84243 0.57708
3841 0.61425 0.89808 0.95258 0.72528 0.5122
3842 0.74892 0.97163 1.0221 0.8345 0.65372
3843 0.73629 0.9697 1.0331 0.8289 0.62074
3844 0.80033 0.97463 1.079 0.77673 0.63525
3845 0.68951 0.87644 0.92133 0.78098 0.53888
3846 0.54804 0.799 1.0161 0.78382 0.60407
3847 0.61031 0.71381 0.89896 0.65325 0.56803
3848 0.65954 0.83776 0.92472 0.76543 0.56333
3849 0.63935 0.76284 0.91617 0.72354 0.63288
3850 0.57585 0.75564 0.90542 0.73695 0.60139
3851 0.60119 0.78429 0.84277 0.65337 0.54571
3852 0.61036 0.77496 0.85646 0.61705 0.66671
3853 0.58001 0.75668 0.91614 0.66929 0.52756
3854 0.52367 0.65539 0.83729 0.65104 0.52912
3855 0.49966 0.66666 0.84467 0.6648 0.57494
3856 0.51487 0.54915 0.78179 0.58756 0.52416
3857 0.45328 0.66293 0.79788 0.58207 0.51227
3858 0.39004 0.56353 0.72741 0.5484 0.50423
3859 0.41837 0.597 0.75636 0.56054 0.52377
3860 0.41591 0.56239 0.76137 0.54526 0.54815
3861 0.42898 0.52994 0.69239 0.4651 0.4785
3862 0.31443 0.42921 0.62382 0.44319 0.45046
3863 0.2787 0.44495 0.6137 0.3792 0.47775
3864 0.34013 0.51636 0.62499 0.4446 0.47397
3865 0.34027 0.44956 0.60396 0.42171 0.43937
3866 0.29382 0.42069 0.56246 0.39184 0.42347
3867 0.18831 0.37689 0.51831 0.38202 0.39897
3868 0.24072 0.3508 0.57508 0.33705 0.4012
3869 0.25725 0.40189 0.61459 0.40513 0.46844
3870 0.23963 0.34717 0.54987 0.31209 0.34632
3871 0.24724 0.33836 0.47324 0.39292 0.37527
3872 0.11873 0.27903 0.47111 0.24899 0.4005
3873 0.12495 0.21308 0.41835 0.27778 0.3439
3874 0.11945 0.2621 0.44702 0.28636 0.36152
3875 0.12422 0.22525 0.35452 0.24452 0.29617
3876 0.035758 0.11997 0.29781 0.13687 0.28702
3877 0.11417 0.14716 0.32237 0.15088 0.27284
3878 0.08089 0.17544 0.30465 0.14047 0.29036
3879 0.0030265 0.11413 0.29842 0.12081 0.21279
3880 0.034663 0.1412 0.325 0.13691 0.28868
3881 0.028539 0.14352 0.20549 0.078489 0.25829
3882 0.056125 0.12304 0.2238 0.10868 0.27247
3883 0.055321 0.098443 0.16704 0.037064 0.20637
3884 0.033357 0.02987 0.17068 0.051102 0.2611
3885 -0.050417 0.033288 0.19653 0.05807 0.19953
3886 0.019209 0.046565 0.1232 -0.0021125 0.22904
3887 0.019006 0.041532 0.16468 0.015365 0.20283
3888 -0.086598 -0.02984 0.09033 -0.020957 0.14874
3889 0.015698 -0.022953 0.11974 0.0059907 0.17639
3890 -0.040746 0.0074345 0.11175 0.0090684 0.17019
3891 -0.06052 -0.024058 0.10053 -0.050314 0.14542
3892 0.015386 0.00021928 0.10995 -0.030706 0.1067
3893 -0.063898 -0.037803 0.023723 -0.075698 0.10794
3894 -0.11112 -0.049266 0.051019 -0.095441 0.088795
3895 -0.092935 -0.046579 0.019626 -0.10847 0.10937
3896 -0.035729 -0.051381 0.031813 -0.074595 0.069767
3897 -0.13493 -0.065644 -0.016311 -0.10952 0.053368
3898 -0.17727 -0.090716 -0.045744 -0.12047 0.095449
3899 -0.14367 -0.12815 -0.064498 -0.15566 0.06226
3900 -0.080105 -0.082572 0.009459 -0.12723 0.063801
3901 -0.12328 -0.065104 0.0033156 -0.10069 0.071542
3902 -0.17217 -0.058657 -0.058718 -0.16233 0.048343
3903 -0.15241 -0.11625 -0.020491 -0.15964 0.10616
3904 -0.16748 -0.10242 -0.095645 -0.172 0.038055
3905 -0.16688 -0.1634 -0.12916 -0.21006 -0.028925
3906 -0.19819 -0.14144 -0.087081 -0.16 0.022606
3907 -0.17641 -0.17498 -0.1427 -0.18739 -0.013743
3908 -0.11705 -0.12475 -0.11431 -0.15124 0.0096683
3909 -0.14998 -0.087605 -0.10492 -0.17496 0.040689
3910 -0.16363 -0.18283 -0.15956 -0.24534 -0.0672
3911 -0.1195 -0.11948 -0.13162 -0.19157 -0.039789
3912 -0.11209 -0.16148 -0.15341 -0.16248 -0.009098
3913 -0.24835 -0.23104 -0.19385 -0.25097 -0.056517
3914 -0.14455 -0.14742 -0.11927 -0.19128 0.0082239
3915 -0.19591 -0.25096 -0.18504 -0.27296 -0.049415
3916 -0.19315 -0.21349 -0.19816 -0.24435 -0.026434
3917 -0.25069 -0.22465 -0.19078 -0.23698 -0.036023
3918 -0.24084 -0.20547 -0.18115 -0.26183 -0.063932
3919 -0.2637 -0.25822 -0.23433 -0.29573 -0.10338
3920 -0.22317 -0.16277 -0.1576 -0.2443 -0.0388
3921 -0.25765 -0.22039 -0.2119 -0.26504 -0.076359
3922 -0.17111 -0.18598 -0.21595 -0.23802 -0.052399
3923 -0.25335 -0.26524 -0.25301 -0.28971 -0.1177
3924 -0.23435 -0.26412 -0.25997 -0.27132 -0.095567
3925 -0.22431 -0.21 -0.21036 -0.28075 -0.062256
3926 -0.33356 -0.27495 -0.28022 -0.34149 -0.072015
3927 -0.2547 -0.23647 -0.25798 -0.2973 -0.078844
3928 -0.26603 -0.28332 -0.2615 -0.27957 -0.058413
3929 -0.30313 -0.27872 -0.26717 -0.3203 -0.098202
3930 -0.26004 -0.31055 -0.24408 -0.31396 -0.10398
3931 -0.25603 -0.25039 -0.26894 -0.29351 -0.08118
3932 -0.29165 -0.28252 -0.29614 -0.3154 -0.094449
3933 -0.20618 -0.21534 -0.23791 -0.30292 -0.11849
3934 -0.34058 -0.28358 -0.31098 -0.35071 -0.15657
3935 -0.3112 -0.34571 -0.22913 -0.3424 -0.089276
3936 -0.31117 -0.26435 -0.31255 -0.35372 -0.15369
3937 -0.29408 -0.24297 -0.28465 -0.32965 -0.11586
3938 -0.32537 -0.32896 -0.32938 -0.36745 -0.15781
3939 -0.27875 -0.25488 -0.27771 -0.29487 -0.13687
3940 -0.33864 -0.32919 -0.34351 -0.34138 -0.17645
3941 -0.29203 -0.3498 -0.34235 -0.37504 -0.16987
3942 -0.29203 -0.28066 -0.28572 -0.34514 -0.17207
3943 -0.24924 -0.2586 -0.30158 -0.34546 -0.13617
3944 -0.3069 -0.32674 -0.30214 -0.35512 -0.1241
3945 -0.27665 -0.27235 -0.26013 -0.32705 -0.18347
3946 -0.32923 -0.32439 -0.28901 -0.30863 -0.13774
3947 -0.27838 -0.3165 -0.29465 -0.33462 -0.16189
