# Supplementary material for: Insulin modulates the frequency of Ca2+ oscillations in mouse pancreatic islets
Source: PLoS One. 2017 Aug 28;12(8):e0183569. doi: 10.1371/journal.pone.0183569 (PMC5573301; doi:10.1371/journal.pone.0183569)
Supplement: S1 File — All the time traces of detrended Ca2+ oscillations for constant insulin infusion (0, 100, or 1000 nM) and alternating insulin infusion (100, 500, or 1000 nM with 4 or 5 min periods) were compressed as a single file, S1_File.zip, in which each imaging experiment was recorded as a text file where the first column represents time (sec) and the following columns represent detrended Ca2+ traces from multiple islets. (ZIP) [file pone.0183569.s001.zip › data_100I_150s_5.txt]

1 -0.30253 -0.16981 -0.12291 -0.043685 -0.19611 -0.18727 -0.090749 -0.14568 -0.071529 -0.041632
2 -0.2957 -0.17488 -0.12021 -0.063918 -0.2076 -0.20725 -0.1179 -0.15785 -0.079733 -0.063099
3 -0.30366 -0.17545 -0.11975 -0.059201 -0.21128 -0.20256 -0.13045 -0.1554 -0.076757 -0.057136
4 -0.31208 -0.17728 -0.13886 -0.067644 -0.2068 -0.21472 -0.12246 -0.15952 -0.085641 -0.060673
5 -0.31416 -0.19181 -0.15051 -0.055227 -0.23071 -0.21575 -0.13104 -0.17385 -0.082715 -0.069991
6 -0.29729 -0.17634 -0.13251 -0.06513 -0.21651 -0.21346 -0.12058 -0.15596 -0.076569 -0.063348
7 -0.29748 -0.17214 -0.13415 -0.066972 -0.20669 -0.1861 -0.11783 -0.15732 -0.069574 -0.054565
8 -0.30892 -0.19283 -0.15608 -0.079955 -0.22357 -0.225 -0.13194 -0.18961 -0.090438 -0.075972
9 -0.30144 -0.16418 -0.14042 -0.054238 -0.22162 -0.19733 -0.1209 -0.15559 -0.065892 -0.060279
10 -0.31144 -0.16939 -0.13881 -0.059231 -0.20012 -0.19369 -0.10712 -0.16495 -0.066186 -0.049537
11 -0.31524 -0.18364 -0.13072 -0.060154 -0.21773 -0.21439 -0.12187 -0.16103 -0.07552 -0.071524
12 -0.29636 -0.176 -0.11148 -0.041607 -0.20238 -0.18718 -0.10799 -0.15368 -0.051424 -0.043661
13 -0.30575 -0.17327 -0.11779 -0.05142 -0.20274 -0.18616 -0.10561 -0.16095 -0.064709 -0.056108
14 -0.31873 -0.17845 -0.13205 -0.071013 -0.20715 -0.20366 -0.10883 -0.15593 -0.076543 -0.068785
15 -0.30785 -0.17154 -0.12946 -0.064036 -0.20195 -0.1989 -0.095568 -0.17119 -0.075077 -0.072593
16 -0.31757 -0.18494 -0.12475 -0.062728 -0.21319 -0.21011 -0.11289 -0.16594 -0.077731 -0.05878
17 -0.31156 -0.17668 -0.12624 -0.072541 -0.21231 -0.203 -0.12214 -0.16699 -0.069765 -0.068807
18 -0.3054 -0.18139 -0.13132 -0.070884 -0.2133 -0.19151 -0.11761 -0.1562 -0.072889 -0.058014
19 -0.28831 -0.171 -0.11433 -0.050297 -0.20548 -0.1901 -0.11513 -0.13612 -0.060533 -0.039771
20 -0.29524 -0.17887 -0.13265 -0.07123 -0.20601 -0.19514 -0.12073 -0.17452 -0.076868 -0.053389
21 -0.30052 -0.17704 -0.13258 -0.063613 -0.20805 -0.19756 -0.12774 -0.17009 -0.070102 -0.065406
22 -0.30119 -0.17127 -0.13503 -0.072756 -0.19757 -0.18299 -0.11643 -0.1681 -0.073766 -0.047663
23 -0.30235 -0.18409 -0.13518 -0.079189 -0.20025 -0.19399 -0.1264 -0.17961 -0.08237 -0.07057
24 -0.29691 -0.17344 -0.13562 -0.072941 -0.2012 -0.19805 -0.11684 -0.15241 -0.083694 -0.057907
25 -0.29093 -0.16689 -0.10809 -0.054914 -0.20657 -0.18153 -0.11154 -0.1633 -0.063528 -0.050694
26 -0.29853 -0.16492 -0.13254 -0.056147 -0.20256 -0.18981 -0.11703 -0.14975 -0.074363 -0.043862
27 -0.29534 -0.17369 -0.13916 -0.07727 -0.19827 -0.18503 -0.11815 -0.16154 -0.071457 -0.063159
28 -0.30607 -0.1784 -0.12951 -0.062303 -0.20752 -0.18008 -0.12191 -0.19115 -0.088291 -0.060626
29 -0.29611 -0.18065 -0.14008 -0.077526 -0.20881 -0.19736 -0.12484 -0.17823 -0.072185 -0.059653
30 -0.30548 -0.16817 -0.14604 -0.081799 -0.20014 -0.18768 -0.12345 -0.15777 -0.081929 -0.0615
31 -0.28787 -0.16934 -0.12167 -0.063102 -0.18872 -0.17099 -0.10165 -0.15757 -0.068693 -0.041508
32 -0.30718 -0.18001 -0.14047 -0.081034 -0.20924 -0.19556 -0.14019 -0.16686 -0.083497 -0.074335
33 -0.30297 -0.17852 -0.14561 -0.065607 -0.19075 -0.1879 -0.11113 -0.15342 -0.077892 -0.063502
34 -0.29026 -0.16112 -0.13761 -0.06144 -0.19543 -0.18772 -0.091821 -0.16592 -0.077346 -0.050439
35 -0.29533 -0.16968 -0.1407 -0.074033 -0.19675 -0.18815 -0.092616 -0.14941 -0.06923 -0.054556
36 -0.29635 -0.17353 -0.13408 -0.076896 -0.20129 -0.18744 -0.10661 -0.1575 -0.084214 -0.064484
37 -0.28805 -0.17949 -0.14216 -0.058169 -0.1997 -0.18988 -0.127 -0.17114 -0.082528 -0.062721
38 -0.30067 -0.17518 -0.13901 -0.065982 -0.20639 -0.1947 -0.11334 -0.15476 -0.075092 -0.067368
39 -0.29472 -0.16667 -0.13285 -0.065845 -0.19649 -0.18692 -0.1041 -0.14491 -0.068746 -0.058945
40 -0.29475 -0.1673 -0.12207 -0.066068 -0.19408 -0.17733 -0.10889 -0.16436 -0.083001 -0.057942
41 -0.29188 -0.16661 -0.12395 -0.06717 -0.19855 -0.18518 -0.11405 -0.16107 -0.064385 -0.05798
42 -0.29763 -0.1819 -0.12875 -0.068223 -0.20963 -0.19097 -0.11647 -0.1615 -0.085139 -0.048897
43 -0.29479 -0.16123 -0.12506 -0.071726 -0.18935 -0.18752 -0.11801 -0.16319 -0.086343 -0.062994
44 -0.2971 -0.18098 -0.12668 -0.072369 -0.19983 -0.18556 -0.11401 -0.14377 -0.082527 -0.071491
45 -0.28865 -0.16805 -0.12491 -0.057992 -0.19866 -0.17377 -0.12531 -0.15709 -0.077541 -0.060998
46 -0.27919 -0.16992 -0.11706 -0.078565 -0.17821 -0.18153 -0.10087 -0.15338 -0.075526 -0.060835
47 -0.27991 -0.17216 -0.11496 -0.069508 -0.1936 -0.18299 -0.13589 -0.14385 -0.08013 -0.054263
48 -0.29584 -0.16943 -0.12003 -0.081811 -0.19931 -0.17246 -0.11491 -0.15398 -0.072214 -0.05971
49 -0.29338 -0.17337 -0.13318 -0.091563 -0.19518 -0.18062 -0.11036 -0.15264 -0.086048 -0.059117
50 -0.2723 -0.15719 -0.10547 -0.066646 -0.17837 -0.17836 -0.09716 -0.15546 -0.077592 -0.044634
51 -0.28228 -0.16259 -0.10277 -0.057019 -0.18328 -0.15112 -0.10754 -0.12867 -0.061666 -0.038821
52 -0.28121 -0.16408 -0.13097 -0.062862 -0.19436 -0.17326 -0.1112 -0.13448 -0.07191 -0.058659
53 -0.27314 -0.16953 -0.115 -0.064255 -0.17832 -0.16722 -0.091914 -0.12865 -0.069555 -0.047166
54 -0.29609 -0.18041 -0.1383 -0.066608 -0.18801 -0.18801 -0.11329 -0.1654 -0.080429 -0.057983
55 -0.27627 -0.16917 -0.12579 -0.062581 -0.18475 -0.16685 -0.095214 -0.14582 -0.072663 -0.03993
56 -0.28113 -0.17523 -0.11556 -0.063744 -0.19191 -0.16838 -0.097839 -0.14912 -0.069237 -0.067417
57 -0.27614 -0.16207 -0.12714 -0.072056 -0.18339 -0.15841 -0.10322 -0.12543 -0.058081 -0.051265
58 -0.28899 -0.16638 -0.13485 -0.067219 -0.18326 -0.17809 -0.11362 -0.15691 -0.071945 -0.050692
59 -0.29165 -0.1757 -0.131 -0.074082 -0.19247 -0.18795 -0.10253 -0.16414 -0.08226 -0.060179
60 -0.29412 -0.18537 -0.15642 -0.084125 -0.18978 -0.18748 -0.11735 -0.1514 -0.086554 -0.048956
61 -0.28241 -0.17278 -0.13722 -0.075788 -0.18791 -0.17609 -0.093633 -0.14492 -0.075678 -0.064513
62 -0.29881 -0.16123 -0.12575 -0.074081 -0.19149 -0.17081 -0.10392 -0.14748 -0.076802 -0.057101
63 -0.28871 -0.17306 -0.12625 -0.090054 -0.18576 -0.17698 -0.13407 -0.15996 -0.087756 -0.057708
64 -0.28244 -0.13722 -0.11949 -0.049527 -0.17673 -0.14877 -0.083968 -0.13322 -0.0518 -0.037755
65 -0.29634 -0.15966 -0.12926 -0.053089 -0.1908 -0.16944 -0.10336 -0.15661 -0.071164 -0.031292
66 -0.28745 -0.18797 -0.14987 -0.084892 -0.1987 -0.19003 -0.097268 -0.17975 -0.090479 -0.068079
67 -0.2784 -0.16842 -0.14282 -0.068825 -0.18546 -0.16251 -0.096943 -0.14967 -0.067703 -0.061826
68 -0.27341 -0.1643 -0.12373 -0.071398 -0.18123 -0.17157 -0.097608 -0.14186 -0.065917 -0.051504
69 -0.29659 -0.17395 -0.12477 -0.070331 -0.19281 -0.18371 -0.11285 -0.14631 -0.078251 -0.055551
70 -0.27883 -0.15219 -0.10465 -0.057554 -0.18512 -0.13508 -0.081727 -0.12736 -0.059025 -0.029628
71 -0.27686 -0.15512 -0.11524 -0.052757 -0.16678 -0.15934 -0.091852 -0.12046 -0.055439 -0.039775
72 -0.28554 -0.16049 -0.12286 -0.06484 -0.18478 -0.16797 -0.095347 -0.14149 -0.078204 -0.049882
73 -0.28706 -0.15442 -0.12112 -0.056833 -0.17439 -0.14822 -0.093482 -0.1408 -0.059088 -0.04303
74 -0.28047 -0.15645 -0.12455 -0.073065 -0.18179 -0.15917 -0.091447 -0.14738 -0.062572 -0.060727
75 -0.28974 -0.16762 -0.12552 -0.066538 -0.18916 -0.18538 -0.11454 -0.15038 -0.075116 -0.059084
76 -0.27077 -0.15279 -0.12286 -0.064401 -0.17989 -0.16175 -0.10995 -0.13895 -0.06994 -0.047821
77 -0.27701 -0.16868 -0.1194 -0.076624 -0.18476 -0.15933 -0.097412 -0.1386 -0.079314 -0.059808
78 -0.26847 -0.15401 -0.1164 -0.065417 -0.18646 -0.17562 -0.094357 -0.13785 -0.064328 -0.059916
79 -0.28585 -0.17949 -0.13358 -0.07466 -0.18164 -0.17069 -0.11322 -0.1646 -0.076473 -0.074203
80 -0.27906 -0.16187 -0.12344 -0.061713 -0.17892 -0.16212 -0.10331 -0.15666 -0.087477 -0.06006
81 -0.28567 -0.16383 -0.13479 -0.088516 -0.17735 -0.17201 -0.10212 -0.16506 -0.079091 -0.063087
82 -0.28734 -0.15652 -0.11157 -0.067808 -0.17312 -0.1596 -0.091996 -0.1243 -0.069965 -0.046584
83 -0.28211 -0.18304 -0.14106 -0.085631 -0.18913 -0.17639 -0.11744 -0.15982 -0.078729 -0.075252
84 -0.28154 -0.1521 -0.12124 -0.070744 -0.17209 -0.16768 -0.095306 -0.14055 -0.068183 -0.056399
85 -0.27676 -0.16135 -0.14817 -0.080327 -0.18384 -0.17061 -0.12673 -0.14557 -0.071348 -0.048906
86 -0.28663 -0.17367 -0.14073 -0.07839 -0.1858 -0.17098 -0.1161 -0.1535 -0.061272 -0.065483
87 -0.28698 -0.16104 -0.11229 -0.063933 -0.17659 -0.16502 -0.093791 -0.14609 -0.060896 -0.05992
88 -0.28794 -0.16834 -0.13755 -0.074956 -0.19234 -0.16755 -0.1027 -0.14933 -0.06768 -0.055017
89 -0.27901 -0.13884 -0.12308 -0.074569 -0.1748 -0.16004 -0.093271 -0.12755 -0.065224 -0.062615
90 -0.27953 -0.16202 -0.13016 -0.079671 -0.18194 -0.16579 -0.10028 -0.14737 -0.068478 -0.051212
91 -0.27858 -0.15525 -0.12633 -0.066394 -0.16628 -0.14958 -0.0924 -0.13725 -0.071022 -0.057039
92 -0.2791 -0.16378 -0.13213 -0.068617 -0.17105 -0.15898 -0.10126 -0.12256 -0.070687 -0.051176
93 -0.27787 -0.16738 -0.12426 -0.09796 -0.1751 -0.16621 -0.09461 -0.14734 -0.067541 -0.071063
94 -0.27179 -0.14936 -0.1166 -0.079953 -0.16327 -0.14181 -0.078485 -0.14239 -0.068065 -0.041661
95 -0.27234 -0.16668 -0.13407 -0.070906 -0.18151 -0.15712 -0.10297 -0.14686 -0.069499 -0.057498
96 -0.27464 -0.16684 -0.12537 -0.083809 -0.1776 -0.15332 -0.11472 -0.13097 -0.061203 -0.049205
97 -0.28475 -0.16841 -0.13083 -0.078712 -0.17461 -0.15537 -0.09964 -0.14559 -0.073957 -0.052162
98 -0.27716 -0.15611 -0.13287 -0.057485 -0.17603 -0.14768 -0.094665 -0.14321 -0.066911 -0.058879
99 -0.27699 -0.16053 -0.11819 -0.071217 -0.17704 -0.169 -0.10288 -0.15953 -0.067976 -0.048897
100 -0.28203 -0.16881 -0.13567 -0.0772 -0.17719 -0.16489 -0.10065 -0.1584 -0.06433 -0.059684
101 -0.29245 -0.17551 -0.15139 -0.088053 -0.18074 -0.18196 -0.12277 -0.17799 -0.090454 -0.067071
102 -0.27618 -0.16234 -0.14798 -0.084886 -0.17945 -0.16646 -0.12349 -0.1517 -0.089698 -0.059088
103 -0.27907 -0.16229 -0.13498 -0.060509 -0.18358 -0.16312 -0.12977 -0.13982 -0.074162 -0.052025
104 -0.2841 -0.1734 -0.13397 -0.081652 -0.17622 -0.15211 -0.11487 -0.15592 -0.072286 -0.058643
105 -0.2688 -0.1537 -0.12288 -0.043125 -0.15794 -0.15299 -0.086419 -0.14252 -0.052561 -0.02561
106 -0.28211 -0.16687 -0.12887 -0.085798 -0.17764 -0.16065 -0.12702 -0.15077 -0.075205 -0.053547
107 -0.26022 -0.16318 -0.14183 -0.05216 -0.16918 -0.14901 -0.097119 -0.135 -0.067069 -0.042364
108 -0.25267 -0.15763 -0.12696 -0.071513 -0.16045 -0.15382 -0.096394 -0.13141 -0.060223 -0.059401
109 -0.2653 -0.16775 -0.13502 -0.068416 -0.16554 -0.15469 -0.090159 -0.14839 -0.072977 -0.048088
110 -0.27924 -0.15328 -0.14295 -0.081929 -0.18147 -0.16475 -0.10402 -0.15912 -0.057581 -0.062926
111 -0.28256 -0.16059 -0.1221 -0.072992 -0.16939 -0.16315 -0.075028 -0.14516 -0.062335 -0.047643
112 -0.26887 -0.1602 -0.12763 -0.064635 -0.174 -0.15703 -0.10062 -0.13202 -0.07353 -0.04555
113 -0.28592 -0.16342 -0.13156 -0.084598 -0.17334 -0.14919 -0.088738 -0.14995 -0.069744 -0.056767
114 -0.27722 -0.16683 -0.13907 -0.081431 -0.17946 -0.15827 -0.10059 -0.13795 -0.070538 -0.068134
115 -0.28773 -0.16379 -0.14425 -0.079613 -0.17827 -0.15978 -0.087818 -0.1374 -0.075982 -0.054422
116 -0.28374 -0.16742 -0.13731 -0.088296 -0.17361 -0.16948 -0.10596 -0.15008 -0.081406 -0.062269
117 -0.28068 -0.15741 -0.13165 -0.074909 -0.16366 -0.14913 -0.091698 -0.13873 -0.06683 -0.049106
118 -0.25132 -0.16437 -0.12148 -0.070872 -0.15944 -0.1421 -0.083123 -0.14722 -0.068735 -0.040433
119 -0.2872 -0.18281 -0.14025 -0.1033 -0.19019 -0.14762 -0.11262 -0.17756 -0.086079 -0.0774
120 -0.26631 -0.16393 -0.14271 -0.099958 -0.17987 -0.16669 -0.11129 -0.16544 -0.080493 -0.059838
121 -0.267 -0.15672 -0.11543 -0.073501 -0.16898 -0.14867 -0.084157 -0.14794 -0.064357 -0.050445
122 -0.27621 -0.16708 -0.1307 -0.087764 -0.17252 -0.14015 -0.094522 -0.14698 -0.075551 -0.062982
123 -0.29126 -0.1701 -0.134 -0.1003 -0.17748 -0.16647 -0.1237 -0.14362 -0.088605 -0.058219
124 -0.28321 -0.17322 -0.12009 -0.090249 -0.17562 -0.16395 -0.11996 -0.13746 -0.089459 -0.059036
125 -0.27767 -0.16799 -0.14437 -0.088022 -0.17722 -0.17494 -0.10793 -0.14915 -0.077034 -0.050663
126 -0.27652 -0.16103 -0.12315 -0.069955 -0.16087 -0.14487 -0.090612 -0.142 -0.062928 -0.033231
127 -0.27798 -0.17317 -0.1312 -0.082358 -0.17253 -0.15836 -0.11331 -0.13816 -0.075692 -0.047998
128 -0.28198 -0.18293 -0.1434 -0.095761 -0.18198 -0.1645 -0.10762 -0.1474 -0.081626 -0.060765
129 -0.25391 -0.14936 -0.1126 -0.063494 -0.14501 -0.15262 -0.082177 -0.12452 -0.06205 -0.042852
130 -0.276 -0.16756 -0.13028 -0.081807 -0.17213 -0.16275 -0.092491 -0.14282 -0.079044 -0.053079
131 -0.27606 -0.17065 -0.14326 -0.09222 -0.18746 -0.1679 -0.11549 -0.15908 -0.082309 -0.064387
132 -0.28876 -0.15888 -0.11583 -0.082732 -0.17485 -0.15477 -0.11466 -0.16046 -0.071053 -0.056804
133 -0.28782 -0.18487 -0.13817 -0.094095 -0.18977 -0.18087 -0.11495 -0.16109 -0.098337 -0.069131
134 -0.28023 -0.15517 -0.13988 -0.071858 -0.17033 -0.14319 -0.10828 -0.13161 -0.065161 -0.047598
135 -0.26944 -0.16538 -0.13414 -0.082311 -0.16551 -0.15599 -0.095256 -0.1478 -0.073255 -0.051695
136 -0.28044 -0.1703 -0.13564 -0.070474 -0.1653 -0.14334 -0.12644 -0.11853 -0.071379 -0.054223
137 -0.28501 -0.17248 -0.13932 -0.081737 -0.16714 -0.15953 -0.10503 -0.13671 -0.080893 -0.05729
138 -0.26616 -0.16127 -0.11885 -0.07469 -0.1614 -0.15384 -0.10231 -0.12293 -0.067748 -0.054957
139 -0.26725 -0.17395 -0.12895 -0.069173 -0.15819 -0.17302 -0.12364 -0.12789 -0.081272 -0.050534
140 -0.27759 -0.1771 -0.13058 -0.069255 -0.17056 -0.171 -0.10957 -0.14396 -0.074266 -0.054741
141 -0.29006 -0.17678 -0.13101 -0.088988 -0.17384 -0.16732 -0.12425 -0.15344 -0.08682 -0.062229
142 -0.27616 -0.17313 -0.14316 -0.085761 -0.1816 -0.18179 -0.12045 -0.14205 -0.081034 -0.049166
143 -0.29246 -0.1778 -0.15616 -0.10154 -0.18707 -0.17513 -0.12743 -0.1637 -0.093678 -0.083863
144 -0.286 -0.17795 -0.14603 -0.099907 -0.19871 -0.16268 -0.12635 -0.1651 -0.087113 -0.07211
145 -0.27448 -0.1706 -0.12564 -0.07766 -0.16869 -0.16325 -0.10049 -0.15824 -0.078307 -0.050827
146 -0.28597 -0.17938 -0.13466 -0.079573 -0.17064 -0.16384 -0.10261 -0.14386 -0.079091 -0.059624
147 -0.2703 -0.16623 -0.1317 -0.074076 -0.1592 -0.14061 -0.10888 -0.13792 -0.062235 -0.042252
148 -0.26595 -0.16734 -0.13441 -0.071688 -0.15709 -0.14905 -0.10749 -0.13266 -0.066539 -0.059219
149 -0.28307 -0.16707 -0.12154 -0.061051 -0.17079 -0.14817 -0.081794 -0.14132 -0.071173 -0.050156
150 -0.28054 -0.1755 -0.12703 -0.080954 -0.17839 -0.16458 -0.12952 -0.13261 -0.086157 -0.058553
151 -0.28043 -0.17 -0.13451 -0.068837 -0.16451 -0.14821 -0.099584 -0.13532 -0.085682 -0.0583
152 -0.29204 -0.17473 -0.152 -0.08901 -0.17166 -0.16532 -0.12174 -0.14544 -0.091716 -0.067438
153 -0.28986 -0.17932 -0.15626 -0.10769 -0.19063 -0.17645 -0.12569 -0.14956 -0.08185 -0.070675
154 -0.28821 -0.1799 -0.14217 -0.083576 -0.18772 -0.16107 -0.12729 -0.1491 -0.083934 -0.045222
155 -0.27623 -0.16961 -0.13798 -0.075399 -0.17909 -0.15908 -0.10849 -0.1515 -0.092748 -0.054689
156 -0.27104 -0.16778 -0.13334 -0.082892 -0.17794 -0.16025 -0.12108 -0.12586 -0.071962 -0.039316
157 -0.28013 -0.16641 -0.13416 -0.079504 -0.16485 -0.15349 -0.10887 -0.14752 -0.081776 -0.055944
158 -0.27771 -0.16486 -0.11506 -0.082187 -0.16263 -0.15747 -0.10455 -0.13826 -0.072431 -0.048591
159 -0.26785 -0.17206 -0.14443 -0.0914 -0.17741 -0.15665 -0.1222 -0.14252 -0.082055 -0.063048
160 -0.26259 -0.17729 -0.11458 -0.066563 -0.16539 -0.15665 -0.12143 -0.11352 -0.072679 -0.036165
161 -0.2629 -0.15649 -0.11451 -0.075626 -0.16927 -0.15692 -0.11568 -0.12088 -0.072503 -0.043632
162 -0.26926 -0.1688 -0.12446 -0.073939 -0.16283 -0.15681 -0.11178 -0.12062 -0.069537 -0.04347
163 -0.28843 -0.18121 -0.13028 -0.085162 -0.17921 -0.16319 -0.13002 -0.12445 -0.076231 -0.051937
164 -0.2795 -0.18264 -0.14128 -0.096665 -0.18555 -0.17256 -0.14893 -0.14032 -0.087086 -0.051884
165 -0.28392 -0.17748 -0.13318 -0.080687 -0.18331 -0.15824 -0.13404 -0.13783 -0.08635 -0.052361
166 -0.28325 -0.17033 -0.1454 -0.08197 -0.18626 -0.17115 -0.13299 -0.13802 -0.086724 -0.058488
167 -0.27729 -0.16756 -0.13934 -0.084113 -0.17984 -0.15757 -0.11894 -0.12781 -0.077788 -0.047045
168 -0.28063 -0.1736 -0.14627 -0.098306 -0.1749 -0.17364 -0.12352 -0.13635 -0.092712 -0.062763
169 -0.28521 -0.16509 -0.13338 -0.070189 -0.1758 -0.16421 -0.11862 -0.13417 -0.083856 -0.05472
170 -0.27798 -0.16468 -0.1494 -0.097492 -0.17031 -0.16806 -0.12434 -0.12832 -0.09547 -0.057037
171 -0.26657 -0.16793 -0.14488 -0.075305 -0.17755 -0.15951 -0.12615 -0.12225 -0.089665 -0.046024
172 -0.27486 -0.17234 -0.13472 -0.094908 -0.16648 -0.15956 -0.11721 -0.12152 -0.079489 -0.054931
173 -0.2776 -0.16767 -0.12671 -0.0794 -0.17079 -0.16302 -0.11057 -0.12251 -0.084153 -0.039639
174 -0.28142 -0.17526 -0.13121 -0.079293 -0.18575 -0.14885 -0.1309 -0.13348 -0.094877 -0.057016
175 -0.27938 -0.17352 -0.14293 -0.077326 -0.1734 -0.15436 -0.12043 -0.13342 -0.076091 -0.035993
176 -0.26731 -0.18056 -0.13627 -0.084919 -0.17852 -0.16392 -0.11459 -0.12959 -0.097165 -0.05712
177 -0.2809 -0.18366 -0.14807 -0.084062 -0.17637 -0.17824 -0.1329 -0.12961 -0.08679 -0.054467
178 -0.29068 -0.20185 -0.15026 -0.10338 -0.19509 -0.17932 -0.1291 -0.13295 -0.10544 -0.053215
179 -0.27875 -0.18992 -0.15608 -0.096688 -0.18459 -0.18503 -0.13044 -0.14857 -0.098908 -0.064092
180 -0.28047 -0.18824 -0.1515 -0.095821 -0.18203 -0.1682 -0.12069 -0.12686 -0.084252 -0.059639
181 -0.2851 -0.19153 -0.15015 -0.094154 -0.19176 -0.19731 -0.13489 -0.1344 -0.10406 -0.057676
182 -0.27651 -0.18132 -0.15479 -0.092526 -0.18379 -0.1666 -0.14625 -0.13375 -0.07556 -0.054693
183 -0.28864 -0.18588 -0.15847 -0.082489 -0.18802 -0.17961 -0.15454 -0.14454 -0.098014 -0.057061
184 -0.28821 -0.17622 -0.15046 -0.083472 -0.17398 -0.16819 -0.13953 -0.12034 -0.077799 -0.051448
185 -0.29483 -0.18874 -0.15693 -0.10054 -0.19261 -0.19293 -0.17086 -0.15153 -0.097423 -0.067075
186 -0.27818 -0.18023 -0.13714 -0.085158 -0.18332 -0.15683 -0.15056 -0.1335 -0.094617 -0.038692
187 -0.29175 -0.17958 -0.13257 -0.086591 -0.19126 -0.18138 -0.14107 -0.1312 -0.092431 -0.061669
188 -0.28445 -0.18908 -0.14684 -0.10962 -0.20281 -0.17851 -0.14487 -0.13805 -0.10063 -0.063746
189 -0.28578 -0.20454 -0.16973 -0.097937 -0.20403 -0.18706 -0.16132 -0.13592 -0.099189 -0.058254
190 -0.2908 -0.20542 -0.18351 -0.10716 -0.2019 -0.19256 -0.16722 -0.14889 -0.10229 -0.081621
191 -0.28942 -0.18208 -0.16284 -0.11409 -0.20042 -0.18445 -0.15028 -0.14073 -0.10046 -0.071548
192 -0.28599 -0.20073 -0.16617 -0.099565 -0.18823 -0.19366 -0.14809 -0.14177 -0.11144 -0.062535
193 -0.30544 -0.20464 -0.16909 -0.11348 -0.2044 -0.18974 -0.15142 -0.13633 -0.10497 -0.075992
194 -0.29007 -0.21286 -0.1691 -0.11171 -0.19813 -0.1931 -0.15456 -0.15538 -0.10986 -0.07275
195 -0.29712 -0.1996 -0.16 -0.093924 -0.19483 -0.1871 -0.16004 -0.13061 -0.10393 -0.058737
196 -0.30386 -0.20671 -0.18195 -0.11548 -0.22385 -0.20334 -0.18512 -0.14328 -0.11165 -0.074524
197 -0.30047 -0.20652 -0.17855 -0.11274 -0.21797 -0.1948 -0.16258 -0.14737 -0.11615 -0.074281
198 -0.30278 -0.20166 -0.18065 -0.1178 -0.20885 -0.20076 -0.17607 -0.14403 -0.11699 -0.083288
199 -0.27262 -0.20782 -0.1615 -0.094665 -0.18551 -0.17329 -0.14912 -0.1259 -0.096781 -0.049486
200 -0.29746 -0.22016 -0.17807 -0.11913 -0.21399 -0.20827 -0.17463 -0.15877 -0.1183 -0.074703
201 -0.28981 -0.19937 -0.17187 -0.093791 -0.19888 -0.1844 -0.14456 -0.13364 -0.10875 -0.05988
202 -0.28152 -0.20787 -0.17823 -0.11485 -0.19734 -0.19882 -0.17127 -0.13664 -0.10598 -0.072777
203 -0.28921 -0.19748 -0.16535 -0.1081 -0.1893 -0.19633 -0.15616 -0.12296 -0.10973 -0.066294
204 -0.29379 -0.21373 -0.16723 -0.09942 -0.21385 -0.19909 -0.16709 -0.13791 -0.12064 -0.066212
205 -0.29486 -0.21116 -0.18628 -0.11456 -0.20854 -0.20468 -0.16267 -0.14854 -0.12378 -0.076689
206 -0.31217 -0.2155 -0.18347 -0.13115 -0.21272 -0.20789 -0.18979 -0.15311 -0.12215 -0.083696
207 -0.30415 -0.21872 -0.19381 -0.12904 -0.19505 -0.19897 -0.17186 -0.14759 -0.12936 -0.089573
208 -0.29542 -0.21933 -0.18327 -0.1331 -0.20254 -0.21063 -0.18462 -0.15121 -0.12229 -0.07982
209 -0.29729 -0.21267 -0.18715 -0.13109 -0.20232 -0.19558 -0.17156 -0.13887 -0.11758 -0.079427
210 -0.29951 -0.21802 -0.196 -0.11938 -0.19863 -0.20046 -0.16686 -0.13212 -0.11791 -0.085395
211 -0.28817 -0.20819 -0.1796 -0.09872 -0.1877 -0.18773 -0.15641 -0.12594 -0.11632 -0.064202
212 -0.27797 -0.20716 -0.18772 -0.1244 -0.20641 -0.1979 -0.151 -0.12277 -0.1163 -0.075509
213 -0.28646 -0.22266 -0.19044 -0.11015 -0.19724 -0.19329 -0.15123 -0.14772 -0.12132 -0.069246
214 -0.29391 -0.23106 -0.20656 -0.1369 -0.21774 -0.21401 -0.17266 -0.14047 -0.13146 -0.079403
215 -0.29308 -0.22172 -0.19707 -0.12408 -0.19837 -0.20176 -0.17257 -0.14427 -0.12508 -0.081671
216 -0.27821 -0.21505 -0.19297 -0.11108 -0.19341 -0.16829 -0.16644 -0.11881 -0.11441 -0.071558
217 -0.29608 -0.22253 -0.18892 -0.11101 -0.20347 -0.19597 -0.16044 -0.13079 -0.11861 -0.072555
218 -0.30073 -0.22845 -0.18688 -0.11359 -0.21233 -0.19361 -0.16764 -0.11548 -0.11562 -0.076712
219 -0.30608 -0.22563 -0.18779 -0.1227 -0.20307 -0.19528 -0.16339 -0.13275 -0.12955 -0.078909
220 -0.30214 -0.22362 -0.20025 -0.1289 -0.2093 -0.20573 -0.15654 -0.143 -0.12606 -0.081697
221 -0.29823 -0.23926 -0.19388 -0.12102 -0.2181 -0.20529 -0.17041 -0.15159 -0.13901 -0.092844
222 -0.2946 -0.23127 -0.19695 -0.1238 -0.19161 -0.19999 -0.16324 -0.14987 -0.13172 -0.090211
223 -0.30193 -0.23084 -0.20184 -0.13102 -0.21044 -0.20685 -0.17401 -0.13716 -0.13356 -0.093878
224 -0.28186 -0.22043 -0.18721 -0.125 -0.20307 -0.20055 -0.16489 -0.13224 -0.1223 -0.086835
225 -0.31383 -0.25252 -0.20815 -0.15107 -0.21814 -0.22308 -0.17602 -0.15258 -0.14878 -0.098913
226 -0.30685 -0.2376 -0.21815 -0.13454 -0.20799 -0.20698 -0.18347 -0.14519 -0.13329 -0.09714
227 -0.29775 -0.21234 -0.1928 -0.11634 -0.19547 -0.19865 -0.16812 -0.11556 -0.12085 -0.070237
228 -0.29677 -0.25376 -0.19208 -0.11813 -0.20438 -0.19857 -0.17021 -0.14036 -0.1346 -0.080164
229 -0.30737 -0.2399 -0.18668 -0.1265 -0.19728 -0.20699 -0.16135 -0.14038 -0.142 -0.086001
230 -0.28708 -0.23099 -0.19773 -0.13005 -0.20116 -0.1992 -0.16011 -0.10966 -0.13293 -0.072478
231 -0.29133 -0.22383 -0.1929 -0.12197 -0.19292 -0.18973 -0.15145 -0.10675 -0.11976 -0.078536
232 -0.29486 -0.2334 -0.19064 -0.12973 -0.20056 -0.18988 -0.14939 -0.11193 -0.1254 -0.082453
233 -0.30362 -0.24739 -0.19941 -0.13048 -0.19554 -0.19586 -0.15332 -0.12922 -0.13603 -0.07597
234 -0.3065 -0.23501 -0.21075 -0.12523 -0.20282 -0.19002 -0.15398 -0.12906 -0.13787 -0.081137
235 -0.32569 -0.25166 -0.20887 -0.13781 -0.22163 -0.20756 -0.1842 -0.13811 -0.14046 -0.087074
236 -0.31098 -0.25045 -0.19009 -0.13574 -0.21343 -0.20606 -0.18162 -0.12777 -0.12941 -0.097442
237 -0.31031 -0.24738 -0.19573 -0.12895 -0.2076 -0.20113 -0.18148 -0.13085 -0.13729 -0.084379
238 -0.29864 -0.23869 -0.20642 -0.12398 -0.20779 -0.18989 -0.16085 -0.13871 -0.12873 -0.082986
239 -0.32007 -0.255 -0.2122 -0.14116 -0.2186 -0.21788 -0.17305 -0.14816 -0.15451 -0.095113
240 -0.31411 -0.24823 -0.1967 -0.13303 -0.21715 -0.19605 -0.19323 -0.12552 -0.13249 -0.08222
241 -0.29872 -0.25253 -0.20575 -0.13011 -0.20038 -0.20754 -0.16832 -0.12712 -0.15045 -0.080208
242 -0.3075 -0.25628 -0.2216 -0.1466 -0.20806 -0.20867 -0.17747 -0.13929 -0.15016 -0.099455
243 -0.30949 -0.23762 -0.21571 -0.13773 -0.20481 -0.19465 -0.15506 -0.12902 -0.13431 -0.085072
244 -0.30086 -0.23243 -0.20895 -0.11756 -0.19396 -0.17401 -0.18254 -0.11736 -0.12552 -0.075979
245 -0.31107 -0.25881 -0.21753 -0.13757 -0.2288 -0.20478 -0.19242 -0.14909 -0.15286 -0.098116
246 -0.31348 -0.2625 -0.22427 -0.15556 -0.22305 -0.22321 -0.18692 -0.15104 -0.17105 -0.11054
247 -0.30531 -0.25159 -0.22028 -0.14275 -0.20892 -0.19882 -0.19358 -0.13913 -0.15539 -0.086891
248 -0.3154 -0.25367 -0.21753 -0.1489 -0.21393 -0.20299 -0.1908 -0.13964 -0.1407 -0.10971
249 -0.31152 -0.25073 -0.21093 -0.13355 -0.20881 -0.19443 -0.16635 -0.11929 -0.14988 -0.099315
250 -0.32131 -0.26941 -0.22555 -0.16585 -0.21932 -0.21959 -0.18796 -0.14453 -0.14819 -0.10824
251 -0.312 -0.25918 -0.21491 -0.13265 -0.20996 -0.18693 -0.17389 -0.14031 -0.14838 -0.10173
252 -0.33657 -0.27545 -0.22558 -0.1627 -0.2201 -0.22085 -0.18696 -0.13606 -0.17278 -0.10691
253 -0.31622 -0.26934 -0.22076 -0.14866 -0.21555 -0.22015 -0.19577 -0.15251 -0.15661 -0.096524
254 -0.31988 -0.25863 -0.23077 -0.14895 -0.21359 -0.2028 -0.18065 -0.13264 -0.15114 -0.10384
255 -0.30675 -0.26375 -0.22381 -0.15406 -0.20727 -0.18731 -0.17121 -0.12693 -0.15436 -0.098348
256 -0.31146 -0.28117 -0.22541 -0.14755 -0.21717 -0.19842 -0.17863 -0.13633 -0.16094 -0.10757
257 -0.3035 -0.25949 -0.19526 -0.13399 -0.20763 -0.19312 -0.16699 -0.11598 -0.15249 -0.085513
258 -0.30387 -0.27014 -0.20452 -0.15524 -0.20575 -0.19522 -0.16382 -0.12785 -0.15818 -0.09672
259 -0.32266 -0.2675 -0.22949 -0.1546 -0.21925 -0.20989 -0.18943 -0.13925 -0.15868 -0.097007
260 -0.31052 -0.26287 -0.2096 -0.13325 -0.20165 -0.20327 -0.18835 -0.1182 -0.1561 -0.093914
261 -0.31323 -0.25851 -0.22308 -0.14421 -0.20663 -0.21368 -0.17882 -0.12126 -0.14304 -0.093691
262 -0.3142 -0.26394 -0.21304 -0.14104 -0.20562 -0.20056 -0.16683 -0.13443 -0.16193 -0.096959
263 -0.30802 -0.25476 -0.20782 -0.13645 -0.19705 -0.19255 -0.17831 -0.12275 -0.14396 -0.092706
264 -0.29904 -0.252 -0.19576 -0.13356 -0.19234 -0.1792 -0.15469 -0.10961 -0.13983 -0.078943
265 -0.31437 -0.27503 -0.21922 -0.13888 -0.21652 -0.19971 -0.18556 -0.14952 -0.1613 -0.08999
266 -0.31942 -0.25065 -0.20976 -0.14239 -0.20324 -0.20849 -0.15701 -0.13498 -0.15136 -0.10491
267 -0.31085 -0.2556 -0.21826 -0.15549 -0.2184 -0.19705 -0.1649 -0.12055 -0.15184 -0.10858
268 -0.31603 -0.26497 -0.1952 -0.14024 -0.21339 -0.18914 -0.17289 -0.1111 -0.1547 -0.087552
269 -0.31757 -0.25079 -0.22566 -0.13925 -0.22023 -0.21165 -0.19073 -0.12399 -0.15779 -0.11909
270 -0.30874 -0.26853 -0.22651 -0.15453 -0.21144 -0.20779 -0.18045 -0.14283 -0.16546 -0.10518
271 -0.32555 -0.2647 -0.23391 -0.14904 -0.20874 -0.18742 -0.17415 -0.13383 -0.16275 -0.10585
272 -0.30891 -0.25617 -0.20129 -0.13416 -0.20886 -0.19334 -0.16809 -0.1228 -0.14962 -0.08988
273 -0.32186 -0.25734 -0.20654 -0.13522 -0.20424 -0.19918 -0.16269 -0.13219 -0.15276 -0.084788
274 -0.31009 -0.27098 -0.19397 -0.13099 -0.20245 -0.19072 -0.15961 -0.10854 -0.15238 -0.089775
275 -0.31653 -0.2605 -0.22295 -0.12433 -0.21031 -0.19366 -0.1829 -0.11445 -0.1496 -0.097772
276 -0.3183 -0.27794 -0.22978 -0.14978 -0.21244 -0.22247 -0.18805 -0.14577 -0.16948 -0.10596
277 -0.30868 -0.26524 -0.22647 -0.14116 -0.21585 -0.17302 -0.18238 -0.12235 -0.16241 -0.093276
278 -0.29724 -0.24455 -0.19395 -0.11384 -0.19159 -0.17589 -0.14486 -0.11041 -0.14386 -0.082204
279 -0.32457 -0.25818 -0.22752 -0.16025 -0.22081 -0.20362 -0.19748 -0.13127 -0.15941 -0.10886
280 -0.32766 -0.26062 -0.21708 -0.14976 -0.21161 -0.19287 -0.18364 -0.13799 -0.16148 -0.10554
281 -0.31761 -0.26574 -0.2128 -0.13537 -0.20441 -0.18485 -0.16928 -0.13129 -0.15108 -0.089195
282 -0.31427 -0.26663 -0.21943 -0.13853 -0.2032 -0.18903 -0.15516 -0.12338 -0.15675 -0.089102
283 -0.30331 -0.26898 -0.22196 -0.12946 -0.20577 -0.18863 -0.18252 -0.13996 -0.16023 -0.09742
284 -0.31026 -0.25712 -0.19782 -0.13195 -0.20064 -0.18186 -0.16187 -0.12716 -0.14089 -0.083197
285 -0.31322 -0.26637 -0.22333 -0.14863 -0.21396 -0.19965 -0.15661 -0.14163 -0.16531 -0.1092
286 -0.30047 -0.27732 -0.21124 -0.14519 -0.22444 -0.19855 -0.16751 -0.13428 -0.16698 -0.10499
287 -0.3131 -0.26207 -0.21409 -0.14408 -0.20901 -0.19602 -0.17989 -0.13706 -0.15922 -0.10733
288 -0.29796 -0.26789 -0.21618 -0.15754 -0.20847 -0.19423 -0.1639 -0.14094 -0.16429 -0.10145
289 -0.29603 -0.27082 -0.19801 -0.14088 -0.20212 -0.18391 -0.15252 -0.12395 -0.15515 -0.089473
290 -0.29288 -0.26549 -0.20764 -0.13059 -0.20012 -0.19135 -0.15215 -0.11351 -0.14461 -0.09148
291 -0.30851 -0.27837 -0.21323 -0.13552 -0.20225 -0.17922 -0.15344 -0.13129 -0.14203 -0.088737
292 -0.31558 -0.26938 -0.2202 -0.15155 -0.21028 -0.1913 -0.17354 -0.13682 -0.16444 -0.10431
293 -0.31903 -0.27367 -0.21093 -0.12681 -0.20082 -0.18288 -0.15902 -0.12048 -0.15183 -0.10216
294 -0.3261 -0.28374 -0.23085 -0.14379 -0.21046 -0.19425 -0.16678 -0.146 -0.16702 -0.11043
295 -0.33406 -0.2832 -0.22158 -0.1292 -0.21323 -0.2013 -0.17497 -0.14884 -0.17262 -0.1101
296 -0.3123 -0.26721 -0.20562 -0.11893 -0.20212 -0.18915 -0.16666 -0.12296 -0.14874 -0.089543
297 -0.31051 -0.27034 -0.22354 -0.14175 -0.21043 -0.18678 -0.1751 -0.12363 -0.15452 -0.11043
298 -0.29684 -0.26436 -0.21443 -0.12141 -0.21792 -0.19574 -0.1793 -0.1282 -0.15781 -0.11587
299 -0.30364 -0.27227 -0.21703 -0.12015 -0.19576 -0.19164 -0.16787 -0.12913 -0.15418 -0.099325
300 -0.31116 -0.29243 -0.23428 -0.12401 -0.21895 -0.1941 -0.17298 -0.12769 -0.15724 -0.1037
301 -0.29222 -0.2655 -0.21567 -0.11805 -0.19971 -0.16379 -0.16075 -0.11996 -0.14583 -0.090889
302 -0.28965 -0.26697 -0.20842 -0.12543 -0.20288 -0.17522 -0.14777 -0.1251 -0.14668 -0.089486
303 -0.30856 -0.26557 -0.21686 -0.11228 -0.21946 -0.1944 -0.18146 -0.12339 -0.14909 -0.089443
304 -0.30115 -0.26372 -0.19212 -0.12233 -0.20287 -0.18054 -0.15687 -0.12753 -0.14317 -0.099251
305 -0.28998 -0.26217 -0.2002 -0.11239 -0.19105 -0.17244 -0.16275 -0.11994 -0.14194 -0.087838
306 -0.29866 -0.26902 -0.22069 -0.12172 -0.19975 -0.17936 -0.17339 -0.13234 -0.14912 -0.10171
307 -0.29316 -0.26244 -0.21004 -0.11951 -0.21434 -0.18879 -0.16179 -0.12411 -0.16729 -0.11408
308 -0.30602 -0.27442 -0.20252 -0.11833 -0.19376 -0.17327 -0.1481 -0.12917 -0.15965 -0.098149
309 -0.29062 -0.26666 -0.19994 -0.11193 -0.20228 -0.14883 -0.14239 -0.12928 -0.15534 -0.095057
310 -0.27751 -0.26586 -0.19915 -0.10084 -0.19285 -0.14651 -0.13106 -0.11199 -0.14242 -0.088494
311 -0.28428 -0.26216 -0.20233 -0.10497 -0.19209 -0.14232 -0.11163 -0.11622 -0.15512 -0.094221
312 -0.28218 -0.25573 -0.18586 -0.096321 -0.18577 -0.11538 -0.12863 -0.1145 -0.14243 -0.073128
313 -0.29293 -0.27133 -0.21845 -0.12036 -0.20253 -0.15049 -0.14683 -0.12137 -0.16125 -0.10492
314 -0.26619 -0.26067 -0.20442 -0.11255 -0.19026 -0.15315 -0.12397 -0.10594 -0.15218 -0.093842
315 -0.27861 -0.26643 -0.19744 -0.096349 -0.18436 -0.13369 -0.11641 -0.10003 -0.14393 -0.09212
316 -0.26374 -0.26665 -0.19857 -0.10869 -0.19574 -0.1447 -0.13854 -0.1124 -0.15446 -0.092057
317 -0.26276 -0.25616 -0.18338 -0.10115 -0.18956 -0.13338 -0.13027 -0.10956 -0.14103 -0.089734
318 -0.25831 -0.27204 -0.20071 -0.10779 -0.19274 -0.14065 -0.13354 -0.1199 -0.1669 -0.088471
319 -0.26705 -0.2774 -0.22115 -0.11761 -0.20296 -0.14704 -0.16367 -0.14237 -0.16959 -0.12001
320 -0.28198 -0.26729 -0.1958 -0.11305 -0.20221 -0.14026 -0.11324 -0.11051 -0.1484 -0.10439
321 -0.26788 -0.26534 -0.20069 -0.11686 -0.20359 -0.14264 -0.14756 -0.094382 -0.15458 -0.097963
322 -0.26635 -0.26775 -0.20529 -0.0991 -0.19642 -0.13455 -0.13521 -0.12876 -0.15097 -0.10203
323 -0.2794 -0.27219 -0.20983 -0.11822 -0.19432 -0.14208 -0.13804 -0.11913 -0.17069 -0.10271
324 -0.2786 -0.28717 -0.21849 -0.12644 -0.19995 -0.15533 -0.14922 -0.1235 -0.16972 -0.10524
325 -0.24797 -0.2702 -0.21055 -0.11235 -0.20312 -0.15576 -0.13791 -0.12813 -0.16207 -0.11362
326 -0.21758 -0.25896 -0.19887 -0.10231 -0.18856 -0.11955 -0.11295 -0.1009 -0.14277 -0.085799
327 -0.24309 -0.26245 -0.20467 -0.10938 -0.19396 -0.12901 -0.10202 -0.10812 -0.14388 -0.093066
328 -0.23522 -0.26807 -0.20964 -0.11455 -0.19807 -0.13279 -0.13311 -0.1194 -0.15017 -0.097973
329 -0.2358 -0.27148 -0.20883 -0.11259 -0.18432 -0.13443 -0.11734 -0.12225 -0.15544 -0.07422
330 -0.22017 -0.27175 -0.20217 -0.10892 -0.19005 -0.13285 -0.13674 -0.11368 -0.15841 -0.087148
331 -0.21324 -0.27574 -0.22022 -0.11233 -0.19332 -0.11767 -0.11297 -0.11051 -0.1526 -0.10017
332 -0.2044 -0.28627 -0.20979 -0.1148 -0.18587 -0.13636 -0.13206 -0.12574 -0.14702 -0.10202
333 -0.21387 -0.26603 -0.20149 -0.10789 -0.18333 -0.12577 -0.10341 -0.11763 -0.1461 -0.091869
334 -0.19191 -0.26423 -0.20098 -0.11279 -0.19184 -0.12197 -0.10553 -0.10967 -0.14678 -0.098256
335 -0.19713 -0.28271 -0.22837 -0.11428 -0.19258 -0.13208 -0.12285 -0.13032 -0.15868 -0.088583
336 -0.18799 -0.27111 -0.20016 -0.11235 -0.19385 -0.11482 -0.088961 -0.1026 -0.145 -0.095491
337 -0.16414 -0.28239 -0.2056 -0.12755 -0.19655 -0.12745 -0.12584 -0.12616 -0.15205 -0.097158
338 -0.15185 -0.27998 -0.22266 -0.11617 -0.18852 -0.13455 -0.1049 -0.11675 -0.1529 -0.097695
339 -0.1506 -0.27237 -0.21807 -0.11591 -0.19585 -0.13729 -0.11278 -0.13256 -0.15136 -0.098712
340 -0.13857 -0.27072 -0.20171 -0.11928 -0.17722 -0.13017 -0.09848 -0.11506 -0.15238 -0.092649
341 -0.14446 -0.26258 -0.19549 -0.098044 -0.18269 -0.11986 -0.11644 -0.11058 -0.14412 -0.068667
342 -0.1032 -0.26618 -0.18959 -0.10621 -0.17931 -0.11444 -0.10568 -0.11022 -0.13442 -0.071584
343 -0.10496 -0.26228 -0.18349 -0.12515 -0.18529 -0.11764 -0.1038 -0.097524 -0.14075 -0.086411
344 -0.091627 -0.25426 -0.19277 -0.099513 -0.17684 -0.11077 -0.08849 -0.10911 -0.13652 -0.080208
345 -0.092016 -0.26466 -0.19413 -0.12675 -0.18626 -0.12085 -0.10328 -0.11017 -0.14435 -0.093385
346 -0.11763 -0.27651 -0.22556 -0.12618 -0.19326 -0.1211 -0.11171 -0.12783 -0.1632 -0.1013
347 -0.083105 -0.26111 -0.19302 -0.086582 -0.18517 -0.10717 -0.085404 -0.096883 -0.14247 -0.0662
348 -0.061864 -0.25745 -0.19197 -0.081464 -0.17106 -0.10104 -0.081439 -0.095651 -0.13234 -0.066607
349 -0.050633 -0.25787 -0.19439 -0.11192 -0.17765 -0.10056 -0.1073 -0.10396 -0.13934 -0.071404
350 -0.040872 -0.25641 -0.18646 -0.10199 -0.16894 -0.09016 -0.090779 -0.093196 -0.14134 -0.079471
351 -0.055642 -0.25823 -0.19451 -0.098123 -0.17436 -0.11866 -0.12763 -0.10269 -0.15182 -0.075709
352 -0.054761 -0.27138 -0.20854 -0.11612 -0.17176 -0.11348 -0.091349 -0.11802 -0.15076 -0.081196
353 -0.01705 -0.26225 -0.20252 -0.11304 -0.15836 -0.10894 -0.10075 -0.12896 -0.16498 -0.085873
354 0.0062602 -0.25107 -0.1907 -0.079052 -0.10981 -0.072151 -0.078459 -0.087565 -0.12749 -0.06184
355 0.050781 -0.26049 -0.17998 -0.091685 -0.073866 -0.068321 -0.069784 -0.094632 -0.13325 -0.063577
356 0.056762 -0.26424 -0.1797 -0.10797 -0.056159 -0.054191 -0.077219 -0.09493 -0.14062 -0.082264
357 0.067462 -0.27042 -0.21372 -0.11873 -0.059542 -0.069021 -0.080293 -0.1203 -0.16236 -0.099682
358 0.096703 -0.25264 -0.1847 -0.090543 -0.033605 -0.051941 -0.066858 -0.078475 -0.13094 -0.055219
359 0.10292 -0.26381 -0.19404 -0.1096 -0.039818 -0.047472 -0.095053 -0.097162 -0.15601 -0.083886
360 0.13218 -0.26973 -0.19373 -0.11396 -0.0038815 -0.049052 -0.069358 -0.10519 -0.15173 -0.084723
361 0.14606 -0.25789 -0.1852 -0.087402 -0.0012945 -0.034572 -0.076273 -0.10109 -0.14223 -0.06374
362 0.15996 -0.24803 -0.18415 -0.085385 0.011882 -0.015792 -0.076718 -0.079134 -0.12971 -0.063148
363 0.18983 -0.2658 -0.20109 -0.10925 0.0088394 -0.046332 -0.079783 -0.098481 -0.15439 -0.086885
364 0.20269 -0.25284 -0.18088 -0.09708 0.037126 -0.012662 -0.054248 -0.080509 -0.1446 -0.071232
365 0.2297 -0.25956 -0.19933 -0.10749 0.044593 -0.017482 -0.068553 -0.097146 -0.14802 -0.071129
366 0.21304 -0.25528 -0.18942 -0.10184 0.05626 -0.010252 -0.062618 -0.077633 -0.13722 -0.075636
367 0.25101 -0.26868 -0.19981 -0.10656 0.070657 -0.0060526 -0.068552 -0.10248 -0.14612 -0.079624
368 0.25792 -0.2458 -0.19748 -0.091352 0.082334 0.026997 -0.079067 -0.078758 -0.13831 -0.063981
369 0.27223 -0.25893 -0.17669 -0.084935 0.10415 0.019037 -0.051512 -0.072566 -0.1392 -0.063498
370 0.28213 -0.25227 -0.17286 -0.098468 0.11254 0.015457 -0.053267 -0.086503 -0.13078 -0.072875
371 0.30053 -0.25306 -0.19008 -0.090941 0.13062 0.025767 -0.030082 -0.06514 -0.13268 -0.070392
372 0.29755 -0.26251 -0.2076 -0.10859 0.12294 0.029027 -0.046127 -0.086558 -0.14523 -0.08656
373 0.29993 -0.25089 -0.17557 -0.10607 0.13249 0.068527 -0.027552 -0.073865 -0.11831 -0.077487
374 0.31941 -0.24796 -0.18267 -0.10341 0.16137 0.068187 -0.025147 -0.086902 -0.13169 -0.076624
375 0.31965 -0.25036 -0.17465 -0.094942 0.16647 0.069286 -0.052462 -0.08083 -0.12634 -0.070651
376 0.31594 -0.25473 -0.19765 -0.10297 0.16301 0.052506 -0.027386 -0.10454 -0.13659 -0.090268
377 0.34179 -0.24724 -0.19246 -0.10186 0.18458 0.078806 -0.014811 -0.080624 -0.12907 -0.076825
378 0.3445 -0.24935 -0.18213 -0.092351 0.18781 0.074736 -0.025776 -0.076302 -0.12304 -0.067093
379 0.35086 -0.23829 -0.19121 -0.098934 0.18339 0.065076 -0.039331 -0.081749 -0.13771 -0.08751
380 0.36671 -0.2452 -0.1942 -0.12465 0.20291 0.082426 -0.027056 -0.099757 -0.12815 -0.083787
381 0.38283 -0.24455 -0.17196 -0.10314 0.22385 0.096646 -0.009481 -0.092534 -0.13286 -0.077244
382 0.38063 -0.24196 -0.19073 -0.10845 0.2051 0.093126 -0.036256 -0.10174 -0.14392 -0.074731
383 0.40687 -0.21728 -0.18767 -0.10664 0.2156 0.11426 0.029079 -0.082959 -0.12799 -0.062909
384 0.39845 -0.23144 -0.1923 -0.11742 0.21318 0.096215 -0.017946 -0.080726 -0.12669 -0.083296
385 0.42308 -0.20288 -0.16954 -0.086391 0.22437 0.13647 -0.013171 -0.080023 -0.1263 -0.076563
386 0.40371 -0.20486 -0.16594 -0.11304 0.21699 0.11188 -0.015715 -0.073611 -0.13086 -0.06529
387 0.40293 -0.19456 -0.19466 -0.11404 0.21845 0.12337 -0.01564 -0.10126 -0.14654 -0.081377
388 0.41057 -0.14542 -0.16799 -0.08531 0.23668 0.14771 -0.013995 -0.074695 -0.1254 -0.052435
389 0.43603 -0.093387 -0.16653 -0.089522 0.24208 0.16839 0.01621 -0.066463 -0.13556 -0.056322
390 0.43579 -0.025312 -0.16568 -0.098535 0.24018 0.15673 0.0011349 -0.07588 -0.13805 -0.063539
391 0.43518 -0.013747 -0.18134 -0.12031 0.21977 0.13161 -0.02165 -0.072658 -0.1419 -0.082496
392 0.44241 0.0079484 -0.17562 -0.11324 0.22038 0.16789 0.0053551 -0.074985 -0.13817 -0.083173
393 0.43585 0.068254 -0.16878 -0.10829 0.21971 0.17779 -0.0074598 -0.075792 -0.13215 -0.086731
394 0.45163 0.092249 -0.16296 -0.11743 0.2168 0.17461 -0.039115 -0.08383 -0.13513 -0.085318
395 0.45287 0.16187 -0.14192 -0.08507 0.23187 0.16731 -0.0099696 -0.048617 -0.12084 -0.067605
396 0.46979 0.16474 -0.1422 -0.092883 0.2266 0.17085 -0.0049545 -0.060384 -0.12507 -0.059272
397 0.45046 0.17441 -0.15349 -0.10639 0.2218 0.14489 0.0046806 -0.076432 -0.13377 -0.077259
398 0.46374 0.19407 -0.14998 -0.095188 0.21265 0.16136 -0.027264 -0.074429 -0.13601 -0.060456
399 0.46961 0.23476 -0.14343 -0.075061 0.2298 0.15916 0.037231 -0.063566 -0.11375 -0.055184
400 0.47377 0.27072 -0.13438 -0.086194 0.21159 0.17833 0.012606 -0.054894 -0.12752 -0.054121
401 0.46706 0.27087 -0.13931 -0.10303 0.19984 0.17432 -0.008219 -0.077551 -0.13402 -0.060568
402 0.45758 0.28204 -0.14862 -0.08193 0.17913 0.15556 -0.0097339 -0.067899 -0.12279 -0.060315
403 0.43237 0.28322 -0.13729 -0.088373 0.16793 0.14529 -0.0029888 -0.072136 -0.13565 -0.071652
404 0.41752 0.28867 -0.15224 -0.087766 0.1934 0.15609 0.010906 -0.071053 -0.13166 -0.05433
405 0.43665 0.30808 -0.14477 -0.095219 0.17442 0.14164 -0.016919 -0.071561 -0.12114 -0.061447
406 0.42364 0.31411 -0.14233 -0.078801 0.17679 0.14216 -0.028533 -0.065188 -0.12609 -0.054184
407 0.38401 0.31646 -0.13856 -0.092774 0.13882 0.12459 -0.022808 -0.089615 -0.13118 -0.067061
408 0.36869 0.33526 -0.15155 -0.072097 0.15534 0.11503 -0.011063 -0.081593 -0.14206 -0.067408
409 0.33176 0.33082 -0.1317 -0.06086 0.14779 0.11781 -0.010298 -0.05983 -0.12027 -0.062596
410 0.33162 0.35795 -0.13887 -0.033453 0.1557 0.1285 -0.011803 -0.053667 -0.12207 -0.057723
411 0.31069 0.35246 -0.11967 -0.043356 0.13778 0.1034 -0.0098779 -0.071965 -0.1293 -0.0675
412 0.27321 0.34927 -0.12858 -0.039789 0.14401 0.1046 -0.0044328 -0.075702 -0.13305 -0.078887
413 0.27552 0.38344 -0.11405 0.021708 0.14226 0.11928 0.0095023 -0.06301 -0.11984 -0.026944
414 0.22947 0.369 -0.10802 0.0028356 0.12952 0.12161 0.012177 -0.070807 -0.10937 -0.051682
415 0.21024 0.40374 -0.1136 0.0023827 0.12105 0.10548 0.0057525 -0.064164 -0.10168 -0.056069
416 0.18078 0.37666 -0.1332 -0.01904 0.091399 0.10048 -0.034882 -0.079092 -0.10974 -0.067216
417 0.16224 0.37787 -0.11551 -0.045213 0.11422 0.089591 -0.0064973 -0.063479 -0.10351 -0.063053
418 0.17268 0.39545 -0.10973 -0.034876 0.12708 0.11776 -0.015002 -0.062816 -0.0772 -0.04394
419 0.14148 0.4026 -0.12242 -0.040239 0.09248 0.081181 -0.0018371 -0.073904 -0.081384 -0.057747
420 0.12569 0.40415 -0.12343 -0.036092 0.085357 0.076671 -0.027622 -0.075451 -0.056209 -0.042605
421 0.082865 0.41895 -0.12673 -0.047545 0.10451 0.098761 -0.00058693 -0.068098 -0.057463 -0.065412
422 0.088706 0.44817 -0.086839 -0.042097 0.083661 0.096301 -0.022252 -0.057546 -0.039467 -0.051009
423 0.057597 0.44693 -0.034418 -0.05207 0.067248 0.063231 -0.021427 -0.057933 -0.037231 -0.052796
424 0.069808 0.42845 0.031273 -0.029313 0.093845 0.08405 -0.0033916 -0.047441 -0.021225 -0.035513
425 0.038148 0.46123 0.055174 -0.030366 0.078612 0.0794 -0.0083465 -0.055568 -0.0053194 -0.056761
426 0.041289 0.47282 0.055205 -0.034079 0.069899 0.07106 -0.010331 -0.059755 -0.0083835 -0.056998
427 0.01816 0.48754 0.079116 -0.057522 0.067806 0.06279 -0.013636 -0.062843 -0.0015977 -0.067105
428 0.04048 0.50883 0.085177 -0.024915 0.078123 0.07808 0.0099388 -0.05366 0.0010682 -0.052612
429 0.027331 0.49916 0.10554 -0.00050762 0.05206 0.0477 -0.035066 -0.045547 -0.017516 -0.054249
430 -0.0038684 0.52091 0.11726 0.0053495 0.063707 0.07717 -0.001161 -0.035385 -0.0014602 -0.023517
431 -0.0031578 0.50112 0.10012 0.022527 0.070304 0.07029 -0.0025059 -0.046972 -0.015624 -0.034594
432 -0.014677 0.5065 0.08533 0.025484 0.070671 0.080869 -0.0079508 -0.042499 -0.0078885 -0.022411
433 -0.015386 0.4832 0.014941 0.022681 0.056698 0.039639 -0.0091657 -0.052367 -0.020443 -0.053218
434 -0.027476 0.49171 0.022352 0.032908 0.041644 0.049159 -0.013741 -0.055464 0.0061932 -0.055065
435 -0.020715 0.48397 0.032903 0.029865 0.056981 0.062519 -0.017986 -0.037812 0.045959 -0.047483
436 -0.031334 0.49746 0.037054 0.045372 0.063428 0.083439 0.0038796 -0.015669 0.076605 -0.03781
437 -0.025174 0.49332 0.059555 0.028319 0.053025 0.085609 -0.010705 -0.021556 0.10025 -0.024977
438 -0.034163 0.45038 0.034596 0.0091965 0.057602 0.060839 0.03155 -0.033904 0.078027 -0.029064
439 -0.066432 0.44076 0.030647 0.0079736 0.032799 0.061719 0.0093749 -0.037741 0.090122 -0.036201
440 -0.065762 0.42616 0.042008 0.011801 0.042096 0.046408 -0.00993 -0.041778 0.087188 -0.031868
441 -0.050281 0.43166 0.055409 0.0098678 0.042583 0.078958 0.018935 -0.035566 0.096814 -0.032886
442 -0.07347 0.41334 0.04014 0.027375 0.04015 0.055838 0.0044402 -0.029183 0.08771 -0.024973
443 -0.05777 0.39153 0.054231 0.014052 0.042577 0.049178 0.0001553 -0.01512 0.092286 -0.02873
444 -0.050439 0.39398 0.056012 0.011869 0.050594 0.060268 0.0264 -0.037058 0.084822 -0.027727
445 -0.055348 0.36969 0.056843 0.021186 0.022891 0.056548 0.015675 -0.038935 0.076788 -0.025494
446 -0.065588 0.35127 0.048973 0.012333 0.032228 0.069128 0.010291 -0.046313 0.095433 -0.024642
447 -0.085707 0.32228 0.037404 0.0060906 0.043125 0.045748 0.043896 -0.02775 0.11798 -0.029439
448 -0.091026 0.28909 0.039225 -0.00077233 0.019422 0.029917 -0.0062292 -0.062977 0.14673 -0.038716
449 -0.087446 0.29315 0.037046 -0.0087252 0.029869 0.059107 0.013826 -0.034035 0.14097 -0.026273
450 -0.089775 0.28752 0.056157 0.0022919 0.011826 0.043437 0.003631 -0.033952 0.13341 -0.03519
451 -0.10877 0.25181 0.031118 0.002829 0.00016303 0.034437 -0.011814 -0.043699 0.094853 -0.041308
452 -0.10702 0.2668 0.047509 0.0050262 0.02059 0.050047 0.020791 -0.0035167 0.1104 -0.022365
453 -0.091533 0.2909 0.06523 0.030693 0.039627 0.076707 0.041056 0.0046159 0.1232 -0.0095819
454 -0.11263 0.26199 0.058311 0.0023604 0.019954 0.047787 0.021481 -0.011651 0.11272 -0.027929
455 -0.12754 0.25086 0.043382 0.0077375 0.00087093 0.023037 0.011547 -0.0070088 0.091086 -0.038556
456 -0.12679 0.23104 0.037223 0.00056464 0.012018 0.032307 -0.0025084 -0.033956 0.094392 -0.043594
457 -0.13981 0.22942 0.011594 -0.012938 0.0020049 0.042746 0.024007 -0.022524 0.098278 -0.032061
458 -0.13365 0.23024 0.041375 0.010729 0.033052 0.048226 0.017702 -0.024961 0.11528 -0.010808
459 -0.12901 0.24705 0.056386 0.019626 0.036499 0.060706 0.030777 -0.00086828 0.11826 -0.0051151
460 -0.12406 0.23077 0.025787 0.0011631 0.014876 0.062896 0.028832 -0.0027256 0.10379 -0.028262
461 -0.13657 0.20226 0.038308 -0.01357 0.027823 0.049306 0.0079671 -0.021333 0.095031 -0.036589
462 -0.13925 0.20833 0.036469 0.010017 0.02821 0.062196 0.0063522 0.0020596 0.097177 -0.017907
463 -0.13748 0.19788 0.03046 -0.00036552 0.045137 0.070476 0.042987 0.0030423 0.098213 -0.0084139
464 -0.15493 0.17848 0.0125 -0.015848 0.022514 0.041006 0.0083024 -0.036455 0.075009 -0.047401
465 -0.13942 0.1889 0.026841 0.0064087 0.050011 0.052925 0.037058 -0.011912 0.079465 -0.016688
466 -0.14729 0.1771 0.021672 -0.013474 0.037238 0.064235 0.021853 -0.02466 0.09853 -0.012865
467 -0.1551 0.18022 0.033773 0.005993 0.043685 0.056665 0.049198 -0.015227 0.073176 -0.016533
468 -0.14226 0.17568 0.044344 0.01982 0.044632 0.051835 0.018333 0.0072654 0.099182 -0.0058498
469 -0.16548 0.16019 0.019495 -0.0015528 0.029879 0.042915 0.016158 -0.0040919 0.093388 -0.019767
470 -0.14777 0.16281 0.037036 0.0032143 0.043006 0.047815 0.034353 -0.0040193 0.079394 -0.0078542
471 -0.16033 0.14253 0.016227 0.0071314 0.041982 0.041015 -0.0076819 -0.020227 0.08686 0.0058686
472 -0.16401 0.1262 0.012498 -0.011171 0.017189 0.017475 0.0052932 -0.030874 0.058985 0.010211
473 -0.17044 0.13556 0.003589 -0.025234 0.024336 0.018444 -0.0039417 -0.022411 0.069101 -0.00019575
474 -0.17597 0.15317 0.02617 0.0040528 0.038423 0.027804 0.039083 0.0040113 0.086817 0.023407
475 -0.14133 0.15246 0.014751 -0.0042101 0.02639 0.030784 -0.0073415 -0.020376 0.078143 0.02591
476 -0.17341 0.13567 0.027602 -0.002713 0.044067 0.043874 0.0021336 -0.0098635 0.096099 0.027983
477 -0.16433 0.1365 0.039553 0.0028542 0.029644 0.020964 0.0075687 0.0052092 0.077925 0.046725
478 -0.17551 0.12133 0.0087537 -0.0075287 0.029001 0.040484 -0.0042462 -0.012238 0.070141 0.029268
479 -0.1697 0.12085 0.0097546 -0.00026159 0.028468 0.014694 -0.022241 -0.0043756 0.073336 0.041431
480 -0.17799 0.097592 0.0081056 -0.0072045 0.019005 -0.0064764 -0.014366 -0.0078029 0.062742 0.046224
481 -0.17381 0.13637 0.025937 0.015653 0.036572 0.031653 0.0086491 0.01636 0.095638 0.054937
482 -0.17675 0.10718 0.041047 -0.0063702 0.025629 0.021993 0.0084042 -0.016528 0.070314 0.05123
483 -0.1875 0.10997 0.035758 0.0084469 0.027786 0.025073 -0.0063707 0.021635 0.09231 0.060342
484 -0.18071 0.11729 0.019219 -0.006836 0.016793 0.030173 0.011644 0.00015762 0.072476 0.056135
485 -0.19835 0.091328 0.0077403 -0.016289 0.0013901 0.003613 -0.02524 -0.0090897 0.051981 0.040628
486 -0.20179 0.074893 -0.0028088 -0.014392 0.0030871 -0.0022572 -0.018295 -0.0059571 0.054147 0.029611
487 -0.18809 0.090809 0.030102 0.0066554 0.0073841 0.025403 -0.01405 -0.0058245 0.075853 0.033634
488 -0.16304 0.10922 0.045723 0.022002 0.024301 0.020433 0.0024249 0.013018 0.085729 0.066216
489 -0.17828 0.075669 0.020544 -0.00072038 0.014598 0.021892 -0.0169 0.013591 0.062925 0.047659
490 -0.19178 0.092065 0.006645 -0.0032933 -0.007075 0.013322 -0.0089049 0.0033734 0.062511 0.050502
491 -0.1979 0.05182 0.015396 -0.0017161 -0.004208 0.015582 -0.02147 -0.015574 0.057677 0.057295
492 -0.19388 0.067685 -0.0055231 -0.018419 0.010779 0.0076621 -0.033115 -0.0027113 0.051632 0.046208
493 -0.17281 0.06014 0.026148 0.0059281 0.0047159 0.015292 -0.03955 0.00071134 0.084898 0.05626
494 -0.18597 0.054616 0.0044488 -0.0091448 -0.017137 -0.00010815 8.5464e-05 -0.002966 0.052634 0.046853
495 -0.16186 0.068021 0.02419 0.0073523 0.0074898 0.011552 -0.013599 0.011397 0.07584 0.065826
496 -0.19843 0.050806 0.018111 -0.010711 -0.024473 -0.012848 -0.027534 -0.0018907 0.048706 0.059459
497 -0.20268 0.035931 -0.023748 -0.00030342 -0.027886 -0.00076852 -0.029649 -0.0083081 0.058672 0.040292
498 -0.19568 0.046317 -0.0065574 -0.0078763 -0.018779 -0.0055086 -0.0057141 -0.0018255 0.066387 0.047954
499 -0.20598 0.036832 0.0083335 0.0043908 -0.013192 -0.0043188 -0.033679 0.015837 0.058943 0.055777
500 -0.20884 0.027867 -0.0043955 -0.0088921 -0.026605 -0.0058689 -0.036064 -0.0089002 0.047379 0.03624
501 -0.20211 0.032112 0.0018154 0.0096351 -0.016008 0.017681 -0.019959 0.0034524 0.069215 0.057643
502 -0.19196 0.039308 0.020666 0.0054522 -0.0043413 0.010131 -0.0026437 0.00042507 0.069411 0.052636
503 -0.20927 0.012843 -0.0038927 -0.023271 -0.024504 -0.033079 -0.031369 -0.024952 0.033167 0.028859
504 -0.18796 0.034398 0.025638 0.0033764 0.0007926 0.010271 -0.022674 0.01812 0.072283 0.069731
505 -0.21706 0.017654 0.011739 -0.0039865 -0.02874 0.0041705 -0.014498 0.019883 0.063388 0.033514
506 -0.18529 0.027599 0.02663 0.013041 -0.018973 0.02214 -0.031333 0.031896 0.083324 0.070337
507 -0.2034 0.019774 -0.00092894 -0.012122 -0.033126 -0.01277 -0.033078 0.010578 0.06858 0.0318
508 -0.19776 0.023759 0.022522 0.00072491 -0.02116 0.0247 -0.027873 0.055871 0.051716 0.058703
509 -0.20807 0.027505 0.014043 0.012952 -0.033383 0.01566 -0.024038 0.059744 0.061912 0.056045
510 -0.21436 0.0068099 -0.0017961 -0.0042109 -0.031846 -0.0044001 -0.020753 0.038166 0.042448 0.060578
511 -0.19695 0.019325 0.020395 0.0084063 -0.024769 0.01836 -0.022318 0.051829 0.069233 0.061511
512 -0.20803 0.0025204 0.0010258 -0.0067966 -0.026112 -0.0013004 -0.038583 0.057151 0.044889 0.028304
513 -0.20961 0.0092757 0.0085567 -0.0013795 -0.030645 -0.0021305 -0.013918 0.036674 0.061665 0.056077
514 -0.20231 0.008731 -0.00036234 0.0015376 -0.037628 -0.010991 -0.0063325 0.036007 0.065081 0.051659
515 -0.19998 0.0018762 -0.0078814 -0.018575 -0.038561 0.0017593 -0.013477 0.048379 0.086147 0.039372
516 -0.2013 -0.0068285 -0.0094904 -0.019738 -0.041144 -0.0011408 -0.019622 0.028022 0.069433 0.029835
517 -0.21136 0.0017668 -0.01005 0.010179 -0.031637 -0.004881 -0.020357 0.047655 0.070659 0.046888
518 -0.19126 0.008452 0.015821 -0.011534 -0.03827 -0.012901 -0.018272 0.052277 0.079664 0.033601
519 -0.23484 -0.022903 -0.012178 -0.017187 -0.060103 -0.023951 -0.048407 0.02342 0.05754 0.028173
520 -0.20407 0.0062626 0.0092533 -0.0039196 -0.042036 -0.013201 -0.013902 0.049993 0.068226 0.041896
521 -0.21958 -0.025782 -0.020426 -0.012993 -0.038859 -0.026401 -0.032137 0.033275 0.037562 0.037559
522 -0.21048 -0.013287 -0.013845 -0.0097254 -0.047372 -0.011092 -0.040432 0.047778 0.037528 0.039302
523 -0.19818 0.0034184 0.0031962 0.0069617 -0.036465 0.0024283 -0.030767 0.07122 0.075854 0.035445
524 -0.2092 -0.016516 -0.020693 -5.1166e-05 -0.032498 -0.0026718 -0.034471 0.068063 0.0646 0.040768
525 -0.22673 -0.033941 -0.021922 -0.003594 -0.048131 -0.028072 -0.053236 0.066056 0.042945 0.0048503
526 -0.20962 -0.021566 -0.010091 -0.0086669 -0.031104 -0.0040121 -0.025781 0.063778 0.046031 0.026063
527 -0.20603 -0.027171 -0.02174 -0.0142 -0.047607 -0.018692 -0.041636 0.057201 0.060107 0.022436
528 -0.20813 -0.029215 -0.011109 0.0033673 -0.05138 -0.0048423 -0.035711 0.059974 0.054433 0.030939
529 -0.21249 -0.03259 -0.029708 -0.0032756 -0.047703 -0.022222 -0.021736 0.054896 0.034379 0.025162
530 -0.21251 -0.046245 -0.022287 -0.0097684 -0.069106 -0.022073 -0.066821 0.047819 0.031285 0.026864
531 -0.21024 -0.03391 -0.025406 -0.013781 -0.058709 -0.0048527 -0.030006 0.070302 0.06866 0.018927
532 -0.21223 -0.033634 -0.032415 0.0003558 -0.047262 -0.017993 -0.034241 0.049914 0.062296 0.02205
533 -0.22589 -0.052679 -0.040104 -0.015567 -0.051495 -0.026803 -0.029826 0.040257 0.025802 0.016243
534 -0.21423 -0.039124 -0.017973 0.01307 -0.053358 -0.022673 -0.04408 0.046439 0.034218 0.029476
535 -0.2047 -0.022528 -0.015423 0.028657 -0.033981 0.0026768 -0.050915 0.062352 0.041904 0.042158
536 -0.21902 -0.031363 -0.023782 0.0084943 -0.052064 -0.023693 -0.06045 0.060165 0.03786 0.028281
537 -0.21997 -0.037298 -0.055861 -0.0056486 -0.073227 -0.0067134 -0.024655 0.063797 0.035846 0.023044
538 -0.22293 -0.039593 -0.02438 0.00078852 -0.05867 0.0020865 -0.02247 0.0707 0.037871 0.028097
539 -0.21232 -0.029867 -0.026959 0.0022356 -0.047183 0.0076763 -0.029165 0.059583 0.042117 0.03308
540 -0.22525 -0.044902 -0.036028 -0.016407 -0.052636 -0.010044 -0.03464 0.069805 0.035893 0.021462
541 -0.20572 -0.046277 -0.032087 -0.01355 -0.040839 0.015416 -0.031865 0.052348 0.035059 0.027575
542 -0.24099 -0.063752 -0.063466 -0.008613 -0.074152 -0.041204 -0.04921 0.027631 0.0076648 0.0047581
543 -0.22693 -0.042556 -0.032085 -0.019656 -0.053575 -0.0033742 -0.037195 0.047163 0.024571 0.0072209
544 -0.22797 -0.054481 -0.058584 0.0032412 -0.061358 -0.0062743 -0.037669 0.054446 0.014056 0.031124
545 -0.22032 -0.051756 -0.053683 -0.014232 -0.069862 -0.019244 -0.049024 0.032148 0.024182 0.015277
546 -0.2207 -0.050681 -0.035992 -0.019215 -0.055275 -0.013405 -0.042339 0.047061 0.013248 0.022929
547 -0.23747 -0.068325 -0.057391 -0.0056974 -0.053108 -0.027445 -0.042714 0.031074 0.014574 0.027252
548 -0.23043 -0.05665 -0.05343 -0.0050103 -0.056731 0.0033352 -0.018099 0.052016 0.01342 0.030415
549 -0.23115 -0.063805 -0.063269 -0.021983 -0.047964 -0.021025 -0.029944 0.033399 0.010736 0.021148
550 -0.23951 -0.050119 -0.039868 -0.005886 -0.060857 -0.013805 -0.046789 0.021452 0.018772 0.015281
551 -0.21771 -0.039644 -0.030397 -0.010959 -0.0432 -0.010745 -0.026034 0.051004 0.021397 0.026463
552 -0.23542 -0.062639 -0.021176 -0.0084818 -0.075773 -0.010025 -0.042109 0.055237 0.019603 0.015196
553 -0.23851 -0.057734 -0.027256 -0.018975 -0.066856 -0.018535 -0.029574 0.030209 0.016039 0.017479
554 -0.23121 -0.051298 -0.023865 -0.0070575 -0.064009 -0.010346 -0.020558 0.049172 0.025425 0.028262
555 -0.24029 -0.068403 -0.029534 -0.0257 -0.074782 -0.026396 -0.053243 0.032635 0.017361 0.013525
556 -0.22957 -0.065688 -0.019683 -0.016213 -0.057515 -0.018186 -0.018348 0.047337 0.019017 0.023757
557 -0.23896 -0.056303 -0.011602 0.0083338 -0.069308 -0.011586 -0.040803 0.04427 0.015162 0.03265
558 -0.2216 -0.058197 0.0024792 0.00067093 -0.055671 -0.003846 -0.039788 0.042093 0.036448 0.034983
559 -0.23165 -0.067232 -0.02079 -0.0095419 -0.076614 -0.034386 -0.074003 0.022695 0.026744 0.011236
560 -0.23948 -0.075897 -0.016009 -0.018155 -0.071977 -0.023046 -0.054618 0.052168 0.00965 0.028999
561 -0.25083 -0.067581 0.006712 -0.0030077 -0.06339 -0.026466 -0.038103 0.035011 0.0088559 0.018391
562 -0.23053 -0.053826 -0.006887 -0.0034106 -0.061083 -0.010136 -0.016668 0.048163 0.017422 0.030624
563 -0.24241 -0.081551 -0.015666 -0.033353 -0.084196 -0.032877 -0.053983 0.026866 0.0081376 0.018017
564 -0.25359 -0.079676 -0.031225 -0.018766 -0.093259 -0.042577 -0.067787 0.015278 0.0068034 0.0063599
565 -0.22599 -0.08213 -0.0077942 -0.019219 -0.072012 -0.021627 -0.049732 0.021501 0.011659 0.011443
566 -0.23342 -0.068365 0.0052267 -0.0087121 -0.067295 -0.025437 -0.044237 0.035844 0.010405 0.018936
567 -0.21416 -0.07378 0.020958 0.007385 -0.061928 -0.015147 -0.023692 0.053156 0.016121 0.037788
568 -0.23634 -0.076515 -0.011901 -0.0055079 -0.070771 -0.010567 -0.037737 0.033439 0.013947 0.013441
569 -0.25043 -0.092589 -0.01212 0.0049093 -0.086644 -0.037857 -0.067632 0.013462 -0.0067774 0.009444
570 -0.23202 -0.072474 0.0055005 -0.010094 -0.069377 -0.030607 -0.046647 0.023404 0.025098 0.014177
571 -0.23444 -0.061699 0.023811 0.0084935 -0.0673 -0.0095376 -0.038612 0.045677 0.017784 0.03483
572 -0.22969 -0.083264 -0.012248 -0.0084694 -0.072433 -0.022958 -0.046487 0.01944 0.0018402 0.018082
573 -0.22884 -0.090008 -0.014717 -0.0064023 -0.067726 -0.016688 -0.029312 0.014772 0.009956 0.026225
574 -0.23774 -0.088163 -0.014016 -0.012745 -0.087269 -0.017108 -0.061786 0.012495 0.015432 0.015008
575 -0.25279 -0.073518 -0.013465 -0.001238 -0.093402 -0.024098 -0.047051 0.022927 -0.010822 0.013071
576 -0.2249 -0.068942 -0.037614 0.0066691 -0.063195 -0.0014482 -0.031006 0.02003 0.011794 0.026634
577 -0.24104 -0.087447 -0.032183 -0.0048738 -0.092318 -0.034488 -0.056271 0.016263 -0.010211 0.0078664
578 -0.247 -0.096202 -0.042612 -0.0070267 -0.098451 -0.037308 -0.070166 0.014695 -0.0036347 -0.0012307
579 -0.25207 -0.10429 -0.039951 -0.03008 -0.085004 -0.034779 -0.052201 0.001608 -0.013829 -0.0013479
580 -0.23753 -0.095511 -0.03903 -0.011042 -0.083557 -0.033889 -0.035486 0.0095607 -0.002863 0.00033487
581 -0.23351 -0.093476 -0.041489 -0.0094053 -0.08965 -0.045689 -0.063021 0.017483 -0.0066872 0.0081877
582 -0.2267 -0.093701 -0.045278 -0.0097782 -0.080614 -0.030269 -0.061546 0.030616 0.021559 0.01237
583 -0.23402 -0.091306 -0.026437 0.0077389 -0.086747 -0.016769 -0.032091 0.026719 0.014215 0.0021433
584 -0.2135 -0.0859 -0.035896 -0.0023739 -0.08736 -0.027989 -0.031605 0.039121 0.00048035 0.0076861
585 -0.236 -0.099515 -0.068305 0.0025332 -0.092043 -0.025339 -0.06532 -0.0011762 -0.0025138 -0.0026611
586 -0.24507 -0.10445 -0.055194 -0.00064969 -0.080396 -0.026479 -0.049135 0.031676 0.005322 -0.0050283
587 -0.24193 -0.091535 -0.051753 0.011037 -0.091559 -0.01911 -0.05918 0.017769 -0.00060211 0.025225
588 -0.21276 -0.095089 -0.032033 -0.012285 -0.070122 -0.0279 -0.048965 0.011862 -0.0034963 0.0091474
589 -0.24015 -0.10674 -0.063362 -0.013428 -0.081725 -0.02177 -0.05725 0.0069944 -0.01357 -0.0050098
590 -0.22828 -0.092619 -0.046231 0.0049188 -0.084528 -0.01923 -0.035705 0.021907 0.0076354 0.008453
591 -0.231 -0.097833 -0.04741 0.0092059 -0.083891 -0.02649 -0.03812 0.0035997 0.0077513 0.016316
592 -0.24053 -0.10918 -0.048299 -0.004997 -0.087544 -0.05096 -0.068445 0.0034423 -0.0077029 0.0080586
593 -0.24832 -0.11178 -0.063678 -0.03115 -0.099047 -0.04665 -0.05588 0.0056249 -0.010497 -0.017759
594 -0.22074 -0.098408 -0.065197 -0.010073 -0.0941 -0.04867 -0.043504 0.0045276 -0.0060012 0.0044242
595 -0.21708 -0.10342 -0.076206 -0.0065756 -0.085083 -0.026431 -0.052109 0.0050102 -0.010675 -0.012053
596 -0.23637 -0.12204 -0.082865 -0.014858 -0.10797 -0.040921 -0.076284 -0.014787 -0.012889 -0.0126
597 -0.23672 -0.11498 -0.074744 -0.029371 -0.082749 -0.039931 -0.056979 -0.024475 -0.021164 -0.019337
598 -0.26079 -0.10964 -0.078733 -0.030054 -0.10311 -0.044751 -0.070224 -0.0088919 -0.017478 -0.016015
599 -0.24253 -0.11542 -0.058812 -0.0065071 -0.10128 -0.046811 -0.084749 -0.012229 -0.027722 0.0032383
600 -0.24455 -0.11432 -0.083511 -0.02343 -0.076308 -0.022041 -0.038344 0.0097734 -0.012696 -0.011659
601 -0.22953 -0.10957 -0.05669 -0.022883 -0.083651 -0.035471 -0.048599 -0.021364 -0.0203 -0.0026061
602 -0.23138 -0.11249 -0.069129 -0.0084658 -0.079574 -0.031271 -0.035294 -0.00072134 -0.022714 0.0036167
603 -0.22054 -0.11327 -0.066268 0.0086614 -0.074537 -0.027392 -0.051058 0.031071 0.00059145 0.0082595
604 -0.21006 -0.11312 -0.083247 -0.0096115 -0.09821 -0.052982 -0.059143 0.011314 -0.025553 -0.020478
605 -0.19478 -0.10322 -0.073716 -0.011224 -0.085983 -0.025272 -0.040488 -0.012083 -0.024527 -0.0052849
606 -0.1723 -0.11858 -0.076416 -0.019097 -0.096306 -0.032862 -0.066193 -0.026461 -0.017661 -0.0097221
607 -0.1704 -0.10859 -0.074685 -0.01253 -0.089089 -0.034622 -0.057928 0.012832 -0.00096516 -0.0040493
608 -0.16525 -0.12141 -0.074834 -0.023623 -0.10064 -0.043282 -0.066043 -0.0050055 -0.016759 -0.0048265
609 -0.16637 -0.14522 -0.10084 -0.047746 -0.11744 -0.071942 -0.083548 -0.042953 -0.043623 -0.036164
610 -0.13646 -0.11767 -0.095622 -0.019559 -0.089548 -0.037692 -0.072813 -0.01845 -0.025228 -0.0023208
611 -0.12116 -0.11837 -0.064601 -0.0091817 -0.087631 -0.038252 -0.051018 8.2381e-05 -0.0054118 -0.006808
612 -0.12618 -0.12233 -0.07265 -0.0076446 -0.089544 -0.042283 -0.065903 0.007165 -0.023006 0.00093478
613 -0.10342 -0.11609 -0.078909 -0.011767 -0.092407 -0.032873 -0.043907 -0.0039923 -0.02723 -0.0067924
614 -0.11299 -0.11092 -0.072238 -0.0035003 -0.09459 -0.048813 -0.054082 0.00030029 -0.020344 0.0009304
615 -0.11173 -0.12456 -0.083677 -0.012943 -0.090823 -0.037333 -0.044177 0.0011629 -0.021808 -0.0031568
616 -0.097263 -0.12262 -0.078906 -0.0082361 -0.077496 -0.040003 -0.053352 -0.017044 -0.035553 0.012936
617 -0.089252 -0.12248 -0.075885 -0.008989 -0.093649 -0.046203 -0.050897 -0.012022 -0.031727 -0.0085012
618 -0.13335 -0.13367 -0.10087 -0.0068218 -0.11542 -0.056233 -0.070372 -0.015779 -0.042541 -0.016958
619 -0.080951 -0.11939 -0.085533 -0.0075747 -0.083546 -0.054553 -0.047307 -0.010017 -0.023295 -0.015226
620 -0.10099 -0.12238 -0.094752 -0.015348 -0.10971 -0.035574 -0.045972 -0.0041339 -0.043109 -0.018333
621 -0.074789 -0.11412 -0.066281 0.0026295 -0.086642 -0.027374 -0.052757 -0.012761 -0.028043 -0.0013899
622 -0.091299 -0.1366 -0.10347 -0.026433 -0.10314 -0.058174 -0.055562 -0.029569 -0.045737 -0.041197
623 -0.073188 -0.13124 -0.10133 -0.036176 -0.10418 -0.064654 -0.069746 -0.033736 -0.040122 -0.028914
624 -0.065967 -0.12344 -0.085179 0.0012409 -0.092901 -0.045664 -0.038901 -0.0073934 -0.023896 0.0051585
625 -0.077977 -0.13314 -0.092028 -0.037782 -0.11048 -0.069114 -0.055506 -0.026511 -0.04769 -0.028549
626 -0.065526 -0.10722 -0.093007 -0.0063249 -0.10096 -0.048134 -0.056051 -0.0098481 -0.025844 0.0031541
627 -0.041345 -0.13078 -0.085306 -0.0050378 -0.10405 -0.035894 -0.070906 -0.012535 -0.028618 -0.018233
628 -0.046065 -0.13531 -0.10396 -0.020681 -0.096813 -0.046165 -0.048951 -0.030673 -0.053752 -0.01687
629 -0.044294 -0.12159 -0.087624 -0.020744 -0.089436 -0.064395 -0.049516 -0.02612 -0.043087 -0.012597
630 -0.027173 -0.12145 -0.084173 -0.0012064 -0.084359 -0.040155 -0.033041 -0.0082175 -0.029271 0.0083154
631 -0.029263 -0.14734 -0.094392 -0.022049 -0.11068 -0.071835 -0.044286 -0.025985 -0.034225 -0.019352
632 -0.013682 -0.12759 -0.10447 -0.0074521 -0.085945 -0.056055 -0.043751 -0.017882 -0.028139 -0.001799
633 -0.014751 -0.1222 -0.0879 -0.019055 -0.090488 -0.056145 -0.056315 -0.0052796 -0.018783 -0.015056
634 -0.024781 -0.12471 -0.094549 -0.013348 -0.1069 -0.055885 -0.06121 -0.016707 -0.028737 -0.017933
635 -0.01132 -0.14448 -0.098508 -0.020971 -0.10605 -0.028485 -0.052965 -0.015794 -0.046901 -0.022381
636 -0.010829 -0.12226 -0.072707 -0.0074337 -0.099347 -0.035416 -0.06618 -0.00058172 -0.019216 0.00086221
637 -0.011219 -0.12049 -0.079696 -0.013207 -0.08817 -0.040636 -0.069525 -0.0045391 -0.02957 -0.013795
638 0.0057221 -0.14828 -0.10082 -0.0097794 -0.1013 -0.056826 -0.05464 -0.020746 -0.040924 -0.021872
639 0.011603 -0.12874 -0.097464 -0.024882 -0.10946 -0.036556 -0.052725 -0.018534 -0.040018 -0.025959
640 0.0053035 -0.13 -0.083633 -0.0060352 -0.096849 -0.055976 -0.05721 -0.019521 -0.036132 -0.019927
641 0.016424 -0.11917 -0.084322 0.021042 -0.089582 -0.031026 -0.038525 0.00024146 -0.026346 0.0028463
642 0.0051848 -0.12618 -0.076052 0.016239 -0.090835 -0.052286 -0.06642 -0.0049359 -0.025161 0.0056091
643 0.030545 -0.1039 -0.069811 0.033446 -0.072998 -0.013226 -0.018064 0.014807 -0.016255 0.016092
644 0.014666 -0.14701 -0.10011 -0.010457 -0.095571 -0.063807 -0.054479 -0.021691 -0.054259 -0.0059553
645 0.0033968 -0.13016 -0.087479 0.0028704 -0.10167 -0.056507 -0.044354 -0.007198 -0.046563 -0.026093
646 0.018278 -0.12603 -0.080528 0.020158 -0.094127 -0.045227 -0.059189 -0.010695 -0.034527 -0.0027097
647 0.0079282 -0.12301 -0.098797 -0.014105 -0.09732 -0.048997 -0.046384 -0.044793 -0.045261 -0.021907
648 0.0072389 -0.12442 -0.084466 -0.0087582 -0.098603 -0.041727 -0.063929 0.01379 -0.029855 -0.029114
649 -0.01674 -0.1409 -0.10235 -0.024861 -0.10561 -0.053317 -0.069394 -0.053297 -0.05615 -0.029721
650 0.0046602 -0.14002 -0.10391 -0.001474 -0.10647 -0.067707 -0.066319 -0.028045 -0.055804 -0.029428
651 0.011851 -0.13153 -0.096783 0.022963 -0.098442 -0.056857 -0.047124 -0.013902 -0.026848 -0.0053556
652 0.022672 -0.12123 -0.077422 0.0082303 -0.094205 -0.042678 -0.037649 -0.01632 -0.034942 0.0038072
653 0.014282 -0.10622 -0.080501 0.012767 -0.095658 -0.038068 -0.065643 0.0064231 -0.020016 -0.00146
654 0.0073029 -0.14591 -0.093 0.017165 -0.093711 -0.061128 -0.058888 -0.014404 -0.03523 0.0072728
655 -0.0025764 -0.14642 -0.10151 -0.0072484 -0.099924 -0.066818 -0.059503 -0.024892 -0.045564 -0.026224
656 -0.015366 -0.14139 -0.10632 0.0075587 -0.095918 -0.064668 -0.055108 -0.023339 -0.037199 -0.022252
657 0.00084494 -0.14202 -0.1052 0.014176 -0.095491 -0.052648 -0.058013 -0.024146 -0.048043 -0.023209
658 -0.013294 -0.14089 -0.10363 -0.006717 -0.10207 -0.062518 -0.055018 -0.030824 -0.052257 -0.032286
659 -0.027664 -0.13856 -0.10248 -0.0031699 -0.099087 -0.053608 -0.044333 -0.016761 -0.044061 -0.018733
660 -0.011833 -0.11694 -0.079725 0.0077372 -0.08418 -0.039139 -0.024658 0.0086615 -0.021575 -0.0097304
661 -0.023472 -0.12844 -0.078004 0.0041343 -0.073223 -0.039839 -0.038953 0.0028342 -0.022649 -0.014688
662 -0.037022 -0.13728 -0.097353 -0.014809 -0.076296 -0.071209 -0.048848 -0.013823 -0.053734 -0.034595
663 -0.062321 -0.13851 -0.094752 -5.1411e-05 -0.088379 -0.058979 -0.068422 -0.012361 -0.051058 -0.011782
664 -0.05568 -0.14387 -0.079231 0.0062457 -0.093682 -0.036759 -0.047057 -0.020748 -0.051052 -9.9119e-05
665 -0.05563 -0.1312 -0.08277 -0.0065572 -0.081585 -0.061159 -0.043942 -0.0091253 -0.030716 -0.0077063
666 -0.055339 -0.13271 -0.091109 0.02279 -0.059758 -0.027369 -0.019637 -0.010913 -0.03118 -0.0031635
667 -0.056188 -0.1264 -0.082438 0.0043071 -0.060061 -0.068839 -0.025382 -0.02536 -0.045664 -0.0058407
668 -0.068568 -0.12508 -0.088407 0.010954 -0.052354 -0.049419 -0.022067 -0.0029274 -0.045608 -0.0094179
669 -0.092257 -0.13943 -0.090546 -0.012249 -0.056987 -0.06428 -0.035502 -0.034705 -0.046443 -0.013995
670 -0.083686 -0.12826 -0.074915 0.0096884 -0.06932 -0.0576 -0.052487 -0.012672 -0.042647 -0.0050423
671 -0.079496 -0.1077 -0.063924 0.0050156 -0.053023 -0.03924 -0.045742 -0.0014695 -0.032221 -0.0091095
672 -0.092105 -0.13756 -0.091893 -0.0057673 -0.073856 -0.05014 -0.039427 -0.018267 -0.052955 -0.0036566
673 -0.11704 -0.15157 -0.096022 -0.00081021 -0.093379 -0.07069 -0.057851 -0.037804 -0.058049 -0.019704
674 -0.11057 -0.15558 -0.10067 -0.019373 -0.085102 -0.06361 -0.059806 -0.029122 -0.055423 -0.032901
675 -0.11491 -0.15183 -0.08947 0.008464 -0.078355 -0.05515 -0.048051 -0.041699 -0.043548 -0.027418
676 -0.096932 -0.14271 -0.087989 0.013101 -0.070638 -0.02904 -0.043106 -0.024836 -0.033042 -0.018695
677 -0.1313 -0.13236 -0.10705 0.0049283 -0.079881 -0.049391 -0.033401 -0.016274 -0.039476 -0.023893
678 -0.11894 -0.14724 -0.085688 0.0042854 -0.081084 -0.056261 -0.046276 -0.025391 -0.04458 -0.0099498
679 -0.13599 -0.12198 -0.075457 0.016043 -0.076867 -0.037311 -0.048911 0.012752 -0.034684 -0.009007
680 -0.12455 -0.14053 -0.086876 0.02119 -0.07381 -0.043611 -0.063236 -0.0048557 -0.039958 -0.0031842
681 -0.13878 -0.14372 -0.10596 -0.00042324 -0.090343 -0.074271 -0.055901 -0.029013 -0.055442 -0.029531
682 -0.13819 -0.14164 -0.10046 0.0082339 -0.084756 -0.053041 -0.019595 -0.02951 -0.042907 -0.013879
683 -0.12106 -0.1338 -0.077493 0.022931 -0.069559 -0.030931 -0.0378 -0.0074778 -0.028471 -0.0039357
684 -0.12831 -0.14472 -0.099682 0.011678 -0.075702 -0.052621 -0.054765 -0.029075 -0.046115 -0.015753
685 -0.13892 -0.15316 -0.11407 0.0081552 -0.084695 -0.055502 -0.04798 -0.019883 -0.054309 -0.0061901
686 -0.14172 -0.13218 -0.09146 0.018392 -0.069828 -0.031822 -0.057515 0.0074401 -0.032633 0.0018227
687 -0.16298 -0.16406 -0.099609 -0.011691 -0.10624 -0.068912 -0.07197 -0.031867 -0.069327 -0.028044
688 -0.15938 -0.1568 -0.10376 0.0045466 -0.085014 -0.053802 -0.082195 -0.035965 -0.049602 -0.022702
689 -0.14704 -0.12936 -0.086007 0.0094837 -0.078497 -0.027912 -0.04714 -0.017372 -0.034986 -0.011149
690 -0.15818 -0.13792 -0.10359 -0.00033916 -0.08899 -0.032172 -0.045115 -0.024699 -0.05025 -0.028656
691 -0.1823 -0.15871 -0.10023 0.001728 -0.099833 -0.034072 -0.07828 -0.030847 -0.059094 -0.025903
692 -0.14967 -0.15054 -0.092354 0.025465 -0.071346 -0.011022 -0.035414 -0.038224 -0.035838 -0.0054905
693 -0.14783 -0.14357 -0.071443 0.020092 -0.08323 -0.019893 -0.040089 -0.022961 -0.057962 -0.013948
694 -0.17099 -0.14493 -0.10125 0.020679 -0.078183 -0.029703 -0.047564 -0.022649 -0.046816 -0.010755
695 -0.15475 -0.13316 -0.11465 0.011756 -0.075366 -0.036253 -0.040879 -0.0082062 -0.042501 -0.029182
696 -0.16856 -0.15783 -0.11653 0.0040236 -0.099939 -0.064473 -0.056034 -0.019794 -0.061865 -0.034409
697 -0.15174 -0.13405 -0.1099 0.014461 -0.085982 -0.051403 -0.043819 -0.011071 -0.041719 -0.012096
698 -0.16444 -0.14831 -0.11337 0.029638 -0.091825 -0.047553 -0.057924 -0.028618 -0.045843 -0.015034
699 -0.1505 -0.13792 -0.11599 0.028295 -0.081538 -0.032483 -0.047349 -0.028406 -0.057957 -0.013821
700 -0.17954 -0.14092 -0.095127 0.044362 -0.091661 -0.066353 -0.048134 -0.023963 -0.054711 -0.019348
701 -0.17187 -0.13768 -0.10148 0.042689 -0.075294 -0.038544 -0.032299 -0.03577 -0.049026 -0.023295
702 -0.17875 -0.14427 -0.11905 0.034426 -0.084547 -0.057124 -0.037883 -0.027198 -0.05628 -0.032052
703 -0.16406 -0.16014 -0.10509 0.043833 -0.07259 -0.053954 -0.051958 -0.024795 -0.059644 -0.0078295
704 -0.21137 -0.16045 -0.11311 0.012841 -0.098923 -0.064864 -0.071793 -0.031372 -0.066418 -0.041997
705 -0.1768 -0.13657 -0.092632 0.061508 -0.078426 -0.051814 -0.029628 0.0074202 -0.039272 -0.0083539
706 -0.16062 -0.12774 -0.093951 0.060605 -0.062859 -0.027544 -0.035263 0.0036028 -0.031786 -0.0085511
707 -0.17091 -0.15229 -0.10866 0.061572 -0.084222 -0.042064 -0.052178 -0.018255 -0.04422 -0.013638
708 -0.17989 -0.15055 -0.11701 0.046349 -0.089145 -0.052434 -0.062963 -0.014962 -0.062525 -0.029885
709 -0.18143 -0.14765 -0.11736 0.045636 -0.099798 -0.063865 -0.066878 -0.018659 -0.041389 -0.018923
710 -0.17735 -0.14242 -0.1008 0.050133 -0.081931 -0.034505 -0.058113 -0.028517 -0.045963 -0.02313
711 -0.1784 -0.13594 -0.10368 0.0563 -0.078734 -0.031285 -0.026758 -0.006034 -0.033347 -0.016067
712 -0.19764 -0.15311 -0.12003 0.045167 -0.10041 -0.054175 -0.043512 -0.025381 -0.054481 -0.019114
713 -0.19619 -0.14928 -0.094975 0.036625 -0.09591 -0.065265 -0.039107 -0.017459 -0.057345 -0.031611
714 -0.18628 -0.14925 -0.097244 0.034002 -0.072883 -0.035355 -0.047752 -0.0092261 -0.048509 -0.027559
715 -0.18788 -0.13647 -0.097503 0.043799 -0.076526 -0.037205 -0.041267 -0.014333 -0.041864 -0.0089758
716 -0.18342 -0.14624 -0.088402 0.054006 -0.091589 -0.049035 -0.034592 -0.0062908 -0.050098 -0.020053
717 -0.19128 -0.14648 -0.094851 0.042713 -0.086712 -0.032025 -0.055587 0.010412 -0.037352 -0.0183
718 -0.19075 -0.14639 -0.10559 0.04274 -0.082875 -0.052666 -0.064202 0.0088744 -0.042316 -0.022497
719 -0.19099 -0.1586 -0.10019 0.029597 -0.099778 -0.055776 -0.078827 0.010087 -0.04933 -0.022485
720 -0.19265 -0.15155 -0.10544 0.020184 -0.099661 -0.059986 -0.050932 -0.0164 -0.044274 -0.017032
721 -0.20006 -0.1587 -0.10381 0.021332 -0.10278 -0.068806 -0.058597 -0.0068577 -0.059589 -0.035449
722 -0.17577 -0.15797 -0.10052 0.031509 -0.090897 -0.048866 -0.063991 0.004855 -0.059603 -0.012046
723 -0.19365 -0.15177 -0.070725 0.043506 -0.0828 -0.046046 -0.030486 0.014728 -0.035497 -0.016873
724 -0.19545 -0.15417 -0.10801 0.016973 -0.080433 -0.061976 -0.057421 -0.0028098 -0.049471 -0.024071
725 -0.18525 -0.12285 -0.072193 0.05743 -0.071746 -0.024006 -0.020626 0.038423 -0.021845 0.0038823
726 -0.19739 -0.16519 -0.11709 0.020897 -0.088959 -0.069077 -0.058911 0.0033055 -0.070849 -0.031445
727 -0.18553 -0.14548 -0.092971 0.030554 -0.076682 -0.026957 -0.064736 0.036788 -0.030343 -0.022792
728 -0.19409 -0.15117 -0.086 0.011341 -0.090025 -0.041757 -0.047991 0.015071 -0.034258 -0.025509
729 -0.20129 -0.15037 -0.099969 0.030349 -0.089988 -0.064767 -0.066696 0.016583 -0.034402 -0.020996
730 -0.18046 -0.14118 -0.080539 0.021916 -0.084742 -0.072607 -0.054451 0.0029161 -0.054076 -0.027674
731 -0.19314 -0.15754 -0.097248 0.013573 -0.088925 -0.059507 -0.081156 0.024159 -0.04436 -0.023641
732 -0.19242 -0.1647 -0.10075 0.0213 -0.079418 -0.067927 -0.06664 0.0097313 -0.055104 -0.015078
733 -0.18782 -0.15006 -0.10565 0.026667 -0.088611 -0.039507 -0.050415 0.034674 -0.047508 -0.016125
734 -0.18951 -0.15206 -0.091215 0.026384 -0.074084 -0.050578 -0.03677 0.019167 -0.038183 -0.030322
735 -0.1901 -0.14746 -0.075324 0.030561 -0.079657 -0.034228 -0.048805 0.016179 -0.037377 -0.01033
736 -0.20396 -0.15211 -0.086173 0.0075884 -0.10013 -0.061098 -0.06531 0.026032 -0.041951 -0.022927
737 -0.18847 -0.16755 -0.10449 0.021976 -0.084143 -0.061788 -0.065115 0.013335 -0.048925 -0.021994
738 -0.19739 -0.15746 -0.095431 0.028083 -0.090576 -0.056058 -0.0461 0.025157 -0.027389 0.00068879
739 -0.18775 -0.13802 -0.07881 0.0339 -0.079369 -0.055688 -0.042065 0.01978 -0.028703 -0.0099384
740 -0.18138 -0.14417 -0.076979 0.044477 -0.075322 -0.045548 -0.05006 0.048192 -0.036187 0.0030644
741 -0.17733 -0.14099 -0.081608 0.040604 -0.080315 -0.027138 -0.062135 0.039575 -0.021222 -0.0079328
742 -0.17951 -0.13393 -0.097057 0.032891 -0.087748 -0.063799 -0.049699 0.022238 -0.044376 -0.01944
743 -0.18255 -0.16167 -0.097796 0.0018982 -0.095311 -0.066009 -0.070174 0.02053 -0.05595 -0.010777
744 -0.17347 -0.14816 -0.092945 -0.0056746 -0.086264 -0.050439 -0.056839 0.023523 -0.042744 -0.0084044
745 -0.17885 -0.16327 -0.10284 0.0052525 -0.087037 -0.052029 -0.055614 0.035326 -0.028668 -0.0059915
746 -0.1695 -0.15403 -0.084003 0.02047 -0.09439 -0.070379 -0.052709 0.024268 -0.035282 -0.011479
747 -0.18615 -0.17221 -0.11537 -0.013743 -0.090603 -0.063979 -0.050874 0.014031 -0.053667 -0.038286
748 -0.1852 -0.14328 -0.089162 0.0066938 -0.083956 -0.038749 -0.048019 0.051294 -0.028621 0.0033869
749 -0.17881 -0.14695 -0.077471 0.023141 -0.089069 -0.042959 -0.068384 0.034246 -0.032715 -0.0084503
750 -0.1554 -0.15187 -0.08721 0.0091281 -0.090842 -0.04337 -0.059349 0.034939 -0.053259 -0.013557
751 -0.17358 -0.14427 -0.087469 0.0015252 -0.084485 -0.04016 -0.061763 0.021631 -0.039233 -0.017635
752 -0.16982 -0.1659 -0.096548 0.00037232 -0.087248 -0.04674 -0.071648 0.024294 -0.051397 -0.014422
753 -0.15096 -0.14247 -0.084867 0.022259 -0.050651 -0.03523 -0.045433 0.013847 -0.032211 -0.0091191
754 -0.17737 -0.16604 -0.024096 0.026217 -0.084284 -0.05172 -0.060248 0.038629 -0.041506 -0.0083663
755 -0.17708 -0.17297 0.0083151 0.0037237 -0.099347 -0.07568 -0.055303 -0.004458 -0.05069 -0.012413
756 -0.18706 -0.169 0.083086 -0.0085392 -0.10031 -0.06427 -0.090608 0.010865 -0.049124 -0.032641
757 -0.17388 -0.13966 0.15994 0.0097279 -0.077513 -0.05058 -0.060093 0.035367 -0.043638 -0.017508
758 -0.17068 -0.14154 0.21221 0.017975 -0.065916 -0.041551 -0.059268 0.03524 -0.033912 0.005215
759 -0.17768 -0.15778 0.22917 0.030422 -0.064129 -0.038421 -0.063403 0.033852 -0.025326 0.00059779
760 -0.1639 -0.12727 0.22743 0.033309 -0.039652 -0.027531 -0.033678 0.039655 -0.021921 0.022161
761 -0.16432 -0.14348 0.21176 0.017086 -0.037895 -0.048451 -0.062522 0.037278 -0.020175 0.0092134
762 -0.15228 -0.14879 0.22032 0.0074735 -0.049738 -0.040681 -0.043887 0.0432 -0.032439 0.0029062
763 -0.027173 -0.15477 0.21785 0.027161 -0.060961 -0.040271 -0.051792 0.032803 -0.034173 -0.003971
764 0.048747 -0.1599 0.20552 0.0066678 -0.065544 -0.053311 -0.054227 0.014266 -0.049847 -0.010718
765 0.096758 -0.14606 0.25281 0.0092749 -0.075557 -0.050041 -0.045682 0.040638 -0.034201 0.00054465
766 0.1358 -0.15296 0.19007 0.013252 -0.06457 -0.049911 -0.049517 0.025931 -0.029825 0.014007
767 0.12485 -0.14193 0.19515 0.018159 -0.059204 -0.043012 -0.044782 0.027784 -0.03121 -0.01038
768 0.14729 -0.14135 0.20717 0.011266 -0.076907 -0.050452 -0.053127 0.027406 -0.028914 0.011733
769 0.15506 -0.15018 0.1909 0.014003 -0.08006 -0.058912 -0.048702 0.015169 -0.044588 0.00053589
770 0.19409 -0.14939 0.19906 0.0079105 -0.068753 -0.065302 -0.045087 0.033461 -0.051262 0.0004787
771 0.2038 -0.14818 0.18092 0.0035776 -0.071036 -0.070042 -0.061801 0.023074 -0.044866 0.0032215
772 0.23301 -0.17226 0.16743 -0.014595 -0.089149 -0.070062 -0.040646 0.012797 -0.04461 -0.013356
773 0.24975 -0.15322 0.16857 0.0058818 -0.061782 -0.065862 -0.066241 0.0034294 -0.037394 -0.0036829
774 0.21927 -0.1753 0.13868 -0.025451 -0.087735 -0.092202 -0.066166 -0.011568 -0.066279 -0.03295
775 0.26751 -0.1656 0.17146 -0.0033839 -0.070148 -0.041623 -0.049951 0.012435 -0.044353 -0.015097
776 0.27777 -0.16292 0.15038 -0.026737 -0.092841 -0.077533 -0.078916 0.0087773 -0.044577 -0.012804
777 0.30599 -0.16402 0.15907 -0.0060797 -0.080424 -0.075973 -0.054761 0.0046099 -0.047171 -0.0065216
778 0.30624 -0.16756 0.14497 -0.015163 -0.081747 -0.058583 -0.054466 0.016263 -0.042815 -0.014329
779 0.31355 -0.1704 0.12476 -0.014475 -0.08329 -0.069683 -0.045401 -0.0042648 -0.061589 -0.033716
780 0.3497 -0.16497 0.14049 -0.0072183 -0.071733 -0.070803 -0.031976 -0.0069222 -0.041834 -0.011203
781 0.35137 -0.15643 0.13336 0.0051688 -0.075916 -0.051623 -0.03662 0.01948 -0.036158 -0.0012104
782 0.38139 -0.15305 0.12748 -0.0022341 -0.076149 -0.047473 -0.037325 0.024533 -0.034462 0.0029424
783 0.39567 -0.15255 0.10492 -0.019907 -0.063302 -0.067204 -0.03517 0.010056 -0.035626 -0.0095048
784 0.38864 -0.17003 0.10304 -0.03037 -0.076765 -0.067594 -0.044345 -0.0083516 -0.05514 -0.038152
785 0.40972 -0.16093 0.10758 -0.022753 -0.074378 -0.071484 -0.03965 0.014281 -0.042984 -0.021549
786 0.4285 -0.15234 0.12418 0.0011644 -0.006561 -0.029384 -0.008965 0.023874 -0.044388 -0.015376
787 0.39768 -0.1624 0.091265 -0.021228 -0.0092841 -0.063304 -0.04484 0.014956 -0.043953 -0.032544
788 0.41475 -0.15669 0.11298 -0.0067413 0.0084729 -0.067944 -0.031585 0.0071189 -0.038747 -0.010321
789 0.45007 -0.17213 0.077027 -0.032734 -0.01367 -0.056764 -0.06034 0.00020157 -0.058531 -0.025348
790 0.45132 -0.14492 0.098108 -0.014117 -0.021303 -0.041924 -0.033925 0.014744 -0.029365 -0.0064751
791 0.4962 -0.15347 0.064049 0.00568 -0.024816 -0.042565 -0.032989 0.030507 -0.038069 0.0025777
792 0.47991 -0.18076 0.05934 -0.023023 -0.048399 -0.061795 -0.058784 -0.0082905 -0.051723 -0.038009
793 0.47074 -0.16116 0.055011 -0.025926 -0.063152 -0.064055 -0.053809 -0.0032379 -0.041988 -0.011507
794 0.48614 -0.17475 0.037552 -0.044169 -0.067895 -0.078405 -0.035334 -0.0098552 -0.054902 -0.036824
795 0.52084 -0.13893 0.089753 0.0083085 -0.033558 -0.034785 -0.005889 0.038397 -0.016576 0.016489
796 0.46626 -0.17603 0.050884 -0.022504 -0.055021 -0.067875 -0.032844 0.00145 -0.0417 -0.025278
797 0.50504 -0.15273 0.076745 0.00050274 -0.040964 -0.038275 -0.020979 0.029163 -0.026504 0.0046746
798 0.46459 -0.16449 0.039656 -0.04144 -0.057717 -0.056985 -0.033974 0.011425 -0.044438 -0.019013
799 0.49246 -0.14904 0.073587 -0.029853 -0.03348 -0.060556 -0.013849 0.022808 -0.037392 -0.0061698
800 0.4641 -0.15625 0.072638 -0.016216 -0.057723 -0.071686 -0.041724 0.0068106 -0.043057 0.007813
801 0.5154 -0.16114 0.066968 -0.017179 -0.052096 -0.047776 -0.028018 0.013363 -0.040601 -0.011844
802 0.50987 -0.15566 0.065439 -0.013322 -0.044829 -0.042136 -0.018283 0.017676 -0.033415 0.0047886
803 0.51045 -0.16396 0.06222 -0.0058745 -0.038552 -0.058606 0.0070018 0.0064285 -0.047649 -0.0053586
804 0.50412 -0.16288 0.065801 -0.0090674 -0.013846 -0.046106 0.013927 0.026551 -0.018663 0.014744
805 0.51485 -0.17043 0.051412 -0.02813 0.0059415 -0.069186 0.012932 0.0069237 -0.035777 -0.015313
806 0.5606 -0.14005 0.052643 -0.014533 0.043528 -0.031356 0.029887 0.028596 -0.013642 0.01245
807 0.48873 -0.16833 0.059244 -0.045616 0.029995 -0.071817 0.027462 0.006969 -0.042906 -0.021967
808 0.47939 -0.14593 0.049565 -0.0016789 0.029122 -0.036057 0.051927 0.045122 -0.01766 0.0018055
809 0.44403 -0.15641 0.037446 -0.038492 0.0044893 -0.067287 0.031052 0.023074 -0.041544 -0.022132
810 0.49358 -0.15031 0.036207 -0.017095 -0.0033037 -0.062427 0.036567 0.015097 -0.046108 -0.022949
811 0.50256 -0.14688 0.060498 0.0045424 -0.0016067 -0.049897 0.054893 0.04001 -0.015112 0.0019639
812 0.51974 -0.1562 0.051119 0.0010995 0.0043003 -0.053087 0.070718 0.050522 -0.025316 -0.0017733
813 0.48673 -0.15457 0.04035 -0.017783 -0.011863 -0.055137 0.032903 0.024375 -0.027931 -0.0092205
814 0.46263 -0.14991 0.058311 -0.0078562 -0.0016858 -0.041507 0.050238 0.026897 -0.021255 -0.012418
815 0.47327 -0.16452 0.071472 -0.0051291 -0.018749 -0.062708 0.042673 0.02551 -0.033999 -0.0098949
816 0.42887 -0.16212 0.071313 -0.022812 -0.011592 -0.047748 0.023818 0.023983 -0.050843 -0.0054921
817 0.43195 -0.15026 0.14301 -0.0044348 0.011055 -0.048498 0.065553 0.029315 -0.024547 0.011541
818 0.39203 -0.16063 0.21936 -0.0042777 -0.0001579 -0.019118 0.067398 0.042908 -0.024871 0.0052236
819 0.37777 -0.16636 0.24986 -0.013461 -0.010841 -0.052418 0.059493 0.035381 -0.037936 -0.0037636
820 0.38062 -0.15497 0.26798 -0.022123 -0.019484 -0.061588 0.062888 0.024143 -0.04802 -0.0097708
821 0.36256 -0.15762 0.28326 -0.022036 -0.008367 -0.052358 0.066394 0.039876 -0.021904 -0.020578
822 0.37122 -0.16943 0.27524 -0.019569 -0.01974 -0.071828 0.072509 0.014959 -0.039208 -0.0078752
823 0.33293 -0.17651 0.25554 -0.032052 -0.019793 -0.047638 0.045824 0.026041 -0.044412 -0.017162
824 0.32534 -0.16968 0.28818 -0.025895 -0.028956 -0.056129 0.062649 0.019194 -0.044666 -0.02565
825 0.323 -0.15448 0.24693 0.0036421 -0.029379 -0.063979 0.072544 0.038106 -0.01821 0.0060632
826 0.31794 -0.15519 0.16394 -0.023021 -0.012192 -0.047129 0.066649 0.029699 -0.030835 -0.011264
827 0.28813 -0.15074 0.14651 -0.013624 0.010995 -0.043389 0.036424 0.030162 -0.028999 -0.0047612
828 0.23309 -0.15597 0.11654 -0.016567 0.053312 -0.039759 0.055379 0.036724 -0.028143 -0.0040783
829 0.21854 -0.16769 0.11598 -0.013399 0.090879 -0.036359 0.073104 0.047047 -0.022427 -0.00098553
830 0.20117 -0.16822 0.10364 -0.013702 0.087586 -0.038909 0.08068 0.01978 -0.035251 -0.017833
831 0.18212 -0.1587 0.10168 -0.018545 0.11225 -0.043509 0.074795 0.029022 -0.028305 0.0096001
832 0.13149 -0.15719 0.11131 -0.029328 0.07209 -0.03461 0.0616 0.032815 -0.035749 -0.0059871
833 0.1284 -0.16836 0.089879 -0.035761 0.054687 -0.0354 0.080335 0.016558 -0.034144 -0.012664
834 0.10203 -0.16201 0.0725 -0.033024 0.040564 -0.04084 0.05455 0.01611 -0.030908 -0.010671
835 0.10179 -0.15974 0.089401 -0.021297 0.026561 -0.04771 0.062755 0.015383 -0.039882 -0.016369
836 0.085716 -0.15883 0.10156 -0.02198 0.018038 -0.07035 0.076 0.018145 -0.041726 0.0069641
837 0.056407 -0.15983 0.064192 -0.032862 0.024325 -0.05373 0.078545 0.023298 -0.04208 -0.0089131
838 0.069547 -0.16902 0.061033 -0.010925 0.021702 -0.03391 0.06793 0.022391 -0.033404 -0.0090802
839 0.045428 -0.15993 0.087124 -0.016878 0.024369 -0.04417 0.068855 0.049843 -0.029839 3.2562e-05
840 0.028789 -0.1595 0.061305 -0.013871 -0.0031645 -0.043371 0.047851 0.023376 -0.034173 -0.013725
841 0.017469 -0.15828 0.075416 -0.007024 0.018232 -0.041611 0.057756 0.051389 -0.020717 -0.0074518
842 0.02328 -0.17002 0.064347 -0.024177 0.0018994 -0.056051 0.060361 0.031171 -0.048171 -0.022909
843 0.022921 -0.14711 0.074568 0.0077803 0.017116 -0.027891 0.088086 0.050004 -0.021485 0.010624
844 0.017981 -0.15239 0.043629 -0.0010326 0.0053934 -0.068851 0.054111 0.038107 -0.027319 -0.00063339
845 0.009132 -0.13954 0.03981 -0.019175 0.01114 -0.028901 0.045186 0.081929 -0.026673 -0.012861
846 -0.014677 -0.16611 0.044821 -0.014678 0.016447 -0.071631 0.042611 0.017722 -0.045108 0.0010522
847 -0.018037 -0.1574 0.046932 -0.0077112 0.053944 -0.040121 0.066036 0.026874 -0.041442 0.003035
848 -0.024366 -0.15421 0.026933 -0.026524 0.054181 -0.059872 0.057461 0.040657 -0.033506 -0.0098022
849 -0.032995 -0.14192 0.051684 -0.023977 0.079598 -0.039862 0.072866 0.04675 -0.02303 -0.00066934
850 -0.024135 -0.14019 0.047105 -0.01853 0.065975 -0.032682 0.065322 0.048602 -0.034334 0.0057435
851 -0.039504 -0.16401 0.057696 -0.0045327 0.038502 -0.045112 0.051837 0.027055 -0.030168 -0.0036737
852 -0.071443 -0.16447 0.016987 -0.031066 0.025079 -0.049812 0.085142 0.012148 -0.036043 -0.017631
853 -0.036993 -0.13903 0.035368 -0.023309 0.056296 -0.031622 0.12329 0.03399 -0.020247 -0.0003381
854 -0.050552 -0.1214 0.041878 -0.00092139 0.067613 0.0033977 0.099862 0.051743 -0.0038308 0.0082347
855 -0.099121 -0.1713 0.0047794 -0.036144 0.02614 -0.052202 0.084307 -0.0036645 -0.039045 -0.031062
856 -0.064781 -0.15938 0.028 -0.015467 0.031397 -0.035413 0.10004 0.034018 -0.013379 -0.00057967
857 -0.07803 -0.14569 0.027151 -0.03116 0.030544 -0.035113 0.092287 0.044091 -0.012513 0.0039431
858 -0.069029 -0.14409 0.0055923 -0.019563 0.031021 -0.040083 0.056362 0.038593 -0.020807 0.0020759
859 -0.074319 -0.16158 0.033643 -0.012336 0.015458 -0.023823 0.056167 0.034946 -0.012282 0.00068875
860 -0.074898 -0.14209 0.028774 0.0094113 0.035225 -0.034613 0.095593 0.046579 0.0033642 0.029312
861 -0.073857 -0.1264 0.028435 0.018918 0.030452 -0.0070431 0.084928 0.060541 0.0105 0.036474
862 -0.086467 -0.14961 0.019336 -0.024914 0.0035189 -0.029323 0.027013 0.034124 -0.012334 -0.0057828
863 -0.10637 -0.14067 0.017507 -0.0071073 0.0029559 -0.027683 0.042858 0.026427 -0.015408 0.00304
864 -0.094485 -0.138 0.0030779 -0.01728 0.0080329 -0.014344 0.043733 0.043029 0.0013176 0.0073628
865 -0.12694 -0.15383 -0.014061 -0.021813 -0.0095102 -0.053224 0.016888 0.014832 -0.022987 -0.010174
866 -0.11313 -0.12987 0.0353 -0.0038059 0.022527 -0.014234 0.059013 0.062495 0.0042993 0.035238
867 -0.1095 -0.12737 0.028151 0.0030112 0.0040938 -0.025684 0.047118 0.044347 -0.0055948 0.0074212
868 -0.099133 -0.12686 0.011622 -0.023522 0.0034907 -0.021924 0.037573 0.02925 -0.011049 0.008614
869 -0.13225 -0.14642 -0.010547 -0.033195 -0.010752 -0.037284 0.028648 0.018892 -0.020703 0.00089685
870 -0.11973 -0.13367 0.0034336 -0.022087 0.0034047 -0.030344 0.038554 0.034815 -0.0071373 0.00018966
871 -0.12521 -0.12483 -0.012935 -0.02783 -0.0080583 -0.044264 0.028799 0.027428 -0.0082814 -0.00034753
872 -0.12954 -0.12447 0.0087755 0.00072678 -0.0038614 -0.022054 0.025834 0.03008 -0.0076156 0.0034453
873 -0.10781 -0.098988 0.0080164 -0.018156 -0.017914 -0.00078461 0.015559 0.049623 0.0010603 0.0063381
874 -0.10925 -0.054003 -0.016053 -0.005279 -0.010047 -0.0052547 0.025194 0.043866 0.0069361 0.019121
875 -0.13794 0.060252 -0.012272 -0.040642 -0.01359 -0.056475 0.023879 0.013468 -0.026068 -0.013436
876 -0.15638 0.061518 -0.026941 -0.019755 -0.028893 -0.045575 -0.0043958 0.013011 -0.019842 -0.010333
877 -0.12511 0.1597 -0.0090098 0.0055724 -0.0024465 -0.0085751 0.047549 0.029194 -0.0014564 0.0067093
878 -0.15313 0.088898 -0.024139 -0.0078705 -0.0246 -0.057615 0.0039444 -0.0085738 -0.030961 -0.0030879
879 -0.14065 0.014193 -0.029398 -0.014503 -0.025413 -0.038405 -0.0033405 -0.0052812 -0.014905 0.0031849
880 -0.14897 -0.021741 -0.013447 -0.0066563 -0.026506 -0.047995 0.013375 0.021081 0.017541 0.022108
881 -0.13251 -0.024076 0.002324 0.00074087 -0.020389 -0.022746 0.01299 0.026384 0.089267 0.032491
882 -0.12854 -0.0029708 0.017565 0.008478 -0.0080816 -0.022106 0.022485 0.065227 0.14257 0.044453
883 -0.14802 -0.0083855 0.00056585 0.0030451 -0.0098647 -0.020626 0.01009 0.040989 0.13232 0.035006
884 -0.13703 -0.02552 -0.010483 -0.0017578 -0.032148 -0.020336 0.006775 0.037752 0.080455 0.045289
885 -0.135 -0.022415 -0.0013423 -0.0082807 -0.0050407 -0.038236 0.04594 0.034975 0.04994 0.026462
886 -0.15304 -0.03812 -0.015161 0.0044165 -0.021134 -0.027226 -0.011765 0.046717 0.039866 0.047225
887 -0.13103 -0.036334 -0.02562 0.0051636 -0.018807 -0.018026 0.03409 0.03299 0.039942 0.056387
888 -0.15283 -0.044759 -0.0049194 -0.015609 -0.03173 -0.044176 -0.0049346 0.034093 0.030998 0.0402
889 -0.15783 -0.044764 -0.021258 0.0037778 -0.031453 0.0048134 0.03968 0.036645 0.036914 0.037733
890 -0.17596 -0.041749 -0.017118 -0.009135 -0.032076 -0.029307 -0.0073744 0.027128 0.03562 0.038356
891 -0.13528 -0.018993 0.023393 0.0053121 -0.013199 -0.0059868 0.020881 0.05787 0.043716 0.055969
892 -0.13747 -0.038198 -0.0094957 0.0048892 -0.021392 -0.013147 0.0051158 0.039583 0.040091 0.063961
893 -0.15313 -0.046033 -0.0095147 -0.012424 -0.016805 -0.020557 0.020371 0.038286 0.035477 0.067024
894 -0.13663 -0.021358 -0.0040538 -0.0079066 -0.010548 -0.015127 0.021716 0.046668 0.099673 0.066207
895 -0.15532 0.035748 0.0037372 0.020261 -0.019901 -0.024677 0.030511 0.037101 0.12632 0.07471
896 -0.14889 0.13468 -0.020802 0.018358 -0.030634 -0.031937 0.0091262 0.028894 0.10805 0.065333
897 -0.14972 0.20934 0.00090906 0.018695 -0.017597 -0.011088 0.019191 0.063356 0.12658 0.067226
898 -0.15482 0.24906 -0.01087 0.038422 -0.02899 -0.029278 0.0027064 0.035249 0.11005 0.061248
899 -0.16548 0.2294 -0.018059 0.019449 -0.043163 -0.034198 -0.014739 0.033882 0.10067 0.065001
900 -0.17139 0.3171 -0.0054281 0.045316 -0.029056 -0.026658 -0.014143 0.045114 0.12541 0.069394
901 -0.15016 0.2723 0.0023228 0.026283 -0.034329 -0.038178 -0.037438 0.046867 0.11817 0.081107
902 -0.1651 0.18233 0.00052378 0.0047904 -0.039892 -0.053708 -0.037633 0.019379 0.12608 0.04935
903 -0.1596 0.15081 0.026885 0.027358 -0.029655 -0.035248 -0.0048281 0.047812 0.12945 0.067232
904 -0.15991 0.11491 0.047916 0.035145 -0.026168 -0.030688 -0.009303 0.042225 0.14384 0.079435
905 -0.16635 0.07948 0.035577 0.015802 -0.043621 -0.038399 -0.019278 0.0053773 0.1077 0.042968
906 -0.15966 0.090126 0.061678 0.029679 -0.038464 -0.028249 0.0078172 0.0242 0.12415 0.073921
907 -0.15871 0.085241 0.064408 0.024156 -0.054117 -0.028419 -0.030498 0.022223 0.094619 0.050884
908 -0.14891 0.076646 0.072079 0.040243 -0.03686 -0.031609 -0.012603 0.029395 0.11293 0.075246
909 -0.16747 0.069231 0.06384 0.0090402 -0.048713 -0.047149 -0.020737 0.015278 0.12738 0.063269
910 -0.16302 0.091427 0.032811 0.016087 -0.054076 -0.027369 -0.031062 0.036231 0.15725 0.046702
911 -0.17298 0.088942 0.025842 0.0090445 -0.049429 -0.034149 0.0029927 0.020243 0.10814 0.053055
912 -0.19372 0.076197 -0.0065268 0.015592 -0.054862 -0.064649 -0.025932 0.0099358 0.10095 0.050338
913 -0.16775 0.086873 0.016644 0.0060187 -0.054805 -0.03135 -0.00083708 0.043978 0.10554 0.05984
914 -0.17642 0.074908 0.033575 0.030376 -0.057659 -0.04237 -0.016752 0.041841 0.10092 0.053383
915 -0.16432 0.063103 -0.002714 6.2965e-05 -0.052882 -0.04591 -0.027507 0.028024 0.082806 0.034396
916 -0.18626 0.051938 -0.001283 0.0022001 -0.056595 -0.03111 -0.019982 0.021696 0.080352 0.042919
917 -0.18677 0.051384 -0.0073921 0.019437 -0.061948 -0.04092 -0.036227 0.026169 0.092818 0.047262
918 -0.17966 0.048399 0.015339 0.013784 -0.040051 -0.02132 -0.024572 0.031292 0.094593 0.050465
919 -0.20041 0.029304 -0.0096602 0.010811 -0.060254 -0.03709 -0.0082065 0.032914 0.076309 0.036927
920 -0.18949 0.048429 -0.021139 -0.014401 -0.049637 -0.03998 -0.031891 0.0074469 0.084415 0.0394
921 -0.18278 0.039335 -0.015478 -0.0010443 -0.06082 -0.04121 0.0014737 0.02988 0.095651 0.037253
922 -0.19003 0.02189 -0.024957 -0.0031772 -0.061493 -0.043571 -0.037931 0.017752 0.069617 0.033716
923 -0.18506 0.022495 -0.043006 0.0079599 -0.061856 -0.030611 -0.0083761 0.023085 0.061703 0.032579
924 -0.20234 0.02033 -0.026245 -0.009183 -0.053949 -0.047001 -0.038161 0.017347 0.082208 0.027531
925 -0.19527 0.039826 -0.031465 0.012874 -0.055722 -0.024741 -0.030106 0.0208 0.074474 0.033484
926 -0.1933 0.047951 -0.022784 0.0077013 -0.055885 -0.023661 -0.056771 0.020433 0.08625 0.044937
927 -0.18716 0.075026 -0.016313 0.023928 -0.029818 -0.028201 -0.012396 0.051455 0.11516 0.06091
928 -0.19992 0.16304 -0.027182 0.015206 -0.052231 -0.036991 -0.015001 0.021718 0.085822 0.029183
929 -0.17688 0.2513 -0.040261 0.0014127 -0.061274 -0.035741 -0.027235 0.025561 0.064638 0.041095
930 -0.16791 0.30799 -0.0132 0.01951 -0.049437 -0.019682 -0.03813 0.043293 0.075834 0.043498
931 -0.18834 0.34248 -0.028919 0.0072169 -0.05233 -0.032232 -0.032035 0.042596 0.071569 0.027791
932 -0.20148 0.35609 -0.0051479 0.008154 -0.031113 -0.016822 -0.01885 0.027719 0.069715 0.038584
933 -0.19817 0.24602 0.016323 -0.0011489 -0.061066 -0.027092 -0.0074251 0.014421 0.058691 0.018257
934 -0.21212 0.17895 0.066444 0.00088826 -0.068719 -0.034732 -0.03026 0.019004 0.073827 0.036169
935 -0.20339 0.1519 0.076295 -0.015255 -0.052822 -0.042992 -0.030605 0.0083864 0.058633 0.028232
936 -0.20222 0.12661 0.14066 0.0076825 -0.046515 -0.0086923 -0.02996 0.027189 0.067209 0.043075
937 -0.22248 0.11559 0.12109 -0.02054 -0.069508 -0.030632 -0.040035 0.026382 0.058624 0.017818
938 -0.15184 0.10659 0.1499 -0.0081933 -0.049451 -0.031103 -0.02703 0.030784 0.04068 0.037091
939 -0.073985 0.10675 0.19676 -0.0075961 -0.058414 -0.024523 -0.034904 0.024187 0.051276 0.029834
940 -0.025294 0.093555 0.2142 -0.012199 -0.062237 -0.039843 -0.040169 0.02666 0.052412 0.027426
941 0.037377 0.08409 0.20316 -0.0063219 -0.0552 -0.023443 -0.042484 0.036062 0.057258 0.015729
942 0.049807 0.099015 0.25286 0.0039852 -0.047013 -0.035823 -0.042289 0.043905 0.055234 0.032352
943 0.056108 0.087241 0.23446 -0.010998 -0.045626 -0.041603 -0.019524 0.014318 0.05487 0.027495
944 0.033199 0.084906 0.26939 -0.0050605 -0.041419 -0.012763 -0.013059 0.03608 0.051425 0.044858
945 -0.01274 0.068501 0.25447 -0.00073342 -0.053742 -0.013463 -0.044424 0.029993 0.047381 0.01754
946 -0.05894 0.064216 0.27029 -0.020526 -0.057135 -0.0096836 -0.042339 0.017765 0.047827 0.014933
947 -0.059769 0.074882 0.29283 -0.012319 -0.057878 -0.028324 -0.046364 0.038978 0.041593 0.025256
948 -0.039158 0.086317 0.31046 0.011278 -0.031711 0.016966 -0.020279 0.054771 0.067259 0.037199
949 -0.072458 0.046912 0.28552 -0.035705 -0.056814 -0.046824 -0.037253 0.0093033 0.031495 0.0029016
950 -0.058217 0.050367 0.29939 -0.0086978 -0.074447 -0.018024 -0.061248 0.021276 0.039521 0.017444
951 -0.0046864 0.047663 0.35286 -0.0071407 -0.040591 -0.022814 -0.013883 0.033489 0.086866 0.024917
952 -0.038796 0.047078 0.32271 -0.0082436 -0.061964 -0.026384 -0.053328 0.030421 0.075692 0.02507
953 0.016685 0.022353 0.31986 -0.0093565 -0.058167 -0.017994 -0.040383 0.0080439 0.096308 0.0078129
954 0.050386 0.063688 0.36409 0.0079707 -0.03045 -0.0016945 -0.012928 0.050686 0.088554 0.038326
955 0.073086 0.022594 0.33477 -0.026142 -0.057863 -0.026075 -0.037503 -0.00023087 0.05163 -0.011682
956 0.15645 0.020139 0.31908 -0.0051751 -0.053906 -0.028525 -0.045678 0.011172 0.060666 0.015511
957 0.22813 0.033394 0.32861 -0.013688 -0.050779 -0.025535 -0.049013 0.028534 0.045191 0.012674
958 0.21091 0.01344 0.35011 -0.0083709 -0.060732 -0.039265 -0.068448 0.031117 0.034817 0.0023669
959 0.23161 0.020235 0.32481 0.0058663 -0.062625 -0.030145 -0.048172 0.03702 0.046833 0.02383
960 0.2272 0.02235 0.35791 0.011773 -0.063698 -0.018135 -0.045927 0.034782 0.057539 0.025963
961 0.19718 0.028085 0.36686 0.0081705 -0.045671 -0.012135 -0.028662 0.052425 0.042155 0.024135
962 0.18481 0.015911 0.38472 -0.028522 -0.058674 -0.018856 -0.049737 0.044118 0.036621 0.0036181
963 0.16457 0.0053559 0.35301 -0.020555 -0.067877 -0.022336 -0.057462 0.04642 0.036147 0.019601
964 0.19644 0.015941 0.34814 -0.0052181 -0.04303 -0.018316 -0.028077 0.055903 0.039862 0.022404
965 0.19302 -0.0028636 0.28402 -0.008121 -0.049963 0.0019041 -0.041792 0.028025 0.041628 0.020057
966 0.21481 0.010212 0.25112 -0.010264 -0.050656 -0.006746 -0.060437 0.045678 0.042324 0.032499
967 0.27411 0.014797 0.22254 -0.020117 -0.075829 -0.029546 -0.085222 0.038541 0.02556 0.0045022
968 0.37062 0.028602 0.24524 -0.01613 -0.047542 -0.024736 -0.057277 0.078093 0.043366 0.021015
969 0.38744 0.19146 0.19837 -0.027453 -0.053965 -0.030206 -0.067751 0.073976 0.017502 -0.0046522
970 0.42894 0.29192 0.20946 -0.023195 0.008242 -0.019667 -0.044536 0.078709 0.025867 0.0093206
971 0.35813 0.30954 0.18157 -0.045178 0.027139 -0.013317 -0.074181 0.081781 0.0070833 -0.010617
972 0.38551 0.30905 0.19286 -0.014661 0.088396 0.060363 -0.033366 0.086164 0.032189 0.010086
973 0.37903 0.19989 0.18341 -0.020994 0.097343 0.024583 -0.028751 0.090607 0.002325 -0.011601
974 0.42985 0.16777 0.18569 -0.020937 0.12776 0.027313 -0.011716 0.10848 0.038081 0.013212
975 0.43953 0.11267 0.17913 -0.0175 0.10606 0.0096829 -0.047981 0.097222 0.019077 0.015245
976 0.46288 0.10829 0.15933 -0.023323 0.079064 -0.012777 -0.050366 0.087484 0.019473 0.0090575
977 0.46155 0.09604 0.16579 -0.016596 0.066041 -0.027517 -0.033081 0.10343 0.022528 0.01071
978 0.47038 0.10441 0.18187 0.0034516 0.045288 -0.023597 -0.045125 0.11338 0.026094 0.021813
979 0.44875 0.0882 0.14295 -0.029001 0.038915 -0.0085276 -0.06062 0.089202 0.0085601 -0.010474
980 0.46397 0.069405 0.15481 -0.017784 0.031982 -0.026368 -0.063565 0.085155 0.0091559 0.011329
981 0.49149 0.065701 0.13633 -0.0075271 0.043919 -0.031958 -0.03768 0.10618 0.015142 -0.00052847
982 0.49173 0.071696 0.15272 0.00363 0.049376 -0.008398 -0.045435 0.10071 0.034548 0.017444
983 0.46699 0.048371 0.12275 -0.015463 0.034963 -0.010778 -0.05934 0.087163 0.041303 -0.0050329
984 0.48876 0.047596 0.1389 -0.0071757 0.05041 -0.014268 -0.051615 0.11702 0.075539 0.01148
985 0.48622 0.059342 0.14281 -0.0015186 0.053357 -0.0059583 -0.04527 0.096258 0.059245 0.020523
986 0.52902 0.050667 0.14623 0.0030085 0.085314 -0.0032085 -0.031235 0.11269 0.058271 0.017056
987 0.48503 0.023152 0.124 -0.015344 0.10838 -0.0037386 -0.06395 0.10376 0.054667 -0.00045162
988 0.48098 0.015748 0.094075 -0.020147 0.13093 -0.014559 -0.042374 0.10039 0.056293 -0.0076788
989 0.49233 0.021663 0.1148 -0.02106 0.17669 -0.026669 -0.050789 0.098289 0.040459 0.015364
990 0.50825 0.024568 0.098837 -0.002773 0.20887 -0.007459 -0.0049843 0.10328 0.047514 0.015387
991 0.54173 0.040853 0.11013 -0.0088959 0.22462 -0.0054491 -0.026309 0.1018 0.05331 0.0099596
992 0.48967 0.023679 0.11756 0.012221 0.20172 0.016681 -0.039344 0.1237 0.052356 0.016222
993 0.49829 0.035954 0.10281 0.0031584 0.2 -0.0051793 -0.019019 0.12667 0.042612 0.023965
994 0.47923 0.031809 0.10137 -0.0062545 0.16024 -0.017409 -0.017114 0.10652 0.049578 0.023658
995 0.4414 -0.018236 0.089492 -0.012967 0.10786 -0.02965 -0.071699 0.070205 0.027414 0.0071709
996 0.42333 0.0047197 0.088082 -0.0165 0.12143 -0.02138 -0.049454 0.096997 0.042829 0.0091337
997 0.41837 -0.007885 0.084023 -0.0041332 0.10342 -0.0064998 -0.046629 0.08347 0.027505 0.013646
998 0.39345 -0.01252 0.056454 -0.015516 0.093557 -0.02383 -0.064003 0.080372 0.0062212 -0.018331
999 0.38595 -0.010085 0.066015 -0.028489 0.089464 -0.02175 -0.059088 0.091335 0.019037 -0.021708
1000 0.3676 -0.016139 0.085826 -0.014732 0.082441 -0.01111 -0.034263 0.070178 0.010883 -0.0052151
1001 0.38004 -0.018864 0.078467 0.0022253 0.095458 -0.01535 -0.041168 0.07855 0.017239 0.0072777
1002 0.35307 -0.014719 0.061598 -0.0046075 0.10467 -0.0097604 -0.024273 0.089773 0.010945 -0.00056947
1003 0.32599 -0.026783 0.068439 -0.012 0.14251 0.0094794 -0.041858 0.086016 0.0067004 -0.0039667
1004 0.35007 -0.036468 0.06767 -0.0047533 0.17594 0.030659 -0.010723 0.070458 -0.0045237 0.0089161
1005 0.35123 -0.0061829 0.064431 0.0047838 0.20021 0.059979 -0.038478 0.12318 0.024132 0.009589
1006 0.3083 -0.011838 0.058742 -0.012849 0.21382 0.067689 -0.028403 0.10281 0.015908 0.0034618
1007 0.31026 -0.035602 0.040933 -0.0035819 0.23549 0.010779 -0.022148 0.088656 0.0059138 0.0016446
1008 0.34256 -0.021517 0.031254 -0.0011348 0.20509 -0.00059116 -0.030182 0.088009 0.0085597 0.00023739
1009 0.29659 0.12879 0.030715 -0.0064077 0.17958 -0.032141 -0.022727 0.078911 -0.0024445 -0.02691
1010 0.31267 0.20521 0.029666 -0.016571 0.17093 -0.016281 -0.060622 0.073594 -0.0021387 -0.006857
1011 0.38362 0.33548 0.073267 0.0086265 0.17605 0.0072285 -0.059347 0.071067 0.0054972 0.0080158
1012 0.4124 0.34698 0.047228 0.012264 0.15831 0.0047383 -0.057382 0.087129 0.013763 0.019579
1013 0.43802 0.21606 0.062639 -0.013189 0.14193 -0.0065918 -0.044487 0.063212 -0.011811 0.0095214
1014 0.42785 0.1545 0.049009 -0.0058221 0.17063 0.0054081 -0.036762 0.082235 -0.0030553 0.013384
1015 0.39873 0.11854 0.03319 0.002695 0.174 -0.004162 -0.055297 0.062757 0.0035806 -0.0011729
1016 0.28489 0.086865 0.016151 0.0010321 0.17838 -0.0062721 -0.050512 0.06407 0.0062564 0.0031399
1017 0.25019 0.0699 0.025022 -0.0082207 0.26083 0.0093277 -0.024667 0.084023 0.0019223 -0.00030733
1018 0.19901 0.056236 0.031993 -0.0050636 0.27947 -0.0097924 -0.047471 0.058675 0.0050681 0.0044655
1019 0.17563 0.072561 0.040704 0.022274 0.2827 0.017557 -0.039536 0.074118 0.003214 0.018968
1020 0.16116 0.068686 0.035315 -0.0036994 0.28983 0.0063674 -0.017391 0.09165 0.0091398 0.015851
1021 0.10682 0.036891 0.013766 -0.026692 0.25383 -0.020983 -0.045876 0.040193 -0.020184 -0.012926
1022 0.1237 0.052917 0.032507 -0.0057651 0.23566 0.0097671 -0.012971 0.078756 0.00033152 0.0060467
1023 0.11739 0.027202 -0.00064205 -0.010218 0.20283 0.004197 -0.043116 0.031158 -0.025503 -0.0088305
1024 0.12675 0.055067 0.036249 0.014409 0.19754 0.041247 -0.018531 0.060921 0.0033932 0.015102
1025 0.12486 0.044852 0.02798 0.0030662 0.18509 0.063157 -0.030276 0.059744 -0.0025809 0.017985
1026 0.080464 0.032508 0.026431 0.0046433 0.17067 0.054217 -0.034381 0.074466 -0.0022851 0.014258
1027 0.079095 0.011963 0.018942 0.00024047 0.15467 0.036757 -0.014246 0.045399 -0.022209 0.0090208
1028 0.092546 0.018098 0.016333 0.0044376 0.15547 0.043206 -0.03069 0.086312 -0.0027634 0.010444
1029 0.045406 0.0059835 0.0074536 -0.0075253 0.13965 -0.00049374 -0.049615 0.048434 -0.019658 -0.012504
1030 0.042907 -0.0034012 -0.0031854 -0.0043682 0.14862 0.0071161 -0.03255 0.044987 -0.014002 -0.0064608
1031 0.039608 -0.012736 -0.0072145 -0.014181 0.13759 -0.004264 -0.030735 0.057369 -0.015896 -0.016378
1032 0.028538 -0.0090507 -0.012124 -0.021724 0.13733 0.010746 -0.02529 0.041172 -0.00048001 -0.0092352
1033 0.026459 -0.027975 -0.012323 -0.014817 0.12611 -0.012224 -0.056085 0.042355 -0.010994 -0.012532
1034 0.04002 -0.01859 -0.013352 -0.0097097 0.12335 0.014066 -0.0133 0.060237 0.013352 -0.0044996
1035 -0.01145 -0.043795 -0.038701 -0.026003 0.11054 -0.0040945 -0.068085 0.02767 0.022868 -0.022867
1036 -0.003599 -0.03075 -0.01546 -0.015475 0.12144 0.0090154 -0.03155 0.058663 0.030283 -0.0086039
1037 0.015042 -0.0084144 -0.0064088 -0.016068 0.10033 0.00020528 -0.059355 0.067225 0.026899 0.0030089
1038 -0.018898 -0.021179 -0.021068 -0.017851 0.098856 -0.0022348 -0.064389 0.066618 0.011005 -0.0071783
1039 0.014463 -0.026444 -0.038037 -0.025344 0.11219 -0.006035 -0.030284 0.044151 0.016911 -0.013196
1040 0.093904 -0.033379 -0.012456 -0.005107 0.10962 0.032335 -0.038209 0.054003 0.0077768 8.7294e-05
1041 0.13407 -0.043783 -0.040255 -0.0051498 0.067717 0.011745 -0.054164 0.042286 -0.011297 -0.0024499
1042 0.25159 0.001972 -0.0096741 0.0052573 0.099264 0.044275 -0.042909 0.083148 0.020288 0.019803
1043 0.21883 -0.0035528 -0.017683 -0.018746 0.10797 0.054705 -0.033144 0.049561 0.0062143 -0.013654
1044 0.24361 0.1138 -0.030412 0.0064415 0.10465 0.031484 -0.046489 0.040084 0.01495 0.0024985
1045 0.18223 0.25181 -0.021701 -0.00034137 0.087415 0.013274 -0.024814 0.031486 -0.009114 -0.0064487
1046 0.11735 0.31712 -0.04086 -0.0098942 0.076082 0.0043842 -0.051459 0.042599 -0.0034981 -0.0040358
1047 0.1006 0.3146 -0.025329 -0.00056712 0.10024 0.038364 -0.029814 0.054372 0.013678 0.012827
1048 0.029949 0.26145 -0.049638 0.00275 0.067326 -0.0015561 -0.030128 0.051914 -0.010746 -0.0101
1049 0.02744 0.15941 -0.038798 -0.020483 0.061363 0.013214 -0.022443 0.030127 -0.018541 -0.013447
1050 -0.0044695 0.096894 -0.056917 -0.011376 0.05941 0.0017637 -0.023118 0.0117 -0.014965 -0.015205
1051 0.038071 0.093579 -0.029496 0.0034014 0.083777 0.031154 0.0037869 0.046802 -0.0041789 -0.0039518
1052 -0.022408 0.078825 -0.044975 -0.0024615 0.065864 0.025863 -0.032478 0.030425 -0.0085531 -0.014119
1053 0.0010925 0.08305 -0.029534 -0.0042144 0.085561 0.050923 0.019617 0.060607 -0.011507 0.010464
1054 -0.029767 0.055175 -0.032383 0.00035272 0.055808 -0.0019068 -0.028138 0.02973 -0.014101 -0.010483
1055 -0.030986 0.04104 -0.030122 -0.0128 0.056285 -0.0064669 -0.018403 0.038623 -0.011936 0.017469
1056 -0.037415 0.058306 -0.034841 0.015827 0.073182 0.026523 0.0039424 0.054035 0.0026203 0.020662
1057 -0.048725 0.035901 -0.03709 0.012694 0.061579 -0.0039672 -0.015692 0.026868 -0.012244 0.012835
1058 -0.053554 0.043116 -0.041179 -0.0052288 0.062226 0.028013 -0.0052974 0.037881 -0.004988 -0.013782
1059 -0.063683 0.048582 -0.036668 0.0096583 0.051603 0.0025026 -0.020402 0.031913 -0.0079921 0.0020007
1060 -0.063133 0.036347 -0.042467 -0.0031646 0.04751 0.0055225 -0.015957 0.036506 -0.016356 -0.0044665
1061 -0.066692 0.042072 -0.024696 -0.0021374 0.053747 0.041662 0.026258 0.067989 -0.0056404 0.026276
1062 -0.047131 0.015237 -0.044555 -0.0095103 0.052673 0.037712 0.001063 0.046281 -0.018565 0.0022291
1063 -0.068331 0.026713 -0.031364 -0.0094132 0.05736 0.048962 -0.0098019 0.041744 -0.020299 0.0046819
1064 -0.05614 0.0090579 -0.037563 -0.0069761 0.039177 0.025682 -0.0061068 0.018146 -0.018153 0.0034247
1065 -0.076249 0.018233 -0.030352 0.009141 0.025474 0.032642 -0.010772 0.032329 -0.020717 0.0025775
1066 -0.063389 0.028028 -0.0084215 0.010588 0.048581 0.021572 0.0033234 0.065202 -0.013551 0.0093903
1067 -0.091258 -0.015106 -0.050191 -0.022105 0.019208 0.0051416 -0.032181 0.025044 -0.032565 -0.0023768
1068 -0.078927 0.013009 -0.02274 0.011922 0.033615 0.037241 0.019364 0.050507 -0.01791 0.012196
1069 -0.092757 0.0028142 -0.057989 -0.0065005 0.033392 0.027061 0.010009 0.03445 -0.011574 0.0047588
1070 -0.083276 0.0022995 -0.040898 -0.0063234 0.054239 0.038031 -0.0058362 0.017542 -0.043238 0.011352
1071 -0.092735 0.054915 -0.046027 -0.0058662 0.025596 0.018721 0.0031089 0.044605 -0.021032 0.010304
1072 -0.13432 0.21253 -0.052976 -0.0096291 0.027183 0.028691 -0.004936 0.051328 -0.021676 -0.0020428
1073 -0.087734 0.35078 -0.039375 0.020958 0.03237 0.043121 0.0020191 0.05317 -0.01099 0.01214
1074 -0.093953 0.37698 -0.037584 0.0076951 0.033357 0.040401 0.015214 0.043803 -0.0048444 0.020023
1075 -0.096113 0.39532 -0.048123 0.0088823 0.021064 0.035451 -0.017791 0.059275 -0.0047886 0.00090563
1076 -0.11425 0.40432 -0.037202 -0.013761 0.015061 0.02764 -0.00033557 0.056518 -0.013643 0.0022684
1077 -0.12804 0.22781 -0.065101 0.00042649 0.0067081 0.02225 -0.02194 0.042401 -0.031507 0.0054812
1078 -0.14101 0.14803 -0.06145 0.0046236 0.0053051 0.02123 0.016625 0.034043 -0.014081 0.0012041
1079 -0.12627 0.1383 -0.049529 0.0016107 0.024452 0.03892 0.01528 0.046596 -0.015005 0.0052269
1080 -0.11638 0.13338 -0.045028 0.00026785 0.012509 0.03386 -0.0030752 0.030399 -0.015429 0.0082897
1081 -0.12178 0.11311 -0.068557 -0.018245 -0.001614 0.02293 -0.00041006 0.027521 -0.030863 -0.019508
1082 -0.093338 0.11282 -0.057166 0.00039209 0.020913 0.02992 0.001225 0.035214 -0.019278 -0.0054547
1083 -0.13005 0.098808 -0.048145 -0.015081 0.0079499 0.0060296 0.0044001 0.037287 -0.014232 -0.0013219
1084 -0.13748 0.081643 -0.062084 -0.0063837 0.0062769 0.01222 -0.029655 0.051049 -0.023266 0.0094209
1085 -0.12877 0.097728 -0.049964 -0.0074665 0.0076639 0.018549 0.0034703 0.049282 -0.0121 -0.0044663
1086 -0.1424 0.069414 -0.074903 -0.018909 -0.020229 0.012839 -0.0081846 0.028104 -0.033584 -0.021363
1087 -0.15112 0.070469 -0.064312 -0.010452 -0.0090122 0.012419 -0.027489 0.032677 -0.017868 -0.0056507
1088 -0.13818 0.099484 -0.051811 0.027275 0.022845 0.031899 0.028876 0.06564 -0.0055626 0.027902
1089 -0.13864 0.04379 -0.09173 0.0083619 -0.0068282 0.015629 0.022681 0.015322 -0.041377 -0.012465
1090 -0.14653 0.046465 -0.072949 0.034969 0.0096187 0.031799 0.022916 0.045045 -0.027121 -0.010892
1091 -0.14251 0.05607 -0.052588 0.066976 0.010096 0.015349 0.013121 0.027108 -0.017145 -0.0025094
1092 -0.15434 0.037855 -0.077807 0.016773 -0.00089732 0.014509 -0.0037839 0.03738 -0.027439 -0.021547
1093 -0.13212 0.048561 -0.063766 0.02886 0.0058397 0.021958 0.016191 0.035273 -0.029163 -0.014204
1094 -0.14053 0.056936 -0.052475 0.034248 0.012167 0.023898 0.0057763 0.028016 -0.034007 0.002629
1095 -0.15697 0.047961 -0.068854 -0.0040753 -0.014056 0.013468 -0.021499 0.031088 -0.037182 -0.0087182
1096 -0.13953 0.12432 -0.049623 0.020732 -0.0027594 0.029688 -0.0097035 0.045131 -0.031226 -0.0084754
1097 -0.1219 0.3064 -0.066692 0.024289 -0.010822 0.020998 -0.016838 0.052043 -0.03508 -0.020123
1098 -0.020227 0.36077 -0.053071 0.007266 -0.013485 0.0084378 -0.015083 0.065676 -0.041944 -0.02069
1099 0.10538 0.3841 -0.02788 0.018633 -0.017419 0.017748 -0.010838 0.057269 -0.037278 -0.0021469
1100 0.13739 0.35322 -0.0085494 0.03264 -0.013042 0.029528 -0.0015431 0.081091 -0.024012 0.012986
1101 0.14353 0.3577 -0.031938 0.025947 -0.0047146 0.023567 -0.002088 0.085814 -0.0076865 0.0017087
1102 0.1214 0.23676 -0.013948 0.010975 -0.0097076 0.011027 -0.0039629 0.047797 -0.035941 -0.014359
1103 0.063116 0.1849 0.0036034 0.016512 -0.021931 0.0057372 0.0026422 0.064529 -0.017885 -0.012616
1104 0.012817 0.1832 0.013904 0.018999 -0.0091336 0.036687 0.021027 0.072932 -0.018449 0.015117
1105 -0.016822 0.14882 -0.018755 0.021276 -0.0048067 0.012607 0.024942 0.066055 -0.047273 -0.0116
1106 -0.050352 0.13183 -0.025434 -0.00026701 -0.0272 -0.0068932 -0.031573 0.048727 -0.049487 -0.019317
1107 -0.085571 0.13336 0.014977 0.01048 -0.022973 0.0077367 -0.021627 0.08088 -0.034821 -0.0093745
1108 -0.09048 0.11454 -0.017932 0.0080072 -0.034316 0.0074666 -0.043342 0.070612 -0.043066 -0.0095317
1109 -0.06842 0.11491 -0.0098409 0.011534 -0.027589 0.0064665 0.019253 0.070185 -0.03747 -0.014059
1110 -0.10967 0.08501 -0.0389 -0.014829 -0.041602 -0.0035937 -0.056642 0.054118 -0.050884 -0.013276
1111 -0.093968 0.11033 -0.022139 -0.0095114 -0.016715 0.0095562 -0.009427 0.08366 -0.031678 -0.0071832
1112 -0.10459 0.082951 -0.035868 0.0025657 -0.029908 0.021716 -0.022242 0.058643 -0.038912 -0.0088104
1113 -0.084667 0.1037 -0.032757 0.0060128 -0.022751 0.022026 -0.0091468 0.099186 -0.034096 -0.0033976
1114 -0.093596 0.083691 -0.016446 -0.00098005 -0.020194 0.011166 -0.036102 0.079598 -0.043311 -0.0057448
1115 -0.090486 0.10149 -0.026115 0.0033371 -0.023487 0.036556 -0.027847 0.081501 -0.039265 -0.012772
1116 -0.083615 0.2067 -0.040174 0.0037342 -0.02156 0.021636 -0.012652 0.080674 -0.035839 -0.0092392
1117 -0.12013 0.29305 -0.062803 -0.017749 -0.038683 0.012335 -0.050436 0.071826 -0.054813 -0.025106
1118 -0.10193 0.41065 -0.0067224 0.020288 -0.011466 0.056735 -0.019621 0.12158 -0.0077171 0.0085964
1119 -0.12434 0.44418 -0.067681 -0.0079744 -0.032969 0.020335 -0.029626 0.088261 -0.043221 -0.012991
1120 -0.12181 0.32137 -0.057351 -0.018637 -0.023612 0.019085 0.00067889 0.096444 -0.031785 -0.019438
1121 -0.10785 0.23295 -0.04533 0.0051498 -0.020845 -0.010295 -0.021166 0.074257 -0.0531 -0.0095651
1122 -0.12111 0.18952 -0.041929 -0.0065831 -0.023928 0.028135 -0.026281 0.079529 -0.041884 -0.0073123
1123 -0.10641 0.17595 -0.044728 0.012204 -0.031921 0.020315 -0.0039358 0.080292 -0.042658 -0.01009
1124 -0.11943 0.1531 -0.043897 -0.023109 -0.020914 0.0017046 -0.026291 0.085905 -0.042292 -0.016987
1125 -0.13262 0.14026 -0.052026 0.0050683 -0.041937 0.0064645 -0.016886 0.080437 -0.049636 -0.0077839
1126 -0.11601 0.15068 -0.036265 -0.0028246 -0.0305 0.025424 -0.0094405 0.0973 -0.02829 -0.0015211
1127 -0.13147 0.10157 -0.064004 -0.011557 -0.061263 -0.034016 -0.032675 0.046823 -0.064795 -0.018768
1128 -0.13736 0.095365 -0.060553 -0.0090404 -0.040346 -0.0094959 -0.04894 0.058565 -0.051819 -0.024405
1129 -0.13504 0.09504 -0.061442 -0.018973 -0.034639 -0.005826 -0.011585 0.038458 -0.063363 -0.030973
1130 -0.12365 0.10801 -0.042361 -0.0037161 -0.014142 0.0057939 0.0020099 0.08065 -0.047907 -0.0090598
1131 -0.13653 0.10294 -0.06002 0.003371 -0.035495 0.031924 -0.022665 0.072643 -0.050741 -0.010967
1132 -0.092514 0.089406 -0.058999 -0.0017719 -0.011758 0.0089836 -0.0029099 0.069396 -0.032875 -0.0075742
1133 -0.037173 0.057661 -0.063548 -0.025095 -0.042021 -0.011136 -0.0092648 0.057248 -0.050379 -0.029131
1134 0.14126 0.093727 -0.039467 0.013642 -0.010034 0.037603 -0.0045697 0.086581 -0.010834 0.0071914
1135 0.24856 0.071152 -0.054356 -0.00078052 -0.036997 -0.010617 -0.022945 0.042084 -0.025588 -0.010136
1136 0.20309 0.063177 -0.057525 0.0004866 -0.041441 0.012603 -0.013199 0.058046 -0.033542 -0.015453
1137 0.21488 0.054512 -0.077744 -0.0089363 -0.049454 0.010323 -0.013144 0.066149 -0.037826 -0.0157
1138 0.21921 0.037058 -0.081324 -0.0062792 -0.047567 -0.0031671 -0.018399 0.047442 -0.05114 -0.018397
1139 0.22097 0.041333 -0.077423 -0.004522 -0.02018 -0.013737 -0.028434 0.037054 -0.052884 -0.018115
1140 0.19794 0.077658 -0.059162 0.0091051 -0.0083226 0.032383 0.0029409 0.057767 -0.031168 -0.0081717
1141 0.18554 0.29201 -0.062581 0.0030822 0.058904 0.079793 0.007626 0.048949 -0.035463 -0.018779
1142 0.18218 0.37043 -0.05154 0.017919 0.1458 0.090892 -0.0042789 0.060152 -0.027947 0.0057739
1143 0.21995 0.38737 -0.060969 -0.00043355 0.1736 0.081042 0.0097662 0.074805 -0.030591 -0.0064733
1144 0.22446 0.41874 -0.083408 0.0066336 0.18473 0.061822 -0.0029887 0.047177 -0.047795 -0.023421
1145 0.30795 0.50219 -0.067987 -0.010799 0.18585 0.065702 0.014706 0.0619 -0.040189 -0.0001277
1146 0.43744 0.41467 -0.066456 -0.0054722 0.15398 0.041212 0.038452 0.053563 -0.031113 -0.013435
1147 0.38558 0.2522 -0.10145 -0.027335 0.063516 0.041652 -0.042293 0.028135 -0.058198 -0.027832
1148 0.40422 0.22682 -0.087614 -0.031748 0.065743 0.024392 -0.034818 0.038608 -0.048982 -0.025239
1149 0.3889 0.19207 -0.071493 -0.016421 0.04729 0.0016515 -0.021493 0.04335 -0.061856 -0.0097565
1150 0.38281 0.17599 -0.058692 0.0099763 0.066807 -0.00074857 0.0028519 0.076403 -0.02295 -0.0066836
1151 0.37957 0.16909 -0.093751 -0.013477 0.037114 0.016611 0.004017 0.046816 -0.035224 -0.0072808
1152 0.34994 0.14317 -0.09661 -0.032839 0.023051 -0.0095188 -0.016108 0.027988 -0.048538 -0.014638
1153 0.44075 0.15659 -0.064399 -0.0049223 0.042278 0.019271 -0.021073 0.050351 -0.028452 0.0051648
1154 0.52616 0.15552 -0.058328 0.0037848 0.063525 0.050711 0.0093423 0.089014 -0.014647 0.0065676
1155 0.53224 0.1242 -0.079797 -0.022818 0.039312 -0.0023592 -0.017993 0.061466 -0.038341 -0.0013696
1156 0.49517 0.13055 -0.071587 0.001539 0.054009 0.025811 -0.018467 0.071459 -0.014065 0.0024232
1157 0.5035 0.11074 -0.061726 0.0031561 0.051446 0.00078057 0.0017176 0.061882 -0.027879 -0.003764
1158 0.49399 0.12375 -0.063145 -0.0021867 0.076553 0.01713 -0.0079573 0.076014 -0.021893 0.0027088
1159 0.50762 0.1183 -0.087744 0.01346 0.10849 0.03859 0.0016178 0.085867 -0.030217 0.014762
1160 0.45651 0.10347 -0.086943 0.0048875 0.16962 0.07161 -0.023017 0.060029 -0.028192 0.0080644
1161 0.44606 0.097549 -0.077302 -0.0029054 0.25141 0.08635 0.022428 0.069622 -0.026466 0.0018473
1162 0.49229 0.098074 -0.075071 0.0072617 0.26396 0.11801 0.0068031 0.074485 -0.0043598 0.01607
1163 0.53728 0.093789 -0.0538 -0.011411 0.2982 0.12652 0.031768 0.060627 -0.028494 0.010433
1164 0.57799 0.080575 -0.048729 -0.023974 0.24976 0.0714 -0.0058167 0.05107 -0.035918 -0.012954
1165 0.59519 0.08433 -0.045988 -0.013257 0.25447 0.04125 0.0085485 0.052063 -0.028382 -0.0098415
1166 0.60845 0.10778 0.026653 0.0026502 0.21886 0.065959 0.010224 0.069945 -0.012766 0.0094513
1167 0.59119 0.09838 0.088194 -0.0068927 0.16509 0.047349 -0.019781 0.063448 -0.033081 -0.0065059
1168 0.53425 0.072096 0.12594 -0.029646 0.12585 0.031899 -0.022856 0.048851 -0.039925 -0.019433
1169 0.5554 0.078361 0.16902 0.0024716 0.14156 0.11114 0.0042789 0.064893 -0.0071089 0.0117
1170 0.51464 0.061926 0.1733 -0.0084913 0.10547 0.098979 0.003294 0.026326 -0.025433 -0.0095375
1171 0.52957 0.062201 0.21493 -0.017724 0.10147 0.11999 -0.0065509 0.046688 -0.024307 0.0036354
1172 0.54701 0.049677 0.24844 0.0061829 0.12177 0.15395 -0.021686 0.056941 -0.0036514 0.030348
1173 0.60209 0.040492 0.30079 0.0074601 0.11273 0.10645 -0.0067507 0.044144 -0.0067255 0.028821
1174 0.64634 0.026577 0.32156 0.0028472 0.12331 0.078568 0.0056844 0.040956 -0.01144 0.025214
1175 0.63476 0.029003 0.33574 -0.0007057 0.13225 0.079338 -0.012951 0.051279 -0.021594 0.028827
1176 0.56829 0.021718 0.32818 0.0063814 0.16118 0.073038 0.0071546 0.057082 0.002142 0.059569
1177 0.51467 0.006793 0.32073 0.0018385 0.20827 0.096158 0.0069297 0.070174 -0.026602 0.036402
1178 0.49196 0.014918 0.30101 -0.0030843 0.2671 0.091198 0.010565 0.056187 -0.019176 0.033425
1179 0.44069 -0.0018064 0.30338 0.0067128 0.29504 0.11361 0.0473 0.06907 -0.0027704 0.045658
1180 0.45747 0.0060188 0.27955 0.0051699 0.31191 0.1014 0.055105 0.066252 -0.010125 0.054861
1181 0.45202 -0.0084359 0.2917 0.001417 0.29456 0.082858 0.04863 0.060255 -0.016239 0.034133
1182 0.50983 -0.041691 0.30168 -0.0074659 0.26166 0.064228 0.010355 0.043527 -0.039503 0.028946
1183 0.58107 -0.0054554 0.34236 -0.018769 0.24038 0.073727 0.01471 0.06905 -0.022937 0.032289
1184 0.54739 -0.02863 0.39848 -0.012782 0.254 0.046317 0.037875 0.042763 -0.032041 0.025822
1185 0.54802 -0.040625 0.37379 -0.019404 0.26791 0.069547 -0.0097795 0.055915 -0.028535 0.015305
1186 0.51968 -0.02584 0.37085 0.014303 0.29255 0.057867 0.022116 0.030788 -0.02413 0.024557
1187 0.45552 -0.012184 0.35295 -0.0025302 0.30923 0.074747 0.010401 0.076471 -0.0099037 0.0277
1188 0.46048 -0.011169 0.35351 0.0089769 0.3474 0.078447 0.021276 0.065533 0.0048122 0.049563
1189 0.39433 -0.037204 0.30962 0.010074 0.38093 0.045087 0.038251 0.025986 -0.029432 0.039616
1190 0.34321 -0.046918 0.33048 0.0094511 0.35581 0.053577 -0.004584 0.049859 -0.016296 0.044859
1191 0.31098 -0.048663 0.36806 0.027768 0.3378 0.041136 -0.0046889 0.061001 -0.01372 0.024182
1192 0.28606 -0.041988 0.46029 -0.0023846 0.31485 0.055556 0.029726 0.035904 -0.018744 0.038124
1193 0.2539 -0.052933 0.44209 0.014952 0.25963 0.063596 -0.0058987 0.038276 -0.014019 0.030807
1194 0.23664 -0.051017 0.42184 -0.01081 0.23412 0.031806 -0.022794 0.047879 -0.012103 0.0129
1195 0.22931 -0.074772 0.37546 -0.021683 0.22614 0.038806 -0.024689 0.035292 -0.014077 0.0078028
1196 0.25472 -0.056847 0.38121 -0.019126 0.19938 0.033286 -0.0099734 0.053524 0.002309 0.023996
1197 0.32389 -0.051412 0.39981 -0.009229 0.22553 0.056036 0.0016917 0.050957 0.098965 0.017198
1198 0.41018 -0.051226 0.31231 0.0094581 0.20217 0.032696 -0.021453 0.05377 0.094851 0.027141
1199 0.43518 -0.062131 0.3269 0.018135 0.21567 0.022515 -0.0077281 0.033602 0.082197 0.019724
1200 0.42802 -0.031036 0.27022 0.0016823 0.19133 0.039865 0.005667 0.047395 0.052932 0.015737
1201 0.33751 0.058439 0.26641 -0.017921 0.20516 0.024545 -0.0060279 0.030228 0.015508 0.01051
1202 0.31197 0.20972 0.27638 -0.017983 0.27497 0.014225 -0.0060028 0.04614 0.0089641 0.015732
1203 0.27472 0.25978 0.23996 -0.026126 0.29374 0.020015 0.047142 0.046213 0.0072499 0.0031053
1204 0.22942 0.28087 0.26725 -0.0070192 0.3121 0.011115 -0.0033526 0.030345 0.020496 0.0085981
1205 0.17697 0.34543 0.24694 -0.012922 0.30188 -0.0057353 0.0095825 0.015828 0.019102 0.0058009
1206 0.15453 0.27551 0.2529 -0.020695 0.269 0.013435 0.014138 0.025851 0.015957 0.013024
1207 0.13288 0.14478 0.29902 -0.036298 0.23155 0.014824 0.020053 0.0044634 0.024893 -0.0005335
1208 0.10876 0.091986 0.41608 -0.0027707 0.20924 0.017994 -0.014532 0.034346 0.025689 0.022389
1209 0.093928 0.085522 0.41048 -0.029484 0.18538 0.0078542 0.028353 0.034439 0.010065 0.014142
1210 0.093209 0.086337 0.4038 0.012974 0.19189 0.013344 0.023438 0.052581 0.040081 0.028175
1211 0.080729 0.069902 0.38281 -0.011789 0.18739 0.023444 0.048643 0.030274 0.018837 0.027648
1212 0.08995 0.065127 0.31205 -0.00094224 0.19702 0.034834 0.021358 0.037317 0.049173 0.035441
1213 0.066381 0.052243 0.28908 -0.0093951 0.17661 0.019184 0.0090833 0.026409 0.033058 0.020453
1214 0.054401 0.047628 0.32596 -0.011598 0.17517 0.0099736 0.010358 0.027852 0.063084 0.025156
1215 0.036302 0.024433 0.32869 -0.0077409 0.1826 0.011213 0.0088035 0.037204 0.12793 0.027929
1216 0.032373 0.019758 0.31811 -0.012364 0.16234 0.0080633 -0.0071814 0.016857 0.12305 0.033842
1217 0.024883 0.033024 0.3151 0.0029734 0.15431 0.0071032 -0.0039563 0.04161 0.12833 0.025495
1218 0.036104 0.015549 0.3375 0.07149 0.16919 0.014623 -0.0037312 0.036352 0.095038 0.033357
1219 0.015605 0.010564 0.32912 0.081918 0.15324 0.033053 0.022574 0.037705 0.059253 0.01779
1220 0.0057653 0.0043895 0.35222 0.097055 0.16471 0.048123 0.046119 0.022118 0.028479 0.020343
1221 0.014456 0.011525 0.34476 0.071042 0.17046 0.036963 0.10458 0.05554 0.058065 0.032856
1222 0.0041767 -0.01321 0.32022 0.040109 0.15753 0.015793 0.092309 0.0033629 0.030291 0.017959
1223 -0.010613 -0.029395 0.30252 0.017776 0.12889 0.020242 0.072384 0.024236 0.039647 0.0087815
1224 -0.022012 -0.024459 0.29096 0.029603 0.11291 0.020082 0.030549 0.025618 0.024053 0.013244
1225 -0.024101 -0.038384 0.31053 0.03062 0.12123 0.0063322 0.037745 0.036151 0.031259 0.035377
1226 -0.033241 -0.029909 0.27829 0.028367 0.13507 0.0094821 0.02624 0.033763 0.025704 0.0069599
1227 -0.03095 -0.037734 0.28177 0.036145 0.13717 0.028912 0.032275 0.052516 0.05972 0.030783
1228 -0.026339 -0.026378 0.27248 0.035132 0.14446 0.024012 0.03916 0.046339 0.051896 0.027306
1229 -0.041979 -0.027313 0.27838 0.035739 0.11721 0.020902 0.020695 0.035911 0.046472 0.031248
1230 -0.042108 -0.020508 0.24166 0.040166 0.11039 0.031992 0.03272 0.052754 0.043618 0.045991
1231 -0.049297 -0.053213 0.20577 0.027243 0.11859 0.0080315 0.035405 0.020787 0.033074 0.028044
1232 -0.074147 -0.041707 0.24395 0.0433 0.11353 0.017911 0.01226 0.038649 0.048919 0.030057
1233 -0.070516 -0.034162 0.20035 0.023047 0.086076 -0.0036887 -0.0066147 0.046862 0.042355 0.0098295
1234 -0.068745 -0.057277 0.17839 0.011604 0.088503 0.00054113 -0.0094896 0.019495 0.045541 0.022202
1235 -0.089555 -0.044531 0.17159 0.017042 0.09816 -0.00071899 0.010336 0.040917 0.082557 0.036965
1236 -0.078814 -0.061326 0.17823 0.021029 0.099497 0.010671 0.016101 0.0402 0.15748 0.035398
1237 -0.088893 -0.060061 0.15457 0.016936 0.079504 -0.0079392 0.011226 0.025592 0.13723 0.0048408
1238 -0.073413 -0.051146 0.18777 0.028013 0.086491 0.037001 0.0072808 0.048545 0.13425 0.043334
1239 -0.071462 -0.05935 0.16221 0.0306 0.10835 0.0083705 0.023296 0.037458 0.10147 0.034916
1240 -0.11968 -0.059895 0.14056 0.0098271 0.072365 0.0041504 0.008201 0.03278 0.065846 0.016739
1241 -0.0991 -0.06377 0.14197 0.017804 0.064202 0.0052003 -0.010064 0.034793 0.057382 0.024602
1242 -0.10587 -0.070835 0.13784 0.0098014 0.064719 0.0331 0.011361 0.026776 0.051758 0.022715
1243 -0.089309 -0.073139 0.13975 0.0018985 0.066446 0.05586 0.071156 0.050748 0.047274 0.019618
1244 -0.10362 -0.088264 0.090366 0.0064456 0.066983 0.04623 0.041181 0.015991 0.01483 0.0013205
1245 -0.12046 -0.071919 0.11158 0.022133 0.07366 0.07151 0.1071 0.049354 0.037645 0.032783
1246 -0.10307 -0.063374 0.1348 0.03144 0.079257 0.05722 0.092082 0.041536 0.044321 0.040956
1247 -0.12928 -0.098028 0.1094 0.00050698 0.054323 0.03909 0.030697 0.012309 0.025947 0.019789
1248 -0.10847 0.045217 0.11481 0.034934 0.07403 0.036429 0.059412 0.029821 0.049513 0.050822
1249 -0.1245 0.21521 0.094781 0.0016512 0.023647 0.039449 0.001137 0.038864 0.021329 0.039025
1250 -0.10879 0.29571 0.081902 0.020758 0.052484 0.050259 0.012912 0.025187 0.042575 0.065687
1251 -0.13741 0.3933 0.094643 0.025955 0.049411 0.044439 0.013547 0.043529 0.037741 0.06042
1252 -0.14149 0.34225 0.097874 0.031713 0.053888 0.060109 0.017462 0.033702 0.029756 0.030093
1253 -0.14996 0.45986 0.052795 0.02342 0.036425 0.045479 -0.012983 0.053385 0.058532 0.042676
1254 -0.12957 0.45998 0.064726 0.021157 0.041802 0.035699 0.021502 0.042107 0.041058 0.042679
1255 -0.13585 0.51347 0.076527 0.018104 0.041389 0.034159 0.035238 0.0341 0.056584 0.053311
1256 -0.11557 0.40217 0.062288 0.034001 0.038756 0.063948 0.014693 0.042443 0.06403 0.031674
1257 -0.14894 0.30642 0.049979 0.047868 0.044593 0.039238 0.035598 0.048235 0.059736 0.034677
1258 -0.13091 0.24303 0.07189 0.041815 0.04983 0.053558 0.011643 0.043638 0.081082 0.05389
1259 -0.14775 0.17944 0.043851 0.023062 0.032327 0.030948 -0.005832 0.02087 0.065047 0.029163
1260 -0.14147 0.20207 0.086602 0.04583 0.041084 0.059108 0.0089131 0.057773 0.091563 0.040035
1261 -0.15611 0.16964 0.045773 0.0013967 0.021611 0.053268 0.025118 0.059566 0.068919 0.017738
1262 -0.15788 0.14906 0.022813 0.029884 0.0084981 0.035918 -0.018057 0.059758 0.051995 0.014521
1263 -0.14703 0.16166 0.045004 0.019431 0.010725 0.040508 0.0082984 0.099751 0.068821 0.028094
1264 -0.17547 0.11932 0.031155 0.018398 -0.012828 0.014467 -0.0077765 0.072824 0.025917 0.024287
1265 -0.17207 0.15361 0.049676 0.080445 0.016939 0.027227 -0.019781 0.050746 0.043782 0.069159
1266 -0.19181 0.33222 0.027717 0.10819 -0.005244 0.029217 -0.0079963 0.061849 0.038618 0.047852
1267 -0.17786 0.3949 0.042828 0.1394 0.016323 0.042747 0.016169 0.070232 0.045654 0.062175
1268 -0.16247 0.44535 0.042379 0.14358 0.02484 0.042937 -0.012156 0.071254 0.04685 0.053918
1269 -0.17336 0.4423 0.02748 0.099894 0.0040269 0.042637 -0.009931 0.068037 0.026866 0.059531
1270 -0.15483 0.5004 0.047631 0.093971 0.016044 0.071307 0.074334 0.077909 0.042522 0.039874
1271 -0.20799 0.4177 0.012902 0.073358 -0.042189 0.049847 0.0030592 0.027422 0.011258 0.014096
1272 -0.17744 0.33607 0.028123 0.088415 -0.00068219 0.068276 0.11958 0.071085 0.020623 0.034999
1273 -0.16311 0.2548 0.014714 0.069882 0.0052648 0.092026 0.12627 0.072437 0.022419 0.032372
1274 -0.14937 0.2378 0.041495 0.090839 0.026922 0.17045 0.15594 0.09494 0.038915 0.068455
1275 -0.16177 0.21988 0.017966 0.065316 0.015759 0.10693 0.11142 0.088463 0.034101 0.035318
1276 -0.12036 0.19497 0.011277 0.072583 -0.0041943 0.055846 0.066795 0.071515 0.0088968 0.01999
1277 -0.00016617 0.19804 0.039898 0.084521 0.00026267 0.036686 0.0349 0.075148 0.038443 0.032033
1278 0.022495 0.23712 -0.0045614 0.041628 0.0033796 0.039456 0.022825 0.074041 0.028728 0.028976
1279 0.058125 0.39193 0.0022195 0.13904 -0.0091534 0.035196 0.0129 0.078663 0.0061643 0.046039
1280 0.011016 0.50559 0.02147 0.19374 -0.0034964 0.050955 0.045785 0.092806 0.03208 0.046612
1281 -0.059443 0.53351 0.034831 0.20758 -0.0063094 0.056845 0.0069302 0.091828 0.038506 0.047294
1282 -0.078413 0.48384 0.0010623 0.15649 -0.0023925 0.039905 0.024185 0.072781 0.015062 0.037537
1283 -0.10175 0.52594 -0.0078367 0.14186 -0.014345 0.047185 0.01574 0.073124 0.033148 0.02142
1284 -0.10373 0.49918 0.0013742 0.13093 -0.0061085 0.073765 0.026466 0.094336 0.020074 0.030143
1285 -0.11036 0.42379 -0.013115 0.11677 0.0079085 0.10808 0.067521 0.077989 0.041109 0.032896
1286 -0.13367 0.33407 -0.0034739 0.11495 -0.0072346 0.070645 0.014556 0.090812 0.019775 0.046048
1287 -0.14162 0.28655 -0.018723 0.081272 -0.028178 0.048465 0.026651 0.079894 0.019741 0.024941
1288 -0.12811 0.25153 -0.005812 0.095689 -0.014041 0.069635 0.024416 0.097697 0.010487 0.044094
1289 -0.13792 0.25205 -0.031111 0.10379 -0.016564 0.061424 0.11914 0.11401 0.021113 0.032277
1290 -0.15892 0.2409 -0.02993 0.10777 -0.025997 0.063484 0.075396 0.10363 -0.0011114 0.01007
1291 -0.14131 0.24915 -0.020889 0.19332 -0.0090897 0.083234 0.12897 0.14797 0.028124 0.040293
1292 -0.11891 0.23919 0.0098018 0.2143 -0.0074827 0.10221 0.14124 0.13232 0.05125 0.053805
1293 -0.12588 0.2282 -0.024407 0.19163 -0.0017658 0.10524 0.11571 0.08837 0.027426 0.030018
1294 -0.12566 0.19728 -0.027026 0.21594 -0.022639 0.12379 0.13931 0.093983 0.008632 0.027801
1295 -0.12451 0.2075 -0.0043054 0.1468 0.0033682 0.12059 0.1915 0.092225 0.022858 0.040274
1296 -0.12793 0.21159 -0.026954 0.13698 0.0010152 0.099184 0.18186 0.090468 0.014484 0.030387
1297 -0.095443 0.20075 0.0052065 0.15283 0.015932 0.13311 0.16937 0.1208 0.04377 0.052619
1298 -0.13266 0.15326 -0.033653 0.13348 -0.025461 0.090383 0.11061 0.074703 0.036115 0.036132
1299 -0.10291 0.15677 -0.023232 0.13412 -0.0070739 0.1046 0.11903 0.10944 0.028441 0.045375
1300 -0.14055 0.13189 -0.035251 0.13671 -0.015837 0.080013 0.1077 0.095149 0.0097671 0.039588
1301 -0.15553 0.10731 -0.04478 0.1038 -0.0291 0.060513 0.097602 0.10283 -0.00024705 0.0096206
1302 -0.13639 0.13334 -0.041839 0.11862 -0.028663 0.097593 0.062547 0.1081 0.026999 0.033313
1303 -0.11749 0.11997 -0.040188 0.11015 -0.017146 0.1036 0.081372 0.12454 0.017355 0.045666
1304 -0.13067 0.12042 -0.0006969 0.12055 -0.0065091 0.14283 0.1118 0.14105 0.03257 0.051979
1305 -0.13853 0.11682 -0.025046 0.13677 -0.0056621 0.14935 0.093503 0.11963 0.014616 0.038372
1306 -0.14532 0.099222 -0.044475 0.11505 -0.022415 0.10308 0.12176 0.10082 -0.0036578 0.036835
1307 -0.14055 0.10123 -0.029534 0.11237 -0.020508 0.12304 0.17011 0.10905 0.014678 0.041517
1308 -0.13318 0.079073 -0.045683 0.11122 -0.011751 0.11684 0.17971 0.08978 -0.010256 0.01747
1309 -0.12654 0.088908 -0.042982 0.11951 -0.019474 0.086252 0.12178 0.079572 0.01936 0.029803
1310 -0.13906 0.072484 -0.025961 0.13042 -0.034567 0.086662 0.11022 0.1071 0.013776 0.051566
1311 -0.14547 0.047249 -0.04096 0.089943 -0.03046 0.074762 0.085633 0.089428 -0.019569 0.021809
1312 -0.1291 0.064034 -0.063539 0.0887 -0.026323 0.078812 0.083658 0.08667 0.0037573 0.014622
1313 -0.12741 0.075719 -0.038408 0.11219 -0.012526 0.095671 0.074943 0.10129 0.014353 0.040794
1314 -0.12259 0.049615 -0.037977 0.1194 -0.018629 0.086551 0.089859 0.10957 -0.009431 0.049507
1315 -0.144 0.05058 -0.036417 0.10085 -0.016582 0.089181 0.087894 0.097838 -0.0089552 0.01818
1316 -0.09624 0.015315 -0.034156 0.1197 -0.031935 0.072881 0.080889 0.11729 0.0010007 0.037653
1317 0.062761 0.0618 -0.019915 0.13618 -0.0057884 0.10309 0.12705 0.14461 0.020277 0.058236
1318 0.12564 0.0086257 -0.033994 0.087583 -0.029601 0.083541 0.088869 0.13604 -0.0051976 0.023328
1319 0.12535 0.018421 -0.029673 0.11133 -0.026504 0.065241 0.070964 0.1201 0.0053382 0.042521
1320 0.1398 0.019636 -0.020442 0.1107 -0.026127 0.091541 0.074539 0.11909 0.006594 0.037214
1321 0.10526 0.020431 -0.013701 0.095744 -0.019101 0.10467 0.079984 0.11831 0.01545 0.037257
1322 0.098914 0.0094968 -0.02593 0.081931 -0.032384 0.09888 0.090049 0.082727 -0.0020543 0.02852
1323 0.052825 -0.006208 -0.034949 0.056048 -0.034997 0.07159 0.045824 0.094129 0.0028716 0.0081524
1324 0.016506 -0.014323 -0.035688 0.069125 -0.04847 0.08564 0.07566 0.072262 -0.022713 0.012665
1325 0.024836 0.018353 -0.011967 0.079382 -0.024633 0.10064 0.12567 0.11524 0.0044533 0.040208
1326 0.039847 -0.0091422 -0.036666 0.08101 -0.025426 0.08864 0.10481 0.093007 -0.0050309 0.024631
1327 0.052428 -0.031567 -0.050135 0.060317 -0.047969 0.06442 0.14901 0.06897 -0.002595 0.0050237
1328 0.11604 -0.016932 -0.011934 0.085244 -0.039272 0.07589 0.16038 0.10693 0.0042108 0.023126
1329 0.11581 -0.030236 -0.042693 0.093231 -0.021725 0.071819 0.14674 0.10607 0.0029367 0.028709
1330 0.14367 -0.033571 -0.0046624 0.086588 0.0025122 0.054089 0.11445 0.075188 -0.016517 0.030992
1331 0.24304 -0.038616 0.029189 0.094845 0.019819 0.072119 0.092705 0.08959 -0.011222 0.037685
1332 0.27107 -0.039831 0.01977 0.070182 0.032196 0.050519 0.07893 0.077873 -0.0081658 0.011818
1333 0.31876 -0.047315 0.08136 0.064829 0.032813 0.043399 0.076595 0.078586 -0.02748 0.0031105
1334 0.31839 -0.04178 0.2101 0.084596 0.04858 0.064879 0.093801 0.087028 0.0018859 0.034433
1335 0.29593 -0.069045 0.22551 0.060384 0.022227 0.036089 0.094316 0.072461 -0.019278 0.0049161
1336 0.26028 -0.052789 0.24316 0.059491 -0.011836 0.060419 0.076231 0.094373 -0.013102 0.0039889
1337 0.22809 -0.047754 0.23992 0.062468 -0.016349 0.044599 0.076686 0.086626 -0.020017 0.026152
1338 0.23969 -0.078279 0.15325 0.038595 -0.020042 0.024598 0.043541 0.074989 -0.026151 0.0080046
1339 0.32998 -0.052264 0.16156 0.076112 0.001115 0.038988 0.071706 0.1068 0.0012251 0.030897
1340 0.37725 -0.088108 0.11456 0.051049 -0.012988 0.026728 0.036491 0.078084 -0.018429 0.00077018
1341 0.42386 -0.064383 0.1207 0.083806 -0.0039611 0.041998 0.049466 0.074677 -0.0090132 0.024103
1342 0.48881 -0.074298 0.076659 0.083973 -0.011504 0.060408 0.046651 0.10159 -0.010067 0.027146
1343 0.47629 -0.082393 0.09494 0.056701 -0.016837 0.032758 0.068176 0.080832 -0.025151 0.036999
1344 0.49217 -0.063797 0.084511 0.046598 -0.0082301 0.062648 0.094932 0.097205 0.0060844 0.0031714
1345 0.47575 -0.071992 0.091492 0.073525 -0.028033 0.037558 0.078127 0.076937 -0.0086898 0.021884
1346 0.4296 -0.10433 0.042983 0.064472 -0.023696 0.024937 0.025482 0.07916 -0.019804 0.022607
1347 0.46184 -0.071262 0.080724 0.064579 -0.011159 0.030247 0.042017 0.085832 -0.016098 0.02084
1348 0.44052 -0.065066 0.056175 0.069446 -0.025282 0.040287 0.034652 0.084125 -0.0078622 0.038483
1349 0.47169 -0.076361 0.068916 0.064933 -0.0082453 0.018427 0.036877 0.090368 -0.019206 0.034815
1350 0.47444 -0.086856 0.053877 0.0531 -0.015748 0.038927 0.048272 0.07445 -0.014081 0.028508
1351 0.47559 -0.10662 0.025117 0.061748 -0.029301 0.013477 0.047717 0.057373 -0.031505 0.026491
1352 0.54912 -0.089355 0.024038 0.046185 -0.041914 0.014157 0.041352 0.066736 -0.028589 0.013384
1353 0.56864 -0.10108 0.020439 0.036632 -0.017037 0.025867 0.038317 0.079498 -0.024693 0.015887
1354 0.57239 -0.089285 0.01753 0.073729 -0.0133 0.025476 0.035483 0.076001 -0.0060871 0.03514
1355 0.56638 -0.094989 0.025381 0.042556 -0.034913 0.0004463 0.030288 0.078273 -0.023021 0.038112
1356 0.54113 -0.10221 0.023682 0.038453 -0.019216 0.031236 0.032223 0.075056 -0.018425 0.029175
1357 0.51187 -0.11698 0.022743 0.05133 -0.029069 0.016256 0.0095079 0.067409 -0.024 0.021438
1358 0.50102 -0.10724 -0.013946 0.027567 -0.013263 0.0098159 0.023113 0.052661 -0.023884 0.015731
1359 0.50978 -0.10851 0.012805 0.038254 -0.024756 0.040676 0.013398 0.062514 -0.021508 0.031334
1360 0.53486 -0.093593 0.023996 0.040472 -0.0065186 0.036846 0.040613 0.067877 -0.013892 0.023696
1361 0.56359 -0.1279 0.0056669 0.049269 -0.013772 0.022886 0.0036183 0.050589 -0.030416 0.024959
1362 0.61713 -0.10773 -0.0038522 0.033386 -0.018905 0.013195 0.062393 0.071632 -0.02349 0.028022
1363 0.60095 -0.088087 0.016519 0.039443 -0.022028 0.026885 0.026539 0.083075 -0.0082145 0.037515
1364 0.58874 -0.10745 0.06053 0.04936 0.028989 0.026365 0.035684 0.068197 0.0012513 0.014368
1365 0.55427 -0.13885 0.1026 0.034667 0.099856 -1.493e-05 0.055859 0.06186 -0.032683 0.03643
1366 0.52752 -0.10758 0.14521 0.049304 0.16932 0.021165 0.070694 0.073112 -0.002157 0.042753
1367 0.48153 -0.11495 0.15941 0.051441 0.17853 0.023755 0.036229 0.071835 -0.013461 0.032816
1368 0.48886 -0.11624 0.18467 0.039789 0.19847 0.0080247 0.029584 0.055148 -0.0036953 0.031239
1369 0.52022 -0.11254 0.17518 0.025216 0.20409 0.023265 0.042019 0.06176 0.00011057 0.043542
1370 0.52913 -0.11915 0.13587 0.041013 0.17628 0.0043945 0.074864 0.066443 -0.011234 0.047144
1371 0.5517 -0.12524 0.14444 0.03433 0.12271 0.0077843 0.035699 0.062696 -0.025468 0.024247
1372 0.53728 -0.12282 0.12956 0.014267 0.094055 0.0035342 0.0078344 0.052888 -0.0076119 0.0207
1373 0.57582 -0.12191 0.17231 0.0087042 0.073892 -0.016606 0.01952 0.041191 -0.027626 0.022293
1374 0.59474 -0.12902 0.18942 0.020671 0.064229 0.001344 0.017645 0.050774 -0.02233 0.030996
1375 0.56977 -0.13447 0.28033 0.024178 0.046376 0.0091438 0.0073697 0.053006 -0.023434 0.033419
1376 0.54123 -0.10466 0.34872 0.054566 0.053593 0.016314 0.012485 0.073039 0.011372 0.047271
1377 0.44842 -0.1402 0.29705 0.029953 0.06504 0.018124 0.01544 0.039841 -0.030573 0.019134
1378 0.45205 -0.096708 0.28451 0.06405 0.10916 0.056483 0.056735 0.096314 0.0042532 0.041857
1379 0.41776 -0.10262 0.19961 0.040897 0.12139 0.037453 0.03399 0.066257 -0.017471 0.0309
1380 0.41404 -0.10663 0.21051 0.020184 0.17167 0.059193 0.089865 0.067259 -0.022665 0.012123
1381 0.40101 0.096568 0.21211 0.013141 0.21687 0.013403 0.04548 0.063572 -0.034919 0.010615
1382 0.44065 0.2176 0.24223 0.025038 0.25605 0.016993 0.046975 0.052385 -0.032133 0.030748
1383 0.50936 0.27704 0.32924 0.022275 0.28685 0.021753 0.056161 0.069997 -0.025658 0.029421
1384 0.53879 0.42346 0.38961 0.043182 0.29485 0.036873 0.077316 0.09026 0.0016983 0.042624
1385 0.51313 0.21014 0.36131 0.03748 0.31359 0.033723 0.085921 0.076963 -0.015526 0.032067
1386 0.45907 0.11346 0.36517 0.027227 0.29254 0.029782 0.053496 0.059635 -0.01732 0.028329
1387 0.37999 0.050349 0.38716 0.019304 0.3121 0.039632 0.032091 0.047818 -0.023224 0.012732
1388 0.32626 0.029164 0.3551 0.019811 0.3139 0.023862 0.047426 0.05028 -0.018548 0.021555
1389 0.30769 0.01177 0.32228 0.030928 0.31035 0.023752 0.053261 0.083293 -0.026482 0.018938
1390 0.25241 0.013805 0.31264 0.018885 0.30371 -0.013628 -0.010194 0.065906 -0.032757 0.030481
1391 0.22602 7.0196e-05 0.31504 0.017152 0.33734 0.00066188 0.035991 0.072408 -0.014321 0.031313
1392 0.19541 -0.018515 0.32834 0.00071946 0.36524 0.010882 0.057226 0.040031 -0.031365 0.019086
1393 0.19247 -0.014879 0.4173 0.035487 0.38974 0.063412 0.056762 0.057754 -0.013839 0.033809
1394 0.18578 -0.039294 0.43925 0.020574 0.3968 0.1131 0.039517 0.062796 -0.025543 0.025512
1395 0.15839 -0.028919 0.4643 0.018341 0.40582 0.080451 0.045382 0.044089 -0.030657 0.010105
1396 0.14471 -0.035513 0.42625 0.027238 0.42249 0.095401 0.054807 0.051252 -0.021102 0.036098
1397 0.14768 -0.040498 0.3716 0.0093551 0.3997 0.091481 0.044362 0.036094 -0.019896 0.0121
1398 0.14673 -0.023153 0.34797 0.013162 0.37412 0.039461 0.052317 0.057457 -0.02711 0.026063
1399 0.11758 -0.017638 0.34309 0.029739 0.36437 0.044911 0.038232 0.055549 -0.018214 0.044476
1400 0.12439 -0.038572 0.31927 0.023026 0.3517 0.039551 0.033877 0.033332 -0.032878 0.025059
1401 0.090698 -0.028827 0.35171 0.038464 0.3527 0.085381 0.051522 0.051175 -0.0061223 0.044632
1402 0.091158 -0.024722 0.34735 0.015791 0.33606 0.024571 0.037447 0.053277 -0.011226 0.015204
1403 0.094549 -0.014227 0.38059 0.019138 0.34249 0.0553 0.031793 0.06234 -0.026061 0.024817
1404 0.10683 0.18238 0.38498 0.022425 0.39384 0.05839 0.055978 0.066143 0.0034152 0.03897
1405 0.05235 0.26623 0.40753 0.005032 0.42191 0.03622 0.015023 0.051465 -0.028749 0.022963
1406 0.050281 0.32211 0.42955 0.0026591 0.40301 0.02713 0.024068 0.057468 -0.014033 0.017156
1407 0.041682 0.32087 0.45342 0.010236 0.39602 0.02492 0.013813 0.039471 -0.034497 0.037528
1408 0.062892 0.38739 0.47428 0.012043 0.3763 0.04935 -0.0017019 0.060443 -0.020171 0.020451
1409 0.035563 0.33394 0.43777 0.019331 0.36407 0.07867 0.044923 0.066236 0.0060645 0.045434
1410 0.012224 0.23344 0.35652 0.0072876 0.30407 0.15031 0.049368 0.060358 -0.0012297 0.035867
1411 0.012304 0.16036 0.2908 0.0062248 0.299 0.15822 0.091673 0.058221 -0.011384 0.03677
1412 0.001345 0.13823 0.28456 0.042612 0.29349 0.15302 0.093928 0.063724 0.10478 0.039232
1413 0.0059357 0.11122 0.27603 0.030409 0.27715 0.18217 0.14635 0.057466 0.16451 0.058725
1414 0.014086 0.10633 0.25969 0.030736 0.26751 0.1416 0.12758 0.064629 0.18422 0.047518
1415 -0.0074929 0.088337 0.24507 0.021483 0.25423 0.091049 0.083894 0.036052 0.18816 0.049271
1416 -0.022152 0.080412 0.20915 0.0103 0.28049 0.059439 0.078359 0.029924 0.093315 0.021434
1417 -0.012812 0.14017 0.24404 0.027287 0.27713 0.062249 0.037114 0.048697 0.064831 0.042497
1418 -0.017901 0.34846 0.21944 0.010765 0.31528 0.076519 0.069479 0.04937 0.059477 0.044459
1419 0.0959 0.46449 0.21038 0.015082 0.37976 0.097398 0.057994 0.085762 0.062103 0.051122
1420 0.16929 0.46725 0.21796 0.012179 0.38107 0.071448 0.079859 0.041215 0.041859 0.047205
1421 0.25725 0.47408 0.20749 0.006916 0.37082 0.086128 0.058494 0.050197 0.033025 0.034058
1422 0.25045 0.55668 0.20692 -0.0032369 0.32505 0.077758 0.037799 0.04846 0.03872 0.027251
1423 0.23237 0.42954 0.18816 0.0026102 0.27192 0.10092 0.054495 0.039813 0.036886 0.029603
1424 0.13151 0.33515 0.16045 0.00085732 0.2624 0.14134 0.03524 0.037415 0.041082 0.032636
1425 0.087174 0.26609 0.17508 -0.0019656 0.25611 0.14017 0.064895 0.047858 0.033028 0.044149
1426 0.031664 0.23132 0.169 0.0029616 0.23524 0.15187 0.04443 0.041231 0.019634 0.048352
1427 0.041165 0.22788 0.16925 0.013639 0.23446 0.19133 0.065125 0.058893 0.05195 0.080655
1428 0.0043858 0.1811 0.15164 0.014636 0.22798 0.14253 0.04671 0.034666 0.028196 0.063417
1429 -0.010343 0.18097 0.12662 0.00016292 0.20026 0.16492 0.027615 0.034179 0.10089 0.03445
1430 -0.0041628 0.21779 0.14146 0.02126 0.21326 0.17416 0.03778 0.065041 0.19344 0.043793
1431 -0.038642 0.41156 0.12384 -0.0065628 0.19235 0.15948 0.038225 0.042804 0.1934 0.031886
1432 -0.032461 0.52662 0.13828 -0.0030257 0.20832 0.17957 0.046731 0.057226 0.25375 0.037299
1433 -0.031551 0.56438 0.11552 -0.012329 0.20563 0.18545 0.043176 0.041159 0.21325 0.015941
1434 -0.01822 0.55451 0.13812 0.011939 0.22068 0.221 0.056991 0.086292 0.1804 0.045154
1435 -0.031409 0.59652 0.10043 0.0060056 0.20067 0.2211 0.069296 0.056984 0.11647 0.035787
1436 -0.028359 0.59347 0.1028 -0.019237 0.19858 0.23405 0.098781 0.058817 0.10352 0.02637
1437 -0.037838 0.66473 0.10707 0.0071899 0.191 0.27259 0.099916 0.05898 0.1132 0.049823
1438 -0.046017 0.65046 0.10566 -0.00027299 0.17112 0.27546 0.16449 0.071342 0.10319 0.043566
1439 -0.052087 0.62943 0.0922 -0.038296 0.15519 0.25661 0.18678 0.052395 0.08445 0.014628
1440 -0.058496 0.67834 0.097531 0.0096512 0.17334 0.23505 0.15215 0.065948 0.10921 0.044841
1441 -0.065755 0.67423 0.086522 -0.012442 0.14531 0.20055 0.12972 0.02087 0.088012 0.028614
1442 -0.051905 0.64716 0.10023 0.012665 0.17004 0.25589 0.16234 0.033743 0.23951 0.040327
1443 -0.066704 0.51978 0.067064 0.078563 0.1469 0.22952 0.11924 0.053525 0.29303 0.04541
1444 -0.063503 0.44501 0.075305 0.05467 0.16444 0.23356 0.14886 0.054708 0.31722 0.027232
1445 -0.064953 0.41191 0.093146 0.074087 0.15295 0.24817 0.11993 0.053841 0.31131 0.030445
1446 -0.082042 0.36651 0.053067 0.061634 0.1394 0.22793 0.14009 0.047303 0.29569 0.032468
1447 -0.066151 0.36418 0.087518 0.036131 0.16053 0.23871 0.1458 0.059076 0.32305 0.040301
1448 -0.092591 0.36282 0.073459 0.033238 0.15752 0.26187 0.13736 0.057749 0.34811 0.045594
1449 -0.08983 0.32352 0.04885 0.013075 0.13634 0.21347 0.13236 0.081331 0.34622 0.051756
1450 -0.080259 0.33872 0.061511 0.033412 0.15162 0.22202 0.15705 0.13975 0.39251 0.095419
1451 -0.089069 0.32616 0.070742 0.04739 0.13795 0.2444 0.1992 0.15256 0.39244 0.10884
1452 -0.12223 0.27993 0.029273 0.018137 0.10096 0.18289 0.24065 0.10777 0.35721 0.045765
1453 -0.097237 0.30036 0.074254 0.052724 0.13469 0.24202 0.22478 0.12376 0.40446 0.063198
1454 -0.10502 0.25756 0.042795 0.0067909 0.12259 0.20611 0.23642 0.086314 0.35741 0.03532
1455 -0.11613 0.26426 0.051076 0.029678 0.12537 0.23765 0.24961 0.11019 0.37585 0.055643
1456 -0.11782 0.24329 0.048577 0.012245 0.12464 0.18027 0.20564 0.10333 0.38477 0.056096
1457 -0.10676 0.20766 0.014697 0.022942 0.12044 0.18877 0.18067 0.079402 0.37192 0.057839
1458 -0.12339 0.20222 0.046648 0.047289 0.11233 0.1877 0.19069 0.10392 0.39526 0.092352
1459 -0.11289 0.21521 0.052929 0.032687 0.1185 0.22907 0.16835 0.092168 0.39973 0.11039
1460 -0.11611 0.19029 0.01524 0.017154 0.10145 0.18396 0.15837 0.09061 0.37488 0.080597
1461 -0.12529 0.17709 0.021151 0.029531 0.089256 0.16646 0.15565 0.092903 0.35805 0.08652
1462 -0.11774 0.18577 0.039932 0.038028 0.11986 0.1775 0.18035 0.12814 0.36289 0.081113
1463 -0.11639 0.17244 0.025703 0.024245 0.10194 0.16153 0.16461 0.10406 0.31704 0.093496
1464 -0.12479 0.14409 0.024624 0.0097621 0.095247 0.16204 0.15774 0.14381 0.27452 0.071789
1465 -0.13443 0.12447 -0.002685 -0.0049107 0.079264 0.17161 0.14723 0.11985 0.25164 0.079171
1466 -0.13554 0.15225 0.018246 0.025546 0.093721 0.1773 0.15121 0.16049 0.28773 0.10945
1467 -0.14353 0.13695 0.026007 0.016444 0.075088 0.13381 0.17598 0.13103 0.26563 0.092137
1468 -0.14125 0.10585 -0.0033621 0.0023406 0.081235 0.14183 0.17169 0.10565 0.27557 0.10992
1469 -0.14448 0.096611 0.010829 0.017318 0.089741 0.1496 0.15322 0.093914 0.26868 0.10668
1470 -0.14271 0.084526 -0.02975 -0.00086514 0.061988 0.1324 0.128 0.10883 0.25267 0.074435
1471 -0.14617 0.091302 -0.0017193 -0.003478 0.053655 0.10977 0.11424 0.088059 0.24006 0.069388
1472 -0.14384 0.084387 -0.014788 0.0078791 0.049472 0.1137 0.10075 0.099522 0.27208 0.059521
1473 -0.021164 0.1031 0.024523 0.0059562 0.082389 0.15013 0.14882 0.14087 0.27272 0.091434
1474 0.060277 0.074767 0.025754 0.037913 0.071236 0.15185 0.12851 0.12964 0.26111 0.094547
1475 0.098738 0.071733 -0.011276 0.03084 0.058113 0.11571 0.12039 0.12366 0.2344 0.094069
1476 0.15891 0.049548 0.0097454 0.015638 0.06051 0.11901 0.1058 0.1378 0.2426 0.10905
1477 0.15431 0.039313 0.013066 0.021265 0.045917 0.13727 0.14882 0.1074 0.22488 0.10186
1478 0.04117 0.041898 -0.0096727 0.014132 0.039644 0.12296 0.23695 0.12361 0.24069 0.088608
1479 -0.06286 0.040554 0.0038482 0.024529 0.057741 0.13231 0.2733 0.1242 0.25446 0.094511
1480 -0.057839 0.045289 0.0062192 0.027926 0.043438 0.14697 0.25942 0.12691 0.24422 0.090574
1481 -0.068928 0.046044 0.0035701 0.047273 0.055025 0.12888 0.25181 0.13595 0.23959 0.10071
1482 -0.088018 0.01955 -0.021249 0.04014 0.039772 0.084271 0.14704 0.1421 0.21661 0.087699
1483 -0.093467 0.013325 -0.023388 -0.0044526 0.038739 0.079731 0.13019 0.11731 0.20565 0.054862
1484 -0.10128 0.01377 -0.025437 0.010855 0.050266 0.11023 0.12953 0.11314 0.22242 0.071825
1485 -0.091786 0.0088053 -0.040676 0.016362 0.032993 0.10622 0.13262 0.097126 0.19486 0.059258
1486 -0.086395 0.023171 -0.028645 0.011049 0.03789 0.11369 0.1235 0.12425 0.23596 0.06351
1487 -0.10891 -0.0051742 -0.023024 0.021326 0.022927 0.0879 0.097361 0.10072 0.21002 0.076523
1488 -0.085584 0.0074911 -0.013103 0.027213 0.036684 0.11709 0.12551 0.13314 0.22898 0.072786
1489 -0.077743 -0.0061736 -0.018242 0.0337 0.031221 0.0826 0.11908 0.10915 0.20989 0.078359
1490 -0.10237 -0.017008 -0.046091 0.011197 0.028258 0.07798 0.12613 0.10134 0.19811 0.067182
1491 -0.11311 -0.020883 -0.05011 0.015884 0.021555 0.07709 0.14631 0.093512 0.1992 0.060944
1492 -0.092551 -0.015318 -0.026799 0.017692 0.034032 0.10751 0.12726 0.11838 0.2059 0.078747
1493 -0.10086 -0.0069526 -0.032019 0.029709 0.028549 0.082709 0.12576 0.085827 0.1773 0.07993
1494 -0.11607 -0.032827 -0.045868 0.0097558 -0.0027342 0.062719 0.096247 0.08575 0.15969 0.060253
1495 -0.11652 -0.036112 -0.041907 0.014583 0.014993 0.054009 0.078862 0.095533 0.14789 0.076496
1496 -0.11577 -0.018997 -0.028396 0.04094 0.01275 0.083039 0.095717 0.091405 0.17055 0.072928
1497 -0.11317 -0.019181 -0.026625 0.051477 0.026517 0.075879 0.10666 0.11717 0.1603 0.092731
1498 -0.1234 -0.044836 -0.056784 0.0037842 0.0021437 0.045229 0.081327 0.11482 0.14828 0.046834
1499 -0.10564 -0.049121 -0.030863 0.020601 0.022641 0.070229 0.13156 0.14371 0.14026 0.067267
1500 -0.14043 -0.042356 -0.064012 0.019908 0.00047764 0.045409 0.084127 0.14013 0.13168 0.04423
1501 -0.13461 -0.07144 -0.059171 0.0050456 0.0049246 0.052668 0.076012 0.13626 0.11435 0.058343
1502 -0.12107 -0.051175 -0.04797 0.012493 0.0023816 0.052088 0.091738 0.1113 0.12805 0.038205
1503 -0.1309 -0.05385 -0.058569 0.02415 0.0047586 0.035188 0.1227 0.1136 0.13407 0.057388
1504 -0.12632 -0.072075 -0.050108 0.025697 0.014526 0.049398 0.12558 0.12419 0.1216 0.057751
1505 -0.094142 -0.069999 -0.073947 -0.0012859 -0.0031675 0.038188 0.15876 0.10665 0.11681 0.050604
1506 0.012129 -0.084604 -0.085026 -0.0011688 -0.010701 0.038988 0.17915 0.072252 0.095632 0.032097
1507 0.10418 -0.073019 -0.066205 0.0065883 -0.0017036 0.075878 0.21987 0.10126 0.1103 0.046019
1508 0.17321 -0.062994 -0.065034 0.016545 0.0055434 0.075158 0.232 0.089347 0.10796 0.052802
1509 0.21391 -0.076428 -0.067123 0.014863 0.01553 0.084907 0.2196 0.11715 0.11736 0.043435
1510 0.21822 -0.081543 -0.037523 0.01246 -0.0026526 0.052267 0.23199 0.12571 0.1136 0.050298
1511 0.1955 -0.068228 -0.043732 0.016477 0.013744 0.049297 0.16103 0.10464 0.11282 0.050711
1512 0.10283 -0.078042 -0.050081 0.0031439 -0.0040087 0.039467 0.1511 0.086327 0.108 0.041213
1513 0.022793 -0.098687 -0.0709 0.003261 -0.022272 0.037457 0.097434 0.0825 0.089223 0.011456
1514 -0.0048361 -0.081342 -0.043479 0.034068 -0.020795 0.060647 0.13941 0.089513 0.1121 0.057549
1515 -0.0038654 -0.088567 -0.047648 0.017765 -0.0076378 0.050877 0.1158 0.094015 0.10634 0.053242
1516 -0.028115 -0.11041 -0.070827 -0.0017576 -0.0095108 0.039007 0.11904 0.068728 0.08998 0.025375
1517 -0.021404 -0.091176 -0.057616 0.01349 -0.018754 0.057286 0.12514 0.083281 0.10069 0.053457
1518 -0.067513 -0.12808 -0.094995 -0.0051234 -0.041987 -0.0093137 0.095539 0.051983 0.049832 0.0195
1519 -0.054873 -0.10765 -0.076784 0.0090738 -0.02404 0.0097862 0.097714 0.059096 0.079658 0.048403
1520 -0.054932 -0.09785 -0.064623 0.013451 -0.0096829 0.044646 0.1209 0.069918 0.078364 0.054546
1521 -0.029551 -0.083815 -0.051862 0.014578 0.0019641 0.052396 0.1776 0.099681 0.069129 0.056679
1522 -0.074941 -0.02862 -0.056641 -0.022885 -0.017869 0.024046 0.08589 0.063664 0.071305 0.036382
1523 -0.07535 0.13936 -0.07477 0.032792 -0.00048199 0.018856 0.11164 0.079636 0.088761 0.047894
1524 -0.068299 0.21983 -0.079499 0.016069 -0.022905 0.024746 0.09103 0.078549 0.057327 0.040667
1525 -0.069719 0.31899 -0.026298 0.046006 -0.004388 0.048015 0.1043 0.10282 0.087723 0.0752
1526 -0.061448 0.24036 -0.060557 0.011344 -0.028211 0.012535 0.08549 0.080714 0.058459 0.036323
1527 0.010833 0.30217 -0.030726 0.017591 -0.023794 0.037995 0.092455 0.081737 0.070044 0.052756
1528 0.16165 0.30226 -0.031056 0.017548 -0.024397 0.024165 0.07563 0.08408 0.06074 0.027708
1529 0.20599 0.13693 0.053685 0.020575 -0.02568 0.062595 0.082785 0.058182 0.050046 0.040171
1530 0.29598 0.071332 0.10855 0.022462 -0.034363 0.019465 0.06854 0.066825 0.042712 0.042504
1531 0.29507 0.050398 0.15148 0.0035192 -0.050846 0.0052047 0.068826 0.043287 0.035468 0.047317
1532 0.34213 0.029843 0.16602 0.00014634 -0.028839 0.026565 0.091231 0.04188 0.032604 0.01718
1533 0.33188 0.041418 0.1865 0.019183 -0.026672 0.046144 0.095896 0.061693 0.04833 0.047482
1534 0.33345 0.016633 0.23877 0.010831 -0.040615 0.028174 0.065181 0.058375 0.050585 0.055095
1535 0.3006 0.0029787 0.23928 0.0039777 -0.025338 0.021934 0.042806 0.070448 0.042921 0.051128
1536 0.37131 0.0010239 0.28095 -0.0050052 -0.038431 0.0012341 0.076561 0.032051 0.040907 0.035161
1537 0.39451 -0.00082081 0.2507 0.027422 -0.025264 0.030634 0.083066 0.067573 0.047973 0.040284
1538 0.46984 -0.015136 0.22732 0.0014891 -0.040087 -0.00043614 0.085701 0.042416 0.016489 0.029736
1539 0.4925 -0.01119 0.21082 -0.0012738 -0.0146 0.00045374 0.078416 0.056289 0.030285 0.025409
1540 0.51792 -0.012545 0.21441 -0.010117 -0.034643 0.00092362 0.063211 0.038011 0.01981 0.027092
1541 0.48929 -0.0015497 0.20998 0.01625 -0.023936 0.013903 0.094357 0.049874 0.031176 0.038385
1542 0.48822 0.010336 0.23999 0.025678 -0.02606 0.017993 0.052582 0.059296 0.060582 0.056598
1543 0.50914 -0.016389 0.23978 0.044535 -0.039103 -0.0056168 0.049527 0.057109 0.031648 0.032681
1544 0.53434 -0.023234 0.25701 0.11818 -0.041876 0.0098031 0.057402 0.044862 0.031174 0.022973
1545 0.54985 -0.031229 0.32476 0.15852 -0.044749 0.005923 0.046827 0.054744 0.01953 0.031146
1546 0.60325 -0.054633 0.34517 0.15624 -0.047382 -0.010717 0.042562 0.049447 0.013566 0.038589
1547 0.60633 -0.063578 0.34391 0.16595 -0.031935 0.018763 0.062357 0.03233 0.0018014 0.032892
1548 0.58464 -0.056593 0.36106 0.11995 -0.040038 -0.016107 0.038972 0.065412 0.0041473 0.018005
1549 0.58531 -0.038328 0.37315 0.13828 -0.044791 0.015753 0.041867 0.048785 0.020333 0.046107
1550 0.542 -0.079812 0.35616 0.10348 -0.039284 -0.023478 0.078252 0.040757 -0.003471 0.01349
1551 0.59901 -0.064377 0.38303 0.10713 -0.031007 0.033922 0.16867 0.03052 0.019205 0.029643
1552 0.61989 -0.048492 0.42329 0.089799 -0.03 0.040902 0.2056 0.043573 0.024621 0.018616
1553 0.65622 -0.049537 0.38721 0.090776 -0.015573 0.035372 0.20925 0.045105 0.0095665 0.035549
1554 0.6342 -0.055661 0.39 0.073193 -0.038666 -0.0038281 0.12802 0.030518 -0.0087177 0.025611
1555 0.64227 -0.077886 0.40629 0.07075 -0.035119 0.0073218 0.11633 0.019661 -0.0023318 0.018904
1556 0.65537 -0.062951 0.40715 0.092517 -0.047122 0.013392 0.084383 0.039573 -0.001776 0.027137
1557 0.65449 0.035465 0.45994 0.16011 -0.056015 0.019022 0.054338 0.026216 0.0043699 0.01747
1558 0.63297 0.21386 0.43686 0.20024 -0.032798 0.019481 0.072383 0.034899 -0.0042143 0.032713
1559 0.64958 0.30251 0.4578 0.19931 -0.022981 0.0036113 0.067788 0.041141 0.013042 0.027705
1560 0.66006 0.34353 0.42174 0.19755 -0.026194 0.021661 0.075923 0.044484 -0.0050326 0.030648
1561 0.65874 0.3491 0.47368 0.21915 -0.034897 0.015131 0.070819 0.058806 0.014763 0.039261
1562 0.70177 0.31965 0.50132 0.1826 -0.01763 0.021341 0.083844 0.039079 0.022379 0.033544
1563 0.6818 0.44695 0.43888 0.24188 -0.037973 0.021921 0.045089 0.046502 0.013565 0.040097
1564 0.64749 0.30507 0.45729 0.20562 -0.041576 -0.0068493 0.048214 0.026104 -0.0064092 0.01979
1565 0.65087 0.17509 0.46261 0.17168 -0.024799 0.0046606 0.072979 0.043987 -0.015073 0.025232
1566 0.63983 0.13273 0.47883 0.14763 -0.029002 -0.00082957 0.066254 0.02952 0.0087025 0.025745
1567 0.6059 0.10823 0.47682 0.14336 -0.021425 0.05082 0.067259 0.054402 0.0073184 0.029428
1568 0.59176 0.094372 0.48212 0.16071 -0.026688 0.01848 0.070684 0.025775 -0.0043058 0.017901
1569 0.58852 0.10629 0.49156 0.16615 -0.011361 0.03462 0.062609 0.059878 -0.00012995 0.059584
1570 0.56788 0.098943 0.50968 0.16132 -0.039534 0.0424 0.070284 0.03746 0.010346 0.031756
1571 0.60228 0.074838 0.48952 0.14777 -0.049167 0.0517 0.06202 0.048943 -0.0014183 0.026799
1572 0.65378 0.057934 0.44157 0.14653 -0.0391 0.02158 0.091335 0.018715 -0.013572 0.008332
1573 0.65748 0.079439 0.4402 0.1514 -0.021873 0.03173 0.15656 0.040008 -0.0013166 0.018515
1574 0.61127 0.18185 0.45493 0.17963 -0.022836 0.042959 0.20265 0.039721 3.9289e-05 0.033608
1575 0.5416 0.34384 0.46162 0.21523 -0.039809 0.033599 0.13622 0.028943 -0.020445 0.02082
1576 0.50482 0.44241 0.4489 0.23868 -0.028212 0.046569 0.12952 0.040976 0.00080098 0.031923
1577 0.48068 0.49299 0.44151 0.25718 -0.016965 0.048789 0.08985 0.059079 -0.00047317 0.039666
1578 0.43943 0.46434 0.3833 0.18574 -0.033758 0.035529 0.091775 0.035811 0.0028727 0.044809
1579 0.45613 0.55651 0.36726 0.18275 0.031658 0.047079 0.08912 0.060984 0.0093585 0.054982
1580 0.46587 0.51323 0.32819 0.15248 0.043845 0.062969 0.099305 0.041807 0.012374 0.043004
1581 0.52022 0.55394 0.3275 0.14434 0.11328 0.018819 0.083581 0.023649 -0.01624 0.027257
1582 0.50358 0.50581 0.28241 0.13969 0.14456 0.031828 0.077446 0.035572 0.00032607 0.03432
1583 0.53073 0.46026 0.28891 0.13407 0.1789 0.061918 0.069681 0.026584 -0.0057781 0.025653
1584 0.49402 0.37241 0.26289 0.096077 0.19633 0.037568 0.058356 0.036407 -0.023662 0.013666
1585 0.46358 0.29591 0.25192 0.094494 0.14312 0.067908 0.11174 0.02372 -0.0091364 0.0037985
1586 0.4318 0.2421 0.26414 0.11806 0.10847 0.075478 0.16317 0.028152 -0.024321 0.038981
1587 0.40634 0.25862 0.25502 0.095148 0.086064 0.072358 0.18967 0.039585 0.0048553 0.033464
1588 0.35787 0.21192 0.25838 0.12118 0.052661 0.055468 0.19689 0.035108 -0.015059 0.025407
1589 0.36867 0.20818 0.22345 0.10438 0.047168 0.077988 0.19009 0.02195 -0.015413 0.0155
1590 0.39671 0.36465 0.22758 0.13315 0.035405 0.069347 0.19348 0.037753 -0.011157 0.061453
1591 0.45571 0.4845 0.19456 0.10511 0.034722 0.060137 0.12116 0.015016 -0.015891 0.047315
1592 0.50377 0.57108 0.23312 0.11615 0.030129 0.068537 0.10244 0.050348 0.014645 0.069698
1593 0.45782 0.56731 0.17336 0.099741 0.028116 0.029727 0.087012 0.015381 -0.0225 0.042361
1594 0.48125 0.5817 0.1991 0.12572 0.041563 0.048297 0.11687 0.026413 -0.0014438 0.057904
1595 0.39664 0.55999 0.173 0.097935 0.03438 0.033417 0.090692 0.034756 -0.0074879 0.058247
1596 0.3712 0.55545 0.18116 0.12245 0.039967 0.070197 0.12466 0.012339 -0.0054721 0.057549
1597 0.31906 0.60561 0.15587 0.099839 0.041984 0.056847 0.085952 0.012391 0.0039938 0.026762
1598 0.22517 0.58673 0.15612 0.071446 0.009091 0.032487 0.040937 0.004274 -0.0186 0.034075
1599 0.22977 0.65439 0.16078 0.11355 0.041588 0.056596 0.10921 0.024087 -0.0031145 0.055838
1600 0.20502 0.59178 0.13408 0.084351 0.075465 0.044766 0.076878 0.012439 -0.019599 0.046791
1601 0.1805 0.51016 0.14333 0.1031 0.14718 0.056656 0.071083 0.017242 -0.0055228 0.036763
1602 0.18076 0.43326 0.13763 0.089945 0.23182 0.044246 0.095908 0.017745 0.00095302 0.036626
1603 0.15363 0.36537 0.12705 0.085582 0.24461 0.051296 0.10313 0.033557 -0.0090311 0.031759
1604 0.12906 0.32637 0.13918 0.056459 0.27516 0.060316 0.1209 0.0068798 -0.010785 0.050782
1605 0.13777 0.30892 0.1127 0.066766 0.28383 0.051236 0.090973 0.026332 -0.0048694 0.035925
1606 0.10508 0.31211 0.13244 0.086803 0.29676 0.052546 0.10069 0.028355 0.013676 0.039078
1607 0.11656 0.26278 0.093219 0.06941 0.28035 0.031305 0.11171 -0.0084823 -0.0076277 0.04196
1608 0.11201 0.27593 0.09733 0.060487 0.29428 0.017155 0.096088 -0.0051396 -0.0050019 0.037073
1609 0.17079 0.28863 0.1034 0.093965 0.28189 0.040855 0.12366 0.023903 -0.0097261 0.064206
1610 0.27912 0.25542 0.092782 0.080142 0.3092 0.033695 0.11207 0.014246 -0.01682 0.033639
1611 0.3607 0.24208 0.12508 0.093429 0.35456 0.041945 0.095604 0.030478 0.0062956 0.048932
1612 0.34324 0.24897 0.092554 0.079476 0.35816 0.059635 0.11746 0.058151 0.013651 0.052724
1613 0.2944 0.22353 0.082935 0.077633 0.36496 0.047575 0.10345 0.017534 0.0030173 0.046917
1614 0.21037 0.20142 0.084266 0.06704 0.37958 0.042465 0.10571 0.032606 -0.0070668 0.03546
1615 0.13307 0.18436 0.069637 0.055097 0.4005 0.033824 0.075864 -0.0068612 -0.025921 0.029943
1616 0.11236 0.2097 0.096978 0.084484 0.40227 0.047014 0.089749 0.026721 -0.0092851 0.047446
1617 0.093844 0.17946 0.081058 0.075252 0.41286 0.026014 0.097644 0.033294 -0.019609 0.049878
1618 0.096114 0.16778 0.070489 0.056829 0.41911 0.044574 0.091049 0.050637 -0.015333 0.034561
1619 0.087665 0.14916 0.05503 0.076386 0.4468 0.049814 0.073704 0.049349 -0.013058 0.048924
1620 0.091086 0.1483 0.092371 0.082743 0.4273 0.022974 0.10588 0.10088 0.010338 0.045197
1621 0.081406 0.16281 0.1003 0.09687 0.44016 0.059344 0.10232 0.10196 0.0074641 0.05171
1622 0.062337 0.10439 0.11615 0.071237 0.39331 0.075444 0.14798 0.064997 -0.00683 0.045992
1623 0.055718 0.12942 0.14241 0.086654 0.39754 0.083823 0.20678 0.08149 -0.0017942 0.038585
1624 0.049048 0.12806 0.10726 0.073771 0.40325 0.074313 0.22192 0.084773 0.0048217 0.049108
1625 0.043769 0.10692 0.099526 0.083329 0.3916 0.048103 0.22786 0.064365 -0.020592 0.026931
1626 0.02342 0.11552 0.15103 0.094836 0.41709 0.077003 0.21691 0.080728 0.019233 0.057164
1627 0.0045703 0.079883 0.12954 0.053063 0.41266 0.047123 0.14774 0.05298 0.0083392 0.030347
1628 -0.008229 0.071308 0.10353 0.07567 0.43038 0.076153 0.11767 0.067453 -0.005435 0.054009
1629 -0.0042884 0.072974 0.11477 0.062777 0.45418 0.049273 0.13514 0.036626 0.0003209 0.045332
1630 -0.016958 0.061399 0.1284 0.087744 0.47134 0.050603 0.11334 0.060478 0.0079567 0.038575
1631 0.000763 0.054954 0.11974 0.053051 0.45945 0.049672 0.14172 0.028861 -0.0059174 0.041738
1632 -0.025556 0.02013 0.086413 0.045908 0.41954 0.025542 0.090651 0.029974 -0.026642 0.014101
1633 -0.032416 0.036955 0.11733 0.067746 0.40061 0.059392 0.11482 0.056796 -0.0024257 0.037803
1634 -0.026015 0.03015 0.1429 0.074973 0.37989 0.056262 0.11602 0.041009 -0.0034299 0.040946
1635 -0.022464 0.028095 0.11987 0.05534 0.33148 0.073272 0.12972 0.049752 0.004446 0.030979
1636 -0.042584 0.043201 0.13041 0.082177 0.32563 0.081072 0.13641 0.055374 0.022072 0.048592
1637 -0.010953 0.0031859 0.075407 0.068144 0.31216 0.063542 0.10281 0.048057 -0.0037223 0.020675
1638 0.054298 0.039381 0.088658 0.079681 0.31568 0.072202 0.11358 0.057759 0.0056835 0.045087
1639 0.13991 0.0028364 0.050929 0.061568 0.29627 0.031091 0.1136 0.035422 -0.013221 0.01968
1640 0.18756 0.011992 0.05816 0.049185 0.3055 0.066421 0.10407 0.066785 0.0083052 0.020553
1641 0.24772 -0.011383 0.074951 0.051362 0.26512 0.035641 0.085087 0.044527 -0.0052989 0.029546
1642 0.16532 -0.0087578 0.074842 0.06914 0.32329 0.098401 0.14786 0.06289 0.014597 0.036219
1643 0.089951 0.017128 0.049353 0.077377 0.35417 0.085961 0.21921 0.10988 0.014143 0.042441
1644 0.035262 -0.024907 0.046894 0.046054 0.37387 0.094571 0.21119 0.10825 -0.0016114 0.047124
1645 0.022652 -0.023272 0.048345 0.065461 0.36993 0.063951 0.21916 0.10689 0.017394 0.045127
1646 0.011673 -0.012547 0.058316 0.089228 0.36341 0.083251 0.22707 0.13217 0.04417 0.0587
1647 -0.022736 -0.042181 0.0063968 0.077415 0.31395 0.08402 0.1914 0.068953 0.0080262 0.042863
1648 -0.026586 -0.026856 0.033968 0.043262 0.27623 0.06244 0.15992 0.079446 0.098192 0.019716
1649 -0.025775 -0.036921 0.00047865 0.049719 0.25934 0.04657 0.12874 0.081078 0.1431 0.028248
1650 -0.017274 -0.031596 0.04244 0.058107 0.27657 0.06691 0.15083 0.10322 0.18639 0.053501
1651 0.0053965 -0.03529 0.014721 0.048984 0.24653 0.08425 0.15909 0.099634 0.1388 0.037304
1652 0.057547 -0.047185 0.013501 0.038791 0.23131 0.0722 0.15607 0.072466 0.078615 0.021917
1653 0.18492 -0.03211 0.023692 0.053528 0.2522 0.08397 0.20077 0.093909 0.068371 0.04535
1654 0.24048 -0.046725 0.010393 0.031605 0.23849 0.05853 0.23081 0.063032 0.051097 0.034042
1655 0.29391 -0.049999 0.019964 0.047182 0.26191 0.09687 0.22743 0.088484 0.048113 0.033945
1656 0.29299 -0.093294 -0.0079347 0.054359 0.23158 0.085709 0.20176 0.075507 0.039549 0.029648
1657 0.3218 -0.073999 -0.015814 0.021916 0.22284 0.052679 0.16339 0.06155 0.033915 0.013691
1658 0.289 -0.048793 0.032947 0.036474 0.22784 0.060069 0.13225 0.080572 0.0463 0.027134
1659 0.2464 -0.073798 -0.0096419 0.043451 0.20714 0.061069 0.10013 0.078815 0.042436 0.027876
1660 0.21745 -0.077463 -0.019401 0.046948 0.22661 0.069379 0.10864 0.087697 0.031922 0.024389
1661 0.16816 -0.094068 -0.02711 0.0071949 0.19393 0.034129 0.11544 0.07968 0.004568 0.019302
1662 0.16997 -0.080932 -0.038869 0.028792 0.20493 0.055229 0.10724 0.12064 0.050784 0.026385
1663 0.16218 -0.11642 -0.052878 0.010219 0.17905 0.041059 0.12243 0.093285 0.01099 -0.0022423
1664 0.16855 -0.10032 -0.023547 0.041436 0.18289 0.067638 0.12113 0.11731 0.010556 0.0199
1665 0.16303 -0.096317 -0.049886 0.021443 0.17133 0.078218 0.10727 0.074421 0.025711 0.017273
1666 0.18491 -0.090161 -0.020195 0.03447 0.18721 0.11935 0.15719 0.080233 0.047557 0.038796
1667 0.22475 -0.10194 -0.010364 0.029908 0.18311 0.1103 0.15599 0.071196 0.061443 0.045229
1668 0.24474 -0.085991 0.0011866 0.034885 0.17712 0.16323 0.17908 0.10146 0.15851 0.031272
1669 0.22885 -0.10319 -0.019152 0.017552 0.15638 0.13353 0.18877 0.085941 0.18592 0.037205
1670 0.30386 -0.09638 -0.0088015 0.041949 0.18544 0.14741 0.25303 0.095774 0.19998 0.045697
1671 0.3574 -0.11644 -0.012571 0.019126 0.17066 0.10271 0.23561 0.067336 0.25116 0.02216
1672 0.41359 -0.13104 -0.02631 0.026213 0.15366 0.093977 0.22718 0.061879 0.13983 0.009833
1673 0.36313 -0.072124 -0.0098187 0.04658 0.15197 0.1129 0.19665 0.11599 0.1095 0.036566
1674 0.32004 -0.12351 -0.018198 0.026917 0.13403 0.080117 0.13241 0.10443 0.083074 0.016609
1675 0.25303 -0.11102 -0.029057 0.039465 0.14627 0.078117 0.1173 0.12472 0.09511 0.042321
1676 0.21197 -0.14356 -0.022246 0.026452 0.13342 0.083387 0.12322 0.1206 0.079556 0.016194
1677 0.14348 -0.10361 -0.021945 0.025699 0.12666 0.10521 0.12908 0.11717 0.099522 0.022377
1678 0.11637 -0.11571 -0.060704 0.017406 0.12422 0.1723 0.15442 0.12651 0.080677 0.01077
1679 0.099975 -0.12613 -0.045903 0.0091631 0.12714 0.18395 0.12854 0.12191 0.096553 0.011013
1680 0.14843 -0.096568 -0.0027221 0.0495 0.14666 0.18798 0.15435 0.13915 0.1203 0.056945
1681 0.094177 -0.11617 -0.037131 0.022207 0.10715 0.18798 0.13719 0.11675 0.23219 0.032868
1682 0.13651 -0.11905 -0.02957 0.026894 0.11532 0.1976 0.12512 0.084185 0.27565 0.035811
1683 0.15167 -0.11604 -0.047819 0.019922 0.097944 0.22424 0.13591 0.12272 0.29815 0.046464
1684 0.19122 -0.12165 -0.026578 0.032819 0.10226 0.2536 0.13184 0.11577 0.28463 0.038107
1685 0.20705 -0.12439 -0.029927 0.022666 0.10377 0.24063 0.14301 0.10936 0.23562 0.036029
1686 0.18914 -0.12976 0.033564 0.017533 0.10817 0.23566 0.12962 0.11174 0.17766 0.010872
1687 0.19366 -0.14084 0.089135 0.01504 0.094302 0.23515 0.148 0.089039 0.13579 0.015035
1688 0.19335 -0.13343 0.077035 0.015767 0.087099 0.22093 0.11448 0.12375 0.11652 0.025988
1689 0.2 -0.12576 0.17121 0.037734 0.11203 0.27226 0.16485 0.13072 0.12751 0.021791
1690 0.20269 0.092845 0.10851 0.035521 0.090252 0.2784 0.22518 0.12664 0.1288 0.024914
1691 0.15436 0.22627 0.12369 0.033079 0.10908 0.29876 0.28154 0.15498 0.29878 0.043766
1692 0.17673 0.28224 0.051689 0.018256 0.084826 0.29254 0.24755 0.12982 0.32331 0.034029
1693 0.17483 0.28469 0.03483 0.020813 0.089093 0.31315 0.32879 0.14619 0.35182 0.024782
1694 0.19771 0.22886 0.073061 0.04935 0.09161 0.29162 0.30576 0.1424 0.35874 0.039525
1695 0.16943 0.073491 0.049762 -0.003273 0.058957 0.24231 0.24104 0.09092 0.33025 0.0094276
1696 0.20006 0.014447 0.018503 -0.0026259 0.071724 0.26208 0.255 0.093702 0.34111 0.01408
1697 0.25675 -0.0081781 0.040664 0.026251 0.091711 0.29685 0.26292 0.14026 0.36275 0.036193
1698 0.3835 0.010727 0.064025 0.049038 0.093128 0.30561 0.24481 0.16591 0.3973 0.030316
1699 0.41281 0.0055325 0.066886 0.033725 0.091375 0.31998 0.24353 0.18602 0.41856 0.040219
1700 0.37094 -0.023962 0.022267 0.026863 0.077042 0.29489 0.20261 0.16064 0.38553 0.022502
1701 0.38462 -0.032477 0.039078 0.02034 0.079799 0.27902 0.23587 0.14039 0.42151 0.026924
1702 0.35762 -0.011852 0.059969 0.026977 0.083456 0.30491 0.25476 0.15664 0.40124 0.037057
1703 0.28133 -0.010556 0.07992 0.033444 0.089493 0.33193 0.26107 0.18156 0.4366 0.06085
1704 0.15501 -0.043861 0.066901 0.021761 0.07004 0.30139 0.23672 0.12918 0.45009 0.047553
1705 0.103 -0.032466 0.066471 0.012918 0.074727 0.30271 0.25479 0.15274 0.41501 0.049236
1706 0.080834 -0.018711 0.084692 0.054265 0.066894 0.32021 0.28751 0.15521 0.42358 0.061588
1707 0.076294 0.10122 0.067883 0.016982 0.055261 0.3022 0.35774 0.12661 0.35853 0.019601
1708 0.056075 0.26946 0.15828 0.0050796 0.063348 0.3066 0.36477 0.13645 0.35091 0.023024
1709 0.049896 0.33822 0.18853 0.010587 0.036945 0.30747 0.33964 0.1527 0.3405 0.030777
1710 0.046026 0.44689 0.20884 0.015554 0.051232 0.30219 0.35442 0.16472 0.35424 0.02122
1711 0.052757 0.50035 0.24331 0.048911 0.070009 0.33474 0.30891 0.18233 0.42764 0.039403
1712 0.022508 0.48363 0.19689 0.024308 0.037736 0.28179 0.24546 0.138 0.45054 0.034915
1713 0.012228 0.44467 0.20038 -0.0028848 0.025673 0.23694 0.237 0.14171 0.43111 0.048898
1714 -0.0017509 0.55258 0.18758 0.014902 0.05599 0.25382 0.25405 0.14015 0.40876 0.073081
1715 0.02222 0.61507 0.20442 0.051149 0.059397 0.2569 0.23683 0.12728 0.37989 0.089364
1716 -0.02385 0.62585 0.24112 0.071987 0.048324 0.26149 0.27686 0.11186 0.33176 0.077317
1717 -0.029429 0.60719 0.32714 0.096154 0.035481 0.25204 0.23594 0.11659 0.30403 0.080749
1718 -0.016518 0.66593 0.33707 0.14318 0.037258 0.24142 0.23277 0.12631 0.29086 0.079732
1719 -0.012778 0.69093 0.35906 0.15072 0.025135 0.22853 0.22703 0.13035 0.26699 0.069745
1720 -0.021697 0.71672 0.38298 0.1676 0.033532 0.21513 0.25297 0.12407 0.27298 0.056078
1721 -0.031746 0.71129 0.35376 0.17373 0.039209 0.20583 0.2141 0.12723 0.28558 0.048951
1722 -0.059936 0.76347 0.3506 0.15161 0.0031256 0.18235 0.22901 0.089621 0.25627 0.033423
1723 -0.041055 0.75834 0.38385 0.14325 0.030193 0.23735 0.23452 0.11225 0.25813 0.064976
1724 -0.023124 0.83506 0.47665 0.14776 0.02669 0.209 0.24089 0.15003 0.27003 0.079559
1725 -0.052863 0.79417 0.43616 0.085921 0.025537 0.21473 0.18937 0.1194 0.25429 0.053542
1726 -0.051333 0.7557 0.43721 0.10154 0.033554 0.21218 0.18197 0.1384 0.25276 0.059895
1727 -0.070892 0.78047 0.44827 0.086815 0.0038305 0.209 0.17933 0.12046 0.22966 0.060377
1728 -0.073851 0.80548 0.44153 0.10576 0.012857 0.20302 0.20687 0.14632 0.2281 0.08613
1729 -0.075861 0.78971 0.43973 0.098679 0.011214 0.1652 0.16227 0.10272 0.21955 0.11056
1730 -0.09714 0.73106 0.44571 0.076946 -0.0070786 0.14947 0.15005 0.091592 0.20097 0.080106
1731 -0.064419 0.87775 0.4812 0.092903 0.016628 0.17025 0.16878 0.10717 0.22479 0.12983
1732 -0.084449 0.8229 0.44236 0.08271 -0.00095465 0.15207 0.1511 0.081007 0.21147 0.096192
1733 -0.067668 0.84022 0.45213 0.10896 0.012842 0.15075 0.14187 0.10277 0.22175 0.10906
1734 -0.074097 0.84884 0.4336 0.11342 0.021209 0.1734 0.15294 0.096983 0.1937 0.10875
1735 -0.076447 0.85089 0.48263 0.11449 0.014016 0.20026 0.13972 0.10326 0.22667 0.14463
1736 -0.080316 0.86274 0.46892 0.088799 0.012253 0.18112 0.14699 0.12108 0.19746 0.12971
1737 -0.1065 0.82551 0.43228 0.078286 0.00019022 0.13801 0.12157 0.10826 0.20586 0.10515
1738 -0.094905 0.82549 0.39969 0.078833 -0.0037528 0.17072 0.14688 0.11033 0.19678 0.1037
1739 -0.087564 0.81411 0.30764 0.077 -0.0051958 0.12641 0.11682 0.075126 0.17609 0.11423
1740 -0.10503 0.8671 0.29222 0.071487 0.0042411 0.15256 0.15654 0.10962 0.18913 0.13736
1741 -0.081483 0.73261 0.27972 0.10081 0.010978 0.15933 0.1194 0.11238 0.19011 0.15672
1742 -0.084092 0.62837 0.25053 0.050162 0.010585 0.16544 0.1342 0.088244 0.17868 0.1193
1743 -0.090241 0.56235 0.25985 0.080439 -0.00092794 0.16503 0.10692 0.089936 0.16453 0.11782
1744 -0.091381 0.5519 0.24331 0.085056 -0.002221 0.15844 0.10051 0.1014 0.18234 0.13883
1745 -0.08482 0.52914 0.24747 0.12718 0.007536 0.15931 0.11485 0.11015 0.16474 0.15832
1746 -0.094609 0.51869 0.22574 0.11289 -0.005497 0.1468 0.097402 0.11872 0.16578 0.14177
1747 -0.12894 0.51818 0.22016 0.16133 -0.02394 0.11449 0.12637 0.068887 0.15304 0.12582
1748 -0.075658 0.6085 0.23669 0.22877 0.0042369 0.16011 0.20029 0.10267 0.16428 0.15434
1749 -0.053647 0.63479 0.20323 0.22084 -0.017806 0.1419 0.21639 0.089442 0.1449 0.13071
1750 0.031273 0.63349 0.19052 0.20862 -0.0045291 0.15476 0.28555 0.070695 0.15717 0.13384
1751 0.12369 0.55784 0.17817 0.2204 -9.2159e-05 0.13915 0.2722 0.093387 0.13805 0.107
1752 0.16821 0.48046 0.16075 0.21866 -0.0057552 0.14687 0.23818 0.09367 0.13983 0.11183
1753 0.19647 0.46856 0.17783 0.25305 -0.0028282 0.12024 0.15772 0.079483 0.1267 0.13893
1754 0.12986 0.4344 0.16574 0.24414 -0.0011512 0.12649 0.13337 0.085345 0.11267 0.13299
1755 0.044457 0.40981 0.17024 0.23995 -0.0063943 0.1118 0.13645 0.090168 0.11797 0.12807
1756 -0.010793 0.39169 0.13285 0.2369 -0.0010973 0.12737 0.12402 0.084 0.095184 0.12374
1757 -0.024812 0.37252 0.1315 0.28403 0.0062597 0.12298 0.12612 0.079593 0.1017 0.11238
1758 -0.042081 0.35808 0.11685 0.28464 0.042857 0.10072 0.15275 0.077406 0.10213 0.11667
1759 -0.054351 0.34658 0.11096 0.2419 0.055324 0.099907 0.13597 0.074818 0.097731 0.099737
1760 -0.04945 0.31618 0.10086 0.25807 0.1095 0.10268 0.16134 0.063281 0.083817 0.10445
1761 -0.054719 0.33517 0.13341 0.24844 0.14864 0.13666 0.14381 0.091044 0.10038 0.12284
1762 -0.059498 0.29937 0.092105 0.22886 0.17827 0.079966 0.15953 0.044266 0.073789 0.098826
1763 -0.078618 0.30919 0.10124 0.2483 0.15377 0.11532 0.13233 0.073049 0.10146 0.10475
1764 -0.060337 0.28964 0.077447 0.22307 0.10113 0.091696 0.11574 0.068932 0.09235 0.10001
1765 -0.044936 0.26975 0.067068 0.17761 0.082265 0.10807 0.1068 0.053254 0.075916 0.080714
1766 -0.038906 0.27249 0.068759 0.16462 0.049762 0.082776 0.10338 0.039787 0.084082 0.082047
1767 -0.043295 0.24429 0.07754 0.17491 0.043039 0.10364 0.1023 0.046309 0.082648 0.08565
1768 -0.011314 0.23933 0.065361 0.17474 0.043006 0.070946 0.070675 0.046032 0.081914 0.097243
1769 -0.028424 0.25716 0.044352 0.16795 0.048003 0.086156 0.11173 0.067345 0.06129 0.086815
1770 -0.047263 0.25203 0.083313 0.17597 0.0265 0.11512 0.091495 0.072387 0.097905 0.097718
1771 -0.022742 0.22927 0.073454 0.20561 0.052257 0.11588 0.08321 0.07104 0.088411 0.12407
1772 -0.039542 0.17477 0.053755 0.17709 0.032254 0.088005 0.090445 0.040833 0.066397 0.080434
1773 -0.048881 0.19258 0.030606 0.171 0.039531 0.098745 0.0604 0.043645 0.062823 0.10355
1774 -0.05726 0.18521 0.034977 0.17013 0.017998 0.070255 0.065685 0.044128 0.081849 0.09112
1775 -0.05557 0.16477 0.059768 0.16115 0.021115 0.096835 0.06439 0.053191 0.067875 0.091632
1776 -0.068339 0.16361 0.062848 0.15649 0.0059322 0.097185 0.066545 0.050933 0.06587 0.10225
1777 -0.050328 0.14987 0.040949 0.15602 0.012089 0.087725 0.06275 0.048826 0.064856 0.098018
1778 -0.012678 0.15808 0.04507 0.14897 0.035246 0.082174 0.097216 0.054138 0.047622 0.091371
1779 -0.004037 0.13803 0.051591 0.1813 0.034833 0.099904 0.066811 0.037341 0.061848 0.11333
1780 0.016364 0.1217 0.032252 0.15405 0.01719 0.096394 0.088086 0.036564 0.055524 0.088316
1781 0.12335 0.13763 0.041253 0.15727 0.030537 0.099254 0.076101 0.072046 0.06357 0.093829
1782 0.2226 0.13465 0.029724 0.15589 0.009784 0.097804 0.069926 0.044149 0.052036 0.086992
1783 0.20453 0.11374 0.012675 0.15531 0.011621 0.091374 0.038781 0.051992 0.056891 0.076635
1784 0.2306 0.0956 0.016156 0.14692 -0.00058205 0.072494 0.065006 0.0094643 0.026007 0.070318
1785 0.12222 0.086825 0.009177 0.1436 0.00042492 0.069174 0.030331 0.039567 0.040223 0.08279
1786 0.075498 0.090141 0.019638 0.14037 0.017752 0.079293 0.061766 0.05532 0.047289 0.087383
1787 0.033298 0.082816 0.022909 0.12745 0.0063989 0.091393 0.057111 0.030682 0.032995 0.080376
1788 -0.013751 0.080211 0.03787 0.13446 0.019946 0.070573 0.061337 0.029565 0.039651 0.076349
1789 -0.00023025 0.078387 0.021451 0.12172 0.012503 0.081713 0.057222 0.021417 0.036836 0.082462
1790 -0.01457 0.045202 -0.0064383 0.11095 0.01346 0.064343 0.034877 0.03205 0.021252 0.052575
1791 -0.017369 0.035777 0.0014826 0.11044 -0.0045232 0.066533 0.032852 0.0053828 0.0095482 0.054947
1792 -0.033858 0.041492 -0.0035064 0.12394 0.035714 0.061643 0.054887 0.047605 0.015734 0.07696
1793 -0.033078 0.012098 -0.045925 0.081025 0.1053 0.048433 0.022762 2.8025e-05 -0.0064001 0.034183
1794 0.025963 0.023373 -0.0025645 0.11415 0.18272 0.074552 0.050897 0.040491 0.031116 0.073196
1795 0.12234 0.015768 0.0053764 0.10903 0.2074 0.079522 0.061632 0.022763 0.017782 0.046849
1796 0.2304 0.025223 -0.0024326 0.10245 0.231 0.054512 0.042637 0.023106 0.011317 0.050711
1797 0.27378 0.0094886 0.0005483 0.098233 0.20842 0.052182 0.074032 0.037599 0.031953 0.053294
1798 0.30829 0.026334 0.0053792 0.11445 0.19713 0.057412 0.056158 0.033391 0.025009 0.067067
1799 0.31455 -0.0018408 -0.01975 0.097888 0.13753 0.060042 0.062073 0.024334 0.030625 0.05147
1800 0.29638 -0.030476 -0.043619 0.077135 0.08437 0.032102 0.024218 0.012866 -0.0067392 0.028253
1801 0.26339 0.0066297 0.0038521 0.12634 0.10488 0.062882 0.049073 0.042129 0.030427 0.064735
1802 0.20389 -0.021285 -0.019977 0.114 0.064673 0.080241 0.026528 0.018962 0.025652 0.063168
1803 0.13384 -0.01465 -0.027876 0.1027 0.05716 0.036991 0.040233 0.010754 -0.0047017 0.056261
1804 0.15043 -0.032464 -0.025845 0.11024 0.058957 0.083271 0.074308 0.029767 0.0075242 0.065714
1805 0.17773 -0.0058092 -0.030354 0.1175 0.078384 0.093111 0.081923 0.04124 0.01681 0.076057
1806 0.25228 -0.030664 -0.034753 0.085747 0.081061 0.065651 0.059278 0.0083023 0.012416 0.048519
1807 0.24088 -0.060549 -0.051432 0.073674 0.045408 0.063991 0.044783 -0.00071507 -0.0072883 0.036392
1808 0.38948 -0.044763 -0.038581 0.10963 0.085005 0.073871 0.034879 0.035428 0.0075176 0.071755
1809 0.415 -0.070918 -0.0447 0.081509 0.091782 0.071691 0.011904 0.0057302 0.0085334 0.064928
1810 0.43201 -0.033043 -0.0086494 0.085406 0.17385 0.074341 0.050409 0.045343 0.016329 0.074981
1811 0.41666 -0.071808 -0.039448 0.076213 0.24071 0.04718 0.047544 0.021625 -0.0093549 0.050034
1812 0.40121 -0.068702 -0.034968 0.09662 0.279 0.07068 0.032249 0.0039481 0.017941 0.067066
1813 0.34006 -0.095807 -0.079097 0.056897 0.25272 0.04913 0.044474 0.0038307 -0.033913 0.030309
1814 0.35224 -0.065842 -0.045686 0.062394 0.29395 0.07461 0.042149 0.042063 0.010503 0.055732
1815 0.31176 -0.076517 -0.046555 0.063581 0.26811 0.06662 0.045614 0.027626 0.0027985 0.050075
1816 0.33175 -0.074401 -0.051224 0.064609 0.27281 0.05564 0.039919 0.010239 -0.015606 0.047648
1817 0.37293 -0.083116 -0.058733 0.073566 0.26986 0.05829 0.027155 0.023721 -0.0040998 0.04121
1818 0.42289 -0.10544 -0.074642 0.068433 0.24918 0.03446 0.0477 0.0036439 -0.014494 0.044533
1819 0.53103 -0.10253 -0.085231 0.05687 0.20518 0.035829 0.0010547 -0.0037734 -0.0088981 0.027386
1820 0.49563 -0.0922 -0.06033 0.055767 0.21268 0.047739 0.02044 0.0082292 -0.0079022 0.037009
1821 0.50017 -0.11104 -0.072499 0.053814 0.20251 0.061519 0.033375 -0.0019982 -0.015966 0.036792
1822 0.49566 -0.09539 -0.059118 0.090211 0.19418 0.076769 0.04385 0.0024645 -7.0552e-05 0.050004
1823 0.47973 -0.11698 -0.059767 0.042028 0.18197 0.041909 0.044545 0.017267 -0.019225 0.040247
1824 0.53657 -0.10322 -0.041706 0.074806 0.23818 0.048489 0.03916 0.01375 0.0064211 0.03922
1825 0.45539 -0.12555 -0.058235 0.032773 0.31489 0.024779 0.034355 0.020002 -0.024023 0.030633
1826 0.47277 -0.11808 -0.047184 0.06489 0.35853 0.051609 0.02273 0.013175 0.011463 0.060536
1827 0.49681 -0.11192 -0.063283 0.061607 0.35968 0.042918 0.047576 0.014168 -0.0033613 0.035208
1828 0.52437 -0.10793 -0.060782 0.062474 0.36453 0.041858 0.031791 0.02119 -0.0036055 0.034381
1829 0.60822 -0.13512 -0.058932 0.048471 0.35709 0.064128 0.036966 0.0085729 -0.01016 0.024944
1830 0.59124 -0.15228 -0.10612 0.0076183 0.32973 0.010038 0.023461 -0.040564 -0.031394 -1.3115e-05
1831 0.5407 -0.13956 -0.083 0.040035 0.33817 0.046678 0.035536 0.018098 -0.011028 0.03201
1832 0.6081 -0.12298 -0.059179 0.054822 0.35957 0.055048 0.039721 0.016551 -0.0030021 0.037933
1833 0.56034 -0.13915 -0.079648 0.04671 0.33263 0.033268 0.043386 0.0013035 -0.019016 0.033965
1834 0.50089 -0.13838 -0.085587 0.036757 0.27734 0.033728 0.0058612 0.0062561 -0.02332 0.020458
1835 0.51712 -0.13939 -0.093926 0.038874 0.28894 0.043977 0.0084663 0.016409 -0.020565 0.012281
1836 0.55423 -0.11522 -0.072005 0.046741 0.29315 0.072127 0.041811 0.0057314 -0.0013587 0.033624
1837 0.53619 -0.14399 -0.058924 0.033758 0.2755 0.062947 0.071697 -0.002096 -0.024563 0.025867
1838 0.64519 -0.12305 -0.047433 0.057175 0.29014 0.094067 0.046662 0.034027 0.001073 0.036579
1839 0.64901 -0.12716 -0.062502 0.042382 0.29854 0.090297 0.036407 0.030389 -0.0042011 0.031602
1840 0.61924 -0.14228 -0.076571 0.033399 0.30035 0.054377 0.042622 -9.8087e-05 -0.015365 0.014305
1841 0.61477 -0.13133 -0.04965 0.040887 0.33158 0.085937 0.070447 0.037525 -0.0033895 0.035808
1842 0.55823 -0.1585 -0.072449 0.036844 0.32405 0.058037 0.032702 0.018177 -0.025794 0.037311
1843 0.50184 -0.1287 -0.055318 0.028911 0.31814 0.087606 0.021257 0.01523 -0.0085678 0.025913
1844 0.47506 -0.15174 -0.055847 0.046628 0.31778 0.033846 0.013522 -0.0010875 -0.019442 0.033086
1845 0.42174 -0.15508 -0.080636 0.042555 0.27198 0.050016 0.011427 0.0031351 -0.026796 0.033109
1846 0.43678 -0.15258 -0.066025 0.036282 0.2561 0.049216 0.0062624 -0.0028123 -0.03242 0.026322
1847 0.47747 -0.15381 -0.084845 0.011189 0.23991 0.053516 0.061958 0.0083204 -0.018534 0.010895
1848 0.62302 -0.12417 -0.044594 0.067036 0.25368 0.12126 0.064063 0.037503 0.00058148 0.045647
1849 0.6119 -0.15216 -0.076563 0.018014 0.22113 0.083586 0.063838 0.011916 -0.025993 0.01724
1850 0.61377 -0.15604 -0.070412 0.028421 0.23835 0.10039 0.13385 0.0048983 -0.046007 0.021503
1851 0.57026 -0.15706 -0.070041 0.017518 0.21612 0.10351 0.16761 -0.0055391 -0.029811 0.0032659
1852 0.53982 -0.14213 -0.05035 0.034055 0.25209 0.12083 0.10124 -0.0045165 -0.015035 0.026959
1853 0.54833 -0.12158 -0.059059 0.023232 0.30315 0.15775 0.10647 0.034206 0.0090007 0.031592
1854 0.48629 -0.14781 -0.052348 0.037509 0.29324 0.13854 0.092043 0.016219 0.0019266 0.027844
1855 0.54414 -0.16982 -0.066147 0.011216 0.30096 0.089945 0.044878 -0.019269 -0.022788 0.016777
1856 0.62678 -0.17404 -0.097936 0.022603 0.27527 0.078115 0.061073 -0.00015591 -0.023042 0.01965
1857 0.65062 -0.16103 -0.076485 0.020931 0.23724 0.099685 0.076569 0.0032667 -0.014746 0.018833
1858 0.62385 -0.16012 -0.059284 0.043558 0.23157 0.11246 0.10693 0.0048794 -0.01468 0.035376
1859 0.60854 -0.16701 -0.061903 0.021095 0.21773 0.10429 0.11786 0.030892 -0.0062742 0.026448
1860 0.51698 -0.14844 -0.050872 0.023862 0.20227 0.094644 0.13548 0.044365 -0.017068 0.021871
1861 0.527 -0.14285 0.076509 0.037169 0.20222 0.1346 0.13968 0.086257 -0.0072825 0.029694
1862 0.45197 -0.17179 0.08689 0.032266 0.1779 0.079854 0.1772 0.04959 -0.019267 0.017007
1863 0.43601 -0.16922 0.098341 0.0066532 0.18654 0.079834 0.16556 0.058293 -0.027191 0.0052096
1864 0.42351 -0.15696 0.13967 0.04102 0.195 0.11935 0.22846 0.072345 0.011975 0.026602
1865 0.40224 -0.17712 0.087152 0.028217 0.17869 0.076194 0.12795 0.041128 -0.021089 0.018545
1866 0.40725 -0.17609 0.089873 0.014355 0.1704 0.076704 0.080264 0.0331 -0.010593 0.036248
1867 0.47022 -0.14995 0.079204 0.0073717 0.17377 0.067744 0.09401 0.017143 -0.033857 0.020181
1868 0.54965 -0.17761 0.056895 0.0044188 0.16291 0.056353 0.081145 0.014576 -0.043022 0.0097137
1869 0.55481 -0.16193 0.059806 0.026276 0.16918 0.071513 0.07088 0.024858 -0.023506 0.024166
1870 0.54938 -0.14637 0.087257 0.034373 0.15416 0.066903 0.058255 0.031031 -0.03151 0.033359
1871 0.44992 0.022358 0.084868 0.0086302 0.13998 0.062053 0.06697 0.020604 -0.010544 0.031442
1872 0.37448 0.091964 0.11606 0.017717 0.13199 0.044073 0.066225 0.0040763 -0.038258 0.0037949
1873 0.27373 0.12802 0.13602 0.0089444 0.14836 0.049573 0.0642 0.054099 -0.019442 0.012128
1874 0.22969 0.1659 0.1257 0.036472 0.133 0.050903 0.070925 0.011052 -0.014016 0.015351
1875 0.23226 0.19089 0.1105 0.013869 0.12987 0.064253 0.06676 0.045684 -0.023841 0.032213
1876 0.20253 0.074475 0.12424 0.015346 0.12761 0.054362 0.066295 0.025347 -0.030275 0.026946
1877 0.17989 -0.02804 0.11843 0.0094029 0.10228 0.039822 0.063341 0.023469 -0.042699 0.035769
1878 0.17483 -0.025645 0.11777 0.01131 0.12529 0.056212 0.067266 0.035472 -0.025233 0.028012
1879 0.17595 -0.039679 0.1192 0.020037 0.13384 0.068932 0.080651 0.022055 -0.025727 0.039325
1880 0.15364 -0.063484 0.097057 0.0038143 0.083067 0.049622 0.059246 -0.0011827 -0.033221 0.011177
1881 0.11629 -0.061069 0.18559 0.019971 0.095804 0.032702 0.062991 0.02071 -0.023066 0.01702
1882 0.12685 -0.072424 0.22693 0.016019 0.10087 0.038032 0.080186 0.00039262 -0.02957 0.019473
1883 0.11543 -0.071948 0.23681 -5.4354e-05 0.092978 0.046292 0.091751 0.0023153 -0.051794 0.0050658
1884 0.12054 -0.043993 0.23428 0.030523 0.11171 0.068561 0.18394 0.047828 -0.009918 0.034329
1885 0.12949 0.068872 0.19817 0.0022599 0.084072 0.041651 0.1848 0.028171 -0.036422 0.0081914
1886 0.079875 0.23365 0.23789 0.058587 0.096289 0.074781 0.21679 0.042993 0.0033637 0.041464
1887 0.089846 0.27839 0.19685 0.011434 0.099276 0.071551 0.14324 0.058926 0.0066595 0.030177
1888 0.085987 0.31752 0.16177 -0.0098388 0.083263 0.036051 0.15029 0.033378 -0.0063346 0.0056898
1889 0.064797 0.29582 0.197 0.025548 0.07668 0.047981 0.11827 0.026631 -0.010289 0.010053
1890 0.077138 0.31297 0.16766 0.016015 0.083027 0.025751 0.10728 0.044424 -0.013703 0.021655
1891 0.066719 0.3028 0.16131 0.0026826 0.070004 0.040991 0.11381 0.031126 -0.010047 0.014188
1892 0.039299 0.30467 0.16156 -0.0061803 0.043951 0.01909 0.062957 0.007329 -0.028461 0.0045811
1893 0.05525 0.38361 0.18515 0.026537 0.050608 0.0537 0.072542 0.038752 -0.0033254 0.017384
1894 0.035681 0.38729 0.20292 0.006524 0.055625 0.03512 0.072977 0.0031743 -0.02722 0.0052067
1895 0.052931 0.43426 0.20842 -0.0023589 0.082862 0.049 0.11647 0.024037 -0.014864 0.0062895
1896 0.00084204 0.42029 0.18088 0.024498 0.044729 0.0361 0.045008 0.02157 -0.012688 0.014062
1897 -0.016727 0.40169 0.18004 0.0015453 0.060756 0.03934 0.059123 0.010892 -0.023322 0.0032751
1898 -0.032307 0.47686 0.24525 0.0083725 0.048033 0.04429 0.072158 0.035375 -0.0058661 0.018778
1899 0.022254 0.57297 0.3391 0.03285 0.06101 0.06418 0.10155 0.069177 0.0017597 0.035361
1900 0.0081747 0.46982 0.30968 0.0020067 0.036207 0.052759 0.078738 0.04347 -0.011104 0.015864
1901 -0.0058446 0.57237 0.31557 0.020184 0.044904 0.034649 0.075183 0.017613 -0.010359 0.024956
1902 -0.028274 0.48181 0.30764 0.020891 0.026321 0.021399 0.059148 0.024735 -0.017343 0.030899
1903 -0.047103 0.49582 0.30677 0.0082881 0.018038 0.038229 0.076753 0.023328 -0.020287 0.015232
1904 -0.043173 0.51528 0.26847 0.0073752 0.035835 0.016759 0.049578 0.037091 -0.015241 0.021285
1905 -0.028802 0.58591 0.24262 0.0051423 0.034612 0.020279 0.043163 0.042083 -0.016895 0.017318
1906 -0.0038312 0.59651 0.25138 -0.0013606 0.061079 0.066569 0.081279 0.032606 0.0092606 0.01421
1907 -0.039311 0.5354 0.28678 0.018217 0.043196 0.029989 0.058794 0.041179 0.031876 0.026473
1908 -0.05269 0.49826 0.34565 -0.010936 0.029443 0.047949 0.074919 0.024651 0.0028923 0.012776
1909 -0.061749 0.50561 0.34808 -0.0062292 0.02747 0.032598 0.050354 0.018874 0.12821 0.013679
1910 -0.030089 0.50453 0.35294 0.010248 0.027907 0.049118 0.039299 0.061936 0.151 0.021932
1911 -0.060078 0.45768 0.31577 -0.011675 0.0041735 0.0012481 0.035044 0.046269 0.14676 -6.5536e-05
1912 -0.052997 0.50229 0.3134 0.0098521 0.01071 0.046768 -0.0010509 0.086862 0.14886 0.023987
1913 -0.081486 0.54385 0.27618 0.00061926 0.016707 0.045718 0.055034 0.074494 0.095092 0.0049701
1914 -0.091846 0.55624 0.26344 0.0014964 0.0021144 0.019988 0.0079393 0.088947 0.023007 0.010333
1915 -0.090755 0.50188 0.27111 -0.0080265 0.016321 0.023938 0.023024 0.06516 0.0063033 0.0037357
1916 -0.095974 0.45543 0.27274 0.019771 0.0066184 0.026758 -0.0055805 0.062812 0.037229 0.012859
1917 -0.092244 0.43126 0.2925 -0.0069423 0.0070853 0.0027074 0.018265 0.052955 0.00019495 0.011931
1918 -0.11337 0.35685 0.34706 -0.022865 0.0040723 0.0026873 0.01772 0.039968 0.0039408 -0.014066
1919 -0.074542 0.41039 0.42264 0.018462 0.0057693 0.040497 0.049895 0.06797 0.043617 0.020287
1920 -0.11504 0.38756 0.38043 0.018179 0.0039463 0.051027 0.01592 0.076643 0.039072 0.03591
1921 -0.11468 0.41828 0.34242 -0.0059638 -0.0050868 0.028737 0.017225 0.063795 0.037348 0.0030326
1922 -0.11078 0.50273 0.36111 0.025843 0.0047802 0.028637 0.02542 0.063908 0.075964 0.024515
1923 -0.08761 0.55733 0.31376 0.03298 0.0097572 0.038607 0.022805 0.076171 0.17018 0.022948
1924 -0.11451 0.48816 0.24125 -0.017662 -0.019246 0.022867 -0.02279 0.060773 0.20381 0.008161
1925 -0.1163 0.3806 0.21253 0.011405 -0.016229 0.042146 0.0096555 0.094716 0.21173 0.022034
1926 -0.13273 0.31405 0.17526 -0.011388 -0.027622 -0.0064837 -0.0028994 0.052569 0.18682 -0.0076834
1927 -0.1434 0.30118 0.20692 0.030949 -0.010835 0.065466 0.049976 0.069351 0.14277 0.016959
1928 -0.12444 0.28158 0.19987 0.015226 0.002502 0.044596 0.14137 0.084314 0.089779 0.012152
1929 -0.1474 0.26098 0.18988 0.017733 -0.014591 0.057876 0.13717 0.089357 0.083665 0.015485
1930 -0.11288 0.27767 0.23598 0.03998 -0.010024 0.056806 0.16436 0.11616 0.092801 0.047528
1931 -0.14352 0.25558 0.3178 0.018467 -0.020067 0.052576 0.11685 0.081312 0.084267 0.026681
1932 -0.1384 0.23855 0.33392 0.0036946 -0.03353 0.050236 0.10038 0.072694 0.057033 0.022913
1933 -0.15549 0.20658 0.29654 0.0017017 -0.017653 0.015275 0.047606 0.066247 0.053859 -0.011494
1934 -0.13538 0.19227 0.2505 0.011809 -0.033116 0.025955 0.051621 0.07755 0.089624 -0.0081509
1935 -0.12251 0.2131 0.24116 0.029916 -0.0092491 0.070925 0.080776 0.099572 0.18348 0.028082
1936 -0.12305 0.20351 0.19379 0.020983 -0.0069722 0.056265 0.030762 0.086665 0.24623 0.0093447
1937 -0.1336 0.13539 0.15244 -0.0061198 -0.027125 0.045845 0.034987 0.072218 0.24819 0.0045175
1938 -0.12297 0.15515 0.14755 0.0027673 -0.0060782 0.049005 0.056792 0.06968 0.27926 0.0029403
1939 -0.099159 0.18753 0.14664 0.015464 -0.0061912 0.042985 0.059507 0.12715 0.31447 0.027743
1940 -0.064418 0.15516 0.13199 0.017112 0.0043757 0.064705 0.060702 0.11145 0.25193 -0.0071741
1941 -0.072918 0.12304 0.12178 -0.0073214 -0.037707 0.053124 0.077187 0.10501 0.17125 -0.0067212
1942 -0.026387 0.12881 0.13474 0.025816 -0.01953 0.072544 0.14725 0.097921 0.15276 0.017432
1943 -0.0065562 0.12416 0.1543 0.014163 -0.021393 0.080994 0.17252 0.081553 0.12873 0.017504
1944 -0.032376 0.13017 0.12562 0.03276 0.0042136 0.077684 0.17473 0.074286 0.11899 0.027277
1945 -0.094195 0.1117 0.098978 0.028387 -0.015029 0.071154 0.17742 0.10587 0.11565 0.00648
1946 -0.11256 0.081033 0.11433 0.0080942 -0.019272 0.054004 0.12128 0.067761 0.1096 0.0039928
1947 -0.12213 0.079819 0.1193 0.013811 -0.014245 0.075594 0.10438 0.092814 0.1372 0.021866
1948 -0.080253 0.060894 0.11641 0.016468 -0.013568 0.038624 0.086993 0.075977 0.14122 0.00081842
1949 -0.13822 0.038469 0.11043 0.018856 -0.041972 0.046343 0.064228 0.072199 0.20571 0.0033112
1950 -0.11502 0.077145 0.11912 0.024233 -0.018215 0.074043 0.10874 0.10493 0.32241 0.023644
1951 -0.1215 0.04787 0.069384 0.0011698 -0.023228 0.039293 0.10844 0.1121 0.31006 -0.0041432
1952 -0.07855 0.033645 0.081725 0.016457 -0.036701 0.030233 0.11017 0.097987 0.27993 -0.0050803
1953 -0.10816 0.03203 0.065825 0.015054 -0.028314 0.066933 0.14625 0.12057 0.319 0.0057425
1954 -0.089519 0.041376 0.084596 0.032931 -0.0054567 0.095613 0.23814 0.11968 0.34013 0.039955
1955 -0.10188 0.0070708 0.059757 0.024358 -0.02133 0.050433 0.21201 0.093045 0.2779 0.023088
1956 -0.11205 0.020156 0.065648 0.019455 -0.032183 0.037513 0.20744 0.077058 0.20949 0.048941
1957 -0.10206 0.0017314 0.053209 0.033983 -0.017176 0.053522 0.20857 0.10127 0.19824 0.051074
1958 -0.11478 -0.022733 0.06341 0.00058969 -0.034199 0.047802 0.18674 0.070133 0.14718 0.051427
1959 -0.10492 0.00061191 0.046351 0.024477 -0.032452 0.039562 0.19327 0.085176 0.16079 0.056379
1960 -0.10461 -0.015773 0.067652 0.039184 -0.027145 0.020792 0.17976 0.070158 0.157 0.056072
1961 -0.11204 -0.0054876 0.043253 0.068891 -0.032388 0.037472 0.20689 0.095221 0.15022 0.056135
1962 -0.1072 -0.026592 0.046024 0.11169 -0.037881 0.050782 0.22692 0.087923 0.16195 0.046228
1963 -0.080193 -0.030047 0.046195 0.13135 -0.022824 0.046202 0.25931 0.085756 0.20384 0.031401
1964 -0.12257 -0.056832 0.011526 0.11716 -0.050167 0.018592 0.17369 0.046639 0.27119 0.038593
1965 -0.096861 -0.036346 0.040717 0.15633 -0.01391 0.053572 0.23251 0.1016 0.34521 0.068956
1966 -0.11413 -0.054321 0.030058 0.11849 -0.038413 0.040261 0.18916 0.074534 0.31251 0.052189
1967 -0.1148 -0.044856 -0.0063813 0.078314 -0.039106 0.018791 0.19354 0.089327 0.26727 0.054782
1968 -0.11987 -0.054981 0.01983 0.063841 -0.023619 0.030051 0.19976 0.098819 0.23094 0.069415
1969 -0.12705 -0.071725 -0.040429 0.062698 -0.040752 0.047851 0.18886 0.084522 0.15935 0.066967
1970 -0.10447 -0.06753 0.036632 0.055545 -0.034845 0.059301 0.18231 0.080915 0.14806 0.06647
1971 -0.10759 -0.087925 -0.013588 0.077292 -0.040358 0.10023 0.17434 0.082337 0.16412 0.067683
1972 -0.1062 -0.06491 -0.0061766 0.076229 -0.034271 0.087221 0.1793 0.08885 0.15923 0.051116
1973 -0.10968 -0.089074 -0.025856 0.042016 -0.032584 0.12101 0.16947 0.082592 0.14464 0.047659
1974 -0.12942 -0.083409 -0.0052147 0.067834 -0.051247 0.10074 0.13485 0.090925 0.14392 0.072021
1975 -0.058375 -0.065444 0.0032963 0.089131 -0.02199 0.1237 0.14899 0.14276 0.1811 0.10558
1976 -0.061504 -0.079739 -0.020433 0.047398 -0.026593 0.10325 0.2014 0.09271 0.16344 0.084207
1977 -0.040613 -0.098713 -0.036222 0.064135 -0.048666 0.08156 0.11029 0.081323 0.15733 0.08601
1978 -0.035893 -0.096618 -0.039771 0.057862 -0.035219 0.0717 0.17688 0.090656 0.15785 0.10482
1979 -0.047292 -0.11737 -0.03393 0.044139 -0.032202 0.08959 0.17139 0.056988 0.12494 0.060686
1980 -0.076431 -0.11341 -0.024129 0.083046 -0.027495 0.13583 0.1802 0.079421 0.11868 0.10688
1981 -0.10551 -0.10163 -0.013278 0.041653 -0.032048 0.12891 0.14424 0.074554 0.12901 0.068731
1982 -0.09699 -0.10445 -0.031907 0.052051 -0.025621 0.1786 0.15314 0.077786 0.1324 0.092684
1983 -0.10156 -0.11123 -0.033666 0.049258 -0.032334 0.14547 0.1268 0.059699 0.10781 0.069017
1984 -0.096319 -0.12445 -0.047355 0.041775 -0.044277 0.15526 0.12933 0.069831 0.11133 0.07864
1985 -0.10867 -0.1271 -0.036464 0.046382 -0.03225 0.13886 0.15477 0.045604 0.12645 0.085012
1986 -0.12357 -0.11127 -0.041343 0.025839 -0.045884 0.16483 0.12715 0.069247 0.10774 0.085285
1987 -0.13661 -0.12928 -0.047772 0.034846 -0.059177 0.16838 0.11273 0.048289 0.093574 0.094868
1988 -0.074976 -0.12357 -0.052341 0.045213 -0.04082 0.18239 0.14831 0.055692 0.09608 0.083161
1989 -0.087675 -0.13928 -0.044551 0.06174 -0.049893 0.18306 0.13551 0.057235 0.10135 0.090754
1990 -0.075914 -0.13416 -0.04763 0.045528 -0.053786 0.15315 0.10492 0.047487 0.091452 0.047106
1991 -0.10521 -0.14546 -0.032499 0.011705 -0.040109 0.15737 0.089062 0.04701 0.086758 0.052519
1992 -0.085563 -0.16236 -0.058998 0.042412 -0.061332 0.15843 0.089317 0.035803 0.069244 0.044972
1993 -0.052802 -0.12249 -0.047137 0.050809 -0.057735 0.18944 0.10106 0.056755 0.088799 0.059885
1994 -0.029232 -0.14325 -0.053266 0.053226 -0.041998 0.18579 0.10031 0.046988 0.078795 0.071188
1995 0.037919 -0.14043 -0.040955 0.060493 -0.030391 0.21336 0.13473 0.06425 0.096791 0.07293
1996 0.06903 -0.17231 -0.071014 0.04788 -0.055294 0.18951 0.10686 0.021173 0.071237 0.054303
1997 0.03704 -0.14769 -0.059273 0.043107 -0.041607 0.18264 0.088973 0.051796 0.055023 0.070176
1998 -0.015139 -0.14717 -0.053502 0.058255 -0.04167 0.1984 0.1144 0.050508 0.065859 0.068989
1999 -0.060248 -0.16789 -0.053801 0.055922 -0.048633 0.19739 0.10708 0.023101 0.045164 0.065512
2000 -0.055608 -0.16448 -0.06794 0.061219 -0.049806 0.18901 0.096668 0.028174 0.05712 0.064675
2001 -0.061867 -0.1269 -0.039039 0.069886 -0.033039 0.22354 0.12137 0.076306 0.098956 0.081857
2002 -0.087366 -0.18144 -0.087638 0.043883 -0.061202 0.19428 0.076788 0.019669 0.048292 0.05036
2003 -0.045976 -0.15882 -0.060957 0.07276 -0.028805 0.19267 0.15326 0.042822 0.071538 0.084223
2004 -0.063325 -0.16443 -0.071236 0.058577 -0.024748 0.17944 0.070168 0.026434 0.046504 0.076396
2005 -0.076064 -0.1755 -0.083835 0.048564 -0.050771 0.18011 0.075174 0.0065668 0.02844 0.045319
2006 -0.058754 -0.17952 -0.068264 0.050171 -0.053404 0.18402 0.10346 0.024049 0.054465 0.049271
2007 -0.032643 -0.16465 -0.088424 0.048209 -0.037937 0.18076 0.095214 0.0036021 0.045361 0.062534
2008 -0.049402 -0.1617 -0.053043 0.081416 -0.04363 0.23281 0.040969 0.046925 0.037427 0.073607
2009 -0.0032016 -0.18253 -0.088842 0.067473 -0.046023 0.20022 0.075084 0.022257 0.022253 0.0598
2010 -0.049601 -0.17175 -0.079851 0.04631 -0.042956 0.22515 0.073009 0.02823 0.027599 0.043633
2011 -0.0088603 -0.17391 -0.08516 0.084057 -0.045899 0.20596 0.1049 0.030343 0.045585 0.061535
2012 -0.05394 -0.1735 -0.091799 0.074384 -0.055012 0.19883 0.087789 0.015365 0.04243 0.040928
2013 -0.055499 -0.1561 -0.092458 0.1432 -0.043355 0.19372 0.11475 0.022338 0.024986 0.046621
2014 -0.054298 -0.19341 -0.1144 0.15527 -0.063758 0.16129 0.077089 0.0089406 0.028052 0.030244
2015 -0.039078 -0.17646 -0.082656 0.17045 -0.044111 0.18803 0.096305 0.040853 0.025608 0.051587
2016 -0.017287 -0.18539 -0.086785 0.14201 -0.044764 0.17656 0.06588 0.034466 0.012584 0.035439
2017 -0.030176 -0.19535 -0.10447 0.17213 -0.052397 0.17138 0.068535 0.029868 0.0376 0.040782
2018 -0.043476 -0.18795 -0.093953 0.1456 -0.05589 0.17397 0.08932 0.019641 0.018756 0.038535
2019 -0.019035 -0.17575 -0.087732 0.12629 -0.014493 0.16515 0.088125 0.026044 0.033541 0.053158
2020 0.011276 -0.1781 -0.077091 0.086521 -0.035366 0.16187 0.07515 0.033666 0.036157 0.041391
2021 -0.010484 -0.15945 -0.06224 0.10174 -0.037729 0.16425 0.057405 0.049359 0.047273 0.054384
2022 0.046377 -0.18315 -0.10427 0.077805 -0.041162 0.14551 0.03455 0.013302 0.031769 0.043146
2023 0.10657 -0.20836 -0.10474 0.053043 -0.050396 0.13282 0.010395 0.0084743 0.0085248 0.030229
2024 0.13861 -0.2202 -0.12434 0.05603 -0.025479 0.12057 0.04248 -0.019213 -0.0099394 2.1949e-05
2025 0.16914 -0.20353 -0.11779 0.056137 0.028178 0.12058 0.038466 0.0028796 -0.011514 0.027375
2026 0.15615 -0.18786 -0.097876 0.099594 0.076055 0.14291 0.068691 0.037772 0.017852 0.044338
2027 0.12966 -0.18848 -0.10839 0.091421 0.097682 0.13923 0.059306 0.027635 0.025068 0.04687
2028 0.050121 -0.2005 -0.13256 0.1536 0.090379 0.15514 0.049481 0.016017 0.009684 0.035253
2029 0.028852 -0.20438 -0.085373 0.17616 0.1257 0.11789 0.065886 -0.0083599 -0.0060501 0.038396
2030 0.031633 -0.17625 -0.068722 0.19386 0.10493 0.12083 0.068241 0.035583 0.024016 0.059799
2031 0.016233 -0.19377 -0.11906 0.18208 0.05443 0.14017 0.088366 -0.0019646 0.013242 0.044982
2032 -0.0028861 -0.2022 -0.08267 0.18745 0.0053372 0.081243 0.014081 0.016308 -0.012323 0.028914
2033 0.091815 -0.17992 -0.080179 0.16452 0.0084342 0.11539 0.034846 0.023741 0.0034733 0.042777
2034 0.13548 -0.18094 -0.091168 0.17142 0.022171 0.13314 0.026861 0.046803 0.042899 0.04773
2035 0.20199 -0.15781 -0.092527 0.15695 0.0095282 0.11618 0.057507 -0.0042041 -0.0035151 0.040903
2036 0.25866 -0.17127 -0.090126 0.15049 -0.0023349 0.10918 0.020762 0.019269 0.0058908 0.041556
2037 0.2706 -0.20003 -0.093225 0.14604 0.012332 0.12544 0.043577 0.0074912 -0.0031234 0.035978
2038 0.25 -0.18919 -0.11147 0.15868 -0.016171 0.11672 0.036242 0.020464 -0.014028 0.025461
2039 0.2616 -0.17816 -0.088473 0.17525 -0.005974 0.099892 0.035807 0.017106 0.0060083 0.056474
2040 0.24559 -0.18524 -0.10453 0.13675 -0.005837 0.10175 0.0011921 -0.0021309 -0.017286 0.019897
2041 0.23818 -0.1775 -0.098141 0.13919 0.00904 0.1276 0.055447 0.034142 0.01536 0.04034
2042 0.21273 -0.21077 -0.11402 0.11091 0.003027 0.096762 -0.022368 0.00093437 -0.019044 0.027093
2043 0.1811 -0.20135 -0.08123 0.093385 0.0080939 0.1036 0.032237 0.009557 0.0019217 0.013605
2044 0.19768 0.04473 -0.065149 0.109 0.027071 0.11164 0.0092425 0.02925 0.011858 0.041008
2045 0.20302 0.12605 -0.070118 0.10979 0.098318 0.11991 0.060588 0.031752 0.012153 0.028871
2046 0.20583 0.18943 -0.048827 0.11441 0.14075 0.086672 0.059753 0.020865 0.0043493 0.028274
2047 0.21868 0.20515 -0.057986 0.10215 0.14073 0.061081 0.0047278 -0.0027425 -0.011995 0.028727
2048 0.34336 0.099041 -0.037035 0.094271 0.16919 0.15986 0.044463 0.01405 -0.012629 0.027309
2049 0.40967 0.010406 -0.041234 0.10912 0.17301 0.12268 0.033258 0.031953 -0.0072532 0.041472
2050 0.41786 -0.049939 -0.003313 0.12358 0.20373 0.13442 0.092193 0.029375 0.0019327 0.050495
2051 0.41145 -0.054244 -0.011202 0.12829 0.22029 0.13575 0.091638 0.072338 -0.0078215 0.036108
2052 0.36269 -0.089408 -0.036411 0.094609 0.21323 0.10083 0.081623 0.0088007 -0.0052456 0.025261
2053 0.36954 -0.094743 -0.05247 0.079536 0.20695 0.11048 0.041038 0.013023 0.0016402 0.026853
2054 0.36012 -0.079168 -0.0009992 0.085873 0.24777 0.10238 0.046114 0.015836 -0.013964 0.033866
2055 0.3377 -0.094102 -0.016208 0.10682 0.25768 0.11219 0.060089 0.016829 -0.038898 0.016299
2056 0.35641 -0.10716 -0.032687 0.11055 0.25838 0.07672 0.073584 0.018041 -0.011722 0.026882
2057 0.36131 -0.13759 -0.021246 0.11135 0.2719 0.08213 0.040289 0.018074 -0.017086 0.027605
2058 0.42726 -0.10829 -0.027405 0.095022 0.25602 0.07161 0.035374 -0.0026135 -0.016451 0.014667
2059 0.47992 -0.098151 -0.0041645 0.092819 0.27205 0.08735 0.032129 0.041169 0.0021453 0.0383
2060 0.43673 -0.10693 -0.0016235 0.088226 0.2774 0.07682 0.013014 -0.0024682 -0.030329 0.0081231
2061 0.46231 -0.098251 -0.016663 0.090733 0.2977 0.08672 0.027109 -0.0039156 -0.022213 0.026846
2062 0.46114 0.096004 0.0097684 0.09173 0.29933 0.13487 0.025954 0.034527 -0.0040772 0.031549
2063 0.48531 0.23923 -0.00028071 0.10004 0.29886 0.10299 0.088479 0.01652 -0.014061 0.019292
2064 0.47309 0.27447 0.0152 0.099324 0.31746 0.12425 0.096785 0.048322 -0.015015 0.046084
2065 0.52001 0.32545 0.014481 0.079152 0.32704 0.10373 0.10285 0.041115 -0.01095 0.026097
2066 0.51026 0.23074 -0.024208 0.073339 0.31074 0.087399 0.088895 -0.0094024 -0.040594 0.01385
2067 0.49183 0.19294 0.024373 0.10854 0.33119 0.099999 0.09931 0.04645 0.016722 0.041853
2068 0.48922 0.060296 0.046974 0.081043 0.3371 0.092639 0.054265 -0.0034271 -0.030872 0.018876
2069 0.48864 0.029041 0.073985 0.06781 0.33483 0.090099 0.09949 0.026586 -0.019956 0.025238
2070 0.52743 0.018767 0.084576 0.078697 0.35355 0.10477 0.078815 0.020898 -0.01385 0.013511
2071 0.52616 0.0078518 0.15088 0.092644 0.37392 0.1173 0.0539 0.026971 -0.00078455 0.033244
2072 0.49427 0.0032371 0.20045 0.078141 0.33262 0.072128 0.031575 0.019703 -0.020649 0.023757
2073 0.51286 -0.019218 0.19338 0.069239 0.34901 0.093818 0.056 0.029166 -0.015173 0.01479
2074 0.50303 0.014798 0.2429 0.073036 0.36191 0.086428 0.067076 0.035159 0.006383 0.029162
2075 0.51928 0.16173 0.19566 0.076013 0.34533 0.10297 0.055051 0.023401 -0.016421 0.024285
2076 0.50615 0.31141 0.10804 0.05919 0.31244 0.066238 0.028676 0.019814 -0.044395 0.015188
2077 0.53209 0.3974 0.078853 0.046297 0.3166 0.081048 0.034401 0.0020566 -0.017599 0.027821
2078 0.53973 0.42198 0.046023 0.059814 0.35212 0.086138 0.072196 0.013139 -0.031074 0.021274
2079 0.49809 0.41684 0.034594 0.045941 0.30472 0.11334 0.11389 0.013532 -0.015928 0.0067165
2080 0.5296 0.4621 0.066275 0.059328 0.31322 0.11768 0.085896 0.0076145 -0.018172 0.025779
2081 0.5109 0.48488 0.052346 0.057046 0.29003 0.1108 0.10257 0.0076672 -0.019446 0.024672
2082 0.50287 0.53505 0.051057 0.046483 0.26265 0.10753 0.12324 0.0015498 -0.01868 0.012125
2083 0.49255 0.58047 0.054708 0.04667 0.24538 0.098047 0.068181 -0.012148 -0.018954 0.018998
2084 0.45136 0.58235 0.033559 0.026157 0.231 0.066417 0.065577 -0.015085 -0.030289 -0.010679
2085 0.47505 0.59236 0.02985 0.027624 0.24097 0.090487 0.082792 0.014228 -0.040113 -0.00090666
2086 0.46654 0.5877 0.051251 0.039931 0.25149 0.1073 0.035627 0.0014003 -0.023607 0.018186
2087 0.46529 0.64306 0.018242 0.0056582 0.20937 0.066137 0.062482 0.001863 -0.045751 -0.003011
2088 0.52334 0.63381 0.023413 0.022625 0.25483 0.056016 0.045877 -0.012554 -0.057195 0.012512
2089 0.50576 0.65807 0.073214 0.038792 0.27084 0.11056 0.080242 0.028208 -0.014059 0.010785
2090 0.48756 0.6369 0.042525 0.03687 0.28706 0.10485 0.064257 -0.017899 -0.047823 0.0016674
2091 0.46139 0.67867 0.073886 0.049457 0.27734 0.076816 0.078252 0.017634 -0.030958 0.01811
2092 0.50055 0.64252 0.091387 0.028664 0.2782 0.11547 0.068537 0.022606 -0.0056018 0.019783
2093 0.43666 0.65221 0.12221 0.022221 0.28103 0.1004 0.088312 0.010749 -0.016156 0.0059958
2094 0.40683 0.69967 0.1436 0.044968 0.25849 0.085676 0.10825 0.040131 -0.00069006 0.032209
2095 0.39138 0.74305 0.21389 0.034485 0.27478 0.12922 0.085963 0.036034 -0.010994 0.028581
2096 0.33423 0.68696 0.18766 0.023392 0.22109 0.079395 0.065428 0.0042267 -0.033178 0.013594
2097 0.37303 0.71111 0.20051 -0.013941 0.20161 0.086765 0.039603 -0.0091607 -0.042903 0.0032671
2098 0.49777 0.65789 0.18086 0.0029166 0.19123 0.059415 0.064468 0.002902 -0.043317 -0.00078014
2099 0.51326 0.71946 0.1624 0.017504 0.21287 0.090345 0.080863 0.0065546 -0.024601 0.013673
2100 0.44858 0.667 0.10355 0.0058708 0.18045 0.084125 0.032528 -0.0073828 -0.058495 0.0044555
2101 0.46457 0.72864 0.11078 0.018488 0.20606 0.085105 0.058993 0.03118 0.0037509 0.034888
2102 0.37632 0.64168 0.093976 0.040965 0.219 0.078015 0.1146 0.023383 -0.030153 0.024781
2103 0.29949 0.63843 0.070207 0.042422 0.19715 0.087155 0.17571 0.032015 -0.016787 0.0050839
2104 0.21648 0.53473 0.042988 0.029389 0.1791 0.062484 0.10934 0.022578 -0.035612 0.024667
2105 0.20196 0.47032 0.044629 0.019786 0.17857 0.071424 0.10881 0.0016904 -0.026416 0.02319
2106 0.2108 0.43971 0.02255 -0.020076 0.16436 0.042704 0.11663 -0.024647 -0.05454 -0.020668
2107 0.16189 0.468 0.036921 -0.0063794 0.13834 0.042014 0.097804 -0.014604 -0.062814 -0.0031949
2108 0.16908 0.65809 0.060112 0.024328 0.16155 0.036794 0.084889 0.0021283 -0.040818 0.022908
2109 0.18319 0.67283 0.096203 0.018745 0.13028 0.010154 0.043034 -0.003599 -0.066222 0.018321
2110 0.23166 0.63465 0.16281 0.001082 0.13596 0.049614 0.062849 -0.0060064 -0.038186 0.019604
2111 0.3069 0.60996 0.23846 0.027069 0.19101 0.078314 0.10672 0.040286 -0.021451 0.071096
2112 0.26992 0.47577 0.21252 0.019836 0.12355 0.048933 0.073539 0.0062889 -0.061625 0.051599
2113 0.28104 0.39905 0.23903 0.023973 0.12805 0.067803 0.064025 0.0032915 -0.045139 0.039232
2114 0.20811 0.35849 0.22853 0.01632 0.14047 0.050913 0.06026 0.0025142 -0.029413 0.0056648
2115 0.17893 0.37952 0.18837 0.011918 0.12481 0.062033 0.060775 -0.016053 -0.060617 0.020768
2116 0.15666 0.37906 0.1738 0.032585 0.11807 0.052223 0.06103 0.012949 -0.039461 0.04049
2117 0.11578 0.32791 0.18746 -0.0071881 0.10672 0.027283 0.047905 0.0011021 -0.049786 0.037093
2118 0.11316 0.31951 0.21691 0.008989 0.11424 0.043113 0.06027 -0.0010353 -0.05426 0.054406
2119 0.097213 0.3173 0.28587 0.015596 0.10277 0.067363 0.041385 0.0083473 -0.028364 0.044649
2120 0.1329 0.31544 0.30214 0.025683 0.10188 0.052773 0.03405 0.02464 -0.021578 0.065602
2121 0.096154 0.29653 0.3151 0.02373 0.11173 0.067102 0.041305 0.035933 -0.024582 0.075154
2122 0.077235 0.26053 0.30821 0.047327 0.10283 0.059772 0.07087 0.0074752 -0.053666 0.081157
2123 0.081275 0.27545 0.28017 0.014765 0.10817 0.068672 0.071366 0.012278 -0.02946 0.09379
2124 0.1017 0.28731 0.29648 0.029462 0.11624 0.1067 0.059361 0.022611 -0.014795 0.092363
2125 0.057947 0.24531 0.24916 0.014119 0.089036 0.066572 0.044976 0.013203 -0.034749 0.072096
2126 0.068337 0.25348 0.25459 0.015026 0.10721 0.065822 0.048431 0.0070758 -0.033243 0.085999
2127 0.049108 0.22148 0.21248 0.0053231 0.0936 0.050732 0.0053259 0.047328 -0.013047 0.084611
2128 0.058189 0.22144 0.23945 0.01501 0.082147 0.093292 0.020261 0.061121 -0.042981 0.10052
2129 -0.012721 0.16508 0.21687 -0.010703 0.077754 0.025071 0.0099661 0.039374 -0.069025 0.084837
2130 0.10885 0.184 0.28932 0.021334 0.083261 0.061421 0.055621 0.053226 -0.03391 0.10617
2131 0.10154 0.16874 0.32728 -0.019528 0.057188 0.050501 0.0081963 0.028819 -0.054034 0.084983
2132 0.097311 0.1861 0.33541 0.039349 0.088065 0.090061 0.011411 0.081582 -0.0096779 0.118
2133 0.23417 0.17487 0.36079 0.0053258 0.080791 0.063711 0.030007 0.082904 -0.023872 0.087238
2134 0.27119 0.11516 0.3058 0.0066429 0.055438 0.040751 0.030642 0.026147 -0.051356 0.071081
2135 0.29995 0.14547 0.28942 0.01504 0.056195 0.053661 0.023187 0.03605 -0.02952 0.094614
2136 0.29411 0.15551 0.29838 0.032107 0.060492 0.064791 0.014242 0.079002 -0.011804 0.11482
2137 0.24848 0.10904 0.26234 0.019074 0.045599 0.07779 0.018197 0.037275 -0.027209 0.12198
2138 0.1824 0.10241 0.25339 0.010151 0.041496 0.04277 -0.027588 0.041357 -0.037523 0.089842
2139 0.11451 0.11826 0.24048 0.0085985 0.052433 0.07853 0.011337 0.06778 0.0054431 0.11366
2140 0.077377 0.096525 0.25504 -0.0096944 0.05435 0.07681 -0.012318 0.043723 -0.018991 0.096038
2141 0.038958 0.087321 0.22024 0.0072227 0.045897 0.07042 0.019817 0.039775 0.0014148 0.091721
2142 0.035038 0.078636 0.26719 0.01494 0.055864 0.0608 0.0045724 0.040458 -0.023829 0.093863
2143 0.028819 0.091341 0.2847 0.008997 0.065741 0.08826 0.040018 0.071041 0.019966 0.093066
2144 0.01188 0.049386 0.27595 0.015324 0.045598 0.06714 0.0015626 0.063833 0.0031323 0.082989
2145 0.0075603 0.067442 0.25566 0.020871 0.034245 0.058409 0.0073377 0.075986 -0.0055818 0.087622
2146 0.010821 0.071897 0.2731 0.021148 0.070062 0.080999 0.020373 0.12049 0.002074 0.086905
2147 0.0020916 0.030812 0.19434 0.011655 0.043879 0.032039 0.028038 0.067721 -0.01147 0.079258
2148 -0.015498 0.032097 0.14808 0.010293 0.027576 0.049989 0.004443 0.075644 -0.020874 0.06743
2149 -0.018507 0.017253 0.14692 -0.01284 0.026273 0.062729 0.012928 0.076046 -0.0054484 0.071223
2150 -0.043476 0.028578 0.14413 0.019607 0.03331 0.065589 0.017383 0.067809 -0.014233 0.091466
2151 -0.045906 -0.0071168 0.14496 0.001124 0.018337 0.047349 -0.015582 0.047032 -0.022547 0.066749
2152 -0.047995 -0.019452 0.12872 -0.017849 0.027084 0.029939 -0.0092165 0.040304 -0.020331 0.052932
2153 -0.046314 -0.0046463 0.16733 -0.0036418 0.028131 0.069728 0.030379 0.065767 -0.0094451 0.067704
2154 -0.061924 -0.017501 0.12891 0.0022553 0.022268 0.070568 0.011354 0.0425 -0.014379 0.070187
2155 -0.081703 -0.017936 0.14819 0.023702 0.018595 0.055378 0.014779 0.074482 -0.0090534 0.07125
2156 -0.057252 -0.01426 0.22124 -0.0036504 0.028162 0.094938 -0.0035661 0.072995 -0.014968 0.067643
2157 -0.061612 -0.022615 0.22694 -0.0070333 0.025179 0.076248 0.004949 0.091887 -0.020282 0.069176
2158 -0.084301 -0.02894 0.23412 -0.0090762 0.014676 0.091118 0.017034 0.08323 0.00023418 0.064898
2159 -0.0896 -0.022705 0.19226 0.0080509 0.011643 0.055648 -0.015981 0.088093 -0.00678 0.083551
2160 -0.07077 -0.049389 0.13771 0.004278 -0.00081023 0.049298 0.010064 0.066725 -0.024404 0.073354
2161 -0.091719 -0.035424 0.12052 -0.0060548 -0.0010433 0.063367 -0.0014206 0.061518 -0.023428 0.066097
2162 -0.11356 -0.035349 0.12962 0.0077423 0.0087937 0.069787 0.0022245 0.075791 0.0089976 0.06133
2163 -0.097398 -0.056994 0.10429 -0.0057206 0.028241 0.052427 0.01103 0.080043 0.0067334 0.053982
2164 -0.078167 -0.053328 0.099955 0.0054665 0.0099977 0.052487 0.019315 0.073016 0.091679 0.069445
2165 -0.088176 -0.077943 0.10266 0.00075364 0.00069463 0.069227 0.0087598 0.070249 0.14819 0.064408
2166 -0.10359 -0.084878 0.060286 -0.0059392 0.0039716 0.047177 0.0065949 0.070971 0.15868 0.045471
2167 -0.13454 -0.098413 0.10153 0.027668 -0.0027314 0.062957 -7.0026e-05 0.078954 0.17703 0.070314
2168 -0.11594 -0.099537 0.086048 -0.028635 0.00048555 0.051907 0.032955 0.089306 0.16567 0.041687
2169 -0.12116 -0.096352 0.074229 -0.0040479 0.013253 0.030987 0.0375 0.071349 0.082469 0.049479
2170 -0.12786 -0.095227 0.12046 -0.0027208 0.0049695 0.083706 0.050075 0.11387 0.063974 0.064312
2171 -0.10505 -0.078571 0.14333 -0.0069336 0.023266 0.076226 0.02013 0.098784 0.05834 0.063825
2172 -0.12341 -0.10006 0.15816 -0.018667 -0.0096066 0.061506 0.037635 0.067877 0.019966 0.058688
2173 -0.12252 -0.10217 0.14471 0.014081 0.01124 0.080026 0.042201 0.09786 0.045762 0.060021
2174 -0.13305 -0.090466 0.080544 -0.028802 -0.015283 0.069716 0.085666 0.057812 0.039608 0.040283
2175 -0.14901 -0.11594 0.053105 -0.035805 -0.013596 0.052786 0.078751 0.045815 0.024974 0.043436
2176 -0.11832 -0.12157 0.071546 0.006262 -0.0065387 0.095616 0.12109 0.081178 0.043489 0.053879
2177 -0.15102 -0.12832 0.042297 -0.027041 -0.0097517 0.037786 0.088701 0.04225 0.014225 0.022552
2178 -0.14733 -0.12809 0.046528 -0.029814 -0.014705 0.058185 0.051886 0.061263 0.023491 0.021945
2179 -0.15205 -0.14344 0.046659 -0.028427 -0.025918 0.044325 0.056461 0.059125 0.025847 0.040697
2180 -0.14218 -0.1172 0.05909 -0.0111 -0.011891 0.058715 0.045406 0.061628 0.1675 0.0483
2181 -0.14186 -0.13288 0.042791 0.0066676 -0.033934 0.063025 0.047361 0.058091 0.20225 0.046323
2182 -0.16141 -0.11383 0.078302 0.0077047 -0.020847 0.054135 0.037616 0.093363 0.22969 0.048856
2183 -0.14496 -0.15611 0.033333 -0.0018982 -0.0318 0.020585 0.033842 0.097076 0.21525 0.059469
2184 -0.14622 -0.14055 0.059143 0.012689 -0.0079629 0.085035 0.042287 0.091619 0.23514 0.048181
2185 -0.17482 -0.14585 0.062834 -0.00093395 -0.012846 0.055135 0.021142 0.085541 0.28294 0.037894
2186 -0.16421 -0.13499 0.020515 0.0071332 -0.012359 0.044664 0.047727 0.096434 0.24082 0.043057
2187 -0.16397 -0.15096 0.035946 -0.022 -0.028882 0.055104 0.055572 0.087627 0.25719 0.02905
2188 -0.13984 -0.14346 0.034807 -0.0010026 -0.015255 0.043894 0.043157 0.080589 0.25605 0.030723
2189 -0.14043 -0.14086 0.025258 -0.0076155 -0.001458 0.014704 0.045502 0.056332 0.24495 0.038616
2190 -0.17455 -0.14132 0.010999 -0.018378 -0.020351 0.071094 0.089287 0.079114 0.2745 0.025598
2191 -0.14791 -0.14463 0.01737 -0.013521 -0.031124 0.072484 0.052512 0.092937 0.31633 0.042831
2192 -0.18204 -0.15068 0.034881 -0.0055041 -0.031497 0.060364 0.048438 0.07293 0.28965 0.027564
2193 -0.17945 -0.18533 -0.009668 -0.015237 -0.04525 0.064654 0.070263 0.069842 0.2409 0.019927
2194 -0.14054 -0.15281 0.047463 0.01556 -0.015443 0.11428 0.1756 0.090025 0.26852 0.06256
2195 -0.15626 -0.15808 0.030084 -0.014153 -0.0075362 0.076153 0.22788 0.071898 0.23794 0.031822
2196 -0.13234 -0.1685 -0.019715 -0.034286 -0.016599 0.075563 0.16154 0.06218 0.22671 0.0052852
2197 -0.17913 -0.1778 0.0063857 -0.0093585 -0.023182 0.042293 0.133 0.075243 0.28486 0.032538
2198 -0.14133 -0.16896 0.0080667 -0.0036514 -0.017915 0.053273 0.067748 0.060526 0.3516 0.026651
2199 -0.14205 -0.15709 0.010028 0.030026 -0.012768 0.087653 0.092193 0.058048 0.37776 0.048334
2200 -0.10586 -0.17359 -0.026041 0.043033 -0.033681 0.062943 0.057558 0.070161 0.36586 0.026346
2201 -0.12528 -0.17559 -0.01211 0.05245 -0.038244 0.058383 0.087373 0.034833 0.36375 0.021059
2202 -0.12329 -0.21475 -0.02576 0.085167 -0.041247 0.011472 0.10048 0.032726 0.33721 0.015572
2203 -0.14272 -0.15041 -0.020619 0.11885 -0.02566 0.064202 0.16514 0.062869 0.34605 0.022605
2204 -0.13585 -0.16619 0.0026023 0.096821 -0.016743 0.066642 0.16677 0.064481 0.34521 0.029748
2205 -0.13958 -0.17661 -0.0022667 0.086358 -0.029036 0.076822 0.18314 0.080184 0.37532 0.02972
2206 -0.14769 -0.17025 -0.0076558 0.052316 -0.035369 0.10344 0.15954 0.082647 0.40237 0.016723
2207 -0.15413 -0.17895 -0.019905 0.035523 -0.026543 0.070952 0.17956 0.064869 0.37034 0.019126
2208 -0.12286 -0.21172 -0.0097239 0.0323 -0.032556 0.069432 0.15944 0.064142 0.34251 0.018859
2209 -0.11778 -0.18192 -0.023823 0.030627 -0.030219 0.041842 0.19516 0.072785 0.35081 0.028982
2210 -0.13306 -0.18277 -0.008352 0.030324 -0.046152 0.067581 0.16243 0.093567 0.31559 0.032865
2211 -0.11603 -0.18136 -0.044471 0.026391 -0.019035 0.084491 0.192 0.0442 0.27472 0.023927
2212 -0.14444 -0.22265 -0.06157 0.038828 -0.032348 0.048031 0.19247 0.027922 0.2065 0.01656
2213 -0.14561 -0.18971 -0.033379 0.060455 -0.010981 0.094861 0.23669 0.057415 0.25631 0.035573
2214 -0.12617 -0.17676 -0.040298 0.12975 -0.010664 0.085051 0.20269 0.060868 0.26135 0.047746
2215 -0.10971 -0.19086 -0.061627 0.12246 -0.029817 0.063351 0.16738 0.05721 0.22807 0.012969
2216 -0.1026 -0.20705 -0.066606 0.15948 -0.04909 0.054221 0.17649 0.039683 0.22165 0.013301
2217 -0.055301 -0.21069 -0.041895 0.14042 -0.043263 0.062581 0.14962 0.054736 0.22531 0.011064
2218 -0.07447 -0.19138 -0.041244 0.13437 -0.036956 0.04242 0.21056 0.054998 0.27551 0.010367
2219 -0.07918 -0.20845 -0.067374 0.12508 -0.038139 0.03163 0.18043 0.038751 0.34148 0.01811
2220 -0.098909 -0.184 -0.043983 0.11848 -0.040312 0.09055 0.19781 0.043174 0.33101 0.016223
2221 -0.095418 -0.19198 -0.042772 0.10799 -0.034585 0.09486 0.21907 0.065456 0.29911 0.039335
2222 -0.12472 -0.21531 -0.054881 0.1084 -0.040108 0.07442 0.19671 0.048749 0.24286 0.019478
2223 -0.10985 -0.1979 -0.03346 0.094977 -0.029471 0.09082 0.17322 0.040761 0.21139 0.0013911
2224 -0.12042 -0.20817 -0.062409 0.10644 -0.031594 0.08234 0.1521 0.031704 0.21472 0.025344
2225 -0.13126 -0.2076 -0.038178 0.1118 -0.040227 0.06743 0.13396 0.055007 0.22263 0.020887
2226 -0.091165 -0.21119 -0.026337 0.18679 -0.02219 0.10562 0.186 0.026129 0.20617 0.016509
2227 -0.089484 -0.2008 -0.044636 0.22727 -0.031933 0.091979 0.12645 0.048562 0.20232 0.025242
2228 -0.094224 -0.21949 -0.050555 0.19331 -0.058186 0.060519 0.11657 0.035855 0.19488 0.0087551
2229 -0.094803 -0.18982 -0.061214 0.207 -0.036109 0.098039 0.10918 0.045767 0.19573 0.018548
2230 -0.12909 -0.19957 -0.083843 0.19418 -0.032292 0.077819 0.1427 0.04519 0.17319 0.015271
2231 -0.10945 -0.20232 -0.081672 0.17855 -0.038235 0.068329 0.12768 0.027843 0.19437 0.0058235
2232 -0.13227 -0.22797 -0.096061 0.12734 -0.053668 0.066579 0.10212 0.036205 0.14229 0.0016663
2233 -0.12146 -0.19186 -0.0878 0.11956 -0.044641 0.11132 0.11674 0.044768 0.17885 0.0054292
2234 -0.0928 -0.19945 -0.082059 0.14581 -0.029634 0.15845 0.18868 0.04148 0.17882 0.006442
2235 -0.092799 -0.18784 -0.058028 0.14245 -0.030537 0.1622 0.11029 0.036603 0.15247 0.011055
2236 -0.079818 -0.088269 -0.093137 0.1321 -0.02628 0.16843 0.12428 0.032056 0.15726 0.016858
2237 -0.035888 0.031366 -0.099407 0.10753 -0.041373 0.1704 0.13414 0.038088 0.1743 0.0073504
2238 -0.024737 0.13249 -0.070916 0.14935 -0.017036 0.16396 0.11283 0.041981 0.1503 0.016313
2239 -0.039496 0.10532 -0.059335 0.1784 -0.015619 0.18417 0.11884 0.040574 0.15943 0.024756
2240 -0.020936 0.060992 -0.074444 0.18637 -0.024022 0.13571 0.068742 0.023646 0.15324 0.0072688
2241 -0.12205 -0.0082328 -0.10389 0.18878 -0.030045 0.15292 0.090587 0.032319 0.14665 0.0061316
2242 -0.11452 -0.088818 -0.097282 0.16567 -0.044008 0.16048 0.095213 0.017892 0.12119 0.010414
2243 -0.11885 -0.12632 -0.081581 0.15487 -0.044021 0.11514 0.075498 0.029104 0.14138 0.020057
2244 -0.10087 -0.099987 -0.08846 0.16509 -0.040765 0.14342 0.086553 0.037867 0.14851 0.0122
2245 -0.086832 -0.12021 -0.065669 0.13754 -0.055638 0.12785 0.092888 0.025439 0.12746 0.0077729
2246 -0.072861 -0.15939 -0.11588 0.11996 -0.038791 0.13928 0.070363 0.0041321 0.10454 0.0037857
2247 -0.024541 -0.14116 -0.099977 0.14223 -0.032164 0.20825 0.10288 0.0085547 0.12066 0.0074685
2248 -0.02801 -0.12639 -0.095316 0.12738 -0.041187 0.19343 0.079613 0.013247 0.11632 0.0029313
2249 0.022481 -0.11109 -0.090185 0.12708 -0.02015 0.21931 0.10379 0.02308 0.11649 0.018544
2250 -0.017729 -0.10591 -0.093404 0.14986 -0.027573 0.19879 0.1288 0.017763 0.11964 0.023267
2251 0.023672 0.0419 -0.096693 0.14669 -0.040996 0.19725 0.069418 0.0022953 0.085378 -0.0062303
2252 -0.053007 0.14199 -0.080722 0.13691 -0.049779 0.15557 0.031514 0.016378 0.093284 0.0027825
2253 -0.042277 0.23891 -0.11224 0.16635 -0.041182 0.19616 0.070609 0.021751 0.09203 -0.0043347
2254 -0.063476 0.25915 -0.09174 0.15995 -0.042785 0.21039 0.10098 0.037233 0.088226 0.025068
2255 -0.099195 0.21686 -0.12334 0.13981 -0.050378 0.23579 0.054249 0.033986 0.086361 0.008411
2256 -0.12147 0.13364 -0.11598 0.12158 -0.025301 0.21926 0.050914 0.0091285 0.089377 0.0050638
2257 -0.098884 0.065342 -0.11025 0.12486 -0.055004 0.2332 0.090029 0.024281 0.077613 0.013587
2258 -0.10233 -0.0014932 -0.11729 0.12571 -0.055007 0.19248 0.086964 0.00065372 0.077549 0.013429
2259 -0.073973 0.005932 -0.085916 0.12722 -0.02736 0.25255 0.055059 0.029206 0.094935 0.031002
2260 -0.084002 -0.013003 -0.12439 0.12052 -0.030723 0.21003 0.060044 0.025199 0.078691 0.003595
2261 -0.039021 -0.017757 -0.13704 0.095417 -0.039986 0.17136 0.058219 -0.019478 0.072026 0.011178
2262 0.010289 0.062028 -0.13224 0.10618 -0.051639 0.20391 0.020765 0.022654 0.067792 0.017251
2263 0.02584 0.25647 -0.13013 0.1145 -0.043412 0.21967 0.10711 0.0048369 0.064928 0.0017434
2264 0.062441 0.34178 -0.10153 0.10859 -0.030465 0.23709 0.060915 0.01189 0.074374 0.018976
2265 0.039871 0.35996 -0.10472 0.12538 0.0016919 0.2282 0.12866 0.024292 0.07731 0.023159
2266 0.003832 0.38408 -0.12263 0.10847 0.011269 0.20794 0.053885 -0.0078352 0.070316 0.021642
2267 -0.031877 0.44894 -0.092918 0.09825 0.065786 0.1799 0.04646 0.025867 0.074432 0.024445
2268 -0.037827 0.38408 -0.11621 0.11357 0.13571 0.17029 0.077815 0.02842 0.067207 0.027367
2269 -0.043976 0.38869 -0.090316 0.11208 0.15235 0.19625 0.09047 0.044323 0.069063 0.03033
2270 -0.083605 0.30036 -0.090025 0.063081 0.14714 0.15725 0.022145 -0.0022746 0.038619 -0.00054689
2271 -0.078205 0.29387 -0.099524 0.082788 0.12622 0.14084 0.063401 0.002258 0.051225 0.00072592
2272 -0.10474 0.2906 -0.10017 0.10003 0.090321 0.15275 0.068166 0.024121 0.067241 0.0028887
2273 -0.10708 0.3839 -0.078333 0.091973 0.064958 0.16193 0.058371 0.023593 0.067887 0.026262
2274 -0.073173 0.51092 -0.053922 0.10513 0.039575 0.20578 0.049206 0.023526 0.060412 0.016764
2275 -0.058172 0.50545 -0.073101 0.086257 0.029262 0.14682 0.051861 -0.0067815 0.039908 0.011167
2276 -0.0035312 0.46708 -0.06152 0.068244 0.027549 0.14762 -0.001424 -0.010639 0.026514 0.00158
2277 0.085199 0.46488 -0.053529 0.081991 0.020626 0.19711 0.057351 0.035264 0.04677 0.021473
2278 0.10404 0.59131 -0.082818 0.073468 0.021913 0.23545 0.040006 0.012406 0.046816 0.014006
2279 0.16261 0.5237 -0.034797 0.090225 0.04979 0.23345 0.063461 0.024029 0.060772 0.049548
2280 0.12228 0.45671 -0.059296 0.064042 -0.0054335 0.18468 0.048396 -0.0099983 0.012668 0.011001
2281 0.074612 0.4645 -0.082545 0.07616 0.012383 0.19507 0.044282 -0.0051457 0.011853 0.007024
2282 0.016883 0.55815 -0.054564 0.097027 0.03128 0.20559 0.063937 0.025487 0.036749 0.017707
2283 -0.0031565 0.59061 -0.051263 0.062324 0.017707 0.17831 0.021902 0.0106 0.023455 0.01107
2284 -0.012066 0.61545 -0.031762 0.10732 0.022024 0.18274 0.045877 0.011072 0.044711 0.025072
2285 -0.042855 0.60083 -0.038961 0.067408 0.053861 0.16278 0.013442 -0.018985 0.031027 0.0089953
2286 -0.023634 0.64099 -0.046 0.075665 0.13511 0.1965 0.076767 0.014968 0.032713 0.019058
2287 -0.034884 0.63879 -0.050819 0.062912 0.17471 0.18187 0.076592 0.0075702 0.014358 0.027591
2288 -0.010603 0.63973 -0.040958 0.069529 0.20362 0.16661 0.088457 0.028603 0.026144 0.019474
2289 0.10141 0.67237 -0.047667 0.057427 0.21676 0.16899 0.10062 0.025415 0.0198 0.014856
2290 0.16967 0.55464 -0.033777 0.055294 0.2203 0.15788 0.055717 -0.011032 0.007986 0.0037593
2291 0.19816 0.58924 -0.086656 0.035041 0.19096 0.13592 0.024233 0.0015207 -0.0045581 -0.011848
2292 0.18028 0.65631 -0.054515 0.062868 0.21117 0.16181 0.010788 0.0069133 0.010588 0.010835
2293 0.19387 0.60619 -0.042824 0.057785 0.18829 0.15764 0.035393 -0.005364 0.013264 0.017418
2294 0.16311 0.62633 -0.048213 0.056192 0.14469 0.13178 0.026428 -0.011901 -0.018251 0.0098705
2295 0.17896 0.65306 -0.035932 0.031729 0.19714 0.19862 0.058683 0.0084213 0.0074553 0.015873
2296 0.19181 0.67515 -0.011281 0.062676 0.18867 0.21399 0.081088 0.012784 0.012941 0.028226
2297 0.17153 0.59454 -0.06387 0.046914 0.20245 0.19329 0.051653 -0.020533 -0.015733 -0.00033103
2298 0.26768 0.54854 -0.045199 0.043701 0.24416 0.18588 0.052078 0.0095992 -0.017607 -0.0011382
2299 0.23177 0.51785 -0.046808 0.050628 0.29696 0.19115 0.058173 0.0086018 -0.010341 -0.0067254
2300 0.22805 0.51064 -0.026297 0.056885 0.29442 0.16121 0.10964 0.0068044 -0.0056555 0.028297
2301 0.30536 0.62496 -0.012426 0.040602 0.3274 0.17494 0.085444 0.012037 -0.0036396 0.01321
2302 0.29379 0.67802 -0.012655 0.053009 0.31079 0.18093 0.089409 0.02269 0.0087762 0.034803
2303 0.28776 0.6689 -0.014324 0.053516 0.33318 0.18784 0.091434 0.016142 0.022142 0.021586
2304 0.33782 0.49523 -0.016373 0.069783 0.32661 0.16048 0.060959 0.019785 0.0044579 0.015539
2305 0.33631 0.41636 -0.017622 0.023721 0.30753 0.16452 0.079864 0.0082276 -0.0041463 0.0081314
2306 0.37576 0.38739 0.047979 0.059038 0.33907 0.21249 0.12635 0.02875 0.01309 0.025604
2307 0.33239 0.35889 0.08194 0.034835 0.32667 0.15784 0.039194 0.023683 -0.022785 0.011377
2308 0.36313 0.3469 0.11442 0.050722 0.32564 0.1551 0.034919 0.018966 -0.0052387 0.02274
2309 0.34521 0.3275 0.1616 0.047339 0.35067 0.16889 0.063804 0.0016682 -0.028503 0.012693
2310 0.38048 0.3507 0.18589 0.032706 0.37811 0.15151 0.082409 -0.0025092 -0.026367 0.0016655
2311 0.41676 0.35013 0.16303 0.048563 0.36481 0.17647 0.066725 0.0043234 0.00084883 0.017188
2312 0.37455 0.38563 0.083034 0.03528 0.34688 0.15647 0.03566 0.014316 0.0053447 0.014511
2313 0.47575 0.40085 0.081405 0.056257 0.35823 0.20256 0.088835 0.011549 0.0023105 0.038614
2314 0.46536 0.34837 0.070046 0.046255 0.33157 0.18499 0.11287 0.031701 -0.0086036 0.020477
2315 0.43227 0.33348 0.047057 0.052962 0.32308 0.17861 0.10785 0.020984 -6.7777e-05 0.0297
2316 0.43206 0.31157 0.067668 0.042129 0.30735 0.17918 0.0729 0.028797 -0.0058419 0.0091524
2317 0.40305 0.27132 0.066409 0.046656 0.30844 0.1667 0.098135 0.041479 0.011824 0.032605
2318 0.3841 0.24162 0.05452 0.023113 0.31305 0.15603 0.02191 0.014062 -0.02842 -0.010132
2319 0.36333 0.23318 0.052531 0.03654 0.34189 0.17012 0.048465 0.031545 0.00075561 0.022461
2320 0.35164 0.1988 0.028992 0.023877 0.34386 0.14067 0.02711 0.0092771 -0.038919 0.0080536
2321 0.4428 0.2311 0.10103 0.048554 0.40122 0.17976 0.11278 0.0307 0.0038273 0.031706
2322 0.46212 0.18095 0.1648 0.033582 0.3413 0.16418 0.033461 0.021722 -0.022137 0.029579
2323 0.49163 0.20848 0.20663 0.016959 0.33667 0.1432 0.012076 0.030855 -0.023631 0.007622
2324 0.46955 0.17197 0.20681 0.025996 0.27694 0.13914 0.012961 0.014698 -0.033305 0.011985
2325 0.45656 0.18136 0.19656 0.023383 0.25616 0.12113 0.051476 0.0161 -0.037449 0.023298
2326 0.43814 0.18121 0.24272 0.02951 0.25111 0.17384 0.061901 0.020053 -0.020893 0.02673
2327 0.41553 0.14672 0.206 0.028907 0.23059 0.1247 0.066716 0.014586 -0.040038 0.025233
2328 0.39872 0.13346 0.27274 0.021524 0.22848 0.16509 0.048021 0.025978 -0.032642 0.017496
2329 0.43898 0.13585 0.22435 0.016511 0.24352 0.1305 0.045626 -0.014059 -0.048836 0.023539
2330 0.42244 0.13068 0.25544 -0.0033215 0.23669 0.13603 0.045281 0.0083435 -0.02268 0.010532
2331 0.39649 0.11779 0.28461 0.029616 0.28841 0.1592 0.084197 0.011756 -0.017744 0.027244
2332 0.46085 0.10007 0.27105 0.012773 0.29588 0.12563 0.034392 0.016309 -0.023038 0.022567
2333 0.53059 0.10584 0.26241 -0.0027701 0.26337 0.13669 0.065817 0.023901 -0.010403 0.03168
2334 0.50034 0.067767 0.25719 0.006427 0.25427 0.1533 0.051712 -0.016356 -0.035387 0.035863
2335 0.50023 0.084852 0.29765 0.020544 0.2216 0.12618 0.035337 0.012557 -0.020311 0.021326
2336 0.43594 0.082508 0.30343 0.039801 0.21241 0.13306 0.036342 0.054809 -0.020545 0.023459
2337 0.41361 0.063043 0.28642 0.012658 0.21021 0.10654 0.070237 0.014242 -0.029569 0.034631
2338 0.37917 0.055388 0.28806 0.013355 0.18672 0.10072 0.082722 0.010665 -0.041913 0.049084
2339 0.37785 0.034423 0.27818 0.029423 0.19692 0.13096 0.061277 -0.018033 -0.050667 0.032507
2340 0.38263 0.043399 0.27618 0.0047497 0.21405 0.11744 0.12811 0.0094999 -0.037772 0.04448
2341 0.39722 0.027314 0.27787 0.0067469 0.19212 0.12362 0.099428 0.023163 -0.038586 0.031243
2342 0.38688 0.013439 0.30933 0.017134 0.17871 0.11125 0.047453 0.0039151 -0.05048 0.049745
2343 0.50264 0.015864 0.30459 0.014671 0.21038 0.12113 0.045588 0.018958 -0.041614 0.039118
2344 0.42704 0.01081 0.28688 0.012218 0.16199 0.095895 0.086483 0.01121 -0.049908 0.013571
2345 0.4905 0.016445 0.2786 0.081845 0.16881 0.11757 0.053968 0.056603 -0.029892 0.063104
2346 0.42082 -0.01277 0.28553 0.062872 0.16964 0.083815 0.033903 0.036896 -0.055287 0.043747
2347 0.37265 -0.010424 0.29254 0.06932 0.15696 0.075555 0.072138 0.035208 -0.042111 0.035209
2348 0.33422 -0.011299 0.29848 0.047927 0.13617 0.088825 0.020983 0.048291 -0.048825 0.035622
2349 0.37188 -0.0029439 0.33443 0.054114 0.16996 0.11751 0.087738 0.083424 -0.014539 0.083715
2350 0.36624 0.026801 0.33765 0.067111 0.18958 0.11357 0.070304 0.073476 -0.020063 0.080348
2351 0.37394 0.012957 0.34973 0.054978 0.17655 0.12377 0.072249 0.060549 -0.022587 0.064351
2352 0.32952 -0.032008 0.32942 0.033135 0.1383 0.10234 0.047144 0.040261 -0.049011 0.055574
2353 0.34255 -0.038113 0.29428 0.031342 0.13991 0.081934 0.061219 0.010984 -0.047366 0.071806
2354 0.33424 -0.031218 0.29306 0.017999 0.14327 0.086564 0.078954 0.016287 -0.03355 0.061909
2355 0.3162 -0.025142 0.27883 0.018507 0.14683 0.12152 0.056379 0.050729 -0.030144 0.059662
2356 0.25707 -0.059307 0.26993 0.014234 0.12157 0.071734 0.049454 0.019182 -0.038748 0.052855
2357 0.25085 -0.062462 0.28336 0.012651 0.12934 0.10284 0.052569 0.026545 -0.035812 0.051068
2358 0.27197 -0.063917 0.26754 0.029778 0.10509 0.041773 0.034274 0.013357 -0.049766 0.05754
2359 0.20969 -0.10946 0.2458 0.018245 0.098627 0.047163 0.010629 0.0021799 -0.06325 0.051773
2360 0.24626 -0.091206 0.25382 0.024332 0.11167 0.069493 0.031985 0.022813 -0.057025 0.072726
2361 0.2376 -0.054591 0.2032 0.055479 0.11532 0.079093 0.05737 0.011565 -0.043319 0.083189
2362 0.25864 -0.094295 0.18519 0.037536 0.11351 0.084563 0.062205 0.060468 -0.047323 0.064382
2363 0.38744 -0.06341 0.22011 0.042744 0.13135 0.12722 0.05537 0.08182 -0.040527 0.076064
2364 0.39017 -0.11414 0.1514 0.030551 0.10364 0.060693 0.054565 0.040803 -0.051661 0.043947
2365 0.3857 -0.10715 0.12714 0.055888 0.10542 0.053232 0.0486 0.027526 -0.068055 0.05311
2366 0.36802 -0.079484 0.20522 0.082985 0.10853 0.089762 0.090755 0.071008 -0.03531 0.063523
2367 0.30877 -0.073129 0.1866 0.14793 0.10978 0.11693 0.08825 0.11221 -0.015074 0.097436
2368 0.18615 -0.10622 0.129 0.078149 0.08934 0.069482 0.069055 0.055164 -0.039958 0.071528
2369 0.16759 -0.10026 0.16229 0.062106 0.090507 0.085042 0.04458 0.059286 -0.045692 0.060981
2370 0.13564 -0.10768 0.13974 0.067513 0.091134 0.093502 0.052786 0.058969 -0.0088862 0.081104
2371 0.13409 -0.10352 0.16863 0.0686 0.081751 0.073632 0.033941 0.056832 -0.03521 0.084327
2372 0.081234 -0.11175 0.13962 0.023518 0.091088 0.10168 0.034296 0.075034 -0.031954 0.06291
2373 0.10619 -0.097288 0.12032 0.045805 0.079385 0.065081 0.023041 0.066057 -0.023739 0.049723
2374 0.082595 -0.15569 0.096103 0.035502 0.077882 0.060771 0.037246 0.031869 -0.055253 0.047635
2375 0.086576 -0.11052 0.086694 0.022429 0.082579 0.060451 0.040021 0.040522 -0.027587 0.051008
2376 0.092376 -0.12828 0.091775 0.028466 0.082996 0.075511 0.032556 0.031285 -0.023531 0.046171
2377 0.073227 -0.13846 0.093136 0.045103 0.081193 0.064881 0.055371 0.062607 -0.022475 0.055194
2378 0.084448 -0.13177 0.071087 0.03452 0.09531 0.087951 0.038536 0.08059 -0.021489 0.052547
2379 0.054098 -0.14074 0.084657 0.028737 0.072377 0.062591 0.035421 0.096833 -0.030254 0.063629
2380 0.066389 -0.1204 0.094158 0.043375 0.075544 0.078151 0.081037 0.084885 -0.026798 0.056432
2381 0.03985 -0.14735 0.074319 0.048512 0.047421 0.073491 0.045972 0.085508 -0.030992 0.053405
2382 0.02567 -0.16367 0.07058 0.028529 0.055528 0.07233 0.045617 0.074161 -0.020996 0.057208
2383 0.013031 -0.15254 0.075531 0.025776 0.064785 0.09367 0.062282 0.057793 -0.02651 0.041171
2384 0.019892 -0.14119 0.092472 0.036533 0.058472 0.06541 0.082887 0.077246 -0.026214 0.044313
2385 -0.010208 -0.17759 0.043033 0.0059202 0.025649 0.05659 0.0062221 0.038478 -0.056868 0.029626
2386 0.010423 -0.14582 0.053994 0.046477 0.038606 0.06738 0.035647 0.063711 -0.015343 0.059089
2387 -0.021486 -0.16087 0.037215 0.022544 0.022873 0.04249 0.028602 0.039824 -0.045467 0.036762
2388 -0.037846 -0.16402 0.055386 0.019082 0.03901 0.06946 0.075047 0.064616 -0.039281 0.041215
2389 -0.030505 -0.15159 0.059787 0.028399 0.044897 0.08008 0.0043125 0.060169 -0.024645 0.054437
2390 -0.054984 -0.16554 0.066988 0.013396 0.048104 0.078239 0.012078 0.036562 -0.044689 0.04225
2391 -0.065834 -0.17335 0.026119 0.0059729 0.038591 0.045999 0.0089927 0.022554 -0.060543 0.036273
2392 -0.027003 -0.14187 0.03326 0.02015 0.045767 0.088429 0.046698 0.062727 -0.021908 0.063326
2393 -0.040812 -0.16764 0.039761 0.026907 0.020504 0.050379 -0.018187 0.04806 -0.040192 0.028989
2394 -0.023062 -0.17122 0.015062 0.023184 0.027731 0.080429 -0.003182 0.054942 -0.018636 0.036542
2395 -0.038261 -0.16343 0.039843 0.040491 0.041888 0.094759 0.036663 0.073845 -0.02194 0.056544
2396 -0.02238 -0.1593 0.011354 0.013828 0.019325 0.082129 -0.0096318 0.11057 -0.018144 0.036457
2397 -0.041619 -0.1701 -0.0065155 0.0088256 0.0091724 0.070929 -0.0095767 0.09478 -0.035048 0.02349
2398 -0.051699 -0.17902 0.0044054 0.015463 0.011169 0.089478 -0.030482 0.084713 -0.019182 0.0079227
2399 -0.085548 -0.20614 0.0021063 -0.0036302 -0.0093737 0.082548 0.0077835 0.064635 -0.041867 0.0011356
2400 -0.079397 -0.1745 0.0051873 -0.011083 0.012563 0.089558 0.064829 0.081578 -0.023931 0.015968
2401 -0.083127 -0.18406 -0.020272 -0.012916 -0.01985 0.053458 0.10411 0.049431 -0.048915 -0.012379
2402 -0.064786 -0.17655 0.015619 0.0090312 0.012997 0.13218 0.12028 0.055613 -0.013789 0.038624
2403 -0.077755 -0.18466 0.02333 0.017648 0.041484 0.14795 0.14615 0.089136 0.043727 0.046727
2404 -0.10717 -0.19667 -0.035269 -0.012215 0.00041116 0.093428 0.10108 0.060979 0.10675 0.0094696
2405 -0.12122 -0.19837 -0.041808 -0.017487 -0.013692 0.077088 0.023734 0.051421 0.10778 0.0025024
2406 -0.088133 -0.18372 0.0041729 0.03109 0.0098851 0.11625 0.026119 0.076744 0.15193 0.049175
2407 -0.089713 -0.19591 -0.030936 -0.00047319 -0.0016279 0.083637 0.012364 0.036586 0.11525 0.006008
2408 -0.12028 -0.20491 -0.059365 0.0026539 -0.031701 0.068527 -0.010111 0.029879 0.035306 0.0041908
2409 -0.11071 -0.18789 -0.014264 -0.00034895 -0.019184 0.097867 0.010894 0.056632 0.017492 0.021584
2410 -0.090591 -0.22616 -0.046183 -0.0025218 -0.013987 0.11228 0.02999 0.027694 -0.00050227 0.011566
2411 -0.13933 -0.20715 -0.016972 0.0025453 0.00791 0.089867 0.027395 0.057897 0.0093536 0.013989
2412 -0.10963 -0.19804 -0.034011 0.020332 -0.0020431 0.14901 -0.0050402 0.09149 0.030229 0.044282
2413 -0.13082 -0.22458 -0.04072 0.0018595 -0.021016 0.077917 0.047925 0.026972 -0.0088347 0.0045749
2414 -0.10295 -0.20694 -0.0566 -0.012343 -0.0093991 0.11511 0.01907 0.044825 -0.017409 0.016698
2415 -0.14076 -0.22011 -0.047309 -0.012516 -0.050092 0.10063 0.020085 0.054688 -0.019913 0.0053105
2416 -0.12371 -0.21079 -0.051538 -0.00033911 -0.017795 0.13444 0.12478 0.08553 0.0071028 0.012143
2417 -0.14795 -0.21391 -0.046447 -0.00086199 -0.016698 0.13402 0.12246 0.081483 0.0012387 0.0040261
2418 -0.14164 -0.22105 -0.040276 -0.0055649 -0.010281 0.16895 0.17532 0.082535 0.016935 0.0048489
2419 -0.12523 -0.212 -0.049525 -0.0012477 -0.020264 0.14712 0.12239 0.062828 0.03699 0.014292
2420 -0.14733 -0.22564 -0.052874 -0.015641 -0.025747 0.11776 0.077741 0.043111 0.15413 0.020345
2421 -0.13954 -0.21897 -0.055583 0.0025665 -0.01983 0.12618 0.056076 0.037303 0.19501 0.028647
2422 -0.15353 -0.21329 -0.039392 0.0075436 -0.0045133 0.11399 0.099371 0.040096 0.2175 0.02242
2423 -0.1374 -0.21578 -0.057481 -0.00049926 -0.037306 0.1025 0.11023 0.077849 0.23695 0.021123
2424 -0.17755 -0.20616 -0.0654 0.018998 -0.030369 0.12286 0.11109 0.056021 0.24669 0.019646
2425 -0.16095 -0.21562 -0.058579 0.021315 -0.048782 0.12507 0.091206 0.058664 0.22193 0.018239
2426 -0.13875 -0.20614 -0.057598 0.0095221 -0.0046654 0.15068 0.15753 0.043487 0.13167 0.010041
2427 -0.1756 -0.21328 -0.10676 0.052899 -0.029348 0.13867 0.17885 0.034329 0.084607 0.0032742
2428 -0.15658 -0.23592 -0.069236 0.086336 -0.031271 0.14735 0.16456 0.018082 0.062843 -0.00075297
2429 -0.16174 -0.2129 -0.063155 0.111 -0.023895 0.16928 0.23142 0.019744 0.064969 0.01279
2430 -0.13358 -0.21256 -0.053784 0.086101 -0.035298 0.19109 0.17919 0.026497 0.075995 0.033013
2431 -0.12923 -0.22793 -0.10143 0.11158 -0.030621 0.15345 0.14664 0.01115 0.079901 0.0057655
2432 -0.13633 -0.24228 -0.10368 0.066825 -0.048744 0.093804 0.13821 0.018672 0.16409 -0.016762
2433 -0.088515 -0.19832 -0.058372 0.083692 -0.014497 0.15254 0.19345 0.061835 0.26861 0.0080411
2434 -0.088914 -0.20614 -0.065421 0.045339 -0.02653 0.13834 0.19349 0.048768 0.27423 0.0063139
2435 -0.13793 -0.20981 -0.08745 0.043336 -0.039273 0.093234 0.20749 0.04845 0.29013 0.0096167
2436 -0.13361 -0.20299 -0.10028 0.028173 -0.035886 0.10944 0.19003 0.046773 0.2972 0.01597
2437 -0.12864 -0.21781 -0.082648 0.02696 -0.039339 0.14251 0.1617 0.052916 0.30808 0.021082
2438 -0.13069 -0.20768 -0.077657 0.011658 -0.040372 0.13134 0.16431 0.060018 0.24548 0.0025151
2439 -0.15507 -0.21142 -0.096326 0.010035 -0.045495 0.13499 0.18844 0.039661 0.16401 -0.0013621
2440 -0.15335 -0.15859 -0.091525 0.037742 -0.048708 0.13492 0.15963 0.0079535 0.13147 0.011261
2441 -0.16901 -0.029439 -0.12106 0.017599 -0.058731 0.087833 0.17304 -0.0025339 0.10023 -0.030066
2442 -0.11515 0.096276 -0.12956 0.015806 -0.045274 0.1232 0.17391 0.035849 0.1204 -0.0057636
2443 -0.1267 0.038831 -0.10939 0.032233 -0.036367 0.12903 0.182 0.022721 0.18964 0.018479
2444 -0.10607 0.16337 -0.083691 0.02042 -0.02471 0.13329 0.1889 0.031834 0.26541 -0.008908
2445 -0.098437 -0.012008 -0.08054 0.011707 -0.031723 0.17205 0.15004 0.033047 0.29975 -0.012575
2446 -0.1266 -0.097213 -0.10455 0.032675 -0.053936 0.13616 0.14004 0.013159 0.32334 0.0071276
2447 -0.093206 -0.11663 -0.10078 0.042282 -0.040489 0.15298 0.12537 0.023102 0.33625 0.0064504
2448 -0.084145 -0.14941 -0.10747 0.019999 -0.063722 0.081512 0.096903 -0.0018455 0.28826 -0.0053168
2449 -0.073804 -0.13707 -0.11598 0.088896 -0.054825 0.086172 0.10122 0.036487 0.2865 -0.002284
2450 -0.077374 -0.14418 -0.11665 0.12411 -0.059758 0.10422 0.1309 0.01404 0.1866 0.010119
2451 -0.018413 -0.12589 -0.087725 0.12877 -0.029301 0.13251 0.11187 0.042822 0.22408 0.011452
2452 -0.067192 -0.15184 -0.13467 0.1019 -0.049834 0.12092 0.14875 0.017765 0.14584 -0.015926
2453 -0.077712 -0.14621 -0.13475 0.13403 -0.041497 0.12269 0.12822 -0.00012228 0.1526 -0.010813
2454 -0.1025 -0.12456 -0.11228 0.16934 -0.05366 0.11318 0.15826 0.02675 0.20078 0.0030601
2455 -0.0972 -0.13663 -0.091291 0.15059 -0.038383 0.14239 0.19212 0.039673 0.28024 0.015853
2456 -0.11545 -0.13981 -0.10393 0.11176 -0.047886 0.087801 0.1654 0.023446 0.35208 0.017106
2457 -0.11083 0.10605 -0.10134 0.064553 -0.038959 0.099511 0.15561 0.027148 0.35496 0.0048985
2458 -0.10536 0.17156 -0.11473 0.07695 -0.040682 0.14442 0.11373 0.037951 0.34545 0.012071
2459 -0.11241 0.25635 -0.13247 0.067007 -0.068205 0.10315 0.08636 0.021274 0.3333 -0.016216
2460 -0.11083 0.23681 -0.14777 0.046864 -0.036488 0.1234 0.082465 0.0081462 0.31277 -0.011573
2461 -0.092186 0.19889 -0.14743 0.045381 -0.041171 0.10593 0.07643 0.033409 0.22324 -0.0023203
2462 -0.072756 0.10432 -0.10259 0.090748 -0.040414 0.11266 0.088455 0.042711 0.20471 0.024973
2463 -0.066175 -0.019633 -0.14898 0.064976 -0.040507 0.10962 0.10644 -0.00072592 0.18054 -0.012235
2464 -0.056194 -0.014998 -0.13991 0.072413 -0.0415 0.07749 0.057775 0.017817 0.1843 0.014598
2465 -0.047524 -0.0061529 -0.12225 0.12385 -0.036143 0.11838 0.1277 0.055319 0.21885 0.047661
2466 -0.11132 -0.071108 -0.1764 0.070737 -0.064657 0.08087 0.055505 -0.012308 0.15562 -0.020096
2467 -0.059722 -0.019882 -0.10066 0.11431 -0.03499 0.15334 0.0774 0.028455 0.22357 0.012517
2468 -0.099202 -0.038917 -0.10351 0.10111 -0.070983 0.09626 0.070775 -0.0057427 0.16115 -0.013221
2469 -0.12082 0.22911 -0.12893 0.16084 -0.046246 0.08986 0.097041 0.05527 0.17779 0.025182
2470 -0.11358 0.28228 -0.14758 0.14397 -0.062849 0.09002 0.089816 -0.010887 0.16807 -0.015685
2471 -0.11712 0.35912 -0.13056 0.14452 -0.056602 0.059709 0.012091 -0.0061448 0.1411 -0.014192
2472 -0.076579 0.35637 -0.12837 0.15536 -0.039255 0.1029 0.088076 0.0086078 0.16183 0.021991
2473 -0.075468 0.4233 -0.12684 0.1074 -0.047118 0.054949 0.062721 0.01166 0.15378 0.016543
2474 -0.044377 0.41552 -0.11398 0.087174 -0.064511 0.099939 0.051276 0.014273 0.14542 -0.0023937
2475 -0.034707 0.31203 -0.15327 0.067461 -0.050954 0.072939 0.041761 -0.0039443 0.13306 -0.013581
2476 0.024044 0.24093 -0.15823 0.078088 -0.063077 0.045109 0.017626 -0.015552 0.1188 -0.013438
2477 0.075315 0.28652 -0.14081 0.10954 -0.04982 0.083059 0.082791 0.011411 0.13605 -0.0074053
2478 -0.00074475 0.46886 -0.17029 0.067962 -0.075763 0.055009 0.037056 0.0030536 0.11753 -0.0098725
2479 -0.041174 0.51277 -0.13492 0.10049 -0.036596 0.10441 0.094002 0.013416 0.13264 0.0077303
2480 -0.079253 0.50046 -0.15997 0.074467 -0.049799 0.056998 0.058327 0.0096989 0.11201 0.0087331
2481 -0.069983 0.49899 -0.15595 0.081474 -0.052332 0.065558 0.053542 -0.022408 0.095263 -0.0081441
2482 -0.096812 0.55505 -0.12977 0.086681 -0.068535 0.046248 0.038217 0.010194 0.096499 0.0014688
2483 -0.082521 0.53223 -0.11393 0.075078 -0.062488 0.052598 0.050052 0.037137 0.11304 -0.0080684
2484 -0.079311 0.54889 -0.13361 0.074235 -0.040501 0.086468 0.028407 0.0034694 0.10962 0.0028044
2485 -0.0601 0.58372 -0.11879 0.085092 -0.032684 0.10147 0.042242 0.033482 0.12213 0.010727
2486 -0.097599 0.56822 -0.14359 0.084059 -0.051607 0.057668 0.050097 0.012065 0.095102 0.0068
2487 -0.089399 0.61882 -0.13015 0.077856 -0.02722 0.061848 0.056222 0.023307 0.11225 0.0099428
2488 -0.10899 0.58979 -0.12119 0.076634 -0.026063 0.075137 0.040257 -0.00201 0.092314 0.0059856
2489 -0.097737 0.55615 -0.12407 0.065651 -0.031196 0.068427 0.033053 -0.0026074 0.10292 0.012658
2490 -0.11018 0.62069 -0.1382 0.047288 -0.050659 0.073847 0.014118 -0.0029247 0.071626 -0.014199
2491 -0.066206 0.56372 -0.15702 0.051665 -0.056432 0.033737 0.029303 -0.00057211 0.054861 -0.006776
2492 -0.093375 0.59049 -0.12199 0.070912 -0.050635 0.042157 0.046158 0.0045805 0.073947 -0.0023832
2493 -0.12254 0.56422 -0.12291 0.044109 -0.038128 0.063677 0.016313 -0.010537 0.078933 -0.0043703
2494 -0.13553 0.5865 -0.13565 0.040056 -0.052441 0.051917 0.0029281 -0.027374 0.080889 -0.027158
2495 -0.11236 0.6515 -0.12358 0.075943 -0.032274 0.067327 0.046233 0.018328 0.086535 0.016235
2496 -0.12343 0.59712 -0.12817 0.041721 -0.062837 0.058696 0.036938 0.025781 0.092881 0.012168
2497 -0.1367 0.59161 -0.12794 0.035078 -0.04907 0.046556 0.031733 -0.0018063 0.057366 0.0082709
2498 -0.13621 0.49211 -0.13741 0.047625 -0.054873 0.035226 0.016469 0.0028563 0.057812 -0.0058163
2499 -0.12606 0.48448 -0.089759 0.058992 -0.072636 0.068326 0.022244 0.005969 0.074368 0.017607
2500 -0.14275 0.40554 -0.11493 0.058859 -0.053139 0.041196 0.012029 -0.022118 0.065694 0.026139
2501 -0.15905 0.38489 -0.15432 0.021826 -0.077892 0.015956 0.0085938 -0.014206 0.04058 -8.7867e-05
2502 -0.15218 0.49353 -0.12639 0.066593 -0.063515 0.031466 0.012569 -0.0062031 0.049686 0.043865
2503 -0.13138 0.64347 -0.11792 0.06763 -0.045409 0.054276 0.014934 -0.0097405 0.060622 0.046298
2504 -0.14589 0.59928 -0.12039 0.049878 -0.060732 0.030455 0.026259 -0.0012378 0.040797 0.041851
2505 -0.13733 0.61991 -0.10448 0.042835 -0.051195 0.033485 0.024624 -0.013175 0.062313 0.064263
2506 -0.1416 0.47588 -0.11808 0.039612 -0.072988 0.029785 -0.038131 -0.020893 0.028769 0.033076
2507 -0.15888 0.39244 -0.13284 0.031699 -0.068161 0.045345 -0.0084856 -0.0029099 0.013635 0.015599
2508 -0.12555 0.38777 -0.091891 0.072816 -0.057184 0.035255 -0.0266 0.012823 0.040801 0.040472
2509 -0.17481 0.32355 -0.16692 0.020013 -0.094647 0.0082848 -0.048685 -0.034085 0.017947 0.013635
2510 -0.15711 0.33524 -0.11727 0.05272 -0.06818 0.031725 0.021 -0.017222 0.032392 0.064537
2511 -0.12909 0.38324 -0.078348 0.065717 -0.037373 0.054205 0.044945 0.013481 0.046238 0.08967
2512 -0.15722 0.41486 -0.10906 0.038694 -0.055306 0.045414 0.0028999 -0.014537 0.021994 0.052173
2513 -0.12498 0.46094 -0.092096 0.033242 -0.062629 0.073944 -0.046055 -0.0056041 0.02331 0.040086
2514 -0.15414 0.44332 -0.056545 0.037219 -0.062982 0.077474 -0.01043 -0.011331 0.027326 0.065279
2515 -0.15289 0.42352 -0.039354 0.038666 -0.056035 0.095224 0.0022552 0.0047212 0.026932 0.080751
2516 -0.1645 0.32698 -0.076313 0.032303 -0.054188 0.071874 0.0059503 -0.030416 0.011068 0.072454
2517 -0.026628 0.26297 -0.078792 0.01914 -0.071601 0.10862 -0.0035546 -0.023284 0.025923 0.046847
2518 0.048692 0.24823 -0.044611 0.050477 -0.053474 0.088884 -0.015669 -0.038881 -0.0030808 0.0593
2519 0.075293 0.24092 -0.0648 0.029014 -0.073347 0.062274 -0.020394 -0.012148 -0.015695 0.049963
2520 0.098774 0.25243 -0.052649 0.050181 -0.03648 0.096713 0.011631 -0.010466 0.022031 0.068146
2521 0.059424 0.22805 -0.043119 0.040179 -0.072183 0.060703 -0.016424 -0.001303 0.016847 0.059878
2522 -0.016005 0.2033 -0.060508 0.020116 -0.060696 0.094053 0.0087009 -0.03094 -0.010597 0.082131
2523 -0.026334 0.21735 -0.034077 0.036853 -0.066999 0.092423 0.010036 0.012472 -0.00050152 0.098174
2524 -0.029564 0.22522 -0.054816 0.03989 -0.059772 0.1159 0.025441 -0.0044451 0.029424 0.087887
2525 -0.067713 0.19286 -0.071165 0.014797 -0.051625 0.084243 0.016136 -0.0028625 -0.0035498 0.08473
2526 -0.062312 0.1967 -0.013284 0.029814 -0.039308 0.13406 0.012891 0.0045701 -0.00079397 0.092742
2527 -0.12443 0.16047 -0.045503 0.0088313 -0.078541 0.11234 -0.012174 -0.017117 -0.013858 0.065365
2528 -0.085681 0.14344 -0.031012 0.029428 -0.061364 0.11971 -0.012398 -0.0081246 0.0037577 0.071788
2529 -0.0805 0.15031 -0.031001 0.029706 -0.022357 0.11071 0.020667 -0.0030419 -0.016756 0.049221
2530 -0.08598 0.1575 -0.08316 -0.017077 -0.02661 0.097132 0.019462 -0.0084393 -0.0044606 0.053574
2531 -0.083069 0.12373 -0.028689 0.03806 -0.0058633 0.080002 0.0031669 -0.012757 -0.011625 0.075516
2532 -0.072848 0.13264 0.027432 -0.00089312 0.047854 0.090272 -0.012768 0.006636 0.016731 0.051039
2533 -0.081438 0.10059 0.077303 0.028294 0.061051 0.093822 -0.0010329 -0.0003114 -0.012633 0.066962
2534 -0.075487 0.13691 0.10972 0.034961 0.11181 0.10019 0.027712 0.014831 0.015043 0.054475
2535 -0.073006 0.089116 0.14866 0.015298 0.10747 0.060752 -0.0041527 -0.025116 -0.012921 0.057308
2536 0.096994 0.11484 0.13578 0.053355 0.11053 0.064212 0.048452 0.010047 0.012225 0.08286
2537 0.11827 0.058726 0.094487 0.011322 0.025399 0.069651 -0.021443 -0.0069009 -0.0076997 0.052023
2538 0.16283 0.067792 0.081438 0.02498 0.017216 0.11016 -0.013417 -0.017768 -0.0048538 0.060866
2539 0.16936 0.093997 0.1234 0.034117 0.028833 0.17152 0.046388 0.018594 0.003592 0.079329
2540 0.16617 0.050422 0.093829 0.0083338 0.00087948 0.14239 0.046063 0.014447 -0.019482 0.040232
2541 0.12615 0.036617 0.11413 0.012901 0.011056 0.14823 0.046578 -0.02684 -0.027306 0.033325
2542 0.13033 0.043353 0.11025 0.024908 0.035923 0.19464 0.057163 -0.0044677 -0.0029104 0.058377
2543 0.089129 0.031378 0.10346 0.014895 0.0094504 0.15558 0.026478 -0.019425 -0.0090046 0.04173
2544 0.02542 0.043233 0.13604 0.0091923 0.012137 0.15418 0.026673 0.0081276 -0.0068787 0.047533
2545 0.042531 0.041888 0.19493 0.030859 0.018994 0.15189 0.039678 0.0063102 0.0085871 0.074276
2546 -0.045229 -0.0073863 0.14799 0.0021666 -0.027039 0.11229 0.027083 -0.033197 -0.019207 0.022819
2547 0.0097719 0.023529 0.21132 0.026124 -0.0066917 0.14794 0.0058685 0.0006355 0.0019888 0.051411
2548 0.041943 -0.024156 0.21959 0.033881 0.039155 0.19035 0.037014 0.010878 -0.013305 0.048854
2549 0.052033 -0.0079405 0.2396 0.034038 0.064552 0.2203 0.060169 0.026131 0.0087805 0.067167
2550 0.17073 -0.038725 0.19252 0.008105 0.097479 0.19641 0.069424 -0.026187 -0.022694 0.02037
2551 0.22591 -0.01514 0.22566 0.030642 0.15771 0.21716 0.041859 -0.001774 -0.0087478 0.053853
2552 0.2654 -0.040095 0.21962 0.024129 0.15878 0.19012 0.070344 0.0031987 -0.033902 0.030145
2553 0.26569 -0.042659 0.19497 -0.0032336 0.19553 0.14835 0.0094591 0.0032013 -0.040166 0.018288
2554 0.24322 -0.049994 0.20276 0.014494 0.18799 0.17141 0.054314 0.012994 -0.04453 0.040211
2555 0.27105 -0.058309 0.19914 0.0063206 0.17841 0.14568 0.041789 -0.014573 -0.048434 0.029144
2556 0.26755 -0.065834 0.18718 0.017288 0.1724 0.14833 0.042234 0.0095992 -0.028869 0.027657
2557 0.32952 -0.056728 0.23977 0.017045 0.22152 0.14902 0.060029 0.0061219 -0.0053227 0.043129
2558 0.29752 -0.078613 0.23907 -0.009768 0.21928 0.12302 0.022385 -0.031416 -0.061347 0.013922
2559 0.33475 -0.087178 0.24616 -0.0061709 0.21308 0.1356 0.04397 0.011957 -0.028131 0.036675
2560 0.34035 -0.099503 0.25978 -0.011594 0.18877 0.098559 0.017515 -0.01638 -0.055645 0.023608
2561 0.33036 -0.092307 0.24365 0.0057034 0.18886 0.15686 0.02272 -0.022128 -0.049429 0.027421
2562 0.37661 -0.094492 0.25821 0.0097405 0.20201 0.20657 0.029065 0.025525 -0.035593 0.038294
2563 0.3723 -0.071887 0.30442 0.0057676 0.18821 0.20267 0.05175 0.017428 -0.033248 0.045256
2564 0.3924 -0.094762 0.27811 0.024045 0.21814 0.21353 0.080755 0.02177 -0.043532 0.039389
2565 0.38626 -0.12516 0.27753 -0.012028 0.24135 0.20163 0.0232 -0.016077 -0.062676 0.013992
2566 0.40695 -0.098521 0.33358 -0.00045103 0.28454 0.18618 0.10211 0.011866 -0.04403 0.033315
2567 0.44526 -0.12107 0.33583 0.024816 0.29706 0.16326 0.085261 0.0092682 -0.045164 0.053498
2568 0.41602 -0.1521 0.27336 -0.013267 0.27759 0.15149 0.079866 -0.030079 -0.065698 0.0094504
2569 0.43944 -0.096375 0.33111 0.0020903 0.28686 0.17842 0.056341 0.0010435 -0.043983 0.033433
2570 0.41378 -0.13101 0.30367 0.0032575 0.27507 0.14077 0.069206 -0.011884 -0.057977 0.020926
2571 0.4683 -0.079095 0.34008 0.030815 0.27768 0.21236 0.099561 0.034699 -0.020841 0.073449
2572 0.48627 -0.11293 0.30059 0.0014317 0.2722 0.17135 0.067856 0.0049614 -0.035255 0.039522
2573 0.44249 -0.14789 0.28132 -0.0099512 0.24491 0.15815 0.057091 -0.026036 -0.057239 0.0034544
2574 0.41161 -0.1328 0.28438 0.014816 0.20867 0.16474 0.043336 0.023167 -0.061213 0.031737
2575 0.48919 -0.1467 0.32251 0.0097731 0.25273 0.17462 0.076971 0.010529 -0.031207 0.04244
2576 0.46133 -0.17693 0.28463 -0.02508 0.22154 0.10986 0.054086 -0.047628 -0.095882 2.8538e-06
2577 0.46047 -0.13536 0.31267 -0.018663 0.2171 0.16036 0.080442 -0.0016854 -0.068796 0.015936
2578 0.50845 -0.1281 0.27694 0.015804 0.27827 0.18677 0.068977 0.029417 -0.02858 0.023188
2579 0.48172 -0.15943 0.27668 0.0037815 0.28845 0.16031 0.063062 -0.0072402 -0.050014 0.022771
2580 0.49449 -0.16552 0.28951 -0.015141 0.27674 0.11776 0.059757 -0.011268 -0.073838 0.0097241
2581 0.51936 -0.15976 0.3015 -0.011314 0.26955 0.17424 0.11018 0.012935 -0.056612 0.035647
2582 0.45632 -0.15145 0.29649 0.016603 0.2516 0.2006 0.12181 0.019218 -0.023787 0.02102
2583 0.49149 -0.15926 0.26212 0.00041002 0.24762 0.23057 0.11983 0.0021104 -0.061881 0.028733
2584 0.46702 -0.18241 0.22158 -0.014843 0.18881 0.17905 0.097247 -0.012427 -0.051895 0.0075153
2585 0.53019 -0.17048 0.22299 -0.022466 0.20911 0.17791 0.088242 -0.012864 -0.057489 0.026388
2586 0.42101 -0.21024 0.17719 -0.025349 0.16798 0.1459 0.088577 -0.0051717 -0.076903 -0.00022905
2587 0.46839 -0.19408 0.16478 -0.017171 0.18215 0.15562 0.072483 -0.036149 -0.062167 0.011564
2588 0.46159 -0.19097 0.15856 -0.010324 0.23535 0.15457 0.067338 -0.016316 -0.062451 0.0044166
2589 0.54073 -0.16805 0.20385 0.026703 0.29236 0.2072 0.073513 0.012896 -0.026266 0.045839
2590 0.4789 -0.16284 0.19696 0.0089399 0.26301 0.16394 0.093028 0.028749 -0.04738 0.011252
2591 0.49956 -0.16858 0.24001 0.006997 0.26335 0.17394 0.068133 0.0061415 -0.045584 0.019515
2592 0.47559 -0.20509 0.22043 -0.033286 0.2404 0.14871 0.063788 -0.0024959 -0.065148 0.011368
2593 0.49467 -0.20014 0.21016 0.0034412 0.22784 0.1637 0.031323 -0.0025932 -0.052782 0.0036806
2594 0.49278 -0.22083 0.1824 -0.019532 0.19194 0.12677 0.017688 -0.019851 -0.068516 0.015083
2595 0.46664 -0.19369 0.18097 -0.0069845 0.20936 0.14484 0.066783 0.024122 -0.067841 0.021006
2596 0.47941 -0.18122 0.14486 0.0011826 0.19259 0.13432 0.084928 0.021695 -0.033455 0.022939
2597 0.44729 -0.20167 0.15584 -0.0014403 0.18281 0.14208 0.055074 -0.0044527 -0.038379 0.013332
2598 0.41546 -0.22802 0.097974 -0.0030332 0.16338 0.13076 0.055159 -0.0148 -0.068613 0.0053647
2599 0.43274 -0.2307 0.13319 0.004594 0.18002 0.11589 0.042544 -0.027447 -0.060387 0.022967
2600 0.39823 -0.23067 0.13653 -0.025959 0.16708 0.12112 0.074079 -0.029155 -0.067661 0.01716
2601 0.41214 -0.25631 0.083417 -0.039272 0.15061 0.11206 0.056974 -0.032742 -0.063345 -0.020757
2602 0.45253 -0.18986 0.16843 -0.0050847 0.16294 0.14231 0.068449 0.01652 -0.05396 0.026356
2603 0.46306 -0.22994 0.11343 -0.019658 0.16724 0.12863 0.096254 -0.011477 -0.068224 0.010079
2604 0.43071 -0.20005 0.11897 -0.0055304 0.14173 0.10076 0.025739 0.0020557 -0.054428 0.00014152
2605 0.38317 -0.22955 0.10198 -0.019623 0.14873 0.11062 0.063404 0.0060984 -0.079612 0.0061243
2606 0.34385 -0.20045 0.11295 -0.0099262 0.15604 0.12716 0.057359 0.040281 -0.045826 0.0095771
2607 0.33565 -0.22975 0.10799 -0.012519 0.14886 0.11544 0.028135 0.042424 -0.06258 0.01892
2608 0.28118 -0.21204 0.063434 -0.006612 0.13152 0.10454 0.04155 0.036546 -0.069584 0.0019028
2609 0.25909 -0.21592 0.072544 -0.012165 0.11829 0.097433 0.0046448 0.020159 -0.078369 -0.0057944
2610 0.26329 -0.20933 0.088925 -0.0066577 0.12635 0.080432 0.03275 0.028622 -0.079483 -0.0017416
2611 0.23672 -0.25444 0.066356 0.0050594 0.10694 0.092882 0.024405 -0.0009358 -0.072737 0.0075112
2612 0.22555 -0.25535 0.085767 0.0024665 0.10315 0.053892 0.01857 0.012967 -0.088831 0.007254
2613 0.25516 -0.2175 0.051318 -0.00030636 0.11344 0.095022 0.055465 0.038149 -0.055665 0.0050668
2614 0.23695 -0.22992 0.076929 0.0019308 0.097505 0.10839 0.01064 0.028742 -0.062179 0.01011
2615 0.23659 -0.23888 0.01686 -0.027942 0.074672 0.082492 -0.012385 -0.0029953 -0.094794 -0.023248
2616 0.19898 -0.25697 0.028121 0.015685 0.10121 0.10705 0.02788 -0.0042326 -0.065548 -0.0022348
2617 0.16634 -0.21524 0.053582 0.0060921 0.12099 0.10515 0.026326 0.0051 -0.052792 0.010188
2618 0.20056 -0.22927 0.043223 0.012819 0.11342 0.090801 0.043731 0.022823 -0.056816 0.0027809
2619 0.12524 -0.24288 0.019974 -0.024084 0.094 0.053301 -0.014954 -0.0027747 -0.08813 -0.016026
2620 0.20069 -0.20092 0.037435 0.0090835 0.11017 0.099151 0.039841 0.039518 -0.058974 0.022796
2621 0.081362 -0.26945 0.0019958 -0.021519 0.087154 0.046011 -0.025994 -0.0045794 -0.095438 -0.024401
2622 0.095693 -0.25624 0.027347 -0.017992 0.050851 0.062401 0.035121 0.039523 -0.090483 0.0014621
2623 0.056753 -0.21207 0.045938 -0.016995 0.092468 0.11735 0.028016 0.024886 -0.056607 0.0088249
2624 0.10253 -0.23658 0.036979 0.00087196 0.072365 0.11383 0.044611 0.035668 -0.061891 0.012398
2625 0.090845 -0.2218 0.04459 -0.014661 0.080462 0.1144 0.054626 0.033631 -0.065925 -0.0065095
2626 0.028715 -0.24426 0.049551 0.0066662 0.075399 0.09274 0.043251 0.047064 -0.076119 0.013863
2627 0.039206 -0.24368 0.029181 -0.023727 0.060126 0.06215 0.061377 0.021826 -0.084123 -0.025274
2628 0.043117 -0.22602 0.0059224 -0.0097696 0.059423 0.09943 0.071052 0.037119 -0.046618 0.008699
2629 0.025187 -0.24508 0.020003 -0.013942 0.05178 0.08865 0.020457 0.021132 -0.092872 -0.010848
2630 0.026568 -0.20984 -0.0032057 0.0094247 0.065887 0.10519 0.041332 0.063864 -0.044926 0.019015
2631 0.013489 -0.24484 0.012325 -0.0019382 0.057264 0.06312 0.020377 0.023957 -0.06545 0.018407
2632 0.0025093 -0.23101 0.014826 0.0016789 0.042121 0.09282 0.045132 0.06921 -0.041354 0.0013802
2633 0.01065 -0.24215 0.0065471 -0.002784 0.058998 0.0842 0.032767 0.029352 -0.064038 -0.014857
2634 -0.022219 -0.24533 -0.0028519 -0.0043668 0.055565 0.086439 0.037832 0.032405 -0.069712 -0.0035242
2635 0.0027613 -0.23673 0.024069 0.02874 0.039982 0.078829 -0.032503 0.047377 -0.031937 0.021219
2636 0.003432 -0.24457 0.00676 -0.013343 0.028869 0.045319 -0.016628 0.02508 -0.059791 0.0012714
2637 -0.0083673 -0.2388 0.0054509 -0.015115 0.033576 0.042309 0.0089676 0.015703 -0.047895 -0.0076758
2638 0.011853 -0.25633 -0.060908 -0.019598 0.037933 0.071459 -0.0094373 0.032825 -0.073739 -0.014623
2639 0.012044 -0.23654 0.024203 0.019489 0.04698 0.062089 0.059968 0.071078 -0.045473 0.02388
2640 0.0084547 -0.23256 -0.043606 0.060426 0.048557 0.051649 0.041123 0.042521 -0.053287 0.00030267
2641 -0.030195 -0.22577 -0.052975 0.10197 0.017354 0.021199 0.009478 0.029533 -0.036792 -0.0050345
2642 -0.065624 -0.25621 -0.010334 0.08737 0.024731 0.060459 0.033313 0.046336 -0.061366 -0.016852
2643 -0.068713 -0.25698 -0.017063 0.10926 0.024518 0.090978 0.0016982 0.022149 -0.04693 -0.0059289
2644 -0.030103 -0.21605 -0.026582 0.13143 0.020045 0.074628 0.039653 0.039671 -0.051914 0.0026539
2645 -0.074792 -0.2797 -0.059532 0.084381 -0.0082284 0.050368 0.030848 0.020664 -0.078498 -0.031723
2646 -0.068311 -0.25647 -0.041521 0.12612 0.0077586 0.065298 0.074584 0.035006 -0.081232 -0.01093
2647 -0.083781 -0.2432 -0.05061 0.086526 0.014196 0.075038 0.080929 0.022559 -0.042236 -0.018068
2648 -0.08173 -0.24174 -0.038399 0.14903 0.0098626 0.075048 0.041764 0.035232 -0.065941 0.018135
2649 -0.074669 -0.22904 -0.028588 0.12486 0.02624 0.066038 0.078539 0.047634 -0.040645 0.005478
2650 -0.1118 -0.24454 -0.061147 0.10646 0.0023365 0.033798 0.093084 0.014117 -0.063369 0.0019208
2651 -0.10772 -0.2401 -0.047956 0.11382 -0.0054465 0.051137 0.061519 0.05278 -0.037683 0.016334
2652 -0.086447 -0.26767 -0.044325 0.070621 0.00040045 0.039967 0.076414 0.039982 0.022223 0.0069064
2653 -0.083967 -0.24272 -0.046904 0.10742 0.0054574 0.10109 0.10721 0.047955 0.028449 0.032189
2654 -0.10145 -0.2649 -0.056093 0.093606 -0.0022556 0.046217 0.088184 0.025808 0.032314 0.011312
2655 -0.15616 -0.26373 -0.069442 0.067283 -0.0058186 0.044847 0.048819 0.0070402 0.0087503 -0.010115
2656 -0.10669 -0.24791 -0.047181 0.07066 -0.0054217 0.035277 0.10164 0.043013 0.016456 0.020098
2657 -0.11004 -0.23243 -0.08519 0.085707 -0.010525 0.070567 0.10808 0.054475 -0.014908 0.01329
2658 -0.12542 -0.21804 -0.036119 0.17228 -0.0058077 0.070197 0.12119 0.035978 -0.022392 0.026663
2659 -0.10183 -0.24153 -0.075298 0.16697 -0.016941 0.046796 0.06873 0.049591 -0.025656 0.021126
2660 -0.12959 -0.25132 -0.077257 0.15425 -0.026734 0.019656 0.077475 0.027253 -0.06357 -0.0016711
2661 -0.15099 -0.21537 -0.090706 0.19774 -0.010067 0.034986 0.06999 0.011416 -0.036015 0.0090417
2662 -0.12416 -0.041805 -0.054695 0.15469 -0.01676 0.024526 0.032125 0.030729 -0.011199 0.0020045
2663 -0.13525 0.04389 -0.065965 0.21046 -0.021833 0.041936 0.06185 0.064691 -0.020733 0.029287
2664 -0.1588 0.072715 -0.082294 0.16642 -0.024416 0.017116 0.040135 0.046504 -0.032867 0.0024301
2665 -0.14885 0.07193 -0.084773 0.16061 -0.032619 0.024066 0.0051604 0.015727 -0.0059112 -0.0051671
2666 -0.15382 0.10349 -0.083692 0.16524 -0.0097119 0.019446 0.022706 0.038879 0.032915 0.029306
2667 -0.12275 0.002031 -0.063361 0.16037 -0.023795 0.035685 -0.0024394 0.031212 0.068941 0.019489
2668 -0.14444 -0.091374 -0.09484 0.13248 -0.037238 0.043825 0.034086 0.046624 0.1107 0.011961
2669 -0.092886 -0.11241 -0.11887 0.11656 -0.012231 0.0041352 0.015011 0.026967 0.076192 0.016854
2670 -0.059815 -0.15826 -0.11075 0.10799 -0.022804 0.0058851 0.042856 0.02857 0.10343 0.021207
2671 -0.062474 -0.15874 -0.091607 0.10071 -0.029097 0.031025 0.014651 0.031132 0.095344 0.03803
2672 -0.074744 -0.1428 -0.10859 0.088914 -0.01779 -0.015165 0.010106 0.027125 0.04083 0.024623
2673 -0.099853 -0.14735 -0.12288 0.098421 -0.042453 0.0030647 0.012001 0.033098 -0.0039444 0.0028454
2674 -0.13319 -0.15363 -0.11707 0.097658 -0.046306 0.016565 0.015636 0.01093 -0.026749 -0.0001318
2675 -0.14948 -0.034377 -0.11434 0.11473 -0.041599 0.058774 0.080631 0.042183 0.0038373 0.019651
2676 -0.14165 0.15874 -0.11244 0.10388 -0.027012 0.0036744 0.10394 0.022846 0.022703 0.017344
2677 -0.16324 0.15481 -0.12168 0.068979 -0.052605 -0.029886 0.052622 0.023178 -0.023451 -0.015683
2678 -0.16433 0.14638 -0.11509 0.11432 -0.029148 -0.0061259 0.070217 -0.0031992 -0.029515 0.0080894
2679 -0.16219 0.16138 -0.13269 0.076454 -0.058811 0.004684 0.021672 0.012293 -0.0097393 0.00041224
2680 -0.15899 0.18842 -0.11467 0.086021 -0.055924 0.0015239 -0.009853 0.034376 0.0066165 0.012365
2681 -0.15467 0.24594 -0.13208 0.1228 -0.046267 0.0017737 -0.011788 0.022859 0.030862 0.0052679
2682 -0.14691 0.14673 -0.12183 0.081965 -0.03255 -0.0019464 0.052487 0.028081 0.077138 -0.0027493
2683 -0.13761 0.090115 -0.11366 0.090812 -0.042843 -0.0075465 0.026122 0.039954 0.11015 0.0085435
2684 -0.14712 -0.0017594 -0.17169 0.10113 -0.050416 -0.029437 0.0084274 0.0036066 0.10824 -0.0043637
2685 -0.18059 0.041266 -0.11274 0.1021 -0.050289 0.0033632 0.035072 0.044639 0.10812 0.017369
2686 -0.16343 0.025801 -0.10282 0.092983 -0.040822 0.026043 0.0053476 0.020512 0.067202 0.0010419
2687 -0.17263 0.13352 -0.13213 0.057321 -0.048125 -0.023317 -0.0033873 -0.011065 0.021007 -0.0050053
2688 -0.15742 0.28803 -0.11638 0.10124 -0.042519 -0.016597 0.029768 0.020027 0.020293 0.016848
2689 -0.17056 0.35449 -0.13015 0.065325 -0.058692 -0.047367 -0.011917 0.02613 -0.0028608 0.0050803
2690 -0.16891 0.31977 -0.16677 0.066922 -0.058715 -0.022887 -0.008712 -0.0063376 -0.002895 -0.012517
2691 -0.16332 0.36186 -0.13477 0.075879 -0.050908 0.020453 0.021803 0.036315 0.051331 0.015096
2692 -0.17578 0.22524 -0.1728 0.059136 -0.080961 -0.052428 -0.015092 -0.023682 0.029897 -0.012801
2693 -0.16865 0.23897 -0.12302 0.076183 -0.067644 -0.035958 -0.034947 -0.02422 0.10159 0.0020016
2694 -0.11501 0.27013 -0.13146 0.07568 -0.052117 -0.0077279 -0.019982 0.021053 0.15778 0.017544
2695 -0.15918 0.37021 -0.12784 0.106 -0.04647 -0.012958 -0.0049865 0.020466 0.192 0.035347
2696 -0.14583 0.40311 -0.14725 0.051505 -0.068733 -0.016038 -0.041601 0.024848 0.18339 -0.00562
2697 -0.14123 0.44101 -0.10924 0.077912 -0.045956 -0.0068482 0.00020367 0.0089809 0.17815 0.035163
2698 -0.16332 0.40764 -0.15909 0.076179 -0.071979 -0.013328 0.022379 -0.0013165 0.15994 0.014006
2699 -0.17205 0.39791 -0.15634 0.064296 -0.050492 0.018522 0.077504 0.023396 0.15085 -0.0039716
2700 -0.1527 0.5126 -0.14434 0.051693 -0.060045 -0.014279 0.074019 -0.018461 0.078213 -0.0089688
2701 -0.15589 0.46959 -0.13586 0.04582 -0.056258 -0.0095887 0.049494 -0.0079986 0.059959 -0.0053559
2702 -0.16082 0.4917 -0.15842 0.071967 -0.053871 0.0038512 0.088529 0.015694 0.083565 0.015897
2703 -0.13172 0.51545 -0.16056 0.063064 -0.057754 -0.042949 0.020174 -0.029523 0.056131 0.01297
2704 -0.15286 0.49937 -0.14494 0.062082 -0.056947 0.0022409 0.016809 0.018839 0.081127 0.0033525
2705 -0.16262 0.39861 -0.16785 0.043519 -0.06828 -0.0036992 0.023974 0.007412 0.12177 -0.0068347
2706 -0.13505 0.40463 -0.13433 0.040366 -0.060543 -0.017869 0.0047096 0.025175 0.2207 0.020758
2707 -0.14982 0.36797 -0.15225 0.039723 -0.060386 -0.029769 0.0015447 -0.0059028 0.20495 0.0013109
2708 -0.15527 0.49439 -0.14801 0.06139 -0.056829 -0.02157 0.0066398 0.04442 0.26384 0.021734
2709 -0.16571 0.52365 -0.16963 0.027267 -0.082632 -0.06235 -0.040315 -0.012767 0.20569 0.011057
2710 -0.13629 0.55805 -0.12474 0.068574 -0.077845 -0.05106 -0.01398 0.012105 0.24748 0.020259
2711 -0.12515 0.46111 -0.14247 0.035081 -0.071008 -0.0668 -0.010025 -0.020992 0.20775 -0.025098
2712 -0.14603 0.37706 -0.13151 0.027799 -0.082281 -0.0335 -0.0085298 0.0307 0.14121 -0.011875
2713 -0.12658 0.36634 -0.14228 0.045246 -0.077894 -0.00079018 -0.015365 0.0090031 0.11331 0.0085578
2714 -0.13528 0.35009 -0.1519 0.052823 -0.086577 -0.04699 0.0096404 -0.0097543 0.12226 -0.0092694
2715 -0.12627 0.30814 -0.14922 0.02847 -0.06899 -0.0568 0.0036855 -0.0013017 0.094681 -0.019767
2716 -0.13733 0.36211 -0.14788 0.053657 -0.064893 -0.057281 -0.0096694 0.001281 0.10116 0.015876
2717 -0.16074 0.52274 -0.15161 0.043304 -0.066996 -0.035061 -0.029684 -0.0077964 0.10943 0.004759
2718 -0.15303 0.53256 -0.16847 0.037641 -0.075889 -0.020091 0.0025308 0.020826 0.11429 0.0058118
2719 -0.19475 0.41437 -0.16673 0.016238 -0.087662 -0.036921 -0.026134 -0.00060112 0.068995 -0.0082554
2720 -0.16477 0.34465 -0.19516 0.017426 -0.089255 -0.050851 -0.059429 -0.021058 0.07101 -0.0052826
2721 -0.14401 0.25762 -0.18833 0.014623 -0.088258 -0.066951 -0.028934 -0.048366 0.082616 -0.0044898
2722 -0.15404 0.2538 -0.17787 0.02331 -0.063281 -0.043681 -0.015269 -0.010443 0.085092 0.00088306
2723 -0.10129 0.26735 -0.14557 0.040427 -0.053194 -0.014871 -0.017234 0.011489 0.11344 0.026226
2724 -0.15319 0.22818 -0.17011 0.002724 -0.080938 -0.074512 -0.017209 -0.021378 0.051164 -0.016591
2725 -0.121 0.30198 -0.16744 0.027811 -0.078081 -0.042862 0.014727 0.00087469 0.09894 0.011051
2726 -0.085697 0.40955 -0.18467 0.0083483 -0.084214 -0.035152 -0.040748 -0.031483 0.059496 -0.0018457
2727 -0.058757 0.40115 -0.16389 0.016655 -0.1038 -0.053642 -0.024913 -0.00553 0.050131 -0.0006029
2728 -0.021636 0.383 -0.14529 0.031153 -0.07934 -0.030972 -0.045798 0.019683 0.064107 0.01715
2729 -0.082155 0.26712 -0.15198 0.02526 -0.085133 -0.047272 -0.058383 -0.0015748 0.071743 0.013003
2730 -0.079044 0.21909 -0.19261 0.045437 -0.073546 -0.066972 -0.021888 -0.025662 0.058839 0.021646
2731 -0.13472 0.21387 -0.15145 0.011104 -0.077069 -0.037182 -0.0048329 -0.019049 0.046235 0.026978
2732 -0.1252 0.17793 -0.18611 -0.013989 -0.089492 -0.073493 -0.011298 -0.014307 0.048611 0.018931
2733 -0.13062 0.2039 -0.17167 0.028798 -0.065525 -0.072093 0.037307 0.021016 0.068106 0.050664
2734 -0.14108 0.15733 -0.15913 0.026845 -0.091358 -0.063633 -0.0084276 -0.023842 0.037522 0.032487
2735 -0.10827 0.19586 -0.14172 0.025732 -0.070751 -0.036083 0.0076175 -0.0057589 0.044258 0.02298
2736 -0.11414 0.18053 -0.15271 0.032799 -0.074614 -0.042703 -0.013057 -0.0024663 0.041544 0.058482
2737 -0.11732 0.12189 -0.177 0.027917 -0.071827 -0.076593 -0.046272 -0.015654 0.03349 0.028565
2738 -0.12311 0.12682 -0.1567 0.012274 -0.07077 -0.035173 -0.030397 -0.015701 0.036096 0.012878
2739 -0.12257 0.11675 -0.14874 0.031241 -0.084993 -0.043843 -0.054662 0.023752 0.030022 0.036071
2740 -0.13783 0.15043 -0.14443 0.013828 -0.057676 -0.060243 0.00084303 0.024524 0.058107 0.042234
2741 -0.13019 0.11093 -0.15708 -0.00080493 -0.090339 -0.068574 -0.017032 -0.026453 0.028643 0.0043864
2742 -0.12982 0.10029 -0.12284 0.014452 -0.050942 -0.030644 0.025713 0.0019895 0.046419 0.030789
2743 -0.146 0.10959 -0.16106 9.9309e-05 -0.083125 -0.084124 -0.017032 0.0093121 0.041735 0.025652
2744 -0.14594 0.068137 -0.1286 0.023566 -0.087478 -0.061344 -0.0080166 -0.0052552 0.027111 0.027475
2745 -0.15622 0.064592 -0.14981 0.0032936 -0.089351 -0.060164 -0.014371 -0.0022426 0.038387 0.028668
2746 -0.12707 0.081117 -0.13188 0.018401 -0.062154 -0.017044 0.0083836 0.01231 0.043942 0.05318
2747 -0.15147 0.062732 -0.14615 -0.0033222 -0.076917 -0.059914 -0.031671 -0.014397 0.011768 0.012503
2748 -0.12664 0.029868 -0.15312 0.0084349 -0.06597 -0.088124 -0.025776 0.00080532 0.0024842 0.057066
2749 -0.18484 0.063313 -0.15441 -0.008668 -0.090343 -0.047405 0.0058689 -0.011422 0.01045 0.061369
2750 -0.1629 0.010478 -0.15631 0.014979 -0.080566 -0.037745 -0.027026 -0.0061594 -0.0087442 0.067012
2751 -0.14997 -0.012837 -0.14004 -0.018974 -0.10361 -0.088205 -0.039011 -0.050307 -0.024358 0.041005
2752 -0.14247 0.041239 -0.13377 0.013883 -0.085302 -0.047605 -0.012876 -0.0067141 0.0084575 0.051047
2753 -0.15651 -0.009386 -0.14372 -0.026439 -0.11019 -0.088025 -0.024791 -0.028412 -0.014737 0.03278
2754 -0.18466 -0.029521 -0.16196 -0.0077024 -0.11784 -0.040035 -0.042606 -0.00071887 -0.0011108 0.069113
2755 -0.1512 -0.0063655 -0.13573 -0.010815 -0.088731 -0.079295 -0.0016704 -0.014266 -0.0022149 0.071016
2756 -0.1529 -0.02608 -0.10963 -0.029368 -0.081964 -0.077385 -0.025255 -0.0012936 0.00094093 0.078679
2757 -0.1306 -0.024985 -0.10124 0.000979 -0.068077 -0.066286 -0.04156 0.005239 0.013827 0.078591
2758 -0.14924 -0.02282 -0.061505 0.016336 -0.07941 -0.026936 -0.014685 0.0082017 0.011493 0.10968
2759 -0.17915 -0.034414 -0.087094 -0.023627 -0.087633 -0.060566 -0.01337 0.0033843 -0.011632 0.069147
2760 -0.16283 -0.059289 -0.033653 -0.0073996 -0.081496 -0.042076 -0.043335 0.018177 0.0055243 0.0635
2761 -0.1033 -0.0047339 -0.014512 0.0078775 -0.06134 -0.019466 -0.02636 0.01008 0.0201 0.059603
2762 -0.13905 -0.058379 -0.031551 -0.030205 -0.068843 -0.063116 -0.0036447 0.0059922 -0.009344 0.056015
2763 -0.16183 -0.061933 0.0385 -0.021058 -0.067456 -0.022766 0.01036 0.0034249 -0.026088 0.030898
2764 -0.1653 -0.074938 -0.0023492 -0.026391 -0.098359 -0.053956 -0.056215 -0.015823 -0.042982 0.013081
2765 -0.14858 -0.060883 0.0055317 -0.012914 -0.066082 -0.047417 -0.035559 -0.01179 -0.017626 0.057294
2766 -0.20287 -0.10527 0.0083026 -0.033627 -0.11632 -0.046097 -0.038334 -0.046317 -0.047951 0.033877
2767 -0.098669 -0.074012 -0.012556 -0.01664 -0.074348 -0.0045868 -0.010759 -0.0020746 -0.019665 0.045129
2768 -0.053819 -0.070517 -0.0099955 9.7323e-05 -0.088541 -0.011447 -0.024064 0.012788 0.0077711 0.057792
2769 -0.022688 -0.10424 -0.031605 -0.049216 -0.10296 -0.026987 0.002251 -0.017499 -0.025643 0.027075
2770 -0.059797 -0.1047 0.013106 -0.029428 -0.081887 -0.046757 -0.018394 0.0019233 -0.032087 0.019798
2771 -0.083437 -0.084941 0.039797 -0.012251 -0.06696 -0.034777 0.0057812 0.020406 -0.010031 0.042011
2772 -0.10081 -0.11037 0.058688 -0.027374 -0.085833 -0.039897 -0.0061237 0.029639 -0.030866 0.016524
2773 -0.1298 -0.11062 0.033889 -0.017097 -0.074576 -0.035368 -0.014549 0.013121 -0.01715 0.031246
2774 -0.15872 -0.12851 0.06321 -0.02828 -0.1105 -0.037288 -0.049764 -0.016916 -0.042994 0.042549
2775 -0.12907 -0.10481 0.13262 -0.0069128 -0.074362 0.00096221 -0.0018784 0.040746 -0.031318 0.042132
2776 -0.12947 -0.14645 0.12276 -0.033136 -0.081325 0.0032521 -0.049443 -0.0062709 -0.021582 0.023345
2777 -0.13542 -0.1287 0.11137 -0.0036086 -0.091938 0.001432 -0.043858 -0.027168 -0.041266 0.035608
2778 -0.14447 -0.11284 0.11411 -0.0076915 -0.065681 0.030762 -0.0028931 0.014704 -0.02921 0.03689
2779 -0.14482 -0.13006 0.070835 -0.038204 -0.069394 0.026702 -0.011258 -0.002353 -0.045195 0.0095032
2780 -0.13168 -0.15307 0.085676 -0.016197 -0.048607 0.016142 -0.018033 0.0062397 -0.057129 0.017846
2781 -0.10507 -0.12521 0.073287 -0.0066501 -0.01489 0.096831 0.0064422 0.029792 -0.013513 0.036759
2782 -0.050799 -0.15413 0.046078 -0.023123 0.012517 0.065141 -0.0076427 0.024625 -0.026517 0.025742
2783 -0.0013287 -0.1742 0.061529 -0.037026 0.0092039 0.047841 -0.018688 0.0079776 -0.046301 0.0016144
2784 0.025492 -0.17698 0.07731 -0.031429 0.010291 0.030711 -0.024953 -0.01399 -0.048335 0.0045173
2785 0.033453 -0.179 0.083061 -0.048332 0.020708 0.024841 -0.045367 -0.012487 -0.078689 0.00060006
2786 0.024983 -0.14623 0.20074 -0.0036045 0.027895 0.031721 -0.012122 0.039565 -0.0074436 0.029993
2787 -0.026316 -0.20471 0.16314 -0.042077 8.1794e-05 0.012121 -0.035827 -0.012622 -0.050438 0.00014568
2788 -0.023925 -0.15807 0.19773 0.0014997 -0.0053312 0.029601 -0.025812 0.021811 -0.030792 0.032848
2789 -0.080175 -0.16155 0.1737 -0.021763 -0.014944 0.0083205 0.009253 0.053013 -0.021456 0.025221
2790 -0.064424 -0.16257 0.14861 -0.021466 -0.035577 0.01854 -0.040062 0.016436 -0.03447 0.023074
2791 -0.096853 -0.18797 0.14565 -0.034879 -0.05581 0.03597 -0.050737 0.019289 -0.053924 0.0096569
2792 -0.054793 -0.17853 0.14328 -0.0094418 -0.044253 0.07123 -0.057382 0.022041 -0.050489 0.02246
2793 -0.031752 -0.1883 0.079408 -0.038155 -0.028926 0.08868 -0.041647 0.0030839 -0.062053 0.019773
2794 0.073889 -0.16653 0.14059 -0.011968 -0.040999 0.12696 0.042659 0.018227 -0.029287 0.036805
2795 0.088999 -0.18509 0.10086 -0.0020304 -0.0041324 0.13485 0.017804 -0.0011708 -0.040481 0.011348
2796 0.11103 -0.16428 0.14957 -0.025163 0.011745 0.10999 0.065999 0.013612 -0.048405 0.009931
2797 0.063291 -0.18368 0.18198 -0.031716 -0.024798 0.07441 0.033884 0.0085445 -0.067069 -0.0067562
2798 0.11563 -0.14825 0.20639 -0.0057191 0.038988 0.11824 0.053559 0.024187 -0.020213 0.011467
2799 0.087812 -0.19277 0.18486 -0.028502 0.061395 0.12416 0.055754 0.0069897 -0.053878 0.021089
2800 0.078563 -0.20526 0.19767 0.011205 0.086672 0.11535 0.034249 -0.014328 -0.058962 -0.0011978
2801 0.094353 -0.20728 0.18129 0.022682 0.090589 0.14019 0.059174 0.028845 -0.029986 0.011215
2802 0.12061 -0.21185 0.15902 0.022439 0.12134 0.12191 0.016599 0.0054077 -0.05178 -0.0012022
2803 0.14612 -0.16701 0.18352 0.039807 0.099783 0.10618 0.021444 0.0083903 -0.069034 0.013381
2804 0.21152 -0.20385 0.13702 0.053574 0.10659 0.10752 0.01375 0.011043 -0.065988 -0.0021966
2805 0.22145 -0.18791 0.18753 0.030271 0.10655 0.10347 0.034155 0.025976 -0.037913 -0.0022837
2806 0.20399 -0.20819 0.17031 -0.0026721 0.063654 0.068448 0.02869 0.014488 -0.053757 0.0091991
2807 0.20046 -0.19396 0.2538 0.011415 0.063081 0.088138 0.020455 0.045661 -0.037081 0.021032
2808 0.1792 -0.23366 0.23366 0.0039021 0.037928 0.11977 0.01183 0.021743 -0.046645 0.025895
2809 0.20793 -0.21694 0.2017 -0.026291 0.015575 0.084268 0.056285 0.034786 -0.059649 0.010017
2810 0.21369 -0.21607 0.21067 -0.012044 0.022342 0.10422 0.0486 0.024289 -0.060773 0.01509
2811 0.2552 -0.20863 0.12441 0.020904 0.0080991 0.13225 0.14194 0.026871 -0.050347 0.011273
2812 0.27468 -0.21159 0.10478 0.0068306 0.019356 0.16542 0.1208 0.033294 -0.071232 0.0088759
2813 0.25552 -0.23116 0.12785 0.017698 0.026643 0.14585 0.069975 0.033137 -0.082736 0.0047087
2814 0.29442 -0.22957 0.093018 -0.00078513 0.07428 0.14281 0.055921 0.043479 -0.05715 0.015682
2815 0.27303 -0.21878 0.072279 -0.003928 0.078527 0.1141 0.039836 0.0049819 -0.058334 0.0021044
2816 0.28128 -0.22906 0.10608 -0.030881 0.10991 0.10943 0.0043707 -0.0077954 -0.072988 -0.014043
2817 0.29956 -0.24202 0.080581 -0.017164 0.12474 0.10463 0.019356 0.0027772 -0.057202 -0.00865
2818 0.3381 -0.21189 0.12528 -0.013287 0.16868 0.11772 0.053151 0.0020798 -0.059407 0.022853
2819 0.33186 -0.24221 0.10825 -0.02592 0.17039 0.063617 0.038866 -0.00029753 -0.078841 -0.0060244
2820 0.26446 -0.26368 0.1668 -0.039542 0.15512 0.058467 0.0056711 0.0030951 -0.074625 -0.025422
2821 0.35037 -0.21786 0.2335 0.0022047 0.18158 0.087967 0.025676 0.024348 -0.060209 0.014011
2822 0.31818 -0.2522 0.15672 -0.039228 0.17091 0.076536 0.0075213 0.02173 -0.060023 -0.008836
2823 0.33514 -0.23077 0.20599 -0.001591 0.20733 0.049626 0.044746 0.017963 -0.074577 0.0033368
2824 0.32312 -0.23324 0.12901 -0.0078539 0.21091 0.079836 0.0029315 0.024346 -0.051711 0.01814
2825 0.31866 -0.25364 0.071828 -0.017607 0.16821 0.057866 -0.015563 0.011858 -0.084806 0.0052324
2826 0.30008 -0.23421 0.081529 -0.01142 0.19805 0.12881 0.015892 0.039861 -0.05992 0.0079853
2827 0.33127 -0.23995 0.04272 -0.029583 0.19869 0.11886 0.031457 0.030374 -0.063654 0.0097781
2828 0.36769 -0.2322 0.066351 -0.011085 0.16735 0.12038 0.029142 0.054026 -0.067518 -0.0017991
2829 0.34118 -0.22491 0.085642 -0.030828 0.16346 0.10516 -0.00026295 0.025499 -0.081102 -0.0089163
2830 0.31702 -0.23748 0.070923 -0.029691 0.17569 0.067235 -0.019608 0.015231 -0.073136 -0.0070235
2831 0.36565 -0.2551 0.10447 -0.0063541 0.18733 0.087565 0.028327 0.031844 -0.063821 0.012049
2832 0.36999 -0.26892 0.028505 -0.008687 0.20152 0.053865 0.0084724 0.011167 -0.068635 -0.0057179
2833 0.3608 -0.2338 0.084716 -0.0051798 0.21723 0.082435 0.013407 0.0088694 -0.067959 0.0043049
2834 0.30366 -0.26379 0.070847 -0.048383 0.22528 0.035905 0.0050026 -0.017558 -0.074433 -0.011542
2835 0.33485 -0.26131 0.038568 -0.0061356 0.24755 0.067325 0.021548 0.015815 -0.055917 -0.0059595
2836 0.35791 -0.24918 0.083849 -0.010848 0.23687 0.058795 0.022813 0.017037 -0.057331 -0.0060566
2837 0.34003 -0.25108 0.06186 -0.012541 0.2003 0.070585 0.047248 0.01743 -0.058055 0.00092616
2838 0.34037 -0.26611 0.031971 -0.028574 0.21744 0.066404 0.048943 0.019363 -0.06781 -0.019431
2839 0.31682 -0.28841 0.017842 -0.033107 0.1972 0.045484 -0.024872 -0.014165 -0.10031 -0.025468
2840 0.31241 -0.23422 0.022432 -0.037 0.22504 0.039484 0.0073232 0.026968 -0.082198 -0.014275
2841 0.32179 -0.2641 0.036143 -0.028933 0.1894 0.047804 -0.012922 0.01029 -0.071832 -0.018963
2842 0.29817 -0.27709 0.0079344 -0.057756 0.19061 0.006314 0.012143 -0.010097 -0.093716 -0.04171
2843 0.29196 -0.24769 0.025365 -0.046049 0.1641 0.024054 0.045218 0.00041573 -0.07489 -0.014067
2844 0.32938 -0.22392 9.6242e-05 -0.027522 0.16808 0.040764 0.015784 0.034378 -0.053684 0.00047583
2845 0.37751 -0.22149 0.035897 -0.018774 0.16712 0.080794 0.021659 0.030451 -0.050399 0.015009
2846 0.31771 -0.26876 0.0026681 -0.045197 0.13877 0.029014 0.031874 0.0031236 -0.095333 -0.021279
2847 0.3598 -0.25397 0.0093391 -0.0074102 0.14008 0.034643 0.017359 0.046296 -0.046637 0.0021943
2848 0.35694 -0.24805 -0.00324 -0.003233 0.16697 0.061423 0.043144 0.024409 -0.055621 0.012257
2849 0.28894 -0.25629 -0.010899 -0.029256 0.16304 0.042743 0.034679 0.013162 -0.059445 0.00033988
2850 0.26451 -0.26256 -0.022278 -0.050349 0.16988 0.015143 -0.0097958 0.00011418 -0.10123 -0.033947
2851 0.25675 -0.26813 -0.023117 -0.028492 0.19582 0.061493 0.031989 0.023907 -0.080834 -0.0058445
2852 0.20723 -0.26463 -0.039426 -0.033915 0.20308 0.034103 0.0047844 0.015689 -0.085648 -0.0094317
2853 0.26067 -0.26088 -0.0097853 -0.021117 0.21345 0.054313 0.042909 0.010562 -0.059852 -0.019049
2854 0.29515 -0.25285 -0.021634 -0.02879 0.20782 0.039923 0.023355 0.014045 -0.050936 -0.022356
2855 0.30692 -0.24271 -0.040953 -0.042083 0.18946 0.033422 -0.00049032 0.024727 -0.05178 -0.017803
2856 0.28018 -0.22437 -0.0072724 -0.0041061 0.18523 0.078152 0.027355 0.03557 -0.040864 0.01632
2857 0.23041 -0.27032 -0.056251 -0.057299 0.14518 0.011612 -0.0072401 0.0054426 -0.064718 -0.010498
2858 0.19487 -0.25118 -0.049351 -0.0054418 0.13129 0.037722 -0.001495 0.020295 -0.033173 0.0032452
2859 0.16839 -0.2581 -0.05258 -0.032975 0.10185 -0.010508 -0.04894 -0.0082621 -0.053677 -0.013942
2860 0.13768 -0.28173 -0.081499 -0.019358 0.12983 0.019142 -0.0028148 0.0045305 -0.042221 -0.0095092
2861 0.18696 -0.061847 -0.035478 -0.01043 0.13043 0.029892 -0.02306 0.031703 0.059395 -0.0067664
2862 0.10142 0.063028 -0.026387 -0.016763 0.099255 0.029222 -0.037195 0.015396 0.12225 -0.0031136
2863 0.11481 0.059253 -0.032566 -0.026686 0.12888 0.011631 -0.04526 0.017948 0.10196 -0.012481
2864 0.077616 0.082289 -0.047345 -0.0064991 0.10785 0.027631 -0.034944 0.018001 0.10104 -0.003038
2865 0.054537 0.024844 -0.092784 -0.061492 0.080096 -0.016429 -0.0010493 -0.030006 0.0028983 -0.054915
2866 0.099777 -0.021911 -0.069683 -0.047845 0.1017 0.023731 0.067036 -0.013854 -0.018046 -0.040202
2867 0.13554 -0.072316 -0.061702 -0.032958 0.08404 0.033301 0.11079 0.002729 -0.00432 -0.01978
2868 0.11258 -0.12461 -0.089031 -0.029011 0.091657 0.0055608 0.11748 -0.0048384 -0.036914 -0.023407
2869 0.1272 -0.14358 -0.07993 -0.030054 0.094124 0.023401 0.098471 0.010354 -0.020718 -0.011354
2870 0.11731 -0.13375 -0.071059 0.0074236 0.10076 0.081251 0.063396 0.029237 -0.0063625 -0.0057811
2871 0.079901 -0.17752 -0.10413 -0.033699 0.094138 -0.0033196 0.082681 -0.01197 -0.034737 -0.011568
2872 0.089321 -0.15266 -0.065567 -0.026772 0.089814 0.01276 0.058366 0.011482 -0.022281 -0.027176
2873 0.075302 -0.16102 -0.075766 0.00082498 0.11709 0.01719 0.091462 0.038245 0.0091151 0.0094173
2874 0.057333 -0.17392 -0.089055 -0.037378 0.077028 0.01183 0.042947 -0.0093726 -0.017429 -0.02412
2875 0.0064735 -0.16659 -0.11459 -0.038701 0.059885 0.00832 0.030212 -0.02242 -0.034443 -0.046207
2876 0.011464 -0.14612 -0.093754 -0.034294 0.072792 0.0385 0.13891 0.027243 -0.032067 -0.010964
2877 -0.047145 0.013597 -0.1031 -0.043047 0.053599 -0.02462 0.10917 -0.021435 -0.016202 -0.037961
2878 -0.014054 0.17208 -0.098072 -0.038549 0.065526 -0.0021904 0.11436 0.015888 -0.024006 -0.030109
2879 -0.071614 0.2112 -0.13874 -0.057782 0.065723 0.0079895 0.14869 -0.023969 -0.01467 -0.031516
2880 -0.017943 0.27353 -0.10432 0.057685 0.06741 0.0071693 0.10726 0.013213 0.067056 -0.028453
2881 -0.017172 0.2415 -0.079209 0.086372 0.085517 0.024669 0.094612 0.0062259 0.1222 0.0077698
2882 -0.047562 0.19154 -0.11366 0.089159 0.033794 0.0055591 0.067407 0.015009 0.18599 -0.025157
2883 -0.058001 0.064469 -0.073587 0.069686 0.061071 0.027849 0.085063 0.013081 0.17149 -0.021705
2884 -0.04533 0.024274 -0.089266 0.099253 0.058178 0.021949 0.087118 0.032114 0.13941 0.0055482
2885 -0.04458 -0.027861 -0.10249 0.05847 0.032075 -0.0061713 0.11684 -0.0097936 0.050625 -0.015519
2886 -0.063619 -0.012325 -0.090424 0.065378 0.043852 0.032709 0.13117 0.025679 0.040811 0.0084538
2887 -0.074498 -0.04497 -0.1102 0.051865 0.040249 0.013898 0.10051 0.021472 0.015337 -0.011063
2888 -0.1075 -0.073825 -0.12919 0.0058418 0.011466 -0.041082 0.075228 -0.019606 -0.022337 -0.043121
2889 -0.068177 0.12332 -0.10895 0.011299 0.025953 0.00034824 0.13614 0.011547 0.026499 -0.020638
2890 -0.11314 0.2296 -0.1483 -0.007594 0.01854 -0.062982 0.084778 -0.03452 -0.016976 -0.045585
2891 -0.1052 0.2767 -0.18295 -0.0039669 0.00017698 -0.045692 0.10557 -0.032588 -0.04273 -0.040372
2892 -0.083065 0.3522 -0.14815 0.0027003 0.020404 0.0045679 0.12194 -0.0025651 0.00081618 -0.023739
2893 -0.12478 0.34772 -0.13712 -0.0035726 0.020561 0.021598 0.12115 0.018058 0.072432 -0.022187
2894 -0.098204 0.36034 -0.11195 0.055275 0.031408 0.00011763 0.14785 0.01505 0.10969 0.0082963
2895 -0.098323 0.35838 -0.13239 0.079732 0.027745 -0.021102 0.097294 -0.020177 0.14412 -0.031531
2896 -0.097972 0.42745 -0.099845 0.14036 0.039722 0.024177 0.12453 0.027265 0.19987 0.0052219
2897 -0.095822 0.46175 -0.11668 0.12907 0.035959 -0.014593 0.10172 0.030548 0.19389 -0.011145
2898 -0.10884 0.49581 -0.10284 0.12013 0.033716 0.014567 0.15826 0.041091 0.20243 -0.0034225
2899 -0.1006 0.44884 -0.15014 0.10522 0.0074328 -0.019263 0.14089 0.0064533 0.072807 -0.02131
2900 -0.11461 0.46657 -0.14299 0.12156 -0.0030703 -0.012053 0.1227 0.030226 0.072513 -0.010657
2901 -0.10735 0.48584 -0.12374 0.1056 0.013507 -0.0045632 0.075064 0.019839 0.053889 -0.038364
2902 -0.11124 0.52272 -0.12602 0.12167 -0.00049632 -0.012103 0.11145 -0.011519 0.030855 -0.0056212
2903 -0.11572 0.51429 -0.13048 0.11806 0.017851 -0.030203 0.069585 -0.010176 0.052861 -0.027208
2904 -0.13133 0.48063 -0.12056 0.10001 0.0029076 -0.014944 0.09711 -0.017333 0.033376 -0.016566
2905 -0.12899 0.54903 -0.13473 0.089423 -0.025385 -0.037484 0.085615 0.012419 0.086822 -0.015093
2906 -0.14661 0.5426 -0.16395 0.06341 -0.011628 -0.055194 0.04052 -0.0066982 0.14437 -0.02816
2907 -0.12982 0.58207 -0.12563 0.079137 0.0082485 -0.014584 0.11329 0.032354 0.21364 -0.031657
2908 -0.12592 0.57424 -0.13026 0.067444 0.0077455 -0.0010241 0.11299 0.0096871 0.24934 -0.017754
2909 -0.1354 0.51037 -0.12122 0.044881 -0.017688 -0.035544 0.089945 -0.0144 0.18601 -0.040992
2910 -0.12449 0.54893 -0.1377 0.046038 -6.0536e-05 -0.010114 0.07055 0.029882 0.23779 -0.0070587
2911 -0.1389 0.54625 -0.12975 0.062826 -0.0058536 -0.042674 0.075825 0.012875 0.21391 -0.0077259
2912 -0.082292 0.54077 -0.138 0.081903 -0.0026566 -0.017235 0.10147 0.040888 0.19825 -0.00086312
2913 -0.11396 0.51217 -0.11962 0.05776 -0.0010296 -0.0064347 0.059736 0.01203 0.1408 -0.0011503
2914 -0.15931 0.52994 -0.16297 0.016757 -0.018213 -0.033135 0.077311 -0.013457 0.081425 -0.041407
2915 -0.16724 0.50436 -0.18065 0.046614 -0.044286 -0.082985 0.093306 -0.023054 0.052911 -0.023835
2916 -0.1412 0.49228 -0.13161 0.067561 -0.0058787 -0.031125 0.083131 0.024508 0.099107 0.0042681
2917 -0.1577 0.35947 -0.16668 0.042798 -0.0089517 -0.045245 0.081376 -0.031559 0.066422 -0.025729
2918 -0.15351 0.33304 -0.1471 0.039405 -0.013775 -0.025925 0.11545 0.0027734 0.13336 -0.020426
2919 -0.15219 0.3175 -0.15391 0.034113 -0.0088878 -0.015165 0.061506 -0.00059394 0.18848 -0.012113
2920 -0.17597 0.27747 -0.14989 0.02079 -0.033931 -0.042826 0.052791 -0.0035113 0.19566 -0.019171
2921 -0.1911 0.30736 -0.18048 0.024827 -0.048524 -0.065466 -0.030704 -0.038129 0.17301 -0.025888
2922 -0.16711 0.4793 -0.16451 0.044474 -0.035667 -0.021096 0.082291 -0.00061603 0.26356 0.029835
2923 -0.15512 0.47093 -0.15739 0.046141 -0.02762 -0.029836 0.070267 -0.0032334 0.2492 0.031298
2924 -0.17104 0.41234 -0.17173 0.016158 -0.031563 -0.039396 0.10831 -0.040551 0.17909 0.0037906
2925 -0.15672 0.36721 -0.1458 0.031825 -0.023746 -0.0029862 0.093607 0.014032 0.15448 0.012323
2926 -0.17449 0.2862 -0.17067 0.021612 -0.042019 -0.027776 0.080362 -0.024605 0.092775 0.0052662
2927 -0.1801 0.25726 -0.149 0.032149 -0.046152 -0.032636 0.1055 -0.0073129 0.11508 0.021789
2928 -0.16067 0.2672 -0.17394 0.058737 -0.042115 -0.051247 0.095842 0.0084498 0.082707 0.023722
2929 -0.14572 0.22972 -0.1566 0.016014 -0.039958 -0.044137 0.055217 -0.011898 0.10024 -0.011875
2930 -0.15746 0.25669 -0.16004 0.019101 -0.039221 -0.044047 0.059112 0.0046151 0.095348 0.018497
2931 -0.19366 0.30678 -0.19456 0.012988 -0.056134 -0.064037 0.048137 -0.051682 0.075734 0.0185
2932 -0.19081 0.38171 -0.13511 0.037405 -0.029307 -0.036157 0.032042 0.0054103 0.11329 0.033823
2933 -0.18685 0.3841 -0.12096 0.021472 -0.03163 -0.025477 0.055318 0.032893 0.13957 0.021466
2934 -0.13876 0.28429 -0.16385 0.013249 -0.043193 -0.039577 0.032963 -0.019974 0.18361 0.026859
2935 -0.096576 0.2749 -0.13661 0.030216 -0.013846 -0.0067774 0.071848 0.027458 0.22157 0.048172
2936 -0.062895 0.21352 -0.14288 0.057434 -0.028109 -0.043418 0.080913 0.011501 0.2149 0.055134
2937 -0.017295 0.17561 -0.19746 0.00065069 -0.043372 -0.063498 0.028668 -0.027926 0.16973 0.030637
2938 -0.064334 0.19585 -0.16015 0.028798 -0.063465 -0.045538 0.029293 0.0046761 0.13044 0.03275
2939 -0.10396 0.17983 -0.16032 0.0085349 -0.061538 -0.054458 0.032998 -0.018721 0.098451 0.042983
2940 -0.11552 0.23767 -0.16828 0.023722 -0.025771 -0.020768 0.043663 0.015401 0.12984 0.044726
2941 -0.15843 0.23377 -0.14939 0.013329 -0.059594 -0.029168 0.051298 0.001034 0.1128 0.030078
2942 -0.16996 0.19165 -0.14283 0.0076963 -0.059437 -0.058568 0.055283 0.0032867 0.081989 0.024351
2943 -0.14288 0.16681 -0.19591 0.0094034 -0.06372 -0.056678 0.042929 -0.020301 0.084634 0.021124
2944 -0.15689 0.16824 -0.15681 0.015771 -0.039173 -0.078179 0.044554 0.012392 0.10445 0.027967
2945 -0.14925 0.13816 -0.16555 0.012468 -0.039816 -0.052069 0.053619 0.0039746 0.084496 0.03506
2946 -0.16598 0.12181 -0.17805 0.0030248 -0.05788 -0.036559 0.022664 -0.012233 0.091082 0.023412
2947 -0.17047 0.10801 -0.17195 -0.0013181 -0.075173 -0.054269 0.034839 -0.0019201 0.069688 0.0086552
2948 -0.16368 0.10957 -0.17261 0.019599 -0.054386 -0.031969 0.030924 0.0047725 0.078124 0.004538
2949 -0.17059 0.078256 -0.1859 -0.015954 -0.089669 -0.016669 0.0054092 -0.022925 0.082299 0.012561
2950 -0.17912 0.095282 -0.15715 0.0013333 -0.077012 -0.090959 -0.0014757 -0.016142 0.071575 0.013434
2951 -0.18004 0.086697 -0.16966 0.02455 -0.063805 -0.058699 -0.012371 -0.0082496 0.093521 0.036356
2952 -0.17037 0.078312 -0.20015 0.015008 -0.074498 -0.040819 0.0053845 0.004393 0.053397 0.029079
2953 -0.17715 0.075127 -0.15403 0.0029046 -0.044771 -0.04971 0.02403 0.011356 0.061953 0.0092921
2954 -0.20183 0.060933 -0.16465 0.0053617 -0.067584 -0.05927 -0.0012253 -0.011932 0.045619 0.028355
2955 -0.19341 0.056318 -0.16298 0.0094589 -0.067267 -0.05288 -0.01204 -0.005049 0.041895 0.015568
2956 -0.19072 0.060163 -0.19007 0.012566 -0.05618 -0.0192 0.018225 0.0091036 0.03717 0.020801
2957 -0.17919 0.030288 -0.1749 0.030673 -0.060853 -0.03303 -0.02411 -0.029204 0.039086 0.015123
2958 -0.20051 0.0096137 -0.15608 0.02317 -0.082516 -0.03568 0.050485 0.0068189 0.060722 0.0064961
2959 -0.17919 0.032159 -0.18017 -0.018833 -0.062239 -0.03818 0.01087 0.018031 0.062948 0.020329
2960 -0.16814 0.016664 -0.14314 0.021304 -0.067642 -0.03376 0.0080953 -0.0016459 0.028274 0.023762
2961 -0.16281 -0.0126 -0.16853 0.0077316 -0.052425 -0.020651 0.04347 0.013747 0.02495 0.014465
2962 -0.21929 0.014955 -0.1596 0.012129 -0.091198 -0.048571 -0.019814 -0.020521 0.0089055 -0.0023426
2963 -0.1794 0.0041701 -0.1509 0.0087158 -0.078681 -0.034121 -0.0087594 0.00043204 0.045981 0.0098902
2964 -0.19524 -0.015305 -0.17555 0.0023129 -0.061614 -0.035601 -0.0068543 -0.0013953 0.043077 0.010343
2965 -0.1827 0.0042406 -0.16094 0.0057901 -0.061827 -0.024681 0.028981 0.0048573 0.025273 0.027316
2966 -0.19575 -0.034914 -0.17038 0.010687 -0.08016 -0.027741 -0.030544 -0.0046801 0.011899 0.0087986
2967 -0.18726 -0.037169 -0.15797 0.022644 -0.073373 -0.00096132 -0.021619 0.0052926 0.023845 0.0098414
2968 -0.1821 -0.030634 -0.18738 0.016601 -0.078656 0.013279 -0.011714 0.0062152 0.036581 0.020234
2969 -0.17665 -0.049618 -0.15249 -0.013331 -0.075669 -0.029172 0.034741 0.017148 0.014136 -0.006573
2970 -0.19549 -0.037093 -0.16763 -0.0035843 -0.076742 -0.047312 -0.037754 0.01247 0.021922 0.02344
2971 -0.1971 -0.086298 -0.17444 0.0014728 -0.089635 -0.048282 -0.010689 -0.023777 0.0084881 -0.0032374
2972 -0.21329 -0.11998 -0.19482 -0.01101 -0.099078 -0.056322 -0.043153 -0.029704 -0.030696 -0.012395
2973 -0.1903 -0.053327 -0.15958 -0.018993 -0.065281 -0.058352 0.00092164 -0.0070516 0.01851 0.014028
2974 -0.17565 -0.067972 -0.13513 0.024444 -0.071664 -0.038052 -0.034503 0.034701 0.026886 0.045681
2975 -0.19797 -0.095937 -0.17201 -0.022749 -0.089767 -0.052512 -0.035678 -0.032656 0.0095515 -0.013276
2976 -0.14101 -0.085981 -0.14949 -0.0012316 -0.07031 -0.016882 0.0049969 0.0049963 0.035807 0.025127
2977 -0.17445 -0.095616 -0.17844 -0.026314 -0.073733 -0.055763 -0.060798 0.014859 -0.0012168 0.0033295
2978 -0.1681 -0.11716 -0.17985 -0.023027 -0.086066 -0.038283 -0.027493 -0.011098 -0.019031 -0.010118
2979 -0.16855 -0.099356 -0.17491 -0.01569 -0.097219 -0.039493 -0.0098478 -0.027006 -0.0047451 -0.0021249
2980 -0.19517 -0.13804 -0.19158 -0.036863 -0.11618 -0.054203 -0.062583 -0.065143 -0.015879 -0.027622
2981 -0.18079 -0.13968 -0.16438 -0.037986 -0.11109 -0.074743 -0.066458 -0.031221 -0.027043 -0.013929
2982 -0.20267 -0.11291 -0.18073 -0.026429 -0.10143 -0.031043 -0.10472 -0.0093379 0.0062524 -0.0094264
2983 -0.18294 -0.11556 -0.16237 -0.0060118 -0.092362 -0.049723 -0.058987 -0.0059952 -0.0060917 0.013346
2984 -0.20256 -0.13284 -0.22042 -0.050465 -0.11063 -0.055893 -0.081312 -0.028113 -0.026616 -0.032791
2985 -0.13994 -0.16569 -0.18611 -0.029858 -0.12318 -0.065254 -0.080867 -0.02693 -0.02638 -0.029428
2986 -0.097872 -0.17754 -0.19198 -0.0381 -0.093501 -0.049674 -0.079262 -0.046247 -0.028944 -0.036765
2987 -0.083851 -0.18743 -0.17794 -0.041133 -0.12844 -0.099034 -0.055227 -0.037605 -0.038008 -0.033852
2988 -0.09049 -0.17693 -0.20468 -0.056136 -0.12765 -0.090974 -0.10209 -0.054812 -0.043502 -0.04735
2989 -0.03925 -0.1721 -0.18192 -0.040209 -0.0974 -0.086384 -0.070837 -0.059549 -0.045197 -0.014137
2990 -0.099419 -0.18946 -0.22032 -0.024932 -0.14049 -0.071794 -0.096352 -0.026797 -0.034031 -0.027034
2991 -0.1111 -0.19201 -0.21565 -0.076685 -0.1212 -0.075164 -0.1458 -0.048414 -0.051015 -0.051091
2992 -0.14097 -0.17203 -0.17248 -0.032198 -0.097659 -0.052354 -0.040261 -0.033032 -0.055269 -0.025208
2993 -0.14905 -0.21065 -0.17731 -0.054101 -0.12431 -0.082225 -0.086846 -0.050869 -0.064803 -0.032106
2994 -0.1144 -0.19442 -0.19268 -0.062573 -0.10136 -0.082745 -0.097261 -0.037936 -0.064677 -0.028653
2995 -0.16782 -0.18015 -0.18666 -0.055296 -0.12953 -0.097205 -0.10896 -0.050824 -0.072332 -0.04298
2996 -0.15223 -0.22161 -0.20878 -0.065069 -0.12646 -0.078065 -0.10206 -0.078321 -0.080276 -0.057097
2997 -0.13866 -0.19017 -0.20239 -0.045782 -0.10919 -0.086225 -0.1237 -0.052898 -0.06483 -0.026794
2998 -0.16444 -0.22955 -0.2083 -0.052185 -0.12626 -0.066285 -0.078901 -0.040056 -0.038714 -0.028681
2999 -0.12049 -0.19197 -0.17452 -0.037158 -0.12173 -0.079245 -0.13002 -0.021693 -0.045958 -0.017939
3000 -0.1238 -0.20927 -0.16008 -0.068321 -0.11096 -0.086335 -0.10363 -0.05021 -0.062582 -0.043556
3001 -0.14518 -0.22395 -0.14767 -0.047584 -0.11724 -0.057505 -0.070866 -0.055778 -0.062726 -0.030263
3002 -0.1503 -0.21329 -0.14511 -0.040556 -0.11554 -0.067276 -0.07893 -0.056655 -0.047491 -0.03043
3003 -0.19107 -0.21565 -0.17049 -0.054469 -0.11964 -0.067186 -0.076175 -0.064293 -0.072315 -0.036767
3004 -0.15743 -0.22796 -0.19181 -0.064612 -0.12911 -0.079736 -0.09582 -0.05796 -0.084119 -0.054205
3005 -0.16775 -0.21856 -0.16126 -0.049695 -0.12455 -0.066766 -0.065695 -0.059157 -0.075993 -0.045902
3006 -0.15979 -0.25719 -0.16636 -0.081468 -0.13574 -0.10618 -0.14195 -0.079065 -0.084687 -0.052799
3007 -0.16286 -0.24881 -0.1914 -0.071431 -0.1347 -0.099116 -0.097935 -0.056302 -0.10103 -0.056946
3008 -0.21593 -0.26293 -0.17226 -0.1081 -0.16982 -0.10294 -0.10972 -0.1049 -0.1072 -0.072643
3009 -0.19491 -0.22833 -0.12408 -0.061657 -0.13074 -0.10387 -0.088755 -0.059757 -0.07763 -0.052631
3010 -0.19512 -0.24341 -0.074627 -0.05548 -0.11424 -0.098347 -0.09222 -0.070914 -0.10642 -0.064228
3011 -0.16027 -0.23894 -0.051276 -0.053632 -0.1226 -0.099127 -0.10297 -0.084151 -0.094848 -0.045155
3012 -0.17904 -0.23627 -0.0066952 -0.035955 -0.12648 -0.088307 -0.066419 -0.067849 -0.095102 -0.031762
3013 -0.15461 -0.23384 0.039476 -0.034108 -0.124 -0.036017 -0.10136 -0.018186 -0.040606 -0.038519
3014 -0.16307 -0.26273 0.017387 -0.045851 -0.091815 -0.025737 -0.068939 -0.051404 -0.06941 -0.027737
3015 -0.12981 -0.23929 0.10949 -0.0047539 -0.10921 -0.054577 -0.066484 -0.018531 -0.045725 -0.00091373
3016 -0.13817 -0.22403 0.045629 -0.014327 -0.086741 -0.0063073 -0.068039 -0.020588 -0.059639 0.0041491
3017 -0.1463 -0.21991 0.075229 -0.01239 -0.090994 -0.029907 -0.076884 -0.028636 -0.056083 -0.012008
3018 -0.16329 -0.24615 0.07666 -0.010593 -0.093377 -0.069718 -0.056689 -0.025463 -0.068257 -0.0086453
3019 -0.14625 -0.25056 0.062121 -0.075195 -0.10221 -0.065438 -0.088534 -0.04476 -0.077111 -0.035652
3020 -0.1482 -0.26495 0.054442 -0.047328 -0.10894 -0.094218 -0.076799 -0.040768 -0.084765 -0.02387
3021 -0.15129 -0.25037 0.079763 -0.075631 -0.11853 -0.087648 -0.078793 -0.019355 -0.07162 -0.037747
3022 -0.15163 -0.23785 0.079914 -0.035114 -0.09483 -0.076158 -0.10065 -0.029372 -0.063394 -0.018974
3023 -0.17761 -0.27084 0.094845 -0.073607 -0.11874 -0.099208 -0.089843 -0.01479 -0.096098 -0.028291
3024 -0.15473 -0.26617 0.12471 -0.04985 -0.10438 -0.071448 -0.085678 -0.038257 -0.057932 -0.020248
3025 -0.13356 -0.2602 0.11746 -0.040623 -0.10419 -0.056748 -0.085613 -0.041985 -0.080136 -0.021266
3026 -0.1391 -0.23773 0.11207 -0.030626 -0.10881 -0.041599 -0.084978 -0.0016019 -0.07218 -0.010483
3027 -0.17803 -0.28748 0.10663 -0.056838 -0.13199 -0.090509 -0.093493 -0.057849 -0.095084 -0.01965
3028 -0.16813 -0.28747 0.12674 -0.064361 -0.10916 -0.066099 -0.12142 -0.028267 -0.082869 -0.039987
3029 -0.16626 -0.27068 0.13723 -0.066024 -0.11609 -0.091479 -0.12624 -0.052284 -0.092923 -0.019674
3030 -0.18337 -0.28176 0.15602 -0.034917 -0.13258 -0.072209 -0.10478 -0.027651 -0.097397 -0.0077616
3031 -0.17323 -0.28216 0.15174 -0.04076 -0.10418 -0.081129 -0.082182 -0.021369 -0.078831 -0.019029
3032 -0.1637 -0.25411 0.16918 -0.025033 -0.11431 -0.092369 -0.089617 -0.032206 -0.065135 -0.017316
3033 -0.17282 -0.27016 0.21602 -0.0090457 -0.084923 -0.072369 -0.11055 0.0039866 -0.079849 0.0016768
3034 -0.16102 -0.27006 0.12562 -0.060419 -0.11628 -0.08389 -0.067417 -0.064431 -0.10003 0.00038965
3035 -0.20436 -0.28328 0.15337 -0.038611 -0.13254 -0.08977 -0.095642 -0.048608 -0.093448 -0.026208
3036 -0.18821 -0.2557 0.16695 -0.024544 -0.093832 -0.05982 -0.062767 -0.042266 -0.055562 -0.0015447
3037 -0.20322 -0.297 0.13455 -0.044807 -0.096715 -0.09751 -0.061302 -0.047453 -0.10142 -0.0023819
3038 -0.19837 -0.29246 0.17757 -0.02031 -0.11266 -0.08725 -0.099557 -0.03857 -0.09994 -0.0056491
3039 -0.21616 -0.30763 0.14762 -0.059213 -0.13022 -0.08012 -0.099932 -0.075988 -0.11951 -0.034926
3040 -0.061185 -0.28254 0.17424 -0.048456 -0.10268 -0.07108 -0.082967 -0.037975 -0.091398 -7.3487e-05
3041 -0.077394 -0.31686 0.12745 -0.069269 -0.12006 -0.07925 -0.17351 -0.063252 -0.12179 -0.037791
3042 -0.032094 -0.30431 0.14952 -0.069782 -0.11216 -0.097291 -0.089346 -0.05771 -0.13147 -0.032218
3043 -0.035713 -0.26853 0.18219 -0.049755 -0.093853 -0.058171 -0.11264 -0.037407 -0.11008 -0.012065
3044 -0.028442 -0.27742 0.22657 -0.041427 -0.10062 -0.040051 -0.069396 -0.029414 -0.076195 0.029528
3045 -0.124 -0.31949 0.15571 -0.08425 -0.10448 -0.11209 -0.057111 -0.050572 -0.10297 -0.039769
3046 -0.1059 -0.2906 0.15138 -0.068323 -0.098402 -0.083811 -0.061206 -0.021509 -0.12059 -0.0052566
3047 -0.10482 -0.28539 0.16729 -0.052186 -0.087655 -0.078511 -0.091831 -0.028577 -0.090817 -0.012894
3048 -0.16661 -0.29796 0.13154 -0.064859 -0.1316 -0.12158 -0.12819 -0.056804 -0.11735 -0.019001
3049 -0.12323 -0.31442 0.18343 -0.020882 -0.10537 -0.045251 -0.045041 -0.035111 -0.094316 0.0096718
3050 -0.19816 -0.31205 0.14118 -0.057915 -0.1318 -0.12743 -0.094816 -0.042909 -0.1175 -0.014875
3051 -0.10835 -0.27617 0.18696 -0.029628 -0.089917 -0.066082 -0.06605 -0.003196 -0.090414 0.019537
3052 -0.15417 -0.29042 0.18689 -0.068 -0.10132 -0.11386 -0.13566 -0.042303 -0.090868 0.0083302
3053 -0.13696 -0.3117 0.13639 -0.050493 -0.10383 -0.10851 -0.08769 -0.038711 -0.12065 0.018573
3054 -0.052686 -0.28581 0.13382 -0.054616 -0.089136 -0.080612 -0.10769 -0.016748 -0.087237 0.014146
3055 0.020555 -0.28723 0.090575 -0.038549 -0.059299 -0.051142 -0.07129 -0.019595 -0.099931 0.024529
3056 0.013636 -0.31256 0.10734 -0.081372 -0.077262 -0.089182 -0.098235 -0.030353 -0.10712 -0.00092853
3057 0.061836 -0.30624 0.059887 -0.067615 -0.062696 -0.071592 -0.11698 -0.01778 -0.099009 -0.0073157
3058 0.066097 -0.26092 0.15148 -0.016808 -0.0062885 -0.042072 -0.074705 0.014752 -0.068173 0.045097
3059 -0.013152 -0.31456 0.062019 -0.063691 -0.037562 -0.055763 -0.09645 -0.037775 -0.086697 -0.01302
3060 -0.0071615 -0.30582 0.1378 -0.058053 -0.045785 -0.048323 -0.066035 -0.0087923 -0.088931 0.0050627
3061 -0.095761 -0.29356 0.092381 -0.056476 -0.075818 -0.095893 -0.091809 -0.03219 -0.10657 -0.010434
3062 -0.05678 -0.29556 0.084202 -0.042619 -0.068901 -0.071673 -0.098094 -0.022807 -0.07886 -0.0043317
3063 -0.07696 -0.29103 0.065253 -0.036862 -0.068744 -0.084323 -0.073079 -0.024424 -0.081654 -0.0021189
3064 -0.051189 -0.28112 0.070064 -0.030965 -0.070587 -0.087773 -0.072054 -0.0049617 -0.099088 0.0046739
3065 -0.10116 -0.30573 0.078625 -0.072948 -0.07528 -0.098233 -0.095879 -0.042049 -0.097672 -0.0029732
3066 -0.033097 -0.27922 0.051886 -0.043791 -0.055123 -0.067103 -0.058514 -0.032606 -0.092506 -0.01511
3067 0.041703 -0.30161 0.077877 -0.040044 -0.061556 -0.079854 -0.087519 -0.039164 -0.10729 0.010672
3068 0.064204 -0.30594 0.046138 -0.064417 -0.078019 -0.061664 -0.074934 -0.025231 -0.098015 -0.014515
3069 0.10107 -0.27736 0.031229 -0.065349 -0.062812 -0.10178 -0.11262 -0.027029 -0.12782 -0.00036201
3070 0.099325 -0.29911 0.029089 -0.083742 -0.081145 -0.095744 -0.11016 -0.041856 -0.13496 -0.030389
3071 0.071956 -0.2741 0.06625 -0.024825 -0.033088 -0.065444 -0.099978 0.0046867 -0.081367 0.010254
3072 0.020597 -0.31073 0.015831 -0.054528 -0.015011 -0.099114 -0.095303 -0.038471 -0.13025 -0.0086436
3073 0.017497 -0.31023 0.011772 -0.073801 0.018376 -0.10636 -0.11954 -0.020178 -0.13309 -0.030401
3074 0.021108 -0.2955 -0.0074867 -0.072624 0.060503 -0.089244 -0.086873 -0.030575 -0.10101 -0.025858
3075 0.028279 -0.26772 0.042834 -0.033807 0.08218 -0.063875 -0.038678 0.023217 -0.090464 0.00041485
3076 0.010919 -0.30801 -0.022995 -0.07946 0.067937 -0.043385 -0.081623 -0.02311 -0.13163 -0.027282
3077 0.09261 -0.14507 0.025136 -0.032102 0.078004 -0.043515 -0.093328 0.0093225 -0.10104 0.01626
3078 0.14533 -0.15279 0.016337 -0.064295 0.050881 -0.0088449 -0.057563 -0.0062948 -0.11343 -0.0053367
3079 0.17381 -0.018529 -0.006102 -0.048298 0.053128 -0.020055 -0.038298 -0.029012 -0.10427 -0.014554
3080 0.15641 -0.0015437 0.013069 -0.069751 0.034265 -0.048625 -0.097293 -0.0378 -0.12115 -0.035401
3081 0.15101 -0.061758 0.03818 -0.034834 -0.00073817 -0.0086953 -0.067377 -0.0045669 -0.11225 0.0098517
3082 0.15667 -0.1584 0.021061 -0.036627 -0.011681 -0.058095 -0.094902 -0.012054 -0.12208 -0.00098548
3083 0.14697 -0.21746 -0.015578 -0.05144 0.0074358 -0.051676 -0.097457 -0.010772 -0.10223 0.00065733
3084 0.14558 -0.20186 0.022213 -0.020763 -0.0063572 -0.038096 -0.057702 -0.014319 -0.12278 0.0023301
3085 0.17807 -0.21894 0.015174 -0.046465 5.9727e-05 -0.026696 -0.041347 -0.0049864 -0.10271 0.00038294
3086 0.15357 -0.24929 0.017855 -0.038058 -0.0086033 -0.014726 -0.065042 -0.028564 -0.11587 0.0019758
3087 0.24322 -0.24538 -0.056884 -0.011941 0.030344 0.025774 -0.015957 -0.013411 -0.10837 -0.0058514
3088 0.21384 -0.23028 -0.032554 -0.0010541 0.050331 0.013014 0.013558 -0.0026885 -0.1237 -0.032159
3089 0.21016 -0.22743 0.0013674 0.035523 0.082638 0.046374 -5.6608e-05 0.015604 -0.092972 0.0060142
3090 0.23195 -0.227 -0.032572 0.04628 0.12453 0.036384 0.025738 0.011977 -0.095506 0.005037
3091 0.21455 -0.21911 -0.021261 0.037207 0.14114 0.0069435 0.021104 -0.013651 -0.11992 0.0004998
3092 0.24565 0.0030395 0.0067403 0.036774 0.1513 0.0080934 0.022449 0.024592 -0.072024 0.011473
3093 0.23117 0.052455 -0.0067788 -0.0014385 0.11739 -0.022567 -0.027286 0.016525 -0.085398 -0.010995
3094 0.24096 0.06923 -0.037338 0.0053986 0.12272 -0.011987 -0.067421 -0.0033327 -0.11091 -0.0081118
3095 0.26649 0.047115 -0.030897 -0.0012443 0.15246 0.027863 -0.013196 0.02962 -0.082387 0.001011
3096 0.21087 -0.024959 -0.020206 -0.047377 0.12621 -0.021567 -0.050811 -0.021207 -0.12729 -0.029786
3097 0.30482 -0.048454 -0.050355 -0.03912 0.11207 0.016403 -0.028276 0.00067525 -0.093365 -0.015993
3098 0.29379 -0.097679 -0.020954 -0.0050029 0.12792 0.062713 -0.018651 -0.00047211 -0.10628 -0.011871
3099 0.27746 -0.095964 -0.025153 -0.026396 0.15525 0.016072 -0.017736 -0.0031895 -0.11232 -0.022248
3100 0.27079 -0.11522 -0.051872 -0.021349 0.16133 0.067902 0.02607 -0.0079868 -0.1141 -0.0073449
3101 0.32822 -0.017573 -0.039861 0.0071085 0.18348 0.10454 0.036215 0.0066658 -0.1023 -0.010822
3102 0.29397 0.1074 -0.04517 0.034936 0.16373 0.066002 -0.0091103 -0.0029916 -0.10163 -0.015349
3103 0.2898 0.16771 -0.068869 0.033383 0.16023 0.042302 0.022145 -0.0047789 -0.11185 -0.0066765
3104 0.29092 0.20768 -0.048298 0.05196 0.18239 0.059692 0.09631 0.0041537 -0.092534 -0.012844
3105 0.28495 0.10302 -0.065297 0.082747 0.14817 0.019082 0.050485 0.010086 -0.091258 -0.0095809
3106 0.2908 0.062583 -0.057747 0.080204 0.15089 0.048292 0.06194 0.007419 -0.094832 -0.023738
3107 0.29026 0.026099 -0.086966 0.082511 0.12035 0.031742 -0.0037448 -0.014918 -0.10876 -0.022965
3108 0.34192 0.019864 -0.059235 0.068708 0.11842 0.053881 0.07111 0.030854 -0.062751 -0.0065424
3109 0.28159 0.032039 -0.12614 0.056535 0.084057 0.044741 -0.0011746 0.011927 -0.10888 -0.02279
3110 0.31654 0.22318 -0.10211 0.059433 0.11811 0.053561 0.051021 0.0184 -0.106 -0.021867
3111 0.33621 0.27437 -0.054172 0.08252 0.1509 0.079361 0.075416 0.0094422 -0.095383 9.5995e-05
3112 0.2862 0.26846 -0.088901 0.049947 0.1504 0.049601 0.1012 -0.0026452 -0.10407 -0.027071
3113 0.2965 0.25317 -0.06527 0.047174 0.16007 0.076911 0.085776 0.018567 -0.078332 -0.018408
3114 0.32834 0.24002 -0.095859 0.024731 0.15382 0.085491 0.10232 -0.0056599 -0.090126 -0.026436
3115 0.27558 0.16332 -0.12842 -0.015542 0.13389 -0.0060895 0.066796 -0.042337 -0.12121 -0.051833
3116 0.29292 0.21031 -0.11524 -0.020965 0.13931 0.0028704 0.091181 -0.010735 -0.11952 -0.04679
3117 0.29483 0.36985 -0.095476 0.034582 0.15844 0.01677 0.16222 -0.011082 -0.077548 0.0016829
3118 0.27444 0.31688 -0.083245 0.01618 0.11414 0.05285 0.095901 0.013231 -0.085022 -0.017324
3119 0.28415 0.40942 -0.094314 -0.0024234 0.10767 0.03075 0.13919 -0.012067 -0.079116 -0.029682
3120 0.27741 0.32208 -0.092163 0.042454 0.12581 0.07556 0.10245 0.0056759 -0.079991 -0.0014787
3121 0.29445 0.26747 -0.087292 0.050061 0.083711 0.01201 0.12716 0.0080685 -0.060155 -0.013286
3122 0.2739 0.24916 -0.13332 0.033058 0.079248 0.03087 0.10222 -0.023589 -0.11525 -0.027733
3123 0.29959 0.41634 -0.07753 0.080815 0.080255 0.03819 0.067847 -0.0030962 -0.070343 0.01256
3124 0.30051 0.3789 -0.13457 0.10735 0.083692 0.017999 0.10443 -0.033244 -0.082587 -0.0097375
3125 0.33248 0.33077 -0.12339 0.069189 0.11397 0.021819 0.081097 -0.027421 -0.049101 -0.029325
3126 0.34812 0.37552 -0.065468 0.14337 0.14946 0.068539 0.10429 0.016432 0.024534 0.022498
3127 0.31329 0.36451 -0.080657 0.11562 0.12443 0.066849 0.12592 0.012284 0.0070103 -0.014169
3128 0.25903 0.36872 -0.13495 0.082331 0.13194 0.027749 0.10492 0.009977 -0.0051138 -0.017416
3129 0.27077 0.38111 -0.11619 0.095318 0.065517 -0.016201 0.12617 0.0072796 -0.037308 -0.028413
3130 0.25887 0.35393 -0.11075 0.037765 0.066284 0.023119 0.071653 -0.00017777 -0.064072 -0.032461
3131 0.22703 0.36788 -0.12879 0.053302 0.06026 -0.027471 0.071948 0.0034149 -0.078016 -0.035098
3132 0.19524 0.32206 -0.14175 0.058059 0.050757 -0.0088116 0.042813 0.0070675 -0.07113 -0.025605
3133 0.27575 0.29951 -0.10204 0.053256 0.1012 0.045518 0.15615 0.03214 -0.035625 -0.022902
3134 0.22692 0.29529 -0.09829 0.018133 0.064041 0.0083382 0.12016 0.016983 -0.070329 -0.020769
3135 0.25286 0.27547 -0.1193 0.034091 0.059818 0.023868 0.11605 -0.017975 -0.067443 -0.013897
3136 0.23462 0.30526 -0.14261 0.065108 0.074985 0.027408 0.13639 0.010888 -0.037547 0.017186
3137 0.21715 0.39124 -0.077227 0.047305 0.069502 0.011578 0.095608 0.010181 -0.028451 -0.005241
3138 0.19494 0.39497 -0.10843 0.018742 0.096499 -0.017752 0.079853 -0.020577 -0.041775 -0.022948
3139 0.16809 0.37136 -0.12225 0.015259 0.080326 -0.013102 0.064318 -0.006204 -0.01053 -0.010705
3140 0.17185 0.3199 -0.14917 0.042246 0.096123 0.020497 0.081704 0.012719 0.0015663 0.0015675
3141 0.1419 0.24265 -0.12291 0.056653 0.07131 0.019297 0.084099 -0.0063888 0.014472 -0.0079497
3142 0.1142 0.22381 -0.13572 0.06642 0.073127 0.029837 0.088274 0.018834 0.030618 -0.0061569
3143 0.12185 0.23831 -0.11282 0.032188 0.053394 0.0055471 0.12113 0.011167 0.0057439 -0.0051741
3144 0.091335 0.18554 -0.13749 0.021165 0.026331 -0.006753 0.034244 -0.017691 -0.02298 -0.010111
3145 0.097726 0.19132 -0.11652 0.030502 0.063598 -0.011073 0.069319 -0.011108 -0.050824 -0.015048
3146 0.034507 0.22792 -0.10591 0.048449 0.029735 -0.0012433 0.078014 0.0065644 -0.014749 0.017444
3147 0.062577 0.29044 -0.12311 0.044476 0.055192 0.017207 0.074519 0.031927 -0.0089327 -0.00020286
3148 0.063828 0.39821 -0.11293 0.060113 0.056299 0.0099765 0.058854 0.01391 -0.011377 0.00347
3149 0.037359 0.28586 -0.13451 0.02972 0.031446 0.027456 0.030179 0.028142 0.006029 0.014543
3150 0.033859 0.19975 -0.14696 0.013657 0.027063 0.0010662 0.063565 -0.008365 -0.0099252 -0.025524
3151 0.03141 0.19605 -0.10192 0.062054 0.05222 0.0089161 0.04322 0.033648 0.034971 0.024558
3152 -0.031299 0.10471 -0.15741 0.022412 0.0040069 -0.033394 0.011935 -0.01534 0.031857 -0.020819
3153 -0.0033687 0.12402 -0.1451 0.028169 0.022334 -0.011974 0.0068399 -0.023877 0.054722 0.017464
3154 -0.002458 0.13369 -0.128 0.012916 0.022041 -0.019724 0.046495 0.0060855 0.055848 0.0069368
3155 0.023533 0.11916 -0.13809 0.054233 0.016568 0.0082756 0.0022701 0.028698 0.084544 -0.0046204
3156 -0.026137 0.075897 -0.15701 0.02711 0.0040048 -0.028774 0.0089352 -0.010539 0.02913 -0.022308
3157 -0.006736 0.098472 -0.15989 0.025027 0.022632 -0.040835 0.05313 0.020213 0.017406 -0.011535
3158 -0.026275 0.061397 -0.14494 0.0040443 0.015649 -0.026915 0.018755 -0.022274 -0.0060584 -0.023582
3159 -0.057185 0.060652 -0.14583 0.035201 0.0027357 -0.019595 0.04769 -0.042231 -0.014843 -0.010569
3160 -0.077564 0.051438 -0.12759 0.032879 -0.022767 0.005005 -0.011574 -0.0036487 -0.030847 0.018214
3161 -0.070303 0.058763 -0.12759 0.019376 -0.0040103 -0.038115 -0.0080793 -0.015796 -0.018171 0.014416
3162 -0.051433 0.051678 -0.12625 0.023453 0.011337 -0.020575 0.0046658 0.010107 -0.012165 -0.00057072
3163 -0.078542 0.029543 -0.14977 -0.00022006 0.0011836 -0.051805 0.035481 -0.010041 -0.019579 9.2094e-05
3164 -0.042141 0.0089788 -0.14101 0.011877 0.0070806 -0.036775 -0.034234 -0.048628 0.0081967 0.0020949
3165 -0.085701 0.009994 -0.11774 0.0084442 0.018898 0.0036844 0.019711 -0.0091255 0.079013 0.0017877
3166 -0.08142 0.028159 -0.13658 0.0076913 -0.0024055 -0.028166 -0.021834 -0.027163 0.070708 0.012841
3167 -0.10772 -0.016625 -0.15675 -0.0062416 -2.8493e-05 -0.051006 -0.020769 -0.02253 0.069704 -0.0035267
3168 -0.096629 -0.01265 -0.11431 0.0054955 0.012018 -0.031346 -0.0017836 -0.0041376 0.07161 0.0016261
3169 -0.10738 0.0066951 -0.12636 -0.0095373 0.0086555 -0.044826 0.014651 0.005975 0.10533 -0.008001
3170 -0.073357 -0.0054596 -0.11331 0.01212 0.010642 -0.016296 -0.026173 0.024608 0.092222 0.0018518
3171 -0.077437 -0.014314 -0.15286 0.014267 -0.0097206 -0.010536 0.026762 0.0018703 0.043478 0.014195
3172 -0.098116 -0.065319 -0.15664 -0.003566 -0.0088236 -0.033046 -0.037593 -0.024867 -0.0099065 0.0079074
3173 -0.12051 -0.041734 -0.15613 -0.0057889 -0.030617 -0.040417 0.023672 -0.0061344 0.013649 -0.0055398
3174 -0.10378 -0.059379 -0.14972 -0.0086117 -0.02312 -0.045717 0.005517 -0.020622 0.0023552 -0.001827
3175 -0.10731 -0.063163 -0.1406 -0.014025 -0.015333 -0.036197 -0.0091879 -0.013579 -0.011749 0.013296
3176 -0.10484 -0.026588 -0.10412 0.0078125 -0.0097957 -0.013657 0.0041872 -0.00067651 0.026967 0.013289
3177 -0.16219 -0.11586 -0.15234 -0.01731 -0.037289 -0.079647 -0.053088 -0.057994 0.011653 -0.017809
3178 -0.14869 -0.084218 -0.15311 -0.0084833 -0.036742 -0.042157 -0.024773 -0.025281 0.035379 -0.0083258
3179 -0.14922 -0.10737 -0.18986 -0.023136 -0.034275 -0.072827 -0.053427 -0.024979 0.039994 -0.024143
3180 -0.15467 -0.095277 -0.16019 -0.00094902 -0.034028 -0.017547 -0.015712 0.007224 0.08121 0.02207
3181 -0.16433 -0.10323 -0.16249 -0.030252 -0.066711 -0.065288 -0.058777 -0.051863 0.013476 -0.027167
3182 -0.16333 -0.082626 -0.10971 0.0049552 -0.053594 -0.011738 -0.054002 -0.0074407 0.028192 0.016765
3183 -0.14923 -0.12091 -0.12979 -0.0040377 -0.043217 -0.033668 0.0067729 -0.00016806 -0.0016822 0.0073283
3184 -0.13081 -0.10634 -0.15955 -0.0077505 -0.04315 -0.035098 -0.009882 -0.0028154 0.00027363 0.019061
3185 -0.15656 -0.11546 -0.15859 -0.020113 -0.041283 -0.053898 -0.057717 -0.048283 -0.0077505 -0.011676
3186 -0.17352 -0.13332 -0.13574 -0.014196 -0.068296 -0.056318 -0.069242 -0.02736 -0.0080447 0.021297
3187 -0.1906 -0.16524 -0.15769 -0.022179 -0.041279 -0.055638 -0.052097 -0.044848 0.015401 0.0060595
3188 -0.16856 -0.1598 -0.15861 -0.033992 -0.048902 -0.058408 -0.077842 -0.024865 0.054847 0.017902
3189 -0.17934 -0.15393 -0.15241 -0.043205 -0.065035 -0.071279 -0.077696 -0.041012 0.041633 0.0064751
3190 -0.16038 -0.13584 -0.14672 -0.023878 -0.053538 -0.025669 -0.038821 -0.03129 0.049009 0.005148
3191 -0.17472 -0.15151 -0.14944 -0.00079069 -0.028791 -0.0036688 -0.050396 -0.005787 0.034565 0.033081
3192 -0.15097 -0.14153 -0.14935 0.013476 -0.049254 -0.0065889 -0.042341 -0.016064 0.02706 0.030074
3193 -0.18903 -0.17439 -0.14328 -0.022386 -0.061707 -0.037849 -0.036396 -0.020492 -0.00046375 0.021666
3194 -0.14553 -0.14315 -0.14647 -0.00083933 -0.06873 -0.037559 -0.053671 -0.00026907 0.015352 0.030849
3195 -0.17166 -0.14569 -0.15457 -0.014962 -0.061083 -0.034849 -0.041576 -0.0063864 0.0057979 0.018242
3196 -0.18855 -0.1763 -0.14271 -0.016425 -0.070706 -0.026529 -0.065401 -0.033434 0.0064438 0.021745
3197 -0.22328 -0.19287 -0.18034 -0.026828 -0.079699 -0.06687 -0.089096 -0.037401 -0.0144 -0.0054824
3198 -0.20119 -0.16557 -0.1558 -0.022971 -0.083662 -0.04396 -0.070251 -0.0068885 0.039735 -0.01123
3199 -0.18263 -0.18841 -0.13643 -0.0064137 -0.066065 -0.02818 -0.034905 -0.014556 0.025711 0.0097032
3200 -0.20272 -0.17358 -0.16716 -0.035657 -0.063958 -0.04299 -0.03056 -0.013633 0.062627 0.0030861
3201 -0.18542 -0.22363 -0.14946 -0.034209 -0.080381 -0.02528 -0.054055 -0.018681 0.059173 0.0078089
3202 -0.20342 -0.20651 -0.1796 -0.062892 -0.072574 -0.0403 -0.039 -0.063448 0.049969 0.0024017
3203 -0.19166 -0.17865 -0.15285 -0.023905 -0.071697 -0.01007 -0.052525 -0.014165 0.054785 0.015344
3204 -0.18568 -0.22445 -0.18005 -0.029868 -0.07372 -0.01565 -0.00915 -0.035723 0.015491 0.0067773
3205 -0.18068 -0.19868 -0.13737 -0.025011 -0.063354 -0.041581 -0.074015 -0.02638 0.0016064 0.01461
3206 -0.18787 -0.18203 -0.14314 -0.0016139 -0.041307 -0.042981 0.0012302 -0.012627 0.028382 0.028593
3207 -0.18894 -0.19751 -0.16935 -0.031417 -0.05509 -0.023681 -0.048445 -0.0080448 -0.0035119 0.022456
3208 -0.21166 -0.19842 -0.17941 -0.0176 -0.045623 -0.044251 -0.01498 -0.033892 -0.009726 0.024699
3209 -0.19629 -0.20482 -0.15849 -0.027923 -0.071956 -0.006181 -0.015094 -0.0014495 -0.01626 0.013611
3210 -0.19739 -0.21039 -0.19075 -0.032885 -0.087779 -0.047771 -0.018799 -0.029847 -0.022084 -0.0019959
3211 -0.21386 -0.21738 -0.18809 -0.034338 -0.076232 -0.028551 -0.067904 -0.030374 -0.023968 -0.005933
3212 -0.18843 -0.20583 -0.14471 -0.049291 -0.066095 -0.030061 -0.017699 -0.00048162 0.0040774 0.0017298
3213 -0.18227 -0.20271 -0.16382 -0.049954 -0.044078 -0.021521 -0.031774 -0.009149 0.018263 -0.0072474
3214 -0.23252 -0.22082 -0.15237 -0.022777 -0.076821 -0.035472 -0.039109 -0.015356 0.00031905 -0.00014462
3215 -0.20585 -0.20729 -0.14287 -0.02862 -0.063824 -0.00041173 0.0074562 -0.036164 0.0030249 -0.0061918
3216 -0.20211 -0.23034 -0.16083 -0.047163 -0.074837 -0.031222 -0.024239 -0.012231 -0.0071593 0.002851
3217 -0.20284 -0.26218 -0.16554 -0.053776 -0.0682 -0.012072 -0.0031236 -0.029988 -0.026893 -0.0014562
3218 -0.18227 -0.23266 -0.16663 -0.027918 -0.057873 -0.023252 0.0010715 -0.025346 -0.029388 0.012487
3219 -0.21494 -0.25521 -0.162 -0.056041 -0.091156 -0.067292 -0.035573 -0.044073 -0.044192 0.015149
3220 -0.21823 -0.24987 -0.19751 -0.039294 -0.075919 -0.038482 -0.033958 -0.042021 -0.036236 -0.0084578
3221 -0.22705 -0.23195 -0.1732 -0.042257 -0.082832 -0.043192 -0.043073 -0.035918 0.00080998 -0.011215
3222 -0.22402 -0.24892 -0.1765 -0.04356 -0.056445 -0.032413 -0.017648 -0.033255 -0.046294 0.0055279
3223 -0.2137 -0.21393 -0.15325 -0.049053 -0.074628 -0.024283 -0.034083 -0.029073 -0.0048283 -0.011089
3224 -0.225 -0.22885 -0.16805 -0.035256 -0.070961 -0.036203 -0.036938 -0.00615 -0.040222 0.016743
3225 -0.2309 -0.25303 -0.18964 -0.037939 -0.083264 -0.030843 -0.032563 -0.031587 -0.031047 0.018806
3226 -0.24926 -0.26144 -0.18116 -0.060641 -0.10211 -0.081953 -0.054008 -0.047735 -0.075201 -0.010111
3227 -0.21486 -0.26649 -0.15117 -0.024614 -0.0952 -0.067473 -0.070123 -0.025912 -0.036755 0.0031319
3228 -0.22638 -0.24341 -0.18268 -0.042287 -0.076613 -0.052973 -0.089018 -0.048229 -0.034309 0.0040847
3229 -0.22453 -0.24781 -0.16686 -0.05417 -0.078736 -0.044413 -0.041932 -0.027947 -0.0092032 0.00071753
3230 -0.22709 -0.25417 -0.17529 -0.032033 -0.090819 -0.065244 -0.059147 -0.028844 -0.041327 0.0039403
3231 -0.21017 -0.25266 -0.13255 -0.040546 -0.077772 -0.067074 -0.034382 0.0031585 -0.046782 0.027283
3232 -0.22892 -0.25619 -0.1824 -0.076739 -0.081935 -0.090924 -0.067317 -0.035929 -0.065706 0.001106
3233 -0.21012 -0.23047 -0.14085 -0.033612 -0.074688 -0.023444 -0.076512 0.0021237 -0.03139 0.0021688
3234 -0.25436 -0.26513 -0.16785 -0.064015 -0.10934 -0.042864 -0.090737 -0.052174 -0.071234 -0.019588
3235 -0.23603 -0.28202 -0.16415 -0.058757 -0.099804 -0.052824 -0.053142 -0.016101 -0.048148 -0.012136
3236 -0.22857 -0.27943 -0.15242 -0.06727 -0.094607 -0.073684 -0.051877 -0.051908 -0.077382 -0.0013428
3237 -0.27808 -0.28509 -0.13195 -0.054553 -0.10795 -0.050164 -0.069592 -0.062996 -0.072006 -0.00904
3238 -0.23995 -0.27704 -0.13973 -0.042166 -0.098893 -0.061985 -0.084077 -0.037543 -0.046391 -0.0013972
3239 -0.22491 -0.27125 -0.12618 -0.066269 -0.10434 -0.052815 -0.049431 -0.02728 -0.079585 -0.013934
3240 -0.23981 -0.25205 -0.09893 -0.027832 -0.066549 -0.046345 -0.043696 -0.029138 -0.045929 0.036698
3241 -0.21535 -0.30389 -0.096919 -0.047165 -0.11799 -0.088685 -0.1252 -0.017975 -0.088043 0.0029812
3242 -0.20202 -0.28999 -0.064438 -0.051798 -0.095376 -0.089915 -0.10247 -0.065553 -0.090207 -0.0050459
3243 -0.1756 -0.26844 -0.028937 -0.04474 -0.092469 -0.0084152 -0.030381 -0.0037399 -0.044531 0.0055869
3244 -0.23848 -0.29385 -0.035666 -0.070073 -0.11061 -0.085015 -0.064386 -0.064337 -0.083816 -0.01438
3245 -0.18444 -0.27461 -0.012685 -0.048736 -0.076685 -0.040925 -0.12553 -0.031315 -0.07149 -0.0070075
3246 -0.21416 -0.29061 0.016656 -0.057149 -0.10807 -0.045216 -0.080156 -0.020662 -0.057694 -0.014705
3247 -0.20743 -0.28324 -0.0043935 -0.029752 -0.093211 -0.044966 -0.052341 -0.014969 -0.085528 0.0007781
3248 -0.20538 -0.27366 -0.056233 -0.034555 -0.081414 -0.0097058 -0.040565 -0.011867 -0.057222 -0.0074391
3249 -0.24651 -0.28357 -0.071992 -0.035638 -0.088897 -0.047266 -0.08022 -0.014724 -0.071776 -0.0070863
3250 -0.25651 -0.29852 -0.1004 -0.065531 -0.10564 -0.068046 -0.094275 -0.050151 -0.09797 -0.013983
3251 -0.21866 -0.32013 -0.08312 -0.064063 -0.11358 -0.058456 -0.06656 -0.063159 -0.082745 -0.014221
3252 -0.1906 -0.29881 -0.1171 -0.078106 -0.12636 -0.045906 -0.091575 -0.052876 -0.097849 -0.018538
3253 -0.17793 -0.30589 -0.075608 -0.042379 -0.10199 -0.048856 -0.06225 -0.036284 -0.077633 0.002025
3254 -0.1674 -0.28506 -0.086187 -0.054862 -0.094902 -0.014557 -0.054845 0.0049091 -0.055117 -0.011892
3255 -0.1723 -0.30592 -0.099496 -0.048475 -0.088945 -0.048197 -0.08089 -0.020328 -0.066131 0.0034306
3256 -0.20675 -0.28625 -0.070435 -0.028408 -0.096968 -0.029847 -0.049965 0.0012444 -0.052345 0.015703
3257 -0.16092 -0.28155 -0.062094 -0.042631 -0.092771 -0.065307 -0.08941 -0.021953 -0.07582 -0.017574
3258 -0.19614 -0.30876 -0.027343 -0.071554 -0.086694 -0.050667 -0.098874 -0.02052 -0.082974 0.001029
3259 -0.19447 -0.28751 -0.0087322 -0.044996 -0.097937 -0.062597 -0.090079 -0.032828 -0.050088 0.0023318
3260 -0.22325 -0.27645 0.045519 -0.053449 -0.10631 -0.047317 -0.082244 -0.0098551 -0.067722 -0.014555
3261 -0.21218 -0.31264 -0.0044503 -0.065402 -0.11187 -0.089857 -0.16588 -0.043882 -0.11443 -0.033653
3262 -0.20038 -0.29419 0.067351 -0.073465 -0.12031 -0.058377 -0.10575 -0.01469 -0.08877 -0.03018
3263 -0.16391 -0.32361 0.044022 -0.049708 -0.10344 -0.044048 -0.046489 -0.042567 -0.10993 -0.015707
3264 -0.17467 -0.31131 0.049923 -0.071341 -0.13005 -0.039278 -0.085004 -0.014995 -0.072969 -0.019884
3265 -0.15306 -0.28437 0.087723 -0.057954 -0.081085 -0.024178 -0.061319 -0.028112 -0.075393 -0.0015913
3266 -0.15582 -0.30142 0.036184 -0.065917 -0.10739 -0.057928 -0.11563 -0.023739 -0.099147 -0.027789
3267 -0.1773 -0.30354 0.041505 -0.0614 -0.11988 -0.085158 -0.090629 -0.022477 -0.096511 -0.024776
3268 -0.17993 -0.31503 0.065446 -0.068772 -0.12451 -0.10936 -0.14641 -0.029984 -0.11832 -0.018913
3269 -0.14485 -0.3154 0.090467 -0.067245 -0.1051 -0.094878 -0.062338 -0.046121 -0.10906 -0.02556
3270 -0.20402 -0.30317 0.11289 -0.068878 -0.12979 -0.078138 -0.092083 -0.053129 -0.080973 -0.031787
3271 -0.16481 -0.3002 0.078529 -0.058631 -0.12038 -0.085339 -0.078228 -0.028776 -0.092588 -0.024284
3272 -0.16155 -0.30105 0.10722 -0.063634 -0.094286 -0.058869 -0.075233 -0.059383 -0.10415 -0.021262
3273 -0.14106 -0.31811 0.038711 -0.056047 -0.11518 -0.081279 -0.090018 -0.053241 -0.1195 -0.028699
3274 -0.11424 -0.28103 0.056892 -0.05146 -0.095162 -0.053659 -0.069923 -0.020578 -0.06162 -0.017026
3275 -0.15458 -0.31074 0.068313 -0.055723 -0.10721 -0.075859 -0.10268 -0.0086456 -0.075164 -0.024453
3276 -0.18216 -0.29053 0.058024 -0.045945 -0.11855 -0.059399 -0.13603 -0.028953 -0.088048 -0.02283
3277 -0.1675 -0.3008 0.090435 -0.068678 -0.10083 -0.066609 -0.086648 -0.01809 -0.1077 -0.019248
3278 -0.17129 -0.29031 0.14127 -0.062481 -0.11823 -0.090609 -0.061162 -0.020078 -0.11506 -0.016655
3279 -0.14785 -0.3067 0.16243 -0.038534 -0.11192 -0.03407 -0.10402 -0.019815 -0.081211 0.002138
3280 -0.13949 -0.30199 0.12547 -0.060637 -0.12157 -0.07581 -0.091952 -0.051212 -0.11526 -0.015239
3281 -0.17011 -0.34644 0.097699 -0.07343 -0.14877 -0.0907 -0.11995 -0.04331 -0.14067 -0.040126
3282 -0.19421 -0.31612 0.1133 -0.073783 -0.14072 -0.05618 -0.11088 -0.067197 -0.096913 -0.046854
3283 -0.15347 -0.33763 0.08648 -0.085186 -0.14971 -0.07829 -0.11998 -0.055844 -0.12957 -0.054191
3284 -0.09991 -0.29118 0.17968 -0.030668 -0.094503 -0.06991 -0.067762 -0.017822 -0.077812 0.0032221
3285 -0.11359 -0.28315 0.17936 -0.067161 -0.096476 -0.07782 -0.099977 -0.027319 -0.096756 -0.015015
3286 -0.087849 -0.292 0.17717 -0.050834 -0.090739 -0.07957 -0.090852 -0.011917 -0.09205 -0.015932
3287 -0.1134 -0.30367 0.15074 -0.075267 -0.109 -0.053701 -0.071047 -0.024844 -0.10819 -0.0056495
3288 -0.10227 -0.29135 0.19807 -0.05132 -0.10533 -0.085071 -0.083371 0.0052587 -0.097328 -0.0039467
3289 -0.12296 -0.29076 0.1536 -0.043583 -0.094958 -0.080321 -0.067256 -0.033569 -0.085102 -0.026034
3290 -0.16504 -0.30893 0.15675 -0.051796 -0.11274 -0.048641 -0.082531 -0.016296 -0.10918 -0.011821
3291 -0.14348 -0.30473 0.14158 -0.053589 -0.097864 -0.079171 -0.10979 -0.050183 -0.12173 -0.025268
3292 -0.14543 -0.33821 0.15578 -0.087402 -0.13012 -0.10372 -0.12845 -0.062321 -0.12591 -0.041315
3293 -0.17678 -0.33522 0.11363 -0.062044 -0.13348 -0.089021 -0.1444 -0.060248 -0.12414 -0.032943
3294 -0.19281 -0.29787 0.15776 -0.052737 -0.13062 -0.10583 -0.083921 -0.027665 -0.088083 -0.0293
3295 -0.17344 -0.32492 0.16406 -0.056 -0.14318 -0.12173 -0.1263 -0.017223 -0.11738 -0.031617
3296 -0.13753 -0.31244 0.16463 -0.062343 -0.12268 -0.10466 -0.10189 -0.03691 -0.10635 -0.029854
3297 -0.10902 -0.27368 0.19178 -0.037366 -0.10505 -0.070662 -0.026276 -0.0021976 -0.10017 -0.00092142
3298 -0.084111 -0.31072 0.14259 -0.060709 -0.13786 -0.12786 -0.10755 -0.028215 -0.10392 -0.020469
3299 -0.10515 -0.30849 0.097836 -0.079692 -0.12461 -0.10728 -0.11615 -0.039042 -0.12948 -0.017986
3300 -0.10356 -0.29615 0.12311 -0.053715 -0.10395 -0.097092 -0.0467 -0.03239 -0.096518 -0.004033
3301 -0.13185 -0.33864 0.073877 -0.075237 -0.12789 -0.091082 -0.095365 -0.039707 -0.11518 -0.03936
3302 -0.12827 -0.29319 0.081488 -0.05768 -0.11265 -0.080672 -0.04792 -0.039484 -0.097546 -0.010257
3303 -0.13921 -0.29151 0.076089 -0.050073 -0.1179 -0.084663 -0.11397 -0.050882 -0.14164 -0.017545
3304 -0.15509 -0.31975 0.0802 -0.067116 -0.13535 -0.14715 -0.09075 -0.048249 -0.12379 -0.019112
3305 -0.18616 -0.31416 0.048681 -0.10187 -0.14129 -0.15336 -0.10627 -0.061496 -0.13478 -0.029609
3306 -0.20657 -0.1253 0.068162 -0.071932 -0.14627 -0.1007 -0.12016 -0.041764 -0.13989 -0.045376
3307 -0.16262 -0.092248 0.060633 -0.074135 -0.11115 -0.10869 -0.10193 -0.067121 -0.13343 -0.035053
3308 -0.14759 -0.026793 0.092854 -0.065948 -0.1104 -0.086593 -0.066249 -0.035739 -0.076531 -0.0026505
3309 -0.15996 0.032052 0.11113 -0.03192 -0.12142 -0.063803 -0.10032 -0.037476 -0.11658 -0.0029077
3310 -0.18223 0.031128 0.072416 -0.057673 -0.11793 -0.10774 -0.10302 -0.033993 -0.12951 -0.012685
3311 -0.15043 -0.028877 0.051787 -0.060886 -0.13739 -0.074253 -0.071024 -0.049871 -0.12392 -0.029362
3312 -0.11622 -0.18323 0.018888 -0.10081 -0.13644 -0.10289 -0.099799 -0.084278 -0.1677 -0.064699
3313 -0.086941 -0.19015 0.064079 -0.042072 -0.12906 -0.082964 -0.058524 -0.023015 -0.087962 -0.026316
3314 -0.09096 -0.19042 0.06392 -0.071505 -0.12528 -0.089224 -0.063949 -0.018173 -0.12121 -0.027894
3315 -0.10693 -0.23868 0.034751 -0.072568 -0.12469 -0.089154 -0.056584 -0.02525 -0.1288 -0.037251
3316 -0.088679 -0.19612 0.11433 -0.043331 -0.11346 -0.084674 -0.080159 0.0033925 -0.090345 0.00086196
3317 -0.10918 -0.21225 0.046963 -0.066154 -0.13003 -0.078574 -0.058614 -0.040485 -0.12065 -0.024185
3318 -0.18251 -0.20886 0.015684 -0.070866 -0.13747 -0.12195 -0.10314 -0.022812 -0.12381 -0.033872
3319 -0.19585 -0.14229 0.032844 -0.064639 -0.13919 -0.079594 -0.11461 -0.03826 -0.13062 -0.03715
3320 -0.19892 0.06355 0.017675 -0.054112 -0.12487 -0.10106 -0.059128 -0.055607 -0.12055 -0.014967
3321 -0.17663 0.11591 0.043926 -0.029965 -0.12056 -0.096445 -0.081493 -0.0027343 -0.091125 0.002016
3322 -0.18462 0.15482 -0.0050227 -0.096388 -0.13196 -0.11014 -0.12375 -0.026122 -0.1162 -0.034611
3323 -0.15211 0.16033 0.016948 -0.040701 -0.10815 -0.095755 -0.11122 0.002431 -0.10929 -0.012278
3324 -0.14193 0.11079 -0.029831 -0.037984 -0.13775 -0.10412 -0.10962 -0.041256 -0.12525 -0.0082356
3325 -0.17153 0.044397 -0.0093599 -0.045447 -0.10574 -0.10151 -0.1065 -0.028954 -0.13587 -0.0073127
3326 -0.15066 -0.038318 -0.042539 -0.047739 -0.12453 -0.092905 -0.10492 -0.033821 -0.14013 -0.03223
3327 -0.18401 -0.090823 -0.044398 -0.055042 -0.1393 -0.1564 -0.12388 -0.058768 -0.14324 -0.037687
3328 -0.1952 -0.068967 0.013433 -0.041865 -0.1181 -0.10603 -0.11277 -0.016526 -0.13168 -0.021614
3329 -0.14681 -0.056902 -0.019426 -0.048328 -0.10759 -0.072646 -0.037852 -0.039003 -0.099598 0.014248
3330 -0.14983 -0.078487 0.011055 -0.00037093 -0.10863 -0.077256 -0.086097 -0.019971 -0.11001 0.011581
3331 -0.1543 0.12715 0.0037158 -0.054874 -0.1313 -0.13898 -0.066082 -0.069088 -0.16267 -0.022406
3332 -0.16219 0.23107 -0.018763 0.0072433 -0.10624 -0.080576 -0.10247 -0.0056353 -0.10052 0.023777
3333 -0.1676 0.22794 -0.050892 -0.05842 -0.12831 -0.10577 -0.11584 -0.029533 -0.1198 -0.02734
3334 -0.17572 0.28754 -0.025031 -0.034902 -0.11635 -0.054306 -0.085697 0.01074 -0.10945 -0.022387
3335 -0.19539 0.23112 -0.0098305 -0.055975 -0.095137 -0.10066 -0.053862 0.0032526 -0.095233 -0.038535
3336 -0.18691 0.25503 -0.04394 -0.060968 -0.10566 -0.090107 -0.019477 -0.021285 -0.12701 -0.016902
3337 -0.18384 0.28763 -0.032619 -0.028311 -0.093723 -0.086077 -0.075661 -0.031672 -0.1228 -0.028519
3338 -0.1914 0.25075 -0.0056576 -0.074964 -0.11817 -0.10685 -0.029856 -0.013059 -0.13891 -0.036776
3339 -0.1936 0.30342 -0.047747 -0.060477 -0.11293 -0.097057 0.0088087 -0.010797 -0.13229 -0.022503
3340 -0.18561 0.32529 -0.0084357 -0.02423 -0.10053 -0.048877 -0.038516 0.0069658 -0.10296 0.0020294
3341 -0.14095 0.35658 -0.069485 -0.029493 -0.11378 -0.078157 -0.063691 -0.012022 -0.11466 -0.010408
3342 -0.088711 0.31016 -0.049144 -0.011005 -0.1025 -0.092537 -0.072326 -0.001209 -0.11646 -0.005875
3343 -0.06334 0.36132 0.0084771 0.011642 -0.1088 -0.058287 -0.058881 0.029084 -0.098197 0.0048378
3344 -0.09044 0.34268 -0.035862 0.0074688 -0.12197 -0.1079 -0.052906 -0.034564 -0.14714 -0.042779
3345 -0.11358 0.31749 -0.066331 0.018936 -0.13357 -0.088808 -0.066321 -0.035391 -0.13643 -0.019487
3346 -0.11679 0.33486 -0.07977 0.024243 -0.13177 -0.12308 -0.051806 -0.032708 -0.12148 -0.032944
3347 -0.097108 0.3499 -0.054749 0.05992 -0.11461 -0.064348 -0.06352 -0.030596 -0.12044 -0.0089409
3348 -0.12467 0.33254 -0.046238 0.055497 -0.10335 -0.038138 -0.015865 0.0033169 -0.11626 -0.017528
3349 -0.16715 0.35812 -0.043757 0.077724 -0.10576 -0.082118 -0.03937 0.016599 -0.1073 -0.0057253
3350 -0.14376 0.4228 -0.049066 0.077301 -0.077912 -0.068358 -0.038225 -6.7865e-05 -0.091676 -0.0038525
3351 -0.19542 0.32605 -0.080915 0.052149 -0.092725 -0.070838 -0.01547 -0.016155 -0.1088 -0.03141
3352 -0.15833 0.33363 -0.055814 0.070986 -0.050199 -0.030779 -0.042675 -0.0019126 -0.10531 -0.0094469
3353 -0.16979 0.35758 -0.069273 0.080573 -0.057522 -0.081479 -0.0011699 -0.00101 -0.099598 -0.022444
3354 -0.20159 0.32241 -0.096273 0.06444 -0.050655 -0.070449 0.011795 -0.018967 -0.12676 -0.029501
3355 -0.1943 0.33895 -0.084662 0.065857 -0.054258 -0.084879 0.01102 -0.0036247 -0.12285 -0.026938
3356 -0.19996 0.30627 -0.10661 0.058414 -0.065961 -0.10709 -0.070835 -0.031682 -0.15616 -0.058776
3357 -0.099211 0.33789 -0.09871 0.095441 -0.040974 -0.077619 -0.049009 -0.0024494 -0.087555 -0.013093
3358 -0.07939 0.28501 -0.12324 0.052428 -0.067967 -0.10411 -0.067494 -0.029817 -0.14008 -0.05437
3359 -0.03276 0.29637 -0.092948 0.036946 -0.07266 -0.112 -0.062749 -0.0040541 -0.12365 -0.055267
3360 -0.016819 0.28302 -0.090167 0.056243 -0.059803 -0.07455 -0.029924 -0.023972 -0.14295 -0.036474
3361 -0.035438 0.25333 -0.082356 0.03191 -0.091116 -0.08851 -0.077619 0.0013611 -0.12927 -0.052352
3362 -0.076217 0.20587 -0.12518 0.014957 -0.10745 -0.1201 -0.080084 -0.0056462 -0.13957 -0.050589
3363 -0.079237 0.19369 -0.10933 0.017164 -0.098392 -0.11904 -0.067549 -0.0011236 -0.12583 -0.019136
3364 -0.097966 0.1592 -0.13714 0.017911 -0.086225 -0.10054 -0.067954 -0.013101 -0.12344 -0.029973
3365 -0.12354 0.18008 -0.087012 0.017018 -0.092778 -0.06842 -0.028979 -0.019328 -0.11429 -0.01123
3366 -0.15224 0.15707 -0.11349 -0.010375 -0.086511 -0.09833 -0.015544 -0.053356 -0.15115 -0.055758
3367 -0.12465 0.16771 -0.11368 0.038723 -0.052354 -0.09576 0.011442 -0.016083 -0.11468 -0.014035
3368 -0.11242 0.16492 -0.095409 0.01188 -0.024747 -0.10064 -0.0030833 -0.02068 -0.12529 -0.027812
3369 -0.069463 0.11511 -0.15497 -0.051933 -0.02207 -0.11316 -0.017558 -0.058538 -0.12484 -0.063179
3370 0.011928 0.13681 -0.1098 -0.0046861 0.007687 -0.085831 -0.0020731 -0.022125 -0.038689 -0.033756
3371 -0.0015014 0.085859 -0.11864 0.025081 0.011254 -0.092191 -0.021708 -0.038563 -0.010453 -0.037554
3372 0.00053926 0.090274 -0.14717 -0.018442 0.036471 -0.10392 -0.020683 -0.0087599 0.036183 -0.043331
3373 0.0032499 0.07872 -0.13728 -0.00048475 0.064848 -0.10595 -0.040148 -0.028547 0.037369 -0.046128
3374 0.0040506 0.080565 -0.090734 0.018712 0.028005 -0.064111 -0.059543 -0.0053346 0.028115 -0.034645
3375 0.018361 0.05809 -0.13841 0.0039895 0.035792 -0.11443 -0.045518 -0.052032 -0.04064 -0.035812
3376 -0.001688 0.028045 -0.13609 0.0020166 -0.0014012 -0.063641 -0.047223 -0.036649 -0.079904 -0.033249
3377 0.031913 0.048871 -0.12847 -0.022056 -0.015344 -0.11229 -0.040947 -0.025667 -0.088978 -0.034687
3378 0.0062633 0.031736 -0.13709 -0.011359 -0.016707 -0.10341 -0.067662 -0.024534 -0.10573 -0.067754
3379 0.031714 0.043581 -0.10424 -0.016012 -0.0064802 -0.081392 -0.018447 -0.0091214 -0.074296 -0.039051
3380 0.013155 0.017506 -0.14796 -0.027975 -0.028113 -0.098072 -0.073272 0.00015121 -0.09827 -0.042568
3381 0.053145 0.044562 -0.093257 0.019292 -0.019696 -0.091552 -0.076837 0.015554 -0.064004 -0.0085454
3382 0.036586 0.002717 -0.10117 -0.019481 -0.0051293 -0.089672 -0.063132 -0.0052735 -0.085729 -0.029563
3383 0.064267 0.036592 -0.12896 -0.010804 0.028938 -0.057822 -0.0033268 0.0049191 -0.081253 -0.03152
3384 0.080757 0.027018 -0.12033 0.0085536 0.077955 -0.055792 0.033288 0.020992 -0.065727 -0.026167
3385 0.052568 -0.023777 -0.12603 -0.028459 0.064562 -0.11046 0.092253 -0.025226 -0.077111 -0.045334
3386 0.11577 -0.034922 -0.10318 -0.0069222 0.060799 -0.074423 0.033098 -0.013673 -0.054425 -0.029591
3387 0.063329 -0.041237 -0.14653 -0.033235 0.041696 -0.11011 -0.033756 -0.05233 -0.014879 -0.047639
3388 0.1037 -0.022141 -0.10425 -0.0096079 0.094993 -0.041163 0.012339 0.012042 0.068526 -0.024576
3389 0.11345 -0.031056 -0.14601 -0.030291 0.097709 -0.042083 0.0053438 0.0044149 0.097662 -0.037593
3390 0.084321 -0.068171 -0.17222 -0.034464 0.082586 -0.056913 -0.033361 0.0032076 0.091578 -0.03999
3391 0.094172 -0.068506 -0.15392 -0.052747 0.080893 -0.032113 -0.081626 -0.02961 0.085694 -0.076057
3392 0.14201 -0.06832 -0.12862 -0.034559 0.07837 -0.017683 -0.048691 -0.010957 0.08724 -0.037135
3393 0.13144 -0.032115 -0.13547 -0.013702 0.11157 0.0068765 0.0014542 -0.0015845 0.078016 -0.032172
3394 0.13181 -0.08299 -0.13531 -0.0016452 0.066354 -0.023634 -0.031871 -0.0085719 -0.0026284 -0.023639
3395 0.1763 -0.065015 -0.126 -0.025678 0.11298 -0.011634 0.010274 -0.0011192 0.0060374 -0.026536
3396 0.17127 -0.040529 -0.11257 0.008039 0.11504 0.039546 0.024059 -0.0021166 0.012493 0.0050267
3397 0.10865 -0.094774 -0.14166 -0.020424 0.084835 0.004266 -0.025695 -0.016454 -0.023251 -0.04067
3398 0.12425 -0.082949 -0.13391 -0.022227 0.069252 -0.0083242 -0.05915 -0.023481 -0.054265 -0.038708
3399 0.17994 -0.11983 -0.1396 -0.01935 0.052949 -0.026344 -0.048935 -0.020159 -0.031959 -0.046075
3400 0.12189 -0.13103 -0.13097 -0.038702 0.033966 -0.022714 -0.05483 -0.030646 0.034827 -0.043752
3401 0.14492 -0.13073 -0.15423 -0.015155 0.034973 -0.030015 -0.055985 -0.042463 0.088593 -0.016849
3402 0.21417 -0.10051 -0.11999 -0.016758 0.05896 0.017975 -0.03267 0.014399 0.14513 -0.022596
3403 0.14496 -0.14755 -0.15027 -0.059981 0.012247 -0.022955 -0.061785 -0.038748 0.11446 -0.034514
3404 0.18342 -0.12859 -0.13535 -0.014204 0.046514 0.041375 -0.01415 -0.0071755 0.13922 -0.038431
3405 0.20574 -0.12144 -0.15384 -0.037597 0.051561 0.024645 -0.036315 0.00079711 0.15342 -0.031328
3406 0.16473 -0.14005 -0.15359 -0.02261 0.087678 -0.0012651 -0.041879 -0.0094703 0.15411 -0.029875
3407 0.16144 -0.15364 -0.1584 -0.042473 0.074435 0.036635 -0.033794 -0.018888 0.13473 -0.037012
3408 0.20373 -0.18014 -0.13452 -0.037576 0.1159 0.035665 -0.061999 -0.031445 0.088233 -0.03281
3409 0.14794 -0.1628 -0.10864 -0.048148 0.10837 -0.0032855 -0.041784 -0.042402 0.025529 -0.048977
3410 0.1373 -0.18837 -0.18809 -0.067431 0.073436 -0.0029556 -0.075449 -0.07669 -0.026945 -0.069824
3411 0.1767 -0.15065 -0.18073 -0.043164 0.082283 -0.00023575 -0.033684 -0.013987 0.013491 -0.050211
3412 0.14262 -0.17289 -0.17427 -0.040587 0.06091 0.0033141 -0.078599 -0.048424 0.0093968 -0.058488
3413 0.17647 -0.16518 -0.16875 -0.04312 0.057907 -0.010336 -0.030434 -0.030152 0.034063 -0.046976
3414 0.1767 -0.18331 -0.17934 -0.054963 0.033724 0.0034139 -0.045569 -0.030479 0.1145 -0.049173
3415 0.17056 -0.18434 -0.15457 -0.050716 0.014261 0.029664 -0.052154 -0.014147 0.12959 -0.05326
3416 0.19355 -0.20011 -0.1706 -0.062669 0.026238 0.0027836 -0.074668 -0.040824 0.10504 -0.051567
3417 0.10769 -0.19862 -0.16774 -0.047331 0.016995 -0.0050665 -0.053843 -0.055371 0.14128 -0.057034
3418 0.14817 -0.19227 -0.17861 -0.046184 -0.0028083 0.030293 -0.064438 -0.031899 0.1201 -0.038171
3419 0.1604 -0.21543 -0.16863 -0.073907 0.017679 -0.021337 -0.0068332 -0.048266 0.094258 -0.045389
3420 0.19156 -0.17597 -0.16354 -0.03745 0.0099757 0.017083 -0.050418 -0.014763 0.11116 -0.029806
3421 0.16538 -0.20261 -0.16018 -0.046163 0.021483 0.017223 -0.065333 -0.021981 0.068049 -0.054223
3422 0.21607 -0.18874 -0.15128 -0.048946 0.04207 0.0036829 0.0048821 -0.012488 0.036335 -0.04218
3423 0.17689 -0.20607 -0.18306 -0.065519 -0.011523 0.0016928 -0.077383 -0.035855 0.016041 -0.056457
3424 0.14604 -0.20793 -0.17211 -0.054002 0.0061035 -0.025687 -0.096228 -0.039623 0.016547 -0.071645
3425 0.14723 -0.21155 -0.17127 -0.066984 0.0094805 -7.4708e-06 -0.070013 -0.02581 0.037043 -0.050592
3426 0.116 -0.22727 -0.15328 -0.053307 0.0089675 -0.020608 -0.056027 -0.042938 0.076609 -0.060499
3427 0.1843 -0.20402 -0.14813 -0.03734 0.036904 0.0058623 -0.034492 -0.020395 0.13086 -0.021006
3428 0.078407 -0.21574 -0.18617 -0.059313 -0.020479 -0.055868 -0.1063 -0.047102 0.13408 -0.055343
3429 0.075738 -0.20341 -0.11449 -0.040496 0.0050884 0.004122 -0.058812 -0.01163 0.10872 0.00030945
3430 0.042618 -0.26733 -0.17303 -0.069219 -0.021865 -0.048448 -0.084867 -0.029057 0.0062521 -0.064848
3431 0.039059 -0.27146 -0.17015 -0.080482 -0.032598 -0.041228 -0.10647 -0.042654 0.018918 -0.078165
3432 0.04731 -0.21844 -0.16282 -0.073915 -0.030481 -0.034498 -0.084767 -0.014682 0.046704 -0.058982
3433 0.07998 -0.24336 -0.14358 -0.059918 -0.021274 -0.037448 -0.065042 -0.032229 0.03712 -0.049259
3434 0.073001 -0.23769 -0.16921 -0.07515 -0.033067 -0.054109 -0.10721 -0.033896 -0.0011745 -0.058457
3435 0.097722 -0.24168 -0.17257 -0.057363 -0.01215 -0.023199 -0.11223 0.0039062 0.034711 -0.042524
3436 0.084042 -0.26751 -0.18374 -0.089046 -0.026413 -0.058039 -0.090426 -0.034881 0.016877 -0.065941
3437 0.018563 -0.2491 -0.14846 -0.066639 -0.020656 -0.049569 -0.095541 -0.030809 0.016223 -0.038468
3438 0.017964 -0.26733 -0.16323 -0.058412 -0.016189 -0.023159 -0.099296 -0.023206 0.019159 -0.046745
3439 -0.021035 -0.28065 -0.14451 -0.079165 -0.038352 -0.051029 -0.10371 -0.058033 0.012335 -0.061392
3440 -0.022755 -0.2771 -0.17586 -0.071958 -0.025315 -0.065559 -0.091126 -0.030501 -0.019659 -0.05351
3441 -0.020394 -0.28025 -0.1715 -0.075481 -0.057378 -0.065029 -0.12471 -0.045268 -0.022104 -0.081667
3442 -0.046923 -0.26972 -0.16681 -0.066903 -0.044251 -0.03918 -0.090176 -0.035265 0.0086423 -0.057064
3443 -0.065003 -0.2476 -0.16914 -0.069326 -0.057014 -0.03838 -0.085131 -0.037823 -0.0080919 -0.036211
3444 -0.044422 -0.26747 -0.16276 -0.072999 -0.039467 -0.05556 -0.091866 -0.01845 -0.003376 -0.052048
3445 -0.035291 -0.27661 -0.12395 -0.076992 -0.03037 -0.03175 -0.091041 -0.046347 0.0038598 -0.053496
3446 -0.091241 -0.30681 -0.15683 -0.087125 -0.066583 -0.07468 -0.10148 -0.061225 -0.031134 -0.064833
3447 -0.07922 -0.30722 -0.15822 -0.074598 -0.063346 -0.07729 -0.16236 -0.057012 -0.025389 -0.06525
3448 -0.061919 -0.28716 -0.16077 -0.083211 -0.050469 -0.06776 -0.074045 -0.05894 -0.020203 -0.039187
3449 -0.11122 -0.27751 -0.18321 -0.083404 -0.057452 -0.04171 -0.10577 -0.033467 -0.037787 -0.059254
3450 -0.072188 -0.29507 -0.17267 -0.078206 -0.067335 -0.063631 -0.10079 -0.057534 -0.019351 -0.071322
3451 -0.12961 -0.28859 -0.19629 -0.10756 -0.098768 -0.10552 -0.18755 -0.096912 -0.072575 -0.090069
3452 -0.12283 -0.26363 -0.16026 -0.083002 -0.063931 -0.046071 -0.12723 -0.040549 -0.013169 -0.060266
3453 -0.083476 -0.26605 -0.14082 -0.052805 -0.051164 -0.063791 -0.09677 -0.035696 -0.013503 -0.033903
3454 -0.093785 -0.30002 -0.13987 -0.061348 -0.074677 -0.080241 -0.12104 -0.058754 -0.030628 -0.06185
3455 -0.15167 -0.29544 -0.15338 -0.068721 -0.08226 -0.052761 -0.12166 -0.054401 -0.033302 -0.041627
3456 -0.11675 -0.31142 -0.14479 -0.074474 -0.066553 -0.070521 -0.12441 -0.025038 -0.046286 -0.060905
3457 -0.13518 -0.31425 -0.16054 -0.088887 -0.069196 -0.064891 -0.087639 -0.065526 -0.02447 -0.037722
3458 -0.11277 -0.31815 -0.20309 -0.10149 -0.075609 -0.072102 -0.13035 -0.069323 -0.059044 -0.065659
3459 -0.16287 -0.30156 -0.16691 -0.070282 -0.072722 -0.075932 -0.11836 -0.072311 -0.032278 -0.065606
3460 -0.1416 -0.31239 -0.16413 -0.081545 -0.075025 -0.072952 -0.15918 -0.043348 -0.028342 -0.075173
3461 -0.15209 -0.3161 -0.20038 -0.097938 -0.070348 -0.10279 -0.12369 -0.064965 -0.052627 -0.061381
3462 -0.14441 -0.32228 -0.1579 -0.10773 -0.093001 -0.12083 -0.15969 -0.058923 -0.058411 -0.069778
3463 -0.15273 -0.31557 -0.18359 -0.1191 -0.087485 -0.11052 -0.10941 -0.05626 -0.073185 -0.086035
3464 -0.15188 -0.30792 -0.15078 -0.068377 -0.054188 -0.041162 -0.10271 -0.047347 -0.020239 -0.040012
3465 -0.14628 -0.29288 -0.15377 -0.08007 -0.087641 -0.058122 -0.12837 -0.037265 -0.032443 -0.045389
3466 -0.1357 -0.31301 -0.13551 -0.087333 -0.071064 -0.098292 -0.094603 -0.065812 -0.077097 -0.042757
3467 -0.18101 -0.31796 -0.17655 -0.1054 -0.080127 -0.11771 -0.14651 -0.040049 -0.026952 -0.070844
3468 -0.19685 -0.30024 -0.14888 -0.070288 -0.08734 -0.089303 -0.094903 -0.033267 -0.061276 -0.049661
3469 -0.1759 -0.304 -0.14638 -0.068781 -0.071303 -0.073303 -0.1411 -0.027994 -0.07265 -0.051958
3470 -0.16592 -0.30671 -0.16507 -0.076774 -0.094046 -0.066653 -0.095773 -0.046152 -0.058254 -0.041385
3471 -0.18023 -0.33449 -0.18198 -0.098497 -0.084999 -0.090893 -0.10564 -0.085059 -0.067468 -0.085833
3472 -0.1463 -0.32516 -0.17643 -0.08068 -0.083412 -0.075853 -0.10618 -0.065866 -0.061832 -0.05426
3473 -0.17984 -0.33011 -0.2119 -0.095463 -0.082735 -0.099593 -0.15643 -0.058854 -0.078086 -0.070667
3474 -0.19709 -0.32203 -0.153 -0.093636 -0.094708 -0.10822 -0.14863 -0.079001 -0.070791 -0.078124
3475 -0.16429 -0.31192 -0.16895 -0.070428 -0.088741 -0.063974 -0.14731 -0.021038 -0.064485 -0.060371
3476 -0.22869 -0.35706 -0.17108 -0.099411 -0.1195 -0.098774 -0.15294 -0.071236 -0.076129 -0.079958
3477 -0.18578 -0.33691 -0.20356 -0.077904 -0.10145 -0.12182 -0.13107 -0.068843 -0.094733 -0.039226
3478 -0.19871 -0.32642 -0.15366 -0.076507 -0.08695 -0.079254 -0.10638 -0.06553 -0.076747 -0.035723
3479 -0.22993 -0.34012 -0.18851 -0.09111 -0.12514 -0.13629 -0.1376 -0.084168 -0.074091 -0.08622
3480 -0.20148 -0.33234 -0.19875 -0.11207 -0.11242 -0.12028 -0.14268 -0.074945 -0.1005 -0.087777
3481 -0.21337 -0.31161 -0.15357 -0.085616 -0.097369 -0.080344 -0.12598 -0.050303 -0.06025 -0.055964
3482 -0.1917 -0.33678 -0.14363 -0.089049 -0.1062 -0.1061 -0.11822 -0.04663 -0.092504 -0.055512
3483 -0.21916 -0.31755 -0.15327 -0.054991 -0.080435 -0.076635 -0.15309 -0.051777 -0.079178 -0.052629
3484 -0.24402 -0.36103 -0.17019 -0.11062 -0.12623 -0.12815 -0.17583 -0.070805 -0.10403 -0.074196
3485 -0.21021 -0.33681 -0.13571 -0.079987 -0.10687 -0.085945 -0.082966 -0.076582 -0.085786 -0.050513
3486 -0.23708 -0.34269 -0.12899 -0.09747 -0.10434 -0.077035 -0.13207 -0.053939 -0.0848 -0.04827
3487 -0.2301 -0.35773 -0.16005 -0.10918 -0.11021 -0.058975 -0.1358 -0.084957 -0.10277 -0.090578
3488 -0.2013 -0.35245 -0.13423 -0.093146 -0.13043 -0.094595 -0.12953 -0.065844 -0.11156 -0.064175
3489 -0.20171 -0.31061 -0.11111 -0.087219 -0.10107 -0.086655 -0.13854 -0.047361 -0.064623 -0.042302
3490 -0.25638 -0.36369 -0.13605 -0.11487 -0.11656 -0.1205 -0.12041 -0.085869 -0.13908 -0.070939
3491 -0.19579 -0.33903 -0.078073 -0.090055 -0.1117 -0.084606 -0.10124 -0.056286 -0.082571 -0.025926
3492 -0.21752 -0.31318 -0.064332 -0.083427 -0.10686 -0.10669 -0.11937 -0.066304 -0.10591 -0.045504
3493 -0.24996 -0.35802 -0.079901 -0.09777 -0.12359 -0.12388 -0.14207 -0.090111 -0.12572 -0.059811
3494 -0.23076 -0.33702 -0.05818 -0.073233 -0.10042 -0.098206 -0.11225 -0.066498 -0.10771 -0.077408
3495 -0.2237 -0.37054 -0.059519 -0.096036 -0.15103 -0.1337 -0.18703 -0.078266 -0.13912 -0.061285
3496 -0.232 -0.36436 -0.044509 -0.097099 -0.13688 -0.14677 -0.12445 -0.078433 -0.13527 -0.065152
3497 -0.23959 -0.34987 -0.034778 -0.10327 -0.13504 -0.10021 -0.15219 -0.06259 -0.10583 -0.066729
3498 -0.20649 -0.32575 0.0095334 -0.080485 -0.09595 -0.11021 -0.1157 -0.065828 -0.11458 -0.049967
3499 -0.2486 -0.34782 0.0014243 -0.079258 -0.11133 -0.044517 -0.12165 -0.076615 -0.11481 -0.032694
3500 -0.27208 -0.32662 0.00064524 -0.11406 -0.12298 -0.12489 -0.15478 -0.080072 -0.12113 -0.081911
3501 -0.21708 -0.34824 -0.016334 -0.077643 -0.10814 -0.062367 -0.13117 -0.06027 -0.10708 -0.047228
3502 -0.22763 -0.33427 -0.068633 -0.12318 -0.14239 -0.13211 -0.17554 -0.085297 -0.15177 -0.055855
3503 -0.24915 -0.38627 -0.018382 -0.087579 -0.14921 -0.11257 -0.13612 -0.072755 -0.11535 -0.040703
3504 -0.28436 -0.35786 -0.028901 -0.10853 -0.13282 -0.096207 -0.10599 -0.075282 -0.10391 -0.05321
3505 -0.24354 -0.34029 -0.07173 -0.11075 -0.13089 -0.10454 -0.11689 -0.055949 -0.082989 -0.025907
3506 -0.23629 -0.35226 -0.0003291 -0.082848 -0.11306 -0.093377 -0.16238 -0.067737 -0.11551 -0.0081542
3507 -0.23355 -0.34307 -0.0046782 -0.10401 -0.13176 -0.11978 -0.13292 -0.081764 -0.12935 -0.037351
3508 -0.23299 -0.35205 -0.027867 -0.088583 -0.11675 -0.12943 -0.15024 -0.074081 -0.11446 -0.024899
3509 -0.24592 -0.35285 0.0010237 -0.080076 -0.12183 -0.10186 -0.11247 -0.049099 -0.10096 -0.018766
3510 -0.23092 -0.35754 0.048545 -0.11284 -0.13706 -0.10859 -0.1265 -0.088456 -0.10976 -0.030453
3511 -0.25242 -0.34125 0.070206 -0.081832 -0.12481 -0.10081 -0.14127 -0.066313 -0.10387 -0.01893
3512 -0.25004 -0.33177 0.037027 -0.087935 -0.13956 -0.099898 -0.1444 -0.081791 -0.13392 -0.045707
3513 -0.24966 -0.35503 0.039068 -0.10788 -0.13637 -0.1297 -0.17204 -0.075528 -0.11421 -0.015395
3514 -0.23689 -0.33389 0.048208 -0.10069 -0.14133 -0.099978 -0.155 -0.063386 -0.13661 -0.042652
3515 -0.27075 -0.34311 0.056189 -0.085544 -0.13072 -0.10626 -0.14951 -0.045123 -0.13421 -0.042349
3516 -0.22206 -0.30945 0.07737 -0.070907 -0.11645 -0.11547 -0.1196 -0.05294 -0.13926 0.0017339
3517 -0.26219 -0.30924 0.045251 -0.076429 -0.12259 -0.10321 -0.12109 -0.057838 -0.13107 0.013797
3518 -0.22513 -0.36364 0.049422 -0.087482 -0.14843 -0.092519 -0.16105 -0.073595 -0.12431 -0.02141
3519 -0.25292 -0.31622 0.076723 -0.084565 -0.11897 -0.10685 -0.11856 -0.044452 -0.10288 -0.018858
3520 -0.26815 -0.34517 0.024194 -0.093228 -0.13219 -0.12718 -0.14777 -0.08735 -0.14077 -0.021585
3521 -0.28778 -0.32329 0.061255 -0.087321 -0.11995 -0.10806 -0.082933 -0.058407 -0.11811 -0.0088021
3522 -0.24077 -0.28765 0.11383 -0.093274 -0.13257 -0.11687 -0.18478 -0.054504 -0.11458 -0.030339
3523 -0.24122 -0.15257 0.11291 -0.082237 -0.13097 -0.10193 -0.13737 -0.069532 -0.14828 -0.0066964
3524 -0.26518 -0.13681 0.11096 -0.09976 -0.14692 -0.11102 -0.11705 -0.076379 -0.13553 -0.030754
3525 -0.296 -0.06571 0.1212 -0.089242 -0.14329 -0.13391 -0.19917 -0.063637 -0.14992 -0.026631
3526 -0.23952 -0.11225 0.09229 -0.1049 -0.1314 -0.11058 -0.14225 -0.060264 -0.13235 -0.048748
3527 -0.25068 -0.10879 0.12695 -0.091748 -0.13533 -0.10489 -0.15747 -0.050741 -0.13217 -0.023595
3528 -0.26665 -0.20038 0.094412 -0.096191 -0.13836 -0.12805 -0.16493 -0.068779 -0.13386 -0.038392
3529 -0.26849 -0.20541 0.12449 -0.096424 -0.13634 -0.09695 -0.14611 -0.042496 -0.11458 -0.03327
3530 -0.25421 -0.23731 0.15164 -0.072637 -0.13143 -0.08837 -0.15966 -0.056013 -0.13233 -0.0016968
3531 -0.25961 -0.25131 0.096224 -0.08684 -0.13963 -0.15195 -0.17537 -0.057721 -0.1503 -0.054884
3532 -0.29453 -0.26793 0.062345 -0.089493 -0.15668 -0.125 -0.18554 -0.074968 -0.15733 -0.045781
3533 -0.29049 -0.2506 0.064826 -0.13203 -0.14959 -0.12799 -0.14075 -0.077195 -0.17911 -0.053338
3534 -0.30255 -0.25617 0.030067 -0.092018 -0.14429 -0.15879 -0.16266 -0.077683 -0.16884 -0.038046
3535 -0.244 -0.27839 0.039118 -0.092221 -0.1516 -0.10589 -0.17668 -0.07913 -0.1568 -0.038583
3536 -0.2786 -0.27219 0.029239 -0.11764 -0.154 -0.14183 -0.16376 -0.060698 -0.1384 -0.0353
3537 -0.28254 -0.1815 -0.01576 -0.11288 -0.14936 -0.14567 -0.16409 -0.080015 -0.13469 -0.051087
3538 -0.25449 -0.057521 0.028771 -0.08699 -0.11942 -0.11528 -0.14077 -0.055122 -0.14062 -0.047244
3539 -0.29794 -0.032306 -0.002178 -0.10776 -0.14994 -0.15541 -0.11632 -0.08336 -0.14685 -0.038701
3540 -0.26296 0.056139 -0.001737 -0.13396 -0.14098 -0.13044 -0.11708 -0.079657 -0.16444 -0.055829
3541 -0.25244 0.025734 0.063864 -0.084289 -0.14943 -0.062292 -0.14704 -0.031144 -0.1141 -0.018886
3542 -0.27706 -0.07725 0.015725 -0.11439 -0.15306 -0.12812 -0.10328 -0.055662 -0.14191 -0.056003
3543 -0.29724 -0.10129 -0.0019442 -0.10992 -0.13419 -0.11899 -0.060891 -0.034779 -0.16325 -0.05814
3544 -0.27482 -0.16099 0.020857 -0.10933 -0.15885 -0.10447 -0.1083 -0.067386 -0.13208 -0.054997
3545 -0.25412 -0.16485 0.10152 -0.07858 -0.1159 -0.1002 -0.08673 -0.054974 -0.13301 -0.023125
3546 -0.29397 -0.17079 0.075679 -0.12081 -0.16479 -0.13082 -0.13143 -0.077871 -0.15947 -0.065492
3547 -0.27334 -0.13956 0.06569 -0.077936 -0.13489 -0.119 -0.11144 -0.053249 -0.13764 -0.042209
3548 -0.24317 0.087591 0.10161 -0.056009 -0.11163 -0.081993 -0.084485 -0.043796 -0.10669 -0.010126
3549 -0.25635 0.056467 0.065361 -0.12048 -0.16329 -0.16804 -0.14136 -0.098003 -0.17892 -0.076803
3550 -0.25197 0.13925 0.031232 -0.079084 -0.12257 -0.099813 -0.1309 -0.065871 -0.13174 -0.041121
3551 -0.26647 0.14637 0.0068134 -0.10628 -0.15092 -0.13555 -0.12375 -0.084458 -0.15287 -0.040598
3552 -0.2696 0.14059 -0.0078157 -0.07522 -0.13555 -0.13646 -0.13864 -0.052425 -0.13956 -0.044555
3553 -0.24207 0.21027 0.029785 -0.069593 -0.17185 -0.14296 -0.1695 -0.067953 -0.13814 -0.019392
3554 -0.26649 0.069993 -0.0014138 -0.10727 -0.14448 -0.14606 -0.11973 -0.07312 -0.1538 -0.052519
3555 -0.23172 -0.0082618 0.0080771 -0.085599 -0.1472 -0.13815 -0.10751 -0.061878 -0.13881 -0.044317
3556 -0.28266 -0.060237 -0.015982 -0.11264 -0.15385 -0.13059 -0.16984 -0.068875 -0.14125 -0.057144
3557 -0.27131 -0.054421 -0.013641 -0.10507 -0.15006 -0.14201 -0.13646 -0.075982 -0.15636 -0.047971
3558 -0.26743 -0.010866 -0.00771 -0.089727 -0.12817 -0.13016 -0.11075 -0.0354 -0.12198 -0.029208
3559 -0.25394 0.14995 0.0091109 -0.08721 -0.15723 -0.083844 -0.062909 -0.031797 -0.11188 -0.024465
3560 -0.24076 0.21267 -0.042918 -0.099753 -0.13656 -0.1125 -0.066024 -0.061664 -0.13589 -0.051202
3561 -0.29845 0.21661 -0.021227 -0.096616 -0.15403 -0.14101 -0.092499 -0.061892 -0.14672 -0.04747
3562 -0.29413 0.2069 -0.052286 -0.13158 -0.15557 -0.13836 -0.086514 -0.096619 -0.17057 -0.076207
3563 -0.28117 0.20591 -0.033415 -0.13488 -0.1456 -0.13581 -0.047339 -0.090976 -0.15358 -0.069154
3564 -0.2538 0.2123 -0.074644 -0.11982 -0.14949 -0.13132 -0.067923 -0.080124 -0.17605 -0.058481
3565 -0.26516 0.29808 -0.041463 -0.11992 -0.16009 -0.12348 -0.070368 -0.033491 -0.14269 -0.062228
3566 -0.27671 0.19626 -0.026302 -0.1124 -0.14194 -0.11259 -0.066393 -0.060619 -0.13507 -0.050826
3567 -0.23749 0.20251 -0.031362 -0.091823 -0.16479 -0.11803 -0.052048 -0.051656 -0.15313 -0.052973
3568 -0.27596 0.24668 -0.033031 -0.10638 -0.14109 -0.14169 -0.061003 -0.072153 -0.16404 -0.06292
3569 -0.23633 0.29247 0.01485 -0.083929 -0.14641 -0.1369 -0.060508 -0.079361 -0.14811 -0.051497
3570 -0.2631 0.27386 -0.0012687 -0.12386 -0.15178 -0.12457 -0.040883 -0.053998 -0.16629 -0.058814
3571 -0.28045 0.303 0.0058022 -0.091675 -0.16202 -0.12287 -0.047598 -0.053205 -0.15806 -0.050762
3572 -0.28452 0.31627 0.028453 -0.089058 -0.13874 -0.11775 0.0051573 -0.066433 -0.15952 -0.050809
3573 -0.24973 0.2408 0.027014 -0.067371 -0.12148 -0.12887 -0.020948 -0.0486 -0.13214 -0.030956
3574 -0.28033 0.29756 0.042015 -0.10698 -0.16473 -0.14189 -0.086362 -0.062687 -0.14729 -0.069033
3575 -0.29376 0.28889 0.028626 -0.080586 -0.14365 -0.11778 -0.076817 -0.037875 -0.14023 -0.02946
3576 -0.32312 0.23751 -0.053133 -0.096759 -0.16251 -0.16102 -0.084332 -0.10911 -0.18661 -0.057488
3577 -0.29004 0.31605 -0.053252 -0.11994 -0.14891 -0.1614 -0.098317 -0.05618 -0.15192 -0.051085
3578 -0.27746 0.31467 -0.036471 -0.10522 -0.14268 -0.10734 -0.056362 -0.082927 -0.16606 -0.045722
3579 -0.23919 0.28109 -0.06087 -0.11312 -0.15715 -0.12944 -0.062687 -0.081644 -0.15139 -0.064909
3580 -0.23791 0.32224 -0.049229 -0.1184 -0.16072 -0.11338 -0.027202 -0.047672 -0.14551 -0.064796
3581 -0.27475 0.3087 -0.076328 -0.12258 -0.15635 -0.1047 -0.038797 -0.085319 -0.17079 -0.068413
3582 -0.25686 0.23737 -0.071267 -0.10437 -0.15175 -0.14415 -0.054992 -0.087136 -0.15674 -0.062031
3583 -0.25243 0.24836 -0.053546 -0.096389 -0.15425 -0.12428 -0.058077 -0.061354 -0.13783 -0.043458
3584 -0.27072 0.29818 -0.041195 -0.077372 -0.14524 -0.13159 -0.072671 -0.070861 -0.16722 -0.043785
3585 -0.26715 0.28902 -0.075245 -0.096735 -0.15933 -0.16425 -0.020146 -0.076978 -0.18065 -0.067112
3586 -0.29689 0.21105 -0.074334 -0.11283 -0.15927 -0.13652 -0.042941 -0.090716 -0.16993 -0.089659
3587 -0.28561 0.15804 -0.044253 -0.106 -0.17767 -0.19186 -0.061146 -0.087483 -0.17131 -0.060377
3588 -0.23256 0.16695 -0.019732 -0.090444 -0.13592 -0.12811 -0.071431 -0.051901 -0.14906 -0.048984
3589 -0.2598 0.1399 -0.033061 -0.10131 -0.14658 -0.15872 -0.058296 -0.050238 -0.17212 -0.069991
3590 -0.26809 0.13239 -0.0451 -0.07871 -0.14546 -0.13486 -0.064511 -0.062605 -0.14771 -0.056478
3591 -0.28556 0.14861 -0.013929 -0.10901 -0.15362 -0.15612 -0.094536 -0.094973 -0.17146 -0.058625
3592 -0.24931 0.23691 -0.023008 -0.11317 -0.15197 -0.12981 -0.054801 -0.07291 -0.16015 -0.061573
3593 -0.23356 0.27137 0.019323 -0.087748 -0.14646 -0.11202 -0.059676 -0.075667 -0.14651 -0.0673
3594 -0.2545 0.1596 0.011374 -0.086631 -0.15463 -0.12741 -0.08243 -0.063845 -0.16954 -0.051597
3595 -0.2338 0.11613 -0.055785 -0.082744 -0.16249 -0.13866 -0.1023 -0.078822 -0.16022 -0.063644
3596 -0.25341 0.098864 -0.068054 -0.081977 -0.15463 -0.14977 -0.10041 -0.069759 -0.17465 -0.052161
3597 -0.19814 0.11835 -0.022933 -0.07963 -0.1518 -0.11459 -0.072965 -0.036757 -0.13453 -0.050639
3598 -0.19989 0.11442 -0.083832 -0.089363 -0.13542 -0.11664 -0.08338 -0.085674 -0.14155 -0.046306
3599 -0.22335 0.06328 -0.088641 -0.11374 -0.15778 -0.13661 -0.081715 -0.084892 -0.17163 -0.060463
3600 -0.20976 0.099235 -0.05797 -0.078698 -0.1538 -0.11674 -0.06553 -0.051369 -0.16887 -0.03751
3601 -0.24058 0.06964 -0.091799 -0.087051 -0.16391 -0.15415 -0.070215 -0.058606 -0.15152 -0.043647
3602 -0.21341 0.067076 -0.038809 -0.089964 -0.15371 -0.079579 -0.06754 -0.065574 -0.14637 -0.061734
3603 -0.22295 -0.016289 -0.086058 -0.11757 -0.18107 -0.1315 -0.055095 -0.085241 -0.16294 -0.066402
3604 -0.21149 0.0053563 -0.10664 -0.08699 -0.1592 -0.1343 -0.059979 -0.074438 -0.15909 -0.055399
3605 -0.23447 -0.016668 -0.095266 -0.092933 -0.18029 -0.13426 -0.092324 -0.076736 -0.17086 -0.066646
3606 -0.2127 0.0052968 -0.064075 -0.032636 -0.18603 -0.17142 -0.13206 -0.069743 -0.16909 -0.050303
3607 -0.23619 0.0020421 -0.11151 -0.054319 -0.17396 -0.13434 -0.10388 -0.08362 -0.15743 -0.06578
3608 -0.17008 0.0092773 -0.053763 -0.021521 -0.15252 -0.1166 -0.090049 -0.073668 -0.14162 -0.064258
3609 -0.13122 -0.021657 -0.11176 0.013596 -0.16007 -0.1192 -0.10064 -0.051675 -0.16615 -0.043625
3610 -0.15614 -0.024392 -0.089781 -0.018177 -0.15528 -0.1193 -0.10748 -0.085923 -0.17898 -0.070852
3611 -0.19648 -0.034907 -0.07492 0.02128 -0.16571 -0.15957 -0.10349 -0.07805 -0.17915 -0.080509
3612 -0.14233 -0.016662 -0.066269 -0.0026529 -0.15319 -0.12847 -0.13024 -0.066647 -0.16718 -0.042356
3613 -0.11846 -0.028586 -0.075338 -0.0018958 -0.14718 -0.1422 -0.11153 -0.068575 -0.16889 -0.058174
3614 -0.081917 -0.050691 -0.094827 -0.0051887 -0.16272 -0.1583 -0.088438 -0.052012 -0.16971 -0.074601
3615 -0.081497 -0.0089858 -0.048256 0.039348 -0.14361 -0.10822 -0.059263 -0.035929 -0.1258 -0.033598
3616 -0.13152 -0.054841 -0.093945 -0.023384 -0.16206 -0.14452 -0.076198 -0.087167 -0.16388 -0.053685
3617 -0.12854 -0.056885 -0.080044 -0.033387 -0.14154 -0.088231 -0.038973 -0.038934 -0.13658 -0.034342
3618 -0.17238 -0.10154 -0.069213 -0.0463 -0.17015 -0.14718 -0.1371 -0.062141 -0.15705 -0.0549
3619 -0.14984 -0.052325 -0.070062 -0.028033 -0.1569 -0.13292 -0.10746 -0.042129 -0.12933 -0.028167
3620 -0.19194 -0.11488 -0.1405 -0.075456 -0.17225 -0.18349 -0.11189 -0.11011 -0.20524 -0.099864
3621 -0.15309 -0.10263 -0.13411 -0.056049 -0.15187 -0.17879 -0.10738 -0.084474 -0.15697 -0.080531
3622 -0.15392 -0.093339 -0.12308 -0.035032 -0.14738 -0.11502 -0.10493 -0.039151 -0.14813 -0.049948
3623 -0.13607 -0.10277 -0.11036 -0.063745 -0.16387 -0.12988 -0.10273 -0.083488 -0.1559 -0.077695
3624 -0.09229 -0.136 -0.076868 -0.011527 -0.15853 -0.124 -0.097307 -0.043246 -0.15329 -0.054683
3625 -0.09118 -0.15591 -0.13871 -0.01407 -0.13006 -0.19616 -0.11755 -0.072863 -0.20111 -0.0748
3626 -0.0019791 -0.14966 -0.077906 0.011267 -0.13585 -0.13266 -0.10168 -0.06954 -0.15659 -0.052637
3627 0.018082 -0.15435 -0.1017 0.022374 -0.14859 -0.14479 -0.1018 -0.056688 -0.14813 -0.069254
3628 -0.043758 -0.1592 -0.1194 -0.004399 -0.15211 -0.16144 -0.11089 -0.090685 -0.18248 -0.075061
3629 -0.085297 -0.14704 -0.12926 0.0043981 -0.13163 -0.094552 -0.087192 -0.065152 -0.14609 -0.062429
3630 -0.097856 -0.18749 -0.14789 0.012995 -0.15611 -0.14888 -0.093787 -0.0907 -0.18733 -0.085406
3631 -0.046486 -0.17223 -0.13687 0.012812 -0.15363 -0.11374 -0.12505 -0.071617 -0.16693 -0.069023
3632 -0.10536 -0.18096 -0.12382 0.0068895 -0.15137 -0.12872 -0.1204 -0.056435 -0.17088 -0.07265
3633 -0.079484 -0.17526 -0.095459 -0.011413 -0.11599 -0.11878 -0.078771 -0.063462 -0.16174 -0.062487
3634 -0.10473 -0.18291 -0.117 -0.030106 -0.13886 -0.16504 -0.12945 -0.074949 -0.15699 -0.086165
3635 -0.043043 -0.18757 -0.13985 -0.034689 -0.11131 -0.13693 -0.1121 -0.082097 -0.17357 -0.085162
3636 0.0052476 -0.19078 -0.12764 -0.026552 -0.11232 -0.14177 -0.13895 -0.069584 -0.17141 -0.088649
3637 0.020188 -0.17826 -0.15375 -0.034965 -0.096831 -0.12332 -0.12723 -0.064081 -0.16576 -0.060306
3638 -0.018211 -0.1844 -0.14256 -0.037248 -0.091064 -0.092964 -0.15744 -0.049839 -0.19086 -0.064603
3639 -0.01998 -0.22362 -0.14428 -0.057441 -0.12994 -0.13608 -0.11153 -0.10497 -0.18684 -0.11573
3640 -0.0113 -0.19967 -0.11995 -0.025004 -0.08254 -0.096594 -0.081496 -0.059323 -0.15562 -0.067128
3641 -0.033699 -0.17874 -0.13469 -0.022326 -0.058393 -0.089234 -0.083501 -0.027841 -0.13468 -0.052265
3642 -0.060678 -0.2172 -0.10074 -0.024369 -0.078856 -0.099404 -0.093576 -0.063978 -0.1489 -0.071742
3643 -0.057298 -0.20445 -0.14708 -0.029002 -0.073809 -0.10251 -0.10808 -0.074596 -0.15582 -0.059349
3644 -0.053347 -0.1833 -0.12163 -0.015325 -0.097372 -0.13213 -0.14439 -0.034763 -0.1458 -0.047026
3645 -0.042106 -0.18112 -0.14041 -0.024568 -0.088305 -0.12795 -0.08644 -0.06166 -0.14943 -0.079214
3646 0.038404 -0.22203 -0.17036 -0.057581 -0.10502 -0.12326 -0.074895 -0.060158 -0.14909 -0.085521
3647 0.078665 -0.20868 -0.11975 -0.022674 -0.10618 -0.063925 -0.06331 -0.032165 -0.11754 -0.061908
3648 0.084506 -0.2288 -0.1403 -0.035407 -0.11122 -0.093325 -0.1216 -0.049312 -0.14536 -0.072765
3649 0.028826 -0.28092 -0.16903 -0.079259 -0.15791 -0.17225 -0.12838 -0.06782 -0.18403 -0.10029
3650 0.091997 -0.2511 -0.14626 -0.054552 -0.12378 -0.080475 -0.12472 -0.028397 -0.14936 -0.08393
3651 0.070378 -0.21336 -0.15362 -0.032085 -0.13576 -0.13582 -0.11903 -0.038984 -0.14838 -0.062797
3652 0.043518 -0.25313 -0.11077 -0.043218 -0.13476 -0.098735 -0.10949 -0.035132 -0.1555 -0.066374
3653 0.050139 -0.24567 -0.1772 -0.058041 -0.13367 -0.118 -0.14483 -0.066959 -0.1556 -0.092791
3654 -0.01765 -0.26634 -0.16481 -0.054014 -0.10256 -0.12171 -0.090994 -0.086417 -0.18065 -0.081598
3655 0.03055 -0.25257 -0.17324 -0.058227 -0.062196 -0.084236 -0.11975 -0.046214 -0.14954 -0.063236
3656 0.010281 -0.27145 -0.13923 -0.0587 -0.050489 -0.10523 -0.11132 -0.068011 -0.15686 -0.080673
3657 0.095742 -0.25232 -0.12956 -0.039343 -0.058032 -0.083586 -0.084389 -0.052059 -0.16129 -0.06262
3658 0.098312 -0.27053 -0.16704 -0.065665 -0.029095 -0.064556 -0.13162 -0.057786 -0.15983 -0.077127
3659 0.14047 -0.23001 -0.11622 -0.031458 -0.024498 -0.069116 -0.084429 -0.027133 -0.1233 -0.069634
3660 0.13267 -0.26114 -0.13731 -0.036391 -0.016721 -0.10621 -0.10127 -0.060811 -0.13306 -0.073882
3661 0.074755 -0.29016 -0.17482 -0.067114 -0.051084 -0.10616 -0.12741 -0.073838 -0.17605 -0.091379
3662 0.042635 -0.27801 -0.16724 -0.056777 -0.065237 -0.068997 -0.091074 -0.069495 -0.15943 -0.088756
3663 0.073466 -0.29113 -0.15799 -0.04547 -0.07933 -0.095607 -0.14055 -0.060803 -0.16882 -0.090713
3664 0.1384 -0.26321 -0.14219 -0.055193 -0.070783 -0.080477 -0.13575 -0.03547 -0.15338 -0.0831
3665 0.11065 -0.29468 -0.17272 -0.038646 -0.085136 -0.1311 -0.10393 -0.070108 -0.16787 -0.070057
3666 0.078838 -0.31985 -0.18258 -0.073528 -0.11802 -0.1219 -0.16264 -0.071505 -0.18104 -0.066475
3667 0.16409 -0.26791 -0.16133 -0.056571 -0.062692 -0.079347 -0.14449 -0.058412 -0.14342 -0.064732
3668 0.1415 -0.28034 -0.17358 -0.080214 -0.026395 -0.091517 -0.092163 -0.03963 -0.16836 -0.065949
3669 0.12602 -0.28858 -0.16904 -0.057817 -0.034418 -0.11242 -0.15798 -0.035037 -0.1721 -0.075176
3670 0.15288 -0.29979 -0.14487 -0.07103 -0.035951 -0.10939 -0.13918 -0.038104 -0.1595 -0.061133
3671 0.17537 -0.28925 -0.15039 -0.086023 -0.015474 -0.13665 -0.11463 -0.072492 -0.15977 -0.090031
3672 0.21139 -0.28644 -0.16576 -0.058736 0.010963 -0.12414 -0.1138 -0.052559 -0.14501 -0.070168
3673 0.10104 -0.31269 -0.18105 -0.093369 -0.02855 -0.12817 -0.10766 -0.077366 -0.18885 -0.10624
3674 0.18459 -0.30686 -0.14492 -0.059821 0.024957 -0.10611 -0.10515 -0.062994 -0.16922 -0.070482
3675 0.17668 -0.30714 -0.19905 -0.092804 0.0027338 -0.12274 -0.14994 -0.050391 -0.1879 -0.078489
3676 0.16689 -0.31815 -0.20552 -0.085127 0.027951 -0.11113 -0.10002 -0.047999 -0.16415 -0.082827
3677 0.13191 -0.33021 -0.16507 -0.09576 -0.0017323 -0.10698 -0.061587 -0.038996 -0.17161 -0.090434
3678 0.17941 -0.2998 -0.15172 -0.070013 0.016665 -0.11243 -0.086882 -0.022833 -0.11709 -0.077681
3679 0.17257 -0.32178 -0.18703 -0.077996 0.028052 -0.12045 -0.11092 -0.042041 -0.15934 -0.079388
3680 0.19011 -0.33676 -0.17216 -0.084889 0.018489 -0.10902 -0.092792 -0.061078 -0.1519 -0.083515
3681 0.13814 -0.31255 -0.16406 -0.076042 0.0078856 -0.089809 -0.1008 -0.037175 -0.11567 -0.074523
3682 0.18548 -0.32373 -0.16985 -0.086225 0.011393 -0.12454 -0.12326 -0.052053 -0.14714 -0.07997
3683 0.16762 -0.32607 -0.15677 -0.086167 0.01351 -0.10846 -0.12077 -0.06788 -0.16693 -0.060617
3684 0.22053 -0.30621 -0.15075 -0.0769 -0.018293 -0.096729 -0.098231 -0.056707 -0.12597 -0.072104
3685 0.17482 -0.32609 -0.19561 -0.088803 -0.022047 -0.13897 -0.14549 -0.075055 -0.16523 -0.080971
3686 0.18221 -0.32614 -0.17278 -0.066366 -0.03212 -0.12099 -0.14661 -0.066522 -0.1551 -0.057098
3687 0.12588 -0.35609 -0.17796 -0.086369 -0.049043 -0.11735 -0.12113 -0.07949 -0.18842 -0.078306
3688 0.21188 -0.31089 -0.17545 -0.094232 -0.051646 -0.11571 -0.1235 -0.046357 -0.16792 -0.060113
3689 0.18209 -0.35156 -0.17004 -0.084575 -0.051829 -0.12365 -0.10912 -0.024724 -0.15353 -0.0774
3690 0.16655 -0.33195 -0.19233 -0.072498 -0.035572 -0.10666 -0.11825 -0.030192 -0.1488 -0.060447
3691 0.14212 -0.34981 -0.17127 -0.11046 -0.046745 -0.12786 -0.1888 -0.056569 -0.17196 -0.091064
3692 0.19849 -0.34656 -0.17222 -0.063983 -0.00039771 -0.09178 -0.073361 -0.044836 -0.14655 -0.076442
3693 0.15787 -0.32009 -0.13277 -0.069016 0.0048093 -0.09913 -0.11945 -0.034944 -0.1321 -0.058869
3694 0.16966 -0.33408 -0.16135 -0.083769 0.0074662 -0.10913 -0.14629 -0.035841 -0.14956 -0.067616
3695 0.22595 -0.32397 -0.18031 -0.073232 0.024983 -0.12834 -0.13254 -0.056648 -0.14563 -0.062533
3696 0.17027 -0.32724 -0.16824 -0.094445 0.02749 -0.11579 -0.09755 -0.054306 -0.1343 -0.07791
3697 0.14256 -0.3465 -0.17922 -0.089478 -0.013443 -0.14102 -0.14897 -0.058333 -0.15707 -0.070048
3698 0.14769 -0.35364 -0.16143 -0.1087 -0.0094359 -0.14101 -0.16794 -0.067241 -0.13822 -0.074745
3699 0.16802 -0.34504 -0.1662 -0.085703 -0.0011789 -0.073771 -0.1369 -0.049438 -0.13692 -0.062202
3700 0.15539 -0.35044 -0.15307 -0.073226 -0.0069119 -0.14001 -0.16991 -0.055715 -0.1594 -0.075129
3701 0.15033 -0.32994 -0.14712 -0.095549 -0.023765 -0.12249 -0.098015 -0.055303 -0.15811 -0.066156
3702 0.10976 -0.33187 -0.1695 -0.090862 -0.021448 -0.12182 -0.1332 -0.0513 -0.16201 -0.059264
3703 0.13187 -0.33748 -0.15668 -0.095155 -0.038111 -0.084642 -0.13422 -0.039097 -0.13407 -0.045081
3704 0.077874 -0.35556 -0.16115 -0.096098 -0.057744 -0.12628 -0.16706 -0.043115 -0.17291 -0.062628
3705 0.11815 -0.33519 -0.13603 -0.10271 -0.024707 -0.10138 -0.13639 -0.067982 -0.15439 -0.071775
3706 0.10635 -0.34617 -0.16713 -0.093954 -0.03978 -0.12351 -0.18746 -0.062769 -0.15998 -0.087302
3707 0.1086 -0.33587 -0.12332 -0.11322 -0.037593 -0.093062 -0.15438 -0.047137 -0.13844 -0.083589
3708 0.15126 -0.37699 -0.16197 -0.091569 -0.046426 -0.1423 -0.18005 -0.043414 -0.15365 -0.073287
3709 0.14008 -0.35316 -0.15347 -0.10612 -0.057689 -0.17199 -0.14991 -0.058152 -0.16258 -0.063084
3710 0.092998 -0.3371 -0.14899 -0.096385 -0.058532 -0.11836 -0.19216 -0.036909 -0.16993 -0.082901
3711 0.12407 -0.36133 -0.15532 -0.088128 -0.037155 -0.1312 -0.17345 -0.053156 -0.17055 -0.071288
3712 0.1017 -0.35218 -0.15337 -0.10902 -0.049188 -0.084813 -0.14772 -0.013054 -0.12771 -0.077345
3713 0.03626 -0.36025 -0.16151 -0.103 -0.080781 -0.14807 -0.16741 -0.063171 -0.17251 -0.079493
3714 0.04003 -0.38385 -0.15093 -0.10789 -0.066864 -0.11133 -0.14088 -0.073138 -0.17466 -0.09714
3715 -0.031739 -0.37704 -0.189 -0.11143 -0.044977 -0.11852 -0.13183 -0.074966 -0.17875 -0.075537
3716 -0.025108 -0.33948 -0.13795 -0.068162 -0.06412 -0.11752 -0.1323 -0.031063 -0.15673 -0.048644
3717 -0.057608 -0.40768 -0.23738 -0.15144 -0.10365 -0.14236 -0.15739 -0.09772 -0.19489 -0.094301
3718 -0.061317 -0.36129 -0.15034 -0.099838 -0.061716 -0.12141 -0.17462 -0.061648 -0.15164 -0.069689
3719 -0.038276 -0.39379 -0.1479 -0.11017 -0.082719 -0.13067 -0.14017 -0.079465 -0.16772 -0.091266
3720 -0.038016 -0.37981 -0.16051 -0.093974 -0.057032 -0.13161 -0.16943 -0.079263 -0.13673 -0.073243
3721 -0.030275 -0.37107 -0.13927 -0.10218 -0.064675 -0.10988 -0.15763 -0.05961 -0.14661 -0.07976
3722 -0.069054 -0.36543 -0.15997 -0.10143 -0.085949 -0.13856 -0.086297 -0.029497 -0.14657 -0.069987
3723 -0.028634 -0.32161 -0.16203 -0.098753 -0.058382 -0.11864 -0.13172 -0.044525 -0.12406 -0.064315
3724 -0.044103 -0.38019 -0.17164 -0.11355 -0.098735 -0.18287 -0.15419 -0.058542 -0.17233 -0.074842
3725 -0.065042 -0.37997 -0.16159 -0.12866 -0.071458 -0.1288 -0.15567 -0.057769 -0.15571 -0.063439
3726 -0.070712 -0.36553 -0.15033 -0.094031 -0.078231 -0.13052 -0.16589 -0.050427 -0.12285 -0.054136
3727 -0.086941 -0.33581 -0.17066 -0.10058 -0.084694 -0.10369 -0.13838 -0.022484 -0.093671 -0.076363
3728 -0.11448 -0.40379 -0.16358 -0.102 -0.10951 -0.18176 -0.18379 -0.081881 -0.10633 -0.09618
3729 -0.10577 -0.37391 -0.1656 -0.10614 -0.09886 -0.15232 -0.18512 -0.058639 -0.07172 -0.081998
3730 -0.13654 -0.38359 -0.16359 -0.12627 -0.092943 -0.10587 -0.15964 -0.058936 -0.071794 -0.065105
3731 -0.11239 -0.35911 -0.19361 -0.10105 -0.076676 -0.11973 -0.12328 -0.041284 0.0066822 -0.060232
3732 -0.15191 -0.36855 -0.18714 -0.12728 -0.078689 -0.12337 -0.12371 -0.065211 -0.00054199 -0.077229
3733 -0.12417 -0.37022 -0.17225 -0.10332 -0.097332 -0.098855 -0.17024 -0.047388 -0.047116 -0.066276
3734 -0.088316 -0.35428 -0.15535 -0.089314 -0.087685 -0.087675 -0.13141 -0.023936 -0.03977 -0.057414
3735 -0.13406 -0.37893 -0.17815 -0.10663 -0.10555 -0.11976 -0.1533 -0.067133 -0.11487 -0.083831
3736 -0.1355 -0.40013 -0.18574 -0.10479 -0.086421 -0.091776 -0.16123 -0.08342 -0.11689 -0.060788
3737 -0.14887 -0.38165 -0.18108 -0.12613 -0.13507 -0.17565 -0.18654 -0.085228 -0.13953 -0.083685
3738 -0.15896 -0.3905 -0.17679 -0.12912 -0.10757 -0.1405 -0.21745 -0.068955 -0.12626 -0.093242
3739 -0.15447 -0.39001 -0.1873 -0.10854 -0.1013 -0.13531 -0.1371 -0.073742 -0.10716 -0.09171
3740 -0.14232 -0.37814 -0.17367 -0.084572 -0.10138 -0.13826 -0.15489 -0.06196 -0.10235 -0.060627
3741 -0.16218 -0.36258 -0.13729 -0.1169 -0.11063 -0.1226 -0.18628 -0.044497 -0.11388 -0.059294
3742 -0.16965 -0.40677 -0.20091 -0.14128 -0.10731 -0.15357 -0.14042 -0.083445 -0.074104 -0.097021
3743 -0.19735 -0.3893 -0.2093 -0.12426 -0.12094 -0.13268 -0.1825 -0.061362 -0.061488 -0.087668
3744 -0.1816 -0.37168 -0.16373 -0.10904 -0.10849 -0.12411 -0.17999 -0.076449 -0.025682 -0.083516
3745 -0.16572 -0.39282 -0.1578 -0.10537 -0.088348 -0.099687 -0.15283 -0.042357 -0.00013598 -0.084153
3746 -0.21236 -0.39013 -0.18293 -0.12408 -0.12675 -0.12478 -0.15459 -0.082304 -0.0139 -0.08431
3747 -0.22588 -0.42349 -0.20368 -0.12995 -0.13641 -0.19098 -0.22843 -0.10474 -0.082574 -0.11491
3748 -0.1932 -0.3892 -0.19046 -0.10582 -0.13836 -0.15957 -0.16761 -0.079739 -0.048758 -0.083224
3749 -0.18882 -0.38885 -0.16473 -0.10254 -0.09263 -0.13729 -0.19362 -0.068706 -0.080613 -0.092991
3750 -0.1962 -0.37862 -0.17121 -0.12831 -0.11293 -0.13446 -0.1531 -0.073304 -0.055597 -0.099949
3751 -0.21765 -0.37339 -0.17767 -0.12915 -0.12105 -0.17098 -0.16373 -0.081851 -0.079521 -0.10337
3752 -0.21004 -0.36107 -0.17774 -0.11683 -0.13081 -0.14299 -0.14472 -0.087318 -0.019015 -0.10292
3753 -0.25025 -0.39146 -0.16923 -0.14474 -0.1662 -0.14882 -0.20225 -0.10986 -0.042899 -0.11301
3754 -0.24879 -0.4169 -0.20222 -0.14622 -0.16468 -0.19059 -0.23138 -0.10144 -0.0068233 -0.11012
3755 -0.21411 -0.42097 -0.15097 -0.1514 -0.153 -0.14937 -0.18655 -0.11669 -0.017758 -0.10809
3756 -0.24547 -0.36839 -0.13068 -0.11691 -0.1379 -0.14032 -0.161 -0.096408 0.022878 -0.083792
3757 -0.20439 -0.38506 -0.15815 -0.13514 -0.12248 -0.12902 -0.1781 -0.058215 0.041124 -0.073429
3758 -0.22864 -0.39471 -0.15028 -0.099003 -0.12446 -0.1191 -0.16079 -0.071802 0.02997 -0.070246
3759 -0.19 -0.38615 -0.08261 -0.10714 -0.093541 -0.10263 -0.12015 -0.07364 0.052226 -0.079523
3760 -0.20416 -0.36492 -0.096679 -0.094979 -0.094204 -0.083529 -0.10044 -0.055027 0.075522 -0.080951
3761 -0.23565 -0.37614 -0.082648 -0.095922 -0.10902 -0.077099 -0.17047 -0.066795 0.027548 -0.084728
3762 -0.22712 -0.33451 -0.082868 -0.098055 -0.11273 -0.086379 -0.16004 -0.041402 0.070923 -0.058645
3763 -0.25531 -0.2352 -0.074927 -0.097888 -0.12572 -0.13991 -0.15457 -0.089809 0.038459 -0.071052
3764 -0.18798 -0.19015 -0.066596 -0.11933 -0.11881 -0.12447 -0.13097 -0.069087 0.019225 -0.074379
3765 -0.22511 -0.1702 -0.089095 -0.11634 -0.11788 -0.15153 -0.15394 -0.083664 -0.021719 -0.098707
3766 -0.23964 -0.14177 -0.056224 -0.11606 -0.14537 -0.1507 -0.20433 -0.079481 -0.035563 -0.070784
3767 -0.23036 -0.21677 -0.016923 -0.10223 -0.11553 -0.12868 -0.19468 -0.038359 0.0039627 -0.070621
3768 -0.25197 -0.31434 -0.070292 -0.15816 -0.15444 -0.18342 -0.18653 -0.083776 -0.052901 -0.081928
3769 -0.31612 -0.37788 -0.079511 -0.14922 -0.16061 -0.19417 -0.21639 -0.10561 -0.11705 -0.11032
3770 -0.27496 -0.35564 -0.07801 -0.14848 -0.16849 -0.17405 -0.18349 -0.090891 -0.06424 -0.098592
3771 -0.2265 -0.28565 -0.043229 -0.10306 -0.1336 -0.14209 -0.1682 -0.056088 -0.022914 -0.06189
3772 -0.2494 -0.33528 -0.061988 -0.13399 -0.13449 -0.15727 -0.20643 -0.087716 -0.039528 -0.098687
3773 -0.244 -0.33765 -0.067987 -0.14386 -0.1325 -0.1701 -0.21714 -0.096963 -0.0091222 -0.10516
3774 -0.2057 -0.33089 -0.023656 -0.12616 -0.14632 -0.15708 -0.19826 -0.05903 0.019264 -0.091931
3775 -0.25859 -0.33422 -0.057095 -0.14298 -0.16234 -0.13108 -0.19441 -0.077378 0.0057894 -0.079428
3776 -0.2597 -0.31673 -0.025034 -0.12197 -0.12523 -0.11017 -0.16174 -0.045265 0.0010453 -0.071036
3777 -0.22836 -0.20559 -0.042203 -0.13693 -0.12666 -0.14361 -0.17786 -0.10273 -0.037639 -0.098383
3778 -0.22054 -0.14732 -0.022292 -0.1285 -0.12058 -0.084191 -0.18002 -0.06867 -0.032023 -0.09846
3779 -0.24313 -0.049512 0.021049 -0.14536 -0.12654 -0.13781 -0.13631 -0.079947 -0.027047 -0.080077
3780 -0.25252 -0.078137 -0.00017055 -0.10595 -0.1238 -0.1149 -0.14244 -0.093894 -0.073141 -0.086174
3781 -0.24773 -0.046911 0.01527 -0.15217 -0.15703 -0.17073 -0.17766 -0.094132 -0.069795 -0.093562
3782 -0.25482 -0.088246 0.033531 -0.12373 -0.13098 -0.10148 -0.18447 -0.082709 -0.03029 -0.076919
3783 -0.2328 -0.12138 0.082932 -0.10688 -0.11495 -0.10879 -0.16124 -0.053487 -0.026964 -0.068796
3784 -0.2832 -0.21841 0.022753 -0.13155 -0.15219 -0.13502 -0.18206 -0.088164 -0.071638 -0.11129
3785 -0.29384 -0.21347 -0.0045358 -0.12931 -0.12053 -0.080402 -0.17152 -0.042181 -0.020992 -0.09109
3786 -0.26417 -0.214 0.0047551 -0.12676 -0.14186 -0.12694 -0.17017 -0.069649 -0.059796 -0.085888
3787 -0.28311 -0.23531 0.027446 -0.094897 -0.16417 -0.14776 -0.15225 -0.074056 -0.08527 -0.085635
3788 -0.30539 -0.209 -0.018413 -0.11566 -0.14591 -0.15892 -0.17244 -0.083403 -0.058875 -0.065792
3789 -0.27536 0.0014807 0.012708 -0.11577 -0.13779 -0.12771 -0.18395 -0.082301 -0.082159 -0.080459
3790 -0.26128 0.027816 0.014709 -0.12152 -0.14195 -0.13561 -0.16783 -0.083648 -0.066043 -0.079786
3791 -0.26455 0.015911 0.0084598 -0.12471 -0.13136 -0.15507 -0.1808 -0.090345 -0.059357 -0.088523
3792 -0.2524 0.040216 -0.040709 -0.15254 -0.15979 -0.14 -0.20757 -0.10507 -0.071061 -0.11175
3793 -0.25299 0.077352 0.010922 -0.11851 -0.14437 -0.16037 -0.15549 -0.0482 -0.068775 -0.090908
3794 -0.29498 -0.026343 0.021273 -0.13225 -0.17368 -0.14701 -0.21884 -0.091818 -0.099229 -0.10575
3795 -0.27639 -0.026138 0.069774 -0.12817 -0.15784 -0.15409 -0.16816 -0.080025 -0.086254 -0.077632
3796 -0.28498 -0.061302 0.047855 -0.11923 -0.15898 -0.12108 -0.10655 -0.11034 -0.10443 -0.081169
3797 -0.25325 -0.026137 0.076255 -0.1248 -0.15461 -0.13314 -0.1563 -0.08384 -0.080472 -0.091027
3798 -0.28212 0.13561 0.075106 -0.13288 -0.15015 -0.12057 -0.13869 -0.051507 -0.086166 -0.082224
3799 -0.27169 0.12495 0.060597 -0.11888 -0.13778 -0.11239 -0.12235 -0.075544 -0.06953 -0.075181
3800 -0.26913 0.11696 0.087888 -0.091324 -0.16865 -0.14804 -0.17335 -0.048272 -0.084404 -0.070908
3801 -0.2475 0.17585 0.026179 -0.10424 -0.14594 -0.1176 -0.15994 -0.051189 -0.071329 -0.067095
3802 -0.27602 0.13455 -0.01907 -0.09348 -0.14431 -0.13635 -0.15716 -0.066566 -0.068523 -0.066383
3803 -0.30075 0.10991 0.058201 -0.092963 -0.15612 -0.13922 -0.17508 -0.066264 -0.10109 -0.05268
3804 -0.32459 0.14724 -0.013908 -0.13232 -0.17391 -0.14696 -0.15763 -0.082061 -0.10783 -0.085137
3805 -0.28494 0.21036 -0.007347 -0.1058 -0.16589 -0.14952 -0.2088 -0.079509 -0.11982 -0.076724
3806 -0.26847 0.1783 0.003634 -0.098612 -0.15824 -0.14685 -0.17238 -0.084386 -0.10905 -0.074341
3807 -0.25851 0.11599 -0.0027851 -0.13611 -0.1744 -0.10776 -0.18 -0.071393 -0.11047 -0.080469
3808 -0.28185 0.084461 0.015796 -0.13489 -0.16529 -0.16214 -0.16152 -0.10126 -0.13023 -0.071536
3809 -0.28666 0.16531 0.056287 -0.14007 -0.164 -0.14081 -0.19865 -0.068878 -0.11833 -0.079993
3810 -0.27216 0.22074 0.041008 -0.069793 -0.16725 -0.16594 -0.15356 -0.068905 -0.1004 -0.06937
3811 -0.30264 0.20208 0.031839 -0.1086 -0.15835 -0.13277 -0.17533 -0.070113 -0.10239 -0.054857
3812 -0.29521 0.18731 0.08295 -0.090769 -0.15685 -0.13016 -0.15218 -0.06935 -0.1053 -0.049004
3813 -0.30758 0.15698 0.018351 -0.11009 -0.18063 -0.16515 -0.11179 -0.091817 -0.10626 -0.067892
3814 -0.25597 0.20197 0.044272 -0.084865 -0.15963 -0.14563 -0.14146 -0.049615 -0.11688 -0.048129
3815 -0.28437 0.18109 0.028822 -0.11135 -0.16298 -0.13476 -0.15562 -0.091522 -0.11984 -0.074146
3816 -0.25143 0.20739 0.033913 -0.11729 -0.14077 -0.12531 -0.17013 -0.04717 -0.11137 -0.052683
3817 -0.30817 0.11531 -0.044446 -0.14122 -0.16618 -0.14507 -0.19043 -0.093287 -0.142 -0.05653
3818 -0.2717 0.13387 -0.010415 -0.094066 -0.16872 -0.13537 -0.19459 -0.073734 -0.10541 -0.060798
3819 -0.30244 0.1255 0.013616 -0.086739 -0.17065 -0.15933 -0.14456 -0.062982 -0.11864 -0.051345
3820 -0.28609 0.032414 -0.068163 -0.12379 -0.18359 -0.15556 -0.14679 -0.077509 -0.15039 -0.085062
3821 -0.28817 0.10287 0.010948 -0.10026 -0.15638 -0.14362 -0.10018 -0.066596 -0.096292 -0.058209
3822 -0.29254 0.059045 -0.024681 -0.13892 -0.16971 -0.14831 -0.18826 -0.077724 -0.12772 -0.073616
3823 -0.30107 0.16329 -0.02189 -0.1262 -0.16985 -0.1573 -0.14833 -0.10853 -0.15326 -0.081484
3824 -0.28942 0.19937 0.002991 -0.10233 -0.17576 -0.12335 -0.20347 -0.074598 -0.12146 -0.077001
3825 -0.30999 0.11943 0.011842 -0.13101 -0.1852 -0.15885 -0.16036 -0.081856 -0.13798 -0.069148
3826 -0.30667 0.1023 0.036953 -0.10405 -0.1864 -0.1605 -0.17488 -0.044563 -0.10646 -0.044145
3827 -0.31113 0.031231 -0.0052662 -0.13992 -0.18002 -0.17932 -0.19366 -0.12222 -0.16453 -0.091822
3828 -0.30307 -0.0018039 -0.010645 -0.12729 -0.16632 -0.17764 -0.18771 -0.093218 -0.14059 -0.08798
3829 -0.32094 -0.00043862 -0.028424 -0.12417 -0.16856 -0.17433 -0.18546 -0.079865 -0.13711 -0.067867
3830 -0.29598 0.039697 -0.049833 -0.12457 -0.18126 -0.15811 -0.17597 -0.092333 -0.15319 -0.074314
3831 -0.27611 0.022392 -0.036422 -0.13626 -0.16107 -0.13995 -0.17453 -0.08478 -0.15351 -0.077641
3832 -0.2854 0.056227 -0.076701 -0.14483 -0.1784 -0.18978 -0.18158 -0.088047 -0.13189 -0.076668
3833 -0.2776 0.16363 -0.025301 -0.076879 -0.15233 -0.15911 -0.19709 -0.063425 -0.11352 -0.043425
3834 -0.33884 0.046688 -0.06282 -0.14866 -0.18938 -0.21103 -0.21159 -0.10528 -0.18378 -0.091143
3835 -0.30765 0.032823 -0.055499 -0.11278 -0.19261 -0.15918 -0.18323 -0.057509 -0.14582 -0.06539
3836 -0.29953 -0.024062 -0.026448 -0.11094 -0.16927 -0.15068 -0.19755 -0.078017 -0.14792 -0.067907
3837 -0.3075 -0.055996 -0.075947 -0.13544 -0.17924 -0.19112 -0.20212 -0.087094 -0.15956 -0.097094
3838 -0.36437 -0.059701 -0.081916 -0.1319 -0.18905 -0.19864 -0.18449 -0.099952 -0.18635 -0.074981
3839 -0.30688 -0.066116 -0.087165 -0.14778 -0.20202 -0.17898 -0.19283 -0.11867 -0.18351 -0.090159
3840 -0.32079 -0.053581 -0.061494 -0.10941 -0.18141 -0.17594 -0.21553 -0.10566 -0.16695 -0.084236
3841 -0.29257 -0.045825 -0.038383 -0.14172 -0.16404 -0.1711 -0.16259 -0.054474 -0.1401 -0.072633
3842 -0.29233 -0.06097 -0.071382 -0.12947 -0.17806 -0.15885 -0.16862 -0.076491 -0.15989 -0.0797
3843 -0.34211 -0.1097 -0.11213 -0.17205 -0.20934 -0.21666 -0.22956 -0.12332 -0.17898 -0.13025
3844 -0.29628 -0.08534 -0.07089 -0.14168 -0.18339 -0.15783 -0.19276 -0.078386 -0.15361 -0.091855
3845 -0.30009 -0.072624 -0.071699 -0.12158 -0.14705 -0.13595 -0.12856 -0.097783 -0.15016 -0.091732
3846 -0.31302 -0.068299 -0.10376 -0.13671 -0.18712 -0.21792 -0.20243 -0.08711 -0.1718 -0.090769
3847 -0.29798 -0.10553 -0.082327 -0.12233 -0.18864 -0.19007 -0.24286 -0.11251 -0.15472 -0.083876
3848 -0.29969 -0.12486 -0.053346 -0.13443 -0.18739 -0.16821 -0.19353 -0.11763 -0.15699 -0.067763
3849 -0.27996 -0.070363 -0.049015 -0.11839 -0.17324 -0.14012 -0.18256 -0.052413 -0.10735 -0.063101
3850 -0.30062 -0.073518 -0.075445 -0.12776 -0.18104 -0.16047 -0.23692 -0.08456 -0.14792 -0.067538
3851 -0.31543 -0.14737 -0.090494 -0.098651 -0.17272 -0.17583 -0.1978 -0.084827 -0.13992 -0.075005
3852 -0.32791 -0.12867 -0.083853 -0.12096 -0.21343 -0.18035 -0.22829 -0.10532 -0.15855 -0.086782
3853 -0.30447 -0.16173 -0.079142 -0.13915 -0.18771 -0.17042 -0.19639 -0.092872 -0.16928 -0.084239
3854 -0.27359 -0.13859 -0.080981 -0.12911 -0.1623 -0.17058 -0.18386 -0.079409 -0.15649 -0.079506
3855 -0.3228 -0.16195 -0.08231 -0.16012 -0.19103 -0.17402 -0.20855 -0.092567 -0.17063 -0.093544
3856 -0.30441 -0.16369 -0.11458 -0.15915 -0.18224 -0.1764 -0.18876 -0.087914 -0.18944 -0.091971
3857 -0.3233 -0.16835 -0.10495 -0.13558 -0.19435 -0.16499 -0.24202 -0.10946 -0.18363 -0.094718
3858 -0.34387 -0.16293 -0.12153 -0.14543 -0.17816 -0.17766 -0.22104 -0.096929 -0.16593 -0.082365
3859 -0.30233 -0.17328 -0.1089 -0.11649 -0.19608 -0.16422 -0.2068 -0.092896 -0.16828 -0.093602
3860 -0.31996 -0.15161 -0.076705 -0.12808 -0.17955 -0.16804 -0.16387 -0.076534 -0.14307 -0.09478
3861 -0.31125 -0.15752 -0.10008 -0.13346 -0.16077 -0.16047 -0.19797 -0.060581 -0.16676 -0.10132
3862 -0.32792 -0.18958 -0.1166 -0.13568 -0.19029 -0.1882 -0.20847 -0.095828 -0.16612 -0.073074
3863 -0.31747 -0.18065 -0.10144 -0.14133 -0.18035 -0.18389 -0.21473 -0.096576 -0.17064 -0.089661
3864 -0.27901 -0.1915 -0.091131 -0.13375 -0.17009 -0.18285 -0.23415 -0.10684 -0.19003 -0.095188
3865 -0.29546 -0.20049 -0.1231 -0.13613 -0.19886 -0.13603 -0.20351 -0.0853 -0.15722 -0.093556
3866 -0.31918 -0.22102 -0.1289 -0.15643 -0.21826 -0.19242 -0.23373 -0.11762 -0.20216 -0.10913
3867 -0.29587 -0.20549 -0.1431 -0.18891 -0.18579 -0.18041 -0.20929 -0.11083 -0.22088 -0.1149
3868 -0.28852 -0.17399 -0.081538 -0.12674 -0.17018 -0.18147 -0.19708 -0.062472 -0.16457 -0.068097
3869 -0.32976 -0.21177 -0.081617 -0.13678 -0.19431 -0.20599 -0.18575 -0.08517 -0.18249 -0.10542
3870 -0.3103 -0.25884 -0.17871 -0.15646 -0.18948 -0.19114 -0.21122 -0.11201 -0.20772 -0.12673
3871 -0.28136 -0.22745 -0.12904 -0.11631 -0.1704 -0.13799 -0.20367 -0.076945 -0.17986 -0.10398
3872 -0.30111 -0.2431 -0.041124 -0.11547 -0.17923 -0.16369 -0.20702 -0.080632 -0.17283 -0.061386
3873 -0.29632 -0.2555 -0.14538 -0.15047 -0.20273 -0.216 -0.23029 -0.12418 -0.21515 -0.12037
3874 -0.30587 -0.26916 -0.11005 -0.13045 -0.17947 -0.18285 -0.22984 -0.1306 -0.1862 -0.08625
3875 -0.2984 -0.2426 -0.14706 -0.14183 -0.18776 -0.19774 -0.2214 -0.097644 -0.20745 -0.10459
3876 -0.32492 -0.30834 -0.12292 -0.15393 -0.18677 -0.23815 -0.23509 -0.14173 -0.20604 -0.10891
3877 -0.35279 -0.27215 -0.14123 -0.14414 -0.18751 -0.21941 -0.18437 -0.1186 -0.18785 -0.094522
3878 -0.31939 -0.26354 -0.17997 -0.14782 -0.18404 -0.2147 -0.20196 -0.087986 -0.1989 -0.093449
3879 -0.32913 -0.28149 -0.11187 -0.12244 -0.19152 -0.17019 -0.18371 -0.091383 -0.1729 -0.078216
3880 -0.37814 -0.33849 -0.17284 -0.17811 -0.20419 -0.26381 -0.22295 -0.16559 -0.20593 -0.13179
3881 -0.29985 -0.28772 -0.11442 -0.10275 -0.19689 -0.19061 -0.20946 -0.058018 -0.15422 -0.074121
3882 -0.3137 -0.27884 -0.1147 -0.13544 -0.16661 -0.18192 -0.19756 -0.10397 -0.19013 -0.091428
3883 -0.31583 -0.30167 -0.12537 -0.16174 -0.20338 -0.20562 -0.19488 -0.11195 -0.20152 -0.10458
3884 -0.31052 -0.30809 -0.10177 -0.156 -0.19264 -0.22377 -0.25708 -0.0962 -0.19422 -0.1085
3885 -0.33349 -0.32021 -0.12887 -0.14621 -0.20152 -0.19868 -0.19381 -0.12751 -0.19772 -0.10852
3886 -0.3065 -0.32422 -0.1608 -0.15738 -0.1652 -0.16149 -0.16529 -0.11853 -0.18418 -0.11004
3887 -0.30551 -0.28687 -0.12092 -0.13188 -0.18619 -0.17791 -0.21221 -0.081402 -0.1673 -0.086974
3888 -0.31538 -0.33796 -0.1773 -0.14618 -0.18989 -0.20254 -0.19577 -0.11947 -0.19012 -0.10675
3889 -0.31842 -0.35041 -0.14136 -0.16425 -0.19521 -0.23852 -0.2271 -0.13477 -0.2329 -0.11714
3890 -0.32417 -0.32835 -0.15479 -0.14816 -0.20621 -0.19176 -0.22699 -0.11712 -0.15675 -0.10607
3891 -0.34184 -0.35047 -0.15891 -0.15429 -0.19144 -0.20672 -0.22708 -0.1284 -0.2074 -0.11602
3892 -0.28596 -0.28079 -0.1177 -0.14343 -0.16998 -0.1546 -0.1521 -0.081839 -0.17119 -0.0758
3893 -0.29154 -0.27243 -0.13507 -0.12668 -0.18222 -0.18055 -0.20003 -0.097017 -0.15839 -0.074597
3894 -0.29245 -0.32437 -0.13107 -0.13017 -0.19956 -0.18489 -0.2133 -0.10236 -0.16058 -0.078344
3895 -0.3289 -0.33262 -0.14305 -0.12594 -0.17475 -0.18519 -0.20129 -0.10677 -0.17485 -0.081581
3896 -0.30897 -0.3454 -0.12659 -0.15363 -0.17945 -0.15652 -0.22016 -0.11961 -0.22115 -0.092148
3897 -0.29947 -0.32227 -0.14539 -0.14365 -0.18558 -0.14451 -0.18154 -0.12952 -0.16917 -0.090406
3898 -0.28909 -0.35065 -0.15118 -0.14485 -0.16099 -0.15737 -0.18855 -0.096393 -0.17415 -0.10087
3899 -0.27379 -0.30279 -0.15321 -0.11333 -0.18275 -0.14058 -0.17703 -0.070941 -0.15636 -0.08416
3900 -0.28472 -0.32806 -0.12937 -0.13258 -0.16146 -0.10898 -0.16377 -0.12245 -0.18728 -0.078397
3901 -0.29063 -0.36006 -0.13418 -0.13182 -0.15679 -0.12682 -0.13958 -0.11442 -0.17726 -0.086144
3902 -0.28871 -0.34038 -0.134 -0.11542 -0.15663 -0.083816 -0.081489 -0.094013 -0.14512 -0.065692
3903 -0.27279 -0.32304 -0.13487 -0.098461 -0.13403 -0.087616 -0.091414 -0.10382 -0.13607 -0.070909
3904 -0.24156 -0.33492 -0.12109 -0.1128 -0.10991 -0.092296 -0.054109 -0.099648 -0.15211 -0.069126
3905 -0.24867 -0.33021 -0.088993 -0.087947 -0.095002 -0.062016 -0.028244 -0.079565 -0.11611 -0.064613
3906 -0.24347 -0.30447 -0.070282 -0.05913 -0.085265 -0.033396 0.0046612 -0.097832 -0.11839 -0.05051
3907 -0.21015 -0.3063 -0.068491 -0.067782 -0.075809 -0.015437 0.066676 -0.06597 -0.11134 -0.049878
3908 -0.13952 -0.29744 -0.0093998 -0.041415 -0.0044216 0.076003 0.11818 -0.054977 -0.054003 -0.0081047
3909 -0.10818 -0.23168 -0.011699 -0.012988 1.5419e-05 0.11198 0.10755 -0.043054 -0.054317 -0.0014619
3910 -0.071877 -0.21845 0.015842 0.002699 0.0019924 0.11031 0.17663 -0.025462 -0.017691 0.0045409
3911 -0.055077 -0.18933 0.069033 0.025246 0.049249 0.13955 0.22815 -0.025899 0.011065 0.037064
3912 0.0091641 -0.16964 0.058554 0.039023 0.10086 0.11191 0.21696 -0.0090465 0.039671 0.044466
3913 0.0091848 -0.10508 0.11676 0.06612 0.074723 0.13214 0.23104 -0.014784 0.076506 0.037019
3914 0.034505 -0.1242 0.085746 0.084487 0.07579 0.11618 0.24573 -0.030091 0.079442 0.044862
3915 0.048616 -0.022816 0.17647 0.11651 0.1116 0.18736 0.26697 0.016781 0.13725 0.053305
3916 0.095487 0.01962 0.14478 0.049832 0.10509 0.17183 0.29607 0.0062741 0.14419 0.058408
3917 0.10056 0.043195 0.18323 0.096649 0.13515 0.17004 0.29743 0.016047 0.15429 0.077891
3918 0.14006 0.08193 0.1999 0.11145 0.16473 0.20998 0.31355 0.020759 0.19867 0.087593
3919 0.17451 0.13128 0.23195 0.11494 0.16243 0.22217 0.32307 0.035792 0.2418 0.079376
3920 0.2065 0.1805 0.23507 0.14156 0.16378 0.20658 0.33226 0.065365 0.24384 0.13337
3921 0.1755 0.22454 0.24999 0.14423 0.1731 0.2038 0.30618 0.036447 0.24916 0.11172
3922 0.21597 0.27356 0.28403 0.20129 0.1749 0.27904 0.31416 0.09225 0.3285 0.16456
3923 0.22416 0.31934 0.31003 0.19896 0.19872 0.27439 0.3549 0.075663 0.3506 0.14971
3924 0.24703 0.33372 0.30115 0.18633 0.19524 0.22117 0.36636 0.050735 0.30186 0.1312
3925 0.26985 0.32721 0.30338 0.16914 0.2439 0.24222 0.41218 0.078478 0.30971 0.13588
3926 0.26812 0.38348 0.3201 0.21068 0.19415 0.22637 0.34733 0.08189 0.34407 0.14748
3927 0.2575 0.40824 0.33332 0.20562 0.22657 0.24876 0.35532 0.087203 0.38256 0.16235
3928 0.30599 0.48533 0.3502 0.22261 0.22822 0.27765 0.3658 0.11786 0.40267 0.16461
3929 0.32284 0.49047 0.34808 0.19587 0.25342 0.2865 0.37237 0.11046 0.37065 0.15983
3930 0.33255 0.49753 0.3494 0.29482 0.25854 0.3283 0.45354 0.11988 0.43879 0.21365
3931 0.249 0.49252 0.30429 0.2069 0.22783 0.25818 0.37139 0.080504 0.40809 0.16847
3932 0.29844 0.5392 0.32562 0.21948 0.21949 0.22449 0.35879 0.13654 0.41472 0.16049
3933 0.31447 0.51164 0.33134 0.22016 0.24336 0.27095 0.3671 0.092179 0.42475 0.20494
3934 0.32171 0.53647 0.34288 0.22289 0.25602 0.24063 0.44681 0.095472 0.40571 0.18454
3935 0.33594 0.51012 0.3734 0.18999 0.22524 0.26841 0.36753 0.062474 0.38948 0.15893
3936 0.39047 0.59308 0.3793 0.2164 0.26452 0.29847 0.40893 0.10847 0.40697 0.1536
3937 0.35698 0.56298 0.38206 0.24799 0.26282 0.29144 0.44541 0.11435 0.43481 0.20172
3938 0.39825 0.63301 0.45064 0.26747 0.26892 0.33178 0.37907 0.14614 0.46958 0.20915
3939 0.32263 0.58506 0.37358 0.2327 0.25598 0.24036 0.31592 0.10571 0.44135 0.17402
3940 0.35985 0.60426 0.3587 0.23047 0.26985 0.27641 0.4275 0.12384 0.46212 0.18954
3941 0.33219 0.59039 0.37733 0.233 0.25077 0.30463 0.37045 0.09565 0.41756 0.16572
3942 0.36109 0.61933 0.31859 0.23231 0.24553 0.26662 0.39115 0.088143 0.4345 0.1672
3943 0.36533 0.70153 0.36425 0.26515 0.28324 0.32162 0.44314 0.1481 0.47463 0.22912
3944 0.35654 0.64175 0.35874 0.235 0.2958 0.29526 0.38568 0.1121 0.4478 0.16761
3945 0.43336 0.62712 0.35976 0.25732 0.28964 0.27654 0.41159 0.10177 0.45794 0.1794
3946 0.45907 0.67086 0.40271 0.25605 0.33817 0.3107 0.46216 0.11169 0.49362 0.194
3947 0.39151 0.67811 0.38658 0.25243 0.29433 0.31077 0.39127 0.12975 0.52339 0.19567
3948 0.35456 0.60759 0.35971 0.2629 0.23882 0.23855 0.38643 0.078948 0.39937 0.15796
3949 0.42222 0.67171 0.36269 0.21804 0.26227 0.24898 0.3111 0.11124 0.45185 0.1928
3950 0.39369 0.67116 0.35821 0.24267 0.25455 0.25561 0.36185 0.10071 0.44148 0.19621
3951 0.37004 0.69127 0.40034 0.25232 0.26939 0.30188 0.34699 0.14577 0.47523 0.19709
3952 0.39957 0.69325 0.36247 0.24513 0.26712 0.248 0.41325 0.13809 0.46177 0.18413
3953 0.38848 0.69642 0.36179 0.22875 0.27581 0.24836 0.38471 0.082242 0.46638 0.19262
3954 0.37705 0.64124 0.32476 0.20897 0.27415 0.20244 0.41272 0.095844 0.45018 0.17042
3955 0.38497 0.6473 0.37574 0.19166 0.25025 0.1891 0.39614 0.099557 0.42198 0.17258
3956 0.38043 0.63131 0.36659 0.24404 0.27594 0.28752 0.34049 0.069429 0.46277 0.16872
3957 0.37623 0.66782 0.36683 0.22663 0.26093 0.21802 0.32756 0.091642 0.44123 0.17518
3958 0.4179 0.66208 0.37967 0.24916 0.24161 0.20603 0.37918 0.11568 0.48759 0.1909
3959 0.37615 0.67091 0.38595 0.24875 0.28012 0.26415 0.36873 0.13288 0.471 0.18687
3960 0.34966 0.59661 0.27852 0.19532 0.2242 0.19781 0.31655 0.08499 0.40401 0.14339
3961 0.41188 0.671 0.3384 0.21017 0.25209 0.22272 0.36915 0.084093 0.43444 0.17398
3962 0.40399 0.69955 0.38683 0.23557 0.23166 0.24953 0.32826 0.12878 0.45945 0.18038
3963 0.41771 0.63939 0.30519 0.20414 0.2414 0.20259 0.33908 0.077918 0.39912 0.13603
3964 0.3683 0.66667 0.31991 0.21214 0.23063 0.23591 0.26159 0.080241 0.43133 0.16547
3965 0.35715 0.64322 0.38426 0.21639 0.2196 0.21968 0.33243 0.063623 0.40649 0.15076
3966 0.3256 0.62795 0.36674 0.20592 0.21768 0.1529 0.26985 0.086666 0.39149 0.17238
3967 0.31645 0.59986 0.35461 0.17897 0.22096 0.17185 0.2735 0.068668 0.41022 0.16432
3968 0.3766 0.69414 0.36064 0.23027 0.26692 0.18402 0.37212 0.12 0.47464 0.17915
3969 0.29212 0.63079 0.29692 0.2293 0.20279 0.1715 0.24733 0.090364 0.39941 0.16047
3970 0.34233 0.64064 0.30554 0.16668 0.22832 0.17467 0.21509 0.098866 0.39696 0.13625
3971 0.33148 0.59017 0.29683 0.18027 0.1909 0.17459 0.22134 0.078249 0.40294 0.13942
3972 0.34047 0.59071 0.28307 0.18731 0.18927 0.15712 0.28682 0.075272 0.37832 0.15344
3973 0.32729 0.597 0.30345 0.18311 0.16928 0.13613 0.26362 0.094234 0.36914 0.14559
3974 0.34703 0.58417 0.29528 0.18211 0.15838 0.13454 0.19429 0.079097 0.37183 0.14552
3975 0.3193 0.57571 0.29473 0.18313 0.18434 0.15939 0.23793 0.07117 0.37591 0.13103
3976 0.33461 0.55706 0.24609 0.16462 0.18906 0.11475 0.22099 0.045502 0.35419 0.11899
3977 0.32694 0.55001 0.2573 0.18179 0.16185 0.12687 0.22486 0.071145 0.35963 0.13797
3978 0.23621 0.52021 0.20311 0.1479 0.14524 0.098375 0.20315 0.061677 0.33399 0.11226
3979 0.31306 0.5776 0.28127 0.16956 0.13864 0.10513 0.19121 0.11072 0.34936 0.12923
3980 0.32725 0.52847 0.22462 0.13026 0.15291 0.11616 0.16031 0.052953 0.3244 0.12571
3981 0.31769 0.54402 0.22736 0.16238 0.16456 0.12097 0.20178 0.061115 0.34418 0.12205
3982 0.31957 0.58878 0.22469 0.17005 0.15465 0.099774 0.18902 0.096688 0.33494 0.13046
3983 0.34041 0.53054 0.25331 0.17687 0.1395 0.11358 0.23892 0.095771 0.33933 0.15169
3984 0.2677 0.51982 0.182 0.14427 0.1288 0.058674 0.2065 0.064913 0.2905 0.13673
3985 0.3166 0.52939 0.24318 0.17117 0.11263 0.10626 0.20708 0.075956 0.28766 0.14863
3986 0.28396 0.5292 0.24865 0.13434 0.13603 0.10072 0.15322 0.090839 0.32315 0.12998
3987 0.30456 0.54383 0.23312 0.1174 0.10476 0.069594 0.17374 0.067311 0.30086 0.11242
3988 0.27362 0.49178 0.22595 0.12376 0.12284 0.034494 0.16834 0.071734 0.28021 0.09978
3989 0.23302 0.47387 0.2249 0.10659 0.093283 0.035123 0.159 0.079256 0.27983 0.10827
3990 0.22142 0.43537 0.16772 0.096439 0.08303 0.036953 0.10971 0.019399 0.24862 0.075716
3991 0.24354 0.45117 0.16414 0.11113 0.073707 0.027003 0.14597 0.033292 0.26459 0.097378
3992 0.26026 0.4196 0.18483 0.10759 0.063324 0.044473 0.09778 -0.0013056 0.23874 0.10144
3993 0.20856 0.41501 0.13388 0.08321 0.051681 0.017883 0.13314 0.047677 0.22216 0.064994
3994 0.26066 0.41325 0.18948 0.069607 0.054608 0.0086828 0.09507 0.03766 0.23503 0.063767
3995 0.21965 0.37892 0.15412 0.055584 0.047845 0.013733 0.043775 0.019042 0.23515 0.06714
3996 0.21316 0.36584 0.11007 0.082131 0.040922 0.021673 0.06979 0.010385 0.22696 0.057922
3997 0.22355 0.36746 0.18746 0.073518 0.056329 0.0062224 0.065865 0.053508 0.20502 0.074505
3998 0.18901 0.3443 0.097325 0.073376 0.014196 -0.046048 0.02989 0.04197 0.15786 0.075028
3999 0.19212 0.3465 0.10311 0.055933 0.019143 -0.062368 0.040016 0.028473 0.19932 0.057841
4000 0.18279 0.32696 0.10709 0.07327 0.01838 -0.067908 0.069181 0.028125 0.15351 0.067364
4001 0.18859 0.36479 0.074388 0.052637 0.013087 -0.010268 -0.0094642 0.0024881 0.19377 0.044597
4002 0.16989 0.35996 0.10917 0.058904 0.015974 0.0014718 0.062701 0.046461 0.19904 0.060309
4003 0.17859 0.34429 0.08277 0.052431 0.011891 -0.021008 0.033146 0.017073 0.18936 0.058592
4004 0.17898 0.269 0.089221 0.057218 -0.010302 -0.034078 0.072001 0.023276 0.17596 0.053355
4005 0.11557 0.32992 0.070322 0.015585 0.0039148 -0.054409 0.056476 0.017039 0.1919 0.041198
4006 0.12455 0.28552 0.10826 0.042703 -0.015648 -0.065349 -0.0080487 0.012211 0.12784 0.054011
4007 0.14928 0.25413 0.062154 0.01175 -0.018931 -0.030159 0.010736 0.038644 0.12962 0.030263
4008 0.11053 0.22254 0.014105 0.0069568 -0.018054 -0.079739 0.035792 -0.021013 0.11618 0.011496
4009 0.10307 0.25389 0.033196 0.011404 -0.045817 -0.059589 0.050917 0.026369 0.1023 0.017589
4010 0.10264 0.19672 -0.016254 -0.013569 -0.0311 -0.091349 -0.036068 -0.0074482 0.12818 0.018992
4011 0.080721 0.22311 0.0090874 0.0078782 -0.030173 -0.089289 -0.080973 -0.0056555 0.086279 0.046465
4012 0.081642 0.20827 0.037318 0.0021253 -0.044186 -0.12299 -0.015338 -0.026453 0.064215 0.0073375
4013 0.061482 0.19783 -0.0032707 0.017292 -0.077259 -0.06639 -0.064613 0.0027397 0.066651 0.01581
4014 0.053353 0.22191 0.05677 0.01406 -0.034442 -0.06036 -0.040978 0.028312 0.076227 0.018993
4015 0.041894 0.17519 -0.0072688 -0.012763 -0.070365 -0.11582 -0.035933 -0.015545 0.053813 0.015526
4016 0.011114 0.11227 -0.041708 -0.031926 -0.077728 -0.13677 -0.071698 -0.016012 0.039079 3.8691e-05
4017 0.007785 0.15982 -0.013877 -0.033289 -0.057262 -0.11083 -0.084493 -0.03376 0.067625 0.0022015
4018 -0.048024 0.13659 -0.017726 -0.052102 -0.062285 -0.07447 -0.030067 -0.0090671 0.04489 -0.0097557
4019 0.00031639 0.12666 -0.047105 -0.023165 -0.046848 -0.10909 -0.082562 -0.0022644 0.018306 -0.011313
4020 -0.032953 0.14254 -0.012074 -0.027728 -0.042851 -0.09693 -0.092997 -0.021602 0.035842 0.0039199
4021 -0.0062323 0.090973 -0.047073 -0.044701 -0.055924 -0.099741 -0.066832 -0.026879 0.026118 -0.015147
4022 -0.069572 0.067098 -0.047842 -0.043634 -0.071567 -0.082331 -0.069717 -0.034977 0.0011338 -0.023354
4023 -0.099751 0.060463 -0.062411 -0.066366 -0.0955 -0.10834 -0.065432 -0.063404 -0.03697 -0.028812
4024 -0.06802 0.080598 0.01737 -0.029269 -0.078093 -0.089481 -0.084567 -0.0013613 0.0047655 0.0019612
4025 -0.07827 0.038214 -0.044199 -0.033842 -0.088306 -0.10498 -0.049542 -0.0030186 0.022021 -0.002026
4026 -0.11238 0.008019 -0.058688 -0.064325 -0.10737 -0.15162 -0.060497 -0.045806 -0.053763 -0.035793
4027 -0.11077 0.0012243 -0.091497 -0.064478 -0.092412 -0.11887 -0.088942 -0.049573 -0.043187 -0.04631
4028 -0.14277 -0.0069905 -0.067877 -0.060981 -0.10125 -0.12833 -0.13744 -0.038691 -0.024811 -0.029658
4029 -0.12058 -0.043905 -0.099296 -0.033934 -0.13264 -0.13633 -0.096591 -0.047748 -0.045015 -0.027535
4030 -0.13309 -0.04635 -0.057585 -0.076477 -0.094791 -0.13275 -0.060626 -0.055215 -0.051039 -0.030062
4031 -0.13765 -0.0079347 -0.054944 -0.044569 -0.082844 -0.1051 -0.083651 -0.019513 -0.0097336 -0.015269
4032 -0.14466 -0.045719 -0.076433 -0.078182 -0.092707 -0.11181 -0.11193 -0.04639 -0.054298 -0.026196
4033 -0.14173 -0.031894 -0.080232 -0.056975 -0.08129 -0.090242 -0.098241 -0.037368 -0.019292 -0.015374
4034 -0.17172 -0.069269 -0.065011 -0.062838 -0.11623 -0.1313 -0.085066 -0.035735 -0.069276 -0.024871
4035 -0.20309 -0.025324 -0.02436 -0.050581 -0.13489 -0.14338 -0.12305 -0.026072 -0.04339 -0.036138
4036 -0.18689 -0.077758 -0.10164 -0.044564 -0.10976 -0.15269 -0.10123 -0.03217 -0.071854 -0.026655
4037 -0.15976 -0.099083 -0.083838 -0.076757 -0.11526 -0.10738 -0.10779 -0.058537 -0.053349 -0.055452
4038 -0.21532 -0.086398 -0.089327 -0.05729 -0.10855 -0.14303 -0.10581 -0.034774 -0.072973 -0.059539
4039 -0.20915 -0.15212 -0.12162 -0.10117 -0.16578 -0.18597 -0.1901 -0.081212 -0.10899 -0.060457
4040 -0.22103 -0.11524 -0.095295 -0.079515 -0.1313 -0.1183 -0.10368 -0.064419 -0.085361 -0.054944
4041 -0.22582 -0.10055 -0.098884 -0.086718 -0.12664 -0.16181 -0.14135 -0.074906 -0.11428 -0.052231
4042 -0.24719 -0.16147 -0.13019 -0.10814 -0.12891 -0.1526 -0.12517 -0.072164 -0.083139 -0.082778
4043 -0.27068 -0.15939 -0.099112 -0.086234 -0.14283 -0.13367 -0.1039 -0.041961 -0.088233 -0.047845
4044 -0.23367 -0.16814 -0.091741 -0.10908 -0.12859 -0.13796 -0.077075 -0.056859 -0.082658 -0.063813
4045 -0.26813 -0.17294 -0.1171 -0.10031 -0.1379 -0.18414 -0.1463 -0.10127 -0.11916 -0.05488
4046 -0.23143 -0.17942 -0.13212 -0.069863 -0.15955 -0.1722 -0.084085 -0.10546 -0.13784 -0.058447
4047 -0.23986 -0.17861 -0.1182 -0.10355 -0.14199 -0.16865 -0.11119 -0.092321 -0.09593 -0.067634
4048 -0.26847 -0.16038 -0.11344 -0.097808 -0.1566 -0.18783 -0.11219 -0.088548 -0.13307 -0.065561
4049 -0.25926 -0.21923 -0.15933 -0.12716 -0.15857 -0.19394 -0.15283 -0.093235 -0.14016 -0.086579
4050 -0.25636 -0.24472 -0.14576 -0.12942 -0.15949 -0.17407 -0.12974 -0.092183 -0.12419 -0.076956
4051 -0.22984 -0.18663 -0.082165 -0.072537 -0.15168 -0.17011 -0.1019 -0.07826 -0.12803 -0.043083
4052 -0.25538 -0.23952 -0.14133 -0.10566 -0.12326 -0.17303 -0.15424 -0.078517 -0.10861 -0.07469
4053 -0.24927 -0.26438 -0.15759 -0.1034 -0.15337 -0.16908 -0.12835 -0.091755 -0.13627 -0.051847
4054 -0.28927 -0.21575 -0.12977 -0.099406 -0.16153 -0.17176 -0.17946 -0.081402 -0.14131 -0.066015
4055 -0.28393 -0.22317 -0.083011 -0.10706 -0.15872 -0.15997 -0.14931 -0.06832 -0.089353 -0.059142
4056 -0.28829 -0.24291 -0.11291 -0.093391 -0.16419 -0.18561 -0.15546 -0.059557 -0.12878 -0.068659
4057 -0.30442 -0.29146 -0.11765 -0.11859 -0.19131 -0.19534 -0.19991 -0.11667 -0.14427 -0.090726
4058 -0.26722 -0.22523 -0.094578 -0.10103 -0.14431 -0.15785 -0.092713 -0.047482 -0.10248 -0.049373
4059 -0.29259 -0.26905 -0.10419 -0.10622 -0.1597 -0.14943 -0.13489 -0.075239 -0.12684 -0.07435
4060 -0.28118 -0.27629 -0.12184 -0.10903 -0.14949 -0.18999 -0.18279 -0.1047 -0.16398 -0.064988
4061 -0.27383 -0.27568 -0.10394 -0.10487 -0.15489 -0.16888 -0.13236 -0.072214 -0.084498 -0.071845
4062 -0.31397 -0.27977 -0.1472 -0.1179 -0.17778 -0.14764 -0.1179 -0.084151 -0.14199 -0.062562
4063 -0.29862 -0.28002 -0.15531 -0.12987 -0.1457 -0.16463 -0.16608 -0.097578 -0.16255 -0.082699
4064 -0.30837 -0.31185 -0.14438 -0.10791 -0.18336 -0.20789 -0.17729 -0.11039 -0.19579 -0.083656
4065 -0.29574 -0.30853 -0.13556 -0.11014 -0.15756 -0.17466 -0.14085 -0.10217 -0.16199 -0.081634
4066 -0.29855 -0.31808 -0.17947 -0.13504 -0.1673 -0.19875 -0.18125 -0.10051 -0.13771 -0.095281
4067 -0.29952 -0.33369 -0.14011 -0.12034 -0.17706 -0.19224 -0.17885 -0.097898 -0.13683 -0.083068
4068 -0.34349 -0.31694 -0.14229 -0.10545 -0.18031 -0.1811 -0.15342 -0.097725 -0.15674 -0.077175
