# Supplementary material for: Insulin modulates the frequency of Ca2+ oscillations in mouse pancreatic islets
Source: PLoS One. 2017 Aug 28;12(8):e0183569. doi: 10.1371/journal.pone.0183569 (PMC5573301; doi:10.1371/journal.pone.0183569)
Supplement: S1 File — All the time traces of detrended Ca2+ oscillations for constant insulin infusion (0, 100, or 1000 nM) and alternating insulin infusion (100, 500, or 1000 nM with 4 or 5 min periods) were compressed as a single file, S1_File.zip, in which each imaging experiment was recorded as a text file where the first column represents time (sec) and the following columns represent detrended Ca2+ traces from multiple islets. (ZIP) [file pone.0183569.s001.zip › data_100I_150s_6.txt]

1 -0.16328 -0.12991 -0.23239 -0.20933 -0.1932 -0.25101 -0.27516 -0.21739 -0.16639 -0.17766 -0.16643 -0.20876 -0.20764 -0.24215 -0.26828 -0.22523
2 -0.17061 -0.1386 -0.23896 -0.21666 -0.19829 -0.25453 -0.27007 -0.23196 -0.1664 -0.18254 -0.17 -0.21365 -0.21375 -0.25845 -0.2627 -0.23119
3 -0.14981 -0.12268 -0.22482 -0.20201 -0.18495 -0.24296 -0.25494 -0.21469 -0.14957 -0.17505 -0.16426 -0.20581 -0.19275 -0.23829 -0.26194 -0.2191
4 -0.16311 -0.11839 -0.22123 -0.20868 -0.17846 -0.25793 -0.24699 -0.21874 -0.15612 -0.16805 -0.16886 -0.20086 -0.19417 -0.22434 -0.24585 -0.21111
5 -0.17261 -0.13811 -0.23805 -0.21012 -0.18926 -0.26543 -0.278 -0.23066 -0.1651 -0.18056 -0.17222 -0.21734 -0.21503 -0.25072 -0.27981 -0.23479
6 -0.16236 -0.1289 -0.22365 -0.19669 -0.18668 -0.25443 -0.26152 -0.22094 -0.1531 -0.17337 -0.17086 -0.19862 -0.2112 -0.23996 -0.25129 -0.21159
7 -0.16747 -0.137 -0.23024 -0.21139 -0.19737 -0.25918 -0.27518 -0.23311 -0.1648 -0.17273 -0.17734 -0.20936 -0.21677 -0.24193 -0.292 -0.22531
8 -0.17092 -0.13964 -0.22895 -0.22506 -0.19501 -0.25694 -0.25826 -0.22073 -0.16541 -0.18035 -0.18185 -0.20513 -0.21283 -0.23623 -0.26744 -0.22513
9 -0.16446 -0.12196 -0.22787 -0.19963 -0.18704 -0.24639 -0.26094 -0.22198 -0.15283 -0.17042 -0.17473 -0.20127 -0.20249 -0.23184 -0.25279 -0.21337
10 -0.17164 -0.12867 -0.24538 -0.21225 -0.20023 -0.24866 -0.26966 -0.22527 -0.16027 -0.18504 -0.1773 -0.21006 -0.21374 -0.25605 -0.28084 -0.22148
11 -0.15706 -0.12859 -0.22769 -0.19081 -0.17828 -0.23515 -0.24627 -0.21032 -0.14075 -0.16402 -0.15508 -0.19362 -0.19378 -0.21808 -0.26681 -0.21868
12 -0.15953 -0.13145 -0.22397 -0.20483 -0.18499 -0.24124 -0.25694 -0.21443 -0.15642 -0.17402 -0.16582 -0.20863 -0.199 -0.22637 -0.2753 -0.22053
13 -0.16337 -0.1247 -0.21495 -0.19251 -0.19545 -0.25063 -0.25462 -0.21222 -0.15452 -0.17921 -0.16865 -0.19594 -0.20148 -0.23626 -0.27365 -0.22222
14 -0.16085 -0.13341 -0.22856 -0.20712 -0.19627 -0.24418 -0.2629 -0.21633 -0.15068 -0.18197 -0.17026 -0.20959 -0.20547 -0.23716 -0.26333 -0.22361
15 -0.16536 -0.1303 -0.2286 -0.20474 -0.18646 -0.23429 -0.25162 -0.21301 -0.16619 -0.16525 -0.16179 -0.19926 -0.19611 -0.22561 -0.24699 -0.21443
16 -0.16821 -0.12869 -0.23821 -0.2126 -0.19712 -0.24742 -0.27192 -0.23004 -0.17448 -0.18564 -0.18488 -0.20947 -0.21307 -0.25113 -0.26992 -0.21612
17 -0.15592 -0.12423 -0.21791 -0.1897 -0.17913 -0.22706 -0.25695 -0.21093 -0.15132 -0.1639 -0.14917 -0.20175 -0.18969 -0.23035 -0.26846 -0.20144
18 -0.1607 -0.12059 -0.21597 -0.19794 -0.18659 -0.23599 -0.247 -0.21107 -0.16142 -0.16832 -0.15475 -0.194 -0.20013 -0.23411 -0.26769 -0.21259
19 -0.15066 -0.12057 -0.21258 -0.17791 -0.1738 -0.23803 -0.25105 -0.21327 -0.15106 -0.16599 -0.16199 -0.20083 -0.19436 -0.21983 -0.26385 -0.20386
20 -0.15587 -0.11364 -0.21038 -0.18045 -0.17182 -0.23387 -0.24298 -0.21177 -0.14721 -0.15812 -0.16507 -0.19835 -0.19289 -0.22458 -0.25839 -0.20855
21 -0.15902 -0.12758 -0.21705 -0.17947 -0.1878 -0.25155 -0.26552 -0.20935 -0.16185 -0.16716 -0.1648 -0.2134 -0.19775 -0.23101 -0.26283 -0.21628
22 -0.15933 -0.11348 -0.21495 -0.18021 -0.18066 -0.25225 -0.24846 -0.20226 -0.17276 -0.16248 -0.16425 -0.19578 -0.19674 -0.21802 -0.27292 -0.20196
23 -0.1682 -0.13081 -0.221 -0.19073 -0.1898 -0.24595 -0.25623 -0.20733 -0.16848 -0.16655 -0.17143 -0.19883 -0.20314 -0.21983 -0.26653 -0.21918
24 -0.16365 -0.11804 -0.22572 -0.18824 -0.18795 -0.23775 -0.26365 -0.21015 -0.155 -0.15449 -0.16993 -0.2004 -0.19597 -0.22824 -0.27461 -0.21522
25 -0.16324 -0.1236 -0.21849 -0.17847 -0.19192 -0.24039 -0.25829 -0.20237 -0.16971 -0.15543 -0.16099 -0.20319 -0.19853 -0.2235 -0.27543 -0.20205
26 -0.15 -0.11606 -0.20323 -0.17459 -0.18283 -0.23383 -0.24518 -0.19661 -0.16351 -0.15207 -0.16787 -0.19711 -0.19128 -0.22555 -0.258 -0.20294
27 -0.16439 -0.11903 -0.21715 -0.19036 -0.19221 -0.24524 -0.26144 -0.2048 -0.16611 -0.16974 -0.17274 -0.20226 -0.19934 -0.22596 -0.27667 -0.21103
28 -0.15446 -0.11536 -0.20764 -0.18247 -0.19061 -0.23726 -0.23176 -0.20011 -0.1488 -0.15572 -0.15377 -0.20436 -0.18024 -0.21185 -0.25264 -0.20321
29 -0.15818 -0.12057 -0.21717 -0.18707 -0.19398 -0.2452 -0.26129 -0.21445 -0.15859 -0.16651 -0.16917 -0.20801 -0.2084 -0.22875 -0.26999 -0.20166
30 -0.15935 -0.1198 -0.21145 -0.17395 -0.18336 -0.24215 -0.24633 -0.21242 -0.15154 -0.16239 -0.16442 -0.19635 -0.19428 -0.22702 -0.27311 -0.20306
31 -0.15042 -0.12095 -0.20407 -0.17247 -0.18104 -0.25407 -0.24462 -0.21016 -0.15437 -0.15603 -0.16544 -0.19938 -0.19803 -0.23474 -0.26522 -0.1938
32 -0.15241 -0.122 -0.21779 -0.16682 -0.18844 -0.24921 -0.27744 -0.21396 -0.14812 -0.16596 -0.16031 -0.1977 -0.20246 -0.20885 -0.27215 -0.20534
33 -0.15881 -0.12265 -0.21685 -0.16338 -0.18686 -0.23003 -0.25178 -0.20557 -0.14049 -0.16591 -0.16286 -0.19879 -0.19189 -0.21655 -0.2453 -0.21075
34 -0.1523 -0.11639 -0.21001 -0.17546 -0.18051 -0.23103 -0.24005 -0.19674 -0.14844 -0.15156 -0.15632 -0.19889 -0.19591 -0.2154 -0.24602 -0.20443
35 -0.16754 -0.12834 -0.23075 -0.17901 -0.19013 -0.2469 -0.2705 -0.21502 -0.16536 -0.16644 -0.1655 -0.20669 -0.21336 -0.23895 -0.2728 -0.21108
36 -0.1584 -0.12236 -0.22541 -0.19136 -0.17957 -0.2432 -0.2443 -0.20985 -0.14695 -0.15785 -0.15462 -0.19858 -0.19736 -0.22201 -0.2773 -0.20745
37 -0.15903 -0.12104 -0.2253 -0.17383 -0.19267 -0.24429 -0.25951 -0.20203 -0.16043 -0.16912 -0.16712 -0.20852 -0.19988 -0.22177 -0.26169 -0.21001
38 -0.155 -0.10966 -0.20053 -0.16521 -0.17651 -0.23068 -0.25213 -0.19747 -0.14134 -0.1536 -0.15299 -0.19823 -0.18355 -0.21624 -0.25374 -0.19976
39 -0.15145 -0.11825 -0.21357 -0.1637 -0.18378 -0.23632 -0.24019 -0.20894 -0.15313 -0.15658 -0.14717 -0.20208 -0.19318 -0.21884 -0.25205 -0.19087
40 -0.14581 -0.11458 -0.21004 -0.16665 -0.17918 -0.23764 -0.2496 -0.19839 -0.14647 -0.16544 -0.14996 -0.20014 -0.19692 -0.21235 -0.25697 -0.19851
41 -0.15388 -0.11939 -0.21067 -0.17271 -0.17969 -0.24226 -0.23908 -0.19625 -0.14422 -0.15803 -0.15112 -0.20094 -0.19126 -0.2119 -0.25533 -0.20525
42 -0.14665 -0.11882 -0.20489 -0.16163 -0.18042 -0.22908 -0.24094 -0.19858 -0.15611 -0.16551 -0.14511 -0.19172 -0.18939 -0.21464 -0.25414 -0.20845
43 -0.14045 -0.11134 -0.19978 -0.15686 -0.1749 -0.2405 -0.23742 -0.19297 -0.13964 -0.16248 -0.14766 -0.18874 -0.18429 -0.20073 -0.24422 -0.19224
44 -0.1473 -0.12183 -0.21056 -0.18034 -0.18502 -0.21638 -0.23701 -0.19734 -0.14887 -0.16437 -0.14878 -0.18753 -0.19066 -0.22315 -0.24788 -0.20408
45 -0.15717 -0.12315 -0.20797 -0.17399 -0.18569 -0.23571 -0.23353 -0.20795 -0.15543 -0.16587 -0.15477 -0.19243 -0.19436 -0.2158 -0.25824 -0.20175
46 -0.16175 -0.11529 -0.21826 -0.17692 -0.19 -0.23858 -0.24963 -0.20767 -0.1544 -0.17813 -0.15415 -0.2025 -0.19896 -0.22916 -0.26938 -0.20306
47 -0.14924 -0.11637 -0.21049 -0.17731 -0.18835 -0.22908 -0.24147 -0.20634 -0.15321 -0.16865 -0.14864 -0.19648 -0.1792 -0.21114 -0.23608 -0.20132
48 -0.142 -0.10627 -0.19648 -0.15403 -0.17057 -0.22532 -0.22727 -0.18557 -0.14856 -0.15151 -0.14406 -0.17589 -0.18389 -0.2062 -0.22708 -0.19228
49 -0.14186 -0.10785 -0.20258 -0.1616 -0.17716 -0.23491 -0.23672 -0.19132 -0.14599 -0.16804 -0.15371 -0.18578 -0.18162 -0.20562 -0.23918 -0.19958
50 -0.13943 -0.10896 -0.20365 -0.16528 -0.17092 -0.22723 -0.23209 -0.19357 -0.15104 -0.16286 -0.14369 -0.18723 -0.1817 -0.21022 -0.25506 -0.19595
51 -0.1377 -0.11032 -0.20435 -0.16595 -0.16771 -0.22411 -0.22383 -0.19192 -0.14096 -0.16373 -0.14652 -0.18047 -0.19487 -0.1982 -0.24216 -0.19178
52 -0.14165 -0.10805 -0.1952 -0.14796 -0.17874 -0.21692 -0.22106 -0.18373 -0.13802 -0.15487 -0.14265 -0.18513 -0.17342 -0.19575 -0.24049 -0.18541
53 -0.13595 -0.10367 -0.20123 -0.15847 -0.17981 -0.21601 -0.23151 -0.19887 -0.14268 -0.16076 -0.14195 -0.18253 -0.18391 -0.19567 -0.24765 -0.1905
54 -0.14222 -0.10907 -0.19949 -0.14933 -0.18025 -0.21631 -0.22997 -0.18685 -0.14709 -0.15132 -0.14504 -0.18271 -0.1813 -0.21568 -0.2266 -0.19743
55 -0.14369 -0.11169 -0.20385 -0.15847 -0.18287 -0.23061 -0.23264 -0.18335 -0.15068 -0.16835 -0.15944 -0.19669 -0.17996 -0.21523 -0.2532 -0.19647
56 -0.14424 -0.10086 -0.19743 -0.1602 -0.17768 -0.21907 -0.24246 -0.19385 -0.1487 -0.16157 -0.14214 -0.17945 -0.19179 -0.2094 -0.24762 -0.19519
57 -0.13705 -0.10011 -0.20157 -0.15024 -0.16637 -0.20339 -0.21219 -0.17375 -0.13196 -0.15422 -0.14131 -0.17677 -0.17157 -0.19024 -0.23345 -0.19093
58 -0.14274 -0.10409 -0.20622 -0.16121 -0.17615 -0.22559 -0.22248 -0.18647 -0.13889 -0.16373 -0.14273 -0.1847 -0.17402 -0.19708 -0.24836 -0.1927
59 -0.15381 -0.11185 -0.22047 -0.16963 -0.18246 -0.22511 -0.23463 -0.19645 -0.15745 -0.16259 -0.14552 -0.19328 -0.19382 -0.21694 -0.26594 -0.19873
60 -0.14279 -0.11234 -0.20749 -0.17254 -0.17509 -0.24137 -0.2463 -0.20024 -0.15553 -0.17786 -0.15848 -0.19459 -0.18575 -0.20805 -0.26829 -0.19965
61 -0.13484 -0.1028 -0.18999 -0.14625 -0.17393 -0.22779 -0.22864 -0.16741 -0.12757 -0.15816 -0.14751 -0.18748 -0.18222 -0.19746 -0.23341 -0.18397
62 -0.14975 -0.11485 -0.2049 -0.16756 -0.17584 -0.23161 -0.24692 -0.19899 -0.1705 -0.17588 -0.15263 -0.19328 -0.18792 -0.21008 -0.25625 -0.20006
63 -0.15718 -0.1203 -0.20045 -0.15759 -0.17564 -0.21938 -0.23084 -0.17037 -0.13413 -0.16512 -0.15278 -0.19162 -0.17468 -0.19466 -0.21723 -0.20131
64 -0.15604 -0.106 -0.20281 -0.15426 -0.17673 -0.22921 -0.23035 -0.19684 -0.14803 -0.17317 -0.15766 -0.18903 -0.19179 -0.21856 -0.23755 -0.19638
65 -0.15151 -0.10774 -0.19672 -0.15295 -0.16554 -0.21683 -0.23963 -0.18199 -0.15257 -0.16409 -0.15054 -0.18157 -0.18579 -0.20795 -0.24183 -0.18994
66 -0.14475 -0.10711 -0.20868 -0.13757 -0.17556 -0.21196 -0.23559 -0.19324 -0.15885 -0.16343 -0.14432 -0.18326 -0.1818 -0.2102 -0.2329 -0.19186
67 -0.1445 -0.098942 -0.19456 -0.12359 -0.16608 -0.21059 -0.22177 -0.18568 -0.14575 -0.15377 -0.14498 -0.17861 -0.17536 -0.19383 -0.22786 -0.18781
68 -0.13662 -0.10412 -0.19222 -0.13028 -0.16702 -0.20222 -0.22597 -0.18151 -0.14908 -0.14835 -0.13795 -0.1705 -0.16581 -0.19972 -0.21757 -0.19373
69 -0.14171 -0.094365 -0.19891 -0.13003 -0.17097 -0.20397 -0.22349 -0.17413 -0.14446 -0.15508 -0.14808 -0.17539 -0.17424 -0.18634 -0.2293 -0.18798
70 -0.1349 -0.091552 -0.18665 -0.1218 -0.17118 -0.20517 -0.21578 -0.17825 -0.14202 -0.15369 -0.1435 -0.17846 -0.175 -0.20163 -0.23001 -0.18224
71 -0.15323 -0.10919 -0.1879 -0.13785 -0.18635 -0.21683 -0.23334 -0.19178 -0.15964 -0.15465 -0.1498 -0.18071 -0.17701 -0.20407 -0.24458 -0.20004
72 -0.14976 -0.092855 -0.19293 -0.14673 -0.17948 -0.20362 -0.2274 -0.17936 -0.15351 -0.16107 -0.1366 -0.17922 -0.18531 -0.18839 -0.2407 -0.18619
73 -0.1391 -0.095381 -0.1943 -0.12723 -0.17306 -0.19954 -0.22463 -0.16943 -0.13989 -0.15168 -0.12994 -0.17304 -0.16616 -0.20194 -0.24306 -0.18227
74 -0.14552 -0.10013 -0.18013 -0.13585 -0.17049 -0.20011 -0.22149 -0.18758 -0.15192 -0.15379 -0.13606 -0.16949 -0.18733 -0.18739 -0.2487 -0.19523
75 -0.15933 -0.11359 -0.1984 -0.14471 -0.18328 -0.22497 -0.22633 -0.18648 -0.15256 -0.16996 -0.16167 -0.18254 -0.18175 -0.21098 -0.23376 -0.20006
76 -0.12866 -0.085281 -0.17097 -0.14107 -0.1626 -0.19447 -0.20937 -0.15477 -0.12781 -0.14453 -0.13159 -0.1647 -0.1643 -0.17928 -0.23618 -0.18055
77 -0.14756 -0.096457 -0.19811 -0.1508 -0.18341 -0.21847 -0.23144 -0.16967 -0.16029 -0.16541 -0.14494 -0.17985 -0.1689 -0.20434 -0.22833 -0.18414
78 -0.13514 -0.091584 -0.19511 -0.13559 -0.16464 -0.18502 -0.21923 -0.15315 -0.13914 -0.15085 -0.14182 -0.1678 -0.165 -0.18746 -0.21957 -0.18343
79 -0.14063 -0.092581 -0.18862 -0.13646 -0.16491 -0.20863 -0.22031 -0.16651 -0.13812 -0.15545 -0.14264 -0.16877 -0.16605 -0.19287 -0.22265 -0.18377
80 -0.14211 -0.086407 -0.18267 -0.11965 -0.16165 -0.19303 -0.21571 -0.1486 -0.13161 -0.14492 -0.13712 -0.16 -0.16058 -0.18529 -0.2126 -0.1747
81 -0.14003 -0.095964 -0.19062 -0.12979 -0.17196 -0.20466 -0.22137 -0.16342 -0.15146 -0.15703 -0.14318 -0.17343 -0.16539 -0.18651 -0.23174 -0.18584
82 -0.1452 -0.09627 -0.19109 -0.13008 -0.17103 -0.19809 -0.22811 -0.16352 -0.14303 -0.15046 -0.14206 -0.17196 -0.17043 -0.19183 -0.23581 -0.17764
83 -0.14861 -0.11536 -0.20123 -0.14983 -0.18586 -0.21317 -0.23611 -0.17706 -0.15074 -0.17277 -0.1471 -0.18015 -0.17953 -0.20855 -0.25176 -0.19855
84 -0.13267 -0.084913 -0.18548 -0.1166 -0.15455 -0.18884 -0.21371 -0.14123 -0.12313 -0.1392 -0.13429 -0.16357 -0.15661 -0.1726 -0.22578 -0.17199
85 -0.13536 -0.09592 -0.18131 -0.13612 -0.17022 -0.18348 -0.19765 -0.14649 -0.13252 -0.15086 -0.13675 -0.16965 -0.16467 -0.17579 -0.21237 -0.17524
86 -0.13619 -0.10093 -0.1825 -0.13749 -0.17952 -0.20032 -0.23173 -0.16737 -0.15877 -0.15445 -0.1356 -0.16842 -0.17342 -0.20742 -0.23988 -0.18377
87 -0.145 -0.099933 -0.18366 -0.13438 -0.17752 -0.19487 -0.22917 -0.15091 -0.15255 -0.15392 -0.14341 -0.17915 -0.17053 -0.19685 -0.21552 -0.18538
88 -0.14244 -0.09908 -0.18992 -0.12292 -0.15947 -0.19474 -0.21665 -0.15223 -0.13982 -0.15584 -0.1448 -0.16602 -0.17245 -0.19295 -0.21123 -0.1708
89 -0.1449 -0.10554 -0.18417 -0.14741 -0.16711 -0.19542 -0.21212 -0.16538 -0.14793 -0.15908 -0.13583 -0.17261 -0.17707 -0.19729 -0.23528 -0.17858
90 -0.14152 -0.096923 -0.177 -0.12713 -0.15602 -0.18868 -0.2136 -0.16363 -0.1433 -0.14721 -0.14105 -0.16415 -0.16118 -0.18108 -0.22001 -0.18018
91 -0.14451 -0.099919 -0.18211 -0.12667 -0.17537 -0.19693 -0.21676 -0.15569 -0.14204 -0.15445 -0.14704 -0.1683 -0.16357 -0.19303 -0.22028 -0.18203
92 -0.14066 -0.096666 -0.19093 -0.13832 -0.16402 -0.20248 -0.22641 -0.15613 -0.12981 -0.15127 -0.14432 -0.16486 -0.17572 -0.18889 -0.22975 -0.17309
93 -0.14478 -0.092722 -0.18306 -0.14196 -0.17454 -0.19159 -0.22 -0.14627 -0.12845 -0.15096 -0.12741 -0.1681 -0.16479 -0.18755 -0.21189 -0.17195
94 -0.15161 -0.10716 -0.20864 -0.14311 -0.18127 -0.20085 -0.22524 -0.17519 -0.15843 -0.16787 -0.14329 -0.17284 -0.17606 -0.19623 -0.23889 -0.18884
95 -0.14855 -0.094736 -0.1873 -0.12477 -0.16653 -0.20153 -0.22422 -0.16808 -0.1513 -0.15801 -0.14786 -0.16739 -0.17748 -0.18932 -0.22178 -0.1821
96 -0.14301 -0.096592 -0.17849 -0.1427 -0.17015 -0.20075 -0.23333 -0.15416 -0.14484 -0.15259 -0.14466 -0.15966 -0.17949 -0.19249 -0.23136 -0.18376
97 -0.14311 -0.095119 -0.18849 -0.11659 -0.17169 -0.19819 -0.22338 -0.16587 -0.15582 -0.15889 -0.13561 -0.16895 -0.17129 -0.18779 -0.2267 -0.18068
98 -0.14535 -0.092535 -0.19227 -0.12502 -0.17105 -0.19867 -0.22068 -0.14844 -0.13828 -0.1529 -0.14418 -0.17017 -0.1667 -0.18391 -0.22709 -0.17147
99 -0.14026 -0.092032 -0.18479 -0.10961 -0.15778 -0.19666 -0.21554 -0.16415 -0.14005 -0.14662 -0.12639 -0.16429 -0.16067 -0.19158 -0.23572 -0.17035
100 -0.13849 -0.091758 -0.17594 -0.11614 -0.16786 -0.19945 -0.20625 -0.14218 -0.13766 -0.15104 -0.1384 -0.17355 -0.16126 -0.17901 -0.20963 -0.17409
101 -0.14719 -0.10404 -0.19474 -0.11537 -0.1594 -0.20962 -0.23405 -0.17521 -0.14853 -0.15566 -0.13733 -0.17997 -0.16734 -0.18412 -0.23774 -0.18233
102 -0.15202 -0.10145 -0.19703 -0.13641 -0.17344 -0.20038 -0.22854 -0.1669 -0.15375 -0.15957 -0.1414 -0.17287 -0.17353 -0.1926 -0.24368 -0.18573
103 -0.14432 -0.092798 -0.17421 -0.11779 -0.16591 -0.19935 -0.22072 -0.15404 -0.14904 -0.14155 -0.13428 -0.1626 -0.17138 -0.17801 -0.20749 -0.16868
104 -0.12402 -0.072575 -0.15679 -0.10774 -0.14488 -0.16552 -0.1864 -0.13675 -0.12388 -0.12578 -0.1218 -0.1508 -0.14626 -0.16172 -0.18241 -0.14559
105 -0.13969 -0.086531 -0.1801 -0.11911 -0.16456 -0.18994 -0.21584 -0.14627 -0.12046 -0.14324 -0.12983 -0.16068 -0.15291 -0.1638 -0.20313 -0.17572
106 -0.12531 -0.085448 -0.17115 -0.10667 -0.15695 -0.1859 -0.21004 -0.14709 -0.14167 -0.14131 -0.13289 -0.1535 -0.16253 -0.16677 -0.19837 -0.16209
107 -0.13413 -0.083734 -0.17636 -0.11109 -0.15325 -0.18027 -0.19988 -0.14282 -0.1335 -0.1366 -0.13235 -0.16371 -0.15684 -0.15881 -0.19795 -0.17241
108 -0.1224 -0.079611 -0.16669 -0.1036 -0.14565 -0.18176 -0.1934 -0.13573 -0.13082 -0.13053 -0.11251 -0.14625 -0.14735 -0.15668 -0.1995 -0.15397
109 -0.1308 -0.088667 -0.18012 -0.11664 -0.15938 -0.17462 -0.19764 -0.14395 -0.13906 -0.13697 -0.13828 -0.15362 -0.15536 -0.18317 -0.21133 -0.16881
110 -0.139 -0.096474 -0.1964 -0.12205 -0.16729 -0.20599 -0.22332 -0.16206 -0.15085 -0.15385 -0.14399 -0.16884 -0.17008 -0.1876 -0.23977 -0.17235
111 -0.15782 -0.10657 -0.20329 -0.12146 -0.17081 -0.21597 -0.22516 -0.16767 -0.13691 -0.14609 -0.13707 -0.16718 -0.1726 -0.18689 -0.21631 -0.1767
112 -0.13741 -0.093697 -0.18041 -0.10557 -0.16214 -0.18925 -0.19725 -0.15918 -0.14475 -0.1449 -0.11765 -0.16072 -0.16103 -0.17501 -0.20578 -0.17699
113 -0.13335 -0.081604 -0.18937 -0.11062 -0.15201 -0.19102 -0.19481 -0.1258 -0.12331 -0.14063 -0.11884 -0.15859 -0.15666 -0.17617 -0.19441 -0.16338
114 -0.13306 -0.08241 -0.17761 -0.12499 -0.16355 -0.17588 -0.19284 -0.13348 -0.13598 -0.13157 -0.12194 -0.152 -0.15898 -0.16288 -0.19074 -0.17358
115 -0.13333 -0.087367 -0.18077 -0.11578 -0.17197 -0.1932 -0.20233 -0.15554 -0.14035 -0.1446 -0.1292 -0.16228 -0.15693 -0.17295 -0.22933 -0.15812
116 -0.13004 -0.087423 -0.17926 -0.1076 -0.15499 -0.1877 -0.19081 -0.13434 -0.13759 -0.1395 -0.11727 -0.15424 -0.15901 -0.16836 -0.19908 -0.16735
117 -0.11808 -0.07046 -0.17076 -0.081693 -0.14701 -0.17696 -0.18929 -0.12203 -0.12409 -0.12843 -0.10831 -0.14664 -0.14016 -0.1494 -0.17177 -0.15946
118 -0.13383 -0.087296 -0.18249 -0.10815 -0.17118 -0.20414 -0.21 -0.14872 -0.15052 -0.13402 -0.12819 -0.17004 -0.16986 -0.1756 -0.20273 -0.16816
119 -0.11872 -0.077893 -0.16148 -0.10145 -0.14853 -0.18415 -0.17248 -0.12258 -0.11785 -0.12425 -0.12436 -0.15688 -0.14411 -0.14176 -0.1756 -0.16455
120 -0.11688 -0.074159 -0.1797 -0.097836 -0.14229 -0.17382 -0.19365 -0.12076 -0.12849 -0.1144 -0.10593 -0.13599 -0.13985 -0.14573 -0.18737 -0.1542
121 -0.12431 -0.072486 -0.17756 -0.08835 -0.15476 -0.18659 -0.19255 -0.13913 -0.1319 -0.12395 -0.11663 -0.14055 -0.1508 -0.17066 -0.19139 -0.15755
122 -0.13783 -0.082633 -0.18321 -0.11236 -0.16605 -0.19786 -0.20064 -0.13894 -0.14151 -0.13556 -0.11421 -0.16426 -0.14681 -0.15187 -0.20207 -0.16877
123 -0.12871 -0.086479 -0.1802 -0.10753 -0.15549 -0.18384 -0.19412 -0.13763 -0.12958 -0.12441 -0.12364 -0.16064 -0.14521 -0.17912 -0.22343 -0.17153
124 -0.12676 -0.082636 -0.16464 -0.11418 -0.1559 -0.18727 -0.18335 -0.13199 -0.13262 -0.12062 -0.11878 -0.14792 -0.13605 -0.15683 -0.19302 -0.16996
125 -0.13734 -0.078482 -0.18146 -0.11777 -0.1618 -0.19334 -0.19474 -0.15512 -0.14503 -0.13268 -0.13032 -0.16074 -0.15437 -0.1711 -0.21919 -0.16922
126 -0.1338 -0.081919 -0.18169 -0.11142 -0.16204 -0.17988 -0.19803 -0.13499 -0.13737 -0.12396 -0.11855 -0.14677 -0.15613 -0.17553 -0.20602 -0.166
127 -0.12164 -0.075795 -0.16888 -0.094386 -0.14662 -0.16926 -0.18904 -0.11504 -0.10932 -0.11647 -0.10078 -0.14586 -0.13778 -0.14414 -0.18557 -0.16238
128 -0.12865 -0.079442 -0.18549 -0.10894 -0.15676 -0.18202 -0.18682 -0.1331 -0.14182 -0.12058 -0.097813 -0.14425 -0.15314 -0.16427 -0.20054 -0.16327
129 -0.1268 -0.083718 -0.16773 -0.11335 -0.15431 -0.18142 -0.1863 -0.12397 -0.11962 -0.12816 -0.10886 -0.14498 -0.14282 -0.14873 -0.19042 -0.16761
130 -0.13377 -0.079465 -0.17899 -0.11589 -0.15868 -0.18482 -0.20322 -0.13635 -0.12791 -0.12726 -0.11327 -0.15824 -0.14742 -0.16365 -0.19566 -0.17742
131 -0.13417 -0.080372 -0.18641 -0.11509 -0.14934 -0.19015 -0.19283 -0.15093 -0.12866 -0.12393 -0.1275 -0.14728 -0.14889 -0.15801 -0.20018 -0.16654
132 -0.12558 -0.083238 -0.173 -0.11251 -0.15617 -0.17372 -0.19496 -0.12778 -0.11646 -0.12017 -0.11551 -0.15163 -0.1495 -0.16396 -0.18937 -0.15699
133 -0.12632 -0.077215 -0.17665 -0.11665 -0.15632 -0.1814 -0.1835 -0.13921 -0.12945 -0.1167 -0.11503 -0.14348 -0.14616 -0.16837 -0.18695 -0.17326
134 -0.1169 -0.076081 -0.16271 -0.10402 -0.1413 -0.16029 -0.18055 -0.12226 -0.12125 -0.10406 -0.10653 -0.14026 -0.1409 -0.14797 -0.18315 -0.15638
135 -0.12757 -0.078248 -0.17595 -0.11345 -0.14772 -0.18672 -0.18957 -0.13863 -0.12405 -0.12178 -0.12466 -0.15538 -0.14672 -0.17236 -0.18532 -0.15601
136 -0.13727 -0.083024 -0.177 -0.10259 -0.14432 -0.18656 -0.18768 -0.12878 -0.12738 -0.12017 -0.1149 -0.13901 -0.14683 -0.15412 -0.1893 -0.16536
137 -0.12969 -0.078771 -0.16588 -0.089189 -0.15224 -0.18144 -0.1924 -0.12447 -0.12416 -0.11667 -0.11611 -0.15278 -0.13889 -0.16194 -0.18814 -0.15925
138 -0.12928 -0.073717 -0.17116 -0.10666 -0.14137 -0.19043 -0.18675 -0.12983 -0.11233 -0.11327 -0.12767 -0.14645 -0.15086 -0.14698 -0.18789 -0.16136
139 -0.13227 -0.084224 -0.18458 -0.12489 -0.15405 -0.1922 -0.19471 -0.14451 -0.13042 -0.12975 -0.12335 -0.1594 -0.15297 -0.17602 -0.21109 -0.15
140 -0.13209 -0.076321 -0.16869 -0.12155 -0.15197 -0.18325 -0.18559 -0.11864 -0.11353 -0.11573 -0.11006 -0.139 -0.15252 -0.15062 -0.1901 -0.16004
141 -0.13761 -0.085547 -0.18204 -0.11667 -0.14647 -0.18836 -0.17779 -0.13628 -0.12435 -0.11047 -0.12299 -0.14785 -0.13779 -0.15565 -0.19208 -0.17286
142 -0.10948 -0.066304 -0.14998 -0.09479 -0.1299 -0.1578 -0.15139 -0.108 -0.11978 -0.091471 -0.10135 -0.13244 -0.12529 -0.12643 -0.1676 -0.14615
143 -0.12573 -0.07619 -0.18338 -0.10781 -0.15445 -0.15686 -0.18639 -0.13256 -0.11519 -0.11648 -0.10842 -0.14419 -0.14332 -0.16153 -0.20728 -0.15927
144 -0.11424 -0.071227 -0.16759 -0.096868 -0.13889 -0.16688 -0.17588 -0.11842 -0.1206 -0.10975 -0.10302 -0.13881 -0.12744 -0.14378 -0.18256 -0.13677
145 -0.13046 -0.082373 -0.18027 -0.11622 -0.1635 -0.18784 -0.19072 -0.13135 -0.13298 -0.126 -0.12673 -0.15038 -0.1414 -0.16681 -0.22543 -0.16692
146 -0.12497 -0.07331 -0.17079 -0.091147 -0.14754 -0.1741 -0.18309 -0.12014 -0.11868 -0.11227 -0.11899 -0.14352 -0.12988 -0.15216 -0.18751 -0.15584
147 -0.13279 -0.087626 -0.17894 -0.11449 -0.1552 -0.18759 -0.18412 -0.13095 -0.14138 -0.13055 -0.12089 -0.15661 -0.14426 -0.1671 -0.19111 -0.1665
148 -0.11533 -0.072883 -0.13993 -0.084846 -0.14664 -0.15483 -0.16295 -0.11784 -0.12481 -0.11861 -0.11358 -0.13415 -0.13207 -0.14774 -0.1957 -0.14387
149 -0.13214 -0.07722 -0.1813 -0.1217 -0.16236 -0.18965 -0.19174 -0.14634 -0.11918 -0.12362 -0.12014 -0.14855 -0.15021 -0.16833 -0.20832 -0.15569
150 -0.1361 -0.089626 -0.18375 -0.12637 -0.1669 -0.18012 -0.19468 -0.13248 -0.13305 -0.13551 -0.12276 -0.15401 -0.15261 -0.16588 -0.20438 -0.16774
151 -0.12491 -0.079513 -0.17819 -0.12241 -0.14999 -0.1784 -0.17712 -0.13167 -0.13673 -0.1285 -0.12345 -0.15665 -0.15194 -0.15946 -0.21234 -0.16169
152 -0.13531 -0.081999 -0.18397 -0.11388 -0.15639 -0.17932 -0.18241 -0.13209 -0.14167 -0.1292 -0.12623 -0.16029 -0.1422 -0.15403 -0.19126 -0.16486
153 -0.13692 -0.088846 -0.1781 -0.115 -0.16925 -0.18538 -0.19893 -0.14296 -0.13745 -0.13856 -0.12606 -0.1564 -0.16106 -0.1577 -0.22078 -0.16615
154 -0.11799 -0.069842 -0.15099 -0.096851 -0.14258 -0.16176 -0.17273 -0.11635 -0.11661 -0.11732 -0.11481 -0.14119 -0.12431 -0.1391 -0.17892 -0.15436
155 -0.12951 -0.086149 -0.17185 -0.11812 -0.16421 -0.18255 -0.18763 -0.13928 -0.13536 -0.14136 -0.11552 -0.15537 -0.15395 -0.15388 -0.187 -0.16984
156 -0.12889 -0.082835 -0.17015 -0.13347 -0.1671 -0.17307 -0.19829 -0.14792 -0.14408 -0.13668 -0.12474 -0.15404 -0.14444 -0.16535 -0.19917 -0.16283
157 -0.1294 -0.078822 -0.17443 -0.12617 -0.15968 -0.18754 -0.19449 -0.14187 -0.14021 -0.13707 -0.12586 -0.15387 -0.15519 -0.16177 -0.22701 -0.15837
158 -0.12225 -0.071289 -0.15475 -0.11483 -0.15532 -0.16622 -0.17756 -0.13884 -0.1344 -0.11806 -0.1129 -0.13626 -0.14673 -0.15938 -0.21358 -0.14888
159 -0.13175 -0.071985 -0.17632 -0.12751 -0.16059 -0.16406 -0.18286 -0.13978 -0.12297 -0.13422 -0.12888 -0.14118 -0.14292 -0.15196 -0.18636 -0.15747
160 -0.11904 -0.072532 -0.16424 -0.12501 -0.15879 -0.17865 -0.17582 -0.12917 -0.13049 -0.12323 -0.11829 -0.14035 -0.15341 -0.16332 -0.20018 -0.16059
161 -0.12659 -0.068668 -0.14959 -0.11082 -0.16895 -0.15962 -0.18289 -0.13712 -0.13711 -0.13261 -0.11772 -0.1358 -0.14317 -0.14855 -0.21273 -0.15333
162 -0.13479 -0.085565 -0.17615 -0.1181 -0.16435 -0.17957 -0.19868 -0.13678 -0.13628 -0.14209 -0.13103 -0.14663 -0.15644 -0.16699 -0.2034 -0.16803
163 -0.13213 -0.070961 -0.15866 -0.12891 -0.17462 -0.16577 -0.18352 -0.12102 -0.14319 -0.13551 -0.13217 -0.14503 -0.14875 -0.1648 -0.20403 -0.16005
164 -0.13899 -0.083328 -0.16381 -0.13742 -0.1735 -0.17178 -0.19204 -0.12963 -0.14393 -0.14476 -0.13009 -0.1564 -0.15538 -0.16619 -0.21581 -0.16267
165 -0.12515 -0.074625 -0.1589 -0.13064 -0.17037 -0.15423 -0.19171 -0.13313 -0.13986 -0.1338 -0.12175 -0.13658 -0.14805 -0.15234 -0.18112 -0.15777
166 -0.14068 -0.086501 -0.17015 -0.12463 -0.16456 -0.1667 -0.17627 -0.14259 -0.13696 -0.1386 -0.13124 -0.14945 -0.15311 -0.16443 -0.21839 -0.17443
167 -0.12352 -0.083648 -0.16101 -0.11913 -0.17274 -0.1639 -0.18977 -0.13668 -0.14253 -0.13944 -0.12826 -0.14635 -0.14915 -0.16333 -0.20059 -0.1553
168 -0.1205 -0.085314 -0.16818 -0.1227 -0.16554 -0.16854 -0.17917 -0.14239 -0.13759 -0.13324 -0.12198 -0.14748 -0.15494 -0.14702 -0.19992 -0.17506
169 -0.13297 -0.087251 -0.15823 -0.12274 -0.17712 -0.16917 -0.18201 -0.13436 -0.13367 -0.14341 -0.11899 -0.14929 -0.15238 -0.1683 -0.22016 -0.16385
170 -0.121 -0.083177 -0.14601 -0.11541 -0.17855 -0.16186 -0.18954 -0.13446 -0.13907 -0.14527 -0.1233 -0.13442 -0.15568 -0.15727 -0.21637 -0.16554
171 -0.11288 -0.079214 -0.14836 -0.10363 -0.15453 -0.14055 -0.16273 -0.11951 -0.12593 -0.12042 -0.11008 -0.1322 -0.13749 -0.12346 -0.20019 -0.14589
172 -0.13156 -0.08388 -0.15946 -0.12879 -0.18727 -0.17943 -0.19967 -0.15155 -0.14298 -0.14841 -0.13561 -0.16389 -0.15652 -0.16851 -0.21567 -0.15476
173 -0.12452 -0.078537 -0.13871 -0.11158 -0.17058 -0.14956 -0.18159 -0.12019 -0.13501 -0.13921 -0.10897 -0.13757 -0.14972 -0.15561 -0.19096 -0.15236
174 -0.1237 -0.082984 -0.16581 -0.13803 -0.16863 -0.15984 -0.18291 -0.12962 -0.13737 -0.13159 -0.12555 -0.13248 -0.14728 -0.16248 -0.22438 -0.15103
175 -0.12547 -0.07112 -0.14913 -0.11925 -0.16732 -0.14936 -0.17826 -0.13565 -0.15672 -0.136 -0.12409 -0.13615 -0.14558 -0.16184 -0.20038 -0.15578
176 -0.13056 -0.080457 -0.15245 -0.14114 -0.17106 -0.15943 -0.18735 -0.13409 -0.1484 -0.14269 -0.12969 -0.14956 -0.16294 -0.15048 -0.20812 -0.15601
177 -0.12751 -0.074433 -0.1344 -0.11689 -0.17367 -0.15424 -0.16454 -0.13964 -0.13356 -0.12803 -0.12447 -0.13976 -0.15705 -0.1636 -0.21388 -0.16016
178 -0.12023 -0.0754 -0.1387 -0.1136 -0.16221 -0.1402 -0.16326 -0.12871 -0.13403 -0.13158 -0.11732 -0.13283 -0.1406 -0.15902 -0.20871 -0.16141
179 -0.12796 -0.079036 -0.1447 -0.14051 -0.16955 -0.15222 -0.17464 -0.12721 -0.14008 -0.13449 -0.11107 -0.14374 -0.14974 -0.16006 -0.19326 -0.14951
180 -0.12486 -0.080013 -0.14785 -0.14606 -0.1834 -0.14856 -0.18665 -0.13707 -0.14007 -0.14517 -0.1263 -0.13864 -0.16186 -0.17239 -0.20506 -0.14976
181 -0.12515 -0.073849 -0.1412 -0.13003 -0.17102 -0.16199 -0.17484 -0.11181 -0.12884 -0.13717 -0.12224 -0.13578 -0.14019 -0.14104 -0.17927 -0.15897
182 -0.13278 -0.089176 -0.16017 -0.13287 -0.18463 -0.16098 -0.199 -0.15218 -0.15047 -0.14571 -0.13511 -0.14638 -0.16467 -0.16702 -0.23769 -0.16465
183 -0.14249 -0.088563 -0.1766 -0.1567 -0.19206 -0.1815 -0.19393 -0.15721 -0.1434 -0.14957 -0.14228 -0.15369 -0.16626 -0.18149 -0.23356 -0.17821
184 -0.13225 -0.087109 -0.14032 -0.13797 -0.1756 -0.16563 -0.18023 -0.13288 -0.15774 -0.14253 -0.14247 -0.13368 -0.1574 -0.16691 -0.2067 -0.16582
185 -0.15137 -0.10209 -0.16008 -0.15393 -0.19393 -0.18331 -0.21174 -0.16663 -0.15458 -0.16516 -0.14947 -0.1716 -0.17265 -0.20041 -0.24392 -0.1888
186 -0.13712 -0.094642 -0.14847 -0.12409 -0.18592 -0.15936 -0.18976 -0.13502 -0.15192 -0.14359 -0.13387 -0.14591 -0.15493 -0.15579 -0.20337 -0.16103
187 -0.12821 -0.083159 -0.14671 -0.12558 -0.18816 -0.12239 -0.18788 -0.1435 -0.1397 -0.13978 -0.13802 -0.14399 -0.1557 -0.17376 -0.20957 -0.16136
188 -0.12995 -0.076515 -0.14577 -0.12997 -0.18632 -0.14495 -0.1726 -0.13316 -0.14776 -0.14712 -0.12724 -0.13721 -0.15832 -0.15815 -0.20188 -0.16148
189 -0.14029 -0.088122 -0.15536 -0.14478 -0.18463 -0.16541 -0.19462 -0.14317 -0.14889 -0.15286 -0.14361 -0.15153 -0.16492 -0.17399 -0.21296 -0.15884
190 -0.12135 -0.090428 -0.13338 -0.11395 -0.17512 -0.14182 -0.1754 -0.12853 -0.14505 -0.13145 -0.12244 -0.14002 -0.15922 -0.16536 -0.20382 -0.15456
191 -0.13287 -0.092545 -0.15609 -0.14421 -0.19916 -0.17318 -0.18781 -0.14925 -0.15092 -0.14449 -0.15056 -0.15106 -0.17168 -0.17624 -0.24218 -0.17344
192 -0.1307 -0.084032 -0.13526 -0.1223 -0.18318 -0.14128 -0.17756 -0.11984 -0.14305 -0.13532 -0.13035 -0.13602 -0.14708 -0.16451 -0.20513 -0.1547
193 -0.13895 -0.086668 -0.13706 -0.12369 -0.17411 -0.16818 -0.17853 -0.12418 -0.14913 -0.1387 -0.13643 -0.15208 -0.15375 -0.15361 -0.19618 -0.16382
194 -0.14455 -0.094765 -0.14735 -0.13899 -0.19621 -0.17656 -0.19457 -0.16183 -0.16682 -0.15019 -0.14848 -0.1526 -0.17385 -0.16901 -0.24277 -0.1715
195 -0.1438 -0.085671 -0.15082 -0.13216 -0.19606 -0.16929 -0.20685 -0.14111 -0.16582 -0.14523 -0.14143 -0.14961 -0.1639 -0.18212 -0.21597 -0.17273
196 -0.12305 -0.087848 -0.13686 -0.11755 -0.18492 -0.16002 -0.19853 -0.13082 -0.15682 -0.14199 -0.14048 -0.13568 -0.15183 -0.15119 -0.20947 -0.15356
197 -0.12652 -0.072624 -0.13146 -0.11452 -0.18245 -0.15162 -0.17205 -0.13618 -0.14386 -0.13589 -0.12651 -0.13144 -0.16261 -0.14957 -0.2081 -0.16
198 -0.13517 -0.082891 -0.14637 -0.15492 -0.19886 -0.17078 -0.19532 -0.14746 -0.16301 -0.15098 -0.14628 -0.15299 -0.15307 -0.17313 -0.2287 -0.16921
199 -0.14489 -0.097467 -0.14258 -0.14806 -0.19128 -0.15902 -0.19226 -0.15185 -0.16194 -0.15485 -0.14603 -0.14358 -0.16108 -0.16353 -0.21791 -0.16441
200 -0.14045 -0.095674 -0.14596 -0.13831 -0.20232 -0.17381 -0.18794 -0.13308 -0.15417 -0.15088 -0.1454 -0.1483 -0.15708 -0.17653 -0.19305 -0.17585
201 -0.14783 -0.098781 -0.14962 -0.16018 -0.19699 -0.17757 -0.18788 -0.15166 -0.16297 -0.15226 -0.14863 -0.16041 -0.16633 -0.17945 -0.19956 -0.17425
202 -0.14751 -0.084047 -0.14231 -0.15452 -0.21 -0.16627 -0.20081 -0.14786 -0.15406 -0.15511 -0.14506 -0.15479 -0.15796 -0.16003 -0.22142 -0.17572
203 -0.14169 -0.085284 -0.13668 -0.13758 -0.20335 -0.17694 -0.18841 -0.15057 -0.16022 -0.14404 -0.1419 -0.14166 -0.16366 -0.169 -0.22279 -0.16043
204 -0.14032 -0.08427 -0.14507 -0.14818 -0.19789 -0.16091 -0.19204 -0.13947 -0.16132 -0.13648 -0.13893 -0.1528 -0.15701 -0.17316 -0.19836 -0.16652
205 -0.15719 -0.084307 -0.15648 -0.14811 -0.20678 -0.18048 -0.19485 -0.13946 -0.17369 -0.15814 -0.15681 -0.16681 -0.18257 -0.18795 -0.21476 -0.1839
206 -0.12947 -0.067713 -0.13652 -0.12838 -0.1979 -0.16004 -0.18993 -0.13007 -0.15693 -0.1361 -0.14432 -0.15018 -0.16281 -0.15637 -0.20683 -0.15699
207 -0.13006 -0.07011 -0.1325 -0.1055 -0.19135 -0.14806 -0.18597 -0.13725 -0.14305 -0.14051 -0.13186 -0.13781 -0.15617 -0.15936 -0.1977 -0.16101
208 -0.14065 -0.078356 -0.14013 -0.13083 -0.20445 -0.17063 -0.18203 -0.13672 -0.16829 -0.14902 -0.13861 -0.16278 -0.16813 -0.16354 -0.18798 -0.17318
209 -0.12466 -0.064483 -0.13911 -0.11851 -0.18366 -0.16091 -0.18455 -0.12777 -0.14891 -0.13264 -0.12838 -0.14118 -0.16922 -0.17092 -0.20914 -0.15821
210 -0.13536 -0.08153 -0.14742 -0.137 -0.19677 -0.17887 -0.19368 -0.13611 -0.15843 -0.14727 -0.14891 -0.15067 -0.16023 -0.17523 -0.2044 -0.17198
211 -0.14506 -0.075896 -0.14272 -0.13276 -0.19206 -0.16716 -0.18078 -0.12992 -0.16102 -0.13826 -0.13234 -0.14725 -0.15152 -0.1672 -0.20978 -0.17127
212 -0.13372 -0.083443 -0.13251 -0.10856 -0.1914 -0.15973 -0.17188 -0.10984 -0.12948 -0.12798 -0.12878 -0.14263 -0.15629 -0.1516 -0.18755 -0.16527
213 -0.14311 -0.083849 -0.1497 -0.14661 -0.19664 -0.16805 -0.18732 -0.13384 -0.1812 -0.14265 -0.14092 -0.15245 -0.15955 -0.18567 -0.21974 -0.16658
214 -0.14537 -0.090156 -0.16412 -0.15787 -0.2045 -0.17202 -0.1973 -0.13044 -0.16978 -0.14936 -0.13908 -0.15956 -0.16419 -0.18045 -0.2205 -0.18229
215 -0.137 -0.073882 -0.14679 -0.14556 -0.19724 -0.16534 -0.18575 -0.1238 -0.15652 -0.14485 -0.13071 -0.15527 -0.16161 -0.15719 -0.21718 -0.17151
216 -0.12849 -0.073729 -0.14072 -0.13116 -0.18999 -0.15841 -0.18322 -0.11563 -0.15465 -0.12735 -0.12117 -0.14085 -0.14655 -0.15805 -0.18331 -0.14981
217 -0.13616 -0.085705 -0.14701 -0.14769 -0.20229 -0.16354 -0.18714 -0.12219 -0.16573 -0.13913 -0.13162 -0.14673 -0.15509 -0.15438 -0.21053 -0.17839
218 -0.1343 -0.076812 -0.14443 -0.15503 -0.19091 -0.16739 -0.17771 -0.11107 -0.15394 -0.13279 -0.12736 -0.14537 -0.16635 -0.16027 -0.18885 -0.1648
219 -0.14399 -0.080679 -0.14916 -0.14956 -0.22027 -0.18385 -0.20193 -0.14943 -0.18297 -0.14006 -0.14016 -0.16927 -0.17147 -0.17733 -0.22434 -0.17993
220 -0.14036 -0.079095 -0.14837 -0.14533 -0.19951 -0.17282 -0.18232 -0.12154 -0.17171 -0.1458 -0.14682 -0.15923 -0.15843 -0.1746 -0.20625 -0.16257
221 -0.14252 -0.080802 -0.16386 -0.14696 -0.20428 -0.17118 -0.18291 -0.13218 -0.16905 -0.13916 -0.14782 -0.16086 -0.16337 -0.16407 -0.21638 -0.17153
222 -0.13228 -0.076418 -0.1582 -0.16319 -0.19179 -0.17759 -0.16415 -0.1322 -0.17661 -0.13232 -0.14628 -0.16126 -0.1605 -0.16641 -0.19326 -0.17449
223 -0.13973 -0.086545 -0.15117 -0.1577 -0.20426 -0.17287 -0.17948 -0.10988 -0.17559 -0.14673 -0.14447 -0.15921 -0.15802 -0.16358 -0.21065 -0.16917
224 -0.13724 -0.080881 -0.15905 -0.15497 -0.19801 -0.1653 -0.18035 -0.12437 -0.15778 -0.13603 -0.13584 -0.16433 -0.16171 -0.15921 -0.23653 -0.16393
225 -0.13647 -0.086438 -0.15371 -0.16326 -0.18902 -0.16335 -0.18597 -0.13188 -0.16853 -0.13724 -0.14439 -0.15411 -0.16003 -0.16928 -0.18832 -0.15723
226 -0.14367 -0.083124 -0.15707 -0.17129 -0.20078 -0.19301 -0.1801 -0.14051 -0.17894 -0.1369 -0.15327 -0.16575 -0.17758 -0.16497 -0.20976 -0.16445
227 -0.13978 -0.082081 -0.15823 -0.16319 -0.19998 -0.16478 -0.18166 -0.13831 -0.17874 -0.13926 -0.14142 -0.15123 -0.17661 -0.17928 -0.21813 -0.15756
228 -0.12448 -0.070968 -0.14145 -0.14069 -0.1885 -0.14989 -0.16977 -0.12524 -0.16847 -0.1251 -0.13907 -0.14111 -0.15013 -0.16155 -0.19676 -0.15335
229 -0.13582 -0.077154 -0.15093 -0.13946 -0.20442 -0.16674 -0.17539 -0.13397 -0.17449 -0.13178 -0.13743 -0.14834 -0.15545 -0.15236 -0.21011 -0.14776
230 -0.1311 -0.074571 -0.15355 -0.14077 -0.19667 -0.16926 -0.16602 -0.12566 -0.14562 -0.12135 -0.133 -0.15457 -0.15506 -0.15939 -0.18594 -0.1554
231 -0.13908 -0.093387 -0.15985 -0.13236 -0.19804 -0.1673 -0.16816 -0.11595 -0.17358 -0.13366 -0.13282 -0.14594 -0.15224 -0.17303 -0.19254 -0.16645
232 -0.12439 -0.071564 -0.13907 -0.11747 -0.19402 -0.16052 -0.17308 -0.13469 -0.15762 -0.12376 -0.13034 -0.14682 -0.1525 -0.1535 -0.18964 -0.14039
233 -0.14231 -0.08982 -0.16693 -0.14924 -0.20235 -0.16673 -0.18142 -0.12477 -0.16523 -0.13414 -0.14034 -0.16312 -0.17004 -0.1722 -0.21496 -0.1719
234 -0.1296 -0.082497 -0.14374 -0.15343 -0.19178 -0.17009 -0.17432 -0.14677 -0.18111 -0.13486 -0.1376 -0.14805 -0.16588 -0.14504 -0.20292 -0.15735
235 -0.12345 -0.068704 -0.14475 -0.129 -0.18497 -0.1546 -0.16861 -0.11167 -0.1561 -0.1193 -0.12793 -0.13905 -0.14952 -0.15657 -0.17606 -0.15922
236 -0.14062 -0.08313 -0.15237 -0.15733 -0.2 -0.17384 -0.17266 -0.13878 -0.16321 -0.13676 -0.13577 -0.15905 -0.15223 -0.16902 -0.18826 -0.16451
237 -0.12984 -0.073737 -0.14361 -0.13172 -0.17902 -0.15873 -0.15133 -0.11325 -0.15897 -0.11898 -0.1305 -0.14829 -0.14661 -0.1509 -0.17734 -0.15308
238 -0.15204 -0.10137 -0.16716 -0.16522 -0.20911 -0.17135 -0.19507 -0.14999 -0.20098 -0.15181 -0.1485 -0.15603 -0.16191 -0.18768 -0.20681 -0.17658
239 -0.13063 -0.07626 -0.14925 -0.14244 -0.19007 -0.15767 -0.16876 -0.12387 -0.16546 -0.12541 -0.12987 -0.14975 -0.1635 -0.15658 -0.21063 -0.15387
240 -0.1222 -0.075886 -0.13856 -0.13616 -0.16876 -0.15281 -0.15249 -0.12644 -0.17999 -0.13099 -0.11812 -0.13678 -0.14753 -0.15411 -0.17407 -0.15499
241 -0.13186 -0.079643 -0.14346 -0.14268 -0.18337 -0.16144 -0.16114 -0.1245 -0.1567 -0.11937 -0.13443 -0.14673 -0.15115 -0.1545 -0.17366 -0.14855
242 -0.13578 -0.085569 -0.1721 -0.15227 -0.19531 -0.16731 -0.18106 -0.13536 -0.17635 -0.12927 -0.13027 -0.14816 -0.15893 -0.16304 -0.19209 -0.15835
243 -0.13929 -0.081116 -0.15129 -0.14664 -0.20397 -0.15772 -0.18217 -0.12912 -0.18091 -0.13485 -0.13221 -0.15265 -0.15097 -0.16331 -0.19502 -0.16198
244 -0.13178 -0.085583 -0.14034 -0.15248 -0.19268 -0.1493 -0.16307 -0.1203 -0.17343 -0.12716 -0.13189 -0.13559 -0.15669 -0.14837 -0.16458 -0.16199
245 -0.13602 -0.087799 -0.14627 -0.15486 -0.19082 -0.15917 -0.16829 -0.13189 -0.17192 -0.13699 -0.13746 -0.14018 -0.16176 -0.16999 -0.21295 -0.16565
246 -0.1286 -0.079256 -0.14462 -0.14133 -0.1719 -0.15049 -0.13418 -0.12744 -0.16602 -0.11791 -0.12682 -0.127 -0.14463 -0.13537 -0.1754 -0.14727
247 -0.1393 -0.093862 -0.16256 -0.16395 -0.20179 -0.17157 -0.18644 -0.16335 -0.20246 -0.15934 -0.149 -0.15835 -0.16496 -0.15909 -0.22204 -0.17897
248 -0.13509 -0.077059 -0.14942 -0.14966 -0.18507 -0.15834 -0.16375 -0.1383 -0.16741 -0.12951 -0.12999 -0.14417 -0.14424 -0.14831 -0.17693 -0.1667
249 -0.13372 -0.095115 -0.14437 -0.15202 -0.20007 -0.17351 -0.17122 -0.14431 -0.17573 -0.14241 -0.13355 -0.1455 -0.1598 -0.17392 -0.19074 -0.16436
250 -0.12055 -0.084432 -0.14983 -0.13412 -0.18533 -0.15501 -0.14815 -0.13097 -0.18092 -0.12483 -0.13284 -0.13707 -0.14941 -0.13744 -0.16872 -0.15783
251 -0.13473 -0.090058 -0.15216 -0.15269 -0.19628 -0.17191 -0.17399 -0.14635 -0.18742 -0.13142 -0.13323 -0.14329 -0.16117 -0.14913 -0.18665 -0.16236
252 -0.12831 -0.082335 -0.14559 -0.13621 -0.18539 -0.1637 -0.16234 -0.13618 -0.17217 -0.12317 -0.13787 -0.12266 -0.15317 -0.13036 -0.1814 -0.16019
253 -0.1391 -0.092482 -0.16625 -0.1543 -0.19809 -0.17488 -0.17342 -0.13813 -0.18317 -0.14591 -0.14377 -0.14907 -0.15532 -0.11696 -0.18155 -0.16034
254 -0.12728 -0.080588 -0.14319 -0.13198 -0.17833 -0.15918 -0.15156 -0.14008 -0.16344 -0.11574 -0.12257 -0.13499 -0.14068 -0.10947 -0.17289 -0.16535
255 -0.14076 -0.091535 -0.15873 -0.15682 -0.20103 -0.18026 -0.17238 -0.15166 -0.18184 -0.14495 -0.1519 -0.14907 -0.16411 -0.1311 -0.19151 -0.17003
256 -0.11968 -0.080361 -0.14407 -0.14352 -0.18082 -0.14682 -0.15477 -0.11966 -0.15827 -0.10746 -0.12639 -0.12676 -0.14674 -0.1013 -0.18126 -0.14759
257 -0.12562 -0.078178 -0.1434 -0.1415 -0.17714 -0.15741 -0.15702 -0.11209 -0.16088 -0.12362 -0.12948 -0.12551 -0.13976 -0.088465 -0.17952 -0.1513
258 -0.13063 -0.081624 -0.14936 -0.16501 -0.17679 -0.16309 -0.16274 -0.13417 -0.16899 -0.1199 -0.13887 -0.13998 -0.14929 -0.098619 -0.18573 -0.15868
259 -0.13216 -0.084601 -0.15493 -0.15602 -0.17023 -0.15404 -0.15665 -0.13162 -0.16188 -0.11691 -0.1397 -0.13844 -0.14132 -0.087672 -0.17138 -0.15604
260 -0.13451 -0.090397 -0.15447 -0.16173 -0.17161 -0.1553 -0.15806 -0.12938 -0.17494 -0.11735 -0.13532 -0.12712 -0.14714 -0.082846 -0.17105 -0.1589
261 -0.13039 -0.085144 -0.14373 -0.13657 -0.1717 -0.14862 -0.14482 -0.12737 -0.16376 -0.134 -0.12955 -0.12152 -0.14256 -0.08553 -0.15185 -0.15526
262 -0.12084 -0.071441 -0.12617 -0.13804 -0.16223 -0.14279 -0.1428 -0.1271 -0.14744 -0.11079 -0.11872 -0.12503 -0.13442 -0.064984 -0.17784 -0.14714
263 -0.14083 -0.089737 -0.16922 -0.16166 -0.17853 -0.17326 -0.1665 -0.1471 -0.17899 -0.1408 -0.14366 -0.12336 -0.15934 -0.099998 -0.19166 -0.16559
264 -0.13283 -0.078494 -0.14732 -0.14778 -0.17216 -0.15231 -0.14699 -0.12187 -0.1632 -0.12222 -0.12389 -0.12298 -0.14306 -0.069322 -0.15228 -0.16049
265 -0.11691 -0.08444 -0.1496 -0.15136 -0.17315 -0.14204 -0.13495 -0.12646 -0.15846 -0.10758 -0.11246 -0.11754 -0.13012 -0.065536 -0.14308 -0.15346
266 -0.12619 -0.077107 -0.15343 -0.16995 -0.17655 -0.15075 -0.15352 -0.13597 -0.17083 -0.11961 -0.12553 -0.12372 -0.14101 -0.071169 -0.15799 -0.15094
267 -0.12891 -0.076923 -0.151 -0.1503 -0.17143 -0.15153 -0.14886 -0.13102 -0.15011 -0.11726 -0.1261 -0.11908 -0.13287 -0.048183 -0.14787 -0.1475
268 -0.12396 -0.0776 -0.15173 -0.16584 -0.17846 -0.15778 -0.15154 -0.12806 -0.15983 -0.12596 -0.11463 -0.1227 -0.13178 -0.060607 -0.15523 -0.16359
269 -0.1246 -0.079196 -0.1598 -0.14756 -0.1829 -0.15523 -0.1469 -0.13441 -0.15865 -0.12187 -0.12343 -0.13088 -0.142 -0.064391 -0.17788 -0.14352
270 -0.12674 -0.070763 -0.14737 -0.14328 -0.1621 -0.12768 -0.15034 -0.10751 -0.14638 -0.10974 -0.11233 -0.12333 -0.11397 -0.046795 -0.12945 -0.13595
271 -0.12602 -0.08189 -0.14813 -0.14788 -0.19346 -0.14805 -0.15406 -0.13721 -0.168 -0.11849 -0.12754 -0.13255 -0.1466 -0.070979 -0.18835 -0.15741
272 -0.12527 -0.078196 -0.1453 -0.15781 -0.17795 -0.14573 -0.15229 -0.11728 -0.16025 -0.10228 -0.11607 -0.12474 -0.12312 -0.039213 -0.17306 -0.15669
273 -0.12835 -0.078813 -0.15329 -0.14363 -0.17786 -0.15173 -0.16631 -0.12969 -0.15561 -0.11052 -0.12416 -0.13245 -0.14439 -0.059616 -0.17137 -0.14405
274 -0.12549 -0.080209 -0.14148 -0.14339 -0.17649 -0.14972 -0.15135 -0.1222 -0.15726 -0.11315 -0.11598 -0.13121 -0.13919 -0.05363 -0.17027 -0.14177
275 -0.11429 -0.075816 -0.13831 -0.16262 -0.17654 -0.13792 -0.14537 -0.12865 -0.15582 -0.109 -0.11779 -0.12155 -0.13936 -0.064404 -0.17802 -0.14183
276 -0.10525 -0.058072 -0.11209 -0.12769 -0.16493 -0.1192 -0.13491 -0.099665 -0.13163 -0.091271 -0.097715 -0.10543 -0.1223 -0.034238 -0.15177 -0.11936
277 -0.12051 -0.080369 -0.14894 -0.15052 -0.17894 -0.13011 -0.15419 -0.14032 -0.17323 -0.11343 -0.12847 -0.12468 -0.13427 -0.042732 -0.20036 -0.1393
278 -0.11207 -0.077965 -0.13368 -0.16172 -0.18066 -0.13657 -0.15689 -0.12854 -0.16527 -0.10502 -0.11897 -0.12044 -0.13023 -0.048356 -0.16919 -0.13964
279 -0.11765 -0.075202 -0.14537 -0.14167 -0.17592 -0.14907 -0.15726 -0.14268 -0.16752 -0.1069 -0.1241 -0.12786 -0.12815 -0.03735 -0.17615 -0.14482
280 -0.093645 -0.056289 -0.11372 -0.13244 -0.15947 -0.12314 -0.13372 -0.11501 -0.1496 -0.089994 -0.10219 -0.10998 -0.12943 -0.021704 -0.16527 -0.11848
281 -0.11062 -0.066905 -0.13765 -0.13872 -0.16574 -0.1397 -0.13134 -0.11663 -0.13762 -0.099109 -0.1093 -0.11654 -0.12539 -0.028037 -0.14545 -0.12753
282 -0.11839 -0.073892 -0.13725 -0.14684 -0.16701 -0.14828 -0.14385 -0.13787 -0.15531 -0.10215 -0.11209 -0.11965 -0.14059 -0.019571 -0.15231 -0.13007
283 -0.10628 -0.067308 -0.11639 -0.14862 -0.17315 -0.13151 -0.15767 -0.13605 -0.14998 -0.10227 -0.10497 -0.127 -0.12593 -0.022065 -0.16338 -0.10405
284 -0.092628 -0.066365 -0.12886 -0.15136 -0.17082 -0.14226 -0.15157 -0.13011 -0.14647 -0.098166 -0.10838 -0.11386 -0.13473 -0.020369 -0.17707 -0.12901
285 -0.098177 -0.078031 -0.12538 -0.1384 -0.1768 -0.13496 -0.1448 -0.14016 -0.15346 -0.10552 -0.10554 -0.11245 -0.13958 -0.015813 -0.15523 -0.11477
286 -0.087455 -0.065058 -0.13052 -0.14131 -0.16971 -0.13273 -0.14184 -0.11754 -0.16454 -0.091607 -0.11213 -0.12035 -0.13003 -0.015657 -0.15182 -0.093196
287 -0.089823 -0.067834 -0.14043 -0.14854 -0.16627 -0.14074 -0.14345 -0.1252 -0.15065 -0.10206 -0.11023 -0.10984 -0.1487 -0.026361 -0.15821 -0.088923
288 -0.11032 -0.070751 -0.13806 -0.1511 -0.16482 -0.13921 -0.16371 -0.14101 -0.14472 -0.10101 -0.11933 -0.1295 -0.13108 -0.015664 -0.15659 -0.089631
289 -0.09779 -0.070498 -0.13818 -0.14416 -0.1652 -0.1434 -0.14721 -0.13385 -0.15406 -0.092964 -0.11491 -0.13095 -0.12579 -0.033948 -0.17835 -0.078278
290 -0.10729 -0.081184 -0.13235 -0.15073 -0.17317 -0.14459 -0.15326 -0.14126 -0.15897 -0.10325 -0.12553 -0.13519 -0.14023 -0.026272 -0.18128 -0.088596
291 -0.10804 -0.075981 -0.13312 -0.14464 -0.18115 -0.13347 -0.16517 -0.14156 -0.16718 -0.10406 -0.10591 -0.13304 -0.14926 -0.038786 -0.16759 -0.067713
292 -0.099525 -0.077147 -0.12813 -0.13265 -0.15185 -0.12873 -0.14491 -0.12645 -0.14737 -0.088641 -0.1076 -0.1139 -0.13442 -0.0097499 -0.1766 -0.06196
293 -0.11808 -0.083484 -0.14462 -0.16049 -0.1754 -0.14919 -0.16176 -0.13473 -0.1661 -0.11503 -0.11329 -0.13626 -0.14985 -0.036094 -0.16466 -0.077118
294 -0.11427 -0.08165 -0.13938 -0.1436 -0.17345 -0.13174 -0.14722 -0.1313 -0.16436 -0.10757 -0.12154 -0.13504 -0.14456 -0.011818 -0.15181 -0.069215
295 -0.11346 -0.079337 -0.14374 -0.14799 -0.16727 -0.14967 -0.16449 -0.14024 -0.16153 -0.10568 -0.11506 -0.14022 -0.1601 -0.012952 -0.17419 -0.056023
296 -0.1201 -0.081263 -0.14638 -0.14558 -0.18408 -0.15629 -0.1562 -0.13803 -0.1672 -0.10574 -0.12543 -0.13983 -0.13964 -0.027255 -0.18036 -0.03833
297 -0.090527 -0.07351 -0.12943 -0.13447 -0.16187 -0.12163 -0.1329 -0.12647 -0.1689 -0.091629 -0.099659 -0.12901 -0.13941 -0.0026692 -0.15351 -0.022948
298 -0.097345 -0.067487 -0.12751 -0.14731 -0.16068 -0.12826 -0.15137 -0.1307 -0.15519 -0.089925 -0.10211 -0.12441 -0.13855 -0.026653 -0.1615 -0.001695
299 -0.10963 -0.078563 -0.1395 -0.13833 -0.17039 -0.14221 -0.13817 -0.13528 -0.15729 -0.0999 -0.10988 -0.1258 -0.14039 -0.032157 -0.1722 -0.0094624
300 -0.093422 -0.07459 -0.13788 -0.13855 -0.17324 -0.12049 -0.14817 -0.13339 -0.14379 -0.091546 -0.10442 -0.12223 -0.14027 -0.0095008 -0.16803 0.01767
301 -0.09582 -0.063226 -0.1191 -0.12601 -0.15804 -0.1318 -0.13999 -0.13938 -0.15106 -0.083521 -0.11011 -0.11382 -0.12443 -0.0078447 -0.14743 0.032603
302 -0.10668 -0.074423 -0.12788 -0.13684 -0.16554 -0.12886 -0.15158 -0.13145 -0.15859 -0.095827 -0.10999 -0.12751 -0.13731 -0.0058086 -0.15858 0.036235
303 -0.10943 -0.074809 -0.12712 -0.12034 -0.16631 -0.12064 -0.14135 -0.12692 -0.15288 -0.096033 -0.10563 -0.1233 -0.14126 -0.0080624 -0.15689 0.031888
304 -0.10735 -0.066506 -0.13724 -0.13877 -0.16294 -0.12306 -0.14909 -0.13419 -0.1539 -0.081228 -0.095217 -0.11547 -0.12514 -0.0014263 -0.15686 0.052771
305 -0.1015 -0.069323 -0.12693 -0.12836 -0.15456 -0.12028 -0.12666 -0.13392 -0.16122 -0.065304 -0.090022 -0.10796 -0.13149 -0.0018502 -0.10774 0.062903
306 -0.074902 -0.071989 -0.12087 -0.1294 -0.15219 -0.11128 -0.12611 -0.1158 -0.1409 -0.041369 -0.057797 -0.11606 -0.12109 0.009236 -0.13069 0.071926
307 -0.03714 -0.062716 -0.11701 -0.12312 -0.1557 -0.10275 -0.14139 -0.11809 -0.15542 -0.037615 -0.017623 -0.11482 -0.12018 -0.0046479 -0.13954 0.088678
308 -0.0012782 -0.075772 -0.12763 -0.1146 -0.16565 -0.1121 -0.14109 -0.13702 -0.16521 -0.026841 0.0056917 -0.12301 -0.13738 0.0033082 -0.15524 0.084181
309 0.0057135 -0.066399 -0.10313 -0.10857 -0.15527 -0.093278 -0.13723 -0.1246 -0.15618 -0.0058762 0.043536 -0.10945 -0.12531 -0.0023656 -0.15844 0.10085
310 0.022865 -0.077165 -0.12448 -0.11513 -0.15706 -0.11866 -0.13881 -0.13167 -0.15284 -0.0056818 0.074781 -0.12013 -0.13404 -0.0078195 -0.13364 0.10741
311 0.058907 -0.065942 -0.14295 -0.10573 -0.16159 -0.12171 -0.14491 -0.13399 -0.15588 -0.0064374 0.094555 -0.13331 -0.14075 -0.012713 -0.14029 0.14926
312 0.080489 -0.072028 -0.13604 -0.097678 -0.16262 -0.10379 -0.13639 -0.119 -0.15953 0.011987 0.11278 -0.11211 -0.13234 -0.0038572 -0.13898 0.17249
313 0.11734 -0.068125 -0.12071 -0.085832 -0.15447 -0.10722 -0.14652 -0.14516 -0.16702 0.014321 0.15199 -0.10804 -0.12467 -0.0056811 -0.12962 0.18008
314 0.15405 -0.058322 -0.10517 -0.075356 -0.13932 -0.087122 -0.13003 -0.12181 -0.13608 0.041386 0.17809 -0.10814 -0.11418 0.013775 -0.116 0.22345
315 0.16974 -0.051368 -0.098812 -0.08232 -0.14645 -0.10768 -0.12157 -0.1289 -0.15235 0.05306 0.1873 -0.10535 -0.11412 -0.0023288 -0.10037 0.22513
316 0.15391 -0.059965 -0.11409 -0.072875 -0.15684 -0.086796 -0.13145 -0.14303 -0.14807 0.067615 0.21089 -0.10808 -0.11991 0.012627 -0.12739 0.23577
317 0.18249 -0.052701 -0.10396 -0.078249 -0.14867 -0.078653 -0.12844 -0.13063 -0.15311 0.10148 0.21732 -0.10712 -0.11482 0.0068734 -0.1198 0.24433
318 0.19544 -0.054248 -0.10768 -0.076773 -0.15196 -0.091359 -0.12515 -0.12402 -0.15165 0.12415 0.22469 -0.10922 -0.10677 0.02136 -0.15031 0.25776
319 0.20696 -0.061214 -0.10526 -0.088928 -0.14403 -0.082956 -0.13325 -0.1237 -0.14742 0.12787 0.24349 -0.10085 -0.12819 0.010256 -0.13077 0.2573
320 0.22972 -0.060111 -0.099775 -0.089652 -0.15874 -0.087323 -0.10799 -0.13646 -0.16871 0.16481 0.24961 -0.11232 -0.12032 0.014112 -0.14117 0.24936
321 0.24724 -0.051187 -0.098484 -0.062886 -0.12774 -0.07605 -0.069603 -0.11703 -0.13575 0.17414 0.28131 -0.080116 -0.11043 0.017908 -0.13245 0.29434
322 0.2262 -0.061764 -0.094633 -0.07337 -0.14518 -0.072476 -0.0688 -0.12584 -0.16535 0.16577 0.2973 -0.10203 -0.12742 0.021554 -0.12754 0.27104
323 0.22858 -0.056761 -0.10368 -0.074125 -0.14049 -0.097523 -0.055938 -0.1317 -0.16254 0.19432 0.28925 -0.11414 -0.11262 0.01351 -0.14399 0.29434
324 0.24936 -0.048167 -0.09521 -0.059089 -0.14287 -0.06896 -0.041596 -0.11241 -0.14998 0.22099 0.29944 -0.09795 -0.11763 0.024776 -0.11551 0.30436
325 0.2359 -0.045404 -0.090259 -0.056293 -0.098147 -0.073797 -0.025804 -0.11716 -0.14866 0.22644 0.30199 -0.091158 -0.11267 0.018953 -0.11182 0.30717
326 0.22162 -0.06126 -0.10143 -0.053328 -0.054097 -0.060274 -0.022202 -0.12711 -0.14796 0.24196 0.3512 -0.096416 -0.11144 0.015099 -0.11902 0.30747
327 0.24661 -0.056957 -0.099806 -0.057822 0.014302 -0.0703 0.0043807 -0.1119 -0.13369 0.25264 0.32627 -0.10201 -0.10983 0.032905 -0.11143 0.33647
328 0.2866 -0.051823 -0.082685 -0.053876 0.12219 -0.048327 0.041863 -0.095001 -0.11978 0.27846 0.36589 -0.087081 -0.092566 0.063841 -0.093691 0.35119
329 0.31995 -0.02715 -0.086693 -0.04313 0.16691 -0.039194 0.020565 -0.11321 -0.12383 0.28967 0.37557 -0.088989 -0.078379 0.028547 -0.088293 0.36598
330 0.31488 -0.037036 -0.090992 -0.057895 0.18611 -0.036341 0.018167 -0.093964 -0.13661 0.28362 0.37731 -0.082327 -0.086151 0.042083 -0.092934 0.35244
331 0.30456 -0.057263 -0.09126 -0.068929 0.20269 -0.051607 0.0095696 -0.11967 -0.078033 0.28515 0.39043 -0.090165 -0.090723 0.021749 -0.10449 0.34909
332 0.33303 -0.04898 -0.091969 -0.068883 0.23682 -0.067084 0.026822 -0.10393 -0.028476 0.29928 0.39144 -0.086623 -0.086405 0.031015 -0.090496 0.35441
333 0.36899 -0.041826 -0.085578 -0.037158 0.27151 -0.025711 0.043284 -0.1097 0.0077709 0.31649 0.40712 -0.073921 -0.069187 0.014312 -0.086118 0.36218
334 0.33604 -0.053383 -0.087586 -0.067922 0.2774 -0.044498 0.028756 -0.1108 0.14578 0.29968 0.40004 -0.098839 -0.076279 0.011988 -0.097899 0.35887
335 0.35815 -0.049589 -0.095025 -0.064966 0.32974 -0.037145 0.068488 -0.09587 0.21126 0.32934 0.42456 -0.083616 -0.063762 0.026684 -0.03644 0.39602
336 0.38067 -0.032976 -0.082774 -0.05436 0.32161 -0.035061 0.063861 -0.083431 0.30468 0.32825 0.45371 -0.072964 -0.021594 0.03801 0.011698 0.41181
337 0.37159 -0.043132 -0.077762 -0.053665 0.34964 -0.019548 0.058483 -0.095183 0.35104 0.34494 0.44814 -0.085742 -0.028246 0.011266 0.024337 0.38008
338 0.36654 -0.029749 -0.075721 -0.042129 0.37813 0.0054652 0.081675 -0.086774 0.3831 0.3518 0.44749 -0.07997 0.018672 0.030492 0.14521 0.40868
339 0.38469 -0.031325 -0.08697 -0.041313 0.40553 0.018468 0.090507 -0.10079 0.41811 0.35063 0.4695 -0.071358 0.03683 0.026178 0.18703 0.42635
340 0.37629 -0.032162 -0.091548 -0.054628 0.39827 0.042312 0.08774 -0.090186 0.4262 0.36418 0.45264 -0.078946 0.055698 0.0095645 0.25835 0.4023
341 0.34906 -0.034079 -0.091597 -0.041002 0.43484 0.070365 0.089312 -0.096098 0.46396 0.35366 0.45539 -0.074254 0.041246 0.020851 0.19775 0.40457
342 0.36421 -0.033215 -0.081776 -0.052276 0.44607 0.085148 0.080184 -0.091519 0.49697 0.36189 0.46173 -0.073591 0.057013 0.0030468 0.25794 0.42117
343 0.36133 -0.045342 -0.086074 -0.0582 0.47536 0.093631 0.089426 -0.09808 0.5175 0.3547 0.46204 -0.080629 0.070611 -0.003797 0.26058 0.40995
344 0.38037 -0.017448 -0.069783 -0.037005 0.51708 0.1285 0.12058 -0.085002 0.56529 0.39612 0.51087 -0.052437 0.092539 0.025079 0.28728 0.4367
345 0.36654 -0.010245 -0.076161 -0.045879 0.50096 0.13022 0.11928 -0.080643 0.55249 0.36869 0.51062 -0.049945 0.094537 0.051445 0.33246 0.44318
346 0.35438 -0.0073213 -0.07088 -0.048683 0.52622 0.16774 0.12523 -0.091094 0.65144 0.40052 0.52221 -0.034883 0.12057 0.029851 0.28848 0.43346
347 0.33745 -0.020868 -0.079219 -0.055557 0.5257 0.16116 0.14833 -0.092325 0.59406 0.38521 0.49278 -0.052091 0.12235 0.041167 0.33329 0.41859
348 0.33947 -0.016754 -0.075127 -0.048372 0.53096 0.17526 0.14503 -0.085727 0.63792 0.38029 0.5068 -0.041179 0.13321 0.067744 0.31771 0.4184
349 0.33255 -0.015881 -0.076596 -0.050336 0.55615 0.17802 0.13652 -0.093348 0.65032 0.38215 0.51821 -0.021296 0.13253 0.06592 0.36002 0.42032
350 0.36443 0.00058243 -0.077305 -0.04033 0.57622 0.22432 0.18266 -0.085049 0.65547 0.40794 0.54223 -0.015624 0.14872 0.10053 0.34823 0.42849
351 0.38803 -0.0038541 -0.060903 -0.045485 0.60872 0.22668 0.1909 -0.07389 0.73208 0.39324 0.55999 -0.0083522 0.14787 0.1175 0.38542 0.40642
352 0.39719 -0.0028907 -0.062542 -0.026499 0.61069 0.21779 0.18217 -0.092602 0.6802 0.38477 0.57402 -0.01601 0.15456 0.095598 0.36676 0.41038
353 0.42578 0.014583 -0.021631 -0.020303 0.63667 0.24816 0.21617 -0.072573 0.7709 0.4185 0.58692 -0.0044079 0.18327 0.10137 0.42019 0.43879
354 0.46963 0.025746 0.014261 -0.0039474 0.65663 0.25728 0.23905 -0.092344 0.75344 0.423 0.5822 0.0090042 0.19119 0.10878 0.40961 0.43922
355 0.42698 0.01954 0.036002 -0.013502 0.63391 0.2422 0.21463 -0.075256 0.77847 0.39918 0.56407 0.0057864 0.1781 0.12863 0.45505 0.42856
356 0.39502 0.014113 0.054053 0.002654 0.67289 0.26419 0.2244 -0.084137 0.75429 0.40249 0.56497 -0.0012315 0.1875 0.10755 0.44505 0.41316
357 0.34872 0.017737 0.072105 -0.0023203 0.67305 0.27728 0.27223 -0.096298 0.80956 0.41948 0.55598 -0.0057993 0.20325 0.11001 0.51459 0.42473
358 0.30079 0.02008 0.090216 -0.0094546 0.66134 0.2621 0.24465 -0.084689 0.79525 0.42661 0.55574 0.018683 0.20563 0.118 0.46805 0.41018
359 0.2889 0.025323 0.069848 -0.022509 0.65381 0.26024 0.25294 -0.095691 0.76409 0.41476 0.58159 0.013685 0.21653 0.12985 0.4715 0.41176
360 0.27738 0.035357 0.13782 0.0092269 0.65507 0.29596 0.2766 -0.087932 0.7977 0.42809 0.5995 0.040167 0.22775 0.13263 0.5125 0.39997
361 0.26889 0.03861 0.15681 0.0073126 0.64628 0.31285 0.25318 -0.071133 0.81933 0.41854 0.60927 0.052509 0.21947 0.13718 0.51961 0.36986
362 0.27891 0.041514 0.16501 0.013638 0.67791 0.3131 0.28144 -0.064404 0.86606 0.41691 0.61985 0.091891 0.23232 0.17778 0.51415 0.36148
363 0.27121 0.049807 0.16153 0.002814 0.70312 0.30926 0.2913 -0.079786 0.81896 0.39293 0.60321 0.10153 0.32456 0.17001 0.49767 0.34108
364 0.27887 0.047581 0.19272 0.02564 0.71242 0.32405 0.3094 -0.075247 0.86738 0.37569 0.61934 0.12235 0.39169 0.19541 0.53084 0.32954
365 0.26578 0.054784 0.18332 0.11686 0.67628 0.30885 0.29846 -0.078108 0.91102 0.35561 0.62329 0.1262 0.42511 0.21494 0.53292 0.31508
366 0.25477 0.054488 0.197 0.19103 0.65306 0.33364 0.29484 -0.066689 0.91713 0.35181 0.62864 0.14333 0.44079 0.20856 0.4951 0.30339
367 0.2647 0.070501 0.1916 0.24489 0.60988 0.33291 0.31951 -0.078851 0.92914 0.33636 0.63662 0.1593 0.46838 0.20973 0.54034 0.31024
368 0.25386 0.057504 0.18661 0.28693 0.56219 0.30646 0.31195 -0.090992 0.90461 0.32316 0.60615 0.14205 0.47617 0.20289 0.47997 0.28745
369 0.25658 0.079308 0.21063 0.33288 0.57767 0.33087 0.3336 -0.092223 0.89282 0.34586 0.62912 0.18016 0.49657 0.21886 0.49668 0.30493
370 0.23476 0.069901 0.19516 0.35771 0.57809 0.32771 0.32489 -0.081065 0.91607 0.33628 0.59547 0.1708 0.4858 0.22006 0.4918 0.29826
371 0.23905 0.071685 0.18671 0.38546 0.55356 0.31867 0.3174 -0.088786 0.92538 0.32459 0.60379 0.17716 0.51178 0.22194 0.46399 0.27383
372 0.23312 0.097428 0.21622 0.41307 0.56035 0.33306 0.3225 -0.073207 0.93693 0.33449 0.58556 0.17876 0.52429 0.24201 0.45079 0.2776
373 0.2436 0.093252 0.20791 0.42706 0.55182 0.34513 0.3299 -0.075068 0.94161 0.32437 0.58052 0.20536 0.53209 0.23607 0.44528 0.26792
374 0.22749 0.083195 0.19038 0.42968 0.52999 0.32909 0.32953 -0.06724 0.96388 0.31883 0.52335 0.1947 0.53099 0.24015 0.40664 0.25902
375 0.22721 0.11032 0.21016 0.48312 0.56104 0.34527 0.34595 -0.058811 0.91196 0.32873 0.51379 0.21605 0.56191 0.23799 0.44191 0.26361
376 0.22169 0.097342 0.18613 0.49763 0.52891 0.33607 0.31898 -0.082732 0.89804 0.31527 0.48231 0.20001 0.55133 0.23801 0.46119 0.25223
377 0.2138 0.1021 0.20931 0.508 0.54607 0.35099 0.34346 -0.063663 0.90049 0.32378 0.49396 0.2548 0.60441 0.27289 0.5105 0.23823
378 0.20773 0.10617 0.20064 0.50158 0.51837 0.32488 0.34405 -0.075265 0.88001 0.29948 0.47306 0.22711 0.58309 0.2765 0.52829 0.24099
379 0.18933 0.1115 0.18305 0.49085 0.49927 0.31461 0.34723 -0.064396 0.83035 0.29758 0.42887 0.23792 0.60763 0.26869 0.57808 0.23689
380 0.19143 0.10909 0.19639 0.52869 0.51459 0.30069 0.32095 -0.047147 0.79236 0.29336 0.42789 0.24589 0.61486 0.28537 0.57865 0.22631
381 0.17006 0.11165 0.18742 0.52871 0.47569 0.27961 0.29415 -0.034679 0.7448 0.26999 0.41877 0.24719 0.63112 0.29197 0.57029 0.22756
382 0.1656 0.11021 0.1791 0.50781 0.46907 0.25655 0.27228 -0.04597 0.68212 0.24599 0.39375 0.25747 0.5971 0.25605 0.53401 0.21508
383 0.16804 0.10593 0.1866 0.54524 0.47694 0.26273 0.29246 0.0016489 0.68591 0.26352 0.41592 0.26046 0.64225 0.29635 0.56536 0.23571
384 0.17381 0.11142 0.18701 0.5626 0.4731 0.25739 0.29814 -0.0096624 0.69688 0.25274 0.39618 0.26844 0.64913 0.30716 0.50481 0.23195
385 0.1801 0.10337 0.20018 0.58518 0.46041 0.25991 0.26644 0.017946 0.68371 0.25313 0.39108 0.28014 0.67108 0.30493 0.47993 0.23072
386 0.19699 0.10113 0.1987 0.5826 0.46468 0.25179 0.27317 0.031885 0.66769 0.24164 0.36753 0.28315 0.64023 0.29459 0.51179 0.20942
387 0.211 0.0969 0.17924 0.56995 0.43853 0.2428 0.2559 0.039154 0.65311 0.24141 0.35404 0.28097 0.63117 0.29404 0.42396 0.20077
388 0.23376 0.10066 0.19278 0.58891 0.41986 0.24927 0.22944 0.055533 0.64372 0.22857 0.37464 0.2973 0.64108 0.28751 0.4365 0.19928
389 0.23329 0.11055 0.17465 0.56184 0.40659 0.23626 0.24964 0.045131 0.62678 0.21968 0.33356 0.28146 0.5922 0.26034 0.39521 0.19288
390 0.24842 0.11952 0.17965 0.57937 0.43 0.25787 0.24098 0.05848 0.64392 0.24431 0.35649 0.3229 0.61346 0.29919 0.41019 0.20092
391 0.25033 0.12492 0.1904 0.56559 0.4097 0.24981 0.23274 0.076109 0.61676 0.21916 0.32836 0.3278 0.6061 0.27205 0.3856 0.18015
392 0.24142 0.14091 0.18328 0.58645 0.40322 0.26906 0.22055 0.084647 0.61609 0.22154 0.31197 0.32777 0.61558 0.294 0.38835 0.17429
393 0.24876 0.15432 0.19504 0.59569 0.4077 0.3043 0.24053 0.093716 0.58873 0.21063 0.3215 0.38119 0.59255 0.28466 0.39833 0.17314
394 0.2021 0.15427 0.1932 0.57339 0.39813 0.31693 0.23438 0.10336 0.57087 0.21344 0.30764 0.3946 0.58589 0.29177 0.41043 0.16821
395 0.19198 0.17841 0.20741 0.57132 0.41655 0.33141 0.26758 0.12394 0.60024 0.21559 0.33216 0.44224 0.63056 0.31053 0.43 0.18582
396 0.17528 0.17967 0.1841 0.58667 0.40371 0.32757 0.24693 0.12299 0.5357 0.19614 0.29461 0.44859 0.58628 0.28269 0.38275 0.15269
397 0.18898 0.22715 0.20176 0.61497 0.41271 0.36736 0.26162 0.14234 0.56179 0.21146 0.31442 0.48054 0.61945 0.32898 0.40029 0.18292
398 0.16089 0.23698 0.19592 0.61303 0.39228 0.34075 0.26146 0.14858 0.54736 0.20233 0.30237 0.48498 0.58381 0.32512 0.39656 0.16096
399 0.15871 0.24454 0.18949 0.59972 0.40341 0.33538 0.23353 0.17163 0.54435 0.21317 0.28285 0.48232 0.5783 0.33427 0.42758 0.17516
400 0.14957 0.24165 0.18976 0.59999 0.36104 0.33213 0.23244 0.14096 0.51063 0.19087 0.29098 0.48473 0.57073 0.2936 0.4019 0.1478
401 0.1462 0.24381 0.18646 0.59495 0.35201 0.3228 0.222 0.15292 0.48161 0.192 0.26788 0.49468 0.56718 0.29486 0.34656 0.15409
402 0.146 0.244 0.20169 0.61724 0.36052 0.31014 0.21944 0.18585 0.49367 0.20776 0.27195 0.49956 0.59007 0.31476 0.3623 0.16529
403 0.13413 0.23506 0.17545 0.60743 0.34236 0.28918 0.21182 0.15754 0.47789 0.21704 0.26021 0.48264 0.60916 0.29544 0.35555 0.13552
404 0.13627 0.21544 0.1905 0.59735 0.32682 0.2755 0.20856 0.18138 0.477 0.21661 0.25317 0.47383 0.63112 0.29907 0.34526 0.15592
405 0.12709 0.18764 0.17719 0.58229 0.32489 0.2382 0.20157 0.18194 0.46493 0.20793 0.24476 0.45602 0.62376 0.27191 0.35662 0.13774
406 0.12646 0.16583 0.17908 0.56965 0.31317 0.20834 0.1951 0.18404 0.43676 0.20526 0.24415 0.43825 0.61387 0.26556 0.33862 0.14217
407 0.10922 0.14314 0.16475 0.56407 0.30995 0.21526 0.17262 0.18564 0.44762 0.20915 0.24279 0.42114 0.56953 0.25146 0.29603 0.13923
408 0.10362 0.14011 0.15347 0.4787 0.27801 0.17104 0.15206 0.16536 0.41283 0.18052 0.2149 0.39779 0.5276 0.22209 0.32161 0.11633
409 0.097971 0.13845 0.1464 0.44905 0.27781 0.17761 0.14674 0.17842 0.41744 0.19139 0.21608 0.4077 0.49554 0.20678 0.29714 0.11781
410 0.10792 0.13992 0.16044 0.43825 0.27825 0.19506 0.14295 0.203 0.4095 0.18824 0.20931 0.41406 0.46374 0.22987 0.29784 0.12487
411 0.10437 0.1431 0.15382 0.39924 0.25531 0.17227 0.14294 0.19289 0.3811 0.16076 0.20691 0.38268 0.43714 0.20178 0.28186 0.11018
412 0.099997 0.13008 0.14215 0.40644 0.24887 0.18238 0.12738 0.17638 0.37886 0.15771 0.19621 0.39016 0.42049 0.19921 0.26684 0.10685
413 0.074458 0.12276 0.13728 0.37954 0.24828 0.15417 0.121 0.19621 0.35967 0.15705 0.18147 0.37813 0.42214 0.19095 0.28519 0.088233
414 0.0912 0.131 0.13164 0.3724 0.24997 0.16005 0.14233 0.1862 0.36997 0.17973 0.18053 0.40253 0.42161 0.19524 0.30004 0.1115
415 0.081562 0.16353 0.13722 0.37573 0.23549 0.16521 0.1295 0.1595 0.34226 0.1489 0.1936 0.40948 0.38684 0.17824 0.26646 0.10223
416 0.097203 0.20171 0.13444 0.38309 0.23796 0.15275 0.13391 0.206 0.3558 0.14745 0.18013 0.42829 0.40561 0.2131 0.27347 0.1017
417 0.10425 0.22823 0.13778 0.38886 0.23953 0.17471 0.13414 0.20326 0.37648 0.17381 0.18994 0.4687 0.3936 0.2179 0.2714 0.11415
418 0.098737 0.25721 0.14079 0.38236 0.23751 0.17545 0.1384 0.21887 0.36297 0.17573 0.19754 0.4714 0.41454 0.21312 0.27868 0.11102
419 0.087608 0.27874 0.12403 0.36229 0.23368 0.15397 0.11631 0.19867 0.34151 0.15688 0.18893 0.47357 0.38811 0.18258 0.24052 0.12028
420 0.0654 0.25281 0.09079 0.32432 0.20044 0.14986 0.077777 0.17654 0.29696 0.13287 0.16994 0.4464 0.3513 0.1568 0.21062 0.092921
421 0.073952 0.27177 0.10764 0.31846 0.20708 0.16051 0.1055 0.17036 0.29977 0.14478 0.16356 0.43936 0.34795 0.17183 0.20966 0.1026
422 0.069043 0.2472 0.094623 0.31045 0.20609 0.13754 0.097051 0.17899 0.30289 0.14098 0.16123 0.43517 0.33359 0.15965 0.2213 0.094946
423 0.076215 0.26282 0.097554 0.33172 0.21593 0.15569 0.10114 0.19076 0.32047 0.15752 0.17554 0.43617 0.36044 0.16011 0.23266 0.088419
424 0.068797 0.25019 0.1095 0.30876 0.19691 0.13292 0.092076 0.184 0.31223 0.14554 0.15887 0.4215 0.34167 0.14086 0.21864 0.082651
425 0.056468 0.21846 0.077677 0.30611 0.17863 0.13628 0.080608 0.1663 0.26712 0.12289 0.14154 0.40083 0.31647 0.13924 0.21408 0.079774
426 0.05757 0.21625 0.078488 0.31 0.18255 0.13092 0.08194 0.19182 0.27835 0.13233 0.14211 0.38402 0.31734 0.1522 0.23022 0.089636
427 0.059052 0.20553 0.10132 0.29682 0.17931 0.14698 0.096392 0.17657 0.27234 0.13384 0.15023 0.35431 0.3093 0.16597 0.19655 0.077109
428 0.054973 0.18467 0.085551 0.27522 0.1718 0.12052 0.071605 0.17985 0.26141 0.117 0.1368 0.33892 0.29273 0.13658 0.21429 0.080162
429 0.049035 0.17345 0.071693 0.27835 0.16494 0.13043 0.081727 0.19707 0.27456 0.13091 0.13779 0.3277 0.29144 0.135 0.21814 0.070574
430 0.060237 0.16906 0.081994 0.28115 0.16808 0.12463 0.081949 0.18864 0.26516 0.11197 0.15433 0.32012 0.2886 0.13376 0.21323 0.076277
431 0.050558 0.17402 0.068795 0.2752 0.16352 0.13105 0.078311 0.21118 0.25951 0.11687 0.13538 0.31736 0.28561 0.13448 0.24168 0.076359
432 0.0496 0.17421 0.055507 0.26744 0.15542 0.12186 0.036464 0.16435 0.23637 0.11378 0.12772 0.29937 0.2827 0.13368 0.18137 0.071402
433 0.032662 0.16115 0.030178 0.22875 0.12916 0.090792 0.041466 0.15762 0.2186 0.10099 0.10776 0.2836 0.24569 0.10808 0.16494 0.054904
434 0.033963 0.16196 0.045179 0.22887 0.13518 0.11307 0.051618 0.16254 0.22317 0.11155 0.10601 0.28519 0.25778 0.11976 0.18243 0.067537
435 0.054665 0.18085 0.045941 0.25762 0.14844 0.11692 0.05802 0.16867 0.24827 0.11357 0.12604 0.30087 0.26225 0.13565 0.19074 0.07465
436 0.014607 0.15116 0.020942 0.20445 0.10511 0.072691 0.015402 0.15128 0.20696 0.078532 0.096758 0.2675 0.23682 0.096593 0.15746 0.044112
437 0.030058 0.16824 0.036573 0.23721 0.1244 0.082125 0.039235 0.17382 0.20328 0.094707 0.1162 0.27232 0.24613 0.09656 0.18386 0.060885
438 0.02376 0.16478 0.022385 0.22592 0.12748 0.10949 0.043577 0.16746 0.2046 0.098081 0.10349 0.26879 0.23181 0.10382 0.16991 0.071757
439 0.035152 0.17594 0.024066 0.2243 0.12078 0.095951 0.025909 0.15163 0.20766 0.088616 0.10048 0.26107 0.23311 0.072342 0.16701 0.06212
440 0.027264 0.18039 0.022837 0.21837 0.11526 0.079424 0.043511 0.16115 0.20755 0.08699 0.1011 0.26793 0.24501 0.11329 0.18518 0.052773
441 0.027615 0.1949 0.030039 0.20528 0.11896 0.096727 0.029113 0.15414 0.19587 0.088324 0.11161 0.26704 0.21597 0.083744 0.14196 0.055615
442 0.031867 0.18169 0.03363 0.21308 0.1083 0.083261 0.017726 0.15391 0.20922 0.085749 0.10033 0.25035 0.21749 0.08914 0.1741 0.050178
443 0.024119 0.17575 0.032082 0.19664 0.12029 0.074114 0.029498 0.15704 0.19932 0.082483 0.10834 0.24438 0.22502 0.1109 0.16319 0.05028
444 0.03895 0.18458 0.032133 0.19329 0.10578 0.082097 0.02821 0.14511 0.20468 0.095568 0.10319 0.26978 0.2153 0.11332 0.14896 0.058233
445 0.025222 0.17092 0.024934 0.18254 0.1031 0.0706 0.015752 0.14182 0.19629 0.081082 0.092749 0.24793 0.206 0.098559 0.15516 0.053335
446 0.029384 0.18676 0.042466 0.21565 0.11909 0.077784 0.032695 0.13118 0.19479 0.091826 0.10642 0.25311 0.21241 0.10533 0.17635 0.063408
447 0.028225 0.17755 0.020217 0.1819 0.093782 0.066437 0.025997 0.12741 0.17983 0.066801 0.094918 0.23963 0.21152 0.078381 0.15809 0.055721
448 0.019917 0.16744 0.0073283 0.16618 0.094622 0.05579 0.035729 0.10373 0.1747 0.067785 0.092783 0.22387 0.1791 0.097387 0.14613 0.045053
449 0.0076687 0.18037 0.0070996 0.13619 0.084521 0.038453 0.0081212 0.084115 0.16119 0.06022 0.071017 0.20349 0.16727 0.064173 0.11453 0.035676
450 0.0031603 0.18586 -0.003419 0.1405 0.082681 0.035326 0.0045034 0.085994 0.16035 0.046514 0.066972 0.21541 0.17294 0.068409 0.12316 0.029728
451 0.010472 0.22244 0.0023724 0.15552 0.08457 0.03283 -0.00036436 0.064543 0.15201 0.052508 0.071417 0.21599 0.16597 0.061886 0.12431 0.028321
452 0.016124 0.25903 0.021464 0.15723 0.07952 0.055373 0.024358 0.11192 0.16704 0.079773 0.081601 0.22579 0.17935 0.085462 0.15075 0.054064
453 0.0048554 0.25704 0.0084851 0.14367 0.08546 0.043426 0.0029601 0.09097 0.15691 0.060437 0.073296 0.1984 0.15865 0.069128 0.14228 0.033956
454 0.00035705 0.26225 -0.0027936 0.14534 0.076689 0.033009 0.0012323 0.085879 0.15206 0.060732 0.06524 0.19371 0.1788 0.074344 0.13121 0.041519
455 0.012979 0.23534 0.0019578 0.13902 0.074429 0.042893 0.022895 0.081637 0.14298 0.057806 0.066665 0.20038 0.15087 0.06952 0.10949 0.028071
456 0.0065004 0.22703 0.0014891 0.13158 0.078248 0.038376 0.011887 0.085826 0.14866 0.06741 0.07083 0.1922 0.16784 0.077046 0.13301 0.035874
457 0.011192 0.21915 0.0041605 0.12235 0.075848 0.051969 0.017389 0.094115 0.13874 0.054185 0.071244 0.18693 0.16412 0.069872 0.14254 0.044527
458 0.016854 0.20981 0.010802 0.13288 0.066227 0.061812 0.0044712 0.079794 0.13732 0.058339 0.075549 0.17386 0.16266 0.050648 0.13258 0.038929
459 0.013065 0.18562 -0.0081268 0.12519 0.057977 0.033006 -0.013487 0.070202 0.13238 0.048214 0.057103 0.16996 0.14483 0.045635 0.091668 0.038482
460 0.0042271 0.17664 -0.017245 0.11692 0.060967 0.020789 0.0030556 0.048701 0.1358 0.043788 0.065498 0.16778 0.14587 0.057001 0.12134 0.035594
461 -0.0062312 0.16089 -0.012224 0.11989 0.054016 0.021092 0.0029078 0.04524 0.11431 0.053442 0.058952 0.16459 0.14858 0.077607 0.1205 0.030867
462 -0.0111 0.15294 -0.039483 0.08821 0.041556 0.0029552 -0.02963 0.037729 0.087286 0.019497 0.042937 0.14198 0.11953 0.027813 0.090074 0.0069395
463 -0.0062578 0.14399 -0.014671 0.10168 0.040795 0.0075484 -0.020828 0.041267 0.10169 0.030301 0.055062 0.15732 0.1199 0.038149 0.076272 0.012132
464 -0.0046562 0.14195 -0.03436 0.095042 0.041885 -0.0015684 -0.020116 0.037236 0.08839 0.029636 0.039476 0.14793 0.10716 0.042575 0.090021 0.0069247
465 -0.010094 0.1565 -0.023819 0.091287 0.045385 0.011715 -0.013573 0.045585 0.10252 0.04232 0.044671 0.14475 0.11922 0.035501 0.06579 0.017507
466 -0.021833 0.12668 -0.039517 0.063583 0.024874 0.00032809 -0.025171 0.031543 0.072924 0.0080044 0.026845 0.12329 0.11336 0.0092275 0.043998 0.00046985
467 -0.0090711 0.15627 -0.024286 0.10026 0.035904 0.0075913 -0.0093589 0.034492 0.092201 0.023879 0.0495 0.142 0.11943 0.051364 0.061297 0.022482
468 -0.0059994 0.14439 -0.016915 0.096595 0.037203 0.010765 -0.018217 0.032741 0.084108 0.026223 0.045864 0.13122 0.11509 0.03676 0.064926 0.015305
469 -0.024218 0.138 -0.039343 0.07432 0.041953 -0.015792 -0.031024 0.01808 0.083555 0.019488 0.036039 0.12983 0.12428 0.044826 0.098104 0.0014976
470 -0.0033861 0.14887 -0.018652 0.11206 0.041302 0.027711 -0.0056422 0.061368 0.093432 0.044552 0.062754 0.15216 0.12768 0.025922 0.091733 0.03047
471 -0.026994 0.14055 -0.018091 0.087542 0.036162 0.013944 -0.0317 0.032717 0.078559 0.028826 0.046848 0.13492 0.1117 0.044758 0.076332 0.010053
472 -0.022903 0.1241 -0.048189 0.059057 0.014162 -0.025153 -0.037028 0.012296 0.089876 0.014611 0.029503 0.1085 0.096254 0.0098843 0.048801 -0.011005
473 -0.031281 0.12746 -0.038418 0.059833 0.0014012 -0.026099 -0.044806 0.019695 0.074203 0.014065 0.019817 0.11239 0.080292 -0.00089953 0.030989 0.014858
474 -0.013959 0.13356 -0.023136 0.082849 0.036381 0.0088639 -0.011563 0.030363 0.07151 0.03641 0.046062 0.12627 0.09509 0.033077 0.078238 0.016271
475 -0.024128 0.11624 -0.042035 0.075365 0.02482 0.00061712 -0.021651 0.021662 0.072447 0.024754 0.036047 0.11642 0.092788 0.010453 0.069297 0.0021131
476 -0.023246 0.1291 -0.034144 0.07716 0.02199 -0.01446 -0.021479 0.029601 0.068084 0.024028 0.040671 0.10859 0.094995 0.024409 0.053575 0.015916
477 -0.018864 0.12269 -0.024542 0.078876 0.027629 0.0044936 -0.0097967 0.018159 0.094262 0.032393 0.033806 0.12016 0.083803 0.037695 0.066744 0.0041583
478 -0.011053 0.13125 -0.026791 0.087172 0.024369 0.0019268 -0.0013745 0.034788 0.086719 0.032677 0.03742 0.12437 0.10415 0.049341 0.10935 0.0087009
479 -0.033161 0.11023 -0.05396 0.055987 0.016389 -0.01905 -0.037822 0.0045669 0.058896 0.015142 0.027395 0.098362 0.082119 0.0049273 0.041911 -0.0027465
480 -0.026259 0.11577 -0.042838 0.043353 -0.0021318 -0.015237 -0.02204 0.0096057 0.074013 0.012346 0.018709 0.10048 0.087527 0.011113 0.0358 0.012416
481 -0.025408 0.11905 -0.038587 0.060979 0.0018078 -0.017194 -0.019878 0.015664 0.06719 0.02114 0.031244 0.10352 0.088735 0.01841 0.032409 0.0054987
482 -0.029916 0.1058 -0.034316 0.057285 -0.0028326 -0.01021 -0.039496 -0.0099169 0.053967 0.0021348 0.028759 0.096788 0.058542 -0.010034 0.012647 1.2612e-06
483 -0.029334 0.11278 -0.037014 0.05439 -0.003253 -0.014597 -0.020713 0.015272 0.059324 0.011869 0.025703 0.1015 0.07312 0.0074818 0.037566 -0.0011562
484 -0.012543 0.11736 -0.027633 0.057346 0.00075654 2.6154e-05 -0.0092412 0.013191 0.059401 0.020064 0.030058 0.10663 0.079078 0.026518 0.058515 0.010286
485 -0.012681 0.10933 -0.017362 0.079342 0.012466 0.012519 -0.003489 0.023289 0.069928 0.031658 0.046602 0.11724 0.082396 0.027734 0.079924 0.005449
486 -0.031739 0.094851 -0.04469 0.051147 -0.0024243 -0.019937 -0.020167 0.0081381 0.042815 0.0063524 0.017287 0.087637 0.070654 -0.0033598 0.030532 0.0049216
487 -0.031488 0.099244 -0.043499 0.031733 -0.0054647 -0.015684 -0.018245 0.0081268 0.054962 0.0063868 0.0062815 0.084599 0.060952 -0.016074 0.018591 0.0049742
488 -0.034486 0.094198 -0.049567 0.027629 -0.031265 -0.025121 -0.026382 -0.0022945 0.029429 -0.0020988 -0.0044339 0.061581 0.05723 -0.019118 0.01552 -0.011023
489 -0.026664 0.10704 -0.031566 0.048685 -0.0073156 -0.0025177 -0.0038901 0.013134 0.054876 0.026296 0.025101 0.084973 0.072227 0.027249 0.050168 0.0059194
490 -0.037302 0.090204 -0.043615 0.03149 -0.022856 -0.037954 -0.046788 -0.009657 0.031933 0.00432 0.0060252 0.080175 0.044025 -0.0077352 0.000797 -0.011598
491 -0.031551 0.095048 -0.046303 0.036036 -0.0045764 -0.024481 -0.026566 0.014222 0.03634 0.00089441 0.01124 0.079057 0.069583 0.0066109 0.018466 -0.00073545
492 -0.032219 0.10422 -0.046922 0.053112 -0.010397 -0.013118 -0.011123 0.02075 0.062977 0.014049 0.011094 0.074279 0.070591 0.012547 0.037534 -0.0042529
493 -0.023207 0.083325 -0.037881 0.058938 -0.019757 -0.022485 -0.025801 0.037369 0.028694 0.0089332 0.011079 0.078581 0.051209 0.0047632 0.0085331 -0.01464
494 -0.035156 0.084028 -0.045489 0.029053 -0.023458 -0.033812 -0.037459 0.041398 0.031261 0.0021576 0.0084836 0.071494 0.057157 -0.025001 0.0086718 -0.0062877
495 -0.029614 0.088292 -0.034708 0.062239 -0.011658 -0.013618 -0.015727 0.093997 0.031778 0.009672 0.023058 0.077526 0.063515 -0.0024746 0.03903 -0.0021851
496 -0.036262 0.082995 -0.046577 0.021315 -0.034808 -0.027255 -0.022465 0.10375 0.011985 -0.012004 0.0013827 0.056778 0.039132 -0.012568 0.016289 -0.018723
497 -0.030121 0.076829 -0.038865 0.02432 -0.020079 -0.014782 -0.019832 0.12699 0.029702 0.010291 0.011237 0.07024 0.04418 -0.0020823 0.037068 -0.0089399
498 -0.036769 0.063662 -0.049144 0.019096 -0.015109 -0.015749 -0.0356 0.14412 0.019089 -0.0072348 0.0032519 0.051122 0.046138 -0.014636 0.035147 -0.019317
499 -0.055927 0.054825 -0.061583 0.0082218 -0.03499 -0.029515 -0.042708 0.14685 0.0058159 -0.01636 -0.0077835 0.051544 0.019736 -0.0335 -0.0069948 -0.025425
500 -0.033356 0.080999 -0.032671 0.020108 -0.01455 -0.020652 -0.016666 0.16262 0.032723 0.003644 0.003811 0.051036 0.035094 -0.015414 0.034654 -0.0069922
501 -0.050624 0.066432 -0.05506 0.026833 -0.030601 -0.024869 -0.024103 0.14763 0.01418 -0.0046516 -0.0027444 0.056969 0.019972 -0.014498 -0.0019674 -0.01579
502 -0.044942 0.064776 -0.054518 0.011889 -0.023971 -0.026476 -0.031601 0.19732 0.019297 -0.010567 -0.01016 0.037541 0.034519 -0.010752 0.025421 -0.018887
503 -0.038511 0.064479 -0.045757 0.0049747 -0.032961 -0.020393 -0.029479 0.19576 0.015804 -0.0036928 0.00066478 0.040093 0.040867 -0.015305 0.01363 -0.024354
504 -0.042029 0.060283 -0.064636 0.0014604 -0.031212 -0.023929 -0.055267 0.19112 0.010851 -0.0076784 -0.012071 0.030925 0.010495 -0.019759 0.010609 -0.024472
505 -0.046527 0.069506 -0.043684 0.014166 -0.031952 -0.021976 -0.033965 0.18353 -0.001602 0.001106 0.00034394 0.035677 0.023863 -0.018973 -0.0035426 -0.015979
506 -0.044376 0.06037 -0.059813 0.0042919 -0.043133 -0.039883 -0.047542 0.18019 -0.005325 -0.01498 -0.013851 0.024219 0.024111 -0.014827 0.016566 -0.024167
507 -0.048314 0.071163 -0.059912 0.012368 -0.045583 -0.03582 -0.0472 0.20387 0.016752 0.0052948 -0.014517 0.040101 0.013519 -0.0071509 0.0032348 -0.018784
508 -0.047352 0.062216 -0.06955 -0.010107 -0.039684 -0.030436 -0.045558 0.19794 -0.0020209 -0.0037108 -0.012122 0.043614 0.013647 -0.024395 -0.0069065 -0.026451
509 -0.045451 0.06952 -0.039589 0.006669 -0.035154 -0.026003 -0.023786 0.23276 0.018846 0.0033836 -0.0024377 0.055436 0.021264 -0.019499 0.014972 -0.0066489
510 -0.041959 0.069783 -0.046518 0.0054048 -0.030794 -0.02204 -0.041834 0.22629 0.0048531 0.007958 0.0026868 0.046608 0.020482 -0.0078925 0.0075508 -0.010706
511 -0.045027 0.057187 -0.058156 0.0051305 -0.039165 -0.017377 -0.030691 0.21815 -0.0039799 0.0083524 -0.0086386 0.03184 0.0090801 -0.030816 -0.0042405 -0.013444
512 -0.035516 0.07015 -0.049355 0.0087662 -0.017895 -0.0079035 -0.019339 0.23753 0.025847 0.023267 0.010106 0.055262 0.025648 -0.01303 0.0062882 -0.010801
513 -0.038824 0.058994 -0.050494 -0.0017881 -0.011316 -0.02266 -0.038467 0.22261 0.0062642 0.016761 -0.0017994 0.046964 0.014876 -0.015464 0.0096569 -0.025139
514 -0.041162 0.051257 -0.049002 -0.0028924 -0.021756 -0.021547 -0.036265 0.22311 0.0039112 0.0081956 0.0047052 0.031066 0.0070637 -0.025368 -0.022264 -0.022776
515 -0.042511 0.05492 -0.041961 0.0054934 -0.032546 -0.028474 -0.040662 0.23235 0.0035982 0.00596 -0.0014803 0.020769 0.0050215 -0.022442 -0.019286 -0.017493
516 -0.051379 0.048524 -0.058779 -0.017601 -0.041947 -0.027831 -0.04291 0.22615 -0.017225 0.0027244 -0.011026 0.021921 0.013999 -0.011626 -0.001577 -0.032151
517 -0.042687 0.047567 -0.047268 -0.016735 -0.033147 -0.030857 -0.038088 0.25094 -0.0083778 0.0065688 -0.014021 0.028043 0.0016472 -0.01744 -0.014928 -0.014578
518 -0.047225 0.043851 -0.070357 -0.019759 -0.038708 -0.034674 -0.043696 0.20057 -0.022651 -0.0070668 -0.016277 0.012305 -0.013975 -0.034813 -0.0044996 -0.038076
519 -0.054444 0.044984 -0.079685 -0.026414 -0.057858 -0.067631 -0.067004 0.20385 -0.028024 -0.023292 -0.024222 0.0016471 -0.019717 -0.050487 -0.017621 -0.030763
520 -0.039452 0.056858 -0.037624 0.0017319 -0.039799 -0.011308 -0.043511 0.23187 0.0026333 0.005672 0.0037726 0.026259 0.020721 -0.016041 0.0091078 -0.02365
521 -0.05206 0.034211 -0.076053 -0.033032 -0.066349 -0.055414 -0.061569 0.20717 -0.02743 -0.024784 -0.026643 -0.00063864 -0.0086114 -0.058145 -0.030854 -0.037688
522 -0.033679 0.049195 -0.045881 -0.0015766 -0.046579 -0.028641 -0.052447 0.20988 -0.010903 -0.014429 -0.0043282 0.025773 -0.0043135 -0.029809 -0.018465 -0.024055
523 -0.041267 0.045168 -0.06861 -0.025211 -0.04757 -0.043928 -0.066955 0.21026 -0.022316 -0.026035 -0.016274 0.011866 -0.0053357 -0.027643 -0.023986 -0.037173
524 -0.035565 0.048301 -0.073809 -0.0094552 -0.03326 -0.035605 -0.043842 0.20753 -0.017589 -0.01305 0.002201 0.011308 0.00077216 -0.020917 -0.015837 -0.02698
525 -0.042674 0.040395 -0.057387 0.0089305 -0.043161 -0.028062 -0.04369 0.21859 -0.018262 -0.016236 -0.012944 0.01358 -0.01607 -0.045741 -0.010069 -0.036887
526 -0.063782 0.020158 -0.081666 -0.032804 -0.071701 -0.070618 -0.056498 0.18812 -0.012425 -0.051942 -0.03619 -0.0034679 -0.027162 -0.042264 -0.01478 -0.044115
527 -0.04221 0.036562 -0.074345 -0.029778 -0.063002 -0.060205 -0.062146 0.1864 -0.028158 -0.040177 -0.034765 0.0043042 -0.013164 -0.027018 -0.015241 -0.047082
528 -0.024089 0.043255 -0.059593 -0.0095423 -0.051042 -0.047902 -0.041894 0.21368 -0.0041306 -0.025333 -0.013601 0.015196 -0.0053164 -0.020112 -0.018243 -0.02402
529 -0.032257 0.053929 -0.053282 -0.0064866 -0.054412 -0.046359 -0.047871 0.22135 -0.016764 -0.029418 -0.0038061 0.0039885 0.0011914 -0.023096 -0.002724 -0.023407
530 -0.044395 0.032352 -0.06824 -0.026081 -0.078513 -0.041505 -0.079309 0.18558 -0.032337 -0.043784 -0.022502 0.0062906 -0.0092607 -0.04929 -0.024005 -0.035235
531 -0.058294 0.040466 -0.081899 -0.0057551 -0.074833 -0.055202 -0.075347 0.18556 -0.01098 -0.03041 -0.023797 0.0098527 -0.016053 -0.039494 -0.031037 -0.035622
532 -0.053022 0.035289 -0.080498 -0.044969 -0.063934 -0.058489 -0.066525 0.18685 -0.038112 -0.038205 -0.018812 8.4881e-05 -0.021665 -0.039368 -0.047238 -0.047059
533 -0.05337 0.024352 -0.076606 -0.035534 -0.076994 -0.045916 -0.062463 0.17161 -0.029305 -0.037621 -0.025338 -0.013473 -0.026477 -0.049101 -0.021259 -0.055927
534 -0.053889 0.024086 -0.075635 -0.046378 -0.076264 -0.052213 -0.07364 0.18525 -0.021968 -0.041196 -0.016393 -0.0076908 -0.022869 -0.044095 -0.030211 -0.044644
535 -0.052717 0.031999 -0.078314 -0.036532 -0.069145 -0.062579 -0.057568 0.17881 -0.018111 -0.026312 -0.016919 -0.0089687 -0.023001 -0.055049 -0.031022 -0.035642
536 -0.051245 0.029853 -0.074782 -0.032727 -0.074705 -0.043756 -0.074506 0.16646 -0.032214 -0.030118 -0.014114 -0.0023966 -0.019944 -0.040573 -0.028233 -0.043229
537 -0.050154 0.032646 -0.066211 -0.022121 -0.073486 -0.037013 -0.074454 0.16449 -0.027567 -0.027503 -0.01399 0.0027356 -0.022286 -0.047547 -0.043444 -0.042856
538 -0.054992 0.03086 -0.06711 -0.034595 -0.074386 -0.054 -0.077691 0.1646 -0.03257 -0.033409 -0.023485 -0.013972 -0.023688 -0.044071 -0.045846 -0.038644
539 -0.06652 0.017603 -0.078338 -0.044149 -0.089607 -0.076206 -0.069219 0.15119 -0.042373 -0.039954 -0.03506 -0.01187 -0.03219 -0.057585 -0.065977 -0.057781
540 -0.056199 0.017807 -0.063857 -0.040744 -0.077287 -0.054863 -0.070947 0.13636 -0.036996 -0.04103 -0.025026 -0.009758 -0.021742 -0.053268 -0.042468 -0.044849
541 -0.060887 0.03713 -0.076386 -0.046838 -0.089387 -0.06325 -0.078535 0.16654 -0.030679 -0.037606 -0.041841 0.0061741 -0.030934 -0.027152 -0.01282 -0.035646
542 -0.050495 0.016843 -0.060194 -0.036632 -0.075208 -0.052507 -0.067313 0.1651 -0.031072 -0.029371 -0.015027 0.0091463 -0.015537 -0.035866 -0.040821 -0.033193
543 -0.066803 0.012947 -0.076573 -0.038797 -0.098298 -0.071014 -0.09649 0.15157 -0.065715 -0.057867 -0.021942 -0.018272 -0.047339 -0.06306 -0.049592 -0.057551
544 -0.058002 0.02573 -0.066231 -0.027781 -0.074029 -0.05128 -0.065868 0.17457 -0.020428 -0.022072 -0.034827 0.0043905 -0.021411 -0.027494 -0.025734 -0.041308
545 -0.0741 0.0026638 -0.08606 -0.067185 -0.089609 -0.080737 -0.074486 0.13233 -0.062731 -0.067908 -0.047273 -0.025137 -0.059183 -0.079848 -0.087885 -0.066946
546 -0.057048 0.010507 -0.073549 -0.042829 -0.079269 -0.058604 -0.056634 0.16562 -0.059264 -0.045934 -0.014728 -0.0060152 -0.037075 -0.044142 -0.047886 -0.057023
547 -0.042497 0.017191 -0.061967 -0.040194 -0.08266 -0.048361 -0.072081 0.16951 -0.038297 -0.041879 -0.026064 -0.004573 -0.027537 -0.062096 -0.058658 -0.034561
548 -0.048235 0.017004 -0.072356 -0.049038 -0.10254 -0.067427 -0.077919 0.14193 -0.05241 -0.045645 -0.030369 -0.0034009 -0.042269 -0.066719 -0.056369 -0.043318
549 -0.048763 0.0085576 -0.071005 -0.051952 -0.090881 -0.058744 -0.059047 0.12922 -0.054253 -0.0462 -0.025315 -0.015329 -0.047602 -0.074433 -0.05402 -0.057215
550 -0.039332 0.029911 -0.055783 -0.031196 -0.054971 -0.042671 -0.051205 0.14825 -0.041286 -0.021736 -0.01421 0.019373 -0.018304 -0.022747 -0.030421 -0.033983
551 -0.06179 0.012804 -0.075732 -0.055191 -0.085622 -0.069548 -0.069743 0.12188 -0.056419 -0.046262 -0.033885 -0.0087345 -0.038816 -0.041201 -0.070183 -0.0496
552 -0.045298 0.015508 -0.061151 -0.042195 -0.067472 -0.056204 -0.06506 0.12327 -0.040342 -0.033047 -0.022621 0.0098076 -0.039128 -0.058945 -0.046814 -0.029788
553 -0.068817 0.0056213 -0.081509 -0.070269 -0.10446 -0.089891 -0.084148 0.097253 -0.072785 -0.047933 -0.042766 -0.01313 -0.04973 -0.056049 -0.050525 -0.055325
554 -0.057785 0.010835 -0.076378 -0.057784 -0.094983 -0.066428 -0.079986 0.10662 -0.053098 -0.044418 -0.030652 -0.0081581 -0.041952 -0.053963 -0.046397 -0.051482
555 -0.051523 0.012708 -0.055827 -0.045788 -0.085353 -0.062665 -0.065724 0.11296 -0.043201 -0.031224 -0.018267 -0.0047259 -0.035484 -0.049326 -0.083048 -0.05013
556 -0.053702 -0.00096835 -0.052765 -0.047452 -0.074894 -0.067142 -0.060432 0.11337 -0.063224 -0.03443 -0.034702 -0.0072738 -0.045317 -0.05487 -0.053559 -0.046377
557 -0.05855 0.011395 -0.035294 -0.051356 -0.085774 -0.069318 -0.072769 0.12627 -0.061637 -0.043175 -0.033308 -0.021472 -0.036119 -0.032424 -0.049911 -0.039295
558 -0.052158 0.016189 -0.033902 -0.056571 -0.091145 -0.078835 -0.097887 0.090617 -0.07349 -0.050561 -0.040593 -0.01523 -0.053131 -0.064968 -0.084002 -0.048642
559 -0.059747 0.012992 -0.016571 -0.072845 -0.10332 -0.083632 -0.085105 0.083245 -0.076963 -0.046176 -0.035789 -0.019457 -0.055413 -0.058882 -0.066153 -0.059729
560 -0.043025 0.026155 0.03425 -0.067559 -0.088065 -0.048829 -0.069303 0.092004 -0.068666 -0.027162 -0.016294 -0.0010252 -0.042755 -0.055586 -0.061615 -0.046567
561 -0.034243 0.022539 0.083402 -0.039264 -0.084496 -0.051185 -0.04948 0.12465 -0.056209 -0.031118 -0.01551 -0.0071831 -0.034737 -0.01978 -0.037536 -0.046894
562 -0.049682 0.020182 0.093643 -0.059308 -0.085406 -0.044512 -0.048078 0.10443 -0.047492 -0.019173 -0.020845 -0.004581 -0.03947 -0.045504 -0.041007 -0.032112
563 -0.06629 0.0028558 0.094704 -0.066392 -0.10174 -0.055259 -0.081726 0.07723 -0.065105 -0.043559 -0.04007 -0.020199 -0.046412 -0.071167 -0.070378 -0.056469
564 -0.061768 0.0096592 0.14366 -0.057076 -0.083207 -0.052616 -0.051764 0.084989 -0.072508 -0.036594 -0.015466 0.0043833 -0.054124 -0.051161 -0.06854 -0.049047
565 -0.053007 0.024703 0.14629 -0.047031 -0.091227 -0.032003 -0.052192 0.081358 -0.060271 -0.02214 -0.015881 -0.0063046 -0.039506 -0.035855 -0.077321 -0.051624
566 -0.071355 -0.0064539 0.10727 -0.066585 -0.10162 -0.070759 -0.071319 0.076996 -0.057324 -0.043756 -0.041177 -0.016662 -0.051328 -0.065829 -0.080912 -0.057921
567 -0.067143 0.0057895 0.13605 -0.058429 -0.082778 -0.046586 -0.048977 0.087095 -0.060557 -0.034871 -0.028852 -0.01728 -0.05906 -0.063223 -0.054024 -0.059759
568 -0.080281 -0.002887 0.11131 -0.076024 -0.10014 -0.067393 -0.089205 0.059644 -0.09256 -0.038867 -0.038028 -0.019498 -0.066942 -0.058007 -0.080335 -0.066866
569 -0.05568 0.0075064 0.13609 -0.060448 -0.094399 -0.04412 -0.053193 0.091103 -0.055233 -0.032822 -0.018323 -0.011606 -0.052645 -0.049841 -0.042836 -0.047714
570 -0.078568 -0.0029001 0.14255 -0.063722 -0.10135 -0.056356 -0.07372 0.053521 -0.054616 -0.033068 -0.041028 -0.029644 -0.052537 -0.060864 -0.061848 -0.063541
571 -0.069996 0.0072233 0.12961 -0.056856 -0.08305 -0.051373 -0.056238 0.05701 -0.059279 -0.031584 -0.042104 -0.012092 -0.055349 -0.060098 -0.064079 -0.050078
572 -0.059765 0.014407 0.14169 -0.042531 -0.08688 -0.03649 -0.057346 0.062939 -0.072602 -0.031489 -0.034099 -0.00093958 -0.048001 -0.044122 -0.05125 -0.046906
573 -0.065183 0.0078702 0.13315 -0.060975 -0.089121 -0.046227 -0.052494 0.061868 -0.076575 -0.037745 -0.022695 -0.0098374 -0.038433 -0.051716 -0.078202 -0.056823
574 -0.080821 -0.00041637 0.12864 -0.080649 -0.10517 -0.061884 -0.076612 0.051046 -0.089318 -0.044021 -0.03097 -0.028705 -0.068195 -0.05221 -0.084563 -0.067311
575 -0.06741 0.0028071 0.13461 -0.089463 -0.10147 -0.0666 -0.067369 0.079305 -0.074331 -0.035906 -0.030265 -0.024683 -0.062797 -0.042664 -0.062504 -0.052988
576 -0.070268 0.0067805 0.13011 -0.062448 -0.083702 -0.057557 -0.068287 0.064184 -0.056324 -0.023692 -0.019681 -0.015911 -0.04873 -0.048028 -0.054735 -0.055505
577 -0.074376 -0.012816 0.13006 -0.065122 -0.096073 -0.054334 -0.068065 0.059572 -0.069947 -0.032957 -0.033886 -0.021479 -0.057942 -0.056082 -0.054027 -0.061263
578 -0.062315 0.0060574 0.14705 -0.062176 -0.092193 -0.032851 -0.048893 0.075961 -0.06348 -0.035983 -0.017492 -0.015657 -0.056534 -0.049175 -0.064228 -0.05077
579 -0.073173 -0.012119 0.11799 -0.068951 -0.10511 -0.057337 -0.072691 0.04376 -0.077233 -0.033739 -0.038717 -0.026485 -0.056206 -0.049579 -0.073319 -0.051418
580 -0.076891 -0.0047357 0.13452 -0.080425 -0.11526 -0.066314 -0.052478 0.039639 -0.075756 -0.047394 -0.038593 -0.030982 -0.064098 -0.067593 -0.072801 -0.059805
581 -0.06299 -0.0054323 0.12972 -0.050649 -0.10018 -0.037511 -0.061216 0.062087 -0.075379 -0.03537 -0.030638 -0.01446 -0.05329 -0.046177 -0.052172 -0.056023
582 -0.076418 -0.017969 0.11547 -0.076423 -0.11394 -0.064518 -0.066464 0.056536 -0.085882 -0.052205 -0.044053 -0.027998 -0.073233 -0.058411 -0.064663 -0.0698
583 -0.076756 -0.020335 0.076211 -0.084198 -0.11305 -0.080294 -0.097762 0.017215 -0.094545 -0.052581 -0.053319 -0.044336 -0.078345 -0.092675 -0.093795 -0.076877
584 -0.049605 -0.0043519 0.10135 -0.083232 -0.11278 -0.060011 -0.091819 0.039054 -0.091048 -0.045897 -0.029244 -0.021914 -0.073437 -0.078979 -0.10357 -0.042635
585 -0.063983 -0.010859 0.089624 -0.081936 -0.096176 -0.070348 -0.079497 0.035962 -0.086041 -0.043402 -0.04016 -0.014442 -0.064949 -0.055642 -0.095087 -0.061912
586 -0.054511 0.0019649 0.073496 -0.071301 -0.087586 -0.053035 -0.059365 0.044521 -0.087214 -0.045108 -0.028435 -0.03831 -0.050331 -0.045266 -0.073839 -0.05304
587 -0.05561 0.0040984 0.085077 -0.067385 -0.079637 -0.043642 -0.046493 0.05677 -0.066146 -0.032753 -0.023141 -0.014078 -0.050983 -0.06822 -0.05421 -0.050607
588 -0.048568 0.011772 0.093648 -0.057049 -0.069647 -0.035038 -0.046161 0.060448 -0.058949 -0.019609 -0.014446 -0.0023154 -0.052055 -0.046734 -0.048631 -0.039234
589 -0.066726 -0.0089847 0.05326 -0.079393 -0.090378 -0.054765 -0.062738 0.036947 -0.086252 -0.038125 -0.040041 -0.031943 -0.070528 -0.052168 -0.076722 -0.060142
590 -0.078915 -0.0067313 0.044401 -0.089648 -0.10043 -0.064062 -0.061046 0.045336 -0.094335 -0.04509 -0.034887 -0.028611 -0.06865 -0.063462 -0.079784 -0.062019
591 -0.069003 -0.0044078 0.054772 -0.066162 -0.082638 -0.039879 -0.047954 0.053715 -0.074268 -0.027786 -0.026042 -0.019979 -0.052912 -0.044856 -0.055115 -0.052137
592 -0.074171 0.0057556 0.061524 -0.082206 -0.080989 -0.051285 -0.051622 0.028073 -0.080301 -0.040181 -0.035198 -0.014447 -0.068004 -0.050299 -0.070806 -0.051264
593 -0.05564 0.006689 0.067255 -0.073651 -0.084099 -0.045412 -0.063739 0.041102 -0.086264 -0.033897 -0.028593 -0.024105 -0.051066 -0.051543 -0.062068 -0.044161
594 -0.074838 -0.0020675 0.049256 -0.071225 -0.08799 -0.046909 -0.058417 0.041441 -0.084497 -0.037773 -0.028808 -0.025473 -0.063448 -0.073377 -0.056389 -0.051889
595 -0.070456 -0.00022407 0.044508 -0.067799 -0.09124 -0.063496 -0.071195 0.03608 -0.08253 -0.043538 -0.033884 -0.02724 -0.06396 -0.051341 -0.08163 -0.050086
596 -0.070704 -0.0094106 0.053459 -0.073273 -0.08246 -0.046983 -0.037883 0.034648 -0.086903 -0.036044 -0.027939 -0.027318 -0.049313 -0.037095 -0.028192 -0.067134
597 -0.062623 0.012043 0.05488 -0.071178 -0.080091 -0.046479 -0.050231 0.032297 -0.092276 -0.039349 -0.015035 -0.023916 -0.052355 -0.046869 -0.055533 -0.042571
598 -0.078391 -0.024154 0.030532 -0.084262 -0.10782 -0.062266 -0.061448 0.0078258 -0.086319 -0.055415 -0.04385 -0.043344 -0.072637 -0.067313 -0.063614 -0.068989
599 -0.075589 -0.0051903 0.038793 -0.089616 -0.10369 -0.073853 -0.071016 -0.0054555 -0.091902 -0.052631 -0.047716 -0.034332 -0.077659 -0.057327 -0.062336 -0.067276
600 -0.062378 -0.00099686 0.046744 -0.068371 -0.10228 -0.05091 -0.068364 0.015213 -0.095695 -0.032286 -0.017991 -0.02569 -0.073661 -0.05593 -0.092277 -0.055183
601 -0.078506 -0.012743 0.036456 -0.087165 -0.10432 -0.062066 -0.073622 0.0041719 -0.11388 -0.042792 -0.034146 -0.031418 -0.078733 -0.062494 -0.11083 -0.054851
602 -0.065414 -0.00614 0.023267 -0.072059 -0.10102 -0.057013 -0.05346 0.0046407 -0.092611 -0.041537 -0.034232 -0.032075 -0.062356 -0.045738 -0.056989 -0.060608
603 -0.069693 -0.0051065 0.026099 -0.076873 -0.097493 -0.06252 -0.072717 0.0067094 -0.10166 -0.032463 -0.027417 -0.015973 -0.063398 -0.041802 -0.075401 -0.064476
604 -0.067241 -0.00099309 0.02144 -0.054668 -0.099864 -0.046807 -0.047875 0.0048181 -0.086237 -0.036719 -0.022913 -0.034111 -0.07847 -0.044806 -0.085232 -0.053573
605 -0.072429 -0.0087096 0.017541 -0.071732 -0.10987 -0.043384 -0.065853 0.022287 -0.09825 -0.036054 -0.033198 -0.040139 -0.076092 -0.06061 -0.065973 -0.06255
606 -0.084708 -0.013576 0.0021326 -0.078516 -0.12043 -0.05635 -0.067831 -0.014344 -0.1144 -0.05128 -0.039704 -0.037367 -0.082814 -0.074994 -0.096695 -0.066348
607 -0.076286 -0.011873 0.013284 -0.07577 -0.1086 -0.065607 -0.067428 0.0038943 -0.10214 -0.040855 -0.033089 -0.035155 -0.074146 -0.063957 -0.068176 -0.058805
608 -0.066554 0.0015507 0.028555 -0.044445 -0.084276 -0.048474 -0.057106 0.013743 -0.088239 -0.021431 -0.028954 -0.019723 -0.062148 -0.053081 -0.047777 -0.049313
609 -0.085293 -0.017336 -0.0091933 -0.065099 -0.11268 -0.061781 -0.064594 -0.0057682 -0.10219 -0.043687 -0.03783 -0.03529 -0.078521 -0.065275 -0.085429 -0.06121
610 -0.074141 -0.0051424 0.023908 -0.051843 -0.099166 -0.059737 -0.066472 0.0034505 -0.091165 -0.040842 -0.032755 -0.031888 -0.071513 -0.038929 -0.07666 -0.061127
611 -0.079199 -0.021169 0.0083694 -0.057068 -0.10966 -0.065754 -0.06555 -0.024481 -0.10868 -0.048228 -0.036651 -0.054336 -0.083675 -0.071973 -0.081341 -0.058635
612 -0.071358 -0.0070155 0.0094008 -0.047262 -0.10959 -0.065881 -0.080807 -0.014992 -0.11091 -0.041943 -0.039626 -0.042724 -0.093937 -0.058427 -0.072253 -0.066272
613 -0.072316 -0.0066821 -0.0094679 -0.049246 -0.10774 -0.052348 -0.072265 -0.012313 -0.093954 -0.042289 -0.023451 -0.030952 -0.085249 -0.058091 -0.058834 -0.05203
614 -0.064704 -0.0013887 0.0050735 -0.04685 -0.10642 -0.053574 -0.067913 -0.0074646 -0.096077 -0.039665 -0.027997 -0.04209 -0.077531 -0.068275 -0.050745 -0.048907
615 -0.078933 -0.011125 0.0057348 -0.046655 -0.10777 -0.054021 -0.064851 -0.022926 -0.10257 -0.04346 -0.037412 -0.043648 -0.069593 -0.071428 -0.064936 -0.057155
616 -0.068471 -0.00056177 0.020316 -0.038259 -0.1103 -0.038628 -0.062348 0.013903 -0.076093 -0.034826 -0.028838 -0.037105 -0.062256 -0.054812 -0.036228 -0.044702
617 -0.069439 -0.0054583 0.013338 -0.075533 -0.12087 -0.064475 -0.071136 -0.040018 -0.11183 -0.048651 -0.046033 -0.053643 -0.085548 -0.086726 -0.070799 -0.062529
618 -0.070808 -0.0025849 0.0038989 -0.056048 -0.11103 -0.059052 -0.077954 -0.01552 -0.11387 -0.047527 -0.033029 -0.050561 -0.07361 -0.06157 -0.0983 -0.049707
619 -0.066486 -0.0015414 0.01161 -0.051762 -0.09861 -0.039768 -0.089002 -0.019261 -0.099312 -0.046873 -0.037664 -0.035279 -0.082812 -0.055644 -0.073402 -0.049094
620 -0.078334 -0.013348 -0.014528 -0.060136 -0.11731 -0.060875 -0.08787 -0.019342 -0.11008 -0.049948 -0.041139 -0.051377 -0.079844 -0.057878 -0.085823 -0.070202
621 -0.086342 -0.016355 5.2988e-05 -0.06124 -0.12001 -0.051142 -0.064247 -0.025293 -0.10652 -0.046194 -0.036325 -0.048155 -0.083716 -0.050322 -0.093814 -0.067779
622 -0.081611 -0.011911 -0.022526 -0.084055 -0.12631 -0.056269 -0.083335 -0.032625 -0.11344 -0.057149 -0.05387 -0.061633 -0.083879 -0.072645 -0.082296 -0.059896
623 -0.079039 -0.0078377 -0.010494 -0.060689 -0.10632 -0.044145 -0.077603 -0.030706 -0.10168 -0.048775 -0.042126 -0.048291 -0.081061 -0.071529 -0.097917 -0.067274
624 -0.082697 -0.011654 -0.0077529 -0.071093 -0.11503 -0.056342 -0.082211 -0.023857 -0.10429 -0.047341 -0.046491 -0.039128 -0.082543 -0.073433 -0.087048 -0.062481
625 -0.087216 -0.025341 -0.030162 -0.069778 -0.11991 -0.054769 -0.098969 -0.032449 -0.11685 -0.064506 -0.040326 -0.063356 -0.095525 -0.081007 -0.08465 -0.071039
626 -0.072924 -0.0057973 -0.0060202 -0.073722 -0.11291 -0.042246 -0.076656 -0.02143 -0.097093 -0.045312 -0.040782 -0.048784 -0.087147 -0.074481 -0.089311 -0.045486
627 -0.072332 -0.0027939 -0.012749 -0.066066 -0.10162 -0.054593 -0.060344 -0.021211 -0.11563 -0.042637 -0.045907 -0.032852 -0.080399 -0.050915 -0.071332 -0.056983
628 -0.070241 -0.0074805 -0.0045375 -0.07027 -0.098424 -0.046819 -0.079482 -0.040992 -0.10251 -0.046053 -0.045853 -0.0399 -0.099651 -0.063709 -0.099873 -0.059731
629 -0.079599 -0.021227 -0.012966 -0.073115 -0.12863 -0.062546 -0.10165 -0.056264 -0.13062 -0.057429 -0.059648 -0.056218 -0.1032 -0.091143 -0.1127 -0.078148
630 -0.064707 -0.0032936 0.0058852 -0.062439 -0.10484 -0.044743 -0.079617 -0.020065 -0.089135 -0.044344 -0.041004 -0.041886 -0.079276 -0.064936 -0.077886 -0.045836
631 -0.088506 -0.02387 -0.035393 -0.075873 -0.12534 -0.06482 -0.085905 -0.031986 -0.12128 -0.06268 -0.061989 -0.053343 -0.092968 -0.08878 -0.10245 -0.066433
632 -0.084264 -0.022737 -0.037662 -0.083467 -0.11066 -0.056346 -0.082163 -0.033897 -0.12605 -0.060705 -0.064694 -0.050521 -0.09145 -0.089934 -0.1105 -0.065651
633 -0.070832 -0.010023 -0.026131 -0.075712 -0.1172 -0.055313 -0.072601 -0.038999 -0.10684 -0.054121 -0.04072 -0.055169 -0.087152 -0.066088 -0.08663 -0.065798
634 -0.068941 -0.0117 -0.016239 -0.078466 -0.11922 -0.0365 -0.076209 -0.03753 -0.098347 -0.053767 -0.056505 -0.054957 -0.089224 -0.060062 -0.080751 -0.062445
635 -0.063599 -0.0092664 -0.002498 -0.06673 -0.095537 -0.030137 -0.056286 -0.025951 -0.11153 -0.040992 -0.033001 -0.035935 -0.075636 -0.058246 -0.089833 -0.048473
636 -0.065967 -0.014893 -0.014817 -0.059095 -0.096037 -0.026934 -0.060784 -0.033903 -0.11073 -0.043088 -0.030406 -0.041683 -0.073999 -0.05326 -0.070284 -0.05607
637 -0.088546 -0.027919 -0.028125 -0.097619 -0.12583 -0.0532 -0.093672 -0.049034 -0.12943 -0.073603 -0.057942 -0.067121 -0.10842 -0.091673 -0.1052 -0.076828
638 -0.082084 -0.011106 -0.020524 -0.066273 -0.10976 -0.047647 -0.06502 -0.034005 -0.1076 -0.056929 -0.053127 -0.061438 -0.079493 -0.061107 -0.079746 -0.054685
639 -0.072812 -0.016863 -0.010263 -0.080457 -0.11098 -0.041174 -0.064618 -0.041886 -0.12429 -0.049695 -0.044762 -0.044846 -0.094115 -0.089531 -0.078648 -0.056142
640 -0.067791 -0.0081191 -0.017411 -0.063832 -0.11054 -0.029051 -0.064615 -0.042128 -0.1246 -0.05273 -0.040968 -0.052224 -0.094037 -0.067335 -0.089969 -0.05916
641 -0.062929 -0.013116 -0.03615 -0.076426 -0.11123 -0.038657 -0.063213 -0.033919 -0.11768 -0.057746 -0.035423 -0.049142 -0.088739 -0.059249 -0.07895 -0.056547
642 -0.056627 -0.017602 -0.013489 -0.06131 -0.11277 -0.020084 -0.065951 -0.03923 -0.10755 -0.051341 -0.038169 -0.05513 -0.084632 -0.079613 -0.093922 -0.054155
643 -0.052096 -0.016699 -0.013367 -0.076885 -0.11839 -0.030421 -0.070629 -0.053741 -0.13051 -0.057467 -0.046424 -0.050718 -0.091724 -0.082687 -0.10988 -0.060252
644 -0.063684 -0.017705 -0.043496 -0.078399 -0.11889 -0.052498 -0.069246 -0.060243 -0.12882 -0.059913 -0.055009 -0.062606 -0.089126 -0.06613 -0.090014 -0.074619
645 -0.049452 -0.019292 -0.023074 -0.073443 -0.12303 -0.041614 -0.081614 -0.052154 -0.12445 -0.067808 -0.040495 -0.048293 -0.092788 -0.077264 -0.070136 -0.061827
646 -0.04486 -0.012928 -0.016143 -0.069647 -0.10301 -0.030311 -0.080942 -0.042825 -0.12976 -0.054274 -0.04555 -0.058801 -0.08935 -0.066878 -0.079477 -0.055114
647 -0.040329 -0.003775 -0.0084817 -0.063462 -0.1048 -0.023248 -0.05196 -0.035826 -0.11214 -0.042369 -0.028626 -0.061309 -0.080102 -0.057772 -0.062488 -0.048732
648 -0.058997 -0.023692 -0.02466 -0.081586 -0.12921 -0.046205 -0.063548 -0.061158 -0.13775 -0.060855 -0.055711 -0.077367 -0.099214 -0.087586 -0.09416 -0.062209
649 -0.049555 -0.0094782 -0.008679 -0.06617 -0.1043 -0.038292 -0.048135 -0.033009 -0.11706 -0.049711 -0.035937 -0.057385 -0.074037 -0.06759 -0.072291 -0.049127
650 -0.062394 -0.010245 -0.030918 -0.088395 -0.11647 -0.049168 -0.061703 -0.06299 -0.13977 -0.060246 -0.050422 -0.071563 -0.098199 -0.075614 -0.099162 -0.058044
651 -0.058312 -0.0085413 -0.024996 -0.056739 -0.10625 -0.031605 -0.062341 -0.048402 -0.12847 -0.052202 -0.049447 -0.073271 -0.088371 -0.080908 -0.098443 -0.056261
652 -0.07701 -0.015348 -0.013645 -0.068503 -0.12166 -0.040542 -0.061469 -0.049313 -0.12054 -0.055277 -0.043703 -0.069449 -0.094063 -0.087721 -0.094125 -0.058209
653 -0.078329 -0.017294 -0.036384 -0.076637 -0.13128 -0.044579 -0.097336 -0.057204 -0.14607 -0.064923 -0.052568 -0.062296 -0.1023 -0.084175 -0.10483 -0.066226
654 -0.064977 -0.017581 -0.026092 -0.054642 -0.11432 -0.036935 -0.082994 -0.045915 -0.12763 -0.059699 -0.052364 -0.060484 -0.1084 -0.093549 -0.095247 -0.065714
655 -0.058925 -0.012538 -0.019501 -0.042786 -0.10011 -0.017892 -0.061042 -0.044337 -0.11809 -0.047814 -0.032869 -0.058202 -0.081009 -0.064553 -0.049319 -0.058871
656 -0.072504 -0.016764 -0.03562 -0.0669 -0.11976 -0.039459 -0.06446 -0.057588 -0.11897 -0.05863 -0.048995 -0.07703 -0.092182 -0.071437 -0.09458 -0.069028
657 -0.060982 -0.014511 -0.018538 -0.051135 -0.11146 -0.029046 -0.049408 -0.046019 -0.11255 -0.040825 -0.02632 -0.057278 -0.094654 -0.061151 -0.081711 -0.039436
658 -0.06403 -0.016087 -0.030987 -0.064049 -0.10438 -0.044253 -0.075395 -0.06397 -0.12248 -0.061471 -0.046595 -0.081276 -0.10307 -0.062555 -0.087533 -0.062643
659 -0.070679 -0.017014 -0.039975 -0.077683 -0.13509 -0.040389 -0.057043 -0.048952 -0.12669 -0.049747 -0.049311 -0.073564 -0.083808 -0.074188 -0.091644 -0.063261
660 -0.077617 -0.02357 -0.037224 -0.073527 -0.121 -0.049436 -0.078851 -0.057463 -0.12728 -0.060682 -0.054976 -0.078541 -0.10386 -0.091592 -0.12389 -0.064968
661 -0.064535 -0.017587 -0.034583 -0.068182 -0.11437 -0.045563 -0.079819 -0.072694 -0.13478 -0.056458 -0.050192 -0.068889 -0.10816 -0.084666 -0.094117 -0.071835
662 -0.068154 -0.014373 -0.029181 -0.061186 -0.10378 -0.01737 -0.060607 -0.033886 -0.11618 -0.050233 -0.028797 -0.069677 -0.080265 -0.07171 -0.060718 -0.056143
663 -0.054362 -0.01691 -0.0102 -0.0552 -0.098549 -0.030956 -0.060784 -0.054147 -0.1017 -0.044909 -0.029562 -0.062715 -0.083697 -0.075574 -0.080939 -0.06269
664 -0.0674 -0.010897 -0.042969 -0.076914 -0.11496 -0.032253 -0.066372 -0.051438 -0.11338 -0.061765 -0.039208 -0.072623 -0.090639 -0.076618 -0.07302 -0.065828
665 -0.058739 -0.019453 -0.026207 -0.056149 -0.088249 -0.01251 -0.0449 -0.040479 -0.096589 -0.04346 -0.018263 -0.074371 -0.080851 -0.066512 -0.036372 -0.060385
666 -0.069627 -0.02199 -0.023296 -0.087863 -0.1179 -0.029617 -0.064718 -0.031921 -0.097592 -0.054726 -0.042739 -0.070859 -0.099833 -0.072276 -0.067093 -0.069793
667 -0.065625 -0.0099262 -0.029535 -0.073487 -0.11132 -0.028914 -0.052875 -0.072292 -0.11599 -0.055511 -0.037074 -0.057016 -0.094215 -0.068609 -0.079994 -0.06352
668 -0.070434 -0.015273 -0.034743 -0.081002 -0.1132 -0.01979 -0.059113 -0.059143 -0.10494 -0.058587 -0.04797 -0.072174 -0.094447 -0.069133 -0.043936 -0.065767
669 -0.070492 -0.015189 -0.026762 -0.068606 -0.12119 -0.026807 -0.060861 -0.053934 -0.10913 -0.048123 -0.049775 -0.062842 -0.10551 -0.074307 -0.071427 -0.062715
670 -0.07463 -0.022196 -0.043061 -0.08947 -0.12374 -0.0070538 -0.061069 -0.070426 -0.13372 -0.054478 -0.04829 -0.07219 -0.10149 -0.072091 -0.11031 -0.070152
671 -0.071228 -0.020302 -0.035089 -0.077504 -0.12452 -0.011831 -0.062487 -0.062287 -0.13206 -0.055054 -0.052856 -0.078968 -0.10018 -0.082305 -0.06021 -0.06688
672 -0.073297 -0.025479 -0.052938 -0.071479 -0.14605 -0.016837 -0.072604 -0.068688 -0.14166 -0.059679 -0.046041 -0.082106 -0.10706 -0.089109 -0.10783 -0.070527
673 -0.066035 -0.019356 -0.046636 -0.070973 -0.1227 0.017596 -0.072202 -0.0747 -0.11238 -0.054635 -0.043557 -0.076574 -0.10007 -0.080613 -0.074102 -0.066094
674 -0.063513 -0.011152 -0.025515 -0.086517 -0.1234 0.030789 -0.05899 -0.047961 -0.12267 -0.042591 -0.050552 -0.078951 -0.08165 -0.054286 -0.058204 -0.066502
675 -0.060212 -0.013629 -0.031994 -0.086252 -0.12245 0.044402 -0.074408 -0.052862 -0.13604 -0.050866 -0.050308 -0.074749 -0.096992 -0.08436 -0.074755 -0.060959
676 -0.07244 -0.021845 -0.039902 -0.10696 -0.13108 0.030046 -0.061345 -0.053103 -0.12675 -0.062502 -0.057543 -0.080877 -0.096755 -0.094554 -0.068056 -0.069477
677 -0.078548 -0.020772 -0.046061 -0.09647 -0.12958 0.038889 -0.066123 -0.056735 -0.13984 -0.056467 -0.052568 -0.096275 -0.089657 -0.072468 -0.055067 -0.073914
678 -0.076207 -0.041678 -0.0431 -0.082014 -0.13811 0.040342 -0.088051 -0.077026 -0.12599 -0.058553 -0.055744 -0.080803 -0.11464 -0.10184 -0.1036 -0.079111
679 -0.069645 -0.030855 -0.048748 -0.083009 -0.14644 0.055745 -0.074549 -0.089177 -0.14825 -0.065759 -0.072889 -0.095621 -0.11849 -0.097346 -0.08686 -0.088789
680 -0.049063 -0.017431 -0.034607 -0.083453 -0.12041 0.087428 -0.052787 -0.054008 -0.12391 -0.045334 -0.051415 -0.081189 -0.088073 -0.06499 -0.068191 -0.073646
681 -0.041112 -0.014468 -0.032226 -0.074357 -0.1141 0.088772 -0.053654 -0.04338 -0.1229 -0.04141 -0.05739 -0.078726 -0.086605 -0.068813 -0.062613 -0.065454
682 -0.06193 -0.033025 -0.041794 -0.095812 -0.13902 0.065175 -0.091672 -0.081831 -0.13531 -0.050095 -0.064245 -0.097384 -0.12403 -0.10949 -0.10615 -0.077801
683 -0.053708 -0.027631 -0.053353 -0.089196 -0.12362 0.089038 -0.06335 -0.060902 -0.15085 -0.057201 -0.067721 -0.091762 -0.11357 -0.090681 -0.054335 -0.067649
684 -0.047577 -0.026038 -0.048472 -0.0928 -0.11252 0.10789 -0.062208 -0.054624 -0.13337 -0.038837 -0.053276 -0.07839 -0.087502 -0.073495 -0.073637 -0.067196
685 -0.033095 -0.011514 -0.03875 -0.080154 -0.11636 0.12617 -0.075366 -0.035295 -0.13117 -0.040382 -0.046932 -0.075228 -0.099294 -0.078939 -0.088958 -0.061683
686 -0.048703 -0.025961 -0.043909 -0.092859 -0.12391 0.12669 -0.079723 -0.064986 -0.13286 -0.047068 -0.055097 -0.069316 -0.10715 -0.086483 -0.076719 -0.074871
687 -0.046032 -0.025907 -0.039647 -0.075893 -0.12435 0.13422 -0.072001 -0.055387 -0.13395 -0.053533 -0.066443 -0.077054 -0.093008 -0.074467 -0.087781 -0.065238
688 -0.05265 -0.035624 -0.065126 -0.10477 -0.13645 0.094004 -0.084019 -0.078429 -0.16228 -0.058559 -0.073698 -0.10722 -0.12001 -0.10107 -0.094172 -0.069126
689 -0.042938 -0.02597 -0.035355 -0.083432 -0.1379 0.10834 -0.069517 -0.0569 -0.14184 -0.041895 -0.061363 -0.080179 -0.10047 -0.077734 -0.086813 -0.063133
690 -0.036867 -0.012277 -0.042093 -0.076526 -0.12155 0.12532 -0.060594 -0.061191 -0.11891 -0.04417 -0.052499 -0.076197 -0.093265 -0.066268 -0.083184 -0.05543
691 -0.050105 -0.024444 -0.037672 -0.07119 -0.11744 0.12724 -0.070412 -0.068222 -0.13197 -0.042646 -0.048334 -0.077245 -0.097217 -0.092982 -0.063456 -0.065068
692 -0.073043 -0.02818 -0.041651 -0.077434 -0.13615 0.1296 -0.0777 -0.057994 -0.13481 -0.042611 -0.04465 -0.071453 -0.099269 -0.086056 -0.069717 -0.080655
693 -0.067762 -0.025697 -0.048679 -0.095529 -0.12479 0.10532 -0.070368 -0.056275 -0.13455 -0.049237 -0.049105 -0.078041 -0.11099 -0.07291 -0.060688 -0.063913
694 -0.07395 -0.026643 -0.037178 -0.081553 -0.12259 0.13414 -0.071296 -0.066426 -0.12162 -0.041783 -0.056551 -0.077249 -0.10433 -0.086334 -0.07406 -0.0649
695 -0.074608 -0.03271 -0.050337 -0.077037 -0.11823 0.13123 -0.061153 -0.069667 -0.12793 -0.040498 -0.058206 -0.078787 -0.092665 -0.099158 -0.087521 -0.070157
696 -0.059797 -0.031146 -0.032755 -0.077191 -0.097612 0.1333 -0.068871 -0.057369 -0.13869 -0.043104 -0.040011 -0.078054 -0.090238 -0.072991 -0.057462 -0.062485
697 -0.073935 -0.026783 -0.044824 -0.076826 -0.088413 0.13214 -0.069559 -0.04896 -0.12048 -0.034269 -0.057727 -0.079472 -0.10055 -0.070225 -0.074284 -0.068572
698 -0.066223 -0.022369 -0.026843 -0.08144 -0.091143 0.14868 -0.046867 -0.050921 -0.11848 -0.032315 -0.039252 -0.07463 -0.081072 -0.072569 -0.043105 -0.0647
699 -0.068471 -0.021836 -0.026961 -0.062304 -0.077834 0.14949 -0.070834 -0.048413 -0.12495 -0.038181 -0.040608 -0.063988 -0.10001 -0.084853 -0.078196 -0.059767
700 -0.06423 -0.012693 -0.0076098 -0.063579 -0.049484 0.17197 -0.065042 -0.067144 -0.14145 -0.039056 -0.049123 -0.070096 -0.087376 -0.085697 -0.062788 -0.057815
701 -0.062218 -0.0058891 -0.0099185 -0.058143 -0.035905 0.20736 -0.04245 -0.056075 -0.12139 -0.023462 -0.044748 -0.071634 -0.083668 -0.061691 -0.069389 -0.055632
702 -0.079486 -0.021416 -0.031697 -0.078627 -0.031465 0.19122 -0.047708 -0.059956 -0.13877 -0.036947 -0.056854 -0.075752 -0.10081 -0.084645 -0.03708 -0.075839
703 -0.069775 -0.019942 -0.017236 -0.065511 -0.020085 0.22088 -0.045926 -0.053158 -0.12468 -0.034813 -0.061049 -0.075869 -0.097643 -0.086469 -0.086741 -0.055817
704 -0.090583 -0.037069 -0.031334 -0.096146 -0.052616 0.17786 -0.075343 -0.082229 -0.15094 -0.049819 -0.061735 -0.088057 -0.10768 -0.094532 -0.098443 -0.078324
705 -0.094301 -0.034485 -0.050523 -0.08205 -0.044136 0.18478 -0.065041 -0.08006 -0.1509 -0.054054 -0.05531 -0.094315 -0.10889 -0.10745 -0.10043 -0.079072
706 -0.07356 -0.019742 -0.030672 -0.067974 -0.032297 0.16355 -0.060099 -0.069491 -0.13613 -0.04412 -0.050476 -0.076083 -0.094889 -0.06947 -0.11842 -0.062189
707 -0.079698 -0.025678 -0.04184 -0.090659 -0.034137 0.16587 -0.049517 -0.055283 -0.12949 -0.053905 -0.050971 -0.080551 -0.10158 -0.091514 -0.076077 -0.064146
708 -0.081446 -0.027775 -0.040069 -0.078273 -0.042698 0.15431 -0.056495 -0.070664 -0.13819 -0.053921 -0.056686 -0.087409 -0.10021 -0.086928 -0.091338 -0.061764
709 -0.070835 -0.018152 -0.016558 -0.058677 -0.030178 0.16983 -0.019142 -0.052825 -0.13829 -0.036497 -0.033372 -0.056977 -0.082416 -0.063172 -0.061379 -0.062021
710 -0.082023 -0.034368 -0.039946 -0.084901 -0.048208 0.14993 -0.04156 -0.087107 -0.14616 -0.059292 -0.063177 -0.085934 -0.12261 -0.091756 -0.093521 -0.078569
711 -0.074571 -0.023765 -0.028365 -0.075426 -0.048759 0.13784 -0.022138 -0.066508 -0.13283 -0.058448 -0.042873 -0.072542 -0.09582 -0.069669 -0.073192 -0.071606
712 -0.08489 -0.015461 -0.032854 -0.06984 -0.060069 0.13477 -0.038276 -0.084099 -0.14363 -0.054893 -0.047458 -0.0828 -0.096512 -0.092363 -0.1082 -0.065383
713 -0.072728 -0.015668 -0.036862 -0.068824 -0.05734 0.16885 -0.012863 -0.0538 -0.12701 -0.049929 -0.039573 -0.065808 -0.095494 -0.075747 -0.068525 -0.066681
714 -0.071966 -0.017574 -0.025601 -0.056249 -0.05583 0.1444 0.019459 -0.057522 -0.1331 -0.044965 -0.037899 -0.071446 -0.093916 -0.048761 -0.058796 -0.051618
715 -0.064995 -0.011731 -0.032059 -0.075773 -0.05534 0.15791 0.024841 -0.065223 -0.15067 -0.04905 -0.035574 -0.068614 -0.10053 -0.062385 -0.062987 -0.058716
716 -0.082833 -0.025507 -0.052208 -0.095497 -0.066901 0.12944 0.015113 -0.069104 -0.13393 -0.060856 -0.0455 -0.086352 -0.098481 -0.080549 -0.083498 -0.066553
717 -0.073511 -0.013884 -0.028677 -0.063151 -0.057441 0.1319 0.026815 -0.054085 -0.12003 -0.037721 -0.042995 -0.06724 -0.070353 -0.065673 -0.05514 -0.071441
718 -0.06966 -0.027721 -0.024325 -0.075776 -0.076982 0.12478 0.025088 -0.049217 -0.12124 -0.050627 -0.038361 -0.071017 -0.086415 -0.056277 -0.064431 -0.066998
719 -0.054618 -0.0096272 -0.025824 -0.05304 -0.068132 0.13338 0.05169 -0.051438 -0.12481 -0.039793 -0.029806 -0.060525 -0.083417 -0.07094 -0.062612 -0.059065
720 -0.073906 -0.024614 -0.030783 -0.074214 -0.089873 0.11005 0.041112 -0.059709 -0.14218 -0.041648 -0.047931 -0.075023 -0.11053 -0.079324 -0.093744 -0.062443
721 -0.074835 -0.01536 -0.020001 -0.069568 -0.072463 0.11942 0.048124 -0.067101 -0.1252 -0.039244 -0.047857 -0.070841 -0.091641 -0.066198 -0.068865 -0.06674
722 -0.075563 -0.029577 -0.04467 -0.065663 -0.073713 0.10921 0.039247 -0.064242 -0.15522 -0.059499 -0.046422 -0.079439 -0.10879 -0.085952 -0.086196 -0.067398
723 -0.070481 -0.017653 -0.028589 -0.042217 -0.079484 0.11177 0.036059 -0.033963 -0.12859 -0.048885 -0.054228 -0.086727 -0.10093 -0.077036 -0.086898 -0.063735
724 -0.083949 -0.03392 -0.047237 -0.052011 -0.086514 0.10333 0.048681 -0.054294 -0.13264 -0.053761 -0.046663 -0.079875 -0.098418 -0.07629 -0.064859 -0.066512
725 -0.069158 -0.033147 -0.039736 -0.053486 -0.079565 0.11171 0.060773 -0.045176 -0.12626 -0.040386 -0.052369 -0.076972 -0.09845 -0.071244 -0.06118 -0.06513
726 -0.071276 -0.036593 -0.051465 -0.06197 -0.093575 0.093187 0.031595 -0.053757 -0.14011 -0.055082 -0.054134 -0.10392 -0.10225 -0.088137 -0.071002 -0.074987
727 -0.067524 -0.03164 -0.048853 -0.057834 -0.083025 0.13844 0.047788 -0.056598 -0.1332 -0.060218 -0.049329 -0.074998 -0.090894 -0.069751 -0.068723 -0.071915
728 -0.066273 -0.024356 -0.038212 -0.052638 -0.090526 0.1491 0.06166 -0.038259 -0.12986 -0.041753 -0.048485 -0.071536 -0.080776 -0.065725 -0.069224 -0.061142
729 -0.087151 -0.048103 -0.0682 -0.092273 -0.10817 0.10258 0.048912 -0.064411 -0.16274 -0.078059 -0.06656 -0.10222 -0.10354 -0.096559 -0.084795 -0.083999
730 -0.081059 -0.030979 -0.064319 -0.058577 -0.090057 0.10493 0.066794 -0.033392 -0.14001 -0.060004 -0.061106 -0.087152 -0.095821 -0.075453 -0.073947 -0.084467
731 -0.083168 -0.039576 -0.055808 -0.057951 -0.10715 0.10887 0.046336 -0.036873 -0.14543 -0.06875 -0.045801 -0.08153 -0.10376 -0.081077 -0.079348 -0.065094
732 -0.070416 -0.020842 -0.046296 -0.035016 -0.077138 0.12479 0.052869 -0.030264 -0.14701 -0.044966 -0.056066 -0.072577 -0.092965 -0.082661 -0.087749 -0.061972
733 -0.085784 -0.028249 -0.042535 -0.04382 -0.097168 0.099839 0.067191 -0.029966 -0.1466 -0.057191 -0.041432 -0.090105 -0.10753 -0.10285 -0.1072 -0.070049
734 -0.080243 -0.038246 -0.041644 -0.041474 -0.090398 0.087353 0.045083 -0.031587 -0.13622 -0.062767 -0.054157 -0.090083 -0.098699 -0.081688 -0.10053 -0.062337
735 -0.081301 -0.029742 -0.044592 -0.039198 -0.10275 0.073036 0.045085 -0.049578 -0.15062 -0.064282 -0.063473 -0.097661 -0.10706 -0.093712 -0.094703 -0.068884
736 -0.080649 -0.032389 -0.060741 -0.027073 -0.10317 0.077349 0.066288 -0.04342 -0.14185 -0.068778 -0.045558 -0.089249 -0.11029 -0.087846 -0.084645 -0.073821
737 -0.071188 -0.027975 -0.04241 0.024243 -0.08346 0.074932 0.07289 -0.028861 -0.1478 -0.049134 -0.047554 -0.068787 -0.092896 -0.08302 -0.099456 -0.057359
738 -0.064506 -0.00082175 -0.027918 0.046609 -0.08363 0.076466 0.077092 -0.037432 -0.14038 -0.045649 -0.044929 -0.078975 -0.10325 -0.096144 -0.094867 -0.052136
739 -0.080074 -0.032358 -0.055817 0.047234 -0.094941 0.075669 0.057494 -0.064603 -0.14942 -0.049055 -0.050554 -0.079322 -0.10042 -0.093018 -0.072729 -0.069854
740 -0.081103 -0.035015 -0.050496 0.04255 -0.12436 0.045022 0.043246 -0.056785 -0.16678 -0.06646 -0.06481 -0.10149 -0.11488 -0.11106 -0.09969 -0.077411
741 -0.068281 -0.027031 -0.042284 0.081856 -0.075961 0.064095 0.073089 -0.040076 -0.13424 -0.048816 -0.051635 -0.068768 -0.095284 -0.064805 -0.071681 -0.063178
742 -0.063349 -0.018588 -0.037033 0.099422 -0.085922 0.081798 0.072371 -0.028277 -0.13768 -0.047052 -0.036371 -0.075866 -0.10228 -0.067769 -0.079702 -0.056376
743 -0.071098 -0.041375 -0.048292 0.061877 -0.1207 0.041332 0.042583 -0.062828 -0.1646 -0.070567 -0.065286 -0.099914 -0.11712 -0.11134 -0.11511 -0.083393
744 -0.049766 -0.022281 -0.03201 0.10652 -0.086203 0.065785 0.065985 -0.05123 -0.1382 -0.042943 -0.043822 -0.068782 -0.093191 -0.053707 -0.080725 -0.052131
745 -0.067134 -0.039978 -0.042309 0.091609 -0.1138 0.049688 0.058328 -0.049041 -0.14156 -0.050298 -0.051437 -0.08788 -0.10295 -0.056811 -0.080576 -0.070808
746 -0.067973 -0.044454 -0.045147 0.079424 -0.1105 0.042021 0.0454 -0.070682 -0.15958 -0.065554 -0.051322 -0.096557 -0.10228 -0.064315 -0.10216 -0.062905
747 -0.071431 -0.023721 -0.039466 0.11111 -0.11218 0.052325 0.039392 -0.046384 -0.12633 -0.05543 -0.047018 -0.085915 -0.10112 -0.058649 -0.10775 -0.064483
748 -0.064199 -0.031607 -0.031935 0.12873 -0.10003 0.059088 0.037304 -0.058385 -0.14798 -0.041625 -0.036273 -0.074873 -0.087559 -0.057992 -0.08765 -0.04443
749 -0.057387 -0.017354 -0.033963 0.12138 -0.098305 0.076541 0.040386 -0.048736 -0.15216 -0.051181 -0.034839 -0.084851 -0.087912 -0.057426 -0.11081 -0.055388
750 -0.064846 -0.02152 -0.023712 0.13288 -0.085025 0.095644 0.041829 -0.032217 -0.14224 -0.053336 -0.035314 -0.075919 -0.090214 -0.04993 -0.083073 -0.040025
751 -0.060284 -0.018287 -0.011551 0.14071 -0.084446 0.11114 0.047951 -0.043249 -0.1386 -0.045362 -0.032219 -0.076687 -0.088336 -0.045404 -0.082424 -0.051943
752 -0.052562 -0.019204 -0.013909 0.13701 -0.070556 0.12737 0.046843 -0.03766 -0.14032 -0.024268 -0.025305 -0.069585 -0.085248 -0.043838 -0.063376 -0.03919
753 -0.068031 -0.03469 -0.022778 0.11949 -0.10152 0.10567 0.026845 -0.062081 -0.16778 -0.061693 -0.05856 -0.093283 -0.09563 -0.082602 -0.11587 -0.068417
754 -0.056699 -0.033957 -0.010557 0.12134 -0.095117 0.11733 0.028047 -0.044282 -0.15459 -0.044219 -0.046896 -0.08574 -0.099082 -0.071436 -0.085508 -0.067285
755 -0.062037 -0.024713 -0.0058452 0.12806 -0.089927 0.1189 0.02731 -0.060564 -0.14767 -0.037254 -0.044841 -0.084408 -0.10027 -0.05825 -0.072219 -0.061482
756 -0.037246 0.00069023 0.0090161 0.15048 -0.084328 0.14087 0.057152 -0.017885 -0.13732 -0.03079 -0.028957 -0.080016 -0.078167 -0.037523 -0.053111 -0.03719
757 -0.059264 -0.032096 -0.0011425 0.12249 -0.11294 0.13488 0.033214 -0.041596 -0.1373 -0.053656 -0.036682 -0.082124 -0.088839 -0.056607 -0.072212 -0.056187
758 -0.055532 -0.027003 -0.0036112 0.12984 -0.1027 0.13162 0.017716 -0.043598 -0.15482 -0.044441 -0.043547 -0.073002 -0.098991 -0.070491 -0.071583 -0.059934
759 -0.066791 -0.037149 -0.02547 0.10062 -0.12558 0.10425 0.014639 -0.062549 -0.16437 -0.072037 -0.066813 -0.09954 -0.11542 -0.067125 -0.10257 -0.063592
760 -0.049989 -0.018426 0.012482 0.13875 -0.095499 0.12853 0.029431 -0.05811 -0.14355 -0.039502 -0.040218 -0.070268 -0.084115 -0.058419 -0.069286 -0.045659
761 -0.056817 -0.039573 -0.0042971 0.13198 -0.09798 0.11103 0.034303 -0.050371 -0.1651 -0.051918 -0.046434 -0.089995 -0.081247 -0.039103 -0.075387 -0.058747
762 -0.047136 -0.027259 0.0047443 0.14441 -0.09364 0.10823 0.023305 -0.045693 -0.14614 -0.047044 -0.047129 -0.090693 -0.08796 -0.057027 -0.096049 -0.052634
763 -0.033094 -0.027896 0.011076 0.13939 -0.088761 0.12555 0.039697 -0.037644 -0.13322 -0.034069 -0.041705 -0.068831 -0.076422 -0.02522 -0.04942 -0.041761
764 -0.055522 -0.039412 -0.003703 0.099767 -0.12214 0.084459 0.0125 -0.068805 -0.15839 -0.063125 -0.05688 -0.096549 -0.094064 -0.066644 -0.072761 -0.067419
765 -0.046881 -0.035489 0.0029583 0.11423 -0.10857 0.079813 0.018882 -0.080166 -0.16783 -0.05864 -0.034435 -0.081887 -0.10408 -0.075468 -0.099693 -0.071176
766 -0.035549 -0.038315 0.0039997 0.13381 -0.11368 0.078156 0.020664 -0.050578 -0.14276 -0.059636 -0.040811 -0.095365 -0.10833 -0.063232 -0.087214 -0.059014
767 -0.031807 -0.016422 -0.0035589 0.14237 -0.10103 0.095539 0.035106 -0.036229 -0.14196 -0.044562 -0.018166 -0.068043 -0.086 -0.046706 -0.092995 -0.054351
768 -0.028676 -0.035188 0.017612 0.15203 -0.11359 0.094712 0.021659 -0.03997 -0.16085 -0.053227 -0.029092 -0.07282 -0.091342 -0.05893 -0.093766 -0.041339
769 -0.034844 -0.024905 0.015324 0.14605 -0.10887 0.070316 0.030791 -0.047071 -0.14701 -0.050083 -0.039977 -0.083228 -0.087445 -0.059994 -0.095008 -0.058496
770 -0.033022 -0.031832 0.014335 0.1535 -0.094264 0.10884 0.019243 -0.050173 -0.14718 -0.047538 -0.027202 -0.060066 -0.092437 -0.045587 -0.085169 -0.058223
771 -0.048921 -0.030118 -0.0013435 0.12848 -0.10963 0.085342 0.016435 -0.050144 -0.15968 -0.058824 -0.027648 -0.077324 -0.10095 -0.039231 -0.08319 -0.058171
772 -0.043059 -0.039655 -0.0065622 0.12258 -0.10381 0.079885 0.018207 -0.056655 -0.13933 -0.05682 -0.051673 -0.071082 -0.094471 -0.056185 -0.099512 -0.070918
773 -0.025537 -0.013151 0.027289 0.14682 -0.084335 0.099418 0.03499 -0.050817 -0.13108 -0.036855 -0.0044487 -0.05986 -0.081533 -0.029049 -0.064293 -0.035316
774 -0.021126 -0.013128 0.029921 0.13592 -0.081935 0.092532 0.032882 -0.047738 -0.1504 -0.032181 -0.0024241 -0.040038 -0.083305 -0.018863 -0.10395 -0.043403
775 -0.046054 -0.027034 0.0070719 0.09603 -0.11072 0.055825 0.014034 -0.061109 -0.14741 -0.069916 -0.03911 -0.066305 -0.10471 -0.049017 -0.093966 -0.05325
776 -0.044612 -0.030201 0.013173 0.13117 -0.10103 0.070118 0.023086 -0.03036 -0.14271 -0.034332 -0.021395 -0.052203 -0.09488 -0.021451 -0.088567 -0.060658
777 -0.03207 -0.012467 0.029485 0.14847 -0.095096 0.071791 0.045738 -0.048252 -0.15864 -0.035688 -0.0129 -0.040241 -0.086312 -0.019195 -0.084568 -0.038255
778 -0.042969 -0.032104 0.005136 0.10635 -0.12762 0.037785 0.030701 -0.063773 -0.16256 -0.052973 -0.018236 -0.062739 -0.094644 -0.071008 -0.10591 -0.054113
779 -0.023887 -0.0091006 0.031367 0.13337 -0.085897 0.051538 0.077883 -0.035034 -0.13458 -0.030329 -0.0089712 -0.034537 -0.083126 -0.022932 -0.048571 -0.03818
780 -0.021155 -0.0079571 0.013649 0.12492 -0.086928 0.058721 0.076435 -0.039685 -0.14266 -0.038524 -0.017927 -0.044885 -0.084348 -0.041836 -0.075022 -0.052967
781 -0.036574 -0.036764 0.01227 0.11788 -0.10496 0.024354 0.053907 -0.059847 -0.14899 -0.04856 -0.031432 -0.057553 -0.09369 -0.03119 -0.060373 -0.059365
782 -0.025112 -0.02328 0.019761 0.10077 -0.090909 0.035407 0.05418 -0.043398 -0.13863 -0.044316 -0.021947 -0.040171 -0.077673 -0.011574 -0.060105 -0.053022
783 -0.03077 -0.027907 0.013943 0.10352 -0.10357 0.030101 0.036362 -0.035309 -0.13581 -0.039111 -0.025133 -0.053058 -0.090365 -0.050078 -0.076806 -0.05091
784 -0.025579 -0.025723 -0.0091659 0.079272 -0.11493 0.032274 0.031054 -0.039591 -0.13798 -0.050617 -0.039528 -0.069566 -0.099977 -0.046882 -0.10025 -0.060897
785 -0.033787 -0.0185 0.016475 0.10103 -0.10584 0.039507 0.034756 -0.036612 -0.13788 -0.043972 -0.037494 -0.063284 -0.10195 -0.043245 -0.084309 -0.036915
786 -0.038425 -0.023606 0.016677 0.081943 -0.11413 0.03106 0.012528 -0.059423 -0.15461 -0.039678 -0.037069 -0.052732 -0.089781 -0.037939 -0.10716 -0.032882
787 -0.050534 -0.034023 -0.0040018 0.048589 -0.11893 -0.0023264 0.017621 -0.067184 -0.17792 -0.063744 -0.050565 -0.07926 -0.11239 -0.067903 -0.1006 -0.037809
788 -0.036262 -0.02859 0.01166 0.055595 -0.10814 0.011127 0.042813 -0.060256 -0.15734 -0.048219 -0.05954 -0.068598 -0.094375 -0.044117 -0.12419 -0.0096068
789 -0.02713 -0.018386 0.032701 0.06548 -0.097642 0.02468 0.073735 -0.061507 -0.15658 -0.049595 -0.026975 -0.056706 -0.099828 -0.037591 -0.079434 0.019946
790 -0.035339 -0.030283 0.022732 0.065586 -0.10377 0.016553 0.057747 -0.062618 -0.14693 -0.05822 -0.041661 -0.071873 -0.09265 -0.040325 -0.090345 0.029908
791 -0.029857 -0.031729 0.020264 0.048722 -0.11023 -0.0011735 0.06741 -0.062439 -0.15322 -0.055916 -0.053386 -0.078021 -0.10871 -0.062279 -0.10491 0.009941
792 -0.033695 -0.042136 0.017345 0.050938 -0.11766 0.0075497 0.11465 -0.063281 -0.17411 -0.054922 -0.043352 -0.063089 -0.11195 -0.043463 -0.10395 -0.012356
793 -0.034204 -0.028732 0.010736 0.035733 -0.1266 -0.005297 0.098844 -0.068492 -0.16326 -0.062777 -0.058427 -0.070667 -0.1026 -0.056646 -0.081569 -0.011824
794 -0.022912 -0.029809 0.013138 0.041379 -0.1175 0.013856 0.11608 -0.067703 -0.15442 -0.054543 -0.042443 -0.059585 -0.11001 -0.04295 -0.11897 -0.017861
795 -0.0278 -0.025476 0.013599 0.061995 -0.097434 0.00086942 0.14067 -0.049245 -0.14452 -0.031118 -0.044418 -0.064733 -0.10628 -0.033954 -0.084482 -0.027939
796 -0.023579 -0.023892 0.01997 0.04432 -0.097594 0.031013 0.12343 -0.064176 -0.14135 -0.041674 -0.047073 -0.045751 -0.10098 -0.032888 -0.083353 -0.018666
797 -0.021957 -0.033059 -0.014598 0.033106 -0.10703 0.0051259 0.089913 -0.057377 -0.15611 -0.05856 -0.063369 -0.071418 -0.11437 -0.040552 -0.087294 -0.029533
798 -0.026705 -0.036565 0.011873 0.035802 -0.11539 0.0015591 0.071095 -0.070308 -0.15791 -0.041385 -0.061264 -0.064626 -0.10547 -0.037516 -0.11883 -0.024351
799 -0.024154 -0.024412 0.010104 0.035788 -0.10685 0.0021523 0.078617 -0.04764 -0.14785 -0.052801 -0.04682 -0.060524 -0.091179 -0.01453 -0.090037 -0.014198
800 -0.036372 -0.032178 -0.0059842 0.031863 -0.099926 -0.011304 0.062279 -0.089871 -0.16298 -0.050866 -0.058925 -0.061912 -0.098141 -0.064413 -0.10533 -0.022866
801 -0.03309 -0.041165 0.010547 0.033859 -0.11984 0.00053877 0.039372 -0.074282 -0.16976 -0.055072 -0.06375 -0.07124 -0.11275 -0.072867 -0.10636 -0.036023
802 -0.060808 -0.060101 -0.014861 -0.0027752 -0.11028 -0.021038 0.035354 -0.10003 -0.18419 -0.074298 -0.086766 -0.096358 -0.12555 -0.060041 -0.11713 -0.045131
803 -0.059617 -0.065518 -0.0199 0.0035905 -0.12 -0.032375 0.048446 -0.10324 -0.18276 -0.077643 -0.081591 -0.10223 -0.11973 -0.074415 -0.12155 -0.021398
804 -0.053625 -0.054545 -0.0076188 0.013816 -0.13109 -0.019602 0.021618 -0.080396 -0.16475 -0.060019 -0.079867 -0.079413 -0.11537 -0.082219 -0.13487 -0.0061454
805 -0.065153 -0.052681 -0.013877 0.018902 -0.12618 -0.014418 0.014441 -0.097327 -0.17406 -0.068774 -0.081182 -0.099761 -0.12187 -0.095353 -0.1468 0.016617
806 -0.064182 -0.058308 -0.011316 -0.00076235 -0.11266 -0.044075 0.033983 -0.10682 -0.16386 -0.05598 -0.064108 -0.10186 -0.1086 -0.061887 -0.15101 0.04021
807 -0.05763 -0.055094 -0.0046347 0.0049734 -0.11127 -0.025592 0.040515 -0.10197 -0.16183 -0.066396 -0.078153 -0.093747 -0.12336 -0.077841 -0.14496 0.036682
808 -0.060888 -0.057461 -0.0094333 0.0035091 -0.087519 -0.015229 0.053187 -0.10875 -0.18596 -0.068491 -0.090948 -0.083905 -0.11905 -0.062584 -0.13322 0.014195
809 -0.060137 -0.051557 -0.012132 -0.0006852 -0.07686 -0.016685 0.039879 -0.10893 -0.18864 -0.074657 -0.081584 -0.082743 -0.13156 -0.071398 -0.15479 -0.012312
810 -0.068005 -0.065504 -0.029141 -0.013529 -0.06988 -0.027412 0.032252 -0.11295 -0.18531 -0.062902 -0.087249 -0.10239 -0.128 -0.087522 -0.14235 -0.0191
811 -0.074163 -0.06482 -0.016229 -0.026544 -0.074031 -0.037279 0.026984 -0.11086 -0.18991 -0.072308 -0.086765 -0.10786 -0.12904 -0.072426 -0.1246 -0.025997
812 -0.064522 -0.052157 -0.019718 -0.021898 -0.076151 -0.048536 0.032186 -0.10128 -0.1782 -0.065414 -0.08343 -0.092496 -0.12083 -0.08262 -0.1474 -0.020945
813 -0.07352 -0.054474 -0.027017 -0.021472 -0.065252 -0.030893 0.047738 -0.1069 -0.16327 -0.070149 -0.069926 -0.086734 -0.11227 -0.089394 -0.11293 -0.029382
814 -0.089118 -0.0717 -0.034725 -0.050357 -0.079402 -0.031049 0.019711 -0.14635 -0.20783 -0.077995 -0.085361 -0.10008 -0.13981 -0.091428 -0.13896 -0.046769
815 -0.083327 -0.058427 -0.013924 -0.039061 -0.060882 -0.039506 0.031223 -0.12465 -0.17761 -0.06804 -0.091076 -0.0972 -0.13961 -0.070391 -0.12897 -0.043477
816 -0.071085 -0.050613 -0.012572 -0.0031352 -0.059473 -0.020433 0.075055 -0.10569 -0.17183 -0.060766 -0.083472 -0.090208 -0.1231 -0.074345 -0.12701 -0.025074
817 -0.073843 -0.05515 -0.0066911 -0.037939 -0.069953 -0.03508 0.095517 -0.1097 -0.18452 -0.062762 -0.071997 -0.089146 -0.11674 -0.088079 -0.11258 -0.019622
818 -0.093632 -0.079426 -0.04066 -0.079904 -0.082884 -0.070816 0.068559 -0.16226 -0.21314 -0.085677 -0.10325 -0.112 -0.13708 -0.10569 -0.15703 -0.025399
819 -0.0831 -0.054293 -0.0034584 -0.034938 -0.062894 -0.044423 0.10906 -0.13733 -0.18665 -0.076393 -0.080558 -0.095161 -0.12365 -0.089887 -0.12534 0.035363
820 -0.068148 -0.049079 0.014763 -0.044512 -0.053375 -0.04847 0.13293 -0.12853 -0.18295 -0.067838 -0.078473 -0.088829 -0.11864 -0.095351 -0.12552 0.077026
821 -0.087497 -0.066856 0.038484 -0.056577 -0.048735 -0.043857 0.14146 -0.12685 -0.18009 -0.078334 -0.083369 -0.092617 -0.1169 -0.078745 -0.061406 0.075099
822 -0.082285 -0.061553 0.057256 -0.039981 -0.049215 -0.039843 0.1481 -0.11508 -0.19018 -0.07744 -0.063664 -0.086885 -0.11423 -0.1013 -0.070167 0.075341
823 -0.083833 -0.059329 0.063197 -0.044575 -0.073096 -0.03605 0.13476 -0.12677 -0.2193 -0.084605 -0.06943 -0.095113 -0.1253 -0.096782 -0.035088 0.070174
824 -0.069712 -0.043996 0.088028 -0.024269 -0.034946 -0.012297 0.14294 -0.10545 -0.18443 -0.052231 -0.065335 -0.066751 -0.080973 -0.030106 0.07788 0.072296
825 -0.0953 -0.063632 0.07085 -0.060264 -0.062167 -0.021374 0.1111 -0.13155 -0.19628 -0.081876 -0.080101 -0.077419 -0.096475 -0.05872 0.080869 0.042129
826 -0.096388 -0.069019 0.087441 -0.060458 -0.074437 -0.0049706 0.074217 -0.13924 -0.21598 -0.086612 -0.081486 -0.092166 -0.109 -0.042994 0.042438 0.027482
827 -0.075996 -0.059555 0.11578 -0.034182 -0.050707 0.040063 0.089429 -0.13412 -0.18571 -0.063828 -0.072991 -0.081534 -0.085029 -0.034428 0.042206 0.043234
828 -0.093215 -0.069082 0.10303 -0.034897 -0.063088 0.069746 0.045262 -0.13484 -0.20859 -0.078023 -0.086237 -0.083672 -0.10118 -0.052742 -0.057935 0.045307
829 -0.080933 -0.055158 0.1067 -0.0044408 -0.041338 0.097559 0.080584 -0.12414 -0.17643 -0.075289 -0.070162 -0.08086 -0.098564 -0.030686 -0.037186 0.061589
830 -0.075941 -0.051355 0.10827 0.058685 -0.042509 0.12358 0.061476 -0.11132 -0.19034 -0.057264 -0.070398 -0.062008 -0.090696 -0.037539 -0.058808 0.079472
831 -0.08326 -0.063142 0.11979 0.12188 -0.048559 0.11946 0.081628 -0.12922 -0.20516 -0.07109 -0.069923 -0.040276 -0.10839 -0.037443 -0.060629 0.063525
832 -0.048938 -0.063098 0.13704 0.14571 -0.04712 0.12119 0.06588 -0.13194 -0.2094 -0.058836 -0.062049 -0.028034 -0.10445 -0.051277 -0.05913 0.11146
833 0.015324 -0.076685 0.1533 0.12353 -0.0538 0.11052 0.068383 -0.11397 -0.21253 -0.049331 -0.058704 -0.033271 -0.10533 -0.055041 -0.071521 0.11346
834 0.067255 -0.064211 0.1786 0.1637 -0.05535 0.12226 0.055395 -0.13338 -0.21415 -0.040287 -0.050079 -0.027769 -0.10058 -0.051545 -0.074723 0.1148
835 0.11148 -0.077398 0.20414 0.15251 -0.061401 0.12201 0.073577 -0.12719 -0.21212 -0.059032 -0.066855 -0.035577 -0.11245 -0.067299 -0.056584 0.10986
836 0.094129 -0.072374 0.20441 0.16497 -0.060681 0.10913 0.11294 -0.14827 -0.21802 -0.056718 -0.07022 -0.044095 -0.10907 -0.035903 -0.060915 0.11774
837 0.07648 -0.064631 0.22609 0.18575 -0.068032 0.10427 0.1464 -0.13872 -0.2311 -0.054474 -0.074966 -0.048003 -0.099071 -0.036686 -0.070387 0.10486
838 0.036392 -0.055617 0.24935 0.16653 -0.076492 0.1103 0.17338 -0.14169 -0.20793 -0.061839 -0.066271 -0.055241 -0.10924 -0.03799 0.010082 0.092693
839 -0.00024634 -0.078404 0.25033 0.18 -0.062993 0.11525 0.17201 -0.12832 -0.21758 -0.060905 -0.077696 -0.065249 -0.10545 -0.051284 0.033671 0.087675
840 -0.016115 -0.065341 0.25412 0.16581 -0.065123 0.12097 0.18089 -0.13037 -0.21581 -0.05475 -0.068272 -0.065696 -0.094007 -0.019098 0.088779 0.080108
841 -0.027103 -0.053037 0.27196 0.19191 -0.051323 0.14472 0.2003 -0.085543 -0.17788 -0.041146 -0.069287 -0.058934 -0.084239 -0.018112 0.080368 0.09565
842 -0.027971 -0.055734 0.2707 0.20429 -0.054504 0.15855 0.1596 -0.084284 -0.2081 -0.056612 -0.085843 -0.063592 -0.087982 -0.035786 0.027957 0.088483
843 -0.03557 -0.07143 0.29129 0.21053 -0.064224 0.13917 0.1342 -0.10878 -0.22171 -0.053137 -0.075988 -0.07417 -0.11128 -0.07024 0.0083055 0.089696
844 -0.063788 -0.069847 0.27871 0.21791 -0.059915 0.16576 0.13216 -0.084007 -0.21626 -0.055103 -0.086304 -0.076088 -0.1138 -0.075164 0.0016242 0.10036
845 -0.062966 -0.075643 0.27283 0.24011 -0.049765 0.15658 0.12753 -0.067218 -0.21341 -0.050788 -0.090659 -0.080596 -0.12021 -0.077857 -0.055547 0.093091
846 -0.063775 -0.07668 0.29809 0.22887 -0.053105 0.16508 0.10339 -0.036529 -0.22008 -0.072964 -0.096064 -0.092404 -0.13157 -0.086231 -0.088578 0.094993
847 -0.073273 -0.077616 0.29531 0.23216 -0.054056 0.15428 0.10826 0.0055194 -0.22765 -0.06325 -0.0807 -0.091842 -0.13517 -0.070205 -0.05894 0.093196
848 -0.073241 -0.064223 0.30669 0.22398 -0.049756 0.17072 0.10529 -0.0030119 -0.22376 -0.064595 -0.072515 -0.071729 -0.11932 -0.038429 -0.059201 0.10361
849 -0.06824 -0.07075 0.30534 0.21139 -0.043827 0.1853 0.11893 0.059457 -0.20598 -0.062211 -0.067971 -0.069557 -0.12126 -0.017703 -0.057672 0.082651
850 -0.071088 -0.069336 0.29817 0.20286 -0.050407 0.1699 0.12272 0.071936 -0.21998 -0.065556 -0.071256 -0.062215 -0.10824 -0.014967 -0.050844 0.078034
851 -0.070596 -0.072713 0.28355 0.2022 -0.062368 0.16581 0.090023 0.061964 -0.23376 -0.085362 -0.070601 -0.059653 -0.12661 -0.0026806 -0.075725 0.053996
852 -0.073475 -0.081359 0.29516 0.20604 -0.065028 0.15505 0.1103 0.081253 -0.22276 -0.085458 -0.076567 -0.077741 -0.11567 -0.0073944 -0.070916 0.042549
853 -0.069783 -0.081346 0.28151 0.18599 -0.077378 0.15845 0.10524 0.10619 -0.22921 -0.10193 -0.098092 -0.089469 -0.12922 -0.0063183 -0.063908 0.051231
854 -0.076221 -0.078862 0.28524 0.19308 -0.067529 0.16621 0.11896 0.10425 -0.23774 -0.076679 -0.080308 -0.086727 -0.071707 -0.025522 -0.075049 0.050464
855 -0.076559 -0.078289 0.29136 0.17419 -0.072629 0.15329 0.13451 0.10694 -0.23675 -0.087494 -0.094173 -0.087894 -0.055449 -0.032006 -0.05137 0.042957
856 -0.075148 -0.084535 0.28026 0.18772 -0.0763 0.18774 0.13258 0.13422 -0.22448 -0.0868 -0.081909 -0.090512 -0.046752 -0.03931 0.052288 0.027519
857 -0.085426 -0.103 0.24056 0.18124 -0.08132 0.17176 0.17914 0.12284 -0.23979 -0.12011 -0.096264 -0.09681 -0.065984 -0.054014 0.074387 0.0086118
858 -0.075144 -0.077609 0.23854 0.18159 -0.07835 0.1897 0.18904 0.14439 -0.23168 -0.10395 -0.093409 -0.089898 -0.089836 -0.034728 0.076026 0.024444
859 -0.058853 -0.056495 0.24259 0.19269 -0.030621 0.21068 0.21512 0.15534 -0.21089 -0.097987 -0.078815 -0.074596 -0.073018 -0.023202 0.097725 0.023837
860 -0.068761 -0.052352 0.22648 0.17508 -0.054211 0.17463 0.18824 0.1619 -0.22356 -0.11657 -0.09502 -0.091724 -0.08047 -0.025705 0.041993 0.01236
861 -0.060899 -0.055398 0.19737 0.15575 -0.041502 0.17887 0.17124 0.16454 -0.2329 -0.12171 -0.098886 -0.095712 -0.091622 -0.046379 0.019352 0.011192
862 -0.061918 -0.055735 0.19525 0.1338 -0.028922 0.16724 0.15335 0.16308 -0.24023 -0.13076 -0.098211 -0.097879 -0.093275 -0.042583 0.084391 0.0068948
863 -0.029756 -0.028111 0.17939 0.12379 -0.010533 0.16484 0.13717 0.20306 -0.2337 -0.12359 -0.10848 -0.091507 -0.096077 -0.028427 0.10046 0.0035473
864 0.0057856 -0.038688 0.17447 0.12735 -0.00079301 0.15482 0.11662 0.20529 -0.24394 -0.12577 -0.10883 -0.091475 -0.087139 -0.043971 0.11942 -0.01206
865 0.13455 0.0021155 0.20496 0.10509 0.0047266 0.17452 0.13342 0.24142 -0.2188 -0.10681 -0.075517 -0.074873 -0.085101 -0.0046647 0.099047 0.010593
866 0.13322 -0.019631 0.16076 0.077431 -0.024144 0.12722 0.075506 0.22452 -0.24506 -0.13155 -0.10494 -0.085191 -0.11309 -0.067139 0.064155 -0.022135
867 0.11925 -0.020648 0.19106 0.10208 -0.011214 0.13904 0.10311 0.26042 -0.22692 -0.12341 -0.081168 -0.024289 -0.087645 -0.026002 0.062544 -0.014052
868 0.060492 -0.046194 0.19107 0.071162 -0.042665 0.10772 0.07256 0.24974 -0.24097 -0.13769 -0.099374 -0.028847 -0.11869 -0.061396 0.0092328 -0.01313
869 0.046704 -0.038051 0.21804 0.089478 -0.025885 0.1115 0.087562 0.25126 -0.22564 -0.12679 -0.085939 -0.023004 -0.08472 -0.04493 0.057011 -0.0068371
870 0.020926 -0.044357 0.25027 0.069124 -0.029736 0.091921 0.068855 0.25577 -0.22655 -0.12902 -0.099354 -0.039732 -0.1023 -0.067324 0.03867 -0.0064045
871 -0.030273 -0.065514 0.22059 0.061979 -0.049086 0.066185 0.026197 0.2193 -0.24718 -0.14941 -0.11678 -0.05617 -0.12796 -0.088868 0.0068889 -0.024442
872 -0.042761 -0.0553 0.22561 0.055195 -0.041076 0.059528 0.042229 0.23412 -0.22709 -0.14258 -0.11502 -0.056868 -0.10706 -0.070722 -0.015622 -0.014539
873 -0.042489 -0.048897 0.2075 0.078191 -0.049537 0.087301 0.043981 0.25263 -0.22313 -0.13555 -0.095901 -0.075986 -0.10907 -0.068466 -0.011234 -0.0087168
874 -0.065018 -0.057564 0.16172 0.047947 -0.042127 0.059284 0.051834 0.21471 -0.2234 -0.14766 -0.1004 -0.077744 -0.12012 -0.065219 -0.012495 -0.010654
875 -0.051516 -0.05993 0.16035 0.080122 -0.035108 0.059467 0.053616 0.20397 -0.22409 -0.12769 -0.10404 -0.074762 -0.11075 -0.063813 -0.013056 -0.020052
876 -0.078614 -0.074297 0.12777 0.042598 -0.062098 0.032911 0.023398 0.17481 -0.23903 -0.14954 -0.11837 -0.10114 -0.11509 -0.096907 -0.036138 -0.035879
877 -0.072013 -0.051253 0.11684 0.038984 -0.049428 0.038234 0.03335 0.18512 -0.22276 -0.13622 -0.091522 -0.073917 -0.098647 -0.066681 0.027311 -0.017786
878 -0.065421 -0.05849 0.079892 0.026809 -0.050349 0.017507 0.046692 0.17131 -0.2123 -0.13625 -0.12106 -0.085085 -0.099679 -0.054675 0.01869 -0.015274
879 -0.061019 -0.054866 0.075673 0.024715 -0.042139 0.03773 0.060205 0.1832 -0.20428 -0.12203 -0.090273 -0.068963 -0.076181 -0.049839 0.034078 -0.025571
880 -0.072487 -0.054973 0.066034 0.0068909 -0.05227 0.029054 0.021977 0.16401 -0.22351 -0.13381 -0.11246 -0.081601 -0.084603 -0.045433 0.00015712 -0.035319
881 -0.035976 -0.012199 0.089846 0.040207 -0.04599 0.045387 0.072939 0.20588 -0.17688 -0.09261 -0.079174 -0.049109 0.025865 0.061143 0.10979 0.0096939
882 -0.026794 -0.021426 0.097257 0.058272 -0.031851 0.08877 0.1115 0.21211 -0.18051 -0.052066 -0.05287 0.049733 0.13631 0.11333 0.31678 0.0017065
883 0.15998 -0.00053253 0.055358 0.019778 -0.060531 0.10321 0.11356 0.22346 -0.22365 0.035659 -0.055845 0.092235 0.11613 0.081936 0.21145 0.062119
884 0.22549 0.068541 0.06152 0.0042737 -0.071301 0.13053 0.16127 0.33277 -0.051662 0.071313 0.01304 0.13022 0.13853 0.094992 0.27202 0.10399
885 0.22587 0.066624 0.16154 0.014089 -0.047812 0.14141 0.15791 0.36077 -0.0019351 0.086037 0.062254 0.12867 0.13869 0.088398 0.26672 0.092024
886 0.23602 -0.032852 0.2349 0.018125 0.059978 0.15077 0.17981 0.36025 -0.005258 0.080792 0.054999 0.11206 0.12503 0.079564 0.28394 0.13071
887 0.18827 0.029461 0.20665 0.011181 0.060657 0.12388 0.14491 0.32517 -0.021461 0.050366 -0.021277 0.066134 0.059482 0.03951 0.23476 0.082639
888 0.13752 -0.023405 0.15949 -0.011213 -0.020703 0.089809 0.080925 0.25756 -0.13044 -0.0092293 -0.061772 0.025906 -0.0010904 -0.021084 0.13149 0.060622
889 0.092478 -0.038592 0.14329 -0.026488 -0.065184 0.064563 0.069337 0.21731 -0.15576 -0.052475 -0.093847 -0.016672 -0.019063 -0.037847 0.11001 0.028335
890 0.045409 -0.012638 0.015478 -0.18838 -0.18251 -0.062024 -0.070481 0.00060478 -0.16492 -0.16385 -0.098753 -0.04178 -0.039085 -0.11539 -0.007706 0.048427
891 0.064391 0.034935 0.10066 -0.032196 -0.069564 0.071949 0.070981 0.19648 -0.12932 -0.068936 -0.064758 -0.0089874 -0.027607 -0.048995 0.077603 0.03145
892 0.018113 -0.031932 0.081761 -0.03344 -0.087245 0.00064233 0.017363 0.15951 -0.18508 -0.074892 -0.085434 -0.034405 -0.042379 -0.067839 0.075651 -0.0007376
893 -0.0054956 -0.042358 0.042572 -0.026605 -0.093595 0.011046 0.021606 0.1571 -0.16711 -0.090267 -0.084969 -0.043723 -0.037651 -0.077103 0.06231 0.010005
894 -0.010494 -0.023965 0.056633 -0.010829 -0.091386 0.024009 0.010118 0.15198 -0.15775 -0.070313 -0.058255 -0.032361 -0.040943 -0.060817 0.038149 0.014248
895 0.017428 0.011399 0.072525 0.0048067 -0.063026 0.055952 0.05129 0.17182 -0.14096 -0.041009 -0.04137 -0.0068389 0.0073146 -0.027211 0.11363 0.04533
896 0.013489 0.024552 0.067526 0.013852 -0.068176 0.041895 0.051732 0.15678 -0.12131 -0.025314 -0.022865 0.032823 0.025612 -0.00039452 0.29862 0.052433
897 0.034621 0.028836 0.072427 0.0056681 -0.054617 0.048928 0.037945 0.14089 -0.12639 0.00032028 -0.018831 0.073115 0.0083003 0.052582 0.33519 0.077215
898 0.15998 0.043419 0.062479 0.018394 -0.065387 0.056582 0.055657 0.15708 -0.095284 0.045195 0.00078375 0.067388 0.042708 0.093968 0.38157 0.1758
899 0.22983 0.027693 0.05012 0.01755 -0.061398 0.040605 0.030769 0.13304 -0.13138 0.027209 -0.017712 0.0372 0.013896 0.067314 0.31065 0.17885
900 0.18705 0.018426 0.043291 0.0094653 -0.066738 0.033448 0.028991 0.12166 -0.13595 -0.0033265 -0.022757 0.012122 -0.0078962 0.03899 0.24268 0.13393
901 0.17642 0.021849 0.068513 0.030381 -0.060069 0.049621 0.025933 0.13017 -0.12567 -0.00014213 -0.022703 0.023354 -0.0010883 0.023616 0.21628 0.1346
902 0.099609 0.025333 0.059714 0.012977 -0.057979 0.039905 0.048126 0.14771 -0.11887 -0.023698 -0.014268 -0.0012039 0.0077195 0.015562 0.17082 0.11035
903 0.051121 0.012846 0.047526 0.0039824 -0.060249 0.033648 0.029978 0.1398 -0.10921 -0.029423 -0.023533 0.0025982 -0.0072926 0.020228 0.17937 0.088601
904 0.014323 -0.01119 0.040617 -0.023332 -0.08163 0.035391 0.0063901 0.10381 -0.1247 -0.038249 -0.042989 -0.01479 -0.026075 -0.014925 0.16974 0.057513
905 0.015165 0.0028532 0.037548 -0.026066 -0.09024 0.022124 0.010462 0.10906 -0.12262 -0.043485 -0.037654 -0.0067375 -0.034637 -0.018509 0.14622 0.060816
906 0.0080562 0.00059665 0.03987 -0.02375 -0.073791 0.019407 0.031955 0.12062 -0.13567 -0.04791 -0.0402 -0.010665 -0.032659 -0.018633 0.13539 0.058009
907 0.011488 -0.0051799 0.040101 -0.0036247 -0.081211 0.029141 0.021207 0.11215 -0.13347 -0.046716 -0.040945 -0.015123 -0.025381 -0.031417 0.12576 0.058081
908 0.0153 -0.0010565 0.035082 -0.017089 -0.090681 0.013044 0.006149 0.10494 -0.12215 -0.050141 -0.04191 -0.019871 -0.026853 -0.0044109 0.12869 0.048724
909 0.012641 -0.004403 0.040904 -0.019283 -0.084732 0.015787 0.013361 0.084161 -0.15338 -0.055257 -0.045856 -0.027079 -0.041106 -0.018785 0.088829 0.049736
910 -0.0066871 -0.0073696 0.010455 -0.038468 -0.11101 0.0025104 0.011533 0.079209 -0.14368 -0.061433 -0.054581 -0.027077 -0.035428 -0.012449 0.13809 0.032839
911 0.0021746 0.0042739 0.036156 -0.042452 -0.10085 0.0044136 0.0098456 0.080848 -0.13623 -0.048448 -0.038317 -0.014205 -0.03384 -0.0064725 0.1217 0.058132
912 -0.013384 -0.018203 0.011158 -0.045026 -0.097863 -0.0030531 -0.0060322 0.077467 -0.14537 -0.052574 -0.037622 -0.027703 -0.040832 -0.029106 0.10153 0.047514
913 0.018668 0.0012908 0.027049 -0.03777 -0.077464 0.0082701 0.01108 0.1008 -0.12515 -0.052359 -0.029068 -0.0184 -0.022954 -0.0069302 0.14095 0.044967
914 -0.00050038 -0.0020858 0.0026705 -0.038905 -0.091244 -0.0015967 -0.013868 0.077104 -0.1332 -0.060205 -0.047523 -0.019418 -0.037956 -0.0014241 0.098863 0.042129
915 0.0087113 0.011818 0.035472 -0.045349 -0.089424 0.0097465 0.015984 0.091063 -0.12503 -0.050551 -0.037188 -0.024246 -0.038438 0.021612 0.14592 0.052112
916 -0.008897 -0.017619 0.014293 -0.030643 -0.088085 -0.0091902 -0.010253 0.076352 -0.13453 -0.051636 -0.049734 -0.014244 -0.047031 -0.0084318 0.1222 0.019665
917 -0.0053753 -0.010625 0.026375 -0.031988 -0.089645 -0.014527 -0.0072411 0.07783 -0.13722 -0.051362 -0.048779 -0.031092 -0.039233 -0.0094557 0.10125 0.032997
918 -0.0098037 -0.017142 0.019336 -0.067142 -0.10091 -0.0066738 -0.0071689 0.082839 -0.13852 -0.065957 -0.042405 -0.04003 -0.048545 0.02987 0.10479 0.03173
919 -0.005282 -0.012289 0.033537 -0.064186 -0.080086 0.0034394 -0.0095866 0.081408 -0.13243 -0.056643 -0.04705 -0.022148 -0.043887 -0.0039634 0.081106 0.033862
920 -0.01775 -0.020165 -0.0045414 -0.05722 -0.1017 0.00062266 -0.021994 0.028217 -0.15918 -0.064599 -0.054385 -0.037095 -0.063489 -0.013617 0.083945 0.012535
921 -0.028459 -0.022932 -0.0013 -0.079275 -0.10149 0.00072589 -0.016492 0.037205 -0.15553 -0.062364 -0.068021 -0.046033 -0.064651 -0.014801 0.053094 0.0018075
922 -0.030027 -0.021048 -0.0086287 -0.069019 -0.10465 -0.019101 -0.04341 0.020764 -0.1732 -0.08249 -0.060306 -0.056131 -0.066123 -0.029315 0.053442 0.00532
923 -0.028255 -0.015235 -0.0043773 -0.072393 -0.099128 -0.021768 -0.034768 0.048293 -0.174 -0.062255 -0.056712 -0.051029 -0.053876 -0.019299 0.089261 0.019963
924 -0.021244 -0.012901 0.004024 -0.057287 -0.097488 -0.016494 -0.018356 0.043862 -0.13748 -0.063751 -0.052357 -0.054467 -0.054338 -0.019383 0.06522 0.013935
925 -0.025302 -0.012598 0.0031654 -0.072732 -0.084619 -0.0048612 -0.020473 0.05804 -0.14436 -0.073697 -0.058893 -0.043225 -0.05706 0.0011434 0.11026 0.025028
926 -0.02909 -0.023204 -0.0048632 -0.069856 -0.1064 -0.042848 -0.043041 0.043939 -0.15119 -0.080892 -0.063448 -0.058773 -0.078862 -0.0096905 0.040307 -0.0092396
927 -0.041909 -0.025851 -0.022042 -0.08662 -0.11631 -0.042225 -0.046889 0.0099078 -0.16329 -0.093948 -0.078243 -0.06929 -0.078404 -0.019144 0.027966 -0.006267
928 -0.034197 -0.012688 -0.014581 -0.074755 -0.10536 -0.035562 -0.024377 0.016737 -0.1554 -0.085343 -0.065439 -0.060758 -0.066886 -0.0022682 0.040354 0.011856
929 -0.024865 -0.019634 -0.011379 -0.067279 -0.10817 -0.031478 -0.056464 0.019145 -0.15343 -0.077299 -0.067414 -0.061776 -0.064869 -0.027272 0.068873 0.021548
930 -0.039574 -0.025861 -0.037528 -0.092363 -0.11903 -0.043345 -0.053072 0.011714 -0.16609 -0.085325 -0.0675 -0.061114 -0.079221 -0.032446 0.024162 0.0042208
931 -0.040522 -0.018467 -0.018726 -0.065757 -0.11717 -0.045832 -0.04142 0.026643 -0.15002 -0.08343 -0.070385 -0.050172 -0.066303 0.0012802 0.0543 0.0077733
932 -0.04734 -0.017264 -0.020185 -0.087102 -0.12252 -0.041419 -0.031378 0.0029314 -0.16103 -0.090786 -0.067781 -0.06728 -0.068765 -0.0044237 0.016919 0.0051759
933 -0.041368 -0.02865 -0.013704 -0.083756 -0.11994 -0.039125 -0.022836 0.0083202 -0.16027 -0.072011 -0.070796 -0.070348 -0.059527 0.019282 0.053888 -0.0038815
934 -0.039927 -0.014687 -0.012702 -0.06975 -0.10718 -0.024632 -0.043823 0.025089 -0.14227 -0.077347 -0.061671 -0.051025 -0.077069 0.016889 0.059597 0.0076011
935 -0.052625 -0.022254 -0.026351 -0.088775 -0.1025 -0.048799 -0.047801 0.0057276 -0.16268 -0.086233 -0.068607 -0.060093 -0.065381 -0.017355 0.031635 0.0086437
936 -0.053083 -0.02722 -0.02498 -0.075699 -0.12163 -0.040716 -0.054799 0.0074163 -0.16769 -0.082018 -0.064662 -0.056661 -0.072584 0.0036109 0.036254 -0.021744
937 -0.050882 -0.019557 -0.027118 -0.097013 -0.11609 -0.055602 -0.049987 -0.0035749 -0.16766 -0.082134 -0.073518 -0.073229 -0.080256 -0.032773 0.014383 -0.015721
938 -0.04439 -0.013273 -0.013787 -0.081457 -0.10447 -0.031609 -0.030425 -0.0051762 -0.14364 -0.073949 -0.060273 -0.049977 -0.072098 -0.027697 0.036791 0.0082715
939 -0.054548 -0.0235 -0.037736 -0.091302 -0.12412 -0.047756 -0.054902 -0.010497 -0.16361 -0.091875 -0.077418 -0.065865 -0.09264 -0.052971 0.00227 -0.005766
940 -0.047777 -0.024976 -0.037814 -0.099156 -0.12468 -0.056193 -0.0451 -0.0016687 -0.16566 -0.080151 -0.067144 -0.066423 -0.077582 -0.031145 0.0092687 -0.0018234
941 -0.074115 -0.026343 -0.043583 -0.07843 -0.11503 -0.04731 -0.068628 -0.01509 -0.15703 -0.087826 -0.079049 -0.06675 -0.088734 -0.059298 -0.0082226 -0.013151
942 -0.033903 -0.011049 -0.015422 -0.073705 -0.10494 -0.034526 -0.027176 0.0012987 -0.13481 -0.053452 -0.053915 -0.058098 -0.066936 -0.035562 0.027486 0.013492
943 -0.071192 -0.037116 -0.05497 -0.095859 -0.13199 -0.067453 -0.065853 -0.020953 -0.16265 -0.096597 -0.08315 -0.070616 -0.088449 -0.051876 -0.0017352 -0.013306
944 -0.06211 -0.033573 -0.036899 -0.092703 -0.12473 -0.04028 -0.064551 -0.013714 -0.16526 -0.083773 -0.055856 -0.073964 -0.088361 -0.03523 0.012373 -0.026743
945 -0.054078 -0.012999 -0.032427 -0.093407 -0.11192 -0.040997 -0.054819 -0.0033751 -0.16281 -0.085989 -0.073731 -0.064992 -0.085473 -0.032284 0.047232 -0.0027904
946 -0.064217 -0.027946 -0.055416 -0.090472 -0.12346 -0.064093 -0.050417 -0.015776 -0.15271 -0.083804 -0.067986 -0.07245 -0.076995 -0.030858 0.011531 -0.0089778
947 -0.059855 -0.020922 -0.041435 -0.067016 -0.10827 -0.06734 -0.056815 -0.0010976 -0.14826 -0.08015 -0.067762 -0.064558 -0.075637 -0.036642 0.03945 -0.016795
948 -0.062613 -0.032599 -0.027813 -0.1027 -0.11471 -0.075657 -0.059672 -0.024139 -0.16695 -0.085725 -0.083897 -0.072336 -0.093039 -0.048306 0.00057821 -0.018513
949 -0.063342 -0.021415 -0.036442 -0.079235 -0.11794 -0.048054 -0.0522 -0.01185 -0.15534 -0.080531 -0.052523 -0.059083 -0.083902 -0.045369 0.024057 -0.0021801
950 -0.05391 -0.022682 -0.037171 -0.066839 -0.11476 -0.040281 -0.050568 -0.0070614 -0.1505 -0.071627 -0.075718 -0.054411 -0.074444 -0.048423 0.023786 -0.013847
951 -0.050388 -0.011278 -0.035389 -0.059673 -0.09474 -0.034847 -0.029476 -0.015993 -0.1431 -0.075772 -0.064934 -0.051639 -0.080586 -0.046227 0.021164 -0.0009849
952 -0.072757 -0.029635 -0.046988 -0.090347 -0.12878 -0.075004 -0.067043 -0.032184 -0.15915 -0.092788 -0.069939 -0.077867 -0.085418 -0.046941 0.011183 -0.024392
953 -0.056865 -0.020532 -0.029867 -0.065342 -0.0974 -0.034121 -0.035311 0.0095747 -0.14527 -0.068063 -0.048384 -0.052565 -0.08241 -0.032385 0.0075117 -0.01334
954 -0.060483 -0.019888 -0.037375 -0.072206 -0.117 -0.047018 -0.054749 -0.019707 -0.15023 -0.083629 -0.07334 -0.063103 -0.078122 -0.042469 -0.0070896 -0.0032671
955 -0.039402 -0.0078246 -0.035534 -0.06526 -0.11851 -0.037704 -0.049017 -0.0026478 -0.14562 -0.067375 -0.049995 -0.048621 -0.070484 -0.039743 0.024709 0.0029455
956 -0.04102 -0.0086712 -0.023953 -0.051934 -0.092692 -0.016231 -0.020035 0.015801 -0.12595 -0.05179 -0.046931 -0.045138 -0.069527 -0.026526 0.033028 0.018078
957 -0.055278 -0.0096178 -0.035781 -0.087339 -0.097702 -0.040598 -0.035422 -0.01387 -0.1415 -0.069386 -0.060896 -0.062076 -0.075569 -0.04401 0.023246 -0.0086694
958 -0.054516 -0.012034 -0.03864 -0.072723 -0.10461 -0.038915 -0.0406 0.0023184 -0.12498 -0.070221 -0.071851 -0.063274 -0.058561 -0.028214 0.024915 -0.0037268
959 -0.056985 -0.0078409 -0.021168 -0.068347 -0.098903 -0.029102 -0.044988 0.0010371 -0.13962 -0.053037 -0.058437 -0.047182 -0.057873 -0.032288 0.022584 -0.0042942
960 -0.053693 -0.018677 -0.036707 -0.094062 -0.1099 -0.055898 -0.047396 -0.030514 -0.14284 -0.077353 -0.073012 -0.06479 -0.072125 -0.047302 -0.016417 -0.012192
961 -0.049141 -0.005324 -0.030746 -0.060026 -0.098104 -0.023955 -0.046704 -0.0087454 -0.13356 -0.050288 -0.058348 -0.033558 -0.074107 -0.022106 -0.0054288 -0.014849
962 -0.05362 -0.024341 -0.032714 -0.08035 -0.11708 -0.042532 -0.060351 -0.019607 -0.14207 -0.072944 -0.063273 -0.071016 -0.081139 -0.05788 -0.04679 -0.012076
963 -0.048218 -0.012627 -0.016603 -0.064154 -0.10665 -0.027089 -0.053699 -0.004138 -0.12326 -0.056569 -0.053939 -0.051343 -0.070102 -0.034443 -0.0055314 0.0044262
964 -0.047966 -0.0036837 -0.0069917 -0.080859 -0.092325 -0.027595 -0.039167 -0.011289 -0.12653 -0.055375 -0.056814 -0.056151 -0.080244 -0.027937 -0.013493 -0.0020812
965 -0.048395 -0.01245 -0.03239 -0.071393 -0.099295 -0.038452 -0.041565 -0.0089705 -0.12982 -0.055721 -0.063399 -0.057189 -0.072256 -0.028281 0.012306 -0.0077987
966 -0.063883 -0.029527 -0.035169 -0.10499 -0.11965 -0.046259 -0.066322 -0.024192 -0.15043 -0.084126 -0.080595 -0.074507 -0.086498 -0.057255 -0.0094853 -0.019086
967 -0.038011 -0.013513 -0.025338 -0.092182 -0.10857 -0.035856 -0.05071 -0.033193 -0.12505 -0.072642 -0.06229 -0.048875 -0.07761 -0.022649 0.0035134 -0.0025835
968 -0.05882 -0.01049 -0.044656 -0.088686 -0.10051 -0.049992 -0.056058 -0.0093243 -0.12798 -0.070817 -0.056366 -0.076823 -0.084522 -0.051253 -0.014558 -0.010371
969 -0.046638 -0.0051364 -0.029495 -0.07724 -0.10856 -0.027509 -0.050236 -0.018216 -0.13719 -0.060963 -0.061321 -0.059691 -0.069575 -0.035777 -0.0092192 0.0034117
970 -0.056396 -0.009643 -0.034514 -0.099894 -0.10042 -0.033886 -0.045234 -0.030627 -0.12921 -0.068859 -0.069347 -0.075528 -0.083367 -0.042151 -0.0068805 -0.023126
971 -0.064505 -0.01675 -0.042362 -0.087599 -0.11621 -0.051833 -0.069781 -0.023428 -0.14954 -0.068984 -0.070392 -0.069716 -0.089849 -0.041074 -0.046512 -0.018493
972 -0.065793 -0.025336 -0.049351 -0.11561 -0.1275 -0.05608 -0.075079 -0.063479 -0.16483 -0.07882 -0.080857 -0.085104 -0.10203 -0.081338 -0.039713 -0.033921
973 -0.051691 -0.018393 -0.055689 -0.084647 -0.11316 -0.038126 -0.058517 -0.021851 -0.13321 -0.068015 -0.057583 -0.072212 -0.079403 -0.068472 -0.0064245 -0.026528
974 -0.05031 4.0768e-05 -0.024078 -0.083462 -0.099809 -0.036013 -0.044755 -0.029062 -0.13672 -0.048341 -0.060228 -0.06076 -0.054355 -0.039606 -0.0053458 -0.0049954
975 -0.052678 -0.022556 -0.040817 -0.088356 -0.10388 -0.03478 -0.062132 -0.025453 -0.14412 -0.061157 -0.057354 -0.060768 -0.090967 -0.07443 -0.017037 -0.013743
976 -0.057746 -0.022582 -0.036105 -0.09031 -0.12377 -0.048867 -0.08919 -0.030424 -0.15403 -0.073982 -0.077819 -0.063416 -0.08703 -0.055324 -0.031428 -0.0136
977 -0.059155 -0.015719 -0.035854 -0.089574 -0.10145 -0.033943 -0.061298 -0.030516 -0.14001 -0.051288 -0.069824 -0.044654 -0.074152 -0.041768 0.01887 -0.022118
978 -0.045793 -0.012575 -0.028713 -0.091019 -0.10566 -0.03205 -0.047476 -0.030597 -0.13065 -0.044813 -0.05313 -0.053801 -0.068074 -0.032731 -0.002831 -0.008835
979 -0.054131 -0.025512 -0.039171 -0.098703 -0.11751 -0.052517 -0.075324 -0.022888 -0.13818 -0.048789 -0.051495 -0.061109 -0.072586 -0.044885 -0.027962 -0.027452
980 -0.06367 -0.024339 -0.04153 -0.11548 -0.10533 -0.054774 -0.069801 -0.02899 -0.15199 -0.058785 -0.059441 -0.063057 -0.099248 -0.067269 -0.040824 -0.03807
981 -0.062268 -0.018885 -0.031149 -0.11266 -0.10247 -0.057341 -0.064979 -0.021011 -0.1433 -0.0462 -0.061916 -0.063465 -0.09212 -0.047713 -0.019335 -0.028837
982 -0.064026 -0.026262 -0.046297 -0.10529 -0.11165 -0.047817 -0.070767 -0.042042 -0.14684 -0.067126 -0.055242 -0.065883 -0.095672 -0.054197 -0.030846 -0.020955
983 -0.050144 -0.016358 -0.040316 -0.1237 -0.1216 -0.053614 -0.067825 -0.033903 -0.14474 -0.060341 -0.067517 -0.068491 -0.091265 -0.068791 -0.057428 -0.018222
984 -0.052773 -0.032615 -0.033695 -0.11772 -0.10767 -0.051891 -0.066833 -0.020635 -0.14172 -0.065737 -0.074922 -0.069419 -0.089797 -0.070995 -0.022569 -0.040899
985 -0.026921 -0.0075714 -0.032643 -0.11239 -0.10769 -0.040628 -0.05033 -0.024936 -0.13615 -0.054133 -0.046038 -0.061576 -0.082299 -0.038619 -0.01014 -0.0092769
986 -0.044889 -0.014188 -0.047882 -0.11143 -0.1115 -0.040704 -0.057118 -0.016387 -0.14116 -0.057898 -0.062753 -0.081194 -0.078911 -0.047582 -0.018001 -0.046954
987 -0.061288 -0.029794 -0.043 -0.12396 -0.12327 -0.041721 -0.071426 -0.052788 -0.15918 -0.072464 -0.053469 -0.062782 -0.095603 -0.070806 -0.062403 -0.036632
988 -0.048366 -0.011351 -0.029569 -0.11981 -0.10516 -0.055258 -0.060144 -0.01954 -0.1366 -0.051519 -0.056014 -0.0658 -0.078025 -0.03949 -0.031414 -0.028049
989 -0.052304 -0.030338 -0.055518 -0.12227 -0.11496 -0.048915 -0.056981 -0.054381 -0.1605 -0.074865 -0.059679 -0.073408 -0.095958 -0.062144 -0.027075 -0.036507
990 -0.042673 -0.018204 -0.028096 -0.10628 -0.10142 -0.039302 -0.053429 -0.021662 -0.14242 -0.040191 -0.046385 -0.054176 -0.07476 -0.027778 -0.0035367 -0.027014
991 -0.050301 -0.023791 -0.045925 -0.12399 -0.11204 -0.037308 -0.053587 -0.035424 -0.14523 -0.057346 -0.06033 -0.069464 -0.091182 -0.030942 -0.007858 -0.031641
992 -0.062239 -0.033897 -0.065564 -0.13373 -0.12446 -0.062465 -0.081705 -0.068605 -0.15675 -0.063252 -0.064316 -0.081701 -0.11162 -0.054986 -0.049349 -0.048129
993 -0.047098 -0.023044 -0.043412 -0.12261 -0.12148 -0.056032 -0.076933 -0.052416 -0.1492 -0.061587 -0.072671 -0.076209 -0.088486 -0.030499 -0.031261 -0.037566
994 -0.079206 -0.03889 -0.070611 -0.13465 -0.11817 -0.069419 -0.06594 -0.051187 -0.16737 -0.070773 -0.076227 -0.085507 -0.093808 -0.032133 -0.041462 -0.062374
995 -0.059204 -0.034957 -0.04591 -0.12827 -0.12629 -0.052435 -0.078638 -0.074399 -0.15881 -0.047109 -0.063422 -0.067485 -0.09749 -0.062427 -0.071213 -0.043121
996 -0.044873 -0.032663 -0.051198 -0.11943 -0.1172 -0.058422 -0.062436 -0.04404 -0.153 -0.041064 -0.067197 -0.063213 -0.091973 -0.044611 -0.021655 -0.040858
997 -0.073431 -0.04911 -0.074477 -0.13569 -0.1326 -0.063049 -0.095234 -0.088851 -0.17825 -0.07263 -0.090163 -0.081451 -0.11947 -0.071505 -0.046776 -0.061596
998 -0.073209 -0.038987 -0.063506 -0.12847 -0.12489 -0.071186 -0.079631 -0.058202 -0.16141 -0.057215 -0.087028 -0.076099 -0.11008 -0.058729 -0.063967 -0.053253
999 -0.077298 -0.042873 -0.054464 -0.16137 -0.12961 -0.068662 -0.090589 -0.088584 -0.17233 -0.058341 -0.087184 -0.084076 -0.12432 -0.078853 -0.074478 -0.058561
1000 -0.048036 -0.0419 -0.044933 -0.12884 -0.12105 -0.068459 -0.080297 -0.062135 -0.15731 -0.061967 -0.079749 -0.083044 -0.10098 -0.050346 -0.05413 -0.034608
1001 -0.039084 -0.031926 -0.032471 -0.11099 -0.10996 -0.052506 -0.073045 -0.037446 -0.14019 -0.053472 -0.063195 -0.074752 -0.10952 -0.05165 -0.039961 -0.055205
1002 -0.054903 -0.033633 -0.03886 -0.1196 -0.13418 -0.056283 -0.080263 -0.049558 -0.15351 -0.069388 -0.06741 -0.06901 -0.10016 -0.063524 -0.063142 -0.047333
1003 -0.043611 -0.032549 -0.042909 -0.11154 -0.10464 -0.03901 -0.0738 -0.049689 -0.14299 -0.047343 -0.065755 -0.078938 -0.10223 -0.040558 -0.075364 -0.05327
1004 -0.043249 -0.030906 -0.047907 -0.11727 -0.10534 -0.051516 -0.068818 -0.03695 -0.15871 -0.065789 -0.070791 -0.069076 -0.10165 -0.069442 -0.030425 -0.041438
1005 -0.054588 -0.032423 -0.061786 -0.14058 -0.1144 -0.061333 -0.065586 -0.061621 -0.14654 -0.071895 -0.067096 -0.086924 -0.1032 -0.057326 -0.062536 -0.038605
1006 -0.055386 -0.022529 -0.061975 -0.12209 -0.12257 -0.05809 -0.084574 -0.074323 -0.16974 -0.08606 -0.074422 -0.082841 -0.10554 -0.05334 -0.076798 -0.055233
1007 -0.048204 -0.015676 -0.058763 -0.12522 -0.11589 -0.047707 -0.069242 -0.051574 -0.13901 -0.059186 -0.063217 -0.082889 -0.098126 -0.047364 -0.072269 -0.04016
1008 -0.059323 -0.012612 -0.058192 -0.11655 -0.1148 -0.055263 -0.063929 -0.048455 -0.14643 -0.051541 -0.053252 -0.067597 -0.087708 -0.040337 -0.04378 -0.022047
1009 -0.083881 -0.037489 -0.086691 -0.14787 -0.14038 -0.08035 -0.090207 -0.080526 -0.15124 -0.091837 -0.071808 -0.10003 -0.10325 -0.071711 -0.082472 -0.069975
1010 -0.061949 -0.014625 -0.049999 -0.10443 -0.10612 -0.044167 -0.071695 -0.050238 -0.14767 -0.042623 -0.045663 -0.061283 -0.095193 -0.031185 -0.052763 -0.045762
1011 -0.074327 -0.030102 -0.069758 -0.14175 -0.11877 -0.084144 -0.076803 -0.058939 -0.16364 -0.058858 -0.072459 -0.088891 -0.10356 -0.072959 -0.077754 -0.05683
1012 -0.065086 -0.012778 -0.066127 -0.13001 -0.12506 -0.053321 -0.06246 -0.06401 -0.14572 -0.049314 -0.055104 -0.080509 -0.088707 -0.054043 -0.074825 -0.034907
1013 -0.048754 0.003205 -0.035315 -0.10237 -0.092316 -0.021727 -0.044528 -0.028131 -0.12602 -0.025909 -0.03368 -0.054847 -0.088099 -0.020187 -0.033387 -0.031574
1014 -0.057132 -0.0016615 -0.046974 -0.11606 -0.074256 -0.037044 -0.053576 -0.039673 -0.12667 -0.016705 -0.046515 -0.061164 -0.087161 -0.031711 -0.015598 -0.032682
1015 -0.068071 -0.024198 -0.066063 -0.12365 -0.0093264 -0.054701 -0.068534 -0.069784 -0.15585 -0.044251 -0.06065 -0.071292 -0.10741 -0.080144 -0.064299 -0.058569
1016 -0.058209 -0.027165 -0.041631 -0.10522 0.1127 -0.029598 -0.045892 -0.054155 -0.14499 -0.021356 -0.049706 -0.06117 -0.092916 -0.053388 -0.064021 -0.039837
1017 -0.059597 -0.020781 -0.0549 -0.11958 0.15916 -0.046974 -0.052509 -0.030607 -0.12871 -0.018792 -0.047581 -0.071958 -0.081208 -0.041892 -0.052332 -0.047384
1018 -0.058246 -0.022508 -0.053418 -0.11299 0.14694 -0.054411 -0.048347 -0.038418 -0.14133 -0.020117 -0.058487 -0.062506 -0.08786 -0.035336 -0.024793 -0.051471
1019 -0.002554 -0.022704 -0.051687 -0.10729 0.18891 -0.032568 -0.029065 -0.027029 -0.1252 0.0016369 -0.033212 -0.052924 -0.077882 -0.0345 -0.029885 -0.036679
1020 -0.0041424 -0.020571 -0.053846 -0.11436 0.16061 -0.044345 -0.060793 -0.04043 -0.13778 0.036531 -0.038418 -0.067852 -0.084134 -0.037434 -0.065676 -0.050026
1021 0.026619 -0.013077 -0.042594 -0.1142 0.13422 -0.027992 -0.05631 -0.032022 -0.11928 0.056276 -0.031883 -0.052129 -0.086376 -0.039798 -0.044157 -0.028334
1022 -0.002989 -0.022854 -0.048413 -0.13083 0.066851 -0.053268 -0.066998 -0.061643 -0.14093 0.0516 -0.063218 -0.058047 -0.11636 -0.055682 -0.076659 -0.039841
1023 -0.0082673 -0.039911 -0.060142 -0.13221 0.01811 -0.071095 -0.076126 -0.068504 -0.15003 0.066395 -0.049764 -0.077845 -0.097251 -0.049695 -0.05728 -0.056649
1024 -0.010396 -0.026537 -0.05691 -0.12554 0.01885 -0.075342 -0.069714 -0.064265 -0.15228 0.064809 -0.053519 -0.072523 -0.10597 -0.069489 -0.096021 -0.046956
1025 -0.021544 -0.023554 -0.040349 -0.12883 0.037629 -0.042749 -0.061542 -0.048777 -0.13913 0.071883 -0.038945 -0.059231 -0.087555 -0.059383 -0.071912 -0.029233
1026 -0.0086623 -0.0234 -0.050478 -0.11647 0.020259 -0.042795 -0.048159 -0.040498 -0.11257 0.064178 -0.05137 -0.049139 -0.090197 -0.049447 -0.049754 -0.045551
1027 -0.013211 -0.018207 -0.053226 -0.12858 0.024429 -0.054272 -0.071927 -0.064869 -0.14176 0.059322 -0.053705 -0.066367 -0.1003 -0.060051 -0.075465 -0.040568
1028 -0.0097689 -0.023863 -0.072305 -0.13245 0.011758 -0.063839 -0.057585 -0.051531 -0.1452 0.033987 -0.052611 -0.063574 -0.10424 -0.072305 -0.079536 -0.035326
1029 -0.0099072 -0.02045 -0.063574 -0.12496 0.013018 -0.045586 -0.080593 -0.066622 -0.13187 0.033321 -0.039916 -0.049482 -0.085384 -0.039369 -0.047338 -0.045863
1030 0.00037444 -0.015776 -0.044052 -0.13159 0.019787 -0.041732 -0.060861 -0.059083 -0.12819 0.038045 -0.044122 -0.05217 -0.10041 -0.054102 -0.054569 -0.02717
1031 -0.024044 -0.033503 -0.073501 -0.14455 -0.0061631 -0.073739 -0.097858 -0.094084 -0.14687 0.02376 -0.066537 -0.071268 -0.1185 -0.093376 -0.091 -0.039848
1032 -0.0011022 -0.01462 -0.047169 -0.13113 0.021006 -0.039206 -0.052636 -0.042186 -0.10837 0.055104 -0.047363 -0.060846 -0.0812 -0.03411 -0.040202 -0.022415
1033 -0.018091 -0.027066 -0.069968 -0.11825 0.014156 -0.060013 -0.074384 -0.080147 -0.13799 0.032448 -0.049078 -0.065444 -0.10986 -0.082934 -0.081283 -0.043783
1034 0.0067712 -0.011243 -0.040097 -0.12089 0.019616 -0.05213 -0.042092 -0.051218 -0.12605 0.045613 -0.047813 -0.057192 -0.091584 -0.058508 -0.098884 -0.03966
1035 -0.021897 -0.035859 -0.080325 -0.15766 -0.012525 -0.069166 -0.091149 -0.090029 -0.14894 0.013077 -0.064009 -0.085359 -0.12149 -0.094972 -0.095586 -0.056727
1036 -0.014555 -0.027896 -0.062714 -0.13906 -0.0017552 -0.057313 -0.053857 -0.057341 -0.12307 0.040932 -0.043474 -0.061427 -0.10219 -0.063566 -0.075687 -0.048295
1037 0.015246 -0.0012223 -0.050923 -0.10975 0.0037144 -0.02323 -0.025295 -0.030112 -0.10504 0.076436 -0.02218 -0.027265 -0.071421 -0.03641 -0.054348 -0.020992
1038 0.028568 -0.0053789 -0.042331 -0.12161 -0.019896 -0.035317 -0.042453 -0.064313 -0.10741 0.06151 -0.044395 -0.040973 -0.094063 -0.041813 -0.060169 -0.02512
1039 0.01678 -0.033825 -0.06417 -0.13803 -0.026206 -0.051343 -0.042771 -0.073585 -0.11636 0.053625 -0.070161 -0.067411 -0.096205 -0.058467 -0.056071 -0.045417
1040 0.041131 -0.021592 -0.045649 -0.13047 -0.035917 -0.03712 -0.037448 -0.052456 -0.114 0.049779 -0.032236 -0.041739 -0.093127 -0.055881 -0.077552 -0.036525
1041 0.028663 -0.024529 -0.064687 -0.13847 -0.030457 -0.038187 -0.038916 -0.062837 -0.12808 0.043214 -0.051381 -0.052607 -0.10372 -0.055175 -0.061133 -0.039232
1042 0.032345 -0.013305 -0.065736 -0.13666 -0.040098 -0.039454 -0.051884 -0.061808 -0.063213 0.034248 -0.036147 -0.058495 -0.106 -0.061329 -0.068795 -0.018919
1043 0.030746 -0.018762 -0.058845 -0.13451 -0.054428 -0.032031 -0.052722 -0.05643 0.098944 0.043952 -0.044512 -0.059342 -0.10615 -0.054473 -0.091026 -0.040257
1044 0.015038 -0.015988 -0.054053 -0.12948 -0.040499 -0.020257 -0.041239 -0.074181 0.087341 0.047767 -0.045508 -0.04999 -0.097676 -0.062767 -0.075247 -0.018934
1045 -0.0012104 -0.015005 -0.071932 -0.13557 -0.049309 -0.031104 -0.049337 -0.051942 0.12876 0.051821 -0.046893 -0.063858 -0.10003 -0.05147 -0.052819 -0.042272
1046 -0.040999 -0.037631 -0.09495 -0.14848 -0.077879 -0.066471 -0.058985 -0.083123 0.14766 0.044426 -0.063908 -0.080626 -0.11789 -0.068684 -0.07445 -0.060009
1047 -0.019377 -0.016918 -0.057159 -0.13129 -0.05879 -0.040108 -0.039733 -0.058315 0.12745 0.04912 -0.042064 -0.061494 -0.099462 -0.031928 -0.067791 -0.037446
1048 -0.031615 -0.038284 -0.072318 -0.16048 -0.06834 -0.054074 -0.068681 -0.084966 -0.0086611 0.024904 -0.054089 -0.082142 -0.1141 -0.041212 -0.088563 -0.049714
1049 -0.032844 -0.030301 -0.063666 -0.1383 -0.041511 -0.043571 -0.026078 -0.057167 -0.020554 0.041329 -0.038365 -0.04369 -0.075307 -0.0023659 -0.050824 -0.041671
1050 -0.026062 -0.029578 -0.065505 -0.15653 -0.065021 -0.043318 -0.032486 -0.073628 -0.055097 0.037113 -0.04579 -0.036977 -0.088419 0.03414 -0.056625 -0.055559
1051 -0.02267 -0.023204 -0.052904 -0.14469 -0.059212 -0.033575 -0.039984 -0.06864 -0.04304 0.039448 -0.045216 -0.027465 -0.071621 0.039846 -0.076586 -0.039946
1052 0.00083139 -0.013741 -0.040762 -0.097755 -0.034282 -0.026392 -0.00016174 -0.038301 -0.033363 0.048442 -0.019531 0.0027269 -0.055783 0.063413 -0.051128 -0.024993
1053 -0.0059069 -0.023167 -0.080161 -0.15393 -0.046282 -0.051368 -0.03913 -0.059712 -0.060626 0.011856 -0.046536 -0.028471 -0.067035 0.054659 -0.058089 -0.055851
1054 0.050755 -0.016694 -0.06147 -0.12399 -0.054293 -0.024135 -0.030237 -0.069214 -0.047509 0.0099709 -0.034002 0.027561 -0.061437 0.039535 -0.08298 -0.031148
1055 0.061506 -0.0228 -0.074348 -0.12843 -0.037253 -0.034672 -0.032755 -0.084935 -0.059882 0.0049853 -0.041147 0.016353 -0.064509 0.00073091 -0.078992 -0.047016
1056 0.094408 -0.014097 -0.052257 -0.10906 0.048066 -0.034419 -0.018383 -0.057986 -0.062505 0.02215 -0.030093 -0.0080646 -0.054652 0.010237 -0.049183 -0.048323
1057 0.10087 -0.033423 -0.065206 -0.15787 0.13246 -0.064635 -0.029781 -0.074917 -0.066398 0.012674 -0.050238 -0.033142 -0.021454 -0.029527 -0.076764 -0.054051
1058 0.11496 0.00332 -0.042664 -0.12339 0.22916 -0.035552 0.0012916 -0.035009 -0.025291 0.036188 -0.027523 0.0009097 0.022734 0.044469 -0.044436 -0.036928
1059 0.068603 -0.0039366 -0.057363 -0.12896 0.2396 -0.034099 -0.0037562 -0.05099 -0.047814 0.030973 -0.034629 -0.019938 -0.001858 0.023025 -0.062027 -0.039685
1060 0.039395 -0.016523 -0.071141 -0.12846 0.20247 -0.043486 -0.008654 -0.067561 -0.065617 0.030097 -0.035864 0.003484 -0.03177 0.017192 -0.034368 -0.049833
1061 0.013447 -0.01969 -0.07001 -0.14289 0.19523 -0.057182 0.0050382 -0.068832 -0.07135 0.029702 -0.03813 -0.011354 -0.036882 -0.00012228 -0.07125 -0.05532
1062 -0.011512 -0.026366 -0.075349 -0.14341 0.13735 -0.072359 0.0122 -0.085054 -0.078333 0.030006 -0.052285 -0.012162 -0.059144 -0.025596 -0.13248 -0.057708
1063 0.0049999 -0.018083 -0.048927 -0.13384 0.11488 -0.053146 0.093183 -0.054945 -0.051136 0.10171 -0.036781 -0.0040196 -0.029777 0.02283 -0.029112 -0.039995
1064 -6.8454e-05 -0.0098594 -0.061136 -0.13595 0.090113 -0.039383 0.10435 -0.078796 -0.066189 0.10399 -0.039116 -0.0014875 -0.036609 0.012146 -0.059383 -0.038692
1065 -0.0096268 -0.010926 -0.067515 -0.12804 0.062593 -0.04958 0.11051 -0.067438 -0.054922 0.090869 -0.029231 -0.0058453 -0.040461 0.015472 -0.064965 -0.0678
1066 -0.0063851 -0.013882 -0.059883 -0.13003 0.037182 -0.033606 0.094839 -0.063759 -0.083335 0.076774 -0.016357 -0.017233 -0.032303 -0.0057416 -0.055216 -0.048767
1067 0.0038666 -0.001649 -0.056502 -0.11537 0.046492 -0.023033 0.068532 -0.04786 -0.057168 0.069228 -0.017522 -0.0085911 -0.019775 0.025105 -0.047557 -0.040295
1068 0.017318 0.0049844 -0.048071 -0.12718 0.043761 -0.03356 0.047624 -0.044001 -0.051121 0.061002 -0.033268 -0.0045389 -0.034907 0.018141 -0.049219 -0.038282
1069 0.01579 0.0079578 -0.061049 -0.12416 0.037021 -0.058147 0.029796 -0.064643 -0.057704 0.046057 -0.037673 -0.018097 -0.0258 0.0090168 -0.05309 -0.051049
1070 0.056392 0.029151 -0.039748 -0.12023 0.046391 -0.029083 0.047988 -0.063324 -0.0099967 0.059131 -0.024599 -0.016195 -0.036472 0.024503 -0.049341 -0.037377
1071 0.070103 0.022895 -0.046937 -0.13105 0.05825 -0.02997 0.04476 -0.077555 0.09141 0.050666 -0.014154 -0.010432 -0.049764 0.013619 -0.071863 -0.040684
1072 0.068295 0.018028 -0.048645 -0.1167 0.04769 -0.029587 0.055653 -0.069666 0.14558 0.0717 -0.024049 -0.01462 -0.036846 0.030635 -0.070034 -0.047552
1073 0.065667 0.0073416 -0.051744 -0.12458 0.036429 -0.030144 0.027845 -0.067068 0.21181 0.049134 -0.024265 -0.025998 -0.054278 0.027581 -0.057945 -0.028399
1074 0.045448 -0.0021249 -0.065642 -0.12832 0.039639 -0.049221 0.054447 -0.077909 0.21303 0.042109 -0.04004 -0.0079561 -0.04625 0.036487 -0.070427 -0.053917
1075 0.05524 -0.0006615 -0.053401 -0.10764 0.043038 -0.013977 0.082449 -0.05509 0.23708 0.074013 -0.034586 -0.018834 -0.024292 0.034804 -0.036758 -0.037634
1076 0.046712 -0.012158 -0.04954 -0.13955 0.045628 -0.025404 0.071551 -0.054732 0.1606 0.067448 -0.024301 -0.022252 -0.014235 0.03783 -0.029489 -0.049741
1077 0.046633 -0.0073246 -0.043948 -0.096022 0.045298 -0.013131 0.069514 -0.076353 0.11254 0.045112 -0.016366 -0.02066 -0.028837 0.018626 0.0076096 -0.029849
1078 0.045815 -0.012451 -0.044477 -0.11681 0.034417 -0.017228 0.065346 -0.066404 0.089839 0.053956 -0.032352 -0.016778 -0.034319 0.040892 0.053128 -0.050896
1079 0.058557 -0.0083377 -0.041086 -0.10035 0.050047 0.0062256 0.095068 -0.055565 0.047366 0.051961 -0.021677 -0.012455 -0.034161 0.049858 0.13436 -0.044454
1080 0.051598 -0.013964 -0.072854 -0.12696 0.030666 0.014379 0.07895 -0.086297 0.023893 0.038615 -0.031893 -0.022633 -0.032663 0.024414 0.0010956 -0.055441
1081 0.05496 -0.012581 -0.061863 -0.11586 0.027286 0.080532 0.058413 -0.067808 0.04707 0.0377 -0.029568 -0.026101 -0.029255 0.03271 -0.027536 -0.046358
1082 0.089952 -0.012907 -0.042332 -0.12089 0.024885 0.082585 0.083855 -0.076919 0.12476 0.026624 -0.032714 -0.033429 -0.046987 0.011107 -0.040957 -0.019636
1083 0.088643 -0.010994 -0.05487 -0.10873 0.031065 0.11587 0.097577 -0.08706 0.30149 0.033768 -0.026259 -0.041027 -0.03373 0.023073 -0.036008 0.021107
1084 0.096155 -0.016421 -0.052379 -0.11707 0.033065 0.13136 0.10493 -0.060712 0.34946 0.036603 -0.027174 -0.037065 -0.036142 0.037089 -0.06628 0.043959
1085 0.11316 -0.0028671 -0.041378 -0.10556 0.033304 0.14998 0.12536 -0.084483 0.3498 0.022207 -0.0263 -0.032953 -0.057754 0.021105 -0.075901 0.074512
1086 0.076158 -0.011744 -0.050486 -0.12303 0.051934 0.13567 0.1363 -0.080674 0.33018 0.023102 -0.047175 -0.03689 -0.052076 0.029881 -0.086512 0.091585
1087 0.06025 -0.0048402 -0.028115 -0.093855 0.061643 0.17215 0.17459 -0.046726 0.33084 0.040896 -0.0092007 -0.020748 -0.033978 0.065477 -0.036414 0.067697
1088 0.039522 0.0070233 -0.058783 -0.10619 0.061833 0.16583 0.15805 -0.050737 0.31837 0.03154 -0.027846 -0.026886 -0.02963 0.087653 -0.018715 0.04155
1089 0.019614 -0.0070433 -0.054302 -0.10473 0.052933 0.16621 0.13466 -0.073868 0.27483 0.033255 -0.030932 -0.036634 -0.042233 0.10695 -0.029046 -0.012238
1090 0.0022052 -0.01961 -0.062781 -0.10659 0.044462 0.1338 0.12173 -0.092069 0.32491 0.0082492 -0.030857 -0.044662 -0.050565 0.046166 -0.052877 -0.017315
1091 0.013737 -0.00078642 -0.048919 -0.11317 0.017812 0.13715 0.106 -0.080021 0.46746 0.011894 -0.033482 -0.04837 -0.055267 0.041032 -0.060309 -0.014803
1092 0.013899 0.008957 -0.033038 -0.10155 0.044321 0.14348 0.14034 -0.059042 0.52238 0.028888 -0.021048 -0.029568 -0.032479 0.038168 -0.02551 -0.00235
1093 0.0024903 -0.01454 -0.062597 -0.11284 0.0065308 0.13059 0.1268 -0.091043 0.43522 0.0067924 -0.045223 -0.038795 -0.050201 0.012164 -0.057401 -0.0080174
1094 0.0078019 -0.0040161 -0.062125 -0.10637 0.01718 0.17195 0.12912 -0.072454 0.39186 0.0083868 -0.025679 -0.034313 -0.055303 0.0169 -0.033953 -0.011485
1095 0.0021636 -0.010993 -0.048064 -0.10073 0.01121 0.14474 0.13244 -0.063546 0.35347 0.0015412 -0.047844 -0.045691 -0.054515 0.017746 -0.062044 -0.015432
1096 0.0020453 0.0068808 -0.049483 -0.084434 0.02825 0.18293 0.14788 -0.063647 0.36805 0.028026 -0.021939 -0.029659 -0.060538 0.024732 -0.077375 -0.01077
1097 0.001567 -0.0019758 -0.046241 -0.095108 0.023539 0.17486 0.2384 -0.078398 0.38369 0.01732 -0.034075 -0.035517 -0.02826 0.031349 -0.023537 -0.018647
1098 -0.013221 -0.0086523 -0.05422 -0.10443 -0.012071 0.17968 0.21637 -0.082719 0.37934 0.0019244 -0.05016 -0.038285 -0.031672 -0.0059453 -0.086428 -0.026244
1099 0.01282 -0.00061887 -0.039259 -0.099047 0.011378 0.21143 0.25152 -0.050381 0.54657 0.014969 -0.013076 -0.016813 0.033846 0.030681 -0.0069092 -0.022552
1100 -0.013268 0.0026346 -0.032647 -0.095951 0.016628 0.21437 0.21828 -0.074492 0.58539 0.0081932 -0.041901 -0.03185 0.040254 0.029297 -0.0042205 -0.0010993
1101 0.012874 -0.004652 -0.027806 -0.074265 0.020707 0.2302 0.1904 -0.051213 0.564 0.0073476 -0.020787 -0.034378 0.095112 0.052453 -0.021552 0.0043733
1102 -0.0075146 -0.0066785 -0.056004 -0.078909 0.026697 0.24317 0.18737 -0.053395 0.53916 0.015832 -0.014912 -0.019336 0.08 0.11116 -0.016793 0.0020259
1103 0.005117 -0.013215 -0.036053 -0.063954 0.031837 0.23516 0.1581 -0.045476 0.49813 0.023856 -0.0043674 -0.0016941 0.051137 0.12547 -0.017234 0.017499
1104 -0.0059613 -0.016782 -0.058812 -0.079228 0.035236 0.23071 0.1343 -0.057147 0.43625 0.010971 -0.027133 0.011928 0.022055 0.1262 -0.060386 0.023451
1105 0.0022204 -0.017608 -0.03782 -0.050402 0.017536 0.23489 0.1224 -0.086058 0.37671 0.0063552 -0.010858 0.03687 0.021013 0.11493 -0.039967 0.059544
1106 -0.0050779 -0.019245 -0.053599 -0.039707 0.042665 0.21489 0.12427 -0.09868 0.33079 -0.0068404 -0.025574 0.026712 0.0025109 0.086004 -0.062058 0.076936
1107 -0.0014762 -0.016851 -0.028108 0.012989 0.18796 0.23529 0.14233 -0.050441 0.33508 0.011994 0.0045809 0.034104 0.032799 0.09557 -0.03481 0.086319
1108 -0.0013146 -0.010418 -0.036786 0.041475 0.24815 0.2445 0.13224 -0.058892 0.38264 0.0042684 -0.0046045 0.010007 0.022277 0.095896 -0.055771 0.13865
1109 -0.013013 -0.016264 -0.047605 0.028801 0.27285 0.24891 0.13507 -0.072953 0.58219 -0.0016272 -0.02712 -0.012941 0.016924 0.086542 -0.034912 0.13188
1110 0.0034988 -0.007561 -0.019394 0.062546 0.32174 0.26962 0.17184 -0.033595 0.67746 0.0087172 -0.0042954 -0.0028791 0.046012 0.12774 -0.023644 0.11822
1111 -0.0093395 -0.0091376 -0.035462 0.060162 0.26461 0.27367 0.13946 -0.037826 0.63411 0.0002016 -0.029851 -0.017677 0.03722 0.13807 -0.059445 0.077689
1112 -0.0096578 -0.019694 -0.040411 0.097738 0.23918 0.2661 0.13062 -0.041107 0.62299 -0.008044 -0.014986 -0.020705 0.015488 0.13173 -0.057786 0.064152
1113 -0.0042962 -0.0095107 -0.02461 0.16361 0.18356 0.28038 0.15961 -0.039369 0.47054 0.0012904 -0.013722 -0.016673 0.025536 0.13807 -0.035398 0.034274
1114 -0.010414 -0.014397 -0.025078 0.19877 0.16396 0.27849 0.15527 -0.04308 0.38806 -0.015445 -0.018807 -0.0060105 0.040564 0.18891 -0.038659 0.031237
1115 -0.028783 -0.022394 -0.026677 0.21647 0.13995 0.26413 0.16395 -0.049381 0.3261 -0.022721 -0.032252 -0.018948 0.027982 0.16879 -0.06131 0.02135
1116 -0.0035911 -0.01542 -0.0084455 0.22136 0.13757 0.27361 0.2133 -0.037832 0.32096 -0.012246 -0.011078 0.012054 0.037749 0.17745 -0.041471 0.044952
1117 -0.016369 -0.020827 -0.018054 0.2416 0.10298 0.27641 0.26988 -0.035184 0.32758 -0.018052 -0.017893 0.025456 0.035487 0.17205 -0.073373 0.031645
1118 -0.015528 -0.023193 -0.022973 0.21084 0.1045 0.27171 0.2463 -0.035985 0.30747 -0.021248 -0.017809 0.040938 0.022665 0.17129 -0.041404 0.052077
1119 -0.031896 -0.03828 -0.033201 0.20329 0.07073 0.23138 0.24546 -0.058516 0.29799 -0.032753 -0.018054 0.049 0.008403 0.14845 -0.084875 0.05642
1120 -0.0088844 -0.010847 0.0087899 0.20006 0.08699 0.27628 0.24949 -0.021207 0.343 -0.015029 -0.0085696 0.035712 0.030721 0.17856 -0.068077 0.088993
1121 -0.049733 -0.034143 -0.048219 0.17304 0.047099 0.21723 0.21243 -0.073249 0.48385 -0.033734 -0.023335 0.0062344 0.018799 0.15902 -0.085198 0.084815
1122 -0.020471 -0.0072997 -0.018137 0.19625 0.085049 0.24838 0.22466 -0.01578 0.61588 -0.00716 0.0020796 0.042017 0.046997 0.21756 -0.019459 0.14851
1123 -0.021509 -0.014576 -0.009206 0.19692 0.079708 0.23168 0.18495 -0.041681 0.63112 -0.016786 -0.0037058 0.044369 0.065454 0.23389 -0.031951 0.1673
1124 -0.024548 -0.022593 -0.016485 0.17201 0.047548 0.22725 0.15469 -0.044543 0.52337 -0.030911 -0.011551 0.058381 0.051302 0.22869 -0.054812 0.15295
1125 -0.020486 -0.014039 -0.0036233 0.20356 0.066167 0.25318 0.18601 -0.029964 0.4374 -0.0099268 0.0059533 0.083913 0.06509 0.25435 -0.030223 0.17631
1126 -0.024654 -0.00054592 -0.017542 0.21162 0.072157 0.24062 0.1579 -0.036555 0.36877 -0.021122 0.0094779 0.082625 0.054458 0.24651 -0.074415 0.15904
1127 -0.022403 0.0031775 -0.0078806 0.19186 0.032817 0.22178 0.1624 -0.037606 0.33051 -0.025388 0.027333 0.093737 0.071376 0.22747 -0.049426 0.14853
1128 -0.017251 0.017441 -0.016539 0.20444 0.052286 0.2572 0.15553 -0.055248 0.32645 -0.00012362 0.12398 0.089279 0.12838 0.24764 -0.052497 0.12916
1129 -0.034709 0.030094 -0.034908 0.1557 0.017896 0.21459 0.13902 -0.078679 0.27013 -0.046849 0.13761 0.084262 0.15044 0.16277 -0.073138 0.10974
1130 -0.032768 0.062108 -0.015176 0.18893 0.039825 0.25082 0.19838 -0.05559 0.29453 -0.0051448 0.14743 0.13642 0.10239 0.17255 -0.04632 0.13231
1131 -0.029066 0.056751 -0.031965 0.16933 0.047985 0.25793 0.26014 -0.034081 0.29371 -0.01773 0.083291 0.1384 0.062687 0.1942 -0.037141 0.12377
1132 -0.037124 0.049605 -0.028134 0.16269 0.033004 0.23317 0.26936 -0.054973 0.2627 -0.028436 0.046045 0.12279 0.039225 0.15056 -0.070482 0.15513
1133 -0.027973 0.023138 -0.033722 0.18595 0.036734 0.22324 0.26682 -0.039934 0.26927 -0.028852 0.05397 0.13074 0.035133 0.17039 -0.036764 0.15777
1134 -0.020141 0.011112 -0.0082611 0.18572 0.036234 0.21719 0.27671 -0.035665 0.27643 -0.011007 0.057375 0.12859 0.040131 0.18229 -0.072495 0.19351
1135 -0.033209 0.019575 -0.04393 0.17877 0.022333 0.18438 0.23426 -0.051936 0.26607 -0.028073 0.050909 0.11323 0.036489 0.18225 -0.094356 0.23026
1136 -0.042368 -0.011001 -0.040278 0.13664 0.018973 0.14677 0.19088 -0.052218 0.24085 -0.027708 0.055514 0.090187 0.025906 0.21004 -0.082228 0.21541
1137 -0.031116 -0.005878 -0.026157 0.15775 -0.00042763 0.15958 0.19196 -0.046459 0.26034 -0.013004 0.069518 0.094209 0.057994 0.25238 -0.055549 0.22176
1138 -0.044614 0.0096254 -0.036946 0.15333 0.014422 0.1521 0.16128 -0.04838 0.23599 -0.02112 0.068573 0.098391 0.044812 0.25938 -0.02783 0.22707
1139 -0.037802 0.0038588 -0.024174 0.17815 0.0094515 0.14547 0.16632 -0.037872 0.25302 0.030885 0.082327 0.083523 0.05307 0.24934 -0.062401 0.20809
1140 -0.064611 0.0092523 -0.033783 0.13786 -0.0019689 0.13664 0.12094 -0.064573 0.24049 0.041789 0.071212 0.080085 0.035278 0.23459 -0.088213 0.17187
1141 -0.047089 0.019526 -0.048712 0.14143 0.00089069 0.13672 0.15141 -0.052354 0.23249 0.032874 0.067357 0.078057 0.041286 0.2508 -0.058364 0.14166
1142 -0.053467 0.023599 -0.0367 0.14331 -0.01313 0.14524 0.14419 -0.044625 0.21363 0.040548 0.068651 0.063999 0.040854 0.22977 -0.062595 0.13618
1143 -0.051256 0.034143 -0.020799 0.1609 0.01075 0.11855 0.13737 -0.036367 0.22238 0.063372 0.082636 0.077891 0.053041 0.24954 -0.076237 0.14009
1144 -0.056444 0.033346 -0.023518 0.12827 -0.010711 0.12778 0.12358 -0.031058 0.2302 0.081427 0.08593 0.089554 0.039899 0.22052 -0.052528 0.11716
1145 -0.060672 0.013139 -0.023146 0.11717 -0.024181 0.11297 0.12814 -0.064799 0.19393 0.10678 0.089335 0.092406 0.030327 0.18783 -0.078999 0.12595
1146 -0.063701 0.016333 -0.036865 0.13147 -0.011481 0.13662 0.13755 -0.04039 0.18888 0.12369 0.08134 0.11529 0.047325 0.1886 -0.086591 0.11168
1147 -0.041719 0.037336 -0.025593 0.16347 0.00036817 0.12871 0.16797 -0.041912 0.19135 0.18774 0.11305 0.13199 0.093023 0.20369 -0.041912 0.13488
1148 -0.054367 0.02803 -0.011352 0.14247 -0.0011522 0.11294 0.19445 -0.027363 0.20056 0.22711 0.13135 0.14271 0.17188 0.19795 -0.033323 0.12686
1149 -0.049586 0.030603 -0.023971 0.15536 0.0078373 0.11914 0.23046 -0.037884 0.19212 0.21958 0.17874 0.15256 0.15879 0.18776 -0.066985 0.1348
1150 -0.057334 0.028277 -0.031139 0.11174 -0.020353 0.10776 0.2624 -0.034226 0.17008 0.15478 0.20723 0.15551 0.17513 0.17138 -0.050926 0.11758
1151 -0.056782 0.02515 -0.033458 0.13034 -0.0099835 0.10751 0.26376 -0.053757 0.15512 0.10956 0.18362 0.14418 0.11978 0.16429 -0.050347 0.12442
1152 -0.053291 0.023264 -0.014967 0.11487 -0.0016639 0.10568 0.26368 -0.027478 0.17394 0.074702 0.14437 0.14836 0.079752 0.15073 -0.066698 0.12648
1153 -0.059799 0.028487 -0.026365 0.13115 -0.0011843 0.10706 0.25334 -0.021709 0.17365 0.051036 0.11907 0.1299 0.05839 0.15553 -0.08244 0.1267
1154 -0.061537 0.01483 -0.046744 0.11102 -0.030815 0.085078 0.19504 -0.041281 0.1407 0.029361 0.11424 0.11092 0.037568 0.12629 -0.096651 0.12256
1155 -0.036256 0.037864 -0.0057126 0.14038 0.011565 0.1201 0.20291 -0.025662 0.14762 0.051685 0.13013 0.14583 0.068256 0.15133 -0.080442 0.14928
1156 -0.054964 0.013687 -0.031251 0.11293 -0.022356 0.091534 0.15919 -0.053543 0.12777 0.04238 0.11572 0.11855 0.052303 0.15559 -0.080004 0.16353
1157 -0.052882 0.027341 -0.01218 0.11791 -0.006236 0.084007 0.13065 -0.020174 0.1469 0.037004 0.11948 0.11845 0.043791 0.16669 -0.072145 0.23523
1158 -0.047141 0.032374 0.022201 0.12049 0.012654 0.1038 0.15203 -0.037566 0.14226 0.060228 0.12262 0.12413 0.039929 0.1591 -0.075766 0.26028
1159 -0.046619 0.045308 0.013603 0.10116 -0.0084269 0.094844 0.13299 -0.044807 0.12722 0.053483 0.11498 0.11023 0.029727 0.1292 -0.087168 0.25206
1160 -0.052597 0.076991 0.0026742 0.097052 -0.013897 0.069797 0.10679 -0.053878 0.11814 0.061277 0.10465 0.10896 0.038065 0.10285 -0.099499 0.22182
1161 -0.052066 0.069435 0.0089956 0.085878 -0.015798 0.05288 0.0996 -0.05642 0.11474 0.049572 0.11651 0.08825 0.020123 0.10793 -0.11329 0.20074
1162 -0.047064 0.094938 0.025907 0.11624 -0.0062281 0.052703 0.12255 -0.030401 0.12235 0.050476 0.095533 0.080842 0.047541 0.1161 -0.064932 0.17718
1163 -0.048482 0.066091 0.012698 0.12618 -0.0095285 0.061347 0.096384 -0.049772 0.086186 0.05409 0.12287 0.074374 0.016368 0.10069 -0.078593 0.14257
1164 -0.046271 0.064245 0.03858 0.10799 0.004531 0.06489 0.12368 -0.026623 0.10621 0.057075 0.11672 0.11511 0.029846 0.09657 -0.057994 0.14185
1165 -0.060549 0.032088 0.037101 0.11696 -0.011109 0.046623 0.15547 -0.034855 0.06817 0.038579 0.16773 0.12313 0.017194 0.10941 -0.092035 0.1346
1166 -0.071847 0.011672 0.024122 0.075107 -0.03251 0.034986 0.22118 -0.036626 0.085627 0.029464 0.20474 0.13488 0.00024193 0.087272 -0.083557 0.11181
1167 -0.059865 0.015125 0.020054 0.077322 -0.02818 0.052299 0.25916 -0.036867 0.055024 0.039218 0.21512 0.12234 0.03347 0.10507 -0.040468 0.12059
1168 -0.033864 0.045239 0.066585 0.13113 -0.00069065 0.074153 0.2954 -0.011248 0.080971 0.075242 0.23926 0.16983 0.12163 0.15741 -0.060889 0.15106
1169 -0.028642 0.042892 0.046876 0.083704 0.0011289 0.051006 0.26309 -0.02982 0.066258 0.056197 0.1651 0.16403 0.13708 0.12749 -0.058851 0.1536
1170 -0.05606 0.034886 0.041298 0.071939 -0.017931 0.037629 0.25318 -0.00017095 0.062945 0.037611 0.13838 0.17344 0.11502 0.11322 -0.097752 0.13727
1171 -0.041999 0.048669 0.029569 0.080005 -0.013812 0.033372 0.23138 0.017008 0.084252 0.040026 0.12561 0.16738 0.11001 0.10814 -0.080743 0.12587
1172 -0.024257 0.056512 0.03995 0.062121 -0.013952 0.025646 0.18967 0.040807 0.097009 0.03114 0.13908 0.15205 0.068929 0.091249 -0.079565 0.13814
1173 -0.046505 0.071226 0.047332 0.066837 0.0015573 0.030909 0.19597 0.054465 0.074496 0.017504 0.12584 0.12724 0.061237 0.10072 -0.064556 0.13642
1174 -0.041964 0.096869 0.050393 0.071372 0.0087968 0.034502 0.20255 0.099904 0.084773 0.037939 0.13508 0.1204 0.060545 0.10313 -0.094157 0.13678
1175 -0.043122 0.11725 0.056465 0.062328 0.018376 0.052485 0.16439 0.062703 0.04215 0.022243 0.12484 0.10889 0.035443 0.098427 -0.055409 0.14527
1176 -0.03187 0.1014 0.059666 0.060444 -0.013684 0.031658 0.1484 0.094901 0.064077 0.029988 0.11113 0.090242 0.01067 0.096563 -0.08718 0.12838
1177 -0.012149 0.09632 0.064577 0.064529 0.0088056 0.040592 0.17819 0.06793 0.070654 0.039042 0.10785 0.092864 0.032868 0.10157 -0.098341 0.1385
1178 -0.026057 0.044463 0.030479 0.042255 -0.018945 0.007455 0.12362 0.059439 0.030831 -0.0031437 0.090486 0.057416 -0.0025339 0.052455 -0.12788 0.11216
1179 0.028515 0.057917 0.05091 0.065291 0.0046847 0.033098 0.17167 0.099628 0.036498 0.027431 0.11601 0.089448 0.028484 0.089792 -0.065134 0.14327
1180 0.084846 0.05456 0.045001 0.055967 0.0045643 0.025291 0.16463 0.069606 0.059835 0.018525 0.10752 0.073671 0.020232 0.043928 -0.11018 0.13508
1181 0.14655 0.056023 0.043763 0.063112 0.0001739 0.017895 0.20652 0.077275 0.051762 0.01425 0.10268 0.080293 0.02676 0.059274 -0.088926 0.15258
1182 0.24324 0.045007 0.046524 0.050978 -0.0091365 -0.0011321 0.25657 0.062964 0.018079 -0.0029761 0.070384 0.058945 0.0098675 0.04616 -0.090508 0.18433
1183 0.24524 0.06263 0.051365 0.093884 -0.017687 0.015291 0.29527 0.11941 0.045366 0.016828 0.10938 0.082247 0.029005 0.078786 -0.084959 0.24944
1184 0.23211 0.063774 0.058087 0.10441 0.0023326 0.036144 0.29863 0.11788 0.039773 0.027153 0.11556 0.10403 0.032513 0.085542 -0.05342 0.27436
1185 0.15581 0.10161 0.047118 0.083565 -0.017188 0.053518 0.26833 0.11813 0.02525 0.016867 0.090358 0.11123 0.013791 0.065778 -0.061212 0.25993
1186 0.079116 0.1187 0.055259 0.10412 0.0066818 0.072811 0.24133 0.10339 0.030917 0.0035315 0.10246 0.10803 0.024579 0.062415 -0.010733 0.20039
1187 0.049668 0.12484 0.051941 0.11488 0.015651 0.083494 0.19322 0.11639 0.041524 0.015136 0.080847 0.12247 0.021407 0.064931 -0.021434 0.17692
1188 0.0331 0.11951 0.043602 0.14495 -0.008479 0.090987 0.13775 0.11389 0.0061714 -0.0030697 0.090282 0.10374 0.0077346 0.060307 -0.012526 0.13677
1189 0.030851 0.11748 0.064544 0.2433 0.0030205 0.12091 0.13894 0.13966 0.024418 -0.0021753 0.085806 0.12167 0.019982 0.086043 -0.019617 0.12952
1190 0.028273 0.10067 0.063715 0.23825 0.0049601 0.099124 0.10816 0.13133 0.0086755 -0.0091409 0.088381 0.11332 0.00088033 0.072509 -0.044518 0.13075
1191 0.025415 0.095578 0.047116 0.27141 0.0095297 0.11267 0.12048 0.13949 -6.75e-05 0.011373 0.082036 0.091294 0.021348 0.073185 -0.035819 0.11216
1192 0.026677 0.077391 0.061828 0.27962 0.0051993 0.0776 0.126 0.14964 0.02672 0.0078879 0.06686 0.069196 0.025486 0.064481 -0.033901 0.10726
1193 0.010268 0.071325 0.058519 0.26502 -0.0028311 0.049683 0.10263 0.13095 0.00011654 -0.0095877 0.050635 0.061908 -0.0042961 0.027928 -0.10628 0.091431
1194 0.0095199 0.067138 0.04994 0.25879 0.022868 0.022977 0.10009 0.15026 -0.015386 -0.0065033 0.055709 0.051561 -0.0095483 0.027464 -0.11117 0.095434
1195 0.017562 0.046222 0.053612 0.27401 0.23616 0.02594 0.099045 0.15697 -0.025759 -0.016999 0.043084 0.041093 0.01196 0.02771 -0.099655 0.087837
1196 0.025223 0.058145 0.064133 0.34166 0.34124 0.036393 0.11867 0.20991 0.0032776 0.010145 0.061748 0.059335 0.13056 0.059656 -0.052226 0.086759
1197 0.015255 0.066679 0.061404 0.316 0.35135 0.016646 0.08766 0.19919 -0.029575 -0.01888 0.055313 0.049097 0.12793 0.043272 -0.094657 0.083682
1198 0.019837 0.098912 0.081056 0.32448 0.39278 0.029259 0.1103 0.20965 -0.0021484 -0.0026757 0.045298 0.11702 0.16426 0.036718 -0.057769 0.085074
1199 0.0038283 0.12635 0.059057 0.32871 0.33887 0.039463 0.089424 0.16127 -0.027701 -0.011461 0.059432 0.12669 0.14677 0.020564 -0.09386 0.080667
1200 0.02108 0.15036 0.078558 0.35691 0.36091 0.040846 0.093856 0.18949 -0.013784 0.0027631 0.061567 0.14446 0.096709 0.03926 -0.045811 0.0902
1201 0.033202 0.15956 0.09703 0.38887 0.30904 0.053669 0.10255 0.19477 0.00042268 0.015557 0.064901 0.13572 0.068067 0.060597 -0.051013 0.10332
1202 0.0062433 0.11172 0.075741 0.36595 0.20172 0.038602 0.091591 0.17756 -0.0085503 -0.0059381 0.056326 0.089698 0.051665 0.043333 -0.054714 0.091195
1203 0.029825 0.10768 0.10371 0.39091 0.17811 0.052276 0.091893 0.16953 0.012677 0.018946 0.058261 0.09735 0.069662 0.037919 -0.073355 0.10134
1204 0.025577 0.084213 0.093064 0.3723 0.13024 0.039819 0.079615 0.16815 -0.021446 -0.0021893 0.060605 0.083702 0.04213 0.043725 -0.065656 0.08709
1205 0.0099284 0.072866 0.077755 0.35825 0.10959 0.023982 0.061888 0.16331 -0.014269 -0.010035 0.05384 0.075424 0.030908 0.014891 -0.054188 0.071412
1206 -0.00569 0.07396 0.088817 0.35194 0.10206 0.028875 0.05835 0.15702 -0.038992 0.011829 0.053184 0.078216 0.041966 0.0087473 -0.089789 0.078695
1207 0.0067017 0.081893 0.072358 0.37947 0.095133 0.029229 0.072112 0.15822 -0.028955 0.028844 0.058249 0.080498 0.026444 0.025683 -0.04726 0.067758
1208 0.0065234 0.090246 0.10778 0.40534 0.11963 0.032932 0.077564 0.20065 0.013202 0.033298 0.054433 0.07416 0.055682 0.03865 -0.054962 0.09826
1209 -0.00046493 0.08112 0.081341 0.39225 0.091712 0.022475 0.062916 0.14213 -0.017781 0.012463 0.036548 0.072883 0.034749 0.016526 -0.089603 0.057483
1210 0.0041868 0.082743 0.098192 0.38814 0.10893 0.022498 0.061419 0.19089 -0.0059742 0.029177 0.047653 0.091255 0.037247 0.023052 -0.083664 0.071215
1211 -0.0030516 0.089047 0.1021 0.40499 0.12277 0.024051 0.084941 0.20488 -0.013557 0.052321 0.045307 0.087657 0.030415 0.022428 -0.060826 0.051638
1212 0.01109 0.1021 0.095965 0.34829 0.098551 0.027745 0.044023 0.22298 -0.02081 0.068176 0.047412 0.078369 0.033883 0.017184 -0.063937 0.081821
1213 -0.0053982 0.093754 0.089056 0.34328 0.08627 0.032998 0.045305 0.21551 -0.030973 0.06734 0.040256 0.070731 0.021741 0.0134 -0.081718 0.050533
1214 -0.014207 0.097707 0.091517 0.30994 0.10393 0.018381 0.032937 0.24013 -0.035016 0.068785 0.023941 0.059333 0.0095887 0.0079463 -0.07067 0.054146
1215 -0.012795 0.11388 0.082839 0.27991 0.09881 0.0053843 0.04436 0.23817 -0.027869 0.069839 0.043396 0.060365 0.038447 0.035202 -0.069751 0.056698
1216 -0.024233 0.12746 0.07069 0.29123 0.23863 0.0097775 0.047092 0.2297 -0.056012 0.076503 0.01943 0.063508 0.095114 0.015089 -0.077512 0.051621
1217 -0.019291 0.14097 0.076992 0.26609 0.35381 0.030721 0.040424 0.25482 -0.038565 0.085068 0.023935 0.13657 0.16899 0.020725 -0.078303 0.039954
1218 -0.0063198 0.14185 0.10426 0.29058 0.43617 0.063884 0.050026 0.28842 -0.048398 0.091392 0.039379 0.14337 0.20289 0.060611 -0.066155 0.058896
1219 -0.0094381 0.13385 0.13071 0.28878 0.42302 0.078427 0.051849 0.29446 -0.024591 0.077377 0.043784 0.1381 0.18086 0.082157 -0.063206 0.057039
1220 -0.021756 0.10275 0.15615 0.3532 0.44221 0.07827 0.033231 0.25427 -0.036374 0.056091 0.026138 0.12009 0.11409 0.038683 -0.039537 0.046441
1221 -0.017475 0.089001 0.20412 0.3684 0.44337 0.12058 0.066273 0.31168 -0.048097 0.052505 0.027013 0.096918 0.095424 0.041299 -0.036959 0.042494
1222 -0.021543 0.089375 0.21138 0.35397 0.49927 0.12087 0.043825 0.31389 -0.04329 0.0438 0.034938 0.0895 0.086222 0.055585 0.04055 0.041296
1223 -0.018871 0.092608 0.23675 0.37897 0.53672 0.14356 0.042207 0.28946 -0.024693 0.042264 0.031512 0.074473 0.075009 0.044542 0.14471 0.047929
1224 -0.0028097 0.091761 0.25063 0.37567 0.48862 0.14964 0.04176 0.3105 -0.048146 0.044889 0.028627 0.11064 0.1149 0.023288 0.17802 0.045362
1225 -0.020308 0.090575 0.24675 0.36409 0.46183 0.13019 0.038962 0.28859 -0.055549 0.037793 0.039091 0.14958 0.095955 0.048764 0.16994 0.045564
1226 -0.023596 0.084098 0.24361 0.34113 0.47485 0.14889 0.019824 0.31579 -0.046312 0.046967 0.039086 0.17435 0.11596 0.05369 0.20628 0.034957
1227 0.0031753 0.12941 0.25608 0.3884 0.55284 0.14866 0.050746 0.32003 -0.024195 0.067172 0.11982 0.18982 0.20011 0.090746 0.16451 0.055339
1228 0.004257 0.12843 0.25658 0.38606 0.54052 0.10957 0.027779 0.28724 -0.067768 0.029326 0.10975 0.17344 0.23443 0.047252 0.087202 0.038022
1229 0.00061866 0.1549 0.29005 0.41611 0.58781 0.10633 0.031291 0.34851 -0.039821 0.042961 0.13649 0.16897 0.28964 0.068858 0.089951 0.036795
1230 0.0072703 0.14908 0.28642 0.41949 0.57486 0.10033 0.041043 0.35051 -0.032544 0.044035 0.084364 0.15044 0.25056 0.048044 0.08425 0.052227
1231 0.024992 0.16715 0.28076 0.39869 0.56734 0.087586 0.045335 0.3784 -0.048767 0.049519 0.069929 0.17017 0.2539 0.063111 0.055678 0.02915
1232 0.023184 0.12421 0.2696 0.3653 0.61119 0.081589 0.017327 0.3891 -0.05895 0.037094 0.031573 0.15188 0.17756 0.058107 0.067597 0.022452
1233 0.055845 0.11232 0.29481 0.411 0.58795 0.1237 0.04817 0.40637 -0.040293 0.073158 0.049908 0.16108 0.16447 0.059663 0.091746 0.033435
1234 0.073577 0.089796 0.30938 0.38627 0.5943 0.10639 0.041422 0.39166 -0.048106 0.10744 0.027843 0.1484 0.13169 0.046949 0.070094 0.021618
1235 0.096259 0.091699 0.30033 0.39237 0.541 0.12165 0.037474 0.35126 -0.070429 0.12014 0.041857 0.12039 0.11327 0.064255 0.078143 0.04394
1236 0.21248 0.10357 0.32145 0.38513 0.58059 0.13373 0.042006 0.32791 -0.073132 0.14006 0.065252 0.12374 0.11813 0.062631 0.10881 0.030253
1237 0.28623 0.10228 0.30068 0.39712 0.60202 0.15585 0.043628 0.29367 -0.036635 0.1445 0.052106 0.10631 0.11635 0.069797 0.08619 0.032075
1238 0.32405 0.09848 0.32184 0.36165 0.65496 0.18207 0.041301 0.27251 -0.060118 0.11769 0.045151 0.081485 0.1116 0.044674 0.10854 0.031298
1239 0.31795 0.095103 0.31541 0.37896 0.62915 0.19197 0.030403 0.26824 -0.054421 0.11985 0.044755 0.091837 0.16963 0.06426 0.21719 0.01743
1240 0.30157 0.12688 0.3223 0.42222 0.63612 0.21978 0.032545 0.25969 -0.064754 0.099169 0.05018 0.10041 0.24795 0.053846 0.22915 0.028683
1241 0.22545 0.15752 0.33125 0.44249 0.56198 0.2284 0.036717 0.26518 -0.039887 0.099613 0.047865 0.089591 0.26715 0.083802 0.27607 0.036606
1242 0.15649 0.18725 0.33217 0.39169 0.56106 0.21995 0.02571 0.24983 -0.04694 0.079238 0.033009 0.094243 0.27527 0.054548 0.20274 0.020638
1243 0.12028 0.20646 0.32372 0.36277 0.53245 0.18908 0.040942 0.25615 -0.048793 0.065082 0.041864 0.099545 0.26208 0.072424 0.18662 0.031311
1244 0.11133 0.21479 0.33981 0.31688 0.58626 0.18271 0.037124 0.27279 -0.046526 0.080157 0.035728 0.14849 0.28908 0.08 0.12707 0.035073
1245 0.088416 0.1612 0.27144 0.26002 0.61793 0.11178 -0.0075138 0.23565 -0.10265 0.039611 0.027123 0.13716 0.22831 0.020627 0.09767 0.010336
1246 0.096587 0.15177 0.32631 0.27793 0.6441 0.13796 0.023808 0.32064 -0.055222 0.064505 0.095627 0.13448 0.23025 0.066973 0.1437 0.028579
1247 0.085789 0.11565 0.30716 0.23695 0.55613 0.083128 -0.015999 0.33743 -0.084544 0.05126 0.10513 0.12116 0.16132 0.038409 0.10411 0.016091
1248 0.096251 0.11572 0.3125 0.2566 0.54215 0.095991 0.0059729 0.43153 -0.063577 0.080044 0.10601 0.10865 0.17569 0.051915 0.11651 0.021834
1249 0.10429 0.11413 0.32038 0.21803 0.4782 0.10278 -1.4919e-05 0.4544 -0.06484 0.11043 0.088801 0.11294 0.16496 0.059041 0.12983 0.028546
1250 0.10773 0.11034 0.321 0.22569 0.44085 0.10222 0.011337 0.43682 -0.094513 0.093053 0.057556 0.09498 0.17157 0.053207 0.11214 0.005649
1251 0.092156 0.12176 0.34013 0.23182 0.43694 0.10794 0.0017595 0.40449 -0.071476 0.096177 0.04748 0.1081 0.2226 0.069843 0.10256 0.016402
1252 0.096457 0.10547 0.36579 0.24348 0.41575 0.12196 0.014852 0.39813 -0.074489 0.10591 0.050555 0.11045 0.28887 0.053359 0.18987 0.010894
1253 0.076729 0.083351 0.36219 0.18306 0.39084 0.11432 -0.017686 0.3529 -0.10103 0.086366 0.03806 0.1159 0.31965 0.042186 0.22915 -0.0058533
1254 0.095551 0.12047 0.39211 0.18931 0.40031 0.11802 -0.0045338 0.32567 -0.064155 0.11419 0.047274 0.17746 0.34937 0.045692 0.29256 0.020979
1255 0.093032 0.11301 0.38577 0.21358 0.39709 0.12377 0.0070984 0.33676 -0.069908 0.10671 0.057609 0.15693 0.30717 0.040468 0.32104 0.013362
1256 0.058884 0.10898 0.36858 0.19391 0.41807 0.16343 -0.0051794 0.29535 -0.088211 0.087609 0.040083 0.13078 0.26017 0.035584 0.30004 0.015284
1257 0.061126 0.12554 0.3709 0.19454 0.4054 0.18826 0.0051828 0.29868 -0.096764 0.071754 0.025978 0.088665 0.22146 0.01486 0.22736 -0.0028429
1258 0.060967 0.13307 0.37809 0.17836 0.41159 0.21713 -0.002895 0.27892 -0.078557 0.069628 0.048492 0.098107 0.19494 0.034436 0.1999 0.0044897
1259 0.059469 0.15743 0.38234 0.17119 0.42913 0.21135 0.00069725 0.26608 -0.08135 0.065983 0.038157 0.09685 0.16999 0.0074124 0.1426 0.0049823
1260 0.069861 0.16488 0.39925 0.15695 0.38111 0.20754 -0.0024505 0.27105 -0.084123 0.078447 0.058812 0.081922 0.17025 0.018929 0.15452 -0.0020452
1261 0.060392 0.14703 0.38636 0.17408 0.37184 0.21428 -0.0019883 0.25425 -0.095086 0.061071 0.098846 0.074654 0.16313 0.025595 0.10786 0.0022474
1262 0.078384 0.13105 0.41131 0.16407 0.38708 0.20063 0.010324 0.27271 -0.084509 0.083376 0.13939 0.10073 0.1732 0.0083708 0.13408 0.01602
1263 0.071906 0.1103 0.40231 0.14626 0.36016 0.16138 -0.0040339 0.2921 -0.073182 0.07532 0.11004 0.077458 0.22151 0.016197 0.14694 0.013663
1264 0.076847 0.11058 0.42496 0.18631 0.34462 0.17286 0.0089983 0.2965 -0.074575 0.098205 0.09724 0.09626 0.31065 0.039303 0.18961 0.021875
1265 0.064969 0.091883 0.42819 0.14455 0.34776 0.12134 -0.00077944 0.29366 -0.10133 0.067069 0.054054 0.073012 0.30554 0.013189 0.1737 0.0071578
1266 0.070141 0.095146 0.40771 0.14809 0.33108 0.11768 -0.019807 0.35881 -0.082031 0.077493 0.053789 0.091194 0.34356 0.013005 0.23835 0.01469
1267 0.051452 0.09403 0.38676 0.13338 0.32129 0.11841 -0.007415 0.42374 -0.069634 0.092838 0.061464 0.085477 0.27916 0.0091515 0.33904 0.006693
1268 0.069104 0.1068 0.39097 0.13819 0.31544 0.11386 0.0093172 0.42097 -0.087467 0.095032 0.060168 0.091889 0.26213 0.029378 0.37735 0.011526
1269 0.067686 0.1026 0.39321 0.15387 0.31877 0.13399 0.017719 0.45505 -0.08486 0.10377 0.055973 0.086161 0.22733 0.022594 0.33768 0.0099681
1270 0.071898 0.09706 0.35621 0.10961 0.29447 0.11832 0.042012 0.40515 -0.092923 0.10824 0.063967 0.071173 0.18584 -0.0033101 0.28583 0.0076607
1271 0.046169 0.081813 0.33566 0.085667 0.27689 0.10986 0.075174 0.35049 -0.12128 0.10308 0.046612 0.059685 0.17601 -0.024034 0.21992 0.0067733
1272 0.046491 0.079667 0.31546 0.092203 0.29717 0.11904 0.15102 0.37052 -0.093669 0.11271 0.058217 0.060637 0.17335 0.0027222 0.19501 -0.0062641
1273 0.050603 0.0923 0.29873 0.099079 0.28935 0.12529 0.16455 0.33943 -0.086102 0.10483 0.10944 0.051069 0.16498 0.010798 0.17723 -0.0042515
1274 0.055624 0.092264 0.28191 0.071754 0.27011 0.13004 0.16829 0.29123 -0.10997 0.097259 0.12333 0.049762 0.17692 -0.010456 0.18103 0.010221
1275 0.074786 0.10384 0.30086 0.12574 0.28953 0.20062 0.15356 0.31008 -0.085388 0.10482 0.13186 0.079824 0.24098 0.019861 0.18759 0.014514
1276 0.040388 0.076911 0.28409 0.093096 0.27255 0.18384 0.087195 0.29091 -0.080781 0.089127 0.092065 0.048826 0.27738 -0.011823 0.15551 0.0069863
1277 0.059589 0.088324 0.25607 0.077321 0.25495 0.17069 0.036787 0.27236 -0.10066 0.074882 0.066049 0.053458 0.30685 -0.010847 0.15086 0.0090788
1278 0.10587 0.094507 0.27191 0.091747 0.25762 0.19407 0.042659 0.26015 -0.10633 0.10145 0.060384 0.04739 0.29136 0.003599 0.1629 -0.0029986
1279 0.13711 0.070581 0.26529 0.084223 0.22231 0.16007 0.012212 0.21129 -0.12828 0.073611 0.035509 0.036592 0.24607 -0.013315 0.22224 -0.007566
1280 0.21814 0.074784 0.24126 0.079749 0.24277 0.16595 0.021804 0.23868 -0.086343 0.081645 0.040333 0.051894 0.21363 -0.013429 0.31492 0.0022366
1281 0.29754 0.080848 0.25854 0.095464 0.25257 0.18839 0.031666 0.23913 -0.094096 0.092419 0.050448 0.049467 0.20988 -0.0056726 0.34785 0.012919
1282 0.34472 0.095821 0.25343 0.10498 0.2593 0.17644 0.045808 0.26549 -0.082569 0.10266 0.094792 0.073939 0.23074 0.028114 0.46648 0.031662
1283 0.29077 0.061385 0.22146 0.049026 0.22226 0.1198 0.0090205 0.21878 -0.10915 0.079838 0.047947 0.040311 0.17069 -0.0072304 0.36843 -0.0040856
1284 0.24341 0.073078 0.22691 0.072701 0.24605 0.10271 0.047313 0.25549 -0.088945 0.10376 0.075192 0.043963 0.18825 0.013376 0.3309 -0.009163
1285 0.17621 0.069321 0.21985 0.052307 0.22472 0.1112 0.026195 0.21468 -0.086228 0.087837 0.086806 0.047835 0.18228 0.016622 0.27946 -0.00068045
1286 0.13218 0.069105 0.19947 0.057083 0.21728 0.089823 0.010757 0.21759 -0.090961 0.080461 0.091871 0.033547 0.16063 -0.007232 0.20309 0.0074621
1287 0.11678 0.072198 0.20792 0.045969 0.21704 0.099887 0.021899 0.25128 -0.089614 0.088366 0.13392 0.056309 0.15466 -0.014136 0.199 -0.0047053
1288 0.1083 0.061752 0.19254 0.032264 0.19226 0.08085 -0.0034984 0.25824 -0.10126 0.07436 0.13543 0.030072 0.15682 0.02034 0.20174 -0.014533
1289 0.096859 0.057425 0.18297 0.0376 0.20735 0.090413 0.028154 0.29259 -0.07274 0.098345 0.13175 0.058744 0.19149 -0.0063535 0.21561 -0.0082401
1290 0.091821 0.049419 0.19048 0.033326 0.19342 0.089096 0.002236 0.31126 -0.093783 0.092469 0.11044 0.12924 0.24695 0.00089259 0.22976 -0.011198
1291 0.096713 0.054722 0.17765 0.032821 0.18659 0.057329 0.011758 0.36916 -0.10228 0.080503 0.070714 0.13502 0.2854 -0.028981 0.20204 -0.0028849
1292 0.096424 0.053266 0.16079 0.016597 0.18271 0.055373 0.0098504 0.41562 -0.11271 0.065668 0.060058 0.14435 0.29271 -0.013335 0.17505 -0.015922
1293 0.094156 0.058429 0.18487 0.017123 0.18774 0.077996 -0.011597 0.38219 -0.092172 0.076782 0.074753 0.16582 0.23288 -0.003489 0.17784 0.01155
1294 0.085978 0.045392 0.16783 0.026369 0.18533 0.081459 -0.013025 0.38908 -0.087795 0.071827 0.070567 0.12829 0.18556 -0.010983 0.21297 -0.015527
1295 0.08728 0.036636 0.1473 0.028214 0.17371 0.081752 0.014097 0.36799 -0.092158 0.082091 0.075122 0.090657 0.17853 -0.0016067 0.32422 -0.0072346
1296 0.095971 0.042709 0.14717 0.02217 0.16323 0.075186 -0.0009407 0.34061 -0.10451 0.083195 0.048726 0.069089 0.15835 -0.00020061 0.40403 -0.016542
1297 0.085483 0.034663 0.14466 0.0063758 0.15171 0.067599 -0.011388 0.28271 -0.1023 0.05123 0.043021 0.061981 0.16128 -0.017264 0.39711 -0.0074794
1298 0.071665 0.032176 0.1617 0.014152 0.16281 0.082742 0.013104 0.27751 -0.087637 0.078474 0.033026 0.077883 0.16522 -0.0026983 0.40436 -0.017677
1299 0.085626 0.03471 0.13146 0.0015972 0.14903 0.089395 -0.0066341 0.23107 -0.09567 0.059259 0.04488 0.050905 0.13335 -0.024202 0.27106 -0.0063142
1300 0.089668 0.035073 0.15316 -0.0062271 0.1368 0.097379 -5.1835e-05 0.24943 -0.10124 0.065903 0.038175 0.059857 0.14379 -0.024436 0.25213 -0.012722
1301 0.07054 0.030457 0.11203 0.010239 0.13305 0.094552 -0.01755 0.23109 -0.10744 0.041647 0.031369 0.042909 0.11874 -0.0277 0.18158 -0.017449
1302 0.071611 0.04713 0.12577 0.0035144 0.13846 0.12704 0.0089326 0.24451 -0.093108 0.063532 0.037974 0.062681 0.11371 -0.026834 0.21475 -0.0099865
1303 0.067843 0.048013 0.14289 0.01104 0.15084 0.16496 0.0051648 0.23503 -0.076381 0.057726 0.050969 0.062794 0.14221 -0.021168 0.2171 -0.012014
1304 0.041825 0.034737 0.12774 0.00061582 0.12643 0.15132 -0.006583 0.20851 -0.099304 0.045121 0.042123 0.041916 0.096125 -0.036062 0.20824 -0.020831
1305 0.053966 0.04512 0.1332 -0.0069985 0.13938 0.14877 0.0050793 0.20787 -0.083607 0.051025 0.031598 0.050418 0.11136 -0.017605 0.15969 0.00090131
1306 0.046098 0.044554 0.11596 -4.2737e-05 0.14408 0.1458 0.028081 0.20397 -0.08506 0.049009 0.049162 0.06446 0.10996 -0.0020993 0.22686 -0.017876
1307 0.0452 0.042977 0.13173 -0.003057 0.14849 0.12297 0.057404 0.20215 -0.085313 0.063994 0.057507 0.073522 0.12253 -0.025033 0.23714 -0.010654
1308 0.042051 0.041861 0.11541 0.013429 0.12866 0.086014 0.10516 0.16342 -0.095326 0.059148 0.037171 0.084064 0.1049 -0.020977 0.22359 -0.0011009
1309 0.021553 0.030054 0.10813 -0.012716 0.11906 0.059838 0.15092 0.16572 -0.10191 0.058273 0.016436 0.086936 0.10761 -0.031721 0.28156 -0.030608
1310 0.027485 0.024998 0.098268 -0.01064 0.12419 0.058551 0.19071 0.2077 -0.069492 0.074817 0.048751 0.14596 0.1116 -0.0086447 0.38953 -0.018896
1311 0.049066 0.037301 0.12346 0.0042659 0.13293 0.082344 0.18315 0.18673 -0.077755 0.067611 0.063135 0.18849 0.13217 0.0057814 0.451 0.0037468
1312 0.020398 0.040004 0.09935 -0.0035084 0.14662 0.069297 0.17574 0.19002 -0.082788 0.063446 0.05971 0.18798 0.11613 0.010198 0.40159 -0.010901
1313 0.03852 0.048348 0.13626 0.015147 0.14735 0.08271 0.13812 0.19781 -0.067221 0.08339 0.075084 0.21526 0.12772 0.015584 0.32836 0.017682
1314 0.0024814 0.015131 0.054403 -0.060137 0.086378 0.029554 0.068289 0.13925 -0.10045 0.025695 0.015799 0.13636 0.057344 -0.05644 0.20528 -0.019965
1315 0.014063 0.018515 0.098044 -0.040781 0.11096 0.037697 0.082071 0.15608 -0.075657 0.029039 0.033423 0.13466 0.079012 -0.020434 0.22054 -0.016653
1316 -0.012935 0.013498 0.069846 -0.033876 0.072157 0.02925 0.052854 0.15104 -0.09637 -0.0027567 0.015298 0.083391 0.043069 -0.046108 0.19282 -0.04204
1317 0.00067646 0.013572 0.097727 -0.02887 0.072047 0.023623 0.070616 0.14408 -0.076073 0.015258 0.015123 0.075044 0.046137 -0.040042 0.17563 -0.019938
1318 0.0062281 0.014175 0.10676 -0.032644 0.082966 0.050457 0.088678 0.11437 -0.084816 0.022122 0.027377 0.076866 0.065185 -0.048336 0.18293 -0.004525
1319 0.01038 0.0091686 0.14619 -0.023518 0.097386 0.05678 0.09753 0.14749 -0.072519 0.032967 0.034142 0.074888 0.065833 -0.03154 0.18125 -0.019352
1320 0.0035715 0.030702 0.1474 -0.032663 0.072026 0.053063 0.10024 0.13187 -0.073942 0.020491 0.015926 0.06105 0.067871 -0.045193 0.22527 -0.0091299
1321 -0.0020868 0.022545 0.13047 -0.030467 0.068995 0.032866 0.13794 0.13228 -0.11587 0.021665 0.015071 0.069972 0.065979 -0.029937 0.29373 -0.014257
1322 -0.025765 0.012429 0.11121 -0.062391 0.070565 0.039029 0.20349 0.11342 -0.11179 0.0077797 0.0013855 0.051664 0.070207 -0.035231 0.35102 -0.035025
1323 0.0061865 0.025462 0.11303 -0.036986 0.076914 0.052923 0.23716 0.13053 -0.074381 0.016844 0.02016 0.072626 0.089384 0.014645 0.39602 -0.0050021
1324 -0.0084118 0.014396 0.089287 -0.04008 0.074024 0.041026 0.23318 0.12891 -0.094514 0.017059 -0.0024253 0.057859 0.070692 -0.010449 0.32085 -0.02265
1325 -0.0074201 0.020789 0.073758 -0.057504 0.079033 0.026719 0.22246 0.10322 -0.077807 0.010593 -0.0034807 0.070171 0.06035 -0.026943 0.27056 -0.0088269
1326 -0.0015584 0.030773 0.081529 -0.038048 0.078433 0.036812 0.19342 0.12499 -0.06891 0.028737 0.019214 0.057513 0.061448 0.0069134 0.21611 -0.014874
1327 -0.0090967 0.0001861 0.070051 -0.052343 0.063583 0.010976 0.12413 0.09729 -0.092263 -0.0023383 -0.0093116 0.041235 0.042386 -0.03511 0.16947 -0.026142
1328 -0.0037151 0.01576 0.085632 -0.048207 0.077012 0.022489 0.14524 0.11401 -0.076736 0.018346 -0.003617 0.040937 0.055424 -0.027824 0.20395 -0.016209
1329 -0.0051634 0.014973 0.074553 -0.035441 0.071832 0.025882 0.14821 0.12008 -0.092619 0.014911 -0.0050724 0.055909 0.058661 -0.0099682 0.19811 -0.0036166
1330 -0.010352 0.0023064 0.041245 -0.066795 0.053231 0.0073953 0.11368 0.10339 -0.098402 0.0078149 -0.029248 0.034861 0.043679 -0.009132 0.18076 -0.027734
1331 -0.00962 0.0068499 0.069566 -0.05473 0.069201 0.00065852 0.13559 0.086575 -0.091745 0.018589 -0.0050132 0.035343 0.063347 0.016484 0.17985 -0.013841
1332 -0.015548 -0.0053767 0.065028 -0.038684 0.04709 0.017642 0.13822 0.087183 -0.10497 0.0022437 -0.0081187 0.049986 0.044465 -0.0038898 0.15919 -0.029599
1333 -0.010507 0.0059368 0.064699 -0.056288 0.06438 0.016975 0.18259 0.089102 -0.095191 0.0095081 -0.016004 0.039158 0.048393 0.0044064 0.17527 -0.025306
1334 -0.017005 0.0079302 0.05672 -0.030113 0.0492 0.020928 0.27768 0.092201 -0.089734 0.010753 -0.0050995 0.04361 0.027881 0.0024725 0.17148 -0.0029136
1335 -0.0091933 0.0065936 0.068372 -0.049207 0.047509 0.0066814 0.27289 0.10559 -0.073227 0.013887 0.0035051 0.032502 0.061089 0.00045865 0.16476 -0.015401
1336 0.015148 0.021137 0.10074 -0.029911 0.076729 0.017475 0.30483 0.10647 -0.05688 0.033291 0.01326 0.051284 0.066876 0.031265 0.23584 0.0018715
1337 -0.0081499 0.0015705 0.058264 -0.043605 0.046608 0.018828 0.27387 0.086147 -0.066223 0.026506 -0.010826 0.052396 0.046754 0.018061 0.15718 -0.0097659
1338 -0.0069383 0.006594 0.055556 -0.046 0.041548 0.014241 0.22568 0.075126 -0.071356 0.0204 -0.0068012 0.029138 0.045482 -0.015063 0.14764 -0.0010533
1339 0.010733 0.015017 0.060497 -0.042894 0.046728 0.019534 0.18852 0.090114 -0.074399 0.026515 -0.0061466 0.031131 0.04489 0.016933 0.14341 -0.0011807
1340 -0.0053949 -0.0038691 0.037298 -0.077978 0.026187 0.0022476 0.13976 0.058223 -0.11174 0.0025889 -0.047312 0.0075227 0.027248 -0.016431 0.098226 -0.0064981
1341 0.043767 0.011324 0.07101 -0.057843 0.034297 0.022151 0.18291 0.099582 -0.078255 0.022823 -0.011007 0.030325 0.046026 0.025145 0.16618 -0.0048255
1342 0.037398 0.0037377 0.045961 -0.063807 0.017876 -0.003946 0.15775 0.084861 -0.095938 0.0036877 -0.010463 0.015367 0.041854 0.012782 0.14301 -0.012513
1343 0.12502 0.014901 0.060512 -0.033221 0.028076 0.011847 0.18283 0.067649 -0.083141 0.028742 0.014022 0.033629 0.040261 0.017888 0.16795 0.0055997
1344 0.1356 0.0035246 0.043934 -0.061795 0.050685 0.0095805 0.21038 0.081848 -0.072274 0.015966 -0.023774 0.013481 0.043369 0.023224 0.14173 -0.018668
1345 0.16184 0.0036281 0.046845 -0.06636 0.036335 0.046014 0.27094 0.063877 -0.079727 0.031371 -0.012899 0.017453 0.045617 0.02463 0.11611 -0.0065052
1346 0.18211 0.0045515 0.054447 -0.055994 0.089175 0.054007 0.29969 0.042955 -0.10411 0.015005 -0.0080145 0.0067356 0.033975 0.024076 0.12732 0.0062974
1347 0.15869 -0.006915 0.032308 -0.073218 0.10537 0.06594 0.30464 0.054474 -0.11647 0.01287 -0.02024 0.0072477 0.024093 0.011682 0.1017 -0.008
1348 0.15744 0.0015684 0.056819 -0.056513 0.1268 0.070153 0.31652 0.063243 -0.079176 0.0058241 -0.012095 0.01911 0.035331 0.019168 0.11702 0.0054626
1349 0.07201 -0.00071816 0.041041 -0.066837 0.14502 0.090917 0.27788 0.058532 -0.096149 0.0061285 -0.013501 0.015682 0.024218 0.0087845 0.11669 -0.0013948
1350 0.039782 0.0011953 0.023072 -0.071711 0.13989 0.05061 0.21337 0.05273 -0.10372 0.0054829 -0.019946 0.0058941 0.022096 0.0081507 0.10541 0.0044678
1351 0.029934 0.0047487 0.026853 -0.078185 0.1124 0.013843 0.19202 0.037389 -0.097115 0.0029973 -0.019632 -0.0047337 0.024764 0.014107 0.067911 0.0022804
1352 0.016755 -0.018908 0.025475 -0.08158 0.070002 -0.0065637 0.17887 0.037868 -0.096178 -0.0025383 -0.019067 -0.012192 0.035402 0.015273 0.09685 -0.015717
1353 0.021607 -0.0080944 0.018436 -0.078374 0.064222 -0.010891 0.18013 0.033237 -0.10143 -0.0072539 -0.031882 -0.0023895 0.02161 0.021649 0.12968 0.0046455
1354 0.020099 -0.00053095 0.031227 -0.044898 0.060571 0.010223 0.18249 0.038565 -0.075424 0.0096505 -0.012658 0.0076427 0.018358 0.010665 0.12648 -0.0011319
1355 0.02475 0.0088725 0.018729 -0.047762 0.027781 0.016336 0.20311 0.054314 -0.089547 -0.0010151 -0.0086033 0.010735 0.022286 0.037141 0.11018 0.0080807
1356 0.019962 -0.00032406 0.03802 -0.062627 0.02137 -0.010711 0.27962 0.033313 -0.09859 0.0067893 -0.016849 0.022157 0.024403 0.019217 0.099965 0.0093333
1357 0.016694 0.0073294 0.034191 -0.050311 0.03915 0.013632 0.33144 0.062381 -0.10221 0.0093337 -0.0084242 0.030739 0.037021 0.051164 0.10659 0.022336
1358 0.029105 0.0086028 0.035293 -0.036415 0.04111 0.013686 0.33325 0.07077 -0.10648 0.0046081 0.01115 0.087231 0.039269 0.03973 0.14265 0.062568
1359 0.024747 0.011536 0.041214 -0.04487 0.023409 0.014719 0.30603 0.035619 -0.10554 0.011072 0.013475 0.13218 0.020827 0.016836 0.087821 0.085571
1360 0.013499 -0.01045 0.019306 -0.088334 -0.0070613 -0.013158 0.27752 0.031868 -0.10044 -0.010303 -0.01189 0.11498 0.019075 0.017802 0.07574 0.092194
1361 0.02885 0.015483 0.035487 -0.048488 0.0049583 -0.0089647 0.25415 0.055846 -0.082714 0.010371 0.010134 0.12781 0.032543 0.033208 0.096858 0.12043
1362 0.028062 0.0035666 0.015948 -0.073892 -0.0023321 0.010229 0.19909 0.030595 -0.11068 0.0013657 -0.0055613 0.13409 0.014971 0.028674 0.069417 0.074959
1363 0.024584 0.0207 0.02712 -0.082967 -0.014333 -0.022098 0.17965 0.010624 -0.09878 -0.0037799 -0.013837 0.10158 0.021358 0.03379 0.061146 0.077581
1364 0.013665 -0.0044065 0.019311 -0.074681 -0.0099429 -0.00012503 0.15799 0.010053 -0.11241 -0.0041655 -0.011992 0.092214 -0.0024637 0.010397 0.079114 0.058484
1365 0.018687 0.010827 0.033862 -0.053655 -0.0069534 -0.0070718 0.1873 0.010661 -0.099866 -0.0049211 -0.014868 0.052776 0.022224 0.036683 0.11967 0.050687
1366 0.014169 -0.0013096 0.016384 -0.06594 -0.010634 -0.0087486 0.17641 0.03672 -0.10038 -0.0047067 -0.013223 0.037858 0.030702 0.049019 0.10219 0.033079
1367 0.01937 0.0051638 0.041075 -0.066994 -0.014174 -0.0090553 0.18 0.014319 -0.088032 0.0065277 -0.013978 0.03994 0.02936 0.048065 0.1125 0.051252
1368 -0.0068579 -0.0024527 0.0040164 -0.070798 -0.021505 -0.018172 0.18372 0.019347 -0.092045 0.00015206 -0.021774 0.038923 0.022068 0.027041 0.093639 0.016814
1369 -0.0032162 0.0056307 0.028298 -0.085122 -0.025525 -0.013989 0.202 0.033546 -0.087308 -0.0028335 -0.028289 0.038135 0.0060955 0.024597 0.085038 0.028627
1370 -0.0062345 -0.011936 -0.010101 -0.084337 -0.016455 -0.034926 0.21379 0.012815 -0.098441 -0.0051991 -0.038145 0.025557 -0.0013766 0.028663 0.051606 0.03494
1371 0.014937 0.0029976 0.03643 -0.070641 -0.0043459 0.016098 0.2904 0.035054 -0.075324 0.0069353 -0.0072501 0.062439 0.012881 0.05763 0.093965 0.048612
1372 0.012079 0.00083103 0.012372 -0.062085 0.017804 0.044561 0.31509 0.031812 -0.026357 0.02105 0.0022745 0.066641 0.019839 0.041566 0.083634 0.063045
1373 0.017021 0.0081945 0.032813 -0.05876 0.010333 0.071164 0.34264 0.017101 0.0014298 0.0088141 -0.016141 0.066563 0.011207 0.032252 0.056263 0.070137
1374 -0.0010078 -0.0077321 -0.0043555 -0.090774 -0.017757 0.020757 0.2648 -0.00069012 0.12726 -0.010852 -0.034026 0.048995 -0.011205 0.012278 0.016851 0.06461
1375 0.0063539 0.0025614 0.020386 -0.063668 0.010142 0.07629 0.24085 0.010159 0.24902 0.014803 -0.014122 0.063768 0.023873 0.062424 0.09175 0.097892
1376 -0.0048944 -0.0033352 -0.0063628 -0.081662 -0.025238 0.016004 0.17827 -0.0048827 0.21137 -0.0050327 -0.016557 0.0912 -0.00031955 0.03589 0.049779 0.092695
1377 -0.0031728 0.0050982 0.0054986 -0.079237 -0.017328 0.0041269 0.18675 0.0021561 0.2703 0.0062517 -0.0062726 0.14843 0.011598 0.031346 0.044487 0.10198
1378 -0.010051 -0.011038 0.0023799 -0.073901 -0.040599 -0.01536 0.1489 0.0091448 0.1649 0.007516 -0.010968 0.16371 0.00067615 0.023832 0.033286 0.07724
1379 0.022911 0.0088051 0.027741 -0.075135 -0.014719 0.012933 0.14364 0.015574 0.10714 0.01808 0.015037 0.18006 0.020264 0.053819 0.063095 0.091103
1380 0.013562 0.010469 0.0067427 -0.0846 -0.04648 -0.027763 0.1238 -0.0078777 0.029429 0.020725 0.0015512 0.15794 -0.0073081 0.020985 0.040733 0.067525
1381 0.0085939 0.005882 0.013634 -0.062884 -0.01653 -0.01164 0.13964 0.014521 0.018116 0.031499 0.0014057 0.17555 0.0067797 0.015771 0.056442 0.063938
1382 -0.0085144 0.0068955 -0.0095246 -0.071388 -0.02374 -0.011127 0.12195 0.0044497 -0.015857 0.028454 -0.0144 0.14899 -0.010562 0.028087 0.030461 0.046301
1383 0.0053373 -0.0021211 0.0064667 -0.084512 -0.0048609 -0.0087637 0.11281 0.022748 0.00422 0.049098 -0.0088851 0.11254 -0.0083746 0.037373 0.04073 0.045533
1384 0.00087899 -0.0057177 -0.011192 -0.059677 -0.034311 -0.015491 0.11606 -0.0045128 0.005327 0.055382 -0.010811 0.097837 -0.0088467 0.014959 0.038078 0.031546
1385 -0.017539 -0.0069642 -0.020241 -0.087811 -0.037302 -0.015787 0.10552 -0.020704 -0.025536 0.051517 -0.034916 0.093619 -0.027179 0.026245 -0.020123 0.033118
1386 0.0037123 -0.0066308 0.0086008 -0.077285 -0.031332 -0.0068741 0.124 0.0026146 0.003801 0.076791 -0.0090614 0.12134 -0.003161 0.040262 0.058136 0.029981
1387 -0.005016 -0.026617 -0.011318 -0.1021 -0.045823 -0.021641 0.12358 -0.0055266 -0.0012619 0.074566 -0.021127 0.10795 -0.0067332 0.024808 0.049544 0.043494
1388 0.0042657 -0.016504 -0.010276 -0.086144 -0.043163 -0.041058 0.10027 -0.014628 0.025395 0.07114 -0.028252 0.11583 -0.029095 0.014274 -0.010677 0.049646
1389 -0.0027826 -0.01656 -0.019165 -0.095998 -0.028853 -0.042964 0.086016 -0.011699 0.061752 0.073874 -0.020328 0.12438 -0.0088375 0.0068499 0.021172 0.090029
1390 0.023919 0.000883 0.015226 -0.066452 -0.023274 -0.012591 0.12071 -0.01275 0.16268 0.10187 0.005757 0.19323 -1.9647e-05 0.028286 0.03293 0.12039
1391 0.011331 -0.00028356 0.0052376 -0.086857 -0.018334 -0.0030379 0.08776 -0.012002 0.29811 0.090693 0.0081915 0.19597 -0.0024818 0.035152 0.044959 0.10459
1392 0.026992 -0.0167 0.0026789 -0.080011 -0.022235 -0.021235 0.096282 0.006887 0.38227 0.091478 0.0013861 0.2072 0.0087161 0.037038 0.017938 0.11454
1393 -0.0084659 -0.019487 -0.0187 -0.090735 -0.048175 -0.037381 0.087354 -0.031444 0.38028 0.083542 -0.017219 0.18932 -0.026296 0.029374 -0.012244 0.10212
1394 0.015196 -0.00095323 -0.0025283 -0.068249 -0.026846 -0.015298 0.097657 0.0021645 0.45969 0.092796 0.0041753 0.17982 0.0021718 0.089511 0.044555 0.1013
1395 0.017137 0.0133 0.006763 -0.067284 -0.017556 -0.001985 0.077879 0.0023732 0.41424 0.089831 0.01154 0.18541 0.01209 0.078217 0.0040638 0.10622
1396 -0.0049809 -0.012966 -0.0086156 -0.096758 -0.043696 -0.036252 0.062791 -0.0029881 0.25545 0.079345 -0.021596 0.13465 0.0071075 0.10279 0.024903 0.065617
1397 0.0048308 -0.0061629 -0.022854 -0.10205 -0.053557 -0.028729 0.057963 -0.025689 0.17011 0.07748 -0.020191 0.11634 -0.0030747 0.076129 -0.020919 0.059719
1398 -0.0038575 0.0040105 -0.0098129 -0.091917 -0.058607 -0.039675 0.034045 -0.024361 0.11682 0.071984 -0.018146 0.10173 -0.026987 0.018895 -0.0036601 0.069092
1399 0.0023042 -0.002416 -0.011632 -0.098021 -0.050448 -0.032902 0.049058 -0.021662 0.12757 0.097998 -0.012032 0.091009 -0.018589 0.024461 -0.024921 0.064875
1400 0.0064059 0.0053674 0.0062098 -0.070045 -0.048778 -0.045009 0.05508 -0.013913 0.11261 0.11218 0.00022275 0.095891 -0.012131 0.035627 0.0018873 0.080477
1401 0.0038275 0.0039909 -0.00090885 -0.065589 -0.040968 -0.026466 0.066622 -0.0093244 0.14816 0.10574 -0.0066027 0.10998 0.010627 0.047334 0.028376 0.07397
1402 0.0062192 -0.00054569 -0.0030175 -0.086234 -0.042189 -0.036032 0.062544 -0.012146 0.11041 0.076072 -0.018358 0.10816 -0.012465 0.03572 -0.0070953 0.070862
1403 0.012181 0.0039278 -0.011876 -0.070188 -0.039429 -0.049789 0.049647 -0.016357 0.15275 0.078686 -0.025074 0.094937 -0.021068 0.036586 -0.0015766 0.078195
1404 0.0065926 -0.0047188 -0.011445 -0.072872 -0.04925 -0.031336 0.052959 -0.029168 0.21596 0.07493 -0.021299 0.10819 -0.02209 0.024832 -0.004438 0.069068
1405 0.012364 0.0028246 -0.010153 -0.068287 -0.04374 -0.032473 0.058221 -0.03792 0.25456 0.075805 0.0045357 0.11292 -0.015332 0.017858 0.0016107 0.08437
1406 0.0045859 -0.0025619 -0.0033221 -0.074251 -0.045231 -0.03847 0.057453 -0.011031 0.40879 0.096379 0.01252 0.17701 0.001456 0.032304 0.00097943 0.065623
1407 -0.0021324 -0.0083385 -0.025191 -0.10704 -0.050831 -0.060206 0.021585 -0.035742 0.47563 0.091334 -0.00041519 0.17738 -0.010936 0.03171 -0.010472 0.062825
1408 0.0096793 -0.015125 -0.029369 -0.11234 -0.068411 -0.060853 0.017438 -0.028023 0.54719 0.095868 -0.0035306 0.17464 -0.00011835 0.045126 -0.013813 0.042408
1409 0.055831 0.0099084 -0.019058 -0.089284 -0.039362 -0.04224 0.03791 -0.020435 0.49803 0.10213 0.005434 0.18876 0.01454 0.081563 -0.030624 0.0564
1410 0.12648 -0.0051381 -0.016047 -0.084338 -0.053312 -0.058397 0.015162 -0.043856 0.37105 0.086017 0.017759 0.17921 0.0071374 0.12883 -0.025626 0.046553
1411 0.2168 -0.0029747 -0.022475 -0.089212 -0.055843 -0.020183 0.025394 -0.0054971 0.30068 0.078881 0.0030031 0.15915 0.0074652 0.15828 0.012663 0.036356
1412 0.29406 -0.027081 -0.021744 -0.098616 -0.043103 -0.04569 0.025517 -0.038908 0.22361 0.057326 -0.0074723 0.12771 -0.0098169 0.11954 -0.037198 0.040228
1413 0.33563 0.0021522 -0.0057026 -0.066781 -0.055394 -0.033837 0.034599 -0.0262 0.20857 0.05643 -0.0017977 0.12367 -0.0045591 0.092797 -0.03554 0.052351
1414 0.28626 -0.0059044 -0.027471 -0.070055 -0.047274 -0.035174 0.0065909 -0.0028509 0.22433 0.050994 0.0053969 0.1113 0.0084688 0.090103 -0.002721 0.051963
1415 0.20336 -0.0041909 -0.01098 -0.059659 -0.026254 -0.040171 0.011833 -0.032152 0.25862 0.042679 0.0034714 0.11259 -0.0063134 0.052399 -0.0069823 0.054696
1416 0.1663 -0.011477 -0.011509 -0.056004 -0.033975 -0.013687 0.011945 -0.0054635 0.29316 0.073003 0.009706 0.11145 -0.0064155 0.081956 0.012996 0.021489
1417 0.1271 -0.022274 -0.019877 -0.050648 -0.048285 -0.026634 0.0097376 -0.035575 0.26986 0.066208 -0.012329 0.10729 -0.020448 0.054722 -0.011405 0.051261
1418 0.10219 -0.0019406 -0.0090358 -0.067372 -0.033146 -0.020281 0.02716 -0.010506 0.39074 0.098052 0.0099552 0.11524 0.0037902 0.078288 0.013654 0.033564
1419 0.071928 -0.021397 -0.029584 -0.067816 -0.049746 -0.033328 0.028252 -0.021307 0.54871 0.093256 0.0013498 0.084702 -0.017092 0.060154 -0.022558 0.032356
1420 0.10562 -0.0053437 -0.020743 -0.037031 -0.033776 -0.0019644 0.031034 -0.0039286 0.65791 0.10997 0.020774 0.13565 -0.012354 0.1009 0.0019111 0.050519
1421 0.088001 -0.01615 -0.018992 -0.040005 -0.032057 -0.027071 0.049576 -0.01912 0.56855 0.1241 0.0077889 0.10043 -0.0032963 0.13128 0.03485 0.033422
1422 0.081303 -0.017797 -0.02177 -0.053019 -0.054177 -0.041158 0.0016387 -0.0059411 0.53696 0.12088 -0.0063565 0.095898 -4.8444e-05 0.12414 -0.025601 0.021004
1423 0.087974 -0.032413 -0.032189 -0.058664 -0.076688 -0.040655 -0.0068991 -0.051772 0.45022 0.10015 -0.011292 0.07158 -0.021271 0.11594 -0.0049228 0.0083067
1424 0.11852 -0.0272 -0.017698 -0.052958 -0.062388 -0.041371 0.0025731 -0.0015736 0.39035 0.088798 0.0043227 0.091302 0.0064373 0.16747 0.035906 0.035019
1425 0.13885 -0.024907 -0.036146 -0.059432 -0.086259 -0.043068 -0.021595 -0.060155 0.3545 0.068693 -0.026323 0.074915 -0.015265 0.1828 -0.028965 0.10029
1426 0.18828 -0.015043 -0.0031349 -0.036736 -0.055959 -0.020225 0.015198 -0.031676 0.36596 0.089057 0.0078218 0.097547 0.014713 0.19898 0.096593 0.066014
1427 0.26775 -0.0179 -0.0068936 -0.030771 -0.060439 -0.044182 -0.0086602 -0.032227 0.3314 0.058342 -0.00093359 0.072199 -0.0033592 0.18078 0.059282 0.053177
1428 0.36752 -0.0052362 0.011358 0.026735 -0.06631 -0.011559 0.025222 -0.0061387 0.33956 0.077926 0.030281 0.083301 0.0073987 0.18484 0.062811 0.08995
1429 0.43058 0.00025727 0.017219 0.024531 -0.03474 0.0075647 0.031344 0.01477 0.37618 0.1077 0.023666 0.10336 0.023277 0.18254 0.057219 0.13274
1430 0.41955 -0.0084293 -0.0013495 0.046406 -0.071741 -0.025762 0.0015964 -0.0047513 0.3352 0.11612 0.0023101 0.089445 -0.0045456 0.14433 -0.011172 0.16493
1431 0.41095 -0.0087758 -0.010468 0.049632 -0.062361 -0.029529 0.013759 -0.018973 0.3449 0.1396 0.014775 0.087317 -0.0061078 0.20429 0.017237 0.20037
1432 0.3494 -0.021692 -0.034917 0.025558 -0.072771 -0.056846 -0.020929 -0.043094 0.28209 0.12176 -0.023771 0.055269 -0.02433 0.14186 0.027055 0.19801
1433 0.32295 -0.002979 -0.0039754 0.067004 -0.067602 -0.030792 0.018443 -0.016965 0.32133 0.15844 0.0019039 0.085372 0.0022779 0.19308 0.057714 0.19958
1434 0.28145 -0.0058355 -0.015404 0.049789 -0.054362 -0.043749 0.013255 -0.032536 0.3288 0.17255 0.011258 0.060304 -0.012154 0.17731 0.0092728 0.16887
1435 0.27036 -0.0053221 0.0071573 0.081045 -0.057903 -0.021896 0.020768 -0.0032776 0.33347 0.17104 -0.005047 0.076766 -0.024186 0.15028 0.017702 0.14568
1436 0.26631 -0.0070586 0.00027863 0.075721 -0.067973 -0.022503 -0.0013603 -0.0048689 0.37469 0.14353 0.0034076 0.091708 -0.023819 0.16484 0.03109 0.10934
1437 0.23919 -0.0084652 0.01909 0.064506 -0.056154 -0.01482 0.0035119 -0.0024302 0.41627 0.14554 0.0036022 0.07266 -0.022911 0.17525 0.0001789 0.099353
1438 0.26483 -0.010872 0.010551 0.083572 -0.052824 -0.014036 0.016764 -0.023731 0.62231 0.13028 0.0063468 0.071292 -0.013623 0.21187 -0.012392 0.10409
1439 0.23036 -0.025578 -0.035527 0.072898 -0.076054 -0.031643 -0.023404 -0.052433 0.62469 0.10384 -0.025939 0.046694 -0.030475 0.15285 -0.047024 0.065948
1440 0.27961 -0.011655 -0.0057559 0.10106 -0.075525 -0.0021399 -0.012941 -0.004204 0.56547 0.12088 -0.0013741 0.052657 -0.023997 0.1806 -0.032315 0.086151
1441 0.36839 -0.0070714 0.00052541 0.091959 -0.062895 0.023423 -0.0040592 -0.017635 0.42093 0.10738 0.030691 0.071299 -0.035269 0.18683 0.0031537 0.085853
1442 0.45099 -0.015478 -0.0051032 0.10032 -0.064396 0.0046966 -0.024467 -0.045157 0.32436 0.089408 0.052155 0.047101 -0.037431 0.16994 -0.059978 0.072746
1443 0.49455 -0.011915 -0.018622 0.087531 -0.080346 -0.01712 -0.014155 -0.033738 0.27073 0.094242 0.08924 0.046823 -0.035864 0.19032 -0.045429 0.086628
1444 0.50535 -0.013531 -0.0075705 0.090417 -0.062947 -0.008437 -0.010743 -0.031319 0.2928 0.099956 0.10675 0.055135 -0.023476 0.22644 -0.0044802 0.072131
1445 0.48031 -0.0064576 0.0066808 0.094672 -0.063607 -0.013064 -0.01536 -0.03037 0.2363 0.10272 0.047919 0.056917 -0.044068 0.26088 -0.043082 0.081964
1446 0.42597 -0.0093542 -0.020318 0.10225 -0.067337 -0.032011 -0.017528 -0.013622 0.26917 0.11536 0.038873 0.045449 -0.02864 0.29233 -0.0095829 0.058386
1447 0.35344 -0.011231 -0.017356 0.091614 -0.081148 -0.035627 -0.012866 -0.016213 0.26119 0.1268 0.023108 0.047292 -0.022482 0.28169 -0.018334 0.054489
1448 0.30882 -0.011597 0.0010749 0.13317 -0.061368 -0.005854 0.00071633 0.00068586 0.30344 0.13089 0.037393 0.067694 0.0046657 0.29544 -0.017275 0.065831
1449 0.23947 -0.015004 -0.0093737 0.10754 -0.029419 -0.026281 -0.021841 -0.022235 0.28907 0.13576 0.025957 0.054976 -0.027766 0.24048 -0.039377 0.062984
1450 0.21769 0.0026396 -0.018312 0.10094 -0.005769 -0.019698 -0.0059292 -0.016987 0.32796 0.14876 0.017702 0.062678 -0.025159 0.20966 -0.030418 0.064237
1451 0.17397 -0.014017 -0.029221 0.10285 0.00025053 -0.036374 -0.023177 -0.044298 0.34992 0.13163 0.013956 0.05176 -0.032921 0.18617 -0.042799 0.054909
1452 0.18727 -0.0042335 0.0054503 0.096122 0.05334 -0.020201 -0.022295 -0.0099392 0.56853 0.1217 0.022371 0.080872 -0.036773 0.18812 -0.044321 0.060212
1453 0.21038 -0.0025301 -0.014378 0.106 0.08044 -0.012738 -0.021713 -0.01049 0.62104 0.12868 0.032985 0.11103 -0.027495 0.21406 -0.045632 0.063704
1454 0.18942 -0.0076067 -0.010007 0.085184 0.079809 -0.0080247 -0.0064204 -0.016042 0.55041 0.10118 0.04731 0.13725 -0.036797 0.19747 -0.025343 0.060457
1455 0.17111 -0.012483 -0.023276 0.076129 0.047169 -0.043581 -0.033148 -0.038043 0.39069 0.073535 0.037585 0.13441 -0.058279 0.16282 -0.071255 0.03356
1456 0.20634 -0.01327 -0.0068642 0.12908 0.028468 -0.024548 -0.025596 -0.038804 0.30057 0.080849 0.078219 0.1475 -0.048312 0.1871 -0.037886 0.049922
1457 0.23415 0.0032137 -0.012413 0.087731 0.027188 -0.024815 -0.0079237 0.0072544 0.31478 0.084684 0.088184 0.1362 -0.0078537 0.2366 -0.014287 0.074565
1458 0.31728 -0.0075329 -0.023102 0.094797 0.0096676 -0.023112 -0.0093615 -0.015587 0.27632 0.082128 0.11741 0.14744 -0.026496 0.26699 -0.0020686 0.049867
1459 0.40701 -0.0067894 -0.0039902 0.12492 -0.012323 -0.029019 -0.032649 -0.014468 0.26923 0.080982 0.10865 0.11091 -0.042808 0.23753 -0.02595 0.04191
1460 0.46269 -0.015706 -0.012199 0.10127 -0.019913 -0.021335 -0.025527 -0.0070394 0.25817 0.080067 0.083368 0.10752 -0.01927 0.28584 -0.034041 0.033872
1461 0.48348 -0.0098726 -0.0086775 0.11804 -0.016354 -0.014782 -0.038555 -0.024641 0.24632 0.087001 0.087962 0.084991 -0.0069123 0.28499 -0.029632 0.051255
1462 0.49493 0.00070088 0.0027239 0.13211 -0.0012941 0.0053611 -0.0056426 -0.014042 0.27766 0.075706 0.097547 0.098644 -0.00096444 0.30134 -0.019404 0.033518
1463 0.48087 0.0084943 0.013665 0.12818 0.017175 0.028454 0.01548 0.019177 0.27695 0.10331 0.098751 0.10085 0.012173 0.34222 -0.023455 0.05035
1464 0.4409 0.014258 0.010447 0.13897 -0.0063649 0.043498 -0.012338 0.0028055 0.2555 0.086964 0.10415 0.083268 -0.0044187 0.31995 -0.038566 0.051993
1465 0.38142 0.0021112 -0.001192 0.12081 -0.019665 0.013271 -0.038016 -0.018856 0.26651 0.091709 0.09949 0.09693 -0.019211 0.28347 -0.013458 0.061985
1466 0.34239 0.0095947 0.00064933 0.135 -0.023626 0.037144 -0.014084 -0.003547 0.24803 0.095523 0.13547 0.1175 -0.024593 0.25065 -0.041239 0.057168
1467 0.29222 0.0058781 0.013531 0.11946 -0.034826 0.044347 -0.0069415 -0.00058828 0.29144 0.10232 0.1866 0.16328 -0.033295 0.24831 -0.04493 0.038491
1468 0.26922 0.025022 0.027142 0.13729 -0.035707 0.04169 -0.030829 0.02643 0.3736 0.1152 0.15411 0.18432 0.0012627 0.22892 -0.0025716 0.050113
1469 0.24873 0.005335 -0.0015666 0.14664 -0.029117 0.066294 -0.021797 0.054269 0.5455 0.12647 0.17187 0.17005 -0.020549 0.2237 -0.015913 0.047716
1470 0.22304 0.0010184 0.0017048 0.21723 -0.053317 0.064507 -0.016065 0.031298 0.54558 0.13157 0.12666 0.14074 -0.034052 0.21594 -0.019474 0.039448
1471 0.2304 0.0013519 0.028446 0.26235 -0.027148 0.05879 -0.0032327 0.041057 0.49295 0.13556 0.13472 0.13427 -0.020674 0.22042 -0.038596 0.045921
1472 0.22443 -0.0081047 0.019767 0.23221 -0.031718 0.049753 -0.01551 0.033615 0.35158 0.13217 0.12707 0.12185 -0.0048859 0.19881 -0.018977 0.034504
1473 0.22552 -0.014221 -0.00039117 0.27584 -0.057289 0.028257 -0.031348 0.021154 0.2653 0.12495 0.13854 0.1192 -0.0014981 0.21079 -0.0019982 0.023476
1474 0.23509 -0.0091178 0.01631 0.24625 -0.045949 0.04629 -0.035326 0.041323 0.24657 0.12278 0.14533 0.11202 0.03441 0.23859 -0.059969 0.043149
1475 0.22804 -0.012254 -0.00091846 0.22613 -0.07015 0.043783 -0.045134 0.016702 0.22166 0.10022 0.17786 0.13593 0.028958 0.274 -0.041571 0.027251
1476 0.21189 -0.043011 -0.019387 0.17321 -0.08957 0.00065628 -0.081822 -0.02411 0.18649 0.065547 0.16877 0.13262 0.0017855 0.25259 -0.073452 -0.00083612
1477 0.36585 0.0019725 0.028854 0.18648 -0.04105 0.05424 -0.022649 0.039859 0.22719 0.098292 0.19987 0.17755 0.036573 0.31998 -0.048253 0.035646
1478 0.47894 -0.001274 0.031666 0.16416 -0.056631 0.085173 -0.021417 0.0056277 0.23333 0.098076 0.17817 0.19581 0.048321 0.32318 -0.024885 0.049459
1479 0.49534 0.0051894 0.001087 0.15643 -0.057631 0.068666 -0.014705 0.0020565 0.21922 0.09896 0.15697 0.18997 0.037439 0.29437 -0.048946 0.025672
1480 0.463 -0.0019171 -0.012042 0.1083 -0.071282 0.056089 -0.030943 0.013805 0.23988 0.091155 0.12515 0.15942 0.044137 0.23696 -0.027547 0.022644
1481 0.40542 -0.0068237 -0.00049032 0.11857 -0.073942 0.072732 -0.03586 0.027934 0.1966 0.078179 0.13525 0.13609 0.042385 0.21463 -0.070579 0.019327
1482 0.34809 0.00082974 0.021711 0.10647 -0.059562 0.090676 -0.0045183 0.086683 0.22518 0.12362 0.14619 0.16007 0.061293 0.23057 -0.02672 0.033129
1483 0.25416 -0.0084968 -0.0029976 0.09392 -0.079193 0.079339 -0.039416 0.035301 0.20038 0.080548 0.14509 0.12448 0.03375 0.19748 -0.053711 0.029412
1484 0.23043 0.0019366 0.019214 0.11229 -0.065883 0.089362 -0.017124 0.02583 0.19545 0.089132 0.19402 0.13843 0.037088 0.16979 -0.027923 0.033835
1485 0.18501 -0.0061699 0.0011851 0.094151 -0.077624 0.079045 -0.049592 0.046719 0.17474 0.089827 0.18754 0.13338 0.024346 0.17862 -0.031574 0.016357
1486 0.19576 -0.015526 -0.0059635 0.095337 -0.064374 0.10506 -0.011779 0.063698 0.18376 0.092951 0.21807 0.17936 0.023014 0.20802 -0.0099752 0.02126
1487 0.17787 -0.018053 -0.0055322 0.098512 -0.052785 0.10142 -0.034627 0.042916 0.16807 0.074206 0.20118 0.18439 0.033662 0.16728 -0.014466 0.027722
1488 0.19863 0.0002504 0.014459 0.087518 -0.059865 0.10915 -0.022975 0.076575 0.19368 0.09201 0.1682 0.19579 0.03754 0.18749 0.088572 0.031055
1489 0.17304 -0.0043362 0.0076605 0.067934 -0.078005 0.10412 -0.029253 0.040284 0.13375 0.075884 0.15755 0.19411 0.028478 0.19181 0.12828 0.019498
1490 0.19669 -0.0045927 0.0091519 0.08901 -0.051996 0.11272 -0.025631 0.050803 0.1449 0.082369 0.13693 0.19086 0.075495 0.17996 0.25027 0.02768
1491 0.1822 -0.025209 0.0057432 0.066465 -0.072706 0.10089 -0.033088 0.012011 0.13732 0.078843 0.10474 0.13142 0.029513 0.15808 0.18952 0.012693
1492 0.16665 -0.024646 -0.022535 0.067401 -0.061417 0.1038 -0.041936 0.04017 0.14388 0.080888 0.10295 0.13207 0.044471 0.16401 0.19616 0.0061353
1493 0.1691 -0.015812 -0.003614 0.061087 -0.069327 0.1001 -0.029494 0.012089 0.12284 0.082342 0.10447 0.1462 0.021069 0.18037 0.15651 0.013398
1494 0.18848 -0.0074389 0.023807 0.068792 -0.048168 0.12136 -0.031432 0.036387 0.13193 0.091516 0.10193 0.14239 0.022077 0.20761 0.12582 0.03397
1495 0.17359 -0.016276 -0.0014813 0.057998 -0.050178 0.13775 -0.043339 0.013846 0.12052 0.080811 0.10788 0.14324 -0.017645 0.15828 0.080933 0.033143
1496 0.17489 -0.020912 0.01054 0.060874 -0.048468 0.15761 -0.041817 0.033745 0.12433 0.079075 0.17494 0.18407 0.011902 0.15976 0.043412 0.034506
1497 0.17667 -0.0044986 0.011981 0.0624 -0.042459 0.15758 -0.010445 0.034104 0.1529 0.082849 0.17565 0.21594 0.0063503 0.18656 0.07939 0.054448
1498 0.16753 -0.0074652 0.016613 0.048545 -0.038019 0.12727 -0.052083 0.028702 0.11367 0.065104 0.17155 0.18225 0.00033816 0.14324 0.046539 0.030491
1499 0.16092 -0.0089617 -0.0078659 0.047911 -0.04764 0.12682 -0.023451 0.056211 0.13274 0.062578 0.14969 0.16725 0.002356 0.15875 0.087898 0.035843
1500 0.16139 -0.00026829 -0.00088455 0.033007 -0.06387 0.12318 -0.038948 0.04841 0.1177 0.059303 0.12786 0.13791 -0.011696 0.14698 0.071667 0.039336
1501 0.12867 -0.016835 -0.020053 0.043743 -0.06843 0.10583 -0.041936 0.0054685 0.051638 0.034777 0.087585 0.10122 -0.029258 0.10203 0.053375 0.011489
1502 0.1616 0.017539 0.020808 0.055768 -0.050561 0.14062 -0.016024 0.052587 0.12113 0.068061 0.11882 0.15102 0.0055396 0.17831 0.098074 0.070481
1503 0.11874 -0.015058 -0.01907 0.011564 -0.057481 0.089323 -0.041462 0.020546 0.087662 0.034426 0.078394 0.10562 -0.019683 0.11843 0.13413 0.025314
1504 0.1597 0.0089355 0.024311 0.06324 -0.024512 0.14286 -0.0082295 0.055575 0.10492 0.05461 0.11087 0.14052 0.010175 0.1577 0.14894 0.051636
1505 0.12178 0.00094893 -0.029168 0.043035 -0.046832 0.11367 -0.037467 0.016753 0.085286 0.037765 0.074084 0.14301 -0.010837 0.12822 0.16976 0.029269
1506 0.13396 0.0071724 -0.0037364 0.055711 -0.049643 0.14156 -0.038305 0.043252 0.087813 0.052689 0.10315 0.20127 -0.002769 0.17288 0.23693 0.033042
1507 0.11992 -0.0043642 -0.011965 0.033967 -0.061943 0.12148 -0.030273 0.0057809 0.07211 0.043053 0.089173 0.171 -0.0011912 0.11088 0.2745 0.036264
1508 0.104 0.017499 -0.019974 0.026993 -0.066593 0.11246 -0.026591 0.014 0.049957 0.027348 0.070727 0.16966 -0.00059333 0.12182 0.3328 0.045007
1509 0.11035 -0.013987 -0.0078323 0.030528 -0.056634 0.12373 -0.036948 0.0064184 0.064494 0.013762 0.083822 0.16385 -0.012715 0.10562 0.32349 0.017929
1510 0.10977 -0.00025386 -0.029311 0.006044 -0.067454 0.14797 -0.024216 0.037047 0.063131 0.026117 0.12877 0.13674 0.00074237 0.11454 0.34327 0.022252
1511 0.11676 0.0023296 -0.01292 0.02972 -0.051685 0.17098 -0.040384 0.014766 0.070118 0.026791 0.17587 0.11868 0.0031302 0.11161 0.3664 0.026874
1512 0.10885 0.015613 -0.0048983 0.035045 -0.037355 0.19429 -0.031112 0.023555 0.076705 0.042285 0.15594 0.11256 0.0010381 0.11358 0.34729 0.046537
1513 0.096816 -0.0013635 -0.011007 0.017991 -0.053415 0.18611 -0.0202 0.015833 0.029442 0.0095799 0.12586 0.10584 -0.018814 0.10601 0.32442 0.0099296
1514 0.11761 0.02775 0.0018344 0.037317 -0.023436 0.21078 -0.015257 0.049732 0.062319 0.042904 0.1351 0.12428 -0.0087862 0.10676 0.26013 0.047152
1515 0.080789 -0.0037466 -0.020054 0.057483 -0.038786 0.17625 -0.031955 0.017651 0.043916 0.020679 0.10206 0.10556 -0.013928 0.084473 0.21353 0.0086648
1516 0.077901 0.0044968 -0.0017728 0.061898 -0.050677 0.17089 -0.029293 0.022209 0.039633 0.0044631 0.081044 0.1056 -0.027331 0.092389 0.21536 0.0044274
1517 0.088202 0.0023702 -0.00093148 0.044044 -0.047327 0.11748 -0.039581 0.017578 0.0032704 0.012477 0.072759 0.099141 -0.025503 0.073015 0.17794 0.01159
1518 0.080204 0.0052637 -0.02038 0.06727 -0.062748 0.099362 -0.040758 0.025027 0.025277 0.0037419 0.078553 0.10317 -0.030325 0.083881 0.18493 -0.0017774
1519 0.075746 0.0037271 -0.032399 0.071595 -0.055888 0.089045 -0.040536 0.023686 0.027774 0.0091163 0.078648 0.14831 -0.006447 0.081157 0.16999 0.015805
1520 0.079957 0.0044406 -0.012187 0.065861 -0.047208 0.1048 -0.034524 0.025514 0.021281 0.0096407 0.077962 0.16094 -0.015749 0.081754 0.18425 0.019518
1521 0.059429 -0.022306 -0.041396 0.048077 -0.048589 0.063051 -0.048452 0.015463 0.016928 0.0037951 0.051237 0.18153 -0.034491 0.07009 0.19056 0.00031035
1522 0.067081 -0.0086825 -0.012605 0.062663 -0.045269 0.085005 -0.03666 0.0051918 0.019876 0.0087095 0.073541 0.15736 -0.025713 0.046436 0.29897 0.026943
1523 0.077352 -0.020389 -0.016313 0.043098 -0.04958 0.079718 -0.031617 0.041301 0.030193 0.0059439 0.054306 0.13802 0.0033544 0.083972 0.4251 0.060656
1524 0.074134 -0.0098957 -0.010442 0.079444 -0.03502 0.081201 -0.012515 0.018589 0.01339 0.028008 0.068851 0.1246 0.055042 0.055148 0.46462 0.12464
1525 0.073236 -0.015452 -0.025991 0.06894 -0.034691 0.076494 0.00068707 0.042228 0.026367 0.030043 0.052215 0.10537 0.1481 0.070204 0.4715 0.1452
1526 0.059147 -0.023019 -0.039829 0.050255 -0.050691 0.067918 0.032349 0.020177 0.0087436 0.0068071 0.03706 0.09794 0.1869 0.05605 0.41355 0.15078
1527 0.058809 -0.011675 -0.013548 0.083001 -0.043861 0.084781 0.097872 0.050235 0.016461 0.018221 0.057374 0.11686 0.20516 0.078547 0.44036 0.13217
1528 0.065131 -0.017142 0.0065434 0.096527 0.010918 0.10589 0.11016 0.064434 0.0085976 0.019936 0.069799 0.10509 0.21783 0.062633 0.39806 0.097498
1529 0.062803 -0.026988 -0.0089752 0.1333 0.010748 0.10146 0.1064 0.063113 0.0044946 0.02467 0.039494 0.10688 0.12737 0.045649 0.31624 0.048291
1530 0.063534 -0.011815 -0.015924 0.17602 0.058647 0.11398 0.092498 0.067822 0.020182 0.022015 0.040208 0.11534 0.089759 0.032525 0.2887 0.052504
1531 0.086856 -0.00069156 0.031598 0.23867 0.17968 0.15522 0.06273 0.05982 0.021459 0.050979 0.068183 0.19581 0.10508 0.063801 0.30988 0.062346
1532 0.053518 -0.024138 -0.018191 0.1996 0.24078 0.11558 0.043443 0.044599 -0.0061743 0.031163 0.052047 0.21743 0.059385 0.043867 0.25815 0.041019
1533 0.060989 -0.023085 -0.0067898 0.22516 0.2526 0.13229 0.060055 0.026458 -0.027547 0.010108 0.051832 0.25377 0.069973 0.014463 0.25174 0.037851
1534 0.078421 0.00030877 0.026612 0.26899 0.25689 0.17614 0.084117 0.035207 0.01405 0.033922 0.078096 0.29978 0.13988 0.065379 0.27174 0.058944
1535 0.067963 -0.022378 0.0038329 0.27415 0.26371 0.16265 0.056539 0.019995 -0.010403 0.030987 0.057851 0.30353 0.10903 0.035136 0.22371 0.031707
1536 0.077204 -0.0065043 0.039934 0.29634 0.24751 0.17339 0.078841 0.045104 0.036564 0.059551 0.076016 0.3433 0.15903 0.083472 0.41404 0.070029
1537 0.061866 -0.019311 0.010146 0.29616 0.15706 0.17361 0.091964 0.023063 -0.010939 0.038285 0.04763 0.27202 0.2339 0.054698 0.50608 0.044672
1538 0.047608 -0.023027 -0.010033 0.28409 0.11556 0.13926 0.092166 0.030872 -0.014982 0.0321 0.044265 0.18116 0.29022 0.042124 0.49663 0.039004
1539 0.053069 -0.012514 0.0023084 0.29239 0.10828 0.13637 0.11767 0.02568 0.00043483 0.065014 0.032269 0.17102 0.31212 0.0462 0.52714 0.050117
1540 0.047981 -0.020041 0.01327 0.31787 0.093833 0.13067 0.15018 0.011549 -0.026578 0.070949 0.044294 0.14716 0.2957 0.040526 0.54473 0.03887
1541 0.038883 -0.019127 -0.021729 0.29922 0.042793 0.080656 0.15204 0.016378 -0.025281 0.077693 0.014338 0.12185 0.21714 0.021542 0.4419 0.031422
1542 0.049304 -0.014814 -0.0051576 0.3151 0.057482 0.095329 0.19128 -0.0035236 -0.019444 0.075407 0.023083 0.12038 0.16317 0.040019 0.39206 0.048935
1543 0.030416 -0.0285 -0.0027162 0.29275 0.059082 0.10323 0.20396 -0.0028748 -0.027047 0.065312 0.030248 0.13523 0.13421 0.0051547 0.30734 0.027927
1544 0.033438 -0.018157 0.00074515 0.28061 0.041371 0.095416 0.17448 0.017384 -0.01772 0.098506 0.028542 0.15329 0.13786 0.036661 0.33513 0.03129
1545 0.042349 -0.018003 0.021337 0.27296 0.034951 0.11371 0.1419 0.018873 -0.011853 0.11805 0.046507 0.22993 0.12991 0.016717 0.28666 0.029042
1546 0.030581 -0.0055599 -0.00080214 0.24822 0.037011 0.13817 0.11539 0.0032314 -0.038936 0.097325 0.027431 0.25952 0.12433 0.026933 0.24787 0.039675
1547 0.023783 -0.0092565 -1.0784e-05 0.20643 0.04241 0.15694 0.10824 0.0081001 -0.013879 0.1078 0.022296 0.26766 0.14099 0.015799 0.29425 0.034208
1548 0.021444 -0.006073 -0.0054694 0.16066 0.06765 0.17456 0.12252 0.024049 -0.022622 0.11198 0.036991 0.27406 0.17358 0.040715 0.30438 0.03589
1549 0.0042161 -0.02841 0.0035119 0.13117 0.049619 0.18108 0.10485 0.010598 -0.047685 0.095148 0.014435 0.25153 0.17491 -0.013249 0.28212 0.019453
1550 0.023568 -0.014886 -0.0050267 0.15388 0.063269 0.18915 0.1662 0.037896 -0.016028 0.13639 0.04193 0.26521 0.28109 0.045578 0.42726 0.022855
1551 0.0019495 -0.011123 -0.029645 0.14127 0.085919 0.17975 0.15624 0.021415 -0.034871 0.14305 0.041084 0.25368 0.33669 0.019764 0.51476 0.022918
1552 0.020421 0.011761 0.008966 0.15831 0.091368 0.20087 0.24583 0.061744 -0.011884 0.17473 0.048649 0.28257 0.39631 0.07884 0.60104 0.033851
1553 0.0079128 -0.020726 -0.023923 0.13802 0.087618 0.16582 0.23818 0.028492 -0.053807 0.16764 0.023463 0.23247 0.31036 0.013506 0.49069 0.0010432
1554 0.0082145 -0.027162 -0.0087413 0.11299 0.079807 0.15463 0.24682 0.025461 -0.05376 0.16711 0.012998 0.20917 0.25519 0.021302 0.51338 0.020336
1555 0.021546 -0.0015989 0.01821 0.1511 0.10645 0.14679 0.27057 0.05584 0.0065871 0.21075 0.042263 0.20384 0.22391 0.058528 0.5005 0.034948
1556 0.038218 0.0043145 0.020721 0.13572 0.10667 0.11868 0.24234 0.036869 -0.018206 0.19026 0.026927 0.19407 0.19652 0.034634 0.37654 0.034541
1557 0.01098 -0.00046205 -0.025757 0.11765 0.14861 0.099088 0.21153 0.041447 -0.024279 0.17122 0.017922 0.19283 0.16394 0.039311 0.3414 0.011314
1558 0.0068012 -0.016579 -0.0099359 0.088259 0.18412 0.088971 0.17678 0.010096 -0.053942 0.15532 0.018876 0.25554 0.15371 -0.019403 0.2613 0.0047961
1559 0.018783 0.0020648 -0.0018645 0.1156 0.32279 0.10036 0.18364 0.031955 -0.023275 0.17978 0.026951 0.29272 0.15523 0.021543 0.27025 0.022359
1560 -0.00081542 -0.012982 -0.013243 0.09263 0.30764 0.091487 0.18457 0.025514 0.0013422 0.20577 0.038846 0.29311 0.17253 0.015379 0.29366 0.026251
1561 0.020496 -0.016868 0.0032082 0.084956 0.35657 0.1045 0.21964 0.061342 0.039359 0.2125 0.03464 0.29465 0.22743 0.039085 0.31458 0.010684
1562 0.021538 0.0032352 -0.0020704 0.11164 0.38913 0.11238 0.21734 0.070711 0.030596 0.21258 0.043135 0.30496 0.28706 0.037681 0.32835 0.019666
1563 0.01985 -0.013431 0.027271 0.071277 0.3182 0.095527 0.2532 0.05544 0.013873 0.2116 0.034729 0.28665 0.33818 0.031887 0.29262 0.020789
1564 -0.0008087 0.0012021 0.016192 0.060433 0.23792 0.08522 0.28645 0.090178 -0.0055997 0.24139 0.027574 0.27289 0.35954 0.015694 0.42505 0.010502
1565 0.009853 0.0081055 0.053444 0.065919 0.22088 0.12716 0.3144 0.16682 -0.0018527 0.27665 0.045458 0.27912 0.39436 0.04355 0.56314 0.026424
1566 -0.0040653 -0.0044211 0.055775 0.058894 0.18333 0.15329 0.31146 0.2192 -0.025346 0.26497 0.047503 0.27814 0.36453 0.031376 0.56773 0.013687
1567 -0.0057837 -0.0023376 0.045816 0.07514 0.18248 0.17173 0.31114 0.2514 -0.031409 0.26401 0.036718 0.24572 0.27966 0.050092 0.50742 0.021109
1568 -0.007332 -0.015944 0.045388 0.072776 0.13082 0.13901 0.23812 0.22688 -0.042572 0.24234 0.017212 0.21177 0.22912 -0.0080619 0.49026 -0.00087801
1569 -0.01444 -0.019631 0.034589 0.063721 0.12882 0.14311 0.21517 0.22922 -0.061925 0.2183 0.0026567 0.19614 0.2107 0.0037242 0.45174 -0.011635
1570 -0.022059 -0.025797 0.02753 0.025077 0.11098 0.14029 0.20731 0.21477 -0.054488 0.17176 0.0003113 0.19207 0.16396 -0.01213 0.35583 -0.0052828
1571 -0.015987 0.0035862 0.058902 0.054933 0.12662 0.17611 0.21298 0.20021 -0.051581 0.18467 0.0088359 0.23773 0.17419 0.0040765 0.32221 0.01241
1572 -0.014165 -0.0058204 0.034983 0.015229 0.09032 0.11999 0.19817 0.20677 -0.048434 0.16394 0.02698 0.28703 0.16095 -0.0068674 0.27006 0.012752
1573 0.00013641 0.010193 0.077234 0.058094 0.12679 0.16147 0.29131 0.2702 -0.031007 0.20148 0.056615 0.38671 0.18538 0.024519 0.28893 0.036805
1574 -0.029612 -0.0053435 0.056976 0.02528 0.081709 0.10445 0.30997 0.2334 -0.04693 0.15685 0.03554 0.38748 0.16257 0.012155 0.28444 0.017728
1575 -0.02029 -0.0029701 0.050437 0.035896 0.090738 0.087846 0.32169 0.24591 -0.041453 0.17474 0.029154 0.37631 0.19672 -0.003709 0.25117 0.04297
1576 -0.0090385 0.0052034 0.067839 0.010851 0.10699 0.090279 0.35766 0.30212 -0.032366 0.19945 0.038809 0.35469 0.34584 0.042377 0.31974 0.034653
1577 0.0010431 0.0081968 0.07407 0.051177 0.091178 0.098152 0.33674 0.30796 -0.030808 0.19323 0.049923 0.3217 0.3579 0.029173 0.32111 0.039495
1578 -0.022785 0.01095 0.061901 0.022643 0.081537 0.061925 0.29083 0.31806 -0.046091 0.19152 0.040058 0.2833 0.3619 0.0077994 0.2465 0.042638
1579 -0.030254 -0.0083563 0.058493 -0.0093214 0.081687 0.074299 0.27815 0.36811 -0.046274 0.18904 0.019043 0.25232 0.37697 0.017836 0.29307 0.0263
1580 -0.034452 -0.0068329 0.050254 0.0067943 0.064926 0.076412 0.24395 0.35329 -0.075327 0.21953 0.015327 0.24301 0.38777 0.0060117 0.26445 0.025683
1581 -0.01462 0.012891 0.070675 0.01375 0.071666 0.075215 0.24588 0.385 -0.0368 0.25434 0.029422 0.2544 0.37906 -0.0026522 0.26819 0.064966
1582 -0.028288 0.002314 0.064667 0.017306 0.084696 0.093838 0.23837 0.38201 -0.040573 0.23867 0.011806 0.25766 0.35743 0.016754 0.28874 0.062138
1583 -0.028547 0.0076475 0.057948 0.011351 0.068675 0.051251 0.26411 0.37117 -0.062066 0.21219 0.020021 0.27713 0.26997 0.0088001 0.26045 0.030531
1584 -0.015875 0.019491 0.10816 0.042367 0.065665 0.075625 0.31816 0.37279 -0.034499 0.21715 0.025385 0.32298 0.25595 0.0090662 0.25807 0.052533
1585 -0.046193 -0.0019356 0.047181 -0.0015971 0.045844 0.045148 0.35101 0.33296 -0.066442 0.16511 0.01569 0.30176 0.23039 -0.0073077 0.21558 0.019506
1586 -0.029502 0.021288 0.089152 0.024099 0.057434 0.074711 0.35283 0.35459 -0.040935 0.17744 0.024505 0.33497 0.23756 -9.152e-05 0.20405 0.039359
1587 -0.02999 0.020791 0.061283 -0.012196 0.046593 0.056854 0.33947 0.31163 -0.073258 0.13086 0.023029 0.30248 0.22444 -0.0056454 0.16898 0.014021
1588 -0.031588 0.031675 0.081695 0.01221 0.049363 0.063918 0.34001 0.34936 -0.052071 0.16024 0.029284 0.32388 0.23419 0.017171 0.21353 0.025534
1589 -0.036217 0.026348 0.095366 -0.010234 0.044833 0.077291 0.29026 0.35624 -0.070694 0.13459 0.027638 0.28872 0.29264 -0.0035931 0.21289 0.011266
1590 -0.006975 0.046122 0.084288 0.029852 0.046322 0.11031 0.32739 0.38024 -0.026187 0.15639 0.043773 0.31643 0.38857 0.030283 0.21654 0.032589
1591 -0.015183 0.040935 0.10109 0.0082372 0.067982 0.10924 0.28193 0.3866 -0.0605 0.13488 0.030927 0.26499 0.40907 -0.0054708 0.21893 0.053432
1592 -0.036532 0.025868 0.06916 -0.010657 0.068461 0.11733 0.30616 0.43442 -0.071373 0.1524 0.023352 0.28865 0.40706 0.032055 0.21221 0.036794
1593 -0.03492 0.027452 0.088102 -0.0068213 0.084771 0.13459 0.30854 0.44119 -0.073866 0.13731 0.021207 0.28077 0.41052 0.0011214 0.16426 0.040747
1594 -0.023678 0.031665 0.085463 -0.016116 0.16515 0.15727 0.33131 0.44687 -0.079589 0.13832 0.037101 0.29329 0.36764 0.0022576 0.16632 0.073809
1595 -0.025857 0.0095788 0.10915 -0.00096988 0.32907 0.15709 0.36934 0.43367 -0.070862 0.15772 0.014506 0.30734 0.30478 0.020094 0.2072 0.082462
1596 -0.018445 0.032632 0.11186 0.0083858 0.37574 0.15488 0.4019 0.42618 -0.080915 0.16035 0.04444 0.32792 0.28643 0.0046998 0.19176 0.11778
1597 -0.028013 0.021856 0.092087 -0.015648 0.38229 0.10168 0.35244 0.37795 -0.075898 0.12064 0.016125 0.29306 0.23034 -0.010464 0.1745 0.12802
1598 -0.034702 0.026979 0.11159 0.0063773 0.4185 0.06621 0.3587 0.34191 -0.090991 0.10699 0.0051695 0.27495 0.20794 -0.016098 0.16334 0.19049
1599 -0.02194 0.027643 0.13108 -0.024347 0.39844 0.061633 0.32712 0.35647 -0.088164 0.13382 -0.0021259 0.29831 0.20007 -0.030882 0.12604 0.18841
1600 0.034392 0.035256 0.19556 -0.015791 0.40797 0.067396 0.31936 0.3866 -0.075457 0.1256 0.022049 0.27656 0.19955 -0.012326 0.16159 0.20157
1601 0.064913 0.056029 0.25302 0.0011644 0.3953 0.0899 0.31494 0.43635 -0.04948 0.12892 0.036893 0.28919 0.22063 0.028491 0.15553 0.16518
1602 0.064895 0.049483 0.22006 0.00038016 0.34007 0.062633 0.30148 0.40962 -0.091153 0.11552 0.0013978 0.27787 0.21454 0.014167 0.18098 0.12012
1603 0.054327 0.048126 0.25442 0.014016 0.28188 0.081276 0.29037 0.48138 -0.069596 0.13163 0.015732 0.27271 0.20227 -0.013807 0.14551 0.10812
1604 0.045748 0.0578 0.26977 0.0051716 0.28894 0.070709 0.29957 0.50906 -0.075689 0.111 0.029057 0.25863 0.20612 0.0088689 0.1445 0.078495
1605 0.01829 0.071903 0.24703 -0.015243 0.28781 0.066262 0.29369 0.52144 -0.084832 0.11964 0.025252 0.25101 0.24182 -0.002965 0.12866 0.077728
1606 -0.0041682 0.057247 0.22576 -0.023407 0.39713 0.054226 0.2836 0.47562 -0.10303 0.091959 0.011006 0.25659 0.35013 -0.011349 0.088928 0.05476
1607 -0.016346 0.07182 0.20248 -0.034301 0.53612 0.046179 0.31667 0.43558 -0.10225 0.062563 -0.0033193 0.27875 0.36349 -0.059403 0.065857 0.058793
1608 -0.023545 0.030924 0.20505 -0.055406 0.50245 0.030842 0.31026 0.42989 -0.12574 0.066108 -0.0026047 0.24305 0.36721 -0.018777 0.11591 0.058406
1609 -0.00098312 0.053707 0.24355 -0.01024 0.47964 0.056285 0.36941 0.43518 -0.10138 0.092682 0.01139 0.29584 0.39485 0.01079 0.096444 0.072838
1610 -0.0035714 0.0588 0.28016 -0.025024 0.38201 0.078389 0.34279 0.40653 -0.079537 0.092397 0.025024 0.29321 0.38906 0.013926 0.11444 0.092251
1611 -0.0014798 0.049204 0.26846 -0.030628 0.3057 0.059682 0.32774 0.3614 -0.08827 0.096991 0.025559 0.26634 0.30848 -0.011498 0.075111 0.11432
1612 -0.0036481 0.052917 0.27748 -0.016533 0.21615 0.044065 0.27212 0.35076 -0.083483 0.069525 0.0040536 0.2259 0.23208 -0.018352 0.13777 0.099486
1613 -0.012606 0.043151 0.2949 -0.061517 0.22477 0.040518 0.23771 0.35693 -0.12273 0.07248 0.011638 0.20602 0.21046 -0.021296 0.088939 0.1126
1614 -0.0026647 0.049324 0.30451 -0.027211 0.21427 0.030511 0.21553 0.37533 -0.086839 0.080784 0.017983 0.19868 0.21056 -0.01563 0.090577 0.13866
1615 -0.009963 0.044158 0.30125 -0.025495 0.20204 0.039895 0.21677 0.43538 -0.087492 0.080369 -0.0038926 0.19528 0.20821 -0.0066436 0.069036 0.12861
1616 0.012619 0.062921 0.3263 -0.01505 0.22123 0.032618 0.2309 0.54814 -0.067845 0.090603 0.028282 0.2151 0.22219 0.0089225 0.13864 0.19472
1617 0.01095 0.060935 0.3049 -0.037324 0.19728 0.038031 0.21506 0.51251 -0.080928 0.099537 -0.0046735 0.19465 0.19932 -0.016671 0.092754 0.25038
1618 0.001902 0.049828 0.29987 -0.028818 0.20389 0.040704 0.20041 0.49353 -0.092331 0.090792 0.0074411 0.19945 0.20235 -0.0089552 0.068692 0.24524
1619 -0.0093463 0.041741 0.28338 -0.052133 0.15578 0.023708 0.16647 0.43815 -0.10764 0.095866 -0.0088943 0.1738 0.1683 -0.054579 0.082091 0.25095
1620 -0.010045 0.073245 0.26774 -0.061137 0.18387 0.022861 0.19747 0.43024 -0.081917 0.12182 0.01072 0.17649 0.19128 -0.024883 0.12232 0.2242
1621 0.012427 0.089258 0.31016 -0.012181 0.18847 0.041534 0.20255 0.41802 -0.06542 0.16435 0.019145 0.18272 0.24935 0.0087332 0.24582 0.21523
1622 0.011189 0.085632 0.28779 -0.030925 0.16586 0.023237 0.1587 0.36 -0.099873 0.17812 0.0017494 0.16905 0.31217 -0.015731 0.19713 0.15617
1623 -0.0064096 0.097115 0.28638 -0.06089 0.16439 0.02113 0.15764 0.32151 -0.085826 0.18112 0.005374 0.1674 0.34949 -0.0074445 0.13607 0.15315
1624 0.0042921 0.081519 0.31051 -0.048604 0.1373 0.0034937 0.15561 0.31283 -0.094649 0.23969 -0.0097014 0.14344 0.38443 -0.018768 0.10236 0.13978
1625 0.024034 0.1118 0.32443 -0.014818 0.18864 0.037507 0.17465 0.35944 -0.076642 0.27926 0.012963 0.17541 0.38482 0.0034177 0.11692 0.16242
1626 0.0068754 0.070436 0.35182 -0.029663 0.1617 0.02994 0.16786 0.31167 -0.10797 0.26175 0.011548 0.14829 0.34556 0.00058387 0.083722 0.17746
1627 0.018887 0.067099 0.3721 -0.041037 0.16012 0.037863 0.16577 0.33699 -0.053508 0.2026 0.011592 0.16567 0.27632 0.01487 0.14754 0.20389
1628 0.013839 0.064422 0.37113 -0.036741 0.15799 0.018337 0.16237 0.32574 -0.084271 0.18273 0.0085369 0.13549 0.23408 0.010256 0.11105 0.20332
1629 0.0022105 0.057256 0.34155 -0.057185 0.13709 0.0010498 0.1361 0.31422 -0.10411 0.12586 -0.015868 0.12101 0.20229 -0.015678 0.067908 0.23167
1630 -0.00060785 0.060179 0.34322 -0.06935 0.11981 0.014363 0.12322 0.37353 -0.092417 0.118 -0.026894 0.11752 0.18877 -0.010502 0.085207 0.24091
1631 0.0020638 0.046013 0.3328 -0.049254 0.14478 0.010096 0.13425 0.42182 -0.10829 0.11101 -0.0068993 0.11698 0.17345 -0.028505 0.054025 0.28552
1632 0.025766 0.085566 0.3506 -0.032358 0.14832 0.0259 0.15374 0.49449 -0.079692 0.13485 0.013475 0.14585 0.22021 0.0011307 0.071894 0.32251
1633 0.0046272 0.09403 0.31255 -0.049433 0.094064 0.0075127 0.10645 0.49121 -0.10375 0.078488 -0.0081302 0.11164 0.16707 -0.015183 0.042223 0.30115
1634 -0.013171 0.10168 0.30094 -0.076017 0.10319 -0.006454 0.10042 0.40888 -0.11361 0.079632 -0.019076 0.080071 0.14169 -0.038887 0.048201 0.2641
1635 0.019841 0.14609 0.36383 -0.036371 0.1056 -0.013731 0.12223 0.38525 -0.074561 0.093187 0.003729 0.10461 0.17596 -0.0036809 0.03691 0.2661
1636 -0.0091278 0.17249 0.32084 -0.070935 0.10141 0.0020724 0.091943 0.33956 -0.12259 0.082721 -0.027386 0.085956 0.14025 -0.027645 0.077099 0.20082
1637 0.013814 0.19331 0.35606 -0.0602 0.10806 -0.0014243 0.11311 0.32364 -0.10018 0.091485 -0.00036186 0.093708 0.15343 -0.0057986 0.085727 0.17852
1638 0.0076156 0.18979 0.34657 -0.054054 0.087992 -0.019701 0.090018 0.26698 -0.10752 0.07512 -0.0044173 0.08202 0.12663 -0.034433 0.089676 0.16585
1639 0.029897 0.15962 0.36807 -0.053268 0.077882 -0.0096579 0.08484 0.25181 -0.096083 0.082714 0.0083273 0.097162 0.14934 -0.015136 0.048925 0.15128
1640 0.044189 0.12699 0.3764 -0.059683 0.083871 -0.010025 0.10245 0.27118 0.021274 0.10192 0.0034719 0.083204 0.14646 0.02097 0.069524 0.16548
1641 0.039111 0.085747 0.3426 -0.10114 0.065041 -0.014921 0.093314 0.25562 0.16523 0.081403 -0.011234 0.056696 0.11724 -0.028124 0.068302 0.14938
1642 0.070862 0.087101 0.36198 -0.055181 0.08342 0.0086418 0.078226 0.22259 0.17412 0.10256 0.003981 0.090289 0.12346 0.019322 0.064641 0.13414
1643 0.071574 0.061704 0.32005 -0.079635 0.04995 -0.032775 0.054999 0.22983 0.20432 0.048012 -0.026214 0.056111 0.11149 0.00095816 0.02253 0.12293
1644 0.12141 0.095337 0.35382 -0.0341 0.086559 3.8234e-05 0.075861 0.25951 0.28898 0.084536 -0.0094298 0.094843 0.12503 0.013104 0.031228 0.16204
1645 0.17664 0.092511 0.3258 -0.075464 0.050889 -0.0010685 0.082543 0.24181 0.3062 0.076321 0.0020348 0.082325 0.11135 -0.0054196 0.031217 0.15012
1646 0.24862 0.11946 0.33555 -0.058688 0.073159 -0.0055153 0.067345 0.23685 0.2213 0.090905 -0.0053306 0.078887 0.09862 -0.0089734 0.025896 0.20424
1647 0.27767 0.15333 0.32276 -0.071112 0.057578 -0.025532 0.052398 0.20732 0.12903 0.086639 -0.012236 0.056319 0.11164 -0.0065973 0.0076944 0.26011
1648 0.31709 0.17992 0.29714 -0.058907 0.067698 -0.028189 0.06407 0.22159 0.07307 0.13548 -0.011141 0.046471 0.093856 -0.012771 -0.004757 0.30806
1649 0.27174 0.19316 0.29933 -0.060631 0.052647 -0.0086256 0.070272 0.21844 0.082787 0.17134 0.0013231 0.062734 0.10095 0.020385 0.037992 0.31105
1650 0.19833 0.22343 0.27055 -0.061755 0.068357 -0.018862 0.048924 0.20544 0.048404 0.22173 0.0031577 0.062476 0.098101 0.0052111 -0.00018957 0.3115
1651 0.11727 0.23211 0.27037 -0.07617 0.057417 -0.0079092 0.076376 0.20479 0.053421 0.24546 0.00089225 0.061928 0.11026 0.012857 0.030379 0.29774
1652 0.090989 0.24292 0.26762 -0.041484 0.063316 -0.012866 0.069249 0.23758 0.078408 0.25364 -0.00030317 0.06204 0.11804 0.073103 0.045138 0.29277
1653 0.059001 0.21411 0.23521 -0.052528 0.048496 -0.042643 0.024511 0.19479 0.10465 0.22744 -0.0055886 0.040892 0.099115 0.09024 -0.0082235 0.26544
1654 0.057762 0.20399 0.24164 -0.018632 0.047535 -0.01701 0.063823 0.18786 0.24213 0.21423 0.005406 0.051694 0.11434 0.12377 0.014305 0.26238
1655 0.059294 0.18674 0.22647 0.078323 0.044915 -0.028776 0.044725 0.18478 0.39731 0.16122 -0.0048194 0.048046 0.12094 0.1258 -0.0052361 0.28842
1656 0.055116 0.14909 0.23389 0.097339 0.033414 -0.022963 0.041138 0.18141 0.44373 0.12282 0.0025852 0.050238 0.12064 0.13728 0.00047259 0.29205
1657 0.078487 0.14188 0.21228 0.12734 0.052184 -0.01301 0.05135 0.19076 0.4405 0.10012 -0.01051 0.042601 0.11365 0.11313 0.0021513 0.32266
1658 0.088299 0.14647 0.24687 0.12573 0.040054 -0.016417 0.047842 0.16746 0.45112 0.095968 -0.0036557 0.052903 0.11266 0.10831 -0.02236 0.36048
1659 0.083661 0.13231 0.26925 0.13875 0.037713 -0.036193 0.035284 0.16131 0.41559 0.075102 -0.039331 0.037285 0.10952 0.074566 0.014149 0.36593
1660 0.099363 0.15683 0.29332 0.17033 0.020093 -0.02421 0.022466 0.17243 0.28331 0.065976 -0.014847 0.035177 0.09282 0.049002 0.0017774 0.3589
1661 0.10944 0.17685 0.30831 0.14674 0.028642 -0.0083369 0.023449 0.14616 0.22999 0.078351 -0.027202 0.040689 0.097658 0.057299 0.001086 0.34089
1662 0.12248 0.21861 0.32062 0.17181 0.040752 0.010386 0.039571 0.16128 0.1949 0.072665 -0.028087 0.039641 0.098526 0.071895 -0.0087253 0.37457
1663 0.10349 0.2281 0.26568 0.10293 0.012282 -0.0304 0.017453 0.13564 0.14884 0.06635 -0.017943 0.024943 0.093113 0.076471 -0.019777 0.329
1664 0.11054 0.26751 0.27669 0.057605 0.025031 -0.011917 0.022315 0.13797 0.1242 0.071784 -0.011798 0.036736 0.078261 0.043337 0.0011421 0.32964
1665 0.15937 0.28002 0.25818 0.04817 0.031281 -0.012194 0.0098575 0.14144 0.13643 0.080838 0.0076364 0.033318 0.089749 0.10342 -0.0058192 0.32569
1666 0.19566 0.24398 0.22055 0.035776 0.02125 -0.017661 0.03099 0.14692 0.12292 0.088253 -0.011069 0.02075 0.10284 0.1341 -0.03181 0.3252
1667 0.20376 0.24195 0.17973 0.0044419 0.01774 -0.050868 -0.0022881 0.10402 0.12088 0.072357 -0.041734 0.007072 0.077975 0.11935 -0.020112 0.34919
1668 0.22342 0.21304 0.15376 0.0044476 -0.012831 -0.067484 -0.014886 0.097586 0.14391 0.043322 -0.04231 -0.0094758 0.063643 0.10618 -0.036923 0.36263
1669 0.28437 0.22984 0.20301 0.021143 0.023809 -0.026361 0.022936 0.11763 0.34845 0.090836 -0.00021531 0.021896 0.1012 0.14767 -0.035934 0.40482
1670 0.20693 0.20004 0.18081 0.015809 0.013159 -0.043258 0.018409 0.12233 0.49486 0.07243 -0.029931 0.0074284 0.088058 0.10526 -0.034786 0.36756
1671 0.16386 0.18453 0.16566 0.024485 0.048618 -0.025135 0.041251 0.13434 0.54565 0.084395 -0.010586 0.029881 0.081426 0.125 -0.014227 0.35736
1672 0.098793 0.16963 0.1659 -0.0092195 0.016028 -0.038591 -0.002197 0.089161 0.54192 0.063829 -0.022832 0.0072727 0.075914 0.082446 -0.062828 0.33015
1673 0.094404 0.17495 0.15972 -0.0031438 0.020867 -0.022618 0.023775 0.10626 0.4619 0.098324 -0.008797 0.015965 0.097072 0.14992 0.02456 0.28897
1674 0.081106 0.19356 0.15499 -0.0065081 0.016497 -0.034975 0.029707 0.10437 0.52336 0.071278 -0.034302 0.002727 0.0807 0.15458 -0.038721 0.27
1675 0.077498 0.22449 0.13918 -0.0048223 0.013016 -0.039472 0.01882 0.11844 0.53994 0.077842 -0.017368 0.019379 0.090028 0.19056 -0.010962 0.25208
1676 0.10052 0.2867 0.14507 -0.0031066 0.020276 -0.019889 0.014202 0.099886 0.65073 0.083687 -0.017443 0.017221 0.082245 0.17992 -0.035664 0.24352
1677 0.074871 0.28195 0.13778 -0.013421 0.011076 -0.020735 0.0044241 0.090345 0.61656 0.052041 -0.030209 0.0007834 0.075593 0.16217 -0.076315 0.2312
1678 0.080013 0.2917 0.11803 -0.036555 -0.014875 -0.029322 -0.0013237 0.093234 0.60898 0.040326 -0.023844 0.0012955 0.054261 0.16089 -0.078526 0.21162
1679 0.13741 0.30925 0.12337 -0.026449 0.11909 -0.021419 0.021759 0.098032 0.5724 0.0663 -0.02774 0.0070177 0.080699 0.17067 -0.026847 0.22927
1680 0.1338 0.29454 0.13158 -0.0034737 0.26226 0.00043437 -0.015709 0.075961 0.4136 0.044444 -0.015265 0.0018698 0.069837 0.18168 -0.032619 0.21805
1681 0.15925 0.27741 0.12169 -0.014668 0.28618 -0.023742 0.003403 0.08079 0.34001 0.036799 -0.03916 -0.001678 0.072255 0.17358 -0.0459 0.21632
1682 0.17774 0.23509 0.12367 -0.029972 0.28363 -0.024739 -0.0066448 0.071579 0.27779 0.039683 -0.027946 -0.0026959 0.061693 0.16888 -0.060391 0.19881
1683 0.23578 0.24576 0.14621 -0.014137 0.31404 0.004714 0.0020074 0.088277 0.27701 0.078528 -0.0071412 0.022416 0.06955 0.18302 -0.056653 0.22784
1684 0.24006 0.22722 0.11393 -0.015901 0.2807 -0.0023127 0.0176 0.080336 0.30712 0.060532 -0.022767 0.0073484 0.076618 0.21612 -0.045374 0.21142
1685 0.26465 0.20583 0.10011 -0.027975 0.27589 -0.0002295 -0.019988 0.068825 0.28819 0.044386 -0.024992 0.0089205 0.047816 0.19712 -0.034545 0.2018
1686 0.23387 0.19925 0.10954 -0.037349 0.15398 -0.0089763 -0.0016559 0.046223 0.42993 0.042421 -0.021537 0.0011626 0.057254 0.19799 -0.071157 0.20558
1687 0.16875 0.19884 0.10243 -0.042354 0.086761 -0.027443 -0.022724 0.069332 0.63996 0.052965 -0.023503 -0.0023952 0.061312 0.27324 -0.052658 0.19008
1688 0.12525 0.21548 0.09228 -0.036078 0.085431 0.0021302 -0.011382 0.078911 0.72283 0.05598 -0.026808 0.0028869 0.07043 0.24921 -0.036669 0.19314
1689 0.11713 0.26703 0.10933 -0.043802 0.090251 -0.0062566 0.012601 0.05953 0.65705 0.067444 -0.013004 0.033709 0.078258 0.24692 -0.054621 0.20914
1690 0.078863 0.2763 0.083323 -0.043947 0.05555 -0.018063 -0.017777 0.046538 0.5681 0.051658 -0.029199 -0.0029888 0.052625 0.22293 -0.028942 0.16136
1691 0.079915 0.30051 0.074215 -0.046971 0.05257 -0.02875 -0.012495 0.051017 0.46056 0.047123 -0.039695 -0.0016767 0.036293 0.19893 -0.10369 0.16691
1692 0.075846 0.29379 0.085776 -0.053245 0.045009 -0.020847 -0.032623 0.023586 0.40567 0.028517 -0.04441 -0.019505 0.038701 0.21928 -0.084184 0.1474
1693 0.091888 0.30461 0.085737 -0.038439 0.055949 -0.018234 -0.03357 0.058055 0.3893 0.043542 -0.028915 0.00014761 0.068249 0.24556 -0.013336 0.16581
1694 0.10812 0.29322 0.091779 -0.052814 0.059429 -0.01893 -0.012288 0.046253 0.42653 0.029516 -0.037151 0.0084698 0.048567 0.23905 -0.069517 0.16679
1695 0.098791 0.24287 0.07601 -0.071218 0.057148 -0.036787 -0.042316 0.018032 0.4699 0.02338 -0.054626 -0.017528 0.030225 0.22682 -0.091298 0.15174
1696 0.14659 0.23549 0.070401 -0.069032 0.075798 -0.018914 -0.036884 0.031901 0.63874 0.045085 -0.026232 -0.002716 0.054682 0.248 -0.07396 0.1467
1697 0.1632 0.21406 0.062183 -0.056447 0.042477 -0.044641 -0.058612 0.02224 0.65091 0.025349 -0.025797 -0.0090238 0.03905 0.22769 -0.055391 0.15264
1698 0.20799 0.197 0.072144 -0.047281 0.040097 -0.026348 -0.041629 0.028718 0.64964 0.051054 -0.024223 0.0082683 0.033628 0.23546 -0.071342 0.13509
1699 0.24215 0.18798 0.086815 -0.052645 0.042636 -0.014534 -0.030917 0.047347 0.66631 0.065838 -0.014558 -0.0058996 0.045336 0.27429 -0.063464 0.13892
1700 0.2913 0.18931 0.081827 -0.054479 0.040656 -0.0058711 -0.023035 0.022636 0.54793 0.061312 -0.0077533 0.0094926 0.043474 0.28831 -0.080695 0.14861
1701 0.31147 0.19291 0.081988 -0.042844 0.013656 -0.021678 -0.029313 0.029264 0.44605 0.058627 -0.017849 0.012655 0.053392 0.29726 -0.031086 0.13978
1702 0.26687 0.19759 0.087259 -0.051928 0.049725 -0.021325 -0.01329 0.032753 0.39676 0.057751 -0.031694 -0.0053931 0.05257 0.30604 -0.046338 0.1357
1703 0.21567 0.20524 0.081401 -0.015442 0.029275 0.0050086 -0.012828 0.047852 0.3819 0.059016 -0.01351 0.006139 0.045917 0.31551 -0.038639 0.1468
1704 0.15038 0.18796 0.049772 -0.034906 0.022294 -0.013688 -0.038196 0.018511 0.35615 0.04338 -0.023595 -0.0011389 0.041085 0.2764 -0.03571 0.12482
1705 0.11431 0.21129 0.059184 -0.053001 0.028954 -0.022645 -0.030084 0.025239 0.35417 0.052744 -0.01364 -0.014797 0.060853 0.2697 -0.069231 0.12142
1706 0.09139 0.21762 0.050775 -0.060275 -0.0032565 -0.030412 -0.043852 0.015298 0.34385 0.042889 -0.029166 -0.014155 0.026361 0.24979 -0.062333 0.089209
1707 0.090061 0.26074 0.068576 -0.053259 0.015063 -0.025589 -0.036209 0.015987 0.40842 0.056283 -0.037401 -0.013242 0.035249 0.27749 -0.044204 0.11331
1708 0.080873 0.27343 0.047778 -0.063514 0.0045926 -0.0089953 -0.028287 0.029176 0.54769 0.040498 -0.027367 -0.02471 0.032027 0.27487 -0.052545 0.11413
1709 0.097715 0.29051 0.050509 -0.043308 0.0093922 -0.014692 -0.025065 0.0058643 0.65859 0.056162 -0.022802 -0.022728 0.036255 0.29505 -0.045497 0.10984
1710 0.090927 0.24797 0.03677 -0.062092 -0.0088182 -0.028979 -0.048163 0.003323 0.5887 0.035436 -0.029518 -0.037696 0.021102 0.27314 -0.040788 0.08831
1711 0.091488 0.23677 0.029012 -0.063926 0.0019014 -0.041126 -0.064181 -0.0068583 0.43357 0.039051 -0.047083 -0.046504 0.02118 0.2369 -0.079719 0.092772
1712 0.12348 0.21786 0.056733 -0.036811 -0.0018291 -0.0053024 -0.040458 0.0048105 0.40869 0.047695 -0.020348 -0.017332 0.046198 0.28604 -0.061621 0.10857
1713 0.13334 0.18543 0.032694 -0.061585 0.012171 -0.021349 -0.055856 -0.0024808 0.33426 0.03475 0.042016 -0.03607 0.011126 0.25478 -0.054652 0.094967
1714 0.1295 0.17238 0.030186 -0.056009 -0.0028299 -0.031256 -0.044714 -0.00034208 0.31572 0.033654 0.049331 -0.043397 0.0097138 0.27149 -0.054363 0.09414
1715 0.13479 0.15514 0.0022171 -0.084174 -0.01963 -0.036643 -0.073632 -0.0058734 0.30599 0.031268 0.051065 -0.055055 0.012862 0.23397 -0.064455 0.089972
1716 0.14226 0.16323 0.029518 -0.056128 -0.035561 -0.030109 -0.047349 0.011365 0.34741 0.027603 0.04905 -0.048853 0.0080295 0.24358 -0.043566 0.11095
1717 0.10078 0.1451 0.02041 -0.069702 -0.0044012 -0.026626 -0.068577 -0.027056 0.31077 0.028057 0.0024445 -0.039071 -0.0048727 0.22018 -0.082637 0.096698
1718 0.08998 0.16262 0.015591 -0.085636 -0.022372 -0.043293 -0.066285 -0.017867 0.30553 0.0090916 -0.026291 -0.050859 -0.0044448 0.23207 -0.077798 0.10683
1719 0.076112 0.14856 0.028603 -0.055571 -0.047172 -0.03105 -0.070273 -0.011478 0.31902 -0.004474 -0.011366 -0.059247 -0.001947 0.20311 -0.07418 0.10292
1720 0.079943 0.14438 0.016514 -0.074285 -0.041372 -0.038747 -0.068691 -0.01669 0.29996 0.0019104 -0.026912 -0.062625 -0.00085911 0.21773 -0.079361 0.088995
1721 0.075475 0.13882 0.017765 -0.080279 -0.030793 -0.047803 -0.062408 -0.023271 0.27913 5.4802e-05 -0.017477 -0.058653 -0.00034126 0.20569 -0.036182 0.097328
1722 0.071917 0.14316 0.030947 -0.051944 -0.026313 -0.03264 -0.050326 -0.036292 0.31099 0.015659 -0.024913 -0.06019 -0.0034234 0.21421 -0.060794 0.076251
1723 0.095338 0.16248 0.060008 -0.057328 -0.0083137 -0.012187 -0.066474 0.015286 0.33531 0.031344 -0.004438 -0.030288 0.014414 0.2324 -0.047465 0.098923
1724 0.07672 0.13947 0.018999 -0.067652 -0.018784 -0.059474 -0.071492 -0.027865 0.29066 0.005288 -0.0089234 -0.063776 -0.0071977 0.17289 -0.080296 0.077066
1725 0.088632 0.17317 0.024661 -0.034586 -0.015605 -0.02484 -0.046179 -0.010376 0.28593 0.015512 -0.014259 -0.031754 -0.0014699 0.21323 -0.022628 0.10969
1726 0.090743 0.15759 0.054412 -0.038601 -0.018705 -0.0086372 -0.048977 -0.010057 0.27051 0.023757 -0.0079243 -0.043432 0.00053799 0.22024 -0.041379 0.085501
1727 0.068795 0.14308 0.029593 -0.054235 -0.035545 -0.035294 -0.060915 -0.011509 0.28309 0.016151 0.01155 -0.05359 0.0038658 0.21282 -0.07188 0.073834
1728 0.073757 0.15418 0.025505 -0.045569 -0.034696 -0.023161 -0.061073 -0.02725 0.23755 0.013556 0.062085 -0.042088 0.0021637 0.21746 -0.084122 0.090176
1729 0.079618 0.13506 0.031536 -0.076844 -0.043016 -0.030298 -0.049281 -0.0021011 0.23688 0.01332 0.069009 -0.036295 -0.0018685 0.23177 -0.065903 0.068819
1730 0.06579 0.14243 0.030257 -0.064858 -0.022367 -0.011354 -0.047118 0.0045076 0.23941 0.023644 0.059644 -0.038253 0.016869 0.2675 -0.041184 0.081921
1731 0.055062 0.13082 0.035219 -0.078712 -0.036417 -0.038961 -0.048536 -0.041324 0.22667 0.0095688 0.029619 -0.040041 -0.015643 0.23666 -0.086895 0.075144
1732 0.066933 0.13578 0.04559 -0.040316 -0.014637 -0.0060379 -0.049244 -0.008965 0.21741 0.012533 0.033053 -0.020589 0.0012351 0.21481 -0.063687 0.089886
1733 0.041025 0.12018 0.013092 -0.072981 -0.047198 -0.024635 -0.052452 -0.021516 0.22572 -0.013122 -0.0021522 -0.045247 -0.021497 0.17005 -0.068128 0.084849
1734 0.050427 0.13392 0.020683 -0.058315 -0.0093383 -0.026361 -0.0436 -0.0063875 0.22169 0.025352 0.021122 -0.040375 0.0076108 0.17853 -0.076079 0.10045
1735 0.033828 0.10542 0.0021543 -0.071249 -0.022129 -0.016068 -0.059357 -0.042129 0.18765 -0.020874 -0.010393 -0.051193 -0.034401 0.17171 -0.078491 0.068554
1736 0.03449 0.12027 0.029676 -0.051563 -0.033829 0.016945 -0.061895 -0.01647 0.19454 0.0041408 0.052102 -0.03481 -0.025434 0.1556 -0.090212 0.070237
1737 0.048062 0.10792 0.00041697 -0.044638 -0.01394 -0.016662 -0.045373 -0.0076413 0.19649 0.0035352 0.094666 -0.058048 -0.0053957 0.19648 -0.016993 0.070729
1738 0.021904 0.10066 0.010308 -0.052452 -0.02214 -0.013079 -0.068691 -0.039883 0.17522 -0.0067404 0.085171 -0.052556 -0.026188 0.17735 -0.10435 0.075472
1739 0.038725 0.10454 0.0029697 -0.066766 -0.04676 -0.039745 -0.061188 -0.058474 0.14475 -0.020686 0.10323 -0.041134 -0.03751 0.16338 -0.075756 0.067725
1740 0.016947 0.098468 0.023361 -0.067921 -0.041891 -0.029182 -0.078216 -0.039725 0.15003 0.0050084 0.1223 -0.034632 -0.034612 0.1578 -0.083957 0.071527
1741 0.021069 0.084491 -0.0003276 -0.072085 -0.066521 -0.054089 -0.090404 -0.042606 0.14125 -0.021557 0.078584 -0.05136 -0.069184 0.15114 -0.076439 0.04384
1742 0.03256 0.094955 0.043664 -0.050719 -0.055072 -0.010726 -0.061592 -0.040908 0.14763 -0.016003 0.079849 -0.037018 -0.029796 0.15124 -0.08955 0.063322
1743 0.019722 0.096328 0.020435 -0.066903 -0.046992 -0.037112 -0.07473 -0.041809 0.10816 -0.012148 0.041344 -0.034135 -0.035909 0.14784 -0.093451 0.031765
1744 0.024174 0.078062 0.0067565 -0.076638 -0.049442 -0.050119 -0.065337 -0.0427 0.12173 -0.027394 0.031878 -0.040353 -0.042411 0.1558 -0.078682 0.047728
1745 0.022065 0.089925 0.025648 -0.058772 -0.036913 -0.029276 -0.059085 -0.019361 0.12875 -0.0088296 0.037643 -0.027301 -0.050083 0.15098 -0.083054 0.05897
1746 0.020157 0.084399 0.014779 -0.060846 -0.031023 -0.017503 -0.064293 -0.034903 0.12873 -0.018035 0.050057 -0.046769 -0.049395 0.13721 -0.080455 0.053933
1747 0.015289 0.074922 -0.0094195 -0.085831 -0.063634 -0.055499 -0.075591 -0.053354 0.098895 -0.028171 0.063112 -0.050157 -0.043587 0.13312 -0.11651 0.036485
1748 0.0079003 0.091606 0.0034419 -0.073345 -0.039244 -0.029526 -0.043208 -0.033875 0.095452 -0.022216 0.098376 -0.0068648 -0.031219 0.13681 -0.074688 0.038858
1749 0.026542 0.092789 0.016553 -0.050209 -0.034365 -0.027243 -0.049666 -0.015777 0.13603 -0.013032 0.13276 -0.028183 -0.024181 0.13052 -0.066659 0.05605
1750 0.013694 0.070192 0.028465 -0.063233 -0.070405 -0.0442 -0.082374 -0.057238 0.089486 -0.028148 0.10658 -0.04696 -0.050604 0.13617 -0.08694 0.038893
1751 0.011435 0.073136 0.011176 -0.081028 -0.055395 -0.066247 -0.064292 -0.034189 0.073583 -0.039283 0.11992 -0.041578 -0.048086 0.11068 -0.10926 0.038276
1752 0.019757 0.081169 0.019527 -0.077762 -0.034416 -0.040233 -0.04038 -0.03238 0.09234 -0.0087488 0.12475 -0.029476 -0.045408 0.098347 -0.038263 0.035068
1753 0.0015987 0.069273 0.0054687 -0.069266 -0.064026 -0.05449 -0.064657 -0.039432 0.080717 -0.044354 0.088039 -0.070764 -0.05074 0.12689 -0.078604 0.040071
1754 0.01528 0.075656 0.00561 -0.067681 -0.060637 -0.045187 -0.064845 -0.036683 0.086174 -0.0289 0.064204 -0.034032 -0.042712 0.10474 -0.086586 0.034243
1755 0.025752 0.08613 0.026681 -0.064845 -0.039367 -0.027734 -0.057563 -0.041874 0.090921 -0.018246 0.094779 -0.02696 -0.053704 0.10593 -0.087237 0.044696
1756 0.014404 0.070923 0.010073 -0.088379 -0.042978 -0.06788 -0.066841 -0.033605 0.081778 -0.028611 0.067773 -0.040228 -0.041097 0.10174 -0.099458 0.031619
1757 -0.014135 0.063367 -0.010406 -0.073623 -0.080418 -0.062207 -0.075679 -0.067527 0.028195 -0.054897 0.070048 -0.061346 -0.073989 0.091058 -0.071549 0.0083312
1758 0.0025371 0.07291 0.0014555 -0.065628 -0.050088 -0.030214 -0.056776 -0.041758 0.073472 -0.022402 0.14794 -0.026763 -0.054951 0.080394 -0.098921 0.027314
1759 -0.013121 0.063343 0.0039568 -0.062152 -0.051689 -0.048351 -0.064944 -0.047879 0.057729 -0.030868 0.15043 -0.036081 -0.065233 0.10385 -0.080292 0.017706
1760 -0.02836 0.052877 0.0020982 -0.099226 -0.085679 -0.059658 -0.092362 -0.077551 0.027486 -0.054154 0.16124 -0.049499 -0.072795 0.067016 -0.10944 0.0084889
1761 -0.024118 0.06607 -0.01161 -0.06674 -0.05739 -0.052364 -0.04355 -0.053482 0.059043 -0.034749 0.1572 -0.042647 -0.047067 0.10988 -0.12222 0.022522
1762 -0.023026 0.052204 -0.011529 -0.084575 -0.07621 -0.064471 -0.083067 -0.065803 0.03092 -0.043675 0.14512 -0.048205 -0.058099 0.080578 -0.11112 0.016054
1763 -0.018104 0.061697 0.0046522 -0.073559 -0.05521 -0.044468 -0.063785 -0.063384 0.025577 -0.04806 0.15264 -0.042763 -0.048872 0.082794 -0.096517 0.024187
1764 -0.030543 0.040641 -0.019506 -0.077883 -0.063541 -0.036515 -0.063883 -0.059546 0.029224 -0.058536 0.1409 -0.043431 -0.066354 0.0677 -0.098169 0.0070593
1765 -0.010751 0.066424 0.019095 -0.051618 -0.053461 -0.039271 -0.052371 -0.033217 0.023671 -0.031252 0.18054 -0.026118 -0.042526 0.10445 -0.08573 0.034622
1766 -0.016079 0.053768 0.0015463 -0.075672 -0.053932 -0.032438 -0.058539 -0.037728 0.028568 -0.033207 0.18159 -0.030006 -0.051658 0.098863 -0.074581 0.022424
1767 -0.035898 0.044631 -0.0049423 -0.084136 -0.036592 -0.040795 -0.062836 -0.039569 0.019535 -0.037283 0.17788 -0.033414 -0.05077 0.1024 -0.073063 0.011697
1768 -0.034296 0.044714 0.005439 -0.06612 -0.051643 -0.040532 -0.072124 -0.052991 0.027972 -0.036408 0.15574 -0.035342 -0.051032 0.097405 -0.059914 0.01315
1769 -0.021544 0.050818 0.0066204 -0.080215 -0.043973 -0.041009 -0.068912 -0.040492 0.007799 -0.030824 0.14815 -0.03797 -0.045984 0.086401 -0.068655 0.019502
1770 -0.035103 0.041181 -0.0073983 -0.079149 -0.052383 -0.061305 -0.08078 -0.059623 0.019156 -0.05034 0.12454 -0.049698 -0.069697 0.073607 -0.084756 0.013935
1771 -0.054381 0.040595 0.018343 -0.079333 -0.039114 -0.076712 -0.072117 -0.059204 0.011593 -0.049855 0.092282 -0.051946 -0.089699 0.076293 -0.10708 -0.0054426
1772 -0.029879 0.054798 0.021224 -0.057318 -0.034574 -0.035339 -0.066705 -0.051906 0.0066301 -0.042801 0.10967 -0.041343 -0.047531 0.08373 -0.10515 0.00842
1773 -0.040388 0.044302 -0.0069642 -0.072432 -0.038255 -0.071046 -0.066793 -0.054367 0.00023708 -0.051266 0.085391 -0.058371 -0.061593 0.046976 -0.09728 0.012083
1774 -0.056126 0.033015 -0.016713 -0.072856 -0.055735 -0.039422 -0.068911 -0.042248 -0.0050559 -0.051252 0.092506 -0.053079 -0.053295 0.067622 -0.10871 0.00014515
1775 -0.041204 0.037348 -0.0037015 -0.07107 -0.049806 -0.040539 -0.079609 -0.08043 -0.029019 -0.047248 0.09649 -0.038257 -0.072837 0.082758 -0.10382 0.00077774
1776 -0.045363 0.024962 0.0044099 -0.080845 -0.046656 -0.040636 -0.057736 -0.054091 -0.011392 -0.033873 0.10223 -0.032455 -0.07028 0.082814 -0.091334 -0.0069497
1777 -0.050031 0.025695 -0.022409 -0.10005 -0.068676 -0.064543 -0.090054 -0.072232 -0.016515 -0.044059 0.11054 -0.048133 -0.073852 0.07093 -0.11431 -0.0031471
1778 -0.047869 0.016329 -0.014847 -0.073093 -0.069037 -0.045949 -0.077162 -0.055913 -0.024338 -0.049034 0.12788 -0.043831 -0.061454 0.074276 -0.096407 0.0028555
1779 -0.040148 0.036272 -0.004436 -0.068598 -0.079667 -0.050156 -0.06472 -0.064655 -0.016611 -0.0471 0.12762 -0.038028 -0.058206 0.081122 -0.065198 0.013918
1780 -0.045746 0.020436 0.0091253 -0.088062 -0.049208 -0.037473 -0.057608 -0.052816 -0.026064 -0.052616 0.11527 -0.041246 -0.056328 0.080069 -0.04562 0.016061
1781 -0.037044 0.030469 0.012727 -0.071306 -0.057138 -0.02767 -0.044245 -0.031397 0.0068732 -0.025101 0.11979 -0.023244 -0.05237 0.082285 -0.034011 -0.0097267
1782 -0.052153 0.020553 4.8021e-05 -0.08081 -0.053808 -0.058377 -0.069193 -0.054558 -0.01064 -0.053267 0.10169 -0.033592 -0.053012 0.081811 -0.080062 0.0015359
1783 -0.047271 0.032286 0.0025594 -0.098775 -0.065799 -0.046303 -0.055241 -0.05648 -0.038383 -0.042672 0.082247 -0.04777 -0.074115 0.072667 -0.096103 -0.0020416
1784 -0.057569 0.019939 0.0040807 -0.078459 -0.080009 -0.03584 -0.075539 -0.051021 -0.035746 -0.058018 0.084391 -0.044048 -0.069557 0.075533 -0.072425 -0.007099
1785 -0.048918 0.025513 -0.022118 -0.063513 -0.07174 -0.039237 -0.069596 -0.021542 -0.020829 -0.042744 0.083266 -0.040856 -0.058029 0.086099 -0.068176 -0.0062964
1786 -0.041746 0.015206 -0.0032466 -0.086548 -0.06911 -0.041924 -0.066974 -0.032764 -0.017682 -0.044569 0.078561 -0.028714 -0.069171 0.057245 -0.047407 -0.0014438
1787 -0.042604 0.01679 0.0099248 -0.050312 -0.068031 -0.04455 -0.070512 -0.043395 -0.044375 -0.036815 0.079925 -0.034651 -0.069523 0.055072 -0.10322 -0.013131
1788 -0.046802 0.012303 -0.0058738 -0.082596 -0.090471 -0.060857 -0.07927 -0.065806 -0.030998 -0.05981 0.06296 -0.042879 -0.085585 0.048788 -0.11548 -0.00068861
1789 -0.052151 0.010607 -0.026042 -0.04509 -0.088651 -0.048574 -0.059028 -0.054877 -0.027561 -0.045936 0.090254 -0.034907 -0.071137 0.061714 -0.096631 -0.005876
1790 -0.068939 0.0030301 -0.033661 -0.087155 -0.094442 -0.078971 -0.090095 -0.087539 -0.077344 -0.067612 0.061209 -0.044035 -0.09983 0.01991 -0.13069 -0.026333
1791 -0.038747 0.018704 0.0010602 -0.040239 -0.073782 -0.053218 -0.063183 -0.0387 -0.045107 -0.042997 0.061213 -0.024193 -0.072402 0.031876 -0.071344 -0.0016708
1792 -0.041606 0.020997 0.016822 -0.048393 -0.062873 -0.032154 -0.038901 -0.0069512 -0.0025796 -0.022643 0.087498 -0.020621 -0.047674 0.081002 -0.060395 0.0012817
1793 -0.050434 0.0034805 -0.019007 -0.057267 -0.10109 -0.053921 -0.079299 -0.056282 -0.056363 -0.051038 0.049213 -0.040999 -0.095986 0.025118 -0.12158 -0.021716
1794 -0.045742 0.013414 0.0080543 -0.048292 -0.069873 -0.056938 -0.066356 -0.039404 -0.048236 -0.031434 0.063637 -0.021596 -0.065498 0.050085 -0.079578 -0.0017731
1795 -0.040181 0.019737 -0.0084243 -0.031136 -0.062424 -0.053085 -0.054314 -0.026095 -0.045999 -0.03558 0.053312 -0.022464 -0.06158 0.048601 -0.043459 0.0034195
1796 -0.043039 0.025901 0.021037 -0.05466 -0.074404 -0.040941 -0.057452 -0.024396 -0.016392 -0.035385 0.053556 -0.015032 -0.070213 0.045417 -0.05768 0.00060209
1797 -0.060457 0.0083342 -0.0081616 -0.058775 -0.085145 -0.073598 -0.06394 -0.041348 -0.065244 -0.031831 0.042951 -0.02588 -0.083385 0.014013 -0.086692 -0.013795
1798 -0.055916 0.020168 0.01695 -0.040709 -0.055235 -0.024845 -0.047058 -0.0067188 -0.030917 -0.028556 0.071365 -0.022288 -0.056207 0.054209 -0.039863 -0.0099227
1799 -0.058654 0.013981 -0.0097889 -0.070423 -0.098476 -0.072192 -0.073015 -0.05789 -0.07382 -0.031022 0.03144 -0.021696 -0.10427 0.028485 -0.10727 -0.01469
1800 -0.058822 0.0062946 -0.018348 -0.065267 -0.080756 -0.051849 -0.084273 -0.041131 -0.070293 -0.021908 0.031065 -0.045194 -0.096271 0.041941 -0.080396 -0.011778
1801 -0.060721 0.017568 -0.019666 -0.040002 -0.076156 -0.037845 -0.063591 -0.042533 -0.048846 -0.026713 0.030999 -0.017931 -0.065063 0.034447 -0.091967 0.004975
1802 -0.061219 0.011201 -0.015245 -0.058096 -0.067857 -0.049382 -0.037959 -0.045584 -0.036419 -0.029899 0.029914 -0.038329 -0.073915 0.044344 -0.071588 -0.011862
1803 -0.058777 0.017155 -0.0032035 -0.0576 -0.055347 -0.044919 -0.053187 -0.014465 -0.048662 -0.011995 0.048498 -0.017557 -0.077108 0.0514 -0.0773 0.01138
1804 -0.060916 0.0043483 -0.0013221 -0.050325 -0.075678 -0.048806 -0.063154 -0.024246 -0.050685 -0.02684 0.027073 -0.033205 -0.06953 0.011276 -0.078701 -0.0088772
1805 -0.068944 -0.0093482 -0.011151 -0.070049 -0.079658 -0.050962 -0.055252 -0.050068 -0.070388 -0.025296 0.019008 -0.033293 -0.069532 0.038402 -0.083122 -0.022825
1806 -0.076372 -0.0049148 -0.019179 -0.074593 -0.079489 -0.052279 -0.05574 -0.044239 -0.083851 -0.022701 0.014042 -0.033601 -0.080204 0.013488 -0.074124 -0.012652
1807 -0.053811 0.0028187 -0.0038081 -0.050207 -0.070809 -0.037816 -0.042188 -0.04184 -0.066024 -0.023427 0.030537 -0.030179 -0.084116 0.032784 -0.11116 -0.0062094
1808 -0.072229 -0.0081179 -0.017017 -0.066242 -0.073219 -0.044283 -0.0043554 -0.047282 -0.081577 -0.019713 0.018501 -0.031056 -0.077578 0.03396 -0.086776 -0.020307
1809 -0.087797 -0.024314 -0.022585 -0.098096 -0.09413 -0.083029 -0.042743 -0.065123 -0.10794 -0.058678 -0.016664 -0.064054 -0.09755 -0.00067346 -0.1249 -0.029124
1810 -0.067806 -0.001681 -0.014954 -0.09211 -0.06382 -0.071346 -0.017821 -0.050724 -0.093833 -0.034994 0.0040904 -0.052362 -0.064903 0.010963 -0.059289 -0.020902
1811 -0.050334 -0.0037576 0.0026374 -0.064865 -0.067761 -0.043433 0.014721 -0.037985 -0.066396 -0.021619 0.020525 -0.02778 -0.076885 0.028149 -0.06874 -0.0036891
1812 -0.065082 -0.0016941 -0.0091513 -0.066979 -0.071411 -0.04661 0.054983 -0.024667 -0.081449 -0.018175 0.01692 -0.027148 -0.072687 0.019415 -0.034051 -0.013876
1813 -0.074921 -0.020581 -0.0091099 -0.086263 -0.087621 -0.070737 -0.014264 -0.055408 -0.092062 -0.036881 -0.0028758 -0.046246 -0.086009 0.030351 -0.022403 -0.032574
1814 -0.076449 -0.025577 -0.0054986 -0.091697 -0.085172 -0.061313 -0.0088621 -0.035789 -0.1025 -0.033446 0.0077287 -0.052734 -0.079861 0.020687 0.054636 -0.045021
1815 -0.065697 -0.0059838 -0.0048372 -0.088292 -0.083222 -0.04454 0.01776 -0.04238 -0.097168 -0.023662 0.0062333 -0.037801 -0.044933 0.031473 0.12345 -0.015999
1816 -0.064795 -0.01266 -0.017486 -0.074566 -0.085543 -0.043457 -0.0081877 -0.039512 -0.11337 -0.036537 0.0066279 -0.035199 -0.092676 0.0049095 0.094103 -0.042866
1817 -0.052324 -0.0056469 0.0089055 -0.06859 -0.071583 -0.054744 0.0039645 -0.060993 -0.10016 -0.017273 -0.0054875 -0.052397 -0.068788 0.016216 0.12667 -0.022384
1818 -0.053102 -0.010523 -0.018973 -0.062464 -0.090524 -0.04214 -0.015053 -0.040804 -0.1207 -0.016499 -0.0092829 -0.045055 -0.07078 0.0049417 0.055841 -0.031361
1819 -0.04743 -0.00404 -0.0063918 -0.062749 -0.061854 -0.033657 0.014819 -0.053075 -0.09784 0.014006 -0.0046684 -0.026663 -0.062642 0.025488 0.088029 -0.0071584
1820 -0.065179 -0.0011466 -0.01972 -0.068273 -0.077894 -0.044914 0.012531 -0.056567 -0.092363 0.01203 0.0091562 -0.031901 -0.074744 0.033274 0.047528 -0.016556
1821 -0.060827 -0.015903 -0.0012491 -0.080797 -0.099865 -0.042411 -0.010947 -0.072128 -0.10764 0.0096547 -0.014689 -0.060239 -0.070786 0.0042502 0.061267 -0.024693
1822 -0.057325 -0.0080697 -0.011348 -0.066052 -0.085265 -0.023968 0.028126 -0.050839 -0.096729 0.010389 0.0068754 -0.045937 -0.070338 0.022966 0.016656 -0.021391
1823 -0.052064 0.0039138 -0.0043064 -0.048006 -0.092376 -0.050024 0.012898 -0.048441 -0.10917 0.015033 0.00402 -0.040564 -0.053511 0.030992 0.045914 -0.014528
1824 -0.063832 -0.017463 -0.021885 -0.0898 -0.094996 -0.063351 -0.0045499 -0.048482 -0.099315 0.0037779 -0.013375 -0.050192 -0.081363 -0.0018414 0.030373 -0.031465
1825 -0.06258 -0.011009 -0.023164 -0.056614 -0.091786 -0.053718 0.010272 -0.033843 -0.10833 0.0080623 -0.0072209 -0.04475 -0.055225 0.026015 0.095532 -0.024803
1826 -0.051469 0.00014408 0.0018777 -0.051279 -0.066737 -0.027515 0.026104 -0.042144 -0.10798 0.0090767 8.3698e-05 -0.041058 -0.045457 0.054521 0.21402 -0.0029503
1827 -0.042327 -0.0057625 -0.019031 -0.075443 -0.079797 -0.046021 0.030537 -0.049166 -0.088084 0.032681 -0.0043617 -0.029066 -0.033619 0.018397 0.2498 -0.018118
1828 -0.059915 -0.015829 -0.03393 -0.077277 -0.097818 -0.073428 -5.1076e-05 -0.079997 -0.12423 -0.0075245 -0.022297 -0.067564 -0.064781 0.0001431 0.24376 -0.033835
1829 -0.031994 -0.0043356 -0.010618 -0.065182 -0.087658 -0.065235 0.0069811 -0.049168 -0.11955 -0.01218 -0.011483 -0.045622 -0.047953 0.020809 0.28457 -0.0099825
1830 -0.036922 -0.0056421 0.00056314 -0.056956 -0.082759 -0.050612 0.035563 -0.026629 -0.085303 0.010634 -0.006708 -0.049989 -0.029966 0.039565 0.25494 -0.02657
1831 -0.0476 -0.014719 -0.018936 -0.05596 -0.098799 -0.054509 0.023246 -0.049451 -0.12352 -0.014811 -0.026173 -0.065837 -0.060768 0.027152 0.20998 -0.043657
1832 -0.0094086 -0.0033153 -0.0042541 -0.034964 -0.093949 -0.053145 0.018598 -0.039712 -0.11207 -0.011177 -0.0084988 -0.047835 -0.05891 0.036548 0.16114 -0.025195
1833 -0.021367 -0.0090218 -0.0092328 -0.064739 -0.10598 -0.060722 0.00718 -0.069183 -0.1396 -0.031573 -0.029474 -0.074783 -0.081842 0.0093938 0.087921 -0.032002
1834 0.0073948 0.013802 -0.0087014 -0.049803 -0.08113 -0.041229 0.028562 -0.046715 -0.097695 0.0040419 -0.0022097 -0.042731 -0.059324 0.04624 0.13832 -0.017
1835 0.0018564 0.00099507 -0.0024001 -0.054257 -0.084311 -0.044316 0.028324 -0.058466 -0.13397 -0.0087237 0.00063491 -0.061999 -0.067426 0.014066 0.1315 -0.027387
1836 -0.032332 -0.012991 -0.040799 -0.085982 -0.11952 -0.074612 -0.0075233 -0.054767 -0.14215 -0.039839 -0.034491 -0.084527 -0.075649 0.0059422 0.19344 -0.048684
1837 0.0052598 0.001152 -0.0082074 -0.055456 -0.10391 -0.068609 -0.0091311 -0.053578 -0.11333 -0.017575 -0.021656 -0.057514 -0.050451 -0.0079217 0.28743 -0.017852
1838 0.010201 0.0079754 -0.00078601 -0.0404 -0.077182 -0.048886 0.036181 -0.05254 -0.101 0.0052294 -0.012481 -0.035922 -0.047273 0.0087744 0.32636 0.073541
1839 -0.014017 -0.014701 -0.028145 -0.082344 -0.11504 -0.050823 0.017183 -0.080041 -0.11981 -0.038486 -0.032937 -0.06813 -0.065505 0.016601 0.32147 0.039963
1840 -0.015535 -0.0061377 -0.032373 -0.067249 -0.1135 -0.085399 0.017816 -0.072882 -0.12703 -0.029812 -0.030672 -0.075168 -0.063977 0.0057167 0.30473 -0.016764
1841 0.0036665 -0.018404 -0.025742 -0.041933 -0.12144 -0.072946 0.015048 -0.067903 -0.1288 -0.025367 -0.023978 -0.064006 -0.068829 0.0083328 0.27089 -0.0046214
1842 0.0080382 0.0035592 0.0063894 -0.0037072 -0.094474 -0.036433 0.03056 -0.040865 -0.11068 0.002887 -0.012253 -0.062064 -0.053151 0.034499 0.26976 0.0019611
1843 -0.02105 -0.012797 -0.010149 -0.0069415 -0.10833 -0.07277 0.033212 -0.041336 -0.12589 -0.021559 -0.015808 -0.072702 -0.054724 0.0035451 0.23248 -0.016866
1844 -0.020128 -0.017884 -0.033838 0.0054342 -0.10326 -0.056107 0.032914 -0.071217 -0.13251 -0.017204 -0.034794 -0.067949 -0.093326 -0.0037187 0.18453 -0.034184
1845 -0.053417 -0.024201 -0.032857 0.01558 -0.099145 -0.043873 0.021177 -0.072409 -0.1237 -0.01243 -0.017449 -0.058297 -0.072458 -0.013833 0.15021 -0.032091
1846 -0.013015 0.0091029 0.017855 0.063496 -0.060025 -0.01662 0.069439 -0.01346 -0.10107 0.011275 0.0024753 -0.033205 -0.04565 0.028384 0.24502 0.0032515
1847 -0.038363 -0.012594 -0.0012238 0.035091 -0.10153 -0.045227 0.043631 -0.042461 -0.13407 -0.010951 -0.03215 -0.057023 -0.073132 0.0039797 0.25027 -0.022186
1848 -0.031032 -0.01494 -0.015012 0.065217 -0.076106 -0.034214 0.056663 -0.056482 -0.12421 -0.011027 -0.021326 -0.056151 -0.071214 0.020226 0.3309 -0.010313
1849 -0.02228 0.014453 -0.0042211 0.069613 -0.074887 0.0012196 0.055835 -0.052264 -0.10359 0.014718 -0.022061 -0.049299 -0.045746 0.031082 0.41936 0.0052793
1850 -0.059288 -0.024323 -0.01718 0.048589 -0.089277 -0.0017872 0.051798 -0.066955 -0.12647 -0.023458 -0.034146 -0.056687 -0.081499 -0.014412 0.36606 -0.023568
1851 -0.027327 -0.0020398 0.0058516 0.066944 -0.053527 0.047816 0.0831 -0.045096 -0.12003 -0.0025334 -0.015972 -0.068975 -0.051811 0.0056042 0.39506 0.0075944
1852 -0.019645 -0.0033664 0.017833 0.0967 -0.042878 0.065129 0.096512 -0.044097 -0.12373 -0.001539 -0.023717 -0.048162 -0.040553 0.0025203 0.37524 -0.007383
1853 -0.041793 -0.017323 -0.0057457 0.058796 -0.043618 0.073692 0.049674 -0.064039 -0.15293 -0.023695 -0.053193 -0.07445 -0.073175 0.010996 0.28916 -0.01659
1854 -0.044332 -0.0023795 -0.0089843 0.075651 -0.026719 0.084536 0.080677 -0.05767 -0.13556 -0.0073002 -0.031218 -0.060358 -0.057857 -0.0021074 0.21507 -0.013348
1855 -0.03428 -0.014426 0.029827 0.10116 0.16985 0.11373 0.079119 -0.061001 -0.12552 -0.015506 -0.017023 -0.063836 -0.073389 0.011699 0.23715 -0.018405
1856 -0.014628 0.0058374 0.022668 0.097183 0.31383 0.12073 0.12275 -0.023912 -0.10609 0.022889 -0.0062689 -0.050194 -0.036401 0.054425 0.25241 0.0018974
1857 -0.023387 -0.0057392 -0.0070302 0.080999 0.31428 0.086475 0.12203 -0.037254 -0.13721 0.002313 -0.024464 -0.062572 -0.052054 0.016241 0.19649 -0.00151
1858 -0.039895 -0.012456 -0.024579 0.072674 0.27977 0.031069 0.10813 -0.049925 -0.15368 -0.0079026 -0.05539 -0.07523 -0.079276 0.0055871 0.20301 -0.025837
1859 -0.035953 -0.027212 0.0020425 0.06934 0.21777 0.048052 0.079978 -0.048776 -0.15841 -0.0098182 -0.044875 -0.070137 -0.081558 -0.0091567 0.21552 -0.037525
1860 -0.045012 -0.034259 -0.014576 0.077786 0.21002 0.023665 0.06493 -0.086238 -0.15402 -0.014644 -0.053131 -0.074235 -0.0779 -0.0086306 0.349 -0.047792
1861 -0.0494 -0.038235 -0.010625 0.086631 0.21061 0.0080883 0.081902 -0.056759 -0.16337 -0.00073938 -0.046166 -0.061043 -0.071562 -0.015824 0.4059 -0.04875
1862 -0.025758 -0.007102 -0.0095434 0.10085 0.21041 0.022431 0.066834 -0.03974 -0.12021 0.025985 -0.040011 -0.052291 -0.069514 -0.014278 0.43359 -0.033187
1863 -0.038767 -0.025049 -0.0042821 0.094023 0.15856 0.035275 0.063637 -0.030981 -0.14826 0.019909 -0.032807 -0.068679 -0.054127 -0.0094222 0.36259 -0.030795
1864 -0.023605 -0.019385 0.0047593 0.12379 0.13482 0.045338 0.1034 -0.042493 -0.10757 0.041004 -0.034182 -0.043467 -0.049409 0.015444 0.34861 -0.010152
1865 -0.040803 -0.032522 -0.022049 0.10161 0.099127 0.013451 0.061121 -0.054904 -0.15148 0.020908 -0.062598 -0.066835 -0.074321 0.0043701 0.24277 -0.046619
1866 -0.042571 -0.020318 -0.007118 0.11083 0.082986 0.030744 0.1079 -0.042775 -0.1352 0.034683 -0.037843 -0.055282 -0.077143 0.020596 0.26177 -0.031157
1867 -0.04296 -0.024885 -0.032247 0.10392 0.074916 0.049948 0.10677 -0.065426 -0.1607 0.008477 -0.046309 -0.06465 -0.077065 -0.0058876 0.18006 -0.033384
1868 -0.024568 -0.019931 -0.011845 0.11418 0.069305 0.069311 0.1799 -0.062118 -0.12338 0.0037514 -0.042994 -0.055378 -0.067557 -0.025792 0.20074 -0.037452
1869 -0.023066 -0.021108 0.001266 0.12463 0.068025 0.099714 0.19503 -0.044569 -0.13316 -0.0064142 -0.043029 -0.046056 -0.063329 0.00013462 0.21491 -0.035519
1870 -0.054895 -0.033614 -0.057653 0.098013 0.043585 0.063187 0.15126 -0.09354 -0.16839 -0.02905 -0.059195 -0.074274 -0.081332 -0.033089 0.15555 -0.053096
1871 -0.025633 -0.022831 -0.0095812 0.10139 0.066704 0.1585 0.1708 -0.056242 -0.1553 -0.014055 -0.04836 -0.052922 -0.070354 -0.015233 0.18394 -0.030094
1872 -0.0084814 -0.012838 -0.0069799 0.13828 0.093704 0.17026 0.17224 -0.059793 -0.14793 0.015289 -0.033086 -0.03791 -0.066986 0.015993 0.2426 -0.029001
1873 -0.03042 -0.018034 -0.032119 0.13463 0.070173 0.12542 0.11576 -0.077344 -0.14002 -0.026107 -0.063911 -0.048247 -0.071008 0.0013092 0.32341 -0.039499
1874 -0.011478 -0.0023807 0.015643 0.1914 0.10614 0.16574 0.128 -0.029145 -0.11375 0.017068 -0.020426 -0.039865 -0.01121 0.022215 0.44421 -0.022666
1875 -0.028816 -0.029347 -0.037826 0.14721 0.061593 0.094723 0.099753 -0.037887 -0.1445 -0.017278 -0.064032 -0.054133 -0.051362 0.0074814 0.4073 -0.038293
1876 -0.020755 -0.025174 -0.0030545 0.22648 0.054912 0.085077 0.079315 -0.049298 -0.14164 -0.017893 -0.054587 -0.043331 -0.046004 0.0081076 0.36515 -0.034841
1877 -0.028523 -0.03064 -0.030163 0.24929 0.054452 0.07185 0.084618 -0.061569 -0.13922 -0.011409 -0.057043 -0.052439 -0.061457 -0.0062063 0.35438 -0.048768
1878 -0.019591 -0.029157 0.0017783 0.25714 0.057431 0.052713 0.0641 -0.06298 -0.14356 -0.0040846 -0.049648 -0.052577 -0.047449 0.01645 0.2924 -0.036996
1879 0.0068003 -0.024443 0.0081696 0.28167 0.079241 0.078846 0.1061 -0.013692 -0.12411 0.01613 -0.034334 -0.020415 -0.0030109 0.021626 0.28198 -0.034943
1880 -0.015588 -0.03178 -0.013569 0.24865 0.04563 0.03536 0.076264 -0.078443 -0.14666 -0.016686 -0.055619 -0.042392 0.017957 -0.0090779 0.24505 -0.058961
1881 0.0066237 -0.018537 0.0085423 0.2455 0.04381 0.067203 0.071906 -0.039174 -0.12176 0.013979 -0.028794 -0.01479 0.097005 0.0095882 0.23054 -0.037918
1882 -0.0099946 -0.035273 -0.015986 0.20237 0.04095 0.064116 0.045319 -0.054526 -0.16061 -0.011827 -0.04936 -0.038548 0.12203 -0.025286 0.22796 -0.060555
1883 -0.0091029 -0.03611 -0.034115 0.17771 0.013029 0.076119 0.088231 -0.058017 -0.14017 -0.023233 -0.065845 -0.040366 0.17244 0.020491 0.23831 -0.045513
1884 0.0063787 -0.019936 -0.015694 0.19419 0.050839 0.099482 0.090133 -0.057958 -0.10659 0.0044118 -0.041671 -0.0076439 0.20515 0.0010666 0.21395 -0.05098
1885 -0.0025596 -0.037493 -0.018912 0.18015 0.032018 0.095096 0.093425 -0.050349 -0.14595 -0.012444 -0.055576 -0.041432 0.13258 -0.021057 0.20495 -0.049368
1886 0.0007321 -0.021239 -0.0055709 0.20791 0.053928 0.13405 0.13533 -0.055791 -0.11952 0.012271 -0.038792 0.02068 0.10038 0.012359 0.25556 -0.044335
1887 0.016684 -0.0022259 0.0021905 0.23503 0.10149 0.16504 0.16107 -0.027342 -0.094113 0.026685 -0.028117 0.077202 0.086512 -0.013475 0.42473 -0.034502
1888 0.0022855 -0.015692 -0.0027482 0.23397 0.13648 0.15455 0.15898 -0.027963 -0.086676 0.0069094 -0.041482 0.061205 0.0689 -0.0037488 0.41345 -0.0515
1889 -0.011503 -0.024349 -0.024637 0.26399 0.29765 0.13617 0.18944 -0.062674 -0.085119 -0.0086862 -0.077068 0.044647 0.049578 -0.036733 0.39913 -0.042897
1890 -0.0061812 -0.028856 -0.010155 0.28938 0.37727 0.16737 0.20036 -0.044346 -0.085662 -0.013012 -0.048543 0.044309 0.066385 0.013443 0.41987 -0.049425
1891 0.0016005 -0.0087921 -0.0039541 0.31332 0.39332 0.17337 0.211 -0.052267 -0.059125 -0.010917 -0.039439 0.011821 0.080823 0.01486 0.35801 -0.040192
1892 -0.0088078 -0.023399 -6.2751e-05 0.30875 0.40904 0.15162 0.1669 -0.041458 -0.051118 -0.008243 -0.059734 0.0045532 0.080541 0.0019357 0.28661 -0.048929
1893 0.011674 -0.014645 0.0025686 0.31497 0.36706 0.15657 0.13565 -0.019599 -0.016351 0.018521 -0.038359 -0.0042247 0.10089 0.0056119 0.27384 -0.034947
1894 -8.4465e-05 -0.020322 -0.00185 0.26417 0.30935 0.12047 0.11687 -0.052071 -0.056354 -0.0099842 -0.047565 -0.028503 0.086227 -0.015862 0.21925 -0.024044
1895 -0.0046428 -0.020698 -0.0077287 0.24694 0.28118 0.10711 0.13052 -0.037272 -0.079157 -0.0065398 -0.04804 -0.01405 0.10923 0.00030413 0.2395 -0.033242
1896 -0.0024411 -0.043265 -0.028237 0.19655 0.19921 0.075851 0.07641 -0.060333 -0.10658 -0.026155 -0.062406 -0.034448 0.10357 -0.01049 0.18605 -0.063079
1897 0.0081806 -0.027111 -0.021396 0.22272 0.19843 0.10609 0.11856 -0.050055 -0.083153 -0.009171 -0.067981 -0.025396 0.12822 0.0098164 0.21481 -0.044577
1898 0.0085823 -0.043908 -0.031545 0.18289 0.18528 0.10229 0.098564 -0.041696 -0.088116 -0.0092266 -0.054807 -0.035384 0.16719 -0.010247 0.20053 -0.057924
1899 0.012564 -0.030855 -0.018323 0.15258 0.17312 0.12663 0.091636 -0.028647 -0.074779 -0.0057922 -0.042202 -0.033082 0.22186 -0.0012913 0.23841 -0.044991
1900 0.0090256 -0.017031 -0.0031219 0.19014 0.1656 0.14674 0.14912 -0.042438 -0.056422 0.0034022 -0.051907 -0.0036697 0.2885 0.019255 0.27555 -0.045139
1901 -0.011433 -0.032208 -0.025481 0.14931 0.13798 0.11608 0.10881 -0.04385 -0.099015 -0.035353 -0.069653 -0.039028 0.21134 -0.0079991 0.16072 -0.059436
1902 -0.00066103 -0.0069643 -0.018759 0.17156 0.17101 0.14662 0.15063 -0.018151 -0.065348 0.002591 -0.045168 0.014415 0.1871 0.0045371 0.20255 -0.044014
1903 -0.012369 -0.0085208 -0.023068 0.16467 0.16206 0.16299 0.15697 -0.055132 -0.10383 -0.0099346 -0.043394 0.028107 0.16176 0.0015032 0.27072 -0.046771
1904 -0.020918 -0.024247 -0.0026865 0.16422 0.15381 0.19737 0.15266 -0.036513 -0.1036 -0.0057302 -0.037759 0.069569 0.14426 0.0046893 0.32964 -0.047798
1905 -0.006676 -0.012654 -0.020165 0.1455 0.15555 0.16445 0.11555 -0.041335 -0.092797 -0.0096858 -0.044075 0.061291 0.12911 -0.015915 0.3692 -0.038356
1906 -0.0091543 -0.02146 -0.014744 0.15002 0.14018 0.20203 0.17146 -0.039566 -0.07619 0.00095856 -0.04906 0.047223 0.14632 0.0083316 0.46286 -0.044133
1907 -0.0046926 -0.026277 -0.014352 0.18156 0.13006 0.18469 0.15012 -0.027887 -0.10528 -0.005267 -0.055135 0.073365 0.16015 0.012948 0.39932 -0.052201
1908 -0.017361 -0.019854 -0.004421 0.20955 0.13051 0.21835 0.1338 -0.046579 -0.086015 -0.0088926 -0.055991 0.073957 0.14456 -0.013306 0.28926 -0.043258
1909 -0.011629 -0.03403 -0.01398 0.26413 0.14598 0.18472 0.14241 -0.05346 -0.10991 -0.026868 -0.059636 0.00080952 0.15643 -0.00522 0.22928 -0.053585
1910 -0.023588 -0.038197 0.0013517 0.29625 0.11927 0.19102 0.138 -0.048191 -0.10776 -0.018294 -0.052842 0.0076117 0.16562 -0.019024 0.20177 -0.056683
1911 0.0011441 -0.028743 0.013103 0.29626 0.11824 0.18002 0.13491 -0.055282 -0.097684 -0.011629 -0.058157 0.0054338 0.17318 -0.010248 0.22986 -0.04306
1912 0.0012358 -0.01902 0.0010944 0.293 0.098387 0.16955 0.14036 -0.029034 -0.067287 -0.021195 -0.043232 0.023626 0.17662 0.022038 0.22071 -0.047658
1913 -0.010233 -0.024046 -0.0097043 0.269 0.086537 0.12248 0.11827 -0.047115 -0.10331 -0.019581 -0.060468 0.011928 0.13642 -0.019295 0.17218 -0.044985
1914 0.0043591 -0.021913 0.011097 0.28329 0.10049 0.12444 0.15325 -0.011286 -0.11178 -0.013706 -0.042353 0.01925 0.13555 -0.00056931 0.18296 -0.059013
1915 0.018861 -0.0284 -0.017242 0.24916 0.085626 0.097052 0.18037 -0.040447 -0.11692 -0.030422 -0.055089 0.011412 0.11953 -0.017753 0.19546 -0.05119
1916 0.035332 -0.034446 -0.02756 0.21496 0.068555 0.081806 0.22853 -0.064389 -0.13497 -0.039997 -0.061094 0.025504 0.12264 -0.024867 0.1513 -0.053677
1917 0.040104 -0.027743 0.0071712 0.22551 0.098495 0.11517 0.26143 -0.05052 -0.11144 -0.010753 -0.05427 0.070277 0.1509 -0.0039109 0.16747 -0.050365
1918 0.018316 -0.053179 -0.021227 0.15325 0.061394 0.076612 0.22591 -0.065441 -0.13676 -0.047429 -0.065245 0.069449 0.16949 -0.030915 0.15002 -0.060342
1919 0.037648 -0.027856 0.024754 0.16035 0.096734 0.13543 0.25577 -0.016323 -0.10766 0.0037157 -0.04508 0.10257 0.28635 0.022961 0.25106 -0.05148
1920 -0.0041008 -0.024882 -0.0016148 0.15068 0.069774 0.14623 0.1715 -0.031694 -0.13389 -0.0056199 -0.043996 0.082723 0.28976 -0.0031825 0.1578 -0.025477
1921 -0.010649 -0.047039 -0.019473 0.14319 0.052763 0.1493 0.1299 -0.046875 -0.13202 -0.029805 -0.065471 0.062635 0.30239 -0.014586 0.19444 -0.063704
1922 0.0040726 -0.026175 -0.0060121 0.14415 0.068183 0.18296 0.1039 -0.056266 -0.14385 -0.031051 -0.038877 0.087827 0.26828 -0.02185 0.18934 -0.037802
1923 0.0040942 -0.045942 -0.032571 0.10945 0.085522 0.19769 0.09601 -0.048278 -0.15016 -0.023107 -0.044992 0.071529 0.19333 -0.024004 0.10616 -0.055379
1924 -0.0085941 -0.035589 -0.027259 0.10275 0.081172 0.17845 0.10708 -0.051909 -0.16211 -0.041282 -0.076927 0.081712 0.14238 -0.014548 0.13158 -0.051957
1925 -0.0050624 -0.042195 -0.040038 0.10217 0.069542 0.1712 0.074054 -0.05162 -0.17141 -0.040348 -0.066313 0.072134 0.11601 -0.041042 0.10385 -0.059634
1926 0.0053093 -0.038742 -0.015047 0.12772 0.064831 0.16514 0.081156 -0.039831 -0.15242 -0.031433 -0.053738 0.095286 0.1058 -0.014126 0.14816 -0.044091
1927 0.030011 -0.031608 -0.0019853 0.12419 0.077891 0.16682 0.099568 -0.012223 -0.1304 -0.019789 -0.040654 0.073368 0.13746 -0.01255 0.16034 -0.053219
1928 0.037313 -0.042425 -0.037274 0.10798 0.05858 0.14203 0.072521 -0.026324 -0.16629 -0.044405 -0.051159 0.05439 0.1088 -0.020413 0.094287 -0.052916
1929 0.051724 -0.031941 -0.034763 0.09768 0.05401 0.11059 0.10168 -0.026355 -0.16108 -0.0392 -0.063955 0.042232 0.11873 0.0012327 0.11473 -0.027254
1930 0.073886 -0.043238 -0.0016712 0.12273 0.040539 0.11793 0.11221 -0.018277 -0.1511 -0.041056 -0.0566 0.041044 0.12263 -0.024111 0.087494 -0.048211
1931 0.091818 -0.030554 0.0032202 0.097052 0.048549 0.094054 0.14213 -0.021178 -0.13742 -0.037291 -0.062085 0.046987 0.15614 -0.024525 0.095253 -0.047119
1932 0.11551 -0.030451 0.0033115 0.10288 0.047689 0.077157 0.20583 -0.020259 -0.15079 -0.048177 -0.040161 0.041009 0.16962 -0.032659 0.093052 -0.051546
1933 0.133 -0.020348 0.015263 0.10493 0.050118 0.089941 0.22205 -0.0083103 -0.12965 -0.027223 -0.045876 0.10841 0.18906 -0.019923 0.10286 -0.041483
1934 0.1147 -0.031444 0.056604 0.084019 0.051758 0.10245 0.2186 0.0021584 -0.13654 -0.037938 -0.047932 0.13516 0.20612 -0.017857 0.10434 -0.046041
1935 0.091884 -0.037301 0.021706 0.069885 0.037347 0.074967 0.17787 -0.024143 -0.12848 -0.048234 -0.035947 0.081665 0.2039 -0.04794 0.11949 -0.059508
1936 0.094126 -0.045507 0.018537 0.05202 0.022067 0.05161 0.14121 -0.022564 -0.15314 -0.052159 -0.047423 0.081227 0.25086 -0.017844 0.031867 -0.048976
1937 0.095188 -0.042264 0.013658 0.062766 0.025676 0.064883 0.11801 -0.026425 -0.14212 -0.041835 -0.049158 0.081119 0.29884 -0.0035382 0.084315 -0.070403
1938 0.12675 -0.03593 0.04368 0.079342 0.071386 0.093417 0.11805 -0.0039567 -0.15274 -0.015121 -0.033853 0.12583 0.30128 0.0087979 0.15474 -0.04395
1939 0.12846 -0.038537 0.040151 0.042498 0.041486 0.06908 0.075945 -0.034648 -0.16041 -0.045936 -0.054059 0.099134 0.22173 -0.014916 0.095463 -0.051068
1940 0.1362 -0.024043 0.070782 0.080273 0.090635 0.15898 0.10259 0.035981 -0.10728 -0.011082 -0.010184 0.13507 0.21279 0.02154 0.10439 -0.033545
1941 0.12091 -0.03417 0.046234 0.046289 0.093815 0.12997 0.074899 0.0074095 -0.15646 -0.041557 -0.03203 0.079908 0.12837 -0.038994 0.04046 -0.048953
1942 0.099756 -0.028947 0.078525 0.069215 0.18708 0.16033 0.088632 0.020828 -0.1387 -0.019943 -0.034635 0.08878 0.15905 -0.0063475 0.11193 -0.03141
1943 0.060598 -0.050583 0.021716 0.02405 0.24805 0.14423 0.072124 -0.014993 -0.17355 -0.063709 -0.05179 0.030932 0.12345 -0.038941 0.032027 -0.059617
1944 0.05684 -0.04997 0.041268 0.0067761 0.32575 0.15491 0.058986 -0.00054429 -0.18272 -0.053604 -0.046936 0.031544 0.10225 -0.037375 0.039556 -0.046665
1945 0.067611 -0.028656 0.059599 0.034332 0.36118 0.1852 0.1133 0.034974 -0.15311 -0.03558 -0.042101 0.049457 0.13687 -0.0049091 0.094235 -0.051182
1946 0.067943 -0.027993 0.075411 0.047088 0.39287 0.19061 0.147 0.013273 -0.13452 -0.031735 -0.033807 0.056049 0.1297 -0.012383 0.092473 -0.03387
1947 0.074435 -0.032849 0.055862 0.036953 0.39064 0.14312 0.16721 -0.0019981 -0.17251 -0.038931 -0.044982 0.073451 0.12599 -0.013097 0.042232 -0.044477
1948 0.11019 -0.034316 0.067853 0.033569 0.40513 0.13284 0.20178 -0.0036894 -0.17289 -0.023527 -0.041288 0.10515 0.17332 -0.00039073 0.068311 -0.029695
1949 0.15665 -0.029152 0.071805 0.017245 0.41315 0.12552 0.18768 0.0028194 -0.17833 -0.035812 -0.041793 0.13453 0.19162 -0.037005 0.02087 -0.045202
1950 0.20164 -0.033509 0.080446 0.02647 0.47342 0.12192 0.20948 0.035698 -0.15574 -0.027328 -0.046898 0.12503 0.20649 -0.014758 0.059368 -0.037899
1951 0.26918 -0.035726 0.061457 0.0050262 0.43751 0.077369 0.18338 -0.028873 -0.18645 -0.039133 -0.037154 0.093759 0.26228 -0.028422 0.075197 -0.050907
1952 0.25355 -0.046382 0.052749 0.00063189 0.41464 0.079912 0.12075 0.029726 -0.16654 -0.042559 -0.046769 0.058261 0.27701 -0.016196 0.011186 -0.070674
1953 0.27479 -0.026419 0.07595 0.027898 0.45638 0.10452 0.10408 0.0072743 -0.17577 -0.024445 -0.026915 0.070874 0.30652 0.0088699 0.070534 -0.040642
1954 0.2256 -0.0095852 0.077211 0.0079533 0.46537 0.1053 0.068678 0.009873 -0.16023 -0.04079 -0.03822 0.064026 0.23192 -0.0089839 0.012913 -0.046979
1955 0.13108 -0.044712 0.029473 0.00036905 0.49564 0.081531 0.064831 -0.010328 -0.19629 -0.058346 -0.051586 0.048888 0.15513 -0.052888 0.028562 -0.061536
1956 0.09355 -0.027798 0.060394 0.0025048 0.44094 0.092515 0.087403 0.0124 -0.18079 -0.041082 -0.034801 0.05951 0.15373 -0.022282 0.04147 -0.047734
1957 0.051541 -0.043915 0.039795 -0.01152 0.39207 0.074238 0.061695 -0.023791 -0.17165 -0.043387 -0.053656 0.030862 0.11361 -0.026716 0.025879 -0.048591
1958 0.054663 -0.024751 0.071347 -0.0022538 0.33595 0.090561 0.082987 0.0076479 -0.15957 -0.024823 -0.022692 0.064374 0.11267 -0.029359 -0.025552 -0.045059
1959 0.016485 -0.036938 0.030738 -0.033468 0.2763 0.079544 0.072279 -0.026093 -0.17314 -0.049928 -0.037097 0.050826 0.11425 -0.026273 0.034606 -0.067866
1960 0.043076 -0.027525 0.076939 0.010308 0.26173 0.094718 0.10156 -0.0050646 -0.17848 -0.042644 -0.029323 0.080659 0.11987 -0.050597 -8.4859e-05 -0.031743
1961 0.0087781 -0.052191 0.028371 -0.047167 0.20081 0.062651 0.12847 -0.046636 -0.19751 -0.05863 -0.060518 0.094111 0.069623 -0.055381 -0.036136 -0.072101
1962 0.04757 -0.021928 0.061022 -0.0045709 0.2396 0.11744 0.2133 -0.0064972 -0.15383 -0.035635 -0.019703 0.12878 0.1311 -0.00090484 -0.0080375 -0.047778
1963 0.049971 -0.014284 0.048624 0.0067148 0.22843 0.12498 0.21942 -0.016488 -0.16846 -0.030321 -0.017399 0.11343 0.12223 -0.042099 0.015991 -0.033016
1964 0.043973 -0.030201 0.056775 -0.028229 0.20569 0.12174 0.19107 0.0071703 -0.16219 -0.037966 -0.039364 0.098337 0.15244 0.0034574 0.03232 -0.044893
1965 0.038075 -0.039687 0.038376 -0.032814 0.21022 0.10361 0.16559 -0.026101 -0.16011 -0.044302 -0.05938 0.052149 0.15733 -0.011876 0.0072686 -0.056881
1966 0.041636 -0.044524 0.042518 -0.032468 0.23342 0.11103 0.13035 -0.022672 -0.17494 -0.052498 -0.052535 0.037751 0.13499 -0.03798 -0.0028527 -0.044928
1967 0.063118 -0.02477 0.067439 -0.032812 0.34656 0.12483 0.095167 -0.028374 -0.17197 -0.057663 -0.039871 0.038244 0.15914 -0.047544 0.004006 -0.039265
1968 0.08817 -0.032917 0.07991 -0.019487 0.45671 0.12136 0.10787 0.0011452 -0.1606 -0.043599 -0.049616 0.052186 0.16778 -0.007088 0.022175 -0.055423
1969 0.13508 -0.020264 0.076762 0.0046891 0.46766 0.10816 0.073982 -0.022136 -0.18217 -0.046274 -0.035771 0.041608 0.1716 -0.025292 -0.025997 -0.03849
1970 0.21533 -0.01754 0.077583 0.0083748 0.48838 0.11574 0.10258 -0.0048773 -0.15485 -0.01276 -0.020387 0.054 0.1774 0.032144 -0.013398 -0.0096976
1971 0.26521 -0.028907 0.053824 -0.020499 0.47299 0.073663 0.078106 -0.010989 -0.18965 -0.041556 -0.024502 0.047582 0.15046 -0.02156 -0.034189 -0.029465
1972 0.2786 -0.033953 0.065346 -0.044754 0.44276 0.065266 0.041548 -0.03151 -0.18294 -0.041791 -0.047978 0.034224 0.10896 -0.032193 -0.0095105 -0.050302
1973 0.28597 -0.0462 0.053347 -0.056218 0.44563 0.03697 0.01919 -0.044481 -0.20384 -0.070657 -0.061613 0.014776 0.090357 -0.047037 -0.054062 -0.05774
1974 0.28899 -0.031946 0.068328 -0.018472 0.53113 0.076723 0.064253 -0.027102 -0.17497 -0.036592 -0.029369 0.039979 0.1203 0.0056388 0.015217 -0.020367
1975 0.22092 -0.058683 0.0237 -0.048177 0.47253 0.031856 0.026985 -0.025544 -0.18762 -0.054788 -0.040504 0.025311 0.081063 -0.040635 -0.053394 -0.053225
1976 0.19019 -0.032829 0.040331 -0.026181 0.50693 0.051989 0.062787 -0.037615 -0.17147 -0.039424 -0.026099 0.050813 0.093591 -0.018419 -0.021066 -0.040132
1977 0.16838 -0.025246 0.042623 -0.048575 0.52203 0.067562 0.050169 0.014144 -0.15196 -0.031919 -0.027265 0.059065 0.080898 -0.020023 -0.022297 -0.031499
1978 0.16915 -0.0086626 0.076344 -0.038619 0.53481 0.079486 0.069082 -0.023027 -0.15358 -0.022605 -0.01476 0.063047 0.10094 0.016333 -0.034968 -0.012767
1979 0.12247 -0.039739 0.046065 -0.059424 0.527 0.037459 0.020254 -0.017649 -0.17493 -0.04144 -0.023406 0.069589 0.083904 -0.028891 -0.05372 -0.046924
1980 0.11958 -0.029956 0.051787 -0.035158 0.52395 0.051762 0.035806 -0.03594 -0.13723 -0.049986 -0.012821 0.12395 0.054592 -0.0067644 -0.011221 -0.026672
1981 0.1286 -0.028022 0.050088 -0.061772 0.50409 0.055635 0.044418 -0.013881 -0.11613 -0.037892 0.021274 0.14394 0.08456 0.0085917 -0.039582 -0.035609
1982 0.13 -0.014839 0.067149 -0.016257 0.45876 0.051199 0.07148 -0.00055257 -0.089146 -0.021657 0.055218 0.13711 0.11341 0.014608 0.018916 -0.011647
1983 0.1479 -0.032535 0.037191 -0.043071 0.36516 0.047962 0.039313 -0.012964 -0.043829 -0.031133 0.049263 0.10596 0.079335 -0.002796 0.012595 -0.031374
1984 0.18504 -0.0078819 0.070262 -0.022675 0.34023 0.069745 0.043615 -0.0013251 -0.049662 -0.026358 0.053597 0.10343 0.10752 -0.01513 -0.027466 -0.015651
1985 0.19002 -0.028379 0.048283 -0.056679 0.31211 0.051678 0.025337 -0.049106 -0.090215 -0.044614 0.0026219 0.064072 0.062321 -0.012684 -0.047948 -0.038189
1986 0.20811 -0.020885 0.059105 -0.063224 0.29082 0.022952 -0.012871 -0.056518 -0.094828 -0.04629 -0.025374 0.031874 0.062589 -0.018568 -0.074389 -0.016276
1987 0.2352 -0.022782 0.073756 -0.041508 0.28543 0.027115 0.021391 -0.036749 -0.10578 -0.017085 0.002921 0.039976 0.085127 0.0016185 -0.03201 -0.018714
1988 0.26413 -0.023758 0.067777 -0.033352 0.30946 0.030658 0.019134 -0.02716 -0.10441 0.019769 0.012406 0.043248 0.082305 0.059465 -0.060011 -0.012171
1989 0.29683 -0.012685 0.077219 -0.075757 0.28639 0.030101 0.0048059 -0.026951 -0.095797 0.046704 0.01205 0.051511 0.063593 0.040691 -0.020603 -0.0079284
1990 0.34134 -0.0033313 0.09604 -0.029141 0.33425 0.051864 0.032768 -0.0092927 -0.06363 0.087558 0.028315 0.078993 0.10026 0.074617 0.0040859 0.0048042
1991 0.31013 -0.021378 0.050892 -0.081105 0.28656 0.016488 -0.00074965 -0.026994 -0.10754 0.076232 -0.0050607 0.021505 0.041418 0.042893 -0.025635 -0.042343
1992 0.29141 -0.018974 0.078903 -0.034829 0.31224 0.043861 0.025103 -0.024055 -0.091206 0.12605 0.014844 0.048787 0.081796 0.038069 -0.066417 -0.011521
1993 0.27325 -0.008001 0.066884 -0.041424 0.29125 0.021074 0.0098948 -0.028017 -0.084229 0.11968 0.0095685 0.028939 0.10279 0.029565 -0.057128 -0.031418
1994 0.18321 -0.022988 0.054376 -0.081868 0.24293 0.010017 0.002247 -0.020818 -0.086642 0.098086 -0.0026669 0.016031 0.078872 0.026321 -0.045009 -0.033995
1995 0.14947 -0.014744 0.066737 -0.072862 0.26224 0.027081 -0.0061008 -0.035039 -0.052275 0.11836 0.045858 0.037183 0.11787 0.050218 -0.016811 -0.014503
1996 0.10044 -0.035331 0.048958 -0.062986 0.25205 0.019924 -0.0027186 -0.04842 -0.078358 0.11456 0.023012 0.044716 0.15084 0.041034 -0.043982 -0.02439
1997 0.11243 -0.011077 0.05947 -0.061221 0.29136 0.017397 0.027864 -0.043012 -0.063711 0.13294 0.057517 0.032868 0.12549 0.04396 -0.040063 -0.0087077
1998 0.10496 -0.021534 0.043711 -0.043835 0.27207 0.0093802 0.015246 -0.053273 -0.085764 0.1412 0.081581 0.04784 0.10435 0.030576 -0.022275 0.0055649
1999 0.098472 -0.0321 0.039072 -0.055359 0.22921 0.015573 -0.019452 -0.030664 -0.083497 0.15016 0.099136 0.075962 0.099861 0.067572 -0.043956 -0.0097925
2000 0.097134 -0.023967 0.063504 -0.069914 0.24276 0.0068967 0.0015403 -0.034005 -0.09186 0.16735 0.067531 0.078744 0.11682 0.077118 -0.042307 0.0028801
2001 0.095715 -0.016863 0.049975 -0.073048 0.23923 0.01776 -0.0014675 -0.043687 -0.096763 0.1648 0.054625 0.10809 0.11777 0.074114 -0.054388 0.0068627
2002 0.086077 -0.01445 0.047566 -0.063692 0.2224 0.013843 -0.014395 -0.053388 -0.11827 0.15891 0.05682 0.11223 0.12921 0.074221 -0.0198 -0.0048047
2003 0.094339 -0.018307 0.062048 -0.044786 0.22621 0.021806 -0.008433 -0.034859 -0.072289 0.17981 0.054254 0.12921 0.12702 0.081557 -0.020541 -0.019752
2004 0.10305 -0.013593 0.056579 -0.070861 0.2139 -0.0092104 -0.029531 -0.054131 -0.064652 0.15346 0.051779 0.14608 0.11662 0.10266 -0.066252 -0.0029496
2005 0.1339 -0.03722 0.051621 -0.045975 0.20394 -0.0035172 -0.026829 -0.047932 -0.074425 0.1111 0.033353 0.14917 0.11629 0.080969 -0.046144 -0.034367
2006 0.20624 -0.015596 0.026242 -0.059039 0.19599 0.006116 -0.021846 -0.040763 -0.053288 0.10312 0.042038 0.15188 0.099146 0.089205 -0.053915 -0.0084144
2007 0.26603 -0.024013 0.046153 -0.076624 0.21149 -0.011151 -0.032644 -0.036114 -0.027841 0.091903 0.028593 0.12361 0.059644 0.060511 -0.10052 -0.015252
2008 0.31805 -0.022909 0.040635 -0.066038 0.2009 -0.011908 -0.030312 -0.030996 0.042906 0.073647 0.043957 0.098881 0.077092 0.089407 -0.064038 -0.021679
2009 0.34868 -0.010826 0.054586 -0.071872 0.19058 -0.0029543 -0.01675 -0.050147 0.064133 0.084092 0.045212 0.097803 0.05425 0.067423 -0.097239 0.0011534
2010 0.319 -0.033182 0.023147 -0.068426 0.17314 -0.022421 -0.049378 -0.056688 0.14957 0.061206 0.027336 0.063765 0.036937 0.06155 -0.09297 -0.017884
2011 0.26346 -0.044909 -0.0019413 -0.097871 0.15511 -0.044318 -0.040295 -0.072219 0.18378 0.08181 0.067181 0.057768 0.058525 0.040416 -0.079202 -0.027461
2012 0.23886 -0.015826 0.05125 -0.056365 0.1941 0.0096854 -0.016723 -0.019971 0.29009 0.13856 0.13106 0.10633 0.081953 0.094192 -0.053403 -0.0022389
2013 0.17147 -0.0098321 0.051051 -0.067419 0.18679 -0.018031 -0.0075409 0.005578 0.31327 0.18841 0.11735 0.11684 0.067621 0.12448 -0.062874 0.026194
2014 0.13876 -0.019089 0.046493 -0.071614 0.14836 -0.0049982 -0.040949 -0.061153 0.20312 0.20845 0.10099 0.1036 0.066889 0.090174 -0.10583 0.010136
2015 0.11315 -0.020585 0.020854 -0.085378 0.16179 -0.028165 -0.024476 -0.037234 0.22082 0.21856 0.098779 0.10561 0.057867 0.1337 -0.087747 0.0026189
2016 0.11842 -0.017242 0.034475 -0.083782 0.18376 0.0017383 -0.014234 -0.026306 0.22672 0.21785 0.095994 0.12781 0.074035 0.14562 -0.037118 0.0062315
2017 0.10458 -0.022548 0.010347 -0.088936 0.17512 -0.0031085 -0.020492 -0.070947 0.14878 0.21941 0.071778 0.12724 0.053662 0.1316 -0.077739 -0.014616
2018 0.088464 -0.028605 0.048468 -0.070631 0.13748 -0.0097253 -0.03489 -0.058538 0.081677 0.2147 0.081633 0.13884 0.0524 0.1121 -0.083931 -0.0059933
2019 0.11577 -0.0033614 0.0094295 -0.064815 0.15805 -0.013002 -0.0041376 -0.03286 0.091614 0.20579 0.067908 0.13446 0.066118 0.11448 -0.041602 0.013199
2020 0.11742 -0.005398 0.027161 -0.072519 0.13723 0.0037812 -0.024235 -0.059861 0.062201 0.17122 0.071062 0.13628 0.052506 0.10598 -0.078343 -0.0038782
2021 0.12357 -0.014075 0.0089223 -0.079503 0.14634 -0.019276 -0.037343 -0.050892 0.067618 0.13307 0.059277 0.13 0.046434 0.11605 -0.10221 -0.014186
2022 0.15357 -0.0056911 0.019034 -0.062758 0.15025 0.0065076 -0.018201 -0.023983 0.066865 0.13304 0.045701 0.13731 0.065482 0.14351 -0.074586 -0.004123
2023 0.11099 -0.024908 0.022505 -0.082402 0.12915 -0.016989 -0.045349 -0.050285 0.052112 0.10277 0.050416 0.11387 0.035159 0.12627 -0.069597 -0.02234
2024 0.13084 -0.013344 0.0080063 -0.046146 0.1355 -0.00015591 -0.039376 -0.038746 0.20638 0.11324 0.05409 0.11286 0.051927 0.1372 -0.051389 -0.012258
2025 0.11849 -0.0072808 0.038698 -0.052791 0.12871 -0.012493 -0.014474 -0.026917 0.3959 0.10593 0.057305 0.14427 0.074465 0.13586 -0.06321 -0.0060152
2026 0.095617 -0.010487 0.013129 -0.10353 0.10794 -0.037099 -0.042282 -0.052838 0.42053 0.075136 0.02895 0.11875 0.041103 0.14537 -0.080611 -0.0083426
2027 0.12097 0.0017761 0.03087 -0.072359 0.10888 -0.0096962 -0.02383 -0.03063 0.46595 0.11366 0.069624 0.1594 0.049231 0.16028 -0.052492 -0.02657
2028 0.097731 -0.03928 -0.0052583 -0.091773 0.079048 -0.033653 -0.063868 -0.070531 0.34127 0.10152 0.087829 0.16956 0.053099 0.1459 -0.085264 -0.047897
2029 0.10898 -0.021957 0.0030231 -0.10505 0.10793 -0.03407 -0.048095 -0.067982 0.25981 0.10877 0.13724 0.17615 0.033717 0.14902 -0.062855 -0.026735
2030 0.077474 -0.032744 0.00067446 -0.083202 0.076927 -0.043427 -0.064013 -0.095744 0.13216 0.10819 0.12759 0.16031 0.018684 0.14896 -0.10214 -0.045402
2031 0.088236 -0.02042 0.021066 -0.058996 0.079917 -0.027913 -0.056321 -0.061345 0.10013 0.14261 0.14323 0.16332 0.022342 0.11364 -0.096098 -0.01371
2032 0.081687 -0.023497 0.0059872 -0.076851 0.10252 -0.03359 -0.041359 -0.039336 0.12448 0.16911 0.099297 0.1352 0.03991 0.15482 -0.077949 -0.028047
2033 0.076539 -0.024263 -5.1468e-05 -0.069955 0.091906 -0.013237 -0.035657 -0.046807 0.11316 0.20391 0.12912 0.11717 0.032158 0.15005 -0.08167 -0.045775
2034 0.097171 -0.01412 0.00011989 -0.080309 0.063806 -0.046394 -0.075904 -0.072889 0.082019 0.16069 0.11535 0.091187 0.0041758 0.11547 -0.12149 -0.030532
2035 0.12648 -0.013406 0.0067712 -0.086303 0.069745 -0.036 -0.069822 -0.08129 0.078836 0.14751 0.13396 0.087349 0.022464 0.12145 -0.12204 -0.037729
2036 0.11035 -0.056443 -0.0029374 -0.087828 0.059135 -0.041587 -0.06265 -0.067221 0.15538 0.13515 0.16128 0.098791 -0.0080685 0.12443 -0.11233 -0.051267
2037 0.17281 -0.026279 0.010214 -0.088972 0.062644 -0.058164 -0.075248 -0.065022 0.34504 0.12512 0.16098 0.078673 0.019759 0.13637 -0.10413 -0.019324
2038 0.19495 -0.007726 0.042685 -0.072316 0.087804 -0.032911 -0.029695 -0.027924 0.4596 0.14175 0.16946 0.12093 0.045777 0.19324 -0.072187 -0.0068916
2039 0.18047 -0.038533 0.0016767 -0.083341 0.042344 -0.029648 -0.063263 -0.067865 0.50779 0.097984 0.14227 0.1071 0.026875 0.18219 -0.078078 -0.022219
2040 0.17493 -0.021169 0.042048 -0.074365 0.065973 -0.026764 -0.038861 -0.055126 0.49542 0.099148 0.16404 0.11584 0.022963 0.16749 -0.089169 -0.030736
2041 0.16333 -0.018346 0.043749 -0.053449 0.076273 -0.030211 -0.041139 -0.024578 0.49308 0.11836 0.18897 0.14506 0.021681 0.20016 -0.052311 -0.0064438
2042 0.14312 -0.017312 0.028671 -0.047943 0.045942 -0.040138 -0.053697 -0.039849 0.44 0.10267 0.19332 0.11818 0.017049 0.1776 -0.090002 -0.0061712
2043 0.12083 -0.011599 0.032542 -0.071418 0.067192 -0.015615 -0.029304 -0.05356 0.4653 0.12581 0.21219 0.14919 0.018956 0.1849 -0.056323 -0.0067486
2044 0.064147 -0.019275 0.015153 -0.10174 0.035052 -0.045641 -0.053612 -0.058361 0.50481 0.067866 0.17763 0.11314 0.0012443 0.16284 -0.10565 -0.015526
2045 0.088099 -0.0087119 0.0080048 -0.077356 0.065731 -0.027118 -0.02935 -0.043073 0.57645 0.12394 0.20046 0.14431 0.021402 0.20247 -0.054006 0.011597
2046 0.087001 -0.028448 0.012476 -0.081481 0.046551 -0.034955 -0.036388 -0.047224 0.62941 0.10247 0.17384 0.13446 0.01157 0.17249 -0.071457 -0.0060609
2047 0.049332 -0.031365 -0.012052 -0.11194 0.03692 -0.055122 -0.070075 -0.075195 0.61149 0.090039 0.1451 0.084795 -0.0022121 0.1463 -0.093009 -0.031948
2048 0.058174 -0.022322 0.012639 -0.085149 0.04227 -0.049158 -0.033793 -0.049526 0.63091 0.1055 0.16281 0.10004 0.0067857 0.19989 -0.07098 -0.022296
2049 0.064456 -0.0092282 0.02663 -0.081163 0.039059 -0.010565 -0.040971 -0.043968 0.59053 0.10674 0.17427 0.096999 0.030134 0.22882 -0.069551 -0.018073
2050 0.052838 -0.020255 0.00084159 -0.068728 0.013829 -0.048072 -0.063969 -0.059209 0.5275 0.076362 0.16696 0.087361 0.012381 0.18544 -0.078263 -0.017731
2051 0.044579 -0.029621 0.009633 -0.067902 0.017719 -0.043249 -0.035427 -0.06009 0.46946 0.075916 0.18386 0.082663 0.0089993 0.2124 -0.059254 -0.020828
2052 0.045781 -0.012238 0.012664 -0.082976 0.021858 -0.055476 -0.055394 -0.074772 0.4213 0.064011 0.17539 0.085625 -0.010083 0.18505 -0.10596 -0.012295
2053 0.037553 -0.012794 0.010086 -0.09204 0.016468 -0.033612 -0.050402 -0.056723 0.41857 0.075295 0.1907 0.093547 0.005875 0.19793 -0.049346 -0.024893
2054 0.029254 -0.018871 0.023467 -0.083875 0.028577 -0.041939 -0.0679 -0.070074 0.46592 0.09348 0.18184 0.08695 0.0062028 0.18949 -0.069338 -0.02715
2055 0.021776 -0.027048 -0.0051616 -0.095219 -0.0018731 -0.051276 -0.058718 -0.083495 0.54265 0.057984 0.14728 0.076812 -0.019999 0.16664 -0.086759 -0.019768
2056 0.035958 -0.014914 0.02102 -0.057823 0.014817 -0.025243 -0.051936 -0.052937 0.70759 0.081808 0.18332 0.094064 0.0020885 0.18544 -0.04203 0.001475
2057 0.036529 -0.0039006 0.027621 -0.061128 0.017566 0.0014405 -0.019643 -0.038968 0.67898 0.090753 0.22803 0.10913 0.0075564 0.19991 -0.052722 0.0007576
2058 0.011091 -0.032297 0.0066124 -0.097012 0.012016 -0.044166 -0.066901 -0.085629 0.59147 0.063167 0.1989 0.091188 -0.028926 0.16608 -0.086783 -0.0184
2059 0.030493 -0.0076537 0.025944 -0.054326 0.00083525 -0.041033 -0.062769 -0.05822 0.51206 0.086502 0.22786 0.12291 -0.018388 0.19474 -0.095764 -0.023687
2060 0.023294 0.0079197 0.032325 -0.07211 -0.0033252 -0.04262 -0.052847 -0.049762 0.4389 0.089206 0.24623 0.14083 0.0011899 0.20725 -0.052166 -0.016675
2061 -0.003634 -0.021917 -0.0091035 -0.066385 -0.021446 -0.032507 -0.061124 -0.071603 0.35247 0.06519 0.21991 0.13805 -0.025572 0.14807 -0.087007 -0.026792
2062 0.0071077 -0.025323 0.018578 -0.10585 -0.004726 -0.048553 -0.061742 -0.068704 0.34661 0.068855 0.20674 0.14 -0.019404 0.16744 -0.11143 -0.020609
2063 0.011039 -0.02959 0.0033192 -0.057683 -0.011776 -0.04759 -0.05014 -0.063105 0.33255 0.050449 0.20993 0.14247 0.0042335 0.2146 -0.09365 -0.024137
2064 0.0032011 -0.024117 0.014361 -0.081118 0.0020232 -0.046237 -0.063788 -0.062177 0.31571 0.052394 0.17886 0.13501 -0.0070287 0.23435 -0.074131 -0.018784
2065 -0.013997 -0.027143 -0.0029381 -0.094852 -0.019007 -0.058144 -0.089996 -0.10592 0.29883 0.048228 0.11938 0.077163 -0.035481 0.18596 -0.11082 -0.032952
2066 -0.0067856 -0.0352 3.33e-05 -0.10738 -0.016108 -0.05336 -0.057643 -0.059349 0.45019 0.046392 0.12824 0.072445 -0.002423 0.20114 -0.069593 -0.026079
2067 -0.014034 -0.015076 0.0030147 -0.07671 -0.042058 -0.032817 -0.053391 -0.060521 0.59077 0.051917 0.11728 0.060937 -0.032225 0.1808 -0.10196 -0.018757
2068 0.0015778 -0.010503 0.015956 -0.078075 -0.0097685 -0.046344 -0.044109 -0.042752 0.65456 0.056201 0.12374 0.06309 -0.019437 0.20154 -0.088366 -0.026024
2069 -0.015921 -0.028319 -0.0022726 -0.091999 -0.035219 -0.037911 -0.068917 -0.053723 0.60765 0.059626 0.13124 0.068192 -0.022059 0.17077 -0.068607 -0.038221
2070 -0.030499 -0.029836 0.0071587 -0.095553 -0.033839 -0.062188 -0.068214 -0.059794 0.51592 0.03076 0.10506 0.053904 -0.038572 0.13116 -0.088519 -0.027039
2071 -0.0057072 -0.014872 0.01939 -0.055718 0.0065102 -0.026744 -0.034052 -0.0089156 0.45963 0.071804 0.13935 0.070316 0.0020163 0.19396 -0.02864 -0.019116
2072 -0.020666 -0.020589 0.016551 -0.093522 -0.01475 -0.052941 -0.06015 -0.053547 0.35936 0.034879 0.1145 0.069048 -0.050986 0.15502 -0.079821 -0.029344
2073 -0.039924 -0.029146 0.0094728 -0.079236 -0.049551 -0.044948 -0.077828 -0.073138 0.32758 0.017943 0.080055 0.03551 -0.044498 0.13274 -0.13016 -0.038931
2074 -0.018092 -0.011222 0.027474 -0.06761 -0.021981 -0.019905 -0.039166 -0.035839 0.35019 0.039778 0.11262 0.076842 -0.0242 0.14207 -0.067474 -0.027608
2075 -0.01658 -0.013509 0.036686 -0.058475 -0.026391 -0.039581 -0.058913 -0.044161 0.31034 0.058722 0.11344 0.080724 -0.035752 0.14908 -0.057655 -0.024186
2076 -0.013289 -0.0097352 0.039997 -0.062129 -0.020212 -0.031858 -0.064341 -0.045072 0.30767 0.041946 0.11375 0.079077 -0.034514 0.13278 -0.078027 -0.021693
2077 -0.019317 -0.017672 0.024668 -0.061223 -0.014602 -0.031755 -0.012279 -0.033573 0.35604 0.031451 0.11685 0.093739 -0.016247 0.16299 -0.057928 -0.019231
2078 -0.029475 -0.032598 0.02132 -0.095827 -0.030213 -0.054662 -0.068167 -0.064825 0.36584 0.028645 0.088308 0.058461 -0.043309 0.12114 -0.062729 -0.032228
2079 -0.020804 -0.010055 0.029081 -0.075432 -0.033253 -0.042328 -0.033235 -0.028726 0.51231 0.02349 0.096002 0.10222 -0.035251 0.11245 -0.06018 -0.024115
2080 -0.015042 -0.018921 0.048932 -0.055446 -0.038344 -0.027005 -0.033452 -0.0057571 0.62191 0.036124 0.10432 0.11656 -0.011473 0.15632 -0.071062 -0.016723
2081 -0.04067 -0.028938 0.014374 -0.08627 -0.036214 -0.038962 -0.03918 -0.057098 0.56867 0.022318 0.10185 0.11122 -0.058035 0.11824 -0.087063 -0.03282
2082 -0.042709 -0.028775 0.00057501 -0.095135 -0.042744 -0.046799 -0.059878 -0.04798 0.47116 0.017263 0.089426 0.13979 -0.035077 0.096121 -0.094434 -0.044658
2083 -0.023567 -0.0084011 0.029286 -0.070489 -0.043315 -0.032276 -0.055416 -0.048081 0.37117 0.019637 0.10253 0.12396 -0.04183 0.15554 -0.092046 -0.024965
2084 -0.024685 -0.012708 0.035058 -0.0050832 -0.031295 0.0015476 -0.037843 -0.036242 0.34009 0.045092 0.1064 0.15123 -0.041242 0.13617 -0.075277 -0.027453
2085 -0.016394 -0.011504 0.049419 0.051833 -0.049966 -0.0075391 -0.060761 -0.012593 0.33133 0.037746 0.12018 0.12148 -0.039614 0.13103 -0.075458 -0.02712
2086 -0.025882 -0.018371 0.06221 0.076868 -0.031066 -0.025416 -0.054669 -0.051355 0.28632 0.0344 0.090634 0.12027 -0.039646 0.1297 -0.10759 -0.034877
2087 -0.03475 0.00056267 0.037972 0.11716 -0.039177 -0.0025427 -0.053797 -0.032686 0.2865 0.031945 0.093069 0.12489 -0.044778 0.11703 -0.075741 -0.0076748
2088 -0.044149 -0.019014 0.043173 0.11241 -0.040367 -0.036369 -0.067805 -0.054337 0.30138 0.019229 0.089434 0.12444 -0.05641 0.083648 -0.074892 -0.041832
2089 -0.036357 -0.0083104 0.051125 0.13803 -0.029297 -0.00046623 -0.021992 -0.0015785 0.27643 0.038684 0.10988 0.14259 -0.032732 0.13822 -0.057384 -0.02643
2090 -0.041415 -0.016277 0.035066 0.12516 -0.054428 -0.023333 -0.0637 -0.04474 0.2724 -0.0023321 0.073283 0.10885 -0.046995 0.10777 -0.095685 -0.039417
2091 -0.028724 -0.015374 0.053637 0.16376 -0.012098 -0.0064398 -0.038688 -0.005581 0.29049 0.039112 0.10099 0.13777 -0.035477 0.12038 -0.074596 -0.027304
2092 -0.043142 -0.0094301 0.045289 0.15831 -0.021529 0.013643 -0.048506 -0.014072 0.29731 0.022867 0.10192 0.13959 -0.022359 0.1274 -0.079227 -0.018982
2093 -0.03307 -0.0020267 0.05868 0.13459 -0.027439 0.0037967 -0.062133 -0.030884 0.27523 0.027341 0.096316 0.12828 -0.026891 0.092189 -0.095419 -0.020219
2094 -0.048539 -0.0072332 0.023881 0.10891 -0.052269 -0.0165 -0.047971 -0.027525 0.22497 0.0012855 0.060571 0.12381 -0.044193 0.1025 -0.11559 -0.012997
2095 -0.050267 -0.01715 0.034483 0.10224 -0.06355 0.0048131 -0.058209 -0.040746 0.2457 0.01636 0.078126 0.10237 -0.066565 0.074661 -0.12055 -0.022974
2096 -0.043865 -0.014916 0.014604 0.060635 -0.05577 -0.040644 -0.076287 -0.052667 0.20275 -0.010536 0.05935 0.047639 -0.065867 0.052177 -0.13055 -0.033931
2097 -0.069114 -0.017193 0.010285 0.046231 -0.065131 -0.02435 -0.055585 -0.075429 0.18212 -0.0052613 0.042095 0.054062 -0.08203 0.064163 -0.11839 -0.038499
2098 -0.052252 -0.022779 0.0043567 0.076697 -0.045011 -0.021337 -0.048172 -0.03673 0.22195 0.00074311 0.055139 0.050754 -0.055942 0.077469 -0.081145 -0.042556
2099 -0.05588 -0.016146 0.023798 0.051953 -0.055652 -0.043654 -0.0597 -0.069071 0.16983 -0.0079925 0.046864 0.048316 -0.069514 0.041286 -0.083747 -0.024294
2100 -0.057988 -0.016443 0.0030094 0.064758 -0.057612 -0.012261 -0.042628 -0.027332 0.21698 0.012972 0.050239 0.062588 -0.064946 0.076532 -0.076618 -0.035051
2101 -0.071817 -0.028169 -0.0068792 0.088674 -0.063342 -0.037208 -0.077386 -0.067834 0.17602 -0.0050837 0.043783 0.04181 -0.079268 0.042028 -0.099719 -0.066139
2102 -0.043175 -0.0096057 0.028942 0.14756 -0.053103 -0.00018429 -0.051814 -0.030095 0.17835 0.0032607 0.054528 0.045392 -0.0697 0.073514 -0.072431 -0.024066
2103 -0.053133 -0.0076822 0.0080035 0.13907 -0.058973 -0.011171 -0.054741 -0.041586 0.17284 0.0059151 0.034362 0.041624 -0.080313 0.04828 -0.084712 -0.021493
2104 -0.051312 -0.0094288 0.038595 0.23484 -0.058804 0.0073522 -0.031919 -0.032138 0.17908 0.01252 0.060387 0.045547 -0.069195 0.064046 -0.10084 -0.032041
2105 -0.0532 -0.017245 0.019246 0.21503 -0.070014 -0.0019446 -0.035537 -0.040279 0.14124 0.0079739 0.044191 0.033229 -0.070637 0.046632 -0.089004 -0.044518
2106 -0.062168 -0.010332 0.025168 0.19806 -0.081174 -0.012991 -0.049865 -0.0212 0.16475 -0.010192 0.033436 0.028211 -0.070219 0.059939 -0.11164 -0.012956
2107 -0.053927 -0.020408 0.032079 0.24397 -0.058855 0.0086418 -0.057042 -0.026941 0.15197 0.0022527 0.028641 0.043663 -0.066831 0.049785 -0.078047 -0.003423
2108 -0.047845 -0.018495 0.04221 0.2219 -0.064455 -0.016655 -0.03894 -0.049903 0.13036 -0.016543 0.027425 0.028945 -0.068923 0.063321 -0.10532 0.0013296
2109 -0.047263 -0.024342 0.039122 0.25147 -0.065686 -0.014102 -0.053008 -0.036784 0.1511 -0.016059 0.03209 0.031837 -0.065975 0.040687 -0.10203 -0.0078978
2110 -0.077092 -0.033548 0.025383 0.20962 -0.087996 -0.026658 -0.062936 -0.031035 0.14084 -0.019484 0.021544 0.0028493 -0.082518 0.040213 -0.081361 -0.022545
2111 -0.02862 -0.0036947 0.064794 0.28726 -0.044697 0.014675 -0.016014 0.011164 0.19192 0.01695 0.073379 0.050811 -0.04088 0.081529 -0.046592 -0.0076826
2112 -0.056118 -0.0074813 0.033766 0.25798 -0.086727 -0.017362 -0.031001 -0.039428 0.14035 -0.012295 0.040403 0.035534 -0.082012 0.041535 -0.085734 -0.01847
2113 -0.063677 -0.016118 0.048337 0.26764 -0.053327 -0.021849 -0.028289 -0.023129 0.12251 0.0025191 0.023148 0.036796 -0.069344 0.061062 -0.076585 -0.019477
2114 -0.055305 -0.021104 0.053808 0.27742 -0.045568 -0.020016 0.0032031 -0.01132 0.12558 -0.014817 0.017113 0.021008 -0.076826 0.056338 -0.048746 -0.031635
2115 -0.068923 -0.024361 0.03472 0.2779 -0.052278 -0.034952 -0.0042947 -0.040942 0.10908 -0.025902 0.026077 0.02896 -0.083108 0.021844 -0.10784 -0.029072
2116 -0.036552 -0.010437 0.052891 0.27589 -0.060159 -0.0014291 0.015198 -0.00052281 0.12322 -0.0067077 0.030612 0.043212 -0.06658 0.05627 -0.093559 -0.02882
2117 -0.05265 -0.010784 0.059512 0.29879 -0.060949 -0.0083659 0.07967 -0.017164 0.11056 -0.00027332 0.028746 0.024014 -0.083063 0.048436 -0.07502 -0.0070071
2118 -0.058438 -0.016621 0.037354 0.28632 -0.08178 -0.012273 0.053802 -0.0037854 0.11262 -0.021489 0.003611 0.016146 -0.063345 0.047572 -0.086721 -0.0035045
2119 -0.060437 -0.011437 0.035425 0.29248 -0.08332 -0.023429 0.053774 -0.022667 0.064195 -0.020245 0.010156 0.029169 -0.092737 0.032658 -0.10678 0.0057881
2120 -0.050865 -0.022974 0.069717 0.31381 -0.07707 -0.013676 0.058816 0.014382 0.077172 -0.0014701 0.03111 0.026041 -0.072479 0.058324 -0.085864 0.038501
2121 -0.050843 -0.02098 0.031998 0.27999 -0.084041 -0.047503 0.0014486 -0.033349 0.080649 -0.025146 0.0001947 0.0019229 -0.1086 0.042051 -0.086455 0.015263
2122 -0.056702 -0.018467 0.011549 0.30807 -0.079891 -0.02465 0.0072008 -0.01611 0.076666 -0.014921 0.010659 0.013305 -0.089043 0.048527 -0.096817 -0.016464
2123 -0.04996 -0.019743 0.032471 0.28729 -0.068232 -0.0095965 -0.002967 -0.024532 0.072373 -0.019897 0.010284 0.0012471 -0.081366 0.040313 -0.084768 -0.0045516
2124 -0.051278 -0.02267 0.051212 0.29086 -0.056132 0.012807 0.034655 -0.005893 0.06678 -0.010613 0.029448 0.016549 -0.080688 0.058449 -0.056819 -0.003759
2125 -0.050116 -0.018157 0.034753 0.32367 -0.062132 0.03489 0.024567 0.028026 0.073137 -0.023328 0.023293 0.026561 -0.07426 0.050805 -0.071611 -0.021956
2126 -0.058395 -0.016293 0.056885 0.29028 -0.057123 0.031513 0.0348 0.038384 0.064314 -0.0017137 0.019648 0.011834 -0.076922 0.040271 -0.045142 -0.029164
2127 -0.088723 -0.04191 0.0093661 0.21796 -0.073243 0.0011364 -0.0026381 0.033033 0.040342 -0.030039 -0.017838 -0.014134 -0.087004 0.017597 -0.061353 -0.033291
2128 -0.055851 -0.017656 0.037587 0.19981 -0.075384 0.02066 0.019944 0.050862 0.034819 -0.018695 -0.0037732 0.0034378 -0.072706 0.0036735 -0.082854 -0.018039
2129 -0.04259 -0.013823 0.028489 0.19426 -0.060744 0.0079128 0.037626 0.085121 0.039646 -0.014921 -0.0021487 0.01043 -0.081118 0.06153 -0.063036 -0.0040561
2130 -0.057258 -0.010209 0.04506 0.20679 -0.059785 0.028336 0.010339 0.052049 0.041893 -0.00053613 0.010586 0.015252 -0.068681 0.0085858 -0.052347 -0.012773
2131 -0.064946 -0.015776 0.036071 0.16515 -0.080485 -0.014831 0.025451 -0.012442 0.0075796 -0.021472 -0.0013595 -0.0051257 -0.096053 0.024732 -0.055868 -0.021071
2132 -0.069925 -0.023202 0.013783 0.17897 -0.098275 -0.048588 0.024633 0.010367 0.0031666 -0.030487 0.00067508 -0.013814 -0.090035 -0.0055219 -0.09554 0.0080617
2133 -0.053123 -0.006109 0.045344 0.20434 -0.056626 -0.0029043 0.10794 0.011956 0.042984 0.0035171 0.01947 0.0030985 -0.067037 0.052174 -0.10056 0.029084
2134 -0.081411 -0.036486 0.035576 0.23048 -0.081086 -0.033161 0.12816 -0.016536 0.00023064 -0.029049 -0.014606 0.0017607 -0.080979 0.02856 -0.080852 0.016427
2135 -0.06934 -0.018862 0.049657 0.29536 -0.061967 0.0090622 0.1736 0.014823 0.066368 -0.0025941 -0.019251 0.012973 -0.057731 0.052056 0.0014063 0.029669
2136 -0.064908 -0.037579 0.021988 0.27089 -0.089167 -0.029305 0.14356 0.00079178 -0.019445 -0.02469 0.0016334 -0.0014551 -0.093683 0.034863 -0.042705 -0.0060579
2137 -0.059766 -0.012835 0.01505 0.26909 -0.077337 -0.024911 0.15655 0.0077105 0.025012 -0.018365 -0.011062 0.017957 -0.074606 0.020309 -0.033756 0.0032147
2138 -0.051625 -0.020422 0.043861 0.29092 -0.079378 0.0026518 0.12153 0.015839 0.0016687 0.0079791 0.010223 0.0063892 -0.059468 0.033825 0.0058624 -0.011573
2139 -0.095593 -0.028938 0.0059123 0.24073 -0.079068 -0.040185 0.069699 -0.023112 -0.019304 0.024833 0.030997 -0.015269 -0.09469 0.003881 -0.050169 -0.02335
2140 -0.082321 -0.023215 0.0096837 0.21499 -0.093559 -0.0024117 0.064211 -0.015433 -0.018987 0.073878 0.050622 0.0099135 -0.072272 0.017387 -0.01908 -0.012678
2141 -0.07011 -0.034361 0.034585 0.21781 -0.080479 -0.016968 0.054023 -0.0056546 -0.02293 0.12345 0.059856 0.019646 -0.076814 0.034343 -0.014571 -0.023655
2142 -0.076368 -0.018938 0.053046 0.18148 -0.07451 -0.0019653 0.093615 0.030124 -0.0074132 0.1957 0.1102 0.045058 -0.064026 0.060919 0.017777 -0.010652
2143 -0.072616 -0.025985 0.0060978 0.14911 -0.09203 -0.029182 0.066877 -0.018367 -0.063926 0.2218 0.15525 0.0345 -0.072709 0.044916 0.0064559 0.0020802
2144 -0.057045 -0.013191 0.032269 0.19929 -0.05766 -0.011999 0.09885 0.034492 -0.010969 0.28336 0.21637 0.094562 -0.021571 0.086082 0.098715 0.013903
2145 -0.071033 -0.019688 0.03297 0.22464 -0.069721 0.016114 0.084452 0.03403 -0.039542 0.29667 0.20679 0.10887 0.096557 0.070148 0.094723 0.016925
2146 -0.054911 -0.019974 0.040832 0.225 -0.091481 0.018658 0.092654 0.012129 -0.029535 0.26939 0.19439 0.12765 0.16396 0.058844 0.13006 0.024968
2147 -0.04831 -0.0083008 0.040413 0.26206 -0.051302 0.055371 0.11499 0.020238 -0.022828 0.28571 0.1837 0.13773 0.19873 0.06392 0.18704 0.030121
2148 -0.087578 -0.030857 0.012725 0.24283 -0.077832 0.025784 0.14783 -0.0085735 -0.064161 0.24446 0.11791 0.078811 0.14311 0.057636 0.085289 0.0088131
2149 -0.068576 -0.014224 0.055106 0.30503 -0.039793 0.043307 0.20715 0.047825 -0.033794 0.2667 0.12684 0.074153 0.17665 0.067102 0.080478 0.0055657
2150 -0.072565 -0.0040504 0.049767 0.31177 -0.055583 0.056161 0.1931 0.029874 -0.054227 0.25168 0.085748 0.055675 0.10717 0.065268 0.0073567 0.0065383
2151 -0.050893 0.004583 0.10061 0.31297 -0.038243 0.079634 0.2363 0.042583 -0.01231 0.25537 0.10214 0.063987 0.084644 0.077815 0.045855 0.014381
2152 -0.063491 0.00022645 0.06641 0.30024 -0.058904 0.048127 0.16114 0.0027515 -0.042293 0.22176 0.090047 0.047909 0.034062 0.044781 0.0063541 0.023273
2153 -0.047649 -0.0026501 0.054261 0.27302 -0.064274 0.02846 0.15211 0.01408 -0.058106 0.20654 0.088961 0.058481 0.02433 0.057447 0.0075628 0.055076
2154 -0.074538 -0.024967 0.021083 0.22082 -0.063135 0.019453 0.11898 0.015609 -0.082949 0.1767 0.070886 0.019153 0.020138 0.022833 -0.0099185 0.032509
2155 -0.074956 -0.0094632 0.008034 0.18367 -0.073405 -0.0027233 0.092844 0.039898 -0.064422 0.1484 0.05262 0.016346 -0.0052243 0.015599 0.0005702 0.046141
2156 -0.077374 -0.03007 0.018585 0.15001 -0.081835 -0.01558 0.10481 0.057156 -0.062925 0.14323 0.047415 -0.010882 0.010914 0.020595 0.021369 0.041404
2157 -0.079283 -0.031496 6.7521e-06 0.15125 -0.096256 -0.016087 0.1184 0.11226 -0.073408 0.17165 0.05111 0.01666 0.036991 0.016761 0.10171 0.019046
2158 -0.067561 0.0042271 0.046578 0.19779 -0.072566 0.0098564 0.16848 0.14289 -0.076751 0.24255 0.085044 0.044552 0.046469 0.030768 0.18603 0.050419
2159 -0.070209 -0.011599 0.017919 0.18109 -0.046657 -0.0029304 0.18139 0.1686 -0.042834 0.28949 0.078979 0.041744 0.099077 0.045304 0.20207 0.016082
2160 -0.059338 -0.006086 0.041711 0.1596 0.019013 0.0033228 0.21391 0.18527 -0.046957 0.33427 0.077303 0.025766 0.16696 0.04423 0.26876 0.019674
2161 -0.058766 -0.0029326 0.031642 0.15925 0.043542 0.00077604 0.23847 0.15405 -0.08435 0.35275 0.073638 0.027268 0.20772 0.051426 0.25984 0.012857
2162 -0.052984 -0.0064791 0.039304 0.13354 0.12401 0.010329 0.23575 0.11608 -0.10323 0.33728 0.048412 0.024091 0.25901 0.046362 0.28889 -0.0035106
2163 -0.023553 0.018694 0.053175 0.17457 0.23291 0.036942 0.2571 0.10207 -0.072886 0.35745 0.065407 0.052953 0.29569 0.049468 0.26352 0.023892
2164 -0.042461 -0.0053222 0.027926 0.13503 0.24092 0.051996 0.22664 0.078946 -0.075639 0.29453 0.073022 0.019475 0.26084 0.030984 0.20314 0.011205
2165 -0.031179 -0.0024688 0.017858 0.16037 0.22552 0.066889 0.20488 0.068195 -0.087462 0.27335 0.047826 0.030357 0.20797 0.027041 0.094157 0.0094071
2166 -0.038648 -0.020285 0.011309 0.090346 0.19607 0.034782 0.14928 0.024904 -0.084125 0.20354 0.021411 0.0044191 0.10853 -0.0042233 0.064566 -0.0030703
2167 -0.014356 -0.0030119 0.02544 0.15505 0.15381 0.10985 0.18503 0.053482 -0.092118 0.2066 0.067745 0.019551 0.0983 0.038533 0.079805 0.058922
2168 -0.0099443 -0.011368 -0.0039783 0.090057 0.067949 0.089239 0.12964 0.00015113 -0.12136 0.15234 0.01725 -0.0091766 0.075658 -0.0031511 0.050143 0.065815
2169 0.032837 -0.014545 0.023163 0.11325 0.062319 0.10942 0.15622 0.06245 -0.088214 0.16071 0.050015 0.021006 0.099366 0.050745 0.084062 0.11078
2170 0.040969 -0.012892 0.022484 0.10516 0.041799 0.092795 0.21069 0.048879 -0.069857 0.16009 0.032389 0.028578 0.093613 0.026841 0.13466 0.13403
2171 0.022131 -0.034648 0.00062574 0.088974 0.0035482 0.059138 0.17831 0.039317 -0.11762 0.1482 0.014844 -0.01039 0.067891 -0.0086927 0.072829 0.11049
2172 0.034972 -0.017735 -0.0096429 0.08146 -0.0029122 0.053742 0.21872 0.072606 -0.086473 0.13804 0.0094783 -0.00068807 0.063449 -0.0015365 0.057168 0.089075
2173 0.043724 -0.020481 0.012698 0.099436 -0.010663 0.039815 0.23695 0.059425 -0.11538 0.17967 0.020953 0.0046041 0.065667 -0.0022504 0.12527 0.057618
2174 0.054026 -0.017768 0.02365 0.062982 -0.013613 0.029038 0.22383 0.10709 -0.11565 0.19729 0.0069174 0.0051062 0.089165 -0.0038143 0.22883 0.01895
2175 0.012167 -0.016534 0.012141 0.055717 -0.012663 0.018351 0.2592 0.16498 -0.10025 0.22594 -0.002188 0.0045083 0.11294 0.0037319 0.27931 0.022713
2176 0.0082792 -0.0011809 0.021183 0.081943 -0.018774 0.019864 0.2613 0.23478 -0.087415 0.24429 0.0088266 0.0061705 0.19127 0.028898 0.28625 0.043126
2177 -0.0095392 -0.012407 0.0050139 0.072899 -0.024714 0.0010477 0.20798 0.21029 -0.11103 0.24097 0.0076612 0.022993 0.2549 0.017054 0.26478 0.032048
2178 0.00052251 -0.009634 -0.0095548 0.052234 -0.022705 0.0029509 0.19036 0.19858 -0.11901 0.23599 -0.025234 -0.010685 0.29585 -0.00010973 0.27291 0.032231
2179 0.013364 -0.024991 0.035467 0.06814 0.00059487 0.045224 0.19951 0.19899 -0.094204 0.2696 -0.0075097 -0.019453 0.32446 0.045526 0.25507 0.019753
2180 0.025776 -0.011577 0.031938 0.078226 -0.0064255 0.050787 0.1695 0.19221 -0.094837 0.26141 0.0076649 0.00032903 0.31531 0.022353 0.20161 0.025626
2181 0.013518 -0.018904 0.019139 0.071532 -0.009126 0.068511 0.16366 0.15339 -0.12812 0.23805 0.0070595 -0.015249 0.23326 0.00090867 0.12037 0.015609
2182 0.010649 -0.0067703 0.016511 0.064697 -0.010856 0.074624 0.16644 0.13232 -0.12326 0.2157 -0.0024759 -0.022187 0.16575 -0.0026052 0.17448 0.035891
2183 0.0077509 -0.011997 0.006612 0.060573 -0.020497 0.11387 0.16251 0.14073 -0.10598 0.20195 0.0030886 -0.028005 0.14004 0.011901 0.15825 0.066944
2184 -0.0042974 -0.028853 -0.0091366 0.029219 -0.037237 0.08261 0.18748 0.095921 -0.15695 0.13247 -0.044877 -0.054252 0.087633 -0.019293 0.075522 0.062166
2185 0.050474 0.00014007 0.030635 0.086664 0.013712 0.14096 0.29249 0.14509 -0.1197 0.16558 0.0022578 0.0043597 0.13238 0.026783 0.15435 0.086079
2186 0.058126 -0.0092165 0.020576 0.05391 -0.017068 0.11713 0.28248 0.16311 -0.1217 0.13206 -0.0073976 -0.020058 0.12739 0.018889 0.201 0.075661
2187 0.068008 -0.007853 0.021807 0.037936 -0.026278 0.09182 0.26194 0.16578 -0.11524 0.1291 -0.015193 -0.043446 0.10227 -0.018325 0.13785 0.068744
2188 0.063489 -0.0056696 0.013539 0.046012 -0.025279 0.096533 0.26325 0.19151 -0.11479 0.13037 -0.0066085 -0.011334 0.13324 0.018282 0.1851 0.067487
2189 0.076531 -0.015976 0.0024702 0.038877 -0.031359 0.081166 0.21472 0.19442 -0.15086 0.12384 -0.014314 -0.0079917 0.11446 -0.013142 0.27207 0.037539
2190 0.037963 -0.032523 -0.017348 0.0015731 -0.04002 0.0508 0.20947 0.19256 -0.15506 0.10816 -0.024189 -0.0329 0.11735 -0.0060961 0.27227 0.023982
2191 0.026784 -0.032679 -0.0076971 0.026859 -0.04101 0.039633 0.19526 0.22172 -0.14801 0.13721 -0.030825 -0.027047 0.11984 -0.01222 0.35596 0.014034
2192 0.023426 -0.0083858 0.0010842 0.035975 -0.047751 0.063196 0.19281 0.24992 -0.13186 0.13164 -0.0068901 -0.020285 0.1194 0.0058962 0.31141 0.026627
2193 -0.0069523 -0.031632 -0.017514 0.0094702 -0.041101 0.042469 0.16258 0.18773 -0.14471 0.11906 -0.017196 -0.048243 0.11734 -0.011358 0.21333 0.01131
2194 0.0097894 -0.012579 -0.00030305 0.020166 -0.054851 0.052672 0.16817 0.15237 -0.13249 0.15455 -0.023081 -0.040581 0.11499 0.014198 0.20837 0.028762
2195 0.015441 -0.022926 0.012698 0.030622 -0.057322 0.058976 0.19455 0.13237 -0.12259 0.17509 -0.0053664 -0.010249 0.14721 0.017795 0.15363 0.023845
2196 0.034543 -0.016462 0.0093297 0.044117 -0.031602 0.075309 0.24475 0.15213 -0.12119 0.18348 -0.0053718 -0.015347 0.26774 0.019511 0.1481 0.042417
2197 0.00063442 -0.018889 0.021731 0.018023 -0.045743 0.1046 0.2625 0.13839 -0.13324 0.176 -0.030157 -0.038885 0.31101 0.037307 0.15175 0.0424
2198 0.010736 -0.0079552 0.0042524 0.0087988 -0.037153 0.1346 0.26765 0.16821 -0.14882 0.18984 -0.032263 -0.030502 0.29549 -0.009227 0.12211 0.060953
2199 0.046148 -0.0023917 0.030984 0.011415 -0.033494 0.17135 0.28578 0.16669 -0.13322 0.21322 -0.020338 -0.03106 0.31467 -0.0081309 0.17259 0.087955
2200 0.040459 -0.026868 0.038985 -0.0047497 -0.037494 0.13887 0.22036 0.15815 -0.14663 0.16565 -0.045684 -0.049028 0.23804 -0.021675 0.11752 0.068158
2201 0.088681 -0.017495 0.088916 -0.002004 -0.041634 0.15362 0.2184 0.21959 -0.19788 0.18044 -0.044529 -0.039486 0.17242 -0.030549 0.1338 0.10115
2202 0.13789 -0.0001314 0.1424 0.0002917 -0.020455 0.16935 0.1946 0.24284 -0.13525 0.15475 -0.015624 -0.032904 0.15696 -0.0031925 0.14975 0.094503
2203 0.16925 -0.009318 0.13476 -0.0014826 -0.029105 0.14277 0.19383 0.28316 -0.14535 0.13713 -0.03566 -0.026172 0.15288 0.029594 0.19023 0.091395
2204 0.20022 -0.015055 0.15701 -0.020217 -0.030616 0.12499 0.15052 0.24923 -0.14113 0.10907 -0.039405 -0.04004 0.11043 -0.01644 0.15345 0.055198
2205 0.2345 -0.0087211 0.13392 -0.0033011 -0.038236 0.10581 0.16012 0.24077 -0.13698 0.10307 -0.035151 -0.037638 0.14283 -0.0087541 0.28519 0.044011
2206 0.20504 -0.0060076 0.15703 -0.0067254 -0.046656 0.094181 0.12604 0.20806 -0.12039 0.099228 -0.028566 -0.033775 0.12732 -0.019378 0.34522 0.047293
2207 0.16207 -0.021364 0.14716 -0.0053797 -0.062127 0.067504 0.14543 0.18734 -0.15501 0.10481 -0.051551 -0.046503 0.14442 0.0078782 0.3747 0.029546
2208 0.14253 -0.0083707 0.144 -0.001854 -0.048447 0.079988 0.14996 0.18267 -0.14051 0.10834 -0.038597 -0.023921 0.20021 0.017664 0.37003 0.046138
2209 0.086565 -0.025767 0.13381 -0.0028083 -0.063808 0.058031 0.14097 0.1647 -0.15766 0.089901 -0.029722 -0.013159 0.25638 0.01312 0.328 0.041491
2210 0.079946 0.0029261 0.1646 0.020527 -0.036668 0.072804 0.18975 0.1731 -0.13597 0.10925 -0.012538 -0.013317 0.36936 0.0076066 0.27129 0.059794
2211 0.060148 -0.01352 0.14293 -0.0050968 -0.040509 0.088787 0.25394 0.20914 -0.13231 0.10718 -0.015213 0.0014753 0.32346 0.0079227 0.20369 0.039396
2212 0.05234 -0.015107 0.14596 0.0012589 -0.019639 0.093751 0.24712 0.17538 -0.14098 0.098365 -0.027849 -0.021393 0.3215 0.014309 0.2155 0.058979
2213 0.049041 -0.0099935 0.12953 -0.026465 0.099241 0.12186 0.23956 0.15837 -0.15435 0.086689 -0.058664 -0.04726 0.23973 -0.019625 0.19259 0.052141
2214 0.099743 -0.02929 0.14068 -0.0154 0.16849 0.13445 0.21921 0.15889 -0.17837 0.089693 -0.041089 -0.035128 0.17265 -0.025509 0.13039 0.048084
2215 0.11732 -0.024497 0.20039 -0.007804 0.22766 0.19401 0.21711 0.21851 -0.17101 0.078548 -0.036365 -0.044986 0.14986 -0.0083127 0.14677 0.065717
2216 0.13574 -0.015783 0.17609 -0.011718 0.26745 0.16104 0.19439 0.24493 -0.14452 0.072912 -0.05466 -0.046584 0.14557 -0.0030466 0.12398 0.070069
2217 0.1532 -0.01817 0.20557 0.0062375 0.25096 0.20737 0.17138 0.27896 -0.1607 0.086417 -0.052316 -0.035622 0.1635 0.01497 0.14868 0.062282
2218 0.18823 -0.012866 0.19031 -0.0022068 0.22858 0.17819 0.14875 0.31399 -0.15752 0.076071 -0.029071 -0.03878 0.14036 0.00041566 0.18104 0.087174
2219 0.18177 -0.024263 0.21725 -0.028751 0.13281 0.15603 0.1149 0.27006 -0.14567 0.066075 -0.051586 -0.034658 0.11931 0.0084618 0.19908 0.074417
2220 0.21847 -0.0071194 0.22192 -0.020475 0.10398 0.16555 0.12244 0.24435 -0.1709 0.07614 -0.033412 -0.024735 0.1605 0.027758 0.28336 0.082749
2221 0.26398 -0.00085599 0.21294 -0.03073 0.080557 0.16097 0.12776 0.22599 -0.14973 0.073324 -0.042787 -0.026953 0.30717 0.024384 0.39928 0.042042
2222 0.3092 -0.0062225 0.21292 -0.019804 0.069447 0.13106 0.1532 0.23006 -0.13303 0.070349 -0.028743 -0.023921 0.34526 0.02536 0.44206 0.053225
2223 0.33748 -0.0029691 0.22097 -0.019188 0.046466 0.13583 0.14278 0.18818 -0.14811 0.072813 -0.034598 -0.021999 0.35284 0.011516 0.33784 0.057197
2224 0.30135 -0.010396 0.19613 -0.055532 0.015946 0.10016 0.1435 0.15195 -0.16609 0.023347 -0.048104 -0.061347 0.28209 -0.026228 0.23206 0.03203
2225 0.27482 -0.0026722 0.21026 -0.030057 0.011046 0.10528 0.1591 0.14058 -0.17775 0.050692 -0.045909 -0.030155 0.29081 -0.0019414 0.19982 0.047942
2226 0.20222 -0.020969 0.19979 -0.024111 0.026515 0.094606 0.19043 0.15563 -0.15544 0.037456 -0.034074 -0.031903 0.29561 -0.0099753 0.20282 0.026955
2227 0.13738 -0.017905 0.2161 -0.016135 0.019655 0.11746 0.21368 0.16226 -0.15335 0.064621 -0.03243 -0.03986 0.22326 0.0073009 0.21091 0.024898
2228 0.11863 -0.0020819 0.2684 -0.03084 0.040504 0.13495 0.22627 0.1858 -0.13554 0.068085 -0.017355 -0.018658 0.20425 0.011177 0.1734 0.04914
2229 0.098098 -0.0010684 0.27605 -0.042924 0.011974 0.1568 0.20952 0.18119 -0.16811 0.039209 -0.049351 -0.045886 0.15158 -0.015677 0.16704 0.068453
2230 0.08389 -0.007965 0.25775 -0.030308 0.013303 0.17396 0.16794 0.2181 -0.17473 0.042824 -0.060446 -0.038864 0.14532 -0.015091 0.1272 0.046195
2231 0.074942 -0.012492 0.23909 -0.037282 0.031073 0.16411 0.12558 0.27401 -0.14585 0.032248 -0.067242 -0.044142 0.14954 -0.0038646 0.16196 0.056768
2232 0.082433 -0.021388 0.2373 -0.035907 0.0073126 0.18402 0.10549 0.27945 -0.16747 0.022293 -0.060377 -0.04326 0.14011 -0.0042385 0.11908 0.033801
2233 0.091235 -0.017915 0.22677 -0.045691 0.025512 0.19528 0.098707 0.27105 -0.16513 0.0044669 -0.057512 -0.033568 0.19998 -0.016512 0.15422 0.030273
2234 0.13115 -0.0099212 0.25284 -0.029475 0.011642 0.199 0.12097 0.24517 -0.15661 0.035411 -0.053118 0.021195 0.28693 -0.015276 0.16556 0.041196
2235 0.13641 -0.0084078 0.24011 -0.02161 0.015211 0.1631 0.12205 0.19796 -0.18023 0.026006 -0.049523 0.016367 0.32541 -0.01819 0.20058 0.041948
2236 0.18594 -0.0040843 0.2358 -0.035274 -0.021059 0.17083 0.095504 0.17571 -0.167 0.0069101 -0.056749 0.044639 0.33431 -0.013184 0.30761 0.044831
2237 0.22943 -0.013371 0.24189 -0.025758 -0.013529 0.15898 0.093236 0.13815 -0.19947 0.022155 -0.047504 0.0040409 0.34425 -0.0025478 0.33979 0.049883
2238 0.29011 -0.0084975 0.24219 -0.044382 -0.02126 0.15417 0.092118 0.1176 -0.21578 0.013949 -0.046079 0.010223 0.31101 -0.012552 0.27625 0.027916
2239 0.31601 -0.013714 0.24637 -0.022987 -0.02642 0.13167 0.06834 0.12638 -0.18511 0.029263 -0.034695 -0.024735 0.2682 -0.0077955 0.18158 0.019059
2240 0.29615 0.0076294 0.26528 -0.052721 -0.010731 0.12364 0.10073 0.14405 -0.16767 0.027968 -0.03502 -0.028783 0.2109 -0.0091794 0.21216 0.040541
2241 0.26902 -0.014157 0.27354 -0.039245 -0.0073812 0.10643 0.091745 0.14625 -0.16307 0.036322 -0.041026 -0.037291 0.20044 -0.00055324 0.18482 0.023274
2242 0.21347 -0.0039937 0.27145 -0.04197 -0.032722 0.081197 0.073207 0.13313 -0.16787 0.017177 -0.062381 -0.048778 0.17158 -0.0094671 0.13473 0.034706
2243 0.1779 -0.0061002 0.27722 -0.043224 -0.030352 0.094081 0.068439 0.14622 -0.15446 0.013561 -0.058167 -0.043756 0.15619 -0.002661 0.15695 0.024239
2244 0.15064 -0.011507 0.28359 -0.055628 -0.034252 0.10868 0.038591 0.11373 -0.16639 0.017515 -0.055522 -0.040814 0.1584 -0.015255 0.11316 0.033442
2245 0.14385 -0.015783 0.27268 -0.044252 -0.0010228 0.15011 0.072324 0.14207 -0.15262 0.02721 -0.039177 -0.037712 0.18611 0.020471 0.18447 0.024804
2246 0.11374 -0.02017 0.24857 -0.073947 -0.036083 0.14569 0.057846 0.10848 -0.18215 -0.011326 -0.058613 -0.06483 0.18654 -0.025743 0.11499 0.012097
2247 0.12449 0.0035535 0.28055 -0.060031 -0.023024 0.17553 0.064048 0.13459 -0.16612 0.026679 -0.039948 -0.032428 0.30171 0.023984 0.2494 0.022159
2248 0.11757 -0.009533 0.22809 -0.058385 -0.050574 0.16066 0.05435 0.094599 -0.18621 -0.0093671 -0.063544 -0.040116 0.32987 -0.01198 0.28291 0.012332
2249 0.15936 -0.0060596 0.25002 -0.03647 -0.027985 0.19205 0.075452 0.1368 -0.17376 0.014177 -0.040959 -0.019833 0.37424 0.023046 0.36308 0.030085
2250 0.17685 0.0066439 0.23821 -0.050694 -0.047525 0.18148 0.046475 0.11654 -0.16305 0.012392 -0.038835 -0.011741 0.32919 0.021382 0.32986 0.033847
2251 0.21085 -0.0071427 0.23522 -0.051908 -0.037765 0.1848 0.040927 0.088256 -0.18206 -0.0046939 -0.05463 0.015331 0.24772 -0.0081919 0.28358 0.01635
2252 0.29731 0.019511 0.22689 -0.054652 -0.053316 0.15696 0.050359 0.082724 -0.17426 -0.0023395 -0.042305 0.028013 0.20515 0.0015842 0.20402 0.018282
2253 0.33371 0.012084 0.21348 -0.067127 -0.057846 0.14053 0.035471 0.089283 -0.17759 -0.0066651 -0.050501 0.026225 0.17383 -0.0068196 0.16143 0.022425
2254 0.34282 -0.0063824 0.21335 -0.046411 -0.044297 0.10091 0.010804 0.092512 -0.19973 -0.0060907 -0.061696 0.017607 0.16386 -0.010683 0.14354 0.011797
2255 0.31889 -0.013159 0.2565 -0.083955 -0.042067 0.078939 0.031586 0.069481 -0.1697 -0.013876 -0.060162 -0.011381 0.1416 -0.016947 0.12538 -0.00092995
2256 0.28537 -0.010325 0.26258 -0.081779 -0.090737 0.074863 -0.0023121 0.067489 -0.18836 -0.040502 -0.071797 -0.043478 0.12536 -0.035601 0.078438 -0.0081174
2257 0.21479 -0.008392 0.27065 -0.054184 -0.049848 0.082626 0.02066 0.061808 -0.20055 -0.017547 -0.062732 -0.017276 0.15837 0.0013049 0.10858 0.0072652
2258 0.18202 -0.0044586 0.27947 -0.039968 -0.046568 0.075909 0.029602 0.083547 -0.17694 0.0008169 -0.049148 -0.0024942 0.16778 -0.014209 0.15486 0.0046878
2259 0.14289 -0.0036852 0.24098 -0.062752 -0.061509 0.091222 0.017285 0.053516 -0.194 -0.023239 -0.058963 -0.019142 0.22503 0.0024572 0.23151 0.01258
2260 0.11428 0.0021583 0.21692 -0.060027 -0.060079 0.11051 0.023717 0.061714 -0.18421 -0.019334 -0.055859 0.0092101 0.27423 -0.0045367 0.19517 -0.012607
2261 0.12129 -0.010218 0.1941 -0.052331 -0.07294 0.096849 -0.008831 0.054393 -0.18773 -0.02488 -0.058444 0.0064022 0.29768 0.00091945 0.21854 -0.0026444
2262 0.14403 -0.0018948 0.1814 -0.031265 -0.05868 0.13011 0.026661 0.054332 -0.14569 -0.012996 -0.03122 0.046114 0.35218 0.013466 0.29607 0.0097282
2263 0.11449 -0.0057914 0.17417 -0.067479 -0.08097 0.12022 -0.0028865 0.06142 -0.20712 -0.021361 -0.063585 0.048447 0.26908 -0.0053183 0.25747 0.0025008
2264 0.12754 -0.0094679 0.15832 -0.067904 -0.074681 0.098928 0.0084957 0.037619 -0.1809 -0.035617 -0.07357 0.036109 0.18602 -0.023112 0.15083 -0.0074967
2265 0.13639 -0.019115 0.16594 -0.064368 -0.059871 0.10071 0.0040479 0.048208 -0.20016 -0.015842 -0.063026 0.035611 0.16678 -0.022416 0.15074 0.0054459
2266 0.13115 -0.0046211 0.13718 -0.050362 -0.051082 0.086495 -0.01155 0.060077 -0.19243 -0.017998 -0.060671 0.028023 0.1568 -0.02365 0.15114 -0.0013415
2267 0.13471 -0.0099876 0.12537 -0.068307 -0.077182 0.059248 -0.0081077 0.054895 -0.19613 -0.042714 -0.057457 0.0059151 0.13843 -0.028074 0.11544 -0.011179
2268 0.16601 0.022316 0.16816 -0.055581 -0.067482 0.055531 0.019255 0.068694 -0.18109 -0.027009 -0.046772 0.0018972 0.17598 0.014042 0.14701 0.015534
2269 0.23108 -0.0071107 0.16455 -0.042845 -0.070793 0.070234 -0.0092132 0.025073 -0.18626 -0.028975 -0.068238 0.011259 0.13694 -0.021341 0.088321 -0.0036037
2270 0.33007 -6.7289e-05 0.16866 -0.064159 -0.072193 0.045548 -0.014611 0.053132 -0.21012 -0.03482 -0.060233 0.0057215 0.11563 -0.018515 0.08833 -0.011181
2271 0.34086 -0.0028938 0.16322 -0.060844 -0.062724 0.052441 -0.0022288 0.02996 -0.20185 -0.030556 -0.058888 0.0012636 0.13562 -0.023409 0.16215 -0.0096285
2272 0.30113 -0.0044104 0.11513 -0.089838 -0.099374 0.022664 -0.061577 -0.006671 -0.2187 -0.055112 -0.094294 -0.040714 0.092774 -0.025293 0.13558 -0.020066
2273 0.32014 0.020983 0.12823 -0.077302 -0.065285 0.032197 -0.0044544 0.017608 -0.19733 -0.024977 -0.064709 0.0095679 0.11928 0.0031031 0.20932 -0.016463
2274 0.24997 0.032496 0.1261 -0.069047 -0.067495 0.028031 -0.010262 0.033326 -0.20247 -0.028153 -0.068775 0.05868 0.12142 -0.0078608 0.23795 -0.015441
2275 0.18442 0.03275 0.10336 -0.067061 -0.088235 0.027294 -0.02918 0.018045 -0.19613 -0.040578 -0.05857 0.059702 0.11498 -0.023965 0.19412 -0.019608
2276 0.1635 0.060653 0.13304 -0.045895 -0.060366 0.055357 0.012282 0.037654 -0.18491 -0.023234 -0.049785 0.059344 0.13095 -0.0018585 0.17633 0.0036444
2277 0.12255 0.036837 0.12406 -0.069659 -0.077346 0.0547 -0.029495 0.0023926 -0.2003 -0.03935 -0.036331 0.058686 0.12126 -0.0058524 0.10765 -0.001713
2278 0.11794 0.04464 0.11865 -0.076464 -0.053697 0.037813 -0.033173 -0.0046886 -0.18509 -0.031725 -0.044836 0.023419 0.098721 -0.0048363 0.072199 0.01528
2279 0.096752 0.0081637 0.088802 -0.1083 -0.095917 0.013737 -0.013891 0.04685 -0.18663 -0.048451 -0.084372 -0.0028693 0.10037 0.0125 0.11001 -0.0098878
2280 0.087634 0.0029171 0.083084 -0.10288 -0.11118 0.05233 -0.048439 -0.019321 -0.21992 -0.062206 -0.067807 0.0023229 0.075087 -0.045184 0.064397 -0.013725
2281 0.089766 -0.0010894 0.086985 -0.11329 -0.11926 0.012903 -0.049177 -0.012042 -0.20533 -0.045502 -0.079333 -0.012555 0.074425 -0.021678 0.073715 -0.0068827
2282 0.11185 0.007214 0.097336 -0.075591 -0.061568 0.022106 -0.021874 -0.0092237 -0.18354 -0.041878 -0.067498 0.011397 0.096673 -0.0027317 0.096494 0.0038699
2283 0.11087 0.0028975 0.073928 -0.10017 -0.096889 0.03697 -0.030472 0.002675 -0.17713 -0.044023 -0.081953 0.035799 0.06761 -0.012216 0.096203 -0.0026175
2284 0.11195 0.012731 0.091169 -0.074049 -0.094279 0.015063 -0.04504 0.011574 -0.20176 -0.051469 -0.062139 0.080811 0.063908 -0.018319 0.077702 0.0025951
2285 0.13009 0.0027044 0.08192 -0.085644 -0.08671 0.024206 -0.031998 -0.0073075 -0.19654 -0.037314 -0.068374 0.063084 0.047246 -0.020993 0.08858 0.016908
2286 0.13135 0.0028878 0.090952 -0.086218 -0.08718 0.017339 -0.041976 -0.0073388 -0.22234 -0.04655 -0.05844 0.066346 0.033694 -0.024287 0.11214 0.03501
2287 0.15072 0.015601 0.10001 -0.069102 -0.10579 0.029223 -0.036833 -0.0057301 -0.192 -0.038666 -0.061805 0.062668 0.072182 0.020849 0.087318 0.035103
2288 0.16731 0.0027747 0.050294 -0.11747 -0.097391 0.018066 -0.048821 -0.0056713 -0.20018 -0.062471 -0.08333 0.03107 0.03902 -0.0083649 0.059696 0.011415
2289 0.1703 0.0024481 0.061446 -0.082691 -0.085851 0.014169 -0.045419 -0.024443 -0.21622 -0.052467 -0.059436 0.026492 0.034098 -0.032829 0.040635 0.021058
2290 0.19538 0.0057516 0.074287 -0.086245 -0.104 0.022692 -0.024317 -0.013794 -0.20069 -0.062082 -0.060021 0.0034643 0.041395 -0.022243 0.057994 0.011061
2291 0.23667 0.020205 0.069779 -0.071089 -0.083272 0.019525 -0.033094 0.021005 -0.17516 -0.039858 -0.054297 0.021166 0.066193 0.024693 0.052042 0.032153
2292 0.25686 0.026588 0.06749 -0.071294 -0.091753 0.019219 -0.057362 -0.015316 -0.21275 -0.052914 -0.059642 0.011259 0.038541 -0.0013004 0.066171 0.024746
2293 0.24465 0.019492 0.062001 -0.075938 -0.10269 0.0081819 -0.04135 0.0029823 -0.20084 -0.051479 -0.057018 -0.011289 0.018309 0.00012577 0.05513 0.028708
2294 0.21572 0.028725 0.050233 -0.091732 -0.086163 0.013885 -0.035838 -0.014459 -0.20946 -0.051655 -0.055253 0.016823 0.035597 -0.0083181 0.023638 0.021821
2295 0.17422 0.0079788 0.025294 -0.11523 -0.1124 -0.00074168 -0.063666 -0.02358 -0.22479 -0.0582 -0.075528 0.014385 0.0026047 -0.024342 0.0098572 0.020304
2296 0.13355 0.012762 0.033505 -0.10538 -0.10461 -0.015128 -0.071553 -0.032971 -0.20012 -0.065366 -0.065994 -0.012343 0.019573 -0.043226 0.031986 0.012136
2297 0.097142 0.0058557 0.051507 -0.086745 -0.096335 -0.00031523 -0.050641 -0.022443 -0.20077 -0.052772 -0.055019 0.0056992 0.01011 -0.0047397 0.052185 -0.0026412
2298 0.095694 0.024619 0.032828 -0.10888 -0.10542 -0.021972 -0.058649 -0.048944 -0.2199 -0.059837 -0.037165 0.010991 0.017598 -0.026004 0.032093 0.016591
2299 0.10359 0.012553 0.045959 -0.092294 -0.077386 0.0099512 -0.043677 -0.013585 -0.20063 -0.043743 -0.06313 0.014984 0.016076 0.0079026 0.081882 -0.0083061
2300 0.098117 0.008616 0.023001 -0.096198 -0.10788 -0.022286 -0.074324 -0.014517 -0.20439 -0.061568 -0.068136 0.0038056 -0.0094861 -0.020811 0.019641 -0.00051348
2301 0.091809 0.023589 0.049872 -0.071572 -0.10038 -0.00081233 -0.043952 0.0075622 -0.1884 -0.056254 -0.065841 0.058028 0.021902 0.014475 0.067509 0.019159
2302 0.098641 0.022513 0.018133 -0.10284 -0.10803 -0.033649 -0.08749 -0.037719 -0.21218 -0.06988 -0.067196 0.05167 -0.01848 -0.011029 -0.00028198 -0.0068583
2303 0.079042 0.013606 0.015125 -0.097751 -0.10201 -0.038506 -0.066558 -0.04445 -0.22233 -0.079215 -0.082182 0.046742 -0.021033 -0.035173 -0.035013 0.012374
2304 0.11593 0.0286 0.017196 -0.10924 -0.084358 -0.020273 -0.067376 -0.031582 -0.213 -0.079251 -0.072977 0.022854 -0.0070047 -0.022197 -0.0071746 -0.011553
2305 0.15118 0.047033 0.040038 -0.089969 -0.037108 -0.010989 -0.060813 -0.031533 -0.19774 -0.050976 -0.049773 0.021166 0.0038332 -0.023491 0.023254 0.024799
2306 0.18574 0.063537 0.0050489 -0.076864 0.10842 -0.0087062 -0.047311 -0.034454 -0.21258 -0.059822 -0.059388 0.0076985 -0.007679 0.0039555 -0.0035872 -0.006118
2307 0.22592 0.0564 0.01507 -0.10761 0.16166 -0.020513 -0.10455 -0.069545 -0.23681 -0.073028 -0.060063 0.011041 -0.035841 -0.047768 -0.038859 -0.0048554
2308 0.24195 0.036854 0.034202 -0.071172 0.21143 -0.01572 -0.046467 0.00012326 -0.18304 -0.062123 -0.054939 0.0062028 0.0033567 -0.019282 0.0419 0.0028372
2309 0.2474 0.014167 0.009243 -0.092506 0.18492 -0.014997 -0.078575 -0.048798 -0.21413 -0.062949 -0.067014 0.0075549 -0.044085 -0.027216 -0.017731 -0.0056502
2310 0.25623 0.03142 0.058274 -0.075411 0.22195 -0.0031833 -0.031432 -0.016659 -0.19182 -0.053484 -0.04875 0.030737 -0.0022576 -0.03786 0.052508 0.016582
2311 0.21826 0.023154 0.020946 -0.073205 0.22266 -0.0042501 -0.03147 0.033849 -0.17593 -0.05768 -0.040385 0.0053492 0.01405 0.024576 0.051446 0.012825
2312 0.14945 0.019657 0.031647 -0.083909 0.20522 -0.019597 -0.059808 0.012978 -0.183 -0.042846 -0.043231 0.017761 -0.0040519 -0.00066767 -0.0078751 0.011418
2313 0.11932 0.036051 0.026998 -0.061113 0.30611 0.0096964 -0.031646 0.0024769 -0.17053 -0.043441 -0.042276 0.025143 0.024396 0.0088385 0.040044 0.01293
2314 0.093121 0.019224 0.01814 -0.10143 0.24419 -0.03333 -0.039423 -0.025584 -0.17998 -0.067047 -0.077031 -0.0067444 -0.011446 -0.0005654 0.014062 0.0030028
2315 0.080293 0.023278 0.014471 -0.079332 0.19504 -0.027917 -0.063051 -0.033776 -0.19662 -0.060112 -0.065437 -0.0012723 -0.028818 -0.021859 0.006201 0.031955
2316 0.080724 0.030571 0.044842 -0.074546 0.15923 -0.0062439 -0.049109 -0.010107 -0.16671 -0.063748 -0.044022 0.01436 -0.0062605 0.011627 0.06045 0.010388
2317 0.052606 0.019795 0.020264 -0.093131 0.10701 -0.0084407 -0.065347 -0.041408 -0.18155 -0.066574 -0.054258 -0.012538 -0.025633 -0.010687 0.0010284 0.0031205
2318 0.060458 0.028648 0.0058252 -0.10394 0.10103 -0.043167 -0.047745 -0.055089 -0.1792 -0.086739 -0.048883 -0.016266 -0.032135 -0.011651 -0.042633 -0.0070869
2319 0.075609 0.036601 0.016537 -0.072409 0.12357 -0.013984 -0.061322 -0.0091707 -0.16248 -0.061235 -0.054709 0.0076863 -0.033377 -0.0021247 -0.014174 0.0072857
2320 0.055261 0.019665 -0.0034521 -0.11667 0.10614 -0.049381 -0.07721 -0.031302 -0.18745 -0.07969 -0.069924 -0.0099216 -0.023899 -0.0034586 -0.050616 -0.00087172
2321 0.080963 0.049768 0.020229 -0.062078 0.27161 -0.016038 -0.054328 -0.0095633 -0.18685 -0.051756 -0.021959 0.015631 -0.015281 0.0059275 0.019163 0.012181
2322 0.1024 0.046292 0.024171 -0.10503 0.34035 -0.024735 -0.047886 -0.025645 -0.20101 -0.063742 -0.0075048 0.028543 -0.032883 -0.0085063 -0.024828 0.00013346
2323 0.084226 0.059695 0.030352 -0.11143 0.31694 -0.027491 -0.090323 -0.027506 -0.18666 -0.063147 0.03773 0.11102 -0.035536 -0.01312 -0.032109 0.00054605
2324 0.11328 0.075829 0.028113 -0.082491 0.33069 -0.0043381 -0.050251 -0.031617 -0.19502 -0.061583 0.085804 0.15685 -0.018078 0.025626 -0.010171 0.0082286
2325 0.090769 0.059692 0.024805 -0.099945 0.32952 -0.013865 -0.066059 -0.044218 -0.1829 -0.067098 0.11943 0.17127 -0.03128 0.0033921 -0.021942 -0.016279
2326 0.11047 0.082666 0.036926 -0.10065 0.35313 -0.026462 -0.040077 -0.0439 -0.19418 -0.063444 0.093424 0.15789 -0.017582 0.035368 -0.025493 0.020354
2327 0.081803 0.064189 0.028747 -0.092893 0.24662 -0.025238 -0.048765 -0.0072909 -0.16232 -0.06199 0.052828 0.10896 0.0012359 0.060104 0.026735 -0.0034036
2328 0.066484 0.072862 0.025769 -0.075528 0.19411 -0.0062852 -0.067112 -0.018672 -0.18042 -0.061485 0.032353 0.088866 -0.013936 0.02482 -0.058346 0.023959
2329 0.049806 0.037306 0.02481 -0.086392 0.17664 -0.005732 -0.05509 -0.030823 -0.17541 -0.049331 0.012537 0.044648 -0.018038 0.063787 -0.037427 0.0044716
2330 0.060198 0.043599 0.025961 -0.091566 0.16539 -0.021129 -0.031728 -0.030935 -0.15558 -0.042576 0.0080519 0.04773 -0.011291 0.093103 0.0044014 0.019704
2331 0.028209 0.032303 0.018713 -0.093231 0.13889 -0.029456 -0.051266 -0.037086 -0.16638 -0.067952 0.0039264 0.017972 -0.011053 0.1345 0.0073601 -0.0042732
2332 0.027581 0.024596 0.014914 -0.11577 0.12928 -0.030342 -0.066254 -0.030487 -0.17313 -0.066198 0.007231 0.020904 -0.021885 0.099405 -0.015791 -0.00091066
2333 0.021313 0.02974 0.012476 -0.10712 0.11221 -0.022569 -0.072431 -0.030969 -0.1666 -0.084853 -0.0057744 0.014166 -0.005597 0.11172 -0.012943 -0.0051481
2334 0.027315 0.025933 0.0021069 -0.10858 0.11626 -0.028566 -0.078059 -0.06355 -0.22002 -0.087979 -0.02037 0.012318 -0.036069 0.050877 -0.059214 -0.020795
2335 0.027296 0.039606 0.011778 -0.11065 0.15882 -0.040223 -0.051157 -0.052221 -0.17917 -0.067154 -0.0075552 0.01417 -0.020021 0.063513 -0.026855 -0.014473
2336 0.032258 0.04079 0.01688 -0.10942 0.2992 -0.030019 -0.063365 -0.047642 -0.19089 -0.08073 -0.012711 -0.0096774 -0.040783 0.05466 -0.039176 0.0016197
2337 0.02425 0.031893 0.010001 -0.10448 0.33105 -0.019426 -0.059972 -0.040374 -0.18261 -0.089946 -0.011846 0.0036648 -0.052266 0.050366 -0.011928 -0.0069877
2338 0.0061512 0.023927 -0.011148 -0.08587 0.35048 -0.027663 -0.04849 -0.043385 -0.17723 -0.074841 -0.0079415 0.0083469 -0.038658 0.037252 -0.053299 -0.028085
2339 0.014753 0.03892 0.025394 -0.10029 0.35235 -0.02971 -0.064778 -0.056466 -0.18649 -0.076877 -0.014917 0.017699 -0.0608 0.061818 -0.05156 -0.025263
2340 0.016455 0.053514 -0.004275 -0.084399 0.37901 -0.022347 -0.040386 -0.045937 -0.22852 -0.065452 -0.010962 0.018561 -0.031512 0.061154 -0.019582 -0.02611
2341 0.0060763 0.076697 -0.020704 -0.096243 0.3467 -0.053253 -0.050274 -0.039059 -0.18467 -0.084078 -0.020688 0.0023733 -0.032674 0.07564 -0.041533 -0.0086274
2342 0.013548 0.083021 0.0012177 -0.10746 0.30093 -0.02774 -0.052951 -0.04583 -0.17267 -0.065364 -0.011823 0.0084855 -0.010716 0.062566 -0.019134 0.0019752
2343 0.0079396 0.074344 -0.0036809 -0.086022 0.26597 -0.032827 -0.073219 -0.041111 -0.18836 -0.078089 -0.0083286 0.020368 -0.024588 0.094973 -0.027606 0.0015178
2344 -0.0096387 0.069557 0.0114 -0.086916 0.24984 -0.034104 -0.053937 -0.041132 -0.17908 -0.075205 -0.018374 0.02615 -0.023131 0.11416 -0.041297 0.02754
2345 0.007993 0.036321 0.0030018 -0.0973 0.20096 -0.03021 -0.060305 -0.065524 -0.18196 -0.06162 0.0071606 0.031372 -0.040293 0.13448 -0.053668 0.034263
2346 -0.0081753 0.037554 -0.0070868 -0.10058 0.18001 -0.025267 -0.025992 -0.035555 -0.1802 -0.073366 0.0099751 0.029614 -0.015805 0.16065 -0.01639 0.071326
2347 -0.0074736 0.033318 -0.0046355 -0.13521 0.16796 -0.055504 0.0032797 -0.070836 -0.21576 -0.088502 0.01013 0.010706 -0.028517 0.14068 -0.065151 0.072058
2348 0.011938 0.047861 0.029526 -0.10677 0.20258 -0.0071807 0.015202 -0.047308 -0.17478 -0.063697 0.051914 0.046408 -0.0060392 0.18768 -0.011012 0.086581
2349 -0.01088 0.035265 0.0043072 -0.071308 0.32631 -0.037877 -0.039116 -0.049329 -0.19781 -0.078863 0.065989 0.03474 -0.037451 0.10516 -0.084463 0.057483
2350 -0.019219 0.032238 -0.028311 -0.11131 0.45458 -0.044124 -0.049424 -0.06097 -0.1851 -0.088098 0.084843 0.081733 -0.045414 0.076595 -0.097715 0.029286
2351 -0.020537 0.037172 0.0063399 -0.10633 0.45062 -0.026971 0.0059086 -0.074891 -0.086486 -0.10604 0.073818 0.084355 -0.056076 0.083342 -0.069736 0.019159
2352 -0.0056653 0.046625 0.0086713 -0.07771 0.51601 0.00029219 0.054791 -0.0099926 0.10118 -0.06583 0.087903 0.11612 0.011642 0.1372 -0.047737 0.035321
2353 -0.0076836 0.036228 0.0086526 -0.080805 0.45681 -0.023125 0.040423 -0.018814 0.12426 -0.075185 0.036697 0.085569 -0.03032 0.1113 -0.071979 0.012594
2354 -0.0086119 0.038522 0.007914 -0.082419 0.45501 -0.012911 0.057615 -0.0098152 0.18869 -0.082071 0.027572 0.072661 -0.031842 0.15975 -0.04491 0.014336
2355 -0.0051502 0.034335 0.024205 -0.087173 0.47313 -0.0053081 0.085417 0.020024 0.22333 -0.075526 0.042516 0.046613 0.0022357 0.15519 -0.0087313 0.0034389
2356 -0.0054685 0.047559 -0.0049733 -0.050178 0.47022 -0.0051449 0.0464 0.018552 0.21309 -0.076172 0.020791 0.034835 -0.015206 0.15196 -0.030693 0.039541
2357 -0.0090869 0.044242 0.034578 -0.059042 0.45876 -0.013972 0.026562 0.002641 0.19676 -0.058478 0.018916 0.018728 -0.0076686 0.18062 -0.026064 0.030224
2358 -0.029165 0.044696 0.0087794 -0.091626 0.43228 -0.010008 -0.014386 -0.0066003 0.19668 -0.086733 0.01675 0.0076997 -0.028491 0.16847 -0.043375 0.014807
2359 -0.054133 0.027969 -0.025829 -0.12605 0.41285 -0.018645 -0.038124 -0.029682 0.25785 -0.097709 -0.010545 -0.0070682 -0.056113 0.13327 -0.079257 -0.0082308
2360 -0.044732 0.042043 -0.0032779 -0.090365 0.45119 -0.020882 -0.028111 0.013357 0.38056 -0.063234 0.045589 0.00082395 -0.026845 0.18202 -0.10278 0.0077618
2361 -0.03571 0.054106 0.021754 -0.075889 0.40545 -0.039339 -0.023529 -0.0047141 0.35063 -0.08148 0.097294 0.015826 -0.038707 0.19101 -0.045179 0.021364
2362 -0.023648 0.077659 0.022065 -0.077493 0.34921 -0.018876 -0.017617 -0.025075 0.24352 -0.054326 0.13273 0.038368 -0.015099 0.19619 -0.06554 0.031107
2363 -0.038547 0.072383 0.013516 -0.080868 0.31881 -0.021132 -0.018145 0.0070134 0.21973 -0.055711 0.12421 0.03024 -0.0032815 0.21769 -0.074032 0.01168
2364 -0.048535 0.053476 -0.0026724 -0.086512 0.28245 -0.042339 -0.046543 -0.010128 0.12996 -0.057427 0.10288 0.030093 -0.025634 0.19434 -0.080973 0.0022022
2365 -0.033423 0.03324 0.00037893 -0.097266 0.26159 -0.036916 -0.03544 -0.034089 0.26423 -0.063972 0.086772 0.021465 -0.028126 0.19975 -0.061284 -0.0017253
2366 -0.042062 0.039843 0.00036029 -0.07249 0.28781 -0.017503 -0.023708 -0.01955 0.4145 -0.053638 0.062877 0.042157 -0.023578 0.18971 -0.076846 0.014747
2367 -0.04631 0.023557 0.0069316 -0.087525 0.24582 -0.026229 -0.040126 -0.022302 0.46591 -0.066194 0.054821 0.10426 -0.0265 0.18433 -0.065847 0.0077499
2368 -0.042438 0.03385 0.011953 -0.089189 0.25884 -0.035516 -0.033264 -0.020073 0.45805 -0.066239 0.042366 0.11426 -0.0079422 0.20568 -0.064938 0.0050125
2369 -0.041457 0.036064 -0.0093456 -0.073683 0.24306 -0.033223 -0.050751 -0.033934 0.47985 -0.064525 0.05808 0.1061 -0.017914 0.19411 -0.05018 0.011915
2370 -0.065405 0.025817 -0.0051543 -0.11416 0.22818 -0.06319 -0.040179 -0.018176 0.43646 -0.07429 0.050195 0.10016 -0.031517 0.20565 -0.099611 0.0028077
2371 -0.074503 0.02094 -0.014763 -0.11563 0.23191 -0.031597 -0.049357 -0.034987 0.44555 -0.073426 0.07381 0.074947 -0.035279 0.23578 -0.064542 -0.01392
2372 -0.052202 0.037224 -0.015782 -0.078176 0.25815 -0.023243 -0.014155 -0.021598 0.39658 -0.035192 0.14402 0.07036 -0.0059508 0.23939 -0.044964 0.017423
2373 -0.07006 0.0068673 -0.03337 -0.12133 0.22534 -0.06358 -0.058073 -0.052199 0.50209 -0.079907 0.13225 0.021352 -0.049793 0.21744 -0.095225 -0.014715
2374 -0.090898 -0.010779 -0.050429 -0.10719 0.18619 -0.068357 -0.09165 -0.043291 0.53069 -0.080043 0.16134 0.020024 -0.044295 0.17704 -0.111 -0.008782
2375 -0.062227 0.029064 -0.016268 -0.1035 0.21065 -0.073724 -0.040598 -0.060472 0.57095 -0.068708 0.17295 0.010426 -0.041527 0.21608 -0.092727 -0.00065937
2376 -0.072835 0.016648 -0.022916 -0.085463 0.21887 -0.03459 -0.041236 -0.048803 0.51183 -0.068754 0.15225 0.034528 -0.048099 0.20765 -0.079679 0.010033
2377 -0.087523 0.0083711 -0.036225 -0.096037 0.17849 -0.075127 -0.048974 -0.036594 0.41818 -0.07789 0.14184 0.01918 -0.044422 0.20846 -0.1056 -0.025654
2378 -0.062062 0.027485 0.015207 -0.084462 0.22021 -0.010584 -0.016042 -0.0069457 0.44303 -0.038275 0.16746 0.052922 -0.0077937 0.25845 -0.015151 0.019138
2379 -0.06135 0.029148 -0.0089221 -0.068456 0.20151 -0.032671 -0.018479 0.0039031 0.51906 -0.045601 0.17116 0.088425 -0.014366 0.25055 -0.067043 0.006071
2380 -0.080388 -0.0050986 -0.026611 -0.08289 0.16263 -0.046647 -0.077177 -0.031948 0.61959 -0.068686 0.16279 0.11332 -0.058278 0.20201 -0.1082 -0.028946
2381 -0.065687 0.013415 -0.0065094 -0.075045 0.17488 -0.030664 -0.039465 0.0039205 0.69855 -0.034832 0.20183 0.14594 -0.02031 0.25421 -0.059255 -0.011134
2382 -0.071245 0.019748 -0.013278 -0.099919 0.171 -0.042201 -0.036753 0.0041292 0.58258 -0.037458 0.21333 0.12815 -0.023152 0.25264 -0.045197 -0.012121
2383 -0.064813 0.024902 -0.018077 -0.080563 0.15497 -0.041778 -0.02712 -0.017512 0.47585 -0.032463 0.20067 0.12853 -0.0090545 0.27573 -0.067818 0.0076313
2384 -0.086412 0.017885 -0.035725 -0.075307 0.13203 -0.044295 -0.052668 -0.028953 0.40287 -0.057029 0.18522 0.10928 -0.022027 0.24573 -0.075329 -0.024186
2385 -0.07596 0.012349 -0.0086739 -0.080082 0.15257 -0.037761 -0.035436 -0.0089446 0.37826 -0.040774 0.17786 0.12024 -0.028329 0.24566 -0.07245 -0.014043
2386 -0.10588 -0.015308 -0.041473 -0.10899 0.10061 -0.067838 -0.072214 -0.045886 0.34844 -0.07132 0.15115 0.07911 -0.058021 0.20237 -0.099132 -0.042391
2387 -0.086876 0.011896 -0.026941 -0.07119 0.12521 -0.058725 -0.052432 -0.040077 0.46519 -0.054316 0.20116 0.077792 -0.031233 0.22697 -0.10445 0.0034817
2388 -0.081745 0.007959 -0.01547 -0.085275 0.12065 -0.034052 -0.069889 -0.042828 0.6656 -0.070101 0.22019 0.071774 -0.024905 0.23981 -0.083444 -0.018996
2389 -0.092533 0.023342 -0.011699 -0.10384 0.083187 -0.048248 -0.051327 -0.04509 0.70096 -0.064667 0.20251 0.050146 -0.043077 0.23064 -0.098266 -0.021513
2390 -0.062641 0.022166 -0.012117 -0.065023 0.1306 -0.033245 -0.041355 -0.025671 0.66193 -0.026832 0.21902 0.089358 -0.01345 0.25595 -0.071627 0.0065395
2391 -0.09278 -0.0034507 -0.032056 -0.058707 0.10914 -0.051432 -0.049313 -0.050642 0.61848 -0.054698 0.16845 0.06541 -0.038692 0.24031 -0.087088 -0.025088
2392 -0.088008 0.0040327 -0.023304 0.033648 0.087355 -0.071599 -0.06935 -0.050713 0.51201 -0.074844 0.15795 0.11498 -0.055274 0.24359 -0.09839 -0.018165
2393 -0.082196 0.010276 0.015227 0.085414 0.11759 -0.038226 -0.057828 -0.031445 0.48488 -0.035859 0.19806 0.1578 -0.040026 0.27816 -0.083131 -0.016263
2394 -0.10894 0.0092596 -0.027422 0.08377 0.095135 -0.048392 -0.054696 -0.037676 0.4272 -0.046595 0.19755 0.1397 -0.053198 0.25275 -0.081092 -0.02614
2395 -0.056953 0.032793 0.02837 0.12298 0.11289 -0.025739 -0.028464 0.0059427 0.48953 -0.02327 0.27627 0.15537 -0.0058203 0.25538 -0.073364 -0.0030576
2396 -0.081881 0.018657 -0.004389 0.096541 0.097984 -0.028786 -0.054032 -0.027829 0.45351 -0.046676 0.22471 0.15989 -0.032902 0.24928 -0.067755 -0.014745
2397 -0.08791 -0.00454 -0.013728 0.085487 0.077543 -0.054963 -0.049459 -0.04509 0.64288 -0.046332 0.22636 0.14548 -0.060765 0.20101 -0.085986 -0.020132
2398 -0.077578 -0.0006666 -0.0095263 0.013903 0.086593 -0.026999 -0.063207 -0.065801 0.66675 -0.043367 0.22967 0.14359 -0.029687 0.21923 -0.071017 -0.03198
2399 -0.088946 0.011287 -0.015115 0.023698 0.084902 -0.050526 -0.066895 -0.052852 0.65797 -0.039003 0.21382 0.12495 -0.044149 0.20889 -0.097689 -0.021987
2400 -0.090245 0.0073603 -0.0090436 0.039354 0.082952 -0.052133 -0.042523 -0.019294 0.65207 -0.019978 0.20134 0.14615 -0.023451 0.24115 -0.10016 -0.015715
2401 -0.10327 -0.0070763 -0.021942 0.0072198 0.073652 -0.05244 -0.055621 -0.025545 0.4805 -0.054074 0.15885 0.13309 -0.023353 0.23279 -0.071221 -0.028852
2402 -0.095671 0.012147 -0.029011 0.023006 0.062071 -0.042327 -0.058028 -0.038536 0.48364 -0.04655 0.16475 0.15515 -0.024335 0.21079 -0.059263 -0.018759
2403 -0.09621 0.0033806 -0.02908 -0.0073687 0.062841 -0.070243 -0.065806 -0.045037 0.35175 -0.062185 0.17996 0.1535 -0.060097 0.19406 -0.097354 -0.034257
2404 -0.117 -0.0034959 -0.034198 -0.010083 0.03209 -0.06474 -0.085324 -0.057249 0.32676 -0.069521 0.19007 0.1461 -0.05398 0.19527 -0.096725 -0.044704
2405 -0.10284 0.0001875 -0.024627 0.025263 0.05695 -0.047697 -0.072322 -0.06301 0.35947 -0.046736 0.22403 0.16013 -0.026852 0.20896 -0.082417 -0.034232
2406 -0.096595 -0.010949 -0.063405 -0.012552 0.02569 -0.057764 -0.075519 -0.041811 0.34442 -0.050172 0.1696 0.12786 -0.026034 0.21939 -0.075868 -0.047179
2407 -0.11996 -0.0086556 -0.056024 0.016454 0.048739 -0.06436 -0.073577 -0.056933 0.39972 -0.044808 0.20448 0.14409 -0.026836 0.26786 -0.11496 -0.022267
2408 -0.10286 -0.0018622 -0.016253 0.0114 0.040459 -0.058537 -0.089605 -0.069514 0.58042 -0.040933 0.19232 0.14623 -0.042388 0.22517 -0.10869 -0.002964
2409 -0.10529 -0.0097187 -0.033501 0.0012356 0.057958 -0.050874 -0.054493 -0.027335 0.69411 -0.029219 0.16388 0.14413 -0.04022 0.26355 -0.055182 -0.0077314
2410 -0.10687 -0.0047253 -0.02633 0.014701 0.057358 -0.051081 -0.058761 -0.010976 0.61477 -0.0019745 0.15835 0.14888 -0.039743 0.23412 -0.083843 -0.0012588
2411 -0.1004 -0.0023718 -0.014729 0.011697 0.057177 -0.037507 -0.039158 -0.0096276 0.5276 0.06173 0.16834 0.16657 -0.021805 0.25793 -0.012994 0.0052938
2412 -0.10203 -0.0080884 -0.022637 0.00094273 0.029137 -0.058354 -0.041706 -0.039089 0.41932 0.091114 0.13384 0.16475 -0.023117 0.21485 -0.049296 0.0087764
2413 -0.10739 0.003115 -0.015576 0.013748 0.034897 -0.062781 -0.073054 -0.05394 0.36891 0.087829 0.13608 0.14972 -0.046779 0.18362 -0.071667 0.00010898
2414 -0.11047 -0.0092915 -0.026185 0.016124 0.026426 -0.056338 -0.076332 -0.058111 0.35539 0.11776 0.1233 0.15105 -0.068561 0.16185 -0.058808 -0.019688
2415 -0.10035 0.0013119 -0.015053 0.04189 0.029996 -0.038745 -0.068479 -0.034733 0.36878 0.13567 0.15452 0.15956 -0.052713 0.17079 -0.05833 0.00092416
2416 -0.12671 -0.023955 -0.041582 -0.027764 0.0019154 -0.064871 -0.067837 -0.043434 0.35226 0.12435 0.13855 0.13836 -0.035565 0.17258 -0.067781 -0.049083
2417 -0.11383 -0.012421 -0.034181 0.027031 0.012005 -0.064098 -0.081105 -0.093845 0.32462 0.080686 0.1682 0.14224 -0.057988 0.15389 -0.11501 -0.020941
2418 -0.12258 -0.0073577 -0.028899 0.010027 0.018515 -0.078325 -0.083523 -0.084236 0.3359 0.063841 0.16729 0.1325 -0.06425 0.14138 -0.12213 -0.020648
2419 -0.098313 -0.0037243 0.0091422 0.0081528 0.017614 -0.053622 -0.055601 -0.037978 0.35944 0.053645 0.18416 0.13911 -0.060712 0.15904 -0.084525 -0.025965
2420 -0.1113 -0.016401 -0.027886 0.018248 3.3682e-05 -0.068308 -0.047818 -0.071819 0.36228 0.025589 0.17338 0.12854 -0.065614 0.15327 -0.090786 -0.019553
2421 -0.11961 -0.015327 -0.017275 0.018794 0.0068733 -0.054605 -0.061536 -0.0644 0.36842 0.033024 0.15469 0.11465 -0.057966 0.1409 -0.061728 -0.02512
2422 -0.13451 -0.032894 -0.056294 -0.01918 -0.039757 -0.089032 -0.090594 -0.11048 0.34614 0.0010283 0.10606 0.075487 -0.089358 0.12159 -0.12019 -0.012618
2423 -0.12214 -0.010841 -0.028352 0.010366 -0.016708 -0.058129 -0.067902 -0.049233 0.38742 0.036933 0.098538 0.11193 -0.0823 0.10483 -0.1215 0.00076486
2424 -0.11965 -0.017677 -0.038061 0.021151 -0.000108 -0.067626 -0.06705 -0.076634 0.39873 0.036827 0.096422 0.10135 -0.072483 0.13235 -0.088191 -0.0035825
2425 -0.11242 -0.014584 -0.01797 -0.014143 -0.036398 -0.075002 -0.085877 -0.057165 0.33565 0.040581 0.11678 0.12504 -0.073255 0.13019 -0.12203 0.02009
2426 -0.11021 -0.01495 -0.021928 -0.019327 -0.0093488 -0.050989 -0.077135 -0.084417 0.27978 0.050616 0.095142 0.14695 -0.078347 0.1179 -0.13813 0.00023263
2427 -0.10923 -0.0037968 -0.00098696 0.020029 -0.011639 -0.039436 -0.061303 -0.054988 0.285 0.07883 0.12361 0.1685 -0.071549 0.12577 -0.10976 0.0080052
2428 -0.11018 -0.029663 -0.035606 -0.019486 -0.03764 -0.071873 -0.060681 -0.072949 0.24197 0.089745 0.099111 0.15764 -0.078421 0.11673 -0.12591 -0.0067622
2429 -0.11364 -0.0070799 -0.015314 -0.00392 -0.0055201 -0.057119 -0.057218 -0.04725 0.25425 0.11053 0.094365 0.15203 -0.064733 0.11165 -0.1281 0.02461
2430 -0.11381 -0.016846 -0.029803 0.024676 -0.021891 -0.060346 -0.065436 -0.050312 0.27421 0.16031 0.10083 0.13642 -0.071606 0.13571 -0.095779 0.00018298
2431 -0.11986 -0.021293 -0.037962 0.015191 -0.029771 -0.062333 -0.066714 -0.068263 0.2344 0.19338 0.085284 0.1197 -0.061788 0.12104 -0.075541 -0.00013443
2432 -0.11535 -0.0216 -0.01925 0.034307 -0.029261 -0.03121 -0.062802 -0.049224 0.20809 0.22428 0.10381 0.12912 -0.08775 0.10745 -0.13179 -0.0023218
2433 -0.10851 -0.022216 -0.028049 0.016003 -0.026572 -0.053447 -0.05564 -0.053476 0.26733 0.24808 0.10274 0.09772 -0.059332 0.12861 -0.12971 0.0074707
2434 -0.12934 -0.039573 -0.023087 -0.0046014 -0.052562 -0.045023 -0.089157 -0.077397 0.22097 0.21494 0.080348 0.10079 -0.077144 0.092461 -0.17248 0.0052033
2435 -0.10637 -0.0037392 -0.0036361 0.019874 -0.0088426 -0.02481 -0.044095 -0.046018 0.32 0.25373 0.099163 0.10803 -0.059046 0.14032 -0.070566 0.041106
2436 -0.12094 -0.014446 -0.025795 0.02051 -0.046873 -0.046647 -0.081983 -0.072599 0.28868 0.21126 0.090067 0.11026 -0.080888 0.088043 -0.12616 0.026019
2437 -0.11657 -0.025452 -0.018803 -0.00042428 -0.066893 -0.057694 -0.085691 -0.080971 0.24367 0.14392 0.067232 0.084279 -0.099331 0.064389 -0.16881 0.010241
2438 -0.12008 -0.014989 -0.021212 0.0055414 -0.016234 -0.02831 -0.065148 -0.028232 0.2758 0.15594 0.077186 0.081161 -0.071493 0.11234 -0.10666 0.034794
2439 -0.12851 -0.028195 -0.042541 -0.0089228 -0.053394 -0.060867 -0.080436 -0.037803 0.25443 0.10674 0.051441 0.074243 -0.068065 0.095121 -0.10336 0.0072263
2440 -0.12073 -0.019472 -0.026449 0.013443 -0.027015 -0.048794 -0.063014 -0.056024 0.20261 0.10304 0.075446 0.071815 -0.074837 0.098668 -0.10059 0.034549
2441 -0.12081 -0.030189 -8.7969e-05 0.024209 -0.019875 -0.029731 -0.063382 -0.074276 0.20486 0.094382 0.07918 0.087767 -0.058459 0.11489 -0.082264 0.015001
2442 -0.13937 -0.034485 -0.048047 -0.012816 -0.065666 -0.054207 -0.07579 -0.062327 0.16807 0.070626 0.051395 0.046909 -0.099811 0.08573 -0.095625 0.018084
2443 -0.12245 -0.024092 -0.023525 0.00161 -0.046436 -0.070774 -0.090857 -0.048648 0.16177 0.087261 0.071309 0.085601 -0.085033 0.074166 -0.089526 0.017697
2444 -0.11041 -0.019648 -0.0093839 0.0080058 -0.059066 -0.041451 -0.087555 -0.07712 0.15776 0.10009 0.057694 0.079384 -0.096296 0.083062 -0.12746 0.027359
2445 -0.13661 -0.026555 -0.033043 -0.011489 -0.078867 -0.060468 -0.074333 -0.072411 0.16442 0.1012 0.044309 0.053486 -0.093428 0.075258 -0.095119 0.030272
2446 -0.13221 -0.025071 -0.055331 0.0028272 -0.084047 -0.067665 -0.073451 -0.060422 0.15074 0.12725 0.027703 0.038758 -0.09331 0.072244 -0.17722 0.036014
2447 -0.11209 -0.021358 -0.01688 -0.0014471 -0.067578 -0.044751 -0.055679 -0.036133 0.14028 0.2133 0.039058 0.07223 -0.084292 0.083601 -0.12692 0.050707
2448 -0.1161 -0.032454 -0.030898 0.011719 -0.094738 -0.052148 -0.099986 -0.068325 0.1065 0.21673 0.019802 0.052002 -0.1169 0.044277 -0.16361 0.03185
2449 -0.11229 -0.020391 -0.018417 0.032084 -0.045488 -0.042845 -0.044804 -0.035126 0.14596 0.27869 0.052387 0.058044 -0.054366 0.095713 -0.14208 0.045662
2450 -0.1051 -0.0079676 -0.029026 0.01373 -0.064699 -0.040432 -0.059522 -0.055077 0.14529 0.27237 0.056421 0.067036 -0.073849 0.081789 -0.12954 0.032135
2451 -0.1038 -0.025644 -0.029374 0.032136 -0.045719 -0.030378 -0.05319 -0.058468 0.15622 0.26186 0.057736 0.046339 -0.098361 0.092155 -0.13209 0.027807
2452 -0.12058 -0.032401 -0.007213 0.073322 -0.07188 -0.046245 -0.070977 -0.07326 0.11756 0.25606 0.032351 0.024591 -0.10293 0.064991 -0.15559 0.02675
2453 -0.12363 -0.026707 -0.025282 0.12288 -0.0611 -0.048582 -0.049465 -0.058021 0.13578 0.24403 0.015685 0.037403 -0.085535 0.058187 -0.10072 0.037873
2454 -0.13797 -0.044214 -0.0271 0.13349 -0.089751 -0.046619 -0.084983 -0.076292 0.098386 0.19919 0.0027397 0.006375 -0.11325 0.050953 -0.14162 0.026575
2455 -0.1275 -0.02536 -0.009569 0.16528 -0.089031 -0.050946 -0.057141 -0.050863 0.087573 0.20349 0.017654 0.029927 -0.10066 0.06316 -0.090872 0.040278
2456 -0.12676 -0.052247 -0.011108 0.17676 -0.080451 -0.049762 -0.094799 -0.074495 0.07451 0.17454 0.016649 0.026499 -0.11192 0.064846 -0.18756 0.04013
2457 -0.12792 -0.033613 -0.019306 0.15288 -0.096012 -0.059999 -0.083836 -0.064886 0.083618 0.17586 0.0042835 0.018421 -0.11062 0.058072 -0.13604 0.045873
2458 -0.13865 -0.02667 -0.0012449 0.19321 -0.087382 -0.049436 -0.063874 -0.055547 0.090855 0.19576 0.0097481 0.033804 -0.1054 0.032538 -0.15694 0.046045
2459 -0.11727 -0.030357 0.010246 0.15986 -0.078493 -0.036513 -0.082322 -0.075689 0.076342 0.20435 -0.0026274 0.024986 -0.10994 0.053804 -0.14695 0.058528
2460 -0.11049 -0.021503 0.0013278 0.15788 -0.072063 -0.034849 -0.04664 -0.07043 0.065929 0.23799 0.024767 0.018878 -0.08101 0.07337 -0.10771 0.067341
2461 -0.12002 -0.02593 -0.0051708 0.17005 -0.060734 -0.028676 -0.047107 -0.045111 0.097276 0.28177 -0.0043082 0.01785 -0.094512 0.060086 -0.127 0.051083
2462 -0.10853 -0.030656 -0.0017895 0.13611 -0.043504 -0.036603 0.023545 -0.032202 0.074923 0.30352 0.0084764 0.038102 -0.084154 0.081483 -0.11133 0.039346
2463 -0.10634 -0.011873 -0.0010281 0.12267 -0.087584 -0.04061 0.041117 -0.039874 0.09095 0.32241 0.011161 0.0088142 -0.1072 0.059229 -0.14682 0.045668
2464 -0.10857 -0.015219 0.017743 0.12425 -0.070205 -0.016787 0.086779 -0.055435 0.083337 0.32047 0.0091855 0.0039164 -0.091809 0.071575 -0.12842 0.043751
2465 -0.13216 -0.032136 -0.018035 0.13846 -0.087445 -0.043033 0.057821 -0.057816 0.056554 0.27295 -0.0037599 -0.012392 -0.10258 0.051481 -0.096445 0.034434
2466 -0.13216 -0.019222 -0.022594 0.23525 -0.066376 -0.01538 0.056644 -0.075717 0.081361 0.27409 -0.019135 -0.014319 -0.11054 0.049827 -0.13605 0.031596
2467 -0.13087 -0.036359 -0.024773 0.21165 -0.085456 -0.0046868 0.015636 -0.10887 0.0053277 0.24004 -0.029301 -0.030167 -0.11284 0.044633 -0.14415 0.045549
2468 -0.10435 -0.0092956 0.018859 0.23622 -0.043086 0.0060964 0.020738 -0.05317 0.067535 0.19327 0.0078639 -0.0081551 -0.10396 0.051529 -0.11907 0.086061
2469 -0.12923 -0.033572 -0.01122 0.23033 -0.079337 -0.0078604 -0.0081198 -0.059431 0.030882 0.14645 -0.035742 -0.022593 -0.11964 0.045895 -0.12368 0.076764
2470 -0.12712 -0.021559 0.0038314 0.24855 -0.040547 0.028373 0.012672 -0.086343 0.020239 0.14062 -0.009577 -0.022851 -0.11359 0.046212 -0.16668 0.10851
2471 -0.11498 -0.0025053 -0.014357 0.23745 -0.069148 0.018486 -0.0010253 -0.064264 0.043496 0.13831 -0.022682 -0.014459 -0.095424 0.039008 -0.15874 0.13498
2472 -0.1289 -0.032572 0.0078841 0.22533 -0.077208 0.0018093 0.012397 -0.1109 0.012433 0.13981 -0.032008 -0.035257 -0.12801 0.034554 -0.15368 0.11944
2473 -0.12384 -0.021948 0.0085154 0.23848 -0.084999 -0.0070775 0.038889 -0.059316 0.01904 0.15946 -0.023773 -0.015804 -0.1026 0.02631 -0.13529 0.12404
2474 -0.11964 -0.024005 -0.0067332 0.25103 -0.076839 -0.030234 0.013681 -0.086728 0.022177 0.17343 -0.034289 -0.047792 -0.11612 0.018616 -0.13501 0.11204
2475 -0.10321 -0.0057715 0.010658 0.30302 -0.084599 -0.003351 0.063934 -0.086619 -0.017916 0.25546 -0.023694 -0.01054 -0.11604 0.031722 -0.15289 0.11089
2476 -0.12134 -0.030258 -0.0035405 0.26325 -0.10401 -0.017198 0.093266 -0.08035 0.0091309 0.28243 -0.02305 -0.052418 -0.12482 -0.0033316 -0.16466 0.060122
2477 -0.13511 -0.027735 -0.017849 0.25322 -0.08272 -0.040075 0.14255 -0.078781 -0.015852 0.31851 -0.037375 -0.036966 -0.12451 0.037105 -0.13696 0.039295
2478 -0.13083 -0.033041 -0.013928 0.2565 -0.093311 -0.0079413 0.14371 -0.079973 0.0067849 0.30786 -0.02262 -0.040134 -0.10051 0.033211 -0.097262 0.042597
2479 -0.10716 -0.025808 -0.020356 0.27937 -0.079131 -0.0068081 0.14933 -0.055274 -0.011068 0.3394 -0.020986 -0.031542 -0.11802 0.0042068 -0.12798 0.03792
2480 -0.12123 -0.029884 0.0050149 0.27051 -0.093042 -0.010855 0.13404 -0.085285 -0.018541 0.29909 -0.028931 -0.037359 -0.10734 0.047903 -0.10695 0.052602
2481 -0.11429 -0.022661 -0.031024 0.27894 -0.10305 -0.031532 0.11508 -0.1063 -0.038264 0.24487 -0.034277 -0.040517 -0.12711 0.011059 -0.16965 0.022365
2482 -0.12244 -0.024737 -0.0074623 0.27251 -0.088892 0.020652 0.1219 -0.063378 -0.008407 0.23209 -0.035252 -0.036035 -0.090837 0.059235 -0.10844 0.044568
2483 -0.13789 -0.047074 -0.019241 0.21668 -0.097743 0.014335 0.087661 -0.089179 -0.055 0.17782 -0.066517 -0.061083 -0.11874 0.011681 -0.083509 0.05273
2484 -0.090724 -0.014561 0.01637 0.29429 -0.067383 0.057188 0.10463 -0.07893 -0.026403 0.20957 -0.015033 -0.034111 -0.076892 0.043068 0.01669 0.14546
2485 -0.1126 -0.020217 -0.010928 0.26003 -0.078264 0.058471 0.099426 -0.077562 -0.022146 0.18562 -0.034968 -0.034029 -0.089424 0.018234 0.10227 0.14819
2486 -0.11817 -0.037794 -0.032857 0.27471 -0.078554 0.053434 0.12467 -0.077283 -0.034209 0.18408 -0.037324 -0.045697 -0.089616 0.01894 0.1351 0.17369
2487 -0.11596 -0.0265 0.011284 0.26254 -0.062494 0.067098 0.16889 -0.062664 -0.029742 0.19476 -0.047509 -0.036174 -0.083078 0.037406 0.12288 0.18194
2488 -0.11261 -0.018417 -0.024924 0.26631 -0.074595 0.052591 0.17819 -0.097415 -0.049415 0.18106 -0.046475 -0.048522 -0.09953 0.002532 0.045975 0.15895
2489 -0.095085 -0.017643 0.0015771 0.27644 -0.067575 0.059124 0.20861 -0.075037 -0.025878 0.20939 -0.0173 -0.04205 -0.097112 0.043908 0.0093235 0.15415
2490 -0.10499 -0.03274 -0.0076915 0.24274 -0.088646 0.040527 0.19081 -0.084848 -0.056511 0.21905 -0.034905 -0.026068 -0.10377 0.0050343 -0.075468 0.12533
2491 -0.11751 -0.035836 -0.0274 0.248 -0.091506 0.016771 0.1782 -0.077969 -0.068844 0.25817 -0.045641 -0.063936 -0.099447 0.0224 -0.061749 0.10184
2492 -0.12528 -0.042953 -0.030069 0.19999 -0.096987 -0.013156 0.16082 -0.071541 -0.081137 0.27785 -0.068726 -0.067874 -0.11845 -0.019343 -0.07669 0.080953
2493 -0.10257 -0.0244 0.0014126 0.23441 -0.063427 0.020157 0.18913 -0.081532 -0.05689 0.32766 -0.035172 -0.040012 -0.103 0.031573 -0.020422 0.084246
2494 -0.087537 -0.025446 -0.0013061 0.2135 -0.071977 0.02817 0.20811 -0.063953 -0.039253 0.33752 -0.040507 -0.031649 -0.081813 0.030049 -0.059833 0.080709
2495 -0.096565 -0.029873 0.011935 0.18224 -0.068588 0.033114 0.18186 -0.076594 -0.047776 0.30797 -0.046442 -0.039217 -0.065255 0.037685 -0.048364 0.064781
2496 -0.081123 -0.025029 0.0057066 0.16644 -0.10035 0.029047 0.19041 -0.076426 -0.083379 0.24056 -0.045758 -0.041945 -0.021957 0.0055511 -0.062286 0.085134
2497 -0.10378 -0.030536 -0.012222 0.16548 -0.076469 0.04229 0.20719 -0.082017 -0.043742 0.2054 -0.028803 -0.049243 0.06611 -1.2738e-05 -0.039597 0.071186
2498 -0.11734 -0.052862 -0.023261 0.14898 -0.11885 0.021943 0.20656 -0.10528 -0.083595 0.15981 -0.059939 -0.059001 0.040518 -0.017787 -0.013948 0.067409
2499 -0.099698 -0.019159 -0.019689 0.14487 -0.071819 0.060196 0.24302 -0.087159 -0.091048 0.16408 -0.059344 -0.058729 0.080026 0.0071995 -0.01537 0.15102
2500 -0.11393 -0.022805 -0.011718 0.12088 -0.08339 0.08004 0.2211 -0.074901 -0.057761 0.15406 -0.06582 -0.058467 0.071224 0.013016 0.035659 0.19993
2501 -0.077125 -0.028262 0.0060634 0.16224 -0.05648 0.12082 0.2764 -0.063402 -0.084874 0.16305 -0.041055 -0.045925 0.079272 0.020532 0.11875 0.22756
2502 -0.070533 -0.033519 -0.010845 0.12032 -0.092741 0.095646 0.21344 -0.099463 -0.1036 0.14434 -0.04559 -0.044522 0.01237 -0.0028821 0.12353 0.22358
2503 -0.077652 -0.028235 -0.018074 0.1221 -0.070671 0.11035 0.21934 -0.076124 -0.11331 0.16099 -0.048826 -0.05233 -0.021982 -0.014406 0.18835 0.22657
2504 -0.06668 -0.017122 0.0022275 0.14703 -0.078842 0.11535 0.22123 -0.062606 -0.078573 0.18144 -0.046001 -0.034208 -0.010695 0.01662 0.19172 0.19856
2505 -0.061288 -0.037648 -0.044821 0.1087 -0.087862 0.10377 0.20237 -0.079247 -0.13398 0.19547 -0.066547 -0.054976 -0.0070068 -0.014444 0.14855 0.16989
2506 -0.075117 -0.040825 -0.02138 0.11468 -0.098922 0.061759 0.20599 -0.10788 -0.13214 0.19412 -0.076202 -0.074314 -0.049119 -0.0052975 0.1225 0.15527
2507 -0.063635 -0.039841 -0.021648 0.088126 -0.063343 0.051372 0.25676 -0.08258 -0.13555 0.25533 -0.057738 -0.053132 -0.020581 0.012949 0.07131 0.13693
2508 -0.055053 -0.017568 -0.014737 0.10832 -0.068783 0.079955 0.30259 -0.075791 -0.079225 0.29318 -0.045063 -0.06139 -0.020423 0.0029547 0.040389 0.1236
2509 -0.065932 -0.035234 -0.038056 0.13207 -0.053244 0.061579 0.26999 -0.068572 -0.10316 0.2852 -0.044438 -0.066237 -0.016145 0.0099109 0.060557 0.12576
2510 -0.05311 -0.017981 0.0013856 0.11715 -0.055634 0.087752 0.26185 -0.057653 -0.090171 0.29883 -0.044344 -0.038185 0.0086425 0.003067 0.045776 0.14099
2511 -0.070658 -0.020828 -0.003923 0.11279 -0.060385 0.10175 0.28674 -0.069115 -0.071314 0.22207 -0.048049 -0.037233 0.05925 0.033613 0.067955 0.13772
2512 -0.048317 -0.026994 -0.0018816 0.096005 -0.063775 0.092078 0.27342 -0.060286 -0.10124 0.1941 -0.046765 -0.041561 0.1674 0.051149 0.069303 0.14372
2513 -0.058395 -0.033011 -0.0307 0.09073 -0.085625 0.091432 0.23733 -0.048237 -0.12279 0.13618 -0.05596 -0.072799 0.15609 0.010865 0.0065522 0.20489
2514 -0.056083 -0.037867 -0.041019 0.065536 -0.095626 0.095415 0.21099 -0.082018 -0.11634 0.1181 -0.073605 -0.067257 0.17013 -0.025858 0.049421 0.24002
2515 -0.026651 -0.020654 -0.017668 0.097582 -0.047656 0.15495 0.25278 -0.05623 -0.11319 0.14687 -0.050851 -0.046775 0.1816 0.032588 0.14644 0.24016
2516 -0.01199 -0.01018 -0.013686 0.095158 -0.059997 0.16369 0.31502 -0.062211 -0.10717 0.14758 -0.059586 -0.037462 0.18203 0.015914 0.31106 0.26352
2517 -0.015928 -0.028637 -0.023865 0.072043 -0.067817 0.15295 0.30527 -0.070282 -0.13321 0.13347 -0.073342 -0.07223 0.13445 0.00119 0.27457 0.25559
2518 -0.016956 0.0068365 -0.023814 0.073399 -0.049097 0.18703 0.30543 -0.047594 -0.10037 0.15841 -0.056927 -0.058398 0.1354 0.041776 0.29317 0.25067
2519 -0.033535 -0.02595 -0.0020222 0.077525 -0.048018 0.1618 0.29808 -0.084755 -0.1379 0.13171 -0.057123 -0.056666 0.075123 0.016012 0.25607 0.20132
2520 -0.038323 -0.013347 -0.023901 0.06805 -0.076648 0.15442 0.29796 -0.060586 -0.12339 0.13669 -0.048908 -0.076974 0.086511 -0.0033216 0.22834 0.19919
2521 -0.044831 0.0019169 -0.027209 0.065726 -0.043939 0.14513 0.26974 -0.064117 -0.15158 0.13829 -0.049033 -0.051372 0.14272 0.0005845 0.20585 0.1821
2522 -0.04912 -0.01762 -0.0095181 0.060952 -0.067999 0.12765 0.23812 -0.080109 -0.1531 0.12106 -0.054329 -0.06249 0.16309 0.0061606 0.19012 0.16665
2523 -0.044448 0.0090838 -0.015437 0.083808 -0.04951 0.13297 0.26029 -0.06525 -0.12335 0.13895 -0.045154 -0.059067 0.24918 0.030587 0.18773 0.14318
2524 -0.048946 -0.0077328 -0.029645 0.053723 -0.05244 0.10604 0.22964 -0.10011 -0.13796 0.10882 -0.08032 -0.061385 0.24719 -0.012497 0.11185 0.14007
2525 -0.042255 -0.012389 -0.002394 0.052529 -0.04491 0.12015 0.27931 -0.055282 -0.11665 0.12192 -0.068735 -0.070433 0.26698 0.005899 0.10714 0.12118
2526 -0.050243 -0.019756 -0.043833 0.018165 -0.069421 0.067354 0.28988 -0.12286 -0.17062 0.092846 -0.069791 -0.065721 0.27854 -0.012595 0.078865 0.11562
2527 -0.036691 -0.011032 -0.017461 0.03653 -0.066401 0.080157 0.27844 -0.10616 -0.16483 0.10427 -0.070316 -0.086189 0.19488 -0.032349 0.084514 0.11576
2528 0.0033803 -0.002099 -0.01018 0.022756 -0.081932 0.1296 0.28866 -0.080666 -0.14625 0.080355 -0.072501 -0.067277 0.16295 0.012497 0.15911 0.21232
2529 0.005172 -0.032276 -0.032439 0.0095519 -0.051632 0.14482 0.26554 -0.060768 -0.16496 0.080379 -0.078847 -0.064085 0.16695 -0.0049064 0.25868 0.25068
2530 0.021614 -0.021762 -0.016987 0.032448 -0.078713 0.14697 0.20599 -0.092239 -0.15164 0.080573 -0.070602 -0.063063 0.19277 -0.01514 0.3266 0.24944
2531 0.0081154 -0.0048287 0.0044241 0.058513 -0.077933 0.17188 0.20437 -0.06614 -0.14146 0.080478 -0.062468 -0.06151 0.26343 0.0098658 0.35981 0.26427
2532 -0.0033429 -0.023595 -0.013875 0.022049 -0.070123 0.17437 0.21654 -0.033341 -0.13096 0.10957 -0.063693 -0.060628 0.33703 0.009092 0.34987 0.26573
2533 -0.031171 -0.028622 -0.014193 0.021935 -0.079504 0.15327 0.16375 -0.037903 -0.16202 0.054757 -0.058018 -0.071896 0.33423 -0.039212 0.29312 0.24551
2534 -0.05701 -0.038928 -0.047372 0.02383 -0.099304 0.14705 0.15116 0.036296 -0.16239 0.051731 -0.086084 -0.073214 0.2946 -0.024086 0.2317 0.23277
2535 -0.038208 -0.022565 -0.02899 0.024686 -0.067205 0.12504 0.17522 0.083765 -0.14369 0.036035 -0.080779 -0.062752 0.31063 -0.0238 0.25217 0.20904
2536 -0.030056 -0.014171 -0.019429 0.014862 -0.050005 0.14657 0.17218 0.10777 -0.14979 0.063 -0.063655 -0.05269 0.29189 0.016297 0.20898 0.17862
2537 -0.049985 -0.015808 -0.044648 0.019888 -0.074845 0.10691 0.16719 0.10182 -0.1687 0.047094 -0.07348 -0.081378 0.2485 -0.0050373 0.13941 0.17598
2538 -0.035213 -0.015615 0.00015362 0.0059834 -0.075176 0.096802 0.17943 0.066091 -0.17367 0.049999 -0.063956 -0.052425 0.24268 -0.0081712 0.14656 0.1494
2539 -0.020101 -0.018321 0.024165 0.013189 -0.080126 0.1259 0.2429 0.05012 -0.1617 0.059643 -0.064471 -0.044313 0.22338 0.0096749 0.15684 0.14481
2540 -0.01069 -0.042608 0.030386 0.0029748 -0.094097 0.059239 0.24737 -0.025571 -0.20276 0.049467 -0.087426 -0.082681 0.25537 -0.022649 0.086767 0.12676
2541 0.0049022 -0.035794 0.036128 0.0053305 -0.087927 0.059462 0.2618 -0.028913 -0.16909 0.047782 -0.076442 -0.058279 0.36939 -0.0038528 0.1285 0.12779
2542 0.040174 0.0011192 0.091149 0.027266 -0.064238 0.084095 0.26545 0.003526 -0.156 0.070726 -0.052717 -0.050087 0.4089 0.022273 0.16876 0.16524
2543 0.035856 -0.024847 0.06268 -0.025228 -0.085358 0.065908 0.23736 -0.013385 -0.17221 0.033741 -0.078913 -0.085395 0.39256 -0.0039605 0.27266 0.11834
2544 0.036467 -0.011764 0.094702 -0.0031323 -0.050508 0.095272 0.20205 -0.030937 -0.16864 0.063345 -0.060258 -0.044543 0.39878 -0.0076444 0.34722 0.21521
2545 0.0026489 -0.024661 0.057943 -0.0097466 -0.080859 0.11957 0.14871 -0.041828 -0.16032 0.041329 -0.074194 -0.07791 0.32568 -0.014338 0.36794 0.26066
2546 -0.0062194 -0.010977 0.063694 0.012259 -0.081189 0.14212 0.16575 -0.0098391 -0.16653 0.043044 -0.068879 -0.053768 0.30166 -0.0018621 0.32957 0.25021
2547 -0.043578 -0.023194 0.037856 -0.013645 -0.0846 0.14301 0.12976 -0.06237 -0.17971 0.015278 -0.092324 -0.080706 0.23956 -0.023926 0.26098 0.26917
2548 -0.0034361 -0.01649 0.056857 0.0081106 -0.03969 0.18558 0.18088 0.010228 -0.13382 0.041493 -0.04728 -0.036334 0.29778 0.03175 0.33474 0.25748
2549 -0.030264 -0.019157 0.054849 -0.0073937 -0.06718 0.15246 0.14169 -0.011283 -0.17405 0.027047 -0.066925 -0.060892 0.3176 -0.0073837 0.22939 0.23762
2550 -0.028383 -0.014833 0.01839 -0.049258 -0.073781 0.13631 0.14896 -0.025194 -0.19114 0.018011 -0.075371 -0.07448 0.41691 -0.013768 0.1953 0.20713
2551 -0.007621 -0.0060498 0.025511 -0.023782 -0.069361 0.14471 0.12456 -0.015965 -0.1948 0.028096 -0.059126 -0.068708 0.42167 0.012639 0.19671 0.19254
2552 -0.00062935 -0.015946 0.0096926 -0.020987 -0.10518 0.12177 0.1205 0.0094233 -0.19052 0.01232 -0.054721 -0.068535 0.43699 -0.0079053 0.15099 0.16182
2553 -0.012398 -0.026563 0.015494 -0.020601 -0.086522 0.11073 0.14232 0.010162 -0.17172 0.019075 -0.071797 -0.068873 0.3758 0.0027008 0.15171 0.14312
2554 -0.001586 -0.0036595 0.020025 0.0081049 -0.091313 0.095494 0.13166 0.055891 -0.15878 0.0096189 -0.071922 -0.075581 0.34728 0.0067969 0.16122 0.12492
2555 -0.0049743 -0.0070261 0.044587 -0.038769 -0.094793 0.082857 0.11716 0.083239 -0.16705 0.015983 -0.072248 -0.064419 0.28477 -0.0076769 0.1562 0.14077
2556 -0.0066226 -0.013973 0.006438 -0.027044 -0.090663 0.06957 0.12749 0.13401 -0.17619 -0.0032523 -0.086053 -0.085367 0.26156 -0.032181 0.15613 0.1322
2557 -0.00085095 -0.015149 0.016689 -0.070478 -0.086114 0.055424 0.093805 0.16381 -0.1996 -0.018898 -0.097309 -0.068445 0.25114 -0.012585 0.27101 0.13128
2558 0.038861 -0.0034557 0.048311 -0.034932 -0.067514 0.074917 0.095818 0.17017 -0.17538 0.026807 -0.087394 -0.059293 0.27504 -0.020269 0.35575 0.12311
2559 0.064022 -0.0050823 0.053162 -0.044197 -0.083145 0.0298 0.11242 0.18038 -0.17558 0.0070209 -0.070829 -0.07845 0.32173 -0.011652 0.36687 0.13372
2560 0.12995 0.019041 0.10198 -0.044261 -0.065225 0.079923 0.10928 0.13817 -0.20494 0.025575 -0.062075 -0.051308 0.41243 -0.0059562 0.36328 0.13536
2561 0.1498 0.00082458 0.089845 -0.042285 -0.081416 0.056156 0.1023 0.10815 -0.20278 -0.0039203 -0.07284 -0.059666 0.43248 -0.02021 0.33306 0.11642
2562 0.16956 0.013148 0.097096 -0.028509 -0.082006 0.0667 0.082086 0.084661 -0.19338 0.010064 -0.066566 -0.068184 0.45485 0.019146 0.28757 0.12374
2563 0.21635 0.017491 0.11559 -0.035354 -0.080496 0.087673 0.068429 0.037619 -0.21731 -0.0047115 -0.043351 -0.078252 0.35866 -0.020338 0.14852 0.12183
2564 0.1964 0.0096649 0.10329 -0.042938 -0.096377 0.090216 0.044481 0.022038 -0.18604 -0.016327 -0.063376 -0.07823 0.29858 -0.035592 0.17459 0.09882
2565 0.17739 0.014318 0.11987 -0.073362 -0.095867 0.10369 0.082133 0.010387 -0.20645 -0.015483 -0.057222 -0.070598 0.26497 0.024814 0.1336 0.10535
2566 0.15168 0.025282 0.11288 -0.025607 -0.079158 0.12062 0.085165 0.026195 -0.19939 -0.0065383 -0.038237 -0.071426 0.25477 0.023881 0.17219 0.10639
2567 0.072426 0.026985 0.078133 -0.061581 -0.10646 0.10555 0.052218 0.0015442 -0.20239 -0.027564 -0.066423 -0.068163 0.21147 -0.042963 0.082622 0.089108
2568 0.072768 0.067359 0.11389 -0.041045 -0.085278 0.13587 0.08162 0.054653 -0.19654 0.0067605 -0.031978 -0.050261 0.2505 0.020143 0.16068 0.11302
2569 0.056359 0.063732 0.072286 -0.070569 -0.11055 0.10298 0.051142 0.067072 -0.19969 -0.013765 -0.043184 -0.069679 0.24943 -0.024881 0.17698 0.095023
2570 0.051031 0.073106 0.065327 -0.063144 -0.11392 0.080835 0.042624 0.14214 -0.20918 -0.031901 -0.071539 -0.060667 0.31148 -0.028605 0.32268 0.096425
2571 0.061143 0.073769 0.060718 -0.076458 -0.09748 0.063539 0.065396 0.23099 -0.20217 -0.0034563 -0.038144 -0.071055 0.41149 -0.0060388 0.39268 0.095618
2572 0.039054 0.096952 0.08567 -0.052052 -0.0911 0.068852 0.054609 0.22312 -0.18532 -0.011202 -0.0392 -0.047943 0.41627 0.0051574 0.44268 0.09375
2573 0.070456 0.10217 0.074401 -0.025656 -0.075841 0.063735 0.071061 0.22574 -0.20297 -0.010678 -0.040685 -0.066461 0.39312 -0.0073365 0.34336 0.081133
2574 0.14083 0.11478 0.073452 -0.045231 -0.066741 0.072348 0.065743 0.20909 -0.18629 -0.0098931 -0.013331 -0.047778 0.34826 0.0058196 0.29682 0.076366
2575 0.12399 0.075973 0.085244 -0.059125 -0.099501 0.054972 0.038345 0.20269 -0.19601 -0.028829 -0.032596 -0.056616 0.28237 -0.014534 0.20479 0.057048
2576 0.12599 0.031586 0.073305 -0.074919 -0.091742 0.055765 0.053027 0.17173 -0.20648 -0.029404 -0.034092 -0.067034 0.24926 -0.035078 0.15106 0.070691
2577 0.12576 0.0471 0.086627 -0.071964 -0.043412 0.065978 0.05195 0.14298 -0.19118 -0.03153 -0.027987 -0.053472 0.22452 -0.044482 0.18646 0.067463
2578 0.15575 0.039243 0.10843 -0.035438 0.094217 0.096201 0.058492 0.15785 -0.15449 -0.0027055 -0.013232 -0.06865 0.2444 0.0055342 0.17948 0.059786
2579 0.15594 0.034217 0.12875 -0.038222 0.16401 0.058444 0.046964 0.1515 -0.19916 -0.019831 -0.014228 -0.072078 0.23541 -0.00086969 0.19597 0.059419
2580 0.12638 0.00299 0.097931 -0.076496 0.16335 0.054848 0.044666 0.12811 -0.21115 -0.045757 -0.040593 -0.10389 0.20453 -0.014584 0.18692 0.047501
2581 0.14811 0.015313 0.11883 -0.071721 0.21092 0.061241 0.032469 0.19944 -0.21707 -0.045902 -0.031379 -0.096773 0.18935 -0.024427 0.18168 0.066944
2582 0.13872 0.019427 0.1162 -0.050445 0.20411 0.054814 0.036441 0.21129 -0.22456 -0.040648 -0.020254 -0.070791 0.19033 -0.010161 0.23883 0.046666
2583 0.16625 0.03315 0.13361 -0.081959 0.23961 0.084957 0.013863 0.28488 -0.22056 -0.036514 -0.015529 -0.078729 0.20201 0.00041485 0.33659 0.056959
2584 0.16607 0.025114 0.13601 -0.049264 0.3144 0.081941 0.042185 0.29343 -0.21566 -0.042939 -0.016155 -0.057267 0.21419 -0.017409 0.38283 0.055342
2585 0.13587 0.030277 0.12166 -0.084758 0.28985 0.051994 -0.011593 0.24479 -0.25191 -0.063505 -0.04653 -0.088415 0.16893 -0.033723 0.30143 0.037184
2586 0.15462 0.056431 0.11446 -0.076232 0.25166 0.069487 0.01249 0.24173 -0.22422 -0.06014 -0.024566 -0.082763 0.16193 -0.026507 0.22564 0.046807
2587 0.16924 0.059584 0.12636 -0.060666 0.1813 0.06498 0.0013519 0.25743 -0.2383 -0.054996 -0.0038512 -0.068301 0.14715 -0.027161 0.20575 0.028399
2588 0.15162 0.080868 0.12115 -0.068741 0.10815 0.038534 -0.011286 0.24061 -0.21533 -0.042292 -0.012547 -0.088018 0.13885 -0.029184 0.14944 0.040382
2589 0.19468 0.088621 0.1341 -0.062825 0.11216 0.052887 0.034666 0.24913 -0.20645 -0.011967 -0.003842 -0.056856 0.16789 0.014672 0.17175 0.060124
2590 0.16887 0.066074 0.12377 -0.071799 0.074412 0.02899 0.0024385 0.23131 -0.21661 -0.049773 -0.00036743 -0.080284 0.14611 -0.0066322 0.14759 0.042867
2591 0.15777 0.057148 0.072196 -0.061674 0.048822 0.010023 0.0061408 0.20982 -0.23483 -0.047768 -0.031813 -0.086082 0.14641 -0.017276 0.16542 0.04746
2592 0.15875 0.055461 0.099107 -0.075208 0.035421 0.020556 -0.004017 0.22563 -0.22531 -0.048864 -0.00056827 -0.06505 0.15131 -0.01329 0.14671 0.044132
2593 0.16177 0.035555 0.10588 -0.067722 0.039491 0.03249 -0.050905 0.18611 -0.22723 -0.04719 0.012656 -0.067558 0.10851 -0.027594 0.10409 0.038745
2594 0.15645 0.052038 0.09638 -0.072136 0.050801 0.038263 -0.00032259 0.23982 -0.18705 -0.043445 -0.0040091 -0.076616 0.14527 -0.035168 0.1508 0.035417
2595 0.14655 0.035322 0.085641 -0.064351 0.02793 0.0096461 -0.0070204 0.25722 -0.21332 -0.064041 0.00095547 -0.089214 0.13135 0.00034847 0.19732 0.0092
2596 0.14395 0.042815 0.062522 -0.089945 0.01408 -0.012271 -0.024508 0.28582 -0.23789 -0.087526 -0.02229 -0.090971 0.10399 -0.034965 0.13467 0.013643
2597 0.20461 0.072439 0.10017 -0.033489 0.017269 0.026523 0.018194 0.33653 -0.21024 -0.039452 0.016035 -0.061369 0.13118 -0.014859 0.15894 0.029705
2598 0.23454 0.086352 0.092435 -0.072303 0.0074089 0.0074958 -0.025924 0.27735 -0.21589 -0.072848 -0.00017079 -0.093257 0.11647 -0.019053 0.093471 0.024208
2599 0.27036 0.092355 0.092266 -0.089298 0.011339 0.013879 -0.011812 0.26258 -0.19206 -0.069093 -0.0031462 -0.091785 0.10495 -0.036917 0.13999 0.0024804
2600 0.32179 0.095359 0.094198 -0.061662 0.022798 -0.0057878 -0.019649 0.27405 -0.22413 -0.061749 0.011998 -0.070833 0.094719 -0.019931 0.11428 0.015133
2601 0.32002 0.094382 0.11924 -0.057796 0.023838 0.026345 0.00014293 0.26427 -0.17218 -0.043614 0.019733 -0.058271 0.10017 -0.0072647 0.14506 0.023236
2602 0.3195 0.091406 0.12854 -0.075381 0.025137 0.0041487 -0.0077949 0.21778 -0.21192 -0.04842 0.023068 -0.071579 0.10777 0.0068814 0.17357 0.022118
2603 0.23707 0.062759 0.10154 -0.067585 0.065937 -0.0039881 -0.042493 0.1917 -0.22716 -0.071536 -0.011398 -0.10844 0.066463 -0.036562 0.11451 -0.0093693
2604 0.18435 0.063163 0.14997 -0.087819 0.17214 -0.0039849 -0.02459 0.19556 -0.22599 -0.067061 0.0019767 -0.086784 0.07969 -0.027256 0.10393 0.011603
2605 0.1324 0.042126 0.14782 -0.066123 0.23708 0.020808 -0.035738 0.20939 -0.23446 -0.065107 0.016831 -0.086232 0.065318 -0.02531 0.10817 0.012246
2606 0.1072 0.04879 0.16331 -0.099058 0.22771 -0.0039184 -0.034806 0.22268 -0.21622 -0.066852 -0.0040042 -0.07909 0.057516 -0.011314 0.094951 0.016728
2607 0.083833 0.046813 0.17391 -0.090922 0.27175 0.0052748 -0.040354 0.24802 -0.20446 -0.063818 0.0143 -0.087738 0.056104 -0.028248 0.13606 0.012801
2608 0.090355 0.040436 0.15831 -0.084006 0.266 -0.00086197 -0.053452 0.30852 -0.25554 -0.070514 0.025005 -0.086476 0.060732 -0.017762 0.10347 0.012294
2609 0.075226 0.03261 0.12968 -0.089291 0.20716 -0.015939 -0.013539 0.34077 -0.2289 -0.063229 0.0034096 -0.097794 0.0546 -0.014316 0.1291 -0.0071637
2610 0.10086 0.049233 0.11961 -0.078575 0.14329 0.0061745 -0.00036711 0.32278 -0.17431 -0.061985 0.025244 -0.079661 0.063677 -0.0045795 0.11335 -0.012971
2611 0.09485 0.032117 0.091453 -0.10881 0.083503 -0.025302 -0.057635 0.29092 -0.20765 -0.09084 -0.017961 -0.10555 0.044055 -0.035323 0.085284 -0.0099086
2612 0.12108 0.07093 0.10478 -0.073023 0.089753 -0.0016891 -0.031473 0.27951 -0.24147 -0.067326 0.020713 -0.092207 0.043033 -0.021687 0.077023 -0.003786
2613 0.17711 0.088724 0.084075 -0.11921 0.065893 -0.027606 -0.04834 0.247 -0.22721 -0.078152 0.0084679 -0.099455 0.041291 -0.049581 0.095851 -0.0086934
2614 0.23972 0.086367 0.071607 -0.10266 0.035482 -0.032863 -0.049838 0.2387 -0.2216 -0.080347 -0.0092175 -0.096493 0.031969 -0.022535 0.08116 -0.026701
2615 0.30993 0.12564 0.078818 -0.084676 0.042532 -0.0031694 -0.027126 0.1887 -0.2063 -0.075803 0.016937 -0.074871 0.053677 -0.0067688 0.080019 0.015582
2616 0.31055 0.11682 0.083279 -0.096871 0.027871 -0.023436 -0.040614 0.17653 -0.23373 -0.064738 -0.0081384 -0.11258 0.025825 -0.020393 0.058377 -0.034606
2617 0.32437 0.13372 0.080991 -0.1139 0.022481 -0.019843 -0.054782 0.1809 -0.25124 -0.069274 0.029976 -0.089966 0.0011224 -0.040577 0.046586 -0.021963
2618 0.30222 0.12305 0.086492 -0.077249 0.032781 -0.0118 -0.046429 0.18376 -0.23359 -0.09691 0.018291 -0.089914 0.01067 -0.0391 0.037425 -0.02694
2619 0.25365 0.13543 0.093344 -0.096453 0.02304 -0.025026 -0.050397 0.23254 -0.21202 -0.064335 0.020615 -0.073302 0.029618 -0.010724 0.056054 -0.026318
2620 0.24821 0.11947 0.13442 -0.061438 0.03987 -0.010203 -0.045605 0.21834 -0.20159 -0.067781 0.03356 -0.07527 0.036726 0.0090118 0.073182 0.0043747
2621 0.17014 0.091861 0.14071 -0.089232 0.031009 -0.01255 -0.059533 0.22674 -0.24063 -0.079396 0.0086045 -0.099208 0.0010238 -0.014112 0.022171 -0.016443
2622 0.13664 0.090045 0.13801 -0.089746 0.021669 0.0039232 -0.057971 0.30071 -0.235 -0.066002 0.013049 -0.079656 0.0077917 -0.034446 0.05131 -0.0037101
2623 0.12322 0.078528 0.14023 -0.083951 0.028288 -0.0086636 -0.046088 0.31326 -0.21835 -0.067658 0.010784 -0.087244 0.03186 0.0010302 0.065398 -0.018128
2624 0.095982 0.057521 0.13627 -0.071075 0.024318 -0.01158 -0.049016 0.28789 -0.22694 -0.068523 0.0015083 -0.080791 0.016927 -0.016204 0.010257 -0.021135
2625 0.10318 0.052965 0.10643 -0.096019 0.014798 -0.043107 -0.074544 0.23646 -0.22011 -0.072519 0.0014029 -0.095169 0.0091552 -0.013227 0.042556 -0.024432
2626 0.10293 0.078908 0.099573 -0.091363 0.036347 -0.0086939 -0.046682 0.23175 -0.21102 -0.053214 0.013077 -0.059837 0.016843 -0.010921 0.021524 -0.01782
2627 0.11444 0.064112 0.089674 -0.078118 0.013397 -0.0024607 -0.069389 0.19413 -0.21611 -0.0688 0.021502 -0.081225 0.022611 0.0096548 0.048703 -0.023757
2628 0.10337 0.049635 0.060406 -0.097532 0.00023635 -0.035097 -0.080797 0.15732 -0.23308 -0.095506 -0.019813 -0.093803 -0.018951 -0.033149 0.0056818 -0.021505
2629 0.13444 0.052389 0.045357 -0.099136 -0.021334 -0.041494 -0.082455 0.18547 -0.22757 -0.077931 -0.012029 -0.084411 -0.0047534 0.020357 0.038661 -0.016442
2630 0.15556 0.068672 0.065688 -0.06628 0.011036 -0.021381 -0.060233 0.18955 -0.22611 -0.075627 -0.010194 -0.072889 0.016964 0.039613 0.069519 -0.023499
2631 0.2071 0.071566 0.07817 -0.078125 0.023425 -0.023268 -0.031131 0.17457 -0.20088 -0.056342 -0.01385 -0.082907 -0.0023477 0.026139 0.065698 -0.027637
2632 0.26351 0.075309 0.091451 -0.066219 0.037295 -0.0069045 -0.020628 0.21553 -0.18702 -0.053568 0.0096649 -0.083724 0.0237 0.053625 0.093737 -0.028884
2633 0.29411 0.078912 0.063133 -0.082413 0.016474 -0.027501 -0.066926 0.17105 -0.2004 -0.065764 0.0094795 -0.080652 0.005428 0.049772 0.037715 -0.032032
2634 0.3012 0.075326 0.059054 -0.10076 0.0073138 -0.028518 -0.045564 0.13736 -0.17563 -0.058729 -0.0018459 -0.07874 -0.017574 0.050958 0.024384 -0.043119
2635 0.28681 0.067729 0.068215 -0.091262 0.0012334 -0.050915 -0.034792 0.17706 -0.16815 -0.069395 0.0032187 -0.075068 -0.015316 0.031544 0.0059527 -0.049426
2636 0.22158 0.071593 0.077787 -0.096706 -0.014467 -0.016782 -0.056349 0.19484 -0.15608 -0.06729 -0.017237 -0.090656 -0.0039084 0.0098 0.0048913 -0.017774
2637 0.14375 0.043136 0.051068 -0.11528 -0.045107 -0.045958 -0.092387 0.11844 -0.20452 -0.075096 -0.041542 -0.11201 -0.060451 -0.022154 -0.00319 -0.053221
2638 0.12953 0.09125 0.037589 -0.083265 0.00054215 -0.015315 -0.046395 0.1457 -0.12086 -0.067992 -0.0060776 -0.086702 -0.019923 0.0063323 0.025169 -0.031439
2639 0.10735 0.11261 0.087811 -0.094369 -0.020788 -0.027762 -0.054993 0.12257 -0.082465 -0.070137 -0.018693 -0.074319 -0.032985 -0.0040416 0.012627 -0.027946
2640 0.11894 0.12702 0.080122 -0.089473 -0.0039187 -0.021189 -0.019601 0.16428 -0.020188 -0.049963 0.0054616 -0.051087 -0.002707 0.035275 0.060096 -0.020614
2641 0.0758 0.11842 0.067713 -0.11515 -0.038099 -0.041696 -0.10512 0.12005 -0.043221 -0.092658 -0.036034 -0.083625 -0.038969 -0.012109 -0.015875 -0.037491
2642 0.082132 0.14729 0.10267 -0.11393 -0.01679 -0.027552 -0.059156 0.14739 -0.054524 -0.076124 -0.030079 -0.078163 -0.026751 0.022187 0.0060235 -0.027868
2643 0.10449 0.14811 0.077096 -0.072476 -0.04182 -0.030499 -0.070834 0.10455 -0.038397 -0.06484 -0.043315 -0.082841 -0.042993 0.033543 0.040212 -0.054836
2644 0.10562 0.1545 0.10529 -0.07585 -0.02563 -0.023196 -0.063392 0.13571 -0.08165 -0.068825 -0.02234 -0.093129 -0.022236 0.034369 0.0064209 -0.048833
[truncated: 201,367 more chars]
