# Supplementary material for: Insulin modulates the frequency of Ca2+ oscillations in mouse pancreatic islets
Source: PLoS One. 2017 Aug 28;12(8):e0183569. doi: 10.1371/journal.pone.0183569 (PMC5573301; doi:10.1371/journal.pone.0183569)
Supplement: S1 File — All the time traces of detrended Ca2+ oscillations for constant insulin infusion (0, 100, or 1000 nM) and alternating insulin infusion (100, 500, or 1000 nM with 4 or 5 min periods) were compressed as a single file, S1_File.zip, in which each imaging experiment was recorded as a text file where the first column represents time (sec) and the following columns represent detrended Ca2+ traces from multiple islets. (ZIP) [file pone.0183569.s001.zip › data_500I_120s_1.txt]

1 -0.11993 -0.042118 -0.16431 -0.092947 -0.15618 -0.081171
2 -0.13389 -0.057087 -0.18581 -0.11338 -0.16133 -0.097045
3 -0.12788 -0.065861 -0.18424 -0.11533 -0.17172 -0.11982
4 -0.12176 -0.04022 -0.17511 -0.10056 -0.15829 -0.082037
5 -0.13458 -0.045959 -0.18695 -0.11365 -0.17845 -0.11271
6 -0.12704 -0.059941 -0.18213 -0.1008 -0.16361 -0.08422
7 -0.11814 -0.039527 -0.188 -0.11864 -0.16415 -0.09607
8 -0.11995 -0.051012 -0.17917 -0.10722 -0.16565 -0.093061
9 -0.12726 -0.053006 -0.18732 -0.11299 -0.17021 -0.10291
10 -0.12368 -0.042226 -0.17033 -0.10367 -0.15137 -0.093278
11 -0.10436 -0.028068 -0.18169 -0.11047 -0.16876 -0.098824
12 -0.12353 -0.03802 -0.17362 -0.10781 -0.15415 -0.1016
13 -0.12651 -0.05143 -0.16906 -0.093244 -0.15627 -0.0701
14 -0.12881 -0.044613 -0.17329 -0.0988 -0.15855 -0.075038
15 -0.12376 -0.049779 -0.17906 -0.10322 -0.16246 -0.08526
16 -0.114 -0.040316 -0.17407 -0.098391 -0.16218 -0.07588
17 -0.12076 -0.045428 -0.19091 -0.11269 -0.17177 -0.10288
18 -0.12018 -0.030959 -0.17829 -0.097057 -0.15901 -0.078624
19 -0.12236 -0.047055 -0.17773 -0.11309 -0.16993 -0.097582
20 -0.11773 -0.040611 -0.17381 -0.113 -0.15937 -0.089277
21 -0.12063 -0.042978 -0.17126 -0.095612 -0.15803 -0.076672
22 -0.1152 -0.03903 -0.17167 -0.10679 -0.15586 -0.10132
23 -0.12038 -0.046819 -0.16774 -0.090594 -0.14625 -0.088789
24 -0.11918 -0.042347 -0.1745 -0.10281 -0.16084 -0.10715
25 -0.11878 -0.031647 -0.16846 -0.10505 -0.14584 -0.089893
26 -0.12611 -0.041467 -0.18397 -0.11876 -0.17043 -0.12215
27 -0.1128 -0.031299 -0.16524 -0.10398 -0.14914 -0.086359
28 -0.13096 -0.030511 -0.17221 -0.11026 -0.16593 -0.10706
29 -0.11559 -0.017637 -0.15302 -0.10136 -0.15012 -0.088637
30 -0.11282 -0.027971 -0.16729 -0.10495 -0.1573 -0.09029
31 -0.13203 -0.062964 -0.18366 -0.12759 -0.17645 -0.10105
32 -0.12439 -0.031236 -0.1653 -0.11091 -0.15312 -0.089216
33 -0.14065 -0.054897 -0.18717 -0.12879 -0.17314 -0.10128
34 -0.11791 -0.034622 -0.17924 -0.11346 -0.16346 -0.10885
35 -0.12427 -0.033174 -0.17819 -0.10141 -0.14308 -0.10146
36 -0.11861 -0.048471 -0.16258 -0.11624 -0.15436 -0.10306
37 -0.12458 -0.049292 -0.16588 -0.11269 -0.17038 -0.088552
38 -0.12911 -0.039627 -0.1756 -0.10599 -0.15991 -0.076758
39 -0.13228 -0.043542 -0.19195 -0.12719 -0.1762 -0.11955
40 -0.12991 -0.028648 -0.16652 -0.10107 -0.14881 -0.089115
41 -0.13274 -0.037086 -0.18393 -0.11032 -0.16183 -0.088788
42 -0.11393 -0.030157 -0.17301 -0.10476 -0.16235 -0.084451
43 -0.12669 -0.022848 -0.16292 -0.092117 -0.14372 -0.093687
44 -0.13076 -0.047923 -0.17987 -0.11223 -0.16727 -0.10412
45 -0.12084 -0.032954 -0.18551 -0.11006 -0.16851 -0.099508
46 -0.13409 -0.048405 -0.17751 -0.1075 -0.15858 -0.10009
47 -0.1261 -0.03811 -0.18221 -0.11052 -0.16353 -0.11277
48 -0.13567 -0.031064 -0.18239 -0.10294 -0.1522 -0.112
49 -0.12424 -0.042782 -0.18419 -0.10499 -0.14891 -0.09857
50 -0.14356 -0.052578 -0.17496 -0.10994 -0.15829 -0.094727
51 -0.13145 -0.036767 -0.17704 -0.10685 -0.1719 -0.11178
52 -0.11623 -0.018944 -0.16918 -0.090622 -0.14524 -0.081703
53 -0.10932 -0.0032008 -0.16708 -0.091812 -0.14022 -0.090786
54 -0.12758 -0.045681 -0.18051 -0.10574 -0.16309 -0.097138
55 -0.14113 -0.049362 -0.19017 -0.10792 -0.1647 -0.11052
56 -0.13528 -0.04571 -0.18496 -0.11306 -0.16339 -0.10223
57 -0.12399 -0.040182 -0.165 -0.097409 -0.14857 -0.091344
58 -0.12667 -0.049153 -0.18446 -0.12067 -0.16494 -0.11689
59 -0.12988 -0.040776 -0.18072 -0.099296 -0.16262 -0.10061
60 -0.10119 -0.036648 -0.17187 -0.098791 -0.15391 -0.089612
61 -0.12644 -0.045234 -0.18103 -0.11559 -0.16026 -0.09871
62 -0.11763 -0.044209 -0.17045 -0.1044 -0.16328 -0.11939
63 -0.12481 -0.043714 -0.17547 -0.10314 -0.16371 -0.095342
64 -0.12542 -0.041182 -0.18273 -0.10708 -0.15898 -0.10517
65 -0.12551 -0.047499 -0.18105 -0.11387 -0.158 -0.11382
66 -0.11005 -0.041813 -0.17609 -0.11074 -0.14529 -0.11969
67 -0.11229 -0.026676 -0.1795 -0.10499 -0.15037 -0.11282
68 -0.11972 -0.060341 -0.19044 -0.11722 -0.16407 -0.1034
69 -0.10705 -0.029367 -0.17171 -0.095225 -0.14432 -0.094226
70 -0.11356 -0.035596 -0.17809 -0.09934 -0.1514 -0.084746
71 -0.10588 -0.034698 -0.17328 -0.1016 -0.14764 -0.099779
72 -0.10984 -0.026397 -0.16868 -0.1114 -0.15365 -0.10121
73 -0.11622 -0.046048 -0.18648 -0.11553 -0.17547 -0.13308
74 -0.10938 -0.034323 -0.16682 -0.097611 -0.1482 -0.09791
75 -0.10178 -0.035492 -0.18324 -0.09922 -0.15681 -0.11068
76 -0.10641 -0.040382 -0.16969 -0.096417 -0.15234 -0.10324
77 -0.10489 -0.036348 -0.1772 -0.10851 -0.17264 -0.13265
78 -0.10683 -0.041692 -0.18041 -0.10589 -0.15964 -0.096536
79 -0.1224 -0.044724 -0.16619 -0.1 -0.16203 -0.11391
80 -0.11321 -0.043824 -0.18163 -0.094056 -0.16405 -0.10445
81 -0.10425 -0.039737 -0.17681 -0.093788 -0.15532 -0.12573
82 -0.11726 -0.059792 -0.18398 -0.10319 -0.16373 -0.11523
83 -0.11364 -0.058917 -0.18998 -0.1031 -0.15805 -0.12123
84 -0.13616 -0.067742 -0.19344 -0.11029 -0.16548 -0.12772
85 -0.10966 -0.061848 -0.18391 -0.092354 -0.15301 -0.11744
86 -0.095409 -0.039973 -0.15666 -0.075309 -0.14337 -0.090208
87 -0.12428 -0.041093 -0.18919 -0.099831 -0.1621 -0.10667
88 -0.1207 -0.044734 -0.18092 -0.097764 -0.14621 -0.10735
89 -0.10659 -0.038743 -0.17649 -0.09439 -0.14608 -0.092215
90 -0.13941 -0.0723 -0.18041 -0.096717 -0.15543 -0.11916
91 -0.13216 -0.049499 -0.17994 -0.092218 -0.1684 -0.12088
92 -0.11583 -0.040352 -0.17846 -0.084975 -0.13891 -0.11217
93 -0.12846 -0.056422 -0.17202 -0.090663 -0.14409 -0.101
94 -0.12816 -0.066113 -0.18835 -0.099259 -0.15227 -0.14329
95 -0.13862 -0.06705 -0.19075 -0.10197 -0.1608 -0.10623
96 -0.1316 -0.06257 -0.17835 -0.1043 -0.16111 -0.096435
97 -0.13939 -0.07124 -0.19569 -0.10314 -0.1639 -0.11757
98 -0.1251 -0.048918 -0.17329 -0.092136 -0.15061 -0.069229
99 -0.13726 -0.075613 -0.17583 -0.099804 -0.16546 -0.10023
100 -0.1323 -0.067918 -0.18088 -0.09945 -0.1515 -0.1212
101 -0.13913 -0.090244 -0.18546 -0.11107 -0.16985 -0.11186
102 -0.14072 -0.074369 -0.17452 -0.10141 -0.15844 -0.12169
103 -0.12267 -0.066275 -0.17334 -0.092461 -0.1451 -0.10055
104 -0.14182 -0.078135 -0.18159 -0.09565 -0.16109 -0.10849
105 -0.12377 -0.061243 -0.17657 -0.10498 -0.15085 -0.096687
106 -0.14012 -0.070416 -0.18675 -0.10058 -0.1539 -0.10758
107 -0.14754 -0.081415 -0.18861 -0.1083 -0.16027 -0.12948
108 -0.12151 -0.061442 -0.16568 -0.1034 -0.14326 -0.11223
109 -0.13846 -0.06864 -0.17674 -0.10102 -0.16514 -0.084731
110 -0.10896 -0.040688 -0.16057 -0.097786 -0.12893 -0.10762
111 -0.12003 -0.050263 -0.16167 -0.087188 -0.14317 -0.10132
112 -0.12287 -0.062987 -0.18808 -0.092429 -0.16406 -0.10114
113 -0.11131 -0.068854 -0.18009 -0.10566 -0.16442 -0.11536
114 -0.12249 -0.064166 -0.1912 -0.095641 -0.1657 -0.11429
115 -0.13251 -0.071421 -0.16323 -0.085572 -0.13832 -0.097415
116 -0.14743 -0.095507 -0.20368 -0.11471 -0.18113 -0.10684
117 -0.14768 -0.092322 -0.18901 -0.10453 -0.15081 -0.11832
118 -0.13119 -0.073029 -0.18289 -0.10315 -0.16179 -0.12438
119 -0.12244 -0.071002 -0.18311 -0.10254 -0.1516 -0.11459
120 -0.14388 -0.080818 -0.19591 -0.10502 -0.1655 -0.11324
121 -0.12777 -0.067375 -0.18639 -0.1063 -0.14484 -0.092838
122 -0.13639 -0.070553 -0.18809 -0.10065 -0.14771 -0.10053
123 -0.13436 -0.076543 -0.18729 -0.094821 -0.15662 -0.10339
124 -0.13005 -0.071671 -0.17917 -0.10011 -0.15819 -0.12197
125 -0.1405 -0.08177 -0.19021 -0.10682 -0.16707 -0.11584
126 -0.11132 -0.039721 -0.15249 -0.072758 -0.13377 -0.081201
127 -0.13064 -0.055028 -0.18887 -0.096239 -0.16272 -0.1125
128 -0.13526 -0.070582 -0.17579 -0.099929 -0.15803 -0.1132
129 -0.13487 -0.072227 -0.18246 -0.11015 -0.17764 -0.13199
130 -0.12201 -0.056533 -0.17235 -0.086606 -0.15289 -0.12572
131 -0.136 -0.063484 -0.18061 -0.097912 -0.17311 -0.10567
132 -0.13191 -0.054856 -0.18401 -0.094866 -0.16868 -0.10355
133 -0.13349 -0.053401 -0.18732 -0.10833 -0.168 -0.099563
134 -0.12962 -0.062497 -0.17038 -0.10152 -0.16479 -0.10597
135 -0.14034 -0.06305 -0.18901 -0.10328 -0.17197 -0.10556
136 -0.12715 -0.054023 -0.15948 -0.092942 -0.16022 -0.11728
137 -0.15255 -0.078921 -0.1839 -0.10849 -0.17878 -0.10727
138 -0.1119 -0.04077 -0.15892 -0.08281 -0.14338 -0.098102
139 -0.13027 -0.053361 -0.18518 -0.10984 -0.16291 -0.12502
140 -0.11905 -0.045831 -0.18128 -0.099224 -0.16122 -0.097763
141 -0.12684 -0.049636 -0.18948 -0.10315 -0.16603 -0.11157
142 -0.14025 -0.076867 -0.19716 -0.1201 -0.17735 -0.12495
143 -0.12364 -0.055819 -0.17375 -0.10579 -0.1698 -0.11833
144 -0.1356 -0.057198 -0.18603 -0.10039 -0.16043 -0.10495
145 -0.1214 -0.056909 -0.20258 -0.10533 -0.17365 -0.11694
146 -0.13311 -0.067907 -0.18559 -0.10825 -0.17728 -0.10223
147 -0.12354 -0.038983 -0.18403 -0.095772 -0.16508 -0.11171
148 -0.12672 -0.054772 -0.18592 -0.098875 -0.17194 -0.119
149 -0.1313 -0.056322 -0.19044 -0.099131 -0.15959 -0.1256
150 -0.11434 -0.032264 -0.17726 -0.08563 -0.15751 -0.10517
151 -0.11657 -0.028399 -0.18618 -0.09963 -0.16278 -0.12715
152 -0.14664 -0.069404 -0.21112 -0.12023 -0.17603 -0.13541
153 -0.13946 -0.056131 -0.20035 -0.11402 -0.17009 -0.1137
154 -0.13632 -0.065777 -0.21368 -0.11928 -0.18277 -0.1183
155 -0.13631 -0.064925 -0.20967 -0.12269 -0.17786 -0.1345
156 -0.13611 -0.071337 -0.21036 -0.10655 -0.17878 -0.13198
157 -0.12694 -0.056808 -0.19729 -0.10361 -0.16769 -0.12243
158 -0.14022 -0.052984 -0.20636 -0.10109 -0.1654 -0.11585
159 -0.1485 -0.064977 -0.20736 -0.10918 -0.17358 -0.11701
160 -0.12904 -0.041121 -0.19603 -0.10221 -0.16962 -0.13834
161 -0.15178 -0.068896 -0.21702 -0.10532 -0.17653 -0.12677
162 -0.14201 -0.062691 -0.21868 -0.10634 -0.17474 -0.14111
163 -0.13776 -0.057567 -0.22075 -0.10437 -0.17821 -0.13354
164 -0.1486 -0.072219 -0.22123 -0.1086 -0.18418 -0.097609
165 -0.15908 -0.069011 -0.2379 -0.1118 -0.17663 -0.12545
166 -0.16476 -0.078794 -0.24255 -0.11877 -0.19065 -0.13574
167 -0.13884 -0.067264 -0.22432 -0.099851 -0.17792 -0.13331
168 -0.16589 -0.079033 -0.22519 -0.10122 -0.17695 -0.12682
169 -0.15749 -0.08424 -0.24321 -0.10435 -0.18416 -0.12676
170 -0.15879 -0.078957 -0.23146 -0.11702 -0.18594 -0.13534
171 -0.16209 -0.081209 -0.24657 -0.1083 -0.18062 -0.15322
172 -0.17049 -0.088492 -0.25895 -0.12238 -0.20016 -0.16515
173 -0.18994 -0.097081 -0.26332 -0.13368 -0.20578 -0.14947
174 -0.16829 -0.073991 -0.25095 -0.11686 -0.17493 -0.1279
175 -0.16737 -0.069228 -0.24502 -0.10556 -0.20494 -0.12263
176 -0.16507 -0.067093 -0.25448 -0.10403 -0.18285 -0.11315
177 -0.18535 -0.091444 -0.26066 -0.12208 -0.19781 -0.14583
178 -0.16827 -0.076466 -0.27242 -0.10964 -0.20776 -0.13758
179 -0.17449 -0.090387 -0.25166 -0.11783 -0.20058 -0.12201
180 -0.17292 -0.076396 -0.26062 -0.12182 -0.19316 -0.14293
181 -0.16764 -0.090003 -0.268 -0.11959 -0.19765 -0.13464
182 -0.20795 -0.11756 -0.29205 -0.13074 -0.21644 -0.14711
183 -0.20055 -0.10784 -0.2749 -0.12878 -0.19615 -0.14449
184 -0.19455 -0.10957 -0.28011 -0.11969 -0.21067 -0.14013
185 -0.19598 -0.10164 -0.28333 -0.12409 -0.20899 -0.14406
186 -0.1924 -0.08856 -0.26428 -0.1157 -0.2024 -0.1437
187 -0.19696 -0.086634 -0.2675 -0.12155 -0.20949 -0.14798
188 -0.17799 -0.074527 -0.26842 -0.10757 -0.20394 -0.15647
189 -0.2114 -0.11179 -0.29928 -0.13325 -0.21058 -0.16794
190 -0.19867 -0.10163 -0.28189 -0.11674 -0.20773 -0.13704
191 -0.18345 -0.091309 -0.28327 -0.10869 -0.2132 -0.12507
192 -0.20643 -0.1144 -0.29531 -0.11523 -0.22002 -0.13245
193 -0.21881 -0.11487 -0.2969 -0.13747 -0.23498 -0.16337
194 -0.21 -0.11003 -0.27405 -0.12042 -0.2266 -0.15099
195 -0.21552 -0.11135 -0.29329 -0.1459 -0.2355 -0.17652
196 -0.21714 -0.097977 -0.2731 -0.12552 -0.22952 -0.14614
197 -0.20414 -0.089104 -0.28232 -0.13386 -0.23143 -0.17962
198 -0.2079 -0.096065 -0.29906 -0.14773 -0.25781 -0.16325
199 -0.2263 -0.11336 -0.30431 -0.1352 -0.24664 -0.16649
200 -0.20951 -0.092683 -0.29356 -0.11838 -0.22404 -0.14494
201 -0.21736 -0.086439 -0.2999 -0.13068 -0.23931 -0.17053
202 -0.22787 -0.10486 -0.30832 -0.13583 -0.24415 -0.15111
203 -0.22337 -0.0997 -0.30319 -0.14109 -0.25373 -0.17796
204 -0.22473 -0.10589 -0.29482 -0.12864 -0.23738 -0.18267
205 -0.2175 -0.10137 -0.3026 -0.14152 -0.25524 -0.17295
206 -0.2312 -0.097862 -0.28621 -0.12512 -0.23481 -0.14022
207 -0.22825 -0.085248 -0.29675 -0.12929 -0.24134 -0.14749
208 -0.21914 -0.086129 -0.29536 -0.13141 -0.24572 -0.15425
209 -0.25155 -0.1117 -0.29982 -0.14588 -0.25744 -0.18444
210 -0.23469 -0.1058 -0.30474 -0.13855 -0.24825 -0.17892
211 -0.23094 -0.09319 -0.30147 -0.14357 -0.24781 -0.16244
212 -0.23803 -0.096763 -0.30262 -0.1414 -0.25253 -0.16973
213 -0.24189 -0.10591 -0.28935 -0.13311 -0.24991 -0.1571
214 -0.24459 -0.11843 -0.31282 -0.16677 -0.26961 -0.16576
215 -0.22333 -0.096252 -0.30308 -0.15432 -0.25374 -0.18293
216 -0.23793 -0.093196 -0.28971 -0.139 -0.24052 -0.18169
217 -0.23611 -0.096901 -0.31357 -0.15269 -0.2631 -0.19456
218 -0.22812 -0.093972 -0.30349 -0.13736 -0.26687 -0.15979
219 -0.23861 -0.094301 -0.29266 -0.13829 -0.24729 -0.15913
220 -0.23287 -0.1023 -0.29522 -0.13774 -0.25865 -0.17365
221 -0.23416 -0.11584 -0.31274 -0.14877 -0.25711 -0.17399
222 -0.22233 -0.078019 -0.28049 -0.1345 -0.23749 -0.14767
223 -0.21124 -0.079869 -0.26856 -0.1194 -0.22973 -0.1532
224 -0.21492 -0.095276 -0.29412 -0.14428 -0.25476 -0.17493
225 -0.22282 -0.077833 -0.27932 -0.13658 -0.23875 -0.16334
226 -0.21513 -0.09194 -0.28626 -0.1367 -0.24431 -0.15393
227 -0.22829 -0.10115 -0.29949 -0.13372 -0.24574 -0.17291
228 -0.22998 -0.099299 -0.31366 -0.14717 -0.25185 -0.1771
229 -0.22902 -0.098369 -0.2953 -0.12822 -0.23092 -0.17235
230 -0.21514 -0.08117 -0.28488 -0.12886 -0.23302 -0.15421
231 -0.23387 -0.10147 -0.29829 -0.1456 -0.24577 -0.1833
232 -0.22773 -0.088077 -0.29837 -0.14049 -0.25427 -0.1672
233 -0.2293 -0.11607 -0.30677 -0.14581 -0.25912 -0.18101
234 -0.22817 -0.092873 -0.28571 -0.12918 -0.23231 -0.16517
235 -0.22305 -0.096885 -0.29957 -0.13245 -0.25291 -0.15092
236 -0.22917 -0.10889 -0.29694 -0.1271 -0.25492 -0.17326
237 -0.23323 -0.1027 -0.29401 -0.1296 -0.25003 -0.1678
238 -0.23194 -0.10994 -0.2946 -0.1344 -0.23876 -0.16635
239 -0.22896 -0.10457 -0.29443 -0.13804 -0.23815 -0.16743
240 -0.23072 -0.099459 -0.29436 -0.13995 -0.24525 -0.15756
241 -0.24314 -0.10726 -0.3048 -0.12997 -0.25263 -0.16434
242 -0.24006 -0.11426 -0.30228 -0.14613 -0.25382 -0.1832
243 -0.23285 -0.10698 -0.29785 -0.13776 -0.24432 -0.16362
244 -0.22685 -0.11047 -0.28762 -0.12402 -0.23719 -0.17997
245 -0.25619 -0.13072 -0.31994 -0.15955 -0.26377 -0.1826
246 -0.23677 -0.10184 -0.29879 -0.13293 -0.23998 -0.15761
247 -0.23363 -0.10416 -0.30348 -0.14096 -0.25191 -0.17431
248 -0.23552 -0.10661 -0.3051 -0.13681 -0.2556 -0.17831
249 -0.23019 -0.099524 -0.3017 -0.13972 -0.24878 -0.1713
250 -0.22332 -0.10508 -0.29369 -0.13386 -0.24257 -0.17027
251 -0.22369 -0.10649 -0.2927 -0.13154 -0.22834 -0.16521
252 -0.23581 -0.12182 -0.30718 -0.14723 -0.242 -0.17099
253 -0.22958 -0.11159 -0.30333 -0.14486 -0.25251 -0.1641
254 -0.22255 -0.0955 -0.27809 -0.13138 -0.23629 -0.1699
255 -0.23964 -0.12263 -0.29604 -0.13673 -0.24849 -0.18479
256 -0.23299 -0.11185 -0.31072 -0.14142 -0.25248 -0.18482
257 -0.23064 -0.11429 -0.29613 -0.13314 -0.23624 -0.16449
258 -0.21912 -0.11359 -0.30495 -0.12348 -0.23942 -0.17224
259 -0.24533 -0.134 -0.30346 -0.13316 -0.2523 -0.16859
260 -0.23093 -0.11243 -0.30176 -0.13817 -0.2441 -0.17733
261 -0.24615 -0.12998 -0.31489 -0.15015 -0.25439 -0.19894
262 -0.23373 -0.11991 -0.29438 -0.13073 -0.23626 -0.16213
263 -0.23713 -0.11811 -0.30536 -0.13642 -0.25263 -0.186
264 -0.23415 -0.12411 -0.28546 -0.1304 -0.24101 -0.17153
265 -0.23872 -0.12285 -0.3123 -0.13945 -0.25851 -0.1913
266 -0.23757 -0.12983 -0.30015 -0.13581 -0.24437 -0.18997
267 -0.23722 -0.12819 -0.30997 -0.13075 -0.25039 -0.1761
268 -0.22933 -0.1173 -0.29442 -0.12874 -0.23337 -0.17027
269 -0.24122 -0.13503 -0.28728 -0.13371 -0.24202 -0.18731
270 -0.22917 -0.12676 -0.29413 -0.12593 -0.24086 -0.16987
271 -0.2129 -0.11926 -0.29276 -0.12748 -0.24468 -0.15762
272 -0.22217 -0.12145 -0.29266 -0.12544 -0.24426 -0.16703
273 -0.22951 -0.13279 -0.30863 -0.13913 -0.25806 -0.19969
274 -0.22216 -0.11128 -0.28969 -0.11419 -0.23768 -0.15858
275 -0.2233 -0.12638 -0.28811 -0.12934 -0.24317 -0.17436
276 -0.21668 -0.111 -0.2987 -0.12796 -0.24026 -0.15545
277 -0.22337 -0.13163 -0.28645 -0.11447 -0.24608 -0.1712
278 -0.21205 -0.11889 -0.29824 -0.12289 -0.24998 -0.18725
279 -0.21507 -0.12528 -0.29973 -0.11727 -0.25982 -0.18194
280 -0.1992 -0.12755 -0.29504 -0.10309 -0.23245 -0.18143
281 -0.15885 -0.1282 -0.30515 -0.098106 -0.24881 -0.18483
282 -0.10254 -0.1325 -0.29779 -0.097105 -0.24904 -0.18585
283 -0.031807 -0.13405 -0.30339 -0.099789 -0.24536 -0.19207
284 -0.023027 -0.151 -0.31075 -0.083797 -0.25079 -0.1873
285 0.032928 -0.13914 -0.31188 -0.079764 -0.24892 -0.18037
286 0.07863 -0.11522 -0.27987 -0.037483 -0.23084 -0.15881
287 0.02444 -0.1424 -0.30227 -0.065363 -0.2531 -0.16403
288 0.04821 -0.12062 -0.28764 -0.033422 -0.21767 -0.16863
289 0.13014 -0.11448 -0.29273 -0.046286 -0.22585 -0.16882
290 0.22473 -0.11961 -0.28986 -0.0456 -0.22362 -0.16641
291 0.038889 -0.12749 -0.29935 -0.02858 -0.21668 -0.17418
292 0.089948 -0.1269 -0.2935 -0.034569 -0.22449 -0.17712
293 0.15023 -0.11885 -0.29188 -0.022394 -0.23249 -0.16375
294 0.24279 -0.11942 -0.29162 -0.018618 -0.22212 -0.1677
295 0.26419 -0.12253 -0.27384 -0.004139 -0.2031 -0.16685
296 0.33477 -0.13654 -0.29929 -0.021506 -0.22982 -0.18231
297 0.302 -0.12499 -0.28676 -0.017468 -0.22328 -0.1699
298 0.37464 -0.12634 -0.28498 -0.0045127 -0.22931 -0.16559
299 0.44751 -0.11981 -0.28214 0.0019795 -0.19946 -0.16824
300 0.45995 -0.12633 -0.28118 0.0023971 -0.2227 -0.16848
301 0.49515 -0.12975 -0.28477 -0.0099461 -0.21499 -0.17605
302 0.52696 -0.12214 -0.27466 0.020111 -0.19807 -0.16756
303 0.56185 -0.13589 -0.26327 0.034572 -0.20372 -0.14701
304 0.58761 -0.11392 -0.26258 0.031412 -0.18813 -0.14469
305 0.6448 -0.13218 -0.27276 0.033414 -0.18981 -0.13742
306 0.65626 -0.12049 -0.26606 0.039886 -0.17967 -0.14908
307 0.63854 -0.12125 -0.27467 0.050175 -0.16477 -0.16818
308 0.71561 -0.11536 -0.26785 0.065166 -0.1138 -0.14604
309 0.74956 -0.10648 -0.24843 0.065716 -0.086496 -0.1546
310 0.7627 -0.12303 0.026291 0.079494 -0.042631 -0.13921
311 0.72531 -0.12728 0.08787 0.074596 -0.011273 -0.11345
312 0.78887 -0.12872 0.17705 0.088313 -0.011619 -0.15263
313 0.7553 -0.13214 0.26645 0.069983 0.0045131 -0.17011
314 0.79848 -0.1375 0.3295 0.090344 0.0089103 -0.13433
315 0.80637 -0.14615 0.39081 0.085335 -0.018051 -0.16413
316 0.86415 -0.11202 0.47839 0.10974 0.036932 -0.11336
317 0.88738 -0.12122 0.55092 0.14588 0.046006 -0.11339
318 0.91591 -0.12631 0.58298 0.14937 0.053907 -0.14564
319 0.87945 -0.12286 0.61508 0.15858 0.10807 -0.12279
320 0.94999 -0.12829 0.68002 0.18184 0.16623 -0.080688
321 0.93193 -0.14986 0.65262 0.17286 0.12392 -0.1125
322 0.91361 -0.14171 0.70975 0.19656 0.16769 -0.1191
323 0.94824 -0.13843 0.76814 0.22759 0.16834 -0.10301
324 0.95953 -0.12477 0.77262 0.22384 0.23401 -0.11286
325 1.0007 -0.12169 0.77776 0.25476 0.26563 -0.075583
326 0.96159 -0.13637 0.80328 0.24725 0.26294 -0.086325
327 1.0175 -0.12769 0.8535 0.27822 0.2917 -0.099387
328 1.0074 -0.12299 0.90218 0.29033 0.33813 -0.067162
329 0.98189 -0.12221 0.90168 0.28833 0.32477 -0.091544
330 0.97672 -0.10624 0.87124 0.28132 0.36116 -0.11384
331 0.94217 -0.13978 0.94041 0.31436 0.39212 -0.071599
332 0.96967 -0.12233 0.90719 0.32093 0.39526 -0.040711
333 0.95588 -0.13543 0.95547 0.32142 0.41218 0.16593
334 0.94478 -0.13392 0.98907 0.33711 0.45595 0.26915
335 0.95496 -0.11581 0.95821 0.33689 0.44043 0.29983
336 0.90839 -0.11289 0.99778 0.33368 0.48343 0.32457
337 0.84506 -0.1158 1.0139 0.3468 0.50943 0.38914
338 0.83488 -0.11189 1.0278 0.35095 0.52195 0.44687
339 0.82908 -0.088939 1.0519 0.3626 0.58469 0.45514
340 0.75852 -0.11632 1.0259 0.34845 0.54292 0.49371
341 0.7596 -0.09891 1.0542 0.36807 0.56599 0.52004
342 0.71994 -0.12216 1.0342 0.36246 0.59719 0.5307
343 0.69647 -0.1045 1.0506 0.37472 0.58158 0.55895
344 0.67952 -0.10947 1.0965 0.38674 0.64173 0.56432
345 0.63107 -0.12132 1.0748 0.3919 0.59474 0.59182
346 0.60855 -0.11038 1.0505 0.39703 0.61998 0.60299
347 0.62436 -0.092746 1.0817 0.40791 0.65648 0.6631
348 0.60201 -0.079132 1.0916 0.40072 0.67615 0.68249
349 0.56794 -0.046793 1.0987 0.37328 0.62908 0.64916
350 0.57637 0.0045692 1.0936 0.36599 0.64729 0.71431
351 0.55676 0.020369 1.1045 0.34652 0.65628 0.67738
352 0.53834 0.047016 1.0667 0.33104 0.64357 0.69776
353 0.50138 0.045348 1.0596 0.37423 0.64437 0.70629
354 0.47666 0.046271 1.0005 0.33268 0.60254 0.7142
355 0.47039 0.072506 1.0627 0.38667 0.63385 0.7402
356 0.48196 0.083295 1.0381 0.405 0.66172 0.7572
357 0.45579 0.066719 1.0323 0.40699 0.60236 0.75929
358 0.44768 0.074692 1.0246 0.40078 0.61158 0.77476
359 0.4354 0.064571 0.99166 0.39794 0.56865 0.7787
360 0.40487 0.059685 0.95174 0.38967 0.55031 0.78462
361 0.41559 0.10186 0.97531 0.37542 0.55286 0.78515
362 0.40166 0.080626 0.98682 0.361 0.53911 0.72107
363 0.39745 0.097866 0.94547 0.33931 0.53879 0.80239
364 0.37657 0.088368 0.90625 0.32836 0.51955 0.80835
365 0.34256 0.069135 0.86469 0.31801 0.49031 0.7562
366 0.36388 0.10743 0.79061 0.30928 0.46229 0.75816
367 0.37493 0.12081 0.80613 0.34391 0.47416 0.82713
368 0.34023 0.1124 0.74947 0.32205 0.45971 0.78487
369 0.33431 0.098466 0.7089 0.34013 0.44564 0.82479
370 0.33742 0.11085 0.68775 0.33949 0.43295 0.81109
371 0.30958 0.078712 0.63209 0.33123 0.39924 0.81724
372 0.31157 0.094235 0.62795 0.31994 0.39107 0.83729
373 0.31061 0.076342 0.63277 0.31966 0.39523 0.83916
374 0.31153 0.072423 0.60254 0.29413 0.35187 0.7897
375 0.27319 0.055919 0.56203 0.27486 0.34401 0.81523
376 0.30015 0.08259 0.5819 0.27108 0.35323 0.84432
377 0.25726 0.078724 0.5431 0.25009 0.31068 0.79985
378 0.27881 0.11417 0.55492 0.25396 0.32342 0.81692
379 0.24379 0.15283 0.5204 0.22836 0.31405 0.79773
380 0.24248 0.19885 0.48081 0.22114 0.27214 0.77918
381 0.2368 0.23431 0.4783 0.21475 0.28449 0.77065
382 0.24889 0.2695 0.48163 0.24394 0.29503 0.80978
383 0.23232 0.26213 0.46114 0.22542 0.2781 0.7905
384 0.23383 0.26444 0.45936 0.23584 0.26568 0.79542
385 0.23714 0.26925 0.4794 0.25641 0.27699 0.82932
386 0.22484 0.2809 0.42457 0.25018 0.24557 0.78635
387 0.22563 0.28566 0.41263 0.26103 0.23308 0.81854
388 0.21337 0.2796 0.40813 0.26754 0.23788 0.79149
389 0.20344 0.28575 0.38746 0.24047 0.22911 0.78013
390 0.19795 0.27624 0.36274 0.22243 0.19831 0.75937
391 0.20901 0.29063 0.36029 0.2173 0.2115 0.7622
392 0.18054 0.27407 0.34502 0.17828 0.18685 0.754
393 0.20882 0.29177 0.36757 0.18594 0.23023 0.76492
394 0.20297 0.25879 0.34651 0.16903 0.19586 0.7474
395 0.16625 0.25594 0.33837 0.17292 0.18972 0.69938
396 0.16207 0.24433 0.28774 0.13817 0.14918 0.70217
397 0.16541 0.26391 0.31253 0.16136 0.16952 0.68086
398 0.16839 0.27233 0.33215 0.16208 0.17836 0.72597
399 0.16346 0.28741 0.29223 0.1371 0.14546 0.68234
400 0.17825 0.29467 0.31655 0.16054 0.15577 0.72699
401 0.15399 0.27662 0.27911 0.13757 0.15363 0.68543
402 0.17522 0.28264 0.28221 0.1572 0.16336 0.71756
403 0.13743 0.28841 0.28824 0.15115 0.15422 0.69189
404 0.1492 0.29518 0.25558 0.14412 0.15035 0.68052
405 0.1294 0.27259 0.25937 0.14088 0.13751 0.68591
406 0.13899 0.28356 0.23816 0.14259 0.138 0.64136
407 0.14536 0.27761 0.25968 0.13708 0.13361 0.68757
408 0.13433 0.25275 0.25407 0.1381 0.14301 0.61818
409 0.12403 0.22937 0.2185 0.11036 0.11365 0.59769
410 0.13294 0.20778 0.23625 0.14646 0.14062 0.58016
411 0.093209 0.18764 0.22294 0.11396 0.10888 0.54638
412 0.12221 0.20121 0.24331 0.12509 0.13815 0.54907
413 0.095441 0.18772 0.19241 0.091241 0.10577 0.48608
414 0.10872 0.20221 0.21242 0.10475 0.10746 0.48656
415 0.11318 0.20181 0.19887 0.1016 0.10514 0.47331
416 0.094035 0.18121 0.18004 0.097394 0.095452 0.43909
417 0.070717 0.17424 0.18713 0.08297 0.081907 0.41613
418 0.087675 0.19066 0.19767 0.093699 0.089631 0.42091
419 0.078034 0.17718 0.1668 0.07783 0.080784 0.40736
420 0.081638 0.1622 0.17003 0.079293 0.07968 0.38738
421 0.066665 0.16296 0.1576 0.06592 0.058199 0.36468
422 0.080376 0.17676 0.16861 0.081555 0.08652 0.38514
423 0.069458 0.15818 0.16953 0.089815 0.096107 0.38501
424 0.073657 0.17945 0.16051 0.078229 0.077232 0.38334
425 0.062284 0.15093 0.15963 0.076884 0.074059 0.35373
426 0.067435 0.14703 0.15873 0.084118 0.071898 0.3429
427 0.072789 0.16951 0.17099 0.082443 0.078424 0.34908
428 0.066542 0.1361 0.13097 0.052033 0.059255 0.32717
429 0.054869 0.11104 0.11871 0.056166 0.048615 0.3136
430 0.049805 0.1218 0.11844 0.058841 0.062597 0.30611
431 0.03219 0.10387 0.11853 0.052826 0.053149 0.28732
432 0.057099 0.12262 0.11536 0.060771 0.064039 0.2921
433 0.051185 0.11971 0.11767 0.066216 0.055822 0.31609
434 0.0462 0.1155 0.10849 0.056346 0.058426 0.28395
435 0.052866 0.0994 0.10732 0.063119 0.054265 0.25509
436 0.03258 0.10136 0.10403 0.050631 0.043212 0.28956
437 0.048568 0.10721 0.10375 0.051578 0.045936 0.24439
438 0.055727 0.11574 0.11288 0.056359 0.061864 0.26508
439 0.043851 0.1205 0.091536 0.037425 0.049418 0.26531
440 0.030268 0.080532 0.078972 0.033105 0.024478 0.21517
441 0.054156 0.10192 0.085513 0.054385 0.051018 0.24007
442 0.039743 0.093355 0.10412 0.045741 0.045736 0.23481
443 0.022604 0.073208 0.074928 0.034366 0.017523 0.20442
444 0.039908 0.081636 0.075862 0.041129 0.034086 0.23618
445 0.0075845 0.063261 0.069967 0.03011 0.018806 0.20726
446 0.023846 0.082557 0.063609 0.026907 0.020566 0.21378
447 0.02812 0.072062 0.064235 0.026684 0.0077856 0.23124
448 0.043345 0.085197 0.082794 0.042078 0.033376 0.23807
449 0.027053 0.078253 0.070826 0.032206 0.026958 0.22539
450 0.033501 0.078856 0.084297 0.030433 0.030159 0.21672
451 0.021441 0.06593 0.062191 0.020022 0.0059356 0.22272
452 0.01737 0.06937 0.054891 0.018362 -0.00026392 0.18248
453 0.017811 0.05485 0.049643 0.00041952 -0.0016548 0.16819
454 0.044446 0.074785 0.065929 0.02856 0.020869 0.20598
455 0.025152 0.070027 0.06977 0.039313 0.018351 0.21485
456 0.029674 0.053064 0.044063 0.013837 -0.0011034 0.19567
457 0.013117 0.063111 0.051738 0.016748 0.0083035 0.17109
458 0.018478 0.068631 0.060207 0.018966 0.015645 0.18017
459 0.0040283 0.060597 0.041552 0.0085446 -0.01782 0.15775
460 0.0078272 0.037983 0.048498 0.0096184 -0.0058737 0.17896
461 0.02646 0.067983 0.065941 0.017265 0.0068391 0.16213
462 0.0019829 0.042584 0.032291 0.022662 -0.0095652 0.16603
463 0.0088186 0.052468 0.028872 0.013405 -0.00069949 0.14946
464 0.00094937 0.044715 0.043419 -0.0023103 -0.0043002 0.12636
465 0.013534 0.055363 0.04136 0.0094207 0.0096875 0.16747
466 0.0093004 0.039166 0.024898 0.0061216 -0.0012782 0.11373
467 0.017141 0.057427 0.046841 0.013567 0.017854 0.13633
468 -0.01688 0.041694 0.021717 -0.0027017 -0.00098688 0.13683
469 -0.0063541 0.049109 0.016457 0.0020804 -0.018397 0.15996
470 -0.0082862 0.043367 0.0010218 0.00013461 -0.029728 0.12289
471 -0.015045 0.047306 0.0079738 -0.0087842 -0.023835 0.11697
472 0.010775 0.069291 0.028951 0.011293 -0.0017203 0.13324
473 0.0062811 0.049056 0.025245 0.011492 -0.015824 0.14259
474 0.00016828 0.036136 0.026403 0.013795 -0.013059 0.12455
475 -0.0039525 0.04599 0.0090642 -0.0070289 -0.021847 0.10907
476 -0.00033999 0.045551 -0.0042514 -0.015789 -0.033611 0.12039
477 0.0014717 0.054063 0.022242 0.012196 -0.0055662 0.10445
478 -0.011748 0.037163 0.0075802 -0.0052858 -0.027114 0.13007
479 -0.011591 0.037471 0.01313 5.5267e-05 -0.029983 0.10634
480 -0.012469 0.036767 -0.0036712 -0.0053926 -0.036846 0.093456
481 -0.019093 0.030723 -0.001086 -0.012413 -0.033723 0.089716
482 -0.0073536 0.037488 -0.0023858 -0.0069259 -0.02688 0.11575
483 -0.031705 0.02282 -0.012707 -0.012775 -0.052425 0.080051
484 -0.018406 0.033802 -0.011829 -0.010846 -0.04194 0.10683
485 -0.027183 0.040346 -0.0056421 0.00066657 -0.025694 0.10685
486 -0.039099 0.020414 -0.033312 -0.028372 -0.053556 0.056786
487 -0.02688 0.024882 -0.018107 -0.013413 -0.038336 0.095057
488 -0.024538 0.0085895 -0.033862 -0.033903 -0.065004 0.055729
489 -0.011768 0.022273 -0.0037083 -0.0050029 -0.037384 0.091667
490 -0.017216 0.025953 -0.0066223 -0.0041976 -0.019762 0.072484
491 -0.017138 0.021749 0.001126 0.0032644 -0.029181 0.093014
492 -0.02317 0.020848 -0.026294 -0.021071 -0.036034 0.059109
493 -0.024311 0.013322 -0.018229 -0.013615 -0.029855 0.089295
494 -0.025252 0.010766 -0.030806 -0.021358 -0.025963 0.063652
495 -0.027907 0.01107 0.0042781 0.0085076 -0.036159 0.096698
496 -0.041969 0.0073506 -0.025531 -0.016949 -0.043232 0.071942
497 -0.025821 0.018367 -0.015311 0.00070568 -0.026034 0.069533
498 -0.031867 0.01651 -0.025846 -0.010744 -0.04337 0.07794
499 -0.05359 -0.016323 -0.034328 -0.01886 -0.058932 0.035195
500 -0.022043 0.015475 -0.014054 -0.005707 -0.050702 0.066551
501 -0.034652 -0.0029615 -0.020919 -0.016491 -0.045882 0.051363
502 -0.023478 0.014278 -0.021693 -0.013374 -0.029843 0.036683
503 -0.049345 0.0053663 -0.032222 -0.01626 -0.048875 0.04491
504 -0.027628 -0.0077379 0.00094938 -0.0060418 -0.01835 0.059815
505 -0.043284 -0.025865 -0.045756 -0.02103 -0.050643 0.03975
506 -0.030094 -0.0060618 -0.027825 -0.0056066 -0.035072 0.049575
507 -0.038046 -0.010161 -0.023766 -0.0026366 -0.035243 0.056244
508 -0.03036 -0.0017597 -0.043423 -0.0077378 -0.030358 0.046345
509 -0.026888 0.0036608 -0.021812 -0.011677 -0.045994 0.055495
510 -0.035837 -0.0099468 -0.015376 -0.0059821 -0.023966 0.055595
511 -0.051272 -0.0056483 -0.047931 -0.018348 -0.053355 0.047257
512 -0.046128 -0.021214 -0.032488 -0.017869 -0.054241 0.043791
513 -0.05127 -0.024388 -0.046945 -0.026108 -0.050814 0.026797
514 -0.066438 -0.035003 -0.047856 -0.037957 -0.079019 0.053345
515 -0.052187 -0.015776 -0.04554 -0.023386 -0.051451 0.050122
516 -0.060321 -0.018448 -0.037648 -0.016181 -0.051117 0.055212
517 -0.049359 -0.014881 -0.032887 -0.015779 -0.045887 0.053154
518 -0.082865 -0.0256 -0.048759 -0.032859 -0.066364 0.037436
519 -0.053134 -0.018892 -0.042352 -0.021912 -0.071222 0.039194
520 -0.038525 0.0019751 -0.037394 -0.025553 -0.058225 0.018335
521 -0.069441 -0.027231 -0.039854 -0.026462 -0.068937 0.043499
522 -0.060963 -0.0064627 -0.044963 -0.030968 -0.057427 0.032484
523 -0.043034 -0.0054081 -0.048033 -0.03782 -0.080023 0.024227
524 -0.055424 -0.023749 -0.048705 -0.024021 -0.076779 0.030576
525 -0.061993 -0.012654 -0.049492 -0.030806 -0.065121 0.029983
526 -0.047744 0.00044139 -0.048936 -0.028359 -0.074743 0.051322
527 -0.06252 -0.0050888 -0.033986 -0.027907 -0.064921 0.022681
528 -0.045899 -0.015629 -0.038259 -0.020984 -0.063993 0.052158
529 -0.058454 -0.01987 -0.043193 -0.021606 -0.075887 0.038529
530 -0.030372 0.011625 -0.0090718 -0.018496 -0.049624 0.015672
531 -0.046223 -0.0073365 -0.061845 -0.035548 -0.10151 0.048403
532 -0.033263 0.011317 -0.030425 -0.015506 -0.06414 0.036865
533 -0.053704 -0.013083 -0.047978 -0.037099 -0.065921 0.024167
534 -0.043607 -0.010255 -0.029514 -0.013715 -0.067205 0.036021
535 -0.078418 -0.037273 -0.059319 -0.041396 -0.10108 0.016847
536 -0.043527 -0.0075918 -0.032871 -0.016473 -0.055396 0.05026
537 -0.041578 -0.0096981 -0.033827 -0.018157 -0.074949 0.025303
538 -0.056255 -0.033717 -0.047241 -0.035425 -0.084612 0.016468
539 -0.068236 -0.043936 -0.06348 -0.044482 -0.091233 0.0023552
540 -0.060591 -0.026177 -0.040939 -0.031339 -0.088632 0.0096615
541 -0.079319 -0.037743 -0.053737 -0.046944 -0.090656 -0.0097198
542 -0.066048 -0.02367 -0.034291 -0.028792 -0.076585 0.012599
543 -0.059975 -0.024493 -0.042371 -0.027215 -0.080816 0.028669
544 -0.067117 -0.036447 -0.038037 -0.036677 -0.077864 0.034973
545 -0.078822 -0.034985 -0.049955 -0.040128 -0.090773 0.018937
546 -0.059968 -0.012977 -0.039662 -0.027858 -0.075678 0.0019917
547 -0.057945 -0.015219 -0.032357 -0.024462 -0.065142 0.034228
548 -0.078235 -0.027185 -0.068784 -0.059522 -0.1052 0.0061916
549 -0.053805 -0.013914 -0.03016 -0.03421 -0.081856 0.014633
550 -0.067475 -0.028182 -0.030364 -0.033816 -0.077089 0.026888
551 -0.073813 -0.026725 -0.049448 -0.035716 -0.084962 0.0050741
552 -0.070175 -0.045713 -0.054783 -0.037194 -0.084149 0.0058384
553 -0.065937 -0.037922 -0.04725 -0.043005 -0.088229 0.00092179
554 -0.0787 -0.041009 -0.043724 -0.040433 -0.077015 0.0094189
555 -0.085726 -0.038659 -0.059039 -0.049883 -0.10802 -0.024632
556 -0.07717 -0.037718 -0.053557 -0.028484 -0.091172 -0.0038786
557 -0.086748 -0.056605 -0.048878 -0.047837 -0.10266 -0.011725
558 -0.076728 -0.049421 -0.056661 -0.03168 -0.087396 -0.0061842
559 -0.077921 -0.044666 -0.056492 -0.034945 -0.087416 0.0052214
560 -0.080168 -0.055206 -0.068329 -0.038881 -0.090396 -0.029339
561 -0.067915 -0.032056 -0.033359 -0.019966 -0.083323 0.010556
562 -0.092192 -0.05395 -0.062024 -0.04007 -0.087542 -0.032087
563 -0.099124 -0.065235 -0.063214 -0.04464 -0.09455 -0.027486
564 -0.08668 -0.042004 -0.06286 -0.033637 -0.084348 0.016101
565 -0.086053 -0.042297 -0.048877 -0.029435 -0.096693 -0.011249
566 -0.091078 -0.050703 -0.066169 -0.032326 -0.091337 0.018976
567 -0.10287 -0.058921 -0.082194 -0.05613 -0.10663 -0.033757
568 -0.11173 -0.072777 -0.097777 -0.054306 -0.12067 -0.036025
569 -0.087478 -0.048045 -0.047834 -0.020046 -0.070884 0.015351
570 -0.090295 -0.049746 -0.062329 -0.03079 -0.085102 -0.0058877
571 -0.11731 -0.06798 -0.082055 -0.043514 -0.090847 -0.026879
572 -0.085034 -0.030853 -0.068302 -0.034003 -0.085314 -0.02146
573 -0.081721 -0.031345 -0.081567 -0.043065 -0.096291 -0.047809
574 -0.10308 -0.055241 -0.080219 -0.04799 -0.10285 -0.015423
575 -0.088462 -0.023122 -0.06921 -0.035879 -0.093744 -0.0020416
576 -0.10922 -0.067953 -0.087272 -0.059617 -0.111 -0.021522
577 -0.10707 -0.054639 -0.080818 -0.045707 -0.10345 -0.030609
578 -0.09664 -0.048024 -0.083651 -0.056182 -0.10458 -0.033934
579 -0.11756 -0.058151 -0.089825 -0.056503 -0.10692 -0.026162
580 -0.089403 -0.050991 -0.084995 -0.042209 -0.10694 -0.026061
581 -0.088454 -0.037421 -0.065114 -0.036343 -0.094483 -0.014676
582 -0.088705 -0.05444 -0.083121 -0.053891 -0.10086 -0.041711
583 -0.096433 -0.043748 -0.08529 -0.056342 -0.12 -0.027847
584 -0.10363 -0.065236 -0.072819 -0.033576 -0.092371 -0.008984
585 -0.10138 -0.061492 -0.065278 -0.041567 -0.095294 0.0012153
586 -0.101 -0.056508 -0.060474 -0.042263 -0.096768 6.3266e-05
587 -0.089393 -0.057094 -0.086707 -0.046376 -0.09966 -0.017315
588 -0.097256 -0.052359 -0.066979 -0.048244 -0.096525 -0.022651
589 -0.089258 -0.05454 -0.075029 -0.042408 -0.097604 -0.020302
590 -0.091134 -0.043259 -0.079165 -0.051779 -0.11049 -0.020837
591 -0.10231 -0.057964 -0.072735 -0.051576 -0.10027 -0.034336
592 -0.08496 -0.054921 -0.073893 -0.035034 -0.10863 -0.0072584
593 -0.099436 -0.055895 -0.10322 -0.051347 -0.10436 -0.044741
594 -0.091644 -0.046288 -0.078609 -0.042962 -0.10921 -0.0037908
595 -0.08701 -0.048839 -0.064996 -0.034799 -0.090651 -0.014908
596 -0.090114 -0.049754 -0.077296 -0.041666 -0.10207 0.014133
597 -0.090928 -0.054881 -0.090351 -0.053484 -0.096387 -0.038604
598 -0.10339 -0.070885 -0.1148 -0.067185 -0.12072 -0.043321
599 -0.0972 -0.061722 -0.10441 -0.064637 -0.11673 -0.023549
600 -0.073224 -0.042204 -0.080167 -0.043462 -0.098996 -0.035825
601 -0.090765 -0.057387 -0.09133 -0.052393 -0.10366 -0.023188
602 -0.096128 -0.053051 -0.077849 -0.03584 -0.10597 -0.025285
603 -0.096251 -0.048671 -0.084298 -0.045637 -0.10947 0.00083616
604 -0.085872 -0.029396 -0.08253 -0.043311 -0.10367 -0.025611
605 -0.10116 -0.051956 -0.10251 -0.064191 -0.1206 -0.05103
606 -0.10364 -0.049582 -0.093513 -0.056554 -0.11801 -0.038196
607 -0.1028 -0.055414 -0.10829 -0.057925 -0.12442 -0.04371
608 -0.085986 -0.025823 -0.075903 -0.041618 -0.10228 -0.027652
609 -0.097327 -0.053824 -0.10346 -0.058894 -0.11494 -0.036774
610 -0.10121 -0.035348 -0.08561 -0.03439 -0.099963 -0.015067
611 -0.086889 -0.035765 -0.088152 -0.039637 -0.096443 -0.035519
612 -0.11152 -0.062078 -0.099143 -0.045488 -0.11029 -0.038352
613 -0.10262 -0.053795 -0.083009 -0.047828 -0.10062 -0.016668
614 -0.10587 -0.065548 -0.10107 -0.051326 -0.11109 -0.031302
615 -0.093565 -0.031118 -0.071953 -0.030144 -0.095472 -0.011668
616 -0.097345 -0.05287 -0.082946 -0.038336 -0.11074 -0.023608
617 -0.086905 -0.043163 -0.080916 -0.03863 -0.10486 -0.043281
618 -0.10001 -0.060209 -0.093461 -0.040023 -0.10945 -0.040211
619 -0.10781 -0.054981 -0.1097 -0.065016 -0.1272 -0.046686
620 -0.086766 -0.036813 -0.078308 -0.021353 -0.088594 0.0013484
621 -0.12058 -0.053529 -0.11199 -0.054269 -0.12299 -0.025786
622 -0.10882 -0.057443 -0.11414 -0.053607 -0.12289 -0.016036
623 -0.097862 -0.039566 -0.090494 -0.033141 -0.099795 -0.0098273
624 -0.11525 -0.048416 -0.091342 -0.04524 -0.10675 -0.027732
625 -0.11292 -0.055889 -0.10284 -0.043387 -0.11407 -0.020719
626 -0.10821 -0.059953 -0.11451 -0.048425 -0.10775 -0.0087104
627 -0.097503 -0.043191 -0.079497 -0.033653 -0.097238 -0.019926
628 -0.11307 -0.046164 -0.099987 -0.053483 -0.11595 -0.042525
629 -0.098595 -0.05338 -0.092917 -0.043078 -0.10717 -0.018468
630 -0.09429 -0.044926 -0.091048 -0.045264 -0.10349 -0.025917
631 -0.12069 -0.065602 -0.11106 -0.068373 -0.12736 -0.043369
632 -0.1146 -0.066828 -0.10075 -0.054647 -0.11644 -0.034957
633 -0.12363 -0.075675 -0.10888 -0.055278 -0.10765 -0.039096
634 -0.1036 -0.063425 -0.094357 -0.047809 -0.090096 -0.032517
635 -0.12159 -0.061387 -0.12149 -0.069365 -0.11186 -0.06305
636 -0.12668 -0.061632 -0.11911 -0.066762 -0.12674 -0.051157
637 -0.092463 -0.052229 -0.090029 -0.041279 -0.10459 -0.022792
638 -0.094274 -0.059184 -0.10357 -0.057486 -0.12226 -0.052261
639 -0.10193 -0.071768 -0.10462 -0.060502 -0.12702 -0.047407
640 -0.10957 -0.082336 -0.10994 -0.050192 -0.12606 -0.038831
641 -0.095658 -0.063493 -0.089002 -0.053492 -0.10933 -0.046592
642 -0.097938 -0.062165 -0.08822 -0.053594 -0.10732 -0.053896
643 -0.099879 -0.071351 -0.11351 -0.064315 -0.1278 -0.047167
644 -0.10789 -0.078667 -0.10973 -0.05301 -0.11367 -0.016024
645 -0.091095 -0.070339 -0.086787 -0.038591 -0.10108 -0.015783
646 -0.098599 -0.070703 -0.10503 -0.055873 -0.11244 -0.021775
647 -0.10706 -0.068383 -0.10384 -0.051532 -0.11065 -0.032976
648 -0.10801 -0.06307 -0.1258 -0.071504 -0.11239 -0.034254
649 -0.10756 -0.092994 -0.1191 -0.065156 -0.12216 -0.041774
650 -0.10408 -0.05074 -0.10087 -0.054088 -0.11201 -0.054525
651 -0.10659 -0.059611 -0.088345 -0.042982 -0.091353 -0.030805
652 -0.12143 -0.058716 -0.111 -0.064815 -0.11585 -0.060127
653 -0.09973 -0.043558 -0.11742 -0.055886 -0.11262 -0.085817
654 -0.091323 -0.047446 -0.096209 -0.041285 -0.094002 -0.03317
655 -0.10226 -0.048405 -0.11283 -0.06046 -0.11595 -0.048533
656 -0.091068 -0.04117 -0.073685 -0.040604 -0.099933 -0.033751
657 -0.1182 -0.067869 -0.11755 -0.046841 -0.12787 -0.040253
658 -0.10223 -0.05865 -0.11341 -0.053151 -0.11488 -0.061553
659 -0.11004 -0.071003 -0.10366 -0.05636 -0.11812 -0.037297
660 -0.10047 -0.042596 -0.10673 -0.049229 -0.10969 -0.057204
661 -0.097258 -0.049084 -0.12061 -0.06117 -0.12393 -0.056027
662 -0.10754 -0.068287 -0.092154 -0.044763 -0.10705 -0.048205
663 -0.09347 -0.03201 -0.099887 -0.035697 -0.087352 -0.017459
664 -0.10849 -0.064075 -0.10092 -0.039416 -0.10832 -0.051487
665 -0.096775 -0.055171 -0.097809 -0.031722 -0.11444 -0.034124
666 -0.11878 -0.074085 -0.10928 -0.045837 -0.10909 -0.072838
667 -0.082642 -0.023202 -0.095178 -0.045964 -0.091031 -0.036078
668 -0.13636 -0.076694 -0.11959 -0.064262 -0.12754 -0.064066
669 -0.13173 -0.068674 -0.1157 -0.05097 -0.11231 -0.068085
670 -0.12405 -0.068471 -0.11848 -0.056545 -0.12354 -0.066292
671 -0.11054 -0.054197 -0.11075 -0.050236 -0.1021 -0.067411
672 -0.11057 -0.040932 -0.12345 -0.060354 -0.10775 -0.071405
673 -0.13005 -0.062137 -0.11671 -0.051002 -0.11812 -0.052547
674 -0.10539 -0.066059 -0.10788 -0.05278 -0.11099 -0.060172
675 -0.11501 -0.065612 -0.13735 -0.067516 -0.13069 -0.037331
676 -0.10275 -0.053754 -0.10381 -0.048202 -0.10168 -0.016225
677 -0.1088 -0.043953 -0.10656 -0.040569 -0.10524 -0.028407
678 -0.12744 -0.080098 -0.12296 -0.067029 -0.12889 -0.057066
679 -0.10654 -0.058087 -0.1417 -0.051194 -0.1264 -0.040676
680 -0.10663 -0.058326 -0.11651 -0.058614 -0.10542 -0.054291
681 -0.09867 -0.063295 -0.11393 -0.052532 -0.10846 -0.049766
682 -0.13439 -0.091057 -0.11097 -0.058945 -0.12814 -0.063596
683 -0.12583 -0.060884 0.00081597 -0.036976 -0.10499 -0.056658
684 -0.12133 -0.041668 -0.045235 -0.043042 -0.10006 -0.047376
685 -0.10869 -0.051929 -0.07861 -0.042065 -0.086785 -0.042697
686 -0.12228 -0.078922 -0.10189 -0.043845 -0.1209 -0.055176
687 -0.12377 -0.064466 -0.11665 -0.047282 -0.085722 -0.057815
688 -0.13878 -0.078053 -0.14709 -0.055188 -0.11667 -0.079644
689 -0.11633 -0.054411 -0.11137 -0.042429 -0.079683 -0.055327
690 -0.12668 -0.04907 -0.11108 -0.043861 -0.11029 -0.056923
691 -0.10972 -0.034854 -0.11858 -0.039732 -0.087978 -0.027626
692 -0.12107 -0.054619 -0.12152 -0.057128 -0.10193 -0.044193
693 -0.13066 -0.052192 -0.11569 -0.049701 -0.098442 -0.05451
694 -0.12457 -0.05855 -0.14069 -0.063031 -0.12159 -0.036958
695 -0.13218 -0.057831 -0.14978 -0.063827 -0.11313 -0.042067
696 -0.11663 -0.051644 -0.13013 -0.051646 -0.10159 -0.064341
697 -0.13728 -0.049047 -0.14083 -0.059137 -0.11093 -0.061121
698 -0.13878 -0.039003 -0.13981 -0.059837 -0.12013 -0.070249
699 -0.11902 -0.031599 -0.13135 -0.047354 -0.10714 -0.059795
700 -0.11752 -0.025043 -0.11797 -0.043026 -0.10544 -0.023631
701 -0.12166 -0.039401 -0.13475 -0.053439 -0.10515 -0.024905
702 -0.13125 -0.054045 -0.12976 -0.061914 -0.10123 -0.050339
703 -0.12229 -0.032873 -0.13982 -0.055632 -0.10703 -0.044832
704 -0.13323 -0.047573 -0.11911 -0.062948 -0.10563 -0.05008
705 -0.14376 -0.054012 -0.15135 -0.073093 -0.11534 -0.05475
706 -0.12958 -0.042902 -0.1438 -0.063428 -0.11555 -0.040247
707 -0.12263 -0.010642 -0.12417 -0.04403 -0.092271 -0.03509
708 -0.13086 -0.018417 -0.15443 -0.072204 -0.12128 -0.057325
709 -0.12556 0.017827 -0.14 -0.056902 -0.11559 -0.048169
710 -0.13939 0.0047219 -0.15259 -0.07502 -0.09528 -0.069516
711 -0.1301 0.042891 -0.14752 -0.04305 -0.033939 -0.047938
712 -0.13083 0.044846 -0.14229 -0.049311 -0.019818 -0.049311
713 -0.13852 0.054267 -0.1384 -0.043582 -0.0034587 -0.062286
714 -0.13236 0.053574 -0.14717 -0.0595 -0.074213 -0.049811
715 -0.11484 0.055122 -0.1422 -0.058049 -0.082098 -0.053187
716 -0.13276 0.037903 -0.14237 -0.058943 -0.087532 -0.028729
717 -0.1205 0.032586 -0.16297 -0.049759 -0.1118 -0.058761
718 -0.13305 0.029305 -0.15969 -0.064601 -0.098618 -0.05842
719 -0.1357 0.032342 -0.14629 -0.061717 -0.076192 -0.059598
720 -0.1298 0.02664 -0.13631 -0.057076 -0.091672 -0.062852
721 -0.13473 0.023126 -0.14099 -0.061568 -0.078839 -0.078655
722 -0.12712 0.01525 -0.14013 -0.053418 -0.088149 -0.031178
723 -0.1249 0.025395 -0.13237 -0.04338 -0.057686 -0.043679
724 -0.13469 0.040077 -0.14487 -0.054531 -0.089495 -0.050956
725 -0.129 0.037568 -0.15408 -0.057186 -0.07635 -0.044055
726 -0.13891 0.027117 -0.1422 -0.060691 -0.086584 -0.061139
727 -0.11817 0.046061 -0.13113 -0.049964 -0.010413 -0.059327
728 -0.13661 0.029324 -0.14404 -0.046731 0.010363 -0.050567
729 -0.13428 0.0092821 -0.14547 -0.053237 0.0031952 -0.063037
730 -0.11282 0.029913 -0.13614 -0.044822 -0.0063628 -0.044383
731 -0.13215 0.010879 -0.143 -0.041413 -0.041275 -0.039357
732 -0.13233 0.026687 -0.14786 -0.038995 -0.054763 -0.053869
733 -0.13825 0.0083381 -0.15891 -0.051552 -0.064534 -0.054209
734 -0.1312 0.040379 -0.14439 -0.043748 -0.072024 -0.051761
735 -0.11121 0.099872 -0.13076 -0.03205 -0.030808 -0.026372
736 -0.12921 0.082901 -0.16122 -0.062258 -0.067027 -0.071875
737 -0.11488 0.14457 -0.15437 -0.044654 -0.056092 -0.041254
738 -0.12406 0.15347 -0.13244 -0.037354 -0.058515 -0.043751
739 -0.14136 0.12218 -0.14738 -0.044426 0.014737 -0.06923
740 -0.13818 0.086133 -0.14466 -0.038293 0.051857 -0.039089
741 -0.1213 0.085957 -0.13029 -0.031615 0.07252 -0.030801
742 -0.15024 0.036185 -0.16412 -0.0682 -0.0015621 -0.06695
743 -0.12532 0.061792 -0.13218 -0.044776 -0.0055532 -0.05236
744 -0.14142 0.049651 -0.15359 -0.056232 -0.032338 -0.06345
745 -0.12705 0.073414 -0.13564 -0.045314 -0.045136 -0.059159
746 -0.12333 0.056928 -0.143 -0.05229 -0.037 -0.043274
747 -0.13523 0.066582 -0.14524 -0.045672 -0.037702 -0.048305
748 -0.12573 0.099018 -0.13893 -0.037671 -0.020363 -0.020278
749 -0.12658 0.078704 -0.14928 -0.051338 0.039163 -0.063727
750 -0.12179 0.088891 -0.1312 -0.030079 0.099775 -0.032486
751 -0.12977 0.060248 -0.14283 -0.05674 0.090439 -0.03074
752 -0.13534 0.059821 -0.15084 -0.064093 0.068025 -0.038701
753 -0.12881 0.049639 -0.14459 -0.051852 0.026406 -0.030098
754 -0.1374 0.041777 -0.14705 -0.058267 -0.0073774 -0.060905
755 -0.12299 0.055998 -0.11103 -0.022038 0.027265 0.0013373
756 -0.12472 0.022729 -0.171 -0.052532 -0.014699 -0.054821
757 -0.13936 0.033433 -0.13941 -0.043852 -0.017879 -0.052506
758 -0.11065 0.05003 -0.12366 -0.016529 0.041434 -0.017985
759 -0.12571 0.038447 -0.12617 -0.024609 0.12893 -0.029933
760 -0.13392 0.031475 -0.1385 -0.010893 0.17652 -0.052073
761 -0.14762 0.018824 -0.15953 -0.035116 0.13933 -0.032777
762 -0.15442 0.022933 -0.1442 -0.026398 0.13002 -0.03487
763 -0.12845 0.030917 -0.14163 -0.021381 0.08061 -0.030724
764 -0.11034 0.029804 -0.14702 -0.0099697 0.060769 -0.021584
765 -0.13012 0.018949 -0.14682 -0.018999 0.059908 -0.047989
766 -0.1341 0.0072561 -0.15426 -0.036469 0.033947 -0.039253
767 -0.13243 0.0054115 -0.15111 -0.024632 0.029702 -0.03099
768 -0.14332 0.00025659 -0.15334 -0.036876 0.03728 -0.044731
769 -0.12773 0.0029769 -0.15758 -0.036656 0.15235 -0.047381
770 -0.10752 0.018344 -0.14666 -0.018668 0.2226 -0.0038916
771 -0.11777 0.034502 -0.15759 -0.022976 0.18966 -0.018842
772 -0.12596 0.0067617 -0.15916 -0.031466 0.12488 -0.041343
773 -0.15403 0.0013623 -0.16146 -0.036447 0.083011 -0.029963
774 -0.12549 0.011774 -0.12752 -0.017716 0.10217 -0.043683
775 -0.13176 0.001948 -0.16925 -0.04516 0.045615 -0.038598
776 -0.13441 -0.0056163 -0.18089 -0.031315 0.052633 -0.037775
777 -0.13216 0.0082095 -0.16024 -0.015207 0.04904 -0.053079
778 -0.13812 -0.0065067 -0.13614 -0.0010392 0.11934 -0.024903
779 -0.12498 0.02433 -0.13988 0.012126 0.19966 -0.0087331
780 -0.11414 0.003842 -0.14396 0.015203 0.20379 -0.026041
781 -0.122 0.0037882 -0.14663 0.0077923 0.23293 0.0076059
782 -0.13728 0.0038968 -0.1372 -0.0084474 0.21711 -0.028451
783 -0.12683 0.0024327 -0.14876 -0.022217 0.1501 -0.030717
784 -0.12811 -0.0040012 -0.14544 -0.018811 0.10276 -0.043559
785 -0.11366 0.0041725 -0.13737 -0.0084054 0.12009 -0.030851
786 -0.12616 -0.014394 -0.17253 -0.033238 0.078019 -0.036506
787 -0.13614 -0.030573 -0.17313 -0.037017 0.072724 -0.041325
788 -0.12136 -0.022104 -0.16027 -0.037809 0.069468 -0.047878
789 -0.12577 -0.022978 -0.15802 -0.018385 0.1048 -0.050771
790 -0.13559 -0.023402 -0.14039 -0.017243 0.19343 -0.039739
791 -0.11791 -0.0052386 -0.15296 -0.017126 0.24768 -0.0218
792 -0.12121 -0.0095928 -0.14324 -0.015687 0.26306 -0.028786
793 -0.13501 -0.034278 -0.16921 -0.038556 0.20161 -0.054948
794 -0.13824 -0.017422 -0.14399 -0.024454 0.15766 -0.030487
795 -0.12171 -0.012522 -0.13969 -0.027806 0.10839 -0.051904
796 -0.11209 -0.007844 -0.14458 -0.029225 0.1221 -0.023972
797 -0.15336 -0.035488 -0.15946 -0.044704 0.080541 -0.053108
798 -0.12196 -0.019319 -0.15278 -0.028673 0.096855 -0.027027
799 -0.13774 -0.021839 -0.15848 -0.036735 0.080142 -0.041697
800 -0.12948 -0.028343 -0.14225 -0.030914 0.093602 -0.021899
801 -0.12114 -0.013265 -0.16001 -0.030552 0.11079 -0.031423
802 -0.13364 -0.035173 -0.15025 -0.028638 0.17213 -0.032926
803 -0.13742 -0.040824 -0.14749 -0.030576 0.26377 -0.040045
804 -0.12043 -0.02114 -0.13767 -0.0040115 0.26535 -0.041257
805 -0.12361 -0.027155 -0.14733 -0.00397 0.19552 -0.026596
806 -0.14974 -0.051319 -0.1682 -0.04428 0.12387 -0.069856
807 -0.14065 -0.029071 -0.16152 -0.037661 0.10809 -0.027403
808 -0.13114 -0.038529 -0.16254 -0.027964 0.087268 -0.02752
809 -0.1625 -0.036919 -0.16194 -0.03498 0.083662 -0.03891
810 -0.13675 -0.022487 -0.15192 -0.034481 0.095068 -0.042402
811 -0.12726 -0.036794 -0.15533 -0.042237 0.089982 -0.050008
812 -0.12905 -0.026413 -0.14291 -0.017382 0.094904 -0.028163
813 -0.13233 -0.03398 -0.16845 -0.037813 0.10494 -0.047643
814 -0.13156 0.033746 -0.15128 -0.02623 0.19967 -0.019556
815 -0.11724 0.14978 -0.15248 -0.015861 0.28879 -0.029636
816 -0.1464 0.18489 -0.18433 -0.034009 0.22458 -0.055815
817 -0.12275 0.21537 -0.1622 -0.025949 0.21447 -0.034499
818 -0.11042 0.18041 -0.15758 -0.027975 0.1375 0.0032058
819 -0.13531 0.12576 -0.16439 -0.03545 0.1153 -0.043973
820 -0.13415 0.08509 -0.16524 -0.040866 0.087441 -0.052729
821 -0.1294 0.073995 -0.14626 -0.024979 0.094622 -0.034644
822 -0.11211 0.063197 -0.14985 -0.026397 0.089342 -0.031374
823 -0.13748 0.035043 -0.15874 -0.044957 0.084294 -0.057271
824 -0.10753 0.036999 -0.15734 -0.033581 0.11013 -0.04225
825 -0.13638 0.018024 -0.17544 -0.041353 0.076988 -0.066124
826 -0.12718 0.011279 -0.17409 -0.033076 0.086394 -0.050745
827 -0.12622 0.01886 -0.16342 0.014659 0.15187 -0.060255
828 -0.12452 0.0077836 -0.14363 0.022867 0.17746 -0.065468
829 -0.14402 0.034334 -0.11407 0.032192 0.19063 -0.051113
830 -0.12702 0.060836 -0.10381 0.037845 0.20854 -0.040311
831 -0.13078 0.073967 -0.083415 0.028834 0.17397 -0.044052
832 -0.11761 0.14158 -0.070689 0.0018917 0.13165 -0.060614
833 -0.11596 0.16422 -0.10994 -0.0077657 0.10264 -0.05716
834 -0.10359 0.18306 -0.1082 0.00066435 0.11884 -0.045824
835 -0.12907 0.12581 -0.14019 -0.026086 0.054045 -0.036065
836 -0.11427 0.097939 -0.13107 -0.013081 0.091947 -0.050316
837 -0.128 0.053575 -0.1305 -0.028383 0.068245 -0.057594
838 -0.13239 0.04339 -0.14057 -0.016525 0.072236 -0.028554
839 -0.1142 0.043376 -0.15819 -0.024368 0.057603 -0.080294
840 -0.11329 0.059483 -0.12253 -0.002174 0.095331 -0.035483
841 -0.117 0.063381 -0.15959 -0.022163 0.071155 -0.060727
842 -0.10856 0.069531 -0.11901 -0.0049134 0.1514 -0.068822
843 -0.13867 0.042007 -0.15393 -0.03208 0.12462 -0.062016
844 -0.098492 0.080544 -0.12988 0.0033845 0.1357 -0.0020115
845 -0.1115 0.073122 -0.12821 -0.0021775 0.087175 -0.016245
846 -0.10407 0.077947 -0.13223 -0.006962 0.078775 -0.034042
847 -0.1255 0.065563 -0.12983 -0.0056891 0.071456 -0.041601
848 -0.11923 0.050886 -0.12154 0.019491 0.08099 -0.0066919
849 -0.13067 0.043287 -0.14545 0.038026 0.049163 -0.054813
850 -0.14632 0.047551 -0.15129 0.057933 0.050334 -0.025629
851 -0.12672 0.049371 -0.1272 0.086305 0.064085 -0.0046493
852 -0.1279 0.060755 -0.14761 0.097136 0.037693 -0.039357
853 -0.13123 0.056484 -0.15406 0.07129 0.054603 -0.023294
854 -0.11475 0.047561 -0.15448 0.050047 0.055706 -0.018186
855 -0.1283 0.047161 -0.16257 0.043157 0.053195 -0.023524
856 -0.14125 0.008749 -0.16145 0.01186 0.033075 -0.050043
857 -0.12035 0.029345 -0.14717 0.022803 0.064606 -0.025944
858 -0.12806 0.025595 -0.15793 0.011449 0.036975 -0.041264
859 -0.11935 0.018549 -0.14489 0.017269 0.044423 -0.038687
860 -0.12075 0.015646 -0.15623 -0.00051215 0.03281 -0.04714
861 -0.12475 0.0037742 -0.16447 -0.00065091 0.0253 -0.051118
862 -0.13951 0.0032126 -0.15571 0.0082124 0.033117 -0.033515
863 -0.12855 0.012449 -0.14408 0.026978 0.023475 -0.014443
864 -0.1133 0.00065135 -0.14857 0.039808 0.034389 -0.01079
865 -0.10312 0.018657 -0.13712 0.058602 0.029438 -0.028777
866 -0.12358 -0.00060536 -0.15181 0.069255 0.020934 -0.0057481
867 -0.14378 -0.011922 -0.1655 0.056631 0.012603 -0.017752
868 -0.14072 -0.0070913 -0.14217 0.080263 0.018398 -0.01685
869 -0.12635 -0.008488 -0.16061 0.049478 -0.00033453 -0.036235
870 -0.11453 -0.0013664 -0.14902 0.047558 0.0038655 -0.048896
871 -0.12446 -0.014326 -0.15061 0.023186 0.0090833 -0.032342
872 -0.079946 -0.0037767 -0.11259 0.039853 0.026347 -0.014823
873 -0.081461 -0.01632 -0.08713 2.2404e-06 -0.019805 -0.041317
874 0.012184 -0.011507 -0.0090397 0.019109 0.00019443 -0.027275
875 0.01177 -0.020251 -0.033817 0.020613 0.0027728 -0.02852
876 -0.028464 -0.012928 -0.088832 0.052098 0.0070839 -0.02185
877 -0.071979 -0.013519 -0.093067 0.05277 0.0089184 -0.017068
878 -0.065709 -0.00061718 -0.11085 0.084968 -0.001813 -0.033176
879 -0.09674 -0.016547 -0.11692 0.076903 -0.0026139 -0.012753
880 -0.10404 -0.028373 -0.12335 0.077514 -0.015582 -0.039403
881 -0.085734 -0.019128 -0.12439 0.075915 0.013341 -0.033148
882 -0.096317 -0.021675 -0.12742 0.055887 -0.001648 -0.043851
883 -0.10141 -0.038201 -0.10866 0.051183 -0.0056959 -0.052613
884 -0.097211 -0.0348 -0.11537 0.039227 -0.025069 -0.037883
885 -0.10363 -0.030696 -0.12661 0.043733 -0.022999 -0.031739
886 -0.083722 -0.020995 -0.11112 0.044808 -0.011829 -0.037272
887 -0.094576 -0.026506 -0.11522 0.059846 -0.013432 -0.021431
888 -0.08867 -0.018715 -0.12233 0.062377 -0.025609 -0.049246
889 -0.12085 -0.047472 -0.12676 0.047427 -0.024486 -0.05505
890 -0.10051 -0.020942 -0.14348 0.076969 -0.033886 -0.044985
891 -0.098787 -0.01562 -0.12343 0.10268 -0.022564 -0.024944
892 -0.1046 -0.019714 -0.1218 0.091407 -0.018714 -0.046057
893 -0.10283 -0.012764 -0.13295 0.10122 -0.026499 -0.041584
894 -0.1151 -0.040863 -0.13395 0.082532 -0.014829 -0.031963
895 -0.11565 -0.0099328 -0.12098 0.066567 -0.021132 -0.036483
896 -0.12871 -0.042841 -0.13786 0.041368 -0.028418 -0.051565
897 -0.12167 -0.034658 -0.13802 0.029502 -0.034558 -0.078603
898 -0.11173 -0.029549 -0.12296 0.047428 -0.022318 -0.046703
899 -0.10467 -0.01962 -0.13265 0.046991 -0.025992 -0.048514
900 -0.0976 -0.013246 -0.10361 0.074058 -0.016914 -0.043031
901 -0.1254 -0.025912 -0.12743 0.072595 -0.039408 -0.03471
902 -0.13451 -0.037849 -0.1358 0.086518 -0.032047 -0.049731
903 -0.1238 -0.028484 -0.14819 0.090938 -0.045247 -0.063772
904 -0.12616 -0.039117 -0.14161 0.10844 -0.040929 -0.057197
905 -0.12318 -0.039997 -0.14706 0.10466 -0.05683 -0.040349
906 -0.1263 -0.046523 -0.12958 0.098311 -0.038902 -0.073951
907 -0.096465 -0.0091371 -0.11955 0.078789 -0.030843 -0.02788
908 -0.12725 -0.031195 -0.15516 0.047751 -0.058643 -0.066618
909 -0.098478 -0.021551 -0.13688 0.051861 -0.042094 -0.036371
910 -0.10819 -0.038965 -0.15397 0.035801 -0.053584 -0.047502
911 -0.10847 -0.048697 -0.14331 0.045558 -0.037971 -0.042857
912 -0.10415 -0.030877 -0.07844 0.031929 -0.052639 -0.064004
913 -0.11675 -0.016359 0.024072 0.040664 -0.055841 -0.050416
914 -0.11256 -0.039036 0.057231 0.047166 -0.039308 -0.061299
915 -0.10764 -0.037083 -0.026537 0.033697 -0.069614 -0.076812
916 -0.113 -0.022698 -0.086612 0.012286 -0.070097 -0.058389
917 -0.095687 -0.016976 -0.096987 0.047185 -0.059392 -0.075904
918 -0.11078 -0.030582 -0.078059 0.051436 -0.051159 -0.05971
919 -0.10407 -0.023165 -0.086153 0.046292 -0.048271 -0.052714
920 -0.097407 -0.023153 -0.10439 0.025669 -0.054099 -0.058694
921 -0.099866 -0.027013 -0.11693 0.023506 -0.06217 -0.070952
922 -0.10033 -0.035155 -0.11057 0.024021 -0.068768 -0.052618
923 -0.11755 -0.026968 -0.11253 0.027572 -0.072098 -0.075362
924 -0.09638 -0.0088835 -0.10772 0.026641 -0.062889 -0.060809
925 -0.099297 0.026123 -0.083198 0.051254 -0.048984 -0.025616
926 -0.10608 0.036175 -0.09645 0.023278 -0.052087 -0.067564
927 -0.092243 0.1094 -0.088915 0.033102 -0.047383 -0.0179
928 -0.10138 0.19894 -0.090934 0.019999 -0.0514 -0.068879
929 -0.11018 0.22846 -0.11471 0.013301 -0.076362 -0.062788
930 -0.12512 0.23135 -0.11175 0.019308 -0.064149 -0.06797
931 -0.11804 0.15179 -0.11764 0.0043946 -0.07772 -0.043817
932 -0.12194 0.060579 -0.12458 -0.0037286 -0.07765 -0.065124
933 -0.13887 0.01559 -0.13329 -0.0122 -0.099745 -0.075957
934 -0.11371 0.027734 -0.13791 -0.0044011 -0.083675 -0.078879
935 -0.11243 0.018995 -0.14467 0.00014908 -0.079321 -0.091629
936 -0.11414 0.013547 -0.1234 -0.00097724 -0.067144 -0.078837
937 -0.13518 0.0072707 -0.12973 -0.013145 -0.091356 -0.062535
938 -0.11392 0.021203 -0.12379 0.0098767 -0.082321 -0.05871
939 -0.11182 0.022125 -0.14461 0.00058564 -0.070705 -0.064506
940 -0.10186 0.025144 -0.13843 0.0078494 -0.061773 -0.056592
941 -0.1179 0.0010326 -0.13618 -0.003129 -0.073429 -0.070115
942 -0.11565 0.020791 -0.14207 -0.013218 -0.10087 -0.082672
943 -0.12241 0.0077923 -0.13637 -0.017682 -0.070908 -0.083868
944 -0.11818 0.011622 -0.12241 -0.013736 -0.053659 -0.063867
945 -0.12347 -0.0034852 -0.0073764 0.013746 0.031842 -0.018977
946 -0.1425 -0.01171 0.015266 -0.024416 0.038075 -0.075849
947 -0.12236 0.0080689 0.095762 -0.0069847 0.089272 -0.062513
948 -0.12548 -0.022396 0.056354 -0.016747 0.022746 -0.080233
949 -0.089379 0.0080192 -0.016901 -0.014013 -0.018396 -0.063104
950 -0.11956 0.0055276 -0.065506 -0.014051 -0.050501 -0.082076
951 -0.082718 0.020026 -0.050844 0.0028681 -0.029796 -0.042834
952 -0.11027 -0.012936 -0.06702 -0.012674 -0.051845 -0.03784
953 -0.11139 -0.034104 -0.10396 -0.031614 -0.069314 -0.075862
954 -0.099288 -0.0020282 -0.082856 -0.012489 -0.034777 -0.087444
955 -0.026887 -0.016029 -0.087147 -0.0092336 -0.055831 -0.070784
956 0.098225 -0.0028314 -0.071816 -0.0058745 -0.042353 -0.049835
957 0.076324 -0.017054 -0.073996 -0.033764 -0.063608 -0.051064
958 0.012644 -0.019962 -0.11026 -0.024796 -0.068149 -0.082648
959 -0.039821 -0.021526 -0.099794 -0.042285 -0.07029 -0.056804
960 -0.062574 -0.014068 -0.095632 -0.025487 -0.065604 -0.072027
961 -0.056537 -0.015991 -0.10138 -0.026109 -0.042769 -0.070025
962 -0.070292 -0.014093 -0.084299 -0.022762 -0.06354 -0.078766
963 -0.09029 -0.029506 -0.090397 -0.011585 -0.059571 -0.061425
964 -0.076754 -0.020912 -0.089958 -0.022382 -0.048123 -0.090897
965 -0.059633 -0.014326 -0.10203 -0.022957 -0.064768 -0.072593
966 -0.070253 0.002523 -0.06879 -0.0075722 -0.046491 -0.052631
967 -0.094333 -0.014587 -0.10441 -0.035396 -0.079585 -0.10158
968 -0.085795 -0.019021 -0.10356 -0.047885 -0.079288 -0.099134
969 -0.11395 -0.03416 -0.099804 -0.041753 -0.087445 -0.10679
970 -0.094544 -0.022202 0.021474 -0.022409 -0.06121 -0.094845
971 -0.089183 -0.030985 0.098116 -0.036692 -0.07339 -0.087578
972 -0.1174 -0.064559 0.075849 -0.047972 -0.086525 -0.089789
973 -0.087345 -0.020962 0.050592 -0.011973 -0.067812 -0.062729
974 -0.090999 -0.02274 -0.024829 -0.035715 -0.074187 -0.092233
975 -0.10447 -0.055471 -0.04528 -0.033688 -0.075285 -0.090635
976 -0.07888 -0.018787 -0.045476 -0.025542 -0.054856 -0.079774
977 -0.091256 -0.03074 -0.076979 -0.021437 -0.065634 -0.057137
978 -0.10702 -0.041843 -0.072104 -0.038877 -0.094468 -0.084892
979 -0.0914 -0.033243 -0.064251 -0.023544 -0.066671 -0.053994
980 -0.098156 -0.029107 -0.072879 -0.030321 -0.072648 -0.086458
981 -0.098207 -0.046724 -0.090406 -0.042174 -0.082653 -0.10074
982 -0.10165 -0.047976 -0.068638 -0.031649 -0.074326 -0.089158
983 -0.11014 -0.062805 -0.077233 -0.027219 -0.078983 -0.085022
984 -0.096511 -0.049722 -0.0913 -0.038825 -0.079039 -0.09007
985 -0.10269 -0.033144 -0.064803 -0.024384 -0.066023 -0.047805
986 -0.10581 -0.042062 -0.10052 -0.034584 -0.10501 -0.092759
987 -0.10364 -0.063626 -0.089162 -0.033224 -0.089776 -0.10509
988 -0.095371 -0.045701 -0.11417 -0.037748 -0.091741 -0.09903
989 -0.085558 -0.048373 -0.066908 -0.0011043 -0.059085 -0.049095
990 -0.0943 -0.049264 -0.097919 -0.032458 -0.079846 -0.072342
991 -0.098369 -0.064853 -0.10777 -0.036248 -0.10259 -0.08494
992 -0.089716 -0.052127 -0.095326 -0.01906 -0.083135 -0.082738
993 -0.10928 -0.047121 -0.090636 -0.022188 -0.067722 -0.060625
994 -0.1213 -0.052866 -0.10221 -0.024288 -0.064383 -0.070057
995 -0.10926 -0.058281 -0.084315 -0.01288 -0.051147 -0.050714
996 -0.10675 -0.04777 -0.097864 -0.016301 -0.056796 -0.039564
997 -0.12809 -0.066595 -0.12104 -0.040056 -0.071024 -0.096312
998 -0.10101 -0.060181 -0.1004 -0.010617 -0.060469 -0.071522
999 -0.12059 -0.045956 -0.11246 -0.02261 -0.080395 -0.089002
1000 -0.1134 -0.038557 -0.10895 -0.0076987 -0.069065 -0.085787
1001 -0.12218 -0.060897 -0.11267 -0.026363 -0.067892 -0.084702
1002 -0.11381 -0.040066 -0.11888 -0.012748 -0.074378 -0.058208
1003 -0.11045 -0.050088 -0.12991 -0.028954 -0.082778 -0.065755
1004 -0.11891 -0.038259 -0.12639 -0.031744 -0.073109 -0.075867
1005 -0.12135 -0.016127 -0.11878 -0.029531 -0.084432 -0.062166
1006 -0.11301 -0.039368 -0.10377 -0.011585 -0.064187 -0.050351
1007 -0.10593 -0.03087 -0.1198 -0.025266 -0.083278 -0.055017
1008 -0.13414 -0.062503 -0.11326 -0.012307 -0.068866 -0.062337
1009 -0.1433 -0.074864 0.012213 -0.01442 -0.075706 -0.059235
1010 -0.1074 -0.031694 0.082241 -0.01147 -0.064822 -0.038813
1011 -0.12095 -0.039428 0.11557 0.004248 -0.020624 -0.056987
1012 -0.10587 -0.032489 0.11981 0.0084993 0.065664 -0.044029
1013 -0.11976 -0.051631 0.035403 -0.0076919 0.082021 -0.061879
1014 -0.10967 -0.058199 0.0018489 0.0050313 0.061066 -0.046428
1015 -0.12003 -0.042775 -0.0071802 -0.0099534 -0.0053542 -0.031496
1016 -0.12016 -0.0566 0.0072999 -0.014936 -0.032976 -0.028507
1017 -0.11017 -0.044358 -0.01233 -0.024778 -0.053754 -0.07072
1018 -0.10505 -0.038469 0.077682 -0.021408 -0.038325 -0.049209
1019 -0.093377 -0.040922 0.18354 -0.02484 -0.052251 -0.04091
1020 -0.094166 -0.034259 0.21289 -0.012988 -0.030377 -0.048801
1021 -0.10809 -0.036742 0.26564 -0.018377 -0.042203 -0.052522
1022 -0.091134 -0.0013271 0.29469 -0.0062347 -0.010121 -0.050441
1023 -0.099059 -0.05057 0.16615 -0.038578 -0.036136 -0.062877
1024 -0.10036 -0.027945 0.097862 -0.01431 0.018339 -0.064175
1025 -0.097635 -0.051464 0.054299 -0.017743 0.12402 -0.062419
1026 -0.1101 -0.041387 0.043575 -0.032422 0.13982 -0.092375
1027 -0.093653 -0.026844 0.058214 -0.0092892 0.15515 -0.064665
1028 -0.1036 -0.049791 0.026973 -0.010482 0.097659 -0.086968
1029 -0.10928 -0.047243 0.009622 -0.024849 0.034123 -0.077273
1030 -0.077877 -0.054075 0.017332 -0.024607 0.0075109 -0.051845
1031 -0.096994 -0.057947 0.036612 -0.045363 -0.0012798 -0.084339
1032 -0.107 -0.060065 0.040113 -0.025094 -0.0060068 -0.070064
1033 -0.10364 -0.046102 0.089785 -0.026215 -0.012679 -0.058578
1034 -0.10251 -0.062769 0.19719 -0.037161 -0.012899 -0.088617
1035 -0.074539 -0.052388 0.27186 -0.023983 0.0017365 -0.074298
1036 0.023408 -0.034915 0.28518 -0.028846 -0.0067052 -0.065243
1037 0.19144 -0.022329 0.25503 -0.0024776 0.039476 -0.041862
1038 0.15302 -0.053332 0.14044 -0.0012511 0.14982 -0.052138
1039 0.076954 -0.035831 0.090807 -0.010677 0.1718 -0.058685
1040 -0.0033422 -0.033441 0.062582 -0.0048465 0.1773 -0.058813
1041 -0.0039898 -0.024928 0.06087 -0.0081898 0.11372 -0.055402
1042 -0.057552 -0.04982 0.033616 -0.024939 0.04564 -0.090057
1043 -0.049192 -0.031251 0.050589 -0.017317 0.040355 -0.063248
1044 -0.060773 -0.055904 0.050581 -0.026161 0.015126 -0.096787
1045 -0.06272 -0.06869 0.043166 -0.016021 0.0081459 -0.072345
1046 -0.040936 -0.041673 0.052235 -0.031887 0.02341 -0.076192
1047 -0.071059 -0.053406 0.13364 -0.033664 0.016057 -0.061907
1048 -0.061548 -0.049054 0.27059 -0.021321 0.075238 -0.077744
1049 -0.090684 -0.058113 0.21994 -0.020453 0.14885 -0.092219
1050 -0.077303 -0.055689 0.14247 -0.025522 0.18745 -0.088651
1051 -0.075608 -0.037607 0.092131 -0.014232 0.20139 -0.085685
1052 -0.061126 -0.021492 0.066013 -0.0048934 0.17613 -0.089545
1053 -0.064527 -0.0485 0.054187 -0.025023 0.1001 -0.055578
1054 -0.082488 -0.044597 0.064701 -0.019968 0.070371 -0.094217
1055 -0.08691 -0.050622 0.03095 -0.02592 0.040952 -0.082764
1056 -0.065757 -0.019545 0.040841 -0.015372 0.056813 -0.055787
1057 -0.092214 -0.029646 0.031909 -0.021613 0.050507 -0.068472
1058 -0.070155 0.084996 0.042109 -0.019672 0.066949 -0.067875
1059 -0.085453 0.14909 0.019171 -0.02763 0.16642 -0.083556
1060 -0.09152 0.24301 0.016574 -0.020345 0.22063 -0.066269
1061 -0.098406 0.27636 0.018037 -0.022589 0.22689 -0.073972
1062 -0.093742 0.21382 -0.017161 -0.039037 0.18418 -0.084619
1063 -0.10869 0.09111 -0.030371 -0.038529 0.13269 -0.077204
1064 -0.11072 0.057788 -0.013811 -0.035615 0.082856 -0.089516
1065 -0.11713 0.043662 -0.037202 -0.04743 0.083145 -0.09987
1066 -0.086627 0.070278 -0.016585 -0.014185 0.089417 -0.065147
1067 -0.083967 0.061173 -0.0080975 -0.016443 0.081375 -0.063264
1068 -0.076072 0.086926 0.0047775 0.011611 0.18858 -0.049021
1069 -0.076794 0.074856 -0.0079862 0.00021132 0.27272 -0.074163
1070 -0.11602 0.056608 0.13414 -0.0098525 0.25606 -0.10233
1071 -0.1036 0.083223 0.27493 0.0044395 0.25704 -0.064913
1072 -0.11 0.052276 0.2472 -0.01767 0.21072 -0.11359
1073 -0.10126 0.061808 0.2176 -0.011021 0.15658 -0.094912
1074 -0.098238 0.04257 0.12912 -0.017606 0.15755 -0.094509
1075 -0.12179 0.02256 0.054824 -0.027448 0.14745 -0.11047
1076 -0.10706 0.042048 0.051595 -0.010479 0.21491 -0.073989
1077 -0.096199 0.0089371 0.02668 -0.025611 0.27691 -0.091628
1078 -0.11952 0.0063986 -0.0003913 -0.03483 0.30353 -0.077546
1079 -0.12563 0.010176 0.0048801 -0.029432 0.26451 -0.10027
1080 -0.12005 0.006 -0.0033244 -0.036126 0.23982 -0.10105
1081 -0.098517 0.016301 0.019194 -0.021979 0.21131 -0.062938
1082 -0.10809 0.014241 0.018489 -0.0079696 0.1954 -0.063389
1083 -0.11334 0.0063005 0.019331 -0.010475 0.17207 -0.097469
1084 -0.1157 -0.0031633 -0.024127 -0.021802 0.19883 -0.080875
1085 -0.11543 0.0014555 -0.0073496 -0.012162 0.28123 -0.08462
1086 -0.096734 0.015292 0.008585 -0.0070333 0.32268 -0.090948
1087 -0.09504 -0.0040973 -0.0094771 -0.016729 0.32152 -0.10856
1088 -0.10869 -0.025904 -0.046032 -0.042911 0.24853 -0.097061
1089 -0.062091 0.017471 -0.010315 -0.0063576 0.2355 -0.069508
1090 -0.08166 0.0091976 -0.026077 -0.015148 0.20942 -0.09345
1091 -0.088277 0.01182 -0.034131 -0.01917 0.18797 -0.08264
1092 -0.10535 -0.01502 -0.053213 -0.035238 0.16873 -0.096375
1093 -0.083067 0.01784 -0.043164 -0.016967 0.1754 -0.078174
1094 -0.085637 -0.0085634 -0.016075 0.00043208 0.22069 -0.080513
1095 -0.088181 -0.0048498 -0.054412 -0.0091843 0.32513 -0.065199
1096 -0.080993 -0.0091215 -0.052785 -0.01938 0.37446 -0.10125
1097 -0.074059 0.0035323 -0.048368 -0.0066964 0.33252 -0.049565
1098 -0.081886 -0.0061303 -0.065452 -0.031403 0.29616 -0.090163
1099 -0.07246 0.015636 -0.056234 -0.019303 0.25121 -0.057411
1100 -0.091674 -0.0046933 -0.07395 -0.027445 0.21698 -0.059642
1101 -0.091504 -0.014482 -0.035455 -0.018815 0.18518 -0.077994
1102 -0.090119 -0.015209 0.13228 -0.031955 0.17221 -0.11191
1103 -0.077378 -0.0072615 0.23247 -0.011308 0.18146 -0.070801
1104 -0.094648 -0.014992 0.23095 -0.024961 0.1709 -0.080455
1105 -0.082681 -0.011676 0.24285 -0.03326 0.23263 -0.098178
1106 -0.092956 0.0039126 0.1234 -0.026169 0.33142 -0.062322
1107 -0.07615 0.0066139 0.041273 -0.03993 0.34864 -0.089402
1108 -0.084192 -0.020698 0.029316 -0.023496 0.29987 -0.087235
1109 -0.078377 0.00028574 0.050204 -0.029162 0.26188 -0.080979
1110 -0.056969 -0.0081407 0.064261 -0.036858 0.18179 -0.087516
1111 0.065823 -0.017244 0.057744 -0.051085 0.17031 -0.11247
1112 0.22728 -0.010244 0.050761 -0.039925 0.15518 -0.076512
1113 0.21436 -0.027558 0.075627 -0.031607 0.16939 -0.10094
1114 0.20331 -0.014286 0.055851 -0.024314 0.16261 -0.079339
1115 0.056466 -0.021741 0.042777 -0.027264 0.15621 -0.093071
1116 -0.047792 -0.038171 0.0040509 -0.053043 0.15938 -0.11921
1117 -0.026322 -0.012002 -0.0077562 -0.027286 0.21752 -0.083181
1118 -0.043171 -0.011662 -0.0205 -0.035316 0.25222 -0.074241
1119 -0.033724 -0.024291 -0.0092888 -0.021456 0.30351 -0.088494
1120 -0.038416 -0.028769 -0.027485 -0.026307 0.25428 -0.10592
1121 -0.059476 -0.051684 -0.052728 -0.039827 0.18376 -0.087037
1122 -0.039039 0.0029515 -0.019218 -0.024789 0.17808 -0.077821
1123 -0.031105 0.024034 -0.031667 -0.024407 0.16728 -0.091439
1124 -0.075249 -0.04016 -0.06923 -0.034301 0.10216 -0.093068
1125 -0.040193 -0.013159 -0.021408 -0.02007 0.16168 -0.08102
1126 -0.046611 -0.0013619 -0.053693 -0.020509 0.13537 -0.068748
1127 -0.052511 0.015707 -0.056797 -0.032998 0.13875 -0.10073
1128 -0.065403 0.00010909 -0.060899 -0.040372 0.11696 -0.093124
1129 -0.028271 0.014735 -0.04731 -0.0076459 0.14618 -0.068901
1130 -0.068277 0.0081794 -0.066568 -0.032864 0.13575 -0.10398
1131 -0.043332 0.0066501 -0.057893 -0.025559 0.24127 -0.091627
1132 -0.074771 -0.010712 -0.0676 -0.032052 0.28097 -0.070905
1133 -0.074191 -0.014266 -0.086951 -0.028697 0.26843 -0.10866
1134 -0.083773 -0.0010414 -0.062989 0.0041699 0.24312 -0.076756
1135 -0.08915 -0.014044 -0.087962 0.027242 0.16543 -0.083797
1136 -0.075693 0.0023331 -0.06571 0.054864 0.15593 -0.1095
1137 -0.085953 -0.002701 -0.061641 0.047121 0.13125 -0.098222
1138 -0.083551 0.0070568 -0.060663 0.061046 0.14193 -0.055069
1139 -0.087419 -0.009654 -0.10114 0.026378 0.11911 -0.091784
1140 -0.087283 0.0062553 -0.10347 0.012306 0.11245 -0.076068
1141 -0.10539 -0.016994 -0.090439 0.0062656 0.11173 -0.079173
1142 -0.07312 0.0073566 -0.091102 0.0069428 0.11721 -0.075178
1143 -0.080766 -0.0026794 -0.095118 0.007998 0.11146 -0.063127
1144 -0.093602 0.00020573 -0.11498 -0.011686 0.10656 -0.10984
1145 -0.092871 -0.0069739 -0.09194 -0.00090224 0.097027 -0.1024
1146 -0.095614 -0.019311 -0.10324 -0.0053862 0.096079 -0.10901
1147 -0.081119 0.011311 -0.085161 0.012486 0.11303 -0.063821
1148 -0.073006 -0.002064 -0.10075 -0.0010647 0.086343 -0.093328
1149 -0.11536 -0.029366 -0.11825 -0.0029465 0.084067 -0.093568
1150 -0.085382 -0.017483 -0.096099 0.0085085 0.087109 -0.088292
1151 -0.10151 -0.02171 -0.097915 -0.0054442 0.079754 -0.10319
1152 -0.089682 -0.0015749 0.11725 0.0016917 0.093378 -0.099481
1153 -0.11189 -0.024269 0.22412 0.00074642 0.052794 -0.085503
1154 -0.10977 -0.014958 0.23757 0.013824 0.069008 -0.068753
1155 -0.096766 -0.001916 0.2483 0.0027463 0.063793 -0.064433
1156 -0.12194 0.036535 0.2561 0.0045372 0.070604 -0.059892
1157 -0.086805 0.20018 0.15483 0.024853 0.074472 -0.039421
1158 -0.087464 0.28342 0.068556 0.0095104 0.068355 -0.1007
1159 -0.10199 0.30795 0.021994 0.0017868 0.041251 -0.088201
1160 -0.080641 0.30918 0.024452 0.011557 0.051068 -0.081716
1161 -0.091227 0.23401 0.012823 0.013399 0.056846 -0.07705
1162 -0.10939 0.13176 0.0080658 -0.0029649 0.046436 -0.10629
1163 -0.111 0.07289 0.0021555 0.0012567 0.014095 -0.11059
1164 -0.1171 0.083442 0.011459 0.0083995 0.039264 -0.090445
1165 -0.087561 0.082651 0.012652 0.019354 0.035902 -0.092653
1166 -0.11456 0.037795 -0.031791 -0.01721 -0.0015604 -0.099024
1167 -0.10837 0.042998 -0.0050481 0.0082392 0.033217 -0.071403
1168 -0.12434 0.03403 -0.039543 -0.010565 0.014622 -0.091268
1169 -0.10433 0.063899 0.0035625 0.028715 0.02307 -0.085363
1170 -0.11317 0.045474 -0.03631 0.02641 0.0017968 -0.098793
1171 -0.099001 0.05326 -0.013617 0.070844 0.029997 -0.054463
1172 -0.12004 0.039893 -0.025559 0.081792 0.0035823 -0.076477
1173 -0.10571 0.049998 -0.039595 0.077205 0.019936 -0.075164
1174 -0.11736 0.028273 -0.067517 0.045417 -0.026925 -0.07958
1175 -0.10296 0.041513 -0.068874 0.038443 -0.010896 -0.10393
1176 -0.11739 0.037381 -0.039207 0.02977 -0.012049 -0.05722
1177 0.02282 0.033802 -0.06216 0.020622 -0.0057025 -0.056511
1178 0.18455 0.062783 -0.059482 0.042744 -0.0047942 -0.090321
1179 0.22819 0.0305 -0.073564 0.0058725 -0.023088 -0.074504
1180 0.24392 0.049679 -0.066987 0.047975 -0.027668 -0.047925
1181 0.074869 0.040224 -0.075132 0.067045 -0.014131 -0.063033
1182 0.016175 0.038453 -0.035804 0.11378 -0.0041317 -0.0032665
1183 -0.014338 0.035072 -0.071926 0.10572 -0.015642 -0.052083
1184 -0.030491 0.028276 -0.073437 0.10759 -0.013175 -0.047398
1185 -0.042419 0.020704 -0.076421 0.10946 -0.014312 -0.032788
1186 -0.042879 0.0096459 -0.092479 0.079367 -0.033878 -0.079808
1187 -0.042514 0.031654 -0.096903 0.076868 -0.025653 -0.066763
1188 -0.037588 0.032855 -0.10367 0.072334 -0.031793 -0.046361
1189 -0.04137 0.018667 -0.088925 0.075989 -0.038609 -0.075011
1190 -0.050044 0.0038356 -0.10733 0.10001 -0.036349 -0.042685
1191 -0.04464 0.023853 -0.079687 0.15643 -0.0117 -0.030603
1192 -0.033485 0.018008 -0.098255 0.16303 -0.036058 -0.037039
1193 -0.065138 -0.0032496 -0.10646 0.15664 -0.029562 -0.058899
1194 -0.045237 0.022811 -0.10251 0.1533 -0.038508 -0.045948
1195 -0.067134 -0.00020491 -0.085884 0.138 -0.022947 -0.062007
1196 -0.059939 0.0047662 -0.081285 0.12174 -0.025934 -0.076985
1197 -0.047958 0.016703 -0.09251 0.11018 -0.029027 -0.074559
1198 -0.067945 -0.014435 -0.11531 0.090017 -0.058256 -0.071387
1199 -0.042391 0.0083248 -0.10372 0.099804 -0.05067 -0.086416
1200 -0.061471 -0.017281 -0.097559 0.13957 -0.022996 -0.059058
1201 -0.054777 0.014875 -0.082137 0.17421 -0.0091104 -0.027266
1202 -0.054449 -0.015357 -0.10866 0.16012 -0.034063 -0.027563
1203 -0.043255 0.0044906 -0.074459 0.16702 -0.015631 -0.032248
1204 -0.036945 0.012973 -0.10162 0.15168 -0.029493 -0.050192
1205 -0.040399 0.012382 0.041918 0.13445 -0.024853 -0.051965
1206 -0.06218 -0.0099963 0.19512 0.11893 -0.047028 -0.075057
1207 -0.062077 -0.0086163 0.23038 0.098202 -0.047612 -0.044542
1208 -0.066132 -0.0097836 0.26391 0.082855 -0.043036 -0.063604
1209 -0.079478 -0.014334 0.32305 0.082994 -0.057985 -0.07706
1210 -0.058144 -0.0021139 0.2931 0.12193 -0.035589 -0.041649
1211 -0.058866 0.0097444 0.23011 0.17449 -0.023651 -0.051255
1212 -0.076132 -0.0087022 0.1069 0.18363 -0.022722 -0.033812
1213 -0.052309 -6.523e-05 0.07428 0.19083 -0.023883 -0.051309
1214 0.11529 -0.010169 0.044112 0.18344 -0.037497 -0.037746
1215 0.26319 0.005023 0.077645 0.20659 -0.012461 -0.031862
1216 0.29588 0.011784 0.057398 0.18467 -0.0084626 -0.060596
1217 0.27344 0.018145 0.082381 0.1515 -0.037361 -0.051672
1218 0.17896 -0.017175 0.30716 0.10755 -0.05903 -0.060277
1219 0.10862 0.01742 0.4092 0.11771 -0.042788 -0.05838
1220 0.051855 0.0074238 0.40627 0.093493 -0.051672 -0.055537
1221 0.020663 0.022402 0.45964 0.08514 -0.051377 -0.066012
1222 0.0067726 -0.0016876 0.47345 0.10039 -0.039289 -0.074556
1223 0.0040042 0.0090347 0.51905 0.13191 -0.033134 -0.030085
1224 -0.019475 -0.0037035 0.5821 0.15114 -0.036753 -0.06713
1225 0.0090243 0.010012 0.6419 0.20194 -0.021985 -0.026774
1226 0.011867 0.015361 0.65435 0.2087 -0.022773 -0.036151
1227 0.027553 0.025519 0.69364 0.2125 -0.012171 -0.057988
1228 0.0043676 0.009547 0.68826 0.20257 -0.0121 -0.026598
1229 0.11881 0.10002 0.70764 0.16303 -0.019044 -0.08182
1230 0.32425 0.27544 0.72678 0.12629 -0.051345 -0.069162
1231 0.30699 0.31794 0.7811 0.13762 -0.018309 -0.048545
1232 0.32017 0.34845 0.77078 0.12963 -0.0082311 -0.044785
1233 0.27151 0.34082 0.74768 0.11287 -0.025684 -0.032711
1234 0.16756 0.30762 0.78551 0.1125 -0.020718 -0.057029
1235 0.077644 0.25072 0.7826 0.14391 -0.042405 -0.063818
1236 0.050382 0.16971 0.84501 0.16716 -0.03216 -0.03214
1237 0.06553 0.14131 0.83034 0.18818 -0.012709 0.070607
1238 0.051831 0.095244 0.81128 0.16976 -0.036198 0.072434
1239 0.026137 0.064722 0.81605 0.16928 -0.044531 0.063142
1240 0.19607 0.089569 0.83103 0.13148 -0.052082 0.031786
1241 0.3555 0.098067 0.84289 0.15704 -0.043329 0.072376
1242 0.35952 0.068238 0.80845 0.076786 -0.081222 -0.016734
1243 0.35858 0.084108 0.86529 0.09374 -0.066916 -0.01455
1244 0.24249 0.055246 0.82292 0.069924 -0.079679 -0.012225
1245 0.18072 0.066997 0.83611 0.090794 -0.061504 -0.028752
1246 0.12415 0.06444 0.85157 0.079655 -0.088134 -0.050918
1247 0.095115 0.058444 0.85003 0.090078 -0.074407 -0.03144
1248 0.092383 0.052578 0.8005 0.083041 -0.079418 -0.073085
1249 0.069504 0.052812 0.87872 0.13618 -0.057428 -0.0076006
1250 0.063429 0.023933 0.82417 0.13031 -0.068792 -0.044297
1251 0.084788 0.042331 0.83372 0.13495 -0.075668 -0.025762
1252 0.06558 0.0084579 0.80832 0.10844 -0.080017 -0.013074
1253 0.081396 0.010854 0.78306 0.10393 -0.066696 -0.042282
1254 0.29869 0.041993 0.77749 0.073059 -0.071974 -0.078216
1255 0.38866 0.043069 0.83006 0.089674 -0.058439 -0.0221
1256 0.36944 0.023305 0.76244 0.069621 -0.069443 -0.044758
1257 0.36314 0.00026617 0.69873 0.035237 -0.10477 -0.055603
1258 0.2622 -0.0038242 0.7424 0.047904 -0.071671 -0.056034
1259 0.18796 -0.0070799 0.72099 0.049342 -0.071392 -0.073158
1260 0.14167 -0.0003454 0.71189 0.051798 -0.03034 -0.089614
1261 0.12072 0.015388 0.69635 0.07397 0.021616 -0.065761
1262 0.14901 0.031164 0.65316 0.096632 0.02997 -0.022478
1263 0.11892 0.00197 0.58286 0.084255 -0.0089638 -0.050634
1264 0.19012 -0.014712 0.55327 0.06928 -0.04364 -0.055337
1265 0.40381 -0.0088378 0.5456 0.068559 -0.058227 -0.043116
1266 0.43745 0.017318 0.55264 0.078242 -0.054929 -0.070866
1267 0.4725 0.012078 0.52694 0.066112 -0.053996 -0.028842
1268 0.37417 -0.0013206 0.50665 0.048623 -0.074367 -0.068711
1269 0.3449 -0.017064 0.46832 0.028615 -0.07806 -0.068131
1270 0.35245 -0.007843 0.47692 0.054236 -0.078226 -0.081531
1271 0.39067 0.011533 0.44638 0.051701 -0.063595 -0.040746
1272 0.47254 0.0072846 0.43156 0.043539 -0.060045 -0.03778
1273 0.52982 0.043437 0.3991 0.03724 -0.079856 -0.052067
1274 0.47962 0.10638 0.37831 0.030762 -0.065382 -0.046095
1275 0.45106 0.28172 0.37428 0.061446 -0.061312 -0.057819
1276 0.43573 0.28529 0.35138 0.040022 -0.047608 -0.076102
1277 0.42095 0.29598 0.29303 0.023843 -0.07836 -0.07278
1278 0.53644 0.2823 0.3104 0.02592 -0.071432 -0.08945
1279 0.58258 0.27497 0.28002 0.027314 -0.068547 -0.047694
1280 0.58139 0.18486 0.27337 0.044094 -0.052784 -0.027805
1281 0.50483 0.10585 0.24525 0.024996 -0.072192 -0.06169
1282 0.42149 0.095795 0.22953 0.021022 -0.076192 -0.066107
1283 0.3894 0.055584 0.22869 0.016054 -0.077453 -0.073991
1284 0.36487 0.071699 0.22169 0.021986 -0.075895 -0.055601
1285 0.30813 0.059866 0.23133 0.027915 -0.064107 -0.060901
1286 0.29231 0.036307 0.19647 0.020123 -0.08061 -0.069862
1287 0.29651 0.068134 0.19946 0.028844 -0.064155 -0.057495
1288 0.30543 0.065859 0.20669 0.028632 -0.063567 -0.050451
1289 0.29967 0.048137 0.16237 0.0023056 -0.09079 -0.076798
1290 0.29424 0.05235 0.16721 0.014881 -0.074566 -0.071246
1291 0.28208 0.054917 0.16043 0.01088 -0.095426 -0.067746
1292 0.29426 0.048713 0.16263 0.012901 -0.061623 -0.076611
1293 0.26836 0.041542 0.14316 0.0097062 -0.071857 -0.045042
1294 0.25031 0.027869 0.096982 -0.015232 -0.038278 -0.061721
1295 0.28643 0.073687 0.13533 0.017649 0.038593 -0.066214
1296 0.2414 0.011232 0.096834 -0.01133 0.039272 -0.064264
1297 0.2432 0.04861 0.10624 0.007719 0.04202 -0.053962
1298 0.21817 0.049925 0.083918 0.00044907 -0.011054 -0.079807
1299 0.20903 0.020005 0.049919 -0.031654 -0.085635 -0.08518
1300 0.1805 0.050669 0.061557 -0.018033 -0.055936 -0.048619
1301 0.19458 0.065439 0.045235 -0.009052 -0.079961 -0.068745
1302 0.19115 0.14214 0.059455 -0.015072 -0.054218 -0.082524
1303 0.19447 0.24331 0.027983 -0.00258 -0.055119 -0.058187
1304 0.18446 0.28283 0.062313 -0.0043939 -0.058691 -0.064323
1305 0.16311 0.26745 0.018082 -0.0080002 -0.075565 -0.066085
1306 0.16315 0.26931 0.0035026 -0.014526 -0.078169 -0.060233
1307 0.13645 0.1621 0.0083558 -0.026284 -0.068803 -0.066274
1308 0.17481 0.13044 0.0082257 -0.014494 -0.055206 -0.076186
1309 0.15162 0.081556 0.011946 -0.026353 0.0021609 -0.068501
1310 0.16531 0.074941 0.0094115 -0.016787 0.065663 -0.052741
1311 0.14915 0.074911 0.00054439 -0.019505 0.05036 -0.072793
1312 0.13809 0.049139 0.003237 -0.0051135 0.091668 -0.078865
1313 0.16089 0.071453 -0.023287 -0.0049071 0.032118 -0.052542
1314 0.13242 0.047416 -0.028715 -0.029627 -0.027269 -0.070196
1315 0.15805 0.057902 -0.029809 -0.012519 -0.0090972 -0.064687
1316 0.12821 0.04379 -0.022527 -0.018868 -0.030637 -0.075388
1317 0.13043 0.046423 -0.044788 -0.028026 -0.034992 -0.062775
1318 0.13992 0.048446 -0.037898 -0.021544 -0.031052 -0.038557
1319 0.13959 0.040171 -0.057211 -0.032384 -0.04694 -0.074117
1320 0.12121 0.022847 -0.067949 -0.034798 -0.068155 -0.078105
1321 0.13467 0.031653 -0.040873 -0.022192 0.011448 -0.05285
1322 0.14966 0.045533 -0.049843 -0.0011357 0.087565 -0.036975
1323 0.10791 0.023373 -0.057687 -0.016855 0.14031 0.0033635
1324 0.11523 0.040129 -0.037092 -0.0076163 0.17687 0.018111
1325 0.092828 0.035615 -0.053439 -0.014628 0.10707 0.028573
1326 0.096909 0.035367 -0.083465 -0.028375 0.030855 0.037008
1327 0.097838 0.019385 -0.074221 -0.028542 0.011355 0.068608
1328 0.09714 0.024448 -0.064972 -0.019091 0.0084232 0.022185
1329 0.08694 0.0038258 -0.075809 -0.03686 -0.023368 -0.039923
1330 0.07402 0.0086053 -0.063807 -0.03088 0.00017924 0.0076287
1331 0.086203 0.015558 -0.0535 -0.021239 0.0075197 -0.049162
1332 0.061103 0.0037371 -0.062444 -0.022316 0.0091037 -0.0056338
1333 0.059132 0.01228 -0.083634 -0.026278 -0.013585 -0.045842
1334 0.045403 0.019135 -0.075527 -0.01581 0.097155 -0.0081731
1335 0.051979 0.0035649 -0.084488 -0.019581 0.18871 -0.029256
1336 0.034028 0.0056592 -0.073783 -0.018614 0.18026 -0.030694
1337 0.013698 -0.013086 -0.095682 -0.030053 0.12665 -0.030158
1338 0.031798 -0.007853 -0.091907 -0.023505 0.068842 -0.020194
1339 0.0040586 -0.010939 -0.085391 -0.03229 0.035135 -0.030485
1340 0.012674 -0.014332 -0.10558 -0.029534 0.027409 -0.051296
1341 0.024597 -0.00072769 -0.09491 -0.021447 0.020054 -0.032105
1342 0.014407 -0.020487 -0.098412 -0.024621 0.0047908 -0.023061
1343 0.0090353 -0.012672 -0.1235 -0.023655 0.016885 -0.030021
1344 0.014656 0.003669 -0.076669 -0.0072963 0.12104 -0.042002
1345 0.022675 -0.0097592 -0.080527 0.0039742 0.24516 -0.032679
1346 0.011497 -0.0027915 -0.10177 -0.017857 0.21976 -0.053401
1347 -0.0031732 -0.010009 -0.092276 -0.015855 0.20042 -0.033029
1348 0.0091116 -0.007905 -0.084318 -0.009431 0.16919 -0.023861
1349 0.02166 0.0031409 -0.093349 -0.01094 0.089835 -0.03548
1350 -0.015482 -0.025579 -0.12105 -0.035836 0.06894 -0.067955
1351 -0.020183 -0.025524 -0.10705 -0.034229 0.067683 -0.026694
1352 0.0011147 -0.0057617 -0.090939 -0.020461 0.069303 -0.01434
1353 -0.019353 -0.011622 -0.13769 -0.038623 0.06728 -0.05164
1354 -0.0070902 -0.01717 -0.1102 -0.025568 0.21229 -0.0323
1355 -0.02141 -0.03385 -0.15871 -0.030935 0.26526 -0.035887
1356 0.0023044 0.005929 -0.13511 -0.01934 0.25372 -0.024423
1357 -0.028812 0.0156 -0.15248 -0.024335 0.20749 -0.053989
1358 -0.030897 0.082335 -0.13457 -0.023875 0.20013 -0.016403
1359 -0.00016931 0.060489 -0.14385 -0.042991 0.12991 -0.049406
1360 0.018972 0.051108 -0.13321 -0.017995 0.10557 -0.040003
1361 0.014321 0.014705 -0.15685 -0.037678 0.098863 -0.052699
1362 0.072025 0.032066 -0.1548 -0.026213 0.089813 -0.045251
1363 0.060106 0.020252 -0.14111 -0.028495 0.10694 -0.049195
1364 0.047196 0.013213 -0.17422 -0.039056 0.22629 -0.061441
1365 0.13788 0.0015318 -0.13323 -0.01085 0.292 0.014354
1366 0.26175 0.0059202 -0.14544 -0.02755 0.29952 0.028121
1367 0.3171 -0.006231 -0.16842 -0.037055 0.24624 0.062563
1368 0.27421 0.010632 -0.16643 -0.039477 0.22902 0.063043
1369 0.12933 -0.011348 -0.1662 -0.042944 0.15466 0.068986
1370 0.082266 -0.015552 -0.16785 -0.039486 0.12676 0.0028653
1371 0.023143 -0.020678 -0.17053 -0.06283 0.10138 -0.011307
1372 0.040962 -0.041444 -0.16377 -0.031432 0.08866 -0.013069
1373 0.032271 -0.023445 -0.17568 -0.052648 0.089596 -0.032223
1374 0.00049588 -0.013004 -0.16196 -0.033843 0.18787 -0.024607
1375 0.016749 -0.017506 -0.15991 -0.028888 0.3128 0.0013441
1376 0.01256 -0.023242 -0.15884 -0.04214 0.30501 -0.028538
1377 0.0091487 -0.0051507 -0.15259 -0.018545 0.30917 -0.014029
1378 -0.010292 -0.017329 -0.17506 -0.024528 0.24878 -0.032766
1379 -0.010053 -0.022137 -0.17896 -0.0424 0.2002 -0.0031864
1380 -0.036153 -0.067815 -0.20588 -0.047242 0.17084 -0.051863
1381 -0.026104 -0.03676 -0.1595 -0.025093 0.1818 -0.021531
1382 -0.021958 -0.033111 -0.1555 -0.020185 0.20785 -0.019995
1383 -0.04823 -0.05628 -0.1782 -0.036927 0.202 -0.035038
1384 -0.043726 -0.029391 -0.16576 -0.009167 0.31757 0.0087377
1385 -0.03805 -0.041957 -0.17861 -0.041517 0.32561 -0.053829
1386 -0.050937 -0.053542 -0.18798 -0.047181 0.29843 -0.047919
1387 -0.074076 -0.060322 -0.20432 -0.054805 0.26517 -0.047317
1388 -0.042624 -0.052715 -0.17648 -0.038789 0.25902 -0.048578
1389 -0.038708 -0.031911 -0.16046 -0.0068759 0.24165 -0.019419
1390 -0.048002 -0.032884 -0.17264 -0.016301 0.21247 -0.032947
1391 -0.057012 -0.056283 -0.18023 -0.02645 0.20043 -0.059135
1392 -0.081587 -0.06044 -0.19766 -0.021749 0.21376 -0.053046
1393 -0.085203 -0.07465 -0.19718 -0.040838 0.23431 -0.050225
1394 -0.07646 -0.073958 -0.18606 -0.039531 0.31707 -0.051021
1395 -0.081707 -0.040574 -0.16406 -0.0052544 0.33821 -0.047308
1396 -0.087784 -0.060257 -0.21706 -0.040044 0.30735 -0.070062
1397 -0.062507 -0.058359 -0.17434 -0.022429 0.31988 -0.043856
1398 -0.073597 -0.046931 -0.17961 -0.01531 0.28556 -0.040885
1399 -0.099184 -0.06306 -0.20634 -0.029398 0.21505 -0.072586
1400 -0.082506 -0.063892 -0.19544 -0.036697 0.21816 -0.06723
1401 -0.09821 -0.067965 -0.20663 -0.028883 0.18383 -0.06604
1402 -0.075488 -0.032618 -0.18616 -0.035571 0.20469 -0.071034
1403 -0.091985 -0.072256 -0.20556 -0.029793 0.23096 -0.070567
1404 -0.11353 -0.082267 -0.20845 -0.0514 0.22552 -0.09474
1405 -0.1098 -0.066564 -0.18761 -0.03498 0.31222 -0.061873
1406 -0.10824 -0.07334 -0.20021 -0.029679 0.32834 -0.093907
1407 -0.093831 -0.061608 -0.19288 -0.021874 0.32401 -0.04419
1408 -0.10938 -0.062116 -0.19092 -0.027959 0.26056 -0.064138
1409 -0.091169 -0.053309 -0.20345 -0.025853 0.22782 -0.067762
1410 -0.10661 -0.057249 -0.21344 -0.045728 0.15325 -0.078557
1411 -0.13119 -0.069116 -0.1693 -0.041023 0.1855 -0.060203
1412 -0.09676 -0.047461 -0.14012 -0.022501 0.1852 -0.073294
1413 -0.10679 -0.066063 -0.074303 -0.034957 0.19262 -0.074795
1414 -0.090257 -0.039473 -0.069866 -0.014822 0.21201 -0.048858
1415 -0.12593 -0.073511 -0.16516 -0.053693 0.19007 -0.069454
1416 -0.10707 -0.06838 -0.17843 -0.037037 0.25554 -0.071575
1417 -0.11041 -0.048085 -0.19238 -0.022974 0.28236 -0.055805
1418 -0.12552 -0.078013 -0.17697 -0.033278 0.26769 -0.086845
1419 -0.10378 -0.055201 -0.17245 -0.026119 0.27457 -0.025337
1420 -0.11303 -0.047629 -0.1844 -0.02437 0.23474 -0.038142
1421 -0.12293 -0.041613 -0.20501 -0.034259 0.16163 -0.053176
1422 -0.1441 -0.062484 -0.19242 -0.049944 0.15134 -0.077596
1423 -0.13587 -0.064208 -0.20895 -0.047195 0.11923 -0.081018
1424 -0.11479 -0.05229 -0.19386 -0.035423 0.13364 -0.035586
1425 -0.13968 -0.072391 -0.20182 -0.036946 0.12387 -0.061103
1426 -0.10317 -0.043092 -0.20169 -0.036209 0.12575 -0.059082
1427 -0.13133 -0.045717 -0.20079 -0.01149 0.14555 -0.036084
1428 -0.13758 -0.066904 -0.21108 -0.036552 0.14168 -0.069789
1429 -0.12656 -0.046184 -0.21479 -0.044742 0.16868 -0.073934
1430 -0.11481 -0.045172 -0.19143 -0.015032 0.20939 -0.068332
1431 -0.13085 -0.044876 -0.19192 -0.028123 0.2188 -0.048169
1432 -0.12934 -0.045031 -0.19898 -0.012454 0.23816 -0.035002
1433 -0.12929 -0.056939 -0.1928 -0.018847 0.20528 -0.036981
1434 -0.13034 -0.062631 -0.22072 -0.030732 0.13881 -0.070756
1435 -0.12657 -0.025958 -0.21095 -0.012292 0.12333 0.013012
1436 -0.11655 -0.019258 -0.18938 -0.00017 0.12805 0.10937
1437 -0.12444 -0.00086016 -0.20323 -0.0028461 0.12502 0.10963
1438 -0.11855 0.12191 -0.22763 -0.02758 0.082596 0.088595
1439 -0.12787 0.23185 -0.20384 -0.018036 0.098966 0.10643
1440 -0.11519 0.29611 -0.20132 0.017686 0.11136 0.1157
1441 -0.13811 0.25547 -0.22323 -0.010987 0.078351 0.055603
1442 -0.13726 0.22094 -0.21768 -0.022276 0.098624 0.0069612
1443 -0.13326 0.12804 -0.20775 0.012388 0.14926 0.034276
1444 -0.13469 0.062636 -0.2202 0.010703 0.12397 -0.007496
1445 -0.10529 0.06569 -0.20813 0.051264 0.16383 0.052407
1446 -0.12748 0.038001 -0.21812 0.042343 0.18177 0.024771
1447 -0.12373 0.056046 -0.20975 0.039612 0.16267 0.051346
1448 -0.13348 0.042928 -0.18575 0.038774 0.11827 0.021762
1449 -0.14874 0.030863 -0.21532 0.0088254 0.067317 -0.003064
1450 -0.10169 0.066929 -0.15434 0.036085 0.097605 0.068441
1451 -0.14226 0.029347 -0.16432 -0.0088456 0.075026 0.014251
1452 -0.1231 0.037697 -0.016191 0.0028349 0.067982 0.03197
1453 -0.13973 0.033705 0.065702 0.00351 0.059654 0.015052
1454 -0.13251 0.027533 0.057572 0.015232 0.06936 0.037457
1455 -0.11872 0.056528 -0.017224 0.028736 0.087161 0.03471
1456 -0.13331 0.026053 -0.099225 0.044396 0.072816 0.014413
1457 -0.13699 0.016672 -0.11446 0.048276 0.091233 0.016406
1458 -0.15354 0.011276 -0.12266 0.063302 0.099199 -0.012315
1459 -0.11812 0.035635 -0.1196 0.081917 0.092954 0.035347
1460 -0.11516 0.019028 -0.12827 0.1028 0.069981 0.032187
1461 -0.10474 0.021242 -0.14225 0.084259 0.040285 0.02456
1462 -0.10734 0.020641 -0.1542 0.068152 0.047839 0.020308
1463 -0.10664 0.022852 -0.14562 0.062629 0.0419 -0.0028304
1464 -0.11652 0.0030171 -0.1381 0.042462 0.017762 -0.0084984
1465 -0.10853 0.0060731 -0.1389 0.038486 0.020782 -0.017375
1466 -0.1045 0.0011385 -0.14472 0.051047 0.037308 -0.0044596
1467 -0.086722 0.0099177 -0.13459 0.063651 0.049502 -0.0075635
1468 -0.095581 0.012228 -0.12812 0.10073 0.057994 0.090365
1469 -0.075513 0.043564 -0.12711 0.14437 0.065333 0.2049
1470 -0.087723 0.028737 -0.13254 0.14666 0.065998 0.18996
1471 -0.094676 0.016148 -0.12655 0.1298 0.033135 0.23488
1472 -0.10766 0.0091027 -0.13639 0.11147 0.038506 0.20457
1473 -0.103 0.011057 -0.14155 0.10501 0.032456 0.18976
1474 -0.098627 0.018224 -0.14132 0.090395 0.0368 0.14687
1475 -0.1035 -0.00285 -0.1439 0.065077 0.013994 0.066799
1476 -0.065182 0.023035 0.0047179 0.093184 0.031902 0.079187
1477 -0.055123 0.038143 0.098739 0.11989 0.03308 0.11603
1478 -0.071822 0.03729 0.20255 0.14363 0.03914 0.073581
1479 -0.054139 0.020185 0.19869 0.1648 0.038984 0.090984
1480 -0.084788 -0.0071967 0.1542 0.1595 -0.00032846 0.062913
1481 0.19246 0.00062113 0.084581 0.12421 0.0052036 0.068718
1482 0.26681 0.012165 0.037563 0.12471 0.0088954 0.090138
1483 0.2649 0.0081366 0.020918 0.1079 0.0069055 0.055698
1484 0.27843 0.015611 0.063618 0.14757 -0.0010773 0.090266
1485 0.099247 0.014534 0.18424 0.16765 0.020894 0.054915
1486 0.019887 0.12256 0.32253 0.189 0.014511 0.078043
1487 -0.0045368 0.2701 0.30506 0.19234 0.017749 0.056555
1488 0.0054049 0.34827 0.38059 0.19475 0.031425 0.087666
1489 0.0071089 0.34421 0.31986 0.16983 0.0077758 0.064632
1490 0.0058914 0.34225 0.25465 0.14367 0.011019 0.070443
1491 -0.012876 0.28115 0.13177 0.12244 -0.020883 0.060252
1492 -0.013647 0.23903 0.11608 0.12932 0.011688 0.038995
1493 -0.0048517 0.16184 0.086402 0.12825 -0.010584 0.051164
1494 -0.023309 0.12909 0.13536 0.15448 0.010301 0.067498
1495 -0.012999 0.10839 0.24559 0.16583 -0.013109 0.042607
1496 0.008044 0.10406 0.37686 0.18851 -0.0019033 0.053484
1497 0.048197 0.091354 0.42081 0.17188 -0.0088041 0.035172
1498 0.25799 0.08977 0.4171 0.19228 -0.001477 0.15095
1499 0.29871 0.090872 0.36703 0.16712 -0.0301 0.17415
1500 0.18613 0.087373 0.44331 0.1698 -0.017785 0.22575
1501 0.086517 0.071273 0.41272 0.15051 -0.014852 0.20335
1502 0.035502 0.097129 0.35799 0.18978 -0.0010251 0.2134
1503 0.022507 0.13627 0.28605 0.17665 -0.015576 0.21424
1504 0.016815 0.18061 0.19858 0.17924 -0.031658 0.16949
1505 0.0046241 0.27688 0.20501 0.19276 -0.00075275 0.11863
1506 0.01924 0.35622 0.22709 0.19447 -0.011424 0.12242
1507 0.024335 0.36693 0.44938 0.17229 0.0017264 0.099385
1508 0.068618 0.3916 0.5102 0.14828 0.0095363 0.090515
1509 0.25756 0.35994 0.57614 0.13363 -0.015179 0.087945
1510 0.37399 0.26468 0.58983 0.13818 -0.0020213 0.080363
1511 0.37869 0.21195 0.5565 0.14091 -0.019479 0.098034
1512 0.40369 0.20119 0.5995 0.16923 -0.0075993 0.10495
1513 0.30684 0.20867 0.58404 0.1834 -0.010764 0.080493
1514 0.16075 0.23448 0.6246 0.21159 -0.012589 0.092472
1515 0.10501 0.31759 0.63607 0.21237 0.013784 0.048147
1516 0.090035 0.33791 0.63724 0.21498 -0.0083446 0.058194
1517 0.086872 0.39502 0.66122 0.20598 -0.020715 0.058077
1518 0.11143 0.46915 0.72062 0.20684 0.021816 0.095701
1519 0.095446 0.45218 0.70279 0.16081 -0.013198 0.0622
1520 0.20994 0.41981 0.71028 0.12981 -0.034262 0.1262
1521 0.42034 0.37574 0.73093 0.13473 -0.021035 0.22423
1522 0.48029 0.34834 0.70824 0.12006 -0.0033211 0.23602
1523 0.46657 0.30737 0.67981 0.10971 -0.017679 0.24087
1524 0.50868 0.30215 0.80865 0.14024 -0.0041201 0.29843
1525 0.39908 0.27805 0.74023 0.18437 -0.01535 0.27012
1526 0.31334 0.31694 0.78057 0.21309 0.0050882 0.2488
1527 0.20595 0.30577 0.74914 0.20967 -0.012882 0.26637
1528 0.18225 0.36751 0.74543 0.19421 0.0043259 0.20387
1529 0.19392 0.3947 0.75612 0.21246 -0.00045125 0.27793
1530 0.18478 0.45894 0.73729 0.16841 0.003915 0.26167
1531 0.20576 0.45263 0.78365 0.14129 -0.029622 0.29431
1532 0.50392 0.44045 0.74812 0.10793 -0.032291 0.28804
1533 0.56043 0.42123 0.74272 0.11206 -0.02779 0.2702
1534 0.55999 0.33895 0.76473 0.11837 -0.01325 0.26786
1535 0.47943 0.31531 0.77958 0.11709 0.0071827 0.26143
1536 0.38065 0.27382 0.70334 0.14642 0.013048 0.28307
1537 0.25182 0.24877 0.7304 0.17781 0.052065 0.32455
1538 0.21252 0.23307 0.78735 0.2139 0.090479 0.35442
1539 0.18849 0.20114 0.74882 0.1936 0.044082 0.33153
1540 0.19516 0.21437 0.70317 0.19922 0.006226 0.29055
1541 0.20877 0.22266 0.73402 0.20415 -0.0026191 0.28364
1542 0.18515 0.23397 0.64636 0.17709 -0.030688 0.24314
1543 0.4618 0.21235 0.61823 0.15948 -0.008431 0.2254
1544 0.53277 0.22645 0.6017 0.14198 0.01392 0.244
1545 0.50411 0.20142 0.53985 0.1268 -0.016144 0.18688
1546 0.46893 0.19392 0.49846 0.11 -0.025482 0.15492
1547 0.39228 0.20085 0.51956 0.1364 -0.001417 0.17926
1548 0.30124 0.21431 0.5008 0.15729 0.0019828 0.20228
1549 0.25153 0.2343 0.4787 0.17806 0.015453 0.20007
1550 0.20578 0.23891 0.48416 0.15832 -0.011418 0.16492
1551 0.21098 0.3966 0.47646 0.18213 -0.018418 0.17873
1552 0.19817 0.40834 0.56834 0.17655 -0.027904 0.14531
1553 0.20394 0.41097 0.59315 0.15434 -0.030376 0.11325
1554 0.2576 0.40286 0.52295 0.12694 -0.0029503 0.14416
1555 0.50598 0.39796 0.45966 0.12695 0.09525 0.13927
1556 0.47435 0.33253 0.37967 0.087249 0.09554 0.083333
1557 0.52668 0.26535 0.34657 0.085279 0.13612 0.11391
1558 0.50623 0.23362 0.35442 0.10349 0.069515 0.14648
1559 0.39478 0.19234 0.29009 0.07847 -0.00082083 0.096739
1560 0.30148 0.18299 0.30374 0.094123 -0.013001 0.11861
1561 0.24156 0.18638 0.28913 0.10039 -0.011249 0.086033
1562 0.22882 0.18837 0.29917 0.13071 0.0037284 0.073349
1563 0.17157 0.16365 0.26032 0.1118 -0.025052 0.073158
1564 0.19859 0.15157 0.2883 0.11701 -0.0088962 0.095214
1565 0.21131 0.17173 0.25415 0.10615 -0.013356 0.089276
1566 0.21943 0.16253 0.2661 0.11528 -0.0012576 0.093981
1567 0.30197 0.16908 0.17641 0.092886 0.030951 0.053083
1568 0.51436 0.17336 0.24773 0.093688 0.1036 0.091064
1569 0.54997 0.15124 0.20317 0.082325 0.15566 0.060489
1570 0.53045 0.16278 0.18852 0.084908 0.12472 0.044435
1571 0.52052 0.18301 0.19084 0.07499 0.11714 0.051913
1572 0.5637 0.16489 0.22071 0.10935 0.067902 0.080382
1573 0.44698 0.14903 0.18963 0.086615 0.027664 0.093968
1574 0.32741 0.14177 0.14857 0.072662 0.0036799 0.047296
1575 0.27913 0.14316 0.17133 0.076595 0.020684 0.062149
1576 0.23649 0.11983 0.12554 0.060702 0.0087834 0.053436
1577 0.22173 0.11492 0.14836 0.060564 -0.0040882 0.055241
1578 0.25419 0.13339 0.12776 0.069712 0.020252 0.061955
1579 0.23522 0.11607 0.11152 0.041172 0.077107 0.019887
1580 0.22888 0.11396 0.12083 0.072197 0.14377 0.094666
1581 0.22968 0.092532 0.1107 0.064432 0.17798 0.041803
1582 0.19409 0.070117 0.075836 0.042524 0.1612 0.016741
1583 0.23082 0.10912 0.08835 0.070097 0.18494 0.029217
1584 0.23838 0.12186 0.074088 0.059951 0.087653 0.05461
1585 0.20288 0.096837 0.05787 0.042651 0.038185 0.021047
1586 0.22425 0.074672 0.072981 0.059356 0.043571 0.060096
1587 0.19677 0.077012 0.061861 0.041829 0.035587 0.15075
1588 0.16973 0.079485 0.027993 0.040843 0.016284 0.23186
1589 0.18207 0.091382 0.054608 0.05053 0.052614 0.23089
1590 0.1598 0.075241 0.048596 0.043976 0.15967 0.23822
1591 0.17486 0.097078 0.023776 0.045807 0.21283 0.20933
1592 0.1513 0.077498 0.038029 0.052966 0.23458 0.19557
1593 0.14991 0.062862 0.012593 0.042529 0.20573 0.12654
1594 0.11554 0.036325 -0.022205 0.021003 0.16244 0.10034
1595 0.12832 0.072112 0.045565 0.059587 0.16803 0.11534
1596 0.1183 0.070398 0.016918 0.041518 0.16123 0.11949
1597 0.094365 0.042159 -0.0026286 0.041634 0.18788 0.070417
1598 0.092709 0.061014 0.023817 0.042498 0.22309 0.082425
1599 0.092227 0.059317 -0.011598 0.038835 0.2703 0.098476
1600 0.10165 0.057431 -0.0026365 0.048418 0.27932 0.071184
1601 0.09832 0.053987 -0.030386 0.032426 0.28032 0.089053
1602 0.084442 0.039921 -0.014727 0.033947 0.28488 0.083018
1603 0.075024 0.040783 -0.0095586 0.030146 0.27707 0.11808
1604 0.049901 0.036256 -0.054694 0.0084529 0.2356 0.037729
1605 0.085799 0.03311 -0.026441 0.033041 0.23901 0.088957
1606 0.075082 0.023251 -0.060753 0.027759 0.18636 0.053298
1607 0.072726 0.037975 -0.039128 0.023364 0.22261 0.074951
1608 0.06591 0.037843 -0.060857 0.032424 0.28213 0.059432
1609 0.029127 0.0056625 -0.072489 0.0071326 0.28699 0.043884
1610 0.025707 0.0067371 -0.074565 0.012832 0.30322 0.063832
1611 0.064606 0.041009 -0.046216 0.02018 0.32867 0.050736
1612 0.053369 0.016915 -0.073229 0.022682 0.28032 0.054287
1613 0.032701 0.037571 -0.07041 -0.0034336 0.2512 0.042894
1614 0.041232 0.036331 -0.068874 0.0069481 0.1984 0.046025
1615 0.041349 0.040126 -0.063439 0.014345 0.1822 0.066556
1616 -0.018121 -0.017463 -0.079179 -0.02009 0.14715 0.04611
1617 0.019638 0.0045375 -0.1104 -0.010008 0.12732 0.14056
1618 0.020943 0.024825 -0.05404 0.024224 0.28899 0.23235
1619 0.00094654 0.023187 -0.10666 0.0036694 0.30761 0.20421
1620 0.022714 0.027436 -0.059565 0.034345 0.36589 0.26317
1621 -0.0016835 0.010189 -0.1034 -0.0040325 0.29123 0.20789
1622 -0.0054803 0.028877 -0.10124 -0.0025997 0.29147 0.20777
1623 0.023569 0.036357 -0.085297 0.026743 0.28305 0.1566
1624 -0.0022371 0.030792 -0.08651 -0.0031947 0.22056 0.090592
1625 -0.019131 0.020704 -0.10235 -0.0025096 0.17733 0.072613
1626 0.0079584 0.018012 -0.084059 -0.0021567 0.18461 0.099917
1627 -0.012749 0.010788 -0.10906 -0.0028342 0.16744 0.092202
1628 -0.016895 0.01537 -0.12529 -0.02291 0.15841 0.042912
1629 0.0038705 0.012933 -0.1079 -0.00046653 0.29164 0.076497
1630 -0.00062335 -0.0013096 -0.10702 0.0059997 0.3516 0.087672
1631 -0.0072268 0.011012 -0.10692 0.011577 0.30323 0.088947
1632 -0.019023 0.0089647 -0.089935 0.018975 0.2822 0.083971
1633 0.0030854 0.024085 -0.11976 -0.00036843 0.23407 0.062418
1634 -0.034879 -0.01454 -0.12001 -0.017584 0.18884 0.052868
1635 -0.0060803 -0.0083416 -0.11308 -0.017193 0.18598 0.068491
1636 -0.024645 -0.012365 -0.14542 -0.018078 0.15351 0.025009
1637 -0.038703 -0.01604 -0.14063 -0.019709 0.15059 0.072922
1638 -0.03137 0.00080575 -0.13571 -0.0037398 0.17047 0.038905
1639 -0.039637 -0.011229 -0.13219 -0.0042632 0.18706 0.024223
1640 -0.01773 0.0080445 -0.12539 0.01599 0.31866 0.070484
1641 -0.034101 -0.001467 -0.12727 -0.0027277 0.31883 0.0079893
1642 -0.055897 0.0068268 -0.1337 -0.00096352 0.26867 0.047249
1643 -0.030893 0.006025 -0.12802 -0.0021843 0.28253 0.041682
1644 -0.055856 -0.0054929 -0.14133 -0.010282 0.22744 0.011325
1645 -0.017596 0.027807 -0.13185 0.0010945 0.22223 0.051835
1646 -0.047809 -0.0068208 -0.13327 0.00039929 0.19915 0.047027
1647 -0.047583 -0.012359 -0.11781 0.0036559 0.21922 0.034748
1648 -0.052395 0.00069458 -0.1341 -0.0039969 0.22841 0.023672
1649 -0.059484 -0.0051603 -0.14615 -0.003719 0.25098 0.019496
1650 -0.040015 -0.0041092 -0.15114 -0.0030601 0.26162 0.018943
1651 0.032677 -0.022179 -0.14718 -0.0032267 0.26389 0.015097
1652 0.22863 -0.0039861 -0.10985 0.025409 0.3234 0.05873
1653 0.25409 -0.012328 -0.17016 -0.013764 0.23851 0.0018897
1654 0.26058 0.0077232 -0.13309 0.0081254 0.20717 0.019689
1655 0.30948 -0.012452 -0.12658 0.0045605 0.18812 0.033127
1656 0.12843 0.0016748 -0.12226 0.0095297 0.16662 0.051165
1657 0.044482 -0.021512 -0.10895 -0.01263 0.15365 0.049123
1658 0.0077482 -0.021609 -0.010931 -0.019901 0.11623 -0.013906
1659 0.043091 0.0019367 0.097788 -0.00311 0.17755 0.020224
1660 0.047963 0.008981 0.032734 0.025374 0.25874 0.070379
1661 0.03231 -0.0047569 -0.086921 -0.027765 0.22888 0.0080665
1662 0.042657 -0.016749 -0.089161 -0.013225 0.25265 0.0074479
1663 0.15583 -0.034558 -0.11561 -0.036302 0.20094 -0.056548
1664 0.30563 0.0056873 -0.11612 -0.027654 0.19059 -0.028172
1665 0.31365 -0.020288 -0.11482 -0.024279 0.16473 -0.033998
1666 0.35905 -0.014295 -0.11383 -0.043529 0.13528 -0.022399
1667 0.34126 0.0032864 -0.11742 -0.026819 0.1149 -0.040324
1668 0.19121 0.0058385 -0.10682 -0.014349 0.1556 -0.0018176
1669 0.10044 -0.0064977 -0.13372 -0.036047 0.10859 -0.038765
1670 0.074212 0.018482 -0.14757 -0.033411 0.1414 -0.018733
1671 0.08046 0.0093458 -0.12916 -0.011935 0.18448 -0.025448
1672 0.065387 0.0025808 -0.15919 -0.034516 0.20368 -0.015814
1673 0.065984 -0.0073501 -0.14078 -0.023695 0.22073 -0.021761
1674 0.075499 -0.0060638 -0.13691 -0.017295 0.22619 -0.024156
1675 0.081709 -0.011396 -0.15982 -0.02406 0.14261 -0.042661
1676 0.23788 0.0013517 -0.1433 -0.024132 0.13844 -0.039502
1677 0.3817 0.00040907 -0.14515 -0.018947 0.11171 -0.027647
1678 0.43482 -0.013847 -0.1593 -0.031437 0.10054 0.00098124
1679 0.36581 0.0011259 -0.15368 -0.020046 0.10565 -0.010602
1680 0.30865 -0.019407 -0.15439 -0.042237 0.11042 -0.064334
1681 0.1559 -0.0087752 -0.16373 -0.035204 0.12812 -0.039089
1682 0.11296 -0.018808 -0.15673 -0.02546 0.18604 -0.046137
1683 0.094848 0.14764 -0.017677 -0.015575 0.22745 -0.02239
1684 0.082027 0.20892 0.020326 -0.040019 0.17468 -0.057426
1685 0.08659 0.25412 0.075988 -0.046248 0.16163 -0.041811
1686 0.062941 0.26937 0.089553 -0.03234 0.11945 -0.047769
1687 0.090664 0.29287 0.083253 -0.036621 0.089378 -0.050233
1688 0.16805 0.27109 0.014018 -0.0081877 0.10987 0.12831
1689 0.42421 0.1726 -0.038973 -0.014269 0.097497 0.15036
1690 0.35892 0.086813 -0.085439 -0.026174 0.10378 0.15826
1691 0.37221 0.059929 -0.090364 -0.03391 0.087817 0.19997
1692 0.49178 0.04939 -0.097733 -0.039391 0.12651 0.19568
1693 0.48086 0.06917 -0.083097 -0.026535 0.14755 0.18298
1694 0.56384 0.07484 -0.082839 -0.026852 0.16735 0.13029
1695 0.4289 0.056187 0.099565 -0.028329 0.16949 0.059746
1696 0.33362 0.052312 0.1987 -0.013329 0.12085 0.063197
1697 0.24552 0.048675 0.21574 -0.03203 0.067891 0.052523
1698 0.18837 0.023198 0.18107 -0.041441 0.073122 0.038941
1699 0.19442 0.057406 0.25491 -0.021129 0.087117 0.046666
1700 0.13983 0.020408 0.21469 -0.043275 0.03993 0.011522
1701 0.19809 0.054134 0.19017 -0.013419 0.089274 0.029847
1702 0.50428 0.048594 0.11071 -0.021226 0.073477 0.0544
1703 0.58127 0.025202 0.066996 -0.035221 0.051341 0.011891
1704 0.52205 0.021235 0.093734 -0.039148 0.02939 -0.023927
1705 0.56442 0.056501 0.31915 -0.021703 0.086728 0.016145
1706 0.54177 0.020131 0.34165 -0.035521 0.036892 -0.01609
1707 0.57308 0.033513 0.37687 -0.019378 0.052082 0.00725
1708 0.65739 0.04037 0.45839 0.0038272 0.066562 0.036282
1709 0.62321 0.040066 0.44754 -0.010786 0.069273 0.04501
1710 0.51715 0.035341 0.46355 -0.0095963 0.06253 0.020952
1711 0.38133 0.034146 0.49235 -0.024102 0.04304 -0.00031234
1712 0.3074 0.031862 0.45504 -0.026683 0.035344 0.00085087
1713 0.28129 0.026705 0.42272 -0.017529 0.032076 0.017734
1714 0.27934 0.031539 0.33909 -0.0064908 0.041775 0.019568
1715 0.25862 0.0035677 0.3193 -0.019925 0.030934 0.00012962
1716 0.26274 0.0078255 0.32252 -0.034278 0.012882 -0.031694
1717 0.59385 0.045291 0.51536 -0.0069562 0.037311 0.013747
1718 0.61563 0.015594 0.53718 -0.031231 -0.0057069 -0.0078115
1719 0.64611 0.031524 0.57735 -0.014425 0.034709 -0.042044
1720 0.60881 0.0010906 0.61507 -0.015978 0.0097735 0.010621
1721 0.64384 0.020837 0.51199 -0.022173 -0.01385 -0.0085312
1722 0.63251 0.030813 0.56904 -0.014811 0.030861 0.021634
1723 0.68646 0.025059 0.57854 -0.017888 0.0023978 -0.008256
1724 0.65815 0.023013 0.54988 -0.020162 0.006663 0.0061653
1725 0.6022 0.047851 0.58058 0.00942 0.036161 0.012203
1726 0.45703 0.011022 0.62159 -0.029669 0.0018612 -0.024426
1727 0.33434 -0.0095292 0.60629 -0.024353 -0.0039794 -0.02319
1728 0.35214 0.011446 0.58522 -0.018949 0.00080458 -0.013279
1729 0.33132 0.026351 0.55926 -0.012345 0.032872 0.020671
1730 0.34058 -0.0075909 0.64899 -0.0089724 0.0083385 -0.020897
1731 0.3219 -0.001619 0.56074 -0.028801 -0.045292 -0.0070434
1732 0.58568 0.047857 0.6173 0.0021178 0.010078 0.0076974
1733 0.65854 0.1372 0.58568 -0.025804 -0.03362 -0.038563
1734 0.6471 0.23284 0.63171 -0.018685 -0.017739 -0.047447
1735 0.66731 0.25348 0.56126 -0.025138 -0.0079528 -0.029735
1736 0.56252 0.2853 0.50146 -0.024777 -0.036461 -0.047861
1737 0.4361 0.28183 0.44098 -0.0047565 -0.0018249 -0.01021
1738 0.38118 0.25552 0.39239 -0.032038 -0.025252 -0.053091
1739 0.31717 0.14965 0.35667 -0.023657 -0.046943 -0.052512
1740 0.31124 0.066102 0.35222 -0.022977 -0.032078 -0.041342
1741 0.32966 0.06917 0.44282 -0.0071443 -0.019535 -0.053453
1742 0.33458 0.071006 0.5792 -0.0023361 -0.028417 -0.025824
1743 0.30011 0.030343 0.59808 -0.012639 -0.024667 -0.055573
1744 0.33599 0.068662 0.55067 -0.0077224 -0.028882 -0.045602
1745 0.53068 0.085914 0.5432 0.0028947 -0.034832 -0.018055
1746 0.61056 0.058073 0.43575 0.020157 -0.012433 -0.017881
1747 0.57916 0.040078 0.30436 -0.0049759 -0.056616 -0.061314
1748 0.42446 0.059126 0.34548 0.043604 -0.03242 -0.003458
1749 0.36337 0.04778 0.32597 0.036158 -0.04192 -0.026214
1750 0.28641 0.02896 0.29598 0.0015459 -0.06707 -0.057268
1751 0.33017 0.075324 0.35218 0.0373 -0.017558 6.7312e-05
1752 0.269 0.043877 0.34375 0.018637 -0.045266 -0.06254
1753 0.26771 0.029946 0.30854 0.0022258 -0.05746 -0.041831
1754 0.26822 0.032012 0.32486 -0.018715 -0.081439 -0.042562
1755 0.2812 0.055856 0.4539 0.012437 -0.05669 0.0023405
1756 0.29097 0.058032 0.50043 0.030529 -0.03617 -0.034929
1757 0.29252 0.068935 0.46703 0.029626 -0.038496 0.12913
1758 0.28206 0.067243 0.38409 0.062987 -0.0327 0.20722
1759 0.23276 0.02886 0.2713 0.04491 -0.044865 0.23272
1760 0.2419 0.02812 0.23011 0.038407 -0.048426 0.20753
1761 0.22887 0.030937 0.24487 0.077538 -0.031388 0.23663
1762 0.24367 0.053326 0.24948 0.10772 -0.038764 0.26872
1763 0.19719 0.011824 0.23077 0.094179 -0.066703 0.19967
1764 0.17468 0.0088798 0.18532 0.073014 -0.068904 0.1703
1765 0.19037 0.014326 0.23124 0.10193 -0.02919 0.11854
1766 0.15761 0.01347 0.19565 0.070425 -0.063704 0.093093
1767 0.16724 0.005229 0.14757 0.03958 -0.081078 0.065032
1768 0.16696 0.0020843 0.16646 0.041198 -0.070016 0.071917
1769 0.11845 -0.0085454 0.12372 0.013658 -0.085979 0.052389
1770 0.15685 -0.00064253 0.12927 0.018274 -0.079207 0.073668
1771 0.12035 0.00716 0.1232 0.012596 -0.080269 0.031406
1772 0.13932 0.013664 0.11851 0.0094285 -0.080498 0.029297
1773 0.11584 -0.004972 0.093279 0.0031678 -0.086154 0.020318
1774 0.11894 0.010636 0.097502 0.029394 -0.093968 0.087883
1775 0.11209 0.0016091 0.10281 0.048855 -0.072602 0.056626
1776 0.11959 0.0062801 0.11351 0.070513 -0.081049 0.073795
1777 0.10058 -0.02153 0.08805 0.074937 -0.085935 0.05436
1778 0.10055 0.0093771 0.056593 0.077738 -0.081462 0.018123
1779 0.078735 -0.018636 0.075185 0.081241 -0.075917 0.033381
1780 0.083529 -0.0018933 0.077359 0.11181 -0.083788 0.090731
1781 0.034519 -0.04744 0.044006 0.068638 -0.10522 0.18408
1782 0.063688 -0.018306 0.055708 0.077847 -0.09094 0.23853
1783 0.076102 -0.02944 0.057986 0.056317 -0.096224 0.23344
1784 0.04054 -0.020318 0.026424 0.037368 -0.093585 0.19645
1785 0.054594 -0.016774 0.0047137 0.049727 -0.093506 0.24089
1786 0.05469 0.0069408 0.055272 0.088627 -0.067486 0.20726
1787 0.027154 -0.01997 0.031677 0.075745 -0.092307 0.16585
1788 0.044201 0.014175 0.023875 0.085814 -0.083343 0.119
1789 0.041389 -0.030801 0.026516 0.10294 -0.094543 0.10586
1790 0.030436 -0.023833 -0.0060793 0.081971 -0.10532 0.091639
1791 0.016498 -0.020336 0.0078583 0.11113 -0.097469 0.091568
1792 0.014687 -0.049051 -0.0050952 0.11491 -0.10285 0.052846
1793 0.016597 -0.010591 0.012018 0.12004 -0.085696 0.10269
1794 0.024666 -0.010139 0.01152 0.11793 -0.089827 0.11143
1795 -0.01427 -0.054116 -0.017554 0.075332 -0.10679 0.071594
1796 0.027076 -0.0017872 -0.0085494 0.077866 -0.084338 0.087284
1797 -0.0074576 -0.020929 -0.003103 0.076835 -0.10381 0.078647
1798 -0.0015215 -0.015395 -0.0156 0.047553 -0.087663 0.073459
1799 0.01892 0.0087821 -0.013014 0.066313 -0.088366 0.064111
1800 0.022383 0.00040177 -0.024422 0.046135 -0.099049 0.069686
1801 0.00080687 -0.012445 -0.026404 0.046076 -0.10231 0.060507
1802 -0.025741 -0.034813 -0.069582 0.046652 -0.12717 0.022249
1803 -0.024275 -0.027171 -0.041608 0.089803 -0.10816 0.063989
1804 -0.020701 0.0057044 -0.051174 0.10424 -0.10666 0.052446
1805 -0.028855 -0.018339 -0.071305 0.11164 -0.10384 0.046374
1806 -0.038356 -0.0019049 -0.039579 0.15341 -0.090229 0.056998
1807 -0.033743 -0.013661 -0.039619 0.12865 -0.09784 0.071432
1808 -0.038814 -0.0084736 -0.056319 0.10329 -0.10272 0.048893
1809 -0.037158 -0.024451 -0.05476 0.076877 -0.10816 0.030073
1810 -0.064848 -0.033797 -0.069803 0.067866 -0.11195 0.018381
1811 -0.043323 -0.022656 -0.067713 0.055517 -0.095369 0.030864
1812 -0.041288 -0.039425 -0.052875 0.070511 -0.084091 0.027717
1813 -0.057963 -0.047366 -0.10573 0.044246 -0.11487 -0.0093267
1814 -0.035733 -0.041753 -0.083213 0.070688 -0.097992 0.0067839
1815 -0.057814 -0.048777 -0.11665 0.080127 -0.10647 0.0098955
1816 -0.049659 -0.010801 -0.075513 0.11196 -0.08676 0.027101
1817 -0.075342 -0.03949 -0.068354 0.11205 -0.095954 0.0063701
1818 -0.056533 -0.034192 -0.070441 0.15249 -0.096128 0.011907
1819 -0.054014 -0.028207 -0.093016 0.10945 -0.11345 0.033106
1820 -0.07414 -0.034133 -0.087317 0.090596 -0.086219 0.014455
1821 -0.058087 -0.050017 -0.087534 0.069437 -0.078491 0.013157
1822 -0.070114 -0.044466 -0.11953 0.031663 -0.13378 -0.039453
1823 -0.075363 -0.039958 -0.098949 0.041319 -0.10803 0.0036946
1824 -0.062082 -0.03065 -0.09505 0.057289 -0.10138 0.0070752
1825 -0.065745 -0.032752 -0.12295 0.033809 -0.11796 -0.019366
1826 -0.086202 -0.045345 -0.12916 0.046074 -0.10394 0.0080632
1827 -0.092241 -0.033076 -0.11074 0.035046 -0.099303 -0.035362
1828 -0.076813 -0.047173 -0.11709 0.070134 -0.10622 -0.0046892
1829 -0.093462 -0.049588 -0.10687 0.093383 -0.10097 -0.033845
1830 -0.078955 -0.039261 -0.13957 0.093349 -0.11286 -0.034966
1831 -0.083621 -0.060798 -0.1271 0.090197 -0.12024 -0.016194
1832 -0.081013 -0.053751 -0.14197 0.097817 -0.10312 -0.01906
1833 -0.094158 -0.060132 -0.1053 0.078599 -0.10918 0.012957
1834 -0.107 -0.049789 -0.12162 0.061789 -0.10643 -0.034767
1835 -0.077656 -0.045366 -0.14379 0.033319 -0.10667 -0.03968
1836 -0.047776 -0.022456 -0.1421 0.048609 -0.11423 -0.049339
1837 -0.05929 -0.022645 -0.11911 0.055433 -0.096815 -0.0036294
1838 -0.079686 -0.047649 -0.11484 0.045571 -0.097339 -0.035926
1839 -0.12214 -0.060274 -0.14311 0.054401 -0.11551 -0.040567
1840 -0.1096 -0.050394 -0.11643 0.037292 -0.080785 -0.027639
1841 -0.095598 -0.03863 -0.14493 0.03123 -0.040424 -0.041855
1842 -0.10308 -0.03023 -0.11021 0.076849 -0.0041308 -0.0097107
1843 -0.093028 -0.037382 -0.12898 0.085056 -0.040151 -0.025957
1844 -0.095761 -0.0053856 -0.1445 0.095695 -0.090439 -0.02816
1845 -0.11741 -0.037986 -0.14338 0.069663 -0.081984 -0.03665
1846 -0.10349 -0.040286 -0.14357 0.070122 -0.085408 -0.054952
1847 -0.10482 -0.029491 -0.13893 0.056877 -0.061143 -0.041806
1848 -0.13436 -0.044931 -0.16107 0.01716 -0.10315 -0.055242
1849 -0.13468 -0.080414 -0.14997 0.034502 -0.098778 -0.030435
1850 -0.11659 -0.050639 -0.17671 0.012484 -0.085418 -0.080482
1851 -0.11237 -0.043721 -0.17501 0.020582 -0.095944 -0.052722
1852 -0.11934 -0.031971 -0.17221 0.018368 -0.10321 -0.048171
1853 -0.10999 -0.045344 -0.16588 0.015101 -0.10613 -0.026416
1854 -0.10619 -0.030045 -0.16358 0.040609 -0.075916 -0.032583
1855 -0.14591 -0.059351 -0.17688 0.011899 -0.096375 -0.071261
1856 -0.12707 -0.04143 -0.16804 0.014843 -0.097576 -0.074577
1857 -0.09303 -0.023657 -0.16168 0.029929 -0.082792 -0.058262
1858 -0.10267 -0.026336 -0.15592 0.030386 -0.094044 -0.068967
1859 -0.12827 -0.027834 -0.13068 0.05008 -0.071835 -0.037433
1860 -0.10821 -0.013037 -0.16419 0.072357 -0.079144 -0.078849
1861 -0.11354 -0.016628 -0.18766 0.053386 -0.093893 -0.070215
1862 -0.13375 -0.033814 -0.17704 0.052352 -0.086062 -0.074799
1863 -0.13429 -0.020347 -0.17161 0.045644 -0.064726 -0.052004
1864 -0.11727 -0.033727 -0.18019 0.029919 -0.03174 -0.057509
1865 -0.11332 -0.010871 -0.16039 0.031195 -0.011472 -0.065836
1866 -0.10917 0.012257 -0.17524 0.03445 -0.0081485 -0.066282
1867 -0.12902 -0.015366 -0.20624 0.014882 -0.052392 -0.088937
1868 -0.10055 -0.0020222 -0.14441 0.039739 -0.033158 -0.052338
1869 -0.11151 0.0012972 -0.16042 0.036845 -0.072819 -0.077184
1870 -0.12957 -0.011296 -0.17852 0.0051798 -0.080322 -0.071766
1871 -0.15077 -0.035077 -0.192 0.005168 -0.090067 -0.061546
1872 -0.11488 -0.023266 -0.17642 0.016075 -0.062407 -0.037903
1873 -0.11495 0.0045734 -0.17524 0.019093 -0.073989 -0.068032
1874 -0.11518 0.0024606 -0.15667 0.031907 -0.0056499 -0.061782
1875 -0.11927 -0.023375 -0.18904 0.016628 0.029189 -0.059748
1876 -0.11963 -0.00043403 -0.17779 0.020838 0.048466 -0.07258
1877 -0.134 -0.032076 -0.17854 0.01624 0.094439 -0.084595
1878 -0.11513 0.0014636 -0.16019 0.019796 0.038974 -0.052281
1879 -0.12642 -0.011451 -0.16906 0.0052075 -0.026874 -0.069562
1880 -0.11139 -0.00021913 -0.1641 -0.00040772 -0.025561 -0.058312
1881 -0.11093 -0.0013212 -0.19001 0.014738 -0.030615 -0.071679
1882 -0.11426 -0.017103 -0.17847 -0.01807 -0.041679 -0.06475
1883 -0.13996 -0.019213 -0.18953 -0.019442 -0.063404 -0.091503
1884 -0.12341 -0.019763 -0.19916 0.0028365 0.00096982 -0.080926
1885 -0.11872 0.0034127 -0.17211 0.015746 0.066463 -0.053744
1886 -0.11329 -0.008895 -0.15993 0.011853 0.10475 -0.036103
1887 -0.1042 -0.010032 -0.17893 0.0092959 0.10667 -0.081575
1888 -0.13545 -0.022552 -0.18641 0.016575 0.11667 -0.042795
1889 -0.098293 -0.015978 -0.1744 0.031355 0.11402 -0.050815
1890 -0.11853 -0.016507 -0.17872 0.029403 0.072242 -0.070822
1891 -0.11594 0.00065999 -0.1793 0.018051 0.038668 -0.087197
1892 -0.13026 -0.029494 -0.21492 -0.022733 0.012528 -0.097337
1893 -0.11724 -0.017844 -0.18191 0.019364 0.08342 -0.04663
1894 -0.11763 -0.0073985 -0.2061 0.00043191 0.080988 -0.067137
1895 -0.1257 -0.018934 -0.19867 -0.032876 0.11385 -0.105
1896 -0.10809 -0.022684 -0.17738 0.0035343 0.13126 -0.062305
1897 -0.12255 -0.012358 -0.17514 0.022626 0.13753 -0.062558
1898 -0.11482 -0.014686 -0.15682 0.02189 0.17283 -0.055625
1899 -0.10967 0.0021408 -0.19807 0.025205 0.1692 -0.086713
1900 -0.12267 -0.017501 -0.17672 0.05495 0.13415 -0.0871
1901 -0.11959 -0.015591 -0.21067 0.047358 0.082932 -0.069159
1902 -0.1142 -0.017844 -0.18594 0.075378 0.09619 -0.064817
1903 -0.1014 -0.013028 -0.19667 0.058982 0.13407 -0.086808
1904 -0.12107 -0.038916 -0.21323 0.029355 0.14359 -0.084475
1905 -0.093348 0.0082864 -0.1806 0.021919 0.15927 -0.094414
1906 -0.11557 -0.011211 -0.23434 0.017181 0.19367 -0.080812
1907 -0.12681 -0.027589 -0.24158 -0.023774 0.15689 -0.13832
1908 -0.11465 -0.013821 -0.1836 -0.0070392 0.22329 -0.11992
1909 -0.10895 -0.028704 -0.22514 -0.0046074 0.15123 -0.10292
1910 -0.088203 -0.010226 -0.18725 0.011152 0.1309 -0.071508
1911 -0.10811 -0.019911 -0.18645 0.010726 0.1051 -0.094491
1912 -0.10337 0.0071768 -0.18516 0.021599 0.09856 -0.065613
1913 -0.10684 -0.020151 -0.1846 0.0088951 0.096845 -0.1154
1914 -0.12245 -0.024375 -0.1891 0.022825 0.095315 -0.11004
1915 -0.11404 -0.013705 -0.19446 0.0048581 0.20748 -0.086493
1916 -0.11889 -0.03095 -0.19535 0.01839 0.25916 -0.069402
1917 -0.11076 -0.030712 -0.20692 0.0062602 0.24173 -0.082523
1918 -0.09714 -0.014706 -0.18878 0.020306 0.23206 -0.088191
1919 -0.12147 -0.027635 -0.22263 0.0044219 0.16784 -0.076495
1920 -0.13655 -0.0076277 -0.19511 0.0080915 0.13928 -0.074759
1921 -0.14429 -0.033683 -0.20414 -0.021791 0.09962 -0.08952
1922 -0.12561 -0.010528 -0.1975 0.0040818 0.12261 -0.083991
1923 -0.11427 -0.00023023 -0.19138 0.01863 0.10361 -0.073997
1924 -0.13763 -0.027342 -0.19568 0.013179 0.10553 -0.10629
1925 -0.12843 -0.02405 -0.19828 0.0012165 0.14249 -0.11141
1926 -0.14797 -0.034288 -0.2396 0.001929 0.23589 -0.091775
1927 -0.13052 -0.027095 -0.23131 0.0087162 0.25602 -0.062093
1928 -0.12794 -0.041538 -0.20517 -0.0038574 0.22796 -0.089519
1929 -0.1514 -0.031673 -0.19529 -0.00038371 0.20907 -0.073917
1930 -0.15076 -0.02249 -0.18215 0.00225 0.202 -0.093739
1931 -0.10563 -0.0067484 -0.1625 0.01885 0.15812 -0.070625
1932 -0.16129 -0.051048 -0.24306 -0.022039 0.091339 -0.078898
1933 -0.12119 -0.02196 -0.20339 0.016684 0.12349 -0.072152
1934 -0.13745 -0.019139 -0.19447 0.001012 0.10212 -0.097945
1935 -0.12309 0.0027924 -0.14125 0.001221 0.11105 -0.094813
1936 -0.15237 -0.037464 -0.068885 -0.027268 0.12533 -0.097464
1937 -0.1229 -0.017093 -0.038261 -0.0056199 0.27096 -0.09174
1938 -0.14879 -0.023387 0.06391 0.025708 0.29628 -0.055282
1939 -0.1315 -0.023595 0.00081938 -0.0014299 0.23252 -0.086684
1940 -0.13114 -0.0072555 -0.07937 0.0030987 0.22927 -0.046996
1941 -0.14643 -0.034795 -0.17291 -0.015267 0.13731 -0.095532
1942 -0.13083 -0.032402 -0.18285 -0.023492 0.10714 -0.10782
1943 -0.11316 -0.025065 -0.1747 -0.012678 0.12144 -0.086166
1944 -0.13804 -0.04202 -0.17715 -0.015088 0.088466 -0.091049
1945 -0.11878 -0.021579 -0.19695 -0.021628 0.070762 -0.11853
1946 -0.09963 -0.017683 -0.14839 0.010174 0.11903 -0.045167
1947 -0.11264 -0.0012964 -0.14545 0.0090572 0.17634 -0.071902
1948 -0.14414 -0.016073 -0.17031 -0.013628 0.25909 -0.078376
1949 -0.11621 0.004661 -0.14074 0.012901 0.26709 -0.099544
1950 -0.14659 -0.0042339 -0.16466 -0.022866 0.21329 -0.072416
1951 -0.15741 -0.017342 -0.14585 0.00091799 0.20233 -0.080249
1952 -0.13391 -0.011026 -0.16467 -0.025542 0.16907 -0.11942
1953 -0.16248 -0.029128 -0.16663 -0.025345 0.15063 -0.12792
1954 -0.15971 -0.013742 -0.19032 -0.027745 0.12321 -0.09876
1955 -0.1404 -0.013808 -0.15624 -0.018108 0.10452 -0.054029
1956 -0.13852 -0.027507 -0.18552 -0.032164 0.088879 -0.10475
1957 -0.15612 -0.03463 -0.17092 -0.028833 0.090194 -0.066897
1958 -0.15209 -0.037973 -0.18019 -0.022399 0.14103 -0.09857
1959 -0.16664 -0.037969 -0.18533 -0.029951 0.21965 -0.094425
1960 -0.16273 -0.018532 -0.14974 -0.0081074 0.27898 -0.064661
1961 -0.17592 -0.059992 -0.18856 -0.03241 0.22543 -0.098111
1962 -0.14726 -0.024022 -0.17693 -0.024261 0.1929 -0.10662
1963 -0.1474 -0.025928 -0.14114 -0.022431 0.17747 -0.094016
1964 -0.14048 -0.027346 -0.17768 -0.040743 0.15294 -0.099806
1965 -0.15252 -0.046189 -0.18538 -0.032503 0.12922 -0.094402
1966 -0.17139 -0.050174 -0.19327 -0.046275 0.13768 -0.097589
1967 -0.17069 -0.066507 -0.19505 -0.041578 0.1342 -0.074145
1968 -0.13331 -0.038913 -0.13636 -0.037242 0.18898 -0.094178
1969 -0.15131 -0.065214 0.011503 -0.026964 0.20608 -0.072825
1970 -0.13034 -0.049868 0.091607 -0.021906 0.22101 -0.083648
1971 -0.14473 -0.060892 0.079433 -0.044033 0.18982 -0.10361
1972 -0.1431 -0.050792 0.089407 -0.028168 0.16022 -0.090486
1973 -0.1472 -0.067952 0.037455 -0.037495 0.15049 -0.067029
1974 -0.14991 -0.065593 -0.018481 -0.04851 0.11724 -0.10704
1975 -0.14892 -0.053645 -0.015411 -0.045316 0.12753 -0.09919
1976 -0.15434 -0.034095 0.04705 -0.035755 0.12786 -0.12589
1977 -0.16389 -0.043691 0.05313 -0.040742 0.17472 -0.10634
1978 -0.13353 -0.044302 0.1056 -0.0249 0.19769 -0.075858
1979 -0.14608 -0.040737 0.22797 -0.01571 0.21078 -0.12694
1980 -0.14625 -0.028004 0.25358 -0.019959 0.20513 -0.099504
1981 -0.16739 -0.039079 0.16944 -0.034765 0.20213 -0.10291
1982 -0.15138 -0.062691 0.088452 -0.033073 0.19312 -0.078572
1983 -0.16545 -0.057841 0.038081 -0.041383 0.14241 -0.074586
1984 -0.15561 -0.049791 0.015657 -0.05362 0.10604 -0.11596
1985 -0.15782 -0.046933 0.027165 -0.04118 0.10566 -0.087371
1986 -0.11395 -0.044242 0.11769 -0.020512 0.12187 -0.084602
1987 -0.15205 -0.052844 0.24382 -0.04204 0.10556 -0.11448
1988 -0.13726 -0.041429 0.26813 -0.023969 0.17683 -0.10224
1989 -0.1428 -0.050368 0.26034 -0.02702 0.2013 -0.080495
1990 -0.14045 -0.065109 0.22933 -0.042711 0.16327 -0.12866
1991 -0.13358 -0.020428 0.18474 -0.030782 0.18376 -0.0457
1992 -0.13407 -0.043243 0.12292 -0.026255 0.18882 -0.072741
1993 -0.14864 -0.054233 0.11634 -0.047356 0.12997 -0.096849
1994 -0.14631 -0.052267 0.17958 -0.038343 0.12069 -0.086864
1995 -0.14032 -0.048774 0.32883 -0.019009 0.10293 -0.083769
1996 -0.13545 -0.051705 0.38366 -0.026613 0.12148 -0.07883
1997 -0.14535 -0.052784 0.33122 -0.015813 0.12991 -0.078017
1998 -0.15649 -0.052292 0.23959 -0.031636 0.15 -0.099993
1999 -0.15324 -0.054441 0.129 -0.050718 0.15115 -0.0875
2000 -0.10612 -0.060203 0.095344 -0.046296 0.14015 -0.083979
2001 0.098395 -0.030871 0.096817 -0.043955 0.12428 -0.09902
2002 0.11177 -0.037148 0.16763 -0.030149 0.10443 -0.059102
2003 0.14083 -0.049065 0.34417 -0.03098 0.081337 -0.087896
2004 0.029426 -0.043111 0.39215 -0.026319 0.086838 -0.070337
2005 -0.054464 -0.015929 0.36573 -0.035185 0.075199 -0.081191
2006 -0.085558 -0.042818 0.35308 -0.040149 0.08056 -0.08154
2007 -0.10315 -0.041841 0.32772 -0.035548 0.08591 -0.065836
2008 -0.12525 -0.064914 0.22519 -0.060443 0.060672 -0.070637
2009 -0.071846 -0.035229 0.19995 -0.025254 0.084877 -0.084927
2010 -0.086931 -0.041058 0.20313 -0.036782 0.094826 -0.090707
2011 -0.10372 -0.037512 0.36829 -0.045227 0.11223 -0.088394
2012 -0.12045 -0.055092 0.41264 -0.044711 0.12116 -0.10978
2013 -0.095105 -0.050661 0.44629 -0.046559 0.10762 -0.081475
2014 -0.098088 -0.043774 0.45572 -0.027861 0.13312 -0.10834
2015 -0.10064 -0.054483 0.40623 -0.039661 0.064833 -0.073212
2016 -0.072736 -0.063173 0.46099 -0.045226 0.050592 -0.06778
2017 -0.053771 -0.079298 0.45554 -0.063742 0.0043387 -0.11958
2018 0.13244 -0.055778 0.47433 -0.035311 0.025245 -0.09896
2019 0.15558 -0.050841 0.43434 -0.044581 0.01414 -0.10468
2020 0.13436 -0.044728 0.47928 -0.046439 0.032454 -0.09941
2021 0.066729 -0.029801 0.49014 -0.042303 0.02698 -0.11506
2022 -0.014473 -0.046536 0.51518 -0.03715 0.038219 -0.062286
2023 -0.040365 -0.03705 0.45722 -0.032743 0.040681 -0.084047
2024 -0.070479 -0.037393 0.39121 -0.036892 0.039413 -0.081535
2025 -0.074171 -0.035036 0.27938 -0.045518 0.020691 -0.068019
2026 -0.081857 -0.051561 0.29898 -0.042294 0.033808 -0.088883
2027 -0.037583 -0.024967 0.27084 -0.050677 0.022467 -0.081258
2028 -0.05554 -0.057381 0.29975 -0.042072 0.023923 -0.082905
2029 -0.0061576 -0.056057 0.49085 -0.035716 0.00070667 -0.11709
2030 0.02124 -0.059343 0.56437 -0.018603 0.021814 -0.077443
2031 0.18201 -0.047182 0.51003 -0.036559 -0.0083002 -0.080034
2032 0.21732 -0.033074 0.5349 -0.031692 0.030207 -0.07074
2033 0.12058 -0.037414 0.47913 -0.037177 0.015679 -0.086
2034 0.04201 -0.039119 0.50458 -0.035479 -0.0090877 -0.11548
2035 -0.024602 -0.062923 0.43565 -0.061033 -0.040943 -0.11498
2036 -0.048221 -0.072901 0.55992 -0.03937 -0.0037694 -0.087784
2037 -0.045025 -0.048797 0.4748 -0.030644 -0.0051627 -0.090848
2038 -0.021149 -0.038436 0.46551 -0.029701 0.0028192 -0.11172
2039 -0.023138 -0.049828 0.50367 -0.033074 -0.0088354 -0.032013
2040 -0.036724 -0.049207 0.52767 -0.024036 -0.023884 0.039831
2041 -0.04243 -0.045278 0.5518 0.0047279 0.0049221 0.092694
2042 0.025708 -0.05587 0.42473 0.018166 0.0049845 0.13407
2043 0.22937 -0.052 0.34231 0.0078005 -0.020215 0.13476
2044 0.28447 -0.039778 0.31196 0.011091 -0.0047086 0.1221
2045 0.30438 -0.011882 0.32336 0.013705 0.0095826 0.040144
2046 0.16368 -0.048947 0.35751 -0.00054885 -0.020388 0.0035901
2047 0.058527 -0.048988 0.50078 -0.01921 -0.012648 0.0025034
2048 0.020506 -0.06373 0.52567 -0.01387 -0.010366 -0.022907
2049 0.014085 -0.063976 0.49379 -0.023701 -0.020004 -0.042331
2050 -0.0059986 -0.043659 0.50839 -0.015489 -0.025502 -0.030484
2051 0.023804 -0.037196 0.46298 0.0075556 0.0017315 0.00019659
2052 0.018699 -0.062672 0.33628 0.016754 -0.021596 -0.052811
2053 -0.0071918 -0.049339 0.28765 0.011069 -0.049111 -0.0048456
2054 0.079532 -0.060763 0.30288 0.0018306 -0.040087 -0.025398
2055 0.30252 -0.016128 0.28842 -0.0017004 -0.039195 -0.01883
2056 0.33111 -0.049283 0.39611 -0.00066431 -0.049605 -0.034195
2057 0.27857 -0.040623 0.50909 0.0016825 -0.024389 -0.032886
2058 0.15405 -0.051139 0.4819 -0.0059884 -0.047256 -0.058008
2059 0.071107 -0.03819 0.46779 0.017208 -0.033805 -0.053381
2060 0.051208 -0.020233 0.3735 0.051905 -0.013528 -0.023917
2061 0.02912 -0.043203 0.30072 0.048438 -0.031668 -0.046408
2062 0.019077 -0.020586 0.27731 0.067811 -0.021647 -0.0052503
2063 0.00083966 -0.062005 0.25915 0.065689 -0.030397 -0.058721
2064 0.007242 -0.049253 0.24699 0.068951 -0.032198 -0.024611
2065 0.029793 -0.024151 0.26458 0.084603 -0.03126 0.0041662
2066 0.045912 -0.037632 0.23544 0.04695 -0.030486 -0.043592
2067 0.16608 -0.040309 0.24211 0.034599 -0.028673 -0.013339
2068 0.34075 -0.037978 0.23009 0.047334 -0.040009 -0.020393
2069 0.32854 -0.045237 0.18959 0.035822 -0.046009 -0.035311
2070 0.30594 -0.039848 0.20919 0.06338 -0.032478 -0.041173
2071 0.30823 -0.023402 0.19662 0.076172 -0.033498 -0.019545
2072 0.14468 -0.062802 0.17039 0.062498 -0.064736 -0.068527
2073 0.073275 -0.067721 0.17453 0.093326 -0.04348 -0.028227
2074 0.095715 -0.044666 0.18588 0.091199 -0.024566 -0.041166
2075 0.064949 -0.051162 0.12796 0.065156 -0.061123 -0.070397
2076 0.075989 -0.057945 0.12794 0.066167 -0.052341 -0.062637
2077 0.071953 -0.04476 0.13654 0.069813 -0.055938 -0.064001
2078 0.068974 -0.049552 0.14916 0.061662 -0.05283 -0.016156
2079 0.064887 -0.047344 0.11058 0.082936 -0.0411 -0.024134
2080 0.077952 -0.06096 0.090344 0.075819 -0.058499 -0.047846
2081 0.38404 -0.03401 0.083665 0.082996 -0.048637 -0.065325
2082 0.39411 -0.052141 0.11108 0.11377 -0.026718 -0.035439
2083 0.36026 -0.040562 0.066769 0.096077 -0.061848 -0.055522
2084 0.31753 -0.010069 0.10031 0.11385 -0.038694 -0.052172
2085 0.21736 -0.054185 0.068622 0.10314 -0.063048 -0.031253
2086 0.12167 -0.050614 0.083272 0.12478 -0.041599 -0.015834
2087 0.10942 -0.021595 0.10326 0.13782 -0.020217 0.17008
2088 0.083196 -0.032327 0.055826 0.11804 -0.050933 0.15948
2089 0.072656 -0.057315 0.053477 0.1133 -0.047682 0.15021
2090 0.096021 -0.032988 0.065277 0.12234 -0.044681 0.14472
2091 0.0838 -0.058864 0.012792 0.099624 -0.076553 0.071813
2092 0.17962 -0.046431 0.029516 0.10523 -0.046965 0.02801
2093 0.37666 -0.046545 0.045548 0.12925 -0.049565 0.056234
2094 0.40616 -0.049551 6.0238e-05 0.079633 -0.082941 -0.011769
2095 0.43702 0.006341 0.0085816 0.09489 -0.060064 0.0085125
2096 0.34574 0.076397 0.025804 0.11643 -0.033876 -0.011443
2097 0.28503 0.098901 0.03801 0.10857 -0.063963 -0.012112
2098 0.17614 0.099341 -0.017691 0.10611 -0.084732 -0.03006
2099 0.13883 0.10721 0.03442 0.13859 -0.03481 0.023417
2100 0.14281 0.053651 0.021827 0.14471 -0.027705 0.0041727
2101 0.13345 0.027135 -0.00033173 0.12282 -0.066603 -0.0024357
2102 0.23772 0.0075502 0.014117 0.11006 -0.065631 -0.01952
2103 0.45285 -0.0092233 -0.01307 0.083471 -0.076011 0.0030927
2104 0.49045 0.023231 -0.019633 0.076535 -0.065155 0.052187
2105 0.4416 -0.018477 -0.013103 0.063659 -0.05803 0.14639
2106 0.36296 -0.013639 -0.054229 0.063817 -0.076239 0.13564
2107 0.29386 -0.038325 -0.05501 0.089813 -0.08456 0.15511
2108 0.23469 0.033722 -0.028581 0.14218 -0.074618 0.20856
2109 0.15774 0.0060217 -0.026588 0.14718 -0.047425 0.18881
2110 0.1395 -0.0071085 -0.026712 0.14335 -0.046801 0.08395
2111 0.13253 -0.019243 -0.044566 0.13844 -0.051194 0.0084883
2112 0.21839 -0.027187 -0.035567 0.1477 -0.061226 0.057701
2113 0.48107 0.029389 -0.013253 0.17368 -0.036812 0.065352
2114 0.46929 -0.014821 -0.071779 0.10861 -0.04655 0.022554
2115 0.45544 0.0024448 -0.066312 0.083784 -0.059162 0.053884
2116 0.45075 -0.012722 -0.048181 0.085669 -0.085985 0.037746
2117 0.44895 0.0016871 -0.070076 0.067216 -0.081503 0.03771
2118 0.57329 0.00744 -0.069714 0.074729 -0.06794 0.11961
2119 0.47784 0.0061313 -0.071257 0.08613 -0.072986 0.21037
2120 0.39748 -0.0049827 -0.087562 0.10711 -0.052895 0.22026
2121 0.33045 0.00085771 -0.042311 0.16587 0.0060686 0.27387
2122 0.24333 -0.020795 -0.10958 0.14881 -0.0039262 0.20089
2123 0.21825 0.0022763 -0.063348 0.15534 0.017346 0.1113
2124 0.18198 -0.019039 -0.083821 0.15464 -0.024141 0.073615
2125 0.23186 -0.012944 -0.10264 0.12724 -0.061613 0.068347
2126 0.50009 -0.0071177 -0.085421 0.11263 -0.041687 0.073393
2127 0.53591 -0.0033837 -0.087549 0.084543 -0.064834 0.076687
2128 0.54159 -0.0074932 -0.098118 0.08489 -0.052013 0.055753
2129 0.47513 -0.011539 -0.059013 0.099869 -0.035229 0.11913
2130 0.37801 -0.0028203 -0.10108 0.064841 -0.071298 0.12921
2131 0.26573 -0.0075061 -0.11799 0.090886 -0.032609 0.25121
2132 0.2567 -0.0041951 -0.086144 0.10861 -0.051694 0.29062
2133 0.24747 0.015158 -0.10615 0.095358 -0.053492 0.29642
2134 0.23755 -0.0078576 -0.088998 0.14009 -0.043204 0.2748
2135 0.24421 -0.02258 -0.11619 0.1353 -0.047392 0.18663
2136 0.49028 -0.015552 -0.14089 0.15595 -0.070756 0.1447
2137 0.53596 -0.01825 -0.12237 0.19021 -0.043546 0.15029
2138 0.50911 -0.020001 -0.10108 0.16992 -0.042435 0.11167
2139 0.4885 0.0010487 -0.09512 0.13924 -0.050944 0.13589
2140 0.52058 -0.0097253 -0.12463 0.10504 -0.046131 0.13573
2141 0.45892 -0.0095059 -0.13169 0.069263 -0.073778 0.095187
2142 0.36024 -0.02575 -0.1499 0.081935 -0.070932 0.19866
2143 0.30166 -0.022562 -0.13795 0.081706 -0.010647 0.25521
2144 0.25162 -0.0064119 -0.13498 0.092171 0.013019 0.26088
2145 0.23469 -0.0063784 -0.1336 0.11188 0.042593 0.31517
2146 0.22297 -0.0070537 -0.14173 0.11977 0.033355 0.3204
2147 0.30961 -0.0007378 -0.12228 0.14461 0.0073889 0.27356
2148 0.50782 0.048245 -0.13679 0.15925 -0.031784 0.19129
2149 0.5419 0.11041 -0.15061 0.16666 -0.037613 0.14404
2150 0.51999 0.15521 -0.12006 0.19172 -0.02319 0.15096
2151 0.3799 0.14571 -0.12384 0.16599 -0.033454 0.15608
2152 0.29455 0.14702 -0.14001 0.13658 -0.055406 0.13964
2153 0.2578 0.11672 -0.16509 0.12086 -0.033988 0.08773
2154 0.25373 0.070196 -0.12124 0.11012 0.0474 0.11044
2155 0.23994 0.021507 -0.1444 0.070288 0.064305 0.096296
2156 0.2449 0.068657 -0.1452 0.085169 0.066658 0.14296
2157 0.29539 0.053047 -0.12864 0.073924 0.0362 0.25504
2158 0.51907 0.035106 -0.14846 0.070857 0.015514 0.27993
2159 0.5101 0.048987 -0.15628 0.11121 -0.0055033 0.30449
2160 0.44727 0.040807 -0.18046 0.14655 -0.036097 0.30655
2161 0.38407 0.065204 -0.13498 0.17496 0.009192 0.32266
2162 0.26135 0.066493 -0.14999 0.18037 -0.006239 0.17937
2163 0.23715 0.15113 -0.11284 0.20226 0.0084075 0.17905
2164 0.23336 0.19449 -0.14652 0.16151 0.049207 0.1937
2165 0.18381 0.21806 -0.17679 0.13018 0.067284 0.17248
2166 0.18951 0.18928 -0.15007 0.12964 0.096672 0.13674
2167 0.22308 0.188 -0.15522 0.10807 0.11671 0.15463
2168 0.21017 0.15183 -0.16182 0.088456 0.0697 0.13163
2169 0.18628 0.13208 -0.16842 0.082209 0.028965 0.14363
2170 0.15368 0.1064 -0.17011 0.07109 0.0087422 0.11269
2171 0.19225 0.10059 -0.156 0.09403 -0.013416 0.10564
2172 0.16774 0.086303 -0.17452 0.12372 0.0029044 0.13539
2173 0.15787 0.086591 -0.164 0.14188 -0.02206 0.13534
2174 0.13724 0.080385 -0.19161 0.15974 0.049864 0.12022
2175 0.16063 0.1282 -0.16001 0.17922 0.12404 0.13139
2176 0.1675 0.1686 -0.18526 0.16421 0.10772 0.13138
2177 0.14013 0.20857 -0.1683 0.15917 0.14386 0.10544
2178 0.14545 0.21879 -0.15701 0.1252 0.13541 0.061981
2179 0.15366 0.19457 -0.18252 0.11587 0.10016 0.057278
2180 0.12898 0.19968 -0.20223 0.07877 0.075884 0.082366
2181 0.11 0.16468 -0.20304 0.065673 0.038325 0.094165
2182 0.11845 0.15221 -0.19 0.055247 0.060731 0.062875
2183 0.095256 0.14931 -0.17866 0.080026 0.074903 0.07101
2184 0.097016 0.14668 -0.19456 0.093405 0.11664 0.075495
2185 0.092211 0.139 -0.19031 0.13017 0.11997 0.087888
2186 0.097674 0.17184 -0.19405 0.14594 0.16412 0.087847
2187 0.068791 0.20997 -0.17398 0.18301 0.19432 0.08415
2188 0.082515 0.22757 -0.19807 0.15636 0.15992 0.078433
2189 0.079493 0.24652 -0.18158 0.15848 0.16361 0.059329
2190 0.05916 0.24368 -0.21102 0.12269 0.11751 0.080421
2191 0.039349 0.19313 -0.19507 0.10185 0.11403 0.079492
2192 0.047648 0.18133 -0.17959 0.091414 0.13343 0.05146
2193 0.040749 0.14754 -0.21086 0.08359 0.13503 0.084228
2194 0.018013 0.12534 -0.16449 0.092128 0.18815 0.040543
2195 0.048239 0.13132 -0.15708 0.093108 0.16573 0.080267
2196 0.014581 0.11751 -0.16665 0.089166 0.18985 0.058971
2197 0.033381 0.13485 -0.1235 0.11651 0.22254 0.090194
2198 0.034276 0.14018 -0.082305 0.11948 0.19129 0.061144
2199 -0.0028421 0.10106 -0.02091 0.11885 0.13576 0.035519
2200 0.01356 0.13974 -0.026859 0.15726 0.10755 0.075681
2201 0.026907 0.22015 -0.094698 0.12765 0.10213 0.047585
2202 0.0056854 0.25187 -0.12774 0.12595 0.081425 0.064515
2203 -0.0087882 0.24095 -0.17242 0.10448 0.060653 0.023168
2204 -0.039302 0.23123 -0.16277 0.1003 0.11677 0.038698
2205 0.0032278 0.21272 -0.17013 0.078282 0.17281 0.07657
2206 -0.013448 0.18362 -0.14616 0.073807 0.2348 0.068385
2207 -0.021559 0.14695 -0.18648 0.060273 0.1805 0.05459
2208 -0.011496 0.1189 -0.11121 0.089827 0.18611 0.011538
2209 -0.0064644 0.11845 -0.043894 0.073848 0.12554 0.00882
2210 -0.012555 0.11449 0.035877 0.071905 0.14335 0.042941
2211 -0.04183 0.11138 0.014474 0.099578 0.097015 -0.024679
2212 0.0031833 0.1139 0.011941 0.1108 0.1 0.017738
2213 0.02033 0.098365 -0.08248 0.084384 0.072642 -0.032191
2214 0.088264 0.13048 -0.12089 0.086695 0.04732 -0.042079
2215 0.14013 0.1999 -0.1035 0.10573 0.090257 0.037163
2216 0.10509 0.23088 -0.12996 0.080483 0.090417 0.011438
2217 0.011343 0.22544 -0.13597 0.06984 0.16466 0.035558
2218 0.0083804 0.25359 -0.054522 0.062666 0.22945 0.026808
2219 -0.04209 0.25571 -0.053835 0.037382 0.17901 -0.023041
2220 -0.011831 0.27814 0.062985 0.060686 0.19049 -0.0086456
2221 0.0064805 0.24669 0.097932 0.086906 0.16238 0.01443
2222 -0.036906 0.157 0.083358 0.063073 0.11498 -0.029429
2223 -0.051313 0.12725 0.093368 0.055137 0.059212 -0.011844
2224 -0.033215 0.14128 0.069721 0.073188 0.069911 0.0048998
2225 -0.061268 0.11853 -0.04024 0.079058 0.067777 -0.019991
2226 -0.043189 0.11035 -0.069003 0.065549 0.050448 0.029052
2227 -0.056323 0.14721 -0.047631 0.065181 0.0888 -0.0176
2228 -0.030514 0.14281 -0.037803 0.071675 0.17232 -0.0097165
2229 -0.060505 0.10735 -0.0099228 0.027847 0.1609 -0.0081723
2230 -0.056396 0.11462 0.17141 0.061567 0.20154 -0.018478
2231 -0.029929 0.12849 0.16908 0.046846 0.16917 -0.01268
2232 -0.071238 0.10345 0.15423 0.025128 0.11302 -0.048417
2233 -0.057735 0.11384 0.10943 0.041532 0.10434 -0.019374
2234 -0.065482 0.10979 0.02732 0.031085 0.068415 -0.015128
2235 -0.085434 0.09662 0.00042394 0.015044 0.044902 -0.055696
2236 -0.088354 0.095834 -0.0029433 0.023652 0.035226 -0.01753
2237 -0.079778 0.088116 0.084041 0.033325 0.046843 -0.0032493
2238 -0.08671 0.073432 0.1681 0.033359 0.020796 -0.033113
2239 -0.068523 0.10867 0.18634 0.036373 0.079414 -0.0085257
2240 -0.10717 0.070097 0.23052 0.01785 0.14211 -0.040938
2241 -0.1025 0.084332 0.22324 0.044034 0.18816 -0.025861
2242 -0.085268 0.1023 0.18382 0.031067 0.16766 0.027089
2243 -0.087083 0.056132 0.088026 0.023246 0.1738 -0.026586
2244 -0.090013 0.074822 0.050753 0.0098531 0.11317 -0.032343
2245 -0.076853 0.096831 0.037414 0.029014 0.12945 -0.033524
2246 -0.10177 0.049854 0.09644 0.01446 0.10396 -0.031324
2247 -0.10107 0.06087 0.22896 0.014307 0.09118 -0.03295
2248 -0.11274 0.068362 0.23804 0.009291 0.1284 -0.031851
2249 -0.11442 0.058456 0.24724 -0.002379 0.14679 -0.046716
2250 -0.10537 0.065096 0.25661 0.0088741 0.17093 -0.035077
2251 -0.12808 0.053074 0.21348 0.0046291 0.14392 -0.047248
2252 -0.1201 0.050301 0.10215 -0.015581 0.12503 -0.06863
2253 -0.094403 0.050071 0.067079 -0.018321 0.11513 -0.055318
2254 -0.10225 0.065635 0.047667 0.0049935 0.11729 -0.048009
2255 -0.10768 0.04926 0.073911 0.00017384 0.13082 -0.030008
2256 -0.11348 0.046126 0.16661 -0.018039 0.087476 -0.030267
2257 -0.12909 0.059607 0.2864 -0.012939 0.10334 -0.082874
2258 -0.084292 0.063211 0.32953 0.014763 0.17728 -0.040858
2259 -0.11868 0.04506 0.31655 0.0068161 0.16634 -0.02209
2260 -0.1425 0.021258 0.28406 -0.016452 0.14321 -0.059491
2261 -0.13921 0.036263 0.24401 -0.0042334 0.14981 -0.063044
2262 -0.11457 0.02084 0.18865 -0.0020339 0.14453 -0.039138
2263 -0.13238 0.0031496 0.09276 -0.020334 0.1136 -0.063747
2264 -0.11954 0.042899 0.10765 -0.0076728 0.12958 -0.076996
2265 -0.12689 0.042747 0.081094 -0.0042799 0.11222 -0.053657
2266 -0.12581 0.029466 0.10184 -0.0030505 0.10643 -0.050492
2267 -0.12474 0.020404 0.29668 0.0029812 0.12579 -0.036708
2268 -0.13924 0.018502 0.29356 -0.012423 0.13832 -0.084524
2269 -0.12348 0.0053049 0.30106 -0.028754 0.14565 -0.072762
2270 -0.14386 0.026722 0.30396 -0.0038066 0.13384 -0.079878
2271 -0.12926 0.014889 0.26369 -0.0069269 0.13875 -0.062491
2272 -0.16193 0.0053715 0.16807 -0.029448 0.10019 -0.059306
2273 -0.16359 -0.02468 0.11497 -0.041811 0.10175 -0.1092
2274 -0.15867 0.0040236 0.10026 -0.012757 0.13166 -0.082846
2275 -0.14355 0.0042127 0.11036 -0.01487 0.1202 -0.068754
2276 -0.17009 0.0047699 0.061104 -0.027783 0.10434 -0.05725
2277 -0.13894 0.01049 0.089495 -0.021608 0.10484 -0.072235
2278 -0.14173 0.0090242 0.11268 -0.022047 0.13078 -0.094603
2279 -0.14419 -0.0035045 0.21256 -0.03608 0.1221 -0.078906
2280 -0.13735 0.024308 0.30524 -0.015747 0.15126 -0.073195
2281 -0.13218 0.012657 0.35498 0.00147 0.13533 -0.061106
2282 -0.15286 0.0066375 0.24948 -0.033935 0.10267 -0.069347
2283 -0.1519 0.0024324 0.18313 -0.0023498 0.099021 -0.072102
2284 -0.15963 0.0081587 0.095642 -0.020141 0.084686 -0.094708
2285 -0.15293 -0.0098615 0.060682 -0.017785 0.072266 -0.10404
2286 -0.14344 0.019107 0.078778 0.0038816 0.10248 -0.072452
2287 -0.16089 0.0072524 0.06226 -0.036207 0.090129 -0.072805
2288 -0.14543 0.034808 0.073749 -0.020315 0.13276 -0.095658
2289 -0.15741 -0.0072801 0.05967 -0.022131 0.12258 -0.11191
2290 -0.15607 -0.0098975 0.091454 -0.0098168 0.14852 -0.05965
2291 -0.15247 -0.0097026 0.080494 -0.027221 0.084426 -0.13966
2292 -0.17212 -0.021879 0.028929 -0.056551 0.050587 -0.13112
2293 -0.13542 0.008744 0.24883 -0.0092935 0.11012 -0.064246
2294 -0.17522 -0.035163 0.22464 -0.047078 0.034558 -0.11608
2295 -0.15802 -0.019258 0.1903 -0.048706 0.042441 -0.089838
2296 -0.17284 -0.0020458 0.11646 -0.037701 0.032969 -0.1222
2297 -0.1654 -0.0036902 0.071772 -0.028643 0.057167 -0.076712
2298 -0.16557 -0.0051327 0.08178 -0.023167 0.080815 -0.087432
2299 -0.16951 -0.027938 -6.8438e-05 -0.054983 0.012926 -0.10579
2300 -0.17493 -0.024961 0.020774 -0.048358 0.072771 -0.10057
2301 -0.14248 -0.013386 0.032507 -0.039607 0.071309 -0.088273
2302 -0.17766 -0.033791 0.031949 -0.047577 0.052264 -0.095705
2303 -0.16504 -0.021657 0.017888 -0.041606 0.02805 -0.12515
2304 -0.17339 -0.031611 0.011747 -0.05561 0.013882 -0.12403
2305 -0.15669 -0.0077101 -0.0044773 -0.040683 0.015573 -0.08337
2306 -0.15099 -0.029539 -0.01615 -0.054912 0.0057354 -0.10533
2307 -0.16827 -0.024373 -0.034485 -0.046004 0.00046763 -0.10218
2308 -0.19187 -0.056806 -0.034058 -0.065549 -0.028358 -0.11954
2309 -0.1519 -0.023455 -0.0061628 -0.051662 -0.023022 -0.099458
2310 -0.17079 -0.038723 -0.037115 -0.061852 -0.014334 -0.12049
2311 -0.16081 -0.010101 -0.040061 -0.054051 -0.005731 -0.1056
2312 -0.18383 -0.03231 -0.038452 -0.054141 -0.0059064 -0.091608
2313 -0.1916 -0.015073 -0.035697 -0.043752 -0.014236 -0.11345
2314 -0.16812 -0.015654 -0.041222 -0.044536 -0.005096 -0.098154
2315 -0.17422 -0.034902 -0.057348 -0.064536 -0.036422 -0.106
2316 -0.20508 -0.039388 -0.11693 -0.08879 -0.047042 -0.12612
2317 -0.17914 -0.038292 -0.060576 -0.067336 -0.03337 -0.10561
2318 -0.18183 -0.028086 -0.061235 -0.063567 -0.020718 -0.087478
2319 -0.17325 -0.020286 -0.090023 -0.072688 -0.024863 -0.12735
2320 -0.19964 -0.050311 -0.087837 -0.0763 -0.06045 -0.10821
2321 -0.20244 -0.055396 -0.083118 -0.067515 -0.050947 -0.12231
2322 -0.18148 -0.043983 -0.11487 -0.086752 -0.055389 -0.10936
2323 -0.1617 -0.026528 -0.079319 -0.054472 -0.042659 -0.084783
2324 -0.20793 -0.052114 -0.092625 -0.080191 -0.035211 -0.11633
2325 -0.19407 -0.061863 -0.083217 -0.07047 -0.060242 -0.10919
2326 -0.19771 -0.049345 -0.061127 -0.059548 -0.036381 -0.083381
2327 -0.19453 -0.055166 -0.11566 -0.089146 -0.074849 -0.11215
2328 -0.19744 -0.059895 -0.094714 -0.084369 -0.052566 -0.138
2329 -0.20292 -0.063694 -0.12415 -0.069722 -0.062982 -0.1176
2330 -0.20859 -0.070121 -0.1279 -0.085352 -0.072517 -0.14456
2331 -0.20291 -0.073017 -0.10788 -0.064927 -0.063973 -0.11315
2332 -0.21024 -0.077404 -0.15115 -0.084974 -0.097292 -0.12236
2333 -0.19935 -0.067873 -0.13338 -0.082719 -0.061532 -0.10979
2334 -0.1896 -0.074102 -0.12366 -0.078913 -0.067551 -0.12644
2335 -0.18881 -0.053923 -0.16324 -0.10668 -0.09433 -0.13761
2336 -0.2307 -0.076929 -0.13721 -0.089983 -0.08786 -0.10861
2337 -0.19829 -0.027437 -0.13481 -0.07391 -0.072353 -0.11765
2338 -0.18654 -0.069046 -0.15081 -0.099724 -0.11512 -0.13346
2339 -0.21526 -0.079387 -0.14424 -0.084554 -0.097179 -0.090506
2340 -0.18819 -0.059136 -0.17203 -0.072933 -0.084937 -0.12594
2341 -0.1875 -0.044409 -0.13082 -0.07017 -0.065062 -0.10398
2342 -0.18248 -0.064735 -0.11962 -0.066144 -0.065187 -0.095009
2343 -0.1918 -0.041578 -0.14667 -0.072116 -0.065488 -0.10576
2344 -0.20067 -0.048405 -0.14766 -0.078864 -0.091834 -0.16002
2345 -0.22107 -0.057371 -0.15282 -0.087185 -0.083542 -0.15207
2346 -0.16988 -0.048395 -0.16044 -0.068018 -0.072436 -0.12095
2347 -0.19091 -0.067854 -0.17244 -0.11182 -0.090051 -0.13965
2348 -0.1807 -0.064843 -0.16564 -0.080987 -0.091067 -0.1154
2349 -0.18565 -0.064617 -0.14484 -0.076278 -0.064886 -0.14129
2350 -0.17867 -0.040926 -0.13234 -0.078163 -0.057372 -0.084679
2351 -0.19356 -0.067877 -0.17418 -0.088607 -0.10912 -0.16061
2352 -0.19641 -0.063145 -0.17129 -0.09012 -0.099473 -0.10213
2353 -0.20713 -0.071332 -0.16618 -0.089718 -0.10907 -0.12352
2354 -0.20715 -0.071068 -0.16695 -0.087846 -0.079932 -0.11501
2355 -0.18018 -0.074216 -0.16929 -0.088971 -0.082684 -0.14641
2356 -0.18605 -0.055259 -0.15608 -0.084281 -0.099189 -0.1145
2357 -0.2205 -0.087737 -0.20134 -0.11725 -0.11391 -0.19359
2358 -0.1859 -0.044302 -0.13938 -0.066024 -0.086632 -0.099968
2359 -0.17733 -0.059308 -0.14851 -0.08196 -0.090955 -0.1623
2360 -0.21735 -0.0772 -0.20236 -0.10834 -0.11464 -0.12917
2361 -0.21228 -0.11299 -0.17933 -0.1057 -0.12307 -0.16757
2362 -0.21389 -0.054955 -0.19828 -0.10046 -0.1162 -0.14673
2363 -0.18197 -0.059439 -0.1784 -0.10119 -0.10168 -0.13413
2364 -0.21796 -0.076268 -0.18218 -0.091542 -0.10901 -0.10875
2365 -0.19311 -0.050098 -0.16336 -0.085044 -0.097734 -0.12863
2366 -0.20786 -0.088305 -0.18685 -0.075198 -0.10179 -0.11079
2367 -0.21614 -0.091104 -0.20271 -0.10682 -0.13135 -0.13415
2368 -0.2009 -0.072033 -0.19904 -0.090274 -0.1114 -0.12385
2369 -0.19984 -0.066647 -0.18629 -0.07519 -0.092695 -0.10336
2370 -0.20035 -0.044122 -0.20599 -0.10202 -0.11074 -0.11219
2371 -0.21627 -0.052686 -0.18671 -0.093744 -0.091946 -0.11002
2372 -0.20934 -0.082838 -0.20307 -0.082507 -0.116 -0.11563
2373 -0.20439 -0.059063 -0.19693 -0.074625 -0.11384 -0.093653
2374 -0.18865 -0.042684 -0.17762 -0.075555 -0.10471 -0.11851
2375 -0.21159 -0.074044 -0.20232 -0.095613 -0.10343 -0.12456
2376 -0.19228 -0.064628 -0.22901 -0.11381 -0.14075 -0.10892
2377 -0.20237 -0.07144 -0.19244 -0.089193 -0.12026 -0.092227
2378 -0.19066 -0.083763 -0.20076 -0.083715 -0.13227 -0.11194
2379 -0.19219 -0.068705 -0.17432 -0.084654 -0.084046 -0.093425
2380 -0.21769 -0.084719 -0.19528 -0.090389 -0.12455 -0.094395
2381 -0.20569 -0.072775 -0.2104 -0.084725 -0.13363 -0.1096
2382 -0.18941 -0.089072 -0.20517 -0.084002 -0.11301 -0.088445
2383 -0.1862 -0.077996 -0.19949 -0.089899 -0.11529 -0.10644
2384 -0.15683 -0.057577 -0.18972 -0.081752 -0.098362 -0.11084
2385 -0.19419 -0.0947 -0.22255 -0.10252 -0.12473 -0.11092
2386 -0.20977 -0.10199 -0.2066 -0.090956 -0.13259 -0.12909
2387 -0.18744 -0.081342 -0.22212 -0.095396 -0.11653 -0.09188
2388 -0.17931 -0.10494 -0.22574 -0.09929 -0.1492 -0.11659
2389 -0.20796 -0.099027 -0.22938 -0.10295 -0.14185 -0.12533
2390 -0.17659 -0.073093 -0.22849 -0.087863 -0.1178 -0.13908
2391 -0.17822 -0.08264 -0.25384 -0.099266 -0.12034 -0.12864
2392 -0.18246 -0.063524 -0.1941 -0.054553 -0.10754 -0.10466
2393 -0.17483 -0.077364 -0.20331 -0.060175 -0.11102 -0.10877
2394 -0.1638 -0.090078 -0.25134 -0.087771 -0.13578 -0.12521
2395 -0.21561 -0.1016 -0.24291 -0.087616 -0.14649 -0.16625
2396 -0.17857 -0.090944 -0.23272 -0.076653 -0.13181 -0.14579
2397 -0.17229 -0.080035 -0.22268 -0.075036 -0.11835 -0.1022
2398 -0.17157 -0.075972 -0.21239 -0.083097 -0.12996 -0.10385
2399 -0.14504 -0.1074 -0.21385 -0.076842 -0.11693 -0.11434
2400 -0.049349 -0.089186 -0.21307 -0.08495 -0.13212 -0.10516
2401 0.042429 -0.075957 -0.249 -0.095278 -0.14586 -0.14767
2402 0.094606 -0.084314 -0.20023 -0.054179 -0.10607 -0.10332
2403 0.11604 -0.073998 -0.21224 -0.051578 -0.09694 -0.11874
2404 -0.0074107 -0.066189 -0.22427 -0.049518 -0.11055 -0.13177
2405 -0.094772 -0.10686 -0.2578 -0.070448 -0.13519 -0.12857
2406 -0.12145 -0.098249 -0.23965 -0.074501 -0.10467 -0.12762
2407 -0.12335 -0.095839 -0.23395 -0.057923 -0.11324 -0.14183
2408 -0.14317 -0.086694 -0.2124 -0.036683 -0.11947 -0.11501
2409 -0.13772 -0.10515 -0.23147 -0.044142 -0.12886 -0.12373
2410 -0.10772 -0.062478 -0.22584 -0.037323 -0.10985 -0.12131
2411 -0.15442 -0.081469 -0.24985 -0.040376 -0.14089 -0.14907
2412 -0.14995 -0.11145 -0.27107 -0.045682 -0.14814 -0.15071
2413 -0.13354 -0.082043 -0.18335 -0.011557 -0.10482 -0.099841
2414 -0.14279 -0.10935 -0.24058 -0.045913 -0.12866 -0.15267
2415 -0.14349 -0.1082 -0.22129 -0.050737 -0.12703 -0.11892
2416 -0.16682 -0.11492 -0.26666 -0.060571 -0.14383 -0.12637
2417 -0.13273 -0.10086 -0.21319 -0.019431 -0.12081 -0.12168
2418 -0.1274 -0.106 -0.25115 -0.021623 -0.13226 -0.13428
2419 -0.097295 -0.10126 -0.23997 -0.037284 -0.1385 -0.11956
2420 0.083078 -0.092529 -0.24873 -0.021141 -0.1035 -0.13504
2421 0.094577 -0.07392 -0.22647 -0.015409 -0.08271 -0.11535
2422 0.044899 -0.11793 -0.27605 -0.062041 -0.10088 -0.14969
2423 0.066929 -0.09456 -0.22934 -0.016269 -0.074276 -0.12407
2424 -0.031361 -0.087143 -0.23125 0.0001994 -0.086727 -0.10869
2425 -0.072929 -0.10443 -0.25648 -0.003867 -0.11843 -0.12657
2426 -0.10482 -0.080586 -0.23476 -0.025572 -0.12833 -0.15003
2427 -0.1174 -0.10474 -0.25056 -0.026442 -0.14361 -0.11568
2428 -0.12522 -0.093448 -0.23488 -0.016474 -0.11179 -0.11963
2429 -0.11323 -0.093533 -0.23032 -0.0050742 -0.11505 -0.091695
2430 -0.097637 -0.068234 -0.22249 0.01679 -0.09504 -0.1287
2431 -0.13375 -0.073035 -0.23392 -0.0097915 -0.1239 -0.1121
2432 -0.10938 -0.043346 -0.20891 0.012845 -0.11089 -0.10433
2433 -0.10742 -0.071297 -0.24096 -0.015539 -0.12046 -0.11972
2434 0.046912 -0.071083 -0.23119 -0.0088201 -0.11558 -0.14923
2435 0.1381 -0.093303 -0.23422 -0.022039 -0.133 -0.12956
2436 0.14193 -0.098965 -0.24495 -0.001812 -0.1143 -0.12639
2437 0.14396 -0.070139 -0.18692 0.018046 -0.076361 -0.1279
2438 0.18361 -0.094816 -0.23047 -0.0070902 -0.12491 -0.15057
2439 0.11863 -0.082471 -0.21348 0.023663 -0.10623 -0.11746
2440 0.04405 -0.096683 -0.20784 0.017442 -0.10758 -0.11806
2441 5.0933e-05 -0.098372 -0.23546 -0.0041123 -0.11561 -0.12215
2442 -0.020985 -0.095193 -0.21777 -0.0024552 -0.097955 -0.11076
2443 -0.018757 -0.08756 -0.22609 -0.0089066 -0.12249 -0.13478
2444 -0.047259 -0.10699 -0.2585 -0.039456 -0.14683 -0.15269
2445 0.0061222 -0.10088 -0.20896 -0.0084961 -0.10916 -0.13564
2446 0.26599 -0.082791 -0.21391 0.0099434 -0.12519 -0.10141
2447 0.25996 -0.10995 -0.22724 0.0050935 -0.091893 -0.11617
2448 0.26305 -0.10054 -0.22453 0.023489 -0.064354 -0.14394
2449 0.31397 -0.069538 -0.20435 0.029436 -0.012067 -0.1053
2450 0.15875 -0.11189 -0.22879 0.024914 -0.028653 -0.13837
2451 0.1019 -0.08851 -0.20184 0.017169 -0.043337 -0.073612
2452 0.020908 -0.099513 -0.20967 -0.0081249 -0.11603 -0.12624
2453 -0.019087 -0.11804 -0.25939 -0.026634 -0.12478 -0.17747
2454 0.0037818 -0.085443 -0.23082 -0.0076719 -0.10959 -0.13337
2455 -0.024355 -0.10965 -0.23301 -0.025732 -0.1233 -0.14776
2456 -0.017057 -0.11558 -0.1148 -0.025483 -0.12702 -0.12608
2457 0.2085 -0.096178 -0.056731 -0.022629 -0.095698 -0.11979
2458 0.28149 -0.088311 -0.031614 0.0062125 -0.10083 -0.12658
2459 0.31881 -0.077253 -0.010049 0.039273 -0.075161 -0.10763
2460 0.28442 -0.066028 -0.09492 0.029947 -0.043476 -0.1053
2461 0.32383 -0.087227 -0.17194 0.027729 -0.021699 -0.11562
2462 0.24969 -0.11027 -0.18793 0.038618 0.0048491 -0.10885
2463 0.22633 -0.072333 -0.15575 0.046718 0.018812 -0.094672
2464 0.16144 -0.087805 -0.17535 0.0353 -0.0053817 -0.12512
2465 0.1351 -0.079449 -0.17185 0.022392 -0.026324 -0.097435
2466 0.12293 -0.098361 -0.17406 0.015469 -0.047339 -0.079759
2467 0.041474 -0.11469 -0.23046 -0.030307 -0.090314 -0.13033
2468 0.041684 -0.11063 -0.15888 0.010005 -0.05488 -0.086887
2469 0.25879 -0.092611 -0.19634 -0.012177 -0.086464 -0.12146
2470 0.36018 -0.090242 -0.20781 -0.00055071 -0.082102 0.007978
2471 0.37073 -0.072703 -0.15939 0.012284 -0.0049059 0.048017
2472 0.35584 -0.067396 -0.15829 0.052825 0.035804 0.12418
2473 0.29698 -0.085387 -0.19448 0.037714 0.043937 0.12255
2474 0.29725 -0.064389 -0.17078 0.048502 0.048773 0.11253
2475 0.31571 -0.07626 -0.19271 0.05146 0.050938 0.033068
2476 0.40839 -0.080267 -0.18012 0.047616 0.033734 -0.026957
2477 0.396 -0.095858 -0.011413 0.036235 0.0032153 -0.064252
2478 0.36231 -0.086627 0.034288 0.020447 -0.0081707 -0.041378
2479 0.29874 -0.095083 0.01119 0.0081725 -0.050506 -0.025819
2480 0.30304 -0.070451 0.022203 0.012367 -0.040388 -0.049797
2481 0.29227 -0.10778 -0.063608 -0.023792 -0.087191 -0.071086
2482 0.4118 -0.092048 -0.13564 -0.011639 -0.067857 -0.090286
2483 0.45875 -0.085947 -0.13669 -0.01614 -0.069296 -0.058201
2484 0.45198 -0.086897 -0.15628 -0.010513 -0.011603 -0.068505
2485 0.38927 -0.10621 -0.15861 0.001284 0.037777 -0.049819
2486 0.47781 -0.070027 -0.13113 0.023153 0.073361 -0.0014908
2487 0.47341 -0.08901 -0.14893 0.030814 0.072687 0.11157
2488 0.42125 -0.0839 -0.16194 0.0040568 0.03648 0.093466
2489 0.44527 -0.10486 0.039147 0.020048 0.040266 0.095391
2490 0.42414 -0.058412 0.1262 0.038519 0.024459 0.13644
2491 0.33348 -0.08781 0.17107 0.051642 0.023473 0.16968
2492 0.31663 -0.055007 0.18867 0.064549 0.033559 0.056325
2493 0.20856 -0.10084 0.16077 0.02362 0.050763 0.026769
2494 0.22859 -0.079679 0.16468 0.012191 0.055461 -0.037373
2495 0.21006 -0.095422 0.21554 0.0044852 0.09097 -0.011172
2496 0.21747 -0.092281 0.18838 0.016368 0.069176 0.018984
2497 0.42131 -0.089501 0.23164 -0.0037441 0.090983 -0.015701
2498 0.48027 -0.10014 0.24969 -0.015363 0.076041 0.036251
2499 0.49089 -0.082012 0.3363 0.017753 0.086564 0.1437
2500 0.44264 -0.087002 0.26052 -0.007342 0.053167 0.1254
2501 0.3498 -0.10198 0.28467 0.013794 0.050974 0.19425
2502 0.29402 -0.068176 0.33357 0.0061688 0.062428 0.17436
2503 0.21823 -0.098383 0.30612 -0.014158 0.085532 0.13561
2504 0.18062 -0.10807 0.35476 -0.03012 0.12544 0.18067
2505 0.208 -0.075341 0.33731 -0.0025389 0.1445 0.17237
2506 0.20063 -0.094286 0.32475 -0.021091 0.12883 0.22327
2507 0.23354 -0.057261 0.4078 0.016148 0.14584 0.26898
2508 0.22006 -0.07963 0.36804 -0.01466 0.1061 0.26087
2509 0.38945 -0.10583 0.38541 -0.042693 0.075834 0.21337
2510 0.39264 -0.084453 0.38937 -0.016147 0.093433 0.18005
2511 0.38152 -0.068791 0.40025 -0.017758 0.07048 0.1872
2512 0.255 -0.10864 0.3791 -0.020982 0.063483 0.15763
2513 0.18962 -0.083398 0.40282 -0.017055 0.080764 0.22438
2514 0.16702 -0.093212 0.40394 -0.02315 0.12899 0.23496
2515 0.17704 -0.067512 0.44099 -0.032481 0.14263 0.27369
2516 0.18338 -0.046714 0.48532 -0.009654 0.17246 0.2558
2517 0.16957 -0.085097 0.46358 -0.022579 0.14504 0.27007
2518 0.15017 -0.11401 0.45154 -0.024529 0.13586 0.29963
2519 0.17105 -0.056427 0.42467 -0.013142 0.11156 0.25622
2520 0.16872 -0.070357 0.45674 -0.028091 0.077893 0.28898
2521 0.16351 -0.082173 0.48055 -0.017588 0.057205 0.31282
2522 0.25554 -0.088348 0.46497 -0.038085 0.040552 0.36113
2523 0.35084 -0.073918 0.48712 -0.036247 0.038571 0.28694
2524 0.32547 -0.089428 0.49703 -0.030251 0.046132 0.24657
2525 0.21205 -0.09606 0.44619 -0.040853 0.11996 0.2956
2526 0.1766 -0.085207 0.46646 -0.025721 0.18959 0.2077
2527 0.12616 -0.096081 0.47519 -0.025614 0.19025 0.22187
2528 0.12587 -0.07668 0.49226 -0.045348 0.15999 0.30874
2529 0.11836 -0.07467 0.50691 -0.036269 0.17185 0.35476
2530 0.11119 -0.068177 0.46524 -0.02472 0.10744 0.2759
2531 0.12307 -0.082663 0.51317 -0.035468 0.088686 0.33652
2532 0.13149 -0.069495 0.49707 -0.029145 0.1121 0.30507
2533 0.10875 -0.065098 0.46757 -0.057742 0.074854 0.25747
2534 0.075694 -0.096248 0.45252 -0.05229 0.084114 0.22983
2535 0.099429 -0.079927 0.42821 -0.038033 0.12718 0.22383
2536 0.089488 -0.082239 0.42566 -0.044738 0.12092 0.18282
2537 0.082806 -0.085893 0.41354 -0.077684 0.16324 0.17268
2538 0.054755 -0.098267 0.40651 -0.058562 0.14189 0.15705
2539 0.089334 -0.064708 0.41521 -0.049135 0.16374 0.16882
2540 0.079509 -0.055785 0.41963 -0.042954 0.14258 0.18588
2541 0.035704 -0.072087 0.35482 -0.075988 0.079742 0.28095
2542 0.086927 -0.059742 0.37203 -0.048971 0.11746 0.29474
2543 0.050387 -0.09271 0.28948 -0.083929 0.082347 0.24139
2544 0.055118 -0.053714 0.31904 -0.048544 0.097244 0.24109
2545 0.005661 -0.098817 0.26113 -0.074697 0.10077 0.19869
2546 0.053873 -0.077795 0.32052 -0.042112 0.16209 0.17283
2547 0.035762 -0.057353 0.24989 -0.052171 0.15159 0.18776
2548 -0.0054402 -0.094325 0.22866 -0.080532 0.12763 0.1394
2549 0.021595 -0.08108 0.25085 -0.042353 0.13577 0.17699
2550 0.034918 -0.073467 0.23774 -0.064141 0.1368 0.10274
2551 -0.010249 -0.067591 0.22158 -0.081506 0.11075 0.13741
2552 -0.02637 -0.052937 0.25291 -0.050764 0.12603 0.13274
2553 -0.00030946 -0.075594 0.22517 -0.073483 0.1168 0.14537
2554 0.023352 -0.055742 0.22598 -0.053287 0.12993 0.13599
2555 -0.018149 -0.077524 0.21554 -0.056044 0.12485 0.17609
2556 -0.030386 -0.080692 0.19707 -0.049789 0.13962 0.11117
2557 -0.024493 -0.069673 0.16466 -0.069103 0.12496 0.081478
2558 -0.049583 -0.088478 0.13925 -0.086824 0.1159 0.11882
2559 -0.034626 -0.087067 0.14108 -0.056719 0.1185 0.10273
2560 -0.057705 -0.10245 0.11709 -0.069544 0.11394 0.085727
2561 -0.01859 -0.064662 0.11179 -0.059975 0.09634 0.095597
2562 -0.051011 -0.090843 0.091183 -0.075894 0.084191 0.12219
2563 -0.040418 -0.079373 0.049336 -0.08242 0.071299 0.0766
2564 -0.03678 -0.080876 0.092074 -0.061387 0.098302 0.10058
2565 -0.039479 -0.086212 0.093957 -0.066986 0.12181 0.069755
2566 -0.039498 -0.080477 0.069789 -0.083195 0.12246 0.055783
2567 -0.065574 -0.096993 0.057757 -0.078098 0.10426 0.075534
2568 -0.055796 -0.088994 0.087397 -0.052976 0.14129 0.049174
2569 -0.07039 -0.078235 0.071005 -0.076167 0.068513 0.065339
2570 -0.069553 -0.082176 0.091369 -0.074916 0.086579 0.080953
2571 -0.066887 -0.087967 0.072018 -0.064842 0.090852 0.097044
2572 -0.074888 -0.090349 0.044917 -0.070351 0.053288 0.063722
2573 -0.08602 -0.10192 -0.00078015 -0.073009 0.082672 0.053022
2574 -0.074995 -0.069353 0.018697 -0.048029 0.13406 0.082397
2575 -0.073436 -0.062759 0.031659 -0.071164 0.1149 0.039952
2576 -0.10148 -0.076076 0.012264 -0.070328 0.082498 0.059258
2577 -0.085134 -0.071793 0.0022069 -0.075959 0.074599 0.028653
2578 -0.096007 -0.098702 0.0043495 -0.061369 0.075425 0.021763
2579 -0.076557 -0.072591 0.014499 -0.035448 0.051313 0.084956
2580 -0.10251 -0.072644 -0.037714 -0.042288 0.032695 0.041765
2581 -0.10129 -0.084219 0.0059651 -0.037479 0.066161 0.079739
2582 -0.089528 -0.08963 -0.048268 -0.030064 0.096998 0.054462
2583 -0.10114 -0.075929 0.0043854 -0.035556 0.10637 0.10429
2584 -0.117 -0.095153 -0.06407 -0.0591 0.059604 0.0099379
2585 -0.10406 -0.075366 -0.026462 -0.035341 0.063338 0.048741
2586 -0.10126 -0.10761 -0.046013 -0.046663 0.045704 0.02094
2587 -0.14455 -0.10668 -0.084412 -0.064576 0.0013295 -0.0083954
2588 -0.12562 -0.06382 -0.051545 -0.034548 0.011154 0.052068
2589 -0.12874 -0.089003 -0.06239 -0.034662 0.057056 0.049544
2590 -0.14524 -0.084417 -0.057219 -0.045676 0.010159 0.048442
2591 -0.13398 -0.086052 -0.080118 -0.031303 0.014217 0.060388
2592 -0.14595 -0.08004 -0.086494 -0.037216 0.047183 0.01877
2593 -0.1394 -0.072021 -0.087272 -0.053778 0.053515 -0.02514
2594 -0.15684 -0.10231 -0.097586 -0.051693 0.0285 0.003215
2595 -0.13753 -0.072792 -0.075112 -0.037521 0.029683 0.007485
2596 -0.13695 -0.077007 -0.075008 -0.046206 -0.0065272 0.009654
2597 -0.14316 -0.098402 -0.11446 -0.054164 -0.0064179 0.019284
2598 -0.13677 -0.090128 -0.12639 -0.078666 -0.022785 -0.025374
2599 -0.14089 -0.084399 -0.09759 -0.039603 0.0099592 -0.0067814
2600 -0.13742 -0.09509 -0.10685 -0.036512 -0.001426 0.017844
2601 -0.17033 -0.10487 -0.099487 -0.046359 -0.023196 -0.0046955
2602 -0.14173 -0.056887 -0.093464 -0.051839 -0.017877 -0.054355
2603 -0.18368 -0.099282 -0.1398 -0.064572 -0.045929 -0.026895
2604 -0.17008 -0.10906 -0.14717 -0.067158 -0.040107 -0.023845
2605 -0.18506 -0.097591 -0.13809 -0.054343 -0.033834 0.0033583
2606 -0.15228 -0.05779 -0.12457 -0.050727 -0.033679 0.0065225
2607 -0.15575 -0.07614 -0.13454 -0.038812 -0.027112 0.027702
2608 -0.18824 -0.098366 -0.15346 -0.056571 -0.047649 -0.022991
2609 -0.15948 -0.10048 -0.14749 -0.029317 -0.031387 -0.029494
2610 -0.17626 -0.08869 -0.14909 -0.038339 -0.03886 -0.01854
2611 -0.12691 -0.094591 -0.15636 -0.06273 -0.039197 -0.0094964
2612 -0.17151 -0.079664 -0.14861 -0.050681 -0.03171 -0.0085991
2613 -0.13626 -0.054833 -0.12864 -0.035892 -0.028687 0.0049664
2614 -0.17412 -0.10424 -0.14501 -0.059329 -0.059308 -0.014955
2615 -0.18286 -0.068957 -0.15966 -0.041641 -0.030259 -0.027076
2616 -0.19062 -0.097761 -0.15917 -0.057573 -0.059318 -0.020358
2617 -0.15304 -0.077207 -0.14814 -0.031566 -0.040464 -0.037687
2618 -0.19469 -0.073434 -0.15423 -0.040066 -0.061389 0.012196
2619 -0.18231 -0.071284 -0.1576 -0.033852 -0.065186 -0.041372
2620 -0.17968 -0.093558 -0.13166 -0.042416 -0.040009 -0.052827
2621 -0.17457 -0.073133 -0.16098 -0.036642 -0.043214 -0.020906
2622 -0.14585 -0.065613 -0.11856 -0.018342 -0.0097318 0.022763
2623 -0.15226 -0.067673 -0.14318 -0.042225 -0.030985 -0.015946
2624 -0.17322 -0.099845 -0.14819 -0.046163 -0.047809 -0.035478
2625 -0.17105 -0.076693 -0.15277 -0.039505 -0.030528 0.0075457
2626 -0.16863 -0.099242 -0.16503 -0.039199 -0.057311 -0.015254
2627 -0.18623 -0.060797 -0.17447 -0.036962 -0.058154 -0.021214
2628 -0.16729 -0.081035 -0.16637 -0.047816 -0.085313 -0.037197
2629 -0.16108 -0.056011 -0.19818 -0.050407 -0.084882 -0.072349
2630 -0.18729 -0.0748 -0.19483 -0.07094 -0.081518 -0.040067
2631 -0.17534 -0.079383 -0.18815 -0.063378 -0.077191 -0.039728
2632 -0.17231 -0.091161 -0.18688 -0.052651 -0.065026 -0.044134
2633 -0.16426 -0.089516 -0.15374 -0.040544 -0.057505 -0.045125
2634 -0.1602 -0.090534 -0.18362 -0.055695 -0.10434 -0.056465
2635 -0.17071 -0.0067119 -0.18752 -0.054468 -0.087971 -0.030184
2636 -0.14955 0.042937 -0.18928 -0.058023 -0.09319 -0.089371
2637 -0.17053 0.097694 -0.16153 -0.039039 -0.065625 -0.050101
2638 -0.16364 0.094743 -0.17869 -0.044829 -0.089582 -0.044727
2639 -0.18741 0.083672 -0.17717 -0.034678 -0.067089 -0.042457
2640 -0.1548 0.080952 -0.20324 -0.023428 -0.09395 -0.033332
2641 -0.18918 -0.038446 -0.20284 -0.032923 -0.082204 -0.054774
2642 -0.17739 -0.015788 -0.19979 -0.034989 -0.085483 -0.038577
2643 -0.16793 -0.019651 -0.20542 -0.0416 -0.078241 -0.038139
2644 -0.1809 -0.043508 -0.19594 -0.050487 -0.082733 -0.070508
2645 -0.1786 -0.025194 -0.20055 -0.04163 -0.069671 -0.046024
2646 -0.16161 -0.036453 -0.22362 -0.06529 -0.09297 -0.074387
2647 -0.17087 -0.038408 -0.19321 -0.056531 -0.086215 -0.051246
2648 -0.15869 -0.025981 -0.19042 -0.055043 -0.065168 -0.052352
2649 -0.19647 -0.060123 -0.23952 -0.05882 -0.10896 -0.06225
2650 -0.1952 -0.026515 -0.22876 -0.065983 -0.14577 -0.080047
2651 -0.13413 -0.0026621 -0.16457 -0.014501 -0.045559 -0.00099022
2652 -0.17712 -0.025009 -0.20503 -0.053465 -0.087111 -0.046229
2653 -0.1632 -0.035902 -0.21471 -0.045548 -0.10679 -0.073519
2654 -0.17141 -0.0079594 -0.22695 -0.068675 -0.11735 -0.095686
2655 -0.14911 0.054082 -0.22717 -0.043367 -0.098863 -0.072906
2656 -0.10582 0.11645 -0.2009 -0.048991 -0.087928 -0.019424
2657 -0.031864 0.10179 -0.23675 -0.055758 -0.094592 -0.05218
2658 -0.090789 0.14668 -0.21939 -0.058894 -0.11588 -0.075465
2659 -0.099801 0.12107 -0.18988 -0.034826 -0.05233 -0.056601
2660 -0.16444 0.11342 -0.19779 -0.045486 -0.078027 -0.083171
2661 -0.14048 0.067325 -0.21432 -0.047293 -0.090113 -0.05657
2662 -0.19293 0.04981 -0.23723 -0.079078 -0.11572 -0.071961
2663 -0.15325 0.055017 -0.2172 -0.060785 -0.096882 -0.082637
2664 -0.14465 0.047776 -0.22515 -0.059121 -0.1082 -0.11071
2665 -0.15745 0.032393 -0.23131 -0.065521 -0.12266 -0.046613
2666 -0.13966 0.062906 -0.22151 -0.057955 -0.11682 -0.099552
2667 -0.18517 0.073508 -0.2282 -0.060316 -0.096767 -0.076192
2668 -0.17158 0.088211 -0.23394 -0.057009 -0.11259 -0.099946
2669 -0.1736 0.13824 -0.23735 -0.067467 -0.12997 -0.10327
2670 -0.16143 0.13879 -0.23887 -0.054439 -0.11193 -0.085628
2671 -0.16118 0.15385 -0.22314 -0.059451 -0.097194 -0.092277
2672 -0.14767 0.14403 -0.223 -0.061587 -0.10171 -0.11048
2673 -0.17998 0.098497 -0.21274 -0.076726 -0.11207 -0.09522
2674 -0.0034993 0.119 -0.21297 -0.043704 -0.082588 -0.10895
2675 -0.044281 0.078594 -0.24552 -0.065997 -0.11935 -0.092616
2676 0.031151 0.10011 -0.18109 -0.025218 -0.08879 -0.068232
2677 -0.11564 0.056361 -0.24881 -0.072939 -0.11214 -0.11732
2678 -0.13817 0.074285 -0.2251 -0.057124 -0.11005 -0.10532
2679 -0.16038 0.080399 -0.22105 -0.084919 -0.12996 -0.124
2680 -0.15679 0.12401 -0.24537 -0.08861 -0.11915 -0.11894
2681 -0.15388 0.14799 -0.23417 -0.077247 -0.11582 -0.09697
2682 -0.17486 0.16363 -0.22803 -0.0586 -0.099307 -0.034497
2683 -0.14365 0.20681 -0.21571 -0.04405 -0.10026 0.071878
2684 -0.098379 0.19672 -0.22798 -0.033615 -0.09856 0.040175
2685 0.030378 0.20476 -0.22474 -0.011963 -0.10926 0.11116
2686 0.050483 0.19787 -0.1996 -0.018133 -0.11572 0.086345
2687 -0.014705 0.17424 -0.09781 -0.018134 -0.074368 0.011191
2688 -0.052343 0.16222 -0.090677 -0.049234 -0.10478 -0.03421
2689 -0.077985 0.17368 -0.038791 -0.03082 -0.075511 -0.021063
2690 -0.13957 0.17051 -0.10438 -0.070952 -0.12846 -0.074783
2691 -0.14157 0.15986 -0.13672 -0.037643 -0.084366 -0.025884
2692 -0.11705 0.19088 -0.15345 -0.052389 -0.084993 -0.044421
2693 -0.096097 0.22754 -0.19521 -0.068238 -0.10938 -0.077262
2694 0.038948 0.22041 -0.21327 -0.079884 -0.12059 -0.05168
2695 0.12643 0.2705 -0.19409 -0.058341 -0.11979 -0.079463
2696 0.082494 0.24896 -0.1969 -0.057755 -0.11401 -0.042957
2697 0.010992 0.17719 -0.19103 -0.056796 -0.11661 -0.056811
2698 -0.08065 0.1608 -0.094984 -0.066124 -0.14803 -0.095496
2699 -0.11402 0.13877 -0.024942 -0.05765 -0.13234 -0.062037
2700 -0.092811 0.13979 0.071413 0.0020093 -0.097241 -0.040766
2701 -0.12481 0.10434 0.020358 -0.010497 -0.11736 -0.056421
2702 -0.10431 0.090237 0.097227 -0.0069391 -0.098932 -0.03379
2703 0.065751 0.11217 -0.011279 -0.0099511 -0.10611 -0.02936
2704 0.11899 0.12252 -0.099739 -0.016912 -0.10181 -0.06006
2705 0.15866 0.13471 -0.093241 -0.024547 -0.092312 -0.052911
2706 0.10401 0.14461 -0.10222 -0.0080756 -0.05114 -0.045755
2707 0.093185 0.20796 -0.10047 -0.028216 -0.053566 -0.043967
2708 0.011299 0.24974 -0.0050434 -0.018253 -0.058548 -0.044209
2709 -0.045729 0.21221 0.031945 -0.031891 -0.10601 -0.049447
2710 -0.071234 0.2379 0.14848 -0.0074473 -0.076118 -0.048688
2711 -0.070156 0.22903 0.1582 0.0057747 -0.086906 -0.046456
2712 -0.071577 0.16922 0.17636 0.0056463 -0.12268 -0.068437
2713 0.18084 0.12111 0.12111 0.021296 -0.093167 -0.044309
2714 0.23788 0.14503 0.2484 0.033823 -0.077101 -0.083324
2715 0.20883 0.11144 0.16064 0.005383 -0.11126 -0.07724
2716 0.1664 0.1045 0.11186 -0.0046828 -0.11715 -0.056206
2717 0.17177 0.091307 -0.0092668 -0.015637 -0.11085 -0.084608
2718 0.10242 0.10128 -0.015862 -0.004282 -0.10135 -0.07481
2719 0.067513 0.090228 -0.015333 -0.028754 -0.088132 -0.053392
2720 0.11325 0.1344 0.082402 0.0061439 0.0047251 -0.080017
2721 0.24017 0.14012 0.23458 0.024441 -0.006623 -0.073829
2722 0.28244 0.12409 0.24402 0.024176 -0.01952 -0.031519
2723 0.28319 0.17739 0.2353 0.048575 -0.059722 -0.063081
2724 0.19318 0.20373 0.27881 0.027786 -0.091944 -0.071601
2725 0.17719 0.2241 0.26521 0.036713 -0.072979 -0.083848
2726 0.19221 0.21997 0.25953 0.025315 -0.085211 -0.065022
2727 0.35159 0.14487 0.23328 0.00098947 -0.098413 -0.11008
2728 0.32574 0.12849 0.20852 0.0073373 -0.09678 -0.036457
2729 0.31558 0.070448 0.25585 -0.013296 -0.10919 0.023408
2730 0.21206 0.079952 0.30575 0.0078526 -0.098705 0.044773
2731 0.18497 0.058743 0.30524 0.015778 -0.05622 0.081326
2732 0.2075 0.06084 0.26056 0.011051 -0.023641 0.074742
2733 0.41966 0.091834 0.4036 0.052145 0.02569 0.091753
2734 0.39985 0.077538 0.35693 0.049108 0.013154 0.087679
2735 0.34161 0.098544 0.36687 0.024512 -0.034159 -0.0073211
2736 0.23492 0.078781 0.3918 0.01153 -0.047262 -0.0024085
2737 0.16541 0.064048 0.33601 0.0022308 -0.070228 -0.0093221
2738 0.16898 0.079171 0.41999 0.032325 -0.055085 0.0030724
2739 0.13174 0.079316 0.40287 0.026948 -0.060376 -0.0091147
2740 0.12119 0.061457 0.40334 0.03969 -0.047226 -0.021925
2741 0.35955 0.080001 0.44487 0.026708 -0.061654 -0.019431
2742 0.40679 0.047707 0.36595 0.035955 -0.03302 -0.051891
2743 0.36695 0.068667 0.36013 0.033373 0.011289 -0.0091482
2744 0.35325 0.095047 0.43419 0.044139 0.040055 0.023378
2745 0.30855 0.053456 0.39569 0.0086979 0.021345 -0.030998
2746 0.24064 0.049486 0.44094 -0.0025605 0.024374 -0.038095
2747 0.17932 0.04335 0.48732 0.00014241 -0.018047 -0.06538
2748 0.1243 0.042858 0.35733 -0.022763 -0.057081 -0.05371
2749 0.10386 0.018254 0.43283 -0.023975 -0.058793 -0.028997
2750 0.11071 0.016781 0.41441 -0.0087457 -0.049589 0.034401
2751 0.13341 0.054889 0.3885 -0.00040178 -0.076752 0.023162
2752 0.31849 0.050375 0.42821 0.062718 0.01617 0.14927
2753 0.35953 0.01088 0.41952 0.029721 0.033077 0.10259
2754 0.35002 0.028953 0.42552 0.075049 0.10641 0.21994
2755 0.25307 0.005201 0.35479 0.021644 0.055097 0.080722
2756 0.13878 -0.0048981 0.39207 0.029381 0.051679 0.093157
2757 0.14658 0.0070347 0.40317 0.024888 0.037312 0.0051959
2758 0.12253 0.030809 0.41354 0.0074318 0.033916 0.032207
2759 0.09654 0.00036508 0.26318 -0.0024746 0.020796 0.0091125
2760 0.079908 0.007739 0.28484 -0.0043029 0.042898 0.019935
2761 0.10459 -0.0028446 0.20973 -0.016125 0.047713 0.01108
2762 0.27325 -0.025348 0.18314 -0.016217 0.039783 -0.0057809
2763 0.3444 0.01296 0.23649 0.0038014 0.10254 -0.0012585
2764 0.29567 -0.012218 0.35418 0.025029 0.13833 0.026304
2765 0.27409 0.0063576 0.34496 0.038233 0.12686 0.0038653
2766 0.14003 -0.0378 0.31141 0.018375 0.075776 0.1025
2767 0.093188 -0.022535 0.32686 0.033792 0.050692 0.14973
2768 0.1444 -0.012039 0.2931 0.051236 0.10156 0.21271
2769 0.078451 -0.026912 0.18993 -0.013851 0.060763 0.16574
2770 0.079481 -0.026165 0.19511 0.0061921 0.089348 0.21165
2771 0.087444 -0.029644 0.16264 -0.01525 0.099707 0.18907
2772 0.088762 -0.022214 0.18518 -0.011984 0.11352 0.19886
2773 0.23953 -0.030349 0.13845 -0.012989 0.11449 0.17319
2774 0.25638 -0.041362 0.14934 -0.029086 0.10382 0.18577
2775 0.2794 -0.015321 0.24405 -0.0088316 0.1569 0.20946
2776 0.20717 0.0014264 0.27855 -0.01052 0.1491 0.13333
2777 0.11416 -0.010144 0.20218 -0.021431 0.090219 0.085104
2778 0.094567 -0.026229 0.14667 0.018341 0.077333 0.089867
2779 0.051398 -0.051024 0.14639 0.0075207 0.046508 0.090912
2780 0.093216 -0.038983 0.10336 0.015148 0.05169 0.10153
2781 0.095491 -0.03112 0.087348 0.021711 0.044425 0.066082
2782 0.12989 -0.032244 0.062415 -0.0072477 0.057011 0.025794
2783 0.22123 -0.024491 0.081302 -0.012719 0.12791 0.11525
2784 0.31385 -0.031583 0.11677 0.0060157 0.16503 0.18418
2785 0.17408 -0.034917 0.10754 -0.0078437 0.14143 0.21387
2786 0.094573 -0.047871 0.04984 -0.021429 0.1277 0.17188
2787 0.063144 -0.045242 0.054475 -0.045718 0.1506 0.15543
2788 0.049253 -0.040715 0.040707 -0.029184 0.12159 0.23102
2789 0.062505 -0.021714 0.083598 -0.023985 0.091133 0.215
2790 0.049962 -0.041924 0.055497 -0.02248 0.077398 0.19057
2791 0.070038 -0.035588 0.048097 -0.022493 0.032 0.20847
2792 0.083262 -0.037234 0.072723 -0.027255 0.049792 0.21569
2793 0.16283 -0.034856 0.052209 -0.0069572 0.067929 0.23638
2794 0.22293 -0.049317 0.016881 -0.027482 0.040987 0.21185
2795 0.24565 -0.023854 0.0029296 -0.024007 0.15232 0.22814
2796 0.080947 -0.065653 0.0031715 -0.022014 0.19955 0.22608
2797 0.060707 -0.026951 -0.0030339 -0.024397 0.13835 0.26523
2798 0.027652 -0.052604 0.001812 -0.0092906 0.11167 0.28817
2799 0.068377 -0.034136 0.015295 0.018354 0.12711 0.28588
2800 0.02804 -0.042888 -0.0069626 -0.013654 0.048726 0.29902
2801 0.017655 -0.057578 -0.036119 -0.027531 0.035715 0.22753
2802 0.015383 -0.044065 -0.011724 -0.010101 0.060575 0.21306
2803 0.018343 -0.052793 -0.054464 -0.034438 0.038457 0.24595
2804 0.0089671 -0.06284 -0.029118 -0.025913 0.039285 0.29721
2805 0.0051934 -0.060108 -0.060312 -0.026017 0.10337 0.27202
2806 0.012571 -0.032636 -0.024425 0.0051257 0.1625 0.24845
2807 0.0010252 -0.055243 -0.06461 -0.047105 0.12004 0.20022
2808 -0.018235 -0.046557 -0.048364 -0.024555 0.14774 0.13526
2809 -0.0085515 -0.067506 -0.072337 -0.020256 0.068353 0.13804
2810 -0.0069738 -0.025455 -0.04901 -0.024735 0.07563 0.1121
2811 -0.015897 -0.047 -0.079417 -0.031086 0.033359 0.12167
2812 0.02151 -0.032268 -0.07709 -0.046262 0.0087456 0.1175
2813 -0.073288 -0.08163 -0.080547 -0.037279 0.030289 0.082692
2814 -0.0087059 -0.042027 -0.10001 -0.029009 0.033475 0.12485
2815 -0.056141 -0.067233 -0.082929 -0.03412 0.031141 0.14521
2816 -0.058845 -0.057208 -0.089193 -0.034198 0.11192 0.12899
2817 -0.069716 -0.10793 -0.10923 -0.043981 0.098203 0.12025
2818 -0.041676 -0.063901 -0.095819 -0.019194 0.11636 0.12539
2819 -0.050079 -0.057034 -0.075023 -0.03692 0.10248 0.15106
2820 -0.084243 -0.064621 -0.12257 -0.037187 0.045497 0.099532
2821 -0.045837 -0.033303 -0.096512 -0.035778 0.053617 0.11393
2822 -0.098635 -0.077888 -0.12044 -0.048373 0.019883 0.069009
2823 -0.058833 -0.044609 -0.08159 -0.022272 0.050965 0.090854
2824 -0.094345 -0.066271 -0.09598 -0.031542 0.032737 0.054383
2825 -0.081415 -0.052688 -0.10816 -0.035207 0.017943 0.063772
2826 -0.087124 -0.041317 -0.12132 -0.050177 0.032064 0.059171
2827 -0.12133 -0.065614 -0.19675 -0.042345 0.027519 0.073242
2828 -0.092041 -0.058753 -0.16945 -0.040234 0.09027 0.046752
2829 -0.055126 -0.034774 -0.12728 -0.02149 0.10563 0.093817
2830 -0.10285 -0.077659 -0.15162 -0.022911 0.066611 0.12949
2831 -0.11082 -0.056418 -0.14191 -0.044868 0.057366 0.04751
2832 -0.13006 -0.067562 -0.14885 -0.024938 0.047792 0.083696
2833 -0.098521 -0.070537 -0.18163 -0.030583 0.0090673 0.041892
2834 -0.094366 -0.047745 -0.16723 -0.025758 0.040826 0.038471
2835 -0.083493 -0.072961 -0.14601 -0.033204 0.054817 0.077988
2836 -0.08826 -0.057092 -0.13956 -0.033205 0.08255 0.034846
2837 -0.1225 -0.076926 -0.19044 -0.069578 0.05103 0.020134
2838 -0.13046 -0.069349 -0.21615 -0.07064 0.033335 0.025946
2839 -0.13578 -0.066264 -0.15584 -0.038959 0.05219 0.095445
2840 -0.15469 -0.096354 -0.19831 -0.05878 0.02663 -0.033159
2841 -0.11637 -0.08403 -0.20789 -0.075101 0.0039731 -0.0094008
2842 -0.13229 -0.075109 -0.15848 -0.0331 0.026572 0.022548
2843 -0.14345 -0.080368 -0.17465 -0.035127 -0.01397 0.02064
2844 -0.13103 -0.06977 -0.20288 -0.035343 0.024445 0.027261
2845 -0.14236 -0.067143 -0.1724 0.0030455 0.04787 0.056581
2846 -0.13504 -0.093813 -0.17651 -0.021106 0.061522 0.026786
2847 -0.16193 -0.10286 -0.19065 -0.021431 0.04933 0.0093441
2848 -0.12788 -0.063099 -0.16178 -0.017671 0.075775 0.074565
2849 -0.15952 -0.083666 -0.18294 -0.021698 0.008801 0.012143
2850 -0.12562 -0.043203 -0.18858 -0.03956 0.0060086 0.0037943
2851 -0.1105 -0.058362 -0.16513 -0.051767 0.017148 0.0046969
2852 -0.16842 -0.061594 -0.16356 -0.038325 0.0098357 0.017806
2853 -0.15721 -0.062459 -0.16547 -0.026867 0.051841 0.040483
2854 -0.14861 -0.079736 -0.18673 -0.020071 0.065005 0.031807
2855 -0.14343 -0.07655 -0.18299 -0.012604 0.058596 0.034273
2856 -0.11995 -0.070273 -0.18507 0.017382 0.062456 0.020244
2857 -0.13634 -0.078379 -0.19737 -0.01356 0.0059721 -0.010837
2858 -0.15387 -0.065198 -0.17858 -0.035776 0.0045242 0.027411
2859 -0.16591 -0.090354 -0.17687 -0.017767 0.017599 0.013218
2860 -0.18111 -0.091119 -0.18974 -0.019418 0.022594 -0.030544
2861 -0.15736 -0.055201 -0.18554 -0.021116 -0.004054 -0.00054068
2862 -0.13688 -0.061582 -0.19744 -0.018006 0.021241 0.023411
2863 -0.18301 -0.080828 -0.20143 -0.041184 0.038749 0.034051
2864 -0.1644 -0.073955 -0.19956 0.015514 0.048579 0.017516
2865 -0.15938 -0.072984 -0.18362 0.011293 0.018267 0.032142
2866 -0.16656 -0.064206 -0.22585 -0.013487 -0.027015 -0.053922
2867 -0.17008 -0.071479 -0.22851 -0.019536 -0.032086 -0.050452
2868 -0.17755 -0.07871 -0.19391 -0.010747 -0.027898 -0.021266
2869 -0.13745 -0.073046 -0.18757 -0.020011 0.0193 0.00049393
2870 -0.1905 -0.068015 -0.23374 -0.049391 -0.025719 0.01126
2871 -0.17236 -0.074321 -0.19156 -0.035685 -0.011694 -0.0060815
2872 -0.18734 -0.069129 -0.21144 -0.046304 -0.015917 -0.034856
2873 -0.16248 -0.066993 -0.19714 -0.047582 -0.015989 -0.055149
2874 -0.20163 -0.10075 -0.22363 -0.066103 -0.049825 -0.022085
2875 -0.18248 -0.085562 -0.19559 -0.014266 -0.017026 0.00016475
2876 -0.19785 -0.073005 -0.22792 -0.019539 -0.023054 -0.026199
2877 -0.16329 -0.056737 -0.19944 0.0048199 -0.02092 -0.011492
2878 -0.16462 -0.073231 -0.21731 -0.011471 -0.059374 -0.047003
2879 -0.18248 -0.08301 -0.20356 -0.0075162 -0.020464 0.01287
2880 -0.16026 -0.056283 -0.22451 -0.014022 -0.042499 -0.029871
2881 -0.17502 -0.061078 -0.2276 -0.039994 -0.065321 -0.023189
2882 -0.16709 -0.05596 -0.2146 -0.028064 -0.048407 -0.024602
2883 -0.16903 -0.073294 -0.18897 -0.032773 -0.033517 -0.019124
2884 -0.17952 -0.061989 -0.17777 -0.016969 -0.010444 -0.021168
2885 -0.20804 -0.080271 -0.19017 -0.015534 -0.030293 -0.034817
2886 -0.19422 -0.086047 -0.25649 -0.063813 -0.069968 -0.071683
2887 -0.22566 -0.10871 -0.2219 -0.033501 -0.049108 -0.015643
2888 -0.18937 -0.075092 -0.20986 -0.022066 -0.032938 -0.02775
2889 -0.19775 -0.11963 -0.25751 -0.041138 -0.074071 -0.036283
2890 -0.19277 -0.08452 -0.22506 -0.014252 -0.060445 -0.067829
2891 -0.19129 -0.076373 -0.25934 -0.031966 -0.071023 -0.049614
2892 -0.17445 -0.061018 -0.23821 -0.022084 -0.060604 -0.058498
2893 -0.23025 -0.10999 -0.27821 -0.048464 -0.088688 -0.088968
2894 -0.18108 -0.059201 -0.19547 -0.0023322 -0.019734 -0.0088397
2895 -0.19694 -0.078316 -0.27779 -0.051384 -0.11504 -0.075384
2896 -0.20956 -0.093556 -0.26257 -0.045293 -0.10006 -0.06721
2897 -0.17819 -0.064925 -0.20015 -0.035478 -0.053263 -0.0095814
2898 -0.19773 -0.089899 -0.23943 -0.063621 -0.081109 -0.062569
2899 -0.20303 -0.069153 -0.22382 -0.034818 -0.075558 -0.034788
2900 -0.21433 -0.076079 -0.25251 -0.042061 -0.090178 -0.070086
2901 -0.21251 -0.071048 -0.24075 -0.006106 -0.082824 -0.047526
2902 -0.20383 -0.098462 -0.23653 -0.012168 -0.082058 -0.057649
2903 -0.1719 -0.054474 -0.22972 -0.010433 -0.095345 -0.054758
2904 -0.22945 -0.091376 -0.21854 -0.020481 -0.090078 -0.085912
2905 -0.21113 -0.064894 -0.22759 -0.035201 -0.084567 -0.09338
2906 -0.20645 -0.10563 -0.2469 -0.029674 -0.090689 -0.070929
2907 -0.21587 -0.067396 -0.2088 -0.028094 -0.074794 -0.023036
2908 -0.16595 -0.086612 -0.21978 -0.046417 -0.087396 -0.062785
2909 -0.19408 -0.06346 -0.21851 -0.037956 -0.055847 -0.037491
2910 -0.20079 -0.075828 -0.24861 -0.039112 -0.10731 -0.082841
2911 -0.19148 -0.04223 -0.20179 -0.017043 -0.081953 -0.098275
2912 -0.18503 -0.070453 -0.24455 -0.028843 -0.1043 -0.029927
2913 -0.15905 -0.036466 -0.25934 -0.020731 -0.090775 -0.017252
2914 -0.17625 -0.057397 -0.22391 0.004157 -0.085122 -0.065708
2915 -0.18088 -0.055366 -0.19596 0.0098491 -0.075098 -0.04522
2916 -0.16695 -0.040094 -0.23299 -0.0070629 -0.085806 -0.045932
2917 -0.17448 -0.050396 -0.24419 -0.028022 -0.11214 -0.063034
2918 -0.17998 -0.07207 -0.22249 -0.026085 -0.08476 -0.02152
2919 -0.1897 -0.085667 -0.22355 -0.032514 -0.10371 -0.10264
2920 -0.23279 -0.09553 -0.2221 -0.042706 -0.096554 -0.049735
2921 -0.18279 -0.036333 -0.23846 -0.040379 -0.092211 -0.067007
2922 -0.16335 -0.054399 -0.20565 -0.012604 -0.086229 -0.027837
2923 -0.18383 -0.078689 -0.23867 -0.030421 -0.10902 -0.088533
2924 -0.1823 -0.085203 -0.22713 -0.0065843 -0.068628 -0.06582
2925 -0.15203 -0.057987 -0.18326 0.008941 -0.054572 -0.052024
2926 -0.18794 -0.062716 -0.20679 0.007391 -0.060492 -0.059599
2927 -0.17691 -0.033631 -0.20592 0.010687 -0.095633 -0.063428
2928 -0.21791 -0.069489 -0.20682 -0.016005 -0.10905 -0.071703
2929 -0.18427 -0.05816 -0.21922 -0.0062718 -0.085566 -0.064089
2930 -0.17696 -0.022535 -0.19197 -0.0020869 -0.075176 -0.067706
2931 -0.18641 -0.065456 -0.21072 -0.044403 -0.1254 -0.078846
2932 -0.194 -0.061351 -0.17577 -0.022615 -0.09891 -0.087562
2933 -0.18284 -0.059888 -0.10516 -0.013865 -0.094141 -0.080524
2934 -0.17899 -0.048104 -0.012014 -0.0074969 -0.095097 -0.081024
2935 -0.2031 -0.085853 -0.03594 -0.029731 -0.12867 -0.07253
2936 -0.22582 -0.092651 -0.024802 -0.032741 -0.11607 -0.076075
2937 -0.20461 -0.055987 -0.11567 -0.032016 -0.096168 -0.11895
2938 -0.19522 -0.072538 -0.13599 0.017841 -0.072581 -0.035367
2939 -0.17398 -0.050386 -0.19515 -0.020625 -0.099006 -0.093796
2940 -0.18481 -0.051753 -0.17714 -0.023162 -0.11153 -0.032946
2941 -0.20842 -0.089207 -0.15863 -0.015625 -0.093005 -0.057582
2942 -0.20907 -0.043688 -0.1976 -0.026833 -0.11365 -0.11295
2943 -0.22855 -0.075035 -0.17308 -0.038561 -0.11971 -0.061871
2944 -0.22125 -0.06442 -0.20823 -0.017632 -0.13377 -0.055715
2945 -0.22453 -0.074983 -0.18469 -0.023435 -0.09795 -0.052897
2946 -0.1961 -0.055107 -0.16706 -0.025774 -0.10649 -0.069805
2947 -0.19941 -0.070712 -0.19264 -0.038895 -0.11992 -0.082982
2948 -0.19702 -0.082116 -0.22249 -0.048718 -0.13309 -0.081771
2949 -0.19775 -0.081877 -0.18092 -0.02543 -0.12128 -0.073295
2950 -0.19712 -0.075824 -0.21361 -0.043025 -0.12867 -0.051979
2951 -0.18276 -0.055758 -0.090325 -0.013927 -0.11047 -0.095235
2952 -0.2266 -0.089553 -0.045236 -0.053678 -0.15273 -0.1301
2953 -0.23408 -0.09062 -0.0024282 -0.046507 -0.12399 -0.093398
2954 -0.21139 -0.078799 -0.015703 -0.045267 -0.13421 -0.085674
2955 -0.20187 -0.079106 -0.015183 -0.04579 -0.11221 -0.062158
2956 -0.0094005 0.014355 0.0097777 -0.034091 -0.095763 -0.070269
2957 -0.045538 0.051519 -0.086373 -0.06125 -0.14623 -0.12691
2958 0.05408 0.081478 -0.10781 -0.032748 -0.11883 -0.125
2959 -0.088648 0.088188 -0.15538 -0.061036 -0.13971 -0.13617
2960 -0.14085 0.10064 -0.16177 -0.05592 -0.13247 -0.065011
2961 -0.16645 0.034027 -0.11509 -0.040748 -0.12703 -0.10608
2962 -0.20338 -0.012364 -0.18374 -0.074215 -0.15752 -0.11418
2963 -0.16356 -0.014957 -0.13975 -0.053717 -0.12455 -0.10677
2964 -0.18933 -0.016328 0.033457 -0.048485 -0.12709 -0.08123
2965 -0.16849 -0.056343 0.063372 -0.044414 -0.12802 -0.11111
2966 -0.14747 -0.0051396 0.11156 -0.012379 -0.092366 -0.067266
2967 -0.16788 -0.028786 0.1361 -0.014128 -0.090366 -0.073809
2968 -0.12777 0.0017312 0.14755 -0.022626 -0.11246 -0.091439
2969 -0.17524 -0.020907 0.091177 -0.050614 -0.13047 -0.11223
2970 -0.18424 -0.040125 0.067151 -0.032199 -0.10963 -0.044623
2971 -0.17687 -0.054703 0.013303 -0.02207 -0.10315 -0.13041
2972 -0.17048 -0.020919 -0.060647 -0.048479 -0.11389 -0.10476
2973 -0.16922 -0.043479 -0.061638 -0.052206 -0.13377 -0.12981
2974 -0.16938 -0.030583 -0.046026 -0.015954 -0.095087 -0.096947
2975 -0.18534 -0.046693 -0.051351 -0.0099682 -0.10862 -0.08933
2976 -0.15072 -0.039249 0.12156 -0.0083842 -0.13146 -0.091294
2977 -0.19272 -0.05134 0.19906 -0.023776 -0.10713 -0.12905
2978 -0.15859 -0.020587 0.2088 -0.019133 -0.12557 -0.091596
2979 -0.1702 -0.020731 0.2066 -0.054833 -0.11504 -0.10847
2980 -0.20089 0.00082937 0.22505 -0.044321 -0.12117 -0.13208
2981 -0.16904 0.074612 0.23939 -0.051369 -0.12181 -0.14349
2982 -0.19885 0.10935 0.2186 -0.067259 -0.13312 -0.14608
2983 -0.17187 0.12689 0.26118 -0.047949 -0.12396 -0.089824
2984 -0.18115 0.1305 0.25819 -0.037542 -0.11505 -0.1145
2985 -0.1829 0.1102 0.2284 -0.029059 -0.12007 -0.065568
2986 -0.1947 0.04507 0.27533 -0.028466 -0.12261 -0.0036092
2987 -0.19431 0.029128 0.1715 -0.02136 -0.13575 0.033759
2988 -0.21823 -0.019469 0.17355 -0.0067881 -0.12995 -0.0092545
2989 -0.19138 -0.010637 0.15491 0.0036371 -0.083196 -0.04304
2990 -0.17103 -0.012894 0.18131 0.012163 -0.11507 -0.073951
2991 -0.17651 -0.0083861 0.34414 0.0049189 -0.083034 -0.055287
2992 -0.16486 -0.012468 0.38359 -0.0086445 -0.1073 -0.043006
2993 -0.18333 -0.019607 0.29525 -0.046398 -0.15639 -0.078989
2994 -0.18584 -0.018032 0.30256 -0.014681 -0.096021 -0.083482
2995 -0.20223 -0.012014 0.31459 -0.033754 -0.10771 -0.11468
2996 -0.18424 0.012732 0.32087 -0.013721 -0.10209 -0.069428
2997 -0.151 -0.0030063 0.19848 -0.0034465 -0.11634 -0.06183
2998 0.011904 -0.049267 0.18172 -0.016369 -0.12281 -0.078468
2999 0.035148 -0.040555 0.11786 -0.012629 -0.11123 -0.10938
3000 0.0036205 -0.0065003 0.094482 -0.027232 -0.12696 -0.1236
3001 -0.056343 -0.023949 0.34248 0.012936 -0.096172 -0.095127
3002 -0.13838 -0.044538 0.32404 -0.029509 -0.13342 -0.10984
3003 -0.15638 -0.019225 0.35386 0.01197 -0.11394 -0.061698
3004 -0.14054 -0.01723 0.35624 0.0064861 -0.095213 -0.11233
3005 -0.13706 -0.00051493 0.36063 0.0066908 -0.091603 -0.088349
3006 -0.15661 -0.032743 0.26643 -0.0039921 -0.12593 -0.066429
3007 -0.16888 -0.049118 0.27389 -0.0098518 -0.13588 -0.12854
3008 -0.15387 -0.035507 0.2301 -0.033413 -0.12723 -0.12068
3009 -0.15315 -0.013107 0.24007 0.017742 -0.11726 -0.057403
3010 -0.14519 0.0094303 0.19012 -0.0025796 -0.083476 -0.12608
3011 -0.16696 -0.031101 0.16598 0.0036279 -0.081639 -0.10053
3012 -0.17534 -0.050278 0.15752 0.0014105 -0.085951 -0.13775
3013 0.032108 -0.043569 0.19793 0.038054 -0.085649 -0.081022
3014 0.098004 0.042844 0.31353 0.02774 -0.086725 -0.05034
3015 0.052996 0.092679 0.26924 0.0062682 -0.12822 -0.12569
3016 0.12103 0.16985 0.33505 -0.00607 -0.12101 -0.10204
3017 0.060191 0.1606 0.26138 -0.020845 -0.088959 -0.12044
3018 -0.0042513 0.15455 0.20618 2.0988e-05 -0.12303 -0.077502
3019 -0.099752 0.16432 0.12157 -0.0057632 -0.12084 -0.086924
3020 -0.085092 0.1164 0.18472 0.022377 -0.11936 -0.1382
3021 -0.10015 0.096691 0.149 0.025332 -0.096379 -0.075601
3022 -0.097396 0.059187 0.11684 0.018094 -0.048698 -0.086123
3023 -0.1494 -0.015633 0.25186 0.027299 -0.041636 -0.074466
3024 -0.10866 0.023614 0.29728 0.036804 -0.024212 -0.060914
3025 -0.019178 0.016013 0.2798 0.027218 -0.04772 -0.10587
3026 0.17387 0.025784 0.27288 0.014376 -0.042327 -0.10523
3027 0.14638 0.022873 0.16098 0.0024627 -0.083489 -0.15383
3028 0.12065 0.017618 0.15587 -0.0077291 -0.097572 -0.11916
3029 0.17983 0.047654 0.147 -0.0099958 -0.078968 -0.090011
3030 0.051187 0.010305 0.1201 -0.016604 -0.077294 -0.10344
3031 0.029251 0.013768 0.10597 0.0020501 -0.10449 -0.14411
3032 -0.014478 0.014648 0.092779 0.013565 -0.086231 -0.098751
3033 -0.090744 -0.012191 0.17212 0.0068953 -0.054376 -0.14012
3034 -0.045563 0.019148 0.18303 0.013835 -0.0421 -0.098188
3035 -0.036128 0.023735 0.19812 0.055806 0.0079856 -0.031222
3036 0.17466 -6.4677e-05 0.14827 0.043304 0.0088511 -0.01793
3037 0.21614 -0.0094379 0.070297 0.016794 -0.023163 0.01748
3038 0.1698 -0.02984 0.076247 0.012676 -0.031369 0.021385
3039 0.21719 0.033817 0.087077 0.000662 -0.058409 0.073213
3040 0.19243 0.019614 0.089126 -0.0072836 -0.068587 -0.010403
3041 0.25916 0.028958 0.059958 -0.017235 -0.05426 -0.075066
3042 0.24764 0.13027 0.031951 -0.013869 -0.087463 -0.088179
3043 0.31425 0.18968 0.062304 -0.00024361 -0.028139 -0.016439
3044 0.2747 0.14539 0.052084 0.02825 0.0079019 -0.046028
3045 0.27129 0.1619 0.030207 0.031572 0.0090163 -0.066553
3046 0.35642 0.1824 0.064293 0.071711 0.073339 -0.045865
3047 0.23813 0.12775 0.042761 0.064288 0.06764 -0.05127
3048 0.21838 0.094277 0.06028 0.054775 0.041827 -0.068077
3049 0.3034 0.066438 -0.0070644 0.021146 0.004914 -0.074239
3050 0.38484 0.061491 -0.017734 0.011285 -0.029595 -0.083977
3051 0.34876 0.069983 -0.013959 -0.012224 -0.038821 -0.10301
3052 0.30806 0.064395 -0.003414 -0.0008787 -0.03838 -0.07291
3053 0.36453 0.057745 -0.030707 -0.01336 -0.044012 -0.069026
3054 0.35085 0.064395 -0.014406 -0.027303 0.028184 -0.052126
3055 0.33498 0.065367 -0.0057812 -0.0029814 0.045209 -0.065237
3056 0.36002 0.043178 -0.02103 -0.01426 0.05919 -0.09026
3057 0.39617 0.060647 -0.04487 0.007496 0.072904 -0.07889
3058 0.39109 0.10498 -0.040387 0.028007 0.06881 -0.090018
3059 0.35286 0.165 -0.052795 0.035555 0.054547 -0.077874
3060 0.38362 0.17498 -0.059528 0.038996 0.026959 -0.076089
3061 0.39913 0.21159 -0.042604 0.045753 0.064209 -0.032888
3062 0.42044 0.22953 -0.028713 0.054424 0.05039 6.3754e-05
3063 0.33708 0.14069 -0.087176 -0.015311 0.0085061 -0.038635
3064 0.39388 0.10505 -0.071541 -0.021258 0.045099 0.069996
3065 0.42493 0.078177 -0.087635 0.0016606 0.094699 0.034811
3066 0.4178 0.066181 -0.069469 0.0049648 0.11283 0.057843
3067 0.30052 0.032365 -0.071146 -0.026176 0.078472 -0.032431
3068 0.23246 0.035213 -0.094139 -0.028311 0.067188 -0.037317
3069 0.2239 0.062485 -0.10818 -0.018943 0.036965 -0.06183
3070 0.20611 0.067896 -0.1235 -0.02557 0.02266 -0.065516
3071 0.20895 0.031302 -0.089703 -0.0099334 -0.012502 -0.052307
3072 0.44264 0.071992 -0.12447 0.003516 0.011232 -0.062332
3073 0.37742 0.01404 -0.12533 0.01088 0.053826 -0.058134
3074 0.3198 0.01403 -0.11801 0.021595 0.1149 -0.083095
3075 0.36816 0.066181 -0.081193 0.038708 0.16108 -0.027342
3076 0.29693 0.061277 -0.11987 0.037775 0.10103 -0.061862
3077 0.24175 0.036911 -0.11262 0.014519 0.093262 -0.029987
3078 0.16983 -0.0065746 -0.13979 -0.04561 0.018502 -0.064543
3079 0.2258 0.038403 -0.098617 -0.028431 0.03178 -0.062998
3080 0.18479 0.033668 -0.14704 -0.036065 0.0059039 -0.0065351
3081 0.23392 0.027591 -0.12734 -0.013282 0.022622 0.045544
3082 0.25033 0.052816 -0.12936 -0.021473 0.052084 0.077088
3083 0.32673 0.0018502 -0.16062 -0.037982 0.10281 0.041925
3084 0.34361 0.017504 -0.15251 -0.030879 0.094934 0.018705
3085 0.29313 0.014675 -0.14434 -0.01058 0.13179 -0.016211
3086 0.23306 0.036734 -0.1868 -0.0038079 0.063397 -0.042981
3087 0.12631 -0.0044847 -0.16062 -0.011929 0.039373 -0.058938
3088 0.11876 -0.026194 -0.18697 -0.015784 0.03011 -0.053252
3089 0.14105 0.0026488 -0.10468 0.029576 0.098379 0.0015257
3090 0.1484 -0.010294 -0.17874 -0.0096011 -0.0030307 -0.075468
3091 0.16343 0.022846 -0.15601 0.015461 0.049024 -0.0057082
3092 0.12284 -0.019277 -0.18454 -0.0049601 0.082463 -0.039433
3093 0.15406 0.028143 -0.16713 -0.011406 0.11855 -0.017947
3094 0.137 -0.0056355 -0.16163 -0.018255 0.1374 -0.025206
3095 0.087424 -0.032297 -0.19717 -0.078746 0.040611 -0.032496
3096 0.095092 -0.0051333 -0.16954 -0.038821 0.078856 0.09419
3097 0.12294 -0.013754 -0.16488 -0.021535 0.078997 0.10167
3098 0.08876 -0.020338 -0.16762 -0.046278 0.034754 0.034561
3099 0.092663 -0.012749 -0.23025 -0.049731 0.041493 0.076075
3100 0.070533 -0.030781 -0.22079 -0.054234 0.034312 -0.037403
3101 0.080504 -0.032547 -0.18215 -0.030147 0.11627 -0.012418
3102 0.097881 -0.013101 -0.21594 -0.053368 0.10148 -0.035931
3103 0.072909 -0.031595 -0.20408 -0.029272 0.10261 -0.004306
3104 0.03783 -0.023513 -0.16353 0.0064599 0.11581 -0.0024743
3105 0.052361 -0.0031544 -0.1727 -0.024288 0.090816 0.010857
3106 0.04743 0.017877 -0.18929 -0.041328 0.067014 -0.029314
3107 0.010536 -0.035439 -0.18276 -0.030789 0.050535 -0.017818
3108 0.026452 -0.022097 -0.19038 -0.032953 0.058754 -0.018219
3109 0.021169 -0.031002 -0.2089 -0.0359 0.034404 0.0054533
3110 0.029474 -0.0031856 -0.20655 -0.029658 0.092559 0.080634
3111 0.015107 -0.026415 -0.20271 -0.024786 0.11572 0.11863
3112 -0.037309 -0.060866 -0.22761 -0.046032 0.085427 0.047922
3113 0.019061 -0.050971 -0.19237 -0.03311 0.069122 0.074108
3114 -0.020509 -0.027206 -0.20856 -0.044728 0.036537 -0.037216
3115 0.0017812 -0.058831 -0.21934 -0.062021 0.050517 -0.033404
3116 -0.024086 -0.042205 -0.203 -0.04492 0.056004 0.025071
3117 -0.022931 -0.026436 -0.19578 -0.030139 0.030778 0.0028646
3118 -0.022077 -0.035268 -0.2386 -0.05959 0.019496 -0.025467
3119 -0.066188 -0.053623 -0.241 -0.063259 0.014139 -0.043336
3120 -0.06369 -0.046699 -0.20285 -0.056328 0.042868 -0.023448
3121 -0.038139 -0.017557 -0.23346 -0.066253 0.045644 -0.074208
3122 -0.04547 -0.025375 -0.23344 -0.056319 0.074208 -0.041845
3123 -0.062461 -0.015866 -0.22321 -0.056118 0.077136 -0.025868
3124 -0.058284 -0.054977 -0.24176 -0.071805 0.028214 -0.027651
3125 -0.067255 -0.019018 -0.22992 -0.073065 0.052619 -0.039629
3126 -0.067153 -0.043835 -0.23372 -0.060953 0.014188 -0.025572
3127 -0.073215 -0.054431 -0.21923 -0.052856 0.015485 0.03124
3128 -0.044399 -0.014988 -0.22977 -0.058136 0.0096867 0.05515
3129 -0.077404 -0.038108 -0.21457 -0.060901 0.031854 0.10098
3130 -0.091649 -0.018131 -0.20598 -0.046982 0.070396 0.13546
3131 -0.11084 -0.041315 -0.24971 -0.098573 0.031977 0.03995
3132 -0.11163 -0.031504 -0.20031 -0.054201 0.045033 0.08659
3133 -0.092662 -0.034766 -0.21837 -0.08883 0.036182 -0.0059237
3134 -0.12571 -0.070126 -0.23878 -0.077032 -0.011205 0.01079
3135 -0.097428 -0.055178 -0.25329 -0.070033 0.013173 -0.0091255
3136 -0.084766 -0.031297 -0.22772 -0.060447 0.0040182 -0.031694
3137 -0.1147 -0.077562 -0.22853 -0.085044 -0.014662 -0.02562
3138 -0.10294 -0.024 -0.21941 -0.075069 0.00057601 -0.037571
3139 -0.13465 -0.05871 -0.2523 -0.073065 0.031498 -0.063744
3140 -0.12424 -0.066178 -0.23202 -0.064553 0.047624 -0.037995
3141 -0.11047 -0.040587 -0.23935 -0.063417 0.050498 -0.028695
3142 -0.096778 -0.013453 -0.23341 -0.067009 0.045974 -0.023838
3143 -0.12432 -0.064018 -0.23581 -0.071577 0.014089 0.0042135
3144 -0.10991 -0.011402 -0.26013 -0.07743 -0.040969 -0.051701
3145 -0.13823 -0.060726 -0.24812 -0.091071 -0.013324 -0.021499
3146 -0.14543 -0.080359 -0.28023 -0.087611 -0.045027 0.023359
3147 -0.13076 -0.066693 -0.21509 -0.055637 -0.0067725 0.093129
3148 -0.11887 -0.057766 -0.25507 -0.074125 -0.015715 0.083819
3149 -0.11403 -0.069461 -0.21173 -0.058134 0.0076612 0.071561
3150 -0.17519 -0.086771 -0.25193 -0.085071 -0.039565 0.045255
3151 -0.15154 -0.078612 -0.23452 -0.070582 -0.010705 -0.031313
3152 -0.16547 -0.057035 -0.23975 -0.086053 -0.021761 -0.01423
3153 -0.15873 -0.050538 -0.236 -0.090637 -0.011933 -0.00094364
3154 -0.13984 -0.081476 -0.23424 -0.085999 -0.039466 -0.039965
3155 -0.18841 -0.10553 -0.27967 -0.096885 -0.063297 -0.041197
3156 -0.13506 -0.064636 -0.22574 -0.06053 -0.035652 0.0044917
3157 -0.14584 -0.070419 -0.23599 -0.063941 -0.020689 -0.00023855
3158 -0.14356 -0.082995 -0.22309 -0.044449 -0.018562 0.014463
3159 -0.17463 -0.087246 -0.21192 -0.062663 -0.01984 -0.020645
3160 -0.16524 -0.074157 -0.22368 -0.04436 -0.00056879 0.038762
3161 -0.17325 -0.072634 -0.23481 -0.057136 -0.024637 -0.017174
3162 -0.16905 -0.076205 -0.23911 -0.075436 -0.055001 -0.033106
3163 -0.18451 -0.073494 -0.2515 -0.075106 -0.047683 -0.0354
3164 -0.14505 -0.050319 -0.24953 -0.057677 -0.032349 -0.0062772
3165 -0.17384 -0.063903 -0.21905 -0.066305 -0.032566 -0.022638
3166 -0.19375 -0.061247 -0.24644 -0.069865 -0.040765 -0.024716
3167 -0.16355 -0.067332 -0.24274 -0.069218 -0.069049 -0.021101
3168 -0.14249 -0.039252 -0.2419 -0.059416 -0.065252 -0.014375
3169 -0.19491 -0.071958 -0.28149 -0.070658 -0.093929 -0.025071
3170 -0.18449 -0.061329 -0.24553 -0.07061 -0.050655 -0.052523
3171 -0.17253 -0.051787 -0.22901 -0.057322 -0.062764 -0.10291
3172 -0.18138 -0.070455 -0.2477 -0.057741 -0.060728 0.0091646
3173 -0.16806 -0.074886 -0.27005 -0.070448 -0.064306 -0.067235
3174 -0.17199 -0.029148 -0.22419 -0.066369 -0.042003 -0.0049876
3175 -0.16531 -0.034661 -0.19944 -0.051652 -0.053364 -0.029986
3176 -0.20887 -0.076881 -0.23523 -0.046487 -0.074034 -0.0193
3177 -0.19963 -0.053651 -0.25838 -0.031464 -0.061126 0.00012612
3178 -0.20947 -0.072212 -0.28786 -0.070193 -0.092527 -0.07039
3179 -0.225 -0.097806 -0.23507 -0.041245 -0.08298 -0.0052175
3180 -0.2091 -0.075379 -0.24699 -0.060796 -0.096923 -0.041312
3181 -0.19747 -0.085626 -0.2506 -0.070052 -0.11304 -0.097851
3182 -0.21878 -0.075275 -0.25198 -0.055575 -0.060076 -0.02385
3183 -0.22932 -0.065892 -0.26687 -0.06498 -0.104 -0.036598
3184 -0.23722 -0.10901 -0.25322 -0.073141 -0.092344 -0.035042
3185 -0.22056 -0.09406 -0.24782 -0.039434 -0.081441 -0.07889
3186 -0.20198 -0.07814 -0.23373 -0.055734 -0.093105 -0.076517
3187 -0.24586 -0.088014 -0.26116 -0.036242 -0.11203 0.020004
3188 -0.20008 -0.084208 -0.26734 -0.046402 -0.093043 -0.045982
3189 -0.22001 -0.089908 -0.2351 -0.060731 -0.096193 -0.043784
3190 -0.20688 -0.091516 -0.22689 -0.053414 -0.11217 -0.04753
3191 -0.21926 -0.070712 -0.25307 -0.06715 -0.096102 -0.058893
3192 -0.22243 -0.092132 -0.22652 -0.046567 -0.11537 -0.017096
3193 -0.23112 -0.079916 -0.18291 -0.019271 -0.077649 -0.0089129
3194 -0.211 -0.073285 -0.11537 -0.021827 -0.10925 0.021298
3195 -0.22799 -0.073449 -0.1189 -0.048352 -0.10925 -0.080729
3196 -0.23002 -0.081536 -0.12196 -0.02256 -0.098605 -0.042536
3197 -0.22026 -0.089514 -0.21153 -0.062412 -0.12054 -0.078149
3198 -0.21662 -0.061942 -0.19729 -0.032628 -0.098226 -0.052353
3199 -0.23912 -0.096805 -0.2625 -0.075566 -0.12662 -0.084409
3200 -0.23418 -0.10671 -0.23029 -0.044778 -0.10165 -0.060797
3201 -0.18225 -0.063216 -0.21805 -0.069857 -0.12488 -0.077283
3202 -0.21627 -0.071547 -0.21139 -0.019917 -0.11706 -0.042843
3203 -0.25776 -0.11645 -0.23013 -0.061311 -0.12077 -0.087364
3204 -0.23175 -0.09434 -0.15593 -0.027976 -0.095169 0.013817
3205 -0.22924 -0.072372 -0.075858 -0.012844 -0.094407 -0.023916
3206 -0.24175 -0.076402 -0.006936 -0.025567 -0.096912 -0.072221
3207 -0.28479 -0.12703 -0.11639 -0.084016 -0.1437 -0.09526
3208 -0.25862 -0.099819 -0.07506 -0.045348 -0.11663 -0.066935
3209 -0.22782 -0.05792 -0.075301 -0.054343 -0.10428 -0.08153
3210 -0.24153 -0.088149 -0.12488 -0.064728 -0.096293 -0.048892
3211 -0.24151 -0.09528 -0.14046 -0.047114 -0.099603 -0.089448
3212 -0.24927 -0.076794 -0.13901 -0.050717 -0.11788 -0.043715
3213 -0.19038 -0.058457 -0.086283 -0.037385 -0.087278 -0.018947
3214 -0.27416 -0.082043 0.023108 -0.045049 -0.11855 -0.030499
3215 -0.2414 -0.0704 0.047957 -0.028296 -0.10458 -0.046892
3216 -0.2292 -0.066511 0.096519 -0.015392 -0.096631 -0.041607
3217 -0.24393 -0.095067 -0.016159 -0.028978 -0.11532 -0.047636
3218 -0.23343 -0.0797 0.041826 -0.050974 -0.1306 -0.081641
3219 -0.24831 -0.11148 0.032574 -0.015276 -0.1447 -0.061849
3220 -0.20327 -0.08139 0.10774 -0.028734 -0.1003 -0.057626
3221 -0.21963 -0.093424 0.018801 -0.063704 -0.16038 -0.095746
3222 -0.25655 -0.1095 -0.0029979 -0.062182 -0.14409 -0.13383
3223 -0.22187 -0.089602 -0.016931 -0.040594 -0.078256 -0.042962
3224 -0.23686 -0.087444 0.11352 -0.057739 -0.10783 -0.03931
3225 -0.21546 -0.064878 0.16079 -0.03742 -0.081153 -0.032134
3226 -0.25245 -0.10506 0.051654 -0.092987 -0.16292 -0.14938
3227 -0.24681 -0.10197 0.16179 -0.036294 -0.078698 -0.028428
3228 -0.24906 -0.083776 0.095707 -0.0358 -0.14692 -0.061912
3229 -0.24821 -0.095088 0.13417 -0.036921 -0.11871 -0.078578
3230 -0.27395 -0.11941 0.17438 -0.042372 -0.14459 -0.076726
3231 -0.25017 -0.088454 0.15446 -0.03534 -0.11825 -0.043104
3232 -0.26473 -0.089856 0.098664 -0.058055 -0.11976 -0.088434
3233 -0.20561 -0.059701 0.12627 -0.050108 -0.11265 -0.092166
3234 -0.22607 -0.066235 0.19078 -0.055144 -0.094485 -0.056976
3235 -0.21904 -0.072504 0.24057 -0.057415 -0.079783 -0.072732
3236 -0.22149 -0.099296 0.27531 -0.0469 -0.076728 -0.082799
3237 -0.21515 -0.053453 0.25879 -0.058954 -0.094434 -0.090026
3238 -0.25804 -0.096318 0.28807 -0.031531 -0.091401 -0.092682
3239 -0.23193 -0.087498 0.23988 -0.05953 -0.094156 -0.092895
3240 -0.25546 -0.09273 0.16679 -0.063587 -0.12098 -0.10819
3241 -0.26166 -0.093855 0.21617 -0.044134 -0.12329 -0.1115
3242 -0.26664 -0.11449 0.1849 -0.067975 -0.14523 -0.11204
3243 -0.23982 -0.063714 0.13987 -0.045057 -0.15337 -0.11091
3244 -0.24405 -0.078194 0.11987 -0.036919 -0.15359 -0.11797
3245 -0.2533 -0.091868 0.086209 -0.065339 -0.11755 -0.14412
3246 -0.24121 -0.067228 0.061419 -0.067862 -0.131 -0.10392
3247 -0.25414 -0.091239 0.25923 -0.050024 -0.094786 -0.091953
3248 -0.2419 -0.070197 0.23512 -0.059133 -0.10453 -0.083106
3249 -0.24072 -0.073104 0.23662 -0.083471 -0.11997 -0.065297
3250 -0.23539 -0.10492 0.23876 -0.060365 -0.12241 -0.086374
3251 -0.23778 -0.069359 0.25069 -0.047788 -0.11921 -0.061913
3252 -0.26235 -0.094014 0.25559 -0.065433 -0.13441 -0.061018
3253 -0.24029 -0.070545 0.24697 -0.041943 -0.10814 -0.015962
3254 -0.22759 -0.081632 0.2576 -0.053394 -0.12539 -0.07849
3255 -0.26038 -0.10103 0.25088 -0.056223 -0.14279 -0.094866
3256 -0.25496 -0.10462 0.16078 -0.060083 -0.12738 -0.10548
3257 -0.24242 -0.088565 0.12031 -0.057207 -0.12539 -0.077025
3258 -0.24597 -0.089131 0.070551 -0.031266 -0.13748 -0.082844
3259 -0.27772 -0.13656 0.050482 -0.048242 -0.13772 -0.11677
3260 -0.25043 -0.090767 0.098976 -0.0077619 -0.11361 -0.066166
3261 -0.24479 -0.060506 0.21005 -0.04583 -0.12188 -0.042707
3262 -0.24184 -0.077696 0.25082 -0.062609 -0.14169 -0.080335
3263 -0.22275 -0.11205 0.18231 -0.080641 -0.17047 -0.11603
3264 -0.27007 -0.10383 0.15195 -0.065233 -0.14235 -0.079279
3265 -0.27863 -0.078978 0.14057 -0.053333 -0.11474 -0.112
3266 -0.27109 -0.1015 0.0687 -0.059285 -0.14861 -0.083271
3267 -0.24347 -0.076644 0.096392 -0.055207 -0.13176 -0.072701
3268 -0.24982 -0.073041 0.087691 -0.056075 -0.14614 -0.080734
3269 -0.24483 -0.10254 0.015227 -0.084454 -0.15442 -0.11263
3270 -0.26756 -0.097034 0.14529 -0.048105 -0.12087 -0.10465
3271 -0.23811 -0.079625 0.18079 -0.059611 -0.11002 -0.11548
3272 -0.25706 -0.11488 0.1102 -0.06661 -0.14776 -0.094694
3273 -0.2667 -0.10633 0.12113 -0.080823 -0.1617 -0.1123
3274 -0.25176 -0.091794 0.04361 -0.066346 -0.14863 -0.07487
3275 -0.23012 -0.07613 0.053028 -0.060792 -0.13248 -0.12112
3276 -0.2323 -0.081782 0.052578 -0.059705 -0.1322 -0.092625
3277 -0.24164 -0.085269 -0.011647 -0.06595 -0.16674 -0.13812
3278 -0.24315 -0.090161 0.0062742 -0.071097 -0.14536 -0.11187
3279 -0.25783 -0.09008 0.02869 -0.068316 -0.12123 -0.071409
3280 -0.27005 -0.095004 -0.0032812 -0.06026 -0.1327 -0.11298
3281 -0.20439 -0.088732 0.032745 -0.060625 -0.13683 -0.053222
3282 -0.21148 -0.054207 -0.012904 -0.067178 -0.14836 -0.13897
3283 -0.25474 -0.10991 -0.017306 -0.097175 -0.17639 -0.14148
3284 -0.26068 -0.10395 0.07542 -0.038182 -0.11932 -0.10018
3285 -0.2072 -0.085301 0.071777 -0.062542 -0.12431 -0.11144
3286 -0.09476 -0.085148 0.016051 -0.050019 -0.12953 -0.074679
3287 -0.071353 -0.069925 0.037678 -0.054647 -0.13604 -0.10682
3288 -0.19698 -0.13013 -0.0739 -0.075563 -0.16304 -0.12254
3289 -0.19079 -0.086559 -0.019024 -0.051388 -0.12236 -0.12661
3290 -0.19679 -0.097215 -0.046981 -0.063224 -0.14642 -0.091043
3291 -0.23354 -0.086023 -0.030703 -0.050835 -0.11332 -0.090962
3292 -0.26213 -0.1199 -0.041246 -0.049648 -0.12892 -0.13507
3293 -0.19058 -0.075042 -0.021821 -0.021423 -0.082283 -0.084312
3294 -0.23717 -0.10478 -0.083114 -0.042274 -0.10528 -0.10237
3295 -0.197 -0.081271 -0.069982 -0.05021 -0.10104 -0.081822
3296 -0.21324 -0.10078 -0.028256 -0.02212 -0.090585 -0.11314
3297 -0.21641 -0.085448 -0.043833 -0.048323 -0.13527 -0.10582
3298 -0.20655 -0.10451 -0.07777 -0.049739 -0.13349 -0.13893
3299 -0.20233 -0.12358 -0.087979 -0.046446 -0.12383 -0.11895
3300 -0.10916 -0.097769 -0.12921 -0.042536 -0.11838 -0.08702
3301 -0.020003 -0.0018556 -0.070876 -0.019728 -0.089997 -0.091744
3302 -0.065284 0.040203 -0.07148 -0.030988 -0.092868 -0.084178
3303 -0.15792 0.0056177 -0.14284 -0.062859 -0.12474 -0.15316
3304 -0.15353 0.034452 -0.13817 -0.038111 -0.09615 -0.14667
3305 -0.21652 -0.010409 -0.1076 -0.054809 -0.087675 -0.14342
3306 -0.1979 -0.0031282 -0.092489 -0.049887 -0.085478 -0.11405
3307 -0.15325 -0.032905 -0.10286 -0.02185 -0.085077 -0.083023
3308 -0.19814 -0.059444 -0.12387 -0.039238 -0.11679 -0.11688
3309 -0.18785 -0.081431 -0.13095 -0.023431 -0.072784 -0.091539
3310 -0.14503 -0.05417 -0.071846 0.020353 -0.07012 -0.10227
3311 -0.077524 -0.077406 -0.14625 -0.032132 -0.1106 -0.1176
3312 -0.038697 -0.090754 -0.12567 -0.016061 -0.119 -0.081677
3313 -0.0079733 -0.069481 -0.15505 -0.01028 -0.082574 -0.10955
3314 0.018211 -0.093005 -0.1675 -0.023255 -0.068218 -0.10604
3315 0.03606 -0.085788 -0.10639 -0.0099117 -0.037294 -0.094974
3316 -0.11688 -0.0692 -0.10728 -0.031499 -0.041195 -0.085188
3317 -0.15282 -0.075324 -0.21993 -0.066259 -0.12524 -0.10054
3318 -0.12575 -0.054984 -0.15048 -0.040064 -0.090331 -0.1076
3319 -0.1366 -0.015002 -0.17356 -0.049452 -0.14208 -0.10706
3320 -0.16078 0.063351 -0.16216 -0.039574 -0.14226 -0.11424
3321 -0.13563 0.055052 -0.18531 -0.04174 -0.12461 -0.14366
3322 -0.094423 0.11491 -0.17255 -0.029695 -0.089379 -0.11013
3323 0.01828 0.05487 -0.18002 -0.052811 -0.13404 -0.1177
3324 0.071923 0.070644 -0.15934 -0.016682 -0.077017 -0.13568
3325 0.098748 0.074726 -0.16895 -0.015235 -0.077745 -0.090422
3326 0.056835 0.033107 -0.10206 -0.011533 -0.064463 -0.073482
3327 -0.060186 -0.0033279 -0.18074 -0.048745 -0.10507 -0.12306
3328 -0.11324 0.0018445 -0.17406 -0.055877 -0.051641 -0.10797
3329 -0.11992 -0.011965 -0.14216 -0.026778 -0.017868 -0.083563
3330 -0.11243 0.053868 -0.16494 -0.039761 -0.02728 -0.1158
3331 -0.10849 0.07456 -0.17373 -0.015516 -0.011747 0.016147
3332 -0.09318 0.057015 -0.17524 -0.024616 -0.093685 -0.028675
3333 0.061467 0.043083 -0.24487 -0.060017 -0.1146 -0.0090509
3334 0.10277 0.11484 -0.18927 -0.024816 -0.10598 0.023336
3335 0.11489 0.088556 -0.17618 -0.01011 -0.072841 0.012584
3336 0.094257 0.099765 -0.1796 -0.027704 -0.073379 0.033288
3337 -0.017605 0.088054 -0.2154 -0.061618 -0.093149 -0.062763
3338 -0.058031 0.11799 -0.17927 -0.029401 -0.0068551 -0.048753
3339 -0.12981 0.032465 -0.25177 -0.091962 -0.090393 -0.094164
3340 -0.072841 0.060742 -0.20415 -0.038883 -0.014921 -0.06005
3341 -0.11062 0.0015035 -0.1656 -0.031281 -0.0095704 -0.097451
3342 -0.017165 0.021954 -0.22992 -0.040971 -0.0084352 -0.067761
3343 0.17224 0.065503 -0.22333 -0.026877 -0.05312 -0.055342
3344 0.12713 0.053193 -0.22266 -0.018147 -0.056354 -0.049488
3345 0.15467 0.090965 -0.23932 -0.017633 -0.097948 -0.04408
3346 0.14224 0.089255 -0.2049 -0.027789 -0.079261 -0.063196
3347 0.050402 0.12547 -0.18584 -0.026871 -0.076312 -0.074859
3348 0.043165 0.14512 -0.16199 -0.028148 -0.027195 -0.089427
3349 -0.0737 0.078678 -0.22685 -0.071354 -0.034927 -0.031691
3350 -0.060884 0.10871 -0.23792 -0.048814 -0.00056476 -0.0045029
3351 -0.068024 0.057346 -0.2142 -0.062765 0.029394 0.061673
3352 0.0090688 0.07403 -0.18071 -0.03138 0.04103 0.073148
3353 0.20328 0.060446 -0.20905 -0.046912 0.019343 0.08668
3354 0.20569 0.051405 -0.20205 -0.043494 -0.0011633 0.053203
3355 0.17941 0.0014904 -0.23482 -0.060792 -0.066703 -0.045756
3356 0.14908 0.026136 -0.23005 -0.039097 -0.065433 -0.076048
3357 0.049387 -0.012718 -0.20317 -0.012877 -0.042924 -0.037132
3358 0.0010883 0.0015418 -0.20309 -0.0077709 -0.032047 0.0035375
3359 -0.029297 0.039797 -0.2312 -0.010908 -0.014046 -0.032706
3360 -0.019662 0.012198 -0.20751 -0.034894 0.027961 -0.081514
3361 -0.020524 0.067245 -0.23223 -0.045371 0.040771 -0.051524
3362 0.0026014 0.11343 -0.21996 -0.058895 0.059655 -0.06711
3363 0.18087 0.13336 -0.18195 -0.035032 0.05136 0.044619
3364 0.19826 0.10361 -0.24161 -0.071303 0.032561 0.051889
3365 0.2454 0.15859 -0.21407 -0.038005 0.024205 0.10147
3366 0.21661 0.11388 -0.20328 -0.041045 -0.021031 0.079998
3367 0.14127 0.06127 -0.2368 -0.069963 -0.051934 0.097195
3368 0.14545 0.064189 -0.24721 -0.047295 -0.050235 0.10407
3369 0.14951 0.0058674 -0.28738 -0.037277 -0.063881 0.027818
3370 0.29011 0.038518 -0.2762 -0.045062 -0.0099636 -0.015612
3371 0.21895 -0.016962 -0.2552 -0.018352 0.023069 -0.022529
3372 0.21222 0.023448 -0.21507 0.0026266 0.07468 -0.0043677
3373 0.14495 0.0070607 -0.22114 -0.0052287 0.096387 -0.012257
3374 0.14578 0.018722 -0.26267 -0.028335 0.041566 -0.051855
3375 0.12091 0.017233 -0.2596 -0.062201 0.0043196 -0.014167
3376 0.21088 0.028406 -0.24282 -0.042153 0.0086903 0.10133
3377 0.33053 0.020374 -0.28483 -0.039606 -0.00038177 0.10765
3378 0.25709 -0.0073716 -0.26551 -0.043508 -0.0026211 0.09886
3379 0.22822 0.0096585 -0.25884 -0.045413 0.023135 0.093807
3380 0.1993 0.018777 -0.24892 -0.042707 0.048574 0.10787
3381 0.17121 0.012438 -0.23102 -0.013431 0.073322 0.11459
3382 0.070396 0.055954 -0.24103 -0.0065218 0.061184 0.099825
3383 0.069209 0.11359 -0.22555 -0.0066195 0.074314 0.18009
3384 0.023387 0.10339 -0.28648 -0.020082 -0.0018631 0.10033
3385 0.097574 0.084282 -0.23019 -0.010619 0.0035389 0.12994
3386 0.30415 0.058931 -0.2333 -0.010817 -0.025647 0.13988
3387 0.2604 0.016066 -0.27082 -0.012749 -0.027459 0.1555
3388 0.24042 0.0025512 -0.2618 0.0027234 -0.018592 0.20488
3389 0.15224 -0.0089926 -0.29631 -0.051962 -0.0058116 0.13226
3390 0.073335 -0.0045083 -0.27308 -0.08474 0.010956 0.07852
3391 0.07847 -0.0072666 -0.28148 -0.06396 0.065837 0.11512
3392 0.057127 -0.0067341 -0.27558 -0.056737 0.048864 0.16487
3393 0.076007 -0.0070741 -0.21535 -0.017546 0.045628 0.18879
3394 0.055865 -0.022071 -0.26292 -0.053725 -0.0018862 0.19742
3395 0.187 -0.017067 -0.22788 -0.0099981 0.03387 0.20232
3396 0.23758 -0.037648 -0.28709 -0.0389 -0.01055 0.097749
3397 0.21875 -0.03376 -0.26023 -0.0074509 0.037678 0.20127
3398 0.14834 -0.02446 -0.26084 0.028241 0.061304 0.17964
3399 0.064609 -0.058209 -0.26168 0.0070281 0.066723 0.15504
3400 0.06058 0.005688 -0.23058 0.021953 0.065742 0.11904
3401 0.046693 -0.035725 -0.25563 0.031977 0.041151 0.13918
3402 0.0074964 -0.040275 -0.25259 -0.0092685 0.0085847 0.14641
3403 0.058199 -0.02074 -0.2683 -0.018382 0.012915 0.11447
3404 0.014806 -0.076245 -0.29941 -0.068892 -0.0090654 0.10673
3405 0.024734 -0.052054 -0.25548 -0.037594 0.0064355 0.081499
3406 0.08143 -0.037162 -0.2681 -0.035924 0.017597 0.052083
3407 0.14952 -0.048771 -0.27659 -0.066195 0.03303 0.018153
3408 0.17006 -0.055889 -0.30695 -0.078584 0.013264 0.02105
3409 0.09178 -0.057245 -0.2796 -0.036029 0.032825 0.048438
3410 0.039632 -0.060897 -0.31067 -0.044174 -0.025702 0.044177
3411 0.03156 -0.04687 -0.23419 0.011674 0.046465 0.072209
3412 0.021598 -0.052865 -0.24927 0.018022 0.018284 0.068811
3413 -0.0059074 -0.056672 -0.25243 0.012578 0.011504 0.040839
3414 0.0091528 -0.030159 -0.2697 0.026068 -0.029308 0.063789
3415 0.042416 -0.039118 -0.25144 0.045871 0.030225 0.10023
3416 0.020423 -0.062983 -0.31294 -0.0047521 0.014647 0.076682
3417 -0.016102 -0.081554 -0.2668 0.010373 0.027379 0.0806
3418 0.0027684 -0.040247 -0.26423 -0.029448 0.027634 0.064272
3419 -0.022755 -0.091423 -0.29839 -0.052298 -0.0069983 0.020707
3420 -0.043207 -0.10127 -0.26043 -0.048363 0.0054966 0.043616
3421 0.021113 -0.045223 -0.22193 -0.034066 0.021573 0.045865
3422 -0.015282 -0.061735 -0.27092 -0.041624 -0.012252 0.024157
3423 -0.046386 -0.055544 -0.25862 -0.04233 -0.0092981 0.03087
3424 -0.057409 -0.10891 -0.28431 -0.039666 -0.0079265 -0.021631
3425 -0.081368 -0.093508 -0.30191 -0.050464 -0.0051562 0.027484
3426 -0.080073 -0.10614 -0.28263 -0.054209 -0.026528 -0.002715
3427 -0.047487 -0.066661 -0.24118 -0.031572 0.010402 -0.00047854
3428 -0.07067 -0.036401 -0.25674 -0.042786 -0.0078426 0.0014346
3429 -0.045376 -0.054142 -0.14619 -0.033645 0.0090177 0.026433
3430 -0.060527 -0.073333 -0.13558 -0.027607 -0.017401 0.01832
3431 -0.074281 -0.070578 -0.15898 -0.033393 -0.044098 0.014511
3432 -0.063264 -0.07186 -0.15196 -0.016422 -0.00034428 0.041316
3433 -0.073034 -0.063443 -0.24045 -0.040905 -0.053231 -0.031069
3434 -0.076735 -0.083316 -0.22189 -0.051153 -0.043543 -0.001612
3435 -0.11347 -0.098361 -0.26222 -0.045921 -0.075776 -0.017616
3436 -0.091726 -0.084807 -0.2099 -0.027074 -0.0052725 0.037592
3437 -0.10175 -0.045903 -0.20542 -0.023335 0.0041793 -0.0312
3438 -0.094174 -0.071404 -0.25466 -0.05586 -0.037287 -0.02789
3439 -0.12496 -0.11172 -0.15084 -0.042562 -0.053995 -0.054286
3440 -0.1344 -0.10844 -0.13213 -0.057322 -0.062085 -0.031579
3441 -0.136 -0.087852 -0.05982 -0.065198 -0.046501 -0.013521
3442 -0.11633 -0.088126 -0.084805 -0.071741 -0.051449 -0.059268
3443 -0.1238 -0.08034 -0.13533 -0.056342 -0.067104 -0.039354
3444 -0.15918 -0.10368 -0.1646 -0.089399 -0.079125 -0.050026
3445 -0.14692 -0.11425 -0.19822 -0.071958 -0.046334 -0.043806
3446 -0.13691 -0.10462 -0.16713 -0.060537 -0.023817 -0.022977
3447 -0.12762 -0.077655 -0.23125 -0.075419 -0.071179 -0.028417
3448 -0.12001 -0.0614 -0.1402 -0.049454 -0.047022 -0.016486
3449 -0.167 -0.095232 -0.014825 -0.074035 -0.052411 -0.052729
3450 -0.14418 -0.079377 0.0012689 -0.069122 -0.061045 -0.065512
3451 -0.15402 -0.10089 -0.03419 -0.082011 -0.091516 -0.05708
3452 -0.16338 -0.0972 0.028423 -0.074759 -0.093621 -0.048828
3453 -0.16248 -0.09363 -0.026872 -0.052779 -0.068209 0.0059238
3454 -0.17787 -0.080177 -0.074639 -0.062405 -0.084619 -0.0023923
3455 -0.19051 -0.11088 -0.098867 -0.077065 -0.10052 -0.071394
3456 -0.16397 -0.10891 -0.043812 -0.042363 -0.082118 -0.027862
3457 -0.17367 -0.09432 -0.071048 -0.051685 -0.12742 -0.074334
3458 -0.15466 -0.07674 0.05873 -0.038814 -0.10871 -0.029187
3459 -0.16215 -0.10011 0.11554 -0.034017 -0.091569 -0.024788
3460 -0.15638 -0.10512 0.080189 -0.013734 -0.092338 -0.020632
3461 -0.15988 -0.075469 0.04355 -0.018096 -0.092546 -0.022185
3462 -0.16289 -0.097255 0.093623 -0.05791 -0.10689 -0.084849
3463 -0.19503 -0.11455 0.098293 -0.077916 -0.11036 -0.08552
3464 -0.17703 -0.1061 0.1163 -0.059613 -0.094911 -0.084826
3465 -0.19202 -0.15056 0.0089314 -0.098186 -0.13471 -0.090506
3466 -0.16446 -0.089025 0.034592 -0.072047 -0.10818 -0.053845
3467 -0.16618 -0.10533 0.036832 -0.06266 -0.10951 -0.10164
3468 -0.17662 -0.09429 0.033561 -0.0978 -0.095023 -0.069285
3469 -0.18969 -0.11544 0.12928 -0.098487 -0.13165 -0.11031
3470 -0.17798 -0.097437 0.18414 -0.065455 -0.079478 -0.044523
3471 -0.20743 -0.080295 0.12264 -0.053489 -0.096707 -0.055362
3472 -0.17821 -0.10611 0.1855 -0.03378 -0.13384 -0.071163
3473 -0.2434 -0.12935 0.16566 -0.050147 -0.14204 -0.05863
3474 -0.21363 -0.099655 0.16705 -0.024649 -0.12924 -0.10374
3475 -0.1989 -0.11544 0.17055 -0.041989 -0.12348 -0.041655
3476 -0.197 -0.10078 0.17226 -0.041944 -0.11145 -0.054565
3477 -0.19803 -0.073915 0.16578 -0.060516 -0.12785 -0.068048
3478 -0.19785 -0.12444 0.15913 -0.060885 -0.1131 -0.083381
3479 -0.21937 -0.11413 0.17227 -0.070366 -0.13007 -0.054473
3480 -0.21889 -0.10703 0.19617 -0.06838 -0.11985 -0.048941
3481 -0.22336 -0.13089 0.20146 -0.074708 -0.12896 -0.09824
3482 -0.22401 -0.12128 0.18707 -0.067362 -0.16398 -0.1157
3483 -0.19374 -0.10149 0.15322 -0.040623 -0.16001 -0.077348
3484 -0.22836 -0.11606 0.19756 -0.037051 -0.14008 -0.029386
3485 -0.23152 -0.10041 0.14176 -0.052328 -0.1426 -0.082536
3486 -0.21055 -0.088003 0.17561 -0.024836 -0.13584 -0.096053
3487 -0.20356 -0.095346 0.20731 -0.030866 -0.13247 -0.10218
3488 -0.22995 -0.1446 0.11312 -0.037928 -0.142 -0.080137
3489 -0.20982 -0.087684 0.13783 -0.036812 -0.12932 -0.088021
3490 -0.2358 -0.099716 0.055185 -0.05566 -0.13873 -0.1141
3491 -0.22875 -0.11604 0.092492 -0.072556 -0.12936 -0.095649
3492 -0.23044 -0.10382 0.18861 -0.065822 -0.16369 -0.086415
3493 -0.2191 -0.071503 0.28087 -0.050945 -0.15019 -0.067193
3494 -0.21488 -0.088896 0.28699 -0.013909 -0.1062 -0.04733
3495 -0.23117 -0.085665 0.15795 -0.017259 -0.13929 -0.057495
3496 -0.22658 -0.093426 0.13857 -0.0081714 -0.12971 -0.080971
3497 -0.20521 -0.038071 0.12079 -0.009456 -0.11799 -0.10411
3498 -0.23199 -0.094564 0.058601 -0.042143 -0.17346 -0.073235
3499 -0.21244 -0.065404 0.10838 -0.038044 -0.12178 -0.081838
3500 -0.2624 -0.13259 0.034185 -0.069842 -0.15852 -0.10556
3501 -0.23839 -0.11169 0.099353 -0.06667 -0.14936 -0.13561
3502 -0.21055 -0.092913 0.18556 -0.04768 -0.1376 -0.051646
3503 -0.24603 -0.12519 0.18828 -0.054312 -0.1521 -0.072921
3504 -0.27018 -0.12531 0.17956 -0.053012 -0.13863 -0.10331
3505 -0.24579 -0.090615 0.021204 -0.065314 -0.18146 -0.12325
3506 -0.2494 -0.11084 0.023863 -0.04156 -0.16567 -0.088827
3507 -0.26382 -0.092412 0.041445 -0.032763 -0.14802 -0.070942
3508 -0.19769 -0.068376 0.027082 -0.035617 -0.13971 -0.076141
3509 -0.25843 -0.11117 0.032627 -0.040893 -0.16368 -0.10312
3510 -0.22826 -0.077911 0.036814 -0.035275 -0.14149 -0.081273
3511 -0.24282 -0.10317 0.010352 -0.078066 -0.19042 -0.14091
3512 -0.29257 -0.13107 -0.035747 -0.10115 -0.19461 -0.17013
3513 -0.28489 -0.091987 0.14721 -0.05712 -0.12108 -0.074857
3514 -0.27518 -0.092641 0.085234 -0.056445 -0.1564 -0.11015
3515 -0.24294 -0.091294 0.083449 -0.046173 -0.14792 -0.093393
3516 -0.2359 -0.093025 0.015457 -0.063252 -0.14293 -0.085015
3517 -0.21671 -0.11505 -0.032647 -0.033863 -0.15808 -0.089471
3518 -0.24661 -0.094492 0.0055752 -0.018087 -0.13724 -0.056793
3519 -0.25221 -0.084567 -0.0034453 -0.034025 -0.14834 -0.073584
3520 -0.25087 -0.10488 -0.036459 -0.056676 -0.16749 -0.10596
3521 -0.27054 -0.10736 -0.046382 -0.056106 -0.14816 -0.10195
3522 -0.28584 -0.10183 -0.031385 -0.059449 -0.15788 -0.077163
3523 -0.2883 -0.11238 -0.028825 -0.092111 -0.18193 -0.13389
3524 -0.2628 -0.13631 -0.080984 -0.086167 -0.17903 -0.16425
3525 -0.21809 -0.081107 -0.014943 -0.056021 -0.15231 -0.14993
3526 -0.27285 -0.11453 -0.073574 -0.073762 -0.16842 -0.10802
3527 -0.28025 -0.1088 -0.10766 -0.10677 -0.18383 -0.18152
3528 -0.25516 -0.098961 -0.040085 -0.068438 -0.13645 -0.08582
3529 -0.24133 -0.098781 -0.13134 -0.075062 -0.17998 -0.14629
3530 -0.24116 -0.096764 -0.071072 -0.069682 -0.15572 -0.11439
3531 -0.26262 -0.11138 -0.084933 -0.07187 -0.16049 -0.12571
3532 -0.2894 -0.13188 -0.082254 -0.081339 -0.16924 -0.13986
3533 -0.30716 -0.12708 -0.11438 -0.086738 -0.16743 -0.18328
3534 -0.23344 -0.082698 -0.065023 -0.066668 -0.14368 -0.11429
3535 -0.27472 -0.094798 -0.084282 -0.089033 -0.17143 -0.12209
3536 -0.24253 -0.1026 -0.13282 -0.093407 -0.19156 -0.1755
3537 -0.26189 -0.08751 -0.11606 -0.095644 -0.15417 -0.14408
3538 -0.2605 -0.10565 -0.09048 -0.083266 -0.17977 -0.1233
3539 -0.28926 -0.13167 -0.17734 -0.1168 -0.19519 -0.16355
3540 -0.23067 -0.088816 -0.078284 -0.075467 -0.15367 -0.14327
3541 -0.2645 -0.095688 -0.10558 -0.084925 -0.15011 -0.10145
3542 -0.27644 -0.099803 -0.14816 -0.097494 -0.18939 -0.13254
3543 -0.29 -0.12725 -0.13885 -0.10532 -0.18217 -0.12473
3544 -0.31107 -0.097924 -0.15446 -0.084632 -0.16385 -0.083759
3545 -0.27215 -0.11198 -0.13584 -0.11329 -0.16948 -0.13121
3546 -0.27505 -0.11109 -0.10861 -0.093485 -0.16647 -0.12716
3547 -0.30279 -0.09139 -0.16521 -0.11542 -0.15285 -0.12472
3548 -0.26934 -0.085158 -0.20268 -0.11662 -0.16994 -0.16222
3549 -0.2903 0.0036208 -0.19786 -0.11177 -0.18978 -0.1531
3550 -0.26346 0.0021266 -0.15463 -0.11301 -0.17486 -0.12036
3551 -0.27302 -6.0087e-05 -0.19043 -0.10612 -0.18368 -0.14051
3552 -0.25934 0.014613 -0.16783 -0.10324 -0.15909 -0.10075
3553 -0.24253 -0.034108 -0.17906 -0.11248 -0.17864 -0.16796
3554 -0.28209 -0.043265 -0.19415 -0.12482 -0.18967 -0.15649
3555 -0.23297 -0.060241 -0.15217 -0.081517 -0.13868 -0.094446
3556 -0.27085 -0.098887 -0.13993 -0.099036 -0.16506 -0.1208
3557 -0.2554 -0.085084 -0.16726 -0.096783 -0.13417 -0.13182
3558 -0.3001 -0.11739 -0.21312 -0.10783 -0.18563 -0.12783
3559 -0.24309 -0.076124 -0.19524 -0.082174 -0.14273 -0.13162
3560 -0.26038 -0.093878 -0.2072 -0.10076 -0.16554 -0.168
3561 -0.27544 -0.093231 -0.2095 -0.098301 -0.16025 -0.091435
3562 -0.26682 -0.070778 -0.17203 -0.089594 -0.15327 -0.14495
3563 -0.29935 -0.096114 -0.23068 -0.11189 -0.19912 -0.15191
3564 -0.26119 -0.1021 -0.19725 -0.11312 -0.17356 -0.12359
3565 -0.27409 -0.086303 -0.20697 -0.12357 -0.17792 -0.14316
3566 -0.26346 -0.086108 -0.19282 -0.11064 -0.13047 -0.16028
3567 -0.24798 -0.076393 -0.23478 -0.1086 -0.19196 -0.11454
3568 -0.29316 -0.094392 -0.2125 -0.11138 -0.18986 -0.1232
3569 -0.29901 -0.097279 -0.23658 -0.11029 -0.18138 -0.16698
3570 -0.25672 -0.098162 -0.19458 -0.1111 -0.16359 -0.10142
3571 -0.28186 -0.058405 -0.22869 -0.11966 -0.16422 -0.17522
3572 -0.28812 -0.10408 -0.17758 -0.10586 -0.17789 -0.11893
3573 -0.28957 -0.088949 -0.23206 -0.12563 -0.19445 -0.15323
3574 -0.30808 -0.11681 -0.27225 -0.11341 -0.21217 -0.15682
3575 -0.31348 -0.12688 -0.27335 -0.13038 -0.19551 -0.12948
3576 -0.28957 -0.11935 -0.24398 -0.12769 -0.19448 -0.14049
3577 -0.2625 -0.10073 -0.24836 -0.12668 -0.19452 -0.13568
3578 -0.30317 -0.13893 -0.25367 -0.12811 -0.20619 -0.14951
3579 -0.28382 -0.13404 -0.24945 -0.13543 -0.19624 -0.16488
3580 -0.27104 -0.11891 -0.23011 -0.12321 -0.2029 -0.11212
3581 -0.2586 -0.10047 -0.23517 -0.10722 -0.16701 -0.11906
3582 -0.24499 -0.096327 -0.26933 -0.10938 -0.18832 -0.13247
3583 -0.30225 -0.13474 -0.25215 -0.12305 -0.19629 -0.14545
3584 -0.27557 -0.09948 -0.26205 -0.1187 -0.17751 -0.19158
3585 -0.29942 -0.13538 -0.21606 -0.11478 -0.19226 -0.17273
3586 -0.27501 -0.12806 -0.23533 -0.10344 -0.19394 -0.14769
3587 -0.28763 -0.10003 -0.25571 -0.096717 -0.16907 -0.14096
3588 -0.25612 -0.12454 -0.24473 -0.1228 -0.19238 -0.11054
3589 -0.32091 -0.13111 -0.26249 -0.12263 -0.19736 -0.15803
3590 -0.26367 -0.098987 -0.24985 -0.10807 -0.15889 -0.14978
3591 -0.31331 -0.14219 -0.26053 -0.1063 -0.14829 -0.14457
3592 -0.25704 -0.11022 -0.27113 -0.11584 -0.18329 -0.13957
3593 -0.26718 -0.12589 -0.24295 -0.11413 -0.14297 -0.16963
3594 -0.25387 -0.1116 -0.28602 -0.11507 -0.18822 -0.18015
3595 -0.28134 -0.11037 -0.27222 -0.12201 -0.1741 -0.13308
3596 -0.28285 -0.11143 -0.23403 -0.11585 -0.17823 -0.17026
3597 -0.27339 -0.12437 -0.24869 -0.11177 -0.15085 -0.16154
3598 -0.28284 -0.1176 -0.26038 -0.1157 -0.1702 -0.13931
3599 -0.25926 -0.13288 -0.23272 -0.090413 -0.14379 -0.13412
3600 -0.25562 -0.12182 -0.25855 -0.11461 -0.17684 -0.1465
3601 -0.27764 -0.12153 -0.30292 -0.12649 -0.18075 -0.19127
3602 -0.27329 -0.093829 -0.30556 -0.12042 -0.16823 -0.12842
3603 -0.29609 -0.13478 -0.30361 -0.13581 -0.20831 -0.17032
3604 -0.27263 -0.10101 -0.29604 -0.11725 -0.17181 -0.16385
3605 -0.28374 -0.12383 -0.24237 -0.13946 -0.17202 -0.16986
3606 -0.31502 -0.12622 -0.27091 -0.12264 -0.16328 -0.18913
3607 -0.29667 -0.14593 -0.2614 -0.13487 -0.17803 -0.13474
3608 -0.29336 -0.12084 -0.26423 -0.12831 -0.17569 -0.19996
3609 -0.27171 -0.13306 -0.27768 -0.13528 -0.19823 -0.16813
3610 -0.26995 -0.10744 -0.25714 -0.13771 -0.18427 -0.18314
3611 -0.27249 -0.1089 -0.26705 -0.11172 -0.1548 -0.12822
3612 -0.28267 -0.15388 -0.24722 -0.13073 -0.18849 -0.15726
3613 -0.28947 -0.12553 -0.22717 -0.11681 -0.16902 -0.11809
3614 -0.29028 -0.15976 -0.24079 -0.13739 -0.17056 -0.17009
3615 -0.32754 -0.15719 -0.31255 -0.16041 -0.21972 -0.16353
3616 -0.22718 -0.17069 -0.32266 -0.11302 -0.205 -0.17129
3617 -0.14377 -0.14495 -0.31971 -0.13904 -0.18731 -0.16427
3618 -0.20842 -0.14449 -0.30429 -0.13105 -0.1911 -0.16649
3619 -0.25295 -0.14379 -0.27989 -0.11511 -0.17965 -0.20047
3620 -0.30497 -0.14768 -0.31915 -0.12221 -0.19382 -0.16892
3621 -0.31345 -0.18667 -0.34867 -0.15175 -0.22407 -0.21679
3622 -0.29866 -0.1222 -0.29511 -0.11871 -0.1662 -0.12753
3623 -0.25056 -0.11855 -0.25182 -0.086303 -0.13432 -0.1428
3624 -0.26937 -0.15867 -0.27938 -0.10001 -0.15917 -0.15416
3625 -0.26531 -0.097344 -0.26104 -0.080091 -0.11572 -0.099294
3626 -0.25652 -0.11539 -0.3329 -0.12135 -0.12544 -0.1075
3627 -0.11194 -0.043038 -0.31942 -0.12674 -0.090223 -0.12751
3628 -0.10303 -0.0053692 -0.24363 -0.077712 -0.070457 -0.089503
3629 -0.042754 0.062361 -0.27947 -0.073093 -0.021537 -0.035536
3630 -0.062101 0.024946 -0.28799 -0.10046 -0.049887 -0.043732
3631 -0.10583 0.048139 -0.25793 -0.095608 -0.079502 -0.019606
3632 -0.14401 0.03453 -0.26287 -0.11359 -0.13287 -0.085011
3633 -0.22221 -0.0024481 -0.29298 -0.10234 -0.15599 -0.093615
3634 -0.22405 -0.030067 -0.29162 -0.12534 -0.15741 -0.082657
3635 -0.2127 -0.067079 -0.29495 -0.13572 -0.16463 -0.11003
3636 -0.2063 -0.074942 -0.23535 -0.1154 -0.11521 -0.092012
3637 -0.25343 -0.11504 -0.29248 -0.13386 -0.19518 -0.13666
3638 -0.26064 -0.094841 -0.30193 -0.11968 -0.17891 -0.165
3639 -0.21381 -0.062248 -0.28341 -0.11737 -0.13787 -0.067251
3640 -0.23707 -0.081392 -0.29449 -0.12922 -0.14717 -0.14261
3641 -0.23778 -0.06935 -0.26069 -0.1127 -0.15062 -0.088815
3642 -0.22894 -0.077493 -0.30348 -0.11331 -0.1557 -0.10633
3643 -0.25975 -0.09378 -0.26921 -0.12018 -0.14144 -0.10287
3644 -0.27424 -0.1048 -0.29307 -0.10977 -0.15862 -0.10146
3645 -0.23398 -0.06243 -0.3098 -0.11031 -0.15228 -0.14709
3646 -0.25815 -0.094128 -0.29973 -0.13708 -0.16849 -0.12745
3647 -0.26888 -0.096969 -0.28102 -0.1106 -0.15547 -0.10384
3648 -0.23055 -0.090373 -0.29379 -0.10778 -0.15226 -0.1214
3649 -0.27203 -0.12036 -0.32437 -0.12371 -0.18414 -0.12747
3650 -0.25 -0.10021 -0.24502 -0.044792 -0.10976 -0.08606
3651 -0.10291 -0.044406 -0.23908 -0.059917 -0.1039 -0.032165
3652 0.012749 0.044309 -0.08781 0.013807 -0.036198 0.040475
3653 0.047907 0.11073 0.0040906 0.029897 0.024965 0.084029
3654 0.099886 0.11229 0.027019 0.081138 0.060357 0.10962
3655 0.21396 0.16051 0.090732 0.10685 0.094917 0.15562
3656 0.32379 0.20638 0.21989 0.18186 0.1574 0.21653
3657 0.35954 0.18902 0.22139 0.18138 0.1616 0.15344
3658 0.38577 0.23943 0.34988 0.19977 0.19182 0.24068
3659 0.44805 0.2436 0.4254 0.23535 0.24238 0.31585
3660 0.54089 0.30923 0.39593 0.23632 0.22883 0.30334
3661 0.53712 0.2696 0.39219 0.23443 0.2521 0.27283
3662 0.60598 0.28668 0.42333 0.24871 0.28428 0.30718
3663 0.61164 0.27784 0.45123 0.2699 0.27184 0.29755
3664 0.59701 0.27924 0.4555 0.25532 0.26428 0.33125
3665 0.63308 0.30492 0.43542 0.26626 0.28503 0.32892
3666 0.71452 0.3394 0.5417 0.33873 0.36248 0.35006
3667 0.73198 0.32546 0.54708 0.32497 0.33846 0.38635
3668 0.69544 0.32105 0.59677 0.32513 0.33552 0.35904
3669 0.68252 0.33333 0.58266 0.36148 0.3563 0.37347
3670 0.79444 0.36577 0.6047 0.33354 0.37462 0.3921
3671 0.77671 0.39207 0.67302 0.4049 0.42042 0.49984
3672 0.74827 0.31801 0.68623 0.36242 0.38215 0.42031
3673 0.761 0.38 0.65787 0.38531 0.38785 0.45064
3674 0.80617 0.35118 0.71073 0.39933 0.43072 0.52278
3675 0.77922 0.38732 0.69123 0.36328 0.42734 0.45061
3676 0.77026 0.3562 0.7003 0.37347 0.42946 0.46851
3677 0.8313 0.40225 0.69855 0.37996 0.43446 0.50282
3678 0.82883 0.37856 0.67706 0.36782 0.41638 0.45622
3679 0.82863 0.39653 0.70879 0.3955 0.42274 0.49797
3680 0.8129 0.39887 0.68489 0.3846 0.42207 0.48518
3681 0.80063 0.36484 0.68438 0.35568 0.41565 0.46108
3682 0.86025 0.39675 0.78797 0.40571 0.44046 0.53613
3683 0.77799 0.37019 0.71168 0.37628 0.43351 0.47449
3684 0.7967 0.40452 0.69337 0.38202 0.41156 0.54787
3685 0.84943 0.40477 0.71696 0.37148 0.47058 0.49198
3686 0.81688 0.41505 0.74846 0.40763 0.4853 0.53426
3687 0.83004 0.42341 0.64758 0.36795 0.44284 0.48936
3688 0.8025 0.39552 0.6904 0.40172 0.42847 0.42201
3689 0.80077 0.41462 0.74512 0.38958 0.45386 0.50799
3690 0.83805 0.41772 0.74869 0.38473 0.43194 0.50725
3691 0.77066 0.34537 0.69168 0.37266 0.40022 0.51111
3692 0.70442 0.32059 0.71317 0.36061 0.41242 0.55817
3693 0.78273 0.37205 0.70542 0.38238 0.42426 0.48536
3694 0.78621 0.41342 0.7308 0.39069 0.46 0.51583
3695 0.83096 0.42216 0.73251 0.38307 0.43613 0.52732
3696 0.74408 0.3981 0.71162 0.38161 0.42449 0.50323
3697 0.77118 0.36326 0.728 0.41015 0.44832 0.57681
3698 0.77619 0.3621 0.65536 0.33484 0.37265 0.4418
3699 0.6944 0.35641 0.64327 0.36415 0.3941 0.47933
3700 0.69151 0.30673 0.66664 0.34518 0.37909 0.43726
3701 0.63662 0.3237 0.63587 0.32932 0.37947 0.42085
3702 0.68308 0.34328 0.5488 0.32422 0.34609 0.46899
3703 0.71615 0.35979 0.61432 0.3674 0.3925 0.48753
3704 0.70181 0.3182 0.64793 0.33307 0.38014 0.46762
3705 0.67731 0.29291 0.63611 0.33701 0.33622 0.41317
3706 0.66828 0.33118 0.62809 0.33034 0.36296 0.47661
3707 0.65886 0.2998 0.60736 0.34283 0.35345 0.43657
3708 0.66343 0.32317 0.60817 0.32838 0.34373 0.48049
3709 0.66014 0.32841 0.58835 0.32455 0.31139 0.37974
3710 0.68515 0.30171 0.61743 0.32106 0.31665 0.43177
3711 0.70169 0.34298 0.62915 0.33113 0.34208 0.43733
3712 0.61492 0.28803 0.54898 0.30045 0.30057 0.38223
3713 0.63472 0.27766 0.56158 0.30272 0.33585 0.39211
3714 0.60986 0.28201 0.55464 0.30765 0.3258 0.38895
3715 0.59012 0.26419 0.63729 0.33686 0.33111 0.46696
3716 0.59771 0.27188 0.58922 0.3052 0.33323 0.39086
3717 0.57307 0.2766 0.63549 0.31011 0.34279 0.38424
3718 0.58739 0.25043 0.59262 0.32598 0.32906 0.41281
3719 0.60781 0.27097 0.53827 0.29228 0.31275 0.37821
3720 0.57517 0.25123 0.55118 0.29491 0.29743 0.33748
3721 0.6096 0.30139 0.58092 0.31333 0.33749 0.35538
3722 0.56292 0.25302 0.61871 0.31215 0.33811 0.33597
3723 0.529 0.25643 0.56932 0.29088 0.28179 0.35224
3724 0.54287 0.23587 0.52946 0.27527 0.29409 0.34009
3725 0.58615 0.26744 0.54302 0.3284 0.32206 0.38677
3726 0.55613 0.18996 0.47822 0.25996 0.24528 0.39824
3727 0.53396 0.24795 0.55476 0.27333 0.30409 0.31845
3728 0.5433 0.23915 0.53923 0.28095 0.31958 0.35733
3729 0.56673 0.24502 0.56808 0.30882 0.34135 0.40483
3730 0.55894 0.2598 0.51953 0.28051 0.31231 0.28357
3731 0.50184 0.23599 0.46937 0.25935 0.22077 0.31615
3732 0.53122 0.20893 0.46158 0.26108 0.23548 0.33294
3733 0.52186 0.25277 0.46539 0.25034 0.25243 0.32326
3734 0.47608 0.20534 0.47174 0.25527 0.24969 0.3273
3735 0.49871 0.24475 0.47078 0.2607 0.24291 0.30935
3736 0.51255 0.24475 0.45097 0.23935 0.26816 0.30114
3737 0.54338 0.26362 0.44255 0.25653 0.24398 0.3322
3738 0.45722 0.19075 0.45109 0.24309 0.23531 0.35325
3739 0.41877 0.18119 0.36647 0.2396 0.22329 0.25919
3740 0.38538 0.21562 0.40852 0.22282 0.2037 0.29788
3741 0.39998 0.17923 0.44379 0.23067 0.24381 0.28681
3742 0.37605 0.18135 0.37533 0.19378 0.20558 0.23461
3743 0.35772 0.19975 0.34231 0.17043 0.1706 0.28437
3744 0.36532 0.18423 0.35546 0.17713 0.17683 0.25272
3745 0.32624 0.16849 0.30325 0.17722 0.15772 0.2433
3746 0.35291 0.21364 0.32403 0.174 0.15314 0.22249
3747 0.37924 0.16667 0.30568 0.15556 0.17283 0.22585
3748 0.3151 0.16802 0.28713 0.13937 0.1526 0.2011
3749 0.35877 0.16973 0.22587 0.15617 0.16835 0.25561
3750 0.32533 0.15741 0.25205 0.13065 0.15383 0.20333
3751 0.30975 0.16549 0.23572 0.13841 0.10754 0.23746
3752 0.29421 0.14564 0.2527 0.14616 0.1287 0.21357
3753 0.30695 0.15799 0.20521 0.14281 0.14689 0.1889
3754 0.20289 0.1421 0.17448 0.10215 0.10086 0.14741
3755 0.24038 0.13786 0.20905 0.091844 0.12558 0.16416
3756 0.26709 0.12996 0.2203 0.13362 0.13742 0.20214
3757 0.24415 0.13295 0.10628 0.083899 0.05443 0.12441
3758 0.17211 0.13519 0.10037 0.048271 0.010223 0.12337
3759 0.20817 0.13911 0.12751 0.094048 0.077632 0.10929
3760 0.20176 0.10506 0.12938 0.080274 0.075236 0.12936
3761 0.19142 0.094634 0.086885 0.075137 0.022625 0.1388
3762 0.14373 0.07725 0.095509 0.066198 0.059509 0.10895
3763 0.11234 0.053508 0.0012627 0.026727 0.00207 0.032365
3764 0.10091 0.041766 0.062788 0.046252 0.029794 0.10209
3765 0.07511 0.05241 -0.015412 0.027765 0.0024263 0.076375
3766 0.10376 0.039497 -0.055082 0.0037914 -0.028466 0.02303
3767 0.019997 -0.00447 -0.05971 -0.021064 -0.057464 0.013945
3768 0.016249 0.0037273 -0.0078887 0.011272 0.0087426 0.060363
3769 0.054015 0.0092007 -0.021993 -0.0010081 -0.040819 0.040216
3770 -0.016674 -0.01026 -0.053498 -0.020174 -0.039415 0.0061501
3771 -0.0020283 -0.039093 -0.040249 -0.014916 -0.057249 0.030321
3772 -0.0099239 -0.0058999 -0.0565 -0.0094313 -0.058493 -0.00052517
3773 -0.044686 -0.00076113 -0.071722 -0.023656 -0.061093 0.018967
3774 -0.035783 -0.005714 -0.051952 -0.0014874 -0.037521 -0.0034167
3775 -0.03841 -0.007363 -0.080613 -0.038602 -0.048228 -0.0045954
3776 -0.10598 -0.055254 -0.14564 -0.048061 -0.10679 -0.03594
3777 -0.033923 0.0011038 -0.042631 -0.014925 -0.04634 0.028016
3778 -0.069782 -0.07293 -0.10354 -0.048628 -0.08066 -0.031791
3779 -0.021902 -0.036681 -0.10314 -0.04424 -0.087221 -0.023532
3780 -0.070636 -0.084605 -0.13428 -0.060182 -0.092346 -0.054489
3781 -0.12187 -0.08328 -0.11223 -0.052656 -0.081329 -0.028253
3782 -0.1165 -0.073016 -0.18572 -0.080024 -0.11233 -0.049213
3783 -0.11151 -0.10143 -0.14985 -0.080041 -0.10741 -0.081608
3784 -0.12245 -0.059437 -0.11755 -0.046458 -0.10973 -0.023044
3785 -0.13983 -0.070525 -0.1582 -0.079997 -0.10146 -0.038136
3786 -0.14258 -0.070566 -0.15084 -0.082222 -0.10014 -0.0041703
3787 -0.11506 -0.075718 -0.16561 -0.061899 -0.11604 -0.10688
3788 -0.12815 -0.0813 -0.14895 -0.072779 -0.11656 -0.01394
3789 -0.1055 -0.059231 -0.17934 -0.078066 -0.11592 -0.12128
3790 -0.14247 -0.095016 -0.15448 -0.076033 -0.14386 -0.03461
3791 -0.17843 -0.094561 -0.18332 -0.093809 -0.12921 -0.10627
3792 -0.15026 -0.1063 -0.20822 -0.10201 -0.16191 -0.08449
3793 -0.18445 -0.11359 -0.16882 -0.08679 -0.11555 -0.089926
3794 -0.19926 -0.14048 -0.22436 -0.10832 -0.15033 -0.11517
3795 -0.17577 -0.11123 -0.21753 -0.11604 -0.18288 -0.097403
3796 -0.19046 -0.10225 -0.23098 -0.10295 -0.15053 -0.053647
3797 -0.1698 -0.097752 -0.20499 -0.10172 -0.15015 -0.077825
3798 -0.17895 -0.092686 -0.21758 -0.094155 -0.14725 -0.069391
3799 -0.16518 -0.10169 -0.23617 -0.11583 -0.15747 -0.080579
3800 -0.20954 -0.097426 -0.1866 -0.10229 -0.14148 -0.126
3801 -0.21733 -0.14155 -0.24698 -0.12434 -0.17398 -0.11513
3802 -0.21994 -0.10957 -0.24004 -0.12024 -0.19135 -0.096496
3803 -0.25311 -0.15586 -0.26011 -0.14144 -0.14312 -0.14577
3804 -0.20959 -0.11136 -0.25369 -0.1177 -0.13693 -0.14003
3805 -0.2027 -0.13304 -0.23938 -0.13575 -0.1631 -0.13408
3806 -0.23318 -0.11437 -0.20233 -0.11855 -0.15598 -0.13522
3807 -0.21259 -0.12328 -0.25955 -0.1229 -0.16207 -0.16646
3808 -0.21946 -0.138 -0.25655 -0.12964 -0.15909 -0.1479
3809 -0.23691 -0.18146 -0.30273 -0.15016 -0.19662 -0.18665
3810 -0.22369 -0.1344 -0.227 -0.12812 -0.17874 -0.10961
3811 -0.26929 -0.13935 -0.28778 -0.16021 -0.19312 -0.13418
