# Supplementary material for: Insulin modulates the frequency of Ca2+ oscillations in mouse pancreatic islets
Source: PLoS One. 2017 Aug 28;12(8):e0183569. doi: 10.1371/journal.pone.0183569 (PMC5573301; doi:10.1371/journal.pone.0183569)
Supplement: S1 File — All the time traces of detrended Ca2+ oscillations for constant insulin infusion (0, 100, or 1000 nM) and alternating insulin infusion (100, 500, or 1000 nM with 4 or 5 min periods) were compressed as a single file, S1_File.zip, in which each imaging experiment was recorded as a text file where the first column represents time (sec) and the following columns represent detrended Ca2+ traces from multiple islets. (ZIP) [file pone.0183569.s001.zip › data_500I_120s_2.txt]

1 -0.41275 -0.23311 -0.27856 -0.23188 -0.38291
2 -0.41885 -0.24691 -0.26435 -0.23879 -0.40245
3 -0.42061 -0.23894 -0.28511 -0.24237 -0.40464
4 -0.41454 -0.23987 -0.28632 -0.23209 -0.40101
5 -0.41235 -0.23854 -0.27475 -0.2354 -0.39927
6 -0.40707 -0.23181 -0.25503 -0.22822 -0.38871
7 -0.41385 -0.24407 -0.26778 -0.23108 -0.40169
8 -0.42011 -0.24456 -0.28876 -0.23259 -0.4075
9 -0.41127 -0.23979 -0.28305 -0.22612 -0.39291
10 -0.39888 -0.23807 -0.27865 -0.21703 -0.40123
11 -0.40962 -0.24104 -0.26561 -0.23278 -0.39487
12 -0.41529 -0.24198 -0.29109 -0.24378 -0.40829
13 -0.39641 -0.22438 -0.26566 -0.2165 -0.38433
14 -0.38261 -0.22544 -0.28606 -0.22146 -0.37198
15 -0.3996 -0.22758 -0.28698 -0.21234 -0.37379
16 -0.40146 -0.21498 -0.24649 -0.21164 -0.3872
17 -0.39407 -0.22064 -0.26334 -0.21147 -0.38992
18 -0.39986 -0.22109 -0.26485 -0.20787 -0.3811
19 -0.41432 -0.2269 -0.28544 -0.23319 -0.40344
20 -0.4102 -0.23378 -0.25253 -0.22043 -0.38788
21 -0.41794 -0.23607 -0.29338 -0.22772 -0.4014
22 -0.38101 -0.22599 -0.26889 -0.21445 -0.38601
23 -0.39206 -0.22847 -0.2703 -0.2149 -0.39098
24 -0.39818 -0.2315 -0.23906 -0.22353 -0.38444
25 -0.41528 -0.24086 -0.28423 -0.22942 -0.41229
26 -0.39974 -0.22812 -0.25074 -0.22196 -0.38387
27 -0.39951 -0.22448 -0.26514 -0.21923 -0.39038
28 -0.408 -0.23312 -0.26558 -0.21818 -0.39308
29 -0.40583 -0.23668 -0.28069 -0.23532 -0.40195
30 -0.38538 -0.2141 -0.2553 -0.2149 -0.37303
31 -0.38869 -0.22363 -0.24155 -0.21357 -0.37215
32 -0.39604 -0.22149 -0.27319 -0.19922 -0.36853
33 -0.3993 -0.21333 -0.25478 -0.2154 -0.37893
34 -0.39259 -0.21592 -0.23419 -0.2073 -0.37811
35 -0.40593 -0.22707 -0.2767 -0.21612 -0.3858
36 -0.38948 -0.21033 -0.22744 -0.19428 -0.37315
37 -0.38279 -0.21006 -0.24706 -0.19635 -0.37609
38 -0.408 -0.21583 -0.28633 -0.21424 -0.39895
39 -0.38712 -0.2081 -0.24991 -0.20429 -0.37593
40 -0.40487 -0.22783 -0.27178 -0.21546 -0.39184
41 -0.39329 -0.22268 -0.26134 -0.20219 -0.3762
42 -0.39748 -0.2115 -0.25639 -0.20453 -0.37594
43 -0.38995 -0.20348 -0.2408 -0.21562 -0.3841
44 -0.3912 -0.20173 -0.24703 -0.20026 -0.36475
45 -0.39882 -0.21392 -0.24242 -0.21825 -0.38027
46 -0.37663 -0.19883 -0.23887 -0.20106 -0.3656
47 -0.40014 -0.22833 -0.26113 -0.21012 -0.37975
48 -0.39351 -0.21194 -0.25528 -0.20892 -0.36644
49 -0.38388 -0.21392 -0.26278 -0.23164 -0.38342
50 -0.4004 -0.21773 -0.26695 -0.21317 -0.38276
51 -0.38029 -0.19222 -0.25001 -0.19884 -0.38339
52 -0.39819 -0.20854 -0.23496 -0.20627 -0.36858
53 -0.37885 -0.20088 -0.26124 -0.19818 -0.37003
54 -0.38501 -0.207 -0.25489 -0.20143 -0.36298
55 -0.37922 -0.20081 -0.24978 -0.19324 -0.35311
56 -0.38073 -0.2008 -0.26338 -0.19876 -0.36067
57 -0.39075 -0.21448 -0.27602 -0.20704 -0.38212
58 -0.39542 -0.20678 -0.28275 -0.20414 -0.37288
59 -0.37563 -0.20111 -0.25927 -0.20075 -0.37248
60 -0.37465 -0.20877 -0.23965 -0.19756 -0.37579
61 -0.37489 -0.20523 -0.25525 -0.2011 -0.37992
62 -0.3793 -0.20226 -0.24965 -0.20511 -0.38641
63 -0.37068 -0.19623 -0.24042 -0.19681 -0.36332
64 -0.3778 -0.20401 -0.25534 -0.21042 -0.37776
65 -0.36405 -0.19998 -0.22681 -0.18178 -0.35533
66 -0.37023 -0.19943 -0.23917 -0.19599 -0.35289
67 -0.35003 -0.19052 -0.23148 -0.20005 -0.37345
68 -0.34912 -0.18388 -0.23471 -0.18094 -0.34951
69 -0.34827 -0.19923 -0.23199 -0.17866 -0.35119
70 -0.35609 -0.18659 -0.21946 -0.16626 -0.33991
71 -0.35935 -0.19511 -0.26878 -0.1785 -0.35641
72 -0.35811 -0.18703 -0.23393 -0.17858 -0.32789
73 -0.37122 -0.20837 -0.27172 -0.20647 -0.37983
74 -0.37494 -0.20647 -0.25104 -0.20074 -0.36577
75 -0.36103 -0.19055 -0.22788 -0.19077 -0.33826
76 -0.34394 -0.17903 -0.25474 -0.17102 -0.32938
77 -0.35315 -0.19935 -0.24435 -0.20406 -0.36247
78 -0.35357 -0.17801 -0.24392 -0.1899 -0.36167
79 -0.36016 -0.18358 -0.22824 -0.17953 -0.34881
80 -0.35501 -0.18486 -0.22197 -0.18604 -0.34147
81 -0.35207 -0.20023 -0.24409 -0.19306 -0.34214
82 -0.34871 -0.18336 -0.23784 -0.16212 -0.33081
83 -0.36326 -0.20166 -0.24219 -0.18982 -0.34047
84 -0.3475 -0.19839 -0.25538 -0.18235 -0.34492
85 -0.34677 -0.18006 -0.23974 -0.19043 -0.34138
86 -0.34283 -0.17533 -0.19532 -0.14096 -0.30856
87 -0.34506 -0.17332 -0.21282 -0.16044 -0.31586
88 -0.34616 -0.17713 -0.22397 -0.15886 -0.33857
89 -0.35209 -0.19872 -0.25421 -0.17704 -0.34081
90 -0.33874 -0.18468 -0.22009 -0.17889 -0.34048
91 -0.34631 -0.17861 -0.22544 -0.16311 -0.32598
92 -0.35428 -0.19338 -0.26044 -0.19563 -0.36694
93 -0.33556 -0.1711 -0.19335 -0.17238 -0.32181
94 -0.34942 -0.16451 -0.22295 -0.17604 -0.32209
95 -0.33307 -0.15955 -0.21015 -0.16423 -0.3136
96 -0.33155 -0.16874 -0.19072 -0.17406 -0.32824
97 -0.33659 -0.17808 -0.22071 -0.17457 -0.33909
98 -0.32585 -0.16316 -0.22396 -0.15675 -0.30199
99 -0.31155 -0.16405 -0.20822 -0.15283 -0.31191
100 -0.34411 -0.17584 -0.22776 -0.17171 -0.34034
101 -0.36051 -0.18489 -0.24799 -0.18161 -0.34381
102 -0.32863 -0.17565 -0.22212 -0.16936 -0.32046
103 -0.3263 -0.16755 -0.21695 -0.17501 -0.31946
104 -0.31758 -0.16391 -0.2156 -0.15736 -0.3224
105 -0.34427 -0.17768 -0.2281 -0.1688 -0.34037
106 -0.33805 -0.17668 -0.23189 -0.17293 -0.32717
107 -0.31459 -0.16569 -0.1908 -0.14712 -0.29702
108 -0.31396 -0.16069 -0.19342 -0.14491 -0.29158
109 -0.33266 -0.177 -0.22795 -0.15137 -0.32492
110 -0.34731 -0.18155 -0.23424 -0.17463 -0.32886
111 -0.3324 -0.17326 -0.22004 -0.15912 -0.31918
112 -0.34603 -0.18477 -0.24196 -0.1765 -0.33734
113 -0.31704 -0.16657 -0.20193 -0.1579 -0.28689
114 -0.3274 -0.16961 -0.23628 -0.16877 -0.31452
115 -0.29805 -0.14934 -0.20174 -0.13677 -0.26783
116 -0.34203 -0.16907 -0.24982 -0.17132 -0.31043
117 -0.32955 -0.16064 -0.22253 -0.16142 -0.32572
118 -0.34397 -0.17941 -0.25835 -0.18142 -0.30798
119 -0.32575 -0.16938 -0.22121 -0.15881 -0.29497
120 -0.33337 -0.1671 -0.23033 -0.1704 -0.31068
121 -0.32691 -0.16305 -0.2424 -0.16215 -0.31216
122 -0.33351 -0.171 -0.22652 -0.17517 -0.31732
123 -0.31227 -0.17181 -0.2091 -0.15146 -0.28932
124 -0.32016 -0.16177 -0.20266 -0.15339 -0.29356
125 -0.30001 -0.14672 -0.18805 -0.12962 -0.27661
126 -0.31487 -0.16313 -0.20156 -0.14714 -0.28709
127 -0.33175 -0.1685 -0.22171 -0.16464 -0.2911
128 -0.31956 -0.16202 -0.22829 -0.15894 -0.2969
129 -0.31167 -0.15483 -0.20394 -0.1641 -0.29827
130 -0.32143 -0.1626 -0.21653 -0.15873 -0.29098
131 -0.32075 -0.16762 -0.20015 -0.15485 -0.31177
132 -0.32214 -0.17409 -0.21419 -0.17694 -0.30374
133 -0.32226 -0.17939 -0.23935 -0.16782 -0.30963
134 -0.30342 -0.15247 -0.22535 -0.14057 -0.2992
135 -0.30108 -0.14372 -0.18939 -0.12995 -0.28292
136 -0.31021 -0.1595 -0.22833 -0.14668 -0.30544
137 -0.32419 -0.16974 -0.23938 -0.16356 -0.3189
138 -0.31942 -0.17107 -0.2313 -0.16189 -0.30651
139 -0.31099 -0.15426 -0.2085 -0.14112 -0.28621
140 -0.29958 -0.16215 -0.21726 -0.15711 -0.28623
141 -0.29224 -0.15575 -0.1897 -0.14752 -0.28485
142 -0.29297 -0.15884 -0.2156 -0.15291 -0.30644
143 -0.31305 -0.16681 -0.23056 -0.13846 -0.31835
144 -0.32395 -0.16521 -0.21022 -0.1578 -0.2989
145 -0.32842 -0.1706 -0.20093 -0.14973 -0.2863
146 -0.31945 -0.16853 -0.21322 -0.14723 -0.30146
147 -0.318 -0.16817 -0.21209 -0.15188 -0.30815
148 -0.31089 -0.15517 -0.21662 -0.14796 -0.30784
149 -0.32401 -0.17076 -0.23406 -0.1673 -0.30286
150 -0.30911 -0.16012 -0.23 -0.1534 -0.30518
151 -0.31476 -0.15367 -0.19355 -0.13785 -0.28514
152 -0.31609 -0.16007 -0.22115 -0.15153 -0.28427
153 -0.31255 -0.15803 -0.23325 -0.15532 -0.28495
154 -0.34108 -0.16224 -0.21936 -0.16861 -0.30023
155 -0.33569 -0.16535 -0.25303 -0.16223 -0.31413
156 -0.29887 -0.15223 -0.21165 -0.14133 -0.2674
157 -0.31866 -0.15549 -0.22117 -0.16681 -0.30718
158 -0.34886 -0.18215 -0.24137 -0.19245 -0.33539
159 -0.32717 -0.17209 -0.24439 -0.16285 -0.3369
160 -0.3405 -0.15978 -0.25564 -0.17904 -0.31914
161 -0.34761 -0.17546 -0.26522 -0.18935 -0.32331
162 -0.33375 -0.15907 -0.23605 -0.17042 -0.32145
163 -0.32721 -0.15604 -0.22371 -0.15986 -0.30089
164 -0.32039 -0.14559 -0.24956 -0.17689 -0.31725
165 -0.33945 -0.16613 -0.2318 -0.15956 -0.31577
166 -0.32698 -0.15932 -0.23827 -0.17664 -0.31426
167 -0.33821 -0.15567 -0.24695 -0.17877 -0.32841
168 -0.32968 -0.15472 -0.25257 -0.17273 -0.32606
169 -0.34191 -0.1702 -0.23446 -0.18698 -0.33
170 -0.33773 -0.15647 -0.2456 -0.17305 -0.30102
171 -0.35027 -0.15643 -0.2475 -0.19871 -0.33325
172 -0.34139 -0.17218 -0.26588 -0.18173 -0.32378
173 -0.35019 -0.16067 -0.27179 -0.17976 -0.33131
174 -0.33971 -0.16654 -0.26345 -0.19364 -0.33102
175 -0.33101 -0.17217 -0.28162 -0.19918 -0.34562
176 -0.34135 -0.15943 -0.27606 -0.19287 -0.32868
177 -0.3513 -0.16845 -0.26276 -0.18236 -0.33619
178 -0.34627 -0.15422 -0.23365 -0.17632 -0.30983
179 -0.34693 -0.16336 -0.28149 -0.18774 -0.31272
180 -0.33798 -0.16641 -0.24873 -0.16598 -0.29443
181 -0.36071 -0.18061 -0.28549 -0.21927 -0.33683
182 -0.33188 -0.17129 -0.2572 -0.17979 -0.30643
183 -0.34461 -0.17669 -0.26139 -0.19213 -0.33168
184 -0.36045 -0.17296 -0.26925 -0.20659 -0.34208
185 -0.35982 -0.17063 -0.26037 -0.1899 -0.32533
186 -0.36476 -0.16966 -0.28232 -0.18591 -0.32266
187 -0.34719 -0.16103 -0.27341 -0.1716 -0.31388
188 -0.35601 -0.17378 -0.28564 -0.21076 -0.33402
189 -0.3509 -0.16991 -0.28291 -0.19786 -0.33088
190 -0.36521 -0.16102 -0.29312 -0.21256 -0.3355
191 -0.36045 -0.17483 -0.27192 -0.20456 -0.31953
192 -0.38268 -0.17546 -0.27629 -0.2102 -0.34126
193 -0.36391 -0.17277 -0.29404 -0.2088 -0.3323
194 -0.35569 -0.16939 -0.26492 -0.19624 -0.32088
195 -0.3397 -0.14706 -0.2812 -0.1909 -0.30181
196 -0.3641 -0.16912 -0.2691 -0.21278 -0.33053
197 -0.36626 -0.17302 -0.29789 -0.20531 -0.32686
198 -0.37331 -0.17991 -0.29925 -0.21998 -0.35311
199 -0.35301 -0.16753 -0.28931 -0.21192 -0.32817
200 -0.36445 -0.17311 -0.26823 -0.19978 -0.33363
201 -0.37458 -0.17938 -0.28238 -0.22119 -0.34679
202 -0.38623 -0.17363 -0.28995 -0.21676 -0.34482
203 -0.3748 -0.16924 -0.27234 -0.21511 -0.33076
204 -0.35305 -0.16558 -0.27248 -0.19754 -0.30306
205 -0.35882 -0.1693 -0.26844 -0.21278 -0.32112
206 -0.35858 -0.17366 -0.27304 -0.21188 -0.33708
207 -0.35721 -0.18477 -0.27453 -0.23537 -0.32879
208 -0.36752 -0.17673 -0.27625 -0.22246 -0.34269
209 -0.36839 -0.1875 -0.29586 -0.21721 -0.35187
210 -0.37745 -0.18234 -0.29026 -0.22015 -0.30788
211 -0.37284 -0.17912 -0.27509 -0.22337 -0.33334
212 -0.37627 -0.17761 -0.28449 -0.22216 -0.33298
213 -0.37095 -0.18425 -0.25515 -0.20998 -0.31408
214 -0.36328 -0.18316 -0.29384 -0.20747 -0.31346
215 -0.36807 -0.17765 -0.28328 -0.20752 -0.31483
216 -0.3954 -0.1883 -0.28648 -0.23758 -0.32161
217 -0.37603 -0.16937 -0.27583 -0.20327 -0.29064
218 -0.36927 -0.1847 -0.27154 -0.1996 -0.31292
219 -0.37381 -0.17966 -0.28249 -0.21302 -0.29911
220 -0.38616 -0.17688 -0.28215 -0.20603 -0.31009
221 -0.37372 -0.17041 -0.25204 -0.21516 -0.30993
222 -0.38265 -0.17222 -0.28483 -0.20555 -0.30095
223 -0.37297 -0.18426 -0.28821 -0.23191 -0.33139
224 -0.37463 -0.17492 -0.27638 -0.21637 -0.30106
225 -0.35145 -0.16468 -0.26926 -0.19294 -0.28434
226 -0.37582 -0.17898 -0.30313 -0.21485 -0.32326
227 -0.38146 -0.18015 -0.28762 -0.23534 -0.31692
228 -0.36367 -0.17306 -0.27067 -0.20549 -0.30545
229 -0.37161 -0.18254 -0.28155 -0.22377 -0.3267
230 -0.36986 -0.18136 -0.27966 -0.22196 -0.30526
231 -0.3714 -0.18101 -0.28107 -0.21798 -0.30736
232 -0.36163 -0.164 -0.25538 -0.21817 -0.30529
233 -0.36548 -0.17124 -0.2972 -0.23698 -0.32202
234 -0.37105 -0.1782 -0.27998 -0.22462 -0.3166
235 -0.38545 -0.18646 -0.31325 -0.24296 -0.31987
236 -0.34997 -0.16605 -0.26235 -0.21348 -0.3032
237 -0.37266 -0.19237 -0.30721 -0.23047 -0.3312
238 -0.35363 -0.16607 -0.28275 -0.2114 -0.29987
239 -0.3656 -0.17499 -0.30987 -0.23444 -0.3086
240 -0.37413 -0.18323 -0.28611 -0.21597 -0.30764
241 -0.36223 -0.18144 -0.28563 -0.23054 -0.29735
242 -0.38934 -0.19553 -0.29651 -0.22978 -0.32083
243 -0.36077 -0.17623 -0.29877 -0.22568 -0.30323
244 -0.36486 -0.18551 -0.29449 -0.23396 -0.31342
245 -0.34609 -0.16457 -0.27436 -0.21357 -0.3034
246 -0.36361 -0.17208 -0.28202 -0.22323 -0.31129
247 -0.34007 -0.17057 -0.28627 -0.21754 -0.29454
248 -0.36096 -0.17644 -0.27925 -0.22646 -0.3239
249 -0.36177 -0.17938 -0.29282 -0.22171 -0.29687
250 -0.36373 -0.18228 -0.26534 -0.22118 -0.28754
251 -0.35108 -0.16839 -0.29547 -0.21148 -0.28653
252 -0.36616 -0.17273 -0.30043 -0.2357 -0.30627
253 -0.35347 -0.17005 -0.2772 -0.22664 -0.29082
254 -0.36021 -0.15974 -0.28259 -0.2361 -0.28878
255 -0.35106 -0.16719 -0.284 -0.21492 -0.28951
256 -0.36054 -0.15843 -0.2694 -0.20502 -0.2675
257 -0.35251 -0.16551 -0.28333 -0.22555 -0.27422
258 -0.34983 -0.1494 -0.27247 -0.23254 -0.29087
259 -0.34154 -0.15674 -0.26973 -0.22365 -0.29284
260 -0.34052 -0.14876 -0.26416 -0.2123 -0.30139
261 -0.34051 -0.15784 -0.24336 -0.22087 -0.30411
262 -0.27848 -0.14579 -0.26241 -0.21513 -0.26164
263 -0.18681 -0.15131 -0.27744 -0.23766 -0.31182
264 -0.14491 -0.1581 -0.30443 -0.23598 -0.31696
265 -0.063826 -0.15069 -0.2851 -0.20797 -0.27328
266 -0.026784 -0.16201 -0.28114 -0.2179 -0.31648
267 0.05941 -0.15088 -0.2642 -0.19845 -0.27273
268 0.065266 -0.15157 -0.27163 -0.23457 -0.29835
269 0.094411 -0.16124 -0.26795 -0.20578 -0.3048
270 0.17086 -0.15043 -0.26164 -0.22977 -0.30666
271 0.22232 -0.16675 -0.26624 -0.23397 -0.29418
272 0.25159 -0.15712 -0.26595 -0.21399 -0.29552
273 0.30097 -0.16569 -0.26917 -0.21757 -0.29751
274 0.37154 -0.15392 -0.25143 -0.21236 -0.30279
275 0.33742 -0.16546 -0.26809 -0.2285 -0.29885
276 0.3638 -0.16853 -0.28244 -0.21742 -0.30499
277 0.45203 -0.15845 -0.24814 -0.22011 -0.29338
278 0.45975 -0.16835 -0.27663 -0.21276 -0.29683
279 0.4492 -0.17131 -0.2454 -0.21872 -0.28454
280 0.52873 -0.17189 -0.25706 -0.21555 -0.28026
281 0.54224 -0.16224 -0.25946 -0.22741 -0.3009
282 0.5857 -0.15443 -0.26087 -0.21458 -0.26745
283 0.60251 -0.16087 -0.2555 -0.21119 -0.28601
284 0.64759 -0.16396 -0.25023 -0.19876 -0.24304
285 0.65557 -0.15104 -0.24566 -0.17321 -0.18991
286 0.65293 -0.16917 -0.2546 -0.21748 -0.17986
287 0.70276 -0.1541 -0.27531 -0.2138 -0.1818
288 0.71628 -0.16736 -0.24119 -0.20629 -0.15451
289 0.72495 -0.15005 -0.22761 -0.19947 -0.15145
290 0.76842 -0.15932 -0.22684 -0.20648 -0.16175
291 0.84075 -0.14881 -0.219 -0.20898 -0.15579
292 0.81145 -0.14237 -0.18405 -0.20534 -0.14086
293 0.77636 -0.17126 -0.18991 -0.23392 -0.17284
294 0.84679 -0.15315 -0.12217 -0.20051 -0.1122
295 0.85684 -0.15213 -0.11874 -0.19867 -0.10757
296 0.86367 -0.14719 -0.14052 -0.20367 -0.10402
297 0.91601 -0.15223 -0.11936 -0.19542 -0.10157
298 0.86612 -0.14775 -0.11902 -0.22234 -0.11512
299 0.8909 -0.13947 -0.086257 -0.21411 -0.096494
300 0.88494 -0.13633 -0.044369 -0.19323 -0.064315
301 0.94504 -0.14777 -0.029576 -0.20023 -0.031324
302 0.95068 -0.12226 -0.0044045 -0.1896 0.067668
303 0.95184 -0.13873 -0.010965 -0.19774 0.069053
304 0.99576 -0.13023 0.0037593 -0.19357 0.12039
305 0.97177 -0.11182 0.03147 -0.1958 0.14783
306 1.0317 -0.11412 0.066211 -0.18878 0.20461
307 0.9884 -0.1234 0.045967 -0.18359 0.17066
308 0.99287 -0.12202 0.12247 -0.19474 0.2089
309 1.0359 -0.10304 0.1115 -0.16834 0.22619
310 1.0221 -0.10265 0.12044 -0.17579 0.26303
311 1.0104 -0.1221 0.12868 -0.15182 0.31964
312 1.0092 -0.12679 0.148 -0.1596 0.35894
313 0.98184 -0.087513 0.17709 -0.15065 0.35939
314 1.0218 -0.094965 0.19895 -0.10773 0.46749
315 0.97144 -0.1034 0.19328 -0.13539 0.43269
316 0.98016 -0.082768 0.23 -0.11272 0.50847
317 0.97577 -0.087593 0.24444 -0.12997 0.50239
318 0.95378 -0.07463 0.23773 -0.12626 0.49764
319 0.89575 -0.048197 0.26151 -0.11759 0.53673
320 0.83301 -0.066398 0.23504 -0.13974 0.51717
321 0.79609 -0.040498 0.30277 -0.10459 0.55371
322 0.73834 -0.042782 0.27494 -0.10791 0.57066
323 0.72222 -0.024278 0.29173 -0.106 0.61585
324 0.7199 -0.033872 0.30424 -0.10932 0.58759
325 0.68454 -0.017781 0.30648 -0.095415 0.56782
326 0.67413 -0.021527 0.28104 -0.11559 0.54593
327 0.65331 -0.0078663 0.34801 -0.08256 0.57783
328 0.68048 -0.0028572 0.35897 -0.069134 0.63094
329 0.66292 0.0043335 0.3266 -0.067584 0.63216
330 0.63124 0.00082312 0.3403 -0.068842 0.62943
331 0.59029 -0.0028037 0.35082 -0.078924 0.67788
332 0.60403 0.020318 0.35563 -0.049875 0.69412
333 0.56963 0.025833 0.33499 -0.067695 0.69418
334 0.57145 0.062209 0.34739 -0.069281 0.68448
335 0.56459 0.12881 0.38306 -0.043151 0.72238
336 0.51075 0.15422 0.36408 -0.061847 0.64859
337 0.51004 0.17301 0.37887 -0.025627 0.6981
338 0.50065 0.17733 0.38252 -0.028828 0.69444
339 0.47899 0.1637 0.3317 -0.0076829 0.69654
340 0.4532 0.18038 0.33713 0.0030826 0.70611
341 0.43346 0.17462 0.29513 -0.021856 0.6741
342 0.40492 0.16664 0.27748 -0.02636 0.68096
343 0.40777 0.16997 0.25532 -0.017443 0.66304
344 0.39251 0.17676 0.27547 0.0046008 0.67337
345 0.3745 0.17386 0.2757 -0.0059571 0.69981
346 0.38367 0.18106 0.2469 0.012187 0.66341
347 0.35558 0.18882 0.23463 0.017166 0.65875
348 0.34284 0.18985 0.17277 -0.014041 0.62611
349 0.36061 0.2108 0.26066 0.036892 0.6632
350 0.35578 0.22854 0.24008 0.035975 0.63458
351 0.34438 0.22345 0.20725 0.048899 0.59898
352 0.32652 0.24898 0.2215 0.05495 0.6305
353 0.28243 0.2346 0.1877 0.012138 0.54598
354 0.27202 0.23171 0.15523 0.012113 0.56497
355 0.3089 0.25535 0.19213 0.036799 0.54517
356 0.29495 0.25317 0.17425 0.034291 0.5713
357 0.27762 0.26409 0.15195 0.023506 0.50111
358 0.28252 0.2867 0.18031 0.053335 0.52398
359 0.25523 0.2805 0.14646 0.034087 0.48859
360 0.24881 0.28497 0.18455 0.052108 0.50389
361 0.23753 0.30322 0.13342 0.0566 0.47435
362 0.24961 0.35756 0.14877 0.068575 0.48591
363 0.23343 0.39073 0.13508 0.074827 0.45251
364 0.21173 0.39894 0.13095 0.052988 0.39867
365 0.21727 0.40027 0.13502 0.076029 0.39891
366 0.2182 0.40742 0.14144 0.075431 0.42995
367 0.21675 0.4283 0.12712 0.086797 0.40339
368 0.20139 0.41734 0.13777 0.084472 0.38782
369 0.20482 0.43449 0.094592 0.043828 0.37479
370 0.1886 0.42478 0.090934 0.024953 0.32123
371 0.19028 0.44798 0.11121 0.04339 0.34012
372 0.16722 0.42782 0.13038 0.051478 0.36106
373 0.18055 0.44764 0.1063 0.040894 0.33794
374 0.17888 0.42683 0.089911 0.036057 0.31302
375 0.1637 0.40753 0.085461 0.019915 0.30564
376 0.17174 0.38543 0.099149 0.074503 0.32169
377 0.14413 0.34356 0.09427 0.09683 0.29135
378 0.14179 0.33754 0.095401 0.098025 0.29046
379 0.13083 0.32611 0.089289 0.14762 0.30251
380 0.12137 0.29864 0.062467 0.12786 0.27685
381 0.13885 0.32671 0.10461 0.17825 0.29127
382 0.12698 0.30258 0.067924 0.1867 0.28161
383 0.10919 0.31652 0.084348 0.1908 0.25294
384 0.12907 0.33896 0.064737 0.20789 0.26844
385 0.095617 0.32383 0.054746 0.21171 0.24242
386 0.11788 0.31024 0.09305 0.18644 0.23899
387 0.092623 0.3251 0.057339 0.20581 0.24675
388 0.10123 0.29934 0.11681 0.23581 0.26786
389 0.0818 0.28515 0.05329 0.20829 0.19723
390 0.094647 0.28579 0.044962 0.21584 0.23924
391 0.065274 0.26653 0.027752 0.17963 0.22128
392 0.071821 0.27072 0.073668 0.18205 0.21251
393 0.087866 0.29117 0.074229 0.14429 0.21697
394 0.062551 0.2558 0.040689 0.10068 0.20763
395 0.061456 0.21484 0.039539 0.081734 0.19288
396 0.046533 0.20223 0.023588 0.070494 0.15696
397 0.059438 0.22386 0.043094 0.070402 0.18058
398 0.067728 0.21701 0.054992 0.075851 0.20038
399 0.018252 0.18716 0.011154 0.039713 0.14712
400 0.0082897 0.16672 -0.00017087 0.056236 0.15942
401 0.028252 0.19966 0.026923 0.0656 0.16277
402 0.018842 0.17579 0.003981 0.062226 0.14016
403 0.032046 0.18382 0.029049 0.056731 0.14892
404 0.011973 0.15825 0.019038 0.056458 0.13996
405 0.034573 0.1699 0.024952 0.066628 0.15345
406 0.04329 0.16622 0.05069 0.069793 0.17376
407 -0.0083021 0.1399 0.017657 0.036979 0.13545
408 0.01549 0.14747 0.02121 0.073778 0.17744
409 0.038881 0.14026 0.013957 0.061874 0.12537
410 -0.0035343 0.11746 -0.014215 0.050902 0.12399
411 -0.0064868 0.14117 0.029353 0.062951 0.13587
412 0.020228 0.13472 0.018776 0.058777 0.1268
413 -0.015848 0.11625 0.037974 0.054328 0.1288
414 0.0056332 0.11704 -0.019507 0.049892 0.11407
415 -0.0044784 0.11844 -0.018455 0.039228 0.11022
416 -0.013998 0.090972 0.0029994 0.038 0.11593
417 -0.014139 0.10562 -0.00054377 0.039228 0.11605
418 -0.020297 0.093648 -0.012003 0.045822 0.09599
419 -0.022129 0.099967 -0.035793 0.037978 0.095833
420 -0.031465 0.091539 0.0075536 0.028136 0.11163
421 -0.017171 0.096313 -0.0058031 0.051649 0.13337
422 -0.04027 0.090409 -0.021069 0.049735 0.11408
423 -0.027493 0.080672 0.0094039 0.039654 0.081787
424 -0.02363 0.087902 -0.031269 0.034045 0.12164
425 -0.029642 0.07331 -0.012324 0.03659 0.11277
426 -0.015463 0.079062 0.0064725 0.033302 0.13793
427 -0.021763 0.06537 -0.034689 0.027143 0.096403
428 -0.046622 0.060033 -0.026296 0.015771 0.088761
429 -0.050179 0.06318 -0.041859 0.021885 0.05044
430 -0.044799 0.064413 0.012269 0.021987 0.10834
431 -0.042506 0.069013 -0.00589 0.008686 0.076348
432 -0.068839 0.0461 -0.026107 0.044262 0.10699
433 -0.054188 0.054487 -0.014882 0.024148 0.09247
434 -0.059412 0.051281 -0.027015 0.022598 0.067949
435 -0.050634 0.041665 -0.0338 0.023078 0.082466
436 -0.06262 0.041755 -0.01272 0.022279 0.08966
437 -0.076032 0.026556 -0.048425 -0.0028776 0.03396
438 -0.056059 0.034993 -0.059947 0.027894 0.08786
439 -0.079767 0.023474 -0.031787 -0.014823 0.043093
440 -0.091795 0.028147 -0.048273 -0.0047823 0.072312
441 -0.08535 0.020393 -0.05149 -0.015665 0.054536
442 -0.066965 0.018657 -0.035502 0.0028543 0.041813
443 -0.064626 0.027968 -0.03447 0.018452 0.078188
444 -0.076438 0.029515 -0.060991 -0.022958 0.034925
445 -0.084093 0.023209 -0.076463 -0.0076025 0.037453
446 -0.071574 0.016621 -0.016518 0.0059754 0.071343
447 -0.085258 0.025597 -0.048935 -0.0015457 0.044814
448 -0.078843 0.023265 -0.03276 -0.0018533 0.041231
449 -0.083585 0.017614 -0.01492 -0.006281 0.054935
450 -0.10008 0.0066824 -0.04285 -0.006858 0.056907
451 -0.10069 0.018114 -0.057232 -0.026923 0.032714
452 -0.0791 0.033564 -0.015272 0.019473 0.088019
453 -0.10252 -0.0036397 -0.084808 -0.01606 0.020373
454 -0.10044 0.011737 -0.074015 0.00056301 0.02694
455 -0.096461 0.02006 -0.03446 -0.024832 0.046919
456 -0.12298 -0.0061169 -0.07858 -0.021431 0.041802
457 -0.080542 -0.0066806 -0.031693 0.0074115 0.053849
458 -0.093255 -0.018455 -0.062291 -0.013649 0.028042
459 -0.078898 0.0030207 -0.029904 -0.0018942 0.042381
460 -0.1112 -0.01891 -0.05419 -0.03155 -0.003302
461 -0.086331 0.015759 -0.059741 -0.020648 0.0073972
462 -0.080577 -0.0039894 -0.067456 -0.0088246 0.030006
463 -0.091246 0.0012835 -0.075207 0.0042509 0.032996
464 -0.1019 0.0012418 -0.063117 -0.0096968 0.035665
465 -0.095637 -0.0090113 -0.075345 -0.039592 0.017524
466 -0.10645 -0.019439 -0.061237 -0.029241 0.019405
467 -0.079009 -0.011556 -0.071228 -0.023413 0.027158
468 -0.085223 -0.010315 -0.034015 -0.012791 0.023272
469 -0.098043 -0.0090571 -0.060685 -0.01476 0.022784
470 -0.10562 -0.01926 -0.054374 -0.031846 -0.0054898
471 -0.10457 -0.016368 -0.077791 -0.03549 0.0096907
472 -0.1256 -0.013302 -0.068511 -0.037604 -0.012893
473 -0.091835 -0.0053754 -0.062039 -0.042296 -0.017296
474 -0.096229 -0.0048954 -0.045406 -0.032601 0.010732
475 -0.10025 -0.0042883 -0.051893 -0.0026904 0.026978
476 -0.099459 -0.005946 -0.059256 -0.029188 0.017757
477 -0.11512 -0.024817 -0.065933 -0.053713 -0.0052774
478 -0.12522 -0.017617 -0.091681 -0.036882 -0.019566
479 -0.09191 -0.021428 -0.053922 -0.031535 0.0019904
480 -0.10146 -0.010656 -0.065531 -0.037538 0.0036655
481 -0.12305 -0.0072905 -0.0813 -0.070583 -0.02012
482 -0.12627 -0.0096733 -0.086878 -0.029889 -0.016898
483 -0.115 -0.024415 -0.075794 -0.042378 -0.021142
484 -0.10416 -0.0049781 -0.099727 -0.047465 -0.013675
485 -0.11052 -0.014189 -0.058842 -0.020451 -0.012139
486 -0.1272 -0.022776 -0.080458 -0.051637 -0.021523
487 -0.13164 -0.016242 -0.090541 -0.022361 0.0031358
488 -0.12836 1.832e-05 -0.068869 -0.053137 -0.020023
489 -0.11864 0.00052908 -0.072345 -0.040457 -0.0034859
490 -0.11638 -0.010123 -0.081135 -0.026813 -0.0074269
491 -0.12972 -0.024618 -0.08853 -0.045199 -0.025607
492 -0.12315 -0.02018 -0.05111 -0.039626 -0.005061
493 -0.11233 0.0046932 -0.072284 -0.031208 0.00040165
494 -0.12815 -0.024784 -0.073306 -0.043341 -0.0091023
495 -0.12397 -0.019476 -0.080389 -0.046956 -0.0080526
496 -0.12272 -0.036403 -0.076489 -0.054987 -0.01384
497 -0.13558 -0.044939 -0.068898 -0.055355 -0.044199
498 -0.12014 -0.031315 -0.056746 -0.048609 -0.0015577
499 -0.14688 -0.032821 -0.074746 -0.057212 -0.018124
500 -0.12993 -0.030804 -0.090905 -0.035364 -0.0081671
501 -0.12342 -0.025512 -0.076105 -0.04374 -1.3808e-05
502 -0.14711 -0.050957 -0.099472 -0.071458 -0.026786
503 -0.14352 -0.050167 -0.075955 -0.038209 -0.034857
504 -0.12841 -0.048168 -0.078478 -0.041598 -0.024203
505 -0.13805 -0.031286 -0.084507 -0.063742 -0.016689
506 -0.14442 -0.04074 -0.072553 -0.03611 -0.011876
507 -0.11157 -0.041948 -0.074748 -0.032365 -0.02107
508 -0.12691 -0.036372 -0.088326 -0.043511 -0.028906
509 -0.15618 -0.044397 -0.089548 -0.048659 -0.022178
510 -0.14124 -0.036955 -0.089059 -0.058907 -0.037026
511 -0.14445 -0.051383 -0.089115 -0.079162 -0.03711
512 -0.14997 -0.063997 -0.099326 -0.076992 -0.063077
513 -0.14048 -0.044527 -0.096613 -0.064063 -0.038315
514 -0.13142 -0.046485 -0.090286 -0.058121 -0.038036
515 -0.1653 -0.050535 -0.078689 -0.083461 -0.027959
516 -0.13518 -0.048035 -0.076984 -0.082839 -0.039873
517 -0.15071 -0.067214 -0.11265 -0.068774 -0.037198
518 -0.12833 -0.048783 -0.05475 -0.058212 -0.038641
519 -0.14027 -0.04586 -0.082803 -0.056967 -0.048258
520 -0.1702 -0.062259 -0.091718 -0.073005 -0.061001
521 -0.16061 -0.037155 -0.088146 -0.059546 -0.060127
522 -0.14706 -0.071865 -0.095554 -0.078885 -0.062222
523 -0.15384 -0.057175 -0.07578 -0.06341 -0.058253
524 -0.142 -0.063641 -0.069909 -0.063835 -0.048944
525 -0.13245 -0.041358 -0.083264 -0.063031 -0.069032
526 -0.14142 -0.053171 -0.080955 -0.066293 -0.049555
527 -0.14029 -0.040104 -0.098674 -0.055972 -0.032985
528 -0.15053 -0.057354 -0.064033 -0.050366 -0.048993
529 -0.16967 -0.054983 -0.11086 -0.093512 -0.075954
530 -0.14596 -0.054529 -0.073627 -0.058138 -0.048209
531 -0.15149 -0.062085 -0.096148 -0.072218 -0.065782
532 -0.1409 -0.052575 -0.08727 -0.043446 -0.037757
533 -0.15249 -0.060242 -0.083945 -0.061824 -0.061391
534 -0.14008 -0.046057 -0.083446 -0.069766 -0.029868
535 -0.1536 -0.061443 -0.10422 -0.062609 -0.055336
536 -0.13159 -0.049857 -0.084446 -0.040467 -0.063113
537 -0.13616 -0.054454 -0.11098 -0.07693 -0.075524
538 -0.16237 -0.077492 -0.11287 -0.069159 -0.095006
539 -0.12913 -0.050839 -0.088332 -0.055059 -0.072436
540 -0.15177 -0.06031 -0.097272 -0.081609 -0.10374
541 -0.15002 -0.056613 -0.091596 -0.080142 -0.090382
542 -0.14163 -0.058022 -0.08746 -0.043662 -0.047716
543 -0.15296 -0.073051 -0.085035 -0.064348 -0.070408
544 -0.14424 -0.066162 -0.080889 -0.062077 -0.059894
545 -0.16291 -0.080454 -0.092701 -0.087655 -0.071804
546 -0.12941 -0.054476 -0.073674 -0.040025 -0.043223
547 -0.15576 -0.067738 -0.092468 -0.076136 -0.062476
548 -0.15237 -0.06178 -0.085731 -0.063372 -0.072668
549 -0.15026 -0.077482 -0.12936 -0.058607 -0.092335
550 -0.15927 -0.073997 -0.098752 -0.063618 -0.076356
551 -0.15692 -0.065232 -0.062001 -0.042645 -0.056507
552 -0.16868 -0.077177 -0.10002 -0.065668 -0.07714
553 -0.16418 -0.068192 -0.070734 -0.076952 -0.088793
554 -0.15506 -0.066964 -0.09571 -0.067741 -0.050933
555 -0.14842 -0.091283 -0.065889 -0.061004 -0.06149
556 -0.15233 -0.064998 -0.075517 -0.053461 -0.068205
557 -0.16824 -0.077014 -0.072621 -0.074438 -0.080318
558 -0.15155 -0.083042 -0.064441 -0.077225 -0.063798
559 -0.14729 -0.068741 -0.077038 -0.073058 -0.063865
560 -0.14081 -0.05799 -0.073383 -0.051807 -0.055849
561 -0.15475 -0.059435 -0.11581 -0.064669 -0.07046
562 -0.15853 -0.067876 -0.078819 -0.074076 -0.077752
563 -0.18349 -0.077472 -0.10311 -0.067155 -0.088904
564 -0.16965 -0.081387 -0.1233 -0.087257 -0.092021
565 -0.15696 -0.07244 -0.10409 -0.080948 -0.064307
566 -0.14963 -0.057488 -0.058708 -0.047177 -0.051609
567 -0.15072 -0.054207 -0.086675 -0.069287 -0.067081
568 -0.14457 -0.064802 -0.083101 -0.066248 -0.070185
569 -0.14231 -0.042253 -0.10065 -0.049951 -0.042634
570 -0.15273 -0.052891 -0.063502 -0.063613 -0.063721
571 -0.17161 -0.065373 -0.12466 -0.071658 -0.11113
572 -0.17248 -0.060592 -0.057952 -0.081326 -0.077269
573 -0.17359 -0.064027 -0.11134 -0.092402 -0.087155
574 -0.12917 -0.044431 -0.065152 -0.050547 -0.061054
575 -0.17697 -0.075648 -0.11514 -0.08477 -0.11501
576 -0.15579 -0.061388 -0.092092 -0.065559 -0.098183
577 -0.15668 -0.069061 -0.088399 -0.069675 -0.08279
578 -0.16645 -0.073515 -0.084395 -0.077511 -0.096687
579 -0.16102 -0.063431 -0.10441 -0.069209 -0.083945
580 -0.18013 -0.078314 -0.12645 -0.08885 -0.12114
581 -0.16449 -0.064093 -0.10608 -0.077849 -0.094576
582 -0.18969 -0.070936 -0.09718 -0.09479 -0.098273
583 -0.15936 -0.071362 -0.078994 -0.05417 -0.087063
584 -0.14154 -0.059666 -0.11232 -0.088141 -0.090564
585 -0.15208 -0.053763 -0.051525 -0.052126 -0.082391
586 -0.15191 -0.05788 -0.074925 -0.046512 -0.058746
587 -0.14724 -0.059397 -0.061391 -0.052486 -0.077
588 -0.18112 -0.07122 -0.11395 -0.089913 -0.099658
589 -0.16812 -0.080847 -0.12031 -0.081635 -0.12372
590 -0.16159 -0.073936 -0.08461 -0.057132 -0.069121
591 -0.15104 -0.050631 -0.087205 -0.065128 -0.093162
592 -0.16218 -0.065504 -0.094992 -0.081289 -0.088762
593 -0.15241 -0.063907 -0.079045 -0.07868 -0.058472
594 -0.17919 -0.072093 -0.098478 -0.087789 -0.093872
595 -0.1625 -0.067072 -0.10146 -0.082719 -0.083391
596 -0.14007 -0.056014 -0.059185 -0.058059 -0.045867
597 -0.15393 -0.053369 -0.085785 -0.051243 -0.052855
598 -0.16949 -0.069362 -0.078605 -0.059883 -0.10254
599 -0.16364 -0.071439 -0.09671 -0.064467 -0.090902
600 -0.16678 -0.077001 -0.076932 -0.064752 -0.10694
601 -0.17302 -0.06457 -0.11475 -0.083793 -0.07956
602 -0.144 -0.059994 -0.056934 -0.034345 -0.050925
603 -0.15949 -0.067098 -0.11747 -0.068264 -0.089388
604 -0.18953 -0.082779 -0.096372 -0.081381 -0.086506
605 -0.16994 -0.075892 -0.09018 -0.08262 -0.10042
606 -0.17477 -0.080863 -0.11924 -0.082044 -0.09892
607 -0.18858 -0.078989 -0.10369 -0.074596 -0.097382
608 -0.17063 -0.096003 -0.092855 -0.075163 -0.087979
609 -0.19434 -0.088132 -0.1108 -0.076425 -0.11504
610 -0.18598 -0.07875 -0.075868 -0.084793 -0.102
611 -0.16041 -0.067481 -0.10263 -0.06524 -0.097602
612 -0.18421 -0.057224 -0.10307 -0.074759 -0.10179
613 -0.1641 -0.071558 -0.086495 -0.074851 -0.086484
614 -0.16764 -0.061291 -0.067979 -0.064061 -0.079289
615 -0.1984 -0.085349 -0.11203 -0.091403 -0.11819
616 -0.17214 -0.060809 -0.086399 -0.057237 -0.069131
617 -0.1597 -0.063172 -0.055776 -0.060892 -0.054988
618 -0.2028 -0.062436 -0.11765 -0.096659 -0.098457
619 -0.18459 -0.067511 -0.10168 -0.067544 -0.0624
620 -0.17022 -0.070052 -0.10549 -0.079206 -0.10991
621 -0.16284 -0.057332 -0.07608 -0.040311 -0.06292
622 -0.16656 -0.078978 -0.1014 -0.097006 -0.11233
623 -0.17855 -0.078691 -0.10422 -0.093623 -0.11749
624 -0.16006 -0.064153 -0.10348 -0.079245 -0.081774
625 -0.17535 -0.080175 -0.096704 -0.090919 -0.098718
626 -0.179 -0.07111 -0.12775 -0.081001 -0.099101
627 -0.16955 -0.067062 -0.083616 -0.064371 -0.071236
628 -0.1609 -0.06262 -0.082353 -0.057066 -0.10762
629 -0.16454 -0.071608 -0.10328 -0.070723 -0.096689
630 -0.16226 -0.081445 -0.099172 -0.072375 -0.088799
631 -0.16257 -0.077428 -0.099458 -0.073052 -0.084479
632 -0.17825 -0.064607 -0.11671 -0.080836 -0.10092
633 -0.17828 -0.063689 -0.087103 -0.071365 -0.10248
634 -0.16892 -0.05576 -0.10007 -0.087417 -0.093905
635 -0.146 -0.0477 -0.057841 -0.048552 -0.082163
636 -0.16003 -0.044677 -0.1086 -0.077748 -0.074317
637 -0.1866 -0.040816 -0.12121 -0.069261 -0.085332
638 -0.15905 -0.027528 -0.086141 -0.051692 -0.073426
639 -0.16207 -0.048693 -0.081968 -0.05354 -0.1036
640 -0.15437 -0.037641 -0.091923 -0.064142 -0.10902
641 -0.14077 -0.050773 -0.08714 -0.035466 -0.086226
642 -0.17531 -0.06259 -0.098859 -0.026669 -0.097264
643 -0.16124 -0.047942 -0.066335 0.03226 -0.055525
644 -0.15619 -0.059588 -0.12041 0.059309 -0.10372
645 -0.15355 -0.063739 -0.088736 0.052128 -0.09916
646 -0.20342 -0.082142 -0.090568 0.017195 -0.10608
647 -0.14203 -0.061273 -0.078341 0.003026 -0.07681
648 -0.17848 -0.066305 -0.12053 -0.019666 -0.084791
649 -0.16068 -0.055376 -0.094668 -0.024934 -0.074387
650 -0.15771 -0.053709 -0.075413 -0.0043816 -0.076125
651 -0.16601 -0.061637 -0.10446 -0.00078092 -0.05705
652 -0.13703 -0.051577 -0.069443 -0.0052694 -0.063382
653 -0.16583 -0.062111 -0.085748 -0.015256 -0.082637
654 -0.15989 -0.060681 -0.091815 -0.020952 -0.10732
655 -0.14679 -0.06662 -0.080122 -0.035814 -0.087671
656 -0.15243 -0.067468 -0.071337 -0.033802 -0.088604
657 -0.15066 -0.060618 -0.061325 -0.007401 -0.060953
658 -0.16627 -0.065648 -0.098928 -0.040054 -0.084321
659 -0.14996 -0.070178 -0.097611 -0.024209 -0.085832
660 -0.15436 -0.070487 -0.084355 -0.039876 -0.10332
661 -0.13869 -0.075411 -0.079951 -0.019004 -0.043039
662 -0.15586 -0.071138 -0.054096 -0.0186 -0.070065
663 -0.16095 -0.069083 -0.11129 -0.016934 -0.10413
664 -0.15006 -0.061235 -0.057766 -0.011626 -0.072909
665 -0.17144 -0.056557 -0.092965 -0.027635 -0.10406
666 -0.17558 -0.064076 -0.091255 -0.026708 -0.10726
667 -0.15639 -0.053353 -0.094278 -0.026752 -0.0976
668 -0.15247 -0.052605 -0.080319 -0.039608 -0.071723
669 -0.1587 -0.064216 -0.095098 -0.030104 -0.10503
670 -0.14869 -0.05216 -0.03895 -0.036937 -0.057693
671 -0.16813 -0.079927 -0.095162 -0.032614 -0.1066
672 -0.15961 -0.05178 -0.065852 -0.041568 -0.084468
673 -0.15204 -0.063504 -0.09358 -0.041869 -0.11071
674 -0.18206 -0.079549 -0.090329 -0.041597 -0.09775
675 -0.16333 -0.068871 -0.055445 -0.029694 -0.092482
676 -0.15782 -0.075179 -0.07632 -0.027685 -0.089814
677 -0.15187 -0.078437 -0.052573 -0.031464 -0.077359
678 -0.17305 -0.06106 -0.052586 -0.039275 -0.10178
679 -0.15414 -0.05621 -0.032794 -0.043281 -0.061563
680 -0.17045 -0.06986 -0.072701 -0.04994 -0.10292
681 -0.16055 -0.050308 -0.048714 -0.059461 -0.1185
682 -0.1491 -0.047636 -0.027566 -0.041974 -0.10347
683 -0.14387 -0.039559 -0.064198 -0.04191 -0.098295
684 -0.16492 -0.053424 -0.053128 -0.036049 -0.060444
685 -0.14429 -0.05926 -0.034417 -0.027029 -0.10102
686 -0.17592 -0.063018 -0.08723 -0.059676 -0.11538
687 -0.16454 -0.055644 -0.070759 -0.035083 -0.10514
688 -0.16226 -0.061928 -0.084173 -0.036752 -0.088268
689 -0.14764 -0.056291 -0.077541 -0.046794 -0.10021
690 -0.18273 -0.07188 -0.068654 -0.057337 -0.11638
691 -0.18542 -0.070179 -0.043045 -0.042326 -0.11524
692 -0.15856 -0.055684 -0.011423 -0.048086 -0.095173
693 -0.18098 -0.066782 -0.021791 -0.036574 -0.058236
694 -0.15267 -0.049139 -0.017868 -0.041473 -0.069025
695 -0.17063 -0.066288 -0.052576 -0.050048 -0.094028
696 -0.18273 -0.069556 -0.076562 -0.071555 -0.11565
697 -0.17941 -0.066793 -0.033476 -0.03908 -0.055757
698 -0.15787 -0.056224 -0.035118 -0.041238 -0.062843
699 -0.17233 -0.069838 -0.057078 -0.03383 -0.090268
700 -0.17083 -0.077313 -0.047921 -0.041185 -0.083212
701 -0.16996 -0.069961 -0.048741 -0.045532 -0.097802
702 -0.17828 -0.079404 -0.063194 -0.062274 -0.080247
703 -0.17841 -0.068666 -0.037073 -0.056882 -0.10134
704 -0.17476 -0.089718 -0.060932 -0.063713 -0.10735
705 -0.16822 -0.06432 -0.040287 -0.028104 -0.071967
706 -0.1793 -0.065114 0.011527 -0.044688 -0.059333
707 -0.16348 -0.081593 -0.029751 -0.059898 -0.10101
708 -0.15692 -0.076887 -0.0068404 -0.054973 -0.089906
709 -0.16447 -0.072731 -0.026307 -0.034585 -0.085592
710 -0.17642 -0.070327 -0.047287 -0.038065 -0.094994
711 -0.15497 -0.063566 -0.0060701 -0.040446 -0.10027
712 -0.16783 -0.078289 -0.03886 -0.073588 -0.10173
713 -0.18502 -0.081188 -0.069372 -0.067391 -0.12092
714 -0.18793 -0.087142 -0.05201 -0.057052 -0.12931
715 -0.1507 -0.068977 0.001788 -0.029565 -0.082619
716 -0.1762 -0.089139 -0.026269 -0.057971 -0.10869
717 -0.16563 -0.07982 -0.046967 -0.032489 -0.080334
718 -0.17436 -0.078702 -0.038122 -0.025834 -0.084629
719 -0.17226 -0.07137 -0.043516 -0.049818 -0.10763
720 -0.14907 -0.056724 -0.025836 -0.028744 -0.077771
721 -0.16533 -0.063338 -0.032512 -0.041486 -0.11187
722 -0.13761 -0.056748 0.061648 -0.035468 -0.084038
723 -0.16668 -0.073929 0.0043477 -0.035523 -0.10949
724 -0.14561 -0.056084 0.053811 -0.029127 -0.094585
725 -0.1568 -0.065458 -0.00021961 -0.050329 -0.10341
726 -0.17358 -0.072588 -0.035302 -0.059365 -0.11405
727 -0.17547 -0.071233 -0.041371 -0.063084 -0.13562
728 -0.16626 -0.072654 -0.016415 -0.064996 -0.1029
729 -0.15817 -0.05742 0.0051011 -0.038902 -0.082182
730 -0.15361 -0.056825 0.0098592 -0.057352 -0.10774
731 -0.1724 -0.051772 -0.023499 -0.049522 -0.10563
732 -0.15252 -0.064098 -0.0098437 -0.062914 -0.08389
733 -0.14052 -0.042701 -0.011837 -0.021467 -0.075078
734 -0.1691 -0.058652 -0.037009 -0.057455 -0.093588
735 -0.14474 -0.038938 -0.017953 -0.034679 -0.094207
736 -0.13584 -0.032101 0.037048 -0.021734 -0.065237
737 -0.13124 -0.059923 0.0058905 -0.076965 -0.14182
738 -0.038445 -0.01701 0.045853 -0.014316 -0.06324
739 0.0055331 -0.03662 0.043055 -0.04196 -0.11005
740 0.086628 -0.029839 0.0089266 -0.045834 -0.078589
741 0.083898 -0.032996 -0.012946 -0.044289 -0.10849
742 0.042904 -0.025481 0.0023955 -0.033834 -0.082239
743 -0.037935 -0.027088 -0.0090724 -0.044331 -0.084176
744 -0.068028 -0.042724 -0.0047177 -0.048623 -0.1039
745 -0.082973 -0.050032 0.027673 -0.052034 -0.096671
746 -0.10091 -0.03265 0.069323 -0.015813 -0.081028
747 -0.087611 -0.035906 0.076854 -0.020646 -0.055808
748 -0.071365 -0.036247 0.10276 -0.0019374 -0.05765
749 -0.093919 -0.059633 0.030311 -0.021796 -0.088272
750 -0.099988 -0.062983 0.02347 -0.029539 -0.10516
751 -0.089724 -0.071458 -0.0038311 -0.035311 -0.0863
752 -0.059946 -0.061563 0.016168 -0.027645 -0.085736
753 0.0095922 -0.044368 0.049575 -0.037716 -0.084431
754 0.099498 -0.045023 0.019063 -0.032887 -0.082148
755 0.13144 -0.05205 0.026487 -0.051449 -0.083434
756 0.12067 -0.072192 -0.021751 -0.067428 -0.11304
757 0.1359 -0.038437 0.069822 -0.039917 -0.058153
758 0.04813 -0.054705 0.05929 -0.037285 -0.075751
759 0.02139 -0.05938 0.13535 -0.053047 -0.093487
760 -0.010994 -0.047417 0.12303 -0.035785 -0.080719
761 -0.042638 -0.062537 0.071291 -0.070325 -0.1063
762 -0.02543 -0.031936 0.093591 -0.022637 -0.079178
763 -0.022756 -0.04179 0.054503 -0.022923 -0.085189
764 -0.043393 -0.058287 0.065216 -0.033188 -0.088101
765 -0.039479 -0.048712 0.041767 -0.041316 -0.083392
766 -0.037569 -0.043556 0.037944 -0.044724 -0.095523
767 -0.033129 -0.029519 0.02285 -0.060855 -0.091579
768 -0.034844 -0.032027 0.040715 -0.056899 -0.088374
769 0.041568 -0.014219 0.11535 -0.04578 -0.058515
770 0.14151 -0.011901 0.11902 -0.056516 -0.088499
771 0.13284 -0.017647 0.18754 -0.048959 -0.076237
772 0.19786 -0.019063 0.1709 -0.045201 -0.093666
773 0.11965 -0.020601 0.1059 -0.061441 -0.1144
774 0.12458 0.0034416 0.11339 -0.037697 -0.045148
775 0.10567 0.0005658 0.13688 -0.02366 -0.054114
776 0.070915 0.015021 0.093743 -0.031228 -0.064816
777 0.049631 0.011645 0.062555 -0.050239 -0.090989
778 0.085178 0.0086477 0.091942 -0.0067962 -0.039374
779 0.086467 -0.0045818 0.11296 -0.032332 -0.052038
780 0.20253 -0.02835 0.050131 -0.031413 -0.091531
781 0.25201 -0.0068116 0.062941 -0.045654 -0.097823
782 0.27056 0.0072031 0.080051 -0.033123 -0.072071
783 0.23818 0.0045309 0.047841 -0.027553 -0.050274
784 0.25114 -0.022652 0.060016 -0.045506 -0.088476
785 0.29558 -0.018495 0.081386 -0.045996 -0.062496
786 0.34625 0.0039882 0.20102 -0.0091567 -0.025881
787 0.36487 0.015325 0.1878 -0.046964 -0.050988
788 0.37706 0.029051 0.2238 -0.004542 -0.025596
789 0.37026 0.065209 0.28385 -0.0044843 -0.067163
790 0.42402 0.10584 0.20075 0.024324 -0.054212
791 0.43532 0.11945 0.11984 -0.014054 -0.069329
792 0.41407 0.17694 0.13303 0.056689 -0.070756
793 0.45886 0.20515 0.13072 0.11555 -0.067984
794 0.51901 0.16604 0.096439 0.19435 -0.05141
795 0.47932 0.097228 0.10647 0.20273 -0.081608
796 0.45636 0.043616 0.10123 0.2146 -0.094942
797 0.52866 0.059662 0.10216 0.23345 -0.042483
798 0.52776 0.042286 0.085566 0.15664 -0.062966
799 0.56443 0.056692 0.089073 0.086196 -0.0641
800 0.51049 0.036398 0.077981 0.060288 -0.085031
801 0.56883 0.035275 0.083684 0.063391 -0.072412
802 0.57588 0.072998 0.17901 0.10369 -0.026692
803 0.60379 0.062038 0.15676 0.08443 -0.05682
804 0.62491 0.041258 0.20993 0.051882 -0.065501
805 0.52403 0.038358 0.16126 0.047054 -0.085383
806 0.54714 0.042979 0.17193 0.059555 -0.046895
807 0.61421 0.046403 0.16208 0.061276 -0.043693
808 0.65528 0.036499 0.11117 0.049829 -0.032629
809 0.60985 0.038972 0.14543 0.067492 -0.064702
810 0.55021 0.026472 0.12699 0.045622 -0.054682
811 0.51387 0.031858 0.12249 0.066168 -0.028775
812 0.48478 0.022036 0.10527 0.068243 -0.059512
813 0.40813 0.018195 0.068501 0.034999 -0.064957
814 0.37554 0.005963 0.060802 0.045537 -0.075504
815 0.39535 0.018856 0.091524 0.06857 -0.049683
816 0.36558 0.01356 0.069395 0.055871 -0.072276
817 0.36497 0.034577 0.11385 0.066241 -0.057448
818 0.39356 0.03694 0.10499 0.086255 -0.056624
819 0.33373 0.024508 0.080324 0.079686 -0.066774
820 0.31702 0.019871 0.080856 0.086803 -0.084608
821 0.3165 0.032958 0.095963 0.17326 -0.081003
822 0.30196 0.024156 0.099115 0.2774 -0.07832
823 0.30082 0.0062876 0.1004 0.34669 -0.082711
824 0.28426 0.018552 0.085342 0.3518 -0.089451
825 0.2485 0.0083183 0.057473 0.35152 -0.072469
826 0.21345 0.013034 0.057854 0.26815 -0.084185
827 0.17855 0.0031684 0.048172 0.25042 -0.075981
828 0.18405 -0.0023522 0.034819 0.17816 -0.11453
829 0.2318 0.025104 0.074855 0.19317 -0.077872
830 0.16733 0.0079621 0.060652 0.14566 -0.076768
831 0.19935 0.011955 0.062118 0.14562 -0.072449
832 0.16064 -7.6851e-05 0.054636 0.1525 -0.071675
833 0.15496 0.0098418 0.075525 0.15622 -0.07633
834 0.18145 0.012818 0.084194 0.22605 -0.048453
835 0.14966 0.00016229 0.019473 0.27845 -0.074368
836 0.11563 0.0018148 0.021132 0.33587 -0.087015
837 0.1184 -0.0043004 0.054387 0.37991 -0.081843
838 0.11938 -0.0049764 0.053474 0.40075 -0.067285
839 0.10815 0.015048 0.070126 0.40871 -0.05887
840 0.091175 -0.012649 0.019176 0.33828 -0.10912
841 0.080519 -0.017672 0.027301 0.37846 -0.11016
842 0.095408 -0.0021068 0.034854 0.40743 -0.044463
843 0.081176 -0.0088341 0.038306 0.37544 -0.086748
844 0.07997 -0.012567 0.03749 0.42623 -0.022902
845 0.079851 -0.010802 0.021309 0.4438 0.043657
846 0.054297 -0.028944 0.028703 0.47463 0.10931
847 0.074978 -0.020313 0.037005 0.49515 0.11488
848 0.051733 -0.009806 0.077289 0.4627 0.128
849 0.051716 -0.015789 0.039181 0.42699 0.10823
850 0.051368 -0.013896 -0.003302 0.35833 0.0605
851 0.051318 -0.0079889 0.040302 0.38487 0.054635
852 0.065305 -0.011579 0.017402 0.35433 0.040046
853 0.024423 -0.0017909 0.034517 0.41151 0.020641
854 0.01849 -0.0088627 0.021942 0.39689 -0.0018824
855 0.043182 0.020636 0.049949 0.40464 -0.0056306
856 0.023096 0.042297 0.04895 0.52216 0.023698
857 -0.01092 0.068556 -0.011617 0.53943 0.01288
858 0.016064 0.11955 0.035829 0.56472 0.018809
859 9.7004e-05 0.16343 0.0098765 0.5895 0.08073
860 0.0097471 0.21816 0.0055532 0.53726 0.12783
861 0.0082759 0.21981 0.0096725 0.48651 0.19222
862 0.012849 0.17214 -0.0091362 0.39354 0.14989
863 -0.0029835 0.12008 0.0025358 0.36834 0.1581
864 0.014018 0.066889 0.0050429 0.36196 0.15683
865 0.009051 0.069305 0.026239 0.38103 0.15756
866 0.027321 0.066395 0.03178 0.391 0.13342
867 0.016434 0.029475 0.023157 0.3585 0.083826
868 -0.0035244 0.045589 0.026128 0.39655 0.12927
869 0.0062963 0.032238 0.0055545 0.37395 0.06885
870 -0.017525 0.0099725 -0.013137 0.35649 0.04651
871 -0.0072119 0.028478 0.01483 0.34287 0.09672
872 -0.011537 0.048164 0.025301 0.35156 0.086839
873 -0.047249 0.03035 -0.023057 0.30945 0.065271
874 -0.022894 0.044062 0.017412 0.29438 0.082256
875 -0.019493 0.055686 0.030622 0.31568 0.13221
876 -0.06755 0.026182 0.012465 0.29691 0.20762
877 -0.05627 0.02384 0.0085944 0.27977 0.21184
878 -0.050786 0.026755 0.0035055 0.28056 0.24567
879 -0.069503 0.015326 -0.02737 0.23279 0.23911
880 -0.06928 0.03064 0.030657 0.27969 0.25126
881 -0.061597 0.031222 -0.03398 0.24829 0.18971
882 -0.065468 0.012366 -0.040588 0.26194 0.13699
883 -0.042528 0.039072 0.0078028 0.2761 0.13965
884 -0.087904 0.021812 -0.023611 0.21543 0.10944
885 -0.057688 0.023828 -0.030202 0.23604 0.17358
886 -0.060739 0.009855 -0.021577 0.21753 0.13998
887 -0.073404 0.01778 0.0055451 0.21381 0.12224
888 -0.067626 0.037527 0.035593 0.27042 0.19345
889 -0.063715 0.014866 -0.0161 0.21588 0.16358
890 -0.054875 0.002813 0.0008921 0.21605 0.16602
891 -0.075208 0.034112 -0.0077619 0.21375 0.12319
892 -0.10112 0.025891 0.0080036 0.20329 0.15938
893 -0.078145 0.015828 -0.0010304 0.2048 0.15427
894 -0.09381 0.006806 -0.0026128 0.19049 0.13555
895 -0.082063 -0.0045809 0.0057638 0.18246 0.13252
896 -0.086599 0.0071865 -0.015064 0.18107 0.12585
897 -0.078435 0.025212 0.015887 0.20544 0.14223
898 -0.1049 0.0022025 -0.030613 0.17855 0.082591
899 -0.079967 0.027241 0.00079234 0.19347 0.11694
900 -0.0942 0.028098 -0.023512 0.17796 0.095301
901 -0.1045 -0.0017654 0.0047307 0.14873 0.06459
902 -0.094564 0.020471 0.0043245 0.1654 0.09362
903 -0.10113 -0.0023091 -0.014904 0.1519 0.092216
904 -0.10251 -0.0062271 -0.013302 0.15852 0.1075
905 -0.076501 0.022099 -0.0098396 0.175 0.11178
906 -0.092121 0.014331 -0.00032368 0.15124 0.086673
907 -0.069724 0.0019907 0.011186 0.17109 0.14829
908 -0.10079 -0.01294 0.0018059 0.15316 0.106
909 -0.090115 -0.010358 -0.03111 0.14325 0.1118
910 -0.082408 -0.014461 0.0001921 0.12407 0.079143
911 -0.10023 -0.018426 -0.017691 0.12867 0.09532
912 -0.099086 -0.019367 -0.029809 0.12531 0.076629
913 -0.094441 -0.011325 -0.026593 0.12137 0.10563
914 -0.077527 -0.010058 -0.017637 0.11645 0.099354
915 -0.084078 -0.018786 0.0074018 0.11731 0.11271
916 -0.092658 -0.0085545 -0.01544 0.1248 0.070831
917 -0.11396 -0.031334 -0.05011 0.11161 0.0599
918 -0.11094 -0.017911 0.0015369 0.13504 0.075404
919 -0.10241 -0.011651 -0.010885 0.10902 0.08858
920 -0.12935 -0.026151 -0.050573 0.072543 0.041594
921 -0.10571 -0.020891 -0.035537 0.081209 0.048868
922 -0.08673 -0.0091756 -0.029159 0.10229 0.058897
923 -0.074922 -0.011014 0.00067999 0.12745 0.07132
924 -0.093121 -0.012948 -0.031236 0.099311 0.036049
925 -0.096406 -0.018515 0.0094782 0.079539 0.050413
926 -0.1059 -0.019803 0.013513 0.09982 0.050919
927 -0.11493 -0.013946 -0.024585 0.079776 0.056178
928 -0.1246 -0.025312 -0.044544 0.084445 0.054123
929 -0.10316 -0.012052 0.01799 0.07465 0.074133
930 -0.12796 -0.045705 -0.05018 0.047261 0.0077206
931 -0.12527 -0.024091 -0.0094851 0.071438 0.044918
932 -0.11098 -0.028186 -0.01197 0.068018 0.051066
933 -0.1076 -0.019216 -0.024259 0.074951 0.06094
934 -0.12451 -0.011124 -0.012408 0.10016 0.080112
935 -0.10497 -0.017441 0.034656 0.11723 0.072594
936 -0.13036 -0.015384 0.0077481 0.10983 0.063881
937 -0.14015 -0.01507 0.018741 0.13395 0.090354
938 -0.12874 -0.014078 0.0049606 0.20749 0.028537
939 -0.12807 -0.016548 -0.009068 0.26642 0.016905
940 -0.12753 -0.031732 -0.023776 0.31674 0.040916
941 -0.10402 0.008708 0.05095 0.41826 0.091055
942 -0.14725 -0.0080484 0.0084509 0.43475 0.039985
943 -0.12213 -0.014354 0.0032585 0.38684 0.058258
944 -0.13435 -0.016928 0.044046 0.2737 0.023448
945 -0.13008 -0.0089571 0.064567 0.20383 0.036582
946 -0.15757 0.0018774 0.053942 0.20742 0.045122
947 -0.13318 0.002301 0.04115 0.20475 0.062008
948 -0.15084 0.0080064 0.018199 0.1999 0.06503
949 -0.12167 -0.0099972 0.017513 0.20818 0.088006
950 -0.15362 -0.028868 -0.010702 0.16088 0.035764
951 -0.13787 -0.01503 0.04243 0.21655 0.051221
952 -0.16955 -0.039612 0.027213 0.14865 0.032575
953 -0.16913 -0.028791 0.0012703 0.18922 0.028793
954 -0.14764 -0.037045 0.010468 0.1666 0.012922
955 -0.14631 -0.019128 0.020312 0.17838 0.022184
956 -0.12966 -0.016935 0.052496 0.17095 0.07198
957 -0.13492 0.0086866 0.046635 0.21126 0.059976
958 -0.14639 -0.020875 0.083553 0.1496 0.01337
959 -0.11566 -0.0071802 0.11648 0.18245 0.0507
960 -0.13785 -0.017824 0.084404 0.17432 0.038612
961 -0.16048 -0.021377 0.11573 0.16164 0.023022
962 -0.15374 -0.011833 0.11358 0.1738 0.03649
963 -0.14079 -0.0094845 0.057401 0.15795 0.027
964 -0.13908 -0.034252 0.077859 0.13411 0.017514
965 -0.14444 -0.0093067 0.076913 0.14114 0.044321
966 -0.12653 0.0012089 0.099802 0.17927 0.065352
967 -0.14501 -0.0096307 0.050516 0.12897 0.019772
968 -0.11706 -0.0045847 0.07381 0.14249 0.022336
969 -0.13271 0.057858 0.076595 0.13572 0.01283
970 -0.1358 0.13529 0.071391 0.12768 0.016803
971 -0.11671 0.20207 0.12684 0.14565 0.0046933
972 -0.13337 0.2221 0.13005 0.11319 -0.004769
973 -0.13367 0.19387 0.12672 0.11777 0.011345
974 -0.11619 0.20275 0.1306 0.11043 -0.01424
975 -0.12584 0.15416 0.13289 0.11822 0.0166
976 -0.1413 0.087176 0.10483 0.098593 -0.012509
977 -0.13345 0.059221 0.049878 0.071619 -0.034171
978 -0.1255 0.076746 0.11995 0.11056 0.067301
979 -0.14259 0.067325 0.097871 0.086334 0.0066112
980 -0.12385 0.07231 0.078204 0.077078 0.015471
981 -0.14212 0.080287 0.070118 0.05961 0.0028331
982 -0.14937 0.085086 0.15068 0.073726 -0.0062893
983 -0.11396 0.11665 0.15112 0.095679 0.00012519
984 -0.13724 0.14976 0.21695 0.059506 0.020269
985 -0.12714 0.18333 0.1715 0.081916 0.022152
986 -0.13226 0.21614 0.17193 0.075775 0.00084237
987 -0.12655 0.24387 0.21395 0.10184 0.03228
988 -0.1472 0.27627 0.16844 0.079458 0.020603
989 -0.15134 0.28221 0.18153 0.039241 0.0097195
990 -0.13178 0.30795 0.22359 0.078313 0.043269
991 -0.16766 0.28258 0.17427 0.050973 -0.015032
992 -0.13838 0.24208 0.21498 0.062091 -0.0085051
993 -0.13548 0.14327 0.16926 0.054196 -0.037354
994 -0.15806 0.12273 0.16482 0.038003 -0.052939
995 -0.095044 0.13203 0.18889 0.083654 -0.0027303
996 -0.081715 0.14484 0.22847 0.08552 0.015716
997 -0.079926 0.14888 0.20142 0.05241 0.0022124
998 -0.061961 0.18413 0.21472 0.063692 0.010526
999 -0.095957 0.16825 0.17687 0.045875 0.0031616
1000 -0.092147 0.20172 0.18484 0.027654 -0.00081049
1001 -0.060632 0.20936 0.23448 0.057683 0.017372
1002 -0.069236 0.21881 0.21011 0.061184 -0.0076698
1003 -0.060922 0.2354 0.23038 0.06641 0.031486
1004 -0.060017 0.27603 0.20996 0.033552 0.032803
1005 -0.076112 0.3165 0.19031 0.026847 -0.042999
1006 -0.040677 0.39304 0.16561 0.020635 -0.016754
1007 -0.036938 0.36873 0.12463 0.019947 -0.029203
1008 -0.032944 0.37347 0.12406 0.020276 0.00086323
1009 -0.036662 0.4041 0.16409 0.009091 0.031391
1010 -0.035074 0.33901 0.16822 0.023106 0.026061
1011 -0.044984 0.32895 0.14982 0.021524 0.030577
1012 -0.077522 0.30555 0.17151 0.055131 0.055141
1013 -0.061375 0.23152 0.084245 0.0024977 -0.0050016
1014 -0.080697 0.21228 0.079081 0.0037927 0.00094474
1015 -0.082747 0.1893 0.11243 0.015315 0.03011
1016 -0.087015 0.19996 0.1309 0.030402 0.069827
1017 -0.092475 0.18851 0.095209 0.01256 0.0075699
1018 -0.077563 0.1897 0.12015 0.024974 0.024669
1019 -0.084241 0.19922 0.081033 -0.0056486 -0.02862
1020 -0.11415 0.19979 0.073357 0.0065892 -0.0047929
1021 -0.086888 0.22491 0.08164 0.029797 -0.0027962
1022 -0.095482 0.22239 0.10647 0.010289 -0.020865
1023 -0.10221 0.23442 0.13469 -0.010299 -0.010948
1024 -0.08905 0.23158 0.11943 0.016481 0.012468
1025 -0.11528 0.2274 0.044402 -0.00054001 -0.048711
1026 -0.10187 0.26096 0.079209 -0.014722 -0.043191
1027 -0.08783 0.30654 0.11835 0.022594 -0.012106
1028 -0.10537 0.30866 0.096923 0.01294 -0.011371
1029 -0.10507 0.29638 0.083129 0.0059142 -0.021482
1030 -0.094223 0.28159 0.080295 -0.015751 -0.020486
1031 -0.028617 0.24863 0.048962 0.013751 -0.021103
1032 0.091131 0.20199 0.059153 -0.017396 -0.039821
1033 0.11483 0.1934 0.082863 0.0063519 -0.038759
1034 0.1282 0.16262 0.076596 -0.0035025 -0.027357
1035 0.16879 0.16018 0.056145 -0.025836 -0.027259
1036 0.13435 0.16104 0.057701 -0.020185 -0.049662
1037 0.065642 0.16175 0.076436 -0.0023964 -0.014755
1038 0.0055654 0.16122 0.012897 -0.035423 -0.044415
1039 -0.01381 0.15134 0.023254 -0.025424 -0.049107
1040 -0.025436 0.137 0.060133 -0.01635 -0.047725
1041 -0.026212 0.13763 0.050802 0.0049463 -0.0013571
1042 -0.06101 0.11393 0.021091 -0.045894 -0.041551
1043 -0.046208 0.15451 0.056539 -0.0068293 -0.024895
1044 -0.03391 0.1322 0.076992 -0.012057 0.008648
1045 -0.074138 0.10971 0.049078 -0.032921 -0.020812
1046 -0.010948 0.14578 0.069177 -0.012518 0.071161
1047 -0.032305 0.11225 0.037188 -0.026362 0.053264
1048 -0.038496 0.1152 0.0081931 -0.01832 0.078231
1049 -0.039992 0.1216 0.075518 0.0070717 0.11255
1050 -0.049597 0.13398 0.039752 -0.026624 0.013896
1051 -0.079715 0.096009 0.014192 -0.014489 -0.011275
1052 -0.070146 0.101 0.011856 -0.027354 -0.017489
1053 -0.054119 0.12038 0.048681 -0.0045761 0.0019351
1054 -0.050906 0.11532 0.041329 0.0019597 0.012893
1055 -0.070407 0.084637 0.020129 -0.0009256 -0.004245
1056 -0.062033 0.10335 0.03003 0.0060017 -0.0083536
1057 -0.082097 0.1034 0.0010119 -0.026703 -0.015717
1058 -0.060356 0.094111 0.045287 -0.023277 -0.0044637
1059 -0.080541 0.081509 0.01235 -0.015875 -0.001376
1060 -0.078533 0.093243 0.055655 -0.038267 -0.017731
1061 -0.077519 0.084293 0.054182 -0.011325 -0.0023964
1062 -0.087681 0.093804 -0.031006 -0.018612 -0.020184
1063 -0.09313 0.099507 0.058652 0.0084864 0.018869
1064 -0.081368 0.084796 0.028612 -0.022564 -0.0013105
1065 -0.099278 0.084754 0.024984 -0.0044291 -0.013998
1066 -0.07598 0.08371 0.06568 -0.010469 0.006824
1067 -0.066856 0.097522 0.054185 -0.0023097 0.0053538
1068 -0.088093 0.071419 -0.017969 -0.0096222 -0.0082181
1069 -0.096692 0.091658 0.0086029 -0.026443 -0.018301
1070 -0.07346 0.081292 0.021254 -0.014034 -0.018425
1071 -0.068589 0.075266 0.013355 -0.0074531 0.0055884
1072 -0.0879 0.080557 0.013244 0.00018676 0.032188
1073 -0.081229 0.070544 -0.0023609 -0.013941 0.0068327
1074 -0.10579 0.041085 -0.011405 -0.0093659 -0.014983
1075 -0.11011 0.050072 0.017507 -0.037451 -0.023345
1076 -0.10287 0.052967 0.0086133 -0.02377 -0.038446
1077 -0.10067 0.043598 0.0021522 -0.0050578 -0.019978
1078 -0.12174 0.023868 0.014782 -0.018312 -0.042032
1079 -0.14212 0.020826 -0.014201 -0.031044 -0.02008
1080 -0.10549 0.02987 0.023462 -0.034778 -0.036253
1081 -0.11504 0.040071 0.013964 -0.010591 -0.016895
1082 -0.099277 0.021548 -0.013159 -0.029499 -0.044
1083 -0.10101 0.027936 0.038274 -0.019145 0.0032926
1084 -0.11147 0.0111 -0.015075 -0.0049432 -0.020435
1085 -0.089482 0.0051243 -0.031132 -0.02523 -0.033201
1086 -0.10121 0.02737 -0.025742 0.021764 0.0035866
1087 -0.0077082 0.02165 0.0097696 0.08089 0.015973
1088 0.17691 0.035574 0.0096505 0.16891 0.0014176
1089 0.21347 0.014832 0.028353 0.18745 -0.0094779
1090 0.30105 0.01805 0.011265 0.26417 -0.015194
1091 0.31706 0.01507 -0.0062081 0.32383 -0.0038234
1092 0.31319 0.030965 0.036812 0.31738 0.016841
1093 0.29672 -0.0073008 0.0098479 0.28545 -0.0020088
1094 0.28037 0.010536 0.016089 0.24206 0.018369
1095 0.2506 0.023643 0.0077937 0.15914 -0.022086
1096 0.2027 -0.0050984 -0.0038556 0.13322 -0.011421
1097 0.20421 0.0085176 0.046632 0.12012 0.011232
1098 0.22834 0.0015007 -0.0083283 0.12066 -0.016007
1099 0.33805 -0.010054 0.016782 0.12259 -0.004949
1100 0.46763 0.017228 0.034319 0.12455 -0.00097419
1101 0.4574 0.00097968 0.01672 0.11454 -0.020771
1102 0.49267 0.0051632 0.020735 0.096559 0.0057469
1103 0.52018 0.00815 0.02912 0.11611 0.0016102
1104 0.52845 0.0044394 0.0096238 0.088844 -0.050968
1105 0.56114 0.026383 0.033893 0.12657 0.036916
1106 0.54454 -0.015442 -0.026973 0.097047 -0.0059914
1107 0.57999 -0.0001492 0.0088882 0.096867 0.004499
1108 0.56714 -0.023439 -0.028021 0.066731 -0.010337
1109 0.59664 0.0052291 -0.019652 0.090636 0.029009
1110 0.66754 -0.0094556 -0.014244 0.12351 0.050801
1111 0.62871 -0.015002 0.0069164 0.070662 0.0031406
1112 0.61547 0.0052245 0.011891 0.11388 0.03633
1113 0.68105 0.0042547 0.0018381 0.11064 0.0030096
1114 0.67074 0.0075176 0.0074373 0.10902 -0.0041673
1115 0.63309 -0.0026902 0.012415 0.077233 0.0065016
1116 0.68662 -0.0036829 0.015424 0.10766 0.025037
1117 0.67056 -0.0038713 -0.0057871 0.094321 -0.0062841
1118 0.70231 -0.00075602 -0.0020039 0.080479 -0.024803
1119 0.68037 -0.0032462 0.011746 0.078515 0.012578
1120 0.70601 -0.0066856 0.0031808 0.055916 -0.022731
1121 0.70843 -0.006974 0.012728 0.090044 0.0095707
1122 0.69349 -0.027368 -0.037488 0.033302 -0.011676
1123 0.67357 -0.027325 -0.025357 0.053675 -0.037514
1124 0.76572 0.0022934 0.0050438 0.042588 0.001289
1125 0.71792 -0.0068547 -0.044193 0.047775 0.005366
1126 0.71695 0.0027835 -0.019547 0.060699 0.0089093
1127 0.70781 0.0038845 0.0093552 0.044236 0.034918
1128 0.67698 -0.01498 -0.028708 0.011431 0.021752
1129 0.74125 -0.029322 -0.049682 0.022561 0.19242
1130 0.75813 -0.0023354 -0.0010792 0.04461 0.26997
1131 0.71451 0.0074717 0.034663 0.065183 0.30369
1132 0.68792 -0.01063 -0.011067 0.019186 0.28253
1133 0.71947 0.0076419 0.0037852 0.074007 0.33254
1134 0.73066 -0.0069359 0.017816 0.038572 0.28029
1135 0.69814 0.0031093 -0.023483 0.046323 0.24769
1136 0.6999 0.00032815 -0.013777 0.02293 0.16864
1137 0.66798 -0.018479 -0.017067 -0.0028801 0.13971
1138 0.61791 -0.0036492 -0.013673 0.018795 0.11081
1139 0.58242 0.015053 0.018738 0.026444 0.15549
1140 0.52944 0.042624 -0.0091307 0.045717 0.12896
1141 0.50001 0.030275 -0.025574 0.037267 0.13527
1142 0.45658 0.0188 0.015779 0.020888 0.12499
1143 0.44081 -0.0067996 -0.03303 -0.016387 0.11659
1144 0.43365 -0.015241 -0.030517 0.0091715 0.20511
1145 0.42818 0.0048026 -0.0072564 0.027193 0.27061
1146 0.46252 -0.0084754 0.028811 0.057652 0.40912
1147 0.44126 -0.0039112 0.023472 0.029372 0.39244
1148 0.4103 -0.025436 0.016904 0.024001 0.449
1149 0.39768 -0.00062534 0.017224 0.014234 0.42588
1150 0.39108 -0.0020108 0.0018619 0.037115 0.43473
1151 0.37643 -0.012679 -0.013153 0.06001 0.35494
1152 0.33723 -0.018554 -0.019281 0.012112 0.32297
1153 0.33864 -0.014282 -0.01605 -0.023447 0.33468
1154 0.32379 -0.023995 0.0022672 0.015835 0.33289
1155 0.30837 -0.031107 -0.064027 0.0080093 0.3148
1156 0.29792 -0.02601 0.018636 0.0070828 0.34561
1157 0.28463 -0.033574 -0.016769 0.0065857 0.3505
1158 0.24027 -0.026472 0.008413 0.00030605 0.38482
1159 0.28455 -0.019131 0.011835 0.041201 0.49158
1160 0.28493 0.0033099 -0.012867 0.030328 0.55391
1161 0.23312 -0.021855 -0.029696 0.0066886 0.51859
1162 0.23554 -0.030753 0.030777 0.034252 0.55874
1163 0.21718 -0.028101 0.0030481 0.016368 0.55806
1164 0.18004 -0.03151 -0.030315 -0.0062604 0.52623
1165 0.22918 -0.030321 -0.016818 0.034509 0.54935
1166 0.17522 -0.036337 -0.015142 0.047271 0.61451
1167 0.19045 -0.041633 0.021275 0.030395 0.58926
1168 0.16597 -0.036158 -0.030246 0.0024904 0.54968
1169 0.16975 -0.033859 0.0097648 -0.0040341 0.49278
1170 0.15097 -0.03398 -0.0028221 -0.0021251 0.4805
1171 0.15219 -0.029838 -0.025005 -0.016932 0.43373
1172 0.14729 -0.052633 -0.025005 0.019851 0.4364
1173 0.13115 -0.030917 -0.0054694 0.0041163 0.50381
1174 0.14117 -0.014208 -0.032094 0.01777 0.54353
1175 0.12007 -0.042302 -0.021008 0.010386 0.65689
1176 0.07729 -0.048928 -0.045882 -0.00050718 0.58642
1177 0.094356 -0.049458 -0.017204 0.17707 0.63939
1178 0.071602 -0.043996 -0.054079 0.25305 0.58842
1179 0.080398 -0.046481 -0.051296 0.33075 0.57747
1180 0.098137 -0.018107 0.0031105 0.37505 0.62932
1181 0.085504 -0.047672 -0.035289 0.37298 0.58463
1182 0.062283 -0.045949 -0.058291 0.43001 0.63017
1183 0.041436 -0.040042 -0.023489 0.44484 0.63158
1184 0.055987 0.044702 0.010456 0.49158 0.64756
1185 0.028359 0.087647 -0.021341 0.48026 0.60037
1186 0.037478 0.17594 0.042491 0.5016 0.62268
1187 0.060663 0.21397 0.098932 0.55 0.6592
1188 0.033115 0.22366 0.10869 0.56426 0.59924
1189 0.046446 0.19576 0.11848 0.55431 0.58846
1190 0.045065 0.15539 0.14955 0.54364 0.61166
1191 0.0196 0.082494 0.17252 0.58355 0.5528
1192 0.045621 0.080378 0.27856 0.682 0.64743
1193 0.025598 0.061359 0.22407 0.66195 0.56568
1194 0.013826 0.052126 0.25169 0.68709 0.53901
1195 -0.0021981 0.026195 0.24082 0.61636 0.47731
1196 -0.0098393 0.027669 0.19857 0.61363 0.44082
1197 -0.00032947 0.02479 0.22712 0.65686 0.46583
1198 -0.032965 0.0050748 0.18422 0.62041 0.43403
1199 -0.033774 0.023532 0.20656 0.68071 0.45669
1200 -0.016395 0.0070503 0.1908 0.61043 0.37629
1201 -0.034279 0.011475 0.19529 0.65641 0.39172
1202 -0.026362 0.024004 0.2165 0.65775 0.41975
1203 -0.030224 0.026031 0.23015 0.6641 0.39712
1204 -0.011231 0.018199 0.28806 0.70015 0.4329
1205 -0.05376 0.017903 0.24691 0.71209 0.36835
1206 -0.033998 0.020192 0.24794 0.71198 0.37848
1207 -0.068789 -0.014366 0.23978 0.66151 0.40747
1208 -0.07781 3.5234e-06 0.34068 0.72247 0.40217
1209 -0.058011 0.0089885 0.37078 0.65321 0.35901
1210 -0.048049 0.013646 0.38349 0.66549 0.34139
1211 -0.048312 0.010383 0.36964 0.65698 0.32557
1212 -0.045926 0.030946 0.33271 0.62722 0.35992
1213 -0.063327 0.0045444 0.32928 0.56583 0.28898
1214 -0.065519 0.013787 0.3076 0.52474 0.33531
1215 -0.087441 0.011899 0.29657 0.5108 0.27246
1216 -0.071286 0.0010633 0.28627 0.49054 0.29189
1217 -0.07382 0.012672 0.28266 0.48361 0.30225
1218 -0.05613 0.015723 0.29286 0.48153 0.26226
1219 -0.072877 0.013766 0.3352 0.4455 0.29804
1220 -0.076673 0.012439 0.37621 0.43143 0.30387
1221 -0.083866 -0.0040333 0.4082 0.42104 0.25249
1222 -0.096743 -0.015763 0.42586 0.39969 0.24209
1223 -0.080194 0.0020437 0.43185 0.40717 0.28496
1224 -0.091041 0.01271 0.3955 0.39006 0.22137
1225 -0.09432 -0.0043755 0.41249 0.37692 0.24079
1226 -0.099149 -0.0066123 0.45389 0.37119 0.26031
1227 -0.089239 0.0094381 0.41962 0.36656 0.23366
1228 -0.091488 -0.0037189 0.45732 0.35168 0.25613
1229 -0.099368 -0.018994 0.46133 0.36631 0.2543
1230 -0.09281 -0.019152 0.41171 0.32446 0.19861
1231 -0.13736 -0.031712 0.49567 0.32592 0.21328
1232 -0.068737 -0.0013376 0.51737 0.37061 0.26165
1233 -0.092617 -0.022637 0.50964 0.32872 0.24286
1234 -0.09423 -0.013946 0.4928 0.32845 0.22109
1235 -0.11016 -0.037336 0.45867 0.31623 0.2104
1236 -0.11403 -0.02987 0.47448 0.30163 0.20841
1237 -0.1225 -0.026488 0.48517 0.2812 0.19053
1238 -0.084471 -0.036431 0.4815 0.2922 0.19452
1239 -0.13141 -0.023151 0.47808 0.27817 0.18968
1240 -0.12343 -0.017073 0.48424 0.26769 0.19049
1241 -0.12266 -0.025738 0.47647 0.24763 0.22174
1242 -0.10953 -0.0053574 0.50823 0.28132 0.17913
1243 -0.090422 -0.011716 0.53304 0.28858 0.19725
1244 -0.10943 -0.021033 0.51996 0.26354 0.20694
1245 -0.11972 -0.017638 0.49999 0.25757 0.16784
1246 -0.14828 -0.01308 0.4882 0.23908 0.15019
1247 -0.085383 -0.0088025 0.52668 0.28931 0.21846
1248 -0.12965 -0.019877 0.51629 0.23871 0.20367
1249 -0.11417 -0.033254 0.50329 0.20559 0.17694
1250 -0.10884 -0.020686 0.48219 0.22272 0.17343
1251 -0.12532 -0.019757 0.48773 0.21749 0.12019
1252 -0.12236 -0.038504 0.47844 0.20677 0.14678
1253 -0.11034 -0.022251 0.48653 0.23197 0.17594
1254 -0.14382 -0.036021 0.40775 0.18884 0.13904
1255 -0.14883 -0.039161 0.40781 0.18616 0.12183
1256 -0.12083 -0.018609 0.4861 0.22458 0.2151
1257 -0.13296 -0.033458 0.41941 0.1817 0.13346
1258 -0.15162 -0.043287 0.39804 0.17586 0.1581
1259 -0.12373 -0.028705 0.39101 0.183 0.14262
1260 -0.15292 -0.032138 0.35467 0.17837 0.12118
1261 -0.14661 -0.034532 0.35426 0.17186 0.12483
1262 -0.16525 -0.022268 0.36725 0.18499 0.13006
1263 -0.13256 -0.020184 0.39632 0.14274 0.14351
1264 -0.14342 -0.021843 0.3617 0.16017 0.16758
1265 -0.16198 -0.040468 0.33813 0.11081 0.096605
1266 -0.13641 -0.040791 0.32131 0.1412 0.092245
1267 -0.13833 -0.030572 0.33247 0.16617 0.11621
1268 -0.16499 -0.052994 0.27979 0.13429 0.096238
1269 -0.14239 -0.03725 0.34871 0.1149 0.10675
1270 -0.15392 -0.0241 0.27412 0.14092 0.1089
1271 -0.142 -0.0016037 0.29004 0.14166 0.12391
1272 -0.15603 -0.025089 0.28551 0.12362 0.10503
1273 -0.14641 -0.032611 0.30271 0.13714 0.12428
1274 -0.15534 -0.016377 0.29371 0.12901 0.12032
1275 -0.14398 -0.031665 0.24277 0.13358 0.098446
1276 -0.14941 -0.043679 0.27335 0.081982 0.05694
1277 -0.15824 -0.039858 0.2282 0.078917 0.068307
1278 -0.1537 -0.0072728 0.27144 0.13176 0.073461
1279 -0.15383 -0.012911 0.24758 0.090097 0.067017
1280 -0.14636 0.020066 0.24077 0.10069 0.078954
1281 -0.1305 0.035645 0.2166 0.1197 0.10407
1282 -0.1287 0.064491 0.27754 0.15642 0.13227
1283 -0.15743 0.057454 0.26153 0.071727 0.054156
1284 -0.16414 0.068601 0.21762 0.082858 0.056187
1285 -0.1429 0.077984 0.23551 0.10943 0.091619
1286 -0.16082 0.044345 0.22333 0.086469 0.067067
1287 -0.16343 0.047645 0.19004 0.098819 0.073442
1288 -0.18447 0.037084 0.12814 0.038241 0.0025018
1289 -0.16623 0.033054 0.15332 0.072639 0.053235
1290 -0.19318 0.026458 0.14112 0.05376 0.026041
1291 -0.13597 0.047925 0.21854 0.096346 0.10762
1292 -0.17066 0.024166 0.17113 0.037814 0.029468
1293 -0.19979 0.019364 0.16557 0.015006 0.01408
1294 -0.16293 0.041755 0.18107 0.052712 0.066586
1295 -0.15742 0.061334 0.20776 0.07855 0.09229
1296 -0.16772 0.064462 0.14706 0.060372 0.079573
1297 -0.18606 0.11229 0.096253 0.031672 0.026971
1298 -0.16708 0.19525 0.11377 0.065895 0.069642
1299 -0.17814 0.25755 0.15041 0.020483 0.053631
1300 -0.16754 0.29589 0.16402 0.051065 0.064863
1301 -0.18146 0.30151 0.16713 0.018438 0.041082
1302 -0.15899 0.26486 0.12835 0.027329 0.034435
1303 -0.17647 0.21762 0.15544 0.022076 -0.0012475
1304 -0.1573 0.16756 0.13698 0.034366 0.034487
1305 -0.14602 0.15677 0.12448 0.031359 0.044115
1306 -0.14992 0.12533 0.15767 0.072487 0.058541
1307 -0.14853 0.12859 0.10184 0.048804 0.080304
1308 -0.14561 0.088796 0.11874 0.036933 0.035177
1309 -0.096091 0.10903 0.1229 0.0575 0.062357
1310 0.012168 0.10819 0.085277 0.044778 0.060289
1311 -0.011297 0.10788 0.098588 0.048923 0.021262
1312 0.03382 0.13524 0.089818 0.031547 0.015644
1313 -0.011139 0.15302 0.1202 0.056233 0.067883
1314 -0.064824 0.17876 0.093244 0.051296 0.050246
1315 -0.10491 0.22318 0.12134 0.051434 0.070348
1316 -0.11072 0.2663 0.097744 0.038059 0.03977
1317 -0.12898 0.32417 0.026048 0.029564 0.0057058
1318 -0.11407 0.35025 0.023847 0.023626 -0.010171
1319 -0.12994 0.39149 0.082869 0.040628 0.033461
1320 -0.11951 0.34718 0.10916 -0.0078216 0.022605
1321 -0.1129 0.3197 0.011718 -0.013523 -0.025032
1322 -0.10426 0.28052 0.086348 0.033317 0.059364
1323 -0.099997 0.2677 0.090256 0.038223 0.008984
1324 -0.14597 0.23207 0.067016 0.0081781 0.039798
1325 -0.13808 0.23269 0.08436 0.04188 0.043014
1326 -0.13134 0.24161 0.065919 0.01234 0.033758
1327 -0.1211 0.24617 0.052061 0.025142 0.045463
1328 -0.1443 0.25185 0.006979 -0.01809 -0.035175
1329 -0.12648 0.26222 0.033222 -0.0037812 0.0075445
1330 -0.14306 0.28921 0.039451 0.0073025 -0.0035954
1331 -0.13096 0.3296 0.049232 0.014519 0.038956
1332 -0.13133 0.39294 0.051711 0.00025475 -0.0049786
1333 -0.12594 0.42467 0.06139 0.0072757 0.020906
1334 -0.10747 0.47736 0.078103 0.051074 0.029347
1335 -0.15629 0.46543 0.014198 0.0056502 -0.014023
1336 -0.15777 0.43408 0.020216 0.001955 0.0035773
1337 -0.11185 0.43514 0.061173 0.0048444 -0.01563
1338 -0.13029 0.39109 0.087119 0.0073203 0.00060369
1339 -0.13836 0.32657 0.034465 -0.0080848 -0.010014
1340 -0.1563 0.29969 0.037554 0.033692 0.032214
1341 -0.11494 0.28272 0.055704 0.027155 0.004155
1342 -0.15458 0.26345 0.044647 0.0017757 -0.0017115
1343 -0.16142 0.26146 -0.015533 0.0031402 -0.017041
1344 -0.13224 0.25297 0.088057 0.028464 0.018735
1345 -0.13129 0.23919 0.023919 0.021362 0.0012021
1346 -0.13908 0.23638 0.0219 0.021559 0.008999
1347 -0.12895 0.23836 0.047588 0.0078294 0.012505
1348 -0.12412 0.25771 0.028781 -0.019415 -0.015617
1349 -0.11873 0.32862 0.030227 0.0013578 0.017634
1350 -0.15423 0.38565 0.040881 -0.00026906 -0.0010214
1351 -0.14825 0.44074 -0.0029174 -0.010998 -0.0068356
1352 -0.15503 0.42519 0.0032412 -0.00046341 -0.0029437
1353 -0.15438 0.44228 0.027632 0.01131 -0.013501
1354 -0.1139 0.45258 0.0023823 0.01207 0.012922
1355 0.032559 0.40049 0.008209 -0.015301 -0.01128
1356 0.1497 0.37585 0.00082577 0.0027768 -0.014375
1357 0.17783 0.33399 -0.0055774 0.015683 0.012616
1358 0.2373 0.31378 0.0090459 0.011728 0.046941
1359 0.16838 0.27172 0.025375 -0.0085991 -0.0035332
1360 0.10706 0.28707 -0.028122 -0.0012194 0.054103
1361 -0.010144 0.2581 -0.0031885 -0.013073 0.085257
1362 0.0027992 0.32769 0.030611 0.046184 0.1716
1363 -0.046871 0.29774 -0.021055 -0.0069584 0.13886
1364 -0.053595 0.27546 -0.014661 0.029984 0.16084
1365 -0.043363 0.26236 -0.03465 0.005741 0.13186
1366 -0.051559 0.27894 0.031916 0.0045176 0.11911
1367 -0.040619 0.28093 0.026626 0.0012092 0.085828
1368 -0.0017877 0.28761 0.0069648 0.029248 0.073311
1369 0.071111 0.34443 0.013939 0.042383 0.082134
1370 0.1238 0.38575 0.039402 0.0033992 0.060732
1371 0.21289 0.45223 -0.0097083 0.021335 0.056725
1372 0.25298 0.44315 -0.020575 -0.0084458 0.011887
1373 0.26738 0.42493 -0.001796 0.044557 0.062012
1374 0.3305 0.38804 0.023785 0.017539 0.038635
1375 0.38051 0.2947 -0.010516 0.035646 0.092772
1376 0.34618 0.27146 0.016987 0.0663 0.15026
1377 0.316 0.25512 -0.010006 0.056011 0.15775
1378 0.19983 0.2146 0.039765 0.026125 0.17089
1379 0.11858 0.20573 0.003829 0.04451 0.1781
1380 0.096457 0.20725 -0.019802 0.041418 0.15913
1381 0.06945 0.20482 -0.03683 0.062133 0.15346
1382 0.10548 0.21635 0.0089535 0.058353 0.13656
1383 0.074435 0.19719 -0.021643 0.043275 0.10706
1384 0.16887 0.19527 0.010365 0.039769 0.12133
1385 0.29968 0.21696 -0.010938 0.052539 0.12509
1386 0.41899 0.20361 0.023684 0.08827 0.14083
1387 0.40609 0.16507 0.012912 0.047273 0.13759
1388 0.45251 0.19932 -0.045044 0.010507 0.14945
1389 0.48025 0.17331 0.019309 0.067384 0.19009
1390 0.52725 0.1821 0.017734 0.086326 0.20532
1391 0.51058 0.16341 -0.020786 0.0316 0.18959
1392 0.56168 0.15784 -0.0063984 0.047296 0.24843
1393 0.65239 0.16969 0.021279 0.060114 0.26638
1394 0.63253 0.17934 0.0085661 0.068283 0.20282
1395 0.61634 0.14764 -0.030767 0.0075072 0.13022
1396 0.65028 0.17604 0.012701 0.081529 0.14493
1397 0.6399 0.14423 -0.0043567 0.035563 0.13222
1398 0.64369 0.14493 -0.022086 0.040393 0.10229
1399 0.60852 0.12944 -0.078455 0.011514 0.10128
1400 0.70401 0.14735 -0.019048 0.057442 0.15169
1401 0.72276 0.11139 -0.0079997 0.04544 0.17236
1402 0.7174 0.1285 -0.026498 0.022262 0.15855
1403 0.72056 0.11978 0.0091715 0.027254 0.21151
1404 0.7302 0.11506 0.018682 0.039009 0.23433
1405 0.73446 0.11334 -0.027432 0.068749 0.2766
1406 0.75256 0.11326 -0.0034134 0.072164 0.28745
1407 0.7918 0.10565 0.039547 0.067758 0.27594
1408 0.70729 0.1153 -0.0071037 0.046595 0.20506
1409 0.75059 0.12118 -0.0020022 0.049108 0.20813
1410 0.73869 0.089003 -0.028729 0.034345 0.14441
1411 0.75701 0.12663 -0.019283 0.0529 0.17593
1412 0.79769 0.10928 -0.041725 0.048005 0.14001
1413 0.79686 0.096432 0.03585 0.063036 0.19118
1414 0.74444 0.098553 0.003588 0.043029 0.13842
1415 0.79833 0.10891 0.022627 0.051162 0.15886
1416 0.73552 0.094597 -0.018842 0.043342 0.12696
1417 0.78536 0.094652 0.0047022 0.013421 0.14726
1418 0.74036 0.079593 -0.035668 0.058913 0.14562
1419 0.67653 0.082621 -0.053445 0.019903 0.14311
1420 0.68126 0.072969 -0.026875 0.028319 0.10292
1421 0.77685 0.09676 -0.007277 0.051701 0.16773
1422 0.74744 0.073358 -0.026027 0.036201 0.10276
1423 0.65352 0.081524 -0.0099395 0.010414 0.1147
1424 0.5968 0.090463 -0.012732 0.00789 0.15299
1425 0.54828 0.060182 -0.025935 0.0083779 0.11988
1426 0.50995 0.0788 0.012356 0.0053587 0.15623
1427 0.45172 0.046613 0.0087349 -0.012908 0.11513
1428 0.49529 0.062999 0.0028327 0.015484 0.10933
1429 0.47752 0.075754 0.034846 0.045043 0.13563
1430 0.42056 0.020262 -0.030228 -0.025328 0.080787
1431 0.46945 0.075631 0.0063995 0.01678 0.12742
1432 0.46042 0.077608 -0.029476 0.011379 0.10242
1433 0.40937 0.048429 0.005173 -0.022077 0.080801
1434 0.38764 0.040421 -0.02583 -0.0024088 0.060603
1435 0.3809 0.055867 0.029745 0.028997 0.096692
1436 0.33306 0.036316 -0.027969 0.0073687 0.071986
1437 0.35106 0.049596 -0.0003643 0.0035643 0.086959
1438 0.37077 0.036706 -0.038948 -0.001357 0.079685
1439 0.33599 0.035704 -0.033472 -0.0062636 0.093849
1440 0.33707 0.046275 -0.013998 0.0010166 0.1027
1441 0.29653 0.025808 0.00085528 -0.0048748 0.075884
1442 0.27246 0.023234 -0.050801 -0.023561 0.062115
1443 0.34652 0.046568 0.0053878 0.025275 0.14096
1444 0.31479 0.046385 -0.030041 0.024865 0.1154
1445 0.25443 0.031133 -0.023053 -0.041358 0.067935
1446 0.25334 0.015253 0.020995 0.008918 0.10083
1447 0.28268 0.060272 0.0067426 -0.0052196 0.090127
1448 0.21787 0.021168 0.03651 -0.030574 0.099124
1449 0.25932 0.048116 0.02549 0.00515 0.12709
1450 0.20893 0.033287 0.01272 0.0067809 0.10863
1451 0.19641 0.021372 -0.0038159 -0.00055002 0.11703
1452 0.21855 0.03252 0.022118 0.021047 0.1092
1453 0.18553 0.014293 -0.034273 -0.003801 0.097514
1454 0.18287 0.029655 -0.0022198 0.020683 0.10664
1455 0.16828 0.024949 -0.011388 -0.019052 0.093052
1456 0.20402 0.019791 0.010209 -0.01269 0.1049
1457 0.24203 0.032358 0.011725 0.011664 0.1457
1458 0.24257 0.027165 -0.019244 -0.010776 0.13199
1459 0.28634 0.028447 0.014409 0.024031 0.14042
1460 0.36251 0.022831 -0.015572 0.018974 0.12725
1461 0.28155 0.010406 -0.036731 0.0066199 0.094419
1462 0.24318 -0.0073537 -0.025612 0.050381 0.11577
1463 0.20467 0.0075457 0.043054 0.17109 0.13593
1464 0.18821 0.021028 0.095979 0.18424 0.11505
1465 0.16639 0.020168 0.0338 0.22031 0.088776
1466 0.15798 -0.0043369 0.070311 0.22535 0.083456
1467 0.17412 0.0046855 0.069596 0.25628 0.079946
1468 0.12947 -0.0095587 0.035144 0.18271 0.062879
1469 0.14972 0.011696 0.029122 0.22537 0.094174
1470 0.11443 0.0020915 0.0228 0.18498 0.079683
1471 0.11314 0.012896 0.069477 0.15779 0.15582
1472 0.10202 -0.0050444 0.016406 0.13318 0.086857
1473 0.098675 -0.012117 0.033319 0.10591 0.099891
1474 0.14351 0.0039881 0.032562 0.13637 0.13339
1475 0.1075 -0.01649 0.027473 0.0952 0.11829
1476 0.10601 -0.013098 0.036063 0.085342 0.095081
1477 0.069108 -0.020143 0.030832 0.1198 0.10127
1478 0.086659 -0.010659 0.087243 0.26685 0.13291
1479 0.064027 -0.010525 0.081958 0.29623 0.093626
1480 0.051243 0.0093171 0.15001 0.33789 0.096063
1481 0.088744 -0.0016596 0.17031 0.36672 0.10486
1482 0.085486 0.019531 0.21198 0.39058 0.13925
1483 0.062577 -0.0093785 0.17952 0.40134 0.098747
1484 0.065852 0.013716 0.070639 0.43836 0.09428
1485 0.040849 -0.014066 0.08894 0.39596 0.093084
1486 0.041055 -0.0075098 0.10705 0.41155 0.087153
1487 0.056456 -0.0023632 0.10774 0.43938 0.09802
1488 0.062773 -0.0082966 0.15164 0.47086 0.072988
1489 0.04579 0.0085378 0.17437 0.45904 0.10411
1490 0.00064363 -1.1707e-05 0.20718 0.45973 0.11342
1491 0.017062 -0.014824 0.22823 0.50423 0.088195
1492 0.0018175 -0.014588 0.20427 0.48873 0.070903
1493 -0.0049475 -0.0082401 0.21309 0.50178 0.06574
1494 -0.0094425 -0.0033629 0.22546 0.45972 0.022993
1495 0.0081175 0.010672 0.22675 0.51467 0.059023
1496 0.0035373 -0.011229 0.22999 0.52001 0.059039
1497 -0.0018554 0.017021 0.18768 0.5309 0.061028
1498 -0.0067073 -0.013046 0.25039 0.50515 0.055232
1499 -0.030028 -0.016567 0.23349 0.55448 0.084635
1500 -0.005532 0.003653 0.26453 0.55908 0.075445
1501 -0.017963 -0.0089654 0.32578 0.57481 0.084935
1502 -0.034794 -0.0028637 0.3195 0.55811 0.08538
1503 -0.001548 -0.023484 0.30307 0.54876 0.086988
1504 -0.039271 -0.01186 0.32015 0.49383 0.03653
1505 -0.062283 -0.010011 0.24656 0.43339 0.035591
1506 -0.021878 -0.0088798 0.2906 0.50784 0.072765
1507 -0.043565 -0.013853 0.30484 0.45262 0.056226
1508 -0.044976 -0.0064032 0.29128 0.50044 0.071791
1509 -0.061619 0.0055826 0.28453 0.56598 0.075009
1510 -0.045848 0.0020451 0.3152 0.55204 0.051068
1511 -0.06144 -0.019394 0.34086 0.59104 0.03888
1512 -0.057701 -0.0036513 0.37839 0.60793 0.075747
1513 -0.087255 -0.0073583 0.38032 0.5859 0.028379
1514 -0.085468 -0.011281 0.37051 0.46758 0.029653
1515 -0.056998 0.017996 0.40999 0.48921 0.074029
1516 -0.063302 0.0063815 0.31857 0.40048 0.037229
1517 -0.051097 0.07087 0.36225 0.39699 0.045486
1518 -0.061768 0.068682 0.40465 0.4409 0.08359
1519 -0.055593 0.10836 0.42247 0.39574 0.041375
1520 -0.069978 0.11944 0.45002 0.41621 0.072718
1521 -0.075935 0.14097 0.4323 0.35258 0.0021117
1522 -0.081181 0.12253 0.36506 0.34346 0.031122
1523 -0.065304 0.072636 0.32298 0.36052 0.027553
1524 -0.062997 0.041729 0.33846 0.36404 0.069435
1525 -0.071648 0.01805 0.34895 0.36426 0.041853
1526 -0.074036 0.015153 0.30793 0.3571 0.022729
1527 -0.058215 0.035191 0.297 0.36095 0.057259
1528 -0.093719 0.016712 0.39927 0.33531 0.010246
1529 -0.083558 0.027977 0.41859 0.30532 0.052639
1530 -0.09777 0.013751 0.40747 0.29386 0.0015483
1531 -0.10955 0.01973 0.3561 0.30279 0.067948
1532 -0.13093 0.021736 0.30146 0.29118 0.021304
1533 -0.10756 0.019993 0.33247 0.28473 0.066977
1534 -0.098229 0.024686 0.30906 0.26661 0.026538
1535 -0.1076 0.037116 0.27681 0.26547 -0.0024139
1536 -0.13629 0.022446 0.25561 0.2208 -0.0018619
1537 -0.12347 0.04697 0.21628 0.23676 0.013301
1538 -0.094642 0.092616 0.33042 0.28313 0.023065
1539 -0.10328 0.10312 0.2746 0.23623 0.010722
1540 -0.10196 0.13823 0.25718 0.21444 0.043254
1541 -0.12401 0.14753 0.25024 0.19197 0.0023991
1542 -0.085297 0.15938 0.26532 0.2313 0.019868
1543 -0.072751 0.14206 0.24534 0.246 0.027226
1544 -0.079882 0.10041 0.24319 0.23643 0.0644
1545 -0.095169 0.067772 0.26927 0.23926 0.041381
1546 -0.1223 0.057942 0.25215 0.22815 0.042001
1547 -0.12789 0.050518 0.24486 0.20967 0.023567
1548 -0.12101 0.06854 0.18375 0.16241 0.0071896
1549 -0.11244 0.11352 0.20481 0.19522 0.025648
1550 -0.12338 0.13848 0.16039 0.1771 0.015142
1551 -0.10332 0.16925 0.20864 0.19558 0.005702
1552 -0.089992 0.19248 0.23709 0.20173 0.052973
1553 -0.10574 0.20437 0.16072 0.19322 0.055645
1554 -0.10567 0.19756 0.17706 0.18512 0.029928
1555 -0.13501 0.20117 0.17697 0.19257 0.077401
1556 -0.14361 0.20032 0.17708 0.1377 0.20059
1557 -0.080882 0.19218 0.16809 0.15411 0.25502
1558 -0.032 0.15726 0.1528 0.16026 0.23591
1559 0.0065586 0.15555 0.17992 0.17211 0.27687
1560 0.087485 0.14348 0.22494 0.14906 0.2919
1561 0.069237 0.1207 0.17419 0.14066 0.27266
1562 0.023814 0.12435 0.20155 0.16949 0.33495
1563 -0.017549 0.12521 0.1704 0.15082 0.35136
1564 -0.062789 0.14282 0.16813 0.13864 0.31197
1565 -0.078804 0.19943 0.15809 0.14966 0.3663
1566 -0.084716 0.22334 0.12308 0.12248 0.38964
1567 -0.088737 0.25082 0.13008 0.13602 0.33088
1568 -0.10881 0.25267 0.16635 0.10197 0.34186
1569 -0.083517 0.30848 0.17524 0.13102 0.39238
1570 -0.094176 0.27365 0.1195 0.11085 0.35808
1571 -0.076177 0.29625 0.11291 0.13326 0.49502
1572 -0.071011 0.26399 0.169 0.11748 0.43701
1573 -0.050336 0.1935 0.17119 0.14065 0.47887
1574 -0.018737 0.15607 0.12409 0.12586 0.49001
1575 0.032936 0.1553 0.071258 0.12073 0.47911
1576 0.048322 0.14358 0.14976 0.10946 0.54354
1577 0.13311 0.11125 0.10983 0.082351 0.54868
1578 0.15973 0.12773 0.098184 0.091898 0.51101
1579 0.14973 0.13557 0.10656 0.10052 0.54657
1580 0.11005 0.12629 0.1386 0.12951 0.58869
1581 0.076573 0.12922 0.14797 0.11744 0.57009
1582 0.085192 0.14771 0.13065 0.10346 0.56518
1583 0.10207 0.1402 0.12105 0.11118 0.54647
1584 0.11 0.18982 0.12667 0.093399 0.62105
1585 0.12925 0.22961 0.10306 0.073605 0.59355
1586 0.10448 0.27497 0.12751 0.088819 0.58776
1587 0.12591 0.33063 0.089417 0.10475 0.63229
1588 0.089486 0.32871 0.091207 0.074927 0.58715
1589 0.12259 0.33778 0.070221 0.065903 0.60835
1590 0.15091 0.35563 0.13765 0.11685 0.62499
1591 0.15497 0.30379 0.14469 0.08019 0.63122
1592 0.095265 0.22582 0.053346 0.039947 0.52395
1593 0.12103 0.17926 0.11779 0.083692 0.62077
1594 0.1004 0.16052 0.11151 0.094528 0.63715
1595 0.094138 0.12738 0.082206 0.044365 0.62466
1596 0.13255 0.15429 0.087351 0.085111 0.66251
1597 0.13197 0.15847 0.099627 0.081254 0.65433
1598 0.089514 0.12939 0.030458 0.046367 0.57574
1599 0.24533 0.13704 0.10904 0.056353 0.70611
1600 0.33842 0.12959 0.073628 0.027845 0.67317
1601 0.34046 0.14091 0.074489 0.070711 0.66389
1602 0.30227 0.13051 0.057485 0.095849 0.65459
1603 0.30013 0.1531 0.084101 0.06161 0.60577
1604 0.17601 0.14043 0.077323 0.11431 0.65606
1605 0.11101 0.11703 0.047161 0.025434 0.50848
1606 0.13939 0.11755 0.098895 0.06517 0.5673
1607 0.10404 0.1115 0.070748 0.034436 0.49876
1608 0.10558 0.13855 0.059326 0.068828 0.54707
1609 0.10146 0.11449 0.093743 0.05991 0.46108
1610 0.087459 0.094833 0.01876 0.04199 0.44737
1611 0.086239 0.13053 0.059081 0.039528 0.48506
1612 0.084236 0.11261 0.049382 0.036166 0.47548
1613 0.054334 0.10023 0.071576 0.043555 0.44978
1614 0.081002 0.098627 0.056159 0.037878 0.438
1615 0.04399 0.09062 0.046984 0.030423 0.44413
1616 0.051108 0.10459 0.11058 0.03555 0.41908
1617 0.035655 0.080236 0.041238 0.016469 0.39461
1618 0.03741 0.099842 0.031951 0.051084 0.398
1619 0.046827 0.091729 0.06023 0.035052 0.36907
1620 0.014238 0.08015 -0.017396 0.029905 0.39083
1621 0.025807 0.066231 0.044861 0.023821 0.34507
1622 0.027996 0.098268 0.045127 0.042168 0.36528
1623 -0.038011 0.056884 0.0067933 -0.0086945 0.30138
1624 0.0010516 0.077369 -0.00065776 -0.019315 0.30142
1625 0.0094737 0.069492 0.046874 0.013428 0.36069
1626 -0.015071 0.071646 0.017937 0.0037276 0.33296
1627 -0.0014174 0.087631 0.063422 0.011481 0.30228
1628 -0.054382 0.054726 -0.00598 -0.022121 0.25697
1629 -0.0084985 0.058446 0.019402 0.02214 0.28998
1630 -0.038182 0.045929 0.013269 0.029209 0.30897
1631 -0.030566 0.047547 0.006071 -0.011916 0.29769
1632 0.00015638 0.061239 0.059567 0.012071 0.25747
1633 -0.0099923 0.049469 0.064586 0.01378 0.29934
1634 -0.039774 0.036231 -0.0040918 -0.00347 0.24996
1635 -0.054361 0.056294 0.044672 0.011337 0.25771
1636 -0.041326 0.044056 0.042636 -0.00014666 0.25953
1637 -0.06473 0.032504 -0.0045112 -0.02724 0.23606
1638 -0.062663 0.050993 0.016318 0.022802 0.24826
1639 -0.050401 0.047318 -0.0049512 0.00023894 0.24693
1640 -0.074323 0.027425 0.00038755 -0.013273 0.27066
1641 -0.022921 0.054303 0.072292 0.045473 0.27885
1642 -0.061256 0.041071 0.010137 0.0069965 0.22382
1643 -0.051921 0.020863 0.0076142 0.019743 0.23597
1644 -0.067886 0.01747 0.045926 -0.035392 0.19723
1645 -0.042871 0.044423 0.054635 0.011088 0.23352
1646 -0.046849 0.042925 0.030242 0.0061855 0.20894
1647 -0.062134 0.012374 -0.022384 -0.025468 0.16043
1648 -0.060208 0.01745 0.021425 0.0023464 0.19124
1649 -0.078202 0.039801 0.037359 0.018193 0.22701
1650 -0.089409 0.013504 0.010605 -0.023457 0.15078
1651 -0.070741 0.03757 0.024077 0.016009 0.20821
1652 -0.048395 0.02949 0.011694 0.0036342 0.20785
1653 -0.095435 0.02883 -0.0033891 0.007479 0.17114
1654 -0.093168 0.033066 0.021799 -0.0045293 0.17754
1655 -0.060915 0.026889 0.0098602 -0.0090683 0.19278
1656 -0.067185 0.024922 0.0045744 -0.0065442 0.18794
1657 -0.087486 0.018214 -0.030733 -0.028591 0.12934
1658 -0.048818 0.044345 0.014922 -0.0026635 0.1609
1659 -0.097655 0.0075943 -0.0090143 -0.053339 0.11111
1660 -0.045101 0.048008 -0.021027 -0.011384 0.12713
1661 -0.055606 0.077145 0.0038546 -0.022751 0.1896
1662 -0.077312 0.087355 -0.019605 -0.043872 0.17307
1663 -0.038572 0.15802 0.00093524 0.015162 0.19657
1664 -0.077102 0.17179 -0.027527 -0.0061398 0.1576
1665 -0.056714 0.21252 -0.023982 -0.014536 0.15594
1666 0.010604 0.23853 -0.01564 -0.04678 0.11387
1667 0.13813 0.20786 0.042679 0.015436 0.122
1668 0.16923 0.18385 0.02234 -0.0041353 0.14453
1669 0.12446 0.14432 0.020368 0.0014904 0.15102
1670 0.12167 0.10981 -0.019732 -0.051173 0.12935
1671 0.09839 0.10504 0.032479 0.035232 0.18087
1672 0.059629 0.11368 -0.0020288 0.0014929 0.13611
1673 0.023392 0.11887 -0.020121 -0.02146 0.10221
1674 -0.0037192 0.11988 0.019119 -0.020231 0.12946
1675 -0.0092506 0.11191 0.029034 -0.010625 0.12283
1676 0.0086533 0.11734 0.0042321 -0.036711 0.0734
1677 0.059894 0.12934 -0.0028015 -0.0026422 0.12343
1678 0.055089 0.10512 -0.028412 -0.020258 0.10645
1679 0.22569 0.1112 -0.031321 -0.038193 0.066966
1680 0.29857 0.14625 -0.0044087 -0.026642 0.089096
1681 0.26758 0.11665 -0.01533 -0.048244 0.086853
1682 0.24627 0.12481 -0.015986 -0.043752 0.069844
1683 0.22979 0.18262 -0.011659 -0.0098956 0.073938
1684 0.2064 0.20904 0.034357 -0.013777 0.090709
1685 0.17269 0.26319 0.011483 0.025709 0.12134
1686 0.16801 0.26511 -0.027583 -0.014431 0.077502
1687 0.17342 0.24982 -0.017004 -0.033974 0.027489
1688 0.28929 0.26137 0.012219 -0.015063 0.045949
1689 0.41694 0.19442 0.00090144 -0.0090213 0.1087
1690 0.43132 0.13804 0.016599 -0.045798 0.051367
1691 0.47523 0.15629 0.055932 0.0049891 0.080236
1692 0.36788 0.11732 0.00014222 -0.04107 0.075418
1693 0.31913 0.089051 0.017568 -0.015957 0.058319
1694 0.35455 0.11804 0.040019 0.013798 0.08876
1695 0.37067 0.09798 -0.0079292 -0.0099952 0.058532
1696 0.43577 0.10432 -0.0099428 -0.042213 0.063392
1697 0.48391 0.099804 -0.013828 -0.029175 0.044229
1698 0.51436 0.10173 0.0044099 -0.019278 0.090313
1699 0.49833 0.091885 0.026472 -0.017811 0.014746
1700 0.5103 0.10402 0.015808 -0.034023 0.018559
1701 0.55988 0.097269 -0.019943 -0.0237 0.051405
1702 0.54373 0.075469 -0.022329 -0.027874 0.037265
1703 0.57783 0.076119 0.0047229 -0.012359 0.050086
1704 0.56824 0.08209 0.024746 -0.015482 0.034863
1705 0.61365 0.090057 -0.014665 -0.013525 0.0064295
1706 0.54489 0.090985 -0.0029698 -0.016214 0.051573
1707 0.57286 0.062484 0.0093582 -0.071247 0.05829
1708 0.57717 0.060679 -0.011938 -0.028928 0.058112
1709 0.6061 0.07626 0.011916 0.0066258 0.044042
1710 0.65276 0.082861 0.0521 -0.02585 0.039965
1711 0.62494 0.086852 0.04522 0.018572 0.058878
1712 0.65587 0.13848 0.008182 -0.042017 0.058571
1713 0.65556 0.16744 0.013466 -0.046895 0.014036
1714 0.60015 0.17456 -0.014555 -0.032782 0.02142
1715 0.65965 0.21437 0.030865 0.00098061 0.057493
1716 0.65781 0.20462 0.0047804 -0.0040173 0.043784
1717 0.7093 0.18649 0.048036 -0.024245 0.047716
1718 0.70771 0.11692 0.023849 -0.050396 0.020416
1719 0.71074 0.088011 0.03044 -0.044127 0.055297
1720 0.66758 0.083151 0.052616 0.00077336 0.06147
1721 0.70658 0.09529 0.052514 -0.014824 0.085915
1722 0.69948 0.11824 0.097766 0.0042915 0.1039
1723 0.66441 0.071107 0.061645 0.0055974 0.089866
1724 0.70398 0.084145 0.065861 -0.015915 0.065121
1725 0.6347 0.075164 0.054051 0.012893 0.033956
1726 0.64916 0.076653 0.046817 -0.050361 0.042483
1727 0.6002 0.059108 0.0053883 -0.056433 -0.0046551
1728 0.64241 0.084935 0.068071 0.0022549 0.043661
1729 0.62043 0.089213 0.089038 0.004386 0.042056
1730 0.64142 0.059376 0.048835 -0.01233 0.038253
1731 0.59864 0.078321 0.085474 -0.05858 0.00091397
1732 0.62629 0.083879 0.091673 -0.022244 0.0081541
1733 0.60378 0.057353 0.099603 -0.024885 0.030804
1734 0.49905 0.031928 0.00014271 -0.021561 0.0154
1735 0.52172 0.057272 0.10577 -0.011038 0.058998
1736 0.46001 0.068208 0.095121 -0.038471 0.013965
1737 0.46825 0.068843 0.13243 0.030065 0.071297
1738 0.43035 0.044571 0.11414 -0.021613 0.027676
1739 0.40433 0.04741 0.15117 -0.0032224 0.038301
1740 0.38629 0.055187 0.14472 -0.029225 0.031237
1741 0.38593 0.02523 0.10631 -0.036967 0.0046375
1742 0.37575 0.036374 0.099685 -0.02598 0.020992
1743 0.36895 0.021728 0.076507 -0.04566 0.015411
1744 0.34845 0.039506 0.13552 -0.040008 0.031945
1745 0.36382 0.064829 0.17425 0.016437 0.039886
1746 0.35249 0.041454 0.17772 -0.012503 0.024782
1747 0.3204 0.037027 0.14335 -0.029813 -0.02393
1748 0.32237 0.033159 0.20144 -0.0012993 0.028917
1749 0.27783 0.016387 0.19375 -0.049555 9.0023e-05
1750 0.2863 0.024279 0.17208 0.0029185 0.0030324
1751 0.25161 0.013153 0.12554 -0.029195 -0.037385
1752 0.30774 0.039929 0.19776 -0.01835 0.023603
1753 0.25705 0.010661 0.15915 0.0029053 -0.00088671
1754 0.20358 0.0079152 0.14679 -0.028724 0.00096995
1755 0.23872 0.033049 0.22286 0.00017045 -0.00054775
1756 0.22036 0.020971 0.16648 -0.046828 -0.013694
1757 0.2179 0.018049 0.18928 -0.02185 -0.0069856
1758 0.1766 0.032912 0.13766 -0.045585 -0.020518
1759 0.21261 0.018645 0.1804 -0.0061932 0.0081585
1760 0.19541 0.037788 0.15194 0.00095758 0.013063
1761 0.15693 0.018193 0.1116 -0.00093234 -0.023414
1762 0.17722 0.01461 0.14778 0.0088369 0.014316
1763 0.17644 0.022911 0.11696 -0.0058921 -0.0099472
1764 0.1298 0.023637 0.10692 -0.024575 -0.034166
1765 0.13295 0.0081572 0.1069 -0.018814 -0.021027
1766 0.13797 0.0010617 0.14175 -0.053602 -0.0059441
1767 0.15193 0.019096 0.11907 -0.034944 -0.033178
1768 0.11895 0.0024269 0.11407 -0.031445 -0.041895
1769 0.10161 0.022556 0.062016 -0.053695 -0.016915
1770 0.11614 0.031041 0.15033 -0.0026118 -0.010757
1771 0.060596 0.025157 0.08536 -0.035171 -0.051873
1772 0.09939 0.026349 0.10972 -0.029826 -0.036904
1773 0.082033 0.017833 0.06629 -0.056952 -0.036178
1774 0.097106 0.0085453 0.090088 -0.009192 -0.044769
1775 0.090936 0.0077183 0.07876 -0.040925 -0.046896
1776 0.0708 0.014228 0.067273 -0.028772 -0.053914
1777 0.053375 0.023311 0.087954 -0.012405 -0.029593
1778 0.053003 0.011838 0.079162 -0.033976 -0.030486
1779 0.026639 0.012757 0.06588 -0.055584 -0.064269
1780 0.070264 0.019596 0.10273 -0.015523 -0.038
1781 0.025073 0.027778 0.039195 -0.032207 -0.058832
1782 0.043466 0.016425 0.052357 -0.020495 -0.02143
1783 0.011902 0.0050481 0.04974 -0.037031 -0.004472
1784 0.044749 0.0063348 0.095307 -0.036101 -0.031944
1785 0.026727 0.010088 0.085096 -0.020399 0.012905
1786 0.026801 -0.009161 0.06376 -0.025657 -0.042695
1787 0.0032193 0.0015018 0.031331 -0.020981 -0.0066573
1788 0.016123 0.022429 0.047843 -0.05011 -0.043918
1789 -0.020445 -0.0085628 0.045802 -0.025344 -0.079098
1790 0.018179 0.015482 0.059727 -0.027053 -0.04681
1791 0.0093991 0.010399 0.073312 -0.032034 -0.038104
1792 -0.053773 -0.018705 -0.010794 -0.067764 -0.1111
1793 -0.0272 -0.011361 0.039235 -0.041379 -0.052729
1794 -0.0041996 -0.0035931 0.016576 -0.018971 -0.061816
1795 -0.025737 -0.015692 0.03107 -0.028123 -0.071031
1796 -0.025529 -0.0039845 0.051204 -0.048008 -0.062646
1797 -0.0044095 -0.010774 0.019307 -0.025079 -0.05209
1798 -0.03444 0.010233 0.072198 0.015273 -0.04744
1799 0.01284 0.018756 0.07186 0.0094785 -0.025848
1800 -0.039306 -0.0064025 0.11206 -0.029906 -0.038761
1801 -0.048335 -0.00061331 0.064747 -0.010445 0.0049185
1802 -0.040143 -0.0030022 0.075442 -0.0040287 -0.012733
1803 -0.05189 0.020149 0.029726 -0.027173 -0.029328
1804 -0.07082 -0.0085195 0.020107 -0.04934 -0.072026
1805 -0.040065 0.012748 0.043624 -0.025134 -0.019594
1806 -0.04531 -0.004576 0.063521 -0.034853 -0.041506
1807 -0.044611 0.0033018 0.016448 -0.0096254 -0.034233
1808 -0.077016 -0.012172 0.064106 -0.020216 -0.047375
1809 -0.069568 0.020503 -0.019633 -0.051979 -0.057658
1810 -0.07082 0.021607 0.03846 0.0017721 -0.023133
1811 -0.079261 0.017369 0.062222 -0.017188 -0.051134
1812 -0.067698 0.029661 -0.010223 -0.019927 -0.059721
1813 -0.076492 0.043246 0.046062 -0.0080013 -0.029487
1814 -0.091159 0.018055 -1.3875e-06 -0.046811 -0.051622
1815 -0.049472 0.028531 0.054605 -0.0091219 -0.0021189
1816 -0.10303 -0.0036345 -0.019796 -0.026267 -0.04269
1817 -0.093737 -0.0075046 0.076772 -0.052425 -0.042833
1818 -0.10379 -0.031404 0.081463 -0.020174 -0.040484
1819 -0.098779 0.0069923 0.050703 -0.0098751 0.0037697
1820 -0.075776 0.0079375 0.04898 0.013814 0.061674
1821 -0.090914 -0.032129 -0.0067039 -0.03707 0.0057578
1822 -0.096481 -0.012537 0.020899 -0.0086246 0.072038
1823 -0.091942 0.0034168 0.054547 -0.0042213 0.10087
1824 -0.1123 -0.0073694 0.00011337 -0.043156 0.10648
1825 -0.09692 3.2299e-05 0.028109 -0.008721 0.079945
1826 -0.10227 0.0016723 0.028828 -0.043866 0.015209
1827 -0.060582 -0.012519 0.027119 -0.03073 0.0057981
1828 -0.12453 -0.0034821 -0.018437 -0.016685 -0.024129
1829 -0.10482 -0.0067333 0.029082 0.00031027 0.031196
1830 -0.10465 0.0020377 0.071156 -0.0044865 0.027715
1831 -0.083099 -0.0067951 0.041377 0.0087982 0.04252
1832 -0.10424 -0.0072996 0.019057 -0.052366 -0.030619
1833 -0.10263 -0.0022276 0.038305 0.062589 0.10588
1834 -0.10871 -0.0058264 0.0048385 -0.032997 0.11584
1835 -0.13185 -0.0040432 -0.0015499 -0.0079227 0.14539
1836 -0.11462 -0.0021213 -0.0080661 -0.038592 0.12336
1837 -0.1169 -0.011686 0.00954 -0.018855 0.1714
1838 -0.11261 -0.0077134 0.038159 -0.001685 0.17548
1839 -0.12355 -0.015456 0.016985 -0.015789 0.13683
1840 -0.14135 -0.02219 -0.0062076 -0.021258 0.12129
1841 -0.10635 -0.023185 -0.013624 -0.043591 0.0819
1842 -0.12083 -0.0083884 0.02532 0.0072532 0.1467
1843 -0.10755 -0.011661 0.01816 0.005969 0.19123
1844 -0.14247 -0.028074 0.042522 -0.018045 0.17353
1845 -0.13761 -0.030693 0.00077948 0.0071864 0.16102
1846 -0.13896 -0.0090622 -0.0073586 -0.022647 0.19462
1847 -0.126 -0.028126 -0.010893 -0.034883 0.17797
1848 -0.12921 -0.02322 0.02077 -0.050412 0.13232
1849 -0.14289 -0.02559 0.026429 -0.022076 0.20403
1850 -0.12335 -0.010552 0.019239 -0.012536 0.16288
1851 -0.13979 -0.012673 0.024138 -0.018209 0.19567
1852 -0.14912 -0.017072 -0.0032996 -0.036593 0.12927
1853 -0.12836 -0.030676 0.027486 -0.040231 0.18292
1854 -0.13599 -0.024804 0.039651 -0.0060137 0.22295
1855 -0.14564 -0.028016 7.8678e-05 -0.049586 0.1409
1856 -0.11621 0.011253 0.063278 0.02307 0.23797
1857 -0.11487 -0.020439 0.021562 -0.035437 0.19364
1858 -0.119 -0.0022818 0.035013 0.0018423 0.21135
1859 -0.12045 -0.037153 0.0087647 0.0022592 0.22425
1860 -0.13593 -0.023981 0.014807 -0.020144 0.19845
1861 -0.15372 -0.038723 -0.0078333 -0.050533 0.14134
1862 -0.1659 -0.055983 -0.011632 -0.0031282 0.21093
1863 -0.1462 -0.037737 0.025123 -0.019755 0.17736
1864 -0.14005 -0.02878 0.035954 0.0047721 0.19781
1865 -0.16699 -0.037147 -0.0069947 -0.041858 0.14772
1866 -0.11297 -0.0020834 0.031539 0.012546 0.22304
1867 -0.13046 -0.020882 0.018682 -0.021215 0.23975
1868 -0.1364 -0.043787 0.028082 0.022631 0.23829
1869 -0.15279 -0.04844 -0.044462 -0.076129 0.14768
1870 -0.046829 -0.033493 0.0072389 -0.014343 0.21393
1871 -0.069698 -0.012945 0.0060126 -0.031406 0.13844
1872 -0.039219 -0.034293 -0.044008 -0.071592 0.11729
1873 0.01618 -0.030351 -0.0427 -0.012519 0.15065
1874 -0.023188 -0.01876 0.0011815 -0.033625 0.11882
1875 0.02853 -0.031601 0.012291 -0.017513 0.10761
1876 -0.069412 -0.036445 0.031332 -0.019481 0.10435
1877 -0.062302 -0.0021125 0.007697 -0.027022 0.16876
1878 -0.089986 -0.018624 0.026035 -0.039468 0.15774
1879 -0.11028 -0.037363 0.026682 -0.02713 0.14145
1880 -0.12076 -0.025962 -0.018018 -0.037499 0.073909
1881 -0.086371 -0.010271 0.0073856 -0.0002841 0.12122
1882 -0.12402 -0.026102 0.010517 -0.01983 0.11713
1883 -0.089508 0.0061225 0.025387 0.020891 0.14784
1884 -0.1265 -0.023776 -0.0103 -0.058754 0.067084
1885 -0.11366 -0.026381 0.001381 -0.019992 0.082879
1886 -0.12753 -0.028895 -0.069994 -0.036661 0.10465
1887 -0.080816 6.3153e-05 0.070172 -0.006301 0.16835
1888 -0.11048 -0.0080211 -0.026303 -0.03995 0.078658
1889 -0.12642 -0.015923 -0.016435 -0.066924 0.077043
1890 -0.1127 -0.0027023 0.025239 -0.021923 0.069435
1891 -0.13431 -0.01672 0.0070014 -0.00074489 0.049281
1892 -0.13368 -0.025071 0.01337 -0.035781 0.056551
1893 -0.12643 -0.0077981 0.0047105 -0.03242 0.073741
1894 -0.14978 -0.031338 -0.0028026 -0.024563 0.097341
1895 -0.1374 -0.030088 -0.022981 -0.010791 0.021213
1896 -0.15723 -0.037312 -0.0080338 -0.034812 0.043358
1897 -0.13359 -0.012406 0.015446 -0.016238 0.051051
1898 -0.15622 -0.027807 -0.0057498 -0.029469 0.044148
1899 -0.1787 -0.038208 -0.00036011 -0.057178 0.015243
1900 -0.11739 0.0030641 0.07289 -0.0044422 0.11616
1901 -0.13634 -0.035649 -0.057933 -0.058702 0.025502
1902 -0.15294 -0.018248 -0.0076769 -0.042035 0.043225
1903 -0.11333 -0.00019989 -0.0061381 -0.0014931 0.05799
1904 -0.11191 -0.0033814 0.01266 0.031202 0.1261
1905 -0.15467 0.015145 -0.0046429 -0.024945 0.04219
1906 -0.13477 0.033265 0.006395 0.007237 0.086834
1907 -0.18546 0.026513 -0.017852 -0.023583 0.021398
1908 -0.1037 0.072274 0.0063974 0.020319 0.048615
1909 -0.088501 0.031392 0.0033351 -0.069718 -0.018386
1910 0.049008 0.045743 0.014878 -0.050722 0.012566
1911 0.031346 0.013981 0.0014872 -0.040996 0.0057345
1912 0.090968 0.022945 0.022768 -0.011374 0.041705
1913 0.05271 0.014179 0.061883 -0.034842 0.06931
1914 -0.017768 0.0027386 0.0008221 -0.026278 0.028107
1915 -0.060569 0.012204 -0.033183 -0.029449 -0.00083264
1916 -0.084468 -0.0019396 -0.010192 -0.031737 0.043089
1917 -0.1107 -0.020733 0.02448 -0.027647 0.0042712
1918 -0.10217 -0.024803 0.0050462 -0.0045979 0.033103
1919 -0.089215 0.0014706 0.023262 -0.026207 -0.0048594
1920 -0.0098401 0.0027168 -0.019368 0.0022058 0.058442
1921 0.083896 0.017907 0.03333 0.0091687 0.047058
1922 0.091845 -0.0034285 -0.024687 -0.02358 -0.022193
1923 0.097709 0.014556 0.016047 -0.012165 0.04166
1924 0.11444 -0.013909 -0.023421 -0.0099644 -0.0099783
1925 0.16583 -0.0010681 0.010264 -0.00762 0.032988
1926 0.16444 -0.010003 0.019267 0.0029857 0.038137
1927 0.12599 -0.0060153 -0.016747 -0.016877 0.025883
1928 0.11282 -0.0051034 0.015097 -0.0049395 -0.001486
1929 0.11071 -0.018967 -0.039906 -0.038308 -0.057835
1930 0.20074 0.0076749 0.041596 0.025163 0.043091
1931 0.22312 -0.00624 -0.042715 -0.047695 -0.046385
1932 0.23219 -0.024087 -0.06032 -0.032958 -0.016957
1933 0.26951 0.0089079 0.026749 0.0093617 0.0052171
1934 0.22895 -0.0032979 0.013481 -0.01111 0.00014513
1935 0.17874 -0.0019697 0.011541 -0.029194 -0.023128
1936 0.14126 0.00060953 0.0039429 -0.0028089 0.030873
1937 0.12412 -0.025102 -0.042682 -0.041453 -0.019883
1938 0.14896 -0.007624 -0.018779 -0.015234 0.0015184
1939 0.17536 -0.014678 -0.013578 0.0038575 0.0020232
1940 0.24621 -0.0082201 0.033743 -0.0092824 -0.0043243
1941 0.32189 -0.01647 0.0092602 -0.031778 -0.0051698
1942 0.3564 0.01428 0.019563 0.034635 0.037179
1943 0.27242 -0.028554 0.0053408 -0.024281 -0.03603
1944 0.28179 -0.022985 -0.020522 -0.028136 -0.044781
1945 0.29959 -0.003781 0.028956 -0.009401 0.032826
1946 0.31182 -0.0084507 -0.015235 0.0045541 -0.02505
1947 0.31088 0.0043978 0.040169 -0.032368 -0.0022772
1948 0.27951 -0.022106 0.021322 -0.029067 -0.048792
1949 0.26671 -0.01857 -0.025281 -0.031787 -0.04105
1950 0.38327 -0.0076969 0.0772 0.0091542 0.012228
1951 0.42807 0.0080921 0.01119 -0.014856 -0.023658
1952 0.36081 -0.0043635 -0.0017034 -0.0079167 0.0048822
1953 0.34746 -0.023279 0.0013001 0.0061236 -0.017451
1954 0.34575 0.00087147 0.043165 0.015345 0.0016794
1955 0.28028 -0.012526 0.018308 -0.016378 -0.030082
1956 0.27867 -0.011727 0.083831 0.0061137 -0.03045
1957 0.21706 -0.02695 -0.0035174 -0.044731 -0.032165
1958 0.34541 0.0051351 0.030972 0.022012 0.0023195
1959 0.42239 -0.015082 0.020063 0.023291 -0.0062052
1960 0.40281 -0.0066514 0.0002701 0.0073695 0.0080474
1961 0.41761 -0.03121 0.0098507 -0.022306 0.018089
1962 0.39248 -0.022522 -0.0073744 -0.031797 -0.048856
1963 0.34154 -0.018188 0.0020027 -0.043908 -0.048788
1964 0.32639 -0.016557 0.004106 -0.017339 -0.065135
1965 0.29785 -0.013168 -0.0018372 -0.028304 -0.034695
1966 0.25533 -0.011256 0.12011 0.025174 0.074508
1967 0.18367 -0.0024105 0.0012952 -0.014414 0.0038465
1968 0.18991 -0.036131 -3.5769e-05 -0.039793 -0.048939
1969 0.16185 -0.041143 -0.01892 -0.074458 -0.087559
1970 0.1916 -0.018388 0.02181 -0.012776 -0.008943
1971 0.17492 -0.035282 -0.059785 -0.029778 -0.060012
1972 0.21079 -0.01962 0.039461 0.003497 -0.023709
1973 0.20603 -0.0021318 0.038536 -0.0098836 -0.016009
1974 0.19747 -0.029317 0.030208 0.036847 0.028943
1975 0.13524 -0.019611 -0.014722 -0.051163 -0.06821
1976 0.17099 -0.029139 -0.032489 -0.014142 -0.050584
1977 0.15147 -0.023443 0.044755 0.0037037 -0.02581
1978 0.16927 0.006173 0.081586 -0.0049684 -0.0057896
1979 0.16427 -0.010005 0.074249 -0.011104 -0.03875
1980 0.083114 -0.039393 -0.020495 -0.044974 -0.040662
1981 0.11981 -0.027903 0.031012 0.011335 0.017714
1982 0.10648 -0.014682 0.018158 -0.0077289 -0.058027
1983 0.081745 -0.019724 -0.028241 -0.038951 -0.043275
1984 0.091373 -0.018057 -0.0014227 -0.035774 -0.10166
1985 0.081559 -0.032759 -0.065043 -0.042667 -0.069502
1986 0.10831 -0.0071263 0.059354 -0.0022924 -0.011571
1987 0.090207 -0.02676 0.064814 0.014596 0.037595
1988 0.046 -0.022911 -0.024225 -0.059423 -0.045985
1989 0.039767 -0.029821 -0.0062604 -0.015661 -0.03802
1990 0.039625 -0.026175 0.02857 -0.011387 -0.049962
1991 0.052041 -0.036335 -0.0048933 -0.026074 -0.050406
1992 0.033397 -0.022241 -0.012255 -0.00014118 0.0011353
1993 0.029781 -0.03499 0.01221 -0.045662 -0.057353
1994 0.022775 -0.0061392 0.033023 0.0082204 -0.041214
1995 0.035581 -0.0056785 0.060527 -0.0099496 -0.04784
1996 0.027025 -0.037345 0.0020107 -0.046576 -0.063441
1997 -0.0073875 -0.026342 -0.036468 -0.0019476 -0.080177
1998 0.024222 -0.0093449 0.0016928 -0.032076 -0.016875
1999 0.022078 -0.0052962 -0.014687 -0.0018557 -0.031016
2000 0.011973 -0.037829 0.0023211 -0.047658 -0.056041
2001 0.022897 -0.025264 0.02042 0.014206 -0.035174
2002 -0.036908 -0.045865 0.062239 0.0018526 -0.013745
2003 0.027498 -0.011774 0.02811 0.0013209 0.011861
2004 -0.013442 -0.026601 0.0087177 -0.010784 -0.062053
2005 0.022761 -0.016808 0.0034152 0.013022 -0.015258
2006 -0.028255 -0.043543 0.036632 0.0086163 0.024688
2007 -0.052499 -0.036503 0.013686 -0.070134 -0.095838
2008 -0.03668 -0.050365 0.013032 -0.0030663 -0.065144
2009 -0.052592 -0.025557 -0.013705 -0.047677 -0.063005
2010 -0.060307 -0.031776 -0.019805 -0.048457 -0.050387
2011 -0.04002 -0.024415 0.034901 -0.024123 -0.063819
2012 -0.043596 -0.025792 -0.026872 -0.032124 -0.048955
2013 -0.044181 -0.041486 0.027095 -0.0019682 -0.062212
2014 -0.070781 -0.01251 -0.013521 -0.016761 -0.049052
2015 -0.085018 -0.036974 -0.015324 -0.032862 -0.067578
2016 -0.053417 -0.019885 0.026221 -0.019534 -0.019322
2017 -0.07457 -0.016993 0.018266 0.0072722 -0.052929
2018 -0.092105 -0.032685 0.0036398 -0.011086 -0.032311
2019 -0.08794 -0.037415 0.017828 -0.037389 -0.07891
2020 -0.072132 -0.031579 -0.028267 -0.036569 -0.069123
2021 -0.054702 -0.032181 0.03984 -0.054098 -0.063798
2022 -0.10083 -0.029511 0.0098402 -0.021094 -0.038171
2023 -0.062288 -0.049323 0.056239 -0.027693 -0.032918
2024 -0.078454 -0.018876 0.020215 -0.049179 -0.080626
2025 -0.11276 -0.053632 0.097471 -0.05264 -0.076971
2026 -0.086895 -0.020759 0.14006 -0.055676 -0.068323
2027 -0.10559 -0.027496 0.20132 -0.035551 -0.072284
2028 -0.09263 -0.025641 0.1499 -0.02605 -0.08115
2029 -0.10885 0.016556 0.1652 -0.02453 -0.05456
2030 -0.081453 0.022449 0.16385 -0.018597 -0.032937
2031 -0.11587 0.01922 0.10101 -0.015394 -0.10023
2032 -0.086393 0.023797 0.14625 -0.025175 -0.065088
2033 -0.12142 -0.007346 0.14755 -0.030007 -0.085179
2034 -0.083746 -0.016703 0.23588 -0.020169 -0.042086
2035 -0.11908 0.0074993 0.29095 -0.045527 -0.070342
2036 -0.13282 -0.0198 0.21252 -0.034847 -0.084396
2037 -0.14012 -0.024566 0.20149 -0.040883 -0.072682
2038 -0.10632 0.0075514 0.23134 -0.0033464 -0.0066652
2039 -0.078605 -0.0026674 0.32485 0.0028924 -0.0158
2040 -0.1114 0.0043061 0.22895 -0.062083 -0.061436
2041 -0.13565 -0.01088 0.27408 -0.03846 -0.05572
2042 -0.082602 -0.0043642 0.33461 0.020452 0.00773
2043 -0.10672 -0.019246 0.3113 -0.0081514 -0.049725
2044 -0.1076 -0.007165 0.29499 -0.024367 -0.034612
2045 -0.14223 -0.021147 0.33449 -0.019122 -0.037912
2046 -0.13134 -0.020333 0.27833 -0.046218 -0.091091
2047 -0.1066 0.010456 0.32349 -0.015716 -0.019122
2048 -0.13213 -0.023139 0.37182 -0.018973 -0.019417
2049 -0.13545 -0.0043487 0.35084 -0.026392 -0.031867
2050 -0.11998 0.0011936 0.41141 -0.0018998 -0.016631
2051 -0.16106 -0.024353 0.36172 -0.035653 -0.074472
2052 -0.11971 -0.0021138 0.33321 -0.042423 -0.076629
2053 -0.13052 -0.0081008 0.38756 -0.025364 -0.046678
2054 -0.11651 -0.0038235 0.37553 0.0033673 -0.065106
2055 -0.14781 -0.012352 0.40599 -0.05299 -0.071908
2056 -0.15206 -0.026747 0.36961 -0.023125 -0.05091
2057 -0.1323 -0.00016953 0.39846 -0.040554 -0.071644
2058 -0.12742 -0.024245 0.35685 -0.072888 -0.090157
2059 -0.13597 -0.0026728 0.40772 -0.0067892 -0.038516
2060 -0.13405 -0.011931 0.43068 -0.0087981 -0.043055
2061 -0.15996 -0.020009 0.39266 -0.01746 -0.051296
2062 -0.12048 -0.0077872 0.4307 -0.00018358 -0.014042
2063 -0.1549 -0.008303 0.39789 -0.046396 -0.11811
2064 -0.13335 -0.0013373 0.39826 0.016911 -0.060706
2065 -0.14957 -0.010905 0.42404 0.0028297 -0.039747
2066 -0.13294 -0.011746 0.39127 -0.051884 -0.10071
2067 -0.091083 0.017253 0.43339 0.021284 -0.0087939
2068 -0.15515 -0.0021756 0.409 0.008687 -0.046499
2069 -0.14522 -0.0085125 0.43132 0.0061651 -0.020115
2070 -0.14997 -0.021249 0.36587 -0.041461 -0.083208
2071 -0.15078 -0.024498 0.36263 -0.026949 -0.06983
2072 -0.16824 -0.02176 0.35842 -0.055963 -0.14998
2073 -0.15801 -0.030884 0.37292 -0.055827 -0.084577
2074 -0.15634 -0.009393 0.38261 -0.04573 -0.042108
2075 -0.14512 0.023208 0.38663 0.0001392 -0.066001
2076 -0.15852 -0.016493 0.34972 -0.042169 -0.093425
2077 -0.14803 -0.014059 0.36138 -0.024855 -0.024881
2078 -0.14824 -0.015079 0.29109 -0.042445 -0.081005
2079 -0.16391 -0.015286 0.32552 -0.01741 -0.090035
2080 -0.17536 -0.013498 0.27094 -0.028525 -0.09473
2081 -0.15698 -0.017243 0.27441 -0.060283 -0.11759
2082 -0.11503 0.015608 0.37851 -0.0044328 -0.0071132
2083 -0.16635 0.010804 0.33941 -0.011749 -0.067385
2084 -0.17219 0.0059101 0.34655 -0.044685 -0.061412
2085 -0.16982 0.043144 0.36813 -0.024492 -0.047039
2086 -0.15678 0.045142 0.36997 -0.04655 -0.055093
2087 -0.15608 0.076937 0.32876 -0.0020826 -0.051307
2088 -0.16447 0.030216 0.28428 -0.001648 -0.096072
2089 -0.19803 0.025986 0.24687 -0.037231 -0.094915
2090 -0.15493 0.022616 0.29616 0.017167 -0.0122
2091 -0.17024 0.0090226 0.28156 -0.010815 -0.050781
2092 -0.16627 0.04029 0.25672 -0.013504 -0.032768
2093 -0.089793 -0.00069251 0.26226 -0.040029 -0.033677
2094 -3.8005e-05 -0.0055202 0.20416 -0.05077 -0.090414
2095 0.011991 0.0057725 0.25736 -0.038193 -0.086371
2096 -0.0048258 0.033785 0.25604 -0.045594 -0.11544
2097 0.071501 0.092635 0.27596 0.049346 0.0080803
2098 0.093174 0.081156 0.27351 -0.032794 -0.039973
2099 0.12939 0.046583 0.21174 -0.027173 -0.092179
2100 0.083766 0.080471 0.26193 0.010925 -0.057365
2101 -0.036349 0.052601 0.22126 -0.07317 -0.097042
2102 -0.048541 0.081097 0.21374 -0.02367 -0.040869
2103 -0.073807 0.043847 0.18426 -0.029717 -0.090001
2104 -0.07373 0.027051 0.24642 -0.015765 -0.085708
2105 -0.098384 0.0055273 0.23236 -0.005972 -0.075709
2106 -0.062476 0.011049 0.17421 -0.032733 -0.13437
2107 -0.069846 0.040764 0.26726 -0.0093667 -0.029727
2108 -0.080926 0.027803 0.18127 -0.058105 -0.073105
2109 -0.056459 0.0649 0.17347 -0.037233 -0.045652
2110 -0.00074288 0.077535 0.16917 -0.04387 -0.11753
2111 0.084425 0.075185 0.13361 -0.034738 -0.10623
2112 0.1616 0.082871 0.20424 -0.043349 -0.024126
2113 0.20322 0.097102 0.20113 -0.0055678 -0.071449
2114 0.21023 0.094419 0.18857 -0.047621 -0.10315
2115 0.23626 0.11522 0.18233 -0.054937 -0.080748
2116 0.24833 0.083604 0.17902 -0.038143 -0.085683
2117 0.33343 0.06135 0.20618 -0.031368 -0.042833
2118 0.30755 0.055925 0.14396 -0.022597 -0.061221
2119 0.34093 0.022644 0.10825 -0.045888 -0.092452
2120 0.35627 0.046575 0.16406 -0.016471 -0.049217
2121 0.31552 0.006247 0.062783 -0.068356 -0.12991
2122 0.37819 0.036335 0.12614 -0.0533 -0.073606
2123 0.32859 0.027715 0.10418 -0.047967 -0.10366
2124 0.40048 0.016315 0.1553 -0.031081 -0.10401
2125 0.49264 0.029859 0.16631 -0.006996 -0.041761
2126 0.48189 0.046167 0.10808 -0.0091815 -0.081922
2127 0.50254 0.030016 0.113 -0.032232 -0.071192
2128 0.42021 0.028108 0.11092 -0.024195 -0.11114
2129 0.53049 0.049792 0.15782 -0.0087478 -0.061897
2130 0.50792 0.022361 0.14066 0.020656 -0.048607
2131 0.53626 0.028863 0.14407 -0.0088912 -0.04979
2132 0.52039 0.017317 0.15232 -0.020534 -0.045217
2133 0.51358 0.02647 0.10708 -0.048548 -0.10348
2134 0.49361 0.02463 0.15562 -0.028373 -0.069038
2135 0.54107 0.051351 0.10708 -0.02239 -0.073372
2136 0.58262 0.036421 0.16509 -0.035941 -0.099858
2137 0.57758 0.038376 0.1204 -0.025102 -0.1091
2138 0.56169 0.047047 0.083143 -0.023661 -0.068582
2139 0.58578 0.021084 0.11048 -0.011681 -0.048806
2140 0.56989 0.017276 0.083197 0.011949 -0.078232
2141 0.55652 0.03771 0.068768 -0.0027852 -0.062729
2142 0.58605 0.024641 0.094761 -0.011642 -0.068536
2143 0.59586 0.024106 0.092906 -0.036819 -0.092832
2144 0.60099 0.0085594 0.10263 -0.0095953 -0.072966
2145 0.67814 0.023408 0.14403 -0.0020406 -0.073197
2146 0.62961 0.0050127 0.10694 0.012254 -0.041186
2147 0.62435 0.020634 0.10805 -0.006677 -0.048243
2148 0.6044 -0.019803 0.085761 -0.014733 -0.12793
2149 0.68384 0.035824 0.080113 0.031066 -0.026912
2150 0.65245 0.014078 0.10189 -0.060232 -0.097568
2151 0.61948 -0.009671 0.048017 -0.040808 -0.075177
2152 0.65516 -0.0052105 0.064773 -0.024493 -0.094492
2153 0.64281 -0.0087171 0.069273 -0.0039466 -0.066792
2154 0.67591 0.0014981 0.11021 -0.011057 -0.044164
2155 0.67337 -0.0049164 0.066554 -0.035812 -0.043558
2156 0.65719 -0.017116 0.09365 -0.018416 -0.081396
2157 0.61782 0.010475 0.020718 -0.029759 -0.12295
2158 0.56373 -0.0083447 0.030801 -0.033555 -0.072657
2159 0.58739 -0.013143 0.05505 -0.017928 -0.051935
2160 0.60303 -0.020019 0.055609 -0.036439 -0.081371
2161 0.55444 -0.0098291 0.036735 -0.056002 -0.063787
2162 0.41756 -0.021336 0.0051824 -0.054561 -0.13422
2163 0.42622 -0.015432 0.031424 -0.023657 -0.068117
2164 0.37388 -0.021962 -0.011884 -0.069784 -0.094934
2165 0.43343 -0.0050361 0.016276 0.002684 -0.055273
2166 0.43392 -0.0061938 0.087448 -0.0072496 0.02498
2167 0.4029 -0.019135 0.031029 -0.028328 -0.036482
2168 0.34819 -0.012078 0.057183 -0.043806 0.030974
2169 0.36327 -0.017713 -0.010546 -0.04224 0.0093075
2170 0.35797 -0.013294 -0.02984 -0.044849 -0.0032081
2171 0.32657 -0.0096787 0.034874 -0.024959 0.035912
2172 0.33504 -0.018954 0.0033921 -0.01959 0.0094476
2173 0.35604 -0.0033778 0.029276 -0.014496 0.05772
2174 0.31137 0.004579 0.010455 -0.01581 0.043673
2175 0.28922 -0.022372 0.064699 -0.0062863 0.051037
2176 0.26801 0.00051775 0.035873 -0.015289 0.0060387
2177 0.28615 -0.011381 0.0082653 -0.063554 0.051809
2178 0.24942 -0.011293 -0.019881 -0.01486 0.016986
2179 0.24361 -0.038635 0.014765 -0.053215 0.093302
2180 0.24014 -0.023642 -0.043997 -0.055358 0.07499
2181 0.27255 -0.03613 0.01601 -0.0065286 0.13594
2182 0.2704 -0.0067792 0.024064 -0.024673 0.12772
2183 0.19926 -0.02305 0.0022022 -0.045594 0.15108
2184 0.22387 -0.012317 0.0256 -0.055665 0.17515
2185 0.17054 -0.012346 0.014015 -0.026674 0.086169
2186 0.16397 -0.040744 -0.034925 -0.037969 0.042883
2187 0.20476 0.0014469 0.01938 0.011955 0.11905
2188 0.12164 -0.0096056 -0.061008 -0.06615 0.081232
2189 0.18173 -0.016585 0.027247 -0.022155 0.13822
2190 0.10242 -0.047852 -0.05465 -0.058923 0.12658
2191 0.13591 -0.01102 0.0055178 -0.019175 0.19193
2192 0.13305 -0.02723 0.031734 0.022048 0.28076
2193 0.092316 -0.043335 -0.065662 -0.030614 0.18159
2194 0.14238 -0.04777 0.011457 -0.034802 0.19909
2195 0.12486 -0.032823 -0.011548 -0.031906 0.2159
2196 0.13708 -0.021057 0.0017377 -0.011333 0.18813
2197 0.13692 -0.027474 -0.01395 -0.024657 0.1637
2198 0.092734 -0.0070753 -0.017087 -0.021899 0.13869
2199 0.076112 -0.036252 -0.011945 -0.042667 0.10598
2200 0.089775 -0.022232 -0.0060357 -0.014035 0.16467
2201 0.05757 -0.02916 -0.0098959 -0.013627 0.21696
2202 0.080395 -0.025407 0.029942 -0.055372 0.26943
2203 0.069049 -0.034349 -0.0082494 0.0046747 0.33919
2204 0.040827 -0.019197 -0.015472 -0.04365 0.27023
2205 0.033699 -0.034432 -0.037115 -0.084343 0.27419
2206 0.037655 -0.033633 -0.010958 -0.017143 0.3141
2207 0.036606 -0.034993 -0.070478 -0.037482 0.20421
2208 0.036316 -0.031644 -0.038512 -0.014803 0.20712
2209 0.057287 -0.0334 -0.024157 -0.016765 0.19274
2210 0.0129 -0.026671 -0.038239 -0.0044078 0.20478
2211 0.011286 -0.025971 -0.042677 -0.032813 0.18821
2212 0.0022607 -0.030739 -0.055863 -0.069389 0.14819
2213 -0.015193 -0.038043 -0.0044812 -0.0093499 0.24549
2214 0.00032123 -0.040396 -0.04956 -0.013424 0.23741
2215 -0.0032735 -0.025674 -0.044809 -0.052555 0.30745
2216 0.0031153 -0.020832 -0.059116 -0.057265 0.28962
2217 -0.056964 -0.027082 -0.049843 -0.035367 0.2824
2218 -0.05242 -0.033011 -0.031142 -0.04848 0.29422
2219 -0.050116 -0.035914 -0.074268 -0.036445 0.22634
2220 -0.019758 -0.046039 -0.01259 -0.028548 0.18126
2221 -0.031431 -0.024838 -0.020827 0.014207 0.17098
2222 -0.025675 -0.023266 -0.019969 -0.0092489 0.17145
2223 -0.066887 -0.033304 -0.04827 -0.058154 0.11544
2224 -0.036988 -0.029431 -0.036324 -0.037767 0.13883
2225 -0.060191 -0.028187 0.0092314 -0.0058329 0.17832
2226 -0.082799 -0.054512 -0.082077 -0.052456 0.10737
2227 -0.046885 -0.020088 -0.01512 -0.036818 0.20944
2228 -0.056812 -0.02433 -0.028559 -0.038378 0.13199
2229 -0.077123 -0.034414 -0.011379 -0.015681 0.1802
2230 -0.031189 -0.024782 -0.035749 -0.02862 0.15242
2231 -0.070867 -0.029118 -0.050462 -0.0086776 0.1487
2232 -0.079749 -0.023005 -0.054474 -0.05165 0.1101
2233 -0.078846 -0.028678 -0.018788 -0.045174 0.12694
2234 -0.090038 -0.033744 -0.011374 -0.0081609 0.137
2235 -0.07526 -0.018304 -0.023759 -0.014054 0.11292
2236 -0.0835 -0.046081 -0.07014 -0.023557 0.11475
2237 -0.09409 -0.048869 -0.050983 -0.033927 0.089094
2238 -0.088488 -0.028251 -0.051479 -0.024155 0.07439
2239 -0.088486 -0.054732 -0.041674 0.0032406 0.091531
2240 -0.10938 -0.031159 -0.065948 -0.047762 0.07648
2241 -0.13494 -0.044107 -0.07776 -0.10096 0.11404
2242 -0.099094 -0.026818 -0.028263 -0.019859 0.075776
2243 -0.087802 -0.043909 -0.053363 -0.0037762 0.062965
2244 -0.13155 -0.052331 -0.032642 -0.043344 0.077144
2245 -0.10176 -0.054703 -0.04071 -0.028901 0.079629
2246 -0.14968 -0.043612 -0.046105 -0.027354 0.049092
2247 -0.1399 -0.040541 -0.063252 -0.050727 0.073609
2248 -0.13153 -0.051547 -0.082696 -0.055713 0.058525
2249 -0.1067 -0.041545 -0.017299 -0.041415 0.048286
2250 -0.12996 -0.048235 -0.063047 -0.045555 0.040226
2251 -0.12425 -0.022768 -0.046637 -0.008124 0.079264
2252 -0.11281 -0.027824 -0.038914 -0.007679 0.039512
2253 -0.10405 -0.045154 -0.042074 -0.01916 0.067189
2254 -0.14258 -0.061363 -0.043133 -0.043893 0.071814
2255 -0.13414 -0.034557 -0.043341 -0.02771 0.079491
2256 -0.17476 -0.054039 -0.048103 -0.056958 0.051973
2257 -0.14773 -0.040007 -0.030198 -0.0082361 0.054855
2258 -0.14441 -0.027463 -0.037567 -0.045188 0.027051
2259 -0.14374 -0.04697 -0.053674 -0.029486 0.059693
2260 -0.16203 -0.042835 -0.087874 -0.035929 0.029572
2261 -0.12874 -0.032421 -0.0050545 -0.007126 0.061219
2262 -0.11693 -0.023212 -0.012686 0.0081975 0.076227
2263 -0.12442 -0.038781 0.012335 -0.019943 0.056699
2264 -0.15977 -0.042583 -0.078882 -0.031997 0.01305
2265 -0.16994 -0.064805 -0.084887 -0.063885 -0.013528
2266 -0.12712 -0.034182 -0.044325 -0.0036994 0.064695
2267 -0.17698 -0.034649 -0.061755 -0.012912 0.01139
2268 -0.11977 -0.036065 -0.077994 -0.042099 0.018696
2269 -0.17098 -0.043761 -0.049709 -0.044024 0.018543
2270 -0.15841 -0.015627 -0.00098587 -0.04231 0.021304
2271 -0.16647 -0.039288 -0.082436 -0.00071781 0.035116
2272 -0.11965 -0.035493 -0.012535 -0.025696 0.0051927
2273 -0.15065 -0.035293 -0.079268 -0.0591 -0.013551
2274 -0.17078 -0.039746 -0.06363 -0.03542 0.025352
2275 -0.19736 -0.032891 -0.070231 -0.045062 -0.0078457
2276 -0.16361 -0.041669 -0.03091 -0.052092 -0.031405
2277 -0.18104 -0.028847 -0.065937 -0.034052 0.017854
2278 -0.17074 -0.038855 -0.076237 -0.038488 -0.029637
2279 -0.19356 -0.026808 -0.072024 -0.084903 -0.060364
2280 -0.189 -0.0063324 -0.10079 -0.096074 -0.04822
2281 -0.18685 -0.017426 -0.064901 -0.036745 -0.018012
2282 -0.18719 0.014457 -0.059331 -0.023283 -0.055722
2283 -0.1953 0.027064 -0.085835 -0.046406 0.0020737
2284 -0.19757 0.022024 -0.11542 -0.032053 -0.024913
2285 -0.17408 0.034426 -0.045519 -0.017876 0.015032
2286 -0.16228 0.013025 0.013975 -0.0095523 -0.0082973
2287 -0.16065 0.013459 -0.080497 -0.015927 -0.018754
2288 -0.1964 0.0027899 -0.037422 0.0011938 0.01338
2289 -0.17148 -0.01809 -0.03346 -0.010724 0.014203
2290 -0.16456 0.0013643 -0.014476 0.0087187 0.041882
2291 -0.19751 -0.015888 -0.05642 -0.060577 -0.0074591
2292 -0.15254 0.0095719 0.0087691 -0.03346 -0.0054059
2293 -0.16981 0.0083291 -0.040434 -0.042802 -0.013073
2294 -0.16352 0.0060039 -0.053729 -0.023727 -0.029518
2295 -0.18754 -0.018596 -0.053956 -0.030226 -0.02261
2296 -0.17438 0.009944 -0.055254 -0.0019019 -0.0034828
2297 -0.1929 0.034462 -0.077181 -0.044178 -0.041272
2298 -0.18679 0.031527 -0.063197 -0.0057261 0.004772
2299 -0.19237 0.059948 -0.038636 -0.039932 -0.0058867
2300 -0.17778 0.076859 0.0095208 0.0033846 0.037504
2301 -0.20069 0.036803 -0.042477 -0.033768 -0.032828
2302 -0.2097 0.035942 -0.074953 -0.029446 0.025914
2303 -0.21728 0.013683 -0.075493 -0.046674 -0.049404
2304 -0.1896 0.025853 -0.027527 -0.019717 -0.027032
2305 -0.19274 0.034331 -0.028281 -0.040061 -0.0019669
2306 -0.17229 0.042839 -0.026669 0.01646 -0.037672
2307 -0.18098 0.0091769 -0.031401 -0.053291 -0.08016
2308 -0.20523 0.028117 -0.025776 0.010336 -0.026465
2309 -0.15267 0.056261 -0.048437 0.015788 0.0053915
2310 -0.24496 0.051018 -0.1008 -0.065886 -0.046867
2311 -0.20333 0.085882 -0.062083 -0.035078 -0.048437
2312 -0.16056 0.10954 -0.019739 0.020993 0.00011156
2313 -0.19189 0.083421 -0.030747 -0.00019134 0.016409
2314 -0.17645 0.085838 -0.011461 -0.07426 -0.027805
2315 -0.21554 0.091405 -0.06015 -0.0094357 -0.013612
2316 -0.18821 0.081812 -0.064432 -0.021711 -0.033128
2317 -0.20563 0.049363 -0.097468 -0.092176 -0.10043
2318 -0.21997 0.064044 -0.071138 -0.043581 -0.044017
2319 -0.18548 0.062003 -0.060872 0.0015823 0.0020118
2320 -0.19327 0.059846 -0.10444 -0.049555 -0.055513
2321 -0.19983 0.063284 -0.062154 -0.042884 -0.073237
2322 -0.20947 0.062182 -0.089121 -0.023416 -0.060019
2323 -0.20406 0.1013 -0.031364 -0.048648 -0.056997
2324 -0.21438 0.080175 -0.088723 -0.047006 -0.074965
2325 -0.17009 0.11805 -0.091125 -0.033934 -0.041949
2326 -0.22425 0.11543 -0.074347 -0.026959 -0.06728
2327 -0.17572 0.14514 0.0051575 0.028095 -0.0097746
2328 -0.18732 0.14295 -0.05338 -0.037527 -0.042976
2329 -0.16694 0.1168 -0.026933 -0.019233 -0.022999
2330 -0.16789 0.10678 0.014314 -0.01766 -0.046124
2331 -0.18278 0.065082 -0.034763 -0.029833 -0.10283
2332 -0.17573 0.097052 0.011535 0.00043753 -0.030213
2333 -0.2016 0.060028 -0.026379 -0.037564 -0.072071
2334 -0.17576 0.05151 -0.010973 -0.050283 -0.062422
2335 -0.17641 0.03842 -0.078878 -0.086907 -0.091572
2336 -0.16872 0.059982 -0.024145 -0.053611 -0.079247
2337 -0.13726 0.090781 0.0088922 -0.024077 -0.026209
2338 -0.17207 0.077419 -0.027229 0.0028745 -0.092006
2339 -0.14237 0.079378 -0.036684 -0.024933 -0.063674
2340 -0.12175 0.049469 -0.012483 -0.0074169 -0.055583
2341 -0.04845 0.061082 0.038986 -0.016248 -0.032541
2342 -0.064075 0.05103 0.083569 -0.016497 -0.060204
2343 -0.047218 0.057896 0.099285 0.024952 -0.026826
2344 -0.042582 0.048808 0.095848 -0.0060462 -0.042115
2345 -0.086282 0.065 0.055305 0.003755 -0.037455
2346 -0.14737 0.028134 0.033423 -0.042139 -0.10067
2347 -0.1291 0.081525 0.032461 0.026223 -0.036071
2348 -0.13523 0.10432 0.029524 -0.01389 -0.024294
2349 -0.1388 0.10709 0.025273 -0.0089604 -0.036027
2350 -0.11972 0.10607 -0.041024 -0.053389 -0.11203
2351 -0.022338 0.11861 -0.0017534 0.0043492 -0.012876
2352 -0.029914 0.077843 0.026042 -0.047856 -0.086738
2353 0.021981 0.0705 0.033862 -0.023562 -0.06544
2354 0.050851 0.060597 0.079528 -0.032835 -0.085462
2355 0.1273 0.049067 0.13357 0.0055087 -0.023332
2356 0.1728 0.066551 0.16083 -0.0095821 -0.049595
2357 0.1239 0.072732 0.12872 0.037969 -0.060526
2358 0.086792 0.056138 0.14761 -0.034394 -0.061968
2359 0.0052573 0.031965 0.16697 -0.028568 -0.044793
2360 -0.017231 0.049667 0.13234 -0.015305 -0.084083
2361 0.078319 0.032989 0.099446 -0.018494 -0.042717
2362 0.14903 0.041485 0.13708 -0.042226 -0.095621
2363 0.21483 0.015612 0.17415 -0.017379 -0.038431
2364 0.23399 0.0514 0.19429 -0.034075 -0.045203
2365 0.22345 0.022142 0.21427 -0.015147 -0.06628
2366 0.2267 0.034716 0.19708 -0.03893 -0.11906
2367 0.27627 0.034025 0.23284 -0.036024 -0.068695
2368 0.29959 0.071407 0.27442 0.047852 -0.029772
2369 0.25113 0.021942 0.23901 -0.061555 -0.11884
2370 0.30167 0.042643 0.2552 -0.029858 -0.063652
2371 0.35613 0.031564 0.25073 -0.035295 -0.084014
2372 0.34657 0.0082236 0.23269 -0.045136 -0.081912
2373 0.37636 0.039378 0.28181 -0.02182 -0.06452
2374 0.36687 0.0059448 0.25438 0.0025589 -0.041354
2375 0.41331 0.0056566 0.31668 -0.029022 -0.071489
2376 0.43516 0.018883 0.29894 -0.0015598 -0.046129
2377 0.41637 0.014562 0.25805 -0.049433 -0.10179
2378 0.44794 0.0034086 0.27843 -0.028462 -0.085692
2379 0.41734 0.0064161 0.32193 -0.022303 -0.1091
2380 0.45747 0.033999 0.32315 0.0026814 -0.061607
2381 0.43186 0.015798 0.30919 -0.025226 -0.11025
2382 0.46876 0.025728 0.40108 0.014224 -0.049935
2383 0.49304 0.016739 0.32923 -0.030255 -0.071782
2384 0.47582 0.012027 0.38828 0.0069069 -0.037285
2385 0.47018 0.0071722 0.3626 -0.0061071 -0.093248
2386 0.47322 0.0028307 0.27415 -0.03909 -0.079348
2387 0.46302 -0.02179 0.2955 -0.056165 -0.16374
2388 0.45914 -0.015125 0.36457 -0.040456 -0.082292
2389 0.48475 0.015954 0.32241 -0.010921 -0.057737
2390 0.51055 0.012711 0.34578 -0.022099 -0.10382
2391 0.47775 -0.00099751 0.33691 -0.0026926 -0.080614
2392 0.47022 -0.0028512 0.3624 -0.023779 -0.088751
2393 0.5203 0.018941 0.36971 0.044336 -0.058053
2394 0.50171 0.020992 0.27421 0.00383 -0.057452
2395 0.50364 -0.0034309 0.33946 0.0041779 -0.081027
2396 0.45502 -0.022806 0.31124 -0.020998 -0.089472
2397 0.49024 -0.014182 0.29921 -0.0081588 -0.14527
2398 0.47552 -0.0060508 0.27038 -0.0025173 -0.087566
2399 0.51379 0.01308 0.27214 -0.011807 -0.098846
2400 0.46197 -0.0038603 0.33279 -0.012112 -0.088042
2401 0.4874 -0.0062149 0.36074 0.0054496 -0.063119
2402 0.47533 0.0085507 0.30381 0.052098 -0.05544
2403 0.46515 -0.013634 0.25411 -0.012526 -0.10054
2404 0.47867 -0.0067069 0.27656 -0.0092374 -0.076638
2405 0.43819 0.0065665 0.19267 0.018703 -0.072525
2406 0.4193 -0.010299 0.23713 -0.0135 -0.12937
2407 0.41749 -0.01197 0.29208 0.0060406 -0.088267
2408 0.42601 -0.0083749 0.28679 0.011302 -0.065408
2409 0.39094 -0.0076299 0.26517 -0.020284 -0.048904
2410 0.34694 -0.022387 0.20057 -0.0531 -0.14653
2411 0.38557 -0.023035 0.2484 0.0097637 -0.056849
2412 0.34034 -0.0076737 0.24475 0.003053 -0.072887
2413 0.29242 -0.030033 0.21207 -0.025143 -0.12991
2414 0.32011 -0.024008 0.22907 -0.048131 -0.093565
2415 0.27402 -0.020866 0.19855 -0.031413 -0.091271
2416 0.27062 -0.0082892 0.15188 -0.036312 -0.090736
2417 0.31788 0.018221 0.25241 0.046832 -0.027894
2418 0.21778 -0.030209 0.21693 -0.052163 -0.12173
2419 0.25484 0.001461 0.18529 -0.0082386 -0.088164
2420 0.27216 -0.01316 0.21844 -0.019394 -0.052133
2421 0.20626 -0.021884 0.13495 -0.033759 -0.096503
2422 0.19979 -0.03554 0.16028 -0.011258 -0.13387
2423 0.24108 0.006772 0.21871 0.023056 -0.039614
2424 0.17085 -0.042592 0.18259 0.0068911 -0.12066
2425 0.17654 -0.035288 0.14538 -0.067128 -0.11972
2426 0.18883 -0.028396 0.15749 0.005995 -0.046175
2427 0.17171 -0.013094 0.1478 -0.026176 -0.097398
2428 0.13192 -0.016978 0.18891 -0.04619 -0.088858
2429 0.1179 -0.0011507 0.13483 -0.029713 -0.094235
2430 0.0851 -0.029955 0.1268 -0.03798 -0.076971
2431 0.11868 -0.025485 0.15676 -0.01225 -0.087428
2432 0.1316 0.0039555 0.19502 0.045637 -0.088365
2433 0.10192 -0.024398 0.13758 -0.014762 -0.094089
2434 0.091483 -0.029545 0.15083 -0.026642 -0.080227
2435 0.068187 -0.013033 0.12765 0.026897 -0.069534
2436 0.060989 -0.024696 0.14848 0.01969 -0.075196
2437 0.10102 -0.022244 0.14339 -0.016974 -0.1041
2438 0.091614 -0.0084467 0.17333 0.02497 -0.06709
2439 0.029747 -0.048617 0.080568 -0.030607 -0.096147
2440 0.073496 -0.026828 0.13714 -0.021155 -0.12285
2441 0.097417 -0.019818 0.16689 -0.032669 -0.069356
2442 0.051243 -0.038885 0.11291 -0.0061674 -0.10776
2443 0.064447 -0.031097 0.09982 -0.019696 -0.047341
2444 0.048912 -0.0079533 0.14581 0.027994 -0.089405
2445 0.031261 -0.020284 0.12898 0.016655 -0.068427
2446 0.014043 -0.043903 0.10208 -0.012195 -0.11322
2447 0.0078751 -0.037882 0.13741 0.026116 -0.081872
2448 0.047919 -0.022447 0.067852 -0.0050138 -0.092974
2449 0.015528 -0.023858 0.07497 0.0071684 -0.10203
2450 0.040151 -0.018701 0.10028 0.013866 -0.074006
2451 -0.012265 -0.051841 0.036766 -0.054252 -0.1386
2452 -0.035927 -0.067826 0.022156 -0.03764 -0.11746
2453 0.032364 -0.021416 0.17369 0.0024998 -0.070038
2454 0.00079005 -0.020583 0.052734 -0.040703 -0.080388
2455 -0.034217 -0.065143 0.092736 -0.047747 -0.12234
2456 -0.036183 -0.028939 0.049492 -0.031431 -0.085703
2457 -0.01728 -0.033998 0.10858 -0.05105 -0.12625
2458 -0.074193 -0.040706 0.042327 -0.036554 -0.11091
2459 -0.019767 -0.035929 0.088465 0.017873 -0.068781
2460 -0.018415 -0.035327 0.086842 -0.018892 -0.083978
2461 -0.027065 -0.02481 0.086276 -0.023115 -0.1092
2462 -0.012476 -0.022847 0.072059 -0.021573 -0.079024
2463 -0.044351 -0.027774 0.052831 -0.0057858 -0.075608
2464 -0.029591 -0.031542 0.060336 0.0050936 -0.081413
2465 -0.062515 -0.020284 0.037958 -0.01742 -0.10173
2466 -0.081312 0.00021145 0.032458 -0.043219 -0.086375
2467 -0.063535 -0.011362 0.070776 -0.001565 -0.062384
2468 -0.025362 -0.015124 0.068658 -0.012833 -0.085389
2469 -0.052355 0.0080125 0.092731 0.0022501 -0.080597
2470 -0.087869 0.013115 -0.0021292 -0.051475 -0.089164
2471 -0.061923 -0.0051385 0.030663 -0.045549 -0.10885
2472 -0.064908 0.0014469 0.075253 0.01289 -0.067575
2473 -0.10395 -0.03016 0.0087525 -0.013142 -0.10172
2474 -0.11525 -0.040768 0.00038152 -0.048587 -0.094196
2475 -0.046885 0.015403 0.062501 -0.039322 -0.074071
2476 -0.1109 -0.015051 0.047689 -0.011928 -0.084093
2477 -0.09915 -0.011258 -0.0033697 -0.053371 -0.077336
2478 -0.16442 -0.026104 -0.036079 -0.095844 -0.12095
2479 -0.1273 -0.02897 0.029655 -0.047774 -0.087476
2480 -0.10347 -0.019853 0.0085521 -0.024323 -0.08932
2481 -0.084972 -0.0044369 0.025124 -0.014699 -0.097772
2482 -0.12325 -0.0080811 -0.0044631 -0.012851 -0.11212
2483 -0.1336 -0.01313 0.089405 -0.020707 -0.095335
2484 -0.089877 -0.01541 -0.012714 -0.042016 -0.087865
2485 -0.12354 -0.017657 -0.03044 -0.066864 -0.11835
2486 -0.098954 -0.0143 0.031849 -0.048915 -0.025825
2487 -0.14103 -0.028401 0.0062626 -0.032498 -0.09254
2488 -0.13169 -0.025484 -0.051648 -0.064597 -0.13342
2489 -0.14128 -0.015748 0.019659 -0.052837 -0.12201
2490 -0.1207 -0.024675 -0.0065036 -0.061004 -0.079571
2491 -0.091662 -0.0121 0.008314 -0.052036 -0.078751
2492 -0.13135 -0.022454 0.0091462 0.0014903 -0.10285
2493 -0.15975 -0.021445 0.034263 -0.032768 -0.12873
2494 -0.17629 -0.028683 0.011292 -0.014304 -0.079969
2495 -0.14824 -0.01178 0.037369 -0.03585 -0.098055
2496 -0.14082 -0.021995 -0.017552 -0.036483 -0.13063
2497 -0.15345 0.00010384 0.0024373 0.034606 -0.089463
2498 -0.13899 -0.0084923 -0.011302 -0.040789 -0.10003
2499 -0.13357 -0.027562 0.00018248 -0.0351 -0.10856
2500 -0.13859 -0.016226 0.004724 -0.012167 -0.098013
2501 -0.12247 -0.01641 -0.057845 -0.045284 -0.10296
2502 -0.16688 -0.011206 -0.053759 -0.078791 -0.11169
2503 -0.17523 -0.026516 -0.043884 -0.019783 -0.081735
2504 -0.15232 -0.022668 -0.027362 -0.040013 -0.10282
2505 -0.13536 -0.028252 0.011501 -0.042112 -0.077348
2506 -0.18115 -0.021983 -0.0007143 -0.041523 -0.062691
2507 -0.17292 0.005425 -0.06263 -0.049951 -0.085147
2508 -0.15502 0.02385 -0.019892 -0.025762 -0.11141
2509 -0.14447 0.011803 -0.013916 0.0014411 -0.048677
2510 -0.15801 -0.0072593 -0.0082561 -0.0377 -0.10478
2511 -0.1624 -0.0064717 0.027578 -0.014681 -0.066561
2512 -0.17095 -0.011243 0.00069163 -0.017302 -0.059587
2513 -0.16217 -0.02439 -0.016059 -0.052199 -0.091891
2514 -0.1722 0.016532 0.0016944 -0.047312 -0.072235
2515 -0.17465 -0.024802 -0.042021 -0.004235 -0.033534
2516 -0.17376 -0.0083131 -0.057823 -0.041583 -0.12705
2517 -0.18838 -0.010752 0.037347 0.023655 -0.061206
2518 -0.18578 -0.0014574 -0.059553 -0.027854 -0.1003
2519 -0.16722 -0.0059614 -0.045486 -0.062509 -0.077306
2520 -0.17279 -0.01104 -0.030086 0.0075878 -0.051483
2521 -0.18386 -0.044184 -0.044732 -0.052422 -0.11633
2522 -0.12717 -0.016532 0.00062969 -0.048966 -0.085183
2523 -0.18164 -0.034168 -0.017785 -0.03737 -0.095872
2524 -0.16539 -0.0090211 -0.0036778 -0.043664 -0.10718
2525 -0.15632 0.011664 -0.044069 -0.025005 -0.098391
2526 -0.20483 0.0086399 -0.059155 -0.04256 -0.12496
2527 -0.16614 -0.0035907 0.01528 0.038291 -0.054714
2528 -0.20723 -0.016367 -0.027249 -0.021446 -0.040784
2529 -0.17903 -0.024705 -0.030581 0.0040771 -0.059811
2530 -0.19755 -0.024978 -0.039202 -0.031608 -0.075625
2531 -0.23648 -0.066442 -0.10245 -0.099644 -0.15571
2532 -0.17147 -0.016241 -0.057318 -0.034235 -0.077626
2533 -0.16442 -0.02214 -0.07676 -0.060389 -0.11854
2534 -0.19751 0.00095378 -0.056269 -0.026369 -0.080915
2535 -0.22855 -0.027109 -0.088489 -0.046446 -0.10215
2536 -0.17275 -0.017154 -0.022494 -0.010678 -0.075444
2537 -0.2045 -0.016565 -0.054416 -0.060093 -0.12274
2538 -0.17274 -0.045944 -0.0044733 0.003023 -0.088122
2539 -0.21808 -0.048401 -0.10535 -0.053129 -0.1037
2540 -0.2192 -0.029671 -0.081599 -0.056014 -0.09745
2541 -0.20465 -0.050532 -0.1018 -0.075749 -0.12698
2542 -0.2082 -0.012395 -0.07731 -0.0094314 -0.047192
2543 -0.20156 -0.019518 -0.00013182 -0.032401 -0.039464
2544 -0.19725 -0.028867 -0.044996 -0.013213 -0.06942
2545 -0.24011 -0.042666 -0.035202 -0.11517 -0.14086
2546 -0.20462 -0.025477 -0.0063024 -0.022283 -0.06053
2547 -0.22865 -0.06745 -0.12827 -0.092835 -0.13085
2548 -0.2185 -0.0012647 -0.1019 -0.0082848 -0.11535
2549 -0.17408 -0.023098 0.0017694 -0.04378 -0.10376
2550 -0.18383 -0.025563 -0.038616 -0.0014553 -0.06628
2551 -0.18299 -0.026726 -0.053021 -0.05621 -0.06498
2552 -0.20575 -0.043044 -0.022289 -0.0034974 -0.084723
2553 -0.20998 -0.020858 -0.036819 -0.028133 -0.083211
2554 -0.22493 -0.016983 -0.12129 -0.048855 -0.10759
2555 -0.20787 -0.031122 -0.070224 -0.036429 0.016423
2556 -0.19601 -0.036588 -0.070533 -0.038574 0.063705
2557 -0.22498 -0.02299 -0.04967 -0.035557 0.054772
2558 -0.24139 -0.032875 -0.078627 -0.055782 0.045658
2559 -0.23339 -0.035884 -0.094009 -0.019095 0.06158
2560 -0.21878 -0.024594 -0.004788 -0.0094526 0.093682
2561 -0.18444 -0.030496 0.001565 -0.0042499 0.056927
2562 -0.24543 -0.027221 -0.047052 -0.050042 0.006366
2563 -0.24164 -0.014224 -0.066001 -0.040038 0.016266
2564 -0.17334 0.025509 -0.048146 0.014041 0.049968
2565 -0.1982 -0.014621 -0.050549 -0.011733 -0.039372
2566 -0.21855 0.0085517 -0.030258 -0.011995 -0.064878
2567 -0.18188 0.010634 -0.043013 0.0039757 -0.033263
2568 -0.17158 0.0071004 -0.038556 0.01842 0.0023478
2569 -0.21214 0.0081855 -0.061498 -0.0063248 -0.064428
2570 -0.2368 0.002717 -0.057723 0.031595 -0.027227
2571 -0.17928 0.00062884 0.021528 0.022396 -0.008122
2572 -0.23119 -0.017858 -0.072873 0.025146 0.0066369
2573 -0.23192 -0.0082925 -0.08334 -0.010008 -0.0063843
2574 -0.23168 -0.0066385 -0.055965 -0.03252 0.11781
2575 -0.20972 -0.0062168 -0.0020736 -0.00061048 0.14736
2576 -0.2035 -0.015295 -0.074765 0.046855 0.16877
2577 -0.22654 -0.0048245 -0.083654 0.026909 0.14962
2578 -0.19182 0.026216 -0.050241 0.024786 0.15847
2579 -0.18119 0.0035659 -0.052896 0.0085475 0.18739
2580 -0.19967 0.00045326 -0.038055 -0.046156 0.11834
2581 -0.19106 -0.011368 -0.093291 0.088108 0.14683
2582 -0.21344 -0.014624 -0.046313 0.014484 0.22671
2583 -0.19393 0.0067954 -0.068013 0.021472 0.29404
2584 -0.14179 -0.0025179 -0.0084777 0.018582 0.26554
2585 -0.20199 -0.0024154 -0.008431 0.011424 0.25909
2586 -0.19286 -0.026668 -0.034875 -0.017206 0.23963
2587 -0.18521 0.0016321 -0.020441 0.024438 0.27871
2588 -0.18202 0.00024024 -0.016 0.0049392 0.22937
2589 -0.19973 0.020241 -0.055423 0.0062727 0.21361
2590 -0.20187 -0.030282 -0.044646 0.0091504 0.27645
2591 -0.20497 -0.0023075 -0.028411 -0.014573 0.27116
2592 -0.21329 -0.036596 -0.04715 -0.0019154 0.26545
2593 -0.1583 0.0092293 -0.064894 0.051205 0.30192
2594 -0.14099 -0.019064 -0.098669 -0.012358 0.22215
2595 -0.038608 -0.0053563 -0.031881 0.028987 0.32445
2596 -0.022279 -0.018305 -0.057054 0.028228 0.30181
2597 0.047951 0.0063466 -0.062073 0.004775 0.29577
2598 0.023136 -0.013579 -0.041505 0.041692 0.32112
2599 -0.018338 -0.013981 -0.047248 0.054656 0.37696
2600 -0.051663 -0.033931 -0.073269 0.00021351 0.32069
2601 -0.083905 -0.01431 -0.10072 0.0025141 0.29417
2602 -0.11713 -0.017234 -0.076928 0.0038602 0.3246
2603 -0.099257 0.023151 -0.092454 -0.010881 0.3541
2604 0.032703 0.069722 -0.059391 0.051988 0.39903
2605 0.079139 0.11347 -0.062952 0.074331 0.42415
2606 0.10209 0.11236 -0.0020886 0.018174 0.34396
2607 0.16237 0.13599 -0.056362 -0.014161 0.31705
2608 0.13406 0.11425 -0.054438 -0.016151 0.35757
2609 0.13379 0.10164 -0.12493 -0.0072232 0.25677
2610 0.16728 0.08499 -0.0075697 0.0034853 0.32553
2611 0.18635 0.011999 -0.099301 -0.026346 0.29774
2612 0.19658 0.065763 -0.031526 0.038412 0.31733
2613 0.22204 0.035102 -0.037819 0.0026982 0.30652
2614 0.2507 0.023591 -0.03478 0.0017776 0.26089
2615 0.26492 0.060599 -0.0067783 -0.0016384 0.21802
2616 0.26992 0.041403 -0.082843 0.021402 0.25575
2617 0.23461 0.021929 -0.073942 -0.031793 0.24633
2618 0.29536 0.040297 -0.092537 -0.040089 0.1932
2619 0.32215 0.043908 -0.060401 0.018735 0.28357
2620 0.3536 0.088967 -0.031113 0.022165 0.30058
2621 0.28849 0.074921 -0.033582 -0.031706 0.23829
2622 0.40247 0.10593 -0.043349 0.026203 0.23898
2623 0.35074 0.0968 -0.08709 -0.02188 0.21257
2624 0.36142 0.12237 -0.034488 0.014617 0.25113
2625 0.3981 0.11643 -0.051973 0.012371 0.20218
2626 0.41046 0.11952 -0.091665 -0.033169 0.16155
2627 0.39242 0.12999 -0.10771 0.014997 0.19023
2628 0.38705 0.1066 -0.078299 -0.050587 0.18389
2629 0.39151 0.076595 -0.049425 -0.0065355 0.1646
2630 0.45013 0.05414 -0.091572 -0.01551 0.16035
2631 0.44579 0.077081 -0.0071798 0.027014 0.20228
2632 0.40948 0.039811 -0.091889 -0.064128 0.12203
2633 0.43748 0.034504 -0.056951 -0.008664 0.14639
2634 0.4493 0.014956 -0.065172 0.013183 0.14445
2635 0.40744 0.038104 -0.11051 -0.066596 0.11821
2636 0.42852 0.055375 -0.015823 -0.00059795 0.18126
2637 0.42974 0.056189 -0.054931 -0.010055 0.14208
2638 0.4412 0.076397 -0.065961 -0.0040331 0.17821
2639 0.4664 0.083403 -0.015068 0.038655 0.14909
2640 0.39416 0.12221 -0.035805 -0.014861 0.13364
2641 0.43187 0.095359 -0.051142 -0.069316 0.1133
2642 0.46222 0.16202 -0.073071 0.018157 0.14111
2643 0.51252 0.17101 -0.0076759 0.032678 0.14693
2644 0.43042 0.18201 -0.04208 -0.02973 0.15526
2645 0.41931 0.12691 -0.085341 -0.039149 0.096438
2646 0.40266 0.11184 -0.041304 -0.013119 0.15121
2647 0.42693 0.12593 -0.048584 -0.003617 0.057416
2648 0.38277 0.065924 -0.074685 -0.053121 0.10729
2649 0.46291 0.065255 -0.017334 0.0073733 0.13671
2650 0.39518 0.061095 -0.060083 -0.034398 0.082877
2651 0.36832 0.046097 -0.061916 -0.015487 0.094379
2652 0.42042 0.082564 -0.046138 0.039099 0.1116
2653 0.3598 0.015646 -0.043005 -0.051779 0.073122
2654 0.35871 0.057163 0.013723 -0.013073 0.14356
2655 0.30679 0.069568 -0.081601 -0.0022643 0.069201
2656 0.33896 0.080762 -0.074008 -0.0023234 0.086
2657 0.32295 0.049287 -0.060485 0.018048 0.14631
2658 0.28439 0.062728 -0.0544 -0.020085 0.043182
2659 0.2647 0.059488 -0.036617 0.016406 0.10097
2660 0.25522 0.044256 -0.0814 -0.047986 0.046259
2661 0.20133 0.030893 -0.14977 -0.08126 0.0029272
2662 0.27894 0.041505 -0.046272 -0.025027 0.038452
2663 0.26524 0.072926 -0.042943 -0.014442 0.074326
2664 0.20994 0.022434 -0.082808 -0.0047893 0.036981
2665 0.19215 0.005879 -0.064695 -0.031509 0.040231
2666 0.20954 0.041094 -0.031594 -0.019661 0.1114
2667 0.1973 0.044654 -0.093955 -0.055037 0.020834
2668 0.19509 0.060584 -0.080894 -0.063885 -0.012566
2669 0.16672 0.01534 -0.064406 -0.0088793 0.035526
2670 0.1735 0.01628 -0.0478 -0.018395 0.031245
2671 0.18424 0.038457 -0.048926 0.019826 0.09916
2672 0.13628 -0.0039576 -0.070703 -0.065876 -0.010999
2673 0.15158 0.0070721 -0.044856 0.0048587 0.026458
2674 0.078172 -0.0036759 -0.058127 -0.036178 -0.00055177
2675 0.11745 0.00084006 -0.068199 -0.043839 -0.0033381
2676 0.17632 0.020477 -0.026753 -0.03451 0.038761
2677 0.12995 0.020868 -0.025491 -0.00044472 0.016312
2678 0.084471 0.012409 -0.064955 -0.10305 -0.059839
2679 0.069017 0.0014024 -0.066258 -0.045691 -0.024018
2680 0.10725 0.01687 -0.086552 0.01127 -0.00016303
2681 0.081478 0.0048804 -0.062815 -0.0466 0.011701
2682 0.091853 -0.0055446 -0.090938 -0.063921 -0.03329
2683 0.09965 -0.016775 -0.079975 -0.005206 0.0074403
2684 0.026921 -0.027352 -0.10526 -0.023898 -0.024544
2685 0.045347 0.01182 -0.067021 -0.062205 -0.022411
2686 0.056583 -0.0028814 -0.058567 -0.027785 0.026505
2687 0.029356 -0.019089 -0.043684 -0.011041 0.0061806
2688 0.09254 -0.0022362 -0.065324 -0.033448 0.023333
2689 0.017464 -0.014773 -0.075161 -0.028526 -0.022967
2690 -0.0021333 -0.01884 -0.12103 -0.049852 -0.053204
2691 0.02735 -0.0083354 -0.039488 -0.010831 -0.0031784
2692 0.010686 -0.0035474 -0.071504 -0.066411 -0.095162
2693 -0.026268 -0.032865 -0.046355 0.019025 -0.0011195
2694 0.073779 -0.0085828 -0.084939 -0.014134 -0.0073357
2695 0.0029008 -0.01508 -0.11723 -0.062896 -0.062417
2696 -0.045675 -0.05072 -0.10252 -0.068985 -0.0081078
2697 0.0095795 -0.019897 -0.05218 -0.040598 -0.026194
2698 -0.016667 -0.0064914 -0.018351 -0.050944 0.017876
2699 -0.066961 -0.042724 -0.086916 -0.052733 -0.055428
2700 -0.038504 -0.027835 -0.087658 -0.038361 -0.084093
2701 -0.0027112 -0.018715 -0.053006 -0.0080592 0.010148
2702 0.0027044 0.011301 -0.06673 -0.063038 -0.032044
2703 -0.02025 -0.014391 -0.067959 -0.0307 -0.0082949
2704 -0.066486 -0.029261 -0.088809 -0.054136 -0.011992
2705 -0.066262 -0.01789 -0.11667 -0.09185 -0.11262
2706 -0.050392 -0.038256 0.010154 -0.014324 -0.0026142
2707 -0.095779 -0.036285 -0.065761 -0.099794 -0.091222
2708 -0.061794 -0.014283 -0.11232 -0.051091 -0.051218
2709 -0.069252 -0.0079297 -0.041958 -0.011482 -0.047865
2710 -0.090523 -0.044831 -0.14508 -0.09961 -0.13453
2711 -0.12409 -0.049904 -0.098673 -0.085636 -0.098106
2712 -0.087625 -0.021686 -0.10031 -0.068663 -0.083529
2713 -0.04407 -0.022595 -0.0012391 -0.020798 -0.012175
2714 -0.079854 -0.034584 -0.058636 -0.034341 -0.041848
2715 -0.10052 -0.033408 -0.075759 -0.090786 -0.11158
2716 -0.063966 -0.0096116 -0.047525 -0.084712 -0.07005
2717 -0.09 -0.041711 -0.041707 -0.03753 -0.016164
2718 -0.12034 -0.02441 -0.03527 -0.065344 -0.081247
2719 -0.1449 -0.055612 -0.042615 -0.079882 -0.10783
2720 -0.09358 -0.032623 -0.026518 -0.066139 -0.081627
2721 -0.13006 -0.013677 -0.02517 -0.041963 -0.089532
2722 -0.16476 -0.036583 -0.064131 -0.088392 -0.070026
2723 -0.12608 -0.043129 -0.035023 -0.041874 -0.096992
2724 -0.16312 -0.052149 -0.11853 -0.11478 -0.091951
2725 -0.16268 -0.04801 -0.144 -0.13424 -0.15347
2726 -0.12878 -0.0079324 -0.029567 -0.051152 -0.083947
2727 -0.14964 -0.014703 -0.12261 -0.072632 -0.11331
2728 -0.13995 -0.048794 -0.027254 -0.071879 -0.05961
2729 -0.15666 -0.017014 0.0090519 -0.070174 -0.1068
2730 -0.12846 -0.021315 0.003925 -0.040728 -0.041568
2731 -0.15693 -0.01459 0.039446 -0.10016 -0.1022
2732 -0.12193 0.028002 0.10115 0.0099564 -0.011186
2733 -0.16341 -0.0047869 8.992e-05 -0.046917 -0.048208
2734 -0.18845 0.02359 0.030449 -0.060719 -0.10938
2735 -0.1513 -0.023525 0.0085802 -0.048242 -0.079384
2736 -0.14829 -0.04638 -0.0015126 -0.062672 -0.10451
2737 -0.14349 -0.031881 0.069857 -0.037481 -0.044295
2738 -0.14403 -0.048284 0.019611 -0.061628 -0.056726
2739 -0.12487 -0.017663 0.081178 -0.018548 -0.037897
2740 -0.14628 -0.024212 0.042716 -0.020032 -0.065703
2741 -0.10082 -0.0037132 0.053086 -0.051312 -0.13229
2742 -0.18266 -0.042587 0.026194 -0.08476 -0.096818
2743 -0.16939 -0.021889 0.042953 -0.043347 -0.088145
2744 -0.21135 -0.048969 0.027906 -0.1228 -0.091529
2745 -0.11553 0.002073 0.052103 -0.053736 -0.088733
2746 -0.21189 -0.023618 0.058064 -0.048973 -0.086739
2747 -0.17454 0.00019057 0.13909 -0.020412 -0.059393
2748 -0.17489 0.013067 0.10622 -0.039396 -0.096269
2749 -0.18055 0.0042165 0.02062 -0.087912 -0.12138
2750 -0.15923 -0.0098374 0.05969 -0.070262 -0.11457
2751 -0.19926 0.0074661 0.075466 -0.033806 -0.088282
2752 -0.23035 -0.024803 0.079552 -0.067769 -0.1244
2753 -0.19525 -0.028291 0.078708 -0.05001 -0.12128
2754 -0.18381 -0.010993 0.12458 -0.023656 -0.073014
2755 -0.21659 -0.020395 0.053038 -0.082544 -0.12969
2756 -0.21088 -0.018169 0.13066 -0.034732 -0.086493
2757 -0.15379 -0.0080569 0.1267 -0.037283 -0.064367
2758 -0.2239 -0.014951 0.10017 -0.031391 -0.094129
2759 -0.23228 -0.031212 0.037986 -0.080321 -0.09339
2760 -0.21779 -0.029005 0.091634 -0.095904 -0.1309
2761 -0.21953 -0.016985 0.064418 -0.09756 -0.13207
2762 -0.15265 -0.014792 0.026478 -0.10673 -0.15625
2763 -0.18104 0.018631 0.082571 -0.085486 -0.12673
2764 -0.18246 0.053434 0.10207 -0.024031 -0.074703
2765 -0.18854 0.077157 0.092677 -0.087577 -0.098293
2766 -0.20991 0.090397 0.06316 -0.026933 -0.096642
2767 -0.18987 0.072342 0.076986 -0.066383 -0.13598
2768 -0.2275 0.054911 0.14644 -0.056997 -0.059343
2769 -0.21902 0.033717 0.075629 -0.034894 -0.11633
2770 -0.18365 0.010259 0.1155 -0.025473 -0.039994
2771 -0.19332 -0.00051105 0.075293 -0.087262 -0.16587
2772 -0.19728 0.023937 0.091536 -0.027479 -0.072224
2773 -0.19861 0.0043725 0.085342 0.0071246 -0.065357
2774 -0.17758 0.035384 0.093151 -0.044338 -0.064848
2775 -0.2073 -0.0068653 0.069 -0.068226 -0.12871
2776 -0.20076 -0.0013445 0.062934 -0.051014 -0.15494
2777 -0.20353 0.014027 0.10774 -0.045575 -0.057367
2778 -0.2381 0.0018685 0.038376 -0.05602 -0.093643
2779 -0.16555 0.083195 0.11941 -0.047128 -0.13716
2780 -0.23056 0.039476 0.035765 -0.076247 -0.16941
2781 -0.20649 0.046918 0.060429 -0.086898 -0.066911
2782 -0.21908 0.081984 0.016121 -0.05496 -0.11287
2783 -0.23247 0.096468 0.023541 -0.082812 -0.16015
2784 -0.22614 0.10052 0.011543 -0.055259 -0.11695
2785 -0.2073 0.063734 0.016788 -0.031705 -0.11992
2786 -0.2332 0.04825 -0.015004 -0.10394 -0.12823
2787 -0.22399 0.050454 0.0067665 -0.047293 -0.15164
2788 -0.19778 0.051794 0.050874 -0.038553 -0.07774
2789 -0.20771 0.048164 0.075305 -0.03042 -0.084351
2790 -0.22307 0.018099 0.034404 -0.058488 -0.13216
2791 -0.2151 0.036737 0.0086216 -0.076314 -0.13415
2792 -0.2086 -0.0052859 0.020151 -0.071343 -0.1198
2793 -0.19902 0.039813 0.008866 -0.062762 -0.10659
2794 -0.21133 0.048768 -0.022552 -0.023819 -0.10445
2795 -0.20267 0.063185 -0.0020592 -0.039387 -0.13715
2796 -0.23568 0.076108 -0.03731 -0.087413 -0.14254
2797 -0.21513 0.096989 -0.030171 -0.10375 -0.15001
2798 -0.18942 0.12252 0.066706 -0.04621 -0.10001
2799 -0.22086 0.12589 -0.025655 -0.070194 -0.15113
2800 -0.21364 0.13203 -0.013584 -0.080457 -0.11842
2801 -0.24692 0.10073 -0.026688 -0.13621 -0.15434
2802 -0.23815 0.091372 -0.0013655 -0.10222 -0.16859
2803 -0.24297 0.052348 -0.047274 -0.052413 -0.13934
2804 -0.22272 0.043629 -0.018291 -0.061685 -0.086729
2805 -0.22313 0.039147 -0.023427 -0.053564 -0.12766
2806 -0.2184 0.023398 0.0089274 -0.093335 -0.17698
2807 -0.24473 0.0084146 -0.070422 -0.080549 -0.14785
2808 -0.24205 0.013105 0.028565 -0.060538 -0.10996
2809 -0.23056 0.028533 -0.031377 -0.099807 -0.10093
2810 -0.20508 0.0080168 0.027921 -0.030771 -0.080255
2811 -0.21767 0.047306 -0.02304 -0.057606 -0.083926
2812 -0.26324 0.023577 -0.052484 -0.072895 -0.13828
2813 -0.22219 0.051759 0.023545 -0.038325 -0.12141
2814 -0.22911 0.014566 -0.025321 -0.082558 -0.14726
2815 -0.2186 0.0083404 -0.033837 -0.091577 -0.13994
2816 -0.21956 0.049076 -0.036288 -0.10739 -0.13805
2817 -0.20808 0.0069319 -0.056771 -0.081185 -0.17933
2818 -0.22504 -0.0096913 -0.075013 -0.083142 -0.12935
2819 -0.22444 0.023925 -0.077592 -0.089881 -0.1428
2820 -0.19453 0.0060106 -0.04548 -0.065781 -0.16328
2821 -0.18811 0.0058807 -0.057436 -0.012222 -0.13543
2822 -0.13956 0.02064 -0.056988 -0.082198 -0.11236
2823 -0.12916 -0.0033508 0.019773 -0.049345 -0.13831
2824 -0.14399 0.0072589 -0.082525 -0.085752 -0.13728
2825 -0.12646 0.0074546 -0.039679 -0.07826 -0.11393
2826 -0.095025 0.016499 -0.041081 -0.034024 -0.14227
2827 -0.11916 0.01558 -0.017844 -0.05417 -0.10983
2828 -0.10933 -0.022924 -0.091794 -0.12001 -0.1651
2829 -0.035953 0.00095732 -0.050752 -0.082518 -0.11225
2830 -0.057589 -0.019167 -0.075716 -0.059979 -0.13577
2831 0.00049781 -0.023335 0.030782 -0.026592 -0.097079
2832 -0.017367 -0.016755 -0.025077 -0.06668 -0.15042
2833 -1.3932e-05 -0.011788 -0.062026 -0.05555 -0.12088
2834 0.010295 -0.0045529 -0.0086142 -0.050811 -0.047141
2835 -0.035104 -0.0099542 -0.079267 -0.070171 -0.092681
2836 -0.054966 -0.019074 -0.018154 -0.069544 -0.14013
2837 -0.095416 -0.0091705 -0.03551 -0.058647 -0.13765
2838 -0.057738 -0.008061 -0.060317 -0.052047 -0.11807
2839 0.019062 -0.022804 -0.066479 -0.13032 -0.18693
2840 0.027031 -0.034593 -0.079304 -0.098908 -0.17286
2841 0.022461 -0.019183 -0.081655 -0.1048 -0.12226
2842 0.109 -0.028638 -0.057461 -0.088722 -0.17051
2843 0.033824 -0.026708 -0.033821 -0.03813 -0.14222
2844 0.10398 0.017834 -0.058391 -0.069249 -0.10962
2845 0.058596 -0.018675 -0.015963 -0.0030129 -0.10049
2846 0.0028331 -0.022409 -0.1016 -0.046556 -0.14366
2847 -0.0046924 -0.034952 -0.070985 -0.04424 -0.14023
2848 -0.0011169 -0.037477 -0.030014 -0.037489 -0.083928
2849 0.036544 -0.020181 -0.076932 -0.10135 -0.16157
2850 0.0603 -0.041918 -0.11631 -0.12096 -0.17111
2851 0.1327 -0.029127 -0.034084 -0.029516 -0.095025
2852 0.12796 -0.012617 -0.10096 -0.062196 -0.089464
2853 0.17449 -0.019821 -0.12867 -0.045747 -0.13463
2854 0.16414 -0.037589 -0.094766 -0.077681 -0.12722
2855 0.14723 -0.025208 -0.11547 -0.098753 -0.17771
2856 0.17991 -0.018245 -0.067745 -0.048875 -0.01829
2857 0.12653 -0.066011 -0.050323 -0.03679 -0.074975
2858 0.15513 -0.046027 -0.065508 -0.046063 -0.015987
2859 0.12959 -0.011881 -0.074252 -0.017047 0.023467
2860 0.13448 -0.052675 -0.036324 -0.081634 -0.052992
2861 0.087255 -0.046205 -0.062153 -0.075796 -0.096777
2862 0.13272 -0.016112 -0.040624 -0.039959 -0.0042959
2863 0.18797 -0.027372 -0.096377 -0.067303 -0.096645
2864 0.20811 -0.027751 -0.088235 -0.033368 -0.10636
2865 0.23285 -0.028567 -0.051745 -0.049953 -0.099626
2866 0.24296 -0.05278 -0.02152 0.028867 -0.057418
2867 0.2879 -0.029455 -0.038962 -0.01289 -0.037865
2868 0.23871 -0.062374 -0.078546 -0.082509 -0.12201
2869 0.29606 -0.023659 0.036218 -0.010095 -0.066536
2870 0.30146 -0.038037 -0.049865 -0.071278 -0.077414
2871 0.27032 -0.01647 -0.016505 -0.086048 -0.11499
2872 0.24923 -0.061085 -0.059196 -0.12272 -0.15246
2873 0.29412 -0.020604 -0.076981 -0.052582 -0.072757
2874 0.31864 -0.010942 -0.082474 -0.058398 -0.049607
2875 0.27352 -0.049076 -0.10031 -0.085302 -0.12227
2876 0.33999 -0.044778 -0.025303 -0.028146 -0.058417
2877 0.24348 -0.044833 -0.057834 -0.093228 -0.14345
2878 0.22586 -0.044484 -0.0881 -0.075886 -0.090645
2879 0.25212 -0.051616 -0.080621 -0.056267 -0.11679
2880 0.27784 -0.033882 -0.095149 -0.038879 -0.090537
2881 0.28707 -0.050925 -0.050611 -0.08844 -0.10649
2882 0.33816 -0.02772 -0.028887 -0.017724 -0.028306
2883 0.27804 -0.054 -0.080622 -0.049346 -0.085551
2884 0.22863 -0.051964 -0.082784 -0.1024 -0.103
2885 0.30713 -0.025301 -0.072613 -0.04741 -0.045006
2886 0.2735 -0.035329 -0.068127 -0.041002 -0.10853
2887 0.25829 -0.059821 -0.064069 -0.089468 -0.10713
2888 0.24942 -0.045555 -0.078384 -0.062857 -0.11244
2889 0.18995 -0.063102 -0.10126 -0.069668 -0.13848
2890 0.21555 -0.050052 -0.063991 -0.060274 -0.097327
2891 0.18694 -0.062571 -0.088509 -0.041184 -0.12542
2892 0.26736 -0.034952 -0.13217 -0.08979 -0.13271
2893 0.32566 -0.040574 -0.070898 -0.067135 -0.11646
2894 0.33704 -0.030741 -0.046291 -0.069187 -0.053616
2895 0.26025 -0.030448 -0.10024 -0.075245 -0.12931
2896 0.25691 -0.056971 -0.062792 -0.053259 -0.09059
2897 0.24434 -0.065969 -0.11705 -0.055633 -0.10064
2898 0.24572 -0.034467 -0.053603 -0.037911 -0.10348
2899 0.16906 -0.065473 -0.068361 -0.06877 -0.12444
2900 0.15528 -0.044544 -0.057321 -0.062148 -0.11803
2901 0.18527 -0.063112 -0.10192 -0.084309 -0.14511
2902 0.25239 -0.041404 -0.046563 -0.051528 -0.12841
2903 0.27511 -0.018387 -0.063073 -0.057873 -0.085802
2904 0.26686 -0.072187 -0.062058 -0.046041 -0.068983
2905 0.18945 -0.05684 -0.091348 -0.097022 -0.12444
2906 0.15155 -0.032742 -0.056185 -0.028288 -0.10308
2907 0.1172 -0.03844 -0.11728 -0.10346 -0.15576
2908 0.12189 -0.054596 -0.082571 -0.10513 -0.12614
2909 0.069377 -0.05397 -0.11298 -0.076509 -0.14627
2910 0.16539 -0.038896 -0.059516 -0.049729 -0.095258
2911 0.1226 -0.060989 -0.072338 -0.11046 -0.099425
2912 0.11079 -0.088083 -0.054547 -0.057226 -0.11198
2913 0.13591 -0.044131 -0.08251 -0.051685 -0.042486
2914 0.13142 -0.064747 -0.046511 -0.072784 -0.060386
2915 0.13615 -0.062432 -0.050677 -0.057699 -0.074129
2916 0.077904 -0.042246 -0.070616 -0.08204 -0.12582
2917 0.055561 -0.043066 -0.054764 -0.07108 -0.1047
2918 0.079844 -0.069963 -0.096873 -0.057253 -0.1147
2919 0.11609 -0.045633 -0.057422 -0.040977 -0.1067
2920 0.063267 -0.062911 -0.11304 -0.09725 -0.11868
2921 0.037028 -0.071504 -0.14096 -0.087446 -0.13904
2922 0.046925 -0.083458 -0.074849 -0.074294 -0.071296
2923 0.054935 -0.050739 -0.038632 -0.045277 -0.10355
2924 0.019379 -0.057578 -0.10717 -0.10951 -0.1251
2925 0.0052874 -0.067808 -0.1519 -0.10899 -0.13275
2926 0.058149 -0.048869 -0.07692 -0.014009 -0.085319
2927 0.034774 -0.052799 -0.075354 -0.10072 -0.12304
2928 0.02909 -0.058648 -0.065722 -0.027092 -0.12201
2929 -0.031075 -0.077895 -0.14942 -0.12807 -0.17261
2930 -0.032754 -0.088342 -0.08533 -0.10923 -0.10925
2931 0.019141 -0.075045 -0.089185 -0.052501 -0.083383
2932 -0.0126 -0.061558 -0.07049 -0.055704 -0.083682
2933 -0.030079 -0.049391 -0.050752 -0.010479 -0.070025
2934 0.0060558 -0.064505 -0.052471 -0.020574 -0.045166
2935 -0.02277 -0.056687 -0.07682 -0.056238 -0.082973
2936 -0.0045428 -0.045276 -0.027632 -0.011881 -0.056178
2937 -0.029816 -0.05702 -0.13626 -0.060364 -0.095465
2938 -0.092292 -0.062838 -0.094858 -0.091933 -0.13906
2939 -0.04996 -0.060717 -0.07177 -0.054543 -0.078238
2940 -0.013472 -0.065846 -0.056206 -0.0053735 -0.069656
2941 -0.094204 -0.10258 -0.1016 -0.10981 -0.1077
2942 -0.044959 -0.056284 -0.049339 0.0027578 -0.058083
2943 -0.11746 -0.065683 -0.10488 -0.12278 -0.12271
2944 -0.08739 -0.04805 -0.082835 -0.088781 -0.085304
2945 -0.060032 -0.078277 -0.080304 -0.11102 -0.16065
2946 -0.079707 -0.045334 -0.11879 -0.059247 -0.10158
2947 -0.073174 -0.030236 -0.060403 -0.00031025 -0.065645
2948 -0.059844 -0.05153 -0.044666 -0.028006 -0.068674
2949 -0.066204 -0.060588 -0.080941 -0.032643 -0.12437
2950 -0.083399 -0.063184 -0.1403 -0.097544 -0.15081
2951 -0.091829 -0.061892 -0.08239 -0.081491 -0.15593
2952 -0.10905 -0.073464 -0.11639 -0.041379 -0.093241
2953 -0.13228 -0.081787 -0.12021 -0.089194 -0.1569
2954 -0.092903 -0.063338 -0.038514 -0.065235 -0.11764
2955 -0.10524 -0.049197 -0.10767 -0.092381 -0.14177
2956 -0.079231 -0.055501 -0.099338 -0.025434 -0.11169
2957 -0.14076 -0.076594 -0.075994 -0.058276 -0.11268
2958 -0.075249 -0.059541 -0.080879 -0.055059 -0.08548
2959 -0.13691 -0.045812 -0.10794 -0.048689 -0.1412
2960 -0.11057 -0.043463 -0.098042 -0.057417 -0.097542
2961 -0.13649 -0.053511 -0.085736 -0.094278 -0.12187
2962 -0.12209 -0.064242 -0.15406 -0.065363 -0.14718
2963 -0.13384 -0.042359 -0.093141 -0.066941 -0.073546
2964 -0.10288 5.8339e-06 -0.02939 -0.076887 -0.096865
2965 -0.11605 0.0064277 -0.049591 -0.044701 -0.07449
2966 -0.13265 0.047991 -0.084499 -0.076633 -0.13732
2967 -0.13307 0.035496 -0.14741 -0.077423 -0.1587
2968 -0.11267 0.051921 -0.1052 -0.060056 -0.10667
2969 -0.111 0.057838 -0.13128 -0.073495 -0.13715
2970 -0.16438 0.013179 -0.11862 -0.12761 -0.12976
2971 -0.17091 -0.019853 -0.12344 -0.08667 -0.15078
2972 -0.13652 0.0061121 -0.096963 -0.034068 -0.093118
2973 -0.13922 -0.013139 -0.0097046 -0.059974 -0.13013
2974 -0.15281 -0.019784 -0.045666 -0.030457 -0.066419
2975 -0.17033 -0.037725 -0.12148 -0.10269 -0.15199
2976 -0.21175 -0.066781 -0.12511 -0.13195 -0.19463
2977 -0.20622 -0.052242 -0.060452 -0.11033 -0.13735
2978 -0.13798 -0.0080757 -0.0093518 -0.072223 -0.11938
2979 -0.16077 -0.0090205 -0.04465 -0.040862 -0.10495
2980 -0.18738 -0.03697 -0.05776 -0.027872 -0.11499
2981 -0.21465 -0.022216 -0.12679 -0.092116 -0.18547
2982 -0.16938 1.9018e-05 -0.12495 -0.044945 -0.077954
2983 -0.19271 -0.0019634 -0.13718 -0.092861 -0.14845
2984 -0.20086 0.030737 -0.16272 -0.095478 -0.13497
2985 -0.18504 0.047256 -0.068325 -0.025985 -0.11611
2986 -0.15792 0.07105 -0.051858 -0.066884 -0.14017
2987 -0.15797 0.090032 -0.08104 -0.061702 -0.10378
2988 -0.17496 0.07542 -0.087304 -0.015201 -0.1128
2989 -0.19601 0.06383 -0.13507 -0.072644 -0.11258
2990 -0.20702 0.037539 -0.090149 -0.044864 -0.1691
2991 -0.20135 0.013595 -0.061065 -0.096234 -0.11591
2992 -0.16494 0.0096348 -0.04923 -0.054483 -0.15985
2993 -0.19254 -0.013421 -0.078939 -0.018745 -0.10867
2994 -0.17491 -0.010853 -0.085405 -0.033132 -0.12061
2995 -0.17297 -0.0072971 -0.09771 -0.055281 -0.13687
2996 -0.1906 -0.016912 -0.11515 -0.053349 -0.13533
2997 -0.14025 0.036927 -0.019302 -0.024254 -0.076522
2998 -0.18324 0.0079069 -0.060476 -0.07332 -0.11903
2999 -0.20691 -0.00051318 -0.074193 -0.053484 -0.14146
3000 -0.23747 -0.013195 -0.10743 -0.096149 -0.1274
3001 -0.21543 0.012482 -0.12793 -0.09609 -0.12718
3002 -0.19571 0.051454 -0.0089598 -0.054457 -0.10635
3003 -0.22576 0.077439 -0.082804 -0.098866 -0.11346
3004 -0.21234 0.07406 -0.12798 -0.064511 -0.12553
3005 -0.201 0.084625 -0.11044 -0.075923 -0.1212
3006 -0.19285 0.10552 -0.055676 -0.04842 -0.1171
3007 -0.18831 0.10408 -0.096569 -0.08796 -0.11493
3008 -0.18009 0.077411 -0.11289 -0.091276 -0.14553
3009 -0.21807 0.090073 -0.066945 -0.075211 -0.14883
3010 -0.19415 0.069221 -0.1013 -0.039946 -0.07095
3011 -0.17205 0.080527 -0.088559 -0.025878 -0.066306
3012 -0.19943 0.061714 -0.10512 -0.094947 -0.1276
3013 -0.22691 0.039872 -0.081068 -0.0065849 -0.13727
3014 -0.22684 0.057115 -0.12426 -0.071439 -0.15215
3015 -0.19858 0.0076035 -0.13123 -0.10776 -0.17733
3016 -0.20741 0.032077 -0.081496 -0.085804 -0.14057
3017 -0.20197 0.02209 -0.1339 -0.10069 -0.15112
3018 -0.24441 -0.0039397 -0.053741 -0.076754 -0.12575
3019 -0.19253 0.050758 -0.093326 -0.10105 -0.11961
3020 -0.19997 0.088996 -0.10228 -0.024689 -0.15039
3021 -0.24618 0.1219 -0.13731 -0.15063 -0.19952
3022 -0.15602 0.12554 -0.046921 0.0022391 -0.069343
3023 -0.21518 0.14703 -0.086559 -0.092589 -0.188
3024 -0.20073 0.11196 -0.1095 -0.053897 -0.16163
3025 -0.23094 0.087354 -0.095838 -0.051733 -0.16273
3026 -0.19596 0.095757 -0.048685 -0.059145 -0.12514
3027 -0.23064 0.083683 -0.0052512 -0.084154 -0.10385
3028 -0.19534 0.060346 -0.05659 -0.082536 -0.11861
3029 -0.20909 0.069993 0.033394 -0.06117 -0.14924
3030 -0.23654 0.075463 -0.0019999 -0.018897 -0.10417
3031 -0.214 0.052895 -0.034365 -0.041142 -0.15
3032 -0.25345 0.027859 -0.058297 -0.096947 -0.12238
3033 -0.18179 0.045925 -0.055666 -0.060564 -0.15942
3034 -0.20333 0.056189 -0.023896 -0.049189 -0.09819
3035 -0.19133 0.051442 -0.0021801 -0.012757 -0.083028
3036 -0.19274 0.04494 -0.057938 -0.061631 -0.094085
3037 -0.15495 0.0082808 -0.068583 -0.046828 -0.092017
3038 -0.25247 -0.01156 -0.096934 -0.10004 -0.18382
3039 -0.23623 0.024602 -0.08587 -0.062785 -0.13115
3040 -0.22877 0.014684 -0.003695 -0.081945 -0.10268
3041 -0.22459 0.03922 0.0077208 -0.069045 -0.09624
3042 -0.20897 0.046854 0.061234 -0.09364 -0.10419
3043 -0.25176 0.054985 -0.045478 -0.16172 -0.16451
3044 -0.21621 0.075328 0.010006 -0.080337 -0.14392
3045 -0.21311 0.10792 -0.033707 -0.056422 -0.11735
3046 -0.20989 0.13435 0.00074743 -0.063945 -0.12955
3047 -0.24708 0.1064 -0.035991 -0.1222 -0.18521
3048 -0.24228 0.082933 -0.038799 -0.12719 -0.1261
3049 -0.24733 0.070112 0.04771 -0.10796 -0.12513
3050 -0.25111 0.068612 0.031278 -0.081026 -0.089408
3051 -0.20854 0.022262 0.0244 -0.02306 -0.093824
3052 -0.21548 0.029997 0.11481 -0.0060707 -0.12879
3053 -0.22646 0.018233 0.067064 -0.074821 -0.1825
3054 -0.22006 0.02533 0.091256 -0.072155 -0.10521
3055 -0.26576 -0.0065197 0.060451 -0.095654 -0.16484
3056 -0.20553 0.014774 0.085058 -0.057016 -0.079001
3057 -0.2427 0.020779 0.055837 -0.064112 -0.12948
3058 -0.23353 0.016006 0.08693 -0.11093 -0.13153
3059 -0.22445 0.016542 0.086003 -0.043777 0.020431
3060 -0.23626 0.024069 0.054451 -0.098739 -0.001127
3061 -0.22664 0.026002 0.12821 0.0027701 0.071922
3062 -0.22563 -0.0067714 0.064278 -0.11314 -0.024403
3063 -0.23785 -0.024037 0.090953 -0.12385 -0.0070459
3064 -0.24489 -0.0052808 0.063022 -0.10766 0.0080934
3065 -0.18027 0.024638 0.11015 -0.059842 0.0026181
3066 -0.22376 -0.011004 0.10399 -0.060208 -0.014268
3067 -0.24323 0.001856 0.087603 -0.10109 0.042046
3068 -0.1532 0.036839 0.107 -0.11318 0.045715
3069 -0.21659 -0.0092046 0.11403 -0.059771 0.08657
3070 -0.18022 -0.008727 0.16518 -0.068862 0.11375
3071 -0.21776 -0.016436 0.1006 -0.057136 0.087686
3072 -0.24262 -0.031351 0.063195 -0.12601 0.061665
3073 -0.20128 -0.0091232 0.089278 -0.069218 0.051047
3074 -0.13403 0.0014554 0.064127 -0.0010295 0.083349
3075 -0.12631 0.0034747 0.13219 0.024014 0.031133
3076 -0.10816 -0.012345 0.10923 0.0094525 0.034346
3077 -0.18113 -0.039314 0.086817 -0.048754 -0.059642
3078 -0.065491 -0.01298 0.14857 0.027928 0.0087977
3079 -0.034233 0.011569 0.17775 0.044819 0.037824
3080 -0.056301 -0.012799 0.076719 -0.06996 -0.014857
3081 -0.042533 -0.019262 0.067812 -0.073156 -0.021571
3082 0.024735 -0.0044795 0.085681 -0.060694 0.035226
3083 -0.0284 -0.042956 0.079542 -0.03638 0.13143
3084 -0.11055 0.0085655 0.11023 -0.058442 0.11471
3085 -0.14276 -0.044096 0.048173 -0.066123 0.16694
3086 -0.14075 -0.0044423 0.087728 -0.0045123 0.20855
3087 -0.16404 -0.041187 0.09369 -0.033618 0.15456
3088 -0.20435 -0.034963 -0.0028219 -0.094917 0.15654
3089 -0.13185 -0.013105 0.035968 0.042311 0.17702
3090 -0.11481 -0.061969 0.074422 -0.055056 0.10155
3091 -0.00098835 -0.050158 0.022715 -0.044974 0.12257
3092 0.02064 -0.061681 0.0232 -0.058179 0.15361
3093 -0.0052074 -0.044032 0.047222 -0.018258 0.23681
3094 0.025176 -0.043309 0.047226 0.045813 0.22004
3095 0.02307 -0.059594 0.064964 0.028349 0.18174
3096 0.062247 -0.050079 0.040608 0.028627 0.13886
3097 0.030461 -0.05346 0.085368 0.045176 0.17602
3098 0.095455 -0.034756 0.014587 -0.060633 0.090886
3099 0.036265 -0.071123 -0.033155 -0.042473 0.11729
3100 0.063818 -0.055519 0.012469 -0.081386 0.097338
3101 0.098011 -0.040482 0.027647 -0.036686 0.15678
3102 0.10595 -0.063217 0.014028 0.01176 0.085102
3103 0.17921 -0.066732 0.053922 -0.050289 0.11167
3104 0.13564 -0.056533 -0.014206 -0.090936 0.05005
3105 0.15765 -0.065219 -0.014121 -0.028635 0.12858
3106 0.17494 -0.045272 0.069665 0.044744 0.15151
3107 0.18665 -0.065694 -0.01063 -0.017719 0.018639
3108 0.17312 -0.070007 0.016983 0.027492 0.12171
3109 0.24306 -0.060389 -0.05675 0.053656 0.12615
3110 0.20379 -0.033002 0.046472 0.12517 0.099674
3111 0.18067 -0.057411 -0.021369 0.014921 0.06375
3112 0.25244 -0.026307 0.0081632 0.11871 0.085241
3113 0.22174 -0.071878 0.009778 0.13438 0.087713
3114 0.21116 -0.055403 0.037331 0.091344 0.093553
3115 0.25049 -0.048682 0.0024301 0.10597 0.11587
3116 0.21777 -0.061003 0.067422 0.11152 0.1303
3117 0.2628 -0.051534 0.055766 0.04733 0.13233
3118 0.25092 -0.046479 -0.0065003 0.046122 0.043148
3119 0.27141 -0.096307 -0.0095424 -0.03349 0.034779
3120 0.28883 -0.081573 0.0022304 0.026315 -0.012876
3121 0.26595 -0.057508 0.0024918 0.060942 0.024654
3122 0.31646 -0.063449 -0.041022 0.01775 0.024808
3123 0.27006 -0.063884 -0.073975 0.031175 -0.010921
3124 0.36416 -0.048184 0.026228 0.053984 0.083336
3125 0.33671 -0.018951 0.044089 0.1033 0.11583
3126 0.21761 -0.083467 -0.011477 -0.053678 -0.02319
3127 0.27892 -0.072528 -0.039278 0.011554 0.036556
3128 0.26956 -0.043278 0.00086817 0.034832 0.003001
3129 0.24705 -0.055752 -0.023091 0.011498 0.084058
3130 0.36237 -0.037589 0.040723 0.096768 0.066575
3131 0.21458 -0.086997 -0.069689 -0.036145 -0.070054
3132 0.21381 -0.065274 -0.038927 -0.01604 -0.019862
3133 0.22364 -0.073679 -0.038617 0.039992 0.045867
3134 0.24407 -0.05274 0.031383 0.095994 0.088397
3135 0.20227 -0.073958 -0.095057 0.0068548 -0.032797
3136 0.23296 -0.070994 -0.011503 0.0037253 0.00018253
3137 0.27833 -0.055051 -0.047023 -0.0036341 0.017392
3138 0.25645 -0.069839 -0.083886 0.024221 -0.032365
3139 0.2321 -0.056539 -0.0021537 -0.047844 -0.0448
3140 0.20095 -0.07942 0.01416 0.015391 0.02526
3141 0.20691 -0.065884 0.0075182 0.068273 0.021028
3142 0.17942 -0.040925 -0.029112 0.022178 -0.0093315
3143 0.15163 -0.071145 -0.08259 -0.01548 -0.018066
3144 0.1335 -0.074009 -0.014786 0.019437 -0.025754
3145 0.11821 -0.06464 -0.11512 -0.059893 -0.1114
3146 0.115 -0.075208 0.044872 0.0025994 0.0076567
3147 0.13657 -0.082685 -0.027042 -0.048223 -0.0065592
3148 0.10498 -0.08681 0.0035184 0.012269 0.022378
3149 0.12783 -0.073994 -0.031964 0.040598 -0.054995
3150 0.081895 -0.097131 -0.10848 -0.032363 -0.053681
3151 0.1159 -0.045068 -0.072945 0.030425 0.019481
3152 0.12427 -0.04803 -0.027084 -0.0076443 -0.022906
3153 0.088648 -0.069728 -0.015289 0.032796 -0.024483
3154 0.09968 -0.055463 -0.030946 -0.0086914 -0.042251
3155 0.06389 -0.07407 -0.11265 -0.021013 -0.077849
3156 0.034419 -0.065863 0.0081601 -0.018142 -0.016859
3157 0.043251 -0.076073 -0.039503 -0.04526 -0.053946
3158 0.048113 -0.059521 -0.10103 -0.019859 -0.080283
3159 0.075145 -0.056794 0.035765 -0.0037974 0.0077446
3160 0.013971 -0.074635 -0.0069113 -0.06534 -0.049502
3161 0.0010282 -0.092674 -0.076721 -0.018213 -0.043188
3162 0.038034 -0.079431 -0.061872 0.041045 0.032955
3163 0.014839 -0.060228 -0.089453 -9.6271e-05 -0.036959
3164 0.044672 -0.05955 0.021762 0.025667 -0.038449
3165 0.017084 -0.061009 -0.10249 -0.011955 -0.03694
3166 -0.025178 -0.076065 -0.077976 -0.028138 -0.044685
3167 -0.01753 -0.085342 -0.086389 -0.058799 -0.083674
3168 -0.025334 -0.083019 -0.065331 -0.040802 -0.122
3169 -0.0071452 -0.072301 -0.091282 -0.097768 -0.11712
3170 -0.03443 -0.066765 -0.14532 -0.089209 -0.081626
3171 -0.01218 -0.02683 -0.068103 -0.041961 -0.079772
3172 -0.096162 -0.069645 -0.15262 -0.070834 -0.15456
3173 -0.064303 -0.06263 -0.095871 -0.1122 -0.13676
3174 -0.042813 -0.036074 -0.085753 0.024769 -0.028073
3175 -0.04429 -0.075443 -0.04569 -0.040277 -0.12173
3176 -0.044209 -0.06759 -0.085107 -0.036201 -0.10474
3177 -0.033432 -0.056538 -0.022976 0.0070463 -0.030025
3178 -0.066645 -0.06699 -0.11481 -0.02037 -0.10741
3179 -0.065277 -0.071964 -0.13144 -0.047231 -0.13163
3180 -0.061368 -0.032793 -0.070673 -0.042734 -0.10652
3181 -0.065986 -0.047136 -0.044699 -0.036303 -0.099017
3182 -0.051071 -0.057222 -0.097007 -0.031755 -0.10626
3183 -0.13071 -0.06933 -0.14984 -0.066965 -0.13345
3184 -0.074807 -0.077625 -0.10353 -0.075628 -0.11931
3185 -0.064825 -0.022638 -0.079921 -0.025064 -0.071663
3186 -0.074023 -0.0629 -0.093763 -0.042288 -0.097341
3187 -0.10479 -0.048021 -0.067631 -0.041917 -0.10255
3188 -0.087425 -0.030664 -0.06639 -0.03874 -0.028552
3189 -0.14168 -0.045961 -0.11974 -0.096003 -0.1329
3190 -0.081307 -0.051555 -0.11027 0.0060355 -0.053852
3191 -0.11248 -0.056651 -0.039466 -0.032649 -0.08456
3192 -0.14858 -0.093049 -0.19609 -0.088085 -0.16075
3193 -0.12704 -0.052291 -0.15919 -0.0033076 -0.10231
3194 -0.10555 -0.054437 -0.064149 -0.028572 -0.12601
3195 -0.11868 -0.06016 -0.076472 -0.013827 -0.054886
3196 -0.15626 -0.0731 -0.11263 -0.032688 -0.095867
3197 -0.10041 -0.065868 -0.071576 -0.037109 -0.072582
3198 -0.15035 -0.07566 -0.10586 -0.021528 -0.091531
3199 -0.14064 -0.092255 -0.094011 -0.048528 -0.11517
3200 -0.16492 -0.077297 -0.11546 -0.02233 -0.080823
3201 -0.15214 -0.078191 -0.080897 -0.073749 -0.13675
3202 -0.14104 -0.066483 -0.038628 0.0045092 -0.086344
3203 -0.18571 -0.07489 -0.090857 -0.055501 -0.1531
3204 -0.1828 -0.047468 -0.13111 -0.097689 -0.12773
3205 -0.19236 -0.078007 -0.1073 -0.036663 -0.13649
3206 -0.15926 -0.077729 -0.11008 -0.03673 -0.023907
3207 -0.16238 -0.06523 -0.1211 -0.039144 -0.070719
3208 -0.18478 -0.04659 -0.074503 -0.057842 -0.13939
3209 -0.14557 -0.041891 -0.1064 -0.081087 -0.15339
3210 -0.16938 -0.019431 -0.090169 -0.092595 -0.15776
3211 -0.099692 -0.0079563 -0.065937 -0.027654 -0.083367
3212 -0.23165 -0.068158 -0.10785 -0.11318 -0.16557
3213 -0.19226 -0.023332 -0.13294 -0.041922 -0.15335
3214 -0.16542 -0.037149 -0.052439 0.01466 -0.082652
3215 -0.19834 -0.062381 -0.066601 -0.077386 -0.088268
3216 -0.16593 -0.058386 -0.11941 -0.036095 -0.065907
3217 -0.15377 -0.073878 -0.10984 -0.032851 -0.13709
3218 -0.20771 -0.059418 -0.084997 -0.075455 -0.13038
3219 -0.23417 -0.070018 -0.14914 -0.028958 -0.10987
3220 -0.21035 -0.085358 -0.089688 -0.063499 -0.093564
3221 -0.20467 -0.054553 -0.087072 -0.073604 -0.11871
3222 -0.20745 -0.062154 -0.11888 -0.073926 -0.10481
3223 -0.2116 -0.055588 -0.15096 -0.10277 -0.095451
3224 -0.16923 -0.01292 -0.099006 -0.04958 -0.10266
3225 -0.21215 -0.04508 -0.14666 -0.013343 -0.087749
3226 -0.20608 -0.010029 -0.043879 -0.077775 -0.14126
3227 -0.2075 -0.026359 -0.14727 -0.10078 -0.13676
3228 -0.202 0.003519 -0.085376 -0.051363 -0.13715
3229 -0.24529 -0.03137 -0.12737 -0.081062 -0.16437
3230 -0.23686 -0.078596 -0.12603 -0.070914 -0.16488
3231 -0.24371 -0.040227 -0.10417 -0.013501 -0.12093
3232 -0.20996 -0.044124 -0.11541 -0.051208 -0.089788
3233 -0.20321 -0.042542 -0.073042 -0.054231 -0.11406
3234 -0.22475 -0.064875 -0.1433 -0.065106 -0.13023
3235 -0.21164 -0.065188 -0.12517 -0.034469 -0.066762
3236 -0.24904 -0.038286 -0.088508 -0.032738 -0.10262
3237 -0.2248 -0.06633 -0.13943 -0.091316 -0.15681
3238 -0.24941 -0.034857 -0.14356 -0.063831 -0.146
3239 -0.20063 -0.074313 -0.16047 -0.062859 -0.099907
3240 -0.24313 -0.056848 -0.11775 -0.10626 -0.15315
3241 -0.23838 -0.050073 -0.12197 -0.085596 -0.13286
3242 -0.22581 -0.0072657 -0.14742 -0.083673 -0.078823
3243 -0.22577 0.0039774 -0.11121 -0.076301 -0.11923
3244 -0.25101 -0.00061769 -0.11624 -0.058293 -0.18093
3245 -0.2022 0.019091 -0.12801 -0.06594 -0.11576
3246 -0.22296 0.013191 -0.020467 -0.019136 -0.091121
3247 -0.25443 -0.007536 -0.06487 -0.028909 -0.10365
3248 -0.22548 -0.014635 -0.13018 -0.094002 -0.1877
3249 -0.2247 -0.006009 -0.13032 -0.049101 -0.13803
3250 -0.25137 -0.020344 -0.1397 -0.045889 -0.12718
3251 -0.23926 -0.062016 -0.14785 -0.05635 -0.12475
3252 -0.2695 -0.036906 -0.11747 -0.088818 -0.13537
3253 -0.2495 -0.056455 -0.1089 -0.043682 -0.11025
3254 -0.22019 -0.029151 -0.12228 -0.061246 -0.098779
3255 -0.2852 -0.065118 -0.14004 -0.08547 -0.16598
3256 -0.23242 -0.045122 -0.10635 -0.060743 -0.12513
3257 -0.2708 -0.091128 -0.14395 -0.08246 -0.19989
3258 -0.25764 -0.037358 -0.085493 -0.082996 -0.13992
3259 -0.28195 -0.04125 -0.13825 -0.065371 -0.18964
3260 -0.2072 0.0067474 -0.1182 -0.050268 -0.11831
3261 -0.28738 0.0077747 -0.16016 -0.095251 -0.18349
3262 -0.24047 0.058301 -0.12041 0.0075113 -0.12045
3263 -0.21904 0.039947 -0.077323 -0.054133 -0.11072
3264 -0.20558 0.01905 -0.17451 -0.099263 -0.20059
3265 -0.23889 0.013763 -0.13488 -0.0095876 -0.13702
3266 -0.27211 0.029971 -0.17411 -0.046143 -0.12046
3267 -0.32591 -0.0048004 -0.16272 -0.10131 -0.21233
3268 -0.30004 -0.0044582 -0.17407 -0.068345 -0.13744
3269 -0.25457 -0.039688 -0.14918 -0.09271 -0.17671
3270 -0.2552 -0.044284 -0.098275 -0.05777 -0.12412
3271 -0.23046 -0.03308 -0.14051 -0.079416 -0.14018
3272 -0.2877 -0.054201 -0.1328 -0.14947 -0.16638
3273 -0.22525 -0.04793 -0.11053 -0.012178 -0.10942
3274 -0.26162 -0.051011 -0.1572 -0.10374 -0.20628
3275 -0.23653 -0.022552 -0.11593 -0.068549 -0.10739
3276 -0.28328 -0.048665 -0.1409 -0.095074 -0.1553
3277 -0.23694 -0.052885 -0.21607 -0.13054 -0.21768
3278 -0.31762 -0.042186 -0.13266 -0.067727 -0.165
3279 -0.28014 -0.029718 -0.10223 -0.069775 -0.18179
3280 -0.28789 -0.052444 -0.12016 -0.12537 -0.16322
3281 -0.26998 -0.036002 -0.11441 -0.055625 -0.15003
3282 -0.28041 -0.03151 -0.1896 -0.15834 -0.21348
3283 -0.28943 -0.02984 -0.12421 -0.11066 -0.15365
3284 -0.25533 0.023275 -0.1702 -0.076132 -0.16175
3285 -0.25991 0.047393 -0.1119 -0.11598 -0.18932
3286 -0.25076 0.035933 -0.11343 -0.089071 -0.17081
3287 -0.27045 0.04762 -0.15403 -0.11361 -0.1299
3288 -0.28969 0.0064683 -0.18081 -0.094466 -0.19387
3289 -0.3096 -0.028035 -0.18624 -0.11156 -0.155
3290 -0.25499 -0.011562 -0.15732 -0.088477 -0.1815
3291 -0.30734 -0.044209 -0.1203 -0.076248 -0.1711
3292 -0.25467 -0.037058 -0.11474 -0.058849 -0.11478
3293 -0.29511 -0.06365 -0.21926 -0.1264 -0.1742
3294 -0.26235 -0.040522 -0.1163 -0.10009 -0.15595
3295 -0.28209 -0.031146 -0.15643 -0.11635 -0.18213
3296 -0.31596 -0.063316 -0.14469 -0.10061 -0.14929
3297 -0.29782 -0.062702 -0.17034 -0.11967 -0.17988
3298 -0.28892 -0.040639 -0.12938 -0.096527 -0.21143
3299 -0.2831 -0.039974 -0.16901 -0.076455 -0.14298
3300 -0.27778 -0.044622 -0.051172 -0.073311 -0.11447
3301 -0.24712 -0.044973 -0.13944 -0.024321 -0.15383
3302 -0.25918 -0.030079 -0.12315 -0.088962 -0.16032
3303 -0.25689 -0.035354 -0.12031 -0.073729 -0.10251
3304 -0.31243 -0.051061 -0.1633 -0.10504 -0.17649
3305 -0.26731 -0.056436 -0.11573 -0.09084 -0.14361
3306 -0.25914 -0.056184 -0.13441 -0.10754 -0.16118
3307 -0.30683 -0.069876 -0.11469 -0.029911 -0.13442
3308 -0.24783 -0.066112 -0.090132 -0.082335 -0.12595
3309 -0.26493 -0.033807 -0.10239 -0.079663 -0.14118
3310 -0.26901 -0.060216 -0.12368 -0.12411 -0.13948
3311 -0.28254 -0.055604 -0.15181 -0.12089 -0.17583
3312 -0.25719 -0.046254 -0.064382 -0.04747 -0.10048
3313 -0.27203 -0.04022 -0.073459 -0.10949 -0.15135
3314 -0.25793 -0.063837 -0.15197 -0.073951 -0.14114
3315 -0.29506 -0.046965 -0.1865 -0.094781 -0.19125
3316 -0.32964 -0.077787 -0.16692 -0.10892 -0.20557
3317 -0.26181 -0.050944 -0.098396 -0.088907 -0.15467
3318 -0.27537 -0.062107 -0.19426 -0.18513 -0.20278
3319 -0.27583 -0.067085 -0.20303 -0.11905 -0.16249
3320 -0.24345 -0.05553 -0.070802 -0.068361 -0.1493
3321 -0.18267 -0.052328 -0.064224 -0.02409 -0.11328
3322 -0.23016 -0.07872 -0.17369 -0.16379 -0.18758
3323 -0.24487 -0.090741 -0.15952 -0.13058 -0.1395
3324 -0.20817 -0.076495 -0.099345 -0.077418 -0.12208
3325 -0.19663 -0.046281 -0.064253 -0.061027 -0.12745
3326 -0.2178 -0.096788 -0.16363 -0.1038 -0.17628
3327 -0.25602 -0.08035 -0.1412 -0.1248 -0.13486
3328 -0.21992 -0.098276 -0.1617 -0.13509 -0.15469
3329 -0.23072 -0.080598 -0.15964 -0.12127 -0.17999
3330 -0.14163 -0.075979 -0.083425 -0.099362 -0.16341
3331 -0.21219 -0.069429 -0.23634 -0.15747 -0.18587
3332 -0.13719 -0.079869 -0.18214 -0.19472 -0.28157
3333 -0.085208 -0.080358 -0.1368 -0.071053 -0.13352
3334 -0.14715 -0.088936 -0.082275 -0.078357 -0.16081
3335 -0.14809 -0.071679 -0.15096 -0.12509 -0.20804
3336 -0.15692 -0.072957 -0.10067 -0.11308 -0.1427
3337 -0.15434 -0.083421 -0.10727 -0.06234 -0.19465
3338 -0.19568 -0.10805 -0.15043 -0.14485 -0.20644
3339 -0.17058 -0.079995 -0.11658 -0.13021 -0.18055
3340 -0.16673 -0.089896 -0.12681 -0.096694 -0.15439
3341 -0.11588 -0.088522 -0.1354 -0.10644 -0.15092
3342 -0.077191 -0.10039 -0.16128 -0.086565 -0.16779
3343 -0.040365 -0.099655 -0.12372 -0.10125 -0.18672
3344 -0.058025 -0.068188 -0.073245 -0.10913 -0.14989
3345 -0.034809 -0.076683 -0.094269 -0.099269 -0.18657
3346 -0.014046 -0.077398 -0.1701 -0.073085 -0.13376
3347 -0.067978 -0.070693 -0.12425 -0.07278 -0.14932
3348 -0.0039239 -0.065563 -0.125 -0.092721 -0.18807
3349 -0.06083 -0.073221 -0.14413 -0.10901 -0.17712
3350 -0.053286 -0.096713 -0.17348 -0.10429 -0.17676
3351 -0.07336 -0.086258 -0.10989 -0.11578 -0.1364
3352 -0.011554 -0.091711 -0.12746 -0.085492 -0.14205
3353 0.021505 -0.072989 -0.12361 -0.12933 -0.17803
3354 0.031278 -0.12033 -0.16053 -0.10144 -0.1909
3355 0.11806 -0.094416 -0.069574 -0.032798 -0.15896
3356 0.058635 -0.084123 -0.12469 -0.11758 -0.1755
3357 0.096482 -0.074008 -0.10269 -0.053434 -0.095458
3358 0.16314 -0.076287 -0.090742 0.0042786 -0.10696
3359 0.14347 -0.045069 -0.087725 -0.10124 -0.14025
3360 0.074727 -0.11722 -0.1799 -0.21503 -0.24874
3361 0.12177 -0.081732 -0.050753 -0.10134 -0.15125
3362 0.13521 -0.074769 -0.12303 -0.12898 -0.14146
3363 0.15417 -0.086266 -0.10642 -0.089504 -0.14704
3364 0.13744 -0.10469 -0.10336 -0.11831 -0.10639
3365 0.088042 -0.093827 -0.18668 -0.18476 -0.21601
3366 0.078514 -0.096381 -0.15113 -0.15511 -0.26004
3367 0.14362 -0.1104 -0.16148 -0.14481 -0.22826
3368 0.098049 -0.088068 -0.11748 -0.17642 -0.19013
3369 0.15678 -0.11011 -0.14837 -0.12888 -0.21669
3370 0.10657 -0.1129 -0.09569 -0.14788 -0.16469
3371 0.20927 -0.071061 -0.060397 -0.05759 -0.13492
3372 0.15979 -0.083921 -0.048683 -0.1192 -0.17608
3373 0.16769 -0.099045 -0.1108 -0.13577 -0.17638
3374 0.092317 -0.11254 -0.027059 -0.11489 -0.14322
3375 0.17 -0.094966 -0.074156 -0.15684 -0.2487
3376 0.27291 -0.083571 0.016231 -0.044765 -0.12143
3377 0.14728 -0.11208 0.015339 -0.12133 -0.18474
3378 0.18719 -0.070611 -0.046157 -0.093887 -0.13941
3379 0.17497 -0.082028 -0.1157 -0.12234 -0.18414
3380 0.17309 -0.090111 -0.054097 -0.17671 -0.17829
3381 0.15151 -0.087311 -0.10844 -0.15915 -0.19708
3382 0.2146 -0.10508 -0.095802 -0.10683 -0.17234
3383 0.18932 -0.09616 0.00093916 -0.12255 -0.16577
3384 0.16327 -0.1073 -0.052703 -0.17613 -0.19913
3385 0.14337 -0.11443 -0.030758 -0.15971 -0.19755
3386 0.083186 -0.10619 -0.037822 -0.17635 -0.21337
3387 0.099099 -0.10765 0.033788 -0.096121 -0.14172
3388 0.10763 -0.11613 -0.019365 -0.14017 -0.17685
3389 0.17881 -0.084527 0.024323 -0.11026 -0.16742
3390 0.17841 -0.095219 0.085182 -0.12673 -0.1874
3391 0.17284 -0.10667 0.014747 -0.17546 -0.21323
3392 0.11224 -0.099013 0.015478 -0.16662 -0.2227
3393 0.086835 -0.097814 0.065346 -0.13306 -0.21357
3394 0.083942 -0.086255 -0.0041637 -0.16108 -0.22233
3395 0.050107 -0.087036 0.088709 -0.087714 -0.13351
3396 0.099949 -0.086844 0.094916 -0.053565 -0.094591
3397 0.038715 -0.11803 0.053736 -0.1053 -0.195
3398 0.048256 -0.098465 0.084462 -0.17105 -0.15358
3399 0.010749 -0.12121 0.081624 -0.17345 -0.21777
3400 0.015006 -0.096779 0.078678 -0.13709 -0.16873
3401 0.014875 -0.087765 0.029222 -0.14572 -0.21193
3402 0.032125 -0.097746 0.072497 -0.11812 -0.16934
3403 0.0091355 -0.086902 0.066973 -0.13211 -0.17452
3404 -0.018224 -0.089332 0.012584 -0.18701 -0.23763
3405 -0.052139 -0.10691 0.075995 -0.12427 -0.16437
3406 -0.0018686 -0.069505 0.10776 -0.070958 -0.1755
3407 -0.0041683 -0.10731 0.090927 -0.067514 -0.14947
3408 -0.012052 -0.11373 0.057698 -0.14352 -0.21726
3409 -0.040381 -0.10565 0.0070842 -0.10343 -0.15268
3410 -0.041525 -0.086599 0.0088353 -0.14757 -0.18844
3411 -0.066974 -0.066729 0.073761 -0.14861 -0.13579
3412 -0.071517 -0.10946 0.061184 -0.15974 -0.19083
3413 -0.041603 -0.063689 0.15536 -0.043798 -0.1346
3414 -0.044131 -0.087221 0.013326 -0.15427 -0.19205
3415 -0.0079741 -0.080698 0.062737 -0.10529 -0.17526
3416 -0.061054 -0.088887 0.062873 -0.10698 -0.19383
3417 -0.12755 -0.12754 -0.024323 -0.14953 -0.24907
3418 -0.12913 -0.10583 -0.0011453 -0.11587 -0.18308
3419 -0.062649 -0.089239 0.083589 -0.081095 -0.18815
3420 -0.073633 -0.10133 0.13349 -0.099839 -0.12942
3421 -0.088612 -0.11101 0.015837 -0.1264 -0.20217
3422 -0.16303 -0.10904 -0.028744 -0.12669 -0.20519
3423 -0.057573 -0.090669 0.050658 -0.13525 -0.14874
3424 -0.073647 -0.084493 0.0075321 -0.11099 -0.16773
3425 -0.12746 -0.10422 0.02615 -0.14097 -0.19898
3426 -0.051341 -0.12177 0.07584 -0.13056 -0.17502
3427 -0.056791 -0.062571 0.081481 -0.077629 -0.13702
3428 -0.13519 -0.12719 0.0086716 -0.14718 -0.2323
3429 -0.10418 -0.10406 -0.045029 -0.078413 -0.17025
3430 -0.094621 -0.073242 0.025031 -0.11762 -0.16165
3431 -0.088796 -0.12379 0.039752 -0.11305 -0.13361
3432 -0.13895 -0.11729 -0.043648 -0.14769 -0.18842
3433 -0.14689 -0.10186 0.047251 -0.1247 -0.16987
3434 -0.086998 -0.11579 -0.002693 -0.12284 -0.12037
3435 -0.13806 -0.088249 0.0018314 -0.1033 -0.19904
3436 -0.14609 -0.10267 -0.016293 -0.15201 -0.18529
3437 -0.15355 -0.077797 0.024004 -0.10084 -0.20575
3438 -0.15991 -0.10028 0.040748 -0.044504 -0.1686
3439 -0.16101 -0.10085 -0.021098 -0.11608 -0.14771
3440 -0.11278 -0.092209 -0.036232 -0.15679 -0.19371
3441 -0.12716 -0.052265 0.081109 -0.065078 -0.088038
3442 -0.13969 -0.10155 -0.022762 -0.080998 -0.16747
3443 -0.16715 -0.098593 -0.038123 -0.13908 -0.17559
3444 -0.17998 -0.11336 -0.064167 -0.131 -0.21177
3445 -0.21726 -0.083619 -0.051685 -0.14338 -0.19007
3446 -0.21235 -0.091586 -0.07215 -0.13707 -0.26579
3447 -0.15565 -0.073276 -0.0045553 -0.095762 -0.16107
3448 -0.20865 -0.061813 -0.076641 -0.15889 -0.17861
3449 -0.20386 -0.050506 -0.054618 -0.13612 -0.18297
3450 -0.17628 -0.04342 -0.041745 -0.13687 -0.11385
3451 -0.19834 -0.042175 -0.042073 -0.10701 -0.17629
3452 -0.14589 -0.038023 0.023208 -0.074029 -0.12711
3453 -0.18404 -0.048352 -0.050163 -0.12533 -0.18925
3454 -0.19327 -0.074107 -0.02193 -0.11411 -0.17901
3455 -0.22362 -0.062178 -0.025877 -0.16992 -0.20802
3456 -0.20629 -0.1072 -0.016596 -0.17766 -0.18865
3457 -0.21076 -0.095344 -0.045949 -0.10035 -0.15025
3458 -0.227 -0.10823 -0.046863 -0.14921 -0.19307
3459 -0.17424 -0.085613 -0.054328 -0.064174 -0.14489
3460 -0.16745 -0.090224 -0.060742 -0.15017 -0.17168
3461 -0.18863 -0.085732 -0.024909 -0.10743 -0.11556
3462 -0.25334 -0.10332 -0.082979 -0.1351 -0.12358
3463 -0.23414 -0.095155 -0.04886 -0.1452 -0.12473
3464 -0.21286 -0.050633 -0.032642 -0.1162 -0.047122
3465 -0.24899 -0.068367 -0.063686 -0.10269 -0.01756
3466 -0.18904 -0.031896 -0.008586 -0.10499 -0.014827
3467 -0.23151 -0.034418 -0.02714 -0.096582 0.0060972
3468 -0.21122 -0.03381 -0.025871 -0.1143 -0.060698
3469 -0.23649 -0.038939 -0.044308 -0.13571 -0.08748
3470 -0.22096 -0.023138 -0.078902 -0.12769 -0.038377
3471 -0.18679 -0.018601 -0.05238 -0.12372 -0.068967
3472 -0.21724 -0.043757 -0.076549 -0.12739 -0.064204
3473 -0.22005 -0.023124 -0.060034 -0.17352 -0.078341
3474 -0.25724 -0.074857 -0.10216 -0.13229 -0.044965
3475 -0.22921 -0.046789 -0.12885 -0.152 -0.075056
3476 -0.24223 -0.077386 -0.10083 -0.16702 -0.13088
3477 -0.2464 -0.072938 -0.077616 -0.14461 -0.084121
3478 -0.23035 -0.066258 -0.05933 -0.14082 -0.027997
3479 -0.17373 -0.05339 -0.046569 -0.065274 0.014308
3480 -0.22728 -0.052098 -0.030775 -0.14587 0.013299
3481 -0.28816 -0.025979 -0.074899 -0.14158 0.070807
3482 -0.25465 -0.052444 -0.10527 -0.14894 0.0068159
3483 -0.20253 -0.040279 0.0069123 -0.093952 0.073261
3484 -0.23488 -0.02987 -0.11593 -0.15504 0.049383
3485 -0.23905 -0.006588 -0.10069 -0.093301 0.027492
3486 -0.24142 0.010389 -0.037237 -0.16006 0.041042
3487 -0.28374 0.016966 -0.064172 -0.14018 0.022322
3488 -0.24938 -0.012569 -0.12314 -0.10701 0.045016
3489 -0.29456 -0.038147 -0.11297 -0.16505 0.065219
3490 -0.26324 -0.058485 -0.15286 -0.13687 0.059566
3491 -0.23461 0.0043747 -0.085939 -0.14522 0.095216
3492 -0.26253 -0.055525 -0.11467 -0.10868 0.12273
3493 -0.28253 -0.065523 -0.16482 -0.17979 0.02861
3494 -0.24969 -0.028252 -0.10982 -0.11844 0.11457
3495 -0.26467 -0.064126 -0.13329 -0.097415 0.050252
3496 -0.29176 -0.053337 -0.074314 -0.16967 0.1071
3497 -0.23061 -0.036166 -0.084345 -0.12492 0.14672
3498 -0.29014 -0.039131 -0.031534 -0.11799 0.14075
3499 -0.26409 0.015407 -0.13191 -0.14113 0.12477
3500 -0.27807 0.014908 -0.1418 -0.12377 0.12838
3501 -0.23622 0.026227 -0.037766 -0.085501 0.14536
3502 -0.24718 0.035329 -0.073327 -0.079976 0.16287
3503 -0.2731 0.0035312 -0.10025 -0.17726 0.060542
3504 -0.26545 0.027288 -0.11537 -0.14113 0.13182
3505 -0.25014 0.011199 -0.092291 -0.074731 0.21105
3506 -0.30818 0.0022855 -0.1323 -0.10622 0.1206
3507 -0.27714 -0.00021219 -0.085837 -0.11764 0.091918
3508 -0.24018 0.00066952 -0.091603 -0.14463 0.13892
3509 -0.28424 -0.0097362 -0.10932 -0.12989 0.17957
3510 -0.30164 -0.057676 -0.16562 -0.13821 0.092459
3511 -0.3006 -0.052453 -0.086545 -0.075717 0.14338
3512 -0.30791 -0.068804 -0.15211 -0.17186 0.11349
3513 -0.22673 -0.019476 -0.12813 -0.10119 0.10515
3514 -0.30705 -0.076774 -0.14701 -0.12858 0.13799
3515 -0.30805 -0.035816 -0.14472 -0.14823 0.075811
3516 -0.21395 -0.026055 -0.076286 -0.05705 0.13938
3517 -0.28896 -0.053753 -0.1114 -0.10016 0.11108
3518 -0.3128 -0.048126 -0.13807 -0.15756 0.05112
3519 -0.33263 -0.072655 -0.12414 -0.16833 0.040153
3520 -0.28566 -0.055268 -0.08692 -0.085956 0.11502
3521 -0.31642 -0.073683 -0.091284 -0.14824 0.086568
3522 -0.28275 -0.075619 -0.096865 -0.15497 0.048475
3523 -0.27245 -0.076032 -0.099634 -0.10734 0.074376
3524 -0.2828 -0.048183 -0.092516 -0.10986 0.043931
3525 -0.2844 -0.053306 -0.15362 -0.1176 0.095374
3526 -0.30505 -0.074428 -0.096924 -0.12249 0.061824
3527 -0.25212 -0.077685 -0.12161 -0.11528 0.012495
3528 -0.28402 -0.061269 -0.119 -0.1116 0.098374
3529 -0.29174 -0.060579 -0.091468 -0.14089 0.04678
3530 -0.28711 -0.095074 -0.14982 -0.18892 0.047224
3531 -0.28004 -0.070546 -0.11071 -0.13697 0.0066995
3532 -0.25842 -0.06274 -0.16939 -0.13335 0.027131
3533 -0.27926 -0.041613 -0.096585 -0.12087 0.040223
3534 -0.28326 -0.072728 -0.16389 -0.098168 0.052376
3535 -0.25351 -0.092332 -0.19771 -0.08141 -0.017739
3536 -0.21589 -0.082007 -0.10649 -0.12181 0.034899
3537 -0.2393 -0.080814 -0.095968 -0.073864 0.12603
3538 -0.18674 -0.065634 -0.12172 -0.14911 0.045335
3539 -0.29344 -0.11479 -0.1593 -0.13698 0.026545
3540 -0.29767 -0.091527 -0.16186 -0.097991 -0.033234
3541 -0.25008 -0.077407 -0.086361 -0.09726 0.029596
3542 -0.24177 -0.12333 -0.15001 -0.15153 -0.046319
3543 -0.26555 -0.094269 -0.13908 -0.13003 -0.036112
3544 -0.18883 -0.080729 -0.13284 -0.1236 0.019587
3545 -0.25265 -0.098319 -0.11594 -0.13156 -0.024194
3546 -0.20611 -0.10313 -0.10531 -0.16807 -0.011212
3547 -0.25559 -0.11172 -0.19749 -0.16721 -0.023264
3548 -0.22259 -0.089491 -0.20431 -0.14671 -0.010578
3549 -0.20855 -0.092971 -0.1991 -0.16351 -0.034111
3550 -0.24541 -0.07758 -0.1086 -0.1466 -0.024605
3551 -0.19823 -0.096716 -0.11749 -0.088688 -0.082244
3552 -0.19688 -0.081812 -0.10502 -0.12132 0.047025
3553 -0.24244 -0.096345 -0.17619 -0.15616 -0.032328
3554 -0.1813 -0.072326 -0.21019 -0.12873 -0.035559
3555 -0.24442 -0.12566 -0.13833 -0.11088 -0.051079
3556 -0.23327 -0.081831 -0.24014 -0.1477 -0.082221
3557 -0.21889 -0.065442 -0.10756 -0.11269 0.0080759
3558 -0.25126 -0.10442 -0.1525 -0.0786 0.0023465
3559 -0.22734 -0.079969 -0.22514 -0.16207 -0.033203
3560 -0.20561 -0.091737 -0.15885 -0.14111 -0.044794
3561 -0.1747 -0.089697 -0.11597 -0.083188 -0.056197
3562 -0.13646 -0.076741 -0.15698 -0.10996 -0.011793
3563 -0.17901 -0.079443 -0.18217 -0.15683 -0.05776
3564 -0.10698 -0.097863 -0.16568 -0.13895 -0.034413
3565 -0.11754 -0.11667 -0.10948 -0.12601 -0.081084
3566 -0.13627 -0.11359 -0.1916 -0.1416 -0.066546
3567 -0.091147 -0.093362 -0.1333 -0.12842 -0.074773
3568 -0.13396 -0.092833 -0.15303 -0.10778 -0.12711
3569 -0.13347 -0.10535 -0.16892 -0.11812 -0.023354
3570 -0.15838 -0.10621 -0.14668 -0.17004 -0.071919
3571 -0.18751 -0.10118 -0.17089 -0.14197 -0.058298
3572 -0.20526 -0.11125 -0.17421 -0.15955 -0.093574
3573 -0.21372 -0.14662 -0.16698 -0.18308 -0.10691
3574 -0.12804 -0.10167 -0.12469 -0.14789 -0.044615
3575 -0.076199 -0.11709 -0.10954 -0.1312 -0.12011
3576 -0.085374 -0.090249 -0.12173 -0.12097 -0.11328
3577 -0.15418 -0.12578 -0.19933 -0.15138 -0.11855
3578 0.010812 -0.10459 -0.1377 -0.11642 -0.069811
3579 -0.025384 -0.082671 -0.18718 -0.11209 -0.14708
3580 -0.019374 -0.10601 -0.17231 -0.14718 -0.093364
3581 -0.0761 -0.13688 -0.19824 -0.19043 -0.10959
3582 -0.012307 -0.10726 -0.20204 -0.084201 -0.049159
3583 0.020014 -0.12292 -0.13864 -0.1256 -0.053614
3584 -0.017759 -0.13475 -0.13605 -0.12698 -0.11317
3585 0.057749 -0.091295 -0.11168 -0.12774 -0.067784
3586 -0.016406 -0.087521 -0.14793 -0.084974 -0.075046
3587 0.036774 -0.11783 -0.22073 -0.17014 -0.068344
3588 0.05499 -0.12941 -0.15505 -0.14224 -0.063877
3589 0.042819 -0.1108 -0.16682 -0.16353 -0.1446
3590 0.039495 -0.12384 -0.20823 -0.13955 -0.1011
3591 0.038402 -0.083005 -0.11293 -0.10382 -0.054969
3592 -0.018065 -0.11239 -0.16544 -0.092184 -0.061551
3593 0.053324 -0.09221 -0.13298 -0.13862 -0.088066
3594 0.026852 -0.097361 -0.1303 -0.16628 -0.1475
3595 0.044759 -0.13142 -0.12753 -0.12565 -0.06966
3596 0.049989 -0.12609 -0.13723 -0.14676 -0.10508
3597 0.024931 -0.12576 -0.15203 -0.18223 -0.15077
3598 0.028447 -0.089496 -0.1548 -0.13283 -0.15421
3599 0.030801 -0.11837 -0.16677 -0.16435 -0.12227
3600 0.078381 -0.11226 -0.13532 -0.11144 -0.063131
3601 0.076283 -0.11655 -0.11568 -0.14604 -0.10734
3602 0.10844 -0.11835 -0.13284 -0.080223 -0.084894
3603 0.10172 -0.10574 -0.17883 -0.14362 -0.13364
3604 0.043478 -0.10885 -0.13825 -0.16773 -0.14271
3605 0.047153 -0.10992 -0.20555 -0.14581 -0.12789
3606 0.0034074 -0.12555 -0.16879 -0.14698 -0.14111
3607 0.060802 -0.10753 -0.14822 -0.1383 -0.17242
3608 0.10066 -0.12495 -0.17767 -0.16368 -0.10742
3609 0.12497 -0.14347 -0.13556 -0.10697 -0.1262
3610 0.054365 -0.10216 -0.15615 -0.16099 -0.15047
3611 0.061393 -0.090992 -0.13223 -0.12142 -0.066036
3612 0.032288 -0.12295 -0.24431 -0.18846 -0.12558
3613 0.012845 -0.13083 -0.14971 -0.14371 -0.13979
3614 -0.04002 -0.14295 -0.17117 -0.1503 -0.11064
3615 0.0073129 -0.11648 -0.12685 -0.15427 -0.069777
3616 0.03644 -0.11575 -0.16412 -0.13727 -0.12014
3617 0.087982 -0.10111 -0.13749 -0.11307 -0.1305
3618 0.04197 -0.12926 -0.18643 -0.16812 -0.22458
3619 0.074042 -0.095388 -0.061642 -0.10267 -0.057513
3620 0.12617 -0.089552 -0.12175 -0.074945 -0.066506
3621 -0.0053989 -0.1266 -0.17773 -0.14516 -0.11706
3622 0.0063105 -0.1263 -0.17278 -0.17532 -0.1563
3623 0.003072 -0.13613 -0.1363 -0.18715 -0.18584
3624 0.0086366 -0.12299 -0.11593 -0.1336 -0.14063
3625 -0.052625 -0.11382 -0.18406 -0.17079 -0.15149
3626 -0.043091 -0.11574 -0.2133 -0.14721 -0.15139
3627 -0.058867 -0.11834 -0.19688 -0.16279 -0.14286
3628 -0.025775 -0.10884 -0.20111 -0.15604 -0.12497
3629 -0.0074323 -0.12191 -0.14905 -0.14351 -0.1688
3630 -0.048441 -0.11635 -0.20689 -0.16839 -0.18914
3631 -0.099915 -0.14448 -0.19608 -0.21225 -0.15768
3632 -0.10836 -0.087005 -0.12466 -0.1568 -0.14306
3633 -0.11579 -0.10923 -0.17867 -0.20394 -0.18911
3634 -0.051742 -0.10353 -0.14761 -0.14164 -0.098091
3635 -0.072441 -0.11379 -0.1461 -0.136 -0.086772
3636 -0.093049 -0.12424 -0.20277 -0.16064 -0.16702
3637 -0.088043 -0.11532 -0.20434 -0.22063 -0.22585
3638 -0.099192 -0.089775 -0.24434 -0.19636 -0.21799
3639 -0.12232 -0.087453 -0.22129 -0.15676 -0.19291
3640 -0.090276 -0.03012 -0.11896 -0.078856 -0.10512
3641 -0.12094 -0.064635 -0.17141 -0.18619 -0.1858
3642 -0.10106 -0.035677 -0.14758 -0.11797 -0.12764
3643 -0.14772 -0.087314 -0.17641 -0.11166 -0.13658
3644 -0.10608 -0.10916 -0.15198 -0.12344 -0.15123
3645 -0.049116 -0.079371 -0.11832 -0.074032 -0.10568
3646 -0.11079 -0.099002 -0.10882 -0.077264 -0.16343
3647 -0.13395 -0.10272 -0.088201 -0.08016 -0.10935
3648 -0.12515 -0.11658 -0.22188 -0.13623 -0.172
3649 -0.12771 -0.11517 -0.12568 -0.15247 -0.16683
3650 -0.1595 -0.10294 -0.16268 -0.094422 -0.21546
3651 -0.10507 -0.122 -0.151 -0.1833 -0.24437
3652 -0.1253 -0.10326 -0.15706 -0.053253 -0.14369
3653 -0.1066 -0.098519 -0.13878 -0.13736 -0.17945
3654 -0.13292 -0.10114 -0.1387 -0.12071 -0.16794
3655 -0.14161 -0.094474 -0.17684 -0.083982 -0.11324
3656 -0.13718 -0.12107 -0.16388 -0.14138 -0.15893
3657 -0.19901 -0.11142 -0.22037 -0.19595 -0.18264
3658 -0.19081 -0.13083 -0.19017 -0.19342 -0.19349
3659 -0.14179 -0.083353 -0.13375 -0.14478 -0.14723
3660 -0.19708 -0.13467 -0.17472 -0.17598 -0.2029
3661 -0.17333 -0.1469 -0.20811 -0.14569 -0.1925
3662 -0.15407 -0.10412 -0.1023 -0.10784 -0.15215
3663 -0.17759 -0.13262 -0.20084 -0.20479 -0.21132
3664 -0.1962 -0.11052 -0.13926 -0.14037 -0.19753
3665 -0.17595 -0.12189 -0.17721 -0.12863 -0.14766
3666 -0.23382 -0.11852 -0.24923 -0.12735 -0.19288
3667 -0.11472 -0.078271 -0.11392 -0.039469 -0.15787
3668 -0.17988 -0.038912 -0.18371 -0.038899 -0.11927
3669 -0.1316 0.0028632 -0.10704 0.012898 -0.1021
3670 -0.15101 0.001522 -0.14895 0.023647 -0.059249
3671 -0.0078843 0.041529 -0.077433 0.13922 0.026625
3672 -0.023458 0.028741 -0.085992 0.17764 0.021031
3673 0.07749 0.09763 -0.01643 0.23777 0.16909
3674 0.12144 0.092304 0.0085814 0.2773 0.16014
3675 0.13971 0.082272 0.03478 0.25863 0.14232
3676 0.17209 0.11829 0.057571 0.32232 0.2461
3677 0.18456 0.12157 0.020363 0.30947 0.23803
3678 0.22692 0.15454 0.031883 0.41983 0.24427
3679 0.28811 0.15154 0.066049 0.41778 0.30365
3680 0.34183 0.20421 0.1244 0.38403 0.35475
3681 0.33777 0.1763 0.17609 0.4518 0.29627
3682 0.35358 0.25542 0.15814 0.45661 0.39729
3683 0.37064 0.20646 0.085153 0.57371 0.36784
3684 0.43009 0.238 0.098738 0.53915 0.43055
3685 0.36994 0.17467 0.071032 0.53676 0.39105
3686 0.36554 0.22862 0.13853 0.48832 0.32976
3687 0.37984 0.24529 0.19592 0.5964 0.39747
3688 0.38417 0.20133 0.15229 0.54771 0.36684
3689 0.52308 0.27164 0.27264 0.69037 0.51539
3690 0.4112 0.22302 0.14919 0.61163 0.38784
3691 0.44528 0.23765 0.1338 0.68954 0.42822
3692 0.45154 0.24466 0.2236 0.64017 0.50524
3693 0.4696 0.23933 0.20902 0.71873 0.52189
3694 0.41311 0.22818 0.14545 0.63691 0.40046
3695 0.41097 0.25806 0.2024 0.66168 0.42372
3696 0.43155 0.26564 0.27442 0.61197 0.44505
3697 0.44508 0.22769 0.20073 0.70699 0.47516
3698 0.42884 0.26096 0.21123 0.66551 0.42537
3699 0.42309 0.25445 0.26789 0.66385 0.47265
3700 0.43608 0.21421 0.21076 0.5206 0.38961
3701 0.41697 0.24043 0.24004 0.63587 0.49693
3702 0.48637 0.29749 0.18833 0.6417 0.45451
3703 0.45167 0.23683 0.27954 0.58651 0.50821
3704 0.46585 0.25486 0.15807 0.59748 0.53073
3705 0.49524 0.27346 0.19406 0.62183 0.44352
3706 0.43344 0.25283 0.20532 0.62631 0.41583
3707 0.54255 0.23096 0.28898 0.66274 0.45585
3708 0.39294 0.21633 0.25494 0.64054 0.45616
3709 0.47975 0.2661 0.22737 0.58647 0.46437
3710 0.43096 0.24769 0.25885 0.58521 0.49542
3711 0.4815 0.24692 0.22459 0.6357 0.47406
3712 0.46293 0.2513 0.16105 0.63243 0.50119
3713 0.47375 0.24776 0.20077 0.6179 0.46636
3714 0.41933 0.22235 0.17683 0.5627 0.45832
3715 0.53663 0.27946 0.24964 0.72997 0.52146
3716 0.44983 0.23867 0.22556 0.64757 0.49211
3717 0.40311 0.23308 0.21172 0.53619 0.46356
3718 0.46396 0.21236 0.27882 0.64733 0.50696
3719 0.44684 0.23726 0.16057 0.5992 0.41237
3720 0.43494 0.20071 0.11971 0.56686 0.44048
3721 0.3886 0.21778 0.19025 0.57772 0.43244
3722 0.44117 0.19882 0.16983 0.48276 0.36579
3723 0.43536 0.20141 0.17466 0.59926 0.49396
3724 0.42416 0.17665 0.15838 0.55375 0.42401
3725 0.42148 0.2283 0.22425 0.64895 0.44111
3726 0.40919 0.19596 0.13882 0.59094 0.46222
3727 0.32407 0.18006 0.15443 0.42511 0.31368
3728 0.28923 0.18579 0.1615 0.4427 0.32672
3729 0.34615 0.17594 0.18231 0.50255 0.40208
3730 0.36676 0.17424 0.14801 0.49563 0.35589
3731 0.31299 0.15058 0.1839 0.48948 0.44511
3732 0.3233 0.16287 0.24497 0.47964 0.33941
3733 0.30015 0.14436 0.14858 0.455 0.34159
3734 0.27555 0.13982 0.1138 0.41469 0.2665
3735 0.29901 0.11056 0.051508 0.3944 0.24727
3736 0.27156 0.12669 0.10643 0.39649 0.29976
3737 0.28425 0.13019 0.108 0.39862 0.29639
3738 0.21694 0.11199 0.11408 0.41387 0.34572
3739 0.2495 0.13401 0.12342 0.3962 0.27873
3740 0.256 0.1413 0.020772 0.38495 0.28496
3741 0.20476 0.12367 0.063279 0.43059 0.31128
3742 0.2598 0.10112 0.025128 0.43575 0.25824
3743 0.16139 0.096964 0.024278 0.36892 0.27284
3744 0.21997 0.11174 0.05443 0.40423 0.27443
3745 0.20136 0.096242 0.024704 0.43026 0.29381
3746 0.088555 0.077338 0.029014 0.32877 0.19975
3747 0.15467 0.071429 -0.012249 0.24608 0.17581
3748 0.076406 0.05674 -0.057134 0.24414 0.15904
3749 0.10815 0.053349 -0.0026937 0.32242 0.17656
3750 0.097611 0.040947 -0.02634 0.29835 0.19451
3751 0.060135 0.039557 -0.052868 0.24895 0.11567
3752 0.048936 0.026489 -0.035245 0.22939 0.17322
3753 0.033662 0.013389 -0.039388 0.28136 0.1475
3754 0.063387 0.048982 0.04445 0.30391 0.20527
3755 0.056338 0.028467 -0.010315 0.25782 0.15806
3756 -0.0062652 0.0065525 -0.048335 0.1857 0.10007
3757 0.013529 0.029328 0.021093 0.24834 0.16264
3758 -0.030169 0.000139 -0.046545 0.16688 0.098279
3759 -0.041332 -0.044312 -0.09973 0.16621 0.066178
3760 -0.05763 -0.018994 -0.084196 0.14577 0.04983
3761 -0.03517 -0.01761 -0.021474 0.17648 0.097971
3762 0.0017042 -0.030977 0.004409 0.18963 0.066919
3763 -0.027558 -0.054853 -0.097575 0.13475 0.060382
3764 -0.01302 -0.017783 -0.014653 0.22727 0.15722
3765 -0.063219 -0.047833 -0.041838 0.13041 0.067834
3766 -0.10085 -0.05362 -0.057586 0.11497 -0.031598
3767 -0.10107 -0.07117 -0.1021 0.12001 0.014888
3768 -0.10074 -0.053506 -0.10186 0.19774 0.058254
3769 -0.11279 -0.060854 -0.081963 0.096933 0.01572
3770 -0.040061 -0.060491 -0.077869 0.11563 0.03572
3771 -0.13228 -0.096421 -0.12457 0.13835 0.041732
3772 -0.10728 -0.08242 -0.1058 0.10535 -0.01322
3773 -0.14799 -0.085462 -0.10954 0.10472 -0.02387
3774 -0.11214 -0.070458 -0.053339 0.14484 0.018017
3775 -0.076104 -0.051836 -0.096547 0.16 0.037976
3776 -0.13892 -0.096048 -0.14418 0.074851 -0.048957
3777 -0.10599 -0.075015 -0.044815 0.095535 -0.0038237
3778 -0.10208 -0.08794 -0.089243 0.12214 -0.021885
3779 -0.22393 -0.12394 -0.12251 0.0070466 -0.076745
3780 -0.18075 -0.11526 -0.13076 0.038086 -0.10572
3781 -0.1951 -0.11148 -0.13743 0.06248 -0.059068
3782 -0.13393 -0.080633 -0.086884 0.098164 -0.037034
3783 -0.20418 -0.12009 -0.14712 0.033695 -0.11177
3784 -0.20225 -0.13047 -0.1258 0.025855 -0.0025938
3785 -0.16457 -0.096465 -0.12409 0.072734 -0.023637
3786 -0.21786 -0.10724 -0.19456 -0.014115 -0.12076
3787 -0.19335 -0.1164 -0.12785 0.045 -0.005853
3788 -0.22357 -0.095761 -0.16938 0.010948 -0.1067
3789 -0.19602 -0.10135 -0.17101 0.0020759 -0.036662
3790 -0.17336 -0.094078 -0.12331 0.0061235 0.0014748
3791 -0.16858 -0.095672 -0.048222 0.084214 0.017116
3792 -0.20168 -0.13128 -0.094979 0.048256 -0.043776
3793 -0.17385 -0.10437 -0.12902 0.027961 -0.065443
3794 -0.19506 -0.112 -0.16998 0.065394 -0.076429
3795 -0.16829 -0.12263 -0.14767 -0.013825 -0.13304
3796 -0.23324 -0.17285 -0.14703 -0.026216 -0.16148
3797 -0.23545 -0.12234 -0.12878 0.020128 -0.11845
3798 -0.24091 -0.13874 -0.20072 -0.065738 -0.10014
3799 -0.22046 -0.11608 -0.17626 -0.017232 -0.11854
3800 -0.23296 -0.12612 -0.15331 0.052872 -0.098118
3801 -0.22341 -0.13539 -0.11055 0.0040293 -0.12305
3802 -0.27405 -0.14565 -0.19757 -0.034062 -0.12724
3803 -0.31152 -0.14384 -0.16981 -0.046925 -0.13011
