# Supplementary material for: Insulin modulates the frequency of Ca2+ oscillations in mouse pancreatic islets
Source: PLoS One. 2017 Aug 28;12(8):e0183569. doi: 10.1371/journal.pone.0183569 (PMC5573301; doi:10.1371/journal.pone.0183569)
Supplement: S1 File — All the time traces of detrended Ca2+ oscillations for constant insulin infusion (0, 100, or 1000 nM) and alternating insulin infusion (100, 500, or 1000 nM with 4 or 5 min periods) were compressed as a single file, S1_File.zip, in which each imaging experiment was recorded as a text file where the first column represents time (sec) and the following columns represent detrended Ca2+ traces from multiple islets. (ZIP) [file pone.0183569.s001.zip › data_500I_120s_3.txt]

1 -0.29576 -0.23714 -0.26404 -0.32692 -0.29803 -0.25472 -0.30108 -0.31942 -0.32275 -0.072574 -0.27174 -0.30338
2 -0.27668 -0.22463 -0.23834 -0.31841 -0.28865 -0.24519 -0.29097 -0.28848 -0.3 -0.060563 -0.26014 -0.30481
3 -0.30585 -0.25892 -0.27152 -0.34317 -0.30294 -0.26335 -0.31016 -0.31391 -0.31852 -0.098893 -0.27732 -0.30284
4 -0.29484 -0.22769 -0.24705 -0.31392 -0.29722 -0.23737 -0.30485 -0.29402 -0.2942 -0.06927 -0.26063 -0.30195
5 -0.29718 -0.25293 -0.28179 -0.34119 -0.30201 -0.24993 -0.31716 -0.31908 -0.31708 -0.096958 -0.26643 -0.30416
6 -0.29788 -0.23734 -0.23622 -0.32774 -0.30562 -0.25717 -0.31471 -0.32217 -0.31556 -0.073021 -0.27064 -0.29467
7 -0.29987 -0.24189 -0.27254 -0.33292 -0.30763 -0.25142 -0.30815 -0.3101 -0.30375 -0.054732 -0.2658 -0.30889
8 -0.30247 -0.21791 -0.24526 -0.31558 -0.28768 -0.24982 -0.2932 -0.3044 -0.2979 -0.050709 -0.26527 -0.29915
9 -0.30785 -0.24133 -0.25836 -0.3326 -0.31334 -0.26625 -0.30284 -0.30321 -0.31805 -0.07803 -0.27758 -0.32813
10 -0.29162 -0.23112 -0.2671 -0.30682 -0.31304 -0.26137 -0.30462 -0.30453 -0.32214 -0.045666 -0.2576 -0.30453
11 -0.27084 -0.20318 -0.19655 -0.30471 -0.28001 -0.24575 -0.28956 -0.29482 -0.28346 -0.05281 -0.25391 -0.28806
12 -0.2877 -0.22152 -0.26476 -0.32314 -0.29271 -0.2619 -0.30887 -0.29704 -0.31351 -0.037633 -0.26046 -0.29758
13 -0.29368 -0.21628 -0.25504 -0.31814 -0.30143 -0.26321 -0.29809 -0.30334 -0.32129 -0.056863 -0.27371 -0.30508
14 -0.2847 -0.2332 -0.27688 -0.30175 -0.28189 -0.24786 -0.29833 -0.28658 -0.31702 -0.064597 -0.25816 -0.29114
15 -0.27506 -0.22656 -0.24988 -0.29931 -0.28434 -0.23244 -0.29497 -0.30178 -0.29743 -0.060896 -0.25035 -0.29663
16 -0.29688 -0.22883 -0.28306 -0.31561 -0.28815 -0.25237 -0.29492 -0.29156 -0.30995 -0.065444 -0.24611 -0.29484
17 -0.29826 -0.2263 -0.2371 -0.31554 -0.27833 -0.24286 -0.29579 -0.29699 -0.31929 -0.039133 -0.25827 -0.29514
18 -0.2872 -0.22221 -0.25478 -0.29289 -0.27083 -0.2462 -0.29045 -0.30796 -0.31599 -0.054786 -0.25632 -0.29556
19 -0.28702 -0.23373 -0.24495 -0.3227 -0.29288 -0.26037 -0.30263 -0.3105 -0.31947 -0.03539 -0.26639 -0.29421
20 -0.2722 -0.20087 -0.22696 -0.29872 -0.27569 -0.23606 -0.29928 -0.29108 -0.28655 -0.060914 -0.25931 -0.26905
21 -0.2785 -0.23181 -0.25255 -0.30532 -0.2686 -0.25029 -0.31291 -0.29874 -0.30462 -0.088015 -0.25636 -0.29003
22 -0.27377 -0.21716 -0.22632 -0.29095 -0.27397 -0.24314 -0.29663 -0.2917 -0.29129 -0.05035 -0.25122 -0.28893
23 -0.27385 -0.22075 -0.23184 -0.29575 -0.27548 -0.238 -0.29876 -0.29365 -0.28068 -0.011904 -0.25425 -0.27906
24 -0.27955 -0.22892 -0.243 -0.29342 -0.27259 -0.23628 -0.30234 -0.29678 -0.27877 -0.068824 -0.24353 -0.2774
25 -0.28808 -0.19043 -0.21459 -0.32498 -0.28171 -0.23459 -0.28981 -0.29456 -0.28953 -0.036672 -0.25008 -0.29645
26 -0.27736 -0.20866 -0.23906 -0.30198 -0.27464 -0.24682 -0.29812 -0.30434 -0.28716 -0.085088 -0.23532 -0.30008
27 -0.26955 -0.2149 -0.22684 -0.30572 -0.26834 -0.24024 -0.29191 -0.29637 -0.29077 -0.054942 -0.24402 -0.26905
28 -0.28361 -0.21716 -0.25151 -0.28853 -0.26734 -0.23859 -0.29732 -0.28359 -0.28942 -0.055543 -0.23701 -0.27591
29 -0.2795 -0.1666 -0.20815 -0.28727 -0.25609 -0.23216 -0.26925 -0.27724 -0.28083 -0.035011 -0.23488 -0.27551
30 -0.2796 -0.1999 -0.23006 -0.31135 -0.27443 -0.24336 -0.29027 -0.30088 -0.3013 -0.070025 -0.25268 -0.29772
31 -0.26889 -0.17931 -0.20115 -0.29285 -0.26616 -0.23503 -0.28117 -0.27973 -0.29026 -0.053089 -0.23198 -0.2867
32 -0.29472 -0.20938 -0.25425 -0.31236 -0.28092 -0.23581 -0.30903 -0.29905 -0.30562 -0.059854 -0.24326 -0.2796
33 -0.28435 -0.20939 -0.25584 -0.29357 -0.27352 -0.23961 -0.28496 -0.28081 -0.29282 -0.065773 -0.2438 -0.28649
34 -0.27056 -0.15901 -0.22237 -0.2897 -0.25367 -0.22198 -0.27026 -0.28357 -0.27994 -0.021944 -0.23201 -0.26778
35 -0.29178 -0.21893 -0.27511 -0.31496 -0.29468 -0.25115 -0.30232 -0.29712 -0.30937 -0.067235 -0.25682 -0.2942
36 -0.27973 -0.19838 -0.24819 -0.29865 -0.27268 -0.23991 -0.2969 -0.29933 -0.31405 -0.064342 -0.24721 -0.28315
37 -0.28835 -0.22543 -0.26218 -0.31156 -0.27045 -0.24643 -0.30275 -0.28082 -0.30507 -0.070745 -0.23562 -0.30004
38 -0.28708 -0.18715 -0.24477 -0.30666 -0.28174 -0.24842 -0.3077 -0.29345 -0.30457 -0.051161 -0.25204 -0.29348
39 -0.26676 -0.17913 -0.21495 -0.27796 -0.25919 -0.2277 -0.28093 -0.28133 -0.28296 -0.020002 -0.22843 -0.26921
40 -0.26269 -0.16155 -0.21611 -0.28842 -0.25217 -0.22442 -0.2709 -0.27171 -0.27151 -0.036037 -0.21397 -0.27267
41 -0.27719 -0.20012 -0.23106 -0.3082 -0.27605 -0.24087 -0.28633 -0.28208 -0.29869 -0.039725 -0.24725 -0.27751
42 -0.28565 -0.19398 -0.25163 -0.30577 -0.26287 -0.23066 -0.29596 -0.29519 -0.30378 -0.051531 -0.24356 -0.28373
43 -0.27423 -0.19393 -0.22286 -0.29077 -0.26288 -0.23586 -0.29323 -0.28329 -0.30611 -0.045242 -0.24658 -0.27064
44 -0.28363 -0.19493 -0.22152 -0.29844 -0.25682 -0.23391 -0.29565 -0.28131 -0.29777 -0.052551 -0.23083 -0.26636
45 -0.29338 -0.21733 -0.23141 -0.30351 -0.28167 -0.2522 -0.30554 -0.28681 -0.31843 -0.051488 -0.25866 -0.29117
46 -0.28898 -0.18586 -0.22774 -0.28856 -0.25659 -0.24351 -0.28985 -0.29058 -0.31229 -0.066189 -0.24799 -0.28411
47 -0.28383 -0.20015 -0.2533 -0.30072 -0.26743 -0.23824 -0.2985 -0.27289 -0.30484 -0.040797 -0.24682 -0.26777
48 -0.28684 -0.17334 -0.23645 -0.3025 -0.27657 -0.24006 -0.29706 -0.29697 -0.30749 -0.066904 -0.2525 -0.29027
49 -0.27809 -0.18359 -0.20545 -0.26329 -0.25497 -0.23154 -0.28378 -0.2648 -0.30721 -0.028019 -0.23165 -0.27539
50 -0.28247 -0.18972 -0.23383 -0.28414 -0.27221 -0.23348 -0.29532 -0.2826 -0.31837 -0.059485 -0.25341 -0.28204
51 -0.26232 -0.1793 -0.22997 -0.27241 -0.24305 -0.22404 -0.26995 -0.2719 -0.28352 -0.043171 -0.23156 -0.26676
52 -0.27994 -0.16644 -0.25488 -0.28827 -0.27995 -0.23437 -0.29753 -0.30251 -0.31581 -0.043885 -0.24084 -0.2875
53 -0.26775 -0.19485 -0.22176 -0.2802 -0.25777 -0.21777 -0.28577 -0.27752 -0.30596 -0.069667 -0.22126 -0.28478
54 -0.27265 -0.19884 -0.219 -0.2807 -0.28069 -0.23573 -0.28131 -0.28578 -0.30509 -0.06005 -0.23292 -0.2649
55 -0.27657 -0.17867 -0.22901 -0.29008 -0.2703 -0.22933 -0.28311 -0.28259 -0.30775 -0.05531 -0.24063 -0.27887
56 -0.28903 -0.19865 -0.2359 -0.31308 -0.27463 -0.24253 -0.29698 -0.29219 -0.32562 -0.060825 -0.24518 -0.28603
57 -0.25504 -0.15692 -0.18624 -0.28579 -0.26103 -0.2201 -0.28188 -0.24717 -0.29273 -0.023249 -0.22873 -0.26597
58 -0.29924 -0.19895 -0.24515 -0.30937 -0.27871 -0.24013 -0.30748 -0.28796 -0.32114 -0.071138 -0.23844 -0.30892
59 -0.26794 -0.18735 -0.235 -0.28865 -0.24523 -0.23326 -0.28302 -0.25558 -0.29412 -0.069408 -0.22516 -0.28224
60 -0.28418 -0.17387 -0.2246 -0.29251 -0.26533 -0.23465 -0.28645 -0.28442 -0.30624 -0.03791 -0.23526 -0.28163
61 -0.27578 -0.18988 -0.213 -0.30224 -0.28702 -0.22776 -0.28014 -0.26958 -0.30308 -0.036473 -0.24185 -0.27903
62 -0.28386 -0.17575 -0.24123 -0.28971 -0.26877 -0.23463 -0.28602 -0.27668 -0.30857 -0.049363 -0.24062 -0.28967
63 -0.27187 -0.18403 -0.22603 -0.2722 -0.26216 -0.22878 -0.29419 -0.26975 -0.27985 -0.042709 -0.23174 -0.27802
64 -0.2921 -0.20789 -0.24219 -0.29686 -0.28408 -0.23663 -0.30912 -0.28685 -0.31149 -0.070398 -0.23604 -0.27846
65 -0.27207 -0.16772 -0.18701 -0.28507 -0.25628 -0.21661 -0.28345 -0.26775 -0.29087 -0.064976 -0.22987 -0.27396
66 -0.29306 -0.20072 -0.25603 -0.31989 -0.27105 -0.25172 -0.30161 -0.27909 -0.31571 -0.10861 -0.25503 -0.29305
67 -0.28947 -0.18378 -0.23654 -0.29318 -0.26312 -0.24078 -0.29551 -0.29033 -0.29877 -0.082299 -0.24163 -0.28858
68 -0.26888 -0.1621 -0.19641 -0.28026 -0.24734 -0.20962 -0.2773 -0.25848 -0.26855 -0.070927 -0.21903 -0.25898
69 -0.27607 -0.15087 -0.19989 -0.26971 -0.26019 -0.21303 -0.28341 -0.2563 -0.2747 -0.058933 -0.23499 -0.28123
70 -0.28169 -0.21755 -0.23986 -0.30678 -0.26111 -0.22958 -0.28768 -0.28441 -0.29119 -0.07193 -0.24738 -0.27813
71 -0.28906 -0.17347 -0.21706 -0.30527 -0.26689 -0.24537 -0.29963 -0.27355 -0.27786 -0.0318 -0.24627 -0.29258
72 -0.27636 -0.19317 -0.21408 -0.27613 -0.23381 -0.21428 -0.26691 -0.26713 -0.26252 -0.053006 -0.21629 -0.26476
73 -0.28507 -0.19994 -0.20967 -0.30455 -0.25503 -0.2307 -0.28753 -0.2946 -0.27085 -0.059945 -0.23572 -0.27111
74 -0.2761 -0.186 -0.23055 -0.28069 -0.26132 -0.24208 -0.28856 -0.27433 -0.28372 -0.07678 -0.24555 -0.28636
75 -0.27593 -0.1753 -0.21839 -0.28182 -0.24052 -0.22553 -0.28116 -0.25664 -0.26261 -0.047872 -0.23617 -0.26697
76 -0.27849 -0.1536 -0.20334 -0.29592 -0.26415 -0.24254 -0.27979 -0.25691 -0.28231 -0.050909 -0.24478 -0.2917
77 -0.28601 -0.17883 -0.19472 -0.281 -0.24696 -0.22811 -0.28922 -0.2594 -0.27625 -0.048112 -0.22892 -0.27792
78 -0.27884 -0.20496 -0.23982 -0.29357 -0.26244 -0.23977 -0.28814 -0.26529 -0.27922 -0.082303 -0.2263 -0.28256
79 -0.26688 -0.17065 -0.2171 -0.27885 -0.25379 -0.22774 -0.27598 -0.27863 -0.26877 -0.040016 -0.22444 -0.2707
80 -0.27924 -0.19739 -0.21316 -0.26818 -0.27674 -0.23835 -0.29964 -0.27 -0.27619 -0.058688 -0.25549 -0.28779
81 -0.28502 -0.18748 -0.23744 -0.27807 -0.26849 -0.23631 -0.28736 -0.27364 -0.27534 -0.067341 -0.24423 -0.28034
82 -0.26833 -0.17335 -0.19303 -0.29397 -0.25961 -0.23061 -0.27359 -0.28175 -0.27439 -0.043566 -0.24432 -0.28306
83 -0.2607 -0.14831 -0.17592 -0.26012 -0.23048 -0.20819 -0.26674 -0.24294 -0.25622 -0.033737 -0.22255 -0.25458
84 -0.27969 -0.18079 -0.22316 -0.29114 -0.25628 -0.22726 -0.28392 -0.26717 -0.28078 -0.051593 -0.22513 -0.27665
85 -0.27989 -0.16474 -0.20786 -0.28813 -0.25701 -0.22816 -0.28024 -0.27808 -0.28208 -0.065234 -0.2301 -0.268
86 -0.26272 -0.15868 -0.19252 -0.26222 -0.24521 -0.21825 -0.26158 -0.27146 -0.25575 -0.043231 -0.21268 -0.25799
87 -0.28536 -0.19704 -0.23497 -0.29425 -0.2692 -0.24508 -0.29619 -0.26929 -0.29506 -0.091015 -0.23946 -0.28507
88 -0.25803 -0.17188 -0.20754 -0.28758 -0.25198 -0.2388 -0.26453 -0.27269 -0.25822 -0.065252 -0.2345 -0.28158
89 -0.26377 -0.15677 -0.17877 -0.2679 -0.23103 -0.21102 -0.26383 -0.23572 -0.26443 -0.015696 -0.223 -0.25769
90 -0.26735 -0.16591 -0.20676 -0.3032 -0.24915 -0.22355 -0.25324 -0.24156 -0.27757 -0.038526 -0.21306 -0.26241
91 -0.27539 -0.16792 -0.23336 -0.27849 -0.25358 -0.2265 -0.26799 -0.26227 -0.26114 -0.055287 -0.23581 -0.2578
92 -0.27229 -0.17437 -0.1995 -0.27902 -0.24542 -0.22196 -0.26564 -0.25756 -0.24561 -0.057773 -0.22449 -0.26463
93 -0.26441 -0.18139 -0.20936 -0.2741 -0.25565 -0.2225 -0.26768 -0.2587 -0.25711 -0.070301 -0.23155 -0.24742
94 -0.25427 -0.15585 -0.17708 -0.27224 -0.23237 -0.21436 -0.27324 -0.25363 -0.26516 -0.032736 -0.20797 -0.2588
95 -0.27319 -0.1676 -0.19004 -0.28905 -0.25602 -0.22834 -0.27588 -0.25669 -0.27838 -0.047458 -0.22521 -0.2622
96 -0.26075 -0.16993 -0.20078 -0.27884 -0.24928 -0.22061 -0.27774 -0.23147 -0.25342 -0.02626 -0.22387 -0.25426
97 -0.27812 -0.1785 -0.20033 -0.25854 -0.24389 -0.21926 -0.28556 -0.25737 -0.27115 -0.039536 -0.21957 -0.2794
98 -0.27623 -0.20077 -0.2206 -0.2761 -0.2369 -0.22687 -0.28274 -0.25763 -0.27603 -0.047537 -0.23782 -0.27254
99 -0.27623 -0.19555 -0.22801 -0.27207 -0.2719 -0.22848 -0.27952 -0.25299 -0.27859 -0.028793 -0.21799 -0.26511
100 -0.25532 -0.17779 -0.19864 -0.279 -0.24271 -0.22037 -0.27728 -0.2527 -0.26067 0.0057614 -0.22666 -0.27273
101 -0.26521 -0.18152 -0.20778 -0.28057 -0.24491 -0.22383 -0.26431 -0.26232 -0.26058 -0.0050613 -0.22021 -0.27431
102 -0.27305 -0.18536 -0.22793 -0.29284 -0.26296 -0.22708 -0.27247 -0.28069 -0.2807 -0.037184 -0.23185 -0.27255
103 -0.27826 -0.19638 -0.22101 -0.30466 -0.2734 -0.24499 -0.28204 -0.27453 -0.29075 -0.037251 -0.23043 -0.26961
104 -0.27927 -0.18708 -0.19214 -0.27667 -0.25925 -0.22766 -0.27745 -0.26987 -0.272 -0.0078626 -0.23517 -0.2796
105 -0.26048 -0.16423 -0.19329 -0.27146 -0.24285 -0.21339 -0.26238 -0.25853 -0.27017 -0.014354 -0.21585 -0.25128
106 -0.28073 -0.18952 -0.21981 -0.2905 -0.25474 -0.23645 -0.27651 -0.26919 -0.26898 -0.0087373 -0.23854 -0.28133
107 -0.26535 -0.18333 -0.21264 -0.2656 -0.23861 -0.22039 -0.26943 -0.25101 -0.26744 -0.023286 -0.21588 -0.25749
108 -0.26276 -0.1762 -0.18359 -0.26787 -0.23712 -0.22179 -0.2733 -0.26444 -0.27675 -0.022309 -0.21467 -0.26763
109 -0.27197 -0.17454 -0.19988 -0.2777 -0.25072 -0.22621 -0.27856 -0.24802 -0.28492 -0.0047838 -0.22342 -0.26125
110 -0.26507 -0.16416 -0.2003 -0.28248 -0.24 -0.20874 -0.27973 -0.25061 -0.26295 -0.0025745 -0.22124 -0.2594
111 -0.27897 -0.18283 -0.21177 -0.29018 -0.25712 -0.22581 -0.27961 -0.26287 -0.28154 -0.02863 -0.23355 -0.26598
112 -0.26065 -0.16705 -0.21099 -0.27695 -0.25581 -0.21989 -0.28564 -0.25206 -0.2866 -0.027071 -0.21958 -0.26767
113 -0.28293 -0.17791 -0.20776 -0.28327 -0.24898 -0.22661 -0.27963 -0.27051 -0.29137 -0.045587 -0.22433 -0.26422
114 -0.26151 -0.16731 -0.2074 -0.26389 -0.24398 -0.22377 -0.2782 -0.247 -0.28609 -0.023561 -0.22271 -0.26978
115 -0.25693 -0.15894 -0.16375 -0.27735 -0.24186 -0.21638 -0.27289 -0.24859 -0.27199 -0.0066111 -0.22082 -0.26729
116 -0.25543 -0.16844 -0.18145 -0.27002 -0.23851 -0.21293 -0.29205 -0.2501 -0.27561 -0.0026621 -0.2196 -0.26173
117 -0.27222 -0.16562 -0.21339 -0.27866 -0.24335 -0.22015 -0.27481 -0.24677 -0.27194 -0.034522 -0.22606 -0.26528
118 -0.28113 -0.15874 -0.22425 -0.28262 -0.25622 -0.22542 -0.29424 -0.27232 -0.30134 -0.022631 -0.22519 -0.27888
119 -0.26439 -0.14758 -0.15927 -0.25598 -0.23123 -0.21883 -0.27068 -0.24075 -0.26546 -0.0035145 -0.22342 -0.2726
120 -0.26819 -0.17149 -0.18767 -0.2759 -0.25618 -0.22581 -0.29842 -0.25268 -0.2838 -0.00019474 -0.21794 -0.26686
121 -0.2745 -0.15977 -0.19453 -0.26606 -0.23545 -0.21571 -0.28093 -0.26667 -0.29757 -0.011562 -0.23681 -0.28789
122 -0.26672 -0.17901 -0.18474 -0.27566 -0.22551 -0.21945 -0.30357 -0.25988 -0.28452 -0.0035058 -0.21327 -0.27346
123 -0.27153 -0.15979 -0.20197 -0.28021 -0.23736 -0.23212 -0.2908 -0.26988 -0.29976 -0.024725 -0.22354 -0.26557
124 -0.2975 -0.18585 -0.24265 -0.30477 -0.27652 -0.25085 -0.31235 -0.29902 -0.31717 -0.054661 -0.24875 -0.28528
125 -0.27926 -0.18913 -0.2248 -0.28807 -0.25784 -0.23391 -0.29021 -0.2672 -0.28976 -0.038873 -0.23671 -0.28019
126 -0.25724 -0.14589 -0.17695 -0.2696 -0.24207 -0.22135 -0.27216 -0.2488 -0.27541 -0.03413 -0.2211 -0.26688
127 -0.26286 -0.19502 -0.20859 -0.27968 -0.23451 -0.22277 -0.28171 -0.27317 -0.27973 -0.050688 -0.22596 -0.26008
128 -0.27713 -0.15147 -0.1531 -0.28031 -0.22939 -0.21981 -0.29173 -0.24753 -0.27975 -0.014384 -0.22312 -0.27116
129 -0.27399 -0.18717 -0.20508 -0.28209 -0.24348 -0.22474 -0.2889 -0.26954 -0.30255 -0.039176 -0.22108 -0.26761
130 -0.27476 -0.16932 -0.17584 -0.27775 -0.26173 -0.22006 -0.29084 -0.27038 -0.28003 -0.027368 -0.23434 -0.27023
131 -0.25468 -0.16571 -0.2142 -0.28255 -0.24481 -0.20675 -0.27076 -0.26145 -0.29262 -0.020648 -0.22013 -0.26062
132 -0.26495 -0.14877 -0.19931 -0.2678 -0.22639 -0.21371 -0.28096 -0.25197 -0.28645 -0.02573 -0.21887 -0.26078
133 -0.27509 -0.15862 -0.17394 -0.27809 -0.23976 -0.21844 -0.28436 -0.24609 -0.29659 -0.014253 -0.23388 -0.28549
134 -0.27265 -0.155 -0.17092 -0.26997 -0.24127 -0.21911 -0.28737 -0.2674 -0.29065 -0.034807 -0.22255 -0.2736
135 -0.26083 -0.14919 -0.16686 -0.27228 -0.24324 -0.20447 -0.27653 -0.2542 -0.27798 -0.028506 -0.22955 -0.26761
136 -0.26441 -0.15304 -0.19259 -0.27325 -0.22712 -0.21325 -0.28326 -0.24181 -0.27316 -0.016943 -0.21578 -0.25654
137 -0.26758 -0.17563 -0.23258 -0.29086 -0.24494 -0.21766 -0.27866 -0.26543 -0.28089 -0.045432 -0.22264 -0.27043
138 -0.2607 -0.13713 -0.18232 -0.2614 -0.23281 -0.20695 -0.26737 -0.24678 -0.2675 -0.0069155 -0.2123 -0.25942
139 -0.26952 -0.15758 -0.20686 -0.26787 -0.26478 -0.22159 -0.28027 -0.26092 -0.29799 -0.0082798 -0.23188 -0.29443
140 -0.2649 -0.13204 -0.20183 -0.2603 -0.22282 -0.21226 -0.27592 -0.27958 -0.2846 -0.02564 -0.22388 -0.2742
141 -0.25772 -0.15615 -0.19644 -0.27128 -0.24769 -0.21844 -0.28574 -0.263 -0.29288 -0.029796 -0.22353 -0.27251
142 -0.25658 -0.14958 -0.14647 -0.25316 -0.22704 -0.19989 -0.26179 -0.25175 -0.25882 -0.01922 -0.20834 -0.25885
143 -0.26251 -0.14472 -0.18866 -0.27688 -0.22013 -0.2092 -0.26878 -0.26603 -0.27513 -0.0051783 -0.2205 -0.26892
144 -0.28269 -0.16021 -0.16056 -0.27158 -0.2431 -0.23274 -0.28106 -0.25888 -0.27947 -0.018658 -0.22561 -0.27366
145 -0.27385 -0.15864 -0.20282 -0.28513 -0.25467 -0.22658 -0.2919 -0.28602 -0.29664 -0.023836 -0.22795 -0.28755
146 -0.27812 -0.17577 -0.1724 -0.28949 -0.24092 -0.23013 -0.28455 -0.27269 -0.28914 -0.027571 -0.2213 -0.27307
147 -0.28438 -0.18227 -0.22017 -0.27835 -0.25568 -0.23488 -0.28833 -0.27861 -0.28754 -0.022689 -0.23195 -0.28522
148 -0.25273 -0.16661 -0.17618 -0.25066 -0.22954 -0.21066 -0.27478 -0.25113 -0.24816 -0.010824 -0.21171 -0.27489
149 -0.27061 -0.15752 -0.1985 -0.2595 -0.2481 -0.21761 -0.27394 -0.27354 -0.2767 -0.026378 -0.22663 -0.26897
150 -0.27759 -0.16497 -0.2037 -0.28285 -0.25142 -0.23832 -0.28898 -0.27993 -0.29209 0.0076564 -0.22953 -0.29636
151 -0.27477 -0.13969 -0.20624 -0.26208 -0.23412 -0.20753 -0.28289 -0.25936 -0.28126 0.021241 -0.22352 -0.27832
152 -0.27386 -0.16092 -0.19577 -0.29524 -0.25288 -0.2151 -0.29401 -0.2707 -0.27003 -0.046097 -0.2305 -0.28758
153 -0.28254 -0.15596 -0.22013 -0.27388 -0.23998 -0.22784 -0.29225 -0.24783 -0.27859 -0.023162 -0.21441 -0.27684
154 -0.28252 -0.15348 -0.17429 -0.27925 -0.2659 -0.23064 -0.30135 -0.26353 -0.29076 -0.028103 -0.24308 -0.29481
155 -0.26445 -0.16539 -0.19168 -0.2801 -0.23537 -0.21567 -0.27957 -0.25294 -0.27556 -0.04842 -0.21443 -0.26373
156 -0.28992 -0.18071 -0.21174 -0.28408 -0.25058 -0.2309 -0.31496 -0.2798 -0.30365 -0.050198 -0.22861 -0.30252
157 -0.29556 -0.15601 -0.21351 -0.26794 -0.26127 -0.22329 -0.30804 -0.28577 -0.30038 -0.025179 -0.22926 -0.29768
158 -0.29303 -0.17144 -0.19838 -0.27922 -0.26862 -0.24096 -0.30713 -0.28321 -0.29862 -0.057307 -0.24688 -0.30332
159 -0.28159 -0.16022 -0.22358 -0.29725 -0.25373 -0.23144 -0.30875 -0.28645 -0.30248 -0.017523 -0.23717 -0.28412
160 -0.27208 -0.15542 -0.19346 -0.28391 -0.26148 -0.22729 -0.29471 -0.27115 -0.29461 -0.013929 -0.22381 -0.2912
161 -0.278 -0.16356 -0.20604 -0.28363 -0.26793 -0.23643 -0.30473 -0.28331 -0.31345 -0.048945 -0.24416 -0.3076
162 -0.29666 -0.16984 -0.24572 -0.28806 -0.26941 -0.23349 -0.32801 -0.2771 -0.29326 -0.053399 -0.25186 -0.29624
163 -0.28013 -0.15365 -0.16903 -0.28339 -0.24011 -0.21748 -0.29646 -0.26399 -0.28174 -0.028227 -0.21716 -0.27893
164 -0.2838 -0.15402 -0.18122 -0.26901 -0.24284 -0.21878 -0.30117 -0.26217 -0.30105 -0.01739 -0.22258 -0.28973
165 -0.30112 -0.18518 -0.19178 -0.29581 -0.26018 -0.24405 -0.32553 -0.28873 -0.29848 -0.039684 -0.25276 -0.29736
166 -0.2989 -0.18046 -0.19577 -0.28069 -0.26496 -0.22526 -0.306 -0.29686 -0.29871 -0.062822 -0.2383 -0.30221
167 -0.29828 -0.16734 -0.20736 -0.28178 -0.26895 -0.23713 -0.31522 -0.28634 -0.29868 -0.054403 -0.23216 -0.28808
168 -0.29337 -0.21368 -0.21921 -0.30607 -0.27558 -0.25175 -0.32572 -0.30045 -0.31935 -0.066387 -0.25578 -0.30333
169 -0.28736 -0.17793 -0.23527 -0.30666 -0.28444 -0.2468 -0.33188 -0.30101 -0.32089 -0.060383 -0.24184 -0.30784
170 -0.28729 -0.15254 -0.19075 -0.29212 -0.24764 -0.23644 -0.31687 -0.2826 -0.28929 -0.0594 -0.22178 -0.2967
171 -0.28826 -0.15022 -0.18494 -0.29772 -0.25985 -0.24988 -0.3125 -0.28177 -0.28789 -0.032831 -0.24414 -0.30046
172 -0.28953 -0.1507 -0.20755 -0.30624 -0.27023 -0.2343 -0.31744 -0.28519 -0.29694 -0.052784 -0.23491 -0.30897
173 -0.31065 -0.18499 -0.25081 -0.30385 -0.29206 -0.25625 -0.32917 -0.30158 -0.33176 -0.064701 -0.2673 -0.324
174 -0.31112 -0.20253 -0.22233 -0.30866 -0.2762 -0.25779 -0.32926 -0.28181 -0.31077 -0.059712 -0.24428 -0.31254
175 -0.32853 -0.21841 -0.23258 -0.29814 -0.28981 -0.25041 -0.32527 -0.3077 -0.30401 -0.097686 -0.25839 -0.32286
176 -0.32324 -0.16753 -0.22442 -0.2941 -0.27659 -0.2512 -0.33385 -0.29618 -0.2993 -0.067578 -0.2461 -0.31878
177 -0.31602 -0.19018 -0.2188 -0.30286 -0.27387 -0.25277 -0.32659 -0.2975 -0.29686 -0.070983 -0.25034 -0.32858
178 -0.33372 -0.17771 -0.23292 -0.31279 -0.30036 -0.25479 -0.33715 -0.30093 -0.29881 -0.059138 -0.25749 -0.33014
179 -0.31444 -0.15952 -0.21518 -0.27982 -0.25909 -0.23962 -0.31052 -0.27552 -0.28334 -0.051613 -0.22405 -0.31467
180 -0.32795 -0.21113 -0.25046 -0.29377 -0.2906 -0.25639 -0.32858 -0.29532 -0.3003 -0.071805 -0.25457 -0.33747
181 -0.32759 -0.18372 -0.22419 -0.29512 -0.27018 -0.24602 -0.32148 -0.30579 -0.29484 -0.074093 -0.25032 -0.32937
182 -0.32494 -0.19091 -0.23077 -0.31267 -0.29101 -0.25739 -0.33965 -0.30309 -0.29293 -0.066662 -0.2617 -0.34815
183 -0.3323 -0.20122 -0.22084 -0.30319 -0.29301 -0.26329 -0.35245 -0.32021 -0.32076 -0.082863 -0.26623 -0.34143
184 -0.34119 -0.18684 -0.24607 -0.32621 -0.30038 -0.26747 -0.33858 -0.31653 -0.307 -0.092558 -0.26477 -0.33866
185 -0.3465 -0.20564 -0.25818 -0.31838 -0.28809 -0.25664 -0.34611 -0.2978 -0.30204 -0.075735 -0.25564 -0.34057
186 -0.34673 -0.1812 -0.21515 -0.30141 -0.29256 -0.24482 -0.3474 -0.30068 -0.2956 -0.087925 -0.25327 -0.32732
187 -0.34106 -0.21317 -0.23303 -0.31427 -0.28055 -0.26589 -0.35604 -0.29906 -0.28628 -0.064707 -0.25162 -0.33894
188 -0.35501 -0.19214 -0.24689 -0.32815 -0.30231 -0.27031 -0.35746 -0.30907 -0.31347 -0.088479 -0.27383 -0.35202
189 -0.34703 -0.19099 -0.24259 -0.32282 -0.29551 -0.26336 -0.35465 -0.32614 -0.29406 -0.082272 -0.2661 -0.35491
190 -0.345 -0.19965 -0.25382 -0.30775 -0.27936 -0.25639 -0.34844 -0.3106 -0.30216 -0.10885 -0.26817 -0.3376
191 -0.34751 -0.19295 -0.24905 -0.33379 -0.28049 -0.26429 -0.34575 -0.30186 -0.29567 -0.069784 -0.26385 -0.34984
192 -0.37433 -0.21662 -0.24273 -0.34212 -0.31767 -0.27804 -0.36826 -0.3353 -0.31833 -0.10148 -0.28146 -0.37814
193 -0.34747 -0.20906 -0.26046 -0.31959 -0.29233 -0.26087 -0.34611 -0.30708 -0.30159 -0.077804 -0.27607 -0.36058
194 -0.36221 -0.2252 -0.28156 -0.32265 -0.3022 -0.27221 -0.36045 -0.31724 -0.32125 -0.11429 -0.26455 -0.35837
195 -0.37263 -0.21501 -0.27473 -0.33333 -0.30933 -0.27709 -0.35659 -0.31053 -0.30004 -0.10436 -0.26988 -0.35857
196 -0.37055 -0.21255 -0.23968 -0.34696 -0.31351 -0.27794 -0.35953 -0.32504 -0.31628 -0.097023 -0.27944 -0.35983
197 -0.38451 -0.24698 -0.28836 -0.34587 -0.306 -0.28622 -0.38524 -0.34194 -0.32892 -0.097067 -0.2793 -0.38544
198 -0.37324 -0.21329 -0.26438 -0.34635 -0.29272 -0.26883 -0.3794 -0.32286 -0.32925 -0.098105 -0.27332 -0.37046
199 -0.37008 -0.22052 -0.27097 -0.33474 -0.31561 -0.28134 -0.35163 -0.30268 -0.30686 -0.096215 -0.27664 -0.37557
200 -0.3711 -0.19955 -0.24467 -0.32664 -0.29919 -0.27573 -0.3707 -0.31785 -0.31253 -0.070631 -0.26602 -0.37436
201 -0.37671 -0.20565 -0.28628 -0.34969 -0.32235 -0.29135 -0.38574 -0.32614 -0.33195 -0.094922 -0.28203 -0.38297
202 -0.3778 -0.19924 -0.29438 -0.35039 -0.32748 -0.29932 -0.37054 -0.32866 -0.31279 -0.11751 -0.28737 -0.38944
203 -0.38515 -0.24618 -0.28525 -0.35678 -0.33023 -0.30301 -0.39302 -0.34444 -0.3374 -0.11335 -0.29596 -0.39615
204 -0.37475 -0.24364 -0.2951 -0.3608 -0.32908 -0.28574 -0.36655 -0.34135 -0.31994 -0.13136 -0.28184 -0.37605
205 -0.37536 -0.21341 -0.27212 -0.3456 -0.31547 -0.27681 -0.36783 -0.32465 -0.30807 -0.093701 -0.28189 -0.36612
206 -0.3633 -0.21368 -0.25907 -0.34065 -0.313 -0.29011 -0.37241 -0.32999 -0.3207 -0.091214 -0.27731 -0.37882
207 -0.3671 -0.18604 -0.2328 -0.32119 -0.30015 -0.27267 -0.36381 -0.28368 -0.29218 -0.065958 -0.27025 -0.36352
208 -0.39229 -0.23495 -0.3119 -0.3522 -0.30508 -0.29408 -0.38367 -0.34595 -0.33344 -0.10238 -0.28818 -0.38127
209 -0.38749 -0.21242 -0.28977 -0.34483 -0.31807 -0.29026 -0.39394 -0.33892 -0.34416 -0.090607 -0.30142 -0.39992
210 -0.38018 -0.20876 -0.27893 -0.35584 -0.29903 -0.29303 -0.3796 -0.33073 -0.31032 -0.082448 -0.30049 -0.38399
211 -0.384 -0.20148 -0.25253 -0.35191 -0.29522 -0.2867 -0.38576 -0.31699 -0.3177 -0.083753 -0.28046 -0.36642
212 -0.38974 -0.19953 -0.26713 -0.35061 -0.31717 -0.3003 -0.37651 -0.34201 -0.31749 -0.096877 -0.29536 -0.38743
213 -0.38204 -0.20438 -0.28092 -0.34035 -0.30832 -0.27856 -0.35972 -0.32836 -0.32124 -0.09513 -0.2756 -0.371
214 -0.38632 -0.22747 -0.29119 -0.35983 -0.31677 -0.30154 -0.38545 -0.35723 -0.33555 -0.1106 -0.29998 -0.40374
215 -0.38898 -0.21137 -0.25357 -0.34249 -0.29039 -0.27998 -0.37296 -0.32583 -0.33219 -0.081893 -0.27496 -0.38612
216 -0.3808 -0.21138 -0.27148 -0.34693 -0.31373 -0.28991 -0.3833 -0.3518 -0.32514 -0.096024 -0.29328 -0.39048
217 -0.38904 -0.22405 -0.29193 -0.35545 -0.31912 -0.29546 -0.3799 -0.33132 -0.34303 -0.075573 -0.29051 -0.38222
218 -0.38257 -0.21998 -0.26707 -0.36369 -0.31943 -0.29341 -0.38175 -0.33202 -0.3414 -0.11133 -0.3025 -0.39775
219 -0.37454 -0.20576 -0.27831 -0.34059 -0.30131 -0.28167 -0.3757 -0.32951 -0.31858 -0.094672 -0.28022 -0.37529
220 -0.38787 -0.22703 -0.29417 -0.34448 -0.31097 -0.29222 -0.37593 -0.33 -0.3187 -0.09236 -0.29168 -0.3965
221 -0.38575 -0.19651 -0.25448 -0.3362 -0.30806 -0.2812 -0.37578 -0.32847 -0.30493 -0.068303 -0.27945 -0.38365
222 -0.38495 -0.21707 -0.29121 -0.33374 -0.3141 -0.29594 -0.38707 -0.33575 -0.31596 -0.080611 -0.28668 -0.39708
223 -0.38 -0.21201 -0.25854 -0.34986 -0.32219 -0.29119 -0.37425 -0.33115 -0.31139 -0.072856 -0.2974 -0.3843
224 -0.37816 -0.20287 -0.25842 -0.36905 -0.322 -0.29953 -0.36245 -0.32269 -0.31453 -0.10524 -0.30107 -0.3961
225 -0.3833 -0.19933 -0.29033 -0.35476 -0.32385 -0.29965 -0.38619 -0.33143 -0.33449 -0.064988 -0.29961 -0.39427
226 -0.38562 -0.21879 -0.25815 -0.34827 -0.31462 -0.28831 -0.36777 -0.31891 -0.30467 -0.085087 -0.29216 -0.38817
227 -0.38035 -0.24099 -0.29945 -0.35722 -0.33132 -0.29732 -0.3637 -0.32517 -0.2991 -0.086747 -0.2949 -0.39479
228 -0.3843 -0.2267 -0.28428 -0.3711 -0.32762 -0.29563 -0.38416 -0.34054 -0.32585 -0.10695 -0.29348 -0.3926
229 -0.38178 -0.20754 -0.29748 -0.36098 -0.33456 -0.28775 -0.36449 -0.33053 -0.31184 -0.086287 -0.29637 -0.37644
230 -0.40054 -0.2338 -0.27789 -0.37731 -0.33618 -0.3118 -0.38893 -0.35094 -0.33217 -0.11819 -0.30045 -0.40718
231 -0.38837 -0.22796 -0.28775 -0.34207 -0.31383 -0.29019 -0.374 -0.31925 -0.30103 -0.078382 -0.2773 -0.37923
232 -0.38176 -0.20185 -0.28429 -0.36341 -0.32297 -0.29748 -0.37831 -0.33359 -0.32175 -0.093079 -0.29452 -0.40525
233 -0.3765 -0.22007 -0.29325 -0.35808 -0.31138 -0.29402 -0.37426 -0.33204 -0.32223 -0.084189 -0.27783 -0.38858
234 -0.37885 -0.22955 -0.28121 -0.3721 -0.31749 -0.30031 -0.38213 -0.32874 -0.31803 -0.082042 -0.30795 -0.39453
235 -0.37805 -0.21599 -0.28431 -0.3543 -0.32507 -0.28255 -0.35865 -0.32367 -0.29661 -0.073383 -0.29709 -0.38165
236 -0.3723 -0.21991 -0.27649 -0.35043 -0.32774 -0.2882 -0.36635 -0.3258 -0.30762 -0.091717 -0.29805 -0.37586
237 -0.38066 -0.22569 -0.29846 -0.34473 -0.31485 -0.2865 -0.37164 -0.33966 -0.30267 -0.094539 -0.28486 -0.39218
238 -0.37784 -0.2378 -0.3115 -0.33825 -0.31592 -0.29501 -0.36862 -0.32551 -0.30777 -0.08083 -0.2869 -0.39129
239 -0.38108 -0.22917 -0.31039 -0.35496 -0.32325 -0.29155 -0.38006 -0.30966 -0.30306 -0.088716 -0.28808 -0.39345
240 -0.39348 -0.23869 -0.30423 -0.3629 -0.30975 -0.29813 -0.37416 -0.33237 -0.31377 -0.0989 -0.28599 -0.39194
241 -0.38932 -0.23572 -0.32515 -0.34791 -0.32218 -0.29856 -0.37658 -0.33268 -0.28878 -0.093971 -0.29017 -0.39886
242 -0.39561 -0.23436 -0.30574 -0.36591 -0.32879 -0.2961 -0.38289 -0.32943 -0.29817 -0.082925 -0.28742 -0.38894
243 -0.38903 -0.23503 -0.28196 -0.35066 -0.31261 -0.29533 -0.36926 -0.3315 -0.29872 -0.077676 -0.29029 -0.38494
244 -0.38467 -0.19624 -0.2802 -0.37633 -0.31373 -0.29182 -0.37141 -0.32255 -0.28381 -0.062547 -0.29426 -0.37468
245 -0.38612 -0.22336 -0.2775 -0.36667 -0.31329 -0.29808 -0.37752 -0.32334 -0.29277 -0.099578 -0.28737 -0.38664
246 -0.38622 -0.2443 -0.31837 -0.36765 -0.31672 -0.30528 -0.37512 -0.32034 -0.29887 -0.084755 -0.29276 -0.38357
247 -0.3888 -0.21134 -0.31223 -0.36038 -0.32799 -0.29653 -0.38111 -0.33495 -0.30075 -0.085837 -0.29637 -0.38249
248 -0.3878 -0.21327 -0.30987 -0.36625 -0.32022 -0.29111 -0.36255 -0.32365 -0.3139 -0.10008 -0.28383 -0.38913
249 -0.37528 -0.20996 -0.28782 -0.35076 -0.3034 -0.28257 -0.37561 -0.32373 -0.29314 -0.07172 -0.28367 -0.38411
250 -0.38101 -0.2172 -0.27771 -0.34833 -0.30731 -0.28751 -0.36193 -0.30731 -0.28008 -0.092235 -0.28151 -0.36413
251 -0.38724 -0.21381 -0.28511 -0.36846 -0.31061 -0.29033 -0.37709 -0.33516 -0.30599 -0.1125 -0.29163 -0.39752
252 -0.38513 -0.22578 -0.27809 -0.35181 -0.29517 -0.2703 -0.37372 -0.31827 -0.295 -0.092302 -0.28866 -0.37237
253 -0.40661 -0.19501 -0.26979 -0.36965 -0.31404 -0.29804 -0.37873 -0.30105 -0.28971 -0.09164 -0.30395 -0.39889
254 -0.40364 -0.2435 -0.28452 -0.37314 -0.30285 -0.29914 -0.37166 -0.31347 -0.30865 -0.071067 -0.30123 -0.3934
255 -0.4051 -0.25893 -0.30777 -0.36874 -0.32845 -0.30844 -0.38674 -0.34037 -0.31789 -0.070954 -0.31295 -0.40578
256 -0.39348 -0.22492 -0.29448 -0.35649 -0.30675 -0.28592 -0.36558 -0.29892 -0.28944 -0.054794 -0.28875 -0.38866
257 -0.38161 -0.20018 -0.29031 -0.3385 -0.31682 -0.28458 -0.36362 -0.29641 -0.27352 -0.051827 -0.28359 -0.37847
258 -0.39103 -0.23661 -0.30632 -0.37192 -0.31987 -0.29757 -0.38199 -0.34863 -0.30324 -0.074791 -0.28412 -0.38881
259 -0.39228 -0.23436 -0.29944 -0.36428 -0.31934 -0.29635 -0.38061 -0.3245 -0.30284 -0.082505 -0.29258 -0.38984
260 -0.39024 -0.21428 -0.29694 -0.33847 -0.31054 -0.28576 -0.36365 -0.30342 -0.29328 -0.079307 -0.27865 -0.38894
261 -0.37786 -0.20791 -0.30131 -0.36743 -0.33124 -0.28973 -0.36342 -0.28972 -0.28895 -0.086633 -0.29574 -0.38246
262 -0.39195 -0.22709 -0.28234 -0.36696 -0.32193 -0.28005 -0.37621 -0.30003 -0.2928 -0.093956 -0.29644 -0.37764
263 -0.40178 -0.22595 -0.31295 -0.36496 -0.32518 -0.29358 -0.37825 -0.31255 -0.30801 -0.13347 -0.30051 -0.39157
264 -0.39694 -0.23485 -0.30138 -0.37511 -0.32859 -0.29158 -0.38037 -0.31084 -0.29889 -0.12034 -0.28712 -0.38419
265 -0.40248 -0.23486 -0.30307 -0.373 -0.29972 -0.28684 -0.37279 -0.29972 -0.31453 -0.086416 -0.28911 -0.37874
266 -0.37895 -0.20547 -0.27611 -0.35829 -0.30895 -0.28294 -0.36007 -0.28468 -0.29943 -0.10131 -0.28823 -0.38574
267 -0.38708 -0.22372 -0.28455 -0.35899 -0.29822 -0.29141 -0.36244 -0.30425 -0.29852 -0.090493 -0.29466 -0.37542
268 -0.38855 -0.22401 -0.30564 -0.36058 -0.30637 -0.27857 -0.36204 -0.29242 -0.27317 -0.085183 -0.28535 -0.37818
269 -0.37774 -0.21061 -0.27671 -0.34504 -0.31279 -0.29308 -0.3475 -0.26305 -0.27965 -0.069751 -0.29339 -0.36281
270 -0.39586 -0.23401 -0.30934 -0.36275 -0.30634 -0.29102 -0.35027 -0.23896 -0.29103 -0.083176 -0.29018 -0.37663
271 -0.39245 -0.20566 -0.27599 -0.35667 -0.32902 -0.29294 -0.33962 -0.19046 -0.29764 -0.069473 -0.28931 -0.38181
272 -0.39547 -0.24092 -0.32889 -0.37242 -0.30414 -0.29941 -0.34681 -0.17546 -0.296 -0.11806 -0.29596 -0.38798
273 -0.38674 -0.23681 -0.30823 -0.35708 -0.30721 -0.29177 -0.33621 -0.12307 -0.2915 -0.088407 -0.28991 -0.37644
274 -0.37935 -0.2106 -0.30493 -0.33935 -0.30162 -0.27788 -0.32934 -0.087253 -0.27459 -0.10853 -0.27451 -0.37944
275 -0.39179 -0.25696 -0.34909 -0.3654 -0.3157 -0.29198 -0.34485 -0.066465 -0.30343 -0.12114 -0.29824 -0.37479
276 -0.36798 -0.20702 -0.27341 -0.34603 -0.28308 -0.2757 -0.30471 0.0059463 -0.26943 -0.07587 -0.28088 -0.36459
277 -0.37839 -0.24975 -0.3156 -0.35109 -0.31572 -0.28604 -0.3096 -0.0037766 -0.29151 -0.077097 -0.28144 -0.36997
278 -0.37316 -0.22072 -0.29879 -0.36476 -0.30279 -0.27593 -0.32679 0.013891 -0.31088 -0.10395 -0.27413 -0.3791
279 -0.37241 -0.23637 -0.31514 -0.37322 -0.33426 -0.29215 -0.31507 0.069907 -0.30075 -0.10838 -0.2945 -0.39712
280 -0.35513 -0.23312 -0.29497 -0.33476 -0.29583 -0.27581 -0.29084 0.11749 -0.27117 -0.080166 -0.25437 -0.35964
281 -0.39671 -0.23964 -0.26898 -0.37043 -0.32086 -0.29689 -0.29435 0.14924 -0.29511 -0.13066 -0.28747 -0.3765
282 -0.38721 -0.2411 -0.29083 -0.34584 -0.31831 -0.28647 -0.27166 0.23677 -0.27625 -0.094372 -0.28248 -0.34702
283 -0.38374 -0.2458 -0.29343 -0.36788 -0.30992 -0.27268 -0.27605 0.26058 -0.28198 -0.13011 -0.26988 -0.14803
284 -0.36429 -0.21501 -0.28283 -0.35548 -0.29901 -0.26148 -0.25946 0.3123 -0.25641 -0.11297 -0.26621 -0.02912
285 -0.37006 -0.22624 -0.25904 -0.36044 -0.3041 -0.26024 -0.24189 0.36346 -0.25189 -0.10347 -0.2595 0.038998
286 -0.37342 -0.23404 -0.2208 -0.36315 -0.30381 -0.26288 -0.22118 0.38174 -0.26082 -0.091845 -0.27171 0.054409
287 -0.36072 -0.20968 -0.23897 -0.34359 -0.27857 -0.25044 -0.2257 0.43196 -0.2316 -0.097842 -0.23471 0.10597
288 -0.38873 -0.23988 -0.23122 -0.36988 -0.31576 -0.27183 -0.23663 0.43064 -0.25662 -0.12853 -0.28928 0.061635
289 -0.38552 -0.25729 -0.2605 -0.35342 -0.31962 -0.26186 -0.24116 0.48504 -0.26176 -0.091329 -0.26687 0.19341
290 -0.37191 -0.21128 -0.24072 -0.345 -0.30986 -0.25834 -0.21994 0.47777 -0.22626 -0.11368 -0.2563 0.17657
291 -0.37532 -0.23198 -0.20787 -0.34886 -0.29108 -0.25029 -0.22482 0.5301 -0.22532 -0.10267 -0.25917 0.29153
292 -0.38125 -0.24481 -0.25351 -0.36649 -0.30888 -0.25381 -0.21796 0.5239 -0.2359 -0.11511 -0.26624 0.22968
293 -0.37877 -0.23727 -0.21581 -0.35239 -0.28673 -0.24619 -0.21347 0.55941 -0.22736 -0.11661 -0.24017 0.32643
294 -0.38474 -0.23119 -0.1939 -0.35936 -0.29352 -0.24533 -0.2058 0.57316 -0.22604 -0.12252 -0.24759 0.37863
295 -0.37474 -0.23802 -0.19327 -0.36335 -0.29801 -0.24996 -0.14865 0.59486 -0.22482 -0.13196 -0.25027 0.37609
296 -0.36918 -0.1969 -0.14036 -0.35044 -0.28485 -0.24342 -0.07236 0.64266 -0.20751 -0.089687 -0.23527 0.45088
297 -0.38391 -0.24019 -0.1523 -0.35264 -0.30433 -0.24712 -0.038299 0.60027 -0.2036 -0.12659 -0.24869 0.49019
298 -0.36729 -0.23663 -0.15131 -0.36673 -0.30701 -0.24999 -0.010348 0.58851 -0.20825 -0.11879 -0.25659 0.45877
299 -0.36933 -0.23567 -0.13138 -0.35208 -0.28989 -0.24123 0.078849 0.64846 -0.19583 -0.1292 -0.24189 0.53498
300 -0.34329 -0.18988 -0.071894 -0.34786 -0.25708 -0.23574 0.11545 0.70126 -0.16985 -0.088411 -0.25019 0.56111
301 -0.35698 -0.19308 -0.088103 -0.34818 -0.22426 -0.23424 0.16593 0.70503 -0.17306 -0.1149 -0.24269 0.61706
302 -0.35996 -0.20904 -0.081106 -0.34663 -0.16535 -0.22358 0.19303 0.68897 -0.18158 -0.10398 -0.23327 0.63188
303 -0.34615 -0.18163 -0.069657 -0.34395 -0.11289 -0.20179 0.28127 0.7594 -0.11103 -0.073575 -0.2238 0.68662
304 -0.3567 -0.20185 -0.070277 -0.3576 -0.061541 -0.1072 0.34059 0.73489 -0.10675 -0.093603 -0.21496 0.68795
305 -0.35285 -0.18904 -0.074904 -0.34717 -0.033259 -0.022762 0.38342 0.76442 -0.10888 -0.099707 -0.21837 0.71637
306 -0.36221 -0.21314 -0.088493 -0.33547 -0.0084849 0.026856 0.37941 0.7761 -0.12498 -0.14581 -0.22071 0.72701
307 -0.33296 -0.16252 -0.020846 -0.32379 0.059307 0.091211 0.4924 0.79995 -0.099508 -0.10369 -0.20512 0.74176
308 -0.29837 -0.1758 -0.056021 -0.35868 0.069763 0.089537 0.5023 0.74862 -0.11924 -0.12908 -0.22134 0.72839
309 -0.065732 -0.17179 -0.022288 -0.33403 0.14238 0.18814 0.56296 0.81391 -0.060597 -0.087941 -0.20038 0.78455
310 0.068266 -0.18321 -0.052461 -0.34806 0.1772 0.2053 0.57101 0.8008 -0.074611 -0.13065 -0.22282 0.78232
311 0.15246 -0.16109 -0.0014428 -0.3044 0.21385 0.25098 0.63474 0.82133 -0.047781 -0.11058 -0.20519 0.76951
312 0.23275 -0.14584 0.0093416 -0.3211 0.25903 0.26967 0.61664 0.84288 -0.044813 -0.099631 -0.18888 0.79784
313 0.25989 -0.16472 0.0029103 -0.34747 0.29709 0.26089 0.6647 0.82034 -0.037176 -0.13387 -0.21438 0.75781
314 0.31197 -0.15175 0.0087441 -0.34386 0.32213 0.27309 0.65922 0.82408 0.093883 -0.10126 -0.21611 0.75644
315 0.29726 -0.15722 0.031589 -0.30568 0.37267 0.34762 0.7162 0.83602 0.10738 -0.094189 -0.19546 0.75678
316 0.31723 -0.15695 0.042535 -0.33263 0.39205 0.35847 0.73332 0.83016 0.16867 -0.090688 -0.19982 0.77987
317 0.45752 -0.16216 0.037278 -0.33897 0.39619 0.37158 0.73423 0.82281 0.18883 -0.10298 -0.19944 0.76225
318 0.43541 -0.1753 0.05044 -0.316 0.45959 0.41301 0.73464 0.81282 0.19258 -0.12683 -0.092822 0.82959
319 0.54866 -0.13163 0.15253 -0.34271 0.47921 0.44046 0.79713 0.84599 0.24208 -0.091478 -0.035653 0.79974
320 0.55166 -0.14966 0.22985 -0.31506 0.53487 0.46355 0.80995 0.8148 0.30331 -0.12147 0.029771 0.83855
321 0.61337 -0.12599 0.33689 -0.3163 0.55911 0.47718 0.82246 0.86191 0.31693 -0.095069 0.090862 0.80044
322 0.61433 -0.13407 0.38559 -0.33839 0.58925 0.48197 0.86907 0.85143 0.36665 -0.098673 0.12694 0.74869
323 0.68191 -0.12077 0.39099 -0.34364 0.60218 0.50439 0.85183 0.78332 0.32964 -0.10583 0.14947 0.79565
324 0.73832 -0.079331 0.48577 -0.33205 0.67361 0.55768 0.84817 0.87373 0.36918 -0.072761 0.21652 0.81502
325 0.75416 -0.086879 0.48728 -0.31495 0.63568 0.52623 0.84736 0.82032 0.35958 -0.12256 0.17322 0.70931
326 0.79375 -0.045834 0.51215 -0.30213 0.66487 0.56337 0.91239 0.82961 0.40304 -0.071177 0.23602 0.65806
327 0.81055 -0.025713 0.54883 -0.34465 0.67095 0.51928 0.87809 0.76914 0.37505 -0.070975 0.23533 0.58998
328 0.82381 -0.0045668 0.58333 -0.31897 0.67396 0.56363 0.88203 0.78235 0.42835 -0.10424 0.26989 0.60494
329 0.82534 0.056798 0.63304 -0.32387 0.69082 0.57599 0.89405 0.78837 0.43215 -0.082909 0.31017 0.59646
330 0.9155 0.12516 0.64641 -0.31465 0.75238 0.60932 0.89886 0.79224 0.46679 -0.065809 0.32453 0.56969
331 1.0385 0.17894 0.71472 -0.29623 0.82817 0.63838 0.9332 0.75221 0.50113 -0.059814 0.34561 0.59169
332 0.96362 0.26851 0.71271 -0.31081 0.79167 0.64729 0.92612 0.7229 0.48231 -0.083238 0.45329 0.55898
333 0.93144 0.31197 0.65626 -0.33759 0.77638 0.59761 0.87021 0.679 0.46967 -0.098815 0.32312 0.52142
334 1.015 0.42826 0.76632 -0.31048 0.82605 0.64111 0.84058 0.70225 0.49777 -0.057663 0.41837 0.52393
335 1.0245 0.42015 0.79476 -0.31682 0.8331 0.62178 0.89403 0.68177 0.51068 -0.10086 0.42882 0.49654
336 0.99758 0.45917 0.79949 -0.28889 0.86431 0.64583 0.88071 0.72034 0.50526 -0.10583 0.45578 0.50655
337 1.0504 0.51313 0.84312 -0.18992 0.90232 0.66816 0.85956 0.88398 0.53897 -0.071466 0.50873 0.50387
338 1.0443 0.51794 0.82568 -0.034456 0.89081 0.66618 0.79059 0.85148 0.56063 -0.10961 0.5032 0.48486
339 1.0028 0.55063 0.84601 0.061523 0.88797 0.69535 0.73382 0.78099 0.54599 -0.11749 0.52698 0.46111
340 1.0436 0.58247 0.82134 0.18605 0.83392 0.70039 0.7059 0.74845 0.56535 -0.092475 0.53183 0.47091
341 1.0456 0.61426 0.85148 0.25879 0.92608 0.71463 0.70351 0.63931 0.56415 -0.097554 0.55338 0.44387
342 1.0386 0.64158 0.88577 0.32429 0.91796 0.69209 0.68927 0.60389 0.58522 -0.085303 0.61723 0.44224
343 1.0361 0.65543 0.85422 0.32444 0.94081 0.70678 0.65583 0.50836 0.57787 -0.072792 0.57694 0.39833
344 1.0387 0.71906 0.90894 0.39858 0.98744 0.7265 0.65752 0.52353 0.58592 -0.059185 0.59308 0.4238
345 1.0367 0.72761 0.90352 0.45137 0.9839 0.73836 0.65201 0.52197 0.5824 -0.068526 0.60192 0.42489
346 1.0086 0.75448 0.92125 0.49541 0.95625 0.70067 0.62524 0.48729 0.56304 -0.068305 0.63392 0.38439
347 0.99112 0.72414 0.90341 0.53942 0.942 0.72057 0.60124 0.44718 0.55023 -0.096168 0.63306 0.38538
348 1 0.77554 0.90537 0.56277 0.91193 0.71898 0.59122 0.46875 0.5614 -0.087303 0.63527 0.35176
349 0.97277 0.80654 0.91915 0.68938 0.94835 0.7264 0.5658 0.48467 0.60303 -0.094031 0.65136 0.35845
350 0.96097 0.83447 0.94987 0.72588 0.95421 0.72443 0.56581 0.55813 0.60235 -0.067006 0.70123 0.36043
351 0.85265 0.79725 0.92091 0.71163 0.9794 0.67101 0.54292 0.62361 0.57387 -0.089729 0.66767 0.34433
352 0.75087 0.81202 0.9332 0.72696 0.96702 0.64766 0.49105 0.63884 0.56977 -0.08489 0.68326 0.32441
353 0.69337 0.78949 0.95335 0.812 0.98252 0.62563 0.47194 0.6632 0.54734 -0.12094 0.70313 0.3009
354 0.68539 0.8311 0.9162 0.92084 0.95977 0.62888 0.48682 0.60799 0.50576 -0.10671 0.67449 0.29267
355 0.63646 0.77163 0.85066 0.87406 0.92882 0.5775 0.43348 0.55107 0.50893 -0.081688 0.63958 0.2825
356 0.67835 0.86564 0.954 1.002 0.95952 0.63624 0.48316 0.52416 0.55399 -0.077738 0.71705 0.30469
357 0.65207 0.81825 0.91041 0.95251 0.88522 0.63021 0.45177 0.41693 0.53503 -0.080996 0.6952 0.25672
358 0.68866 0.83739 0.94312 1.0438 0.91472 0.63032 0.43719 0.43116 0.55704 -0.085217 0.6896 0.27549
359 0.63707 0.85949 0.90301 0.96282 0.93435 0.56826 0.40707 0.39118 0.48602 -0.076849 0.68283 0.23943
360 0.64985 0.87193 0.91103 1.0759 0.92963 0.5695 0.37824 0.36434 0.51914 -0.10913 0.67591 0.24051
361 0.64869 0.87211 0.92432 1.0682 0.90559 0.56651 0.41388 0.37589 0.52903 -0.061758 0.70424 0.23249
362 0.61018 0.91178 0.97257 1.1042 0.89464 0.567 0.38652 0.36424 0.50368 -0.045666 0.63525 0.25304
363 0.56229 0.83852 0.85934 1.1309 0.78857 0.49413 0.33178 0.30843 0.46359 -0.10232 0.48312 0.20908
364 0.54247 0.85449 0.93162 1.1087 0.75323 0.457 0.34508 0.31142 0.47999 -0.10187 0.41914 0.20707
365 0.52231 0.8663 0.8997 1.1505 0.7355 0.44437 0.34844 0.31222 0.45485 -0.077842 0.42167 0.2011
366 0.49167 0.8618 0.92191 1.1716 0.7002 0.4057 0.31983 0.30148 0.44817 -0.10488 0.40643 0.17657
367 0.51517 0.91089 0.95249 1.2357 0.77198 0.4262 0.35023 0.33596 0.4289 -0.050108 0.41993 0.21907
368 0.4929 0.90499 0.92079 1.2419 0.77792 0.40804 0.33327 0.33812 0.38732 -0.070825 0.41665 0.1998
369 0.46308 0.90115 0.92788 1.2596 0.80127 0.38976 0.30031 0.34763 0.33979 -0.056107 0.37954 0.18067
370 0.45869 0.92887 0.98591 1.2902 0.84902 0.39641 0.29647 0.35312 0.36366 -0.076768 0.39225 0.17419
371 0.43878 0.87023 0.89427 1.2578 0.84221 0.35213 0.28123 0.31837 0.3455 -0.083334 0.35292 0.15412
372 0.42115 0.91404 0.91833 1.2387 0.91999 0.34984 0.29268 0.32261 0.36132 -0.061385 0.35574 0.1663
373 0.44083 0.91472 0.99158 1.271 0.86431 0.35269 0.29225 0.3415 0.39572 -0.05716 0.36529 0.18258
374 0.40907 0.90479 0.91695 1.2115 0.86179 0.32528 0.27618 0.33843 0.35548 -0.065759 0.32653 0.147
375 0.3897 0.88199 0.90744 1.2246 0.75222 0.29678 0.25226 0.29942 0.3366 -0.075152 0.31371 0.14242
376 0.37825 0.88484 0.89773 1.2489 0.7186 0.30927 0.23443 0.27607 0.33938 -0.10591 0.29897 0.13454
377 0.36967 0.86105 0.93135 1.2187 0.67234 0.29496 0.222 0.26092 0.31504 -0.083916 0.29141 0.13555
378 0.36 0.83086 0.87408 1.1866 0.59853 0.25936 0.21478 0.23793 0.26272 -0.094025 0.26279 0.10067
379 0.36047 0.83602 0.87783 1.2374 0.61639 0.27957 0.23211 0.24226 0.27331 -0.070362 0.27633 0.13045
380 0.3492 0.84937 0.87386 1.2179 0.57677 0.26384 0.2185 0.19123 0.23131 -0.07172 0.24832 0.10234
381 0.36017 0.86698 0.85415 1.2226 0.60139 0.26751 0.20784 0.22199 0.24025 -0.058255 0.26512 0.11728
382 0.34654 0.83757 0.8251 1.1797 0.5311 0.23087 0.19881 0.20554 0.18957 -0.091035 0.23676 0.082539
383 0.32015 0.84958 0.81138 1.1884 0.53484 0.24411 0.19124 0.18928 0.1864 -0.064296 0.23077 0.066272
384 0.3256 0.84586 0.85201 1.1563 0.51276 0.23955 0.17887 0.19074 0.19794 -0.075806 0.22114 0.086827
385 0.27905 0.82629 0.84427 1.1605 0.50816 0.20816 0.16845 0.17658 0.17282 -0.078523 0.23012 0.079672
386 0.30364 0.80119 0.86661 1.1761 0.47945 0.22384 0.17348 0.19388 0.16703 -0.06024 0.22067 0.077151
387 0.30845 0.77113 0.85596 1.0881 0.50396 0.22951 0.15831 0.18818 0.18183 -0.065756 0.22854 0.083455
388 0.32184 0.79366 0.85243 1.051 0.50215 0.20549 0.16284 0.17992 0.17759 -0.049698 0.22272 0.078183
389 0.31365 0.76254 0.74265 1.0198 0.48785 0.20278 0.15237 0.18087 0.14407 -0.061335 0.2087 0.075696
390 0.33574 0.73985 0.71989 1.0239 0.45786 0.2006 0.16502 0.18465 0.15868 -0.047308 0.20068 0.065895
391 0.31466 0.69226 0.64848 0.96669 0.44401 0.18202 0.12795 0.13741 0.13419 -0.044559 0.18383 0.063239
392 0.35645 0.65717 0.64221 0.97901 0.46892 0.17595 0.13359 0.15841 0.12496 -0.01792 0.20266 0.055563
393 0.39764 0.65483 0.56827 0.96616 0.43728 0.1972 0.13819 0.138 0.13946 -0.026783 0.20067 0.059256
394 0.39737 0.64714 0.56979 0.84196 0.43238 0.17376 0.11925 0.13332 0.099764 -0.014297 0.18688 0.043345
395 0.37744 0.60648 0.50061 0.76292 0.38838 0.15321 0.10285 0.10512 0.1014 0.025133 0.15318 0.03557
396 0.39706 0.62715 0.54989 0.75235 0.41258 0.17708 0.10939 0.14076 0.1308 0.029676 0.1918 0.059289
397 0.38332 0.59814 0.49447 0.70919 0.3872 0.15664 0.11277 0.10974 0.12992 0.036007 0.15573 0.052668
398 0.33538 0.53726 0.48449 0.67396 0.37528 0.14235 0.11149 0.094233 0.088458 0.011501 0.14126 0.026545
399 0.34264 0.52793 0.4429 0.65829 0.39154 0.16035 0.094667 0.1049 0.097712 0.050084 0.17104 0.033481
400 0.33364 0.50587 0.4468 0.62997 0.37653 0.14748 0.096056 0.097285 0.064769 0.0010437 0.1584 0.046322
401 0.2762 0.48627 0.4305 0.64502 0.38962 0.16587 0.095219 0.088069 0.080743 0.005181 0.15283 0.038835
402 0.2551 0.47194 0.41135 0.60263 0.36952 0.15024 0.090156 0.08871 0.04934 0.056892 0.14104 0.031021
403 0.24959 0.46533 0.45615 0.60212 0.36536 0.15326 0.075941 0.085093 0.05032 0.03776 0.1536 0.027312
404 0.24543 0.44688 0.40449 0.57595 0.34404 0.14499 0.072252 0.086872 0.059654 0.039281 0.12976 0.018817
405 0.2346 0.43512 0.38268 0.57775 0.34545 0.13762 0.063833 0.077759 0.062323 0.0082612 0.11939 0.018813
406 0.21493 0.4271 0.36582 0.53766 0.31286 0.10234 0.051617 0.060211 0.0048444 -0.011349 0.11854 -0.0084876
407 0.21011 0.39693 0.39855 0.53354 0.32714 0.12424 0.037213 0.076141 0.036948 -0.052318 0.12935 0.0019057
408 0.19321 0.38854 0.34814 0.51112 0.29381 0.10046 0.029682 0.06338 0.022347 -0.075069 0.10878 0.0010169
409 0.20281 0.37554 0.31027 0.49058 0.32212 0.11507 0.069404 0.05371 0.024284 -0.036079 0.13011 -0.0048893
410 0.2021 0.39307 0.34991 0.47867 0.31961 0.10602 0.02882 0.072782 0.024398 -0.020732 0.11307 0.0062003
411 0.16639 0.33983 0.32273 0.43769 0.26031 0.086341 0.01857 0.042639 0.0080381 -0.064482 0.079968 -0.019477
412 0.19018 0.36145 0.30984 0.45188 0.27995 0.093765 0.01551 0.062616 0.027647 -0.062347 0.10877 0.0024333
413 0.17861 0.34422 0.31679 0.44625 0.25437 0.09558 0.011027 0.042261 0.0059034 -0.05739 0.097921 -0.0081259
414 0.17856 0.34243 0.33707 0.41728 0.28334 0.083131 -0.00061204 0.031025 0.015163 -0.065366 0.086474 -0.018106
415 0.17126 0.33569 0.31951 0.40671 0.254 0.076295 0.011979 0.021406 0.014012 -0.038717 0.079956 -0.020697
416 0.14443 0.32116 0.30607 0.36831 0.24156 0.071486 -0.0010963 -0.0060356 -0.0052122 -0.061763 0.066721 -0.033564
417 0.15253 0.35461 0.29786 0.41372 0.26144 0.085225 -0.0030236 0.03935 -0.0057402 -0.065135 0.088066 -0.021162
418 0.14658 0.33862 0.28402 0.39945 0.25086 0.081444 0.0022084 0.016657 -0.0026137 -0.07578 0.082452 -0.016709
419 0.14044 0.32188 0.27794 0.36331 0.23927 0.066954 -0.010791 0.022836 -0.016879 -0.084062 0.067133 -0.018248
420 0.13224 0.27638 0.21438 0.35494 0.21945 0.066737 -0.018683 0.0024124 -0.0098731 -0.066039 0.061775 -0.039381
421 0.13653 0.32792 0.29387 0.33177 0.22747 0.063296 0.013841 0.02356 0.018898 -0.037199 0.078532 -0.023139
422 0.13439 0.28792 0.27338 0.3364 0.23036 0.06937 -0.010699 0.021732 -0.010681 -0.066907 0.047853 -0.021961
423 0.14408 0.27228 0.24697 0.31547 0.20424 0.045973 -0.029314 0.016383 -0.027505 -0.078756 0.046937 -0.031873
424 0.11648 0.26619 0.24514 0.30635 0.21037 0.050176 -0.0075373 0.0067004 -0.02255 -0.054821 0.054089 -0.043654
425 0.12721 0.28318 0.27857 0.33644 0.21349 0.062873 -0.01724 0.013204 -0.005456 -0.062861 0.053473 -0.038074
426 0.11042 0.23312 0.21668 0.28781 0.18372 0.0324 -0.01751 -0.018544 -0.041609 -0.098232 0.036839 -0.057946
427 0.090827 0.22655 0.20646 0.28355 0.17496 0.03208 -0.040261 -0.016934 -0.042216 -0.070334 0.037552 -0.071119
428 0.095893 0.21008 0.20049 0.25018 0.18437 0.015096 -0.055294 -0.012161 -0.060433 -0.077482 0.011306 -0.06439
429 0.10903 0.22506 0.22896 0.26176 0.19624 0.050829 -0.019325 0.00057491 -0.040846 -0.05548 0.032232 -0.051228
430 0.10455 0.23246 0.22764 0.28787 0.19424 0.061721 -0.019285 -0.0014412 -0.019036 -0.056504 0.042081 -0.031967
431 0.081016 0.214 0.20135 0.23614 0.15322 0.025079 -0.040804 -0.008262 -0.047619 -0.086826 0.022136 -0.075709
432 0.10522 0.22945 0.23931 0.26703 0.20652 0.045478 -0.036749 -0.011659 -0.03066 -0.071789 0.036711 -0.055549
433 0.093307 0.2217 0.22571 0.22909 0.20894 0.040263 -0.031301 -0.0066303 -0.035883 -0.060774 0.023855 -0.043654
434 0.09125 0.19694 0.20043 0.22537 0.18288 0.036392 -0.047674 -0.010001 -0.04359 -0.06997 0.022652 -0.056378
435 0.093863 0.21365 0.22203 0.2326 0.16518 0.040022 -0.042979 -0.011542 -0.034713 -0.073467 0.016196 -0.077053
436 0.048037 0.1529 0.17524 0.18724 0.12859 0.0080951 -0.062183 -0.040234 -0.067384 -0.10657 -0.0096148 -0.091662
437 0.07575 0.22736 0.2016 0.23724 0.16068 0.033595 -0.053775 0.010136 -0.030883 -0.071038 0.010607 -0.064452
438 0.069173 0.1778 0.19288 0.198 0.14257 0.012077 -0.048267 -0.010522 -0.052058 -0.069401 0.0068734 -0.077491
439 0.07752 0.17763 0.18178 0.21518 0.15613 0.026287 -0.05274 -0.022643 -0.049978 -0.072654 0.011604 -0.083395
440 0.072589 0.19287 0.1979 0.21962 0.13377 0.021984 -0.044446 -0.026398 -0.060985 -0.052785 0.017472 -0.078578
441 0.057774 0.16173 0.12596 0.16876 0.12444 0.015143 -0.063583 -0.030799 -0.061002 -0.10481 -0.013512 -0.09752
442 0.043879 0.16345 0.12894 0.14187 0.11485 -0.00088122 -0.075438 -0.040261 -0.06756 -0.085882 -0.015993 -0.097044
443 0.058267 0.18548 0.16573 0.18446 0.12501 0.023351 -0.04946 -0.01766 -0.0525 -0.055177 0.0057195 -0.077686
444 0.037123 0.19521 0.17388 0.15268 0.10079 0.0088319 -0.070113 -0.030305 -0.06803 -0.079824 -0.017607 -0.091675
445 0.021621 0.14026 0.13792 0.1132 0.093222 -0.024604 -0.088323 -0.048243 -0.074943 -0.083208 -0.038808 -0.11281
446 0.065201 0.15889 0.17566 0.14378 0.095502 0.012733 -0.077219 -0.029398 -0.043712 -0.070853 -0.014636 -0.1042
447 0.068501 0.16732 0.212 0.14176 0.13269 0.01614 -0.071984 -0.023742 -0.052725 -0.055331 0.013325 -0.063614
448 0.037321 0.13384 0.13729 0.12231 0.097854 -0.0090348 -0.090658 -0.061523 -0.068366 -0.082322 -0.024906 -0.1085
449 0.055677 0.16384 0.19073 0.13104 0.11076 -0.0029543 -0.085634 -0.019099 -0.065111 -0.050542 -0.020531 -0.083008
450 0.037929 0.10558 0.12366 0.10686 0.095113 -0.025349 -0.10253 -0.070893 -0.064615 -0.10624 -0.030161 -0.10321
451 0.044708 0.13316 0.15836 0.10318 0.09214 -0.01389 -0.093163 -0.055862 -0.067236 -0.072227 -0.029892 -0.10358
452 0.037985 0.12434 0.18183 0.10719 0.09704 -0.017811 -0.093609 -0.04442 -0.069112 -0.08603 -0.011266 -0.096525
453 0.027084 0.11298 0.12577 0.097355 0.088502 -0.013861 -0.10218 -0.062512 -0.058843 -0.064174 -0.018593 -0.093018
454 0.0061193 0.1018 0.091313 0.061101 0.046035 -0.031248 -0.11526 -0.091543 -0.10068 -0.085435 -0.051772 -0.13795
455 0.032595 0.12489 0.13748 0.068817 0.075793 -0.022297 -0.10131 -0.047836 -0.084954 -0.054483 -0.03245 -0.12519
456 0.014716 0.11482 0.11846 0.093793 0.076978 -0.019918 -0.09657 -0.058098 -0.086107 -0.044533 -0.016431 -0.088656
457 0.011102 0.089967 0.067645 0.056297 0.072865 -0.026953 -0.10879 -0.078998 -0.090496 -0.072096 -0.018387 -0.11829
458 0.0099201 0.11935 0.13143 0.088037 0.095557 -0.023004 -0.090364 -0.07434 -0.075356 -0.026849 -0.017914 -0.12577
459 0.019266 0.094167 0.091982 0.05549 0.053882 -0.031777 -0.10807 -0.06207 -0.082884 -0.017595 -0.02121 -0.12594
460 0.0099875 0.10145 0.10896 0.074777 0.050842 -0.023738 -0.1089 -0.070422 -0.093521 0.017623 -0.025192 -0.12122
461 -0.001829 0.10071 0.082463 0.061495 0.023249 -0.037417 -0.12108 -0.0841 -0.10059 0.029013 -0.047459 -0.12481
462 -0.00062069 0.12364 0.14156 0.054326 0.062612 -0.02695 -0.11112 -0.049266 -0.066133 0.028159 -0.020823 -0.11071
463 0.017257 0.12747 0.12342 0.05665 0.05967 -0.022898 -0.096921 -0.083578 -0.069589 0.057267 -0.023604 -0.11883
464 -0.0065466 0.086341 0.10181 0.035652 0.043378 -0.030391 -0.11444 -0.072488 -0.10259 0.054081 -0.041966 -0.11921
465 0.004225 0.087556 0.094709 0.052049 0.048013 -0.01977 -0.1095 -0.050708 -0.07479 0.028113 -0.037658 -0.10857
466 -0.0098656 0.094173 0.06898 0.016887 0.01678 -0.042662 -0.12567 -0.084729 -0.092674 0.043418 -0.053451 -0.13551
467 -0.0051289 0.058548 0.060309 0.024051 0.025238 -0.03598 -0.11867 -0.060294 -0.089644 0.035637 -0.053972 -0.15713
468 -0.012339 0.080431 0.077034 0.019977 0.02295 -0.053669 -0.12258 -0.07923 -0.10818 0.070822 -0.058522 -0.1412
469 0.00067361 0.08754 0.082789 0.045811 0.029662 -0.031208 -0.12069 -0.080118 -0.082492 0.058483 -0.033724 -0.12575
470 0.020224 0.12088 0.11653 0.056989 0.052522 -0.02465 -0.11652 -0.058594 -0.072547 0.093055 -0.026189 -0.11124
471 -0.025534 0.072897 0.094197 0.013425 0.021372 -0.051883 -0.11871 -0.087638 -0.11659 0.081583 -0.056264 -0.1386
472 -0.028262 0.084447 0.083009 0.017758 0.033727 -0.041474 -0.11717 -0.082002 -0.085873 0.095251 -0.060963 -0.13656
473 -0.015403 0.083087 0.10698 -0.0020826 0.029893 -0.044341 -0.12218 -0.051628 -0.092592 0.026021 -0.063868 -0.15853
474 -0.034708 0.075569 0.074386 0.0036409 0.022616 -0.053484 -0.13779 -0.085007 -0.095356 0.045994 -0.073285 -0.15819
475 0.0016089 0.071098 0.072826 0.032438 0.037606 -0.044913 -0.13404 -0.093196 -0.09273 0.06708 -0.062359 -0.12613
476 -0.048118 0.026723 0.026487 -0.027112 -0.0071431 -0.073128 -0.14954 -0.12405 -0.11617 0.076199 -0.087168 -0.16195
477 -0.03461 0.048598 0.072309 0.013166 0.018025 -0.044809 -0.14466 -0.080317 -0.084144 0.075643 -0.052121 -0.13521
478 -0.020475 0.076738 0.065705 -0.0020614 0.015086 -0.038592 -0.11634 -0.071558 -0.092116 0.094239 -0.063042 -0.14937
479 -0.0081505 0.044125 0.014025 -0.02414 0.0089253 -0.051751 -0.11665 -0.083785 -0.089658 0.088479 -0.066105 -0.14441
480 -0.04751 0.062922 0.068018 -0.0066462 -0.004825 -0.069206 -0.14747 -0.079975 -0.087964 0.085252 -0.0718 -0.14771
481 -0.052624 0.039843 0.065496 -0.010194 0.00024224 -0.069521 -0.16519 -0.086226 -0.099844 0.080872 -0.083216 -0.16845
482 -0.022484 0.068254 0.076814 -0.017698 0.020259 -0.051211 -0.13972 -0.077579 -0.090252 0.12384 -0.051268 -0.1316
483 -0.041581 0.048148 0.046675 -0.022712 -0.0090448 -0.067425 -0.14353 -0.10087 -0.099631 0.092049 -0.072093 -0.15197
484 -0.035355 0.03497 0.013916 -0.034819 -0.013471 -0.07286 -0.15921 -0.074394 -0.10448 0.056357 -0.079327 -0.1578
485 -0.038933 0.032586 0.024675 -0.02067 0.0012448 -0.059631 -0.14411 -0.091338 -0.10554 0.044313 -0.070438 -0.15904
486 -0.055721 0.021282 0.017533 -0.028924 -0.0051163 -0.070692 -0.16342 -0.1056 -0.1158 0.038006 -0.079125 -0.15965
487 -0.029944 0.060353 0.053505 -0.011386 0.0045374 -0.054118 -0.14585 -0.10426 -0.094726 0.063592 -0.057334 -0.14654
488 -0.030703 0.044266 0.03521 -0.00069022 0.0053777 -0.052233 -0.14804 -0.078759 -0.090532 0.048215 -0.054868 -0.13692
489 -0.03853 0.080364 0.093986 -0.0091694 0.015878 -0.035847 -0.14586 -0.074037 -0.11174 0.056734 -0.063522 -0.13815
490 -0.047766 0.037088 0.01353 -0.034326 -0.0031861 -0.071595 -0.16401 -0.079209 -0.10994 0.020901 -0.078195 -0.17458
491 -0.052234 0.02921 0.024926 -0.050358 -0.0202 -0.068554 -0.16365 -0.10077 -0.1233 0.040105 -0.068881 -0.14718
492 -0.033823 0.042062 0.060754 -0.025905 0.0077402 -0.047709 -0.14938 -0.096159 -0.12588 0.034599 -0.057773 -0.15201
493 -0.049306 0.0050091 0.015451 -0.060203 -0.036805 -0.06412 -0.15385 -0.10321 -0.13724 0.019038 -0.088843 -0.17777
494 -0.055388 0.030936 0.031973 -0.049756 -0.030816 -0.063171 -0.14698 -0.098227 -0.11385 0.0087748 -0.08911 -0.16844
495 -0.062661 0.020959 0.01801 -0.055115 -0.012911 -0.065628 -0.16502 -0.09687 -0.11417 0.010807 -0.077465 -0.15301
496 -0.03461 0.044268 0.01291 -0.048854 -0.013672 -0.04727 -0.14458 -0.093399 -0.11234 0.0097418 -0.071881 -0.14505
497 -0.035669 0.020009 0.013671 -0.046476 -0.027387 -0.064294 -0.1616 -0.090058 -0.12047 0.0049015 -0.075306 -0.17921
498 -0.0548 0.014802 0.03171 -0.081499 -0.0199 -0.068158 -0.16739 -0.12369 -0.13215 0.0058826 -0.084221 -0.16621
499 -0.051069 0.0333 0.03232 -0.050293 -0.020531 -0.052428 -0.14786 -0.077091 -0.10456 0.043799 -0.063937 -0.14219
500 -0.045398 0.03508 0.062272 -0.061115 -0.014481 0.024513 -0.16143 -0.080752 -0.11306 0.017618 -0.077575 -0.15193
501 -0.04758 0.027539 0.024797 -0.050957 -0.023576 0.081147 -0.14791 -0.091441 -0.11209 0.021596 -0.071297 -0.1646
502 -0.056098 0.0044585 0.031727 -0.062116 -0.047658 -0.0085589 -0.16844 -0.094851 -0.13892 0.023213 -0.08043 -0.17288
503 -0.059888 0.0073754 0.005754 -0.039571 -0.041 -0.026908 -0.16188 -0.11567 -0.13072 0.013015 -0.075012 -0.16303
504 -0.083912 -0.0045963 -0.0082143 -0.08227 -0.051308 -0.057492 -0.18773 -0.096245 -0.13332 -0.0037936 -0.11118 -0.18002
505 -0.058548 -0.019916 -0.02571 -0.078902 -0.055645 -0.051547 -0.15816 -0.097536 -0.13232 0.016292 -0.084048 -0.16087
506 -0.064054 0.0029633 -0.0029789 -0.072001 -0.055911 -0.058785 -0.17465 -0.11947 -0.14202 0.032835 -0.089835 -0.16438
507 -0.061825 0.023138 0.0018021 -0.05135 -0.043881 -0.052101 -0.17148 -0.09441 -0.13859 0.045918 -0.086636 -0.15686
508 -0.067444 -0.021545 -0.02621 -0.083267 -0.052771 -0.064557 -0.1708 -0.11065 -0.13696 0.0064794 -0.086225 -0.17298
509 -0.03786 0.010087 0.035861 -0.069731 -0.039605 -0.06836 -0.15971 -0.096017 -0.13526 0.018781 -0.088837 -0.16951
510 -0.016526 0.0071723 0.022594 -0.059676 -0.047892 -0.073607 -0.15189 -0.11992 -0.12884 0.068225 -0.083022 -0.16092
511 -0.016367 0.020621 0.039277 -0.046762 -0.030777 -0.064584 -0.15482 -0.1075 -0.10291 0.058934 -0.055324 -0.15507
512 -0.021054 -0.0056059 0.0019972 -0.072647 -0.049151 -0.087689 -0.1658 -0.11607 -0.13084 0.036299 -0.088805 -0.17129
513 -0.039789 -0.019694 -0.0082715 -0.10253 -0.070088 -0.099948 -0.18713 -0.10027 -0.14449 0.060031 -0.11327 -0.19137
514 -0.03009 0.0060132 -0.0005525 -0.087473 -0.043314 -0.093251 -0.16763 -0.10926 -0.1205 0.071127 -0.096378 -0.17685
515 -0.037709 0.01117 -0.0023659 -0.097457 -0.051961 -0.10946 -0.19068 -0.10772 -0.13503 0.048568 -0.102 -0.17566
516 -0.011487 0.019418 -0.01714 -0.073098 -0.035206 -0.087402 -0.16921 -0.10491 -0.1177 0.0085928 -0.084777 -0.15836
517 -0.014994 -0.029236 -0.036572 -0.070568 -0.050467 -0.092393 -0.17967 -0.10782 -0.12764 0.010303 -0.10273 -0.17002
518 -0.01657 0.0019345 3.7761e-05 -0.074892 -0.04252 -0.093789 -0.17835 -0.083631 -0.14231 0.055551 -0.099824 -0.17513
519 -0.011254 0.0063784 -0.0059378 -0.1189 -0.056597 -0.09883 -0.17213 -0.10865 -0.14062 0.035024 -0.098348 -0.16984
520 -0.023964 -0.023911 -0.024501 -0.092618 -0.04562 -0.10684 -0.18026 -0.11728 -0.14378 0.0062168 -0.11016 -0.18868
521 -0.01583 -0.0089943 0.020604 -0.093538 -0.063305 -0.096456 -0.17206 -0.098714 -0.1107 0.017721 -0.092832 -0.18509
522 -0.022866 0.00058121 0.010271 -0.083701 -0.051985 -0.089926 -0.17083 -0.12791 -0.14544 0.032412 -0.10418 -0.17987
523 -0.042769 0.017516 0.01011 -0.096524 -0.060371 -0.10727 -0.19242 -0.10132 -0.12612 0.035537 -0.10989 -0.18827
524 -0.068073 0.0044027 0.024713 -0.1288 -0.058111 -0.1178 -0.19984 -0.13298 -0.13994 0.041074 -0.10164 -0.1868
525 -0.035152 -0.000269 -0.0010347 -0.086381 -0.040647 -0.094852 -0.17006 -0.10018 -0.11918 0.044408 -0.10667 -0.19322
526 -0.055384 0.0075075 0.0093827 -0.098256 -0.0654 -0.10595 -0.18825 -0.10065 -0.12128 0.047255 -0.11228 -0.20111
527 -0.057589 -0.0098927 -0.0072672 -0.12568 -0.069103 -0.1081 -0.19495 -0.11979 -0.13242 0.015073 -0.1177 -0.18274
528 -0.054852 -0.015263 -0.015431 -0.11013 -0.064751 -0.113 -0.19878 -0.094803 -0.13692 0.024273 -0.11329 -0.20025
529 -0.066414 -0.017256 -0.034852 -0.098074 -0.077212 -0.10597 -0.19344 -0.11242 -0.12318 0.031717 -0.11688 -0.20357
530 -0.076364 -0.016272 -0.015763 -0.11547 -0.041224 -0.10467 -0.19854 -0.11582 -0.1299 0.029385 -0.11739 -0.18335
531 -0.068351 -0.0029618 -0.0096298 -0.087579 -0.055465 -0.093686 -0.17858 -0.099689 -0.12229 0.027173 -0.086587 -0.19228
532 -0.065597 -0.01941 0.00026448 -0.09759 -0.069816 -0.10762 -0.19473 -0.11461 -0.12351 0.030033 -0.10471 -0.19262
533 -0.078655 -0.023893 -0.012878 -0.10137 -0.06292 -0.10478 -0.20822 -0.1317 -0.1284 0.060156 -0.10797 -0.19779
534 -0.062159 -0.018081 -0.016802 -0.10125 -0.077538 -0.10895 -0.19247 -0.10042 -0.12489 0.076287 -0.098819 -0.19044
535 -0.067185 -0.0073599 -0.032749 -0.0876 -0.063117 -0.09132 -0.188 -0.12043 -0.11781 0.097491 -0.097755 -0.18512
536 -0.093743 -0.019366 -0.013323 -0.10939 -0.07496 -0.11399 -0.21673 -0.11498 -0.13811 0.074109 -0.10861 -0.20407
537 -0.079631 -0.024636 -0.024524 -0.11809 -0.076759 -0.11071 -0.20503 -0.1192 -0.12581 0.10281 -0.11601 -0.19978
538 -0.098377 -0.014285 -0.049106 -0.10015 -0.072187 -0.11303 -0.19932 -0.10821 -0.12784 0.093351 -0.12652 -0.20199
539 -0.076421 -0.0059339 -0.0070701 -0.099256 -0.057921 -0.088376 -0.19207 -0.10785 -0.1025 0.098408 -0.10512 -0.18537
540 -0.069105 -0.018439 0.00062795 -0.10785 -0.065092 -0.10203 -0.18237 -0.10436 -0.098202 0.12475 -0.11771 -0.1992
541 -0.080758 -0.018758 -0.037062 -0.13237 -0.068898 -0.11413 -0.1732 -0.13284 -0.12076 0.085296 -0.11509 -0.19752
542 -0.10249 -0.035176 -0.016767 -0.12609 -0.073515 -0.12006 -0.21119 -0.13139 -0.14361 0.090082 -0.11819 -0.21122
543 -0.09349 -0.023182 -0.0061243 -0.11027 -0.080042 -0.12373 -0.18254 -0.12933 -0.14606 0.12155 -0.1379 -0.19668
544 -0.095607 -0.04444 0.0077535 -0.12506 -0.065872 -0.10943 -0.18394 -0.12749 -0.10423 0.11387 -0.12499 -0.18768
545 -0.07789 0.016535 0.045055 -0.1034 -0.076277 -0.10487 -0.18945 -0.089547 -0.11656 0.13794 -0.11666 -0.19034
546 -0.098086 -0.038387 -0.018863 -0.13147 -0.10588 -0.1277 -0.20889 -0.12369 -0.1281 0.062003 -0.12805 -0.20395
547 -0.096299 -0.032027 -0.018977 -0.1154 -0.061523 -0.099574 -0.20929 -0.11382 -0.12912 0.093079 -0.11617 -0.19544
548 -0.11359 -0.049525 -0.033122 -0.12456 -0.070244 -0.11414 -0.21968 -0.13292 -0.13409 0.084269 -0.11731 -0.20882
549 -0.097699 -0.021577 -0.031911 -0.12042 -0.08344 -0.11373 -0.17868 -0.12826 -0.11937 0.10987 -0.11624 -0.19857
550 -0.10883 -0.021829 -0.0029267 -0.12757 -0.060616 -0.11361 -0.19929 -0.11037 -0.12706 0.11353 -0.12342 -0.20755
551 -0.10662 0.0021085 -0.0025662 -0.10565 -0.083445 -0.10411 -0.18514 -0.10187 -0.094858 0.15404 -0.10525 -0.19794
552 -0.12854 -0.057016 -0.056662 -0.14001 -0.10557 -0.12049 -0.19638 -0.14332 -0.13596 0.084538 -0.13497 -0.2134
553 -0.12638 -0.047381 -0.032654 -0.14486 -0.089833 -0.1409 -0.20503 -0.12362 -0.14414 0.09098 -0.1122 -0.20273
554 -0.13169 -0.02912 -0.0066369 -0.11878 -0.075053 -0.11302 -0.19847 -0.13822 -0.14719 0.099238 -0.11962 -0.21338
555 -0.11148 -0.023169 -0.028192 -0.11729 -0.076251 -0.10991 -0.2086 -0.12147 -0.1517 0.090929 -0.11244 -0.2134
556 -0.1134 -0.04473 -0.023163 -0.11866 -0.091784 -0.11421 -0.2028 -0.12514 -0.12451 0.12937 -0.13091 -0.19068
557 -0.11434 -0.0027703 0.014718 -0.12769 -0.085906 -0.11089 -0.19196 -0.11839 -0.12311 0.15475 -0.11076 -0.20618
558 -0.12875 -0.019194 -0.013584 -0.12712 -0.10578 -0.11669 -0.19989 -0.12666 -0.14694 0.11099 -0.12584 -0.21585
559 -0.12192 -0.03095 -0.035758 -0.14135 -0.090459 -0.1277 -0.21258 -0.13517 -0.13685 0.076147 -0.11215 -0.22127
560 -0.12087 -0.033139 -0.039454 -0.13629 -0.086281 -0.10118 -0.19524 -0.12189 -0.12901 0.11299 -0.11882 -0.19422
561 -0.1399 -0.028607 -0.0044751 -0.11391 -0.080553 -0.10112 -0.21056 -0.12686 -0.13036 0.10022 -0.11637 -0.20337
562 -0.12274 -0.015962 -0.022281 -0.11517 -0.093819 -0.10581 -0.18744 -0.12112 -0.12325 0.10224 -0.12911 -0.20401
563 -0.11856 -0.039943 -0.041589 -0.14788 -0.11067 -0.11401 -0.20688 -0.14818 -0.14093 0.10004 -0.13576 -0.19385
564 -0.12659 -0.071495 -0.058899 -0.12326 -0.09705 -0.10446 -0.19341 -0.14147 -0.13595 0.058479 -0.11928 -0.20657
565 -0.15009 -0.051174 -0.024321 -0.14667 -0.10389 -0.12154 -0.21636 -0.14311 -0.16015 0.09634 -0.12108 -0.19655
566 -0.12846 -0.050758 -0.045414 -0.15026 -0.093851 -0.11992 -0.22482 -0.12263 -0.15762 0.11069 -0.11746 -0.20826
567 -0.13328 -0.056005 -0.025618 -0.13473 -0.10269 -0.12055 -0.20317 -0.13743 -0.12228 0.073578 -0.11943 -0.1992
568 -0.11613 -0.030104 -0.025564 -0.13197 -0.092658 -0.1133 -0.20423 -0.11303 -0.15528 0.11181 -0.12218 -0.20161
569 -0.13672 -0.054152 -0.06542 -0.15917 -0.1311 -0.12081 -0.21149 -0.14602 -0.14487 0.071081 -0.13224 -0.22717
570 -0.12349 -0.042323 -0.0025045 -0.12432 -0.10752 -0.11246 -0.20914 -0.13678 -0.15001 0.10945 -0.1183 -0.22448
571 -0.12213 -0.038149 -0.036284 -0.16108 -0.12187 -0.13311 -0.21024 -0.14256 -0.16746 0.081842 -0.13447 -0.21087
572 -0.12125 -0.018398 -0.028624 -0.13527 -0.086511 -0.11571 -0.19766 -0.12033 -0.13118 0.10531 -0.11105 -0.18411
573 -0.12068 -0.0379 -0.01698 -0.13848 -0.09903 -0.11115 -0.19934 -0.12336 -0.12001 0.09389 -0.12515 -0.20721
574 -0.12016 -0.016034 -0.012367 -0.13926 -0.096441 -0.10417 -0.1996 -0.10972 -0.12787 0.11543 -0.11323 -0.19693
575 -0.1286 0.00050912 0.00079377 -0.11197 -0.092455 -0.08517 -0.18882 -0.11584 -0.12782 0.12906 -0.10911 -0.2018
576 -0.13999 -0.064044 -0.055831 -0.16565 -0.10948 -0.12648 -0.21081 -0.14334 -0.15353 0.1159 -0.13333 -0.24299
577 -0.14777 -0.051212 -0.049271 -0.1564 -0.12296 -0.11751 -0.21461 -0.14595 -0.14694 0.098435 -0.12842 -0.20782
578 -0.111 -0.027617 0.0050236 -0.14213 -0.088846 -0.096924 -0.19308 -0.12813 -0.12078 0.11457 -0.12276 -0.20207
579 -0.13358 -0.015565 -0.0062996 -0.109 -0.097233 -0.11437 -0.19542 -0.12009 -0.11672 0.15012 -0.12646 -0.1876
580 -0.1246 -0.02771 -0.0038159 -0.16266 -0.082218 -0.11183 -0.19966 -0.12394 -0.11927 0.11973 -0.11899 -0.19434
581 -0.14924 -0.023574 -0.03204 -0.14799 -0.097338 -0.12432 -0.20131 -0.11455 -0.10862 0.12456 -0.11839 -0.20537
582 -0.14169 -0.020893 -0.019132 -0.16191 -0.088348 -0.12393 -0.19753 -0.11604 -0.11156 0.10481 -0.13413 -0.19518
583 -0.13948 -0.03606 -0.041804 -0.13695 -0.081596 -0.097802 -0.19145 -0.13727 -0.1092 0.10061 -0.11484 -0.21291
584 -0.16586 -0.049653 -0.041716 -0.17371 -0.12182 -0.13217 -0.23289 -0.15649 -0.16332 0.065877 -0.13737 -0.21327
585 -0.16225 -0.039396 -0.0198 -0.15629 -0.10621 -0.1182 -0.20571 -0.13149 -0.14582 0.12742 -0.13539 -0.18592
586 -0.14894 -0.031838 -0.044706 -0.14567 -0.10407 -0.1028 -0.22032 -0.12573 -0.13867 0.1562 -0.12762 -0.20713
587 -0.16147 -0.037897 -0.040645 -0.16236 -0.097516 -0.11139 -0.21472 -0.12337 -0.1455 0.12301 -0.13576 -0.23275
588 -0.13449 -0.036102 -0.048423 -0.15593 -0.093154 -0.10075 -0.19478 -0.10257 -0.12571 0.15197 -0.098678 -0.20633
589 -0.13965 -0.062015 -0.050966 -0.1613 -0.10088 -0.1243 -0.20953 -0.13897 -0.13566 0.11752 -0.12533 -0.21694
590 -0.14509 -0.03332 -0.059341 -0.15432 -0.099922 -0.093532 -0.19694 -0.13618 -0.13244 0.11648 -0.12494 -0.20896
591 -0.15123 -0.030656 -0.031066 -0.1483 -0.11246 -0.10374 -0.20313 -0.12607 -0.12758 0.14957 -0.12978 -0.18917
592 -0.14444 -0.055396 -0.048171 -0.16408 -0.096513 -0.11285 -0.21677 -0.13833 -0.13062 0.10266 -0.11537 -0.21343
593 -0.14587 -0.038283 -0.033958 -0.15775 -0.12088 -0.10574 -0.21735 -0.14803 -0.12513 0.16274 -0.12926 -0.20518
594 -0.15911 -0.05936 -0.023001 -0.15599 -0.11208 -0.12259 -0.21487 -0.1486 -0.14703 0.11418 -0.13097 -0.22031
595 -0.13668 -0.032799 0.0082505 -0.16291 -0.1034 -0.10392 -0.20202 -0.11688 -0.10346 0.14552 -0.10706 -0.17948
596 -0.15805 -0.039471 -0.048899 -0.14461 -0.1053 -0.10919 -0.20349 -0.14124 -0.13389 0.13822 -0.12546 -0.19561
597 -0.1224 -0.019004 -0.036756 -0.13273 -0.099735 -0.087066 -0.19147 -0.10506 -0.10122 0.12097 -0.11238 -0.17047
598 -0.16052 -0.052512 -0.06997 -0.1817 -0.11299 -0.13191 -0.23784 -0.14466 -0.15059 0.10468 -0.15329 -0.22649
599 -0.14196 -0.058463 -0.06263 -0.17297 -0.12058 -0.10619 -0.2231 -0.14335 -0.1252 0.14024 -0.038009 -0.14219
600 -0.16472 -0.053367 -0.050688 -0.16502 -0.12852 -0.10772 -0.23631 -0.14664 -0.14156 0.14438 -0.0061153 -0.041111
601 -0.14927 -0.034134 -0.036143 -0.17013 -0.1065 -0.10305 -0.21892 -0.12599 -0.10754 0.081493 -0.056696 -0.11545
602 -0.14757 -0.062722 -0.03993 -0.16279 -0.12386 -0.10275 -0.22578 -0.14011 -0.12376 0.099635 -0.085766 -0.010545
603 -0.14972 -0.058117 -0.05102 -0.17113 -0.1152 -0.10662 -0.22908 -0.15535 -0.14131 0.085802 -0.088988 0.074858
604 -0.13987 -0.059466 -0.033589 -0.15822 -0.09891 -0.091514 -0.21007 -0.12276 -0.11538 0.077646 -0.07469 0.10939
605 -0.1411 -0.020894 -0.034735 -0.16615 -0.09634 -0.082958 -0.20692 -0.12826 -0.10724 0.078204 -0.080411 0.025832
606 -0.15335 -0.060198 -0.029549 -0.18773 -0.14234 -0.10197 -0.22271 -0.16145 -0.1371 0.078704 -0.12118 -0.068465
607 -0.14886 -0.052039 -0.076874 -0.14847 -0.11756 -0.087977 -0.21739 -0.14276 -0.1226 0.079289 -0.10021 -0.094896
608 -0.14354 -0.057277 -0.031538 -0.15535 -0.10866 -0.082814 -0.21659 -0.12234 -0.11783 0.077804 -0.10581 -0.090623
609 -0.15458 -0.081098 -0.07205 -0.17964 -0.12666 -0.10467 -0.21375 -0.15647 -0.13762 0.060926 -0.1171 -0.10656
610 -0.15683 -0.037749 -0.053834 -0.17057 -0.1094 -0.091137 -0.21574 -0.12239 -0.13881 0.088186 -0.11393 -0.10064
611 -0.15253 -0.044289 -0.063445 -0.15538 -0.10568 -0.092985 -0.2325 -0.13895 -0.11731 0.096663 -0.12444 -0.12697
612 -0.15871 -0.028637 -0.03433 -0.1917 -0.11215 -0.089184 -0.20611 -0.11556 -0.13742 0.10963 -0.12015 -0.11845
613 -0.16147 -0.036367 -0.018605 -0.15763 -0.10401 -0.09005 -0.21224 -0.12423 -0.10564 0.10597 -0.12745 -0.11845
614 -0.15005 -0.027445 -0.014416 -0.12884 -0.10292 -0.076638 -0.21466 -0.12609 -0.10911 0.10543 -0.12195 -0.11845
615 -0.15404 -0.029503 -0.035682 -0.15645 -0.10288 -0.0871 -0.19904 -0.12168 -0.11898 0.096958 -0.12695 -0.11102
616 -0.15801 -0.041317 -0.083965 -0.17051 -0.12719 -0.11147 -0.19511 -0.13428 -0.14006 0.071003 -0.14067 -0.13779
617 -0.13671 -0.022153 -0.010245 -0.17356 -0.08464 -0.085686 -0.19192 -0.11265 -0.1121 0.09504 -0.1137 -0.14131
618 -0.16421 -0.044892 -0.040872 -0.15654 -0.10433 -0.10471 -0.21009 -0.12121 -0.12871 0.10993 -0.11652 -0.13766
619 -0.15225 -0.04981 -0.061167 -0.14426 -0.1052 -0.10055 -0.18153 -0.11486 -0.098843 0.076038 -0.12368 -0.14181
620 -0.1537 -0.029127 -0.019609 -0.15916 -0.12555 -0.11375 -0.19373 -0.12603 -0.11721 0.1041 -0.14031 -0.14006
621 -0.14718 -0.014683 -0.0058672 -0.15341 -0.089722 -0.099275 -0.18424 -0.10376 -0.10398 0.11644 -0.10737 -0.14091
622 -0.16076 -0.044987 -0.035497 -0.17098 -0.12059 -0.1063 -0.19222 -0.11518 -0.13969 0.077633 -0.13144 -0.16031
623 -0.16089 -0.070311 -0.06418 -0.16903 -0.13173 -0.11351 -0.20286 -0.11629 -0.13428 0.07889 -0.13375 -0.1675
624 -0.17212 -0.038796 -0.036543 -0.17911 -0.12876 -0.11864 -0.20795 -0.12182 -0.12895 0.068271 -0.12577 -0.16692
625 -0.16538 -0.051075 -0.026797 -0.15066 -0.11027 -0.096798 -0.19583 -0.11763 -0.13136 0.090992 -0.1276 -0.15665
626 -0.18566 -0.046085 -0.016566 -0.17377 -0.13224 -0.11839 -0.21158 -0.12071 -0.11487 0.10296 -0.1372 -0.17274
627 -0.16437 -0.061743 -0.048299 -0.17968 -0.11906 -0.11517 -0.20987 -0.11753 -0.12053 0.1096 -0.12909 -0.15135
628 -0.16974 -0.053984 -0.045739 -0.17701 -0.13941 -0.12872 -0.22232 -0.12325 -0.15111 0.087358 -0.13842 -0.15788
629 -0.16046 -0.063041 -0.024224 -0.1751 -0.11826 -0.11334 -0.20935 -0.12346 -0.16374 0.11186 -0.14692 -0.1742
630 -0.15954 -0.051166 -0.0038162 -0.14918 -0.10459 -0.10806 -0.2112 -0.12435 -0.12186 0.10651 -0.13453 -0.14857
631 -0.17271 -0.066725 -0.061338 -0.17157 -0.13247 -0.11986 -0.23314 -0.13916 -0.13305 0.12567 -0.15182 -0.17303
632 -0.15733 -0.075105 -0.039579 -0.18314 -0.14093 -0.12822 -0.21054 -0.12905 -0.13753 0.1157 -0.14541 -0.16382
633 -0.18089 -0.085968 -0.063224 -0.20378 -0.13272 -0.12738 -0.22191 -0.11701 -0.1283 0.12247 -0.13761 -0.17452
634 -0.16053 -0.043177 -0.023406 -0.17758 -0.15124 -0.10953 -0.21561 -0.086092 -0.1378 0.16684 -0.14486 -0.1581
635 -0.13997 -0.08947 -0.089866 -0.16533 -0.11745 -0.11274 -0.20112 -0.11162 -0.12432 0.15203 -0.12151 -0.16083
636 -0.16901 -0.055154 -0.052965 -0.18024 -0.1256 -0.1162 -0.22457 -0.11735 -0.14584 0.14597 -0.14854 -0.17817
637 -0.15121 -0.04449 -0.054226 -0.17936 -0.11777 -0.11383 -0.20528 -0.10968 -0.14841 0.18955 -0.13558 -0.15174
638 -0.18098 -0.072177 -0.061098 -0.17258 -0.12328 -0.11728 -0.20997 -0.1333 -0.15139 0.1666 -0.12805 -0.16953
639 -0.14942 -0.075513 -0.041921 -0.17813 -0.12318 -0.10979 -0.20665 -0.12542 -0.12902 0.1585 -0.13856 -0.16353
640 -0.14711 -0.071779 -0.067174 -0.18227 -0.12533 -0.10309 -0.21595 -0.12001 -0.12897 0.16589 -0.13535 -0.16793
641 -0.16432 -0.053056 -0.053774 -0.14469 -0.10785 -0.10603 -0.21583 -0.10275 -0.11951 0.14855 -0.12441 -0.16045
642 -0.15906 -0.051184 -0.031657 -0.1482 -0.10636 -0.11061 -0.23171 -0.12045 -0.13364 0.1509 -0.13074 -0.15179
643 -0.14679 -0.051288 -0.020422 -0.15951 -0.11115 -0.12155 -0.21148 -0.10536 -0.13717 0.12964 -0.12535 -0.14675
644 -0.15423 -0.048844 -0.046824 -0.17913 -0.12737 -0.11232 -0.22018 -0.11575 -0.13378 0.1636 -0.12577 -0.17372
645 -0.17401 -0.093691 -0.07979 -0.16468 -0.12249 -0.12759 -0.23905 -0.14167 -0.14747 0.11012 -0.14115 -0.19253
646 -0.1655 -0.095914 -0.095354 -0.18259 -0.1349 -0.1298 -0.21803 -0.14025 -0.13333 0.10419 -0.13552 -0.18624
647 -0.15711 -0.066048 -0.035979 -0.17651 -0.11143 -0.11116 -0.21269 -0.12046 -0.12515 0.13041 -0.1301 -0.15914
648 -0.14933 -0.073839 -0.053733 -0.16974 -0.12644 -0.11636 -0.21674 -0.11153 -0.11811 0.12169 -0.13238 -0.17308
649 -0.14817 -0.058946 -0.047729 -0.15624 -0.097994 -0.10797 -0.20264 -0.12965 -0.11346 0.14057 -0.1159 -0.16156
650 -0.13952 -0.050437 -0.026548 -0.15135 -0.10717 -0.10125 -0.20951 -0.11286 -0.10973 0.14254 -0.12378 -0.15626
651 -0.1437 -0.074726 -0.053468 -0.15898 -0.099749 -0.10138 -0.21892 -0.11365 -0.10346 0.1661 -0.1161 -0.15987
652 -0.16156 -0.069986 -0.037652 -0.19602 -0.13402 -0.11436 -0.21825 -0.12231 -0.11277 0.10956 -0.1518 -0.18377
653 -0.16132 -0.081291 -0.065532 -0.18211 -0.11343 -0.11376 -0.2344 -0.13855 -0.11543 0.1109 -0.12026 -0.18446
654 -0.15725 -0.066112 -0.07428 -0.21023 -0.1487 -0.12245 -0.22949 -0.14968 -0.15309 0.10448 -0.15438 -0.18865
655 -0.17155 -0.077962 -0.047246 -0.18464 -0.11652 -0.10485 -0.21116 -0.13831 -0.1361 0.11397 -0.14557 -0.17468
656 -0.15964 -0.050911 -0.07237 -0.17775 -0.10949 -0.094596 -0.21324 -0.11924 -0.10839 0.11014 -0.12423 -0.17565
657 -0.16984 -0.061446 -0.034907 -0.18089 -0.13893 -0.10411 -0.22031 -0.10186 -0.1104 0.11076 -0.1449 -0.1668
658 -0.1653 -0.085827 -0.059964 -0.16984 -0.10934 -0.093288 -0.18867 -0.11252 -0.099626 0.10593 -0.12319 -0.1647
659 -0.16062 -0.088478 -0.053994 -0.19312 -0.15661 -0.11689 -0.21114 -0.12752 -0.12353 0.083227 -0.14933 -0.19341
660 -0.14608 -0.081844 -0.066811 -0.18865 -0.12591 -0.099142 -0.20799 -0.10743 -0.10275 0.10425 -0.13488 -0.16365
661 -0.17143 -0.094546 -0.07783 -0.18005 -0.14074 -0.10825 -0.20408 -0.12046 -0.10604 0.076085 -0.14683 -0.18482
662 -0.1648 -0.083497 -0.047127 -0.18886 -0.12707 -0.11293 -0.19652 -0.087343 -0.089715 0.1075 -0.14264 -0.17942
663 -0.15846 -0.051616 -0.058101 -0.18908 -0.10986 -0.10552 -0.1803 -0.072676 -0.06908 0.090707 -0.12425 -0.16273
664 -0.14925 -0.073477 -0.045346 -0.15393 -0.11758 -0.098058 -0.19784 -0.049136 -0.08769 0.094403 -0.12415 -0.1713
665 -0.16543 -0.075508 -0.066928 -0.18146 -0.12998 -0.11054 -0.18464 -0.026629 -0.098747 0.10487 -0.14744 -0.19199
666 -0.15193 -0.066869 -0.056631 -0.17686 -0.11533 -0.11578 -0.20153 -0.057022 -0.094516 0.063155 -0.11779 -0.18029
667 -0.14881 -0.081098 -0.016057 -0.16038 -0.10741 -0.10605 -0.18116 -0.071283 -0.11969 0.066664 -0.12262 -0.17971
668 -0.15335 -0.070087 -0.038471 -0.18395 -0.11917 -0.1124 -0.19058 -0.087039 -0.11717 0.056218 -0.11789 -0.1952
669 -0.15066 -0.039417 -0.045372 -0.16537 -0.10437 -0.1103 -0.1909 -0.077355 -0.092258 0.095777 -0.11904 -0.16725
670 -0.15579 -0.066946 -0.063504 -0.18014 -0.11252 -0.12368 -0.21346 -0.10523 -0.11727 0.063862 -0.13358 -0.18344
671 -0.16827 -0.078323 -0.089438 -0.19508 -0.13399 -0.13429 -0.21663 -0.12337 -0.14757 0.032258 -0.16031 -0.19641
672 -0.1615 -0.078679 -0.070133 -0.18435 -0.13559 -0.12224 -0.20088 -0.099493 -0.1156 0.071315 -0.14124 -0.16813
673 -0.15748 -0.075133 -0.055701 -0.16939 -0.10574 -0.11646 -0.20413 -0.10594 -0.12588 0.024053 -0.11892 -0.1686
674 -0.15385 -0.073177 -0.026504 -0.2062 -0.10364 -0.12167 -0.20071 -0.094046 -0.13369 0.050342 -0.12253 -0.17564
675 -0.12395 -0.066006 -0.046677 -0.1932 -0.12006 -0.11642 -0.18639 -0.11654 -0.11761 0.061427 -0.12871 -0.1895
676 -0.07849 -0.099901 -0.08463 -0.21099 -0.14367 -0.12334 -0.20432 -0.13124 -0.12922 0.032174 -0.15303 -0.18131
677 0.047239 -0.062315 -0.029049 -0.19981 -0.11677 -0.13022 -0.20396 -0.09565 -0.12261 0.037494 -0.1349 -0.18793
678 0.064386 -0.083302 -0.069598 -0.19707 -0.1561 -0.13838 -0.20591 -0.10765 -0.13452 0.024806 -0.16183 -0.20353
679 0.0021622 -0.10983 -0.11026 -0.20749 -0.14608 -0.1293 -0.21915 -0.14704 -0.13106 0.043728 -0.14499 -0.2014
680 -0.065632 -0.10628 -0.10211 -0.2049 -0.13882 -0.13244 -0.22066 -0.13836 -0.12789 0.011248 -0.16788 -0.19263
681 -0.091655 -0.094933 -0.074403 -0.18606 -0.12101 -0.1234 -0.20948 -0.1042 -0.1231 0.021097 -0.12495 -0.18494
682 -0.079912 -0.082681 -0.039706 -0.20754 -0.12442 -0.11907 -0.21465 -0.095938 -0.12501 0.050538 -0.12977 -0.17479
683 -0.1048 -0.093807 -0.082977 -0.21533 -0.1438 -0.13449 -0.21896 -0.15083 -0.13251 -0.016258 -0.13962 -0.19892
684 -0.098484 -0.078496 -0.06945 -0.20476 -0.12785 -0.13239 -0.1954 -0.12333 -0.1164 0.017686 -0.13407 -0.18022
685 -0.11697 -0.0807 -0.069344 -0.20945 -0.12057 -0.12623 -0.22011 -0.13824 -0.12649 -0.0041723 -0.13595 -0.20911
686 -0.12074 -0.10878 -0.052456 -0.20376 -0.12401 -0.1362 -0.22209 -0.12445 -0.1258 0.015931 -0.1418 -0.19311
687 -0.098235 -0.057985 -0.0076979 -0.16213 -0.11621 -0.10572 -0.20869 -0.086098 -0.10425 0.059189 -0.099561 -0.17636
688 -0.11605 -0.08413 -0.057205 -0.20571 -0.12516 -0.1315 -0.21626 -0.11577 -0.13261 0.018178 -0.13176 -0.18862
689 -0.13563 -0.089325 -0.078486 -0.22432 -0.11754 -0.14345 -0.21877 -0.11631 -0.12824 0.026727 -0.13084 -0.19693
690 -0.11209 -0.068438 -0.043115 -0.20677 -0.11973 -0.11729 -0.21272 -0.13492 -0.13842 0.0010848 -0.13359 -0.1905
691 -0.11571 -0.073391 -0.061328 -0.18052 -0.10252 -0.10704 -0.18513 -0.10719 -0.11932 0.033672 -0.10365 -0.1522
692 -0.12688 -0.076308 -0.030605 -0.19904 -0.13055 -0.11764 -0.20186 -0.11497 -0.12628 0.039109 -0.13448 -0.18098
693 -0.13234 -0.09059 -0.081036 -0.17289 -0.13175 -0.099068 -0.19417 -0.13518 -0.12469 0.0050302 -0.12571 -0.17311
694 -0.12323 -0.095457 -0.10892 -0.21163 -0.13331 -0.11912 -0.17973 -0.14072 -0.1482 0.00085439 -0.14072 -0.17161
695 -0.13966 -0.10269 -0.08273 -0.18128 -0.13141 -0.11896 -0.18339 -0.14774 -0.12555 0.017482 -0.11944 0.067801
696 -0.1282 -0.067581 -0.053067 -0.18985 -0.11594 -0.088189 -0.11733 -0.11606 -0.10845 0.059041 -0.11296 0.17103
697 -0.1262 -0.067994 -0.05895 -0.17794 -0.10311 -0.086053 0.07692 -0.12056 -0.096491 0.055505 -0.09996 0.20576
698 -0.13958 -0.11107 -0.065591 -0.20579 -0.13788 -0.10674 0.17434 -0.11779 -0.10799 0.016516 -0.11893 0.13462
699 -0.14142 -0.085423 -0.061213 -0.19569 -0.13364 -0.099498 0.15833 -0.12274 -0.090044 0.0067498 -0.10973 0.026443
700 -0.13194 -0.10136 -0.063024 -0.19099 -0.12049 -0.11497 0.01513 -0.13883 -0.12178 -0.012353 -0.1281 -0.04627
701 -0.14194 -0.070868 -0.047017 -0.18328 -0.11224 -0.091358 -0.041802 -0.11534 -0.089155 0.019116 -0.10364 -0.046003
702 -0.14553 -0.11241 -0.067819 -0.20007 -0.11998 -0.10866 -0.081507 -0.095664 -0.11511 0.0054021 -0.11885 -0.055644
703 -0.16064 -0.090063 -0.07918 -0.19383 -0.1426 -0.12742 -0.073682 -0.13129 -0.087257 -0.0072479 -0.11178 -0.074822
704 -0.17187 -0.1048 -0.025031 -0.21307 -0.12947 -0.11291 -0.10125 -0.1364 -0.11205 -0.0073678 -0.12105 -0.079842
705 -0.14512 -0.090156 -0.043819 -0.18566 -0.10298 -0.10469 -0.09465 -0.11028 -0.11507 0.024582 -0.11146 -0.077647
706 -0.16043 -0.11675 -0.07778 -0.22365 -0.134 -0.1252 -0.077134 -0.14391 -0.10377 -0.0089608 -0.12392 -0.078783
707 -0.14384 -0.092819 -0.075568 -0.20598 -0.11556 -0.10501 -0.078379 -0.12597 -0.11138 0.0021849 -0.10113 -0.087631
708 -0.15156 -0.087668 -0.069946 -0.18322 -0.097797 -0.098323 -0.097719 -0.11902 -0.10847 0.015189 -0.062425 -0.084045
709 -0.14574 -0.1044 -0.066143 -0.16888 -0.10713 -0.09148 -0.08022 -0.11695 -0.11993 0.0028482 -0.0091299 -0.073283
710 -0.15259 -0.060445 -0.034134 -0.18245 -0.10803 -0.08492 -0.096123 -0.1329 -0.11371 0.036646 0.0047414 -0.098631
711 -0.16219 -0.072726 -0.070585 -0.18039 -0.10739 -0.092672 -0.09407 -0.13327 -0.13565 0.022778 -0.026866 -0.079567
712 -0.17883 -0.081943 -0.039926 -0.18222 -0.13768 -0.11059 -0.11117 -0.14282 -0.12426 0.0018096 -0.070812 -0.10324
713 -0.17223 -0.072396 -0.05396 -0.1956 -0.12816 -0.11333 -0.10173 -0.14176 -0.118 -0.014721 -0.076927 -0.10596
714 -0.18294 -0.077082 -0.058457 -0.20993 -0.13457 -0.12391 -0.12401 -0.12779 -0.14013 0.0024944 -0.10871 -0.095247
715 -0.16319 -0.088961 -0.070369 -0.20036 -0.066948 -0.11031 -0.10969 -0.1025 -0.11797 0.013001 -0.087794 -0.11746
716 -0.1726 -0.063603 -0.066678 -0.17664 0.15109 -0.11535 -0.11348 -0.090153 -0.13999 -0.024427 -0.11282 -0.11491
717 -0.17972 -0.089261 -0.056227 -0.16587 0.0093971 -0.13998 -0.12075 -0.14462 -0.11441 -0.028524 -0.10841 -0.13716
718 -0.17575 -0.099674 -0.07363 -0.18409 -0.088059 -0.1244 -0.11331 -0.12778 -0.12405 -0.0071354 -0.10633 -0.10676
719 -0.18431 -0.11521 -0.065403 -0.19427 -0.12638 -0.13545 -0.12095 -0.15165 -0.13738 -0.027285 -0.098757 -0.12513
720 -0.17033 -0.048437 -0.035055 -0.18634 -0.13155 -0.10855 -0.13419 -0.1126 -0.10128 0.011711 -0.10837 -0.10984
721 -0.17219 -0.051598 -0.02639 -0.18076 -0.11859 -0.11927 -0.12824 -0.11439 -0.11094 -0.0051417 -0.09539 -0.12227
722 -0.1862 -0.10574 -0.05302 -0.20491 -0.1602 -0.14201 -0.14989 -0.13486 -0.14006 -0.033245 -0.10456 -0.15913
723 -0.17577 -0.056636 -0.037264 -0.20029 -0.118 -0.11951 -0.1364 -0.13628 -0.11677 -0.01144 -0.096639 -0.13249
724 -0.16996 -0.080032 -0.068625 -0.1996 -0.1587 -0.11127 -0.1432 -0.12143 -0.12012 -0.031435 -0.10152 -0.13673
725 -0.17278 -0.08581 -0.022771 -0.19922 -0.13265 -0.1117 -0.13272 -0.10371 -0.11355 -0.01294 -0.088456 -0.13148
726 -0.17877 -0.11821 -0.056358 -0.19877 -0.15828 -0.1391 -0.13677 -0.12652 -0.12485 -0.033279 -0.12487 -0.16424
727 -0.16152 -0.081753 -0.046865 -0.19717 -0.13218 -0.12637 -0.13211 -0.1272 -0.11068 -0.011145 -0.10844 -0.13183
728 -0.18648 -0.092044 -0.032621 -0.1877 -0.143 -0.12018 -0.1197 -0.11457 -0.13016 -0.019533 -0.090142 -0.14579
729 -0.16671 -0.10792 -0.081986 -0.2021 -0.15407 -0.13467 -0.12317 -0.13432 -0.11121 -0.06021 -0.10812 -0.1504
730 -0.16141 -0.078192 -0.032223 -0.19524 -0.13268 -0.11118 -0.054938 -0.12875 -0.11248 -0.055088 -0.091838 -0.15441
731 -0.13981 -0.086617 -0.03165 -0.18483 -0.14439 -0.12057 0.082644 -0.12437 -0.12705 -0.0076405 -0.10935 -0.13664
732 0.002265 -0.09031 -0.088372 -0.16403 -0.11736 -0.10675 0.16797 -0.11791 -0.093029 -0.0056215 -0.091591 -0.13585
733 0.096704 -0.081016 -0.062475 -0.1913 -0.13602 -0.099937 0.18489 -0.14125 -0.10231 -0.029242 -0.10724 -0.14138
734 0.13029 -0.077619 -0.060265 -0.16758 -0.12643 -0.088911 0.22176 -0.11495 -0.076866 -0.017118 -0.10526 -0.12799
735 0.23522 -0.061548 -0.075605 -0.19547 -0.12713 -0.10308 0.11243 -0.12384 -0.095212 -0.032188 -0.099677 -0.14485
736 0.051574 -0.087141 -0.035678 -0.21291 -0.12905 -0.1224 0.02951 -0.14726 -0.10343 -0.040397 -0.10435 -0.14155
737 -0.035863 -0.10764 -0.073855 -0.21147 -0.13707 -0.14507 -0.02321 -0.15571 -0.12334 -0.051172 -0.13368 -0.16089
738 -0.076721 -0.11633 -0.083357 -0.22462 -0.16592 -0.14696 -0.046986 -0.14357 -0.14681 -0.044051 -0.12985 -0.16687
739 -0.063081 -0.088695 -0.068081 -0.19873 -0.14243 -0.12944 -0.032138 -0.14977 -0.11863 -0.032293 -0.11897 -0.13038
740 -0.066064 -0.084259 -0.059142 -0.18778 -0.13599 -0.1147 -0.030871 -0.1323 -0.12254 -0.054974 -0.098119 0.13526
741 -0.074525 -0.099463 -0.09723 -0.18781 -0.14194 -0.10885 -0.04354 -0.14164 -0.11507 -0.064183 -0.089558 0.29518
742 -0.075786 -0.061764 -0.035436 -0.18985 -0.13775 -0.12015 -0.057791 -0.12591 -0.11165 -0.021234 -0.069511 0.3433
743 -0.084716 -0.095217 -0.061419 -0.19686 -0.11343 -0.10614 -0.036434 -0.12832 -0.10793 -0.02485 -0.043981 0.21088
744 -0.078289 -0.082762 -0.06697 -0.19297 -0.1383 -0.11458 -0.048043 -0.14213 -0.1016 -0.028961 0.073278 0.081729
745 -0.072872 -0.075519 -0.049733 -0.20054 -0.1292 -0.11089 -0.042184 -0.10974 -0.11017 -0.0053003 0.12177 0.053275
746 -0.088906 -0.097763 -0.043973 -0.19377 -0.12566 -0.089338 -0.061499 -0.13618 -0.093885 -0.021112 0.070847 0.033544
747 -0.081249 -0.11531 -0.10542 -0.21905 -0.14307 -0.11586 -0.047125 -0.15292 -0.10223 -0.041518 -0.034283 0.011942
748 -0.067786 -0.062247 -0.042366 -0.18607 -0.12908 -0.086143 -0.059527 -0.10188 -0.084539 -0.0019239 -0.041806 0.021614
749 -0.091941 -0.077775 -0.058337 -0.20382 -0.11898 -0.11196 -0.060135 -0.01562 -0.093097 0.0095311 -0.046489 -0.0067082
750 -0.11993 -0.10344 -0.060172 -0.21624 -0.1498 -0.13219 -0.067167 -0.0089749 -0.11543 -0.044655 -0.077577 -0.036881
751 -0.089434 -0.080708 -0.04799 -0.17674 -0.13973 -0.10776 -0.036496 0.046813 -0.079114 -0.0074903 -0.058831 -0.020335
752 -0.12308 -0.10923 -0.063145 -0.20398 -0.15455 -0.12824 -0.068474 -0.039155 -0.095614 -0.058992 -0.089165 -0.040655
753 -0.096394 -0.094054 -0.056511 -0.19759 -0.15425 -0.11291 -0.070523 -0.03997 -0.10397 -0.025677 -0.073928 -0.031609
754 -0.09843 -0.075584 -0.035042 -0.18309 -0.11344 -0.12117 -0.053074 -0.066615 -0.1001 -0.023893 -0.049847 -0.043033
755 -0.13122 -0.074992 -0.047314 -0.17408 -0.11693 -0.11212 -0.077592 -0.096805 -0.08455 -0.038395 -0.051919 -0.035891
756 -0.12417 -0.11299 -0.067737 -0.18715 -0.14107 -0.12175 -0.079326 -0.063657 -0.089348 -0.042411 -0.067287 -0.0528
757 -0.12612 -0.1005 -0.072229 -0.19833 -0.1296 -0.12625 -0.068834 -0.10685 -0.09553 -0.029049 -0.068083 -0.066118
758 -0.12183 -0.11233 -0.11049 -0.22392 -0.16347 -0.14765 -0.10241 -0.10646 -0.12323 -0.039147 -0.0823 -0.07478
759 -0.11613 -0.11692 -0.046705 -0.20483 -0.15649 -0.1365 -0.077558 -0.09618 -0.10868 -0.026378 -0.10077 -0.079489
760 -0.11454 -0.10429 -0.070353 -0.18865 -0.15635 -0.13861 -0.096833 -0.097321 -0.10084 -0.069442 -0.079887 -0.069026
761 -0.1293 -0.074312 -0.059765 -0.21683 -0.14011 -0.12787 -0.084635 -0.096122 -0.094218 -0.034239 -0.076775 -0.079418
762 -0.1242 -0.077212 -0.044616 -0.19946 -0.12757 -0.12677 -0.080539 -0.097601 -0.091951 -0.028872 -0.07499 -0.078886
763 -0.085164 -0.077014 -0.045207 -0.19145 -0.14813 -0.11788 -0.10929 -0.082267 -0.095342 -0.011467 -0.069501 -0.06361
764 0.13102 -0.091109 -0.041841 -0.20034 -0.14575 -0.13393 -0.083699 -0.10511 -0.099602 -0.0064717 -0.080119 -0.078664
765 0.20132 -0.066355 -0.030776 -0.18466 -0.14072 -0.12419 -0.080296 -0.11353 -0.10335 -0.011114 -0.072945 -0.068055
766 0.20717 -0.064851 -0.065007 -0.2004 -0.16083 -0.1321 -0.086666 -0.079976 -0.109 -0.0068847 -0.10077 -0.092928
767 0.10905 -0.072987 -0.036801 -0.18046 -0.13629 -0.12555 -0.084713 -0.024074 -0.093441 -0.056201 -0.079094 -0.078295
768 0.040379 -0.083814 -0.01764 -0.18603 -0.15094 -0.12943 -0.079323 0.022091 -0.10732 -0.044601 -0.10005 -0.10481
769 0.011047 -0.099659 0.032711 -0.20542 -0.146 -0.12344 0.1573 0.048828 -0.083093 -0.041723 -0.077986 -0.10536
770 -0.0062771 -0.10054 -0.044157 -0.21806 -0.16744 -0.13772 0.2652 0.080594 -0.077635 -0.084815 -0.091555 -0.10471
771 -0.013628 -0.098127 -0.068644 -0.20863 -0.18327 -0.14358 0.30447 0.01486 -0.067343 -0.088622 -0.098188 -0.11319
772 -0.01856 -0.1003 -0.032205 -0.20483 -0.1495 -0.1444 0.21169 0.013109 -0.097175 -0.060691 -0.093584 -0.11003
773 -0.025897 -0.10454 -0.038866 -0.19966 -0.14299 -0.13634 0.10463 -0.04252 -0.087694 -0.051786 -0.095595 -0.10483
774 -0.04548 -0.11259 -0.038617 -0.24002 -0.15454 -0.1545 0.0020986 -0.07734 -0.11521 -0.064791 -0.0963 -0.14227
775 -0.012555 -0.071572 -0.0066654 -0.19574 -0.1387 -0.1154 0.017333 -0.03999 -0.097331 -0.034105 -0.064055 -0.10542
776 -0.038024 -0.087764 0.019596 -0.19671 -0.1424 -0.11866 -0.0060056 -0.055838 -0.074483 -0.046488 -0.078057 -0.10937
777 -0.060884 -0.097427 -0.06797 -0.22242 -0.15439 -0.14259 -0.016449 -0.075651 -0.088188 -0.045066 -0.095031 -0.12155
778 -0.055573 -0.072426 -0.022719 -0.195 -0.12634 -0.11814 -0.0090748 -0.037614 -0.066368 -0.019787 -0.079295 -0.10951
779 -0.052023 -0.053545 0.017904 -0.19333 -0.13732 -0.13169 -0.031037 -0.036275 -0.085557 -0.039782 -0.078434 -0.12503
780 -0.058381 -0.074003 -0.020244 -0.20682 -0.15214 -0.13184 -0.030112 -0.065626 -0.084475 -0.067084 -0.087389 -0.13347
781 -0.06539 -0.089764 -0.039882 -0.18837 -0.16382 -0.13455 -0.026467 -0.051583 -0.059967 -0.058311 -0.10037 -0.13834
782 -0.049917 -0.096472 -0.061952 -0.1771 -0.15033 -0.13433 -0.054135 0.026653 -0.055348 -0.052776 -0.10986 -0.12945
783 -0.076711 -0.069307 -0.045484 -0.22077 -0.14131 -0.10844 -0.030532 0.10395 -0.044443 -0.069402 -0.077357 0.081583
784 -0.073007 -0.12765 -0.069164 -0.19423 -0.1592 -0.086811 -0.049367 0.10264 -0.036414 -0.058463 -0.073431 0.23795
785 -0.076186 -0.088001 -0.074909 -0.19624 -0.15579 0.019608 -0.035151 0.09369 -0.056927 -0.092067 -0.062419 0.28069
786 -0.035124 -0.080399 -0.049548 -0.19165 -0.14013 0.048314 -0.051037 0.042026 -0.032673 -0.055143 -0.064692 0.35537
787 0.20577 -0.091118 -0.0094216 -0.1889 -0.15699 0.015914 -0.051261 0.013866 -0.032334 -0.055861 -0.073732 0.24718
788 0.30146 -0.068653 -0.017258 -0.19758 -0.14979 -0.029265 -0.054144 -0.010875 -0.0019526 -0.030316 -0.081102 0.095953
789 0.28176 -0.10079 -0.054729 -0.19638 -0.15332 -0.073845 -0.073901 -0.030517 -0.023886 -0.059997 -0.084385 0.027166
790 0.22646 -0.10954 -0.051809 -0.20559 -0.15753 -0.092044 -0.092362 -0.059904 -0.025101 -0.065771 -0.088166 0.019802
791 0.14075 -0.099155 -0.059496 -0.20787 -0.16049 -0.096565 -0.08338 -0.032025 -0.0099889 -0.053994 -0.096692 0.026689
792 0.083846 -0.098578 -0.018772 -0.20594 -0.14974 -0.10325 -0.07433 -0.016281 -0.0099161 -0.040013 -0.082417 0.0049258
793 0.056727 -0.08095 -0.060544 -0.18919 -0.16605 -0.090431 -0.089549 -0.031135 -0.0065841 -0.0512 -0.096952 -0.0042968
794 0.054775 -0.089706 -0.058709 -0.196 -0.15289 -0.08028 -0.076875 -0.021256 0.0012226 -0.049683 -0.081389 0.0053681
795 0.033164 -0.080132 -0.016289 -0.20029 -0.14653 -0.072331 -0.070416 0.040881 -0.0024514 -0.050336 -0.083941 -0.016096
796 0.015008 -0.086573 -0.047912 -0.20198 -0.15678 -0.10171 -0.09055 0.1066 -0.0092505 -0.027797 -0.088254 -0.015687
797 0.0072269 -0.089136 -0.036094 -0.21232 -0.17048 -0.11118 -0.093425 0.14162 -0.013996 -0.065589 -0.099916 -0.047548
798 0.026918 -0.058641 -0.0058477 -0.16365 -0.14558 -0.079329 -0.091515 0.14202 0.024756 -0.049845 -0.074666 -0.01761
799 0.06575 -0.086462 -0.0067651 -0.20143 -0.14547 -0.084191 -0.087345 0.07535 0.027793 -0.043915 -0.078981 -0.023785
800 0.35127 -0.10292 -0.066993 -0.19629 -0.13778 -0.086562 -0.092282 0.027426 0.0076981 -0.083834 -0.10302 -0.036692
801 0.40147 -0.083595 -0.039477 -0.19924 -0.15492 -0.087523 -0.080695 0.0092797 -0.0002207 -0.07937 -0.099396 -0.051532
802 0.41747 -0.090189 -0.024068 -0.18749 -0.13927 -0.098083 -0.10138 0.012579 0.021098 -0.035183 -0.08458 -0.057857
803 0.36739 -0.074188 -0.045813 -0.19654 -0.15319 -0.096062 -0.093058 0.001199 0.0011056 -0.032422 -0.095532 -0.056707
804 0.40769 -0.10802 -0.041964 -0.20124 -0.15266 -0.10369 -0.12979 -0.016903 0.0010097 -0.046443 -0.062909 -0.067335
805 0.39762 -0.1001 -0.056168 -0.20242 -0.15554 -0.10535 -0.11687 -0.011566 -0.013927 -0.066625 0.080115 -0.058786
806 0.4597 -0.08348 -0.020081 -0.20443 -0.15127 -0.098257 -0.1162 -0.0071441 0.015648 -0.0029248 0.11626 -0.051523
807 0.37127 -0.078865 -0.039911 -0.17796 -0.1428 -0.090939 -0.11529 0.012265 0.016201 -0.028877 0.15407 -0.07394
808 0.26439 -0.09969 -0.05597 -0.20837 -0.14649 -0.092157 -0.12243 0.064667 0.00028889 -0.043403 0.16675 -0.063993
809 0.23491 -0.071151 -0.013303 -0.20341 -0.1496 -0.10885 -0.10938 0.1706 0.011964 -0.041412 0.060147 -0.07574
810 0.21604 -0.094137 -0.033575 -0.19301 -0.13411 -0.094286 -0.0013658 0.18144 0.022166 -0.03343 0.032146 -0.065827
811 0.16758 -0.058538 -0.036793 -0.20656 -0.1517 -0.10216 0.21078 0.15983 0.011344 -0.036269 0.010903 -0.06067
812 0.18131 -0.077381 -0.037196 -0.19059 -0.1568 -0.10324 0.27993 0.083606 0.026495 -0.047964 -0.0030511 -0.085702
813 0.15897 -0.098628 -0.079954 -0.20015 -0.16332 -0.10772 0.32211 0.049278 0.07361 -0.041593 0.012217 -0.089127
814 0.18082 -0.10546 -0.075064 -0.21473 -0.1694 -0.12679 0.37928 0.014731 0.15516 -0.061253 -0.0056149 -0.10466
815 0.44774 -0.098104 -0.047588 -0.17491 -0.15372 -0.084637 0.21367 0.032653 0.19028 -0.038014 -0.0035114 -0.084704
816 0.49949 -0.091107 -0.02985 -0.19208 -0.15837 -0.10053 0.12426 0.014584 0.24356 -0.031076 -0.0086192 -0.099105
817 0.4578 -0.10089 -0.045535 -0.21273 -0.16006 -0.11074 0.06979 0.016866 0.24521 -0.046187 -0.015697 -0.09031
818 0.39973 -0.094033 -0.016572 -0.19071 -0.1531 -0.10306 0.061511 0.017198 0.25153 -0.05235 -0.0061753 -0.071056
819 0.30239 -0.10458 -0.057321 -0.1839 -0.15812 -0.10751 0.057373 0.0090326 0.28274 -0.035369 -0.021533 -0.063961
820 0.25749 -0.079465 -0.054385 -0.20427 -0.14989 -0.092401 0.030125 0.016217 0.26582 -0.035113 -0.0044978 0.20269
821 0.23574 -0.062651 -0.024766 -0.1718 -0.12401 -0.089243 0.035141 0.052713 0.23333 -0.041786 0.0013984 0.30807
822 0.20404 -0.11169 -0.058108 -0.20045 -0.15801 -0.10912 0.019522 0.091116 0.16532 -0.043115 -0.007517 0.31994
823 0.20371 -0.10964 -0.056388 -0.20765 -0.14056 -0.089591 0.0041394 0.17972 0.14083 -0.058583 -0.0029198 0.40712
824 0.17029 -0.11613 -0.086202 -0.21348 -0.17373 -0.096683 -0.020293 0.18811 0.1067 -0.038023 -0.016604 0.36964
825 0.2179 -0.084144 -0.070952 -0.22192 -0.15002 -0.10277 -0.0011744 0.18787 0.1103 -0.017453 -0.0093969 0.25452
826 0.53854 -0.058954 -0.03377 -0.19084 -0.13619 0.021666 0.011831 0.10985 0.12864 -0.012232 -0.014778 0.17589
827 0.55068 -0.10296 -0.049979 -0.20246 -0.16703 0.07309 -0.0041059 0.049245 0.11033 -0.062186 -0.020606 0.13301
828 0.49176 -0.07008 -0.043884 -0.20311 -0.1447 0.13728 -0.012843 0.033017 0.096608 -0.010523 -0.016323 0.13109
829 0.38002 -0.074068 -0.035679 -0.19918 -0.13932 0.10377 -0.0046271 0.0279 0.099036 -0.018476 -0.038653 0.11401
830 0.27037 -0.097831 -0.074049 -0.22246 -0.15157 0.067268 -0.015344 0.0095099 0.094611 -0.056073 -0.030716 0.063119
831 0.28329 -0.01623 -0.0086154 -0.16786 -0.11883 0.080315 -0.0058002 0.047163 0.13963 -0.012494 0.0062963 0.10231
832 0.20209 -0.079063 -0.039635 -0.21223 -0.14549 -0.0022051 -0.02868 -0.013111 0.10642 -0.059596 -0.033213 0.079717
833 0.21342 -0.061168 -0.010434 -0.19537 -0.14293 0.0081381 0.0019655 0.016832 0.12615 -0.04357 -0.014441 0.077164
834 0.19328 -0.050537 -0.013329 -0.17868 -0.14474 -0.019555 -0.038563 0.0075518 0.18445 -0.016923 -0.039006 0.063956
835 0.1629 -0.096889 -0.089986 -0.23399 -0.16038 -0.066236 -0.022635 -0.018022 0.1954 -0.053497 -0.041758 0.022517
836 0.19707 -0.004012 0.014485 -0.1834 -0.11538 -0.0091395 -0.026195 0.020986 0.29135 -0.019968 -0.0074715 0.041327
837 0.16082 -0.068987 -0.060099 -0.20048 -0.15472 -0.051389 -0.042015 0.0061948 0.26697 -0.045243 -0.04865 0.025153
838 0.17969 -0.024957 -0.01599 -0.17809 -0.13655 -0.014416 -0.024523 0.025134 0.31598 -0.013999 -0.018323 0.023605
839 0.16242 -0.039727 -0.02756 -0.20617 -0.1655 -0.038208 -0.041538 -0.011676 0.27613 -0.031148 -0.031036 0.012361
840 0.14512 -0.076327 -0.022629 -0.2032 -0.14313 -0.038918 -0.055106 -0.019365 0.23089 -0.033029 -0.025594 -0.0072724
841 0.13972 -0.070405 -0.03507 -0.21227 -0.14461 -0.047192 -0.049513 0.0012908 0.20511 -0.037437 -0.052243 -0.0079604
842 0.096498 -0.087017 -0.08794 -0.22905 -0.16341 -0.074409 -0.082462 -0.058726 0.16362 -0.060673 -0.053461 -0.030198
843 0.10705 -0.050971 -0.048856 -0.20162 -0.13129 -0.056929 -0.06455 0.013148 0.17204 -0.022979 -0.034378 -0.023912
844 0.10197 -0.03394 -0.05899 -0.18715 -0.14697 -0.034096 -0.07162 0.11554 0.16845 -0.054675 -0.033926 -0.008546
845 0.095226 -0.076292 -0.080899 -0.22282 -0.17175 -0.025054 -0.098025 0.13272 0.14117 -0.073235 -0.053751 -0.057026
846 0.081988 -0.06117 -0.039384 -0.1923 -0.13438 0.10008 -0.07774 0.12918 0.16806 -0.047689 0.13829 7.4961e-05
847 0.07945 -0.087181 -0.078947 -0.19202 -0.14677 0.11253 -0.086429 0.082457 0.1598 -0.05422 0.19767 -0.0085287
848 0.068935 -0.019151 -0.02319 -0.1987 -0.13843 0.12709 -0.066818 0.018096 0.21447 -0.019181 0.26301 0.0039284
849 0.047861 -0.062992 -0.062398 -0.1889 -0.15355 0.12304 -0.087965 -0.013299 0.27167 -0.05061 0.2265 -0.010303
850 0.043496 -0.068475 -0.066814 -0.18591 -0.15762 0.11097 -0.075632 0.0037158 0.32718 -0.03368 0.20802 0.0020042
851 0.040052 -0.075696 -0.078559 -0.21018 -0.15861 0.050079 -0.074413 -0.030057 0.32871 -0.071795 0.10191 -0.047242
852 0.045678 -0.047025 -0.056883 -0.21263 -0.15588 0.031565 -0.080734 -0.020791 0.34985 -0.032628 0.063417 -0.035766
853 0.030494 -0.053341 -0.030702 -0.18866 -0.12381 0.016877 -0.068741 -0.01592 0.32148 -0.0071865 0.065351 -0.038114
854 0.023201 -0.066068 -0.064436 -0.19632 -0.14703 -0.0042304 -0.095579 -0.044008 0.27258 -0.011198 0.039475 -0.037725
855 0.028135 -0.058066 -0.076045 -0.20274 -0.17044 -0.0047504 -0.094933 -0.042102 0.226 -0.034347 0.033959 -0.038265
856 0.0091348 -0.07359 -0.067387 -0.19983 -0.15999 -0.016962 -0.11626 -0.037153 0.19195 -0.02598 0.023414 -0.050936
857 -0.0023184 -0.071942 -0.026696 -0.20326 -0.17211 -0.0035133 -0.13433 -0.048023 0.14727 -0.031521 0.033266 0.27079
858 -0.0036211 -0.055428 -0.048132 -0.20398 -0.14997 0.0048722 -0.11814 -0.045241 0.17645 -0.048912 0.036947 0.37228
859 -0.021387 -0.048496 -0.023401 -0.21676 -0.14786 -0.0057613 -0.13305 -0.036417 0.15018 -0.0085865 0.031704 0.37815
860 -0.01542 -0.037958 -0.023445 -0.18755 -0.15897 0.0038597 -0.13404 -0.07241 0.13995 -0.044925 0.03088 0.44867
861 -0.029213 -0.064409 -0.032028 -0.20585 -0.15123 0.005747 -0.12738 -0.079104 0.13614 -0.042014 0.051402 0.36444
862 -0.023002 -0.058825 -0.064322 -0.20625 -0.17641 -0.0057333 -0.12758 -0.071458 0.11737 -0.057711 0.022469 0.1976
863 -0.029046 -0.051799 -0.047463 -0.19381 -0.15137 -0.018841 -0.12625 -0.056582 0.12076 -0.043379 0.02939 0.14946
864 -0.04274 -0.078807 -0.029954 -0.18726 -0.15503 -0.0055964 -0.12183 -0.060194 0.12138 -0.042434 0.026217 0.11574
865 -0.042401 -0.044819 -0.030861 -0.18634 -0.13535 0.067048 -0.13496 -0.079285 0.084626 -0.06926 0.0090894 0.10891
866 -0.026931 -0.0084459 0.0061063 -0.16442 -0.14611 0.21621 -0.10869 -0.055315 0.13188 -0.039148 0.045872 0.13382
867 -0.045123 -0.045961 -0.0087611 -0.17824 -0.13497 0.19553 -0.1281 -0.058344 0.10009 -0.025918 0.019159 0.094402
868 -0.053315 -0.053433 -0.017535 -0.18029 -0.15991 0.14636 -0.11889 -0.0892 0.084034 -0.076992 0.01168 0.088622
869 -0.061971 -0.060404 -0.018993 -0.1919 -0.16783 0.13501 -0.1352 -0.1093 0.083 -0.037578 0.013362 0.078079
870 -0.072166 -0.046164 -0.0033729 -0.14622 -0.15872 0.11752 -0.14947 -0.061958 0.089706 -0.027542 0.011547 0.082303
871 -0.062687 -0.076603 -0.022145 -0.052 -0.15361 0.064001 -0.1462 -0.086176 0.059629 -0.052056 0.0061758 0.067894
872 -0.06115 -0.020733 0.047474 -0.00017403 -0.14751 0.075318 -0.12059 -0.060321 0.089876 -0.047173 0.026407 0.070395
873 -0.061807 -0.033652 0.019637 -0.062304 -0.1392 0.044053 -0.12542 -0.076311 0.082058 -0.046054 0.19638 0.090782
874 -0.070406 -0.026155 0.060074 -0.042727 -0.13779 0.048214 -0.13626 -0.1153 0.076054 -0.037953 0.28083 0.064302
875 -0.070473 -0.061789 0.012367 -0.11225 -0.13661 0.045176 -0.12894 -0.081322 0.07058 -0.05783 0.33262 0.080413
876 -0.083087 -0.044472 0.021669 -0.12416 -0.13885 0.02128 0.13758 -0.087439 0.071753 -0.059343 0.2637 0.058076
877 -0.069433 -0.022079 0.090446 -0.1225 -0.14356 0.048249 0.34945 -0.067212 0.094474 -0.029851 0.20514 0.055517
878 -0.087332 -0.044599 0.088153 -0.13579 -0.14771 0.036917 0.38921 -0.079466 0.086468 -0.030398 0.12286 0.038568
879 -0.063007 -0.032997 0.053412 -0.14322 -0.14206 0.16941 0.42571 -0.065198 0.10398 -0.039622 0.12731 0.04426
880 -0.095191 -0.035508 0.034301 -0.1476 -0.15334 0.20986 0.39834 -0.089838 0.0807 -0.043938 0.087666 0.042602
881 -0.099048 -0.035505 0.0019345 -0.13854 -0.16031 0.2246 0.32864 -0.098696 0.04622 -0.065851 0.063353 0.016529
882 -0.088813 -0.014769 0.034164 -0.12522 -0.14517 0.24501 0.20192 -0.086381 0.056197 -0.066464 0.117 0.35467
883 -0.11705 -0.023607 -0.016671 -0.17262 -0.16271 0.18461 0.13363 -0.13216 0.02525 -0.083121 0.073223 0.43624
884 -0.091347 -0.018973 0.023722 -0.15045 -0.17574 0.1562 0.11194 -0.11142 0.029834 -0.023971 0.093181 0.52299
885 -0.10427 0.0036051 0.12114 -0.13961 -0.12561 0.12759 0.12019 -0.088408 0.051572 -0.023898 0.11499 0.54346
886 -0.10812 -0.049107 0.090892 -0.14226 -0.14114 0.093388 0.083648 -0.10481 0.040167 -0.041256 0.11094 0.53513
887 -0.09548 -0.017071 0.062941 -0.14483 -0.14806 0.10582 0.13947 -0.099584 0.09076 -0.02443 0.1153 0.55754
888 -0.10302 -0.021124 0.073726 -0.13653 -0.15013 0.083017 0.13467 -0.11168 0.019758 -0.045525 0.094937 0.38751
889 -0.10922 -0.060064 0.026237 -0.14588 -0.16702 0.063048 0.10792 -0.13847 0.012993 -0.094225 0.062462 0.25971
890 -0.088432 -0.020178 0.076059 -0.16024 -0.13895 0.059303 0.11142 -0.091163 0.040564 -0.024645 0.091939 0.24087
891 -0.11669 -0.0097736 0.062786 -0.13512 -0.14438 0.051392 0.088586 -0.10905 0.016768 -0.015488 0.096038 0.22949
892 -0.13073 -0.055222 0.088042 -0.15546 -0.16072 0.04759 0.069919 -0.13501 0.0019369 -0.037444 0.24556 0.17194
893 -0.13991 -0.011275 0.15525 -0.086454 -0.16422 0.05678 0.071257 -0.13504 0.00076297 -0.056305 0.35397 0.17725
894 -0.11764 -0.062071 0.071786 -0.0042624 -0.17817 0.046724 0.057312 -0.128 0.0054114 -0.034728 0.37351 0.16566
895 -0.11531 0.0052771 0.10564 0.13929 -0.12501 0.066329 0.065626 -0.10389 0.020498 -0.011901 0.39209 0.19069
896 -0.11323 -0.028774 0.11677 0.057957 -0.13579 0.039113 0.045022 -0.14297 0.00039878 -0.039762 0.34519 0.18165
897 -0.1193 -0.045991 0.060485 0.15192 -0.13004 0.057866 0.056113 -0.12829 0.0055278 -0.023311 0.23695 0.15571
898 -0.12124 0.0083856 0.19158 0.03608 -0.13692 0.046854 0.055007 -0.1017 0.016792 0.01013 0.18557 0.16932
899 -0.12329 -0.042279 0.14048 -0.014806 -0.1483 0.026789 0.027097 -0.1228 -0.0096749 -0.0099114 0.15066 0.14447
900 -0.13305 -0.045343 0.16494 -0.059046 -0.15139 0.027675 0.037225 -0.12263 -0.0069839 -0.024115 0.1174 0.12946
901 -0.12733 -0.022194 0.18505 -0.065714 -0.16167 0.024154 0.039283 -0.10901 -0.027784 -0.021967 0.13448 0.12082
902 -0.12081 -0.041631 0.21987 -0.049737 -0.14157 0.03201 0.043562 -0.12134 0.0024104 0.00032567 0.13838 0.12391
903 -0.11876 -0.004379 0.23651 0.015713 -0.12122 0.023876 0.050035 -0.11629 -5.0824e-05 -0.0034453 0.13649 0.11399
904 -0.12769 -0.023472 0.22099 0.1189 -0.13303 0.012664 0.053481 -0.10621 -0.012262 -0.042127 0.14133 0.099367
905 -0.13916 -0.049859 0.20999 0.18676 -0.12777 -0.011404 0.26294 -0.14426 0.0063509 -0.027087 0.14305 0.30358
906 -0.15457 -0.078298 0.15138 0.20782 -0.16343 -0.0027389 0.44702 -0.13525 -0.0082106 -0.024267 0.13326 0.45751
907 -0.13803 -0.039253 0.20242 0.27113 -0.15102 0.0072366 0.4924 -0.12853 0.0090485 -0.0078489 0.27477 0.59441
908 -0.14896 -0.072582 0.17221 0.20253 -0.17743 -0.015522 0.49112 -0.13924 -0.022646 -0.011073 0.3746 0.54221
909 -0.14413 -0.022595 0.29231 0.2092 -0.13819 0.012285 0.56339 -0.12975 0.0046637 -0.046209 0.42073 0.5823
910 -0.14777 -0.052966 0.24242 0.14864 -0.14031 0.0067927 0.64007 -0.11794 0.016257 -0.043333 0.43493 0.63796
911 -0.14185 -0.056918 0.22117 0.0764 -0.16056 0.010537 0.51189 -0.14293 -0.023381 -0.040672 0.35708 0.63629
912 -0.13921 -0.011304 0.22647 0.072657 -0.14669 0.015087 0.40052 -0.1168 -0.0024193 -0.039412 0.25444 0.70823
913 -0.14297 -0.049255 0.24967 0.069768 -0.15053 -0.013789 0.31961 -0.12941 -0.030686 -0.032819 0.20603 0.62501
914 -0.14035 -0.027221 0.24788 0.11828 -0.12473 -0.011483 0.30111 -0.11568 -0.011236 -0.049709 0.19288 0.43038
915 -0.12101 -0.041691 0.24749 0.21272 -0.14018 -0.014984 0.35872 -0.11554 -0.017256 -0.023177 0.14391 0.35454
916 0.1192 -0.036976 0.23854 0.33369 -0.13694 -0.011407 0.4092 -0.12899 -0.023952 -0.013155 0.16299 0.3348
917 0.27589 -0.043022 0.24984 0.28659 -0.1489 -0.031272 0.6613 -0.15089 -0.033691 -0.021617 0.15423 0.30552
918 0.27333 -0.039894 0.21689 0.35995 -0.15977 -0.028878 0.73497 -0.1167 -0.0032854 -0.031384 0.13673 0.29006
919 0.16131 -0.059942 0.21909 0.29464 -0.14162 -0.014768 0.76576 -0.14608 0.0056124 -0.02427 0.12448 0.26651
920 0.037933 -0.052359 0.23452 0.24182 -0.16258 -0.033185 0.75838 -0.15995 -0.026463 -0.030271 0.099656 0.25089
921 -0.0056978 -0.049742 0.22031 0.17602 -0.16062 -0.027278 0.75959 -0.1441 0.0025084 0.034241 0.11723 0.25886
922 -0.045307 -0.080733 0.19966 0.17616 -0.17159 -0.039688 0.76254 -0.15121 -0.038818 0.028765 0.092033 0.23872
923 -0.014465 -0.055123 0.19121 0.14987 -0.14448 -0.015479 0.82091 -0.13775 -0.012682 0.12504 0.11962 0.25099
924 -0.03153 -0.056477 0.18975 0.13722 -0.15404 -0.039841 0.80774 -0.12166 0.013264 0.14578 0.09588 0.25215
925 -0.050484 -0.069228 0.21151 0.12046 -0.17187 -0.046197 0.7817 -0.14573 0.0032955 0.10924 0.069114 0.19327
926 -0.028302 -0.069591 0.19968 0.10607 -0.15278 -0.034183 0.73074 -0.13625 -0.018463 0.15422 0.11597 0.21262
927 -0.049337 -0.042642 0.17168 0.088793 -0.17665 -0.048648 0.62844 -0.13745 -0.048254 0.17308 0.29598 0.18068
928 -0.045753 0.0053208 0.16212 0.11296 -0.15332 -0.045175 0.52334 -0.12233 -0.039432 0.15642 0.36925 0.20808
929 -0.045976 -0.0013451 0.16562 0.096173 -0.14223 -0.035705 0.47911 -0.14604 -0.010728 0.20196 0.4006 0.16878
930 -0.037037 0.0049756 0.19878 0.22365 -0.14705 -0.028518 0.42636 -0.12017 -0.017368 0.18542 0.36747 0.17369
931 -0.077939 -0.057963 0.12159 0.31436 -0.16081 -0.060268 0.38569 -0.16336 -0.064482 0.19189 0.28457 0.1059
932 -0.061025 -0.043833 0.15416 0.37429 -0.14256 -0.038352 0.42083 -0.1358 -0.025889 0.2428 0.19701 0.16482
933 -0.071417 -0.044649 0.15555 0.43031 -0.15447 -0.040125 0.39387 -0.13802 -0.063382 0.23677 0.16575 0.13712
934 -0.058715 -0.032639 0.13033 0.3178 -0.15541 -0.044617 0.40367 -0.15272 -0.017695 0.23933 0.14726 0.11067
935 -0.086033 -0.088 0.12885 0.21753 -0.17249 -0.068875 0.36662 -0.16455 -0.043259 0.25376 0.11717 0.10524
936 -0.090421 -0.074362 0.12312 0.16234 -0.16812 -0.064478 0.35952 -0.13904 -0.043267 0.28556 0.11729 0.1027
937 -0.10304 -0.07259 0.11714 0.11147 -0.16629 -0.083302 0.34661 -0.16382 -0.042405 0.23426 0.10191 0.060001
938 -0.10515 -0.037179 0.11657 0.11508 -0.1657 -0.067977 0.34423 -0.15152 -0.044417 0.26179 0.10736 0.076475
939 -0.083709 -0.038812 0.14206 0.1501 -0.13565 -0.053896 0.33699 -0.12924 -0.030293 0.26017 0.12413 0.094488
940 -0.090956 -0.031982 0.12643 0.1342 -0.1354 -0.053577 0.31546 -0.13291 -0.041435 0.25976 0.10112 0.089351
941 -0.094557 -0.042712 0.13047 0.11634 -0.13301 -0.035597 0.31129 -0.13382 -0.0057545 0.3114 0.12013 0.087505
942 -0.14785 -0.085257 0.10245 0.10842 -0.17069 -0.079486 0.24273 -0.15659 -0.022374 0.24815 0.067083 0.033148
943 -0.10701 -0.044968 0.079853 0.10274 -0.15838 -0.025974 0.26036 -0.13147 -0.018085 0.30654 0.092311 0.065058
944 -0.09664 -0.073719 0.083202 0.083824 -0.16043 0.10079 0.24905 -0.14696 -0.031974 0.3233 0.088952 0.063661
945 -0.10853 -0.044791 0.067058 0.071514 -0.15052 0.13615 0.25067 -0.15099 -0.044768 0.3363 0.082929 0.047193
946 -0.14547 -0.065274 0.059201 0.086495 -0.16676 0.13076 0.21725 -0.15692 -0.072684 0.27455 0.064499 0.027829
947 -0.12358 -0.07697 0.030537 0.067661 -0.1525 0.10199 0.21581 -0.14928 -0.015843 0.31543 0.061681 0.04063
948 -0.13346 -0.060494 0.066362 0.081712 -0.15948 0.020438 0.22822 -0.13942 -0.063019 0.32304 0.063362 0.0030062
949 -0.1291 -0.063252 0.064213 0.057913 -0.14902 0.0075186 0.19675 -0.17097 -0.048666 0.31067 0.051332 0.0077899
950 -0.13039 -0.043931 0.056664 0.044553 -0.14719 0.010524 0.20121 -0.14833 -0.054192 0.32789 0.049069 0.017395
951 -0.1213 -0.042033 0.076457 0.057132 -0.15055 -0.0027937 0.18681 -0.13154 -0.046113 0.34333 0.04753 -0.0063111
952 -0.12451 -0.09155 0.0078201 0.0094433 -0.16612 -0.022279 0.16594 -0.14774 -0.069822 0.30258 0.027536 -0.013612
953 -0.15766 -0.10117 0.021953 0.016156 -0.17043 -0.033739 0.13383 -0.15219 -0.068668 0.30783 0.0072142 -0.024411
954 -0.13256 -0.02664 0.12429 0.078359 -0.14664 -0.0009346 0.14592 -0.13496 -0.047777 0.318 0.026169 0.0067711
955 -0.13774 -0.097555 -0.0098383 0.039683 -0.17281 -0.023661 0.13439 -0.16476 -0.042788 0.27859 0.010721 -0.025345
956 -0.14648 -0.071396 0.025466 0.088498 -0.1507 -0.0085304 0.13041 -0.14235 -0.054103 0.29744 0.028801 -0.018805
957 -0.13891 -0.05015 0.072275 0.31404 -0.13345 0.0066132 0.11789 -0.1419 -0.039879 0.3398 0.029937 -0.0064958
958 -0.16038 -0.12074 -0.0034049 0.30879 -0.16839 -0.041818 0.092132 -0.14534 -0.08028 0.30577 -0.0021649 -0.049223
959 -0.13968 -0.05505 0.030619 0.37589 -0.17425 -0.025465 0.093541 -0.15381 -0.063975 0.29162 0.0015303 -0.051404
960 -0.13719 -0.052819 0.025607 0.40649 -0.14895 -0.035431 0.085648 -0.1541 -0.050867 0.34455 0.018178 -0.056045
961 -0.12652 -0.033325 0.069816 0.41573 -0.12237 -0.0075319 0.11787 -0.12518 -0.02712 0.35017 0.02251 -0.0093018
962 -0.14769 -0.058327 0.026809 0.24375 -0.14174 -0.028252 0.06492 -0.15971 -0.041284 0.26996 -0.0025851 -0.049847
963 -0.12979 -0.074963 0.015315 0.2237 -0.14203 -0.025871 0.094041 -0.15581 -0.066748 0.32204 0.15513 -0.021149
964 -0.14718 -0.099206 -0.0042174 0.15578 -0.14834 -0.030761 0.079864 -0.14585 -0.048672 0.29142 0.23994 -0.032748
965 -0.15301 -0.075585 -0.017358 0.16461 -0.14941 -0.044383 0.048366 -0.14615 -0.069732 0.34602 0.30557 -0.049914
966 -0.14773 -0.067553 0.027391 0.13469 -0.17467 -0.052171 0.043053 -0.16997 -0.075698 0.30196 0.30297 -0.058799
967 -0.14991 -0.098944 -0.017726 0.10364 -0.14369 -0.060334 0.028958 -0.17197 -0.042166 0.30406 0.17598 -0.047895
968 -0.16137 -0.073631 0.0025509 0.11754 -0.16087 -0.048894 0.014803 -0.13151 -0.039748 0.36465 0.10561 -0.061693
969 -0.16802 -0.094953 -0.020945 0.109 -0.17683 -0.066796 0.017316 -0.14396 -0.074515 0.34529 0.057502 -0.091998
970 -0.16178 -0.082997 -0.019883 0.06845 -0.16363 -0.066095 0.040717 -0.13615 -0.045068 0.30613 0.043225 -0.0849
971 -0.16214 -0.099997 -0.0087823 0.073056 -0.17631 -0.085344 0.0023088 -0.16064 -0.049132 0.29948 0.052451 -0.094654
972 -0.15329 -0.063013 -0.024677 0.084184 -0.16072 -0.074908 0.021198 -0.13874 -0.024453 0.26738 0.047474 -0.091502
973 -0.17026 -0.11715 -0.035015 0.064238 -0.17209 -0.081668 -0.0049315 -0.15301 -0.052904 0.235 0.021258 -0.11297
974 -0.1505 -0.090662 -0.00775 0.067726 -0.14879 -0.06603 0.014935 -0.14073 -0.023811 0.23119 0.034366 -0.11645
975 -0.16973 -0.1108 -0.049227 0.059934 -0.15025 -0.08246 0.0034174 -0.17098 -0.010305 0.24364 0.028626 -0.09169
976 -0.1652 -0.096677 -0.024969 0.044018 -0.044061 -0.066832 0.0062024 -0.16032 -0.010634 0.21259 0.033483 -0.10336
977 -0.12961 -0.06216 -0.0067497 0.059783 0.052146 -0.060175 0.00575 -0.15246 0.029233 0.24625 0.05767 -0.072888
978 -0.17275 -0.10759 -0.022691 0.045957 0.039925 -0.065278 0.014406 -0.15075 0.033622 0.21493 0.023435 -0.089316
979 -0.14964 -0.074171 -0.020047 0.026863 0.075098 -0.067776 0.0014368 -0.13606 0.157 0.20022 0.020282 -0.095985
980 -0.13976 -0.040166 -0.0092105 0.023854 0.054112 -0.071295 0.030471 -0.13302 0.21931 0.23753 0.029663 -0.095204
981 -0.17777 -0.082506 -0.028059 0.01782 -0.025115 -0.082044 -0.015933 -0.13258 0.23108 0.18598 0.01647 -0.12229
982 -0.15215 -0.070199 -0.032419 0.030269 -0.053126 -0.060972 -0.00068781 -0.071925 0.26918 0.21506 0.033839 -0.10241
983 -0.17184 -0.10461 -0.071788 0.012914 -0.063091 -0.07037 -0.018191 -0.043578 0.24882 0.1698 0.015313 -0.11751
984 -0.16594 -0.095173 -0.066946 -0.026287 -0.10104 -0.09346 -0.034658 -0.035512 0.23362 0.14858 0.0045162 -0.12874
985 -0.15752 -0.077144 -0.040035 -0.0061837 -0.092316 -0.094209 -0.027136 0.062837 0.22607 0.16877 -0.0040195 -0.11146
986 -0.15304 -0.11865 -0.022012 -0.014971 -0.094264 -0.073364 -0.0337 0.13993 0.15398 0.1578 -0.013604 -0.094473
987 -0.14536 -0.068793 -0.039825 0.0072929 -0.062506 -0.039054 -0.033653 0.14197 0.14119 0.18665 0.033677 0.047923
988 -0.16865 -0.083794 -0.033939 -0.028339 -0.075737 0.077995 -0.06245 0.1021 0.13974 0.13738 0.0054237 0.18288
989 -0.15009 -0.11828 -0.050993 -0.036382 -0.078895 0.13134 -0.050354 0.061286 0.10338 0.12411 0.015453 0.30237
990 -0.16086 -0.065071 -0.030938 -0.021374 -0.084001 0.16447 -0.053606 -0.029277 0.11835 0.14748 0.025599 0.37058
991 -0.16236 -0.073664 -0.0058559 -0.023158 -0.083888 0.13015 -0.029203 -0.027277 0.092795 0.1489 0.0032256 0.19841
992 -0.16718 -0.069017 -0.02834 -0.027624 -0.078488 0.049061 -0.052242 -0.016556 0.12835 0.15114 0.01481 0.0737
993 -0.18978 -0.11005 -0.049265 -0.015644 -0.087708 0.010774 -0.066519 -0.047888 0.086479 0.12375 -0.0048804 0.0041269
994 -0.15712 -0.090512 -0.063704 -0.043359 -0.083808 -0.0048769 -0.061649 -0.017818 0.10395 0.1478 -0.028674 -0.0037049
995 -0.16499 -0.074965 -0.039348 -0.03916 -0.081889 -0.024069 -0.040325 -0.035568 0.083539 0.113 -0.018596 -0.01558
996 -0.18361 -0.080004 -0.081236 -0.062746 -0.10549 -0.040856 -0.073982 -0.046918 0.083822 0.10264 -0.027527 -0.039892
997 -0.18355 -0.10034 -0.064778 -0.045129 -0.098862 -0.025146 -0.078486 -0.035909 0.12111 0.11162 -0.027392 -0.038549
998 -0.17341 -0.08854 -0.080022 -0.073312 -0.09076 -0.039706 -0.07472 -0.068951 0.14049 0.13015 -0.016758 -0.055697
999 -0.15268 -0.061692 -0.051248 -0.049924 -0.093805 -0.029261 -0.068702 -0.040052 0.14857 0.11746 -0.0054086 -0.037015
1000 -0.1738 -0.079631 -0.039871 -0.05233 -0.068658 -0.032674 -0.088382 0.017543 0.16619 0.11962 -0.012917 -0.021117
1001 -0.15122 -0.055872 -0.0060717 -0.054098 -0.088854 -0.01158 -0.066818 0.06965 0.17527 0.13941 -0.020564 -0.0078768
1002 -0.16105 -0.057855 -0.039276 -0.034954 -0.09739 -0.03647 -0.092649 0.15577 0.16037 0.11227 -0.032561 -0.07104
1003 -0.15867 -0.040415 -0.048534 -0.060871 -0.10981 -0.036169 -0.08899 0.24563 0.15053 0.082999 -0.017264 -0.060609
1004 -0.17338 -0.092073 -0.061538 -0.090867 -0.096953 -0.052287 -0.083271 0.21446 0.13973 0.087918 -0.031741 -0.062538
1005 -0.16346 -0.055774 -0.06297 -0.080395 -0.10081 -0.047773 -0.090403 0.28151 0.13905 0.04919 -0.039965 -0.074902
1006 -0.17539 -0.073122 -0.059943 -0.057943 -0.075217 -0.027522 -0.086303 0.26463 0.17642 0.092047 -0.036415 -0.065002
1007 -0.13766 -0.10797 -0.089487 -0.062957 -0.094393 -0.033935 -0.097924 0.19768 0.18142 0.096741 -0.027534 -0.063979
1008 -0.053706 -0.072213 -0.018748 -0.0606 -0.056141 -0.036092 -0.08466 0.11053 0.17661 0.093039 -0.020088 -0.061026
1009 0.1814 -0.089858 -0.044738 -0.076971 -0.10147 -0.050489 -0.11113 0.06828 0.15038 0.096455 -0.042589 -0.094625
1010 0.29388 -0.082653 -0.099981 -0.066839 -0.096086 -0.043303 -0.10355 0.052763 0.18187 0.033811 -0.039843 -0.094428
1011 0.31443 -0.049615 -0.072568 -0.10318 -0.11534 -0.054227 -0.096895 0.06392 0.16837 0.076617 -0.049824 -0.074064
1012 0.12506 -0.079355 -0.049196 -0.092727 -0.10879 -0.068609 -0.11691 0.065244 0.15185 0.066653 -0.044481 -0.10179
1013 0.0084855 -0.08968 -0.072494 -0.1019 -0.093558 -0.062356 -0.11283 0.039091 0.15198 0.067258 -0.050396 -0.10342
1014 -0.005182 -0.068799 -0.058879 -0.070073 -0.083495 -0.031767 -0.08886 0.030762 0.18803 0.091729 0.17871 -0.067475
1015 -0.0061926 -0.05227 -0.068819 -0.078852 -0.075039 -0.043214 -0.11785 0.048425 0.18285 0.069268 0.22563 -0.070509
1016 -0.038109 -0.089801 -0.093008 -0.098781 -0.12223 -0.051779 -0.13947 0.021576 0.14168 0.066252 0.23694 -0.066439
1017 -0.048143 -0.058162 -0.045104 -0.070837 -0.070647 -0.039328 -0.12238 0.20041 0.14376 0.044466 0.26138 -0.085361
1018 -0.042075 -0.065475 -0.078654 -0.096832 -0.11653 -0.052444 -0.11109 0.29089 0.13831 0.032604 0.18031 -0.09169
1019 -0.052747 -0.069273 -0.079224 -0.11117 -0.082582 -0.04792 -0.11841 0.33515 0.14012 0.019087 0.10491 -0.10456
1020 -0.057679 -0.088225 -0.092785 -0.10616 -0.097672 -0.040795 -0.11111 0.35123 0.12784 0.01272 0.042003 -0.1194
1021 -0.050807 -0.074278 -0.059021 -0.06193 -0.072439 -0.01669 -0.12343 0.34389 0.15683 0.08561 0.059749 -0.098912
1022 -0.069588 -0.088582 -0.073677 -0.1087 -0.10366 0.10962 -0.13985 0.28297 0.093337 0.022193 0.047754 -0.096617
1023 -0.057696 -0.076626 -0.070899 -0.12729 -0.10993 0.22083 -0.11968 0.19805 0.092851 0.01138 0.037717 -0.11359
1024 -0.063407 -0.07224 -0.042457 -0.10844 -0.094972 0.24891 -0.14228 0.13745 0.10118 0.01987 0.043659 -0.099806
1025 -0.068521 -0.058952 -0.065903 -0.092901 -0.077453 0.29953 -0.13886 0.10521 0.11239 0.011578 0.042562 -0.087345
1026 -0.057773 -0.049995 -0.050481 -0.096252 -0.073249 0.26432 -0.12653 0.13874 0.11822 0.062221 0.048376 -0.083364
1027 -0.10043 -0.07599 -0.095213 -0.091293 -0.089304 0.13625 -0.15223 0.087652 0.096366 -0.00029969 0.015227 -0.11234
1028 -0.084031 -0.088639 -0.10522 -0.10715 -0.10819 0.073203 -0.15741 0.055653 0.080502 0.0027563 0.017092 -0.11783
1029 -0.070838 -0.032995 -0.078472 -0.063972 -0.10564 0.076128 -0.11516 0.08238 0.08091 0.036796 0.032906 -0.10826
1030 -0.079446 -0.060097 -0.090451 -0.096084 -0.11495 0.05842 -0.14802 0.12033 0.091434 0.0040286 0.011287 -0.11847
1031 -0.083511 -0.087876 -0.067114 -0.11955 -0.1112 0.049807 -0.15665 0.2501 0.067001 0.010554 0.02424 -0.10991
1032 -0.082986 -0.051145 -0.045007 -0.088267 -0.078671 0.060589 -0.15213 0.36038 0.067172 0.048422 0.02489 -0.097851
1033 -0.09209 -0.079793 -0.09627 -0.1174 -0.096639 0.053344 -0.14965 0.37529 0.060517 0.020929 0.012091 0.062353
1034 -0.083372 -0.043239 -0.064191 -0.10354 -0.081492 0.068478 -0.13249 0.37944 0.068343 0.04714 0.033844 0.22595
1035 -0.061275 -0.024743 -0.04108 -0.086125 -0.064426 0.14424 -0.13877 0.40601 0.07394 0.048411 0.066398 0.31697
1036 -0.085257 -0.099484 -0.11015 -0.097438 0.075121 0.25641 -0.16816 0.30418 0.027483 0.00054331 0.045102 0.356
1037 0.026244 -0.096329 -0.072328 -0.13751 0.12349 0.32202 -0.16174 0.21941 0.019617 -0.0096484 0.013545 0.28934
1038 0.38416 -0.070043 -0.056836 -0.0889 0.18262 0.36948 -0.13376 0.22173 0.044186 0.045146 0.031048 0.15738
1039 0.4145 -0.057563 -0.063984 -0.1208 0.17203 0.35253 -0.13277 0.21131 0.028765 0.0065971 0.011375 0.089157
1040 0.4299 -0.068367 -0.092024 -0.10476 0.23268 0.30194 -0.14066 0.18321 0.059925 0.00073491 0.038966 0.072692
1041 0.43054 -0.044981 -0.062896 -0.13626 0.13614 0.20137 -0.17152 0.21806 0.031719 6.6672e-05 0.025934 0.034788
1042 0.54214 -0.081046 -0.12115 -0.1145 0.042895 0.15989 -0.12952 0.26947 0.052674 -0.020396 0.020624 0.013763
1043 0.46712 -0.073811 -0.056928 -0.14581 0.0087206 0.11891 -0.14705 0.31606 0.017939 0.011424 -0.019335 0.0060294
1044 0.31818 -0.02193 -0.016889 -0.12152 0.026852 0.12285 -0.15221 0.40885 0.045124 0.046875 -0.0084631 -0.0084876
1045 0.21209 -0.052873 -0.087135 -0.12805 0.0037728 0.10376 -0.14307 0.45664 0.01785 -0.023664 -0.02343 -0.015696
1046 0.18846 -0.059889 -0.09416 -0.10598 -0.00014814 0.11298 -0.14221 0.45599 0.054137 -0.0002548 0.0023014 -0.0062651
1047 0.1674 -0.084365 -0.081715 -0.10195 -0.01054 0.094339 -0.14926 0.45163 0.056101 -0.026485 -0.010384 0.0028359
1048 0.16034 -0.077807 -0.07125 -0.11408 0.00061987 0.092097 -0.15838 0.4199 0.011908 -0.0049267 -0.011411 0.00042954
1049 0.45525 -0.09087 -0.081899 -0.10892 -0.0069282 0.11822 -0.14251 0.36478 0.03618 -0.032211 0.002987 -0.018207
1050 0.62823 -0.082215 -0.072089 -0.11948 -0.024341 0.10481 -0.12647 0.26143 0.060679 -0.00031607 -0.029152 -0.016119
1051 0.62596 -0.069399 -0.10104 -0.12778 -0.012542 0.22526 -0.12907 0.26037 0.039602 0.020891 -0.0015045 -0.012744
1052 0.58749 -0.0093491 -0.087594 -0.1003 -0.0053893 0.37698 -0.11976 0.31782 0.096858 0.0005042 0.0080203 -0.018429
1053 0.47749 0.051076 -0.12559 -0.16141 -0.036459 0.34503 -0.15249 0.28134 0.074681 -0.073573 -0.0062035 -0.016962
1054 0.42288 0.12243 -0.090708 -0.1495 -0.02036 0.37427 -0.1233 0.39444 0.088136 -0.024011 -0.020233 -0.033938
1055 0.37932 0.073303 -0.10898 -0.14643 -0.025916 0.37448 -0.1412 0.4026 0.25266 -0.038644 -0.018982 -0.038025
1056 0.34037 0.025582 -0.081724 -0.11589 -0.037162 0.2864 -0.13303 0.48762 0.33948 -0.0091917 -0.011398 -0.030996
1057 0.43881 -0.020646 -0.085403 -0.15745 -0.048655 0.22791 -0.13836 0.51968 0.34696 0.013254 -0.024066 -0.03207
1058 0.64627 0.0039165 -0.082993 -0.15349 -0.046502 0.16498 -0.12858 0.47158 0.33679 -0.022509 -0.046265 -0.057801
1059 0.74419 -0.012621 -0.10296 -0.097656 -0.034572 0.16821 -0.12953 0.50262 0.37255 -0.0019778 -0.012398 -0.025558
1060 0.71771 0.0019473 -0.095007 -0.11904 -0.042563 0.15464 -0.14036 0.44266 0.32215 -0.030191 -0.024995 -0.051303
1061 0.61556 0.0049284 -0.084857 -0.13974 -0.040933 0.16403 -0.12933 0.37442 0.28443 0.012926 -0.026989 -0.0677
1062 0.53381 -0.021774 -0.084193 -0.084759 -0.044291 0.23182 -0.15256 0.33241 0.19337 -0.012887 -0.034936 -0.067009
1063 0.46252 -0.0083239 -0.079741 0.16557 -0.041317 0.40147 -0.15661 0.28212 0.15934 -0.030097 -0.0068541 -0.048333
1064 0.36535 0.002122 -0.10515 0.29736 -0.019613 0.4288 -0.15304 0.35134 0.17665 -0.044485 -0.011962 -0.021325
1065 0.33554 -0.044361 -0.087759 0.2553 -0.023818 0.42574 -0.15649 0.3811 0.16188 -0.040999 -0.010084 -0.032702
1066 0.30498 -0.022368 -0.12308 0.1647 -0.06934 0.42182 -0.16286 0.40518 0.12048 -0.035843 -0.0072371 0.26007
1067 0.30616 -0.029788 -0.11594 0.09503 0.1011 0.38286 -0.16429 0.50155 0.11069 -0.04751 -0.0021412 0.34246
1068 0.31822 -0.033109 -0.12119 0.00061513 0.20463 0.33033 -0.17218 0.53489 0.099235 -0.020804 0.014151 0.46451
1069 0.3702 -0.0022716 -0.086604 0.047812 0.29316 0.28993 -0.14289 0.53758 0.15208 -0.014906 0.21734 0.50526
1070 0.6714 -0.031595 -0.078143 0.04712 0.28618 0.26007 -0.15492 0.49657 0.12944 -0.032882 0.29577 0.52568
1071 0.70511 0.034508 -0.066381 -0.0019236 0.28305 0.23504 -0.15507 0.4383 0.1377 -0.011891 0.31045 0.34503
1072 0.73338 0.09545 -0.12619 -0.0047 0.22441 0.2093 -0.1652 0.33636 0.10555 -0.048448 0.222 0.19693
1073 0.61593 0.10456 -0.046182 0.0024654 0.18066 0.20959 -0.14045 0.31608 0.11594 -0.038513 0.13822 0.18607
1074 0.47033 0.13505 -0.11604 -0.012285 0.081242 0.16443 -0.18695 0.2577 0.068165 -0.053706 0.060341 0.11037
1075 0.40503 0.14971 -0.1049 -0.042047 0.10113 0.19018 -0.17049 0.24168 0.083987 -0.032207 0.088624 0.11773
1076 0.35156 0.10651 -0.095363 -0.026922 0.06774 0.27255 -0.16274 0.24805 0.11082 -0.022452 0.066322 0.10379
1077 0.329 0.06737 -0.11015 -0.012014 0.10511 0.33199 -0.1687 0.28282 0.09604 -0.046282 0.064327 0.1033
1078 0.29841 0.04673 -0.088528 -0.048463 0.053511 0.38239 -0.15482 0.32556 0.074933 -0.040086 0.046855 0.08723
1079 0.3318 0.048162 -0.10383 -0.021722 0.097774 0.41619 0.069429 0.41082 0.10386 -0.038946 0.061365 0.12306
1080 0.4851 0.043976 -0.078385 -0.051775 0.04145 0.38852 0.14039 0.49177 0.10208 -0.024192 0.035647 0.081266
1081 0.66178 0.036951 -0.14257 -0.070979 0.016005 0.30482 0.20212 0.43796 0.099979 -0.077594 0.019409 0.054571
1082 0.71705 0.069205 -0.047608 -0.073638 0.043762 0.252 0.20165 0.46925 0.10802 -0.023499 0.047284 0.077855
1083 0.6226 0.080952 -0.097505 -0.058443 0.053797 0.1876 0.103 0.32042 0.063029 -0.053531 0.045153 0.054077
1084 0.48666 0.12646 -0.14269 -0.069136 0.030719 0.17672 0.0033586 0.24571 0.076045 -0.066739 0.017077 0.057936
1085 0.40114 0.21758 -0.061199 -0.039351 0.079808 0.18704 -0.016049 0.2796 0.078256 -0.018034 0.03181 0.054814
1086 0.36305 0.21205 -0.0839 -0.060475 0.018873 0.17408 -0.040871 0.23167 0.075464 -0.045753 0.028697 0.02729
1087 0.36716 0.22283 -0.062425 -0.044039 0.033627 0.1723 -0.032556 0.26322 0.068454 -0.0084585 0.039278 0.038572
1088 0.33311 0.14818 -0.10975 -0.047353 0.0075181 0.1454 -0.046741 0.22544 0.058966 -0.025708 0.018627 0.0039995
1089 0.31536 0.12991 -0.082342 -0.065586 0.0035158 0.12918 0.017733 0.21245 0.040958 -0.041968 -0.002976 -0.023311
1090 0.2864 0.080857 -0.10729 -0.096328 0.0089529 0.1378 0.03159 0.22846 0.062696 -0.057045 0.012065 0.012574
1091 0.28141 0.12959 -0.065792 -0.037141 0.028727 0.13928 0.19184 0.20638 0.074872 -0.033252 0.026062 0.01839
1092 0.28587 0.08926 -0.11651 -0.096901 -0.0054126 0.11405 0.35451 0.2792 0.067173 -0.059498 -0.013196 -0.0042007
1093 0.27351 0.097261 -0.1043 -0.055081 0.0037469 0.12945 0.43197 0.35488 0.070329 -0.043821 0.0093717 0.0074131
1094 0.27015 0.15046 -0.080859 -0.01781 0.01468 0.11507 0.46021 0.40619 0.082594 -0.058469 -0.0076544 -0.018329
1095 0.28824 0.11096 -0.11343 0.22998 0.010271 0.11005 0.4892 0.37149 0.049886 -0.037317 0.014351 0.0092305
1096 0.54507 0.1704 -0.10748 0.33265 0.0033695 0.12079 0.36376 0.33749 0.072577 -0.051858 0.1714 0.13846
1097 0.5971 0.19491 -0.13789 0.3604 0.046716 0.10322 0.2552 0.17437 0.068643 -0.063914 0.252 0.38745
1098 0.60985 0.29134 -0.087215 0.34591 0.2148 0.12998 0.25655 0.19697 0.058273 -0.01844 0.36124 0.50811
1099 0.52006 0.27554 -0.11169 0.36695 0.27896 0.1117 0.28546 0.17067 0.053936 -0.033834 0.3768 0.55507
1100 0.37586 0.24921 -0.10035 0.2171 0.34157 0.10933 0.3406 0.1747 0.05756 -0.03513 0.30164 0.56135
1101 0.33075 0.22998 -0.093246 0.12976 0.40055 0.08496 0.32394 0.15116 0.041826 -0.031322 0.18269 0.60041
1102 0.30845 0.22688 -0.09325 0.10877 0.37707 0.12012 0.3736 0.1841 0.064394 0.0027764 0.13429 0.62866
1103 0.29091 0.15983 -0.092073 0.10934 0.43971 0.11266 0.54065 0.13231 0.065539 -0.026721 0.12918 0.50525
1104 0.24539 0.17356 -0.101 0.05408 0.387 0.059061 0.69028 0.14295 0.055726 -0.018434 0.072839 0.29888
1105 0.23597 0.11802 -0.13763 0.050547 0.41209 0.052582 0.6835 0.11659 0.0033236 -0.044891 0.073281 0.23818
1106 0.26439 0.15451 -0.11697 0.078083 0.4393 0.075007 0.64785 0.18706 0.068834 -0.014509 0.097242 0.24321
1107 0.22243 0.18396 -0.082541 0.053559 0.48307 0.058268 0.47649 0.20004 0.032852 -0.038073 0.10051 0.22057
1108 0.22459 0.21376 -0.1005 0.046574 0.433 0.028077 0.34774 0.21944 0.026737 -0.035838 0.071754 0.1865
1109 0.20671 0.32388 -0.084747 0.050685 0.50136 0.056021 0.33626 0.30748 0.041302 -0.017365 0.089808 0.19917
1110 0.19113 0.29921 -0.072321 0.038213 0.53122 0.044606 0.34682 0.28797 0.012041 -0.036891 0.073869 0.19117
1111 0.19779 0.28074 -0.11171 0.16978 0.53677 0.031958 0.39468 0.22007 0.022227 -0.050877 0.05318 0.17065
1112 0.19917 0.26644 -0.11793 0.36746 0.49096 0.018023 0.72172 0.15546 0.018081 0.0049112 0.063105 0.17225
1113 0.15525 0.23561 -0.072651 0.43861 0.52458 0.012477 0.78217 0.11033 0.023254 -0.041701 0.037605 0.13846
1114 0.15499 0.22437 -0.1014 0.47961 0.56277 0.028113 0.82987 0.11405 0.049448 -0.014741 0.072449 0.13234
1115 0.13501 0.18782 -0.10034 0.44545 0.54136 0.012324 0.74599 0.10579 0.014398 -0.044895 0.047137 0.097887
1116 0.12962 0.13788 -0.10868 0.43897 0.56854 0.0081954 0.7753 0.081118 0.015274 -0.018499 0.058689 0.10697
1117 0.14279 0.1649 -0.11073 0.54111 0.52872 0.028939 0.84284 0.097613 0.01421 -0.04343 0.042026 0.10737
1118 0.12817 0.13544 -0.11251 0.49856 0.53976 0.013336 0.83158 0.093793 0.024871 -0.011348 0.035048 0.086885
1119 0.10839 0.16131 -0.098284 0.59804 0.60257 0.0071132 0.78217 0.086095 0.019132 -0.017603 0.039213 0.10405
1120 0.11495 0.1652 -0.080122 0.69733 0.58493 0.016343 0.6785 0.13389 0.026957 0.0063525 0.037784 0.091748
1121 0.06898 0.15103 -0.09613 0.59651 0.55824 0.004964 0.51983 0.044051 0.0080925 -0.036966 0.017958 0.075753
1122 0.074189 0.20955 -0.094203 0.68576 0.58278 -0.021519 0.45855 0.059267 -0.0053478 -0.0092166 0.023925 0.084388
1123 0.054043 0.20621 -0.13947 0.57895 0.62498 -0.0033512 0.40806 0.071775 0.0021773 -0.015305 0.027295 0.062404
1124 0.080852 0.36961 -0.04111 0.57072 0.67327 0.0079221 0.43221 0.081891 0.04541 0.007442 0.050722 0.091755
1125 0.073463 0.31501 -0.13007 0.4138 0.56297 0.0099523 0.41749 0.070875 0.013782 -0.027417 0.02991 0.043269
1126 0.031811 0.27839 -0.10532 0.34596 0.52091 -0.019375 0.38927 0.041306 -0.0083359 -0.023438 0.029564 0.054909
1127 0.015591 0.2234 -0.11319 0.3095 0.40254 -0.034862 0.35337 0.047881 -0.055241 -0.062191 0.018974 0.018609
1128 0.039261 0.20759 -0.10705 0.33072 0.41623 0.00015376 0.36732 0.049693 0.027367 -0.05836 0.083545 0.030525
1129 0.014723 0.17814 -0.11784 0.3073 0.38858 -0.009524 0.35561 0.018273 0.0055424 -0.02741 0.2742 0.030165
1130 0.024305 0.19286 -0.10602 0.28516 0.38141 -0.019684 0.34074 0.03698 0.012096 -0.028289 0.30214 0.020297
1131 0.0081161 0.14137 -0.13525 0.28488 0.35276 -0.030803 0.32076 0.018026 -0.014602 -0.04001 0.32775 0.01956
1132 0.016425 0.16054 -0.12635 0.48224 0.36733 -0.024195 0.30116 0.019709 0.0066524 -0.050437 0.32669 0.02222
1133 0.0018672 0.14059 -0.11506 0.61244 0.37082 -0.024933 0.26625 0.00035937 -0.013576 -0.058166 0.16825 0.02257
1134 -0.020346 0.14272 -0.15997 0.60618 0.32752 -0.046606 0.27104 -0.023977 -0.0061929 -0.065543 0.10885 -0.016029
1135 -0.020677 0.14474 -0.12712 0.61377 0.32095 -0.038705 0.26991 -0.018351 0.10822 -0.051894 0.077715 -0.02876
1136 0.007241 0.14323 -0.061348 0.61647 0.36743 -0.021025 0.28201 -0.0043925 0.20081 -0.029092 0.11861 0.0078295
1137 0.0077689 0.15796 -0.065154 0.46166 0.33582 -0.020381 0.28328 0.012934 0.23935 -0.029586 0.056681 -0.014402
1138 -0.039324 0.12591 -0.11674 0.35535 0.29592 -0.034152 0.233 -0.024079 0.28412 -0.048256 0.088063 -0.02474
1139 -0.026361 0.13523 -0.083517 0.32254 0.29466 -0.035725 0.23531 -0.021828 0.29049 -0.030592 0.059828 0.04103
1140 -0.049399 0.14638 -0.098863 0.30253 0.29786 -0.028385 0.21284 -0.023385 0.28194 -0.068808 0.071314 0.36177
1141 -0.053258 0.099824 -0.11838 0.27595 0.26265 -0.041084 0.21375 -0.024182 0.27451 -0.063309 0.057671 0.45004
1142 -0.058466 0.094376 -0.12125 0.25715 0.24463 -0.051626 0.20078 -0.074153 0.24123 -0.061445 0.039608 0.45868
1143 -0.058349 0.11814 -0.10274 0.28185 0.25858 -0.020973 0.20529 -0.012867 0.1864 -0.050692 0.062738 0.5492
1144 -0.062505 0.11978 -0.11208 0.24318 0.23714 -0.042367 0.18929 -0.023949 0.1638 -0.086129 0.054025 0.53378
1145 -0.048485 0.10249 -0.10783 0.24013 0.24158 -0.040401 0.18554 -0.043831 0.18693 -0.055655 0.063653 0.45111
1146 -0.037566 0.08824 -0.10568 0.24622 0.26798 -0.034789 0.19061 -0.034545 0.1915 -0.042906 0.050767 0.28003
1147 -0.063907 0.082297 -0.15753 0.18649 0.18734 -0.074812 0.13795 -0.060869 0.1581 -0.069131 0.0097394 0.15751
1148 -0.060754 0.077488 -0.12796 0.17235 0.2193 -0.068706 0.1512 -0.032531 0.19138 -0.040485 0.022155 0.18958
1149 -0.094111 0.068819 -0.0965 0.21044 0.21575 -0.058509 0.17115 -0.048239 0.32922 -0.03464 0.037532 0.1605
1150 -0.078185 0.072438 -0.11039 0.16595 0.19249 -0.058591 0.16454 -0.059299 0.39452 -0.041122 0.019957 0.1392
1151 -0.073611 0.04564 -0.089325 0.19811 0.18867 -0.050099 0.15305 -0.057812 0.36795 -0.063516 0.028906 0.11879
1152 -0.069267 0.07218 -0.086289 0.17739 0.1854 -0.04949 0.13081 -0.048501 0.39832 -0.034898 0.0092284 0.13458
1153 -0.077152 0.023101 -0.087186 0.15161 0.18459 -0.052777 0.1105 -0.075892 0.36825 -0.052766 0.024094 0.10412
1154 -0.094297 0.0069613 -0.15064 0.14201 0.16351 -0.072302 0.12477 -0.077037 0.40518 -0.081985 0.008223 0.11107
1155 -0.081366 0.044906 -0.11067 0.1377 0.16903 -0.076635 0.10914 -0.0611 0.42661 -0.050103 0.01134 0.12524
1156 -0.094049 0.010211 -0.13589 0.11609 0.16498 -0.064096 0.12411 -0.072584 0.40822 -0.056224 0.018114 0.10037
1157 -0.083416 0.0097116 -0.10987 0.12104 0.17062 -0.066353 0.10117 -0.077175 0.38398 -0.032361 0.020583 0.097082
1158 -0.10855 0.033482 -0.13101 0.1115 0.15211 -0.061763 0.10166 -0.090307 0.42055 -0.02254 0.21217 0.088885
1159 -0.11132 0.039428 -0.15404 0.10205 0.1599 -0.059822 0.093729 -0.0936 0.44288 -0.060628 0.29938 0.092297
1160 -0.10293 0.039897 -0.12413 0.12209 0.14606 -0.057277 0.095327 -0.059608 0.48339 -0.0064697 0.38847 0.087073
1161 -0.10796 0.0068632 -0.14428 0.12165 0.16875 -0.044679 0.1013 -0.075149 0.53057 -0.056487 0.39259 0.096761
1162 -0.1015 0.031026 -0.14242 0.11861 0.16441 -0.053647 0.09807 -0.083927 0.54394 -0.010889 0.26739 0.088409
1163 -0.098226 -0.018473 -0.14166 0.079347 0.12695 -0.067591 0.073359 -0.087925 0.51418 -0.051814 0.15264 0.030731
1164 -0.11707 0.014979 -0.1271 0.059922 0.1383 -0.060509 0.074397 -0.10039 0.50577 -0.026112 0.12044 0.048492
1165 -0.10552 0.013811 -0.10762 0.071639 0.15323 -0.060112 0.082043 -0.061023 0.56957 -0.018843 0.12039 0.031074
1166 -0.13906 -0.0033463 -0.13211 0.057733 0.10668 -0.077807 0.04742 -0.081726 0.54132 -0.024013 0.068538 0.023093
1167 -0.12812 0.014309 -0.10238 0.042098 0.10464 -0.076525 0.041304 -0.084907 0.55139 -0.052295 0.077723 0.0085003
1168 -0.12068 -0.0059676 -0.083748 0.084394 0.15296 -0.053356 0.06957 -0.075664 0.57667 -0.043804 0.095358 0.048621
1169 -0.12182 0.010408 -0.077001 0.033175 0.097504 -0.078933 0.051245 -0.082583 0.52407 -0.040463 0.069452 -0.015204
1170 -0.12939 0.010682 -0.074047 0.033357 0.1098 -0.065061 0.018216 -0.080017 0.55789 -0.068549 0.063547 -0.012343
1171 -0.14387 -0.03437 -0.071519 0.022361 0.11992 -0.085931 0.021649 -0.12332 0.51923 -0.040328 0.045024 -0.0055596
1172 -0.15633 -0.012904 -0.042682 0.012252 0.098057 -0.0757 0.038798 -0.10511 0.54598 -0.029659 0.034506 -0.022675
1173 -0.16403 -0.029301 -0.048312 0.023655 0.10089 -0.083815 0.017733 -0.11767 0.53628 -0.022317 0.052994 -0.0092804
1174 -0.16553 -0.018622 -0.056452 0.02483 0.072792 -0.078068 0.022713 -0.11461 0.50495 -0.053974 0.034941 -0.034086
1175 -0.14955 -0.058519 -0.080108 -0.00021681 0.058556 -0.085813 0.0082159 -0.11997 0.53948 -0.073387 0.039828 -0.0077287
1176 -0.16437 -0.040659 -0.083703 0.024297 0.078296 -0.091532 0.012912 -0.11247 0.52302 -0.060944 0.039072 0.21785
1177 -0.15861 -0.019602 -0.085395 0.014144 0.049101 -0.06868 0.015772 -0.12483 0.51044 -0.04161 0.041653 0.34254
1178 -0.14624 -0.037462 -0.073067 0.0033872 0.067703 -0.082831 0.0068276 -0.14001 0.43985 -0.07605 0.046526 0.44227
1179 -0.13471 -0.039131 -0.029219 0.024952 0.073037 -0.048207 0.018329 -0.10369 0.41988 -0.016127 0.06599 0.4892
1180 -0.16796 -0.0062981 -0.044396 0.019214 0.028503 -0.073176 -0.0021044 -0.11679 0.36102 -0.032576 0.046659 0.43563
1181 -0.14785 -0.010745 0.012562 0.017019 0.066682 -0.059658 -0.0069641 -0.11586 0.36154 -0.041663 0.035814 0.47244
1182 -0.1472 -0.05793 -0.015488 -0.035781 0.048693 -0.065724 -0.015747 -0.11621 0.3372 -0.073318 0.029065 0.38853
1183 -0.16136 -0.050062 -0.061384 -0.0014402 0.040289 -0.075624 -0.012262 -0.11738 0.31958 -0.015048 0.037874 0.22765
1184 -0.16422 -0.043558 -0.036059 -0.029651 0.04055 -0.067467 -0.03464 -0.13902 0.3087 -0.041203 0.0017243 0.16484
1185 -0.16154 -0.034736 -0.059861 -0.023216 0.026825 -0.033019 -0.021675 -0.12835 0.30729 -0.076313 0.017879 0.16443
1186 -0.16141 -0.0060032 -0.047289 -0.039128 0.017753 0.10055 -0.0057739 -0.12568 0.32874 -0.012669 0.026745 0.14563
1187 -0.16151 -0.040385 -0.041189 -0.021203 0.036411 0.15003 -0.032396 -0.11343 0.29629 -0.065591 0.024078 0.15445
1188 -0.13803 0.0048833 0.042269 -0.0084527 0.04897 0.1517 -0.010086 -0.11687 0.2757 -0.011334 0.1488 0.144
1189 -0.15856 -0.057968 -0.041627 -0.047553 -0.014355 0.095514 -0.042301 -0.13224 0.2657 -0.074544 0.27257 0.12702
1190 -0.17635 -0.056993 0.041141 -0.031368 0.027463 0.066337 -0.035578 -0.1206 0.27718 -0.056557 0.32465 0.12066
1191 -0.16645 -0.068827 -0.020949 -0.041062 0.017485 0.029324 -0.039758 -0.15419 0.23741 -0.056073 0.31985 0.10349
1192 -0.17703 -0.065104 -0.064161 -0.082528 0.0061496 0.011395 -0.069627 -0.16115 0.19369 -0.081262 0.3059 0.086689
1193 -0.16141 -0.042887 -0.015977 -0.027358 0.022265 0.033526 -0.040484 -0.11927 0.24605 -0.028157 0.21045 0.089366
1194 -0.1584 -0.02501 0.029326 -0.044516 0.010903 0.069038 -0.057179 -0.12312 0.22569 -0.046666 0.1379 0.092163
1195 -0.14353 -0.011092 0.064441 -0.056775 0.04218 0.13049 -0.048775 -0.12557 0.23318 -0.011044 0.12187 0.083334
1196 -0.17054 -0.048681 0.043748 -0.050045 0.027842 0.18052 -0.04413 -0.14628 0.19228 -0.052335 0.11429 0.063223
1197 -0.15723 -0.025636 0.10916 -0.043092 0.022905 0.19122 -0.033873 -0.10565 0.23614 -0.015867 0.10755 0.072974
1198 -0.15051 -0.060303 0.062267 -0.081837 0.010535 0.1841 -0.0612 -0.11867 0.19969 -0.05129 0.079649 0.050597
1199 -0.16734 -0.071389 0.080388 -0.064331 0.024976 0.22718 -0.056597 -0.12431 0.17249 -0.0502 0.16735 0.056011
1200 -0.16442 -0.040883 0.070511 -0.065961 0.0052442 0.21557 -0.085175 -0.14733 0.19618 -0.040006 0.36272 0.042731
1201 -0.18848 -0.073916 0.047628 -0.086451 -0.017736 0.18671 -0.090589 -0.14443 0.1946 -0.061786 0.25317 0.029697
1202 -0.1852 -0.056341 0.11281 -0.053333 -0.0025681 0.21347 -0.080918 -0.13626 0.19961 -0.023409 0.39229 0.06447
1203 -0.16237 -0.041965 0.18624 -0.031095 0.00025175 0.26869 -0.072686 -0.12 0.20115 -0.03994 0.45212 0.21159
1204 -0.16809 -0.083102 0.16599 0.16796 0.011904 0.29355 -0.078949 -0.13817 0.17188 -0.011082 0.45468 0.40804
1205 -0.18467 -0.055848 0.1058 0.21774 0.01669 0.3446 -0.1035 -0.12139 0.16072 -0.01672 0.45992 0.42831
1206 -0.18141 -0.079552 0.10209 0.31548 -0.0090684 0.44605 -0.084299 -0.14242 0.16149 -0.059304 0.39547 0.54346
1207 -0.18162 -0.058351 0.1712 0.31292 -0.015753 0.45297 -0.094524 -0.13493 0.15353 -0.05701 0.25808 0.57423
1208 -0.1683 -0.066914 0.1407 0.44493 -0.01657 0.4527 -0.08219 -0.12159 0.16684 -0.055779 0.21762 0.5992
1209 -0.18404 -0.066874 0.1759 0.41334 -0.016392 0.3993 -0.092728 -0.13817 0.14575 -0.056221 0.17667 0.54901
1210 -0.18422 -0.056344 0.21914 0.39466 -0.00086773 0.3232 -0.10399 -0.15812 0.15497 -0.060581 0.16864 0.36465
1211 -0.10334 -0.035955 0.19796 0.48226 0.003227 0.29913 -0.089884 -0.12856 0.1386 -0.026471 0.17378 0.31376
1212 0.20632 -0.052573 0.14884 0.24919 -0.023632 0.25524 -0.091085 -0.1332 0.11866 -0.035404 0.13858 0.23165
1213 0.22576 -0.035873 0.15544 0.1628 0.0011099 0.26244 -0.086081 -0.12438 0.13097 -0.044018 0.13943 0.23367
1214 0.24725 -0.014555 0.213 0.15686 0.0054427 0.23718 -0.068614 -0.12476 0.1511 -0.031521 0.1178 0.20121
1215 0.1552 -0.018076 0.25672 0.16362 -0.010746 0.23717 -0.088545 -0.12147 0.1364 -0.019164 0.14264 0.20954
1216 -0.0068418 -0.061253 0.24135 0.10957 -0.014766 0.20438 -0.11102 -0.14731 0.10109 -0.040153 0.082192 0.1602
1217 -0.048873 -0.034706 0.24157 0.11668 -0.017067 0.24041 -0.09686 -0.1252 0.14261 -0.012766 0.096371 0.16517
1218 -0.069594 -0.041584 0.22769 0.10797 -0.031185 0.27263 -0.10618 -0.15194 0.09775 -0.023312 0.06815 0.15657
1219 -0.078227 -0.072882 0.23887 0.094124 -0.035438 0.37745 -0.1089 -0.13875 0.087289 -0.06049 0.062361 0.14943
1220 -0.058879 -0.074643 0.25132 0.082688 -0.0077806 0.43673 -0.098637 -0.13532 0.11282 -0.038093 0.10605 0.16192
1221 -0.080143 -0.082728 0.28199 0.091604 -0.024663 0.45471 -0.1073 -0.13677 0.11423 -0.027224 0.069452 0.15944
1222 -0.077938 -0.061299 0.25039 0.058789 -0.031784 0.42378 -0.1038 -0.14187 0.11879 -0.005634 0.054739 0.15649
1223 -0.077509 -0.10149 0.23125 0.085797 -0.029423 0.37074 -0.10895 -0.13661 0.096212 -0.060148 0.070236 0.14136
1224 -0.10702 -0.072688 0.25955 0.066453 -0.052246 0.28897 -0.12231 -0.15272 0.10466 -0.041357 0.05209 0.11446
1225 -0.11611 -0.10747 0.20577 0.040988 -0.046274 0.22152 -0.13992 -0.15386 0.062113 -0.048848 0.017966 0.097764
1226 -0.10524 -0.08345 0.27206 0.053576 -0.049106 0.18579 -0.12019 -0.1598 0.056455 -0.058341 0.024526 0.080891
1227 -0.084733 -0.070703 0.27621 0.05988 -0.03219 0.20582 -0.11678 -0.14186 0.093343 -0.060142 0.045763 0.081066
1228 -0.12302 -0.11305 0.32106 0.01196 -0.048554 0.16978 -0.13377 -0.1486 0.06957 -0.088127 0.031104 0.065016
1229 -0.11901 -0.070571 0.30459 0.031229 -0.047168 0.17752 0.21224 -0.15494 0.069095 -0.054186 0.0066738 0.057992
1230 -0.12165 -0.095547 0.3196 0.023643 -0.081978 0.16998 0.34422 -0.15952 0.085978 -0.058147 -0.0045719 0.040615
1231 -0.11261 -0.066954 0.28494 0.055134 -0.043227 0.19369 0.39376 -0.15332 0.091274 -0.051433 0.024159 0.058396
1232 -0.11377 -0.088769 0.25533 0.03686 -0.043801 0.18862 0.45966 -0.15805 0.10476 -0.048387 0.0010267 0.061533
1233 -0.13675 -0.081174 0.28122 -0.013244 -0.08309 0.16173 0.41804 -0.1611 0.067118 -0.056837 -0.0054347 0.033541
1234 -0.13024 -0.094506 0.31725 0.0025559 -0.030637 0.16645 0.49424 -0.14969 0.072348 -0.075523 0.0085934 0.02745
1235 -0.12665 -0.058588 0.26809 0.0078354 -0.04016 0.15383 0.57836 -0.15713 0.088305 -0.046378 0.010556 0.052115
1236 -0.13158 -0.065686 0.28472 -0.01022 -0.058186 0.15906 0.65608 -0.12765 0.093647 -0.030909 0.001231 0.010334
1237 -0.1204 -0.042701 0.31036 -0.003346 -0.029279 0.17003 0.53353 -0.12618 0.073208 -0.056028 0.014687 0.032774
1238 -0.14689 -0.057954 0.26738 -0.0065177 -0.073552 0.13539 0.36802 -0.14442 0.050439 -0.033119 -0.015595 0.010335
1239 -0.13117 -0.045519 0.2765 0.013351 -0.04724 0.1518 0.25436 -0.16183 0.085775 -0.011669 0.0018831 0.010846
1240 -0.1374 -0.091599 0.23927 -0.0029133 -0.053758 0.13567 0.20078 -0.16255 0.049147 -0.047242 -0.01301 -0.00085077
1241 -0.16645 -0.08833 0.26882 -0.032771 -0.059356 0.12677 0.20535 -0.13838 0.051655 0.0048491 -0.012271 -0.0023637
1242 -0.1374 -0.089287 0.20782 -0.036411 -0.059617 0.12008 0.25917 -0.16226 0.072643 -0.049056 -0.0026356 -0.0072075
1243 -0.14672 -0.025317 0.26177 0.17227 -0.042374 0.13754 0.37272 -0.15959 0.0836 -0.0014769 0.0020733 0.0036956
1244 -0.13294 -0.085841 0.24301 0.27477 -0.031738 0.14054 0.65405 -0.14667 0.077436 0.0073677 0.0062641 0.023709
1245 -0.15376 -0.047752 0.25399 0.3686 -0.042198 0.11012 0.71268 -0.14782 0.0862 -0.020728 -0.0048149 -0.0011972
1246 -0.14516 -0.068461 0.18085 0.37621 -0.074252 0.10316 0.74229 -0.16022 0.10343 -0.015242 0.014309 -0.037794
1247 -0.14612 -0.037042 0.20223 0.40785 -0.072111 0.087077 0.71106 -0.1594 0.080575 -0.0062873 0.062994 -0.023694
1248 -0.16334 -0.066121 0.15255 0.2642 -0.10375 0.082168 0.69226 -0.16967 0.057959 -0.025087 0.19313 -0.018178
1249 -0.13393 -0.015859 0.21712 0.16458 -0.038482 0.098615 0.80832 -0.13099 0.090767 0.0057581 0.29352 0.0028144
1250 -0.13899 -0.075697 0.15545 0.10698 -0.081799 0.08338 0.79856 -0.15564 0.067121 -0.010675 0.31607 -0.018158
1251 -0.15917 -0.084524 0.18259 0.078101 -0.062607 0.07892 0.81561 -0.17822 0.088842 -0.041499 0.27043 -0.022159
1252 -0.13976 -0.042062 0.20358 0.093604 -0.034796 0.077211 0.83448 -0.13172 0.1171 0.018263 0.23614 -0.0019844
1253 -0.17704 -0.094252 0.12787 0.054001 -0.10569 0.041833 0.80215 -0.17216 0.069254 -0.035974 0.10567 -0.055696
1254 -0.17043 -0.090482 0.11456 0.045879 -0.064056 0.050346 0.84585 -0.16073 0.064261 -0.011746 0.070965 -0.071086
1255 -0.1639 -0.054214 0.15082 0.058229 -0.068388 0.05544 0.90231 -0.14851 0.098407 -0.022568 0.091601 -0.026828
1256 -0.17402 -0.066202 0.1506 0.06205 -0.053099 0.05977 0.89816 -0.13623 0.086413 0.0095124 0.069441 -0.045031
1257 -0.15082 -0.089416 0.10238 0.040768 -0.087923 0.060708 0.87337 -0.15203 0.070901 -0.044688 0.054592 -0.036859
1258 -0.15123 -0.050817 0.1393 0.060736 -0.075329 0.052755 0.91678 -0.12011 0.10753 -0.0078469 0.058803 -0.024023
1259 -0.16736 -0.088576 0.061119 0.040483 -0.060948 0.057098 0.86855 -0.16253 0.077079 0.0087746 0.078992 -0.071024
1260 -0.13971 -0.040728 0.10828 0.029244 -0.059874 0.043289 0.89676 -0.12742 0.0711 -0.0059763 0.07206 -0.067824
1261 -0.1697 -0.089328 0.062075 0.015995 -0.090238 0.034462 0.89488 -0.15228 0.047608 -0.011507 0.030548 -0.076503
1262 -0.16108 -0.043621 0.089138 0.025394 -0.072229 0.034045 0.90044 -0.12585 0.074602 0.046258 0.057988 -0.051078
1263 -0.15443 -0.047902 0.073378 0.045194 -0.044366 0.03588 0.90569 -0.13253 0.095197 -0.011359 0.079436 -0.067845
1264 -0.16462 -0.063931 0.053813 0.022031 -0.05839 0.061007 0.86884 -0.12292 0.085324 0.01297 0.058744 -0.015441
1265 -0.15476 -0.0553 0.069872 0.0059219 -0.061211 0.18633 0.87529 -0.14186 0.11792 0.017887 0.07233 -0.051034
1266 -0.16687 -0.059977 0.032515 -0.012241 -0.054349 0.26912 0.89745 -0.1395 0.051861 0.0030525 0.046552 -0.021114
1267 -0.18955 -0.076018 0.083996 -0.0095368 -0.070793 0.28673 0.84827 -0.1312 0.072669 -0.047817 0.061867 -0.051335
1268 -0.16328 -0.038568 0.079486 -0.002868 -0.060784 0.3227 0.91236 -0.11694 0.089502 0.015707 0.086449 0.19328
1269 -0.16961 -0.085888 -0.012377 -0.0068947 -0.078294 0.34633 0.89775 -0.11342 0.059862 -0.011721 0.070455 0.31814
1270 -0.16603 -0.067788 -0.0086814 -0.012297 -0.078729 0.26092 0.91642 -0.12447 0.073152 0.0014015 0.073245 0.40392
1271 -0.17657 -0.027799 0.057208 0.0020643 -0.062704 0.19387 0.9252 -0.091038 0.090555 0.025192 0.085473 0.42211
1272 -0.16083 -0.080091 -0.014143 -0.038658 0.090628 0.13891 0.90511 -0.10663 0.10082 -0.026739 0.047547 0.33596
1273 -0.18958 -0.10253 -0.021575 -0.069133 0.14738 0.093484 0.87734 -0.12602 0.065035 -0.051385 0.013682 0.15028
1274 0.11814 -0.055041 0.020379 -0.033616 0.22891 0.10704 0.8607 -0.10597 0.050205 -0.0050652 0.033538 0.1023
1275 0.24396 -0.045973 0.042367 -0.0078575 0.28656 0.11689 0.90341 -0.098644 0.078378 0.010005 0.05975 0.088417
1276 0.36585 -0.029559 0.020619 -0.021572 0.36918 0.11336 0.90649 -0.11556 0.075537 0.013861 0.058354 0.070191
1277 0.3696 -0.070953 -0.0028659 -0.034022 0.33538 0.10092 0.82922 -0.10526 0.053783 0.0055138 0.23694 0.045396
1278 0.42095 -0.039724 0.018295 -0.0062296 0.38491 0.12892 0.72925 -0.10098 0.075919 -0.0010112 0.34857 0.090976
1279 0.19306 -0.069527 -0.0073576 -0.037583 0.39831 0.10646 0.64238 -0.12122 0.068895 0.0014468 0.36148 0.053441
1280 0.06409 -0.072847 -0.011484 -0.02474 0.39882 0.11973 0.59493 -0.15579 0.042063 -0.0189 0.3694 0.051991
1281 0.024367 -0.047049 -0.016463 -0.047662 0.45461 0.25807 0.60635 -0.10222 0.062004 0.012598 0.44346 0.088404
1282 0.013711 -0.061296 -0.034305 -0.049168 0.45191 0.25708 0.57873 -0.10793 0.057764 -0.027702 0.24832 0.061352
1283 -0.0075393 -0.089162 -0.067288 -0.057314 0.43121 0.3121 0.55649 -0.1344 0.021033 -0.049417 0.12399 0.021629
1284 0.010904 -0.050105 -0.021927 -0.045485 0.54783 0.34062 0.57484 -0.098822 0.058173 -0.0025491 0.15457 0.044012
1285 0.0073806 -0.032583 0.023707 -0.037321 0.57603 0.27878 0.55654 -0.10673 0.093125 -0.011097 0.1265 0.058115
1286 0.063024 -0.086987 -0.065192 -0.056282 0.49113 0.16637 0.53128 -0.11194 0.040273 -0.033181 0.0841 0.0088551
1287 0.26384 -0.071005 -0.044817 -0.061124 0.56196 0.11552 0.49535 -0.14416 0.034138 -0.046658 0.088843 0.0058868
1288 0.38454 -0.051311 -0.030822 -0.038543 0.53954 0.10939 0.49283 -0.11408 0.039705 -0.0035869 0.1064 0.0065193
1289 0.45615 -0.055882 -0.027908 -0.036481 0.51913 0.10448 0.49798 -0.11091 0.043511 -0.0072919 0.10757 0.0033413
1290 0.45889 -0.085317 -0.045772 -0.080693 0.39371 0.076075 0.42776 -0.16365 0.041083 -0.046315 0.069997 -0.012911
1291 0.46477 -0.086945 -0.053151 -0.082056 0.36161 0.075835 0.45127 -0.13617 0.054113 -0.062292 0.08769 0.008759
1292 0.31393 -0.075959 -0.041167 -0.086855 0.30658 0.068004 0.42795 -0.16115 0.019495 -0.033678 0.05428 -0.019883
1293 0.24025 -0.037319 -0.031818 -0.051279 0.34538 0.10717 0.43848 -0.1163 0.053312 -0.015352 0.074514 0.0085522
1294 0.1703 -0.071615 -0.03139 -0.094009 0.27227 0.062559 0.38417 -0.11038 0.035984 -0.069132 0.045277 -0.049581
1295 0.14516 -0.089733 -0.063628 -0.084489 0.26172 0.054726 0.3629 -0.14888 0.044296 -0.055471 0.04077 -0.052411
1296 0.21625 -0.06053 -0.015505 -0.097554 0.27529 0.07497 0.37128 -0.10456 0.048434 -0.034745 0.059749 -0.047113
1297 0.48487 -0.069253 -0.060201 -0.069038 0.27569 0.065282 0.36845 0.054916 0.024885 -0.084871 0.064633 -0.027404
1298 0.62305 -0.046747 -0.056802 -0.080189 0.254 0.067211 0.34586 0.14789 0.03008 -0.020871 0.043436 -0.054044
1299 0.6155 -0.05461 -0.032436 -0.074722 0.26306 0.048444 0.34028 0.1375 0.057066 -0.061673 0.045112 -0.040634
1300 0.6484 -0.082467 -0.059873 -0.08934 0.23403 0.045623 0.32681 0.16399 0.035988 -0.028126 0.054293 -0.065052
1301 0.69558 -0.062442 -0.086847 -0.076164 0.23028 0.040678 0.30237 0.1276 0.023871 -0.055128 0.034938 -0.079373
1302 0.74084 -0.068208 -0.10855 -0.061952 0.2304 0.046846 0.32541 0.023689 0.035068 -0.0449 0.056268 -0.054189
1303 0.75845 -0.047798 -0.069675 -0.10246 0.21001 0.017426 0.29553 -0.027997 0.010427 -0.048762 0.017654 -0.081794
1304 0.83656 -0.055196 -0.0726 -0.086493 0.19767 0.031803 0.29349 -0.026289 0.030676 -0.04472 0.01222 -0.081285
1305 0.7576 -0.065966 -0.1138 -0.13369 0.19813 0.0097983 0.26038 -0.063228 0.019677 -0.072794 0.018629 -0.090429
1306 0.79502 -0.097199 -0.071523 -0.089542 0.19286 0.010333 0.23853 -0.050547 0.031137 -0.063288 0.0091147 -0.09361
1307 0.82056 -0.078414 -0.090192 -0.10207 0.15305 0.015662 0.25378 -0.04284 0.037433 -0.023007 0.013172 -0.069941
1308 0.83918 -0.064367 -0.070264 -0.093788 0.1548 0.011188 0.28437 -0.037224 0.034135 -0.014809 0.042295 -0.073242
1309 0.76385 -0.082766 -0.096025 -0.10053 0.1311 -0.0080743 0.23153 -0.048824 0.0045742 -0.049457 0.21393 -0.088418
1310 0.85056 -0.038872 -0.089285 -0.091551 0.15722 0.033706 0.23751 -0.021979 0.02105 -0.045796 0.29432 -0.07169
1311 0.84846 0.052629 -0.10401 -0.10131 0.16624 0.014577 0.20783 -0.016129 0.015381 -0.057251 0.2899 -0.083904
1312 0.83283 0.12708 -0.061203 -0.10014 0.17186 0.034677 0.22373 0.20008 0.01567 -0.01143 0.32209 0.20287
1313 0.79055 0.14148 -0.04533 -0.13915 0.14378 0.0062231 0.19811 0.2354 0.024221 -0.041733 0.38563 0.35914
1314 0.80888 0.10806 -0.066579 -0.073343 0.18032 0.037043 0.21004 0.27847 0.03632 0.0061928 0.41025 0.43288
1315 0.844 0.024273 -0.093245 -0.091768 0.1267 0.017118 0.1997 0.2024 0.010195 -0.041758 0.31743 0.47199
1316 0.93584 0.011714 -0.10106 -0.070154 0.14747 0.025147 0.20027 0.25554 0.030861 -0.055143 0.19093 0.41565
1317 0.87535 -0.0031943 -0.12394 -0.10442 0.10336 0.0018422 0.18283 0.17645 0.027917 -0.030359 0.14925 0.46709
1318 0.82125 0.024665 -0.055109 -0.0956 0.12954 0.02021 0.1626 0.094947 0.040978 -0.030273 0.16096 0.40406
1319 0.69701 0.021851 -0.10296 -0.0746 0.12214 0.010483 0.18034 0.044846 0.035002 -0.0029131 0.13124 0.24135
1320 0.59269 0.0012546 -0.10012 -0.096076 0.13469 -0.010724 0.16422 0.051522 0.054164 -0.015549 0.13091 0.14144
1321 0.5481 0.0052292 -0.085551 -0.088696 0.12508 -0.012626 0.13727 0.044769 0.025518 -0.029802 0.12397 0.11521
1322 0.51935 0.0060733 -0.087058 -0.1318 0.11945 -0.025198 0.15926 0.022545 0.016483 -0.02866 0.11203 0.10128
1323 0.52188 0.0033781 -0.11607 -0.092457 0.1067 0.00012535 0.13853 0.075389 0.018909 -0.0089658 0.10038 0.11255
1324 0.4898 -0.028732 -0.10662 -0.14642 0.036408 -0.050834 0.094068 0.038451 0.02274 -0.026968 0.058712 0.071151
1325 0.479 -0.053271 -0.11873 -0.13972 0.090148 -0.026082 0.10188 0.2011 0.0049449 -0.033622 0.068586 0.075311
1326 0.47755 0.018196 -0.11 -0.15512 0.068464 -0.039631 0.10794 0.33392 0.037038 -0.042376 0.10384 0.071817
1327 0.46419 0.013085 -0.10255 -0.098934 0.10669 -0.0067207 0.11435 0.3767 0.022899 -0.03841 0.14657 0.15935
1328 0.45229 0.036702 -0.11238 -0.13826 0.06073 -0.043294 0.1155 0.3319 0.013908 -0.021697 0.14324 0.36182
1329 0.45526 0.078251 -0.10356 -0.10396 0.073166 0.0042672 0.10526 0.34429 0.017746 -0.012675 0.37596 0.51796
1330 0.41065 0.16204 -0.084186 -0.094177 0.091311 -0.0017793 0.098084 0.30431 0.027628 -0.0099479 0.45181 0.56957
1331 0.3847 0.17987 -0.10102 -0.13152 0.05177 -0.013739 0.076174 0.22752 -0.0096901 -0.035706 0.45901 0.59605
1332 0.35718 0.15054 -0.12514 -0.14674 0.067423 -0.034722 0.087176 0.18333 -3.0786e-05 -0.031621 0.36104 0.58606
1333 0.35446 0.093116 -0.11763 -0.13589 0.042313 -0.029245 0.065894 0.13498 0.013417 -0.025476 0.22161 0.49886
1334 0.32562 0.070378 -0.097825 -0.1029 0.072242 -0.02379 0.094917 0.12295 0.0032025 -0.020461 0.17925 0.27584
1335 0.32386 0.023095 -0.17523 -0.13596 0.037507 -0.049043 0.056011 0.11733 -0.0074444 -0.057119 0.15103 0.21111
1336 0.31793 0.027861 -0.12289 -0.12532 0.071383 -0.034611 0.051378 0.15358 0.026587 -0.028754 0.14912 0.2236
1337 0.32837 0.0063027 -0.15988 -0.11859 0.041652 -0.050791 0.056699 0.096703 -0.0020065 -0.064847 0.12103 0.16346
1338 0.63858 0.055741 -0.10406 -0.11555 0.11782 -0.044704 0.049365 0.1053 0.017624 -0.015985 0.13731 0.16345
1339 0.68191 0.066643 -0.15642 0.11178 0.27934 -0.039327 0.032701 0.071756 0.013388 -0.051214 0.1067 0.14606
1340 0.63463 0.079695 -0.10048 0.19126 0.31887 -0.046911 0.050146 0.11651 -0.00056563 -0.017577 0.11337 0.14397
1341 0.474 0.16514 -0.093365 0.27793 0.42325 -0.028332 0.048656 0.29641 0.045354 0.00097633 0.12169 0.1483
1342 0.40404 0.21907 -0.10235 0.29013 0.37547 -0.049735 0.070844 0.40547 0.081911 -0.020451 0.090907 0.11886
1343 0.35293 0.2684 -0.072547 0.32929 0.45079 -0.035595 0.060195 0.48137 0.16628 0.0084067 0.1 0.15825
1344 0.28739 0.20821 -0.12577 0.12769 0.41984 -0.052396 0.039948 0.432 0.13031 -0.044282 0.067265 0.10477
1345 0.31336 0.15813 -0.12228 0.025225 0.46215 -0.068334 0.029623 0.39279 0.16413 -0.04702 0.068552 0.084009
1346 0.27761 0.1337 -0.096335 0.014158 0.48631 -0.050258 0.037835 0.37174 0.186 -0.038976 0.080543 0.10607
1347 0.31542 0.15633 -0.1106 0.0040478 0.42082 -0.043145 0.030866 0.28753 0.14539 0.0040892 0.0745 0.10631
1348 0.42601 0.11686 -0.11769 -0.02015 0.30083 -0.04563 -0.00065358 0.20227 0.049739 -0.065519 0.060835 0.06654
1349 0.60935 0.13928 -0.13907 -0.014072 0.24332 -0.06003 -0.0054927 0.14545 0.074363 -0.035368 0.060511 0.079526
1350 0.65204 0.21804 -0.1026 0.0061352 0.25068 -0.044981 0.0039544 0.1803 0.088473 -0.01275 0.076138 0.067831
1351 0.51375 0.23637 -0.11935 0.0071473 0.22528 -0.044071 0.013316 0.20473 0.077312 -0.016424 0.053085 0.080207
1352 0.34111 0.23603 -0.13731 -0.0043538 0.19868 -0.05379 0.00362 0.18633 0.083274 -0.036269 0.061166 0.063024
1353 0.28576 0.32234 -0.13665 -0.021049 0.18016 -0.057836 0.0035332 0.20216 0.054858 -0.0077499 0.043022 0.033702
1354 0.2847 0.30182 -0.16148 -0.0093038 0.20518 -0.058318 -0.019114 0.22247 0.023865 -0.028933 0.017522 0.020562
1355 0.25834 0.29462 -0.12459 -0.038285 0.17354 -0.076566 -0.037019 0.23365 0.043658 -0.037305 0.017296 0.023944
1356 0.23989 0.22712 -0.15007 -0.042165 0.16112 -0.06298 -0.039759 0.1999 0.041408 -0.056138 0.021321 0.008101
1357 0.26085 0.25985 -0.089921 0.0036563 0.20354 -0.048384 0.012455 0.33686 0.073924 0.0079989 0.02938 0.024322
1358 0.24076 0.22074 -0.13072 -0.04996 0.16703 -0.066257 -0.022774 0.45664 0.033323 -0.047555 0.01536 0.035767
1359 0.23806 0.1901 -0.10407 -0.022355 0.18053 -0.052654 -0.045959 0.47522 0.0586 -0.017457 0.034366 0.023413
1360 0.22294 0.21118 -0.11896 0.065709 0.16173 -0.050882 -0.02853 0.52528 0.054245 -0.015607 0.033427 0.0042874
1361 0.22349 0.1542 -0.11899 0.15421 0.14059 -0.070132 -0.045874 0.45351 0.044976 -0.027533 0.017812 0.012969
1362 0.21045 0.16844 -0.11577 0.28726 0.13983 -0.055301 -0.041424 0.42218 0.047073 -0.0089458 0.010422 9.223e-05
1363 0.18778 0.16816 -0.11896 0.30367 0.12521 -0.055731 -0.055213 0.3308 0.053558 -0.057536 0.01598 -0.0018669
1364 0.16722 0.20068 -0.10829 0.36322 0.13575 -0.035155 -0.064281 0.25087 0.050253 -0.075211 0.007459 0.010888
1365 0.14047 0.26195 -0.12681 0.42351 0.11855 0.00061419 -0.037654 0.22974 0.059452 -0.041054 -0.015884 -0.015775
1366 0.15506 0.31289 -0.13297 0.42221 0.11315 0.13544 -0.069292 0.25254 0.038493 -0.046392 0.00983 0.0083578
1367 0.13442 0.33728 -0.12314 0.2654 0.11845 0.18859 -0.053498 0.26651 0.040603 -0.056928 -0.010902 -0.014665
1368 0.13458 0.35643 -0.086949 0.18779 0.082503 0.17332 -0.05678 0.29506 0.05928 -0.044293 0.001923 -0.020683
1369 0.12411 0.33718 -0.10426 0.11423 0.087935 0.1327 -0.074857 0.26875 0.0055787 -0.023429 -0.0025016 -0.01599
1370 0.10803 0.24265 -0.12662 0.12378 0.096286 0.041762 -0.058515 0.29774 0.040191 -0.054857 -0.019101 -0.065485
1371 0.10019 0.26297 -0.11304 0.10761 0.095977 0.015522 -0.074441 0.27816 0.039208 -0.033506 -0.0085209 -0.05032
1372 0.098115 0.18492 -0.10898 0.10307 0.064851 0.0056764 -0.055404 0.25702 0.036767 -0.053615 -0.0062217 -0.046182
1373 0.093567 0.18428 -0.11985 0.077766 0.057369 -0.010843 -0.074014 0.29563 0.049161 -0.028478 -0.0062031 -0.047049
1374 0.078318 0.17241 -0.12038 0.068716 0.083538 -0.0072979 -0.071221 0.30048 0.030302 -0.027464 -0.024468 -0.042413
1375 0.067861 0.14195 -0.15061 0.095883 0.039223 -0.038817 -0.097975 0.35534 0.036115 -0.057561 -0.04453 -0.044217
1376 0.068057 0.14916 -0.14585 0.22499 0.069121 -0.014346 -0.072895 0.42313 0.01185 -0.054242 -0.017275 -0.052572
1377 0.050247 0.20838 -0.1294 0.38462 0.067663 -0.015712 -0.091741 0.52239 0.049423 -0.011537 -0.0015823 -0.053555
1378 0.06831 0.16248 -0.11332 0.4546 0.049057 -0.02542 -0.10019 0.46053 0.032691 -0.043621 -0.020358 -0.066185
1379 0.031306 0.14322 -0.1365 0.46886 0.030446 -0.023879 -0.10788 0.39903 0.0064915 -0.034369 -0.032435 -0.077616
1380 0.027996 0.18134 -0.16301 0.47402 0.036743 -0.03774 -0.10307 0.27771 0.014657 -0.091636 -0.02721 -0.066916
1381 0.043219 0.27953 -0.080838 0.58336 0.075438 -0.0062573 -0.088228 0.28208 0.051265 -0.030302 -0.022057 -0.04741
1382 0.013852 0.29336 -0.15132 0.5649 0.037963 -0.036436 -0.10703 0.22069 0.01864 -0.024842 -0.033261 -0.066257
1383 0.046833 0.34958 -0.11016 0.6733 0.06069 -0.0043022 -0.077774 0.23965 0.039454 -0.026195 -0.0066784 -0.042222
1384 0.027059 0.34338 -0.094669 0.66761 0.057596 -0.02141 -0.091382 0.20782 0.0307 -0.0015136 -0.016003 -0.055816
1385 0.030394 0.30691 -0.12186 0.66365 0.039146 -0.032872 -0.10164 0.23401 0.03054 -0.0011798 -0.02986 -0.084262
1386 0.0038249 0.24718 -0.10475 0.69577 0.031815 -0.031534 -0.1062 0.1805 0.031668 -0.064181 -0.041368 -0.074228
1387 -0.0094167 0.2319 -0.13889 0.67787 0.039633 -0.043268 -0.10497 0.163 0.016638 -0.090678 -0.037618 -0.082385
1388 0.012947 0.23208 -0.10679 0.69459 0.02969 -0.027156 -0.098048 0.22036 0.010957 -0.043982 0.029282 -0.067589
1389 -0.004875 0.20936 -0.076238 0.72433 0.03024 -0.020518 -0.10499 0.25261 0.023167 -0.053001 0.17053 -0.050814
1390 -0.0049383 0.18962 -0.12261 0.77866 0.0039327 -0.020041 -0.13015 0.24932 0.019406 -0.076364 0.24568 -0.084412
1391 -0.034159 0.17019 -0.13781 0.74785 -0.0076025 -0.048186 -0.12799 0.28731 -0.00046411 -0.053069 0.21473 -0.08717
1392 -0.0080981 0.15439 -0.15887 0.74784 -5.952e-05 0.028722 -0.11978 0.31198 0.0090785 -0.11446 0.25729 -0.052077
1393 -0.0378 0.21503 -0.076903 0.75946 0.0075761 0.18777 -0.1006 0.34382 0.016803 -0.043613 0.18871 -0.068198
1394 -0.030063 0.21718 -0.14711 0.74155 -0.007972 0.21 -0.13859 0.22886 -0.0075121 -0.11244 0.10535 -0.067626
1395 -0.057718 0.27849 -0.14696 0.77885 -0.0082119 0.2577 -0.14189 0.19757 0.017881 -0.062316 0.075845 -0.096394
1396 -0.059495 0.27167 -0.14233 0.80097 -0.029133 0.2336 -0.11712 0.20953 0.031442 -0.061221 0.074469 -0.061826
1397 -0.049648 0.31262 -0.085814 0.77646 0.023773 0.18262 -0.12761 0.17658 0.016857 -0.042438 0.058252 -0.092038
1398 -0.042285 0.28516 -0.13068 0.75426 -0.021431 0.09769 -0.1278 0.13559 0.018127 -0.093328 0.049755 -0.096375
1399 -0.053455 0.23226 -0.12271 0.83763 -0.015962 0.05842 -0.13401 0.14161 0.012213 -0.043616 0.051061 -0.11867
1400 -0.031807 0.19624 -0.10962 0.81047 0.017071 0.060562 -0.11048 0.16798 0.045617 -0.011398 0.051994 -0.078549
1401 -0.082249 0.19943 -0.11036 0.76433 -0.031471 0.025212 -0.1517 0.13286 0.0077084 -0.063498 0.036081 -0.1113
1402 -0.047694 0.17979 -0.1429 0.73335 -0.0096652 0.045366 -0.13007 0.14249 0.0019558 -0.045929 0.052554 -0.088982
1403 -0.074413 0.15168 -0.11338 0.61287 -0.0017802 0.073703 -0.14613 0.12395 0.0089109 -0.040254 0.033065 -0.10444
1404 -0.084696 0.1263 -0.15245 0.55897 -0.047593 0.087887 -0.13344 0.087337 0.014138 -0.10422 0.01126 -0.097611
1405 -0.083896 0.16747 -0.11773 0.48319 -0.044965 0.17653 -0.15174 0.098612 0.025816 -0.053355 0.019663 -0.10493
1406 -0.10251 0.12618 -0.12534 0.46876 -0.03174 0.26388 -0.15964 0.09854 0.032028 -0.059986 0.023278 -0.10937
1407 -0.10128 0.10471 -0.1679 0.47336 -0.022864 0.31711 -0.12857 0.075039 0.041431 -0.062225 0.028033 -0.088365
1408 -0.093111 0.13602 -0.08775 0.46292 -0.018063 0.38925 -0.12014 0.10488 0.060747 -0.044893 0.041021 -0.070665
1409 -0.11043 0.10154 -0.13298 0.42303 -0.048621 0.351 -0.12529 0.068383 0.13115 -0.067093 0.019109 -0.0065041
1410 -0.081406 0.11976 -0.14476 0.43438 -0.0036381 0.38644 -0.096426 0.078605 0.23215 -0.042218 0.049576 0.26642
1411 -0.080635 0.12481 -0.11546 0.39179 -0.038117 0.32441 -0.10657 0.078195 0.22821 -0.059323 0.047652 0.36042
1412 -0.098977 0.097094 -0.13789 0.39046 -0.022555 0.2378 -0.13228 0.07476 0.22492 -0.06438 0.046924 0.39223
1413 -0.091162 0.10762 -0.11443 0.3518 -0.064566 0.19076 -0.1338 0.041477 0.25292 -0.060163 0.014244 0.37749
1414 -0.087805 0.12997 -0.1147 0.38838 -0.011114 0.20066 -0.1141 0.087361 0.19817 -0.019428 0.036338 0.3299
1415 -0.084806 0.12185 -0.089365 0.37578 -0.042165 0.16631 -0.13546 0.046371 0.14187 -0.037404 0.023547 0.15297
1416 -0.1116 0.079396 -0.13275 0.35499 -0.041559 0.22172 -0.12232 0.039373 0.12461 -0.022323 0.0074673 0.072224
1417 -0.10514 0.13804 -0.1429 0.32073 -0.035785 0.32479 -0.12529 0.056239 0.097258 -0.0091694 0.0090011 0.052918
1418 -0.12449 0.06718 -0.13501 0.2963 -0.054334 0.37621 -0.14539 0.043069 0.086631 -0.027342 0.00080197 0.036508
1419 -0.12216 0.075061 -0.13215 0.32537 -0.052866 0.43504 -0.15813 0.031445 0.10577 -0.0074588 0.0027002 0.04935
1420 -0.11317 0.067942 -0.13936 0.26702 -0.047505 0.42998 -0.13423 0.01122 0.078122 -0.013564 0.0071273 0.047143
1421 -0.13704 0.062696 -0.10416 0.24922 -0.083231 0.42259 -0.14495 0.0047078 0.085511 -0.09136 -0.010297 0.02448
1422 -0.13114 0.052167 -0.11653 0.30328 -0.032963 0.44514 -0.14585 0.023557 0.13918 -0.048517 0.0045879 0.053509
1423 -0.12287 0.04131 -0.11293 0.26642 -0.022214 0.41616 -0.11522 0.013312 0.12342 -0.019451 0.0045713 0.039751
1424 -0.14067 0.040433 -0.13809 0.29258 -0.05619 0.37505 -0.13134 -0.0041003 0.16863 -0.025954 0.045149 -0.0034184
1425 -0.15081 0.031047 -0.12452 0.24228 -0.057804 0.39312 -0.13473 0.0073369 0.24444 -0.06346 0.20524 0.030362
1426 -0.14608 0.03882 -0.15054 0.23078 -0.050377 0.40849 -0.13416 -0.0053406 0.27712 -0.039631 0.2849 0.019589
1427 -0.14336 0.036356 -0.1425 0.19272 -0.082635 0.40675 -0.14056 -0.019753 0.30668 -0.044855 0.27351 -0.00062362
1428 -0.14135 0.065569 -0.10465 0.22572 -0.053678 0.51787 -0.12434 0.026692 0.31476 -0.036103 0.3252 0.019937
1429 -0.13475 0.0020234 -0.13188 0.18463 -0.063651 0.54138 -0.12643 -0.0173 0.34672 -0.083224 0.37035 0.027909
1430 -0.15655 0.028169 -0.16794 0.1581 -0.071232 0.48967 -0.1652 -0.033923 0.30296 -0.049222 0.25467 0.0085265
1431 -0.12189 0.052412 -0.10896 0.19897 -0.080555 0.53175 -0.11834 -0.0048237 0.34016 -0.054185 0.13635 0.020486
1432 -0.15295 0.019112 -0.13835 0.16134 -0.074852 0.51451 -0.14292 -0.028586 0.23997 -0.066401 0.11788 0.00023391
1433 -0.13697 0.04354 -0.091794 0.21287 -0.042228 0.55156 -0.11671 -0.0036177 0.27342 -0.04583 0.12299 0.033233
1434 -0.15183 -0.0031779 -0.17743 0.17726 -0.088364 0.54351 -0.14899 -0.029191 0.19165 -0.059311 0.083225 -0.011649
1435 -0.12736 0.025675 -0.11669 0.15599 -0.045459 0.55976 -0.13932 0.00098105 0.20719 -0.05806 0.10461 0.035815
1436 -0.1474 0.015248 -0.13213 0.1686 -0.042395 0.56361 -0.14092 -0.047514 0.1917 -0.050456 0.098022 0.039955
1437 -0.15372 -0.006081 -0.15277 0.11904 -0.088163 0.56088 -0.16143 -0.030368 0.17715 -0.066984 0.072902 0.33188
1438 -0.18354 -0.050624 -0.16838 0.11517 -0.07811 0.55202 -0.15878 -0.039659 0.18586 -0.080695 0.092039 0.35513
1439 -0.15626 0.028215 -0.095583 0.11116 -0.047215 0.5854 -0.14111 -0.05665 0.24268 -0.056778 0.17431 0.43921
1440 -0.1538 -0.015029 -0.13662 0.12278 -0.031573 0.61516 -0.12646 -0.034984 0.35657 -0.076187 0.29986 0.44518
1441 -0.16583 0.017357 -0.11024 0.13744 -0.067647 0.58589 -0.13646 -0.036493 0.40373 -0.00095527 0.38467 0.48112
1442 -0.13348 0.064248 -0.090471 0.14464 -0.032288 0.58698 -0.13537 -0.0098472 0.39953 -0.039086 0.41443 0.54798
1443 -0.13205 0.017874 -0.1149 0.13689 -0.060823 0.59439 -0.10427 -0.041634 0.44405 -0.048916 0.40647 0.60571
1444 -0.16061 -0.01449 -0.10082 0.09617 -0.086555 0.51068 -0.1346 -0.040357 0.40736 -0.05192 0.3477 0.57367
1445 -0.13945 0.0041046 -0.11437 0.10656 -0.057734 0.46669 -0.12646 -0.049878 0.42228 -0.025374 0.25421 0.3552
1446 -0.17096 0.013138 -0.11106 0.094556 -0.043997 0.40091 -0.13211 -0.053745 0.3704 -0.048061 0.17907 0.26044
1447 -0.16456 0.056259 -0.044347 0.12726 -0.042988 0.40263 -0.14683 -0.014428 0.38791 -0.0076936 0.1514 0.2287
1448 -0.14024 -0.00068438 -0.091792 0.093098 -0.065174 0.38829 -0.13621 -0.036899 0.34829 -0.014047 0.15156 0.18683
1449 -0.17116 -0.0034254 -0.11626 0.05902 -0.093027 0.36912 -0.14852 -0.086688 0.30066 -0.045313 0.12307 0.16931
1450 -0.17088 -0.021156 -0.14337 0.057758 -0.086941 0.37051 -0.16586 -0.065733 0.30796 -0.032377 0.11581 0.16115
1451 -0.17171 -0.056109 -0.15363 0.037746 -0.096703 0.35746 -0.15848 -0.10095 0.2792 -0.069558 0.086391 0.1589
1452 -0.1595 -0.017223 -0.10352 0.064388 -0.050649 0.38519 -0.13242 -0.047837 0.36537 0.00020992 0.13262 0.17126
1453 -0.1747 -0.038116 -0.14745 0.031714 -0.090803 0.38263 -0.16725 -0.089713 0.29955 -0.041862 0.091236 0.38819
1454 -0.15614 -0.017147 -0.13121 0.060438 -0.04296 0.44733 -0.16901 -0.064619 0.34347 -0.023597 0.1355 0.5648
1455 -0.15607 0.0091758 -0.11272 0.044678 -0.040889 0.51099 -0.1341 -0.062164 0.31763 0.0021121 0.14554 0.6114
1456 -0.15945 -0.021811 -0.12203 0.025837 -0.068165 0.4942 -0.15527 -0.068639 0.27424 -0.035493 0.13504 0.63201
1457 -0.18903 -0.058566 -0.1578 -0.016964 -0.11041 0.46264 -0.17178 -0.11147 0.25141 -0.067092 0.072717 0.57889
1458 -0.17555 -0.021492 -0.11973 0.033331 -0.090527 0.45723 -0.16545 -0.068462 0.30168 0.013145 0.1095 0.66724
1459 -0.16015 -0.038761 -0.12968 0.018035 -0.061395 0.4169 -0.15679 -0.093294 0.28112 -0.044488 0.11283 0.61721
1460 -0.15763 -0.034236 -0.11724 0.017034 -0.057852 0.34671 -0.15942 -0.033228 0.30443 -0.0099498 0.10919 0.677
1461 -0.1565 -0.012213 -0.10512 0.021846 0.089344 0.34849 -0.15035 -0.065736 0.26944 -0.010027 0.090637 0.6871
1462 -0.17855 -0.05645 -0.13232 -0.017849 0.14288 0.27904 -0.16266 -0.11919 0.2489 -0.024738 0.064765 0.69679
1463 0.044261 -0.0546 -0.1045 0.01118 0.20736 0.31025 -0.1516 -0.094644 0.28928 -0.031067 0.076809 0.68502
1464 0.14894 -0.005913 -0.093088 0.0095038 0.32011 0.31061 -0.14331 -0.080027 0.28677 -0.017616 0.094485 0.72135
1465 0.17066 -0.021934 -0.14062 -0.0059208 0.33587 0.32101 -0.1069 -0.11467 0.30195 -0.0036408 0.077633 0.54968
1466 0.23683 -0.048646 -0.16204 0.016332 0.32578 0.3317 0.10102 -0.067807 0.29386 -0.062771 0.043063 0.45745
1467 0.076413 -0.024637 -0.11745 0.024868 0.3279 0.39168 0.2128 -0.078928 0.32731 -0.042581 0.062029 0.41977
1468 -0.039579 -0.059381 -0.12941 -0.047555 0.28343 0.41589 0.2184 -0.10417 0.30739 -0.069775 0.018959 0.39033
1469 -0.060731 -0.04735 -0.16613 -0.0047774 0.20763 0.41124 0.26405 -0.11792 0.36907 -0.038537 0.05756 0.40519
1470 -0.071684 -0.054881 -0.17366 -0.012719 0.11483 0.41542 0.17291 -0.092262 0.41808 -0.030832 0.056033 0.37126
1471 -0.083209 -0.029163 -0.10895 -0.028829 0.12212 0.38569 0.080381 -0.062884 0.44573 -0.03725 0.036511 0.38464
1472 -0.085978 -0.006974 -0.1387 -0.002035 0.078992 0.36998 0.068324 -0.071436 0.38716 -0.018232 0.033472 0.61883
1473 -0.10767 -0.062988 -0.15309 -0.033544 0.092773 0.27598 0.042999 -0.13011 0.44267 -0.031728 0.042237 0.69079
1474 -0.064236 -0.0081725 -0.1177 -0.0039048 0.094495 0.29372 0.044839 -0.090592 0.45499 0.0034514 0.053819 0.65371
1475 -0.083499 -0.023304 -0.095653 -0.013844 0.11388 0.28418 0.063126 -0.065576 0.45472 -0.0049836 0.058984 0.67281
1476 -0.083935 -0.043617 -0.12875 -0.010469 0.10599 0.26428 0.045142 -0.10919 0.40747 -0.045706 0.037033 0.6498
1477 -0.10125 -0.025795 -0.12657 -0.016137 0.063484 0.24928 0.077783 -0.10149 0.38281 -0.040756 0.03317 0.71047
1478 -0.083861 -0.025901 -0.10573 -0.028368 0.094073 0.25874 0.28812 -0.12079 0.35008 -0.023766 0.037495 0.70508
1479 -0.084037 -0.026395 -0.12237 -0.056295 0.089075 0.26913 0.39445 -0.11445 0.31366 -0.012687 0.040387 0.74443
1480 -0.084052 -0.028945 -0.13341 -0.054013 0.090047 0.26322 0.45924 -0.092638 0.33347 0.016511 0.038709 0.60514
1481 -0.099191 -0.068719 -0.15091 -0.057859 0.042494 0.26686 0.27206 -0.10439 0.25767 -0.037094 0.014896 0.48508
1482 -0.11174 -0.065849 -0.17374 -0.052193 0.070715 0.27244 0.15183 -0.11655 0.26731 -0.024276 0.014658 0.42533
1483 -0.10404 -0.070117 -0.13569 -0.06403 0.071589 0.22846 0.12457 -0.11272 0.25105 -0.035133 0.02596 0.4184
1484 -0.089009 -0.025545 -0.1173 -0.044253 0.073353 0.23213 0.075304 -0.11612 0.27712 0.022733 0.17985 0.41654
1485 0.10023 -0.073492 -0.12177 -0.046337 0.074119 0.20759 0.087388 -0.096594 0.28174 -0.03725 0.30006 0.41316
1486 0.28141 -0.018487 -0.085986 -0.075307 0.03227 0.1933 0.14085 -0.090661 0.25245 0.028821 0.31793 0.38583
1487 0.35174 -0.026362 -0.083705 -0.042091 0.074441 0.20451 0.32118 -0.068748 0.31353 -0.0023089 0.38772 0.39741
1488 0.24372 -0.062762 -0.1463 -0.089486 0.028128 0.17957 0.49074 -0.11315 0.2757 0.0036585 0.30137 0.37463
1489 0.092287 -0.068204 -0.11795 -0.026895 0.061112 0.20064 0.56844 -0.077805 0.25741 -0.044073 0.40874 0.33784
1490 -0.0013427 -0.096328 -0.13686 -0.050792 0.056364 0.17064 0.54635 -0.12714 0.26546 -0.013102 0.32294 0.36767
1491 -0.031333 -0.070989 -0.11391 -0.071856 0.021041 0.1513 0.5002 -0.12184 0.23132 -0.036968 0.15809 0.30819
1492 -0.052873 -0.07577 -0.18102 -0.077181 0.036197 0.1379 0.39599 -0.12763 0.21907 -0.019731 0.13077 0.31415
1493 -0.060743 -0.067981 -0.15478 -0.10912 0.019869 0.13921 0.28625 -0.12218 0.20629 -0.01326 0.11929 0.27465
1494 -0.052208 -0.059678 -0.15808 -0.13727 0.0016562 0.11006 0.27261 -0.13257 0.15955 -0.0029345 0.11187 0.24617
1495 -0.053593 -0.062874 -0.11943 -0.10692 0.009181 0.11408 0.27947 -0.12944 0.19077 0.032018 0.089507 0.24442
1496 -0.056144 -0.052979 -0.13347 -0.065199 0.045061 0.14263 0.42305 -0.10731 0.23308 0.044572 0.12579 0.24748
1497 -0.078629 -0.080837 -0.12454 -0.090672 0.0010289 0.10011 0.61873 -0.12213 0.16403 -0.0055402 0.075098 0.23055
1498 -0.066955 -0.063484 -0.12909 -0.10239 0.039422 0.12153 0.69069 -0.087491 0.23403 0.018978 0.10226 0.2381
1499 -0.049498 -0.07035 -0.16813 -0.082258 0.017436 0.10622 0.65972 -0.032978 0.21395 0.04364 0.10674 0.23403
1500 -0.04663 -0.020681 -0.08893 -0.085125 0.03627 0.10288 0.71594 -0.0055877 0.21612 -0.013904 0.10259 0.22421
1501 -0.055059 -0.022025 -0.097162 -0.06702 -0.0026534 0.096189 0.62903 0.013976 0.22943 -0.012891 0.083352 0.20402
1502 -0.07892 -0.063142 -0.13478 -0.068759 0.014047 0.087668 0.62142 0.027503 0.19119 -0.017165 0.10275 0.22834
1503 -0.087921 -0.042086 -0.098378 -0.10789 0.007292 0.093309 0.55157 0.050951 0.22317 0.013182 0.27819 0.19224
1504 -0.099157 -0.057153 -0.10729 -0.099598 0.019864 0.07476 0.56374 0.00012207 0.17153 -0.013717 0.35751 0.19332
1505 -0.085086 -0.072842 -0.15198 -0.13428 -0.020961 0.058004 0.71935 -0.038188 0.16703 -0.035919 0.34803 0.16553
1506 -0.069355 -0.019915 -0.11454 -0.082808 -0.025171 0.094299 0.81455 -0.025592 0.16388 0.020177 0.39612 0.16344
1507 -0.12267 -0.075829 -0.15276 -0.10666 -0.027025 0.052705 0.73528 -0.077223 0.14974 -0.043024 0.41293 0.14565
1508 -0.079236 -0.055757 -0.1003 -0.080055 0.0074889 0.08126 0.80359 -0.029403 0.17631 0.0052974 0.37287 0.1674
1509 -0.091362 -0.043217 -0.1245 -0.10297 0.012175 0.06878 0.8241 -0.062478 0.16404 -0.041108 0.24746 0.13942
1510 -0.10111 -0.06528 -0.12756 -0.09279 0.16066 0.060216 0.78966 -0.067993 0.15928 -0.029295 0.15911 0.11774
1511 -0.086385 -0.091811 -0.11838 0.05834 0.30585 0.067023 0.83547 5.6875e-05 0.17165 -0.026477 0.17976 0.12931
1512 -0.10153 -0.039721 -0.11223 0.14704 0.3971 0.063974 0.84612 0.06015 0.18306 0.0051409 0.1568 0.1323
1513 -0.11406 -0.072701 -0.090914 0.16779 0.38449 0.055796 0.86302 0.077975 0.16354 -0.0030091 0.13306 0.13
1514 -0.10842 -0.047924 -0.098668 0.22665 0.41764 0.041103 0.8256 0.062968 0.14582 -0.013696 0.13813 0.096849
1515 -0.10561 -0.039195 -0.10153 0.24678 0.46135 0.037221 0.79587 0.14641 0.13916 0.0012634 0.14809 0.10177
1516 -0.1017 -0.072579 -0.15677 0.31594 0.45038 0.039612 0.89523 0.13027 0.16341 -0.01529 0.25331 0.095521
1517 -0.12121 -0.06747 -0.13805 0.21445 0.45097 0.039507 0.88864 0.15017 0.13326 -0.0069262 0.36442 0.082094
1518 -0.14297 -0.047484 -0.13732 0.05891 0.43003 0.038569 0.81204 0.16399 0.15042 -0.01878 0.38976 0.087955
1519 -0.12286 -0.054757 -0.14769 0.05128 0.39159 0.032183 0.68566 0.23145 0.12249 -0.029921 0.39399 0.050126
1520 -0.12604 -0.048676 -0.10448 0.084085 0.58295 0.048514 0.57672 0.27263 0.14746 -0.0070484 0.44669 0.089752
1521 -0.12737 -0.048884 -0.096105 0.054548 0.5568 0.0501 0.53428 0.20142 0.14684 0.032337 0.48274 0.079394
1522 -0.14747 -0.059644 -0.12772 0.054951 0.55057 0.021048 0.46961 0.1528 0.11031 -0.027328 0.45906 0.033963
1523 -0.12373 -0.0586 -0.13889 0.033709 0.60992 0.047889 0.51137 0.14587 0.14882 0.032706 0.48258 0.074126
1524 -0.13491 -0.075864 -0.15539 0.0086225 0.53063 0.018576 0.47737 0.12166 0.093847 -0.013519 0.38716 0.050131
1525 -0.12579 -0.09668 -0.12089 -0.0086401 0.60289 -0.013538 0.46043 0.16935 0.10942 -0.035435 0.26778 0.033125
1526 -0.1454 -0.066896 -0.13483 -0.0063975 0.56173 0.027108 0.45545 0.17256 0.11477 0.0083326 0.22348 0.032202
1527 -0.13201 -0.042792 -0.088729 0.0030408 0.59346 0.01342 0.45826 0.19587 0.1003 -0.031271 0.23518 0.028459
1528 -0.14818 -0.046264 -0.12387 0.011824 0.55936 -0.010347 0.45133 0.18722 0.1342 -0.062012 0.19782 0.025524
1529 -0.13542 -0.031384 -0.09112 0.0020111 0.66176 0.0095108 0.40841 0.2273 0.13673 -0.0058647 0.21463 0.049014
1530 -0.1351 -0.077092 -0.13985 -0.0061741 0.63207 -0.010508 0.3878 0.23818 0.12262 -0.010514 0.20583 0.02465
1531 -0.13123 -0.062289 -0.13953 -0.069704 0.66315 -0.014859 0.36431 0.3206 0.10547 -0.021413 0.24075 0.0083046
1532 -0.15791 -0.077677 -0.14151 -0.033391 0.61821 -0.013754 0.36715 0.32494 0.097193 -0.035504 0.3407 0.0013725
1533 -0.1406 -0.058895 -0.14376 0.0055986 0.68314 -0.00093527 0.35499 0.28644 0.1191 -0.015562 0.44288 0.046123
1534 -0.1395 -0.036238 -0.0807 -0.0057132 0.6561 0.019511 0.33742 0.27957 0.12637 -0.030341 0.46157 0.041481
1535 -0.15085 -0.075033 -0.13283 -0.0066092 0.59302 -0.011562 0.32913 0.24437 0.10245 -0.0074079 0.44802 0.043989
1536 -0.17195 -0.055632 -0.1446 -0.042387 0.6208 -0.019883 0.28275 0.17285 0.091905 -0.02628 0.41639 -0.01078
1537 -0.15003 -0.0293 -0.084509 -0.059555 0.65689 -0.0031191 0.29374 0.25006 0.086401 0.017072 0.33401 0.019121
1538 -0.16665 -0.051675 -0.098263 -0.027684 0.68393 -0.014459 0.26872 0.23132 0.075181 0.00058346 0.25162 0.021386
1539 -0.14219 -0.072213 -0.12971 -0.040536 0.69352 -0.024711 0.25259 0.24484 0.094124 -0.0096434 0.23284 0.0043672
1540 -0.15955 -0.084214 -0.15051 -0.043474 0.63365 -0.021987 0.24812 0.24496 0.086001 -0.032215 0.21533 -0.022209
1541 -0.14169 -0.037594 -0.10611 -0.01453 0.62781 -0.0010667 0.2701 0.33777 0.099905 0.013753 0.22903 -0.01229
1542 -0.15605 -0.051984 -0.13099 -0.035919 0.55526 -0.038916 0.25549 0.33292 0.075451 0.0011442 0.18927 0.0067515
1543 -0.16878 -0.088556 -0.128 -0.030072 0.4682 -0.036602 0.22833 0.37815 0.074814 -0.0034193 0.19343 -0.02025
1544 -0.15083 -0.057872 -0.10083 -0.048375 0.46047 -0.039155 0.20503 0.38362 0.070211 0.0093106 0.17914 -0.019649
1545 -0.15371 -0.066418 -0.087378 -0.054734 0.48233 -0.022857 0.18956 0.33271 0.078583 0.036438 0.33833 -0.037209
1546 -0.16031 -0.09447 -0.10412 -0.06098 0.45454 -0.030196 0.21041 0.27621 0.069972 0.016506 0.42117 -0.0097191
1547 -0.18042 -0.082156 -0.10636 -0.088261 0.41976 -0.031333 0.16865 0.22045 0.073573 -0.029812 0.45079 -0.019481
1548 -0.1652 -0.11293 -0.13432 -0.031833 0.41355 -0.041019 0.17651 0.21896 0.04718 -0.026352 0.46201 -0.025594
1549 -0.16876 -0.061781 -0.086078 -0.066158 0.4103 -0.02821 0.14809 0.25508 0.049604 -0.0025911 0.43735 -0.03091
1550 -0.15033 -0.091603 -0.13712 -0.054667 0.42767 -0.037596 0.18308 0.24221 0.063587 -0.017602 0.37023 -0.010338
1551 -0.15371 -0.045611 -0.036894 -0.032328 0.4323 -0.034814 0.1704 0.34349 0.071894 0.088065 0.29285 -0.013244
1552 -0.1512 -0.023919 -0.098827 -0.046995 0.42675 -0.033518 0.16952 0.39989 0.062123 0.0486 0.25016 -0.059703
1553 -0.18278 -0.072274 -0.10592 -0.079766 0.37467 -0.065434 0.13298 0.39434 0.0057715 0.030607 0.22203 -0.068048
1554 -0.18626 -0.075156 -0.084094 0.077057 0.3425 -0.047623 0.14094 0.34657 0.061624 0.038451 0.22764 -0.043689
1555 -0.1814 -0.078931 -0.033609 0.20517 0.37097 -0.055039 0.10848 0.32643 0.074725 0.056579 0.21118 -0.05671
1556 -0.14423 -0.065167 0.078211 0.27684 0.39008 -0.029087 0.14005 0.31952 0.050674 0.11027 0.22832 -0.04009
1557 -0.17625 -0.067516 0.0065661 0.32614 0.34786 -0.053343 0.12007 0.24073 0.061536 0.15844 0.20587 -0.050389
1558 -0.18547 -0.064097 0.0038774 0.34833 0.31711 -0.069944 0.11115 0.2317 0.053224 0.16941 0.18781 -0.084362
1559 -0.15789 -0.05421 -0.050267 0.54342 0.34384 -0.026516 0.13436 0.22633 0.085749 0.2057 0.21675 -0.050993
1560 -0.19335 -0.071244 -0.033966 0.36234 0.30158 -0.085472 0.11272 0.19948 0.071207 0.137 0.16262 -0.088581
1561 -0.17836 -0.081961 0.024002 0.4457 0.26498 -0.058134 0.090756 0.17948 0.029794 0.12939 0.1665 -0.092629
1562 -0.14707 -0.058398 0.01658 0.50611 0.30099 -0.045319 0.1237 0.25615 0.067932 0.16198 0.18334 -0.074638
1563 -0.16856 -0.036693 0.10397 0.55011 0.28672 -0.0595 0.058406 0.37626 0.046548 0.13404 0.16304 -0.093734
1564 -0.15517 -0.050232 0.011649 0.53903 0.34317 -0.031781 0.11554 0.46018 0.062519 0.081132 0.19664 -0.049851
1565 -0.1544 -0.05621 0.023059 0.44266 0.30295 -0.062987 0.079276 0.4399 0.055233 0.10465 0.14764 -0.066267
1566 -0.1715 -0.095799 0.027798 0.29402 0.29567 -0.057511 0.052677 0.33988 0.058325 0.069656 0.16397 -0.052297
1567 -0.1746 -0.067847 0.087377 0.27727 0.305 -0.050133 0.077196 0.32215 0.076709 0.11894 0.15107 -0.059671
1568 -0.18551 -0.070075 0.13033 0.22998 0.24413 -0.055302 0.064553 0.22319 0.013614 0.10264 0.12336 -0.071653
1569 -0.058889 -0.053336 0.13683 0.23979 0.24658 -0.043883 0.048738 0.21542 0.062704 0.11894 0.12106 -0.050142
1570 0.2433 -0.084778 0.081522 0.18913 0.24287 -0.068696 0.047857 0.17414 0.063063 0.089019 0.11181 -0.068388
1571 0.27207 -0.092937 0.041645 0.19969 0.25421 -0.07153 0.048182 0.1892 0.026064 0.066805 0.10843 -0.081958
1572 0.35158 -0.075794 0.096033 0.35291 0.22153 -0.066757 0.055435 0.18612 0.047919 0.1068 0.13213 -0.079109
1573 0.34967 -0.10983 0.10478 0.49603 0.18785 -0.077689 0.00313 0.18539 0.016083 0.049564 0.094016 -0.11375
1574 0.18414 -0.056016 0.16026 0.55881 0.1742 -0.072166 0.0053955 0.31488 0.012457 0.079386 0.077437 -0.10311
1575 0.070404 -0.044922 0.28435 0.58052 0.20717 -0.061111 0.015146 0.43954 0.0297 0.10828 0.089966 -0.083411
1576 0.00049548 -0.049581 0.36861 0.63014 0.2205 -0.066957 0.015681 0.4721 0.040089 0.13384 0.10927 -0.074262
1577 -0.018757 -0.086358 0.20388 0.60123 0.21132 -0.054893 0.01395 0.41634 0.031993 0.13175 0.088814 -0.10074
1578 -0.042239 -0.062842 0.15654 0.59208 0.20078 -0.065138 0.0033606 0.34986 0.015839 0.13597 0.085949 -0.082367
1579 -0.025558 -0.063127 0.16744 0.6702 0.17155 -0.066301 -0.008659 0.26296 0.041748 0.18123 0.09308 -0.093977
1580 -0.025071 -0.092938 0.13084 0.66255 0.16727 -0.080921 -0.0041276 0.21458 0.010121 0.22632 0.068248 -0.09957
1581 -0.024554 -0.051766 0.26161 0.70002 0.16437 -0.063762 -0.0071323 0.24396 0.050278 0.29312 0.069245 -0.12264
1582 -0.021904 -0.028477 0.2679 0.6729 0.17952 -0.062077 -0.0037693 0.18956 0.028219 0.28113 0.080179 -0.084423
1583 -0.048901 -0.1016 0.20789 0.72079 0.13932 -0.079329 -0.027821 0.16365 0.001565 0.22615 0.048988 -0.11273
1584 -0.035276 -0.045386 0.22677 0.77801 0.1691 -0.051858 -0.023231 0.18943 0.037549 0.25659 0.093393 -0.10212
1585 -0.044453 -0.037467 0.23322 0.75737 0.14495 -0.083548 -0.010031 0.21708 0.0095452 0.2725 0.078002 -0.12615
1586 0.29529 -0.017166 0.28484 0.79079 0.19327 -0.048153 0.0093296 0.20644 0.061339 0.24292 0.084419 -0.068945
1587 0.44793 -0.04536 0.24933 0.76419 0.15556 -0.056169 0.0025014 0.17649 0.038462 0.1666 0.069406 -0.050102
1588 0.53425 -0.012334 0.24755 0.80026 0.13875 -0.062074 -0.014753 0.30654 0.033716 0.1934 0.08521 0.19685
1589 0.50245 -0.083296 0.40016 0.73278 0.15214 -0.057281 -0.023602 0.35924 0.022421 0.11846 0.063337 0.21558
1590 0.5211 -0.071338 0.39559 0.76304 0.15278 -0.054275 -0.033846 0.40768 0.033921 0.13491 0.090248 0.31646
1591 0.58644 -0.029839 0.3779 0.78129 0.12725 -0.053874 -0.020569 0.42437 0.056406 0.15114 0.077909 0.33088
1592 0.55488 -0.065618 0.29352 0.75607 0.12489 -0.048751 -0.051367 0.35252 -0.0013957 0.14708 0.056517 0.18769
1593 0.64262 -0.077033 0.25947 0.61444 0.11581 -0.08086 -0.049337 0.25861 -0.0022154 0.14112 0.017453 0.039645
1594 0.66136 -0.028271 0.32007 0.52276 0.14618 -0.042219 -0.02888 0.22382 0.074578 0.17194 0.080085 0.029484
1595 0.68808 -0.0526 0.34369 0.43621 0.11587 -0.066228 -0.055229 0.17028 -0.0028375 0.14647 0.018067 0.0070405
1596 0.74982 -0.066606 0.28463 0.44946 0.1011 -0.074165 -0.067838 0.18918 0.036221 0.11617 0.0242 -0.017114
1597 0.74221 -0.082924 0.32331 0.38487 0.069427 -0.093937 -0.069855 0.15871 0.01179 0.10167 -0.0074335 -0.040966
1598 0.73027 -0.023519 0.55048 0.47037 0.093619 -0.067877 -0.050382 0.15508 0.028695 0.16427 0.038791 -0.011617
1599 0.73881 -0.07177 0.46171 0.37787 0.059593 -0.077681 -0.039205 0.1745 0.052349 0.12629 0.028224 -0.03905
1600 0.80994 -0.079176 0.44274 0.40892 0.089621 -0.077944 -0.066442 0.15187 0.015155 0.10899 0.015768 -0.043971
1601 0.77206 -0.057655 0.42205 0.4122 0.085665 -0.076373 -0.062054 0.15801 0.035064 0.1053 0.031059 -0.02307
1602 0.80959 -0.067426 0.3197 0.40431 0.10078 -0.077413 -0.072481 0.14829 0.046417 0.08809 0.037318 -0.047327
1603 0.80817 -0.050658 0.29073 0.409 0.08098 -0.083546 -0.069599 0.15124 0.054188 0.12461 0.042975 -0.037493
1604 0.80991 -0.038605 0.3642 0.43163 0.056985 -0.071927 -0.083367 0.28951 0.022012 0.10399 0.017547 -0.03323
1605 0.9208 -0.046272 0.4102 0.56876 0.081484 -0.060707 -0.058078 0.42924 0.028405 0.14218 0.02958 -0.014458
1606 0.87682 -0.037706 0.43241 0.60757 0.079631 -0.062199 -0.051471 0.41495 0.036009 0.098904 0.032304 -0.017087
1607 0.82785 -0.087668 0.49931 0.58503 0.050985 -0.095852 -0.082099 0.33978 -0.0062512 0.11799 -0.0011092 -0.080708
1608 0.81976 -0.047653 0.53675 0.56165 0.061308 -0.088328 -0.07749 0.25709 0.00036708 0.068835 -0.0048284 -0.053282
1609 0.83969 -0.068325 0.55982 0.55733 0.080482 -0.070077 -0.096733 0.19373 0.029463 0.071532 0.0088165 -0.070507
1610 0.86457 -0.056182 0.53081 0.40532 0.074914 -0.068203 -0.091331 0.19962 0.035183 0.12654 0.0096763 -0.030757
1611 0.9427 -0.063989 0.44516 0.38049 0.068163 -0.073982 -0.12102 0.14228 0.024704 0.053183 -0.00023612 -0.044036
1612 0.92205 -0.040472 0.50052 0.37497 0.05981 -0.059834 -0.069054 0.19844 0.055815 0.12327 0.019004 -0.03758
1613 0.87081 -0.084787 0.32292 0.335 0.04881 -0.058408 -0.080232 0.15169 0.026203 0.048254 0.0079646 -0.042322
1614 0.9376 -0.048872 0.40028 0.30463 0.033314 -0.064984 -0.10716 0.14638 0.010249 0.08013 0.003674 0.21787
1615 0.90914 -0.091127 0.37222 0.27949 0.0092671 -0.069474 -0.080834 0.097198 0.045378 0.095884 -0.003479 0.33803
1616 0.9314 -0.027515 0.563 0.26681 0.056805 -0.052949 -0.11449 0.1303 0.020062 0.10838 0.014467 0.36183
1617 0.93514 -0.062778 0.55366 0.33402 0.023243 -0.01112 -0.096718 0.12275 0.061736 0.094325 0.014213 0.41568
1618 0.96734 -0.029134 0.63733 0.29513 0.045284 0.078956 -0.091771 0.14905 0.034672 0.10118 0.037024 0.44421
1619 0.9526 0.02167 0.66519 0.29845 0.036782 0.11282 -0.07825 0.13902 0.044127 0.096997 -0.005038 0.3894
1620 0.92606 -0.04916 0.57477 0.22538 0.042859 0.1071 -0.10224 0.11106 0.10346 0.059306 0.0029976 0.20308
1621 0.94125 0.050197 0.65735 0.25898 0.036325 0.1277 -0.079589 0.10058 0.17289 0.089157 0.0036788 0.12399
1622 0.93451 0.092029 0.67608 0.22189 0.019448 0.13581 -0.091286 0.11082 0.18022 0.12683 0.029032 0.10893
1623 0.87089 0.046337 0.69836 0.22352 0.019244 0.10537 -0.088624 0.068221 0.19317 0.052741 -0.0072455 0.10063
1624 0.91766 -0.00086387 0.66225 0.22929 0.047295 0.10219 -0.066501 0.11569 0.18089 0.11929 -0.0041891 0.10092
1625 0.91506 -0.039339 0.61717 0.24808 0.046046 0.11531 -0.082745 0.10243 0.20281 0.13131 0.0237 0.11659
1626 0.9481 -0.0027655 0.68768 0.19317 0.003121 0.081273 -0.098013 0.10298 0.21495 0.061106 0.00011121 0.064224
1627 0.90077 -0.041964 0.63481 0.22699 -0.0040014 0.047418 -0.139 0.044212 0.10651 0.043854 -0.017427 0.04058
1628 0.86514 -0.020384 0.71729 0.20715 0.035762 0.088462 -0.089666 0.078274 0.11825 0.088532 0.00017353 0.10491
1629 0.72937 -0.041773 0.75026 0.15939 -0.016776 0.10517 -0.10782 0.064375 0.082751 0.068867 0.0056194 0.27671
1630 0.67549 -0.0051117 0.70877 0.1799 -6.4031e-05 0.1814 -0.10636 0.012456 0.11317 0.045422 0.0049937 0.39341
1631 0.66271 0.0071157 0.71086 0.18365 0.041269 0.24507 -0.11882 0.053189 0.08122 0.088804 0.020524 0.54005
1632 0.64982 -0.056355 0.66445 0.11082 -0.03001 0.25234 -0.11892 0.044392 0.091175 0.071065 0.00084006 0.50374
1633 0.58219 -0.06042 0.61796 0.13559 -0.01151 0.25358 -0.15968 0.018724 0.042932 -0.0066662 0.00069661 0.51576
1634 0.66096 -0.032788 0.72539 0.15811 0.034445 0.31104 -0.1027 0.038261 0.10854 0.056878 0.027763 0.57451
1635 0.60675 0.004991 0.66526 0.14087 0.0097188 0.24423 -0.15521 0.0030426 0.057487 0.04788 0.002904 0.56506
1636 0.59333 -0.052415 0.67195 0.094997 -0.0055523 0.26552 -0.12673 0.015042 0.10227 0.049335 0.014906 0.50952
1637 0.55878 -0.039732 0.68067 0.11102 0.0011156 0.21358 -0.14519 -0.0010543 0.0521 0.027779 -0.0098082 0.37366
1638 0.55105 -0.01864 0.68798 0.10794 0.0014157 0.23383 -0.15028 0.0067089 0.051489 0.045488 -0.033985 0.31082
1639 0.50854 -0.044294 0.6554 0.13346 -0.017637 0.21586 -0.16555 0.0013281 0.08682 0.042607 -0.037919 0.24419
1640 0.50868 -0.0082493 0.72512 0.090875 0.0013429 0.20352 -0.13649 0.00048033 0.068984 0.078969 -0.01346 0.23543
1641 0.46994 -0.044567 0.67067 0.051426 -0.046472 0.18949 -0.14723 -0.012916 0.062509 0.026018 -0.044954 0.20458
1642 0.47347 -0.013533 0.68246 0.08124 -0.002989 0.23548 -0.1281 0.0013167 0.049027 0.019426 -0.050114 0.21126
1643 0.48325 -0.060686 0.68442 0.091007 0.0086727 0.26631 -0.13512 0.0017754 0.082525 0.045549 0.0027326 0.36517
1644 0.48627 -0.014896 0.69376 0.10864 0.016926 0.33323 -0.11363 0.018713 0.071702 0.080492 0.00057733 0.53823
1645 0.46358 0.048149 0.66506 0.092384 0.009743 0.39807 -0.11027 0.0156 0.098514 0.019952 0.0031587 0.62964
1646 0.42907 0.071953 0.61932 0.016091 -0.017114 0.38218 -0.1581 -0.038052 0.050531 0.046567 -0.016464 0.60698
1647 0.44655 0.13251 0.52611 0.11353 0.01351 0.42296 -0.1099 -0.0043892 0.11362 0.0086063 0.041937 0.64116
1648 0.42144 0.15957 0.49485 0.098798 -0.018595 0.37493 -0.12423 0.012603 0.087014 0.049906 0.0025066 0.63143
1649 0.38862 0.22811 0.51437 0.094446 -0.0021526 0.3473 -0.13133 0.00084663 0.055098 0.040299 -0.0015303 0.50957
1650 0.37365 0.1739 0.46341 0.083372 -0.027142 0.28912 -0.13572 -0.02939 0.06333 0.047402 -0.014872 0.36053
1651 0.36604 0.13554 0.49332 0.090667 -0.0061913 0.26743 -0.12459 -0.0056145 0.036068 0.088348 -0.020688 0.31595
1652 0.3609 0.057559 0.42281 0.047237 -0.018505 0.26392 -0.14158 0.01218 0.047763 0.040066 -0.016798 0.30479
1653 0.33393 0.062302 0.39758 0.032084 -0.028415 0.28067 -0.12491 -0.045817 0.022259 0.043816 -0.024599 0.2678
1654 0.32111 0.049072 0.37552 0.037856 -0.0060247 0.30166 -0.1401 -0.039797 0.05333 0.061212 -0.015533 0.28302
1655 0.31769 0.090696 0.38246 0.036084 0.01945 0.38766 -0.12982 0.013254 0.051403 0.042681 -0.0054236 0.28199
1656 0.30063 0.060832 0.34501 0.016356 0.0010676 0.40886 -0.14005 -0.042274 0.049764 -0.0029252 -0.012149 0.28371
1657 0.29576 0.083811 0.35099 -0.0027806 -0.057882 0.45131 -0.1584 -0.03976 0.053032 0.03501 -0.015044 0.51339
1658 0.26204 0.092225 0.32198 0.056428 0.1197 0.40464 -0.13706 -0.04911 0.07062 0.041419 0.14792 0.56786
1659 0.25671 0.1379 0.29872 -0.0051053 0.19124 0.38979 -0.14211 -0.051793 0.038314 0.059147 0.20804 0.57529
1660 0.27092 0.1634 0.29879 0.024178 0.21959 0.36194 -0.14763 -0.060851 0.039531 0.042606 0.18721 0.58994
1661 0.25449 0.2352 0.3049 0.011612 0.33829 0.31424 -0.14584 -0.015078 0.072647 0.011986 0.29083 0.56719
1662 0.23603 0.25996 0.27197 0.0025826 0.34557 0.25126 -0.14159 -0.035383 0.048482 0.051924 0.19988 0.38409
1663 0.23384 0.26239 0.23739 -0.038071 0.30814 0.23594 0.044871 -0.077037 0.056612 0.024596 0.058295 0.27901
1664 0.19965 0.20439 0.20194 -0.045484 0.1705 0.18126 0.22273 -0.0774 0.070315 -0.022947 0.022542 0.23487
1665 0.22614 0.15114 0.1887 0.00057872 0.12751 0.21438 0.3012 -0.07282 0.074493 0.010719 0.046434 0.2722
1666 0.19359 0.11759 0.22677 -0.037513 0.11202 0.20464 0.31323 -0.063586 0.07218 0.051176 0.038709 0.24923
1667 0.1849 0.11786 0.17874 -0.010046 0.10755 0.23494 0.14061 -0.091893 0.078091 -0.0066794 0.034691 0.26511
1668 0.18485 0.14942 0.21074 -0.035378 0.079081 0.21592 0.0049545 -0.05591 0.037654 0.019428 0.024763 0.24785
1669 0.15318 0.13573 0.19467 -0.05434 0.053713 0.28274 -0.074204 -0.10595 0.012128 -0.022244 0.012043 0.22714
1670 0.16562 0.1899 0.23752 0.021579 0.11292 0.40614 -0.059387 -0.064535 0.047651 0.035007 0.033178 0.27111
1671 0.14646 0.26344 0.17423 -0.023069 0.056567 0.38942 -0.067297 -0.075695 0.025606 0.0086838 0.039517 0.18831
1672 0.13956 0.35965 0.22745 -0.018628 0.077872 0.41259 -0.08953 -0.064517 0.072337 0.042608 0.05996 0.26815
1673 0.13997 0.39793 0.18117 -0.044338 0.056236 0.37144 -0.10024 -0.064227 0.032139 0.040381 0.032619 0.20183
1674 0.098778 0.29785 0.10152 -0.060306 0.033022 0.27784 -0.081557 -0.085032 -7.937e-05 0.031685 0.01903 0.18924
1675 0.10886 0.37155 0.19804 -0.010983 0.052294 0.24904 -0.047356 -0.069701 0.070771 0.07544 0.039153 0.17724
1676 0.095339 0.37425 0.18465 -0.04704 0.055685 0.20262 -0.07823 -0.080083 0.06107 0.11167 0.013782 0.18262
1677 0.1086 0.322 0.15051 -0.062143 0.005126 0.19131 -0.065838 -0.079083 0.09169 0.066136 0.0094983 0.13304
1678 0.11192 0.40585 0.11065 -0.053186 0.03867 0.16998 -0.071943 -0.08506 0.18908 0.092628 0.015934 0.13136
1679 0.092474 0.39152 0.17353 -0.062095 0.033132 0.15904 -0.075403 -0.09937 0.26426 0.066316 -0.0027508 0.13556
1680 0.08542 0.48545 0.17699 -0.041537 0.03578 0.20012 -0.035214 -0.10477 0.26055 0.061838 0.019532 0.15128
1681 0.089501 0.54392 0.12941 -0.014347 0.037002 0.22326 -0.030771 -0.063244 0.31053 0.10857 0.023309 0.1489
1682 0.10631 0.57884 0.15663 -0.063209 0.051384 0.21952 -0.039445 -0.055071 0.3734 0.14457 0.020817 0.12325
1683 0.25093 0.55294 0.1073 -0.065295 0.02179 0.21439 -0.046238 -0.077501 0.32393 0.090146 0.13736 0.12863
1684 0.39628 0.56301 0.14189 -0.029902 0.040705 0.23349 -0.032998 -0.081641 0.37159 0.067825 0.25487 0.1285
1685 0.35691 0.54133 0.13315 -0.0765 0.013477 0.23786 -0.075746 -0.10128 0.36847 0.073625 0.23999 0.081327
1686 0.1699 0.51646 0.047768 -0.073619 0.11038 0.2464 -0.10127 -0.097777 0.39416 0.061709 0.28454 0.07827
1687 0.13961 0.6046 0.13092 -0.057884 0.27021 0.35766 -0.058627 -0.053625 0.4634 0.11483 0.33701 0.1349
1688 0.11511 0.66255 0.096812 -0.076899 0.2817 0.34855 -0.081952 -0.063588 0.45161 0.095287 0.19841 0.081782
1689 0.097208 0.59388 0.05309 -0.10623 0.3421 0.33422 -0.053141 -0.048659 0.4539 0.079763 0.093836 0.085562
1690 0.099328 0.61484 0.07198 -0.066331 0.43852 0.34634 -0.0733 -0.021661 0.47238 0.1322 0.090256 0.091409
1691 0.082169 0.66102 0.085495 -0.088237 0.39268 0.26081 -0.06895 -0.056644 0.48747 0.044276 0.07093 0.045249
1692 0.071506 0.68895 0.082464 -0.075721 0.43836 0.21766 -0.077226 -0.075323 0.50026 0.083092 0.062488 0.077927
1693 0.05113 0.68516 0.091183 -0.083483 0.39903 0.17491 -0.070279 -0.070044 0.51877 0.057683 0.040347 0.044226
1694 0.05359 0.66742 0.03583 -0.066186 0.40238 0.17508 -0.09268 -0.092661 0.54405 0.062762 0.051849 0.035437
1695 0.077256 0.72172 0.079432 -0.075002 0.37668 0.18415 -0.073636 -0.081834 0.59228 0.1615 0.081466 0.044196
1696 0.0033832 0.63864 0.011537 -0.1086 0.2684 0.1313 -0.098876 -0.12762 0.50151 0.10055 0.02597 0.011595
1697 0.041653 0.74186 0.098794 -0.074577 0.27143 0.18806 -0.054764 -0.06648 0.58612 0.17704 0.15852 0.068769
1698 0.038701 0.74152 0.06796 -0.10388 0.18367 0.14493 -0.10706 -0.081628 0.5942 0.19091 0.21253 0.023628
1699 0.030732 0.68718 0.031411 -0.10016 0.21733 0.17747 -0.079152 -0.1022 0.58988 0.26643 0.30718 0.0087805
1700 0.014448 0.69595 0.042311 -0.10165 0.21458 0.1603 -0.078485 -0.086931 0.62013 0.25967 0.32175 0.040097
1701 -0.024785 0.66375 0.012913 -0.12035 0.15431 0.13426 -0.1005 -0.12595 0.59968 0.20799 0.30064 0.00044158
1702 0.0052071 0.72198 0.0031157 -0.075415 0.17822 0.14061 -0.083533 -0.096614 0.58902 0.29103 0.38332 0.0089886
1703 -0.020848 0.72888 -0.0016686 -0.081304 0.17304 0.15565 -0.10836 -0.0903 0.6047 0.2559 0.36613 0.020677
1704 -0.0078125 0.80786 0.062203 -0.10953 0.40212 0.14444 -0.10665 -0.022436 0.61704 0.27795 0.41866 0.018755
1705 -0.028725 0.74683 0.0031442 -0.082972 0.44751 0.12076 -0.098353 -0.0030504 0.63507 0.19203 0.42692 -0.0062241
1706 -0.016778 0.75222 0.06793 -0.078164 0.54522 0.13399 -0.10123 0.0010452 0.63292 0.15471 0.43949 0.020613
1707 -0.012079 0.73783 0.028024 -0.11216 0.53185 0.10551 -0.082828 -0.022792 0.6437 0.12144 0.46055 0.010063
1708 -0.0039118 0.73829 0.014925 -0.079704 0.61432 0.13176 -0.097468 -0.021418 0.66608 0.1765 0.48688 0.023223
1709 -0.0194 0.82151 0.0545 -0.056942 0.55537 0.12606 -0.062698 -0.041953 0.67228 0.17032 0.49294 -0.0031208
1710 -0.036989 0.77001 0.010876 -0.064273 0.62585 0.11701 -0.087863 -0.043509 0.69249 0.17097 0.48829 0.017979
1711 -0.039307 0.70821 -0.029537 -0.094349 0.5951 0.084882 -0.09383 -0.11822 0.64465 0.18611 0.48687 0.0041452
1712 -0.02196 0.73891 -0.0065362 -0.077243 0.65503 0.10476 0.15759 -0.072071 0.69747 0.16698 0.48023 -0.014424
1713 -0.063959 0.65218 -0.026893 -0.12749 0.58464 0.062503 0.28442 -0.065024 0.65458 0.22513 0.50113 -0.0015318
1714 -0.046968 0.66058 0.020441 -0.11134 0.62302 0.10644 0.37846 -0.0095253 0.65915 0.41272 0.53609 0.0101
1715 -0.04045 0.56377 -0.022867 -0.081538 0.63098 0.073754 0.35255 -0.0078961 0.67276 0.37827 0.52319 -0.014547
1716 0.21662 0.5131 0.010998 -0.024371 0.65739 0.079932 0.42605 0.025378 0.64293 0.36768 0.54387 0.016977
1717 0.29829 0.49291 -0.024604 0.08388 0.69453 0.066666 0.46873 0.028492 0.67934 0.3489 0.51658 -0.035487
1718 0.27752 0.54536 -0.0034439 0.18022 0.69954 0.052454 0.51612 0.095524 0.63746 0.42099 0.53043 -0.023797
1719 0.31385 0.56251 0.021919 0.24768 0.68759 0.072329 0.51504 0.15445 0.67457 0.46164 0.53809 -0.024856
1720 0.32359 0.57076 -0.013034 0.28719 0.65637 0.053945 0.61351 0.17999 0.6645 0.41192 0.54464 -0.0089734
1721 0.42331 0.66617 -0.015656 0.33692 0.73437 0.075427 0.62112 0.15984 0.68139 0.39852 0.59187 0.19669
1722 0.44267 0.68663 -0.0043612 0.24751 0.67834 0.051844 0.60373 0.057837 0.63492 0.38146 0.57481 0.32024
1723 0.44331 0.65818 -0.017201 0.11747 0.69175 0.075657 0.66914 0.058321 0.64873 0.42373 0.6036 0.40067
1724 0.35444 0.59754 0.0088023 0.07548 0.68996 0.063068 0.68317 0.055706 0.65354 0.43575 0.59597 0.44455
1725 0.22214 0.55781 -0.010396 0.056231 0.73901 0.090567 0.71538 0.047119 0.70311 0.42574 0.5786 0.451
1726 0.18984 0.5224 -0.03486 0.099098 0.8145 0.093913 0.7542 0.087974 0.72049 0.45985 0.62391 0.48625
1727 0.13022 0.40991 -0.046673 0.027653 0.73104 0.061911 0.69908 0.040499 0.59945 0.46221 0.54575 0.49818
1728 0.10906 0.40294 -0.040927 0.012997 0.69919 0.027472 0.73061 0.091176 0.52563 0.45771 0.49294 0.4769
1729 0.112 0.44103 -0.05131 0.020731 0.70034 0.019703 0.7587 0.11788 0.49369 0.51498 0.38551 0.31346
1730 0.089258 0.40816 -0.048928 0.031772 0.7297 0.027242 0.75244 0.15324 0.47906 0.49519 0.33692 0.20309
1731 0.30874 0.40745 -0.069757 0.07956 0.78154 0.046327 0.80582 0.29739 0.52366 0.47563 0.37678 0.20442
1732 0.44776 0.44734 0.0012719 0.05101 0.72874 0.026648 0.8186 0.3305 0.47389 0.44869 0.35612 0.16044
1733 0.46326 0.36187 -0.059096 0.013904 0.76114 0.018112 0.86419 0.31387 0.48071 0.41431 0.36991 0.15554
1734 0.49091 0.36153 -0.047634 0.0019572 0.72986 0.016854 0.83508 0.19172 0.43908 0.4999 0.3538 0.1665
1735 0.5313 0.39642 -0.046288 0.19843 0.76713 0.018926 0.81204 0.14364 0.47833 0.46801 0.33078 0.14834
1736 0.54108 0.41403 -0.036328 0.2896 0.74532 0.02278 0.81186 0.11713 0.44082 0.46814 0.33049 0.1434
1737 0.59661 0.30033 -0.086566 0.30718 0.651 -0.020029 0.78031 0.075194 0.39965 0.39778 0.29366 0.10733
1738 0.57059 0.36965 -0.026419 0.43367 0.66986 0.013038 0.81979 0.13142 0.40475 0.48454 0.32195 0.11825
1739 0.64286 0.36567 -0.034134 0.47504 0.59962 0.0060005 0.84902 0.17193 0.39267 0.50902 0.29536 0.13059
1740 0.66031 0.33935 -0.058737 0.54994 0.57668 0.016767 0.88507 0.19264 0.43541 0.50585 0.27768 0.25557
1741 0.67769 0.32761 -0.032674 0.54419 0.4968 0.016478 0.84484 0.28479 0.38832 0.53258 0.29041 0.43137
1742 0.59313 0.27439 -0.061275 0.57524 0.47921 -0.00086927 0.85395 0.34581 0.40567 0.46568 0.25366 0.44022
1743 0.70029 0.29311 -0.08264 0.49785 0.48281 0.015034 0.81479 0.38827 0.33751 0.47341 0.2657 0.48936
1744 0.67239 0.28021 -0.056043 0.66646 0.48631 0.02619 0.87535 0.31534 0.33404 0.47911 0.27114 0.55618
1745 0.69904 0.27093 -0.031668 0.62612 0.4592 0.0018218 0.82907 0.2997 0.32162 0.48793 0.23694 0.53819
1746 0.7139 0.30936 -0.060538 0.72721 0.46148 -0.0023071 0.85973 0.31698 0.33957 0.54283 0.23762 0.59878
1747 0.67548 0.21503 -0.10066 0.67132 0.39867 -0.013964 0.83369 0.19134 0.29074 0.46067 0.18722 0.51729
1748 0.708 0.2225 -0.09057 0.70925 0.41563 -0.023164 0.82295 0.17087 0.30358 0.45699 0.20281 0.56811
1749 0.6773 0.27696 -0.064073 0.70847 0.43991 -0.014219 0.86618 0.11019 0.29726 0.45908 0.20385 0.55977
1750 0.75817 0.29264 -0.067529 0.73728 0.38441 -0.020131 0.83331 0.13733 0.28651 0.46293 0.20187 0.59855
1751 0.69999 0.22311 -0.098536 0.77119 0.41009 0.01183 0.82837 0.090893 0.33354 0.34625 0.19405 0.61562
1752 0.7284 0.24308 -0.086589 0.77529 0.3662 -0.0093224 0.85555 0.16369 0.28806 0.37025 0.20703 0.6061
1753 0.71049 0.20495 -0.081476 0.71895 0.37472 -0.0070945 0.83002 0.24939 0.27558 0.38904 0.16942 0.62675
1754 0.59073 0.21953 -0.078873 0.80908 0.33327 -0.024027 0.82001 0.41762 0.28945 0.44539 0.17497 0.47834
1755 0.48737 0.18329 -0.083633 0.83272 0.38136 -0.0030991 0.84381 0.51201 0.28887 0.4461 0.17136 0.40418
1756 0.41786 0.21733 -0.08839 0.83474 0.34822 -0.02932 0.85337 0.45176 0.26723 0.50334 0.14942 0.31608
1757 0.45271 0.16384 -0.092402 0.82116 0.36916 -0.020311 0.73522 0.47351 0.26862 0.49889 0.17001 0.33244
1758 0.40002 0.14539 -0.11548 0.771 0.32797 -0.04158 0.62034 0.40174 0.25481 0.48397 0.118 0.25856
1759 0.39067 0.20134 -0.073525 0.84287 0.31152 -0.036672 0.61033 0.33208 0.25619 0.4896 0.13916 0.28132
1760 0.38 0.15491 -0.048748 0.79293 0.32821 -0.034243 0.5917 0.23501 0.25313 0.50214 0.12882 0.29293
1761 0.34362 0.16854 -0.069554 0.84033 0.33514 -0.029102 0.55237 0.16772 0.24279 0.41269 0.12672 0.28066
1762 0.33462 0.15222 -0.058365 0.82382 0.3023 -0.034888 0.5371 0.17611 0.24688 0.36135 0.11452 0.25484
1763 0.31054 0.12228 -0.12413 0.74016 0.27432 -0.02896 0.55024 0.16541 0.22375 0.32398 0.11014 0.41656
1764 0.3283 0.1618 -0.10706 0.80598 0.28947 -0.028265 0.53904 0.17436 0.25109 0.35787 0.11214 0.49022
1765 0.2993 0.17292 -0.013677 0.77968 0.27208 -0.035061 0.5309 0.19366 0.23146 0.34725 0.10372 0.55256
1766 0.26479 0.12116 -0.11457 0.7508 0.25902 -0.034948 0.50361 0.15981 0.22133 0.30243 0.12143 0.56753
1767 0.26641 0.13808 -0.066423 0.84432 0.30753 -0.0084632 0.49892 0.16518 0.22858 0.34056 0.13195 0.55584
1768 0.25349 0.13798 -0.07792 0.81461 0.25952 -0.028191 0.52361 0.37618 0.2446 0.36917 0.11737 0.56791
1769 0.21531 0.10436 -0.11817 0.79332 0.24894 -0.028899 0.44983 0.44359 0.21845 0.31746 0.10672 0.64374
1770 0.23272 0.12927 -0.094992 0.67871 0.25265 -0.019694 0.45357 0.47898 0.22874 0.31794 0.085021 0.57526
1771 0.21389 0.13816 -0.070287 0.60411 0.23933 -0.038184 0.41735 0.47009 0.2079 0.31562 0.098834 0.44782
1772 0.22968 0.10563 -0.10439 0.53849 0.22269 -0.020689 0.4211 0.46669 0.20622 0.25686 0.092589 0.35346
1773 0.14121 0.085446 -0.11056 0.46386 0.20603 -0.045555 0.39446 0.38551 0.17711 0.25847 0.085007 0.31279
1774 0.18707 0.12827 -0.07678 0.50807 0.24996 0.0089445 0.39566 0.41066 0.20159 0.2929 0.081167 0.32215
1775 0.15873 0.071446 -0.091733 0.3946 0.19655 -0.0049947 0.36201 0.25163 0.15174 0.26591 0.046996 0.25858
1776 0.14628 0.12342 -0.083624 0.45802 0.25141 0.036743 0.36682 0.26916 0.19612 0.31241 0.081017 0.32912
1777 0.13379 0.10489 -0.075085 0.46957 0.22503 0.047829 0.36929 0.22068 0.17755 0.22913 0.067471 0.30524
1778 0.10269 0.078025 -0.085257 0.41517 0.21502 -0.020665 0.3547 0.16998 0.16509 0.22638 0.042376 0.26975
1779 0.12058 -0.0046684 -0.19826 0.4087 0.17543 -0.033844 0.32285 0.13207 0.14921 0.15045 0.049795 0.27038
1780 0.066775 0.028619 -0.15837 0.35785 0.17535 -0.048721 0.28132 0.14572 0.14983 0.20361 0.01211 0.2535
1781 0.1255 0.063996 -0.12425 0.38543 0.19743 -0.051493 0.28678 0.181 0.16567 0.24586 0.066727 0.26247
1782 0.084204 0.053415 -0.1224 0.36176 0.17692 -0.046053 0.29002 0.14835 0.14818 0.22165 0.041143 0.21964
1783 0.051244 0.016759 -0.14471 0.36429 0.1807 -0.045542 0.26811 0.13362 0.11155 0.19126 0.029122 0.22146
1784 0.068034 0.041357 -0.14202 0.33592 0.15588 -0.032462 0.26293 0.34907 0.15142 0.18172 0.047162 0.25289
1785 0.077493 0.093716 -0.078022 0.38003 0.21888 -0.020256 0.29399 0.46422 0.16186 0.19344 0.057091 0.23575
1786 0.050857 0.013429 -0.16587 0.30372 0.11785 -0.04893 0.26568 0.44734 0.13423 0.15846 0.020116 0.17861
1787 0.05748 0.012744 -0.16352 0.28249 0.16939 -0.029206 0.26621 0.46092 0.1395 0.12658 0.02819 0.17406
1788 0.079515 0.058459 -0.12159 0.31984 0.14923 -0.036404 0.24269 0.47158 0.17921 0.1841 0.024749 0.1751
1789 0.04288 0.054952 -0.11923 0.31917 0.15324 -0.03415 0.24084 0.39073 0.17819 0.17997 0.033161 0.2008
1790 0.051195 0.04809 -0.12089 0.3017 0.16129 -0.039941 0.23357 0.29072 0.14636 0.12969 -0.0004889 0.17503
1791 0.028493 0.029685 -0.16818 0.23654 0.12997 -0.0557 0.21505 0.19324 0.13697 0.15691 0.0071578 0.16169
1792 -0.00088835 0.019016 -0.16235 0.22515 0.12344 -0.036493 0.20129 0.19293 0.12362 0.12205 -0.0092641 0.15488
1793 0.0085276 0.022369 -0.13632 0.25531 0.14056 -0.016781 0.19314 0.1622 0.14146 0.1181 -0.0033085 0.16628
1794 0.0038408 0.027499 -0.13219 0.24437 0.12817 0.03285 0.20146 0.19357 0.14586 0.14848 0.013789 0.14556
1795 -0.00038618 0.025702 -0.12853 0.22041 0.13313 0.03777 0.18039 0.19877 0.097896 0.1147 -0.012536 0.13252
1796 -0.013979 0.013678 -0.15146 0.2157 0.12945 0.10184 0.15026 0.15768 0.12368 0.14932 -0.0038342 0.12236
1797 -0.01822 -0.0071709 -0.12475 0.1978 0.069722 0.012391 0.16432 0.14796 0.11533 0.12551 -0.019432 0.11277
1798 -0.063698 0.016551 -0.11986 0.18924 0.11278 -0.0021354 0.15482 0.16261 0.095248 0.13907 -0.028634 0.096225
1799 -0.017433 0.0065819 -0.13672 0.22064 0.069715 -0.019677 0.1501 0.21419 0.13853 0.10567 -0.012043 0.085192
1800 -0.020107 0.01543 -0.13029 0.20694 0.10438 -0.019983 0.16098 0.30812 0.13206 0.15709 0.0027406 0.098449
1801 -0.042663 0.0075697 -0.14673 0.18613 0.087761 -0.045436 0.1377 0.37747 0.094547 0.13012 -0.013612 0.069754
1802 -0.051791 -0.0056317 -0.13963 0.20124 0.081441 -0.030493 0.14758 0.36416 0.08641 0.082139 -0.01077 0.065484
1803 -0.069315 -0.037187 -0.11937 0.13276 0.05415 -0.068344 0.11923 0.32912 0.076986 0.11625 -0.046758 0.046363
1804 -0.063402 -0.050383 -0.1652 0.12151 0.053098 -0.056711 0.12289 0.34404 0.078352 0.10715 -0.029272 0.033598
1805 -0.054432 0.0053787 -0.15433 0.10799 0.082594 -0.025393 0.10916 0.22025 0.11019 0.067317 -0.019439 0.061456
1806 -0.068836 -0.045969 -0.18094 0.14577 0.080624 0.015344 0.067047 0.16372 0.075221 0.065303 -0.019805 0.062263
1807 -0.057591 0.025604 -0.11775 0.11806 0.068009 0.039203 0.070699 0.17838 0.079324 0.09635 -0.027291 0.053065
1808 -0.068708 0.026613 -0.11756 0.15724 0.078065 0.10453 0.062357 0.16941 0.10054 0.12688 -0.022148 0.042757
1809 -0.05816 0.040844 -0.082756 0.16895 0.095777 0.13525 0.091386 0.13061 0.1089 0.11383 0.0044551 0.05649
1810 -0.094785 0.006124 -0.11058 0.12119 0.060171 0.12177 0.067815 0.13961 0.069993 0.099296 -0.0055834 0.063575
1811 -0.089628 -0.0048227 -0.14626 0.11306 0.028602 0.033839 0.030363 0.14939 0.055765 0.1169 -0.053312 0.0051172
1812 -0.089625 0.0031186 -0.15643 0.11586 0.026633 -0.016066 0.040575 0.095792 0.070576 0.07043 -0.047099 0.023989
1813 -0.085045 0.00085004 -0.077225 0.11993 0.055373 -0.0074033 0.070699 0.16571 0.069893 0.069853 -0.044384 0.026399
1814 -0.084778 -0.034333 -0.0069598 0.06717 0.014809 -0.049776 0.060076 0.10866 0.077946 0.032125 -0.053934 0.0087088
1815 -0.098209 -0.0071704 0.025789 0.078072 0.049087 -0.01058 0.042714 0.25503 0.092228 0.067285 -0.016237 0.031159
1816 -0.12022 -0.006496 0.024476 0.048365 0.011278 -0.045736 0.010932 0.33427 0.048566 0.093733 -0.075716 -0.029682
1817 -0.10454 -0.032284 -0.10288 0.074374 0.041088 -0.026535 0.020732 0.32143 0.078519 0.055069 -0.045387 -0.027393
1818 -0.10376 0.0045306 -0.073413 0.064019 0.054794 -0.03977 0.0049736 0.28233 0.067256 0.085718 -0.048231 -0.037676
1819 -0.10169 -0.042236 -0.1023 0.037567 -0.0027398 -0.04046 -0.011296 0.17354 0.049202 0.028933 -0.062554 -0.027316
1820 -0.11387 -0.0032123 -0.069899 0.066176 0.015459 -0.02748 0.015703 0.16178 0.060416 0.12465 -0.070728 -0.026899
1821 -0.10818 0.0067886 -0.038021 0.078839 0.045327 -0.017234 0.025338 0.17146 0.12734 0.11801 -0.05566 0.0023697
1822 -0.15094 -0.047391 -0.087233 -0.01258 0.0018136 -0.053638 -0.029225 0.09433 0.043677 0.077218 -0.071907 -0.047944
1823 -0.12224 -0.011441 -0.10193 0.042539 0.052051 -0.0055383 0.00038223 0.16116 0.099159 0.08434 -0.043324 -0.015295
1824 -0.1211 -0.017736 -0.07795 0.019014 0.03433 -0.027251 0.016009 0.13979 0.084803 0.071982 -0.05184 -0.026182
1825 -0.13367 -0.017965 -0.066743 0.019943 -0.00096337 -0.03001 -0.012548 0.092085 0.056231 0.078007 -0.077553 -0.036736
1826 -0.12879 -0.036901 -0.099998 0.053736 0.032896 -0.011777 -0.0097273 0.11861 0.067073 0.074966 -0.030351 -0.029153
1827 -0.13547 -0.029249 -0.092518 0.061031 0.048029 -0.023435 -0.0094875 0.11731 0.055791 0.05711 -0.054416 -0.020686
1828 -0.13119 -0.04003 -0.11327 0.020033 -0.0038494 -0.029127 -0.025031 0.10632 0.077018 0.065108 -0.080574 -0.042246
1829 -0.14985 -0.018711 -0.082806 0.015526 -0.004393 0.042237 -0.041202 0.12355 0.050416 0.063283 -0.048474 -0.046145
1830 -0.16598 -0.045588 -0.12365 -0.0071836 0.0079843 0.12167 -0.024842 0.12897 0.077265 0.040363 -0.054305 -0.034224
1831 -0.15364 -0.061314 -0.14426 -0.032967 -0.029328 0.10919 -0.044339 0.080672 0.055563 0.04607 -0.069612 -0.027049
1832 -0.15752 -0.057079 -0.12676 -0.031514 -0.025431 0.1207 -0.049708 0.076432 0.052595 0.02206 -0.065337 -0.053091
1833 -0.14468 -0.034938 -0.10428 -0.030088 -0.010395 0.079898 -0.051512 0.058623 0.050358 0.039066 -0.070179 -0.050566
1834 -0.14993 -0.055571 -0.13351 -0.048429 -0.014038 0.035576 -0.056775 0.076523 0.028998 0.036541 -0.083042 -0.055418
1835 -0.13925 0.011957 -0.084256 -0.0024501 0.032725 0.018418 -0.058397 0.073311 0.075303 0.029194 -0.047085 -0.05441
1836 -0.14457 -0.045748 -0.11118 -0.0015949 -0.002517 -0.008043 -0.067827 0.034129 0.051371 0.031831 -0.065869 -0.036698
1837 -0.16579 -0.047009 -0.15175 -0.043794 -0.030743 -0.019654 -0.081351 0.042488 0.030767 0.0092383 -0.084958 -0.088676
1838 -0.14755 -0.029958 -0.095313 -0.013623 -0.038579 0.002925 -0.074416 0.053922 0.065284 0.01423 -0.082171 -0.088685
1839 -0.15838 -0.060646 -0.088579 -0.021015 -0.0010848 -0.021425 -0.05588 0.052559 0.039719 0.015581 -0.060853 -0.066586
1840 -0.16087 -0.052224 -0.13186 -0.018008 -0.035779 -0.013297 -0.089706 0.042329 0.039044 0.03511 -0.092695 -0.093072
1841 -0.15871 -0.04136 -0.11427 -0.024562 -0.026651 -0.027089 -0.087953 0.062728 0.043394 0.061943 -0.060133 -0.067492
1842 -0.15303 -0.072401 -0.12583 0.0043767 -0.036979 -0.0046495 -0.094777 0.063066 0.027511 0.044626 -0.055589 -0.098306
1843 -0.14006 -0.02229 -0.11845 -0.024731 -0.0025093 -0.027572 -0.079882 0.023629 0.038706 0.0081423 -0.067155 -0.088268
1844 -0.1838 -0.0063987 -0.082644 -0.05292 -0.055565 -0.027879 -0.09447 0.028176 0.025817 0.030361 -0.099255 -0.09646
1845 -0.16467 -0.074665 -0.15553 -0.062729 -0.041493 -0.020473 -0.11566 -0.0088502 0.0064444 0.017555 -0.075347 -0.10201
1846 -0.16739 -0.052954 -0.13735 -0.066016 -0.020268 -0.024194 -0.092602 -0.0060741 0.0078518 0.021228 -0.059891 -0.10085
1847 -0.1506 -0.10685 -0.11998 -0.067543 -0.035859 -0.023044 -0.086637 0.037728 0.0084762 0.045038 -0.092336 -0.092676
1848 -0.19008 -0.05342 -0.16804 -0.028324 -0.047834 -0.019287 -0.088806 -0.0099745 0.0055088 0.00086081 -0.079463 -0.086391
1849 -0.18786 -0.061701 -0.12272 -0.02956 -0.026836 -0.033273 -0.11585 -0.00047747 0.056031 -0.0017681 -0.077071 -0.1032
1850 -0.17161 -0.049817 -0.1114 -0.041284 -0.007338 -0.0033465 -0.11472 0.0172 0.030775 0.054311 -0.052498 -0.098319
1851 -0.18365 -0.094 -0.14588 -0.0624 -0.039472 -0.037225 -0.11376 -0.012889 0.00901 0.027376 -0.092868 -0.099358
1852 -0.16535 -0.056173 -0.12707 -0.049088 -0.052867 -0.046017 -0.092748 -0.011665 0.015825 0.069337 -0.08123 -0.10502
1853 -0.1645 -0.088556 -0.14699 -0.10151 -0.058069 -0.0483 -0.12323 -0.017117 0.023559 0.0074227 -0.097835 -0.1246
1854 -0.18129 -0.046214 -0.13793 -0.095454 -0.091113 -0.052845 -0.12963 -0.014775 -0.0046797 0.051228 -0.081765 -0.13567
1855 -0.16399 -0.040589 -0.10108 -0.055257 -0.049934 -0.023443 -0.092653 0.0036341 0.03912 0.059395 -0.064604 -0.10019
1856 -0.17812 -0.050941 -0.11615 -0.089337 -0.090203 -0.063155 -0.1274 -0.015411 0.012185 0.015192 -0.10341 -0.11727
1857 -0.15952 -0.042905 -0.10768 -0.084609 -0.0483 -0.04571 -0.10381 -0.028395 0.034507 0.038588 -0.096138 -0.09973
1858 -0.16984 -0.021746 -0.11551 -0.078653 -0.062054 -0.034679 -0.14146 -0.017877 -0.00041777 0.030736 -0.094565 -0.10973
1859 -0.17602 -0.035524 -0.10525 -0.080536 -0.032789 -0.039544 -0.13233 -0.020619 0.020489 -0.0042494 -0.085789 -0.1281
1860 -0.16308 -0.03691 -0.10852 -0.1111 -0.06823 -0.044438 -0.12122 -0.030467 0.013896 0.049353 -0.083109 -0.12564
1861 -0.20502 -0.060489 -0.10632 -0.10108 -0.086304 -0.047514 -0.12671 -0.028103 0.0089239 0.019355 -0.091517 -0.12217
1862 -0.18539 -0.055874 -0.10844 -0.071063 -0.035196 -0.018074 -0.15323 -0.04935 0.029787 0.042056 -0.073301 -0.10749
1863 -0.18979 -0.037063 -0.11504 -0.082052 -0.036334 -0.030081 -0.13464 -0.05449 -0.00076454 0.029196 -0.078806 -0.11977
1864 -0.19598 -0.071774 -0.14592 -0.077022 -0.061614 -0.024803 -0.12886 -0.035327 0.031967 -0.0010144 -0.075598 -0.11972
1865 -0.18232 -0.075147 -0.12204 -0.096382 -0.067086 -0.031288 -0.15654 -0.038851 -0.027901 0.0098651 -0.08336 -0.12584
1866 -0.20219 -0.08992 -0.11575 -0.099741 -0.046722 -0.046508 -0.17122 -0.063144 0.015187 0.027196 -0.098327 -0.11996
1867 -0.18946 -0.060542 -0.10153 -0.092911 -0.046356 -0.021447 -0.13889 -0.032208 0.039575 0.058014 -0.068075 -0.11924
1868 -0.18292 -0.090637 -0.14478 -0.1139 -0.055552 -0.045815 -0.14181 -0.074192 0.012983 0.01174 -0.079357 -0.11304
1869 -0.17517 -0.079721 -0.13654 -0.089233 -0.038455 -0.0054348 -0.12202 -0.069514 0.0059229 0.00072304 -0.055175 -0.099068
1870 -0.17417 -0.014528 -0.083997 -0.069377 -0.042543 0.019417 -0.15242 -0.031516 0.01986 0.06819 -0.073513 -0.10593
1871 -0.21421 -0.05656 -0.12445 -0.11903 -0.074175 0.015357 -0.15824 -0.060152 0.02237 0.024449 -0.067736 -0.13596
1872 -0.19276 -0.060295 -0.087653 -0.10434 -0.030732 0.073188 -0.14284 -0.028017 0.026327 -0.0027044 -0.074846 -0.14119
1873 -0.23997 -0.083853 -0.13778 -0.135 -0.080417 0.047569 -0.17262 -0.085016 -0.035481 -0.013208 -0.10883 -0.13058
1874 -0.18652 -0.061643 -0.10803 -0.075955 -0.056757 0.083996 -0.1436 -0.093065 0.0042341 -0.038506 -0.07291 -0.10992
1875 -0.19907 -0.086737 -0.17118 -0.13252 -0.099998 0.054562 -0.17382 -0.078476 -0.0058036 0.0089562 -0.10026 -0.1531
1876 -0.17054 -0.051005 -0.076217 -0.11159 -0.087955 0.064784 -0.1751 -0.045654 -0.0034978 0.064389 -0.078856 -0.15243
1877 -0.1913 -0.085034 -0.13675 -0.089893 -0.058297 0.053031 -0.15261 -0.050431 0.0082089 0.019397 -0.072352 -0.12174
1878 -0.19108 -0.090308 -0.15516 -0.11184 -0.077003 0.0052561 -0.1524 -0.05719 -0.013036 0.0094778 -0.086735 -0.12451
1879 -0.21729 -0.08496 -0.15559 -0.12446 -0.093871 -0.001079 -0.15864 -0.087958 -0.0031344 0.00073359 -0.078895 -0.15662
1880 -0.20624 -0.10128 -0.16093 -0.1224 -0.051913 0.015567 -0.16084 -0.094069 -0.022029 -0.024728 -0.073646 -0.15247
1881 -0.21573 -0.055129 -0.14517 -0.12828 -0.08899 0.0083756 -0.16019 -0.073373 -0.01773 0.034446 -0.081721 -0.138
1882 -0.17679 -0.074733 -0.14401 -0.11614 -0.066626 0.038482 -0.16413 -0.058311 0.0057244 0.022782 -0.062932 -0.13167
1883 -0.22143 -0.13381 -0.19997 -0.16002 -0.085286 0.013061 -0.20023 -0.13416 -0.050259 -0.069556 -0.093482 -0.15152
1884 -0.19649 -0.064119 -0.091701 -0.11368 -0.03436 0.068125 -0.16733 -0.059083 0.0065799 -0.025452 -0.059908 -0.13716
1885 -0.21042 -0.058607 -0.072936 -0.11547 -0.077683 0.063235 -0.15634 -0.07917 -0.011884 0.015797 -0.061483 -0.10374
1886 -0.2016 -0.050479 -0.095694 -0.10348 -0.066121 0.070118 -0.15647 -0.082715 0.025272 0.047068 -0.064398 -0.12047
1887 -0.19373 -0.11045 -0.17146 -0.12517 -0.09694 0.043678 -0.17243 -0.12946 -0.0081475 -0.039286 -0.084732 -0.1496
1888 -0.22567 -0.10492 -0.19842 -0.14215 -0.1158 0.043281 -0.1838 -0.11817 -0.024483 -0.03441 -0.10637 -0.17885
1889 -0.20888 -0.0637 -0.1352 -0.12761 -0.087768 0.023477 -0.16696 -0.068083 -0.0058266 -0.0076148 -0.075228 -0.16126
1890 -0.19921 -0.064217 -0.14253 -0.11048 -0.10095 0.017831 -0.18187 -0.079053 -0.03332 0.031225 -0.079952 -0.16067
1891 -0.20887 -0.081281 -0.16146 -0.11457 -0.086169 -0.025911 -0.15139 -0.085929 0.0068034 0.0033227 -0.106 -0.16455
1892 -0.21554 -0.05081 -0.086101 -0.12269 -0.085413 0.0025973 -0.17849 -0.10775 0.0051842 0.029004 -0.090445 -0.14596
1893 -0.20458 -0.075674 -0.11836 -0.11291 -0.090496 -0.0081283 -0.16419 -0.1079 0.00639 0.0050955 -0.095081 -0.13906
1894 -0.21563 -0.072809 -0.10939 -0.14056 -0.11619 -0.02055 -0.18905 -0.095816 -0.035455 0.0096697 -0.096099 -0.17709
1895 -0.20841 -0.1021 -0.17509 -0.15661 -0.068662 0.0039455 -0.17254 -0.14293 -0.00078148 -0.034638 -0.076914 -0.14829
1896 -0.2294 -0.09926 -0.16791 -0.14991 -0.099793 -0.0041242 -0.19385 -0.11652 -0.01446 -0.015595 -0.072632 -0.16358
1897 -0.21607 -0.072887 -0.12195 -0.10801 -0.052547 0.0075075 -0.18059 -0.088554 0.013633 0.010464 -0.055206 -0.15695
1898 -0.20054 -0.057533 -0.11122 -0.12717 -0.093558 -0.00079525 -0.16938 -0.092511 -0.0093791 0.03397 -0.049966 -0.13523
1899 -0.22175 -0.072727 -0.14975 -0.11447 -0.10487 -0.010782 -0.17936 -0.10328 0.006782 -0.00027898 -0.053731 -0.14979
1900 -0.2126 -0.074677 -0.12578 -0.15536 -0.10365 -0.027774 -0.17348 -0.093045 -0.010864 -0.023002 0.093088 -0.15561
1901 -0.21412 -0.094782 -0.1966 -0.15227 -0.088184 -0.023049 -0.19281 -0.12908 -0.035142 -0.011776 0.14491 -0.1194
1902 -0.21591 -0.089607 -0.12068 -0.13474 -0.11836 -0.020205 -0.18672 -0.12676 -0.01523 -0.028579 0.19299 -0.14859
1903 -0.22153 -0.098208 -0.16906 -0.126 -0.090795 -0.0051194 -0.16213 -0.081184 -0.020823 -0.050657 0.21583 -0.14612
1904 -0.2033 -0.061717 -0.11564 -0.13996 -0.093729 -0.025678 -0.18102 -0.092876 -0.02781 -0.0092764 0.12275 -0.13516
1905 -0.24012 -0.10002 -0.15208 -0.13785 -0.060737 -0.034793 -0.20708 -0.12734 -0.011495 -0.046318 0.024475 -0.15825
1906 -0.2005 -0.091492 -0.14376 -0.13868 -0.10613 -0.036321 -0.19373 -0.081688 -0.010767 -0.016754 0.0060085 -0.16925
1907 -0.19966 -0.11594 -0.17455 -0.1005 -0.079903 -0.028232 -0.17421 -0.11473 -0.0018059 -0.044699 0.0083529 -0.14632
1908 -0.027134 -0.073349 -0.14084 -0.13157 -0.091797 -0.037657 -0.17287 -0.11212 -0.014325 -0.016028 0.0045876 -0.14445
1909 0.050461 -0.10076 -0.21924 -0.16087 -0.12642 -0.035834 -0.19101 -0.13066 -0.010815 -0.067846 -0.0019795 -0.1224
1910 0.12099 -0.057234 -0.10854 -0.12294 -0.051894 -0.014403 -0.16967 -0.085989 0.0068596 -0.0042877 0.0037137 -0.1442
1911 0.0069509 -0.10411 -0.17152 -0.16583 -0.099724 -0.0606 -0.20197 -0.12967 -0.037724 -0.020752 -0.015081 -0.1765
1912 -0.10043 -0.047092 -0.11431 -0.12286 -0.064337 -0.014958 -0.18163 -0.11569 0.0055843 -0.020597 -0.0015614 -0.12262
1913 -0.13295 -0.0885 -0.1895 -0.15322 -0.10399 -0.056647 -0.19898 -0.11346 -0.036292 -0.046337 -0.002988 -0.15051
1914 -0.14159 -0.073293 -0.12291 -0.12384 -0.091161 -0.041178 -0.18761 -0.083147 0.019182 -0.0079197 0.0136 -0.13812
1915 -0.15766 -0.050543 -0.11727 -0.1499 -0.13102 -0.050397 -0.18029 -0.08196 -0.023955 0.014651 0.15059 -0.14237
1916 -0.1455 -0.059571 -0.14476 -0.13436 -0.093455 -0.023425 -0.1913 -0.11503 -0.0091141 -0.0071502 0.22979 -0.12765
1917 -0.1326 -0.0993 -0.14738 -0.15281 -0.10579 -0.046192 -0.17518 -0.11512 -0.018643 -0.054243 0.27111 -0.10351
1918 -0.16559 -0.088558 -0.14914 -0.18277 -0.11957 -0.059103 -0.2089 -0.10581 -0.015882 -0.012639 0.20602 -0.12572
1919 -0.16759 -0.05515 -0.12624 -0.16701 -0.12595 -0.066473 -0.20157 -0.11329 -0.031333 -0.033231 0.22635 -0.15085
1920 -0.19061 -0.10341 -0.14417 -0.18029 -0.12009 -0.083065 -0.21988 -0.13041 -0.037359 -0.02249 0.20265 -0.15934
1921 -0.17184 -0.097793 -0.13123 -0.16354 -0.10817 -0.056232 -0.21223 -0.12218 -0.06157 -0.048473 0.24266 -0.13972
1922 -0.17503 -0.083456 -0.10533 -0.13947 -0.10841 -0.056423 -0.18846 -0.10774 -0.038045 -0.009087 0.13344 -0.13698
1923 -0.16809 -0.045949 -0.06221 -0.12969 -0.099332 -0.054946 -0.21568 -0.09336 -0.058476 0.0040055 0.069016 -0.15073
1924 -0.17054 -0.093864 -0.05144 -0.1393 -0.092523 -0.066371 -0.20094 -0.11441 0.018337 -0.026802 0.082913 -0.13221
1925 -0.16446 -0.056123 0.023701 -0.083066 -0.064153 -0.026219 -0.20398 -0.11017 -0.030577 0.015315 0.098058 -0.12266
1926 -0.18212 -0.078034 -0.016409 -0.028668 -0.067541 -0.038231 -0.19706 -0.12475 -0.022111 -0.010366 0.087787 -0.13449
1927 -0.15505 -0.073 -0.08757 -0.053831 -0.099383 -0.050535 -0.18488 -0.068265 -0.01412 0.0269 0.052822 -0.13071
1928 -0.16851 -0.041807 -0.083525 -0.062251 -0.054269 -0.026112 -0.2068 -0.066103 -0.058773 -0.00061589 0.17767 -0.12113
1929 -0.19189 -0.077969 -0.11707 -0.013094 -0.051888 -0.031739 -0.19717 -0.10027 0.00013955 -0.0015466 0.29129 -0.11946
1930 -0.1842 -0.083151 -0.11366 -0.10446 -0.12708 -0.079784 -0.21743 -0.13301 -0.049098 -0.048974 0.27819 -0.15165
1931 -0.1913 -0.10334 -0.084408 -0.080326 -0.098858 -0.03923 -0.21077 -0.10033 -0.023841 0.021593 0.34311 -0.10444
1932 -0.18039 -0.06267 -0.0083106 -0.10031 -0.098274 -0.046768 -0.1985 -0.13029 -0.015537 -0.0034566 0.2931 -0.13238
1933 -0.18045 -0.065655 0.035763 -0.10306 -0.099029 -0.047115 -0.20187 -0.11492 -0.036646 -0.015746 0.2962 -0.14305
1934 -0.17461 -0.030698 0.10948 -0.089105 -0.081464 -0.04067 -0.19036 -0.11272 0.002001 0.016613 0.35398 -0.10435
1935 -0.17091 -0.077601 0.09413 -0.11045 -0.082534 -0.04153 -0.20786 -0.11779 -0.031824 -0.034181 0.38956 -0.11545
1936 -0.19165 -0.097539 -0.0043209 -0.15058 -0.11962 -0.063245 -0.22179 -0.15289 -0.030451 -0.026582 0.32156 -0.11878
1937 -0.19705 -0.06995 -0.032281 -0.12298 -0.078588 -0.062442 -0.20846 -0.14102 -0.022729 -0.025134 0.3081 -0.13515
1938 -0.17312 -0.10636 -0.031361 -0.11065 -0.10296 -0.052209 -0.20391 -0.12109 -0.041744 -0.014921 0.24915 -0.1712
1939 -0.18013 -0.081841 0.011766 -0.16694 -0.10704 -0.076598 -0.20951 -0.091379 -0.047985 0.013783 0.18398 -0.12915
1940 -0.17264 -0.057995 0.053363 -0.098661 -0.094195 -0.063169 -0.20243 -0.061182 -0.019306 0.0030684 0.17561 -0.12885
1941 -0.17953 -0.067881 0.059499 -0.10526 -0.097943 -0.063667 -0.18476 -0.062591 -0.029842 -0.022427 0.183 -0.14566
1942 -0.18648 -0.049235 0.075023 -0.11175 -0.080195 -0.046674 -0.17728 -0.017696 -0.024373 -0.022737 0.19105 -0.011491
1943 -0.22145 -0.10511 0.085502 -0.16737 -0.11486 -0.068131 -0.22097 -0.10423 -0.072165 -0.089592 0.27401 0.047274
1944 -0.20657 -0.10646 0.060822 -0.14253 -0.095834 -0.046794 -0.18892 -0.057149 -0.025611 -0.015488 0.35997 0.16227
1945 -0.18686 -0.067123 0.1495 -0.12502 -0.092894 -0.014064 -0.12113 -0.056798 -0.028231 -0.021507 0.43 0.1706
1946 -0.18212 -0.11874 0.17415 -0.12525 -0.079649 -0.036008 -0.01256 -0.042652 -0.012661 -0.039413 0.42744 0.19655
1947 -0.19991 -0.074772 0.17949 -0.13532 -0.11399 -0.041954 -0.032055 -0.06116 -0.016072 0.012826 0.37707 0.035243
1948 -0.16827 -0.064635 0.26809 -0.12194 -0.088878 -0.049117 -0.036971 -0.065526 -0.016333 -0.082137 0.31155 0.0083279
1949 -0.18318 -0.083149 0.20803 -0.13444 -0.10058 -0.058312 -0.050746 -0.05984 -0.025655 -0.0010725 0.20473 -0.032029
1950 -0.21315 -0.071839 0.1249 -0.10516 -0.10456 -0.044805 -0.098669 -0.050668 -0.02148 -0.058668 0.18548 -0.055905
1951 -0.18904 -0.080633 0.20168 -0.050188 -0.095162 -0.043376 -0.099184 -0.020204 -0.036799 -0.044264 0.18637 -0.051473
1952 -0.18525 -0.085564 0.2662 0.018784 -0.12728 -0.032443 -0.12016 0.036329 -0.055719 -0.03433 0.16842 -0.087089
1953 -0.20902 -0.081509 0.25789 0.079656 -0.10874 -0.022837 -0.1297 0.038845 -0.015743 -0.024275 0.19724 -0.065169
1954 -0.17682 -0.047432 0.37065 0.057317 -0.08878 0.0089888 -0.10934 0.067404 -0.028835 -0.016759 0.32449 -0.038891
1955 -0.069714 -0.067286 0.29486 0.027774 -0.12531 0.004252 -0.10718 0.028191 -0.043446 -0.022645 0.35361 -0.035409
1956 0.17118 -0.096941 0.24449 -0.03732 -0.095739 0.11293 -0.10589 0.036642 -0.035373 -0.049099 0.38482 -0.018191
1957 0.17819 -0.081528 0.2714 -0.086005 -0.099904 0.15925 -0.10439 0.012601 -0.040882 -0.024695 0.4052 -0.028826
1958 0.16927 -0.033853 0.3877 -0.077749 -0.098819 0.17588 -0.069545 0.0040643 0.0057891 0.012077 0.39244 0.23901
1959 0.1728 -0.10002 0.28176 -0.075613 -0.097025 0.18371 -0.059557 -0.022755 -0.035046 -0.048393 0.34506 0.25695
1960 0.072316 -0.06966 0.462 -0.068287 -0.061865 0.14448 -0.035029 0.0321 0.01083 -0.018686 0.27732 0.31711
1961 -0.048313 -0.093081 0.41146 -0.072907 -0.089544 0.10929 0.078746 0.020258 -0.017294 -0.049755 0.22577 0.31789
1962 -0.070747 -0.062061 0.40585 -0.073227 -0.10639 0.093864 0.23205 0.087609 0.0022168 -0.047214 0.20463 0.31838
1963 -0.085647 -0.042955 0.3954 -0.086498 -0.090129 0.072413 0.11015 0.12443 -0.018152 -0.00040448 0.21031 0.36187
1964 -0.091008 -0.079593 0.33794 -0.052409 -0.076899 0.10819 0.12583 0.16121 -0.022942 -0.016347 0.2586 0.42836
1965 -0.10017 -0.080262 0.33212 -0.096684 -0.10004 0.099171 0.13551 0.15064 -0.025734 -0.012632 0.34969 0.36001
1966 -0.094369 -0.067803 0.39959 -0.12256 -0.11437 0.16611 0.0029406 0.19616 -0.018278 -0.0065658 0.41022 0.45291
1967 -0.069951 -0.12327 0.45964 -0.14143 -0.13725 0.22438 -0.010819 0.17985 -0.02046 -0.05311 0.40949 0.44341
1968 0.18798 -0.045969 0.50287 -0.056196 -0.094626 0.29174 -0.022657 0.10975 -0.0033305 -0.053941 0.4307 0.54139
1969 0.32323 -0.11375 0.34119 -0.021412 -0.13544 0.28552 -0.043426 0.06431 -0.0093834 -0.10448 0.31377 0.47629
1970 0.27149 -0.045858 0.40256 0.11357 -0.13111 0.28683 -0.086901 0.07808 -0.016905 -0.016326 0.26569 0.5557
1971 0.2438 -0.091101 0.35103 0.067728 -0.13999 0.2407 -0.057364 0.03634 -0.023933 -0.071405 0.21507 0.52745
1972 0.20877 -0.09284 0.37397 0.22839 -0.084343 0.2747 -0.048525 0.11552 -0.0099001 -0.063898 0.23775 0.57063
1973 0.17711 -0.073002 0.46393 0.22306 -0.10177 0.25659 -0.052137 0.12415 -0.026542 -0.019049 0.19886 0.55893
1974 0.093075 -0.080561 0.57265 0.1785 -0.092762 0.29481 0.063035 0.22428 -0.0054916 -0.072829 0.23747 0.60022
1975 0.031358 -0.083952 0.52185 0.088855 -0.078951 0.37534 0.22376 0.27524 0.019755 -0.087232 0.23871 0.61604
1976 0.012854 -0.091175 0.56306 -0.022144 -0.093221 0.3991 0.25446 0.31348 -0.0025728 -0.055665 0.33225 0.62072
1977 0.02157 -0.058054 0.51593 -0.030747 -0.099762 0.39666 0.26025 0.37078 -0.010937 -0.055204 0.39482 0.65559
1978 -0.011907 -0.090528 0.42408 -0.03152 -0.15686 0.36803 0.18037 0.30366 -0.015504 -0.11747 0.34761 0.64091
1979 0.2807 -0.087372 0.4282 -0.025434 -0.11597 0.40415 0.13417 0.28755 0.010617 -0.061229 0.39491 0.70541
1980 0.3845 -0.10875 0.39588 -0.036111 -0.12175 0.36731 0.088974 0.21603 -0.024617 -0.08736 0.28923 0.58734
1981 0.45208 -0.054761 0.62253 -0.027813 -0.12198 0.35732 0.12698 0.172 0.031818 -0.049445 0.25994 0.62852
1982 0.35532 -0.073697 0.61021 0.0077137 -0.09163 0.34319 0.16951 0.12797 0.018518 -0.051483 0.21703 0.62972
1983 0.31215 -0.11101 0.56186 0.0010669 -0.073879 0.44151 0.40013 0.12565 0.020676 -0.099378 0.21899 0.69572
1984 0.22585 -0.13135 0.51477 0.0053765 -0.12631 0.46044 0.4213 0.18714 0.025107 -0.084117 0.19106 0.64312
1985 0.15402 -0.072219 0.60831 0.12353 -0.096788 0.48079 0.41211 0.24825 -0.0017036 -0.039956 0.20489 0.7025
1986 0.099596 -0.076581 0.55559 0.15164 -0.12087 0.44043 0.40377 0.33717 0.011755 -0.042081 0.17556 0.64986
1987 0.059218 -0.11372 0.56744 0.24499 -0.11921 0.41224 0.34064 0.34754 0.0091662 -0.073729 0.16579 0.64734
1988 0.10764 -0.080903 0.60728 0.36675 -0.1009 0.46318 0.26371 0.41704 0.01433 -0.051677 0.29727 0.6862
1989 0.36204 -0.064487 0.60175 0.33656 -0.10071 0.44853 0.18757 0.48014 0.0084271 -0.0074396 0.344 0.65573
1990 0.48668 -0.042681 0.64113 0.31864 -0.098858 0.51506 0.13299 0.45108 0.020596 0.0026724 0.35896 0.62865
1991 0.43094 -0.099809 0.54903 0.15006 -0.11292 0.47385 0.090902 0.42787 0.011943 -0.048394 0.32541 0.61422
1992 0.36231 -0.070812 0.5088 0.13005 -0.10072 0.47199 0.08852 0.37168 -0.0060471 -0.039276 0.23785 0.57285
1993 0.33889 -0.03829 0.48265 0.073618 -0.083132 0.50227 0.11251 0.29051 0.031319 -0.055897 0.22638 0.60804
1994 0.27894 -0.037047 0.44145 0.073771 -0.11283 0.49717 0.12053 0.24106 0.044418 -0.093609 0.17841 0.60786
1995 0.27204 -0.032538 0.42156 0.087042 -0.090377 0.51725 0.33197 0.25836 -0.0056894 -0.055476 0.18454 0.57945
1996 0.22186 -0.082535 0.39457 0.069009 -0.099193 0.49778 0.48745 0.19286 0.035477 -0.055655 0.17469 0.49538
1997 0.27643 -0.086407 0.3599 0.2352 -0.10086 0.50764 0.46537 0.19122 0.0352 -0.086535 0.1549 0.44527
1998 0.49401 -0.05609 0.42275 0.41427 -0.074906 0.49696 0.47422 0.23646 0.049436 -0.05989 0.16958 0.47465
1999 0.53003 -0.060116 0.37685 0.42111 -0.10741 0.51022 0.43391 0.37126 0.015072 -0.039438 0.14405 0.44022
2000 0.45325 -0.082356 0.32742 0.41341 -0.078346 0.4732 0.27987 0.44953 0.011576 -0.077026 0.12716 0.45548
2001 0.38592 -0.05608 0.33782 0.44515 -0.059218 0.51439 0.21915 0.5154 0.039836 -0.02801 0.16663 0.4829
2002 0.24456 -0.057739 0.29173 0.47488 -0.085486 0.52161 0.18392 0.46356 0.02807 -0.040091 0.14938 0.55915
2003 0.18151 -0.094025 0.3122 0.42725 -0.10375 0.513 0.16946 0.43974 0.019879 -0.068225 0.13779 0.58959
2004 0.19373 -0.047502 0.325 0.42825 -0.081194 0.50532 0.18534 0.41634 0.053783 -0.007713 0.1586 0.61064
2005 0.18076 -0.060767 0.30091 0.47262 -0.095422 0.49274 0.18206 0.34447 0.016465 -0.047903 0.13977 0.51628
2006 0.21257 -0.074584 0.23234 0.57654 -0.089792 0.49042 0.32542 0.27679 0.030962 -0.034312 0.10173 0.3878
2007 0.45669 -0.031331 0.23739 0.61882 -0.10058 0.50993 0.4921 0.23188 0.028749 -0.061923 0.10687 0.41113
2008 0.5157 -0.087017 0.20296 0.4927 -0.1161 0.49223 0.5098 0.21501 0.0057217 -0.06208 0.09062 0.3976
2009 0.49125 -0.073625 0.19605 0.44803 -0.098009 0.50794 0.5063 0.21272 0.052423 -0.05975 0.10546 0.40404
2010 0.35326 -0.096686 0.2225 0.52431 -0.11464 0.45928 0.45243 0.22235 0.049729 -0.047275 0.074582 0.38407
2011 0.23053 -0.078265 0.22041 0.61526 -0.093253 0.42459 0.24967 0.27425 0.032714 -0.05305 0.069732 0.35817
2012 0.20061 -0.091153 0.18221 0.60786 -0.10724 0.37097 0.22482 0.46085 0.0022092 -0.049922 0.077397 0.32331
2013 0.18797 -0.075842 0.23733 0.61336 -0.11554 0.36649 0.21768 0.50144 0.046277 -0.02051 0.072366 0.37557
2014 0.21851 -0.069633 0.19584 0.59856 -0.077452 0.3698 0.20192 0.47934 0.062752 -0.029203 0.098002 0.38899
2015 0.1706 -0.076174 0.21352 0.75232 -0.10598 0.36017 0.21381 0.5035 0.040875 -0.028496 0.066695 0.32546
2016 0.18542 -0.089716 0.15831 0.67782 -0.061828 0.33976 0.1884 0.43861 0.0248 -0.050552 0.05325 0.35123
2017 0.1394 -0.12416 0.11071 0.56798 -0.1606 0.31995 0.15939 0.34897 0.00054393 -0.067331 0.016693 0.27019
2018 0.14223 -0.13668 0.042243 0.60351 -0.12931 0.42116 0.18112 0.30588 0.0098218 -0.11456 0.03593 0.25463
2019 0.15752 -0.10055 0.098453 0.4783 -0.1314 0.43052 0.18811 0.24911 0.024165 -0.035442 0.040382 0.24339
2020 0.15256 -0.12527 0.069919 0.42786 -0.097828 0.41755 0.22591 0.19955 0.038738 -0.072052 0.061195 0.27651
2021 0.14323 -0.061697 0.18272 0.41098 -0.099568 0.41757 0.47107 0.27404 0.050764 -0.0081556 0.056716 0.26414
2022 0.14309 -0.053242 0.097837 0.38127 -0.063451 0.36361 0.52295 0.28748 0.049801 -0.042812 0.036603 0.26753
2023 0.10562 -0.1073 0.060599 0.33365 -0.11914 0.27522 0.47812 0.25685 0.037022 -0.043808 0.034367 0.26454
2024 0.1453 -0.01944 0.17713 0.37204 -0.063749 0.3028 0.56896 0.46498 0.085084 -0.0041257 0.030971 0.23618
2025 0.083319 -0.078107 0.12008 0.56749 -0.088749 0.28307 0.43593 0.51244 0.10335 -0.032266 0.025185 0.2326
2026 0.10791 -0.10269 0.093564 0.60057 -0.095888 0.28417 0.3113 0.52193 0.042391 -0.052034 0.02173 0.2154
2027 0.056284 -0.10198 0.06712 0.65804 -0.087219 0.27857 0.20626 0.45727 0.048531 -0.084791 0.035365 0.19102
2028 0.087919 -0.059142 0.12171 0.64256 -0.087824 0.27842 0.20596 0.42449 0.066578 -0.037495 0.037482 0.19195
2029 0.090682 -0.10531 0.062577 0.68834 -0.085261 0.26069 0.19593 0.3678 0.055178 -0.044459 0.019523 0.20428
2030 0.063897 -0.089802 0.10149 0.65836 -0.091583 0.24353 0.18337 0.29967 0.053359 -0.013237 0.016828 0.19443
2031 0.073248 -0.10229 0.03428 0.59721 -0.097308 0.21973 0.16367 0.2379 0.034987 -0.051596 -0.0092851 0.14448
2032 0.085289 -0.07599 0.080185 0.71933 -0.10297 0.2341 0.18574 0.25005 0.060605 -0.034531 0.0064283 0.15662
2033 0.061217 -0.085335 0.048157 0.66057 -0.10478 0.22224 0.1661 0.22522 0.025654 -0.0058146 -0.015241 0.13723
2034 0.08082 -0.071746 0.025574 0.6268 -0.10399 0.23396 0.18262 0.21802 0.029417 -0.048904 0.0094782 0.13693
2035 0.050192 -0.021377 0.091953 0.5098 -0.10316 0.22842 0.21696 0.2496 0.034267 0.0092904 0.0037816 0.10604
2036 0.023728 -0.073931 0.065498 0.42367 -0.10064 0.18466 0.25973 0.23163 0.017095 -0.05849 -0.010764 0.11655
2037 0.032572 -0.10154 -0.0021792 0.38437 -0.061522 0.21473 0.38968 0.31452 0.073744 -0.038114 -0.0014674 0.13904
2038 0.011294 -0.12384 0.033686 0.38861 -0.078785 0.18774 0.45627 0.44235 0.0535 -0.064452 -0.021146 0.086807
2039 0.060706 -0.059456 0.11879 0.37444 -0.045856 0.21043 0.38801 0.50669 0.026522 -0.0017458 0.0066177 0.12578
2040 0.041741 -0.069371 0.052497 0.39914 -0.049511 0.21794 0.25709 0.4881 0.057716 -0.004107 0.0013337 0.14057
2041 -0.0052194 -0.065098 0.05494 0.35271 -0.10671 0.18036 0.15613 0.37258 0.015824 -0.0079217 0.00028497 0.10976
2042 0.02011 -0.10954 0.020215 0.32099 -0.095391 0.15094 0.17635 0.31755 0.039474 -0.020911 -0.0068682 0.079242
2043 0.020896 -0.1146 0.0067612 0.33944 -0.10404 0.15528 0.13956 0.25888 0.018663 -0.064019 -0.041703 0.068761
2044 0.0040465 -0.093513 0.01579 0.33076 -0.088022 0.15695 0.15319 0.22198 0.022411 -0.062472 -0.017093 0.076068
2045 -0.011364 -0.075463 0.0093587 0.30887 -0.090262 0.13731 0.11097 0.22118 0.02789 -0.064161 -0.029051 0.074105
2046 -0.030008 -0.081688 0.023392 0.31083 -0.085513 0.13177 0.11332 0.19737 0.034307 -0.0026939 -0.046871 0.055066
2047 0.00024981 -0.072592 0.065797 0.31734 -0.064044 0.17555 0.14008 0.21933 0.02413 -0.024896 -0.021725 0.061983
2048 0.010553 -0.066557 0.03473 0.28088 -0.076337 0.11044 0.098447 0.20804 0.012907 0.0002363 -0.046072 0.045964
2049 -0.039727 -0.10416 -0.039817 0.23152 -0.10646 0.094761 0.10147 0.16559 -0.0053551 -0.056805 -0.076432 0.051897
2050 -0.012275 -0.10002 -0.0093929 0.26792 -0.078868 0.10902 0.099924 0.21578 0.041858 -0.061447 -0.033789 0.03549
2051 -0.05268 -0.1214 -0.0070968 0.26403 -0.10708 0.09894 0.11138 0.1787 0.011361 -0.036875 -0.056661 0.038083
2052 -0.037139 -0.051141 0.041064 0.23912 -0.079606 0.10883 0.066566 0.22591 0.020414 0.026462 -0.026726 0.056374
2053 0.0038604 -0.020809 0.068152 0.27673 -0.03754 0.13817 0.10079 0.25808 0.049632 0.0013217 -0.012262 0.056466
2054 0.031205 -0.054088 -0.0039866 0.24811 -0.072926 0.098449 0.083231 0.32346 0.0051189 -0.04468 -0.052454 0.035397
2055 0.19543 -0.085729 -0.041257 0.20381 -0.090079 0.092818 0.058469 0.35098 0.016991 -0.030079 -0.057651 -0.0020199
2056 0.18326 -0.062936 0.016815 0.22171 -0.097555 0.097346 0.050137 0.32579 0.014121 -0.017553 -0.067099 -0.01538
2057 0.21833 -0.08323 -0.0052776 0.18187 -0.10171 0.07807 0.057288 0.21632 0.014577 -0.0043612 -0.066941 -0.0057275
2058 0.029642 -0.10931 -0.019025 0.14435 -0.10002 0.066552 0.036907 0.15779 -0.021325 -0.048429 -0.07527 -0.0098927
2059 -0.0083764 -0.072648 -0.034537 0.18298 -0.097835 0.07058 0.028831 0.16129 -0.024238 -0.013339 -0.072078 0.0019113
2060 -0.012129 -0.10618 -0.043095 0.15413 -0.09449 0.063945 0.022539 0.11358 0.0034568 -0.063696 -0.055904 -0.013839
2061 -0.0043982 -0.11185 -0.027669 0.10661 -0.10316 0.051105 0.022132 0.14348 0.0078134 -0.058085 -0.075254 0.0026823
2062 -0.034722 -0.074283 -0.02397 0.11273 -0.11117 0.04428 0.0050083 0.16013 0.016514 -0.031248 -0.075065 0.01056
2063 -0.026131 -0.078903 -0.015554 0.15286 -0.083972 0.068852 -0.0051564 0.12719 0.011112 -0.061886 -0.06406 0.0026467
2064 -0.019875 -0.099285 -0.052264 0.168 -0.079277 0.06088 0.0029013 0.1308 0.010594 -0.094399 -0.054034 -0.015317
2065 -0.020852 -0.038232 0.040531 0.16117 -0.07279 0.062212 -0.0043353 0.14138 0.010095 -0.014543 -0.056046 -0.00060044
2066 -0.051653 -0.092118 -0.01479 0.16497 -0.067822 0.071577 -0.004006 0.13619 -0.0012896 -0.039226 -0.046098 0.0071552
2067 -0.021553 -0.10358 -0.031017 0.16758 -0.078434 0.046876 0.012563 0.15589 0.025646 -0.055923 -0.047252 -0.0031717
2068 -0.029318 -0.10273 -0.015722 0.099031 -0.085788 0.037374 0.00054381 0.16013 -0.014333 -0.042528 -0.059468 -0.033261
2069 -0.078278 -0.10131 -0.059965 0.090002 -0.10328 0.0051034 -0.041599 0.19111 -0.0085051 -0.05195 -0.07861 -0.054269
2070 -0.091366 -0.10913 -0.065315 0.044766 -0.11972 -0.0043365 -0.040263 0.19705 -0.0047272 -0.041056 -0.10102 -0.079986
2071 -0.090528 -0.12211 -0.096154 0.073519 -0.14406 -0.003656 -0.038782 0.19518 -0.017165 -0.064377 -0.098135 -0.099762
2072 -0.078247 -0.11039 -0.049709 0.047318 -0.099202 0.02336 -0.037635 0.19805 -0.018667 -0.01099 -0.077784 -0.060934
2073 -0.061204 -0.080992 -0.057229 0.092469 -0.11041 -0.0031736 -0.051938 0.14858 0.0090685 -0.023358 -0.089518 -0.039907
2074 -0.062662 -0.12814 -0.09535 0.078584 -0.11755 0.014235 -0.014709 0.1155 0.031194 -0.079678 -0.068182 -0.041907
2075 -0.044696 -0.058833 -0.035622 0.090968 -0.065182 0.024502 -0.018088 0.10377 0.030462 -0.0067781 -0.048074 -0.04246
2076 -0.073891 -0.083369 -0.0026951 0.095759 -0.085058 0.012097 -0.010627 0.11452 0.049138 -0.039484 -0.066043 -0.068131
2077 -0.071193 -0.076828 -0.066169 0.0653 -0.11311 0.0062026 -0.036197 0.11036 0.011645 -0.058962 -0.085924 -0.083941
2078 -0.06674 -0.058486 -0.011645 0.08372 -0.093233 -0.0099391 -0.063065 0.06868 0.034371 -0.014416 -0.079721 -0.06554
2079 -0.057191 -0.0949 -0.072455 0.071495 -0.10138 0.008905 -0.047525 0.098806 0.0091347 -0.032346 -0.079351 -0.068723
2080 -0.092489 -0.086115 -0.056246 0.018806 -0.13255 -0.012547 -0.080317 0.092489 -0.02559 -0.025436 -0.10113 -0.10455
2081 -0.11096 -0.092231 -0.017549 0.057348 -0.098548 -0.0070867 -0.0674 0.088008 -0.036359 0.0047118 -0.074518 -0.10559
2082 -0.11201 -0.12114 -0.071387 0.018596 -0.082006 -0.019057 -0.075576 0.068319 0.0022008 -0.090458 -0.10395 -0.074627
2083 -0.11517 -0.11791 -0.096254 -0.0042081 -0.12615 -0.040533 -0.056044 0.074487 0.019821 -0.041341 -0.099932 -0.10306
2084 -0.10329 -0.08956 -0.10136 0.0016847 -0.084606 -0.025128 -0.031974 0.15436 -0.0056732 -0.048493 -0.095064 -0.094568
2085 -0.091139 -0.11564 -0.085819 0.060815 -0.053023 0.011599 -0.063808 0.1325 -0.010761 -0.034598 -0.056329 -0.073047
2086 -0.09958 -0.082979 -0.059833 0.013561 -0.09316 -0.0076307 -0.07652 0.13889 0.023123 -0.026968 -0.087307 -0.11753
2087 -0.12031 -0.10605 -0.047932 0.016865 -0.071319 -0.032283 -0.075715 0.12057 -0.00046845 -0.060997 -0.081706 -0.108
2088 -0.11221 -0.082626 -0.069045 -0.01234 -0.10608 -0.025718 -0.075194 0.070334 -0.024423 -0.017458 -0.073044 -0.10584
2089 -0.083927 -0.10959 -0.088852 0.010663 -0.097986 -0.044437 -0.055822 0.088904 0.0048771 -0.019397 -0.10823 -0.12052
2090 -0.11468 -0.071308 -0.062752 0.011142 -0.075605 -0.022923 -0.083329 0.044463 0.0087056 -0.069621 -0.0832 -0.10911
2091 -0.12955 -0.084904 -0.10276 0.0063051 -0.10762 -0.035141 -0.10278 0.043662 0.024675 -0.050613 -0.099371 -0.12411
2092 -0.1109 -0.089243 -0.060429 0.036108 -0.13177 -0.040378 -0.072028 0.03406 -0.0085125 -0.06629 -0.10188 -0.10103
2093 -0.12905 -0.10072 -0.083097 -0.014895 -0.088561 -0.051811 -0.10668 0.043425 -0.004824 -0.060638 -0.12011 -0.11949
2094 -0.12148 -0.10727 -0.098218 -0.0094837 -0.11042 -0.035271 -0.088974 0.071093 -0.0012571 -0.058139 -0.099286 -0.12468
2095 -0.12647 -0.12159 -0.1536 -0.05532 -0.11046 -0.066205 -0.10539 0.0087436 -0.04506 -0.087979 -0.10071 -0.11963
2096 -0.12921 -0.089073 -0.071607 -0.0051061 -0.08244 -0.024802 -0.086407 0.037897 0.020864 -0.041788 -0.09924 -0.12297
2097 -0.10872 -0.117 -0.1145 0.013996 -0.058637 -0.017313 -0.087599 0.03827 0.0076857 -0.033238 -0.084642 -0.10778
2098 -0.12922 -0.089887 -0.10441 -0.0692 -0.12264 -0.064974 -0.10862 0.056105 -0.028146 -0.033748 -0.10267 -0.12471
2099 -0.14528 -0.10735 -0.097016 -0.061079 -0.11969 -0.044582 -0.1187 0.035473 -0.023754 -0.099329 -0.13944 -0.13337
2100 -0.13812 -0.11965 -0.10333 -0.052815 -0.10507 -0.053166 -0.12331 0.017087 0.018664 -0.061684 -0.10274 -0.15167
2101 -0.14255 -0.13333 -0.12354 -0.0872 -0.13849 -0.076454 -0.1248 -0.020463 -0.019199 -0.059842 -0.12765 -0.15782
2102 -0.13977 -0.11586 -0.1266 -0.040802 -0.093126 -0.06086 -0.11673 0.0015906 -0.031512 -0.074052 -0.10363 -0.12996
2103 -0.12211 -0.071014 -0.078328 0.0062779 -0.078825 -0.017578 -0.083638 0.019283 0.017057 -0.06529 -0.095369 -0.12732
2104 -0.13033 -0.082289 -0.070931 -0.033263 -0.094562 -0.043232 -0.12407 0.011449 0.0046926 -0.012307 -0.10065 -0.15342
2105 -0.13108 -0.08538 -0.068488 -0.039009 -0.089526 -0.050162 -0.12915 0.014263 0.028142 -0.07145 -0.096536 -0.10494
2106 -0.14594 -0.083189 -0.068489 -0.069637 -0.096637 -0.056373 -0.11638 0.0059513 -0.004649 -0.033226 -0.1013 -0.11011
2107 -0.15195 -0.10311 -0.08795 -0.044904 -0.09015 -0.046446 -0.10509 -0.003591 0.0179 -0.04311 -0.09942 -0.10081
2108 -0.16675 -0.10497 -0.10222 -0.057181 -0.10935 -0.048081 -0.10802 -0.034676 0.00025116 -0.078496 -0.10487 -0.12485
2109 -0.1578 -0.038095 -0.040422 -0.037939 -0.10113 -0.073061 -0.13637 -0.0097054 -0.035294 0.0042348 -0.099146 -0.16395
2110 -0.15184 -0.066785 -0.07734 -0.036561 -0.091222 -0.043187 -0.10478 -0.0046699 0.020202 -0.046042 -0.11543 -0.12522
2111 -0.15764 -0.10471 -0.092591 -0.046635 -0.10005 -0.050114 -0.12659 -0.030175 0.0081782 -0.053944 -0.10954 -0.1226
2112 -0.14648 -0.077638 -0.077988 -0.073369 -0.096372 -0.063926 -0.12147 0.021497 0.01869 -0.043574 -0.10262 -0.14009
2113 -0.15282 -0.11825 -0.11709 -0.050204 -0.085695 -0.049582 -0.13627 -0.013317 0.012343 -0.0022775 -0.11132 -0.1348
2114 -0.15652 -0.073532 -0.12615 -0.060448 -0.095882 -0.069813 -0.11152 -0.024026 0.010492 -0.015695 -0.1255 -0.12563
2115 -0.15598 -0.046913 -0.13812 -0.097124 -0.098189 -0.071725 -0.13964 -0.029909 -0.00087811 -0.019112 -0.097069 -0.11813
2116 -0.15417 -0.11969 -0.16332 -0.06415 -0.10628 -0.075684 -0.14384 -0.045649 -0.023555 -0.082841 -0.10856 -0.14454
2117 -0.16911 -0.095478 -0.11417 -0.084075 -0.10176 -0.065571 -0.098152 -0.027138 0.0047912 0.0025422 -0.10275 -0.15531
2118 -0.14266 -0.058037 -0.095554 -0.077944 -0.097947 -0.062924 -0.12569 -0.012518 0.023676 -0.026128 -0.12032 -0.15315
2119 -0.15798 -0.076606 -0.12327 -0.11809 -0.098831 -0.062695 -0.12211 -0.026434 -0.019258 -0.040489 -0.11876 -0.1496
2120 -0.145 -0.10592 -0.1127 -0.10149 -0.094822 -0.054929 -0.10933 -0.049265 0.021711 -0.027783 -0.10317 -0.14331
2121 -0.13726 -0.05657 -0.059754 -0.08554 -0.082849 -0.073253 -0.10043 -0.037485 0.026815 -0.0024897 -0.10489 -0.1344
2122 -0.17051 -0.059167 -0.11022 -0.12737 -0.098271 -0.077793 -0.1449 -0.056982 0.0031181 0.034328 -0.10469 -0.14117
2123 -0.17916 -0.063255 -0.12421 -0.075713 -0.10032 -0.06982 -0.15022 -0.051649 0.01291 -0.025998 -0.11306 -0.13085
2124 -0.17474 -0.10699 -0.13886 -0.11975 -0.14624 -0.09989 -0.14467 -0.072452 -0.0099527 -0.049605 -0.12606 -0.18332
2125 -0.18313 -0.11157 -0.1515 -0.055294 -0.095817 -0.079048 -0.15217 -0.053815 0.0068467 -0.012226 -0.10622 -0.16123
2126 -0.13833 -0.025146 -0.067856 -0.055515 -0.044016 -0.057277 -0.1258 -0.036697 0.024019 -0.034737 -0.086563 -0.13835
2127 -0.1744 -0.093698 -0.14817 -0.091285 -0.092755 -0.081015 -0.14076 -0.07299 -0.01482 -0.027912 -0.088135 -0.14265
2128 -0.16665 -0.090137 -0.11207 -0.066565 -0.10967 -0.072185 -0.14458 -0.09514 -0.0010253 -0.010177 -0.11318 -0.12976
2129 -0.1589 -0.11598 -0.11834 -0.066633 -0.097405 -0.077319 -0.1696 -0.082371 -0.0062113 -0.00048281 -0.10754 -0.15966
2130 -0.17966 -0.12186 -0.11831 -0.087065 -0.094882 -0.089325 -0.1703 -0.084476 0.015879 -0.054917 -0.098077 -0.15177
2131 -0.17566 -0.09692 -0.064215 -0.072522 -0.10156 -0.084705 -0.1683 -0.062082 0.012964 -0.00016699 -0.077877 -0.14558
2132 -0.17179 -0.10009 -0.13199 -0.10793 -0.10187 -0.07779 -0.15552 -0.097293 0.015053 -0.082817 -0.096692 -0.1783
2133 -0.15534 -0.074994 -0.080343 -0.098891 -0.099298 -0.044585 -0.13009 -0.071991 0.035138 -0.0022414 -0.084816 -0.12663
2134 -0.16855 -0.082432 -0.075183 -0.062523 -0.1034 -0.068934 -0.14806 -0.064312 0.033851 -0.024552 -0.10991 -0.1428
2135 -0.17983 -0.085823 -0.12342 -0.11443 -0.077546 -0.068958 -0.16372 -0.067779 -0.023539 -0.016358 -0.10334 -0.16463
2136 -0.18396 -0.093589 -0.11971 -0.049067 -0.092128 -0.067595 -0.17617 -0.084457 0.032483 -0.011014 -0.076539 -0.15357
2137 -0.19566 -0.12075 -0.14163 -0.12289 -0.10763 -0.085079 -0.15286 -0.11281 0.00076205 -0.068534 -0.099357 -0.15835
2138 -0.16972 -0.10342 -0.15434 -0.13754 -0.11093 -0.09127 -0.15229 -0.086882 0.00012952 -0.029968 -0.11829 -0.15212
2139 -0.16095 -0.074503 -0.10402 -0.13743 -0.088682 -0.092495 -0.13977 -0.097795 0.0025131 -0.046689 -0.076886 -0.16231
2140 -0.16119 -0.12893 -0.16488 -0.14713 -0.11469 -0.11213 -0.1648 -0.11833 -0.01103 -0.08416 -0.11754 -0.19879
2141 -0.16693 -0.056822 -0.072514 -0.058013 -0.072772 -0.052993 -0.11346 -0.063459 0.042343 -0.0063921 -0.087705 -0.15008
2142 -0.16921 -0.08052 -0.1383 -0.096117 -0.095418 -0.090543 -0.15621 -0.072228 0.0042483 -0.0076168 -0.11091 -0.17366
2143 -0.20268 -0.10056 -0.15012 -0.096375 -0.10246 -0.073585 -0.14185 -0.089867 0.015961 -0.031117 -0.11054 -0.17234
2144 -0.17003 -0.12446 -0.14771 -0.13293 -0.08783 -0.082527 -0.15138 -0.088845 -0.010768 -0.045114 -0.10076 -0.15451
2145 -0.18638 -0.10982 -0.14951 -0.14678 -0.10655 -0.10426 -0.16851 -0.10164 -0.020345 -0.059308 -0.10656 -0.16758
2146 -0.17215 -0.077887 -0.09774 -0.12459 -0.1054 -0.081734 -0.16319 -0.066179 0.0058924 -0.037739 -0.11393 -0.18183
2147 -0.17501 -0.10254 -0.14559 -0.13135 -0.086107 -0.097341 -0.14883 -0.12578 -0.011579 -0.09197 -0.10192 -0.15819
2148 -0.20172 -0.10469 -0.1563 -0.14201 -0.10025 -0.086459 -0.17155 -0.12812 -0.0026903 -0.076692 -0.11364 -0.16826
2149 -0.1745 -0.063533 -0.078646 -0.11179 -0.083395 -0.067528 -0.13673 -0.052475 0.0061137 -0.012536 -0.097074 -0.11552
2150 -0.18179 -0.10341 -0.16562 -0.13661 -0.09198 -0.096849 -0.15827 -0.10896 0.012697 -0.090682 -0.11501 -0.15991
2151 -0.19542 -0.061787 -0.12349 -0.14707 -0.1218 -0.10905 -0.18321 -0.08317 -0.0063592 -0.022417 -0.12412 -0.16584
2152 -0.18364 -0.093577 -0.11425 -0.12215 -0.11262 -0.090747 -0.18353 -0.10031 0.00024918 -0.046514 -0.12154 -0.15864
2153 -0.19245 -0.032755 -0.13285 -0.12376 -0.093625 -0.062336 -0.15035 -0.11824 -0.0042055 -0.022978 -0.11769 -0.20393
2154 -0.21388 -0.1333 -0.18201 -0.14609 -0.11713 -0.11296 -0.18059 -0.1157 -0.034474 -0.11234 -0.132 -0.16867
2155 -0.16393 -0.048685 -0.11903 -0.079598 -0.074967 -0.071077 -0.14936 -0.1026 0.015015 -0.03613 -0.099635 -0.14258
2156 -0.17266 -0.056287 -0.11914 -0.096881 -0.11929 -0.076092 -0.18627 -0.1144 -0.0090744 -0.04415 -0.11877 -0.16814
2157 -0.20267 -0.094165 -0.141 -0.15597 -0.12384 -0.10211 -0.20059 -0.089084 -0.041392 -0.047019 -0.12861 -0.20723
2158 -0.19798 -0.08808 -0.14696 -0.12705 -0.082032 -0.088874 -0.18217 -0.11875 -0.032447 -0.072597 -0.10033 -0.16127
2159 -0.20061 -0.092824 -0.15446 -0.1371 -0.079176 -0.098923 -0.14859 -0.096669 -0.0087034 -0.079293 -0.10697 -0.1539
2160 -0.17962 -0.10378 -0.13046 -0.14129 -0.08267 -0.08408 -0.1744 -0.10278 -0.034907 -0.00019001 -0.1097 -0.18008
2161 -0.21672 -0.072706 -0.11542 -0.15799 -0.084127 -0.068221 -0.17048 -0.11571 -0.0494 -0.029079 -0.10026 -0.16204
2162 -0.20514 -0.085675 -0.16028 -0.15785 -0.093006 -0.091083 -0.18967 -0.14869 -0.018686 -0.04762 -0.1061 -0.18387
2163 -0.17867 -0.059846 -0.10784 -0.096977 -0.068194 -0.088109 -0.16971 -0.11283 -0.0045976 -0.046522 -0.096188 -0.1564
2164 -0.20018 -0.084585 -0.14553 -0.17145 -0.093987 -0.097771 -0.16554 -0.12604 -0.040212 -0.078418 -0.11664 -0.16744
2165 -0.15959 -0.10264 -0.14794 -0.10742 -0.053062 -0.063862 -0.16883 -0.097763 0.042627 -0.055744 -0.080638 -0.15623
2166 -0.1986 -0.040599 -0.095308 -0.15889 -0.11043 -0.098859 -0.17307 -0.1246 -0.033828 -0.063567 -0.10364 -0.16545
2167 -0.20643 -0.096045 -0.15132 -0.13211 -0.08692 -0.091268 -0.20272 -0.13526 -0.030443 -0.04487 -0.095223 -0.16942
2168 -0.18603 -0.05798 -0.13349 -0.14606 -0.077308 -0.089748 -0.18822 -0.13098 0.0030705 -0.051979 -0.097284 -0.16755
2169 -0.23048 -0.12038 -0.19273 -0.18409 -0.15728 -0.13961 -0.19702 -0.15073 -0.044099 -0.050403 -0.13757 -0.22464
2170 -0.18712 -0.087558 -0.12912 -0.097546 -0.071278 -0.07681 -0.17224 -0.10286 0.0074163 -0.044178 -0.10365 -0.15397
2171 -0.12934 -0.076719 -0.14968 -0.14622 -0.096281 -0.090697 -0.17606 -0.12054 -0.016599 -0.021471 -0.09181 -0.16542
2172 0.046009 -0.12302 -0.16522 -0.14326 -0.12637 -0.10545 -0.17823 -0.16112 -0.049786 -0.11441 -0.10042 -0.16173
2173 0.15706 -0.075754 -0.10276 -0.1151 -0.077673 -0.075277 -0.17391 -0.10314 0.0062654 -0.0017984 -0.087611 -0.14234
2174 0.054642 -0.097819 -0.10799 -0.13116 -0.082267 -0.078776 -0.18145 -0.14922 -0.0058663 -0.035256 0.024348 -0.15694
2175 -0.036704 -0.080882 -0.1227 -0.18085 -0.11548 -0.094756 -0.20256 -0.13658 -0.059262 -0.047525 0.077026 -0.16161
2176 -0.095436 -0.087311 -0.16067 -0.16323 -0.094605 -0.084411 -0.17466 -0.14479 0.0015132 -0.03858 0.10815 -0.17421
2177 -0.077719 -0.090194 -0.11105 -0.086862 -0.034975 -0.045992 -0.18487 -0.10366 0.035046 0.012751 0.13028 -0.10625
2178 -0.1278 -0.10436 -0.1393 -0.17901 -0.092787 -0.082972 -0.1968 -0.1371 -0.0084277 -0.062462 0.10866 -0.15917
2179 -0.12954 -0.098272 -0.14241 -0.16137 -0.071415 -0.079791 -0.20081 -0.11158 -0.031165 -0.032836 0.025052 -0.13337
2180 -0.15551 -0.078949 -0.16486 -0.20141 -0.14525 -0.11988 -0.2173 -0.15751 -0.051122 -0.082785 -0.02661 -0.20257
2181 -0.12792 -0.069616 -0.13359 -0.1769 -0.077414 -0.079891 -0.16067 -0.13049 -0.030659 -0.060651 -0.039765 -0.17594
2182 -0.14321 -0.1327 -0.18103 -0.18812 -0.095262 -0.082825 -0.21039 -0.16933 -0.022301 -0.04826 -0.037942 -0.17152
2183 -0.16027 -0.11001 -0.14993 -0.19527 -0.12598 -0.1004 -0.19422 -0.14009 -0.048639 -0.067256 -0.050059 -0.18413
2184 -0.13452 -0.059653 -0.12927 -0.14848 -0.10355 -0.082932 -0.18442 -0.10075 -0.020846 -0.023318 -0.032114 -0.15908
2185 -0.15206 -0.10416 -0.15452 -0.1394 -0.070892 -0.080608 -0.22166 -0.13054 -0.01177 -0.037716 -0.045445 -0.13565
2186 -0.17519 -0.10078 -0.19243 -0.17958 -0.11877 -0.11581 -0.2263 -0.17115 -0.060013 -0.072283 -0.060264 -0.17273
2187 -0.15525 -0.090973 -0.14871 -0.1927 -0.14072 -0.1121 -0.20824 -0.16522 -0.037057 -0.022109 -0.051549 -0.17268
2188 -0.14005 -0.08209 -0.17198 -0.10899 -0.075073 -0.063454 -0.15901 -0.13131 0.0087841 -0.030307 0.026954 -0.13769
2189 -0.14255 -0.034086 -0.12399 -0.14011 -0.10368 -0.053637 -0.18498 -0.13414 -0.033518 -0.019826 0.13801 -0.13381
2190 -0.13557 -0.028579 -0.070081 -0.12599 -0.08545 -0.06306 -0.18453 -0.1117 0.022353 -0.018328 0.17725 -0.14817
2191 -0.16834 -0.096396 -0.15907 -0.16612 -0.075286 -0.091377 -0.18974 -0.17924 -0.018956 -0.064478 0.19808 -0.14414
2192 -0.16997 -0.089892 -0.15368 -0.16832 -0.08334 -0.08405 -0.18253 -0.18746 -0.042887 -0.037786 0.16971 -0.16047
2193 -0.1396 -0.068576 -0.18457 -0.14277 -0.10346 -0.087952 -0.16711 -0.16112 0.0099642 -0.051523 0.16625 -0.15149
2194 -0.15302 -0.074782 -0.15298 -0.15169 -0.081988 -0.1061 -0.18725 -0.16137 -0.039562 -0.052098 0.11792 -0.050487
2195 -0.16316 -0.075433 -0.17909 -0.13355 -0.11141 -0.083542 -0.18623 -0.1671 0.0014742 -0.080269 0.069691 0.061268
2196 -0.1955 -0.09767 -0.19969 -0.1841 -0.11714 -0.090693 -0.1816 -0.18053 -0.023317 -0.080428 0.02935 0.061492
2197 -0.16395 -0.082715 -0.1384 -0.11595 -0.089675 -0.068026 -0.173 -0.1422 -0.016143 -0.070337 0.059952 0.10767
2198 -0.18933 -0.095051 -0.1969 -0.13722 -0.10969 -0.077913 -0.19564 -0.17089 -0.015677 -0.066388 0.030996 0.13253
2199 -0.1631 -0.088064 -0.15154 -0.070863 -0.083625 -0.036221 -0.18081 -0.16147 0.017521 -0.10177 0.038227 -0.019512
2200 -0.15763 -0.040549 -0.16346 -0.090126 -0.093971 -0.03397 -0.12254 -0.15063 -0.0086771 -0.042886 0.1625 -0.065637
2201 -0.16294 -0.046137 -0.1055 -0.054943 -0.11953 -0.022029 -0.10247 -0.16163 -0.019255 -0.034215 0.23419 -0.065757
2202 -0.11173 -0.087414 -0.14973 0.026588 -0.08069 -0.038182 -0.091979 -0.13593 0.0016473 -0.0342 0.24845 -0.063595
2203 0.12086 -0.083172 -0.12579 -0.05034 -0.086967 0.0091283 0.035556 -0.12613 0.042254 -0.037204 0.28454 -0.04831
2204 0.17845 -0.034805 -0.14807 -0.03342 -0.094971 0.020621 0.056939 -0.09797 0.01635 -0.047817 0.27296 -0.046388
2205 0.16655 -0.05757 -0.095708 -0.019755 -0.058992 0.030318 -0.0046049 -0.1243 0.037187 -0.035792 0.28638 -0.043327
2206 0.18558 -0.076163 -0.10973 -0.01428 -0.052972 0.009064 -0.098902 -0.14491 -0.0096332 -0.078148 0.24707 -0.090747
2207 0.080012 -0.11998 -0.14187 -0.071445 -0.089695 0.016505 -0.10075 -0.15234 0.00098633 -0.048409 0.29601 -0.07016
2208 -0.037199 -0.078452 -0.15025 -0.067967 -0.065262 0.046745 -0.093055 -0.14281 -0.012728 -0.095477 0.32019 -0.062143
2209 -0.048759 -0.086562 -0.12389 -0.091976 -0.071515 -0.0026831 -0.1411 -0.12712 -0.01005 -0.075574 0.30584 -0.10271
2210 -0.076576 -0.10841 -0.14935 -0.13661 -0.10023 0.024726 -0.087075 -0.12688 -0.014263 -0.055518 0.24313 -0.079958
2211 -0.091394 -0.087919 -0.11856 -0.090116 -0.060632 0.026571 -0.034761 -0.091776 -0.033849 -0.028398 0.23648 -0.082963
2212 -0.055124 -0.027498 -0.13445 -0.11286 -0.097669 0.0053596 0.081225 -0.093275 0.0045411 -0.0088695 0.14808 -0.072994
2213 0.072025 -0.090123 -0.1848 -0.097039 -0.096707 0.0059477 0.079507 -0.13072 -0.006077 -0.049497 0.1306 -0.073277
2214 0.25612 -0.066672 -0.13723 -0.11546 -0.05617 0.036601 0.10211 -0.10952 -0.0041321 -0.035144 0.14561 0.078098
2215 0.27844 -0.099361 -0.17796 -0.16131 -0.11127 0.013957 0.056461 -0.15725 -0.0093229 -0.046972 0.1882 0.15769
2216 0.29826 -0.066607 -0.13835 -0.11934 -0.086423 0.049017 -0.0028894 -0.16191 -0.015922 -0.034444 0.32014 0.24592
2217 0.30353 -0.047034 -0.16087 -0.10511 -0.099353 0.023448 -0.040567 -0.11349 -0.0077205 -0.048647 0.33855 0.2822
2218 0.33566 -0.05089 -0.16752 -0.14155 -0.078287 0.046082 -0.025165 -0.13829 -0.02363 -0.0324 0.38293 0.27451
2219 0.32589 -0.027282 -0.12412 -0.10541 -0.049787 0.055181 -0.05043 -0.14278 -0.031257 -0.047895 0.40476 0.31342
2220 0.40358 -0.038725 -0.1729 -0.10413 -0.012357 0.060836 0.061021 -0.13894 -0.0042906 -0.035128 0.35834 0.32758
2221 0.41514 0.029417 -0.127 -0.065262 0.073516 0.095604 0.22823 -0.094445 -0.012943 0.012395 0.40652 0.38896
2222 0.37503 0.0044466 -0.12858 -0.087792 0.11598 0.080977 0.27541 -0.14852 0.014411 -0.012335 0.43767 0.39392
2223 0.42309 0.019118 -0.12216 -0.098868 0.10717 0.10942 0.26833 -0.14488 0.014363 -0.0059923 0.39417 0.38294
2224 0.42975 0.011907 -0.11051 -0.089986 0.0733 0.10592 0.26088 -0.14082 -0.024751 -0.054321 0.42821 0.41766
2225 0.46505 0.046074 -0.13579 -0.098895 -0.014744 0.1382 0.22735 -0.1327 -0.01202 -0.032813 0.41273 0.42156
2226 0.46587 0.023066 -0.15086 -0.14056 -0.016035 0.11005 0.15049 -0.15481 -0.012835 -0.053043 0.45349 0.42105
2227 0.45922 0.016109 -0.14956 -0.09426 -0.035379 0.061872 0.13052 -0.15428 -0.011018 -0.10718 0.42844 0.46331
2228 0.47314 0.040172 -0.13489 -0.12025 -0.027572 0.031517 0.17423 -0.11709 0.007395 -0.043723 0.41435 0.48584
2229 0.50121 0.031668 -0.094942 0.015977 -0.017637 0.05755 0.26627 -0.10626 -0.0010052 -0.01532 0.39994 0.53274
2230 0.51704 0.042552 -0.12604 0.13515 -0.013585 0.029752 0.41397 -0.13994 -0.0045242 -0.10629 0.29875 0.45665
2231 0.47053 0.084447 -0.10987 0.16023 -0.013814 0.037441 0.40955 -0.10223 -0.0027847 0.0041828 0.26099 0.44832
2232 0.55358 0.01786 -0.094984 0.19446 -0.040503 0.05812 0.35357 -0.12689 -0.0017632 -0.065927 0.24371 0.48701
2233 0.56512 0.080486 -0.093578 0.21612 -0.033356 0.07612 0.2469 -0.12919 -0.01801 -0.0090924 0.25347 0.53438
2234 0.57178 0.050369 -0.11871 0.06902 -0.045569 0.11621 0.19624 -0.12333 0.016878 -0.029159 0.32717 0.54116
2235 0.54685 0.05061 -0.16168 -0.033013 -0.061705 0.1032 0.20103 -0.15375 0.0074695 -0.083711 0.39079 0.50699
2236 0.63305 0.056799 -0.16613 -0.021084 -0.042967 0.1721 0.29725 -0.14098 -0.009784 -0.054767 0.43608 0.54265
2237 0.62414 0.078817 -0.16309 -0.0048014 -0.029384 0.19851 0.52069 -0.11812 0.015512 0.019182 0.43548 0.57972
2238 0.61177 0.086776 -0.13068 -0.055954 -0.012082 0.17986 0.46456 -0.098235 -0.0077881 -0.012877 0.38817 0.53958
2239 0.63113 0.076009 -0.15978 -0.034695 -0.02598 0.19416 0.5085 -0.13004 -0.03572 -0.056771 0.36453 0.56591
2240 0.62886 0.10839 -0.11825 -0.047226 0.028994 0.14971 0.47584 -0.11218 0.013265 -0.018251 0.32377 0.56852
2241 0.65409 0.09876 -0.15359 -0.027565 0.039005 0.085137 0.41302 -0.12821 -0.00547 -0.021401 0.24734 0.5325
2242 0.6853 0.086055 -0.075633 0.046702 0.1394 0.077195 0.49491 -0.084935 0.018004 -0.041702 0.22816 0.55373
2243 0.67198 0.062019 -0.17535 0.095686 0.12053 0.019809 0.47121 -0.10189 -0.012423 -0.053078 0.22361 0.55594
2244 0.61099 0.069541 -0.18581 0.14174 0.11382 0.033537 0.47345 -0.063356 -0.032684 -0.08885 0.2751 0.48219
2245 0.67508 0.092726 -0.17947 0.29079 0.2249 0.075902 0.45722 -0.017675 0.01473 -0.021806 0.4076 0.44269
2246 0.67445 0.094959 -0.14904 0.37772 0.13405 0.078635 0.49176 0.070034 0.053991 -0.050184 0.42795 0.37943
2247 0.61328 0.10131 -0.1655 0.34877 0.028332 0.049965 0.4873 0.085772 0.002446 -0.037398 0.37973 0.3534
2248 0.63043 0.07529 -0.13855 0.35211 0.017334 0.061653 0.55228 0.10172 -0.030029 -0.033787 0.36411 0.32709
2249 0.65666 0.11597 -0.13119 0.34841 0.016702 0.1313 0.57299 0.1574 0.0070752 -0.038495 0.28167 0.31521
2250 0.72779 0.17221 -0.094784 0.25065 0.04492 0.24193 0.57334 0.15364 0.028574 -0.0034394 0.26477 0.52012
2251 0.70866 0.12469 -0.092158 0.16642 0.069285 0.2402 0.52274 0.084693 0.020048 -0.025011 0.26729 0.59549
2252 0.71456 0.16069 -0.099729 0.15967 0.045425 0.26214 0.5712 0.05456 0.041503 -0.02693 0.27427 0.56742
2253 0.65517 0.091155 -0.16171 0.16114 -0.0086095 0.19551 0.54246 -0.019754 -0.017424 -0.096882 0.20488 0.48792
2254 0.64891 0.15231 -0.068503 0.45269 0.095936 0.1989 0.54552 0.0001592 0.012362 -0.00046496 0.26672 0.47607
2255 0.64168 0.1262 -0.10419 0.4271 0.12912 0.13163 0.57155 0.0020407 0.015931 -0.04679 0.29716 0.38973
2256 0.6488 0.12757 -0.10469 0.4888 0.21515 0.12304 0.56849 -0.039876 0.030152 -0.025956 0.34991 0.34888
2257 0.65048 0.10967 -0.13466 0.43849 0.27845 0.084359 0.53997 -0.017473 -0.0031534 -0.030829 0.34973 0.34436
2258 0.58757 0.12315 -0.10097 0.53154 0.28997 0.10121 0.615 -0.010663 0.050775 -0.038308 0.33101 0.33232
2259 0.4742 0.10092 -0.12433 0.48314 0.21746 0.047313 0.50883 0.043153 -0.006297 -0.071866 0.21702 0.30838
2260 0.44566 0.09954 -0.1471 0.50772 0.19152 0.05819 0.53931 0.1343 0.002059 -0.029149 0.21466 0.33672
2261 0.4471 0.11143 -0.15929 0.49265 0.14043 0.064353 0.58571 0.19455 0.0015278 -0.093243 0.17317 0.29816
2262 0.43245 0.137 -0.11869 0.60215 0.15056 0.14244 0.59571 0.25632 0.019613 -0.0059262 0.2157 0.32227
2263 0.43248 0.15273 -0.16503 0.52892 0.11732 0.18974 0.51485 0.2477 0.015143 -0.056474 0.17503 0.37625
2264 0.43273 0.21252 -0.11901 0.619 0.11174 0.25135 0.53875 0.28533 0.01515 -0.051541 0.20887 0.47393
2265 0.41258 0.19756 -0.11091 0.61601 0.078135 0.27102 0.59457 0.25765 0.068756 -0.035131 0.18944 0.42785
2266 0.40446 0.18892 -0.13815 0.55811 0.093104 0.25805 0.59166 0.29066 0.046343 0.0014754 0.20595 0.36789
2267 0.37827 0.1511 -0.13718 0.67015 0.10599 0.24998 0.5708 0.28625 0.027304 -0.053569 0.18799 0.3008
2268 0.40336 0.18075 -0.067193 0.63997 0.082392 0.23318 0.50005 0.33166 0.037632 -0.029345 0.16312 0.30006
2269 0.39001 0.11485 -0.1149 0.62667 0.11843 0.20372 0.41869 0.3632 0.065348 -0.031061 0.17629 0.29632
2270 0.36022 0.12172 -0.10889 0.63168 0.19772 0.17421 0.35492 0.38207 0.033301 -0.025408 0.13353 0.26999
2271 0.33003 0.086264 -0.039898 0.60747 0.27371 0.13982 0.36535 0.40621 -0.016196 0.0031382 0.14126 0.23336
2272 0.32178 0.13334 -0.041834 0.62219 0.32894 0.12885 0.38239 0.40157 0.041959 -0.00059981 0.15026 0.26681
2273 0.3259 0.066862 -0.12528 0.62337 0.27765 0.13284 0.37056 0.41274 0.0054215 -0.041719 0.11302 0.22136
2274 0.35778 0.18833 -0.07691 0.61501 0.26405 0.17921 0.36646 0.46914 -0.0015386 0.0040094 0.11578 0.24379
2275 0.30966 0.1812 -0.11163 0.66216 0.29158 0.25774 0.34461 0.48285 0.035142 -0.029664 0.12832 0.22085
2276 0.31894 0.13133 -0.10852 0.64683 0.23166 0.32061 0.32408 0.45729 0.053404 -0.05925 0.16543 0.23215
2277 0.27849 0.11004 -0.13484 0.66677 0.12338 0.30003 0.31858 0.45682 0.02694 -0.076991 0.084248 0.19645
2278 0.27461 0.1478 -0.15589 0.67467 0.1598 0.29016 0.29939 0.44292 0.034981 -0.026739 0.11379 0.2305
2279 0.29692 0.1316 -0.077555 0.62533 0.13988 0.2873 0.28872 0.47688 0.077178 -0.024959 0.10689 0.20716
2280 0.26686 0.084847 -0.13378 0.60643 0.12685 0.24964 0.30521 0.50851 0.050011 -0.086681 0.077396 0.19349
2281 0.26156 0.096389 -0.070914 0.73277 0.17424 0.25007 0.28196 0.45269 0.052654 -0.031994 0.10803 0.19099
2282 0.21191 0.10724 -0.060554 0.67501 0.13727 0.18029 0.29078 0.53689 0.069828 -0.022775 0.097203 0.20177
2283 0.22322 0.14514 -0.014254 0.59175 0.11796 0.13248 0.24211 0.49362 0.062676 0.0040457 0.060671 0.13006
2284 0.22385 0.1749 0.021423 0.65047 0.13339 0.15333 0.23669 0.48262 0.049071 -0.036936 0.064981 0.15477
2285 0.25183 0.25702 0.090062 0.644 0.14483 0.21627 0.23786 0.56492 0.085039 -0.035213 0.080218 0.17691
2286 0.18745 0.19768 -0.054596 0.63864 0.11282 0.24352 0.21356 0.52846 0.026607 -0.08359 0.043024 0.12165
2287 0.20727 0.20228 -0.10771 0.58049 0.12867 0.31116 0.2247 0.51372 0.049751 -0.058474 0.077035 0.16496
2288 0.29214 0.12189 -0.10715 0.44691 0.12784 0.30245 0.18072 0.45396 0.026271 -0.10105 0.06136 0.12905
2289 0.41608 0.12702 -0.0119 0.40953 0.11696 0.3111 0.15817 0.5273 0.039207 -0.019007 0.059107 0.12689
2290 0.43735 0.11814 -0.081331 0.41436 0.094903 0.27979 0.18571 0.5264 0.02965 -0.04709 0.039653 0.09881
2291 0.37395 0.13463 0.021124 0.4416 0.12555 0.24512 0.20553 0.56165 0.074542 -0.003974 0.073898 0.14016
2292 0.25182 0.071922 0.056627 0.3411 0.11796 0.19483 0.16897 0.53261 0.05404 -0.03556 0.0254 0.08598
2293 0.21491 0.082651 0.12975 0.38246 0.055457 0.17278 0.16801 0.47051 0.03027 -0.078385 0.010104 0.072342
2294 0.20922 0.072419 0.034451 0.36153 0.09958 0.15146 0.13296 0.48766 0.019703 -0.032753 0.013465 0.066306
2295 0.19737 0.1132 -0.039633 0.41629 0.085319 0.17468 0.1949 0.49425 0.023865 -0.0756 0.019275 0.10049
2296 0.19878 0.13085 0.045375 0.41346 0.10307 0.15069 0.14534 0.51732 0.075118 -0.028109 0.037936 0.087407
2297 0.22206 0.11923 0.067696 0.40455 0.18088 0.17351 0.18718 0.55492 0.048308 0.01532 0.069599 0.14038
2298 0.17095 0.082674 0.018721 0.39805 0.12913 0.2149 0.14321 0.5385 0.057206 -0.032245 0.064172 0.11325
2299 0.19194 0.042217 -0.027338 0.33282 0.093734 0.26524 0.14617 0.46681 0.050208 -0.092996 0.0015187 0.099242
2300 0.15753 0.11006 0.19536 0.37222 0.050032 0.28832 0.12473 0.43551 0.066423 -0.013024 0.012062 0.053463
2301 0.1612 0.065755 0.19382 0.3284 0.072432 0.28845 0.11315 0.42576 0.02429 -0.064221 -0.0095506 0.092282
2302 0.13169 0.076517 0.18458 0.28297 0.063857 0.26932 0.094103 0.42767 0.042191 -0.025603 0.00047125 0.06667
2303 0.14844 0.091732 0.11655 0.28551 0.077914 0.23501 0.1318 0.43491 0.068268 -0.0071695 0.020623 0.1032
2304 0.1234 0.073069 0.072552 0.26824 0.056694 0.16821 0.097217 0.41196 0.028696 -0.018297 0.023795 0.042449
2305 0.13321 0.071646 0.080124 0.2856 0.088509 0.16455 0.12394 0.48899 0.15452 -0.045346 -0.0011304 0.033113
2306 0.11773 0.050949 0.12011 0.22957 0.036862 0.13207 0.088874 0.51182 0.13913 -0.051171 -0.0011808 0.041519
2307 0.075038 0.022759 0.099348 0.23227 0.071677 0.12109 0.10574 0.45168 0.15854 -0.075204 -0.025363 0.026188
2308 0.11064 0.053273 0.30126 0.27037 0.085303 0.12521 0.10726 0.45712 0.20135 -0.037085 -0.004227 0.019759
2309 0.071514 0.044042 0.31815 0.21246 0.070232 0.11563 0.093205 0.38674 0.19232 -0.076244 -0.034435 -0.0038767
2310 0.10476 0.076729 0.31781 0.20831 0.068571 0.12509 0.10092 0.32699 0.17466 -0.0062066 -0.024602 0.016656
2311 0.083851 0.058968 0.26308 0.2483 0.076124 0.16468 0.083962 0.35559 0.14802 -0.024466 -0.020667 0.022914
2312 0.045315 0.056879 0.23726 0.21505 0.056929 0.1944 0.077799 0.34434 0.081452 -0.066422 -0.011813 -0.001659
2313 0.042287 0.045452 0.22073 0.21686 0.036337 0.1964 0.056151 0.30492 0.040203 -0.04555 -0.038916 -0.015923
2314 0.060693 0.069034 0.32279 0.17233 0.058699 0.21701 0.067644 0.33345 0.11108 0.011708 -0.038079 0.014497
2315 0.04484 0.050637 0.39672 0.18985 0.045298 0.20636 0.048489 0.29916 0.08456 -0.001825 -0.053125 0.008198
2316 0.039406 0.024646 0.38061 0.21787 0.045351 0.1455 0.02776 0.30512 0.099687 -0.035283 -0.02055 -0.011231
2317 0.024775 0.022588 0.38607 0.13679 0.029099 0.094415 0.037983 0.2997 0.075865 -0.0518 -0.060374 -0.025833
2318 0.030955 0.033166 0.44663 0.16945 0.052265 0.1234 0.066047 0.45155 0.18899 -0.054934 -0.025218 -0.0058112
2319 -0.0039047 0.030604 0.41431 0.090815 -0.026788 0.074935 0.032929 0.40391 0.17925 -0.056521 -0.094515 -0.039734
2320 0.0076203 -0.011944 0.44316 0.14501 0.0044373 0.081699 0.032598 0.42945 0.21729 -0.029287 -0.040337 -0.013321
2321 0.0037934 0.048431 0.53112 0.11398 0.030857 0.11252 0.023522 0.42183 0.28209 -0.027699 -0.030775 -0.030167
2322 0.0014551 0.062916 0.54755 0.14723 0.017214 0.095279 0.018241 0.33732 0.25253 0.0060034 -0.040634 -0.032334
2323 0.014616 0.039435 0.52925 0.12716 0.01944 0.10491 0.025993 0.3402 0.24049 -0.0054205 -0.036511 -0.01829
2324 0.010222 0.017955 0.52314 0.12268 0.034248 0.094654 0.011818 0.30353 0.21148 -0.021773 -0.043861 -0.015208
2325 0.0056462 0.041085 0.55389 0.17636 0.089925 0.095979 0.06898 0.31258 0.22065 0.030581 -0.018869 0.017865
2326 -0.027161 -0.024913 0.51627 0.10076 -0.0080681 0.057971 0.01629 0.21364 0.14609 -0.066964 -0.067262 -0.044545
2327 -0.01447 0.042857 0.55582 0.10253 0.012872 0.082567 0.022946 0.23013 0.19313 -0.030148 -0.056146 -0.025666
2328 -0.03268 -0.026669 0.53946 0.10808 0.035246 0.065 0.028141 0.22501 0.20676 -0.028695 -0.047962 -0.019597
2329 -0.013107 0.022871 0.54395 0.11765 0.025337 0.060154 0.01627 0.20982 0.20698 -0.067 -0.059385 -0.029691
2330 -0.028778 -0.0070434 0.55439 0.08336 0.016096 0.066156 0.017629 0.21829 0.31252 -0.048789 -0.082194 -0.049169
2331 -0.020012 0.0014716 0.59336 0.07283 -0.0050834 0.063948 0.010286 0.26645 0.28931 -0.047181 -0.071399 -0.049927
2332 -0.030046 0.015925 0.62471 0.062672 -0.0057848 0.044984 0.0010801 0.21128 0.31233 -0.086715 -0.079022 -0.036606
2333 -0.044983 0.044083 0.66119 0.080155 -0.021849 0.07321 -0.012749 0.20899 0.33896 -0.037024 -0.080633 -0.053376
2334 -0.011857 0.018932 0.64096 0.1134 -0.012664 0.069993 0.0046457 0.23875 0.31335 -0.019172 -0.037889 -0.043726
2335 -0.042319 0.021067 0.62542 0.090129 0.015361 0.052242 -0.0035729 0.18946 0.31153 -0.021332 -0.076173 -0.061282
2336 -0.064523 -0.009576 0.63034 0.0086513 -0.011165 0.023811 -0.033262 0.16102 0.28883 -0.063539 -0.11124 -0.07083
2337 -0.038284 -0.0045258 0.56789 0.065729 -0.015962 0.03403 0.005111 0.21663 0.31576 0.014955 -0.082516 -0.064995
2338 -0.066651 0.008704 0.61417 0.02513 0.0088714 0.027798 -0.015241 0.15726 0.31702 -0.013225 -0.05747 -0.072036
2339 -0.050079 0.015031 0.7306 0.064235 0.0050274 0.03981 0.0074428 0.2109 0.35548 -0.0087263 -0.046059 -0.041509
2340 -0.075374 0.034163 0.66409 0.010969 0.0032434 0.0083433 -0.054197 0.17737 0.35023 -0.0050274 -0.077203 -0.067436
2341 -0.058171 -0.001602 0.62507 0.024328 0.002651 0.028752 -0.049121 0.14547 0.3695 -0.056521 -0.08488 -0.072671
2342 -0.067248 0.0083984 0.6748 -0.0016199 -0.023578 0.0076894 -0.0040525 0.12014 0.34279 -0.053369 -0.067201 -0.049531
2343 -0.069034 -0.016255 0.65894 0.022158 -0.025586 0.015044 -0.0295 0.16374 0.31999 -0.036317 -0.078847 -0.084763
2344 -0.092598 -0.040024 0.66067 0.032674 -0.03123 0.012465 -0.053309 0.13415 0.32534 -0.047926 -0.095788 -0.085256
2345 -0.0836 0.026451 0.76284 -0.018764 0.020774 0.0031987 -0.046738 0.16384 0.29945 0.021415 -0.076351 -0.067802
2346 -0.085752 0.011152 0.67708 0.0228 -0.0082284 0.01084 -0.029047 0.09904 0.3428 -0.032663 -0.071759 -0.059866
2347 -0.074613 -0.0065301 0.67264 0.0089611 -0.03391 0.016832 -0.033661 0.12808 0.33153 -0.013571 -0.06376 -0.10606
2348 -0.094115 -0.024296 0.61971 0.022507 -0.00059319 0.013234 -0.053204 0.095756 0.33636 -0.04527 -0.079662 -0.055994
2349 -0.11009 -0.0037861 0.64602 0.0068042 -0.024545 -0.012078 -0.040572 0.094159 0.37078 -0.052956 -0.088699 -0.075499
2350 -0.10359 0.0023724 0.62472 0.0082024 -0.0090605 -0.010134 -0.05763 0.11789 0.38556 -0.023119 -0.06933 -0.11109
2351 -0.10811 -0.00085157 0.60287 0.012393 -0.029012 -0.0083536 -0.042012 0.085429 0.41274 -0.038419 -0.084535 -0.10646
2352 -0.13393 0.010877 0.70751 0.01386 -0.0040943 -0.013624 -0.08979 0.065004 0.32482 0.0038096 -0.076631 -0.078672
2353 -0.10443 -0.01039 0.60482 -0.042742 -0.012011 -0.024455 -0.055911 0.10281 0.32261 -0.001169 -0.090792 -0.096777
2354 -0.092615 -0.020949 0.50018 -0.086098 -0.058304 -0.046236 -0.074752 0.065035 0.28238 -0.078063 -0.11544 -0.10011
2355 -0.11831 0.0073646 0.57612 -0.042662 -0.035302 -0.042587 -0.076126 0.056838 0.26198 -0.053978 -0.10882 -0.1135
2356 -0.12027 -0.046907 0.49955 -0.038684 -0.033951 -0.01965 -0.058292 0.070763 0.28766 -0.079362 -0.096815 -0.10422
2357 -0.10229 -0.02771 0.49606 -0.039505 -0.0094933 -0.023696 -0.09159 0.050516 0.28291 0.024061 -0.086014 -0.092439
2358 -0.096747 -0.013664 0.56174 -0.048877 -0.036942 -0.033156 -0.071226 0.085475 0.2178 -0.029596 -0.12434 -0.12167
2359 -0.12933 -0.068595 0.48131 -0.077616 -0.070509 -0.054682 -0.10219 -0.026662 0.21076 -0.066828 -0.11655 -0.12205
2360 -0.12357 -0.005994 0.56119 -0.019196 0.014857 -0.015345 -0.080751 0.070059 0.24316 -0.036675 -0.059269 -0.081213
2361 -0.11481 -0.017072 0.63579 -0.068528 -0.025363 -0.040259 -0.079007 0.063129 0.22641 0.01503 -0.082655 -0.10364
2362 -0.10485 0.020973 0.58794 -0.026046 0.004785 -0.026475 -0.086201 0.068023 0.24486 -0.0086599 -0.063038 -0.070213
2363 -0.11883 -0.040879 0.39398 -0.062016 -0.085176 -0.033197 -0.11298 0.0079616 0.20379 -0.025013 -0.11064 -0.1213
2364 -0.117 -0.0037976 0.40055 -0.034801 -0.015188 -0.016651 -0.076811 0.047489 0.2448 -0.0042782 -0.07006 -0.097132
2365 -0.090471 0.013431 0.49935 0.026786 0.029112 -0.015006 -0.071549 0.080547 0.24581 0.045024 -0.05343 -0.057459
2366 -0.13093 -0.014369 0.38006 -0.07554 -0.03149 -0.035812 -0.1111 0.058005 0.18519 -0.025196 -0.09122 -0.10848
2367 -0.13484 -0.012562 0.45758 -0.085741 -0.05316 -0.042256 -0.13323 0.05343 0.21463 0.0018219 -0.1033 -0.10529
2368 -0.17699 -0.051032 0.28662 -0.058178 -0.063631 -0.046359 -0.13856 -0.0018347 0.20239 -0.063826 -0.09691 -0.11373
2369 -0.15883 -0.060627 0.28081 -0.090629 -0.085185 -0.077099 -0.12863 -0.019865 0.16 -0.067733 -0.11174 -0.15728
2370 -0.12235 -0.011269 0.40558 -0.047716 -0.013067 -0.050673 -0.1072 0.031903 0.16796 -0.026603 -0.071753 -0.063193
2371 -0.10652 -0.0001693 0.3898 -0.076434 -0.065321 -0.061821 -0.089862 0.03435 0.19812 -0.023879 -0.084566 -0.095143
2372 -0.12779 0.0032894 0.35786 -0.035073 -0.024802 -0.038208 -0.12093 0.013065 0.18584 -0.023413 -0.076343 -0.12889
2373 -0.14465 -0.0012006 0.32712 -0.063446 -0.054989 -0.053443 -0.095162 0.026106 0.18771 -0.050589 -0.10995 -0.14282
2374 -0.15664 -0.030608 0.30908 -0.09877 -0.05705 -0.063948 -0.13151 0.013491 0.12965 -0.022786 -0.11353 -0.11846
2375 -0.15295 -0.02509 0.23432 -0.061134 -0.011353 -0.040855 -0.10226 0.046959 0.14223 -0.0038944 -0.09242 -0.10772
2376 -0.10811 -0.018407 0.28893 -0.099684 -0.03213 -0.05323 -0.11732 -0.002563 0.14199 -0.042449 -0.10587 -0.1227
2377 -0.16767 -0.024575 0.23266 -0.093066 -0.076501 -0.070072 -0.13002 -0.043046 0.15258 -0.047329 -0.11225 -0.15214
2378 -0.16188 -0.064247 0.17886 -0.069702 -0.063744 -0.060314 -0.099319 -0.041808 0.16397 -0.086807 -0.11099 -0.16433
2379 -0.17069 -0.041985 0.22683 -0.10541 -0.074493 -0.09189 -0.15063 -0.042328 0.11292 -0.019322 -0.10949 -0.15712
2380 -0.1408 -0.0725 0.20034 -0.091931 -0.040417 -0.049814 -0.12514 -0.0013658 0.13343 -0.044697 -0.078327 -0.10442
2381 -0.14722 -0.018485 0.23228 -0.07819 -0.032675 -0.069909 -0.13252 -0.015295 0.14564 -0.036525 -0.090816 -0.13918
2382 -0.14101 -0.08306 0.1657 -0.12326 -0.062533 -0.076022 -0.14728 -0.054867 0.13882 -0.046343 -0.10889 -0.13913
2383 -0.16435 -0.04513 0.23499 -0.10403 -0.04207 -0.071096 -0.12937 -0.026324 0.10627 -0.022283 -0.089576 -0.14479
2384 -0.18855 -0.040062 0.22343 -0.10047 -0.035778 -0.080506 -0.13092 -0.022534 0.086892 -0.021589 -0.074822 -0.12157
2385 -0.15491 -0.031316 0.2016 -0.14926 -0.071687 -0.081282 -0.14878 -0.014669 0.1429 -0.044848 -0.086193 -0.1639
2386 -0.17365 -0.091207 0.082538 -0.15028 -0.084929 -0.085618 -0.16813 -0.079287 0.088534 -0.08226 -0.1284 -0.1687
2387 -0.17365 -0.049469 0.16563 -0.087822 -0.062119 -0.089557 -0.14467 -0.049062 0.10804 -0.081029 -0.10864 -0.13975
2388 -0.19069 -0.021366 0.15908 -0.12607 -0.044001 -0.074566 -0.14997 -0.066878 0.10633 -0.033069 -0.10067 -0.17908
2389 -0.16689 -0.049351 0.16588 -0.10268 -0.038134 -0.08178 -0.1377 -0.0254 0.086586 -0.071336 -0.083686 -0.14122
2390 -0.16755 -0.049633 0.18394 -0.11778 -0.077312 -0.06147 -0.13821 -0.098799 0.17061 -0.057299 -0.11315 -0.1438
2391 -0.14849 -0.035767 0.13174 -0.099124 -0.031419 -0.066254 -0.13794 -0.045959 0.1009 -0.024691 -0.09697 -0.14104
2392 -0.17395 -0.13432 0.0749 -0.1665 -0.079856 -0.11628 -0.18395 -0.08782 0.051698 -0.089386 -0.10436 -0.16086
2393 -0.16955 -0.076876 0.066266 -0.14107 -0.067694 -0.077749 -0.15579 -0.082984 0.093948 -0.040494 -0.11048 -0.15302
2394 -0.16673 -0.044401 0.10503 -0.13197 -0.046307 -0.096863 -0.18765 -0.1149 0.068939 -0.020552 -0.10854 -0.17711
2395 -0.10303 -0.091947 0.044886 -0.16512 -0.063603 -0.082084 -0.18906 -0.11661 0.054177 -0.056222 -0.098426 -0.15104
2396 0.002 -0.094327 0.072966 -0.15857 -0.07515 -0.12661 -0.16588 -0.13497 0.021563 -0.079422 -0.11846 -0.15953
2397 0.061539 -0.024076 0.12213 -0.10387 -0.03714 -0.082505 -0.14441 -0.071082 0.081063 0.0056986 -0.10164 -0.12292
2398 -0.046027 -0.069753 0.12049 -0.13329 -0.046953 -0.094792 -0.16127 -0.07989 0.047324 -0.032706 -0.11512 -0.16752
2399 -0.13163 -0.071486 0.044272 -0.17083 -0.087351 -0.096838 -0.17608 -0.091506 0.057747 -0.052466 -0.11929 -0.16541
2400 -0.10516 -0.022808 0.13382 -0.091749 -0.02625 -0.06253 -0.14642 -0.067155 0.12599 -0.011767 -0.090949 -0.14657
2401 -0.14512 -0.0268 0.07858 -0.14129 -0.059268 -0.097199 -0.15902 -0.11272 0.070581 -0.07398 -0.12032 -0.18897
2402 -0.14078 -0.033693 0.10036 -0.14053 -0.089135 -0.092292 -0.16746 -0.083522 0.060634 -0.0025226 -0.13976 -0.17116
2403 -0.12749 -0.028717 0.15608 -0.12953 -0.026787 -0.076126 -0.15512 -0.048833 0.074865 0.04446 -0.092734 -0.15927
2404 -0.1564 -0.064479 0.033265 -0.14208 -0.077116 -0.10289 -0.20118 -0.096241 0.057088 -0.077549 -0.1413 -0.17558
2405 -0.14261 -0.091313 0.015214 -0.15948 -0.089816 -0.094943 -0.16606 -0.11527 0.053881 -0.055485 -0.10898 -0.15801
2406 -0.1375 -0.023264 0.10207 -0.10177 -0.074836 -0.084379 -0.1531 -0.081969 0.059722 -0.0041472 -0.12558 -0.14974
2407 -0.12257 -0.054875 0.044806 -0.1319 -0.06413 -0.087593 -0.14578 -0.09964 0.06526 -0.02428 -0.11196 -0.17848
2408 -0.15342 -0.053432 0.060173 -0.15324 -0.049104 -0.0682 -0.14637 -0.098105 0.084773 -0.070539 -0.095579 -0.19855
2409 -0.15931 -0.039288 0.09758 -0.20544 -0.067073 -0.051612 -0.17974 -0.089277 0.065046 -0.028518 -0.13561 -0.1517
2410 -0.15007 -0.025914 0.091362 -0.10662 -0.061653 -0.032671 -0.17353 -0.099162 0.073109 -0.011544 -0.085737 -0.15624
2411 -0.14161 -0.064119 -0.0039486 -0.1208 -0.029761 -0.027588 -0.16116 -0.093521 0.078882 -0.021041 -0.061649 -0.14469
2412 -0.15239 -0.078536 0.033399 -0.097727 -0.087476 -0.046021 -0.17123 -0.10904 0.046873 0.005004 -0.096288 -0.15707
2413 -0.14608 -0.082845 0.05548 -0.095035 -0.042978 -0.045119 -0.15195 -0.12781 0.074351 -0.03915 -0.070301 -0.15616
2414 -0.17173 -0.070958 0.018478 -0.16276 -0.11403 -0.10968 -0.19761 -0.14684 0.021116 -0.016637 -0.13691 -0.19139
2415 -0.18782 -0.077571 -0.01886 -0.13517 -0.055906 -0.070703 -0.17511 -0.10031 0.034443 -0.085155 -0.11572 -0.17022
2416 -0.15573 -0.11234 -0.036439 -0.14038 -0.076475 -0.11488 -0.16917 -0.11467 0.052269 -0.074324 -0.1198 -0.15806
2417 -0.1825 -0.032935 0.00056787 -0.15245 -0.076654 -0.085443 -0.19175 -0.11358 0.0017116 -0.038386 -0.12596 -0.16431
2418 -0.16456 -0.057305 -0.00032296 -0.12847 -0.077078 -0.071785 -0.18028 -0.12286 0.066074 -0.026737 -0.10623 -0.1689
2419 -0.15653 -0.049855 0.025553 -0.16512 -0.047958 -0.098361 -0.17479 -0.12271 0.027258 -0.067694 -0.10881 -0.15496
2420 -0.19202 -0.058234 0.018365 -0.16607 -0.078964 -0.091627 -0.19972 -0.15126 0.02766 -0.023725 -0.1277 -0.16581
2421 -0.14226 -0.072811 -0.020538 -0.12428 -0.055564 -0.062597 -0.15951 -0.10092 0.048092 -0.015386 -0.13687 -0.16593
2422 -0.158 -0.0085111 0.092506 -0.13563 -0.063247 -0.059994 -0.16649 -0.088547 0.047815 -0.034566 -0.10371 -0.17109
2423 -0.17771 -0.07342 -0.019198 -0.14251 -0.078593 -0.080232 -0.17375 -0.093891 0.025432 -0.043729 -0.11354 -0.18703
2424 -0.18317 -0.072493 -0.022851 -0.17787 -0.092182 -0.081564 -0.15848 -0.12076 0.0095238 -0.034198 -0.14312 -0.21331
2425 -0.16608 -0.047008 -0.034759 -0.15633 -0.066733 -0.079269 -0.20065 -0.12255 0.018004 -0.062684 -0.11572 -0.15935
2426 -0.18525 -0.084343 -0.043077 -0.1484 -0.06849 -0.10984 -0.20443 -0.1647 0.00046028 -0.050178 -0.11999 -0.16799
2427 -0.19363 -0.093433 -0.03062 -0.18038 -0.088251 -0.11224 -0.21574 -0.13713 -0.01504 -0.095535 -0.14005 -0.19667
2428 -0.17363 -0.05373 -0.021006 -0.14545 -0.055741 -0.083462 -0.19494 -0.10554 0.047244 -0.047439 -0.11359 -0.15852
2429 -0.19137 -0.071809 -0.036876 -0.16488 -0.085329 -0.089726 -0.22126 -0.14249 -0.0013851 -0.073683 -0.1118 -0.17295
2430 -0.18475 -0.055095 -0.048539 -0.18525 -0.085126 -0.10502 -0.21674 -0.14567 0.025297 -0.084824 -0.12256 -0.19078
2431 -0.17718 -0.10178 -0.058334 -0.18826 -0.077383 -0.12113 -0.20948 -0.17468 -0.0046742 -0.059189 -0.11543 -0.17153
2432 -0.19686 -0.049825 -0.041551 -0.19079 -0.095239 -0.11748 -0.19318 -0.14389 0.016947 -0.06777 -0.12143 -0.17411
2433 -0.16532 -0.072096 -0.031396 -0.18398 -0.06418 -0.099273 -0.21596 -0.14895 0.007184 -0.075617 -0.12317 -0.17678
2434 0.0015757 -0.074973 -0.080474 -0.167 -0.065892 -0.09517 -0.19153 -0.16891 0.003339 -0.041183 -0.11554 -0.19774
2435 0.10781 -0.052431 -0.0026894 -0.11004 -0.048781 -0.076678 -0.1867 -0.09886 0.0034068 -0.043726 -0.11516 -0.17464
2436 0.09222 -0.074143 -0.025198 -0.18172 -0.07325 -0.12335 -0.19441 -0.139 -0.016727 -0.020053 -0.12611 -0.19808
2437 0.06214 -0.070331 -0.0040065 -0.14627 -0.08118 -0.1003 -0.16798 -0.1382 0.024545 -0.024795 -0.10226 -0.16649
2438 -0.0025411 -0.071276 -0.039805 -0.19189 -0.066368 -0.1069 -0.20276 -0.1401 -0.03324 -0.054052 -0.10768 -0.16008
2439 -0.073661 -0.064482 -0.058846 -0.13967 -0.092174 -0.099871 -0.16885 -0.15269 0.0017292 -0.049121 -0.15306 -0.18727
2440 -0.09799 -0.088569 -0.035519 -0.15695 -0.069978 -0.10496 -0.20797 -0.11906 -0.0088343 -0.065806 -0.12352 -0.2009
2441 -0.10211 -0.053212 -0.00038691 -0.18761 -0.102 -0.11661 -0.17598 -0.14647 -0.0044784 -0.030573 -0.13379 -0.19821
2442 -0.11104 -0.08441 -0.049121 -0.15654 -0.069924 -0.10631 -0.20701 -0.12035 0.0065029 -0.092649 -0.1225 -0.17003
2443 -0.11006 -0.0021445 0.012514 -0.14948 -0.055811 -0.080279 -0.18977 -0.11815 0.010409 -0.032275 -0.10492 -0.15151
2444 -0.12382 -0.031309 -0.0109 -0.16199 -0.06946 -0.092196 -0.16686 -0.12951 -1.9215e-05 -0.01589 -0.1136 -0.19611
2445 -0.094249 -0.085694 -0.05324 -0.17745 -0.057749 -0.088247 -0.18668 -0.16877 -0.03344 -0.098355 -0.10809 -0.17531
2446 -0.14516 -0.065149 -0.081343 -0.1638 -0.096724 -0.10359 -0.2123 -0.16548 -0.022647 -0.076456 -0.12959 -0.18518
2447 -0.14944 -0.092313 -0.10416 -0.16945 -0.058848 -0.094828 -0.21291 -0.12726 -0.017837 -0.086296 -0.092492 -0.17196
2448 -0.12376 -0.059742 -0.099738 -0.15811 -0.055343 -0.11006 -0.21552 -0.14389 -0.0089426 -0.043816 -0.12411 -0.22845
2449 -0.12291 -0.0628 -0.047654 -0.1537 -0.040857 -0.075646 -0.15928 -0.11879 -0.018627 0.0009375 -0.10155 -0.18412
2450 -0.13738 -0.022307 -0.03235 -0.13682 -0.08087 -0.10269 -0.19079 -0.15504 -0.027213 -0.029728 -0.12415 -0.1902
2451 -0.16593 -0.077085 -0.11058 -0.16306 -0.075191 -0.10742 -0.23575 -0.1541 -0.030337 -0.092156 -0.14976 -0.183
2452 -0.12961 -0.04228 -0.12511 -0.17001 -0.07847 -0.098808 -0.2137 -0.12442 -0.028922 -0.044505 -0.12294 -0.20921
2453 -0.16306 -0.058551 -0.10322 -0.18352 -0.11038 -0.10235 -0.23736 -0.16051 -0.035159 -0.078864 -0.15016 -0.20811
2454 -0.15516 -0.10799 -0.14887 -0.2108 -0.09939 -0.12878 -0.25307 -0.17265 -0.057093 -0.06823 -0.12647 -0.22478
2455 -0.12248 -0.053636 -0.025718 -0.17851 -0.069617 -0.098574 -0.18952 -0.14053 -0.030609 -0.029826 0.009647 -0.16221
2456 -0.14337 -0.056009 -0.053966 -0.17996 -0.09522 -0.092728 -0.22641 -0.15341 -0.011582 -0.017408 0.050396 -0.1779
2457 -0.12895 -0.08587 -0.13784 -0.16461 -0.054659 -0.084943 -0.1763 -0.10872 -0.037481 -0.043843 0.0767 -0.14322
2458 -0.17321 -0.11941 -0.10302 -0.17078 -0.046369 -0.10178 -0.20899 -0.15538 -0.0091472 -0.06658 0.043808 -0.17679
2459 -0.15633 -0.083677 -0.090968 -0.19072 -0.1001 -0.11147 -0.17812 -0.12523 -0.0030944 -0.040586 0.02545 -0.16581
2460 -0.15416 -0.036859 -0.082151 -0.169 -0.094511 -0.095135 -0.20984 -0.080192 -0.0065344 0.045235 -0.0024104 -0.16345
2461 -0.12616 -0.015845 -0.10318 -0.15078 -0.085504 -0.096224 -0.20508 -0.063948 -0.0095951 0.058864 -0.03095 -0.1881
2462 -0.14614 0.0070367 -0.075967 -0.10926 -0.073803 -0.07432 -0.19683 -0.093763 0.008909 0.06322 -0.032935 -0.16819
2463 -0.16157 -0.079067 -0.12392 -0.20129 -0.093212 -0.13136 -0.21271 -0.1565 -0.039715 0.039752 -0.068606 -0.21896
2464 0.081837 -0.052722 -0.1411 -0.1615 -0.073549 -0.09194 -0.18765 -0.099454 0.00072383 0.0065122 -0.080554 -0.19432
2465 0.16758 -0.0030936 -0.12677 -0.16236 -0.070871 -0.11346 -0.18932 -0.11843 -0.013101 0.020811 -0.083835 -0.19224
2466 0.18683 0.07427 -0.046721 -0.15851 -0.075959 -0.097607 -0.17695 -0.12894 -0.011387 -0.0072012 -0.065661 -0.1965
2467 0.16424 0.064418 -0.1395 -0.19916 -0.10744 -0.11963 -0.19455 -0.15662 -0.046452 -0.013304 -0.064606 -0.19634
2468 0.17046 0.11082 -0.091739 -0.16345 -0.053055 -0.076692 -0.17427 -0.11797 -0.015967 -0.0042098 0.081545 -0.1934
2469 0.017753 0.088939 -0.052919 -0.14853 -0.074237 -0.086716 -0.21752 -0.13267 -0.027734 -0.034605 0.10856 -0.17658
2470 -0.027677 0.010873 -0.14102 -0.19045 -0.08205 -0.10298 -0.19053 -0.12032 -0.019809 -0.016619 0.12233 -0.017842
2471 -0.036885 -0.0034885 -0.07842 -0.16407 -0.071446 -0.088457 -0.1772 -0.12908 -0.033474 -0.046628 0.14169 -0.0094232
2472 -0.075254 0.0047781 -0.081944 -0.15527 -0.11367 -0.092681 -0.12978 -0.11738 -0.029029 -0.049155 0.15376 0.10354
2473 -0.090543 -0.086346 -0.14815 -0.1653 -0.10073 -0.084522 -0.049848 -0.20454 -0.041358 -0.08553 0.14952 0.0067227
2474 -0.047507 -0.0093717 -0.10841 -0.19656 -0.074327 -0.079747 0.027354 -0.11201 -0.035225 -0.0466 0.1594 0.17514
2475 -0.075428 -0.017751 -0.099271 -0.18584 -0.11351 -0.096224 0.0334 -0.09566 -0.041068 -0.066573 0.1494 0.12556
2476 0.23311 0.016702 -0.10183 -0.10805 -0.092337 -0.067846 -0.018476 -0.10306 -0.0095962 0.024559 0.2148 -0.02789
2477 0.34527 0.0025833 -0.15351 -0.19868 -0.10451 -0.12545 0.057091 -0.09208 -0.053935 -7.7007e-05 0.21256 -0.086088
2478 0.3678 0.096524 -0.14629 -0.090735 -0.083196 -0.099345 0.096366 -0.088096 -0.038091 -0.033225 0.19921 -0.088058
2479 0.36306 0.13164 -0.096524 0.011472 -0.072626 -0.11567 -0.018078 -0.098781 -0.064727 -0.07536 0.1384 -0.093323
2480 0.38354 0.1895 -0.10365 -0.032038 -0.07963 -0.085336 -0.11236 -0.081221 -0.031871 -0.020246 0.067806 -0.10304
2481 0.43161 0.21386 -0.081773 0.047593 -0.040442 -0.085041 -0.11358 -0.066106 -0.036132 0.038347 0.090094 -0.08762
2482 0.41192 0.19769 -0.073315 -0.012809 -0.010569 -0.093584 -0.11977 -0.095211 -0.013384 0.025354 0.084905 -0.096461
2483 0.48141 0.1823 -0.089389 0.1578 0.17067 -0.059997 -0.10712 -0.091188 -0.0040345 0.013482 0.1191 -0.033404
2484 0.52084 0.081219 -0.10543 0.073262 0.10077 -0.095258 -0.14174 -0.14462 -0.025223 -0.025234 0.20057 -0.10261
2485 0.52908 0.17143 -0.070339 0.049099 0.17923 -0.077072 -0.097516 -0.084064 -0.012719 0.006469 0.28269 0.16807
2486 0.53206 0.22558 -0.067709 -0.0036288 0.20224 -0.074963 -0.10448 -0.10232 -0.022238 0.028856 0.28876 0.16667
2487 0.49494 0.20209 -0.11611 -0.064996 0.1849 -0.098094 -0.083566 -0.12575 -0.051194 -0.061275 0.27329 0.20894
2488 0.50314 0.23919 -0.11584 -0.071784 0.049128 -0.095604 0.060062 -0.094041 -0.070598 -0.092641 0.24209 0.20438
2489 0.6014 0.26215 -0.092972 -0.079308 0.020458 -0.07067 0.1645 -0.10072 -0.051013 -0.013086 0.29603 0.22995
2490 0.55266 0.22659 -0.15994 -0.081969 0.028248 -0.069047 0.19229 -0.099089 -0.037006 -0.03316 0.29229 0.25476
2491 0.57867 0.23129 -0.069264 -0.079683 0.021367 -0.094877 0.1391 -0.089806 -0.042869 -0.031375 0.29005 0.29255
2492 0.63184 0.34299 -0.060974 -0.090344 0.014711 -0.079248 0.21012 -0.042493 -0.038825 -0.00097967 0.27951 0.2973
2493 0.67042 0.3218 -0.079782 -0.14123 -0.024364 -0.11418 0.065474 -0.048582 -0.091985 0.035679 0.32346 0.27208
2494 0.65894 0.32205 -0.10247 -0.092406 0.015981 -0.07444 -7.2052e-05 -0.0019148 -0.066757 0.043391 0.29015 0.29048
2495 0.67225 0.27896 -0.19019 -0.12791 -0.042931 -0.10693 -0.011643 0.025122 -0.044857 -0.039705 0.29062 0.32021
2496 0.65532 0.28304 -0.10463 -0.082546 0.0047417 -0.083571 0.031149 0.09001 -0.046988 -0.017517 0.35382 0.40639
2497 0.6634 0.36977 -0.083421 0.095291 0.03919 -0.069922 0.10306 0.055967 -0.044746 0.035484 0.33187 0.3879
2498 0.67733 0.3596 -0.082032 0.14577 0.025987 -0.054013 0.27818 0.0095319 -0.02726 -0.0071551 0.36586 0.37271
2499 0.69858 0.34896 -0.089003 0.11757 0.010957 -0.085362 0.25536 -0.026468 -0.033431 0.0098442 0.34694 0.37305
2500 0.67294 0.39941 -0.085233 0.19269 0.015459 -0.067741 0.27305 -0.06241 -0.04862 -0.014546 0.34589 0.40497
2501 0.66147 0.31109 -0.18641 0.16572 0.10789 -0.080018 0.27212 -0.098084 -0.08192 -0.072963 0.34593 0.36496
2502 0.92881 0.39484 -0.1143 0.21581 0.22344 -0.07088 0.23798 -0.049271 -0.050476 0.016357 0.35986 0.41078
2503 0.91236 0.39316 -0.11044 0.33059 0.23668 -0.060969 0.25452 0.0026604 -0.030972 0.018585 0.39103 0.46639
2504 0.83054 0.38139 -0.054827 0.27344 0.26406 -0.0507 0.36276 0.025354 -0.046487 -0.016689 0.39815 0.47946
2505 0.80209 0.38492 -0.092882 0.29377 0.23626 -0.081887 0.44726 0.012179 -0.060441 -0.017663 0.35117 0.4416
2506 0.78336 0.39971 -0.10163 0.29862 0.22665 -0.066744 0.41509 0.098124 -0.048212 0.02588 0.37827 0.47788
2507 0.76767 0.44161 -0.084435 0.28822 0.14101 -0.045763 0.40316 0.20652 -0.033435 0.026969 0.39931 0.48069
2508 0.71698 0.44193 -0.085257 0.1813 0.088005 -0.066958 0.42128 0.16019 -0.030876 0.02816 0.3569 0.44707
2509 0.6936 0.44992 -0.080397 0.075301 0.081603 -0.07761 0.49327 0.17356 -0.076886 -0.0081722 0.31789 0.49257
2510 0.61406 0.46323 -0.10714 0.10714 0.070732 -0.090156 0.44317 0.15797 -0.093758 -0.035411 0.23349 0.42342
2511 0.62076 0.43789 -0.072909 0.089755 0.086019 -0.081502 0.48105 0.098697 -0.057259 -0.0019095 0.23839 0.45596
2512 0.61132 0.41718 -0.11849 0.095823 0.08918 -0.071256 0.50278 0.043258 -0.09875 0.046681 0.22584 0.45665
2513 0.56713 0.46837 -0.080696 0.24969 0.10185 -0.082353 0.4918 0.016413 -0.059581 0.000539 0.24108 0.46938
2514 0.51588 0.48765 -0.044472 0.33643 0.11541 -0.054815 0.51826 0.057621 -0.044024 0.041599 0.2752 0.48424
2515 0.47781 0.44882 -0.12541 0.394 0.22096 -0.064653 0.50949 0.048259 -0.028187 0.0051119 0.35627 0.46105
2516 0.3804 0.44093 -0.13899 0.39362 0.25256 -0.067694 0.5043 0.0077766 -0.066067 -0.0076809 0.35556 0.47217
2517 0.40477 0.43966 -0.10117 0.34805 0.29705 -0.066284 0.51453 -0.0020083 -0.095095 0.0010366 0.34121 0.43878
2518 0.39945 0.37841 -0.18827 0.38101 0.27323 -0.086091 0.46563 0.0057453 -0.088669 -0.040579 0.27281 0.40698
2519 0.4135 0.46937 -0.079959 0.42388 0.3439 -0.081487 0.49532 0.074292 -0.076483 -0.0076194 0.24888 0.4191
2520 0.42145 0.43495 -0.092753 0.46158 0.34727 -0.05313 0.48801 0.17415 -0.059168 0.0070344 0.24622 0.49026
2521 0.3894 0.43961 -0.11543 0.45287 0.29067 -0.0506 0.52509 0.23067 -0.087245 0.017015 0.22206 0.43667
2522 0.41346 0.52366 -0.097768 0.43497 0.33952 -0.0632 0.55076 0.28504 -0.065257 -0.04373 0.22169 0.42244
2523 0.33588 0.48157 -0.14073 0.47859 0.36609 -0.095274 0.46407 0.21767 -0.09425 -0.028286 0.19966 0.36188
2524 0.37421 0.45839 -0.10131 0.41279 0.37584 -0.083898 0.46492 0.27305 -0.048493 0.019242 0.22751 0.34048
2525 0.33182 0.40684 -0.095743 0.37449 0.30415 -0.098841 0.45487 0.24282 -0.073359 -0.057895 0.16551 0.31671
2526 0.33345 0.40532 -0.12641 0.52638 0.35934 -0.09108 0.47061 0.22717 -0.090983 0.0085311 0.29667 0.33872
2527 0.30367 0.41003 -0.14675 0.51874 0.32329 -0.082782 0.49202 0.19957 -0.10395 -0.0099547 0.28914 0.37161
2528 0.30738 0.37192 -0.075866 0.48991 0.36499 -0.082653 0.48422 0.16063 -0.071626 -0.018817 0.29296 0.51645
2529 0.26287 0.37197 -0.089425 0.54828 0.41233 -0.073214 0.44893 0.080877 -0.1119 -0.0060657 0.19584 0.42406
2530 0.25291 0.39638 -0.066732 0.57073 0.48519 -0.051255 0.47698 0.069704 -0.083324 -0.083611 0.18739 0.38115
2531 0.2645 0.38919 -0.068259 0.53453 0.42681 -0.069713 0.52128 0.081738 -0.012588 0.036011 0.17369 0.3202
2532 0.24537 0.46765 -0.061632 0.53844 0.34185 -0.080167 0.49231 0.14179 -0.083178 0.029623 0.17334 0.31382
2533 0.2177 0.45014 -0.098588 0.53453 0.33912 -0.088055 0.47425 0.12127 -0.10035 -0.063674 0.14507 0.29231
2534 0.24869 0.44574 -0.069741 0.50732 0.2914 -0.058688 0.48976 0.2469 -0.099024 -0.018649 0.17203 0.27986
2535 0.20218 0.36334 -0.1488 0.48577 0.27143 -0.088677 0.48632 0.28415 -0.079684 -0.058568 0.14152 0.25052
2536 0.21199 0.38438 -0.11244 0.52811 0.28165 -0.068012 0.44442 0.29824 -0.043378 -0.013796 0.1285 0.26245
2537 0.19683 0.33291 -0.063726 0.5428 0.25688 -0.10486 0.49226 0.313 -0.077598 -0.016783 0.13098 0.25215
2538 0.18527 0.27658 -0.1571 0.53755 0.21579 -0.077803 0.40903 0.28873 -0.043152 -0.0092159 0.13818 0.25542
2539 0.16738 0.28833 -0.054345 0.43905 0.21149 -0.088087 0.31548 0.25836 -0.094463 0.008783 0.10424 0.20719
2540 0.15815 0.2709 -0.12147 0.40105 0.26098 -0.077402 0.32698 0.2997 -0.094815 -0.016105 0.11258 0.26328
2541 0.16364 0.3064 -0.085127 0.39122 0.3565 -0.078318 0.30673 0.24008 -0.070412 -0.035213 0.090182 0.22402
2542 0.15454 0.29204 -0.10284 0.38126 0.41042 -0.088899 0.29894 0.23052 -0.089701 0.02044 0.098465 0.20733
2543 0.12728 0.27264 -0.14911 0.33727 0.39148 -0.10151 0.32934 0.12291 -0.069244 -0.019751 0.095948 0.1968
2544 0.085045 0.21837 -0.17289 0.50947 0.36831 -0.09448 0.26599 0.060629 -0.070622 -0.089648 0.063847 0.15363
2545 0.09772 0.24056 -0.13639 0.48454 0.28701 -0.084041 0.2659 0.05719 -0.093008 -0.081517 0.03723 0.17598
2546 0.1405 0.2627 -0.12267 0.60652 0.37214 -0.0048034 0.26338 0.14215 -0.057372 -0.019519 0.097185 0.21872
2547 0.12202 0.2749 -0.087768 0.46161 0.26446 0.010081 0.25417 0.13376 -0.057604 -0.013415 0.069343 0.14147
2548 0.072384 0.22078 -0.11119 0.41862 0.2532 0.022356 0.24945 0.17532 -0.044025 0.010402 0.073294 0.16731
2549 0.079242 0.15171 -0.14115 0.31226 0.2662 0.041943 0.22109 0.24777 -0.063448 -0.072623 0.077318 0.1905
2550 0.067919 0.18805 -0.14657 0.27044 0.22066 0.045354 0.23122 0.23258 -0.12376 -0.080078 0.026627 0.1421
2551 0.10705 0.27351 -0.077033 0.36493 0.25768 0.071746 0.25667 0.32506 -0.071854 0.0003742 0.072148 0.18956
2552 0.04884 0.20083 -0.14133 0.23683 0.19807 -0.012968 0.19329 0.28833 -0.10315 -0.064168 0.039783 0.11223
2553 0.070649 0.15698 -0.18221 0.22684 0.18586 -0.0045883 0.18298 0.23578 -0.10416 -0.0542 0.026839 0.11006
2554 0.080296 0.15241 -0.13509 0.29612 0.22984 -0.0038028 0.19892 0.26476 -0.096693 -0.064988 0.056179 0.099839
2555 0.052387 0.12508 -0.14893 0.30059 0.19184 0.002606 0.18802 0.19054 -0.099468 -0.053046 0.028747 0.11799
2556 0.025328 0.19448 -0.18402 0.2581 0.17636 -0.010976 0.14858 0.14753 -0.11193 -0.021526 0.013912 0.086403
2557 0.034798 0.19729 -0.11564 0.2548 0.20564 0.034182 0.16776 0.11754 -0.079506 -0.035154 0.042866 0.11358
2558 0.052981 0.13768 -0.17234 0.28317 0.18914 0.066194 0.15312 0.087179 -0.096529 -0.024412 0.036315 0.079979
2559 0.028371 0.16773 -0.10711 0.21948 0.2438 0.10903 0.1411 0.13884 -0.057911 -0.012886 0.039105 0.1154
2560 -0.012349 0.1355 -0.18486 0.20128 0.15818 0.099305 0.13403 0.073115 -0.087716 -0.081145 0.018702 0.05833
2561 0.0022026 0.1037 -0.13904 0.20065 0.19857 0.16204 0.11679 0.11824 -0.11346 -0.070145 0.035519 0.062729
2562 -0.011824 0.035668 -0.18964 0.13092 0.11502 0.13927 0.10557 0.058239 -0.13348 -0.085175 -0.022645 0.04248
2563 0.0035254 0.16256 -0.073436 0.19742 0.17732 0.13816 0.11658 0.098487 -0.10213 -0.03155 0.034671 0.083441
2564 -0.021634 0.064041 -0.17519 0.15843 0.18334 0.14226 0.079441 0.10318 -0.084256 -0.055342 0.018807 0.075277
2565 -0.0055472 0.13925 -0.10149 0.23763 0.21243 0.12988 0.11446 0.17396 -0.072868 -0.011224 0.040992 0.094694
2566 0.0030048 0.14071 -0.11889 0.15657 0.20637 0.13384 0.10006 0.25754 -0.073347 -0.026516 0.049187 0.096123
2567 -0.013101 0.11892 -0.12778 0.13402 0.18048 0.065946 0.060972 0.27238 -0.12586 -0.03283 -0.018148 0.018575
2568 -0.023541 0.16681 -0.078203 0.23613 0.20383 0.10358 0.12027 0.26873 -0.059242 0.0081858 0.016821 0.048082
2569 -0.023177 0.097625 -0.1661 0.15278 0.16142 0.081706 0.07233 0.23982 -0.099226 -0.031265 0.0065138 0.035399
2570 -0.01699 0.057375 -0.093837 0.16258 0.13687 0.15844 0.051202 0.23784 -0.15067 -0.018193 -0.0023314 0.033322
2571 -0.042906 0.064568 -0.1821 0.13343 0.13529 0.18445 0.055071 0.19484 -0.10802 -0.036611 -0.013941 0.025123
2572 -0.021274 0.12816 -0.12436 0.15492 0.16238 0.23306 0.088744 0.13961 -0.084875 0.024544 -0.010753 0.043517
2573 -0.028795 0.042547 -0.19117 0.11994 0.13414 0.20902 0.054553 0.10214 -0.10877 -0.059857 -0.034632 0.0085303
2574 -0.017361 0.054506 -0.16409 0.14145 0.16321 0.23547 0.057488 0.079594 -0.08194 -0.076381 0.01295 0.06148
2575 -0.071905 0.070581 -0.14471 0.094878 0.12781 0.16814 0.043178 0.10758 -0.10809 -0.034524 -0.042589 -0.01805
2576 -0.049507 0.094475 -0.10732 0.093876 0.15392 0.1547 0.084294 0.12626 -0.098437 0.0044285 -0.02816 0.017914
2577 -0.074679 0.10233 -0.15759 0.10353 0.12816 0.13934 -0.0021694 0.13287 -0.089858 -0.071642 -0.024244 0.0031534
2578 -0.074644 0.087271 -0.13082 0.072587 0.10589 0.12703 0.0095923 0.095618 -0.099186 -0.080135 -0.048785 0.0005156
2579 -0.059142 0.038804 -0.16351 0.14243 0.10922 0.23892 0.014479 0.17467 -0.1054 -0.069334 -0.032501 0.0010455
2580 -0.078604 0.050981 -0.15706 0.066693 0.1455 0.27353 -0.0066091 0.1028 -0.097813 -0.00894 -0.010389 0.035127
2581 -0.067245 0.049913 -0.17703 0.084027 0.12526 0.28557 0.032337 0.15406 -0.11082 -0.050822 -0.013593 0.015952
2582 -0.080649 0.064555 -0.16549 0.088964 0.10042 0.25313 0.010206 0.18477 -0.063405 -0.060244 -0.024223 -0.0076996
2583 -0.070388 0.060615 -0.11654 0.057133 0.11748 0.25396 0.013709 0.16035 -0.075896 -0.056888 -0.026642 0.013244
2584 -0.11134 0.063733 -0.12581 0.067225 0.11308 0.25015 -0.0008862 0.18852 -0.071205 -0.075907 -0.034482 0.00075253
2585 -0.11722 0.022485 -0.15381 0.091427 0.14287 0.27332 0.0016191 0.13826 -0.070485 -0.043971 -0.010338 0.0089478
2586 -0.084285 0.081263 -0.12255 0.025768 0.09168 0.30594 0.0032684 0.16731 -0.09626 -0.039818 -0.048139 0.023538
2587 -0.11026 0.048342 -0.10317 0.067989 0.12188 0.29149 -0.015539 0.073942 -0.087228 -0.0028477 -0.0046309 -0.0099206
2588 -0.10921 0.067146 -0.13105 0.049816 0.064586 0.27963 -0.008752 0.093278 -0.09276 -0.026347 -0.041689 0.0013029
2589 -0.11734 0.046996 -0.10987 0.06783 0.077862 0.24751 -0.05035 0.10578 -0.092606 0.056757 -0.053185 -0.041609
2590 -0.10339 0.049235 -0.13866 0.02253 0.077413 0.17739 0.0045744 0.10271 -0.086124 -0.032151 -0.048519 -0.013473
2591 -0.12277 0.040045 -0.1437 0.081695 0.038806 0.19732 -0.016953 0.093085 -0.10886 -0.001338 -0.053184 -0.050637
2592 -0.11307 0.020545 -0.11328 0.051165 0.0875 0.18164 -0.0089856 0.092207 -0.10453 -0.015254 -0.050063 -0.051527
2593 -0.13619 0.075416 -0.10485 0.042043 0.082738 0.15322 -0.04283 0.10239 -0.077406 -0.03855 -0.044733 -0.062029
2594 -0.15499 -0.023207 -0.1666 -0.034228 0.032972 0.10246 -0.042632 0.05537 -0.14229 -0.076444 -0.088691 -0.064826
2595 -0.11331 0.033016 -0.075558 0.031261 0.023672 0.17377 -0.048863 0.082157 -0.10376 0.03602 -0.096216 -0.044647
2596 -0.13544 0.019122 -0.1435 -0.0027724 0.064654 0.31533 -0.018845 0.044254 -0.10976 -0.016324 -0.066015 -0.047115
2597 -0.13842 -0.039445 -0.18009 0.026283 0.065809 0.32048 -0.037612 0.020725 -0.10807 -0.10808 -0.059169 -0.039488
2598 -0.14719 0.025723 -0.12546 0.012576 0.034815 0.28999 -0.035648 0.03462 -0.10669 -0.06474 -0.037175 -0.050484
2599 -0.1279 0.0074272 -0.14613 0.017791 0.081444 0.28617 -0.012696 0.088719 -0.070364 -0.015245 -0.040035 -0.045094
2600 -0.127 -0.0012169 -0.16802 -0.02844 0.056968 0.24798 -0.059268 0.037753 -0.13618 -0.04401 -0.042821 -0.042899
2601 -0.1299 0.09487 -0.058832 0.043471 0.10316 0.22692 -0.033567 0.063413 -0.087816 -0.01629 -0.024594 -0.032967
2602 -0.14146 0.014985 -0.13939 -0.011183 0.068655 0.16096 -0.078336 0.040771 -0.10943 -0.0042952 -0.069044 -0.083523
2603 -0.13534 -0.019526 -0.12833 0.012031 0.060052 0.15432 -0.044159 0.019354 -0.10886 -0.040504 -0.072607 -0.056727
2604 -0.13195 0.051693 -0.069679 -0.013601 0.042405 0.14926 -0.08805 0.079468 -0.1027 -0.023047 -0.085458 -0.079281
2605 -0.15815 -0.029758 -0.18888 -0.046986 0.018807 0.11895 -0.060478 0.00094278 -0.11655 -0.09372 -0.094773 -0.11093
2606 -0.18018 0.017709 -0.11983 -0.031304 0.036623 0.16981 -0.066548 0.014099 -0.11996 -0.047854 -0.083225 -0.089825
2607 -0.16841 -0.0096348 -0.12464 -0.032546 0.016848 0.25329 -0.056268 -0.0087485 -0.10836 -0.054609 -0.055202 -0.063054
2608 -0.17774 -0.022823 -0.14653 -0.061543 0.056127 0.25378 -0.1145 -0.05387 -0.11951 -0.021595 -0.072357 -0.099411
2609 -0.17591 0.016477 -0.11451 -0.031404 0.050419 0.29113 -0.074506 0.050657 -0.11445 0.005239 -0.062125 -0.08655
2610 -0.15586 0.013491 -0.16285 -0.036139 0.021527 0.24416 -0.060287 -0.012642 -0.12005 -0.0081889 -0.081744 -0.081041
2611 -0.15338 0.01046 -0.063498 0.0078083 0.072787 0.22947 -0.12463 0.041543 -0.11506 -0.0019802 -0.053162 -0.059022
2612 -0.16543 -0.032052 -0.15192 -0.059412 0.0083403 0.14046 -0.08646 -0.022628 -0.081032 -0.045993 -0.10119 -0.090238
2613 -0.21723 -0.020525 -0.1937 -0.094368 0.021996 0.11876 -0.15391 -0.041023 -0.1054 0.041045 -0.10786 -0.11496
2614 -0.19671 -0.04715 -0.16138 -0.052563 0.010266 0.097595 -0.095265 -0.015738 -0.11638 -0.091738 -0.099879 -0.12452
2615 -0.16178 0.011668 -0.11168 0.0023096 0.052211 0.1459 -0.095246 0.018736 -0.077651 -0.022804 -0.05453 -0.074175
2616 -0.18922 -0.0068524 -0.14673 -0.071766 0.0011935 0.098523 -0.083016 -0.044277 -0.13 -0.02516 -0.1017 -0.14665
2617 -0.17446 -0.0083177 -0.15221 -0.079688 0.011439 0.13949 -0.094952 -0.0042779 -0.10425 -0.031827 -0.088743 -0.10698
2618 -0.17908 -0.007896 -0.13784 -0.017903 0.035665 0.18364 -0.090184 -0.056037 -0.094923 -0.017604 -0.060374 -0.11319
2619 -0.17026 -0.058223 -0.17234 -0.029576 -0.00028143 0.21539 -0.10534 -0.042067 -0.10317 -0.021653 -0.084097 -0.10766
2620 -0.1865 -0.070694 -0.16284 -0.06405 -0.0034629 0.21165 -0.1153 -0.043124 -0.11561 -0.07293 -0.10501 -0.10868
2621 -0.16235 0.0083957 -0.11404 -0.046292 0.015325 0.24172 -0.11457 -0.019087 -0.095145 0.03155 -0.078397 -0.11297
2622 -0.19099 -0.044812 -0.16765 -0.073761 -0.028297 0.16332 -0.09811 -0.059084 -0.10295 -0.011947 -0.096546 -0.11202
2623 -0.1921 -0.040291 -0.1787 -0.11325 -0.0027908 0.11501 -0.08623 -0.035581 -0.059184 -0.034715 -0.10105 -0.13346
2624 -0.20593 -0.046585 -0.1406 -0.065433 0.0093385 0.11658 -0.090872 -0.03474 -0.048146 -0.022941 -0.11098 -0.15812
2625 -0.20519 -0.12691 -0.21437 -0.1095 -0.02837 0.07426 -0.12372 -0.075989 -0.053444 -0.045321 -0.13642 -0.16906
2626 -0.21653 0.017926 -0.1463 -0.057459 -0.011283 0.12224 -0.1216 -0.040181 -0.053318 -0.048053 -0.1019 -0.13091
2627 -0.19559 -0.036215 -0.19476 -0.11792 -0.0062579 0.090072 -0.13405 -0.055088 -0.10535 -0.055884 -0.11563 -0.15424
2628 -0.18302 -0.0089195 -0.17653 -0.079113 0.0019661 0.12257 -0.073664 -0.020625 -0.080226 0.0042793 -0.083468 -0.13205
2629 -0.17985 -0.015722 -0.18385 -0.12828 0.0085922 0.089096 -0.14297 -0.077843 -0.1049 -0.028414 -0.092487 -0.13239
2630 -0.18013 -0.010734 -0.089936 -0.092996 -0.012121 0.095687 -0.13424 -0.012326 -0.098993 -0.0015529 -0.12024 -0.13364
2631 -0.19249 -0.066003 -0.18815 -0.058661 -0.013877 0.070538 -0.12186 -0.074119 -0.10849 -0.068418 -0.10808 -0.14923
2632 -0.22609 -0.067575 -0.15761 -0.099393 -0.036846 0.059651 -0.11094 -0.082347 -0.087749 -0.03053 -0.11892 -0.13463
2633 -0.18218 -0.03718 -0.12521 -0.09439 -0.0707 0.067754 -0.13649 -0.10545 -0.067454 -0.06724 -0.11126 -0.15778
2634 -0.20012 -0.065725 -0.1749 -0.089289 -0.00082258 0.10114 -0.13105 -0.076077 -0.097748 -0.041995 -0.096026 -0.1198
2635 -0.19097 -0.082064 -0.18802 -0.11503 -0.038122 0.07597 -0.12463 -0.062022 -0.049516 -0.040034 -0.11672 -0.14505
2636 -0.21634 -0.062812 -0.10604 -0.13773 -0.044173 0.063892 -0.13012 -0.073231 -0.069764 -0.048533 -0.098117 -0.14243
2637 -0.21174 -0.063738 -0.1439 -0.12324 -0.037108 0.062316 -0.12409 -0.038309 -0.091314 -0.042827 -0.12431 -0.15498
2638 -0.21315 -0.052773 -0.16097 -0.12488 -0.024365 0.071114 -0.169 -0.09069 -0.084229 -0.066577 -0.12492 -0.10856
2639 -0.20204 -0.048925 -0.18166 -0.097328 0.0096164 0.07744 -0.14679 -0.079335 -0.062354 -0.077258 -0.087661 -0.13345
2640 -0.20517 -0.053663 -0.15166 -0.11589 0.009136 0.071742 -0.14739 -0.065157 -0.017787 -0.064696 -0.075054 -0.14253
2641 -0.22809 -0.016536 -0.10827 -0.069721 -0.0070805 0.064413 -0.14868 -0.052117 -0.042112 -0.023758 -0.11265 -0.1619
2642 -0.21764 -0.034404 -0.15004 -0.11092 -0.018343 0.049829 -0.14746 -0.088266 -0.014364 -0.050185 -0.11896 -0.16717
2643 -0.21992 -0.084357 -0.18086 -0.13474 -0.042495 0.040212 -0.16485 -0.10131 -0.04145 -0.036524 -0.11293 -0.16855
2644 -0.21298 -0.031165 -0.10885 -0.10548 -0.010805 0.035497 -0.13759 -0.047993 -0.010224 -0.017584 -0.10766 -0.14565
2645 -0.21053 -0.043496 -0.10738 -0.096899 -0.010691 0.06454 -0.14265 -0.046406 -0.029999 0.0009883 -0.086203 -0.14883
2646 -0.21692 -0.039658 -0.14434 -0.14477 -0.047475 0.031244 -0.1311 -0.069101 -0.00032439 -0.060676 -0.10251 -0.13679
2647 -0.22024 -0.097395 -0.1484 -0.13425 -0.05933 0.016811 -0.14949 -0.09793 0.041929 -0.040353 -0.13431 -0.1898
2648 -0.20254 -0.014231 -0.089288 -0.14077 -0.0054245 0.043468 -0.1493 -0.069109 0.063895 -0.03178 -0.10652 -0.16557
2649 -0.20829 -0.034603 -0.16992 -0.098339 -0.042786 0.040619 -0.13983 -0.093078 -0.006011 -0.044147 -0.13768 -0.18061
2650 -0.22776 -0.069537 -0.16048 -0.08168 -0.045973 0.024273 -0.15218 -0.11019 -0.03518 -0.034743 -0.13831 -0.16686
2651 -0.22056 -0.0051426 -0.11989 -0.088232 0.010464 0.012147 -0.1212 -0.045998 -0.034982 -0.019486 -0.12562 -0.15795
2652 -0.23721 -0.062676 -0.17298 -0.16484 -0.043068 0.0044992 -0.15894 -0.13237 -0.044767 -0.11779 -0.15033 -0.17911
2653 -0.21705 -0.047301 -0.13622 -0.14659 -0.038624 0.0054538 -0.12627 -0.071697 -0.022634 -0.053303 -0.13079 -0.16773
2654 -0.21791 -0.042844 -0.10777 -0.090076 -0.026586 0.04443 -0.13444 -0.10023 -0.028247 0.013245 -0.11402 -0.16115
2655 -0.23378 -0.072571 -0.18143 -0.13795 -0.080617 -0.016782 -0.15573 -0.11895 -0.035823 -0.042502 -0.13663 -0.18426
2656 -0.2294 -0.018409 -0.13691 -0.15634 -0.056912 0.0059389 -0.1417 -0.10264 -0.02647 -0.039878 -0.12185 -0.18409
2657 -0.22461 -0.10591 -0.18402 -0.13185 -0.063975 -0.007752 -0.13865 -0.14959 0.045796 -0.047985 -0.13582 -0.1702
2658 -0.18357 -0.022592 -0.093381 -0.071236 -0.01727 0.025254 -0.10462 -0.070865 0.073079 -0.007953 -0.10959 -0.1613
2659 -0.23117 -0.081218 -0.17179 -0.17744 -0.038 -0.019151 -0.15597 -0.1062 0.051381 -0.036633 -0.11808 -0.16283
2660 -0.24943 -0.054902 -0.11833 -0.083616 -0.037632 0.013547 -0.14677 -0.090938 0.080504 -0.024888 -0.095561 -0.1817
2661 -0.22507 -0.026407 -0.070788 -0.1494 -0.028524 -0.019809 -0.14721 -0.079644 0.048862 0.027952 -0.10377 -0.15949
2662 -0.23453 -0.046805 -0.14418 -0.12557 -0.07258 -0.020583 -0.16284 -0.12567 0.0046163 -0.030989 -0.13601 -0.19108
2663 -0.24225 -0.06729 -0.18201 -0.14519 -0.017059 -0.040327 -0.18577 -0.1374 -0.025272 -0.10534 -0.13169 -0.1686
2664 -0.2271 -0.099801 -0.19806 -0.17237 -0.079612 -0.049546 -0.15159 -0.11256 -0.030526 -0.040554 -0.13281 -0.17756
2665 -0.19872 -0.0053471 -0.074808 -0.11165 -0.018416 -0.0060843 -0.11951 -0.049067 0.016682 0.022677 -0.080375 -0.11021
2666 -0.22608 -0.077885 -0.13147 -0.16197 -0.027841 -0.016408 -0.15015 -0.11442 0.020851 -0.10194 -0.095228 -0.148
2667 -0.21922 -0.10833 -0.19264 -0.16645 -0.12791 -0.06763 -0.17122 -0.14422 0.021915 -0.081157 -0.14675 -0.18293
2668 -0.23822 -0.076932 -0.15008 -0.17736 -0.097104 -0.046466 -0.1381 -0.15696 0.14693 -0.071117 -0.13456 -0.18171
2669 -0.25082 -0.096104 -0.1785 -0.14637 -0.054914 -0.039614 -0.1899 -0.12668 0.10294 -0.055595 -0.10235 -0.17389
2670 -0.25108 -0.076327 -0.14064 -0.12514 -0.050075 -0.0069864 -0.12863 -0.11555 0.12706 -0.040171 -0.11047 -0.17255
2671 -0.26084 -0.1313 -0.18721 -0.2245 -0.034114 -0.059664 -0.18459 -0.16969 0.074385 -0.1045 -0.13805 -0.2097
2672 -0.21515 -0.10421 -0.13121 -0.15044 -0.090821 -0.021749 -0.1594 -0.12442 0.14608 -0.0055501 -0.123 -0.16496
2673 -0.25112 -0.066214 -0.1234 -0.1482 -0.035951 -0.04873 -0.18847 -0.13382 0.12063 -0.079812 -0.11742 -0.16806
2674 -0.23889 -0.041026 -0.12034 -0.12471 -0.026848 -0.030832 -0.15413 -0.10243 0.17353 -0.015584 -0.087737 -0.21646
2675 -0.23467 -0.10239 -0.16003 -0.1572 -0.091257 -0.054507 -0.16044 -0.15262 0.13806 -0.020186 -0.1385 -0.16517
2676 -0.26268 -0.096939 -0.18756 -0.18144 -0.064782 -0.061552 -0.17792 -0.16309 0.15437 -0.076812 -0.11635 -0.1948
2677 -0.25064 -0.053835 -0.10848 -0.1025 -0.0056721 -0.017269 -0.13498 -0.12355 0.21445 0.026098 -0.094607 -0.15016
2678 -0.25372 -0.07786 -0.1247 -0.1832 -0.10899 -0.10355 -0.16021 -0.11007 0.16027 -0.014069 -0.15008 -0.19014
2679 -0.2436 -0.071186 -0.18251 -0.15355 -0.083566 -0.055344 -0.17005 -0.1482 0.22279 0.012189 -0.14052 -0.17683
2680 -0.27028 -0.061264 -0.093473 -0.15322 -0.071244 -0.059301 -0.16192 -0.14191 0.19762 0.0059378 -0.12621 -0.20169
2681 -0.23836 -0.088546 -0.17971 -0.16808 -0.070749 -0.051087 -0.15257 -0.15096 0.21417 -0.0078065 -0.14135 -0.18072
2682 -0.25626 -0.069287 -0.17114 -0.16714 -0.095581 -0.049733 -0.17438 -0.1599 0.20311 0.018943 -0.1312 -0.21563
2683 -0.2254 -0.066341 -0.1403 -0.14781 -0.062625 -0.061803 -0.18572 -0.12909 0.20039 0.063098 -0.14452 -0.16261
2684 -0.24616 -0.049995 -0.11978 -0.10659 -0.042627 -0.039968 -0.13711 -0.10057 0.25495 0.080136 -0.12892 -0.1653
2685 -0.26694 -0.038292 -0.086753 -0.157 -0.068864 -0.063331 -0.17073 -0.11325 0.24444 0.053676 -0.11355 -0.13633
2686 -0.23051 -0.053511 -0.056519 -0.15443 -0.079404 -0.066122 -0.17964 -0.15415 0.27237 0.0038528 -0.094458 -0.19604
2687 -0.24009 -0.053261 0.050952 -0.17477 -0.039087 -0.05895 -0.18452 -0.14396 0.26458 0.092516 -0.10863 -0.17787
2688 -0.26577 -0.090664 -0.084715 -0.13279 -0.077098 -0.066416 -0.18728 -0.16155 0.22569 0.058023 -0.15133 -0.20794
2689 -0.2348 -0.14609 -0.17146 -0.1797 -0.061763 -0.061341 -0.19469 -0.18357 0.24609 -0.011482 -0.095831 -0.1919
2690 -0.28408 -0.093637 -0.16479 -0.21962 -0.14963 -0.092106 -0.16923 -0.19544 0.20687 -0.0047825 -0.16691 -0.25064
2691 -0.23037 -0.09986 -0.1425 -0.16142 -0.073534 -0.065402 -0.16033 -0.14073 0.30918 0.037822 -0.11158 -0.20094
2692 -0.25864 -0.014623 -0.044121 -0.15001 -0.060396 -0.070294 -0.17096 -0.15161 0.25029 0.073414 -0.13617 -0.18127
2693 -0.23749 -0.085312 -0.10738 -0.13462 -0.048633 -0.046295 -0.16134 -0.14884 0.25953 0.011222 -0.10534 -0.1612
2694 -0.25254 -0.10512 -0.12591 -0.18141 -0.14183 -0.10562 -0.19516 -0.17955 0.21323 -0.026789 -0.16267 -0.24138
2695 -0.2559 -0.082807 -0.1077 -0.17076 -0.10064 -0.073869 -0.1475 -0.17125 0.22593 0.05176 -0.12837 -0.19951
2696 -0.24329 -0.05851 -0.11581 -0.1383 -0.078145 -0.046354 -0.15514 -0.15581 0.28404 0.046336 -0.11598 -0.19343
2697 -0.23718 -0.056505 -0.07984 -0.1389 -0.0045923 -0.042315 -0.19167 -0.1682 0.30508 0.10825 -0.096804 -0.17556
2698 -0.23361 -0.064057 -0.055933 -0.16198 -0.073277 -0.048905 -0.12479 -0.14637 0.27662 0.063341 -0.10392 -0.15165
2699 -0.2643 -0.074305 -0.092886 -0.16132 -0.079264 -0.086875 -0.17629 -0.18737 0.24099 0.087333 -0.12084 -0.20165
2700 -0.26564 -0.11793 -0.11381 -0.19743 -0.085269 -0.09689 -0.17533 -0.14591 0.24831 0.0057844 -0.1214 -0.18982
2701 -0.20311 -0.03687 -0.051783 -0.17447 -0.080667 -0.078317 -0.15708 -0.14295 0.25214 0.063945 -0.12162 -0.18758
2702 -0.071983 -0.013832 -0.070789 -0.16016 -0.093569 -0.091725 -0.17995 -0.18495 0.1792 0.066599 -0.1556 -0.21804
2703 -0.14318 -0.10016 -0.075384 -0.14399 -0.066233 -0.064532 -0.1943 -0.18821 0.16339 0.013758 -0.1354 -0.20665
2704 -0.1765 -0.091534 -0.099827 -0.17686 -0.062393 -0.06228 -0.17801 -0.18253 0.1661 0.11162 -0.11012 -0.22271
2705 -0.21606 -0.074484 -0.10684 -0.18939 -0.068203 -0.058692 -0.18202 -0.16344 0.17376 0.049867 -0.10701 -0.15179
2706 -0.23032 -0.074951 -0.058411 -0.145 -0.10967 -0.096642 -0.20148 -0.16972 0.22596 0.078408 -0.11336 -0.20535
2707 -0.21527 -0.088998 0.008992 -0.14359 -0.085047 -0.076036 -0.16525 -0.13207 0.25706 0.064825 -0.1099 -0.1727
2708 -0.2327 -0.073853 0.088362 -0.22676 -0.073764 -0.090617 -0.20279 -0.17961 0.27219 0.055294 -0.11503 -0.20766
2709 -0.20351 -0.086004 -0.0035769 -0.17921 -0.07941 -0.090696 -0.18491 -0.14428 0.29347 0.035454 -0.10448 -0.16656
2710 -0.241 -0.058218 -0.076725 -0.16068 -0.074311 -0.074858 -0.18161 -0.15669 0.31848 0.09174 -0.13217 -0.20312
2711 -0.25048 -0.062901 -0.043876 -0.19464 -0.068741 -0.10868 -0.15315 -0.17612 0.21903 0.055949 -0.11394 -0.19907
2712 -0.26506 -0.12632 -0.10912 -0.19054 -0.13419 -0.089332 -0.17995 -0.19317 0.22565 0.0034247 -0.14753 -0.18141
2713 -0.26139 -0.1074 -0.09774 -0.21159 -0.13251 -0.11251 -0.19891 -0.21493 0.2331 -0.032135 -0.13021 -0.22272
2714 -0.20881 -0.046535 0.0058213 -0.15057 -0.083667 -0.077213 -0.1799 -0.17937 0.23367 0.030756 -0.12256 -0.17009
2715 -0.22637 -0.062397 0.11707 -0.17896 -0.057129 -0.081211 -0.17536 -0.15712 0.18051 0.08952 -0.10109 -0.18077
2716 -0.23742 -0.080235 0.13679 -0.16852 -0.060931 -0.083791 -0.19984 -0.14674 0.16348 0.038889 -0.091609 -0.17361
2717 -0.23499 -0.08717 0.13671 -0.20907 -0.12719 -0.10144 -0.1969 -0.19843 0.1436 0.03198 -0.026079 -0.18479
2718 -0.080846 -0.082455 0.084311 -0.13402 -0.086024 -0.077818 -0.19157 -0.15488 0.13806 0.082903 0.027625 -0.1774
2719 0.021623 -0.092158 0.0015786 -0.16476 -0.093073 -0.11098 -0.18271 -0.17766 0.14334 0.021436 0.011303 -0.18475
2720 -0.05798 -0.074489 0.052224 -0.20659 -0.12853 -0.089695 -0.1965 -0.14359 0.12328 0.10536 0.021231 -0.18927
2721 0.082033 -0.096885 -0.034125 -0.15518 -0.091824 -0.086852 -0.19465 -0.16319 0.14351 0.063001 -0.027394 -0.16417
2722 0.069987 -0.080647 -0.014767 -0.1684 -0.066979 -0.1053 -0.19466 -0.16047 0.15694 0.066578 -0.090403 -0.17587
2723 0.031987 -0.11226 0.013213 -0.18226 -0.068956 -0.085206 -0.21199 -0.16186 0.12576 0.043001 -0.067721 -0.17484
2724 -0.129 -0.12256 0.087223 -0.18602 -0.08888 -0.10684 -0.19849 -0.19383 0.084727 0.034253 -0.093667 -0.17949
2725 -0.10789 -0.052045 0.20607 -0.16133 -0.058612 -0.062992 -0.19394 -0.15075 0.15121 0.12269 -0.040185 -0.15261
2726 -0.15955 -0.084201 0.11761 -0.17012 -0.058139 -0.082009 -0.21438 -0.15433 0.1069 0.079089 -0.082306 -0.1915
2727 -0.16368 -0.10581 0.082644 -0.21903 -0.11532 -0.1174 -0.22975 -0.24256 0.10038 0.029879 -0.10425 -0.2063
2728 -0.14263 -0.079644 0.18796 -0.16585 -0.071703 -0.074977 -0.20465 -0.15888 0.083186 0.074743 -0.061443 -0.17609
2729 -0.13579 -0.079892 0.17609 -0.18995 -0.10765 -0.093114 -0.18957 -0.13 0.070074 0.059307 -0.083852 -0.18909
2730 -0.13267 -0.10119 0.21482 -0.20927 -0.10761 -0.084407 -0.21941 -0.17534 0.063131 -0.0045958 -0.095455 -0.20838
2731 0.058037 -0.091461 0.24324 -0.1677 -0.09382 -0.078996 -0.20796 -0.15519 0.099438 0.026843 -0.046325 -0.073743
2732 0.10366 -0.075396 0.21611 -0.18413 -0.10189 -0.069724 -0.1767 -0.1349 0.057031 0.021567 0.073211 0.010803
2733 0.12329 -0.067661 0.15648 -0.18828 -0.08566 -0.094862 -0.21728 -0.13038 0.058499 0.0088708 0.071781 0.029311
2734 0.081289 -0.099476 0.20762 -0.21086 -0.066953 -0.0751 -0.19712 -0.1275 0.013383 -0.015079 0.099337 0.058993
2735 -0.042519 -0.17802 0.10376 -0.22763 -0.11685 -0.14208 -0.23361 -0.14171 0.0090937 -0.040755 0.091564 0.014864
2736 -0.095181 -0.097658 0.32601 -0.1711 -0.10898 -0.093383 -0.20514 -0.11301 0.021639 -0.013481 0.085021 0.041065
2737 -0.090031 -0.072964 0.34131 -0.16691 -0.069657 -0.088225 -0.21177 -0.13647 0.038125 0.0082053 0.14969 -0.044344
2738 -0.089491 -0.065986 0.26402 -0.22592 -0.11122 -0.097632 -0.1996 -0.12437 0.019228 0.042726 0.076564 -0.076959
2739 -0.13055 -0.11089 0.23164 -0.21487 -0.14007 -0.11782 -0.23181 -0.17766 0.0017839 -0.022884 0.0029121 -0.13831
2740 -0.10718 -0.10767 0.28767 -0.16373 -0.10195 -0.077486 -0.20623 -0.17957 -0.018182 -0.021719 -0.0032717 -0.10704
2741 -0.058252 -0.053878 0.27535 -0.21724 -0.099882 -0.090927 -0.22446 -0.16377 0.014677 0.011876 -0.015095 -0.12595
2742 0.15409 -0.046164 0.26079 -0.081339 -0.062451 -0.051503 -0.19022 -0.057971 0.088961 0.048122 0.011041 -0.087598
2743 0.16178 -0.080062 0.332 -0.18127 -0.05503 -0.098468 -0.20216 -0.12734 0.028283 0.0080449 -0.031738 -0.067098
2744 0.20152 -0.070944 0.38114 -0.222 -0.1289 -0.09505 -0.21908 -0.061946 -0.0041197 0.032101 -0.046162 -0.099519
2745 0.20719 -0.12591 0.36669 -0.21692 -0.11046 -0.1127 -0.21002 -0.064193 -0.018705 -0.038249 0.084488 -0.068525
2746 0.21491 -0.09668 0.37814 -0.21024 -0.10884 -0.085764 -0.22453 -0.020129 -0.005756 -0.033682 0.13459 0.095981
2747 0.30409 -0.11498 0.32486 -0.20142 -0.082002 -0.092981 -0.21075 0.0070334 0.0093416 -0.03945 0.1833 0.12916
2748 0.24309 -0.083644 0.4276 0.012237 -0.057539 -0.053198 -0.21214 0.040805 -0.0077665 0.010465 0.18633 0.19588
2749 0.29876 -0.087527 0.35541 0.027165 -0.089936 -0.082246 -0.18558 0.042866 0.0050996 -0.017741 0.1908 0.20784
2750 0.2734 -0.10995 0.39398 -0.043642 -0.083988 -0.082154 -0.22457 -0.030291 -0.0069465 0.028683 0.19646 0.18021
2751 0.33264 -0.058616 0.48237 -0.063677 -0.071882 -0.059678 -0.19915 -0.031841 0.008358 -0.023886 0.19876 0.29459
2752 0.31351 -0.033065 0.46551 -0.096701 -0.10251 -0.064572 -0.20446 -0.034959 0.0073778 0.022439 0.21888 0.23369
2753 0.35853 -0.10025 0.37018 -0.15217 -0.13757 -0.041598 -0.21627 -0.066783 -0.035171 -0.038289 0.19466 0.24026
2754 0.40089 -0.07567 0.40716 -0.11103 -0.06692 -0.01825 -0.21068 -0.046008 0.0072442 -0.0061128 0.2466 0.28735
2755 0.35997 -0.078648 0.47978 -0.13319 -0.094147 -0.032924 -0.20599 -0.051055 -0.0084862 -0.016552 0.2526 0.30309
2756 0.36895 -0.045892 0.52452 -0.11091 -0.095141 -0.0039747 -0.18586 -0.049026 -0.020446 -0.022133 0.25046 0.32092
2757 0.36123 -0.10315 0.43344 -0.16415 -0.054806 0.0085422 -0.2123 -0.046014 -0.0045375 0.026448 0.25881 0.32114
2758 0.36204 -0.060402 0.4614 -0.18226 -0.12218 -0.03692 -0.16955 -0.064839 -0.018071 -0.013016 0.22814 0.33015
2759 0.47573 -0.044686 0.47114 -0.14145 -0.075297 -0.0095669 -0.17316 0.089861 -0.016956 -0.0050914 0.25173 0.3953
2760 0.36524 -0.053327 0.42804 -0.12611 -0.1197 -0.013851 -0.23145 0.055919 -0.042557 -0.024875 0.29664 0.3584
2761 0.42215 -0.10801 0.43769 0.044999 -0.091648 -0.036084 -0.04405 0.13292 -0.013206 -0.053543 0.26197 0.34471
2762 0.39755 -0.12232 0.37409 0.039856 -0.10429 -0.051312 -0.035589 0.077462 -0.035684 -0.084082 0.28795 0.3575
2763 0.45374 -0.095064 0.4493 0.10509 -0.11721 -0.021328 0.043462 0.090796 -0.0062906 -0.01871 0.25563 0.32235
2764 0.42125 -0.054575 0.53167 0.08811 -0.11799 0.008273 0.016376 0.12875 -0.026393 -0.01153 0.29197 0.37437
2765 0.44852 -0.053265 0.51299 0.11953 -0.070254 0.048885 0.0072741 0.091953 -0.042838 -0.0051318 0.21149 0.37554
2766 0.39821 -0.086336 0.46592 0.14505 -0.10263 0.019798 0.012139 0.005275 -0.019806 -0.047614 0.13766 0.36327
2767 0.44754 -0.066006 0.52075 0.056123 -0.085909 0.064249 -0.025941 0.066783 -0.014484 0.039339 0.15546 0.41474
2768 0.49394 -0.076497 0.50171 -0.035257 -0.098216 0.024104 -0.071661 0.03794 -0.044881 0.017373 0.12895 0.35615
2769 0.4824 -0.064145 0.5068 -0.011315 -0.089024 0.041174 -0.056368 0.031042 -0.033174 -0.014521 0.2633 0.42738
2770 0.42694 -0.07497 0.5452 -0.029585 -0.085335 0.011441 0.11554 0.082455 -0.022468 0.033945 0.27842 0.38158
2771 0.40522 -0.11782 0.46159 0.037268 -0.081275 0.0034655 0.098347 0.076821 -0.055094 -0.068245 0.28942 0.33647
2772 0.32981 -0.055902 0.47755 0.13983 -0.037479 0.054612 0.18857 0.16643 -0.06 0.0047925 0.28332 0.35606
2773 0.30537 -0.074973 0.46208 0.20963 0.060698 0.10892 0.07518 0.21679 -0.03287 -0.037258 0.28929 0.36983
2774 0.23889 -0.058346 0.45024 0.13244 0.04665 0.10796 -0.0034904 0.22089 -0.052672 0.014117 0.25338 0.35712
2775 0.26238 -0.097041 0.42208 0.18997 0.13232 0.10587 -0.042094 0.211 -0.041681 -0.043407 0.30926 0.36845
2776 0.45841 -0.07542 0.35116 0.26624 0.079006 0.1106 -0.0080703 0.18241 -0.038895 0.0089876 0.29979 0.37867
2777 0.5209 -0.12471 0.31483 0.20342 0.08833 0.047078 -0.02743 0.17258 -0.090415 -0.054825 0.20984 0.37521
2778 0.52251 -0.073516 0.34648 0.20571 0.066937 0.043244 0.047801 0.22576 -0.041146 -0.054446 0.19887 0.3645
2779 0.4374 -0.10302 0.28852 0.14612 -0.0081532 0.030011 0.24953 0.13292 -0.049463 0.010445 0.18117 0.28285
2780 0.37435 -0.034719 0.35426 0.12217 -0.0028535 0.010708 0.25138 0.16909 -0.03921 0.013067 0.16229 0.28662
2781 0.34624 -0.096816 0.25996 0.14023 -0.018265 0.0096269 0.24891 0.15591 -0.036645 -0.057243 0.15814 0.24116
2782 0.30409 -0.027446 0.39436 0.30497 -0.026212 -0.00679 0.23086 0.16001 -0.050156 0.034686 0.15038 0.27499
2783 0.24118 -0.11831 0.29651 0.34867 -0.016891 0.0032835 0.22408 0.17139 -0.075385 -0.073892 0.28931 0.26243
2784 0.28111 -0.053914 0.30237 0.38781 0.016857 0.042415 0.30487 0.33239 -0.027402 0.0072301 0.33023 0.40203
2785 0.27458 -0.063685 0.28461 0.32724 0.015457 0.063507 0.27801 0.3336 -0.056334 0.01361 0.28347 0.41183
2786 0.26682 -0.1029 0.23039 0.32883 0.02629 0.063354 0.33055 0.34356 -0.026409 -0.009645 0.20051 0.3924
2787 0.23708 -0.067514 0.29532 0.34878 0.015338 0.090844 0.33559 0.3504 -0.06516 -0.017429 0.15407 0.33811
2788 0.1985 -0.10587 0.22905 0.29575 -0.030566 0.057706 0.29937 0.25509 -0.056099 -0.07184 0.13232 0.27408
2789 0.23256 -0.057474 0.18647 0.36501 -0.027103 0.10908 0.33759 0.25611 -0.054721 0.0044238 0.10717 0.23714
2790 0.22211 -0.06835 0.20644 0.35076 -0.03379 0.11735 0.35225 0.24005 -0.068534 -0.056763 0.12778 0.24025
2791 0.23349 -0.03944 0.23412 0.3792 -0.014318 0.14814 0.4048 0.26228 -0.067009 0.0016776 0.13072 0.22025
2792 0.18839 -0.064107 0.22923 0.36104 -0.056997 0.12701 0.39492 0.1654 -0.047725 -0.055607 0.10688 0.20085
2793 0.22638 -0.087919 0.20897 0.34453 -0.019878 0.15651 0.39061 0.12459 -0.067332 -0.048332 0.12147 0.20062
2794 0.17531 -0.10199 0.098829 0.40457 -0.04467 0.1601 0.37257 0.10139 -0.052607 -0.10116 0.094963 0.15792
2795 0.17863 -0.049675 0.23496 0.42285 -0.0058007 0.14662 0.41234 0.14836 -0.052536 0.0089105 0.12593 0.25764
2796 0.15963 -0.072949 0.16678 0.41379 -0.016236 0.12015 0.40803 0.1499 -0.061969 -0.050324 0.13131 0.18589
2797 0.15038 -0.12788 0.11974 0.34865 -0.073081 0.021821 0.31496 0.10204 -0.11948 -0.071779 0.09102 0.14749
2798 0.1258 -0.1223 0.11576 0.48602 -0.015694 0.070849 0.42544 0.12535 -0.040882 -0.025188 0.11779 0.20436
2799 0.11723 -0.073405 0.14129 0.39151 -0.045691 0.03399 0.34707 0.087648 -0.080834 -0.025279 0.068021 0.17493
2800 0.11711 -0.074009 0.22485 0.40569 -0.049975 0.026284 0.39648 0.29306 -0.069533 0.0021861 0.078469 0.15936
2801 0.12306 -0.079962 0.13549 0.41913 -0.040342 0.031431 0.42887 0.31962 -0.038206 -0.003529 0.095985 0.13387
2802 0.13071 -0.036112 0.17732 0.46372 -0.00018216 0.089569 0.42596 0.33021 -0.058397 0.020677 0.083784 0.1391
2803 0.098693 -0.083007 0.097271 0.40892 -0.042809 0.10173 0.39443 0.31158 -0.061406 -0.0056058 0.054338 0.12826
2804 0.11941 -0.042115 0.16189 0.48751 -0.03938 0.13749 0.40182 0.29577 -0.04815 -0.069021 0.063979 0.14459
2805 0.084074 -0.042846 0.14128 0.47445 -0.024138 0.17013 0.4131 0.29084 -0.033404 -0.04158 0.081303 0.12998
2806 0.0727 -0.087 0.093247 0.42614 -0.055818 0.15351 0.42722 0.19232 -0.081803 -0.052743 0.039357 0.11894
2807 0.087682 -0.094859 0.13034 0.40936 -0.071851 0.12128 0.40817 0.23962 -0.059961 -0.030131 0.034203 0.12439
2808 0.068164 -0.090207 0.099127 0.41529 -0.030705 0.096529 0.38273 0.23402 -0.096883 0.0057736 0.039308 0.093198
2809 0.041355 -0.083268 0.10084 0.4155 -0.037726 0.043006 0.40276 0.17056 -0.049475 -0.033352 0.04576 0.10809
2810 0.066145 -0.024913 0.2298 0.52851 -0.015724 0.071077 0.4728 0.18538 -0.049861 0.064736 0.055781 0.13524
2811 0.060274 -0.089624 0.072151 0.43789 -0.017858 0.02914 0.41769 0.11933 -0.081874 -0.01398 0.033099 0.060905
2812 0.034677 -0.062595 0.1262 0.40105 0.13802 0.06528 0.40405 0.12577 -0.051499 -0.020616 0.045333 0.092531
2813 0.038682 -0.090284 0.10976 0.31491 0.13902 0.032018 0.42683 0.11938 -0.066164 0.0057583 0.0079644 0.058178
2814 0.037292 -0.014312 0.14528 0.3259 0.20346 0.075362 0.4087 0.17019 -0.02224 0.0055221 0.036009 0.083358
2815 0.037432 -0.076035 0.10854 0.31525 0.20453 0.10568 0.36696 0.28103 -0.02114 0.011897 0.040871 0.039946
2816 0.050048 -0.088218 0.058044 0.28456 0.18377 0.096007 0.29397 0.29643 -0.077912 -0.056788 0.0058674 0.079641
2817 0.044079 -0.015064 0.10365 0.31474 0.11434 0.14647 0.32974 0.3427 -0.042132 0.065044 0.023221 0.073613
2818 -0.0011135 -0.081461 0.051464 0.24535 0.030328 0.12704 0.27393 0.28891 -0.05954 -0.044243 0.0088428 0.077578
2819 -0.0039029 -0.060897 0.057755 0.23966 0.041847 0.14208 0.23287 0.27097 -0.077942 -0.037798 0.0080297 0.024966
2820 0.012232 -0.091713 0.050218 0.21057 -0.00049094 0.15416 0.28665 0.23608 -0.048556 -0.032636 0.010159 0.073911
2821 0.0018743 -0.057563 0.051958 0.21179 -0.013622 0.089388 0.22247 0.13567 -0.074882 -0.049759 -0.018097 0.0089648
2822 -0.036176 -0.072042 0.093425 0.22018 0.021943 0.10557 0.23841 0.14884 -0.033493 0.027697 0.0040341 0.020789
2823 -0.014064 -0.093481 -0.0036656 0.22227 0.0037611 0.082378 0.21532 0.14416 -0.079602 -0.050645 0.0039368 0.007441
2824 -0.014574 -0.099917 -0.023555 0.15363 0.0092819 0.073621 0.21706 0.06715 -0.085318 -0.1068 -0.040756 -0.009873
2825 -0.043316 -0.071487 0.017289 0.16071 -0.0017556 0.079726 0.19156 0.076048 -0.10745 -0.025062 -0.025099 -0.0023084
2826 -0.055878 -0.075222 -0.024655 0.14923 -0.0048561 0.16806 0.17344 0.057486 -0.1111 -0.10058 -0.040833 0.027743
2827 -0.01015 -0.11103 0.016734 0.19528 0.024486 0.19588 0.20315 0.11303 -0.08454 -0.048296 -0.02506 0.018345
2828 -0.023225 -0.018722 0.058527 0.22741 0.035888 0.21733 0.21668 0.18735 -0.041358 0.065387 -0.0091351 0.032094
2829 -0.055378 -0.081224 -0.0052112 0.1544 -0.015761 0.18544 0.20906 0.22593 -0.063088 -0.10772 -0.031445 0.021795
2830 -0.070075 -0.071298 0.0063339 0.18221 -0.038772 0.14854 0.14556 0.23333 -0.05985 -0.040095 -0.057621 -0.047247
2831 -0.071328 -0.10294 -0.025205 0.12312 -0.017749 0.065024 0.15111 0.21883 -0.098686 -0.067682 -0.042908 0.0065754
2832 -0.0094916 -0.024435 0.096325 0.19107 0.035524 0.10713 0.16731 0.26155 -0.044798 -0.0094915 -0.018158 -0.020254
2833 -0.065715 -0.027172 0.022617 0.1582 -0.044982 0.057987 0.11569 0.20194 -0.092152 0.030533 -0.051524 -0.050665
2834 -0.093258 -0.07388 0.010398 0.073099 -0.0313 0.0059653 0.067656 0.11852 -0.13343 -0.027457 -0.068541 -0.072463
2835 -0.094855 -0.14382 -0.073893 0.10645 -0.033569 0.0377 0.09076 0.057135 -0.10313 -0.06672 -0.061036 -0.050465
2836 -0.069989 -0.061786 -0.058087 0.09367 0.018715 0.058183 0.099947 0.06945 -0.084261 -0.037645 -0.02589 -0.020625
2837 -0.076182 -0.040236 0.065918 0.12941 -0.028944 0.054298 0.10613 0.087267 -0.086946 -0.023089 -0.059155 -0.060619
2838 -0.070156 -0.14311 -0.044769 0.11321 -0.018672 0.050171 0.10826 0.10046 -0.074612 -0.039043 -0.055061 -0.034779
2839 -0.087354 -0.031044 -0.008838 0.11092 -0.015508 0.050657 0.093107 0.1264 -0.068441 -0.014873 -0.050037 -0.036783
2840 -0.078906 -0.07567 -0.062195 0.11419 0.0244 0.081426 0.088698 0.096037 -0.078902 -0.069631 -0.031375 -0.02576
2841 -0.080653 -0.090125 -0.10842 0.13012 -0.041415 0.033868 0.045588 0.060426 -0.095985 -0.073675 -0.084195 -0.075075
2842 -0.068749 -0.04477 0.02889 0.16773 0.010347 0.075569 0.11591 0.09434 -0.042953 -0.023864 -0.028329 -0.023737
2843 -0.18259 -0.16605 -0.16183 0.012416 -0.064091 -0.00087143 0.031662 -0.0051138 -0.1028 -0.12269 -0.10945 -0.11039
2844 -0.084265 -0.11239 -0.051973 0.049784 -0.025283 0.0020772 0.058789 0.042374 -0.10559 -0.11228 -0.089833 -0.081632
2845 -0.092273 -0.041826 0.056701 0.12065 0.00060249 0.062382 0.088218 0.096703 -0.082596 -0.0023689 -0.039639 -0.03862
2846 -0.13166 -0.079692 -0.061049 0.050957 -0.023038 0.011882 0.028186 0.077335 -0.12535 -0.058128 -0.09685 -0.081566
2847 -0.13141 -0.11531 -0.052723 0.032364 -0.068597 0.0033477 0.048581 0.031675 -0.13873 -0.060617 -0.10831 -0.051092
2848 -0.1284 -0.12068 -0.053639 0.028344 -0.057696 0.012686 0.033858 0.028672 -0.11332 -0.055741 -0.096254 -0.096125
2849 -0.13245 -0.064438 -0.049656 0.050172 -0.033238 0.017169 0.0097438 0.01647 -0.10284 -0.020971 -0.07031 -0.10121
2850 -0.11953 -0.092715 -0.06198 0.0065144 -0.026269 0.02322 0.012331 0.021764 -0.079195 -0.10168 -0.06178 -0.076136
2851 -0.14932 -0.093992 -0.036033 0.041358 -0.020248 0.021927 0.038331 0.0031861 -0.10045 -0.084933 -0.075372 -0.12027
2852 -0.14299 -0.080321 -0.063642 0.077946 -0.01499 -0.0015144 0.0066327 -0.013559 -0.09455 -0.072825 -0.084937 -0.076558
2853 -0.13983 -0.079505 -0.049379 0.041271 -0.031683 0.0064807 0.012731 -0.0010864 -0.11094 -0.025723 -0.081158 -0.10246
2854 -0.13416 -0.088919 -0.032067 0.017245 -0.019984 -0.028599 -0.01313 -0.030733 -0.12993 -0.036673 -0.08216 -0.12344
2855 -0.11769 -0.067687 -0.0014156 0.079557 0.018527 -0.0013339 0.002535 -0.014716 -0.10573 -0.052283 -0.046283 -0.07471
2856 -0.14753 -0.12695 -0.090431 0.025366 -0.04546 -0.022659 0.020641 -0.057748 -0.14104 -0.065026 -0.084963 -0.11638
2857 -0.15805 -0.10273 -0.077992 0.033351 -0.034491 -0.0069058 0.028701 -0.027621 -0.11486 -0.12252 -0.075058 -0.099596
2858 -0.14058 -0.051651 -0.034061 0.024589 -0.057983 0.0022235 -0.03323 0.021551 -0.080838 -0.050993 -0.089308 -0.096593
2859 -0.13754 -0.061375 -0.044217 -0.0068066 -0.039463 -0.0061818 -0.015099 -0.0055786 -0.11113 -0.083881 -0.070732 -0.089136
2860 -0.14824 -0.083666 -0.03804 -0.056269 -0.061235 -0.052335 -0.039442 -0.04286 -0.12518 -0.067454 -0.11819 -0.10472
2861 -0.12805 -0.076982 0.014831 -0.0070407 -0.035481 -0.037866 -0.036189 -0.041479 -0.10716 -0.058405 -0.071849 -0.085912
2862 -0.16801 -0.081523 -0.074857 -0.055283 -0.037656 -0.06033 -0.052691 -0.061955 -0.15371 -0.096033 -0.12145 -0.1265
2863 -0.1702 -0.081704 -0.0865 -0.035041 -0.047742 -0.05963 -0.052861 -0.039395 -0.15355 -0.0514 -0.10511 -0.11155
2864 -0.17741 -0.097684 -0.083389 0.00017477 -0.083255 -0.034258 -0.061414 -0.038893 -0.15477 -0.070084 -0.10194 -0.11067
2865 -0.1686 -0.11242 -0.13773 -0.05897 -0.042068 -0.050099 -0.089765 -0.056663 -0.13083 -0.059061 -0.098984 -0.12714
2866 -0.16956 -0.046983 -0.050408 -0.0016348 -0.026469 -0.00020402 -0.061857 -0.016695 -0.088788 -0.03765 -0.08682 -0.071064
2867 -0.15462 -0.072164 -0.11851 -0.015145 -0.037468 -0.030039 -0.044416 -0.076863 -0.095772 -0.090531 -0.092559 -0.10704
2868 -0.15593 -0.049351 -0.072348 -0.028107 -0.010257 -0.016088 -0.037607 -0.03483 -0.10566 -0.011077 -0.074511 -0.096386
2869 -0.16337 -0.047736 -0.048113 0.0038327 0.018217 -0.032 -0.077223 -0.01003 -0.12908 -0.043634 -0.092947 -0.094856
2870 -0.18156 -0.10351 -0.10184 -0.091982 -0.083356 -0.069934 -0.077315 -0.059589 -0.10296 -0.099071 -0.12228 -0.11553
2871 -0.18016 -0.11233 -0.15044 -0.044624 -0.055055 -0.043926 -0.10119 -0.10573 -0.11669 -0.084069 -0.12307 -0.11011
2872 -0.1695 -0.058818 -0.095264 -0.018142 -0.045374 -0.049798 -0.086104 -0.069258 -0.1363 -0.08459 -0.12428 -0.11062
2873 -0.14223 -0.033351 -0.003459 -0.023321 -0.040554 -0.043465 -0.054704 -0.044306 -0.12959 -0.054912 -0.11245 -0.096058
2874 -0.1775 -0.074258 -0.10543 -0.074021 -0.067894 -0.067736 -0.083879 -0.079788 -0.12991 -0.065023 -0.12248 -0.13806
2875 -0.17273 -0.077547 -0.12112 -0.072173 -0.068452 -0.064532 -0.10335 -0.074843 -0.15781 -0.082286 -0.14253 -0.15752
2876 -0.16562 -0.041223 -0.077738 -0.094549 -0.082924 -0.05598 -0.097635 -0.083209 -0.12794 -0.055144 -0.12239 -0.13332
2877 -0.19203 -0.098336 -0.09764 -0.058097 -0.063494 -0.069964 -0.085166 -0.053714 -0.13709 -0.032502 -0.12443 -0.16275
2878 -0.17184 -0.067303 -0.093708 -0.057431 -0.074069 -0.047595 -0.094536 -0.08114 -0.14065 -0.040479 -0.12401 -0.12098
2879 -0.22887 -0.055673 -0.093539 -0.070338 -0.070855 -0.060603 -0.1202 -0.11261 -0.14402 -0.044396 -0.1299 -0.14234
2880 -0.1802 -0.062895 -0.096222 -0.12921 -0.082242 -0.10175 -0.13605 -0.093218 -0.14688 -0.09493 -0.16238 -0.13331
2881 -0.2036 -0.087661 -0.13657 -0.13095 -0.096993 -0.074273 -0.11644 -0.084404 -0.14023 -0.070819 -0.16454 -0.17065
2882 -0.19991 -0.12767 -0.18711 -0.15042 -0.062833 -0.061542 -0.1089 -0.096037 -0.14369 -0.10345 -0.12906 -0.15012
2883 -0.18803 -0.043811 -0.13357 -0.026027 -0.063894 -0.085428 -0.10811 -0.081232 -0.13312 -0.049822 -0.12226 -0.16206
2884 -0.22985 -0.082692 -0.12634 -0.12421 -0.1046 -0.076691 -0.11928 -0.14003 -0.10711 -0.085397 -0.15762 -0.19257
2885 -0.19715 -0.123 -0.16933 -0.1052 -0.050413 -0.076257 -0.13658 -0.13254 -0.097573 -0.088346 -0.13722 -0.15906
2886 -0.17501 -0.069887 -0.11986 -0.086788 -0.022727 -0.05173 -0.069461 -0.13707 -0.080824 -0.021621 -0.10982 -0.10843
2887 -0.2254 -0.045389 -0.057176 -0.12493 -0.080787 -0.085438 -0.13279 -0.08478 -0.12148 -0.010344 -0.12407 -0.15214
2888 -0.19703 -0.070952 -0.12163 -0.087546 -0.03893 -0.059398 -0.11991 -0.10152 -0.12029 -0.05356 -0.13347 -0.11862
2889 -0.22111 -0.061036 -0.10647 -0.11005 -0.026875 -0.084923 -0.12914 -0.11962 -0.14186 -0.028161 -0.12305 -0.089932
2890 -0.19613 -0.10506 -0.1444 -0.15582 -0.1352 -0.13036 -0.16315 -0.12707 -0.15251 -0.042172 -0.16611 -0.15318
2891 -0.19774 -0.077887 -0.089469 -0.11758 -0.055329 -0.066099 -0.12859 -0.11421 -0.13293 -0.032749 -0.14073 -0.15255
2892 -0.22637 -0.069132 -0.12714 -0.079428 -0.069076 -0.076695 -0.15166 -0.13496 -0.14328 -0.075902 -0.14422 -0.15187
2893 -0.20407 -0.087128 -0.10196 -0.1373 -0.08863 -0.064526 -0.1603 -0.078693 -0.1362 -0.086296 -0.14556 -0.14848
2894 -0.19899 -0.072376 -0.1368 -0.13566 -0.084429 -0.095897 -0.14463 -0.13462 -0.10799 -0.073073 -0.13951 -0.16754
2895 -0.2107 -0.107 -0.12715 -0.11211 -0.088595 -0.081027 -0.19485 -0.15897 -0.15781 -0.12463 -0.12873 -0.17019
2896 -0.23369 -0.044394 -0.16457 -0.15434 -0.10011 -0.10463 -0.16762 -0.12561 -0.12278 -0.055614 -0.1521 -0.14503
2897 -0.21023 -0.10225 -0.1338 -0.18597 -0.12951 -0.13048 -0.14767 -0.14017 -0.15696 -0.070697 -0.15569 -0.19815
2898 -0.21319 -0.072638 -0.14235 -0.13258 -0.060704 -0.095868 -0.15456 -0.14767 -0.10584 -0.059961 -0.13023 -0.12866
2899 -0.20054 -0.061904 -0.10106 -0.11997 -0.044641 -0.076566 -0.12996 -0.12509 -0.12076 0.0068799 -0.13021 -0.123
2900 -0.22284 -0.11557 -0.16047 -0.14526 -0.086058 -0.090706 -0.15883 -0.12679 -0.12805 -0.1027 -0.16082 -0.14654
2901 -0.18327 -0.10258 -0.18278 -0.21161 -0.10018 -0.092029 -0.15184 -0.10712 -0.12658 -0.066413 -0.15567 -0.17377
2902 -0.21029 -0.081258 -0.14122 -0.1281 -0.11739 -0.10669 -0.15651 -0.12492 -0.16848 -0.055973 -0.16808 -0.14653
2903 -0.22346 -0.085765 -0.16907 -0.15537 -0.082399 -0.12746 -0.17175 -0.1566 -0.15166 -0.040038 -0.15048 -0.17477
2904 -0.22716 -0.081852 -0.17253 -0.13135 -0.11454 -0.086166 -0.14732 -0.11748 -0.19581 -0.08707 -0.14642 -0.19485
2905 -0.1448 -0.014057 -0.12 -0.17087 -0.088475 -0.10383 -0.1546 -0.13487 -0.11146 -0.036036 -0.14664 -0.18326
2906 -0.02864 -0.079089 -0.1292 -0.12038 -0.084707 -0.10871 -0.17824 -0.169 -0.15292 -0.022402 -0.15887 -0.17531
2907 -0.054375 -0.027742 -0.14244 -0.12958 -0.086732 -0.11573 -0.19059 -0.15702 -0.13462 -0.026091 -0.15995 -0.16532
2908 -0.13616 -0.03527 -0.16523 -0.11797 -0.064549 -0.083756 -0.17817 -0.15535 -0.12387 -0.072848 -0.1159 -0.17814
2909 -0.17761 -0.0047257 -0.12253 -0.15597 -0.068617 -0.092634 -0.1903 -0.14764 -0.15464 -0.050134 -0.14684 -0.17546
2910 -0.1796 -0.10183 -0.18222 -0.18175 -0.13792 -0.11627 -0.19518 -0.16027 -0.13087 -0.074299 -0.17193 -0.19909
2911 -0.21919 -0.052077 -0.11123 -0.14251 -0.095772 -0.10173 -0.20103 -0.12597 -0.14989 -0.065246 -0.14659 -0.16744
2912 -0.18421 -0.032342 -0.15311 -0.17024 -0.05652 -0.10091 -0.17186 -0.15461 -0.13634 -0.071766 -0.14463 -0.14682
2913 -0.21103 -0.066275 -0.11587 -0.18867 -0.096318 -0.093241 -0.17092 -0.12062 -0.11402 -0.037535 -0.1692 -0.18471
2914 -0.18052 -0.017498 -0.10579 -0.14772 -0.097487 -0.087091 -0.18999 -0.1192 -0.10591 0.0057948 -0.14251 -0.13178
2915 -0.19535 -0.062941 -0.080351 -0.095326 -0.060521 -0.072734 -0.15292 -0.12106 -0.10141 -0.036913 -0.13899 -0.1829
2916 -0.20721 -0.032418 -0.11092 -0.17295 -0.058562 -0.092356 -0.16724 -0.12666 -0.10491 -0.040861 -0.13386 -0.14479
2917 -0.22663 -0.093966 -0.15447 -0.18563 -0.12116 -0.14163 -0.20609 -0.18006 -0.17582 -0.050612 -0.15864 -0.20477
2918 -0.21523 -0.11396 -0.14286 -0.12899 -0.09694 -0.12904 -0.20458 -0.14006 -0.16929 -0.062825 -0.16976 -0.18536
2919 -0.1992 -0.072988 -0.16993 -0.15567 -0.068787 -0.10378 -0.19776 -0.18774 -0.15617 -0.018948 -0.14493 -0.16884
2920 -0.21935 -0.08153 -0.1501 -0.1928 -0.11491 -0.10086 -0.192 -0.16573 -0.17214 -0.064898 -0.13962 -0.18545
2921 -0.23361 -0.10952 -0.1649 -0.18732 -0.10706 -0.11907 -0.18822 -0.1937 -0.16129 -0.078867 -0.15031 -0.1787
2922 -0.2372 -0.10289 -0.11978 -0.16329 -0.093728 -0.13282 -0.20014 -0.18002 -0.15193 -0.04333 -0.17913 -0.21353
2923 -0.20838 -0.049916 -0.12405 -0.17616 -0.10427 -0.11942 -0.19675 -0.14289 -0.14247 -0.061877 -0.1826 -0.17182
2924 -0.19685 -0.072065 -0.15576 -0.13574 -0.11119 -0.1178 -0.16771 -0.10986 -0.085869 -0.063153 -0.15854 -0.17827
2925 -0.22988 -0.10621 -0.14699 -0.17492 -0.082599 -0.10452 -0.18339 -0.14843 -0.12334 -0.022034 -0.15877 -0.17546
2926 -0.24105 -0.11254 -0.17823 -0.16028 -0.11297 -0.099356 -0.18483 -0.16299 -0.14541 -0.062212 -0.16649 -0.19104
2927 -0.22838 -0.082262 -0.17498 -0.15718 -0.10983 -0.10983 -0.17028 -0.16732 -0.10185 -0.068447 -0.16638 -0.21085
2928 -0.22711 -0.11458 -0.19113 -0.21676 -0.12417 -0.13755 -0.18377 -0.2105 -0.14474 -0.090014 -0.16045 -0.20312
2929 -0.24568 -0.074262 -0.16723 -0.13591 -0.099136 -0.11554 -0.19024 -0.17623 -0.14269 -0.0049129 -0.17016 -0.20933
2930 -0.21209 -0.058414 -0.18161 -0.14991 -0.050142 -0.10019 -0.17628 -0.14889 -0.15097 0.048974 -0.14108 -0.1885
2931 -0.23383 -0.12165 -0.18587 -0.17138 -0.089434 -0.10384 -0.21826 -0.2031 -0.14398 -0.10503 -0.13523 -0.15659
2932 -0.22228 -0.085221 -0.16612 -0.14534 -0.07115 -0.11653 -0.17466 -0.12776 -0.15605 -0.031098 -0.15988 -0.193
2933 -0.23386 -0.12366 -0.18398 -0.21681 -0.10769 -0.11905 -0.19945 -0.1796 -0.14667 -0.058911 -0.16404 -0.18067
2934 -0.24609 -0.090119 -0.16622 -0.1739 -0.086584 -0.11781 -0.21594 -0.1925 -0.13807 -0.019015 -0.14877 -0.17874
2935 -0.21317 -0.068935 -0.11454 -0.14408 -0.1018 -0.091702 -0.16925 -0.17824 -0.12864 0.006248 -0.12774 -0.20913
2936 -0.23403 -0.095032 -0.19401 -0.18243 -0.12624 -0.13046 -0.20235 -0.1967 -0.16424 -0.02655 -0.18802 -0.18979
2937 -0.22086 -0.075555 -0.12948 -0.17023 -0.063539 -0.14146 -0.15303 -0.1827 -0.12164 -0.064815 -0.15416 -0.20106
2938 -0.20023 -0.09617 -0.1473 -0.18197 -0.079161 -0.11762 -0.16626 -0.17939 -0.12888 -0.037802 -0.15509 -0.21435
2939 -0.20081 -0.079138 -0.18959 -0.16926 -0.10773 -0.14289 -0.18753 -0.16345 -0.15887 -0.023769 -0.15916 -0.18442
2940 -0.25323 -0.10022 -0.17132 -0.11338 -0.10888 -0.11965 -0.1942 -0.15632 -0.13526 0.0074071 -0.15477 -0.19911
2941 -0.23479 -0.081027 -0.14581 -0.20146 -0.097337 -0.12867 -0.20948 -0.18479 -0.13687 0.037738 -0.14611 -0.21468
2942 -0.21889 -0.063278 -0.19348 -0.11155 -0.05537 -0.094168 -0.1938 -0.21757 -0.12585 0.02678 -0.13374 -0.17387
2943 -0.23602 -0.10049 -0.14705 -0.20113 -0.091555 -0.12992 -0.21349 -0.20124 -0.13373 0.01993 -0.19038 -0.18055
2944 -0.21427 -0.13522 -0.17979 -0.21208 -0.11346 -0.1104 -0.18938 -0.2103 -0.173 0.042812 -0.16846 -0.20348
2945 -0.22842 -0.09197 -0.16247 -0.21571 -0.092753 -0.11497 -0.19554 -0.14939 -0.15628 -0.00092187 -0.1574 -0.18873
2946 -0.22747 -0.059122 -0.14218 -0.16237 -0.11427 -0.10093 -0.22553 -0.1701 -0.15789 0.051102 -0.17222 -0.22914
2947 -0.25992 -0.12566 -0.19776 -0.18182 -0.091445 -0.12607 -0.20148 -0.17843 -0.13067 0.049647 -0.14894 -0.19063
2948 -0.25042 -0.10651 -0.18115 -0.20857 -0.090193 -0.12231 -0.21404 -0.21898 -0.12799 0.067205 -0.14332 -0.19864
2949 -0.21016 -0.065645 -0.15255 -0.16828 -0.11196 -0.11823 -0.19419 -0.1803 -0.15708 0.067435 -0.16686 -0.24019
2950 -0.04311 -0.14208 -0.22226 -0.16674 -0.10803 -0.11542 -0.1874 -0.20763 -0.15468 0.049986 -0.17382 -0.18389
2951 0.02599 -0.079097 -0.10673 -0.1767 -0.10759 -0.13288 -0.20021 -0.12766 -0.10781 0.11282 -0.13316 -0.20665
2952 0.032262 -0.11459 -0.21073 -0.17872 -0.11069 -0.1306 -0.19843 -0.13525 -0.12068 0.09506 -0.17991 -0.24674
2953 -0.019515 -0.085345 -0.15468 -0.16566 0.081739 -0.083719 -0.17626 -0.14414 -0.054037 0.077684 -0.14598 -0.19991
2954 -0.11067 -0.086272 -0.17832 -0.22894 0.078397 -0.1456 -0.17817 -0.20817 -0.067214 0.03062 -0.16704 -0.19906
2955 -0.14879 -0.1009 -0.16505 -0.21088 0.094174 -0.13952 -0.18339 -0.2008 -0.056208 0.071618 -0.15662 -0.20746
2956 -0.17 -0.050621 -0.10377 -0.20346 0.11673 -0.10877 -0.17702 -0.1489 -0.020262 0.14947 -0.14843 -0.22138
2957 -0.21237 -0.096798 -0.21566 -0.24904 0.093649 -0.15523 -0.23391 -0.20383 -0.084018 0.069616 -0.20631 -0.24192
2958 -0.17499 -0.05173 -0.14053 -0.20044 0.059539 -0.122 -0.19577 -0.14663 -0.071065 0.10403 -0.13399 -0.21932
2959 -0.19137 -0.059056 -0.14123 -0.18579 -0.008617 -0.11515 -0.19715 -0.18314 -0.095204 0.11191 -0.15685 -0.22231
2960 -0.16207 -0.052042 -0.14661 -0.12598 0.050142 -0.07627 -0.17539 -0.17472 -0.089482 0.092584 -0.12252 -0.19146
2961 -0.20285 -0.14816 -0.16898 -0.24726 -0.033587 -0.15267 -0.20496 -0.19705 -0.11665 0.082949 -0.13963 -0.22571
2962 -0.17671 -0.10409 -0.15767 -0.22495 -0.054546 -0.12991 -0.21922 -0.15623 -0.13184 0.1003 -0.16789 -0.2412
2963 -0.20189 -0.07699 -0.16987 -0.22555 -0.044636 -0.13681 -0.20894 -0.18865 -0.11725 0.094849 -0.17595 -0.23644
2964 -0.19267 -0.095947 -0.169 -0.23886 -0.044514 -0.1472 -0.22835 -0.16854 -0.10185 0.10178 -0.14993 -0.20705
2965 -0.19185 -0.073473 -0.1271 -0.18818 -0.011807 -0.1296 -0.19986 -0.17014 -0.035284 0.12042 -0.15378 -0.22066
2966 -0.17068 -0.0058542 -0.12936 -0.14913 -0.0045248 -0.11096 -0.16249 -0.13216 0.012454 0.14092 -0.14195 -0.19644
2967 -0.20645 -0.082262 -0.14292 -0.22814 -0.039982 -0.13456 -0.22023 -0.14209 0.00045271 0.10427 -0.13932 -0.20585
2968 -0.19584 -0.091055 -0.12533 -0.21982 -0.043937 -0.12832 -0.20605 -0.16471 0.045002 0.13653 -0.17552 -0.20249
2969 -0.22021 -0.10456 -0.19596 -0.19685 -0.017652 -0.13451 -0.24119 -0.1854 0.027678 0.11489 -0.16448 -0.22242
2970 -0.1937 -0.060606 -0.060689 -0.17724 0.18208 -0.10747 -0.17335 -0.14673 0.013737 0.17637 -0.13844 -0.17296
2971 -0.24607 -0.079276 -0.056443 -0.21135 0.13901 -0.13737 -0.20847 -0.1811 -0.0080599 0.12179 -0.19296 -0.23315
2972 -0.19049 -0.081769 -0.0764 -0.2062 0.15674 -0.10741 -0.18076 -0.14442 0.0057977 0.14491 -0.1639 -0.21626
2973 -0.1698 -0.11022 -0.16291 -0.12163 0.25409 -0.10577 -0.1953 -0.15198 -0.013644 0.091952 -0.11957 -0.17282
2974 -0.21378 -0.057259 -0.14573 -0.15354 0.21106 -0.12787 -0.21806 -0.18189 -0.042255 0.13449 -0.17771 -0.1984
2975 -0.2095 -0.081976 -0.12377 -0.23095 0.19058 -0.14099 -0.21379 -0.1976 -0.033601 0.10882 -0.15986 -0.21062
2976 -0.20292 -0.078347 -0.14492 -0.1883 0.13392 -0.11156 -0.20884 -0.1387 -0.049279 0.11818 -0.11912 -0.18155
2977 -0.20868 -0.13243 -0.13662 -0.1682 0.18198 -0.11814 -0.19825 -0.15496 -0.036188 0.14379 -0.15336 -0.213
2978 -0.25309 -0.13864 -0.20145 -0.20447 0.22522 -0.13244 -0.22999 -0.16075 0.033429 0.10034 -0.16116 -0.19265
2979 -0.22694 -0.1566 -0.14447 -0.25766 0.23578 -0.13918 -0.20095 -0.14175 0.072282 0.065184 -0.17009 -0.19833
2980 -0.22859 -0.070246 -0.13594 -0.27881 0.21134 -0.14355 -0.23351 -0.14051 0.043971 0.067633 -0.17232 -0.23205
2981 -0.21793 0.0017046 -0.0025416 -0.19126 0.19732 -0.10945 -0.22868 -0.088574 0.06596 0.1594 -0.1588 -0.22144
2982 -0.20603 -0.029364 0.012656 -0.17717 0.15908 -0.1188 -0.19587 -0.0995 0.13537 0.16437 -0.070996 -0.18319
2983 -0.24739 -0.086721 -0.087324 -0.25033 0.078535 -0.14419 -0.22356 -0.16865 0.041923 0.055152 -0.040755 -0.20089
2984 -0.21277 0.016098 -0.018071 -0.17754 0.13086 -0.087419 -0.19529 -0.10796 0.066063 0.081354 -0.03516 -0.17142
2985 -0.22146 -0.02805 -0.072965 -0.2224 0.05565 -0.14203 -0.22656 -0.14864 0.096529 0.066999 -0.047397 -0.2048
2986 -0.22986 -0.052806 -0.093428 -0.16001 0.063286 -0.11524 -0.22026 -0.14095 0.13659 0.10903 -0.073905 -0.10863
2987 -0.21716 -0.0446 -0.14506 -0.22416 0.068889 -0.11086 -0.19055 -0.12907 0.13618 0.12589 -0.10719 -0.019889
2988 -0.22395 -0.069612 -0.12879 -0.20448 0.15519 -0.075796 -0.19249 -0.050955 0.15405 0.16087 -0.099152 -0.039304
2989 -0.22758 -0.10063 -0.13858 -0.2007 0.26846 -0.10634 -0.2217 -0.15184 0.12958 0.084619 -0.1263 0.014861
2990 -0.24008 -0.042391 0.0047274 -0.15702 0.31277 -0.064665 -0.1956 -0.059504 0.15754 0.11551 -0.099189 -0.022263
2991 -0.060924 -0.10288 0.045505 -0.1693 0.29038 -0.081003 -0.21259 -0.097706 0.15512 0.095834 -0.096444 0.010931
2992 0.066987 -0.084359 0.054936 -0.19299 0.29346 -0.057053 -0.17241 -0.032839 0.16427 0.069275 -0.06246 -0.081606
2993 0.077361 -0.061882 0.082662 -0.19741 0.26191 -0.072822 -0.21505 -0.021897 0.1678 0.13402 -0.010603 -0.12169
2994 0.043712 -0.055611 0.059685 -0.22196 0.28464 -0.089223 -0.21063 -0.0040403 0.15469 0.10722 0.025076 -0.12852
2995 0.059486 -0.015932 0.035745 -0.19275 0.33981 -0.039034 -0.19976 0.036404 0.14629 0.082569 0.077124 -0.12488
2996 -0.048217 0.038414 -0.027635 -0.23144 0.25288 -0.078301 -0.21068 -0.022714 0.12342 0.05464 0.018965 -0.1434
2997 -0.15243 0.055111 0.034597 -0.19436 0.29998 -0.059497 -0.19913 0.013647 0.1263 0.015506 0.054709 -0.13684
2998 -0.10517 0.095076 0.038901 -0.1259 0.3071 -0.059386 -0.1886 0.059036 0.17579 0.066926 0.031341 -0.15806
2999 -0.18138 0.043652 0.10833 -0.068334 0.29025 -0.044469 -0.22092 -0.027253 0.15357 0.082954 -0.055051 -0.15593
3000 -0.1597 0.0081469 0.14343 0.0038199 0.33518 -0.075677 -0.22148 -0.017197 0.14584 0.059195 -0.06305 -0.15452
3001 -0.15612 -0.014373 0.16942 -0.069373 0.33344 -0.041375 -0.10137 -0.048849 0.18947 0.061272 -0.062402 -0.069414
3002 -0.20016 -0.039964 0.19715 -0.13184 0.30884 -0.044255 0.018065 -0.038334 0.17873 0.17143 -0.047213 0.010457
3003 -0.15061 0.011211 0.058907 -0.1951 0.29123 -0.065155 0.0029434 -0.024117 0.18205 0.12066 0.0075962 0.04357
3004 -0.17409 0.013436 0.10692 -0.14731 0.31191 -0.039224 0.0058 -0.025717 0.1844 0.061784 0.092912 0.11029
3005 0.077161 0.096099 0.16905 -0.19277 0.31948 -0.03158 0.057979 0.13502 0.1958 0.090365 0.12872 0.11409
3006 0.18193 0.097503 0.19034 -0.11869 0.28994 -0.023854 0.095949 0.12783 0.17886 0.15306 0.12809 0.13151
3007 0.18209 0.079696 0.23365 -0.1534 0.31635 -0.019546 0.018065 0.1471 0.17637 0.076035 0.14439 0.11192
3008 0.14488 0.070659 0.17268 -0.17237 0.27633 -0.057046 -0.047392 0.084724 0.096096 -0.0002058 0.07097 0.030709
3009 0.16052 0.1542 0.33092 -0.13849 0.33849 -0.015065 -0.086075 0.15526 0.11333 0.06204 0.11478 0.0166
3010 0.19748 0.19652 0.26394 -0.12545 0.35947 -0.026703 -0.049859 0.1981 0.10408 0.072768 0.089623 -0.039785
3011 0.20744 0.16998 0.20574 -0.03111 0.3386 -0.033732 -0.13843 0.17969 0.10273 0.024109 0.052048 -0.0072882
3012 0.16691 0.061904 0.13655 0.013956 0.2799 -0.035633 -0.06391 0.19843 0.096028 0.020125 0.010444 -0.066357
3013 0.25002 0.092641 0.12025 -0.012856 0.21851 -0.058188 0.072502 0.2645 0.09215 -0.016548 0.0068991 -0.03914
3014 0.27503 0.11885 0.24097 0.06978 0.29924 0.020428 0.21111 0.2915 0.16395 0.016752 0.11221 0.09487
3015 0.27872 0.11712 0.22337 0.066248 0.26969 0.012966 0.17878 0.26653 0.21078 0.061138 0.17071 0.21145
3016 0.29957 0.135 0.28633 -0.063312 0.17023 -0.022286 0.19864 0.24379 0.18144 -0.010051 0.15744 0.20052
3017 0.2839 0.16606 0.31969 -0.052969 0.18738 -0.019853 0.15395 0.24163 0.17394 0.01254 0.17977 0.21499
3018 0.13001 0.19322 0.19194 -0.075479 0.24434 -0.021166 0.091994 0.14952 0.17975 -0.027151 0.15251 0.22224
3019 0.10511 0.28167 0.27894 -0.054428 0.22694 0.035478 0.041925 0.26152 0.20288 0.067966 0.17099 0.21145
3020 0.075611 0.19002 0.27311 -0.059069 0.25748 0.062311 -0.013503 0.21854 0.099531 0.059871 0.20662 0.24759
3021 0.059552 0.24909 0.26851 -0.051911 0.19366 0.10265 0.008142 0.20253 0.10257 0.0052997 0.23395 0.25686
3022 0.040252 0.18773 0.27092 -0.10168 0.15918 0.042594 0.014741 0.22921 0.041317 0.024737 0.18141 0.26644
3023 -0.0032946 0.087009 0.3051 0.042794 0.19145 0.071214 0.16634 0.24103 0.11111 -0.026608 0.20465 0.28361
3024 0.061279 0.18971 0.34775 0.13332 0.2273 0.10792 0.22535 0.35685 0.10462 0.062435 0.22803 0.32075
3025 0.032414 0.13098 0.28203 0.16773 0.20735 0.025548 0.19421 0.2652 0.071921 -0.010243 0.24501 0.28833
3026 0.27586 0.2471 0.374 0.15284 0.15438 0.016586 0.22745 0.31906 0.10972 0.018784 0.21497 0.32523
3027 0.2997 0.18767 0.27536 0.13948 0.17359 0.001638 0.22612 0.28061 0.11053 0.0083791 0.20007 0.29021
3028 0.28987 0.199 0.27815 0.11523 0.17722 -0.010353 0.27752 0.29233 0.066908 -0.0058192 0.11718 0.27223
3029 0.26675 0.24567 0.29935 0.034959 0.18951 -0.024735 0.26877 0.25623 0.047131 -0.0095127 0.11891 0.29569
3030 0.24256 0.27667 0.38062 -0.040021 0.16829 -0.0057472 0.25348 0.20073 0.0272 -0.01196 0.11334 0.2717
3031 0.3175 0.23137 0.37833 0.021685 0.16431 0.003516 0.29056 0.26906 0.047198 -0.010806 0.10967 0.20849
3032 0.24742 0.17925 0.28301 0.23157 0.16645 -0.0226 0.24966 0.24458 0.032978 -0.02043 0.15229 0.28897
3033 0.17869 0.25517 0.32877 0.16815 0.11455 -0.018955 0.30059 0.28049 0.0031039 -0.056952 0.22845 0.25221
3034 0.082195 0.23112 0.37547 0.23036 0.14194 -0.0013659 0.29912 0.3055 0.043905 0.025597 0.2197 0.2902
3035 0.073357 0.19488 0.28719 0.13605 0.11125 -0.050647 0.26316 0.23955 0.021673 -0.044414 0.19433 0.22351
3036 0.071575 0.21848 0.27689 0.26649 0.17228 -0.0014811 0.28663 0.27125 0.013171 -0.014197 0.18542 0.20922
3037 0.054167 0.27572 0.36462 0.25982 0.10275 -0.026398 0.2502 0.19061 0.012763 -0.044848 0.13711 0.15913
3038 0.23116 0.2368 0.36754 0.23147 0.11482 -0.043288 0.30869 0.20793 0.059946 0.027737 0.081413 0.16277
3039 0.29836 0.28021 0.32622 0.23755 0.11985 -0.028086 0.26076 0.1712 0.0081468 -0.015511 0.085074 0.15399
3040 0.3473 0.31032 0.27657 0.22731 0.10214 -0.022498 0.29648 0.15974 0.0067024 -0.0087857 0.079747 0.17484
3041 0.33713 0.26365 0.24807 0.21415 0.10042 -0.033448 0.30814 0.17674 0.0096517 0.004228 0.062691 0.25503
3042 0.28567 0.1895 0.18468 0.31347 0.12584 -0.024574 0.28575 0.13457 0.0071565 -0.12316 0.12517 0.29557
3043 0.141 0.14445 0.22874 0.3427 0.089399 -0.044118 0.22571 0.19488 0.018834 -0.045579 0.18153 0.30603
3044 0.14763 0.18846 0.22995 0.31729 0.079923 -0.037587 0.28204 0.24782 0.008759 -0.052478 0.20251 0.25633
3045 0.11226 0.086356 0.20989 0.2578 0.093575 -0.050626 0.34127 0.26726 0.0095437 -0.072489 0.18745 0.19119
3046 0.064758 0.15325 0.27013 0.25798 0.10652 -0.032145 0.28757 0.30605 0.00084734 0.0063097 0.16446 0.16109
3047 0.12335 0.18695 0.25 0.36144 0.15015 -0.0049935 0.22605 0.27476 0.023377 0.028427 0.13986 0.15394
3048 0.35032 0.23989 0.33675 0.36555 0.10504 -0.033371 0.21161 0.25785 0.040866 -0.0029938 0.12075 0.16369
3049 0.37536 0.18618 0.2682 0.24395 0.00026089 -0.081374 0.15795 0.16042 -0.052513 -0.092945 0.028071 0.11599
3050 0.29225 0.19571 0.23253 0.25759 0.048911 -0.047207 0.15928 0.13825 0.012508 -0.087298 0.073627 0.12807
3051 0.34149 0.23247 0.23574 0.29456 0.099173 -0.029281 0.16147 0.11613 0.0058399 -0.043721 0.11646 0.18808
3052 0.32148 0.29527 0.18456 0.17043 0.080684 -0.0717 0.16308 0.14395 0.040649 -0.033579 0.07057 0.11942
3053 0.25865 0.26813 0.16505 0.1412 0.071812 -0.066168 0.15318 0.093617 -0.043688 -0.076324 0.050613 0.13312
3054 0.28147 0.27977 0.20328 0.12173 0.072614 -0.057746 0.22404 0.11497 -0.0076805 0.018834 0.058502 0.13494
3055 0.38618 0.2473 0.20177 0.15548 0.068452 -0.032264 0.34323 0.099628 -0.03286 -0.044955 0.054481 0.11251
3056 0.34959 0.15723 0.12259 0.27812 0.088474 -0.067342 0.35993 0.086574 -0.0054516 -0.059507 0.050885 0.12477
3057 0.29049 0.16527 0.19466 0.28876 0.041065 -0.071463 0.26605 0.15336 0.0042984 -0.027691 0.037631 0.10765
3058 0.25645 0.20006 0.21592 0.31445 -0.0083788 -0.093283 0.14775 0.16252 -0.029692 0.01945 0.019596 0.058196
3059 0.20487 0.21374 0.15863 0.28322 0.052616 -0.03783 0.11462 0.21963 -0.0093255 0.021721 0.053296 0.075975
3060 0.13088 0.18944 0.17734 0.26603 0.11848 -0.038569 0.11447 0.18596 -0.032801 -0.051139 0.049546 0.11624
3061 0.11699 0.14849 0.098532 0.18137 0.049796 -0.020601 0.081266 0.11526 -0.047427 -0.070344 -0.00069386 0.10464
3062 0.13636 0.10388 0.10525 0.13769 0.029141 0.014897 0.11245 0.10719 -0.069822 -0.027763 0.017504 0.097683
3063 0.22819 0.14065 0.12686 0.12929 0.08239 0.08203 0.1118 0.14419 -0.00064436 0.0071246 0.041242 0.136
3064 0.3068 0.14397 0.18356 0.10694 0.022159 0.0236 0.087762 0.10931 -0.074015 -0.025614 0.021716 0.097174
3065 0.29558 0.11943 0.031851 0.093333 0.0020046 0.041091 0.030116 0.047688 -0.060334 -0.083441 -0.00156 0.027441
3066 0.33796 0.12048 0.081077 0.13429 0.066372 0.022108 0.064417 0.070205 -0.031387 0.001057 0.030777 0.057941
3067 0.24535 0.1159 0.033287 0.20886 0.04453 -0.021354 0.068828 0.070858 -0.036779 -0.061117 -0.0035208 0.053368
3068 0.12789 0.070355 0.055431 0.26189 0.026867 -0.037135 0.061209 0.085972 -0.072323 -0.0044963 0.010778 0.058297
3069 0.17291 0.16105 0.10335 0.26025 0.058289 -0.041866 0.091861 0.10478 -0.016888 -0.023295 0.0028674 0.096029
3070 0.14312 0.1331 0.09941 0.28435 0.026088 -0.049624 0.02797 0.052948 -0.022666 -0.052611 0.0048027 0.038775
3071 0.11367 0.064984 0.080284 0.20764 0.020632 -0.054184 0.031748 0.047663 -0.05835 -0.10699 -0.024129 0.045048
3072 0.1556 0.078114 0.066347 0.10116 0.014924 -0.068185 0.006602 0.027409 -0.07837 -0.056598 -0.0477 0.0022307
3073 0.09381 0.076661 0.063483 0.12734 0.010761 -0.074804 0.046285 0.005246 -0.10431 -0.058946 -0.029777 0.0058697
3074 0.11462 0.13068 0.084136 0.14069 -0.014229 -0.029346 0.03184 0.082673 -0.062772 0.017183 -0.032164 0.010782
3075 0.14217 0.11139 0.12802 0.12324 0.036008 0.0038179 0.028962 0.070589 -0.063839 0.020367 -0.0031152 0.026176
3076 0.097617 0.082954 -0.013234 0.072299 -0.0074978 -0.010836 0.00092362 0.015014 -0.10245 -0.0034958 -0.03763 0.0060107
3077 0.088257 0.08491 0.0050124 0.082722 0.005245 0.067248 0.024972 0.0014201 -0.066316 -0.089819 -0.034073 -0.0098159
3078 0.078862 0.083111 0.034433 0.095169 -0.025238 0.044232 -0.043404 0.0070045 -0.10515 -0.026253 -0.031564 -0.0092678
3079 0.091704 0.098609 0.026752 0.05996 0.0028961 0.056299 -0.0068095 0.011906 -0.055541 -0.0866 -0.01009 0.0039979
3080 0.063015 0.088595 0.11031 0.084259 0.008162 0.026617 0.0004006 0.014497 -0.096284 -0.033287 -0.042578 0.023807
3081 0.065897 0.049758 0.034204 0.041252 -0.0051946 -0.01726 -0.044562 0.0076358 -0.10008 -0.066032 -0.066902 -0.021002
3082 0.037727 0.052857 0.021406 0.065735 -0.04684 -0.050112 -0.027284 0.0069598 -0.11644 -0.024715 -0.08252 -0.056193
3083 0.040775 0.079557 0.035782 0.036209 -0.0134 -0.024448 -0.037906 -0.029533 -0.082727 -0.063366 -0.039019 -0.028379
3084 0.007016 0.006748 0.010028 0.0070497 -0.04006 -0.043531 -0.07676 -0.01465 -0.10674 -0.080752 -0.088432 -0.070784
3085 0.050437 0.07662 0.070169 0.061161 -0.027053 -0.022001 -0.036364 -0.0083026 -0.033553 -0.089608 -0.077658 -0.0052276
3086 0.048173 0.02911 0.026668 -0.030765 -0.047929 -0.042611 -0.058025 -0.04558 -0.13853 -0.058566 -0.058421 -0.015232
3087 0.0080817 0.0010943 -0.0044089 0.044138 -0.0059283 -0.034281 -0.070701 -0.037867 -0.11285 -0.081305 -0.045793 -0.044273
3088 0.023577 0.00011395 -0.067996 0.03884 -0.0047797 -0.015217 -0.038303 -0.027832 -0.077031 -0.12032 -0.025631 -0.037781
3089 0.029582 0.04537 -0.018981 -0.0096283 -0.076732 -0.025314 -0.090056 -0.049149 -0.10203 -0.068908 -0.07355 -0.033669
3090 -0.027244 0.0663 0.019734 0.022004 -0.014684 -0.01485 -0.066979 0.00028618 -0.072982 0.0076816 -0.059656 -0.038493
3091 0.0012182 0.037121 -0.033191 0.022055 0.028565 0.0065023 -0.049709 -0.027063 -0.051804 -0.067573 -0.057784 -0.026468
3092 -0.03911 0.0166 -0.046802 -0.044012 -0.072914 -0.049043 -0.098387 -0.064358 -0.17214 -0.04148 -0.090142 -0.097427
3093 -0.0013716 0.034249 -0.0020719 -0.0054959 0.0057985 0.020973 -0.075847 -0.031041 -0.11192 -0.0090177 -0.051451 -0.054645
3094 0.0056183 0.037526 -0.02682 0.032327 0.0036098 0.051683 -0.069297 -0.053301 -0.061311 -0.073257 -0.058657 -0.07288
3095 -0.0079298 0.047282 0.0045264 -0.014653 -0.023412 0.032834 -0.062687 -0.070489 -0.10119 0.00031681 -0.085012 -0.088902
3096 -0.008423 -0.0088081 -0.016118 0.035105 -0.038873 0.051826 -0.085056 -0.038794 -0.049522 -0.015943 -0.042961 -0.076315
3097 -0.044854 0.016837 -0.041501 0.0033988 -0.025375 -0.013103 -0.11232 -0.035966 -0.14909 -0.067944 -0.050185 -0.06995
3098 -0.028911 0.042278 -0.071791 -0.025299 -0.05672 -0.033842 -0.072075 -0.052121 -0.11518 -0.060475 -0.07239 -0.074651
3099 -0.050805 0.029719 -0.029958 -0.031991 -0.051269 -0.039361 -0.063687 -0.083782 -0.12727 -0.037488 -0.056732 -0.065689
3100 -0.0321 0.04617 -0.0047266 -0.021475 -0.048396 -0.02597 -0.092015 -0.059172 -0.089965 -0.054403 -0.096746 -0.064421
3101 -0.022972 0.059323 0.028712 0.040593 0.0060078 -0.022744 -0.078834 -0.052324 -0.092757 -2.0427e-05 -0.071463 -0.095282
3102 -0.062143 -0.0019174 -0.036688 0.0014385 -0.07273 -0.052724 -0.090206 -0.11902 -0.093521 -0.034001 -0.084362 -0.049599
3103 -0.085611 -0.030341 -0.10262 -0.026568 -0.015239 -0.031741 -0.12977 -0.087862 -0.1256 -0.026063 -0.072647 -0.069451
3104 -0.10545 -0.045118 -0.16666 -0.046901 -0.038519 -0.04738 -0.11671 -0.1036 -0.11363 -0.069832 -0.089832 -0.10066
3105 -0.084416 -0.024728 -0.094829 -0.09078 -0.063139 -0.075987 -0.1151 -0.10424 -0.15187 -0.10823 -0.12268 -0.10407
3106 -0.065853 0.064601 0.07274 -0.033689 -0.056883 -0.043464 -0.10219 -0.11481 -0.10169 -0.064005 -0.089671 -0.08488
3107 -0.058472 -0.015271 -0.077913 -0.06774 -0.055895 -0.057086 -0.10675 -0.073113 -0.11828 -0.09192 -0.094762 -0.12711
3108 -0.096638 -0.025589 -0.0070403 -0.075392 -0.045092 -0.075722 -0.13271 -0.093255 -0.1237 -0.039863 -0.093206 -0.13548
3109 -0.073407 0.024332 -0.021033 -0.021451 -0.041201 -0.051891 -0.073169 -0.075895 -0.12192 -0.071682 -0.099107 -0.12687
3110 -0.10204 -0.017223 -0.1252 -0.077712 -0.051142 -0.052066 -0.10563 -0.071784 -0.099482 -0.059763 -0.088424 -0.097674
3111 -0.11279 -0.0059255 -0.07145 -0.073302 -0.07148 -0.052905 -0.14193 -0.10669 -0.12538 -0.060084 -0.10963 -0.11345
3112 -0.095192 0.016278 0.008074 -0.049044 -0.046313 -0.072372 -0.12011 -0.082789 -0.10883 0.0018722 -0.086423 -0.14668
3113 -0.10606 -0.042369 -0.072134 -0.049282 -0.08465 -0.08503 -0.1124 -0.098653 -0.092704 -0.089768 -0.11688 -0.16976
3114 -0.1033 -0.043992 -0.03804 -0.068795 -0.071181 -0.078208 -0.14644 -0.118 -0.10539 -0.05627 -0.093332 -0.12931
3115 -0.11994 -0.066506 -0.060477 -0.10886 -0.11617 -0.11465 -0.12446 -0.13399 -0.12833 -0.080853 -0.14286 -0.15709
3116 -0.096642 0.0095522 -0.066984 -0.10397 -0.059077 -0.080552 -0.14117 -0.06179 -0.13419 -0.025207 -0.11319 -0.16142
3117 -0.1072 -0.010182 -0.035879 -0.082911 -0.076164 -0.065709 -0.1333 -0.068562 -0.12655 -0.0010839 -0.097534 -0.094901
3118 -0.14678 -0.078574 -0.10222 -0.12268 -0.07559 -0.095499 -0.1853 -0.16207 -0.14635 -0.071084 -0.13347 -0.17262
3119 -0.09654 -0.027739 -0.10595 -0.11324 -0.087054 -0.071738 -0.14483 -0.11604 -0.14124 -0.070129 -0.11098 -0.16635
3120 -0.086244 0.02103 -0.07772 -0.060065 -0.064447 -0.037903 -0.1622 -0.095421 -0.097967 -0.047112 -0.099045 -0.15972
3121 -0.12467 -0.063907 -0.098931 -0.066942 -0.029808 -0.073936 -0.12805 -0.10873 -0.11557 -0.029307 -0.079175 -0.13768
3122 -0.12982 -0.07522 -0.050853 -0.083109 -0.078454 -0.10617 -0.15899 -0.15729 -0.13983 -0.067159 -0.12371 -0.14539
3123 -0.14143 -0.068175 -0.12005 -0.086552 -0.023481 -0.089112 -0.16032 -0.1405 -0.12428 -0.078425 -0.11946 -0.14302
3124 -0.17731 -0.096753 -0.12555 -0.13084 -0.17229 -0.13003 -0.19225 -0.15733 -0.17606 -0.084911 -0.19232 -0.18468
3125 -0.13589 -0.015013 -0.080852 -0.097752 0.002 -0.070699 -0.15198 -0.1031 -0.11715 -0.039012 -0.12809 -0.15835
3126 -0.14626 -0.032716 -0.098787 -0.15593 -0.081631 -0.097589 -0.17903 -0.12617 -0.12449 -0.034771 -0.16805 -0.17273
3127 -0.1574 -0.025879 -0.039552 -0.081458 -0.036577 -0.062886 -0.13565 -0.16584 -0.11953 -0.0044305 -0.090625 -0.13867
3128 -0.15047 -0.088892 -0.12968 -0.10423 -0.12703 -0.097975 -0.1657 -0.17812 -0.12886 -0.079581 -0.13349 -0.1456
3129 -0.14723 -0.052586 -0.10019 -0.17181 -0.095356 -0.11935 -0.18174 -0.14419 -0.19017 -0.11201 -0.14814 -0.17741
3130 -0.17268 -0.050971 -0.10582 -0.14855 -0.10433 -0.089214 -0.19679 -0.14923 -0.14584 -0.041003 -0.13856 -0.17975
3131 -0.15979 -0.075851 -0.078665 -0.16364 -0.081172 -0.095807 -0.16861 -0.14775 -0.15226 -0.0029796 -0.13492 -0.1648
3132 -0.15251 -0.054833 -0.086389 -0.091729 -0.062395 -0.092245 -0.1809 -0.14339 -0.15976 -0.085561 -0.10929 -0.14362
3133 -0.20635 -0.10859 -0.1199 -0.16918 -0.13358 -0.13347 -0.24151 -0.18412 -0.16475 -0.13868 -0.17468 -0.23887
3134 -0.16054 -0.08497 -0.082616 -0.11556 -0.12699 -0.10836 -0.17113 -0.14661 -0.13858 -0.018647 -0.14902 -0.17223
3135 -0.17834 -0.075158 -0.089305 -0.12497 -0.07205 -0.077526 -0.18443 -0.14619 -0.14198 -0.060731 -0.11505 -0.19921
3136 -0.18031 -0.087626 -0.12522 -0.1622 -0.11947 -0.12399 -0.1886 -0.17113 -0.19011 -0.084676 -0.15889 -0.20339
3137 -0.17478 -0.078926 -0.14217 -0.1965 -0.11664 -0.14635 -0.2049 -0.16367 -0.16004 -0.041587 -0.16752 -0.19148
3138 -0.17684 -0.079526 -0.14828 -0.10201 -0.088651 -0.096704 -0.15467 -0.18677 -0.15955 -0.078849 -0.14038 -0.18012
3139 -0.14553 -0.027888 -0.040285 -0.13283 -0.060239 -0.1266 -0.17357 -0.13117 -0.14462 -0.0074981 -0.13072 -0.17224
3140 -0.20985 -0.080265 -0.12987 -0.1197 -0.094532 -0.11681 -0.20502 -0.16244 -0.14884 -0.1227 -0.15351 -0.17153
3141 -0.19037 -0.096793 -0.13718 -0.17195 -0.14581 -0.10487 -0.22617 -0.18081 -0.16057 -0.10145 -0.14916 -0.2013
3142 -0.22004 -0.032426 -0.052519 -0.17884 -0.10461 -0.12255 -0.18529 -0.19632 -0.19706 -0.040324 -0.13578 -0.19891
3143 -0.19324 -0.086679 -0.10028 -0.16641 -0.080965 -0.11204 -0.17945 -0.1808 -0.13601 -0.071356 -0.14947 -0.19956
3144 -0.21122 -0.068639 -0.12582 -0.18946 -0.12344 -0.1416 -0.21198 -0.20579 -0.16473 -0.11583 -0.16146 -0.21426
3145 -0.19607 -0.10307 -0.094314 -0.1809 -0.10275 -0.12682 -0.19681 -0.21758 -0.20438 -0.072309 -0.15523 -0.20393
3146 -0.18929 -0.055697 -0.11149 -0.12586 -0.092696 -0.10939 -0.2153 -0.12291 -0.1206 -0.063906 -0.11148 -0.19021
3147 -0.182 -0.049204 -0.089794 -0.094189 -0.073584 -0.092477 -0.19227 -0.16141 -0.14057 -0.01938 -0.13674 -0.17196
3148 -0.21939 -0.096826 -0.10588 -0.18905 -0.1635 -0.14006 -0.19185 -0.14444 -0.19889 -0.10829 -0.17184 -0.19805
3149 -0.24481 -0.10989 -0.092389 -0.14938 -0.12671 -0.12847 -0.2395 -0.17688 -0.17609 -0.16121 -0.15077 -0.20142
3150 -0.17976 -0.038507 -0.13305 -0.16743 -0.091344 -0.13601 -0.18893 -0.12594 -0.15306 -0.036609 -0.12766 -0.20392
3151 -0.21507 -0.093268 -0.19282 -0.164 -0.11422 -0.1271 -0.22452 -0.1701 -0.15298 -0.071648 -0.17311 -0.20978
3152 -0.25007 -0.053051 -0.099258 -0.13742 -0.089267 -0.11022 -0.21096 -0.15467 -0.1729 -0.02886 -0.14634 -0.17572
3153 -0.20788 -0.080582 -0.075622 -0.070341 -0.061414 -0.088081 -0.22062 -0.14107 -0.12913 -0.034909 -0.13912 -0.18932
3154 -0.18444 -0.059043 -0.13476 -0.1751 -0.11885 -0.12247 -0.20644 -0.15435 -0.14597 -0.017148 -0.12336 -0.18426
3155 -0.22263 -0.069032 -0.12652 -0.18194 -0.11086 -0.10081 -0.21848 -0.18301 -0.16779 -0.09523 -0.15721 -0.1496
3156 -0.22061 -0.084906 -0.094208 -0.19739 -0.093177 -0.13705 -0.20259 -0.15525 -0.16726 -0.056208 -0.15345 -0.20712
3157 -0.24615 -0.015123 -0.16048 -0.17965 -0.1107 -0.13749 -0.2077 -0.17951 -0.16568 -0.077076 -0.14225 -0.18186
3158 -0.21827 -0.053975 -0.12006 -0.1601 -0.11368 -0.10152 -0.18808 -0.18455 -0.09686 -0.064365 -0.14901 -0.20637
3159 -0.25279 -0.10182 -0.11638 -0.24198 -0.1167 -0.13735 -0.24293 -0.20179 -0.19949 -0.15673 -0.15661 -0.22806
3160 -0.22546 -0.10005 -0.13599 -0.21266 -0.13542 -0.16258 -0.21448 -0.21805 -0.16945 -0.11434 -0.20362 -0.22635
3161 -0.23348 -0.08195 -0.11655 -0.15982 -0.11322 -0.10769 -0.23794 -0.21616 -0.1899 -0.10594 -0.18724 -0.22647
3162 -0.2182 -0.053685 -0.081057 -0.19406 -0.091843 -0.11673 -0.23359 -0.13512 -0.1799 -0.043364 -0.12524 -0.18991
3163 -0.25747 -0.078086 -0.14258 -0.16194 -0.12244 -0.13655 -0.24735 -0.20537 -0.14429 -0.10947 -0.15814 -0.20978
3164 -0.21022 -0.079489 -0.16056 -0.18863 -0.11321 -0.10614 -0.21694 -0.22292 -0.1702 -0.059552 -0.15986 -0.19459
3165 -0.25116 -0.11149 -0.18037 -0.18965 -0.14503 -0.14573 -0.22305 -0.21809 -0.16672 -0.13821 -0.17249 -0.22328
3166 -0.25393 -0.089895 -0.13698 -0.20253 -0.10478 -0.11069 -0.23249 -0.16239 -0.15421 -0.029283 -0.13764 -0.18495
3167 -0.23549 -0.069124 -0.1591 -0.20068 -0.085594 -0.10296 -0.19716 -0.1937 -0.1722 -0.050173 -0.13684 -0.18158
3168 -0.23634 -0.12091 -0.17099 -0.18895 -0.11696 -0.13783 -0.23101 -0.16429 -0.16761 -0.035765 -0.15055 -0.23857
3169 -0.24963 -0.075662 -0.15007 -0.19485 -0.1112 -0.13023 -0.23734 -0.21924 -0.21592 -0.048996 -0.14379 -0.20984
3170 -0.24594 -0.10067 -0.12448 -0.17231 -0.12943 -0.13089 -0.20583 -0.17925 -0.1787 -0.069294 -0.15931 -0.21884
3171 -0.24748 -0.085248 -0.18074 -0.22972 -0.15675 -0.13646 -0.2456 -0.16913 -0.17681 -0.095109 -0.16317 -0.18674
3172 -0.26533 -0.12327 -0.17931 -0.18091 -0.17337 -0.13594 -0.23938 -0.18342 -0.17251 -0.077681 -0.20426 -0.25294
3173 -0.2599 -0.097399 -0.1232 -0.16025 -0.09561 -0.1332 -0.24187 -0.14205 -0.1832 -0.051063 -0.15088 -0.21503
3174 -0.2116 -0.1024 -0.15901 -0.21809 -0.13188 -0.14824 -0.27143 -0.19789 -0.16576 -0.075043 -0.1742 -0.21731
3175 -0.22871 -0.094296 -0.1595 -0.14788 -0.077206 -0.11268 -0.22642 -0.17918 -0.15247 -0.14363 -0.14867 -0.22058
3176 -0.23685 -0.064922 -0.1197 -0.20885 -0.1389 -0.14602 -0.23591 -0.20978 -0.16211 -0.068209 -0.14611 -0.19121
3177 -0.24896 -0.09843 -0.16054 -0.18385 -0.14245 -0.13694 -0.25514 -0.2418 -0.17853 -0.092619 -0.21014 -0.25419
3178 -0.2486 -0.12037 -0.17021 -0.19993 -0.13141 -0.14525 -0.23747 -0.22678 -0.18242 -0.093809 -0.17655 -0.2276
3179 -0.27767 -0.090029 -0.16078 -0.23306 -0.10455 -0.13918 -0.22597 -0.17801 -0.13162 -0.043667 -0.17847 -0.24915
3180 -0.2342 -0.10965 -0.13152 -0.21328 -0.14315 -0.15437 -0.2524 -0.20777 -0.18907 -0.067789 -0.15268 -0.23791
3181 -0.27521 -0.078708 -0.14608 -0.23812 -0.14521 -0.17145 -0.23265 -0.22229 -0.19237 -0.074448 -0.17647 -0.22345
3182 -0.27767 -0.15558 -0.17343 -0.20653 -0.16924 -0.14626 -0.2538 -0.23107 -0.18704 -0.10393 -0.18051 -0.19344
3183 -0.26811 -0.12946 -0.15921 -0.23102 -0.10503 -0.15141 -0.23576 -0.23733 -0.1681 -0.095288 -0.15316 -0.24649
3184 -0.24101 -0.080688 -0.10849 -0.16134 -0.12339 -0.12275 -0.26498 -0.20314 -0.16841 -0.032337 -0.15267 -0.18619
3185 -0.2001 -0.062857 -0.1119 -0.21836 -0.14882 -0.12722 -0.25474 -0.18382 -0.16274 -0.021055 -0.18371 -0.22928
3186 -0.20902 -0.1096 -0.18357 -0.21483 -0.14059 -0.13868 -0.22564 -0.17218 -0.16112 -0.061328 -0.1789 -0.23143
3187 -0.19359 -0.13142 -0.19556 -0.21063 -0.12083 -0.13462 -0.23745 -0.19911 -0.16807 -0.072113 -0.1968 -0.23557
3188 -0.21385 -0.12138 -0.20248 -0.17204 -0.13891 -0.11362 -0.2557 -0.19259 -0.17792 -0.09106 -0.16919 -0.20999
3189 -0.23993 -0.10045 -0.11704 -0.23378 -0.14529 -0.14822 -0.25196 -0.24161 -0.20526 -0.056898 -0.17173 -0.24291
3190 -0.23143 -0.096969 -0.15744 -0.21845 -0.11918 -0.13908 -0.26456 -0.22331 -0.18355 -0.12628 -0.18271 -0.21457
3191 -0.19107 -0.1154 -0.15426 -0.25365 -0.14503 -0.16593 -0.27583 -0.21858 -0.20321 -0.04896 -0.17858 -0.21183
3192 -0.20256 -0.079283 -0.10646 -0.1406 -0.10913 -0.10366 -0.26415 -0.23472 -0.18268 -0.10582 -0.17658 -0.22967
3193 -0.19087 -0.10061 -0.15202 -0.22325 -0.10465 -0.12973 -0.2731 -0.22083 -0.18744 -0.052502 -0.18933 -0.23785
3194 -0.19098 -0.13367 -0.19885 -0.20596 -0.13922 -0.15788 -0.26596 -0.19219 -0.18321 -0.053022 -0.16677 -0.22489
3195 -0.23309 -0.093606 -0.16411 -0.21678 -0.1422 -0.14922 -0.28926 -0.22355 -0.21561 -0.017818 -0.18751 -0.21939
3196 -0.21623 -0.073854 -0.13064 -0.18905 -0.11074 -0.12734 -0.23344 -0.17819 -0.15056 0.021682 -0.15981 -0.22503
3197 -0.25016 -0.09871 -0.21983 -0.19379 -0.13628 -0.12026 -0.25225 -0.21212 -0.16912 -0.10983 -0.18391 -0.21921
3198 -0.21606 -0.1059 -0.11775 -0.17857 -0.11669 -0.14199 -0.25453 -0.17887 -0.17309 -0.053511 -0.17001 -0.21569
3199 -0.29138 -0.21076 -0.2272 -0.28555 -0.18248 -0.16698 -0.2521 -0.2323 -0.20277 -0.15197 -0.17857 -0.27147
3200 -0.26222 -0.075368 -0.10727 -0.1895 -0.11033 -0.1558 -0.24835 -0.18179 -0.15002 -0.074884 -0.18319 -0.21138
3201 -0.17819 -0.090251 -0.15706 -0.23032 -0.14085 -0.14787 -0.22022 -0.19033 -0.18564 -0.058412 -0.16803 -0.24719
3202 -0.18117 -0.17127 -0.18896 -0.24533 -0.14278 -0.1558 -0.26644 -0.22772 -0.19639 -0.091149 -0.19129 -0.23243
3203 -0.1332 -0.11133 -0.16838 -0.22628 -0.12172 -0.15065 -0.25746 -0.21256 -0.16327 -0.087407 -0.17852 -0.24034
3204 -0.16844 -0.15941 -0.19818 -0.23836 -0.15266 -0.095747 -0.25492 -0.20629 -0.18384 -0.10028 -0.17084 -0.23604
3205 -0.17775 -0.075357 -0.15625 -0.19175 -0.14736 -0.075282 -0.23556 -0.18089 -0.14983 -0.062954 -0.17057 -0.23442
3206 -0.22359 -0.087745 -0.13341 -0.1689 -0.145 -0.037166 -0.26378 -0.22389 -0.12475 -0.11216 -0.17647 -0.23964
3207 -0.25433 -0.073698 -0.1371 -0.19197 -0.14468 -0.039262 -0.27238 -0.1709 -0.13867 -0.066485 -0.20145 -0.2397
3208 -0.23981 -0.16752 -0.18385 -0.24782 -0.18733 -0.0082114 -0.27329 -0.24329 -0.18544 -0.050614 -0.21077 -0.2471
3209 -0.24263 -0.14468 -0.16997 -0.23949 -0.14131 0.003793 -0.26235 -0.20374 -0.20779 -0.037175 -0.17111 -0.2206
3210 -0.26435 -0.15059 -0.22789 -0.28751 -0.19283 -0.048734 -0.29014 -0.25419 -0.21245 -0.10135 -0.23265 -0.28806
3211 -0.15042 -0.050251 -0.12649 -0.23013 -0.14343 0.015741 -0.25018 -0.16094 -0.18667 -0.040369 -0.13085 -0.26213
3212 -0.12389 -0.10806 -0.12357 -0.1876 -0.12062 -0.029836 -0.25029 -0.2246 -0.1876 -0.10828 -0.19842 -0.23231
3213 -0.078506 -0.091085 -0.17527 -0.24981 -0.16356 -0.098135 -0.26177 -0.21468 -0.18471 -0.067101 -0.21166 -0.23206
3214 -0.10877 -0.096241 -0.15933 -0.23006 -0.17389 -0.11091 -0.27413 -0.22044 -0.17374 -0.060812 -0.19688 -0.249
3215 -0.1344 -0.1626 -0.1984 -0.2412 -0.16954 -0.09873 -0.27489 -0.25706 -0.1864 -0.084426 -0.20905 -0.24738
3216 -0.1869 -0.081551 -0.18153 -0.24872 -0.13116 -0.077581 -0.23442 -0.18702 -0.14965 -0.070954 -0.16789 -0.22932
3217 -0.18195 -0.10425 -0.17248 -0.23083 -0.1273 -0.066733 -0.25555 -0.2127 -0.1273 -0.081146 -0.15423 -0.19407
3218 -0.21719 -0.12869 -0.22734 -0.26937 -0.17708 -0.071615 -0.27477 -0.21451 -0.17288 -0.0903 -0.21253 -0.25933
3219 -0.17621 -0.058843 -0.10833 -0.20208 -0.13084 0.01771 -0.23307 -0.1571 -0.14468 -0.064435 -0.16746 -0.22282
3220 -0.18073 -0.14541 -0.20357 -0.27285 -0.18655 0.017561 -0.26685 -0.17561 -0.21171 -0.10411 -0.20725 -0.23468
3221 -0.14837 -0.13444 -0.16031 -0.22164 -0.13213 0.099459 -0.27101 -0.16485 -0.15675 -0.11382 -0.16689 -0.22094
3222 -0.076839 -0.1242 -0.18651 -0.21388 -0.13043 0.050282 -0.24501 -0.14357 -0.14553 -0.096896 -0.17216 -0.23074
3223 -0.024044 -0.1274 -0.17085 -0.1988 -0.10849 0.076424 -0.25219 -0.094484 -0.16814 -0.11982 -0.16101 -0.20955
3224 -0.082415 -0.1364 -0.19396 -0.24606 -0.15767 0.05778 -0.22539 -0.079633 -0.19651 -0.089445 -0.17676 -0.22268
3225 -0.10402 -0.12974 -0.20139 -0.23309 -0.14135 0.053476 -0.16001 -0.097148 -0.15043 -0.089611 -0.18235 -0.2229
3226 -0.11691 -0.1335 -0.14123 -0.24126 -0.14194 0.081373 -0.1025 -0.079065 -0.165 -0.084747 -0.1541 -0.1917
3227 -0.11706 -0.12534 -0.20413 -0.24244 -0.17637 0.05962 -0.091744 -0.086568 -0.14825 -0.10112 -0.18009 -0.24063
3228 -0.083266 -0.12645 -0.22792 -0.17933 -0.11444 0.098923 -0.12034 -0.063237 -0.11159 -0.046185 -0.15375 -0.18074
3229 -0.036911 -0.12152 -0.21988 -0.28536 -0.13663 0.088732 -0.15867 -0.10607 -0.18093 -0.13321 -0.16566 -0.24611
3230 0.082305 -0.051044 -0.13946 -0.27403 -0.15306 0.1322 -0.21732 -0.12583 -0.18877 -0.049774 -0.16495 -0.20693
3231 0.036791 -0.075972 -0.12302 -0.19202 -0.14144 0.12243 -0.1733 -0.073722 -0.17222 -0.066624 -0.16605 -0.23184
3232 0.032919 -0.13105 -0.16472 -0.21162 -0.1261 0.14201 -0.20185 -0.13599 -0.16851 -0.063688 -0.14011 -0.19454
3233 -0.045329 -0.15315 -0.24419 -0.18949 -0.14225 0.14375 -0.21477 -0.12056 -0.12806 -0.071191 -0.14431 -0.074882
3234 -0.10907 -0.096891 -0.14572 -0.20237 -0.125 0.13892 -0.21855 -0.14337 -0.18105 0.0090378 -0.15385 -0.068431
3235 -0.13121 -0.13713 -0.18789 -0.23772 -0.1875 0.11483 -0.20387 -0.17074 -0.17573 -0.12788 -0.17293 -0.037964
3236 -0.13174 -0.12658 -0.1616 -0.24227 -0.15872 0.14163 -0.20955 -0.11566 -0.20431 -0.078356 -0.15321 -0.052619
3237 -0.12874 -0.13808 -0.19713 -0.2695 -0.16428 0.12189 -0.26618 -0.090812 -0.21929 -0.10319 -0.17812 -0.055729
3238 -0.057626 -0.16218 -0.16111 -0.22235 -0.17777 0.14894 -0.20008 -0.12167 -0.20952 -0.05496 -0.17309 -0.14382
3239 0.18883 -0.11822 -0.11907 -0.21822 -0.14301 0.17629 -0.053473 0.01936 -0.18252 -0.010143 -0.077372 -0.11126
3240 0.1297 -0.096286 -0.1601 -0.24111 -0.16527 0.13531 -0.035705 0.024076 -0.18207 -0.088297 -0.035137 -0.15231
3241 0.11126 -0.080221 -0.12992 -0.2049 -0.15433 0.15818 0.018318 0.1014 -0.15833 0.00024615 -0.04882 -0.17939
3242 0.080808 -0.09211 -0.17723 -0.23103 -0.12975 0.13942 -0.040533 0.05165 -0.18029 -0.035987 -0.069429 -0.14619
3243 0.029008 -0.11764 -0.21099 -0.19138 -0.11474 0.12672 -0.0069404 0.024176 -0.16557 -0.017367 -0.030909 -0.14652
3244 -0.068065 -0.041571 -0.082939 -0.23075 -0.10495 0.10817 -0.0067313 0.064038 -0.16055 -0.019992 -0.1111 -0.16649
3245 -0.11069 -0.11634 -0.15187 -0.26792 -0.13641 0.058409 0.0093038 0.027375 -0.18616 -0.073765 -0.12767 -0.16389
3246 -0.079566 -0.10385 -0.17069 -0.2029 -0.14824 0.084382 0.077496 0.078316 -0.14349 -0.056235 -0.14762 -0.15919
3247 -0.043373 -0.051047 -0.11485 -0.19003 -0.14723 0.12371 0.069261 0.062035 -0.15264 -0.011531 -0.10947 -0.10305
3248 -0.10048 -0.10879 -0.19389 -0.25399 -0.16137 0.16499 0.079062 0.0035902 -0.16229 -0.064093 -0.14279 -0.020276
3249 -0.034409 -0.16076 -0.19222 -0.22387 -0.14105 0.21147 0.11412 0.011186 -0.13108 -0.079619 -0.12699 0.037144
3250 0.1933 -0.10095 -0.16945 -0.27049 -0.19073 0.14379 0.092715 0.038353 -0.12858 -0.071688 -0.12224 0.066307
3251 0.20757 -0.054574 -0.10757 -0.17967 -0.16029 0.22363 0.14355 0.040897 -0.11905 0.0012773 -0.052324 0.047394
3252 0.19992 -0.065507 -0.11398 -0.11194 -0.14585 0.1675 0.12968 0.11914 -0.11323 0.024399 -0.006192 0.098182
3253 0.24162 -0.13721 -0.13498 -0.10364 -0.1334 0.18829 0.15544 0.13595 -0.17698 0.023978 0.0086582 0.055949
3254 0.19868 -0.1681 -0.19673 -0.047817 -0.13816 0.12735 0.16075 0.14428 -0.17424 -0.016463 0.02721 0.044196
3255 0.11575 -0.10162 -0.15882 -0.063023 -0.16359 0.11771 0.16921 0.1316 -0.16185 -0.036159 0.0045771 -0.045272
3256 0.029396 -0.13664 -0.19406 -0.033986 -0.15564 0.063734 0.21025 0.083109 -0.2029 0.03699 0.030114 -0.044627
3257 0.016284 -0.13682 -0.19094 -0.11493 -0.1412 0.050801 0.19891 0.08557 -0.18052 0.010619 -0.031877 -0.070289
3258 -0.03943 -0.11464 -0.15115 -0.20704 -0.13858 0.056365 0.14751 0.043202 -0.17527 0.077994 -0.045969 -0.042972
3259 -0.0030701 -0.14026 -0.20277 -0.17246 -0.15468 0.065049 0.19164 0.063923 -0.12586 0.036026 -0.075533 -0.0071406
3260 -0.048614 -0.13195 -0.20651 -0.16005 -0.15652 0.1061 0.20837 -0.00090863 -0.13803 0.036034 -0.056654 0.1108
3261 0.17398 -0.14985 -0.17802 -0.18861 -0.16597 0.12678 0.20626 -0.030843 -0.15747 0.019562 -0.068009 0.17334
3262 0.28689 -0.072783 -0.13752 -0.1697 -0.080829 0.20084 0.22467 -0.0099829 -0.12692 0.085149 -0.0057067 0.21857
3263 0.26156 -0.084984 -0.17815 -0.16815 -0.16952 0.18154 0.26534 0.039754 -0.11774 0.06281 -0.042783 0.15882
3264 0.29093 -0.10776 -0.1582 -0.13856 -0.16789 0.14927 0.20746 0.0013629 -0.16623 0.0087078 0.044599 0.1934
3265 0.22684 -0.12793 -0.1465 -0.13663 -0.13555 0.14908 0.2591 0.11841 -0.15549 0.013821 0.070686 0.16826
3266 0.10768 -0.15287 -0.11841 -0.051338 -0.15695 0.11928 0.21739 0.15783 -0.15741 0.02775 0.045917 0.10406
3267 0.061567 -0.093858 -0.035819 0.0090743 -0.1691 0.052232 0.18768 0.14984 -0.17121 0.055451 0.034106 0.010626
3268 0.084973 -0.1319 -0.094384 0.045761 -0.1604 0.074669 0.24305 0.17489 -0.1383 0.065004 0.093241 0.024415
3269 0.03386 -0.13733 -0.15422 0.0293 -0.15668 0.064672 0.21015 0.12749 -0.15815 0.022865 0.073879 0.007408
3270 0.026231 -0.10405 -0.17355 -0.032325 -0.16004 0.089523 0.24831 0.18063 -0.15118 0.048267 0.11512 0.16674
3271 0.17106 -0.083818 -0.15985 -0.10089 -0.1464 0.052051 0.22207 0.14951 -0.15839 0.067961 0.11715 0.23373
3272 0.3082 -0.16181 -0.17108 -0.079416 -0.15983 0.062408 0.2385 0.22112 -0.132 0.04195 0.12674 0.2954
3273 0.28908 -0.13375 -0.10059 -0.15732 -0.17985 0.061339 0.24156 0.1326 -0.19388 -0.009215 0.070851 0.22891
3274 0.28572 -0.13819 -0.14031 -0.089691 -0.085985 0.10463 0.25349 0.14471 -0.12585 0.028047 0.042539 0.22995
3275 0.20862 -0.10646 -0.15718 0.059188 -0.14877 0.1196 0.23857 0.10659 -0.14972 0.08331 -0.019892 0.18881
3276 0.093045 -0.16402 -0.16634 0.066023 -0.17694 0.056844 0.19686 0.083454 -0.17541 -0.029355 -0.03527 0.24148
3277 0.07589 -0.10776 -0.12041 0.10442 -0.11622 0.10272 0.24801 0.11813 -0.14319 0.0033389 0.01916 0.28741
3278 0.028326 -0.13355 -0.12748 0.023618 -0.16479 0.035414 0.23341 0.12461 -0.17943 -0.023585 0.050665 0.2012
3279 0.064218 -0.12155 -0.15116 0.12191 -0.12755 0.080068 0.22157 0.12121 -0.16642 -0.031621 0.12541 0.29788
3280 0.022409 -0.081084 -0.15098 0.060728 -0.16576 0.040505 0.15028 0.18901 -0.13227 0.069304 0.13876 0.284
3281 0.15321 -0.10646 -0.12185 0.13295 -0.17641 0.0374 0.13068 0.18679 -0.16461 -0.0013786 0.10841 0.24585
3282 0.25382 -0.11071 -0.13814 0.071259 -0.11493 0.027375 0.11904 0.22464 -0.19672 0.0074525 0.10525 0.23053
3283 0.31937 -0.11971 -0.17042 0.036895 -0.12887 0.042218 0.15136 0.24844 -0.15416 0.037682 0.15478 0.27076
3284 0.24262 -0.10005 -0.15503 -0.031618 -0.15545 0.025228 0.14188 0.15627 -0.16158 -0.012151 0.1277 0.27665
3285 0.17687 -0.10117 -0.12406 -0.014484 -0.14357 0.012497 0.084771 0.14194 -0.19338 -0.030958 0.17132 0.28398
3286 0.11463 -0.12607 -0.10432 0.12247 -0.18921 0.0052503 0.097498 0.15221 -0.18613 0.07461 0.10729 0.24547
3287 0.046062 -0.19101 -0.17069 0.14094 -0.16654 0.031383 0.12018 0.072065 -0.12974 -0.1056 0.13219 0.26847
3288 0.074887 -0.10877 -0.10652 0.14272 -0.13833 0.012533 0.072552 0.12991 -0.17431 -0.012947 0.15057 0.23898
3289 0.032019 -0.13742 -0.12464 0.19713 -0.13014 0.02081 0.10453 0.069537 -0.16565 -0.034845 0.1754 0.17782
3290 0.076913 -0.046127 -0.090239 0.14369 -0.15168 0.0077919 0.072737 0.066919 -0.15736 0.10269 0.17994 0.15163
3291 0.13834 -0.12939 -0.1191 0.11378 -0.17724 0.0055772 0.095048 0.014832 -0.16226 -0.031851 0.13697 0.1833
3292 0.24539 -0.11818 -0.19216 0.15511 -0.11557 0.0032704 0.098097 0.12141 -0.14742 -0.068446 0.088805 0.12607
3293 0.19138 -0.14407 -0.19096 0.21578 -0.17073 -0.023661 0.064619 0.19486 -0.18208 -0.044357 0.038193 0.14483
3294 0.22993 -0.07458 -0.092296 0.2237 -0.11459 0.0023521 0.081832 0.23625 -0.16741 0.01575 0.075226 0.28116
3295 0.13027 -0.13645 -0.1435 0.18425 -0.11928 -0.018255 0.033914 0.15802 -0.18371 -0.027093 0.052196 0.24657
3296 0.070868 -0.11026 -0.10617 0.13583 -0.14522 -0.0079289 0.02167 0.17551 -0.15204 -0.0041065 0.059137 0.22681
3297 0.054126 -0.095173 -0.10192 0.21064 -0.095828 -0.0071944 0.038907 0.1549 -0.090576 -0.028388 0.14441 0.2016
3298 0.03382 -0.091779 -0.15473 0.24063 -0.12701 -0.0022225 0.035559 0.13224 -0.12546 0.029069 0.17121 0.1661
3299 0.045783 -0.13274 -0.13008 0.22693 -0.10583 -0.033395 0.053368 0.085197 -0.0688 -0.018661 0.17042 0.15805
3300 0.045817 -0.095012 -0.11287 0.20272 -0.12876 -0.015915 0.026346 0.069604 -0.078423 0.020894 0.16786 0.14819
3301 0.036489 -0.10303 -0.063139 0.23999 -0.1725 -0.0079221 0.028274 0.029615 -0.013761 -0.02535 0.079048 0.13547
3302 0.18625 -0.089504 -0.071987 0.19078 -0.18149 -0.060776 0.0088046 0.063138 -0.079897 -0.017633 0.063693 0.15185
3303 0.23869 -0.10697 -0.092125 0.18001 -0.14298 -0.023136 0.053878 0.076647 -0.08902 -0.061856 0.065115 0.13804
3304 0.21016 -0.093949 -0.14237 0.19735 -0.15377 -0.040942 -0.015672 0.032711 -0.084791 -0.064394 0.046698 0.052764
3305 0.16576 -0.10528 -0.16422 0.26844 -0.14932 -0.013148 -0.0032083 0.046918 -0.12177 -0.0063121 0.06801 0.16372
3306 0.077076 -0.13426 -0.14571 0.18171 -0.088617 -0.035885 -0.019729 0.037375 -0.14111 -0.0549 0.040485 0.096268
3307 0.043066 -0.10232 -0.142 0.15673 -0.16033 -0.039687 -0.035021 0.050393 -0.12743 -0.050135 0.043266 0.099836
3308 0.0027328 -0.12032 -0.16443 0.12218 -0.16651 -0.047946 -0.009018 0.047748 -0.16809 -0.012989 0.094207 0.11342
3309 -0.0023674 -0.15042 -0.11062 0.12348 -0.17242 -0.025691 -0.0055878 0.039207 -0.12767 -0.046974 0.085801 0.057437
3310 -0.0059165 -0.10085 -0.0089595 0.095333 -0.14038 -0.045896 -0.043312 0.065807 -0.11498 -0.055872 0.13322 0.08119
3311 0.0057368 -0.1005 0.0014459 0.12534 -0.12541 -0.034175 -0.010603 0.033631 -0.11586 0.024297 0.083892 0.066088
3312 0.017256 -0.046326 0.038849 0.051549 -0.16914 -0.079884 -0.058155 0.045009 -0.10355 -0.00058692 0.0053369 0.050666
3313 0.014285 -0.095169 -0.080943 0.18796 -0.18125 -0.076603 -0.049819 -0.033821 -0.12471 -0.021546 0.0024766 0.048826
3314 0.061647 -0.10335 -0.076398 0.22186 -0.077244 -0.033682 -0.012622 -0.03526 -0.0081488 -0.039446 0.066337 0.093841
3315 0.047146 -0.1006 -0.12861 0.23363 -0.10868 -0.051035 0.0084877 0.014424 -0.0051414 0.047443 0.038898 0.050044
3316 0.02722 -0.081743 -0.043621 0.17703 -0.1569 -0.070723 -0.03302 0.047298 -0.015543 -0.009917 0.00047562 0.026456
3317 0.0028521 -0.094721 -0.061281 0.14326 -0.15465 -0.03718 0.02184 0.013228 0.019134 -0.072013 0.0068648 0.048375
3318 0.013947 -0.099139 -0.11363 0.17607 -0.14849 -0.05681 -0.036993 -0.021352 -0.00036397 -0.040369 0.0062559 0.076277
3319 -0.018375 -0.07872 -0.057637 0.055583 -0.17436 -0.073041 -0.062703 -0.03975 -0.0097173 -0.068741 -0.0085309 0.032328
3320 -0.020038 -0.13904 -0.11733 0.061677 -0.18777 -0.0749 -0.0617 -0.022363 -0.014625 -0.065749 -0.007337 0.013407
3321 -0.049257 -0.1569 -0.086891 -0.038397 -0.19112 -0.098013 -0.085646 -0.09141 -0.0021619 -0.14706 -0.046202 -0.045953
3322 -0.029221 -0.11978 0.025066 0.1498 -0.14449 -0.056223 -0.059236 -0.018489 -0.010471 -0.012184 0.0095309 -0.0087695
3323 -0.002094 -0.094668 -0.075036 0.08146 -0.14377 -0.054979 -0.066392 -0.0089052 0.018498 -0.026657 0.017626 0.030708
3324 -0.035531 -0.069406 -0.07154 0.16628 -0.092706 -0.049828 -0.048471 -0.0069896 0.074097 -0.018326 0.02268 0.033761
3325 -0.031073 -0.10209 -0.11923 0.20272 -0.12782 -0.060634 -0.021776 -0.037765 0.070553 -0.03231 0.0014198 0.044806
3326 -0.05571 -0.063823 -0.065419 0.13079 -0.16298 -0.071701 -0.076447 -0.057183 0.0055328 -0.03906 -0.024081 0.0066023
3327 -0.03783 -0.14774 -0.069579 0.13716 -0.16034 -0.077356 -0.043322 -0.008172 0.077034 -0.0030083 -0.025931 0.028064
3328 -0.090971 -0.092624 -0.11801 0.041227 -0.16731 -0.10833 -0.063626 -0.033653 0.026332 -0.046016 -0.068361 -0.048157
3329 -0.095876 -0.070294 -0.068955 0.11016 -0.14391 -0.077453 -0.083276 -0.066293 0.037889 -0.035296 -0.041795 0.0043633
3330 -0.09932 -0.089515 -0.043662 0.070027 -0.15023 -0.092291 -0.078958 -0.0082612 0.041161 -0.035156 -0.062669 -0.0044123
3331 -0.052271 -0.13064 -0.13943 0.06467 -0.15977 -0.090097 -0.055583 -0.058559 0.052374 -0.053035 -0.045906 -0.049586
3332 -0.088562 -0.093114 -0.061138 0.029545 -0.12939 -0.08612 -0.09606 -0.071269 0.049327 -0.00015684 -0.035068 -0.053787
3333 -0.10015 -0.12232 -0.12905 -0.010838 -0.16127 -0.0877 -0.083395 -0.072762 0.078442 -0.11645 -0.030259 -0.0028995
3334 -0.071347 -0.13306 -0.11034 -0.01143 -0.1412 -0.072815 -0.0801 -0.075476 0.11766 -0.092599 -0.031715 -0.051763
3335 -0.066307 -0.089712 -0.04652 0.085904 -0.11986 -0.071577 -0.080123 -0.063943 0.091747 -0.0075768 -0.045882 -0.024862
3336 -0.091158 -0.11068 -0.12357 0.028798 -0.15798 -0.11097 -0.13743 -0.11183 0.052032 -0.024815 -0.068333 -0.059572
3337 -0.13775 -0.13762 -0.18308 0.017085 -0.14781 -0.10183 -0.10774 -0.14365 0.057958 -0.084868 -0.079678 -0.042705
3338 -0.12451 -0.11324 -0.18528 -0.006115 -0.1482 -0.098724 -0.098565 -0.10765 0.1014 -0.12273 -0.04747 -0.054735
3339 -0.099316 -0.12077 -0.11337 -0.0027148 -0.16982 -0.10148 -0.12202 -0.11919 0.10215 -0.11638 -0.077244 -0.061519
3340 -0.11219 -0.080896 -0.062589 -0.018485 -0.16347 -0.10579 -0.14661 -0.052746 0.070924 -0.0054537 -0.061678 -0.066303
3341 -0.11249 -0.091812 -0.11773 -0.023773 -0.14267 -0.10227 -0.075755 -0.12351 0.1167 -0.022399 -0.053811 -0.048916
3342 -0.11451 -0.07748 -0.15913 0.011193 -0.15188 -0.087615 -0.073571 -0.12907 0.077913 -0.056527 -0.090476 -0.067416
3343 -0.10141 -0.075614 -0.069134 0.041777 -0.13162 -0.069246 -0.093899 -0.10284 0.095007 -0.078495 -0.065351 -0.05535
3344 -0.13191 -0.11147 -0.14801 -0.047533 -0.17545 -0.098372 -0.12151 -0.11917 0.059934 -0.093461 -0.082484 -0.073933
3345 -0.14997 -0.10156 -0.18433 -0.064237 -0.13795 -0.10874 -0.1282 -0.154 0.057607 -0.094852 -0.06743 -0.06501
3346 -0.1404 -0.14459 -0.12643 0.0044022 -0.1334 -0.1078 -0.11944 -0.095899 0.12625 -0.091963 -0.069859 -0.076446
3347 -0.12575 -0.055646 -0.083742 -0.0080941 -0.16164 -0.10548 -0.10535 -0.057882 0.1271 -0.041158 -0.092953 -0.092794
3348 -0.1433 -0.1146 -0.12036 -0.098928 -0.17806 -0.12234 -0.1344 -0.14912 0.12729 -0.063113 -0.084499 -0.091413
3349 -0.15659 -0.099669 -0.11829 -0.059764 -0.16803 -0.11903 -0.14034 -0.10879 0.093132 -0.047986 -0.11184 -0.12742
3350 -0.1456 -0.062172 -0.078999 -0.05475 -0.15378 -0.11982 -0.12089 -0.096682 0.12452 -0.058922 -0.088409 -0.096559
3351 -0.13654 -0.093683 -0.13098 -0.047445 -0.15002 -0.11972 -0.11202 -0.14084 0.10044 -0.098003 -0.073588 -0.087956
3352 -0.12893 -0.098472 -0.19072 -0.03698 -0.1451 -0.12866 -0.14715 -0.12842 0.10873 -0.07484 -0.11393 -0.098834
3353 -0.18178 -0.12636 -0.19371 -0.067367 -0.14446 -0.13792 -0.14652 -0.17577 0.062462 -0.10067 -0.11336 -0.15833
3354 -0.18861 -0.060715 -0.07451 -0.052607 -0.15412 -0.11184 -0.15402 -0.12155 0.02769 -0.039926 -0.12196 -0.10486
3355 -0.17046 -0.14053 -0.15221 -0.11919 -0.18615 -0.15033 -0.18295 -0.13925 0.045149 -0.11566 -0.10604 -0.12267
3356 -0.20535 -0.13564 -0.13933 -0.065217 -0.16746 -0.1441 -0.18302 -0.16811 0.048056 -0.11796 -0.12302 -0.1486
3357 -0.17968 -0.10152 -0.20885 -0.10312 -0.16702 -0.15748 -0.18372 -0.16749 0.052722 -0.074821 -0.15563 -0.15629
3358 -0.19638 -0.1662 -0.182 -0.11084 -0.14595 -0.15844 -0.17647 -0.16654 0.009911 -0.14322 -0.13141 -0.16008
3359 -0.1741 -0.10882 -0.13905 -0.0032067 -0.12303 -0.13504 -0.13698 -0.12531 0.061625 -0.046576 -0.10116 -0.16498
3360 -0.1823 -0.073332 -0.11234 -0.044516 -0.12956 -0.13332 -0.15732 -0.13261 0.059031 -0.02824 -0.1217 -0.1195
3361 -0.24434 -0.13062 -0.13597 -0.13957 -0.17847 -0.16262 -0.20127 -0.20526 0.089346 -0.12637 -0.1185 -0.13254
3362 -0.17848 -0.14104 -0.12936 -0.14051 -0.18309 -0.13074 -0.16823 -0.18018 0.13658 -0.10581 -0.14209 -0.13779
3363 -0.18716 -0.11363 -0.12866 -0.13408 -0.14711 -0.14202 -0.14379 -0.10802 0.11812 -0.076685 -0.12193 -0.15643
3364 -0.21096 -0.15817 -0.21322 -0.12263 -0.14934 -0.11701 -0.18545 -0.16817 0.052681 -0.08185 -0.11195 -0.16263
3365 -0.17759 -0.11574 -0.13549 -0.093485 -0.11455 -0.11331 -0.16755 -0.15911 0.051603 -0.071483 -0.11985 -0.14005
3366 -0.17678 -0.067962 -0.10907 -0.046427 -0.11232 -0.1355 -0.17718 -0.11741 0.062581 -0.013359 -0.10514 -0.15317
3367 -0.18495 -0.078709 -0.10534 -0.075379 -0.1195 -0.11855 -0.14493 -0.15483 0.059913 -0.031566 -0.11222 -0.15132
3368 -0.19743 -0.095275 -0.12576 -0.10206 -0.17052 -0.14332 -0.21975 -0.15462 0.010461 -0.084338 -0.11678 -0.18976
3369 -0.21724 -0.15289 -0.13421 -0.11097 -0.16768 -0.15167 -0.17573 -0.16902 0.039331 -0.09971 -0.11968 -0.15461
3370 -0.21008 -0.11602 -0.19827 -0.11656 -0.16756 -0.15663 -0.17884 -0.1829 -0.0024366 -0.05298 -0.13275 -0.18251
3371 -0.22039 -0.096451 -0.13643 -0.13231 -0.14346 -0.1714 -0.18711 -0.19757 0.018694 -0.049594 -0.14702 -0.18464
3372 -0.2193 -0.093777 -0.17603 -0.1677 -0.13857 -0.14022 -0.2043 -0.16518 0.051904 -0.058844 -0.11513 -0.17198
3373 -0.20319 -0.066763 -0.14289 -0.073494 -0.11903 -0.13111 -0.18408 -0.13774 0.024794 -0.024394 -0.12504 -0.1203
3374 -0.19364 -0.093959 -0.14701 -0.080584 -0.16808 -0.15308 -0.18937 -0.16384 0.021234 -0.079843 -0.11811 -0.17658
3375 -0.21851 -0.12267 -0.14726 -0.16525 -0.16311 -0.16454 -0.19986 -0.14737 0.060937 -0.11176 -0.15956 -0.15231
3376 -0.20674 -0.10279 -0.11631 -0.14713 -0.17418 -0.14906 -0.23956 -0.15225 -0.025483 -0.034752 -0.14745 -0.15728
3377 -0.22619 -0.12591 -0.17292 -0.13689 -0.13575 -0.15932 -0.16744 -0.182 -0.0051099 -0.073949 -0.14875 -0.19427
3378 -0.25184 -0.18884 -0.20216 -0.17677 -0.14352 -0.13581 -0.1897 -0.19148 -0.025847 -0.088646 -0.10661 -0.18833
3379 -0.23986 -0.17756 -0.18914 -0.1882 -0.1923 -0.17079 -0.22201 -0.23424 -0.012639 -0.07963 -0.17797 -0.19522
3380 -0.24967 -0.12122 -0.19518 -0.12806 -0.12899 -0.1195 -0.19272 -0.1852 0.0011445 -0.081788 -0.1203 -0.16167
3381 -0.19969 -0.11669 -0.14483 -0.16023 -0.13281 -0.14872 -0.22681 -0.16786 -0.0011315 -0.057968 -0.1335 -0.14835
3382 -0.24967 -0.19423 -0.23375 -0.19637 -0.18232 -0.18002 -0.2397 -0.20228 -0.04114 -0.084501 -0.17763 -0.20161
3383 -0.2236 -0.11138 -0.1509 -0.16568 -0.1434 -0.17228 -0.19826 -0.1582 -0.062581 -0.085402 -0.14355 -0.19218
3384 -0.27289 -0.069597 -0.13484 -0.22157 -0.18777 -0.16707 -0.23866 -0.21428 -0.045173 -0.062162 -0.16625 -0.26253
3385 -0.23221 -0.11587 -0.12372 -0.20704 -0.15563 -0.16218 -0.22701 -0.1709 -0.039336 -0.027706 -0.1586 -0.18933
3386 -0.23631 -0.14535 -0.21896 -0.18884 -0.17565 -0.17197 -0.22527 -0.22929 -0.053841 -0.12808 -0.16523 -0.21791
3387 -0.26511 -0.091884 -0.14317 -0.16452 -0.14999 -0.15102 -0.24014 -0.15795 -0.033736 -0.063207 -0.137 -0.174
3388 -0.24727 -0.10042 -0.15625 -0.20708 -0.19238 -0.15193 -0.23279 -0.23943 -0.0078723 -0.078277 -0.14822 -0.20673
3389 -0.24448 -0.11685 -0.15386 -0.16894 -0.16152 -0.17644 -0.23493 -0.23712 -0.078496 -0.16138 -0.16228 -0.20828
3390 -0.24916 -0.11078 -0.098742 -0.17462 -0.15431 -0.17143 -0.26514 -0.17518 -0.079714 -0.037236 -0.14844 -0.20829
3391 -0.24586 -0.10226 -0.093648 -0.1917 -0.15616 -0.15196 -0.2394 -0.19756 -0.04208 -0.052006 -0.12703 -0.22371
3392 -0.26429 -0.15733 -0.22854 -0.24703 -0.17863 -0.1817 -0.21335 -0.22297 -0.068223 -0.13761 -0.18283 -0.21362
3393 -0.21975 -0.15068 -0.23324 -0.19945 -0.17763 -0.17463 -0.25801 -0.20812 -0.057924 -0.06224 -0.16733 -0.20767
3394 -0.25201 -0.1894 -0.25341 -0.2404 -0.17154 -0.16206 -0.23603 -0.24938 -0.11781 -0.15575 -0.18885 -0.25172
3395 -0.28551 -0.17552 -0.14664 -0.19999 -0.14395 -0.16111 -0.26078 -0.23749 -0.049852 -0.036204 -0.16088 -0.20214
3396 -0.25996 -0.11473 -0.14981 -0.20661 -0.18197 -0.16653 -0.25519 -0.22587 -0.098931 -0.10189 -0.17432 -0.26288
3397 -0.23299 -0.056954 -0.15831 -0.17685 -0.12753 -0.15254 -0.20912 -0.17653 -0.049421 -0.1168 -0.13458 -0.20194
3398 -0.26986 -0.12748 -0.11946 -0.18271 -0.17111 -0.14889 -0.3049 -0.19768 -0.097022 -0.088304 -0.15649 -0.21907
3399 -0.25487 -0.082033 -0.12277 -0.18504 -0.094796 -0.13822 -0.25741 -0.17224 -0.062496 0.006822 -0.17078 -0.19196
3400 -0.26087 -0.094309 -0.16565 -0.19773 -0.18425 -0.14941 -0.26749 -0.22012 -0.044944 -0.058873 -0.12397 -0.18605
3401 -0.27055 -0.096343 -0.09441 -0.25031 -0.20279 -0.18734 -0.2461 -0.20473 -0.094067 -0.066829 -0.18863 -0.23349
3402 -0.25861 -0.14632 -0.23815 -0.17424 -0.14226 -0.14695 -0.26651 -0.21533 -0.030068 -0.1005 -0.17614 -0.25007
3403 -0.26894 -0.1378 -0.13711 -0.12564 -0.14222 -0.1524 -0.22893 -0.2338 -0.091245 -0.060777 -0.15334 -0.19056
3404 -0.28659 -0.14583 -0.21168 -0.22923 -0.16716 -0.18184 -0.24853 -0.25218 -0.093134 -0.11524 -0.18081 -0.21087
3405 -0.25587 -0.11612 -0.16125 -0.1943 -0.12613 -0.15857 -0.21572 -0.1991 -0.087201 0.0027625 -0.15174 -0.18769
3406 -0.24452 -0.087493 -0.15233 -0.15795 -0.10198 -0.13597 -0.25767 -0.17525 -0.083837 -0.031054 -0.14362 -0.17268
3407 -0.26822 -0.12934 -0.13353 -0.22341 -0.19138 -0.20218 -0.26333 -0.21149 -0.11337 -0.074124 -0.19214 -0.23657
3408 -0.27088 -0.1286 -0.18132 -0.20872 -0.1459 -0.19406 -0.25177 -0.19806 -0.11015 -0.10074 -0.17916 -0.20182
3409 -0.29598 -0.074937 -0.14835 -0.23504 -0.1582 -0.15749 -0.24765 -0.21624 -0.13283 -0.079171 -0.16254 -0.21314
3410 -0.29186 -0.1631 -0.18512 -0.23074 -0.17548 -0.20379 -0.266 -0.26719 -0.15869 -0.11276 -0.2044 -0.26385
3411 -0.26552 -0.12238 -0.22553 -0.22491 -0.16947 -0.20313 -0.24522 -0.26117 -0.11097 -0.092166 -0.20552 -0.25114
3412 -0.30114 -0.11212 -0.15104 -0.21988 -0.18029 -0.19132 -0.27109 -0.22845 -0.12037 -0.086297 -0.18864 -0.23918
3413 -0.2695 -0.14164 -0.16578 -0.29132 -0.18699 -0.17559 -0.25696 -0.20411 -0.13365 -0.065472 -0.18922 -0.25214
3414 -0.29206 -0.072181 -0.09997 -0.21786 -0.19063 -0.1703 -0.27519 -0.19563 -0.14612 -0.051153 -0.18835 -0.22814
3415 -0.27988 -0.113 -0.14069 -0.25656 -0.1859 -0.16258 -0.2707 -0.2147 -0.10954 -0.10531 -0.18153 -0.21049
3416 -0.27791 -0.1757 -0.22503 -0.22597 -0.1616 -0.18166 -0.29423 -0.22533 -0.15584 -0.12703 -0.21323 -0.22323
3417 -0.29305 -0.10656 -0.15104 -0.22399 -0.16823 -0.17156 -0.21589 -0.21729 -0.097235 -0.063932 -0.1982 -0.2024
3418 -0.27742 -0.17295 -0.21376 -0.26546 -0.19085 -0.20554 -0.26699 -0.26225 -0.16085 -0.12099 -0.22185 -0.25453
3419 -0.29207 -0.080066 -0.14381 -0.18479 -0.14683 -0.17908 -0.2789 -0.2144 -0.087131 -0.053221 -0.21634 -0.22269
3420 -0.29853 -0.16012 -0.19222 -0.25951 -0.20369 -0.18471 -0.29003 -0.265 -0.13996 -0.094225 -0.20747 -0.26571
3421 -0.28909 -0.12611 -0.16078 -0.24929 -0.1488 -0.16535 -0.26493 -0.2412 -0.13556 -0.14656 -0.15803 -0.22536
3422 -0.28173 -0.14453 -0.13642 -0.26926 -0.1958 -0.18497 -0.25841 -0.24036 -0.12994 -0.12586 -0.17511 -0.24928
3423 -0.28891 -0.14633 -0.16385 -0.21779 -0.16198 -0.18154 -0.2466 -0.22283 -0.12331 -0.12619 -0.17098 -0.26249
3424 -0.25412 -0.094168 -0.10704 -0.21312 -0.14621 -0.17207 -0.2871 -0.18175 -0.10082 -0.068393 -0.16614 -0.23962
3425 -0.27237 -0.11746 -0.15429 -0.25056 -0.13633 -0.1617 -0.28637 -0.26589 -0.1713 -0.15309 -0.18951 -0.2393
3426 -0.33926 -0.1249 -0.1559 -0.31402 -0.20623 -0.21641 -0.29639 -0.24897 -0.17815 -0.11297 -0.19839 -0.30027
3427 -0.34201 -0.1117 -0.25562 -0.26132 -0.2318 -0.20135 -0.26597 -0.26969 -0.15893 -0.1497 -0.18744 -0.29355
3428 -0.25755 -0.11462 -0.1376 -0.27681 -0.13672 -0.17155 -0.2644 -0.217 -0.1703 -0.095352 -0.19027 -0.24557
3429 -0.27556 -0.13726 -0.20601 -0.26066 -0.19841 -0.20071 -0.27963 -0.26986 -0.121 -0.17156 -0.17613 -0.22962
3430 -0.29376 -0.14099 -0.17115 -0.24901 -0.18038 -0.17919 -0.27912 -0.26061 -0.12703 -0.12166 -0.18168 -0.2518
3431 -0.30013 -0.12274 -0.21877 -0.25253 -0.18292 -0.17928 -0.25586 -0.19186 -0.13622 -0.082244 -0.19526 -0.24074
3432 -0.26386 -0.14388 -0.17191 -0.2681 -0.15933 -0.20007 -0.27376 -0.26439 -0.16079 -0.15091 -0.15696 -0.25775
3433 -0.23724 -0.10259 -0.13176 -0.25377 -0.13979 -0.13504 -0.25395 -0.17565 -0.12251 -0.035351 -0.15878 -0.2036
3434 -0.27402 -0.052245 -0.13594 -0.1953 -0.12823 -0.1603 -0.25487 -0.21666 -0.13377 -0.055867 -0.15517 -0.24637
3435 -0.3093 -0.16745 -0.22512 -0.28093 -0.14167 -0.21341 -0.26277 -0.25891 -0.16015 -0.096303 -0.19404 -0.24457
3436 -0.27767 -0.094449 -0.16282 -0.24089 -0.0060525 -0.18225 -0.26917 -0.23276 -0.16077 -0.13547 -0.17483 -0.25942
3437 -0.29643 -0.14859 -0.20281 -0.23364 -0.051488 -0.19198 -0.28649 -0.25423 -0.17356 -0.13244 -0.21563 -0.2755
3438 -0.29611 -0.058008 -0.11771 -0.27232 0.034195 -0.19842 -0.27787 -0.22889 -0.16394 -0.1018 -0.19002 -0.26339
3439 -0.26013 -0.082142 -0.17262 -0.22839 -0.028152 -0.18801 -0.25669 -0.24055 -0.11304 -0.084777 -0.19011 -0.25365
3440 -0.28281 -0.078568 -0.14607 -0.22262 -0.012947 -0.1752 -0.26296 -0.24936 -0.14511 -0.096315 -0.14246 -0.22632
3441 -0.2724 -0.086842 -0.17553 -0.26774 -0.10097 -0.18727 -0.2879 -0.2462 -0.17509 -0.1694 -0.19797 -0.22115
3442 -0.26113 -0.14078 -0.16437 -0.22767 -0.078466 -0.17502 -0.28452 -0.28947 -0.18336 -0.17194 -0.18976 -0.26205
3443 -0.28462 -0.08972 -0.20689 -0.25529 -0.12805 -0.1858 -0.30198 -0.25542 -0.17207 -0.10455 -0.21178 -0.2309
3444 -0.31196 -0.072332 -0.15229 -0.21224 -0.088468 -0.19008 -0.26424 -0.24989 -0.12378 -0.11744 -0.19688 -0.24513
3445 -0.28356 -0.11292 -0.15836 -0.28717 -0.091648 -0.17955 -0.26281 -0.21641 -0.12797 -0.068077 -0.17579 -0.25558
3446 -0.26951 -0.12342 -0.15864 -0.23843 -0.10218 -0.17134 -0.27362 -0.24621 -0.15439 -0.11576 -0.165 -0.2608
3447 -0.31711 -0.12749 -0.17532 -0.24028 -0.13647 -0.20214 -0.28314 -0.28068 -0.16853 -0.11739 -0.20232 -0.26805
3448 -0.29795 -0.082535 -0.19503 -0.3168 -0.15143 -0.21694 -0.31478 -0.24086 -0.18436 -0.05482 -0.21219 -0.28936
3449 -0.31353 -0.19742 -0.22239 -0.24114 -0.061315 -0.19345 -0.28353 -0.21566 -0.16893 -0.095284 -0.19374 -0.21634
3450 -0.30665 -0.065876 -0.080847 -0.34155 -0.12676 -0.18401 -0.2906 -0.26197 -0.19914 -0.009233 -0.19337 -0.23633
3451 -0.30957 -0.080931 -0.15387 -0.27307 -0.038221 -0.17016 -0.27357 -0.23617 -0.15657 -0.074054 -0.19772 -0.27144
3452 -0.28842 -0.072849 -0.18 -0.29384 -0.0033608 -0.19717 -0.30809 -0.23851 -0.1922 -0.067219 -0.21806 -0.25809
3453 -0.29094 -0.00045334 -0.18653 -0.27968 0.040977 -0.20538 -0.29578 -0.24197 -0.16958 -0.081098 -0.19251 -0.26763
3454 -0.26723 0.031401 -0.16753 -0.26723 0.079798 -0.16782 -0.27359 -0.22385 -0.16271 0.012168 -0.18507 -0.25597
3455 -0.2868 -0.070451 -0.16467 -0.26639 0.039566 -0.19148 -0.27327 -0.24853 -0.17242 -0.074823 -0.19509 -0.24648
3456 -0.3058 -0.047045 -0.23346 -0.25466 0.065782 -0.18762 -0.27645 -0.24778 -0.16406 -0.020764 -0.20146 -0.27235
3457 -0.29369 0.0087061 -0.11566 -0.23397 -0.0054669 -0.16814 -0.25678 -0.24028 -0.18436 0.013599 -0.18277 -0.25877
3458 -0.32978 -0.039661 -0.13445 -0.26391 -0.049605 -0.16529 -0.27954 -0.23342 -0.1797 -0.0051335 -0.20776 -0.24113
3459 -0.32013 -0.017711 -0.14202 -0.29765 -0.049313 -0.17409 -0.28302 -0.23214 -0.19518 -0.02304 -0.20112 -0.24994
3460 -0.32263 -0.080394 -0.23084 -0.32261 -0.098392 -0.20057 -0.30089 -0.25937 -0.18173 -0.078888 -0.19471 -0.26196
3461 -0.31788 -0.050076 -0.18824 -0.24579 -0.074704 -0.1966 -0.29095 -0.27497 -0.22758 -0.030094 -0.16268 -0.24679
3462 -0.31315 0.0091699 -0.14983 -0.28225 -0.057074 -0.16687 -0.29546 -0.25625 -0.1605 0.00025987 -0.21512 -0.26216
3463 -0.3196 -0.073554 -0.12231 -0.25023 -0.049575 -0.18899 -0.2816 -0.27775 -0.18826 -0.055638 -0.22092 -0.2814
3464 -0.26741 -0.0032979 -0.20175 -0.28034 -0.039231 -0.15746 -0.28076 -0.23592 -0.19423 -0.0025268 -0.21035 -0.2715
3465 -0.25797 -0.01472 -0.15289 -0.25939 0.0662 -0.16409 -0.24076 -0.25876 -0.17443 0.043706 -0.18396 -0.25935
3466 -0.10381 0.046905 -0.12123 -0.23204 0.073225 -0.12801 -0.27136 -0.20773 -0.14557 0.041377 -0.17865 -0.26534
3467 -0.079422 0.0054701 -0.17828 -0.23787 0.15222 -0.17355 -0.26833 -0.19807 -0.15494 0.071139 -0.16261 -0.23109
3468 -0.099862 0.015269 -0.17539 -0.26084 0.11939 -0.16994 -0.19714 -0.26679 -0.15155 0.034858 -0.18492 -0.2785
3469 -0.040114 0.092577 -0.11823 -0.28348 0.06865 -0.15847 -0.12417 -0.21117 -0.14578 0.049775 -0.18433 -0.27293
3470 -0.19326 0.066791 -0.19015 -0.31131 0.09396 -0.20192 -0.13004 -0.26296 -0.17517 0.067959 -0.21696 -0.28066
3471 -0.20469 0.048185 -0.11626 -0.22992 0.13926 -0.14353 -0.13629 -0.22235 -0.17385 0.026489 -0.1744 -0.24407
3472 -0.25985 0.067627 -0.13861 -0.2969 0.10597 -0.18148 -0.12408 -0.24109 -0.20922 0.026846 -0.20981 -0.2928
3473 -0.19871 0.092383 -0.10403 -0.21186 0.15436 -0.13318 -0.11886 -0.19429 -0.13652 0.11331 -0.15495 -0.28305
3474 -0.24722 0.0363 -0.10419 -0.2819 0.1778 -0.17663 -0.16433 -0.22745 -0.16917 0.087433 -0.18394 -0.26249
3475 -0.26806 0.025385 -0.17925 -0.3026 0.1219 -0.1799 -0.19425 -0.23532 -0.16251 0.03219 -0.2219 -0.30635
3476 -0.24364 0.09765 -0.12117 -0.30523 0.11679 -0.15382 -0.1242 -0.22331 -0.20651 0.12401 -0.20031 -0.26489
3477 -0.25633 0.043776 -0.12236 -0.30261 0.11964 -0.19875 -0.014689 -0.23498 -0.17931 0.1006 -0.22411 -0.28172
3478 -0.24032 0.11679 -0.15766 -0.29515 0.13222 -0.16397 0.024762 -0.25614 -0.12567 0.10763 -0.17817 -0.2544
3479 -0.27241 0.10883 -0.1553 -0.28527 0.061619 -0.18678 -0.026621 -0.24661 -0.20251 0.10216 -0.21183 -0.29315
3480 -0.030877 0.1436 -0.13816 -0.26483 0.10764 -0.19882 0.030042 -0.21325 -0.17641 0.066395 -0.19039 -0.29777
3481 -0.024008 0.16022 -0.14014 -0.25012 0.11345 -0.19828 -0.035593 -0.16129 -0.15456 0.074461 -0.20762 -0.26307
3482 0.00061496 0.099077 -0.1662 -0.32934 0.15186 -0.18003 0.019336 -0.16456 -0.15342 0.12166 -0.22278 -0.26179
3483 -0.024294 0.058336 -0.20973 -0.26034 0.14965 -0.1892 0.032305 -0.23509 -0.20812 0.022432 -0.21534 -0.27484
3484 -0.0093616 0.078398 -0.11979 -0.24857 0.15718 -0.186 0.032394 -0.21986 -0.17456 0.075197 -0.18564 -0.26748
3485 -0.018607 0.080598 -0.10321 -0.24566 0.1649 -0.17686 0.097736 -0.14809 -0.14432 0.12796 -0.16965 -0.23787
3486 -0.11119 0.019528 -0.22241 -0.24381 0.063628 -0.1857 0.081124 -0.21974 -0.1691 0.11536 -0.20368 -0.24566
3487 -0.16804 0.13313 -0.10418 -0.27698 0.051608 -0.17254 0.059611 -0.16942 -0.13177 0.12455 -0.21323 -0.27538
3488 -0.16813 0.13107 -0.12971 -0.26159 0.079347 -0.19268 0.044899 -0.15638 -0.16084 0.10917 -0.19449 -0.26539
3489 -0.20821 0.16445 -0.17455 -0.31842 0.0060054 -0.18309 0.067929 -0.20885 -0.1749 0.067556 -0.24936 -0.2933
3490 -0.15261 0.16347 -0.12055 -0.25261 0.064531 -0.17895 0.093737 -0.20685 -0.15441 0.12766 -0.18853 -0.27441
3491 -0.17523 0.17371 -0.13685 -0.27377 0.077426 -0.18207 0.12654 -0.20095 -0.14873 0.096525 -0.19937 -0.28482
3492 -0.19821 0.15595 -0.19473 -0.25913 0.13239 -0.13723 0.13831 -0.16483 -0.14562 0.08723 -0.17703 -0.24486
3493 -0.10148 0.12315 -0.22916 -0.28758 0.11724 -0.1846 0.1278 -0.15005 -0.17055 0.13379 -0.21325 -0.25906
3494 0.02276 0.14643 -0.14039 -0.27375 0.18143 -0.15709 0.13106 -0.15742 -0.16002 0.024628 -0.21285 -0.24603
3495 0.0070407 0.1464 -0.192 -0.2678 0.15169 -0.1707 0.12786 -0.13288 -0.18789 0.1057 -0.22117 -0.24315
3496 0.038188 0.1701 -0.17741 -0.28639 0.053021 -0.19058 0.14751 -0.16342 -0.2006 0.16001 -0.23796 -0.29285
3497 0.008925 0.12433 -0.22339 -0.33142 -0.0025911 -0.21575 0.12905 -0.18842 -0.20749 0.044498 -0.25553 -0.33394
3498 0.00068763 0.2251 -0.164 -0.25024 0.077528 -0.1755 0.14639 -0.12738 -0.16471 0.08499 -0.20628 -0.2935
3499 -0.019807 0.18927 -0.16561 -0.30261 0.028316 -0.20007 0.19374 -0.16142 -0.18369 0.12909 -0.17419 -0.27464
3500 -0.04465 0.1799 -0.12641 -0.2469 0.04018 -0.18077 0.17335 -0.17487 -0.19522 0.12524 -0.1316 -0.27592
3501 -0.098035 0.13369 -0.018853 -0.30825 0.03248 -0.19888 0.11154 -0.18294 -0.18308 0.10028 -0.14743 -0.27433
3502 -0.093878 0.16107 -0.0054113 -0.26058 0.018627 -0.17702 0.15799 -0.13136 -0.12312 0.1059 -0.165 -0.25238
3503 -0.097778 0.17161 0.021915 -0.22501 0.066996 -0.16575 0.15207 -0.16115 -0.14109 0.12926 -0.19184 -0.26404
3504 -0.16676 0.12629 -0.077016 -0.28215 0.0017434 -0.1954 0.12852 -0.18409 -0.17172 0.051188 -0.18174 -0.28661
3505 -0.12846 0.10744 -0.038335 -0.24704 0.035657 -0.18359 0.16712 -0.19298 -0.18378 0.031575 -0.18436 -0.26474
3506 -0.12552 0.12906 -0.061943 -0.32757 -0.0003241 -0.20802 0.17577 -0.19588 -0.12752 0.013066 -0.21867 -0.32416
3507 0.012843 0.072694 -0.1574 -0.31055 0.013725 -0.20504 0.15282 -0.12775 -0.20295 0.0035586 -0.21847 -0.2923
3508 0.092261 0.091601 -0.14306 -0.28478 -0.004074 -0.1999 0.15831 -0.12324 -0.18233 0.063937 -0.23815 -0.29422
3509 0.083856 0.18338 -0.09269 -0.22059 0.040569 -0.17736 0.18014 -0.022826 -0.16259 0.071863 -0.1486 -0.23837
3510 0.13053 0.22106 -0.0716 -0.29106 0.03123 -0.18753 0.16205 -0.048646 -0.14444 0.023294 -0.193 -0.33243
3511 0.092383 0.131 -0.18962 -0.30085 -0.00043542 -0.20582 0.10863 -0.083879 -0.17849 0.010621 -0.2079 -0.28027
3512 0.068375 0.22988 -0.10992 -0.34467 -0.0064237 -0.22133 0.16082 -0.06108 -0.18848 0.053633 -0.21502 -0.31976
3513 0.0095632 0.15947 -0.11358 -0.30486 -0.045492 -0.19052 0.089264 -0.14508 -0.20074 0.083779 -0.22327 -0.30744
3514 -0.048938 0.13164 -0.07298 -0.31618 -0.009174 -0.21102 0.066263 -0.14135 -0.16474 0.041424 -0.22719 -0.27566
3515 -0.080297 0.033557 -0.17201 -0.28883 -0.059873 -0.24106 0.071535 -0.18278 -0.19871 -0.010894 -0.2534 -0.32306
3516 -0.059819 0.15616 0.042363 -0.2635 0.0041343 -0.17329 0.034472 -0.13011 -0.15832 0.081351 -0.18902 -0.22572
3517 -0.10172 0.072812 -0.061866 -0.2745 0.0083082 -0.20406 0.050726 -0.2115 -0.17419 -0.0041797 -0.20111 -0.2801
3518 -0.092523 0.076639 0.030771 -0.21849 0.055639 -0.17778 0.081856 -0.14968 -0.12794 -0.036145 -0.18536 -0.26072
3519 -0.10435 0.032118 -0.0025611 -0.26586 -0.037837 -0.16723 0.1118 -0.16439 -0.17199 -0.036343 -0.22342 -0.17751
3520 -0.087107 0.053952 0.046927 -0.31167 -0.044875 -0.19959 0.20674 -0.17947 -0.16972 -0.027524 -0.20091 -0.12923
3521 0.1226 0.12653 0.1504 -0.31755 -0.019521 -0.18737 0.22114 -0.12083 -0.11598 0.025568 -0.18566 -0.1385
3522 0.13304 0.070272 0.044549 -0.2946 -0.0215 -0.19186 0.18206 -0.073599 -0.15339 -0.019939 -0.19918 -0.12719
3523 0.14317 0.061813 -0.021673 -0.30004 0.017975 -0.15075 0.091695 -0.064977 -0.12629 -0.01848 -0.18512 -0.18505
3524 0.09071 0.057584 -0.12547 -0.31498 0.017948 -0.20822 0.037696 -0.018037 -0.13402 0.021066 -0.20556 -0.24053
3525 -0.013647 0.019531 -0.08009 -0.31104 -0.082333 -0.21589 -0.0085092 -0.087278 -0.21432 -0.080476 -0.2009 -0.24759
3526 -0.068846 -0.0037567 -0.10827 -0.25056 -0.0085699 -0.19024 0.018118 -0.041942 -0.15654 -0.025207 -0.19822 -0.26092
3527 -0.095035 0.0061566 0.037843 -0.27169 -0.014466 -0.1958 0.0041835 -0.052969 -0.1449 -0.062001 -0.1871 -0.21297
3528 -0.068155 0.034004 0.056755 -0.29975 -0.046782 -0.21074 -0.0086474 -0.14927 -0.19341 -0.016743 -0.21416 -0.21895
3529 -0.087886 0.079676 0.1602 -0.25549 -0.019852 -0.17128 -0.02362 -0.10793 -0.1872 0.029406 -0.18675 -0.23565
3530 -0.07029 0.0013043 0.070121 -0.34424 -0.051594 -0.22187 -0.028662 -0.13046 -0.17434 -0.056189 -0.21896 -0.2564
3531 -0.10391 0.015189 0.12352 -0.30709 -0.068401 -0.21083 -0.027165 -0.12822 -0.20535 -0.06607 -0.19319 -0.22968
3532 -0.057621 0.029655 0.19122 -0.29627 -0.024073 -0.19492 0.011483 -0.071368 -0.15936 -0.0055275 -0.18843 -0.23473
3533 -0.088832 -0.035823 0.14267 -0.22131 -0.044738 -0.16251 -0.013366 -0.13805 -0.12192 -0.037343 -0.20714 -0.19976
3534 -0.042794 0.01 0.15622 -0.23593 0.013098 -0.17601 0.0014291 -0.061358 -0.14625 -0.038778 -0.18143 -0.24347
3535 0.11212 0.0070667 0.19899 -0.29891 -0.037648 -0.19471 -0.01241 -0.0069499 -0.15259 -0.019024 -0.2141 -0.26774
3536 0.11554 -0.00065304 0.16909 -0.30793 -0.091466 -0.18188 -0.041454 0.041387 -0.17115 -0.064607 -0.19708 -0.19606
3537 0.055771 -0.020097 0.12594 -0.3158 -0.068142 -0.2027 -0.061606 -0.0021196 -0.18088 -0.049948 -0.22874 -0.27437
3538 -0.011327 0.0080747 0.14164 -0.32289 -0.12877 -0.21191 -0.031314 0.029292 -0.16346 -0.054247 -0.24041 -0.24372
3539 -0.085168 0.016383 0.20071 -0.28093 -0.0083717 -0.1952 -0.026798 0.0040357 -0.21517 -0.043404 -0.18223 -0.23907
3540 -0.067406 -0.026002 0.094906 -0.33928 -0.053014 -0.20785 -0.076994 0.054466 -0.20045 -0.075063 -0.21635 -0.21851
3541 -0.084516 0.023187 0.21193 -0.27447 -0.055858 -0.15773 -0.063165 0.097273 -0.14753 -0.032478 -0.18605 -0.22715
3542 -0.081419 0.096736 0.26598 -0.23605 -0.065323 -0.15243 -0.023961 0.15588 -0.15225 0.0051426 -0.18747 -0.23481
3543 -0.11124 -0.067463 0.14891 -0.28965 -0.088004 -0.20322 -0.12391 0.031566 -0.21501 -0.076585 -0.24802 -0.1718
3544 -0.11441 -0.042259 0.2212 -0.32803 -0.064261 -0.1861 -0.10692 0.0036209 -0.18563 -0.072014 -0.19444 -0.042474
3545 -0.10008 -0.01889 0.26204 -0.28596 -0.069626 -0.20094 -0.078222 0.04546 -0.15589 -0.044233 -0.20375 -0.050036
3546 -0.11714 -0.035739 0.2231 -0.26162 -0.079921 -0.17095 -0.067337 0.10576 -0.16205 -0.072612 -0.20991 -0.061349
3547 -0.088993 -0.0787 0.15829 -0.27076 -0.052698 -0.089846 -0.073937 0.022444 -0.16284 -0.061606 -0.20225 -0.070285
3548 -0.075945 0.02981 0.27054 -0.23854 -0.021443 -0.052615 -0.082266 0.054343 -0.18957 -0.031104 -0.16434 -0.011534
3549 -0.10205 -0.051788 0.20108 -0.30521 -0.036036 -0.075969 -0.12571 0.057917 -0.17794 -0.05942 -0.1987 -0.065963
3550 -0.16228 -0.0031728 0.17074 -0.24685 -0.074813 -0.052421 -0.12458 0.04241 -0.17883 -0.070769 -0.20447 -0.13478
3551 -0.14409 -0.03387 0.24463 -0.26224 -0.042934 -0.076946 -0.11572 0.090749 -0.21762 -0.022749 -0.20323 -0.14841
3552 -0.11411 -0.081569 0.22565 -0.29369 -0.14469 -0.10523 -0.093266 0.060739 -0.20712 -0.1137 -0.20979 -0.19176
[truncated: 28,213 more chars]
