# Supplementary material for: Insulin modulates the frequency of Ca2+ oscillations in mouse pancreatic islets
Source: PLoS One. 2017 Aug 28;12(8):e0183569. doi: 10.1371/journal.pone.0183569 (PMC5573301; doi:10.1371/journal.pone.0183569)
Supplement: S1 File — All the time traces of detrended Ca2+ oscillations for constant insulin infusion (0, 100, or 1000 nM) and alternating insulin infusion (100, 500, or 1000 nM with 4 or 5 min periods) were compressed as a single file, S1_File.zip, in which each imaging experiment was recorded as a text file where the first column represents time (sec) and the following columns represent detrended Ca2+ traces from multiple islets. (ZIP) [file pone.0183569.s001.zip › data_500I_120s_4.txt]

1 -0.21254 -0.18277 -0.18584 -0.15967 -0.22744 -0.17208 -0.15226 -0.12667 -0.19414 -0.12714 -0.1318 -0.0686 -0.11568 -0.10231 -0.13602
2 -0.24244 -0.2046 -0.19945 -0.16837 -0.24656 -0.18253 -0.17793 -0.14084 -0.21736 -0.13575 -0.14154 -0.096821 -0.10596 -0.11059 -0.17783
3 -0.18013 -0.18813 -0.16451 -0.14785 -0.22683 -0.15997 -0.16636 -0.13392 -0.1965 -0.10197 -0.11612 -0.065209 -0.091539 -0.064183 -0.16794
4 -0.21333 -0.20674 -0.18616 -0.18099 -0.23752 -0.19332 -0.17529 -0.15861 -0.21258 -0.11426 -0.13675 -0.089575 -0.11179 -0.11882 -0.16124
5 -0.22154 -0.19759 -0.18383 -0.15868 -0.23687 -0.13399 -0.14671 -0.11307 -0.1991 -0.10808 -0.13692 -0.079987 -0.10496 -0.077298 -0.16697
6 -0.23283 -0.20889 -0.1966 -0.17118 -0.26547 -0.21796 -0.20461 -0.16474 -0.22215 -0.14341 -0.13835 -0.11169 -0.12019 -0.10851 -0.19244
7 -0.21548 -0.18611 -0.17603 -0.15829 -0.23152 -0.1427 -0.14798 -0.11296 -0.20783 -0.121 -0.13453 -0.083415 -0.11419 -0.089277 -0.17105
8 -0.21601 -0.20087 -0.18234 -0.19801 -0.27385 -0.1765 -0.19895 -0.14541 -0.2286 -0.13976 -0.13837 -0.0927 -0.11431 -0.082958 -0.19245
9 -0.21477 -0.19626 -0.17484 -0.17597 -0.24 -0.18403 -0.16386 -0.12634 -0.19562 -0.10601 -0.12639 -0.075969 -0.11494 -0.082627 -0.13383
10 -0.19783 -0.1917 -0.17247 -0.1782 -0.2346 -0.14158 -0.15955 -0.095791 -0.19956 -0.11229 -0.12404 -0.083772 -0.12164 -0.072829 -0.13522
11 -0.21484 -0.2251 -0.20403 -0.20664 -0.26691 -0.20865 -0.19198 -0.14289 -0.22434 -0.15124 -0.13997 -0.10644 -0.11742 -0.093906 -0.19023
12 -0.21372 -0.19231 -0.19154 -0.17185 -0.26342 -0.19746 -0.18103 -0.12353 -0.20467 -0.1261 -0.12822 -0.077845 -0.10691 -0.083503 -0.17973
13 -0.19776 -0.20258 -0.18755 -0.17697 -0.227 -0.16209 -0.16286 -0.10959 -0.20518 -0.12428 -0.12996 -0.084932 -0.10452 -0.074652 -0.1584
14 -0.23096 -0.20343 -0.19834 -0.17517 -0.2559 -0.17294 -0.19245 -0.12154 -0.21481 -0.13767 -0.13913 -0.092779 -0.12494 -0.089275 -0.1623
15 -0.20672 -0.20266 -0.18565 -0.17676 -0.22762 -0.15969 -0.15518 -0.12264 -0.20848 -0.1141 -0.13788 -0.056245 -0.11596 -0.082946 -0.15412
16 -0.21819 -0.20552 -0.18879 -0.16055 -0.24648 -0.17941 -0.16674 -0.11904 -0.20319 -0.13419 -0.14176 -0.076029 -0.11767 -0.10081 -0.15082
17 -0.21135 -0.19298 -0.17593 -0.15984 -0.21886 -0.19343 -0.1675 -0.095488 -0.20882 -0.1025 -0.12009 -0.071153 -0.098559 -0.078569 -0.13922
18 -0.21105 -0.20348 -0.212 -0.19241 -0.26441 -0.18757 -0.19446 -0.13903 -0.22503 -0.13924 -0.13907 -0.088551 -0.11927 -0.09675 -0.1817
19 -0.20122 -0.22051 -0.17714 -0.16455 -0.23922 -0.17103 -0.14916 -0.11147 -0.19399 -0.13158 -0.13009 -0.077528 -0.098598 -0.092226 -0.12282
20 -0.19673 -0.18754 -0.1713 -0.14654 -0.22721 -0.13164 -0.15489 -0.10234 -0.18975 -0.089542 -0.11181 -0.057145 -0.079932 -0.067676 -0.11798
21 -0.21925 -0.21274 -0.18388 -0.15191 -0.23709 -0.18426 -0.17175 -0.14025 -0.20166 -0.11176 -0.1302 -0.069941 -0.10467 -0.080534 -0.11039
22 -0.22062 -0.20813 -0.19905 -0.17922 -0.24166 -0.1745 -0.18504 -0.1321 -0.19352 -0.1175 -0.12061 -0.078355 -0.092945 -0.094547 -0.15073
23 -0.21376 -0.20306 -0.18139 -0.15983 -0.25807 -0.19639 -0.17616 -0.12612 -0.21281 -0.11306 -0.12534 -0.076241 -0.099294 -0.082964 -0.13056
24 -0.21644 -0.22472 -0.20332 -0.19756 -0.25618 -0.18436 -0.1937 -0.13483 -0.21137 -0.10985 -0.15126 -0.085432 -0.11404 -0.11162 -0.15765
25 -0.22232 -0.19894 -0.16666 -0.17316 -0.25265 -0.15874 -0.18867 -0.1276 -0.19202 -0.10712 -0.14335 -0.068937 -0.12185 -0.11163 -0.15922
26 -0.21012 -0.20162 -0.18831 -0.16932 -0.25354 -0.16084 -0.16797 -0.11498 -0.21271 -0.099356 -0.13793 -0.054296 -0.12233 -0.077345 -0.097632
27 -0.22056 -0.19086 -0.18157 -0.14906 -0.24687 -0.18301 -0.16616 -0.11932 -0.19665 -0.09002 -0.12579 -0.04641 -0.12472 -0.097165 -0.12335
28 -0.22521 -0.20214 -0.17639 -0.15562 -0.23085 -0.16025 -0.14919 -0.11731 -0.19723 -0.11769 -0.1345 -0.041241 -0.093475 -0.10165 -0.13423
29 -0.22157 -0.21181 -0.18601 -0.15902 -0.25507 -0.18867 -0.20046 -0.15909 -0.2182 -0.13442 -0.15069 -0.068422 -0.13859 -0.11237 -0.15361
30 -0.20313 -0.20109 -0.17834 -0.16841 -0.24648 -0.17078 -0.17996 -0.13149 -0.20402 -0.096121 -0.12416 -0.071272 -0.11395 -0.099162 -0.12332
31 -0.19824 -0.18784 -0.18889 -0.16716 -0.22369 -0.13368 -0.14878 -0.10732 -0.18095 -0.092026 -0.13173 -0.048819 -0.092748 -0.075093 -0.1269
32 -0.20474 -0.19693 -0.17073 -0.15474 -0.24597 -0.16999 -0.1435 -0.11597 -0.19646 -0.11887 -0.1189 -0.033463 -0.089381 -0.074061 -0.1439
33 -0.22998 -0.21297 -0.19256 -0.18109 -0.25427 -0.19583 -0.1816 -0.13587 -0.21259 -0.13272 -0.14931 -0.073395 -0.11632 -0.095815 -0.13984
34 -0.21167 -0.19096 -0.17716 -0.15072 -0.25148 -0.18097 -0.15481 -0.12634 -0.19949 -0.11365 -0.12617 -0.082172 -0.11109 -0.080252 -0.11006
35 -0.22696 -0.19264 -0.18402 -0.16187 -0.22557 -0.16733 -0.14438 -0.11223 -0.20586 -0.11314 -0.11683 -0.071335 -0.094491 -0.068945 -0.10659
36 -0.21423 -0.20055 -0.19342 -0.14195 -0.25454 -0.20213 -0.17728 -0.13445 -0.19675 -0.13154 -0.13469 -0.07034 -0.12255 -0.081062 -0.15631
37 -0.21918 -0.18469 -0.17719 -0.16809 -0.23834 -0.18553 -0.15954 -0.1009 -0.20825 -0.10896 -0.13081 -0.047382 -0.12805 -0.090855 -0.12509
38 -0.21753 -0.18896 -0.18028 -0.15799 -0.2288 -0.189 -0.15372 -0.11356 -0.19521 -0.10733 -0.1236 -0.026101 -0.097862 -0.09244 -0.098657
39 -0.20789 -0.18814 -0.19383 -0.19655 -0.27312 -0.18046 -0.18818 -0.1227 -0.21465 -0.12149 -0.13146 -0.041091 -0.10783 -0.079674 -0.14026
40 -0.23266 -0.20734 -0.1727 -0.17262 -0.26116 -0.18825 -0.18683 -0.13264 -0.20599 -0.11965 -0.1308 -0.052268 -0.12363 -0.07665 -0.15039
41 -0.21823 -0.20509 -0.18839 -0.18215 -0.25413 -0.15128 -0.16878 -0.12873 -0.22395 -0.11648 -0.14249 -0.044715 -0.12517 -0.096526 -0.14125
42 -0.21299 -0.19814 -0.17232 -0.1516 -0.21769 -0.14646 -0.14805 -0.10414 -0.19384 -0.11172 -0.12442 -0.057938 -0.10142 -0.088584 -0.13532
43 -0.23144 -0.19555 -0.17512 -0.15133 -0.27203 -0.16471 -0.17329 -0.11996 -0.19739 -0.11881 -0.13307 -0.059835 -0.11827 -0.089368 -0.12745
44 -0.20225 -0.18543 -0.16139 -0.15427 -0.21635 -0.14877 -0.13108 -0.097127 -0.18399 -0.080174 -0.097126 -0.023188 -0.083214 -0.062049 -0.13103
45 -0.21988 -0.20487 -0.19679 -0.17465 -0.26112 -0.17957 -0.18152 -0.14681 -0.21253 -0.10871 -0.12898 -0.051058 -0.11181 -0.10535 -0.15418
46 -0.23566 -0.21004 -0.18907 -0.18387 -0.28042 -0.17955 -0.1776 -0.14562 -0.21935 -0.13905 -0.12634 -0.064469 -0.14549 -0.113 -0.13536
47 -0.21735 -0.21391 -0.18014 -0.17963 -0.25391 -0.15455 -0.1558 -0.12172 -0.20576 -0.11936 -0.12784 -0.070878 -0.11202 -0.087491 -0.16064
48 -0.20352 -0.19909 -0.18151 -0.14379 -0.22542 -0.14521 -0.15688 -0.11202 -0.18825 -0.099871 -0.1165 -0.049778 -0.095753 -0.071104 -0.13242
49 -0.19902 -0.18865 -0.17083 -0.15453 -0.25701 -0.17137 -0.17377 -0.1266 -0.19882 -0.094375 -0.10231 -0.055068 -0.10027 -0.09829 -0.10578
50 -0.2295 -0.18977 -0.19114 -0.18049 -0.23052 -0.17129 -0.16573 -0.11687 -0.204 -0.12166 -0.14061 -0.059575 -0.12398 -0.083944 -0.12457
51 -0.2304 -0.20942 -0.18516 -0.17791 -0.25008 -0.19252 -0.18833 -0.1569 -0.20539 -0.13335 -0.12117 -0.068798 -0.11948 -0.10279 -0.18262
52 -0.21169 -0.19973 -0.17562 -0.15909 -0.24048 -0.14 -0.14566 -0.11932 -0.18411 -0.10009 -0.13361 -0.042593 -0.10074 -0.063202 -0.1236
53 -0.20918 -0.19973 -0.18451 -0.17073 -0.24301 -0.15887 -0.17327 -0.12625 -0.20545 -0.11242 -0.12838 -0.052842 -0.10615 -0.07621 -0.13607
54 -0.193 -0.20591 -0.17694 -0.16729 -0.24021 -0.1534 -0.18204 -0.14733 -0.20191 -0.10937 -0.13083 -0.043521 -0.12126 -0.081814 -0.13934
55 -0.20821 -0.2076 -0.18693 -0.18627 -0.26335 -0.17634 -0.17394 -0.14186 -0.20335 -0.12684 -0.13678 -0.058106 -0.11246 -0.08167 -0.1545
56 -0.21302 -0.19951 -0.18127 -0.1689 -0.22571 -0.19644 -0.18158 -0.14798 -0.2092 -0.11186 -0.10404 -0.057004 -0.088308 -0.073973 -0.13387
57 -0.20123 -0.20419 -0.17938 -0.16147 -0.24413 -0.16387 -0.1711 -0.14615 -0.19946 -0.12369 -0.12487 -0.063006 -0.10973 -0.092113 -0.1518
58 -0.23498 -0.20889 -0.19223 -0.18542 -0.26658 -0.17791 -0.17774 -0.15899 -0.22981 -0.1275 -0.13894 -0.074577 -0.13175 -0.1212 -0.12981
59 -0.21084 -0.20794 -0.1791 -0.15965 -0.24684 -0.14297 -0.1691 -0.13535 -0.2007 -0.12046 -0.13643 -0.045016 -0.090879 -0.065197 -0.10241
60 -0.22182 -0.20137 -0.16994 -0.15691 -0.24146 -0.14534 -0.16633 -0.12911 -0.19235 -0.11124 -0.12896 -0.044692 -0.11941 -0.097039 -0.17663
61 -0.22709 -0.21368 -0.19498 -0.16384 -0.26048 -0.16002 -0.18082 -0.13477 -0.21115 -0.12736 -0.13649 -0.065404 -0.1214 -0.10227 -0.15611
62 -0.21301 -0.20881 -0.18788 -0.166 -0.2347 -0.17919 -0.1644 -0.14845 -0.20877 -0.11521 -0.14341 -0.06816 -0.10467 -0.075511 -0.17191
63 -0.22204 -0.20971 -0.19507 -0.17704 -0.23643 -0.17781 -0.17313 -0.14195 -0.20835 -0.11301 -0.12648 -0.07287 -0.098017 -0.099093 -0.15807
64 -0.23557 -0.20338 -0.17426 -0.15631 -0.23646 -0.14581 -0.15985 -0.12342 -0.19737 -0.11618 -0.12189 -0.060563 -0.10541 -0.077279 -0.13215
65 -0.22195 -0.22256 -0.21311 -0.16808 -0.25101 -0.17484 -0.16473 -0.15117 -0.22115 -0.1214 -0.13736 -0.068166 -0.1173 -0.090733 -0.16431
66 -0.2207 -0.20964 -0.17756 -0.15955 -0.2023 -0.15432 -0.14195 -0.12027 -0.19399 -0.098504 -0.1155 -0.061889 -0.10107 -0.078463 -0.14517
67 -0.22636 -0.20638 -0.18076 -0.17075 -0.24731 -0.16778 -0.19103 -0.12845 -0.20777 -0.11557 -0.12908 -0.057255 -0.10522 -0.065198 -0.16577
68 -0.21816 -0.21415 -0.20019 -0.17428 -0.25162 -0.18726 -0.18081 -0.16207 -0.22782 -0.1175 -0.12971 -0.055681 -0.1064 -0.079641 -0.17935
69 -0.22441 -0.20151 -0.17457 -0.17205 -0.26259 -0.18256 -0.16701 -0.14188 -0.19608 -0.12952 -0.12317 -0.076281 -0.11681 -0.090155 -0.14591
70 -0.22215 -0.20339 -0.18509 -0.18293 -0.25732 -0.18659 -0.19506 -0.14432 -0.21731 -0.12048 -0.13569 -0.084645 -0.1256 -0.079075 -0.15195
71 -0.21429 -0.21536 -0.17144 -0.17658 -0.25779 -0.17251 -0.16274 -0.13541 -0.20165 -0.12671 -0.1241 -0.086316 -0.11466 -0.082182 -0.16868
72 -0.22148 -0.20648 -0.18851 -0.15134 -0.25408 -0.15887 -0.16668 -0.13465 -0.19501 -0.14846 -0.13077 -0.08986 -0.10223 -0.10175 -0.17606
73 -0.22473 -0.20379 -0.17452 -0.13626 -0.24072 -0.15327 -0.14214 -0.11456 -0.19617 -0.12244 -0.11963 -0.071617 -0.10135 -0.076608 -0.12506
74 -0.20113 -0.21733 -0.16589 -0.15702 -0.25455 -0.14968 -0.16251 -0.12622 -0.1926 -0.1236 -0.1356 -0.092007 -0.10697 -0.071848 -0.13455
75 -0.22036 -0.23428 -0.19835 -0.1735 -0.24937 -0.18459 -0.17945 -0.13555 -0.22861 -0.14385 -0.13582 -0.083657 -0.12416 -0.091509 -0.20727
76 -0.23191 -0.21901 -0.1854 -0.15226 -0.24632 -0.1636 -0.15925 -0.13079 -0.20028 -0.12757 -0.12287 -0.097442 -0.10621 -0.077097 -0.15097
77 -0.20226 -0.19918 -0.17629 -0.15404 -0.2236 -0.16938 -0.1579 -0.12847 -0.19201 -0.11742 -0.12488 -0.078763 -0.10442 -0.084263 -0.19155
78 -0.21737 -0.21304 -0.19106 -0.16832 -0.21574 -0.18511 -0.1703 -0.13617 -0.19416 -0.095748 -0.13242 -0.090291 -0.099245 -0.066089 -0.18773
79 -0.21799 -0.20782 -0.17017 -0.14799 -0.23467 -0.1741 -0.1757 -0.14162 -0.19409 -0.1427 -0.12612 -0.069709 -0.12483 -0.067761 -0.19672
80 -0.22788 -0.22313 -0.21223 -0.1744 -0.27654 -0.17698 -0.1844 -0.14221 -0.2133 -0.13948 -0.15568 -0.086513 -0.10122 -0.0708 -0.16611
81 -0.24154 -0.2172 -0.18959 -0.16529 -0.23781 -0.16787 -0.15471 -0.12168 -0.1856 -0.11656 -0.12776 -0.091713 -0.11298 -0.075344 -0.20167
82 -0.23894 -0.21651 -0.19299 -0.17178 -0.25225 -0.16098 -0.16902 -0.14588 -0.20558 -0.15307 -0.15077 -0.087303 -0.1319 -0.096509 -0.20611
83 -0.22403 -0.21095 -0.18184 -0.17932 -0.25203 -0.15461 -0.1649 -0.12098 -0.20158 -0.12723 -0.12061 -0.085897 -0.10778 -0.088022 -0.17803
84 -0.22887 -0.21191 -0.19624 -0.16208 -0.25863 -0.1878 -0.17095 -0.1539 -0.21235 -0.12945 -0.12159 -0.081201 -0.11445 -0.076248 -0.18928
85 -0.24341 -0.23332 -0.20435 -0.17419 -0.27327 -0.19806 -0.20933 -0.14519 -0.21318 -0.14182 -0.15372 -0.085552 -0.13081 -0.10981 -0.21623
86 -0.21677 -0.2132 -0.18829 -0.15811 -0.22566 -0.17643 -0.1722 -0.13036 -0.19237 -0.1208 -0.13093 -0.070929 -0.10666 -0.089062 -0.20268
87 -0.2174 -0.22328 -0.17893 -0.17453 -0.26923 -0.16489 -0.18252 -0.14735 -0.21377 -0.11755 -0.13301 -0.067556 -0.092113 -0.1052 -0.18686
88 -0.2171 -0.20972 -0.19549 -0.18319 -0.22273 -0.13548 -0.16732 -0.13711 -0.20604 -0.11302 -0.13336 -0.078595 -0.13104 -0.072716 -0.20902
89 -0.21032 -0.21108 -0.18996 -0.189 -0.23147 -0.16629 -0.17025 -0.1229 -0.19886 -0.11017 -0.12939 -0.079076 -0.097778 -0.086682 -0.21422
90 -0.21806 -0.21766 -0.18903 -0.1607 -0.22235 -0.16921 -0.16759 -0.13984 -0.21805 -0.10559 -0.12888 -0.087178 -0.095907 -0.082623 -0.2058
91 -0.23393 -0.22727 -0.19801 -0.17716 -0.23958 -0.17961 -0.16701 -0.15175 -0.20428 -0.1475 -0.14113 -0.096673 -0.12173 -0.093743 -0.22305
92 -0.22214 -0.19236 -0.15464 -0.16088 -0.2463 -0.14024 -0.1587 -0.11645 -0.18522 -0.11513 -0.13152 -0.071378 -0.11209 -0.09006 -0.17514
93 -0.22779 -0.20354 -0.18258 -0.16399 -0.2561 -0.17215 -0.1613 -0.14598 -0.21059 -0.12533 -0.13668 -0.089107 -0.12182 -0.073291 -0.16973
94 -0.22825 -0.23164 -0.18986 -0.17177 -0.25043 -0.1864 -0.1739 -0.1582 -0.21454 -0.13484 -0.13611 -0.082034 -0.13378 -0.09062 -0.19787
95 -0.21952 -0.20215 -0.17647 -0.1646 -0.23959 -0.14783 -0.16997 -0.13207 -0.19785 -0.12194 -0.13376 -0.083534 -0.10216 -0.06885 -0.16481
96 -0.22226 -0.19935 -0.17546 -0.17451 -0.24023 -0.18136 -0.17915 -0.13333 -0.19565 -0.12271 -0.12253 -0.079361 -0.11126 -0.078509 -0.17789
97 -0.23573 -0.22276 -0.18835 -0.17933 -0.27743 -0.18749 -0.18888 -0.15395 -0.21858 -0.14853 -0.15408 -0.088097 -0.13902 -0.10434 -0.26227
98 -0.22453 -0.19041 -0.17296 -0.15794 -0.25879 -0.18041 -0.19651 -0.12224 -0.20415 -0.10402 -0.12465 -0.098715 -0.10119 -0.083463 -0.21926
99 -0.2314 -0.23518 -0.18232 -0.16977 -0.26517 -0.17186 -0.19301 -0.14828 -0.21309 -0.12478 -0.13686 -0.089566 -0.12531 -0.087089 -0.19586
100 -0.2416 -0.21737 -0.19143 -0.18698 -0.27409 -0.17584 -0.17352 -0.13603 -0.20208 -0.14134 -0.14618 -0.094544 -0.116 -0.085561 -0.19848
101 -0.20907 -0.20304 -0.17882 -0.16348 -0.26701 -0.17916 -0.18785 -0.15981 -0.19469 -0.10664 -0.12538 -0.074223 -0.097907 -0.076158 -0.20589
102 -0.22407 -0.20529 -0.18274 -0.18787 -0.27523 -0.18712 -0.19532 -0.15749 -0.20934 -0.11002 -0.13877 -0.067167 -0.11139 -0.086436 -0.22727
103 -0.2387 -0.21023 -0.1921 -0.18719 -0.25633 -0.1724 -0.18252 -0.15618 -0.20819 -0.13644 -0.14048 -0.071167 -0.13343 -0.096985 -0.17217
104 -0.20879 -0.19734 -0.18112 -0.14093 -0.23428 -0.16059 -0.1271 -0.13835 -0.18222 -0.091517 -0.11065 -0.054863 -0.089736 -0.068335 -0.20673
105 -0.2331 -0.20113 -0.19204 -0.16033 -0.25799 -0.12883 -0.16921 -0.1482 -0.20068 -0.13375 -0.13392 -0.083891 -0.12125 -0.089415 -0.16635
106 -0.22058 -0.22891 -0.18986 -0.15643 -0.2559 -0.18158 -0.18406 -0.1511 -0.20926 -0.13196 -0.13856 -0.075267 -0.10533 -0.0907 -0.19057
107 -0.23709 -0.21466 -0.18215 -0.16704 -0.27064 -0.13183 -0.18096 -0.12726 -0.1996 -0.11971 -0.12481 -0.064521 -0.11874 -0.091227 -0.19452
108 -0.21418 -0.19635 -0.16491 -0.14212 -0.26075 -0.18532 -0.17271 -0.13152 -0.19869 -0.107 -0.12805 -0.067834 -0.09451 -0.077592 -0.17277
109 -0.22162 -0.19562 -0.17451 -0.17394 -0.25602 -0.20506 -0.17893 -0.15242 -0.19873 -0.12404 -0.13208 -0.076655 -0.10842 -0.095382 -0.21925
110 -0.24085 -0.21654 -0.20365 -0.17054 -0.28259 -0.20623 -0.20289 -0.15319 -0.21129 -0.12694 -0.13839 -0.076858 -0.097779 -0.092195 -0.16867
111 -0.21525 -0.21801 -0.17602 -0.16594 -0.25335 -0.168 -0.17501 -0.13477 -0.1967 -0.11251 -0.11604 -0.078248 -0.11674 -0.1017 -0.18735
112 -0.22737 -0.20384 -0.19392 -0.1634 -0.25722 -0.18708 -0.18575 -0.13819 -0.20134 -0.098539 -0.12592 -0.065625 -0.11515 -0.095623 -0.18153
113 -0.23109 -0.21587 -0.19023 -0.17945 -0.2669 -0.19542 -0.17987 -0.14066 -0.21121 -0.11388 -0.13013 -0.089983 -0.11813 -0.084424 -0.24519
114 -0.21564 -0.20371 -0.18093 -0.13202 -0.215 -0.12983 -0.14373 -0.098264 -0.20044 -0.13512 -0.11965 -0.067277 -0.097055 -0.07971 -0.16681
115 -0.20379 -0.19383 -0.16822 -0.15898 -0.22568 -0.18693 -0.15531 -0.10496 -0.19851 -0.085 -0.10604 -0.072932 -0.092932 -0.050725 -0.15062
116 -0.21161 -0.20481 -0.18782 -0.16339 -0.25583 -0.19047 -0.21319 -0.13309 -0.20902 -0.12473 -0.14148 -0.090732 -0.11547 -0.087861 -0.19614
117 -0.2078 -0.21094 -0.18128 -0.14822 -0.25695 -0.18165 -0.1645 -0.098622 -0.18903 -0.097633 -0.12913 -0.074455 -0.10022 -0.08336 -0.18649
118 -0.22527 -0.21963 -0.20604 -0.17378 -0.26177 -0.19463 -0.16774 -0.1279 -0.20437 -0.12498 -0.12895 -0.095108 -0.13076 -0.11195 -0.19064
119 -0.21774 -0.20696 -0.19336 -0.17154 -0.25476 -0.19085 -0.18952 -0.11963 -0.19674 -0.13918 -0.13908 -0.10726 -0.12936 -0.093828 -0.18096
120 -0.22844 -0.2011 -0.21011 -0.1665 -0.24181 -0.18759 -0.10799 -0.029198 -0.2109 -0.13302 -0.13176 -0.096801 -0.11699 -0.090403 -0.24527
121 -0.22032 -0.2045 -0.20019 -0.16488 -0.25879 -0.19974 -0.070102 0.0077245 -0.17625 -0.13536 -0.13529 -0.10039 -0.10687 -0.091735 -0.27154
122 -0.1958 -0.20369 -0.19845 -0.17566 -0.25654 -0.18147 -0.15074 -0.063408 -0.19687 -0.13593 -0.11225 -0.080827 -0.10308 -0.069941 -0.21313
123 -0.22722 -0.186 -0.17357 -0.13481 -0.26132 -0.12635 -0.15304 -0.083106 -0.1922 -0.10437 -0.11101 -0.078053 -0.12183 -0.086937 -0.17356
124 -0.22979 -0.2038 -0.1793 -0.17835 -0.25503 -0.1832 -0.16068 -0.093299 -0.20776 -0.13193 -0.13208 -0.073835 -0.11829 -0.083355 -0.15631
125 -0.22051 -0.21376 -0.19718 -0.17921 -0.26088 -0.21419 -0.17189 -0.093816 -0.19524 -0.12678 -0.14349 -0.09604 -0.12268 -0.10042 -0.21459
126 -0.2308 -0.2131 -0.19017 -0.16426 -0.25965 -0.17741 -0.1709 -0.090383 -0.19515 -0.13568 -0.13411 -0.091087 -0.12288 -0.099011 -0.19709
127 -0.22059 -0.21842 -0.18058 -0.17102 -0.25284 -0.16818 -0.1721 -0.095978 -0.19481 -0.12453 -0.14572 -0.088636 -0.11775 -0.071216 -0.19054
128 -0.21226 -0.20267 -0.18722 -0.16579 -0.25053 -0.15218 -0.16043 -0.089498 -0.19205 -0.10094 -0.10478 -0.068374 -0.098774 -0.073218 -0.16643
129 -0.20709 -0.1965 -0.1816 -0.15986 -0.23715 -0.14901 -0.15497 -0.079389 -0.18674 -0.10836 -0.12728 -0.094148 -0.10779 -0.064615 -0.19905
130 -0.201 -0.18162 -0.178 -0.14023 -0.21391 -0.1178 -0.12814 -0.081465 -0.17496 -0.085987 -0.11168 -0.059705 -0.089712 -0.063726 -0.16057
131 -0.23025 -0.20547 -0.19805 -0.18061 -0.27338 -0.18948 -0.18206 -0.10734 -0.19818 -0.13177 -0.13133 -0.10224 -0.10078 -0.074402 -0.18471
132 -0.22185 -0.22187 -0.1946 -0.18212 -0.2721 -0.16766 -0.18293 -0.11909 -0.20289 -0.12456 -0.13731 -0.066952 -0.10487 -0.078441 -0.24035
133 -0.22364 -0.22573 -0.19886 -0.17404 -0.27772 -0.22207 -0.17048 -0.11811 -0.21296 -0.12042 -0.13817 -0.085233 -0.10481 -0.097711 -0.2188
134 -0.2326 -0.22172 -0.20135 -0.16239 -0.26092 -0.18473 -0.19981 -0.13504 -0.21307 -0.14126 -0.14027 -0.10534 -0.10937 -0.072265 -0.18568
135 -0.22467 -0.19766 -0.19259 -0.16356 -0.25151 -0.2084 -0.17598 -0.11758 -0.1835 -0.13867 -0.13569 -0.084409 -0.11771 -0.073593 -0.15917
136 -0.22865 -0.19448 -0.16764 -0.14286 -0.23314 -0.18514 -0.13623 -0.12096 -0.18339 -0.11492 -0.12261 -0.077566 -0.086703 -0.060662 -0.15954
137 -0.22415 -0.20735 -0.19728 -0.18773 -0.27411 -0.19559 -0.20343 -0.13867 -0.20424 -0.14592 -0.13829 -0.10843 -0.11356 -0.094235 -0.19915
138 -0.22586 -0.21346 -0.19249 -0.16011 -0.2427 -0.18962 -0.16379 -0.1189 -0.19649 -0.14612 -0.14438 -0.092107 -0.11858 -0.1041 -0.22701
139 -0.21605 -0.21248 -0.18152 -0.16508 -0.23707 -0.16983 -0.17644 -0.11768 -0.20532 -0.14042 -0.14052 -0.086277 -0.12603 -0.10353 -0.20114
140 -0.24337 -0.21313 -0.20877 -0.16234 -0.2553 -0.17758 -0.20351 -0.12646 -0.21062 -0.12268 -0.12518 -0.075618 -0.11934 -0.093944 -0.18524
141 -0.23988 -0.22307 -0.20056 -0.18934 -0.2666 -0.23384 -0.181 -0.12441 -0.20929 -0.14552 -0.1404 -0.10266 -0.13194 -0.093941 -0.21814
142 -0.22102 -0.20723 -0.18163 -0.15865 -0.23471 -0.17583 -0.16877 -0.1057 -0.20202 -0.12682 -0.13185 -0.074946 -0.12213 -0.082579 -0.18693
143 -0.20689 -0.20795 -0.19628 -0.14829 -0.23856 -0.16072 -0.1701 -0.12007 -0.19664 -0.14108 -0.12235 -0.074841 -0.1036 -0.071286 -0.18508
144 -0.23517 -0.2116 -0.18162 -0.17969 -0.24573 -0.20052 -0.17343 -0.10134 -0.20159 -0.14689 -0.13036 -0.085329 -0.11623 -0.12681 -0.19998
145 -0.21236 -0.2137 -0.1791 -0.17 -0.23517 -0.2076 -0.16955 -0.1245 -0.19779 -0.11541 -0.11372 -0.087183 -0.11803 -0.07007 -0.15259
146 -0.22365 -0.1887 -0.17663 -0.17132 -0.24571 -0.19219 -0.18005 -0.14178 -0.18968 -0.12313 -0.11325 -0.069878 -0.086939 -0.068882 -0.18492
147 -0.24257 -0.21306 -0.19435 -0.16181 -0.26079 -0.17943 -0.17697 -0.12921 -0.18501 -0.13209 -0.13694 -0.084315 -0.1347 -0.092893 -0.21851
148 -0.20221 -0.19582 -0.17395 -0.13865 -0.21699 -0.15844 -0.1683 -0.099955 -0.17421 -0.12568 -0.10657 -0.062481 -0.091129 -0.055321 -0.17659
149 -0.23105 -0.21628 -0.20164 -0.19591 -0.27268 -0.19797 -0.19927 -0.10902 -0.20341 -0.13795 -0.134 -0.10046 -0.13779 -0.093714 -0.2094
150 -0.20328 -0.19777 -0.17017 -0.15777 -0.24083 -0.16095 -0.17724 -0.11717 -0.18109 -0.12942 -0.12947 -0.08698 -0.097582 -0.10464 -0.18736
151 -0.22588 -0.20726 -0.17799 -0.17682 -0.26387 -0.18283 -0.1898 -0.12907 -0.20769 -0.12656 -0.13412 -0.079592 -0.11558 -0.082305 -0.22049
152 -0.21223 -0.21663 -0.20439 -0.16813 -0.26804 -0.21571 -0.20023 -0.1292 -0.20519 -0.12024 -0.12891 -0.086617 -0.10061 -0.087696 -0.22475
153 -0.22261 -0.20457 -0.18882 -0.18702 -0.26451 -0.23136 -0.20454 -0.14207 -0.20561 -0.14561 -0.16668 -0.094398 -0.12636 -0.1145 -0.23782
154 -0.21838 -0.20422 -0.18771 -0.15413 -0.26019 -0.1619 -0.14969 -0.11463 -0.19225 -0.11162 -0.11512 -0.080592 -0.0994 -0.087276 -0.20969
155 -0.22817 -0.20573 -0.18981 -0.16572 -0.27652 -0.18597 -0.1828 -0.15383 -0.21265 -0.1296 -0.14431 -0.062293 -0.12213 -0.093628 -0.22355
156 -0.21188 -0.20971 -0.17493 -0.15435 -0.24018 -0.17509 -0.15326 -0.11607 -0.18297 -0.1097 -0.12466 -0.064782 -0.099154 -0.081155 -0.19356
157 -0.24407 -0.23098 -0.20018 -0.17942 -0.28621 -0.21519 -0.19898 -0.15189 -0.21036 -0.1391 -0.13424 -0.082752 -0.12751 -0.091622 -0.24156
158 -0.20054 -0.20174 -0.16283 -0.15029 -0.25847 -0.16796 -0.17071 -0.13187 -0.18723 -0.11116 -0.12486 -0.055291 -0.091972 -0.063502 -0.26017
159 -0.23271 -0.23632 -0.20251 -0.17567 -0.25967 -0.18731 -0.18046 -0.14127 -0.20545 -0.12958 -0.13777 -0.094827 -0.12093 -0.09771 -0.25109
160 -0.22766 -0.2042 -0.18774 -0.1557 -0.27446 -0.19003 -0.19365 -0.1286 -0.19799 -0.11986 -0.12931 -0.07474 -0.1064 -0.084129 -0.28318
161 -0.23415 -0.20698 -0.19751 -0.195 -0.24769 -0.1792 -0.18836 -0.12679 -0.19527 -0.11935 -0.13894 -0.069173 -0.12632 -0.069442 -0.2181
162 -0.22557 -0.21556 -0.17994 -0.17084 -0.27016 -0.22471 -0.16781 -0.1359 -0.20056 -0.12551 -0.13675 -0.079948 -0.11469 -0.10469 -0.24461
163 -0.22279 -0.21793 -0.18487 -0.16358 -0.25731 -0.18423 -0.18299 -0.14314 -0.19986 -0.10089 -0.13099 -0.066731 -0.10512 -0.093593 -0.2444
164 -0.24179 -0.22734 -0.19202 -0.16953 -0.26079 -0.18919 -0.17471 -0.12732 -0.19174 -0.083002 -0.1299 -0.086898 -0.11221 -0.083568 -0.22288
165 -0.26934 -0.23895 -0.19818 -0.18319 -0.29974 -0.19437 -0.19215 -0.15455 -0.20381 -0.14387 -0.15959 -0.076457 -0.13706 -0.077325 -0.27225
166 -0.27807 -0.22973 -0.20141 -0.20308 -0.30057 -0.21579 -0.20697 -0.1617 -0.21605 -0.13669 -0.14841 -0.085767 -0.12893 -0.10423 -0.27618
167 -0.25376 -0.23985 -0.20635 -0.17969 -0.30223 -0.17667 -0.18862 -0.15072 -0.21936 -0.13457 -0.15934 -0.0792 -0.13319 -0.1209 -0.24861
168 -0.25488 -0.23826 -0.21015 -0.19014 -0.29356 -0.1896 -0.18381 -0.13849 -0.22127 -0.12114 -0.13423 -0.078999 -0.11745 -0.091463 -0.26202
169 -0.24666 -0.2369 -0.20985 -0.17607 -0.30161 -0.21356 -0.18823 -0.1482 -0.20919 -0.13871 -0.15041 -0.080405 -0.14668 -0.11728 -0.26789
170 -0.25559 -0.22493 -0.20341 -0.17725 -0.29301 -0.19845 -0.18826 -0.14293 -0.20692 -0.13188 -0.14952 -0.062633 -0.12466 -0.099358 -0.25977
171 -0.26067 -0.25021 -0.20962 -0.18463 -0.30217 -0.17689 -0.17391 -0.13213 -0.22422 -0.13299 -0.15667 -0.071786 -0.14324 -0.093794 -0.29955
172 -0.24562 -0.2336 -0.19814 -0.18012 -0.27421 -0.20453 -0.19674 -0.12331 -0.21232 -0.11187 -0.13126 -0.061871 -0.11939 -0.097977 -0.19473
173 -0.26315 -0.26574 -0.23179 -0.20645 -0.33757 -0.20255 -0.20287 -0.17306 -0.23744 -0.13028 -0.17067 -0.085227 -0.14871 -0.12628 -0.28342
174 -0.26197 -0.24989 -0.20592 -0.16954 -0.31325 -0.22018 -0.1828 -0.12906 -0.21701 -0.11579 -0.14719 -0.090128 -0.13344 -0.095634 -0.29883
175 -0.27696 -0.26237 -0.22321 -0.19885 -0.31202 -0.22334 -0.21793 -0.16873 -0.22876 -0.13017 -0.1687 -0.086201 -0.14974 -0.13597 -0.27197
176 -0.27229 -0.26823 -0.22793 -0.19816 -0.30306 -0.23094 -0.2037 -0.15591 -0.21996 -0.14273 -0.16564 -0.088062 -0.162 -0.1323 -0.302
177 -0.28515 -0.27353 -0.23401 -0.21293 -0.32071 -0.21508 -0.20253 -0.17235 -0.23636 -0.13949 -0.16899 -0.093754 -0.16216 -0.13442 -0.30736
178 -0.28624 -0.26554 -0.22217 -0.19412 -0.33041 -0.21887 -0.20681 -0.17315 -0.22157 -0.14734 -0.15182 -0.088619 -0.1649 -0.13129 -0.28852
179 -0.26184 -0.24946 -0.21981 -0.18659 -0.29796 -0.18732 -0.1873 -0.14149 -0.21068 -0.11916 -0.15033 -0.090018 -0.13354 -0.12734 -0.27192
180 -0.26687 -0.26789 -0.23341 -0.20311 -0.31111 -0.21864 -0.22137 -0.16955 -0.21608 -0.121 -0.15806 -0.081445 -0.14193 -0.1099 -0.22428
181 -0.28545 -0.27279 -0.24462 -0.19279 -0.34849 -0.22977 -0.21545 -0.18958 -0.22862 -0.13825 -0.17389 -0.087376 -0.16288 -0.14239 -0.27548
182 -0.27614 -0.27083 -0.22082 -0.21083 -0.32656 -0.20698 -0.22021 -0.17686 -0.2353 -0.13653 -0.1622 -0.084307 -0.13625 -0.11684 -0.2804
183 -0.26738 -0.27046 -0.24476 -0.20213 -0.32788 -0.22036 -0.22565 -0.18044 -0.24426 -0.13381 -0.162 -0.088821 -0.15649 -0.14835 -0.28645
184 -0.27475 -0.28501 -0.22621 -0.18938 -0.34286 -0.19939 -0.20934 -0.17186 -0.23298 -0.12 -0.15872 -0.080656 -0.14087 -0.13817 -0.27296
185 -0.30009 -0.3031 -0.25293 -0.23642 -0.36937 -0.23664 -0.25024 -0.1995 -0.25717 -0.13465 -0.17044 -0.097555 -0.16438 -0.15398 -0.31508
186 -0.28367 -0.29482 -0.24602 -0.20169 -0.34435 -0.23315 -0.21287 -0.17624 -0.23549 -0.14506 -0.17384 -0.08861 -0.15865 -0.12783 -0.24998
187 -0.28752 -0.28467 -0.22455 -0.20377 -0.35548 -0.24438 -0.23815 -0.18486 -0.23904 -0.15214 -0.16242 -0.083607 -0.15418 -0.14321 -0.29708
188 -0.30036 -0.29361 -0.25079 -0.17982 -0.33796 -0.21392 -0.20937 -0.16245 -0.2218 -0.14562 -0.17486 -0.081087 -0.15671 -0.14266 -0.26357
189 -0.28027 -0.2936 -0.23678 -0.21599 -0.34117 -0.23049 -0.2203 -0.17364 -0.22505 -0.12376 -0.17464 -0.094095 -0.14412 -0.1414 -0.28988
190 -0.31027 -0.28817 -0.24276 -0.19244 -0.33043 -0.24832 -0.22354 -0.18234 -0.23622 -0.16854 -0.17456 -0.090166 -0.16972 -0.15753 -0.31406
191 -0.30735 -0.29139 -0.24714 -0.21153 -0.33504 -0.23815 -0.21961 -0.18102 -0.24684 -0.13256 -0.166 -0.089151 -0.14095 -0.13795 -0.25715
192 -0.31137 -0.30888 -0.26689 -0.22196 -0.36357 -0.24872 -0.24372 -0.19266 -0.24804 -0.17027 -0.17412 -0.12542 -0.1834 -0.16533 -0.25332
193 -0.30637 -0.32008 -0.26327 -0.23631 -0.36918 -0.26085 -0.2389 -0.20644 -0.27357 -0.16 -0.18725 -0.1034 -0.17837 -0.16093 -0.26886
194 -0.30268 -0.30165 -0.25077 -0.20889 -0.327 -0.22673 -0.21958 -0.17304 -0.23972 -0.14242 -0.16374 -0.08385 -0.15736 -0.1377 -0.2607
195 -0.32391 -0.31505 -0.26578 -0.18517 -0.35403 -0.21509 -0.22857 -0.19327 -0.24597 -0.16946 -0.17635 -0.086391 -0.1864 -0.14269 -0.30312
196 -0.30313 -0.31396 -0.24985 -0.20633 -0.33469 -0.20452 -0.2198 -0.19078 -0.2459 -0.14816 -0.18643 -0.10013 -0.16777 -0.14969 -0.27898
197 -0.30691 -0.31198 -0.26244 -0.20713 -0.34379 -0.23994 -0.23928 -0.19227 -0.24343 -0.15738 -0.18037 -0.1212 -0.18437 -0.15126 -0.30424
198 -0.30755 -0.32695 -0.26032 -0.22642 -0.37697 -0.26562 -0.24397 -0.20836 -0.2537 -0.16812 -0.1827 -0.12051 -0.17406 -0.16351 -0.31584
199 -0.31615 -0.31388 -0.25526 -0.22298 -0.34608 -0.21379 -0.22956 -0.17833 -0.25768 -0.15444 -0.17333 -0.098477 -0.17547 -0.14902 -0.24209
200 -0.30674 -0.30635 -0.24301 -0.19962 -0.33673 -0.19155 -0.21141 -0.1669 -0.22557 -0.14913 -0.16767 -0.078463 -0.17966 -0.1556 -0.26608
201 -0.31145 -0.31176 -0.26051 -0.22664 -0.35791 -0.25822 -0.23412 -0.19906 -0.24792 -0.18218 -0.18932 -0.096453 -0.20533 -0.16665 -0.25779
202 -0.29522 -0.31064 -0.25183 -0.19812 -0.33762 -0.20514 -0.21758 -0.17211 -0.23564 -0.15221 -0.16633 -0.083104 -0.16923 -0.16407 -0.30094
203 -0.30778 -0.33365 -0.27011 -0.21834 -0.34902 -0.22567 -0.22624 -0.19714 -0.26495 -0.15641 -0.17751 -0.083036 -0.18584 -0.18844 -0.29865
204 -0.28494 -0.30932 -0.25802 -0.2031 -0.34511 -0.20322 -0.23245 -0.17945 -0.22697 -0.13172 -0.17109 -0.079268 -0.19128 -0.14393 -0.28103
205 -0.30733 -0.33298 -0.27421 -0.21274 -0.35346 -0.22686 -0.23214 -0.19668 -0.24729 -0.17671 -0.18251 -0.10026 -0.19033 -0.1726 -0.30717
206 -0.312 -0.3278 -0.26778 -0.23854 -0.37193 -0.24204 -0.25453 -0.21875 -0.25599 -0.16607 -0.17848 -0.099298 -0.18569 -0.17144 -0.28416
207 -0.31835 -0.33646 -0.26565 -0.24436 -0.36421 -0.25488 -0.25528 -0.20923 -0.25411 -0.17271 -0.19391 -0.09899 -0.1832 -0.18608 -0.27219
208 -0.32729 -0.33982 -0.29151 -0.23118 -0.38013 -0.25473 -0.25073 -0.22441 -0.2545 -0.17728 -0.20741 -0.11007 -0.19302 -0.18632 -0.27163
209 -0.3123 -0.35141 -0.27871 -0.24082 -0.36084 -0.26511 -0.25708 -0.2221 -0.26064 -0.15051 -0.1874 -0.097204 -0.19578 -0.17579 -0.27914
210 -0.31869 -0.33445 -0.28263 -0.22037 -0.35181 -0.21771 -0.24549 -0.19839 -0.2572 -0.17928 -0.19421 -0.11095 -0.19646 -0.17477 -0.25934
211 -0.33496 -0.3447 -0.28622 -0.22397 -0.37532 -0.24364 -0.25912 -0.22219 -0.26902 -0.16792 -0.18264 -0.10672 -0.18883 -0.18152 -0.26819
212 -0.34289 -0.3654 -0.30836 -0.25731 -0.37958 -0.25365 -0.28378 -0.23145 -0.27729 -0.1861 -0.21361 -0.13743 -0.22827 -0.20654 -0.30097
213 -0.28708 -0.32085 -0.26094 -0.21789 -0.34834 -0.25904 -0.23301 -0.20011 -0.23516 -0.15017 -0.17772 -0.084322 -0.16921 -0.148 -0.26459
214 -0.3029 -0.35331 -0.27502 -0.22094 -0.32015 -0.22082 -0.21671 -0.18713 -0.24477 -0.15042 -0.18463 -0.096445 -0.17258 -0.18683 -0.27865
215 -0.32041 -0.36105 -0.28267 -0.2417 -0.34754 -0.25477 -0.24953 -0.22474 -0.25825 -0.18732 -0.20682 -0.105 -0.1937 -0.19238 -0.30004
216 -0.33647 -0.3636 -0.29227 -0.22331 -0.35625 -0.25963 -0.25124 -0.21956 -0.27394 -0.16413 -0.20614 -0.11935 -0.18655 -0.19137 -0.3096
217 -0.32287 -0.34619 -0.28775 -0.20932 -0.35306 -0.24677 -0.25677 -0.20344 -0.25212 -0.14412 -0.20038 -0.10925 -0.18137 -0.16758 -0.28171
218 -0.31059 -0.35701 -0.28064 -0.22723 -0.35581 -0.23905 -0.24702 -0.22348 -0.25956 -0.18646 -0.19919 -0.12924 -0.20628 -0.17253 -0.29818
219 -0.30229 -0.34131 -0.25913 -0.21484 -0.32582 -0.22451 -0.23895 -0.18519 -0.25654 -0.13846 -0.18654 -0.095011 -0.17309 -0.16594 -0.27128
220 -0.30699 -0.36016 -0.27448 -0.22347 -0.35713 -0.24609 -0.26303 -0.22407 -0.26374 -0.1729 -0.18837 -0.12672 -0.17999 -0.18124 -0.29774
221 -0.32265 -0.36253 -0.29794 -0.23467 -0.3579 -0.23749 -0.26635 -0.22155 -0.25586 -0.17249 -0.22012 -0.13584 -0.21224 -0.2042 -0.28098
222 -0.31519 -0.34587 -0.27181 -0.23663 -0.35159 -0.23256 -0.25206 -0.22327 -0.26419 -0.1699 -0.19941 -0.12546 -0.19118 -0.16494 -0.26244
223 -0.33649 -0.36544 -0.30471 -0.26613 -0.38346 -0.27695 -0.2854 -0.22442 -0.27348 -0.17535 -0.21392 -0.14426 -0.22073 -0.21262 -0.28869
224 -0.34929 -0.36935 -0.30012 -0.24934 -0.3647 -0.26748 -0.26519 -0.24375 -0.27224 -0.18531 -0.21731 -0.15728 -0.19211 -0.19346 -0.30158
225 -0.32049 -0.35847 -0.28547 -0.26173 -0.37526 -0.24811 -0.26257 -0.23095 -0.26411 -0.19249 -0.20339 -0.13449 -0.19379 -0.18025 -0.26047
226 -0.32108 -0.35207 -0.28389 -0.24124 -0.34665 -0.24489 -0.25066 -0.22845 -0.27171 -0.17871 -0.20759 -0.12133 -0.19497 -0.19692 -0.29444
227 -0.3294 -0.36013 -0.28844 -0.24136 -0.34462 -0.20736 -0.24991 -0.20368 -0.25969 -0.16318 -0.20632 -0.12244 -0.20424 -0.19021 -0.27123
228 -0.32719 -0.36178 -0.28654 -0.24234 -0.37665 -0.28859 -0.28567 -0.22176 -0.26449 -0.19585 -0.20957 -0.12831 -0.21385 -0.20765 -0.29035
229 -0.31954 -0.36702 -0.28048 -0.22138 -0.372 -0.25788 -0.27313 -0.21763 -0.25862 -0.15997 -0.21058 -0.12809 -0.19675 -0.17342 -0.26316
230 -0.31004 -0.35671 -0.2873 -0.23773 -0.34625 -0.25639 -0.25345 -0.18568 -0.25203 -0.16536 -0.19884 -0.11606 -0.21105 -0.1732 -0.27546
231 -0.30932 -0.34034 -0.28799 -0.21082 -0.34696 -0.22009 -0.24879 -0.19863 -0.25965 -0.16278 -0.20444 -0.12731 -0.19621 -0.19085 -0.25771
232 -0.34322 -0.37531 -0.29786 -0.24396 -0.37388 -0.29182 -0.27462 -0.25059 -0.26358 -0.18453 -0.20994 -0.15774 -0.22261 -0.20733 -0.22878
233 -0.3414 -0.36949 -0.30509 -0.25761 -0.37177 -0.27498 -0.27871 -0.22232 -0.26635 -0.18721 -0.22509 -0.14318 -0.21403 -0.20732 -0.23853
234 -0.34751 -0.37272 -0.30691 -0.26432 -0.39143 -0.28855 -0.30114 -0.23849 -0.27876 -0.20986 -0.22665 -0.13308 -0.21771 -0.21646 -0.26475
235 -0.33158 -0.36966 -0.30268 -0.24924 -0.3662 -0.27126 -0.27416 -0.22777 -0.25224 -0.19997 -0.20692 -0.13671 -0.21886 -0.19897 -0.22404
236 -0.33056 -0.37127 -0.30463 -0.25108 -0.34616 -0.2624 -0.27842 -0.21165 -0.26293 -0.19469 -0.22607 -0.1448 -0.2213 -0.19543 -0.27485
237 -0.35173 -0.37759 -0.3149 -0.27496 -0.40383 -0.31002 -0.31292 -0.24217 -0.29641 -0.19908 -0.22737 -0.15948 -0.22694 -0.22201 -0.28425
238 -0.31959 -0.36569 -0.31006 -0.24397 -0.34942 -0.25579 -0.27708 -0.23683 -0.25925 -0.19281 -0.2131 -0.13332 -0.19259 -0.19755 -0.23362
239 -0.33992 -0.3542 -0.28812 -0.23627 -0.33412 -0.25119 -0.2603 -0.21879 -0.25979 -0.18921 -0.2079 -0.15031 -0.19149 -0.21143 -0.2034
240 -0.33358 -0.36562 -0.31066 -0.2341 -0.35569 -0.24736 -0.25432 -0.20944 -0.27795 -0.1955 -0.2211 -0.14575 -0.19629 -0.18679 -0.23877
241 -0.33091 -0.37331 -0.29733 -0.26118 -0.37114 -0.26266 -0.28732 -0.24638 -0.26859 -0.19469 -0.21628 -0.13408 -0.20955 -0.19421 -0.22311
242 -0.34161 -0.36428 -0.30212 -0.23603 -0.34915 -0.24041 -0.2644 -0.20582 -0.25187 -0.17523 -0.215 -0.14191 -0.19826 -0.20029 -0.23688
243 -0.31241 -0.36091 -0.29411 -0.23235 -0.33187 -0.27085 -0.2717 -0.22262 -0.26352 -0.17331 -0.21424 -0.13653 -0.1984 -0.18499 -0.24008
244 -0.34119 -0.38251 -0.2994 -0.25057 -0.36839 -0.2628 -0.28195 -0.23299 -0.26996 -0.18544 -0.22536 -0.13039 -0.20629 -0.19003 -0.27175
245 -0.33811 -0.37414 -0.30696 -0.25869 -0.3627 -0.25952 -0.27697 -0.22355 -0.26615 -0.19545 -0.22275 -0.15702 -0.21108 -0.19961 -0.26101
246 -0.34159 -0.37669 -0.29511 -0.27238 -0.3741 -0.2712 -0.27639 -0.23515 -0.27697 -0.18712 -0.2248 -0.1391 -0.20442 -0.22093 -0.26028
247 -0.31309 -0.374 -0.29679 -0.21582 -0.35115 -0.25817 -0.25996 -0.22498 -0.25335 -0.17151 -0.21158 -0.13066 -0.20646 -0.2026 -0.23372
248 -0.33621 -0.37553 -0.30951 -0.23312 -0.37405 -0.26548 -0.26956 -0.21359 -0.26388 -0.21557 -0.2291 -0.14815 -0.21381 -0.20402 -0.2473
249 -0.32643 -0.38417 -0.30248 -0.2515 -0.3866 -0.2841 -0.28309 -0.23529 -0.27166 -0.20081 -0.21182 -0.14965 -0.20134 -0.20609 -0.21741
250 -0.33208 -0.37293 -0.29819 -0.24383 -0.37237 -0.24158 -0.26191 -0.23344 -0.27182 -0.17535 -0.21809 -0.12876 -0.20296 -0.19344 -0.2385
251 -0.33883 -0.38082 -0.29202 -0.24613 -0.35987 -0.2393 -0.26981 -0.22317 -0.27391 -0.20349 -0.22877 -0.14127 -0.21647 -0.19185 -0.26787
252 -0.3368 -0.38973 -0.30861 -0.23956 -0.37096 -0.24392 -0.27703 -0.23363 -0.28564 -0.19968 -0.22964 -0.15588 -0.21351 -0.22321 -0.21925
253 -0.33119 -0.39711 -0.30164 -0.25397 -0.35701 -0.23975 -0.26704 -0.22938 -0.27759 -0.19407 -0.21658 -0.14528 -0.21094 -0.20279 -0.24708
254 -0.33407 -0.38537 -0.30678 -0.21484 -0.36065 -0.22444 -0.25791 -0.19719 -0.25946 -0.1922 -0.21675 -0.14864 -0.20695 -0.19696 -0.246
255 -0.3157 -0.37417 -0.28058 -0.2442 -0.35961 -0.27271 -0.26109 -0.22864 -0.26603 -0.16653 -0.20281 -0.13277 -0.18894 -0.18182 -0.17914
256 -0.31758 -0.38023 -0.29602 -0.25114 -0.37493 -0.24716 -0.28327 -0.23157 -0.27505 -0.18015 -0.21257 -0.1465 -0.19725 -0.18269 -0.1948
257 -0.37739 -0.40821 -0.32376 -0.24828 -0.36421 -0.25475 -0.27669 -0.2235 -0.27725 -0.22229 -0.25021 -0.17282 -0.24957 -0.22027 -0.24697
258 -0.32927 -0.38795 -0.30004 -0.23713 -0.3704 -0.24937 -0.27938 -0.23487 -0.25234 -0.1826 -0.22089 -0.13056 -0.19157 -0.19536 -0.15997
259 -0.33643 -0.37319 -0.28764 -0.25696 -0.35784 -0.24748 -0.26327 -0.21632 -0.27221 -0.18962 -0.22857 -0.1442 -0.21206 -0.20747 -0.23791
260 -0.34244 -0.39279 -0.31382 -0.25148 -0.38147 -0.26683 -0.28052 -0.22508 -0.27704 -0.20931 -0.23187 -0.14326 -0.23147 -0.19934 -0.20443
261 -0.3444 -0.41656 -0.31296 -0.25639 -0.3961 -0.25498 -0.29931 -0.24739 -0.27147 -0.21963 -0.24072 -0.16108 -0.23005 -0.20849 -0.20065
262 -0.36111 -0.39866 -0.31256 -0.24713 -0.34927 -0.22185 -0.29733 -0.23038 -0.27729 -0.20581 -0.23835 -0.16754 -0.22132 -0.22416 -0.18588
263 -0.3482 -0.40305 -0.30968 -0.25998 -0.37905 -0.24131 -0.2915 -0.22887 -0.2817 -0.21086 -0.23814 -0.14902 -0.22702 -0.199 -0.22696
264 -0.34063 -0.38897 -0.30972 -0.25647 -0.35316 -0.25805 -0.26431 -0.22789 -0.26403 -0.19751 -0.23489 -0.16008 -0.20227 -0.20483 -0.19474
265 -0.35148 -0.40556 -0.32304 -0.28392 -0.36559 -0.28718 -0.30132 -0.26917 -0.28123 -0.21613 -0.22635 -0.16276 -0.21123 -0.20953 -0.20802
266 -0.34072 -0.39456 -0.31008 -0.26932 -0.34882 -0.24766 -0.2811 -0.24374 -0.28028 -0.20717 -0.24325 -0.16384 -0.22052 -0.20549 -0.21519
267 -0.33145 -0.39013 -0.30636 -0.25231 -0.35381 -0.23978 -0.27497 -0.223 -0.2716 -0.1964 -0.21769 -0.13896 -0.20584 -0.18509 -0.16767
268 -0.32968 -0.38222 -0.30927 -0.26862 -0.35197 -0.22473 -0.28034 -0.23759 -0.28075 -0.19792 -0.22709 -0.13341 -0.21295 -0.20185 -0.18064
269 -0.34453 -0.39861 -0.30412 -0.24557 -0.35455 -0.2504 -0.28111 -0.23435 -0.27334 -0.19583 -0.24638 -0.15236 -0.22297 -0.1921 -0.17931
270 -0.34574 -0.39038 -0.30839 -0.24829 -0.37211 -0.23996 -0.2827 -0.23084 -0.26449 -0.20962 -0.22936 -0.16798 -0.21002 -0.19874 -0.18901
271 -0.31591 -0.38348 -0.29887 -0.24876 -0.36937 -0.23527 -0.27941 -0.23222 -0.25778 -0.19598 -0.24913 -0.14966 -0.20292 -0.17517 -0.20097
272 -0.33937 -0.3881 -0.32866 -0.27578 -0.35621 -0.23389 -0.29362 -0.22887 -0.28105 -0.21803 -0.24143 -0.15776 -0.22408 -0.20268 -0.26771
273 -0.3286 -0.36165 -0.2957 -0.22807 -0.34724 -0.22161 -0.24624 -0.20326 -0.25513 -0.20594 -0.22207 -0.14958 -0.20636 -0.17245 -0.19008
274 -0.33888 -0.39292 -0.32836 -0.24842 -0.36532 -0.25852 -0.29034 -0.24362 -0.27134 -0.20594 -0.24996 -0.14652 -0.22877 -0.19662 -0.22542
275 -0.35552 -0.38889 -0.30311 -0.27363 -0.37609 -0.23086 -0.28811 -0.22417 -0.27474 -0.22148 -0.2392 -0.1664 -0.2197 -0.22849 -0.25069
276 -0.32531 -0.39678 -0.31845 -0.28265 -0.37482 -0.27641 -0.29964 -0.23126 -0.2771 -0.21224 -0.2388 -0.15373 -0.2209 -0.20503 -0.22847
277 -0.34611 -0.39849 -0.31618 -0.25641 -0.35073 -0.25361 -0.27129 -0.21905 -0.27025 -0.192 -0.23517 -0.16188 -0.23172 -0.20507 -0.19866
278 -0.34924 -0.4032 -0.30541 -0.26226 -0.35112 -0.25965 -0.30007 -0.23018 -0.27727 -0.2049 -0.23103 -0.16539 -0.21055 -0.20818 -0.20253
279 -0.34906 -0.39895 -0.31667 -0.28584 -0.37462 -0.27794 -0.29293 -0.25728 -0.28556 -0.22333 -0.25005 -0.16263 -0.23009 -0.2136 -0.23958
280 -0.33323 -0.38106 -0.3039 -0.26009 -0.34515 -0.23769 -0.26927 -0.21374 -0.26717 -0.19602 -0.23943 -0.14327 -0.2057 -0.16806 -0.20783
281 -0.34117 -0.39566 -0.31642 -0.23333 -0.34436 -0.23069 -0.29142 -0.24336 -0.26997 -0.21331 -0.25147 -0.168 -0.23439 -0.22419 -0.28318
282 -0.33127 -0.38748 -0.31545 -0.2622 -0.35783 -0.25053 -0.29866 -0.22867 -0.28167 -0.20526 -0.24313 -0.1572 -0.22033 -0.20801 -0.23876
283 -0.32706 -0.3853 -0.29552 -0.24185 -0.34939 -0.24866 -0.27562 -0.21737 -0.26842 -0.2029 -0.23915 -0.143 -0.22169 -0.1933 -0.22332
284 -0.33787 -0.38505 -0.31305 -0.26574 -0.33445 -0.24065 -0.27071 -0.23132 -0.26705 -0.20212 -0.23384 -0.1587 -0.21563 -0.19587 -0.23539
285 -0.32759 -0.38133 -0.30938 -0.24068 -0.3628 -0.23592 -0.28941 -0.23414 -0.26745 -0.18612 -0.22674 -0.1597 -0.20083 -0.21244 -0.24866
286 -0.34307 -0.38563 -0.29583 -0.24671 -0.34832 -0.27821 -0.29523 -0.23621 -0.26113 -0.22058 -0.24324 -0.15731 -0.23022 -0.20037 -0.28961
287 -0.34023 -0.38472 -0.30575 -0.25322 -0.37793 -0.24506 -0.29312 -0.24129 -0.26634 -0.20968 -0.25379 -0.17041 -0.21876 -0.21599 -0.27906
288 -0.31294 -0.3922 -0.30315 -0.2486 -0.36813 -0.23795 -0.28148 -0.23399 -0.27374 -0.20434 -0.24345 -0.16931 -0.21594 -0.22914 -0.28448
289 -0.33418 -0.39856 -0.30621 -0.25297 -0.36887 -0.2331 -0.28728 -0.25763 -0.26821 -0.20493 -0.24476 -0.16699 -0.22463 -0.19776 -0.27393
290 -0.31865 -0.37835 -0.29689 -0.23989 -0.33423 -0.22974 -0.26694 -0.21544 -0.25943 -0.18529 -0.23424 -0.14262 -0.2297 -0.19011 -0.22464
291 -0.3487 -0.40266 -0.31799 -0.24977 -0.35009 -0.23605 -0.29389 -0.25362 -0.27973 -0.22612 -0.24404 -0.17618 -0.21454 -0.22441 -0.26885
292 -0.32938 -0.38477 -0.3119 -0.24043 -0.35514 -0.23844 -0.27305 -0.23257 -0.26468 -0.20931 -0.24721 -0.16031 -0.20362 -0.19814 -0.26819
293 -0.32473 -0.38565 -0.29459 -0.24284 -0.35106 -0.24482 -0.27692 -0.22291 -0.26973 -0.216 -0.23629 -0.16201 -0.20678 -0.18639 -0.23393
294 -0.32289 -0.39567 -0.31846 -0.24712 -0.35827 -0.26013 -0.29155 -0.23259 -0.26812 -0.20908 -0.24264 -0.16522 -0.21017 -0.18387 -0.25258
295 -0.34028 -0.38528 -0.30761 -0.23843 -0.35163 -0.24063 -0.27303 -0.21677 -0.25787 -0.21195 -0.23348 -0.1575 -0.2208 -0.21567 -0.24316
296 -0.31674 -0.39603 -0.29291 -0.22732 -0.35232 -0.23333 -0.26901 -0.21639 -0.26192 -0.20399 -0.22674 -0.15076 -0.1941 -0.19493 -0.26851
297 -0.34125 -0.39507 -0.31626 -0.23276 -0.36433 -0.29062 -0.27558 -0.25436 -0.26541 -0.21346 -0.24751 -0.14898 -0.22332 -0.2052 -0.26669
298 -0.34778 -0.40656 -0.31776 -0.23232 -0.35867 -0.24355 -0.28829 -0.23188 -0.27246 -0.23227 -0.25448 -0.18822 -0.23969 -0.21329 -0.27413
299 -0.33749 -0.40766 -0.31644 -0.22422 -0.36862 -0.27382 -0.28357 -0.23545 -0.28306 -0.20919 -0.25314 -0.17865 -0.22642 -0.21446 -0.2504
300 -0.31577 -0.40153 -0.31098 -0.22432 -0.34611 -0.27256 -0.28211 -0.21254 -0.26882 -0.20509 -0.24323 -0.17277 -0.23196 -0.20221 -0.2665
301 -0.31271 -0.39484 -0.31426 -0.19893 -0.3266 -0.18989 -0.28435 -0.22972 -0.26165 -0.19366 -0.22198 -0.15745 -0.22125 -0.20998 -0.26892
302 -0.32555 -0.39459 -0.31537 -0.21336 -0.35315 -0.25513 -0.2985 -0.2278 -0.27993 -0.20247 -0.23514 -0.18021 -0.22754 -0.20222 -0.3034
303 -0.30361 -0.39055 -0.29998 -0.19087 -0.36396 -0.26393 -0.28581 -0.22191 -0.26128 -0.18535 -0.22512 -0.17311 -0.20615 -0.19941 -0.27124
304 -0.31948 -0.38969 -0.30123 -0.19381 -0.36046 -0.25616 -0.28813 -0.22168 -0.25929 -0.17959 -0.24611 -0.17528 -0.22062 -0.21787 -0.30417
305 -0.31682 -0.37889 -0.30471 -0.18439 -0.34273 -0.22043 -0.28245 -0.21224 -0.26183 -0.18188 -0.22677 -0.16742 -0.20325 -0.19361 -0.29921
306 -0.3138 -0.39923 -0.31164 -0.18582 -0.36315 -0.2666 -0.30183 -0.2219 -0.2678 -0.20671 -0.23827 -0.18049 -0.22486 -0.20171 -0.28226
307 -0.30192 -0.37197 -0.28163 -0.16954 -0.32982 -0.26203 -0.26257 -0.1877 -0.24238 -0.1691 -0.22426 -0.15961 -0.20098 -0.20098 -0.27773
308 -0.29604 -0.38432 -0.29778 -0.17353 -0.327 -0.25018 -0.26949 -0.1814 -0.25515 -0.16193 -0.2156 -0.15512 -0.18915 -0.17625 -0.32282
309 -0.29797 -0.37861 -0.30173 -0.16752 -0.3438 -0.23789 -0.25907 -0.19671 -0.25988 -0.1607 -0.22205 -0.1597 -0.19848 -0.18992 -0.31565
310 -0.33937 -0.4005 -0.31471 -0.16933 -0.35871 -0.24279 -0.2909 -0.21653 -0.27516 -0.18857 -0.25493 -0.17614 -0.22589 -0.2187 -0.33746
311 -0.32288 -0.39736 -0.33208 -0.1868 -0.3628 -0.26299 -0.29373 -0.21866 -0.27932 -0.17647 -0.23429 -0.18523 -0.21601 -0.2258 -0.37047
312 -0.33439 -0.39532 -0.31567 -0.17466 -0.23041 -0.24789 -0.29995 -0.22364 -0.25515 -0.20268 -0.24882 -0.19019 -0.23588 -0.21852 -0.32694
313 -0.31655 -0.38916 -0.30412 -0.17209 -0.11589 -0.22008 -0.272 -0.21159 -0.25368 -0.16989 -0.21051 -0.17623 -0.21953 -0.19525 -0.29307
314 -0.31299 -0.38141 -0.30175 -0.15523 -0.061385 -0.23849 -0.24634 -0.20599 -0.26309 -0.18107 -0.23672 -0.17449 -0.21303 -0.20301 -0.29957
315 -0.30227 -0.38349 -0.28776 -0.16651 0.0095311 -0.25122 -0.26638 -0.18869 -0.26029 -0.16511 -0.23829 -0.1855 -0.22804 -0.19085 -0.26711
316 -0.33402 -0.38962 -0.33198 -0.16142 0.0112 -0.26395 -0.28819 -0.22496 -0.27452 -0.18798 -0.24315 -0.18755 -0.22168 -0.18482 -0.27934
317 -0.29997 -0.39477 -0.30177 -0.15805 0.055016 -0.20951 -0.25556 -0.19725 -0.26168 -0.17171 -0.24017 -0.18647 -0.21573 -0.20758 -0.28234
318 -0.31744 -0.40415 -0.30712 -0.1507 0.073544 -0.23065 -0.2945 -0.20203 -0.26745 -0.17374 -0.24743 -0.1906 -0.24691 -0.22149 -0.28806
319 -0.32043 -0.37386 -0.29289 -0.12559 0.17174 -0.21088 -0.25064 -0.17272 -0.23859 -0.16985 -0.23403 -0.17581 -0.216 -0.21942 -0.28872
320 -0.30709 -0.38727 -0.30045 -0.13765 0.20646 -0.21799 -0.27552 -0.21109 -0.26633 -0.1516 -0.23892 -0.18912 -0.21452 -0.21621 -0.26997
321 -0.30913 -0.37154 -0.29485 -0.15777 0.24989 -0.25215 -0.28438 -0.20625 -0.25419 -0.15937 -0.22696 -0.17492 -0.22633 -0.17692 -0.26077
322 -0.29244 -0.39597 -0.30237 -0.13743 0.32425 -0.21301 -0.27672 -0.20232 -0.26905 -0.15853 -0.24391 -0.19281 -0.22782 -0.22622 -0.2612
323 -0.30411 -0.39373 -0.3024 -0.12749 0.3905 -0.21653 -0.27954 -0.21041 -0.2517 -0.14783 -0.23829 -0.17108 -0.20915 -0.19428 -0.28481
324 -0.30772 -0.39777 -0.31411 -0.13918 0.4859 -0.20426 -0.27186 -0.2124 -0.2681 -0.16426 -0.25155 -0.19433 -0.22176 -0.21961 -0.27948
325 -0.29983 -0.37666 -0.29621 -0.12509 0.44097 -0.2114 -0.26787 -0.20965 -0.25048 -0.16165 -0.24219 -0.17835 -0.22437 -0.18647 -0.27308
326 -0.32559 -0.39266 -0.3074 -0.13447 0.44183 -0.17017 -0.2851 -0.21599 -0.26021 -0.16121 -0.24648 -0.20647 -0.21785 -0.22323 -0.27744
327 -0.30059 -0.37873 -0.30209 -0.12925 0.56285 -0.085818 -0.26343 -0.18809 -0.25395 -0.14196 -0.23477 -0.18544 -0.20967 -0.20661 -0.2484
328 -0.30489 -0.37444 -0.28816 -0.13272 0.51928 -0.041262 -0.26725 -0.18016 -0.25725 -0.14411 -0.24394 -0.18206 -0.22073 -0.18745 -0.20341
329 -0.29552 -0.38284 -0.30469 -0.11798 0.5948 -0.04715 -0.29014 -0.21094 -0.25499 -0.16381 -0.24552 -0.17002 -0.20225 -0.212 -0.19672
330 -0.27337 -0.38394 -0.30369 -0.14174 0.60602 0.0017771 -0.28885 -0.17798 -0.24456 -0.15722 -0.24943 -0.17095 -0.22229 -0.21823 -0.25904
331 -0.23155 -0.3586 -0.29146 -0.082027 0.5903 0.065654 -0.25025 -0.1589 -0.21783 -0.12293 -0.22774 -0.14372 -0.20157 -0.17365 -0.19704
332 -0.17254 -0.36635 -0.27883 -0.085775 0.62351 0.094413 -0.25427 -0.14437 -0.20859 -0.10349 -0.23452 -0.1658 -0.21986 -0.20552 -0.22697
333 -0.094911 -0.37774 -0.2892 -0.10624 0.67984 0.062419 -0.24617 -0.1542 -0.2101 -0.07786 -0.24519 -0.16012 -0.20831 -0.1963 -0.20387
334 -0.0092989 -0.38536 -0.29361 -0.090903 0.67874 0.079602 -0.24143 -0.15527 -0.19525 -0.096058 -0.24951 -0.15969 -0.209 -0.18133 -0.24946
335 0.025496 -0.38857 -0.29737 -0.10487 0.69077 0.10978 -0.27084 -0.11795 -0.18521 -0.089611 -0.25037 -0.18231 -0.21634 -0.20174 -0.31448
336 0.095474 -0.37684 -0.29158 -0.12218 0.65141 0.089116 -0.29104 -0.14747 -0.18997 -0.060341 -0.24062 -0.16564 -0.22276 -0.17838 -0.27835
337 0.17008 -0.36855 -0.274 -0.097262 0.72955 0.079732 -0.25111 -0.093883 -0.16733 -0.053962 -0.23263 -0.16201 -0.21282 -0.1363 -0.25533
338 0.21544 -0.35468 -0.26901 -0.064552 0.71863 0.094891 -0.25704 -0.10801 -0.12552 -0.047201 -0.21797 -0.15632 -0.19036 -0.090632 -0.18042
339 0.20159 -0.37505 -0.27861 -0.08313 0.79307 0.13408 -0.26638 -0.098676 -0.13711 -0.049402 -0.22701 -0.15892 -0.20809 -0.11999 -0.27148
340 0.21794 -0.3668 -0.27654 -0.066458 0.78251 0.17304 -0.25505 -0.069096 -0.13245 -0.06724 -0.23527 -0.18284 -0.22585 -0.080367 -0.26846
341 0.24295 -0.37813 -0.27796 -0.060117 0.76012 0.15892 -0.26673 -0.086332 -0.12237 -0.05383 -0.22978 -0.17001 -0.21081 -0.05705 -0.24557
342 0.29726 -0.37205 -0.29571 -0.074277 0.79212 0.19727 -0.26382 -0.084646 -0.10401 -0.044994 -0.23749 -0.17314 -0.22981 -0.056877 -0.29722
343 0.35408 -0.35156 -0.25678 -0.046041 0.83445 0.20379 -0.24088 -0.052239 -0.073933 -0.024735 -0.21886 -0.16526 -0.21461 -0.012986 -0.2853
344 0.33416 -0.36073 -0.2858 -0.064064 0.79569 0.25065 -0.29295 -0.075218 -0.075214 -0.034311 -0.23447 -0.16584 -0.21329 0.017571 -0.26002
345 0.40792 -0.35634 -0.26787 -0.020556 0.88268 0.30883 -0.24234 -0.058886 -0.048889 -0.0061962 -0.22142 -0.14871 -0.21784 0.088638 -0.25713
346 0.38865 -0.36034 -0.28195 0.01662 0.89064 0.29171 -0.23843 -0.045014 -0.031576 -0.042171 -0.24627 -0.17409 -0.23525 0.034985 -0.30211
347 0.3898 -0.36933 -0.27902 0.079907 0.91956 0.33507 -0.243 -0.032797 -0.0079711 -0.00028404 -0.21219 -0.1336 -0.17435 0.047367 -0.28035
348 0.46887 -0.3587 -0.29435 0.13836 0.85931 0.3441 -0.24353 -0.023134 -0.0037011 0.0038463 -0.22869 -0.13161 -0.1863 0.084508 -0.29593
349 0.46702 -0.37331 -0.28523 0.15966 0.8287 0.33977 -0.26645 -0.051984 0.018537 -0.0093562 -0.23881 -0.15095 -0.20252 0.1069 -0.30056
350 0.48016 -0.35649 -0.27617 0.21051 0.8149 0.35255 -0.24528 -0.026482 0.073987 0.031533 -0.2262 -0.14017 -0.19358 0.1346 -0.25911
351 0.5338 -0.34713 -0.25008 0.24509 0.87863 0.39099 -0.18736 0.055002 0.10337 0.03745 -0.21046 -0.12012 -0.16484 0.15247 -0.14393
352 0.55828 -0.34225 -0.2672 0.25664 0.86599 0.37993 -0.13355 0.084007 0.12128 0.032233 -0.20977 -0.14884 -0.18571 0.16565 -0.035952
353 0.59809 -0.33739 -0.26691 0.29772 0.88192 0.39772 -0.11293 0.10587 0.12468 0.059866 -0.213 -0.14146 -0.1682 0.24697 -0.0021599
354 0.63847 -0.34478 -0.25212 0.31431 0.91839 0.48378 -0.053053 0.16404 0.176 0.039808 -0.2203 -0.15507 -0.19355 0.26197 0.0377
355 0.66867 -0.32354 -0.23371 0.3601 0.88323 0.46579 -0.025793 0.17901 0.20817 0.079957 -0.21667 -0.13327 -0.16699 0.30911 0.11141
356 0.69311 -0.30362 -0.23824 0.3523 0.8604 0.43151 0.0087222 0.21478 0.21545 0.086464 -0.21963 -0.13635 -0.17488 0.3014 0.12934
357 0.68275 -0.2739 -0.24577 0.37772 0.838 0.42188 0.036849 0.29071 0.21692 0.097657 -0.20567 -0.15419 -0.16571 0.34 0.18805
358 0.7048 -0.23496 -0.23943 0.38832 0.8124 0.50123 0.051557 0.3071 0.22584 0.095283 -0.21962 -0.13824 -0.17348 0.34994 0.166
359 0.69628 -0.16011 -0.2251 0.45866 0.89515 0.44384 0.094814 0.38002 0.22396 0.13597 -0.21218 -0.14635 -0.16982 0.37075 0.23751
360 0.65784 -0.15873 -0.22161 0.4508 0.8153 0.4314 0.10353 0.37903 0.25838 0.11882 -0.21678 -0.17118 -0.20017 0.34984 0.25501
361 0.76268 -0.11806 -0.21061 0.43808 0.92164 0.49999 0.13332 0.39747 0.26859 0.19472 -0.17084 -0.13325 -0.15631 0.43039 0.38689
362 0.70266 -0.11665 -0.21807 0.46193 0.86929 0.44212 0.13602 0.42148 0.26649 0.19969 -0.18238 -0.15537 -0.17456 0.42318 0.2596
363 0.73374 -0.058736 -0.20383 0.50296 0.90227 0.54552 0.21803 0.47748 0.33094 0.21523 -0.17897 -0.13023 -0.16298 0.44687 0.31707
364 0.83 -0.042168 -0.19904 0.46934 0.85201 0.52495 0.18489 0.44965 0.33319 0.32445 -0.15304 -0.12481 -0.13751 0.44561 0.37327
365 0.7899 0.012876 -0.1969 0.48056 0.87355 0.49239 0.2246 0.43599 0.36524 0.30544 -0.16055 -0.12819 -0.16245 0.47027 0.34296
366 0.80615 -0.0077817 -0.17942 0.51691 0.85565 0.52644 0.23656 0.43993 0.37382 0.30071 -0.15052 -0.1314 -0.14223 0.47788 0.40335
367 0.8245 0.028922 -0.20496 0.50828 0.80917 0.48029 0.22202 0.45722 0.36557 0.31108 -0.1267 -0.11768 -0.15895 0.48506 0.45194
368 0.8316 0.057432 -0.19109 0.52073 0.81704 0.51897 0.27302 0.47271 0.3797 0.34552 -0.080113 -0.11528 -0.15713 0.53524 0.45587
369 0.7934 0.047032 -0.1718 0.53391 0.8251 0.53872 0.27227 0.45108 0.39257 0.32922 -0.098902 -0.12948 -0.13979 0.52001 0.47087
370 0.82852 0.13466 -0.16188 0.58738 0.7472 0.56256 0.36613 0.50495 0.41176 0.3616 -0.056459 -0.098063 -0.15568 0.54446 0.55595
371 0.76956 0.092407 -0.17698 0.64168 0.65737 0.48596 0.35726 0.54498 0.43571 0.31014 -0.029897 -0.13388 -0.15763 0.52225 0.45704
372 0.79709 0.093062 -0.15987 0.64016 0.66632 0.54419 0.4288 0.55878 0.45893 0.39959 -0.0073765 -0.10097 -0.14954 0.56416 0.52853
373 0.82096 0.10856 -0.13989 0.61013 0.58703 0.52227 0.39985 0.52281 0.45558 0.39069 0.02072 -0.091578 -0.15119 0.55387 0.57451
374 0.86702 0.18128 -0.1487 0.58485 0.54885 0.55289 0.42698 0.53777 0.46913 0.3859 0.073093 -0.10099 -0.12917 0.57189 0.57514
375 0.8262 0.18726 -0.12125 0.61097 0.54474 0.50688 0.49172 0.54968 0.4417 0.3918 0.080729 -0.091901 -0.1469 0.58001 0.58189
376 0.81594 0.18714 -0.14962 0.62742 0.52134 0.53864 0.47487 0.57472 0.47917 0.39104 0.11994 -0.09506 -0.15172 0.58812 0.5778
377 0.82758 0.18853 -0.15265 0.63832 0.56123 0.59808 0.53869 0.61897 0.49011 0.45953 0.15157 -0.083313 -0.11508 0.60372 0.5785
378 0.815 0.26217 -0.11047 0.63433 0.5029 0.52417 0.54312 0.57853 0.51859 0.42009 0.17535 -0.097538 -0.15284 0.58082 0.52033
379 0.80415 0.20326 -0.10147 0.66101 0.48743 0.51535 0.54179 0.55964 0.49251 0.4441 0.21794 -0.078535 -0.12059 0.62549 0.64056
380 0.79554 0.2452 -0.099608 0.66353 0.49352 0.50544 0.5835 0.57434 0.53345 0.44869 0.21174 -0.06487 -0.1301 0.61276 0.59264
381 0.82132 0.29137 -0.093422 0.67526 0.48832 0.50579 0.55795 0.602 0.51767 0.47195 0.26009 -0.070902 -0.12606 0.63046 0.63067
382 0.76897 0.24844 -0.12113 0.63523 0.45284 0.50609 0.56205 0.54752 0.51592 0.42572 0.23007 -0.092161 -0.13434 0.61141 0.58277
383 0.80243 0.31361 -0.082692 0.67343 0.44405 0.5486 0.6059 0.60504 0.53327 0.44694 0.28147 -0.075737 -0.090167 0.64789 0.59149
384 0.77518 0.31785 -0.089988 0.6707 0.40641 0.50973 0.60713 0.57749 0.52649 0.42943 0.27759 -0.084573 -0.080097 0.65368 0.62222
385 0.73857 0.30968 0.050915 0.67451 0.4146 0.48101 0.57479 0.58971 0.52836 0.4207 0.29593 -0.078835 -0.0079322 0.64919 0.61313
386 0.74303 0.31707 0.091166 0.64379 0.38237 0.47931 0.54389 0.57173 0.52836 0.45124 0.21358 -0.092424 0.094647 0.62004 0.58073
387 0.70612 0.33626 0.14767 0.65118 0.36863 0.47187 0.56018 0.59732 0.54418 0.4469 0.16457 -0.0933 0.14425 0.59443 0.69758
388 0.67537 0.31662 0.21666 0.62105 0.33801 0.40041 0.52031 0.57528 0.55829 0.45219 0.16048 -0.072316 0.17623 0.64116 0.58212
389 0.59374 0.33286 0.20973 0.62574 0.41806 0.48965 0.62732 0.61571 0.55977 0.45692 0.18597 -0.089702 0.25935 0.60632 0.66542
390 0.57207 0.34915 0.20815 0.57077 0.35721 0.44018 0.6157 0.5804 0.52989 0.42454 0.17293 -0.09807 0.25048 0.53879 0.58825
391 0.60604 0.38383 0.2975 0.65222 0.45404 0.54726 0.66672 0.65262 0.59835 0.46598 0.21093 -0.064525 0.33745 0.61412 0.71793
392 0.52257 0.34485 0.27043 0.64421 0.39232 0.43262 0.64349 0.5669 0.57638 0.41601 0.21275 -0.084903 0.33838 0.59631 0.60064
393 0.51063 0.36733 0.34181 0.661 0.3539 0.43089 0.62032 0.53588 0.54549 0.4507 0.24602 -0.08239 0.36677 0.58705 0.68296
394 0.52367 0.36003 0.31774 0.68371 0.33427 0.44195 0.59398 0.54496 0.54822 0.44598 0.28209 -0.073415 0.3897 0.65083 0.71726
395 0.46404 0.35986 0.34954 0.68388 0.30376 0.36736 0.51568 0.51607 0.57047 0.44061 0.3275 -0.091252 0.37702 0.64707 0.63748
396 0.49603 0.36938 0.46126 0.64862 0.32758 0.38058 0.53227 0.58897 0.57722 0.45015 0.41115 -0.074268 0.41423 0.68372 0.68637
397 0.52627 0.37063 0.42026 0.70556 0.3028 0.43519 0.57512 0.70107 0.60891 0.47267 0.47071 -0.054868 0.46002 0.63504 0.67142
398 0.44664 0.34444 0.31805 0.58982 0.2854 0.32629 0.49641 0.65123 0.55095 0.42147 0.46681 -0.069491 0.42347 0.5306 0.62425
399 0.41925 0.32616 0.16401 0.58015 0.28216 0.37299 0.57739 0.62757 0.54507 0.39011 0.45705 -0.085548 0.32651 0.47772 0.67355
400 0.41964 0.33178 0.14921 0.56485 0.29504 0.41289 0.67645 0.59063 0.56512 0.38681 0.40618 -0.062129 0.25791 0.48349 0.63448
401 0.4046 0.37326 0.14984 0.50424 0.26728 0.38764 0.6417 0.5134 0.54646 0.43473 0.36041 -0.067199 0.21817 0.4521 0.58742
402 0.39658 0.36851 0.16477 0.5256 0.26836 0.39527 0.64894 0.45634 0.51283 0.4269 0.31504 -0.080045 0.22356 0.48322 0.62959
403 0.38602 0.36096 0.18928 0.54823 0.25838 0.36066 0.65249 0.3825 0.51433 0.37123 0.28975 -0.088414 0.24446 0.43557 0.5843
404 0.36565 0.35742 0.26389 0.53909 0.27433 0.34696 0.54212 0.35032 0.48251 0.35469 0.28783 -0.084155 0.28279 0.43804 0.62912
405 0.34076 0.35724 0.41318 0.62278 0.24471 0.33752 0.51073 0.35457 0.49152 0.33136 0.31735 -0.089858 0.36944 0.44105 0.59367
406 0.34595 0.38569 0.51332 0.64388 0.2175 0.31576 0.45967 0.34514 0.49289 0.33515 0.31417 -0.077311 0.48262 0.46347 0.59262
407 0.37146 0.35624 0.53305 0.6364 0.21507 0.26833 0.44162 0.33735 0.45585 0.31632 0.29259 -0.071151 0.5723 0.45535 0.59007
408 0.31778 0.33362 0.53054 0.58952 0.25292 0.30591 0.43696 0.35626 0.45476 0.29544 0.33598 -0.093299 0.55609 0.45212 0.71329
409 0.31982 0.34542 0.54575 0.49737 0.23695 0.25241 0.41496 0.35499 0.45819 0.28411 0.32508 -0.070743 0.56036 0.45041 0.69644
410 0.30496 0.34674 0.56267 0.46583 0.25491 0.27992 0.436 0.4334 0.45314 0.2753 0.30156 -0.079954 0.54993 0.43549 0.5688
411 0.31288 0.31832 0.54993 0.40696 0.19668 0.26417 0.44299 0.49836 0.46433 0.28245 0.31329 -0.069158 0.45624 0.45654 0.59417
412 0.27003 0.28207 0.51451 0.36981 0.19117 0.28488 0.47318 0.56649 0.4244 0.24022 0.29402 -0.083205 0.36714 0.40948 0.56443
413 0.27197 0.25783 0.44669 0.34922 0.1841 0.26144 0.54323 0.59837 0.44941 0.24203 0.3145 -0.082099 0.35996 0.39355 0.58497
414 0.27685 0.24685 0.3957 0.32537 0.20579 0.25998 0.55095 0.61638 0.4705 0.22544 0.35457 -0.080964 0.37629 0.38501 0.60133
415 0.28343 0.23159 0.38193 0.31113 0.16888 0.23149 0.53402 0.5548 0.46224 0.2555 0.36791 -0.066712 0.40683 0.39127 0.57254
416 0.27443 0.21874 0.39064 0.31253 0.18613 0.26206 0.52578 0.57762 0.42087 0.23044 0.36499 -0.086008 0.41532 0.38024 0.64103
417 0.25517 0.21685 0.40045 0.33847 0.20153 0.21127 0.48524 0.50202 0.40413 0.21301 0.36623 -0.067148 0.39287 0.37476 0.57433
418 0.24931 0.19376 0.45905 0.34049 0.17308 0.21338 0.44506 0.39456 0.3548 0.20438 0.31764 -0.060031 0.41757 0.36827 0.62105
419 0.21492 0.17906 0.48191 0.3035 0.14655 0.16986 0.3802 0.3734 0.32194 0.18541 0.30057 -0.085158 0.37754 0.35525 0.55457
420 0.2805 0.20018 0.56634 0.33794 0.19736 0.22106 0.38565 0.3775 0.35461 0.21216 0.32236 -0.02275 0.43782 0.36534 0.58712
421 0.26058 0.18238 0.53746 0.30401 0.16767 0.19346 0.38194 0.35034 0.32568 0.20351 0.31686 -0.033658 0.40217 0.38587 0.59182
422 0.25171 0.20237 0.53605 0.31105 0.18252 0.17734 0.35073 0.38005 0.32539 0.18904 0.30121 -0.033752 0.4025 0.37348 0.5961
423 0.25597 0.16504 0.45106 0.26629 0.16532 0.17298 0.34478 0.4775 0.31863 0.18802 0.3026 -0.011667 0.38359 0.32685 0.44045
424 0.24146 0.17017 0.41731 0.27326 0.15201 0.23724 0.36388 0.5428 0.32854 0.15158 0.29537 0.060515 0.3553 0.3296 0.47889
425 0.22987 0.15786 0.41074 0.25881 0.13648 0.20975 0.34116 0.62133 0.31949 0.17543 0.2846 0.066728 0.36264 0.3383 0.46909
426 0.21455 0.14585 0.35971 0.24923 0.14337 0.19983 0.37266 0.63417 0.30118 0.1592 0.28859 0.086299 0.37292 0.31873 0.40272
427 0.23614 0.15949 0.38033 0.26776 0.20315 0.19285 0.37022 0.58773 0.31856 0.15885 0.28419 0.12705 0.35624 0.32015 0.47639
428 0.21069 0.16236 0.37019 0.2457 0.1639 0.17518 0.3664 0.5109 0.29693 0.19831 0.26634 0.12557 0.36528 0.32637 0.50965
429 0.21587 0.16878 0.36521 0.26855 0.14517 0.19357 0.34015 0.43794 0.31197 0.18113 0.262 0.16007 0.35317 0.35491 0.62273
430 0.18097 0.15383 0.35257 0.2117 0.12048 0.15792 0.32528 0.36952 0.26251 0.16965 0.23921 0.13325 0.32548 0.29615 0.60514
431 0.20243 0.15919 0.35493 0.22608 0.10854 0.15321 0.34221 0.31811 0.25574 0.17827 0.22826 0.11736 0.33691 0.29745 0.57486
432 0.18547 0.14183 0.33741 0.19552 0.12219 0.12498 0.28744 0.31547 0.22315 0.16019 0.23508 0.15411 0.3208 0.29366 0.41981
433 0.19042 0.12967 0.33285 0.19626 0.11025 0.16988 0.30504 0.3032 0.21907 0.12922 0.22323 0.15758 0.31247 0.25521 0.36802
434 0.20163 0.14864 0.34091 0.18445 0.13304 0.16177 0.27722 0.29252 0.24083 0.14589 0.21724 0.19143 0.32069 0.28088 0.33266
435 0.20221 0.16739 0.35345 0.22198 0.13345 0.17578 0.3086 0.32447 0.26646 0.16325 0.24619 0.26672 0.33263 0.29724 0.36522
436 0.15808 0.10599 0.28996 0.18887 0.10636 0.091542 0.25476 0.30232 0.2042 0.14123 0.20637 0.21813 0.31517 0.25518 0.3933
437 0.15617 0.13314 0.29056 0.18306 0.14737 0.16269 0.26324 0.29255 0.22738 0.13683 0.20278 0.21347 0.27884 0.25422 0.45386
438 0.15006 0.10675 0.286 0.18329 0.15047 0.12027 0.29546 0.26247 0.22921 0.129 0.18177 0.18454 0.27854 0.25622 0.48003
439 0.14593 0.09957 0.29274 0.16489 0.1418 0.12092 0.26098 0.28483 0.20944 0.11132 0.19096 0.12967 0.25933 0.25242 0.48315
440 0.15678 0.094206 0.28767 0.16872 0.12727 0.089771 0.21668 0.26544 0.20619 0.11453 0.18745 0.082877 0.28162 0.24907 0.5769
441 0.13569 0.095361 0.26246 0.18747 0.12384 0.091899 0.24242 0.25728 0.198 0.090969 0.18273 0.070962 0.25265 0.24805 0.64173
442 0.15012 0.09708 0.2703 0.14009 0.13115 0.12716 0.24315 0.27209 0.18677 0.12016 0.18053 0.062177 0.2633 0.2086 0.58723
443 0.14095 0.10021 0.25478 0.14888 0.095812 0.094378 0.22765 0.26568 0.17783 0.083835 0.16742 0.080037 0.26295 0.22023 0.65978
444 0.13061 0.088094 0.24648 0.15656 0.088387 0.11224 0.22238 0.25545 0.17646 0.086694 0.16157 0.059414 0.25343 0.2223 0.59044
445 0.11695 0.080059 0.25492 0.11807 0.066699 0.055764 0.22635 0.22756 0.17502 0.075738 0.15997 0.070517 0.2408 0.22039 0.51135
446 0.15955 0.098462 0.254 0.15438 0.071468 0.098935 0.22968 0.22934 0.18932 0.087594 0.15002 0.10162 0.25614 0.22633 0.43698
447 0.1288 0.11103 0.2636 0.15805 0.068239 0.095332 0.20533 0.24685 0.17808 0.10546 0.18242 0.090627 0.25748 0.22466 0.45497
448 0.093007 0.064154 0.2272 0.12762 0.052923 0.073951 0.20997 0.21203 0.15245 0.075204 0.15031 0.096722 0.22114 0.20047 0.45121
449 0.10528 0.059098 0.21874 0.12013 0.052023 0.08457 0.19688 0.19444 0.14646 0.060635 0.13506 0.097044 0.2134 0.17711 0.39497
450 0.096442 0.053757 0.21318 0.12194 0.06723 0.08986 0.1855 0.21494 0.14328 0.068777 0.12898 0.095349 0.19895 0.18042 0.36869
451 0.12449 0.067518 0.21456 0.12359 0.085101 0.10251 0.2267 0.23731 0.15417 0.096835 0.17272 0.10711 0.22743 0.22709 0.37307
452 0.09886 0.079059 0.21588 0.10922 0.052592 0.054768 0.1968 0.20555 0.14589 0.092481 0.17215 0.12073 0.21227 0.21085 0.40568
453 0.10604 0.07966 0.2365 0.10839 0.048706 0.071667 0.16234 0.20948 0.14392 0.072132 0.14004 0.11002 0.22137 0.19254 0.34922
454 0.092213 0.055897 0.18639 0.087102 0.038311 0.038833 0.15804 0.18133 0.12469 0.06017 0.13751 0.116 0.20434 0.16999 0.34971
455 0.068823 0.08606 0.19981 0.10438 0.021792 0.092966 0.16708 0.21078 0.16061 0.060659 0.16426 0.11821 0.20042 0.19317 0.37199
456 0.08355 0.081496 0.19973 0.083642 0.049581 0.066376 0.16662 0.19852 0.1241 0.0634 0.14302 0.11995 0.21023 0.18262 0.32523
457 0.10649 0.038801 0.2067 0.095825 0.049356 0.067092 0.16449 0.18577 0.13769 0.083539 0.1311 0.11549 0.20082 0.18362 0.30907
458 0.12993 0.078862 0.20269 0.10016 0.068412 0.03512 0.15276 0.16995 0.11482 0.10301 0.15122 0.12493 0.17865 0.16983 0.42028
459 0.094684 0.046024 0.17309 0.078047 0.088277 0.076835 0.14948 0.17701 0.10626 0.041682 0.11788 0.13024 0.16758 0.16336 0.37923
460 0.092457 0.038464 0.1839 0.079091 0.13351 0.088805 0.15566 0.18376 0.11066 0.068837 0.13186 0.12933 0.20361 0.1677 0.36281
461 0.050616 0.03347 0.13865 0.059232 0.093184 0.034692 0.12033 0.14851 0.089878 0.035155 0.080231 0.11289 0.15857 0.12378 0.30783
462 0.055 0.023336 0.16133 0.067012 0.10422 0.00041619 0.13069 0.14802 0.094088 0.063894 0.082521 0.11899 0.18317 0.15655 0.32456
463 0.054838 0.045811 0.15418 0.068801 0.12488 0.025195 0.139 0.16486 0.10856 0.04689 0.1056 0.12335 0.17157 0.16299 0.36032
464 0.060178 0.029125 0.14535 0.086574 0.096646 0.037345 0.12766 0.16319 0.10633 0.047143 0.095583 0.12506 0.16901 0.13581 0.30161
465 0.065499 0.057156 0.1744 0.071972 0.093319 0.01657 0.10485 0.14806 0.11065 0.07271 0.10908 0.12881 0.18433 0.14812 0.30835
466 0.05957 0.038483 0.15769 0.071362 0.07132 0.047577 0.11661 0.13715 0.079273 0.045781 0.087864 0.12658 0.15971 0.15213 0.29013
467 0.071817 0.032102 0.15326 0.078789 0.042477 -0.023682 0.097293 0.12319 0.085699 0.045242 0.097454 0.10612 0.1701 0.14421 0.32258
468 0.060656 0.025371 0.15999 0.071742 0.055079 0.054875 0.14685 0.13967 0.10324 0.069146 0.10154 0.13519 0.15722 0.15022 0.35018
469 0.029373 0.03971 0.1348 0.060496 0.032194 0.017673 0.12091 0.12687 0.081959 0.058115 0.086385 0.11821 0.13382 0.1206 0.32898
470 0.020861 0.025015 0.12607 0.057918 0.053747 0.045322 0.12597 0.1436 0.086193 0.010668 0.075925 0.11583 0.14813 0.11558 0.49327
471 0.042748 0.038163 0.13363 0.066389 0.039478 0.023547 0.11759 0.12705 0.079925 0.04434 0.11027 0.13277 0.16489 0.14916 0.55958
472 0.05656 0.024168 0.13792 0.053466 0.01941 0.029557 0.10472 0.14182 0.072854 0.040812 0.096946 0.11398 0.15016 0.10814 0.49057
473 0.033965 0.027241 0.14509 0.077156 0.019725 0.041264 0.11199 0.12165 0.076772 0.022635 0.07816 0.11375 0.14298 0.11256 0.36641
474 0.05403 0.034378 0.13591 0.038541 0.023467 0.040884 0.10489 0.11625 0.064822 0.026016 0.07995 0.10273 0.15002 0.1318 0.39205
475 0.035192 0.012952 0.11183 0.063779 0.033572 0.026178 0.099947 0.13678 0.090064 0.039944 0.090871 0.12746 0.14679 0.11848 0.34086
476 0.054108 0.034275 0.14922 0.073301 0.038151 0.026538 0.10865 0.12508 0.090282 0.042776 0.051195 0.099743 0.14016 0.12595 0.34571
477 0.038995 0.027717 0.11741 0.019885 0.030339 0.031013 0.076685 0.12717 0.084606 0.061423 0.078528 0.12045 0.15045 0.11795 0.28139
478 0.03377 0.019461 0.10475 0.016694 0.020502 0.015044 0.080691 0.10315 0.073025 0.028114 0.063575 0.11029 0.11815 0.099817 0.26305
479 0.022964 0.026017 0.095366 0.022873 0.0045174 0.0077852 0.078777 0.11965 0.06323 0.044499 0.059945 0.13545 0.15123 0.12154 0.27227
480 0.031264 0.033019 0.10433 0.043474 -0.04559 -0.013146 0.057424 0.082594 0.053312 0.022744 0.058989 0.11825 0.12719 0.12 0.28155
481 0.018526 0.01026 0.095804 0.055166 -0.0091698 -0.011624 0.071634 0.10642 0.044552 0.022747 0.052745 0.089962 0.12212 0.09951 0.2661
482 0.0044153 -0.0073186 0.091738 0.0082161 -0.019421 -0.0095536 0.064786 0.086356 0.036814 0.027872 0.063604 0.097261 0.10679 0.10683 0.24885
483 0.034087 -0.001866 0.079909 -0.0035761 -0.00066962 0.0094614 0.062967 0.093709 0.064916 0.038732 0.046159 0.12139 0.11991 0.11685 0.26286
484 0.0034324 0.0094931 0.083508 0.026438 -0.0012255 0.012984 0.077241 0.11194 0.044062 -0.0028593 0.043699 0.094451 0.10421 0.10007 0.25656
485 0.015549 0.022957 0.093737 0.027625 -0.0015092 -0.013087 0.055308 0.11413 0.062005 0.0083317 0.056349 0.11061 0.11445 0.10828 0.25809
486 0.017026 0.0075145 0.0946 0.037959 -0.0091841 0.041718 0.072639 0.081217 0.057135 0.0020144 0.051561 0.1002 0.11122 0.089072 0.25244
487 0.024504 -0.0056023 0.077782 0.015581 -0.0019309 -0.023457 0.044034 0.086611 0.033213 0.00072731 0.041234 0.077822 0.1012 0.097656 0.19601
488 0.016413 0.021049 0.075578 -0.00059975 -0.033836 -0.018355 0.033494 0.056951 0.034664 0.01663 0.029887 0.082728 0.10493 0.093386 0.23321
489 -0.019195 0.034696 0.059819 -0.010582 -0.047555 -0.018135 0.042333 0.047797 0.032793 -0.0016085 0.024839 0.083384 0.066798 0.045556 0.18082
490 0.0046537 0.071232 0.083799 0.019581 -0.006765 -0.010646 0.045027 0.086149 0.043502 0.012606 0.049499 0.09179 0.10952 0.092837 0.21497
491 -0.011182 0.11211 0.075193 0.035349 0.014789 0.022448 0.087404 0.10493 0.0653 0.0088029 0.034975 0.097577 0.074455 0.074489 0.28564
492 0.0050658 0.10245 0.066989 -0.008993 -0.037708 -0.038708 0.046631 0.058655 0.038457 0.017162 0.043021 0.10656 0.075869 0.090254 0.22884
493 -0.044315 0.056975 0.031226 -0.048329 -0.051593 -0.045615 0.017616 0.03349 0.0010406 -0.020574 -0.00077412 0.078512 0.071593 0.051656 0.18096
494 0.0061035 0.082905 0.081685 0.009879 -0.021123 0.026231 0.043992 0.063286 0.043507 -0.012779 0.037 0.10728 0.099899 0.058994 0.21937
495 -0.0061653 0.057417 0.053161 -0.011588 -0.038807 -0.0051578 0.028074 0.062519 0.020208 -0.015735 0.032453 0.12287 0.059305 0.085664 0.22858
496 -0.011508 0.026752 0.041354 -0.006311 -0.023397 -0.022779 0.050845 0.052978 0.030856 -0.0070935 0.032881 0.094462 0.070192 0.075674 0.20315
497 0.0044832 0.072197 0.064745 0.022384 -0.018307 0.0089545 0.034021 0.059671 0.034875 -9.2196e-05 0.046385 0.10745 0.11388 0.081797 0.2424
498 -0.0178 0.07874 0.06078 -0.012857 -0.025466 -0.012431 0.037063 0.04429 0.0094304 0.0088295 0.033305 0.093773 0.066596 0.083992 0.24851
499 0.020708 0.08371 0.075494 0.0092512 -0.0090232 0.020161 0.062848 0.085565 0.040896 -0.0018463 0.05018 0.11919 0.10504 0.089288 0.22613
500 -0.016452 0.051798 0.04717 0.0023511 -0.01501 -0.010482 0.023633 0.034148 0.026513 0.0094757 0.027194 0.10829 0.085414 0.071548 0.17003
501 -0.0020257 0.056187 0.054276 0.0074788 -0.016128 7.6918e-05 0.032081 0.052685 0.02808 0.010738 0.015549 0.10129 0.074932 0.063517 0.18058
502 -0.0046753 0.064901 0.063323 -0.0057882 -0.030952 -0.0097889 0.037207 0.059539 0.031385 0.0073984 0.023542 0.068288 0.10428 0.085939 0.22628
503 -0.027327 0.049344 0.044805 -0.02413 -0.061361 -0.017873 0.0075721 0.0055228 0.0013691 -0.011722 0.019204 0.070233 0.079193 0.06563 0.11086
504 -0.031526 0.053842 0.039596 -0.012558 -0.052487 -0.0051223 0.015683 0.031673 0.019468 -0.017937 0.016181 0.065934 0.060314 0.049493 0.15049
505 -0.026348 0.051209 0.030153 -0.059494 -0.062202 -0.049452 -0.022362 0.018486 -0.010794 -0.020827 0.020669 0.046794 0.056602 0.050891 0.14229
506 -0.01484 0.045278 0.021934 -0.029734 -0.05478 -0.018047 0.013419 0.023565 -0.0080706 -0.023439 0.0067986 0.080315 0.088742 0.078583 0.14339
507 -0.015351 0.060078 0.031781 0.020246 -0.016957 -0.018408 0.07115 0.058334 0.018162 -0.018505 0.029207 0.076771 0.070342 0.091656 0.13976
508 -0.015149 0.047436 0.040444 0.0098453 -0.036678 -0.023352 0.03629 0.028172 0.012417 -0.020212 0.027675 0.069118 0.084902 0.08835 0.16123
509 -0.014415 0.032362 0.033319 -0.016436 -0.062118 0.0092679 0.031668 0.030127 0.012269 0.0073471 0.039371 0.060227 0.10018 0.084626 0.17381
510 -0.036788 0.04346 0.022797 -0.0099767 -0.057189 0.0082288 0.019359 0.020607 0.0010415 -0.03395 0.00063057 0.064074 0.055083 0.066755 0.11485
511 -0.031573 0.0090969 0.011843 -0.046116 -0.089937 -0.030087 -0.011352 0.01233 0.0020479 -0.036132 0.01172 0.036538 0.058475 0.055649 0.12292
512 -0.014051 0.025172 0.023352 0.0023792 -0.045365 -0.030425 0.0034207 0.032483 0.0060315 -0.029982 0.020639 0.049981 0.055729 0.075576 0.13788
513 -0.040381 0.011563 0.019942 -0.041367 -0.088162 -0.081054 -0.02015 -0.0096624 -0.011087 -0.012091 0.010149 0.042648 0.050304 0.08424 0.098094
514 -0.071609 0.013063 0.0072096 -0.0531 -0.086671 -0.049201 -0.021646 -0.012374 -0.018161 -0.046309 -0.0074891 0.049516 0.043636 0.048401 0.092882
515 -0.0499 0.023903 0.022142 -0.035701 -0.048341 -0.023811 0.015458 0.017908 0.0095891 -0.030738 0.01571 0.047628 0.044867 0.055709 0.1064
516 -0.032355 0.025375 0.014274 -0.02159 -0.046731 -0.0060757 0.018704 0.028315 -0.0043492 -0.017658 -0.0023937 0.04798 0.036335 0.074782 0.12479
517 -0.039233 0.039609 0.015554 0.021258 -0.046491 -0.023719 0.038432 0.047439 0.01389 0.018136 0.019047 0.054949 0.076238 0.071371 0.13969
518 -0.049054 0.011672 0.0081632 -0.019054 -0.08448 -0.050321 -0.043279 0.0036768 -0.013466 -0.020243 -0.0051846 0.049464 0.041799 0.049195 0.13828
519 -0.065824 0.014056 -0.016544 -0.047203 -0.1046 -0.016586 0.0079104 -0.004766 -0.0017534 -0.042146 0.0078032 0.016565 0.019008 0.050095 0.075237
520 -0.049888 0.0094233 -0.0031465 -0.035937 -0.063071 8.3853e-05 0.0031959 0.040612 0.023829 -0.018415 -0.010121 0.042858 0.045624 0.045841 0.086301
521 -0.031857 0.031075 0.00040132 -0.043319 -0.083973 -0.010324 0.0054645 0.0098706 0.014501 -0.039437 -0.0026869 0.032953 0.048225 0.055259 0.091513
522 -0.075582 -0.0048152 -0.006172 -0.043044 -0.095828 -0.066736 -0.018439 0.016086 0.0069872 -0.041501 -0.027976 0.034729 0.016394 0.031803 0.07446
523 -0.047519 -0.022977 -0.0028877 -0.029284 -0.062127 -0.0096934 0.025998 0.04083 0.014739 -0.038149 0.0032764 0.03226 0.039946 0.050518 0.064709
524 -0.049822 0.011075 -0.00035609 -0.052441 -0.091488 -0.032128 -0.01562 -0.01351 -0.0050336 -0.022952 -0.00057538 0.035353 0.043647 0.061317 0.087227
525 -0.063083 0.020256 0.014089 -0.024051 -0.096851 -0.020668 -0.0033818 0.012164 -0.0042149 -0.023651 0.0013902 0.038582 0.040606 0.051592 0.02758
526 -0.06587 -0.0054312 0.00035474 -0.048719 -0.094684 -0.069599 -0.011539 0.014044 -0.018401 -0.038698 -0.0021229 0.062627 0.017884 0.024844 0.057735
527 -0.063319 0.0042306 -0.0022709 -0.056241 -0.092309 -0.050978 -0.024863 0.016424 -0.0085844 -0.046 -0.010419 0.044273 0.017982 0.03472 0.059803
528 -0.048684 -0.01444 -0.0036225 -0.040593 -0.098887 -0.074797 -0.028541 0.012089 -0.015085 -0.041544 -0.010063 0.048892 0.039736 0.049847 0.12192
529 -0.083601 -0.015977 -0.01242 -0.066884 -0.090394 -0.067446 -0.044657 -0.011254 -0.019275 -0.037867 -0.023877 0.038817 0.040143 0.033038 0.044279
530 -0.060661 -0.0036445 0.013315 -0.028621 -0.095222 -0.02981 -0.0080435 0.025974 0.0086925 -0.018588 -0.024386 0.051411 0.043414 0.046435 0.10018
531 -0.064065 -0.014224 -0.029269 -0.026901 -0.10408 -0.03318 -0.021835 0.014967 -0.025455 -0.044218 -0.012327 0.055285 0.03592 0.043876 0.077788
532 -0.072468 -0.021356 -0.041281 -0.055758 -0.12973 -0.088569 -0.059769 -0.037239 -0.033219 -0.058205 -0.041304 0.021811 0.021285 -0.0048797 0.011477
533 -0.063795 -0.0047188 0.00072912 -0.053634 -0.098606 -0.079448 -0.040534 -0.0047754 -0.034894 -0.035803 -0.011137 0.025756 0.0088184 0.010084 0.019807
534 -0.08101 -0.025496 -0.0079315 -0.039147 -0.086124 -0.047443 -0.038942 -0.014287 -0.027575 -0.074521 -0.031647 0.023595 0.006381 0.010678 0.02494
535 -0.051287 -0.017633 -0.013238 -0.040607 -0.10719 -0.048818 -0.03609 -0.015292 -0.01833 -0.028737 -0.01177 0.028498 0.039181 0.04394 0.046847
536 -0.095386 -0.045178 -0.036152 -0.054808 -0.088801 -0.041212 -0.043958 -0.026512 -0.022067 -0.037749 -0.039187 0.01359 0.0091061 0.0060244 0.0052083
537 -0.033858 -0.0068377 -0.0043803 -0.037893 -0.073092 0.00011127 -0.0086371 0.0054444 -0.02257 -0.047414 -0.0089111 0.024749 0.048394 0.039952 0.091509
538 -0.074019 -0.041087 -0.036059 -0.04755 -0.086144 -0.056553 -0.034334 -0.0005021 -0.01024 -0.046479 -0.040013 0.020838 0.013041 0.041173 0.025393
539 -0.067931 -0.018111 -0.014667 -0.043227 -0.11826 -0.071165 -0.05499 -0.016025 -0.026951 -0.045543 -0.0155 0.028873 0.026977 0.027914 0.057943
540 -0.08992 -0.019312 -0.032412 -0.059787 -0.10023 -0.072909 -0.035011 -0.0054066 -0.02338 -0.073654 -0.038369 0.01692 0.0066761 0.019749 0.012744
541 -0.07562 -0.055155 -0.042257 -0.069417 -0.096302 -0.059824 -0.034915 -0.02367 -0.019614 -0.065903 -0.053309 4.9439e-05 0.016245 0.024664 0.01154
542 -0.067938 -0.045634 -0.041537 -0.06192 -0.098531 -0.056865 -0.036271 -0.014247 -0.038468 -0.079637 -0.035919 0.015407 0.0032777 0.024066 -0.017355
543 -0.078464 -0.03607 -0.011581 -0.077957 -0.099165 -0.047494 -0.045557 -0.022953 -0.030242 -0.059358 -0.024314 0.018637 0.033647 0.034955 0.046687
544 -0.078235 -0.020511 -0.012982 -0.052633 -0.079784 -0.065804 -0.0098432 0.025608 -0.017711 -0.037105 -0.022078 0.023184 0.023014 0.024056 0.11241
545 -0.076921 -0.035545 -0.036128 -0.049763 -0.084327 -0.018481 -0.047721 -0.020744 -0.024068 -0.041647 -0.036349 0.0022782 0.0059737 0.020219 0.061814
546 -0.072566 -0.034742 -0.021476 -0.049284 -0.096133 -0.06719 -0.056265 -0.013792 -0.033309 -0.066501 -0.04029 0.02371 0.010438 0.023518 0.096664
547 -0.061221 -0.033775 -0.021258 -0.034065 -0.073392 -0.003392 -0.022301 0.0066182 -0.031652 -0.032305 -0.018626 0.011254 0.037229 0.050716 0.073453
548 -0.08668 -0.045327 -0.053784 -0.08426 -0.11496 -0.042297 -0.045494 -0.023868 -0.05085 -0.064751 -0.030541 0.0014842 0.01027 0.023849 0.051865
549 -0.084699 -0.053846 -0.069155 -0.076258 -0.13213 -0.051621 -0.066577 -0.040218 -0.055928 -0.082171 -0.047118 0.0055097 -0.015868 -0.002604 0.084618
550 -0.082255 -0.013688 -0.033315 -0.055586 -0.073065 -0.045201 -0.035581 -0.0010658 -0.034223 -0.053426 -0.033137 0.00063858 0.011599 0.015762 0.074813
551 -0.099094 -0.029829 -0.036828 -0.079089 -0.11466 -0.075395 -0.061356 -0.037686 -0.038156 -0.095432 -0.04126 -0.0069341 -0.0025464 0.027209 0.038375
552 -0.1023 -0.017889 -0.048244 -0.062565 -0.11773 -0.071714 -0.068523 -0.017901 -0.029943 -0.070876 -0.040324 0.0087146 -0.0068634 0.010177 0.081049
553 -0.098004 -0.010228 -0.044581 -0.041744 -0.099287 -0.060461 -0.04996 -0.027986 -0.048198 -0.068347 -0.048007 0.0076173 -0.0037333 0.036872 0.11592
554 -0.078982 -0.027686 -0.043567 -0.079245 -0.11494 -0.050212 -0.033748 -0.00044811 -0.039929 -0.064169 -0.039693 -0.0092146 0.040468 0.029436 0.062603
555 -0.084048 -0.025522 -0.046809 -0.052068 -0.10638 -0.022164 -0.023693 -0.01941 -0.030076 -0.079603 -0.0543 -0.0098562 -0.0025184 0.012785 0.041267
556 -0.096187 -0.05444 -0.078342 -0.06036 -0.11203 -0.06711 -0.067237 -0.016905 -0.058032 -0.080789 -0.03729 -0.0015434 -0.0017224 -0.0053272 0.016176
557 -0.09632 -0.039036 -0.053596 -0.05269 -0.12539 -0.069638 -0.044119 -0.037893 -0.031176 -0.049894 -0.015365 0.020311 0.015635 0.02792 0.063788
558 -0.09345 -0.026882 -0.05177 -0.069107 -0.11543 -0.068861 -0.053156 -0.031844 -0.042612 -0.070451 -0.026147 0.018737 0.032152 0.02911 0.066445
559 -0.0903 -0.032566 -0.048908 -0.049655 -0.086827 -0.027977 -0.044298 -0.015547 -0.029878 -0.066148 -0.042603 0.044889 0.0052309 0.028337 0.051884
560 -0.11138 -0.057337 -0.069651 -0.079983 -0.11157 -0.0686 -0.081689 -0.050271 -0.058296 -0.073258 -0.048122 0.044601 -0.0046079 0.00046881 0.053732
561 -0.085921 -0.049458 -0.04874 -0.064752 -0.12229 -0.039911 -0.048026 -0.022848 -0.043536 -0.065764 -0.044135 0.047689 -0.0046048 0.023623 0.075119
562 -0.097771 -0.06533 -0.053368 -0.052701 -0.11637 -0.047099 -0.06918 -0.033715 -0.054852 -0.05739 -0.042328 0.047363 -0.0024311 0.0058442 0.068276
563 -0.059294 -0.054137 -0.036503 -0.039319 -0.12038 -0.033512 -0.049161 -0.0061293 -0.017645 -0.034491 -0.024061 0.059562 0.0015019 0.033301 0.044018
564 -0.075979 -0.044096 -0.043798 -0.065988 -0.10103 -0.05365 -0.030333 -0.013886 -0.051739 -0.025969 -0.03344 0.055508 0.03509 0.032854 0.05918
565 -0.074481 -0.055462 -0.045487 -0.060876 -0.10903 -0.052272 -0.051423 -0.018948 -0.037127 -0.044346 -0.042268 0.054837 0.005213 0.023603 0.059896
566 -0.1058 -0.074503 -0.06846 -0.078011 -0.11939 -0.029837 -0.066909 -0.030852 -0.057166 -0.065983 -0.063912 -0.0052185 -0.018538 8.0129e-05 0.033129
567 -0.10513 -0.061573 -0.049268 -0.066191 -0.1146 -0.036039 -0.040296 -0.044508 -0.058577 -0.043009 -0.03857 0.01758 0.011883 0.016834 0.031482
568 -0.065179 -0.03862 -0.025612 -0.044758 -0.10306 -0.036538 -0.047282 -0.037937 -0.031602 -0.053848 -0.023359 0.037229 0.012392 0.020762 0.024683
569 -0.076383 -0.058809 -0.052088 -0.073761 -0.095808 -0.050168 -0.050242 -0.031718 -0.046753 -0.035592 -0.033811 0.025065 0.018689 0.029353 0.05918
570 -0.078264 -0.051487 -0.057729 -0.041398 -0.10705 -0.038966 -0.046742 -0.039085 -0.040122 -0.038773 -0.027914 0.01644 0.013371 0.001504 0.046989
571 -0.11373 -0.059537 -0.045519 -0.059982 -0.11853 -0.081998 -0.064031 -0.045582 -0.059053 -0.050726 -0.039719 -0.0046378 -0.030245 0.0090982 0.031927
572 -0.094058 -0.061173 -0.028889 -0.065046 -0.076416 -0.039228 -0.04003 -0.01926 -0.02304 -0.068729 -0.028328 -0.009113 0.0075234 0.0089524 0.074217
573 -0.11585 -0.088071 -0.0050691 -0.065185 -0.10061 -0.058488 -0.066261 -0.053051 -0.053036 -0.069889 -0.061491 0.0013096 -0.010778 0.0018013 0.058914
574 -0.094866 -0.063355 -0.034567 -0.067922 -0.11538 -0.064628 -0.064378 -0.04279 -0.051098 -0.056528 -0.025836 0.0070611 -0.0042339 0.014057 0.017406
575 -0.079071 -0.065726 -0.034289 -0.029808 -0.11438 -0.01973 -0.038383 -0.04033 -0.03894 -0.029955 -0.021586 0.0081876 -0.0037228 0.022636 0.021169
576 -0.11122 -0.074443 -0.045936 -0.05666 -0.11606 -0.050189 -0.066611 -0.02853 -0.048483 -0.087614 -0.051705 -0.033034 -0.024412 0.0026861 -0.017498
577 -0.10256 -0.073167 -0.058278 -0.071516 -0.12531 -0.062987 -0.062041 -0.042292 -0.050942 -0.05359 -0.056492 0.0024228 -0.017006 0.010117 0.0083777
578 -0.10559 -0.07235 -0.065596 -0.093721 -0.11141 -0.042485 -0.055485 -0.055221 -0.071832 -0.073586 -0.053453 -0.031402 -0.021163 0.019444 0.0020056
579 -0.12379 -0.092703 -0.08276 -0.089496 -0.16688 -0.11366 -0.092775 -0.07494 -0.062262 -0.096398 -0.075866 -0.03582 -0.023935 -0.0010188 -0.029767
580 -0.095849 -0.06899 -0.04479 -0.059308 -0.093906 -0.0090482 -0.038526 -0.035979 -0.046185 -0.062398 -0.031885 -0.010124 0.0073783 0.032912 0.035184
581 -0.10569 -0.062375 -0.049437 -0.060652 -0.10004 -0.04216 -0.047224 -0.043084 -0.047838 -0.086859 -0.052427 -0.016094 -0.0037655 0.025828 0.0071227
582 -0.12606 -0.090977 -0.058178 -0.079951 -0.11222 -0.04083 -0.061286 -0.041936 -0.067458 -0.10084 -0.071578 -0.026521 -0.015558 0.011714 0.0058555
583 -0.098414 -0.0726 -0.054192 -0.062114 -0.13933 -0.080013 -0.063118 -0.067097 -0.061527 -0.068352 -0.048267 -0.041282 0.0074751 0.0065303 0.028224
584 -0.091266 -0.078727 -0.060971 -0.043958 -0.13506 -0.050392 -0.07448 -0.016537 -0.041443 -0.038435 -0.040414 -0.013579 0.012252 0.033976 0.072507
585 -0.1174 -0.072572 -0.054976 -0.04494 -0.15345 -0.075915 -0.077561 -0.068428 -0.067758 -0.085206 -0.055423 -0.04771 -0.040672 0.0081729 0.022285
586 -0.10609 -0.092635 -0.085147 -0.065106 -0.12813 -0.068715 -0.060737 -0.043932 -0.067438 -0.077925 -0.064862 -0.045757 -0.021231 0.0013382 -0.01006
587 -0.10944 -0.077864 -0.061894 -0.059754 -0.11391 -0.038584 -0.056963 -0.028439 -0.048812 -0.062133 -0.055761 -0.046178 -0.025166 0.0074725 0.017594
588 -0.1063 -0.087811 -0.070252 -0.08459 -0.15527 -0.058398 -0.084265 -0.049521 -0.066682 -0.082674 -0.04962 -0.050329 -0.023268 -0.01672 0.032864
589 -0.10817 -0.08245 -0.067364 -0.084846 -0.1539 -0.081642 -0.088739 -0.057327 -0.066731 -0.07585 -0.044839 -0.027272 -0.0083899 0.0078279 0.048689
590 -0.1208 -0.09291 -0.07136 -0.069395 -0.11578 -0.046257 -0.070611 -0.061453 -0.05938 -0.056095 -0.045952 -0.036611 -0.016458 -0.0031438 0.057186
591 -0.13009 -0.084439 -0.071145 -0.077221 -0.12518 -0.075161 -0.07617 -0.056442 -0.060746 -0.083571 -0.063101 -0.030909 -0.032979 -0.020351 -0.0074944
592 -0.11114 -0.086294 -0.065122 -0.094003 -0.14813 -0.083088 -0.085197 -0.086486 -0.066773 -0.052684 -0.052708 -0.030229 -0.021425 0.0095053 0.02715
593 -0.10943 -0.086262 -0.067864 -0.06825 -0.13745 -0.064095 -0.081202 -0.061562 -0.072356 -0.085627 -0.067922 -0.042649 -0.042564 -0.029475 0.029259
594 -0.12174 -0.09412 -0.080011 -0.079155 -0.11073 -0.065114 -0.080438 -0.040931 -0.059669 -0.089738 -0.065415 -0.024357 -0.017072 -0.0079835 0.028832
595 -0.13481 -0.10538 -0.082914 -0.094787 -0.12603 -0.077319 -0.077238 -0.069167 -0.063842 -0.090737 -0.05824 -0.057462 -0.032714 0.0026759 0.0082141
596 -0.12136 -0.10037 -0.066511 -0.07805 -0.13801 -0.087642 -0.083724 -0.070778 -0.04505 -0.083877 -0.068791 -0.025683 -0.041077 -0.01019 0.019102
597 -0.12981 -0.09178 -0.083867 -0.10151 -0.13818 -0.094676 -0.093173 -0.085885 -0.070198 -0.078098 -0.063928 -0.021453 -0.039787 -0.0094163 0.028242
598 -0.097818 -0.06564 -0.047396 -0.074221 -0.10282 -0.057703 -0.059006 -0.04989 -0.041995 -0.042435 -0.034453 -0.0042114 0.010964 0.017254 0.053965
599 -0.1024 -0.08909 -0.074176 -0.0667 -0.1214 -0.027492 -0.060206 -0.021641 -0.057224 -0.057105 -0.049333 -0.019544 -0.010912 -0.0076863 0.0078067
600 -0.11902 -0.10107 -0.073874 -0.090088 -0.14187 -0.10758 -0.10371 -0.076048 -0.074708 -0.084312 -0.060651 -0.016756 -0.024206 -0.014324 -0.016635
601 -0.12404 -0.070727 -0.06452 -0.062658 -0.089844 -0.021331 -0.041709 -0.033383 -0.047953 -0.079873 -0.058624 -0.020153 -0.023877 -0.0014251 0.012188
602 -0.12102 -0.10107 -0.072644 -0.055247 -0.13357 -0.05379 -0.062572 -0.028115 -0.055524 -0.075198 -0.046802 -0.023368 -0.032652 -0.0043933 0.0082825
603 -0.1171 -0.098835 -0.085026 -0.0782 -0.13295 -0.079598 -0.07445 -0.034158 -0.070736 -0.088262 -0.054102 -0.034443 -0.048324 -0.00011791 0.031638
604 -0.12035 -0.101 -0.074336 -0.075896 -0.15442 -0.061779 -0.061481 -0.045971 -0.041553 -0.076109 -0.062763 -0.0058838 -0.038215 -0.0089199 -0.010286
605 -0.13691 -0.10114 -0.061471 -0.055378 -0.14517 -0.077487 -0.091006 -0.050404 -0.060087 -0.0736 -0.054979 -0.0036981 -0.045936 -0.01876 0.057276
606 -0.14217 -0.1117 -0.10004 -0.083308 -0.12172 -0.078917 -0.087985 -0.057689 -0.070364 -0.1001 -0.07498 -0.01463 -0.053849 -0.027732 -0.01146
607 -0.13733 -0.11706 -0.08246 -0.086282 -0.16955 -0.10413 -0.10173 -0.08041 -0.058557 -0.095085 -0.086392 -0.019882 -0.039469 -0.031098 0.032175
608 -0.11774 -0.086615 -0.061334 -0.061076 -0.10988 -0.059502 -0.052397 -0.017798 -0.061816 -0.068618 -0.051195 0.0050587 -0.024174 0.020609 0.041849
609 -0.16328 -0.12563 -0.10493 -0.12797 -0.18345 -0.10606 -0.12124 -0.072536 -0.088708 -0.11041 -0.094452 -0.031552 -0.067259 -0.031927 -0.0498
610 -0.14086 -0.10504 -0.092529 -0.11042 -0.15821 -0.070315 -0.10276 -0.050141 -0.083424 -0.097871 -0.063915 -0.037004 -0.047907 -0.0073282 -0.017644
611 -0.12417 -0.11066 -0.072918 -0.083353 -0.11948 -0.074618 -0.079147 -0.041154 -0.058389 -0.094238 -0.073349 0.0020753 -0.05586 -0.012311 0.016199
612 -0.12409 -0.0847 -0.053995 -0.075291 -0.13853 -0.056679 -0.071973 -0.041115 -0.060656 -0.061047 -0.059266 -0.0071905 -0.035991 0.01094 0.012597
613 -0.13923 -0.12825 -0.0977 -0.10698 -0.15327 -0.062004 -0.080821 -0.069642 -0.073583 -0.091423 -0.066561 -0.039005 -0.050851 -0.025939 0.019406
614 -0.13017 -0.1348 -0.082197 -0.096703 -0.13488 -0.075986 -0.080212 -0.05651 -0.069279 -0.075745 -0.055491 -0.024534 -0.048566 -0.0047384 0.019002
615 -0.1102 -0.12469 -0.072635 -0.059785 -0.13173 -0.074731 -0.075454 -0.036119 -0.047356 -0.060115 -0.049758 -0.021436 -0.024428 -0.019685 0.06652
616 -0.10899 -0.097971 -0.065332 -0.07531 -0.11324 -0.099619 -0.058943 -0.04141 -0.056376 -0.066307 -0.048796 0.00078193 -0.02227 0.022285 0.076714
617 -0.12503 -0.10928 -0.092879 -0.074566 -0.12372 -0.062833 -0.094378 -0.0316 -0.065264 -0.062191 -0.076442 -0.010868 -0.075353 -0.00037423 0.029467
618 -0.1362 -0.094182 -0.085136 -0.089554 -0.13232 -0.058757 -0.090153 -0.051334 -0.065059 -0.08642 -0.07432 -0.023994 -0.040015 -0.0036639 -0.00049104
619 -0.12986 -0.13811 -0.090245 -0.07808 -0.12859 -0.072783 -0.088052 -0.041851 -0.072629 -0.081321 -0.079716 -0.023372 -0.058439 0.0061696 0.062046
620 -0.13822 -0.10387 -0.078239 -0.1028 -0.12372 -0.061632 -0.093427 -0.026925 -0.081942 -0.07315 -0.064496 -0.03443 -0.048591 -0.026737 -0.048653
621 -0.12623 -0.087326 -0.079279 -0.084039 -0.11164 -0.0471 -0.075753 -0.031874 -0.071993 -0.060665 -0.058542 -0.026425 -0.042056 -0.013587 0.0078823
622 -0.12676 -0.10242 -0.10665 -0.073979 -0.14336 -0.093043 -0.10861 -0.063172 -0.061768 -0.06762 -0.07157 -0.041283 -0.067508 -0.027931 -0.036057
623 -0.1372 -0.10283 -0.098454 -0.10103 -0.15923 -0.10238 -0.10323 -0.07474 -0.084479 -0.074067 -0.064874 -0.032261 -0.062649 -0.010562 -0.00081722
624 -0.14375 -0.077338 -0.087431 -0.079929 -0.14935 -0.088521 -0.091533 -0.05156 -0.059083 -0.093237 -0.06876 -0.035896 -0.075606 -0.032204 -0.018517
625 -0.14571 -0.037521 -0.08414 -0.10909 -0.14642 -0.091209 -0.10868 -0.058251 -0.079615 -0.099282 -0.081802 -0.040339 -0.081574 -0.044614 -0.050076
626 -0.12867 0.017277 -0.076641 -0.077882 -0.11898 -0.05222 -0.058126 -0.018541 -0.067013 -0.06746 -0.070186 0.012682 -0.026145 -0.012762 0.035093
627 -0.099915 0.042742 -0.063601 -0.061719 -0.12165 -0.053538 -0.086047 -0.036648 -0.061685 -0.04074 -0.049716 0.0035437 -0.028084 0.0051665 0.027367
628 -0.13129 3.5398e-05 -0.080013 -0.079315 -0.14956 -0.094827 -0.09245 -0.056284 -0.065847 -0.068797 -0.079396 0.0023825 -0.047318 -0.021972 0.0090752
629 -0.15014 -0.042487 -0.09727 -0.10264 -0.15312 -0.088332 -0.10595 -0.041172 -0.085063 -0.098104 -0.087022 -0.010051 -0.078295 -0.045737 0.035831
630 -0.15066 -0.053982 -0.076071 -0.074158 -0.15126 -0.10065 -0.087346 -0.04126 -0.071391 -0.064424 -0.055794 -0.019191 -0.051103 0.007588 0.015577
631 -0.123 -0.063415 -0.085879 -0.084214 -0.14132 -0.088571 -0.076535 -0.056589 -0.061199 -0.060685 -0.079075 -0.017296 -0.051653 -0.013279 -0.044787
632 -0.13748 -0.049408 -0.072413 -0.099244 -0.12442 -0.06345 -0.091864 -0.028565 -0.071598 -0.083078 -0.064753 0.0062026 -0.030284 -0.002265 0.020512
633 -0.15053 -0.070223 -0.080815 -0.081683 -0.11491 -0.084233 -0.081172 -0.047693 -0.079435 -0.072236 -0.076946 -0.0034146 -0.065734 0.010376 0.0027941
634 -0.13128 -0.071036 -0.093848 -0.072016 -0.12979 -0.094491 -0.078593 -0.029849 -0.065137 -0.057436 -0.065413 -0.0044714 -0.029774 0.0085312 -0.00017197
635 -0.14924 -0.068176 -0.091707 -0.070242 -0.13774 -0.082925 -0.10688 -0.055114 -0.069909 -0.060451 -0.077512 -0.017673 -0.051805 -0.017391 -0.02993
636 -0.12692 -0.072985 -0.084254 -0.075553 -0.087164 -0.05727 -0.064445 -0.030806 -0.058361 -0.044919 -0.056118 0.020683 -0.03808 -0.0020518 0.012534
637 -0.15137 -0.094515 -0.086748 -0.085709 -0.13997 -0.059442 -0.11341 -0.059398 -0.076844 -0.075588 -0.088184 -0.04669 -0.072916 -0.013947 -0.069583
638 -0.12224 -0.086883 -0.07717 -0.076279 -0.11857 -0.04773 -0.089164 -0.026819 -0.079303 -0.068044 -0.053988 0.0040082 -0.041755 -0.0078401 -0.022195
639 -0.13726 -0.10196 -0.11762 -0.10533 -0.12908 -0.1169 -0.10581 -0.065909 -0.087787 -0.078706 -0.085171 -0.0017889 -0.041745 -0.01574 -0.068504
640 -0.15805 -0.10298 -0.097153 -0.087351 -0.15155 -0.064645 -0.097469 -0.050344 -0.08286 -0.074416 -0.069314 0.0048623 -0.062017 -0.0068275 -0.06821
641 -0.1353 -0.073972 -0.085523 -0.065905 -0.11287 -0.050419 -0.065206 -0.014149 -0.058568 -0.060256 -0.06383 0.016093 -0.040786 0.0032611 -0.025288
642 -0.16445 -0.10041 -0.091586 -0.091428 -0.13481 -0.072298 -0.10484 -0.058027 -0.082964 -0.099218 -0.078178 0.0031473 -0.090906 -0.016904 -0.054005
643 -0.12041 -0.072156 -0.063574 -0.071058 -0.098144 -0.065454 -0.083358 -0.0169 -0.071885 -0.067282 -0.059113 0.011446 -0.035842 -0.013876 0.0063217
644 -0.14829 -0.089267 -0.10612 -0.092419 -0.14024 -0.086207 -0.097907 -0.051863 -0.089334 -0.07892 -0.093539 -0.023708 -0.070713 -0.017533 -0.031297
645 -0.14903 -0.078045 -0.096019 -0.091386 -0.12252 -0.11013 -0.096948 -0.073037 -0.088567 -0.091502 -0.078106 -0.0060696 -0.080804 -0.026523 -0.043311
646 -0.13067 -0.064496 -0.095676 -0.078552 -0.14771 -0.11991 -0.12206 -0.049815 -0.083245 -0.097016 -0.080375 -0.0068073 -0.055327 -0.022153 -0.063045
647 -0.13865 -0.020575 -0.090994 -0.074631 -0.11982 -0.073763 -0.054193 -0.037621 -0.062006 -0.049391 -0.064308 0.0094336 -0.05471 0.0076746 -0.026621
648 -0.12424 -0.035219 -0.07609 -0.074815 -0.13094 -0.071826 -0.063723 -0.027227 -0.06127 -0.047151 -0.06354 -0.0036438 -0.05206 -0.00076081 -0.03251
649 -0.1327 -0.057409 -0.098076 -0.058644 -0.12109 -0.088255 -0.090284 -0.032805 -0.067923 -0.065288 -0.072144 -0.0017257 -0.047506 0.0066512 0.0030925
650 -0.17545 -0.082765 -0.12237 -0.1034 -0.15082 -0.15189 -0.1224 -0.072266 -0.10408 -0.096983 -0.098932 -0.038583 -0.076689 -0.077968 -0.031314
651 -0.1645 -0.074124 -0.099859 -0.1015 -0.14456 -0.12389 -0.092587 -0.056105 -0.084102 -0.082009 -0.082594 -0.021311 -0.080886 -0.04332 -0.026657
652 -0.1388 -0.080362 -0.091463 -0.10338 -0.13227 -0.097453 -0.11011 -0.070515 -0.084258 -0.082512 -0.09342 -0.022443 -0.073975 -0.028767 -0.041759
653 -0.13224 -0.071774 -0.091222 -0.063675 -0.10742 -0.099478 -0.091298 -0.021451 -0.078452 -0.072832 -0.076107 -0.021387 -0.069015 -0.035959 -0.0039351
654 -0.13871 -0.092293 -0.078955 -0.077207 -0.14272 -0.096229 -0.082154 -0.05206 -0.093001 -0.072715 -0.071953 -0.027621 -0.081057 -0.027679 0.005282
655 -0.13145 -0.06692 -0.080953 -0.079632 -0.13955 -0.071311 -0.068569 -0.012348 -0.068896 -0.065316 -0.086055 -0.013016 -0.037708 -0.035312 0.020457
656 -0.15086 -0.1085 -0.1108 -0.10594 -0.16871 -0.091013 -0.098553 -0.041644 -0.091578 -0.084983 -0.096721 -0.039229 -0.065927 -0.029503 -0.045683
657 -0.12335 -0.072344 -0.088892 -0.059277 -0.11202 -0.068741 -0.074116 -0.032016 -0.064637 -0.043621 -0.066706 -0.0031382 -0.04126 0.0060882 0.005866
658 -0.1352 -0.0758 -0.078275 -0.079833 -0.16359 -0.077186 -0.091194 -0.005227 -0.063111 -0.05988 -0.075448 -0.0099076 -0.052995 -0.025649 -0.04389
659 -0.13273 -0.083716 -0.076852 -0.090976 -0.16421 -0.091358 -0.086039 -0.012848 -0.07039 -0.046132 -0.082704 0.017279 -0.06423 -0.019829 0.011959
660 -0.16059 -0.12617 -0.11732 -0.13793 -0.16161 -0.12821 -0.12469 -0.069646 -0.087659 -0.089023 -0.11587 -0.02712 -0.091863 -0.05642 -0.022506
661 -0.12145 -0.074243 -0.081542 -0.11702 -0.152 -0.11132 -0.11147 -0.068263 -0.089113 -0.08638 -0.093077 -0.037023 -0.069014 -0.045274 -0.015403
662 -0.14762 -0.073195 -0.073952 -0.095262 -0.11707 -0.072293 -0.094028 -0.017898 -0.06964 -0.068627 -0.0886 -0.025247 -0.068191 -0.020128 -0.034774
663 -0.14067 -0.083449 -0.08678 -0.089918 -0.10107 -0.12705 -0.10144 -0.06711 -0.082655 -0.073949 -0.087887 -0.013608 -0.071542 -0.039497 -0.027275
664 -0.13228 -0.10143 -0.095925 -0.095955 -0.045697 -0.079605 -0.084871 -0.028483 -0.092799 -0.082312 -0.086038 -0.011001 -0.070717 -0.0060099 -0.043759
665 -0.15883 -0.10625 -0.10105 -0.097088 -0.079684 -0.080614 -0.1017 -0.037053 -0.089441 -0.066137 -0.096407 -0.012714 -0.07169 -0.0090623 -0.026851
666 -0.13239 -0.085854 -0.096153 -0.10519 -0.059325 -0.11672 -0.090113 -0.054921 -0.083824 -0.038258 -0.096837 -0.010744 -0.056972 -0.027999 -0.0052457
667 -0.1459 -0.10284 -0.087085 -0.096152 -0.06847 -0.097035 -0.10279 -0.051101 -0.091219 -0.057597 -0.09518 -0.012301 -0.066212 -0.034162 -0.048515
668 -0.13523 -0.089491 -0.089925 -0.12737 -0.096503 -0.10997 -0.12628 -0.068707 -0.10734 -0.071121 -0.095484 -0.032558 -0.073064 -0.024079 -0.017494
669 -0.1331 -0.10891 -0.10121 -0.10834 -0.11192 -0.1137 -0.12628 -0.062464 -0.093486 -0.034721 -0.098726 -0.027002 -0.056229 -0.043858 -0.06565
670 -0.13123 -0.094198 -0.08331 -0.098192 -0.11552 -0.073835 -0.1025 -0.048055 -0.092663 -0.018547 -0.089086 -0.029901 -0.060616 -0.026 -0.0285
671 -0.14102 -0.093817 -0.091373 -0.090378 -0.12214 -0.05525 -0.10339 -0.049701 -0.078986 -0.039105 -0.086319 -0.027133 -0.05279 -0.024413 0.025876
672 -0.14229 -0.079948 -0.088293 -0.10264 -0.12364 -0.12347 -0.11881 -0.065893 -0.082706 -0.035418 -0.087977 -0.032975 -0.074381 -0.029964 -0.04532
673 -0.14854 -0.091873 -0.10673 -0.094054 -0.12523 -0.090838 -0.10524 -0.046612 -0.081143 -0.036002 -0.089757 -0.019779 -0.090268 -0.023246 -0.069953
674 -0.12851 -0.078653 -0.083589 -0.085871 -0.10184 -0.084208 -0.0804 -0.023958 -0.066989 -0.021599 -0.068667 -0.028391 -0.05214 -0.016107 -0.036332
675 -0.14024 -0.062708 -0.071318 -0.091253 -0.12868 -0.11942 -0.1101 -0.050498 -0.086905 0.011625 -0.082466 -0.041133 -0.072531 -0.042119 -0.067736
676 -0.15928 -0.080083 -0.085142 -0.087856 -0.11623 -0.074788 -0.097963 -0.059306 -0.070877 -0.049895 -0.082309 -0.012284 -0.079465 -0.023002 -0.029738
677 -0.15889 -0.11027 -0.094506 -0.1046 -0.1321 -0.10568 -0.11774 -0.045862 -0.086513 -0.027947 -0.097975 -0.035025 -0.061349 -0.042461 -0.080398
678 -0.14114 -0.084608 -0.092729 -0.10274 -0.13873 -0.094399 -0.1134 -0.016404 -0.080717 0.0036855 -0.083182 -0.036407 -0.096457 -0.06348 -0.073951
679 -0.13315 -0.04374 -0.079557 -0.084661 -0.13055 -0.043991 -0.089146 -0.036647 -0.084894 0.01367 -0.083137 -0.030631 -0.068463 -0.041444 -0.035938
680 -0.13979 0.049735 -0.081009 -0.077404 -0.12781 -0.072613 -0.091247 -0.04655 -0.080586 0.012221 -0.088025 -0.039634 -0.08277 -0.041355 -0.049029
681 -0.13974 0.094986 -0.075011 -0.090113 -0.12072 -0.065519 -0.074536 -0.022119 -0.073337 0.01794 -0.064263 -0.039517 -0.090333 -0.044146 -0.064542
682 -0.12974 0.038021 -0.080754 -0.085997 -0.10578 -0.079044 -0.072389 -0.035178 -0.076456 0.0089451 -0.078246 -0.040661 -0.071157 -0.032868 -0.036655
683 -0.1304 -0.03211 -0.09045 -0.09535 -0.14505 -0.036503 -0.084514 -0.048252 -0.087302 0.028861 -0.081498 -0.021585 -0.054384 -0.023931 -0.049362
684 -0.1383 -0.016152 -0.084458 -0.091568 -0.11522 -0.053067 -0.071168 -0.044808 -0.060046 0.027361 -0.081619 -0.022101 -0.059432 -0.032784 -0.053836
685 -0.13685 -0.050577 -0.084876 -0.10103 -0.15294 -0.055667 -0.10839 -0.059882 -0.075004 -0.0034061 -0.084269 -0.033029 -0.057326 -0.047942 -0.039197
686 -0.11829 -0.06212 -0.10412 -0.10644 -0.16197 -0.01684 -0.091669 -0.031912 -0.074893 0.002379 -0.092779 -0.023651 -0.068353 -0.019311 -0.035458
687 -0.14496 -0.05475 -0.099991 -0.071557 -0.14583 -0.0739 -0.081901 -0.046377 -0.065121 0.004244 -0.084664 -0.011134 -0.071192 -0.020721 -0.082334
688 -0.14864 -0.072436 -0.083534 -0.10831 -0.17567 -0.081709 -0.086949 -0.045951 -0.094345 -0.0032496 -0.099642 -0.043968 -0.084213 -0.052255 -0.1178
689 -0.14742 -0.052345 -0.078832 -0.087779 -0.14811 -0.074211 -0.086054 -0.05524 -0.080206 0.030628 -0.099498 -0.058378 -0.074778 -0.051463 -0.10088
690 -0.14246 -0.063447 -0.089636 -0.10676 -0.12689 -0.069764 -0.10889 -0.03746 -0.085119 -0.017235 -0.096972 -0.041606 -0.0756 -0.049654 -0.088833
691 -0.16046 -0.077072 -0.092095 -0.084992 -0.14441 -0.092739 -0.10086 -0.053987 -0.082149 0.0050875 -0.092346 -0.029034 -0.068639 -0.036146 -0.063636
692 -0.15259 -0.082798 -0.09606 -0.094546 -0.17905 -0.096708 -0.10573 -0.084352 -0.10227 -0.0060617 -0.0989 -0.046806 -0.092652 -0.044919 -0.071319
693 -0.11609 -0.055779 -0.079901 -0.057613 -0.13219 -0.041388 -0.065743 -0.038052 -0.070122 0.044783 -0.069008 -0.021621 -0.048341 -0.018977 -0.086585
694 -0.14319 -0.076059 -0.088169 -0.11113 -0.16296 -0.13321 -0.13037 -0.076452 -0.097988 0.017275 -0.09631 -0.068771 -0.091874 -0.061846 -0.15345
695 -0.15316 -0.085933 -0.082041 -0.10722 -0.17117 -0.088673 -0.12294 -0.063158 -0.088023 0.0078164 -0.086336 -0.071808 -0.084311 -0.05397 -0.1378
696 -0.12943 -0.056376 -0.056384 -0.070243 -0.11482 -0.07098 -0.088565 -0.044344 -0.066071 0.032838 -0.062067 -0.026204 -0.058164 -0.030773 -0.078317
697 -0.12838 -0.063361 -0.080348 -0.087353 -0.12813 -0.092043 -0.090951 -0.033265 -0.090814 -0.016076 -0.1003 -0.053192 -0.06784 -0.043815 -0.09531
698 -0.13947 -0.03397 -0.073324 -0.10347 -0.13942 -0.085716 -0.08754 -0.051906 -0.085698 -0.00083478 -0.088863 -0.03347 -0.061352 -0.033391 -0.10302
699 -0.12209 -0.0022779 -0.052831 -0.089693 -0.12628 -0.049836 -0.099385 -0.056223 -0.075983 0.0097511 -0.084803 -0.042616 -0.077467 -0.033312 -0.1005
700 -0.16262 0.025597 -0.045094 -0.064708 -0.17909 -0.065199 -0.099899 -0.04932 -0.069456 -0.0070343 -0.094859 -0.036141 -0.075921 -0.021297 -0.085002
701 -0.13754 0.042213 0.034153 -0.087611 -0.15156 -0.096902 -0.13035 -0.064065 -0.086334 0.0069772 -0.090938 -0.03461 -0.066252 -0.020826 -0.10346
702 -0.15717 0.019599 0.048347 -0.083318 -0.17855 -0.12203 -0.12543 -0.072729 -0.099384 -0.003123 -0.077285 -0.042857 -0.074686 -0.053769 -0.1008
703 -0.15142 -0.017312 -0.020538 -0.11072 -0.16027 -0.097669 -0.11034 -0.082223 -0.10041 -0.023535 -0.1129 -0.06958 -0.098584 -0.045192 -0.12114
704 -0.15756 -0.043221 -0.044981 -0.097919 -0.16286 -0.12991 -0.12355 -0.095687 -0.091987 -0.0063991 -0.098539 -0.048823 -0.085599 -0.05398 -0.11657
705 -0.15026 -0.034235 -0.0384 -0.090317 -0.15348 -0.070441 -0.11759 -0.0719 -0.089028 -0.0039061 -0.095756 -0.037525 -0.085709 -0.044232 -0.1158
706 -0.15119 -0.031207 -0.031769 -0.083495 -0.15837 -0.059283 -0.08783 -0.078004 -0.077986 0.016054 -0.096695 -0.051146 -0.060548 -0.030766 -0.087113
707 -0.14498 -0.043305 -0.049662 -0.075378 -0.15371 -0.12121 -0.10934 -0.08225 -0.078662 -0.0099854 -0.097891 -0.050393 -0.099 -0.057895 -0.063483
708 -0.16157 -0.059147 -0.050421 -0.080885 -0.12613 -0.053555 -0.11115 -0.074877 -0.086306 -0.0094694 -0.10184 -0.056246 -0.090266 -0.055084 -0.11822
709 -0.14908 -0.054608 -0.044093 -0.053696 -0.1405 -0.063809 -0.10022 -0.041453 -0.0812 0.00086876 -0.089437 -0.019316 -0.079528 -0.047775 -0.084763
710 -0.14035 -0.062168 -0.039873 -0.070575 -0.10471 -0.061959 -0.097793 -0.083808 -0.08162 0.013759 -0.10142 -0.03271 -0.068322 -0.0526 -0.080834
711 -0.14805 -0.046871 -0.052594 -0.069455 -0.055769 -0.0777 -0.086387 -0.068549 -0.073224 -0.0011468 -0.067 -0.019895 -0.062067 -0.011289 -0.10858
712 -0.12851 -0.043615 -0.042718 -0.063743 0.00085895 -0.058075 -0.097754 -0.068199 -0.080606 0.025493 -0.065053 -0.023475 -0.058423 -0.021346 -0.030344
713 -0.13088 -0.039855 -0.051521 -0.077304 0.035078 -0.052105 -0.069474 -0.047811 -0.080809 -0.014416 -0.092989 -0.053966 -0.087969 -0.04112 -0.096283
714 -0.1352 -0.05191 -0.054537 -0.088831 -0.049563 -0.09301 -0.096723 -0.064603 -0.086918 0.0026181 -0.086313 -0.064552 -0.089085 -0.043309 -0.14122
715 -0.092718 -0.075032 -0.041167 -0.083697 -0.084109 -0.090246 -0.089666 -0.078605 -0.070646 -0.0047014 -0.079922 -0.04466 -0.090461 -0.047569 -0.11036
716 -0.11038 -0.003709 -0.056142 -0.091929 -0.086739 -0.099762 -0.10366 -0.088164 -0.086382 -0.0003187 -0.077146 -0.014257 -0.065849 -0.038787 -0.12467
717 -0.12102 0.13672 -0.045219 -0.059117 -0.12796 -0.082297 -0.10093 -0.064233 -0.081792 -0.01826 -0.10279 -0.039973 -0.093569 -0.054845 -0.11694
718 -0.13613 0.19151 -0.041346 -0.1066 -0.099006 -0.085536 -0.10127 -0.068692 -0.086642 -0.0085536 -0.084704 -0.037379 -0.0845 -0.056062 -0.092547
719 -0.12926 0.1054 -0.015364 -0.068313 -0.10692 -0.067406 -0.095212 -0.049777 -0.083774 0.0065098 -0.074984 -0.013028 -0.037911 -0.026386 -0.095754
720 -0.1516 0.027455 0.016418 -0.047081 -0.1261 -0.051864 -0.096708 -0.06782 -0.073347 -0.022971 -0.080582 -0.02423 -0.097889 -0.050453 -0.11364
721 -0.15155 0.02005 0.03799 -0.064465 -0.12726 -0.07609 -0.094224 -0.088397 -0.081959 -0.031551 -0.092287 -0.014221 -0.11506 -0.034763 -0.079254
722 -0.14418 -0.0078471 0.039848 -0.089558 -0.11025 -0.11152 -0.11575 -0.064987 -0.08346 -0.029948 -0.053416 -0.0095832 -0.10098 -0.052686 -0.096225
723 -0.14865 -0.016291 -0.01452 -0.08909 -0.13251 -0.060413 -0.10785 -0.11209 -0.086906 -0.022342 -0.011416 -0.0245 -0.089055 -0.063587 -0.11195
724 -0.15981 -0.018163 -0.040378 -0.090472 -0.14397 -0.12005 -0.12253 -0.087034 -0.066992 -0.04772 -0.014915 -0.019368 -0.085953 -0.05844 -0.12147
725 -0.13462 0.0111 -0.016897 -0.058285 -0.096026 -0.028271 -0.086448 -0.05275 -0.037618 0.0051116 0.0040095 -0.012991 -0.076677 -0.051049 -0.06954
726 -0.13968 0.015141 -0.04103 -0.086735 -0.11005 -0.060522 -0.11873 -0.073899 -0.05013 -0.025835 -0.019523 -0.028422 -0.0836 -0.051785 -0.10066
727 -0.16153 0.11688 -0.036448 -0.05776 -0.11254 -0.04362 -0.11183 -0.059448 -0.054602 -0.0016179 -0.05043 -0.021012 -0.08362 -0.040239 -0.093962
728 -0.12934 0.18731 -0.016153 -0.064696 -0.11372 -0.0091582 -0.096776 -0.038694 -0.040853 0.012864 -0.031823 -0.016325 -0.070062 -0.026139 -0.055982
729 -0.13863 0.17383 -0.03326 -0.094963 -0.17461 -0.06092 -0.12047 -0.10187 -0.084401 -0.015388 -0.074868 -0.049179 -0.095964 -0.059999 -0.12306
730 -0.13673 0.13385 -0.017198 -0.05501 -0.10541 -0.046264 -0.077476 -0.062016 -0.057462 -0.035071 -0.039868 -0.0087972 -0.070004 -0.028257 -0.085467
731 -0.1517 0.048009 -0.058572 -0.085129 -0.14562 -0.08958 -0.12115 -0.056788 -0.095724 -0.023791 -0.060009 -0.070058 -0.1177 -0.066208 -0.12908
732 -0.12228 0.041896 -0.018299 -0.04497 -0.1012 -0.014235 -0.074029 -0.065283 -0.040327 0.0020149 -0.029602 0.0034912 -0.048716 -0.011119 -0.098059
733 -0.14039 0.034448 -0.038232 -0.07811 -0.1698 -0.09403 -0.12223 -0.086954 -0.076975 -0.0055805 -0.045784 -0.042315 -0.074536 -0.029563 -0.10752
734 -0.14016 0.027769 -0.026168 -0.073302 -0.14132 -0.064689 -0.10385 -0.084634 -0.085415 -0.013655 -0.049253 -0.011003 -0.073371 -0.031622 -0.069215
735 -0.15174 0.00062636 -0.05674 -0.070043 -0.11022 -0.064446 -0.11039 -0.068266 -0.075041 -0.018517 -0.046717 -0.049506 -0.068509 -0.024727 -0.06543
736 -0.15724 -0.0022555 -0.048667 -0.1179 -0.15204 -0.098963 -0.12907 -0.10051 -0.092649 -0.026319 -0.077591 -0.032906 -0.098158 -0.042755 -0.14233
737 -0.16035 0.002711 -0.040605 -0.091494 -0.11247 -0.078322 -0.097616 -0.066578 -0.06215 -0.034516 -0.067552 -0.038296 -0.094962 -0.034914 -0.11061
738 -0.15489 -0.0025374 -0.041616 -0.079116 -0.13221 -0.055327 -0.12914 -0.080395 -0.071999 -0.031315 -0.070947 -0.031201 -0.10096 -0.045576 -0.12268
739 -0.14059 0.010528 -0.023582 -0.089959 -0.14666 -0.085891 -0.1257 -0.078385 -0.073351 -0.016691 -0.061183 -0.050387 -0.091275 -0.041988 -0.11184
740 -0.16978 -0.010584 -0.054349 -0.10138 -0.15716 -0.10061 -0.1285 -0.090748 -0.10001 -0.027668 -0.072703 -0.084289 -0.10105 -0.052905 -0.12599
741 -0.14956 -0.0025831 -0.032586 -0.084055 -0.12418 0.0052276 -0.08498 -0.052786 -0.059321 0.0016053 -0.048917 -0.037502 -0.067307 -0.043784 -0.095225
742 -0.12933 -0.026572 -0.056693 -0.072523 -0.15598 0.020556 -0.10823 -0.067395 -0.070017 0.012987 -0.054854 -0.045231 -0.079226 -0.044988 -0.10753
743 -0.13816 -0.0027143 -0.0086647 -0.097656 -0.15783 -0.008376 -0.10793 -0.072575 -0.070802 -0.0017955 -0.06249 -0.035607 -0.079662 -0.031692 -0.10957
744 -0.1547 0.0019334 0.041597 -0.067522 -0.10737 -0.01227 -0.11207 -0.057973 -0.071211 0.025673 -0.050285 -0.044867 -0.088076 -0.052141 -0.11479
745 -0.14111 -0.0094728 0.098995 -0.084456 -0.038976 -0.022278 -0.12273 -0.096455 -0.076106 0.039187 -0.0603 -0.051528 -0.097758 -0.034346 -0.10225
746 -0.14198 0.12606 0.11583 -0.068588 0.012439 -0.050902 -0.087154 -0.051002 -0.063677 0.0091219 -0.042425 -0.047308 -0.083122 -0.044881 -0.10724
747 -0.13766 0.18515 0.027943 -0.096639 -0.0015356 -0.027182 -0.092072 -0.067174 -0.070159 -0.017834 -0.054842 -0.07681 -0.074045 -0.063927 -0.15362
748 -0.13532 0.16972 -0.0025667 -0.07601 -0.044727 -0.044067 -0.10234 -0.047338 -0.067112 0.00059202 -0.051267 -0.055547 -0.093063 -0.047636 -0.10925
749 -0.11719 0.14052 0.006096 -0.067704 -0.073458 -0.025683 -0.096116 -0.064417 -0.055752 -0.020353 -0.037549 -0.033151 -0.064394 -0.023278 -0.085605
750 -0.14388 0.090139 0.0040425 -0.064259 -0.075478 -0.045444 -0.098776 -0.073519 -0.066185 -0.0096974 -0.066976 -0.054978 -0.079079 -0.02796 -0.085468
751 -0.14404 0.026034 -0.0013757 -0.079129 -0.074015 -0.039222 -0.071825 -0.05412 -0.070719 -0.029412 -0.06201 -0.059525 -0.075815 -0.05464 -0.10873
752 -0.11934 0.025647 -0.010989 -0.093622 -0.083029 -0.045953 -0.10928 -0.076122 -0.071598 -0.020238 -0.034515 -0.031674 -0.048197 -0.02088 -0.091188
753 -0.13595 0.0099302 -0.011551 -0.077604 -0.089252 -0.031981 -0.069189 -0.057577 -0.073032 -0.019177 -0.051444 -0.032971 -0.071036 -0.033003 -0.077908
754 -0.16662 -0.02415 -0.028698 -0.080644 -0.11406 -0.04959 -0.11861 -0.062304 -0.087358 -0.030125 -0.074806 -0.062031 -0.098564 -0.058271 -0.10911
755 -0.13604 0.010347 0.0049206 -0.073929 -0.095364 -0.013943 -0.11581 -0.060415 -0.065403 -0.020668 -0.048375 -0.035825 -0.074242 -0.046905 -0.099238
756 -0.13295 0.0080869 0.0093002 -0.061457 -0.09092 0.0079493 -0.090175 -0.061192 -0.063646 -0.0077252 -0.047865 -0.045319 -0.071653 -0.03175 -0.11355
757 -0.12747 -0.0015443 0.0020544 -0.069691 -0.12756 0.031731 -0.097146 -0.060038 -0.05639 -0.013357 -0.048847 -0.028723 -0.066454 -0.044957 -0.11611
758 -0.13828 0.017436 -0.00021159 -0.06725 -0.11453 0.030852 -0.0944 -0.046997 -0.056301 -0.0010692 -0.052834 -0.043087 -0.076504 -0.041047 -0.081789
759 -0.15304 0.092248 -0.011524 -0.094454 -0.11777 -0.0031559 -0.096675 -0.064337 -0.083701 -0.033496 -0.061235 -0.061145 -0.082634 -0.061092 -0.16466
760 -0.13697 0.18997 -0.029857 -0.091512 -0.1089 -0.017549 -0.10854 -0.071958 -0.073658 -0.036016 -0.06826 -0.06873 -0.08778 -0.06784 -0.12494
761 -0.16379 0.2497 -0.016936 -0.095213 -0.064577 -0.05676 -0.10765 -0.048492 -0.060637 -0.040173 -0.075333 -0.027073 -0.09441 -0.060579 -0.10805
762 -0.15553 0.16753 -0.034228 -0.086445 0.018161 -0.0080456 -0.081676 -0.070876 0.0079787 -0.03721 -0.078357 -0.055371 -0.072899 -0.069227 -0.14156
763 -0.17155 0.090732 -0.011632 -0.073295 0.07932 -0.066851 -0.10133 -0.070623 0.063664 -0.040313 -0.079861 -0.055614 -0.083384 -0.029704 -0.11268
764 -0.1275 0.070513 -0.0078426 -0.041111 0.067136 -0.042505 -0.043372 -0.028212 0.09503 -0.011049 -0.043761 -0.042332 -0.062261 -0.027354 -0.099024
765 -0.13627 0.056303 -0.014759 -0.089585 0.0015803 -0.024319 -0.086038 -0.056021 0.037771 -0.047799 -0.064699 -0.057212 -0.11274 -0.065875 -0.12734
766 -0.14869 0.039949 -0.024221 -0.090522 -0.038672 -0.057173 -0.11237 -0.098451 0.0085866 -0.051182 -0.032479 -0.071853 -0.090752 -0.067197 -0.07863
767 -0.14282 0.0072446 -0.02197 -0.078671 -0.060844 -0.079033 -0.10665 -0.075306 0.00035299 -0.041545 0.020065 -0.041 -0.058637 -0.053796 -0.10234
768 -0.12711 0.038954 -0.025065 -0.087897 -0.077847 -0.081039 -0.11844 -0.078627 -0.022058 -0.034702 0.033412 -0.059499 -0.07009 -0.051323 -0.094559
769 -0.14352 0.027707 -0.035605 -0.10769 -0.051726 0.0051205 -0.086524 -0.060712 -0.024069 -0.033314 0.00031405 -0.057602 -0.078695 -0.049798 -0.13842
770 -0.12573 0.025223 0.050609 -0.065428 -0.096417 0.01769 -0.11587 -0.084703 -0.009243 -0.02279 -0.0047674 -0.048559 -0.072468 -0.037182 -0.10506
771 -0.15976 0.0089001 0.13681 -0.1003 -0.071063 0.016194 -0.12469 -0.11502 -0.060928 -0.046305 -0.031498 -0.071342 -0.095655 -0.07689 -0.18154
772 -0.14067 0.035049 0.15714 -0.088523 -0.040097 0.013704 -0.10208 -0.075588 -0.037836 -0.023644 -0.013593 -0.06126 -0.06399 -0.057554 -0.11802
773 -0.12714 -0.00041366 0.096465 -0.083778 0.01533 0.010293 -0.10862 -0.072577 -0.043078 -0.039979 -0.044638 -0.060744 -0.077739 -0.059331 -0.13773
774 -0.13049 0.013144 0.053501 -0.087242 0.08594 -0.023297 -0.086635 -0.065371 -0.021377 -0.057906 -0.047454 -0.056706 -0.093126 -0.046729 -0.057084
775 -0.15082 0.010611 0.030905 -0.09133 0.081522 0.0072377 -0.09288 -0.095756 -0.052491 -0.052383 -0.054099 -0.081783 -0.084892 -0.061314 -0.069122
776 -0.13273 -0.0080349 0.028141 -0.080066 0.063253 0.016729 -0.081683 -0.059236 -0.032485 -0.014309 -0.026225 -0.019644 -0.061306 -0.040661 -0.040426
777 -0.12657 -0.013431 0.02366 -0.10071 -0.0060407 -0.04542 -0.1002 -0.075212 -0.044961 -0.024406 -0.030543 -0.067327 -0.06665 -0.052383 -0.033908
778 -0.13572 0.0042053 0.012702 -0.098037 -0.031103 -0.041004 -0.12401 -0.076261 -0.0514 -0.057147 -0.040345 -0.037271 -0.083169 -0.059817 -0.058747
779 -0.14895 0.0021815 0.034682 -0.065646 -0.023086 -0.039517 -0.10504 -0.057271 -0.047742 -0.032991 -0.05272 -0.048526 -0.082812 -0.050784 -0.07144
780 -0.13469 -0.0045705 0.030108 -0.083726 -0.04643 -0.054921 -0.09914 -0.058884 -0.040978 -0.049838 -0.058502 -0.068975 -0.094977 -0.051101 -0.075597
781 -0.14118 0.11279 0.010158 -0.082713 -0.031001 -0.016839 -0.086512 -0.040803 -0.029883 -0.04929 -0.059918 -0.065728 -0.099423 -0.07259 -0.13199
782 -0.14976 0.24773 -0.00011932 -0.080681 -0.062117 -0.03556 -0.11173 -0.083691 -0.04154 -0.03619 -0.029409 -0.04318 -0.081652 -0.074146 -0.1364
783 -0.12814 0.21664 0.011044 -0.085978 -0.03553 -0.011078 -0.10204 -0.082392 -0.019715 -0.049332 -0.047813 -0.070705 -0.083945 -0.0288 -0.13758
784 -0.10045 0.1417 0.033011 -0.097626 -0.0039143 2.6755e-05 -0.096549 -0.054895 0.010771 -0.040461 -0.045768 -0.065751 -0.080981 -0.047253 -0.13688
785 -0.065564 0.08039 0.091853 -0.058337 0.08893 0.03852 -0.10157 -0.050283 0.070649 -0.025853 -0.029551 -0.029078 -0.030618 -0.026159 -0.10557
786 -0.078121 0.057741 0.16368 -0.063641 0.14261 0.058413 -0.11735 -0.061616 0.099451 -0.038839 -0.045156 -0.052425 -0.072546 -0.051021 -0.12622
787 -0.092601 0.053508 0.16364 -0.060505 0.15633 0.074007 -0.053709 -0.03499 0.10404 -0.026317 -0.050283 -0.056882 -0.078961 -0.049983 -0.12254
788 -0.12054 0.036175 0.11087 -0.074531 0.058767 0.017837 -0.055746 -0.095421 0.044468 -0.036353 -0.062272 -0.081494 -0.069795 -0.061784 -0.1047
789 -0.12995 0.058522 0.056918 -0.04758 0.060011 0.028722 -0.02644 -0.068688 0.027931 -0.052234 -0.047181 -0.071235 -0.089729 -0.045092 -0.092956
790 -0.12778 0.056298 0.046991 0.012207 0.0038581 -0.015289 -0.032274 -0.074808 0.012468 -0.037213 -0.057808 -0.073704 -0.11118 -0.067734 -0.10721
791 -0.1383 0.2134 0.044211 0.012026 -0.020428 -0.050529 -0.065316 -0.077864 -0.0067408 0.00032381 -0.043051 -0.037181 -0.07461 -0.051288 -0.086535
792 -0.13294 0.31219 0.050944 -0.0054304 -0.013888 -0.015641 -0.076323 -0.068774 0.0020455 0.034314 -0.042448 -0.06956 -0.067096 -0.057752 -0.13957
793 -0.13259 0.23211 0.03752 -0.024486 -0.031158 -0.065772 -0.087636 -0.089373 -0.0088105 0.038818 -0.033694 -0.056915 -0.091543 -0.054836 -0.095713
794 -0.12617 0.18264 0.046956 -0.019506 -0.021191 -0.035372 -0.059079 -0.087035 0.0050371 0.035216 -0.035285 -0.030697 -0.056737 -0.025669 -0.076623
795 -0.14821 0.10455 0.037653 -0.033222 -0.016043 -0.044735 -0.047605 -0.058774 -0.0070161 -0.0034025 -0.056894 -0.062215 -0.086724 -0.064427 -0.093004
796 -0.1283 0.098097 0.057151 -0.055599 -0.041873 -0.048656 -0.077144 -0.037933 -0.0055601 -0.016501 -0.056272 -0.059637 -0.086107 -0.05729 -0.1285
797 -0.15392 0.066303 0.069127 -0.053293 -0.068708 -0.030067 -0.095684 0.0031454 -0.014937 -0.032206 -0.07374 -0.06638 -0.10526 -0.071027 -0.071179
798 -0.1413 0.076419 0.16291 -0.033225 -0.045944 0.021985 -0.087443 0.015356 -0.016264 -0.03554 -0.059118 -0.076333 -0.084678 -0.052474 -0.10002
799 -0.12886 0.19108 0.17509 -0.056516 -0.079792 0.02945 -0.090606 -0.0023713 -0.013808 -0.036937 -0.059746 -0.084262 -0.065682 -0.052089 -0.091972
800 -0.12601 0.35312 0.20658 -0.035507 -0.029316 0.086757 -0.060303 0.0153 -0.011257 -0.013285 -0.037823 -0.07814 -0.077985 -0.047555 -0.080157
801 -0.11437 0.36124 0.16359 -0.0628 -0.064892 0.028439 -0.056773 -0.0086354 0.023191 -0.014697 0.01162 -0.065619 -0.084278 -0.040653 -0.050048
802 -0.10381 0.30285 0.071322 -0.082829 -0.09427 -0.004541 -0.11485 -0.054663 0.015114 -0.032483 0.0097862 -0.082747 -0.045625 -0.045908 -0.063526
803 -0.082814 0.30229 0.089584 -0.047244 -0.056397 0.028152 -0.071104 -0.042938 0.083826 -0.0018063 0.039829 -0.059567 0.046085 -0.038082 -0.032318
804 -0.084703 0.18908 0.06177 -0.073623 -0.09911 -0.047194 -0.084808 -0.069051 0.11443 -0.030763 0.03874 -0.083977 -0.007779 -0.055508 -0.062158
805 -0.080837 0.1588 0.064732 -0.069442 -0.068071 -0.05854 -0.067003 -0.06051 0.10786 -0.047604 0.013255 -0.066084 -0.021839 -0.052442 -0.047037
806 -0.082437 0.16819 0.07246 -0.041877 -0.049171 -0.014896 -0.037581 -0.058737 0.12774 -0.029753 -0.024775 -0.086443 -0.042702 -0.063232 -0.049083
807 -0.093635 0.15767 0.086722 -0.050673 -0.069704 -0.018026 -0.039101 -0.060656 0.06466 -0.01383 -0.0066905 -0.079412 -0.033119 -0.042087 -0.095929
808 -0.11735 0.21723 0.081823 -0.049712 -0.085023 -0.073147 -0.031845 -0.061597 0.040038 -0.051854 -0.019314 -0.098501 -0.06197 -0.062088 -0.10086
809 -0.12485 0.39795 0.080569 -0.050277 -0.0725 -0.040975 -0.047953 -0.055606 0.028001 -0.040762 -0.020386 -0.060179 -0.079897 -0.038076 -0.064403
810 -0.11726 0.37641 0.03666 -0.056681 -0.070559 -0.030541 -0.064898 -0.079991 0.023816 -0.049897 -0.035181 -0.088548 -0.075841 -0.045923 -0.091945
811 -0.099586 0.3017 0.073074 -0.04689 -0.070959 0.011458 -0.043146 -0.036386 0.026011 0.00084521 -0.01533 -0.069425 -0.045393 -0.031594 -0.012948
812 -0.089447 0.24468 0.056768 -0.032532 -0.027015 0.063692 -0.043885 -0.021406 0.030512 -0.019599 -0.023494 -0.062763 -0.050215 -0.04665 -0.037888
813 -0.12478 0.19518 0.060334 -0.055727 -0.079729 0.10211 -0.054868 -0.044805 0.027681 -0.04092 -0.036063 -0.08519 -0.048915 -0.023886 -0.059732
814 -0.10967 0.17215 0.056389 -0.0408 -0.029373 0.091545 -0.0064471 -0.015937 0.025365 -0.012681 -0.01978 -0.072592 -0.056974 -0.054229 -0.084398
815 -0.11099 0.15756 0.056689 -0.065077 -0.071799 0.082189 -0.058131 -0.068541 -0.0043928 0.05563 -0.027891 -0.075587 -0.050612 -0.047274 -0.13293
816 -0.10654 0.16106 0.19433 -0.027864 -0.041305 0.05138 -0.024409 -0.037595 0.032955 0.081627 -0.022414 -0.064859 -0.0062328 -0.039595 -0.045072
817 -0.13198 0.14738 0.20848 -0.03246 -0.068034 0.010564 -0.05099 -0.063516 0.019811 0.062838 -0.021345 -0.070722 -0.05718 -0.03429 -0.099599
818 -0.11737 0.28067 0.19588 -0.054848 -0.065175 0.0029142 -0.050689 -0.04524 0.0090631 0.019811 -0.039345 -0.06979 -0.067566 -0.070158 -0.071924
819 -0.13277 0.40653 0.1465 -0.049775 -0.10358 -0.02009 -0.049464 -0.0647 0.040856 0.0015367 -0.046392 -0.10128 -0.065963 -0.066826 -0.10756
820 -0.13485 0.35119 0.094281 -0.058449 -0.088847 -0.0095656 -0.057049 -0.054331 0.078822 0.011891 -0.038723 -0.088482 -0.069288 -0.07089 -0.10207
821 -0.1496 0.22456 0.044625 -0.078749 -0.12689 -0.062765 -0.035016 -0.057663 0.11474 -0.031968 -0.062993 -0.10854 -0.088386 -0.058085 -0.02174
822 -0.12515 0.18582 0.06642 -0.053715 -0.087352 -0.032785 -0.00059749 -0.019424 0.15861 -0.0025472 -0.027372 -0.062786 -0.054162 -0.065918 -0.037074
823 -0.1399 0.14437 0.040848 -0.072971 -0.10518 -0.047612 -0.0057594 0.0067422 0.16294 -0.005917 -0.05646 -0.074719 -0.083518 -0.056977 0.035749
824 -0.1038 0.14909 0.061567 -0.071066 -0.069723 -0.016547 -0.016587 0.053866 0.14483 0.010281 -0.03747 -0.079767 -0.054095 -0.050871 -0.037626
825 -0.1071 0.1406 0.071676 -0.08385 -0.095784 -0.029484 -0.062162 0.03293 0.10128 -0.0087711 -0.045234 -0.081879 -0.050235 -0.035062 -0.019835
826 -0.13979 0.11716 0.02818 -0.10892 -0.099503 -0.019705 -0.068868 0.021588 0.065781 -0.01593 -0.038047 -0.1075 -0.063646 -0.074859 -0.082032
827 -0.11883 0.14056 0.046853 -0.056743 -0.076013 0.014754 -0.049755 0.0083135 0.058581 -0.014259 0.025712 -0.0944 -0.053768 -0.054929 -0.086296
828 -0.12623 0.15437 0.051859 -0.046122 0.11796 0.059811 -0.04382 0.0073261 0.085062 -0.00076356 0.057106 -0.082554 -0.041137 -0.047525 -0.022249
829 -0.11314 0.1253 0.044347 -0.06486 0.20088 0.084812 -0.041819 -0.012539 0.057926 -0.0013098 0.063462 -0.096689 -0.048708 -0.079381 -0.070523
830 -0.14431 0.11268 0.053504 -0.07213 0.18872 0.067093 -0.024694 -0.0080144 0.042311 -0.034843 0.051809 -0.09276 -0.038925 -0.060494 -0.044827
831 -0.13532 0.18567 0.044405 -0.07208 0.23267 0.07633 -0.043548 -0.019248 0.026407 -0.013754 0.023575 -0.074936 -0.059429 -0.05004 -0.064392
832 -0.14392 0.30195 0.045423 -0.090978 0.089279 0.005123 -0.042699 -0.031278 0.038998 -0.035209 -0.0026949 -0.10598 -0.04851 -0.070838 -0.12032
833 -0.12027 0.3352 0.064721 -0.062466 0.057981 0.05212 -0.038403 -0.026761 0.074034 0.0065261 0.014288 -0.059185 -0.043861 -0.059327 -0.042455
834 -0.1238 0.20146 0.043219 -0.074523 0.034935 0.031807 -0.02312 0.003481 0.028441 -0.00089709 0.0076804 -0.052191 -0.033461 -0.030352 -0.03352
835 -0.10197 0.14337 0.041794 -0.049762 0.011869 0.069215 -0.022757 -0.0097503 0.060057 0.0051564 -0.005041 -0.075565 -0.043132 -0.041888 -0.037866
836 -0.11558 0.1281 0.04161 -0.08137 -0.011267 -0.010799 -0.044135 -0.014332 0.019236 -0.016628 -0.0074685 -0.069202 -0.052466 -0.055384 -0.10587
837 -0.12205 0.094826 0.15677 -0.072247 -0.050734 -0.015219 -0.046812 -0.031449 0.028434 -0.04265 -0.020807 -0.067574 -0.064303 -0.092272 -0.10816
838 0.034684 0.098141 0.1789 -0.063797 -0.038021 -0.023594 -0.066543 -0.03904 0.035266 -0.025258 -0.024162 -0.080879 -0.060672 -0.047898 -0.1029
839 0.059331 0.091046 0.1662 -0.058671 -0.020377 -0.026594 -0.022884 -0.022775 0.10431 -0.015005 -0.010449 -0.051871 -0.072035 -0.047065 -0.090309
840 0.015137 0.082418 0.092416 -0.08049 -0.022072 0.0093329 -0.05825 -0.047492 0.13831 -0.022541 -0.036975 -0.080219 -0.058129 -0.039124 -0.072098
841 -0.093709 0.068336 0.067313 -0.10889 -0.068731 -0.044132 -0.068024 -0.047519 0.15689 -0.039091 -0.038477 -0.096271 -0.0682 -0.071407 -0.083552
842 -0.043862 0.09515 0.081722 -0.00050909 -0.032814 0.0081715 -0.030181 0.0044257 0.1806 -0.00043564 0.0012843 -0.078502 -0.048769 -0.026707 -0.072602
843 -0.067587 0.084091 0.064177 0.050607 -0.015447 0.0074214 -0.024449 -0.022461 0.15297 -0.012595 0.0047192 -0.051356 -0.034526 -0.034105 -0.090185
844 -0.10029 0.041085 0.034467 0.03068 -0.058535 -0.044998 -0.063317 -0.021189 0.088822 -0.042334 -0.030622 -0.093441 -0.066299 -0.038761 0.026099
845 -0.073582 0.068669 0.049182 0.03406 -0.036801 -0.0085501 -0.033116 -0.0020786 0.073483 0.0094781 -0.015018 -0.068624 -0.041797 -0.039767 -0.031889
846 -0.079252 0.037586 0.019446 -0.014079 -0.075573 -0.0086858 -0.085539 -0.075198 0.04695 -0.066783 -0.041548 -0.093299 -0.083849 -0.076934 -0.073844
847 -0.091602 0.042451 0.049383 -0.022758 -0.080016 0.05991 -0.061918 -0.023473 0.053912 -0.022261 -0.034496 -0.070095 -0.05638 -0.044043 -0.06448
848 -0.08373 0.052465 0.0382 -0.022424 -0.015578 0.12099 -0.030676 -0.022032 0.068619 -0.016828 0.0015873 -0.05841 -0.041242 -0.034435 -0.069434
849 -0.078659 0.045547 0.048154 -0.020723 -0.044172 0.082019 0.0087198 -0.031001 0.051075 -0.052075 -0.031345 -0.058617 -0.04483 -0.029276 -0.083674
850 -0.10144 0.016594 0.019264 -0.035322 -0.06028 0.019257 0.035891 -0.026313 0.032929 -0.067825 -0.037192 -0.080354 -0.065109 -0.045512 -0.092068
851 -0.081551 0.030731 0.039411 -0.02559 -0.05655 0.025583 0.056601 -0.0099079 0.051973 -0.039659 -0.026198 -0.025298 -0.028946 -0.043043 -0.069794
852 -0.11525 0.013036 0.03369 -0.054721 0.0025045 -0.014214 0.038285 0.00075965 0.050527 -0.064518 -0.049583 -0.075591 -0.087115 -0.066984 -0.10314
853 -0.11034 -0.0033053 0.012409 -0.038055 0.10782 -0.021075 0.015683 -0.03119 0.021907 -0.063692 -0.067936 -0.068626 -0.078432 -0.073968 -0.10736
854 -0.10655 0.010538 0.018998 -0.028407 0.15676 -0.043524 -0.019832 0.047091 0.028894 -0.056629 -0.029199 -0.069013 -0.050293 -0.050534 -0.10013
855 -0.11318 0.0057821 0.0098926 -0.036917 0.23177 0.012435 -0.0057497 0.091733 0.049852 -0.065686 -0.0086428 -0.052099 -0.063213 -0.058433 -0.078817
856 -0.1168 -0.0087776 0.012326 -0.036334 0.13197 -0.0048212 -0.028418 0.066582 0.033869 -0.059511 -0.034869 -0.068414 -0.064224 -0.038557 -0.11892
857 -0.10117 -0.001037 0.0025137 -0.070314 0.031775 -0.020301 -0.026449 0.085287 0.054085 -0.077981 -0.041849 -0.081563 -0.055367 -0.046168 -0.14562
858 -0.10212 -0.0065222 0.018668 -0.050483 0.038058 0.021586 -0.0039571 0.080407 0.13018 -0.058688 -0.033891 -0.06713 -0.083695 -0.0526 -0.10191
859 -0.093975 -0.012512 0.015597 -0.024512 -0.018316 -0.027461 -0.0058229 0.047271 0.16568 -0.043487 -0.016903 -0.076985 -0.04624 -0.044422 -0.11208
860 -0.091947 0.0125 0.027753 -0.026051 0.0031502 -0.0052797 -0.018439 0.052067 0.19277 -0.039125 -0.01753 -0.071043 -0.051351 -0.062981 -0.072732
861 -0.084105 -0.019883 0.0060928 0.0089684 -0.053631 -0.026352 -0.032986 0.0066298 0.17508 -0.056898 -0.049302 -0.083641 -0.06834 -0.061748 -0.098311
862 -0.09502 -0.0064333 0.021251 0.055437 0.014966 -0.002255 0.007873 0.02616 0.16684 -0.053257 -0.037051 -0.065059 -0.051397 -0.032539 -0.037362
863 -0.1269 -0.0097436 0.016796 0.05572 -0.043279 -0.033432 -0.046989 0.03114 0.09918 -0.052112 -0.026732 -0.06573 -0.06542 -0.045482 -0.074637
864 -0.062511 -0.014223 0.052578 0.082916 -0.0013637 0.033854 0.0068273 0.041961 0.11889 -0.011144 -0.011068 -0.040389 -0.035086 -0.011803 -0.084126
865 -0.090817 -0.036939 0.015902 0.019223 -0.020503 -0.030314 -0.013817 0.028622 0.065784 -0.046498 -0.04357 -0.068058 -0.052274 -0.032715 -0.062973
866 -0.072179 -0.025658 0.016451 -0.016581 -0.01009 0.014248 0.027539 0.022953 0.059256 -0.034716 -0.028781 -0.052137 -0.022521 -0.056577 -0.12696
867 -0.064904 -0.07143 0.012555 -0.0055457 -0.055894 -0.032516 0.052456 0.010617 0.05845 -0.057312 -0.0077066 -0.037701 -0.038684 -0.063524 -0.11841
868 0.0055502 -0.053215 -0.011743 -0.022143 -0.062649 -0.055573 0.070875 0.0012882 0.044818 -0.05094 0.029803 -0.041937 -0.088348 -0.070848 -0.12682
869 0.035582 -0.061852 -0.016054 -0.036003 -0.063824 -0.057267 0.030143 -0.036052 0.037815 -0.058426 0.067212 -0.039357 -0.072154 -0.043972 -0.13793
870 0.086404 -0.038296 0.0061638 0.011159 -0.034008 -0.04306 0.059088 0.013812 0.060905 -0.062809 0.091531 -0.030335 -0.047137 -0.037396 -0.1033
871 -0.047477 -0.068848 -0.0125 -0.0217 -0.020599 -0.024715 0.021156 0.00556 0.045523 -0.059897 0.0945 -0.06287 -0.062019 -0.039951 -0.14475
872 -0.046553 -0.046425 -0.0027722 0.00025844 -0.029131 -0.015354 0.018496 0.025319 0.069683 -0.058043 0.054798 -0.051853 -0.078821 -0.047773 -0.047901
873 -0.074836 -0.066299 0.015077 0.0012197 7.5574e-05 -0.0081836 0.0099682 -0.018849 0.062059 -0.048544 0.014053 -0.039603 -0.063836 -0.036775 -0.070154
874 -0.054842 -0.076996 -0.011125 -0.0091013 0.019281 -0.02086 -0.019937 -0.013948 0.051965 -0.040568 0.020075 -0.05292 -0.05975 -0.058236 -0.12171
875 -0.058526 -0.057881 0.0017316 0.0038309 -0.028183 -0.055941 -0.015886 -0.018879 0.067134 -0.052337 -0.0029683 -0.087962 -0.045585 -0.061623 -0.080142
876 -0.08052 -0.072267 -0.016998 -0.0043838 -0.031618 -0.0060264 -0.0026274 0.0091406 0.052644 -0.057042 -0.0015628 -0.07041 -0.050538 -0.04768 -0.005623
877 -0.079161 -0.081479 -0.029788 0.033335 -0.050959 -0.046759 -0.022212 -0.012965 0.049312 -0.056571 -0.0055949 -0.088743 -0.066935 -0.062471 -0.024938
878 -0.050557 -0.066778 -0.0045099 0.10358 -0.059301 -0.042426 0.01351 -0.0032926 0.057379 -0.051913 -0.00015456 -0.073304 -0.029832 -0.031859 0.056906
879 -0.094205 -0.077095 -0.008125 0.091726 -0.053684 -0.042148 -0.0096616 -0.02869 0.054256 -0.078785 -0.0066063 -0.051996 -0.055096 -0.061717 -0.048773
880 -0.089893 -0.076994 -0.024168 0.081215 -0.090591 -0.051286 -0.022835 0.0069663 0.064269 -0.098428 -0.022297 -0.078073 0.028373 -0.058999 -0.1138
881 -0.089086 -0.064197 -0.016677 0.077484 -0.089357 -0.056454 -0.027759 0.018927 0.12244 -0.074684 -0.0056177 -0.083849 0.084477 -0.04701 -0.055401
882 -0.078164 -0.085487 -0.033257 0.034046 -0.058917 -0.036711 -0.0060713 0.084443 0.17111 -0.063399 -0.0060277 -0.092887 0.079236 -0.037334 -0.10624
883 -0.076918 -0.096049 -0.046364 0.0064323 -0.066098 -0.060489 -0.013587 0.07788 0.17439 -0.078956 -0.029664 -0.090524 0.078439 -0.075154 -0.087588
884 -0.10704 -0.10725 -0.044349 -0.0037327 -0.04623 -0.035727 0.011874 0.10014 0.22516 -0.084895 -0.029771 -0.091078 0.017516 -0.045577 -0.079199
885 -0.0769 -0.07178 -0.024508 0.003328 -0.062013 -0.034311 -0.0055791 0.048133 0.17186 -0.055842 -0.0071308 -0.056339 0.011261 -0.04361 -0.091081
886 -0.071031 -0.045281 -0.0080317 0.027061 -0.067738 -0.016718 0.0015183 0.04053 0.13268 -0.054983 -0.0029448 -0.045092 0.018094 -0.047343 -0.074237
887 -0.077083 -0.07531 -0.041085 -0.0017693 -0.067533 -0.063645 0.012422 0.043994 0.10346 -0.053264 -0.024082 -0.085994 -0.0029224 -0.071271 -0.12581
888 -0.090083 0.056794 -0.035602 -0.0092673 0.11518 -0.068319 -0.017526 0.021755 0.069416 -0.074239 -0.035521 -0.069389 -0.012682 -0.066346 -0.068207
889 -0.10165 0.15109 -0.028187 -0.0036811 0.21714 -0.042178 -0.0072691 0.012539 0.076595 -0.05209 -0.01655 -0.069032 -0.014377 -0.04873 -0.088807
890 -0.068505 0.22811 -0.013617 0.044327 0.25922 -0.059351 -0.018076 0.0043695 0.09021 -0.053537 0.0024247 -0.058065 -0.019136 -0.049088 -0.05719
891 0.040768 0.15559 -0.035167 0.086499 0.24633 -0.033735 -0.031834 -0.0093943 0.053042 -0.075399 -0.030125 -0.057203 -0.012577 -0.051832 -0.078214
892 0.14451 0.065919 -0.016615 0.11334 0.25203 -0.036226 -0.019593 0.024399 0.067376 -0.042576 0.0099226 -0.023192 0.017922 -0.020838 -0.08495
893 0.092536 0.034139 -0.010493 0.12186 0.14535 -0.017469 -0.016543 -0.010814 0.076042 -0.046693 -0.023945 -0.023551 -0.023458 -0.037131 -0.10412
894 0.15014 -0.011112 -0.04367 0.083248 0.049331 -0.080156 -0.035921 0.027763 0.059752 -0.0758 -0.034499 0.0031871 -0.031289 -0.041822 -0.12877
895 0.024514 -0.03096 -0.050259 0.11426 -0.0041238 -0.076332 -0.043929 0.017288 0.069745 -0.060302 -0.019258 0.067729 -0.017478 -0.045453 -0.099011
896 -0.030923 -0.016395 -0.040406 0.092577 0.0282 -0.065903 -0.027284 0.063794 0.06807 -0.056416 -0.013156 0.085062 -0.018832 -0.045324 -0.087783
897 -0.033961 -0.028726 -0.035526 0.044286 -0.013518 -0.0494 -0.026202 0.063401 0.060307 -0.077569 -0.019834 0.053597 -0.015484 -0.059289 -0.05148
898 -0.06352 -0.024055 -0.05791 0.010109 -0.017793 -0.11591 -0.046943 0.04728 0.037016 -0.078933 -0.024373 0.042045 -0.033723 -0.035772 -0.019401
899 -0.058189 -0.037454 -0.049656 0.0097223 0.0056841 -0.049316 -0.050838 0.07645 0.046894 -0.086924 -0.048585 -0.0059424 -0.036561 -0.009874 -0.024879
900 -0.013791 -0.025029 -0.017635 0.027796 -0.0074649 -0.037945 -0.013424 0.060547 0.040912 -0.042798 -0.013721 0.038954 -0.0020678 0.015524 -0.0092719
901 -0.033437 -0.046055 -0.038568 0.024695 -0.017489 -0.10722 -0.029149 0.011665 0.057969 -0.049604 -0.029685 0.021209 -0.03477 0.0055084 0.028274
902 0.085651 -0.024964 -0.043358 0.0084078 -0.031721 -0.10174 -0.069336 -0.015051 0.021981 -0.075727 -0.036467 0.0038264 -0.020651 -0.033154 -0.078598
903 0.17612 -0.065857 -0.055595 -0.01056 -0.015914 -0.057432 -0.050659 -0.0081802 0.018474 -0.064462 -0.044121 0.032942 -0.034731 -0.035014 -0.017104
904 0.1913 -0.049182 -0.04997 0.026794 -0.020999 -0.037428 -0.025556 -0.0026717 0.037022 -0.055987 -0.020605 0.038972 -0.046857 -0.042714 -0.033373
905 0.10256 -0.073287 -0.058821 0.0059739 -0.034095 -0.080301 -0.037973 -0.0074958 0.014476 -0.07767 0.021111 0.026243 -0.050029 -0.054229 -0.07856
906 0.049586 -0.062585 -0.042815 -0.01789 -0.025587 -0.045611 -0.018915 0.024315 0.02151 -0.040998 0.081712 0.050733 -0.031189 -0.025643 -0.058602
907 0.01104 -0.069869 -0.045164 -0.023333 -0.048758 -0.10692 -0.025026 -0.017638 0.010417 -0.085331 0.099073 0.086967 -0.048002 -0.031032 -0.12596
908 0.0079196 -0.077624 -0.045274 -0.0086896 -0.046163 -0.096719 -0.017437 -0.01221 0.0089537 -0.049682 0.11411 0.087882 -0.033647 -0.033318 -0.070862
909 0.0067856 -0.083139 -0.062126 -0.004512 -0.02138 -0.086937 0.0030085 -0.0042991 -0.0019979 -0.071003 0.058275 0.095982 -0.049353 -0.055621 -0.083768
910 -0.009558 -0.082727 -0.065682 -0.022239 -0.024669 -0.094587 -0.04795 -0.0085061 -0.010088 -0.08704 0.037651 0.096382 -0.039806 -0.046311 -0.0761
911 -0.010491 -0.07744 -0.035444 -0.01957 0.066195 -0.078235 -0.036254 0.010191 0.02042 -0.042202 0.024439 0.12048 -0.010923 -0.017998 -0.066329
912 0.024949 -0.084714 -0.051333 0.0028448 0.21137 -0.088222 -0.035414 0.013441 0.021148 -0.060217 -0.013689 0.095671 -0.056143 -0.032679 -0.08145
913 0.11411 -0.086538 -0.044704 -0.0126 0.18895 -0.0425 -0.04514 -0.0087799 -0.00031834 -0.058566 0.0098889 0.14928 -0.040925 -0.03897 -0.088732
914 0.20736 -0.073047 -0.03509 -0.030069 0.21186 -0.074061 -0.023897 -0.016421 0.019182 -0.024592 0.0085503 0.16044 -0.015506 -0.02303 -0.087596
915 0.18734 -0.088705 -0.047545 -0.013633 0.17644 -0.088357 -0.031765 -0.014222 -0.012466 -0.052033 0.024044 0.21616 -0.028209 -0.034337 -0.092564
916 0.15218 -0.084306 -0.047583 -0.031439 0.14873 -0.034812 -0.025747 -0.0088428 0.0033026 -0.030726 0.024102 0.23926 -0.027137 -0.011468 -0.069795
917 0.08896 -0.060325 -0.028249 -0.021613 0.098928 -0.053822 -0.010676 -0.0047167 0.013012 -0.049899 0.02704 0.23184 -0.028928 -0.028186 -0.11736
918 0.024938 -0.095059 -0.048413 -0.014327 0.055357 -0.043432 -0.031158 0.018731 0.0074954 -0.074459 0.0067176 0.13548 -0.03774 -0.052483 -0.12152
919 0.043767 -0.062143 -0.037555 0.039647 0.0015981 -0.069316 -0.024948 -0.023839 0.0065008 -0.034987 0.018497 0.13575 -0.030701 -0.027796 0.0053793
920 -0.017899 -0.10085 -0.064904 0.072437 -0.02021 -0.066602 -0.060277 -0.051809 -0.03814 -0.066854 -0.0075573 0.087629 -0.041735 -0.085139 0.022893
921 0.045119 -0.097491 -0.045684 0.12933 0.018583 -0.060892 -0.014417 -0.010847 0.011965 -0.043706 0.021998 0.13254 0.065155 -0.0050821 0.015396
922 0.023651 -0.085335 -0.042955 0.11642 -0.00099841 -0.063747 -0.05673 -0.0044383 -0.020628 -0.040709 0.023929 0.13108 0.12337 -0.010617 0.0038403
923 0.029064 -0.09864 -0.0623 0.10811 -0.032976 -0.022343 -0.051888 -0.011235 -0.0208 -0.047343 0.0045151 0.13755 0.11451 -0.037849 0.017693
924 0.041469 -0.056192 -0.036757 0.08599 0.011482 0.069042 -0.045592 -0.017038 0.0026328 -0.01212 0.022962 0.15128 0.15059 -0.01729 -0.051775
925 0.0016772 -0.1215 -0.059507 0.036925 -0.00021592 0.049677 -0.034958 -0.028356 -0.013954 -0.051999 -0.020393 0.11686 0.045977 -0.056089 -0.051778
926 0.11546 -0.10364 -0.06138 0.042065 0.010501 0.073993 -0.03357 -0.02483 0.00019795 -0.040857 0.016139 0.16753 0.031365 -0.025033 -0.054394
927 0.14492 -0.11549 -0.056207 0.0065769 -0.050916 0.04387 -0.072303 -0.044647 -0.027209 -0.047896 -0.015039 0.13755 -0.005849 -0.040468 -0.068149
928 0.16077 -0.10887 -0.057361 0.036695 -0.034142 -0.010794 -0.034781 -0.015317 -0.010635 -0.049448 -0.025707 0.15313 0.0038857 -0.027659 -0.049553
929 0.12586 -0.098282 -0.05506 0.0062809 -0.031086 -0.030761 -0.039112 -0.034439 -0.012106 -0.043598 0.0053141 0.15126 0.023562 -0.04476 -0.047548
930 0.071307 -0.10641 -0.058934 0.018208 -0.036085 -0.036378 -0.034598 -0.02697 -0.020536 -0.027878 -0.0019984 0.15303 0.02302 -0.036626 -0.0045821
931 0.040566 -0.13993 -0.06558 -0.0024975 -0.030705 -0.063896 -0.02865 -0.011953 -0.013824 -0.068664 0.00042557 0.11821 -0.011379 -0.069715 0.020565
932 0.021235 -0.10369 -0.059338 -0.029591 -0.043143 -0.060873 -0.05807 -0.033448 -0.011799 -0.028221 -0.0077967 0.1563 0.033361 -0.024155 0.009677
933 -0.0093646 -0.12263 -0.070594 -0.01161 -0.056461 -0.062996 -0.069632 -0.052222 -0.027734 -0.060912 -0.019664 0.10632 -0.0052077 -0.037837 -0.034133
934 0.030029 -0.10175 -0.05501 -0.00089679 -0.028238 -0.025972 -0.043256 -0.0063376 0.016608 -0.028398 -0.00062639 0.13797 0.0050365 -0.032762 -0.061297
935 0.031777 -0.11007 -0.061042 -0.038238 -0.080306 -0.056512 -0.076396 -0.047541 0.0082898 -0.018624 0.018556 0.12212 0.01017 -0.035459 -0.071
936 0.044669 -0.10298 -0.065645 -0.0011239 -0.066978 0.0072049 -0.058901 -0.036866 0.0094624 -0.038009 0.06355 0.13018 0.0061639 -0.032109 -0.031962
937 0.034989 -0.11975 -0.074769 0.0072796 -0.07029 -0.027543 -0.049955 -0.059932 0.0013375 -0.031706 0.11779 0.11843 0.008654 -0.024449 -0.031956
938 0.020079 -0.1087 -0.067187 -0.012144 -0.036655 -0.031606 -0.056159 -0.042386 -0.0076728 -0.036155 0.10364 0.10218 0.0094007 -0.062172 -0.029787
939 -0.0015264 -0.13313 -0.088195 -0.041856 0.10133 -0.062511 -0.081523 -0.065468 -0.039391 -0.074307 0.080025 0.078353 -0.012391 -0.055053 -0.049803
940 0.018623 -0.087389 -0.052869 0.014497 0.26538 -0.0011915 -0.025816 -0.01015 0.004598 2.5978e-05 0.14781 0.11547 0.021851 -0.0077265 -0.027563
941 0.022416 -0.11039 -0.052673 -0.0049096 0.23294 -0.042101 -0.050752 -0.044709 0.0010963 -0.032696 0.078451 0.078695 0.028122 -0.037666 -0.093422
942 0.012895 -0.10544 -0.066249 -0.012946 0.3042 -0.035601 -0.046926 -0.025098 0.0085556 -0.035446 0.045597 0.12552 0.012172 -0.024984 -0.06754
943 -0.00057312 -0.12131 -0.084099 -0.044275 0.16394 -0.030457 -0.057568 -0.056689 -0.045361 -0.050583 0.033334 0.072995 -0.011276 -0.050143 -0.076184
944 0.0085768 -0.10787 -0.045126 -0.033567 0.12878 -0.064152 -0.054234 -0.036416 -0.016238 -0.039464 0.046856 0.092337 -0.0038315 -0.019616 -0.081974
945 0.021779 -0.10101 -0.039071 -0.038221 0.059884 -0.012732 -0.027355 -0.014752 -0.010272 -0.043036 0.045696 0.11142 0.0028984 -0.039786 -0.066742
946 -0.027273 -0.074541 -0.07014 -0.046765 0.026368 -0.10219 -0.06388 -0.05757 -0.044376 -0.064796 0.018421 0.061117 -0.032884 -0.042423 -0.043931
947 0.014749 0.13934 -0.055011 -0.02223 0.037425 -0.058107 -0.034574 -0.058389 -0.024458 -0.036016 0.026419 0.095766 -0.0084454 -0.020196 -0.076133
948 -0.010095 0.28483 -0.042503 -0.037572 0.0048871 -0.045268 -0.060602 -0.048813 -0.029585 -0.033793 0.01409 0.073469 0.0072671 -0.048166 -0.090699
949 0.015341 0.37166 -0.040076 -0.021559 0.029454 -0.045877 -0.047808 -0.056386 -0.03107 -0.033386 0.023398 0.06691 -0.021083 -0.031303 -0.061472
950 0.030096 0.3946 -0.04352 -0.03986 0.0049892 -0.062481 -0.045174 -0.024713 -0.02005 -0.030263 0.012686 0.072368 -0.01092 -0.049944 -0.080597
951 0.012033 0.26625 -0.04414 -0.038432 0.0057234 -0.066737 -0.05976 -0.061227 -0.016091 -0.051121 0.020303 0.079484 -0.01237 -0.052646 -0.096426
952 0.19597 0.30488 -0.049833 -0.040996 0.013159 -0.058 -0.038277 -0.054016 -0.025177 -0.04048 0.013118 0.071453 -0.015163 -0.018034 -0.10375
953 0.25184 0.45969 -0.03132 -0.036241 0.016374 -0.067761 -0.03868 -0.047842 -0.023955 0.014479 -0.0019254 0.085149 -0.0026331 -0.03672 -0.12157
954 0.2276 0.52361 0.099609 -0.046128 -0.010348 -0.063984 -0.063319 -0.061803 -0.047087 0.07326 0.0082246 0.085364 -0.025037 -0.016394 -0.090765
955 0.14111 0.38415 0.14381 -0.045518 -0.01605 -0.079088 -0.026543 -0.03095 -0.024832 0.11531 0.018962 0.089427 -0.0269 -0.031891 -0.14442
956 0.067214 0.30876 0.097763 -0.039635 -0.011591 -0.055533 -0.037681 -0.016627 -0.014204 0.14343 0.015015 0.078657 -0.027935 -0.030973 -0.096091
957 0.03415 0.29448 0.034238 -0.04572 -0.00088544 -0.081004 -0.05999 -0.034545 -0.030894 0.1154 0.013976 0.090416 -0.016163 -0.04084 -0.11414
958 0.038079 0.34301 0.015334 -0.048536 -0.017183 -0.073515 -0.046388 -0.049127 -0.034564 0.11239 0.016691 0.091994 -0.028238 -0.036984 -0.10295
959 0.00036125 0.48967 -0.0076707 -0.058044 -0.016034 -0.070189 -0.040194 -0.039763 -0.035185 0.046546 -0.017724 0.076122 -0.024363 -0.06535 -0.13288
960 0.041327 0.47738 -0.0196 -0.061462 -0.019898 -0.087813 -0.047252 -0.05729 -0.039643 0.067173 -0.0085856 0.044451 -0.012651 -0.065365 -0.10227
961 0.062961 0.36697 0.0042928 -0.0367 -0.018212 -0.039022 -0.033982 -0.029605 -0.021655 0.060714 0.0031394 0.086364 -0.0058367 -0.025056 -0.12969
962 0.017842 0.28289 -0.0096671 -0.060612 -0.049862 -0.062043 -0.053387 -0.049675 -0.03872 0.015933 0.0082094 0.074795 0.0036146 -0.047641 -0.15186
963 0.016791 0.24631 -0.034449 -0.062491 -0.076912 -0.016669 -0.062147 -0.063935 -0.0414 0.00015426 -0.01632 0.06257 -0.040547 -0.045748 -0.14424
964 0.019077 0.20619 -0.02137 -0.072961 -0.05011 0.017729 -0.047363 -0.016707 -0.04561 0.01465 0.0018649 0.069751 -0.02911 -0.033089 -0.14925
965 0.019205 0.24343 -0.017148 -0.041712 -0.028584 0.10144 -0.030142 -0.020269 -0.021691 0.030354 -3.1237e-05 0.077198 0.13483 -0.019737 -0.13108
966 0.018174 0.38074 -0.010875 -0.026704 -0.047835 0.098961 -0.034295 -0.028411 -0.032639 0.016743 -0.017971 0.095246 0.18143 -0.030059 -0.14959
967 -0.0072837 0.4069 -0.028846 -0.064589 -0.06977 0.012467 -0.080407 -0.04754 -0.052902 0.0015438 -0.019898 0.04389 0.13711 -0.072031 -0.20214
968 -0.023879 0.45102 0.0091954 -0.064287 -0.049462 0.051445 -0.045647 -0.060143 -0.010799 0.011339 0.0011682 0.064561 0.19086 0.022815 -0.14161
969 -0.023841 0.38544 -0.020808 -0.065559 -0.07389 -0.062802 -0.038276 -0.03983 -0.040042 0.0013366 -0.011698 0.06002 0.13475 0.017958 -0.13492
970 -0.015635 0.27208 -0.010047 -0.064596 -0.059505 -0.017528 -0.053845 -0.045669 -0.044175 -0.0124 -0.032324 0.052934 0.057177 -0.0029403 -0.18971
971 -0.018391 0.22707 -0.010807 -0.052399 -0.055259 -0.00063398 -0.037892 -0.026748 -0.05092 0.003978 -0.017935 0.058767 0.049844 0.0069557 -0.16148
972 -0.012309 0.25193 0.06463 -0.059364 -0.087708 -0.020066 -0.038097 -0.038186 -0.031764 0.012213 0.0036699 0.066975 0.037654 -0.011904 -0.17319
973 0.018318 0.20871 0.17532 -0.068543 -0.068263 -0.026409 -0.048817 -0.055353 -0.05704 -0.00017155 -0.004348 0.046148 0.051385 -0.016399 -0.14524
974 -0.023272 0.22865 0.16427 -0.054697 -0.080094 -0.016724 -0.034555 -0.041331 -0.024637 0.012181 -0.0044731 0.073568 0.0482 -0.016259 -0.13462
975 -0.015201 0.21353 0.15526 -0.061504 -0.076025 -0.0089365 -0.013208 -0.0077446 -0.028013 0.015643 -0.015907 0.074957 0.044657 -0.025056 -0.07333
976 -0.02243 0.19556 0.064047 -0.062073 -0.090327 -0.033321 -0.047545 0.08572 -0.040062 -0.017609 -0.024565 0.055872 0.025709 -0.04763 -0.11844
977 -0.030123 0.1882 0.046217 -0.061323 -0.06174 -0.012178 -0.014582 0.082052 -0.030346 -0.012446 -0.0057945 0.080431 0.036058 -0.020451 -0.060324
978 -0.02755 0.18853 0.047813 -0.044307 0.15207 -0.044239 0.023811 0.075617 -0.03752 -0.022549 -0.023877 0.058496 0.037475 -0.025534 -0.089238
979 -0.010943 0.16818 0.041426 -0.016418 0.25851 -0.011635 0.071586 0.076489 -0.042323 -0.011731 0.00023853 0.055668 0.024973 0.001066 -0.082831
980 0.0016836 0.14885 0.029903 0.058284 0.31062 0.025789 0.069122 0.079844 -0.034071 0.020816 0.006082 0.073445 0.0366 0.0086993 -0.080498
981 -0.012227 0.35566 0.054049 0.10641 0.38252 0.032082 0.096476 0.090559 -0.018187 0.0158 -0.0014758 0.082363 0.06116 0.005186 -0.052191
982 -0.017138 0.4662 0.038866 0.11272 0.33796 0.060164 0.024782 0.027025 -0.040377 -0.0032072 0.012632 0.063818 0.052986 -0.004208 -0.047567
983 0.00029212 0.51102 0.068421 0.10672 0.36531 0.0715 0.010782 -0.023729 -0.033693 -0.018168 0.045756 0.086111 0.023471 0.0042491 -0.09534
984 -0.016176 0.42661 0.11608 0.03037 0.33319 0.10783 -0.007843 0.0061208 -0.059095 -0.017492 0.070247 0.053263 0.023684 -0.0096287 -0.13843
985 -0.033749 0.40318 0.19584 0.031082 0.29098 0.22 0.028081 0.00090134 -0.035416 -0.014576 0.10692 0.062531 0.015916 0.0090226 -0.066524
986 -0.01294 0.34647 0.23535 0.031935 0.20076 0.13761 0.0057048 -0.0023558 -0.0082664 0.0065827 0.13379 0.079143 0.028925 0.020158 -0.1267
987 -0.026244 0.29815 0.19573 -0.011548 0.087249 0.041842 -0.015631 -0.029748 -0.0015958 0.00055685 0.1229 0.051057 0.038845 -0.015431 -0.098128
988 -0.029602 0.31651 0.13864 0.018813 0.11155 0.072303 0.0026286 -0.0022828 0.093088 -0.031008 0.070924 0.042571 0.031765 0.066393 -0.16626
989 -0.037252 0.57836 0.12266 -0.0024767 0.1004 0.0039209 0.022713 -0.0090257 0.13983 -0.0082344 0.030161 0.037346 0.012039 0.048955 -0.14369
990 -0.050554 0.60778 0.07176 -0.00022632 0.078619 0.028448 -0.0036548 -0.0031026 0.18111 -0.053642 0.036812 0.0069509 0.015725 -0.0058786 -0.15143
991 -0.020433 0.51038 0.13534 0.011239 0.10935 0.038472 0.015866 0.017163 0.16406 -0.0096243 0.039144 0.059397 0.05977 0.032904 -0.13494
992 -0.037266 0.36857 0.10219 -0.015085 0.054865 0.020529 0.017261 0.00048837 0.13059 -0.042434 0.024227 0.034279 0.023317 0.0053819 -0.11642
993 -0.044379 0.31057 0.059116 -0.03677 0.036117 -0.025813 0.011848 -0.02009 0.064295 -0.052526 0.017213 0.018915 0.00056522 -0.019317 -0.13457
994 -0.038247 0.27405 0.080854 -0.037323 0.038308 -0.011867 0.051491 -0.050694 0.026129 -0.032703 0.032438 0.023054 0.019917 -0.010873 -0.161
995 -0.03276 0.30431 0.19142 0.0022536 0.087573 0.02391 0.08927 0.0035013 0.052549 -0.0064776 0.056082 0.048233 0.037509 0.034168 -0.10527
996 -0.065748 0.24394 0.24143 -0.031043 0.023697 -0.037427 0.037499 -0.054628 0.0202 -0.043395 0.010665 0.00012153 0.0090329 -0.012341 -0.15098
997 -0.054272 0.26393 0.27793 0.022002 0.058496 0.039638 0.036526 -0.031388 0.027764 -0.019394 0.017896 0.022475 -0.0084917 -0.0062357 -0.17466
998 -0.043683 0.24946 0.20159 0.0095195 0.010349 0.022371 0.01382 -0.030673 0.023619 -0.039497 0.018239 0.0056175 0.0073784 -0.010643 -0.084655
999 0.072702 0.51743 0.16775 0.025507 0.046804 0.13108 0.010998 -0.031854 0.030162 -0.027732 0.017631 0.030674 0.0032026 0.0084427 -0.12291
1000 0.14678 0.54031 0.10854 0.030341 -0.022132 0.12128 -0.031732 -0.08514 -0.0087605 -0.056692 0.016709 -0.0012891 -0.0088386 -0.033126 -0.18341
1001 0.20798 0.46702 0.13251 0.045608 0.034476 0.18497 0.013256 -0.026045 0.02481 -0.01771 0.026646 0.014607 0.030123 -0.012304 -0.1292
1002 0.17098 0.33626 0.093447 0.1176 0.015792 0.17986 0.030343 -0.032337 0.013059 -0.02997 0.0036098 -0.0045861 0.00017569 -0.015218 -0.156
1003 0.12672 0.32316 0.127 0.11594 0.018989 0.14131 0.052537 -0.042128 0.019737 -0.015101 0.010231 0.01967 0.0022296 0.028442 -0.09302
1004 0.051211 0.27 0.10973 0.13086 0.0010146 0.095232 0.074432 -0.049512 0.024869 -0.028035 0.017009 0.019245 0.0089498 -0.0076334 -0.14076
1005 -0.010327 0.22497 0.11847 0.095885 0.039163 0.089461 0.10262 -0.031912 0.030558 -0.045303 0.0066537 0.00087257 -0.023958 -0.014584 -0.12801
1006 -0.021604 0.21809 0.21758 0.075731 0.0045769 0.053731 0.10127 -0.044689 0.02894 -0.033691 0.0095147 -0.0074896 -0.0039982 -0.018478 -0.11538
1007 0.0092515 0.18285 0.26656 0.023653 -0.025827 0.042015 0.046348 -0.074686 -0.0082581 -0.046652 -0.0026091 -0.011149 -0.0077383 -0.026843 -0.14184
1008 0.012349 0.20355 0.3051 0.049659 0.0087488 0.07051 0.084331 -0.044773 0.027365 -0.035332 0.014658 0.036841 0.0024781 -0.011129 -0.08171
1009 0.026973 0.19888 0.25103 0.0254 -0.0051585 0.058443 0.032835 -0.027094 -0.005774 -0.04523 -0.0029308 0.011053 -0.011521 -0.017653 -0.16076
1010 0.035871 0.16012 0.15625 0.0050858 -0.010461 0.076111 0.017128 -0.079489 0.0095127 -0.019689 0.012515 0.012471 0.025972 -0.037272 -0.12431
1011 0.020782 0.16598 0.13948 0.014577 -0.044328 0.062562 0.034522 -0.048544 0.043415 -0.054356 -0.016011 -0.0084733 -0.0066148 -0.033295 -0.17421
1012 -0.012777 0.1473 0.14341 0.028422 -0.043353 0.023611 0.030644 -0.070655 0.064232 -0.066429 -0.016393 -0.026871 -0.010268 -0.038417 -0.13222
1013 0.017456 0.18567 0.14139 0.053451 -0.020166 0.076907 0.013522 -0.035248 0.16525 -0.026742 0.010503 0.030332 0.0049784 0.00031485 -0.12099
1014 0.012667 0.12761 0.12721 0.024504 -0.011753 0.16551 0.026631 -0.066535 0.18993 -0.047775 -0.012691 0.013483 -0.0029672 -0.047849 -0.10539
1015 -0.021314 0.1347 0.12678 -0.0022602 0.011836 0.18847 0.016816 -0.06454 0.142 -0.073729 -0.0056316 -0.0061472 -0.01149 -0.036028 -0.11182
1016 0.007723 0.12479 0.23584 0.043857 0.28392 0.25559 0.053202 -0.025149 0.1638 -0.058853 0.0068759 -0.0065744 -0.007557 -0.004715 -0.12644
1017 -0.026818 0.11486 0.30053 0.022017 0.32349 0.18498 0.066638 -0.058681 0.10102 -0.059263 -0.012962 -0.038944 -0.021283 -0.049575 -0.1456
1018 -0.034755 0.11688 0.34416 0.031833 0.38675 0.16904 0.11853 -0.055971 0.074952 0.066493 -0.00027698 -0.025006 -0.02214 -0.045266 -0.11533
1019 0.012024 0.10334 0.34793 0.025248 0.38124 0.15074 0.16144 -0.031823 0.060921 0.12092 0.079001 0.012421 0.014963 -0.0096861 -0.11214
1020 -0.046135 0.067875 0.23145 -0.0063899 0.37335 0.078094 0.12256 -0.075563 0.034603 0.098839 0.078403 0.010656 -0.039316 -0.031475 -0.1549
1021 -0.022093 0.073115 0.19349 0.027994 0.33696 0.086056 0.113 -0.060599 0.06125 0.16292 0.1472 0.029881 -0.0049224 -0.02928 -0.10966
1022 0.074577 0.074426 0.1753 0.014062 0.26337 0.027975 0.061537 -0.059889 0.042343 0.15276 0.12536 0.046747 -0.0052329 -0.029716 -0.12697
1023 0.18045 0.076321 0.18492 0.030831 0.2251 0.080501 0.06808 -0.046473 0.046717 0.14891 0.10532 0.044021 -0.0075316 -0.011675 -0.14278
1024 0.22373 0.062897 0.16314 0.012478 0.16321 0.062765 0.078054 -0.056533 0.063213 0.15722 0.09076 0.035823 0.004545 -0.0057656 -0.12788
1025 0.12353 0.024096 0.15148 0.0039299 0.14092 0.053475 0.075058 -0.042179 0.049589 0.082687 0.053653 0.016929 -0.011162 -0.046069 -0.13018
1026 0.016296 0.042632 0.20327 0.0086737 0.086168 0.049381 0.045941 -0.061872 0.034677 0.062591 0.024601 0.00011728 -0.0084316 -0.032138 -0.2041
1027 0.0064666 0.0019897 0.27568 -0.026452 0.094982 0.078789 0.035721 -0.035251 0.030584 0.076403 0.042591 0.00065893 -0.029343 -0.040564 -0.159
1028 -0.0098182 0.023116 0.36537 -0.014568 0.069519 0.087946 0.044252 -0.074417 0.049198 0.076042 0.037389 -0.0095037 -0.023386 -0.036303 -0.12461
1029 0.024759 0.0085479 0.37778 -0.015632 0.10705 0.23439 0.041089 -0.050756 0.039765 0.098594 0.04071 -0.010932 0.0050913 -0.019904 -0.15275
1030 0.010445 0.0095522 0.28751 -0.0063785 0.12255 0.29841 0.059287 -0.024776 0.067981 0.20635 0.059725 0.019824 -0.011171 -0.020021 -0.17166
1031 -0.011506 0.0059362 0.19958 0.0040643 0.075213 0.23041 0.03469 -0.048251 0.10529 0.20814 0.0079777 -0.0023976 -0.023575 -0.051501 -0.16892
1032 0.029795 0.0065254 0.22426 0.013505 0.10354 0.22207 0.080739 -0.016255 0.18371 0.23611 0.03687 0.029698 0.0039991 -0.020316 -0.1155
1033 0.03504 -0.0098817 0.18389 -0.018408 0.046676 0.14233 0.1006 -0.033788 0.20172 0.23133 0.026922 0.00051087 0.0011363 -0.035729 -0.16997
1034 0.028126 -0.021928 0.16836 -0.028526 0.065653 0.11474 0.11307 -0.014117 0.19415 0.2236 0.025412 0.0032453 -0.038317 -0.046366 -0.11247
1035 -0.00016162 -0.0051982 0.21704 0.0055652 0.081203 0.12903 0.16532 0.0088513 0.1915 0.20627 0.025794 0.0052561 0.01925 -0.046617 -0.11158
1036 -0.012877 -0.037288 0.15521 -0.040189 0.015979 0.071482 0.11669 -0.065864 0.10818 0.18651 0.021899 -0.027021 0.07661 -0.053677 -0.095304
1037 0.10156 -0.044899 0.17531 -0.029649 0.038086 0.090992 0.069083 -0.048833 0.095376 0.19846 0.03475 -0.011465 0.15012 -0.015792 -0.11518
1038 0.14246 -0.031511 0.26051 -0.021195 0.043328 0.095891 0.060706 -0.069487 0.09199 0.29498 0.038523 0.0064282 0.2006 -0.0024544 -0.11181
1039 0.19971 0.0021445 0.34327 0.016816 0.096825 0.11195 0.10159 -0.024016 0.1139 0.304 0.038651 0.051029 0.14189 0.0013755 -0.10968
1040 0.10114 -0.053525 0.36637 -0.040235 0.012957 0.10689 0.04474 -0.030912 0.066319 0.29088 0.024497 0.029508 0.077282 -0.036696 -0.14328
1041 0.030567 -0.042335 0.31806 -0.024395 0.0081904 0.14721 0.060874 0.018672 0.078081 0.26252 0.030848 0.008492 0.049017 -0.029364 -0.073078
1042 0.0052455 -0.075651 0.25009 -0.06226 -0.01535 0.14175 0.023739 0.050465 0.057535 0.24073 0.022585 -0.0065093 0.034416 -0.05541 -0.12582
1043 -0.0049516 -0.083244 0.17283 -0.043694 0.00024829 0.19924 0.050595 0.050122 0.052023 0.25868 -0.026551 -0.0089322 0.025443 -0.043549 -0.18454
1044 0.0012973 -0.052105 0.15241 -0.056814 -0.038561 0.19804 0.039154 0.056761 0.038298 0.26717 0.023194 0.016052 0.029534 -0.046914 -0.10435
1045 0.020403 -0.040832 0.17938 -0.017982 0.010569 0.2617 0.086163 0.078454 0.066674 0.29617 0.01299 0.01847 0.021191 -0.023661 -0.11994
1046 0.028994 -0.071599 0.17876 -0.041211 -0.022548 0.20734 0.042831 0.046553 0.038994 0.297 0.017934 0.015733 0.02049 -0.046138 -0.12787
1047 0.019549 -0.073635 0.18539 -0.045393 -0.013098 0.16896 0.10834 -0.020231 0.048826 0.25935 0.0013619 0.010439 0.021823 -0.027102 -0.14423
1048 0.037683 -0.072328 0.17294 -0.075384 -0.016639 0.1472 0.14117 0.012921 0.043933 0.28481 0.012148 -0.0040846 0.026331 -0.065697 -0.15505
1049 0.0073804 -0.084185 0.15558 -0.035923 0.012237 0.097472 0.19381 0.010012 0.10367 0.26215 0.00046735 -0.0040199 0.0303 -0.033681 -0.16744
1050 0.042363 -0.045876 0.1832 -0.026179 -0.0015449 0.098024 0.16413 0.023088 0.18006 0.3167 0.042672 0.023622 0.060195 -0.024724 -0.089139
1051 0.01221 -0.092289 0.15072 -0.040072 -3.1184e-05 0.12874 0.098824 0.0073352 0.22743 0.28391 0.085731 0.010429 0.021914 -0.029315 -0.15375
1052 0.099067 -0.083762 0.22485 -0.045208 -0.031543 0.079788 0.068844 -0.028366 0.19968 0.27075 0.077005 -0.034342 -0.0083555 -0.06921 -0.20073
1053 0.18667 -0.061981 0.33539 -0.034295 -0.020438 0.10651 0.10503 -0.0086676 0.21371 0.30884 0.17179 -0.00068176 0.037383 -0.024565 -0.13321
1054 0.19251 -0.075638 0.34037 -0.0084209 -0.016214 0.13717 0.092567 0.013957 0.19574 0.29056 0.13137 -0.013316 0.032018 -0.021576 -0.17075
1055 0.13847 -0.06217 0.29388 0.036296 -0.043213 0.24236 0.068412 -0.006485 0.14206 0.26758 0.1353 0.026058 0.020104 -0.011735 -0.18891
1056 0.050225 -0.068064 0.22508 0.15388 -0.0056426 0.28599 0.094485 -0.0034551 0.14606 0.28975 0.098614 -0.0019507 0.019772 -0.031688 -0.20654
1057 0.030376 -0.111 0.16849 0.13628 -0.02955 0.25232 0.072249 -0.036575 0.090733 0.26835 0.052133 -0.0035767 -0.018089 -0.069178 -0.20157
1058 0.035539 -0.08892 0.17175 0.10417 -0.040448 0.16479 0.053505 -0.044167 0.090183 0.27919 0.036477 0.00078215 -5.3896e-05 -0.056672 -0.20047
1059 0.013504 -0.11815 0.14644 0.06673 -0.040499 0.13863 0.05969 -0.033915 0.06965 0.27722 0.021711 0.01387 -0.0059639 -0.059867 -0.17957
1060 0.01102 -0.1126 0.1639 0.019087 -0.045227 0.13498 0.070829 -0.0043461 0.063279 0.26117 0.028041 0.041616 0.0084015 -0.053782 -0.19256
1061 0.00046757 -0.13738 0.12785 0.020454 -0.052164 0.099803 0.041586 -0.036217 0.059734 0.22302 0.03059 0.11732 -0.014443 -0.054466 -0.18903
1062 0.034644 -0.084404 0.1643 0.024006 -0.040867 0.13484 0.10944 -0.011713 0.076334 0.26461 0.070027 0.17348 -0.010525 -0.040548 -0.13092
1063 0.024974 -0.087632 0.1606 0.035407 -0.058257 0.16719 0.18393 0.0036205 0.081044 0.26444 0.067548 0.17265 0.027663 -0.04004 -0.13733
1064 0.0085098 -0.11813 0.15114 0.020269 -0.042053 0.14902 0.21017 -0.022059 0.08577 0.26144 0.051437 0.13296 -0.029565 -0.013399 -0.14166
1065 0.033188 -0.14266 0.1527 0.017311 -0.058022 0.128 0.15357 -0.030901 0.080553 0.25512 0.046749 0.076013 0.0065657 -0.033864 -0.15101
1066 0.1012 -0.12411 0.13555 -0.0083136 -0.058433 0.093321 0.10113 -0.042808 0.12818 0.31071 0.030491 0.081913 -0.012204 -0.032875 -0.21708
1067 0.17738 -0.12898 0.22707 -0.0030915 -0.061851 0.11213 0.091665 -0.043264 0.19445 0.27568 0.029197 0.08753 -0.02307 -0.053251 -0.19426
1068 0.22248 -0.1178 0.26251 -0.016336 -0.084486 0.091595 0.08596 -0.026917 0.2084 0.26211 0.019755 0.055742 0.00024588 -0.054162 -0.17467
1069 0.1374 -0.10559 0.32758 0.0011627 -0.043376 0.17602 0.11188 0.042956 0.26534 0.27644 0.05405 0.063409 0.014261 -0.015448 -0.17223
1070 0.059887 -0.11185 0.24103 -0.0024172 -0.079997 0.10832 0.074304 0.057726 0.2414 0.22487 0.015972 0.036885 -0.01438 -0.012748 -0.14556
1071 0.083635 -0.11408 0.17643 0.00095228 -0.078155 0.25687 0.09134 0.065756 0.21805 0.24511 0.045236 0.084497 0.0060019 -0.01954 -0.14154
1072 0.046892 -0.116 0.17261 0.0011144 -0.039176 0.29254 0.088912 0.12908 0.16873 0.21017 0.026252 0.06215 -0.0099742 -0.050112 -0.14522
1073 0.006262 -0.14866 0.14038 -0.037395 -0.067744 0.2537 0.070039 0.098232 0.11319 0.18321 0.018755 0.058876 0.0049524 -0.027611 -0.12465
1074 0.035635 -0.11281 0.15224 0.0022136 -0.027464 0.2977 0.10918 0.13128 0.12688 0.20112 0.048294 0.065067 0.0089039 -0.027995 -0.15615
1075 0.025192 -0.1082 0.13926 0.043747 -0.0042884 0.16304 0.077961 0.068367 0.11817 0.17464 0.036584 0.047821 0.014697 -0.056046 -0.16199
1076 0.032446 -0.096927 0.13025 0.13006 0.26884 0.16605 0.07425 0.065725 0.1172 0.1781 0.027046 0.058703 -0.0028019 -0.016779 -0.16118
1077 0.03292 0.012246 0.13367 0.16622 0.29243 0.15077 0.091976 0.030655 0.11756 0.17664 0.015889 0.057879 0.00025202 -0.04993 -0.16767
1078 0.052205 0.16094 0.13703 0.17445 0.34295 0.14394 0.078726 -0.0066926 0.10194 0.14659 0.017277 0.081295 -0.021329 -0.045412 -0.1577
1079 0.1656 0.17445 0.1286 0.1571 0.3414 0.098305 0.057303 0.012669 0.098046 0.14336 0.06997 0.061601 0.0060999 -0.038169 -0.11817
1080 0.26918 0.040275 0.12559 0.1178 0.34067 0.099241 0.037797 -0.014565 0.076742 0.13689 0.13661 0.046872 -0.0060135 -0.011976 -0.14872
1081 0.25033 -0.033117 0.11457 0.085736 0.28963 0.073879 0.042303 -0.014299 0.085563 0.11562 0.13917 0.058653 -0.037726 -0.05848 -0.19986
1082 0.26357 -0.069559 0.090819 0.044299 0.17861 0.080763 0.030939 -0.0050799 0.073252 0.11631 0.15437 0.049225 -0.03216 -0.042864 -0.17803
1083 0.1541 -0.061033 0.12868 0.042944 0.10412 0.072723 0.040007 0.0067226 0.14258 0.12219 0.13431 0.045035 -0.020435 -0.049457 -0.19946
1084 0.10629 -0.062743 0.10922 0.054834 0.092983 0.070305 0.069956 0.022546 0.17285 0.11271 0.13156 0.053116 -0.0099125 -0.048248 -0.17694
1085 0.078369 -0.05637 0.089304 0.034955 0.077902 0.069222 0.021516 -0.0017159 0.2035 0.097811 0.055722 0.024256 -0.050203 -0.048658 -0.1538
1086 0.093331 -0.066514 0.11457 0.030773 0.090801 0.081591 0.071961 0.020232 0.24726 0.11854 0.058682 0.030293 -0.018884 -0.049603 -0.177
1087 0.097709 -0.070489 0.076324 0.051207 0.074163 0.13858 0.12049 0.02665 0.25529 0.12086 0.057087 0.033188 -0.011657 -0.031259 -0.18564
1088 0.059697 -0.067778 0.084226 0.041486 0.082185 0.22441 0.16888 0.099563 0.20977 0.092293 0.051078 0.027267 -0.023061 -0.046197 -0.070826
1089 0.098085 -0.077279 0.11239 0.027512 0.05797 0.25007 0.19438 0.13337 0.18047 0.09825 0.064823 0.011204 -0.015239 -0.032213 0.072449
1090 0.036994 -0.10173 0.082591 0.011115 0.030599 0.21412 0.11956 0.10694 0.14513 0.075598 0.054522 -0.00068853 -0.011588 -0.062245 0.044392
1091 0.056622 -0.081939 0.082966 0.0071624 0.049698 0.15823 0.080454 0.11954 0.14986 0.089029 0.053669 0.0113 -0.025086 -0.032428 0.075437
1092 0.053653 -0.09265 0.079746 0.048664 0.06854 0.15815 0.099674 0.14865 0.13546 0.061994 0.032518 0.020582 -0.0063298 0.042593 0.033195
1093 0.015662 -0.0979 0.05351 -0.0017463 0.018299 0.090336 0.04459 0.11188 0.10347 0.037944 0.038585 -0.0051179 -0.0030498 0.0526 -0.067927
1094 0.070815 -0.080363 0.073851 0.018168 0.032927 0.06211 0.047414 0.089851 0.13174 0.07759 0.059437 0.0086729 0.12645 0.1034 0.0026965
1095 0.046244 -0.10089 0.052426 -0.013293 0.028957 0.098216 0.058004 0.061032 0.065137 0.044772 0.039121 -0.005417 0.14301 0.083781 -0.080244
1096 0.049748 -0.089393 0.067241 -0.012211 -0.0063179 0.084054 0.04269 0.062298 0.096752 0.072447 0.038028 0.012213 0.16231 0.064509 -0.082324
1097 0.069184 -0.10717 0.06162 0.0038134 0.0070003 0.061441 0.077429 0.07019 0.10378 0.068117 0.047996 0.0094977 0.17239 0.05155 -0.01687
1098 0.073672 -0.073487 0.086784 0.018014 0.029127 0.085249 0.077479 0.080126 0.1134 0.064405 0.063086 0.027626 0.13856 0.033116 -0.038377
1099 0.012104 -0.095331 0.051973 -0.0024649 -0.02154 0.057412 0.060202 0.040194 0.074938 -0.0096376 0.0044243 0.0030842 0.036865 0.012522 -0.10961
1100 0.043228 -0.10731 0.055077 -0.012998 0.02128 0.10415 0.076793 0.048702 0.088404 0.080736 0.044255 0.0021243 0.067153 -0.001984 -0.011928
1101 0.024241 -0.10845 0.0528 -0.0068588 -0.012792 0.0321 0.037357 0.013615 0.087923 0.023266 0.045156 -0.028315 0.047493 0.0031832 -0.089896
1102 -0.0090791 -0.12703 0.019663 -0.019313 -0.02889 0.10632 0.040774 0.01046 0.070132 0.014845 0.016603 -0.023596 0.047701 -0.020848 -0.10602
1103 0.00096334 -0.12772 0.030405 -5.9047e-05 -0.054281 0.12689 0.034113 0.029137 0.070206 0.014436 0.031934 -0.01451 0.035508 -0.021103 -0.13911
1104 0.048905 -0.088043 0.060358 0.010708 0.028324 0.23586 0.093908 0.11043 0.096208 0.028283 0.10617 0.023064 0.076852 0.091349 -0.051961
1105 0.00083187 -0.10034 0.031888 0.007655 -0.0051892 0.17877 0.073769 0.10341 0.091912 0.022537 0.14712 0.015879 0.046538 0.0993 -0.079994
1106 0.00038555 -0.10302 0.036239 -0.022194 -0.0013718 0.13201 0.083169 0.11752 0.080349 0.031977 0.16811 0.011152 0.039112 0.099103 -0.032923
1107 0.019353 0.039024 0.056123 -0.03088 -0.011246 0.083094 0.027417 0.075109 0.072979 0.013841 0.16891 0.0021 0.015105 0.07094 -0.067062
1108 0.025842 0.088719 0.026332 -0.019445 -0.058898 0.04775 0.043326 0.06071 0.061746 0.040263 0.16013 0.012459 0.045833 0.037089 -0.087986
1109 0.03862 0.09081 0.036106 0.01002 -0.053875 0.071571 0.049833 0.054972 0.085322 0.047181 0.14713 0.022295 0.09442 0.065788 0.026721
1110 0.01719 -0.024504 0.0033814 -0.02736 -0.051673 0.10057 0.051549 0.035437 0.053704 -0.0015913 0.068495 -0.025096 0.017805 0.048158 0.11914
1111 0.022321 -0.051094 0.010639 0.0081487 -0.0030953 0.087874 0.066078 0.042934 0.066014 0.031683 0.091267 0.023218 0.068405 0.073612 0.22671
1112 -0.015257 -0.047052 0.033107 -0.019371 0.16386 0.045294 0.037677 0.0031378 0.056016 -0.00012451 0.066243 -0.0076277 0.010556 0.02368 0.19676
1113 -0.038592 -0.080716 0.015233 -0.030616 0.27965 0.11166 0.060817 0.018403 0.040178 -0.010768 0.043631 0.0080205 0.022347 0.025651 0.23479
1114 -0.013068 -0.070531 0.022067 -0.018238 0.35507 0.07325 0.074934 0.039299 0.041345 -0.0063189 0.049869 0.035582 0.018935 0.020523 0.21563
1115 0.00088517 -0.073915 0.021471 -0.013767 0.3689 0.094399 0.057012 0.026204 0.06211 0.025155 0.060798 0.015793 0.044325 0.029447 0.18278
1116 -0.03624 -0.085122 0.0040408 0.0037518 0.45112 0.14964 0.048602 0.033082 0.044787 0.0020857 0.030336 0.0098337 0.011689 0.10944 0.12406
1117 0.015789 -0.062665 0.018369 0.084204 0.44053 0.22746 0.06123 0.036856 0.039946 0.02441 0.073076 0.02927 0.057052 0.12324 0.17346
1118 -0.024735 -0.10002 0.017341 0.14129 0.43827 0.14461 0.045922 0.019734 0.025034 0.0027962 0.03648 -0.029842 0.028293 0.090783 0.12201
1119 0.031028 -0.071454 0.038064 0.1688 0.46978 0.1375 0.081762 0.012615 0.049602 0.03367 0.077657 0.018466 0.061978 0.10834 0.39327
1120 -0.041149 -0.10569 -0.012415 0.1484 0.50906 0.057685 0.046563 -0.017656 0.028275 -0.048212 0.011972 -0.025639 0.00064203 0.05429 0.39327
1121 -0.0068284 -0.083228 -0.0080214 0.14829 0.44871 0.10438 0.017234 -0.024436 0.022744 -0.0099364 0.054241 -0.0099348 0.058183 0.048455 0.35017
1122 0.11466 -0.13066 -0.028775 0.079315 0.43975 0.033339 0.028612 -0.02043 0.020329 -0.027991 0.036645 -0.022469 0.02437 0.039535 0.41373
1123 0.22758 -0.10135 0.0062766 0.046987 0.49464 0.088649 0.045199 -0.0025865 0.019565 -0.022198 0.062722 -0.014526 0.12169 0.055777 0.37278
1124 0.20244 -0.10286 0.0022911 0.073072 0.48801 0.07511 0.032363 -0.0046821 0.025662 -0.0078453 0.062303 -0.050115 0.19098 0.03246 0.41801
1125 0.20305 -0.10202 -0.0015698 0.037827 0.48255 0.064938 0.00065074 -0.044745 0.017002 -0.0030901 0.14781 -0.020382 0.22195 0.081027 0.37926
1126 0.082072 -0.12185 -0.018332 0.027816 0.48211 0.0074372 0.034184 -0.03203 0.0055693 -0.019701 0.15916 -0.029707 0.2108 0.055603 0.43562
1127 0.058705 -0.10062 0.0057682 0.064651 0.48927 0.1185 0.033953 -0.0032286 0.015092 0.0026374 0.17121 -0.016321 0.23372 0.064039 0.41557
1128 0.042121 -0.10669 -0.0090977 0.049897 0.46535 0.078607 0.014136 -0.0027248 0.010794 -0.006736 0.17109 0.0023232 0.15467 0.14754 0.44089
1129 0.059099 -0.10927 -0.015731 0.030153 0.32506 0.12844 0.013854 -0.018828 0.0096122 -0.010669 0.128 -0.011596 0.11745 0.16422 0.48513
1130 0.02773 -0.096708 -0.0024055 0.015619 0.28385 0.12294 -0.0044566 -0.063293 0.0086334 -0.033881 0.087276 -0.061304 0.081976 0.12614 0.38376
1131 0.022415 0.047506 0.00056443 0.010705 0.29815 0.15558 0.03568 -0.026122 0.011322 -0.0055923 0.089413 -0.032927 0.093925 0.10454 0.46552
1132 0.063914 0.1772 0.0038292 0.043078 0.22884 0.067245 0.03096 -0.041244 0.01506 -0.013264 0.087418 -0.0074082 0.10196 0.10362 0.4183
1133 0.010191 0.16404 -0.022621 -0.00073848 0.24984 0.064205 0.0097713 -0.036971 -0.015836 -0.024275 0.072749 -0.024679 0.069623 0.070414 0.42762
1134 -0.013398 0.17568 -0.026277 -6.453e-05 0.20612 -0.010538 -0.038922 -0.066273 -0.025583 -0.044573 0.049614 -0.052133 0.038916 0.047841 0.40344
1135 0.062914 0.11687 0.015765 -0.0092831 0.41312 0.0070302 -0.012845 -0.047537 0.0046881 -0.00088944 0.08836 -0.009252 0.087943 0.071152 0.50487
1136 0.17617 0.0043503 -0.012571 -0.011813 0.48299 0.017818 0.00018284 -0.060813 0.0020894 -0.011491 0.069707 -0.024521 0.090198 0.051519 0.46084
1137 0.22404 -0.036798 -0.012449 -0.002015 0.47374 0.061373 0.002911 -0.013641 0.0043716 -0.01338 0.053416 0.044116 0.055111 0.03818 0.44467
1138 0.21954 -0.026792 -0.014538 -0.0066797 0.41081 0.038834 0.0031366 -0.064777 -0.0041178 -0.014246 0.082222 0.11211 0.071071 0.04622 0.4846
1139 0.089257 -0.048712 -0.0028121 -0.0092662 0.3013 0.03894 0.016016 0.016895 -0.0063432 -0.019365 0.058958 0.11611 0.075962 0.034461 0.50173
1140 0.062413 -0.034556 -0.0071203 -0.0031781 0.27596 0.0566 0.029461 0.072029 0.0020105 -0.031895 0.056194 0.12441 0.084983 0.074712 0.45126
1141 0.033065 -0.015666 0.0057281 0.026008 0.2503 0.064494 0.027351 0.09167 0.016718 -0.024358 0.06027 0.080035 0.10051 0.068368 0.38998
1142 0.044301 -0.042717 -0.031392 -0.0039153 0.22313 0.040879 0.032363 0.099097 -0.011682 -0.036173 0.050929 0.048831 0.17365 0.10546 0.4347
1143 0.030073 -0.068128 -0.048421 -0.0087235 0.24375 0.052149 0.030371 0.045358 -0.0059619 -0.04155 0.049352 0.058781 0.20856 0.11947 0.45157
1144 0.098682 -0.061566 -0.021997 -0.012565 0.1911 0.088516 -0.0054586 -0.0013583 -0.014047 -0.031913 0.037454 0.041558 0.23613 0.085032 0.41914
1145 0.21817 -0.070455 -0.038046 -0.031703 0.21933 0.11331 0.014859 -0.001564 -0.014175 -0.037286 0.056035 0.059727 0.18149 0.088315 0.41049
1146 0.28616 0.15472 -0.0063823 -0.0032171 0.20864 0.15178 0.041456 -0.011964 0.023619 -0.017307 0.064568 0.072145 0.26467 0.093221 0.41839
1147 0.25793 0.30737 -0.022392 -0.022594 0.1814 0.12835 -0.0040449 -0.014727 -0.0044829 -0.027976 0.046828 0.079544 0.17019 0.071981 0.44433
1148 0.22413 0.23172 -0.021002 -0.012554 0.19444 0.076363 0.034617 -0.0132 0.036443 -0.021644 0.04485 0.069005 0.13922 0.036788 0.3986
1149 0.12138 0.088103 -0.0070537 -0.040108 0.19764 0.088103 0.015706 -0.033768 0.03746 -0.039832 0.035796 0.061557 0.11087 0.041218 0.3693
1150 0.12651 0.056082 -0.006648 -0.021478 0.17609 0.062464 0.02519 -0.0032439 0.094876 -0.0011217 0.048026 0.088764 0.14072 0.069451 0.43957
1151 0.076715 0.013401 -0.018109 -0.028476 0.1277 0.042594 -0.020951 -0.0062093 0.16826 -0.052311 0.038312 0.083208 0.096631 0.030879 0.33287
1152 0.072489 0.0064352 -0.029243 -0.02524 0.16627 0.030302 -0.00019798 -0.0049947 0.15586 -0.051747 0.025338 0.12557 0.096939 0.022422 0.38856
1153 0.1539 0.011207 -0.017627 -0.018075 0.1543 0.083908 0.011306 -0.0050282 0.17006 -0.0092107 0.041902 0.22795 0.097576 0.03802 0.31837
1154 0.32106 -0.0059841 -0.016332 -0.015579 0.15887 0.026455 0.0016912 -0.033125 0.12415 0.0053846 0.070371 0.23099 0.10987 0.057555 0.27153
1155 0.31215 -0.028441 -0.010949 -0.033683 0.13153 0.049873 0.0056954 -0.012562 0.073537 -0.04428 0.034389 0.21439 0.086074 0.03618 0.20611
1156 0.27918 -0.022565 -0.044406 -0.030014 0.11537 0.011634 0.00071001 -0.041147 0.039157 -0.028234 0.047677 0.21792 0.20815 0.036246 0.26803
1157 0.29097 0.015014 -0.027354 -0.00024957 0.13906 0.083761 -7.9084e-05 -0.0054648 0.072893 -0.00047916 0.076691 0.17027 0.24211 0.064784 0.29335
1158 0.17962 0.11722 -0.032996 -0.0034489 0.10684 0.021008 0.0006352 -0.058872 0.054828 -0.0065319 0.027016 0.11926 0.26113 0.065072 0.25165
1159 0.15107 0.326 -0.035891 -0.026035 0.12007 0.034294 0.0065616 -0.033847 0.04213 -0.064474 0.034037 0.11407 0.21963 0.036464 0.25058
1160 0.13794 0.29896 -0.038381 -0.01484 0.060088 0.045224 0.0052671 -0.019885 0.043565 -0.021824 0.028587 0.10013 0.18809 0.020674 0.16277
1161 0.14499 0.27492 -0.010416 -0.026474 0.061556 0.030955 0.0025023 -0.04608 0.034744 -0.022746 0.030256 0.1311 0.18202 0.043799 0.19967
1162 0.31637 0.15954 -0.027526 -0.012114 0.097576 0.030998 0.028796 -0.024539 0.049367 -0.0027029 0.044692 0.12583 0.16972 0.027564 0.24031
1163 0.34408 0.095714 -0.046016 -0.030019 0.082795 0.017287 0.0012872 -0.036728 0.035177 -0.044048 0.0015391 0.073456 0.1176 0.022107 0.13291
1164 0.40276 0.063775 -0.017389 -0.015487 0.08357 0.0087266 0.011714 -0.020946 0.051013 -0.035125 0.032153 0.10637 0.12887 0.035862 0.16467
1165 0.35063 0.059025 -0.041798 -0.033604 0.055312 0.025653 -0.01116 -0.045107 0.023463 -0.04115 0.044752 0.10867 0.10047 0.029938 0.17925
1166 0.27155 0.041005 -0.053573 0.00089507 0.048164 0.0012485 0.02987 -0.061208 0.019647 -0.068239 0.016478 0.10093 0.10193 -0.0029564 0.16222
1167 0.23336 0.063604 -0.027116 0.09833 0.061237 0.034132 0.11383 -0.037566 0.01895 -0.029299 0.029934 0.13877 0.13622 0.019516 0.13316
1168 0.17085 0.04992 -0.028135 0.17518 0.043445 0.010832 0.14336 -0.043473 0.018902 -0.059801 0.017352 0.193 0.10552 0.016749 0.16887
1169 0.15428 0.27607 -0.056616 0.16607 0.025348 -0.0055603 0.18341 -0.049066 0.029383 -0.051146 0.01461 0.18815 0.09489 0.0012944 0.12979
1170 0.16338 0.4075 -0.036036 0.17294 0.02043 0.058353 0.12951 -0.021943 0.051348 -0.039537 0.023116 0.25886 0.14568 0.01053 0.16849
1171 0.34815 0.40802 -0.055615 0.15196 0.036919 0.020326 0.088373 -0.041844 0.021973 -0.023379 0.032104 0.25089 0.248 0.030155 0.16098
1172 0.37636 0.34755 -0.042807 0.083544 0.040381 0.041121 0.07447 -0.03923 0.043625 -0.049592 0.0046002 0.23895 0.23931 0.014657 0.13993
1173 0.43432 0.24422 -0.0064765 0.081449 0.019243 0.02173 0.054791 -0.026058 0.056652 -0.031617 0.046324 0.1897 0.29116 0.024448 0.16848
1174 0.37226 0.17261 -0.01187 0.076372 0.022257 0.026065 0.05106 -0.059791 0.023737 -0.034754 0.030368 0.19515 0.23402 0.042223 0.16655
1175 0.30316 0.11528 0.086843 0.050168 0.022585 0.02116 0.048869 -0.038249 0.017083 -0.044218 0.032737 0.16158 0.12814 0.017199 0.10024
1176 0.19841 0.093874 0.072739 0.010873 -0.019431 -0.0028116 0.028299 -0.074706 -0.0068175 -0.063465 0.0044169 0.12086 0.13015 0.002206 0.14012
1177 0.21648 0.14066 0.094027 0.058504 0.018375 0.0021681 0.056234 -0.042617 0.037223 -0.027298 0.027114 0.16812 0.16867 0.024104 0.13101
1178 0.19743 0.34429 0.024212 0.048061 0.039999 0.022612 0.093495 -0.039158 0.041786 -0.035944 0.013759 0.15408 0.12608 0.00564 0.10957
1179 0.24721 0.50454 0.0047282 0.055843 0.02027 0.056345 0.057149 -0.035882 0.027023 -0.030235 0.023929 0.14953 0.12702 0.014549 0.11624
1180 0.34409 0.47563 -0.00057478 0.021983 -0.021498 -0.036827 -0.0016957 -0.076533 -0.0063945 -0.03156 0.11229 0.12719 0.13601 0.025775 0.13858
1181 0.41854 0.47561 0.0080412 0.017654 -0.027099 0.024086 0.025184 -0.090359 0.019114 -0.055626 0.17221 0.14145 0.13571 0.0085339 0.070965
1182 0.41846 0.40689 0.0043236 0.010627 -0.012391 -0.047925 0.020914 -0.10062 0.025561 -0.037402 0.19201 0.148 0.13326 0.019617 0.06437
1183 0.38934 0.31446 -0.00081565 0.027427 0.16601 0.056151 0.072213 -0.060137 0.025072 -0.047279 0.17978 0.15637 0.11155 -0.016463 0.069805
1184 0.32014 0.23828 -0.0026788 0.034432 0.24611 -0.00020713 0.03124 -0.09214 0.027435 -0.025891 0.19864 0.11476 0.10037 0.0082471 0.099142
1185 0.22013 0.18335 -0.025204 0.0071755 0.27829 -0.022708 0.035661 -0.05075 -0.0029615 -0.037363 0.14927 0.13767 0.12404 -0.01025 0.040115
1186 0.21819 0.16161 0.0039145 0.013051 0.20917 -0.013915 0.032446 -0.075315 0.019957 -0.041008 0.10546 0.15057 0.088677 -0.025202 0.034192
1187 0.21254 0.1535 -0.032575 0.012761 0.11913 0.023245 0.031836 -0.052059 0.025189 -0.031077 0.090361 0.1374 0.097637 -0.019626 0.044437
1188 0.18374 0.19925 -0.0099757 0.031733 0.068207 -0.038369 0.02611 -0.063794 -0.0037891 -0.055959 0.06044 0.13202 0.083155 -0.018031 0.064568
1189 0.22885 0.20069 -0.02042 0.062184 0.057379 0.029667 0.031114 -0.071764 0.018017 -0.056823 0.079759 0.2111 0.10364 -0.025703 0.048881
1190 0.32961 0.41457 -0.010368 0.11851 -7.7074e-05 -0.03959 0.028682 -0.10293 -0.016895 -0.07045 0.055264 0.25885 0.087528 -0.018717 0.02339
1191 0.40861 0.51176 -0.027565 0.17463 0.030585 -0.003599 0.017666 -0.081494 -0.023432 -0.056241 0.064909 0.2655 0.079172 -0.02494 0.09227
1192 0.40272 0.48801 -0.0082655 0.19303 0.026855 -0.014084 0.036 -0.055579 0.0089983 -0.049144 0.045408 0.22964 0.086989 -0.025807 0.039297
1193 0.299 0.34609 -0.033956 0.20387 -0.037963 -0.0078406 0.052436 -0.097947 -0.0075205 -0.050717 0.055079 0.20459 0.083705 0.0019544 0.048707
1194 0.24237 0.26429 -0.04317 0.17309 -0.0069624 -0.025317 0.15102 -0.09867 -0.015504 -0.062287 0.071623 0.14978 0.087219 -0.018741 0.061396
1195 0.20511 0.21033 -0.022514 0.1209 0.00083046 -0.002045 0.17409 -0.09218 -0.0012223 -0.068089 0.042772 0.13373 0.078563 -0.039521 0.070975
1196 0.21478 0.19207 -0.011561 0.090883 0.010317 0.0050075 0.19415 -0.067395 -0.011093 -0.029852 0.061976 0.1643 0.094149 -0.0091343 0.079838
1197 0.17862 0.18885 -0.011947 0.072915 -0.019022 -0.070602 0.11706 -0.062266 -0.0056891 -0.059066 0.04505 0.12675 0.08643 -0.032886 0.042923
1198 0.17188 0.20448 -0.020365 0.049818 0.018729 0.0017019 0.085431 -0.093722 -0.0041826 -0.057374 0.049594 0.14811 0.072521 -0.016315 0.016657
1199 0.20158 0.45484 -0.036539 0.042022 -0.022793 -0.064193 0.046143 -0.1048 -0.010965 -0.054281 0.039654 0.13069 0.08037 -0.020999 0.030931
1200 0.20555 0.55509 -0.029423 0.064923 -0.014693 -0.042585 0.069963 -0.076516 0.010686 -0.043178 0.059643 0.10429 0.0886 -0.018604 0.054151
1201 0.19363 0.48828 0.0049353 0.071437 -0.035471 -0.03068 0.053128 -0.074154 0.0032934 -0.030516 0.071372 0.14426 0.10103 -0.019034 0.051417
1202 0.17057 0.48649 -0.027118 0.060761 -0.013254 -0.061972 0.066244 -0.09725 -0.011451 -0.039843 0.042217 0.097793 0.071544 -0.024043 0.020578
1203 0.12508 0.35385 -0.035318 0.043881 -0.050918 -0.090605 0.020776 -0.089833 -0.02189 -0.073442 0.024362 0.10465 0.044464 -0.031654 -0.059187
1204 0.17261 0.25794 -0.038001 0.0059468 -0.072764 -0.06367 0.034645 -0.087651 -0.023221 -0.070022 0.041393 0.11979 0.067049 -0.00034692 0.039274
1205 0.15102 0.25081 -0.022496 0.030286 -0.061865 -0.030628 0.063688 -0.071595 -0.0080646 -0.06779 0.03017 0.13996 0.079464 -0.03941 0.0098525
1206 0.11567 0.21731 -0.032233 0.0092101 -0.085862 -0.070175 0.050244 -0.092491 -0.010418 -0.062578 0.023121 0.097874 0.029322 -0.057714 -0.023186
1207 0.12672 0.21366 -0.037982 0.019938 -0.055084 -0.036512 0.066301 -0.084806 0.048177 -0.066447 0.005569 0.10006 0.044657 -0.050419 0.035188
1208 0.13259 0.19627 -0.044338 0.044108 -0.066251 -0.018198 0.16755 -0.081615 0.10626 -0.05429 0.032137 0.097873 0.06785 -0.031813 0.046125
1209 0.12753 0.35627 -0.025229 0.029135 -0.048478 -0.0148 0.21753 -0.04595 0.15932 -0.036741 0.047231 0.13205 0.07518 -0.028824 0.068696
1210 0.11366 0.52444 -0.0331 0.044855 -0.033922 -0.017332 0.25316 -0.046704 0.21873 -0.045508 0.036719 0.12555 0.057963 -0.03386 -0.0081997
1211 0.097765 0.57866 -0.021357 0.011203 -0.072163 -0.0057932 0.19852 -0.089559 0.13852 -0.036986 0.03066 0.12048 0.050425 -0.035701 0.010534
1212 0.11149 0.46267 -0.031001 0.043376 -0.044697 0.068743 0.15096 -0.059518 0.11789 -0.024402 0.04199 0.12498 0.067446 -0.027393 0.0080841
1213 0.11026 0.31584 -0.038256 0.17652 -0.076807 0.080314 0.098857 -0.0817 0.061532 -0.031648 0.017768 0.11389 0.068778 -0.046276 0.054788
1214 0.11669 0.29528 -0.0024073 0.20893 -0.058582 0.18389 0.14718 -0.05058 0.073751 -0.025801 0.045048 0.11257 0.050389 -0.0082113 0.061622
1215 0.12432 0.22877 -0.007159 0.24883 -0.06464 0.17038 0.12549 -0.052312 0.059171 -0.0066527 0.02153 0.12128 0.0719 -0.038161 -0.0075774
1216 0.060278 0.20185 -0.066973 0.18437 -0.095118 0.061916 0.07184 -0.091563 0.039708 -0.060038 -0.0024919 0.11401 0.02352 -0.043597 -0.014435
1217 0.092552 0.22663 -0.022372 0.24863 -0.043165 0.071121 0.11153 -0.052278 0.045212 -0.047388 0.024231 0.11911 0.039868 -0.059875 -0.03469
1218 0.078442 0.21788 -0.01378 0.20665 -0.076841 0.029246 0.11984 -0.076159 0.060594 -0.031736 0.023072 0.12471 0.043832 -0.051377 -0.004458
1219 0.071243 0.19731 0.078012 0.1003 -0.062555 -0.00712 0.1078 -0.086185 0.042657 -0.050954 0.018322 0.10498 0.052526 -0.050377 0.0031812
1220 0.071786 0.21615 0.10258 0.093114 -0.069561 -0.035308 0.18309 -0.081246 0.019187 -0.057241 0.017244 0.11271 0.046124 -0.045297 -0.010736
1221 0.056508 0.17231 0.11602 0.090636 -0.088342 0.010633 0.24253 -0.060745 0.021234 -0.042334 0.0025132 0.12061 0.018111 -0.041625 0.012856
1222 0.089802 0.19312 0.037457 0.087469 -0.071592 -0.014183 0.26047 -0.047609 0.039995 -0.029829 0.016315 0.11819 0.035646 -0.057305 -0.011242
1223 0.050895 0.14879 -0.012978 0.062985 -0.082444 -0.022755 0.20616 -0.074835 0.019961 -0.064383 -0.011851 0.088723 0.018077 -0.059284 -0.025636
1224 0.068644 0.14471 0.0069696 0.047451 -0.078835 0.0036931 0.18665 -0.065256 0.027976 -0.043175 0.037035 0.12005 0.052362 -0.025295 -0.043319
1225 0.068757 0.16823 0.019435 0.067891 -0.078121 0.017649 0.15255 -0.044773 0.027173 -0.055775 0.036994 0.11678 0.028453 -0.028279 -0.040189
1226 0.048969 0.13091 -0.016557 0.060244 -0.081924 -0.014751 0.13858 -0.067539 0.025359 -0.066231 0.017644 0.10968 -0.0005522 -0.054369 -0.0024134
1227 0.059799 0.13882 -0.0055407 0.043091 -0.072671 -0.020779 0.12555 -0.062347 0.014632 -0.029591 0.023058 0.11565 0.040201 -0.044309 -0.014081
1228 0.048687 0.12275 -0.0038518 0.046879 -0.099991 -0.014906 0.13312 -0.07985 0.0071672 -0.030164 0.0012211 0.096266 0.038578 -0.05528 -0.060595
1229 0.028207 0.10501 -3.9635e-05 0.054047 -0.10013 0.003494 0.10853 -0.048485 0.032377 -0.046623 -0.0057832 0.073784 0.027832 -0.047488 -0.0408
1230 0.041742 0.12258 0.024838 0.081064 -0.084302 0.0014918 0.12591 -0.051283 0.044171 -0.022692 0.031021 0.11209 0.063393 -0.032733 -0.010583
1231 0.055408 0.11285 -0.010317 0.048154 -0.035769 0.053082 0.17154 -0.040723 0.10498 -0.022218 0.030614 0.11617 0.039247 -0.0087103 0.077892
1232 0.045589 0.077967 -0.018762 0.021082 -0.14814 -0.012398 0.20283 -0.089222 0.13507 -0.058696 -0.0072669 0.07709 0.051621 -0.058747 -0.053959
1233 0.016702 0.062687 -0.0434 0.021184 -0.13035 -0.055054 0.23842 -0.062633 0.17901 -0.064436 -0.014545 0.078362 -0.0015517 -0.05095 -0.055697
1234 0.037776 0.083986 -0.011437 0.058784 -0.078165 -0.011116 0.31681 -0.0070864 0.23165 -0.036201 0.0050633 0.1146 0.0072599 -0.050059 -0.026069
1235 0.029318 0.030719 -0.0001208 0.051022 -0.10662 -0.029971 0.29568 0.09143 0.2003 -0.053518 0.0044225 0.075317 0.022189 -0.040314 -0.045775
1236 0.022406 0.053343 -0.021178 0.022907 -0.11931 -0.027151 0.25385 0.08764 0.18464 -0.046525 0.00065436 0.070704 0.0092073 -0.044537 -0.073409
1237 -0.0061454 0.04839 0.0014764 0.013985 -0.1335 -0.026642 0.215 0.09691 0.12138 -0.075267 -0.016982 0.077599 0.0043542 -0.052989 -0.079631
1238 0.0063011 0.050768 0.0074924 0.038688 -0.10631 -0.019229 0.19069 0.05215 0.097527 -0.027376 0.015184 0.094356 0.02796 -0.019494 -0.032524
1239 0.012795 0.05157 -0.028467 0.14815 -0.13834 -0.032067 0.14462 0.043488 0.089849 -0.061814 -0.019743 0.067304 0.0026954 -0.030605 -0.016579
1240 0.01505 0.043652 0.01596 0.1864 -0.12471 -0.0068107 0.14811 0.13749 0.093187 -0.038518 0.0068194 0.1211 0.024699 -0.038314 -0.00085839
1241 -0.027285 0.032886 -0.027861 0.20802 -0.089688 -0.029928 0.17044 0.097555 0.093709 -0.065133 -0.023329 0.063592 0.013696 -0.052572 -0.1253
1242 0.011478 0.025242 0.0085084 0.2366 -0.11337 -0.034014 0.15368 0.054777 0.096224 -0.037345 -0.0014281 0.085302 0.024966 -0.046925 -0.091709
1243 0.016309 0.024907 0.00028749 0.18937 -0.11576 -0.022876 0.11036 0.011325 0.061297 -0.031062 0.0082494 0.083404 0.0075635 -0.056708 -0.075932
1244 0.018297 0.0096677 0.0020491 0.13181 -0.11807 0.086783 0.18527 0.010541 0.068566 -0.039765 0.00024347 0.075295 0.029834 -0.05364 -0.047536
1245 0.0016957 0.035064 -0.0029927 0.11163 -0.090199 0.15999 0.26412 0.029157 0.10929 -0.035166 0.014034 0.11133 0.044749 -0.018332 -0.018769
1246 0.0096577 0.0085805 -0.0042626 0.1172 -0.1009 0.18216 0.31036 0.02265 0.062554 -0.028032 0.0089276 0.072566 0.012796 -0.061117 -0.062313
1247 0.01556 -0.012572 -0.011061 0.08702 -0.12673 0.1732 0.28668 0.017217 0.064186 -0.037457 0.0011855 0.095338 -0.0066872 -0.046317 -0.035373
1248 -0.005553 -0.0066975 0.039063 0.07425 -0.096673 0.12276 0.24653 0.01096 0.12937 -0.010033 -0.00050326 0.081281 0.020244 -0.048605 -0.038413
1249 0.00032469 0.0058724 0.15575 0.098495 -0.069908 0.12403 0.24397 0.049564 0.21691 -0.0080105 0.016771 0.12174 0.016726 -0.017774 -0.02772
1250 0.025347 0.0031126 0.19171 0.067147 -0.10549 0.050898 0.15403 0.016712 0.26295 -0.0051169 0.021693 0.10366 0.036753 -0.039888 -0.076155
1251 -0.0065982 -0.018153 0.12328 0.066524 -0.098998 0.04355 0.20045 0.006523 0.26342 -0.012491 0.0017805 0.079757 0.011327 -0.062192 -0.085626
1252 -0.0085703 -0.016877 0.060923 0.063779 -0.096404 0.051185 0.19173 0.018279 0.24044 -0.011974 -0.0098759 0.079203 0.0045203 -0.044564 -0.065333
1253 -0.0011007 -0.033328 0.033294 0.031644 -0.11361 0.043447 0.16778 0.010812 0.22464 -0.045748 -0.0092046 0.080673 0.0028106 -0.061209 -0.045207
1254 -0.025593 -0.053794 0.022821 0.032833 -0.11271 0.0016637 0.10833 -0.028034 0.17425 -0.040353 -0.0059146 0.049517 -0.024509 -0.07313 -0.096601
1255 -0.00065837 -0.014149 0.048652 0.095509 -0.012451 0.032495 0.15534 -0.028703 0.15089 -0.019967 0.0036201 0.072191 -0.0023598 -0.071692 -0.09796
1256 -0.0019304 -0.040771 0.038536 0.17216 0.18349 0.034071 0.29997 -0.0049294 0.14838 -0.020538 0.013349 0.059658 0.0085563 -0.042195 -0.041841
1257 -0.022611 -0.038259 0.017728 0.23273 0.24289 0.017355 0.28875 -0.012589 0.12949 -0.042374 0.0035616 0.065302 0.012691 -0.036013 -0.021758
1258 -0.037547 -0.038276 0.029839 0.23721 0.24306 0.032025 0.29774 -0.00040593 0.12744 -0.03402 -0.012821 0.070107 0.0097898 -0.046346 -0.033924
1259 -0.031731 -0.064901 0.023229 0.19554 0.25155 0.0542 0.27406 -0.033923 0.1195 -0.03093 0.0068612 0.061351 0.0077868 -0.063519 -0.074581
1260 0.0013471 -0.070615 0.073249 0.22969 0.20024 0.13643 0.20388 -0.025954 0.11671 -0.041711 -0.0021936 0.036036 0.0087022 -0.060176 -0.05602
1261 -0.022364 -0.041718 0.15447 0.15024 0.11129 0.17068 0.18647 2.091e-06 0.096141 -0.038328 -0.012935 0.067219 -0.011426 -0.039556 -0.061533
1262 -0.026459 -0.094995 0.15754 0.10593 0.014157 0.18393 0.16216 -0.032829 0.081552 -0.047329 -0.024762 0.020483 -0.027781 -0.043374 -0.082532
1263 -0.0053446 -0.069941 0.20138 0.11359 0.0035499 0.18102 0.16053 -0.010835 0.12287 -0.040607 -0.0019115 0.046162 -0.00076609 -0.039971 -0.085049
1264 -0.011625 -0.055649 0.17732 0.1286 0.037098 0.19099 0.19416 -0.026189 0.16088 -0.015092 0.017116 0.051477 -0.02749 -0.027525 -0.042541
1265 -0.01164 -0.033275 0.10225 0.10234 0.040369 0.14572 0.16374 -0.019231 0.23585 0.0044102 0.0080238 0.060971 0.019951 -0.031868 -0.071164
1266 -0.015283 -0.049906 0.080926 0.10847 0.025003 0.10835 0.17483 -0.018255 0.29259 -0.032578 0.012124 0.10449 0.023065 -0.0023383 -0.053271
1267 -0.061494 -0.084423 0.063397 0.055663 -0.025205 0.038026 0.13299 -0.040561 0.24856 -0.033227 -0.00917 0.061988 -0.0077877 -0.041584 -0.096205
1268 -0.04658 -0.082524 0.044873 0.082165 -0.028349 -0.00050572 0.14294 -0.057506 0.26866 -0.055238 -0.026467 0.042597 -0.029264 -0.046456 -0.11594
1269 -0.048518 -0.093527 0.06022 0.057883 -0.012778 0.039979 0.17794 -0.062117 0.24748 -0.048386 0.0036536 0.044772 0.00056298 -0.051987 -0.10599
1270 -0.03733 -0.070747 0.065176 0.10406 0.0096467 0.056552 0.24754 -0.028062 0.22619 -0.030338 -0.020131 0.050423 -0.019614 -0.059657 -0.15527
1271 -0.040811 -0.068141 0.1306 0.080221 -0.010368 0.060024 0.26917 -0.023971 0.19602 -0.040953 0.00099508 0.055882 -0.0057033 -0.056705 -0.1393
1272 -0.019782 -0.054763 0.16034 0.076372 -0.0058984 0.074824 0.27397 -0.021719 0.18927 -0.016128 0.02414 0.073943 0.019274 -0.030255 -0.10389
1273 -0.052175 -0.073522 0.24012 0.067502 -0.049708 0.032069 0.19404 -0.066388 0.17358 -0.0025745 -0.0023036 0.058968 -0.00088262 -0.034919 -0.059044
1274 -0.041071 -0.068562 0.27134 0.070718 -0.031635 0.048131 0.15135 -0.064589 0.1596 -0.021564 0.010409 0.087057 -0.014015 -0.027402 -0.096338
1275 -0.064794 -0.10566 0.225 0.068322 -0.024083 0.085721 0.16463 -0.036368 0.14933 -0.038224 -0.014467 0.06553 -0.030257 -0.061106 -0.082799
1276 -0.057543 -0.10018 0.1283 0.065347 -0.038644 0.037088 0.15205 -0.045211 0.12269 -0.044628 -0.018446 0.065178 -0.012745 -0.051727 -0.13107
1277 -0.062049 -0.10284 0.1138 0.066735 -0.03751 0.16628 0.14268 -0.051596 0.1381 -0.049166 0.024875 0.057589 0.014759 -0.041738 -0.13445
1278 -0.053156 -0.074542 0.10809 0.029798 -0.019825 0.18274 0.12143 -0.060335 0.12464 -0.035632 0.12729 0.034585 -0.00078278 -0.06258 -0.10937
1279 -0.058258 -0.10165 0.11133 0.039339 -0.041664 0.22126 0.11646 -0.073982 0.13241 0.04188 0.12602 0.046694 -0.031735 -0.040518 -0.13137
1280 -0.029949 -0.077625 0.10749 0.06976 -0.056822 0.24379 0.14351 -0.011114 0.16526 0.096673 0.16074 0.080108 0.011892 -0.030288 -0.17381
1281 -0.07451 -0.12663 0.12275 0.025276 -0.055773 0.15246 0.11955 -0.033387 0.18156 0.096851 0.12776 0.052829 -0.013941 -0.094699 -0.11977
1282 -0.033979 -0.10498 0.19578 0.038068 -0.048394 0.14014 0.12622 -0.045989 0.23676 0.1465 0.13277 0.054512 0.01114 -0.065899 -0.11487
1283 -0.036813 -0.10574 0.25126 0.010722 -0.044689 0.1082 0.1203 0.0074606 0.26829 0.17108 0.05482 0.056181 0.0012666 -0.060572 -0.11623
1284 -0.05687 -0.1142 0.29876 0.0081621 -0.096292 0.078597 0.11565 0.067076 0.26555 0.14517 0.039935 0.078119 -0.012115 -0.072247 -0.13276
1285 -0.041679 -0.087937 0.28824 0.016049 -0.024355 0.073426 0.17204 0.11163 0.28442 0.14989 0.053621 0.064011 -0.0094933 -0.045828 -0.15321
1286 -0.050414 -0.1133 0.2049 0.0089116 -0.13047 0.01006 0.07076 0.062441 0.25095 0.068092 0.025101 0.023084 -0.028268 -0.088202 -0.1195
1287 -0.023533 -0.10223 0.20391 0.02937 -0.04468 0.078917 0.13477 0.14657 0.21359 0.11592 0.072705 0.075492 0.0025002 -0.03508 -0.10324
1288 -0.050365 -0.13225 0.14509 -0.0088949 0.12276 0.059745 0.062852 0.010889 0.1316 0.054423 0.025512 0.045634 -0.012359 -0.077658 -0.15449
1289 -0.053513 -0.1244 0.12992 -0.013977 0.20896 0.048401 0.089721 0.0086697 0.16641 0.058057 0.018032 0.0403 -0.045879 -0.084346 -0.11894
1290 -0.045083 -0.10334 0.13869 0.012462 0.27242 0.085793 0.11341 -0.0025588 0.15194 0.11867 0.049864 0.056143 0.020336 -0.045795 -0.10872
1291 -0.03998 -0.098102 0.17433 -0.01392 0.27912 0.12059 0.085799 0.0032155 0.13065 0.10674 0.043492 0.055175 0.0047745 -0.062661 -0.12855
1292 -0.038044 -0.12285 0.1978 0.0081824 0.16803 0.15079 0.080511 -0.022816 0.14288 0.18365 0.033679 0.090259 0.0075628 -0.044278 -0.1079
1293 -0.037218 -0.1176 0.26087 0.022505 0.11586 0.22783 0.11289 -0.019215 0.15295 0.21034 0.037846 0.055782 -0.013511 -0.037107 -0.097601
1294 -0.059175 -0.12739 0.31096 0.016429 0.053312 0.27716 0.082248 -0.038592 0.1268 0.22515 0.037209 0.05752 -0.0076437 -0.066043 -0.11763
1295 -0.014191 -0.10728 0.28151 0.050298 0.057831 0.25954 0.10855 -0.0013828 0.15397 0.27109 0.05206 0.063774 0.021413 -0.05152 -0.10984
1296 -0.011456 -0.11548 0.24984 0.048386 0.07063 0.28831 0.12725 0.0014071 0.15808 0.25623 0.054453 0.06613 0.0068382 -0.045212 -0.10151
1297 -0.045984 -0.10066 0.18678 0.027079 0.028448 0.21962 0.1191 0.013635 0.13414 0.19503 0.033097 0.049483 -0.030504 -0.055055 -0.10493
1298 -0.077679 -0.12813 0.18224 -0.0061975 0.053569 0.13576 0.065186 -0.034554 0.11702 0.16518 0.014249 0.034317 -0.0093798 -0.062594 -0.11565
1299 -0.051219 -0.12222 0.14189 0.002859 0.0015918 0.075104 0.068003 -0.016713 0.14243 0.12813 0.028214 0.0095797 -0.01555 -0.056127 -0.16494
1300 -0.06383 -0.12438 0.14865 -0.006833 0.034722 0.11852 0.06634 -0.014135 0.12255 0.15858 0.0062092 0.065584 -0.018164 -0.053834 -0.10332
1301 -0.068716 -0.1323 0.14998 0.018126 0.023292 0.11874 0.076218 -0.033918 0.10736 0.13026 0.040757 0.039474 -0.0097943 -0.061138 -0.13305
1302 -0.035378 -0.10728 0.17802 -0.0053845 0.021163 0.13126 0.067123 0.0046839 0.12426 0.17103 0.046102 0.080058 0.010036 -0.047179 -0.1309
1303 -0.073427 -0.1446 0.23508 0.023101 0.050565 0.16655 0.099108 -0.027667 0.13104 0.1933 0.034014 0.044129 -0.020458 -0.051715 -0.097384
1304 -0.088517 -0.11611 0.27688 -0.03186 -0.037094 0.057404 0.039441 -0.035714 0.097923 0.23959 0.016522 0.058156 -0.026173 -0.06638 -0.12476
1305 -0.072829 -0.16065 0.26835 -0.045492 -0.0082825 0.089779 0.064068 -0.085454 0.093487 0.23675 0.008372 0.011819 -0.014572 -0.051587 -0.15395
1306 -0.070088 -0.15795 0.23676 0.0019287 0.20332 0.10838 0.077907 -0.028265 0.14041 0.26305 0.022755 0.021968 -0.032296 -0.083637 -0.11171
1307 -0.055542 -0.13047 0.20504 -0.020269 0.29438 0.13973 0.059594 -0.029302 0.17643 0.27629 0.022648 0.08034 -0.018392 -0.046059 -0.10742
1308 -0.098508 -0.15158 0.15418 -0.019967 0.27579 0.1976 0.056446 -0.035545 0.18483 0.21394 0.0064395 0.023155 -0.051182 -0.074874 -0.14795
1309 -0.045022 -0.1152 0.16831 -0.0036039 0.32535 0.24438 0.060668 -0.031831 0.25728 0.23676 0.024951 0.060917 -0.0037453 -0.034402 -0.075382
1310 -0.049538 -0.10297 0.16696 0.011218 0.33787 0.28565 0.072438 -0.045102 0.274 0.21055 0.01779 0.075418 -0.014515 -0.039684 -0.12936
1311 -0.064447 -0.14404 0.17089 0.11081 0.23857 0.30822 0.079726 -0.034349 0.23718 0.19968 -0.0038953 0.050788 -0.012138 -0.061404 -0.14514
1312 -0.060099 -0.1308 0.14469 0.1055 0.1598 0.20847 0.052959 -0.072648 0.1542 0.26773 -0.0040772 0.010426 -0.012929 -0.061739 -0.089715
1313 -0.075678 -0.13579 0.13495 0.12982 0.076091 0.13056 0.020994 -0.074958 0.12508 0.28583 -0.0093181 0.018605 -0.036198 -0.080094 -0.18757
1314 -0.082963 -0.14874 0.1319 0.12364 0.079333 0.13817 0.018482 -0.077719 0.10914 0.2739 0.011261 0.026223 -0.0081138 -0.078767 -0.08931
1315 -0.05158 -0.12647 0.14249 0.12441 0.083731 0.10965 0.035715 -0.047568 0.11775 0.30245 0.022694 0.04228 -0.015523 -0.066291 -0.074752
1316 -0.051124 -0.12911 0.1901 0.016123 0.074144 0.057404 0.0024297 -0.067092 0.094159 0.27832 0.00053395 0.020994 -0.02175 -0.063781 -0.14976
1317 -0.031246 -0.11586 0.31361 0.063045 0.089196 0.1239 0.04373 -0.055408 0.1326 0.25252 0.050382 0.051286 -0.022451 -0.040399 -0.090213
1318 -0.040164 -0.12566 0.31997 0.033917 0.058842 0.094745 -0.0019058 -0.052642 0.10481 0.24298 0.10393 0.024093 -0.011257 -0.05677 -0.11459
1319 -0.077787 -0.1403 0.29131 -0.0075215 -0.0081735 0.056461 -0.029428 -0.10379 0.081416 0.25106 0.1317 0.0023728 -0.012337 -0.091656 -0.11144
1320 -0.061395 -0.12628 0.24273 0.036918 0.17396 0.097299 0.038979 -0.030015 0.11066 0.30967 0.15886 0.042336 -0.0060963 -0.038295 -0.068537
1321 -0.097195 -0.14329 0.17937 0.012987 0.28307 0.051992 -0.024952 -0.10605 0.072177 0.25785 0.14067 -0.0032308 -0.035316 -0.084469 -0.12681
1322 -0.052519 -0.12814 0.1866 0.069116 0.368 0.079749 0.061593 -0.06704 0.10384 0.30454 0.16238 0.053188 0.011982 -0.04056 -0.10106
1323 -0.060387 -0.17341 0.14221 0.00051172 0.3479 0.054214 0.0024764 -0.10397 0.085784 0.31394 0.084886 0.019637 -0.014408 -0.080862 -0.11544
1324 -0.044044 -0.11766 0.18253 0.02311 0.39775 0.10727 0.011115 -0.044647 0.087161 0.28945 0.082414 0.033828 0.0098854 -0.03261 -0.090307
1325 -0.085992 -0.14395 0.13505 0.0099326 0.33881 0.14659 -0.0063643 -0.064264 0.077745 0.26386 0.069615 -0.0012243 -0.0050829 -0.077432 -0.12158
1326 -0.053103 -0.15251 0.14289 0.0067537 0.29902 0.20043 0.013794 -0.10439 0.095282 0.25209 0.053405 0.010241 -0.010323 -0.067147 -0.13196
1327 0.078673 -0.15014 0.14589 -0.014713 0.25306 0.23405 0.0058344 -0.068807 0.11552 0.2474 0.070633 0.018926 -0.02319 -0.052314 -0.11868
1328 0.14462 -0.1587 0.13938 0.0024673 0.24457 0.2336 0.03179 -0.047881 0.12575 0.28914 0.051693 0.015758 -0.019068 -0.068678 -0.079061
1329 0.13641 -0.14723 0.18722 -0.0025705 0.20331 0.19086 0.016136 0.0075005 0.13794 0.30419 0.042832 -0.0078844 -0.037194 -0.072424 -0.10027
1330 0.023162 -0.0033413 0.25468 -0.013151 0.38694 0.13041 -0.028383 0.053347 0.08762 0.28019 0.02591 -0.01889 -0.035929 -0.083944 -0.036862
1331 0.0061203 0.21652 0.26813 0.0034306 0.45353 0.10244 -0.00043536 0.12353 0.091136 0.31263 0.065967 -0.012549 -0.017538 -0.054139 0.08106
1332 0.0089098 0.19035 0.29647 -0.0067218 0.42692 0.072967 -0.0033956 0.12345 0.09383 0.27417 0.054982 0.026194 -0.007574 -0.058882 0.064719
1333 -0.030285 0.25925 0.20718 -0.011567 0.41996 0.074021 0.008211 0.099972 0.060378 0.20903 0.013724 -0.025163 -0.045954 -0.077095 0.10991
1334 -0.0051612 0.11112 0.17487 -0.022307 0.40872 0.12003 0.036306 0.13539 0.064698 0.23506 0.034949 0.0057637 -0.027066 -0.070406 0.16984
1335 -0.01955 -0.0019301 0.15826 0.0078486 0.35866 0.086577 0.036792 0.10215 0.065087 0.24546 0.046635 0.012827 -0.014372 -0.046929 0.15142
1336 -0.022662 -0.041351 0.15402 0.0088235 0.23995 0.10105 -0.016966 0.064575 0.049977 0.19784 0.027025 -0.0047399 -0.042432 -0.059358 0.023841
1337 -0.037758 -0.027791 0.14259 -0.010076 0.21886 0.094986 -0.017206 0.010963 0.070176 0.22643 0.034809 -0.0038175 -0.017771 -0.078817 0.0028893
1338 -0.033831 -0.077937 0.14491 0.01117 0.23767 0.10213 0.025556 0.02898 0.077745 0.29257 0.0563 0.012233 -0.0026306 -0.057671 -0.027821
1339 -0.02003 -0.040339 0.13807 -0.013777 0.22604 0.085789 0.0014497 0.014441 0.052996 0.26215 0.027553 -0.015475 -0.017821 -0.03725 -0.0095629
1340 -0.037082 -0.079501 0.13495 -0.024852 0.1548 0.079157 -0.015679 0.0030301 0.043597 0.29965 0.073157 0.016791 0.0010194 -0.064581 0.024975
1341 -0.034358 -0.1017 0.13261 -0.02071 0.16147 0.15394 -0.014975 0.0099612 0.015875 0.25901 0.081843 -0.0069105 -0.031527 -0.064481 0.014512
1342 -0.051377 -0.066154 0.14987 -0.026707 0.13514 0.08439 -0.0064262 -0.0075079 0.049684 0.21693 0.1089 -0.015534 -0.03626 -0.052721 -0.014938
1343 -0.021409 -0.072899 0.22901 -0.03959 0.19 0.19106 -0.01315 -0.015058 0.038577 0.20905 0.14884 -0.016751 -0.041316 -0.036786 0.041248
1344 -0.026677 -0.074585 0.28893 0.0062757 0.12297 0.21387 -0.055408 -0.033421 0.03733 0.20152 0.18802 -0.0081112 0.0011942 -0.058009 0.17265
1345 -0.0054755 -0.048639 0.34746 0.13415 0.1661 0.20817 -0.027819 0.0074112 0.052866 0.22503 0.21197 0.024177 0.013688 -0.056226 0.20838
1346 -0.069569 -0.07521 0.23377 0.13129 0.13984 0.16136 -0.051634 0.0020121 0.013557 0.18414 0.18721 -0.00032358 -0.031975 -0.069183 0.13442
1347 -0.023057 -0.059917 0.19336 0.16861 0.13455 0.16965 -0.006233 0.029105 0.051316 0.21679 0.18151 0.0076436 -0.016457 -0.04611 0.22505
1348 0.010895 -0.088464 0.17286 0.1368 0.13311 0.072672 -0.04126 0.1072 0.028699 0.26361 0.11428 0.012523 -0.0015362 -0.043043 0.31847
1349 -0.0082073 -0.096348 0.14361 0.10354 0.10646 0.12473 -0.016454 0.12134 0.056494 0.26952 0.10547 0.014039 0.0098096 -0.019515 0.29757
1350 -0.002533 -0.080903 0.16692 0.026136 0.11192 0.10449 -0.02843 0.14667 0.050175 0.25351 0.086547 0.021303 -0.016509 -0.035648 0.28414
1351 0.1654 -0.095522 0.13443 0.039537 0.069855 0.040707 -0.057388 0.089485 0.030499 0.24215 0.079211 -0.0011722 0.1455 -0.028053 0.33008
1352 0.21112 -0.087292 0.12807 0.034353 0.11862 0.0925 -0.015571 0.12739 0.04318 0.21066 0.089023 0.0027707 0.165 -0.038265 0.33053
1353 0.16045 -0.086834 0.15882 0.044285 0.070495 0.019765 -0.021371 0.10008 0.038761 0.21479 0.098172 0.016064 0.15969 -0.012305 0.34982
1354 0.045859 -0.073884 0.13832 0.044203 0.095594 0.077599 -0.022575 0.044985 0.028397 0.15884 0.086557 0.0079713 0.135 -0.064107 0.37165
1355 -0.011951 -0.10107 0.10674 0.0015505 0.08648 0.065361 -0.06907 0.019516 -0.012726 0.14568 0.074014 -0.023888 0.058546 -0.069612 0.37635
1356 0.042606 0.22397 0.14511 0.016575 0.066632 0.12414 0.014984 0.076369 0.037695 0.20458 0.08542 0.025749 0.059877 -0.037909 0.43881
1357 0.021389 0.27876 0.12633 0.025195 0.060093 0.12131 -0.043195 0.021382 0.011185 0.16032 0.068665 0.0085464 0.055824 -0.041895 0.33119
1358 0.021436 0.32638 0.1026 0.021362 0.049264 0.15269 -0.018964 -0.010039 0.027837 0.1854 0.075356 -0.0043044 0.049676 -0.049829 0.34165
1359 0.016683 0.45858 0.1015 0.011404 0.0082438 0.16194 -0.059024 0.014601 0.011475 0.16819 0.070004 0.015715 0.070329 -0.050326 0.41229
1360 0.008604 0.21307 0.12825 0.049118 0.08291 0.25674 -0.0087442 0.051273 0.043664 0.17532 0.07938 0.020116 0.049836 -0.022741 0.40834
1361 -0.0090454 0.079395 0.09342 -0.016644 0.0088089 0.12155 -0.050093 -0.0037455 0.00060082 0.11223 0.058984 -0.02129 0.010952 -0.086566 0.35715
1362 0.0081124 0.059945 0.11525 0.02168 0.03669 0.14297 -0.027501 0.14099 0.024971 0.12929 0.076062 -0.0017177 0.063342 -0.022054 0.42438
1363 -0.015246 0.047426 0.15045 0.037334 0.054364 0.12838 -0.0044277 0.16099 0.020928 0.12733 0.12644 0.00039542 0.05227 -0.060687 0.50108
1364 0.0021557 0.015886 0.17811 0.011473 0.011093 0.071554 0.0064859 0.17371 -0.0023965 0.12239 0.13039 0.018734 0.047507 -0.028882 0.49282
1365 0.014432 0.058309 0.26451 -0.0096466 0.02039 0.10562 0.025699 0.15505 0.024776 0.12779 0.21424 0.019724 0.063682 -0.029665 0.49411
1366 -0.024966 0.010792 0.23375 -0.020952 -0.00017139 0.082648 -0.020628 0.16204 -0.014135 0.14473 0.21756 0.014099 0.055183 -0.034528 0.43829
1367 0.0084415 0.049288 0.21408 0.028857 0.011455 0.077433 0.0038632 0.16195 -0.00035864 0.1345 0.23389 -0.00072048 0.041047 -0.022675 0.48283
1368 0.0012411 0.23895 0.15939 0.0046542 -0.040597 0.088642 -0.044404 0.042075 -0.0058676 0.13689 0.21127 0.01302 0.050515 -0.020849 0.54972
1369 -0.027957 0.46462 0.15487 2.3118e-05 -0.0011902 0.057613 -0.013696 0.060593 0.014183 0.091503 0.17313 -0.0083391 0.039613 -0.030819 0.41816
1370 -0.020979 0.43622 0.13061 -0.0026812 0.018363 0.062324 0.011594 0.086409 0.015822 0.11884 0.13185 0.0056894 0.030692 -0.034151 0.40322
1371 0.0031671 0.39359 0.12423 -0.0099542 -0.035259 0.04241 -0.038672 0.040146 -0.0012139 0.091588 0.10734 0.015578 0.018898 -0.058301 0.46289
1372 0.17655 0.40506 0.11113 -0.009827 -0.013125 0.046956 -0.049908 0.041745 -0.012338 0.0819 0.099771 0.038534 0.03504 -0.044767 0.46956
1373 0.2292 0.21653 0.06392 -0.019638 -0.041014 0.06516 -0.03921 0.018555 -0.0082346 0.10132 0.09529 0.011319 0.029625 -0.047192 0.39986
1374 0.21043 0.15756 0.11334 -0.021839 -0.02771 0.10518 -0.031682 0.047109 -0.0088914 0.096143 0.1203 0.028584 0.056218 -0.048431 0.3113
1375 0.12537 0.14227 0.1065 -0.021813 -0.027961 0.16141 -0.021224 0.04398 -0.0012104 0.092255 0.082886 0.057663 0.046223 -0.035669 0.34896
1376 0.033473 0.11939 0.071658 -0.010135 -0.046804 0.16889 -0.062206 -0.0184 -0.022323 0.052177 0.077581 0.035678 0.013622 -0.066672 0.39712
1377 0.01392 0.16987 0.12637 -0.022062 -0.010223 0.22923 -0.021763 0.037318 0.0097526 0.075262 0.092772 0.028218 0.044991 -0.020231 0.40576
1378 0.0078891 0.4038 0.074106 -0.02524 -0.051438 0.085509 -0.020066 -0.010774 -0.016727 0.034293 0.067755 0.040158 -0.033167 -0.058202 0.34038
1379 -0.0065279 0.50567 0.076604 -0.027292 -0.034034 0.082368 -0.017646 0.0071695 -0.01659 0.045 0.05195 0.05069 0.014586 -0.053294 0.29473
1380 0.0050793 0.54537 0.074415 -0.050326 -0.075274 0.099579 -0.029495 -0.012839 -0.010801 0.040529 0.077256 0.042903 0.007723 -0.048526 0.28085
1381 0.017569 0.50983 0.073338 -0.0173 -0.064151 0.055392 -0.027622 -0.00066019 -0.02137 0.046467 0.061351 0.053068 0.014237 -0.043767 0.29429
1382 0.053738 0.58909 0.09315 -0.034481 -0.01969 0.079236 -0.018161 -0.01914 -0.0019181 0.057785 0.080952 0.045567 0.02086 -0.042061 0.2747
1383 0.17168 0.41663 0.06679 -0.018924 -0.051453 0.070373 -0.034846 -0.016852 -0.010886 0.061899 0.078353 0.070258 0.0043368 -0.041024 0.28509
1384 0.24319 0.3024 0.082009 0.010489 0.0001973 0.088633 -0.024309 0.011943 -0.0059837 0.061566 0.077648 0.055277 0.042862 -0.041025 0.24818
1385 0.29344 0.26004 0.10443 0.0054405 -0.023932 0.09588 0.013354 0.01294 0.004208 0.062628 0.090029 0.049219 0.029743 -0.03324 0.20822
1386 0.30164 0.25958 0.065566 0.068614 -0.045401 0.02951 -0.043598 -0.02546 -0.013393 0.043373 0.049631 0.035604 -0.016474 -0.059953 0.21463
1387 0.16196 0.36247 0.12347 0.13281 -0.055963 0.068791 -0.017905 0.003297 -0.012728 0.067863 0.067257 0.064508 0.021601 -0.057757 0.20814
1388 0.098144 0.59143 0.19277 0.18211 -0.030923 0.11324 -0.027554 0.0021086 0.015184 0.062945 0.06837 0.03898 0.0030147 -0.045211 0.20854
1389 0.040249 0.67491 0.22477 0.15036 -0.031555 0.069148 -0.0086532 0.0064184 -0.010152 0.053784 0.064707 0.027251 0.018859 -0.033823 0.17897
1390 0.0734 0.62977 0.20524 0.16761 -0.052373 0.070883 -0.020532 0.00395 -0.011282 0.06323 0.060429 0.038064 0.022586 -0.046141 0.19742
1391 0.063676 0.52734 0.10414 0.049155 -0.069458 -0.0040691 -0.062326 -0.072242 -0.052529 0.022843 0.037041 0.0076832 -0.0061238 -0.076194 0.16491
1392 0.081838 0.52008 0.13864 0.0961 -0.038695 0.094232 -0.022306 -0.042886 -0.01062 0.068513 0.056231 0.051392 -0.0030577 -0.047753 0.17491
1393 0.047837 0.4164 0.06963 0.03528 -0.04862 0.073868 -0.031253 -0.031682 -0.034078 0.0017128 0.02543 0.010912 -0.034666 -0.090089 0.15195
1394 0.27974 0.4 0.10494 0.040117 8.9616e-06 0.11945 -0.038462 -0.049229 -0.028089 0.051578 0.077615 0.064219 0.022673 -0.054836 0.15409
1395 0.34006 0.49983 0.11637 0.032337 0.22515 0.15115 -0.013035 -0.020407 -0.013336 0.02521 0.076851 0.038824 0.028072 -0.039534 0.11219
1396 0.34881 0.72145 0.074627 0.032592 0.2813 0.15323 -0.038624 -0.034636 -0.0098099 0.024407 0.036741 0.059294 0.0029665 -0.033724 0.14069
1397 0.34916 0.68031 0.07025 0.030691 0.27186 0.11841 0.002241 -0.033292 -0.029014 0.020698 0.046012 0.021177 0.0080065 -0.065995 0.14027
1398 0.29449 0.63239 0.05857 0.00097519 0.29205 0.072858 0.0137 -0.063201 -0.034368 -0.011976 0.064515 0.0073601 0.0064837 -0.069945 0.12329
1399 0.3544 0.68914 0.078256 0.030114 0.31385 0.090854 0.072979 -0.042144 -0.015178 0.019451 0.081397 0.025369 -0.0083407 -0.056155 0.13141
1400 0.36694 0.67284 0.080769 -0.0033766 0.10452 0.047817 -0.0020848 -0.064833 -0.028203 0.0022715 0.15338 0.035473 0.0039569 -0.037401 0.094127
1401 0.43737 0.58859 0.11081 0.073536 0.10718 0.049868 0.027075 -0.034745 -0.0021844 0.037652 0.2242 0.041349 0.031041 -0.01965 0.1553
1402 0.38105 0.45371 0.055661 0.033664 0.064701 0.0084604 -0.013836 -0.07033 -0.038501 0.033478 0.19367 0.016339 0.012626 -0.043362 0.048929
1403 0.4488 0.43781 0.069021 0.11054 0.080369 0.044404 -0.015756 -0.042038 -0.025669 0.029579 0.22007 0.0365 0.020277 0.064962 0.11277
1404 0.44083 0.39528 0.091862 0.18101 0.071389 0.036425 -0.016749 -0.055852 -0.035248 0.016 0.15837 0.050968 0.1431 0.10293 0.1372
1405 0.46193 0.39788 0.080173 0.22735 0.080541 0.062994 0.020257 -0.036931 0.00080757 0.036792 0.11156 0.053788 0.2198 0.098573 0.11923
1406 0.44261 0.39984 0.051478 0.21383 0.021323 0.0069653 -0.034465 -0.068515 -0.011935 0.035048 0.1048 0.046917 0.20841 0.084581 0.12603
1407 0.47644 0.53173 0.063026 0.22236 0.0065775 0.047622 -0.033448 -0.050596 -0.018779 0.037413 0.098355 -0.00013366 0.21866 0.01243 0.069953
1408 0.49794 0.65595 0.039215 0.19879 0.005117 0.030583 -0.039369 -0.082689 -0.039847 -0.00070502 0.070446 0.014745 0.16493 -0.01743 0.026868
1409 0.43907 0.63095 0.050877 0.15322 0.036034 0.063649 0.017366 -0.058911 -0.015975 0.0044354 0.090372 0.039333 0.1213 -0.014001 0.10341
1410 0.48779 0.59584 0.051834 0.11296 0.032606 0.090025 -0.021657 -0.048867 -0.026906 0.034372 0.094563 0.040934 0.09887 -0.0082673 0.12289
1411 0.50715 0.48043 0.049499 0.099058 0.015026 0.15514 -0.00029793 -0.045399 -0.025992 0.0061907 0.066679 0.038114 0.074995 -0.013724 0.057693
1412 0.4994 0.38564 0.030359 0.12235 0.043245 0.17699 -0.01358 -0.053639 -0.035794 0.037478 0.089287 0.040345 0.064119 0.014952 0.042061
1413 0.46978 0.34914 0.045477 0.10331 0.038557 0.22186 0.017819 -0.061411 -0.028308 0.026048 0.081807 0.037291 0.086002 -0.0088877 0.033244
1414 0.4561 0.32911 0.065488 0.08372 -0.011234 0.085633 0.0097758 -0.078664 -0.018665 0.016361 0.072423 0.027598 0.063442 -0.022956 0.021355
1415 0.50551 0.3046 0.011773 0.0798 -0.0019731 0.088078 0.024643 -0.063978 -0.04456 -0.0051058 0.060159 0.040239 0.050241 0.0027194 0.0397
1416 0.46913 0.32684 0.026791 0.082576 -0.025108 0.097528 0.076867 -0.086461 -0.022471 0.022629 0.061673 0.0055982 0.057137 -0.0040565 0.047214
1417 0.5239 0.326 0.050574 0.094138 -0.0035533 0.10233 0.078352 -0.069093 -0.03212 0.048573 0.078113 0.013621 0.061867 0.0038308 0.095005
1418 0.50073 0.31554 0.044579 0.078499 -0.0051396 0.058022 0.0072091 -0.078867 -0.02627 -0.0076376 0.069006 0.037295 0.0345 0.018431 0.063701
1419 0.54161 0.29845 0.044419 0.10059 -0.051837 0.024932 -0.0048325 -0.06422 -0.028667 0.018389 0.058377 0.061083 0.052211 0.057045 0.023262
1420 0.40949 0.25655 -0.011731 0.039145 -0.080812 -0.017692 -0.060663 -0.10054 -0.06035 -0.036701 0.025671 0.020968 0.027589 0.062386 -0.012234
1421 0.44589 0.28646 0.03452 0.048024 -0.041256 0.029188 -0.023154 -0.075231 -0.049506 0.014098 0.048804 0.12782 0.060276 0.11317 -0.0059091
1422 0.38773 0.25595 0.034822 0.058978 -0.036774 0.066107 -0.0057393 -0.069151 -0.041651 -0.0011984 0.067665 0.16349 0.1661 0.11209 0.012698
1423 0.37724 0.23231 0.041205 0.062188 -0.032426 -0.010629 -0.023887 -0.080643 -0.041912 -0.0040132 0.080142 0.19227 0.23652 0.10862 -0.028057
1424 0.36517 0.2287 0.02902 0.070114 -0.066841 0.044965 -0.027954 -0.081693 -0.05015 0.013217 0.068179 0.14541 0.2264 0.040301 0.035574
1425 0.3849 0.23188 0.038961 0.097065 -0.013719 0.083041 0.029756 -0.034099 -0.0005154 0.028405 0.091415 0.12896 0.25814 0.068483 0.049614
1426 0.4743 0.22815 0.030783 0.17217 -0.086327 0.10836 -0.015795 -0.076832 0.018093 -0.0083792 0.05609 0.098129 0.18578 0.036758 -0.0041827
1427 0.51871 0.20224 0.010677 0.18368 -0.086673 0.10042 -0.059058 -0.10656 0.023925 -0.033144 0.033947 0.071955 0.12211 0.023185 -0.047826
1428 0.49525 0.2001 0.026554 0.23703 -0.027237 0.1937 -0.0025162 -0.076073 0.054688 -0.013359 0.052061 0.090085 0.10366 0.028495 -0.0059084
1429 0.45965 0.17261 0.012814 0.24688 -0.062592 0.083013 -0.0034298 -0.087168 0.096806 -0.0019207 0.047525 0.063932 0.11179 0.024011 -0.06715
1430 0.43315 0.17379 0.018176 0.23371 -0.042428 0.055856 -0.02755 -0.099383 0.073283 -0.011103 0.043896 0.080999 0.088689 0.037041 -0.0031751
1431 0.33632 0.15395 0.0041513 0.19072 -0.063522 0.062683 -0.034364 -0.08038 0.045895 -0.010651 0.050152 0.076269 0.088897 0.090146 -0.04234
1432 0.32717 0.11555 -0.014599 0.17821 -0.078679 0.067609 -0.013943 -0.043421 0.0056503 -0.042016 0.034845 0.05325 0.089062 0.10859 -0.0084094
1433 0.31712 0.17377 0.0070202 0.16294 -0.010306 0.087782 0.019776 -0.06556 0.0096116 -0.018374 0.033531 0.060768 0.093841 0.13512 -0.018209
1434 0.34155 0.14852 0.01436 0.1363 -0.010834 0.054823 0.11951 -0.042653 -0.005087 0.00096024 0.052315 0.16744 0.10133 0.1497 0.006339
1435 0.30044 0.089509 -0.023503 0.083913 -0.057782 -0.00054756 0.097565 -0.088498 -0.019547 -0.028592 0.044429 0.19878 0.17267 0.12731 -0.028564
1436 0.38012 0.10439 -0.025877 0.066548 -0.092511 0.0088154 0.10108 -0.10738 -0.026425 -0.046267 0.014876 0.1185 0.21007 0.05692 -0.047332
1437 0.4416 0.11091 0.029454 0.08538 -0.054631 0.029689 0.11023 -0.041218 -0.020832 -0.010935 0.037773 0.18779 0.21993 0.067803 0.019263
1438 0.50025 0.091453 0.0073629 0.10739 -0.047627 0.057266 0.041084 -0.06653 -0.015412 0.0040806 0.037478 0.22953 0.25068 0.077231 0.050605
1439 0.37538 0.097993 0.015311 0.070775 -0.084968 -0.021264 0.033415 -0.096616 -0.00055214 0.0067334 0.049366 0.20583 0.22614 0.065732 0.058393
1440 0.35048 0.079436 -0.014004 0.10675 -0.080335 0.019195 0.027558 -0.047818 0.020941 -0.01288 0.034646 0.19962 0.17374 0.080117 -0.03506
1441 0.29701 0.053776 -0.0087619 0.050258 -0.13266 -0.00070716 -0.018871 -0.10396 0.0019845 -0.037186 0.030641 0.1859 0.13822 0.028762 -0.032619
1442 0.27907 0.087137 0.0043136 0.17012 -0.079898 0.051095 0.023883 -0.061632 0.061789 -0.0096968 0.061595 0.1962 0.13526 0.10117 0.03342
1443 0.28133 0.078784 -0.011027 0.21202 -0.06802 0.077979 0.024424 -0.070671 0.089398 0.042621 0.043087 0.1756 0.15192 0.15987 0.065181
1444 0.2798 0.028527 -0.021214 0.2079 -0.08297 0.11746 0.0037205 -0.054073 0.097691 -0.024342 0.041718 0.13384 0.12565 0.16127 4.1127e-05
1445 0.28496 0.077521 0.0062555 0.27707 -0.074239 0.18461 0.059959 -0.042332 0.16631 -0.036385 0.028447 0.12188 0.10458 0.14609 0.048554
1446 0.26913 0.052685 -0.0041007 0.2227 -0.074165 0.10728 0.030403 -0.063694 0.16835 -0.026824 0.017728 0.11238 0.10381 0.1339 0.022946
1447 0.26917 0.05768 0.0042454 0.21651 -0.054856 0.079073 0.078273 -0.038821 0.17907 -0.0013468 0.039392 0.13081 0.14425 0.11686 0.039612
1448 0.2199 0.032819 -0.0035852 0.15894 -0.096104 0.06256 0.11837 -0.073625 0.13143 -0.051366 0.01211 0.11823 0.12181 0.097195 -0.010003
1449 0.25807 0.052029 0.021196 0.16821 -0.043627 0.088808 0.21104 -0.0060172 0.13245 0.0075932 0.047281 0.11357 0.22601 0.068848 0.016958
1450 0.20916 0.028804 -0.0052054 0.10192 -0.082178 0.0085829 0.18842 0.05469 0.085191 -0.043296 -0.0054443 0.073011 0.217 0.0626 -0.0083035
1451 0.25286 0.048547 -0.0017819 0.12477 -0.046639 0.02962 0.1896 0.093205 0.097745 -0.026477 0.020103 0.10438 0.26128 0.1075 0.023543
1452 0.19694 0.018128 -0.011674 0.10632 -0.075692 0.018231 0.095649 0.12637 0.067049 -0.014863 0.040141 0.10525 0.24441 0.085771 0.019977
1453 0.21885 -0.00087873 -0.01085 0.11605 -0.068885 0.035619 0.067486 0.13539 0.082976 -0.015214 0.03788 0.11305 0.24105 0.11105 -0.021424
1454 0.23967 0.016783 -0.0094533 0.12554 0.087527 0.052039 0.09455 0.15835 0.10933 -0.0037649 0.036528 0.15409 0.19267 0.16458 0.025147
1455 0.21991 0.022171 -0.015134 0.12662 0.22412 0.062694 0.064186 0.094972 0.096579 0.0013718 0.038855 0.17759 0.15226 0.18424 -0.00042575
1456 0.20117 0.0095361 -0.0065087 0.1027 0.28791 0.04278 0.04576 0.10892 0.12524 -0.0065662 0.04112 0.19987 0.13429 0.15817 0.01661
1457 0.16163 -0.027325 -0.029685 0.058308 0.25997 0.0092715 0.022358 -0.0022352 0.12821 -0.047164 0.0065878 0.20361 0.10739 0.094992 -0.052034
1458 0.194 -0.016872 -0.021435 0.086187 0.32432 0.096551 0.068287 0.036179 0.18844 -0.012135 0.024512 0.23177 0.1205 0.11076 -0.016229
1459 0.16108 -0.016946 -0.00087183 0.098124 0.40283 0.1523 0.10499 0.038189 0.22252 -0.031498 0.039004 0.25431 0.14311 0.098985 -0.063604
1460 0.18271 -0.0059414 -0.032816 0.13495 0.36446 0.14009 0.19214 0.032246 0.22376 -0.019107 0.013553 0.2138 0.1141 0.098251 -0.069902
1461 0.12486 -0.034113 -0.04015 0.17179 0.3717 0.1363 0.21695 -0.0024838 0.21932 -0.02711 0.011565 0.13796 0.11642 0.088673 -0.080273
1462 0.17798 -0.030239 0.00030552 0.25909 0.35098 0.10742 0.24355 0.0084582 0.20703 -0.028717 0.017894 0.10934 0.11091 0.056809 -0.05358
1463 0.15021 0.017525 -0.003373 0.26666 0.2827 0.10721 0.23631 0.060893 0.17099 -0.030658 0.038586 0.13809 0.13158 0.10246 -0.024565
1464 0.1654 -0.034905 -0.025722 0.23569 0.17826 0.065689 0.1958 0.015482 0.12129 -0.03699 0.0037545 0.12366 0.08869 0.084587 -0.063979
1465 0.1519 -0.028498 -0.0052591 0.22878 0.11264 0.018486 0.099246 0.0076236 0.096735 -0.045553 0.031001 0.099029 0.20702 0.070755 -0.021967
1466 0.14993 -0.028191 -0.0083975 0.22374 0.12755 0.043956 0.10053 2.2908e-05 0.080653 -0.026989 0.039491 0.1111 0.25835 0.10997 0.0028174
1467 0.15227 -0.025522 0.0041578 0.20197 0.13295 0.07513 0.12148 0.00082623 0.11471 -0.011622 0.019792 0.15082 0.29427 0.19683 0.018956
1468 0.1741 -0.02698 -0.030014 0.15569 0.076006 0.01391 0.077015 -0.019832 0.098933 -0.017979 0.029344 0.13522 0.32358 0.21144 0.035921
1469 0.11854 -0.071567 -0.034275 0.11427 0.083299 -0.00090676 0.076398 -0.036737 0.077003 -0.06479 -0.01998 0.16406 0.22741 0.1547 -0.040421
1470 0.12814 -0.055924 -0.024381 0.13466 0.10776 0.0069908 0.097545 0.011052 0.080008 -0.058672 0.024126 0.19491 0.18698 0.1082 -0.030454
1471 0.11836 -0.036058 -0.034551 0.10637 0.084958 0.066239 0.13528 0.046737 0.084528 -0.036388 0.015308 0.23891 0.16324 0.10124 -0.047307
1472 0.10092 -0.049824 -0.016188 0.14716 0.082164 0.046604 0.25204 0.16574 0.12538 -0.029373 0.031981 0.26547 0.16209 0.10579 -0.002511
1473 0.14922 -0.060727 -0.047079 0.070472 0.33987 0.017994 0.25838 0.18582 0.16757 -0.024009 0.037502 0.23888 0.16018 0.085827 -0.046483
1474 0.11378 -0.037358 -0.020365 0.095413 0.37192 0.043197 0.24262 0.17975 0.23636 -0.054078 -0.00028514 0.21642 0.12335 0.09814 -0.10018
1475 0.1015 0.12272 -0.025192 0.10398 0.39716 0.031882 0.26319 0.2088 0.23555 -0.025146 0.023132 0.17646 0.12432 0.10708 -0.014893
1476 0.12923 0.22853 -0.018352 0.10041 0.4254 0.068109 0.21624 0.17944 0.24549 -0.023645 0.03032 0.13747 0.17808 0.10403 -0.071574
1477 0.12243 0.23579 -0.01036 0.0874 0.39706 0.06153 0.17887 0.17227 0.23479 -0.014983 0.0017994 0.11641 0.12307 0.056316 -0.076734
1478 0.06857 0.12225 0.01106 0.16379 0.43471 0.035303 0.13405 0.10182 0.21286 -0.039416 0.018144 0.13122 0.14759 0.10531 -0.068181
1479 0.11616 0.019243 0.029346 0.17462 0.45618 0.019429 0.17039 0.059443 0.16262 -0.0030704 0.050765 0.14415 0.16261 0.10924 -0.0088617
1480 0.13671 0.011956 0.092914 0.26883 0.56342 0.048991 0.14953 0.076703 0.15767 -0.015731 0.030538 0.15286 0.18579 0.098464 -0.016385
1481 0.072998 -0.046139 0.070233 0.24825 0.48585 0.0069345 0.15419 0.073311 0.12073 -0.075747 -0.021893 0.097688 0.10526 0.074971 -0.060342
1482 0.05954 -0.047777 0.13264 0.24923 0.43607 0.0063525 0.12465 0.049211 0.089097 -0.059214 -0.0081525 0.10387 0.22074 0.065918 -0.055466
1483 0.054505 -0.028164 0.059112 0.22203 0.44875 0.023568 0.2135 0.027441 0.085005 -0.058866 0.0076434 0.12158 0.24036 0.087588 -0.047379
1484 0.044314 -0.044346 0.025556 0.21621 0.29954 -0.01715 0.26329 0.016378 0.11794 -0.076032 0.0015008 0.11319 0.25132 0.093102 -0.11017
1485 0.068054 -0.038338 0.03855 0.16628 0.28832 0.063243 0.31047 0.069093 0.10274 -0.042403 0.022389 0.10949 0.26816 0.05597 -0.098673
1486 0.096372 -0.030684 0.046046 0.14756 0.24082 -0.0051622 0.30733 0.034635 0.12023 -0.0023523 0.0080834 0.13311 0.29489 0.10508 -0.033445
1487 0.064264 -0.0469 0.017498 0.12906 0.22697 0.00703 0.22553 0.032643 0.093336 -0.070548 0.0030334 0.13263 0.1899 0.034895 -0.077554
1488 0.09527 -0.031378 0.041902 0.12473 0.24096 0.0049325 0.20823 0.046935 0.14359 -0.024209 0.029929 0.20242 0.18746 0.057968 -0.049911
1489 0.065107 -0.054616 0.0090214 0.14618 0.2731 0.022192 0.16582 0.043021 0.22589 -0.034413 0.019608 0.25625 0.15299 0.064396 -0.057479
1490 0.063071 -0.077236 -0.0036394 0.091355 0.4599 -0.048299 0.11461 0.054087 0.21869 -0.055965 0.021286 0.23217 0.09286 0.029499 -0.12166
1491 0.017869 -0.05477 -0.0065323 0.080237 0.47349 -0.02752 0.098018 0.1138 0.21426 -0.095522 -0.012235 0.2411 0.096181 0.028232 -0.14745
1492 0.071067 -0.045388 0.0037453 0.10842 0.50557 -0.0011672 0.15144 0.22899 0.21781 -0.025411 0.039881 0.3023 0.16605 0.054183 -0.10119
1493 0.052866 -0.075258 0.0027345 0.035041 0.44217 -0.017993 0.13149 0.19884 0.21577 -0.053875 0.0078336 0.22954 0.13123 0.030146 -0.073668
1494 0.045338 -0.057284 -0.015802 0.085992 0.45383 -0.055649 0.13711 0.17831 0.16015 -0.055101 -0.0047074 0.22074 0.11152 0.040816 -0.096896
1495 0.04768 -0.078209 0.013053 0.10415 0.51655 -0.020285 0.1865 0.1993 0.15106 -0.047735 0.025455 0.21311 0.15914 0.059854 -0.12647
1496 0.049635 -0.078343 0.025254 0.057042 0.49499 0.017395 0.25872 0.17061 0.10817 -0.044074 0.02277 0.1397 0.12283 0.0071546 -0.090742
1497 0.064512 -0.064565 0.10073 0.070695 0.51383 0.018579 0.2741 0.093457 0.11547 -0.038176 0.0097373 0.16488 0.12994 0.027101 -0.11832
1498 0.024632 -0.09615 0.10045 0.068226 0.5344 0.0054635 0.30417 0.084654 0.09597 -0.031186 0.064028 0.15152 0.1047 0.031728 -0.079363
1499 0.072883 -0.063857 0.16817 0.066426 0.5244 -0.046156 0.24807 0.06315 0.098236 -0.036358 0.16187 0.13379 0.14815 0.058989 -0.086159
1500 0.017929 -0.10726 0.11116 0.047657 0.47101 -0.020553 0.20527 0.07988 0.093246 -0.053791 0.15045 0.13274 0.092772 0.021936 -0.10287
1501 0.048771 -0.07917 0.055416 0.065792 0.46295 -0.012249 0.16422 0.059516 0.11262 -0.027292 0.20986 0.14525 0.13874 0.047574 -0.11229
1502 0.059833 -0.090336 0.055021 0.046978 0.45491 0.0057206 0.15311 0.057 0.091719 -0.039133 0.20992 0.1454 0.14271 0.051596 -0.060296
1503 0.0049406 -0.1062 0.025445 0.04495 0.31528 -0.048273 0.16347 0.073268 0.091982 -0.053086 0.20702 0.13732 0.10692 0.010087 -0.080446
1504 0.065722 -0.090644 0.06447 0.093743 0.37015 0.0059683 0.18119 0.12148 0.19039 -0.0010089 0.18608 0.13796 0.14558 0.067108 -0.11571
1505 0.050638 -0.091439 0.046046 0.046979 0.30522 -0.0010813 0.13114 0.056501 0.19988 -0.04519 0.11249 0.0774 0.094902 0.00036273 -0.14619
1506 0.033632 -0.091386 0.052513 0.046205 0.33616 -0.041004 0.14845 0.072222 0.22505 -0.033308 0.10824 0.10281 0.085136 -0.018407 -0.11263
1507 0.017715 -0.091225 0.024038 0.04832 0.28923 -0.013347 0.14882 0.17148 0.21765 -0.012737 0.10148 0.12563 0.12244 0.033448 -0.12826
1508 0.03081 -0.078952 0.046181 0.026933 0.22763 -0.042136 0.21195 0.21493 0.21789 -0.022598 0.097951 0.098093 0.11822 0.022583 -0.12305
1509 0.010804 -0.096511 0.048045 0.023527 0.24471 -0.039442 0.26601 0.23209 0.18863 -0.034308 0.097866 0.10373 0.10937 0.0094667 -0.14855
1510 -0.0019698 -0.12573 0.13354 0.025549 0.28589 -0.034448 0.29319 0.23126 0.1738 -0.035686 0.087111 0.107 0.11445 0.023992 -0.059627
1511 0.039017 -0.094718 0.1525 0.042812 0.26831 -0.012241 0.30044 0.24858 0.14115 -0.017529 0.12639 0.13435 0.11273 0.043913 -0.063295
1512 0.010254 -0.11839 0.15488 -0.0032832 0.24278 -0.017667 0.24437 0.215 0.11533 -0.028125 0.09583 0.11522 0.095606 0.031183 -0.098113
1513 0.01134 -0.11143 0.17047 0.055726 0.24508 -0.02181 0.24954 0.22711 0.11278 -0.042801 0.094066 0.10094 0.064207 0.034756 -0.11359
1514 0.024532 -0.13664 0.1339 -0.0097096 0.20805 -0.033885 0.13567 0.097624 0.086739 -0.055016 0.063447 0.068055 0.096819 0.013361 -0.14652
1515 -0.017866 -0.13001 0.085959 -0.0069027 0.21255 -0.040413 0.16298 0.095311 0.08257 -0.048273 0.056315 0.084368 0.074162 0.0047375 -0.12737
1516 0.0088739 -0.11918 0.062758 0.038514 0.19481 -0.0070246 0.14467 0.10995 0.097884 -0.067208 0.080381 0.076814 0.10196 0.028861 -0.13766
1517 0.024598 -0.11661 0.071151 0.0038313 0.17516 -0.036795 0.16357 0.11173 0.09185 -0.057607 0.081941 0.1143 0.086528 0.01577 -0.10225
1518 0.019453 -0.12371 0.092836 0.035068 0.16723 -0.01051 0.1548 0.12685 0.10172 -0.034825 0.063889 0.096247 0.064716 0.031618 -0.067449
1519 -0.031032 -0.12982 0.042611 -0.031065 0.15836 -0.070575 0.093684 0.063443 0.061235 -0.08147 0.056779 0.06078 0.072208 -0.0047675 -0.13881
1520 0.0021982 -0.13432 0.069195 0.01 0.17154 -0.020185 0.13622 0.088799 0.09225 -0.046749 0.062377 0.069434 0.071296 -0.01702 -0.10619
1521 0.034117 -0.090271 0.16666 0.043872 0.18012 0.0060808 0.16365 0.1091 0.11919 0.01371 0.092155 0.1239 0.13752 0.032205 -0.1289
1522 0.015035 -0.13207 0.18131 -0.026707 0.15687 -0.050492 0.20746 0.13089 0.11781 -0.041487 0.076932 0.10226 0.082377 0.015752 -0.10232
1523 0.0094473 -0.11553 0.2124 0.022274 0.12742 -0.02729 0.2854 0.26756 0.1945 -0.021385 0.078623 0.11537 0.072845 0.021613 -0.13162
1524 0.00075906 -0.10569 0.24846 0.025313 0.17729 -0.034629 0.33285 0.25105 0.21885 -0.0081496 0.074884 0.10239 0.092864 0.047521 -0.097205
1525 -0.016252 -0.13784 0.21706 -0.012809 0.107 -0.061975 0.26086 0.24775 0.1944 -0.070542 0.048989 0.063865 0.07166 0.0016631 -0.090966
1526 -0.080197 -0.14873 0.18458 -0.012401 0.11733 -0.076436 0.17431 0.24141 0.1809 -0.052921 0.032919 0.059251 0.024266 0.007095 -0.15598
1527 -0.022561 -0.12255 0.17948 -0.014485 0.087717 -0.058827 0.16095 0.25602 0.1759 -0.031129 0.054093 0.084961 0.10147 -0.012573 -0.13239
1528 -0.0081876 0.045604 0.1345 -0.0045058 0.11823 -0.086929 0.14502 0.21899 0.15742 -0.039953 0.040837 0.09591 0.079495 -0.0059308 -0.12258
1529 -0.019634 0.063431 0.12391 -0.0083796 0.095556 -0.027409 0.12856 0.16368 0.10876 -0.048748 0.044937 0.074199 0.077931 -0.0012209 -0.047938
1530 -0.04022 0.17224 0.12411 -0.022638 0.095114 -0.026385 0.13277 0.12979 0.080542 -0.069643 0.023095 0.049836 0.018421 -0.029709 -0.18827
1531 -0.035853 0.23998 0.20672 0.014125 0.13998 0.028947 0.15041 0.13763 0.11106 -0.039101 0.048718 0.072329 0.056408 0.013261 -0.12025
1532 -0.029253 0.013689 0.21003 -0.012053 0.068086 0.10472 0.10396 0.11431 0.079219 -0.047078 0.050489 0.062204 0.076197 -0.0034046 -0.097314
1533 -0.009707 -0.040892 0.25914 -0.023082 0.070091 0.060516 0.099624 0.076165 0.08176 -0.032394 0.049633 0.079565 0.08817 0.0030539 -0.093761
1534 0.0038633 -0.037027 0.29721 0.00088248 0.10374 0.16196 0.14333 0.15146 0.098263 -0.022451 0.072889 0.11966 0.091631 0.04514 -0.070156
1535 -0.066782 -0.05566 0.27509 0.017078 0.084749 0.13016 0.13057 0.088682 0.082197 -0.069252 0.026135 0.048374 0.041456 -0.023846 -0.15298
1536 0.019084 -0.062104 0.232 -0.0084898 0.064312 0.07101 0.12745 0.070272 0.10617 -0.024697 0.053628 0.072377 0.088523 0.019647 -0.070586
1537 -0.028951 -0.07777 0.19613 -0.022221 0.013968 -0.024496 0.15645 0.06706 0.080342 -0.06616 0.027043 0.060949 0.071894 0.016767 -0.08485
1538 -0.0070195 -0.054044 0.19404 -0.0022687 0.074668 0.023591 0.24206 0.12653 0.075313 -0.030079 0.076162 0.091002 0.070965 0.0099642 -0.11534
1539 -0.00088613 -0.049532 0.17845 -0.0082987 0.033637 -0.0052754 0.24464 0.09127 0.084695 -0.013199 0.06179 0.092768 0.077345 0.020613 -0.00063397
1540 -0.0090793 -0.085428 0.15755 -0.033509 0.052734 -0.0013915 0.21743 0.18671 0.071783 -0.030694 0.041267 0.077428 0.060817 -0.023114 0.056149
1541 -0.025453 -0.082552 0.13206 -0.048869 0.021541 -0.035782 0.16775 0.20564 0.054498 -0.044564 0.075166 0.038239 0.035018 -0.045071 0.050044
1542 -0.0025592 -0.046053 0.23832 0.015433 0.064055 0.011129 0.18723 0.26131 0.084532 -0.049289 0.125 0.060901 0.054657 0.0076656 0.039686
1543 -0.075921 -0.090256 0.28256 -0.041481 0.059824 -0.013231 0.13265 0.24851 0.047294 -0.050332 0.18624 0.057802 0.058167 -0.0067741 -0.013794
1544 -0.040187 0.12351 0.30255 0.0019339 0.065006 -0.0035941 0.14162 0.25631 0.085884 -0.0064395 0.20445 0.075816 0.081711 0.0033926 -0.062646
1545 -0.033695 0.24551 0.29533 -0.0030178 0.061264 0.044732 0.14727 0.21636 0.070245 -0.035519 0.22273 0.052762 0.054546 -0.01043 -0.11315
1546 -0.017626 0.25395 0.32085 -0.0155 0.065628 0.0067846 0.11777 0.14315 0.072293 -0.019649 0.21804 0.079321 0.053891 -0.010288 -0.091221
1547 -0.020359 0.15177 0.25091 -0.0060929 0.06519 0.10625 0.13225 0.14109 0.069834 -0.025764 0.21773 0.069445 0.064507 0.0016109 -0.11174
1548 -0.020246 0.042268 0.18739 0.0038388 0.038026 0.17356 0.1121 0.097634 0.062414 -0.0095104 0.1752 0.053911 0.079968 -0.0075134 -0.12445
1549 -0.014441 -0.0065037 0.17896 -0.028308 0.034049 0.13665 0.14859 0.11833 0.0536 -0.02492 0.12307 0.038683 0.056035 -0.013251 -0.074934
1550 -0.053203 -0.026056 0.16444 -0.017207 0.040275 0.15041 0.11881 0.12048 0.02117 -0.033771 0.11148 0.045368 0.02299 -0.022461 -0.1111
1551 -0.038658 -0.024985 0.16126 -0.015808 -0.0013342 0.14001 0.10412 0.076116 0.038287 -0.0022104 0.08096 0.040097 0.03774 -0.040502 -0.11675
1552 -0.054795 -0.032966 0.16991 -0.018411 0.043041 0.092951 0.1574 0.11138 0.030917 -0.0025471 0.10274 0.075342 0.072302 -0.0097545 -0.049986
1553 -0.056847 -0.030586 0.1657 -0.024305 0.0040209 0.006131 0.2102 0.11013 0.041248 -0.039092 0.053393 0.070728 0.0094585 -0.010048 -0.10586
1554 -0.0035086 -0.011101 0.28033 -0.0048182 0.011971 0.042878 0.23036 0.093097 0.022636 0.0040697 0.1064 0.082937 0.058121 -0.0053454 -0.1219
1555 0.0043554 0.21225 0.3287 0.024455 0.052465 0.063057 0.23296 0.094778 0.053827 0.018481 0.13816 0.088121 0.066856 -0.0059587 -0.088644
1556 -0.032379 0.23608 0.30028 -0.020855 -0.0081545 0.0082171 0.13807 0.068166 0.029196 -0.033727 0.10447 0.046307 0.042443 -0.017949 -0.13402
1557 -0.041107 0.30621 0.27629 -0.014733 -0.015703 0.052212 0.1524 0.073974 0.025803 -0.009105 0.10887 0.047333 0.04762 -0.0047954 -0.11802
1558 -0.03272 0.3064 0.21526 -0.045645 0.0033141 0.025288 0.14591 0.07041 0.02355 -0.003308 0.10451 0.057845 0.047524 -0.0018771 -0.083197
1559 -0.063958 0.19064 0.15703 -0.030183 -0.023987 0.059456 0.08994 0.024719 0.018258 -0.029038 0.10313 0.025122 0.048447 -0.026281 -0.11725
1560 -0.0276 0.12241 0.18714 -0.010089 -0.00861 0.12627 0.10448 0.037742 0.021573 -0.028565 0.091372 0.026768 0.05407 -0.015207 -0.1127
1561 -0.044987 0.052194 0.18129 -0.063757 -0.023209 0.1892 0.075213 0.037975 -0.00079662 -0.016779 0.091361 0.039607 0.038189 -0.014835 -0.10766
1562 -0.020085 0.049809 0.15658 -0.025914 -0.037641 0.18687 0.10925 0.054264 0.0095123 -0.013422 0.06745 0.015646 0.018302 -0.013009 -0.084241
1563 0.00052355 0.0062731 0.11545 -0.04613 -0.049777 0.18131 0.056674 0.0022655 -0.010167 -0.031612 0.051424 0.041024 0.022382 -0.018766 -0.087642
1564 0.11982 0.037435 0.15374 -0.011316 -0.010688 0.17391 0.097906 0.048138 0.0073403 -0.030307 0.076763 0.030756 0.033979 -0.0093345 -0.076803
1565 0.16513 0.28563 0.16072 -0.00020737 0.0014231 0.11448 0.13233 0.064231 0.034882 -0.029079 0.072531 0.023217 0.032896 -0.017396 -0.11765
1566 0.16969 0.33775 0.14409 -0.03988 -0.012914 0.085321 0.11367 0.034123 0.0053606 -0.0023742 0.065253 0.033021 0.02162 -0.02755 0.00085002
1567 0.0052031 0.34968 0.13734 -0.057622 -0.062344 0.065315 0.082803 0.041412 -0.013728 -0.035558 0.069893 0.025668 0.01391 -0.041431 0.024826
1568 0.02016 0.41849 0.14561 -0.038903 -0.02277 0.090323 0.057986 0.043907 0.012869 -0.034966 0.060125 0.019348 0.01642 -0.021869 0.031213
1569 -0.028678 0.20338 0.12628 -0.041716 -0.034898 0.053182 0.086941 0.016049 0.0035174 -0.056659 0.036705 0.025278 0.014872 -0.030271 -0.060103
1570 0.0063463 0.15052 0.11095 -0.029166 -0.035345 0.097314 0.057936 -0.0021427 -0.0023245 -0.030281 0.061534 0.054455 0.025636 -0.013453 -0.10415
1571 0.008394 0.10856 0.13268 -0.028017 -0.056001 0.14538 0.070131 -0.010106 0.0018755 -0.049356 0.056338 0.021731 0.035523 -0.014003 -0.11592
1572 -0.054622 0.071015 0.10705 -0.050714 -0.048244 0.18296 0.039033 -0.024488 -0.007831 -0.047715 0.052771 0.0078925 0.017613 -0.028418 -0.13846
1573 0.015766 0.1092 0.15139 -0.0095815 -0.018519 0.24876 0.10793 0.022976 -0.0056598 0.00072472 0.084866 0.029273 0.052156 -0.023218 -0.12107
1574 -0.055507 0.10548 0.084859 -0.038831 -0.043029 0.20178 0.060007 0.0081047 -0.0036845 -0.022041 0.01319 -0.020186 -0.010633 -0.04389 -0.13838
1575 -0.020279 0.3287 0.082942 -0.028725 -0.021962 0.27077 0.057446 0.0082122 -0.010527 0.075953 0.063426 0.022262 0.042631 -0.0084364 -0.076071
1576 -0.045082 0.40756 0.095406 -0.038872 -0.056107 0.20903 0.057263 -0.019383 -4.2977e-05 0.1207 0.057413 0.017608 0.0081368 -0.021826 0.046836
1577 0.030241 0.49698 0.1561 -0.036918 -0.011602 0.23543 0.10075 0.030972 0.0032113 0.16551 0.085619 0.067283 0.059658 0.0074725 0.18701
1578 -0.057675 0.42227 0.080727 -0.075682 -0.12406 0.085501 0.019181 -0.049127 -0.039371 0.096707 0.0024245 0.012916 0.0015202 -0.052396 0.033235
1579 -0.033312 0.38834 0.098449 -0.029584 -0.072375 0.097102 0.075782 0.017333 -0.019844 0.11045 0.0655 0.032199 0.023099 -0.020371 0.052871
1580 -0.031963 0.29084 0.12659 -0.060936 -0.063571 0.1167 0.05049 -0.0071414 -0.010379 0.11725 0.10057 0.03104 0.052093 -0.00047564 0.039258
1581 -0.020411 0.25148 0.11981 -0.040245 -0.060012 0.16279 0.072782 0.0096903 -0.012496 0.10616 0.112 0.029179 0.033378 0.0040486 -0.014277
1582 -0.0091725 0.17557 0.091828 -0.047856 -0.10232 0.09049 0.026242 -0.023677 -0.021831 0.09769 0.15593 0.036224 0.025291 -0.010077 0.0020435
1583 -0.034221 0.19353 0.10024 -0.012472 -0.028609 0.13107 0.067073 0.033446 -0.012555 0.14046 0.21939 0.034636 0.047017 -0.0038834 0.068164
1584 -0.017301 0.2626 0.10179 -0.028351 -0.058669 0.21024 0.081995 0.030549 -0.032367 0.19966 0.24138 0.046454 0.0078261 -0.021771 0.17518
1585 -0.020505 0.48327 0.098264 -0.037774 -0.074814 0.23815 0.071341 0.017487 -0.025667 0.21733 0.2329 0.057359 0.04044 -0.0024901 0.27021
1586 -0.053392 0.55898 0.11242 -0.045181 -0.032838 0.28021 0.061934 0.0035204 -0.01833 0.20539 0.19096 0.033275 0.0056759 -0.029554 0.28877
1587 -0.023757 0.53786 0.082917 -0.0034465 -0.041817 0.23243 0.054421 0.0053595 -0.011576 0.21236 0.15086 0.030891 0.03772 0.014517 0.24276
1588 -0.018523 0.45632 0.077491 -0.040505 -0.018308 0.24804 0.035843 0.01289 -0.006575 0.16691 0.12706 0.028543 0.02281 -0.01156 0.26837
1589 0.10063 0.31761 0.061542 -0.055156 -0.06721 0.18356 0.029682 -0.030249 -0.022086 0.14422 0.090026 0.014396 0.019927 -0.043278 0.19433
1590 0.15346 0.24407 0.076406 -0.046345 -0.060706 0.14916 0.023757 -0.017108 -0.018238 0.15294 0.12142 0.024745 0.038088 0.0016043 0.36679
1591 0.16483 0.22768 0.067973 -0.024896 -0.023897 0.14354 0.037011 0.017315 -0.024685 0.11612 0.11611 0.049693 0.0049928 -0.034323 0.29605
1592 0.14838 0.24111 0.061624 -0.071839 -0.060472 0.10479 0.045532 -0.016176 -0.024034 0.17567 0.10584 0.028657 0.003496 0.0019627 0.25708
1593 0.11151 0.42978 0.063833 -0.054675 -0.050426 0.14039 0.0025955 -0.033048 -0.032665 0.23832 0.088934 0.040975 0.0081984 -0.013925 0.34978
1594 0.046311 0.55631 0.079643 -0.05474 -0.099742 0.14172 0.02143 -0.016611 -0.027161 0.2549 0.077306 0.027452 0.039332 -0.016152 0.32904
1595 0.046668 0.4939 0.058551 -0.022724 -0.052864 0.13039 0.026901 0.00093607 -0.032257 0.23639 0.10531 0.04001 0.013359 0.017717 0.43393
1596 0.016861 0.46493 0.050087 -0.047901 -0.0736 0.13306 0.037525 -0.023356 -0.027969 0.21582 0.090228 0.0031347 0.027123 -0.02385 0.34773
1597 0.014272 0.29937 0.025886 -0.049191 -0.10346 0.12308 -0.015767 -0.044798 -0.04259 0.17632 0.075632 0.022652 -0.0038403 -0.019801 0.35311
1598 -0.020587 0.25115 0.042331 -0.035379 -0.082622 0.20017 0.0039607 -0.023735 -0.039056 0.11569 0.072515 0.012503 0.010115 -0.030064 0.38168
1599 0.055042 0.26723 0.057802 -0.033005 -0.077689 0.20885 0.031926 -0.029664 -0.025529 0.20896 0.086057 0.018538 0.011361 -0.015629 0.43677
1600 0.20802 0.24251 0.056281 -0.060042 -0.049029 0.2138 0.015559 -0.047652 -0.026666 0.26601 0.078073 0.016697 0.012875 -0.016759 0.38793
1601 0.26561 0.26496 0.075771 -0.048031 -0.10658 0.24778 0.0058606 -0.049809 -0.034126 0.28027 0.099102 0.038901 0.01619 0.0063878 0.39539
1602 0.26125 0.20512 0.027994 -0.059266 -0.13017 0.17067 -0.01373 -0.075418 -0.041318 0.25636 0.077529 -0.00067804 0.011604 -0.039358 0.41228
1603 0.31812 0.3515 0.029389 -0.047377 -0.097866 0.15048 -0.0082109 -0.035585 -0.049201 0.25371 0.10334 0.044635 0.011485 -0.0094815 0.40085
1604 0.19372 0.5421 0.034673 -0.049243 -0.07952 0.15063 0.011703 -0.026168 -0.034935 0.22767 0.079761 0.015693 0.013752 -0.057216 0.39576
1605 0.1472 0.55192 0.038748 -0.019924 -0.087616 0.12215 0.013503 -0.046934 -0.031758 0.23346 0.075818 0.034539 0.023349 -0.0036192 0.40132
1606 0.11363 0.46044 0.044413 -0.025822 -0.0919 0.089638 -0.0088253 -0.032409 -0.03355 0.22876 0.088915 0.026605 0.032549 -0.012431 0.44012
1607 0.081772 0.27238 0.018986 -0.037965 -0.11354 0.073141 -0.0061373 -0.064044 -0.059116 0.19083 0.041575 -0.00035467 0.0010912 -0.057776 0.35658
1608 0.096342 0.24169 0.02281 0.086247 -0.084387 0.087078 0.017587 -0.045618 -0.040278 0.27493 0.076961 0.018849 0.0041076 -0.015353 0.44918
1609 0.101 0.22596 0.037104 0.10268 -0.073027 0.10019 0.0049761 -0.023734 -0.0446 0.29607 0.052302 0.036576 0.034245 -0.022707 0.40883
1610 0.30945 0.21072 0.046579 0.13448 -0.083078 0.16968 -0.0004443 -0.047518 -0.028834 0.29777 0.052138 0.021535 0.0020019 -0.01525 0.39922
1611 0.32729 0.2029 0.014909 0.17117 -0.061662 0.25382 0.01709 -0.036299 -0.03766 0.23747 0.053323 0.033657 0.0068249 -0.019184 0.37115
1612 0.37042 0.21076 0.044125 0.15761 0.071837 0.26751 0.01125 -0.03141 -0.020273 0.2575 0.071009 0.050584 0.044812 -0.01659 0.42994
1613 0.29814 0.1875 0.014734 0.032163 0.12779 0.18323 -0.033929 -0.10473 -0.073118 0.22499 0.029069 -0.00048629 0.0076017 -0.050844 0.34428
1614 0.35411 0.19058 0.029878 0.023234 0.21318 0.18372 -0.018387 -0.058631 -0.039978 0.21101 0.05036 0.044163 -0.026326 -0.0049168 0.4438
1615 0.39093 0.19107 0.029237 0.062512 0.24588 0.16084 0.0061086 -0.036649 -0.04449 0.30115 0.072699 0.02795 0.015534 -0.0089005 0.40913
1616 0.38352 0.15762 0.027243 0.026702 0.20037 0.10748 -0.015849 -0.048506 -0.046778 0.30229 0.055985 0.0090836 -0.006109 -0.0097784 0.40186
1617 0.30654 0.12102 -0.0068562 -0.0085147 0.067073 0.025884 -0.033165 -0.094339 -0.081128 0.25605 0.040319 -0.0109 -0.034851 -0.027368 0.42129
1618 0.40861 0.17214 0.041278 0.045384 0.04519 0.11162 -0.021349 -0.066688 -0.034663 0.29254 0.081223 0.043579 0.031815 0.0026306 0.40809
1619 0.42649 0.12657 0.017729 0.0010576 0.033899 0.10018 0.00087826 -0.034307 -0.043877 0.25735 0.034649 0.01713 -0.017633 -0.022845 0.33623
1620 0.44967 0.17803 0.036386 0.024108 0.0048333 0.082401 -0.024943 -0.054162 -0.010602 0.2267 0.070728 0.058156 0.049559 0.016379 0.35321
1621 0.40328 0.1085 -0.0023341 0.020877 0.014539 0.14317 -0.003245 -0.06876 -0.031311 0.2148 0.077718 0.055098 0.017578 0.0010139 0.26726
1622 0.53117 0.1577 0.047775 0.047273 0.049904 0.15498 0.011473 -0.021529 -0.036663 0.27854 0.10684 0.064066 0.065462 0.024796 0.33774
1623 0.46097 0.12344 -0.012526 0.025223 -0.036078 0.17134 -0.038891 -0.086788 -0.067599 0.24483 0.091309 0.022153 -0.0054013 -0.013168 0.26212
1624 0.42539 0.090686 -0.00065055 0.026239 -0.0061724 0.21066 -0.026063 -0.059056 -0.049473 0.2798 0.1759 0.036806 0.0070602 -0.030111 0.31227
1625 0.46629 0.091489 0.013969 0.081388 -0.020806 0.19878 0.0064612 -0.061774 -0.058993 0.26171 0.20817 0.03894 0.0061211 -0.005403 0.29823
1626 0.42963 0.094473 -0.0069219 0.15436 -0.023938 0.14914 -0.049333 -0.089679 -0.053029 0.23101 0.19178 0.011701 -0.021447 -0.058594 0.26905
1627 0.50756 0.096874 0.011102 0.15797 -0.0013242 0.16803 -0.008021 -0.058327 -0.045338 0.23827 0.22118 0.041571 0.02477 -0.0066376 0.23843
1628 0.47602 0.10576 0.0056056 0.18381 0.013334 0.11989 -0.028418 -0.065871 -0.035868 0.23123 0.23228 0.048698 0.040771 -0.025056 0.24536
1629 0.41988 0.055055 -0.0083483 0.18096 -0.011508 0.10561 0.0024949 -0.059028 -0.054912 0.2271 0.2073 0.051498 0.04064 -0.013451 0.2251
1630 0.47078 0.082942 0.01701 0.13249 -0.0017266 0.098085 -0.0065771 -0.05732 -0.037915 0.21256 0.14178 0.037505 0.03321 -0.0041728 0.26162
1631 0.45278 0.081287 0.014838 0.11157 -0.023093 0.12159 -0.0226 -0.081904 -0.036593 0.2536 0.13955 0.03953 0.021521 0.0088371 0.24661
1632 0.43895 0.076531 0.003121 0.072184 -0.037039 0.077165 -0.02653 -0.057851 -0.036306 0.21234 0.12918 0.017575 0.010468 -0.022147 0.21483
1633 0.4694 0.074462 0.011002 0.077811 -0.022179 0.062806 -0.011935 -0.079898 -0.034137 0.27417 0.12788 0.021236 0.0013958 -0.020661 0.21773
1634 0.47557 0.061353 0.012752 0.062227 0.18514 0.099541 0.035609 -0.077629 -0.045506 0.26064 0.11474 0.061416 0.02034 0.0081814 0.20551
1635 0.45681 0.040827 0.012089 0.079341 0.27407 0.09436 0.061627 -0.057169 -0.024299 0.23243 0.1165 0.023198 0.022478 -0.021548 0.19806
1636 0.46543 0.042511 -0.015372 0.050251 0.26445 0.10583 0.10304 -0.063191 -0.02757 0.19661 0.084915 0.028016 -0.0054861 -0.011791 0.11705
1637 0.45809 0.048644 0.0010637 0.072366 0.34276 0.22161 0.14222 -0.056193 -0.046181 0.21377 0.097132 0.065726 0.022029 -0.015149 0.19429
1638 0.44479 0.022297 -0.014383 0.052575 0.32522 0.19216 0.017616 -0.078141 -0.047999 0.19056 0.10486 0.043188 -0.0014992 -0.0038206 0.12457
1639 0.46167 0.016837 -0.020413 0.071622 0.25244 0.17807 0.0065645 -0.082965 -0.030149 0.20769 0.09402 0.034523 0.0060859 -0.0099657 0.22294
1640 0.43305 -0.018532 -0.011846 0.045776 0.22506 0.11767 -0.0049162 -0.077659 -0.054442 0.17584 0.0914 0.040576 0.0024908 -0.023909 0.10284
1641 0.43904 -0.0042703 0.00024627 0.11432 0.23252 0.097655 0.012006 -0.062925 -0.043319 0.14587 0.077206 0.018234 -0.030697 -0.044136 0.1378
1642 0.53839 0.0096203 0.011408 0.19847 0.35682 0.13847 0.020208 -0.036008 -0.046201 0.18576 0.12993 0.042417 0.030485 -0.0066107 0.17426
1643 0.44873 0.0034608 0.0039846 0.19028 0.37965 0.046753 -0.0098386 -0.093852 -0.062711 0.16796 0.074934 0.0093875 -0.00061334 -0.019148 0.156
1644 0.40372 -0.022163 -0.030591 0.22608 0.34451 0.04398 0.021624 -0.076491 -0.051408 0.16462 0.09508 0.0018752 -0.0013305 -0.029477 0.11643
1645 0.33324 -0.01987 -0.011113 0.20656 0.3486 0.018041 -0.024107 -0.091284 -0.064667 0.12187 0.08635 -0.0015623 -0.013018 -0.03064 0.07527
1646 0.36598 0.027476 0.084723 0.20305 0.31537 0.094646 0.0083397 -0.080567 -0.03514 0.12543 0.077612 0.010328 -0.00034567 -0.024882 0.093543
1647 0.31642 0.0022514 0.1061 0.18001 0.24875 0.057435 -0.012099 -0.097461 -0.041321 0.15123 0.072658 0.017713 0.01405 -0.041259 0.061986
1648 0.36953 0.022541 0.16711 0.13585 0.26099 0.10352 -0.017536 -0.061777 -0.029455 0.15304 0.094705 0.046459 0.022422 0.0077688 0.13845
1649 0.36185 0.018941 0.10516 0.11884 0.25793 0.067719 0.025439 -0.056295 -0.027924 0.15287 0.070892 -0.023568 0.013509 -0.037456 0.083376
1650 0.29818 -0.034176 0.032185 0.12932 0.26392 0.12152 -0.0061335 -0.08056 -0.043814 0.12181 0.076782 0.036167 -0.0039732 -0.018237 0.083397
1651 0.33578 0.016613 0.06168 0.14249 0.46874 0.15873 -0.0023442 -0.06166 -0.036239 0.13253 0.076958 0.055706 0.006866 -0.031952 0.092626
1652 0.28951 -0.023932 0.017719 0.094045 0.49929 0.2326 0.022927 -0.095957 -0.042505 0.11113 0.059343 0.025764 -0.0076149 -0.057584 0.02035
1653 0.26882 -0.042611 0.00027711 0.12958 0.41096 0.1331 -0.029655 -0.095427 -0.057148 0.090432 0.093379 0.014037 -0.0081918 -0.038325 0.07138
1654 0.26823 -0.012439 0.013082 0.13534 0.44635 0.095489 -0.0055968 -0.10931 -0.044637 0.086439 0.12374 0.043895 0.020156 -0.044094 0.053927
1655 0.26074 -0.053354 0.007095 0.21478 0.37032 0.091438 -0.0093273 -0.097633 -0.053383 0.090809 0.17468 0.01083 -0.015017 -0.034003 -0.019717
1656 0.3023 -0.021258 0.049961 0.27451 0.38152 0.07427 -0.019037 -0.075326 -0.022871 0.1209 0.23947 0.058369 0.16667 0.00024864 0.049614
1657 0.26402 -0.052747 0.012318 0.29138 0.34437 0.088884 0.020083 0.066921 0.017802 0.078955 0.23133 0.048355 0.20192 -0.047997 0.062211
1658 0.22846 -0.064342 0.01427 0.27298 0.38786 0.066717 0.02654 0.13322 0.096852 0.10228 0.2207 0.060162 0.20261 -0.019958 0.055803
1659 0.24695 -0.023953 0.014301 0.28122 0.49757 0.080597 0.010465 0.13009 0.14941 0.095919 0.23217 0.10198 0.24547 -0.0080439 0.046419
1660 0.24652 -0.057514 0.087447 0.26358 0.46753 0.066459 0.0021429 0.14641 0.14303 0.10892 0.16199 0.051097 0.21996 -0.0025174 0.044572
1661 0.25644 -0.033038 0.13503 0.21265 0.518 0.089408 0.029149 0.19841 0.15775 0.092139 0.15727 0.078738 0.10689 -0.031646 0.031563
1662 0.1798 -0.066934 0.13782 0.20608 0.39904 0.057429 -0.0007899 0.13894 0.10854 0.06891 0.1142 0.021879 0.042806 -0.045841 -0.011764
1663 0.17239 -0.061743 0.16756 0.19015 0.34149 0.045151 -0.032653 0.036928 0.076243 0.078272 0.10886 0.044341 0.053128 -0.054671 -0.03171
1664 0.1935 -0.080196 0.060959 0.23466 0.3191 0.030356 -0.0028749 -0.0023578 0.02285 0.061359 0.11368 0.027316 0.066693 -0.040698 0.024272
1665 0.22259 -0.051336 0.046132 0.2898 0.28063 0.1161 -0.012345 0.026403 0.037153 0.093438 0.12834 0.047223 0.075656 -0.021442 0.034176
1666 0.18931 -0.079996 0.056025 0.29097 0.24611 0.12891 -0.028299 0.024488 0.0036269 0.066529 0.12544 0.029635 0.079876 -0.0092248 0.028568
1667 0.16147 -0.092685 0.012525 0.28824 0.2115 0.11769 -0.0008485 -0.022175 -0.012258 0.045992 0.09533 0.01776 0.068498 -0.044439 -0.034842
1668 0.15772 -0.056048 0.036443 0.3436 0.21751 0.15042 0.073603 -0.011396 0.0098744 0.05146 0.077076 0.049381 0.036619 -0.014839 0.0028449
1669 0.15874 -0.092513 0.022026 0.29643 0.23685 0.13513 0.088195 0.028402 0.0018812 0.042621 0.10366 0.040619 0.041565 -0.016343 0.026222
1670 0.18789 -0.070136 0.054496 0.34901 0.23577 0.080212 0.10003 0.0058849 0.040248 0.055992 0.10269 0.049515 0.04642 -0.029378 -0.04619
1671 0.22423 -0.07719 0.06711 0.31834 0.26526 0.069976 0.084594 0.022648 0.013627 0.069376 0.10981 0.055784 0.072908 -0.034048 -0.0077624
1672 0.16792 -0.09292 0.11187 0.30541 0.23208 0.079377 0.030888 0.025539 0.017127 0.051989 0.11561 0.05184 0.053154 -0.004504 -0.044571
1673 0.14428 -0.10109 0.1046 0.25489 0.16816 0.021264 -0.016513 -0.0073195 -0.0023648 0.026203 0.090531 0.010761 0.028535 -0.054976 -0.021876
1674 0.17005 -0.087612 0.14452 0.27799 0.2078 0.037508 0.031068 0.00096009 0.0723 0.072565 0.10022 0.056057 0.08068 -0.019777 -0.0012304
1675 0.12691 -0.097148 0.13531 0.24564 0.15902 0.035769 0.033415 0.025973 0.13579 0.04064 0.079828 0.030005 0.017907 -0.044058 -0.070426
1676 0.19135 -0.07673 0.10911 0.23674 0.21479 0.049088 0.0035872 0.0086938 0.16208 0.065921 0.11291 0.04731 0.052624 -0.044356 -0.09139
1677 0.15015 -0.069325 0.084925 0.31558 0.44152 0.062819 0.047497 0.017323 0.20858 0.052728 0.09753 0.059537 0.062747 -0.0068218 -0.019866
1678 0.17924 -0.042969 0.082501 0.3559 0.41577 0.0944 0.038709 0.023531 0.18926 0.061187 0.11875 0.067345 0.041578 -0.012041 -0.013626
1679 0.15326 0.12662 0.055038 0.34159 0.44559 0.044232 0.048256 0.033755 0.2008 0.043383 0.08843 0.055995 0.040511 -0.019019 -0.025848
1680 0.11894 0.2052 0.038164 0.32835 0.42195 0.036943 0.065609 0.1464 0.19779 0.034266 0.051659 0.033486 0.03169 -0.052863 -0.063715
1681 0.14984 0.2968 0.059346 0.40147 0.41581 0.095299 0.14658 0.2061 0.19417 0.040039 0.075306 0.05185 0.17202 -0.012295 -0.0048335
1682 0.16464 0.20819 0.11126 0.37016 0.45358 0.069325 0.16429 0.21576 0.20731 0.06008 0.10072 0.029634 0.22032 -0.02192 -0.039247
1683 0.11202 0.066377 0.1881 0.37624 0.36369 0.07429 0.20864 0.24649 0.1872 0.055469 0.13822 0.038209 0.22587 0.018403 -0.033584
1684 0.10119 -0.00069999 0.20648 0.33299 0.21861 0.11085 0.12781 0.19362 0.13559 0.026268 0.20116 0.014829 0.23498 0.086457 -0.008567
1685 0.1049 -0.0069393 0.23692 0.35195 0.23676 0.13645 0.10736 0.17922 0.12178 0.011842 0.23519 0.048017 0.23522 0.11268 -0.017669
1686 0.079041 -0.022436 0.20493 0.33669 0.16562 0.098318 0.057735 0.1767 0.13149 0.0066053 0.23862 0.014022 0.19629 0.098588 -0.021613
1687 0.12724 -0.013089 0.21176 0.40025 0.23583 0.15686 0.11211 0.22888 0.19841 0.056436 0.2714 0.036433 0.20412 0.13743 0.0089277
1688 0.12227 -0.042351 0.13082 0.35892 0.21094 0.077106 0.069721 0.14866 0.22689 0.012277 0.29543 0.059899 0.17114 0.084565 0.0055858
1689 0.11146 -0.040672 0.093328 0.3463 0.21891 0.04102 0.060102 0.11614 0.23385 0.0085268 0.284 0.05766 0.14139 0.068781 -0.023776
1690 0.080924 -0.0095887 0.1205 0.37062 0.20555 0.044585 0.059575 0.10799 0.26146 0.03104 0.27318 0.066539 0.13625 0.072342 -0.036963
1691 0.11851 -0.02821 0.10933 0.35919 0.31198 0.083985 0.13433 0.14244 0.29601 0.066908 0.20312 0.12553 0.1212 0.054348 -0.008673
1692 0.088993 -0.0065421 0.1022 0.37376 0.43184 0.015828 0.21177 0.15221 0.27581 0.030667 0.1785 0.10943 0.10426 0.02918 -0.052962
1693 0.086169 0.18797 0.18597 0.40475 0.43277 0.080957 0.23667 0.13969 0.28262 0.014758 0.1705 0.12707 0.13062 0.038153 -0.084576
1694 0.11818 0.27351 0.27146 0.37743 0.40746 0.027576 0.23879 0.12351 0.28558 0.02321 0.16299 0.14468 0.12691 0.073859 -0.0097136
1695 0.077681 0.31716 0.27574 0.32332 0.33002 0.014902 0.21304 0.1835 0.27148 0.0010919 0.1481 0.11293 0.13532 0.069877 -0.0013194
1696 0.087695 0.38694 0.32627 0.3612 0.26684 0.054145 0.24844 0.29428 0.2996 0.025899 0.14685 0.06979 0.26928 0.13144 -0.055989
1697 0.095836 0.16493 0.31228 0.32439 0.20314 0.040518 0.26259 0.33923 0.30128 0.046085 0.1669 0.074832 0.35056 0.19429 -0.067212
1698 0.060509 0.049548 0.25703 0.25596 0.19856 0.025109 0.24955 0.32698 0.27132 0.0015349 0.11334 0.078593 0.29425 0.18853 -0.0059524
1699 0.091157 0.080435 0.2509 0.27033 0.20452 0.11804 0.27234 0.34271 0.33939 0.0072635 0.18538 0.090424 0.37719 0.18177 -0.034038
1700 0.073898 0.0088271 0.22748 0.24582 0.15949 -0.026424 0.20353 0.31174 0.28817 0.0031799 0.20312 0.062843 0.29985 0.15689 -0.10027
1701 0.092513 0.031283 0.27391 0.2555 0.18437 0.053195 0.20333 0.36021 0.31204 0.047478 0.29063 0.079707 0.33851 0.13567 -0.052157
1702 0.107 0.04605 0.31722 0.21957 0.21942 0.026167 0.21207 0.35985 0.35435 0.029036 0.32056 0.099504 0.35486 0.11707 -0.064602
1703 0.087876 0.15549 0.35409 0.20541 0.1624 0.065413 0.17987 0.30994 0.32169 0.014838 0.34547 0.085223 0.34699 0.092353 -0.03784
1704 0.11691 0.32338 0.35819 0.21047 0.17536 0.032266 0.28902 0.3293 0.29216 0.021562 0.32902 0.088873 0.35986 0.11452 -0.068263
1705 0.05344 0.38918 0.37255 0.17475 0.14356 0.019084 0.278 0.33934 0.25857 0.010745 0.30245 0.059366 0.35551 0.1593 -0.090647
1706 0.050717 0.41793 0.36477 0.19252 0.15201 0.045109 0.38303 0.40675 0.26032 0.026517 0.34182 0.16091 0.36594 0.22648 -0.048353
1707 0.089194 0.46824 0.41326 0.22463 0.16218 0.11446 0.35766 0.37303 0.27051 0.037348 0.33933 0.18217 0.43646 0.28393 -0.041489
1708 0.058465 0.4668 0.32498 0.20315 0.17071 0.12456 0.3522 0.41499 0.24188 0.019492 0.33522 0.17937 0.39602 0.25707 -0.057373
1709 0.06366 0.48202 0.27736 0.16191 0.164 0.13732 0.35271 0.39195 0.22898 0.043274 0.32194 0.1629 0.41731 0.23396 -0.070526
1710 0.059119 0.5568 0.23195 0.1723 0.091194 0.043554 0.31681 0.38689 0.25499 0.012599 0.30702 0.20934 0.39299 0.23236 -0.10028
1711 0.031337 0.54154 0.22266 0.14363 0.14952 0.061359 0.33226 0.39786 0.26991 0.025851 0.30334 0.18238 0.39462 0.24093 -0.053224
1712 0.060705 0.61054 0.22533 0.16884 0.13683 0.052927 0.39658 0.4134 0.3469 0.023492 0.29922 0.16338 0.41629 0.28681 -0.075197
1713 0.021587 0.545 0.19249 0.13929 0.10595 -0.0073101 0.35002 0.39407 0.3056 -0.012186 0.27675 0.10488 0.40856 0.2388 -0.077969
1714 0.034014 0.58889 0.30884 0.15319 0.079727 0.044243 0.3646 0.37464 0.29947 0.016551 0.28038 0.12134 0.38359 0.25686 -0.15111
1715 0.099639 0.67138 0.38864 0.17699 0.12663 0.036087 0.4045 0.43302 0.3099 0.037425 0.32054 0.14184 0.45858 0.23549 -0.081242
1716 0.048639 0.66595 0.43742 0.18945 0.13251 0.1069 0.42583 0.40472 0.31372 -0.01028 0.36762 0.12186 0.43574 0.21826 -0.068572
1717 0.069197 0.71396 0.43224 0.2018 0.12404 0.059131 0.39357 0.39245 0.29273 0.027712 0.44193 0.13924 0.41431 0.18871 -0.14065
1718 0.021134 0.63685 0.39216 0.10334 0.029801 0.041187 0.33841 0.3302 0.22067 0.0093357 0.37221 0.10006 0.39462 0.16635 -0.14042
1719 0.035242 0.71107 0.40661 0.12828 0.070917 0.02662 0.37843 0.39604 0.24071 0.037916 0.39988 0.16503 0.43926 0.17818 -0.12796
1720 0.053507 0.72519 0.38306 0.11158 0.051552 0.027177 0.36628 0.32053 0.20253 0.035382 0.41169 0.24266 0.37848 0.18755 -0.11657
1721 0.02645 0.71872 0.41467 0.15208 0.044757 0.018982 0.34718 0.30776 0.21785 0.051566 0.36396 0.23193 0.36027 0.27371 -0.094115
1722 -0.010615 0.65544 0.40713 0.098549 0.096251 0.0077045 0.30369 0.31783 0.19806 -0.0056948 0.30667 0.25246 0.31895 0.26256 -0.059053
1723 0.041103 0.72244 0.42385 0.16651 0.057455 0.025183 0.29729 0.30823 0.22961 -0.0061641 0.29048 0.22456 0.2946 0.2802 -0.078476
1724 0.020384 0.7011 0.3757 0.13077 0.054133 0.031914 0.24728 0.27804 0.21267 0.037415 0.30496 0.27451 0.35215 0.28289 -0.051995
1725 0.026084 0.71027 0.29585 0.078349 0.065425 -6.6883e-05 0.27431 0.2701 0.24579 0.012108 0.29053 0.22219 0.31154 0.29363 -0.032799
1726 0.021814 0.78728 0.31571 0.16247 0.092137 0.055836 0.2975 0.31741 0.30929 0.05189 0.2869 0.23476 0.43178 0.30312 -0.045269
1727 -0.0095239 0.68892 0.26233 0.081341 0.0017071 -0.02653 0.22628 0.21827 0.25007 0.0063851 0.2246 0.17798 0.40399 0.26686 -0.045438
1728 0.024956 0.76408 0.27033 0.112 0.062897 0.024857 0.40123 0.25345 0.2721 0.036723 0.23975 0.22293 0.39571 0.31042 -0.14368
1729 0.015061 0.70643 0.25637 0.098513 0.058291 0.035172 0.39957 0.25483 0.25515 0.0095132 0.23644 0.29715 0.38269 0.29227 -0.075614
1730 -0.0050378 0.70695 0.31645 0.084271 0.027554 0.051855 0.42559 0.22825 0.23122 0.0047974 0.23293 0.29014 0.31936 0.28417 -0.056384
1731 0.020546 0.77975 0.4108 0.1058 0.035391 0.013778 0.39422 0.22232 0.2209 0.019674 0.24695 0.33158 0.33555 0.30765 0.022712
1732 0.013913 0.63842 0.38354 0.093039 -0.012802 0.015735 0.31722 0.21097 0.17531 -0.0067379 0.24852 0.34364 0.31349 0.34491 -0.025475
1733 -0.013954 0.5327 0.37809 0.089215 -0.0020048 0.0087446 0.27882 0.1748 0.16947 -0.01926 0.24888 0.32449 0.29609 0.30931 -0.033974
1734 -0.017466 0.5177 0.38515 0.075577 0.024859 -0.026474 0.24361 0.17223 0.14361 -0.0027458 0.23345 0.31664 0.29606 0.29786 -0.054339
1735 -0.024723 0.46839 0.33393 0.046102 -0.0056591 -0.0060362 0.23019 0.17553 0.12689 -0.005389 0.22516 0.29553 0.25798 0.25171 -0.010454
1736 -0.025216 0.4764 0.27003 0.042065 -0.043306 -0.048229 0.20118 0.13249 0.13148 -0.0063966 0.21741 0.30577 0.29584 0.23475 0.038087
1737 -0.043955 0.5546 0.22997 0.077885 -0.032782 0.015899 0.23036 0.16702 0.13481 -0.018342 0.17932 0.25678 0.22572 0.18702 -0.024846
1738 -0.022106 0.66153 0.23214 0.050389 0.010872 -0.0422 0.22067 0.14983 0.15624 0.01474 0.2191 0.30065 0.27087 0.22605 0.10752
1739 -0.015334 0.57766 0.25426 0.048465 -0.021935 -0.023399 0.22526 0.153 0.14757 0.020613 0.23482 0.33204 0.31342 0.25641 0.13358
1740 -0.044688 0.48205 0.28958 0.079947 -0.021924 0.018886 0.26875 0.16239 0.1774 -0.013547 0.2154 0.32776 0.27094 0.25298 0.029453
1741 -0.034723 0.46156 0.3542 0.038086 -0.0061902 -0.0067148 0.30009 0.16195 0.13026 -0.0013393 0.19129 0.33435 0.26438 0.23289 -0.0029083
1742 0.012018 0.46135 0.38771 0.10135 0.038891 0.040713 0.3187 0.21589 0.17663 0.015595 0.22622 0.27936 0.28789 0.21662 0.0042654
1743 0.013758 0.433 0.38923 0.096308 0.026982 0.043743 0.30674 0.14566 0.15884 0.019658 0.19972 0.26519 0.26163 0.24128 -0.035611
1744 -0.032226 0.41156 0.34576 0.042847 0.0099743 -0.0051933 0.25328 0.14762 0.11825 0.0056849 0.20347 0.23966 0.22971 0.21285 -0.0087506
1745 -0.027082 0.41816 0.32194 0.069353 -0.014616 0.043095 0.24101 0.11752 0.13709 0.00066539 0.21228 0.23239 0.2321 0.21773 -5.8732e-05
1746 -0.0033046 0.39114 0.31845 0.055208 -0.045999 0.010818 0.20744 0.15719 0.13147 0.014047 0.22282 0.23793 0.2639 0.20548 -0.0022888
1747 -0.029519 0.41104 0.25864 0.050626 -0.0073536 0.021727 0.24034 0.12925 0.12099 0.010889 0.18289 0.25528 0.22407 0.21856 -0.051128
1748 -0.022966 0.37959 0.27654 0.031716 -0.045291 -0.00091022 0.2005 0.10678 0.098106 0.002106 0.19822 0.22541 0.24614 0.20402 -0.021591
1749 -0.053986 0.35122 0.22861 0.02049 -0.008477 -0.045937 0.18044 0.10413 0.088687 -0.0052986 0.16194 0.21474 0.22437 0.18623 -0.031031
1750 -0.0083735 0.34718 0.28061 0.045837 -0.04829 -0.053453 0.18369 0.10476 0.10232 0.010287 0.20608 0.22576 0.25598 0.19715 -0.032965
1751 -0.041634 0.33882 0.26165 0.042447 -0.031025 0.00018996 0.18084 0.08775 0.11237 0.0058307 0.18921 0.30316 0.21559 0.19244 -0.0078098
1752 -0.086054 0.28685 0.20649 -0.0046522 -0.063187 -0.052253 0.12969 0.052613 0.057745 -0.029638 0.16173 0.28605 0.19151 0.14581 -0.069904
1753 -0.057283 0.27419 0.22547 0.029667 -0.056228 -0.0056645 0.15378 0.091519 0.087698 -0.041048 0.15196 0.24117 0.18583 0.16505 -0.061855
1754 -0.0013295 0.338 0.31972 0.061009 -0.033244 0.010604 0.229 0.10619 0.10295 0.03383 0.19175 0.29674 0.22721 0.16548 0.010925
1755 -0.048274 0.2472 0.33205 0.012315 -0.050872 -0.019025 0.19896 0.10582 0.094619 -0.014653 0.20373 0.24465 0.20195 0.17123 0.015708
1756 -0.025622 0.27953 0.3282 0.01172 -0.039433 -0.019114 0.22928 0.089809 0.078671 0.019772 0.15192 0.21003 0.17272 0.1723 -0.051629
1757 -0.031731 0.25405 0.3187 0.031697 -0.032705 0.0023766 0.22363 0.11129 0.098506 0.097425 0.16838 0.24032 0.21553 0.17799 0.021981
1758 -0.0095265 0.27853 0.29779 0.034793 -0.048207 0.018319 0.18793 0.086574 0.071201 0.11918 0.18715 0.24909 0.22144 0.1884 -0.008306
1759 -0.020494 0.25219 0.25329 0.018818 -0.070492 -0.024628 0.15919 0.061869 0.071702 0.14736 0.1558 0.22779 0.1738 0.15855 0.0071773
1760 -0.026855 0.25741 0.25226 0.02361 -0.053996 -0.026772 0.1884 0.094994 0.077274 0.17457 0.18859 0.23117 0.19696 0.17547 0.061436
1761 -0.028717 0.22077 0.23615 0.0079135 -0.061629 -0.065366 0.1642 0.055945 0.07927 0.13291 0.13713 0.20331 0.15039 0.12105 0.15903
1762 -0.037253 0.19164 0.22686 0.0089491 -0.071515 0.0027059 0.15531 0.043062 0.067709 0.15289 0.13002 0.1992 0.18362 0.13618 0.10028
1763 -0.062218 0.20377 0.2211 0.02424 -0.086041 -0.044205 0.098041 0.015117 0.042518 0.15958 0.14208 0.17303 0.15892 0.12137 -0.021966
1764 -0.031054 0.21376 0.20796 0.0318 -0.038855 -0.044914 0.13685 0.034713 0.062245 0.2139 0.13474 0.20422 0.17426 0.14066 -0.014821
1765 -0.026232 0.17426 0.19955 0.0082953 -0.10687 -0.039265 0.12405 0.03892 0.061394 0.20966 0.141 0.17554 0.18689 0.11804 0.0044482
1766 -0.059037 0.16396 0.20543 -0.030473 -0.030774 -0.025659 0.11671 0.058408 0.035661 0.12421 0.14554 0.18818 0.17262 0.10737 -0.026723
1767 -0.0044268 0.19952 0.21639 0.01619 -0.0563 -0.0056628 0.10026 0.042389 0.051135 0.12014 0.17128 0.18576 0.17511 0.14484 0.01939
1768 0.095548 0.14874 0.16623 -0.02822 -0.10037 -0.031098 0.081987 0.015763 0.025324 0.081851 0.12356 0.17023 0.12817 0.09593 -0.07524
1769 0.082972 0.11379 0.17466 0.00056016 -0.078125 -0.032814 0.13267 0.042592 0.038904 0.075982 0.10507 0.15848 0.10492 0.090159 -0.04315
1770 0.1819 0.14593 0.19611 -0.009866 -0.060889 -0.029615 0.089287 0.029388 0.042867 0.098189 0.13643 0.16943 0.13434 0.11458 -0.018062
1771 0.10304 0.14262 0.18986 0.0084693 -0.071187 -0.011646 0.14047 0.036672 0.037226 0.13793 0.12087 0.17949 0.15196 0.1029 -0.046087
1772 0.2137 0.11012 0.19054 0.021294 -0.081241 -0.016428 0.090223 -0.020159 0.045547 0.22648 0.12491 0.1678 0.15814 0.11186 0.13162
1773 0.097239 0.13035 0.16883 0.11658 -0.033787 0.014909 0.10462 0.034456 0.048883 0.25337 0.15361 0.19871 0.17446 0.16165 0.18136
1774 0.0089368 0.097185 0.16705 0.15062 -0.063928 -0.039455 0.12334 0.049819 0.029624 0.1918 0.10686 0.17036 0.12625 0.098373 0.21782
1775 -0.0045722 0.10516 0.18528 0.14331 -0.047614 -0.030967 0.1064 0.02014 0.043333 0.23048 0.14253 0.18132 0.15254 0.11518 0.13153
1776 -0.043237 0.086791 0.16621 0.15435 -0.0753 -0.060037 0.087314 -0.0083216 0.016205 0.22663 0.088998 0.1582 0.11499 0.071467 0.047333
1777 0.011359 0.089158 0.14051 0.1909 -0.070259 -0.046003 0.09725 0.040553 0.029981 0.24991 0.094621 0.1284 0.099562 0.085926 0.042027
1778 0.01536 0.1243 0.17748 0.16181 -0.074619 -0.059312 0.098728 0.10385 0.042598 0.27879 0.11345 0.16116 0.12636 0.12533 0.055603
1779 0.073562 0.10116 0.13234 0.056172 -0.056452 0.044048 0.087859 0.19786 0.008809 0.27314 0.085786 0.17238 0.10448 0.09866 0.045676
1780 0.13909 0.040925 0.13895 0.065866 0.040775 0.065252 0.074294 0.15246 0.014582 0.23077 0.091541 0.12802 0.079951 0.043494 -0.010807
1781 0.24732 0.078728 0.13738 0.04098 0.14944 0.099422 0.05716 0.2086 0.020149 0.29278 0.099169 0.15043 0.11173 0.082692 0.05511
1782 0.22228 0.061397 0.14506 0.049091 0.23008 0.10847 0.080092 0.16596 0.013737 0.24851 0.11237 0.13758 0.1127 0.076205 0.014438
1783 0.23787 0.045471 0.13958 0.046837 0.27303 0.13913 0.094019 0.16575 0.013248 0.26258 0.10285 0.14908 0.10886 0.087666 0.0090423
1784 0.18658 0.033005 0.12621 0.032788 0.20255 0.084718 0.049004 0.038556 0.016037 0.25718 0.098633 0.1161 0.10199 0.084641 0.041826
1785 0.11334 0.018643 0.10578 0.035635 0.21974 -0.014995 0.040641 0.05693 -0.00653 0.26271 0.05701 0.10952 0.059756 0.056285 0.045487
1786 0.06749 -0.018 0.088888 0.022569 0.2143 -0.045532 0.026496 0.045933 -0.0070605 0.24873 0.084627 0.10024 0.081558 0.060829 0.14295
1787 0.083121 0.037436 0.10903 0.018086 0.27989 -0.003084 0.046724 0.05023 -0.0066213 0.29962 0.10287 0.11774 0.10467 0.085969 0.16702
1788 0.046753 -0.017937 0.10432 0.016138 0.31759 -0.022232 0.047267 0.020785 0.0054783 0.25101 0.068469 0.11345 0.073706 0.067619 0.19422
1789 0.15544 0.038573 0.14114 0.072421 0.35409 0.026684 0.066775 0.058116 0.035811 0.29238 0.094313 0.13657 0.075622 0.093736 0.29162
1790 0.27162 0.044163 0.10903 0.022728 0.35099 -0.0038762 0.053387 0.040244 0.017915 0.30937 0.083 0.11858 0.10504 0.10615 0.31961
1791 0.31707 0.012714 0.11627 0.045115 0.33886 0.015137 0.050414 0.018437 0.0018227 0.31815 0.086782 0.13169 0.10264 0.066756 0.26251
1792 0.30916 0.0099554 0.11194 0.015253 0.33034 0.016806 0.040761 0.051824 0.011559 0.28035 0.061898 0.077437 0.042772 0.026249 0.19864
1793 0.34144 0.035014 0.1189 0.027217 0.44629 0.050504 0.060448 0.056336 0.010507 0.34121 0.10109 0.13945 0.11162 0.083712 0.19894
1794 0.25668 0.0051474 0.10232 0.023996 0.39236 0.16207 0.0313 0.012343 -0.017273 0.26835 0.08242 0.091639 0.072341 0.06055 0.18431
1795 0.34383 -0.0050472 0.12296 0.027581 0.44692 0.16241 0.058101 0.076992 0.0025937 0.2902 0.081278 0.11238 0.081202 0.065851 0.17605
1796 0.32197 -0.0036823 0.099444 -0.0066673 0.40299 0.17394 0.032585 0.010764 -0.01984 0.27609 0.050227 0.069197 0.047257 0.053552 0.36571
1797 0.34231 0.0045183 0.1001 0.023137 0.43481 0.23935 0.048777 0.033991 7.0942e-05 0.2808 0.05974 0.078577 0.045144 0.082097 0.50912
1798 0.43125 0.0076002 0.12025 -0.0064642 0.4786 0.16008 0.011127 0.044729 -0.003635 0.2918 0.085184 0.10666 0.075098 0.052588 0.39661
1799 0.32487 -0.045335 0.072441 -0.016921 0.42627 0.10962 0.035517 0.046618 -0.028884 0.25064 0.031661 0.070418 0.031414 0.031546 0.48761
1800 0.4006 -0.024133 0.10003 -0.0075758 0.42477 0.073165 0.031397 0.04358 -0.011808 0.32748 0.090979 0.11543 0.087697 0.072397 0.49091
1801 0.39808 -0.050201 0.08486 0.02132 0.47218 0.051543 0.01401 0.0097794 0.0050714 0.26796 0.061019 0.09917 0.067156 0.0657 0.4301
1802 0.40717 -0.043812 0.061538 -0.0069848 0.46632 0.075413 0.040496 0.054886 -0.0010512 0.27382 0.078176 0.086392 0.074055 0.036342 0.50812
1803 0.43556 -0.019964 0.11099 0.003298 0.42925 0.040882 0.034087 0.011166 -0.0056632 0.2543 0.078167 0.075312 0.066495 0.061743 0.45599
1804 0.35706 -0.04591 0.069253 -0.033032 0.47543 0.062017 0.010896 0.0026306 -0.02755 0.2608 0.090368 0.09789 0.03714 0.023998 0.46046
1805 0.45144 -0.038153 0.063548 -0.008606 0.43872 -0.00038614 0.016795 0.0058715 -0.021634 0.30227 0.064163 0.080809 0.038091 0.043218 0.54404
1806 0.42393 -0.043782 0.056197 -0.027466 0.5053 0.092877 0.023319 0.024603 -0.010326 0.27724 0.041305 0.11505 0.047722 0.052882 0.48047
1807 0.46858 -0.086389 0.05686 -0.047368 0.4163 0.14536 0.013239 -0.0083606 -0.022815 0.24844 0.060388 0.055761 0.074611 0.042046 0.4557
1808 0.44513 -0.065394 0.062571 -0.0095132 0.44991 0.1651 -0.0081146 -0.0098236 -0.0090669 0.21142 0.042133 0.063903 0.02 0.038708 0.44985
1809 0.47812 -0.043641 0.10529 -0.022957 0.49708 0.20669 0.031457 0.023319 -0.0060156 0.20704 0.059789 0.088414 0.085645 0.041955 0.47114
1810 0.43225 -0.049666 0.075722 0.018056 0.4337 0.23529 0.03341 0.015164 -0.018653 0.234 0.068448 0.10552 0.065163 0.04752 0.53574
1811 0.47007 -0.072307 0.0559 -0.017822 0.40122 0.17152 0.019544 -0.036442 -0.028453 0.20538 0.063067 0.087097 0.050996 0.042815 0.46783
1812 0.41495 -0.10086 0.051885 -0.013707 0.47544 0.16143 -0.007322 -0.025508 -0.027255 0.19048 0.044296 0.079193 0.034486 0.038945 0.50122
1813 0.49993 -0.059407 0.061477 0.0097068 0.5171 0.18643 0.015484 0.0046031 -0.0020186 0.24254 0.060724 0.10186 0.064595 0.031176 0.51114
1814 0.49253 -0.06455 0.068573 -0.0061726 0.45619 0.12063 0.008514 0.0044115 -0.028464 0.27579 0.05094 0.093467 0.067758 0.047467 0.56491
1815 0.4687 -0.066569 0.076335 -0.019361 0.37665 0.11132 0.016747 0.041929 -0.019799 0.23659 0.062261 0.080182 0.049878 0.021808 0.54661
1816 0.43455 -0.043603 0.074474 -0.021152 0.35824 0.068534 0.00060443 -0.006913 -0.024333 0.22171 0.021743 0.086289 0.026026 0.0062221 0.5571
1817 0.49003 -0.067415 0.049493 -0.014414 0.30786 0.08661 0.011112 -0.0092719 -0.01102 0.233 0.060295 0.094083 0.08577 0.067438 0.5939
1818 0.48352 -0.078869 0.053011 -0.03464 0.28818 0.11677 0.012702 -0.015557 -0.013236 0.22805 0.073954 0.10851 0.070597 0.058036 0.54282
1819 0.46168 -0.096897 0.045037 -0.041092 0.22562 0.18388 -0.017558 -0.0029338 -0.024744 0.171 0.037578 0.06498 0.011428 0.0054993 0.45701
1820 0.47486 -0.09586 0.045094 -0.0068757 0.31118 0.28057 0.053098 0.0034417 -0.026093 0.19511 0.059647 0.084987 0.063845 0.069416 0.57455
1821 0.46185 -0.10342 0.044212 -0.02787 0.33141 0.26904 -0.0017515 -0.022921 -0.02883 0.17416 0.03784 0.067611 0.023486 0.030428 0.49218
1822 0.47904 -0.081896 0.04677 -0.010294 0.44921 0.26839 0.012476 0.0064833 -0.013173 0.20571 0.029485 0.075111 0.054794 0.013483 0.58364
1823 0.4432 -0.10832 0.019274 -0.038911 0.3913 0.25245 0.0083983 -0.037247 -0.054056 0.15656 0.017434 0.039846 0.031964 0.015802 0.50708
1824 0.49342 -0.10231 0.053706 -0.010658 0.39121 0.21648 0.022375 -0.015434 -0.027223 0.14795 0.047125 0.05361 0.026116 0.010759 0.52888
1825 0.49487 -0.080051 0.042137 -0.027719 0.3604 0.18607 -0.016029 -0.0074778 -0.029544 0.19252 0.051143 0.060257 0.032596 0.0082587 0.4723
1826 0.46539 -0.10063 0.052783 -0.019902 0.27825 0.20455 -0.00080043 -0.031299 -0.041552 0.18509 0.0035803 0.085329 0.027334 -0.0020508 0.50269
1827 0.39299 -0.094583 0.008072 -0.018843 0.14231 0.11117 -0.030758 -0.03918 -0.055892 0.10593 0.017614 0.034963 0.0023581 -0.019002 0.50903
1828 0.45416 -0.11816 0.010983 0.048888 0.27576 0.11026 -0.0046011 -0.032234 -0.050878 0.11417 0.028868 0.058381 0.021272 -0.0070596 0.48769
1829 0.44175 -0.10852 0.028153 0.094826 0.20493 0.10654 -0.028235 -0.043175 -0.040959 0.15562 0.035907 0.053494 0.041252 0.027679 0.48026
1830 0.35802 -0.11352 0.043668 0.086586 0.212 0.13399 -0.02104 -0.030936 -0.058725 0.11755 0.033243 0.067907 0.011508 0.0077671 0.44801
1831 0.35608 -0.12174 0.018774 0.16054 0.18547 0.16236 -0.03905 -0.050768 -0.044499 0.13276 0.033556 0.049775 0.017054 0.0053015 0.49607
1832 0.38459 -0.080538 0.034876 0.14807 0.23801 0.29358 0.0067768 0.002725 0.0065934 0.15676 0.068988 0.1002 0.055658 0.043885 0.5646
1833 0.36104 -0.083306 0.028384 0.08117 0.23006 0.24784 0.0042675 -0.033081 -0.02324 0.13776 0.054837 0.085861 0.036691 0.03103 0.56456
1834 0.35647 -0.11475 0.01241 0.051094 0.15669 0.17933 -0.03828 -0.059488 -0.027786 0.11249 0.02851 0.024615 0.0085043 -0.028426 0.39257
1835 0.41855 -0.084884 0.030378 0.023149 0.1604 0.18022 -0.043945 -0.051035 -0.039194 0.10156 0.048474 0.046042 0.042309 0.0257 0.39993
1836 0.4139 -0.092004 0.018592 0.004032 0.22251 0.24883 0.0050574 -0.010551 -0.018444 0.14523 0.043669 0.03485 0.03339 0.018876 0.377
1837 0.37702 -0.11726 0.034669 0.031872 0.2104 0.16543 -0.011096 -0.023278 0.0086812 0.12267 0.042343 0.060012 0.021068 -0.014101 0.34733
1838 0.29984 -0.12363 -0.0061231 0.019243 0.15421 0.14833 -0.025106 -0.055585 0.015479 0.105 0.027597 0.031651 -0.024532 -0.0072528 0.32067
1839 0.31821 -0.085582 0.0396 -0.0034095 0.11907 0.10235 0.0058568 -0.040798 0.012359 0.12939 0.031456 0.063948 0.018191 0.016576 0.33166
1840 0.2791 -0.10097 0.006331 0.014321 0.15564 0.16038 0.0046239 -0.011231 0.0056977 0.088638 0.038094 0.043788 -0.0048059 0.008028 0.2617
1841 0.29967 -0.099556 0.032519 0.0058396 0.14011 0.1171 -0.040344 -0.052921 -0.036647 0.09752 0.025074 0.038794 0.014196 0.011483 0.30539
1842 0.32133 -0.092351 0.034972 0.020634 0.12353 0.11601 -0.014867 -0.017102 -0.015283 0.12186 0.036307 0.054106 0.012841 0.013147 0.26433
1843 0.29087 -0.079119 0.029714 0.029936 0.092141 0.10587 -0.022843 -0.068719 -0.0099476 0.089748 0.038109 0.054071 0.028131 -0.0045213 0.28384
1844 0.26758 -0.088527 0.036018 0.0038713 0.10703 0.22014 -0.015376 -0.070362 -0.02672 0.067629 0.023247 0.035715 -0.01535 -0.0099948 0.25293
1845 0.31459 -0.069457 0.03266 0.033178 0.062625 0.19821 -0.040292 -0.061351 -0.031973 0.10777 0.057874 0.036263 0.016524 -1.1765e-05 0.29684
1846 0.23712 -0.08073 0.0036601 -0.002921 0.12976 0.2428 -0.022188 -0.028981 -0.03074 0.0542 0.020306 0.0069522 -0.0038999 -0.023343 0.20494
1847 0.25986 -0.10571 -0.0059127 -0.0071896 0.11276 0.16876 -0.022611 -0.085812 -0.044144 0.070953 0.021665 0.033807 0.0091537 -0.01784 0.20348
1848 0.24217 -0.087144 0.012257 -0.01061 0.13275 0.16764 0.017916 -0.0087821 -0.024679 0.09458 0.032613 0.033988 0.028671 0.016616 0.2835
1849 0.21672 -0.1428 -0.0063513 -0.020239 0.08664 0.11747 -0.028052 -0.064248 -0.048926 0.083932 0.0052144 0.035255 -0.011399 -0.0098768 0.21045
1850 0.23236 -0.085731 0.021444 0.0022457 0.10912 0.17536 -0.025484 -0.040189 -0.018735 0.06167 0.025722 0.063743 0.0059573 0.0037241 0.21326
1851 0.20992 -0.11811 0.0050606 -0.042017 0.083864 0.084506 -0.052847 -0.043612 -0.057783 0.056731 0.0036355 0.053449 0.0011165 0.0044734 0.15714
1852 0.19595 -0.13481 -0.0028998 0.0091237 0.048454 0.14104 -0.022971 -0.068941 -0.042725 0.071352 0.02362 0.038961 -0.0038541 -0.018247 0.16496
1853 0.2232 -0.1364 0.0020186 0.0039644 0.037981 0.097367 -0.034173 -0.064947 -0.048974 0.097614 0.0056454 0.04242 0.013924 -0.013225 0.10484
1854 0.18775 -0.10394 -0.0098274 0.020372 0.029562 0.094631 -0.049707 -0.086252 -0.030058 0.053792 0.014013 0.045835 -0.029928 -0.0040403 0.19742
1855 0.18957 -0.095596 0.0081224 0.058736 0.057146 0.12075 -0.025963 -0.058791 -0.030455 0.075728 0.0061607 0.039919 0.0066159 -0.019507 0.13861
1856 0.17969 -0.11124 0.026142 0.14546 0.12335 0.15713 -0.012566 0.033635 0.0028143 0.098471 0.055942 0.095269 0.022388 0.031566 0.23623
1857 0.15731 -0.14694 -0.0018106 0.16037 0.079123 0.21512 -0.0072361 -0.072384 -0.022237 0.036448 -0.002494 0.015412 -0.049907 -0.020296 0.14312
1858 0.16759 -0.11648 0.0033074 0.14359 0.069828 0.1699 -0.034844 -0.073922 -0.0269 0.03858 0.023037 0.033153 -0.00019675 -0.036676 0.15617
1859 0.17473 -0.11181 -0.0065749 0.073557 0.03112 0.16015 -0.044584 -0.068127 -0.045093 0.014635 -0.0027031 0.029257 -0.0043358 -0.024535 0.17957
1860 0.18811 -0.11361 0.010189 0.010878 0.07337 0.18213 -0.027655 -0.046277 -0.048848 0.054372 0.031159 0.064413 0.0074007 0.0054731 0.12183
1861 0.14453 -0.10703 -0.0029034 0.05487 0.044919 0.12643 -0.013817 -0.03337 -0.028255 0.049074 0.023127 0.051384 0.001201 -0.001948 0.15947
1862 0.18098 -0.11259 0.021059 0.061079 0.046838 0.16079 -0.02304 -0.028691 -0.0032503 0.08043 0.043328 0.074933 0.039681 0.022549 0.179
1863 0.15228 -0.093383 0.023363 0.036813 0.076714 0.14398 -0.029158 -0.024832 -0.014903 0.038947 0.00073351 0.041261 -0.02991 -0.0045129 0.10406
1864 0.1624 -0.13442 -0.011528 0.018256 0.028242 0.074918 -0.027737 -0.057362 -0.024119 0.050994 0.0077798 0.02112 0.0023386 -0.04319 0.13646
1865 0.13208 -0.15891 0.0057783 0.017514 -0.010906 0.04551 -0.066578 -0.06058 -0.053981 -0.0038157 -0.0034732 0.02666 -0.019745 -0.01363 0.15782
1866 0.12283 -0.13652 -0.0057622 0.038135 0.014012 0.087297 -0.029933 -0.058443 -0.025815 0.038943 0.0041541 0.013463 -0.031764 -0.0066756 0.19742
1867 0.15929 -0.11675 0.0093477 0.011794 0.016795 0.096876 -0.0089856 -0.047999 -0.027377 0.058828 0.026421 0.047133 -0.027781 0.01366 0.15516
1868 0.17084 -0.10217 0.014434 0.018414 -0.0078407 0.087511 -0.024995 -0.0719 -0.021788 0.083315 0.02544 0.046848 0.021422 -0.009521 0.12258
1869 0.11549 0.055617 -0.017621 0.026865 -0.008498 0.038737 -0.018864 -0.082588 -0.026844 0.01959 0.011525 0.0026688 -0.019686 -0.053192 0.066185
1870 0.11017 0.087856 0.005358 0.023331 0.04755 0.046345 0.063645 -0.067575 0.0032928 0.022749 0.00023434 0.037244 -0.012803 -0.019885 0.17783
1871 0.10589 0.13671 -0.0189 0.02428 0.0017969 0.095014 0.064634 -0.036821 0.068515 0.01817 0.011914 0.039225 -0.044821 -0.016066 0.074395
1872 0.10604 0.12006 -0.017705 -0.0023642 -0.046176 0.08618 0.03997 -0.08087 0.079666 0.037749 0.0040403 0.032697 -0.029811 -0.060695 0.068308
1873 0.12209 0.009258 -0.018912 -0.0099194 -0.032648 0.089892 0.026811 -0.093549 0.087459 0.017216 0.0091937 0.011956 -0.0156 -0.064063 0.079671
1874 0.12715 -0.05171 -0.0030233 0.020549 -0.011116 0.18739 0.023475 -0.053358 0.080814 0.066724 0.030102 0.073495 0.0096738 -0.013936 0.11347
1875 0.13691 -0.049858 0.0079212 -0.01118 0.0043515 0.12925 0.0016311 -0.079695 0.076975 0.0381 0.021288 0.031927 0.0027227 -0.037162 0.075361
1876 0.10114 -0.05881 -0.02969 -0.034281 -0.041906 0.042957 -0.027033 -0.088793 0.04936 0.017707 0.0072837 0.020607 -0.036439 -0.017845 0.086617
1877 0.079716 -0.063141 -0.013758 0.017455 -0.04529 -0.018287 -0.050247 -0.069014 -0.0070631 0.026778 -0.0098876 -0.020214 -0.032546 -0.059771 0.013049
1878 0.095771 -0.044162 0.044793 0.070013 0.0060296 0.056666 0.033636 -0.053665 0.026387 0.029776 0.02337 0.045098 -0.0080602 -0.024993 0.059321
1879 0.097538 -0.077011 0.083157 0.05074 -0.026264 0.027522 -0.0019761 -0.094586 0.023769 0.050894 0.029205 0.032917 0.012786 -0.0085457 0.046638
1880 0.1177 -0.062019 0.11257 0.053298 0.030031 0.095357 0.023676 -0.04588 0.015584 0.045848 0.053005 0.055576 0.016666 -0.011697 0.067087
1881 0.052116 -0.060538 0.10796 0.0024655 0.011184 0.081645 0.0081927 -0.038987 -0.0097561 0.022968 0.022943 0.037169 -0.0031528 -0.025883 0.020562
1882 0.054924 0.13649 0.028455 -0.0014928 -0.056306 0.0092122 -0.021778 -0.097263 -0.0044717 0.0061759 0.0059221 0.0077252 -0.0023812 -0.058441 0.031172
1883 0.083016 0.21222 0.018256 -0.0070474 -0.045461 0.0081379 -0.013707 -0.058187 0.0061509 0.026432 0.042231 0.033081 -0.0080431 -0.013728 0.035119
1884 0.10761 0.24014 0.044722 0.0058951 -0.022158 0.032901 0.004275 -0.075587 0.01029 0.035815 0.0351 0.024529 -0.02727 0.0033991 0.012938
1885 0.065521 0.065722 0.028466 -0.0029531 -0.028563 0.093212 -0.0010585 -0.060053 -0.011589 0.035564 0.019372 0.006599 -0.022609 -0.026764 0.057201
1886 0.054652 -0.010914 -0.0062788 0.0017607 -0.052217 0.032816 0.0029523 -0.099769 -0.0064511 -0.0054685 -0.00035815 -0.0028872 -0.021449 -0.032588 0.017152
1887 0.034558 -0.040301 -0.018152 -0.0025526 -0.035408 0.045292 0.035348 -0.072789 0.013329 0.028121 0.0080668 0.025529 -0.020079 -0.05091 -0.014285
1888 0.068961 -0.028061 -0.011534 0.044942 -0.068444 0.025975 0.029541 -0.064961 0.032147 0.019942 0.017827 0.044466 0.0028198 -0.014612 0.041507
1889 0.042444 -0.041331 -0.045118 0.0070679 -0.058313 -0.0029317 0.027316 -0.10295 0.042096 0.0072023 0.0063279 0.00843 -0.040764 -0.026956 -0.030186
1890 0.043315 -0.053412 -0.0031585 0.053423 -0.050826 0.038201 0.06583 -0.07237 0.10208 0.012411 0.016605 0.031019 -0.025986 -0.037692 -0.025706
1891 0.029994 -0.034146 -0.0010099 0.025921 -0.019742 0.019037 0.092408 -0.054191 0.12254 0.033387 0.015378 0.008493 -0.02846 -0.028932 0.027123
1892 0.051109 0.014067 0.012644 0.058002 -0.012814 0.074491 0.072829 -0.064967 0.17277 0.051085 0.046131 0.020027 -0.0087746 -0.021424 0.04099
1893 0.03941 0.19078 -0.0030681 0.024446 -0.057108 0.0086811 -0.0044653 -0.060737 0.15448 0.0049067 0.012023 0.0004109 -0.012598 -0.045766 -0.038103
1894 0.0098203 0.26349 -0.023799 -0.0097256 -0.11447 -0.046503 -0.031034 -0.10626 0.11122 -0.015801 0.003358 -0.0041585 -0.047755 -0.066713 -0.10506
1895 -0.011802 0.27368 -0.029135 -0.011633 -0.078036 -0.0098211 -0.036536 -0.12152 0.085574 -0.0050192 -0.0089778 -0.024559 -0.053532 -0.051276 -0.078389
1896 0.025797 0.21764 -0.0059069 0.059329 -0.05533 0.0243 -0.0023342 -0.078362 0.087617 0.017139 0.022163 0.0091602 -0.005726 -0.054163 -0.047291
1897 0.037144 0.15507 -0.0063666 0.073985 -0.052898 0.066385 0.0037634 -0.050942 0.052848 -0.0017579 0.017337 0.01645 -0.028947 -0.034 -0.025595
1898 -0.001861 0.061116 -0.024191 0.02914 -0.065872 0.041479 0.017558 -0.073394 0.028942 -0.0017995 0.0072306 -0.0037327 -0.038415 -0.043132 -0.047905
1899 0.01511 0.047004 -0.0015075 0.045937 -0.072671 0.08228 0.046099 -0.079652 0.059797 -0.0217 0.0099766 -0.031454 -0.043399 -0.051988 -0.10093
1900 -0.0012085 0.052641 -0.0079658 0.068357 -0.064577 0.044683 0.038858 -0.079689 0.032667 -0.0015617 0.023128 0.0042136 -0.016201 -0.015002 -0.0016968
1901 0.017037 0.040941 -0.014025 0.025862 -0.051286 0.020128 0.07711 -0.097251 0.024249 0.0032289 0.015235 0.0096028 -0.029269 -0.036136 -0.065623
1902 -0.0018507 0.23507 -0.024848 0.027574 -0.081283 0.016079 0.073032 -0.087256 0.040965 0.010144 0.00399 -0.007718 -0.038468 -0.04671 -0.14259
1903 -0.022585 0.40221 -0.0073104 0.016346 -0.053087 0.043358 0.10701 -0.048889 0.048832 0.014656 0.031705 0.0074667 -0.062408 -0.03409 -0.049831
1904 0.041492 0.41425 0.023856 0.027727 -0.066541 0.074711 0.085632 -0.034811 0.079378 0.052543 0.051026 0.020854 -0.0046053 -0.0044736 -0.040059
1905 0.03612 0.36571 0.033469 0.062581 -0.014042 0.071269 0.10027 -0.016816 0.1262 0.044428 0.043585 0.057907 0.017237 -0.0083591 -0.056894
1906 -0.0116 0.22021 -0.022875 -0.022611 -0.085392 -0.0027774 0.0076225 -0.057737 0.10357 0.022372 0.0022651 0.0012238 -0.024786 -0.041458 -0.10728
1907 -0.015894 0.12008 -0.030898 0.021725 -0.091411 -0.029105 0.024853 -0.070072 0.16976 -0.048761 -0.0067766 0.012348 -0.056593 -0.046113 -0.10774
1908 0.051529 0.15156 -0.012136 0.05214 -0.076793 0.053513 0.017751 -0.043823 0.1916 0.0049463 0.027861 0.027175 0.0094573 -0.00078311 -0.11025
1909 0.0028195 0.17064 -0.017126 -0.027513 -0.06312 0.010789 0.0073699 -0.069001 0.15456 -0.027587 0.015139 -0.001914 -0.057266 -0.045954 -0.10436
1910 0.014827 0.43216 -0.0052726 0.037003 -0.12075 -0.013868 0.029152 -0.056839 0.16706 -0.016183 0.0048391 -0.016349 -0.044625 -0.051789 -0.10124
1911 -0.02833 0.46402 -0.0086028 0.024085 -0.064676 0.043233 0.029733 -0.081128 0.15467 -0.029268 0.011909 0.0037966 -0.030402 -0.038678 -0.1156
1912 0.0086214 0.44055 0.018843 0.0031999 -0.094447 0.032594 0.098871 -0.046213 0.145 0.010236 0.066113 0.019525 0.033722 -0.014343 -0.075027
1913 -0.0059608 0.4575 0.00274 0.01884 -0.1083 0.0074356 0.10133 -0.087218 0.089537 -0.0040223 0.0019781 0.004132 -0.037999 -0.046851 -0.13111
1914 -0.03329 0.42958 -0.053308 -0.032586 -0.12208 -0.022585 0.12519 -0.069909 0.066607 -0.037457 -0.010057 -0.015197 -0.051069 -0.069728 -0.1569
1915 -0.0030233 0.50045 -0.00027428 0.023027 -0.066222 -0.0054062 0.12254 -0.044459 0.091184 0.0024476 0.043568 0.046798 -0.0065036 0.0027329 -0.056572
1916 -0.035928 0.31011 -0.048473 -0.022526 -0.11412 -0.019379 0.065005 -0.094249 0.063047 -0.033577 0.020878 0.021386 -0.045343 -0.028087 -0.042646
1917 -0.027311 0.21214 -0.036973 -0.018575 -0.12764 -0.024508 0.026203 -0.12037 0.052763 -0.033537 0.0059729 0.0072636 -0.06072 -0.047656 -0.083017
1918 -0.073188 0.21094 -0.026154 0.0085073 -0.091342 0.022527 0.019677 -0.07751 0.063466 -0.044246 -0.0028934 0.023167 -0.051755 -0.025787 -0.12428
1919 -0.036276 0.2436 -0.029494 -0.011339 -0.092163 -0.024669 0.013807 -0.093344 0.046288 -0.031565 0.024435 0.021283 -0.02278 -0.059706 -0.089347
1920 -0.058877 0.27437 -0.01039 -0.01563 -0.087645 -0.030412 0.035601 -0.032361 0.057477 0.016093 0.0066799 -0.0044744 -0.0065388 -0.029586 -0.068156
1921 0.011648 0.50629 -0.022849 -0.0035171 -0.047802 -0.020124 0.049315 -0.05059 0.14564 0.024127 0.045906 0.012276 0.0023153 -0.022561 -0.080777
1922 -0.038146 0.53299 -0.012822 -0.019331 -0.11226 -0.012134 0.017248 -0.047332 0.17683 -0.039199 0.021266 -0.0078145 -0.03864 -0.060182 -0.091781
1923 -0.037223 0.48899 -0.023948 0.021124 -0.067376 0.014142 0.059041 -0.034514 0.22045 -0.0020178 0.011604 0.018726 -0.039618 -0.041794 -0.079717
1924 -0.065993 0.4195 -0.065001 -0.02326 -0.078069 0.0047216 0.076701 -0.028282 0.1623 -0.011548 0.00206 0.024465 -0.053311 -0.059575 -0.067436
1925 -0.030992 0.3651 -0.040023 -0.044291 -0.076056 -0.017985 0.13049 -0.028771 0.18235 -0.0060735 -0.0045489 0.001268 -0.06792 -0.052564 -0.12564
1926 0.0029893 0.35852 -0.01152 0.0024554 -0.087417 -0.027343 0.16045 -0.049052 0.17745 0.011731 0.038488 0.0087441 -0.0057345 -0.028859 -0.067267
1927 -0.042336 0.37264 -0.039034 -0.021793 -0.096482 0.025214 0.16886 -0.037111 0.13965 -0.0058576 0.019107 0.023131 -0.03665 -0.027075 -0.090405
1928 -0.0087073 0.59052 -0.027407 -0.036048 -0.097968 -0.023755 0.096028 -0.055779 0.11824 -0.012128 0.02609 -0.0026516 -0.028247 -0.029495 -0.078619
1929 -0.036658 0.54807 0.0088354 -0.047565 -0.13419 -0.066325 0.065633 -0.092381 0.06249 -0.033795 -0.024654 -0.023722 -0.045635 -0.048258 -0.10748
1930 -0.049685 0.53583 0.10571 -0.032549 -0.072668 -0.037246 0.10437 -0.054219 0.094691 0.024828 0.03322 0.030162 -0.031162 -0.039417 -0.14839
1931 -0.055899 0.45321 0.07228 -0.056386 -0.13831 -0.064681 0.032922 -0.070494 0.066415 -0.027923 0.0073833 0.0098931 -0.058661 -0.043815 -0.13357
1932 -0.030398 0.39631 0.12306 -0.008783 -0.10082 -0.0016257 0.060877 -0.050056 0.074468 0.0055742 0.04153 -0.0017707 -0.0059046 -0.037768 -0.081548
1933 -0.060808 0.31918 0.068688 -0.032904 -0.084929 -0.036195 0.026335 -0.072603 0.057406 -0.032445 0.029047 -0.013026 -0.035026 -0.057284 -0.022993
1934 -0.060356 0.27246 0.00021341 -0.035311 -0.12092 0.0050011 0.055437 -0.059642 0.062753 -0.056998 -0.011685 0.02941 -0.047006 -0.051919 -0.019158
1935 -0.035772 0.25307 0.011051 -0.023689 -0.1249 -0.087363 0.034113 -0.087309 0.094524 -0.020833 0.02324 0.023793 -0.043568 -0.056506 -0.059192
1936 -0.050235 0.28669 0.015473 -0.053591 -0.11363 -0.067606 0.0821 -0.035509 0.12638 -0.0013425 0.01849 0.020626 -0.043002 -0.029615 -0.089144
1937 -0.037962 0.43295 0.0025479 -0.017504 -0.084834 -0.013121 0.14773 -0.039097 0.18326 -0.03599 -0.00062997 0.038082 -0.041332 -0.051796 -0.11488
1938 -0.048135 0.5555 0.012362 -0.011246 -0.066567 0.0032631 0.19272 -0.027737 0.21917 -0.015059 0.017112 0.0063895 -0.029572 -0.034619 -0.056561
1939 -0.099446 0.5751 -0.018711 -0.038392 -0.084178 -0.022299 0.16036 -0.062103 0.18653 -0.03831 -0.010267 -0.012707 -0.039461 -0.056132 -0.047618
1940 -0.07924 0.5144 0.028138 -0.043837 -0.09975 -0.040845 0.16228 -0.004265 0.19979 -0.060001 -0.0085944 0.0017197 -0.049593 -0.054809 -0.10193
1941 -0.062612 0.36355 0.11002 -0.022927 -0.096437 -0.062384 0.10891 0.099448 0.15567 0.0068044 0.027635 0.011787 -0.019994 -0.03646 -0.14088
1942 -0.062508 0.29773 0.12056 -0.046903 -0.15642 -0.064747 0.063944 0.048523 0.11659 -0.033789 0.0015336 -0.0054979 -0.050492 -0.036913 -0.14244
1943 -0.036345 0.2781 0.14782 -0.0071316 -0.069454 0.032542 0.10802 0.14994 0.14393 0.0036422 0.042568 0.04314 -0.0045781 -0.0093212 -0.030624
1944 -0.10234 0.26671 0.16242 -0.043453 -0.10096 -0.013387 0.08468 0.12532 0.10559 -0.032141 0.010534 0.016458 -0.036471 -0.056272 -0.060516
1945 -0.020243 0.25609 0.11394 -0.01935 -0.13911 -0.016623 0.058045 0.1103 0.10113 -0.0010606 0.027973 0.018019 -0.021017 -0.0373 -0.030159
1946 -0.08194 0.24985 0.07653 -0.024897 -0.11237 0.01415 0.077693 0.057312 0.096005 -0.013505 0.017086 0.025964 -0.039347 -0.032655 -0.062484
1947 -0.030507 0.50013 0.084031 0.030042 -0.048836 0.023008 0.138 0.092215 0.1274 -0.026004 0.049181 -0.003037 -0.018662 -0.030465 -0.067762
1948 -0.041797 0.51156 0.053991 -0.064492 -0.12754 -0.017793 0.1214 -0.00077724 0.077188 -0.016597 0.029402 0.024302 -0.018467 -0.016202 -0.10635
1949 -0.064522 0.53442 0.06481 -0.043174 -0.12148 -0.022416 0.17265 0.03939 0.069508 -0.011426 0.013661 0.0024548 -0.048275 -0.042152 -0.05773
1950 -0.078008 0.57382 0.07561 -0.031997 -0.13918 -0.054152 0.20278 0.019865 0.11468 -0.0304 0.012958 -0.019327 -0.053999 -0.062639 -0.080772
1951 -0.02485 0.40561 0.17324 -0.020652 -0.11751 -0.03487 0.20314 0.029468 0.1807 -0.0037767 0.053644 0.040477 0.0012019 -0.01064 -0.049196
1952 -0.041538 0.28151 0.16973 -0.044894 -0.14026 -0.053501 0.14564 0.018125 0.16984 -0.029357 -0.0097402 -0.028274 -0.061421 -0.059531 -0.065281
1953 -0.048786 0.28572 0.19191 -0.013247 -0.1279 -0.044035 0.13131 0.021443 0.20068 -0.028611 -0.0064852 -0.024361 -0.058677 -0.048319 -0.093945
1954 0.0097886 0.31341 0.25377 0.0020748 -0.093051 0.022953 0.15151 0.12938 0.23841 0.01436 0.040792 0.024277 -0.019072 0.01487 -0.0078734
1955 -0.047381 0.2577 0.21373 -0.032231 -0.13656 -0.019282 0.10169 0.15221 0.21893 -0.010331 0.039538 -0.0001126 -0.037222 -0.031838 -0.051138
1956 -0.083978 0.21121 0.16221 -0.042249 -0.16687 -0.041102 0.075662 0.17557 0.17481 -0.018346 0.029286 -0.016524 -0.032536 -0.053399 -0.049634
1957 -0.056428 0.25249 0.12615 0.029486 -0.13501 -0.039566 0.11709 0.19792 0.1702 -0.0092754 0.074142 0.016026 -0.024242 -0.033909 -0.018538
1958 -0.067535 0.22889 0.083431 0.066255 -0.15523 -0.018824 0.037856 0.18323 0.090688 -0.014232 0.029052 0.010469 -0.059162 -0.05417 -0.10365
1959 -0.052061 0.2387 0.097547 0.049567 -0.13445 -0.053159 0.12984 0.23111 0.085787 -0.0098067 0.012884 -0.012056 -0.036482 -0.043268 -0.067993
1960 -0.033932 0.43226 0.093198 0.11744 -0.11042 -0.040249 0.17628 0.19784 0.09815 -0.02697 0.031918 -0.0082639 -0.046006 -0.046276 -0.060094
1961 -0.055745 0.4922 0.16986 0.08563 -0.12457 -0.049345 0.21678 0.18111 0.09672 -0.02482 0.010404 -0.0018748 -0.045362 -0.063056 -0.063538
1962 -0.059066 0.43417 0.23821 0.040413 -0.14164 -0.089634 0.2514 0.10848 0.10262 -0.018154 0.019445 -0.010877 -0.0086991 -0.078831 -0.13843
1963 -0.031094 0.32423 0.26654 0.033862 -0.049683 -0.0081807 0.2423 0.108 0.11448 0.0046285 0.050328 -0.0078249 -0.015136 -0.030638 -0.12605
1964 -0.07857 0.26929 0.27308 0.045549 0.015764 -0.095878 0.17212 0.07501 0.1007 -0.029767 0.032811 -0.00040369 -0.052936 -0.023233 -0.086131
1965 -0.08781 0.23978 0.25724 0.041719 0.10247 -0.03436 0.16035 0.1059 0.1178 -0.02728 0.0098806 -0.018545 -0.055644 -0.032033 -0.10401
1966 -0.040155 0.22794 0.24066 0.021657 0.1759 0.011861 0.16625 0.11368 0.15078 -0.008088 0.038959 0.00015682 -0.016106 -0.036275 -0.1161
1967 -0.044424 0.19869 0.22668 -0.0084862 0.14292 -0.02103 0.14399 0.14368 0.15324 -0.015642 0.033264 0.012773 -0.026157 -0.022958 -0.12166
1968 -0.095879 0.17384 0.18589 0.012411 0.11458 -0.039995 0.12965 0.16902 0.18903 -0.0016807 0.0063165 0.0027145 -0.019488 -0.025361 -0.15181
1969 -0.080148 0.21578 0.25882 -0.0057767 0.14662 -0.05427 0.13219 0.24053 0.20022 -0.028893 0.034612 -0.009761 -0.035258 -0.036886 -0.1002
1970 -0.047861 0.21606 0.26877 0.048276 0.061664 -0.0084349 0.16706 0.29061 0.21345 -0.001258 0.06181 0.019785 -0.032832 -0.0080674 -0.10963
1971 -0.045173 0.20853 0.29467 0.0062876 -0.063638 -0.04629 0.10555 0.21454 0.18983 -0.001236 0.024528 -0.022814 -0.016523 -0.055851 -0.098615
1972 -0.062517 0.30834 0.29933 0.023105 -0.015161 0.019565 0.22003 0.27262 0.15134 -0.02485 0.039182 -0.031672 -0.035275 -0.049334 -0.11961
1973 -0.043152 0.44931 0.30791 -0.00097248 -0.013906 0.037545 0.20439 0.28903 0.12068 -0.022599 0.039871 -0.00011931 -0.0076767 -0.028845 -0.059918
1974 -0.14007 0.39529 0.29151 -0.0055384 -0.079425 0.025851 0.22664 0.21669 0.10956 -0.057644 0.0036763 -0.034672 0.028388 -0.051279 -0.098102
1975 -0.05829 0.36394 0.30876 0.013306 -0.009535 -0.028324 0.24186 0.20061 0.11697 -0.00039768 0.047409 -0.0023754 0.067186 -0.016039 0.021648
1976 -0.057712 0.22326 0.24731 -0.04032 -0.066167 -0.039863 0.13967 0.13772 0.07184 -0.011842 0.043168 -0.0069527 0.097882 -0.02282 -0.058077
1977 -0.055011 0.22258 0.23314 0.035504 0.042347 -0.019587 0.17759 0.16661 0.093237 -0.03096 0.011561 0.01285 0.070068 -0.016385 -0.095551
1978 -0.075558 0.17783 0.24224 0.081006 0.12907 -0.022099 0.15546 0.088985 0.079365 -0.029408 0.025916 -0.021549 0.0071648 -0.053544 -0.1115
1979 -0.029195 0.19533 0.28612 0.21607 0.31461 0.013056 0.19276 0.16869 0.11838 -0.0086322 0.057415 0.018239 0.037872 -0.035761 -0.067945
1980 -0.065436 0.17817 0.26092 0.15046 0.22745 -0.02069 0.11401 0.073335 0.083029 -0.03216 0.018995 -0.031021 -0.0041047 -0.035642 -0.099004
1981 -0.089825 0.15963 0.31657 0.15439 0.21017 -0.063225 0.091605 0.062464 0.088297 -0.054861 0.0062535 -0.033314 -0.043397 -0.043791 -0.17178
1982 -0.081133 0.14285 0.32991 0.11509 0.23571 -0.062815 0.082292 0.072294 0.060745 -0.025712 0.068339 -0.047027 -0.033929 -0.055635 -0.11818
1983 -0.068725 0.17966 0.35782 0.10898 0.40215 0.034578 0.2365 0.15455 0.10995 -0.016378 0.086987 0.0080769 -0.023647 -0.019016 -0.096511
1984 -0.03514 0.14277 0.33995 0.082734 0.38335 0.078622 0.25918 0.13006 0.11477 -0.017512 0.13012 0.020753 -0.020496 -0.034837 -0.070123
1985 -0.026247 0.15237 0.32349 0.040934 0.29353 0.13542 0.25398 0.17326 0.092472 0.01633 0.16361 0.0083976 0.035967 -0.029161 -0.09841
1986 -0.056808 0.13657 0.24551 0.024103 0.21354 0.060735 0.22214 0.23193 0.075115 -0.028788 0.12662 -0.0063452 -0.038309 -0.022387 -0.12376
1987 0.0057713 0.14617 0.22732 0.044085 0.27745 0.060878 0.23391 0.28944 0.076207 -0.011334 0.060478 -0.033912 -0.0063039 -0.045182 -0.099919
1988 0.078591 0.1074 0.20967 0.056486 0.39571 0.092965 0.18584 0.28405 0.086038 -0.027526 0.07753 -0.0080002 -0.021436 -0.0029657 -0.11615
1989 0.10935 0.1057 0.24105 0.039875 0.33237 0.025635 0.16811 0.2846 0.073439 -0.0038114 0.061484 0.007565 0.014051 -0.024705 -0.07279
1990 0.022293 0.093211 0.19979 -0.016476 0.2493 -0.031771 0.11958 0.22487 0.037146 -0.010983 0.052072 -0.03821 -0.027222 -0.054678 -0.083265
1991 -0.013563 0.088925 0.22567 0.029854 0.23106 0.020187 0.13206 0.2316 0.046166 -0.00021938 0.073686 -0.012009 0.036704 -0.020344 -0.14285
1992 -0.065285 0.067798 0.27989 0.04749 0.2464 -0.02819 0.1093 0.22712 0.041614 -0.020529 0.044516 -0.03683 -0.011823 -0.020401 -0.071643
1993 -0.029419 0.11882 0.31735 0.1636 0.36698 0.041107 0.12936 0.26676 0.080361 -0.018748 0.072892 0.039548 0.010037 -0.0040148 -0.071626
1994 -0.013923 0.072142 0.31407 0.20449 0.42996 0.0065682 0.14865 0.2754 0.064586 -0.026626 0.058388 -0.018711 0.020032 2.0898e-05 -0.093994
1995 -0.035413 0.096536 0.27912 0.16769 0.40452 0.043047 0.16551 0.2836 0.059787 -0.038818 0.056816 -0.012132 -0.017053 -0.0096362 -0.13755
1996 -0.012912 0.07438 0.23667 0.21984 0.36623 0.11783 0.27534 0.27338 0.049071 -0.0089601 0.080114 0.00115 0.010068 -0.022409 -0.11478
1997 0.042666 0.043391 0.19007 0.16918 0.33129 0.16455 0.24393 0.22182 0.047877 -0.037051 0.063765 -0.025224 -0.029755 -0.053396 -0.1718
1998 0.12673 0.040719 0.16988 0.13958 0.31346 0.13066 0.26092 0.21327 0.046313 -0.03442 0.084751 -0.025672 -0.022109 -0.031646 -0.13927
1999 0.18153 0.045147 0.18505 0.093114 0.37889 0.15887 0.25346 0.17692 0.053539 -0.00054516 0.15063 0.0091153 0.0030867 -0.0218 -0.1025
2000 0.1861 0.041366 0.21486 0.078647 0.42212 0.11193 0.20853 0.16815 0.039965 0.0027678 0.1369 -0.02105 0.0059516 -0.023789 -0.095128
2001 0.064211 0.041341 0.1856 0.061432 0.37127 0.066224 0.14446 0.16379 0.041072 -0.013127 0.12984 -0.022132 0.0010175 -0.004201 -0.095917
2002 0.049333 0.029977 0.18946 0.050059 0.34309 0.047596 0.12724 0.1316 0.033712 -0.03235 0.12647 -0.023585 0.078869 -0.033092 -0.11696
2003 0.01116 0.025132 0.1723 0.052394 0.27411 0.08646 0.13596 0.15862 0.028653 -0.019296 0.099138 -0.01389 0.10211 -0.029538 -0.10511
2004 0.0049956 0.029325 0.20016 0.13793 0.21566 0.0028915 0.12367 0.13507 0.03895 -0.0045568 0.097832 -0.017612 0.11337 -0.026686 -0.15575
2005 0.035984 -0.014569 0.17852 0.20835 0.25529 0.0043157 0.11725 0.13041 0.016414 -0.0219 0.080323 -0.034629 0.097983 -0.03085 -0.11446
2006 0.027821 0.02773 0.19995 0.20524 0.21888 0.05127 0.12801 0.25655 0.02626 -0.030212 0.088686 -0.02635 0.095398 -0.023154 -0.08802
2007 0.043666 0.027352 0.2324 0.25656 0.2442 0.12835 0.17658 0.25498 0.0173 -0.021914 0.061936 -0.00044287 0.048313 -0.049272 -0.089711
2008 0.096733 0.011212 0.20629 0.22753 0.15078 0.10562 0.19386 0.24398 0.010908 -0.033385 0.072773 -0.023201 0.033583 -0.049575 -0.11923
2009 0.1922 -0.012943 0.22734 0.24925 0.37306 0.16095 0.22787 0.29349 0.026635 -0.058038 0.06563 -0.049452 0.039792 -0.061423 -0.090115
2010 0.22436 -0.023327 0.18786 0.18493 0.42046 0.18419 0.25506 0.29668 0.01946 -0.0065033 0.088655 0.0025953 0.043724 0.0042406 -0.083179
2011 0.1203 -0.027515 0.16152 0.17689 0.38405 0.17653 0.22565 0.25195 0.02719 -0.055131 0.083116 -0.023237 0.021634 -0.036061 -0.1291
2012 0.079392 -0.028584 0.15427 0.13134 0.36763 0.18688 0.15338 0.17877 -0.016082 -0.02083 0.12513 -0.014779 0.028006 -0.042236 -0.11402
2013 0.0089458 -0.041762 0.13753 0.13429 0.34546 0.13125 0.13704 0.15982 0.002543 -0.044914 0.12504 -0.020834 0.0092334 -0.033291 -0.16718
2014 0.041719 -0.0077664 0.1791 0.11485 0.37912 0.15815 0.12653 0.12386 0.0095164 -0.018004 0.19424 0.0027999 0.033252 -0.035575 -0.14692
2015 0.02163 0.0057006 0.17339 0.13343 0.39506 0.17706 0.13301 0.15051 0.013156 -0.022544 0.19557 0.0031943 0.041725 -0.024624 -0.084927
2016 0.018125 0.008939 0.14906 0.23201 0.35165 0.21133 0.17718 0.13281 0.016477 -0.014679 0.22321 -0.0038027 0.025311 -0.013953 -0.075213
2017 0.086974 0.014902 0.15295 0.266 0.29341 0.21902 0.11908 0.1693 0.017149 -0.0068546 0.24088 -0.0072465 0.011949 0.015602 -0.098058
2018 0.17306 -0.028456 0.14237 0.26311 0.21337 0.16094 0.089298 0.066625 -0.010501 -0.042314 0.12886 -0.030656 0.0085068 -0.031966 -0.12006
2019 0.15924 -0.06074 0.13341 0.26538 0.17484 0.17753 0.083482 0.10114 -0.0011995 -0.03992 0.10174 0.014999 -0.0057309 -0.015966 -0.13327
2020 0.25631 0.0030975 0.15824 0.28954 0.21831 0.22632 0.18431 0.15124 0.0078027 -0.022734 0.13142 0.031861 0.10653 -0.00077508 -0.1038
2021 0.17117 -0.029635 0.15608 0.24215 0.15626 0.17247 0.16462 0.090096 0.0039409 -0.041811 0.11076 0.014478 0.1178 -0.0088985 -0.11881
2022 0.14605 -0.041711 0.18243 0.2134 0.16416 0.20817 0.24609 0.21576 -0.0026208 -0.034097 0.09437 0.0029213 0.1459 -0.033727 -0.059676
2023 0.081248 -0.036116 0.17871 0.27118 0.20135 0.22478 0.22542 0.25527 0.034149 -0.033304 0.096323 0.00097422 0.16339 -0.017992 -0.087315
2024 0.076528 -0.02467 0.21623 0.29613 0.36646 0.28206 0.27772 0.27378 0.025788 -0.0053385 0.14448 0.017194 0.22741 -0.0073399 -0.11198
2025 0.081398 -0.021963 0.18294 0.29139 0.38634 0.21982 0.18786 0.24876 0.015075 -0.027166 0.17672 0.0071761 0.19556 0.025678 -0.082369
2026 0.066901 -0.029612 0.15764 0.33339 0.36924 0.21297 0.15541 0.22215 0.0095192 -0.019021 0.17938 0.018375 0.18288 -0.0060979 -0.064247
2027 0.015876 -0.03497 0.1203 0.32388 0.33245 0.17248 0.12751 0.17095 -0.0094144 -0.047909 0.12237 -0.026859 0.14528 -0.0053492 -0.13557
2028 0.19871 -0.056248 0.14546 0.36277 0.19507 0.22903 0.11521 0.10947 -0.0059171 -0.020408 0.20782 -0.013305 0.18456 0.059179 -0.13292
2029 0.26172 -0.070606 0.15705 0.35512 0.22198 0.21151 0.14945 0.13431 0.0066008 -0.011591 0.23715 0.010374 0.13952 0.085213 -0.082038
2030 0.25399 -0.057532 0.11754 0.29732 0.16897 0.24061 0.11939 0.1188 -0.0023049 -0.029907 0.23158 0.0029702 0.11581 0.085824 -0.090868
2031 0.26746 -0.030803 0.15157 0.33645 0.18811 0.20687 0.16644 0.1587 0.012981 -0.018791 0.23498 0.0040524 0.1009 0.10635 -0.10173
2032 0.20536 -0.082705 0.12503 0.31198 0.15843 0.21835 0.14608 0.14137 -0.0016043 -0.01225 0.17774 -0.0119 0.12444 0.033488 -0.10141
2033 0.18879 -0.053574 0.13619 0.25663 0.15463 0.13743 0.087025 0.081682 -0.010407 -0.043471 0.17338 -0.022726 0.088373 0.023978 -0.13283
2034 0.10579 -0.018435 0.12659 0.27191 0.18284 0.22169 0.11024 0.09797 0.014473 -0.020018 0.13815 -9.5728e-05 0.082725 0.012665 -0.12574
2035 0.084592 -0.036954 0.10881 0.1691 0.11306 0.13219 0.054485 0.080096 -0.030938 -0.0067602 0.13755 -0.023781 0.072422 0.015368 -0.16693
2036 0.11041 -0.062783 0.11168 0.21277 0.17679 0.2493 0.096515 0.11546 -0.0043213 -0.04158 0.12681 -0.034358 0.056224 0.045358 -0.093919
2037 0.12005 -0.084001 0.10452 0.21178 0.18402 0.22581 0.088346 0.093301 -0.00047869 -0.025683 0.13941 -0.0090345 0.13566 0.03836 -0.10258
2038 0.21941 -0.084144 0.068172 0.19712 0.14623 0.16448 0.052084 0.072265 -0.027315 -0.043042 0.13783 -0.011328 0.17447 0.051163 -0.12318
2039 0.30722 -0.062218 0.12464 0.19404 0.17294 0.16764 0.087783 0.13084 -0.023228 -0.033459 0.17144 -0.005127 0.2082 0.080861 -0.11074
2040 0.3004 -0.071237 0.12288 0.18153 0.13902 0.13801 0.078799 0.099461 -0.024611 -0.043151 0.18714 -0.012579 0.18354 0.074934 -0.12699
2041 0.34526 -0.025671 0.20033 0.22746 0.16339 0.21579 0.16895 0.15119 0.011252 0.019513 0.23618 0.023874 0.20366 0.11871 -0.09539
2042 0.25047 -0.056007 0.16411 0.2565 0.090813 0.13741 0.059796 0.092835 -0.010432 -0.03327 0.22807 -0.010231 0.13929 0.092598 -0.084216
2043 0.24171 -0.048106 0.15751 0.2589 0.10422 0.17273 0.090902 0.093092 -0.0044792 -0.024602 0.22247 0.0074781 0.10929 0.093147 0.078582
2044 0.17262 -0.054759 0.15043 0.28826 0.088223 0.16066 0.071597 0.057342 -0.012344 -0.03071 0.21375 -0.00068967 0.074484 0.055598 0.013698
2045 0.18058 -0.038675 0.13321 0.28822 0.10134 0.1699 0.082676 0.071601 -0.0088131 0.013962 0.20107 0.020578 0.14403 0.10172 0.086455
2046 0.079758 -0.078739 0.08616 0.27617 0.092219 0.19787 0.045983 0.059042 -0.031529 -0.08085 0.13448 -0.01498 0.061307 0.082106 0.1333
2047 0.14952 -0.077097 0.099233 0.20169 0.075084 0.14908 0.041389 0.047981 -0.050263 -0.033535 0.14641 -0.0029819 0.096635 0.033439 0.052351
2048 0.23595 -0.063637 0.10318 0.20306 0.12042 0.20781 0.087312 0.057139 -0.0039258 -0.017967 0.14802 0.0057355 0.096598 0.082546 0.028236
2049 0.34932 -0.057761 0.10261 0.20221 0.11451 0.22791 0.08236 0.068343 -0.0086002 -0.0065972 0.17227 0.0018271 0.089665 0.086195 -0.029339
2050 0.28753 -0.13043 0.077765 0.17415 0.059376 0.13128 0.064895 0.047747 -0.01954 -0.043482 0.14367 0.0011678 0.088233 0.073684 -0.036201
2051 0.31459 -0.08147 0.094173 0.1389 0.078978 0.11424 0.080512 0.063476 -0.019741 -0.018224 0.1526 0.045804 0.10439 0.085134 -0.0074755
2052 0.24839 -0.13481 0.056542 0.11471 0.031367 0.12378 0.026286 0.021864 -0.03561 -0.04543 0.11582 -0.031466 0.068875 0.040223 -0.018031
2053 0.20591 -0.086771 0.074307 0.17203 0.079818 0.14109 0.037456 0.069013 -0.015469 -0.035228 0.14151 0.015644 0.098059 0.074365 0.054129
2054 0.17432 -0.073446 0.071635 0.11596 0.049938 0.12633 0.051087 0.040711 -0.047441 -0.033168 0.14584 0.010579 0.050241 0.057685 0.23356
2055 0.13333 -0.10492 0.077318 0.084246 0.03409 0.080011 0.0081028 0.0037942 -0.057446 -0.028115 0.14559 0.0069765 0.080383 0.062294 0.25171
2056 0.17336 -0.080431 0.10476 0.14185 0.08759 0.15607 0.096193 0.061057 0.0022267 -0.017868 0.14834 0.0079726 0.11424 0.087831 0.23195
2057 0.17763 -0.085839 0.078882 0.16747 0.047255 0.19356 0.065958 0.048261 -0.033118 -0.045181 0.14989 0.01726 0.11145 0.051245 0.18505
2058 0.21766 -0.065991 0.086795 0.12861 0.067394 0.20417 0.028086 0.043162 -0.032584 -0.020769 0.12646 -0.015103 0.075169 0.033048 0.12964
2059 0.304 -0.11145 0.059234 0.099174 0.03395 0.11802 0.030245 -0.0050826 -0.042738 -0.022825 0.12831 -0.028918 0.071975 0.018269 0.10266
2060 0.28512 -0.1123 0.060781 0.10094 0.070881 0.1323 0.032487 0.0068097 -0.055881 -0.040079 0.12931 -0.0063287 0.051295 0.039023 0.12487
2061 0.24131 -0.099667 0.071784 0.10633 0.014802 0.10607 0.044746 0.025226 -0.033967 -0.041968 0.10725 0.013184 0.089299 0.044756 0.27803
2062 0.14929 -0.089139 0.061607 0.095418 -0.017026 0.050676 0.018814 0.035883 -0.036494 -0.022211 0.12471 -0.0099267 0.063311 0.032606 0.3152
2063 0.070295 -0.061144 0.041786 0.11349 0.016188 0.10481 0.043719 0.031401 -0.035156 -0.050197 0.089679 -0.019886 0.037385 0.025511 0.27077
2064 0.090365 -0.067304 0.065721 0.080602 0.013077 0.088215 0.003539 0.0055422 -0.039001 -0.053003 0.097591 -0.019144 0.053791 0.051468 0.28221
2065 0.13057 -0.086341 0.070396 0.10441 0.0079189 0.10365 0.0047601 -0.021594 -0.05499 -0.024063 0.11114 -0.020287 0.078125 0.033044 0.33822
2066 0.090254 -0.11504 0.031105 0.072878 -0.023698 0.048991 0.012576 -0.054021 -0.077147 -0.069775 0.079779 -0.023369 0.017105 0.0082731 0.30441
2067 0.15035 -0.10337 0.033081 0.07675 -0.002695 0.10268 0.0082745 0.006536 -0.041391 -0.020995 0.087014 -0.029042 0.070761 0.026245 0.37262
2068 0.12466 -0.01592 0.04774 0.066358 -0.02095 0.10919 0.055285 -0.015993 -0.042009 -0.012229 0.11966 -0.0002932 0.078376 0.045434 0.40369
2069 0.096663 0.094548 0.012651 0.080711 -0.055549 0.083099 0.0064596 -0.033583 -0.051484 -0.061639 0.081328 -0.053711 0.041174 -0.009085 0.29876
2070 0.11676 0.16596 0.036856 0.099839 0.022587 0.090212 0.027449 -0.015513 -0.041144 -0.04737 0.088319 -0.019561 0.063762 0.032823 0.34888
2071 0.098909 0.20722 0.03203 0.094697 0.019702 0.14957 0.035792 0.024858 -0.023875 -0.033966 0.092182 -0.020629 0.038345 0.033209 0.3609
2072 0.14363 0.012191 0.058954 0.10228 -0.038138 0.079238 0.045664 -0.0010431 -0.02468 -0.015689 0.11176 -0.018551 0.072853 0.03487 0.34854
2073 0.093981 -0.045358 0.044957 0.050555 -0.02585 0.065442 0.011309 -0.032758 -0.041592 -0.040269 0.10334 0.0012607 0.067679 0.038622 0.38361
2074 0.07336 -0.065781 -0.0078014 0.049256 -0.034126 0.061295 0.0082388 -0.036138 -0.048107 -0.037911 0.086081 -0.04466 0.013452 0.0041401 0.31187
2075 0.088892 -0.087708 0.016177 0.05442 -0.069378 0.024959 -0.041069 -0.06812 -0.056001 -0.04226 0.091259 -0.023419 0.031581 0.013871 0.34745
2076 0.065541 -0.078095 0.019435 0.021656 -0.074631 0.021695 -0.052966 -0.068048 -0.067818 -0.041434 0.069094 -0.027092 0.067654 0.0098883 0.36923
2077 0.095736 -0.066876 0.031169 0.036814 -0.067348 0.041634 0.019909 -0.012714 -0.067774 -0.034029 0.10851 -0.0060497 0.082004 0.018321 0.37065
2078 0.060778 -0.049406 0.016982 0.018151 -0.061164 0.027523 -0.034062 -0.032595 -0.057443 -0.05888 0.089278 -0.054429 0.054284 0.015625 0.25721
2079 0.066785 -0.029247 0.062366 0.064852 0.019275 0.090541 0.026748 0.0022285 -0.017444 -0.010803 0.1068 0.0074854 0.095052 0.046557 0.37549
2080 0.059082 -0.091814 -0.0040245 0.069231 -0.022518 0.060553 0.036416 0.042998 -0.02985 -0.035059 0.08534 -0.015174 0.17137 0.040958 0.40458
2081 0.087295 -0.081297 0.044015 0.073113 -0.025639 0.043718 0.02468 -7.0602e-05 -0.026634 -0.0080433 0.10047 0.031909 0.20212 0.047517 0.43366
2082 0.016734 -0.093461 -0.00085413 0.026453 -0.035452 0.057086 -0.0099467 -0.042045 -0.057075 -0.062809 0.057306 -0.034236 0.13591 0.011742 0.40021
2083 0.044592 -0.08131 0.026639 0.027028 -0.053996 0.010717 0.0012963 -0.030601 -0.041345 -0.028266 0.085976 -0.015595 0.12172 0.0087454 0.48358
2084 0.052704 -0.049452 0.051962 0.053491 -0.0062318 0.08075 0.00324 -0.0058519 -0.021345 -0.013587 0.093697 -0.015176 0.11282 0.018191 0.43971
2085 0.029568 -0.090899 0.005229 0.011294 -0.045137 0.027734 -0.030178 -0.076102 -0.052886 -0.039423 0.06526 -0.030279 0.07061 0.0076317 0.30933
2086 -0.008964 -0.082642 -0.0020116 0.026724 -0.04688 0.021542 -0.0061255 -0.044006 -0.05619 -0.053385 0.057144 -0.043559 0.05112 -0.013502 0.31515
2087 0.03497 -0.098384 0.0083029 0.062698 -0.10093 -0.031139 -0.023923 -0.05053 -0.042515 -0.0283 0.073946 -0.011996 0.076808 0.021075 0.4545
2088 0.026947 -0.10023 0.023818 0.013259 -0.023383 0.0085699 -0.0094189 -0.038034 -0.055515 -0.049677 0.049985 -0.020537 0.05603 -0.015396 0.3554
2089 0.067818 -0.077069 0.018846 0.032481 -0.085562 0.058975 -0.0038046 -0.018621 -0.048825 -0.00094681 0.084099 0.0097131 0.083187 0.025694 0.41696
2090 0.035554 -0.066867 0.018068 0.020185 -0.061372 0.025963 -0.0095354 -0.040978 -0.0583 -0.0030021 0.082804 0.044716 0.079676 0.032157 0.35388
2091 0.028285 -0.075231 0.015348 0.039967 -0.099654 0.0024203 0.0030728 -0.036593 -0.046234 -0.068721 0.054103 -0.0041613 0.041504 -0.0088547 0.29175
2092 -0.014531 -0.1212 -0.0038629 0.050332 -0.070045 -0.022238 -0.021145 -0.046439 -0.052938 -0.04328 0.051934 -0.018441 0.039345 -0.031111 0.17
2093 0.045866 -0.092506 0.0098045 0.017428 -0.031649 0.0096956 0.0079351 -0.01517 -0.02634 -0.038679 0.063057 0.017483 0.060652 0.017545 0.33153
2094 -0.0086921 -0.11811 0.00018757 0.035179 -0.089798 0.02012 -0.030007 -0.064117 -0.04605 -0.072731 0.035039 0.0032735 0.03884 0.020007 0.26933
2095 0.030438 -0.12487 0.0036079 0.0090615 -0.068742 0.045641 -0.027335 -0.034776 -0.035813 -0.041448 0.083848 -0.005511 0.03717 0.00040126 0.33564
2096 0.038571 -0.10769 -0.012434 0.019152 -0.050595 -0.010648 0.0021361 -0.005929 -0.050556 -0.036503 0.055716 0.010599 0.032528 -0.007322 0.29754
2097 0.00035774 -0.10588 0.010412 -0.019873 -0.10896 -0.00452 -0.02941 -0.066837 -0.040168 -0.036404 0.081383 -0.018612 0.017715 -0.0024909 0.33562
2098 0.005987 -0.094546 0.0035721 0.020529 -0.064173 0.046495 0.0091518 -0.035629 -0.039231 -0.039244 0.062664 0.0033863 0.049169 0.025311 0.243
2099 0.01225 -0.097011 -0.015408 0.029131 -0.055481 0.012624 -0.015664 -0.026722 -0.037333 -0.038218 0.073837 0.0098061 0.077477 0.016256 0.23185
2100 -0.0042136 -0.11996 -0.007311 0.0066005 -0.094866 -0.008157 -0.032307 -0.061987 -0.052147 -0.032672 0.062458 0.020032 0.012266 -0.008582 0.19061
2101 -0.055162 -0.13745 -0.0022184 -0.013316 -0.094646 0.021224 -0.016657 -0.01479 -0.055221 -0.032843 0.063855 -0.023616 0.0058049 -0.016244 0.18687
2102 -0.023082 -0.11097 -0.025449 -0.0099609 -0.059979 0.016181 -0.037694 -0.064145 -0.059594 -0.045216 0.065169 -0.0056659 0.03519 0.01572 0.20896
2103 -0.035723 -0.13914 -0.02558 -0.016251 -0.065536 -0.047828 -0.024734 -0.041163 -0.074445 -0.044984 0.017491 -0.022495 0.0088296 -0.027694 0.1994
2104 -0.043111 -0.11934 -0.00091151 0.01717 -0.070625 0.034872 0.019797 -0.022888 -0.039607 -0.0077229 0.052463 0.011832 0.049564 0.039832 0.20001
2105 -0.0007442 -0.093533 -0.0052715 0.027239 -0.079122 0.020754 -0.011029 -0.032255 -0.019855 -0.023088 0.071657 -0.0044053 0.022149 0.006002 0.19727
2106 -0.015904 -0.12159 -0.021156 0.0018278 -0.082409 -0.016442 -0.035738 -0.055939 -0.046092 -0.00014242 0.080533 0.007426 0.019597 0.00043153 0.16048
2107 -0.045597 -0.11335 -0.0019021 -0.031728 -0.089237 -0.0022554 -0.043957 -0.069028 -0.075986 -0.048183 0.06279 -0.0021201 0.024991 0.005583 0.16382
2108 -0.029169 -0.12846 -0.027405 -0.0017512 -0.092976 -0.00056163 -0.031123 -0.033791 -0.039453 -0.044234 0.031126 -0.029017 0.0058504 -0.019955 0.17921
2109 -0.036275 -0.13779 -0.045996 -0.034562 -0.094959 -0.015372 -0.043925 -0.05132 -0.092289 -0.044292 0.037585 -0.035074 -0.0048678 -0.013063 0.089445
2110 0.0042643 -0.12067 -0.021602 -0.0021855 -0.065636 0.020733 -0.025086 -0.012559 -0.048298 -0.014603 0.06809 -0.0066482 0.030824 0.016014 0.16599
2111 -0.060663 -0.14756 -0.04911 -0.0066458 -0.13021 -0.017887 -0.040998 -0.077409 -0.045274 -0.048614 0.034668 -0.023813 0.013862 -0.019987 0.10776
2112 -0.018887 -0.093825 0.010921 0.0016404 -0.076604 0.030068 -0.034216 -0.032543 -0.060151 -0.039764 0.07703 -0.010983 0.047346 0.01327 0.17828
2113 -0.0043419 -0.11543 -0.0089749 -0.010817 -0.065671 -0.025803 -0.041368 -0.035341 -0.042081 -0.031482 0.057867 -0.0066866 0.021087 0.022505 0.168
2114 0.010644 -0.11782 -0.014515 -0.01771 -0.11052 -0.051227 -0.053177 -0.10353 -0.065241 -0.028105 0.059027 -0.019377 0.026513 -0.0070713 0.12571
2115 -0.019149 -0.092096 -0.023149 -0.0075002 -0.12716 -0.022837 -0.056274 -0.047808 -0.060587 -0.018723 0.061168 0.023228 0.040864 0.00032617 0.13633
2116 -0.0061137 -0.12315 -0.038348 -0.024139 -0.085021 0.0040976 -0.047153 -0.051142 -0.062786 -0.020707 0.044928 -0.022037 0.053333 0.0068327 0.14576
2117 -0.016226 -0.1397 -0.034771 -0.045905 -0.10866 -0.062674 -0.057267 -0.09316 -0.062162 -0.061682 0.033115 -0.026878 -0.012746 -0.013409 0.052392
2118 0.0098488 -0.13033 -0.02864 0.0026389 -0.10758 -0.059648 -0.011058 -0.044204 -0.047178 -0.0008288 0.069967 -0.018433 0.045158 0.0043291 0.034355
2119 -0.052075 -0.15745 -0.023503 -0.0084772 -0.08175 -0.021127 -0.066059 -0.063696 -0.048429 -0.073414 0.022674 -0.036235 0.013908 -0.025491 0.033759
2120 -0.02012 -0.12726 -0.017975 -0.02682 -0.063747 -0.011493 -0.034836 -0.052484 -0.06 -0.0041586 0.036896 0.0017815 0.016069 0.0093118 0.073945
2121 -0.058857 -0.15646 -0.043743 -0.038169 -0.12502 -0.06498 -0.062479 -0.098034 -0.093506 -0.063028 0.039427 -0.045799 0.00070304 -0.02126 0.071929
2122 -0.037913 -0.12279 -0.024942 -0.00093539 -0.10928 -0.047629 -0.039985 -0.068629 -0.042879 -0.016425 0.064641 -0.01011 0.019305 -0.0057867 0.12975
2123 -0.043625 -0.13604 -0.027153 -0.0077347 -0.060727 -0.0017243 -0.024995 -0.042062 -0.064501 -0.023319 0.030507 0.0073453 0.0038147 -0.022807 0.051506
2124 -0.019147 -0.1094 -0.010074 -0.008424 -0.10409 -0.014631 -0.034485 -0.04844 -0.018173 -0.030295 0.045734 -0.014581 0.011596 -0.006493 0.10573
2125 -0.037951 -0.10225 0.0025718 -0.020675 -0.11945 -0.035487 -0.026686 -0.05646 -0.02695 -0.030379 0.066246 -0.0069005 0.01049 -0.0019476 0.11911
2126 -0.035327 -0.1541 -0.048688 -0.051452 -0.10057 -0.012793 -0.053695 -0.070978 -0.069001 -0.053632 0.019526 0.013146 0.0040968 0.0071834 0.08441
2127 -0.031642 -0.14611 -0.022027 -0.045055 -0.11989 -0.039087 -0.073381 -0.084495 -0.071313 -0.023128 0.058148 -0.010624 -0.013733 -0.014394 0.079121
2128 -0.054229 -0.16256 -0.062845 -0.047126 -0.12464 -0.05766 -0.053925 -0.079862 -0.062133 -0.04117 0.0091438 -0.016651 -0.024567 -0.021439 0.032474
2129 -0.037416 -0.10628 -0.015706 -0.014928 -0.065944 -0.0073563 -0.027414 -0.065974 -0.044656 -0.01893 0.064628 -0.017923 0.028223 0.013961 0.065287
2130 -0.055276 -0.10707 -0.016648 0.0066268 -0.11407 -0.0082652 -0.042644 -0.046105 -0.0072319 -0.01423 0.041328 -0.010321 0.019818 0.005963 0.071217
2131 -0.022256 -0.13672 -0.059367 -0.017829 -0.11099 -0.066325 -0.027042 -0.099145 -0.015006 -0.047908 0.027775 -0.015182 0.0059898 0.0036684 0.026864
2132 -0.039318 -0.13904 -0.045656 -0.040456 -0.12481 -0.06068 -0.045447 -0.05794 -0.006641 -0.027602 0.042059 -0.0068613 0.026433 0.022867 0.02938
2133 -0.040353 -0.09742 -0.0051826 -0.011174 -0.099089 -0.032981 -0.018542 -0.04576 0.071682 -0.013504 0.056495 -0.013165 0.019986 0.0073103 0.063419
2134 -0.021984 -0.15719 -0.027464 -0.036295 -0.096625 0.01413 -0.050062 -0.035315 0.032723 -0.011882 0.035385 -0.020947 0.023047 -0.015867 0.010879
2135 -0.092454 -0.15588 -0.047155 -0.043419 -0.13371 -0.036459 -0.054508 -0.049677 0.04583 -0.04786 0.0047321 -0.020019 -0.0088653 -0.025559 0.0097843
2136 -0.045757 -0.11316 -0.018957 -0.047549 -0.12167 -0.05058 -0.05243 -0.031977 0.025952 -0.036622 0.036442 0.0083161 0.015248 0.02052 0.054841
2137 -0.05121 -0.13516 -0.064837 -0.056814 -0.15586 -0.09874 -0.063504 -0.064907 0.0018393 -0.055044 0.0072317 -0.0018503 -0.020488 0.006466 0.082042
2138 -0.038279 -0.13363 -0.032 -0.049579 -0.13796 -0.039319 -0.05282 -0.051101 -0.027946 -0.011923 0.026067 -0.0094397 0.001997 -0.023726 0.031358
2139 -0.062064 -0.13714 -0.044582 -0.027627 -0.10955 -0.036358 -0.05579 -0.045154 -0.029988 -0.037936 0.019793 0.0047354 0.013677 -0.017442 -0.022334
2140 -0.065267 -0.095952 -0.053103 -0.059392 -0.14221 -0.084505 -0.074342 -0.083227 -0.016976 -0.05091 0.016748 -0.023293 -0.020245 -0.020092 -0.0026411
2141 -0.083402 0.11137 -0.054238 -0.05457 -0.14056 -0.08181 -0.060654 -0.066192 -0.041193 -0.053731 0.0081426 -0.031475 -0.0068265 -0.019916 -0.07256
2142 -0.042972 0.23375 -0.030729 -0.016441 -0.10002 -0.014574 -0.041438 -0.065894 0.00044347 -0.0039314 0.056854 0.0099832 0.02902 -0.00273 0.012637
2143 -0.070578 0.13834 -0.055476 -0.063372 -0.13074 -0.057896 -0.066988 -0.086119 -0.044312 -0.026935 0.041148 0.0082484 0.0026569 -0.039525 -0.059108
2144 -0.092689 -0.026448 -0.051262 0.00024072 -0.11787 -0.074401 -0.069878 -0.057296 -0.0025764 -0.038272 0.011489 -0.012784 -0.043961 -0.027926 -0.012089
2145 -0.073306 -0.0664 -0.067011 -0.056124 -0.131 -0.048851 -0.058365 -0.071186 -0.025746 -0.032534 0.03462 0.0065111 0.0012054 -0.016554 0.026084
2146 -0.086574 -0.095035 -0.065318 -0.03149 -0.099172 -0.068887 -0.026431 -0.061587 0.0031926 -0.055376 0.017169 -0.010735 -0.018102 -0.027826 0.0029199
2147 -0.098382 -0.098442 -0.06224 -0.072394 -0.13939 -0.089691 -0.074213 -0.086439 0.0092386 -0.051033 0.029043 -0.018598 -0.014107 -0.027491 -0.063801
2148 -0.047715 -0.068744 -0.068089 -0.049828 -0.1247 0.0099088 -0.040397 -0.069073 0.063488 -0.03893 0.035022 -0.0035354 1.582e-05 -0.011286 0.015144
2149 -0.071233 -0.067107 -0.044413 -0.040032 -0.16316 -0.073655 -0.060946 -0.10844 0.082418 -0.0078605 0.030116 0.0082928 0.0027542 0.00061676 0.029926
2150 -0.093017 -0.11007 -0.065499 -0.053698 -0.11903 -0.018457 -0.02675 -0.055609 0.11371 -0.045912 0.014599 -0.028587 -0.029157 -0.017231 -0.0060416
2151 -0.1029 -0.098203 -0.066247 -0.085936 -0.12959 -0.039536 -0.061063 -0.090612 0.08673 -0.060227 0.0051194 -0.028317 -0.021993 -0.03656 -0.004163
2152 -0.062421 -0.059868 -0.042929 -0.070711 -0.11013 -0.062109 -0.067825 -0.05248 0.092749 -0.026591 0.024689 0.0034239 -0.010191 0.0046937 -0.032044
2153 -0.005508 -0.057578 -0.026316 -0.015202 -0.089493 -0.024244 -0.031765 -0.037198 0.11174 -0.0074613 0.042861 0.015435 0.031201 0.011211 0.01236
2154 -0.13077 -0.1065 -0.060487 -0.090894 -0.21031 -0.12563 -0.1021 -0.12423 0.01128 -0.05885 -0.0036793 -0.026027 -0.040131 -0.042411 -0.017322
2155 -0.031153 -0.074143 -0.048646 -0.034081 -0.15168 -0.047626 -0.051897 -0.045225 0.034392 -0.011622 0.03711 0.017622 0.0071528 -0.0051155 0.06389
2156 -0.061206 -0.084295 -0.060874 -0.067183 -0.11147 -0.0658 -0.046216 -0.066298 0.015204 -0.046992 0.025259 -0.035646 0.0059824 -0.027535 -0.056536
2157 -0.05456 -0.050639 -0.039048 -0.057127 -0.15768 -0.036258 -0.063966 -0.081703 0.02376 -0.019876 0.040325 -0.0062122 0.023099 0.021785 -0.018625
2158 -0.093354 -0.088319 -0.046138 -0.028884 -0.13637 -0.033692 -0.036498 -0.050018 0.018145 -0.032504 0.014861 -0.0013859 -0.0058876 0.016756 0.02368
2159 -0.0588 -0.070875 -0.053129 -0.081287 -0.12468 -0.084737 -0.07229 -0.074417 -0.0064732 -0.031898 -0.0012697 -0.012141 -0.011539 0.019636 -0.006903
2160 -0.065233 0.024929 -0.054341 -0.046287 -0.099485 -0.026667 -0.030428 -0.060525 0.026622 -0.033478 0.04634 -0.028074 0.0041833 0.00014683 0.018056
2161 -0.084284 0.2066 -0.062607 -0.019526 -0.14542 -0.058189 -0.041451 -0.07094 0.046956 -0.033633 0.007174 0.0059059 -0.005669 -0.024548 -0.012541
2162 -0.094056 0.19975 -0.067452 -0.057991 -0.12953 -0.064169 -0.056158 -0.078076 0.025678 -0.042578 -0.014764 -0.013747 -0.018116 -0.027854 0.0093422
2163 -0.060833 0.18417 -0.031329 -0.014588 -0.13152 -0.048775 -0.03454 -0.062733 0.091075 -0.018025 0.021366 0.0042229 -0.027963 -0.01259 -0.017244
2164 -0.075157 0.050196 -0.029576 -0.035023 -0.13238 -0.058784 -0.064078 -0.064038 0.098092 -0.055582 0.0055553 0.0035717 -0.027121 0.013214 0.016433
2165 -0.089999 0.012845 -0.043676 -0.027792 -0.095842 0.014705 0.006004 -0.012261 0.15074 -0.040709 0.010318 0.011908 -0.015441 -0.012381 -0.011445
2166 -0.084241 -0.034808 -0.051001 -0.050786 -0.14301 -0.027053 -0.056906 -0.051481 0.14108 -0.0075351 0.024929 -0.0038631 -0.015976 -0.012666 -0.011869
2167 -0.08427 -0.054121 -0.064505 -0.05713 -0.11173 -0.051583 -0.050783 -0.044117 0.1456 -0.028055 0.029193 0.0035677 0.0059728 -0.0067285 0.045533
2168 -0.081195 -0.0091452 -0.036019 -0.049259 -0.12529 -0.068992 -0.024424 -0.019646 0.1653 -0.025428 0.02539 -0.0068683 -0.016501 -0.0050549 -0.0010016
2169 -0.089647 -0.029157 -0.073343 -0.045267 -0.10932 -0.041612 -0.02769 -0.04495 0.13348 -0.036224 0.011601 -0.011657 -0.014898 -0.028959 0.019243
2170 -0.016241 0.16363 -0.012455 -0.020099 -0.10968 -0.071617 -0.023716 -0.039543 0.14273 -0.00030437 0.050556 0.045961 0.023731 0.018376 0.074374
2171 -0.06357 0.24716 -0.051971 -0.054576 -0.13542 -0.033686 -0.056846 -0.074896 0.14845 -0.019735 0.028767 0.00082926 -0.015994 -0.016401 0.018922
2172 -0.095961 0.32915 -0.074328 -0.055986 -0.097632 -0.035422 -0.01178 -0.06911 0.10021 -0.064267 0.0071034 -0.012851 -0.060764 -0.034892 0.051673
2173 -0.095558 0.36035 -0.06111 -0.047993 -0.1304 -0.10532 -0.033131 -0.071037 0.053176 -0.043604 0.0022078 -0.025014 -0.017116 -0.010552 0.010985
2174 -0.084003 0.23578 -0.077848 -0.07782 -0.1346 -0.08043 -0.043337 -0.070435 0.059877 -0.03365 0.014629 -0.010008 -0.037685 -0.047225 0.030267
2175 -0.090303 0.13463 -0.04785 -0.028408 -0.11911 0.00066988 0.01344 -0.047342 0.059026 -0.031054 0.013292 -0.010114 0.0060032 -0.018092 2.1289e-05
2176 -0.056929 0.05859 -0.034023 -0.052421 -0.13 -0.052489 0.075288 -0.050003 0.071724 -0.029 0.0062422 -0.0051448 0.0081782 0.004622 -0.052438
2177 -0.069796 0.027474 -0.0696 -0.043526 -0.16196 -0.03498 0.067389 -0.048744 0.07232 -0.054082 0.017957 -0.034788 -0.011613 -0.030806 -0.050096
2178 -0.068562 0.079426 -0.038473 -0.042516 -0.1124 -0.0092602 0.063518 -0.015266 0.10288 -0.0047009 0.036058 0.025467 -0.015114 0.0071868 0.032474
2179 -0.10272 0.15426 -0.053131 -0.047108 0.020371 -0.030247 -0.001958 -0.052853 0.11947 -0.027166 -0.0016652 -0.019146 -0.012029 -0.019264 0.033319
2180 -0.027094 0.36203 -0.047618 -0.053756 0.046662 -0.040206 -0.01702 -0.037053 0.14246 0.0043267 0.012238 0.026105 0.025144 -0.010015 0.038033
2181 -0.085451 0.34712 -0.081589 -0.066705 0.083037 -0.077712 -0.022175 -0.050148 0.18088 -0.00024357 -0.0031669 0.011445 -0.025142 0.016415 -0.00049624
2182 -0.078523 0.41685 -0.047464 -0.043405 0.11427 -0.01805 -0.013996 -0.059913 0.20235 -0.0047771 0.031692 0.022424 -0.018103 -0.0093133 0.019672
2183 -0.048299 0.35402 -0.014265 -0.014385 0.067336 -0.0087373 -0.033332 -0.028598 0.18228 0.0019905 0.017051 -0.0017105 -0.017265 0.0088239 -0.014613
2184 -0.071359 0.37574 -0.047328 -0.019224 -0.030786 -0.066632 -0.0065689 -0.051819 0.18306 0.00097968 0.021406 0.021335 0.01571 0.014871 0.029158
2185 -0.049341 0.45465 -0.055148 -0.03224 -0.082204 0.0036091 0.00047773 -0.069993 0.18186 -0.013441 0.049211 -0.0048537 -0.00085571 -0.0098981 -0.027577
2186 -0.049352 0.48108 -0.067155 -0.03052 -0.064927 -0.036222 -0.015376 -0.068412 0.15343 -0.040756 0.022551 -0.0012304 -0.033981 -0.0037215 -0.08721
2187 -0.086081 0.48339 -0.054458 -0.057102 -0.059774 0.0058213 -0.042013 -0.088385 0.13095 -0.042035 -0.0095542 -0.01364 -0.052108 -0.053324 -0.041653
2188 -0.091779 0.46239 -0.056348 -0.090028 -0.1022 -0.093473 -0.0060818 -0.08972 0.09819 -0.024955 -0.010642 -0.020672 -0.049785 -0.029529 -0.036403
2189 -0.11385 0.34785 -0.065019 -0.03647 -0.098048 -0.01803 0.066729 -0.048518 0.11211 -0.01723 0.038868 -0.018371 -0.022002 -0.032136 -0.054975
2190 -0.10631 0.29507 -0.068183 -0.063448 -0.10388 -0.066906 0.05659 -0.090477 0.066324 -0.045324 -0.0068541 0.0040731 -0.024767 -0.037874 -0.04794
2191 -0.1039 0.46706 -0.08868 -0.063827 -0.06157 -0.065632 0.081551 -0.069973 0.083222 -0.039365 -0.011895 -0.01845 -0.044817 -0.042764 -0.074589
2192 -0.1015 0.4662 -0.068866 -0.084518 -0.12867 -0.10864 0.058731 -0.087428 0.067038 -0.026953 -0.013044 -0.0040408 -0.032765 -0.010975 -0.077649
2193 -0.065914 0.51745 -0.030093 -0.047458 -0.075129 -0.0096247 0.05388 -0.053051 0.10843 -0.024474 0.026887 0.009113 -0.024818 -0.038009 -0.052762
2194 -0.033492 0.52076 -0.069761 -0.092693 -0.063271 -0.065928 -0.0098106 -0.052097 0.075251 -0.059014 -0.0081247 -0.023297 -0.03395 -0.012139 -0.1093
2195 -0.047737 0.5501 -0.064515 -0.057761 -0.069812 -0.059415 0.034678 -0.054925 0.16877 -0.036358 0.013075 -0.030329 -0.030734 -0.020301 -0.043073
2196 -0.0078008 0.53432 -0.065356 -0.079461 -0.028073 -0.089891 -0.0054519 -0.072227 0.17427 -0.05015 0.0064581 0.00063143 -0.031356 -0.036076 -0.044933
2197 -0.065596 0.52845 -0.057248 -0.030411 0.10882 -0.070542 0.02747 -0.045607 0.20736 -0.043244 0.01037 -0.014129 -0.022998 -0.04537 -0.0050762
2198 -0.074379 0.54525 -0.058995 -0.057764 0.1707 -0.069698 0.018476 -0.014568 0.16866 -0.015763 0.014432 0.013091 -0.013427 -0.020718 -0.046658
2199 -0.083016 0.52606 -0.089328 -0.09024 0.077294 -0.12785 -0.04494 -0.074993 0.15328 -0.086596 -0.018699 -0.041337 -0.040155 -0.033834 -0.060794
2200 -0.052498 0.5125 -0.041268 -0.048843 0.19275 0.0050595 0.068755 0.0027931 0.18844 -0.031653 0.0090114 0.024258 -0.02418 0.014019 -0.0023583
2201 -0.061384 0.59601 -0.066578 -0.016258 0.27717 -0.021545 0.12871 -0.027537 0.18298 -0.022067 0.021263 0.020911 0.018206 -0.0047056 -0.068023
2202 -0.10483 0.55616 -0.05304 -0.061134 0.23372 -0.058632 0.13536 -0.062193 0.12453 -0.049309 0.004502 0.0068458 -0.02313 -0.0018986 -0.052779
2203 -0.062173 0.60183 -0.048158 -0.035649 0.1846 -0.04416 0.17378 -0.065389 0.11421 -0.028049 0.016009 0.013585 0.00031343 -0.034754 -0.16861
2204 -0.067525 0.46486 -0.064004 -0.050812 0.070595 -0.019311 0.16527 -0.059965 0.10134 -0.039371 0.018671 0.0046264 -0.032939 -0.029396 -0.091699
2205 -0.041537 0.48373 -0.03059 -0.029858 0.060399 -0.052394 0.14469 -0.028443 0.11157 -0.019366 0.013306 0.0056056 -0.0064915 0.0030746 -0.10473
2206 -0.076944 0.442 -0.054835 -0.06036 0.023559 -0.05779 0.14335 -0.065723 0.080086 -0.02947 -0.0060658 -0.005647 -0.022271 -0.0032998 -0.11228
2207 -0.093758 0.56709 -0.084114 -0.040271 -0.0095083 -0.086537 0.11345 -0.1139 0.091483 -0.034401 0.014968 -0.010872 -0.022953 -0.039178 -0.077266
2208 -0.086382 0.51478 -0.02571 -0.068509 0.01432 -0.057933 0.076114 -0.075745 0.077665 -0.032709 0.012935 -0.0027779 0.0072527 -0.041585 -0.094235
2209 -0.105 0.48522 0.02155 -0.0446 0.18073 -0.011229 0.090165 -0.0077812 0.12325 -0.028457 0.017431 -0.024468 -0.02625 -0.026026 -0.069017
2210 -0.051672 0.42607 0.045461 -0.0066391 0.27013 -0.021343 0.074118 -0.043548 0.20796 -0.036888 0.0044254 0.0084834 -0.033291 -0.02593 -0.056308
2211 -0.033014 0.42611 0.039085 -0.018216 0.27361 0.057304 0.087788 -0.013464 0.21987 -0.0074458 0.029213 0.038587 -0.014769 0.010232 -0.053152
2212 -0.10109 0.34498 -0.0061281 -0.01323 0.30449 0.0075703 0.022644 -0.073038 0.17937 -0.029426 0.01209 0.01451 -0.016287 -0.016336 -0.043701
2213 -0.040661 0.35152 -0.029263 0.019046 0.32567 0.086271 0.14845 -0.011769 0.21821 -0.017643 0.016687 0.0053308 -0.0016399 -0.012426 -0.13334
2214 -0.053323 0.34805 -0.036357 0.010712 0.28511 0.0052312 0.23126 -0.063815 0.19292 -0.064923 -0.021984 -0.013119 -0.056714 -0.045046 -0.10577
2215 -0.076042 0.46794 -0.049533 0.044719 0.26298 -0.027146 0.18713 -0.036797 0.18438 -0.0075299 0.02529 0.010962 -0.0042259 0.019321 -0.081663
2216 -0.076098 0.54494 -0.030765 0.019292 0.29741 -0.048671 0.21201 -0.067311 0.14705 -0.03985 0.0032297 0.010257 -0.039866 -0.013695 -0.035653
2217 -0.1017 0.4572 -0.046443 -0.038492 0.30092 -0.022769 0.18044 -0.03388 0.097058 -0.058677 -0.0081352 -0.0092567 -0.049816 -0.011145 -0.11057
2218 -0.0787 0.38315 -0.042862 -0.049133 0.39468 -0.0054317 0.22895 -0.011436 0.10163 0.016928 0.0075189 -0.0057986 -0.0022882 -0.03743 -0.087312
2219 -0.068563 0.35132 0.00034706 -0.014299 0.37722 0.033251 0.25914 0.11357 0.12133 -0.0059205 0.010955 0.028496 -0.027659 0.0054607 -0.079061
2220 -0.08023 0.33264 0.073107 -0.041699 0.34924 -0.059167 0.18284 0.09821 0.10037 0.0066765 0.001706 0.037641 -0.031119 -0.011875 -0.13189
2221 -0.098804 0.27314 0.07337 0.00086617 0.37823 -0.0086783 0.18326 0.13514 0.093739 -0.0076534 0.00036515 0.018719 -0.021834 -0.010607 -0.065735
2222 -0.044305 0.31802 0.12536 0.013363 0.44983 0.017604 0.26157 0.15378 0.098682 0.048952 0.041941 0.017545 0.0036151 0.035006 -0.015817
2223 -0.051625 0.30959 0.11359 -0.030185 0.41761 -0.0066189 0.29809 0.18341 0.091806 0.021088 -0.00017109 0.0048561 -0.019217 -0.02616 -0.046823
2224 -0.10551 0.32699 0.075553 -0.043139 0.44726 0.064222 0.27686 0.078643 0.10187 -0.042288 -0.020154 -0.037269 -0.028943 -0.016968 -0.12231
2225 -0.07259 0.36071 0.028362 -0.036593 0.41621 0.050278 0.24049 0.020277 0.12429 0.033194 0.019243 0.001243 -0.016782 -0.015584 -0.087169
2226 0.026945 0.42995 0.052737 0.032909 0.48407 0.076268 0.23034 0.02693 0.1636 0.020103 0.019528 0.023569 0.002357 -0.0091925 -0.061997
2227 0.10766 0.40132 0.04404 -0.013302 0.43211 0.084333 0.24612 0.062769 0.19514 0.038638 0.030428 0.014856 0.10253 -0.0028528 -0.078463
2228 0.11231 0.33546 0.026777 -0.0009573 0.42186 0.10416 0.21641 0.053821 0.19198 0.021712 0.010695 0.033619 0.12335 0.01825 -0.053147
2229 0.096256 0.28656 0.020037 -0.025281 0.39423 0.028853 0.14626 0.030145 0.20048 0.028555 0.0074712 0.0061789 0.11928 -0.00096379 -0.032539
2230 0.021628 0.26517 0.042338 -0.063677 0.37536 -0.015126 0.15085 0.013765 0.16319 0.0092808 0.0045768 0.004905 0.04864 -0.013465 -0.078992
2231 -0.024461 0.26698 0.10755 -0.028224 0.38852 -0.015565 0.12605 0.01204 0.14082 0.026841 -0.016354 -0.01443 0.032457 -0.045267 0.019372
2232 -0.0021873 0.26087 0.1486 -0.02921 0.40985 -0.024013 0.17208 -0.0018934 0.14781 0.019303 0.032126 0.012641 0.028136 0.024039 -0.059377
2233 -0.028264 0.23066 0.17346 -0.016954 0.44823 0.030918 0.26076 -0.0059591 0.09069 0.045061 0.015447 -0.0023383 0.054184 -0.02399 -0.094413
2234 -0.023763 0.2515 0.13358 -0.0040245 0.43777 0.023676 0.32952 0.025173 0.1323 0.064815 0.011983 0.01508 0.013944 -0.028717 -0.054347
2235 -0.059885 0.22003 0.19119 0.013777 0.43686 0.064562 0.31472 0.11072 0.11495 0.063953 0.0035324 0.010625 0.018512 -0.037251 -0.083816
2236 -0.021029 0.20249 0.10553 0.0089058 0.39233 0.11082 0.24907 0.19151 0.084232 0.090735 0.018138 -0.014193 0.0086741 -0.037463 -0.076403
2237 -0.057478 0.23346 0.075993 0.081364 0.39504 0.1726 0.24837 0.19816 0.085309 0.068575 0.02792 0.0036365 0.030519 -0.015534 -0.026621
2238 0.10398 0.20168 0.049127 0.075134 0.39153 0.098881 0.20814 0.16065 0.079801 0.031803 0.0039027 -7.9288e-05 0.0025474 -0.039024 -0.086695
2239 0.16454 0.1944 0.062409 0.082989 0.32843 0.054924 0.15696 0.17765 0.059867 -0.0085357 0.010524 -0.0063782 0.0017657 -0.027843 -0.12103
2240 0.20055 0.16373 0.041037 0.046332 0.40886 0.1275 0.17264 0.18363 0.086738 0.041918 0.026746 0.038477 0.041329 -0.00554 -0.10283
2241 0.15878 0.20132 0.15602 0.018214 0.31899 0.13331 0.12918 0.20046 0.099112 0.044815 0.0049888 0.0035677 0.017717 -0.033391 -0.09379
2242 0.079741 0.15937 0.21302 0.01622 0.28725 0.11035 0.16365 0.25012 0.086612 0.043084 0.0020441 0.00095427 0.011013 -0.025139 -0.067328
2243 0.031668 0.14494 0.21586 -0.020508 0.27595 0.068378 0.13164 0.24789 0.079746 0.09512 0.01554 0.017937 0.0026015 0.0081823 -0.050247
2244 0.039569 0.20188 0.20224 0.017116 0.27379 0.077359 0.22467 0.2945 0.10572 0.15546 0.06807 0.051052 0.047135 -0.0023695 -0.037937
2245 -0.0042395 0.097351 0.18961 -0.036344 0.23686 0.10359 0.25521 0.24669 0.067199 0.12478 0.013572 0.0054614 0.0015554 0.0074675 -0.075985
2246 0.056875 0.17101 0.17162 0.010922 0.25051 0.11877 0.27095 0.24279 0.076767 0.11469 0.025668 0.027674 0.035446 -0.011866 -0.080397
2247 0.025974 0.17934 0.14815 0.05503 0.33015 0.16523 0.31276 0.32555 0.11894 0.090533 0.057045 0.01624 0.052723 0.010359 -0.036712
2248 0.1652 0.13557 0.15876 -0.015923 0.26906 0.2053 0.2838 0.29367 0.085027 0.065108 0.036409 0.035093 0.013924 -0.015102 -0.026752
2249 0.21729 0.15246 0.14172 0.018332 0.23553 0.16465 0.23268 0.27818 0.070535 0.080252 0.048216 0.013207 0.040772 -0.00075978 -0.081118
2250 0.21814 0.13631 0.12029 0.044513 0.20534 0.16707 0.18731 0.27659 0.070612 0.064251 0.023115 0.016842 -0.014016 -0.0052962 -0.056834
2251 0.22157 0.091239 0.15488 0.076767 0.24681 0.17072 0.16112 0.2921 0.064561 0.067565 0.0088355 0.037475 0.0015502 -0.022835 -0.10497
2252 0.2447 0.092676 0.22464 0.091832 0.24062 0.16773 0.19553 0.28205 0.063574 0.13936 0.039814 0.024367 0.019731 -0.022759 -0.12259
2253 0.23798 0.10177 0.25031 0.17087 0.16865 0.14711 0.13447 0.28026 0.062922 0.14451 0.01088 -0.0080557 0.078152 -0.027024 -0.080295
2254 0.21923 0.090301 0.22443 0.12229 0.14825 0.12976 0.11229 0.26656 0.046463 0.1673 -0.0026309 0.019566 0.11492 -0.025559 -0.11811
2255 0.25566 0.036519 0.23497 0.11682 0.18341 0.19247 0.16716 0.28765 0.044807 0.1334 0.019492 0.04529 0.14322 0.019586 -0.054423
2256 0.31049 0.086492 0.29793 0.10438 0.22464 0.21345 0.23039 0.30473 0.074606 0.12776 0.010626 0.039446 0.12494 0.0038887 -0.063714
2257 0.2901 0.091203 0.28828 0.044663 0.20156 0.17377 0.20735 0.32488 0.055146 0.10357 0.017477 0.012214 0.041675 -0.018569 -0.12414
2258 0.30592 0.071236 0.29779 0.049153 0.15843 0.16915 0.22892 0.30455 0.038769 0.15235 0.023056 0.021324 0.036185 0.0022879 -0.079625
2259 0.33292 0.059119 0.33444 0.051096 0.18672 0.21255 0.2706 0.31044 0.075357 0.11502 0.034171 0.021968 0.035299 0.013114 -0.074273
2260 0.2745 0.051245 0.34169 0.038747 0.14126 0.21014 0.22878 0.26202 0.041527 0.15161 -0.0070241 -0.0072262 -0.022393 -0.033394 -0.10118
2261 0.3232 0.029887 0.29202 0.030297 0.17046 0.21398 0.19295 0.29041 0.018985 0.16806 0.034185 -0.011949 0.024035 -0.035835 -0.099411
2262 0.30859 0.020051 0.25602 0.08628 0.1755 0.21169 0.14341 0.25855 0.032313 0.13783 0.0087211 0.017212 0.02775 -0.0039716 -0.095341
2263 0.35346 0.070692 0.30969 0.10981 0.10546 0.20293 0.1638 0.28703 0.05111 0.16158 0.04063 0.022257 0.038297 -0.00028228 -0.076306
2264 0.31688 0.021332 0.27428 0.13814 0.079726 0.16418 0.12174 0.21637 0.034516 0.12007 0.010043 -0.0020655 0.021405 -0.037295 -0.10087
2265 0.3724 0.050892 0.31164 0.16313 0.12351 0.22624 0.15512 0.25207 0.053812 0.13116 0.022987 0.036159 0.060093 -0.0087157 -0.061972
2266 0.35996 0.047985 0.24266 0.15527 0.11203 0.20681 0.1549 0.20247 0.02851 0.10749 0.035229 0.007516 0.037731 0.00264 -0.0095931
2267 0.3348 -0.0076417 0.19321 0.13119 0.071113 0.10118 0.071548 0.16834 0.02628 0.14399 -0.008369 0.00171 0.026335 -0.02632 -0.019915
2268 0.35748 0.038674 0.21142 0.14863 0.14015 0.17487 0.13728 0.26293 0.02953 0.17894 0.047546 0.029115 0.068814 0.00065671 0.13492
2269 0.34028 0.029468 0.20783 0.1114 0.13698 0.2236 0.14857 0.19358 0.036318 0.17727 0.081097 0.016027 0.020639 -0.020121 0.112
2270 0.39035 0.036246 0.20877 0.13332 0.16007 0.22031 0.14758 0.20135 0.042139 0.19859 0.13599 0.03437 0.040787 0.031835 0.081191
2271 0.36719 0.03883 0.21136 0.090648 0.087954 0.1917 0.12528 0.14046 0.040032 0.14403 0.14228 0.025763 0.026159 0.016512 0.10936
2272 0.36781 0.026225 0.23907 0.05366 0.085312 0.14882 0.16157 0.1993 0.016379 0.1311 0.11604 0.0082719 0.0093173 -0.00024897 0.0097048
2273 0.33664 -0.0050616 0.25121 0.052574 0.12781 0.16276 0.12026 0.1598 -0.011265 0.13418 0.050507 -0.005541 0.12549 -0.020627 -0.049463
2274 0.34745 0.016483 0.27363 0.12427 0.076913 0.17069 0.11937 0.13793 0.015494 0.14488 0.056707 0.011749 0.16695 0.035585 -0.051054
2275 0.37379 0.011144 0.25473 0.21773 0.083797 0.15366 0.12381 0.13249 0.023116 0.18389 0.075798 0.037678 0.1628 0.037872 -0.027209
2276 0.31935 0.010128 0.21144 0.17565 0.039175 0.12561 0.090947 0.18824 0.014288 0.1611 0.030511 -0.0090254 0.1459 0.092036 -0.015521
2277 0.34077 -0.018872 0.19374 0.20483 0.082057 0.15052 0.12279 0.25836 0.023002 0.19018 0.060379 0.022966 0.1216 0.099201 0.061865
2278 0.37683 -0.011046 0.21816 0.19205 0.048542 0.18548 0.095358 0.24844 -0.0043858 0.19017 0.069165 0.018432 0.12862 0.11059 0.19865
2279 0.39023 -0.036787 0.14877 0.19136 0.029768 0.14136 0.092461 0.20619 -0.033268 0.11742 0.042151 -0.0096831 0.058717 0.04414 0.14173
2280 0.36764 -0.034073 0.18427 0.16217 0.052032 0.16834 0.094869 0.21988 0.019919 0.16394 0.029082 0.011779 0.057261 0.019849 0.1643
2281 0.36259 0.013173 0.17341 0.14862 0.082349 0.14631 0.064705 0.16533 -0.0033937 0.19202 0.046275 -0.0029281 0.0845 0.011903 0.15042
2282 0.35779 -0.010961 0.19377 0.14615 0.015126 0.14457 0.076314 0.13668 0.0032176 0.19456 0.07311 0.029366 0.058983 0.045193 0.067919
2283 0.25558 -0.063869 0.16844 0.070985 -0.017947 0.096281 0.032948 0.078212 -0.016464 0.17462 0.019786 0.030588 0.013008 -0.0078444 0.0057462
2284 0.30898 -0.038664 0.22338 0.13544 0.047977 0.11985 0.08739 0.1423 0.0085692 0.21331 0.076297 0.031501 0.083734 0.07017 0.12301
2285 0.25333 -0.045954 0.2033 0.10308 0.048798 0.077834 0.068946 0.10226 -0.0026257 0.15848 0.036897 0.0173 0.065511 0.025887 0.0071176
2286 0.26109 -0.0495 0.21641 0.1143 -0.00044169 0.12316 0.065636 0.14597 0.012787 0.14068 0.054469 0.013719 0.06591 0.045624 0.14591
2287 0.21361 -0.06844 0.16164 0.15059 -0.0040399 0.089771 0.074275 0.11836 -0.027068 0.082559 0.067435 0.020639 0.042595 0.007874 0.24107
2288 0.3434 -0.041318 0.14217 0.21727 -0.029462 0.11992 0.049876 0.14376 -0.0043435 0.14477 0.050786 0.037282 0.12545 0.066215 0.31033
2289 0.36305 -0.013601 0.14819 0.23817 0.048323 0.14522 0.1002 0.14361 -0.01485 0.21312 0.082956 0.041137 0.17256 0.055533 0.3264
2290 0.34792 -0.066005 0.14137 0.24998 0.0077408 0.16438 0.080096 0.10487 -0.0038566 0.18877 0.12457 0.023271 0.22353 0.05949 0.29917
2291 0.26047 -0.064403 0.13392 0.23225 -0.0076314 0.13495 0.057837 0.1107 -0.025384 0.16253 0.12555 0.026071 0.20408 0.10538 0.18357
2292 0.22175 -0.047228 0.12453 0.19729 0.009919 0.12251 0.054956 0.11004 8.0816e-05 0.16278 0.14073 0.030628 0.1663 0.18056 0.21599
2293 0.21329 -0.073746 0.13269 0.21685 -0.0067701 0.081418 0.044095 0.08954 0.0024419 0.14322 0.13759 -0.0023969 0.12542 0.11161 0.16415
2294 0.21294 -0.071422 0.14675 0.21223 -0.015439 0.051098 0.06595 0.12632 0.0021741 0.13624 0.15674 0.01823 0.11489 0.10165 0.3079
2295 0.23068 -0.057362 0.14869 0.20758 0.052846 0.11573 0.082822 0.13072 0.014566 0.1871 0.10319 0.052173 0.098107 0.072903 0.42104
2296 0.20824 -0.096074 0.12032 0.12646 -0.030516 0.067657 0.02736 0.12076 0.00066559 0.13833 0.061515 0.0024199 0.073947 0.038885 0.24915
2297 0.22724 -0.071401 0.12975 0.13835 -0.0091127 0.073007 0.040018 0.10996 -0.02464 0.17324 0.070973 0.016911 0.08831 0.062093 0.32889
2298 0.20342 -0.052972 0.1513 0.13697 0.021165 0.12012 0.079638 0.12188 -0.017905 0.18375 0.098513 0.018815 0.086912 0.064274 0.33582
2299 0.21298 -0.061146 0.11415 0.13346 0.00029972 0.095473 0.04903 0.091121 -0.021098 0.14679 0.091025 0.027434 0.11358 0.072298 0.30612
2300 0.1484 -0.10906 0.075443 0.10216 -0.041966 0.085656 0.019089 0.057529 -0.037952 0.11556 0.074547 0.038494 0.053976 0.013333 0.31064
2301 0.2194 -0.082991 0.099074 0.22518 0.013743 0.081384 0.047419 0.11301 -0.010407 0.17392 0.10218 0.052392 0.077284 0.040404 0.30265
2302 0.16823 -0.096109 0.10784 0.18773 -0.03335 0.089999 0.022946 0.081517 -0.031976 0.12035 0.13298 0.002557 0.070001 0.067144 0.2844
2303 0.1382 -0.10362 0.09269 0.2397 -0.081087 0.069127 0.0066585 0.025619 -0.044404 0.16994 0.14653 0.018607 0.055036 0.036659 0.30198
2304 0.16415 -0.10285 0.10909 0.19828 -0.062704 0.047149 0.0066873 0.028017 -0.045043 0.17328 0.17065 0.020675 0.14714 0.094595 0.38603
2305 0.12806 -0.075897 0.074927 0.20856 -0.03694 0.012688 -0.0097653 0.00050067 -0.058644 0.14478 0.13855 0.0075898 0.18157 0.14977 0.35403
2306 0.12808 -0.1214 0.072129 0.1832 -0.055007 0.0183 0.016021 0.058813 -0.047539 0.15878 0.1205 0.011441 0.19746 0.16728 0.28215
2307 0.17916 -0.050841 0.13266 0.20098 -0.035723 0.10525 -0.0031375 0.049028 -0.033801 0.16731 0.10786 0.000851 0.20725 0.18431 0.2918
2308 0.12357 0.08864 0.087631 0.17382 -0.037179 -0.012058 -0.0056043 0.007853 -0.038712 0.14252 0.083698 0.012783 0.18962 0.074718 0.36083
2309 0.11167 0.12051 0.088127 0.16128 -0.057114 0.034628 0.016268 0.043256 -0.044129 0.11062 0.079073 0.010607 0.14998 0.12337 0.35398
2310 0.14818 0.14367 0.10182 0.17146 -0.045588 0.083113 0.015096 0.047948 -0.01624 0.17172 0.1065 0.049644 0.13629 0.12427 0.33228
2311 0.17006 0.13078 0.090541 0.14439 0.001576 0.093022 0.055579 0.099525 -0.032633 0.14003 0.11896 0.057122 0.13283 0.11575 0.32433
2312 0.13952 0.014364 0.067561 0.12636 -0.01303 0.040411 0.038327 0.062385 -0.027269 0.17068 0.093647 0.010165 0.1134 0.10438 0.39253
2313 0.11273 -0.0069618 0.09767 0.11953 -0.041956 0.11799 0.046621 0.092655 -0.018727 0.17975 0.11047 0.031837 0.11093 0.13967 0.27611
2314 0.10474 -0.042072 0.095112 0.14466 -0.024709 0.1117 0.05482 0.057964 -0.020276 0.15149 0.096922 0.031295 0.10863 0.13208 0.36431
2315 0.10014 -0.084959 0.065573 0.09196 -0.016461 0.028914 0.0056714 0.052392 -0.027856 0.097088 0.057053 0.022161 0.084472 0.12685 0.29082
2316 0.11631 -0.052509 0.064732 0.097733 -0.057295 0.027991 0.011094 0.001502 -0.022809 0.16232 0.090774 0.012852 0.09275 0.16491 0.37657
2317 0.11136 -0.031566 0.090285 0.12732 -0.043762 0.085154 -0.011387 0.041192 -0.022583 0.16079 0.094957 0.035423 0.092852 0.20639 0.27759
2318 0.109 -0.041077 0.067913 0.082554 -0.054619 0.089481 -0.0018796 0.063617 -0.03539 0.14053 0.095031 0.020709 0.11848 0.18701 0.32944
2319 0.060058 -0.072961 0.065001 0.095582 -0.11129 0.01059 -0.0467 -0.026264 -0.047887 0.13329 0.062244 0.016173 0.12649 0.15014 0.26226
2320 0.097959 -0.04242 0.063256 0.12086 -0.070691 0.051753 -0.0074812 0.015322 -0.026802 0.11067 0.085301 0.03978 0.20097 0.10659 0.32445
2321 0.040066 -0.05925 0.06213 0.080064 -0.040075 0.0090941 0.02919 0.044355 -0.055486 0.11139 0.078992 0.044315 0.19676 0.13495 0.26557
2322 0.042733 -0.073945 0.055959 0.11806 -0.071759 0.027646 -0.0044576 0.0063746 -0.044239 0.10619 0.091487 0.047898 0.20557 0.151 0.28757
2323 0.026683 -0.06805 0.045181 0.094508 -0.093191 0.013391 -0.009227 -0.0046694 -0.029064 0.11143 0.071406 0.018196 0.11856 0.11936 0.23765
2324 0.057027 -0.093706 0.033882 0.088554 -0.078989 0.030381 -0.01798 0.009391 -0.078426 0.092009 0.052383 -0.0053194 0.095055 0.12147 0.22452
2325 0.048305 -0.083698 0.038649 0.062444 -0.087215 0.031368 -0.041335 -0.0013437 -0.049072 0.09926 0.072975 0.023476 0.12168 0.10696 0.23944
2326 0.067941 -0.080521 0.042556 0.066324 -0.1098 -0.04159 -0.057203 -0.029728 -0.057493 0.11441 0.084364 0.0149 0.097953 0.1526 0.27375
2327 0.07784 -0.064029 0.060404 0.083787 -0.080459 0.062652 -0.013034 0.0092387 -0.034135 0.093764 0.089905 0.055045 0.12443 0.20251 0.19118
2328 0.082159 -0.069905 0.049812 0.038472 -0.10645 -0.0039612 -0.033296 0.011442 -0.049013 0.083323 0.099152 0.0298 0.10695 0.17744 0.22965
2329 0.062452 -0.072602 0.06615 0.055524 -0.075059 0.050327 -0.0085833 0.018598 -0.063112 0.073876 0.071954 0.0054056 0.11054 0.17297 0.24289
2330 0.070709 -0.07218 0.052374 0.066321 -0.06131 0.05763 -0.014008 0.004672 -0.018898 0.10556 0.069047 0.031808 0.12142 0.14433 0.19556
2331 0.031753 -0.14665 -4.7316e-05 0.063576 -0.076465 -0.0089601 -0.029775 -0.010325 -0.055711 0.059507 0.060456 0.040141 0.10017 0.1345 0.18161
2332 0.01712 -0.081905 0.029915 0.041353 -0.12663 -0.043768 0.0025831 0.020475 -0.054099 0.05821 0.063953 0.023548 0.082554 0.13914 0.21078
2333 0.024721 -0.090767 0.037012 0.059428 -0.11012 0.004899 -0.014437 -0.0015091 -0.05757 0.040826 0.055362 0.020369 0.085676 0.13614 0.16301
2334 0.068653 0.062869 0.043748 0.04652 -0.059248 0.013835 0.020457 0.010697 -0.044748 0.068878 0.072983 0.02707 0.087489 0.1114 0.11551
2335 0.010137 0.17788 0.036422 0.076605 -0.044345 0.04321 0.0039809 0.032077 -0.043384 0.079927 0.06252 0.032151 0.10501 0.14041 0.23624
2336 0.059169 0.17158 0.019422 0.055107 -0.092013 -0.0066576 -0.0080426 -0.010809 -0.049645 0.073489 0.047372 0.018742 0.064823 0.16012 0.16
2337 0.056924 0.20254 0.043678 0.045315 -0.1314 0.036092 -0.029535 -0.0010328 -0.055215 0.046662 0.080248 0.07546 0.12579 0.19304 0.17068
2338 0.061715 0.06212 0.052327 0.037791 -0.09612 -0.013998 -0.0279 -0.048396 -0.043233 0.11026 0.093453 0.040749 0.091178 0.21115 0.21112
2339 -0.010478 -0.013107 0.016297 0.015894 -0.10859 -0.013178 -0.012651 0.0023344 -0.06776 0.028369 0.010257 0.040724 0.072811 0.18039 0.15053
2340 0.035208 -0.022446 0.0032348 0.019056 -0.085453 -0.027082 -0.040305 0.0045794 -0.056161 0.05787 0.071936 0.021308 0.082407 0.19879 0.2376
2341 -0.019385 -0.072703 -0.017931 -0.0041804 -0.13772 -0.037467 -0.038811 -0.028069 -0.058683 0.024529 0.038439 -0.015131 0.028549 0.10353 0.2018
2342 0.053684 -0.033791 0.024324 0.055383 -0.095784 0.0061728 -0.056178 -0.018956 -0.022185 0.062723 0.089748 0.043925 0.13043 0.1534 0.21891
2343 -0.010323 -0.056558 0.019215 0.025996 -0.10312 -0.012896 -0.059619 -0.029642 -0.054547 0.030059 0.035858 -0.007307 0.014158 0.11223 0.20015
2344 0.014334 -0.059279 -0.010157 0.0081149 -0.13274 0.0074513 -0.047847 -0.011998 -0.072717 0.053914 0.062369 0.00070068 0.046851 0.1007 0.13757
2345 0.0019424 -0.060062 0.0050657 0.026717 -0.092114 0.022133 0.0036527 -0.002829 -0.028194 0.080873 0.071573 0.024832 0.086621 0.12918 0.24513
2346 0.0077946 -0.043107 0.012043 0.026933 -0.092986 0.02456 -0.014947 0.0092496 -0.042807 0.066844 0.059421 -0.0042646 0.053364 0.14294 0.14499
2347 -0.0012977 0.11064 -0.0058249 0.0090379 -0.11279 -0.039273 -0.085309 -0.048871 -0.069212 0.036244 0.013221 0.022145 0.027768 0.11011 0.11601
2348 -0.032944 0.13908 -0.0069778 -0.027512 -0.16571 -0.10734 -0.049647 -0.064491 -0.067873 -0.022642 0.030278 -0.0066144 0.033908 0.10825 0.10515
2349 -0.033885 0.16048 -0.023132 -0.0013394 -0.1666 -0.073898 -0.079565 -0.082086 -0.083532 0.030518 0.047303 -0.01012 0.043997 0.10297 0.098967
2350 0.02814 0.06445 0.0033086 0.0057584 -0.15727 0.019437 -0.068942 -0.054418 -0.055637 0.057243 0.037384 0.029621 0.059233 0.11797 0.18009
2351 -0.013589 -0.0080208 -0.0010491 0.017424 -0.15421 -0.024758 -0.042083 -0.063701 -0.054769 0.060054 0.051924 0.024715 0.059339 0.11341 0.079046
2352 -0.020834 -0.0038027 0.0005176 -0.022905 -0.11181 -0.059382 -0.070251 -0.027408 -0.071365 0.016847 0.045908 -0.0051564 0.036877 0.099959 0.066317
2353 -0.013762 -0.013182 0.00020469 0.0084893 -0.14372 -0.047032 -0.019411 -0.044011 -0.061572 0.041479 0.01949 0.0060594 0.026953 0.11664 0.078514
2354 0.0033592 -0.036864 -0.0013376 0.0063045 -0.058434 0.047159 -0.0021134 0.031006 -0.039968 0.076071 0.085112 0.028348 0.087264 0.12186 0.17219
2355 0.0044557 -0.016371 0.018195 0.013383 -0.0977 0.019775 -0.034201 -0.040345 -0.040961 0.052353 0.058613 0.0089481 0.077254 0.10194 0.098111
2356 -0.04653 -0.020714 -0.0064743 -0.032154 -0.092628 -0.012903 -0.050126 -0.019332 -0.073225 0.014238 0.01354 -0.0074816 0.025464 0.080239 0.06492
2357 -0.022021 -0.041884 -0.032647 0.0021961 -0.11801 -0.058777 -0.075374 -0.048761 -0.066812 -0.015594 0.036601 -0.018989 0.018276 0.081845 0.053629
2358 -0.0094423 0.024345 0.0075434 0.031799 -0.11144 -0.013994 -0.016757 -0.013981 -0.046247 0.036304 0.072502 0.038723 0.027702 0.12586 0.060678
2359 0.0094314 0.19553 0.0005932 -0.030903 -0.11529 -0.045678 -0.048675 -0.041349 -0.065115 0.035879 0.053874 -0.0095448 0.04354 0.072481 0.11927
2360 -0.028948 0.22738 -0.035669 -0.038702 -0.15682 -0.049465 -0.071841 -0.059094 -0.072258 0.017704 0.023363 -0.0057266 0.033821 0.096263 0.059031
2361 -0.063646 0.18041 -0.021572 -0.0020711 -0.10317 -0.0043058 -0.028976 -0.025385 -0.065479 -0.010087 0.0046255 -0.011002 0.009717 0.069153 0.078495
2362 -0.034004 0.063403 -0.015488 0.013003 -0.11126 -0.037933 -0.027458 -0.030991 -0.071963 0.035856 0.050371 0.032318 0.039802 0.093468 0.079116
2363 -0.019308 0.029073 -0.035347 -0.029769 -0.13297 -0.026965 -0.057877 -0.048183 -0.060518 0.0060614 0.072334 0.020851 0.020235 0.10737 0.053242
2364 0.0058079 0.0094878 -0.0078743 -0.0172 -0.11195 -0.021053 -0.031205 0.0078285 -0.049654 0.058653 0.074799 0.052079 0.056415 0.089912 0.0094304
2365 -0.019174 0.014933 -0.0042907 -0.030901 -0.14497 -0.081707 -0.066942 -0.07061 -0.067447 -0.0082173 0.052521 0.0208 0.045753 0.082713 0.078558
2366 -0.024698 -0.019531 0.0033023 -0.014318 -0.15449 -0.065843 -0.061428 -0.069068 -0.062966 0.013746 0.029808 -0.010215 -0.0060753 0.058191 0.06268
2367 0.0002127 -0.009806 -0.023359 -0.012209 -0.14724 -0.071463 -0.076168 -0.087324 -0.063164 0.027958 0.058944 -0.0044978 0.039575 0.084161 0.089241
2368 -0.081507 -0.0039835 -0.026614 0.00049315 -0.13564 -0.043598 -0.067212 -0.055955 -0.059251 -0.019311 0.015817 -0.013804 0.0053452 0.067067 0.013694
2369 -0.050088 0.063007 -0.0047539 0.010573 -0.077549 -0.024914 -0.0391 -0.031706 -0.056203 0.0033199 0.057365 0.018022 0.020391 0.076267 0.048087
2370 -0.0097533 0.23472 -0.037529 -0.024538 -0.13635 -0.018757 -0.046944 -0.019019 -0.056297 0.0058812 0.030858 -0.0048845 0.013539 0.067961 0.092193
2371 -0.025931 0.26638 -0.016485 -0.014576 -0.12414 -0.046569 -0.051971 -0.072577 -0.060269 -0.009867 0.019736 0.020688 0.036042 0.040131 0.12236
2372 -0.034394 0.30306 -0.017878 0.017867 -0.12943 -0.054134 -0.035579 -0.0078358 -0.054122 0.0018261 0.035003 0.039843 0.019898 0.073525 0.065379
2373 -0.059006 0.12641 -0.036608 -0.0072315 -0.14323 -0.082512 -0.09438 -0.04176 -0.078128 -0.012355 0.056376 0.029737 0.018408 0.064293 0.055219
2374 -0.073947 0.034941 -0.035204 -0.016199 -0.11897 0.0005078 -0.046073 -0.037638 -0.047412 0.01432 0.022142 -0.01701 0.023672 0.056426 0.037098
2375 -0.017645 0.043693 -0.01485 -0.019529 -0.13004 -0.059668 -0.068656 -0.06752 -0.073167 0.048175 0.057406 0.031756 0.03113 0.073571 0.07275
2376 -0.040689 0.045694 -0.012049 -0.0050931 -0.15481 -0.051969 -0.06364 -0.035272 -0.062054 0.019923 0.047129 0.0080674 0.021099 0.059599 -0.011108
2377 -0.073192 0.030485 -0.030159 -0.023059 -0.14314 -0.052749 -0.031347 -0.017882 -0.036233 -0.017905 0.032664 0.018613 0.015522 0.059874 -0.01752
2378 -0.059916 0.058518 -0.054725 -0.031395 -0.10827 -0.061795 -0.039463 -0.023557 -0.06264 0.031406 0.037457 0.0040643 0.010675 0.058472 -0.021008
2379 0.0089034 0.21785 -0.012753 -0.010633 -0.10436 -0.033572 -0.039138 -0.017044 -0.04525 0.023896 0.059654 0.016086 0.055352 0.079408 0.078613
2380 -0.049479 0.25645 -0.022143 -0.0044108 -0.15036 -0.060706 -0.06095 -0.082132 -0.067569 0.00052318 0.028332 -0.0053305 0.0020796 0.044921 0.053301
2381 -0.044575 0.34344 -0.0338 -0.0074818 -0.15833 -0.057719 -0.048287 -0.077955 -0.048742 -7.2769e-05 0.024981 -0.0093252 -0.015855 0.041704 -0.057028
2382 -0.10006 0.28022 -0.024555 -0.039843 -0.15826 -0.071663 -0.030542 -0.031163 -0.050296 -0.015242 0.03096 -0.0037879 -0.020961 0.039957 0.037737
2383 -0.063657 0.1526 -0.050384 -0.037609 -0.13938 -0.043686 -0.081045 -0.066144 -0.062596 0.0014032 0.0090837 0.0050334 -0.0016678 0.045656 0.015806
2384 -0.062138 0.12415 -0.0075862 -0.02323 -0.14842 -0.055203 -0.037341 -0.016466 -0.054764 0.0036351 0.048183 0.0082492 0.03623 0.043007 0.02144
2385 -0.062334 0.095021 -0.034161 0.012092 -0.067985 -0.012061 -0.0036164 0.0078358 -0.040283 0.017507 0.060784 0.052864 0.05581 0.064291 0.090639
2386 -0.075158 0.057063 -0.037234 -0.052633 -0.16391 -0.067565 -0.059822 -0.049366 -0.046089 -0.049844 0.0024451 0.00057645 -0.0031049 0.0097041 0.071546
2387 -0.055651 0.11583 -0.017669 -0.023743 -0.083863 -0.042705 0.021855 -0.0068627 -0.051296 0.0064703 0.044737 0.043273 0.013713 0.085694 0.064132
2388 -0.055014 0.12096 -0.050473 -0.043946 -0.12245 -0.052228 -0.06289 -0.071901 -0.06648 0.0011533 0.065523 0.035364 0.0034076 0.0502 -0.047612
2389 -0.09618 0.25169 -0.043278 -0.021871 -0.13166 -0.069361 -0.019915 -0.054746 -0.047847 -0.016151 0.0071001 -0.0020726 -0.0076517 0.046646 -0.032685
2390 -0.070482 0.32853 -0.033514 -0.046288 -0.09913 -0.064724 -0.059113 -0.059312 -0.060621 0.00034958 0.039509 0.006658 0.018485 0.01474 -0.082704
2391 -0.10005 0.34705 -0.039912 -0.040592 -0.13831 -0.053105 -0.082969 -0.037439 -0.056894 -0.025183 0.039081 -0.023773 0.011425 0.041601 -0.059511
2392 -0.048647 0.24873 -0.032757 -0.015488 -0.14416 -0.069608 -0.066492 -0.058995 -0.058719 -0.022662 0.037658 0.020456 0.019389 0.067842 -0.021372
2393 -0.080941 0.11672 -0.060899 -0.026546 -0.16584 -0.086136 -0.095166 -0.069508 -0.063339 0.016345 0.0021492 0.00084195 -0.0028076 0.027812 -0.0031686
2394 -0.052444 0.14454 -0.011399 -0.024746 -0.12901 0.0051509 -0.054797 -0.038215 -0.058323 0.009978 0.048647 0.0093697 0.03129 0.058657 0.030122
2395 -0.0053615 0.095034 -0.032192 -0.022575 -0.090624 0.0099413 -0.033858 -0.019722 -0.035061 0.017722 0.055214 0.013331 0.059486 0.06908 0.051559
2396 -0.066236 0.09228 -0.044462 -0.042202 -0.18556 -0.050012 -0.079556 -0.069081 -0.054424 -0.013542 0.034245 -0.0017507 0.012566 0.020801 -0.018279
2397 -0.095557 0.087863 -0.0606 -0.040491 -0.16908 -0.054807 -0.080414 -0.082951 -0.055966 -0.0029435 0.030678 -0.011636 0.012525 0.026743 -0.027874
2398 -0.038364 0.26946 -0.041201 -0.051885 -0.15713 -0.076063 -0.076707 -0.047617 -0.054396 -0.011375 0.02354 -0.02219 -0.021765 0.015513 0.014726
2399 -0.095608 0.31821 -0.073308 -0.054579 -0.16377 -0.068764 -0.095742 -0.076323 -0.033486 -0.033158 -0.0039366 -0.032652 -0.017544 0.0037418 -0.017148
2400 -0.077553 0.31776 -0.060371 -0.059307 -0.15584 -0.052636 -0.069652 -0.037665 -0.026352 0.0077277 0.038799 0.020841 0.013033 0.02365 0.022934
2401 -0.13639 0.27515 -0.073055 -0.062016 -0.14799 -0.10056 -0.090536 -0.087667 -0.039077 -0.02834 0.019007 -0.03471 -0.032575 0.017212 -0.021877
2402 -0.10647 0.22109 -0.068848 -0.06146 -0.14918 -0.102 -0.07671 -0.067439 -0.0056053 -0.021954 -0.0030629 -0.048098 -0.032597 -0.017427 -0.045895
2403 -0.074621 0.16785 -0.046597 -0.054023 -0.16791 -0.073779 -0.06512 -0.069364 0.013946 -0.01089 0.033656 -0.0063697 -0.0030639 0.012705 -0.065805
2404 -0.050155 0.12423 -0.039961 -0.0070418 -0.12874 -0.084751 -0.044656 -0.0655 0.027532 -0.018908 0.044336 -0.040231 -0.017836 0.024512 -0.011114
2405 -0.095975 0.09183 -0.067777 -0.056073 -0.1302 -0.11684 -0.074722 -0.078759 -0.02942 -0.029352 -0.0028245 -0.043809 -0.050741 0.011653 -0.028799
2406 -0.054891 0.13384 -0.042698 -0.078946 -0.11053 -0.063646 -0.068238 -0.073713 -0.011794 -0.021581 0.039054 -0.0048365 0.0054864 0.043271 -0.025366
2407 -0.14744 0.098692 -0.05972 -0.075557 -0.17783 -0.087714 -0.064656 -0.068055 -0.057337 -0.06125 -0.012457 -0.034054 -0.032481 0.00024925 -0.092068
2408 -0.13477 0.26962 -0.070954 -0.032516 -0.042661 -0.080461 -0.091126 -0.062997 -0.045469 -0.044322 -0.0085622 -0.034739 -0.057194 0.037311 -0.069733
2409 -0.09454 0.3344 -0.057031 -0.054587 0.065351 -0.052807 -0.039707 -0.048687 -0.03058 -0.017913 -0.0060586 -0.011475 0.010215 0.021237 -0.047166
2410 -0.086451 0.32896 -0.041398 -0.050447 0.11355 -0.04418 -0.0053427 -0.015426 -0.032784 -0.024091 0.02457 -0.012568 0.021702 0.039202 -0.062257
2411 -0.06488 0.29426 -0.058077 -0.089873 0.069999 -0.10582 -0.072703 -0.11137 -0.053127 0.0046428 0.020392 0.0032149 0.02628 0.05625 -0.074166
2412 -0.097741 0.14381 -0.060042 -0.057543 0.081422 -0.048322 -0.042411 -0.042017 -0.05174 -0.025921 0.013598 -0.053509 -0.014557 0.002363 -0.11916
2413 -0.092247 0.14049 -0.039975 -0.061612 0.0095396 -0.073424 -0.08989 -0.060684 -0.036298 -0.0048418 0.014829 -0.01661 -0.012254 -0.0083936 -0.11078
2414 -0.099771 0.11622 -0.060961 -0.048617 -0.03856 -0.042879 -0.064505 -0.062545 -0.034727 -0.022582 0.033171 -0.032857 0.0029265 -0.006412 -0.041292
2415 -0.083247 0.10301 -0.060155 -0.040976 -0.033054 -0.01016 -0.052729 -0.03424 0.010749 0.0075832 0.029678 -0.020555 -0.0021614 0.033339 -0.048764
2416 -0.086848 0.091076 -0.063876 -0.081054 -0.085947 -0.092588 -0.078284 -0.083673 -0.0044026 -0.043433 0.00078741 -0.024107 -0.027083 0.012791 -0.071959
2417 -0.090684 0.10392 -0.050381 -0.014841 -0.07602 -0.057188 -0.015474 -0.054922 0.02566 -0.022846 -0.0077049 -0.020135 -0.024021 0.019838 -0.055993
2418 -0.085182 0.31596 -0.047252 -0.032309 -0.054493 0.0028942 0.013059 -0.005361 0.075341 -0.010133 0.020288 -0.016848 -0.007353 0.032874 -0.016274
2419 -0.093084 0.33919 -0.041586 -0.065959 -0.10722 -0.08552 -0.013318 -0.061382 0.079375 -0.028943 -0.0040201 -0.033446 -0.0092898 0.028941 -0.072142
2420 -0.11224 0.30629 -0.079859 -0.045466 -0.037958 -0.052107 -0.012765 -0.017934 0.10327 -0.041342 -0.0077069 -0.015868 -0.030333 0.016582 -0.068326
2421 -0.10885 0.25194 -0.080232 -0.073717 -0.060782 -0.04514 -0.023071 -0.026691 0.090661 -0.028854 0.014661 -0.025624 -0.037334 -0.013437 -0.075702
2422 -0.086167 0.20263 -0.05513 -0.056799 -0.050018 -0.092479 -0.05784 -0.034219 0.10744 -0.0041371 0.042117 -0.018423 0.028879 0.025353 -0.053566
2423 -0.098971 0.13177 -0.071963 -0.059291 -0.028152 -0.093219 -0.074454 -0.032409 0.084412 -0.031481 0.012698 -0.036899 -0.027107 0.023643 -0.021796
2424 -0.089429 0.13624 -0.022792 -0.035452 0.18882 -0.0064042 0.00070127 0.00035994 0.094509 -0.0061502 0.026983 0.023653 0.024967 0.046705 -0.070033
2425 -0.11001 0.12474 -0.064081 -0.06994 0.096895 -0.082488 -0.073874 -0.082831 0.040523 -0.029611 0.0083716 -0.019029 -0.022884 0.0035479 -0.019741
2426 -0.11096 0.090176 -0.078108 -0.034633 0.13059 -0.11499 -0.05985 -0.049436 0.050036 0.0099271 0.024291 0.0037633 -0.0050064 0.0069108 -0.067294
2427 -0.068947 0.2989 -0.051514 -0.073285 0.12582 -0.016921 -0.02772 -0.04034 0.025305 -0.015252 0.01928 0.001034 0.0032034 0.0093629 -0.014236
2428 -0.14121 0.31998 -0.086811 -0.067971 0.15175 -0.097661 -0.052249 -0.044521 0.019901 -0.053613 0.0046647 -0.014903 -0.020619 -0.0061003 -0.038656
2429 -0.059347 0.39646 -0.054341 -0.023161 0.26902 0.0057276 0.0082361 -0.0077847 0.07886 0.024759 0.067163 0.022581 0.014329 0.047288 -0.040605
2430 -0.096223 0.32442 -0.073159 -0.064325 0.17231 -0.080315 -0.041847 -0.084811 0.019399 -0.025495 0.0055519 -0.010464 -0.0071452 -0.018851 -0.095205
2431 -0.11689 0.23096 -0.076754 -0.042858 0.16755 -0.024439 -0.037368 -0.034304 0.06388 -0.03556 -0.010495 -0.023814 -0.048466 -0.015875 -0.11428
2432 -0.054264 0.18645 -0.02405 -0.026935 0.14391 -0.0071628 0.014606 -0.031385 0.12425 0.045314 0.068367 0.0038429 0.030059 0.057048 -0.017646
2433 -0.11677 0.13333 -0.078828 -0.078182 0.023843 -0.10605 0.015212 -0.07707 0.093775 -0.051991 -0.00077156 -0.065131 -0.038679 -0.015456 -0.078855
2434 -0.088942 0.10854 -0.067873 -0.057069 0.027604 -0.072697 0.068927 -0.021487 0.13429 -0.017911 0.023507 0.002179 -0.024883 0.00030166 -0.039656
2435 -0.11578 0.090243 -0.062967 -0.067842 0.049167 -0.038049 0.049338 -0.018059 0.14363 -0.052285 -0.00039698 -0.02979 -0.027377 -0.0045158 -0.048708
2436 -0.074442 0.10729 -0.060106 -0.050438 -0.00053348 -0.087617 0.014876 -0.017379 0.12805 -0.0075789 0.035847 -0.012158 0.011437 0.022379 -0.064055
2437 -0.099921 0.2556 -0.042769 -0.063453 0.03403 -0.084385 -0.035715 -0.053186 0.13085 -0.021681 -0.0044335 -0.0058901 -0.016757 0.021653 -0.088588
2438 -0.091967 0.3667 -0.078195 -0.075284 0.10877 -0.049574 -0.011386 -0.035489 0.13572 -0.034855 0.0023828 -0.049579 -0.037058 -0.035703 -0.14267
2439 -0.092451 0.34371 -0.077354 -0.025244 0.18881 -0.085459 -0.0063964 -0.049144 0.13902 -0.024585 0.016413 -0.0097206 0.013298 0.0066009 -0.068753
2440 -0.049825 0.3392 -0.042856 0.016074 0.27137 -0.055859 0.0085469 -0.0057275 0.14741 -0.003566 0.024241 -0.019133 0.019214 0.030281 -0.14831
2441 -0.087645 0.21577 -0.030659 -0.017652 0.21966 -0.019096 -0.0077962 -0.069006 0.11955 -0.031613 0.021448 -0.017108 -0.0397 -0.010672 -0.12726
2442 -0.10921 0.13313 -0.066422 -0.04428 0.24611 -0.046073 -0.010221 -0.028174 0.10863 -0.063064 0.0056877 -0.013133 -0.034046 -0.0279 -0.10257
2443 -0.088261 0.15825 -0.067199 -0.054641 0.2453 -0.083924 0.01534 -0.046746 0.074776 -0.032033 0.013513 -0.010271 -0.036193 -0.012475 -0.14952
2444 -0.10856 0.11331 -0.058797 -0.075634 0.25793 -0.041851 0.068047 -0.05761 0.062254 -0.050108 -0.0098226 -0.01653 -0.01482 0.013582 -0.0656
2445 -0.058061 0.11718 -0.063093 -0.054738 0.25715 -0.039498 0.067444 -0.018286 0.061045 -0.02074 0.0067202 -0.014526 -0.043615 -0.012584 -0.092747
2446 -0.0096157 0.14404 -0.071867 -0.044284 0.22176 -0.082042 0.065139 -0.047269 0.11842 -0.045126 0.0033457 -0.017001 -0.055149 0.016823 -0.080295
2447 0.0067434 0.3213 -0.057147 -0.038189 0.31489 -0.038168 0.067173 -0.012407 0.1531 -0.061768 0.0032167 -0.025241 -0.039013 -0.020078 -0.12107
2448 0.02434 0.38993 -0.066225 -0.027945 0.34199 0.0057458 0.10576 -0.010869 0.1784 0.0062634 0.012137 0.013987 -0.0018495 0.021704 -0.10477
2449 0.0086051 0.28959 -0.090587 -0.043328 0.33897 -0.02604 0.017211 -0.055516 0.17311 -0.031949 0.027255 0.0086476 -0.030573 0.0013555 -0.060034
2450 -0.068293 0.24853 -0.069774 -0.043128 0.27852 -0.01933 0.0023474 -0.061897 0.16777 -0.046963 0.0059841 -0.023586 -0.042799 -0.030171 -0.16012
2451 -0.067842 0.16782 -0.059797 -0.05524 0.29367 -0.017431 0.018128 -0.081016 0.16318 -0.0097058 0.013909 -0.015016 -0.031815 -0.0015955 -0.073969
2452 -0.055334 0.13639 -0.043076 -0.029873 0.24762 -0.028142 0.034147 -0.060382 0.17877 -0.022084 0.018122 0.012385 0.017143 -0.011904 -0.090943
2453 -0.057822 0.11161 -0.01452 0.017465 0.31194 -0.001304 0.07482 0.019201 0.19004 0.0022268 0.028623 0.033414 -0.0010481 0.017246 -0.11259
2454 -0.052044 0.12588 -0.04673 -0.0257 0.34207 -0.023647 0.082984 0.0082843 0.13915 -0.028517 0.046482 -0.013657 -0.00024697 -0.015583 -0.1327
2455 -0.048212 0.10538 -0.07234 -0.054656 0.33567 -0.025518 0.10738 0.041505 0.13943 -0.039236 0.049899 0.0081949 -0.01867 0.0084564 -0.091727
2456 -0.036033 0.12228 -0.042041 -0.050893 0.32096 -0.03989 0.09678 -0.019659 0.1189 -0.0088833 0.090571 0.016347 0.015514 -0.0080627 -0.16632
2457 0.034207 0.28876 -0.050742 -0.037359 0.33069 0.027224 0.18443 0.03903 0.1377 -0.023118 0.10162 -0.017695 -0.016834 -0.018118 -0.12965
2458 0.063308 0.39524 -0.044864 -0.025527 0.36764 -0.0098369 0.18045 0.080684 0.15515 -0.023561 0.1096 0.035412 0.0053609 0.021736 -0.099277
2459 0.026411 0.32014 -0.081673 -0.077402 0.28174 -0.03214 0.14204 0.01269 0.15519 -0.047239 0.078606 -0.016718 -0.013752 -0.014095 -0.11073
2460 0.11278 0.22853 -0.056061 -0.041537 0.37608 0.014945 0.14359 0.04057 0.22263 -0.026882 0.051926 0.024574 -0.017005 0.0019002 -0.13178
2461 0.14142 0.15918 -0.058119 -0.068251 0.37284 0.033536 0.13221 0.0068532 0.17599 -0.0048177 0.062244 0.011042 -0.0014055 0.03271 -0.060724
2462 0.076885 0.071647 -0.056686 -0.045248 0.30859 0.0089541 0.13599 0.0077753 0.1698 -0.016039 0.0034005 -0.021972 -0.046014 -0.021049 -0.18742
2463 -0.0083372 0.099372 -0.06272 -0.060236 0.31127 0.032126 0.11602 -0.0075254 0.16821 -0.038265 0.038112 0.021461 0.0019056 0.010768 -0.12246
2464 -0.041472 0.064528 -0.091086 -0.057385 0.30986 -0.062391 0.096969 0.085904 0.11562 -0.041692 0.015561 -0.0058157 0.036561 -0.051953 -0.13787
2465 0.013851 0.10904 -0.051008 -0.03109 0.30831 -0.031999 0.13703 0.15316 0.14794 -0.018509 0.067328 -0.0077407 0.075644 0.0092395 -0.1053
2466 -0.02829 0.18623 -0.069006 -0.031811 0.34726 0.0091142 0.23685 0.13663 0.13055 0.016979 0.06795 0.010807 0.12021 0.02298 -0.063239
2467 0.016471 0.35155 -0.020281 -0.031221 0.35067 -0.030657 0.23309 0.19782 0.14155 -0.039612 0.044103 -0.0074827 0.066316 0.058328 -0.077514
2468 0.15328 0.3822 -0.049167 -0.031161 0.3579 -0.026235 0.22981 0.17038 0.12289 0.0062419 0.055089 0.0109 0.0058208 0.006326 -0.14825
2469 0.18056 0.32974 -0.069336 -0.052676 0.34175 -0.022027 0.22729 0.14479 0.14386 0.00093175 0.045926 0.037049 0.035065 0.011999 -0.1397
2470 0.094418 0.23575 -0.060258 -0.05409 0.25218 -0.058187 0.15561 0.058412 0.12942 -0.032336 0.028032 -0.0048481 -0.0054813 -0.0093218 -0.14449
2471 0.17616 0.12226 -0.078813 -0.05156 0.25364 -0.025099 0.18573 0.073497 0.1089 -0.0089984 0.029565 -0.012316 0.0085196 -0.014887 -0.098962
2472 0.1354 0.086164 -0.073214 -0.062177 0.30724 -0.043371 0.2109 0.072668 0.096213 -0.031071 0.032886 0.0029566 0.0048596 -0.020034 -0.1065
2473 0.16723 0.10457 -0.061012 -0.038423 0.3082 -0.0045959 0.20564 0.054138 0.17311 -0.013155 0.034031 0.025768 0.0088429 0.00044534 -0.089455
2474 0.19243 0.080292 -0.035476 -0.028261 0.27341 0.025075 0.22289 0.084382 0.20529 -0.014296 0.041051 0.0028218 0.035859 0.016518 -0.11283
2475 0.219 0.094942 0.024166 -0.065899 0.18911 -0.0064331 0.21368 0.098001 0.18203 -0.053207 0.039237 -0.010152 0.012411 -0.0049014 -0.13181
2476 0.22901 0.085501 0.069814 -0.024076 0.18911 0.050345 0.22147 0.071255 0.18605 -0.040545 0.035805 -0.015515 0.0081532 0.0095589 -0.10059
2477 0.24413 0.090915 0.065968 -0.032786 0.2409 0.089789 0.27216 0.15476 0.16928 -0.016873 0.06872 -0.0096688 0.055846 0.012744 -0.074536
2478 0.16993 0.16098 -0.0035111 -0.041048 0.23573 0.030569 0.2146 0.072566 0.14795 -0.04762 -5.012e-05 -0.023473 -0.015369 -0.028008 -0.15319
2479 0.2177 0.25977 -0.038709 -0.0093604 0.18627 0.0081875 0.22932 0.17063 0.12664 -0.041261 0.029133 -0.018713 -0.00076996 -0.011218 -0.11664
2480 0.24077 0.3137 -0.029202 0.020018 0.1894 0.069117 0.21419 0.20202 0.099901 -0.021974 0.049667 -0.0062359 0.013761 0.020505 -0.072309
2481 0.30917 0.28497 -0.029612 0.10061 0.25659 0.04064 0.2315 0.20974 0.13766 -0.0016717 0.12143 0.013192 0.020526 0.028859 -0.007817
2482 0.2516 0.20475 -0.025284 0.035082 0.25561 0.056467 0.23801 0.23493 0.13262 -0.018177 0.11721 -0.014902 0.030704 -0.017618 -0.072896
2483 0.24288 0.10144 -0.050946 -0.0078881 0.16635 -0.0095585 0.20278 0.16753 0.078961 -0.051978 0.12374 -0.027685 0.0055614 -0.013651 -0.15531
2484 0.21205 0.072723 -0.049905 -0.016097 0.11242 0.0093334 0.21322 0.10586 0.085252 -0.054701 0.1112 -0.011682 -0.018623 -0.01438 -0.16096
2485 0.2627 0.070867 -0.021838 0.0011677 0.14877 -0.024527 0.26941 0.13382 0.10321 -0.018801 0.066336 -0.0033335 -0.012224 -0.052186 -0.10173
2486 0.28066 0.069899 -0.041043 -0.023392 0.14868 -0.025936 0.21551 0.087627 0.10478 -0.04685 0.064507 0.033949 0.0037568 0.024073 -0.10099
2487 0.24325 0.056948 -0.04213 -0.030977 0.14849 0.0097293 0.2016 0.10898 0.11362 -0.022836 0.07733 -0.0029378 -0.017383 -0.010687 -0.073945
2488 0.27503 0.073074 0.015988 -0.034242 0.16982 0.12708 0.17686 0.089051 0.11008 -0.037366 0.062679 0.026718 0.016188 0.034926 -0.063975
2489 0.3241 0.10865 0.079622 -0.04625 0.11436 0.089206 0.13697 0.072653 0.10906 -0.018281 0.086976 -0.010371 0.0042647 -0.0033239 -0.1196
2490 0.23781 0.077675 0.077713 -0.049874 0.1428 0.067942 0.13221 0.082114 0.13925 -0.050996 0.058866 -0.034928 -0.0031603 -0.012609 -0.09339
2491 0.28288 0.23511 0.047969 -0.041034 0.058719 0.024502 0.11506 0.068677 0.13003 -0.048548 0.032924 -0.022044 -0.020967 -0.011448 -0.1615
2492 0.27751 0.29388 0.040873 -0.027679 0.088461 0.0587 0.14488 0.12851 0.13423 -0.044084 0.056157 -0.0073551 0.066038 -0.017857 -0.13202
2493 0.27298 0.24781 -0.026603 -0.069337 0.091917 0.074948 0.22394 0.17784 0.12294 -0.02269 0.036759 -0.015739 0.097222 -0.011128 -0.14523
2494 0.29007 0.2155 0.031137 -0.012167 0.092465 0.028951 0.27117 0.20164 0.11734 -0.029203 0.05061 -0.00051827 0.12337 0.015809 -0.11078
2495 0.29572 0.16505 0.010286 -0.042558 0.091333 0.0095753 0.24349 0.24336 0.090713 -0.027226 0.074576 0.014041 0.10041 0.028137 -0.091192
2496 0.2664 0.077034 -0.036165 -0.072772 0.062568 0.0041564 0.17676 0.18079 0.071023 -0.052956 0.047502 -0.011053 0.035113 -0.011671 -0.12764
2497 0.3212 0.067588 -0.0045991 -0.0066346 0.095743 0.043541 0.2082 0.15287 0.086763 -0.031374 0.077535 0.029012 0.050727 0.00046915 -0.061442
2498 0.31234 0.095407 -0.010973 -0.00030923 0.070958 0.021664 0.12892 0.094048 0.094855 -0.028053 0.060254 0.024175 0.040146 0.0034007 -0.080098
2499 0.35493 0.10297 0.047032 0.0050293 0.10233 0.024659 0.16663 0.093907 0.087792 0.004155 0.064533 0.016818 0.055486 0.019599 -0.11013
2500 0.29769 0.057348 0.082178 -0.0029128 0.073377 0.036577 0.17125 0.12021 0.083727 -0.059602 0.064754 0.016308 0.025763 0.0028166 -0.087452
2501 0.34848 0.077527 0.10633 0.10277 0.096964 0.13594 0.19525 0.1595 0.10467 0.0020311 0.14488 0.020068 0.03583 0.014202 -0.11317
2502 0.29131 0.055563 0.090337 0.066792 0.034863 0.049147 0.10058 0.080447 0.034941 -0.046127 0.15058 -0.017191 0.018412 -0.043093 -0.17125
2503 0.3352 0.069161 0.11515 0.065308 0.077146 0.084313 0.16294 0.073086 0.048757 -0.027609 0.1475 0.025346 0.040373 -0.00032907 -0.11422
2504 0.35556 0.24462 0.11254 0.056714 0.061288 0.054145 0.16477 0.075628 0.06271 0.010258 0.16071 0.039822 0.069659 0.020576 -0.063891
2505 0.29714 0.22251 0.013918 0.07384 0.021888 0.023414 0.12678 0.054223 0.039079 -0.038764 0.1236 0.0049158 0.025521 -0.017462 -0.11222
2506 0.28878 0.2138 0.041709 0.052101 0.012128 0.10067 0.21756 0.11752 0.088004 -0.025126 0.096432 -0.0041787 0.13087 0.017975 -0.0096026
2507 0.32694 0.18034 0.03434 0.0079922 0.08813 0.086904 0.22826 0.21385 0.063741 -0.038421 0.094946 -0.020428 0.12813 -0.016117 -0.12894
2508 0.30317 0.057547 -0.0090112 0.0076268 -0.0039975 0.02214 0.14464 0.22968 0.036703 -0.051022 0.083442 -0.0209 0.14297 0.014206 -0.1635
2509 0.26214 0.070521 0.020642 0.013749 0.040017 0.066567 0.17657 0.25112 0.025014 -0.04677 0.042008 -0.021432 0.081745 0.0068875 -0.16312
2510 0.34177 0.051101 0.070223 0.032513 0.072081 0.055063 0.14613 0.22259 0.068201 0.013453 0.10259 0.028009 0.1306 0.0081609 -0.10278
2511 0.27722 0.032868 0.1364 0.014849 -0.012669 0.049054 0.11768 0.21373 0.041129 -0.030745 0.075814 0.00051793 0.085945 -0.020928 -0.058172
2512 0.26234 0.033868 0.17265 0.039377 -0.015696 0.076423 0.16021 0.22281 0.063415 -0.05403 0.099121 -0.00060017 0.054901 0.005246 -0.14733
2513 0.19605 0.041258 0.14802 -0.0070723 -0.031712 0.045923 0.070721 0.2053 0.015106 -0.047136 0.041124 0.00156 0.029999 0.0088065 -0.12966
2514 0.20435 0.036023 0.12469 0.076104 0.029074 0.096012 0.13913 0.2388 0.020334 -0.02244 0.05302 -0.028006 0.043027 -0.036402 -0.16894
2515 0.24236 0.052136 0.1568 0.1306 0.053889 0.10023 0.14977 0.2567 0.040311 -0.010187 0.1006 0.021696 0.069264 0.041053 -0.054274
2516 0.23917 0.059945 0.15151 0.15213 0.06 0.12251 0.14172 0.28499 0.056804 -0.003808 0.12786 0.018613 0.072523 0.019852 -0.083788
2517 0.20169 -0.014378 0.07968 0.11082 -0.038057 0.025868 0.1036 0.20412 0.016353 -0.047316 0.13744 0.010588 0.085175 0.026923 -0.15046
2518 0.24137 -0.0073634 0.050853 0.12735 0.021162 0.10163 0.11582 0.24243 0.045209 -0.016097 0.18864 0.055126 0.14941 0.033159 -0.12317
2519 0.17092 0.018927 0.052816 0.119 -0.031287 0.031211 0.079222 0.21388 0.028097 -0.040051 0.16148 0.0019724 0.13576 -0.0063419 -0.13408
2520 0.18491 0.0273 0.088875 0.13686 0.0040811 0.10959 0.067371 0.21867 0.024279 -0.0049988 0.18267 0.01811 0.15589 0.01351 -0.14826
2521 0.19757 -0.02098 0.12327 0.11624 0.0046305 0.10586 0.11607 0.25535 0.030408 -0.034114 0.20023 0.031092 0.1767 0.025411 -0.10981
2522 0.16129 -0.0058673 0.18837 0.056817 -0.017326 0.11386 0.090359 0.25768 0.032088 -0.039917 0.12786 0.0093429 0.12636 0.017256 -0.10415
2523 0.16427 -0.029857 0.18847 0.076267 -0.049894 0.090717 0.081027 0.20548 0.013553 -0.014109 0.11488 0.01687 0.10503 0.0028055 -0.089081
2524 0.128 -0.056859 0.18446 0.081415 -0.066781 0.078427 0.06062 0.19826 0.026854 -0.048268 0.09478 -0.0027289 0.063664 -0.0094152 -0.12902
2525 0.20897 0.0023184 0.23524 0.16307 0.01566 0.13105 0.12676 0.20517 0.042673 0.0012175 0.12632 0.049242 0.1066 0.05028 -0.058933
2526 0.15561 -0.042823 0.16725 0.17678 0.033384 0.085461 0.084071 0.16051 0.01272 -0.054154 0.088379 0.015658 0.079088 0.0062541 -0.082497
2527 0.092261 -0.041345 0.17109 0.14518 -0.079946 0.073854 0.055252 0.12285 -0.0099932 -0.041727 0.076722 -0.016716 0.048577 -0.031656 0.00086476
2528 0.091712 -0.07864 0.12782 0.15545 -0.059389 0.047007 0.043558 0.12997 0.0028299 -0.052316 0.082321 -0.021085 0.016239 -0.012987 -0.05613
2529 0.11437 -0.069484 0.14799 0.18528 -0.024396 0.079363 0.070667 0.17411 0.017197 -0.023417 0.098243 0.017322 0.11892 0.019684 0.04275
2530 0.042733 -0.070587 0.11474 0.15563 -0.093873 0.008319 0.042755 0.096338 -0.018332 -0.047782 0.10405 0.00016465 0.11262 -0.029195 -0.13941
2531 0.13994 -0.059312 0.12953 0.17583 -0.041292 0.071063 0.084218 0.14001 0.01352 -0.045046 0.13931 -0.0025431 0.16413 0.00063724 -0.052767
2532 0.13111 -0.033963 0.22048 0.22778 -0.029849 0.094396 0.075255 0.23487 0.052107 -0.0063019 0.22858 0.025929 0.22357 0.055009 0.0096158
2533 0.095363 -0.054873 0.24944 0.1455 -0.075998 0.032067 0.044105 0.19458 0.0014535 -0.027694 0.20813 0.012771 0.17328 0.0064559 -0.065824
2534 0.083411 -0.074744 0.23015 0.24992 -0.044036 0.034612 0.08259 0.25183 0.017061 -0.028792 0.17708 0.039304 0.1463 -0.015591 -0.062618
2535 0.097638 -0.089 0.24714 0.2393 -0.015888 0.08761 0.029188 0.24913 0.015646 -0.052182 0.17968 -0.0029865 0.073955 -0.0073254 -0.073732
2536 0.097844 -0.10423 0.22377 0.2573 -0.042245 0.072997 0.075181 0.20445 0.0053592 -0.042575 0.12901 -0.010602 0.10418 0.0056629 -0.068938
2537 0.094976 -0.078245 0.22458 0.21879 -0.040782 0.14029 0.05852 0.16573 -0.018845 -0.020962 0.11869 -0.0061838 0.089978 0.011632 -0.055246
2538 0.12981 -0.069122 0.19718 0.23508 -0.096173 0.12595 0.04387 0.087625 -0.012594 -0.020586 0.11398 0.035965 0.09589 0.0092991 0.063012
2539 0.063392 -0.066078 0.17256 0.20487 -0.09383 0.070807 0.033258 0.098103 -0.018688 -0.045832 0.10119 0.0087411 0.073422 -0.01994 0.069004
2540 0.087702 -0.061213 0.22045 0.2709 -0.055344 0.093981 0.072494 0.11098 0.012196 -0.050541 0.11462 0.051495 0.062115 0.0047544 0.024559
2541 0.10372 -0.086508 0.20263 0.21235 -0.070681 0.052648 0.044102 0.07554 -0.0066306 -0.0047203 0.12502 0.0014455 0.087847 0.0016902 0.019349
2542 0.064688 -0.095411 0.23809 0.23796 -0.092544 0.064742 0.03803 0.1374 -0.018298 -0.033052 0.11568 -0.018297 0.17928 0.0099712 -0.039064
2543 0.027247 -0.09904 0.23694 0.22966 -0.085639 0.037584 0.023193 0.098933 -0.005866 -0.045586 0.099054 -0.0045715 0.14235 -0.025986 -0.026986
2544 0.081468 -0.058821 0.22388 0.25272 -0.08222 0.11801 0.062731 0.12141 0.011702 -0.023492 0.11523 0.0092617 0.16939 0.024999 0.01116
2545 0.055315 -0.12555 0.17065 0.19729 -0.058167 0.019319 0.056059 0.09689 -0.009602 -0.043383 0.12197 -0.0098932 0.15093 0.0082624 -0.074095
2546 0.053628 -0.12195 0.11972 0.18562 -0.062278 0.054303 0.043631 0.089669 -0.04025 -0.045357 0.081695 -0.031019 0.13441 -0.014844 0.14748
2547 0.093424 -0.081751 0.15389 0.23447 -0.0087439 0.09916 0.065527 0.1223 -0.0012206 -0.054439 0.094137 0.031363 0.13779 0.0098817 0.13407
2548 -0.0016031 -0.065241 0.13228 0.17453 -0.091818 0.0026257 0.005757 0.078987 -0.026034 -0.094946 0.062772 -0.034461 0.059016 -0.0039906 0.14424
2549 0.074833 -0.051813 0.17869 0.27581 -0.061199 0.13319 0.044485 0.11938 0.020599 -0.018333 0.11092 0.018328 0.11454 0.011862 0.20084
2550 -0.017766 -0.11471 0.1662 0.21535 -0.079454 0.069268 0.028033 0.07029 -0.034648 -0.061621 0.056302 -0.018145 0.056766 -0.00065535 0.12403
2551 0.038618 -0.086922 0.23683 0.23355 -0.076397 0.088986 0.032517 0.11472 -0.016258 -0.015707 0.11523 0.018785 0.087113 0.011929 0.078867
2552 0.041503 -0.10694 0.22554 0.23491 -0.081718 0.080947 -0.0017086 0.056085 -0.021613 -0.017407 0.074648 -0.013281 0.083316 0.002102 0.011688
2553 0.038047 -0.064719 0.2455 0.2904 -0.025393 0.069576 0.06273 0.12351 0.0091729 0.014378 0.10079 0.022868 0.082352 0.034959 -0.032345
2554 0.0097721 -0.13373 0.19808 0.23919 -0.098679 0.051222 -0.0010684 0.067623 -0.012473 0.023411 0.12497 -0.0039603 0.079636 0.037245 0.067725
2555 0.037306 -0.082131 0.17244 0.18774 -0.06458 0.020979 0.026972 0.097819 -0.023787 0.038624 0.10645 0.0092557 0.073867 0.034036 0.1424
2556 0.070747 -0.08113 0.1358 0.14649 -0.044477 0.024296 0.035868 0.074253 -0.027842 0.064942 0.13622 0.037609 0.10666 0.043721 0.30045
2557 0.028108 -0.12473 0.13527 0.13715 -0.087186 0.045332 0.045494 0.085237 -0.004657 0.009915 0.082796 0.0046309 0.17637 0.044046 0.22749
2558 0.017122 -0.09247 0.13684 0.16695 -0.084992 0.085971 0.029591 0.072719 -0.016641 0.011707 0.074029 -0.03157 0.18806 0.015023 0.12586
2559 0.024533 -0.11024 0.14943 0.15303 -0.067421 0.040281 0.034616 0.088212 -0.01661 -0.0063038 0.073234 -0.020807 0.16675 0.016009 0.13314
2560 -0.012911 -0.10407 0.10335 0.14009 -0.11221 0.025233 -0.02114 0.044622 -0.039381 -0.0088273 0.055429 -0.018152 0.11916 0.0069101 0.057989
2561 0.046808 -0.11379 0.12052 0.13659 -0.076122 0.061707 0.013332 0.05898 -0.019276 0.0045434 0.092274 0.043471 0.11105 0.012028 0.12953
2562 -0.00096259 -0.13019 0.128 0.10927 -0.042325 0.031606 -0.010929 0.023199 -0.013215 -0.040282 0.047366 -0.0067657 0.09012 0.0078015 -0.016972
2563 0.014064 -0.12885 0.17711 0.13839 -0.05919 0.079196 0.04061 0.078139 0.0016416 -0.022314 0.098989 0.0042628 0.093073 0.022117 0.011214
2564 -0.020146 -0.064272 0.21554 0.13641 -0.10536 0.031874 0.04829 0.061237 -0.001527 -0.0077891 0.074784 0.01621 0.064466 0.034159 0.17003
2565 -0.014374 -0.079294 0.20021 0.10444 -0.064614 -0.0066238 0.0056265 0.087889 -0.026641 0.025859 0.074538 -0.0051227 0.10248 -0.020708 0.10603
2566 -0.035446 -0.10486 0.16637 0.074209 -0.11644 -0.023878 -0.036549 0.0018767 -0.039758 -0.0056109 0.052612 -0.0073418 0.060004 -0.005181 0.14061
2567 -0.0021806 -0.12089 0.1415 0.13597 -0.060183 0.0081015 -0.019813 0.054785 -0.018712 0.019744 0.096234 0.020926 0.10057 0.02305 0.17579
2568 0.008334 -0.097135 0.1468 0.1477 -0.017978 0.02833 0.03037 0.080142 0.00061815 0.042539 0.088773 0.025052 0.12515 0.027979 0.077031
2569 -0.010725 -0.12405 0.11232 0.12201 -0.025067 -0.017055 -0.0057826 0.064275 -0.030319 -0.0037456 0.049496 0.012271 0.078552 0.035585 -0.01032
2570 0.014608 -0.098012 0.11649 0.13684 -0.072532 0.077466 0.016206 0.060981 -0.020874 0.02724 0.08903 0.031718 0.083957 0.021871 0.019246
2571 -0.011413 -0.084066 0.11681 0.084128 -0.096065 -0.008362 -0.031695 0.026533 -0.036367 -0.0038195 0.057389 -0.008471 0.055365 0.0020889 0.018205
2572 -0.0052436 -0.11302 0.11785 0.095449 -0.067124 0.029161 0.013954 0.019953 -0.043051 -0.0019143 0.056991 0.026065 0.058315 0.017975 0.23371
2573 -0.10111 -0.15145 0.11819 0.063899 -0.14141 -0.064732 -0.045108 -0.036787 -0.066765 -0.0092651 0.049031 0.0019712 0.0057368 -0.00016325 0.18705
2574 0.018943 -0.14079 0.14836 0.087969 -0.061253 0.044077 -0.011744 -0.0053712 -0.048106 0.027717 0.090951 0.045485 0.096544 0.028039 0.2749
2575 -0.025553 -0.15771 0.1141 0.054289 -0.13814 0.011095 -0.042275 -0.03793 -0.068189 0.018609 0.067904 0.0072929 0.049338 0.0014357 0.18981
2576 -0.033855 -0.15228 0.079497 0.074143 -0.078634 0.050095 -0.023992 0.022756 -0.042209 0.0078454 0.057913 0.0015305 0.053377 0.011288 0.25108
2577 -0.065602 -0.13413 0.1026 0.058086 -0.12458 0.057774 0.0056373 0.02669 -0.038375 -0.0056261 0.038938 0.0012507 0.04078 0.014915 0.20938
2578 -0.014319 -0.12336 0.11387 0.082354 -0.11226 0.0046065 -0.0015714 0.011779 -0.022523 0.026492 0.090437 0.01118 0.086569 0.017132 0.25657
2579 -0.052619 -0.16003 0.10583 0.050483 -0.11467 0.0055288 -0.018499 -0.0068065 -0.072263 0.027943 0.04991 -0.016734 0.035644 0.014401 0.22303
2580 -0.052025 -0.15586 0.092455 0.098807 -0.060275 -0.013679 -0.02485 0.020301 -0.030175 0.0024026 0.059912 0.017459 0.054717 0.0029456 0.15505
2581 -0.071608 -0.15389 0.064105 0.036969 -0.10833 -0.027799 -0.048826 0.00029653 -0.031208 -0.0023742 0.043164 -0.012459 0.037939 -0.012723 0.24439
2582 -0.052883 -0.15986 0.06505 0.071218 -0.12202 -0.014694 -0.017524 -0.015681 -0.034652 -0.014141 0.04137 -0.0018298 0.028953 -0.013968 0.29249
2583 -0.092664 -0.16382 0.057045 0.043438 -0.13131 -0.042973 -0.066913 -0.067538 -0.070683 -0.013967 -0.021701 -0.024262 0.019229 -0.00053848 0.29839
2584 -0.036724 -0.15335 0.10583 0.017137 -0.12558 -0.017209 -0.049219 -0.0060024 -0.042687 0.017511 0.031026 0.032451 0.067165 -0.025986 0.20499
2585 -0.033408 -0.14493 0.098991 0.078313 -0.1321 -0.049674 -0.035149 -0.006971 -0.032656 0.046568 0.063891 0.027161 0.081671 0.024609 0.31308
2586 -0.031299 -0.14977 0.12645 0.063984 -0.09055 0.041404 -0.01103 0.048436 -0.042209 0.051608 0.060197 0.025614 0.046333 0.036771 0.29518
2587 -0.082484 -0.14969 0.032292 0.027073 -0.21122 -0.04891 -0.051409 -0.025868 -0.051906 0.010716 0.022588 0.013126 0.032821 -0.0075432 0.23751
2588 -0.046359 -0.16573 0.066514 0.044935 -0.14454 -0.032505 -0.038331 -0.023965 -0.038747 0.039873 0.022268 0.002927 0.027562 0.010731 0.24418
2589 -0.04043 -0.14291 0.12156 0.050852 -0.12449 -0.039434 -0.02518 -0.032828 -0.044459 0.032283 0.047113 0.011516 0.054882 0.040464 0.26838
2590 -0.02176 -0.13912 0.056435 0.05922 -0.11616 -0.0193 -0.031612 -0.017758 -0.058329 0.044144 0.039322 0.036328 0.059694 0.023741 0.21531
2591 -0.041206 -0.15426 0.085431 0.019598 -0.12787 -0.014722 -0.038563 -0.024686 -0.056513 0.040716 0.035577 0.010043 0.042316 0.012636 0.22888
2592 -0.05016 -0.17021 0.018127 0.041875 -0.16338 -0.041396 -0.075163 -0.015923 -0.054115 0.030095 0.024568 0.0017874 0.028242 -0.029347 0.23689
2593 -0.054105 -0.15107 0.057216 0.00045593 -0.1373 -0.037803 -0.056557 -0.020062 -0.050932 0.0088077 0.041161 0.020354 0.029808 0.028342 0.18863
2594 -0.043986 -0.16756 0.067573 0.061161 -0.10112 -0.023589 -0.043797 -0.045168 -0.024184 0.018955 0.04421 0.025063 0.037841 0.00011461 0.22782
2595 -0.03688 -0.15909 0.035485 0.10674 -0.10494 0.018023 -0.0051465 0.0036065 -0.026823 0.00369 0.012027 0.012444 0.043066 -0.0082459 0.20575
2596 -0.055044 -0.15309 0.070567 0.02951 -0.1193 0.0020174 -0.031402 -0.0090688 -0.07009 0.031738 0.054646 0.021347 0.039133 -0.0022264 0.22825
2597 -0.042827 -0.15788 0.073631 0.028253 -0.12406 -0.032999 -0.027093 0.023179 -0.028996 0.019282 0.055858 0.046307 0.039199 0.048237 0.26197
2598 -0.027214 -0.12743 0.05887 0.06574 -0.084152 0.022808 -0.029951 -0.0053475 -0.026657 0.03228 0.047861 0.042963 0.05041 0.01054 0.16122
2599 -0.014924 -0.13436 0.048136 0.023442 -0.16145 -0.042643 -0.069298 -0.057145 -0.0644 0.032466 0.045702 0.035578 0.057836 0.033758 0.17686
2600 -0.053651 -0.15128 0.044923 -0.032836 -0.15349 -0.06581 -0.051526 -0.059697 -0.044809 -0.007303 0.020497 0.0094278 -0.0071174 0.0040497 0.12075
2601 -0.053995 -0.11136 0.073389 0.064504 -0.16151 -0.05027 -0.018371 -0.049523 -0.018122 0.019344 0.055436 0.022574 0.040964 0.021258 0.2105
2602 -0.099827 -0.13042 0.055501 0.014123 -0.13244 -0.037247 -0.024643 -0.030391 -0.062731 0.016706 0.025612 0.0043878 -0.0094523 0.01549 0.13015
2603 -0.064372 -0.11436 0.0686 0.034857 -0.13523 -0.017963 0.0021765 0.014648 -0.033794 0.033799 0.04299 0.050484 0.042894 0.0177 0.087461
2604 -0.052566 0.0055096 0.031977 0.033454 -0.14603 -0.041919 -0.052977 -0.046308 -0.042415 0.030951 0.027666 -0.0014804 0.0068557 0.0033912 0.13983
2605 -0.069977 0.081674 0.040312 0.03304 -0.10703 -0.016649 -0.03747 -0.034509 -0.038784 -0.0025024 0.03999 0.0050647 0.0097117 -0.011511 0.11657
2606 -0.088524 0.13476 0.041975 0.010643 -0.11432 0.0020874 -0.039011 -0.029795 -0.042588 0.023603 0.036444 0.0085486 0.039692 0.034759 0.13759
2607 -0.042852 0.1575 0.085535 0.032739 -0.13715 -0.0059224 -0.024247 -0.0019786 -0.03717 0.061131 0.026189 0.022195 0.037493 0.012437 0.13354
2608 -0.096092 0.16358 0.020465 -0.001516 -0.17749 -0.058956 -0.070485 -0.066527 -0.066116 -0.0042438 0.0098667 0.015234 0.0038379 0.034403 0.16767
2609 -0.069598 0.17758 0.0089531 0.0031388 -0.11912 -0.030723 -0.034057 -0.035735 -0.047763 0.031804 0.017827 0.025296 0.018435 -0.0039248 0.11433
2610 -0.1094 0.088684 0.014468 -0.0028444 -0.13328 -0.043829 -0.038197 -0.044159 -0.061795 -0.0059867 -0.0015262 0.0070249 -0.036219 0.0027426 0.0882
2611 -0.058468 -0.0093539 0.026435 0.008676 -0.10877 -0.019528 -0.045417 -0.0206 -0.058845 0.036977 0.04545 0.035106 0.012945 0.032569 0.059024
2612 -0.10251 -0.058734 0.00044173 -0.0047781 -0.17122 -0.071892 -0.074136 -0.042603 -0.067686 -0.019217 -0.013585 0.010418 -0.0076675 -0.0078997 0.13602
2613 -0.037032 -0.060412 0.05896 0.011791 -0.11234 -0.0054711 -0.028561 -0.014537 -0.038692 0.050549 0.049129 0.0468 0.047318 0.017572 0.12422
2614 -0.10476 -0.084053 0.014252 -0.011571 -0.14011 -0.051533 -0.056692 -0.03902 -0.067775 -0.014047 0.023038 -0.0003811 -0.0060497 -0.0014846 0.09885
2615 -0.10944 -0.077317 -0.015629 -0.0059785 -0.14265 -0.054489 -0.074499 -0.020943 -0.06252 0.0027514 0.0090781 0.0031693 -0.011259 -0.0051018 0.085583
2616 -0.094629 -0.062247 -0.023308 -0.036448 -0.18696 -0.049708 -0.074065 -0.08881 -0.069059 -0.0059403 -0.0089781 0.0055169 -0.012005 -0.027549 0.13351
2617 -0.11916 -0.077021 0.0032598 -0.0040316 -0.17219 -0.068207 -0.062025 -0.088223 -0.058978 -0.0093139 -0.027777 0.019662 -0.018602 -0.013862 0.021756
2618 -0.1232 -0.052985 0.015569 -0.019452 -0.1484 -0.036388 -0.073407 -0.04864 -0.0759 0.023068 -0.010156 -0.011755 -0.01536 -0.0016152 0.084919
2619 -0.073423 -0.033692 0.019349 -0.013797 -0.13627 -0.025232 -0.070216 -0.035216 -0.073082 0.025626 0.014596 0.021565 -0.0055269 0.022711 0.13211
2620 -0.091257 -0.010528 0.067363 0.0030635 -0.074727 0.034309 -0.027954 0.056982 -0.036971 0.036004 0.049214 0.016535 0.036609 0.019802 0.081549
2621 -0.10889 -0.073869 0.0092831 0.024035 -0.094579 -0.017046 0.0038731 0.022915 -0.035574 -0.0090204 0.0061438 0.0031241 0.022324 0.0018416 0.092939
2622 -0.096263 -0.076311 -0.024658 -0.018081 -0.1547 -0.094547 -0.094008 -0.062014 -0.03686 0.0065228 0.022524 0.0078122 -0.017021 -0.0046201 0.029133
2623 -0.10601 -0.082613 0.0033576 0.0030558 -0.17039 -0.069199 -0.069182 -0.041549 -0.058742 -0.0078971 0.0054674 -0.007603 0.017355 0.019951 0.0385
2624 -0.069472 0.1057 0.01593 0.014654 -0.11973 -0.029224 -0.022934 -0.018166 -0.030822 0.013858 0.031258 0.0019944 0.0033921 0.0017219 0.014396
2625 -0.041753 0.10249 -0.015571 -0.026956 -0.13752 -0.046077 -0.079545 -0.069679 -0.083267 0.019858 0.01259 -0.023166 -0.0074945 -0.026721 0.072577
2626 -0.14848 0.06439 -0.049084 -0.050814 -0.1475 -0.099442 -0.099511 -0.087768 -0.0926 -0.033265 -0.026667 -0.065765 -0.016266 -0.067556 -0.024671
2627 -0.094544 -0.0014089 -0.0017229 -0.032399 -0.11393 -0.051048 -0.019604 -0.023273 -0.068766 -0.024204 0.012528 -0.0061659 -0.028534 -0.050102 0.00050631
2628 -0.04907 -0.016614 0.010498 -0.038409 -0.084687 0.013321 -0.042784 -0.044625 -0.048721 0.021039 0.012499 0.017065 0.029199 0.017882 0.078053
2629 -0.074701 -0.061558 -0.015391 -0.037603 -0.17501 -0.065529 -0.025602 -0.054003 -0.070862 0.00074631 -0.012961 -0.004806 0.021054 0.018692 0.030939
2630 -0.12871 -0.0082435 -0.016468 -0.012247 -0.14898 -0.009474 -0.07108 -0.057474 -0.049263 -0.0019373 0.0012075 0.0085576 -0.01516 -0.001445 0.015045
2631 -0.11127 -0.080838 -0.029583 0.003874 -0.11322 -0.048821 -0.022051 -0.025832 -0.060602 -0.038853 -0.0071247 -0.0039579 -0.024384 -0.011157 0.007397
2632 -0.11969 -0.055131 -0.012854 -0.03264 -0.13355 -0.033399 -0.054656 -0.04235 -0.064102 0.0018056 0.0058458 -0.022379 -0.021235 -0.01088 -0.038213
2633 -0.11242 -0.075161 -0.022058 -0.018515 -0.15837 -0.032113 -0.066194 -0.077688 -0.043613 -0.010963 0.0048827 0.0027078 -0.0257 -0.016009 0.079868
2634 -0.043819 -0.02709 -0.00065074 0.0048604 -0.12525 -0.077748 -0.0093498 -0.028884 -0.038641 -0.0029088 0.029067 0.006507 0.026854 0.010948 0.060042
2635 -0.083035 -0.11381 -0.013895 -0.018335 -0.14404 -0.068193 -0.05445 -0.053767 -0.044649 0.012808 0.02813 -0.00762 -0.00048465 -0.0048426 0.078015
2636 -0.10625 -0.10041 -0.0349 -0.0075912 -0.13286 0.01409 -0.0434 0.00039745 -0.056093 -0.0070792 -0.0013067 0.0013324 0.0017855 -0.0027438 0.023385
2637 -0.07707 -0.074261 -0.013616 -0.031099 -0.20466 -0.060479 -0.079705 -0.082345 -0.096662 0.0040407 0.031139 0.023342 0.012659 -0.014352 0.11062
2638 -0.08364 -0.080351 -0.049271 -0.055576 -0.12074 -0.054091 -0.06991 -0.05057 -0.071809 -0.051335 -0.010439 0.010408 -0.012172 0.0060567 0.070413
2639 -0.10474 -0.10374 -0.040341 -0.022323 -0.1611 -0.025467 -0.068052 -0.045121 -0.048537 -0.018247 -0.013418 -0.0052688 -0.026374 -0.0070015 0.16764
2640 -0.10313 -0.087907 -0.030925 -0.046321 -0.16463 -0.084277 -0.056306 -0.073672 -0.053324 -0.00023026 -0.001798 0.0063292 -0.013485 -0.014601 0.13082
2641 -0.08152 -0.06056 -0.0083509 -0.0060277 -0.083213 -0.040657 -0.023189 0.00075303 -0.058347 0.014122 0.0061511 0.045473 0.0023529 0.015772 0.033012
2642 -0.11716 -0.11613 -0.035789 -0.04371 -0.14801 -0.087399 -0.07507 -0.05684 -0.064551 -0.062631 -0.0058994 -0.030153 -0.013766 -0.029201 0.0051306
2643 -0.13374 -0.12153 -0.047073 -0.045259 -0.16053 -0.071269 -0.086631 -0.071335 -0.090681 -0.023522 0.0088682 -0.0092155 -0.037142 -0.01362 -0.028693
2644 -0.11292 -0.12865 -0.043715 -0.02146 -0.12485 -0.0040603 -0.075112 -0.063338 -0.069712 -0.03237 -0.013079 0.017879 -0.0048532 -0.012176 -0.005303
2645 -0.10804 -0.080431 -0.03324 -0.019803 -0.13632 -0.11537 -0.088544 -0.069596 -0.066495 -0.03184 -0.0007892 -0.0030932 -0.032606 -0.039494 0.00082449
2646 -0.09061 -0.080573 -0.01748 -0.052143 0.014479 -0.060859 -0.03356 -0.051561 -0.064203 0.00053698 0.0121 0.051839 0.0014486 0.018063 0.090672
2647 -0.11478 -0.12327 -0.061006 -0.054012 0.017995 -0.10421 -0.10217 -0.097006 -0.079341 -0.048803 -0.018149 0.0048746 -0.051764 -0.015506 -0.010322
2648 -0.08516 -0.092021 -0.022014 -0.044385 0.04379 -0.057408 -0.049262 -0.042714 -0.068682 -0.0034991 0.012016 -0.0034477 -0.0019179 0.02678 0.073628
2649 -0.12008 -0.11752 -0.043473 -0.055133 0.088707 -0.018251 -0.087856 -0.070806 -0.055588 -0.035908 0.014628 0.02295 0.0041838 -0.002051 0.071867
2650 -0.12303 -0.12627 -0.034788 -0.055088 0.012131 -0.069454 -0.097809 -0.13209 -0.058722 -0.013149 -0.022128 0.045513 -0.033365 -0.014753 0.038599
2651 -0.098796 -0.11344 -0.042164 -0.066074 0.13687 -0.072957 -0.074226 -0.074376 -0.081455 -0.020413 -0.0063581 0.0075031 -0.025341 0.0069982 0.012587
2652 -0.046202 -0.081769 -0.012015 0.0016559 0.14469 -0.027225 -0.031418 -0.028068 -0.035164 0.025307 0.014689 0.031081 -0.00022923 0.022323 0.071104
2653 -0.089625 -0.14951 -0.050057 -0.015514 -0.00048124 -0.060021 -0.072523 -0.057847 -0.05532 -0.033524 0.011965 -0.0015988 -0.012556 -0.0096126 0.033441
2654 -0.13077 -0.0062551 0.0093461 -0.08109 -0.0020441 0.005183 -0.050076 -0.055927 -0.061629 -0.042605 0.0048403 -0.0021788 -0.023791 -0.034038 0.05773
2655 -0.11253 0.10879 -0.050443 -0.038395 -0.079169 -0.058064 -0.068604 -0.059685 -0.064033 -0.0092539 -0.012044 -0.0099706 -0.014389 -0.01322 0.037672
2656 -0.094149 0.084116 -0.032274 -0.0593 -0.072093 -0.11353 -0.065907 -0.052627 -0.067617 -0.027008 -0.0038354 0.015469 -0.0058184 0.00010312 -0.0045279
2657 -0.1365 0.12279 -0.05835 -0.062451 -0.087855 -0.083041 -0.072304 -0.087004 -0.093609 -0.033143 -0.023307 -0.016782 -0.056239 -0.026605 0.029358
2658 -0.095283 0.012835 0.0066257 -0.0051007 -0.030309 0.0018768 -0.026852 0.023001 -0.035886 -0.030054 0.010751 0.034488 -0.010022 0.026121 0.089462
2659 -0.087843 -0.04008 -0.022537 -0.035416 -0.011452 -0.027231 -0.037042 -0.01679 -0.065498 -0.018795 -0.013393 0.020115 -0.0069624 -0.010005 0.022035
2660 -0.087761 -0.095269 -0.06575 -0.032733 -0.099181 -0.057137 -0.084043 -0.080699 -0.077278 -0.040203 -0.027092 0.0045251 -0.039711 -0.013006 -0.030824
2661 -0.1205 -0.087112 -0.045092 -0.052957 -0.007289 -0.046387 -0.037907 -0.025243 -0.07447 -0.01127 0.0012446 -0.0079535 0.00068971 0.00391 0.0054733
2662 -0.13113 -0.076919 -0.04095 -0.057092 0.077302 -0.047791 -0.071991 -0.057332 -0.052313 -0.02037 -0.021206 0.021412 -0.036502 -0.014205 0.010491
2663 -0.12355 -0.08812 -0.040066 -0.03813 0.11016 -0.058693 -0.036464 -0.036257 -0.051327 -0.02622 -0.0037726 0.011082 -0.030461 -0.035649 -0.024965
2664 -0.10987 -0.089424 -0.045066 -0.029975 0.090374 -0.078822 -0.07077 -0.061894 -0.062281 -0.029473 -0.015302 0.0042386 -0.043654 -0.032104 -0.028964
2665 -0.078984 -0.065839 -0.017379 -0.045802 0.1049 -0.046492 -0.053302 -0.052267 -0.036211 0.012845 0.0016993 0.010187 -0.0041865 -0.016103 0.03734
2666 -0.15487 -0.17093 -0.043802 -0.072568 0.12521 -0.050662 -0.074707 -0.087395 -0.051597 -0.02399 -0.050573 0.0060542 -0.049767 -0.024692 -0.0039989
2667 -0.15207 -0.1084 -0.068898 -0.068528 0.10608 -0.041901 -0.10152 -0.091002 -0.071821 -0.053412 -0.028419 -0.0055256 -0.072896 -0.040294 -0.019842
2668 -0.099989 -0.13403 -0.083972 -0.069916 0.093109 -0.11274 -0.11001 -0.070275 -0.046612 -0.011091 -0.0081099 -0.0092162 -0.051549 -0.028076 -0.036413
2669 -0.14126 -0.13738 -0.028163 -0.032297 0.20697 -0.060092 -0.040849 -0.043669 -0.036937 -0.015613 -0.0014747 -0.012612 -0.047062 -0.014094 -0.0089569
2670 -0.093254 -0.14519 -0.061033 -0.068648 0.18868 -0.11315 -0.088219 -0.063192 -0.065062 -0.028629 -0.023564 -0.017026 -0.026885 -0.027994 -0.026708
2671 -0.096846 0.14433 -0.024156 -0.048603 0.233 -0.032683 -0.0053238 0.0097883 -0.012216 -0.035318 -0.0011156 -0.0095518 -0.031057 -0.013526 -0.0050483
2672 -0.12873 0.14462 -0.036414 -0.034653 0.22473 -0.065419 -0.078811 -0.054704 -0.028929 -0.0090076 -0.026723 -0.022219 -0.052446 -0.045719 0.0047216
2673 -0.11701 0.13794 -0.027567 -0.026988 0.22904 -0.055504 -0.037565 -0.050508 0.018284 -0.032421 -0.024481 0.025721 -0.029952 -0.014665 -0.057126
2674 -0.083221 0.15543 -0.0353 -0.026165 0.19378 -0.038529 -0.039406 -0.022837 0.024825 -0.008627 -0.011582 -0.0041181 -0.0019288 0.0090272 -0.01802
2675 -0.091305 0.17546 -0.044966 -0.035695 0.24685 -0.039541 -0.044733 -0.0081548 0.048221 -0.018749 -0.012236 0.013301 -0.020797 0.018528 -0.023534
2676 -0.12818 0.025623 -0.080837 -0.080657 0.18556 -0.08409 -0.05762 -0.049 0.023983 -0.044341 -0.049095 -0.023742 -0.066617 -0.057702 -0.070756
2677 -0.12659 -0.03113 -0.071702 -0.041859 0.27675 -0.028537 -0.065433 -0.030012 0.034325 -0.046188 -0.039732 -0.017022 -0.037851 -0.035416 -0.022005
2678 -0.10631 -0.023937 -0.029071 -0.057273 0.21734 -0.028277 -0.066535 -0.079683 0.044649 0.011891 0.0012103 0.016547 -0.022623 0.0088828 0.035276
2679 -0.12823 -0.049757 -0.048964 -0.031931 0.19969 -0.012789 -0.069817 -0.056676 0.026413 -0.038274 -0.020231 0.0015979 -0.029128 -0.011114 0.017384
2680 -0.10944 -0.063309 -0.059296 -0.052922 0.23424 -0.084845 -0.090837 -0.06032 0.0013304 -0.0075091 -0.0043507 -0.0037299 -0.025345 -0.02308 -0.074655
2681 -0.13892 -0.069334 -0.094321 -0.057817 0.22081 -0.093056 -0.084921 -0.043975 -0.010266 -0.040434 -0.043449 -0.033534 -0.06188 -0.074766 -0.085809
2682 -0.15059 0.10913 -0.072974 -0.0826 0.2008 -0.11733 -0.10695 -0.084045 -0.040556 -0.047654 -0.025795 -0.031826 -0.053158 -0.074715 0.0032127
2683 -0.10757 0.2258 -0.051057 -0.076426 0.19492 -0.081888 -0.025804 -0.044716 -0.026439 -0.020889 -0.023613 -0.017929 -0.024768 -0.025143 0.01156
2684 -0.10142 0.31627 -0.026547 -0.058907 0.30577 -0.042284 0.017524 -0.018661 -0.015999 -0.045597 -0.01763 0.027116 -0.042352 -0.0065942 0.022259
2685 -0.080053 0.21925 -0.058741 -0.070401 0.27464 -0.061328 0.041558 -0.031456 -0.034879 -0.018834 0.0077615 0.0052331 -0.026056 -0.026996 -0.004425
2686 -0.059883 0.21186 -0.04102 -0.03308 0.29155 -0.030229 0.073539 -0.013362 -0.019745 -0.011307 0.00023585 0.035753 -0.0059004 0.0076518 0.011656
2687 -0.0094039 0.066524 -0.047632 -0.041008 0.32896 -0.018672 0.064385 -0.062531 0.0018587 -0.024622 -0.019846 0.016301 -0.033226 -0.0092036 0.017766
2688 0.00040288 -0.014123 -0.052259 -0.071374 0.24606 -0.073673 -0.0019054 -0.039812 -0.022949 -0.02591 -0.028719 -0.018932 -0.012889 -0.059419 -0.0562
2689 -0.02908 0.0030916 -0.03465 -0.050421 0.28157 -0.091221 0.0016984 -0.039914 0.022682 -0.0029257 0.0035015 -0.017647 -0.039311 0.002895 -0.055021
2690 -0.016511 0.0054798 -0.071815 -0.042837 0.25697 -0.072393 -0.0034803 -0.052811 0.028185 -0.023223 0.007687 -0.036584 0.011555 -0.041763 -0.071439
2691 -0.072081 0.1395 -0.02318 -0.06561 0.36848 -0.016288 -0.01402 -0.013592 0.063857 -0.017415 -0.0028538 0.0010755 -0.035635 0.010124 0.01083
2692 -0.067312 0.31128 -0.024153 -0.0015764 0.34954 0.0035901 0.044936 0.031391 0.10262 -0.0013001 0.017208 0.0042652 0.028834 0.034079 0.010552
2693 -0.099223 0.25801 -0.062354 -0.065168 0.20051 -0.10683 -0.050793 -0.050561 0.07188 -0.05015 -0.056926 -0.022975 -0.060495 -0.043694 -0.044486
2694 -0.10713 0.27367 -0.069193 -0.080191 0.22836 -0.10494 -0.055949 -0.10136 0.088896 -0.017531 -0.033495 -0.06746 -0.047407 -0.035837 -0.057444
2695 -0.042181 0.33096 -0.047327 -0.028848 0.28424 -0.016141 0.074415 -0.019075 0.077397 0.012153 0.01914 0.012528 -0.0001104 0.019047 0.034384
2696 -0.087582 0.2671 -0.055457 -0.015779 0.28167 -0.044723 0.095554 -0.038479 0.095274 -0.028148 -0.020704 -0.024651 -0.037822 -0.00079754 -0.019807
2697 -0.13172 0.18616 -0.073099 -0.088521 0.18757 -0.10833 0.04025 -0.078919 0.041185 -0.04082 -0.04438 -0.054556 -0.057932 -0.028351 -0.065684
2698 -0.060268 0.13503 -0.050421 -0.063485 0.18921 -0.050899 0.099713 -0.017241 0.06785 -0.05769 -0.016649 -0.01752 -0.016821 -0.017777 -0.062398
2699 -0.069746 0.32511 -0.080007 -0.028945 0.15141 -0.10344 0.062399 -0.04441 0.020105 -0.014774 -0.00081865 -0.063575 -0.037397 -0.024793 -0.033951
2700 -0.060553 0.39531 -0.044439 -0.073241 0.14223 -0.072504 0.12345 -0.030774 0.044795 -0.011728 -0.033051 -0.02151 -0.047991 -0.02971 -0.089884
2701 -0.0037802 0.38413 -0.066765 -0.055452 0.12265 -0.097641 0.10747 -0.089546 0.050348 -0.034213 -0.017376 -0.029748 -0.022821 -0.035845 -0.048385
2702 0.064613 0.36074 -0.046867 -0.055408 0.17974 -0.06575 0.19541 -0.010806 0.067634 -0.0041816 0.0084456 -0.01251 -0.032664 0.010381 -0.06398
2703 0.02183 0.40106 -0.062065 -0.064152 0.24222 -0.081836 0.13008 -0.021665 0.061169 -0.068677 -0.011883 -0.054307 -0.073626 -0.016961 -0.055783
2704 0.032 0.37368 -0.071587 -0.043147 0.30163 -0.0044702 0.15234 -0.0020043 0.055326 -0.048695 -0.016385 -0.010725 -0.053548 -0.026224 -0.030693
2705 0.030446 0.39949 -0.058012 -0.071776 0.25431 -0.040931 0.15418 -0.051487 0.10352 -0.045857 -0.035939 -0.020579 -0.073512 -0.0088146 -0.11791
2706 0.066397 0.37606 -0.070613 -0.079002 0.14934 -0.092058 0.11003 -0.052908 0.097742 -0.02959 -0.016948 -0.024615 -0.019203 -0.023585 -0.085151
2707 0.058952 0.45709 -0.032083 -0.03374 0.16402 -0.014247 0.15039 -0.033412 0.13175 0.010112 0.015378 0.043703 0.0084306 0.017671 -0.042584
2708 0.0087906 0.32437 -0.048249 -0.042527 0.13054 -0.082315 0.16331 -0.013137 0.13077 -0.013395 0.021915 -0.0074635 -0.0077546 -0.014363 -0.056589
2709 -0.021611 0.17665 -0.044963 -0.042117 0.11888 -0.028076 0.18562 -0.010558 0.12375 -0.025077 -0.0037516 -0.038509 -0.035711 -0.001787 -0.064857
2710 -0.0433 0.16409 -0.040673 -0.087366 0.096051 -0.079102 0.13552 -0.018436 0.11016 -0.051109 -0.0099807 -0.0023148 -0.026163 -0.011334 -0.096174
2711 -0.067062 0.14824 -0.09935 -0.043548 0.12963 -0.031411 0.15924 0.045397 0.10116 -0.042935 -0.016707 -0.049774 -0.068853 -0.034002 -0.05497
2712 -0.037266 0.14894 -0.071321 -0.079631 0.080458 -0.053349 0.13449 0.019817 0.10827 -0.043089 -0.040519 -0.021061 -0.038533 -0.019519 -0.041896
2713 0.081908 0.25391 -0.10196 -0.084841 0.17831 -0.0417 0.093886 0.10602 0.1028 -0.012979 -0.026648 -0.029893 -0.036441 -0.023956 -0.073671
2714 0.15823 0.37195 -0.048747 -0.078461 0.10978 -0.025606 0.13145 0.12248 0.082584 0.013369 0.026061 -0.0043884 0.015422 0.034003 0.028299
2715 0.088781 0.35184 -0.086675 -0.052876 0.055924 -0.082188 0.10202 0.041295 0.073497 -0.049026 -0.045097 -0.057151 -0.074873 -0.01784 -0.094326
2716 0.11578 0.36893 -0.053957 -0.083356 0.052576 -0.084641 0.13394 -0.0030412 0.077424 -0.0084629 -0.039976 -0.057578 -0.055085 -0.015243 -0.065088
2717 0.082368 0.31411 -0.11343 -0.086608 0.032764 -0.0805 0.13494 -0.046452 0.042758 -0.091178 -0.059963 -0.039581 -0.09676 -0.059228 -0.086901
2718 0.12434 0.45332 -0.037586 -0.050287 0.076709 -0.079221 0.19576 -0.01012 0.10629 -0.015441 -0.023029 -0.020571 -0.043198 -0.0035863 -0.075359
2719 0.19188 0.41246 -0.08038 -0.027922 0.023029 -0.089868 0.16985 -0.011622 0.14077 -0.035855 -0.025484 -0.03948 -0.052162 -0.04212 -0.11784
2720 0.17362 0.33057 -0.091515 -0.057815 0.08118 -0.088707 0.17902 0.0097212 0.11654 -0.019467 -0.0088011 -0.028422 -0.029996 -0.013627 -0.091344
2721 0.22108 0.28364 -0.080486 -0.030654 0.088977 -0.063809 0.1869 0.023022 0.1735 -0.015722 -0.0052915 -0.02335 -0.044512 -0.021177 -0.13303
2722 0.16071 0.25533 -0.085637 -0.058656 0.037037 -0.035458 0.14386 -0.014821 0.12627 -0.019343 -0.037331 -0.023208 -0.030426 0.0092484 -0.061424
2723 0.19533 0.20792 -0.040382 -0.032292 0.032874 -0.023098 0.1909 0.055958 0.15576 -0.0068571 0.0091625 -0.0037759 -0.034344 0.0085284 -0.084156
2724 0.14412 0.1795 -0.11099 -0.088101 0.024862 -0.078412 0.16913 0.028121 0.093812 -0.075436 -0.045629 -0.066107 -0.052766 -0.025885 -0.10233
2725 0.16717 0.13106 -0.086717 -0.064938 0.076819 -0.071612 0.20847 0.11914 0.094263 -0.038963 -0.018868 -0.024821 -0.058267 -0.031034 -0.11947
2726 0.16339 0.16493 -0.085996 -0.065299 0.093557 -0.0057957 0.25955 0.19733 0.096389 -0.020198 -0.027877 -0.010745 -0.031108 0.0080192 -0.097787
2727 0.19822 0.18057 -0.059339 -0.048015 -0.031623 -0.088299 0.2015 0.13459 0.083021 -0.025561 -0.0039612 -0.0024467 -0.038286 -0.014978 -0.07087
2728 0.23325 0.31842 -0.062769 -0.029019 0.02097 -0.041562 0.1889 0.15774 0.091158 -0.021153 -0.012573 -0.011303 -0.015935 -0.010671 -0.051073
2729 0.24346 0.36662 -0.063369 -0.053835 -0.02007 -0.061147 0.15645 0.17547 0.082038 -0.030111 -0.016049 -0.0076257 -0.027538 -0.03426 -0.057173
2730 0.1755 0.24829 -0.093849 -0.066268 0.016279 -0.097731 0.12489 0.14693 0.029205 -0.03765 -0.053035 -0.048644 -0.032443 -0.011296 -0.13826
2731 0.17494 0.19723 -0.081655 -0.068731 -0.03832 -0.0042782 0.084339 0.081698 0.072702 -0.018938 -0.020441 -0.016669 -0.045733 -0.01784 -0.071218
2732 0.16219 0.12172 -0.12256 -0.091427 -0.017688 -0.057132 0.081671 0.021701 0.060514 -0.090045 -0.047509 -0.080016 -0.078078 -0.049487 -0.1103
2733 0.24662 0.16752 -0.061644 -0.035879 0.021934 0.020243 0.1513 0.10747 0.14217 -0.010615 -0.0012648 -0.015176 -0.026028 -0.0038878 -0.070026
2734 0.17746 0.14619 -0.087279 -0.068113 -0.015979 -0.036406 0.086704 0.046364 0.12356 -0.065827 -0.040011 -0.031107 -0.070406 -0.031592 -0.15351
2735 0.22856 0.12315 -0.097014 -0.056485 -0.0090128 -0.0047453 0.15246 0.050593 0.15992 -0.047392 -0.0069996 -0.045737 -0.045334 -0.010356 -0.053824
2736 0.273 0.15964 -0.07541 -0.019171 0.033361 0.005694 0.22732 0.15901 0.14227 -0.018063 -0.012765 -0.01892 -0.0084595 0.017843 -0.11486
2737 0.23575 0.15258 -0.044534 -0.078517 -0.026177 -0.059059 0.18446 0.078786 0.11636 -0.032194 0.0088954 -0.030433 -0.0048769 0.008469 -0.081253
2738 0.2061 0.23563 -0.086764 -0.085664 0.012086 -0.074072 0.15602 0.16239 0.077132 -0.056392 -0.030259 -0.03513 -0.067347 -0.024803 -0.070044
2739 0.17965 0.26696 -0.079152 -0.07805 -0.050756 -0.096536 0.12603 0.12617 0.057509 -0.059172 -0.03353 -0.080429 -0.071788 -0.054738 -0.18539
2740 0.21149 0.24753 -0.095367 -0.06002 -0.039839 -0.099095 0.15341 0.17617 0.071845 -0.052515 -0.025374 -0.035875 -0.023308 -0.001554 -0.10484
2741 0.22905 0.21868 -0.071617 -0.04768 -0.060003 -0.036253 0.10609 0.1424 0.10433 -0.023315 0.004569 -0.0057878 -0.022586 -0.0051705 -0.074687
2742 0.26455 0.17145 -0.058862 -0.018871 0.0033756 0.017882 0.13721 0.2018 0.083418 -0.028011 -0.014894 -0.01591 -0.01191 0.018463 -0.029432
2743 0.1715 0.075093 -0.08451 -0.0625 -0.081144 0.012212 0.083594 0.16074 0.058266 -0.043258 -0.034162 -0.054223 -0.081778 -0.025914 -0.08977
2744 0.22988 0.10778 -0.079513 -0.091319 -0.042645 0.022165 0.088564 0.13652 0.033218 -0.043674 -0.03851 -0.039826 -0.057022 -0.057973 -0.10284
2745 0.24861 0.12148 -0.078354 -0.047273 -0.027567 0.08652 0.087422 0.15478 0.061387 0.03562 -0.033278 -0.022329 -0.054352 0.012737 -0.15231
2746 0.26456 0.28551 -0.038995 -0.01842 0.015955 0.1106 0.13424 0.23897 0.093285 0.066242 0.0051863 -0.0027932 -0.01141 0.024958 -0.083649
2747 0.20193 0.26503 -0.09411 -0.083272 -0.0070198 0.0036886 0.10776 0.18775 0.049485 0.022839 -0.010149 -0.0088816 -0.069606 0.006434 -0.086219
2748 0.23632 0.32954 -0.061943 0.013016 0.0077221 0.047822 0.15132 0.25567 0.10761 0.050871 0.034285 -0.018691 -0.014175 0.039284 -0.0079248
2749 0.19109 0.27721 -0.058291 -0.00087573 -0.016653 -0.012724 0.15312 0.21095 0.10579 0.023929 -0.0029631 -0.011782 -0.04676 0.024786 -0.09426
2750 0.23481 0.21126 -0.092771 0.016797 -0.077501 -0.051475 0.099212 0.20175 0.087696 0.043485 3.4364e-05 0.0011181 -0.010702 0.022275 -0.067001
2751 0.08497 0.10399 -0.12178 -0.029513 -0.11623 -0.069537 0.053134 0.16375 0.05968 -0.0014147 -0.028665 -0.062494 -0.060009 -0.00647 -0.17123
2752 0.2044 0.14496 -0.065646 0.038086 -0.035256 0.043356 0.12596 0.18707 0.10763 0.014471 0.0046632 0.0081848 -0.028418 0.012205 -0.044057
2753 0.11276 0.11742 -0.087644 -0.017586 -0.044297 0.03421 0.068484 0.2171 0.083646 -0.028361 -0.028521 -0.044549 -0.068384 -0.018091 -0.072497
2754 0.21672 0.10456 -0.077983 -0.017899 -0.0086451 0.089799 0.088974 0.19629 0.11843 -0.00095345 0.023389 -0.00025125 -0.026722 0.018489 -0.016902
2755 0.14959 0.10537 -0.074059 -0.029634 -0.052919 0.052963 0.064839 0.21825 0.056512 0.00052098 -0.0060653 -0.013557 -0.043262 -0.026205 -0.079938
2756 0.15527 0.12938 -0.092292 -0.011928 -0.061569 0.095906 0.11378 0.22095 0.05929 0.022395 -0.003334 -0.012029 -0.0079028 0.017183 -0.070132
2757 0.1539 0.11322 -0.053924 -0.044978 -0.058186 0.062391 0.075914 0.23079 0.050272 -0.0034149 -0.018484 -0.038052 -0.071178 -0.0059346 -0.094779
2758 0.15736 0.087398 -0.085352 -0.049432 -0.066932 0.027067 0.069533 0.14645 0.050482 0.060516 -0.0058271 -0.031483 -0.066409 0.011298 -0.11324
2759 0.13335 0.057857 -0.085403 -0.056495 -0.038021 0.075037 0.064989 0.16304 0.048935 0.068163 -0.012391 -0.016986 -0.038824 -0.020415 -0.060384
2760 0.12529 0.087448 -0.067405 -0.048072 -0.042503 0.11216 0.10333 0.22484 0.058945 0.068848 -0.015903 -0.037653 -0.07403 -0.003293 -0.10059
2761 0.10895 0.10006 -0.043375 -0.029355 -0.013128 0.079639 0.11536 0.20625 0.074959 0.073082 -0.023948 0.0045983 -0.03831 0.022151 -0.13379
2762 0.09202 0.054404 -0.081674 -0.048707 -0.077722 0.14801 0.079965 0.18497 0.048229 0.047795 -0.010362 -0.011786 -0.030647 0.013717 -0.056962
2763 0.11947 0.055408 -0.099918 -0.043699 -0.037249 0.079178 0.094519 0.23992 0.062125 0.064764 -0.020819 -0.00094857 -0.025767 -0.0088514 -0.078658
2764 0.10409 0.035688 -0.085127 0.004944 -0.028366 0.10064 0.069144 0.19739 0.080615 0.064721 -0.028736 -0.018137 -0.041712 0.0092832 -0.12484
2765 0.14176 0.022606 -0.10519 -0.023919 -0.068186 0.12243 0.061608 0.23702 0.057087 0.069548 -0.00096063 0.0041715 -0.022203 0.029365 -0.072605
2766 0.1072 0.037824 -0.071826 -0.023388 -0.035249 0.12364 0.06568 0.24936 0.032209 0.043339 -0.022725 -0.027592 -0.056748 0.0085487 -0.046755
2767 0.086955 0.018772 -0.069469 -0.087444 -0.052628 0.062827 -0.0088121 0.18467 0.026738 0.096184 -0.026545 -0.036326 -0.073691 -0.017618 -0.1319
2768 0.11443 0.034299 -0.073645 -0.02187 -0.053946 0.10628 0.080851 0.19188 0.051118 0.13014 -0.00038551 0.010324 -0.022376 0.0072453 -0.075261
2769 0.065968 0.020306 -0.098566 -0.053787 -0.044031 0.10192 0.038422 0.12862 0.016114 0.090975 -0.0092015 0.027894 0.052408 0.013325 -0.073488
2770 0.10562 0.038266 -0.064806 0.013183 -0.013594 0.132 0.080924 0.14897 0.062415 0.12643 -0.00085542 -0.010397 0.098939 -0.0057798 -0.098675
2771 0.043312 -0.0011598 -0.092271 -0.0057601 -0.087359 0.090527 0.023097 0.11481 0.018148 0.04733 -0.025773 -0.035162 0.030118 -0.011941 -0.12042
2772 0.037628 -0.02858 -0.086498 0.025457 -0.053672 0.085479 0.037608 0.1356 0.043949 0.12534 -0.031958 -0.039578 0.014425 0.016061 -0.021222
2773 0.018014 -0.028389 -0.091049 0.08233 -0.093223 0.091172 0.030411 0.13634 0.012359 0.094128 -0.041077 0.023898 0.0022107 0.034461 -0.096439
2774 0.086794 0.011258 -0.062085 0.064266 -0.063852 0.073172 0.060145 0.13916 0.016559 0.083812 -0.017404 -0.015469 -0.0047271 0.025255 -0.089002
2775 0.045518 -0.04259 -0.07154 0.038615 -0.13612 0.055792 0.010597 0.075678 -0.0044277 0.098046 -0.035493 -0.034898 -0.0023077 -0.025636 -0.07434
2776 0.053307 -0.026681 -0.076014 0.033306 -0.087081 0.1334 0.069874 0.1174 0.026253 0.098957 0.0069116 -0.01061 -0.0063955 0.01751 0.032123
2777 0.029474 -0.029557 -0.10585 0.025992 -0.048598 0.13141 0.03346 0.10849 0.036179 0.091213 -0.027371 -0.03314 -0.031449 -0.024173 -0.07851
2778 0.032717 -0.040028 -0.071202 -0.02843 -0.11372 0.12227 -0.0052103 0.068993 -0.0014567 0.11143 -0.014959 -0.007863 -0.047061 -0.029808 -0.1406
2779 0.093942 -0.024881 -0.056351 -0.0015919 -0.055588 0.095555 0.051052 0.1336 0.018937 0.17237 -0.002561 0.010221 -0.015615 0.0061187 -0.03865
2780 0.047719 -0.055223 -0.082412 -0.0055369 -0.12 0.12481 0.050468 0.10958 0.010676 0.095617 -0.037113 -0.0011835 -0.02791 -0.019448 -0.13863
2781 0.018586 -0.035051 -0.067497 -0.0088817 -0.086654 0.094575 0.0089152 0.090946 -0.015876 0.086756 -0.0095312 -0.05124 -0.033405 -0.0026735 -0.090341
2782 0.048775 -0.0077994 -0.069018 0.00996 -0.12867 0.11979 0.023103 0.076736 0.0061697 0.15916 0.010026 0.000721 -0.011037 0.025427 -0.0036689
2783 0.027677 -0.056958 -0.079414 0.034789 -0.087421 0.12105 0.042821 0.06588 -0.0036448 0.12632 -0.0077458 -0.019734 -0.039532 0.00097182 -0.18114
2784 0.010222 -0.08399 -0.098908 -0.029632 -0.10437 0.079315 -0.018464 0.069188 -0.0065964 0.08695 -0.059463 -0.018596 -0.063209 -0.016507 -0.083141
2785 0.0041456 -0.044145 -0.058235 0.029243 -0.092082 0.083736 -0.015109 0.042368 -0.011225 0.14487 -0.015548 -0.047356 -0.02304 -0.01505 -0.049667
2786 0.024952 -0.070028 -0.052734 0.042092 -0.09279 0.097716 0.021498 0.098997 -0.0084914 0.12039 -0.016938 -0.034776 -0.013025 0.011215 -0.068146
2787 0.059324 -0.043787 -0.082954 0.09037 -0.092987 0.091666 0.00089751 0.063846 0.017496 0.1573 0.037407 0.025407 0.024235 -0.0040145 -0.044483
2788 0.00028145 -0.073754 -0.064004 0.061606 -0.15093 0.066756 -0.02262 0.076847 -0.0092516 0.13251 0.040382 -0.021845 -0.026888 0.01049 -0.078485
2789 0.021167 -0.079787 -0.10013 0.040539 -0.16432 -0.011436 -0.037952 0.0037767 -0.039095 0.11253 0.029575 -0.003233 -0.045026 0.0033615 -0.10333
2790 0.043044 -0.070672 -0.067593 0.056908 -0.091045 0.030838 0.025766 0.094602 -0.0096496 0.11876 0.084064 -0.020637 -0.0077074 -0.03202 -0.022977
2791 0.069291 -0.062165 -0.096858 0.016259 -0.13519 0.074651 -0.0050323 0.084504 -0.0044853 0.16437 0.088302 -0.023132 0.019003 -0.03309 -0.12816
2792 0.035215 -0.093668 -0.077976 0.013426 -0.10689 0.11223 0.037152 0.07149 -0.0029747 0.14427 0.051256 0.007376 -0.029396 0.0084139 -0.12173
2793 0.032645 -0.11775 -0.070364 -0.0029311 -0.12516 0.10633 -0.020977 0.014786 -0.013606 0.16992 0.035035 -0.020406 -0.015394 -0.034788 -0.17038
2794 -0.010123 -0.1279 -0.094875 -0.0072147 -0.10539 0.10403 -0.012335 0.066435 -0.042619 0.12736 0.0018685 -0.019207 -0.052581 -0.01922 -0.12054
2795 -0.019727 -0.12007 -0.095447 -0.012608 -0.16 0.063856 -0.055442 0.0042604 -0.045031 0.12622 -0.00026095 -0.032547 -0.03595 -0.034476 -0.15771
2796 -0.0047357 -0.045993 -0.090173 0.013487 -0.0751 0.13499 0.035849 0.077136 -0.018542 0.12927 0.030175 0.040717 0.020718 0.045014 0.021052
2797 0.0043261 -0.061455 -0.099041 0.021965 -0.098753 0.013587 -0.038235 0.021092 -0.022463 0.14249 0.005952 0.014394 -0.0092529 0.0064606 -0.020883
2798 -0.030544 -0.10804 -0.080699 0.040933 -0.15374 0.044685 -0.056607 -0.030491 -0.029645 0.12102 0.023702 -0.015974 -0.021379 -0.0060875 -0.029196
2799 -0.016749 -0.10491 -0.094622 0.052709 -0.1427 0.040064 -0.017337 0.016866 -0.0019691 0.1296 0.01402 -0.028065 -0.029387 0.017545 -0.024427
2800 0.012883 -0.096873 -0.07182 0.095741 -0.10003 0.054005 0.033022 0.042549 -0.016448 0.13921 0.030064 -0.02903 -0.034895 -0.01851 0.0014956
2801 0.0042924 -0.088795 -0.06967 0.11912 -0.093821 0.061005 0.0079312 0.072612 -0.018649 0.15983 0.039734 0.015237 -0.027506 0.0079074 -0.0036632
2802 -0.013559 -0.13979 -0.091983 0.073981 -0.15542 -0.020298 -0.079204 -0.0036442 -0.038496 0.12079 -0.0073274 -0.022356 -0.031149 -0.02759 -0.095628
2803 -0.057286 -0.1254 -0.085494 0.051026 -0.1265 0.036225 -0.036108 0.022634 -0.021021 0.13393 0.0411 0.010836 -0.0060244 0.015486 -0.046218
2804 -0.021769 -0.10958 -0.085498 0.04456 -0.15376 0.025767 -0.035992 -0.013774 -0.017547 0.10612 0.017074 -0.011972 -0.042475 -0.025704 -0.085769
2805 -0.010476 -0.094439 -0.043736 0.052321 -0.099029 0.084314 0.001949 0.055145 -0.022322 0.13123 0.01576 -0.00074204 -0.004017 0.033593 -0.070948
2806 -0.058209 -0.1402 -0.06232 -0.0029911 -0.16026 0.057444 -0.05739 0.017219 -0.044558 0.087166 -0.037984 -0.037463 -0.054871 -0.042472 -0.13149
2807 -0.046176 -0.12336 0.028087 0.021672 -0.11084 0.011256 -0.026476 0.020504 -0.030549 0.12402 0.016593 -0.006073 -0.0010577 -0.025569 -0.089215
2808 -0.013402 -0.11085 0.016158 0.04114 -0.12763 0.027153 0.0030473 0.022334 -0.010658 0.14308 0.057673 0.016362 0.011474 0.020815 0.017742
2809 -0.070646 -0.1155 0.045834 0.019749 -0.09993 0.067396 -0.017595 0.064625 -0.017945 0.075578 0.0019027 -0.012729 -0.023165 -0.0079189 0.05213
2810 -0.072772 -0.15194 -0.028293 -0.014454 -0.15893 0.006735 0.0020491 0.043505 -0.025295 0.080644 -0.010166 -0.035827 -0.057005 -0.030992 0.071708
2811 -0.048563 -0.075028 -0.024295 0.054518 -0.096106 -0.0098152 -0.016035 -0.0024028 -0.028129 0.11273 0.0042959 -0.01879 -0.040599 -0.0039118 0.11839
2812 -0.04202 -0.14629 -0.060574 0.025961 -0.094636 0.072998 -0.023125 0.04575 -0.02937 0.060851 0.0028586 -0.021026 -0.038627 -0.0002185 0.084807
2813 -0.076858 -0.15277 -0.072026 0.054025 -0.19074 -0.023942 -0.095008 -0.023482 -0.068207 0.062753 -0.014456 -0.034396 -0.054078 -0.04239 -0.087308
2814 -0.070135 -0.15626 -0.054903 0.096086 -0.14492 -0.014331 -0.086024 -0.025837 -0.048445 0.072906 -0.0036338 -0.0056878 -0.025729 -0.0076668 -0.043598
2815 -0.055825 -0.12704 -0.033948 0.093842 -0.07385 0.051455 -0.014014 0.014782 -0.031784 0.088431 0.015475 0.0055578 -0.018087 0.029561 -0.028319
2816 -0.031951 -0.13958 -0.053168 0.1402 -0.063812 0.085901 0.0070622 0.011069 -0.013008 0.096081 0.0062552 -0.016368 -0.016664 -0.010877 -0.023417
2817 -0.075388 -0.17305 -0.048832 0.079002 -0.10811 0.063747 -0.039636 0.054007 -0.046592 0.051802 -0.0044916 -0.0361 -0.043684 -0.043853 0.05477
2818 -0.072489 -0.16557 -0.055652 0.05 -0.12604 0.012385 -0.034367 -0.03914 -0.039574 0.044148 -0.0081923 -0.0079673 -0.038405 -0.0062253 0.20575
2819 -0.063906 -0.14328 -0.046864 0.03499 -0.12563 0.03471 -0.032153 -0.022437 -0.052493 0.074752 -0.025637 0.0069547 -0.013502 0.003143 0.073156
2820 -0.06018 -0.15175 -0.057245 -0.012378 -0.15444 -0.014279 -0.060071 0.0032167 -0.051641 0.058052 -0.017814 -0.009765 -0.030867 -0.0028143 0.14296
2821 -0.043985 -0.14179 -0.0084059 0.030468 -0.099928 0.02959 -0.063191 0.014517 -0.029018 0.073385 0.018907 0.022738 -0.016541 0.018668 0.10506
2822 -0.047375 -0.16583 -0.035999 0.025757 -0.17704 0.0083529 -0.027959 0.022309 -0.03671 0.060431 0.0039184 -0.034249 -0.053245 -0.014384 0.15117
2823 -0.069218 -0.1736 -0.023261 -0.0058014 -0.15815 0.0036152 -0.053247 0.028081 -0.051051 0.043377 -0.0043826 -0.03765 -0.053265 -0.031362 0.091945
2824 -0.057629 -0.1621 -0.040177 0.028842 -0.12694 0.01446 -0.017008 -0.0192 -0.042989 0.065795 0.0084469 -0.011821 -0.04595 0.010449 0.15599
2825 -0.066409 -0.18684 -0.057839 -0.052718 -0.16701 0.0092092 -0.029344 -0.023207 -0.041746 0.046133 0.0094296 -0.014181 -0.015106 -0.0015919 0.13448
2826 -0.035512 -0.18208 -0.046032 0.0015794 -0.093278 0.017398 -0.016416 0.019551 -0.038406 0.046872 0.012114 -0.027402 -0.026946 -0.023245 0.13533
[truncated: 146,462 more chars]
