# Supplementary material for: Insulin modulates the frequency of Ca2+ oscillations in mouse pancreatic islets
Source: PLoS One. 2017 Aug 28;12(8):e0183569. doi: 10.1371/journal.pone.0183569 (PMC5573301; doi:10.1371/journal.pone.0183569)
Supplement: S1 File — All the time traces of detrended Ca2+ oscillations for constant insulin infusion (0, 100, or 1000 nM) and alternating insulin infusion (100, 500, or 1000 nM with 4 or 5 min periods) were compressed as a single file, S1_File.zip, in which each imaging experiment was recorded as a text file where the first column represents time (sec) and the following columns represent detrended Ca2+ traces from multiple islets. (ZIP) [file pone.0183569.s001.zip › data_500I_120s_5.txt]

1 -0.25742 -0.24153 -0.25935 -0.3599 -0.27306 -0.13505 -0.23865 -0.13649 -0.25391
2 -0.2606 -0.25297 -0.25169 -0.33413 -0.27616 -0.13592 -0.23667 -0.14987 -0.26086
3 -0.26716 -0.24289 -0.25536 -0.34906 -0.28661 -0.13343 -0.23577 -0.12671 -0.26247
4 -0.25119 -0.23081 -0.2487 -0.34007 -0.28596 -0.11677 -0.23068 -0.13857 -0.24906
5 -0.26127 -0.24486 -0.24229 -0.33292 -0.28406 -0.12102 -0.24162 -0.12056 -0.26146
6 -0.26342 -0.23859 -0.24146 -0.3431 -0.28868 -0.13179 -0.23365 -0.12451 -0.25938
7 -0.26249 -0.25109 -0.25471 -0.35919 -0.30465 -0.14848 -0.25085 -0.1384 -0.25936
8 -0.2524 -0.24294 -0.25569 -0.36961 -0.28089 -0.1414 -0.23864 -0.14096 -0.25105
9 -0.25384 -0.23782 -0.23974 -0.30578 -0.28014 -0.11037 -0.22658 -0.12184 -0.24242
10 -0.25946 -0.2415 -0.24756 -0.32792 -0.29284 -0.1396 -0.23397 -0.1249 -0.23871
11 -0.26376 -0.25038 -0.25312 -0.34583 -0.30234 -0.13754 -0.24315 -0.13677 -0.2676
12 -0.24642 -0.23586 -0.23097 -0.34449 -0.27895 -0.11609 -0.22319 -0.1238 -0.26344
13 -0.24882 -0.24528 -0.24651 -0.33408 -0.27424 -0.1299 -0.24813 -0.12848 -0.25091
14 -0.23371 -0.22642 -0.23838 -0.32453 -0.27617 -0.13262 -0.23519 -0.13179 -0.2426
15 -0.25076 -0.23131 -0.23984 -0.33738 -0.28701 -0.12684 -0.23565 -0.12696 -0.24185
16 -0.25172 -0.22949 -0.2383 -0.31549 -0.2919 -0.13205 -0.22972 -0.13687 -0.24462
17 -0.25414 -0.23063 -0.2485 -0.33235 -0.30186 -0.13661 -0.23547 -0.13029 -0.24642
18 -0.25872 -0.2411 -0.25209 -0.36 -0.27678 -0.14378 -0.24739 -0.1308 -0.25903
19 -0.26322 -0.24399 -0.26035 -0.36107 -0.30041 -0.1399 -0.24849 -0.13755 -0.26023
20 -0.25841 -0.23931 -0.2532 -0.35378 -0.29255 -0.13883 -0.24619 -0.1356 -0.24795
21 -0.26913 -0.24854 -0.26066 -0.35388 -0.30019 -0.14479 -0.25918 -0.14139 -0.25322
22 -0.26286 -0.2346 -0.23742 -0.32383 -0.28141 -0.11413 -0.24037 -0.12631 -0.23894
23 -0.23608 -0.21923 -0.22601 -0.31669 -0.2673 -0.10523 -0.21253 -0.11012 -0.23862
24 -0.24678 -0.23122 -0.2334 -0.33612 -0.28224 -0.11689 -0.23247 -0.11593 -0.24019
25 -0.24256 -0.22574 -0.2395 -0.32443 -0.28846 -0.11721 -0.23263 -0.12942 -0.2368
26 -0.23771 -0.22016 -0.22735 -0.31547 -0.27189 -0.098452 -0.20861 -0.12115 -0.22937
27 -0.24556 -0.22597 -0.23007 -0.32534 -0.27703 -0.11074 -0.2252 -0.12064 -0.25008
28 -0.24483 -0.22265 -0.23392 -0.30912 -0.2774 -0.10983 -0.23325 -0.12991 -0.24614
29 -0.25054 -0.22887 -0.23757 -0.33287 -0.27911 -0.12688 -0.22537 -0.14556 -0.24473
30 -0.27149 -0.2406 -0.25476 -0.36398 -0.3104 -0.14784 -0.26176 -0.15162 -0.26276
31 -0.24962 -0.22523 -0.23405 -0.31814 -0.27615 -0.12612 -0.2373 -0.11532 -0.25033
32 -0.2389 -0.2182 -0.23816 -0.30713 -0.2901 -0.11595 -0.22046 -0.12059 -0.24259
33 -0.25372 -0.23606 -0.25705 -0.3276 -0.28172 -0.13754 -0.23183 -0.14864 -0.25482
34 -0.26211 -0.24535 -0.24576 -0.35782 -0.29154 -0.13125 -0.24523 -0.12802 -0.24766
35 -0.24698 -0.23128 -0.22669 -0.32419 -0.28242 -0.12818 -0.24582 -0.12934 -0.24655
36 -0.26043 -0.22888 -0.24368 -0.34345 -0.29371 -0.1358 -0.23073 -0.13525 -0.27147
37 -0.26634 -0.22327 -0.24134 -0.33868 -0.26669 -0.11624 -0.23174 -0.1293 -0.24606
38 -0.26212 -0.23516 -0.24418 -0.34475 -0.28536 -0.13977 -0.23368 -0.13951 -0.26321
39 -0.25552 -0.22414 -0.24256 -0.33413 -0.28353 -0.12608 -0.23093 -0.13091 -0.2446
40 -0.2591 -0.23383 -0.23748 -0.32712 -0.28754 -0.13391 -0.24213 -0.12234 -0.24312
41 -0.25919 -0.23217 -0.24653 -0.31775 -0.27451 -0.12543 -0.23611 -0.14147 -0.23136
42 -0.27072 -0.23317 -0.24497 -0.34266 -0.27728 -0.12688 -0.24344 -0.13212 -0.24544
43 -0.26611 -0.24021 -0.24938 -0.33774 -0.28455 -0.12867 -0.22847 -0.14007 -0.25161
44 -0.255 -0.22397 -0.24299 -0.32253 -0.27804 -0.11804 -0.21699 -0.12629 -0.21937
45 -0.26639 -0.22735 -0.24416 -0.31322 -0.28616 -0.11154 -0.2304 -0.13504 -0.24448
46 -0.28072 -0.2426 -0.2497 -0.34165 -0.30201 -0.12961 -0.25285 -0.12089 -0.26086
47 -0.27226 -0.25007 -0.25649 -0.34706 -0.29635 -0.13267 -0.23759 -0.14046 -0.25775
48 -0.26605 -0.24683 -0.24855 -0.30325 -0.2844 -0.12778 -0.24207 -0.13475 -0.24854
49 -0.29001 -0.25161 -0.25655 -0.33671 -0.28804 -0.12963 -0.2413 -0.15277 -0.25924
50 -0.2531 -0.22627 -0.23176 -0.30082 -0.28204 -0.11668 -0.21217 -0.10847 -0.216
51 -0.26915 -0.24543 -0.24965 -0.32614 -0.28727 -0.13659 -0.24126 -0.13756 -0.25618
52 -0.25775 -0.24215 -0.25525 -0.33604 -0.3066 -0.11838 -0.24222 -0.13613 -0.23485
53 -0.26116 -0.23383 -0.23524 -0.31335 -0.29392 -0.12379 -0.23788 -0.11916 -0.24988
54 -0.26839 -0.22663 -0.24258 -0.3471 -0.29121 -0.12725 -0.23271 -0.11913 -0.23388
55 -0.24863 -0.22128 -0.22822 -0.30028 -0.26872 -0.11377 -0.22961 -0.11526 -0.22367
56 -0.26803 -0.23162 -0.24374 -0.33383 -0.28051 -0.13051 -0.2426 -0.13628 -0.24349
57 -0.26393 -0.22181 -0.22749 -0.31103 -0.27709 -0.11921 -0.21802 -0.12267 -0.23213
58 -0.27004 -0.22338 -0.23748 -0.32572 -0.29975 -0.13677 -0.24325 -0.1149 -0.24174
59 -0.24766 -0.21117 -0.22716 -0.32886 -0.28063 -0.12306 -0.21873 -0.10947 -0.21824
60 -0.24559 -0.21738 -0.22849 -0.31874 -0.2712 -0.10825 -0.21164 -0.11511 -0.22608
61 -0.26379 -0.22672 -0.24184 -0.32994 -0.27949 -0.12463 -0.23707 -0.11123 -0.23927
62 -0.27124 -0.23677 -0.24118 -0.32813 -0.2814 -0.13109 -0.24064 -0.12897 -0.25293
63 -0.24665 -0.21748 -0.22466 -0.31314 -0.27863 -0.11534 -0.22292 -0.11089 -0.23546
64 -0.26423 -0.23778 -0.25363 -0.31748 -0.2719 -0.12636 -0.24143 -0.11112 -0.24634
65 -0.24402 -0.21465 -0.23272 -0.30207 -0.26918 -0.10823 -0.22298 -0.11161 -0.22534
66 -0.25402 -0.22508 -0.23578 -0.32386 -0.27629 -0.11783 -0.22827 -0.1165 -0.23305
67 -0.26121 -0.23546 -0.25733 -0.32484 -0.2885 -0.12613 -0.23689 -0.11897 -0.22869
68 -0.26238 -0.22591 -0.24851 -0.32922 -0.27895 -0.11925 -0.22817 -0.137 -0.24311
69 -0.26739 -0.23974 -0.25161 -0.31708 -0.29243 -0.13002 -0.23171 -0.12504 -0.23424
70 -0.24962 -0.22231 -0.24306 -0.31264 -0.27949 -0.11254 -0.23686 -0.11575 -0.23147
71 -0.25992 -0.22202 -0.23832 -0.32709 -0.2762 -0.12202 -0.22223 -0.12686 -0.23462
72 -0.26646 -0.24336 -0.24401 -0.32869 -0.27782 -0.1181 -0.23627 -0.14003 -0.23332
73 -0.25925 -0.225 -0.22465 -0.29637 -0.27771 -0.096842 -0.22362 -0.11876 -0.22086
74 -0.24735 -0.22136 -0.23817 -0.31524 -0.29193 -0.11557 -0.22423 -0.13039 -0.22454
75 -0.24212 -0.21226 -0.24108 -0.31955 -0.27254 -0.11013 -0.20733 -0.10842 -0.22845
76 -0.25049 -0.23154 -0.24792 -0.33179 -0.28494 -0.11627 -0.2216 -0.12031 -0.24101
77 -0.24787 -0.22679 -0.22906 -0.31796 -0.29673 -0.11254 -0.21911 -0.12217 -0.22733
78 -0.25791 -0.2314 -0.24998 -0.35943 -0.28378 -0.13175 -0.24685 -0.14272 -0.24533
79 -0.26793 -0.22249 -0.26085 -0.31497 -0.27594 -0.1167 -0.22814 -0.131 -0.22698
80 -0.25713 -0.22411 -0.22623 -0.33406 -0.27477 -0.11782 -0.22362 -0.11625 -0.23845
81 -0.24905 -0.22304 -0.2475 -0.31685 -0.29951 -0.12883 -0.2166 -0.13827 -0.2331
82 -0.25887 -0.2203 -0.24688 -0.32539 -0.28449 -0.13063 -0.22837 -0.14405 -0.23729
83 -0.23788 -0.20481 -0.22092 -0.3024 -0.27266 -0.11462 -0.20687 -0.11916 -0.22376
84 -0.25922 -0.21492 -0.23223 -0.3253 -0.25992 -0.12256 -0.22014 -0.12475 -0.23695
85 -0.26686 -0.23735 -0.24939 -0.33836 -0.29904 -0.14914 -0.24145 -0.12415 -0.23753
86 -0.24222 -0.21521 -0.22342 -0.30541 -0.24986 -0.13169 -0.20799 -0.10878 -0.22375
87 -0.2755 -0.25235 -0.23808 -0.34532 -0.29081 -0.14949 -0.24976 -0.14833 -0.25036
88 -0.27288 -0.24076 -0.25594 -0.35268 -0.29478 -0.13319 -0.24836 -0.13276 -0.24821
89 -0.25318 -0.23555 -0.25467 -0.3383 -0.26768 -0.15327 -0.23536 -0.13086 -0.23052
90 -0.2568 -0.22816 -0.23262 -0.30774 -0.27203 -0.12756 -0.21979 -0.12126 -0.22939
91 -0.25637 -0.23011 -0.24137 -0.32849 -0.27403 -0.13658 -0.22917 -0.11585 -0.24182
92 -0.24476 -0.2335 -0.23705 -0.31867 -0.28266 -0.13241 -0.2274 -0.11241 -0.25185
93 -0.26935 -0.2392 -0.24347 -0.32926 -0.28762 -0.12506 -0.24148 -0.1243 -0.24393
94 -0.23464 -0.21231 -0.22143 -0.30199 -0.26117 -0.11385 -0.21411 -0.10632 -0.21891
95 -0.2473 -0.23068 -0.23336 -0.30995 -0.28222 -0.1353 -0.23296 -0.11552 -0.23102
96 -0.25128 -0.23061 -0.23283 -0.33785 -0.28211 -0.12939 -0.2292 -0.12607 -0.24225
97 -0.24359 -0.22297 -0.22942 -0.31501 -0.28655 -0.12108 -0.20572 -0.10504 -0.23528
98 -0.2632 -0.24183 -0.24568 -0.32935 -0.27758 -0.15541 -0.23216 -0.12287 -0.24105
99 -0.25009 -0.21969 -0.2131 -0.30208 -0.26343 -0.12216 -0.21246 -0.11281 -0.2359
100 -0.25959 -0.23701 -0.2403 -0.32119 -0.29999 -0.13736 -0.22767 -0.11732 -0.22676
101 -0.25333 -0.2366 -0.23359 -0.3273 -0.26203 -0.1216 -0.22895 -0.12198 -0.23441
102 -0.27177 -0.24909 -0.24599 -0.31771 -0.28231 -0.1299 -0.23294 -0.14285 -0.25978
103 -0.26189 -0.23067 -0.2482 -0.31892 -0.2772 -0.13112 -0.21255 -0.1191 -0.24075
104 -0.26296 -0.22679 -0.24543 -0.32771 -0.28223 -0.14368 -0.21859 -0.12507 -0.22766
105 -0.25894 -0.23579 -0.23415 -0.30121 -0.28333 -0.13643 -0.22584 -0.11219 -0.22825
106 -0.28261 -0.24389 -0.25098 -0.31728 -0.28321 -0.14244 -0.22322 -0.13357 -0.24905
107 -0.26437 -0.23273 -0.2388 -0.3325 -0.27922 -0.14831 -0.22697 -0.12967 -0.24198
108 -0.25156 -0.22545 -0.22539 -0.29526 -0.27611 -0.13109 -0.20478 -0.11183 -0.21069
109 -0.2684 -0.2442 -0.26283 -0.35893 -0.28772 -0.14705 -0.24334 -0.13194 -0.25173
110 -0.26673 -0.23603 -0.2466 -0.35043 -0.27781 -0.13709 -0.22726 -0.11421 -0.23107
111 -0.25369 -0.22628 -0.23464 -0.32284 -0.27619 -0.12833 -0.21681 -0.11337 -0.21989
112 -0.26454 -0.23406 -0.24108 -0.31837 -0.27483 -0.13467 -0.22377 -0.11509 -0.23361
113 -0.26253 -0.23637 -0.25103 -0.34796 -0.28192 -0.14327 -0.23561 -0.11971 -0.22941
114 -0.26853 -0.24943 -0.25284 -0.32703 -0.30182 -0.14877 -0.23494 -0.1393 -0.24117
115 -0.26054 -0.23138 -0.23614 -0.31172 -0.29244 -0.13429 -0.22251 -0.11262 -0.24015
116 -0.26925 -0.2379 -0.23548 -0.32644 -0.28946 -0.1421 -0.2325 -0.12793 -0.24785
117 -0.26545 -0.22931 -0.23592 -0.31342 -0.27789 -0.1313 -0.22152 -0.12998 -0.23033
118 -0.26611 -0.24167 -0.23913 -0.33989 -0.29902 -0.1448 -0.23753 -0.12735 -0.22772
119 -0.27662 -0.24309 -0.25808 -0.33739 -0.30561 -0.15081 -0.23495 -0.13134 -0.24914
120 -0.27303 -0.25181 -0.26154 -0.3297 -0.28993 -0.15614 -0.23856 -0.13882 -0.2504
121 -0.26522 -0.22778 -0.24714 -0.3026 -0.28393 -0.1528 -0.22814 -0.1156 -0.23645
122 -0.26731 -0.2333 -0.22987 -0.3258 -0.28621 -0.14669 -0.22309 -0.12672 -0.24997
123 -0.27778 -0.24995 -0.2595 -0.32765 -0.295 -0.1654 -0.23795 -0.13777 -0.24133
124 -0.26067 -0.22749 -0.23177 -0.33545 -0.28552 -0.14278 -0.22091 -0.10925 -0.24207
125 -0.28032 -0.2493 -0.24171 -0.32053 -0.30363 -0.17008 -0.23334 -0.14223 -0.24502
126 -0.26484 -0.24042 -0.24054 -0.32337 -0.28471 -0.15823 -0.24117 -0.13256 -0.23515
127 -0.26293 -0.23729 -0.23807 -0.29633 -0.28709 -0.13855 -0.23017 -0.14289 -0.23686
128 -0.25836 -0.23387 -0.23987 -0.28682 -0.27014 -0.11966 -0.2243 -0.12754 -0.21996
129 -0.26353 -0.2325 -0.24725 -0.30559 -0.28523 -0.14818 -0.2253 -0.12527 -0.24013
130 -0.25894 -0.23322 -0.25115 -0.29955 -0.29111 -0.14349 -0.22219 -0.1161 -0.21979
131 -0.24637 -0.23179 -0.22788 -0.30301 -0.28254 -0.15169 -0.2416 -0.12221 -0.23664
132 -0.24634 -0.23158 -0.24008 -0.29957 -0.2892 -0.14681 -0.24311 -0.12304 -0.23436
133 -0.25805 -0.23233 -0.25532 -0.32133 -0.2992 -0.13734 -0.22885 -0.13563 -0.22994
134 -0.2589 -0.23292 -0.23761 -0.30044 -0.27096 -0.14013 -0.22541 -0.12489 -0.22827
135 -0.26076 -0.23992 -0.24344 -0.31218 -0.3024 -0.14253 -0.23811 -0.13624 -0.23743
136 -0.26915 -0.25903 -0.25674 -0.33715 -0.30561 -0.15974 -0.23858 -0.13541 -0.25157
137 -0.25267 -0.23705 -0.23563 -0.31023 -0.26438 -0.14191 -0.21927 -0.12242 -0.2365
138 -0.25589 -0.24203 -0.25343 -0.31359 -0.28422 -0.13977 -0.23583 -0.1191 -0.22832
139 -0.24779 -0.23519 -0.23335 -0.29687 -0.28158 -0.13787 -0.23841 -0.10283 -0.23142
140 -0.25992 -0.24067 -0.23863 -0.31683 -0.31582 -0.136 -0.23781 -0.13562 -0.2318
141 -0.2609 -0.2319 -0.24698 -0.30491 -0.29774 -0.1297 -0.21807 -0.14442 -0.23603
142 -0.26089 -0.24373 -0.24561 -0.30734 -0.28663 -0.13879 -0.23595 -0.12992 -0.24021
143 -0.26859 -0.2474 -0.24961 -0.3049 -0.29037 -0.12957 -0.22504 -0.13751 -0.23748
144 -0.25156 -0.23995 -0.22935 -0.29943 -0.29119 -0.1274 -0.23216 -0.12169 -0.23183
145 -0.25561 -0.2322 -0.23109 -0.29305 -0.2968 -0.11907 -0.22063 -0.12038 -0.21844
146 -0.24806 -0.23195 -0.23668 -0.27499 -0.27177 -0.12973 -0.22131 -0.1098 -0.2249
147 -0.25324 -0.22751 -0.23392 -0.29897 -0.27521 -0.11612 -0.21149 -0.12179 -0.22665
148 -0.24508 -0.21675 -0.24661 -0.29116 -0.26918 -0.11816 -0.22735 -0.10639 -0.2215
149 -0.26302 -0.23955 -0.25307 -0.31244 -0.2741 -0.13126 -0.22935 -0.11796 -0.25528
150 -0.26667 -0.24192 -0.24391 -0.33154 -0.2863 -0.15531 -0.24366 -0.13364 -0.25408
151 -0.27181 -0.24282 -0.2566 -0.31423 -0.30558 -0.1385 -0.23224 -0.13456 -0.24672
152 -0.27164 -0.25263 -0.2485 -0.31743 -0.31195 -0.14827 -0.24637 -0.12476 -0.23966
153 -0.25656 -0.23993 -0.2261 -0.29722 -0.28782 -0.12812 -0.22508 -0.12672 -0.23196
154 -0.25821 -0.23214 -0.22215 -0.3098 -0.28197 -0.12133 -0.20696 -0.11901 -0.22707
155 -0.26536 -0.239 -0.24097 -0.30385 -0.27983 -0.13408 -0.23657 -0.12363 -0.23541
156 -0.24932 -0.23203 -0.22086 -0.29087 -0.29683 -0.118 -0.21851 -0.1141 -0.2264
157 -0.25374 -0.23884 -0.24044 -0.30366 -0.2835 -0.13126 -0.22597 -0.12023 -0.22588
158 -0.26421 -0.24812 -0.2374 -0.31527 -0.27489 -0.13506 -0.23709 -0.12658 -0.24062
159 -0.27199 -0.24378 -0.25418 -0.30845 -0.30299 -0.13261 -0.24553 -0.11542 -0.23866
160 -0.25804 -0.23368 -0.24543 -0.30919 -0.26745 -0.11647 -0.21737 -0.11172 -0.23183
161 -0.26575 -0.24369 -0.22983 -0.29206 -0.30152 -0.133 -0.22381 -0.12255 -0.23619
162 -0.27628 -0.24687 -0.25167 -0.32032 -0.30927 -0.1354 -0.24131 -0.14078 -0.24791
163 -0.26287 -0.23408 -0.23329 -0.28884 -0.30768 -0.11852 -0.22307 -0.11552 -0.2381
164 -0.27501 -0.25323 -0.25086 -0.32066 -0.31185 -0.13627 -0.24484 -0.13595 -0.23928
165 -0.26871 -0.24423 -0.23522 -0.28547 -0.29886 -0.12194 -0.22025 -0.13822 -0.24837
166 -0.28641 -0.26681 -0.25561 -0.32947 -0.32188 -0.14825 -0.26633 -0.14269 -0.24698
167 -0.26685 -0.24151 -0.23628 -0.3051 -0.31119 -0.12268 -0.2434 -0.11877 -0.23852
168 -0.28118 -0.25445 -0.26042 -0.32561 -0.31449 -0.14365 -0.25502 -0.14055 -0.24732
169 -0.26893 -0.25559 -0.23448 -0.29183 -0.30177 -0.12021 -0.21198 -0.13101 -0.23486
170 -0.26827 -0.2513 -0.24677 -0.31514 -0.30107 -0.14187 -0.23347 -0.1225 -0.22686
171 -0.26118 -0.23931 -0.25355 -0.30612 -0.30863 -0.135 -0.21824 -0.10994 -0.23324
172 -0.28341 -0.25307 -0.25481 -0.31051 -0.3108 -0.14337 -0.23192 -0.13544 -0.25103
173 -0.27583 -0.25166 -0.25075 -0.2822 -0.30651 -0.1265 -0.22282 -0.1119 -0.24167
174 -0.2841 -0.24386 -0.24706 -0.29552 -0.31448 -0.13121 -0.2252 -0.11322 -0.23378
175 -0.2767 -0.24295 -0.24379 -0.30094 -0.32974 -0.13814 -0.24386 -0.12053 -0.24616
176 -0.27248 -0.24711 -0.25329 -0.3189 -0.33045 -0.15187 -0.25053 -0.12784 -0.23006
177 -0.29017 -0.27104 -0.27514 -0.32968 -0.33092 -0.15046 -0.25427 -0.13538 -0.26291
178 -0.2882 -0.26358 -0.27432 -0.31582 -0.33319 -0.15951 -0.25859 -0.13424 -0.25828
179 -0.28985 -0.26298 -0.25497 -0.30326 -0.32512 -0.14932 -0.25723 -0.13722 -0.25321
180 -0.29189 -0.26552 -0.26057 -0.32501 -0.34832 -0.14822 -0.24843 -0.12214 -0.26151
181 -0.30115 -0.27867 -0.26787 -0.34226 -0.33994 -0.16252 -0.25602 -0.12538 -0.26469
182 -0.29017 -0.27108 -0.26006 -0.33424 -0.32528 -0.15521 -0.24467 -0.12529 -0.25658
183 -0.28111 -0.26081 -0.26279 -0.33965 -0.33641 -0.14345 -0.24812 -0.12826 -0.2535
184 -0.30057 -0.27703 -0.25759 -0.32551 -0.34353 -0.15534 -0.24705 -0.14525 -0.26278
185 -0.26572 -0.27076 -0.2426 -0.30596 -0.31653 -0.13894 -0.22218 -0.11479 -0.24623
186 -0.29116 -0.28303 -0.28706 -0.35653 -0.35585 -0.17232 -0.26088 -0.13418 -0.26606
187 -0.28746 -0.27218 -0.2584 -0.33128 -0.33983 -0.15903 -0.24243 -0.11831 -0.263
188 -0.28561 -0.27024 -0.27306 -0.33269 -0.34687 -0.15547 -0.25129 -0.13047 -0.26698
189 -0.30026 -0.2856 -0.27509 -0.33032 -0.35493 -0.15095 -0.25145 -0.12677 -0.26286
190 -0.29708 -0.27977 -0.2801 -0.35219 -0.36725 -0.16307 -0.27001 -0.14072 -0.25691
191 -0.3054 -0.28978 -0.29982 -0.35094 -0.37135 -0.17501 -0.28193 -0.14222 -0.27129
192 -0.30181 -0.28769 -0.27104 -0.33079 -0.35294 -0.17644 -0.26593 -0.13016 -0.26935
193 -0.307 -0.30616 -0.3017 -0.36681 -0.37334 -0.17902 -0.29214 -0.14986 -0.27341
194 -0.29229 -0.28424 -0.27722 -0.33044 -0.37755 -0.15525 -0.26053 -0.1392 -0.25453
195 -0.3061 -0.30266 -0.28993 -0.34843 -0.37105 -0.16413 -0.26209 -0.13696 -0.27958
196 -0.3064 -0.30531 -0.28143 -0.34885 -0.37712 -0.17663 -0.28171 -0.13916 -0.27756
197 -0.30758 -0.30778 -0.29396 -0.34922 -0.38359 -0.19192 -0.28371 -0.15502 -0.27567
198 -0.30308 -0.30403 -0.27956 -0.34637 -0.38201 -0.16652 -0.27256 -0.14513 -0.28223
199 -0.31178 -0.31795 -0.29217 -0.36235 -0.39285 -0.17159 -0.26601 -0.14405 -0.29294
200 -0.33892 -0.31805 -0.31007 -0.37059 -0.40027 -0.18929 -0.27181 -0.15642 -0.29465
201 -0.30953 -0.31245 -0.29741 -0.35574 -0.394 -0.18115 -0.28249 -0.13614 -0.2994
202 -0.30663 -0.30816 -0.2944 -0.35188 -0.3856 -0.16776 -0.26765 -0.12665 -0.27715
203 -0.32043 -0.33415 -0.31175 -0.37576 -0.41534 -0.19242 -0.29695 -0.16387 -0.30794
204 -0.31987 -0.32576 -0.31698 -0.38493 -0.3822 -0.18962 -0.2914 -0.16573 -0.2951
205 -0.31926 -0.31855 -0.29537 -0.33934 -0.41015 -0.19154 -0.28636 -0.15616 -0.31025
206 -0.30517 -0.31033 -0.30851 -0.37235 -0.40396 -0.17139 -0.28063 -0.13416 -0.2783
207 -0.3148 -0.325 -0.31205 -0.37186 -0.41215 -0.19843 -0.29441 -0.15579 -0.30792
208 -0.30764 -0.31476 -0.28892 -0.35866 -0.41744 -0.20211 -0.29306 -0.14666 -0.29189
209 -0.32861 -0.32559 -0.31853 -0.37713 -0.41483 -0.2015 -0.31264 -0.16012 -0.3082
210 -0.31325 -0.32764 -0.29586 -0.37794 -0.42735 -0.19207 -0.29248 -0.15376 -0.30573
211 -0.33624 -0.33815 -0.31753 -0.38723 -0.42865 -0.19476 -0.31161 -0.15547 -0.31779
212 -0.32986 -0.33614 -0.30629 -0.37631 -0.43133 -0.20778 -0.30077 -0.16036 -0.3218
213 -0.31541 -0.32867 -0.31759 -0.36699 -0.39859 -0.19019 -0.29283 -0.14984 -0.29965
214 -0.31479 -0.33064 -0.32514 -0.38125 -0.42229 -0.20168 -0.30892 -0.15043 -0.3106
215 -0.32305 -0.33088 -0.32465 -0.39628 -0.42649 -0.20263 -0.30073 -0.14812 -0.29815
216 -0.32452 -0.3326 -0.30817 -0.36592 -0.42573 -0.19081 -0.28607 -0.15537 -0.31328
217 -0.30542 -0.32431 -0.31167 -0.36281 -0.42303 -0.20304 -0.31007 -0.15119 -0.2882
218 -0.31875 -0.3319 -0.31445 -0.35352 -0.42489 -0.20878 -0.29194 -0.15043 -0.30388
219 -0.33599 -0.33576 -0.32363 -0.38531 -0.44142 -0.21741 -0.3177 -0.16584 -0.31087
220 -0.32514 -0.33999 -0.32702 -0.41003 -0.43284 -0.23033 -0.31943 -0.16293 -0.31477
221 -0.32703 -0.3341 -0.32564 -0.3966 -0.43985 -0.21241 -0.31644 -0.1614 -0.31598
222 -0.3224 -0.33042 -0.31396 -0.38886 -0.42667 -0.21686 -0.30544 -0.15575 -0.3154
223 -0.32832 -0.33744 -0.31717 -0.37233 -0.4249 -0.22224 -0.30813 -0.15362 -0.31642
224 -0.31421 -0.31734 -0.30307 -0.36393 -0.42437 -0.20952 -0.30105 -0.14485 -0.29789
225 -0.3136 -0.33883 -0.33291 -0.38748 -0.4423 -0.22512 -0.31548 -0.14695 -0.31661
226 -0.33553 -0.3431 -0.32518 -0.39406 -0.43785 -0.23818 -0.3125 -0.16795 -0.33122
227 -0.31986 -0.3382 -0.31376 -0.39894 -0.43406 -0.22109 -0.3171 -0.15599 -0.30077
228 -0.3186 -0.33808 -0.32646 -0.41451 -0.45675 -0.24191 -0.32868 -0.16954 -0.31639
229 -0.31606 -0.33349 -0.32467 -0.39193 -0.44313 -0.23249 -0.32442 -0.16412 -0.32031
230 -0.29401 -0.31507 -0.30787 -0.36531 -0.41873 -0.21463 -0.28801 -0.13913 -0.30805
231 -0.30924 -0.33557 -0.32749 -0.36953 -0.43259 -0.23215 -0.31344 -0.15011 -0.30717
232 -0.33282 -0.34998 -0.33126 -0.41864 -0.45036 -0.23297 -0.33753 -0.17474 -0.32738
233 -0.32693 -0.35152 -0.3253 -0.40432 -0.44863 -0.25148 -0.33268 -0.16917 -0.33872
234 -0.30643 -0.33599 -0.32392 -0.37922 -0.43002 -0.24337 -0.30962 -0.15236 -0.30928
235 -0.29505 -0.33241 -0.31551 -0.38061 -0.44448 -0.23257 -0.30536 -0.14437 -0.30903
236 -0.31248 -0.34605 -0.33134 -0.40675 -0.43615 -0.2584 -0.3213 -0.1708 -0.32202
237 -0.29458 -0.32949 -0.32842 -0.3897 -0.41735 -0.2472 -0.3071 -0.14947 -0.31778
238 -0.30253 -0.33183 -0.32388 -0.38064 -0.44763 -0.24251 -0.31957 -0.16283 -0.32779
239 -0.3147 -0.34275 -0.33748 -0.40504 -0.45046 -0.25856 -0.3362 -0.1574 -0.31982
240 -0.30783 -0.34903 -0.33597 -0.43986 -0.46113 -0.25757 -0.33891 -0.16831 -0.32468
241 -0.28389 -0.32547 -0.31955 -0.37651 -0.42229 -0.23395 -0.31245 -0.14869 -0.32036
242 -0.28046 -0.32634 -0.31252 -0.37563 -0.44543 -0.24605 -0.30687 -0.14796 -0.3208
243 -0.30418 -0.33791 -0.33082 -0.40817 -0.45215 -0.2658 -0.32722 -0.16638 -0.32451
244 -0.28859 -0.32992 -0.31843 -0.39215 -0.44563 -0.25872 -0.32865 -0.1483 -0.31259
245 -0.30767 -0.34723 -0.32307 -0.37898 -0.46371 -0.26259 -0.33422 -0.17626 -0.31503
246 -0.2968 -0.34602 -0.32788 -0.39516 -0.45173 -0.2622 -0.31812 -0.16325 -0.31597
247 -0.29127 -0.33486 -0.3016 -0.36855 -0.42344 -0.25051 -0.30371 -0.15667 -0.32022
248 -0.30046 -0.34862 -0.32481 -0.38935 -0.44449 -0.26954 -0.32658 -0.17942 -0.3211
249 -0.30352 -0.34847 -0.34224 -0.40673 -0.44115 -0.25971 -0.33061 -0.17002 -0.32727
250 -0.29943 -0.3468 -0.32736 -0.4071 -0.45412 -0.26688 -0.33232 -0.16078 -0.32284
251 -0.30415 -0.35245 -0.32718 -0.39137 -0.44705 -0.27676 -0.33187 -0.17061 -0.32601
252 -0.2971 -0.34364 -0.3157 -0.40317 -0.44425 -0.26998 -0.3278 -0.15795 -0.32324
253 -0.32186 -0.35341 -0.33914 -0.41085 -0.47495 -0.27527 -0.33517 -0.17804 -0.32366
254 -0.31173 -0.34683 -0.32786 -0.37978 -0.45189 -0.26443 -0.33267 -0.17265 -0.32938
255 -0.29335 -0.34747 -0.32074 -0.39755 -0.44774 -0.26023 -0.33451 -0.17901 -0.32609
256 -0.3084 -0.34603 -0.33726 -0.39928 -0.45628 -0.28249 -0.33089 -0.18062 -0.34002
257 -0.29386 -0.34082 -0.33659 -0.40203 -0.4602 -0.27697 -0.34567 -0.15742 -0.3183
258 -0.29473 -0.34292 -0.32352 -0.3931 -0.45393 -0.27967 -0.3307 -0.16817 -0.33271
259 -0.27374 -0.3216 -0.31632 -0.36451 -0.42438 -0.25245 -0.32558 -0.1538 -0.29771
260 -0.29036 -0.34245 -0.32945 -0.38426 -0.45308 -0.27535 -0.33147 -0.17028 -0.34002
261 -0.29075 -0.34161 -0.31904 -0.37135 -0.46382 -0.27033 -0.32261 -0.15424 -0.32186
262 -0.28425 -0.34256 -0.31893 -0.3605 -0.44371 -0.26513 -0.32033 -0.16483 -0.31718
263 -0.27423 -0.3264 -0.31608 -0.34353 -0.44009 -0.26453 -0.32244 -0.15648 -0.31046
264 -0.29991 -0.34463 -0.35022 -0.38149 -0.46006 -0.27728 -0.36019 -0.17695 -0.33363
265 -0.28125 -0.34559 -0.31719 -0.36986 -0.43462 -0.26212 -0.32749 -0.17343 -0.31753
266 -0.27407 -0.32298 -0.3311 -0.37448 -0.45194 -0.26888 -0.31915 -0.16791 -0.31998
267 -0.29037 -0.32983 -0.31776 -0.39484 -0.446 -0.27021 -0.33753 -0.15896 -0.31868
268 -0.29248 -0.34046 -0.32967 -0.3787 -0.44019 -0.27627 -0.33518 -0.17472 -0.33135
269 -0.27864 -0.3278 -0.32091 -0.35919 -0.46037 -0.27702 -0.32876 -0.18178 -0.32217
270 -0.25518 -0.31948 -0.31086 -0.3601 -0.43877 -0.26955 -0.32619 -0.16752 -0.30267
271 -0.27185 -0.32396 -0.31678 -0.34065 -0.4368 -0.27706 -0.32405 -0.16304 -0.31609
272 -0.26926 -0.32135 -0.30264 -0.35326 -0.45134 -0.26723 -0.33018 -0.1618 -0.32025
273 -0.25451 -0.32243 -0.30551 -0.34228 -0.43699 -0.26117 -0.31078 -0.17831 -0.31228
274 -0.24613 -0.32269 -0.30871 -0.35218 -0.43452 -0.27507 -0.32448 -0.17713 -0.31794
275 -0.23986 -0.31864 -0.31335 -0.3535 -0.43946 -0.26916 -0.32242 -0.15641 -0.32019
276 -0.24818 -0.32611 -0.29949 -0.36246 -0.44303 -0.27888 -0.3279 -0.17929 -0.33592
277 -0.24425 -0.3213 -0.30481 -0.34822 -0.44228 -0.28299 -0.33248 -0.16775 -0.31278
278 -0.24531 -0.33545 -0.31812 -0.3582 -0.45634 -0.27656 -0.3273 -0.18976 -0.32179
279 -0.2394 -0.33083 -0.31463 -0.36375 -0.45435 -0.27769 -0.33163 -0.16542 -0.31796
280 -0.22304 -0.32231 -0.3196 -0.34034 -0.43401 -0.26047 -0.31517 -0.14433 -0.3105
281 -0.19579 -0.31844 -0.29782 -0.33308 -0.42887 -0.2651 -0.3141 -0.1558 -0.3134
282 -0.19112 -0.32744 -0.30155 -0.34238 -0.45257 -0.283 -0.32478 -0.15771 -0.31388
283 -0.17775 -0.3192 -0.32055 -0.35028 -0.44192 -0.27496 -0.32711 -0.18288 -0.33021
284 -0.15904 -0.30551 -0.29942 -0.32247 -0.42786 -0.26681 -0.32596 -0.16119 -0.31049
285 -0.13708 -0.32749 -0.31411 -0.35037 -0.45199 -0.28783 -0.32397 -0.17531 -0.32256
286 -0.092109 -0.31387 -0.31435 -0.37562 -0.4497 -0.27695 -0.33289 -0.17057 -0.32619
287 -0.032977 -0.31582 -0.30865 -0.35004 -0.45015 -0.26614 -0.32935 -0.16637 -0.30925
288 0.00082737 -0.31647 -0.31348 -0.35463 -0.44241 -0.27211 -0.33125 -0.17191 -0.31088
289 0.043548 -0.30443 -0.31793 -0.3451 -0.44378 -0.28478 -0.33513 -0.16644 -0.30088
290 0.082527 -0.30965 -0.30593 -0.3242 -0.43384 -0.27252 -0.32325 -0.17036 -0.30647
291 0.14954 -0.2887 -0.3033 -0.33578 -0.42352 -0.28073 -0.33228 -0.15389 -0.30396
292 0.16449 -0.27181 -0.32397 -0.35017 -0.46831 -0.27341 -0.33833 -0.16602 -0.31986
293 0.17354 -0.27895 -0.30897 -0.33849 -0.44108 -0.28053 -0.33024 -0.18431 -0.33364
294 0.23397 -0.24668 -0.29455 -0.31923 -0.42706 -0.27684 -0.32402 -0.16136 -0.28569
295 0.25959 -0.23203 -0.2974 -0.3232 -0.42863 -0.2667 -0.32166 -0.1578 -0.29869
296 0.26146 -0.24442 -0.34306 -0.37178 -0.44917 -0.29503 -0.34079 -0.18379 -0.32386
297 0.2904 -0.23626 -0.32096 -0.35426 -0.44195 -0.272 -0.33299 -0.18215 -0.28938
298 0.32487 -0.19871 -0.2948 -0.32917 -0.42973 -0.26183 -0.31628 -0.15364 -0.27904
299 0.356 -0.18639 -0.30702 -0.36239 -0.4447 -0.27023 -0.32874 -0.16262 -0.27717
300 0.33885 -0.18803 -0.31044 -0.32431 -0.45114 -0.27752 -0.32868 -0.18825 -0.27439
301 0.39377 -0.12468 -0.28191 -0.31833 -0.42556 -0.24818 -0.30612 -0.14516 -0.2382
302 0.39297 -0.12787 -0.29802 -0.31005 -0.43938 -0.27946 -0.30195 -0.17504 -0.24751
303 0.40396 -0.089139 -0.29495 -0.34552 -0.42897 -0.27519 -0.31412 -0.14673 -0.23297
304 0.43338 -0.06564 -0.28215 -0.34072 -0.43631 -0.26472 -0.31025 -0.15643 -0.21879
305 0.43441 -0.047075 -0.29232 -0.33299 -0.43074 -0.27445 -0.30699 -0.16344 -0.21063
306 0.46599 -0.028408 -0.29461 -0.33238 -0.43719 -0.2771 -0.30781 -0.16888 -0.22012
307 0.49921 -0.0057558 -0.28551 -0.31428 -0.43075 -0.25821 -0.28639 -0.1576 -0.2087
308 0.52535 0.020731 -0.28245 -0.31481 -0.42353 -0.2603 -0.29209 -0.15189 -0.19346
309 0.52361 0.027214 -0.27885 -0.2995 -0.42784 -0.2615 -0.28272 -0.14213 -0.19521
310 0.53102 0.059609 -0.27088 -0.3041 -0.41776 -0.26112 -0.2747 -0.1553 -0.19192
311 0.56031 0.10316 -0.26207 -0.3285 -0.32974 -0.27839 -0.28278 -0.16755 -0.18996
312 0.57151 0.14611 -0.26553 -0.29692 -0.15545 -0.26648 -0.28235 -0.1509 -0.19637
313 0.58401 0.21267 -0.27757 -0.32844 -0.080221 -0.26235 -0.2735 -0.1437 -0.17188
314 0.60054 0.28541 -0.26717 -0.28835 0.12921 -0.2762 -0.26734 -0.16108 -0.17289
315 0.63123 0.35585 -0.26961 -0.29516 0.22929 -0.27852 -0.25009 -0.15252 -0.16733
316 0.6133 0.3598 -0.28477 -0.25385 0.38805 -0.26848 -0.21502 -0.16076 -0.16253
317 0.63424 0.43551 -0.2621 -0.17134 0.48959 -0.24984 -0.14309 -0.1531 -0.15216
318 0.67322 0.4727 -0.24287 -0.068515 0.57444 -0.23178 -0.022202 -0.12313 -0.13163
319 0.62716 0.47289 -0.24701 -0.015246 0.66715 -0.23378 0.049936 -0.14572 -0.13656
320 0.65993 0.47469 -0.24815 0.031403 0.77786 -0.23151 0.098288 -0.16041 -0.13094
321 0.66013 0.51488 -0.23937 0.036303 0.77262 -0.22686 0.17287 -0.14464 -0.12111
322 0.67406 0.55946 -0.21097 0.093163 0.87349 -0.22726 0.20033 -0.14672 -0.14231
323 0.69504 0.56518 -0.19586 0.096869 0.9282 -0.22711 0.26486 -0.15616 -0.13215
324 0.70213 0.61106 -0.14408 0.1067 0.99183 -0.22983 0.28345 -0.15422 -0.12166
325 0.70812 0.61336 -0.095393 0.16294 1.0086 -0.22328 0.31866 -0.14625 -0.13493
326 0.7146 0.64303 -0.018536 0.20541 1.1198 -0.20124 0.38522 -0.11256 -0.11565
327 0.7372 0.67986 0.019057 0.19859 1.0501 -0.20643 0.39593 -0.12414 -0.10532
328 0.71155 0.6587 0.025472 0.16137 1.1171 -0.22574 0.3642 -0.15471 -0.12944
329 0.77462 0.72976 0.061529 0.23209 1.2058 -0.20007 0.43738 -0.12202 -0.12157
330 0.75123 0.70504 0.13143 0.26468 1.2081 -0.20918 0.47604 -0.12841 -0.1158
331 0.74541 0.7344 0.19085 0.35883 1.2052 -0.19068 0.50645 -0.11733 -0.10502
332 0.76677 0.77112 0.25662 0.30843 1.2463 -0.20227 0.52391 -0.10275 -0.10193
333 0.75719 0.77254 0.31156 0.37033 1.2978 -0.20276 0.536 -0.11323 -0.093041
334 0.74645 0.76694 0.31851 0.3215 1.3525 -0.19908 0.55791 -0.10811 -0.072749
335 0.72033 0.77437 0.34148 0.34433 1.3173 -0.21367 0.56006 -0.11531 -0.088777
336 0.73334 0.77563 0.38598 0.39135 1.3491 -0.19202 0.60487 -0.093723 -0.068183
337 0.71353 0.79523 0.39373 0.35031 1.3022 -0.2042 0.58322 -0.098405 -0.077703
338 0.74374 0.81617 0.41376 0.39451 1.4413 -0.19851 0.65831 -0.076482 -0.065315
339 0.71878 0.80682 0.44025 0.38687 1.3896 -0.18749 0.62187 -0.07044 -0.069116
340 0.70449 0.79597 0.46044 0.38273 1.3049 -0.20702 0.60905 -0.062514 -0.058491
341 0.73468 0.82491 0.51393 0.43448 1.4439 -0.18237 0.68179 -0.021824 -0.034808
342 0.72268 0.78355 0.49187 0.39445 1.3847 -0.20537 0.66535 0.0009807 -0.062863
343 0.75018 0.76389 0.50577 0.43307 1.4159 -0.18696 0.71267 0.0034228 -0.028509
344 0.75137 0.74967 0.53986 0.46096 1.4518 -0.18973 0.70956 0.035812 -0.026303
345 0.73074 0.7482 0.54656 0.42705 1.4518 -0.18022 0.71951 0.041039 -0.003129
346 0.72783 0.75771 0.53317 0.43876 1.4701 -0.18367 0.71501 0.071437 0.069595
347 0.7038 0.76601 0.5276 0.43603 1.4059 -0.17737 0.72824 0.06434 0.091957
348 0.71483 0.80539 0.56455 0.46025 1.4529 -0.18276 0.72389 0.10717 0.12524
349 0.66778 0.79462 0.55314 0.4514 1.4589 -0.19978 0.69985 0.097946 0.13356
350 0.69192 0.79938 0.57315 0.44065 1.4347 -0.19028 0.73484 0.13188 0.17755
351 0.68015 0.8145 0.62637 0.47879 1.4813 -0.18255 0.7743 0.15089 0.23769
352 0.66191 0.76497 0.62044 0.47078 1.4367 -0.17895 0.73357 0.15517 0.28808
353 0.66505 0.73364 0.58801 0.47873 1.4858 -0.17541 0.75462 0.17336 0.31491
354 0.67534 0.72057 0.6018 0.48573 1.4809 -0.17714 0.73629 0.2127 0.35483
355 0.63397 0.68415 0.62432 0.44001 1.3986 -0.17921 0.74828 0.17245 0.39735
356 0.65647 0.70442 0.66163 0.46708 1.463 -0.17482 0.76768 0.2093 0.43594
357 0.65845 0.73957 0.66806 0.46194 1.4352 0.018057 0.74813 0.22138 0.46979
358 0.65278 0.75488 0.69943 0.47721 1.4203 0.012678 0.80299 0.24441 0.48057
359 0.69341 0.73782 0.69047 0.45945 1.4523 -0.066572 0.78543 0.23061 0.51742
360 0.76232 0.79078 0.7418 0.4128 1.3958 -0.068939 0.78379 0.25147 0.52133
361 0.75969 0.78216 0.73877 0.44456 1.4507 -0.11624 0.78536 0.25796 0.60253
362 0.68383 0.68918 0.7275 0.38422 1.3453 -0.12645 0.75493 0.2397 0.54513
363 0.67394 0.60493 0.75566 0.39104 1.3662 -0.13194 0.77456 0.27059 0.58591
364 0.65646 0.54705 0.71965 0.37754 1.2563 -0.14067 0.74971 0.28819 0.60207
365 0.57843 0.53909 0.74287 0.43159 1.2787 -0.097093 0.73859 0.2785 0.61391
366 0.51766 0.50809 0.72119 0.36654 1.2162 -0.048964 0.74499 0.28383 0.6148
367 0.47585 0.5027 0.69916 0.30872 1.168 0.033972 0.72869 0.26731 0.66603
368 0.46474 0.51602 0.68556 0.30405 1.0853 0.057196 0.7317 0.31825 0.67836
369 0.43843 0.49841 0.70332 0.26036 1.0043 0.11579 0.73916 0.30176 0.67879
370 0.43188 0.49025 0.67056 0.26378 0.92832 0.1455 0.72577 0.30688 0.67122
371 0.41785 0.46964 0.6526 0.25396 0.91647 0.1345 0.7053 0.31372 0.64676
372 0.3963 0.45064 0.65537 0.24448 0.86328 0.19415 0.69954 0.30318 0.7057
373 0.40741 0.437 0.63907 0.24978 0.82852 0.18831 0.67818 0.29921 0.69121
374 0.42403 0.42877 0.64598 0.24018 0.83029 0.24224 0.68085 0.28745 0.67321
375 0.3858 0.39512 0.59855 0.21742 0.76438 0.23558 0.64342 0.30381 0.70305
376 0.44799 0.41252 0.58843 0.20881 0.7583 0.25571 0.60966 0.30866 0.71942
377 0.46312 0.38176 0.52958 0.17367 0.75382 0.26575 0.58787 0.30918 0.73557
378 0.50049 0.35119 0.50062 0.19028 0.73144 0.26638 0.54962 0.29183 0.69358
379 0.58106 0.36081 0.4702 0.17834 0.73418 0.31997 0.5259 0.30502 0.69034
380 0.63132 0.34553 0.45375 0.16718 0.68944 0.30418 0.51304 0.33207 0.73598
381 0.62667 0.33806 0.45182 0.18593 0.68178 0.33894 0.52684 0.32627 0.73307
382 0.60794 0.33098 0.45097 0.18955 0.66361 0.33045 0.51791 0.30873 0.70593
383 0.55456 0.32546 0.42861 0.16032 0.63749 0.34029 0.49811 0.2921 0.72199
384 0.42096 0.29438 0.41092 0.13482 0.59588 0.31148 0.44503 0.26449 0.6391
385 0.42941 0.33629 0.43586 0.17112 0.64888 0.39936 0.51697 0.30538 0.66096
386 0.42944 0.30998 0.37973 0.14442 0.60742 0.37448 0.47125 0.28259 0.65075
387 0.5961 0.29942 0.34905 0.13175 0.5679 0.37557 0.42817 0.25316 0.58239
388 0.4829 0.30119 0.34853 0.1182 0.57875 0.36975 0.45008 0.27455 0.60492
389 0.38655 0.29624 0.38047 0.13856 0.58708 0.43183 0.44653 0.29271 0.63118
390 0.31705 0.25201 0.31712 0.097478 0.5489 0.36696 0.41032 0.26382 0.59544
391 0.30717 0.23773 0.34362 0.10025 0.50669 0.41054 0.40905 0.30893 0.62524
392 0.3022 0.24563 0.34257 0.097821 0.5196 0.4444 0.39809 0.34424 0.60204
393 0.28845 0.24524 0.33555 0.10251 0.50706 0.46097 0.4147 0.34032 0.56676
394 0.25996 0.22556 0.31214 0.077568 0.47 0.4318 0.39536 0.31175 0.50649
395 0.25454 0.22352 0.31339 0.092318 0.45428 0.45527 0.39055 0.29856 0.48142
396 0.26311 0.2314 0.31862 0.12219 0.45984 0.46027 0.42467 0.2934 0.47824
397 0.25307 0.22097 0.31819 0.087771 0.43454 0.48372 0.43714 0.28309 0.46467
398 0.24541 0.22809 0.30575 0.072591 0.42063 0.46121 0.421 0.2701 0.44158
399 0.21646 0.2017 0.28206 0.040916 0.42852 0.49712 0.44453 0.26127 0.44055
400 0.24108 0.22633 0.29227 0.081642 0.44591 0.50812 0.46996 0.25099 0.45831
401 0.20035 0.20493 0.26975 0.076899 0.41663 0.5058 0.48198 0.25484 0.43845
402 0.18596 0.18582 0.24878 0.043483 0.415 0.51146 0.49132 0.23441 0.41858
403 0.16811 0.18286 0.24801 0.059911 0.39491 0.55678 0.49886 0.23299 0.40461
404 0.17751 0.17847 0.22822 0.042157 0.37378 0.57665 0.5043 0.23263 0.39493
405 0.1301 0.13656 0.20947 0.025974 0.35972 0.55341 0.47425 0.20869 0.37023
406 0.16733 0.18137 0.23264 0.039964 0.35615 0.58236 0.47269 0.25369 0.37463
407 0.15615 0.1585 0.22289 0.041012 0.33875 0.55381 0.4129 0.22549 0.33132
408 0.12958 0.14258 0.21832 0.009183 0.3327 0.60454 0.39125 0.22766 0.34516
409 0.12779 0.15335 0.20447 0.0429 0.33957 0.58912 0.38242 0.2197 0.36216
410 0.10427 0.12442 0.20304 0.002611 0.28787 0.59011 0.35062 0.22875 0.32404
411 0.12017 0.12698 0.19038 0.0029841 0.28356 0.58369 0.3581 0.23936 0.30464
412 0.098352 0.11912 0.1887 -0.0049326 0.27434 0.60177 0.33194 0.21184 0.29518
413 0.118 0.14293 0.20686 0.05565 0.31208 0.62057 0.36446 0.24944 0.30876
414 0.10024 0.11908 0.18265 0.017608 0.28529 0.59214 0.34284 0.23239 0.29031
415 0.11003 0.12171 0.16614 -0.010786 0.24904 0.57399 0.33826 0.23438 0.2879
416 0.092197 0.098804 0.16237 -0.0078209 0.25355 0.56408 0.34264 0.20383 0.25844
417 0.099533 0.12561 0.18115 0.0058987 0.2491 0.57171 0.39368 0.2218 0.29169
418 0.087002 0.11393 0.16667 0.0091188 0.2466 0.60831 0.43752 0.20925 0.26795
419 0.10166 0.12078 0.17822 0.0039246 0.23674 0.5563 0.44434 0.20847 0.27957
420 0.074207 0.11746 0.15807 0.013971 0.22458 0.51039 0.44279 0.18627 0.25547
421 0.061911 0.10014 0.13657 -0.01109 0.20758 0.43888 0.4602 0.16599 0.24126
422 0.061996 0.10364 0.13367 -0.012085 0.21402 0.40008 0.4055 0.16203 0.21872
423 0.059856 0.091922 0.11615 0.00048159 0.18935 0.38612 0.40309 0.15911 0.22507
424 0.058185 0.082095 0.12596 -0.023836 0.17996 0.36315 0.35096 0.14805 0.21971
425 0.042853 0.078622 0.11962 -0.035344 0.18712 0.3279 0.33546 0.14264 0.2107
426 0.056569 0.078869 0.099467 -0.03931 0.17134 0.32067 0.28769 0.14477 0.22609
427 0.042383 0.06468 0.096691 -0.043137 0.15688 0.32109 0.28903 0.14226 0.22086
428 0.034855 0.059532 0.095906 -0.051633 0.13189 0.2949 0.27767 0.13335 0.18522
429 0.026263 0.062217 0.11828 -0.050653 0.14298 0.32258 0.28308 0.14516 0.20935
430 0.053596 0.07044 0.10362 -0.041475 0.1426 0.29688 0.26022 0.13165 0.19667
431 0.038129 0.062973 0.10858 -0.059163 0.13214 0.28351 0.26757 0.11335 0.2097
432 0.069412 0.077953 0.11312 -0.034408 0.15017 0.27665 0.29971 0.1426 0.25143
433 0.047731 0.063257 0.093435 -0.02687 0.12252 0.27176 0.26144 0.12077 0.2268
434 0.058778 0.052142 0.076606 -0.065031 0.11864 0.24675 0.23329 0.11115 0.20017
435 0.037455 0.041449 0.082925 -0.064783 0.082043 0.24707 0.2343 0.11771 0.21534
436 0.047733 0.029998 0.077843 -0.062872 0.096035 0.24013 0.22671 0.089778 0.16335
437 0.052283 0.05108 0.063984 -0.051606 0.081081 0.23027 0.21123 0.11142 0.1553
438 0.043906 0.033078 0.080956 -0.069277 0.071613 0.22934 0.21952 0.088414 0.15902
439 0.070462 0.04014 0.068473 -0.060112 0.083062 0.21538 0.1953 0.0957 0.1656
440 0.046824 0.014248 0.05701 -0.083519 0.066365 0.18948 0.17153 0.071203 0.11891
441 0.07097 0.043239 0.058774 -0.04136 0.051931 0.21078 0.20684 0.098017 0.1488
442 0.061117 0.026263 0.051911 -0.06183 0.049228 0.1929 0.19341 0.081962 0.15107
443 0.047739 0.023691 0.020678 -0.091374 0.047034 0.18099 0.14635 0.069167 0.13404
444 0.051536 0.025968 0.051882 -0.091076 0.058847 0.1847 0.17535 0.068844 0.12293
445 0.049774 0.039222 0.065754 -0.072873 0.066598 0.19358 0.16931 0.068678 0.13328
446 0.042872 0.039588 0.035825 -0.086371 0.02779 0.16242 0.16837 0.06821 0.10985
447 0.026109 0.0089623 0.015221 -0.09056 0.025279 0.1563 0.14755 0.055959 0.12839
448 0.029188 -0.00298 0.009991 -0.094355 0.027798 0.15694 0.14329 0.07423 0.10705
449 0.035553 0.024465 0.040394 -0.048732 0.033351 0.14947 0.15813 0.071721 0.12081
450 0.031343 0.010117 0.03524 -0.087092 0.032583 0.15991 0.14046 0.061904 0.11541
451 0.047994 0.041481 0.057439 -0.031314 0.032717 0.16697 0.16824 0.090169 0.12718
452 -0.00091913 -0.013753 0.0093511 -0.068379 0.0097287 0.13457 0.12669 0.029994 0.093283
453 0.00871 -0.0072954 0.011307 -0.097869 0.018229 0.1317 0.12107 0.037151 0.071199
454 0.0046629 -0.017484 -0.0023517 -0.10382 -0.009246 0.11936 0.12353 0.044624 0.075168
455 0.0050075 0.0036884 0.019979 -0.09291 -0.002353 0.13448 0.12208 0.042545 0.092952
456 0.020994 0.0031903 0.0029426 -0.06519 -8.2104e-05 0.13705 0.12621 0.045899 0.093959
457 0.0014725 0.0023162 0.020409 -0.085079 0.0081076 0.13678 0.10363 0.056527 0.089241
458 -0.018211 -0.018063 -0.01135 -0.10955 -0.02605 0.11274 0.094557 0.030272 0.072628
459 0.01572 0.010153 0.018788 -0.076509 -0.022244 0.14 0.10643 0.051353 0.10254
460 0.0023366 -0.011029 -0.0056203 -0.092417 -0.015396 0.12555 0.095494 0.034237 0.066212
461 -0.0092233 -0.0074535 -0.0065789 -0.093815 -0.019409 0.12582 0.093937 0.03843 0.055236
462 -0.0041166 -0.0077721 -0.017625 -0.099377 -0.032233 0.14277 0.089289 0.043134 0.068836
463 -0.012266 -0.02518 -0.021073 -0.094695 -0.023729 0.11903 0.072696 0.022298 0.057921
464 -0.018001 -0.029442 -0.040031 -0.1111 -0.024693 0.11067 0.065736 0.019476 0.054918
465 -0.01414 -0.014312 -0.017321 -0.091587 -0.031538 0.12991 0.079429 0.021978 0.060883
466 -0.037921 -0.036908 -0.055598 -0.12382 -0.036292 0.080605 0.052189 -0.006663 0.029528
467 -0.010825 -0.010825 -0.02077 -0.076487 -0.030221 0.11859 0.084075 0.012475 0.069453
468 -0.039484 -0.027502 -0.032573 -0.090097 -0.026783 0.097129 0.062026 0.0038082 0.053961
469 -0.033136 -0.028864 -0.040407 -0.11771 -0.034636 0.096251 0.051753 0.012008 0.025607
470 -0.030731 -0.029855 -0.022665 -0.096637 -0.053114 0.093862 0.055437 0.014648 0.055291
471 -0.033955 -0.029183 -0.041526 -0.091868 -0.05223 0.089102 0.06845 0.013762 0.028495
472 -0.036995 -0.028096 -0.029203 -0.11466 -0.059834 0.088391 0.034666 0.020272 0.031855
473 -0.034351 -0.038855 -0.046656 -0.10384 -0.056155 0.1112 0.042478 0.006563 0.026323
474 -0.023124 -0.030788 -0.058245 -0.11885 -0.067784 0.086854 0.049672 0.015804 0.033676
475 -0.02906 -0.027165 -0.030986 -0.078738 -0.057494 0.092157 0.053517 0.011027 0.04367
476 -0.02724 -0.030702 -0.04034 -0.11862 -0.049579 0.083904 0.045181 0.010128 0.032532
477 -0.018365 -0.026744 -0.044913 -0.086871 -0.061175 0.082237 0.030677 0.024193 0.036253
478 -0.049683 -0.045237 -0.057779 -0.12704 -0.087938 0.082324 0.025081 0.0053309 0.0086269
479 -0.040848 -0.051952 -0.054113 -0.11272 -0.057035 0.08873 0.03008 -0.012342 0.00090373
480 -0.034685 -0.032412 -0.051253 -0.097326 -0.06525 0.088358 0.036561 0.019109 0.020137
481 -0.019756 -0.031888 -0.045389 -0.080857 -0.071204 0.091758 0.035895 0.0070437 0.019704
482 -0.038544 -0.048181 -0.034868 -0.10076 -0.086599 0.08092 0.033851 0.0044365 0.021207
483 -0.035179 -0.028539 -0.049773 -0.11409 -0.071194 0.074409 0.023158 0.0034957 0.029161
484 -0.034357 -0.031706 -0.045368 -0.098079 -0.077266 0.080305 0.025023 0.0052236 0.012287
485 -0.050874 -0.049637 -0.065505 -0.12698 -0.089256 0.070676 0.011372 -0.018703 0.019107
486 -0.059801 -0.053218 -0.050274 -0.11554 -0.10506 0.061932 0.024161 -0.0063501 0.016417
487 -0.073573 -0.053492 -0.08784 -0.12564 -0.096439 0.051919 -0.0053549 -0.020298 0.004357
488 -0.066352 -0.044355 -0.058817 -0.13841 -0.10114 0.050975 0.0068539 -0.0094981 0.0095763
489 -0.070954 -0.055505 -0.073306 -0.13317 -0.10322 0.039718 -0.0011462 -0.021986 0.0052383
490 -0.10082 -0.083313 -0.063452 -0.14338 -0.097847 0.037002 -0.011172 -0.026469 -0.01402
491 -0.065236 -0.053874 -0.057032 -0.067644 -0.086616 0.073384 0.019526 -0.011237 0.016297
492 -0.080437 -0.055731 -0.071242 -0.12346 -0.084592 0.023943 0.0028558 -0.013425 -0.0087363
493 -0.093885 -0.065248 -0.091613 -0.13393 -0.093704 0.027586 -0.020647 -0.027086 -0.01453
494 -0.071612 -0.068383 -0.083764 -0.129 -0.11305 0.032311 0.0024574 -0.015919 -6.0456e-05
495 -0.083543 -0.071092 -0.085325 -0.13103 -0.095731 0.01287 -0.033158 -0.024684 -0.010768
496 -0.094456 -0.0704 -0.062407 -0.10971 -0.10071 0.015018 -0.016329 -0.024051 -0.024306
497 -0.076132 -0.053324 -0.055313 -0.10996 -0.099803 0.012965 0.0088354 -0.014563 0.0054178
498 -0.090127 -0.06134 -0.073958 -0.13852 -0.11413 0.00905 -0.0064307 -0.032703 -0.022465
499 -0.076364 -0.053557 -0.065833 -0.1076 -0.088686 0.028131 -0.0063054 -0.014273 -0.021715
500 -0.096083 -0.070473 -0.073992 -0.1051 -0.099379 0.016587 -0.015614 -0.018052 -0.017134
501 -0.095085 -0.065162 -0.086973 -0.13964 -0.10789 0.011878 -0.015527 -0.033698 -0.019709
502 -0.098244 -0.07831 -0.10027 -0.15397 -0.10853 -0.012613 -0.040948 -0.024139 -0.043427
503 -0.12417 -0.097489 -0.113 -0.13827 -0.14974 -0.0027241 -0.041929 -0.052919 -0.050695
504 -0.11045 -0.066604 -0.071508 -0.12786 -0.10854 -0.00082926 -0.015088 -0.02878 -0.029322
505 -0.10529 -0.061322 -0.088658 -0.13468 -0.11363 0.0039594 -0.027101 -0.034319 -0.026693
506 -0.098522 -0.074726 -0.086177 -0.12729 -0.12162 0.017665 -0.0014023 -0.037064 -0.031719
507 -0.094143 -0.065729 -0.094189 -0.11068 -0.11638 0.019216 -0.0057045 -0.032011 -0.033248
508 -0.10378 -0.069035 -0.081215 -0.11565 -0.10823 0.0071446 -0.010036 -0.033783 -0.028277
509 -0.11032 -0.07172 -0.082422 -0.10004 -0.11406 0.0063207 -0.024462 -0.032633 -0.048527
510 -0.10271 -0.074236 -0.11049 -0.10951 -0.1434 -0.019047 -0.038794 -0.03136 -0.058865
511 -0.11517 -0.083093 -0.098169 -0.13676 -0.14064 -0.017441 -0.039328 -0.050455 -0.051725
512 -0.0926 -0.055093 -0.06244 -0.10892 -0.11928 0.017676 -0.0099097 -0.014608 -0.039502
513 -0.098629 -0.069726 -0.098893 -0.13267 -0.11466 -0.0043514 -0.031712 -0.023536 -0.02051
514 -0.10744 -0.07303 -0.094632 -0.10983 -0.1065 0.0015279 -0.02675 -0.027793 -0.015159
515 -0.13295 -0.090867 -0.11407 -0.15929 -0.13083 -0.0085859 -0.058082 -0.051581 -0.052725
516 -0.12106 -0.083906 -0.10995 -0.16773 -0.12415 -0.02639 -0.040816 -0.042852 -0.041815
517 -0.11441 -0.083841 -0.1034 -0.13151 -0.12713 -0.017668 -0.051269 -0.040002 -0.056289
518 -0.11089 -0.076536 -0.10226 -0.10405 -0.11871 0.0019309 -0.031409 -0.028855 -0.055902
519 -0.12277 -0.085752 -0.11113 -0.1441 -0.12803 -0.031309 -0.047037 -0.052858 -0.059523
520 -0.10641 -0.077258 -0.097062 -0.10551 -0.11662 -0.0022478 -0.034434 -0.04496 -0.046961
521 -0.10496 -0.062097 -0.077483 -0.090901 -0.13595 -0.0063289 -0.024935 -0.026305 -0.041859
522 -0.136 -0.088127 -0.11761 -0.16497 -0.14867 -0.019524 -0.056709 -0.052953 -0.051765
523 -0.12784 -0.076624 -0.12084 -0.16414 -0.14572 -0.019212 -0.063894 -0.054275 -0.061922
524 -0.1209 -0.074407 -0.11912 -0.131 -0.14411 -0.0063619 -0.057282 -0.038058 -0.050208
525 -0.13633 -0.079564 -0.12055 -0.12631 -0.12887 -0.0061448 -0.057597 -0.056386 -0.071618
526 -0.12191 -0.082479 -0.1185 -0.14579 -0.1414 -0.017074 -0.058207 -0.035064 -0.049562
527 -0.12721 -0.071926 -0.1082 -0.11918 -0.12986 -0.0066148 -0.043696 -0.040955 -0.049961
528 -0.12515 -0.073365 -0.10008 -0.11607 -0.15917 -0.0048827 -0.04984 -0.05722 -0.056249
529 -0.13016 -0.073537 -0.12115 -0.12646 -0.13741 -0.019292 -0.070052 -0.055704 -0.056785
530 -0.13507 -0.085389 -0.1196 -0.14079 -0.14797 -0.038038 -0.063684 -0.051425 -0.06227
531 -0.12862 -0.068231 -0.11012 -0.11923 -0.1317 -0.009194 -0.046546 -0.052613 -0.048429
532 -0.13379 -0.08241 -0.099494 -0.11547 -0.14989 -0.0076961 -0.061732 -0.045854 -0.064309
533 -0.14319 -0.095302 -0.1067 -0.14895 -0.14931 -0.025176 -0.079736 -0.049701 -0.063643
534 -0.14226 -0.096241 -0.12052 -0.13148 -0.14903 -0.043709 -0.071072 -0.058653 -0.065266
535 -0.14828 -0.093217 -0.13962 -0.16409 -0.16755 -0.045707 -0.084255 -0.071663 -0.06909
536 -0.14311 -0.09605 -0.12037 -0.11615 -0.13591 -0.029304 -0.078884 -0.074313 -0.075884
537 -0.12964 -0.077784 -0.090404 -0.10951 -0.14501 -0.019405 -0.073188 -0.049983 -0.061496
538 -0.14088 -0.08918 -0.12268 -0.16481 -0.15821 -0.044691 -0.08936 -0.055641 -0.080403
539 -0.15477 -0.11249 -0.12426 -0.15433 -0.16165 -0.047443 -0.088856 -0.083856 -0.073887
540 -0.1348 -0.099719 -0.098284 -0.14047 -0.13393 -0.038018 -0.068748 -0.038072 -0.062727
541 -0.13656 -0.091643 -0.10893 -0.11917 -0.13543 -0.024634 -0.066735 -0.047 -0.061164
542 -0.16514 -0.12058 -0.13604 -0.15471 -0.18142 -0.061189 -0.099719 -0.076957 -0.078607
543 -0.16085 -0.097536 -0.13943 -0.16774 -0.16387 -0.042965 -0.081263 -0.072698 -0.090162
544 -0.15674 -0.10472 -0.1333 -0.14431 -0.15527 -0.049409 -0.10137 -0.062081 -0.089618
545 -0.15422 -0.10284 -0.13997 -0.1576 -0.15101 -0.037771 -0.070229 -0.062388 -0.079004
546 -0.1493 -0.10204 -0.12583 -0.14287 -0.15545 -0.032984 -0.08754 -0.046667 -0.061059
547 -0.14037 -0.092382 -0.11878 -0.13061 -0.15101 -0.022139 -0.069995 -0.050132 -0.058324
548 -0.15803 -0.12725 -0.13146 -0.17075 -0.17454 -0.060196 -0.092346 -0.083543 -0.083503
549 -0.14371 -0.104 -0.13475 -0.14429 -0.15726 -0.045414 -0.10053 -0.067631 -0.076999
550 -0.15034 -0.10223 -0.13079 -0.14059 -0.1588 -0.059768 -0.08348 -0.057214 -0.059754
551 -0.14511 -0.10528 -0.11968 -0.11518 -0.16369 -0.044511 -0.088982 -0.064906 -0.070996
552 -0.155 -0.11144 -0.13796 -0.17252 -0.18566 -0.068211 -0.10104 -0.075449 -0.093672
553 -0.13823 -0.092189 -0.10124 -0.1372 -0.145 -0.026363 -0.072139 -0.050917 -0.076712
554 -0.14856 -0.11217 -0.14219 -0.14237 -0.16782 -0.043717 -0.096618 -0.072037 -0.074366
555 -0.14287 -0.10477 -0.13458 -0.14026 -0.16989 -0.05066 -0.10943 -0.072045 -0.084282
556 -0.13031 -0.086886 -0.13377 -0.11749 -0.17665 -0.036791 -0.077096 -0.050977 -0.070586
557 -0.15759 -0.11284 -0.12158 -0.12897 -0.16365 -0.047274 -0.10762 -0.068977 -0.086151
558 -0.15282 -0.099774 -0.14119 -0.14601 -0.1444 -0.049854 -0.11507 -0.046968 -0.075001
559 -0.14306 -0.11088 -0.11978 -0.12793 -0.17331 -0.048339 -0.099188 -0.061445 -0.073478
560 -0.12026 -0.091652 -0.12765 -0.14191 -0.18039 -0.040332 -0.098778 -0.06299 -0.080618
561 -0.10977 -0.10787 -0.12336 -0.15699 -0.1422 -0.04728 -0.091054 -0.058739 -0.072549
562 -0.12418 -0.094102 -0.11849 -0.1377 -0.15061 -0.042449 -0.088681 -0.059828 -0.071417
563 -0.13236 -0.096047 -0.1203 -0.10392 -0.15196 -0.025578 -0.093705 -0.048163 -0.075095
564 -0.13382 -0.11841 -0.12199 -0.16183 -0.16992 -0.052905 -0.11202 -0.080225 -0.083692
565 -0.15207 -0.1064 -0.11933 -0.1468 -0.16848 -0.051319 -0.10941 -0.073897 -0.076435
566 -0.15969 -0.12235 -0.12825 -0.14188 -0.17345 -0.048041 -0.098531 -0.072628 -0.093039
567 -0.16589 -0.12436 -0.14432 -0.15205 -0.19392 -0.076632 -0.12137 -0.080433 -0.084177
568 -0.13734 -0.096466 -0.11158 -0.12576 -0.16057 -0.057725 -0.093787 -0.064425 -0.066752
569 -0.1652 -0.1209 -0.14932 -0.18028 -0.17909 -0.073015 -0.12175 -0.082632 -0.088006
570 -0.14925 -0.11843 -0.12989 -0.14236 -0.15635 -0.065939 -0.10676 -0.074507 -0.089081
571 -0.17531 -0.11814 -0.15259 -0.17049 -0.19401 -0.098957 -0.13649 -0.085332 -0.098827
572 -0.15508 -0.11337 -0.13522 -0.15897 -0.16138 -0.065943 -0.10603 -0.066653 -0.085619
573 -0.14607 -0.11027 -0.12842 -0.12825 -0.16848 -0.058284 -0.097826 -0.075035 -0.088874
574 -0.15406 -0.093916 -0.11365 -0.17743 -0.17034 -0.078893 -0.11066 -0.070892 -0.092396
575 -0.16815 -0.11168 -0.10986 -0.15223 -0.17348 -0.07652 -0.11013 -0.077882 -0.088191
576 -0.15608 -0.11609 -0.13542 -0.16477 -0.17373 -0.071115 -0.10376 -0.075356 -0.089318
577 -0.1516 -0.097394 -0.11827 -0.10287 -0.16806 -0.066397 -0.096069 -0.082143 -0.094162
578 -0.1639 -0.12474 -0.14509 -0.15392 -0.21141 -0.068666 -0.11925 -0.089715 -0.096502
579 -0.17069 -0.11613 -0.12007 -0.15124 -0.18278 -0.06369 -0.11134 -0.10038 -0.10427
580 -0.15826 -0.10616 -0.11724 -0.12888 -0.19472 -0.062914 -0.083112 -0.084406 -0.10047
581 -0.13965 -0.098711 -0.11024 -0.11544 -0.17534 -0.074169 -0.080536 -0.066037 -0.091133
582 -0.1525 -0.11307 -0.14199 -0.14456 -0.1808 -0.080918 -0.09087 -0.085376 -0.091759
583 -0.13188 -0.084846 -0.10657 -0.095235 -0.16828 -0.059337 -0.077132 -0.053586 -0.079311
584 -0.14882 -0.10205 -0.12748 -0.11951 -0.17798 -0.070199 -0.080106 -0.073974 -0.090557
585 -0.14146 -0.10561 -0.12757 -0.12932 -0.18556 -0.068458 -0.08494 -0.079637 -0.092177
586 -0.14892 -0.11382 -0.12467 -0.11135 -0.17658 -0.051501 -0.093467 -0.061188 -0.08608
587 -0.15311 -0.12051 -0.12564 -0.13833 -0.17833 -0.074561 -0.1136 -0.071638 -0.085228
588 -0.16632 -0.11271 -0.13716 -0.15242 -0.19229 -0.075874 -0.095275 -0.073233 -0.091135
589 -0.14342 -0.094989 -0.10974 -0.14301 -0.14829 -0.065299 -0.086613 -0.066392 -0.086437
590 -0.16099 -0.10819 -0.1247 -0.14123 -0.17884 -0.067582 -0.095015 -0.073674 -0.093524
591 -0.15677 -0.11931 -0.11987 -0.13779 -0.1809 -0.078267 -0.086689 -0.077273 -0.10124
592 -0.1623 -0.11573 -0.12583 -0.11532 -0.1913 -0.056883 -0.10193 -0.080034 -0.093264
593 -0.16986 -0.12365 -0.11981 -0.12887 -0.20884 -0.073012 -0.11926 -0.095333 -0.1033
594 -0.16594 -0.11643 -0.14068 -0.15281 -0.19658 -0.091256 -0.11069 -0.078001 -0.09748
595 -0.17717 -0.13542 -0.14203 -0.16348 -0.20917 -0.090058 -0.1228 -0.10506 -0.11008
596 -0.17474 -0.11566 -0.12642 -0.13074 -0.18214 -0.069997 -0.09981 -0.08343 -0.094145
597 -0.16254 -0.11174 -0.11489 -0.12148 -0.18826 -0.060994 -0.10441 -0.076595 -0.081941
598 -0.19822 -0.12818 -0.13747 -0.15044 -0.20452 -0.083583 -0.1194 -0.092472 -0.11903
599 -0.15171 -0.11569 -0.12382 -0.12504 -0.17678 -0.059584 -0.095466 -0.065023 -0.10168
600 -0.16067 -0.12511 -0.12237 -0.096534 -0.19667 -0.06243 -0.096606 -0.09182 -0.1063
601 -0.17313 -0.11761 -0.11898 -0.13032 -0.1761 -0.048675 -0.094583 -0.091466 -0.10524
602 -0.16083 -0.11453 -0.14161 -0.13169 -0.20483 -0.063013 -0.11093 -0.079225 -0.10691
603 -0.15815 -0.11429 -0.11363 -0.13232 -0.17086 -0.046973 -0.10881 -0.077836 -0.096697
604 -0.15091 -0.12211 -0.15274 -0.11696 -0.1998 -0.066879 -0.11595 -0.07945 -0.10868
605 -0.14752 -0.13229 -0.12436 -0.1512 -0.18628 -0.071518 -0.10023 -0.091695 -0.12234
606 -0.15938 -0.13335 -0.12513 -0.12236 -0.20872 -0.067524 -0.11115 -0.087529 -0.10659
607 -0.14696 -0.12972 -0.13527 -0.15351 -0.21529 -0.077945 -0.12427 -0.077006 -0.11341
608 -0.1374 -0.12247 -0.10832 -0.11947 -0.19291 -0.061291 -0.10647 -0.075046 -0.1096
609 -0.12753 -0.10831 -0.11021 -0.14251 -0.18392 -0.065013 -0.11367 -0.080087 -0.099162
610 -0.1424 -0.13298 -0.13423 -0.13566 -0.19335 -0.059709 -0.10917 -0.10565 -0.13187
611 -0.15497 -0.13099 -0.13179 -0.13042 -0.19584 -0.083432 -0.12061 -0.089143 -0.11357
612 -0.15407 -0.13031 -0.13188 -0.14028 -0.18434 -0.069751 -0.11206 -0.076241 -0.10766
613 -0.1528 -0.12544 -0.12557 -0.14188 -0.20107 -0.088091 -0.11223 -0.068786 -0.09147
614 -0.15632 -0.12508 -0.12325 -0.14227 -0.19255 -0.07841 -0.10483 -0.082074 -0.10756
615 -0.15663 -0.12846 -0.1399 -0.15185 -0.22202 -0.075122 -0.097175 -0.090261 -0.11849
616 -0.14715 -0.11424 -0.13012 -0.13854 -0.19577 -0.064904 -0.071962 -0.075917 -0.11153
617 -0.16074 -0.1263 -0.12597 -0.14007 -0.2033 -0.074045 -0.074047 -0.091067 -0.11695
618 -0.16521 -0.13367 -0.12215 -0.14866 -0.2092 -0.080599 -0.097096 -0.085586 -0.11563
619 -0.16006 -0.13489 -0.12415 -0.10569 -0.19152 -0.082341 -0.093412 -0.089657 -0.11544
620 -0.16847 -0.1376 -0.13074 -0.1222 -0.19482 -0.090201 -0.10896 -0.08443 -0.10548
621 -0.16544 -0.12414 -0.13958 -0.15248 -0.19817 -0.080111 -0.11361 -0.089273 -0.10396
622 -0.14925 -0.12768 -0.11906 -0.12538 -0.20638 -0.062472 -0.11388 -0.065812 -0.093107
623 -0.13917 -0.11581 -0.11869 -0.091118 -0.17888 -0.059286 -0.10964 -0.078402 -0.09635
624 -0.17448 -0.12926 -0.1441 -0.11668 -0.20598 -0.098198 -0.1243 -0.088661 -0.10086
625 -0.1542 -0.11742 -0.11194 -0.097351 -0.19418 -0.073969 -0.10453 -0.071636 -0.10475
626 -0.17103 -0.12833 -0.13534 -0.11139 -0.21018 -0.083653 -0.10502 -0.085927 -0.10949
627 -0.18427 -0.13264 -0.14718 -0.10584 -0.20929 -0.088919 -0.12814 -0.093057 -0.12044
628 -0.15915 -0.1276 -0.14289 -0.14747 -0.21783 -0.090386 -0.10919 -0.078968 -0.12036
629 -0.1569 -0.1331 -0.13036 -0.10362 -0.1912 -0.0703 -0.12328 -0.078329 -0.11198
630 -0.16193 -0.12487 -0.15326 -0.1206 -0.20201 -0.10133 -0.13593 -0.082012 -0.12145
631 -0.15662 -0.12548 -0.14854 -0.10321 -0.1934 -0.088576 -0.11758 -0.075564 -0.11518
632 -0.15987 -0.12772 -0.14877 -0.11602 -0.19631 -0.10017 -0.11322 -0.092834 -0.11697
633 -0.15417 -0.1351 -0.13548 -0.11032 -0.20037 -0.10679 -0.13018 -0.083344 -0.11788
634 -0.12447 -0.11376 -0.13357 -0.11317 -0.20439 -0.087962 -0.12214 -0.075844 -0.097511
635 -0.11255 -0.12951 -0.14574 -0.099325 -0.19231 -0.090758 -0.12078 -0.080018 -0.10996
636 -0.10964 -0.12994 -0.14691 -0.12357 -0.19152 -0.1008 -0.13299 -0.087479 -0.10837
637 -0.1021 -0.1229 -0.13953 -0.122 -0.20371 -0.069663 -0.11207 -0.094666 -0.10706
638 -0.092605 -0.13431 -0.13087 -0.10489 -0.21135 -0.10796 -0.12402 -0.079852 -0.10327
639 -0.079993 -0.11764 -0.11116 -0.064029 -0.1958 -0.071904 -0.097662 -0.058716 -0.10891
640 -0.094818 -0.13146 -0.12923 -0.080306 -0.19908 -0.081924 -0.12369 -0.065316 -0.10511
641 -0.083887 -0.11882 -0.11673 -0.090463 -0.20081 -0.091016 -0.1224 -0.077216 -0.10625
642 -0.1254 -0.11994 -0.13769 -0.10304 -0.20693 -0.089628 -0.12708 -0.079555 -0.10086
643 -0.13115 -0.14181 -0.16671 -0.12885 -0.20902 -0.10424 -0.16248 -0.10957 -0.13746
644 -0.12868 -0.1089 -0.14103 -0.090992 -0.19863 -0.086255 -0.11807 -0.072801 -0.10956
645 -0.11397 -0.10836 -0.11211 -0.071537 -0.18284 -0.086366 -0.10692 -0.08083 -0.078665
646 -0.14003 -0.10207 -0.12937 -0.1148 -0.20462 -0.10026 -0.12723 -0.081817 -0.10059
647 -0.14145 -0.12518 -0.13719 -0.11043 -0.18188 -0.093396 -0.12547 -0.07686 -0.13303
648 -0.13762 -0.12137 -0.13656 -0.093565 -0.21763 -0.097986 -0.13622 -0.090441 -0.10526
649 -0.14293 -0.13287 -0.11979 -0.082593 -0.20639 -0.09458 -0.11468 -0.085428 -0.11653
650 -0.13265 -0.11358 -0.14327 -0.10512 -0.20736 -0.1082 -0.12455 -0.081192 -0.099988
651 -0.13466 -0.11239 -0.11733 -0.096344 -0.19793 -0.096224 -0.13933 -0.079412 -0.10941
652 -0.1363 -0.11765 -0.1519 -0.10533 -0.22294 -0.10481 -0.14051 -0.086962 -0.12537
653 -0.10047 -0.10935 -0.12063 -0.078155 -0.21293 -0.08982 -0.11117 -0.074438 -0.10861
654 -0.11392 -0.13194 -0.14923 -0.10099 -0.20571 -0.10826 -0.15055 -0.085386 -0.12965
655 -0.10699 -0.11291 -0.12986 -0.072536 -0.20721 -0.09135 -0.1271 -0.083947 -0.13668
656 -0.09987 -0.13236 -0.1319 -0.10863 -0.21211 -0.11944 -0.15208 -0.091275 -0.11765
657 -0.10799 -0.12773 -0.13029 -0.10359 -0.21227 -0.12019 -0.13883 -0.082797 -0.11725
658 -0.1071 -0.1144 -0.12864 -0.086823 -0.21153 -0.12777 -0.1372 -0.077583 -0.1149
659 -0.10177 -0.12572 -0.13356 -0.066175 -0.21729 -0.12244 -0.12914 -0.086082 -0.12217
660 -0.11064 -0.12408 -0.1492 -0.11602 -0.21131 -0.12554 -0.14272 -0.092766 -0.13746
661 -0.092361 -0.1126 -0.14155 -0.089712 -0.20646 -0.11661 -0.13352 -0.082753 -0.12548
662 -0.10749 -0.092648 -0.12918 -0.080536 -0.2146 -0.10576 -0.13729 -0.087626 -0.11343
663 -0.096497 -0.082366 -0.15059 -0.10055 -0.20787 -0.12994 -0.14519 -0.0863 -0.13012
664 -0.072313 -0.078244 -0.14168 -0.097571 -0.20299 -0.11579 -0.14225 -0.089165 -0.1066
665 -0.089398 -0.075522 -0.13519 -0.071229 -0.18459 -0.10062 -0.13278 -0.074566 -0.093829
666 -0.09319 -0.099318 -0.13345 -0.098397 -0.18923 -0.11676 -0.12398 -0.066363 -0.12494
667 -0.10254 -0.10804 -0.15608 -0.10904 -0.20525 -0.11627 -0.15376 -0.072198 -0.12334
668 -0.10243 -0.10945 -0.15149 -0.091816 -0.20479 -0.11555 -0.10706 -0.088076 -0.12109
669 -0.11262 -0.11734 -0.15097 -0.10028 -0.20778 -0.10977 -0.078923 -0.09044 -0.13298
670 -0.11259 -0.11426 -0.12529 -0.085829 -0.20339 -0.095227 -0.082021 -0.083716 -0.12071
671 -0.109 -0.1144 -0.14921 -0.08058 -0.21603 -0.095748 -0.094007 -0.075783 -0.13374
672 -0.10429 -0.091344 -0.15913 -0.095537 -0.22011 -0.11395 -0.11457 -0.082427 -0.13849
673 -0.14281 -0.10496 -0.15592 -0.079476 -0.22713 -0.12542 -0.12581 -0.10577 -0.1426
674 -0.11543 -0.076348 -0.13995 -0.088766 -0.20538 -0.1153 -0.11761 -0.085182 -0.13341
675 -0.097837 -0.064381 -0.13529 -0.06087 -0.18974 -0.094635 -0.099591 -0.086933 -0.12378
676 -0.11989 -0.082126 -0.15043 -0.097319 -0.20408 -0.10236 -0.12516 -0.072579 -0.12547
677 -0.12842 -0.092537 -0.15006 -0.0686 -0.19909 -0.08915 -0.10663 -0.070271 -0.13105
678 -0.14255 -0.11355 -0.15923 -0.084707 -0.21326 -0.13205 -0.14124 -0.07962 -0.14418
679 -0.11576 -0.085172 -0.14333 -0.094449 -0.20217 -0.11355 -0.11934 -0.085323 -0.12417
680 -0.14519 -0.10667 -0.14957 -0.11997 -0.23705 -0.11503 -0.14365 -0.082653 -0.14798
681 -0.13652 -0.10853 -0.11594 -0.091195 -0.2051 -0.10904 -0.12377 -0.087521 -0.1324
682 -0.13013 -0.090073 -0.12234 -0.081276 -0.20304 -0.11392 -0.12549 -0.076657 -0.12488
683 -0.14887 -0.10402 -0.15057 -0.093538 -0.22334 -0.13013 -0.15238 -0.09194 -0.13254
684 -0.14721 -0.057226 -0.12535 -0.10967 -0.20696 -0.11597 -0.13011 -0.079553 -0.12511
685 -0.14015 -0.031681 -0.12828 -0.069532 -0.22141 -0.10632 -0.11905 -0.093063 -0.14222
686 -0.14112 -0.0064764 -0.16602 -0.11075 -0.23132 -0.12686 -0.15257 -0.093771 -0.14114
687 -0.13164 -0.027522 -0.12329 -0.10645 -0.21177 -0.10562 -0.1371 -0.070367 -0.13203
688 -0.12569 -0.04204 -0.10459 -0.054629 -0.20124 -0.11108 -0.11661 -0.070884 -0.1232
689 -0.14733 -0.070315 -0.11124 -0.083621 -0.20121 -0.096859 -0.12873 -0.080037 -0.13294
690 -0.15275 -0.085041 -0.11864 -0.071161 -0.20104 -0.094488 -0.12059 -0.086169 -0.13209
691 -0.16613 -0.10998 -0.15557 -0.10026 -0.23516 -0.13027 -0.14665 -0.10655 -0.14536
692 -0.14723 -0.079459 -0.11744 -0.075833 -0.21731 -0.090044 -0.094307 -0.090515 -0.13617
693 -0.15236 -0.083099 -0.11933 -0.08361 -0.20956 -0.088424 -0.095472 -0.077475 -0.1405
694 -0.13307 -0.075839 -0.10586 -0.094381 -0.2001 -0.06807 -0.060999 -0.074418 -0.11768
695 -0.13755 -0.063231 -0.12336 -0.068633 -0.22057 -0.075483 -0.081377 -0.08087 -0.13295
696 -0.15286 -0.067707 -0.12559 -0.077371 -0.21423 -0.093882 -0.11255 -0.088562 -0.11848
697 -0.15856 -0.038104 -0.12009 -0.095178 -0.21661 -0.10642 -0.12539 -0.090395 -0.14456
698 -0.15482 0.0021492 -0.12719 -0.084044 -0.21136 -0.089841 -0.1077 -0.077788 -0.12029
699 -0.15782 -0.047499 -0.12269 -0.10591 -0.22502 -0.10277 -0.13765 -0.092765 -0.13999
700 -0.13322 -0.041137 -0.11291 -0.0737 -0.20006 -0.063557 -0.10732 -0.06723 -0.1303
701 -0.12585 -0.058851 -0.11724 -0.05548 -0.203 -0.069845 -0.10424 -0.087804 -0.11848
702 -0.12369 -0.084764 -0.12119 -0.061309 -0.20414 -0.084649 -0.11809 -0.090157 -0.13583
703 -0.11421 -0.081502 -0.1219 -0.089367 -0.21683 -0.077661 -0.1166 -0.087134 -0.12709
704 -0.084787 -0.056886 -0.095287 -0.089625 -0.1873 -0.061403 -0.10541 -0.064304 -0.10764
705 -0.083778 -0.076534 -0.14153 -0.066706 -0.20948 -0.093369 -0.11886 -0.072028 -0.11845
706 -0.015942 -0.064682 -0.10842 -0.022348 -0.20878 -0.055514 -0.07395 -0.071255 -0.10052
707 0.029184 -0.061555 -0.11693 -0.053072 -0.19423 -0.054654 -0.084046 -0.078384 -0.11697
708 0.11144 -0.00061706 -0.097373 0.0031636 -0.19608 -0.051397 -0.057258 -0.070684 -0.11261
709 0.12696 0.045945 -0.10252 0.027488 -0.20108 -0.027179 -0.046585 -0.080808 -0.11392
710 0.093311 0.069919 -0.098083 -0.026401 -0.20387 -0.064324 -0.091681 -0.081184 -0.11177
711 0.02761 0.045016 -0.099911 -0.048216 -0.20954 -0.068797 -0.10042 -0.078442 -0.10508
712 -0.022063 -0.039331 -0.10727 -0.060938 -0.23752 -0.069016 -0.11896 -0.092664 -0.12514
713 -0.038677 -0.049905 -0.11438 -0.054458 -0.20408 -0.076623 -0.12903 -0.092012 -0.11945
714 -0.032892 -0.031412 -0.098229 -0.069201 -0.22061 -0.061341 -0.10877 -0.082063 -0.12588
715 -0.046642 -0.070205 -0.11135 -0.084075 -0.21602 -0.060948 -0.12483 -0.08883 -0.14192
716 -0.05096 -0.050463 -0.10723 -0.033244 -0.20424 -0.065007 -0.12362 -0.091704 -0.12734
717 -0.053612 -0.051915 -0.1033 -0.046869 -0.20578 -0.057722 -0.12633 -0.095984 -0.1284
718 -0.027518 -0.028635 -0.1078 -0.031043 -0.18874 -0.047998 -0.11676 -0.066726 -0.11875
719 -0.015909 -0.038257 -0.090531 -0.022304 -0.18341 -0.054594 -0.093964 -0.074464 -0.1062
720 -0.034111 -0.05168 -0.10174 -0.058954 -0.21702 -0.076616 -0.11173 -0.083155 -0.12368
721 -0.025069 -0.050728 -0.11423 -0.064304 -0.22351 -0.078635 -0.14007 -0.094463 -0.13162
722 0.00039295 -0.0093653 -0.10811 -0.032677 -0.2155 -0.073991 -0.13116 -0.090673 -0.12132
723 0.010936 0.047867 -0.11231 -0.097351 -0.2136 -0.090208 -0.15186 -0.089149 -0.12798
724 0.031722 0.094918 -0.10175 -0.042338 -0.20612 -0.061839 -0.12247 -0.098251 -0.12128
725 0.046908 0.075986 -0.10502 -0.064568 -0.19817 -0.058465 -0.12071 -0.071569 -0.11606
726 0.099126 0.0326 -0.089675 -0.042197 -0.17118 -0.056609 -0.091585 -0.072303 -0.10945
727 0.09501 -0.013552 -0.10524 -0.047503 -0.19166 -0.06633 -0.086974 -0.090163 -0.12322
728 0.12153 -0.00020258 -0.092464 -0.048057 -0.19851 -0.052028 -0.069299 -0.074281 -0.11177
729 0.10865 -0.013028 -0.11266 -0.070546 -0.21226 -0.063597 -0.083327 -0.075523 -0.1076
730 0.14146 -0.0051109 -0.10061 -0.039308 -0.1718 -0.039683 -0.079942 -0.073305 -0.099666
731 0.10264 -0.03327 -0.10999 -0.088927 -0.24337 -0.077613 -0.11711 -0.085712 -0.13203
732 0.072239 -0.029052 -0.116 -0.06078 -0.21331 -0.08836 -0.11906 -0.084347 -0.11902
733 0.05817 -0.026173 -0.10192 -0.058089 -0.22723 -0.064853 -0.1177 -0.097167 -0.12609
734 0.02291 -0.031425 -0.10724 -0.060008 -0.2153 -0.074119 -0.13297 -0.090007 -0.13135
735 0.018806 -0.036305 -0.095788 -0.049911 -0.19838 -0.062771 -0.12637 -0.084646 -0.12692
736 0.026252 -0.028714 -0.10141 -0.057678 -0.21213 -0.072454 -0.10693 -0.09046 -0.11
737 0.036581 -0.026675 -0.093392 -0.03899 -0.20726 -0.050326 -0.10766 -0.079863 -0.098804
738 0.038356 -0.025885 -0.10237 -0.05064 -0.21108 -0.062515 -0.11199 -0.065913 -0.099831
739 0.018855 -0.030354 -0.11635 -0.070926 -0.22251 -0.082945 -0.11083 -0.08198 -0.11208
740 0.030103 -0.034183 -0.10418 -0.078445 -0.20662 -0.067085 -0.078349 -0.089211 -0.11177
741 0.02436 -0.033845 -0.10969 -0.048692 -0.19235 -0.031781 -0.058068 -0.07177 -0.11363
742 0.002402 -0.054552 -0.14857 -0.094748 -0.21062 -0.069059 -0.084192 -0.10052 -0.1182
743 0.016607 -0.063162 -0.098478 -0.057079 -0.21634 -0.066731 -0.085632 -0.090117 -0.11246
744 0.024407 -0.030137 -0.095272 -0.045944 -0.19472 -0.022597 -0.098608 -0.062165 -0.10671
745 0.017382 -0.041354 -0.10567 -0.03888 -0.21633 -0.037689 -0.10298 -0.066011 -0.11741
746 0.014898 -0.052745 -0.10899 -0.059534 -0.21219 -0.073312 -0.11826 -0.085772 -0.11343
747 0.012191 -0.046084 -0.10879 -0.074023 -0.19606 -0.06595 -0.11597 -0.075788 -0.10106
748 0.016253 -0.063546 -0.096876 -0.048257 -0.21956 -0.049136 -0.11286 -0.066476 -0.12438
749 0.043342 -0.059569 -0.122 -0.061534 -0.22086 -0.063682 -0.11718 -0.06554 -0.11733
750 0.050373 -0.044807 -0.098168 -0.07301 -0.21205 -0.050897 -0.10319 -0.064248 -0.10787
751 0.10173 -0.044755 -0.083951 -0.033395 -0.17635 -0.047498 -0.11704 -0.05425 -0.10251
752 0.111 -0.04669 -0.090711 -0.033798 -0.22055 -0.053109 -0.11024 -0.089035 -0.10405
753 0.13549 -0.058424 -0.11042 -0.07402 -0.20261 -0.060833 -0.13883 -0.089568 -0.13385
754 0.15683 -0.061686 -0.076846 -0.062754 -0.21407 -0.045905 -0.12791 -0.078472 -0.12995
755 0.15881 -0.060243 0.0031334 -0.10555 -0.2112 -0.058615 -0.12894 -0.086597 -0.12935
756 0.1694 -0.061459 0.069863 -0.084892 -0.21216 -0.062341 -0.12725 -0.082258 -0.13049
757 0.11716 -0.067681 0.081145 -0.0962 -0.21982 -0.057889 -0.13881 -0.073271 -0.12165
758 0.067996 -0.055316 0.066006 -0.046173 -0.22233 -0.043266 -0.12697 -0.083274 -0.11534
759 0.044822 -0.069078 0.017231 -0.081613 -0.21318 -0.063433 -0.11422 -0.085399 -0.1198
760 0.031452 -0.057588 -0.02301 -0.062537 -0.21965 -0.091774 -0.14047 -0.075066 -0.11787
761 0.0051402 -0.076112 -0.040987 -0.085587 -0.19977 -0.091367 -0.1495 -0.090758 -0.1349
762 0.010381 -0.076171 -0.032771 -0.046023 -0.19352 -0.078103 -0.12664 -0.076793 -0.12451
763 0.030115 -0.057635 -0.01358 -0.064706 -0.18747 -0.067532 -0.12127 -0.076687 -0.11984
764 -0.00073507 -0.063329 -0.035161 -0.064456 -0.22151 -0.085647 -0.12317 -0.075302 -0.1132
765 0.022981 -0.058248 -0.032199 0.0098892 -0.21316 -0.078929 -0.10113 -0.063105 -0.10851
766 0.0083326 -0.056006 -0.028086 0.10496 -0.18728 -0.067686 -0.061189 -0.061469 -0.081495
767 -0.00095973 -0.065602 -0.012047 0.07999 -0.20733 -0.088294 -0.069241 -0.080765 -0.020337
768 -0.0032668 -0.076853 0.0095519 0.061469 -0.20542 -0.090815 -0.080746 -0.073536 -0.014177
769 -0.030957 -0.083544 0.097532 0.0074008 -0.1807 -0.084351 -0.10268 -0.087906 -0.036489
770 -0.028598 -0.09369 0.14269 -0.029949 -0.21857 -0.089766 -0.1079 -0.079022 -0.081891
771 -0.0089085 -0.067528 0.17758 -0.044127 -0.19733 -0.062776 -0.13076 -0.065617 -0.084452
772 -0.038302 -0.09477 0.14115 -0.046175 -0.22271 -0.073507 -0.1182 -0.097821 -0.087067
773 0.014121 -0.084048 0.11399 -0.057794 -0.20762 -0.070107 -0.12667 -0.062057 -0.097311
774 0.01427 -0.089854 0.086793 -0.051635 -0.20276 -0.07942 -0.12665 -0.10037 -0.092492
775 0.025339 -0.10045 0.062681 -0.036515 -0.21765 -0.077875 -0.13024 -0.092645 -0.089069
776 0.054082 -0.090655 0.059923 -0.027954 -0.20631 -0.08353 -0.11935 -0.083324 -0.087461
777 0.057509 -0.06974 0.063238 -0.038669 -0.19908 -0.065767 -0.12294 -0.057797 -0.091227
778 0.050941 -0.10435 0.060724 -0.039175 -0.22936 -0.074321 -0.13944 -0.098779 -0.10627
779 0.06714 -0.072751 0.083727 -0.042811 -0.21597 -0.050435 -0.099611 -0.074455 -0.087726
780 0.059323 -0.082138 0.1837 -0.038604 -0.19328 -0.053365 -0.10028 -0.076895 -0.083537
781 0.028014 -0.076946 0.29674 -0.022927 -0.18399 -0.04259 -0.10028 -0.061446 -0.069449
782 -0.042605 -0.11506 0.27801 -0.036492 -0.22013 -0.094325 -0.14381 -0.10012 -0.11121
783 -0.0067578 -0.086732 0.28215 -0.037474 -0.20199 -0.062204 -0.10765 -0.068516 -0.082367
784 -0.018837 -0.080692 0.21683 -0.055822 -0.20477 -0.058282 -0.12162 -0.08621 -0.064571
785 -0.044379 -0.084594 0.19264 -0.035313 -0.1988 -0.070346 -0.10744 -0.07489 -0.029379
786 -0.044552 -0.090157 0.1505 -0.058864 -0.21664 -0.076914 -0.095081 -0.074309 0.027075
787 -0.040689 -0.10639 0.11993 -0.046152 -0.2106 -0.063001 -0.050611 -0.085731 0.0042878
788 -0.034241 -0.044003 0.10717 -0.060462 -0.20857 -0.068998 -0.03747 -0.061237 0.028141
789 -0.027871 0.036033 0.1221 -0.010127 -0.19627 -0.044449 -0.053906 -0.060308 -0.01099
790 -0.039356 0.10324 0.093776 -0.026404 -0.18957 -0.077961 -0.098851 -0.069596 -0.038882
791 -0.053642 0.10678 0.11001 -0.055063 -0.20136 -0.046816 -0.11593 -0.081031 -0.065375
792 -0.04795 0.055303 0.18628 -0.02781 -0.21633 -0.034694 -0.10373 -0.069166 -0.050963
793 -0.062716 -0.0028858 0.26728 -0.064069 -0.20461 -0.03004 -0.10481 -0.083047 -0.041473
794 -0.039216 0.0090282 0.33868 -0.019685 -0.18871 -0.0094582 -0.08117 -0.061555 -0.025039
795 -0.056194 -0.014769 0.27099 -0.056382 -0.20786 -0.03949 -0.1093 -0.065573 -0.041098
796 -0.051488 -0.025699 0.22654 -0.04255 -0.1868 -0.047414 -0.095797 -0.06509 -0.029382
797 -0.071553 -0.031771 0.14227 -0.057827 -0.21581 -0.074706 -0.10328 -0.07934 -0.043467
798 -0.081554 -0.044652 0.14264 -0.061235 -0.21861 -0.070261 -0.076148 -0.078058 -0.023217
799 -0.091413 -0.045331 0.11154 0.027422 -0.23962 -0.090699 -0.086676 -0.08541 0.080207
800 -0.0682 -0.020819 0.1142 0.10424 -0.20847 -0.059405 -0.072761 -0.060943 0.097457
801 -0.07662 -0.018014 0.089849 0.1186 -0.20035 -0.086118 -0.091242 -0.051053 0.070097
802 -0.072001 -0.0031924 0.11983 0.11261 -0.20452 -0.071294 -0.10078 -0.067918 0.054584
803 -0.076139 0.025345 0.091639 0.078214 -0.18046 -0.052149 -0.087184 -0.070584 0.0075147
804 -0.077139 0.019326 0.095395 0.025533 -0.19326 -0.06537 -0.076502 -0.078004 -0.0045259
805 -0.077125 0.0021296 0.074758 0.016918 -0.18777 -0.057687 -0.10762 -0.078842 0.0061521
806 -0.083199 -0.0048454 0.11474 0.0053901 -0.21187 -0.079119 -0.11469 -0.06117 -0.0018712
807 -0.091362 -0.015042 0.089312 0.029159 -0.17321 -0.061759 -0.07706 -0.051709 0.00653
808 -0.098257 -0.031527 0.10071 0.012571 -0.22306 -0.064054 -0.074519 -0.071929 -0.019721
809 -0.084479 -0.035495 0.097045 -0.012876 -0.19552 -0.064241 -0.038003 -0.067493 0.0066906
810 -0.11629 -0.045421 0.085878 -0.019987 -0.2174 -0.069345 -0.038672 -0.084796 0.1145
811 -0.09119 -0.015322 0.13831 -0.00075513 -0.19909 -0.045319 0.0017779 -0.053712 0.18979
812 -0.10481 -0.029172 0.1664 0.033101 -0.19955 -0.049973 -0.014704 -0.062769 0.15994
813 -0.11196 -0.044312 0.23268 -0.0077299 -0.19553 -0.024467 -0.051553 -0.061674 0.14844
814 -0.11066 -0.013472 0.26126 -0.0087872 -0.2019 -0.029309 -0.060739 -0.066099 0.099169
815 -0.14294 0.0039814 0.18985 -0.032338 -0.234 -0.019295 -0.086131 -0.074991 0.074842
816 -0.11149 0.034204 0.15029 -0.0097127 -0.18763 0.008113 -0.060049 -0.068014 0.069254
817 -0.099482 0.0067393 0.12793 0.0063032 -0.20577 0.05408 -0.047833 -0.064205 0.067827
818 -0.10712 -0.024823 0.11474 -0.0045668 -0.19726 0.053003 -0.024115 -0.062941 0.048279
819 -0.11428 -0.017508 0.078737 -0.0068564 -0.2036 0.022112 -0.015446 -0.064303 0.042502
820 -0.12053 -0.039322 0.084099 0.0094989 -0.18741 0.025741 0.042793 -0.056555 0.051488
821 -0.14095 -0.041792 0.063068 -0.012538 -0.20863 -0.029665 0.018703 -0.079012 0.033419
822 -0.13019 -0.043868 0.090783 -0.030164 -0.16943 -0.022555 0.011452 -0.066365 0.08148
823 -0.11967 -0.031982 0.083092 0.0080421 -0.12098 -0.0056493 0.029479 -0.05939 0.15487
824 -0.13312 -0.039712 0.046842 -0.027897 -0.17878 -0.049285 -0.013298 -0.07702 0.19014
825 -0.10835 -0.044602 0.069629 0.090165 -0.14814 -0.034847 0.021914 -0.069064 0.20237
826 -0.1381 -0.042197 0.059818 0.18727 -0.18092 -0.031132 0.0022181 -0.076792 0.14128
827 -0.12916 -0.048625 0.063382 0.15827 -0.17726 -0.027756 -0.0051633 -0.066248 0.10631
828 -0.12696 -0.031864 0.020981 0.12117 -0.2051 -0.066049 -0.059359 -0.077453 0.066577
829 -0.13746 -0.065744 0.053267 0.098393 -0.1996 -0.043516 -0.043112 -0.090857 0.060775
830 -0.11682 -0.039679 0.047791 0.051398 -0.20214 -0.058211 -0.032251 -0.068198 0.058701
831 -0.12207 -0.054456 0.03973 0.02036 -0.21219 -0.064445 -0.037479 -0.068266 0.043124
832 -0.10355 -0.048866 0.075031 0.070507 -0.15671 -0.021182 0.019294 -0.073849 0.067294
833 -0.10439 -0.053564 0.048979 0.047636 -0.20177 -0.03792 0.049251 -0.055029 0.030014
834 -0.11797 -0.044288 0.065181 0.038325 -0.16428 -0.063388 0.051226 -0.052504 0.037533
835 -0.12755 -0.048725 0.025307 0.009094 -0.17652 -0.049822 0.035722 -0.048345 0.037084
836 -0.13977 -0.053812 0.053612 0.058466 -0.17381 -0.035608 0.038589 -0.067376 0.043809
837 -0.13391 -0.072941 0.028329 0.029268 -0.20224 -0.055354 0.023126 -0.076215 0.033752
838 -0.13381 -0.052841 0.0068452 0.031665 -0.17 -0.058111 -0.0015069 -0.057321 0.025065
839 -0.14431 -0.058284 0.003877 0.024012 -0.19443 -0.045037 0.0082078 -0.048234 0.028573
840 -0.15676 -0.063331 0.014469 0.023337 -0.18641 -0.049085 -0.020026 -0.077493 0.0065602
841 -0.14298 -0.064554 0.028407 0.045414 -0.18712 -0.022882 -0.015152 -0.057745 0.025409
842 -0.15663 -0.080133 -0.0096581 0.029322 -0.23593 -0.038337 -0.036511 -0.070554 -0.0069054
843 -0.14755 -0.039676 -0.015753 0.029277 -0.19629 -0.046578 -0.047553 -0.058975 0.0023972
844 -0.13953 0.11743 0.016625 0.20391 -0.18092 -0.022999 -0.013222 -0.066707 0.01429
845 -0.12873 0.15864 0.012807 0.20086 -0.18852 -0.041361 -0.028452 -0.060722 0.0069993
846 -0.13351 0.15724 -0.0032572 0.1792 -0.16689 -0.035744 -0.038992 -0.062438 0.007115
847 -0.13309 0.068898 0.0061487 0.14331 -0.17776 -0.032236 0.0039296 -0.062127 -0.001947
848 -0.13268 0.033698 -0.010714 0.059359 -0.20251 -0.022671 0.02228 -0.050605 -0.010687
849 -0.15055 -0.0072597 -0.019019 0.072377 -0.19381 -0.035754 0.011622 -0.072888 -0.026517
850 -0.13461 0.010084 -0.016006 0.093622 -0.17113 -0.02812 0.0024421 -0.043737 0.0082373
851 -0.15956 -0.012838 -0.033523 0.099729 -0.045928 -0.044935 -0.021981 -0.038039 -0.0069495
852 -0.17059 -0.028359 -0.08526 0.020993 0.030152 -0.082992 -0.066077 -0.066007 -0.03822
853 -0.1499 -0.028327 -0.041942 0.048231 -0.073409 -0.054843 -0.052749 -0.028326 -0.034559
854 -0.14482 -0.026471 -0.058214 0.017229 -0.10516 -0.052402 -0.029111 -0.029774 -0.034455
855 -0.16217 -0.028541 -0.03541 0.033664 -0.097406 -0.071247 -0.037444 0.0039635 -0.022602
856 -0.16195 -0.02554 -0.049134 0.069941 -0.11387 -0.059381 -0.038253 0.027748 -0.037525
857 -0.15176 -0.029373 -0.03939 0.041754 -0.11497 -0.066108 -0.060111 0.021299 -0.01824
858 -0.13804 -0.01488 -0.056293 0.082309 -0.13111 -0.069006 -0.050455 0.026886 -0.0089303
859 -0.11663 0.049026 -0.042731 0.19109 -0.1309 -0.044434 -0.015646 -0.012016 -0.027181
860 -0.076384 0.16593 -0.061009 0.22458 -0.1579 -0.038218 0.0040589 -0.0167 -0.021754
861 -0.032963 0.16727 -0.06038 0.16313 -0.15799 -0.05529 -0.021237 -0.023489 -0.036457
862 0.068801 0.15011 -0.057463 0.11957 -0.17155 -0.05142 -0.033558 -0.020812 -0.048084
863 0.188 0.10056 -0.040789 0.11661 -0.09627 -0.039116 -0.0069621 0.0096311 -0.019414
864 0.14163 0.032952 -0.075666 0.065161 -0.009099 -0.078324 -0.04409 -0.022585 -0.061888
865 0.16669 0.039004 -0.075194 0.1026 0.025915 -0.051533 -0.033489 -0.013356 -0.041024
866 0.11108 0.04245 -0.078537 0.10558 -0.01794 -0.049511 -0.050988 -0.017046 -0.040999
867 0.038479 0.036128 -0.070448 0.1269 -0.034796 -0.054925 -0.0489 -0.020518 -0.022766
868 -0.0045939 0.017335 -0.071164 0.054107 -0.076126 -0.062793 -0.069878 -0.037675 -0.060517
869 -0.0032422 0.035944 -0.084516 0.048039 -0.087433 -0.062173 -0.059745 -0.039537 -0.059701
870 -0.02502 0.045242 -0.077282 0.056631 -0.10098 -0.066175 -0.077009 -0.018688 -0.056997
871 -0.01484 0.090922 -0.078208 0.060308 -0.10277 -0.058849 -0.065748 -0.0090083 -0.05336
872 -0.028095 0.10773 -0.080532 0.068178 -0.088532 -0.068671 -0.077214 -0.0031681 -0.056258
873 -0.0115 0.23464 -0.078616 0.074248 -0.084928 -0.073489 -0.086557 0.033387 -0.043917
874 -0.026025 0.23183 -0.083794 0.036711 -0.10952 -0.063401 -0.086828 0.05212 -0.05269
875 -0.018679 0.17567 -0.085762 0.034216 -0.060619 -0.046157 -0.0673 0.058477 -0.042385
876 -0.029161 0.10508 -0.070344 0.035862 -0.10302 -0.050678 -0.071455 0.088279 -0.056276
877 -0.032375 0.083618 -0.066391 0.0606 0.1139 0.038613 -0.062839 0.055109 -0.056537
878 -0.035131 0.081913 -0.072646 0.05203 0.15243 0.11334 -0.00039204 0.032817 -0.059402
879 -0.03547 0.069186 -0.067686 0.034035 0.22087 0.13325 0.077666 0.029433 -0.063057
880 -0.041493 0.05718 -0.087229 0.061984 0.19975 0.092223 0.10266 0.01481 -0.065818
881 -0.047827 0.046815 -0.10676 0.012079 0.16732 0.012077 0.070705 0.0085032 -0.066291
882 -0.040212 0.047501 -0.07986 0.0088943 0.11501 0.012305 0.027648 -0.0069615 -0.061094
883 -0.037197 0.052782 -0.091394 0.039027 0.11137 -0.0050015 0.0019089 0.01374 -0.065118
884 -0.047114 0.050837 -0.086313 0.015878 0.061492 -0.016079 -0.024176 0.026871 -0.078929
885 -0.055623 0.063943 -0.087854 0.011009 0.055478 -0.0306 -0.040209 0.023096 -0.065304
886 -0.037504 0.098092 -0.10565 0.0023891 0.049783 -0.033873 -0.036584 0.051279 -0.073723
887 -0.035074 0.13029 -0.084181 0.024661 0.062547 -0.025428 -0.02507 0.096736 -0.087811
888 -0.044585 0.19148 -0.089678 0.033377 0.023696 -0.043003 -0.03348 0.095915 -0.075729
889 -0.028806 0.25321 -0.08854 0.040278 0.042459 -0.023134 -0.032616 0.10489 -0.080956
890 -0.06027 0.18277 -0.097798 0.036932 0.033154 -0.023226 -0.038776 0.078344 -0.070641
891 -0.051093 0.12383 -0.093156 0.007257 0.045333 -0.029119 -0.036368 0.081299 -0.0724
892 -0.045534 0.091108 -0.079044 0.024963 0.0095693 -0.022035 -0.024138 0.066713 -0.076345
893 -0.057209 0.089417 -0.074546 0.012257 0.022112 -0.033619 -0.035058 0.064246 -0.091771
894 -0.058844 0.06112 -0.069184 -0.037056 -0.034798 -0.053685 -0.030747 0.045251 -0.088752
895 -0.055306 0.059737 -0.051394 0.003773 0.010197 -0.017177 0.035438 0.053542 -0.072108
896 -0.070171 0.050961 -0.083591 -0.015678 -0.043322 -0.020659 0.076632 0.059932 -0.086106
897 -0.061565 0.049834 -0.045303 0.0075438 -0.027853 -0.045186 0.063997 0.057614 -0.078233
898 -0.07022 0.041917 -0.051224 -0.045439 -0.046972 -0.045903 0.058884 0.071483 -0.093462
899 -0.065454 0.041151 -0.020327 -0.0197 -0.07439 -0.047375 0.051594 0.10591 -0.099669
900 -0.079821 0.036225 -0.041253 -0.03961 -0.076685 -0.038292 0.046275 0.13901 -0.084255
901 -0.065743 0.034134 -0.045743 -0.030907 -0.049061 -0.025995 0.052896 0.10806 -0.07606
902 -0.064548 0.02392 -0.070103 -0.023952 -0.084385 -0.054609 0.032914 0.13585 -0.092303
903 -0.0424 0.044479 -0.066119 -0.019782 -0.053152 0.048595 0.034124 0.14116 -0.082718
904 -0.071715 0.0071725 -0.039157 -0.0090205 -0.092708 0.096669 0.015433 0.082197 -0.0993
905 -0.049788 0.037173 -0.021806 0.020014 -0.057539 0.1121 0.0099037 0.10067 -0.070729
906 -0.078539 0.0042447 -0.022532 -0.020339 -0.089557 0.038745 -0.0034767 0.054266 -0.087719
907 -0.051917 0.010815 0.0095837 -0.0052614 -0.076975 0.0093482 0.0010958 0.066212 -0.10049
908 -0.072348 -0.0029741 0.034708 -0.013465 -0.1224 -0.0075185 -0.01858 0.045658 -0.092824
909 -0.064739 0.0027654 0.050197 -0.01262 -0.085115 -0.014816 -0.027232 0.068937 -0.090105
910 -0.066233 -0.011953 0.060403 -0.045793 -0.10312 -0.027817 -0.012953 0.0744 -0.094552
911 -0.069465 -0.014298 0.017657 -0.0149 -0.11406 -0.033604 -0.020531 0.079952 -0.10033
912 -0.075362 -0.0014906 0.012014 -0.010254 -0.086161 -0.0058332 0.042173 0.092356 -0.087689
913 -0.10194 -0.028726 -0.030544 -0.062139 -0.13785 -0.062058 0.042837 0.096662 -0.097427
914 -0.10707 -0.051799 -0.027239 -0.064744 -0.14515 -0.043401 0.13196 0.11843 -0.11199
915 -0.082091 -0.026271 -0.002125 -0.0067698 -0.1013 -0.013046 0.16019 0.14489 -0.0873
916 -0.092706 -0.021194 0.025954 -8.104e-06 -0.096743 0.021674 0.15991 0.1561 -0.075473
917 -0.088362 -0.0096575 0.017369 0.019049 -0.11144 -0.004085 0.11361 0.12022 -0.075496
918 -0.10686 -0.033504 0.024562 -0.034974 -0.1467 -0.016827 0.054138 0.092425 -0.088002
919 -0.095473 -0.02574 0.046776 -0.015663 -0.119 -0.010057 0.043873 0.078854 -0.073051
920 -0.095192 -0.036521 0.057474 -0.032078 -0.1307 -0.031375 0.022684 0.081428 -0.086759
921 -0.10732 -0.045741 0.054717 -0.031311 -0.14256 -0.039694 0.011666 0.073429 -0.092572
922 -0.097021 -0.030251 0.057774 -0.012602 -0.1452 -0.019425 0.01599 0.066959 -0.091275
923 -0.11114 -0.039212 0.030058 -0.012454 -0.15115 -0.050457 -0.0055323 0.060978 -0.083685
924 -0.13716 -0.05705 -0.00025378 -0.041427 -0.18203 -0.065352 -0.017971 0.064696 -0.10485
925 -0.10757 -0.04799 0.03118 -0.016772 -0.13556 -0.0309 0.0007055 0.062804 -0.081375
926 -0.13191 -0.052865 0.028537 -0.022341 -0.14658 -0.03845 0.0082519 0.055459 -0.098685
927 -0.11905 -0.04031 0.011627 -0.025215 -0.14295 -0.032201 0.032367 0.081526 -0.073866
928 -0.13983 -0.062922 0.0068366 -0.049247 -0.16198 -0.027421 0.050376 0.043198 -0.090815
929 -0.10529 -0.03827 0.0090224 -0.032388 -0.13667 -0.029892 0.058165 0.060052 -0.092436
930 -0.070051 -0.083061 -0.012429 -0.024625 -0.18279 -0.034667 0.040047 0.022548 -0.086428
931 0.095186 -0.051233 -0.014502 -0.045956 -0.17362 -0.029113 0.010988 0.034781 -0.088843
932 0.10756 -0.063681 -0.0011181 -0.042576 -0.17503 -0.048613 -0.002192 0.044146 -0.083761
933 0.1179 -0.062148 0.0004654 -0.02424 -0.18067 -0.05394 -0.00099038 0.039546 -0.084938
934 0.10506 -0.049 0.021769 0.012436 -0.13321 -0.013992 -0.0011669 0.038556 -0.060144
935 0.011434 -0.068798 -0.022423 -0.051319 -0.18669 -0.063047 -0.033138 0.023646 -0.081932
936 -0.003119 -0.056852 0.013527 -0.016491 -0.15184 -0.028009 0.0013521 0.031082 -0.076199
937 -0.033738 -0.061531 0.026152 -0.0091596 -0.16666 -0.035811 -0.003449 0.046302 -0.054544
938 -0.054204 -0.078792 -0.0078139 -0.045048 -0.15481 -0.056273 -0.021347 0.02994 -0.081506
939 -0.057024 -0.091268 -0.015924 -0.034841 -0.17116 -0.075456 -0.046842 0.017097 -0.06895
940 -0.049413 -0.082714 -0.023711 -0.024547 -0.17912 -0.075567 -0.030576 0.024756 -0.064997
941 -0.052777 -0.072585 -0.010393 -0.029972 -0.1611 -0.037042 -0.018024 0.039957 -0.038921
942 -0.080346 -0.09633 -0.043787 -0.075775 -0.1781 -0.090313 -0.061169 0.0022491 0.021228
943 -0.054982 -0.079256 -0.015762 -0.013283 -0.15361 -0.044243 -0.018255 0.016345 0.033532
944 -0.047384 -0.083461 -0.019612 -0.072782 -0.18517 -0.066803 -0.049549 0.026286 0.028477
945 -0.02938 -0.077458 -0.031529 -0.037011 -0.17487 -0.05447 -0.031721 0.034622 0.030873
946 -0.028283 -0.094917 -0.054665 -0.04283 -0.20584 -0.082581 -0.056665 0.0069333 0.002578
947 0.013111 -0.057165 0.0034497 -0.026154 -0.12744 -0.042336 0.0011589 0.043056 0.10791
948 0.026829 -0.077346 -0.041903 -0.045092 -0.19957 -0.062974 -0.066973 0.025731 0.095692
949 0.044193 -0.077997 -0.052804 -0.036026 -0.16334 -0.072773 -0.047358 0.037922 0.10026
950 0.02904 -0.098378 -0.05559 -0.026089 -0.19986 -0.076373 -0.063105 0.037488 0.083491
951 0.033706 -0.090125 -0.051036 -0.041468 -0.18562 -0.070583 -0.068477 0.066022 0.12603
952 0.017522 -0.10134 -0.058288 -0.058007 -0.19114 -0.083028 -0.062278 0.043479 0.12566
953 0.06241 -0.072285 -0.02848 -0.017433 -0.16177 -0.044331 -0.00060684 0.079597 0.17607
954 0.019126 -0.094961 -0.047779 -0.019229 -0.19884 -0.061164 -0.03557 0.03136 0.17999
955 0.012269 -0.093632 -0.053746 -0.041857 -0.18183 -0.058009 -0.018491 0.024765 0.16927
956 0.062174 -0.09158 -0.064085 -0.045221 -0.20062 -0.047043 -0.01564 0.022523 0.17494
957 0.071715 -0.080281 -0.041488 0.0095229 -0.1692 -0.053825 -0.027667 0.029834 0.14556
958 0.063091 -0.095837 -0.053763 -0.039065 -0.1795 -0.061479 -0.059573 0.029469 0.17094
959 0.049207 -0.090838 -0.069531 -0.036064 -0.19985 -0.082927 -0.068709 0.017288 0.17564
960 0.040818 -0.10414 -0.065382 -0.054348 -0.19552 -0.062518 -0.066512 0.022831 0.19079
961 0.031389 -0.04883 -0.04603 -0.03704 -0.17135 -0.056365 -0.052563 0.022367 0.30785
962 0.044981 0.010668 -0.042255 -0.015421 -0.17154 -0.054874 -0.048049 0.017219 0.33975
963 0.038752 0.090293 -0.041002 -0.025225 -0.18254 -0.052534 -0.071689 0.011664 0.34639
964 0.05592 0.070936 -0.05277 0.10479 -0.20077 -0.051181 -0.055082 0.0031507 0.31999
965 0.04631 0.0025442 -0.036177 0.17995 -0.18593 -0.053196 -0.020437 0.0076284 0.25207
966 0.05813 -0.027463 -0.042656 0.17966 -0.19137 -0.068645 -0.026948 0.0085684 0.18612
967 0.079641 -0.034748 -0.060407 0.14994 -0.20045 -0.059928 -0.015023 0.0062607 0.16635
968 0.15897 -0.038826 -0.046245 0.11726 -0.18724 -0.044048 -0.024323 0.001204 0.15836
969 0.23412 -0.039544 -0.042212 0.092989 -0.18014 -0.056999 -0.026374 -0.0049658 0.14942
970 0.24794 -0.041094 -0.060661 0.069612 -0.17437 -0.063155 -0.05731 0.0047795 0.15539
971 0.22558 -0.046097 -0.062833 0.073269 -0.1809 -0.071349 -0.068625 0.0090708 0.14257
972 0.17157 -0.04639 -0.071707 0.033264 -0.21218 -0.074914 -0.057313 0.0032195 0.14588
973 0.13919 -0.037599 -0.051878 0.026781 -0.19071 -0.05775 -0.055261 0.01065 0.23701
974 0.098829 -0.061838 -0.04864 0.047334 -0.19687 -0.071987 -0.059203 -4.6306e-05 0.29169
975 0.082214 -0.037443 -0.058467 0.037696 -0.21125 -0.070229 -0.066301 -0.0033759 0.32406
976 0.096256 -0.049532 -0.051847 0.049856 -0.19239 -0.068148 -0.10332 -0.0035745 0.26183
977 0.088788 -0.062792 -0.039738 0.063473 -0.20591 -0.070251 -0.068485 -0.018646 0.21151
978 0.10767 -0.047055 -0.0088075 0.1857 -0.19727 -0.040915 -0.081954 0.015585 0.17261
979 0.1155 -0.050405 0.070495 0.20332 -0.18093 0.085418 -0.056071 -0.019437 0.15668
980 0.19025 -0.05105 0.17071 0.2017 -0.18895 0.15712 -0.052534 0.0026028 0.13578
981 0.18292 -0.083739 0.19224 0.13992 -0.2229 0.13712 -0.069886 -0.025063 0.13764
982 0.27532 -0.06503 0.1365 0.088622 -0.19807 0.15746 -0.034276 -0.0044294 0.12557
983 0.29577 -0.072481 0.074089 0.077819 -0.19407 0.050912 -0.024599 -0.0013787 0.13872
984 0.23274 -0.064835 0.038112 0.072105 -0.18966 0.023228 -0.0381 -0.0065949 0.11244
985 0.16007 -0.081892 0.014028 0.11147 -0.18921 -0.003135 -0.064811 -0.034637 0.12446
986 0.13722 -0.065517 -0.0081107 0.068002 -0.20162 0.010344 -0.079876 -0.015284 0.12942
987 0.11486 -0.070812 -0.00014484 0.16448 -0.21752 -0.010824 -0.078707 -0.0021967 0.09981
988 0.10624 -0.030367 -0.026624 0.21093 -0.21164 -0.014745 -0.09668 -0.014027 0.099396
989 0.094077 0.0085145 -0.020157 0.27429 -0.20157 -0.024081 -0.089554 -0.039682 0.10582
990 0.11625 0.097243 0.0025981 0.27882 -0.1859 0.0045777 -0.076723 -0.0099573 0.084457
991 0.10501 0.12123 -0.0073832 0.27385 -0.18217 -0.010699 -0.065965 -0.0094341 0.11099
992 0.11641 0.075182 -0.0022248 0.22766 -0.18208 0.037302 -0.030215 -0.0021184 0.094599
993 0.1071 0.018024 0.00082622 0.17134 -0.16687 0.0088253 -0.045816 0.0039175 0.097922
994 0.17853 -0.00031654 -0.026753 0.1645 -0.16847 -0.0081214 -0.036497 -0.01149 0.067965
995 0.23372 -0.010702 -0.030452 0.14317 -0.18637 -0.00868 -0.077034 -0.012556 0.064419
996 0.2572 -0.022544 -0.051163 0.09285 -0.19332 -0.031646 -0.09974 -0.027474 0.038256
997 0.28654 -0.014432 -0.025957 0.12796 -0.18736 -0.015604 -0.080907 -0.023451 0.064784
998 0.269 -0.0077086 -0.020569 0.13707 -0.20193 -0.024883 -0.088373 -0.01744 0.041696
999 0.19629 -0.033584 -0.048484 0.18459 -0.20313 -0.035363 -0.086018 -0.026951 0.055053
1000 0.11852 -0.041522 -0.055552 0.30245 -0.20851 -0.032591 -0.088837 -0.01901 0.042746
1001 0.11623 -0.051485 -0.059569 0.29821 -0.20748 -0.028972 -0.089556 -0.025316 0.024391
1002 0.11218 -0.036174 -0.053299 0.2649 -0.22938 -0.047844 -0.078944 -0.02384 0.032632
1003 0.13241 -0.0029333 -0.021573 0.29933 -0.18638 -0.029262 -0.064163 -0.024559 0.059295
1004 0.10671 0.034539 -0.035164 0.27441 -0.19096 -0.010885 -0.04391 -0.037218 0.026288
1005 0.093135 0.06025 -0.057031 0.16551 -0.21643 -0.033931 -0.068923 -0.010508 0.016638
1006 0.10299 0.13013 -0.035733 0.18171 -0.19309 -0.028163 -0.073668 -0.02418 0.023135
1007 0.1019 0.19482 -0.038632 0.1783 0.0011554 -0.018674 -0.077024 -0.028216 0.030144
1008 0.16846 0.13958 -0.043717 0.16768 0.19988 -0.022985 -0.060364 -0.0049844 0.040138
1009 0.19802 0.057982 -0.079886 0.13195 0.21211 -0.041459 -0.099829 -0.026175 0.026377
1010 0.27452 0.057821 -0.056912 0.17274 0.20873 -0.024217 -0.07382 -0.022505 0.0019208
1011 0.29205 0.018799 -0.05845 0.18081 0.05004 -0.045105 -0.088912 -0.029058 -0.012076
1012 0.29956 0.010159 -0.054089 0.19194 0.0088248 -0.048235 -0.11358 -0.0041844 -2.234e-05
1013 0.28468 0.022718 -0.060364 0.30705 -0.021027 -0.022105 -0.08056 0.038555 0.00012477
1014 0.21153 0.085791 -0.063501 0.32737 -0.022886 -0.01549 -0.0011349 0.097174 0.0034421
1015 0.1701 0.081066 -0.060418 0.29764 -0.040196 -0.022254 0.07248 0.11636 -0.0071063
1016 0.16735 0.10058 -0.068182 0.30273 -0.045524 -0.035273 0.080669 0.12289 -0.0011351
1017 0.1535 0.07605 -0.045062 0.27516 -0.045892 -0.016661 0.097738 0.054704 0.014659
1018 0.17414 0.060752 -0.062915 0.22858 -0.04573 -0.022669 0.064673 0.026495 0.012774
1019 0.17616 0.035204 -0.083294 0.18074 -0.070729 -0.030101 0.015625 0.012348 -0.023538
1020 0.19525 0.050296 -0.059185 0.18752 -0.082251 -0.042856 -0.018448 0.020292 -0.0088757
1021 0.24131 0.10674 -0.065831 0.15948 -0.1007 -0.043659 -0.028717 0.016994 -0.023349
1022 0.29058 0.13503 -0.039375 0.12941 -0.10302 -0.047617 -0.045444 -0.00227 -0.029526
1023 0.35116 0.20474 0.12611 0.19235 -0.10908 -0.054255 -0.028124 0.017222 -0.021112
1024 0.3487 0.27415 0.22601 0.22962 -0.096494 -0.047847 -0.052499 0.012264 -0.0056207
1025 0.37289 0.25306 0.26947 0.32665 -0.095937 -0.036685 -0.022885 0.042313 -0.005446
1026 0.28814 0.1648 0.22175 0.38881 -0.089827 -0.036871 -0.02335 0.030127 -0.020547
1027 0.22145 0.10302 0.11963 0.3536 -0.10417 -0.027506 -0.039953 -0.0017566 -0.016616
1028 0.19779 0.078148 0.075276 0.25031 -0.11657 -0.052915 -0.053137 -0.0059903 -0.014634
1029 0.15327 0.069203 0.043807 0.19838 -0.12117 -0.051615 -0.068755 -0.0050328 -0.038445
1030 0.16459 0.072256 0.067412 0.20085 -0.13182 -0.053596 -0.058147 0.010859 -0.024196
1031 0.15149 0.055481 0.046757 0.16584 -0.12028 -0.050687 -0.055861 0.0073048 -0.036598
1032 0.16697 0.073208 0.052018 0.17485 -0.12763 -0.086936 -0.068613 0.0013144 -0.030747
1033 0.20911 0.075119 0.057279 0.18381 -0.12149 -0.063342 -0.058052 0.001791 -0.027085
1034 0.21389 0.058776 0.066824 0.16099 -0.14199 -0.055063 -0.073564 -0.0024162 -0.030805
1035 0.18275 0.042462 0.055867 0.19559 -0.13255 -0.059768 -0.059681 0.0045545 -0.018552
1036 0.14251 0.040067 0.041663 0.14016 -0.14057 -0.067837 -0.031973 -0.0063797 -0.032054
1037 0.13716 0.037789 0.043019 0.14038 -0.14669 -0.06151 0.076222 -0.0072855 -0.040238
1038 0.099903 0.028336 0.019598 0.11582 -0.16708 -0.083537 0.059796 -0.019147 -0.035831
1039 0.12372 0.026947 0.044053 0.12035 -0.1249 -0.048856 0.1908 0.0044653 -0.036033
1040 0.10462 0.050124 0.061881 0.16654 -0.14641 0.062367 0.25146 -0.0028081 -0.041187
1041 0.10333 0.074538 0.039076 0.14205 -0.13757 0.03024 0.22384 -0.010933 -0.041535
1042 0.098849 0.1568 0.02014 0.13972 -0.13401 -0.0046419 0.1831 0.0086982 -0.043106
1043 0.10719 0.24917 0.029898 0.10077 -0.15813 -0.047212 0.15626 0.0048463 -0.055356
1044 0.11996 0.19651 0.0053918 0.079523 -0.15511 -0.02096 0.11141 -0.0070621 -0.072882
1045 0.12835 0.097976 0.029004 0.12523 -0.14387 0.13726 0.081626 -0.01403 -0.066398
1046 0.14414 0.070652 0.031918 0.12642 -0.16981 0.24421 0.076963 0.01697 -0.043291
1047 0.11894 0.071009 0.19237 0.13097 -0.14204 0.33034 0.060188 0.00039643 -0.059414
1048 0.097677 0.070206 0.27755 0.11542 -0.14365 0.25634 0.052895 -0.0025455 -0.010314
1049 0.098964 0.062254 0.36296 0.12999 -0.16005 0.14746 0.076107 0.0016529 -0.0087729
1050 0.062337 0.04333 0.31351 0.10996 -0.16387 0.068164 0.086199 0.0093193 0.023039
1051 0.047492 0.04499 0.27329 0.11414 -0.1722 0.050938 0.18729 0.0415 -0.016459
1052 0.057338 0.052611 0.17791 0.11863 -0.050322 0.05403 0.21081 0.060881 -0.037749
1053 0.070175 0.068242 0.15832 0.12403 0.16661 0.051913 0.20821 0.11019 -0.020075
1054 0.048327 0.071699 0.10297 0.056088 0.24216 0.017499 0.18886 0.15395 -0.026367
1055 0.029976 0.032591 0.080947 0.062469 0.30109 0.0072296 0.15659 0.15364 -0.036164
1056 0.03425 0.089387 0.062162 0.078916 0.22238 0.0022234 0.15809 0.13482 -0.0492
1057 0.035058 0.044313 0.09618 0.062421 0.10956 0.0011892 0.14705 0.080093 -0.048097
1058 0.034331 0.049352 0.064142 0.084392 0.071983 0.0028892 0.13111 0.070186 -0.049474
1059 0.024976 0.17656 0.086828 0.057127 0.033872 -0.011933 0.12757 0.045539 -0.041371
1060 0.055008 0.30408 0.14912 0.075252 0.049109 -0.0045366 0.09812 0.060914 -0.045773
1061 0.074164 0.35446 0.31878 0.10911 0.072103 0.030166 0.10638 0.077766 -0.012605
1062 0.02835 0.30408 0.35009 0.072804 0.041915 -0.0024952 0.077977 0.036541 -0.053087
1063 0.0079058 0.211 0.41156 0.082086 0.033556 -0.014154 0.086433 0.045968 -0.042807
1064 -0.0069302 0.13622 0.36698 0.06854 0.007216 -0.015739 0.11965 0.0084417 -0.050825
1065 0.0011909 0.13181 0.35287 0.060934 0.0068972 -0.015603 0.19819 0.04212 -0.040066
1066 -0.014098 0.089697 0.26933 0.077983 0.0071116 -0.013732 0.21457 0.020277 -0.059856
1067 0.018058 0.12211 0.25309 0.085674 0.030979 -0.019957 0.23636 0.060026 -0.024988
1068 -0.0011194 0.091794 0.19324 0.082647 0.028779 -0.013437 0.20978 0.024083 -0.0069916
1069 -0.034193 0.063518 0.16682 0.02276 -0.046727 -0.0254 0.15722 0.017104 -0.03784
1070 -0.010766 0.069582 0.1623 0.035833 -0.049569 -0.040967 0.12975 0.023306 -0.003752
1071 -0.026582 0.06943 0.20075 0.056086 -0.048668 -0.028992 0.16948 0.024827 -0.018484
1072 -0.0286 0.068356 0.15327 0.049175 -0.030818 -0.03614 0.15535 0.0085504 -0.018977
1073 -0.034537 0.082002 0.23791 0.0093387 -0.058899 -0.024924 0.13898 0.011714 -0.034012
1074 -0.033072 0.12729 0.37705 0.051336 -0.03689 -0.028454 0.097503 0.010796 -0.021699
1075 -0.047673 0.11456 0.41435 0.051441 -0.066047 -0.04381 0.093268 0.036448 -0.011592
1076 -0.049253 0.18643 0.41161 0.04446 -0.050243 -0.048398 0.072432 0.011363 0.011397
1077 -0.054526 0.23469 0.37381 0.020234 -0.062254 -0.077902 0.060828 0.0092683 -0.005876
1078 -0.056715 0.21315 0.37052 0.022291 -0.079314 -0.056617 0.14499 -0.0011753 0.013906
1079 -0.03666 0.17164 0.33253 0.035263 -0.05199 -0.031655 0.20622 0.02904 0.066573
1080 -0.041241 0.12298 0.28225 0.058304 -0.022701 -0.014135 0.25075 0.03331 0.042748
1081 -0.058309 0.092809 0.2249 0.031757 -0.06065 -0.047729 0.28814 0.0052797 0.010736
1082 -0.060974 0.092783 0.22094 0.029533 -0.079143 -0.020812 0.30437 0.026507 -0.0020919
1083 -0.058603 0.070333 0.20537 0.034358 0.086849 -0.021103 0.27862 0.0057511 0.0044278
1084 -0.068719 0.059297 0.24158 0.015081 0.25731 -0.034904 0.2078 0.0052144 -0.0064399
1085 -0.067241 0.059578 0.37353 0.03617 0.3851 -0.02964 0.17919 0.0051098 0.027609
1086 -0.060461 0.071183 0.44077 0.023958 0.38586 -0.050801 0.15162 0.019441 0.0536
1087 -0.045619 0.094088 0.4844 0.12428 0.39893 0.00491 0.16906 0.044081 0.12049
1088 -0.07767 0.051433 0.43088 0.044058 0.18369 -0.010753 0.097183 0.015584 0.13333
1089 -0.068162 0.056821 0.38244 0.032155 0.14007 0.15143 0.12027 0.011236 0.12369
1090 -0.060126 0.073617 0.33706 0.063095 0.13104 0.24898 0.14485 0.037207 0.071573
1091 -0.056669 0.052459 0.28559 0.033121 0.08703 0.256 0.13698 0.018689 0.053057
1092 -0.071873 0.04015 0.23045 0.040877 0.069153 0.24467 0.12167 0.028918 0.042966
1093 -0.085991 0.026006 0.20057 0.022405 0.056186 0.17838 0.19092 0.02859 0.035815
1094 -0.094784 0.01889 0.21286 0.0044674 0.024123 0.081952 0.23858 0.029642 0.058567
1095 -0.069005 0.026345 0.23575 0.033016 0.069519 0.074538 0.22469 0.079848 0.075694
1096 -0.090672 0.014498 0.20347 0.012162 0.017816 0.043417 0.17645 0.10746 0.10514
1097 -0.065296 0.01932 0.22712 0.050438 0.066553 0.058962 0.14784 0.17167 0.16727
1098 -0.065421 0.031537 0.23957 0.047703 0.048448 0.067675 0.13077 0.22679 0.19146
1099 -0.10807 -0.025799 0.16268 -0.031682 5.1208e-05 0.025057 0.072072 0.17189 0.098138
1100 -0.08495 0.0032025 0.17973 0.0085994 0.28288 0.042731 0.092739 0.13253 0.092063
1101 -0.093993 -0.017908 0.17273 -0.015283 0.37554 0.026 0.074655 0.076421 0.080797
1102 -0.095755 -0.010576 0.16954 0.032359 0.37972 0.03252 0.066971 0.086326 0.070938
1103 -0.069138 0.025196 0.18283 0.056402 0.44121 0.043308 0.086971 0.090109 0.096513
1104 -0.088035 -0.0024995 0.1421 0.029786 0.37288 0.0031726 0.059427 0.087477 0.084873
1105 -0.096625 0.0085748 0.14577 0.019001 0.23736 0.0042279 0.033122 0.05458 0.051164
1106 -0.079078 0.044438 0.15853 0.026596 0.1828 0.10133 0.054381 0.074419 0.036235
1107 -0.062276 0.059784 0.15438 0.043732 0.19075 0.16366 0.073883 0.069326 0.071284
1108 -0.074674 0.021512 0.13271 0.02043 0.13627 0.31477 0.067428 0.068882 0.023768
1109 -0.10371 -0.025803 0.11023 -0.015852 0.12515 0.31442 0.083683 0.049383 0.028189
1110 -0.079386 -0.014735 0.13045 0.0097565 0.11942 0.39143 0.093715 0.055174 0.038781
1111 -0.078826 -0.014423 0.10014 0.030244 0.092706 0.3664 0.13638 0.036529 0.024777
1112 -0.057717 -0.025591 0.1079 -0.007365 0.12329 0.36709 0.098421 0.041386 0.014032
1113 -0.054496 -0.020071 0.099285 0.023527 0.095084 0.26187 0.07134 0.030648 0.024554
1114 -0.061038 -0.034887 0.073227 -0.031007 0.030837 0.14845 0.011323 0.037765 -0.017095
1115 -0.069493 -0.023051 0.074592 0.0039338 0.053007 0.14132 0.034278 0.051463 -0.0035657
1116 -0.061741 -0.0071611 0.071608 0.0023624 0.05254 0.14583 0.038992 0.026355 0.014878
1117 -0.068993 -0.0015332 0.07793 0.034167 0.044351 0.12968 0.028294 0.035992 0.011265
1118 -0.083657 -0.025119 0.038114 -0.020235 0.025205 0.10223 0.0072462 0.0093708 -0.0063591
1119 -0.06668 -0.014883 0.050986 -0.0095354 0.026363 0.10157 0.011546 0.036215 0.035382
1120 -0.055525 -0.0247 0.072293 0.035692 0.028528 0.099081 0.038197 0.044314 0.0067718
1121 -0.091431 -0.055598 0.060953 -0.00098736 0.012946 0.10324 0.059334 0.024017 -0.00073371
1122 -0.085392 -0.048017 0.054398 0.00016013 -0.026983 0.083544 0.053859 0.025421 -0.0094988
1123 -0.11067 -0.062765 0.05546 -0.004118 0.0083181 0.084047 0.040913 0.014492 -0.0031842
1124 -0.10051 -0.046026 0.03849 -0.027265 -0.013213 0.086338 0.024648 0.016199 -0.01406
1125 -0.1056 -0.058122 0.028706 0.019752 -0.025162 0.06737 -0.00085482 0.019013 -0.0082758
1126 -0.12295 -0.043637 0.030836 0.032337 -0.014564 0.074453 0.0092325 0.019586 -0.019158
1127 -0.11654 -0.02625 0.033045 0.010781 -0.047119 0.081127 -0.0092544 0.0089915 -0.012124
1128 -0.1154 -0.00026604 0.052181 -0.0061376 -0.041567 0.073682 0.020723 0.013632 -0.024699
1129 -0.13567 0.038668 -0.00063921 -0.026593 -0.089545 0.030802 0.032071 0.021751 -0.043457
1130 -0.12135 0.008523 0.00026151 -0.015042 -0.046906 0.057032 0.033612 0.0060655 -0.018489
1131 -0.12737 -0.046022 -0.011958 -0.032166 -0.081082 0.061765 0.026257 -0.0067234 -0.032307
1132 -0.13407 -0.046234 0.010916 -0.027098 -0.064444 0.072914 0.061703 0.0012798 -0.035361
1133 -0.14329 -0.048048 -0.028337 -0.036332 -0.058614 0.047958 0.043605 0.0054073 -0.03038
1134 -0.14053 -0.058361 -0.020186 -0.049103 -0.088335 0.036658 0.019235 -0.0067223 -0.035288
1135 -0.13175 -0.042872 0.018953 0.013631 -0.095268 0.043183 0.022371 0.002769 -0.035587
1136 -0.11644 -0.052155 -0.0081921 -0.0093667 -0.094151 0.021562 -0.010709 0.015719 -0.034143
1137 -0.12419 -0.041951 0.0018819 -0.028551 -0.080773 0.025978 -0.017446 0.013468 -0.028035
1138 -0.12513 -0.053081 -0.018484 -0.03964 -0.084025 0.0072106 -0.0083207 0.017439 -0.015275
1139 -0.13158 -0.061398 -0.022478 -0.030942 -0.085655 0.013299 -0.00077694 5.9738e-05 -0.025632
1140 -0.13326 -0.068915 -0.021862 -0.020185 -0.081785 0.017351 -0.0021493 0.01087 -0.035285
1141 -0.11904 -0.069021 -0.020455 -0.023416 -0.095512 0.010094 -0.026263 0.0039116 -0.045938
1142 -0.14904 -0.082851 -0.023944 -0.010633 -0.10923 0.026388 -0.019022 -0.00099991 -0.0686
1143 -0.12935 -0.066358 -0.032393 -0.013837 -0.12078 -0.0041658 -0.01176 -0.0034592 -0.03938
1144 -0.12274 -0.078813 -0.035789 -0.008516 -0.10714 0.00062742 0.0047765 0.0030213 -0.045217
1145 -0.14448 -0.075859 -0.024901 0.0058926 -0.12602 0.035196 0.061227 0.00088108 -0.045292
1146 -0.13249 -0.0797 -0.015494 -0.044153 -0.1256 -0.0011433 -0.00089407 -0.0089444 -0.042747
1147 -0.13253 -0.08176 0.0099278 0.026815 -0.10109 0.013174 0.018135 0.0011654 -0.045586
1148 -0.13987 -0.091243 0.033004 -0.023767 -0.13815 -0.0070909 -0.032188 -0.0022401 -0.045023
1149 -0.12788 -0.076576 0.079811 0.028893 -0.14318 0.022017 -0.012564 0.0076667 -0.030528
1150 -0.13328 -0.085925 0.052461 -0.026853 -0.13961 0.0017046 -0.036239 -0.0047198 -0.047912
1151 -0.13563 -0.083057 0.026671 0.0043391 -0.12608 -0.0057382 -0.023824 -0.0035333 -0.028831
1152 -0.12771 -0.07933 0.025133 -0.024498 -0.14592 -0.014667 -0.036731 0.0057811 -0.051527
1153 -0.13826 -0.091758 0.0040779 -0.020575 -0.16386 -0.01678 -0.053991 -0.0020704 -0.060849
1154 -0.14092 -0.088636 -0.020716 -0.02348 -0.14478 -0.018314 -0.054454 -0.0027924 -0.046135
1155 -0.15275 -0.10948 -0.028622 -0.031634 -0.14932 -0.014736 -0.049463 -0.016488 -0.072473
1156 -0.13862 -0.10624 -0.021026 0.0061067 -0.15703 -0.019785 -0.063633 -0.011527 -0.038798
1157 -0.14412 -0.10253 -0.032746 -0.030369 -0.14974 -0.01279 -0.06216 -0.0030297 -0.067171
1158 -0.14339 -0.096068 -0.021251 -0.021016 -0.1494 -0.0080636 -0.078009 -0.017337 -0.066317
1159 -0.13477 -0.09369 -0.022615 0.11317 -0.15834 0.0032735 -0.056145 0.0041035 -0.055182
1160 -0.12386 -0.09358 -0.018876 0.19043 -0.15004 -0.012149 -0.063334 -0.007876 -0.063268
1161 -0.16123 -0.11631 -0.03432 0.19958 0.11923 -0.021858 -0.089877 -0.032009 -0.09533
1162 -0.15019 -0.10508 -0.013599 0.11922 0.28773 -0.028153 -0.090521 -0.020233 -0.10225
1163 -0.14154 -0.095689 0.0088426 0.1041 0.44903 0.05297 -0.051368 0.0094912 -0.076827
1164 -0.1421 -0.10592 -0.015005 0.046662 0.36908 0.23897 -0.07655 -0.02017 -0.066371
1165 -0.15501 -0.10653 -0.04757 0.032142 0.27636 0.26961 -0.082573 -0.013207 -0.095258
1166 -0.13514 -0.096114 0.0013436 0.05803 0.20077 0.29875 -0.060883 -0.010447 -0.044737
1167 -0.14579 -0.12919 -0.025561 0.036098 0.096796 0.14299 -0.09737 -0.021031 -0.07225
1168 -0.12955 -0.1018 -0.022698 0.048112 0.064176 0.066 -0.087371 -0.01254 -0.082846
1169 -0.12813 -0.096473 0.00019637 0.073494 0.05345 0.058027 -0.072475 -0.0048839 -0.057491
1170 -0.15127 -0.11837 -0.045009 0.060056 0.033599 0.045783 -0.099288 -0.019731 -0.080036
1171 -0.09609 -0.10541 -0.011477 0.092232 0.072294 0.05835 -0.0751 -0.0037891 -0.051228
1172 -0.054863 -0.11379 -0.033549 0.062673 0.037322 0.042592 -0.09223 -0.03941 -0.081236
1173 0.025995 -0.10036 -0.013559 0.062698 0.037996 0.02161 -0.086612 -0.0088654 -0.068691
1174 0.089425 -0.083693 0.028266 0.085741 0.019407 0.041896 -0.085191 0.0036542 -0.064333
1175 0.15528 -0.096483 0.063683 0.10651 0.0042495 0.038463 -0.087261 -0.0021359 -0.03653
1176 0.11528 -0.12305 0.044482 0.087444 -0.021579 -0.0054948 -0.10359 -0.01677 -0.089817
1177 0.035932 -0.12031 0.044351 0.092389 -0.00042529 -0.0061823 -0.12092 -0.024904 -0.068325
1178 -0.015531 -0.10269 0.02507 0.20251 -0.015966 -0.0050411 -0.11227 -0.018633 -0.082218
1179 -0.050983 -0.11757 -0.019977 0.21993 -0.066597 -0.004339 -0.12467 -0.01704 -0.10818
1180 -0.037813 -0.074903 0.026566 0.24825 -0.018856 0.010493 -0.082597 0.014149 -0.060936
1181 -0.034268 -0.10628 0.0065111 0.23598 -0.037413 0.0088118 -0.093345 0.026051 -0.073315
1182 -0.072915 -0.12635 -0.025602 0.13109 -0.073443 -0.015463 -0.12913 0.047162 -0.088015
1183 -0.05625 -0.11629 -0.044552 0.11964 -0.061664 -0.022148 -0.11028 0.081506 -0.09245
1184 -0.036185 -0.10024 -0.0092596 0.14521 -0.097294 -0.017303 -0.10249 0.18537 -0.058209
1185 -0.078378 -0.10615 -0.028792 0.11737 -0.08796 -0.014135 -0.12867 0.15152 -0.097097
1186 -0.057396 -0.10814 -0.0073183 0.079197 -0.070166 -0.016656 -0.11365 0.18027 -0.072311
1187 -0.066865 -0.12725 -0.0023489 0.085236 -0.097874 -0.014044 -0.12867 0.14741 -0.073456
1188 -0.054798 -0.10024 0.027596 0.11973 -0.065679 -0.01336 -0.094135 0.098133 -0.069883
1189 -0.045086 -0.12067 0.059974 0.13279 -0.083686 -0.013594 -0.11369 0.072343 -0.071534
1190 -0.074097 -0.11527 0.065353 0.16687 -0.083825 -0.041063 -0.12726 0.060432 -0.078728
1191 -0.067588 -0.1161 0.055834 0.18952 -0.076535 -0.030805 -0.13069 0.065291 -0.068009
1192 -0.079975 -0.12665 0.044189 0.28623 -0.10021 -0.025307 -0.12007 0.049873 -0.08658
1193 -0.10129 -0.11636 -0.0024348 0.25814 -0.11893 -0.060117 -0.15242 0.045186 -0.078349
1194 -0.076416 -0.11437 0.0095536 0.26428 -0.10634 -0.046085 -0.13404 0.070526 -0.07501
1195 -0.09125 -0.11921 0.006365 0.20492 -0.090176 -0.029789 -0.12277 0.056063 -0.068285
1196 -0.09528 -0.12636 0.011236 0.14956 -0.13327 -0.037914 -0.13824 0.050709 -0.068421
1197 -0.093647 -0.11218 0.014871 0.16737 -0.096912 -0.030137 -0.12464 0.05853 -0.062021
1198 -0.098076 -0.12825 -0.0085953 0.15786 -0.12903 -0.048478 -0.14674 0.050935 -0.069198
1199 -0.10227 -0.10185 -0.012524 0.16309 -0.10415 -0.03134 -0.12529 0.068381 -0.050482
1200 -0.085082 -0.11218 0.027179 0.17427 -0.10632 -0.027377 -0.11928 0.08553 -0.053996
1201 -0.1079 -0.11864 0.035594 0.15559 -0.12187 -0.031105 -0.11906 0.075541 -0.057504
1202 -0.085564 -0.11388 0.078094 0.15785 -0.10184 -0.033256 -0.13376 0.09732 -0.043124
1203 -0.068828 -0.10685 0.15359 0.23026 -0.082031 -0.025573 -0.13221 0.11514 -0.048607
1204 -0.091092 0.0070559 0.11917 0.33392 0.28177 -0.045056 -0.13287 0.16143 -0.065237
1205 -0.084449 0.12035 0.086563 0.38395 0.40258 -0.048855 -0.12221 0.179 -0.060237
1206 -0.094811 0.17393 0.044712 0.36273 0.49858 -0.0505 -0.13578 0.23339 -0.048827
1207 -0.1041 0.13082 0.032112 0.31609 0.51384 -0.045375 -0.13541 0.24558 -0.050733
1208 -0.089377 0.035991 0.024001 0.19676 0.52544 -0.064404 -0.14377 0.21282 -0.037629
1209 -0.095732 -0.0042458 0.028097 0.2702 0.37747 -0.04063 -0.11634 0.20564 -0.039138
1210 -0.068459 0.0099386 0.053519 0.20751 0.26754 -0.036863 -0.12317 0.1689 -0.02001
1211 -0.066276 0.0043903 0.022575 0.19425 0.19993 -0.042385 -0.12028 0.14483 -0.046648
1212 -0.077968 -0.020736 0.0049713 0.17838 0.17434 -0.052144 -0.12988 0.13589 -0.036004
1213 -0.070495 -0.022922 0.054733 0.1647 0.13914 -0.060765 -0.12146 0.12053 -0.054353
1214 -0.047796 -0.033952 0.090453 0.15147 0.12749 -0.070458 -0.14432 0.1086 -0.0349
1215 0.0070819 -0.016532 0.10975 0.13576 0.1299 -0.0692 -0.13034 0.13508 -0.021408
1216 0.117 -0.011021 0.13675 0.19278 0.16315 -0.056787 -0.12717 0.14747 -0.047718
1217 0.14116 -0.040363 0.067053 0.14897 0.069197 -0.057155 -0.13023 0.10725 -0.047917
1218 0.20053 -0.020221 0.045439 0.17972 0.106 -0.060773 -0.11964 0.1044 -0.032657
1219 0.22224 0.0010235 0.045314 0.16049 0.067546 -0.058291 -0.13953 0.13499 -0.044149
1220 0.20503 0.011253 0.025174 0.14999 0.05627 -0.051456 -0.087502 0.11067 -0.058826
1221 0.16771 0.09047 0.005272 0.16374 0.052653 -0.045006 0.0045405 0.13286 -0.038273
1222 0.13412 0.20242 0.01872 0.14911 0.0519 -0.028736 0.0705 0.13284 -0.011066
1223 0.12773 0.27315 0.0091132 0.11844 0.027754 -0.057615 0.079995 0.12208 -0.038453
1224 0.078892 0.24666 -0.02275 0.12255 0.014269 -0.063925 0.052014 0.10542 -0.038114
1225 0.096398 0.14857 -0.013175 0.14871 0.0053345 -0.06198 0.071564 0.11764 -0.043491
1226 0.093962 0.081686 -0.026788 0.11831 0.0078249 -0.078241 -0.012155 0.13728 -0.046797
1227 0.14472 0.076004 -0.00085632 0.13886 0.022571 -0.066301 -0.052873 0.13264 -0.013365
1228 0.20228 0.074249 -0.0088553 0.13133 0.0018253 -0.051396 -0.037443 0.12116 -0.041389
1229 0.20333 0.052672 -0.020556 0.11484 -0.022615 -0.078463 -0.025657 0.10477 -0.049073
1230 0.22333 0.057605 -0.0092241 0.12897 -0.03246 -0.063482 -0.028299 0.10214 -0.036428
1231 0.22218 0.053287 -0.0011971 0.11017 -0.0041186 -0.0709 -0.051454 0.12402 -0.036052
1232 0.18963 0.031493 -0.02942 0.11904 -0.010192 -0.057654 -0.0010798 0.11322 0.0081879
1233 0.16916 0.031117 -0.056887 0.091145 -0.057287 -0.093625 -0.025325 0.13243 0.14605
1234 0.18314 0.066953 -0.010422 0.1126 -0.020798 -0.065575 0.055187 0.19279 0.21723
1235 0.1753 0.1974 -0.004974 0.1188 -0.044442 -0.048174 0.036273 0.22806 0.25842
1236 0.15811 0.27458 -0.03679 0.076711 -0.028755 -0.07415 0.014479 0.25893 0.23209
1237 0.20132 0.33831 -0.0021458 0.14079 -0.01813 -0.077669 0.028951 0.27822 0.24381
1238 0.20475 0.31158 -0.027281 0.096551 -0.06252 -0.076596 0.10346 0.27133 0.1704
1239 0.25752 0.21627 -0.055032 0.087547 -0.088293 -0.068894 0.13179 0.24889 0.11428
1240 0.27194 0.15386 -0.04391 0.11576 -0.078281 -0.075024 0.1583 0.17253 0.098035
1241 0.2579 0.11168 -0.045831 0.082247 -0.058613 -0.068509 0.15328 0.13364 0.073879
1242 0.27029 0.13072 -0.0068491 0.09964 -0.043196 -0.056335 0.16674 0.14213 0.17243
1243 0.20237 0.10664 -0.047841 0.10436 0.35685 -0.08375 0.15137 0.13108 0.21902
1244 0.16634 0.082013 -0.07762 0.078 0.50246 -0.073435 0.064199 0.10608 0.32117
1245 0.14679 0.094011 -0.070782 0.060082 0.51225 -0.071376 0.054116 0.12211 0.37317
1246 0.13241 0.16179 -0.062422 0.059746 0.5653 -0.080296 0.038975 0.11421 0.39258
1247 0.14942 0.20133 -0.035468 0.062973 0.65311 -0.045156 0.048234 0.13779 0.4262
1248 0.13273 0.26615 -0.063956 0.073645 0.65277 0.086393 0.042881 0.11333 0.41976
1249 0.13047 0.32365 -0.087705 0.046285 0.6786 0.14404 0.023322 0.08658 0.38275
1250 0.13461 0.37327 -0.060962 0.06794 0.68145 0.21706 0.13427 0.10276 0.35879
1251 0.14841 0.32585 -0.043296 0.068502 0.66893 0.21258 0.2235 0.10699 0.38121
1252 0.14061 0.2322 -0.04323 0.10274 0.87202 0.13126 0.24006 0.12919 0.38924
1253 0.098657 0.1842 -0.072757 0.092103 0.77107 0.056097 0.22882 0.095373 0.41862
1254 0.078555 0.16391 -0.074829 0.0854 0.77318 0.02502 0.22205 0.091883 0.4663
1255 0.11108 0.15903 -0.042092 0.085991 0.87809 -0.00099401 0.25026 0.1141 0.53795
1256 0.088648 0.1663 -0.06674 0.044421 0.84265 0.0056663 0.19652 0.1273 0.54009
1257 0.073378 0.1699 -0.051587 0.050369 0.8486 0.0064506 0.24851 0.13779 0.52456
1258 0.070472 0.24123 -0.028497 0.077464 0.82649 -0.0075045 0.25212 0.16759 0.55026
1259 0.095076 0.30514 0.17505 0.078838 0.87102 0.026891 0.31636 0.22648 0.57598
1260 0.084304 0.34654 0.2192 0.078151 0.91067 0.032051 0.39273 0.27379 0.56028
1261 0.076192 0.39554 0.25985 0.073807 0.9206 0.012592 0.35341 0.3017 0.57487
1262 0.046342 0.4123 0.16501 0.083958 0.89985 0.008776 0.37534 0.28438 0.5642
1263 0.052976 0.36093 0.072554 0.050571 0.84322 -0.0074543 0.35781 0.24555 0.59395
1264 0.040452 0.27704 0.035531 0.082806 0.77432 0.0022662 0.34319 0.17403 0.59736
1265 0.055495 0.2373 0.029117 0.054527 0.81149 0.0069308 0.35306 0.183 0.60823
1266 0.070198 0.21836 0.010986 0.10055 0.75741 -0.005348 0.34418 0.17606 0.61336
1267 0.096741 0.20771 0.029542 0.061969 0.79823 -0.0062322 0.33273 0.14283 0.61276
1268 0.1465 0.1921 0.0039095 0.070484 0.89947 -0.017971 0.34884 0.13405 0.57773
1269 0.21066 0.25758 0.011615 0.056433 0.93203 -0.034818 0.35125 0.14437 0.63004
1270 0.20485 0.29423 -0.021415 0.038443 0.91665 -0.035785 0.30562 0.12177 0.56185
1271 0.25479 0.33018 0.0085716 0.065307 0.85949 -0.018316 0.36718 0.12777 0.59164
1272 0.22824 0.34767 0.0029443 0.071539 0.81734 -0.0068469 0.39994 0.13423 0.59276
1273 0.18491 0.39339 -0.014869 0.028276 0.88196 -0.018945 0.39411 0.10068 0.609
1274 0.19001 0.41401 0.020764 0.037144 0.9199 0.0092251 0.412 0.14208 0.62046
1275 0.14377 0.32203 0.10063 0.038622 0.76998 0.1532 0.39825 0.11889 0.56045
1276 0.10852 0.2341 0.21876 0.046141 0.62147 0.23192 0.39005 0.11163 0.51724
1277 0.10146 0.23152 0.27686 0.059841 0.57643 0.28698 0.38844 0.13554 0.51778
1278 0.099429 0.2048 0.33468 0.03811 0.54887 0.33622 0.37697 0.1166 0.47698
1279 0.11751 0.2099 0.25141 0.045226 0.50443 0.2858 0.35453 0.13827 0.47303
1280 0.12754 0.20398 0.16384 0.050331 0.49144 0.17008 0.30138 0.10943 0.45249
1281 0.18116 0.19109 0.11754 0.033498 0.47128 0.12684 0.31318 0.11595 0.43698
1282 0.23457 0.18273 0.091091 0.030121 0.45133 0.12404 0.30714 0.10716 0.42631
1283 0.25522 0.18449 0.082206 0.030586 0.41037 0.10117 0.31564 0.10761 0.43909
1284 0.30466 0.17389 0.093792 0.03541 0.39213 0.094758 0.27915 0.079677 0.39879
1285 0.30096 0.15194 0.0824 0.04533 0.33999 0.08077 0.26021 0.086372 0.38523
1286 0.32074 0.16599 0.13409 0.03422 0.34127 0.086925 0.27715 0.12099 0.39718
1287 0.23454 0.15413 0.20415 0.076397 0.34386 0.066069 0.26869 0.10566 0.40295
1288 0.17116 0.15253 0.31814 0.078262 0.28915 0.06905 0.29175 0.088264 0.36772
1289 0.11818 0.11095 0.33814 0.067516 0.25044 0.047475 0.22737 0.080582 0.34777
1290 0.10991 0.11363 0.3766 0.012689 0.23519 0.028919 0.20611 0.077983 0.35299
1291 0.11133 0.12525 0.39302 0.045603 0.25536 0.052003 0.22018 0.089085 0.3989
1292 0.1067 0.1042 0.34158 0.026327 0.21722 0.03064 0.20508 0.077898 0.40938
1293 0.11437 0.08909 0.3035 0.021929 0.21224 0.037516 0.18278 0.081952 0.41677
1294 0.077585 0.079765 0.21982 0.0083214 0.20274 0.032826 0.19146 0.074527 0.34797
1295 0.07434 0.065872 0.22385 0.028642 0.1663 0.028022 0.17208 0.07152 0.31048
1296 0.070864 0.075079 0.23239 0.042117 0.19136 0.018769 0.18846 0.062336 0.29479
1297 0.083693 0.044186 0.21478 0.017785 0.13514 -0.0010441 0.1532 0.047349 0.27613
1298 0.11519 0.0735 0.29833 0.058887 0.15816 0.033958 0.16576 0.075884 0.2968
1299 0.049704 0.036051 0.38563 0.040655 0.099759 0.010031 0.13245 0.059452 0.26672
1300 0.057363 0.051335 0.46095 0.034256 0.11991 0.010447 0.12713 0.047703 0.26875
1301 0.060168 0.049138 0.43931 0.072412 0.11872 -0.0048902 0.10784 0.049711 0.27411
1302 0.03914 0.042313 0.45793 0.16947 0.093859 -0.0024513 0.12522 0.060651 0.25531
1303 0.032283 0.037049 0.33515 0.23362 0.067432 -0.0021605 0.091967 0.038982 0.24682
1304 0.06734 0.061232 0.32561 0.28307 0.082807 0.020993 0.10474 0.059077 0.26057
1305 0.021031 0.017677 0.2893 0.27868 0.042225 -0.017217 0.088832 0.033201 0.21627
1306 0.096563 0.022723 0.23791 0.18784 0.035122 -0.022867 0.063624 0.030561 0.22393
1307 0.15951 0.013003 0.22976 0.15317 0.044673 -0.0024631 0.085823 0.0251 0.23104
1308 0.22252 0.018882 0.23371 0.13416 0.0075813 -0.030544 0.05834 0.042949 0.21949
1309 0.27118 0.011825 0.19827 0.070642 0.023795 -0.029086 0.055989 0.050553 0.21013
1310 0.28822 0.014195 0.21332 0.10603 0.018944 -0.028608 0.051836 0.046342 0.20504
1311 0.27883 0.0060909 0.28556 0.10928 0.0029057 -0.044963 0.033864 0.02785 0.21617
1312 0.17875 -0.0077624 0.41226 0.11036 -0.039348 -0.03654 0.034373 0.02273 0.17521
1313 0.13986 0.002377 0.46034 0.11009 -0.035508 -0.02631 0.065473 0.03914 0.18654
1314 0.10931 -0.0021029 0.45049 0.15255 -0.00010513 -0.030624 0.072328 0.041721 0.17795
1315 0.10235 0.0035643 0.39689 0.12788 -0.031418 -0.013159 0.030828 0.030577 0.16544
1316 0.10213 -0.0049988 0.34139 0.13957 -0.0042072 -0.020084 0.050839 0.052522 0.17298
1317 0.062887 -0.013563 0.28836 0.10839 -0.02714 -0.0092403 0.022443 0.034613 0.15439
1318 0.076045 -0.020833 0.24996 0.090003 -0.04836 0.14105 0.028765 0.026311 0.15126
1319 0.051527 -0.034086 0.21124 0.064931 -0.080729 0.23801 0.0068073 0.0098363 0.12103
1320 0.064846 -0.025662 0.2224 0.1182 -0.033097 0.32978 0.025925 0.034923 0.14048
1321 0.075263 -0.02811 0.20802 0.10831 -0.083571 0.2987 0.023632 0.019519 0.13543
1322 0.070737 -0.026023 0.21246 0.095425 -0.075535 0.31548 0.027598 0.026245 0.12998
1323 0.076724 -0.038807 0.19902 0.10058 -0.057854 0.29315 0.013369 0.018199 0.13221
1324 0.086994 -0.044368 0.28152 0.097245 -0.061293 0.16922 0.001011 0.022885 0.11645
1325 0.128 -0.036744 0.34256 0.10115 -0.066789 0.12055 0.0042486 0.064534 0.11909
1326 0.16309 -0.031887 0.39292 0.087995 -0.10776 0.10413 -0.010911 0.10273 0.11231
1327 0.21841 -0.030606 0.39193 0.085844 -0.087724 0.099831 -0.00020052 0.13452 0.11511
1328 0.28505 -0.031668 0.34318 0.069168 -0.092916 0.076275 -0.020738 0.19384 0.10558
1329 0.29583 -0.059551 0.2739 0.055856 -0.12148 0.079562 -0.0064326 0.18267 0.089112
1330 0.29676 -0.028673 0.27423 0.070534 -0.095029 0.05602 -0.021123 0.21614 0.10811
1331 0.21686 -0.03688 0.23506 0.19178 -0.086815 0.092144 -0.0217 0.14866 0.091423
1332 0.12905 -0.070528 0.22126 0.21936 -0.11204 0.083751 -0.043068 0.070692 0.081266
1333 0.12901 -0.04151 0.20751 0.30279 -0.12721 0.2584 -0.028795 0.097772 0.081907
1334 0.12357 -0.058465 0.21931 0.33867 -0.13048 0.32052 -0.032358 0.07054 0.07743
1335 0.1143 -0.048061 0.20786 0.33681 -0.11035 0.38182 -0.009044 0.076802 0.06105
1336 0.14152 -0.040292 0.20639 0.25725 -0.090769 0.43854 -0.0099954 0.075744 0.085187
1337 0.13125 -0.054008 0.18993 0.19094 -0.14564 0.3948 0.0041765 0.07815 0.085506
1338 0.14024 -0.053587 0.19004 0.16289 -0.11571 0.36268 -0.026584 0.077547 0.062852
1339 0.12279 -0.070627 0.15658 0.11683 -0.17159 0.20572 -0.052999 0.053608 0.054711
1340 0.15808 -0.060467 0.18095 0.16498 -0.13623 0.17155 -0.029031 0.065893 0.070866
1341 0.1853 -0.040051 0.19158 0.1521 -0.15825 0.17057 -0.024723 0.069962 0.059929
1342 0.1645 -0.062113 0.18881 0.14169 -0.14106 0.18851 -0.046421 0.061339 0.051992
1343 0.16336 -0.076035 0.14519 0.14643 -0.14826 0.15384 -0.055058 0.047864 0.040494
1344 0.1569 -0.075014 0.16353 0.15613 -0.17509 0.13346 -0.048885 0.048529 0.052464
1345 0.10387 -0.06728 0.12687 0.14224 -0.15426 0.14426 -0.034409 0.033394 0.044007
1346 0.077929 -0.087767 0.14543 0.1336 -0.17542 0.1407 -0.062094 0.038139 0.027327
1347 0.076564 -0.085918 0.12405 0.1623 -0.18362 0.30353 -0.029079 0.031049 0.033673
1348 0.05888 -0.082499 0.16162 0.17064 -0.12734 0.39349 -0.037277 0.049198 0.032176
1349 0.067157 -0.073203 0.17647 0.11372 -0.17432 0.38467 -0.036395 0.03569 0.018671
1350 0.070708 -0.077756 0.23405 0.14563 -0.19458 0.42133 -0.035919 0.050951 0.010236
1351 0.073856 0.0060543 0.27883 0.10706 -0.21034 0.38337 -0.040707 0.027521 -0.001057
1352 0.11333 0.098547 0.29505 0.13129 -0.17611 0.34491 -0.026941 0.043919 0.019773
1353 0.13862 0.12165 0.20316 0.13716 -0.19506 0.27947 -0.016872 0.04103 -0.012313
1354 0.11875 0.048016 0.14098 0.29614 -0.18159 0.22973 -0.067575 0.030959 -0.0053977
1355 0.10398 -0.0083515 0.12996 0.38895 -0.18581 0.19518 -0.042785 0.020056 0.008635
1356 0.098471 -0.010963 0.14993 0.40354 -0.16635 0.20292 -0.030911 0.048499 0.022396
1357 0.056053 -0.035583 0.1042 0.37203 -0.22636 0.13392 -0.087117 0.002514 -0.018436
1358 0.044145 -0.026661 0.095056 0.33506 -0.21816 0.18999 -0.056301 0.023217 0.014934
1359 0.031962 -0.032878 0.11578 0.28994 -0.19533 0.17835 -0.057935 0.012872 -0.012094
1360 0.054129 -0.029236 0.078481 0.2292 -0.19105 0.14536 -0.066225 0.034288 0.019046
1361 0.029919 -0.036222 0.088202 0.22331 -0.19425 0.18255 -0.063239 0.028691 0.0069253
1362 0.020169 -0.03543 0.085842 0.20975 -0.20096 0.15229 -0.060518 0.022887 -0.023275
1363 0.023896 -0.039306 0.066311 0.20078 -0.21078 0.13945 -0.056329 0.022055 -0.023322
1364 0.030041 -0.05748 0.066972 0.20474 -0.21212 0.12821 -0.091715 0.0046896 -0.013472
1365 -0.0027512 -0.065743 0.048046 0.16677 -0.23694 0.090767 -0.099212 -0.012477 -0.032551
1366 0.01378 -0.045131 0.089712 0.28424 -0.18939 0.17973 -0.055481 0.018334 -0.0074826
1367 0.0099433 -0.053798 0.039653 0.37541 -0.22167 0.33959 -0.055326 0.0070534 -0.037286
1368 0.016444 -0.041103 0.086317 0.48842 -0.21621 0.40283 -0.048039 0.025556 -0.0078824
1369 -0.0048244 -0.056326 0.056075 0.42971 -0.24206 0.38053 -0.053988 0.017987 -0.027754
1370 -0.025192 -0.058297 0.019987 0.43946 -0.23036 0.34518 -0.066511 -0.01794 -0.015497
1371 -0.03136 -0.066701 0.030563 0.41805 -0.2437 0.22305 -0.093099 -0.010889 -0.018787
1372 -0.012664 -0.061007 0.049328 0.44537 -0.22596 0.16984 -0.078308 0.020278 -0.027692
1373 -0.0115 -0.062049 0.03535 0.46851 -0.22476 0.14857 -0.073498 0.021335 -0.02913
1374 -0.036487 -0.070514 0.045959 0.46352 -0.22429 0.12781 -0.082981 -0.0020108 -0.038277
1375 -0.029089 -0.069797 0.030144 0.54973 -0.20224 0.17135 -0.046252 0.014148 -0.030439
1376 -0.021692 -0.054329 0.024847 0.53517 -0.24584 0.15471 -0.040007 0.0040794 -0.020048
1377 -0.016248 -0.051149 0.0072347 0.52581 -0.21689 0.15247 -0.043879 0.01964 -0.024595
1378 -0.043914 -0.065305 0.03787 0.53945 -0.22126 0.13506 -0.045549 0.0016334 -0.048743
1379 -0.033261 -0.067328 0.03872 0.49483 -0.22553 0.14007 -0.066372 0.012557 -0.02994
1380 -0.047196 -0.086873 0.021682 0.47767 -0.21611 0.12218 -0.063149 -0.0010837 -0.055292
1381 -0.064242 -0.088927 0.018327 0.49579 -0.18577 0.094492 -0.08834 -0.0098041 -0.055821
1382 -0.033315 -0.091827 0.0072419 0.55692 -0.025042 0.10169 -0.069907 0.0020147 -0.039491
1383 -0.044755 -0.082011 -0.00020007 0.51668 0.088717 0.11788 -0.08192 -0.0039764 -0.050336
1384 -0.066325 -0.073961 -0.0038064 0.49384 -0.017678 0.084661 -0.086386 -0.002139 -0.057496
1385 -0.042083 0.057153 0.0084297 0.51376 3.8508e-05 0.087581 -0.075297 0.0045227 -0.045261
1386 -0.03175 0.16353 5.6613e-05 0.58878 -0.08819 0.10567 -0.021839 -0.004248 -0.033338
1387 -0.037312 0.15713 -0.0080111 0.54695 -0.11709 0.10476 -0.033674 0.0051643 -0.040649
1388 -0.040265 0.11115 0.0009754 0.53742 -0.13704 0.095354 0.0059036 -0.0020202 -0.034284
1389 -0.066921 0.034208 -0.012058 0.49231 -0.12475 0.093927 0.0063534 0.00075351 -0.049365
1390 -0.07741 -0.010901 -0.027938 0.39809 -0.16014 0.055774 -0.02079 -0.011816 -0.070606
1391 -0.061097 -0.017387 -0.019584 0.38828 -0.16908 0.047165 -0.070157 -0.0028067 -0.053484
1392 -0.058464 -0.010967 0.002638 0.40247 -0.12089 0.081646 -0.022016 -0.010092 -0.057021
1393 -0.056542 -0.02629 -0.0085423 0.36738 -0.17269 0.041377 -0.06517 -0.01471 -0.058961
1394 -0.069466 -0.024375 0.0081716 0.36474 -0.15839 0.048526 -0.044961 -0.012988 -0.049271
1395 -0.069953 0.0078843 -0.015225 0.37841 -0.16737 0.045188 -0.053802 -0.0035963 -0.054282
1396 -0.057933 0.084568 -0.012032 0.37412 -0.17246 0.057874 -0.062675 -0.011694 -0.058526
1397 -0.052182 0.14392 -0.018949 0.35916 -0.1811 0.02651 -0.070828 -0.015773 -0.075862
1398 -0.027441 0.23118 -0.03113 0.35871 -0.19051 0.048248 -0.05818 0.01708 -0.05451
1399 -0.054502 0.18882 -0.028502 0.36037 -0.20837 0.0086948 -0.059869 -0.0063768 -0.072178
1400 -0.070358 0.12023 -0.026439 0.40134 -0.17525 0.019373 -0.024999 0.02427 -0.055895
1401 -0.094764 0.051302 -0.044831 0.44721 -0.17869 0.029249 -0.02696 0.095089 -0.06728
1402 -0.087741 0.050169 -0.035633 0.4687 -0.19543 0.036794 -0.016854 0.14286 -0.062731
1403 -0.087154 0.013153 -0.07579 0.38392 -0.20184 0.00041604 -0.054158 0.13193 -0.095229
1404 -0.084903 0.041322 -0.039245 0.3445 -0.19098 0.013375 -0.036417 0.1729 -0.057088
1405 -0.06384 0.056859 -0.041891 0.32726 -0.18757 0.021782 -0.047644 0.13922 -0.075437
1406 -0.070598 0.14088 -0.025718 0.37867 -0.19849 0.029627 -0.038237 0.097346 -0.045507
1407 -0.081606 0.19787 -0.061963 0.31444 -0.20907 -0.0076003 -0.053411 0.059141 -0.074878
1408 -0.028194 0.28314 -0.050247 0.30344 -0.19437 0.032251 -0.067449 0.06672 -0.074554
1409 -0.047273 0.29829 -0.067846 0.26703 -0.24258 -0.031369 -0.083296 0.037084 -0.089061
1410 0.0047708 0.32641 -0.044982 0.33385 -0.2223 0.01716 -0.060441 0.069497 -0.056302
1411 -0.010639 0.22353 -0.059627 0.2651 -0.22006 -0.017381 -0.09525 0.027497 -0.08024
1412 0.040895 0.1706 -0.055123 0.29213 -0.22769 -0.014132 -0.078437 0.038732 -0.08575
1413 0.055403 0.15253 -0.050069 0.29333 -0.1977 -0.010857 -0.074873 0.047845 -0.049561
1414 0.031068 0.13661 -0.031027 0.29967 -0.19945 0.012075 -0.074297 0.044922 -0.075967
1415 0.0020042 0.12872 -0.035833 0.29617 -0.2047 -0.012445 -0.064461 0.05171 -0.06914
1416 -0.041411 0.12008 -0.056607 0.25727 -0.2221 -0.033211 -0.082344 0.024764 -0.087802
1417 -0.045276 0.13806 -0.046503 0.27741 -0.19686 -0.015863 -0.060798 0.048242 -0.046643
1418 -0.050207 0.22277 -0.04873 0.29282 -0.24415 -0.031601 0.044263 0.032992 -0.06565
1419 -0.022371 0.30134 -0.012869 0.28528 -0.21976 -0.024472 0.091546 0.042592 -0.065547
1420 -0.034063 0.34112 -0.021307 0.28203 -0.22754 -0.0085156 0.13975 0.043372 -0.081529
1421 -0.032899 0.38595 -0.04255 0.26968 -0.11429 -0.0073879 0.14509 0.033647 -0.069674
1422 -0.036292 0.29741 -0.058873 0.22004 0.05298 -0.035379 0.11763 0.050834 -0.096065
1423 -0.061544 0.20532 -0.039587 0.24179 0.20604 -0.037821 0.15075 0.037164 -0.086301
1424 -0.040634 0.20432 -0.03459 0.27027 0.26528 -0.033531 0.20148 0.10136 -0.053791
1425 -0.051029 0.15886 -0.036702 0.2604 0.25624 -0.042692 0.15196 0.14868 -0.082105
1426 -0.00022552 0.1648 -0.042588 0.2179 0.29604 -0.043177 0.2178 0.18003 -0.066087
1427 0.0007641 0.16465 -0.031653 0.25034 0.14138 -0.0038377 0.22763 0.20716 -0.067077
1428 0.035231 0.13383 -0.075124 0.22896 0.039966 -0.048549 0.1991 0.17275 -0.099068
1429 0.081682 0.15331 -0.02742 0.24845 0.018802 -0.046412 0.23264 0.15968 -0.060961
1430 0.11976 0.12131 -0.039117 0.26456 -0.026151 -0.024475 0.22808 0.1089 -0.090672
1431 0.15124 0.12424 -0.033182 0.22466 0.00516 -0.042956 0.24641 0.09299 -0.079894
1432 0.15297 0.12197 -0.029095 0.22866 -0.023172 -0.035552 0.2489 0.080972 -0.084567
1433 0.17782 0.12219 -0.050126 0.21444 -0.015908 -0.03736 0.28388 0.076778 -0.072691
1434 0.11984 0.12157 -0.026449 0.15821 -0.025937 -0.035305 0.26317 0.082456 -0.071096
1435 0.10623 0.11891 -0.015454 0.20465 -0.018429 -0.043307 0.3029 0.078987 -0.060757
1436 0.055178 0.091498 0.020233 0.16727 -0.064781 -0.062934 0.2619 0.071135 -0.050753
1437 0.051417 0.10675 0.029751 0.21088 -0.045428 -0.043902 0.31035 0.06789 -0.041746
1438 0.043543 0.07631 0.024653 0.18877 -0.046747 -0.030665 0.32802 0.058658 -0.052996
1439 0.068928 0.095558 -0.0006283 0.23136 -0.043447 -0.029237 0.34655 0.08573 -0.060769
1440 0.047164 0.080805 -0.019369 0.19443 -0.069561 -0.040814 0.30779 0.055073 -0.056015
1441 0.073452 0.077677 -0.027031 0.18387 -0.058749 -0.040889 0.32804 0.064737 -0.047494
1442 0.12678 0.088225 -0.0031451 0.22612 -0.066025 -0.026879 0.40654 0.054314 -0.04848
1443 0.13979 0.037018 -0.023614 0.14753 -0.14006 0.079501 0.41198 0.04051 -0.083604
1444 0.15865 0.057435 0.011271 0.14396 -0.10582 0.18876 0.45092 0.038581 -0.06645
1445 0.1717 0.058459 -0.0051815 0.17045 -0.079534 0.21301 0.45886 0.037276 -0.030869
1446 0.1671 0.065771 -0.0058353 0.20306 -0.069749 0.20424 0.46283 0.042762 0.0017119
1447 0.13638 0.12515 -0.017338 0.15939 -0.093726 0.082551 0.41585 0.039316 0.00023839
1448 0.075755 0.21283 -0.0078944 0.12759 -0.15056 0.0003883 0.39878 0.029011 0.0078031
1449 0.093086 0.31194 0.052047 0.16279 -0.079141 0.048534 0.44223 0.052218 0.033607
1450 0.073224 0.33256 0.045362 0.15781 -0.080417 0.0033593 0.37864 0.021675 -0.0087656
1451 0.082077 0.25111 0.066468 0.14629 0.20734 0.02045 0.39474 0.042745 -0.023938
1452 0.090188 0.15989 0.038359 0.16046 0.36125 0.021359 0.38885 0.052751 -0.024183
1453 0.070092 0.12803 0.016818 0.16474 0.4089 0.0067068 0.39723 0.036325 -0.038015
1454 0.086197 0.11685 0.010142 0.1666 0.50798 -0.0094666 0.39561 0.06028 -0.023916
1455 0.082773 0.1094 -0.00093226 0.14688 0.57048 -0.013902 0.35807 0.049972 -0.045145
1456 0.11405 0.12 0.0037426 0.15832 0.5258 0.0063861 0.38171 0.12411 -0.0020286
1457 0.18627 0.10399 -0.022015 0.12924 0.49411 -0.017011 0.38735 0.15286 -0.010635
1458 0.24198 0.093492 0.0086342 0.12647 0.54989 -0.014315 0.35336 0.2066 0.032061
1459 0.25165 0.075645 0.027395 0.14037 0.68973 -0.016469 0.3341 0.18719 0.052433
1460 0.32514 0.087198 0.094721 0.15236 0.75278 -0.011188 0.30525 0.22438 0.11397
1461 0.34414 0.08661 0.1709 0.15279 0.82604 -0.0028708 0.28514 0.18303 0.13835
1462 0.3204 0.11059 0.21612 0.14591 0.7825 -0.027805 0.24929 0.14229 0.13562
1463 0.25382 0.1516 0.21555 0.12161 0.7482 -0.018733 0.23648 0.11696 0.13358
1464 0.18705 0.15646 0.21281 0.12275 0.7706 -0.0274 0.2374 0.081959 0.057774
1465 0.17326 0.27847 0.099311 0.12393 0.84868 -0.039569 0.21957 0.092081 0.046899
1466 0.16078 0.35915 0.099428 0.14844 0.84332 -0.031393 0.24408 0.098164 0.032144
1467 0.16527 0.34674 0.050958 0.1197 0.91606 -0.030535 0.21937 0.066035 0.01902
1468 0.14283 0.29568 0.083846 0.092887 0.80658 -0.03324 0.22107 0.082316 0.015125
1469 0.14523 0.19174 0.093801 0.12548 0.98563 -0.027999 0.27747 0.073151 -0.0093998
1470 0.17736 0.16441 0.15639 0.11541 0.9596 -0.051115 0.26896 0.086292 0.01408
1471 0.21287 0.16534 0.20521 0.093387 0.89386 -0.019577 0.3008 0.095226 0.018635
1472 0.26438 0.15733 0.19871 0.10456 0.97087 -0.036404 0.2539 0.079765 0.021775
1473 0.38408 0.13993 0.31274 0.12303 0.93814 -0.018418 0.29404 0.087762 0.03119
1474 0.37579 0.12696 0.32302 0.1225 0.96325 -0.016367 0.24556 0.098972 0.078905
1475 0.42292 0.17745 0.34636 0.087169 0.95526 -0.018741 0.24362 0.1172 0.1585
1476 0.3751 0.18796 0.31871 0.094061 0.9665 -0.045601 0.22763 0.12988 0.17205
1477 0.33366 0.21399 0.28401 0.088357 0.90069 -0.068182 0.1916 0.14669 0.14387
1478 0.32409 0.25964 0.24169 0.074853 1.0053 -0.05538 0.21869 0.20837 0.17122
1479 0.26066 0.27896 0.19572 0.09647 0.93769 -0.017409 0.21235 0.21831 0.12641
1480 0.2672 0.36939 0.23433 0.12127 1.0089 0.043573 0.2734 0.23601 0.10746
1481 0.26225 0.43306 0.26927 0.096164 1.0002 0.19372 0.23068 0.21346 0.08015
1482 0.31068 0.38339 0.31717 0.091038 1.0065 0.25313 0.23955 0.19975 0.057073
1483 0.3533 0.26918 0.40124 0.093076 0.95549 0.27346 0.2215 0.15865 0.048673
1484 0.42344 0.22201 0.45934 0.10653 0.96666 0.14883 0.1976 0.14088 0.065497
1485 0.48189 0.20131 0.53707 0.11903 0.98167 0.06302 0.18665 0.13383 0.087588
1486 0.48563 0.19328 0.51722 0.082985 0.96378 0.045151 0.18113 0.15643 0.16338
1487 0.43239 0.17154 0.44874 0.058216 0.98334 0.014937 0.14147 0.11743 0.22918
1488 0.45034 0.18131 0.51543 0.081161 0.96693 0.021374 0.14947 0.13499 0.27605
1489 0.38051 0.19268 0.47723 0.094281 0.85347 0.022919 0.1388 0.1306 0.26881
1490 0.36002 0.26232 0.43831 0.1095 0.74431 0.016813 0.13542 0.17273 0.2767
1491 0.33004 0.26369 0.36462 0.058609 0.66973 -0.0025473 0.12014 0.14451 0.17214
1492 0.32661 0.28405 0.37372 0.084763 0.56715 0.011865 0.13111 0.15829 0.13955
1493 0.40009 0.28504 0.34981 0.079961 0.57319 0.028201 0.12906 0.23151 0.13588
1494 0.39432 0.21526 0.33145 0.072176 0.58964 0.0079859 0.11914 0.23234 0.13711
1495 0.47136 0.19569 0.45897 0.078215 0.53447 -0.0039464 0.098625 0.23822 0.12807
1496 0.49857 0.17011 0.51211 0.13644 0.52498 0.000434 0.10057 0.24923 0.13901
1497 0.50637 0.14403 0.55227 0.0884 0.48818 -0.014986 0.10341 0.24673 0.14629
1498 0.49599 0.16338 0.51335 0.034452 0.39781 -0.037879 0.088828 0.2516 0.18227
1499 0.48282 0.14957 0.51936 0.10596 0.41903 -0.0073075 0.096822 0.22439 0.26689
1500 0.42498 0.14238 0.45599 0.086807 0.41221 -0.020245 0.059535 0.18611 0.32097
1501 0.34883 0.13556 0.44941 0.075358 0.3785 -0.0056806 0.069008 0.16978 0.32511
1502 0.29391 0.12583 0.4042 0.081326 0.34767 -0.024648 0.060627 0.16214 0.20014
1503 0.24551 0.10855 0.34576 0.11316 0.29084 -0.031075 0.059937 0.13513 0.16712
1504 0.23205 0.096821 0.31001 0.089864 0.2889 -0.034345 0.049803 0.12619 0.15841
1505 0.25592 0.10766 0.33041 0.073066 0.31973 -0.031385 0.046859 0.1412 0.16727
1506 0.22433 0.095715 0.35358 0.12043 0.31913 0.0070322 0.083799 0.13015 0.14002
1507 0.26474 0.10569 0.4306 0.09706 0.28379 0.17787 0.0603 0.1576 0.1444
1508 0.27421 0.098317 0.44224 0.064441 0.23044 0.19043 0.045195 0.14984 0.15627
1509 0.28892 0.092103 0.50159 0.070499 0.22939 0.25753 0.032279 0.15811 0.20532
1510 0.34295 0.058475 0.46798 0.0041694 0.1825 0.2137 0.015021 0.18186 0.20641
1511 0.40373 0.07132 0.44894 0.063856 0.22947 0.19118 0.029204 0.18813 0.24385
1512 0.39401 0.064387 0.39709 0.091081 0.19705 0.091026 0.026267 0.22336 0.35172
1513 0.41073 0.04879 0.30872 0.04171 0.14212 0.039778 -0.0045485 0.24172 0.24453
1514 0.37296 0.067334 0.29874 0.069497 0.11588 0.034562 0.011473 0.27252 0.22832
1515 0.27738 0.034927 0.26504 0.077202 0.11175 0.025029 -0.001557 0.25412 0.14777
1516 0.24385 0.035904 0.26268 0.08838 0.13446 0.029463 0.01389 0.22802 0.16131
1517 0.22289 0.032695 0.25217 0.060478 0.11093 0.0067164 -0.0047696 0.17214 0.13896
1518 0.22813 0.047628 0.29709 0.1271 0.11351 0.041552 0.009139 0.19257 0.14804
1519 0.20334 0.035947 0.26605 0.053535 0.086864 0.019113 -0.01573 0.1518 0.12172
1520 0.17102 0.0097133 0.23166 0.049655 0.071944 -0.010135 -0.032905 0.15276 0.12728
1521 0.17969 0.046826 0.23763 0.045268 0.063312 -0.010328 -0.049342 0.14273 0.10716
1522 0.15838 0.11504 0.21789 0.064194 0.062305 0.0024975 -0.038317 0.12954 0.1089
1523 0.18501 0.16991 0.3291 0.056306 0.049682 0.055305 -0.031007 0.12552 0.10092
1524 0.16684 0.2397 0.34456 0.032541 0.024757 0.17867 -0.036984 0.11276 0.12132
1525 0.17489 0.27636 0.38214 0.077378 0.038092 0.2367 -0.019141 0.12316 0.11051
1526 0.17196 0.26929 0.34991 0.056261 0.0083588 0.27109 -0.025001 0.11767 0.10501
1527 0.14773 0.17893 0.29054 0.071319 0.022521 0.31725 -0.023912 0.12305 0.10618
1528 0.12878 0.12569 0.23565 0.11144 0.017702 0.26499 -0.029597 0.10853 0.09301
1529 0.11442 0.11411 0.20859 0.12674 0.018849 0.11846 -0.043622 0.084818 0.082245
1530 0.11558 0.1281 0.18975 0.061507 0.0079939 0.094907 -0.061587 0.11938 0.090379
1531 0.12527 0.15343 0.20717 0.10492 0.010202 0.082292 -0.034428 0.11288 0.091547
1532 0.10935 0.17271 0.19296 0.099267 0.0083365 0.078773 -0.046233 0.10054 0.076592
1533 0.096377 0.18268 0.17231 0.052452 -0.057447 0.059656 -0.067163 0.093139 0.026252
1534 0.10327 0.17871 0.15386 0.078432 -0.052118 0.0537 -0.069766 0.070487 0.06024
1535 0.071559 0.13856 0.16207 0.06829 -0.052204 0.065608 -0.065206 0.084718 0.050767
1536 0.07135 0.14491 0.12174 0.046831 -0.041982 0.041849 -0.076222 0.10199 0.061547
1537 0.082632 0.12932 0.13409 0.096771 -0.060764 0.036955 -0.063447 0.087639 0.05289
1538 0.094082 0.1385 0.15798 0.14716 -0.051431 0.072732 -0.070597 0.10383 0.079682
1539 0.046437 0.1197 0.10934 0.17848 -0.054401 0.082451 -0.096458 0.057271 0.034842
1540 0.083598 0.17252 0.14586 0.20897 -0.082629 0.25587 -0.052284 0.086917 0.051
1541 0.074541 0.21795 0.1587 0.29336 -0.10853 0.3166 -0.063289 0.10163 0.041703
1542 0.099851 0.23388 0.14807 0.30967 -0.05752 0.34327 -0.048135 0.084596 0.052282
1543 0.068013 0.15872 0.12885 0.2679 -0.07746 0.3621 -0.074051 0.076068 0.035616
1544 0.034039 0.13546 0.1216 0.16409 -0.11265 0.30087 -0.07072 0.069176 0.025215
1545 0.045766 0.13183 0.12533 0.18483 -0.10607 0.20745 -0.059195 0.065649 0.030318
1546 0.02766 0.11334 0.092689 0.14122 -0.10628 0.1298 -0.043191 0.082523 0.019595
1547 0.012777 0.078839 0.061823 0.12761 -0.10192 0.13387 -0.023634 0.054558 0.011826
1548 0.033107 0.1063 0.088435 0.13848 -0.11032 0.132 0.00526 0.062776 0.046195
1549 0.018233 0.094362 0.094127 0.13622 -0.10828 0.1034 0.0045047 0.063479 0.0277
1550 0.019966 0.14464 0.076885 0.11188 -0.1154 0.12748 0.017126 0.048258 0.0086148
1551 0.022317 0.17029 0.065309 0.12711 -0.138 0.10302 0.0011837 0.042478 0.017871
1552 0.035106 0.25841 0.074135 0.16608 -0.1379 0.14405 0.033838 0.073988 0.015381
1553 0.012748 0.28993 0.03354 0.21531 -0.13388 0.094924 -0.017629 0.027895 0.0029016
1554 0.017494 0.27961 0.053766 0.27019 -0.14376 0.10056 -0.013154 0.054177 0.015078
1555 -0.0021034 0.21055 0.034501 0.3221 -0.157 0.14852 -0.034393 0.038671 0.0016849
1556 -0.0073123 0.12373 0.01171 0.32618 -0.17964 0.25566 -0.023382 0.027824 -0.0016249
1557 -0.0090069 0.12902 0.03716 0.3204 -0.13252 0.35398 0.011413 0.048855 0.021581
1558 0.015518 0.13181 0.055105 0.34413 -0.12317 0.42365 0.054182 0.052997 0.019655
1559 -0.017309 0.098568 0.030662 0.3292 -0.16437 0.39847 0.053853 0.040102 -0.005733
1560 -0.010436 0.099127 0.029011 0.23033 -0.15112 0.36975 0.049073 0.035849 -0.0010841
1561 -0.020489 0.087494 0.045466 0.24661 -0.16396 0.36324 0.052094 0.038904 -0.013151
1562 -0.016835 0.089293 -0.0065964 0.21079 -0.16231 0.22299 0.027226 0.032536 -0.014398
1563 -0.0030869 0.1015 0.020852 0.24685 -0.14241 0.20123 0.040419 0.040667 0.0086198
1564 -0.020847 0.081672 0.01487 0.17741 -0.16816 0.16158 0.023903 0.022774 -0.0072904
1565 -0.029683 0.058752 -0.00088651 0.27457 -0.1893 0.14349 0.033816 0.02048 -0.028041
1566 -0.0075781 0.079592 -0.0082951 0.39393 -0.17597 0.15787 0.053232 0.055312 -0.0031322
1567 -0.037248 0.06767 0.017343 0.40179 -0.17875 0.15625 0.026851 0.033106 -0.03478
1568 -0.036115 0.042416 0.0061277 0.38464 -0.19714 0.13872 0.014483 0.0145 0.0015055
1569 -0.064169 0.036789 -0.0025058 0.41062 -0.17274 0.13974 0.032904 0.024159 -0.013196
1570 -0.064957 0.0282 -0.020971 0.38023 -0.19754 0.10376 -0.0027286 0.019834 -0.036039
1571 -0.042422 0.03925 0.00079746 0.3676 -0.17447 0.1288 0.018673 0.045562 -0.018676
1572 -0.043159 0.036515 0.010318 0.30164 -0.16508 0.1147 0.016139 0.022676 -0.026636
1573 -0.063689 0.024775 -0.0014349 0.29754 -0.18837 0.11804 0.029115 0.021629 -0.01513
1574 -0.048325 0.025835 -0.017203 0.20857 -0.20091 0.1071 0.032227 0.016831 -0.022539
1575 -0.048451 0.029088 -0.0093055 0.25459 -0.21203 0.096125 0.0074061 0.013582 -0.025121
1576 -0.044983 0.028817 -0.0058252 0.25142 -0.1936 0.10454 0.031812 0.029132 -0.017365
1577 -0.065131 -0.0051439 -0.029946 0.33377 -0.21885 0.1194 0.012458 0.012465 -0.046326
1578 -0.065954 0.020863 -0.035411 0.4419 -0.19599 0.30552 0.02808 0.022706 -0.023782
1579 -0.076389 0.099998 -0.032649 0.43299 -0.19524 0.35386 0.0089406 0.00997 -0.037752
1580 -0.03692 0.18831 -0.033513 0.41693 -0.17968 0.3934 0.012203 0.016847 -0.010007
1581 -0.074166 0.21726 -0.0044945 0.4708 -0.19086 0.38902 0.027421 0.011504 -0.037644
1582 -0.067412 0.17536 -0.0018036 0.42925 -0.18075 0.34197 0.03472 0.027203 -0.028625
1583 -0.081311 0.065104 -0.065989 0.332 -0.22288 0.20781 0.089319 -0.0035793 -0.070041
1584 -0.090573 0.043963 -0.042613 0.28372 -0.22424 0.16101 0.12004 -0.0022892 -0.044123
1585 -0.066984 0.058311 -0.025479 0.27816 -0.20232 0.16046 0.17393 0.0076618 -0.030184
1586 -0.081971 0.040724 -0.010798 0.28761 -0.21258 0.1634 0.17542 0.030643 -0.038626
1587 -0.090919 0.039859 -0.048716 0.30176 -0.23809 0.1243 0.18047 0.0065599 -0.039434
1588 -0.082573 0.036811 -0.02017 0.27355 -0.22984 0.12018 0.13162 0.0074666 -0.040828
1589 -0.099525 0.02813 -0.04666 0.28068 -0.26089 0.10894 0.087516 -0.0062125 -0.047269
1590 -0.10787 0.015296 -0.040288 0.27267 -0.24955 0.085805 0.027454 -0.0081516 -0.048243
1591 -0.1007 0.015756 -0.029034 0.32416 -0.022793 0.11356 0.061452 -0.0051609 -0.042917
1592 -0.059096 0.05254 -0.027143 0.39093 0.1639 0.093854 0.053706 0.0082258 -0.029434
1593 -0.09091 0.061671 -0.050892 0.43853 0.15129 0.070752 -0.0070153 0.0017049 -0.049985
1594 -0.067707 0.15164 -0.042924 0.41042 0.24428 0.071876 0.0079418 0.0088388 -0.054856
1595 -0.088584 0.19084 -0.038795 0.44489 0.36285 0.0705 0.019514 -0.014232 -0.065367
1596 -0.092194 0.19028 -0.047724 0.39578 0.21661 0.084013 0.010842 -0.010344 -0.025236
1597 -0.070634 0.1042 -0.030479 0.37239 0.21282 0.085046 0.053668 0.0060445 -0.049363
1598 -0.077306 0.078377 -0.038854 0.30786 0.10203 0.070798 0.060278 -0.0037129 -0.051258
1599 -0.088157 0.039221 -0.036742 0.31072 0.013097 0.049832 0.072047 -0.0027965 -0.065605
1600 -0.098285 0.037082 -0.044028 0.29615 0.040692 0.065559 0.1577 -0.0044879 -0.064783
1601 -0.10146 0.03921 -0.019792 0.32915 0.0031069 0.058609 0.17295 0.01629 -0.037797
1602 -0.11365 0.016767 -0.063298 0.25722 -0.017978 0.037498 0.17917 -0.027536 -0.085047
1603 -0.10343 0.029529 -0.083062 0.26293 -0.022052 0.031598 0.19014 -0.029337 -0.048892
1604 -0.10935 0.018905 -0.094779 0.24341 -0.053013 0.040148 0.22288 -0.012105 -0.0546
1605 -0.093323 0.023908 -0.055086 0.2762 -0.037851 0.038044 0.22979 0.0040815 -0.039022
1606 -0.09504 0.022904 -0.053418 0.26989 -0.061129 0.03716 0.21828 7.9496e-05 -0.041253
1607 -0.1003 0.014478 -0.068605 0.27089 -0.065949 0.042386 0.18678 -0.016806 -0.05963
1608 -0.091504 0.020333 -0.04939 0.32068 -0.061822 0.052521 0.1717 0.011689 -0.033015
1609 -0.099209 0.01282 -0.070284 0.2676 -0.037926 0.012471 0.15687 -0.014859 -0.034878
1610 -0.10065 0.0035988 -0.053045 0.23829 -0.041565 0.022715 0.11594 -0.010411 -0.063701
1611 -0.094234 -8.6508e-05 -0.056061 0.23142 -0.11748 -0.0020224 0.0772 -0.0075665 -0.062688
1612 -0.10748 0.01777 -0.082308 0.25929 -0.059129 0.015164 0.11641 0.0142 -0.035364
1613 -0.12938 -0.03177 -0.085542 0.20286 -0.1216 -0.022422 0.12025 -0.015178 -0.069459
1614 -0.1011 0.008184 -0.075059 0.22202 -0.11878 0.014134 0.20245 0.014089 -0.03915
1615 -0.12932 -0.026976 -0.096253 0.18657 -0.14773 -0.023815 0.18515 -0.012398 -0.065463
1616 -0.12113 -0.02425 -0.076696 0.22928 -0.13468 -0.0088348 0.25436 -0.023531 -0.046322
1617 -0.086788 0.0011152 -0.058834 0.23981 -0.11421 0.026265 0.27792 -0.0095021 -0.042177
1618 -0.097734 -0.028522 -0.083795 0.19066 -0.13708 -0.015514 0.29231 -0.043407 -0.056716
1619 -0.055155 -0.013906 -0.085576 0.22345 -0.12533 0.0063326 0.32226 0.011664 -0.040203
1620 -0.060059 -0.041805 -0.088412 0.19187 -0.20058 -0.018458 0.32865 -0.01685 -0.054028
1621 0.016 -0.02459 -0.082776 0.17342 -0.12352 -0.0039248 0.32421 0.0020877 -0.047382
1622 0.08308 -0.033396 -0.088624 0.20342 -0.13467 0.0097731 0.34434 -0.019956 -0.014101
1623 0.10032 -0.01451 -0.088204 0.13216 -0.16569 0.0032777 0.32569 -0.012596 -0.033552
1624 0.12146 -0.021197 -0.050476 0.20706 -0.13005 0.010092 0.31081 -0.0020925 -0.01173
1625 0.08067 -0.024915 -0.072074 0.16489 -0.17067 -0.033507 0.25601 -0.013367 -0.012332
1626 0.01809 -0.032692 -0.088522 0.16959 -0.17998 -0.02935 0.28548 -0.0039062 -0.036968
1627 -0.022653 -0.033069 -0.064954 0.16657 -0.15444 -0.005436 0.30705 -0.0018505 -0.041559
1628 -0.018612 -0.022638 -0.045777 0.1946 -0.18773 -0.023529 0.33708 -0.0087443 -0.043475
1629 -0.041394 -0.017613 -0.066322 0.17587 -0.17156 -0.026769 0.33618 -0.0010948 -0.028707
1630 -0.051043 0.070845 -0.067414 0.1472 -0.17591 -0.020703 0.306 -0.013546 -0.027937
1631 -0.027125 0.13358 -0.062525 0.15735 -0.17964 -0.033635 0.28779 -0.021006 -0.0038129
1632 0.028503 0.18364 -0.042149 0.17137 -0.16501 -0.039116 0.27485 -0.0091986 -0.010527
1633 0.0051443 0.14279 -0.073449 0.14166 -0.18232 -0.067062 0.22074 -0.031134 0.0087074
1634 0.084544 0.068874 -0.049955 0.14246 0.14378 -0.032805 0.24104 -0.017413 0.012849
1635 0.11369 0.014702 -0.085393 0.12049 0.19535 -0.04542 0.18164 -0.0070433 -0.023313
1636 0.12068 0.02274 -0.074761 0.11989 0.25809 -0.045423 0.18871 -0.013544 -0.037582
1637 0.20754 0.01642 -0.063713 0.1836 0.40881 -0.013079 0.23566 -0.008166 -0.01195
1638 0.22363 -0.0078452 -0.079964 0.10835 0.38586 -0.052648 0.20915 -0.013951 -0.034058
1639 0.20635 0.023423 -0.021718 0.15653 0.54299 -0.045379 0.23125 0.022685 -0.0026867
1640 0.15713 -0.00088973 -0.049814 0.074746 0.43962 -0.042723 0.22714 0.035014 0.011758
1641 0.12853 0.0078094 -0.037113 0.13888 0.57079 -0.025906 0.30986 0.077594 0.050289
1642 0.11432 0.051132 0.029287 0.15056 0.61233 -0.036915 0.34027 0.10906 0.10326
1643 0.12676 0.11205 0.11342 0.14135 0.72815 -0.044917 0.32471 0.12116 0.1801
1644 0.13947 0.19581 0.23751 0.19086 0.71658 -0.012733 0.31961 0.14076 0.21705
1645 0.12889 0.20414 0.16093 0.12814 0.7291 -0.057626 0.27465 0.083741 0.17592
1646 0.1758 0.21705 0.11952 0.14338 0.76967 -0.036168 0.2716 0.038643 0.080071
1647 0.25645 0.14742 0.02477 0.12487 0.82801 -0.036655 0.20384 0.043833 0.060769
1648 0.27788 0.073967 0.022874 0.070843 0.78469 -0.072134 0.20548 0.033259 0.033096
1649 0.26636 0.055267 -0.017391 0.11988 0.82926 -0.063563 0.15392 0.025662 0.033319
1650 0.30116 0.078075 0.0013482 0.12334 0.8416 -0.046364 0.17098 0.050724 0.06822
1651 0.27559 0.054941 0.0062521 0.11829 0.85876 -0.049159 0.16554 0.0363 0.074061
1652 0.21737 0.045577 -0.0062997 0.13264 0.89587 -0.068048 0.14089 0.043647 0.047431
1653 0.1962 0.050692 0.0013709 0.11433 0.90516 -0.045425 0.1333 0.028506 0.14963
1654 0.15947 0.032358 -0.01595 0.10822 0.86459 -0.067543 0.17471 0.012236 0.19837
1655 0.16995 0.039524 0.0049613 0.08767 0.88232 -0.072859 0.1468 0.03054 0.2535
1656 0.14911 0.057952 -0.0089707 0.11069 0.86599 -0.052199 0.14226 0.0351 0.29765
1657 0.19751 0.16853 0.11753 0.082231 0.94597 0.11689 0.1133 0.020942 0.31715
1658 0.26017 0.27639 0.17795 0.10938 0.95945 0.22871 0.16811 0.055298 0.32387
1659 0.34389 0.33923 0.26342 0.12349 0.97184 0.2927 0.15868 0.052901 0.30551
1660 0.3655 0.30315 0.28119 0.1027 0.94651 0.28385 0.12765 0.040626 0.22821
1661 0.35444 0.15863 0.28297 0.09232 0.91449 0.14852 0.083926 0.025398 0.15669
1662 0.36686 0.14136 0.26615 0.11374 0.98773 0.06854 0.13541 0.04523 0.18444
1663 0.35711 0.11672 0.14004 0.11905 0.90531 0.039842 0.090557 0.044365 0.19489
1664 0.27977 0.10296 0.10732 0.10299 0.96885 0.002901 0.078453 0.044005 0.233
1665 0.21373 0.093415 0.1019 0.10252 1.0008 0.023046 0.079818 0.05436 0.30291
1666 0.1871 0.091514 0.070603 0.089128 0.98147 -0.0053311 0.062044 0.049462 0.30247
1667 0.18174 0.082686 0.092601 0.092104 0.99417 0.0054286 0.035472 0.057759 0.31116
1668 0.16339 0.079619 0.11215 0.12224 1.0128 0.037774 0.0968 0.0701 0.35782
1669 0.16254 0.051126 0.10873 0.097253 0.95616 0.0072033 0.054079 0.047153 0.3962
1670 0.15911 0.11458 0.23883 0.079698 0.92519 -0.0040328 0.032983 0.060936 0.41281
1671 0.22067 0.21759 0.38045 0.10986 1.0042 -0.0054758 0.06135 0.043999 0.39299
1672 0.31042 0.31789 0.3866 0.11859 0.93694 -0.0010982 0.047144 0.065111 0.4327
1673 0.39172 0.34052 0.42177 0.11638 0.9355 -0.018254 0.050914 0.052275 0.37655
1674 0.38716 0.35103 0.3586 0.082306 0.94457 -0.021867 0.027937 0.048682 0.3293
1675 0.388 0.2676 0.30109 0.061484 0.93022 -0.013456 0.011664 0.048041 0.30127
1676 0.35169 0.19693 0.24258 0.093416 0.88059 -0.027289 0.033579 0.058394 0.31232
1677 0.29693 0.14078 0.18564 0.10872 0.85444 -0.01242 0.0080592 0.024252 0.3204
1678 0.21144 0.13332 0.18062 0.10977 0.76552 -0.037504 -0.00059903 0.040647 0.33051
1679 0.18872 0.11956 0.16234 0.089445 0.66197 -0.01693 0.013267 0.048395 0.39039
1680 0.16586 0.11724 0.15684 0.09276 0.60245 -0.0092021 -0.00031458 0.079008 0.46469
1681 0.19912 0.15039 0.19251 0.14338 0.57358 -0.0022858 0.01098 0.13329 0.50543
1682 0.17415 0.16539 0.36611 0.11802 0.5958 0.15227 0.02197 0.16483 0.46212
1683 0.15909 0.29148 0.43637 0.086214 0.49382 0.19989 -0.017199 0.17904 0.45739
1684 0.16482 0.37687 0.48377 0.099697 0.49123 0.24824 0.0070758 0.20585 0.4254
1685 0.16581 0.42533 0.47556 0.076246 0.47504 0.30464 0.0022252 0.19526 0.41556
1686 0.2611 0.43185 0.48356 0.085463 0.40937 0.30724 0.006373 0.18782 0.40862
1687 0.32194 0.36662 0.46602 0.13263 0.37693 0.25653 -0.026945 0.15883 0.41904
1688 0.36244 0.27437 0.46118 0.17257 0.41725 0.17251 -0.023039 0.13814 0.43216
1689 0.3742 0.23806 0.51106 0.16342 0.46483 0.10567 0.0034301 0.11102 0.47309
1690 0.34438 0.17584 0.45617 0.1979 0.34586 0.07316 -0.03557 0.083298 0.47208
1691 0.35513 0.2065 0.50706 0.29396 0.27687 0.063582 -0.039275 0.10615 0.49241
1692 0.32902 0.18551 0.54055 0.26815 0.34254 0.065362 -0.02966 0.099493 0.51482
1693 0.25978 0.1711 0.55058 0.25124 0.31179 0.062439 -0.03718 0.10458 0.48865
1694 0.21129 0.27061 0.55906 0.21921 0.31048 0.054008 -0.018448 0.11247 0.50112
1695 0.18658 0.3836 0.51888 0.149 0.25134 0.046589 -0.0072235 0.14221 0.41567
1696 0.16063 0.44742 0.52753 0.11654 0.24243 0.13602 0.016388 0.17914 0.44069
1697 0.19651 0.46394 0.51184 0.10642 0.20103 0.33315 0.055589 0.2538 0.43343
1698 0.14334 0.43692 0.5335 0.15534 0.22487 0.35498 0.050543 0.24778 0.40749
1699 0.17796 0.39662 0.56944 0.16813 0.20004 0.43975 0.094758 0.28764 0.47086
1700 0.15985 0.30387 0.55182 0.13729 0.18603 0.46687 0.069496 0.27189 0.53196
1701 0.15992 0.24789 0.56789 0.18239 0.17221 0.49857 0.089273 0.28247 0.48628
1702 0.22811 0.2338 0.55767 0.15875 0.16096 0.489 0.088458 0.29857 0.51289
1703 0.26103 0.21872 0.56617 0.18456 0.1561 0.55856 0.088616 0.2829 0.45057
1704 0.31838 0.23108 0.54371 0.16201 0.19073 0.521 0.099142 0.32333 0.45697
1705 0.35169 0.22362 0.45875 0.16624 0.12069 0.51401 0.091997 0.3323 0.44991
1706 0.384 0.32251 0.45784 0.28191 0.10021 0.6011 0.09371 0.33361 0.39939
1707 0.38465 0.45209 0.4248 0.34435 0.15355 0.56882 0.10212 0.36389 0.43238
1708 0.34208 0.46916 0.37598 0.30938 0.07357 0.54608 0.065868 0.31679 0.40159
1709 0.32247 0.53721 0.41817 0.33214 0.081514 0.64484 0.078959 0.37105 0.43848
1710 0.2866 0.46189 0.48326 0.38728 0.047824 0.66181 0.10823 0.34295 0.4279
1711 0.25028 0.40631 0.50334 0.36295 0.048651 0.61938 0.082218 0.35862 0.47404
1712 0.26173 0.3764 0.57101 0.43536 0.071504 0.65718 0.11375 0.35934 0.42724
1713 0.26262 0.32608 0.50096 0.44994 0.042034 0.70098 0.11597 0.38874 0.42298
1714 0.29119 0.30022 0.47758 0.48823 0.053579 0.72206 0.12657 0.38071 0.43421
1715 0.3054 0.2626 0.37584 0.41234 -0.011854 0.70895 0.093962 0.36753 0.39999
1716 0.35067 0.26849 0.35095 0.48517 0.016427 0.71961 0.096654 0.40487 0.41412
1717 0.34746 0.24035 0.32813 0.44101 -0.0054487 0.70551 0.099318 0.37464 0.34441
1718 0.38599 0.2785 0.32539 0.46422 0.015831 0.72343 0.11451 0.35225 0.37061
1719 0.43448 0.40827 0.30365 0.45853 -0.012827 0.71305 0.096372 0.37916 0.39623
1720 0.40265 0.48983 0.30267 0.54491 0.010818 0.71137 0.10477 0.3692 0.36025
1721 0.40147 0.50664 0.29794 0.4946 -0.001825 0.6769 0.10111 0.37776 0.381
1722 0.34517 0.4578 0.28177 0.50497 -0.039592 0.68151 0.077961 0.34298 0.36582
1723 0.29232 0.41938 0.30137 0.5144 -0.014033 0.69714 0.10266 0.38278 0.35272
1724 0.28118 0.36559 0.27157 0.5237 -0.024964 0.69844 0.091881 0.38306 0.34052
1725 0.23766 0.31461 0.2725 0.57933 -0.027555 0.70548 0.099849 0.38092 0.31907
1726 0.18537 0.27015 0.24242 0.54118 -0.064109 0.63641 0.06934 0.37885 0.31229
1727 0.1937 0.27292 0.27074 0.58831 -0.061203 0.56723 0.07303 0.37683 0.28899
1728 0.19553 0.27185 0.25176 0.55004 -0.080663 0.52314 0.070084 0.33818 0.28317
1729 0.19702 0.30437 0.23774 0.53702 -0.078641 0.50683 0.057687 0.32495 0.29969
1730 0.17643 0.38087 0.21296 0.55666 -0.10192 0.47781 0.04344 0.31302 0.30551
1731 0.20923 0.47874 0.24066 0.61404 -0.03505 0.49978 0.072744 0.3355 0.27882
1732 0.16646 0.461 0.22895 0.5522 -0.078774 0.47105 0.03632 0.29735 0.23575
1733 0.13808 0.45615 0.19041 0.61082 -0.092194 0.43599 0.022027 0.26946 0.25725
1734 0.16991 0.44475 0.18663 0.56455 -0.095907 0.44515 0.021428 0.30356 0.2364
1735 0.11885 0.33079 0.1437 0.51734 -0.13445 0.35058 -0.0012238 0.25328 0.22138
1736 0.14903 0.3219 0.17295 0.60197 -0.09948 0.41672 0.026862 0.30609 0.2628
1737 0.13409 0.27201 0.16671 0.6089 -0.10869 0.38927 0.025243 0.32492 0.22741
1738 0.13138 0.25603 0.16152 0.58838 -0.11382 0.37107 0.0026253 0.33691 0.23446
1739 0.11692 0.25242 0.14592 0.56818 -0.11153 0.34192 -0.00032068 0.3398 0.23127
1740 0.092015 0.23497 0.13936 0.62065 -0.11367 0.32498 -0.0022114 0.323 0.18832
1741 0.10714 0.24934 0.15177 0.55926 -0.12079 0.32598 -0.009418 0.29229 0.20143
1742 0.081738 0.28586 0.11581 0.55477 -0.14925 0.28598 0.08654 0.26743 0.20799
1743 0.11145 0.35256 0.15142 0.61992 -0.11042 0.31359 0.14703 0.26209 0.21441
1744 0.075764 0.35865 0.093234 0.55251 -0.11241 0.29556 0.1703 0.25171 0.21398
1745 0.05946 0.37832 0.099152 0.54787 0.033059 0.29695 0.19187 0.25581 0.14891
1746 0.054973 0.37157 0.080315 0.5039 0.15028 0.24261 0.18888 0.22276 0.1694
1747 0.039177 0.2757 0.041517 0.51972 0.20204 0.22108 0.17304 0.20998 0.16512
1748 0.033483 0.21891 0.060088 0.49809 0.29385 0.23231 0.21882 0.2007 0.15585
1749 0.051459 0.2507 0.091736 0.52232 0.35116 0.24112 0.23149 0.2096 0.17091
1750 0.048561 0.23814 0.099437 0.51616 0.49823 0.22887 0.22274 0.20115 0.19142
1751 0.036065 0.19902 0.068841 0.48308 0.35909 0.21194 0.18438 0.20282 0.15384
1752 0.043004 0.19813 0.068155 0.52313 0.48273 0.22892 0.2054 0.20765 0.1547
1753 0.029404 0.1878 0.066483 0.57032 0.57735 0.21975 0.18236 0.2028 0.12506
1754 0.048597 0.21988 0.057515 0.47455 0.66374 0.1926 0.17659 0.20216 0.13486
1755 -0.0036605 0.168 0.062616 0.57376 0.57104 0.18433 0.14951 0.15044 0.14061
1756 0.037337 0.19005 0.077186 0.45985 0.57113 0.19391 0.25492 0.19177 0.12819
1757 0.017229 0.17455 0.033131 0.44485 0.65565 0.18282 0.26084 0.17112 0.12528
1758 0.00020364 0.20673 -0.0027915 0.39773 0.73319 0.16655 0.27691 0.15898 0.11593
1759 0.0065578 0.21689 0.047681 0.40607 0.75981 0.17326 0.31478 0.17075 0.11127
1760 0.0072388 0.18207 0.045534 0.43575 0.70619 0.16327 0.29543 0.1721 0.11305
1761 0.010758 0.1479 0.0021426 0.38046 0.69356 0.14668 0.29608 0.1552 0.099747
1762 0.0081701 0.1235 0.028758 0.43272 0.77147 0.14615 0.30899 0.15923 0.11956
1763 0.020806 0.13907 0.027835 0.39017 0.84028 0.14537 0.30492 0.15507 0.099553
1764 0.0040006 0.12126 0.014519 0.41938 0.79627 0.10485 0.30346 0.15952 0.11287
1765 0.0054351 0.12174 0.044126 0.39325 0.8407 0.10413 0.33949 0.13555 0.089437
1766 -0.021033 0.11627 0.031286 0.34081 0.89046 0.12616 0.34339 0.13919 0.078015
1767 -0.0176 0.12473 0.0093458 0.3965 0.85159 0.1189 0.3091 0.14519 0.090618
1768 -0.025196 0.085895 0.0072394 0.38116 0.87284 0.10842 0.32555 0.12598 0.068494
1769 -0.015382 0.11313 0.018851 0.3807 0.96817 0.11015 0.3451 0.14249 0.093798
1770 0.024872 0.11059 0.019197 0.39583 0.95476 0.11914 0.36433 0.14226 0.092552
1771 -0.033606 0.069206 0.011997 0.35623 0.84554 0.076785 0.3381 0.11856 0.052282
1772 -0.018342 0.075564 0.023656 0.37139 0.85902 0.1016 0.36425 0.12379 0.080989
1773 -0.027681 0.068957 -0.018224 0.36887 0.74409 0.083471 0.34374 0.10504 0.06385
1774 -0.0068839 0.074839 0.011794 0.37095 0.79756 0.081665 0.35288 0.13099 0.064906
1775 0.005102 0.075538 0.00086044 0.31745 0.95965 0.070307 0.33246 0.11913 0.084204
1776 -0.020378 0.048746 -0.035604 0.30993 0.88783 0.052215 0.32106 0.093257 0.052452
1777 -0.018621 0.062214 -0.018968 0.32674 0.92959 0.03519 0.33734 0.10391 0.090101
1778 -0.020639 0.041051 -0.011488 0.31895 0.81673 0.014783 0.29857 0.087489 0.049973
1779 0.00075394 0.049343 -0.040963 0.27912 0.75632 0.040986 0.30979 0.092413 0.056311
1780 -0.037542 0.035533 -0.033403 0.32442 0.62237 0.034048 0.32886 0.07535 0.030286
1781 -0.013338 0.033165 -0.03575 0.32829 0.51993 0.0046908 0.28718 0.08688 0.026291
1782 -0.020849 0.022231 -0.039884 0.26223 0.49271 0.033431 0.2784 0.08499 0.043518
1783 -0.0014622 0.02816 -0.029787 0.30629 0.48573 0.015091 0.27849 0.091298 0.042434
1784 0.0061504 0.044139 -0.018754 0.30667 0.43877 0.031512 0.2559 0.091922 0.046526
1785 -0.0061786 0.02629 -0.0096582 0.30095 0.42067 0.00091835 0.22845 0.10018 0.056808
1786 -0.003103 0.02349 -0.0038205 0.30595 0.39598 0.010181 0.23584 0.092378 0.046429
1787 0.0054732 0.011017 -0.030669 0.27111 0.38319 0.071789 0.21982 0.096633 0.021826
1788 -0.043891 -0.007792 -0.051987 0.24754 0.31207 0.13894 0.2065 0.060229 0.02109
1789 -0.018052 0.011817 -0.035154 0.24871 0.31767 0.15193 0.19882 0.072281 0.01836
1790 -0.0096245 0.0019974 -0.061372 0.27479 0.32976 0.13939 0.24493 0.070771 0.021002
1791 -0.024363 -0.020031 -0.051469 0.27841 0.26761 0.051376 0.24056 0.079357 0.035078
1792 -0.021038 -0.013172 -0.055352 0.27442 0.30649 0.04853 0.26755 0.078001 0.02332
1793 0.0010511 -0.01054 -0.048934 0.27786 0.26518 0.027579 0.28328 0.052488 0.010257
1794 0.023294 -1.9855e-05 -0.040393 0.2487 0.23444 0.028615 0.21724 0.075282 0.048695
1795 0.014243 -0.014521 -0.024835 0.2769 0.22209 0.03281 0.2019 0.064671 0.032523
1796 0.016427 -0.010632 -0.017795 0.2783 0.19972 0.019881 0.20606 0.082379 0.02487
1797 -0.033915 -0.032252 -0.037355 0.23017 0.2058 0.0022559 0.1737 0.041607 0.014148
1798 -0.022546 -0.013866 -0.060093 0.25615 0.16829 0.022777 0.25226 0.072256 0.014037
1799 -0.016758 -0.023556 -0.052186 0.21581 0.17397 -0.004315 0.20008 0.055538 0.027846
1800 -0.026731 -0.038523 -0.061984 0.18801 0.17333 -0.0073302 0.1994 0.047015 0.0056403
1801 -0.029361 -0.037499 -0.059701 0.1981 0.10492 -0.0058049 0.21341 0.065575 -0.0051742
1802 -0.037612 -0.060798 -0.077119 0.18776 0.10484 -0.026862 0.17104 0.0085534 -0.020039
1803 -0.031328 -0.047093 -0.039787 0.24891 0.15253 -0.0086029 0.1963 0.030256 0.0062832
1804 -0.047204 -0.039935 -0.040896 0.26182 0.10452 -0.0018904 0.22655 0.035789 -0.005504
1805 -0.032137 -0.029645 -0.030976 0.22193 0.071879 -0.023544 0.23119 0.053942 -0.0073014
1806 -0.063827 -0.033823 -0.072381 0.20897 0.11579 -0.0088307 0.18918 0.041703 -0.0051645
1807 -0.0421 -0.04646 -0.055641 0.1859 0.05786 -0.020978 0.17685 0.042361 -0.027693
1808 -0.032845 -0.023391 -0.024437 0.24541 0.079181 0.0080305 0.22063 0.048714 0.008562
1809 -0.033807 -0.058484 -0.058927 0.21813 0.060943 -0.023482 0.17645 0.048363 -0.0098983
1810 -0.040211 -0.049397 -0.088682 0.18515 0.016924 -0.059349 0.15414 0.023757 -0.026825
1811 -0.03008 -0.066902 -0.056043 0.16339 0.033915 -0.03642 0.1664 0.026532 -0.015812
1812 -0.016505 -0.042044 -0.079159 0.17571 0.025985 -0.046567 0.16105 0.049505 0.0087155
1813 0.00077819 -0.04265 -0.049438 0.20624 0.040872 -0.029069 0.18691 0.054568 -0.015498
1814 0.0055193 -0.052228 -0.034099 0.20698 0.04466 -0.036629 0.16233 0.057378 0.0045
1815 0.0033013 -0.073436 -0.05259 0.20459 0.0010182 -0.049788 0.14992 0.028718 -0.017137
1816 -0.0025695 -0.05632 -0.044978 0.20993 0.0042945 -0.041166 0.18034 0.040665 -0.01101
1817 -0.0093134 -0.061895 -0.035219 0.20888 -0.015507 -0.055928 0.16578 0.013295 -0.042626
1818 -0.022698 -0.070622 -0.046167 0.19253 -0.012034 -0.047542 0.15873 0.01927 -0.018186
1819 -0.032188 -0.070052 -0.044649 0.16917 -0.049613 -0.081669 0.13108 0.029755 -0.040677
1820 0.0010983 -0.068447 0.030909 0.15779 -0.030178 -0.047491 0.14618 0.026252 -0.031447
1821 -0.015692 -0.069892 0.069451 0.17194 -0.060003 -0.072268 0.10983 0.020492 -0.023171
1822 -0.057082 -0.097514 0.050449 0.11686 -0.034076 -0.079745 0.081262 -0.028615 -0.056085
1823 0.003459 -0.048622 0.065009 0.17598 -0.072853 -0.074892 0.11351 0.033841 -0.0041486
1824 -0.026378 -0.079509 0.026674 0.17363 -0.092798 -0.10443 0.089059 0.013655 -0.046838
1825 -0.011328 -0.064338 -0.013427 0.18706 -0.08756 -0.086726 0.088235 0.033706 -0.030399
1826 -0.019865 -0.072741 -0.02107 0.12124 -0.089201 -0.076765 0.078276 0.02483 -0.029166
1827 -0.0059955 -0.074601 -0.019872 0.14767 -0.076698 -0.073548 0.08193 0.031049 -0.007008
1828 -0.044927 -0.106 -0.040717 0.1546 -0.11166 -0.092112 0.069563 -0.019746 -0.063443
1829 -0.015526 -0.064054 -0.0015434 0.19574 -0.099729 -0.057496 0.091799 0.015422 -0.035589
1830 -0.027194 -0.09329 -0.045722 0.19303 -0.11745 -0.089423 0.09202 0.0044972 -0.033246
1831 -0.03922 -0.084568 -0.035067 0.11791 -0.11425 -0.097138 0.0843 0.0010835 -0.032054
1832 -0.035126 -0.069518 -0.018559 0.16008 -0.11908 -0.054277 0.096953 0.030524 -0.022641
1833 -0.033501 -0.082467 -0.023394 0.13872 -0.13488 -0.077356 0.082579 0.0073482 -0.042528
1834 -0.032067 -0.10566 -0.039386 0.078789 -0.1521 -0.092552 0.041443 0.011272 -0.034505
1835 -0.0093279 -0.079045 0.048884 0.18903 -0.11418 -0.076252 0.082634 0.007133 -0.010921
1836 -0.060809 -0.112 0.094943 0.13966 -0.18659 -0.10305 0.017215 -0.027542 -0.043644
1837 -0.032472 -0.08183 0.12735 0.1929 -0.10672 -0.060581 0.070987 0.033532 -0.013703
1838 -0.033409 -0.084896 0.1474 0.13872 -0.1106 -0.069746 0.040955 0.0037632 -0.025889
1839 -0.034359 -0.069322 0.14471 0.1811 -0.13999 -0.082868 0.043493 0.013685 -0.012267
1840 -0.050747 -0.087384 0.10343 0.20265 -0.13124 -0.077415 0.042179 0.0041658 -0.023894
1841 -0.051592 -0.10048 0.034555 0.17294 -0.15087 -0.10186 0.026493 0.0082157 -0.038978
1842 -0.047837 -0.10308 0.0094249 0.15384 -0.11708 -0.087593 0.0060849 -0.01001 -0.053348
1843 -0.06963 -0.11128 0.021909 0.15591 -0.17092 -0.099459 0.018793 -0.0056817 -0.061126
1844 -0.049005 -0.1082 0.031769 0.14238 -0.14622 -0.095486 0.0028677 -0.0016247 -0.049404
1845 -0.067191 -0.080672 0.036372 0.13085 -0.1412 -0.087405 0.0055767 0.0078737 -0.035777
1846 -0.06342 -0.10276 0.035835 0.15632 -0.12471 -0.013526 0.0099387 0.024755 -0.046057
1847 -0.071671 -0.1025 0.073443 0.11461 -0.18699 0.10398 -0.0022755 -0.010215 -0.026445
1848 -0.050723 -0.094692 0.15784 0.15715 -0.13836 0.11554 0.025713 0.0028497 0.011577
1849 -0.080823 -0.094443 0.2101 0.13088 -0.16195 0.12204 0.0044725 0.0028248 -0.017734
1850 -0.064829 -0.10246 0.20106 0.13181 -0.18087 0.045595 2.9834e-06 -0.012971 0.047108
1851 -0.073117 -0.096614 0.20026 0.10386 -0.21132 -0.030688 -0.01371 0.011166 0.037904
1852 -0.093701 -0.12173 0.17368 0.11597 -0.21837 -0.063388 -0.03459 -0.0055736 0.037007
1853 -0.09798 -0.11764 0.11062 0.12792 -0.18273 -0.031342 -0.03069 0.0028332 0.045018
1854 -0.083356 -0.10448 0.098684 0.16027 -0.18885 -0.037045 -0.017797 0.0020919 0.022231
1855 -0.084058 -0.10859 0.07744 0.13461 -0.20395 -0.040263 -0.013311 -0.0052757 0.016589
1856 -0.096426 -0.13071 0.058603 0.125 -0.25026 -0.069032 -0.067169 -0.01857 -0.019819
1857 -0.092366 -0.10103 0.077329 0.10842 -0.18563 -0.069385 -0.037874 -0.011219 0.031089
1858 -0.075349 -0.10329 0.11796 0.13723 -0.18654 -0.06094 -0.026058 0.012414 0.057444
1859 -0.080798 -0.10138 0.14123 0.10126 -0.19421 -0.073133 -0.034027 -0.022718 0.05187
1860 -0.072847 -0.093705 0.26685 0.11426 -0.19882 -0.069211 -0.035857 0.011917 0.11542
1861 -0.10529 -0.11358 0.28868 0.11677 -0.21582 -0.075785 -0.034584 0.0015968 0.11415
1862 -0.087836 -0.11101 0.33099 0.10476 -0.18061 -0.082661 -0.053736 -0.0063513 0.13362
1863 -0.085908 -0.1005 0.30999 0.11679 -0.21659 -0.065114 -0.036987 -0.0040762 0.13983
1864 -0.098484 -0.092035 0.24127 0.09481 -0.19425 -0.094518 -0.067182 -0.0055289 0.12926
1865 -0.09068 -0.085021 0.18847 0.10011 -0.23042 -0.06757 -0.044612 -0.0090671 0.086702
1866 -0.10355 -0.073364 0.13479 0.11837 -0.2234 -0.097398 -0.06539 -0.0015071 0.056225
1867 -0.12633 -0.087017 0.13508 0.11701 -0.22952 -0.090566 -0.061536 -0.019078 0.029858
1868 -0.076834 -0.074643 0.11549 0.13136 -0.20593 -0.086369 -0.071394 -0.00054605 0.057918
1869 -0.080275 -0.080797 0.11142 0.13748 -0.22102 -0.083922 -0.051198 -0.021633 0.081398
1870 -0.062418 -0.066588 0.11885 0.10761 -0.22194 -0.082924 -0.049499 0.011802 0.17496
1871 -0.045964 -0.061279 0.10244 0.11531 -0.20891 -0.1061 -0.06334 0.0099242 0.23245
1872 -0.052645 -0.058206 0.12099 0.12355 -0.23963 -0.10197 -0.098097 0.024592 0.2523
1873 -0.06396 -0.078857 0.16692 0.13632 -0.21058 -0.10706 -0.075846 -0.00051561 0.26012
1874 -0.068507 -0.070599 0.25996 0.080421 -0.21707 -0.10991 -0.07513 -0.00014734 0.22322
1875 -0.069721 -0.051526 0.31003 0.077322 -0.23455 -0.11415 -0.07213 -0.019015 0.16796
1876 -0.047143 -0.066945 0.31699 0.11321 -0.21632 -0.1083 -0.075287 -0.0012625 0.15014
1877 -0.043726 -0.063687 0.26819 0.11489 -0.23402 -0.10008 -0.084566 0.0078449 0.1109
1878 -0.040104 -0.060138 0.19616 0.11695 -0.22486 -0.10526 -0.079529 -0.00038955 0.11133
1879 0.0036282 -0.064651 0.16629 0.12929 -0.22027 -0.11597 -0.092484 0.0093137 0.16821
1880 0.011303 -0.054459 0.14316 0.13189 -0.22536 -0.12571 -0.079039 0.01135 0.18621
1881 0.089514 -0.034738 0.15387 0.12798 -0.20867 -0.10874 -0.082266 0.034153 0.2318
1882 0.10563 -0.050953 0.14974 0.12216 -0.24992 -0.10627 -0.10596 0.017795 0.26217
1883 0.10833 -0.066104 0.093419 0.099586 -0.26382 -0.11533 -0.10804 0.031137 0.28209
1884 0.12861 -0.036616 0.20083 0.13008 -0.24538 -0.093756 -0.055219 0.055579 0.27533
1885 0.063691 -0.039468 0.25392 0.11238 -0.21605 -0.080955 -0.085068 0.02949 0.2503
1886 0.0017194 -0.040259 0.27696 0.12165 -0.28108 -0.11856 -0.10656 0.016471 0.19512
1887 -0.012027 -0.058489 0.29036 0.1059 -0.25978 -0.097435 -0.081923 -0.0046893 0.17279
1888 -0.0075141 -0.056288 0.33221 0.066173 -0.22303 -0.1237 -0.095667 0.0070796 0.14967
1889 -0.032421 -0.067751 0.29991 0.11383 -0.27355 -0.13553 -0.11096 -0.00039319 0.11684
1890 0.0028189 -0.058842 0.27364 0.1444 -0.22152 -0.086424 -0.073197 0.024546 0.13496
1891 0.0083074 -0.069953 0.26581 0.16325 -0.22331 -0.054654 -0.076025 0.0044183 0.13966
1892 -0.0018612 -0.073438 0.1723 0.072981 -0.27062 -0.0056459 -0.098045 0.0046522 0.11522
1893 -0.0037568 -0.07391 0.17764 0.13282 -0.25369 0.082664 -0.091002 0.007859 0.1109
1894 0.029628 -0.068507 0.15358 0.10267 -0.28675 0.14471 -0.077252 0.010645 0.1233
1895 0.051324 -0.067755 0.16395 0.12452 -0.25136 0.03955 -0.10827 0.02119 0.22112
1896 0.09536 -0.077014 0.21027 0.089122 -0.25045 -0.054107 -0.094095 0.018778 0.25375
1897 0.13383 -0.067879 0.23967 0.12465 -0.23878 -0.05668 -0.098812 0.011712 0.29503
1898 0.14227 -0.077672 0.24015 0.13339 -0.25424 -0.041979 -0.083257 -0.0016622 0.28747
1899 0.10811 -0.091108 0.17343 0.096208 -0.24752 -0.10576 -0.12527 -0.0097546 0.24946
1900 0.057883 -0.09359 0.18186 0.07732 -0.095899 -0.063188 -0.11322 -0.0038097 0.14544
1901 0.048833 -0.061941 0.20196 0.13271 0.0017906 -0.052312 -0.090935 0.011026 0.16037
1902 0.029451 -0.094338 0.13713 0.081153 0.073825 -0.091029 -0.12969 0.0045803 0.12461
1903 0.0091584 -0.0934 0.14333 0.11924 0.14346 -0.051728 -0.11717 0.0070332 0.14221
1904 -0.020817 -0.092797 0.12122 0.13036 0.07675 -0.080878 -0.12901 -0.0033529 0.12375
1905 0.0040533 -0.098189 0.089549 0.12453 -0.060726 -0.059587 -0.10847 -0.0048814 0.11883
1906 0.019542 -0.078671 0.13982 0.17055 -0.13266 -0.045296 -0.097913 0.012874 0.13408
1907 -0.0076928 -0.10756 0.11014 0.10608 -0.1429 -0.094798 -0.1346 -0.0072617 0.11517
1908 -0.011146 -0.10433 0.085491 0.10122 -0.17532 -0.074322 -0.11339 -0.036504 0.10615
1909 -0.010992 -0.10848 0.097533 0.12773 -0.15393 0.046564 -0.079328 -0.021846 0.11651
1910 0.0515 -0.089039 0.092079 0.13927 -0.13695 0.15872 -0.037165 0.0090963 0.13342
1911 0.075229 -0.093768 0.10486 0.17968 -0.14392 0.16846 -0.066702 0.0031614 0.099263
1912 0.12088 -0.10223 0.066631 0.18935 -0.16266 0.1811 -0.015198 -0.0086502 0.07349
1913 0.15751 -0.097834 0.074832 0.235 -0.15373 0.14493 -0.018395 0.0088676 0.1138
1914 0.15107 -0.10792 0.051626 0.23676 -0.16815 0.03851 -0.012897 -0.017798 0.091243
1915 0.18321 -0.068321 0.11665 0.25734 -0.13104 0.047062 0.0010471 0.020744 0.13004
1916 0.10144 -0.10843 0.047972 0.15422 -0.17231 0.013343 -0.026318 0.0026617 0.096677
1917 0.054135 -0.095086 0.078894 0.17393 -0.20387 0.0033763 -0.021859 -0.0060562 0.09173
1918 0.020111 -0.118 0.049071 0.10942 -0.18764 0.003437 -0.028436 -0.048593 0.076563
1919 0.027107 -0.092759 0.036729 0.18541 -0.20281 0.029829 -0.017286 -0.019458 0.090689
1920 0.022674 -0.087952 0.058323 0.11063 -0.19536 0.011719 -0.015771 -0.030197 0.057433
1921 0.036 -0.037742 0.048895 0.19371 -0.19648 -0.011051 -0.0057873 -0.0025026 0.061188
1922 0.037204 -0.011188 0.061415 0.24132 -0.18596 0.02496 0.018843 -0.0046556 0.080267
1923 0.0081449 -0.026803 0.014697 0.19428 -0.1963 0.0024306 0.0013386 -0.024512 0.052997
1924 0.088253 -0.032699 0.017984 0.31343 -0.19103 0.028359 0.041618 0.021997 0.068198
1925 0.095538 -0.048147 0.032594 0.28243 -0.12749 0.017089 0.015011 0.0046848 0.084339
1926 0.098064 -0.085624 0.044833 0.30574 0.02268 0.011971 0.043046 -0.010226 0.060088
1927 0.15563 -0.05269 0.027344 0.31095 0.15256 0.11085 0.057471 0.015911 0.070321
1928 0.14143 -0.082481 0.0060639 0.26026 0.25232 0.21049 0.035216 -0.0018619 0.056816
1929 0.10657 -0.085996 -0.022054 0.16395 0.23281 0.23698 0.010708 -0.013698 0.016036
1930 0.098511 -0.082897 -0.0037696 0.22175 0.25499 0.29496 0.03739 -0.017221 0.04511
1931 0.11614 -0.062712 0.020556 0.21257 0.37659 0.29211 0.051895 -0.00044137 0.06537
1932 0.048652 -0.062866 0.032376 0.2107 0.39767 0.21455 0.053462 -0.028699 0.0058173
1933 0.051542 0.026531 -0.032201 0.18633 0.29496 0.095855 0.032178 -0.013291 0.027279
1934 0.049542 0.098654 -0.015336 0.19527 0.33028 0.073916 0.016457 -0.027662 0.01965
1935 0.078821 0.16193 -0.00064951 0.22757 0.48807 0.073491 0.027388 -0.0025184 0.026385
1936 0.10691 0.12379 0.00099502 0.3133 0.57341 0.079874 0.023118 -0.00029647 0.050842
1937 0.10479 0.038773 -0.022345 0.32342 0.65207 0.062587 0.0089084 -0.023659 0.0418
1938 0.1034 -0.0045151 -0.01319 0.37134 0.64449 0.049767 -0.0098741 -0.020206 0.0029695
1939 0.097122 -0.025759 -0.049822 0.31625 0.59535 0.022646 -0.024701 -0.031258 0.011196
1940 0.098273 -0.017177 -0.016799 0.35608 0.6981 0.043601 0.0032525 0.0048929 0.017477
1941 0.094157 -0.018154 -0.0015042 0.38114 0.67162 0.065786 0.0043522 0.012067 0.026879
1942 0.076204 -0.022934 -0.036207 0.32271 0.70097 0.038048 0.00349 -0.02181 0.027655
1943 0.078818 -0.01661 -0.026908 0.30714 0.79124 0.07897 0.011212 -0.0043135 0.017101
1944 0.066609 0.023214 -0.023382 0.2304 0.72253 0.20936 0.0016277 -0.0079919 0.026399
1945 0.055738 0.14215 -0.025529 0.22705 0.73744 0.24667 -0.025084 -0.031736 0.0095901
1946 0.075344 0.22108 -0.012939 0.26903 0.8006 0.33745 0.011275 0.0033256 0.03931
1947 0.084974 0.25496 -0.0020256 0.23424 0.80278 0.29709 -0.019305 0.0051879 -0.0033853
1948 0.054018 0.17559 -0.036733 0.21049 0.75921 0.17894 -0.02088 -0.012252 0.0012939
1949 0.10661 0.15654 -0.040923 0.20897 0.76978 0.12448 0.0052891 0.00081093 0.019063
1950 0.081877 0.10443 -0.067489 0.23559 0.81015 0.066395 0.0094756 -0.017867 -0.018064
1951 0.13096 0.089066 -0.026227 0.26428 0.82431 0.075705 0.066607 -0.014038 -0.0037906
1952 0.12762 0.11012 -0.015413 0.36257 0.85363 0.089765 0.10243 -0.014317 -0.012599
1953 0.16212 0.097714 -0.035629 0.42737 0.74623 0.057074 0.10794 -0.020832 -0.011576
1954 0.11989 0.14069 -0.066909 0.3958 0.78285 0.060409 0.10248 -0.042372 -0.018663
1955 0.13084 0.2839 -0.01954 0.43959 0.85153 0.072224 0.11965 -0.0098338 -0.01196
1956 0.10538 0.29459 -0.036093 0.38523 0.81639 0.090638 0.097884 -0.021683 -0.0098013
1957 0.073631 0.33278 -0.035052 0.34758 0.89078 0.059474 0.085957 -0.0013701 0.0085922
1958 0.03866 0.26831 -0.036538 0.29839 0.8954 0.023882 0.052383 -0.02262 -0.016055
1959 0.060718 0.21702 -0.04295 0.246 0.80441 0.030959 0.044799 -0.0107 -0.025449
1960 0.02339 0.16367 -0.033366 0.28056 0.82929 0.061559 0.057563 0.0090602 -0.0023505
1961 0.030843 0.15525 -0.068259 0.22021 0.78914 0.030096 0.020714 -0.0038277 -0.033829
1962 0.025156 0.14483 -0.042108 0.23687 0.85421 0.096354 0.028102 -0.0044303 -0.015766
1963 0.02949 0.15181 -0.043984 0.25593 0.8713 0.27069 0.1272 0.0034899 -0.0072488
1964 0.033399 0.18445 -0.072593 0.20031 0.83522 0.27343 0.15613 -0.042969 -0.053174
1965 0.086246 0.38713 -0.022635 0.30263 0.90443 0.38404 0.22159 0.0071408 0.017608
1966 0.093561 0.38454 -0.052011 0.37831 0.88254 0.34554 0.18636 -0.0294 -0.019521
1967 0.14575 0.4126 -0.032476 0.43923 0.8234 0.22188 0.19417 0.0014958 -0.0033628
1968 0.13378 0.31833 -0.051493 0.39922 0.72072 0.13906 0.21042 -0.040666 -0.042057
1969 0.16301 0.25219 -0.064735 0.4096 0.66177 0.11931 0.17879 -0.0015934 -0.0030118
1970 0.14977 0.24606 -0.058363 0.409 0.69355 0.096148 0.17602 -0.013588 -0.0064897
1971 0.10195 0.25255 -0.072302 0.39938 0.67312 0.076725 0.16576 0.0056752 -0.030797
1972 0.062446 0.26941 -0.043537 0.31982 0.67394 0.12971 0.1873 0.0026459 -0.021988
1973 0.046233 0.2883 -0.032193 0.31191 0.55966 0.11109 0.20371 -0.038212 -0.047242
1974 0.070236 0.35061 -0.034278 0.34118 0.51566 0.094327 0.27296 -0.00040556 -0.023238
1975 0.05339 0.33983 -0.059831 0.24875 0.47638 0.079287 0.2341 -0.013215 -0.031568
1976 0.032419 0.36559 -0.063349 0.25562 0.43801 0.055457 0.25339 0.0031885 -0.030606
1977 0.050617 0.36333 -0.050194 0.30337 0.431 0.27591 0.25353 -0.012344 -0.031722
1978 0.043888 0.37033 -0.034523 0.28752 0.4606 0.33971 0.27967 0.0045724 -0.030355
1979 0.0050247 0.3443 -0.069983 0.27048 0.37091 0.34617 0.23732 -0.011345 -0.036689
1980 0.031672 0.31838 -0.046377 0.30747 0.36518 0.38907 0.30984 -0.0087785 -0.035122
1981 0.027107 0.32466 -0.036305 0.3965 0.37413 0.4081 0.29129 -0.02047 -0.021666
1982 -0.0019534 0.30523 -0.028433 0.38746 0.34268 0.33381 0.27838 -0.024533 -0.024667
1983 0.00059642 0.35596 -0.056091 0.41293 0.28859 0.17043 0.25521 -0.0079601 -0.028307
1984 0.019884 0.40614 -0.018015 0.48226 0.33491 0.20437 0.33637 0.008052 -0.033712
1985 0.033408 0.4298 -0.045261 0.43053 0.29992 0.16343 0.28956 -0.00088363 -0.024155
1986 0.040939 0.42338 -0.073889 0.35109 0.20241 0.11185 0.2458 -0.020516 -0.022759
1987 0.046628 0.43009 -0.072213 0.29152 0.27623 0.11076 0.27335 -0.00628 -0.017257
1988 0.036694 0.40662 -0.047345 0.28441 0.2357 0.1183 0.25819 -0.024981 -0.043315
1989 0.079582 0.34475 -0.043452 0.28943 0.1723 0.099794 0.27498 -0.020965 -0.024893
1990 0.051547 0.3209 -0.059474 0.28207 0.21324 0.099712 0.26289 -0.011001 -0.048499
1991 0.066512 0.30033 -0.035466 0.26125 0.17704 0.088741 0.26364 -0.014676 -0.059101
1992 0.071879 0.31928 0.0087294 0.29498 0.22516 0.17831 0.30049 -0.0034992 -0.049692
1993 0.072634 0.38603 0.034842 0.2848 0.17208 0.33812 0.32789 -0.013527 -0.028488
1994 0.034266 0.40829 0.065927 0.31054 0.13747 0.37692 0.35869 0.012717 -0.037567
1995 0.0061907 0.43517 0.033425 0.27187 0.17894 0.41306 0.35482 -0.0068228 -0.03401
1996 0.0049175 0.42478 0.059649 0.29963 0.11188 0.3799 0.34859 -0.0087362 -0.039819
1997 -0.0045754 0.40748 0.014146 0.25539 0.1129 0.31691 0.30581 -0.029684 -0.062776
1998 -0.0079947 0.34308 -0.013283 0.23001 0.080271 0.17263 0.26338 -0.018135 -0.062826
1999 -0.016723 0.28852 0.015906 0.24677 0.072311 0.15944 0.28301 -0.014056 -0.05687
2000 -0.0031432 0.29409 0.035082 0.2768 0.074916 0.13942 0.2873 -0.0072413 -0.053508
2001 -0.012223 0.25341 0.024793 0.24346 0.10274 0.13728 0.2794 -0.018285 -0.042297
2002 -0.016604 0.25552 0.11578 0.24094 0.037921 0.1241 0.26244 -0.016102 -0.051001
2003 -0.032686 0.28376 0.18458 0.2489 -0.0014354 0.11948 0.24004 -0.0095808 -0.028115
2004 -0.039402 0.3404 0.22804 0.26368 0.066711 0.12387 0.26057 -0.0080703 -0.047138
2005 -0.0028762 0.41279 0.23741 0.26743 0.020639 0.14956 0.28053 0.0078311 -0.050287
2006 -0.0088346 0.43072 0.25607 0.24997 0.058046 0.14155 0.28611 0.0045545 -0.017669
2007 -0.024276 0.38997 0.17592 0.23712 0.025113 0.12334 0.24119 -0.0051302 -0.047508
2008 -0.070877 0.31013 0.077576 0.20418 0.0058999 0.10746 0.25487 -0.019414 -0.055054
2009 -0.056662 0.26159 0.084389 0.21676 0.017013 0.10177 0.23335 -0.029486 -0.059125
2010 -0.055246 0.23114 0.056779 0.17487 -0.064725 0.092484 0.22584 -0.023264 -0.061612
2011 -0.042888 0.23226 0.08304 0.23984 0.014012 0.10034 0.32509 0.0044222 -0.035041
2012 -0.051881 0.21144 0.11039 0.20626 -0.020413 0.085591 0.31153 -0.0040721 -0.054476
2013 -0.071547 0.19582 0.14951 0.20054 -0.040171 0.076976 0.30824 -0.023817 -0.069504
2014 -0.043161 0.21869 0.29853 0.22164 -0.054056 0.078456 0.27706 0.0045928 -0.040015
2015 -0.063763 0.23801 0.36726 0.18871 -0.051263 0.079127 0.23842 0.0037393 -0.029669
2016 -0.05586 0.2606 0.33259 0.21028 -0.02762 0.064043 0.23493 -0.0063711 -0.053232
2017 -0.046712 0.31235 0.35206 0.20227 -0.045442 0.064682 0.22728 0.00048065 -0.057664
2018 -0.047171 0.37719 0.31896 0.21815 -0.089412 0.080559 0.23137 0.0042111 -0.031468
2019 -0.046355 0.37512 0.33535 0.21348 -0.052235 0.075148 0.25125 0.023394 -0.02809
2020 -0.089736 0.27309 0.26994 0.19219 -0.093635 0.036018 0.19734 -0.012868 -0.074942
2021 -0.068886 0.22294 0.20767 0.16564 -0.10496 0.018734 0.19687 -0.015406 -0.046728
2022 -0.086851 0.19442 0.16524 0.16568 -0.076615 0.026674 0.18826 -0.021001 -0.078176
2023 -0.055546 0.20064 0.21242 0.17881 -0.10389 0.046703 0.2096 0.018159 -0.055315
2024 -0.0648 0.18557 0.20657 0.1487 -0.081579 0.019974 0.17375 0.002305 -0.065554
2025 -0.10024 0.1557 0.25552 0.16802 -0.15833 0.036889 0.20443 -0.010274 -0.071969
2026 -0.091788 0.16588 0.36013 0.16385 -0.11549 0.025973 0.21503 -0.0064266 -0.065096
2027 -0.1082 0.17589 0.39312 0.15772 -0.12012 0.021074 0.18638 -0.019081 -0.050777
2028 -0.093189 0.14945 0.37763 0.17701 -0.12798 0.0033226 0.17643 -0.0073512 -0.068334
2029 -0.079233 0.17747 0.39615 0.1798 -0.15096 0.026493 0.18148 0.012138 -0.060557
2030 -0.081608 0.16055 0.40036 0.20993 -0.095262 0.044968 0.1716 0.031788 -0.035683
2031 -0.073485 0.16608 0.38964 0.16703 -0.14949 0.011435 0.13195 0.013158 -0.039186
2032 -0.1038 0.12453 0.40716 0.14015 -0.15475 0.0064794 0.13237 -0.0084138 -0.045678
2033 -0.097906 0.11888 0.38287 0.13396 -0.17436 0.0064467 0.12274 0.014356 0.0088245
2034 -0.086554 0.12883 0.33453 0.16306 -0.13573 -0.0022976 0.13899 0.027362 0.099978
2035 -0.11328 0.084958 0.2888 0.16094 -0.13385 -0.013445 0.098488 0.025112 0.13465
2036 -0.10663 0.11299 0.28649 0.14997 -0.15199 0.17899 0.10648 0.048133 0.11772
2037 -0.090425 0.12726 0.30274 0.1758 -0.17434 0.26399 0.13099 0.048944 0.13429
2038 -0.085502 0.1035 0.36674 0.17075 -0.14905 0.36247 0.13457 0.043612 0.095975
2039 -0.094125 0.1078 0.42261 0.14569 -0.14931 0.35088 0.11896 0.056332 0.035592
2040 -0.1191 0.077204 0.44008 0.14883 -0.1803 0.30794 0.095096 0.014723 0.023883
2041 -0.12979 0.080573 0.44196 0.11961 -0.18445 0.17978 0.082331 0.013353 0.019428
2042 -0.11794 0.071024 0.42748 0.15476 -0.2149 0.10361 0.098191 0.033787 0.0064206
2043 -0.1196 0.049377 0.39962 0.16793 -0.19365 0.084644 0.10003 0.013046 0.0078254
2044 -0.11889 0.057637 0.33103 0.13444 -0.17557 0.06846 0.074981 0.013185 0.029241
2045 -0.10409 0.066056 0.32857 0.16846 -0.14554 0.088848 0.090467 0.029665 0.11026
2046 -0.10538 0.048723 0.28895 0.18959 -0.21397 0.059576 0.075964 0.011992 0.19408
2047 -0.082913 0.066086 0.28015 0.16125 -0.2057 0.23419 0.079842 0.037097 0.21374
2048 -0.048668 0.042089 0.20569 0.1272 -0.16793 0.29301 0.079481 0.028929 0.25384
2049 0.0012897 0.074586 0.26297 0.18148 -0.2105 0.35452 0.1042 0.049233 0.28277
2050 0.048097 0.053371 0.24407 0.1726 -0.20841 0.33698 0.06984 0.015459 0.23902
2051 0.044265 0.046704 0.279 0.12746 -0.23258 0.29532 0.052858 0.037872 0.23629
2052 0.09504 0.077675 0.34762 0.12626 -0.2011 0.22721 0.055771 0.04969 0.2412
2053 0.075887 0.16117 0.38475 0.11284 -0.23113 0.1473 0.019708 0.0356 0.29372
2054 0.02714 0.16966 0.41777 0.14407 -0.2084 0.11593 0.054147 0.030979 0.34188
2055 0.0043428 0.19704 0.36596 0.15056 -0.22667 0.10415 0.04135 0.029154 0.36535
2056 -0.01599 0.16172 0.30937 0.14616 -0.19325 0.090446 0.036849 0.044372 0.35379
2057 -0.040011 0.090171 0.24122 0.13713 -0.22641 0.084355 0.032501 0.024994 0.36961
2058 -0.030595 0.077122 0.22409 0.12842 -0.20428 0.066495 0.035193 0.0389 0.35631
2059 -0.039512 0.050103 0.19829 0.1236 -0.22887 0.061054 0.0046177 0.028743 0.38236
2060 -0.011021 0.049484 0.19627 0.12747 -0.21651 0.074297 0.02027 0.01521 0.39548
2061 0.0015068 0.057289 0.21958 0.12258 -0.22235 0.053602 -0.00043276 0.036628 0.40458
2062 -0.0021335 0.020905 0.15974 0.1043 -0.23256 0.047265 0.0037391 0.018194 0.39449
2063 0.028746 0.044242 0.18594 0.11292 -0.25578 0.058347 -0.011288 0.049445 0.44483
2064 0.065523 0.02543 0.17554 0.11397 -0.2527 0.073301 -0.0053002 0.042302 0.4249
2065 0.070109 0.035321 0.20133 0.11223 -0.23519 0.073461 0.015592 0.05628 0.44732
2066 0.099429 0.029276 0.18303 0.14433 -0.2306 0.055118 -0.020062 0.037798 0.47012
2067 0.10297 0.015292 0.16348 0.13801 -0.22935 0.023149 -0.025717 0.031601 0.43761
2068 0.1376 0.030263 0.1841 0.1227 -0.070533 0.04308 0.0049818 0.028271 0.44993
2069 0.14418 0.026909 0.15426 0.10624 0.022916 0.016901 -0.0083203 0.033401 0.498
2070 0.11553 0.0083625 0.16209 0.10656 0.06027 0.037464 -0.00026753 0.028579 0.48594
2071 0.052959 0.0018426 0.12314 0.10435 0.10384 -0.0061546 -0.009493 0.027447 0.42507
2072 0.080581 0.022157 0.16626 0.12988 0.21046 0.047112 -0.0074747 0.06839 0.48977
2073 0.036989 -0.0069088 0.12213 0.13656 0.10927 0.014942 0.013679 0.037837 0.4653
2074 0.018771 -0.011374 0.13811 0.16914 0.29001 0.014179 0.045367 0.034246 0.47321
2075 0.060753 0.0036865 0.15156 0.17134 0.12262 0.029308 0.037258 0.055119 0.51516
2076 0.044254 -0.0085655 0.10152 0.11532 -0.029047 -0.0054815 0.044421 0.018208 0.48303
2077 0.069724 0.0091174 0.087518 0.16515 -0.045831 0.011785 0.055038 0.046327 0.47863
2078 0.076863 -0.012752 0.10839 0.16217 -0.0040194 -0.002388 0.02925 0.03337 0.49454
2079 0.085697 -0.037477 0.064414 0.077143 -0.055488 -0.027121 0.010284 0.021213 0.44944
2080 0.12101 -0.039472 0.087349 0.097231 -0.10102 -0.029839 0.012609 0.044103 0.45988
2081 0.17267 -0.026352 0.055821 0.10336 -0.12879 -0.032359 0.013653 0.022647 0.47314
2082 0.19252 -0.036653 0.085662 0.11915 -0.085764 -0.028378 0.018966 0.020629 0.44722
2083 0.20433 -0.025997 0.067303 0.12222 -0.089729 -0.032989 0.0089561 0.031662 0.41097
2084 0.18825 -0.030581 0.089306 0.093232 -0.080561 -0.03326 0.042909 0.026531 0.40927
2085 0.14166 -0.050293 -0.0030064 0.049936 -0.1063 -0.085634 -0.023705 0.0094291 0.41898
2086 0.083984 -0.042979 0.046528 0.14485 0.074076 -0.014039 0.05277 0.040628 0.44376
2087 0.071763 -0.052298 0.059695 0.097164 0.15522 -0.025407 0.046181 0.044524 0.45778
2088 0.07233 -0.043583 0.054272 0.13493 0.25716 -0.04034 0.027518 0.058881 0.44608
2089 0.070833 -0.045166 0.032774 0.10714 0.24905 -0.060284 0.029815 0.035998 0.43606
2090 0.048388 -0.045913 0.039275 0.17755 0.30826 -0.036775 0.02425 0.042841 0.41511
2091 0.055469 -0.060628 0.027806 0.1308 0.31338 -0.053181 0.016617 0.033773 0.3515
2092 0.035081 -0.078362 -0.0022719 0.092416 0.35982 -0.065946 -0.011563 0.015076 0.34631
2093 0.094714 -0.053321 0.020824 0.13488 0.34799 -0.062924 -0.01982 0.027053 0.33862
2094 0.099964 -0.042083 0.012548 0.12029 0.28238 -0.066492 -0.025156 0.020979 0.35322
2095 0.11065 -0.063327 0.0036396 0.095243 0.12984 -0.073628 -0.040505 0.018348 0.31682
2096 0.16098 -0.055764 0.03311 0.12259 0.11303 -0.044588 -0.014279 0.025169 0.35561
2097 0.17419 -0.048982 0.019665 0.11212 0.054347 -0.068502 -0.016718 0.033574 0.34226
2098 0.17704 -0.060084 0.018552 0.12142 0.062784 -0.068212 -0.021437 0.020928 0.33672
2099 0.18015 -0.069038 0.022367 0.15597 0.11679 -0.045429 -0.013746 0.027517 0.33927
2100 0.13081 -0.078414 -0.013587 0.073186 0.066992 -0.070856 -0.058115 0.0085177 0.29668
2101 0.085048 -0.085813 -0.037508 0.071158 0.23743 -0.080979 -0.048796 0.0045859 0.26339
2102 0.099657 -0.069251 -0.00014223 0.061892 0.41252 -0.074029 -0.040471 0.017167 0.2953
2103 0.10749 -0.040868 -0.021338 0.15794 0.40526 -0.077824 -0.039686 0.039501 0.27961
2104 0.09454 -0.036753 -0.013881 0.1146 0.4981 -0.087239 -0.046229 0.031886 0.28848
2105 0.097655 -0.02334 -0.041054 0.1027 0.4775 -0.10442 -0.058421 0.00030812 0.23484
2106 0.10314 0.017562 -0.019535 0.10443 0.4294 -0.087195 -0.046888 0.018174 0.26171
2107 0.094064 0.011959 -0.024658 0.086692 0.41634 -0.10469 -0.062448 0.011362 0.24314
2108 0.14506 -0.0024448 0.018362 0.14163 0.34235 -0.068247 -0.033523 0.03334 0.25617
2109 0.12866 -0.058263 -0.050971 0.11142 0.2702 -0.096335 -0.067578 0.010448 0.23289
2110 0.12446 -0.058338 -0.063471 0.10642 0.38434 -0.086908 -0.0801 0.001614 0.20576
2111 0.12397 -0.050485 -0.048407 0.092655 0.53862 -0.1132 -0.086595 0.023456 0.22756
2112 0.13734 -0.064381 -0.040419 0.096463 0.64285 -0.094206 -0.07069 0.01385 0.22197
2113 0.089372 -0.079795 -0.055874 0.11638 0.58731 -0.11576 -0.087706 -0.0098958 0.19887
2114 0.065993 -0.085663 -0.059638 0.10844 0.52707 -0.10509 -0.086874 0.0074024 0.1904
2115 0.13012 -0.047709 -0.013198 0.13351 0.64176 -0.092374 -0.066259 0.017066 0.25145
2116 0.062167 -0.06925 -0.023845 0.10683 0.6084 -0.078001 -0.076807 0.015155 0.18633
2117 0.085369 -0.068799 -0.014168 0.11809 0.63635 -0.10297 -0.070433 0.016023 0.20307
2118 0.049114 -0.077954 -0.047994 0.10159 0.67506 -0.10674 -0.10572 0.0044122 0.18038
2119 0.09638 -0.051962 -0.043256 0.11847 0.70192 -0.083478 -0.053383 0.038442 0.22155
2120 0.06 -0.084981 -0.08477 0.084984 0.52075 -0.092362 -0.084197 0.013131 0.17953
2121 0.059827 -0.099152 -0.075689 0.099769 0.62341 -0.13043 -0.11062 -0.024612 0.16747
2122 0.090756 -0.090233 -0.052586 0.15153 0.75549 -0.088996 -0.074704 0.023194 0.17133
2123 0.1263 -0.086108 -0.058579 0.11323 0.70772 -0.1 -0.072406 -0.013329 0.17797
2124 0.12306 -0.098096 -0.07156 0.11423 0.48675 -0.11381 -0.099876 -0.0026071 0.15546
2125 0.13644 -0.10123 -0.069091 0.10242 0.43962 -0.10549 -0.095651 0.0028669 0.13394
2126 0.12382 -0.094774 -0.087637 0.050893 0.33451 -0.10066 -0.10371 0.023357 0.147
2127 0.069151 -0.089858 -0.077661 0.1292 0.38913 -0.025461 -0.10229 -0.015336 0.15165
2128 0.052115 -0.085393 -0.09418 0.079367 0.28204 0.024814 -0.095312 0.022344 0.1148
2129 0.028547 -0.098937 -0.10315 0.1179 0.29289 0.12119 -0.092007 -0.011726 0.13514
2130 0.052576 -0.10562 -0.057111 0.11331 0.30469 0.13275 -0.078795 0.014487 0.12265
2131 0.025733 -0.11444 -0.067468 0.15272 0.23222 0.060406 -0.095613 -0.0083012 0.11895
2132 0.032596 -0.099839 -0.07459 0.13988 0.23227 -0.041004 -0.11609 -0.019942 0.12393
2133 0.030865 -0.10202 -0.071666 0.095946 0.21134 -0.062019 -0.084016 0.027687 0.1052
2134 -0.0060642 -0.10949 -0.074929 0.098458 0.15781 -0.052462 -0.11485 -0.0057031 0.084837
2135 0.01651 -0.10818 -0.074227 0.12413 0.2119 -0.035219 -0.10209 0.00075214 0.11482
2136 0.042164 -0.068891 -0.031457 0.1433 0.22935 -0.037297 -0.070435 0.028156 0.12467
2137 0.010688 -0.1095 -0.069726 0.1194 0.16237 -0.064185 -0.11011 -0.010549 0.094737
2138 -0.024173 -0.13493 -0.08537 0.11025 0.12905 -0.06112 -0.12972 0.018389 0.081363
2139 -0.010602 -0.1179 -0.067251 0.12961 0.12355 -0.03813 -0.10612 0.00552 0.099688
2140 -0.010847 -0.094772 -0.056995 0.15329 0.18386 -0.0072025 -0.087622 0.018916 0.11575
2141 -0.018664 -0.10223 -0.054805 0.1527 0.12149 0.012448 -0.081597 0.022898 0.08967
2142 -0.0098382 -0.10756 -0.057457 0.14456 0.11688 0.12858 -0.039419 -0.0012399 0.084104
2143 -0.016598 -0.12225 -0.087743 0.077142 0.041665 0.13144 -0.051651 0.017886 0.087178
2144 -0.021077 -0.10971 -0.093355 0.12445 0.040395 0.20665 -0.038982 -0.0079818 0.081519
2145 -0.0079929 -0.1103 -0.07837 0.13353 0.061968 0.22789 -0.01013 0.024894 0.078198
2146 -0.016371 -0.11196 -0.10222 0.1093 0.039725 0.2418 -0.027044 -0.0055444 0.081353
2147 -0.026383 -0.11731 -0.091888 0.10705 0.076803 0.14145 -0.035123 0.018291 0.066162
2148 -0.03445 -0.11429 -0.091815 0.1014 0.027876 0.064498 -0.013337 0.0054585 0.065157
2149 -0.039848 -0.10876 -0.11347 0.10196 0.010767 0.069358 -0.023513 -0.0065172 0.065172
2150 -0.03658 -0.13393 -0.1363 0.094553 0.0061347 0.057324 -0.038119 0.00768 0.054375
2151 -0.035578 -0.12218 -0.098676 0.095325 0.00017145 0.043906 -0.020264 -0.011967 0.081427
2152 -0.064589 -0.13551 -0.095471 0.11233 -0.018598 0.035619 -0.028671 -0.0035271 0.012926
2153 -0.032346 -0.099031 -0.087517 0.12998 -0.0064912 0.095808 -0.014198 0.0023642 0.075455
2154 -0.037893 -0.11193 -0.08597 0.13831 -0.045641 0.15163 0.012012 0.015402 0.056603
2155 -0.070407 -0.12713 -0.087959 0.13615 0.011277 0.23171 -0.00011123 -0.0034139 0.049288
2156 -0.067279 -0.14114 -0.1111 0.069274 -0.081595 0.2665 -0.024707 -0.027323 0.006952
2157 -0.042851 -0.11386 -0.063077 0.14905 -0.0475 0.29752 0.018757 0.0012819 0.096086
2158 -0.077422 -0.12832 -0.109 0.12594 -0.049057 0.16525 -0.022967 -0.01317 0.046821
2159 -0.061846 -0.13039 -0.13213 0.10434 -0.021614 0.098639 -0.013517 -0.0025999 0.022529
2160 -0.046918 -0.11113 -0.10181 0.14693 -0.088787 0.10564 -0.0089507 -0.016148 0.042749
2161 -0.073793 -0.13528 -0.11855 0.086214 -0.09443 0.05221 -0.016508 -0.009426 0.0087625
2162 -0.064496 -0.12168 -0.070463 0.1325 -0.091289 0.098668 0.0026254 0.0010239 0.04272
2163 -0.071853 -0.13459 -0.1243 0.10296 -0.10463 0.082448 -0.034276 -0.002576 0.023454
2164 -0.062271 -0.12265 -0.10699 0.10512 -0.049168 0.10461 -0.0037237 0.0093853 0.021691
2165 -0.068875 -0.13844 -0.11075 0.11821 -0.11296 0.11974 0.00051596 -0.0030034 -0.0033222
2166 -0.073255 -0.12457 -0.11296 0.079072 -0.077038 0.24883 -0.023378 0.0073353 0.026563
2167 -0.076066 -0.14015 -0.11205 0.067034 -0.12273 0.25281 0.0051352 -0.01416 0.0088453
2168 -0.098092 -0.14074 -0.14955 0.038376 -0.14753 0.26069 -0.031037 -0.0035993 -0.0076309
2169 -0.062658 -0.12845 -0.097658 0.075652 -0.092503 0.30874 0.0045864 -0.0065754 0.01758
2170 -0.059768 -0.13466 -0.098186 0.034422 -0.092348 0.23394 -0.011809 0.011586 0.028963
2171 -0.10529 -0.13897 -0.13236 0.042328 -0.1237 0.10174 -0.044751 -0.010364 -0.0084962
2172 -0.088015 -0.14012 -0.11123 0.025372 -0.1582 0.096234 -0.041703 -0.013222 -0.01481
2173 -0.083652 -0.13822 -0.13902 0.02127 -0.15565 0.091216 -0.054171 0.0010458 0.0012863
2174 -0.078161 -0.12348 -0.10851 0.049898 -0.13681 0.11027 0.018493 0.0050642 0.0075062
2175 -0.075372 -0.11125 -0.11563 0.067943 -0.12751 0.099373 0.02463 0.017318 0.0087323
2176 -0.092848 -0.12727 -0.086538 0.054169 -0.1404 0.078048 0.049287 0.0058521 -0.0026337
2177 -0.11641 -0.13844 -0.12588 0.08293 -0.17572 0.046946 0.060732 -0.0098626 -0.035687
2178 -0.08287 -0.12915 -0.12312 0.17372 -0.16615 0.055927 0.073866 0.0015066 0.0095891
2179 -0.081911 -0.13029 -0.11045 0.1553 -0.19114 0.064537 0.10915 0.017961 0.002478
2180 -0.10437 -0.14157 -0.12902 0.14569 -0.19332 0.042735 0.063701 -0.028061 -0.014188
2181 -0.0978 -0.12375 -0.14298 0.149 -0.18373 0.033803 0.045494 -0.029536 -0.016773
2182 -0.10889 -0.1296 -0.14457 0.086511 -0.16556 0.026429 -0.020562 0.0030196 -0.03114
2183 -0.1186 -0.108 -0.11471 0.12117 -0.20172 0.020977 -0.0082861 -0.011369 -0.034134
2184 -0.095251 -0.077817 -0.11154 0.12056 -0.17847 0.020105 0.0064436 0.011001 -0.018798
2185 -0.079489 -0.093871 -0.082951 0.07882 -0.18103 0.053988 0.013524 0.0064346 -0.034342
2186 -0.091032 -0.10167 -0.13366 0.037622 -0.17224 0.0097552 -0.018981 -0.023382 -0.015722
2187 -0.087264 -0.11069 -0.13809 0.0048749 -0.23688 0.009301 -0.058396 -0.0003542 -0.018563
2188 -0.040808 -0.11348 -0.088489 0.033997 -0.19908 0.0058314 -0.015133 0.0059475 0.015602
2189 -0.071946 -0.10153 -0.1467 0.052804 -0.20412 -0.0021744 0.0096161 -0.023021 -0.04061
2190 -0.03889 -0.085081 -0.089273 0.13351 -0.19144 0.031064 0.11202 0.013682 -0.0095527
2191 -0.039145 -0.094976 -0.091356 0.20232 -0.18627 0.028485 0.14303 -0.012099 -0.019499
2192 -0.055752 -0.11433 -0.092038 0.16842 -0.24878 0.011732 0.13538 -0.0211 -0.026272
2193 -0.040234 -0.087012 -0.079011 0.2162 -0.23532 0.0060373 0.13777 -0.0097528 -0.038444
2194 -0.049962 -0.089484 -0.086355 0.21908 -0.23183 -0.0010939 0.14895 -0.014533 -0.043654
2195 -0.050376 -0.071959 -0.07474 0.21668 -0.21102 0.19983 0.14675 0.013534 -0.026193
2196 -0.069707 -0.089369 -0.039538 0.18151 -0.24288 0.29484 0.13781 -0.0075304 -0.052028
2197 -0.046243 -0.059413 0.042784 0.22824 -0.22645 0.34943 0.17133 0.0051489 -0.011464
2198 -0.08509 -0.086368 0.069988 0.20688 -0.19527 0.3345 0.13496 -0.011016 -0.03295
2199 -0.064153 -0.064835 0.12185 0.26691 -0.25367 0.28726 0.16504 -0.04362 -0.05604
2200 -0.021477 0.076315 0.1 0.21804 -0.24531 0.26369 0.23391 -0.015425 -0.055753
2201 -0.022444 0.11947 0.037147 0.24445 -0.23143 0.11449 0.19318 -0.032251 -0.050747
2202 0.037042 0.17525 0.01951 0.26365 -0.24523 0.11645 0.20697 0.0091044 -0.043308
2203 0.029626 0.12248 0.013954 0.24415 -0.25396 0.095185 0.19869 0.0039622 -0.059852
2204 0.029477 0.042394 0.029938 0.25599 -0.22115 0.11396 0.22313 0.0022573 -0.019948
2205 -0.0067529 -0.028439 0.0008413 0.21358 -0.2563 0.056215 0.18036 -0.021495 -0.053408
2206 0.0079381 -0.021389 0.037833 0.26594 -0.21934 0.067785 0.22883 -0.013407 -0.046012
2207 0.005673 -0.012177 0.11273 0.27948 -0.23999 0.07427 0.23485 0.029166 -0.017728
2208 -0.017001 -0.018692 0.21112 0.24544 -0.25392 0.054352 0.2158 -0.0066595 -0.044586
2209 -0.01506 -0.045678 0.21261 0.2442 -0.25408 0.060881 0.24043 -0.011313 -0.058888
2210 0.012971 -0.017726 0.2197 0.25018 -0.24262 0.25172 0.22862 0.0018989 -0.039348
2211 0.058253 0.003379 0.29486 0.33296 -0.22801 0.355 0.25943 0.011034 -0.049112
2212 0.076299 -0.01654 0.22397 0.22419 -0.25071 0.36009 0.24267 -0.018805 -0.061776
2213 0.094893 0.045341 0.27957 0.28861 -0.21813 0.38562 0.25908 -0.0155 -0.048451
2214 0.12333 0.081585 0.2252 0.32108 -0.22335 0.38108 0.27708 -0.0060127 -0.038794
2215 0.13271 0.20339 0.22268 0.25339 -0.26141 0.35261 0.26831 -0.005207 -0.055826
2216 0.1037 0.23086 0.18966 0.24029 -0.27968 0.1726 0.20795 -0.028249 -0.047477
2217 0.064234 0.21718 0.22797 0.24572 -0.28072 0.13814 0.23404 -0.011534 -0.051126
2218 0.070566 0.18737 0.29393 0.218 -0.25291 0.10997 0.21794 -0.0043353 -0.050694
2219 0.082029 0.12085 0.36473 0.29611 -0.28 0.14025 0.24206 -0.012805 -0.058428
2220 0.087826 0.078621 0.3703 0.29878 -0.25054 0.15858 0.28833 0.00010379 -0.03067
2221 0.11647 0.087599 0.37853 0.26953 -0.28995 0.11677 0.25422 0.02065 -0.043443
2222 0.1279 0.051621 0.34414 0.24265 -0.25771 0.093136 0.23369 -0.0044112 -0.053996
2223 0.13468 0.083688 0.33113 0.29334 -0.26038 0.1746 0.26384 0.010367 -0.055898
2224 0.17127 0.081785 0.32011 0.25339 -0.22823 0.3115 0.2786 -0.013711 -0.063395
2225 0.18812 0.22161 0.2501 0.17428 -0.27033 0.37209 0.23944 -0.026964 -0.078389
2226 0.19258 0.32778 0.32056 0.19547 -0.26861 0.39918 0.25616 -0.010223 -0.065361
2227 0.16481 0.33842 0.29096 0.20206 -0.25997 0.41055 0.27283 -0.009111 -0.064804
2228 0.14787 0.34012 0.38278 0.13654 -0.010854 0.45602 0.27296 -0.025293 -0.053856
2229 0.13943 0.33683 0.44844 0.20224 0.04895 0.45748 0.30354 -0.024987 -0.055521
2230 0.14124 0.32859 0.43912 0.1814 0.1526 0.47192 0.30233 0.018868 -0.037461
2231 0.14605 0.31833 0.46174 0.20837 0.20286 0.49477 0.28915 -0.00099251 -0.041253
2232 0.14217 0.40411 0.41501 0.1722 0.27446 0.52864 0.29235 -0.0025291 -0.045183
2233 0.17742 0.43848 0.449 0.20052 0.30475 0.52604 0.28765 -5.3355e-05 -0.051933
2234 0.20583 0.45294 0.41334 0.18716 0.25587 0.54049 0.31041 -0.017995 -0.041533
2235 0.2359 0.47229 0.34812 0.13662 0.41175 0.49485 0.2759 -0.00011787 -0.043712
2236 0.24716 0.43863 0.31767 0.14571 0.34267 0.54145 0.26346 -0.0023503 -0.030686
2237 0.25984 0.4497 0.30933 0.15036 0.441 0.49951 0.21957 -0.018699 -0.046245
2238 0.26239 0.46339 0.29939 0.14512 0.25587 0.50676 0.20731 -0.012332 -0.031407
2239 0.20192 0.46999 0.29334 0.092436 0.16077 0.45055 0.2129 0.015973 -0.022171
2240 0.19951 0.48467 0.36546 0.16649 0.12577 0.51848 0.23663 0.086563 0.00012702
2241 0.15823 0.50102 0.43775 0.099484 0.045587 0.55732 0.20028 0.064191 -0.026315
2242 0.12484 0.49087 0.44034 0.073613 0.087915 0.57694 0.23417 0.10265 -0.024438
2243 0.11807 0.5016 0.42982 0.11193 0.067809 0.5592 0.25993 0.09654 -0.020698
2244 0.1423 0.50715 0.40123 0.068394 0.23325 0.44955 0.23676 0.089141 -0.0082223
2245 0.14758 0.50134 0.35377 0.060841 0.39782 0.36433 0.21314 0.049933 -0.046939
2246 0.15501 0.50196 0.33819 0.0954 0.48399 0.3634 0.2157 0.052995 -0.0098342
2247 0.19292 0.5046 0.27435 0.053282 0.44944 0.33094 0.23072 0.040159 0.0023126
2248 0.25617 0.54595 0.30865 0.075506 0.5536 0.34548 0.23209 0.056632 0.012416
2249 0.27097 0.48831 0.28072 0.054145 0.54869 0.25765 0.20055 0.038205 -0.0092138
2250 0.29211 0.49943 0.25227 0.054528 0.62583 0.30246 0.2179 0.028331 -0.0071198
2251 0.27519 0.45579 0.27406 0.046572 0.59385 0.29318 0.19172 0.038593 -0.013516
2252 0.24827 0.42644 0.35888 0.061798 0.66097 0.30923 0.1974 0.0095194 -0.0095032
2253 0.22904 0.40553 0.39213 0.091904 0.68282 0.30036 0.22155 0.040762 0.060257
2254 0.20513 0.37665 0.32168 0.028617 0.62177 0.27649 0.2074 0.048482 0.039158
2255 0.152 0.34503 0.38337 0.045135 0.71646 0.24854 0.17586 0.0080301 -0.001192
2256 0.12003 0.33598 0.30954 -0.00083722 0.71791 0.24363 0.16819 0.017852 0.021174
2257 0.15016 0.38885 0.27595 0.095804 0.75707 0.22254 0.17277 0.040436 0.036134
2258 0.12566 0.46545 0.26814 0.050941 0.72597 0.22551 0.16552 -0.0014764 0.0077542
2259 0.15666 0.5047 0.20959 0.079853 0.79483 0.22385 0.20157 0.045058 0.010202
2260 0.15842 0.46991 0.21472 0.00076499 0.77949 0.18791 0.14553 0.03131 0.043937
2261 0.16073 0.37461 0.22391 0.0073036 0.77422 0.18163 0.14834 0.062277 -0.0034003
2262 0.21062 0.34183 0.20845 -0.022775 0.73496 0.17737 0.13625 0.11228 0.0037427
2263 0.22337 0.31991 0.23104 0.040203 0.82537 0.19031 0.18356 0.12017 0.0081569
2264 0.24103 0.27047 0.18922 0.010621 0.80946 0.16357 0.13143 0.078022 0.0024972
2265 0.28645 0.29049 0.19492 0.010752 0.85452 0.17373 0.15833 0.079732 0.021837
2266 0.25577 0.29867 0.20834 -0.0018757 0.76882 0.16082 0.12918 0.040889 -0.0023125
2267 0.18992 0.29249 0.22794 0.021905 0.93245 0.15713 0.12817 0.039872 -0.0039615
2268 0.20245 0.28144 0.2039 0.0087266 0.80789 0.13934 0.12816 0.058381 0.023433
2269 0.12971 0.28878 0.15909 -0.022724 0.81155 0.1209 0.071101 0.050585 0.013141
2270 0.11878 0.25295 0.11895 -0.051499 0.77128 0.095629 0.084875 0.036162 0.0044783
2271 0.1291 0.27176 0.16599 0.0058911 0.79698 0.11454 0.078391 0.056474 0.037417
2272 0.12374 0.26929 0.19258 0.0063484 0.86812 0.12323 0.095376 0.048783 0.021654
2273 0.10479 0.24249 0.13269 -0.03491 0.8157 0.10824 0.057486 0.053219 0.029998
2274 0.099505 0.28789 0.14783 0.01187 0.83063 0.071488 0.06085 0.05456 -0.014535
2275 0.11384 0.3096 0.14881 -0.038721 0.84175 0.10268 0.071121 0.082175 0.019383
2276 0.15744 0.3309 0.15958 -0.046681 0.78492 0.087896 0.068527 0.095114 -0.0043164
2277 0.18738 0.29055 0.13671 -0.036035 0.80325 0.071843 0.057626 0.12155 0.016825
2278 0.22791 0.23742 0.11462 -0.025638 0.87247 0.066213 0.038551 0.12803 0.048626
2279 0.24948 0.21799 0.11667 -0.05549 0.80485 0.048342 0.041173 0.10626 0.075588
2280 0.26412 0.21341 0.10997 -0.0099002 0.84917 0.071317 0.042925 0.11376 0.12324
2281 0.26978 0.2237 0.10796 -0.06717 0.74581 0.07182 0.056563 0.079102 0.1868
2282 0.25059 0.19153 0.096673 -0.02214 0.62711 0.030014 0.034751 0.058615 0.20317
2283 0.25563 0.20588 0.10976 -0.010228 0.68334 0.040884 0.038273 0.077755 0.23651
2284 0.16953 0.21558 0.11025 -0.040124 0.56614 0.068898 0.026652 0.066748 0.15573
2285 0.097815 0.19889 0.11011 -0.039153 0.52284 0.055172 0.034443 0.076087 0.12816
2286 0.094252 0.21235 0.081185 -0.067105 0.5161 0.035783 -0.0062658 0.07472 0.095727
2287 0.11362 0.23974 0.022699 -0.10044 0.39801 -0.011521 -0.031975 0.10477 0.10387
2288 0.077359 0.21704 0.019535 -0.1052 0.33988 0.0064167 -0.017976 0.087004 0.10016
2289 0.097119 0.17189 0.039684 -0.069995 0.40432 -0.012327 -0.0041053 0.15307 0.11657
2290 0.077515 0.14584 0.038867 -0.060846 0.34005 -0.043127 -0.0076811 0.13699 0.14332
2291 0.083102 0.16471 0.050744 -0.083632 0.38177 0.011405 -0.0026599 0.14454 0.16297
2292 0.087681 0.13817 0.041059 -0.1122 0.33149 0.0064415 -0.017869 0.13916 0.17475
2293 0.08704 0.14438 0.052808 -0.077947 0.33491 -0.010735 -0.0083118 0.10539 0.24502
2294 0.059377 0.11214 -0.01676 -0.12195 0.28911 -0.05145 -0.059371 0.082095 0.25634
2295 0.08954 0.14142 0.0034426 -0.088086 0.33182 -0.02122 -0.045443 0.10453 0.28825
2296 0.067402 0.13604 0.027493 -0.05075 0.34081 -0.017287 -0.021082 0.11555 0.31052
2297 0.078434 0.12347 0.023196 -0.11092 0.23337 -0.031138 -0.032529 0.11812 0.27957
2298 0.065207 0.13393 0.027003 -0.058162 0.29554 0.00208 -0.010061 0.099352 0.24661
2299 0.049116 0.098687 -0.0033279 -0.094927 0.20533 -0.049419 -0.032698 0.1257 0.20006
2300 0.037415 0.11481 0.0051498 -0.096387 0.23708 -0.017191 -0.030517 0.14226 0.22622
2301 0.02616 0.089579 -0.017453 -0.11238 0.19503 -0.052985 -0.053382 0.11491 0.21979
2302 0.02299 0.092355 -0.014443 -0.12522 0.13671 -0.065201 -0.054566 0.12782 0.27964
2303 0.036869 0.084307 0.0051212 -0.10099 0.16691 -0.077556 -0.055065 0.12961 0.25826
2304 -0.0025082 0.063065 0.00021199 -0.10637 0.12196 -0.066182 -0.070234 0.10291 0.32513
2305 0.032645 0.083943 -0.0036824 -0.090199 0.13089 -0.071511 -0.055019 0.12063 0.3139
2306 0.027798 0.079315 0.0088233 -0.089975 0.15964 -0.048554 -0.047754 0.097616 0.35082
2307 0.0022093 0.079849 0.0086124 -0.050276 0.20198 -0.058937 -0.049236 0.10469 0.33078
2308 -0.017797 0.052845 -0.017827 -0.13474 0.10041 -0.07574 -0.083108 0.081391 0.3023
2309 0.016893 0.083887 0.0035229 -0.077491 0.11714 -0.059776 -0.064803 0.095011 0.31324
2310 -0.012177 0.048464 -0.026801 -0.1122 0.1208 -0.10595 -0.094179 0.10172 0.25932
2311 -0.0089805 0.037235 -0.049553 -0.087927 0.090128 -0.086281 -0.068582 0.10523 0.3147
2312 -0.02871 0.028296 -0.032912 -0.1091 0.053686 -0.10463 -0.077157 0.099775 0.31717
2313 -0.017734 0.046883 0.009228 -0.06795 0.15523 -0.052442 -0.061448 0.1302 0.36018
2314 -0.017244 0.039774 -0.051805 -0.11965 0.069832 -0.11139 -0.079332 0.17062 0.32935
2315 -0.0063948 0.045851 0.0097373 -0.07125 0.075186 -0.094225 -0.072573 0.15563 0.37104
2316 -0.041631 0.012605 -0.057329 -0.095998 0.013278 -0.092662 -0.079489 0.14513 0.30148
2317 -0.035614 0.013333 -0.059583 -0.098494 0.031617 -0.085432 -0.10029 0.12013 0.29972
2318 -0.050727 -0.0038901 -0.047652 -0.12093 0.050168 -0.10176 -0.090404 0.095204 0.28297
2319 -0.044793 0.001121 -0.077255 -0.12751 0.0089249 -0.11476 -0.11281 0.11194 0.25506
2320 -0.015862 0.015112 -0.023265 -0.12917 -0.017999 -0.084642 -0.06612 0.11966 0.25378
2321 -0.038523 0.015548 -0.037245 -0.12802 0.031 -0.071874 -0.07521 0.11071 0.26104
2322 -0.059548 -0.003053 -0.07595 -0.1149 0.0011418 -0.096348 -0.085761 0.086837 0.221
2323 -0.032179 -0.00087709 -0.043941 -0.063171 -0.030628 -0.093213 -0.090882 0.095883 0.22472
2324 -0.071875 -0.028725 -0.06971 -0.096346 -0.039299 -0.1171 -0.1335 0.07897 0.19657
2325 -0.039073 -0.026652 -0.076045 -0.13718 -0.0042834 -0.1287 -0.109 0.08113 0.23228
2326 -0.041179 -0.0074769 -0.043509 -0.10073 -0.056841 -0.078579 -0.077831 0.087945 0.25213
2327 -0.035751 -0.0050968 -0.096451 -0.14542 -0.068217 -0.11562 -0.11714 0.074641 0.27384
2328 -0.04094 -0.022077 -0.05671 -0.13276 -0.12901 -0.12852 -0.11066 0.087508 0.29693
2329 -0.059214 -0.032568 -0.091582 -0.14014 -0.010513 -0.12337 -0.10164 0.090883 0.29757
2330 -0.061421 -0.028709 -0.071594 -0.14527 -0.081135 -0.13968 -0.12123 0.085655 0.25019
2331 -0.055087 -0.020601 -0.067126 -0.14079 -0.10054 -0.11352 -0.12456 0.077736 0.22404
2332 -0.047829 -0.029244 -0.075931 -0.14476 -0.08926 -0.12431 -0.12055 0.079065 0.20995
2333 -0.051889 -0.046551 -0.073745 -0.11799 -0.071539 -0.12182 -0.10926 0.080417 0.20531
2334 -0.057399 -0.052002 -0.10925 -0.17168 -0.092206 -0.13829 -0.14174 0.064067 0.20061
2335 -0.083647 -0.057532 -0.11057 -0.14253 -0.15055 -0.15056 -0.14835 0.062368 0.15952
2336 -0.058528 -0.041875 -0.087474 -0.15713 -0.097821 -0.12879 -0.10876 0.0867 0.20622
2337 -0.054359 -0.034031 -0.039685 -0.122 -0.10846 -0.1266 -0.10817 0.065644 0.17095
2338 -0.049085 -0.04719 -0.081636 -0.16806 -0.13623 -0.12741 -0.12194 0.079095 0.18969
2339 -0.058234 -0.05345 -0.10269 -0.14325 -0.11166 -0.12885 -0.12493 0.063025 0.14379
2340 -0.080048 -0.067083 -0.11439 -0.1625 -0.14914 -0.15584 -0.12206 0.047541 0.16414
2341 -0.077415 -0.054682 -0.098124 -0.13901 -0.1473 -0.14264 -0.11617 0.074203 0.15702
2342 -0.064671 -0.076017 -0.077864 -0.15377 -0.096059 -0.12686 -0.081387 0.076154 0.1742
2343 -0.06875 -0.058909 -0.10233 -0.13205 -0.1549 -0.13214 -0.10427 0.07575 0.14966
2344 -0.079342 -0.069111 -0.097053 -0.10587 -0.17961 -0.11192 -0.1009 0.048086 0.16239
2345 -0.067327 -0.055551 -0.096429 -0.12011 -0.14724 -0.1533 -0.094413 0.048239 0.13598
2346 -0.090842 -0.092582 -0.11345 -0.16961 -0.17909 -0.14396 -0.11187 0.049485 0.13391
2347 -0.039444 -0.065721 -0.061598 -0.14086 -0.13206 -0.12121 -0.076259 0.079489 0.14288
2348 -0.036299 -0.061251 -0.079219 -0.16797 -0.16837 -0.15202 -0.079848 0.050882 0.124
2349 -0.04547 -0.062806 -0.085913 -0.14258 -0.11384 -0.13931 -0.066802 0.034848 0.11143
2350 -0.044545 -0.082047 -0.12421 -0.169 -0.22466 -0.16275 -0.09896 0.048498 0.12595
2351 -0.062 -0.076764 -0.11205 -0.15085 -0.15889 -0.15185 -0.092371 0.032651 0.10147
2352 -0.054142 -0.069461 -0.098308 -0.10483 -0.20573 -0.13168 -0.099539 0.0627 0.11676
2353 -0.050398 -0.078889 -0.11609 -0.17499 -0.20022 -0.14661 -0.097552 0.053713 0.097937
2354 -0.076365 -0.079779 -0.11023 -0.18219 -0.22351 -0.17404 -0.093464 0.050941 0.068027
2355 -0.062199 -0.098728 -0.12712 -0.12597 -0.19054 -0.14769 -0.086536 0.031802 0.091173
2356 -0.05586 -0.089158 -0.1256 -0.14077 -0.22921 -0.14455 -0.084899 0.046655 0.10003
2357 -0.039441 -0.092184 -0.12973 -0.16701 -0.19454 -0.16099 -0.088984 0.038589 0.085934
2358 -0.045063 -0.074937 -0.11937 -0.18469 -0.19587 -0.15344 -0.09296 0.033777 0.088515
2359 -0.05585 -0.09593 -0.10217 -0.11822 -0.19101 -0.14733 -0.036302 0.027443 0.096389
2360 -0.032041 -0.073491 -0.086878 -0.05221 -0.18627 -0.092922 -0.023508 0.041721 0.11123
2361 -0.080426 -0.11091 -0.11644 -0.11334 -0.2197 -0.13141 -0.041228 0.0099934 0.077283
2362 -0.056189 -0.086357 -0.1282 -0.15344 -0.21323 -0.14337 -0.051177 0.01423 0.06798
2363 -0.028753 -0.085619 -0.093543 -0.11436 -0.19738 -0.11105 -0.057669 0.031005 0.10115
2364 -0.015855 -0.084139 -0.11893 -0.15461 -0.17804 -0.13751 -0.033115 0.035906 0.10058
2365 -0.034239 -0.099433 -0.12451 -0.15489 -0.242 -0.13501 -0.017057 0.033623 0.066578
2366 -0.026882 -0.07512 -0.087455 -0.11467 -0.17815 -0.11074 0.018021 0.020682 0.079349
2367 -0.0091348 -0.076911 -0.089894 -0.13012 -0.23758 -0.11413 -0.0088695 0.042535 0.060652
2368 -0.030411 -0.080125 -0.086551 -0.15551 -0.23782 -0.11064 -0.022574 0.021376 0.073294
2369 -0.04603 -0.090746 -0.094829 -0.13539 -0.2644 -0.13757 -0.02709 0.013586 0.047687
2370 -0.0084174 -0.083048 -0.093994 -0.10123 -0.19043 -0.12425 -6.6042e-05 0.057446 0.083618
2371 -0.024038 -0.079416 -0.12259 -0.086119 -0.24034 -0.11929 -0.037844 0.024348 0.022929
2372 0.01059 -0.076617 -0.074205 -0.066785 -0.22544 -0.13229 -0.0214 0.044042 0.062014
2373 -0.006715 -0.10285 -0.10433 -0.080326 -0.23281 -0.1527 -0.047023 0.031738 0.056057
2374 -0.017628 -0.096703 -0.13269 -0.094631 -0.25126 -0.1387 -0.03105 0.018046 0.04425
2375 -0.027492 -0.09441 -0.12009 -0.10415 -0.23768 -0.13816 -0.029304 0.029836 0.035437
2376 -0.0044603 -0.083842 -0.11854 -0.085719 -0.24172 -0.13942 -0.040564 0.033311 0.063572
2377 0.001022 -0.094368 -0.10474 -0.024061 -0.24594 -0.12999 -0.017982 0.027272 0.030432
2378 0.012994 -0.09024 -0.077092 -0.0083412 -0.22213 -0.11065 -0.021212 0.044512 0.064133
2379 -0.018422 -0.12156 -0.10699 -0.051526 -0.21917 -0.13966 -0.035476 0.027876 0.046237
2380 -0.024709 -0.10395 -0.096377 -0.025337 -0.22628 -0.12651 -0.0083818 0.022534 0.039662
2381 0.008106 -0.11964 -0.13951 -0.11837 -0.24166 -0.14577 -0.061401 -0.0010056 0.031703
2382 -0.012881 -0.12912 -0.13973 -0.075942 -0.27632 -0.1326 -0.060787 -0.021682 0.015921
2383 -0.024924 -0.13538 -0.13972 -0.10453 -0.26489 -0.16615 -0.052442 -0.0069518 0.01608
2384 -0.016328 -0.13003 -0.14571 -0.15076 -0.29568 -0.17333 -0.057004 -0.0041093 -0.012165
2385 -0.0203 -0.11777 -0.12489 -0.093755 -0.28021 -0.16169 -0.060436 0.016278 0.00071703
2386 -0.01477 -0.12909 -0.10621 -0.064002 -0.28895 -0.13619 -0.049625 0.020555 -0.0024023
2387 -0.0061915 -0.10785 -0.12193 -0.029712 -0.24715 -0.14393 -0.049708 0.03262 0.024221
2388 -0.03735 -0.1395 -0.13962 -0.023176 -0.27313 -0.10478 -0.050633 0.0069469 -0.017285
2389 -0.014417 -0.11913 -0.10962 0.04104 -0.27469 0.03084 -0.0094575 0.020986 0.0053452
2390 -0.036916 -0.13962 -0.11548 -0.05468 -0.29291 -0.0050646 -0.055642 0.012664 0.027026
2391 -0.040895 -0.13229 -0.14654 -0.091623 -0.29086 0.057858 -0.070477 0.0065393 0.018881
2392 -0.029962 -0.12181 -0.13218 -0.10327 -0.24992 0.02496 -0.073833 0.011159 -0.001363
2393 -0.0026653 -0.091595 -0.1264 -0.10194 -0.23161 -0.054149 -0.045729 0.031208 0.020815
2394 -0.034992 -0.10168 -0.12489 -0.09396 -0.29071 -0.098445 -0.051887 0.0084723 0.022005
2395 -0.03109 -0.13182 -0.14501 -0.11694 -0.29949 -0.12016 -0.072684 0.0041377 -0.0021222
2396 -0.012393 -0.11256 -0.14289 -0.1326 -0.27475 -0.10179 -0.068103 0.030249 -0.0081571
2397 -0.015997 -0.13439 -0.12597 -0.048023 -0.30168 -0.076393 -0.039541 0.023116 0.025419
2398 -0.01769 -0.10307 -0.13668 -0.024133 -0.28708 -0.10081 -0.058553 0.026496 -0.0051258
2399 -0.029766 -0.12103 -0.13575 0.016944 -0.27558 -0.10715 -0.06159 -0.0012315 0.014739
2400 -0.051193 -0.14865 -0.16032 -0.020633 -0.27949 -0.10697 -0.078198 0.00030458 -0.01784
2401 -0.04634 -0.11466 -0.12743 -0.016471 -0.23652 -0.088426 -0.059775 0.015221 0.011398
2402 -0.018801 -0.11756 -0.12332 0.009635 -0.24902 -0.059287 -0.067119 0.033048 -0.019231
2403 -0.042019 -0.12294 -0.12401 -0.062206 -0.29227 -0.073912 -0.066035 0.013858 -0.019423
2404 -0.066827 -0.14065 -0.15095 -0.049615 -0.30646 -0.034674 -0.089008 0.0035167 -0.041727
2405 -0.074346 -0.12251 -0.11932 -0.078631 -0.29801 0.061739 -0.077356 0.040019 -0.043333
2406 -0.048653 -0.10854 -0.098994 -0.081692 -0.25329 0.12211 -0.058143 0.02493 -0.024903
2407 -0.078865 -0.14126 -0.10967 -0.09078 -0.32078 0.081515 -0.083656 0.0073774 -0.014144
2408 -0.061778 -0.13016 -0.11047 -0.091531 -0.29203 0.060833 -0.077033 -0.0014125 -0.046523
2409 -0.059186 -0.12313 -0.057297 -0.091743 -0.28186 -0.011845 -0.081497 0.0098934 -0.030333
2410 -0.049084 -0.10643 -0.019583 -0.014043 -0.23275 -0.018247 -0.057335 0.00781 0.020828
2411 -0.051475 -0.12664 -0.00014004 -0.0059556 -0.28815 -0.04665 -0.10343 0.011075 -0.021223
2412 -0.074255 -0.13214 0.033741 0.0085333 -0.29374 -0.059794 -0.088056 0.0030439 -0.027563
2413 -0.066989 -0.12619 0.044853 0.042728 -0.30303 -0.057584 -0.088394 0.018072 -0.03587
2414 -0.083103 -0.13232 0.020091 0.055582 -0.28979 -0.068907 -0.11433 0.0047845 -0.027269
2415 -0.090776 -0.12601 -0.019956 0.072617 -0.29559 -0.030141 -0.10352 -0.0071629 -0.057683
2416 -0.057048 -0.13057 -0.045285 0.060646 -0.30332 0.0067646 -0.098839 -0.00058183 -0.053614
2417 -0.052238 -0.12189 -0.029734 0.014639 -0.28602 0.13586 -0.074321 0.041373 -0.016462
2418 -0.10286 -0.16371 -0.032202 -0.008258 -0.33755 0.19943 -0.10896 -0.014547 -0.06262
2419 -0.087735 -0.15665 -0.031606 0.0038971 -0.27413 0.18287 -0.049832 0.011664 -0.053552
2420 -0.071618 -0.13712 -0.027392 -0.069279 -0.29499 0.19948 -0.10578 0.0024014 -0.012817
2421 -0.083647 -0.14365 0.082474 -0.016819 -0.33829 0.17258 -0.068747 -0.0014105 -0.035512
2422 -0.044111 -0.13812 0.13659 -0.0056572 -0.3248 0.15322 -0.036387 0.0077226 -0.067691
2423 -0.052152 -0.13443 0.16486 -0.02679 -0.28026 0.050557 -0.040384 -0.0032702 -0.029747
2424 -0.02644 -0.126 0.19139 -0.12841 -0.23211 0.05464 0.0090204 -0.0018298 -0.032334
2425 -0.02046 -0.13147 0.22341 0.040431 -0.12201 0.053278 0.064601 0.020797 -0.023702
2426 -0.012855 -0.14282 0.1405 -0.058178 -0.080883 0.018936 0.032298 -0.0029267 -0.063526
2427 0.0089047 -0.12342 0.13519 -0.041252 -0.031349 0.039114 0.032259 -0.00048557 -0.045545
2428 -0.0049443 -0.15012 0.076479 0.032727 -0.1153 0.0093285 -0.0059048 -0.012704 -0.043499
2429 0.014878 -0.14846 0.12359 0.088065 -0.17707 0.17886 0.00040916 -0.018575 -0.060636
2430 0.055766 -0.14483 0.12951 0.066891 -0.22147 0.27763 -0.048774 0.0041381 -0.040532
2431 0.0781 -0.13577 0.21899 0.11349 -0.24252 0.28135 -0.041341 0.00087513 -0.055886
2432 0.073637 -0.14762 0.26653 0.081312 -0.22045 0.33525 -0.051195 -0.013444 -0.036721
2433 0.09239 -0.15247 0.28107 0.10396 -0.21112 0.25578 -0.055183 0.0033207 -0.05509
2434 0.095889 -0.15554 0.28824 0.065475 -0.21559 0.2293 -0.060317 -0.0025514 -0.068223
2435 0.10198 -0.13693 0.29154 0.052777 -0.18833 0.16544 -0.0036064 0.0030837 -0.052504
2436 0.10331 -0.13072 0.28548 0.033007 -0.002408 0.16216 0.069681 0.010132 -0.03802
2437 0.067626 -0.14176 0.25461 -0.061034 0.048912 0.094267 0.076924 -0.0028005 -0.048945
2438 0.034273 -0.1267 0.29161 -0.036068 0.073684 0.11262 0.10304 0.022446 -0.042497
2439 0.019332 -0.16233 0.22011 -0.023975 0.14718 0.071668 0.068189 -0.020274 -0.06087
2440 0.037105 -0.15001 0.29037 0.055932 0.19882 0.082797 0.088342 -0.0073271 -0.062929
2441 0.052613 -0.13332 0.35581 0.15069 0.2489 0.32757 0.15408 -0.018286 -0.067392
2442 0.036604 -0.16986 0.33337 0.091154 0.27856 0.33462 0.099952 -0.017959 -0.079131
2443 0.04897 -0.12295 0.41084 0.1701 0.33503 0.36296 0.14789 -0.014745 -0.060142
2444 0.095724 -0.12589 0.36831 0.09077 0.40298 0.38134 0.14794 -0.0040762 -0.048782
2445 0.13831 -0.16119 0.3463 0.10024 0.4563 0.37601 0.14846 -0.021999 -0.074127
2446 0.18745 -0.13554 0.35691 0.11857 0.46589 0.39481 0.19997 -0.00011866 -0.060297
2447 0.20675 -0.13611 0.32805 0.13663 0.4117 0.33845 0.17355 -0.0049256 -0.05569
2448 0.20568 -0.14357 0.36639 0.049965 0.45607 0.24881 0.18479 -0.0032456 -0.055918
2449 0.18705 -0.14167 0.36575 0.025124 0.46985 0.18685 0.21149 -0.019599 -0.045422
2450 0.14119 -0.14205 0.44545 0.04696 0.60449 0.17403 0.23953 -0.013986 -0.058838
2451 0.13033 -0.14954 0.38442 0.036958 0.51589 0.12105 0.23977 -0.028882 -0.086772
2452 0.14048 -0.1223 0.4094 0.12637 0.64602 0.20353 0.26745 0.008388 -0.057514
2453 0.10783 -0.14078 0.37269 0.17124 0.65602 0.25711 0.27977 -0.0052396 -0.094445
2454 0.10817 -0.13608 0.32162 0.14113 0.6588 0.41723 0.28113 -0.019098 -0.085768
2455 0.14981 -0.13677 0.28554 0.12032 0.66796 0.41949 0.29684 -0.023202 -0.077699
2456 0.19812 -0.052067 0.32882 0.15761 0.5792 0.45905 0.30754 0.0033911 -0.058353
2457 0.26088 0.043106 0.31839 0.10446 0.63448 0.46339 0.29857 0.0011606 -0.073071
2458 0.30156 0.093497 0.36247 0.067675 0.68895 0.44027 0.27152 0.01468 -0.058438
2459 0.26914 0.10146 0.38691 0.029645 0.68438 0.36207 0.27932 -0.025541 -0.076993
2460 0.30137 0.091096 0.43645 0.084389 0.71209 0.31824 0.28482 0.0091354 -0.061586
2461 0.25917 0.0088768 0.37755 0.036534 0.66682 0.25687 0.27378 -0.027855 -0.076992
2462 0.27122 -0.015195 0.37196 0.058414 0.67004 0.24085 0.26932 0.015992 -0.064121
2463 0.29172 -0.03049 0.34498 0.027777 0.70884 0.21681 0.28434 0.0069782 -0.026078
2464 0.27103 -0.040531 0.27224 0.04301 0.74587 0.18588 0.27257 -0.023769 -0.072744
2465 0.30984 -0.049462 0.28726 0.058724 0.69278 0.20526 0.32472 0.012885 -0.062033
2466 0.29921 -0.059019 0.24481 -0.03837 0.59848 0.33288 0.28326 -0.025191 -0.076042
2467 0.34084 -0.043392 0.27158 0.028284 0.70872 0.41504 0.3329 0.0091737 -0.051928
2468 0.29835 -0.060583 0.33214 0.063661 0.72325 0.44308 0.3246 -0.0064859 -0.089138
2469 0.31928 -0.038774 0.31845 0.13804 0.72819 0.46437 0.29337 -0.021365 -0.091322
2470 0.31816 0.042524 0.38638 0.19716 0.79108 0.47836 0.32729 -0.0081446 -0.063714
2471 0.29353 0.15232 0.3761 0.17606 0.73692 0.46238 0.33971 -0.018142 -0.066425
2472 0.31765 0.17137 0.31523 0.09671 0.69481 0.37054 0.3271 -0.0031969 -0.060053
2473 0.33047 0.21999 0.30495 0.091048 0.73434 0.2912 0.31367 0.0024221 -0.060525
2474 0.30096 0.2013 0.27724 0.045032 0.73076 0.26692 0.33038 -0.020136 -0.073243
2475 0.22547 0.13242 0.23223 0.0087104 0.6839 0.2243 0.3028 -0.018325 -0.07802
2476 0.24586 0.073241 0.20975 -0.0071123 0.7668 0.24184 0.29992 -0.02379 -0.077444
2477 0.28553 0.072535 0.20788 0.025016 0.69122 0.21729 0.27335 -0.016779 -0.058579
2478 0.28687 0.079877 0.2356 0.088722 0.70926 0.23902 0.2995 0.013185 -0.07946
2479 0.28628 0.067976 0.18977 0.0066921 0.66923 0.38528 0.29635 -0.0032265 -0.085072
2480 0.33219 0.12934 0.20287 0.028823 0.73781 0.39747 0.2482 -0.008954 -0.068814
2481 0.3554 0.19807 0.16968 0.063328 0.63777 0.43713 0.26506 -0.014815 -0.075257
2482 0.36315 0.30865 0.21421 0.04183 0.66736 0.43111 0.27132 0.01274 -0.054561
2483 0.30019 0.2919 0.21325 0.036161 0.58079 0.42173 0.26375 -0.017024 -0.092262
2484 0.2693 0.30622 0.21514 0.033673 0.6606 0.33666 0.23324 -0.0068252 -0.061206
2485 0.27662 0.2979 0.24765 0.031335 0.62357 0.2529 0.19843 0.014691 -0.067346
2486 0.23094 0.28507 0.18313 0.023515 0.54819 0.24456 0.17375 -0.029292 -0.0733
2487 0.24604 0.31586 0.16113 0.031253 0.49988 0.24064 0.19131 0.021987 -0.026792
2488 0.21798 0.33107 0.16347 -0.011434 0.3551 0.20091 0.15603 -0.01937 -0.065819
2489 0.21451 0.38223 0.16678 0.011808 0.38606 0.2005 0.17437 0.0015918 -0.034047
2490 0.2811 0.38212 0.13512 0.024737 0.38985 0.19345 0.19234 0.012595 -0.040807
2491 0.2786 0.37353 0.14197 0.0093522 0.33911 0.19212 0.13679 -0.014145 -0.061731
2492 0.30635 0.34813 0.14474 -0.019639 0.33725 0.18279 0.15754 -0.016422 -0.083504
2493 0.30288 0.34752 0.14684 0.028376 0.32886 0.33472 0.15705 -0.0014678 -0.040628
2494 0.32424 0.37325 0.11696 0.0064484 0.33501 0.36965 0.19607 0.0066405 -0.057045
2495 0.31437 0.37677 0.10936 -0.017871 0.35803 0.37878 0.12965 -0.026287 -0.043819
2496 0.28053 0.44649 0.10777 -0.031921 0.3235 0.38418 0.1175 0.00050558 -0.049566
2497 0.2723 0.44147 0.10575 0.037192 0.30125 0.34348 0.167 0.022081 -0.026921
2498 0.22267 0.42809 0.12726 -0.0092051 0.26998 0.22831 0.11555 0.01656 -0.033591
2499 0.23578 0.39643 0.13298 0.00043465 0.27168 0.20556 0.10904 0.016188 -0.025429
2500 0.1862 0.37292 0.081689 0.0031715 0.21363 0.16681 0.098359 -0.0092816 -0.046095
2501 0.15675 0.32271 0.070921 -0.030899 0.20011 0.1838 0.10339 -0.022183 -0.037011
2502 0.17571 0.33495 0.096896 0.008317 0.16116 0.16171 0.10131 -0.014938 -0.04689
2503 0.17381 0.32925 0.10122 -0.012495 0.16975 0.18351 0.10881 -0.0018439 -0.030212
2504 0.17475 0.32498 0.072078 -0.033944 0.1595 0.16731 0.067587 0.0014472 -0.01805
2505 0.20165 0.42866 0.069837 -0.034956 0.21236 0.17616 0.075713 0.0077767 -0.028805
2506 0.2469 0.45955 0.061774 -0.044541 0.18523 0.15382 0.071536 -0.00031359 0.037519
2507 0.21524 0.41895 0.030248 -0.054125 0.13402 0.102 0.060313 -0.016801 0.005402
2508 0.24456 0.38982 0.036422 -0.099707 0.13929 0.13676 0.054489 -0.0095868 0.041997
2509 0.21374 0.38133 -0.005084 -0.086703 -0.002463 0.072045 0.00956 -2.4098e-06 0.04255
2510 0.17982 0.30156 -0.012031 -0.12637 0.05234 0.063092 0.01778 -0.023423 0.030014
2511 0.16004 0.2733 0.069329 -0.071606 0.089716 0.08553 0.031454 -0.0070018 0.03064
2512 0.12737 0.28018 0.019804 -0.071096 0.033759 0.079671 0.026351 0.0068291 0.0286
2513 0.15011 0.25347 0.039638 -0.049848 0.072438 0.10798 0.038976 -0.013609 0.035105
2514 0.11358 0.25683 0.0033754 -0.10885 0.021427 0.11193 0.031975 -0.0032128 0.024957
2515 0.10009 0.26711 0.022611 -0.10391 0.031403 0.05375 0.027023 -0.028112 0.074428
2516 0.12516 0.33604 0.02233 -0.10343 0.041257 0.052712 0.0012793 -0.026567 0.086078
2517 0.1238 0.39792 0.019699 -0.037292 0.0099777 0.063992 0.023366 0.0067358 0.13607
2518 0.1062 0.39232 0.046972 -0.044732 0.059866 0.070838 0.030474 -0.010696 0.16089
2519 0.1262 0.36475 0.010626 -0.069334 0.027901 0.057972 0.02457 0.01843 0.18405
2520 0.16291 0.33093 0.024178 -0.083076 -0.0083316 0.036802 -0.0032156 0.035465 0.17218
2521 0.13428 0.28857 0.0056751 -0.065791 0.026228 0.046523 0.015974 0.017868 0.16184
2522 0.17315 0.26458 0.0083592 -0.042458 0.011341 0.052302 0.014454 0.0084507 0.12112
2523 0.16079 0.23634 -0.021956 -0.079734 -0.071047 0.038536 0.017657 -0.011014 0.048606
2524 0.12028 0.21309 -0.061199 -0.12829 -0.086529 0.042806 -0.028511 -0.022634 0.055195
2525 0.10531 0.20025 -0.023014 -0.096508 -0.048047 0.01327 -0.01387 0.012632 0.076819
2526 0.086942 0.2098 -0.025329 -0.07609 -0.018939 0.049919 -0.014017 -0.0041673 0.070702
2527 0.096845 0.22019 0.016973 -0.059027 -0.019132 0.058466 0.023922 0.010148 0.11709
2528 0.082704 0.21778 -0.032761 -0.10367 -0.085998 0.02178 -0.0046463 0.015822 0.13094
2529 0.092788 0.23556 -0.042487 -0.081905 -0.054912 0.019108 -0.020122 0.029704 0.20895
2530 0.056676 0.25771 -0.0097573 -0.077557 -0.02854 -0.0064479 -0.018251 0.02515 0.24855
2531 0.094115 0.29087 -0.0012669 -0.080571 -0.054141 0.0058738 -0.023275 0.036189 0.2505
2532 0.031608 0.25705 -0.044065 -0.10957 -0.11402 -0.021141 -0.032953 -0.0022179 0.22273
2533 0.069217 0.23214 -0.018335 -0.053251 -0.04929 -0.018315 -0.020425 0.0093725 0.22172
2534 0.021843 0.16506 -0.040986 -0.14653 -0.1339 -0.028488 -0.061564 -0.0030221 0.17089
2535 0.039473 0.17242 -0.019752 -0.099798 -0.089735 -0.016004 -0.04223 -0.0084937 0.15042
2536 0.024654 0.13434 -0.051073 -0.12641 -0.12931 -0.049805 -0.077613 -0.0064716 0.069289
2537 0.037352 0.15407 -0.064635 -0.15481 -0.15917 -0.031255 -0.093229 0.0020512 0.11661
2538 0.045038 0.15007 -0.061317 -0.12848 -0.060236 -0.054351 -0.061357 -0.012232 0.087636
2539 0.044814 0.16356 -0.071086 -0.10966 -0.11421 -0.059727 -0.037358 -0.0069653 0.10575
2540 0.031836 0.12754 -0.035868 -0.059813 -0.171 -0.023072 -0.049411 0.0025704 0.099949
2541 0.0069105 0.13739 -0.055805 -0.1441 -0.15082 -0.070452 -0.076339 0.0077829 0.13632
2542 0.011983 0.12696 -0.083856 -0.12374 -0.13784 -0.11366 -0.095785 0.018721 0.19424
2543 0.00093212 0.11177 -0.11445 -0.1579 -0.13717 -0.08937 -0.10901 -0.015801 0.23677
2544 0.00083799 0.094345 -0.052626 -0.11834 -0.12837 -0.077479 -0.079842 -0.0099562 0.25585
2545 0.015882 0.10931 -0.060969 -0.097741 -0.18522 -0.074523 -0.075535 -0.0092089 0.27541
2546 -0.018592 0.11133 -0.088737 -0.16764 -0.12173 -0.10396 -0.066459 -0.0039544 0.25839
2547 0.00043072 0.10594 -0.042307 -0.12799 -0.18694 -0.072919 -0.055328 0.00079352 0.2772
2548 -0.020336 0.10165 -0.055911 -0.11178 -0.2027 -0.059757 -0.084219 0.0052753 0.2409
2549 0.00037881 0.11799 -0.077081 -0.065166 -0.19389 -0.081859 -0.08089 0.017049 0.19906
2550 -0.0068414 0.075868 -0.06426 -0.11652 -0.18861 -0.077601 -0.09867 -0.016797 0.18802
2551 -0.024378 0.086691 -0.076089 -0.11719 -0.19543 -0.07094 -0.073968 -0.0243 0.14079
2552 -0.026815 0.059941 -0.063481 -0.11931 -0.17204 -0.095704 -0.090796 -0.0060719 0.16049
2553 -0.0095917 0.080984 -0.057997 -0.10592 -0.16646 -0.088571 -0.078867 0.024378 0.21315
2554 -0.02141 0.068005 -0.067871 -0.057536 -0.16487 -0.092051 -0.076853 0.014445 0.25072
2555 -0.056847 0.047698 -0.08128 -0.14879 -0.2322 -0.12801 -0.11094 -0.010503 0.2722
2556 -0.042879 0.059851 -0.067429 -0.1538 -0.17763 -0.12167 -0.10111 -0.022627 0.30528
2557 -0.041487 0.037826 -0.10979 -0.18213 -0.19762 -0.104 -0.12509 -0.020581 0.29156
2558 -0.034628 0.025299 -0.14508 -0.16788 -0.25834 -0.10989 -0.11823 -0.0022746 0.28185
2559 -0.026589 0.042422 -0.11211 -0.14156 -0.19756 -0.13786 -0.11663 0.010267 0.30342
2560 -0.044367 0.014916 -0.15185 -0.15124 -0.21877 -0.1316 -0.10963 -0.0059582 0.25328
2561 -0.046568 0.022726 -0.12661 -0.17911 -0.21243 -0.15645 -0.11624 -0.029466 0.22899
2562 -0.07165 0.039191 -0.12352 -0.18264 -0.19092 -0.15408 -0.12248 -0.0024863 0.22891
2563 -0.070668 0.028746 -0.082712 -0.11256 -0.24953 -0.1084 -0.1144 -0.00044102 0.24065
2564 -0.072909 -0.0068788 -0.12464 -0.16709 -0.22153 -0.13547 -0.13234 -0.0071312 0.23648
2565 -0.062756 -0.013092 -0.079731 -0.093428 -0.19653 -0.07685 -0.081141 -0.0077669 0.21087
2566 -0.062124 -0.0060602 -0.12786 -0.13258 -0.24189 -0.11113 -0.099278 0.0070297 0.2603
2567 -0.047703 0.013093 -0.1245 -0.081472 -0.23438 -0.094233 -0.1082 0.013912 0.30262
2568 -0.052956 0.022804 -0.12885 -0.16713 -0.24852 -0.10418 -0.0871 0.011807 0.31599
2569 -0.067137 -0.016954 -0.11378 -0.17207 -0.21217 -0.13558 -0.075378 -0.0062153 0.29561
2570 -0.04977 -0.0037901 -0.097211 -0.12643 -0.24781 -0.098563 -0.044334 -0.0067716 0.29849
2571 -0.050215 -0.0031852 -0.11048 -0.12087 -0.18999 -0.090593 -0.05048 0.0055764 0.27346
2572 -0.071174 -0.049859 -0.13242 -0.16827 -0.28027 -0.12278 -0.050373 -0.023316 0.2429
2573 -0.063534 -0.023498 -0.12628 -0.18388 -0.23366 -0.11714 -0.053222 -0.020802 0.22308
2574 -0.062012 -0.0090655 -0.10861 -0.146 -0.24571 -0.11629 -0.01496 -0.014802 0.21006
2575 -0.079194 -0.026931 -0.12638 -0.13635 -0.26246 -0.13883 -0.048066 0.013194 0.20143
2576 -0.072583 -0.022076 -0.1026 -0.13992 -0.21521 -0.12712 -0.0037413 0.0045511 0.21474
2577 -0.058028 -0.023507 -0.11404 -0.11989 -0.26386 -0.10395 -0.029458 -0.0039631 0.19641
2578 -0.086614 -0.049083 -0.15035 -0.14679 -0.26689 -0.11682 -0.03939 0.00098302 0.18751
2579 -0.091647 -0.032314 -0.082009 -0.15172 -0.28131 -0.12792 -0.034709 -0.0061659 0.2012
2580 -0.071853 -0.042313 -0.10423 -0.11717 -0.22321 -0.12749 -0.015195 -0.007435 0.207
2581 -0.099745 -0.068373 -0.13006 -0.15201 -0.28229 -0.14687 -0.018188 -0.015661 0.21665
2582 -0.067752 -0.026476 -0.11515 -0.14263 -0.24019 -0.11929 -0.00057275 0.0028791 0.29207
2583 -0.086904 -0.046085 -0.11181 -0.095679 -0.26371 -0.12417 -0.0049229 0.0070079 0.26578
2584 -0.094525 -0.032204 -0.1209 -0.11274 -0.25932 -0.099825 0.0059554 0.012598 0.22156
2585 -0.059813 -0.044913 -0.12251 -0.1325 -0.24994 -0.1024 -0.012114 0.039962 0.23788
2586 -0.11335 -0.059991 -0.1623 -0.17547 -0.26714 -0.14602 -0.034822 -0.008486 0.17126
2587 -0.098065 -0.062125 -0.11015 -0.1302 -0.27136 -0.12017 -0.0098628 0.014059 0.182
2588 -0.091343 -0.072 -0.12752 -0.15911 -0.27463 -0.1259 -0.039097 0.0058758 0.17277
2589 -0.10087 -0.067206 -0.13381 -0.17032 -0.29322 -0.13283 -0.030599 -0.0030714 0.16589
2590 -0.14866 -0.091436 -0.16858 -0.21619 -0.30401 -0.14997 -0.048373 -0.0043865 0.13813
2591 -0.10286 -0.074662 -0.13583 -0.1591 -0.26058 -0.11815 -0.029805 -0.020901 0.14668
2592 -0.10167 -0.070679 -0.14687 -0.18388 -0.30755 -0.14181 -0.020162 -0.020676 0.1441
2593 -0.13347 -0.073692 -0.14839 -0.16519 -0.32726 -0.15234 -0.031173 -0.015252 0.13664
2594 -0.10649 -0.10136 -0.15214 -0.18579 -0.30036 -0.13844 -0.023884 0.0086924 0.12943
2595 -0.11588 -0.081925 -0.1326 -0.20283 -0.25027 -0.11297 -0.025099 0.011485 0.14254
2596 -0.10518 -0.06932 -0.13897 -0.1569 -0.26089 -0.12127 -0.039515 0.0266 0.16613
2597 -0.11316 -0.095028 -0.14377 -0.16238 -0.30083 -0.13126 -0.017061 -0.0047275 0.13913
2598 -0.10243 -0.076231 -0.11965 -0.16159 -0.28946 -0.11911 -0.010944 0.017085 0.17349
2599 -0.15453 -0.096298 -0.1658 -0.21476 -0.30764 -0.15043 -0.048534 -0.0012847 0.1006
2600 -0.13579 -0.098781 -0.15892 -0.22705 -0.27071 -0.16996 -0.049837 -0.013701 0.11802
2601 -0.11617 -0.092816 -0.15481 -0.13612 -0.30569 -0.16374 -0.056965 -0.0048676 0.13648
2602 -0.11833 -0.080555 -0.11893 -0.14935 -0.28518 -0.14556 -0.035755 -0.0018491 0.10046
2603 -0.16238 -0.1015 -0.18713 -0.24644 -0.33697 -0.20033 -0.095051 -0.025416 0.087898
2604 -0.1259 -0.11828 -0.16966 -0.19491 -0.32433 -0.16209 -0.062684 -0.022539 0.099506
2605 -0.115 -0.087396 -0.12245 -0.21248 -0.28472 -0.14288 -0.053363 0.010902 0.13411
2606 -0.13637 -0.099631 -0.14384 -0.15031 -0.29704 -0.1401 -0.050423 -0.0014556 0.077265
2607 -0.1542 -0.11255 -0.16722 -0.18264 -0.34227 -0.14243 -0.066607 -0.011571 0.11065
2608 -0.13066 -0.11653 -0.1402 -0.1623 -0.31998 -0.15904 -0.087135 0.0053298 0.085719
2609 -0.13256 -0.10965 -0.10462 -0.16976 -0.29203 -0.11449 -0.028119 -0.002822 0.097436
2610 -0.13969 -0.12574 -0.15851 -0.15779 -0.34273 -0.12515 -0.071905 0.008296 0.098748
2611 -0.15091 -0.11593 -0.13809 -0.1729 -0.2995 -0.080126 -0.094477 -0.01406 0.067229
2612 -0.13803 -0.13036 -0.14868 -0.22201 -0.31497 -0.10546 -0.071926 -0.0068067 0.076701
2613 -0.11015 -0.10815 -0.15079 -0.22315 -0.32475 -0.13838 -0.087748 0.0010187 0.073497
2614 -0.094569 -0.1127 -0.13294 -0.18792 -0.30643 -0.14587 -0.072393 -0.02419 0.079937
2615 -0.11742 -0.12456 -0.15149 -0.14511 -0.28639 -0.14226 -0.091114 -0.01871 0.046759
2616 -0.1241 -0.13392 -0.11284 -0.19396 -0.33871 -0.16907 -0.091408 -0.015717 0.074307
2617 -0.11126 -0.13396 -0.14278 -0.19751 -0.30351 -0.15638 -0.10778 0.0026946 0.05777
2618 -0.1088 -0.13541 -0.14055 -0.17047 -0.29992 -0.13948 -0.093192 -0.013329 0.036656
2619 -0.1179 -0.12307 -0.14211 -0.20582 -0.3238 -0.11183 -0.093016 -0.027097 0.03639
2620 -0.090127 -0.10056 -0.12963 -0.1788 -0.29737 -0.06354 -0.079781 0.006193 0.050654
2621 -0.073683 -0.12288 -0.1049 -0.11114 -0.31389 0.05804 -0.084734 0.0025583 0.038012
2622 -0.099073 -0.12619 -0.12929 -0.19414 -0.34463 0.029386 -0.096939 -0.016781 0.052778
2623 -0.099044 -0.13896 -0.049752 -0.15563 -0.34066 0.013647 -0.097218 -0.031552 0.017423
2624 -0.078739 -0.12987 0.035882 -0.17265 -0.29938 -0.011829 -0.065899 -0.012827 0.059592
2625 -0.082586 -0.12977 0.025629 -0.19093 -0.30947 -0.061895 -0.07954 0.0063072 0.059391
2626 -0.098677 -0.11915 -0.0031432 -0.19248 -0.17378 -0.10486 -0.12069 -0.0084254 0.012429
2627 -0.07059 -0.12126 0.0089219 -0.16081 -0.16716 -0.10418 -0.10082 0.0069664 0.034573
2628 -0.089974 -0.12216 -0.077712 -0.20794 -0.11077 -0.12475 -0.10191 -0.013622 0.038524
2629 -0.091076 -0.12679 -0.072735 -0.18649 -0.014454 -0.10709 -0.10322 0.0057608 0.042419
2630 -0.093607 -0.14193 -0.089207 -0.14912 -0.077598 -0.083602 -0.1032 -0.019448 0.026787
2631 -0.08569 -0.13932 -0.085552 -0.16557 -0.20375 -0.083313 -0.11556 -0.0084642 0.029319
2632 -0.078573 -0.1259 -0.070357 -0.14045 -0.19658 -0.021603 -0.078855 -0.0096563 0.019508
2633 -0.10056 -0.14481 -0.096 -0.19325 -0.20529 -0.031885 -0.096627 -0.031739 0.019356
2634 -0.084107 -0.13381 -0.077133 -0.15716 -0.25817 -0.015145 -0.12323 -0.0013757 0.019521
2635 -0.072918 -0.14284 -0.041622 -0.15248 -0.20421 0.067253 -0.10864 -0.0083447 -0.0016996
2636 -0.056204 -0.12153 0.030624 -0.16014 -0.19929 0.099214 -0.062345 0.0087176 0.02005
2637 -0.067464 -0.1188 0.06682 -0.14047 -0.21143 0.086439 -0.099939 -0.011116 0.01928
2638 -0.075725 -0.12952 0.10566 -0.22606 -0.21771 0.081698 -0.096727 -0.024511 0.00070483
2639 -0.049092 -0.12683 0.13156 -0.14982 -0.2527 0.015571 -0.096766 -0.002423 -5.1724e-05
2640 -0.093139 -0.15216 0.077424 -0.19027 -0.27731 -0.077303 -0.11709 -0.023812 0.0070448
2641 -0.049462 -0.1355 0.14838 -0.13855 -0.11408 -0.04082 -0.11189 -0.023245 0.019078
2642 -0.045549 -0.11507 0.074926 -0.14717 0.071778 -0.030347 -0.12102 -0.0037519 0.021185
2643 -0.069295 -0.142 0.039282 -0.21256 -0.030688 -0.049778 -0.11907 -0.012855 0.0038894
2644 -0.05828 -0.1452 0.029959 -0.18067 0.054562 -0.011471 -0.12082 -0.017956 0.011306
2645 -0.03738 -0.13728 0.038437 -0.14787 0.10225 0.055515 -0.10827 0.013407 0.012504
2646 -0.047276 -0.14945 0.029723 -0.15728 0.0683 0.098088 -0.10973 -0.010678 -0.0095039
2647 -0.018604 -0.1446 0.030288 -0.1859 -0.074481 0.13041 -0.11787 -0.015811 -0.018225
2648 -0.016966 -0.15241 0.15035 -0.17531 -0.053012 0.15941 -0.090557 0.003118 0.011593
2649 -0.009521 -0.13166 0.22694 -0.14331 -0.060508 0.13289 -0.094266 -0.009428 -0.002723
2650 -0.033896 -0.12655 0.24286 -0.13068 0.0066333 0.053179 -0.089018 -0.0057637 -0.0038335
2651 -0.051244 -0.13798 0.21582 -0.12484 0.16182 0.025196 -0.095918 -0.019241 -0.028146
2652 -0.06039 -0.14566 0.18811 -0.1779 0.20944 0.024592 -0.084671 -0.012316 0.0014112
2653 -0.037935 -0.11886 0.16077 -0.12191 0.2113 0.014813 -0.075995 -0.018199 -0.0036085
2654 -0.075561 -0.1601 0.12518 -0.17183 0.27193 -0.0125 -0.079082 -0.039905 0.0025448
2655 -0.058604 -0.15899 0.1026 -0.16573 0.15121 -0.00083711 -0.080218 -0.014984 -0.043341
2656 -0.067568 -0.15274 0.083048 -0.18742 0.12365 -0.030677 -0.090596 -0.02639 -0.022164
2657 -0.070628 -0.16837 0.072886 -0.16645 0.017946 -0.018185 -0.11589 -0.029102 -0.034486
2658 -0.072096 -0.16153 0.055902 -0.14982 0.074152 -0.037499 -0.11398 -0.027184 -0.028766
2659 -0.051598 -0.16574 0.15572 -0.17492 0.29555 -0.05835 -0.12422 -0.02979 -0.020548
2660 -0.024149 -0.15037 0.24853 -0.14043 0.43209 -0.024825 -0.082648 0.0024304 -0.025406
2661 -0.02778 -0.13812 0.27725 -0.14841 0.43041 -0.03142 -0.096644 -0.010727 -0.0094715
2662 -0.0040886 -0.13387 0.30268 -0.14922 0.422 -0.040306 -0.10952 -0.0015087 -0.016442
2663 -0.039234 -0.16655 0.27892 -0.15618 0.46156 -0.04114 -0.10393 -0.026246 -0.039594
2664 -0.011156 -0.16033 0.31674 -0.16312 0.42386 0.096589 -0.11337 -0.031163 -0.039327
2665 -0.019345 -0.15487 0.29506 -0.17403 0.39825 0.20492 -0.064945 0.0024202 -0.054719
2666 -0.029437 -0.15848 0.21863 -0.1588 0.41171 0.18877 -0.063437 -0.0089994 -0.012426
2667 -0.047888 -0.15281 0.18871 -0.1538 0.45477 0.18487 -0.04522 -0.016734 -0.065213
2668 -0.040773 -0.16164 0.18326 -0.16439 0.65125 0.17642 -0.042103 -0.0075107 -0.06791
2669 -0.045564 -0.13605 0.17462 -0.15214 0.50824 0.087158 -0.042967 0.0088728 -0.043341
2670 -0.027325 -0.15907 0.17596 -0.17398 0.46954 0.015651 -0.083407 -0.011983 -0.042543
2671 -0.02758 -0.14566 0.22463 -0.16002 0.52386 0.0068924 -0.07072 -0.012181 -0.02817
2672 -0.024646 -0.13853 0.21768 -0.16411 0.43133 -0.021604 -0.084205 -0.024634 -0.050886
2673 0.0058123 -0.13287 0.31986 -0.14379 0.59698 0.0030719 -0.10057 -0.015421 -0.017208
2674 0.00897 -0.12027 0.31465 -0.14175 0.55071 0.0047846 -0.073941 0.0098101 -0.046433
2675 -0.023714 -0.14067 0.32817 -0.13722 0.49577 0.0049104 -0.083527 -0.016244 -0.045243
2676 -0.009813 -0.13488 0.33591 -0.1409 0.53829 0.0012059 -0.071315 -0.014717 -0.040826
2677 -0.014894 -0.16448 0.25748 -0.20848 0.5229 0.12331 -0.06862 -0.0056215 -0.065229
2678 -0.022376 -0.13234 0.25749 -0.13502 0.63594 0.17778 -0.063899 0.0026335 -0.055419
2679 -0.0096455 -0.14297 0.2224 -0.1532 0.59745 0.25732 0.002879 -0.024287 -0.015348
2680 -0.037491 -0.16601 0.18547 -0.15895 0.54382 0.22829 -0.0026291 -0.037102 -0.065083
2681 0.028141 -0.15288 0.16082 -0.19015 0.59526 0.25525 0.0016641 -0.023242 -0.079532
2682 0.068596 -0.15932 0.19012 -0.16599 0.55107 0.19179 0.0077584 -0.017558 -0.042424
2683 0.11117 -0.13001 0.24519 -0.19133 0.60356 0.080161 0.02177 -0.0142 -0.03399
2684 0.13919 -0.14706 0.26025 -0.11661 0.5608 0.075823 0.0098228 -0.015857 -0.028175
2685 0.10763 -0.16256 0.28155 -0.14785 0.52258 0.083878 -0.022738 -0.043774 -0.056308
2686 0.11014 -0.16766 0.32236 -0.1543 0.61033 0.028523 -0.050057 -0.033819 -0.077141
2687 0.10752 -0.16552 0.30473 -0.13764 0.60064 0.015908 -0.051483 -0.044948 -0.060535
2688 0.10396 -0.13009 0.27052 -0.10715 0.56987 0.028062 -0.054 0.0067611 -0.055075
2689 0.0071878 -0.17316 0.22842 -0.070991 0.5573 0.10443 -0.083826 -0.020197 -0.075493
2690 0.042768 -0.11603 0.16592 -0.046957 0.53178 0.22018 -0.017294 -0.030586 -0.05756
2691 -0.010443 -0.099935 0.17592 0.030015 0.45129 0.27593 0.015112 -0.037188 -0.065525
2692 0.0051453 -0.072753 0.18317 -0.0011386 0.33606 0.31743 0.098838 -0.018734 -0.04605
2693 0.024747 -0.068899 0.15776 0.051517 0.33481 0.33144 0.11138 -0.012492 -0.052577
2694 0.017344 -0.11744 0.11448 -0.00088602 0.26237 0.27615 0.073692 -0.03939 -0.057432
2695 0.015188 -0.12651 0.12477 0.1014 0.26006 0.23769 0.12037 -0.027642 -0.065743
2696 0.033579 -0.13401 0.14621 0.091504 0.24122 0.21373 0.16018 -0.021656 -0.05455
2697 0.06825 -0.14562 0.17875 0.039863 0.22287 0.10028 0.092699 -0.03609 -0.062821
2698 0.15292 -0.1459 0.16199 0.097985 0.29698 0.12034 0.17323 -0.036849 -0.081922
2699 0.14891 -0.1336 0.13089 0.059069 0.20004 0.085446 0.16106 -0.027948 -0.063829
2700 0.19376 -0.13653 0.10871 0.068656 0.22431 0.10647 0.16975 -0.019518 -0.087058
2701 0.19299 -0.096023 0.17448 0.14516 0.25728 0.11793 0.212 0.0020947 -0.075668
2702 0.16504 -0.12869 0.1466 0.081098 0.22418 0.16297 0.15299 -0.009912 -0.05934
2703 0.12865 -0.13732 0.13095 0.10135 0.12226 0.24342 0.17269 -0.018163 -0.10927
2704 0.10167 -0.11461 0.13957 0.10994 0.1543 0.38192 0.23546 0.020293 -0.072228
2705 0.066478 -0.13221 0.094676 0.13207 0.16101 0.36753 0.25275 0.016429 -0.068171
2706 0.072379 -0.093031 0.089445 0.09075 0.089486 0.36894 0.25244 0.05169 -0.0779
2707 0.030528 -0.062877 0.061736 0.11117 0.062679 0.35743 0.21625 0.048717 -0.080055
2708 0.062857 -0.016219 0.12695 0.17008 0.11574 0.3792 0.22737 0.063245 -0.063224
2709 0.070966 0.010961 0.095073 0.15501 0.083037 0.38042 0.24251 0.050074 -0.056618
2710 0.076413 -0.032703 0.077879 0.15349 0.018606 0.40121 0.268 0.014101 -0.091238
2711 0.045281 -0.094069 0.04263 0.15671 0.064291 0.36045 0.24875 -0.025737 -0.096967
2712 0.12916 -0.075048 0.083789 0.16603 0.05263 0.36329 0.25481 -0.023022 -0.078238
2713 0.20717 -0.090739 0.056192 0.16444 0.11248 0.30571 0.22163 -0.0048896 -0.06509
2714 0.18996 -0.06854 0.059443 0.18139 0.033014 0.24494 0.23848 -0.0084815 -0.0778
2715 0.20038 -0.038274 0.068485 0.14361 0.068494 0.20843 0.19663 -0.012093 -0.067545
2716 0.19777 0.017506 0.044355 0.11177 -0.041348 0.16315 0.19351 0.0069503 -0.098324
2717 0.23343 0.10881 0.087019 0.20951 0.054232 0.21773 0.31307 0.022127 -0.061226
2718 0.224 0.12731 0.053726 0.2023 0.026535 0.1827 0.27722 -0.0049762 -0.071975
2719 0.20824 0.11516 0.016673 0.16334 0.0091654 0.15271 0.26621 0.001932 -0.035739
2720 0.1904 0.069498 0.066024 0.20978 -0.027353 0.16982 0.25137 0.034186 -0.044413
2721 0.18648 -0.014461 0.016975 0.11621 -0.027914 0.26848 0.21472 0.0035326 -0.072229
2722 0.16605 -0.020134 0.023355 0.16649 -0.021738 0.35299 0.23279 0.030764 -0.082104
2723 0.16907 0.014147 0.026716 0.18071 -0.022929 0.40193 0.23035 0.050362 -0.067696
2724 0.16875 0.040373 0.034344 0.17576 -0.032428 0.39961 0.24844 0.068974 -0.055757
2725 0.16973 0.096041 0.00059915 0.13639 -0.063383 0.38788 0.25746 0.087443 -0.066255
2726 0.19739 0.16842 0.053646 0.16972 -0.06297 0.40546 0.30164 0.081781 -0.039306
2727 0.18588 0.19212 0.018029 0.14873 -0.053491 0.27555 0.26975 0.050096 -0.05825
2728 0.21364 0.21487 0.015969 0.15656 -0.10206 0.22197 0.26952 0.038371 -0.075584
2729 0.23808 0.20549 0.0086289 0.16175 -0.064482 0.1976 0.23477 0.029373 -0.084953
2730 0.22023 0.090077 0.019386 0.132 -0.098081 0.15121 0.21435 0.012299 -0.06813
2731 0.24415 0.05138 -0.0094188 0.13154 -0.12365 0.15915 0.1697 0.040773 -0.070106
2732 0.2425 0.043935 -0.012331 0.13997 -0.12185 0.15433 0.20543 0.062813 -0.067575
2733 0.21318 0.035781 -0.051756 0.11742 -0.096591 0.15737 0.16387 0.059987 -0.091418
2734 0.23999 0.090456 0.01918 0.18531 -0.087149 0.16181 0.20212 0.073458 -0.077495
2735 0.19325 0.12994 0.012722 0.13683 -0.095143 0.1357 0.20969 0.057272 -0.077743
2736 0.16856 0.19183 -0.039512 0.064145 -0.13618 0.12829 0.19407 0.076428 -0.11524
2737 0.12272 0.22431 -0.072313 0.076284 -0.12697 0.14473 0.20385 0.069123 -0.09251
2738 0.16405 0.24163 -0.034115 0.17468 -0.10631 0.14723 0.18935 0.124 -0.05814
2739 0.12273 0.22136 -0.035144 0.10684 -0.137 0.1311 0.15511 0.096498 -0.096597
2740 0.13988 0.16848 -0.017841 0.11683 -0.09474 0.080807 0.11261 0.09164 -0.092929
2741 0.15368 0.12088 -0.047289 0.074719 -0.14773 0.071217 0.11419 0.082522 -0.085699
2742 0.11104 0.0337 -0.083109 0.05668 -0.22076 0.05174 0.10155 0.027629 -0.10531
2743 0.19287 0.083568 -0.047545 0.13122 -0.11123 0.094911 0.14154 0.066834 -0.087569
2744 0.19523 0.064054 -0.04898 0.022516 -0.20816 0.063125 0.1336 0.068563 -0.10344
2745 0.24142 0.098848 -0.026755 0.087359 -0.17225 0.023993 0.11189 0.09946 -0.071449
2746 0.21927 0.068479 -0.06903 0.033813 -0.17292 0.072545 0.12781 0.075063 -0.05969
2747 0.20576 0.088044 -0.096012 0.010786 -0.21003 0.038086 0.067191 0.073544 -0.043834
2748 0.18675 0.19025 -0.032101 0.08269 -0.15065 0.081593 0.11182 0.089142 -0.0772
2749 0.12407 0.22444 -0.079643 0.027509 -0.23269 0.024202 0.054041 0.12058 -0.08109
2750 0.12696 0.25726 -0.073444 0.019372 -0.23036 0.03711 0.070754 0.10446 -0.054492
2751 0.10689 0.21234 -0.098869 -0.0038587 -0.19598 0.055985 0.05992 0.067349 -0.067523
2752 0.081728 0.17217 -0.08566 0.02296 -0.24949 -0.0045084 0.026719 0.10089 -0.094718
2753 0.10921 0.13281 -0.066938 0.04504 -0.17371 0.0019875 0.072899 0.081693 -0.054171
2754 0.085322 0.098415 -0.071661 0.026118 -0.22675 0.037467 0.057743 0.081677 -0.074567
2755 0.057948 0.075893 -0.1099 -0.0038542 -0.23902 -0.018606 0.022601 0.063084 -0.063345
2756 0.069645 0.082919 -0.052607 0.040535 -0.17568 -0.0044229 0.052804 0.10754 -0.019892
2757 0.054915 0.07458 -0.082064 -0.0029593 -0.23467 0.0029677 0.022711 0.073201 -0.02988
2758 0.092743 0.11022 -0.067991 0.0096353 -0.22096 0.0011425 0.026955 0.10389 -0.042847
2759 0.085345 0.09469 -0.11259 -0.0028427 -0.26131 -0.025513 0.0261 0.10975 -0.028481
2760 0.078542 0.15432 -0.097343 0.025384 -0.21411 -0.031908 0.039602 0.11609 -0.035883
2761 0.086718 0.22783 -0.097323 -0.037785 -0.21442 -0.029463 0.030636 0.11283 -0.011099
2762 0.067487 0.24776 -0.13272 -0.029874 -0.25279 -0.029434 0.028295 0.1106 -0.034179
2763 0.084192 0.2525 -0.10189 0.0045629 -0.22236 -0.029044 0.032825 0.10832 -0.035051
2764 0.061128 0.23459 -0.11767 -0.033362 -0.23849 -0.040135 0.01011 0.08113 0.0032908
2765 0.0201 0.15389 -0.11657 -0.015967 -0.23613 -0.05758 0.016253 0.061163 -0.016137
2766 0.034007 0.11988 -0.11568 -0.041341 -0.29573 -0.061661 -0.014393 0.076001 0.02539
2767 0.014611 0.11397 -0.11633 0.011167 -0.26353 -0.043468 -0.00039466 0.07205 -0.020664
2768 0.022857 0.11228 -0.10333 -0.034194 -0.22972 -0.059128 -0.020156 0.079502 0.011396
2769 0.013275 0.1109 -0.11941 -0.033515 -0.26373 -0.094867 -0.016969 0.048698 0.028738
2770 0.00090562 0.13063 -0.16011 -0.049587 -0.28855 -0.084952 -0.0063848 0.056373 -1.6652e-05
2771 0.027127 0.18439 -0.083635 0.012563 -0.23162 -0.0216 0.01039 0.057294 0.066115
2772 0.025887 0.21786 -0.095543 -0.02098 -0.22626 -0.06243 -0.0086154 0.097086 0.03969
2773 -0.0036822 0.2284 -0.12702 -0.0363 -0.25588 -0.088467 -0.0032308 0.086965 0.028944
2774 -0.020364 0.25214 -0.12849 -0.063466 -0.26287 -0.098826 -0.057059 0.10144 0.017858
2775 0.0065823 0.23917 -0.14381 -0.061275 -0.29633 -0.086215 -0.06335 0.085045 0.011614
2776 0.017437 0.22375 -0.12509 -0.057234 -0.23095 -0.088143 -0.024534 0.11047 0.06256
2777 -0.032182 0.13326 -0.15457 -0.081262 -0.30049 -0.11876 -0.052479 0.075948 0.038963
2778 -0.031663 0.13458 -0.12413 -0.066654 -0.29155 -0.081826 -0.046876 0.068445 0.036458
2779 0.01226 0.14398 -0.12625 -0.0686 -0.29937 -0.12134 -0.044068 0.063366 0.069846
2780 -0.0047184 0.13969 -0.11293 -0.048442 -0.2913 -0.10617 -0.018594 0.057433 0.061464
2781 -0.0061887 0.16165 -0.11665 -0.071371 -0.23213 -0.093809 -0.031648 0.05779 0.072187
2782 0.0031469 0.23122 -0.12151 -0.044942 -0.28743 -0.077254 -0.034151 0.072691 0.057452
2783 -0.015574 0.25115 -0.11452 -0.023331 -0.23116 -0.10158 -0.033026 0.062835 0.092028
2784 -0.027303 0.21785 -0.13328 -0.052086 -0.29166 -0.11068 -0.065931 0.061437 0.070137
2785 0.0021931 0.25559 -0.083211 -0.0020795 -0.23842 -0.10024 -0.041925 0.080741 0.11147
2786 -0.027828 0.23188 -0.097984 -0.075781 -0.28839 -0.10002 -0.061362 0.038017 0.095576
2787 -0.041431 0.16214 -0.12873 -0.046077 -0.32394 -0.10112 -0.064249 0.067703 0.11843
2788 -0.015615 0.14219 -0.14265 -0.10293 -0.27803 -0.14087 -0.070479 0.051269 0.12132
2789 0.0046936 0.16964 -0.094564 0.0015591 -0.23449 -0.084591 -0.03456 0.082065 0.14789
2790 -0.021246 0.14429 -0.15171 -0.058459 -0.23597 -0.098455 -0.041811 0.057977 0.13273
2791 -0.056543 0.098166 -0.11794 -0.08687 -0.26553 -0.12311 -0.08069 0.048111 0.066136
2792 -0.059851 0.07217 -0.18758 -0.10066 -0.30624 -0.16887 -0.11568 0.026367 0.077564
2793 -0.042084 0.13942 -0.15396 -0.081504 -0.27759 -0.11162 -0.082524 0.034412 0.097618
2794 -0.033417 0.16288 -0.156 -0.063647 -0.23429 -0.12576 -0.079753 0.059469 0.11109
2795 -0.056636 0.18563 -0.17649 -0.13854 -0.30093 -0.1264 -0.10854 -0.0038555 0.098018
2796 -0.091395 0.2005 -0.14833 -0.089003 -0.34595 -0.12925 -0.073729 0.026873 0.088393
2797 -0.027706 0.20799 -0.15819 -0.096723 -0.33925 -0.13127 -0.060728 0.040939 0.15978
2798 -0.055649 0.13987 -0.1584 -0.058253 -0.3019 -0.1564 -0.10186 0.050032 0.17025
2799 -0.06286 0.11719 -0.13539 -0.10116 -0.32805 -0.14432 -0.081285 0.029919 0.21511
2800 -0.082686 0.10331 -0.1464 -0.077641 -0.28438 -0.15044 -0.10695 0.01954 0.16581
2801 -0.084831 0.094714 -0.13436 -0.12768 -0.2995 -0.16021 -0.10968 0.03007 0.19038
2802 -0.090147 0.054818 -0.16042 -0.075127 -0.34508 -0.12961 -0.082217 0.050033 0.11533
2803 -0.092139 0.071566 -0.16795 -0.14526 -0.32162 -0.16705 -0.10037 0.0093408 0.073081
2804 -0.052664 0.095694 -0.15398 -0.10982 -0.32037 -0.15084 -0.089512 0.050221 0.0885
2805 -0.069802 0.063328 -0.143 -0.085479 -0.28972 -0.1495 -0.099259 0.012992 0.10576
2806 -0.053285 0.070653 -0.15594 -0.15216 -0.31357 -0.14127 -0.093148 0.029403 0.088127
2807 -0.064061 0.070541 -0.16917 -0.11816 -0.32343 -0.13928 -0.09828 0.031597 0.072732
2808 -0.094456 0.039963 -0.16137 -0.16664 -0.34387 -0.1697 -0.13167 0.028476 0.10473
2809 -0.089443 0.03983 -0.17868 -0.14959 -0.35457 -0.1746 -0.12346 -0.00055974 0.15584
2810 -0.091726 0.047456 -0.15488 -0.14031 -0.35452 -0.15239 -0.14355 0.0092178 0.18969
2811 -0.082457 0.044677 -0.13585 -0.1037 -0.31608 -0.18065 -0.10766 0.023971 0.22823
2812 -0.092518 0.04706 -0.14538 -0.088255 -0.35076 -0.13335 -0.127 0.021688 0.20429
2813 -0.10948 0.042776 -0.1689 -0.12146 -0.27831 -0.13538 -0.1089 0.021977 0.21742
2814 -0.090485 0.045689 -0.16147 -0.12062 -0.29476 -0.14875 -0.12307 0.052987 0.21008
2815 -0.10579 0.026245 -0.15169 -0.19251 -0.34281 -0.17804 -0.13759 0.017012 0.11316
2816 -0.096388 0.031014 -0.16442 -0.13002 -0.34174 -0.14481 -0.11843 0.06106 0.12776
2817 -0.083175 0.03898 -0.15549 -0.1018 -0.31531 -0.14599 -0.13347 0.013588 0.12612
2818 -0.099104 0.019172 -0.17335 -0.1526 -0.32877 -0.16351 -0.14196 0.033444 0.091775
2819 -0.12583 0.023528 -0.15012 -0.15913 -0.31081 -0.18487 -0.14812 0.0078834 0.085446
2820 -0.095129 0.034904 -0.14063 -0.092979 -0.31336 -0.16209 -0.10243 0.029445 0.13059
2821 -0.12347 -0.010791 -0.17588 -0.14344 -0.34308 -0.18118 -0.14517 0.029813 0.087974
2822 -0.10968 0.008712 -0.1214 -0.10693 -0.29235 -0.1794 -0.12201 0.021093 0.099526
2823 -0.11223 -0.014928 -0.18216 -0.12687 -0.30987 -0.18721 -0.16359 0.0058122 0.076834
2824 -0.091811 0.0030955 -0.13864 -0.132 -0.33072 -0.19514 -0.13372 0.021702 0.079556
2825 -0.11179 0.0090751 -0.14728 -0.14426 -0.30634 -0.16368 -0.113 0.014171 0.093738
2826 -0.12697 -0.039424 -0.15714 -0.18202 -0.32121 -0.19749 -0.14392 -0.0090263 0.057485
2827 -0.10675 -0.025889 -0.12621 -0.11855 -0.082349 -0.17086 -0.1256 0.0045512 0.087219
2828 -0.12352 -0.05581 -0.16227 -0.18691 -0.074998 -0.16964 -0.10638 -0.0027102 0.065404
2829 -0.1077 -0.0090042 -0.11938 -0.10004 0.037488 -0.19216 -0.108 0.040175 0.10849
2830 -0.1277 -0.040818 -0.16105 -0.17017 -0.048932 -0.22517 -0.14912 -0.013349 0.07695
2831 -0.13919 -0.051483 -0.15971 -0.16517 -0.00070485 -0.21088 -0.13843 0.010177 0.074561
2832 -0.11021 -0.0113 -0.14227 -0.13179 -0.087742 -0.21352 -0.1239 0.018044 0.075291
2833 -0.085968 -0.0026075 -0.15062 -0.13906 -0.15106 -0.1781 -0.14157 0.020056 0.11223
2834 -0.11773 -0.0346 -0.13742 -0.12024 -0.20077 -0.18063 -0.10628 0.028945 0.1365
2835 -0.12284 -0.025441 -0.1343 -0.079271 -0.20441 -0.19208 -0.11286 -0.0040804 0.13201
2836 -0.11726 -0.037594 -0.14267 -0.17625 -0.19398 -0.1965 -0.12475 0.016026 0.14123
2837 -0.11319 -0.036659 -0.12998 -0.15594 -0.2353 -0.20903 -0.1315 -0.0041583 0.10839
2838 -0.10552 -0.029402 -0.14092 -0.13673 -0.17012 -0.20267 -0.10811 0.0096064 0.08814
2839 -0.12785 -0.064255 -0.15428 -0.09947 -0.22605 -0.20259 -0.13109 -0.003255 0.041573
2840 -0.13227 -0.060799 -0.15238 -0.1838 -0.27435 -0.20012 -0.14278 -0.0036823 0.050423
2841 -0.11696 -0.047059 -0.13982 -0.14659 -0.23129 -0.21007 -0.1367 0.00050349 0.057512
2842 -0.1541 -0.058509 -0.15688 -0.18408 -0.10056 -0.19705 -0.13915 -0.033652 0.054258
2843 -0.13327 -0.056265 -0.16846 -0.17489 0.020269 -0.16141 -0.12166 -0.020717 0.061293
2844 -0.12134 -0.059184 -0.16662 -0.16922 0.084012 -0.21358 -0.14068 -0.011908 0.048394
2845 -0.10477 -0.042914 -0.15405 -0.14921 0.10725 -0.19623 -0.11944 -0.012714 0.040427
2846 -0.13717 -0.073121 -0.14528 -0.12827 0.24519 -0.20848 -0.14376 -0.025738 0.060378
2847 -0.15043 -0.083876 -0.16646 -0.18517 0.19109 -0.20738 -0.17507 -0.014948 0.022083
2848 -0.13741 -0.058276 -0.16146 -0.2149 0.22363 -0.22541 -0.16377 -0.015542 0.045891
2849 -0.14236 -0.076151 -0.16853 -0.13503 0.30037 -0.18678 -0.12664 -0.029682 0.041138
2850 -0.12421 -0.062825 -0.15695 -0.18497 0.32199 -0.17855 -0.13283 0.012712 0.032368
2851 -0.14388 -0.088578 -0.15496 -0.14746 0.32881 -0.22396 -0.14831 -0.022849 0.016985
2852 -0.14995 -0.077411 -0.15141 -0.16853 0.41975 -0.17581 -0.11983 -0.020625 0.029134
2853 -0.13713 -0.09774 -0.1574 -0.18824 0.2978 -0.17933 -0.1577 -0.016415 0.024418
2854 -0.13756 -0.079891 -0.14121 -0.18079 0.34455 -0.16453 -0.1446 -0.014706 0.048317
2855 -0.13549 -0.099396 -0.14382 -0.16911 0.35396 -0.18047 -0.1391 -0.025279 0.012522
2856 -0.15417 -0.09615 -0.13694 -0.18924 0.38968 -0.17513 -0.13514 -0.030202 0.01349
2857 -0.11045 -0.07391 -0.1142 -0.11829 0.49208 -0.18434 -0.10464 0.0039915 0.026644
2858 -0.15347 -0.097826 -0.085919 -0.18265 0.44019 -0.19056 -0.11438 -0.014178 0.0076259
2859 -0.12971 -0.0774 -0.057987 -0.10869 0.45986 -0.1763 -0.11896 -0.016867 0.021192
2860 -0.16142 -0.11041 -0.046283 -0.15088 0.47452 -0.19114 -0.13533 -0.028886 0.011833
2861 -0.15442 -0.097918 -0.020823 -0.16404 0.5321 -0.17704 -0.12794 -0.016578 0.033558
2862 -0.12679 -0.10359 -0.002942 -0.16242 0.53131 -0.16947 -0.13458 -0.02161 0.013101
2863 -0.16369 -0.1092 -0.058583 -0.12174 0.48507 -0.16654 -0.1183 -0.040514 0.0059143
2864 -0.12656 -0.11864 -0.077488 -0.14232 0.49712 -0.18186 -0.097265 -0.031187 -0.0087743
2865 -0.10709 -0.10169 -0.08702 -0.1513 0.58673 -0.16651 -0.080853 -0.0073238 -0.013058
2866 -0.11938 -0.12404 -0.088624 -0.14429 0.58427 -0.20258 -0.065971 -0.036803 -0.012852
2867 -0.092694 -0.11465 -0.088514 -0.17664 0.52518 -0.19208 -0.093691 -0.011076 -0.016966
2868 -0.076385 -0.090479 -0.072801 -0.14054 0.57414 -0.19456 -0.11118 -0.028413 0.010806
2869 -0.076287 -0.10496 -0.0078181 -0.12279 0.52404 -0.18198 -0.051521 0.0014407 0.026694
2870 -0.06928 -0.1021 0.015129 -0.15797 0.53268 -0.18892 -0.093852 -0.027064 0.010237
2871 -0.10522 -0.1078 0.038769 -0.17034 0.51487 -0.21511 -0.10555 -0.031384 -0.02929
2872 -0.083457 -0.094382 0.049352 -0.14594 0.57982 -0.17622 -0.079665 -0.021235 -0.012207
2873 -0.13245 -0.11906 0.0099328 -0.18269 0.51763 -0.19884 -0.11157 -0.02938 -0.019165
2874 -0.088548 -0.10344 0.065094 -0.11556 0.53184 -0.18141 -0.082629 -0.038472 -0.020766
2875 -0.11316 -0.11267 0.023705 -0.15097 0.58957 -0.17318 -0.078619 -0.030437 -0.018844
2876 -0.1082 -0.13711 0.018665 -0.071649 0.58987 -0.18315 -0.091337 -0.033504 -0.035649
2877 -0.061661 -0.10549 -0.039442 -0.033612 0.5857 -0.16169 -0.057149 -0.02323 -0.033734
2878 -0.0822 -0.13546 0.005439 -0.0075563 0.56315 -0.17831 -0.10216 -0.053215 -0.066228
2879 -0.076655 -0.11404 0.023508 0.013281 0.53598 -0.17984 -0.063768 -0.025931 -0.0072783
2880 -0.032452 -0.096634 0.050824 0.040911 0.5931 -0.14493 -0.042876 -0.0048424 -0.010732
2881 -0.055687 -0.11323 0.086876 -0.030705 0.5352 -0.18447 -0.083384 -0.020111 -0.023745
2882 -0.072649 -0.12403 0.12394 -0.068443 0.52315 -0.14776 -0.076822 -0.033618 -0.021445
2883 -0.084633 -0.13102 0.14741 -0.10796 0.47433 -0.035893 -0.08165 -0.047364 -0.028864
2884 -0.049126 -0.096943 0.14526 -0.084181 0.51387 -0.036625 -0.052064 -0.0098213 -0.049169
2885 -0.035509 -0.10558 0.11274 -0.093603 0.44694 0.019023 -0.058547 -0.021816 -0.040199
2886 -0.03976 -0.076055 0.15454 -0.07787 0.53994 0.05138 -0.046661 0.012212 -0.024574
2887 -0.082063 -0.15843 0.042798 -0.16247 0.51629 -0.084593 -0.080994 -0.056619 -0.034813
2888 -0.08067 -0.13084 0.0055347 -0.1151 0.46565 -0.12233 -0.078536 -0.039484 -0.049262
2889 -0.057106 -0.10177 0.02696 -0.089674 0.4143 -0.086803 -0.075001 -0.0031737 -0.044995
2890 -0.031576 -0.13471 0.059936 -0.084241 0.37798 -0.11727 -0.065387 -0.029668 -0.02356
2891 -0.040043 -0.12588 0.014161 -0.12438 0.27807 -0.13038 -0.10327 -0.004752 -0.061334
2892 -0.036675 -0.11285 0.056811 -0.058226 0.30304 -0.1142 -0.056851 -0.032916 -0.033756
2893 -0.020705 -0.1339 0.16044 -0.074593 0.30668 -0.085552 -0.043911 -0.032806 -0.053497
2894 -0.012614 -0.13061 0.16383 -0.13311 0.22382 -0.1155 -0.10988 -0.042474 -0.062073
2895 0.021298 -0.13388 0.14731 -0.13804 0.24955 -0.077165 -0.074455 -0.026023 -0.029198
2896 0.050851 -0.14305 0.21115 -0.098679 0.23772 -0.022713 -0.082849 -0.031508 -0.05869
2897 0.069396 -0.11578 0.17067 -0.032756 0.15047 0.047565 -0.076248 -0.027972 -0.03566
2898 0.055911 -0.14018 0.18814 -0.040859 0.20508 0.074798 -0.1002 -0.045175 -0.029269
2899 0.05582 -0.1478 0.13165 -0.0087409 0.16014 0.044917 -0.074475 -0.040932 -0.047454
2900 0.070179 -0.12126 0.18316 -0.015767 0.20276 -0.02917 -0.10603 -0.0084031 -0.033564
2901 0.00092799 -0.13731 0.1099 -0.075708 0.17052 -0.090495 -0.1056 -0.047016 -0.060911
2902 0.0021472 -0.13612 0.14962 -0.0015078 0.18398 -0.045041 -0.083444 -0.023581 -0.051286
2903 -0.00089031 -0.12802 0.10193 -0.056577 0.1634 -0.085303 -0.094457 -0.035927 -0.041678
2904 -0.012105 -0.14549 0.12356 -0.014711 0.11359 -0.090399 -0.10576 -0.038887 -0.063363
2905 0.004159 -0.11761 0.22737 -0.0061116 0.21532 -0.046316 -0.058929 -0.028318 -0.036737
2906 -0.041812 -0.1666 0.19723 -0.095879 0.087388 -0.035841 -0.10436 -0.045798 -0.065782
2907 -0.0085986 -0.13326 0.24383 -0.052594 0.11906 0.11256 -0.085687 -0.036642 -0.068444
2908 -5.5197e-05 -0.15286 0.20406 -0.028271 0.10515 0.1452 -0.11055 -0.034676 -0.089319
2909 0.085353 -0.13933 0.19894 -0.061293 0.063297 0.17041 -0.090185 -0.021882 -0.053136
2910 0.11274 -0.13651 0.14805 -0.087475 0.024258 0.143 -0.11667 -0.055396 -0.092429
2911 0.13086 -0.15554 0.18487 -0.033046 0.082558 0.052208 -0.10427 -0.066954 -0.070856
2912 0.14022 -0.133 0.11377 -0.076803 0.054423 -0.022232 -0.13878 -0.013815 -0.083158
2913 0.1349 -0.14595 0.12986 -0.011706 0.095766 0.0055665 -0.091983 -0.024315 -0.087587
2914 0.12686 -0.14299 0.13564 -0.035287 -0.025867 -0.015758 -0.13048 -0.0080106 -0.048365
2915 0.090899 -0.14038 0.20891 0.068067 0.044478 -0.0041459 -0.090829 -0.01152 -0.060614
2916 0.039515 -0.16353 0.15498 0.004539 -0.014737 -0.046357 -0.14194 -0.049093 -0.081508
2917 0.025056 -0.14411 0.19953 0.044875 0.027343 -0.022539 -0.11255 -0.055509 -0.064216
2918 0.008384 -0.15709 0.25234 0.082035 0.017779 0.11536 -0.12075 -0.038009 -0.060301
2919 -0.023826 -0.15274 0.24311 0.024943 -0.039711 0.15376 -0.11003 -0.045436 -0.1006
2920 0.0052453 -0.14371 0.20936 0.0037576 -0.06694 0.18223 -0.13033 -0.029945 -0.061281
2921 0.0239 -0.13977 0.24335 0.017772 0.022285 0.28432 -0.09149 -0.028717 -0.061002
2922 -0.0080191 -0.16483 0.16232 -0.05754 -0.09081 0.226 -0.12417 -0.053156 -0.062841
2923 0.055359 -0.14391 0.15721 -0.020131 -0.0043889 0.26349 -0.085569 -0.021456 -0.066181
2924 0.10904 -0.13705 0.12902 -0.0037286 -0.038796 0.25057 -0.10862 -0.016764 -0.062898
2925 0.13718 -0.16932 0.10685 -0.066394 -0.076915 0.28267 -0.095085 -0.03191 -0.083773
2926 0.16571 -0.12394 0.10412 -0.026382 -0.046093 0.26455 -0.10108 -0.011005 -0.046558
2927 0.13533 -0.1643 0.1343 -0.057368 -0.10504 0.28655 -0.11545 -0.049243 -0.09263
2928 0.14628 -0.1555 0.18496 0.015324 -0.09384 0.35856 -0.10181 -0.029376 -0.068734
2929 0.10759 -0.15118 0.24175 0.096231 -0.017068 0.30213 -0.10022 -0.040878 -0.080063
2930 0.11015 -0.13797 0.19351 0.080121 -0.080386 0.34603 -0.05571 -0.048705 -0.069829
2931 0.095071 -0.14366 0.20039 0.08494 -0.072925 0.36819 -0.053572 -0.034008 -0.085765
2932 0.056916 -0.16913 0.1753 0.050937 -0.11911 0.31665 -0.075857 -0.046118 -0.093632
2933 0.052883 -0.15245 0.14787 0.13178 -0.011889 0.41903 -0.023536 -0.019349 -0.062077
2934 0.02695 -0.16006 0.098933 0.059201 -0.064175 0.36141 -0.067812 -0.040732 -0.058121
2935 0.070761 -0.15439 0.082363 0.10126 -0.10988 0.34179 -0.068967 -0.021865 -0.070957
2936 0.056266 -0.16504 0.08886 0.047359 -0.14393 0.35651 -0.083956 -0.046239 -0.078288
2937 0.12579 -0.15001 0.057739 0.028635 -0.13354 0.38612 -0.056532 -0.020261 -0.082223
2938 0.12029 -0.16239 0.076894 -0.021329 -0.15888 0.33441 -0.067568 -0.04846 -0.088729
2939 0.17989 -0.15553 0.057961 -0.00055444 -0.087971 0.41892 -0.059097 -0.016676 -0.071217
2940 0.19726 -0.17377 0.071003 -0.054723 -0.13149 0.34241 -0.036071 -0.04816 -0.078961
2941 0.18159 -0.14906 0.072639 -0.047925 -0.13618 0.3802 -0.012049 -0.029902 -0.073037
2942 0.20566 -0.14574 0.048425 0.052595 -0.16119 0.42233 0.04329 -0.022068 -0.056145
2943 0.1621 -0.15894 0.041041 0.093821 -0.1234 0.38584 0.0013848 -0.031999 -0.078617
2944 0.13547 -0.15335 0.075221 0.11189 -0.17769 0.39722 0.0652 -0.062664 -0.085626
2945 0.098719 -0.15563 0.035921 0.078407 -0.21149 0.34267 0.034732 -0.05686 -0.1049
2946 0.08976 -0.16313 0.057203 0.11964 -0.19302 0.3571 0.047119 -0.030709 -0.061355
2947 0.073497 -0.16311 0.022808 0.045918 -0.18058 0.32946 0.039295 -0.035387 -0.068629
2948 0.07929 -0.16954 0.027003 0.078642 -0.20064 0.34413 0.0077859 -0.044907 -0.085447
2949 0.099411 -0.15591 0.019543 0.060814 -0.18036 0.31036 -0.0059325 -0.020536 -0.061123
2950 0.051586 -0.16348 0.020508 0.076674 -0.22685 0.25994 -0.0043009 -0.0564 -0.077526
2951 0.081586 -0.16724 -0.017846 0.022209 -0.19451 0.21924 -0.01737 -0.066623 -0.094454
2952 0.13516 -0.14778 -0.010285 -0.026813 -0.12285 0.22808 0.029592 -0.060087 -0.085075
2953 0.16341 -0.14381 0.031803 -0.0028164 -0.20144 0.18406 0.056024 -0.044004 -0.069367
2954 0.21576 -0.11343 -0.0035819 0.018961 -0.18002 0.22265 0.10435 -0.011089 -0.049241
2955 0.22787 -0.098851 0.048085 0.087789 -0.14931 0.21059 0.14197 -0.025903 -0.075456
2956 0.16736 -0.15877 0.021948 0.021867 -0.24007 0.19011 0.080476 -0.052575 -0.097994
2957 0.1627 -0.13812 -0.02273 0.098469 -0.19749 0.18737 0.055979 -0.052709 -0.10293
2958 0.12653 -0.12661 -0.040628 0.072321 -0.23283 0.14412 0.050313 -0.049924 -0.096464
2959 0.11643 -0.10212 0.0073428 0.095706 -0.20681 0.17349 0.11016 -0.025589 -0.07363
2960 0.062844 -0.13171 -0.031267 0.11282 -0.24527 0.20523 0.091342 -0.057249 -0.10054
2961 0.06527 -0.085506 -0.016922 0.13789 -0.23374 0.172 0.11131 -0.030906 -0.054392
2962 0.10257 -0.095542 -0.011028 0.13671 -0.19984 0.15209 0.11236 -0.0341 -0.042503
2963 0.043075 -0.11893 -0.063014 0.052774 -0.2432 0.095988 0.14103 -0.052073 -0.11172
2964 0.048267 -0.14465 -0.059178 0.050914 -0.242 0.11096 0.11915 -0.049905 -0.085027
2965 0.063403 -0.10543 -0.039274 0.020286 -0.23609 0.15566 0.16225 -0.052694 -0.073622
2966 0.039071 -0.12069 -0.056161 0.020696 -0.23928 0.081049 0.10814 -0.063737 -0.047393
2967 0.1115 -0.093722 -0.0092325 0.073515 -0.25723 0.14877 0.17073 -0.032347 -0.062696
2968 0.13614 -0.10483 -0.0702 0.01231 -0.25255 0.10156 0.16536 -0.056932 -0.075269
2969 0.19081 -0.042153 0.0039763 0.048726 -0.22263 0.12452 0.18041 -0.00906 -0.066758
2970 0.12518 -0.09949 -0.086177 0.023793 -0.3021 0.064746 0.11568 -0.056646 -0.090204
2971 0.17547 -0.023139 -0.062074 0.041411 -0.24213 0.10712 0.17007 -0.028119 -0.078283
2972 0.19315 0.01285 -0.048362 0.090088 -0.26785 0.10161 0.17893 -0.02096 -0.054166
2973 0.13897 0.020279 -0.052215 0.099 -0.29172 0.090796 0.1836 -0.011123 -0.057822
2974 0.09451 0.030837 -0.027485 0.11497 -0.25485 0.078168 0.19723 -0.029368 -0.058664
2975 0.032182 -0.019381 -0.052408 0.11543 -0.27216 0.10439 0.19334 -0.037633 -0.079893
2976 0.041168 -0.043597 -0.047892 0.046206 -0.27214 0.065811 0.20052 -0.03282 -0.075724
2977 0.04101 -0.065205 -0.0577 0.033115 -0.23044 0.076532 0.19161 -0.029863 -0.079009
2978 0.0027855 -0.093376 -0.099159 0.009054 -0.30007 0.023783 0.15303 -0.038952 -0.077331
2979 0.0098834 -0.077699 -0.12092 -0.0060806 -0.3154 0.022144 0.18746 -0.049433 -0.065469
2980 0.02146 -0.068889 -0.085529 -0.026371 -0.3322 0.020433 0.15458 -0.054904 -0.072759
2981 0.02608 -0.019177 -0.075227 0.014325 -0.28529 0.023475 0.17245 -0.02845 -0.073621
2982 0.041976 0.025651 -0.095152 -0.039268 -0.27413 0.031225 0.13369 -0.033455 -0.072347
2983 0.055693 0.048485 -0.060913 -0.0044426 -0.30277 0.026209 0.17381 -0.062571 -0.062255
2984 0.026604 0.10621 -0.098036 0.020399 -0.3044 0.0064091 0.12556 -0.041539 -0.06578
2985 0.030007 0.13946 -0.092298 0.018944 -0.32082 0.017458 0.15087 -0.017518 -0.042894
2986 0.014212 0.12637 -0.13167 -0.046416 -0.3136 -0.033195 0.10599 -0.052385 -0.072976
2987 -0.0024366 0.060049 -0.1063 -0.0070184 -0.31529 -0.026273 0.10234 -0.037315 -0.060977
2988 0.038669 0.023463 -0.075401 -0.049007 -0.35659 -0.02276 0.12176 -0.051656 -0.07357
2989 0.064957 -0.0048585 -0.094051 -0.002295 -0.25354 -0.02905 0.12558 -0.069226 -0.080402
2990 0.061152 -0.027855 -0.10171 -0.061002 -0.32725 -0.061344 0.10736 -0.054681 -0.095168
2991 0.076688 -0.028441 -0.090499 -0.018141 -0.26854 -0.02765 0.12789 -0.040738 -0.057969
2992 0.058066 -0.023902 -0.12235 -0.072069 -0.29595 -0.053807 0.12307 -0.035143 -0.07807
2993 0.014665 -0.018878 -0.12504 -0.084765 -0.35027 -0.068175 0.13545 -0.059507 -0.075294
2994 0.026483 0.11164 -0.072285 0.0020111 -0.28819 -0.017445 0.14961 -0.03353 -0.040907
2995 0.035012 0.17224 -0.12934 0.01459 -0.27753 -0.02825 0.13314 -0.041112 -0.006512
2996 0.02299 0.1992 -0.1076 -0.041123 -0.32274 -0.035261 0.1495 -0.032961 0.037875
2997 -0.0028812 0.15786 -0.10708 -0.041622 -0.35192 -0.066835 0.15852 -0.047687 0.045775
2998 0.021306 0.18606 -0.12963 -0.065677 -0.31893 -0.026476 0.14257 -0.017153 0.081192
2999 0.0038118 0.10927 -0.11772 -0.069792 -0.30639 -0.0091578 0.13649 -0.040728 0.10025
3000 0.028318 0.11098 -0.083266 0.0048838 -0.2837 -0.046118 0.12017 -0.018167 0.10109
3001 -0.034104 0.066605 -0.17656 -0.088167 -0.30124 -0.076825 0.057256 -0.053406 0.083371
3002 -0.00072272 0.077577 -0.11418 -0.028042 -0.29047 -0.056313 0.073801 -0.038319 0.098883
3003 0.0014431 0.14433 -0.11143 -0.0017005 -0.27569 -0.068896 0.060502 -0.031136 0.10182
3004 -0.0010324 0.2241 -0.12871 -0.076866 -0.38244 -0.096192 0.061095 -0.050482 0.11131
3005 -0.021864 0.23921 -0.11312 -0.045285 -0.2822 -0.066334 0.064086 -0.028651 0.13959
3006 0.0056679 0.27818 -0.1302 -0.10023 -0.33121 -0.072389 0.092931 -0.025263 0.14871
3007 -0.018805 0.23596 -0.10328 -0.064901 -0.28344 -0.086025 0.068992 -0.03502 0.15507
3008 -0.052706 0.19725 -0.14382 -0.12796 -0.36686 -0.12701 0.044276 -0.065882 0.1434
3009 -0.02672 0.18841 -0.14934 -0.11104 -0.36507 -0.096538 0.071549 -0.041136 0.15636
3010 -0.039148 0.15235 -0.18008 -0.14901 -0.33963 -0.10403 0.051797 -0.045524 0.16575
3011 -0.013321 0.15295 -0.12332 -0.037167 -0.27572 -0.077588 0.080875 -0.016045 0.1977
3012 -0.054535 0.12105 -0.12468 -0.08033 -0.33654 -0.10435 0.096298 -0.04769 0.18429
3013 -0.067301 0.21774 -0.13947 -0.127 -0.3872 -0.10573 0.068245 -0.029286 0.19317
3014 -0.064879 0.2524 -0.098588 -0.055487 -0.3029 -0.13042 0.044352 -0.046709 0.19343
3015 -0.014959 0.30233 -0.10424 -0.084888 -0.32138 -0.10069 0.062112 -0.023854 0.22902
3016 -0.03469 0.28514 -0.13408 -0.10454 -0.36495 -0.11886 0.0070089 -0.045364 0.18759
3017 -0.023738 0.2509 -0.097977 -0.063341 -0.32412 -0.089338 0.010586 8.1832e-05 0.22085
3018 -0.059695 0.22085 -0.15454 -0.10514 -0.38164 -0.14883 0.021482 -0.047658 0.18431
3019 -0.035211 0.19975 -0.14708 -0.058325 -0.32376 -0.090775 0.058407 -0.016225 0.23549
3020 0.012444 0.19127 -0.13931 -0.11173 -0.35333 -0.13094 0.017963 -0.004349 0.25559
3021 -0.033411 0.17837 -0.14104 -0.084579 -0.33409 -0.11965 0.063401 -0.01164 0.24359
3022 -0.06061 0.13837 -0.16889 -0.11288 -0.35738 -0.17114 0.0092367 -0.039907 0.19368
3023 -0.061832 0.1541 -0.15925 -0.12109 -0.3716 -0.13549 0.0068283 -0.047429 0.21763
3024 -0.039785 0.19353 -0.12518 -0.094491 -0.34827 -0.13037 -0.0091883 -0.035819 0.2459
3025 -0.028258 0.25019 -0.14248 -0.11378 -0.29441 -0.14145 0.020767 -0.023546 0.2371
3026 -0.053195 0.29116 -0.15794 -0.12265 -0.34991 -0.14975 0.019345 -0.021599 0.20965
3027 -0.061476 0.25439 -0.143 -0.11881 -0.36792 -0.1091 0.023845 -0.040071 0.22128
3028 -0.035292 0.21602 -0.14626 -0.10234 -0.31758 -0.1451 0.018814 -0.026999 0.23461
3029 -0.062492 0.15214 -0.16527 -0.091598 -0.16843 -0.15453 -0.0019015 -0.063139 0.20298
3030 -0.042112 0.13473 -0.15218 -0.10057 -0.15684 -0.17015 -0.00051147 -0.035206 0.20861
3031 -0.061938 0.098593 -0.15669 -0.11762 -0.11067 -0.15945 -0.020141 -0.043693 0.21334
3032 -0.033916 0.11462 -0.13721 -0.109 -0.087951 -0.15373 -0.017147 -0.049061 0.1804
3033 -0.022372 0.14176 -0.15144 -0.13831 -0.085682 -0.16713 -0.034362 -0.01876 0.23123
3034 -0.084002 0.10925 -0.16253 -0.12751 -0.045034 -0.19282 -0.068673 -0.050381 0.20574
3035 -0.038262 0.13255 -0.14775 -0.12641 -0.12883 -0.18553 -0.047561 -0.026453 0.22903
3036 -0.069262 0.16738 -0.18539 -0.13947 -0.17882 -0.17991 -0.074102 -0.047126 0.20566
3037 -0.064801 0.16737 -0.16313 -0.15651 -0.20737 -0.16655 -0.074145 -0.06895 0.1857
3038 -0.072892 0.19254 -0.19876 -0.15111 -0.2368 -0.17487 -0.077483 -0.058264 0.19329
3039 -0.080214 0.20112 -0.17322 -0.15087 -0.2032 -0.17988 -0.058222 -0.036115 0.16056
3040 -0.064388 0.12798 -0.17755 -0.13599 -0.24876 -0.19567 -0.063705 -0.031525 0.15665
3041 -0.094239 0.1158 -0.17911 -0.11732 -0.25335 -0.16649 -0.069847 -0.038605 0.1246
3042 -0.10042 0.10064 -0.17867 -0.10899 -0.27795 -0.17871 -0.05761 -0.037849 0.17097
3043 -0.064257 0.078517 -0.19052 -0.17096 -0.20561 -0.18052 -0.071953 -0.053483 0.15812
3044 -0.075389 0.10751 -0.1631 -0.14967 -0.26917 -0.2002 -0.069317 -0.030151 0.18504
3045 -0.078388 0.057589 -0.16667 -0.15393 -0.22509 -0.19395 -0.087189 -0.042397 0.16087
3046 -0.055834 0.10068 -0.15651 -0.11578 -0.0082337 -0.17192 -0.062323 -0.043279 0.17643
3047 -0.10181 0.099868 -0.17362 -0.084349 -0.027 -0.20128 -0.082751 -0.048492 0.17923
3048 -0.069175 0.11932 -0.18436 -0.15686 0.079267 -0.1896 -0.076761 -0.036634 0.15848
3049 -0.07036 0.15068 -0.18742 -0.10829 0.13066 -0.18822 -0.075056 -0.045064 0.13747
3050 -0.05339 0.19647 -0.11143 -0.13275 0.24622 -0.15548 -0.065202 0.0046308 0.16694
3051 -0.093661 0.10134 -0.17727 -0.15166 0.071955 -0.18882 -0.076995 -0.043605 0.12794
3052 -0.069015 0.098455 -0.16996 -0.16787 0.071062 -0.19494 -0.098186 -0.039778 0.11204
3053 -0.09303 0.088249 -0.18052 -0.17662 -0.029704 -0.19485 -0.078153 -0.03767 0.15178
3054 -0.099329 0.060691 -0.18628 -0.14503 -0.073543 -0.20529 -0.080871 -0.039301 0.14463
3055 -0.12657 0.044769 -0.19703 -0.14665 -0.10407 -0.19381 -0.090679 -0.051832 0.085547
3056 -0.090917 0.073522 -0.15196 -0.15533 0.083287 -0.21747 -0.094229 -0.050796 0.079937
3057 -0.082419 0.04775 -0.19994 -0.17269 0.19213 -0.23521 -0.11616 -0.041617 0.11225
3058 -0.077441 0.064948 -0.1568 -0.08858 0.26774 -0.20362 -0.091352 -0.033878 0.10336
3059 -0.10641 0.057092 -0.20628 -0.20414 0.16357 -0.2563 -0.14453 -0.036902 0.072999
3060 -0.070913 0.097105 -0.18962 -0.18721 0.27598 -0.20029 -0.099297 -0.0065274 0.093296
3061 -0.083942 0.098754 -0.19272 -0.14683 0.25847 -0.20483 -0.10768 0.0052683 0.084842
3062 -0.068287 0.11428 -0.18782 -0.16289 0.30107 -0.21662 -0.12048 0.016355 0.10388
3063 -0.10724 0.087141 -0.20592 -0.15964 0.30968 -0.26278 -0.16227 0.0068611 0.076729
3064 -0.10419 0.054778 -0.19045 -0.14262 0.31822 -0.2077 -0.14613 0.0068264 0.064771
3065 -0.075065 0.055999 -0.19381 -0.19009 0.37543 -0.20875 -0.087786 3.2314e-05 0.096634
3066 -0.12378 0.038886 -0.15408 -0.16625 0.36225 -0.20953 -0.12608 -0.032441 0.085071
3067 -0.083653 0.025957 -0.16916 -0.14891 0.39488 -0.20022 -0.1153 -0.032629 0.07857
3068 -0.092734 0.054509 -0.18441 -0.16733 0.39571 -0.20147 -0.099377 -0.0099304 0.067801
3069 -0.13375 0.021269 -0.19333 -0.14386 0.45541 -0.22763 -0.1226 -0.026045 0.082403
3070 -0.097828 0.015599 -0.14838 -0.16059 0.42168 -0.18512 -0.13324 -0.001467 0.095845
3071 -0.092017 0.020454 -0.18885 -0.20556 0.40601 -0.20565 -0.12418 -0.037489 0.039609
3072 -0.094497 0.036634 -0.15116 -0.14804 0.4989 -0.16611 -0.10404 -0.0171 0.08803
3073 -0.10842 0.012422 -0.2055 -0.18605 0.44519 -0.1855 -0.14707 -0.042249 0.052328
3074 -0.10466 0.023613 -0.14875 -0.19219 0.36141 -0.17177 -0.13329 -0.032789 0.05637
3075 -0.10058 0.0053075 -0.18033 -0.19494 0.48932 -0.14622 -0.1271 -0.049789 0.034145
3076 -0.12497 -0.00085041 -0.1972 -0.17014 0.43014 -0.10381 -0.12613 -0.042294 0.084228
3077 -0.10555 -0.024954 -0.16976 -0.14829 0.42253 -0.18116 -0.11155 -0.051 0.038507
3078 -0.13355 -0.033262 -0.17099 -0.17914 0.47082 -0.17986 -0.12504 -0.04604 0.018372
3079 -0.1307 -0.0086381 -0.1709 -0.18926 0.43532 -0.22075 -0.13779 -0.027092 0.049042
3080 -0.1077 0.012399 -0.20578 -0.17755 0.46311 -0.21359 -0.15907 -0.031584 0.015083
3081 -0.12806 -0.0049421 -0.15859 -0.1485 0.40494 -0.2031 -0.13928 -0.033052 0.035621
3082 -0.13738 -0.05296 -0.18903 -0.23279 0.29403 -0.24292 -0.18224 -0.068629 0.0013087
3083 -0.1224 -0.036134 -0.15378 -0.19132 0.36211 -0.2314 -0.16152 -0.042892 0.046597
3084 -0.12479 -0.060163 -0.1406 -0.19503 0.41422 -0.2249 -0.16221 -0.054213 0.0028051
3085 -0.15887 -0.051079 -0.11319 -0.18291 0.45743 -0.1914 -0.13348 -0.036889 -0.02288
3086 -0.14531 -0.032456 -0.13158 -0.1636 0.37649 -0.25998 -0.17135 -0.016325 0.020744
3087 -0.13636 -0.013132 -0.079038 -0.15593 0.49527 -0.21452 -0.14953 -0.013039 -0.013484
3088 -0.14436 -0.069392 -0.096738 -0.1813 0.45277 -0.21767 -0.12142 -0.04848 0.02015
3089 -0.1394 -0.023589 -0.14235 -0.15994 0.3573 -0.22875 -0.17144 -0.026233 0.015157
3090 -0.11756 -0.022333 -0.12296 -0.14597 0.41152 -0.19075 -0.13116 -0.02983 0.01976
3091 -0.12211 -0.056824 -0.09954 -0.15811 0.35822 -0.17753 -0.14272 -0.030505 0.045254
3092 -0.09977 -0.022923 -0.07876 -0.14236 0.28808 -0.15873 -0.14225 -0.010227 0.014615
3093 -0.11559 -0.044936 -0.042199 -0.14888 0.23141 -0.18803 -0.15358 -0.039244 0.020755
3094 -0.13331 -0.046155 -0.044291 -0.11903 0.24904 -0.16127 -0.12861 -0.049227 0.014548
3095 -0.15565 -0.10367 -0.12074 -0.21665 0.087857 -0.20047 -0.17902 -0.053502 -0.048784
3096 -0.14796 -0.090395 -0.065772 -0.23471 0.18211 -0.17692 -0.15447 -0.01949 0.0015796
3097 -0.15509 -0.06575 -0.038507 -0.16127 0.15665 -0.14758 -0.18456 -0.026933 -0.010732
3098 -0.12146 -0.072684 -0.037083 -0.15217 0.1678 -0.17889 -0.17467 -0.04947 -0.0069419
3099 -0.10581 -0.067037 0.013282 -0.17742 0.24052 -0.17985 -0.153 -0.015828 -0.0029022
3100 -0.11742 -0.078553 0.016306 -0.17546 0.13748 -0.18654 -0.17297 -0.02799 -0.0053289
3101 -0.08274 -0.053875 0.032788 -0.15582 0.21787 -0.19322 -0.14614 -0.036181 -0.013706
3102 -0.12465 -0.072869 0.014934 -0.11989 0.11274 -0.17094 -0.15695 -0.047014 -0.011932
3103 -0.097228 -0.069007 -0.0062609 -0.11654 0.096278 -0.17879 -0.15075 -0.036883 -0.037188
3104 -0.13221 -0.11976 -0.044506 -0.1713 0.060708 -0.22044 -0.18748 -0.06333 -0.04161
3105 -0.11146 -0.072479 -0.037629 -0.17317 0.04812 -0.19435 -0.15404 0.0049673 0.00010143
3106 -0.10627 -0.083739 -0.0071743 -0.20767 -0.0053798 -0.20093 -0.15794 -0.035339 -0.028464
3107 -0.16375 -0.11374 -0.033199 -0.21234 -0.045025 -0.21342 -0.19737 -0.058728 -0.028106
3108 -0.13176 -0.094026 0.072351 -0.16629 0.016604 -0.17229 -0.18186 -0.045925 -0.0048816
3109 -0.11501 -0.091186 0.13045 -0.16586 0.060279 -0.17445 -0.15089 -0.053274 -0.0073985
3110 -0.12848 -0.094023 0.12446 -0.1702 0.041051 -0.13811 -0.17439 -0.045944 -0.042059
3111 -0.097579 -0.1086 0.091657 -0.18018 -0.009885 -0.096061 -0.19029 -0.037359 -0.017141
3112 -0.093154 -0.083845 0.14983 -0.12695 -0.028974 -0.010461 -0.15327 -0.025237 -0.022983
3113 -0.12183 -0.11817 0.044665 -0.16181 0.0036111 -0.083262 -0.17614 -0.033136 -0.038824
3114 -0.075845 -0.10546 0.015958 -0.17823 -0.023912 -0.11422 -0.162 -0.050565 -0.019261
3115 -0.077086 -0.10427 0.024597 -0.15016 -0.0097716 -0.13075 -0.14454 -0.048715 -0.031956
3116 -0.094243 -0.11278 -0.010212 -0.19773 -0.053511 -0.17848 -0.19312 -0.045717 -0.062294
3117 -0.096517 -0.099807 -0.0096044 -0.18736 -0.086359 -0.18549 -0.17278 -0.042485 -0.01627
3118 -0.064878 -0.11162 0.025145 -0.17235 -0.066504 -0.15532 -0.19455 -0.029285 -0.028451
3119 -0.10503 -0.12975 0.089834 -0.14313 -0.033424 -0.14993 -0.16158 -0.036568 -0.031431
3120 -0.084496 -0.11594 0.082023 -0.17778 -0.057861 -0.21061 -0.17662 -0.033375 -0.053182
3121 -0.10866 -0.13532 0.10888 -0.18646 -0.090359 -0.1811 -0.19246 -0.069657 -0.078011
3122 -0.11117 -0.11388 0.14495 -0.20855 -0.087179 -0.1955 -0.1819 -0.058199 -0.043335
3123 -0.09821 -0.12018 0.15731 -0.21558 -0.10472 -0.19277 -0.19766 -0.050283 -0.058998
3124 -0.057729 -0.10427 0.13714 -0.15177 -0.043862 -0.16744 -0.17579 -0.02106 -0.017178
3125 -0.049239 -0.13024 0.11118 -0.1512 -0.098965 -0.14967 -0.16473 -0.050469 -0.036619
3126 -0.048809 -0.13774 0.067616 -0.16796 -0.16682 -0.19685 -0.19989 -0.033489 -0.065294
3127 0.039268 -0.10836 0.062164 -0.13191 -0.088644 -0.15682 -0.16081 -0.02583 -0.041093
3128 0.044863 -0.12748 0.045513 -0.17142 -0.14661 -0.17869 -0.17903 -0.025906 -0.036795
3129 0.01079 -0.14785 -0.02865 -0.18845 -0.1502 -0.2297 -0.23579 -0.033952 -0.090034
3130 0.020155 -0.13347 0.07837 -0.17264 -0.14172 -0.18179 -0.20161 -0.041764 -0.038135
3131 -0.0065293 -0.12279 0.098265 -0.19577 -0.16052 -0.16738 -0.17578 -0.027608 -0.046274
3132 -0.056226 -0.13855 0.11247 -0.20024 -0.15813 -0.16517 -0.19087 -0.063575 -0.074533
3133 -0.060812 -0.14982 0.15583 -0.15233 -0.11395 -0.20089 -0.18053 -0.03864 -0.063543
3134 -0.064562 -0.1294 0.13094 -0.19501 -0.18138 -0.20477 -0.20274 -0.05083 -0.062833
3135 -0.088223 -0.15312 0.16524 -0.15196 -0.1565 -0.16744 -0.17398 -0.068199 -0.056084
3136 -0.053538 -0.13474 0.16312 -0.15995 -0.13047 -0.20423 -0.15944 -0.028474 -0.061078
3137 -0.077443 -0.13236 0.12595 -0.15433 -0.12124 -0.2041 -0.17246 -0.052074 -0.026498
3138 -0.056941 -0.15058 0.054708 -0.17274 -0.17042 -0.20311 -0.17962 -0.052339 -0.068296
3139 -0.018752 -0.16549 0.062916 -0.16484 -0.17662 -0.21017 -0.16834 -0.043501 -0.078707
3140 0.061765 -0.14297 0.091585 -0.15907 -0.13391 -0.18487 -0.17231 -0.047121 -0.075332
3141 0.069783 -0.12551 0.076967 -0.14455 -0.22637 -0.18982 -0.21352 -0.021307 -0.075955
3142 0.084293 -0.15106 0.086222 -0.19534 -0.23678 -0.20547 -0.1832 -0.079443 -0.1062
3143 0.027624 -0.15169 0.10318 -0.18105 -0.17184 -0.22196 -0.16817 -0.054249 -0.068222
3144 0.056219 -0.15241 0.099476 -0.20701 -0.25509 -0.20456 -0.21736 -0.05488 -0.071747
3145 0.033336 -0.1748 0.10036 -0.20002 -0.24499 -0.17628 -0.21927 -0.037611 -0.10979
3146 0.047536 -0.15654 0.18126 -0.16094 -0.25523 -0.035917 -0.18964 -0.063645 -0.071579
3147 0.026253 -0.14186 0.16103 -0.16201 -0.17155 -0.030128 -0.20562 -0.04379 -0.061575
3148 0.034701 -0.14889 0.12611 -0.14046 -0.18166 0.013826 -0.18398 -0.064349 -0.09766
3149 -0.023685 -0.17551 0.10579 -0.17868 -0.26971 -0.04309 -0.1967 -0.069773 -0.11065
3150 -0.0014455 -0.15453 0.091339 -0.16444 -0.21133 -0.058831 -0.1482 -0.05145 -0.098311
3151 0.017441 -0.15294 0.065806 -0.20399 -0.23733 -0.11652 -0.138 -0.061972 -0.057689
3152 0.039201 -0.15624 0.040887 -0.21066 -0.27271 -0.13594 -0.16497 -0.041422 -0.086097
3153 0.07525 -0.14563 0.086661 -0.1585 -0.21697 -0.14163 -0.16943 -0.055813 -0.088818
3154 0.092231 -0.15968 0.0091481 -0.19607 -0.25073 -0.11362 -0.15099 -0.062555 -0.076511
3155 0.12176 -0.16695 0.035019 -0.19068 -0.28551 -0.12193 -0.13047 -0.055705 -0.074638
3156 0.091032 -0.17733 0.033707 -0.19038 -0.26991 -0.17898 -0.15237 -0.063931 -0.10395
3157 0.10642 -0.17711 0.059777 -0.20124 -0.25153 -0.13418 -0.15177 -0.052863 -0.098246
3158 0.081898 -0.15945 0.12425 -0.13252 -0.24689 -0.14065 -0.087492 -0.077042 -0.07339
3159 0.08188 -0.15344 0.11164 -0.18006 -0.26741 -0.14827 -0.13428 -0.0475 -0.10107
3160 0.11809 -0.13972 0.13212 -0.19224 -0.27235 -0.11844 -0.11764 -0.043739 -0.11955
3161 0.089228 -0.14647 0.097788 -0.16457 -0.27765 0.033641 -0.098403 -0.037969 -0.089957
3162 0.035562 -0.17567 0.018088 -0.2257 -0.28198 0.056562 -0.11178 -0.057348 -0.09143
3163 0.02556 -0.16231 0.067325 -0.15849 -0.27007 0.095787 -0.12198 -0.065718 -0.11466
3164 0.063211 -0.18212 -0.016657 -0.16213 -0.26749 0.09925 -0.10264 -0.077898 -0.10755
3165 0.068758 -0.15695 0.012438 -0.19323 -0.29417 0.08526 -0.10625 -0.045411 -0.13
3166 0.12216 -0.15054 -0.0073149 -0.20663 -0.30061 0.091914 -0.089258 -0.052631 -0.10859
3167 0.16506 -0.15257 0.043567 -0.15821 -0.27939 0.050661 -0.083764 -0.051344 -0.077802
3168 0.1467 -0.16072 0.003757 -0.15085 -0.23864 -0.05687 -0.095678 -0.051742 -0.11274
3169 0.16259 -0.18125 -0.034336 -0.20116 -0.35282 -0.10351 -0.13325 -0.057258 -0.11024
3170 0.11735 -0.15835 0.036564 -0.17996 -0.3236 -0.042886 -0.081649 -0.026429 -0.086392
3171 0.16559 -0.12116 0.042187 -0.13753 -0.23826 -0.044288 -0.072547 -0.025728 -0.087411
3172 0.10476 -0.18457 -0.025491 -0.18803 -0.31186 -0.075547 -0.085323 -0.047602 -0.10246
3173 0.11244 -0.18466 -0.01756 -0.17165 -0.31665 -0.081737 -0.099109 -0.049397 -0.11792
3174 0.059313 -0.19037 -0.054049 -0.20634 -0.32337 0.041541 -0.10808 -0.04449 -0.13035
3175 0.07714 -0.17319 0.01422 -0.14491 -0.31383 0.13006 -0.060073 -0.051527 -0.072011
3176 0.0048592 -0.19738 -0.060459 -0.19709 -0.34974 0.14833 -0.10762 -0.07766 -0.1161
3177 0.047692 -0.17726 -0.041605 -0.16413 -0.2997 0.18752 -0.080808 -0.04761 -0.098857
3178 0.042068 -0.18228 -0.041548 -0.19666 -0.32186 0.22074 -0.064504 -0.066048 -0.10808
3179 0.090442 -0.17803 0.012635 -0.13097 -0.30327 0.20007 -0.021657 -0.026854 -0.085692
3180 0.092812 -0.18344 -0.033688 -0.18957 -0.32646 0.20902 -0.039983 -0.042724 -0.13696
3181 0.16137 -0.17268 -0.01131 -0.11248 -0.27389 0.23036 -0.017834 -0.046116 -0.12071
3182 0.14887 -0.17966 -0.021431 -0.17445 -0.28876 0.2708 -0.045104 -0.058273 -0.10245
3183 0.19249 -0.16785 0.014131 -0.14376 -0.29005 0.30214 0.0013374 -0.028028 -0.080478
3184 0.13622 -0.17532 -0.051834 -0.18332 -0.32864 0.25804 -0.011548 -0.050817 -0.10746
3185 0.042275 -0.20478 -0.059951 -0.22578 -0.3751 0.24141 -0.059806 -0.04834 -0.1346
3186 0.059399 -0.16351 -0.05459 -0.16839 -0.3221 0.28177 -0.024524 -0.045956 -0.12374
3187 0.014907 -0.18265 -0.072488 -0.21297 -0.37014 0.24024 -0.017795 -0.063511 -0.10972
3188 -0.0045911 -0.20296 -0.064846 -0.17952 -0.37883 0.27964 -0.028859 -0.068328 -0.14553
3189 0.029357 -0.18819 -0.069068 -0.14942 -0.33521 0.31857 -0.01709 -0.054241 -0.10775
3190 0.033528 -0.16517 -0.070859 -0.2191 -0.35576 0.27639 -0.040554 -0.048125 -0.12283
3191 0.026393 -0.15949 -0.07796 -0.080221 -0.35357 0.32224 -0.023507 -0.038714 -0.11711
3192 -0.0072454 -0.19395 -0.090773 -0.050394 -0.31001 0.32322 -0.010603 -0.059121 -0.1197
3193 0.0068987 -0.22056 -0.10337 -0.031606 -0.34557 0.30111 -0.0075774 -0.073464 -0.13124
3194 0.10089 -0.18153 -0.0057651 0.030987 -0.30385 0.35635 0.035073 -0.042446 -0.11977
3195 0.13624 -0.14872 -0.056879 0.039028 -0.27667 0.29961 0.039383 -0.021755 -0.062887
3196 0.1185 -0.19693 -0.059686 0.016056 -0.33491 0.28513 -0.035002 -0.055381 -0.12647
3197 0.098746 -0.15451 -0.11895 -0.060462 -0.34148 0.24113 -0.054065 -0.061499 -0.14112
3198 0.10207 -0.10937 -0.031536 0.05528 -0.30095 0.27895 0.005444 -0.043587 -0.092893
3199 0.064575 -0.12872 -0.087648 -0.030483 -0.37655 0.28097 -0.060786 -0.06525 -0.10811
3200 0.0074349 -0.15371 -0.052439 0.027466 -0.36187 0.31339 -0.022622 -0.06965 -0.12534
3201 0.0068594 -0.17174 -0.11058 0.029406 -0.32635 0.24802 -0.035966 -0.058777 -0.14187
3202 -0.0046456 -0.17795 -0.10184 0.042867 -0.3391 0.23506 0.019425 -0.065272 -0.11434
3203 -0.0089854 -0.18075 -0.13341 0.011149 -0.38852 0.14638 0.05507 -0.031203 -0.13625
3204 -0.026371 -0.19429 -0.1088 0.058953 -0.3594 0.1666 0.031323 -0.064345 -0.1308
3205 -0.013938 -0.18895 -0.11708 0.03576 -0.3286 0.1241 0.0010253 -0.067211 -0.12349
3206 -0.0052472 -0.19088 -0.1247 -0.01253 -0.34249 0.10676 0.0070065 -0.061075 -0.1525
3207 -0.024655 -0.19823 -0.099397 0.063134 -0.39255 0.10704 -0.022842 -0.055298 -0.10616
3208 -0.017242 -0.17922 -0.16479 0.0037867 -0.35671 0.11747 -0.038747 -0.070585 -0.1405
3209 -0.020879 -0.17324 -0.083148 0.080598 -0.30551 0.14769 -0.0081025 -0.037473 -0.12466
3210 -0.040517 -0.19367 -0.1081 0.05927 -0.34245 0.21674 -0.041587 -0.060843 -0.14236
3211 -0.0090952 -0.16935 -0.096037 0.092533 -0.38505 0.21803 -0.025588 -0.054914 -0.14012
3212 0.0041056 -0.16389 -0.083155 0.14254 -0.34514 0.23088 0.0034484 -0.034957 -0.094609
3213 -0.056525 -0.18876 -0.13415 0.049534 -0.34343 0.16332 -0.061915 -0.068707 -0.14977
3214 -0.0033323 -0.16735 -0.078358 0.094783 -0.31879 0.16549 0.016081 -0.040113 -0.093975
3215 -0.032921 -0.1777 -0.062818 0.11554 -0.33421 0.10931 0.055139 -0.063809 -0.13943
3216 -0.0077823 -0.16251 -0.097158 0.059536 -0.39109 0.10427 0.064915 -0.060253 -0.14894
3217 -0.010653 -0.18225 -0.13483 0.057593 -0.35491 0.09156 0.084783 -0.06897 -0.11876
3218 -0.042347 -0.18581 -0.12018 0.060955 -0.39988 0.090309 0.041383 -0.057419 -0.12029
3219 -0.034761 -0.16654 -0.13463 0.061165 -0.33122 0.069972 0.031124 0.0079472 -0.10413
3220 -0.050383 -0.18111 -0.15934 0.063685 -0.37479 0.064008 0.019478 -0.0023797 -0.12323
3221 -0.070173 -0.20053 -0.14774 0.072538 -0.33164 0.066918 0.03584 -0.019906 -0.11439
3222 -0.05981 -0.18379 -0.14806 0.076497 -0.33205 0.040589 0.029043 -0.009862 -0.13944
3223 -0.066444 -0.19168 -0.1296 0.071082 -0.34914 0.067462 0.066623 -0.018804 -0.11743
3224 -0.073169 -0.18639 -0.12617 0.067791 -0.36726 0.02877 0.036752 -0.025466 -0.15235
3225 -0.080568 -0.17457 -0.15382 0.060709 -0.32851 0.043544 0.075603 -0.0097033 -0.14347
3226 -0.060045 -0.19043 -0.14177 0.13384 -0.34725 0.015064 0.058624 -0.030554 -0.11109
3227 -0.067981 -0.18354 -0.1167 0.13713 -0.311 0.056639 0.10737 -0.023528 -0.14094
3228 -0.043541 -0.17734 -0.13959 0.10386 -0.31166 0.032263 0.095278 -0.013997 -0.13233
3229 -0.077861 -0.18372 -0.17972 0.043877 -0.40158 -0.018823 0.05742 -0.044076 -0.14375
3230 -0.051651 -0.16494 -0.11454 0.099813 -0.29363 0.037047 0.093437 -0.036793 -0.12167
3231 -0.039936 -0.16949 -0.11617 0.050195 -0.34916 0.012569 0.093433 -0.023303 -0.1116
3232 -0.083848 -0.16424 -0.16133 0.065982 -0.37038 -0.0084965 0.046229 -0.029408 -0.13475
3233 -0.091364 -0.15168 -0.16951 0.040996 -0.3811 -0.043731 0.059758 -0.022752 -0.12364
3234 -0.11497 -0.14247 -0.17278 0.014648 -0.37401 -0.032493 0.057565 -0.041576 -0.13026
3235 -0.0851 -0.10688 -0.1538 0.065007 -0.35044 -0.022567 0.036637 -0.048878 -0.12793
3236 -0.11694 -0.10101 -0.20244 0.059652 -0.33622 -0.02916 0.029498 -0.011838 -0.14112
3237 -0.10705 -0.10927 -0.14882 0.016673 -0.37827 -0.048279 0.040233 -0.0079175 -0.13642
3238 -0.078327 -0.12979 -0.15707 0.068173 -0.33509 -0.033796 0.019009 0.010322 -0.13634
3239 -0.10821 -0.14745 -0.20029 0.057753 -0.38708 -0.048051 0.041939 0.0099805 -0.11489
3240 -0.11413 -0.14718 -0.16872 0.070136 -0.37205 -0.08475 0.070514 -0.02319 -0.10959
3241 -0.094273 -0.15098 -0.13839 0.020126 -0.35682 -0.046917 0.078998 -0.0097868 -0.11684
3242 -0.098512 -0.15612 -0.18454 -0.028019 -0.31509 -0.050925 0.055405 -0.035055 -0.11914
3243 -0.069364 -0.151 -0.17107 -0.0099913 -0.36933 -0.065047 0.050543 -0.039236 -0.12323
3244 -0.10873 -0.16804 -0.16542 0.030785 -0.34073 -0.084154 0.03972 -0.02241 -0.13371
3245 -0.1064 -0.12686 -0.16219 0.015608 -0.12793 -0.065054 0.059283 -0.030081 -0.13674
3246 -0.12632 -0.12621 -0.1647 -0.0033431 -0.10293 -0.090281 0.00067262 -0.008582 -0.11372
3247 -0.11729 -0.14024 -0.18329 0.020148 -0.075039 -0.094936 -0.014268 -0.04943 -0.12101
3248 -0.11387 -0.11281 -0.17027 -0.00017512 -0.1095 -0.070193 0.027596 -0.018146 -0.11591
3249 -0.11349 -0.082849 -0.19464 0.069938 -0.00021143 -0.088369 -0.013364 -0.039938 -0.13996
3250 -0.094541 -0.059664 -0.15588 -0.036347 -0.012971 -0.078832 0.027684 -0.015202 -0.098405
3251 -0.11415 -0.04347 -0.17659 -0.027277 -0.15259 -0.13445 0.019642 -0.024919 -0.10983
3252 -0.10444 -0.062671 -0.17865 -0.017811 -0.206 -0.14152 -0.005262 -0.045184 -0.15202
3253 -0.12534 0.011441 -0.19176 -0.013217 -0.23564 -0.093587 0.061995 -0.029179 -0.12521
3254 -0.10492 0.021051 -0.18053 -0.015144 -0.26029 -0.10307 0.02525 -0.036996 -0.099451
3255 -0.13431 0.035814 -0.1907 -0.05295 -0.21914 -0.12113 0.024014 -0.020637 -0.1386
3256 -0.11148 0.010745 -0.15011 -0.0088261 -0.19139 -0.10913 0.051225 -0.033827 -0.10288
3257 -0.11323 -0.056769 -0.16778 -0.0048015 -0.22874 -0.095234 0.044003 -0.020709 -0.10595
3258 -0.11878 -0.075319 -0.1758 -0.00095782 -0.2123 -0.14239 0.013906 -0.0068025 -0.10628
3259 -0.14211 -0.099794 -0.20828 -0.076499 -0.042245 -0.12282 -0.013029 -0.03829 -0.090551
3260 -0.14014 -0.092396 -0.18915 -0.032717 -0.0010255 -0.16048 -0.024307 -0.024719 -0.12878
3261 -0.13344 -0.07728 -0.16707 -0.039192 0.083069 -0.13677 -0.028914 -0.0040586 -0.093359
3262 -0.17452 -0.075191 -0.16427 -0.06126 0.087438 -0.13685 0.010077 -0.053557 -0.14288
3263 -0.12273 -0.064963 -0.22097 -0.058255 0.20657 -0.10635 -0.0031132 -0.021196 -0.10083
3264 -0.14511 -0.083985 -0.22634 -0.036507 0.11416 -0.19652 -0.02061 -0.02257 -0.12497
3265 -0.14022 -0.088228 -0.22034 -0.054076 0.15577 -0.15832 -0.056844 -0.033664 -0.11563
3266 -0.15621 -0.050941 -0.19088 -0.083869 0.20874 -0.13695 -0.033903 -0.022419 -0.080061
3267 -0.15244 -0.089053 -0.20704 -0.070925 0.21361 -0.14942 -0.049635 -0.051186 -0.13061
3268 -0.15889 -0.07516 -0.19841 -0.068209 0.28926 -0.13973 -0.017818 -0.050553 -0.087254
3269 -0.13717 -0.073441 -0.16074 -0.029458 0.32152 -0.12485 0.0042822 -0.041583 -0.086697
3270 -0.20205 -0.093144 -0.21094 -0.060791 0.3219 -0.16663 -0.057047 0.0060265 -0.12542
3271 -0.15531 -0.065261 -0.17112 -0.0071655 0.35649 -0.15066 -0.013856 0.023048 -0.10422
3272 -0.14343 -0.041114 -0.16833 -0.04423 0.29893 -0.1334 -0.0098193 0.0040046 -0.081452
3273 -0.14216 -0.036375 -0.20693 -0.012334 0.38074 -0.15171 -0.04748 -0.001755 -0.09442
3274 -0.15307 -0.030855 -0.18651 -0.076556 0.34758 -0.17517 -0.070991 -0.016289 -0.10512
3275 -0.13556 -0.015198 -0.1704 -0.017964 0.41476 -0.17076 -0.032117 -0.0036932 -0.087483
3276 -0.17713 -0.0099391 -0.15093 -0.042327 0.4126 -0.16454 -0.026747 -0.0098066 -0.097543
3277 -0.14846 0.028457 -0.19761 -0.050949 0.38711 -0.15997 -0.040036 -0.032698 -0.10273
3278 -0.16765 0.062226 -0.16498 -0.067799 0.38229 -0.15702 -0.041378 -0.013607 -0.11077
3279 -0.16049 0.068648 -0.20209 -0.082317 0.43192 -0.21152 -0.076494 -0.028625 -0.086181
3280 -0.15594 0.1088 -0.20734 -0.11198 0.41644 -0.21884 -0.060063 -0.016473 -0.089799
3281 -0.16956 0.064466 -0.21556 -0.11428 0.33575 -0.20694 -0.082942 -0.026443 -0.10268
3282 -0.18687 0.00097221 -0.222 -0.10959 0.39019 -0.21583 -0.091357 -0.044746 -0.093608
3283 -0.15189 -0.021197 -0.18959 -0.089757 0.33554 -0.20585 -0.090061 -0.037956 -0.08941
3284 -0.18528 -0.065385 -0.23548 -0.14247 0.37947 -0.21062 -0.070149 -0.054465 -0.10866
3285 -0.16277 -0.057494 -0.15021 -0.061561 0.352 -0.20625 -0.077926 -0.020838 -0.09832
3286 -0.1841 -0.073198 -0.21861 -0.082735 0.36189 -0.22083 -0.087008 -0.038839 -0.12308
3287 -0.1765 -0.069485 -0.19287 -0.10601 0.44423 -0.19575 -0.11128 -0.038545 -0.098863
3288 -0.14483 -0.015097 -0.20609 -0.14554 0.36269 -0.20793 -0.076506 -0.017339 -0.093772
3289 -0.16928 -0.022184 -0.17569 -0.094861 0.35047 -0.21345 -0.084009 -0.032887 -0.073886
3290 -0.15839 0.0096349 -0.18347 -0.14173 0.44464 -0.23292 -0.081295 -0.04546 -0.093855
3291 -0.1378 0.079093 -0.16617 -0.067327 0.47007 -0.17452 -0.052641 -0.020608 -0.028695
3292 -0.17663 0.060278 -0.2162 -0.14023 0.38015 -0.24708 -0.079286 -0.041451 -0.092493
3293 -0.20358 0.076096 -0.21047 -0.092367 0.3811 -0.23116 -0.082071 -0.067198 -0.12203
3294 -0.13219 0.10598 -0.15477 -0.049976 0.45398 -0.16365 -0.040387 -0.02722 -0.099114
3295 -0.18836 0.026073 -0.21786 -0.12517 0.32585 -0.23504 -0.10252 -0.055363 -0.12373
3296 -0.1388 -0.0037783 -0.18345 -0.069018 0.38043 -0.20669 -0.057738 -0.020262 -0.11072
3297 -0.15372 0.015155 -0.16591 -0.081199 0.40951 -0.19828 -0.064692 -0.049468 -0.095177
3298 -0.17585 -0.030324 -0.21941 -0.14938 0.31573 -0.2582 -0.11666 -0.053675 -0.14459
3299 -0.16676 -0.012096 -0.20942 -0.12798 0.31954 -0.24629 -0.085806 -0.061144 -0.09227
3300 -0.15362 0.0097002 -0.20208 -0.091234 0.31218 -0.19432 -0.054374 -0.063917 -0.11752
3301 -0.14028 0.030211 -0.18532 -0.072771 0.32845 -0.21931 -0.018834 -0.040272 -0.098981
3302 -0.12427 0.050021 -0.16265 -0.060423 0.20479 -0.20352 -0.045292 -0.01231 -0.10418
3303 -0.11986 0.079822 -0.16876 -0.07164 0.2851 -0.19733 -0.012759 -0.045726 -0.10614
3304 -0.11974 0.096418 -0.19342 -0.12004 0.14526 -0.23416 -0.04582 -0.025526 -0.069211
3305 -0.15477 0.028641 -0.22234 -0.15898 0.12865 -0.25383 -0.069674 -0.070243 -0.14568
3306 -0.16134 0.013985 -0.18778 -0.12544 0.18038 -0.2469 -0.074766 -0.052562 -0.11226
3307 -0.13195 -0.0093697 -0.21868 -0.14525 0.15971 -0.22147 -0.091701 -0.04566 -0.09773
3308 -0.14785 0.017083 -0.17114 -0.087426 0.18104 -0.18553 -0.045851 -0.02765 -0.12775
3309 -0.1334 -0.025962 -0.16264 -0.11591 0.11169 -0.20676 -0.03735 -0.048075 -0.12343
3310 -0.10968 -0.0042649 -0.17388 -0.13792 0.10824 -0.22692 -0.070295 -0.032287 -0.084675
3311 -0.12233 -0.0074698 -0.21933 -0.10405 0.11436 -0.2229 -0.019464 -0.024225 -0.090245
3312 -0.15575 -0.062198 -0.2194 -0.16262 0.015478 -0.25806 -0.10035 -0.053214 -0.1434
3313 -0.10205 0.023487 -0.22654 -0.12366 0.069161 -0.1992 -0.055615 -0.011232 -0.11624
3314 -0.13145 0.026809 -0.23831 -0.11057 0.13355 -0.20707 -0.052937 -0.04231 -0.11373
3315 -0.13118 0.093202 -0.19207 -0.12711 0.040098 -0.21899 -0.035532 -0.043868 -0.1046
3316 -0.12636 0.088496 -0.20661 -0.07862 0.037919 -0.2264 -0.03869 -0.059154 -0.11767
3317 -0.12137 0.094132 -0.18401 -0.10404 0.053716 -0.22295 -0.065531 -0.034537 -0.13593
3318 -0.1397 0.045835 -0.20567 -0.13334 -0.030449 -0.26733 -0.098216 -0.097591 -0.15305
3319 -0.14563 -0.013169 -0.215 -0.13977 0.0097801 -0.24083 -0.081518 -0.071408 -0.13789
3320 -0.12069 0.013907 -0.20659 -0.15236 0.0068526 -0.23578 -0.077858 -0.043056 -0.14504
3321 -0.1147 -0.010072 -0.22659 -0.15851 0.037311 -0.24874 -0.089141 -0.061975 -0.10507
3322 -0.16174 -0.049964 -0.22974 -0.18914 -0.079298 -0.27156 -0.13106 -0.097291 -0.18929
3323 -0.14489 -0.060791 -0.21103 -0.15764 -0.05515 -0.26495 -0.13989 -0.085863 -0.14206
3324 -0.11656 -0.016304 -0.20799 -0.14091 -0.017267 -0.21549 -0.085833 -0.046001 -0.1434
3325 -0.13151 -0.056489 -0.22227 -0.19354 -0.10108 -0.25843 -0.1273 -0.087253 -0.17508
3326 -0.088506 -0.019268 -0.18742 -0.12165 -0.022163 -0.21723 -0.089892 -0.071978 -0.1316
3327 -0.091387 -0.036602 -0.20398 -0.059604 -0.06834 -0.25503 -0.085851 -0.056318 -0.14072
3328 -0.11363 -0.042476 -0.22998 -0.17687 -0.08172 -0.27429 -0.15536 -0.05772 -0.1517
3329 -0.08989 -0.053362 -0.21676 -0.16117 -0.1157 -0.20617 -0.14351 -0.063261 -0.15772
3330 -0.10276 -0.028292 -0.21062 -0.16712 -0.1087 -0.24749 -0.10764 -0.073421 -0.14804
3331 -0.14172 -0.06018 -0.22732 -0.17202 -0.052517 -0.24142 -0.12251 -0.071243 -0.17098
3332 -0.11057 -0.052571 -0.21247 -0.16239 -0.11408 -0.24343 -0.12283 -0.068139 -0.13881
3333 -0.095136 -0.04849 -0.22131 -0.13 -0.12465 -0.25739 -0.1341 -0.065043 -0.15685
3334 -0.10348 -0.063568 -0.23537 -0.22475 -0.2042 -0.3042 -0.18088 -0.050505 -0.18315
3335 -0.11349 -0.055279 -0.21729 -0.16904 -0.16109 -0.27134 -0.14841 -0.064239 -0.17689
3336 -0.10321 -0.058907 -0.21857 -0.25662 -0.14397 -0.26757 -0.16163 -0.073631 -0.1584
3337 -0.11285 -0.083322 -0.20077 -0.18458 -0.13165 -0.24897 -0.15291 -0.094593 -0.16524
3338 -0.11034 -0.078733 -0.21756 -0.16822 -0.12053 -0.24638 -0.14979 -0.073532 -0.15729
3339 -0.077368 -0.056384 -0.19692 -0.11177 -0.14822 -0.22011 -0.10902 -0.063729 -0.16662
3340 -0.11223 -0.087725 -0.21657 -0.17968 -0.15739 -0.26431 -0.16925 -0.075973 -0.16197
3341 -0.11183 -0.074547 -0.18021 -0.13533 -0.16598 -0.25081 -0.10513 -0.069733 -0.16196
3342 -0.12756 -0.080909 -0.18911 -0.15968 -0.13995 -0.27019 -0.16404 -0.072947 -0.17765
3343 -0.082419 -0.068323 -0.13661 -0.12119 -0.092833 -0.23175 -0.13249 -0.086091 -0.15763
3344 -0.10831 -0.0822 -0.1856 -0.19271 -0.17307 -0.30629 -0.17692 -0.077565 -0.15195
3345 -0.12082 -0.090958 -0.084388 -0.178 -0.1959 -0.27274 -0.14057 -0.055381 -0.1675
3346 -0.088224 -0.075455 -0.053934 -0.15235 -0.16898 -0.27398 -0.13732 -0.059295 -0.15333
3347 -0.11562 -0.11386 -0.030136 -0.16485 -0.19686 -0.26383 -0.13076 -0.096158 -0.17798
3348 -0.13657 -0.10785 -0.059156 -0.14427 -0.21346 -0.27213 -0.13683 -0.088929 -0.20331
3349 -0.11595 -0.11929 -0.12157 -0.21893 -0.26919 -0.28646 -0.16438 -0.080269 -0.19158
3350 -0.11186 -0.082773 -0.11382 -0.16918 -0.1622 -0.23944 -0.14234 -0.058323 -0.14897
3351 -0.12239 -0.10655 -0.1067 -0.12924 -0.20023 -0.25307 -0.141 -0.06327 -0.17934
3352 -0.11609 -0.1125 -0.14686 -0.21223 -0.21593 -0.28942 -0.14697 -0.064347 -0.16381
3353 -0.13445 -0.098402 -0.14796 -0.17095 -0.22401 -0.25122 -0.18026 -0.06815 -0.18047
3354 -0.13471 -0.099391 -0.10254 -0.15562 -0.23536 -0.27542 -0.16844 -0.078072 -0.16826
3355 -0.13498 -0.10428 -0.12041 -0.17251 -0.22355 -0.24236 -0.14441 -0.084975 -0.15757
3356 -0.13855 -0.11237 -0.07164 -0.20311 -0.28342 -0.28905 -0.18213 -0.074358 -0.19839
3357 -0.12338 -0.10485 -0.032103 -0.17947 -0.21359 -0.2726 -0.15357 -0.081614 -0.18537
3358 -0.10244 -0.10245 7.2681e-05 -0.17752 -0.24382 -0.25781 -0.16995 -0.056145 -0.16533
3359 -0.090672 -0.10769 0.038641 -0.18686 -0.22487 -0.27403 -0.15483 -0.083514 -0.1462
3360 -0.092855 -0.11061 0.059865 -0.13438 -0.23038 -0.26043 -0.12995 -0.091083 -0.17595
3361 -0.045557 -0.11963 0.035549 -0.19259 -0.20635 -0.27054 -0.17467 -0.071443 -0.18234
3362 -0.018485 -0.11161 0.032667 -0.15755 -0.26055 -0.24699 -0.16106 -0.074328 -0.17675
3363 -0.025386 -0.12143 0.052838 -0.16631 -0.27772 -0.25928 -0.19599 -0.067621 -0.17263
3364 0.0070379 -0.12089 0.03694 -0.17863 -0.28819 -0.23723 -0.15659 -0.075051 -0.18999
3365 -0.022634 -0.10883 0.0010444 -0.1927 -0.2688 -0.26551 -0.16627 -0.076729 -0.16703
3366 -0.026379 -0.13251 -0.014902 -0.19036 -0.27251 -0.26435 -0.17233 -0.06503 -0.18345
3367 -0.08287 -0.13877 -0.036439 -0.17969 -0.28168 -0.26851 -0.19613 -0.10414 -0.20063
3368 -0.059589 -0.10761 0.077635 -0.134 -0.17168 -0.22637 -0.1488 -0.076274 -0.18267
3369 -0.085441 -0.12165 0.097885 -0.14283 -0.24056 -0.25558 -0.13628 -0.074373 -0.17911
3370 -0.08183 -0.13476 0.068279 -0.20598 -0.32017 -0.27944 -0.18681 -0.064817 -0.18996
3371 -0.10094 -0.13155 0.1457 -0.1099 -0.29808 -0.21371 -0.15578 -0.065567 -0.1702
3372 -0.067309 -0.13242 0.11517 -0.16685 -0.31299 -0.23649 -0.17727 -0.076019 -0.15611
3373 -0.14145 -0.15207 0.068461 -0.20176 -0.29386 -0.24429 -0.20892 -0.10248 -0.1872
3374 -0.060779 -0.13433 0.086801 -0.16354 -0.25551 -0.22782 -0.17975 -0.072503 -0.18784
3375 -0.020253 -0.14851 0.097198 -0.18716 -0.30759 -0.23547 -0.17175 -0.089643 -0.19363
3376 0.0082862 -0.13925 0.095149 -0.20023 -0.30932 -0.23562 -0.14911 -0.10767 -0.14566
3377 0.033248 -0.14527 0.075357 -0.18139 -0.32823 -0.25839 -0.18113 -0.092492 -0.16971
3378 0.051994 -0.1391 0.13485 -0.16304 -0.24523 -0.26935 -0.17452 -0.056212 -0.15402
3379 0.054961 -0.12209 0.131 -0.14442 -0.30127 -0.24368 -0.16669 -0.068158 -0.12846
3380 0.027923 -0.14093 0.14359 -0.14865 -0.26363 -0.24066 -0.179 -0.072796 -0.17685
3381 0.010647 -0.14497 0.12648 -0.16916 -0.2556 -0.24875 -0.17144 -0.065042 -0.14488
3382 -0.0096655 -0.13916 0.17517 -0.17327 -0.28122 -0.2427 -0.15303 -0.058158 -0.18712
3383 -0.045829 -0.14489 0.14327 -0.13357 -0.28226 -0.20857 -0.16577 -0.063916 -0.17363
3384 -0.074607 -0.15297 0.10587 -0.1682 -0.33578 -0.19319 -0.14798 -0.08629 -0.18757
3385 -0.030141 -0.13564 0.12623 -0.15026 -0.29733 -0.19303 -0.14289 -0.078803 -0.14696
3386 -0.038607 -0.14403 0.027825 -0.23185 -0.33953 -0.27359 -0.19811 -0.070241 -0.14827
3387 -0.067049 -0.1568 0.04649 -0.18013 -0.28656 -0.24462 -0.18965 -0.069092 -0.16402
3388 -0.05802 -0.18658 0.044624 -0.18446 -0.28673 -0.24462 -0.17048 -0.073434 -0.1947
3389 -0.039145 -0.17413 0.074049 -0.18721 -0.32363 -0.25733 -0.17074 -0.093071 -0.1639
3390 0.0094983 -0.16726 0.079 -0.17939 -0.32012 -0.22131 -0.19182 -0.10562 -0.20507
3391 0.05701 -0.15081 0.11967 -0.16188 -0.37749 -0.22436 -0.17956 -0.064628 -0.16975
3392 0.06197 -0.14209 0.11264 -0.1568 -0.36556 -0.21063 -0.18094 -0.0733 -0.18414
3393 0.025854 -0.18525 0.15215 -0.15927 -0.35365 -0.21772 -0.2053 -0.10713 -0.17532
3394 0.037597 -0.18038 0.098827 -0.20883 -0.31615 -0.16528 -0.2075 -0.065633 -0.20496
3395 0.013145 -0.16708 0.12781 -0.17405 -0.35151 -0.14856 -0.17677 -0.10473 -0.19217
3396 -0.0064438 -0.15036 0.10918 -0.13987 -0.30473 -0.082249 -0.19345 -0.070748 -0.15501
3397 -0.055744 -0.17813 0.049823 -0.20062 -0.32785 -0.17534 -0.17092 -0.088008 -0.17805
3398 -0.053179 -0.18234 0.033954 -0.13566 -0.37515 -0.21908 -0.17961 -0.065314 -0.15535
3399 -0.026917 -0.15618 0.021179 -0.23244 -0.39337 -0.24561 -0.21418 -0.081463 -0.18021
3400 -0.059055 -0.1624 0.028966 -0.15979 -0.36549 -0.25245 -0.18745 -0.10902 -0.1949
3401 -0.045713 -0.15152 0.030808 -0.22436 -0.38239 -0.21062 -0.16811 -0.069221 -0.16314
3402 -0.046042 -0.1683 0.049007 -0.19268 -0.37127 -0.24493 -0.17286 -0.099696 -0.22699
3403 0.015081 -0.14726 0.017108 -0.15195 -0.35687 -0.19245 -0.13848 -0.072356 -0.15248
3404 0.016372 -0.16381 0.033464 -0.21813 -0.3872 -0.1903 -0.16476 -0.097868 -0.17905
3405 0.080222 -0.15013 0.0032392 -0.14679 -0.39495 -0.12658 -0.12315 -0.067828 -0.17471
3406 0.059839 -0.16915 0.042566 -0.12863 -0.35902 -0.04888 -0.1238 -0.09088 -0.16954
3407 0.076811 -0.15277 0.020867 -0.2075 -0.37044 -0.054934 -0.14303 -0.09704 -0.18457
3408 0.048112 -0.14004 -0.0063778 -0.21124 -0.35094 -0.072515 -0.14338 -0.095735 -0.17277
3409 0.03929 -0.11954 0.0019306 -0.18537 -0.40911 -0.13616 -0.11772 -0.092035 -0.18544
3410 0.0091153 -0.13047 -0.027309 -0.16759 -0.345 -0.17692 -0.1456 -0.090685 -0.1817
3411 -0.011667 -0.12859 -0.0097854 -0.1969 -0.34902 -0.16944 -0.12548 -0.085973 -0.1824
3412 -0.018146 -0.15166 -0.03768 -0.16507 -0.38828 -0.16352 -0.11258 -0.06409 -0.17958
3413 -0.05151 -0.15914 0.025093 -0.15388 -0.3554 -0.1338 -0.12478 -0.10505 -0.18239
3414 -0.025098 -0.16472 -0.014017 -0.19337 -0.36763 -0.16772 -0.13875 -0.08189 -0.16879
3415 -0.035016 -0.14312 -0.0027812 -0.16549 -0.38411 -0.14771 -0.10264 -0.074986 -0.15671
3416 -0.064159 -0.15341 -0.04719 -0.19145 -0.39314 -0.23433 -0.14785 -0.099021 -0.18944
3417 -0.029115 -0.12776 -0.051551 -0.20699 -0.38232 -0.19026 -0.14225 -0.082216 -0.16468
3418 0.03349 -0.11829 -0.016895 -0.14155 -0.35092 -0.1777 -0.13699 -0.07843 -0.18593
3419 0.025533 -0.1268 -0.034899 -0.12398 -0.36696 -0.082992 -0.1183 -0.082741 -0.20074
3420 0.045553 -0.13141 -0.04258 -0.1256 -0.36978 -0.050859 -0.11063 -0.088732 -0.1546
3421 0.071403 -0.12543 -0.0084175 -0.10499 -0.32801 -0.017987 -0.10751 -0.063147 -0.18257
3422 -0.0071003 -0.16123 -0.083865 -0.14153 -0.47344 -0.02134 -0.12329 -0.11339 -0.21805
3423 0.039628 -0.14791 -0.068326 -0.08662 -0.349 0.024474 -0.091921 -0.10517 -0.19099
3424 0.0072091 -0.15981 -0.064727 -0.10379 -0.37145 -0.011955 -0.088576 -0.04958 -0.18781
3425 0.0035708 -0.15514 -0.073502 -0.087862 -0.34463 -0.065675 -0.11448 -0.089969 -0.19275
3426 -0.031688 -0.14573 -0.09374 -0.16451 -0.40578 -0.12198 -0.13341 -0.062536 -0.1705
3427 -0.028081 -0.1344 -0.031514 -0.1435 -0.42896 -0.12893 -0.098109 -0.072582 -0.15626
3428 -0.075543 -0.16444 -0.071069 -0.14801 -0.44153 -0.1222 -0.12954 -0.090638 -0.18701
3429 -0.06706 -0.13944 -0.085224 -0.14296 -0.33746 -0.10129 -0.10164 -0.089245 -0.16565
3430 -0.063097 -0.15711 -0.10106 -0.16351 -0.40837 -0.11984 -0.11601 -0.092238 -0.19595
3431 -0.061234 -0.15336 -0.093378 -0.17615 -0.36732 -0.093875 -0.14365 -0.068274 -0.1731
3432 -0.072641 -0.15309 -0.08343 -0.16867 -0.36637 -0.026473 -0.094118 -0.069863 -0.18679
3433 -0.045701 -0.14907 -0.10201 -0.16728 -0.41405 0.043533 -0.11226 -0.082238 -0.17896
3434 -0.034854 -0.15118 -0.12535 -0.14451 -0.43887 0.051154 -0.10094 -0.097419 -0.19814
3435 -0.024092 -0.14069 -0.099873 -0.15504 -0.36083 0.11392 -0.12356 -0.080403 -0.17891
3436 -0.0047805 -0.13586 -0.14113 -0.20507 -0.39556 0.073643 -0.11181 -0.098593 -0.19592
3437 0.0098593 -0.13598 -0.099475 -0.087913 -0.31658 0.17144 -0.070917 -0.074368 -0.16852
3438 -0.014912 -0.10868 -0.090358 -0.14524 -0.3526 0.066821 -0.037367 -0.086426 -0.17551
3439 -0.062133 -0.12661 -0.14677 -0.14955 -0.42073 -0.010196 -0.10554 -0.081802 -0.20534
3440 -0.081292 -0.15334 -0.12599 -0.18492 -0.41331 -0.022589 -0.10969 -0.089405 -0.20441
3441 -0.063577 -0.16854 -0.12337 -0.14683 -0.40396 0.038646 -0.09905 -0.083038 -0.20308
3442 -0.098369 -0.16217 -0.10199 -0.13946 -0.39603 0.182 -0.076626 -0.098957 -0.17787
3443 -0.057758 -0.1329 -0.12878 -0.11672 -0.38607 0.24462 -0.052969 -0.07182 -0.17907
3444 -0.063869 -0.14784 -0.12851 -0.14187 -0.36921 0.18507 -0.099314 -0.053074 -0.15255
3445 -0.07046 -0.15129 -0.1061 -0.13551 -0.34783 0.21479 -0.074809 -0.073429 -0.17263
3446 -0.11267 -0.18119 -0.16567 -0.15104 -0.40907 0.15957 -0.10242 -0.12891 -0.21859
3447 -0.10491 -0.17993 -0.11888 -0.11354 -0.43602 0.13314 -0.11822 -0.068548 -0.18749
3448 -0.087959 -0.15443 -0.12214 -0.046386 -0.41117 0.18457 -0.088679 -0.086154 -0.21069
3449 -0.11019 -0.163 -0.14136 -0.0062225 -0.40419 0.16413 -0.06174 -0.09501 -0.19203
3450 -0.088068 -0.14706 -0.082294 0.015462 -0.38008 0.21828 -0.029623 -0.071779 -0.19559
3451 -0.094485 -0.13963 -0.10808 -0.031867 -0.37664 0.26535 -0.040285 -0.077109 -0.14942
3452 -0.11107 -0.1435 -0.1072 -0.050392 -0.39403 0.19816 -0.026711 -0.10648 -0.1682
3453 -0.13368 -0.18111 -0.14312 -0.091764 -0.44972 0.21767 -0.041709 -0.1098 -0.21823
3454 -0.11704 -0.172 -0.14377 -0.066759 -0.38455 0.17629 -0.072471 -0.074579 -0.17047
3455 -0.082311 -0.13549 -0.14937 -0.042411 -0.41631 0.21647 -0.030786 -0.059132 -0.18711
3456 -0.10403 -0.14173 -0.15292 -0.051684 -0.38758 0.15295 -0.06824 -0.084313 -0.17943
3457 -0.12379 -0.044714 -0.10982 -0.084452 -0.44687 0.12077 -0.058543 -0.048833 -0.17962
3458 -0.11193 -0.0058944 -0.14446 -0.086261 -0.3635 0.068924 -0.051733 -0.074152 -0.16413
3459 -0.092239 0.0089868 -0.14936 -0.0634 -0.38918 0.079872 -0.083001 -0.0867 -0.18778
3460 -0.12575 -0.015177 -0.17877 -0.15869 -0.38805 0.027888 -0.04176 -0.070852 -0.17414
3461 -0.10658 -0.066998 -0.14426 -0.045754 -0.41135 0.1032 -0.0052568 -0.064692 -0.15441
3462 -0.15134 -0.11297 -0.17664 -0.078542 -0.36149 0.052838 -0.018575 -0.090851 -0.17541
3463 -0.16866 -0.15774 -0.21111 -0.073842 -0.43793 0.037251 -0.055259 -0.11842 -0.2195
3464 -0.13949 -0.14144 -0.20228 0.00055258 -0.41268 0.20541 -0.0012649 -0.10175 -0.19124
3465 -0.14522 -0.11137 -0.15839 0.0004109 -0.41829 0.15777 0.039927 -0.076621 -0.17641
3466 -0.16164 -0.13522 -0.19499 0.0067407 -0.41909 0.17451 -0.031 -0.080778 -0.21692
3467 -0.19993 -0.17624 -0.17958 0.020153 -0.40501 0.12734 -0.046396 -0.10217 -0.18824
3468 -0.18905 -0.15443 -0.18894 -0.0030088 -0.45285 0.093871 -0.057179 -0.11797 -0.19247
3469 -0.14692 -0.074721 -0.16499 0.034015 -0.37003 0.087697 -0.016729 -0.055923 -0.13816
3470 -0.16741 -0.077633 -0.17226 -0.057728 -0.32646 0.011819 -0.10021 -0.10961 -0.17771
3471 -0.12738 -0.0015624 -0.14794 0.0047971 -0.26047 0.061023 -0.051826 -0.084382 -0.16077
3472 -0.13982 0.0081249 -0.13171 -0.086072 -0.25745 0.017575 -0.047771 -0.080273 -0.16649
3473 -0.16051 0.054178 -0.1892 -0.059044 -0.29342 0.035502 -0.010319 -0.085873 -0.17046
3474 -0.14998 0.050891 -0.20468 -0.12838 -0.22022 -0.014145 -0.02568 -0.057047 -0.17718
3475 -0.14326 0.0059893 -0.15762 -0.087439 -0.26703 0.030989 -0.011902 -0.083046 -0.14385
3476 -0.17518 -0.06338 -0.18865 -0.033224 -0.36428 0.028845 0.0020039 -0.083576 -0.17983
3477 -0.16047 -0.063345 -0.18955 -0.0047039 -0.31708 0.052348 0.037043 -0.081027 -0.18821
3478 -0.15908 -0.089853 -0.212 -0.011563 -0.33665 0.047117 0.031813 -0.082393 -0.17609
3479 -0.15237 -0.068188 -0.16351 0.012992 -0.31922 0.007172 0.0035858 -0.080557 -0.15429
3480 -0.18091 -0.070307 -0.1934 0.022022 -0.31529 0.01498 -0.016852 -0.076947 -0.19849
3481 -0.16955 -0.11065 -0.18667 0.044988 -0.33226 0.020014 0.00307 -0.091043 -0.18407
3482 -0.19215 -0.048597 -0.23977 -0.020147 -0.34119 -0.039176 -0.028885 -0.10596 -0.18081
3483 -0.1931 0.010894 -0.20251 -0.028451 -0.36878 -0.057679 -0.039726 -0.096513 -0.19321
3484 -0.17432 0.070313 -0.1706 -0.0029636 -0.37054 -0.013339 -0.03663 -0.062651 -0.17516
3485 -0.18995 0.05612 -0.18116 -0.019067 -0.32337 -0.063086 -0.070155 -0.086479 -0.14449
3486 -0.19204 0.07879 -0.20955 -0.021177 -0.2413 -0.035633 -0.045564 -0.087617 -0.16759
3487 -0.20364 0.04885 -0.17971 -0.023273 -0.16969 -0.030065 0.024748 -0.077526 -0.10243
3488 -0.18175 0.006057 -0.20241 -0.089274 -0.18314 -0.017537 0.026021 -0.072909 -0.13368
3489 -0.20443 -0.026311 -0.20496 -0.059036 -0.10423 -0.070632 0.029636 -0.064834 -0.10679
3490 -0.20856 -0.039426 -0.20076 -0.04592 -0.059753 -0.025879 0.03425 -0.091185 -0.12005
3491 -0.19929 -0.066145 -0.25214 -0.066478 0.035988 -0.077665 -0.0064613 -0.10573 -0.1516
3492 -0.19615 -0.057559 -0.19837 0.0079982 -0.12985 -0.097255 -0.011884 -0.08378 -0.1303
3493 -0.18315 -0.061646 -0.21951 -0.010642 -0.078553 -0.083104 -0.01082 -0.087115 -0.1894
3494 -0.22214 -0.072403 -0.24156 0.031023 -0.15351 -0.12421 -0.048103 -0.12128 -0.17052
3495 -0.19905 -0.038899 -0.20682 -0.021696 -0.16011 -0.14715 -0.023651 -0.094764 -0.15479
3496 -0.17365 0.050267 -0.18255 0.043994 -0.013326 -0.11025 0.032267 -0.086574 -0.13876
3497 -0.1801 0.067967 -0.21206 -0.01186 0.046888 -0.12385 -0.012797 -0.082229 -0.16071
3498 -0.1837 0.059757 -0.21481 -0.012823 0.075086 -0.086806 -0.0089879 -0.07814 -0.13015
3499 -0.20478 0.080563 -0.19038 -0.021343 0.13367 -0.10387 -0.0082283 -0.10127 -0.13489
3500 -0.21851 0.04881 -0.22364 -0.016009 0.14358 -0.10257 0.0041496 -0.08524 -0.10351
3501 -0.19253 0.018947 -0.19783 -0.045583 0.012664 -0.13205 -0.02354 -0.077056 -0.089354
3502 -0.16613 -0.015462 -0.22345 -0.012023 0.21532 -0.11101 0.0066406 -0.079061 -0.10169
3503 -0.20531 -0.072625 -0.25472 -0.17262 0.072634 -0.15118 -0.067303 -0.10494 -0.15664
3504 -0.21561 -0.039636 -0.16696 0.01394 0.20149 -0.087768 0.033492 -0.089539 -0.14698
3505 -0.15802 -0.0031754 -0.15921 -0.042167 0.33094 -0.092687 0.073661 -0.044259 -0.09209
3506 -0.18078 -0.0508 -0.20122 -0.091689 0.17713 -0.13854 0.0062879 -0.078981 -0.10103
3507 -0.19761 -0.06615 -0.24002 -0.080468 0.19432 -0.13413 -0.022556 -0.09363 -0.093096
3508 -0.21904 -0.04954 -0.21324 -0.028219 0.2079 -0.1295 -0.042825 -0.095954 -0.093621
3509 -0.23092 -0.068356 -0.20046 -0.091858 0.32007 -0.15446 -0.036286 -0.091328 -0.12988
3510 -0.17799 -0.034797 -0.23142 -0.029257 0.17864 -0.15738 -0.071171 -0.074472 -0.069241
3511 -0.19663 0.044157 -0.23718 -0.055829 0.25615 -0.14091 -0.046746 -0.094497 -0.098828
3512 -0.21505 0.056478 -0.21712 -0.055437 0.25816 -0.13577 -0.018109 -0.07704 -0.1175
3513 -0.19844 0.065665 -0.23706 -0.10224 0.277 -0.159 -0.054549 -0.08181 -0.098213
3514 -0.20983 0.040259 -0.20869 -0.035267 0.36588 -0.16336 -0.03168 -0.070836 -0.12855
3515 -0.18056 0.025498 -0.21461 -0.044996 0.38168 -0.18025 -0.015293 -0.061716 -0.10365
3516 -0.23696 -0.048218 -0.24082 -0.10354 0.2382 -0.1832 -0.064092 -0.10577 -0.14569
3517 -0.21129 -0.049466 -0.24082 -0.086211 0.28523 -0.16887 -0.030826 -0.10455 -0.11764
3518 -0.20924 -0.031956 -0.22641 -0.076224 0.32103 -0.12194 -0.031562 -0.059912 -0.093084
3519 -0.22216 -0.045489 -0.24126 -0.14892 0.20512 -0.18507 -0.075336 -0.11847 -0.11191
3520 -0.21496 -0.03576 -0.2001 -0.0078589 0.23011 -0.17782 -0.047149 -0.084201 -0.086902
3521 -0.23825 -0.086274 -0.26442 -0.1056 0.1918 -0.21198 -0.091903 -0.10079 -0.13573
3522 -0.22334 -0.061537 -0.26248 -0.13341 0.26945 -0.23295 -0.11726 -0.10379 -0.096425
3523 -0.22822 -0.0094146 -0.21705 -0.1048 0.24923 -0.22464 -0.072487 -0.086133 -0.085187
3524 -0.22121 0.0095858 -0.22325 -0.089647 0.23725 -0.19173 -0.083669 -0.08914 -0.11718
3525 -0.17956 0.055581 -0.19379 -0.12118 0.33519 -0.20989 -0.070361 -0.073904 -0.083549
3526 -0.23369 0.055828 -0.22304 -0.08506 0.34131 -0.19672 -0.043732 -0.094042 -0.1066
3527 -0.24322 0.0072949 -0.22505 -0.1164 0.22271 -0.21011 -0.091861 -0.11318 -0.1286
3528 -0.22279 -0.023727 -0.19121 -0.06538 0.31698 -0.19015 -0.059476 -0.098138 -0.12594
3529 -0.19518 -0.019842 -0.18514 -0.05286 0.2392 -0.19627 -0.047499 -0.070756 -0.1146
3530 -0.23069 -0.055878 -0.18884 -0.10478 0.30606 -0.20924 -0.096468 -0.093249 -0.1064
3531 -0.20874 -0.054893 -0.24728 -0.14754 0.26722 -0.20336 -0.085019 -0.085246 -0.092946
3532 -0.20309 -0.047572 -0.20918 -0.11179 0.27849 -0.22263 -0.078954 -0.081635 -0.11241
3533 -0.22333 -0.071408 -0.21393 -0.14721 0.27764 -0.20574 -0.13042 -0.088307 -0.11339
3534 -0.23361 -0.064463 -0.20181 -0.056397 0.33925 -0.16741 -0.064006 -0.083315 -0.10633
3535 -0.2131 -0.046503 -0.24674 -0.065783 0.21751 -0.18513 -0.077805 -0.086576 -0.10652
3536 -0.17166 -0.042877 -0.19429 -0.082341 0.16688 -0.22862 -0.091762 -0.058436 -0.1138
3537 -0.23538 -0.053601 -0.24328 -0.13 0.13993 -0.21137 -0.1145 -0.095 -0.11625
3538 -0.23852 -0.035598 -0.24148 -0.1495 0.12926 -0.23846 -0.12298 -0.087273 -0.12239
3539 -0.1956 -0.0075596 -0.25084 -0.12651 -0.030379 -0.22179 -0.12934 -0.083207 -0.14223
3540 -0.19704 0.011773 -0.22631 -0.15507 0.045843 -0.26102 -0.074092 -0.084156 -0.10263
3541 -0.20919 -0.013359 -0.22612 -0.12098 0.064452 -0.24419 -0.11771 -0.088782 -0.13048
3542 -0.21976 -0.040978 -0.22907 -0.1417 0.031718 -0.24808 -0.12772 -0.096783 -0.13869
3543 -0.19468 -0.070942 -0.235 -0.089356 0.029293 -0.21314 -0.11031 -0.077198 -0.13184
3544 -0.18747 -0.070345 -0.1756 -0.03407 0.13109 -0.20786 -0.10221 -0.071858 -0.11924
3545 -0.18413 -0.067426 -0.23263 -0.076187 0.046441 -0.23269 -0.11777 -0.087388 -0.15126
3546 -0.19287 -0.084572 -0.21953 -0.095284 -0.02445 -0.25832 -0.12859 -0.090617 -0.10842
3547 -0.19619 -0.086731 -0.22151 -0.10866 -0.016706 -0.25776 -0.13899 -0.071232 -0.13386
3548 -0.19278 -0.071801 -0.25156 -0.14422 -0.048062 -0.24071 -0.12338 -0.077133 -0.12223
3549 -0.19051 -0.065144 -0.22943 -0.12176 -0.0043138 -0.25795 -0.11273 -0.070117 -0.12796
3550 -0.19488 -0.10785 -0.25664 -0.12109 -0.043388 -0.24047 -0.13491 -0.10765 -0.15604
3551 -0.16448 -0.090032 -0.22487 -0.12574 -0.066619 -0.27182 -0.12002 -0.091703 -0.13891
3552 -0.15815 -0.046142 -0.2263 -0.14227 -0.0014021 -0.23775 -0.11712 -0.047555 -0.10652
3553 -0.20078 -0.10723 -0.23167 -0.10153 -0.092387 -0.26314 -0.10426 -0.11405 -0.1424
3554 -0.1875 -0.069769 -0.23674 -0.17516 -0.069971 -0.24886 -0.0985 -0.064414 -0.12904
3555 -0.15522 -0.073566 -0.20515 -0.18776 -0.089833 -0.26989 -0.11848 -0.06908 -0.11871
3556 -0.17222 -0.077603 -0.21632 -0.13258 -0.024629 -0.21279 -0.10943 -0.080447 -0.16777
3557 -0.20874 -0.098382 -0.23428 -0.1863 -0.093588 -0.26106 -0.13139 -0.10214 -0.13698
3558 -0.19777 -0.12273 -0.26207 -0.15772 -0.076038 -0.28868 -0.11794 -0.09814 -0.14776
3559 -0.18678 -0.10832 -0.22892 -0.14022 -0.073048 -0.23015 -0.13216 -0.10761 -0.11573
3560 -0.19127 -0.10696 -0.25922 -0.13684 -0.11352 -0.27658 -0.14074 -0.079784 -0.16006
3561 -0.22234 -0.12629 -0.27704 -0.23083 -0.17845 -0.28264 -0.15889 -0.083608 -0.16505
3562 -0.16744 -0.099358 -0.19122 -0.097782 -0.13555 -0.23331 -0.093937 -0.082137 -0.1222
3563 -0.19555 -0.12085 -0.24836 -0.17125 -0.14949 -0.24566 -0.12376 -0.08121 -0.16687
3564 -0.16656 -0.10565 -0.23619 -0.17924 -0.20312 -0.27915 -0.14599 -0.066099 -0.13177
3565 -0.17471 -0.11846 -0.18899 -0.1038 -0.11446 -0.20373 -0.092704 -0.072307 -0.15301
3566 -0.19449 -0.13166 -0.24942 -0.15245 -0.18566 -0.24091 -0.12347 -0.069871 -0.15739
3567 -0.18946 -0.14171 -0.19717 -0.17297 -0.1675 -0.27404 -0.09976 -0.0946 -0.17251
3568 -0.18728 -0.11969 -0.28042 -0.15157 -0.14917 -0.23921 -0.10992 -0.081408 -0.13138
3569 -0.18077 -0.11961 -0.23127 -0.1494 -0.15589 -0.25267 -0.095718 -0.09567 -0.13498
3570 -0.18564 -0.1474 -0.23647 -0.18172 -0.12054 -0.25105 -0.090866 -0.081392 -0.1594
3571 -0.18153 -0.1337 -0.28067 -0.171 -0.2118 -0.24707 -0.096127 -0.081083 -0.12377
3572 -0.18495 -0.13229 -0.21758 -0.17677 -0.15248 -0.25435 -0.08058 -0.089622 -0.11686
3573 -0.21591 -0.16829 -0.28378 -0.20874 -0.24529 -0.29755 -0.12438 -0.091558 -0.17972
3574 -0.20937 -0.15415 -0.28056 -0.1685 -0.23617 -0.2706 -0.094514 -0.073292 -0.14408
3575 -0.22039 -0.19577 -0.29347 -0.21266 -0.23865 -0.28458 -0.13518 -0.11332 -0.17796
3576 -0.20858 -0.12287 -0.23494 -0.15112 -0.21865 -0.27187 -0.091293 -0.065311 -0.13144
3577 -0.23986 -0.16742 -0.24242 -0.22162 -0.18824 -0.27325 -0.11071 -0.10451 -0.15143
3578 -0.1856 -0.14098 -0.22844 -0.14017 -0.16517 -0.23655 -0.085649 -0.088403 -0.1191
3579 -0.24024 -0.16541 -0.29706 -0.1756 -0.29223 -0.3 -0.13519 -0.11376 -0.16341
3580 -0.19783 -0.16546 -0.24086 -0.17348 -0.22682 -0.27479 -0.074637 -0.079866 -0.12521
3581 -0.1995 -0.17936 -0.25731 -0.15182 -0.26044 -0.25606 -0.12597 -0.099909 -0.12684
3582 -0.1878 -0.16979 -0.25254 -0.20913 -0.25535 -0.2981 -0.099485 -0.10795 -0.17141
3583 -0.15699 -0.15033 -0.22165 -0.19205 -0.20715 -0.24989 -0.082265 -0.091307 -0.12614
3584 -0.18188 -0.15844 -0.23676 -0.13508 -0.20897 -0.25216 -0.10185 -0.10408 -0.14564
3585 -0.203 -0.17261 -0.24514 -0.20002 -0.29238 -0.28288 -0.12339 -0.10141 -0.14356
3586 -0.20561 -0.18479 -0.24006 -0.16155 -0.17696 -0.26177 -0.10841 -0.12918 -0.1568
3587 -0.20668 -0.17749 -0.22063 -0.1391 -0.24403 -0.24438 -0.08925 -0.10154 -0.17044
3588 -0.2415 -0.17979 -0.24771 -0.14218 -0.27789 -0.26916 -0.10507 -0.10487 -0.18566
3589 -0.17063 -0.13701 -0.20993 -0.16737 -0.27428 -0.247 -0.094133 -0.071001 -0.11349
3590 -0.1861 -0.15661 -0.26298 -0.20038 -0.25401 -0.24434 -0.08508 -0.08776 -0.18002
3591 -0.22292 -0.18394 -0.24189 -0.20059 -0.26891 -0.28081 -0.1071 -0.10038 -0.15272
3592 -0.22268 -0.1751 -0.25379 -0.17306 -0.22016 -0.2653 -0.071897 -0.10017 -0.12547
3593 -0.24411 -0.18559 -0.26198 -0.18976 -0.28419 -0.30484 -0.12104 -0.10286 -0.20007
3594 -0.18327 -0.1854 -0.24947 -0.18214 -0.28135 -0.30265 -0.11629 -0.079751 -0.15066
3595 -0.22349 -0.20678 -0.24826 -0.19897 -0.29463 -0.27659 -0.13589 -0.11564 -0.17639
3596 -0.20875 -0.20429 -0.21466 -0.1719 -0.28238 -0.26594 -0.087313 -0.11475 -0.15114
3597 -0.24966 -0.20518 -0.24607 -0.20896 -0.28404 -0.28056 -0.12337 -0.097055 -0.17691
3598 -0.21969 -0.20072 -0.24839 -0.2133 -0.26761 -0.29815 -0.11011 -0.10081 -0.17152
3599 -0.22358 -0.19605 -0.21819 -0.17651 -0.28239 -0.25824 -0.11451 -0.087282 -0.14154
3600 -0.24132 -0.22835 -0.23551 -0.22069 -0.32942 -0.29457 -0.14974 -0.12952 -0.18564
3601 -0.22337 -0.22587 -0.26105 -0.2098 -0.2821 -0.31262 -0.13153 -0.12267 -0.17271
3602 -0.21952 -0.18882 -0.21465 -0.18628 -0.29587 -0.2767 -0.11795 -0.09161 -0.1773
3603 -0.23926 -0.21668 -0.23563 -0.20182 -0.292 -0.27703 -0.13375 -0.099188 -0.1523
3604 -0.23539 -0.23256 -0.24783 -0.18164 -0.34896 -0.30963 -0.15231 -0.10351 -0.1808
3605 -0.2036 -0.18106 -0.20852 -0.21082 -0.30769 -0.24817 -0.124 -0.087142 -0.16213
3606 -0.22816 -0.22253 -0.22728 -0.15245 -0.3247 -0.28113 -0.13186 -0.090549 -0.18463
3607 -0.23303 -0.21431 -0.24934 -0.15485 -0.33136 -0.26347 -0.11441 -0.10273 -0.18807
3608 -0.23214 -0.21317 -0.25039 -0.19248 -0.31889 -0.29189 -0.13099 -0.1076 -0.18084
3609 -0.2438 -0.22137 -0.25354 -0.20069 -0.36666 -0.29597 -0.16153 -0.10137 -0.17951
3610 -0.22725 -0.21397 -0.25524 -0.24713 -0.33217 -0.2772 -0.14455 -0.10193 -0.171
3611 -0.25525 -0.23117 -0.22745 -0.15703 -0.30416 -0.31774 -0.14659 -0.12686 -0.19563
3612 -0.22223 -0.21114 -0.24541 -0.19477 -0.37533 -0.28169 -0.12417 -0.084768 -0.16621
3613 -0.25262 -0.20616 -0.24109 -0.20518 -0.31187 -0.25931 -0.12728 -0.1247 -0.1663
3614 -0.19542 -0.19962 -0.23419 -0.1779 -0.27257 -0.25081 -0.12251 -0.093544 -0.14836
3615 -0.21002 -0.18707 -0.21748 -0.21599 -0.35696 -0.27414 -0.16245 -0.10168 -0.16225
3616 -0.25034 -0.21394 -0.27069 -0.23006 -0.4199 -0.30978 -0.19305 -0.13996 -0.1765
3617 -0.24886 -0.25275 -0.27018 -0.23588 -0.39293 -0.32495 -0.17154 -0.12681 -0.20583
3618 -0.22014 -0.22035 -0.18414 -0.18706 -0.37344 -0.26679 -0.12813 -0.11824 -0.19221
3619 -0.25897 -0.23137 -0.25164 -0.19093 -0.35169 -0.28641 -0.15548 -0.097997 -0.20503
3620 -0.21704 -0.21465 -0.2422 -0.19318 -0.32943 -0.26911 -0.13013 -0.082724 -0.13375
3621 -0.21929 -0.23769 -0.26054 -0.169 -0.31463 -0.28159 -0.16417 -0.10545 -0.1684
3622 -0.21019 -0.22746 -0.22142 -0.18827 -0.39101 -0.31872 -0.14781 -0.10744 -0.15626
3623 -0.18371 -0.20701 -0.22277 -0.18772 -0.4094 -0.28193 -0.17083 -0.09894 -0.18751
3624 -0.17199 -0.21553 -0.17185 -0.11693 -0.30279 -0.26066 -0.12687 -0.10474 -0.15842
3625 -0.14113 -0.20946 -0.17562 -0.18411 -0.39753 -0.29659 -0.14111 -0.088621 -0.15729
3626 -0.085896 -0.22548 -0.18183 -0.27239 -0.4687 -0.31087 -0.18145 -0.10486 -0.17788
3627 -0.11525 -0.21356 -0.097535 -0.21982 -0.38977 -0.32034 -0.18739 -0.10979 -0.19479
3628 -0.1138 -0.22592 -0.084824 -0.19668 -0.31064 -0.30488 -0.17247 -0.10859 -0.17549
3629 -0.064705 -0.19449 -0.050816 -0.19356 -0.34744 -0.25514 -0.16257 -0.10003 -0.18448
3630 -0.082846 -0.19752 -0.08985 -0.14029 -0.32589 -0.3 -0.17574 -0.076733 -0.15436
3631 -0.12227 -0.22013 -0.16129 -0.24288 -0.41173 -0.31377 -0.19334 -0.12085 -0.1785
3632 -0.12408 -0.22757 -0.16554 -0.16099 -0.37558 -0.28774 -0.17588 -0.092461 -0.18106
3633 -0.12094 -0.20841 -0.15074 -0.16826 -0.3038 -0.27738 -0.13209 -0.10905 -0.16303
3634 -0.13401 -0.22746 -0.17954 -0.14865 -0.35877 -0.28794 -0.15092 -0.091719 -0.18332
3635 -0.1479 -0.23413 -0.20426 -0.25772 -0.37803 -0.3442 -0.16041 -0.11131 -0.18928
3636 -0.12689 -0.22468 -0.13846 -0.1825 -0.40805 -0.3041 -0.16218 -0.098226 -0.17868
3637 -0.058048 -0.21475 -0.14825 -0.18513 -0.33696 -0.26705 -0.16834 -0.073028 -0.1834
3638 -0.03301 -0.23266 -0.18404 -0.18606 -0.39772 -0.3181 -0.18339 -0.10666 -0.15883
3639 -0.045289 -0.23509 -0.12413 -0.17383 -0.37519 -0.27661 -0.12338 -0.10246 -0.17606
3640 -0.091881 -0.2331 -0.13261 -0.17551 -0.43263 -0.32097 -0.17386 -0.11534 -0.18658
3641 -0.13897 -0.28008 -0.14088 -0.22509 -0.4085 -0.29594 -0.22657 -0.13254 -0.21366
3642 -0.13518 -0.25823 -0.16222 -0.22802 -0.46366 -0.33339 -0.22295 -0.14178 -0.22235
3643 -0.11046 -0.26164 -0.11756 -0.17168 -0.38001 -0.32024 -0.19099 -0.088841 -0.20876
3644 -0.093713 -0.23851 -0.10871 -0.18825 -0.38563 -0.2811 -0.16698 -0.10947 -0.15867
3645 -0.086817 -0.21965 -0.047099 -0.22387 -0.43109 -0.31558 -0.18591 -0.084023 -0.21317
3646 -0.048682 -0.2317 -0.050145 -0.19914 -0.40186 -0.31516 -0.21729 -0.099326 -0.19752
3647 -0.013882 -0.21849 -0.012913 -0.18262 -0.34939 -0.26794 -0.18743 -0.097427 -0.19316
3648 -0.034012 -0.22726 -0.0324 -0.22704 -0.39281 -0.27972 -0.22296 -0.114 -0.19844
3649 0.0081568 -0.22499 -0.014227 -0.19989 -0.40001 -0.23991 -0.1768 -0.087872 -0.15622
3650 0.0038539 -0.2366 -0.061285 -0.18678 -0.3691 -0.21872 -0.14714 -0.10193 -0.18802
3651 -0.035339 -0.23389 -0.069952 -0.21918 -0.43314 -0.26351 -0.2134 -0.11053 -0.20227
3652 -0.044888 -0.23235 -0.10193 -0.20905 -0.39334 -0.26997 -0.19468 -0.084104 -0.20259
3653 -0.047887 -0.23631 -0.1478 -0.19707 -0.43303 -0.29681 -0.19602 -0.1016 -0.21074
3654 -0.080062 -0.2397 -0.067125 -0.19356 -0.34278 -0.29178 -0.17801 -0.082298 -0.22009
3655 -0.13806 -0.25766 -0.10721 -0.20679 -0.39702 -0.31913 -0.19826 -0.11 -0.22647
3656 -0.083757 -0.21437 -0.071144 -0.24482 -0.41321 -0.30082 -0.19771 -0.10464 -0.17769
3657 -0.10999 -0.24953 -0.11684 -0.24261 -0.43694 -0.32145 -0.22502 -0.095872 -0.18554
3658 -0.10213 -0.24095 -0.088646 -0.16501 -0.40511 -0.30317 -0.2045 -0.088416 -0.19822
3659 -0.10194 -0.23621 -0.12685 -0.20489 -0.42812 -0.32293 -0.20814 -0.094472 -0.18603
3660 -0.14986 -0.27837 -0.13344 -0.28905 -0.44078 -0.30892 -0.22717 -0.12512 -0.22146
3661 -0.10865 -0.23736 -0.12121 -0.22954 -0.42214 -0.29059 -0.22105 -0.089134 -0.19461
3662 -0.10961 -0.25859 -0.15114 -0.24129 -0.42499 -0.30755 -0.22858 -0.10479 -0.18289
3663 -0.10758 -0.23117 -0.10107 -0.1236 -0.37787 -0.25994 -0.15302 -0.11194 -0.22088
3664 -0.12789 -0.22094 -0.12965 -0.19412 -0.37582 -0.26058 -0.19106 -0.083759 -0.17499
3665 -0.16809 -0.27355 -0.18746 -0.23025 -0.44142 -0.31556 -0.2338 -0.15914 -0.20914
3666 -0.14846 -0.24396 -0.14435 -0.2124 -0.43591 -0.29664 -0.23019 -0.096794 -0.21209
3667 -0.14404 -0.24091 -0.1554 -0.22337 -0.42179 -0.29363 -0.19204 -0.13022 -0.18521
3668 -0.15348 -0.25947 -0.19216 -0.19352 -0.43632 -0.30246 -0.23831 -0.12163 -0.20094
3669 -0.14271 -0.26341 -0.14827 -0.19337 -0.4388 -0.32915 -0.24954 -0.11674 -0.21494
3670 -0.1497 -0.25338 -0.19977 -0.26686 -0.4308 -0.33541 -0.24124 -0.12422 -0.19015
3671 -0.13371 -0.25864 -0.17453 -0.19971 -0.43237 -0.3126 -0.22893 -0.10153 -0.20871
3672 -0.14127 -0.25031 -0.14259 -0.23026 -0.43894 -0.32512 -0.22666 -0.11099 -0.18758
3673 -0.18129 -0.26152 -0.18086 -0.24171 -0.46025 -0.30216 -0.19963 -0.11014 -0.21132
3674 -0.1714 -0.24698 -0.1458 -0.19143 -0.48573 -0.28153 -0.19835 -0.12737 -0.21107
3675 -0.15288 -0.27315 -0.17248 -0.24897 -0.39281 -0.31887 -0.2372 -0.11758 -0.22067
3676 -0.16283 -0.24141 -0.1318 -0.15465 -0.38384 -0.2845 -0.19856 -0.093693 -0.15382
3677 -0.17947 -0.25224 -0.14526 -0.17969 -0.40115 -0.29844 -0.239 -0.12002 -0.20658
3678 -0.18572 -0.25558 -0.17254 -0.18652 -0.49083 -0.30177 -0.23588 -0.13223 -0.19712
3679 -0.17157 -0.27145 -0.1793 -0.19262 -0.43577 -0.32007 -0.24483 -0.12723 -0.22368
3680 -0.14586 -0.26764 -0.17335 -0.23938 -0.44117 -0.32669 -0.22489 -0.1127 -0.1896
3681 -0.17563 -0.27656 -0.20146 -0.25704 -0.4884 -0.35751 -0.25687 -0.15961 -0.21459
3682 -0.14182 -0.25577 -0.11654 -0.18547 -0.37239 -0.29641 -0.21363 -0.11713 -0.18926
3683 -0.11027 -0.24712 -0.17726 -0.23162 -0.44595 -0.31085 -0.21945 -0.10027 -0.19695
3684 -0.096755 -0.23867 -0.18037 -0.21783 -0.45198 -0.30274 -0.22984 -0.1162 -0.18214
3685 -0.05195 -0.216 -0.12688 -0.15365 -0.3765 -0.25269 -0.21669 -0.091559 -0.21004
3686 -0.01061 -0.19071 -0.14576 -0.18356 -0.40943 -0.29421 -0.21293 -0.10248 -0.20871
3687 -0.027511 -0.21474 -0.088734 -0.062571 -0.38669 -0.22005 -0.23128 -0.091327 -0.2077
3688 0.036381 -0.15303 -0.061134 -0.052637 -0.38338 -0.18652 -0.22261 -0.078693 -0.20992
3689 0.028177 -0.13659 0.0019305 -0.028297 -0.24296 -0.16608 -0.18404 -0.081902 -0.21816
3690 0.10456 -0.062965 0.035161 0.021087 -0.17101 -0.063168 -0.14224 -0.049424 -0.12094
3691 0.098871 -0.052633 0.081141 0.032241 -0.10139 -0.027808 -0.11232 -0.058998 -0.11029
3692 0.16244 0.037322 0.11893 0.04731 0.034071 0.051297 -0.079404 -0.037186 -0.040144
3693 0.16532 0.053187 0.098658 0.076154 0.0042243 0.097059 -0.03655 -0.033131 -0.027998
3694 0.16388 0.084666 0.19113 0.054853 0.10384 0.13552 -0.015026 0.0088607 -0.014521
3695 0.22694 0.11889 0.22374 0.12429 0.23648 0.16645 0.055777 0.022161 0.034881
3696 0.20336 0.13462 0.1984 0.12204 0.18514 0.1918 0.0097977 0.012836 0.049817
3697 0.22581 0.16145 0.19572 0.12917 0.20178 0.20744 0.075466 0.032474 0.034706
3698 0.27927 0.22112 0.3184 0.23023 0.38611 0.31027 0.15359 0.10439 0.10166
3699 0.2695 0.24759 0.31332 0.23109 0.38463 0.36645 0.18502 0.098517 0.11082
3700 0.26503 0.24482 0.26108 0.18559 0.33067 0.37623 0.1527 0.079436 0.07162
3701 0.3047 0.26557 0.31238 0.21637 0.47643 0.40251 0.19705 0.11602 0.13444
3702 0.29014 0.24612 0.3022 0.1085 0.47739 0.42442 0.22037 0.098255 0.085414
3703 0.32827 0.28869 0.30762 0.15004 0.45105 0.40795 0.21015 0.078158 0.14423
3704 0.34825 0.32105 0.32343 0.21917 0.46264 0.44412 0.23771 0.13608 0.12459
3705 0.34986 0.29412 0.3978 0.24931 0.62206 0.47125 0.27167 0.1359 0.11648
3706 0.34513 0.33153 0.33293 0.155 0.4774 0.47324 0.2713 0.14426 0.15929
3707 0.34373 0.32373 0.40542 0.2299 0.58297 0.54872 0.29289 0.13898 0.12293
3708 0.35297 0.33265 0.32585 0.18748 0.50941 0.45442 0.27437 0.14917 0.1091
3709 0.40649 0.35988 0.42369 0.27124 0.60916 0.58577 0.34177 0.16829 0.20268
3710 0.37884 0.34441 0.39454 0.27841 0.62491 0.54916 0.32066 0.19581 0.15762
3711 0.36148 0.32751 0.38146 0.21039 0.56415 0.53523 0.26803 0.15897 0.13659
3712 0.3723 0.34875 0.4091 0.25862 0.69401 0.55705 0.31537 0.18703 0.23388
3713 0.37706 0.36453 0.3682 0.18949 0.6486 0.57553 0.31937 0.17667 0.17967
3714 0.37597 0.33895 0.38477 0.26684 0.61463 0.55658 0.33802 0.18058 0.1554
3715 0.36522 0.34754 0.41312 0.27152 0.61549 0.57968 0.35333 0.17467 0.18847
3716 0.36073 0.34448 0.37057 0.18725 0.60482 0.54981 0.31635 0.1847 0.1216
3717 0.44521 0.39275 0.40999 0.28404 0.61352 0.6 0.36882 0.2236 0.21603
3718 0.40933 0.37121 0.43782 0.25862 0.63118 0.54619 0.35394 0.18843 0.17412
3719 0.4115 0.38724 0.46191 0.34546 0.65661 0.63446 0.37627 0.18718 0.18192
3720 0.3836 0.38466 0.37122 0.25138 0.62242 0.62597 0.36916 0.21035 0.21138
3721 0.38467 0.38876 0.34924 0.21786 0.58596 0.57763 0.34948 0.20567 0.18424
3722 0.36765 0.37471 0.3622 0.20276 0.6192 0.58048 0.34049 0.22396 0.15134
3723 0.38601 0.38397 0.37 0.24085 0.6008 0.56572 0.31863 0.1918 0.19397
3724 0.38966 0.38798 0.39119 0.31475 0.69615 0.62785 0.36328 0.21263 0.16635
3725 0.39044 0.39849 0.4608 0.3182 0.59557 0.63374 0.39688 0.22504 0.20674
3726 0.38925 0.36858 0.36996 0.19497 0.60495 0.60808 0.34784 0.20541 0.20497
3727 0.41122 0.40277 0.35291 0.25007 0.70646 0.61767 0.37168 0.20492 0.20452
3728 0.40604 0.39492 0.43549 0.34472 0.6684 0.69592 0.42203 0.20938 0.21436
3729 0.41458 0.42312 0.46203 0.28424 0.71585 0.61758 0.35567 0.23091 0.20091
3730 0.37374 0.4145 0.36073 0.21464 0.55962 0.64084 0.36523 0.22958 0.20442
3731 0.35863 0.39214 0.36787 0.23215 0.67098 0.63978 0.3387 0.18685 0.14994
3732 0.3606 0.38659 0.34547 0.21825 0.57382 0.52619 0.38429 0.21914 0.1704
3733 0.35468 0.39675 0.39936 0.27038 0.6257 0.58324 0.39792 0.19651 0.17419
3734 0.37788 0.37824 0.40419 0.24923 0.74951 0.61022 0.36382 0.21784 0.18246
3735 0.3581 0.3727 0.38872 0.15927 0.54259 0.57602 0.33193 0.21854 0.19404
3736 0.34962 0.37289 0.40038 0.20321 0.65632 0.66596 0.4002 0.20925 0.18209
3737 0.30747 0.35291 0.34072 0.2254 0.61634 0.65417 0.36717 0.20772 0.19972
3738 0.30541 0.34475 0.37012 0.18052 0.61103 0.53549 0.36257 0.17623 0.17813
3739 0.3299 0.36025 0.33641 0.18383 0.51552 0.56954 0.33728 0.15394 0.17396
3740 0.30407 0.35786 0.33016 0.22575 0.57557 0.56072 0.29843 0.16962 0.14655
3741 0.30444 0.37846 0.33083 0.23134 0.49711 0.54899 0.33584 0.20808 0.18555
3742 0.32219 0.34852 0.33379 0.19953 0.61877 0.56289 0.33947 0.18212 0.14928
3743 0.31246 0.36009 0.35018 0.17479 0.55971 0.5601 0.33717 0.2196 0.20164
3744 0.26457 0.30392 0.27346 0.16484 0.51967 0.48733 0.27342 0.14918 0.13027
3745 0.29437 0.29346 0.29657 0.11896 0.49312 0.50931 0.28816 0.17143 0.14872
3746 0.29133 0.30031 0.26824 0.15676 0.45672 0.46286 0.24986 0.1487 0.12168
3747 0.25116 0.30228 0.30077 0.14519 0.46092 0.49641 0.32067 0.16778 0.15125
3748 0.26615 0.30637 0.29637 0.17866 0.5459 0.51606 0.29938 0.1622 0.14558
3749 0.2137 0.26495 0.27076 0.14377 0.38159 0.44115 0.25017 0.12241 0.086967
3750 0.25438 0.24707 0.23768 0.081833 0.39411 0.45253 0.24222 0.14075 0.11976
3751 0.22042 0.26553 0.22644 0.18218 0.41477 0.49448 0.27304 0.16272 0.13547
3752 0.20166 0.23207 0.17145 0.088878 0.30948 0.40804 0.18566 0.14837 0.085674
3753 0.21784 0.24168 0.31503 0.21236 0.44923 0.49924 0.2479 0.13774 0.12506
3754 0.20215 0.25605 0.24604 0.15449 0.44016 0.45905 0.23823 0.14087 0.11885
3755 0.19962 0.24341 0.25508 0.12482 0.39316 0.47003 0.2276 0.16193 0.099709
3756 0.21732 0.23423 0.20394 0.13329 0.40143 0.43565 0.25555 0.12958 0.12026
3757 0.17738 0.20253 0.17979 0.070229 0.28162 0.35004 0.16073 0.11542 0.041338
3758 0.14202 0.20479 0.16808 0.1301 0.34431 0.4237 0.20055 0.13332 0.059867
3759 0.18307 0.18161 0.17432 0.11253 0.30433 0.3189 0.20068 0.10846 0.074046
3760 0.15233 0.18616 0.17086 0.11623 0.29206 0.33245 0.18476 0.076102 0.070412
3761 0.13289 0.15864 0.14023 0.060162 0.2898 0.34117 0.18168 0.10126 0.043498
3762 0.11601 0.15989 0.18769 0.095418 0.25807 0.35056 0.17339 0.11755 0.035286
3763 0.1525 0.16535 0.14329 0.061477 0.30204 0.33674 0.18435 0.10337 0.033325
3764 0.099688 0.13064 0.11566 0.028428 0.18045 0.26391 0.1163 0.091938 0.015973
3765 0.16025 0.15903 0.16089 0.08743 0.20966 0.2973 0.15101 0.097632 0.051437
3766 0.076914 0.11839 0.090035 0.01134 0.16113 0.29253 0.14067 0.068373 0.010537
3767 0.093502 0.12225 0.10465 0.029693 0.11254 0.26733 0.10151 0.10007 0.034149
3768 0.085813 0.12345 0.13073 0.10071 0.26974 0.26918 0.16908 0.080228 0.051379
3769 0.053666 0.096061 0.12464 0.065329 0.12482 0.24058 0.098534 0.073638 0.002637
3770 0.041877 0.094325 0.023729 -0.022455 0.12136 0.1635 0.11244 0.059665 0.02171
3771 0.095964 0.11165 0.052073 -0.029628 0.11819 0.19116 0.11403 0.08342 0.039269
3772 0.044754 0.063223 0.052858 -0.037732 0.11321 0.17255 0.071528 0.057227 -0.0024676
3773 0.014057 0.064847 0.035825 0.041253 0.03013 0.1137 0.063462 0.055042 -0.028505
3774 0.01102 0.031826 0.043076 -0.025496 0.032288 0.12713 0.038686 0.037704 -0.021962
3775 0.025935 0.055104 0.072364 0.071217 0.175 0.16582 0.098004 0.052357 -0.0089887
3776 -0.0036205 0.026808 -0.0031168 -0.021297 0.05637 0.12053 0.073009 0.014378 -0.039158
3777 -0.014812 -0.0044014 0.034939 -0.052301 0.054568 0.11498 0.017644 0.0085684 -0.063999
3778 0.00274 0.013819 0.058614 0.030593 0.058526 0.13079 0.054903 0.031783 -0.045938
3779 0.019283 0.055436 -0.039396 -0.070628 -0.005924 0.059649 0.040974 0.037417 0.0044676
3780 0.0020955 0.017561 -0.021947 -0.023177 -0.043808 0.081346 0.0089805 0.0024928 -0.0016643
3781 -0.069099 -0.02689 -0.054333 -0.035251 -0.052554 0.013757 -0.0040099 -0.0067915 -0.062407
3782 -0.011277 0.00249 -0.032526 -0.055741 0.055246 0.03501 0.013877 0.020385 -0.016715
3783 -0.019136 -0.0070645 -0.040225 -0.041097 -0.017866 0.0046223 -0.009919 -0.0075193 -0.061675
3784 -0.037668 -0.035207 0.0022998 -0.041814 0.0037403 0.056263 0.02556 0.0020217 -0.068343
3785 -0.071546 -0.044493 -0.0482 -0.050978 -0.020876 -0.030079 -0.044562 -0.0047589 -0.043707
3786 -0.026735 -0.038666 -0.067233 -0.03511 -0.011443 0.025886 0.027013 -0.015633 -0.051045
3787 -0.080762 -0.065078 -0.12686 -0.080988 -0.067355 -0.03809 -0.023548 -0.030327 -0.079456
3788 -0.069753 -0.045894 -0.059541 -0.072853 -0.070909 -0.030036 -0.011046 -0.01159 -0.061581
3789 -0.065581 -0.03617 -0.069831 -0.078412 -0.090169 0.016745 -0.0042333 -0.0003643 -0.060793
3790 -0.11825 -0.061725 -0.095798 -0.055953 -0.092852 -0.042891 -0.041023 -0.027832 -0.11483
3791 -0.097777 -0.058654 -0.075928 -0.070917 -0.090288 -0.012304 -0.035589 -0.014275 -0.07835
3792 -0.089808 -0.078824 -0.097396 -0.059088 -0.10068 -0.021821 -0.056318 -0.032388 -0.075085
3793 -0.13258 -0.092473 -0.13442 -0.09341 -0.13852 -0.072342 -0.062915 -0.037506 -0.094325
3794 -0.094789 -0.075261 -0.076664 -0.16869 -0.1623 -0.1083 -0.080472 -0.032145 -0.1025
3795 -0.11937 -0.089986 -0.097346 -0.12316 -0.16034 -0.073094 -0.054491 -0.039298 -0.088528
3796 -0.11353 -0.094609 -0.10904 -0.092512 -0.10785 -0.080866 -0.058755 -0.016097 -0.10197
3797 -0.11622 -0.094293 -0.12882 -0.1654 -0.16454 -0.1036 -0.09976 -0.04605 -0.06286
3798 -0.16567 -0.14118 -0.13575 -0.14051 -0.15399 -0.15042 -0.10502 -0.041361 -0.14282
3799 -0.12234 -0.079489 -0.11071 -0.14724 -0.19239 -0.11933 -0.074561 -0.0076387 -0.12252
3800 -0.14121 -0.13924 -0.1136 -0.10739 -0.1723 -0.07847 -0.06133 -0.056298 -0.11755
3801 -0.13411 -0.13439 -0.13243 -0.095601 -0.19288 -0.096734 -0.075927 -0.055485 -0.12358
3802 -0.1519 -0.1173 -0.078789 -0.086236 -0.17703 -0.088799 -0.060758 -0.066192 -0.11491
3803 -0.10717 -0.10837 -0.087581 -0.12338 -0.17151 -0.1047 -0.049411 -0.021572 -0.067894
3804 -0.13657 -0.11817 -0.12984 -0.093661 -0.13078 -0.127 -0.092739 -0.035212 -0.088318
3805 -0.15206 -0.13452 -0.14419 -0.09463 -0.16974 -0.18056 -0.10486 -0.036985 -0.12429
3806 -0.14928 -0.14176 -0.13141 -0.11402 -0.20027 -0.14793 -0.12315 -0.050904 -0.16399
3807 -0.18492 -0.15449 -0.15179 -0.10014 -0.21715 -0.13716 -0.12144 -0.046492 -0.12102
3808 -0.19709 -0.18137 -0.2125 -0.1963 -0.25506 -0.20111 -0.13495 -0.080907 -0.16518
3809 -0.10519 -0.11375 -0.16103 -0.085555 -0.1506 -0.11956 -0.059188 -0.0097675 -0.098644
3810 -0.16926 -0.1505 -0.20258 -0.20198 -0.27948 -0.18979 -0.13889 -0.059657 -0.15543
3811 -0.18141 -0.1666 -0.20599 -0.18639 -0.23791 -0.2277 -0.15081 -0.054697 -0.14107
3812 -0.1597 -0.16402 -0.12284 -0.11194 -0.21105 -0.1814 -0.11846 -0.055151 -0.10523
3813 -0.15784 -0.14009 -0.15669 -0.19482 -0.21653 -0.19591 -0.1288 -0.082648 -0.16477
3814 -0.19415 -0.1831 -0.20624 -0.21099 -0.29016 -0.2086 -0.14371 -0.053153 -0.14456
3815 -0.19141 -0.16569 -0.17436 -0.14895 -0.22811 -0.20933 -0.11531 -0.042761 -0.15874
3816 -0.18095 -0.14428 -0.18075 -0.12164 -0.25496 -0.17264 -0.13592 -0.04241 -0.14944
3817 -0.18567 -0.17269 -0.19287 -0.11566 -0.2813 -0.16482 -0.10758 -0.049266 -0.12192
3818 -0.23611 -0.19031 -0.19688 -0.16875 -0.32401 -0.24896 -0.18527 -0.067189 -0.16179
3819 -0.22342 -0.18976 -0.22013 -0.17839 -0.31931 -0.26279 -0.17577 -0.090268 -0.17382
