# Supplementary material for: Insulin modulates the frequency of Ca2+ oscillations in mouse pancreatic islets
Source: PLoS One. 2017 Aug 28;12(8):e0183569. doi: 10.1371/journal.pone.0183569 (PMC5573301; doi:10.1371/journal.pone.0183569)
Supplement: S1 File — All the time traces of detrended Ca2+ oscillations for constant insulin infusion (0, 100, or 1000 nM) and alternating insulin infusion (100, 500, or 1000 nM with 4 or 5 min periods) were compressed as a single file, S1_File.zip, in which each imaging experiment was recorded as a text file where the first column represents time (sec) and the following columns represent detrended Ca2+ traces from multiple islets. (ZIP) [file pone.0183569.s001.zip › data_500I_150s_1.txt]

1 -0.29758 -0.20198 -0.31911 -0.28435 -0.27548 -0.31013 -0.34467 -0.35469 -0.29192 -0.30125 -0.3118 -0.1709 -0.076047 -0.24879
2 -0.30175 -0.20518 -0.32892 -0.28999 -0.27694 -0.30902 -0.35291 -0.35758 -0.29797 -0.3022 -0.31593 -0.16764 -0.099351 -0.28452
3 -0.31326 -0.22556 -0.33128 -0.29714 -0.27404 -0.31978 -0.37697 -0.35338 -0.29578 -0.28482 -0.33114 -0.1904 -0.10064 -0.26404
4 -0.29685 -0.20904 -0.3276 -0.28273 -0.27141 -0.30248 -0.35181 -0.35198 -0.29028 -0.28703 -0.31511 -0.18242 -0.075478 -0.27305
5 -0.30633 -0.21518 -0.32379 -0.29398 -0.28084 -0.31705 -0.35749 -0.35244 -0.30318 -0.31399 -0.33028 -0.19007 -0.070861 -0.28343
6 -0.29448 -0.1984 -0.31244 -0.28784 -0.26513 -0.30098 -0.34475 -0.35419 -0.28711 -0.29039 -0.30516 -0.18136 -0.036214 -0.29857
7 -0.29945 -0.20856 -0.31529 -0.28588 -0.26357 -0.29984 -0.33478 -0.36225 -0.30664 -0.29172 -0.30998 -0.19796 -0.11345 -0.26888
8 -0.27409 -0.1808 -0.30055 -0.27253 -0.25381 -0.28334 -0.3294 -0.32046 -0.26902 -0.27445 -0.29588 -0.16244 -0.053671 -0.26234
9 -0.31301 -0.21463 -0.32248 -0.29918 -0.2745 -0.32223 -0.36014 -0.36022 -0.2949 -0.2974 -0.3161 -0.20328 -0.1215 -0.28184
10 -0.30244 -0.21261 -0.3187 -0.27986 -0.25883 -0.30481 -0.35853 -0.33823 -0.30586 -0.30091 -0.29087 -0.17799 -0.080428 -0.28064
11 -0.28748 -0.17445 -0.30881 -0.27651 -0.25925 -0.28958 -0.34074 -0.32104 -0.27644 -0.27768 -0.29509 -0.17132 -0.081321 -0.25503
12 -0.29535 -0.19864 -0.31286 -0.28231 -0.25461 -0.29649 -0.363 -0.3451 -0.2926 -0.28879 -0.30446 -0.17537 -0.10563 -0.26094
13 -0.28869 -0.20306 -0.32457 -0.27768 -0.2702 -0.29642 -0.35514 -0.33555 -0.2843 -0.27901 -0.2959 -0.18458 -0.13417 -0.25968
14 -0.28667 -0.21323 -0.32399 -0.29856 -0.27823 -0.29808 -0.35666 -0.34404 -0.29939 -0.28528 -0.30693 -0.19052 -0.1657 -0.28424
15 -0.29253 -0.18734 -0.31085 -0.27986 -0.27071 -0.29562 -0.34596 -0.34058 -0.29104 -0.2754 -0.29065 -0.17498 -0.097775 -0.26996
16 -0.28594 -0.19902 -0.30475 -0.28262 -0.25698 -0.28691 -0.33449 -0.32335 -0.28555 -0.28784 -0.30796 -0.16807 -0.12328 -0.24854
17 -0.27686 -0.20209 -0.31336 -0.27054 -0.25725 -0.29669 -0.3383 -0.31997 -0.27497 -0.28642 -0.31228 -0.16715 -0.10876 -0.24513
18 -0.28244 -0.19735 -0.31511 -0.28415 -0.26324 -0.29276 -0.33896 -0.32807 -0.28075 -0.28364 -0.29681 -0.162 -0.11018 -0.26818
19 -0.29403 -0.196 -0.31725 -0.28603 -0.27236 -0.30208 -0.35137 -0.34278 -0.27021 -0.29271 -0.30369 -0.17926 -0.12528 -0.26954
20 -0.28202 -0.18785 -0.30223 -0.28284 -0.27015 -0.29366 -0.34138 -0.32048 -0.27504 -0.28088 -0.30149 -0.18169 -0.11574 -0.25661
21 -0.27091 -0.18641 -0.29499 -0.27016 -0.24972 -0.28842 -0.34869 -0.31681 -0.26835 -0.26912 -0.30893 -0.18475 -0.11304 -0.25835
22 -0.27254 -0.18977 -0.30059 -0.27526 -0.25511 -0.29226 -0.35466 -0.3176 -0.27462 -0.27754 -0.30668 -0.15643 -0.11292 -0.27012
23 -0.28915 -0.19728 -0.31303 -0.28588 -0.26349 -0.29216 -0.35825 -0.33028 -0.29223 -0.28318 -0.29982 -0.1795 -0.13098 -0.24805
24 -0.2898 -0.19903 -0.31376 -0.27976 -0.26472 -0.2918 -0.34018 -0.33026 -0.27712 -0.27268 -0.29889 -0.15848 -0.10366 -0.26353
25 -0.28084 -0.18216 -0.30957 -0.28344 -0.26095 -0.29484 -0.33963 -0.31571 -0.26267 -0.26296 -0.3107 -0.17152 -0.096879 -0.28068
26 -0.28389 -0.19399 -0.29849 -0.28595 -0.26627 -0.29881 -0.34001 -0.32878 -0.28682 -0.28581 -0.30402 -0.17404 -0.12862 -0.262
27 -0.30675 -0.22028 -0.33054 -0.29437 -0.28286 -0.31447 -0.34898 -0.34439 -0.2919 -0.28964 -0.31848 -0.19096 -0.13474 -0.28192
28 -0.28522 -0.19493 -0.32087 -0.28848 -0.28052 -0.30803 -0.33481 -0.33424 -0.29026 -0.27522 -0.30182 -0.20487 -0.11108 -0.26444
29 -0.27472 -0.18755 -0.30251 -0.27781 -0.25507 -0.28743 -0.33472 -0.30667 -0.26052 -0.2669 -0.28584 -0.16776 -0.083242 -0.24501
30 -0.26857 -0.17972 -0.30342 -0.28828 -0.25519 -0.28547 -0.34641 -0.31655 -0.28556 -0.27498 -0.29941 -0.17697 -0.11647 -0.28894
31 -0.2947 -0.20273 -0.31776 -0.29465 -0.2829 -0.29841 -0.34655 -0.35028 -0.3023 -0.29267 -0.32309 -0.1919 -0.14305 -0.27149
32 -0.27527 -0.17176 -0.30218 -0.27728 -0.25823 -0.28848 -0.32062 -0.32535 -0.27037 -0.27351 -0.30024 -0.15591 -0.075823 -0.24354
33 -0.26757 -0.17152 -0.3183 -0.28038 -0.25634 -0.28701 -0.32193 -0.32541 -0.27439 -0.26777 -0.29192 -0.16527 -0.10245 -0.25152
34 -0.28346 -0.18954 -0.31884 -0.28809 -0.27095 -0.31104 -0.3513 -0.33732 -0.28774 -0.29042 -0.30634 -0.18651 -0.10967 -0.25584
35 -0.27468 -0.16829 -0.29797 -0.27763 -0.25601 -0.28248 -0.32361 -0.32177 -0.26543 -0.27468 -0.28676 -0.14871 -0.11803 -0.23485
36 -0.27812 -0.1864 -0.30526 -0.28643 -0.25445 -0.29202 -0.3189 -0.31526 -0.28395 -0.28293 -0.29415 -0.1574 -0.10851 -0.26043
37 -0.26076 -0.16798 -0.29724 -0.27896 -0.25213 -0.28566 -0.31461 -0.32159 -0.27528 -0.27206 -0.30096 -0.17121 -0.10855 -0.24926
38 -0.28564 -0.17123 -0.30905 -0.285 -0.26372 -0.29346 -0.33366 -0.32532 -0.2822 -0.27232 -0.30682 -0.15904 -0.14294 -0.26233
39 -0.2749 -0.19066 -0.32524 -0.28318 -0.25842 -0.30083 -0.33437 -0.32037 -0.28962 -0.27974 -0.30916 -0.17761 -0.10747 -0.26257
40 -0.27765 -0.17973 -0.31247 -0.29025 -0.26042 -0.29351 -0.33603 -0.31675 -0.26609 -0.26806 -0.31054 -0.16276 -0.09526 -0.26376
41 -0.27437 -0.18724 -0.3114 -0.27787 -0.25652 -0.28784 -0.33922 -0.33894 -0.28189 -0.2893 -0.30923 -0.16504 -0.10545 -0.24901
42 -0.28349 -0.19329 -0.32195 -0.28779 -0.26336 -0.29552 -0.32704 -0.32156 -0.2772 -0.28128 -0.30408 -0.17813 -0.094266 -0.2644
43 -0.27532 -0.18591 -0.30931 -0.27892 -0.26247 -0.28879 -0.33364 -0.32975 -0.28306 -0.27364 -0.29835 -0.17637 -0.15207 -0.27562
44 -0.27231 -0.19171 -0.30396 -0.27335 -0.25239 -0.28842 -0.32808 -0.31242 -0.26802 -0.26989 -0.29985 -0.16315 -0.13468 -0.2625
45 -0.2511 -0.18511 -0.2852 -0.27954 -0.2452 -0.27727 -0.32659 -0.29821 -0.25857 -0.25766 -0.28885 -0.15939 -0.074867 -0.26391
46 -0.28821 -0.20281 -0.32907 -0.2995 -0.27219 -0.30869 -0.33721 -0.33527 -0.2743 -0.28556 -0.31937 -0.17706 -0.08414 -0.28134
47 -0.26793 -0.18124 -0.2985 -0.27008 -0.24647 -0.29069 -0.32715 -0.32384 -0.27355 -0.26981 -0.30093 -0.15436 -0.091843 -0.25681
48 -0.26166 -0.18781 -0.29153 -0.27099 -0.24003 -0.2727 -0.30372 -0.30821 -0.26322 -0.25936 -0.29793 -0.16619 -0.11431 -0.24813
49 -0.2679 -0.18645 -0.30165 -0.27346 -0.24925 -0.27967 -0.32264 -0.32934 -0.27516 -0.26655 -0.30317 -0.17241 -0.08651 -0.26376
50 -0.25684 -0.16343 -0.29246 -0.27088 -0.23717 -0.27791 -0.32943 -0.317 -0.27311 -0.27811 -0.30564 -0.1843 -0.1093 -0.24551
51 -0.27489 -0.20627 -0.3044 -0.29326 -0.26046 -0.29073 -0.32699 -0.32351 -0.2832 -0.28011 -0.30825 -0.17998 -0.10204 -0.27456
52 -0.28265 -0.20324 -0.31025 -0.27967 -0.25037 -0.28779 -0.35055 -0.31542 -0.28092 -0.28153 -0.30222 -0.15072 -0.10726 -0.25915
53 -0.26562 -0.19484 -0.3015 -0.26863 -0.24457 -0.28042 -0.30321 -0.312 -0.2709 -0.27511 -0.3038 -0.16261 -0.070864 -0.25621
54 -0.25923 -0.18856 -0.29197 -0.2738 -0.24092 -0.28315 -0.30222 -0.30501 -0.26729 -0.25851 -0.29441 -0.16115 -0.089897 -0.20919
55 -0.24536 -0.18347 -0.28758 -0.27311 -0.24011 -0.27595 -0.3047 -0.3068 -0.26289 -0.22914 -0.28471 -0.15481 -0.076651 -0.23571
56 -0.27115 -0.18432 -0.28447 -0.27904 -0.25025 -0.29151 -0.31181 -0.31259 -0.27061 -0.25741 -0.2922 -0.1584 -0.083724 -0.24245
57 -0.26618 -0.20056 -0.29833 -0.28318 -0.25337 -0.28001 -0.32115 -0.31333 -0.26138 -0.26082 -0.28859 -0.17458 -0.10545 -0.26036
58 -0.261 -0.17771 -0.29128 -0.27574 -0.24333 -0.28646 -0.32083 -0.31544 -0.27062 -0.2515 -0.27812 -0.16171 -0.083911 -0.26013
59 -0.26453 -0.18153 -0.29752 -0.2725 -0.23819 -0.27839 -0.32459 -0.30325 -0.26566 -0.25987 -0.29363 -0.15053 -0.10455 -0.24715
60 -0.26817 -0.20936 -0.30437 -0.29322 -0.25396 -0.28742 -0.33412 -0.3271 -0.28157 -0.29773 -0.30582 -0.18735 -0.12577 -0.26112
61 -0.27061 -0.19543 -0.29808 -0.28317 -0.24536 -0.28562 -0.31867 -0.32397 -0.27992 -0.26958 -0.2955 -0.1583 -0.046381 -0.25189
62 -0.26449 -0.18758 -0.28676 -0.26755 -0.22745 -0.26116 -0.31118 -0.30361 -0.26295 -0.25978 -0.29431 -0.13406 -0.097484 -0.22915
63 -0.25981 -0.19398 -0.30016 -0.28243 -0.23758 -0.29376 -0.31284 -0.32098 -0.26824 -0.25845 -0.28885 -0.15477 -0.084838 -0.2549
64 -0.27079 -0.20342 -0.30226 -0.2934 -0.2528 -0.27359 -0.3272 -0.31226 -0.27345 -0.2668 -0.29576 -0.18132 -0.067571 -0.2577
65 -0.25671 -0.18473 -0.29749 -0.2784 -0.25021 -0.28012 -0.31169 -0.30617 -0.27509 -0.24544 -0.29124 -0.16521 -0.089115 -0.2548
66 -0.26162 -0.19296 -0.30133 -0.28248 -0.24874 -0.28269 -0.32101 -0.32548 -0.26907 -0.25347 -0.30349 -0.17081 -0.088168 -0.23904
67 -0.27463 -0.20419 -0.30322 -0.29105 -0.25622 -0.2858 -0.33607 -0.31185 -0.27565 -0.27387 -0.29663 -0.169 -0.098501 -0.27602
68 -0.26095 -0.19052 -0.28933 -0.28407 -0.23863 -0.27773 -0.32504 -0.3162 -0.26631 -0.24978 -0.29304 -0.1499 -0.060365 -0.23946
69 -0.2445 -0.18024 -0.27324 -0.27366 -0.21771 -0.24918 -0.29649 -0.29554 -0.26186 -0.22867 -0.27397 -0.13524 -0.061778 -0.24846
70 -0.25268 -0.18023 -0.27481 -0.26183 -0.21919 -0.26956 -0.28743 -0.29855 -0.25193 -0.24345 -0.28284 -0.1472 -0.037372 -0.20777
71 -0.24914 -0.17159 -0.28828 -0.26972 -0.23445 -0.28329 -0.3202 -0.30528 -0.2578 -0.24115 -0.27146 -0.13792 -0.10579 -0.24904
72 -0.24339 -0.17128 -0.27243 -0.26349 -0.22093 -0.26639 -0.29178 -0.28466 -0.24606 -0.23565 -0.26184 -0.12217 -0.048458 -0.25124
73 -0.25634 -0.19489 -0.29737 -0.27219 -0.23741 -0.28032 -0.32139 -0.31686 -0.25765 -0.25072 -0.29275 -0.16907 -0.074872 -0.25124
74 -0.25723 -0.19064 -0.29843 -0.27444 -0.2386 -0.26995 -0.29416 -0.29954 -0.25283 -0.24879 -0.28899 -0.13777 -0.058895 -0.25596
75 -0.24835 -0.18958 -0.29217 -0.28515 -0.23919 -0.26807 -0.31726 -0.31026 -0.26596 -0.25206 -0.28533 -0.14833 -0.081698 -0.25504
76 -0.25647 -0.17743 -0.28607 -0.26359 -0.2325 -0.28059 -0.31839 -0.3099 -0.26844 -0.25933 -0.29684 -0.13614 -0.066782 -0.23269
77 -0.26691 -0.19516 -0.3042 -0.28833 -0.24952 -0.29039 -0.31184 -0.33137 -0.26998 -0.26221 -0.29442 -0.18581 -0.1017 -0.25692
78 -0.23968 -0.18121 -0.27019 -0.25641 -0.21299 -0.26095 -0.30084 -0.29579 -0.24859 -0.23967 -0.26783 -0.12622 -0.065299 -0.2382
79 -0.23905 -0.18217 -0.27463 -0.26605 -0.21892 -0.25921 -0.2968 -0.29808 -0.24883 -0.24596 -0.26953 -0.1397 -0.075312 -0.22183
80 -0.25309 -0.18045 -0.29359 -0.2787 -0.23234 -0.28012 -0.32047 -0.30934 -0.26429 -0.25082 -0.28938 -0.17277 -0.037615 -0.24333
81 -0.24125 -0.17813 -0.28842 -0.27447 -0.22394 -0.27233 -0.29808 -0.29375 -0.24738 -0.23867 -0.27628 -0.16462 -0.071909 -0.2405
82 -0.24304 -0.17072 -0.28547 -0.26576 -0.22297 -0.2542 -0.3009 -0.27668 -0.25645 -0.22952 -0.28911 -0.13828 -0.036792 -0.22177
83 -0.2526 -0.16841 -0.28725 -0.27552 -0.22599 -0.27645 -0.298 -0.30106 -0.25462 -0.23016 -0.27077 -0.15226 -0.052406 -0.23121
84 -0.2457 -0.17789 -0.27931 -0.26805 -0.21227 -0.2641 -0.2976 -0.30875 -0.25516 -0.24266 -0.24921 -0.13622 -0.051709 -0.26139
85 -0.25284 -0.18881 -0.29797 -0.27562 -0.22666 -0.2678 -0.30474 -0.3084 -0.26009 -0.24703 -0.27821 -0.13782 -0.085032 -0.22897
86 -0.25151 -0.17988 -0.29582 -0.27724 -0.23001 -0.28011 -0.28986 -0.31257 -0.26222 -0.25431 -0.27914 -0.14506 -0.087486 -0.25798
87 -0.23489 -0.16909 -0.28637 -0.25606 -0.21857 -0.26378 -0.30117 -0.28933 -0.2556 -0.22298 -0.27518 -0.15532 -0.060879 -0.22333
88 -0.24908 -0.16219 -0.27899 -0.26443 -0.21969 -0.25531 -0.30023 -0.29099 -0.26066 -0.2433 -0.27288 -0.13441 -0.064643 -0.21502
89 -0.25385 -0.17229 -0.28347 -0.2653 -0.22219 -0.25597 -0.30206 -0.29409 -0.25727 -0.23597 -0.27599 -0.14228 -0.099936 -0.24269
90 -0.25829 -0.18228 -0.29876 -0.28001 -0.22838 -0.26985 -0.31279 -0.29414 -0.26985 -0.25515 -0.27686 -0.16351 -0.061349 -0.25109
91 -0.23895 -0.17452 -0.27845 -0.25919 -0.22712 -0.26013 -0.30169 -0.29659 -0.24224 -0.23013 -0.28358 -0.15226 -0.058763 -0.25426
92 -0.24471 -0.17518 -0.28109 -0.2705 -0.22514 -0.26886 -0.30947 -0.28809 -0.24928 -0.23201 -0.28366 -0.12951 -0.073206 -0.22744
93 -0.24999 -0.17774 -0.28975 -0.26698 -0.21864 -0.27292 -0.29833 -0.31694 -0.25158 -0.23785 -0.29689 -0.13102 -0.11452 -0.26073
94 -0.23818 -0.17424 -0.27311 -0.26821 -0.21053 -0.25307 -0.30405 -0.28552 -0.25076 -0.22991 -0.28298 -0.13786 -0.050173 -0.23352
95 -0.23907 -0.16241 -0.26719 -0.25948 -0.21939 -0.26227 -0.29855 -0.29707 -0.25498 -0.21462 -0.27344 -0.1304 -0.097016 -0.22086
96 -0.25091 -0.17439 -0.28549 -0.26781 -0.2105 -0.26362 -0.29974 -0.29733 -0.26913 -0.23194 -0.26153 -0.13328 -0.04813 -0.24963
97 -0.25426 -0.18453 -0.28393 -0.27116 -0.21548 -0.26838 -0.29619 -0.29701 -0.25527 -0.23807 -0.27163 -0.13662 -0.063013 -0.25069
98 -0.23806 -0.17818 -0.28312 -0.25773 -0.21756 -0.2586 -0.29937 -0.2968 -0.25806 -0.23337 -0.28696 -0.1371 -0.047637 -0.24106
99 -0.25106 -0.18188 -0.29249 -0.2701 -0.21689 -0.27756 -0.30376 -0.30415 -0.25869 -0.23409 -0.29065 -0.14025 -0.04762 -0.24502
100 -0.25127 -0.18555 -0.28435 -0.26641 -0.23214 -0.27898 -0.29997 -0.2989 -0.2638 -0.24047 -0.29019 -0.15903 -0.070173 -0.24088
101 -0.26695 -0.19578 -0.31375 -0.28119 -0.25471 -0.28713 -0.30234 -0.31297 -0.27645 -0.25512 -0.29946 -0.16312 -0.094877 -0.23551
102 -0.23515 -0.17237 -0.27615 -0.25799 -0.2163 -0.26118 -0.28397 -0.28158 -0.2493 -0.22353 -0.25555 -0.095086 -0.05056 -0.24386
103 -0.25026 -0.1946 -0.28853 -0.27756 -0.23111 -0.26733 -0.32484 -0.29858 -0.26635 -0.24313 -0.27047 -0.15312 -0.047033 -0.25598
104 -0.22614 -0.17786 -0.27244 -0.25874 -0.22114 -0.25969 -0.28982 -0.27405 -0.24732 -0.22601 -0.2895 -0.14579 -0.025427 -0.24455
105 -0.23864 -0.19385 -0.29966 -0.25916 -0.22119 -0.2641 -0.29838 -0.29295 -0.25603 -0.2371 -0.26339 -0.11649 -0.05921 -0.24503
106 -0.24965 -0.19386 -0.28225 -0.27682 -0.23407 -0.27295 -0.31445 -0.30521 -0.27954 -0.24591 -0.27622 -0.15168 -0.039204 -0.25525
107 -0.25282 -0.17983 -0.28287 -0.26371 -0.22268 -0.27585 -0.31002 -0.30276 -0.26286 -0.23476 -0.27825 -0.14083 -0.049097 -0.24175
108 -0.21877 -0.16051 -0.27967 -0.26315 -0.21585 -0.25865 -0.28173 -0.26462 -0.22808 -0.21555 -0.26074 -0.1012 -0.02048 -0.21006
109 -0.23147 -0.17301 -0.26276 -0.24931 -0.20046 -0.25263 -0.27839 -0.27161 -0.23725 -0.21511 -0.27464 -0.12691 -0.025304 -0.21985
110 -0.22566 -0.17346 -0.2701 -0.26069 -0.20974 -0.26474 -0.28755 -0.2793 -0.24603 -0.22594 -0.26394 -0.10623 -0.053587 -0.20958
111 -0.25128 -0.18836 -0.29136 -0.27806 -0.2312 -0.27192 -0.3062 -0.30139 -0.25635 -0.23565 -0.28097 -0.14334 -0.071371 -0.26959
112 -0.23758 -0.1756 -0.27684 -0.24568 -0.21586 -0.26292 -0.27883 -0.27938 -0.24781 -0.22948 -0.25755 -0.13224 -0.042994 -0.2081
113 -0.25714 -0.20869 -0.28735 -0.27543 -0.23158 -0.27507 -0.29397 -0.29652 -0.2717 -0.24536 -0.29026 -0.16272 -0.089507 -0.2326
114 -0.23809 -0.1849 -0.27264 -0.2573 -0.20262 -0.25858 -0.30385 -0.2808 -0.25632 -0.22423 -0.26927 -0.12904 -0.051891 -0.21983
115 -0.2412 -0.19621 -0.28159 -0.27258 -0.22788 -0.25882 -0.29856 -0.28596 -0.25859 -0.22918 -0.2581 -0.14357 -0.071174 -0.22969
116 -0.25395 -0.18527 -0.29671 -0.27639 -0.23925 -0.28246 -0.31801 -0.31221 -0.28518 -0.25139 -0.27713 -0.16168 -0.093628 -0.25838
117 -0.2233 -0.16478 -0.27801 -0.26204 -0.21569 -0.25825 -0.29018 -0.27353 -0.25156 -0.21682 -0.26722 -0.11391 -0.073331 -0.23348
118 -0.24664 -0.17743 -0.28461 -0.26424 -0.23407 -0.27556 -0.30776 -0.29557 -0.26794 -0.24624 -0.26044 -0.145 -0.021634 -0.22974
119 -0.2386 -0.17856 -0.27253 -0.26225 -0.21253 -0.25747 -0.28875 -0.29134 -0.25887 -0.23878 -0.27276 -0.15149 -0.063378 -0.21734
120 -0.21958 -0.15812 -0.26676 -0.25865 -0.2132 -0.24925 -0.26889 -0.27149 -0.23431 -0.23321 -0.25096 -0.11628 -0.024491 -0.22265
121 -0.24537 -0.17553 -0.28106 -0.2731 -0.22724 -0.26269 -0.30655 -0.29469 -0.25881 -0.24707 -0.28123 -0.13896 -0.055685 -0.22418
122 -0.24122 -0.16676 -0.28291 -0.26545 -0.20608 -0.26603 -0.28116 -0.28549 -0.2599 -0.23619 -0.28485 -0.1313 -0.040188 -0.23605
123 -0.23542 -0.16029 -0.26662 -0.25494 -0.20844 -0.24283 -0.27791 -0.26923 -0.27089 -0.24176 -0.26512 -0.12478 -0.024331 -0.23072
124 -0.24635 -0.17787 -0.28632 -0.26794 -0.21316 -0.26504 -0.29929 -0.28545 -0.26096 -0.23073 -0.26637 -0.12231 -0.075745 -0.23439
125 -0.21714 -0.14813 -0.27923 -0.24551 -0.20855 -0.25134 -0.28612 -0.28017 -0.25955 -0.20875 -0.25451 -0.12625 -0.028248 -0.21029
126 -0.23355 -0.15006 -0.2671 -0.262 -0.20967 -0.24614 -0.2892 -0.28439 -0.25232 -0.22199 -0.26769 -0.13925 -0.013332 -0.22624
127 -0.25055 -0.16845 -0.26699 -0.2579 -0.21899 -0.26162 -0.30035 -0.29599 -0.26132 -0.24049 -0.27469 -0.13456 -0.023035 -0.22346
128 -0.22636 -0.15803 -0.28052 -0.26666 -0.20187 -0.25266 -0.3008 -0.2838 -0.24492 -0.22638 -0.27979 -0.10381 -0.062478 -0.22722
129 -0.21298 -0.14866 -0.26914 -0.25053 -0.21059 -0.24336 -0.26263 -0.26904 -0.24494 -0.23108 -0.24358 -0.12117 -0.0035017 -0.23
130 -0.23809 -0.1578 -0.27513 -0.26572 -0.21024 -0.26234 -0.27767 -0.29207 -0.24797 -0.22492 -0.26833 -0.14042 -0.052545 -0.22052
131 -0.22039 -0.13651 -0.2604 -0.25351 -0.20211 -0.24115 -0.28047 -0.27641 -0.23735 -0.23342 -0.25397 -0.10198 -0.066838 -0.23545
132 -0.22339 -0.15013 -0.26963 -0.26227 -0.21407 -0.24913 -0.28876 -0.28271 -0.25096 -0.23315 -0.27181 -0.12202 -0.052182 -0.22491
133 -0.24051 -0.15029 -0.26992 -0.25394 -0.21006 -0.25056 -0.28413 -0.26787 -0.24502 -0.22252 -0.26503 -0.1388 -0.080355 -0.21207
134 -0.24002 -0.151 -0.26975 -0.26096 -0.21338 -0.25068 -0.2896 -0.28601 -0.25394 -0.23999 -0.27051 -0.12396 -0.048439 -0.24621
135 -0.24693 -0.15972 -0.28541 -0.27635 -0.22131 -0.26955 -0.2969 -0.29244 -0.26992 -0.24037 -0.26345 -0.13468 -0.066592 -0.23395
136 -0.24866 -0.14863 -0.28582 -0.26374 -0.21379 -0.26682 -0.28954 -0.29205 -0.2565 -0.23816 -0.27572 -0.12608 -0.052455 -0.22539
137 -0.23677 -0.15111 -0.27854 -0.26389 -0.22096 -0.26206 -0.29085 -0.2938 -0.25657 -0.23538 -0.25502 -0.14266 -0.020909 -0.23625
138 -0.24906 -0.16759 -0.27527 -0.2693 -0.22742 -0.26228 -0.30059 -0.28817 -0.24964 -0.24902 -0.27061 -0.13639 -0.041822 -0.25643
139 -0.24738 -0.15689 -0.28086 -0.26721 -0.21528 -0.27171 -0.29612 -0.28944 -0.25652 -0.25433 -0.27165 -0.13513 -0.078856 -0.22562
140 -0.26153 -0.17425 -0.3009 -0.27794 -0.23542 -0.2837 -0.32213 -0.29935 -0.28387 -0.26309 -0.2788 -0.148 -0.039989 -0.24673
141 -0.24632 -0.16791 -0.28772 -0.2839 -0.21235 -0.27005 -0.29059 -0.28066 -0.25987 -0.25246 -0.26286 -0.12558 -0.061412 -0.2268
142 -0.23193 -0.15684 -0.27461 -0.2758 -0.20597 -0.25533 -0.29486 -0.27702 -0.25759 -0.22904 -0.26887 -0.11863 -0.044966 -0.21974
143 -0.24036 -0.16953 -0.28337 -0.27796 -0.21511 -0.25293 -0.28576 -0.27636 -0.26031 -0.24071 -0.27351 -0.14638 -0.029049 -0.22781
144 -0.2399 -0.16806 -0.27884 -0.27095 -0.21201 -0.26802 -0.28361 -0.28495 -0.25847 -0.24723 -0.27332 -0.1389 -0.010303 -0.23029
145 -0.25017 -0.1624 -0.27006 -0.26324 -0.20628 -0.25665 -0.28382 -0.2762 -0.2512 -0.23404 -0.25644 -0.12952 -0.045596 -0.2095
146 -0.25234 -0.17128 -0.29026 -0.27217 -0.23627 -0.28088 -0.28475 -0.28116 -0.27039 -0.23491 -0.27842 -0.142 -0.079869 -0.24051
147 -0.24797 -0.17973 -0.28809 -0.28004 -0.22681 -0.27345 -0.29085 -0.28233 -0.27328 -0.25536 -0.28421 -0.14718 -0.071453 -0.23798
148 -0.25042 -0.166 -0.27935 -0.27688 -0.21418 -0.27345 -0.29147 -0.28903 -0.2655 -0.23957 -0.27265 -0.13677 -0.012886 -0.23142
149 -0.26896 -0.18901 -0.29398 -0.2857 -0.22294 -0.27734 -0.29966 -0.29499 -0.26987 -0.26584 -0.28688 -0.16089 -0.10238 -0.25981
150 -0.24181 -0.17061 -0.28889 -0.28165 -0.20859 -0.25957 -0.28562 -0.28032 -0.26259 -0.24892 -0.26604 -0.11344 -0.061093 -0.21657
151 -0.249 -0.17642 -0.28561 -0.27203 -0.20931 -0.26262 -0.29212 -0.27016 -0.26493 -0.25341 -0.27158 -0.12921 -0.063476 -0.24756
152 -0.237 -0.14142 -0.28573 -0.27729 -0.20634 -0.26196 -0.2745 -0.26603 -0.23973 -0.22762 -0.27628 -0.10824 -0.04487 -0.24414
153 -0.25029 -0.16584 -0.27512 -0.27914 -0.20087 -0.25626 -0.2853 -0.26687 -0.25502 -0.24463 -0.27375 -0.1229 -0.023663 -0.23702
154 -0.26167 -0.18086 -0.29178 -0.28155 -0.20852 -0.26689 -0.29052 -0.29619 -0.27613 -0.26148 -0.28946 -0.12755 -0.069927 -0.19901
155 -0.2594 -0.17588 -0.2837 -0.28876 -0.2028 -0.27262 -0.29162 -0.29118 -0.27691 -0.23769 -0.28472 -0.1285 -0.06011 -0.2486
156 -0.26854 -0.19197 -0.30582 -0.29345 -0.22889 -0.2881 -0.2984 -0.29526 -0.27985 -0.25645 -0.30352 -0.13369 -0.083893 -0.23416
157 -0.27323 -0.20019 -0.31605 -0.29509 -0.2338 -0.28729 -0.30136 -0.30406 -0.28395 -0.27436 -0.29807 -0.14103 -0.052247 -0.25977
158 -0.25097 -0.1702 -0.28469 -0.27511 -0.20378 -0.27234 -0.27017 -0.28854 -0.26685 -0.23878 -0.25764 -0.13904 -0.03964 -0.24521
159 -0.26962 -0.19592 -0.31952 -0.30445 -0.22519 -0.28216 -0.28776 -0.2997 -0.28054 -0.25818 -0.28892 -0.12841 -0.050794 -0.25323
160 -0.25773 -0.1729 -0.30492 -0.29151 -0.21959 -0.27911 -0.2908 -0.28249 -0.28367 -0.26014 -0.29066 -0.12846 -0.0059969 -0.22958
161 -0.28512 -0.18898 -0.30746 -0.30634 -0.22502 -0.28719 -0.31662 -0.29011 -0.29514 -0.27365 -0.30928 -0.13287 -0.04508 -0.2588
162 -0.269 -0.18398 -0.30731 -0.30125 -0.22646 -0.27907 -0.28728 -0.29172 -0.29196 -0.25703 -0.297 -0.1556 -0.079714 -0.23937
163 -0.29106 -0.20401 -0.31743 -0.31799 -0.24248 -0.29968 -0.32047 -0.30846 -0.31547 -0.26805 -0.30389 -0.14838 -0.053427 -0.24314
164 -0.2751 -0.18872 -0.31688 -0.32981 -0.22852 -0.29977 -0.29866 -0.31076 -0.29942 -0.27984 -0.28738 -0.1562 -0.04185 -0.25749
165 -0.27013 -0.18381 -0.31221 -0.31789 -0.22849 -0.29194 -0.27631 -0.29792 -0.30361 -0.2452 -0.28104 -0.1318 -0.040164 -0.25724
166 -0.28994 -0.18598 -0.31583 -0.32787 -0.23897 -0.29944 -0.31103 -0.29803 -0.32465 -0.26689 -0.27586 -0.14302 -0.057907 -0.22637
167 -0.29069 -0.20162 -0.31762 -0.33329 -0.23469 -0.29984 -0.29558 -0.29916 -0.31455 -0.26653 -0.31199 -0.13991 -0.019291 -0.25313
168 -0.28133 -0.17897 -0.31083 -0.32511 -0.22265 -0.29393 -0.30393 -0.29605 -0.31121 -0.26868 -0.28582 -0.14267 -0.075304 -0.25172
169 -0.28717 -0.20195 -0.31955 -0.33631 -0.2431 -0.30032 -0.30387 -0.31308 -0.29769 -0.26673 -0.28571 -0.1392 -0.048987 -0.24898
170 -0.29057 -0.1916 -0.31745 -0.34117 -0.22556 -0.28755 -0.28571 -0.29393 -0.31166 -0.25586 -0.29405 -0.13901 -0.048931 -0.27308
171 -0.29936 -0.20905 -0.32375 -0.34786 -0.25329 -0.31125 -0.3137 -0.31204 -0.3314 -0.27047 -0.30553 -0.12684 -0.041724 -0.2806
172 -0.30041 -0.20118 -0.31628 -0.3339 -0.24132 -0.30516 -0.29776 -0.31525 -0.32102 -0.27375 -0.31174 -0.15041 -0.071818 -0.27545
173 -0.29219 -0.20233 -0.3198 -0.33598 -0.23977 -0.2957 -0.29373 -0.29959 -0.31534 -0.26076 -0.31174 -0.14549 -0.065561 -0.24598
174 -0.2835 -0.19304 -0.31434 -0.3326 -0.23323 -0.30317 -0.29965 -0.31825 -0.3044 -0.27446 -0.29781 -0.13715 -0.057104 -0.24914
175 -0.27162 -0.18809 -0.29369 -0.3396 -0.22338 -0.27468 -0.28417 -0.29842 -0.31414 -0.27044 -0.28049 -0.12823 -0.081058 -0.22761
176 -0.27184 -0.17904 -0.29566 -0.32843 -0.22473 -0.28816 -0.27927 -0.28524 -0.28711 -0.23677 -0.27356 -0.1459 0.0065788 -0.23297
177 -0.31429 -0.20966 -0.31718 -0.35963 -0.23528 -0.30408 -0.3126 -0.31074 -0.31885 -0.26344 -0.29933 -0.16333 -0.019575 -0.24549
178 -0.30845 -0.21169 -0.32483 -0.36928 -0.23745 -0.30745 -0.30361 -0.32886 -0.3183 -0.25634 -0.3004 -0.14984 -0.022618 -0.24196
179 -0.31999 -0.20987 -0.33451 -0.36351 -0.25032 -0.31378 -0.30955 -0.31969 -0.33617 -0.2641 -0.30397 -0.15369 -0.037371 -0.24505
180 -0.29441 -0.19079 -0.32609 -0.35387 -0.23398 -0.30114 -0.2827 -0.31502 -0.3135 -0.25626 -0.29657 -0.144 -0.041405 -0.26215
181 -0.3053 -0.18731 -0.32769 -0.3602 -0.23291 -0.2982 -0.30783 -0.32179 -0.31789 -0.26884 -0.28048 -0.11494 -0.036418 -0.27167
182 -0.32946 -0.22619 -0.33987 -0.37546 -0.25612 -0.32643 -0.31291 -0.33726 -0.34001 -0.27993 -0.29938 -0.16491 0.0011585 -0.26632
183 -0.31665 -0.20262 -0.33277 -0.36057 -0.25475 -0.30802 -0.31391 -0.33422 -0.32243 -0.27486 -0.2848 -0.16544 -0.025575 -0.25385
184 -0.3099 -0.21078 -0.3349 -0.35663 -0.23389 -0.30703 -0.28363 -0.32724 -0.31981 -0.26536 -0.29029 -0.15924 -0.043078 -0.2685
185 -0.30627 -0.1992 -0.326 -0.3543 -0.23242 -0.30576 -0.28549 -0.30772 -0.30956 -0.24555 -0.28032 -0.13736 -0.026132 -0.22842
186 -0.31072 -0.19888 -0.32427 -0.35802 -0.23398 -0.3015 -0.2956 -0.30634 -0.3171 -0.26145 -0.30107 -0.14618 -0.0085751 -0.24013
187 -0.31142 -0.19846 -0.32647 -0.35959 -0.22896 -0.30849 -0.29361 -0.30598 -0.32486 -0.26452 -0.29459 -0.15933 -0.033769 -0.21481
188 -0.31462 -0.20407 -0.32792 -0.36569 -0.23972 -0.30665 -0.31058 -0.32613 -0.32657 -0.25475 -0.29366 -0.16215 -0.050342 -0.22639
189 -0.32338 -0.22006 -0.33963 -0.37591 -0.24911 -0.32757 -0.31863 -0.34355 -0.34228 -0.29162 -0.30059 -0.16479 -0.050495 -0.23106
190 -0.31511 -0.20056 -0.3263 -0.36512 -0.2372 -0.31646 -0.30251 -0.33252 -0.33668 -0.27239 -0.30072 -0.14547 -0.059279 -0.24334
191 -0.31469 -0.19774 -0.33659 -0.37068 -0.25679 -0.32105 -0.29296 -0.33124 -0.3372 -0.26882 -0.3111 -0.16516 -0.024242 -0.24676
192 -0.32882 -0.20823 -0.33957 -0.36761 -0.23589 -0.31163 -0.2997 -0.32998 -0.32779 -0.2702 -0.2922 -0.16111 -0.049265 -0.26341
193 -0.31458 -0.18959 -0.31717 -0.37324 -0.23792 -0.30525 -0.29051 -0.32682 -0.34006 -0.25398 -0.29144 -0.15593 -0.029819 -0.2447
194 -0.32986 -0.20375 -0.33489 -0.37462 -0.24806 -0.3331 -0.32329 -0.33257 -0.3392 -0.29426 -0.30546 -0.1813 -0.030782 -0.24078
195 -0.30693 -0.19595 -0.32115 -0.36693 -0.2331 -0.31663 -0.30184 -0.31621 -0.33246 -0.25722 -0.28413 -0.14125 0.0014243 -0.23421
196 -0.33071 -0.20854 -0.3376 -0.37032 -0.25054 -0.32069 -0.30876 -0.32921 -0.34096 -0.27533 -0.32007 -0.16845 -0.038599 -0.24056
197 -0.3126 -0.20842 -0.32287 -0.3572 -0.2439 -0.31111 -0.29698 -0.30183 -0.32969 -0.25663 -0.28214 -0.16506 -0.045412 -0.21116
198 -0.29563 -0.1863 -0.30684 -0.35619 -0.20913 -0.29414 -0.28006 -0.29694 -0.30974 -0.25245 -0.2751 -0.1365 -0.037836 -0.21496
199 -0.32058 -0.19687 -0.33139 -0.37336 -0.23938 -0.3086 -0.3048 -0.32815 -0.33222 -0.26058 -0.27584 -0.14372 -0.071669 -0.22796
200 -0.31295 -0.19135 -0.32137 -0.36994 -0.24823 -0.31557 -0.30144 -0.32226 -0.33243 -0.2724 -0.29069 -0.14651 -0.039143 -0.22126
201 -0.31849 -0.19496 -0.32008 -0.37581 -0.2389 -0.30821 -0.29191 -0.32581 -0.33036 -0.26971 -0.29511 -0.13574 -0.022946 -0.22912
202 -0.30322 -0.18724 -0.33296 -0.36655 -0.23687 -0.31003 -0.30908 -0.31953 -0.32979 -0.27434 -0.28782 -0.16429 -0.015779 -0.24209
203 -0.32663 -0.21608 -0.33598 -0.37383 -0.24035 -0.32196 -0.29868 -0.34645 -0.34423 -0.28383 -0.27732 -0.17259 -0.096383 -0.24519
204 -0.31296 -0.20817 -0.32573 -0.37417 -0.23413 -0.31192 -0.30044 -0.3156 -0.34393 -0.27135 -0.25467 -0.15553 -0.0086462 -0.2347
205 -0.31934 -0.2081 -0.33994 -0.38801 -0.24081 -0.32493 -0.3185 -0.33047 -0.34454 -0.28645 -0.28482 -0.1524 -0.06189 -0.25275
206 -0.32617 -0.22273 -0.3456 -0.38045 -0.25064 -0.34033 -0.30498 -0.35005 -0.3464 -0.29571 -0.2684 -0.14773 -0.094743 -0.24656
207 -0.30994 -0.19969 -0.32667 -0.3814 -0.23879 -0.32228 -0.29609 -0.3294 -0.32468 -0.26516 -0.24434 -0.15193 -0.062256 -0.24948
208 -0.33093 -0.2235 -0.33835 -0.38309 -0.26576 -0.33007 -0.3132 -0.32787 -0.33641 -0.27869 -0.2474 -0.16156 -0.02241 -0.23774
209 -0.3227 -0.21052 -0.32827 -0.38097 -0.2462 -0.33577 -0.30748 -0.32288 -0.33512 -0.26633 -0.22735 -0.15971 -0.10123 -0.2674
210 -0.30224 -0.18723 -0.32756 -0.37042 -0.23721 -0.30546 -0.28095 -0.3089 -0.32477 -0.23357 -0.19285 -0.15224 -0.018027 -0.23217
211 -0.30995 -0.20211 -0.31756 -0.37402 -0.24088 -0.32291 -0.30002 -0.32083 -0.35054 -0.27151 -0.20992 -0.13993 -0.03107 -0.27004
212 -0.32205 -0.2158 -0.32429 -0.37412 -0.23072 -0.31375 -0.30394 -0.31008 -0.33762 -0.25906 -0.21102 -0.16353 -0.069243 -0.24443
213 -0.33061 -0.20908 -0.33492 -0.3821 -0.25819 -0.32721 -0.31466 -0.32841 -0.34397 -0.27931 -0.21201 -0.15912 -0.043237 -0.24309
214 -0.31419 -0.20604 -0.31624 -0.37214 -0.24009 -0.31861 -0.30507 -0.3233 -0.34024 -0.26374 -0.20755 -0.1527 -0.09062 -0.24132
215 -0.30776 -0.1976 -0.31909 -0.37058 -0.2371 -0.30878 -0.28425 -0.31247 -0.32907 -0.25903 -0.19292 -0.13906 -0.0043035 -0.22236
216 -0.31203 -0.18998 -0.32108 -0.36771 -0.23601 -0.31102 -0.31909 -0.31016 -0.32592 -0.24246 -0.18204 -0.1577 -0.066187 -0.21942
217 -0.32616 -0.19966 -0.31967 -0.36694 -0.24192 -0.30768 -0.30799 -0.31972 -0.33122 -0.27961 -0.18508 -0.15146 -0.03023 -0.23677
218 -0.31912 -0.20699 -0.32654 -0.37645 -0.24046 -0.31785 -0.30997 -0.33066 -0.33837 -0.27135 -0.18664 -0.14116 -0.040874 -0.2452
219 -0.3205 -0.20544 -0.31237 -0.36811 -0.2258 -0.30952 -0.29583 -0.32763 -0.32937 -0.23627 -0.18072 -0.11546 -0.032937 -0.25025
220 -0.31124 -0.20151 -0.31722 -0.36364 -0.22085 -0.32031 -0.30764 -0.31485 -0.31961 -0.2561 -0.1926 -0.13549 -0.06767 -0.21347
221 -0.31177 -0.18527 -0.30684 -0.3619 -0.24509 -0.30107 -0.31262 -0.31034 -0.32456 -0.25283 -0.17823 -0.15747 -0.063924 -0.22512
222 -0.31245 -0.20094 -0.31693 -0.37479 -0.22706 -0.31226 -0.31157 -0.31326 -0.33336 -0.24015 -0.19058 -0.12742 -0.058827 -0.22584
223 -0.32011 -0.19527 -0.30895 -0.37161 -0.22726 -0.31324 -0.28929 -0.32886 -0.3295 -0.23963 -0.19458 -0.15994 -0.0045307 -0.21392
224 -0.3151 -0.21902 -0.32073 -0.37629 -0.2385 -0.31233 -0.32041 -0.3181 -0.3428 -0.27777 -0.19736 -0.16635 -0.042174 -0.21389
225 -0.31305 -0.19419 -0.30021 -0.36104 -0.20871 -0.29875 -0.29002 -0.29402 -0.32079 -0.23832 -0.17871 -0.13898 -0.080687 -0.22198
226 -0.32298 -0.20459 -0.31621 -0.38299 -0.2409 -0.31199 -0.3113 -0.32022 -0.3316 -0.24032 -0.20039 -0.16424 -0.038371 -0.24308
227 -0.32318 -0.19583 -0.31087 -0.3796 -0.22969 -0.31021 -0.30448 -0.30898 -0.33799 -0.27119 -0.19811 -0.14094 -0.022064 -0.19757
228 -0.31857 -0.19388 -0.30048 -0.36101 -0.2247 -0.31227 -0.29575 -0.30918 -0.32837 -0.2381 -0.19164 -0.13192 -0.056398 -0.23333
229 -0.30269 -0.19081 -0.30429 -0.36535 -0.2468 -0.31062 -0.2953 -0.30127 -0.32458 -0.2343 -0.19556 -0.13812 -0.033711 -0.22545
230 -0.32511 -0.20963 -0.31747 -0.38189 -0.24277 -0.31172 -0.29912 -0.32594 -0.34347 -0.25408 -0.20746 -0.14362 -0.054124 -0.24582
231 -0.33124 -0.21132 -0.32733 -0.38066 -0.2446 -0.32396 -0.30996 -0.33189 -0.3342 -0.2674 -0.20161 -0.13643 -0.041258 -0.23838
232 -0.31185 -0.20149 -0.30532 -0.37312 -0.23438 -0.30484 -0.29878 -0.30744 -0.3201 -0.24095 -0.19251 -0.15107 -0.048671 -0.24129
233 -0.29464 -0.19221 -0.30511 -0.36153 -0.22109 -0.29246 -0.28991 -0.2967 -0.31393 -0.22862 -0.18855 -0.14147 -0.048435 -0.21955
234 -0.3285 -0.21835 -0.31638 -0.37856 -0.23426 -0.30894 -0.29433 -0.31975 -0.32293 -0.25575 -0.19872 -0.16679 -0.047748 -0.25816
235 -0.31091 -0.20132 -0.3037 -0.38385 -0.22575 -0.30341 -0.28823 -0.31568 -0.31836 -0.2516 -0.21046 -0.14136 -0.025681 -0.22702
236 -0.32734 -0.20503 -0.30001 -0.38228 -0.24074 -0.3012 -0.30165 -0.30685 -0.33109 -0.24318 -0.18959 -0.14133 -0.065595 -0.25099
237 -0.31776 -0.21678 -0.22386 -0.38943 -0.23868 -0.30708 -0.30717 -0.31804 -0.33586 -0.26089 -0.18489 -0.13883 -0.011978 -0.25713
238 -0.34656 -0.23464 -0.14688 -0.39049 -0.24378 -0.3097 -0.31729 -0.33506 -0.35805 -0.27804 -0.21578 -0.14363 -0.079582 -0.2437
239 -0.32075 -0.2041 -0.040486 -0.38008 -0.22307 -0.30624 -0.29365 -0.31729 -0.32798 -0.247 -0.2077 -0.13404 -0.023095 -0.2576
240 -0.31616 -0.21376 0.0092302 -0.38262 -0.2254 -0.31403 -0.2956 -0.32722 -0.34053 -0.26244 -0.20426 -0.14667 -0.049318 -0.25004
241 -0.31536 -0.223 0.068836 -0.38307 -0.23346 -0.30677 -0.30498 -0.32544 -0.34227 -0.2492 -0.2183 -0.18176 -0.082492 -0.25695
242 -0.30575 -0.20719 0.13054 -0.37004 -0.21706 -0.29575 -0.29214 -0.30568 -0.33058 -0.25388 -0.19372 -0.1585 -0.049095 -0.225
243 -0.31135 -0.21287 0.1575 -0.373 -0.21953 -0.3078 -0.3096 -0.31955 -0.32636 -0.26167 -0.22168 -0.16644 -0.066329 -0.2382
244 -0.3056 -0.2157 0.19739 -0.3765 -0.22258 -0.31111 -0.29431 -0.31521 -0.32875 -0.24302 -0.23814 -0.15956 -0.061362 -0.25285
245 -0.30897 -0.21659 0.24602 -0.37834 -0.22964 -0.30735 -0.30413 -0.32241 -0.34343 -0.26245 -0.26081 -0.16489 -0.059365 -0.25487
246 -0.31181 -0.21071 0.28827 -0.37418 -0.22297 -0.31036 -0.29022 -0.31312 -0.31337 -0.24316 -0.24783 -0.1283 -0.010169 -0.26032
247 -0.29578 -0.20937 0.34327 -0.3712 -0.2074 -0.30109 -0.30149 -0.31442 -0.31218 -0.23558 -0.23199 -0.14121 -0.013882 -0.26605
248 -0.31554 -0.22358 0.40312 -0.3837 -0.23084 -0.30571 -0.31229 -0.31397 -0.33377 -0.2525 -0.27306 -0.16761 -0.043486 -0.24077
249 -0.28677 -0.19418 0.45385 -0.35434 -0.1971 -0.28036 -0.27487 -0.29714 -0.31015 -0.22315 -0.21482 -0.12998 -0.017439 -0.23296
250 -0.30318 -0.21383 0.48479 -0.37631 -0.22203 -0.30681 -0.2985 -0.31535 -0.32113 -0.24459 -0.25617 -0.15713 -0.051672 -0.23575
251 -0.30197 -0.20699 0.51444 -0.37635 -0.21932 -0.30419 -0.30922 -0.30818 -0.33423 -0.24867 -0.25573 -0.164 -0.027486 -0.22521
252 -0.31329 -0.22688 0.51516 -0.37862 -0.23229 -0.31563 -0.30805 -0.32744 -0.33983 -0.24558 -0.25622 -0.17261 -0.056449 -0.25015
253 -0.28678 -0.20896 0.57609 -0.36307 -0.2145 -0.29928 -0.29099 -0.30957 -0.31172 -0.23142 -0.24489 -0.13875 -0.024692 -0.22325
254 -0.29771 -0.21047 0.60335 -0.37219 -0.22268 -0.30301 -0.30983 -0.30457 -0.3318 -0.25065 -0.24534 -0.16342 -0.023986 -0.25142
255 -0.28874 -0.20143 0.66776 -0.35286 -0.20373 -0.29385 -0.27975 -0.29934 -0.31355 -0.2317 -0.24436 -0.14623 -0.011729 -0.23214
256 -0.2989 -0.20977 0.65244 -0.35739 -0.21744 -0.30238 -0.29381 -0.31366 -0.32858 -0.23062 -0.24762 -0.14924 -0.043943 -0.21737
257 -0.27656 -0.19679 0.69867 -0.34957 -0.19454 -0.2893 -0.29686 -0.297 -0.31284 -0.22808 -0.23735 -0.13129 0.019014 -0.22069
258 -0.29306 -0.21022 0.70609 -0.33922 -0.21097 -0.2986 -0.27776 -0.30647 -0.31512 -0.23259 -0.24949 -0.15015 -0.047439 -0.24658
259 -0.29083 -0.20697 0.71376 -0.35611 -0.21753 -0.30286 -0.27826 -0.30898 -0.32782 -0.23802 -0.25305 -0.14928 -0.032783 -0.22314
260 -0.29378 -0.20505 0.7459 -0.35432 -0.21045 -0.29582 -0.29874 -0.30243 -0.32926 -0.24662 -0.23947 -0.15594 -0.0066962 -0.2329
261 -0.29618 -0.21235 0.75767 -0.35077 -0.21874 -0.30028 -0.28192 -0.30754 -0.32062 -0.23994 -0.2571 -0.13292 -0.0105 -0.22179
262 -0.29044 -0.20671 0.77606 -0.34772 -0.21178 -0.30039 -0.26781 -0.29605 -0.3057 -0.22503 -0.25917 -0.15038 -0.018993 -0.23457
263 -0.28852 -0.21667 0.78468 -0.35088 -0.21265 -0.30541 -0.30378 -0.31134 -0.32164 -0.24261 -0.26186 -0.16385 -0.058696 -0.24267
264 -0.28242 -0.20403 0.80818 -0.34174 -0.18924 -0.29304 -0.28004 -0.29238 -0.31084 -0.21663 -0.22658 -0.15757 -0.03074 -0.23564
265 -0.28638 -0.21143 0.80486 -0.34464 -0.20708 -0.29093 -0.2976 -0.29566 -0.31714 -0.2322 -0.26142 -0.15479 -0.023453 -0.23671
266 -0.27454 -0.18274 0.85062 -0.32786 -0.18749 -0.28106 -0.2745 -0.28336 -0.30031 -0.2141 -0.23056 -0.12735 0.016413 -0.2148
267 -0.28902 -0.20212 0.85435 -0.34114 -0.20276 -0.2908 -0.28437 -0.29484 -0.30652 -0.21471 -0.25756 -0.1423 -0.0299 -0.24313
268 -0.29317 -0.20782 0.83414 -0.34834 -0.21515 -0.30395 -0.29637 -0.29243 -0.33132 -0.22363 -0.25479 -0.16306 -0.021663 -0.23812
269 -0.28385 -0.21478 0.86667 -0.29817 -0.21026 -0.30241 -0.28279 -0.29444 -0.31396 -0.21544 -0.27496 -0.15045 -0.053597 -0.24745
270 -0.29309 -0.19943 0.87795 -0.17449 -0.2025 -0.30223 -0.26957 -0.2853 -0.31016 -0.23335 -0.24569 -0.14191 0.00065984 -0.25547
271 -0.27452 -0.18951 0.9194 -0.078353 -0.19929 -0.2788 -0.27831 -0.28453 -0.2787 -0.2207 -0.22207 -0.13501 -0.023724 -0.24362
272 -0.26756 -0.19223 0.91145 -0.038246 -0.1926 -0.29336 -0.25191 -0.27829 -0.24512 -0.21413 -0.22182 -0.14243 0.0034831 -0.23979
273 -0.26216 -0.17943 0.91072 0.031941 -0.18792 -0.28847 -0.23228 -0.26813 -0.21555 -0.20423 -0.24312 -0.13995 0.0095697 -0.23121
274 -0.26935 -0.19088 0.90476 0.084578 -0.19385 -0.28677 -0.21571 -0.26175 -0.19291 -0.1889 -0.22497 -0.12527 -0.045544 -0.25658
275 -0.25352 -0.18185 0.94045 0.11083 -0.17589 -0.26067 -0.18495 -0.25034 -0.1551 -0.19325 -0.19757 -0.12317 0.028953 -0.22475
276 -0.27313 -0.17278 0.96304 0.16401 -0.17472 -0.26431 -0.15616 -0.26553 -0.12963 -0.1668 -0.22679 -0.1429 0.016149 -0.2394
277 -0.27914 -0.18065 0.95182 0.22015 -0.16674 -0.2719 -0.16659 -0.25243 -0.14462 -0.18691 -0.22498 -0.15383 -0.026084 -0.23425
278 -0.26812 -0.16035 0.9617 0.2878 -0.13311 -0.26454 -0.14067 -0.23891 -0.10975 -0.15867 -0.23349 -0.15607 0.019353 -0.25463
279 -0.26116 -0.15368 1.0217 0.35439 -0.10545 -0.24911 -0.098202 -0.21384 -0.070525 -0.13211 -0.20717 -0.13578 -0.011371 -0.23287
280 -0.24663 -0.17473 1.0191 0.39752 -0.10824 -0.25256 -0.08739 -0.21439 -0.06145 -0.11727 -0.2158 -0.10554 0.034746 -0.23376
281 -0.25589 -0.15918 1.0202 0.43163 -0.10847 -0.24213 -0.067908 -0.20946 -0.046405 -0.098786 -0.22879 -0.15264 0.026013 -0.23554
282 -0.2502 -0.13871 1.044 0.49638 -0.060056 -0.22568 0.048134 -0.18356 -0.0035705 -0.058107 -0.1938 -0.11314 -0.0047209 -0.21008
283 -0.25022 -0.14994 1.0303 0.46714 -0.04843 -0.22993 0.10905 -0.18639 -0.025466 -0.067709 -0.19676 -0.11159 -0.00019427 -0.237
284 -0.25505 -0.13896 1.0178 0.58488 -0.041595 -0.22465 0.14177 -0.16745 -0.0069306 -0.05572 -0.20043 -0.12955 -0.016148 -0.23928
285 -0.25988 -0.14746 0.96232 0.62052 -0.04355 -0.21658 0.16861 -0.181 0.014294 -0.055571 -0.19191 -0.13131 0.0067089 -0.24445
286 -0.25132 -0.15729 0.99741 0.6694 0.017555 -0.20674 0.18811 -0.169 0.031179 -0.056353 -0.20777 -0.11951 0.0035856 -0.21952
287 -0.23689 -0.16409 1.0197 0.71917 0.03205 -0.19223 0.25848 -0.1567 0.053554 -0.034064 -0.19438 -0.1074 0.0015322 -0.2127
288 -0.23282 -0.14548 1.0343 0.74962 0.062015 -0.19185 0.26664 -0.14758 0.046689 -0.012205 -0.18893 -0.12915 -0.026241 -0.23778
289 -0.25276 -0.1635 0.98553 0.75522 0.050071 -0.20476 0.29952 -0.13363 0.064214 -0.0041066 -0.13881 -0.14581 -0.061975 -0.25803
290 -0.24685 -0.141 0.9948 0.81901 0.064096 -0.19399 0.32177 -0.14366 0.069399 0.010742 -0.091755 -0.14094 -0.045488 -0.23268
291 -0.24272 -0.13884 1.0594 0.8302 0.11935 -0.17222 0.32879 -0.12284 0.11784 0.044701 -0.050761 -0.12602 0.0099186 -0.21396
292 -0.23408 -0.14982 1.0261 0.85274 0.12931 -0.16708 0.35443 -0.098157 0.14527 0.073139 -0.084018 -0.12404 -0.0069348 -0.24826
293 -0.21084 -0.13429 1.0513 0.92549 0.16443 -0.16858 0.40393 -0.087036 0.16607 0.11093 -0.052875 -0.11687 0.029882 -0.21806
294 -0.2492 -0.1722 0.9764 0.91122 0.13702 -0.19165 0.39472 -0.11168 0.16965 0.084617 -0.039032 -0.14349 0.0094884 -0.23383
295 -0.2412 -0.15588 1.02 0.92363 0.18053 -0.16927 0.38914 -0.10565 0.18277 0.10701 -0.0030882 -0.13528 0.010005 -0.21754
296 -0.2418 -0.15029 1.0037 0.96637 0.17652 -0.1847 0.4391 -0.10347 0.21008 0.11583 0.0070851 -0.11906 0.00096162 -0.22278
297 -0.18913 -0.16392 1.0031 1.0016 0.20468 -0.17143 0.46207 -0.083992 0.21938 0.13898 0.049398 -0.14777 0.045118 -0.24214
298 -0.10521 -0.12697 1.0603 1.0742 0.23754 -0.14003 0.50448 -0.062831 0.27454 0.16562 0.071452 -0.10286 0.028475 -0.20997
299 -0.065802 -0.14574 1.0076 1.031 0.23976 -0.12068 0.48945 -0.06513 0.27839 0.15701 0.091295 -0.12528 0.0096314 -0.22534
300 0.015348 -0.13316 1.0406 1.0643 0.25665 -0.080165 0.54602 -0.042629 0.28168 0.19603 0.14813 -0.089648 -0.009992 -0.21521
301 0.053518 -0.12601 1.031 1.0234 0.24913 -0.060596 0.57115 -0.054988 0.30772 0.18688 0.24296 -0.12169 -0.0016053 -0.23178
302 0.11646 -0.13889 1.0229 1.0453 0.26119 -0.013477 0.52414 -0.048938 0.31242 0.18525 0.30738 -0.10192 -0.0024287 -0.19243
303 0.1796 -0.12424 1.038 1.0798 0.28202 0.027352 0.57794 -0.022007 0.35611 0.23343 0.37752 -0.108 0.050108 -0.19458
304 0.23562 -0.10716 1.0404 1.0557 0.30393 0.06477 0.59643 -0.035386 0.33445 0.21837 0.4 -0.10136 0.038764 -0.20623
305 0.267 -0.11031 1.0358 1.054 0.30137 0.097829 0.60219 -0.042855 0.33229 0.22112 0.41962 -0.1094 0.088831 -0.20295
306 0.3434 -0.1144 1.0162 1.0734 0.32036 0.13391 0.61409 -0.019854 0.38957 0.24288 0.43764 -0.10639 0.0018477 -0.1789
307 0.33489 -0.11676 1.0246 1.0973 0.32007 0.16211 0.64187 -0.047103 0.36338 0.24564 0.43999 -0.10463 -0.0058757 -0.19869
308 0.34296 -0.11594 1.0249 1.0512 0.31242 0.18819 0.64981 -0.019912 0.38068 0.22939 0.4642 -0.10448 0.038641 -0.20712
309 0.41186 -0.10187 1.0342 1.0786 0.36075 0.24529 0.66578 -0.0073213 0.42504 0.24241 0.49002 -0.057868 0.030078 -0.19633
310 0.42109 -0.1302 0.97837 1.0637 0.32532 0.24654 0.62986 -0.03025 0.4551 0.22831 0.43604 -0.11883 -0.028046 -0.21222
311 0.4228 -0.11526 0.96989 1.0428 0.34904 0.26368 0.63936 -0.025829 0.43614 0.2481 0.48891 -0.12973 -0.011499 -0.2094
312 0.49555 -0.11041 0.95581 1.0696 0.34836 0.32655 0.67265 0.054991 0.47301 0.2438 0.48658 -0.10127 0.0024473 -0.1929
313 0.52541 -0.1138 0.99203 1.0321 0.38714 0.35096 0.67241 0.16954 0.47718 0.26548 0.50161 -0.10913 -0.0032761 -0.19593
314 0.53801 -0.10174 0.98339 1.0677 0.39347 0.36946 0.67868 0.22883 0.473 0.26709 0.52205 -0.11019 0.032541 -0.1847
315 0.52956 -0.11616 0.9194 1.0211 0.37986 0.33549 0.66397 0.25326 0.41249 0.25485 0.52371 -0.10116 0.023607 -0.2099
316 0.56358 -0.10502 0.93323 1.0318 0.38422 0.36442 0.66342 0.30941 0.40597 0.24914 0.52982 -0.12797 0.026754 -0.23904
317 0.56682 -0.10337 0.92263 1.0714 0.40662 0.39877 0.67517 0.33689 0.41509 0.26929 0.53473 -0.097301 0.01764 -0.19075
318 0.62005 -0.096435 0.92144 1.0356 0.40638 0.44201 0.68539 0.37636 0.41635 0.27805 0.55131 -0.090277 -0.027043 -0.20171
319 0.61537 -0.093388 0.92123 1.0881 0.44197 0.48764 0.64624 0.39676 0.3922 0.28232 0.58564 -0.086384 -0.0025664 -0.19431
320 0.6336 -0.10182 0.90392 1.0342 0.40771 0.46963 0.62628 0.41347 0.38446 0.27529 0.5656 -0.12667 -0.0090798 -0.21449
321 0.65892 -0.10574 0.87547 1.0411 0.41655 0.49177 0.6008 0.40175 0.34248 0.274 0.59211 -0.090337 -0.022363 -0.16865
322 0.65867 -0.090237 0.86559 1.0323 0.42681 0.53388 0.59619 0.43526 0.33074 0.25609 0.57243 -0.10898 -0.0044066 -0.2195
323 0.64588 -0.10255 0.84156 1.0143 0.42181 0.53633 0.5859 0.42163 0.32619 0.27345 0.56945 -0.0949 -0.04832 -0.21798
324 0.69732 -0.088863 0.83285 1.0688 0.46042 0.58712 0.65165 0.45972 0.34322 0.30357 0.61706 -0.10312 0.028567 -0.18358
325 0.6939 -0.098136 0.75982 1.0271 0.45513 0.60418 0.69032 0.47862 0.32154 0.30466 0.59479 -0.070024 0.037793 -0.19682
326 0.65056 -0.12867 0.65232 0.94872 0.39774 0.54501 0.66121 0.45129 0.27427 0.28367 0.52252 -0.12974 -0.03908 -0.21989
327 0.69948 -0.089402 0.66969 1.0191 0.48209 0.62592 0.76808 0.52404 0.3166 0.35638 0.61196 -0.061257 0.029766 -0.18229
328 0.68522 -0.098635 0.60915 0.9871 0.45856 0.60926 0.72353 0.51225 0.2842 0.3786 0.59477 -0.10691 -0.060617 -0.20349
329 0.74961 -0.074088 0.61502 0.9606 0.46826 0.60496 0.72933 0.55723 0.29875 0.40754 0.58723 -0.08158 0.0234 -0.19011
330 0.73364 -0.099041 0.61538 0.86963 0.49197 0.62758 0.69904 0.56193 0.29931 0.43578 0.58523 -0.076767 0.15432 -0.17823
331 0.7626 -0.093104 0.57857 0.74068 0.50458 0.63899 0.66589 0.58967 0.26413 0.44385 0.58434 -0.097853 0.23975 -0.1644
332 0.7118 -0.10633 0.54078 0.60563 0.47477 0.65567 0.63314 0.55302 0.25464 0.44829 0.58386 -0.09832 0.24663 -0.17147
333 0.74642 -0.08961 0.54782 0.59999 0.49943 0.66417 0.63763 0.55635 0.25338 0.46358 0.60545 -0.10664 0.2349 -0.045733
334 0.74292 -0.085763 0.53073 0.59815 0.48836 0.67972 0.64188 0.60142 0.27337 0.48177 0.60944 -0.10784 0.26339 0.17359
335 0.75408 -0.11075 0.49149 0.55927 0.4791 0.67238 0.58921 0.57323 0.22512 0.47039 0.56958 -0.10803 0.27069 0.23712
336 0.72131 -0.10239 0.47615 0.56124 0.46052 0.6695 0.5912 0.56021 0.21798 0.49199 0.58686 -0.102 0.27569 0.42145
337 0.76194 -0.089112 0.48384 0.54887 0.49402 0.69628 0.58549 0.59455 0.23434 0.50891 0.57954 -0.064393 0.33488 0.51293
338 0.75067 -0.10229 0.48507 0.50809 0.47539 0.68417 0.64335 0.59444 0.21467 0.48366 0.58415 -0.09862 0.32335 0.59911
339 0.76272 -0.091489 0.45234 0.48931 0.4868 0.67984 0.7089 0.61307 0.22661 0.5222 0.58333 -0.079836 0.33696 0.61456
340 0.74142 -0.10899 0.44607 0.48564 0.49567 0.71645 0.75408 0.63033 0.22223 0.51483 0.59463 -0.079093 0.38435 0.63809
341 0.7433 -0.11011 0.39572 0.43638 0.45841 0.67942 0.71902 0.57458 0.17801 0.48713 0.55924 -0.11612 0.36287 0.77927
342 0.74332 -0.094318 0.41101 0.44471 0.47209 0.72847 0.76053 0.62024 0.20611 0.52429 0.56751 -0.075396 0.39689 0.80413
343 0.74965 -0.094011 0.40183 0.45647 0.46973 0.70108 0.74335 0.61707 0.19737 0.52964 0.52768 -0.057473 0.42699 0.85627
344 0.72915 -0.098454 0.37635 0.41505 0.45845 0.69172 0.73368 0.59633 0.18436 0.49898 0.5118 -0.044619 0.3704 0.83305
345 0.74384 -0.096347 0.3863 0.39652 0.4718 0.70014 0.72676 0.60267 0.18793 0.54066 0.52278 -0.021036 0.31428 0.92575
346 0.76344 -0.10111 0.37079 0.38767 0.47529 0.69711 0.7517 0.62131 0.18562 0.54593 0.5398 0.0026174 0.38631 0.9712
347 0.73555 -0.11235 0.34072 0.36941 0.43298 0.67995 0.67332 0.57484 0.15829 0.51307 0.45198 -0.0034593 0.36122 0.91996
348 0.74245 -0.095206 0.34312 0.36703 0.46403 0.709 0.70353 0.61841 0.17032 0.54604 0.46542 0.0065941 0.38139 0.98636
349 0.70687 -0.084409 0.34861 0.3493 0.46985 0.68848 0.68628 0.60048 0.16083 0.54067 0.421 0.044677 0.41939 0.97034
350 0.73179 -0.084542 0.34485 0.34279 0.47396 0.68799 0.74193 0.61553 0.15931 0.55303 0.41786 0.071681 0.45637 1.0949
351 0.73964 -0.084625 0.33595 0.34461 0.45778 0.69704 0.6743 0.609 0.16993 0.55701 0.3776 0.074734 0.38529 1.0325
352 0.73537 -0.071658 0.33649 0.34743 0.4604 0.70942 0.6721 0.6409 0.17511 0.54931 0.37 0.079728 0.39048 1.0892
353 0.75405 -0.078081 0.32536 0.32851 0.455 0.68866 0.73757 0.66032 0.28063 0.57753 0.32678 0.079531 0.44106 1.1284
354 0.67449 -0.10834 0.27705 0.29207 0.42913 0.64449 0.69687 0.63847 0.33698 0.56162 0.28563 0.056304 0.47028 1.0448
355 0.64197 -0.10516 0.27122 0.29732 0.44359 0.59698 0.71597 0.62744 0.35601 0.5502 0.29811 0.10082 0.43819 1.1048
356 0.58958 -0.10762 0.27586 0.28897 0.41571 0.57738 0.65469 0.68119 0.40476 0.5653 0.29934 0.093281 0.41023 1.0586
357 0.55547 0.050487 0.27011 0.28826 0.42985 0.56509 0.65422 0.69595 0.43387 0.58724 0.30057 0.099944 0.47827 1.13
358 0.51035 0.153 0.2264 0.25244 0.40645 0.5115 0.56907 0.63418 0.44377 0.57448 0.26977 0.10406 0.497 1.089
359 0.48994 0.22103 0.2503 0.25546 0.41664 0.51079 0.54155 0.65277 0.45404 0.58395 0.25212 0.11193 0.44624 1.1337
360 0.48642 0.30199 0.23806 0.26924 0.4234 0.48634 0.49256 0.67183 0.43373 0.5757 0.25841 0.10797 0.48256 1.1476
361 0.44823 0.29439 0.22357 0.2446 0.39784 0.478 0.4762 0.65824 0.44985 0.54136 0.25055 0.10733 0.47478 1.154
362 0.4682 0.40251 0.23997 0.25045 0.40779 0.4437 0.47969 0.6973 0.47102 0.57178 0.26635 0.13018 0.47785 1.1579
363 0.42875 0.39906 0.21607 0.23597 0.39676 0.44898 0.44144 0.6529 0.42762 0.55782 0.23806 0.12312 0.41564 1.2137
364 0.41622 0.45535 0.22503 0.22951 0.37723 0.41879 0.42492 0.62808 0.43962 0.56431 0.23164 0.12392 0.50771 1.2152
365 0.4253 0.51046 0.21593 0.22463 0.37225 0.40585 0.40645 0.6478 0.44875 0.57945 0.22547 0.13936 0.55349 1.1255
366 0.38498 0.52478 0.20493 0.20897 0.35468 0.40448 0.40444 0.61771 0.40331 0.56768 0.22102 0.1282 0.47382 1.1887
367 0.36536 0.50502 0.18782 0.20213 0.32501 0.37098 0.356 0.61475 0.34563 0.55291 0.19189 0.11937 0.50277 1.1889
368 0.37786 0.55361 0.20112 0.22882 0.33819 0.37058 0.36723 0.60099 0.33861 0.55598 0.1997 0.12891 0.48659 1.1154
369 0.35427 0.57441 0.1569 0.18857 0.30172 0.34046 0.35889 0.58858 0.29243 0.56048 0.17927 0.11306 0.50856 1.0532
370 0.32385 0.57815 0.16973 0.17562 0.28254 0.33141 0.35244 0.57887 0.28315 0.54411 0.15431 0.11834 0.43735 0.96356
371 0.31699 0.60047 0.16178 0.16576 0.25089 0.32185 0.38225 0.56938 0.2789 0.53086 0.16116 0.14514 0.49895 0.91544
372 0.31324 0.62269 0.18004 0.16027 0.21544 0.31459 0.44372 0.57353 0.30193 0.56644 0.17466 0.13889 0.47787 0.88004
373 0.2591 0.60496 0.13099 0.15238 0.1978 0.28155 0.47792 0.53484 0.25031 0.52845 0.11545 0.13043 0.50106 0.81956
374 0.29701 0.64996 0.13821 0.15298 0.20594 0.28153 0.55604 0.53402 0.25703 0.54082 0.14293 0.13568 0.5615 0.83975
375 0.28324 0.66482 0.13499 0.14827 0.17957 0.27706 0.57131 0.53922 0.26962 0.54928 0.14632 0.17506 0.47572 0.83205
376 0.2701 0.64766 0.12037 0.14791 0.15664 0.27833 0.58626 0.50475 0.24576 0.52692 0.12281 0.14974 0.50254 0.77161
377 0.27397 0.67729 0.1233 0.13939 0.16112 0.25272 0.57947 0.48106 0.23709 0.51104 0.11393 0.12532 0.57122 0.78762
378 0.25031 0.67576 0.11241 0.13639 0.1516 0.26743 0.58976 0.46796 0.23504 0.52438 0.13183 0.18281 0.53236 0.8144
379 0.23671 0.67904 0.11729 0.1335 0.14079 0.23319 0.53247 0.44477 0.20969 0.48972 0.11739 0.15502 0.45858 0.76598
380 0.25606 0.71579 0.11791 0.14049 0.13603 0.24962 0.57996 0.45356 0.23863 0.50877 0.11169 0.2065 0.47474 0.76795
381 0.23787 0.65014 0.091163 0.11673 0.12598 0.23077 0.60344 0.41948 0.20983 0.48449 0.099595 0.16806 0.45417 0.73292
382 0.23165 0.67043 0.094409 0.10943 0.12069 0.21873 0.61571 0.43456 0.21953 0.48401 0.11688 0.19138 0.50274 0.67708
383 0.22916 0.64064 0.10416 0.12125 0.11923 0.22304 0.61043 0.4654 0.19871 0.48456 0.12572 0.2022 0.50995 0.73934
384 0.19801 0.61024 0.090311 0.088954 0.092662 0.18396 0.5958 0.44288 0.16645 0.43747 0.082365 0.20402 0.56521 0.65829
385 0.22073 0.65537 0.097466 0.11174 0.11112 0.21845 0.61471 0.4552 0.18794 0.46074 0.11338 0.21007 0.52757 0.7159
386 0.22038 0.63991 0.088532 0.10777 0.11997 0.21216 0.58711 0.44506 0.17189 0.45117 0.10628 0.22267 0.52183 0.67836
387 0.20033 0.64958 0.075478 0.096585 0.095298 0.19597 0.53678 0.42501 0.17721 0.4465 0.087835 0.26013 0.51428 0.63699
388 0.17826 0.6103 0.058124 0.092032 0.088023 0.17546 0.50514 0.37159 0.15013 0.39622 0.087899 0.18394 0.51505 0.64892
389 0.18487 0.61489 0.06087 0.084949 0.063458 0.18015 0.45052 0.31572 0.141 0.40031 0.073802 0.22916 0.49627 0.6444
390 0.19438 0.59064 0.075996 0.080526 0.064873 0.17875 0.43128 0.31263 0.14748 0.41274 0.065995 0.23854 0.55002 0.59557
391 0.17195 0.59228 0.063612 0.078393 0.079108 0.16514 0.40132 0.30819 0.14676 0.39097 0.084978 0.20806 0.52939 0.58018
392 0.18257 0.60097 0.078808 0.09434 0.087544 0.17782 0.39304 0.3112 0.15671 0.38874 0.067352 0.24887 0.56069 0.64724
393 0.16255 0.58083 0.064544 0.066947 0.067639 0.14755 0.35956 0.28288 0.13638 0.35605 0.046275 0.22965 0.56873 0.58791
394 0.13759 0.55518 0.0467 0.059864 0.047324 0.1189 0.30117 0.25066 0.13879 0.31191 0.030668 0.2402 0.50632 0.57334
395 0.13728 0.53478 0.030376 0.055991 0.033729 0.12682 0.30128 0.23605 0.11327 0.27838 0.036792 0.25876 0.46146 0.53972
396 0.14394 0.56585 0.040621 0.058438 0.049424 0.15606 0.28957 0.25388 0.11672 0.30375 0.052405 0.23766 0.54459 0.52741
397 0.12702 0.53915 0.027957 0.060115 0.046179 0.13374 0.27107 0.23343 0.10565 0.2769 0.033068 0.20861 0.48842 0.53895
398 0.11553 0.53944 0.012863 0.041372 0.026555 0.11685 0.24204 0.20815 0.074562 0.24397 0.052011 0.18611 0.47722 0.51086
399 0.14014 0.52161 0.020149 0.046799 0.03439 0.13042 0.25533 0.20715 0.10547 0.23552 0.040315 0.20238 0.45265 0.4941
400 0.11037 0.51766 0.013635 0.037216 0.022815 0.12016 0.24662 0.19212 0.089632 0.22825 0.010998 0.22129 0.45716 0.47181
401 0.10318 0.50673 0.019351 0.037354 0.0214 0.099947 0.22216 0.19721 0.087227 0.22991 0.023821 0.23373 0.50176 0.45722
402 0.11778 0.5429 0.019177 0.052581 0.034105 0.114 0.2288 0.19986 0.10436 0.21471 0.038695 0.20889 0.51515 0.49733
403 0.1017 0.50626 -0.00048723 0.025498 0.01306 0.092384 0.20827 0.17692 0.072696 0.19052 0.033588 0.22834 0.48912 0.47439
404 0.086948 0.49518 -0.020971 0.0070747 -0.0037944 0.097723 0.17481 0.16617 0.069961 0.1817 -0.0046587 0.18662 0.47804 0.44848
405 0.088197 0.4752 -0.0080154 0.011262 -0.00061919 0.081252 0.16381 0.15891 0.065706 0.16807 -0.0018154 0.18164 0.44955 0.41703
406 0.098877 0.47668 0.0029805 0.015599 0.014716 0.10255 0.16623 0.17993 0.064401 0.16066 0.00063787 0.17452 0.48077 0.44602
407 0.090477 0.46373 -0.0066936 0.037006 -0.00087885 0.091079 0.17385 0.16667 0.074016 0.14466 0.014441 0.16695 0.46664 0.45124
408 0.10189 0.47692 0.011612 0.040763 0.024546 0.094048 0.17931 0.16605 0.081761 0.15346 0.0012045 0.17355 0.45951 0.41835
409 0.090246 0.43891 -0.0098718 0.01883 0.0055015 0.075207 0.1529 0.1521 0.062456 0.13425 -0.0070522 0.17322 0.45908 0.4407
410 0.068395 0.40304 -0.022446 0.009517 -0.0042433 0.068326 0.1437 0.1251 0.037241 0.10634 -0.011929 0.16113 0.42442 0.37769
411 0.063385 0.41834 -0.01397 0.019474 0.0099518 0.077695 0.15374 0.13571 0.049886 0.1344 -0.0037056 0.15506 0.45483 0.38814
412 0.072135 0.39587 -0.017694 -0.0028889 0.001487 0.062754 0.13899 0.12711 0.059511 0.12747 -0.0053823 0.15494 0.36106 0.37155
413 0.059844 0.35761 -0.032648 0.0015381 0.0088122 0.068232 0.15037 0.1132 0.045316 0.10705 -0.009119 0.151 0.41053 0.36458
414 0.049474 0.33016 -0.015912 0.0092752 0.0041074 0.057391 0.12479 0.10647 0.048931 0.093218 -0.0095557 0.15507 0.36366 0.3352
415 0.054623 0.32209 -0.049736 -0.021808 -0.010877 0.04871 0.12027 0.10008 0.040036 0.073997 -0.013472 0.13776 0.33153 0.35873
416 0.044933 0.32191 -0.03265 -0.018671 -0.021842 0.038709 0.12035 0.094135 0.038891 0.10432 -0.029169 0.14905 0.32616 0.31068
417 0.033783 0.30033 -0.029415 -0.012364 -0.012757 0.044098 0.10364 0.093326 0.043356 0.067254 -0.025626 0.12458 0.32135 0.30874
418 0.045752 0.28568 -0.049959 -0.017697 -0.023982 0.043587 0.079886 0.090667 0.0204 0.068343 -0.048673 0.12341 0.33761 0.31496
419 0.039552 0.29274 -0.042183 -0.01446 -0.020287 0.049195 0.082408 0.092218 0.026595 0.080052 -0.014179 0.15228 0.28961 0.31291
420 0.064812 0.28608 -0.016517 -0.0041225 -0.0089216 0.052754 0.0905 0.096789 0.03904 0.08219 -0.032776 0.1391 0.32786 0.32967
421 0.030561 0.26019 -0.057641 -0.026045 -0.044496 0.037453 0.060842 0.07875 0.030935 0.057989 -0.040473 0.09446 0.27377 0.29801
422 0.036351 0.26601 -0.053695 -0.028928 -0.032541 0.037152 0.068934 0.053011 0.01522 0.041718 -0.054499 0.095224 0.29185 0.29334
423 0.05376 0.28111 -0.052309 -0.019021 -0.014506 0.050641 0.067396 0.090341 0.032975 0.062916 -0.032786 0.11995 0.28315 0.26988
424 0.03077 0.24208 -0.034013 -0.012704 -0.027861 0.04124 0.071159 0.071332 0.01679 0.050805 -0.047713 0.13759 0.26251 0.28508
425 0.02658 0.23691 -0.034867 -0.017367 -0.027446 0.041848 0.061001 0.061243 0.025285 0.051854 -0.043669 0.098464 0.19763 0.28486
426 0.042879 0.23052 -0.051591 -0.02196 -0.037361 0.031667 0.070103 0.052384 0.02093 0.061942 -0.038736 0.12548 0.26773 0.26136
427 0.033519 0.23915 -0.042586 -0.017073 -0.016455 0.040036 0.053915 0.060245 0.027145 0.039531 -0.029223 0.11888 0.32296 0.24521
428 0.028068 0.22087 -0.04963 -0.019876 -0.04653 0.023615 0.029837 0.056796 0.01372 0.0497 -0.04237 0.1024 0.26686 0.24484
429 0.023188 0.24082 -0.044034 -0.018029 -0.035945 0.019584 0.066869 0.053367 0.015105 0.045188 -0.036116 0.092547 0.25739 0.24985
430 0.029498 0.22237 -0.029068 -0.022932 -0.01015 0.034452 0.053531 0.064418 0.01784 0.047307 -0.039983 0.1143 0.25084 0.24841
431 0.028117 0.20424 -0.056252 -0.018475 -0.050585 0.0094213 0.023394 0.041289 -0.0073454 0.016426 -0.02887 0.079004 0.28143 0.21726
432 0.0041969 0.17006 -0.061376 -0.038828 -0.03865 0.01047 0.015486 0.03819 -0.0055704 0.013324 -0.034986 0.083858 0.27682 0.1828
433 -0.0021135 0.14616 -0.07171 -0.038061 -0.043174 0.003469 8.7918e-05 0.02245 -0.019326 0.0034631 -0.018993 0.069021 0.23118 0.20109
434 0.018276 0.18315 -0.057424 -0.045574 -0.044259 0.018118 0.01839 0.045321 0.0025794 0.025092 0.03912 0.063414 0.19854 0.20851
435 0.0062758 0.15254 -0.064878 -0.038527 -0.037134 0.017817 0.011072 0.040572 -0.0039656 0.02327 0.083814 0.081698 0.28271 0.19761
436 0.0039154 0.16201 -0.076672 -0.06267 -0.051679 0.00096546 0.010344 0.035273 -0.012381 0.029509 0.12747 0.10984 0.19397 0.20141
437 0.001315 0.14785 -0.067006 -0.048973 -0.048834 0.0084643 -0.0081235 0.019204 -0.011656 0.014768 0.16543 0.061734 0.24027 0.17389
438 -0.0051454 0.13634 -0.085031 -0.063226 -0.060138 -0.00011689 0.017259 0.013945 -0.026391 -0.010503 0.12974 0.068168 0.18045 0.18651
439 0.0093042 0.13723 -0.081245 -0.045009 -0.040413 0.014192 0.015031 0.018046 -0.012986 0.0087652 0.15584 0.066731 0.24638 0.18791
440 0.0079638 0.12804 -0.075459 -0.042512 -0.050458 -0.016689 0.011053 0.013767 -0.013501 -0.0047161 0.10106 0.060315 0.19657 0.17674
441 -0.0071066 0.11925 -0.073833 -0.068874 -0.065543 -0.01574 -0.020905 -0.017382 -0.041946 -0.032907 0.011323 0.054688 0.17523 0.16337
442 0.00070306 0.11089 -0.090607 -0.064857 -0.060188 -0.017602 -0.0015928 0.011319 -0.031261 -0.0052488 0.0057366 0.044261 0.17959 0.16734
443 0.0042027 0.11941 -0.068091 -0.05594 -0.057463 -0.0039728 0.0051494 0.019569 -0.017916 -0.0012101 -0.0057301 0.040605 0.21605 0.16892
444 -0.0017877 0.11066 -0.074585 -0.046353 -0.066237 -0.0096039 -0.015208 0.0021303 -0.023941 -0.0034214 0.013883 0.061678 0.2271 0.1776
445 -0.0051081 0.099758 -0.094919 -0.045876 -0.060092 -0.0065951 -0.044046 -0.0078288 -0.033196 -0.026183 -0.020233 0.023861 0.18572 0.15716
446 -0.0085485 0.10759 -0.066483 -0.060659 -0.056407 -0.012056 -0.0072742 -0.0015279 -0.018531 -0.016384 -0.0253 0.063185 0.20981 0.16142
447 -0.011089 0.091732 -0.091727 -0.041792 -0.055092 -0.0017975 -0.0024121 -0.006077 -0.030446 -0.018825 -0.017337 0.021938 0.18982 0.14272
448 -0.014249 0.088059 -0.085221 -0.063605 -0.072747 -0.019189 -0.03174 -0.028786 -0.044531 -0.027017 -0.039504 0.034112 0.17367 0.12135
449 -0.01238 0.088896 -0.085366 -0.064618 -0.072222 -0.01312 -0.023618 -0.019555 -0.029287 -0.031398 -0.02327 0.031385 0.17612 0.11427
450 -0.01661 0.089833 -0.09565 -0.059061 -0.064706 -0.027351 -0.028226 -0.0061343 -0.021332 -0.023829 -0.021497 0.050788 0.19257 0.12001
451 -0.02046 0.07059 -0.099274 -0.060484 -0.062961 -0.024912 -0.048033 -0.022673 -0.032957 -0.036571 -0.0093037 0.051452 0.15305 0.12759
452 -0.034381 0.071927 -0.087318 -0.084397 -0.072556 -0.026623 -0.063451 -0.023942 -0.047602 -0.043692 -0.03148 0.031635 0.16034 0.080692
453 -0.0074812 0.078714 -0.081922 -0.05975 -0.055251 -0.017414 -0.022749 -0.0051116 -0.016517 -0.016143 -0.024497 0.048318 0.12744 0.10957
454 -0.023822 0.065251 -0.086716 -0.040843 -0.047076 -0.032396 -0.029617 -0.024131 -0.036692 -0.044675 -0.029424 0.029062 0.16323 0.11929
455 -0.021442 0.064408 -0.10146 -0.076076 -0.072541 -0.031637 -0.056875 -0.02234 -0.044017 -0.051236 -0.037701 0.028015 0.16968 0.073584
456 -0.024572 0.037995 -0.10192 -0.085699 -0.086575 -0.050678 -0.045033 -0.019689 -0.042882 -0.048397 -0.046047 0.029919 0.14681 0.096678
457 -0.033933 0.055722 -0.10024 -0.069602 -0.06608 -0.031209 -0.046771 -0.029758 -0.045787 -0.039679 -0.010104 0.011862 0.14681 0.077422
458 -0.015413 0.050549 -0.10064 -0.064055 -0.068765 -0.04508 -0.048988 -0.031547 -0.041542 -0.01983 -0.035301 0.013275 0.13953 0.072296
459 -0.025044 0.051096 -0.095097 -0.047758 -0.0521 -0.042082 -0.069676 -0.026996 -0.036377 -0.035171 -0.055857 0.040449 0.16311 0.08628
460 -0.012084 0.066423 -0.092191 -0.072291 -0.048015 -0.027733 -0.061994 -0.017585 -0.040182 -0.021373 -0.033784 0.029752 0.12415 0.090163
461 -0.019264 0.04473 -0.093185 -0.064634 -0.071739 -0.043504 -0.041752 -0.031874 -0.052257 -0.021904 -0.0016507 0.026485 0.13986 0.072387
462 -0.025935 0.041737 -0.099689 -0.065426 -0.059904 -0.026885 -0.0536 -0.022993 -0.059462 -0.026085 -0.039097 0.019149 0.094188 0.076541
463 -0.010295 0.069904 -0.094103 -0.062829 -0.054589 -0.027226 -0.054878 -0.026653 -0.036397 -0.040047 -0.041284 0.020062 0.12165 0.069755
464 -0.039835 0.020741 -0.10259 -0.078512 -0.089364 -0.046877 -0.048426 -0.049042 -0.070333 -0.049378 -0.051941 0.010796 0.081002 0.069039
465 -0.011216 0.074957 -0.078731 -0.059815 -0.042569 -0.023439 -0.054163 -0.024541 -0.042968 -0.014699 -0.013088 0.034109 0.18476 0.070623
466 -0.048646 0.037394 -0.10812 -0.076878 -0.064344 -0.04185 -0.066321 -0.05534 -0.046113 -0.04562 -0.056394 0.023392 0.17201 0.043397
467 -0.030787 0.035221 -0.092519 -0.080101 -0.075548 -0.054971 -0.077679 -0.039109 -0.056188 -0.068482 -0.061321 0.0005957 0.092851 0.046891
468 -0.034427 0.027978 -0.10688 -0.083024 -0.087603 -0.054992 -0.077437 -0.057528 -0.056343 -0.076593 -0.063428 0.0028591 0.11819 0.053295
469 -0.034897 0.031075 -0.085237 -0.063347 -0.077588 -0.045793 -0.066205 -0.035677 -0.057918 -0.050094 -0.080584 0.015302 0.14858 0.028579
470 -0.0068178 0.028432 -0.10442 -0.07969 -0.068083 -0.033924 -0.077453 -0.025686 -0.042213 -0.049606 -0.077241 0.041766 0.082051 0.027833
471 -0.045698 0.030539 -0.12212 -0.076813 -0.076988 -0.068726 -0.059781 -0.047035 -0.063628 -0.054977 -0.072458 -0.020211 0.11446 0.022837
472 -0.018389 0.040186 -0.09643 -0.071226 -0.063373 -0.036587 -0.061768 -0.032804 -0.042313 -0.038168 -0.087064 0.012583 0.11577 0.050591
473 -0.028149 0.022583 -0.095234 -0.097689 -0.092877 -0.065518 -0.074166 -0.052234 -0.061658 -0.06061 -0.086751 0.025516 0.10805 0.020195
474 -0.032569 0.02363 -0.098718 -0.064852 -0.065032 -0.039249 -0.055294 -0.044143 -0.042043 -0.052571 -0.083618 0.033609 0.11895 0.052899
475 -0.06042 0.001707 -0.11497 -0.084335 -0.074327 -0.0688 -0.095672 -0.063712 -0.068728 -0.084922 -0.097685 0.011523 0.084724 0.027623
476 -0.0171 0.053874 -0.081426 -0.065718 -0.050812 -0.040821 -0.05953 -0.028551 -0.039513 -0.051954 -0.084951 0.018876 0.15083 0.062897
477 -0.02865 0.030281 -0.11664 -0.078761 -0.077517 -0.069063 -0.090958 -0.03944 -0.075438 -0.062105 -0.10101 -0.0083105 0.11249 0.010831
478 -0.023131 0.022908 -0.10823 -0.090794 -0.083162 -0.062694 -0.097856 -0.063629 -0.057723 -0.073476 -0.096605 0.017423 0.060754 0.0068753
479 -0.042251 0.025675 -0.11679 -0.089997 -0.095726 -0.066295 -0.099203 -0.061248 -0.067899 -0.066468 -0.10161 0.0006062 0.072541 -0.0040007
480 -0.038782 0.011902 -0.10128 -0.08077 -0.094571 -0.060786 -0.083691 -0.060897 -0.071444 -0.076999 -0.10666 -0.0077504 0.062267 0.0089133
481 -0.041682 0.016239 -0.11921 -0.093313 -0.077196 -0.047647 -0.060939 -0.060296 -0.037789 -0.06276 -0.097375 -0.0019371 0.069154 0.011037
482 -0.027662 0.020046 -0.096521 -0.077115 -0.053861 -0.047159 -0.087957 -0.055595 -0.042884 -0.045372 -0.095021 0.032516 0.05857 0.021741
483 -0.031843 0.011333 -0.096945 -0.084398 -0.053646 -0.04809 -0.060505 -0.042055 -0.055359 -0.062583 -0.10265 0.0166 0.070247 0.0028353
484 -0.052383 -0.0055604 -0.10609 -0.083671 -0.08064 -0.061511 -0.085633 -0.060204 -0.075734 -0.10118 -0.091855 -0.0061669 0.10191 -0.0010107
485 -0.051704 -0.0066635 -0.1247 -0.099284 -0.083245 -0.081092 -0.098891 -0.072733 -0.083189 -0.085176 -0.12108 -0.0048736 0.04791 -0.021317
486 -0.043854 -7.6498e-05 -0.095167 -0.083607 -0.06635 -0.051893 -0.094948 -0.060442 -0.075204 -0.076197 -0.11277 0.01503 0.017167 -0.017193
487 -0.040804 0.01286 -0.10836 -0.07937 -0.065795 -0.066504 -0.096066 -0.050681 -0.073259 -0.068048 -0.079975 0.0005132 0.052204 -0.0027188
488 -0.050565 -0.015263 -0.1207 -0.085883 -0.0854 -0.070816 -0.11439 -0.05134 -0.071464 -0.09464 -0.11406 -0.0028034 0.08695 -0.011025
489 -0.064855 -0.0016856 -0.12726 -0.093636 -0.078135 -0.069197 -0.12302 -0.082819 -0.073139 -0.090511 -0.12362 -0.0083701 0.058877 -0.015271
490 -0.064685 0.0067113 -0.12499 -0.089619 -0.087639 -0.060998 -0.1034 -0.095048 -0.083434 -0.088262 -0.13588 -0.019757 0.019263 -0.032317
491 -0.029466 0.016768 -0.10434 -0.066752 -0.069434 -0.066169 -0.090158 -0.048797 -0.054199 -0.064834 -0.083582 0.013497 0.12134 0.012147
492 -0.062266 -0.033285 -0.12675 -0.097205 -0.091579 -0.08671 -0.12566 -0.093006 -0.1062 -0.10567 -0.12603 -0.02326 0.045147 -0.035159
493 -0.029937 0.0026022 -0.088446 -0.075318 -0.060564 -0.062191 -0.088923 -0.075356 -0.059209 -0.068706 -0.10949 0.022013 0.080403 0.010405
494 -0.047257 -0.0080709 -0.1042 -0.092401 -0.069829 -0.076023 -0.079831 -0.081735 -0.078945 -0.080037 -0.095262 0.014867 0.07132 0.0090792
495 -0.050907 -0.022894 -0.10734 -0.091064 -0.067594 -0.069954 -0.1105 -0.076804 -0.0911 -0.096389 -0.11274 0.01138 0.077516 -0.026377
496 -0.060428 -0.018837 -0.11017 -0.093157 -0.075108 -0.072555 -0.10576 -0.087103 -0.088375 -0.09824 -0.10267 -0.022156 0.024073 -0.0075929
497 -0.041698 -0.00517 -0.11475 -0.0841 -0.083383 -0.076996 -0.088585 -0.071672 -0.09015 -0.073081 -0.11757 -0.015513 0.10049 -0.0099889
498 -0.035759 0.0062669 -0.091626 -0.079423 -0.070788 -0.045757 -0.089033 -0.062211 -0.068385 -0.059233 -0.11259 -0.0010097 0.062716 -0.00041488
499 -0.050109 -0.0015661 -0.10046 -0.088226 -0.071953 -0.061878 -0.094961 -0.07593 -0.07994 -0.069094 -0.094785 0.020874 0.047963 -0.010421
500 -0.052999 -0.011109 -0.10656 -0.082899 -0.065838 -0.07126 -0.10328 -0.083869 -0.093605 -0.060625 -0.1174 -0.0068529 0.019619 -0.022557
501 -0.05135 -0.00097221 -0.10949 -0.075462 -0.061043 -0.077351 -0.092116 -0.070618 -0.08035 -0.064307 -0.10599 0.03062 0.085896 -0.016863
502 -0.06004 -0.023675 -0.11825 -0.082524 -0.076517 -0.077682 -0.11347 -0.088377 -0.084315 -0.098938 -0.1263 0.0070438 0.10289 -0.020059
503 -0.046501 -0.0071883 -0.12326 -0.096667 -0.082402 -0.067493 -0.12442 -0.081277 -0.08548 -0.086429 -0.13451 -0.027343 0.040899 -0.024265
504 -0.049181 -0.015811 -0.10605 -0.09522 -0.067347 -0.076444 -0.12341 -0.080586 -0.085255 -0.087591 -0.12527 -0.021679 0.064066 -0.039391
505 -0.036191 -0.014604 -0.10982 -0.083043 -0.089502 -0.066836 -0.10076 -0.066235 -0.07559 -0.080502 -0.099816 -0.0069661 0.049882 -0.015307
506 -0.051582 -0.028477 -0.11358 -0.084856 -0.065047 -0.067847 -0.12649 -0.081484 -0.090425 -0.083633 -0.1447 0.00028732 0.077379 -0.016413
507 -0.065802 -0.04559 -0.13205 -0.092079 -0.095501 -0.095608 -0.11813 -0.11473 -0.09393 -0.098315 -0.1383 -0.018499 0.075846 -0.030409
508 -0.067752 -0.022634 -0.12671 -0.087512 -0.092306 -0.10278 -0.12234 -0.10923 -0.094645 -0.099066 -0.15446 -0.025786 0.0091423 -0.052455
509 -0.060373 -0.041377 -0.12275 -0.10103 -0.084861 -0.07634 -0.12944 -0.075831 -0.092741 -0.087897 -0.12211 0.0076174 0.0072389 -0.027541
510 -0.067743 -0.03521 -0.12319 -0.089918 -0.096736 -0.099471 -0.12817 -0.0989 -0.10023 -0.088889 -0.14773 -0.030989 0.042215 -0.018287
511 -0.049054 -0.026373 -0.12105 -0.10525 -0.093631 -0.082663 -0.14792 -0.088969 -0.092071 -0.08947 -0.12743 -0.025696 0.056442 -0.029723
512 -0.063434 -0.026146 -0.10858 -0.081834 -0.079816 -0.076184 -0.12173 -0.10086 -0.084346 -0.083661 -0.13687 0.0047476 0.028639 -0.022479
513 -0.029274 -0.019179 -0.10061 -0.077707 -0.0661 -0.073915 -0.10474 -0.086178 -0.081811 -0.081403 -0.12131 -0.018749 0.094655 -0.013195
514 -0.052135 -0.022802 -0.12428 -0.10287 -0.081195 -0.091336 -0.12472 -0.097367 -0.10402 -0.076284 -0.11783 -0.017286 0.035442 -0.032001
515 -0.052425 -0.030155 -0.10855 -0.086893 -0.07109 -0.089627 -0.12851 -0.097106 -0.090401 -0.097195 -0.12229 0.0057377 0.063079 -0.046727
516 -0.055746 -0.035888 -0.11488 -0.1001 -0.089805 -0.086728 -0.11258 -0.10407 -0.10423 -0.1002 -0.13124 -0.039839 0.040025 -0.0098431
517 -0.075816 -0.056411 -0.13757 -0.10795 -0.10841 -0.09335 -0.14487 -0.10367 -0.1114 -0.1038 -0.13793 -0.013546 0.028622 -0.054059
518 -0.060646 -0.025024 -0.10709 -0.077782 -0.075155 -0.086771 -0.12035 -0.090363 -0.095626 -0.090859 -0.12028 -0.015322 0.0021883 -0.022955
519 -0.050987 -0.035457 -0.11886 -0.075275 -0.079779 -0.065882 -0.11416 -0.089512 -0.098601 -0.079181 -0.13455 -0.0070788 0.020905 -0.044411
520 -0.056817 -0.014 -0.11506 -0.071738 -0.092504 -0.086583 -0.13864 -0.097421 -0.11015 -0.095982 -0.12718 -0.0089354 0.035642 -0.029087
521 -0.070257 -0.038233 -0.10043 -0.091971 -0.072329 -0.080804 -0.12045 -0.10034 -0.10788 -0.086393 -0.10108 0.011628 -0.0061719 -0.047723
522 -0.045638 -0.0074562 -0.10019 -0.076014 -0.066824 -0.068265 -0.10508 -0.076959 -0.081756 -0.075954 -0.09193 -0.0082087 0.046155 -0.031219
523 -0.065428 -0.045459 -0.12512 -0.10016 -0.095879 -0.1029 -0.14497 -0.099009 -0.10447 -0.087296 -0.12901 -0.021905 0.022491 -0.047255
524 -0.050109 -0.035612 -0.10148 -0.081739 -0.071124 -0.076648 -0.13013 -0.081018 -0.082907 -0.085327 -0.10539 0.0012581 0.045128 -0.055491
525 -0.055019 -0.029795 -0.1114 -0.088052 -0.083828 -0.083429 -0.1159 -0.078697 -0.083102 -0.084438 -0.11906 0.017091 0.027165 -0.039417
526 -0.057279 -0.028778 -0.11179 -0.084115 -0.076353 -0.07396 -0.11534 -0.094426 -0.097077 -0.08546 -0.10225 -0.029375 -0.0049488 -0.075013
527 -0.07103 -0.040311 -0.12834 -0.096848 -0.091278 -0.10069 -0.13176 -0.11001 -0.10723 -0.10966 -0.11114 -0.018522 -0.015002 -0.049379
528 -0.09123 -0.041254 -0.14175 -0.10052 -0.11969 -0.10526 -0.1479 -0.11535 -0.12177 -0.11572 -0.14464 -0.049708 0.0084544 -0.084155
529 -0.060791 -0.046878 -0.11785 -0.11107 -0.085758 -0.082764 -0.12763 -0.086373 -0.10776 -0.10397 -0.1322 -0.012045 0.023201 -0.051421
530 -0.080481 -0.054771 -0.14079 -0.099637 -0.097052 -0.10043 -0.13549 -0.11023 -0.10676 -0.10288 -0.13149 -0.029332 -0.015332 -0.059017
531 -0.066771 -0.051864 -0.13766 -0.10071 -0.10925 -0.093576 -0.14752 -0.098171 -0.095172 -0.1012 -0.12573 -0.013188 0.045204 -0.061723
532 -0.059502 -0.024927 -0.1254 -0.095903 -0.089352 -0.079187 -0.1267 -0.08912 -0.093717 -0.093148 -0.11027 -0.022045 0.0092508 -0.037619
533 -0.072322 -0.03875 -0.13389 -0.11616 -0.10016 -0.10576 -0.12781 -0.091969 -0.10585 -0.085339 -0.11706 -0.020192 0.011817 -0.081425
534 -0.093223 -0.069573 -0.14675 -0.11755 -0.11172 -0.12419 -0.1467 -0.1402 -0.1283 -0.10888 -0.10844 -0.040578 0.044124 -0.086191
535 -0.080923 -0.046056 -0.14765 -0.10838 -0.10705 -0.095291 -0.15393 -0.11216 -0.1162 -0.090322 -0.11812 -0.021075 0.0047806 -0.084967
536 -0.080373 -0.054709 -0.13439 -0.10867 -0.093451 -0.097852 -0.15327 -0.10428 -0.11436 -0.12042 -0.12068 -0.023421 -0.037703 -0.066893
537 -0.064634 -0.043612 -0.13169 -0.10837 -0.092866 -0.080273 -0.13276 -0.10884 -0.10236 -0.098464 -0.10649 -0.036608 0.034864 -0.052689
538 -0.055284 -0.034525 -0.1331 -0.1056 -0.087051 -0.083624 -0.14968 -0.090915 -0.10824 -0.10719 -0.089317 -0.037715 0.0097705 -0.051985
539 -0.058094 -0.035748 -0.13309 -0.10694 -0.084106 -0.082855 -0.13213 -0.10366 -0.11702 -0.090157 -0.098703 -0.034431 0.061817 -0.071771
540 -0.075265 -0.047771 -0.14628 -0.097307 -0.12351 -0.091807 -0.14981 -0.10515 -0.11099 -0.10962 -0.11283 -0.015588 -0.010016 -0.071947
541 -0.064155 -0.026084 -0.11675 -0.09628 -0.077636 -0.074258 -0.11741 -0.10323 -0.090103 -0.08109 -0.073807 -0.0090846 0.03543 -0.057933
542 -0.062166 -0.037337 -0.13833 -0.092983 -0.08096 -0.084819 -0.15375 -0.1067 -0.10472 -0.10383 -0.097854 -0.030621 0.015477 -0.065359
543 -0.055306 -0.02172 -0.12495 -0.096025 -0.081865 -0.07717 -0.13189 -0.09523 -0.092053 -0.10192 -0.08055 -0.022728 0.021193 -0.071805
544 -0.060146 -0.052163 -0.13072 -0.11934 -0.08312 -0.091831 -0.15577 -0.09792 -0.10584 -0.11436 -0.097497 -0.010774 -0.01742 -0.095181
545 -0.068337 -0.046796 -0.14522 -0.11676 -0.11119 -0.10649 -0.15713 -0.10234 -0.11451 -0.092005 -0.099744 -0.032531 0.038897 -0.062377
546 -0.050357 -0.025209 -0.12998 -0.10548 -0.09697 -0.087864 -0.13371 -0.092688 -0.092768 -0.083386 -0.09559 -0.025238 -0.015007 -0.074493
547 -0.062578 -0.037572 -0.14148 -0.1064 -0.10522 -0.10129 -0.12276 -0.10038 -0.10625 -0.092337 -0.084637 0.00080568 0.01403 -0.078069
548 -0.058458 -0.033235 -0.12763 -0.11037 -0.098239 -0.097826 -0.12481 -0.10686 -0.10498 -0.089709 -0.095054 0.0021891 -0.00074348 -0.087375
549 -0.073178 -0.028458 -0.12587 -0.10811 -0.080584 -0.089807 -0.13904 -0.11727 -0.092863 -0.10757 -0.07552 0.0063724 0.016543 -0.088221
550 -0.066139 -0.040472 -0.13492 -0.11419 -0.094719 -0.089758 -0.12901 -0.11939 -0.12217 -0.096171 -0.061917 -0.0018242 -0.03402 -0.095677
551 -0.072149 -0.053405 -0.14992 -0.10995 -0.10005 -0.11219 -0.13263 -0.11674 -0.12673 -0.1153 -0.070144 -0.022821 -0.014354 -0.092233
552 -0.057429 -0.035258 -0.12778 -0.10467 -0.099089 -0.090961 -0.13732 -0.10147 -0.11346 -0.10805 -0.053421 -0.011747 -0.030117 -0.069859
553 -0.05501 -0.054921 -0.12211 -0.086655 -0.071574 -0.093872 -0.10663 -0.095921 -0.093193 -0.089395 -0.051527 -0.011634 0.02169 -0.058365
554 -0.07831 -0.059504 -0.17002 -0.12422 -0.11888 -0.12213 -0.14906 -0.10543 -0.12349 -0.11863 -0.086094 -0.043701 -0.0098038 -0.072011
555 -0.070801 -0.053557 -0.13347 -0.11775 -0.088293 -0.098434 -0.1565 -0.1194 -0.11307 -0.10944 -0.071131 -0.034147 -0.047727 -0.097597
556 0.017739 0.12637 -0.12422 -0.11247 -0.095438 -0.087265 -0.14159 -0.094079 -0.098379 -0.084199 -0.073247 0.0055161 -0.036731 -0.076203
557 0.12414 0.1944 -0.1163 -0.11329 -0.096573 -0.10765 -0.14362 -0.10651 -0.11036 -0.10771 -0.095594 0.0062794 0.007696 -0.075109
558 0.014638 0.053474 -0.062762 -0.11476 -0.093478 -0.11321 -0.14544 -0.12088 -0.089069 -0.089292 -0.072521 -0.029177 -0.032307 -0.091265
559 -0.020972 -0.010089 -0.092126 -0.099753 -0.10005 -0.094489 -0.14575 -0.12041 -0.10422 -0.093293 -0.076957 -0.0031938 -0.040511 -0.068401
560 -0.054573 -0.047522 -0.1053 -0.11715 -0.10681 -0.10509 -0.15352 -0.10206 -0.10826 -0.089885 -0.076094 0.01363 -0.060614 -0.064347
561 -0.064833 -0.075045 -0.12936 -0.11652 -0.11218 -0.10562 -0.16751 -0.12965 -0.13621 -0.12247 -0.096541 -0.017287 -0.055088 -0.1129
562 -0.036363 -0.056268 -0.11912 -0.084352 -0.069357 -0.10332 -0.14127 -0.10147 -0.099529 -0.099237 -0.087168 0.0049763 -0.032131 -0.08328
563 -0.039814 -0.064321 -0.11025 -0.097684 -0.079792 -0.10459 -0.12972 -0.11092 -0.11154 -0.1015 -0.085074 -0.0011403 -0.011654 -0.10164
564 -0.038434 -0.076754 -0.11997 -0.090327 -0.088167 -0.10266 -0.15559 -0.11361 -0.090409 -0.09148 -0.085051 -0.020057 -0.054768 -0.067552
565 -0.050104 -0.097567 -0.12634 -0.09618 -0.095631 -0.10039 -0.14229 -0.12054 -0.11194 -0.11803 -0.10281 -0.0053436 -0.045711 -0.084878
566 -0.058215 -0.09701 -0.14322 -0.10991 -0.10331 -0.12192 -0.16923 -0.11145 -0.11919 -0.13162 -0.11419 -0.03504 -0.034605 -0.11206
567 -0.033325 -0.073953 -0.1221 -0.077936 -0.090631 -0.088488 -0.12186 -0.096809 -0.095784 -0.078254 -0.092601 -0.034687 -0.084788 -0.05637
568 -0.072156 -0.093696 -0.14934 -0.11251 -0.098206 -0.11955 -0.1659 -0.12221 -0.12771 -0.12358 -0.13428 -0.025963 -0.065981 -0.10678
569 -0.085426 -0.1094 -0.15572 -0.10708 -0.11002 -0.10794 -0.18746 -0.14672 -0.12917 -0.11546 -0.1251 -0.02194 -0.077665 -0.10227
570 -0.064676 -0.10501 -0.13293 -0.096085 -0.095776 -0.089602 -0.13585 -0.13247 -0.106 -0.11016 -0.079411 0.0003333 -0.039958 -0.071678
571 -0.073677 -0.086626 -0.13915 -0.10271 -0.10128 -0.094853 -0.14971 -0.11073 -0.11386 -0.11343 -0.10559 -0.019183 -0.042872 -0.072654
572 -0.056577 -0.096399 -0.11203 -0.10232 -0.083825 -0.078604 -0.14466 -0.10906 -0.09678 -0.10228 -0.097325 -0.0040499 -0.079465 -0.07903
573 -0.094608 -0.11461 -0.14329 -0.1044 -0.12397 -0.10844 -0.15699 -0.12686 -0.1109 -0.10794 -0.095831 -0.023617 -0.039368 -0.11456
574 -0.071558 -0.094355 -0.13821 -0.10807 -0.10565 -0.096707 -0.15896 -0.10713 -0.11484 -0.12723 -0.095658 -0.030813 -0.019602 -0.064502
575 -0.065688 -0.10316 -0.1226 -0.10566 -0.08449 -0.090188 -0.13456 -0.10305 -0.096165 -0.085424 -0.096095 -0.02633 -0.051115 -0.065598
576 -0.065379 -0.094941 -0.13201 -0.094083 -0.097285 -0.1008 -0.13498 -0.10955 -0.10476 -0.090626 -0.092581 -0.024816 -0.0028085 -0.052674
577 -0.051059 -0.077514 -0.13157 -0.10211 -0.094509 -0.09231 -0.14861 -0.10384 -0.086055 -0.073637 -0.10092 -0.0091331 -0.023612 -0.08595
578 -0.06718 -0.081067 -0.13425 -0.096649 -0.097384 -0.088131 -0.14413 -0.10471 -0.11226 -0.083948 -0.11267 -0.0088997 0.0057347 -0.063066
579 -0.0601 -0.10275 -0.11516 -0.097872 -0.10162 -0.096082 -0.13994 -0.096808 -0.10569 -0.0885 -0.14188 -0.0080463 -0.029349 -0.069502
580 -0.06439 -0.086123 -0.12572 -0.10529 -0.037734 -0.088614 -0.17408 -0.087547 -0.10086 -0.094091 -0.13086 -0.018873 -0.087912 -0.071998
581 -0.055271 -0.069386 -0.11834 -0.10647 -0.011219 -0.085605 -0.14902 -0.030536 -0.092865 -0.073822 -0.12393 -0.02259 -0.028195 -0.094154
582 -0.054301 -0.077809 -0.10681 -0.10083 -0.032993 -0.084286 -0.15266 -0.057185 -0.07546 -0.067984 -0.13547 0.010344 -0.0075388 -0.07618
583 -0.068541 -0.098622 -0.12382 -0.10796 -0.076078 -0.085197 -0.1498 -0.099234 -0.092295 -0.081935 -0.13983 -0.011623 -0.077122 -0.091576
584 -0.077052 -0.10471 -0.10923 -0.10714 -0.081153 -0.070158 -0.14356 -0.096194 -0.088861 -0.087296 -0.10713 -0.011789 -0.035296 -0.091372
585 -0.085132 -0.1047 -0.12869 -0.12114 -0.10253 -0.096069 -0.16389 -0.10728 -0.10929 -0.099468 -0.15007 -0.034646 -0.041309 -0.10541
586 -0.056493 -0.066201 -0.10093 -0.096512 -0.065403 -0.072691 -0.14886 -0.080752 -0.092801 -0.068419 -0.12546 0.017747 -0.048242 -0.082844
587 -0.063513 -0.11407 -0.12169 -0.10271 -0.089798 -0.089202 -0.15649 -0.10806 -0.1124 -0.08704 -0.16294 -0.035079 -0.027886 -0.09727
588 -0.072733 -0.10174 -0.11503 -0.11356 -0.090642 -0.089033 -0.15436 -0.11811 -0.11004 -0.087382 -0.14058 -0.008806 -0.090439 -0.093386
589 -0.085644 -0.1021 -0.12083 -0.11304 -0.093257 -0.094074 -0.15153 -0.12742 -0.11427 -0.10579 -0.14958 -0.023753 -0.030853 -0.12171
590 -0.071724 -0.10795 -0.11436 -0.11784 -0.10996 -0.11156 -0.16767 -0.10192 -0.1101 -0.099154 -0.14661 -0.031039 -0.026766 -0.094598
591 -0.060745 -0.092466 -0.11976 -0.095447 -0.091817 -0.091396 -0.15211 -0.10577 -0.094496 -0.093586 -0.1234 -0.0080758 -0.050399 -0.080584
592 -0.085715 -0.1174 -0.13619 -0.12619 -0.10601 -0.10376 -0.1693 -0.11425 -0.11835 -0.10809 -0.11511 -0.033522 -0.069033 -0.11287
593 -0.095495 -0.12042 -0.14382 -0.11976 -0.10673 -0.10827 -0.18496 -0.13518 -0.13039 -0.12225 -0.14521 -0.056789 -0.077316 -0.11499
594 -0.069816 -0.082086 -0.12136 -0.093796 -0.093261 -0.09851 -0.17272 -0.10559 -0.10535 -0.1062 -0.15469 0.012944 -0.0112 -0.077182
595 -0.069876 -0.075479 -0.10416 -0.097019 -0.087476 -0.089161 -0.12434 -0.10468 -0.11105 -0.092361 -0.12586 0.0044877 0.006457 -0.060788
596 -0.080886 -0.093032 -0.13137 -0.12538 -0.10433 -0.10303 -0.16989 -0.11951 -0.12067 -0.10892 -0.13145 -0.024799 -0.065786 -0.11333
597 -0.089657 -0.099195 -0.1345 -0.13343 -0.10984 -0.1111 -0.14971 -0.112 -0.12165 -0.10182 -0.14436 -0.025376 -0.10396 -0.11037
598 -0.083797 -0.085068 -0.1275 -0.11886 -0.11821 -0.10824 -0.16539 -0.13327 -0.13246 -0.11782 -0.14222 -0.00036221 -0.034653 -0.11203
599 -0.066098 -0.075061 -0.13355 -0.094601 -0.11394 -0.10493 -0.1406 -0.12205 -0.12509 -0.093336 -0.13881 0.0064212 -0.069767 -0.10082
600 -0.068168 -0.087034 -0.12201 -0.11794 -0.09943 -0.11038 -0.16024 -0.11495 -0.10893 -0.10804 -0.114 -0.018425 -0.10168 -0.089428
601 -0.072388 -0.086887 -0.12954 -0.11569 -0.11781 -0.10032 -0.15722 -0.11856 -0.10928 -0.089969 -0.12654 -0.036682 -0.074943 -0.11956
602 -0.048159 -0.04554 -0.12732 -0.10569 -0.10008 -0.084399 -0.13191 -0.10628 -0.10312 -0.06674 -0.11982 -0.020639 -0.060387 -0.08929
603 -0.073449 -0.068203 -0.12439 -0.1235 -0.10253 -0.10397 -0.14339 -0.10053 -0.12022 -0.092051 -0.13521 -0.0052253 -0.0783 -0.10293
604 -0.06958 -0.084126 -0.13663 -0.11057 -0.11847 -0.10942 -0.14126 -0.13131 -0.10398 -0.094623 -0.12634 -0.015032 -0.085123 -0.10956
605 -0.0767 -0.089669 -0.11863 -0.094868 -0.11208 -0.10845 -0.15612 -0.12536 -0.11799 -0.12786 -0.11753 -0.035539 -0.068067 -0.13271
606 -0.09616 -0.092782 -0.13821 -0.12701 -0.12056 -0.11185 -0.14012 -0.14016 -0.12509 -0.12883 -0.13707 -0.026445 -0.05162 -0.13045
607 -0.094821 -0.093315 -0.16011 -0.13339 -0.13435 -0.12405 -0.17286 -0.14311 -0.11275 -0.12608 -0.12887 -0.048512 -0.065404 -0.1348
608 -0.072051 -0.084478 -0.13956 -0.097797 -0.1041 -0.097696 -0.15907 -0.10294 -0.10047 -0.098278 -0.11873 -0.013828 -0.053537 -0.12471
609 -0.077802 -0.076621 -0.11917 -0.09197 -0.10724 -0.10249 -0.15934 -0.11855 -0.12193 -0.096069 -0.12484 -0.0065151 -0.05997 -0.10554
610 -0.079442 -0.063634 -0.13843 -0.10795 -0.11737 -0.10161 -0.13549 -0.11834 -0.11055 -0.10978 -0.13077 -0.027872 -0.068034 -0.12039
611 -0.061652 -0.059987 -0.14516 -0.10996 -0.10439 -0.1106 -0.12994 -0.11366 -0.10933 -0.086522 -0.11571 -0.0089183 -0.13237 -0.13345
612 -0.098113 -0.06878 -0.1424 -0.1139 -0.12074 -0.1219 -0.16382 -0.12973 -0.10646 -0.082253 -0.1298 -0.057125 -0.11428 -0.13636
613 -0.064953 -0.071273 -0.13332 -0.099872 -0.097563 -0.10292 -0.14498 -0.12238 -0.11224 -0.093565 -0.12104 0.0025484 -0.032584 -0.099786
614 -0.092033 -0.066747 -0.13818 -0.11483 -0.13696 -0.12271 -0.17645 -0.14604 -0.121 -0.1192 -0.13283 -0.029738 -0.045467 -0.11323
615 -0.091334 -0.0801 -0.14118 -0.11288 -0.11561 -0.10349 -0.16102 -0.13982 -0.12781 -0.098117 -0.11035 -0.015275 -0.081221 -0.12395
616 -0.068944 -0.048283 -0.11257 -0.084701 -0.094998 -0.092966 -0.14492 -0.10278 -0.1009 -0.073349 -0.11718 -0.0061015 -0.12117 -0.074944
617 -0.096345 -0.053366 -0.14971 -0.10445 -0.11184 -0.12027 -0.14456 -0.14187 -0.13081 -0.11371 -0.15621 -0.020058 -0.10402 -0.1223
618 -0.089235 -0.054919 -0.15316 -0.11136 -0.11786 -0.10431 -0.16096 -0.12702 -0.13683 -0.10111 -0.13979 -0.030245 -0.10267 -0.12337
619 -0.083685 -0.054532 -0.10967 -0.10087 -0.085622 -0.093289 -0.16377 -0.11298 -0.10787 -0.093633 -0.11831 0.010549 -0.091364 -0.14106
620 -0.087086 -0.080615 -0.14685 -0.11921 -0.131 -0.11493 -0.171 -0.14663 -0.1401 -0.10463 -0.12594 -0.013668 -0.15302 -0.094818
621 -0.077856 -0.061208 -0.10987 -0.10766 -0.11864 -0.094542 -0.15831 -0.11997 -0.12465 -0.10656 -0.10366 -0.017705 -0.081541 -0.10511
622 -0.082257 -0.058481 -0.12494 -0.097999 -0.085907 -0.10207 -0.14671 -0.11679 -0.10774 -0.088217 -0.11164 -0.0012212 -0.026385 -0.1132
623 -0.063597 -0.036294 -0.12222 -0.096232 -0.097841 -0.083484 -0.14508 -0.11627 -0.10391 -0.071238 -0.10864 -0.023278 -0.063598 -0.088736
624 -0.055767 -0.046127 -0.1302 -0.099204 -0.10528 -0.086245 -0.14608 -0.075008 -0.10703 -0.088359 -0.089463 -0.0068645 -0.053701 -0.10327
625 -0.079858 -0.0637 -0.13465 -0.11673 -0.10368 -0.11307 -0.15851 -0.11678 -0.12745 -0.088201 -0.12995 -0.025841 -0.086875 -0.11685
626 -0.087568 -0.062963 -0.14848 -0.1272 -0.11451 -0.11508 -0.16283 -0.1242 -0.12032 -0.086832 -0.13305 -0.033408 -0.088118 -0.13777
627 -0.088518 -0.053516 -0.13287 -0.11137 -0.10787 -0.10121 -0.16117 -0.12598 -0.1093 -0.11466 -0.11882 -0.029084 -0.077112 -0.1213
628 -0.068339 -0.039199 -0.1373 -0.10185 -0.11275 -0.10169 -0.15084 -0.11776 -0.11503 -0.087915 -0.11164 -0.004891 -0.035875 -0.11419
629 -0.084629 -0.067772 -0.13175 -0.11036 -0.11524 -0.11418 -0.15945 -0.13154 -0.13024 -0.11054 -0.12211 -0.016328 -0.086428 -0.10256
630 -0.08966 -0.061495 -0.14809 -0.12155 -0.12405 -0.10295 -0.15589 -0.12423 -0.13178 -0.089417 -0.13613 -0.027944 -0.095372 -0.10071
631 -0.05601 -0.056108 -0.12106 -0.098625 -0.08559 -0.071523 -0.14204 -0.088001 -0.087709 -0.069648 -0.1091 0.0026392 -0.068605 -0.091244
632 -0.0842 -0.053581 -0.13258 -0.097488 -0.10369 -0.093655 -0.15382 -0.11377 -0.11517 -0.07156 -0.10845 -0.020057 -0.058509 -0.10101
633 -0.086711 -0.068174 -0.14839 -0.12018 -0.12834 -0.11515 -0.15683 -0.12581 -0.11947 -0.081221 -0.12389 -0.026534 -0.096102 -0.11159
634 -0.097881 -0.070077 -0.14935 -0.11305 -0.12112 -0.12478 -0.17937 -0.13212 -0.13687 -0.095372 -0.14148 -0.041161 -0.11834 -0.11147
635 -0.076962 -0.042411 -0.11726 -0.1015 -0.096229 -0.093288 -0.13169 -0.11032 -0.1074 -0.072324 -0.11973 -0.032337 -0.055539 -0.097778
636 -0.071362 -0.040384 -0.1266 -0.10039 -0.10014 -0.092319 -0.14281 -0.10647 -0.096894 -0.064805 -0.11397 -0.003464 -0.016562 -0.12401
637 -0.096522 -0.070327 -0.14206 -0.12341 -0.10625 -0.09954 -0.16275 -0.12176 -0.13173 -0.12698 -0.12132 -0.054581 -0.084405 -0.13769
638 -0.072853 -0.04471 -0.13873 -0.091196 -0.095654 -0.095662 -0.13 -0.105 -0.11752 -0.077738 -0.094447 -0.017347 -0.074989 -0.10696
639 -0.080413 -0.034153 -0.14602 -0.10369 -0.10633 -0.10015 -0.16433 -0.11244 -0.10174 -0.077999 -0.12951 0.017996 -0.058532 -0.10655
640 -0.083813 -0.065886 -0.14298 -0.12084 -0.10837 -0.094964 -0.16587 -0.12058 -0.11574 -0.1036 -0.14854 -0.02632 -0.077786 -0.11658
641 -0.092224 -0.059009 -0.12483 -0.11054 -0.099958 -0.10458 -0.15432 -0.10095 -0.10458 -0.081802 -0.11334 -0.045657 -0.016919 -0.11424
642 -0.075774 -0.037742 -0.14495 -0.10566 -0.094803 -0.098926 -0.15623 -0.10928 -0.11056 -0.068233 -0.10256 -0.012374 -0.056092 -0.10906
643 -0.075435 -0.049555 -0.14952 -0.12692 -0.11335 -0.10886 -0.16037 -0.12435 -0.10762 -0.088224 -0.09671 -0.04889 -0.084686 -0.12568
644 -0.077635 -0.048268 -0.15005 -0.12131 -0.10566 -0.091859 -0.15584 -0.1389 -0.10766 -0.085616 -0.085497 -0.021417 -0.058989 -0.11149
645 -0.078795 -0.049441 -0.14769 -0.1189 -0.098738 -0.09554 -0.13747 -0.11501 -0.09473 -0.079647 -0.040824 -0.043644 -0.071793 -0.13941
646 -0.097266 -0.072074 -0.16526 -0.12919 -0.12717 -0.11686 -0.16749 -0.13506 -0.12682 -0.076128 -0.051371 -0.04313 -0.095046 -0.1133
647 -0.097926 -0.055647 -0.16198 -0.1177 -0.11424 -0.10095 -0.16183 -0.10839 -0.10936 -0.07502 -0.012847 -0.041227 -0.10282 -0.11109
648 -0.095867 -0.05203 -0.15674 -0.11361 -0.10493 -0.10943 -0.16067 -0.11114 -0.10643 -0.079431 0.001766 -0.042393 -0.1247 -0.12739
649 -0.065667 -0.043463 -0.12976 -0.088118 -0.094007 -0.090055 -0.14185 -0.088625 -0.08409 -0.051062 0.022159 0.0069499 -0.10742 -0.10533
650 -0.097117 -0.069476 -0.14596 -0.10062 -0.086742 -0.096346 -0.1524 -0.099904 -0.10885 -0.074604 0.015783 -0.019117 -0.07777 -0.092858
651 -0.072648 -0.058639 -0.13901 -0.10455 -0.11235 -0.10709 -0.14702 -0.10042 -0.08662 -0.058585 0.016716 -0.027573 -0.090843 -0.099324
652 -0.074198 -0.046642 -0.14921 -0.12036 -0.089541 -0.084678 -0.12742 -0.094482 -0.098075 -0.058306 0.046879 -0.03769 -0.11664 -0.11857
653 -0.077289 -0.047545 -0.13185 -0.11346 -0.097696 -0.090329 -0.14531 -0.091671 -0.09521 -0.058608 0.017073 0.0049934 -0.10438 -0.11432
654 -0.082049 -0.049668 -0.14043 -0.11403 -0.1033 -0.08977 -0.14949 -0.10926 -0.10089 -0.061309 -0.0089142 -0.019383 -0.10449 -0.084932
655 -0.072239 -0.056291 -0.14484 -0.10572 -0.10681 -0.089372 -0.14535 -0.10893 -0.11592 -0.06792 -0.016421 -0.0233 -0.13723 -0.10865
656 -0.08381 -0.059025 -0.15291 -0.11945 -0.10465 -0.074263 -0.16292 -0.1226 -0.11356 -0.058902 -0.034108 -0.043646 -0.10816 -0.12615
657 -0.07208 -0.050468 -0.12957 -0.1168 -0.086655 -0.069154 -0.13171 -0.11395 -0.10876 -0.069453 -0.018834 -0.041713 -0.10575 -0.09648
658 -0.08748 -0.051371 -0.15457 -0.12381 -0.10872 -0.082945 -0.13977 -0.11999 -0.10141 -0.073094 -0.054981 -0.03327 -0.1205 -0.12831
659 -0.071311 -0.066874 -0.15056 -0.10348 -0.10829 -0.096736 -0.1564 -0.1181 -0.1124 -0.048335 -0.045628 -0.036056 -0.11984 -0.10443
660 -0.080431 -0.058777 -0.15186 -0.11823 -0.11478 -0.10186 -0.15105 -0.116 -0.11923 -0.081747 -0.041784 -0.041233 -0.11472 -0.11143
661 -0.070512 -0.06248 -0.12368 -0.10323 -0.090265 -0.092869 -0.12963 -0.1034 -0.10421 -0.052328 -0.031371 -0.01231 -0.096357 -0.075734
662 -0.071222 -0.050643 -0.12424 -0.11756 -0.08102 -0.08059 -0.13885 -0.11244 -0.10632 -0.067939 -0.039448 -0.021826 -0.08904 -0.091931
663 -0.082662 -0.076706 -0.15377 -0.11363 -0.10338 -0.079891 -0.15024 -0.12747 -0.13045 -0.088081 -0.060314 -0.027403 -0.124 -0.11655
664 -0.062193 -0.033399 -0.13556 -0.11655 -0.10093 -0.077442 -0.14816 -0.10573 -0.085836 -0.052222 -0.040611 -0.013359 -0.051807 -0.11122
665 -0.070563 -0.059842 -0.15595 -0.11103 -0.10195 -0.093463 -0.13423 -0.11696 -0.11799 -0.065443 -0.049318 -0.053586 -0.14988 -0.098789
666 -0.070854 -0.067205 -0.15151 -0.11974 -0.10411 -0.092255 -0.12918 -0.11064 -0.10362 -0.072875 -0.060475 -0.030283 -0.068714 -0.10005
667 -0.085584 -0.063888 -0.15168 -0.10838 -0.11742 -0.1052 -0.14086 -0.10831 -0.11305 -0.066706 -0.017901 -0.018309 -0.088657 -0.11019
668 -0.068964 -0.039011 -0.12707 -0.10948 -0.092119 -0.085267 -0.13878 -0.11367 -0.10592 -0.069567 -0.034728 -0.022606 -0.065141 -0.10835
669 -0.096295 -0.074704 -0.12865 -0.12347 -0.11251 -0.10241 -0.15312 -0.13936 -0.11869 -0.091579 -0.055435 -0.037923 -0.10093 -0.10024
670 -0.090095 -0.061677 -0.14277 -0.11617 -0.097828 -0.091779 -0.14343 -0.12388 -0.10341 -0.08242 -0.050531 -0.017569 -0.11703 -0.097969
671 -0.070755 -0.0503 -0.13522 -0.12052 -0.11008 -0.09465 -0.12796 -0.11432 -0.087601 -0.073431 -0.052768 -0.014026 -0.11166 -0.094575
672 -0.060176 -0.033363 -0.1373 -0.1017 -0.097768 -0.083502 -0.13244 -0.091914 -0.080626 -0.087453 -0.025985 -0.030962 -0.13584 -0.10058
673 -0.086026 -0.070006 -0.14177 -0.11634 -0.12401 -0.11418 -0.15601 -0.13138 -0.10875 -0.10252 -0.078312 -0.046459 -0.11588 -0.11562
674 -0.077527 -0.052549 -0.14003 -0.1182 -0.1035 -0.084754 -0.14257 -0.10549 -0.094946 -0.063955 -0.042218 -0.048986 -0.12418 -0.13286
675 -0.077367 -0.073572 -0.12594 -0.1148 -0.098962 -0.092335 -0.13184 -0.11979 -0.084052 -0.086217 -0.077075 -0.038382 -0.091564 -0.099589
676 -0.075977 -0.065265 -0.12734 -0.11017 -0.10435 -0.092306 -0.13928 -0.11573 -0.099317 -0.068038 -0.054742 -0.038609 -0.075328 -0.077455
677 -0.074238 -0.056229 -0.12933 -0.11273 -0.11078 -0.086487 -0.12645 -0.10858 -0.079992 -0.089959 -0.069718 -0.032496 -0.10556 -0.11724
678 -0.080818 -0.081302 -0.1388 -0.11377 -0.11124 -0.088119 -0.14896 -0.11957 -0.093327 -0.085291 -0.084835 -0.039682 -0.10188 -0.11616
679 -0.085709 -0.064705 -0.1243 -0.11311 -0.092642 -0.07953 -0.14669 -0.10761 -0.090412 -0.074252 -0.053972 -0.020179 -0.041188 -0.10533
680 -0.095559 -0.078168 -0.15973 -0.12705 -0.11721 -0.10849 -0.17395 -0.11115 -0.094957 -0.10648 -0.064168 -0.049185 -0.18444 -0.13358
681 -0.098589 -0.065801 -0.12646 -0.098513 -0.094641 -0.073832 -0.12648 -0.10143 -0.059132 -0.094165 -0.062455 -0.014992 -0.075755 -0.10139
682 -0.08051 -0.060634 -0.141 -0.12226 -0.1114 -0.088803 -0.14567 -0.081215 0.048783 -0.072566 -0.053752 -0.028199 -0.10391 -0.090851
683 -0.0783 -0.060107 -0.14416 -0.10792 -0.097211 -0.085344 -0.13984 -0.090954 0.038788 -0.085747 -0.035059 -0.029335 -0.10103 -0.083897
684 -0.09718 -0.09225 -0.15792 -0.11602 -0.11325 -0.088926 -0.14789 -0.10391 0.018783 -0.10259 -0.048675 -0.040542 -0.069315 -0.10121
685 -0.069551 -0.048243 -0.13688 -0.11293 -0.093271 -0.079427 -0.11396 -0.096723 -0.011412 -0.08081 -0.028632 -0.024479 -0.058878 -0.10705
686 -0.10228 -0.077236 -0.14797 -0.11877 -0.11459 -0.099548 -0.13755 -0.10272 -0.056427 -0.082511 -0.045939 -0.032415 -0.11285 -0.093895
687 -0.086592 -0.063599 -0.14191 -0.11291 -0.08854 -0.084499 -0.14265 -0.092621 -0.051662 -0.1058 -0.053525 -0.022032 -0.071385 -0.093861
688 -0.082292 -0.063422 -0.12699 -0.11189 -0.096785 -0.08356 -0.14998 -0.08368 -0.041277 -0.090894 -0.079972 -0.028408 -0.10468 -0.11118
689 -0.081662 -0.054155 -0.12095 -0.10194 -0.09154 -0.072702 -0.11715 -0.080119 0.043208 -0.089455 -0.049989 -0.042385 -0.10351 -0.086843
690 -0.082393 -0.071318 -0.14016 -0.13272 -0.094755 0.051817 -0.14195 -0.017468 0.072792 -0.081166 -0.079165 -0.045522 -0.11491 -0.12281
691 -0.075403 -0.058491 -0.1479 -0.12608 -0.09545 -0.0052539 -0.1361 -0.044167 -0.015143 -0.080628 -0.092392 -0.028678 -0.094959 -0.12559
692 -0.072334 -0.067294 -0.12677 -0.11659 -0.10368 -0.033455 -0.1288 -0.048496 -0.035208 -0.074579 -0.076649 -0.029975 -0.085462 -0.088431
693 -0.096764 -0.081607 -0.16496 -0.13607 -0.11527 -0.079726 -0.14713 -0.10186 -0.078503 -0.11912 -0.10179 -0.053872 -0.093935 -0.14273
694 -0.10334 -0.06985 -0.13892 -0.13251 -0.10259 -0.060977 -0.12701 -0.091594 -0.063298 -0.079062 -0.10564 -0.048278 -0.11655 -0.12639
695 -0.095805 -0.077123 -0.16429 -0.12556 -0.11342 -0.085979 -0.1486 -0.094244 -0.065023 -0.091573 -0.1062 -0.055465 -0.14971 -0.10481
696 -0.069855 -0.051426 -0.13944 -0.11874 -0.092794 -0.06647 -0.12601 -0.082673 -0.019268 -0.084694 -0.094976 -0.0089715 -0.12357 -0.12546
697 -0.073866 -0.065399 -0.14471 -0.11701 -0.098509 -0.064811 -0.12445 -0.057212 0.049447 -0.070616 -0.092372 -0.021218 -0.14664 -0.10516
698 -0.075786 -0.047943 -0.14078 -0.11223 -0.085223 -0.037372 -0.11805 -0.033831 0.12436 -0.083297 -0.060209 -0.019105 -0.10635 -0.099967
699 -0.089946 -0.062056 -0.15856 -0.13964 -0.10957 -0.080263 -0.13722 -0.06755 0.093837 -0.10642 -0.094576 -0.034881 -0.14037 -0.13431
700 -0.080067 -0.079629 -0.14172 -0.1309 -0.10823 -0.064894 -0.12428 -0.058339 0.030392 -0.0935 -0.095822 -0.019038 -0.094259 -0.11344
701 -0.097517 -0.072422 -0.14796 -0.12707 -0.11333 -0.075566 -0.1403 -0.076798 -0.013903 -0.085461 -0.082829 -0.038215 -0.095993 -0.11999
702 -0.077887 -0.081145 -0.14047 -0.11548 -0.10189 -0.077727 -0.11945 -0.053827 0.0010617 -0.083542 -0.090326 -0.026811 -0.10739 -0.10765
703 -0.089218 -0.065028 -0.13999 -0.11984 -0.10173 -0.072838 -0.11147 -0.063486 -0.012783 -0.084514 -0.088033 -0.026718 -0.092899 -0.11399
704 -0.064408 -0.067581 -0.12882 -0.10515 -0.087742 -0.075569 -0.096351 -0.056325 -0.0028285 -0.077535 -0.069989 -0.032444 -0.079363 -0.097673
705 -0.053759 -0.042594 -0.13131 -0.1059 -0.080067 -0.06468 -0.12044 -0.036805 -0.010254 -0.070876 -0.066826 -0.024391 -0.035416 -0.094869
706 -0.093349 -0.069207 -0.13703 -0.13288 -0.10552 -0.079121 -0.13221 -0.078974 -0.025829 -0.089748 -0.10971 -0.056678 -0.11322 -0.12234
707 -0.091039 -0.04426 -0.14523 -0.12687 -0.10465 -0.085853 -0.13378 -0.063173 -0.030984 -0.093689 -0.076129 -0.050094 -0.13472 -0.11677
708 -0.09381 -0.068453 -0.14248 -0.11454 -0.099142 -0.079614 -0.11611 -0.066562 -0.021939 -0.07718 -0.070956 -0.027141 -0.082466 -0.068397
709 -0.08779 -0.059326 -0.14396 -0.10565 -0.10801 -0.077435 -0.11482 -0.053821 -0.038214 -0.093542 -0.086543 -0.012958 -0.07897 -0.091963
710 -0.075451 -0.038469 -0.13606 -0.094318 -0.10487 -0.066016 -0.10934 -0.05092 -0.0063589 -0.050913 -0.072539 -0.0088442 -0.096273 -0.099709
711 -0.098011 -0.058532 -0.14518 -0.12614 -0.10508 -0.092357 -0.12607 -0.071739 -0.042384 -0.11241 -0.080936 -0.016161 -0.12312 -0.12802
712 -0.090981 -0.057205 -0.14502 -0.10316 -0.10379 -0.089219 -0.1148 -0.075308 -0.043959 -0.093025 -0.079993 -0.066517 -0.12155 -0.098891
713 -0.070192 -0.053028 -0.13878 -0.10575 -0.10726 -0.07481 -0.11173 -0.064987 -0.034074 -0.065097 -0.06269 -0.027014 -0.044883 -0.13357
714 -0.087982 -0.069551 -0.13488 -0.10732 -0.093811 -0.082111 -0.11107 -0.060856 -0.025649 -0.070368 -0.063966 -0.019101 -0.086837 -0.099923
715 -0.083042 -0.051784 -0.12274 -0.11056 -0.10029 -0.075322 -0.10924 -0.060636 -0.018064 -0.069479 -0.068163 -0.045887 -0.11405 -0.10936
716 -0.089063 -0.073657 -0.158 -0.11238 -0.11026 -0.086853 -0.14344 -0.083065 -0.063179 -0.10928 -0.0975 -0.044684 -0.109 -0.12034
717 -0.079663 -0.05452 -0.12509 -0.1108 -0.10031 -0.080264 -0.10958 -0.066244 -0.043064 -0.090312 -0.053966 -0.048761 -0.087627 -0.1004
718 -0.086424 -0.071263 -0.13794 -0.11154 -0.11477 -0.090926 -0.11763 -0.054903 0.047591 -0.085063 -0.062853 -0.045767 -0.09352 -0.11494
719 -0.072154 -0.047356 -0.12696 -0.11004 -0.083085 -0.075227 -0.10613 -0.023522 0.14002 -0.070335 -0.07482 -0.0031139 -0.1061 -0.10998
720 -0.067694 -0.04276 -0.12246 -0.10336 -0.09382 -0.074728 -0.093487 -0.024521 0.13611 -0.062656 -0.074566 -0.02071 -0.031307 -0.083619
721 -0.083605 -0.048903 -0.12924 -0.10599 -0.095374 -0.086269 -0.1277 -0.04672 0.083935 -0.071557 -0.070133 -0.031307 -0.096641 -0.1215
722 -0.091085 -0.041996 -0.13005 -0.11026 -0.099739 -0.08878 -0.13152 -0.058359 0.04717 -0.075889 -0.07193 -0.021994 -0.066574 -0.13653
723 -0.081016 -0.059779 -0.12771 -0.10381 -0.090674 -0.085611 -0.12491 -0.057918 0.019155 -0.10209 -0.084677 -0.01211 -0.11569 -0.086777
724 -0.079926 -0.055582 -0.13339 -0.11536 -0.10088 -0.083523 -0.1253 -0.043277 0.01578 -0.078401 -0.068993 -0.041417 -0.092811 -0.098793
725 -0.080196 -0.059645 -0.12871 -0.1021 -0.098604 -0.086134 -0.1362 -0.065997 0.00019513 -0.079883 -0.09053 -0.019744 -0.12773 -0.11837
726 -0.094507 -0.069258 -0.14027 -0.12271 -0.11582 -0.10096 -0.14317 -0.088506 -0.0095999 -0.093414 -0.11715 -0.0394 -0.10866 -0.12463
727 -0.058557 -0.023531 -0.12434 -0.093968 -0.093773 -0.087786 -0.10989 -0.064465 0.020515 -0.052515 -0.087443 -0.022817 -0.097401 -0.099521
728 -0.076768 -0.061854 -0.13714 -0.099971 -0.10144 -0.090447 -0.12739 -0.062204 -0.0020601 -0.079767 -0.07325 -0.032723 -0.15132 -0.092797
729 -0.030348 -0.064467 -0.13453 -0.10547 -0.098213 -0.088058 -0.12571 -0.059963 0.011455 -0.085558 -0.075707 -0.01944 -0.076338 -0.11154
730 -0.010758 -0.05104 -0.15106 -0.12282 -0.11697 -0.10147 -0.12604 -0.070742 -0.01015 -0.083589 -0.081174 -0.072357 -0.094691 -0.11789
731 -0.030769 -0.051673 -0.13139 -0.1114 -0.11534 -0.099591 -0.13016 -0.063211 0.021595 -0.081771 -0.07933 -0.022543 -0.13204 -0.14765
732 -0.032819 -0.035776 -0.11155 -0.11196 -0.10361 -0.070542 -0.10714 -0.05179 0.16435 -0.072542 -0.067077 -0.04339 -0.13616 -0.11387
733 -0.055759 -0.045729 -0.12975 -0.10059 -0.090182 -0.081013 -0.12032 -0.051129 0.18791 -0.073243 -0.079564 -0.0068266 -0.10806 -0.1014
734 -0.08003 -0.064682 -0.15148 -0.1137 -0.11186 -0.090404 -0.11839 -0.049358 0.17897 -0.073185 -0.09051 -0.030133 -0.11404 -0.12
735 -0.05905 -0.046255 -0.12678 -0.10795 -0.090792 -0.068846 -0.097414 -0.050778 0.17515 -0.066726 -0.074847 -0.0061199 -0.094718 -0.11966
736 -0.058501 -0.043148 -0.12687 -0.10259 -0.10793 -0.087477 -0.13393 -0.047837 0.070039 -0.075257 -0.076944 -0.047176 -0.10393 -0.099415
737 -0.071821 -0.069451 -0.12955 -0.11572 -0.11505 -0.092328 -0.08432 -0.062666 0.062454 -0.076959 -0.0679 -0.017463 -0.12161 -0.11817
738 -0.017711 -0.046064 -0.13058 -0.12511 -0.1177 -0.092359 -0.081568 -0.060545 0.055579 -0.06815 -0.063927 -0.01039 -0.14602 -0.12937
739 0.019958 -0.038207 -0.14312 -0.11402 -0.097061 -0.0829 -0.055976 -0.059034 0.056544 -0.055991 -0.082854 -0.024306 -0.080642 -0.10373
740 0.019048 -0.04314 -0.11249 -0.10495 -0.095326 -0.084871 -0.039134 -0.064253 0.059809 -0.068312 -0.079601 -0.023573 -0.053195 -0.11762
741 0.0059775 -0.039114 -0.12384 -0.10759 -0.089521 -0.082633 -0.058631 -0.057062 0.048354 -0.053014 -0.1055 -0.0040496 -0.11674 -0.1217
742 -0.0035629 -0.051057 -0.13296 -0.11366 -0.11432 -0.094784 -0.064919 -0.064451 0.021209 -0.067425 -0.078384 -0.010406 -0.11353 -0.12353
743 -0.032043 -0.04359 -0.13801 -0.11762 -0.10522 -0.095405 -0.058237 -0.0866 0.020154 -0.077646 -0.089291 -0.021433 -0.093895 -0.11568
744 -0.040294 -0.059893 -0.1353 -0.12176 -0.11154 -0.093826 -0.033815 -0.064309 0.021629 -0.066508 -0.096717 -0.060659 -0.12118 -0.11282
745 -0.034514 -0.038636 -0.12719 -0.12359 -0.10261 -0.088447 0.024267 -0.063339 0.024564 -0.058289 -0.076244 -0.043706 -0.085562 -0.10291
746 -0.015724 -0.027339 -0.12932 -0.10397 -0.10159 -0.068288 0.041209 -0.048048 0.036309 -0.04336 -0.058721 -0.026433 -0.093075 -0.092175
747 -0.061395 -0.079252 -0.14145 -0.12899 -0.12051 -0.11161 0.082521 -0.089777 0.0040437 -0.078092 -0.097697 -0.056029 -0.097619 -0.1033
748 0.00032477 -0.067625 -0.14542 -0.12746 -0.11799 -0.10138 0.047814 -0.081586 0.0023186 -0.080993 -0.11832 -0.051646 -0.14035 -0.12002
749 0.029854 -0.053638 -0.12931 -0.12193 -0.10766 -0.099482 0.10707 -0.049135 0.026634 -0.053804 -0.095111 -0.045133 -0.073916 -0.10805
750 0.064254 -0.043681 -0.13381 -0.10909 -0.089504 -0.068293 0.083128 -0.040774 0.16557 -0.063366 -0.10361 0.0033008 -0.067889 -0.093249
751 0.038784 -0.038754 -0.11956 -0.099789 -0.069339 -0.068504 0.04497 -0.024083 0.20301 -0.032207 -0.063114 0.014044 -0.061642 -0.087375
752 0.019643 -0.039767 -0.10497 -0.11286 -0.091024 -0.071315 0.032542 -0.023972 0.17273 -0.027968 -0.087071 0.0027775 -0.069026 -0.10575
753 0.017413 -0.04582 -0.10904 -0.10106 -0.082179 -0.075157 0.0029343 -0.042411 0.14393 -0.02455 -0.084808 0.0069109 -0.012569 -0.089717
754 -0.017878 -0.051723 -0.12524 -0.12067 -0.094854 -0.073838 -0.010254 -0.05682 0.077338 -0.068151 -0.097724 -0.0063957 -0.088762 -0.13533
755 -0.017258 -0.058756 -0.13117 -0.11387 -0.1095 -0.085079 0.0017186 -0.0591 0.059493 -0.045672 -0.10099 -0.034512 -0.085676 -0.074469
756 -0.029618 -0.072889 -0.12529 -0.12592 -0.10657 -0.08484 -0.0018593 -0.072499 0.038428 -0.059744 -0.10222 -0.006609 -0.10338 -0.087155
757 0.038671 -0.045662 -0.12434 -0.11947 -0.080888 -0.071561 -0.023117 -0.051188 0.051813 -0.047895 -0.098424 -0.030396 -0.048723 -0.095191
758 0.094981 -0.060845 -0.13511 -0.12925 -0.082333 -0.084383 -0.032005 -0.065287 0.042228 -0.062516 -0.10679 -0.032682 -0.10329 -0.087037
759 0.1027 -0.058498 -0.14179 -0.14012 -0.068648 -0.094624 -0.032433 -0.065766 0.027393 -0.058778 -0.10058 -0.034389 -0.074809 -0.10585
760 0.10811 -0.052611 -0.12744 -0.12522 -0.060963 -0.070125 -0.046011 -0.060855 0.011238 -0.047639 -0.077785 -0.018126 -0.12908 -0.091259
761 0.08686 -0.055554 -0.12201 -0.12506 -0.055397 -0.085286 -0.055039 -0.063414 0.019353 -0.05441 -0.096991 -0.022662 -0.12147 -0.13555
762 0.074929 -0.048028 -0.12606 -0.12606 -0.045462 -0.093367 -0.044586 -0.067533 0.014358 -0.063562 -0.076508 -0.043859 -0.12076 -0.093731
763 0.031529 -0.075251 -0.12616 -0.12984 -0.051397 -0.077948 -0.056954 -0.067842 0.011513 -0.061683 -0.094615 -0.035185 -0.079233 -0.11386
764 0.022559 -0.061464 -0.1409 -0.11923 -0.051402 -0.08673 -0.050312 -0.072691 0.0055175 -0.056884 -0.072941 -0.031472 -0.029046 -0.11795
765 0.040638 -0.048117 -0.12838 -0.12122 -0.016377 -0.065261 -0.05331 -0.074831 0.016592 -0.033756 -0.083258 -0.026239 -0.10258 -0.09374
766 0.0083578 -0.06902 -0.11859 -0.12489 -0.0016415 -0.082042 -0.067588 -0.08236 -0.0053226 -0.060437 -0.081865 0.0026047 -0.050943 -0.093466
767 0.0093974 -0.073533 -0.14726 -0.13392 -0.012006 -0.081083 -0.045786 -0.087089 -0.010408 -0.074058 -0.10659 -0.044752 -0.074947 -0.11381
768 0.072907 -0.053746 -0.13513 -0.1232 -0.010851 -0.058514 -0.065894 -0.067158 0.0035973 -0.041529 -0.058158 -0.033429 -0.05389 -0.10975
769 0.082647 -0.064359 -0.13186 -0.12757 0.009354 -0.067805 -0.034631 -0.077767 0.021652 -0.033361 -0.072745 -0.035215 -0.022133 -0.092654
770 0.1274 -0.047402 -0.1216 -0.10101 0.022639 -0.053387 0.0067807 -0.029086 0.17251 -0.00063212 -0.090782 -0.020972 -0.091907 -0.08692
771 0.11643 -0.070095 -0.12271 -0.12126 0.020254 -0.052188 0.048363 -0.026445 0.18711 -0.0074334 -0.061288 0.0016116 -0.08128 -0.068816
772 0.052915 -0.077338 -0.12839 -0.11244 0.01624 -0.056009 0.12332 -0.043624 0.16189 -0.026235 -0.066295 -0.025385 -0.1014 -0.10638
773 0.040935 -0.070361 -0.11603 -0.12344 0.040585 -0.05679 0.16959 -0.033453 0.15214 -0.028356 -0.056202 -0.023932 -0.045117 -0.058458
774 0.065905 -0.059384 -0.10309 -0.10875 0.04816 -0.048361 0.23169 -0.030892 0.089207 0.0028326 -0.051398 -0.028518 -0.07224 -0.067134
775 0.031014 -0.080017 -0.13261 -0.12774 0.020245 -0.073692 0.20458 -0.051732 0.049692 -0.022679 -0.097385 -0.029365 -0.072204 -0.12368
776 0.028114 -0.05659 -0.13604 -0.12942 0.03468 -0.071644 0.20954 -0.053711 0.057667 0.00994 -0.059212 -0.010102 -0.092387 -0.078896
777 0.020094 -0.077303 -0.11145 -0.12665 0.016775 -0.072745 0.14872 -0.07842 0.028202 -0.031561 -0.041928 -0.049918 -0.12274 -0.098422
778 0.011223 -0.085556 -0.1271 -0.13289 0.033941 -0.062986 0.12075 -0.070549 0.027407 -0.021823 -0.065905 -0.037725 -0.072044 -0.076178
779 0.036003 -0.060569 -0.13009 -0.12844 0.045106 -0.071297 0.06897 -0.072178 0.041332 -0.015004 -0.035412 -0.019791 -0.10031 -0.096494
780 0.022362 -0.060442 -0.12999 -0.11755 0.061831 -0.050878 0.069102 -0.058867 0.029696 -0.013745 -0.037349 0.001972 -0.10416 -0.0746
781 0.039022 -0.047065 -0.13451 -0.11155 0.060486 -0.05401 0.047144 -0.049926 0.038461 -0.011597 -0.052855 -0.013645 -0.096594 -0.062326
782 0.036922 -0.043848 -0.1203 -0.12385 0.058001 -0.042301 0.048186 -0.041415 0.064326 0.016882 -0.074232 -0.0098113 -0.080927 -0.098262
783 0.0039712 -0.061142 -0.13413 -0.11956 0.033946 -0.056802 0.015679 -0.054224 0.049711 -0.0046593 -0.059889 -0.032948 -0.091231 -0.11826
784 -0.00057915 -0.056565 -0.13233 -0.11505 0.042032 -0.051573 0.035381 -0.044053 0.18583 -0.010901 -0.080025 -0.030095 -0.099154 -0.098094
785 -0.0079895 -0.063158 -0.1394 -0.14517 0.067257 -0.061774 0.011033 -0.047263 0.18648 -0.0089219 -0.061862 -0.051971 -0.047948 -0.08248
786 0.02004 -0.055311 -0.12292 -0.10818 0.10721 -0.017825 0.028405 -0.018592 0.20829 0.0064067 -0.042679 -0.015388 -0.077961 -0.089546
787 -0.0069803 -0.050044 -0.11588 -0.11974 0.093747 -0.050027 0.022837 -0.050091 0.14642 -0.015135 -0.055606 -0.021934 -0.087174 -0.11386
788 -0.014111 -0.048857 -0.14386 -0.12361 0.056942 -0.084768 0.088409 -0.03401 0.076906 -0.0010459 -0.060582 -0.004601 -0.11283 -0.084348
789 0.0064589 -0.04391 -0.1263 -0.11776 0.063087 -0.039349 0.21462 -0.026459 0.063521 0.0098628 -0.056599 -0.010558 -0.12604 -0.084244
790 0.0085885 -0.039853 -0.12537 -0.1024 0.025273 -0.05681 0.25644 -0.026908 0.062136 -0.011409 -0.027946 -0.021954 -0.076835 -0.08892
791 -0.0021219 -0.056906 -0.13332 -0.1045 0.023638 -0.056501 0.26648 -0.038467 0.045381 -0.02092 0.047048 -0.022001 -0.12053 -0.059696
792 0.00043776 -0.027709 -0.11906 -0.10921 0.014923 -0.047952 0.31281 -0.034006 0.052046 0.00068881 0.1381 0.012812 -0.094491 -0.087952
793 -0.012553 -0.041812 -0.12357 -0.097223 0.0099282 -0.035984 0.29237 -0.042095 0.068581 0.0045775 0.27938 -0.025064 -0.079635 -0.10709
794 -0.022803 -0.046445 -0.13742 -0.13636 -0.015687 -0.053615 0.27577 -0.053724 0.020556 -0.017154 0.38848 -0.043451 -0.12557 -0.10185
795 0.0001966 -0.038158 -0.13247 -0.10915 0.013139 -0.025216 0.29653 -0.043274 0.03327 -0.015175 0.46046 -0.00079738 -0.11106 -0.07229
796 -0.013054 -0.052091 -0.13291 -0.11973 0.0019737 -0.018647 0.22493 -0.050613 0.025425 0.0051235 0.44034 -0.018704 -0.037625 -0.071526
797 -0.034914 -0.070294 -0.13699 -0.13178 -0.0067112 -0.022218 0.17793 -0.063922 0.00060035 -0.011318 0.3985 -0.060031 -0.1136 -0.092542
798 -0.015165 -0.036907 -0.12923 -0.10971 -0.006996 0.0075305 0.18288 -0.055331 0.027375 0.0044809 0.343 0.00049274 -0.050412 -0.089268
799 -0.014095 -0.04566 -0.12384 -0.11071 0.0046392 0.015569 0.1388 -0.04303 0.03712 0.013 0.32372 -0.0098939 -0.098725 -0.097514
800 -0.023935 -0.036153 -0.12773 -0.11871 -0.014896 0.0094582 0.12757 -0.064769 0.014065 -0.0066218 0.34054 -0.022261 -0.094009 -0.10322
801 -0.034746 -0.032136 -0.1231 -0.12307 0.01104 0.029727 0.099677 -0.050988 0.02231 0.0029369 0.31595 -0.0029571 -0.11322 -0.10375
802 -0.029686 -0.054769 -0.1195 -0.10501 0.039655 0.033446 0.12669 -0.042217 0.059305 0.0038156 0.38147 -0.028384 -0.048105 -0.073132
803 -0.026716 -0.031232 -0.11165 -0.11714 0.07798 0.032515 0.16922 -0.0078363 0.16646 -0.0039657 0.41991 -0.0078104 -0.090259 -0.1061
804 -0.016977 -0.051186 -0.12295 -0.12851 0.087035 -0.0018365 0.17472 -0.020475 0.16909 -0.023417 0.43957 -0.045347 -0.13813 -0.10782
805 -0.020057 -0.028289 -0.11381 -0.11799 0.09897 0.011392 0.30552 -0.019745 0.17682 0.031262 0.46942 -0.026504 -0.099776 -0.08109
806 -0.021838 -0.058532 -0.12616 -0.11924 0.10134 -0.0041988 0.32661 -0.030294 0.11357 -0.01615 0.49485 -0.01964 -0.10165 -0.10225
807 -0.022138 -0.043905 -0.10911 -0.10783 0.066831 0.01328 0.39605 -0.047513 0.08932 0.013989 0.55926 0.014813 -0.081002 -0.051802
808 -0.036038 -0.063778 -0.13327 -0.13051 0.046636 0.0042488 0.34202 -0.047902 0.032545 -0.012492 0.55182 -0.020884 -0.12107 -0.13667
809 -0.030409 -0.061131 -0.12301 -0.1184 0.076341 0.0015276 0.39057 -0.043521 0.05926 0.017486 0.56463 -0.0043501 -0.12053 -0.082824
810 -0.024569 -0.051494 -0.11673 -0.094103 0.093846 0.010786 0.38779 -0.04706 0.066314 0.016345 0.5638 -0.020927 -0.10964 -0.12227
811 -0.03098 -0.036757 -0.11934 -0.10717 0.10185 0.016945 0.39548 -0.040889 0.058809 0.015724 0.57488 -0.016123 -0.090246 -0.092896
812 -0.02026 -0.02711 -0.092462 -0.10172 0.14476 0.045114 0.41615 -0.024648 0.044774 0.016652 0.60803 0.00635 -0.039479 -0.068142
813 -0.03184 -0.055693 -0.11876 -0.10319 0.14983 0.024223 0.40338 -0.043067 0.045259 0.010371 0.55587 -0.013807 -0.079973 -0.10859
814 -0.046541 -0.059096 -0.15049 -0.12722 0.14453 0.0086918 0.38336 -0.048866 0.010364 0.0022897 0.52241 -0.031833 -0.10193 -0.084634
815 -0.033881 -0.053999 -0.11651 -0.11961 0.16396 0.0087206 0.4065 -0.025826 0.028369 0.0015584 0.50929 0.0048801 -0.14526 -0.111
816 -0.025052 -0.033222 -0.095468 -0.10081 0.16465 0.026559 0.44928 -0.028095 0.046314 0.037217 0.5187 -0.0042165 -0.10307 -0.11532
817 -0.042532 -0.059525 -0.12004 -0.12846 0.12267 0.041718 0.44982 -0.052964 0.010849 0.0074758 0.50459 -0.017243 -0.11499 -0.084722
818 -0.045552 -0.045498 -0.13368 -0.13459 0.11179 0.067587 0.4703 -0.035693 0.031614 0.028694 0.51528 -0.0162 -0.06191 -0.083638
819 -0.056213 -0.031861 -0.12263 -0.12227 0.14314 0.1314 0.45054 -0.047512 0.029999 0.025293 0.4835 -0.0059164 -0.14411 -0.10403
820 -0.020823 -0.044934 -0.11072 -0.10037 0.15635 0.18115 0.41973 -0.031211 0.012054 0.045222 0.52656 -0.005443 -0.10857 -0.0746
821 -0.054423 -0.061177 -0.13545 -0.10956 0.16226 0.14609 0.40223 -0.05386 -0.017821 0.0034905 0.48935 -0.0122 -0.10724 -0.11011
822 -0.029044 -0.04348 -0.10369 -0.1043 0.21603 0.16351 0.38333 -0.030949 0.011034 0.026339 0.50171 -0.010046 -0.082033 -0.11136
823 -0.034914 -0.019483 -0.1074 -0.097682 0.17543 0.10473 0.30954 -0.036378 0.0082186 0.0082379 0.47377 0.011497 -0.077177 -0.10069
824 -0.035985 -0.029156 -0.10094 -0.11127 0.18073 0.06206 0.27782 -0.040107 -0.0042864 0.014087 0.51091 0.02365 -0.08582 -0.097384
825 -0.050475 -0.059979 -0.11191 -0.11178 0.13233 0.044339 0.24499 -0.055327 -0.045352 -0.0052548 0.51442 0.015354 -0.12429 -0.11235
826 -0.029145 -0.011203 -0.032109 -0.087491 0.16029 0.058268 0.26064 -0.028716 -0.0098566 0.027944 0.48268 0.0087072 -0.10964 -0.063386
827 -0.041996 -0.021716 0.030037 -0.0028635 0.1771 0.039947 0.25939 -0.067715 -0.0064716 0.022453 0.44853 -0.0059694 -0.08761 -0.092082
828 -0.028196 0.0090814 0.032062 0.063314 0.17562 0.055195 0.21978 -0.032754 -0.011937 0.019351 0.39281 0.012464 -0.069234 -0.079858
829 -0.021497 0.064288 0.010448 0.061291 0.21735 0.049634 0.22221 -0.062243 -0.0026018 0.0079499 0.35421 0.032507 -0.062367 -0.10053
830 -0.024147 0.12144 -0.0053957 0.015498 0.22092 0.042453 0.21675 -0.041722 -0.012157 0.017219 0.35583 0.0094107 -0.10609 -0.07867
831 -0.039027 0.081502 -0.04418 -0.041675 0.16615 0.026462 0.19043 -0.068031 -0.035902 -0.0017527 0.33061 0.016764 -0.18738 -0.090146
832 -0.029308 0.13639 -0.0096639 -0.034628 0.18949 0.045691 0.21457 -0.04901 -0.011327 0.002426 0.32492 0.033477 -0.047147 -0.10464
833 -0.027428 0.11875 -0.004718 -0.052921 0.18908 0.051709 0.1898 -0.046989 -0.024262 0.021825 0.32253 0.034381 -0.093031 -0.087528
834 -0.039578 0.067803 -0.0036621 -0.037524 0.17368 0.036488 0.17248 -0.035788 -0.028697 -0.0095167 0.30668 0.019104 -0.084364 -0.10961
835 -0.047799 0.04936 -0.019076 -0.057257 0.15272 0.041347 0.15789 -0.073837 -0.047582 -0.031028 0.30059 0.025968 -0.12512 -0.12909
836 -0.045189 0.083477 -0.0003003 -0.05865 0.19097 0.086666 0.18396 -0.059477 -0.031117 0.016771 0.29 0.023461 -0.089731 -0.090966
837 -0.03242 0.11805 0.016396 -0.064993 0.21217 0.15506 0.18383 -0.049616 -0.019322 0.010869 0.298 0.077614 -0.099254 -0.070462
838 -0.03196 0.099541 0.015032 -0.070766 0.20112 0.18874 0.15668 -0.038635 -0.036527 0.006208 0.2907 0.038138 -0.076438 -0.098338
839 -0.0581 0.069798 0.016047 -0.088179 0.20882 0.16163 0.16127 -0.060824 -0.060382 -0.0097633 0.25887 0.051591 -0.068531 -0.087214
840 -0.032871 0.12645 0.063923 -0.070372 0.21635 0.17598 0.15456 -0.051783 -0.044838 -0.0002446 0.28664 0.067424 -0.12323 -0.09873
841 -0.053041 0.10797 0.049669 -0.085575 0.19425 0.10746 0.151 -0.062462 -0.062513 0.0061041 0.24736 0.037388 -0.13386 -0.076716
842 -0.043922 0.094149 0.034075 -0.078208 0.17635 0.085809 0.13335 -0.040891 -0.063858 0.0034128 0.25436 0.031461 -0.075361 -0.13349
843 -0.057652 0.075076 0.051381 -0.086721 0.17013 0.048278 0.12297 -0.04818 -0.061973 -0.0088786 0.26377 0.034285 -0.092104 -0.11156
844 -0.058932 0.098933 0.050237 -0.081014 0.16995 0.067047 0.1317 0.027421 -0.057478 0.01956 0.22444 0.022468 -0.098728 -0.11192
845 -0.070843 0.11367 0.019723 -0.10851 0.16888 0.030795 0.088632 0.060382 -0.075523 -0.010511 0.22766 0.040951 -0.13109 -0.1143
846 -0.034783 0.16251 0.053649 -0.08278 0.24095 0.057334 0.11502 0.11509 -0.031098 0.00025747 0.24013 0.057165 -0.096525 -0.11786
847 -0.049444 0.22291 0.064935 -0.080763 0.25432 0.065493 0.094776 0.12741 -0.044713 0.028116 0.27116 0.059848 -0.1285 -0.10211
848 -0.044594 0.23284 0.041121 -0.096355 0.21159 0.053172 0.13576 0.12792 -0.017148 0.044885 0.29194 0.039021 -0.10083 -0.11195
849 -0.045294 0.31462 0.054276 -0.091028 0.22525 0.072471 0.1083 0.13633 0.022627 0.080744 0.31739 0.063885 -0.095895 -0.086454
850 -0.059585 0.30049 0.021892 -0.10285 0.17169 0.04398 0.092332 0.10948 0.071962 0.078232 0.33733 0.032988 -0.098538 -0.11679
851 -0.040645 0.26191 0.079868 -0.083304 0.19798 0.085728 0.097964 0.13237 0.13272 0.098791 0.38822 0.092492 -0.058972 -0.089216
852 -0.040855 0.18985 0.073414 -0.098527 0.18195 0.20887 0.084797 0.1454 0.13049 0.10023 0.40371 0.046025 -0.068565 -0.067462
853 -0.028976 0.14145 0.06135 -0.08097 0.17091 0.27107 0.090919 0.1423 0.091877 0.096348 0.41941 0.081758 -0.056908 -0.099838
854 -0.059766 0.1019 0.055516 -0.10101 0.14234 0.2537 0.076531 0.11269 0.018322 0.071147 0.42746 0.072912 -0.070432 -0.086674
855 -0.073347 0.073699 0.041942 -0.10348 0.14042 0.25122 0.061093 0.12294 -0.013353 0.048296 0.39641 0.041245 -0.11162 -0.14372
856 -0.072327 0.094806 0.066868 -0.10444 0.14648 0.24854 0.064635 0.11157 -0.013479 0.059024 0.3224 0.040368 -0.072939 -0.11386
857 -0.080327 0.067863 0.049914 -0.10432 0.12632 0.25235 0.052297 0.11095 -0.030594 0.027623 0.25464 0.038382 -0.13006 -0.090482
858 -0.058048 0.10228 0.06274 -0.10435 0.14202 0.21454 0.033499 0.12957 -0.029979 0.025682 0.19821 0.060155 -0.061925 -0.075478
859 -0.061138 0.11136 0.060936 -0.088988 0.13699 0.1641 0.084932 0.13452 -0.020974 0.05132 0.19761 0.061919 -0.053789 -0.065304
860 -0.057979 0.10548 0.052751 -0.10769 0.12383 0.13867 0.072564 0.17016 -0.023669 0.030939 0.18759 0.054972 -0.12997 -0.10879
861 -0.030839 0.10829 0.064057 -0.078564 0.12822 0.14493 0.16593 0.20786 -0.010874 0.038408 0.16684 0.054035 -0.082146 -0.10827
862 -0.081559 0.086308 0.041533 -0.10844 0.10501 0.10149 0.26852 0.16245 -0.043769 0.0081063 0.15049 0.042459 -0.072509 -0.089152
863 -0.04557 0.10269 0.046639 -0.10968 0.10562 0.12198 0.27088 0.21324 -0.007084 0.028555 0.12428 0.062872 -0.064042 -0.082038
864 -0.07607 0.082552 0.033115 0.029807 0.086595 0.10404 0.29357 0.16573 -0.022859 0.022244 0.1439 0.055295 -0.15147 -0.073075
865 -0.07366 0.075429 0.019391 0.056884 0.077091 0.092602 0.30745 0.16309 -0.044894 0.0045424 0.13157 0.018459 -0.096499 -0.086221
866 -0.048101 0.079796 0.052067 0.097481 0.099436 0.12345 0.26783 0.18048 -0.022269 0.030191 0.13501 0.082492 -0.071053 -0.072627
867 -0.057911 0.067413 0.0069328 0.015108 0.061341 0.14522 0.14477 0.17457 -0.070234 0.03008 0.15609 0.046036 -0.085156 -0.064653
868 -0.072152 0.054209 0.00095866 -0.021194 0.060026 0.22361 0.13843 0.183 -0.056029 0.043998 0.12223 0.055929 -0.093499 -0.096029
869 -0.043802 0.068516 0.022945 -0.028787 0.052741 0.27823 0.1443 0.16361 -0.051114 0.078287 0.12345 0.049992 -0.097753 -0.072555
870 -0.058722 0.078943 0.02912 -0.04424 0.063547 0.28952 0.097095 0.13996 -0.045409 0.11976 0.11545 0.069166 -0.074716 -0.090111
871 -0.039473 0.09108 0.021266 -0.044513 0.063252 0.29286 0.12491 0.14028 -0.034345 0.19742 0.11675 0.077569 -0.089599 -0.073637
872 -0.057533 0.072007 -0.0028077 -0.056456 0.019267 0.285 0.10189 0.14871 -0.0237 0.20045 0.10837 0.040662 -0.088173 -0.099563
873 -0.042914 0.075174 -0.0071118 -0.054769 0.033822 0.2672 0.10792 0.11679 -0.039675 0.19814 0.10868 0.066906 -0.047846 -0.10599
874 -0.072914 0.042821 -0.053606 -0.073862 -0.0023528 0.18792 0.065944 0.084548 -0.0738 0.11201 0.078331 0.036859 -0.0861 -0.11247
875 -0.045184 0.075018 -0.01781 -0.048925 0.015262 0.18334 0.088356 0.1181 -0.047345 0.12684 0.10448 0.060703 -0.065853 -0.097301
876 -0.075635 0.040785 -0.033634 -0.067568 0.019408 0.14358 0.080948 0.10629 -0.06238 0.11177 0.1072 0.061606 -0.088436 -0.049947
877 -0.055445 0.051612 -0.028268 -0.070901 0.013783 0.14033 0.07371 0.10259 -0.054485 0.11006 0.094101 0.040439 -0.05498 -0.10341
878 -0.067955 0.045739 -0.031672 -0.073944 0.0055079 0.14928 0.071492 0.1051 -0.06917 0.095185 0.090095 0.042473 -0.079573 -0.073439
879 -0.064906 0.058886 -0.023396 -0.057977 0.0053531 0.12844 0.063165 0.1216 -0.064745 0.10838 0.063128 0.082386 -0.090537 -0.086015
880 -0.067366 0.049693 -0.02251 0.09223 -0.0071417 0.13032 0.056507 0.085403 -0.07352 0.097573 0.072871 0.049479 -0.09812 -0.084821
881 -0.065727 0.05091 -0.028985 0.091647 0.010723 0.15565 0.049399 0.10166 -0.058775 0.10484 0.064875 0.075983 -0.060003 -0.073177
882 -0.077007 0.046397 -0.034289 0.0058242 -0.0034514 0.16668 0.037281 0.1014 -0.05597 0.07712 0.042328 0.042316 -0.062787 -0.11874
883 -0.069867 0.036314 -0.049183 -0.016899 -0.016316 0.26713 0.030093 0.088376 -0.078945 0.074529 0.040771 0.04814 -0.06853 -0.071749
884 -0.048178 0.061121 -0.033877 -0.026062 0.010149 0.32385 0.042715 0.11442 -0.05433 0.10731 0.042634 0.029563 -0.082144 -0.071215
885 -0.068868 0.058268 -0.043601 -0.029435 -0.016846 0.32731 0.041137 0.081438 -0.078365 0.077936 0.050208 0.046246 -0.11408 -0.081411
886 -0.067079 0.043705 -0.053665 -0.031418 -0.0013707 0.32079 0.03171 0.098998 -0.059521 0.081855 0.054721 0.05013 -0.07295 -0.074007
887 -0.061439 0.055152 -0.048209 -0.040071 -0.017356 0.32952 0.040642 0.070119 -0.066076 0.068943 0.043024 0.041613 -0.084544 -0.097203
888 -0.077319 0.028669 -0.058483 0.10305 -0.01578 0.32311 0.0011538 0.07587 -0.077651 0.067162 0.029328 0.027126 -0.12086 -0.10988
889 -0.08882 0.026875 -0.064157 0.10654 -0.018445 0.27364 -0.001014 0.036341 -0.082016 0.060411 0.022041 0.05176 -0.11712 -0.075045
890 -0.07441 0.028462 -0.046771 0.071701 -0.03751 0.25667 -0.0076319 0.070232 -0.090931 0.059009 -0.0022158 0.041363 -0.13617 -0.11967
891 -0.067581 0.033629 -0.054506 0.053008 0.0065452 0.22868 0.0039303 0.069553 -0.068316 0.079998 0.016108 0.061537 -0.098097 -0.099477
892 -0.069951 0.030646 -0.0683 0.027375 -0.02419 0.17327 0.0025024 0.070274 -0.075461 0.068447 0.0063508 0.03624 -0.074391 -0.11617
893 -0.088221 0.041433 -0.080434 -0.0015382 -0.036604 0.15387 -0.028105 0.045535 -0.099376 0.049005 0.0086041 0.025633 -0.10225 -0.085209
894 -0.066812 0.03656 -0.065588 0.021169 -0.033879 0.16628 -0.022993 0.063816 -0.080591 0.063004 0.0094474 0.028857 -0.18116 -0.091245
895 -0.059652 0.039637 -0.059032 0.081706 -0.037554 0.17097 -0.016501 0.066517 -0.079036 0.064253 -0.0006493 0.02801 -0.057921 -0.087661
896 -0.089212 0.022044 -0.075516 0.17699 -0.028649 0.16901 -0.008539 0.061917 -0.097971 0.040001 0.005094 0.0070535 -0.095824 -0.086387
897 -0.066463 0.033741 -0.07205 0.16026 -0.029344 0.19477 -0.0090169 0.092568 -0.093726 0.05898 -0.017493 0.035107 -0.089928 -0.061743
898 -0.059223 0.048528 -0.060054 0.1368 -0.0014086 0.23262 -0.0070247 0.1273 -0.051731 0.069339 -0.0006094 0.0428 -0.089731 -0.079399
899 -0.061994 0.044065 -0.055138 0.080924 -0.023203 0.28967 -0.010503 0.12163 -0.054366 0.061317 0.032784 0.023334 -0.14745 -0.082065
900 -0.060354 0.031572 -0.062242 0.062491 -0.019418 0.35027 -0.0050404 0.1265 -0.065581 0.059386 0.013167 0.043327 -0.096818 -0.074981
901 -0.077554 0.046159 -0.081016 0.051128 -0.027653 0.35559 -0.0067583 0.092412 -0.060287 0.057045 0.01142 0.04713 -0.1549 -0.080817
902 -0.053685 0.055856 -0.078771 0.037055 -0.023618 0.36576 0.00031386 0.11913 -0.036332 0.075233 0.010524 0.051994 -0.090695 -0.092463
903 -0.043495 0.036293 -0.067445 0.029752 -0.029483 0.32095 -0.004974 0.10534 -0.053307 0.077322 -0.0074429 0.041217 -0.15527 -0.087619
904 -0.071506 0.02603 -0.098519 0.099469 -0.066078 0.22137 -0.043902 0.076435 -0.061542 0.031471 -0.0077196 0.0042205 -0.084601 -0.094675
905 -0.054306 0.062517 -0.072703 0.19597 -0.028392 0.22559 -0.0118 0.075126 -0.055387 0.08311 -0.025646 0.041844 -0.10583 -0.041351
906 -0.057986 0.039704 -0.10754 0.081703 -0.068167 0.1771 -0.027748 0.058366 -0.056132 0.032838 -0.022633 0.034907 -0.1121 -0.12958
907 -0.059337 0.049401 -0.093091 0.07829 -0.042252 0.16654 -0.044895 0.055747 -0.065637 0.049817 -0.02423 0.045911 -0.079672 -0.093453
908 -0.080497 0.0046976 -0.10055 0.030627 -0.067277 0.1629 -0.061183 0.038728 -0.090322 0.011486 -0.047706 0.030514 -0.081005 -0.10642
909 -0.069607 0.012365 -0.11564 0.015925 -0.056342 0.16114 -0.057401 0.042619 -0.083347 0.039474 -0.057303 0.041007 -0.090108 -0.091345
910 -0.045208 0.032661 -0.085863 0.026792 -0.029347 0.15403 -0.051299 0.06243 -0.069042 0.025733 -0.04225 0.046671 -0.095762 -0.095641
911 -0.057388 0.018958 -0.083867 0.040019 -0.035711 0.17128 -0.025047 0.069001 -0.065787 0.029922 -0.0093365 0.045124 -0.073905 -0.086037
912 -0.066779 0.013265 -0.095402 0.0046557 -0.041656 0.15059 -0.046435 0.045202 -0.066192 0.01921 -0.045723 0.035107 -0.095479 -0.062543
913 -0.055789 0.024322 -0.10879 0.016793 -0.029531 0.15493 -0.051243 0.029333 -0.077747 0.008589 -0.04313 0.028161 -0.13902 -0.10422
914 -0.074399 0.021779 -0.11247 0.00073978 -0.049926 0.14914 -0.06378 0.029704 -0.059182 -0.010772 -0.029557 0.037674 -0.14811 -0.084705
915 -0.06055 0.033676 -0.090924 -0.0066032 -0.040761 0.16092 -0.046738 0.040475 -0.064867 0.0064263 -0.045663 0.028298 -0.10857 -0.10081
916 -0.07792 0.015303 -0.1009 -0.011686 -0.053065 0.1276 -0.040406 0.028485 -0.055273 0.019215 -0.06449 0.039841 -0.085212 -0.092197
917 -0.057331 0.02964 -0.091562 -0.011499 -0.04096 0.14127 -0.051674 0.039756 -0.062738 0.019334 -0.054717 0.046634 -0.12279 -0.061863
918 -0.070781 0.0092871 -0.10491 -0.019822 -0.054625 0.13572 -0.054282 0.024107 -0.068633 -0.0034977 -0.061263 0.045368 -0.11784 -0.079269
919 -0.069211 0.0036941 -0.09949 -0.035085 -0.04704 0.1212 -0.0319 0.023158 -0.085398 0.005611 -0.05508 0.014241 -0.14277 -0.063835
920 -0.056552 0.007631 -0.075064 -0.019178 -0.039255 0.10527 -0.042828 0.034889 -0.054463 0.01685 -0.040497 0.019474 -0.088546 -0.080191
921 -0.057422 -0.009932 -0.12688 -0.038461 -0.08011 0.093256 -0.067355 0.01792 -0.078518 -0.020052 -0.060924 0.052428 -0.11739 -0.082407
922 -0.064312 0.0052549 -0.097932 -0.049344 -0.064544 0.10009 -0.056383 0.024891 -0.062973 0.0045471 -0.05245 0.011441 -0.15213 -0.088363
923 -0.066813 0.0047219 -0.12359 -0.049127 -0.058959 0.087494 -0.060691 0.0082718 -0.079098 -0.016084 -0.076227 -0.017965 -0.12201 -0.058249
924 -0.063483 0.0053688 -0.10228 -0.03244 -0.044074 0.088773 -0.051799 0.018223 -0.073583 -0.0052256 -0.044874 0.039088 -0.13837 -0.068585
925 -0.049934 0.0042058 -0.088555 -0.035613 -0.038599 0.083531 -0.055227 0.022504 -0.060068 -0.0098869 -0.04977 0.037521 -0.039493 -0.066001
926 -0.066174 0.0093427 -0.1151 -0.064156 -0.074554 0.07357 -0.054885 0.016694 -0.076563 -0.012158 -0.066667 0.018175 -0.13296 -0.089977
927 -0.059634 0.01273 -0.11354 -0.060679 -0.052999 0.061029 -0.050413 0.030315 -0.066448 -0.01244 -0.048374 0.0020781 -0.07778 -0.090933
928 -0.092675 -0.029553 -0.12426 -0.071212 -0.077983 0.059718 -0.09557 0.038586 0.083077 -0.030121 -0.07193 0.026091 -0.15325 -0.098269
929 -0.037885 0.019764 -0.087331 -0.055724 -0.042948 0.085567 -0.066838 0.085727 0.13746 -0.0010622 -0.033647 0.026815 -0.12194 -0.051445
930 -0.066876 -0.0049795 -0.10281 -0.077597 -0.057823 0.073476 -0.060616 0.079428 0.15419 -0.020964 -0.046664 0.039678 -0.10696 -0.088201
931 -0.061666 -0.0007325 -0.10721 -0.05891 -0.050038 0.067434 -0.082094 0.057069 0.10078 -0.016795 -0.050201 0.027422 -0.086893 -0.030037
932 -0.056376 0.0050545 -0.1003 -0.046123 -0.035443 0.065223 -0.071142 0.04917 0.016616 -0.0062761 -0.039947 0.028165 -0.095436 -0.083163
933 -0.071387 0.0005814 -0.11656 -0.071916 -0.057928 0.053152 -0.05259 0.042631 -0.012129 -0.018277 -0.086874 0.032888 -0.09812 -0.040599
934 -0.071877 0.0039884 -0.12515 -0.073039 -0.050042 0.030791 -0.080608 0.026922 -0.026204 -0.014629 -0.080211 0.025152 -0.082733 -0.042795
935 -0.065738 -0.0068947 -0.11838 -0.083812 -0.060187 0.03207 -0.074505 0.025123 -0.048719 -0.03701 -0.097997 0.018555 -0.13508 -0.075021
936 -0.057348 -0.0073577 -0.10617 -0.087415 -0.035682 0.039969 -0.073513 0.0065635 -0.026434 -0.0062214 -0.074214 0.023138 -0.05948 -0.042617
937 -0.053968 -0.0076108 -0.11459 -0.081678 -0.057457 0.038667 -0.078541 0.033384 -0.022419 -0.021123 -0.086181 0.015032 -0.1152 -0.045793
938 -0.049109 -0.0042238 -0.11215 -0.071191 -0.053862 0.047846 -0.082059 0.024075 -0.015364 -0.014174 -0.073107 0.019185 -0.087087 -0.061329
939 -0.060659 -0.025497 -0.10825 -0.081184 -0.041177 0.050275 -0.071107 0.025766 -0.035209 -0.021255 -0.081694 0.020629 -0.14767 -0.039105
940 -0.037149 -0.02796 -0.11271 -0.078677 -0.049361 0.040384 -0.051965 0.033367 -0.030794 -0.0046867 -0.081991 0.019072 -0.060704 0.098149
941 -0.04896 -0.009773 -0.12445 -0.09519 -0.056816 0.012703 -0.098882 0.029188 -0.049419 -0.052448 -0.090038 0.020965 -0.11204 0.19387
942 0.06186 -0.016186 -0.10396 -0.093603 -0.038741 0.028472 -0.07135 0.019169 -0.041524 -0.031649 -0.10625 0.0065887 -0.12463 0.28045
943 0.13792 0.0059709 -0.078628 -0.066666 -0.027616 0.0222 -0.085308 0.0174 -0.033729 -0.0042807 -0.084321 0.0047921 -0.043794 0.35415
944 0.097789 0.0072479 -0.046743 -0.068119 -0.020341 0.039799 -0.080676 0.036091 -0.019654 0.009698 -0.084898 0.0049054 -0.056497 0.49509
945 0.058189 -0.0047852 -0.024547 -0.083932 -0.031325 0.015068 -0.076174 0.067832 0.13449 0.0020267 -0.056764 0.029619 -0.090601 0.50363
946 0.015758 -0.024468 0.024699 -0.076935 -0.02561 0.041197 -0.071482 0.082332 0.17798 0.0027054 -0.066951 0.020722 -0.11932 0.5409
947 0.0044878 -0.015561 0.031695 -0.070588 -0.012875 0.024596 -0.07057 0.065463 0.17999 -0.020386 -0.055298 0.027496 -0.088367 0.49442
948 -0.036393 -0.034514 -0.048099 -0.084111 -0.02304 0.015634 -0.10072 0.056824 0.16809 -0.052737 -0.098574 -0.0063011 -0.13637 0.48258
949 -0.024023 -0.027547 -0.056923 -0.064053 -0.021265 0.0093233 -0.092685 0.030825 0.09099 -0.017059 -0.071181 0.023632 -0.12517 0.50387
950 -0.0031633 -0.0098504 -0.069637 -0.071186 -0.02792 -0.0046179 -0.070463 0.041546 0.057625 -0.0051299 -0.095618 0.0037357 -0.013128 0.5306
951 -0.0056437 0.0094766 -0.084601 -0.061039 -0.027334 0.023991 -0.079141 0.033847 0.0449 -0.017041 -0.051005 0.048199 -0.062851 0.56634
952 -0.011304 -0.022666 -0.089555 -0.069972 -0.022659 0.0077898 -0.077739 0.0098979 0.026935 -0.020763 -0.069261 -0.0030876 -0.095584 0.58514
953 -0.016324 -0.0104 -0.083979 -0.080755 -0.040264 0.010629 -0.075347 0.020619 0.02579 -0.018734 -0.074108 0.041236 -0.084528 0.65903
954 -0.0098449 -0.017703 -0.089713 -0.082408 -0.045649 -0.0022526 -0.092895 0.0050797 0.021645 -0.029145 -0.082815 0.026159 -0.12733 0.52817
955 -0.0050853 -0.024196 -0.075008 -0.064161 -0.041794 0.015776 -0.090372 0.035261 0.02282 -0.014117 -0.077721 0.031483 -0.093665 0.5153
956 -0.028926 -0.026869 -0.096132 -0.090604 -0.057699 -0.017275 -0.08403 0.044201 0.043365 -0.034738 -0.092238 -0.027394 -0.11933 0.44048
957 0.015334 0.013668 -0.067406 -0.067397 -0.0083634 0.034074 -0.073918 0.10882 0.23713 0.020941 -0.075055 0.048879 -0.079051 0.44201
958 -0.018416 -0.017425 -0.09217 -0.08499 -0.048988 -0.0078573 -0.055246 0.081053 0.21088 -0.0097105 -0.075562 0.0027727 -0.10299 0.43797
959 -0.023777 -0.015718 -0.092484 -0.082863 -0.041343 0.0037316 -0.076964 0.079524 0.25272 -0.0044618 -0.082398 0.020396 -0.068188 0.3606
960 -0.011397 0.0098691 -0.078358 -0.074976 -0.034568 0.01377 -0.081062 0.084095 0.23945 -0.0089431 -0.091085 0.015569 -0.12681 0.32694
961 -0.017218 -0.0097939 -0.097872 -0.10558 -0.042953 0.00032921 -0.07195 0.049626 0.15309 -0.023684 -0.10872 0.023583 -0.12659 0.31419
962 -0.031008 0.005563 -0.10571 -0.10283 -0.054788 -0.007242 -0.084967 0.011137 0.097324 -0.047686 -0.10615 0.011396 -0.097528 0.26896
963 -0.028508 -0.0201 -0.11759 -0.10219 -0.078232 -0.030203 -0.089925 0.023228 0.068379 -0.037497 -0.13751 0.01968 -0.10003 0.22235
964 -0.042639 -0.030253 -0.12095 -0.10561 -0.081067 -0.039534 -0.087953 0.0078387 0.067084 -0.041288 -0.10892 -0.0074571 -0.10718 0.26257
965 -0.043239 -0.014266 -0.11069 -0.10219 -0.074232 -0.020165 -0.1156 0.02124 0.059579 -0.03444 -0.096778 0.030946 -0.090228 0.27564
966 -0.03973 -0.010629 -0.10922 -0.1017 -0.047047 -0.0097267 -0.089409 0.0389 0.075964 -0.0098411 -0.11354 -0.0041703 -0.11042 0.23719
967 -0.01486 0.0041678 -0.092467 -0.082637 -0.046852 -0.00062783 -0.070657 0.074571 0.18242 -0.015262 -0.095822 0.015003 -0.11247 0.22214
968 -0.04297 -0.013715 -0.10427 -0.10021 -0.054856 -0.016429 -0.079345 0.058092 0.26839 -0.032854 -0.094659 0.020286 -0.092079 0.23987
969 -0.024801 -0.0043283 -0.091335 -0.071483 -0.049101 -0.01543 -0.060302 0.078403 0.32577 -0.023115 -0.087165 0.01406 -0.11669 0.209
970 -0.029391 0.0026587 -0.066929 0.14991 -0.043506 -0.015821 -0.06354 0.088854 0.29453 0.0046136 -0.084872 0.032623 -0.062045 0.20687
971 -0.031441 -0.012114 -0.085223 0.1845 -0.040221 -0.019133 -0.086268 0.048085 0.25949 -0.016908 -0.087259 0.029127 -0.087869 0.22847
972 -0.037962 -0.0039574 -0.10038 0.12543 -0.050966 -0.021044 -0.061356 0.032606 0.17313 -0.032499 -0.072585 0.03079 -0.12642 0.20807
973 -0.059822 -0.02361 -0.097041 0.0091357 -0.052281 -0.017325 -0.096014 0.030107 0.14803 -0.04424 -0.10767 -0.015337 -0.010336 0.20482
974 -0.039103 -0.017304 -0.10886 0.0060827 -0.060495 -0.018516 -0.072832 0.024598 0.13312 -0.026372 -0.079289 0.036887 -0.095599 0.21325
975 -0.052153 -0.014957 -0.10181 -0.01923 -0.0714 -0.028957 -0.10055 0.013499 0.098719 -0.055983 -0.092755 -0.01124 -0.043222 0.17771
976 -0.034403 -0.01825 -0.11542 -0.012043 -0.071435 -0.028998 -0.11585 0.029909 0.106 -0.040394 -0.11836 0.012003 -0.071996 0.1711
977 -0.048004 -0.011303 -0.12601 -0.014416 -0.07192 -0.02551 -0.075105 0.01139 0.087528 -0.029316 -0.10447 0.011907 -0.087129 0.18477
978 -0.063094 -0.044556 -0.1308 -0.032249 -0.079795 -0.042701 -0.11948 0.0064113 0.11561 -0.055477 -0.097556 -0.01968 -0.10196 0.16844
979 -0.073525 -0.040929 -0.12366 -0.050682 -0.08366 -0.040922 -0.093841 0.010702 0.15998 -0.059458 -0.10624 -0.0057564 -0.16016 0.15437
980 -0.022025 0.0089182 -0.11049 -0.030815 -0.037514 -0.0082031 -0.10182 0.058293 0.32469 0.0020404 -0.099489 -0.0065531 -0.079969 0.14364
981 -0.053035 -0.052025 -0.11056 -0.062358 -0.060009 -0.010334 -0.086487 0.052714 0.31256 -0.027931 -0.096176 -0.0044597 -0.076963 0.14733
982 -0.048126 -0.00024791 -0.11812 -0.040561 -0.054684 -0.020275 -0.090955 0.075505 0.31248 -0.033532 -0.081512 0.046194 -0.079416 0.16719
983 -0.044016 -0.026121 -0.1002 -0.032254 -0.055839 -0.017867 -0.090882 0.047536 0.237 -0.034224 -0.081909 0.025437 -0.13859 0.16045
984 -0.038496 -0.008334 -0.11479 -0.043997 -0.055094 -0.033198 -0.09218 0.044207 0.17034 -0.028075 -0.050986 0.01365 -0.079823 0.1467
985 -0.040547 -0.0080971 -0.11577 -0.04516 -0.051959 -0.032439 -0.089178 0.039298 0.15669 -0.036456 -0.086462 0.027764 -0.078136 0.16499
986 -0.054357 -0.04605 -0.13566 -0.071213 -0.081653 -0.04262 -0.11843 0.012459 0.12876 -0.045797 -0.078649 0.0056872 -0.06569 0.15745
987 -0.017588 -0.019493 -0.10672 -0.063536 -0.051608 -0.030861 -0.094124 0.025519 0.15139 -0.036319 -0.068356 0.018371 -0.077913 0.13816
988 -0.036518 -0.026596 -0.1125 -0.074089 -0.050723 -0.028562 -0.092322 -0.0013497 0.11119 -0.02438 -0.084063 0.032494 -0.050667 0.12467
989 -0.022038 -0.0076592 -0.12078 -0.057142 -0.039538 -0.043844 -0.0854 0.012041 0.16288 -0.0058215 -0.060329 0.020677 0.07637 0.15417
990 -0.037849 -0.026602 -0.11929 -0.055464 -0.017463 -0.041245 -0.085157 0.044262 0.25975 0.0054272 -0.064406 -0.0068793 0.087127 0.14526
991 -0.028469 -0.032355 -0.11458 -0.066247 0.0093225 -0.024066 -0.088075 0.068843 0.3263 0.065676 -0.037443 0.0016841 0.13411 0.11176
992 -0.03157 -0.023468 -0.11455 -0.08665 0.072818 -0.039137 -0.080573 0.071294 0.35863 0.14513 -0.025609 0.0058074 0.17525 0.083626
993 -0.01137 -0.0081014 -0.097013 -0.077663 0.10668 -0.023758 -0.069931 0.069655 0.32737 0.18179 -0.042816 0.0010808 0.084017 0.11962
994 -0.0357 -0.019224 -0.11534 -0.068576 0.056048 -0.03614 -0.081099 0.053316 0.26353 0.18523 -0.068153 0.014684 0.020613 0.14054
995 -0.022891 -0.029848 -0.12402 -0.091429 0.013193 -0.042021 -0.099027 0.024187 0.17994 0.13206 -0.066539 -0.014902 0.04611 0.082008
996 -0.040541 -0.037521 -0.12908 -0.077162 -0.013012 -0.032442 -0.080295 0.043598 0.15804 0.085949 -0.055316 0.0065809 -0.023844 0.14684
997 -0.033581 -0.019314 -0.123 -0.090575 -0.038256 -0.044733 -0.071802 0.022648 0.15384 0.085768 -0.054923 -0.0038657 0.063243 0.078796
998 -0.025192 -0.013747 -0.11032 -0.080178 -0.024681 -0.039354 -0.08779 0.014109 0.15258 0.076787 -0.05516 -0.011282 0.02516 0.05943
999 -0.027712 -0.0035897 -0.11501 -0.082031 -0.027456 -0.049095 -0.077098 0.02356 0.13688 0.056325 -0.056206 0.014581 0.0043762 0.13037
1000 -0.022573 -0.018873 -0.10487 -0.085544 -0.035961 -0.024067 -0.074506 0.026421 0.13739 0.078164 -0.066743 0.022004 0.00071278 0.11076
1001 -0.018253 -0.028976 -0.11199 -0.098097 -0.044486 -0.051348 -0.10444 0.011172 0.1193 0.048483 -0.04219 -0.0060822 -0.035271 0.086342
1002 0.031577 -0.020629 -0.12141 -0.07732 -0.0094006 -0.025109 -0.082732 0.0051129 0.16081 0.077301 -0.0075164 0.048941 0.032686 0.11
1003 0.11734 -0.015692 -0.10626 -0.093403 -0.021475 -0.05135 -0.07459 0.025944 0.15759 0.06272 -0.030423 0.010075 -0.024807 0.10318
1004 0.14687 -0.027325 -0.1261 -0.12562 -0.02302 -0.050251 -0.083777 0.024295 0.25738 0.049909 -0.04586 0.011948 -0.048881 0.078854
1005 0.068825 -0.006098 -0.11792 -0.099499 -0.024275 -0.047462 -0.090275 0.054146 0.32385 0.080467 -0.019826 -0.016459 0.0016358 0.070588
1006 0.058655 -0.008051 -0.10707 -0.067382 0.0090801 -0.025264 -0.069403 0.057497 0.3114 0.11821 0.0045068 0.064795 0.077442 0.13337
1007 0.029255 -0.0037541 -0.10767 -0.11008 0.014385 -0.038295 -0.087131 0.046047 0.23084 0.10165 -0.0093499 0.019958 0.039379 0.10106
1008 -0.0033057 -0.043697 -0.1372 -0.10117 -0.01368 -0.049936 -0.10019 0.012198 0.14648 0.074833 -0.088717 -0.019699 -0.016724 0.04826
1009 -0.0028261 -0.03187 -0.13188 -0.11075 -0.0068544 -0.040817 -0.078737 0.023379 0.15626 0.12616 -0.057303 0.0060048 0.036492 0.058574
1010 0.0074235 -0.017493 -0.12538 -0.114 -0.026979 -0.057458 -0.10253 0.01312 0.11922 0.20569 -0.02756 0.015998 -0.014181 0.087438
1011 0.0018631 -0.027846 -0.13234 -0.10616 -0.011344 -0.050579 -0.10298 0.027671 0.13563 0.23488 -0.034747 -0.012708 0.027435 0.10991
1012 0.019263 -0.016299 -0.10433 -0.085549 0.0022012 -0.051911 -0.07247 0.039402 0.14338 0.24001 -0.046783 0.041085 0.0029921 0.073416
1013 -0.014668 -0.040762 -0.13695 -0.12331 -0.013434 -0.052282 -0.099088 0.0071828 0.10186 0.15596 -0.04993 0.011858 -0.080611 0.04667
1014 -0.0083081 -0.052945 -0.13848 -0.12548 0.0088815 -0.059113 -0.12434 0.0078537 0.083071 0.11273 -0.066517 0.016202 -0.024355 0.077134
1015 -0.032348 -0.057748 -0.13087 -0.11401 0.031047 -0.055514 -0.085744 -0.0078054 0.090966 0.12462 -0.052614 -0.0082549 0.0041319 0.033558
1016 0.011001 -0.023922 -0.11858 -0.094701 0.046232 -0.054635 -0.087902 0.022636 0.10777 0.12682 -0.0352 0.041958 -0.019532 0.050412
1017 -0.0021292 -0.030795 -0.10925 -0.11215 0.079697 -0.046367 -0.097689 0.014106 0.076466 0.10141 -0.035097 0.013732 0.016245 0.041666
1018 -0.04336 -0.062678 -0.14616 -0.12016 0.064642 -0.073878 -0.12608 -0.0057627 0.041361 0.08041 -0.051714 -0.0023148 0.010132 0.00817
1019 0.00899 -0.020861 -0.10922 -0.10269 0.089887 -0.033779 -0.10894 0.022048 0.076616 0.12455 -0.02733 0.0059186 -0.012592 0.091834
1020 -0.0065404 -0.046474 -0.13064 -0.12003 0.064303 -0.05315 -0.095373 -0.0039009 0.057151 0.11989 -0.028727 -0.039118 -0.024165 0.066018
1021 0.012939 -0.025007 -0.10605 -0.11116 0.086738 -0.042121 -0.076151 0.02114 0.064105 0.11051 -0.023854 0.0025053 0.042242 0.041082
1022 -0.0099212 -0.02084 -0.12769 -0.10945 0.093463 -0.045692 -0.085129 0.0014909 0.0549 0.11668 -0.01636 -0.0059413 0.028488 0.017706
1023 0.00088846 -0.022263 -0.11071 -0.12418 0.080468 -0.037424 -0.093317 0.018872 0.052955 0.080774 -0.055307 -0.016468 -0.014465 0.04326
1024 -0.015042 -0.031156 -0.12071 -0.12084 0.1199 -0.045195 -0.094774 0.011973 0.07065 0.15703 -0.031294 -0.0028946 0.0069713 0.036584
1025 -0.0085923 -0.044299 -0.12455 -0.10913 0.099038 -0.046316 -0.10531 -0.0046364 0.024595 0.22369 -0.029781 -0.023391 -0.025302 0.024358
1026 -0.0061627 -0.028752 -0.11489 -0.11064 0.11106 -0.034557 -0.09599 0.028065 0.04335 0.24188 -0.0072572 0.014262 0.016705 0.051972
1027 -0.0028731 -0.011725 -0.10876 -0.1062 0.14056 -0.010148 -0.083878 0.024245 0.050715 0.24807 -0.019844 0.048376 -0.037179 0.033686
1028 -0.038503 -0.048768 -0.1182 -0.12933 0.10922 -0.038809 -0.10013 -0.0014737 0.01696 0.17149 -0.056471 -0.0089311 -0.072252 0.03957
1029 -0.0037439 -0.015071 -0.10588 -0.1216 0.16513 -0.024891 -0.095514 0.015527 0.038235 0.15552 -0.00066733 0.039262 0.031184 0.066654
1030 -0.019774 -0.038994 -0.11527 -0.097743 0.18576 -0.026962 -0.088532 -0.0012719 0.02663 0.14299 -0.025404 -0.016044 -0.017729 0.012198
1031 -0.026035 -0.038827 -0.13897 -0.12554 0.1752 -0.038003 -0.076139 -0.014741 -0.0020152 0.12352 -0.049751 -0.0091909 -0.013742 0.044302
1032 0.024175 0.0066897 -0.079543 -0.084458 0.21435 -0.011264 -0.033317 0.02048 0.04176 0.16401 -0.011047 0.042742 -0.0010958 0.051376
1033 -0.035865 -0.048333 -0.1237 -0.11295 0.15103 -0.039355 -0.056505 -0.0094192 -0.0097853 0.10921 -0.048144 -0.018454 -0.054249 0.04827
1034 -0.034246 -0.034996 -0.14559 -0.12254 0.13013 -0.046266 -0.069173 -0.038598 -0.0070404 0.10449 -0.067361 -0.0044808 -0.083833 -0.021226
1035 -0.0063562 -0.033479 -0.10644 -0.11377 0.15356 -0.032148 -0.0033709 0.0041926 0.021815 0.11994 -0.032468 0.035073 -0.015986 0.060458
1036 -0.053457 -0.046882 -0.16013 -0.1219 0.13129 -0.058409 0.021511 -0.044936 -0.018121 0.1022 -0.053814 -0.0013641 -0.058759 0.0062118
1037 -0.021367 -0.032776 -0.10912 -0.1069 0.16399 -0.04893 0.041013 -0.011986 -0.0050156 0.10483 -0.055921 0.027509 0.0019372 0.052366
1038 -0.032207 -0.033559 -0.1019 -0.10555 0.17234 -0.027281 0.077736 -0.025415 -0.0028006 0.10866 -0.010468 0.0059527 -0.044326 0.01344
1039 -0.055888 -0.066582 -0.129 -0.11913 0.14538 -0.052312 0.1012 -0.029294 -0.034316 0.086862 -0.056884 -0.013694 0.0205 0.012414
1040 -0.037588 -0.037735 -0.11846 -0.11068 0.15366 -0.026284 0.11559 -0.0088429 -0.010761 0.10361 -0.0040311 0.025959 -0.063503 0.0044478
1041 -0.049379 -0.036338 -0.12707 -0.092335 0.15982 -0.042775 0.10481 -0.027922 -0.0072958 0.0785 0.014462 0.017753 -0.023116 0.010912
1042 -0.036249 -0.039541 -0.11445 -0.10629 0.16408 -0.037706 0.053814 -0.013881 -0.0075109 0.079819 0.0035255 0.032706 -0.03421 0.046616
1043 -0.041049 -0.049054 -0.11697 -0.12585 0.18539 -0.035967 0.0014263 -0.01765 -0.025926 0.092517 0.032149 0.0013595 -0.053823 0.01519
1044 -0.02628 -0.026297 -0.11623 -0.11378 0.17915 -0.042108 0.0087584 -0.032759 -0.014301 0.090726 0.0039921 0.011493 -0.0066565 0.034424
1045 -0.0367 -0.05927 -0.098556 -0.13186 0.1982 -0.043529 -0.017969 -0.041158 -0.040126 0.086325 -0.010485 -0.0025137 -0.02099 0.0029777
1046 -0.05124 -0.059253 -0.14038 -0.11991 0.22193 -0.039051 -0.0046073 -0.041607 -0.036901 0.070403 -0.014751 -0.00099033 -0.022903 0.0020117
1047 -0.045981 -0.045276 -0.1297 -0.12343 0.21535 -0.0074617 -0.029735 -0.027427 -0.041436 0.069542 -0.017608 -0.003797 -0.065537 0.0043157
1048 -0.029291 -0.039069 -0.10796 -0.096486 0.2442 0.014267 -0.006173 -0.016566 -0.024931 0.070161 0.0082053 0.0064664 0.0263 0.0050097
1049 -0.032562 -0.045632 -0.11744 -0.12306 0.18813 0.0042859 -0.013211 -0.027905 -0.029076 0.046419 -0.032931 -0.02069 -0.0015335 0.0061537
1050 -0.035652 -0.036075 -0.11787 0.069228 0.15998 -0.011255 0.024571 -0.017944 -0.023661 0.083868 -0.027158 0.017893 -0.050857 0.00053766
1051 -0.054122 -0.037088 -0.12156 0.14894 0.13072 -0.022216 0.023693 -0.040723 -0.052927 0.043477 -0.032075 0.0031765 -0.02904 0.034772
1052 -0.027793 -0.020151 -0.10203 0.26065 0.17024 -0.027928 0.097496 -0.011572 -0.031082 0.075395 -0.023911 0.01731 -0.012024 -0.0023844
1053 -0.045553 -0.044374 -0.11478 0.22182 0.171 -0.037799 0.071008 -0.025221 -0.036997 0.040814 -0.022938 -0.034467 -0.018787 0.0061596
1054 -0.036214 -0.046427 -0.10123 0.15037 0.20839 -0.03554 0.11947 -0.03896 -0.043952 0.047403 -0.012555 0.011497 -0.02301 0.010244
1055 -0.054604 -0.05093 -0.11795 0.070314 0.19329 -0.030691 0.14066 -0.033369 -0.051077 0.033851 -0.030392 -0.00461 -0.052854 0.0048676
1056 -0.049564 -0.032023 -0.11291 0.047621 0.21604 -0.019772 0.15594 -0.013918 -0.042252 0.04633 -0.027858 0.021563 -0.033947 0.022292
1057 -0.033655 -0.046936 -0.10698 0.025148 0.23416 -0.038083 0.18303 -0.028998 -0.055667 0.041359 -0.034195 0.024797 -0.049871 -0.030834
1058 -0.042405 -0.052889 -0.082509 0.028625 0.20128 -0.018825 0.20219 -0.037737 -0.044752 0.013267 -0.015972 0.02106 -0.073114 -0.0090004
1059 -0.034355 -0.031343 -0.056003 0.047522 0.20592 0.025334 0.18576 -0.032006 -0.043767 0.021936 -0.043498 -0.027826 0.00037258 0.016824
1060 -0.035416 -0.031246 -0.034458 0.2131 0.19099 0.10594 0.21912 -0.016445 -0.035332 0.025245 -0.022695 0.013617 -0.044771 0.019598
1061 -0.056036 -0.048559 -0.075562 0.3524 0.16067 0.14852 0.19994 -0.028674 -0.049217 0.0095834 -0.054412 0.0055103 -0.026544 0.0084816
1062 -0.036317 -0.044312 -0.083736 0.3005 0.15324 0.15468 0.17175 -0.032993 -0.046302 0.035072 -0.041388 0.034414 0.035882 -0.017454
1063 0.002993 0.013435 -0.03851 0.32259 0.19036 0.23232 0.20335 0.016608 -0.015017 0.053191 -0.0076652 0.024137 -0.016721 0.0087095
1064 -0.032887 -0.024778 -0.055484 0.26693 0.16631 0.21618 0.15904 -0.040961 -0.050312 0.043439 -0.045092 0.01761 -0.042484 0.0064435
1065 -0.025798 -0.028881 -0.067318 0.18931 0.17783 0.18452 0.14789 -0.02225 -0.058297 -0.00041186 -0.051169 -0.021666 -0.025628 0.018478
1066 -0.045978 -0.040914 -0.070452 0.11832 0.16933 0.11343 0.14157 -0.031149 -0.072272 0.016157 -0.060555 -0.016663 -0.019221 -0.038958
1067 -0.028419 -0.032117 -0.066096 0.12122 0.17771 0.086905 0.15144 -0.037659 -0.049578 0.014555 -0.062252 0.0035505 -0.031165 -0.022805
1068 -0.014379 -0.02856 -0.0569 0.089385 0.15226 0.071034 0.1295 -0.033098 -0.061713 -0.0037258 -0.061039 -0.0059261 -0.049648 -0.013011
1069 -0.043709 -0.066493 -0.039524 0.072002 0.16069 0.055492 0.1464 -0.049237 -0.062908 -0.022967 -0.073535 -0.0088727 -0.0093014 -0.014277
1070 -0.02174 -0.035876 -0.033569 0.070669 0.16141 0.067301 0.19717 -0.034286 -0.069393 0.0033315 -0.069012 0.011571 -0.040475 -0.037973
1071 -0.05074 -0.053189 -0.060333 0.065667 0.15766 0.04818 0.17087 -0.046755 -0.093218 -0.0022698 -0.048929 0.013234 -0.043758 0.00040145
1072 -0.05794 -0.044742 -0.080147 0.038454 0.12805 0.050399 0.2727 -0.035124 -0.085343 -0.017471 -0.075706 0.014007 -0.053002 -0.0091246
1073 -0.037321 -0.053225 -0.056161 0.057461 0.13872 0.089788 0.30495 0.059607 -0.085288 -0.030792 -0.055212 -0.041899 -0.067255 -0.021511
1074 -0.045551 -0.031858 -0.057295 0.073188 0.1595 0.13127 0.34017 0.11958 -0.066293 -0.0049438 -0.088279 0.0082542 -0.028388 -0.011867
1075 0.11928 -0.045381 -0.045009 0.058955 0.16575 0.17569 0.34261 0.15652 -0.058638 0.016655 -0.043256 -0.0012725 -0.0087117 0.012527
1076 0.17138 -0.028664 -0.029673 0.058262 0.1788 0.17442 0.33538 0.17213 -0.051763 0.015844 -0.056842 -0.00081909 -0.027705 -0.0071086
1077 0.17453 -0.020637 -0.0096572 0.046039 0.15624 0.2056 0.23145 0.1971 -0.065568 0.014392 -0.048789 0.019264 -0.0046785 -0.027955
1078 0.10474 -0.05701 0.056569 0.011676 0.14321 0.2011 0.18152 0.15582 -0.085713 -0.007269 -0.061226 -0.011632 -0.11105 -0.053291
1079 0.11517 -0.0072435 0.16403 0.071593 0.20445 0.2506 0.17596 0.20781 -0.046158 0.02751 -0.036602 0.016531 -0.052135 0.0054934
1080 0.034986 -0.058917 0.11199 0.01791 0.17589 0.19703 0.13303 0.15394 -0.071133 0.0021883 -0.053629 0.00064441 -0.015629 -0.029173
1081 0.054316 -0.02781 0.14978 0.013787 0.21161 0.26993 0.15611 0.13809 -0.045428 0.023887 -0.033436 0.015058 -0.050892 -0.0059186
1082 0.032316 -0.034553 0.078382 0.017114 0.25004 0.27382 0.13965 0.099725 -0.068234 -0.0088643 -0.032343 -0.00032884 0.017495 0.0030053
1083 0.048365 -0.020726 0.028118 0.024091 0.25081 0.30553 0.11163 0.14113 -0.055639 0.014674 -0.049579 0.014995 -0.012159 -0.021101
1084 0.030805 -0.051979 -0.0087958 -0.0017219 0.17429 0.26899 0.099604 0.10972 -0.070274 -0.002497 -0.058516 -0.012732 -0.013702 -0.051267
1085 0.023954 -0.050702 -0.01158 -0.020745 0.10912 0.19794 0.10464 0.073388 -0.099709 -0.036098 -0.056633 0.0026913 -0.038206 -0.0049127
1086 0.12366 -0.045355 -0.007274 0.0027522 0.091364 0.20597 0.12956 0.10174 -0.073044 0.0052204 -0.042879 0.018855 -0.035139 -0.040719
1087 0.18142 -0.032598 -0.024628 0.0019993 0.072879 0.17844 0.15833 0.094879 -0.078299 0.012489 -0.024636 0.024388 0.041538 -0.0012647
1088 0.22341 -0.032651 0.0079978 0.013766 0.099774 0.20021 0.21674 0.10062 -0.066354 -0.0093623 0.018237 -0.010189 -0.051776 0.060799
1089 0.21889 -0.029634 -0.030156 -0.015067 0.06293 0.15108 0.25183 0.10219 -0.072729 -0.0050836 0.16462 0.0035148 -0.048129 0.21134
1090 0.17116 -0.044127 -0.02349 -0.02363 0.047035 0.13249 0.27998 0.085752 -0.080214 -0.020325 0.21636 -0.012192 -0.031123 0.31077
1091 0.17709 -0.02627 0.014466 0.0011175 0.08777 0.16761 0.35581 0.11538 -0.060949 -0.0036462 0.32823 0.033942 -0.00077601 0.46448
1092 0.115 -0.038793 -0.0033686 -0.031565 0.072555 0.14292 0.34061 0.079484 -0.065534 -0.0085975 0.38028 -0.0030651 -0.043979 0.46384
1093 0.12653 -0.019236 0.031617 -0.0053984 0.0882 0.18278 0.33597 0.11339 -0.044219 0.011061 0.4756 0.076328 -0.055873 0.58294
1094 0.080071 -0.042989 -0.038207 -0.044501 0.039965 0.12367 0.26301 0.063966 -0.093084 -0.04249 0.37085 -0.0060983 -0.084876 0.53487
1095 0.083511 -0.015122 -0.0082209 -0.032464 0.049451 0.15129 0.22953 0.086527 -0.071559 -0.033631 0.3552 0.013935 -0.0215 0.62081
1096 0.08669 -0.059905 -0.047785 -0.046107 0.039166 0.14006 0.12943 0.068558 -0.1067 -0.057793 0.32082 0.0099884 -0.064693 0.62991
1097 0.28657 -0.0025983 -0.017709 -0.0073202 0.041001 0.22386 0.15643 0.084718 -0.07389 -0.030304 0.30289 0.00016178 -0.017266 0.664
1098 0.30043 -0.014501 -0.017303 -0.029743 0.046306 0.27359 0.13448 0.089089 -0.068295 -0.013155 0.30534 0.039095 -0.0747 0.74458
1099 0.33202 -0.024634 -0.017807 -0.039106 0.046031 0.33781 0.15689 0.08208 -0.0659 -0.017627 0.28345 0.021459 -0.026503 0.7283
1100 0.25596 -0.013187 -0.037111 -0.042839 0.028836 0.34234 0.13544 0.074941 -0.079745 -0.026148 0.2634 -0.0066881 -0.071667 0.74892
1101 0.26428 -0.012191 -0.018455 -0.047762 0.039972 0.37907 0.1357 0.10994 -0.05295 -0.0073994 0.24048 0.020915 -0.04618 0.7855
1102 0.20006 -0.040454 -0.02038 -0.039275 0.037727 0.26957 0.11563 0.078663 -0.073475 -0.035571 0.21528 -0.0047013 -0.057673 0.78219
1103 0.23775 0.0093634 -0.0051436 -0.020768 0.059232 0.23565 0.15194 0.092624 -0.06146 -0.0037921 0.23984 0.041802 -0.031577 0.82564
1104 0.26215 -0.0238 -0.038538 -0.043351 0.024947 0.16819 0.12153 0.050285 -0.079355 -0.028883 0.18551 0.017005 -0.04852 0.86446
1105 0.383 -0.023943 -0.051272 -0.064964 -0.010528 0.15024 0.092009 0.077766 -0.10268 -0.040415 0.18386 0.0073188 -0.098764 0.80488
1106 0.37293 -0.019976 -0.012466 -0.052057 0.022087 0.14818 0.070781 0.024887 -0.10292 -0.052406 0.14118 -0.0075078 -0.033837 0.86056
1107 0.37391 -0.0087688 -0.04541 -0.05617 0.0013327 0.14808 0.087864 0.057897 -0.0683 -0.025757 0.15558 -0.0012345 -0.09494 0.85144
1108 0.35179 -0.029222 -0.046904 -0.065263 -0.0076522 0.13097 0.078926 0.052028 -0.098145 -0.028789 0.14599 -0.0069911 -0.10509 0.87981
1109 0.30837 -0.018925 -0.024228 -0.050256 0.000353 0.14557 0.045998 0.043559 -0.09291 -0.01911 0.16489 0.010892 -0.076717 0.80581
1110 0.29112 -0.013058 -0.038892 -0.054029 0.011968 0.13715 0.08181 0.05361 -0.090315 -0.042771 0.1688 0.029126 -0.07191 0.7364
1111 0.32084 0.016029 -0.019966 -0.027672 0.022163 0.1578 0.11615 0.041341 -0.0711 -0.030803 0.16884 0.027349 -0.0085939 0.83267
1112 0.37892 -0.010594 -0.07244 -0.064294 -0.022771 0.12391 0.070374 0.029132 -0.098876 -0.048884 0.15056 0.024852 -0.047197 0.78299
1113 0.44801 0.019183 -0.024755 -0.038177 0.014374 0.12997 0.080896 0.039073 -0.084011 -0.014495 0.15825 0.0062458 -0.042161 0.71203
1114 0.40092 0.01958 -0.046839 -0.05838 -0.0072911 0.11778 0.077969 0.015634 -0.075366 -0.032177 0.18251 0.010639 -0.070924 0.6619
1115 0.37578 -0.0079132 -0.059613 0.1775 -0.025966 0.089418 0.059831 0.025275 -0.11568 -0.031788 0.1309 -0.0052775 -0.10216 0.55052
1116 0.36685 0.25766 -0.028027 0.26115 -0.0033608 0.10342 0.031713 0.025406 -0.080286 -0.039899 0.19819 -0.0032741 -0.025711 0.52433
1117 0.34289 0.3339 -0.020281 0.29905 -0.0047456 0.10765 0.059155 0.031236 -0.071971 -0.031861 0.17204 0.010489 -0.088144 0.50697
1118 0.37136 0.38298 -0.023165 0.31773 -0.0060604 0.10467 0.066027 0.043207 -0.082246 -0.025512 0.23579 0.012623 -0.014988 0.47446
1119 0.41058 0.41408 -0.019769 0.19654 0.0089747 0.098384 0.038769 0.019568 -0.076431 -0.045113 0.23567 0.015756 -0.041571 0.49954
1120 0.45678 0.43761 -0.043973 0.11473 -0.01841 0.10457 0.034621 0.029949 -0.095696 -0.028935 0.20938 -5.0598e-05 -0.091554 0.50953
1121 0.39538 0.41777 -0.038357 0.070009 -0.019925 0.073321 0.033684 0.02276 -0.087411 -0.057336 0.18336 0.023463 -0.12965 0.46197
1122 0.37672 0.46059 -0.042781 0.066326 -0.03288 0.06186 0.031336 0.018351 -0.094716 -0.043597 0.22308 -0.010924 -0.046261 0.46503
1123 0.31616 0.48272 -0.030856 0.065723 0.0053454 0.087509 0.020968 0.020102 -0.10106 -0.029648 0.19419 0.01302 -0.061235 0.41917
1124 0.28443 0.50872 -0.04213 0.06192 -0.023509 0.079508 0.01791 0.019363 -0.082436 -0.02972 0.20414 0.033083 -0.040818 0.40294
1125 0.26526 0.53666 -0.062194 0.040407 -0.026514 0.072747 0.0096022 0.025774 -0.094351 -0.062531 0.20336 0.0056763 -0.029581 0.44703
1126 0.28802 0.60239 -0.031758 0.052984 -0.010279 0.10528 0.039284 0.048345 -0.064216 -0.0039325 0.22335 0.02368 -0.025995 0.44493
1127 0.23274 0.58815 -0.063902 0.035571 -0.031324 0.058974 0.012736 -0.011464 -0.092772 -0.055854 0.19271 0.002943 -0.055938 0.43115
1128 0.26004 0.63034 -0.061216 0.031258 -0.0066687 0.081963 0.042109 0.027196 -0.083317 -0.029225 0.23772 0.010696 -0.076482 0.3785
1129 0.25366 0.6142 -0.06053 0.028875 -0.019364 0.063282 -0.028479 0.027997 -0.10354 -0.033086 0.19889 0.02542 -0.092775 0.4504
1130 0.23414 0.64699 -0.067564 0.015772 -0.027898 0.058681 0.020133 0.011358 -0.081797 -0.044148 0.18758 0.044763 -0.052958 0.35583
1131 0.22706 0.64433 -0.073458 0.0070495 -0.020553 0.05208 0.018445 0.053779 0.071288 -0.025389 0.1961 0.0086865 -0.082242 0.37497
1132 0.21314 0.63656 -0.084792 -0.012873 -0.039438 0.043968 -0.0081128 0.07318 0.15459 -0.05077 0.1453 -0.01559 -0.040615 0.36488
1133 0.19455 0.64155 -0.091086 -0.020146 -0.040643 0.040117 0.0048693 0.093441 0.12 -0.020082 0.14825 0.020663 -0.032639 0.32563
1134 0.23567 0.72315 -0.064871 0.018781 -0.011978 0.072336 0.021291 0.20842 0.15758 0.007557 0.15961 0.013447 -0.084952 0.37477
1135 0.16806 0.62451 -0.096375 -0.025092 -0.042612 0.042935 -0.018986 0.19136 0.050258 -0.0055843 0.11454 -0.00517 -0.060145 0.29792
1136 0.16952 0.69712 -0.073889 -0.016745 -0.031127 0.091284 0.0041058 0.20794 0.0066929 0.047984 0.12092 -0.0096666 -0.085369 0.34538
1137 0.19601 0.76293 -0.058953 -0.0010882 -0.0032921 0.13058 0.026248 0.25355 0.013588 0.056043 0.12848 0.025827 -0.067272 0.34419
1138 0.16224 0.73281 -0.070717 -0.036501 -0.040607 0.13264 -0.02087 0.2191 -0.019047 0.042982 0.057002 -0.01567 -0.1164 0.31193
1139 0.1518 0.74167 -0.067681 -0.028924 -0.056782 0.18825 -0.00042781 0.19562 -0.013482 0.05958 0.091865 -0.0035165 -0.069769 0.30856
1140 0.13451 0.69288 -0.071935 -0.037987 -0.036867 0.23354 -0.012636 0.13809 -0.016227 0.063249 0.064359 -0.021913 -0.049322 0.30988
1141 0.14231 0.67515 -0.071819 -0.04972 -0.033111 0.27461 -0.0050935 0.10329 -0.042372 0.046958 0.052042 0.01415 -0.061006 0.31853
1142 0.14101 0.6518 -0.070913 -0.046073 -0.013116 0.27448 -0.010801 0.088179 -0.020218 0.077416 0.058745 -0.011016 -0.076899 0.27489
1143 0.12189 0.56863 -0.086017 -0.042366 -0.025891 0.25412 -0.021099 0.07783 -0.024583 0.091225 0.041909 0.020317 -0.079182 0.28353
1144 0.19546 0.51436 -0.082872 -0.060899 0.022434 0.17608 -0.018987 0.083271 -0.040558 0.080684 0.057292 0.0077804 0.0014242 0.26541
1145 0.27608 0.47458 -0.065896 -0.058762 0.051059 0.12054 -0.011615 0.076332 -0.045203 0.086112 0.081125 0.013384 -0.039359 0.26069
1146 0.32023 0.49835 -0.01043 -0.042685 0.062314 0.11283 -0.0028228 0.073683 -0.014868 0.1039 0.083859 0.010197 -0.058603 0.23667
1147 0.23564 0.46549 0.11982 -0.059928 0.0344 0.084811 -0.0076507 0.070694 -0.020033 0.08453 0.034642 0.020551 -0.10476 0.21396
1148 0.1902 0.4596 0.15436 -0.056071 -0.011425 0.09166 -0.025489 0.076554 -0.049258 0.088308 0.064335 -0.026706 -0.088209 0.23659
1149 0.1496 0.41647 0.17089 -0.056734 -0.01845 0.072799 -0.021756 0.070235 -0.040713 0.053247 0.075578 -0.015233 -0.059483 0.24842
1150 0.14672 0.43017 0.18214 -0.067967 -0.032205 0.077497 -0.021924 0.064506 -0.049048 0.058066 0.070412 0.0042606 -0.017826 0.24214
1151 0.13239 0.43764 0.14114 -0.0565 -0.01107 0.097956 -0.024892 0.072797 -0.052683 0.083045 0.10241 0.021534 -0.05191 0.2453
1152 0.12669 0.42059 0.078206 -0.066143 -0.018775 0.067205 -0.0261 0.050478 -0.050958 0.063813 0.10311 0.0071074 -0.065273 0.24658
1153 0.12254 0.44284 0.044992 -0.052965 -0.019439 0.060784 -0.017688 0.064399 -0.066963 0.068872 0.093172 0.0046408 -0.087466 0.23584
1154 0.14276 0.45599 0.092508 -0.052588 -0.013924 0.078193 -0.038256 0.05922 -0.029068 0.076771 0.16259 -0.017306 -0.06168 0.23629
1155 0.13776 0.44521 0.097913 -0.052761 -0.020619 0.080941 -0.0088235 0.060291 -0.044553 0.073459 0.16411 0.027608 -0.019193 0.2019
1156 0.10212 0.37473 0.017889 -0.092564 -0.056904 0.03312 -0.039921 0.039072 -0.080948 0.0087379 0.1182 0.00061089 -0.092507 0.13985
1157 0.11398 0.38812 0.084775 -0.056357 -0.014879 0.061999 -0.037219 0.066593 -0.062404 0.056617 0.1246 0.035994 -0.03217 0.22997
1158 0.13459 0.41086 0.1224 -0.05 -0.0014735 0.088568 -0.019087 0.062573 -0.019749 0.069065 0.11124 0.020768 -0.011513 0.18852
1159 0.092316 0.35958 0.12988 -0.069453 -0.022228 0.034117 -0.055445 0.055634 -0.056024 0.027204 0.074191 0.009571 -0.054767 0.16359
1160 0.1042 0.36114 0.17993 -0.070356 -0.040613 0.040446 -0.042723 0.027505 -0.066549 0.020563 0.069985 0.0019544 -0.01026 0.18556
1161 0.10385 0.3554 0.24808 -0.062209 -0.041018 0.042644 -0.019071 0.036446 -0.039714 0.0049213 0.078348 0.011918 -0.065464 0.17775
1162 0.10312 0.35972 0.27668 -0.061952 -0.018873 0.034093 -0.033768 0.098297 0.19726 0.03945 0.055821 0.018641 0.0042631 0.19519
1163 0.10362 0.36025 0.30995 -0.054965 -0.0030676 0.049582 -0.0069663 0.11339 0.21215 0.030749 0.025915 0.023595 -0.04547 0.18668
1164 0.096174 0.33389 0.28191 -0.067828 -0.031512 0.023841 -0.045124 0.10019 0.1867 0.026007 0.072798 0.021818 -0.079044 0.18822
1165 0.056834 0.30324 0.21623 -0.079681 -0.055237 -0.0088002 -0.038752 0.06559 0.16939 -0.00052398 0.045331 -0.00090873 -0.079627 0.098777
1166 0.066363 0.32559 0.19288 -0.074114 -0.033732 0.011089 -0.02202 0.085311 0.12827 0.026405 0.038295 0.030865 -0.0005605 0.15774
1167 0.065193 0.30042 0.16339 -0.073437 -0.043007 0.0035474 -0.044738 0.047002 0.045676 0.035443 0.035388 0.034798 -0.041724 0.13802
1168 0.095992 0.31604 0.20018 -0.07988 -0.024092 0.010496 -0.018796 0.064632 0.058711 0.032502 0.036741 0.042801 -0.028977 0.14264
1169 0.050872 0.29639 0.20623 -0.063093 -0.063427 -0.0083649 -0.039863 0.053603 0.036326 0.031021 0.010514 0.031645 -0.061511 0.20651
1170 0.046062 0.28974 0.21313 -0.080576 -0.031431 -0.011096 -0.075301 0.048874 0.012601 0.033339 0.0071677 0.0078281 -0.083074 0.14232
1171 0.035151 0.26057 0.26988 -0.091469 -0.069316 -0.018047 -0.057729 0.028885 0.0063355 0.020808 0.021791 -0.0050485 -0.1274 0.1274
1172 0.025891 0.26295 0.33217 -0.088542 -0.056381 -0.015148 -0.058087 0.022926 0.0086405 0.0017968 0.0079943 0.011105 -0.034431 0.13327
1173 0.03408 0.26543 0.34487 -0.063574 -0.046176 -0.02999 -0.040015 0.018297 0.023785 -0.0067546 0.015108 0.020798 -0.047604 0.12292
1174 0.03008 0.27079 0.32764 -0.095837 -0.052571 -0.025011 -0.063383 0.034338 0.0185 0.018944 0.00072091 0.017322 -0.12616 0.063982
1175 0.04274 0.2489 0.30982 -0.07699 -0.049526 -0.037452 -0.062881 0.036549 0.017055 0.014783 0.010424 0.025215 -0.071341 0.11492
1176 0.040469 0.2601 0.32336 -0.072053 -0.03915 -0.0067032 -0.031218 0.08248 0.1197 0.0068015 0.025138 0.029548 -0.020644 0.10297
1177 0.037909 0.25127 0.29557 -0.015796 -0.044335 -0.015414 -0.043596 0.11384 0.23009 0.04035 0.030561 0.029922 -0.038598 0.099544
1178 0.024689 0.23689 0.29598 0.23441 -0.04387 -0.042895 -0.046634 0.096041 0.26593 0.039399 -0.016726 0.0037951 -0.056891 0.096078
1179 0.033268 0.24415 0.33015 0.27643 -0.037575 -0.018407 -0.036032 0.10091 0.25338 0.044528 0.029377 -0.013521 -0.037905 0.10379
1180 0.041538 0.25074 0.40451 0.35585 -0.05223 -0.0095078 -0.041 0.075153 0.20834 0.024676 0.026721 -0.014028 -0.017588 0.12805
1181 0.034857 0.24296 0.42414 0.19985 -0.054295 -0.019379 -0.053918 0.053144 0.10922 0.042645 0.024814 0.014125 -0.058681 0.10577
1182 0.016867 0.20681 0.42932 0.089849 -0.036289 -0.03004 -0.042216 0.039665 0.07213 0.0021736 0.00040729 0.023449 -0.048945 0.10089
1183 -0.021663 0.20373 0.35089 0.040146 -0.053704 -0.062521 -0.055493 0.0034159 0.065655 0.011352 -0.018209 -0.003718 -0.057078 0.13345
1184 0.011076 0.20102 0.37625 0.064693 -0.034909 -0.017843 -0.059791 0.057467 0.06441 0.094961 -0.0050961 0.015995 -0.040322 0.089032
1185 0.010686 0.1842 0.32303 0.04082 -0.048554 -0.039434 -0.058879 0.035388 0.050755 0.1176 0.016017 0.018029 -0.079365 0.079886
1186 0.033015 0.20306 0.30458 0.038907 -0.046949 -0.037355 -0.060387 0.044029 0.06229 0.18873 0.04514 0.023122 -0.051258 0.08155
1187 0.024715 0.19369 0.29834 0.026704 -0.074433 -0.038026 -0.059625 0.06309 0.045024 0.19509 0.013084 0.014706 0.0048382 0.081664
1188 0.010665 0.17215 0.29711 0.036991 -0.035988 -0.029967 -0.060223 0.03767 0.035439 0.15047 -0.015863 -0.016271 -0.027015 0.058338
1189 0.014374 0.16653 0.30316 0.21206 -0.040003 -0.013708 -0.050081 0.033621 0.046564 0.095784 -0.0034296 0.026172 -0.072809 0.081582
1190 0.017284 0.17942 0.31776 0.36814 -0.038378 -0.02301 -0.067018 0.050532 0.050039 0.077093 -0.011946 0.027516 -0.076622 0.088436
1191 0.012524 0.16803 0.34882 0.46718 -0.028553 -0.029751 -0.037606 0.048833 0.057874 0.093882 -0.036993 0.013999 -0.073755 0.13982
1192 0.032053 0.17785 0.45188 0.45218 -0.028988 -0.015012 -0.034574 0.055484 0.059599 0.09392 -0.01349 0.018492 -0.029229 0.10399
1193 0.020173 0.16912 0.47251 0.49762 -0.024282 -0.0068931 -0.042542 0.10423 0.23984 0.12692 0.0053836 0.026466 -0.017542 0.10797
1194 0.0070924 0.13735 0.42764 0.53923 -0.036807 -0.052524 -0.04816 0.071536 0.26911 0.085378 -0.016543 0.0083191 -0.10034 0.049752
1195 0.015082 0.15296 0.43127 0.60808 -0.027122 -0.020445 -0.052578 0.073307 0.29519 0.11263 0.01234 0.0039925 -0.078429 0.068216
1196 0.0093416 0.16645 0.3804 0.62499 -0.030667 -0.050357 -0.057786 0.098138 0.29737 0.10105 0.0057135 0.0046959 -0.045202 0.04361
1197 0.0031112 0.13822 0.32787 0.68267 -0.019492 -0.063658 -0.065073 0.072229 0.23475 0.079234 0.010607 -0.026681 -0.078896 0.039154
1198 -0.020529 0.12102 0.29497 0.6469 -0.013627 -0.064669 -0.068321 0.065439 0.14921 0.071432 -0.01663 -0.021647 -0.086489 0.042688
1199 -0.01211 0.11336 0.21853 0.6654 0.0084686 -0.05473 -0.074979 0.02416 0.10899 0.078951 -0.0071666 0.006926 -0.094352 0.090232
1200 -0.00768 0.1393 0.25128 0.75802 0.085524 -0.047041 -0.050997 0.054311 0.12084 0.08626 0.031907 0.028809 0.047094 0.070566
1201 -0.01204 0.11485 0.22773 0.80288 0.096279 -0.032202 -0.057075 0.041982 0.092924 0.063518 -0.00719 0.030073 -0.036449 0.08287
1202 0.0066593 0.12245 0.23483 0.78173 0.095944 -0.054794 -0.067763 0.035183 0.091468 0.050607 -0.012407 0.013376 -0.060293 0.040064
1203 0.0072789 0.13369 0.20995 0.79471 0.059529 -0.058745 -0.044241 0.047954 0.088683 0.074836 -0.014483 0.03542 -0.059716 0.059548
1204 -0.021842 0.10507 0.19981 0.78254 0.012704 -0.073106 -0.055168 0.019825 0.064878 0.054124 -0.02102 0.011323 -0.067009 0.059602
1205 -0.0065819 0.090143 0.19406 0.80262 -0.0015703 -0.082297 -0.080366 0.016586 0.063903 0.057343 -0.028587 0.013106 -0.13056 0.080786
1206 0.0099677 0.10891 0.22775 0.84773 0.025005 -0.039238 -0.062684 0.045437 0.11794 0.081922 0.032176 0.01464 -0.059226 0.06781
1207 0.0048873 0.10711 0.17459 0.83215 -0.00339 -0.05363 -0.045372 0.069758 0.27886 0.076511 0.01814 0.040643 -0.02611 0.073014
1208 0.013407 0.12078 0.18618 0.86527 0.0099552 -0.061331 -0.0392 0.10394 0.33624 0.097239 0.003753 0.023766 -0.002983 0.041008
1209 0.014417 0.11603 0.18008 0.87562 0.0039704 -0.051602 -0.030608 0.099199 0.34781 0.089848 0.017666 -0.0048602 -0.045326 0.053972
1210 -0.0092038 0.10865 0.16373 0.87793 0.0022455 -0.076413 -0.057586 0.07581 0.3357 0.080927 0.0068496 -0.0066069 -0.10273 0.025476
1211 -0.015714 0.097704 0.14766 0.82979 -0.0091493 -0.073454 -0.060313 0.066471 0.24515 0.063005 0.0070729 0.0041165 -0.072353 0.03319
1212 -0.017265 0.095981 0.15457 0.85031 0.0042359 -0.063955 -0.039131 0.058452 0.18875 0.065364 0.016606 0.0042999 -0.043727 0.047904
1213 -0.005745 0.094458 0.15142 0.90996 0.015151 -0.066227 -0.022059 0.056813 0.1781 0.094923 0.04219 0.037673 -0.02023 0.035598
1214 -0.016935 0.082115 0.1397 0.84991 -0.016334 -0.079818 -0.048137 0.033004 0.12964 0.051121 -0.018577 0.038207 -0.042693 0.027942
1215 -0.014576 0.076992 0.1254 0.8814 -0.019839 -0.069119 -0.058215 0.024485 0.10926 0.05709 -0.014054 0.01919 -0.084877 0.019286
1216 -0.017356 0.077079 0.12506 0.87143 -0.017523 -0.06256 -0.046943 0.055806 0.10454 0.044099 0.040549 -0.0060966 -0.04376 0.02321
1217 -0.0071565 0.086256 0.13367 0.89923 -0.013358 -0.062821 -0.041201 0.033927 0.11662 0.060747 0.13916 0.025737 -0.056654 0.004144
1218 -0.011947 0.045243 0.10272 0.88415 -0.0094131 -0.082072 -0.066108 0.0072875 0.10875 0.021046 0.38514 0.02947 -0.099817 0.018128
1219 -0.027337 0.0582 0.10062 0.86518 -0.024838 -0.071984 -0.049306 0.030438 0.10839 0.039575 0.44251 0.015244 -0.02318 -0.012878
1220 -0.012318 0.084937 0.10376 0.89702 -0.025973 -0.062515 -0.027244 0.029309 0.095247 0.064233 0.49722 0.012727 -0.081484 0.030506
1221 -0.015398 0.064504 0.10143 0.89391 -0.011348 -0.077596 -0.025052 0.04726 0.15382 0.058492 0.48046 0.02496 -0.043137 0.02234
1222 -0.024008 0.060701 0.080139 0.89123 -0.017202 -0.071247 -0.0366 0.064071 0.29245 0.056471 0.43768 0.015054 -0.10144 -0.024136
1223 -0.020179 0.050058 0.064075 0.85279 -0.023127 -0.059778 -0.0090876 0.074652 0.33259 0.064069 0.41277 0.011417 -0.074514 -0.005562
1224 -0.022749 0.051705 0.045881 0.83272 -0.025102 -0.031419 -0.041175 0.074223 0.3129 0.025488 0.3736 -0.01534 -0.041587 -0.036458
1225 -0.03673 0.044062 0.076007 0.85996 -0.028437 0.031729 0.0085966 0.069854 0.26381 0.029267 0.3822 -0.010506 -0.087361 0.027566
1226 -0.02437 0.064809 0.063563 0.81539 -0.019372 0.11278 0.021689 0.075635 0.23907 0.048775 0.4178 0.026717 -0.069884 -0.0010801
1227 -0.0633 0.026196 0.035419 0.67889 -0.043377 0.10587 0.0028809 0.015956 0.15151 0.0080741 0.3968 0.0098305 -0.053117 -0.021826
1228 -0.012411 0.075682 0.070145 0.65019 0.0058787 0.17744 0.058433 0.043666 0.16635 0.061603 0.43137 0.037864 -0.0069409 0.0087079
1229 -0.024511 0.050119 0.05345 0.57154 -0.026026 0.20723 0.14606 0.040117 0.1386 0.032771 0.36985 -0.026013 -0.0033543 0.0096019
1230 -0.019202 0.079756 0.043136 0.55955 -9.9693e-07 0.16096 0.18569 0.029728 0.14412 0.04406 0.41226 -0.0072594 -0.090008 0.0010959
1231 -0.024232 0.069213 0.061732 0.52448 0.010144 0.081422 0.23679 0.023809 0.14131 0.029029 0.38059 -0.009696 -0.12323 0.04671
1232 -0.017192 0.05022 0.060328 0.50151 0.066369 0.053641 0.2786 0.03552 0.1401 0.048588 0.34113 0.030837 -0.027054 0.024754
1233 -0.027493 0.044427 0.025854 0.48109 0.10862 0.03409 0.25644 0.041511 0.11941 0.024306 0.28609 0.0095707 -0.031488 -0.018072
1234 -0.024143 0.067414 0.03414 0.45512 0.13569 0.033869 0.29296 0.024402 0.13446 0.022865 0.29294 0.039144 -0.022741 0.0069318
1235 -0.026723 0.059851 0.014866 0.41893 0.074245 0.0027976 0.18611 0.035403 0.1065 0.0057535 0.28045 -0.0052025 -0.033945 -0.0011442
1236 -0.060064 0.049188 -0.0044983 0.39654 0.04206 0.013206 0.14834 0.055154 0.18051 0.0023122 0.2546 0.013691 -0.050088 -0.03245
1237 -0.0021443 0.043605 0.016568 0.4088 0.047125 0.035255 0.1632 0.10578 0.32783 0.070531 0.26633 0.036544 0.0042986 0.0099438
1238 -0.037585 0.032192 0.012814 0.38275 0.02642 0.014084 0.091735 0.070905 0.32162 0.02195 0.22276 0.021188 -0.063885 -0.0054322
1239 -0.033395 0.053659 0.028649 0.36783 0.057326 0.030313 0.097957 0.075396 0.32547 0.033938 0.25888 0.040881 -0.0078382 -0.0077082
1240 -0.036595 0.025286 0.0010854 0.32764 0.020931 0.010112 0.050919 0.048787 0.23846 0.0049969 0.23463 0.028204 -0.043892 -0.013024
1241 -0.027776 0.027403 0.0084013 0.31344 0.057556 0.0022606 0.10148 0.057288 0.18175 0.037756 0.29353 -0.0060323 0.022675 -0.02347
1242 -0.037956 0.02494 0.0056672 0.30974 0.046621 0.013199 0.054433 0.051779 0.14527 0.014784 0.27244 0.035221 -0.042268 -0.0056362
1243 -0.047647 0.016357 -0.0074969 0.26413 0.090946 -0.0010518 0.056935 0.01912 0.14068 0.015233 0.26731 0.017054 -0.063662 -0.020002
1244 -0.040907 0.040964 -0.015321 0.27866 0.10912 0.004217 0.049337 0.042271 0.11296 0.054232 0.27456 0.067748 -0.00095517 0.026552
1245 -0.014927 0.051851 0.011395 0.25262 0.14495 0.010396 0.04905 0.083672 0.13944 0.11192 0.26257 0.040811 -0.059679 1.5734e-05
1246 -0.024948 0.047558 -0.0071892 0.25521 0.16577 0.021775 0.052132 0.071393 0.12543 0.20537 0.24879 0.028375 0.013548 -0.01502
1247 -0.010838 0.043165 -0.011683 0.24947 0.11751 0.013514 0.044644 0.064844 0.13027 0.24966 0.27799 0.062218 -0.077575 0.023474
1248 -0.022689 0.070192 -0.018297 0.22201 0.10489 0.0036023 0.053756 0.063074 0.12335 0.23216 0.26436 0.058051 -0.0051187 -0.022282
1249 -0.014889 0.050368 -0.023991 0.19876 0.078687 0.00068116 0.044988 0.047965 0.0974 0.16657 0.28977 0.022965 -0.018352 0.021162
1250 -0.064349 0.015745 -0.036416 0.17287 0.080892 -0.01261 0.0087303 0.048646 0.095005 0.12857 0.22627 0.0063281 -0.063856 -0.034334
1251 -0.03052 0.044402 -0.03142 0.19749 0.096358 0.017219 0.028632 0.087417 0.23352 0.13046 0.23029 0.0040315 -0.037739 0.02151
1252 -0.03532 0.033049 -0.038734 0.17908 0.12142 0.061938 0.036575 0.10258 0.30515 0.12402 0.23716 0.017825 -0.012792 -0.026356
1253 -0.03244 0.035946 -0.023118 0.18632 0.15587 0.1974 0.045337 0.12121 0.31676 0.10865 0.19348 0.035468 -0.061346 -0.018292
1254 -0.035291 0.030463 -0.002932 0.1615 0.19646 0.26901 0.052619 0.11387 0.27899 0.10668 0.15318 0.082972 -0.053079 0.013132
1255 -0.023671 0.04177 -0.014416 0.1535 0.22161 0.28699 0.023901 0.091041 0.17882 0.10214 0.16213 0.054615 -0.030772 0.0080856
1256 -0.013512 0.037117 -0.01511 0.13762 0.23024 0.31972 0.029573 0.079492 0.15799 0.099146 0.16355 0.040518 -0.080556 0.0264
1257 -0.052602 0.040334 -0.020314 0.13541 0.19556 0.26452 -0.00036472 0.067603 0.11866 0.086734 0.11691 0.011342 -0.052679 0.0084136
1258 -0.051662 0.029771 -0.036168 0.11521 0.18246 0.25108 0.028657 0.16383 0.12804 0.1019 0.10847 0.032305 -0.040393 0.016018
1259 -0.042593 -0.007492 -0.035632 0.12081 0.18242 0.16154 0.0074596 0.2069 0.10336 0.077452 0.12092 0.010778 -0.023566 -0.039698
1260 -0.027993 0.011595 -0.036537 0.086829 0.16093 0.13258 0.075632 0.20904 0.091985 0.094501 0.11574 0.026252 -0.063139 0.0015356
1261 -0.049464 0.010882 -0.029811 0.095276 0.17744 0.10544 0.22612 0.22562 0.15343 0.11029 0.10176 0.0079752 -0.051903 -0.0024504
1262 -0.030924 0.024429 0.030855 0.075203 0.21369 0.13039 0.28817 0.30161 0.23449 0.11121 0.11741 0.0089586 -0.052326 -0.029686
1263 -0.039284 0.018146 0.15537 0.0833 0.24266 0.12714 0.28736 0.31321 0.32684 0.11651 0.10494 0.017952 -0.04251 -0.00074244
1264 -0.00087471 0.040953 0.1815 0.079267 0.2816 0.1832 0.31726 0.32194 0.34102 0.15135 0.10911 0.062635 -0.018913 -0.011958
1265 -0.0024051 0.0426 0.17792 0.067074 0.26287 0.28734 0.32779 0.26582 0.2544 0.16315 0.093641 0.038549 -0.065956 0.00031554
1266 -0.014255 0.023557 0.18686 0.058371 0.23637 0.30687 0.30159 0.22582 0.195 0.13673 0.092394 0.016842 -0.02838 -0.02244
1267 -0.028866 0.014314 0.12932 0.056078 0.20006 0.33042 0.32357 0.18243 0.15785 0.20444 0.10173 0.028815 -0.077393 -0.013146
1268 -0.017396 0.019821 0.037141 0.044265 0.1807 0.32815 0.28493 0.18021 0.15865 0.2412 0.11492 0.034839 0.016763 -0.032792
1269 -0.010637 0.035168 0.038547 0.059282 0.20333 0.32232 0.28102 0.18343 0.15947 0.26978 0.098454 0.0097522 -0.00834 -0.0037985
1270 -0.031797 -0.0008355 0.018393 0.011209 0.19659 0.27279 0.22932 0.15841 0.1351 0.20215 0.084268 0.016626 -0.014753 -0.019235
1271 -0.0042274 0.020861 0.021728 0.048746 0.22377 0.22188 0.23635 0.16339 0.13635 0.16597 0.084621 0.021089 -0.0034268 -0.029221
1272 -0.050738 -0.011542 0.00051433 0.016433 0.21139 0.15106 0.20822 0.11576 0.076104 0.12307 0.050764 0.014362 -0.03598 -0.014937
1273 -0.024568 0.036135 0.03571 0.03178 0.2692 0.15599 0.19121 0.14865 0.13234 0.12752 0.087377 0.031756 -0.084674 -0.013123
1274 -0.042029 0.0018123 0.0084861 -0.0095225 0.25731 0.14125 0.18972 0.15032 0.16378 0.1468 0.057891 0.015979 -0.074477 -0.0038386
1275 -0.026449 0.0067993 0.010352 0.014065 0.25296 0.13544 0.25719 0.1744 0.26205 0.11344 0.060854 0.011292 -0.10924 -0.018885
1276 -0.021129 0.031016 0.012668 0.033262 0.22751 0.16692 0.36131 0.21659 0.30538 0.1434 0.063447 0.027936 -0.034424 0.0052594
1277 -0.02838 0.0081532 -0.0023261 -0.0093714 0.20831 0.12046 0.3977 0.18483 0.23264 0.12478 0.080301 0.024319 -0.051507 -0.031727
1278 -0.03221 -0.0044199 -0.0087302 0.0018457 0.1885 0.11857 0.39382 0.13124 0.13861 0.11439 0.022284 0.0053826 -0.024811 -0.072313
1279 -0.036291 0.023407 -0.016364 -0.0016373 0.19199 0.20591 0.40711 0.12494 0.12899 0.13416 0.043837 0.047806 -0.048624 -0.042409
1280 -0.046721 -0.034286 -0.028078 -0.0011402 0.19208 0.26612 0.41899 0.13437 0.11726 0.12517 0.048431 0.012179 -0.028627 -0.072975
1281 -0.050781 -0.030539 -0.015663 -0.020223 0.18152 0.32525 0.36605 0.093724 0.095628 0.10831 0.016514 0.014683 0.00060928 -0.064591
1282 -0.020092 -0.0048221 -0.018687 -0.0067161 0.2275 0.34959 0.40036 0.1249 0.1246 0.1353 0.038587 0.029766 -0.025704 -0.031267
1283 -0.010702 0.0098549 -0.0052107 -0.015469 0.27184 0.37716 0.366 0.13498 0.12709 0.13661 0.04324 0.023799 -0.043258 -0.024793
1284 -0.0042824 -0.0017082 -0.026035 -0.027752 0.26618 0.34875 0.31164 0.1238 0.11272 0.19657 0.054294 0.0066829 -0.078621 -0.013899
1285 0.031817 0.022109 -0.010979 -0.035495 0.26023 0.36636 0.25541 0.11911 0.076088 0.16475 0.038567 0.011266 -0.0025643 -0.028265
1286 0.15463 0.0073857 -0.018313 -0.012128 0.23108 0.31072 0.24134 0.12355 0.086383 0.18082 0.04356 0.04065 0.0036123 -0.061351
1287 0.16712 -0.0081773 -0.010427 -0.023611 0.20322 0.29456 0.24031 0.11175 0.083388 0.16311 0.063494 0.046983 -0.028391 -0.059517
1288 0.22422 0.0055896 -0.015971 -0.029994 0.1894 0.26755 0.2101 0.10339 0.073943 0.16752 0.041397 0.019656 -0.040134 -0.014323
1289 0.20742 0.0060866 -0.0030353 -0.020867 0.21488 0.28315 0.19984 0.11317 0.076158 0.17253 0.07544 0.03819 -0.1071 -0.038859
1290 0.095355 0.0041936 -0.022339 -0.03608 0.19937 0.29579 0.17753 0.10406 0.045513 0.14369 0.036384 0.019583 0.0026687 -0.030895
1291 0.057315 -0.020199 -0.026213 -0.058353 0.17934 0.32569 0.16731 0.10056 0.041818 0.14705 0.040917 0.032756 -0.059965 -0.062491
1292 0.041744 0.00083746 -0.037758 -0.051926 0.18588 0.43926 0.17165 0.099314 0.066053 0.19918 0.04757 0.05199 -0.037018 -0.10127
1293 0.044264 -0.0080956 -0.043302 -0.037829 0.18626 0.47984 0.19723 0.086995 0.065657 0.15938 0.043583 0.051703 -0.055471 -0.091363
1294 0.037504 -0.0068786 -0.047776 -0.050672 0.15964 0.41243 0.16624 0.075986 0.040052 0.15716 0.019167 0.014227 -0.063215 -0.065259
1295 0.052073 -0.0043517 -0.02422 -0.052014 0.19433 0.42942 0.37483 0.076237 0.051097 0.17599 0.0353 0.02339 -0.018808 -0.051825
1296 0.079813 -0.018345 0.074816 -0.051317 0.17245 0.43028 0.41269 0.076288 0.039862 0.16089 0.026783 -0.0064766 -0.075712 -0.085351
1297 0.14818 -0.020708 0.13642 -0.06341 0.17876 0.36627 0.4332 0.056369 0.024157 0.16058 0.035337 0.015627 -0.066315 -0.080507
1298 0.26534 0.017499 0.19436 -0.051943 0.20068 0.34744 0.46586 0.10662 0.069602 0.16096 0.04361 0.02094 -0.037778 -0.053213
1299 0.29124 0.0017961 0.16482 -0.058796 0.15253 0.29263 0.43427 0.09006 0.036407 0.16396 0.026933 0.0011435 -0.052592 -0.054739
1300 0.30359 0.0040231 0.1469 -0.076369 0.15138 0.24287 0.44178 0.065181 0.008382 0.15992 0.023166 0.042967 -0.039945 -0.044955
1301 0.30161 0.03469 0.11973 -0.043862 0.14659 0.26792 0.46927 0.096122 0.049827 0.2008 0.04061 0.05278 -0.0019186 -0.022801
1302 0.16712 -0.031863 0.011781 -0.083335 0.11386 0.22142 0.3632 0.041773 0.0034518 0.13389 -0.0063469 0.012714 -0.17804 -0.063977
1303 0.15945 -0.0023861 0.029157 -0.062478 0.12044 0.24131 0.4197 0.074694 0.025747 0.14697 0.057436 0.036487 -0.047745 -0.023473
1304 0.1092 -0.032279 0.022773 -0.081571 0.10077 0.24074 0.39013 0.048845 -0.0098483 0.092232 0.01103 0.01395 -0.058769 -0.038429
1305 0.10833 -0.023902 0.0003992 -0.097964 0.098697 0.28909 0.36504 0.033586 0.0036166 0.094691 0.025363 0.033944 -0.0088222 -0.088405
1306 0.088519 -0.032475 0.015385 -0.093217 0.10245 0.36692 0.31732 0.030027 -0.0065584 0.05638 0.017286 0.022947 -0.083796 -0.080081
1307 0.10665 -0.0079582 -0.013379 -0.09284 0.086637 0.43812 0.28844 0.070938 -0.010753 0.096568 0.02182 0.03719 -0.052579 -0.063097
1308 0.13063 -0.0088513 0.0087669 -0.10109 0.089593 0.4487 0.23081 0.036209 0.00076145 0.080737 -0.00043713 0.014234 -0.025102 -0.10721
1309 0.23965 0.013986 0.017943 -0.061086 0.12219 0.41909 0.25535 0.046159 0.017876 0.1087 0.012506 0.018337 -0.027166 -0.094049
1310 0.34002 0.011303 -0.0026713 -0.094209 0.10882 0.35228 0.22756 0.05374 -0.0042587 0.072454 -0.014341 0.024711 -0.013309 -0.032995
1311 0.36156 -0.01544 0.016005 -0.10907 0.10644 0.29949 0.20115 0.033861 -0.027754 0.059613 0.023123 0.051374 -0.031193 -0.063001
1312 0.37664 0.012587 0.073181 -0.10212 0.087033 0.25222 0.19437 0.019532 -0.015969 0.055342 0.0040261 0.025837 -0.072446 -0.097267
1313 0.31411 0.0067635 0.18335 -0.093168 0.097578 0.23813 0.2129 0.047873 -0.013604 0.07774 0.0014894 0.013601 -0.055299 -0.053653
1314 0.2177 -0.02912 0.18403 -0.10143 0.059724 0.20062 0.16722 0.030524 -0.007629 0.054349 -0.0052973 0.016124 -0.058133 -0.019699
1315 0.18376 0.0036274 0.20973 -0.093493 0.086409 0.20289 0.2091 0.059015 -0.007024 0.060898 -0.003954 0.029207 -0.028906 -0.040065
1316 0.14663 -0.034666 0.15269 -0.10814 0.028334 0.17444 0.18217 0.023526 -0.031229 0.041717 -0.0060907 0.0028708 -0.044489 -0.063431
1317 0.15342 -0.010019 0.1051 -0.11286 0.048409 0.18953 0.15353 0.027917 -0.047014 0.052825 -0.0055474 0.0093842 -0.1141 -0.050667
1318 0.15763 -0.014392 0.068646 -0.1026 0.047004 0.19666 0.17372 0.012368 -0.044149 0.048844 0.021456 0.041398 -0.058026 -0.052413
1319 0.16117 -0.0060948 0.050702 -0.11273 0.021779 0.18524 0.16666 0.038278 -0.021354 0.044503 -0.0077608 -0.014659 -0.0869 -0.036939
1320 0.22535 -0.0027879 0.029358 -0.11703 0.029775 0.21233 0.13765 0.037009 -0.021949 0.050241 0.0029024 0.015964 -0.029923 -0.080735
1321 0.38994 0.0050791 0.043464 -0.10481 0.02864 0.27146 0.14463 0.03908 -0.032534 0.04533 0.0016457 0.054078 0.011584 -0.057441
1322 0.37526 -0.021544 0.0097696 -0.12983 0.018195 0.32036 0.13694 0.022151 -0.056569 0.026379 -0.012441 0.021641 -0.08528 -0.075627
1323 0.40379 -0.021757 -0.021825 -0.12525 -0.01914 0.30509 0.13707 0.003992 -0.053765 0.00060727 -0.030968 0.013704 -0.050553 -0.10492
1324 0.36752 0.0050399 0.032981 -0.10671 0.011345 0.29879 0.1435 0.028933 -0.01186 0.061486 -0.0035144 0.028538 -0.0088066 -0.051449
1325 0.26505 -0.022723 -0.011573 -0.13616 0.0012205 0.25792 0.1077 0.0037638 -0.058565 0.025875 -0.034191 0.032141 -0.06765 -0.11498
1326 0.29429 -0.00062615 0.033583 -0.095156 0.044026 0.22319 0.1481 0.063345 -0.01925 0.16965 -0.0089578 0.056455 -0.014593 -0.073841
1327 0.19935 -0.027709 -0.018931 -0.12539 0.0075708 0.16035 0.12068 0.027426 -0.059105 0.18881 -0.028294 0.007568 -0.086157 -0.10392
1328 0.20633 -0.011102 0.003305 -0.11429 0.023406 0.16466 0.12527 0.042427 -0.01924 0.22833 0.031429 0.032061 -0.04512 -0.039003
1329 0.19556 -0.024835 -0.020299 -0.14545 -0.0098388 0.14131 0.08388 0.032967 -0.052815 0.18025 -0.016058 0.035115 -0.059324 -0.11003
1330 0.22001 -0.0057383 0.011147 -0.12429 0.024286 0.15061 0.098782 0.043808 -0.03726 0.13584 -0.0078846 0.083728 0.016483 -0.023875
1331 0.33542 -0.0021914 0.0072427 -0.11385 0.023392 0.14512 0.10281 0.025919 -0.041765 0.11758 0.020869 0.027721 0.01019 -0.071281
1332 0.44904 0.0014956 -0.013551 -0.10978 0.00090671 0.14822 0.11588 0.03158 -0.0228 0.11594 -0.009938 0.030455 -0.010074 -0.041177
1333 0.47235 0.0098925 -0.010195 -0.1138 0.012692 0.14555 0.096008 0.026261 -0.044865 0.085464 -0.00033467 0.037198 -0.038597 -0.064853
1334 0.44011 0.027179 -0.01276 -0.11948 -1.2946e-05 0.14298 0.10002 0.019062 -0.0391 0.085343 -0.030001 0.071262 -0.025641 -0.030049
1335 0.36806 0.011906 -0.032764 -0.13747 0.0076022 0.12482 0.075383 0.014703 -0.053395 0.065651 -0.0087381 0.089595 -0.023974 -0.073865
1336 0.32164 0.024123 -0.030328 -0.12159 0.0068574 0.14329 0.060785 0.031144 -0.0514 0.05402 -0.020895 0.10379 -0.073407 -0.072341
1337 0.23106 -0.01718 -0.039732 -0.12735 -0.018077 0.16373 0.058287 0.0056646 -0.073865 0.043569 -0.031731 0.092702 -0.099231 -0.060337
1338 0.2407 -0.012533 -0.040526 -0.11816 -0.013502 0.17025 0.092879 0.0051955 -0.037091 0.045127 -0.010148 0.11435 -0.048464 -0.063473
1339 0.2622 0.0064142 -0.01203 -0.1118 0.013573 0.20587 0.083631 0.052926 -0.057416 0.075996 -0.0072249 0.13436 -0.063038 -0.051359
1340 0.22221 -0.0016188 -0.057254 -0.13484 0.0015181 0.20119 0.065563 0.0040473 -0.056611 0.013305 -0.033992 0.14253 -0.058831 -0.052085
1341 0.22338 -0.0020719 -0.018528 -0.11779 -0.00077673 0.21649 0.062045 0.023638 -0.062406 0.062113 -0.025618 0.13297 -0.10859 -0.079351
1342 0.20157 0.0028251 -0.031642 -0.14123 -0.0078516 0.16291 0.043308 0.0081191 -0.060391 0.034972 -0.035425 0.078799 -0.052448 -0.078687
1343 0.20073 -0.0015579 -0.035516 -0.1036 -0.0058664 0.10545 0.03865 -0.00253 -0.068226 0.046991 -0.025972 0.066712 -0.060371 -0.034073
1344 0.16093 -0.041141 -0.0532 -0.12788 -0.016341 0.10216 0.042902 -0.014509 -0.065541 0.0054295 -0.052918 0.124 -0.065404 -0.090689
1345 0.17009 -0.027884 -0.048775 -0.12999 -0.021746 0.079788 0.046494 0.012932 -0.078896 0.018498 -0.0063151 0.077999 -0.077958 -0.072555
1346 0.17851 -0.024007 -0.067509 -0.11741 -0.012001 0.079117 0.043596 -0.0021473 -0.083101 0.0015969 -0.0099418 0.1201 -0.020331 -0.086241
1347 0.155 -0.03418 -0.074243 -0.10453 -0.022316 0.062506 0.032518 -0.029446 -0.091586 -0.015954 -0.061118 0.10257 -0.094485 -0.047027
1348 0.15308 -0.029203 -0.070167 -0.12113 -0.010181 0.081985 0.05328 -0.0019954 -0.096501 0.014494 -0.023305 0.12279 -0.071958 -0.091123
1349 0.13838 -0.038256 -0.058921 -0.11802 -0.040185 0.060474 0.027983 -0.0051745 -0.087716 -0.011957 -0.062572 0.13383 -0.0049515 -0.042209
1350 0.14568 -0.014629 -0.063285 -0.11888 -0.0079602 0.086243 0.037595 0.068726 -0.055131 0.021962 -0.024689 0.15 -0.070105 -0.061605
1351 0.14038 -0.014522 -0.057809 -0.11701 -0.013485 0.057531 0.034707 0.1699 -0.032066 0.0418 -0.0014653 0.12715 -0.056858 -0.065441
1352 0.16158 -0.0096754 -0.061903 -0.1148 0.03265 0.08952 0.062309 0.2095 -0.00070147 0.035079 -0.010692 0.13435 -0.037712 -0.033297
1353 0.11442 -0.020768 -0.071767 -0.14145 -0.025835 0.055449 0.028961 0.19817 0.0084035 0.0017876 -0.033939 0.10996 -0.085525 -0.045783
1354 0.1503 -0.023671 -0.042451 -0.12328 0.011331 0.087058 0.046423 0.28828 0.18217 0.022416 0.0060846 0.16937 -0.086348 -0.015689
1355 0.12885 -0.044515 -0.058716 -0.13438 -0.012634 0.055697 0.022535 0.25703 0.14817 0.003125 -0.036062 0.13782 -0.00094182 -0.069405
1356 0.11389 -0.037808 -0.0719 -0.11659 -0.020189 0.054826 0.033898 0.26227 0.12084 0.0042837 -0.014209 0.15383 -0.039355 -0.034651
1357 0.10333 -0.037511 -0.064594 -0.12885 -0.014604 0.050274 0.0078798 0.23869 0.045693 0.0058724 -0.052026 0.1265 -0.087589 -0.061817
1358 0.10526 -0.026074 -0.066088 -0.10922 -0.0032888 0.027143 0.017682 0.2179 0.0054281 -0.004259 -0.012522 0.15323 -0.053232 -0.030623
1359 0.10897 -0.0047167 -0.067902 -0.1078 -0.0071736 0.051802 0.0073241 0.20518 0.018423 0.0080097 -0.056419 0.15452 -0.084485 -0.047999
1360 0.084938 -0.02808 -0.092686 -0.1351 -0.0058084 0.021971 0.0033662 0.16891 -0.026742 -0.023532 -0.050166 0.13984 -0.080909 -0.073235
1361 0.059568 -0.024673 -0.08337 -0.12425 -0.012553 0.01027 -0.0076717 0.18263 -0.020717 0.016347 -0.037162 0.14852 -0.070272 -0.054541
1362 0.057157 -0.053806 -0.082394 -0.14004 -0.016478 0.013109 0.01382 0.12873 -0.041362 0.11222 -0.049649 0.12853 -0.074576 -0.074537
1363 0.075197 -0.036059 -0.080648 -0.13535 -0.019713 0.023117 0.039683 0.17448 -0.019657 0.19175 -0.017856 0.14498 -0.038759 -0.049403
1364 0.074397 -0.0083619 -0.084482 -0.12521 -0.025278 0.024976 0.021245 0.19538 -0.0035123 0.17499 -0.015022 0.15213 -0.058772 -0.052879
1365 0.072546 -0.023385 -0.088906 -0.12268 -0.0047226 0.017715 -0.015593 0.23105 -0.0027873 0.16009 0.025401 0.12806 -0.062946 -0.059615
1366 0.035406 -0.044118 -0.098711 -0.15478 -0.046117 -0.022436 -0.0034309 0.20199 -0.033092 0.08128 -0.021906 0.10562 -0.057209 -0.089511
1367 0.056725 -0.031631 -0.068665 -0.12337 -0.017632 0.0066927 0.0067912 0.23453 -0.0096375 0.048639 -0.030353 0.12908 -0.061003 -0.053277
1368 0.078605 -0.032864 -0.076629 -0.13477 -0.009537 0.016101 -0.0084466 0.27976 0.022057 0.052648 -0.031429 0.14259 -0.11045 -0.064303
1369 0.057255 -0.035587 -0.088133 -0.12871 -0.029912 0.01333 0.0049055 0.29239 0.0083924 0.048267 -0.028296 0.19987 -0.10347 -0.075339
1370 0.078274 -0.02237 -0.065747 -0.13318 -0.018057 0.017339 -0.0027623 0.32323 0.025197 0.081675 -0.023523 0.15186 -0.045603 -0.072166
1371 0.061744 -0.021643 -0.066941 -0.11518 -0.010972 0.011888 0.0213 0.31145 0.056222 0.070214 -0.026629 0.14829 -0.081766 -0.054782
1372 0.044244 -0.049026 -0.10115 -0.14084 -0.047776 -0.022493 -0.019548 0.31796 0.11504 0.031453 -0.076146 0.1308 -0.10676 -0.085698
1373 0.036643 -0.033889 -0.1018 -0.15466 -0.042861 0.0051756 -0.0022759 0.33444 0.18272 0.031391 -0.024313 0.083363 -0.034963 -0.049664
1374 0.057543 -0.027682 -0.088833 -0.13207 -0.030666 0.0062744 -0.0094838 0.36741 0.23633 0.09083 0.0057406 0.1289 -0.11478 -0.06391
1375 0.036482 -0.054365 -0.086587 -0.14011 -0.023181 -0.014937 -0.014562 0.31262 0.13242 0.11789 -0.025366 0.11206 -0.01599 -0.056766
1376 0.061992 -0.029109 -0.077352 -0.13396 -0.027066 0.0010121 -0.013609 0.27981 0.069627 0.17922 -0.023443 0.12286 -0.053913 -0.074522
1377 0.050302 -0.012992 -0.086196 -0.11535 -0.0081305 -0.0092791 -0.0017273 0.25666 0.050082 0.22329 -0.01636 0.10512 -0.060886 -0.068948
1378 0.031461 -0.056585 -0.08003 -0.13175 -0.018585 -0.02717 -0.011875 0.24001 0.022247 0.23047 -0.036376 0.12926 -0.0529 -0.046634
1379 0.043421 -0.022958 -0.066954 -0.11561 0.02662 -0.016111 -0.013713 0.22996 0.039802 0.2336 0.006357 0.12577 -0.062963 -0.08621
1380 0.03803 -0.043631 -0.085718 0.075195 0.075245 -0.032443 -0.021351 0.20158 0.016957 0.14618 -0.02543 0.10786 -0.0027067 -0.062546
1381 0.02941 -0.040804 -0.068732 0.15536 0.09505 -0.033544 -0.026349 0.17874 0.0086916 0.10621 -0.036196 0.105 -0.04028 -0.042672
1382 0.05669 0.00022321 -0.071006 0.21888 0.076935 -0.022035 -0.022487 0.21239 0.041777 0.12059 -0.015183 0.11398 -0.012503 -0.029908
1383 0.043519 -0.02229 -0.07396 0.025756 0.010051 -0.034636 0.0019055 0.19817 0.016141 0.094358 0.05717 0.12673 -0.074477 -0.089994
1384 0.021519 -0.030293 -0.086974 -0.056697 -0.025124 -0.040997 -0.046572 0.14904 -0.014264 0.067907 0.057464 0.08432 -0.09707 -0.08869
1385 0.034509 -0.024106 -0.076908 -0.05318 -0.0091991 -0.023168 -0.02833 0.17625 -0.0041387 0.077045 0.11176 0.077674 -0.088754 -0.054806
1386 0.035398 -0.008769 -0.090202 -0.050843 -0.017514 -0.04021 -0.022218 0.14769 0.00099627 0.071624 0.16358 0.10303 -0.12124 -0.099452
1387 -0.0013123 -0.057822 -0.10199 -0.076646 -0.040109 -0.065961 -0.032106 0.111 -0.040769 0.021593 0.18137 0.07549 -0.06912 -0.098258
1388 0.0050074 -0.034285 -0.1006 -0.080479 -0.028144 -0.059922 -0.021084 0.13722 -0.022114 0.058001 0.20184 0.070684 -0.1007 -0.078604
1389 0.006237 -0.025718 -0.086225 -0.064852 -0.016948 -0.058823 -0.021732 0.13167 -0.0026989 0.07263 0.38349 0.080057 -0.079257 -0.06561
1390 0.037867 -0.0075912 -0.085399 -0.082855 -0.014753 -0.030614 -0.033809 0.1366 -0.012804 0.076969 0.49312 0.10414 -0.029531 -0.074116
1391 0.046956 -0.022974 -0.063903 -0.066898 0.013162 -0.021096 -0.0082373 0.14017 -0.00030906 0.11525 0.54576 0.072704 -0.073684 -0.030212
1392 0.031986 -0.013857 -0.075347 -0.091271 -0.023753 -0.052727 -0.029695 0.12711 -0.0044141 0.18485 0.53788 0.060927 -0.083177 -0.036708
1393 0.039585 -0.00086031 -0.078171 -0.082904 -0.017428 -0.052518 -0.025933 0.16695 0.099291 0.25057 0.516 0.11147 -0.030361 -0.039264
1394 0.019385 -0.013923 -0.089955 -0.086377 -0.015753 -0.043959 -0.042251 0.183 0.23275 0.27589 0.5222 0.077714 -0.084194 -0.07277
1395 0.040875 0.0007236 -0.071889 -0.07847 -0.014857 -0.02481 -0.025679 0.1972 0.27037 0.30469 0.57929 0.10971 -0.075978 -0.069046
1396 0.029364 0.0035305 -0.099693 -0.075472 0.0020178 -0.046731 -0.0095166 0.19424 0.24619 0.30155 0.57264 0.096131 -0.028671 -0.053822
1397 0.0062239 -0.040842 -0.10653 -0.099305 -0.028137 -0.041173 -0.011544 0.15519 0.1703 0.28186 0.60819 0.081064 -0.10868 -0.065628
1398 0.040563 -0.0018155 -0.085402 -0.076738 -0.021462 -0.050824 -0.041272 0.16557 0.11995 0.27732 0.6193 0.12269 -0.036448 -0.038154
1399 0.028233 0.022281 -0.088186 -0.081181 -0.031887 -0.058155 -0.04716 0.15487 0.08464 0.23169 0.59843 0.088781 0.0025489 -0.04867
1400 0.0066327 -0.0010216 -0.10138 -0.079324 -0.029091 -0.047266 -0.043558 0.12635 0.044535 0.21599 0.56398 0.086284 0.065655 -0.020276
1401 0.024242 0.011755 -0.10606 -0.066977 -0.018246 -0.042467 -0.052276 0.13215 0.06644 0.21541 0.56772 0.10163 0.11087 -0.046942
1402 0.0095719 -0.020868 -0.086398 -0.03353 -0.0055411 -0.048558 -0.036504 0.13834 0.061665 0.24008 0.59984 0.096131 0.057129 -0.053908
1403 0.0046516 -0.039361 -0.087882 0.14946 -0.009186 -0.09087 -0.058292 0.10224 0.02279 0.27856 0.58003 0.051564 0.067965 -0.081724
1404 0.021561 0.0034462 -0.058946 0.21028 0.038599 -0.045371 -0.043159 0.1429 0.045905 0.36386 0.67074 0.086248 0.019482 -0.05678
1405 0.0049708 -0.032407 -0.07726 0.2393 0.094224 -0.054622 -0.034417 0.12969 0.03373 0.31781 0.68548 0.083891 -0.0060415 -0.031156
1406 -0.0094996 -0.05041 -0.10278 0.25258 0.09591 -0.079633 -0.059215 0.10882 0.045295 0.3206 0.67812 0.048625 -0.034015 -0.078512
1407 0.01651 -0.026673 -0.10711 0.17127 0.13303 -0.075414 -0.044413 0.13735 0.17243 0.33049 0.6771 0.087608 0.014392 -0.033528
1408 -0.0067604 -0.024256 -0.092963 0.073812 0.07515 -0.054435 -0.039111 0.16418 0.26812 0.31762 0.6627 0.064081 -0.031172 -0.063844
1409 0.0036592 -0.019149 -0.074807 0.052339 0.042775 -0.049247 -0.048509 0.18346 0.30184 0.26483 0.64939 0.098855 -0.0056451 -0.05293
1410 0.010509 -0.011112 -0.094071 0.049536 0.02153 -0.070178 -0.058467 0.16828 0.2983 0.25159 0.6521 0.082768 -0.012998 -0.053006
1411 0.0081185 -0.017215 -0.068905 0.043053 0.042175 -0.051729 -0.020714 0.17206 0.29537 0.22287 0.66438 0.095291 -0.016622 -0.059532
1412 0.019808 -0.037278 -0.095039 0.06012 0.0015806 -0.06375 -0.029352 0.11211 0.20931 0.23892 0.73331 0.074125 0.013635 -0.073538
1413 0.013988 -0.022311 -0.072503 0.13666 0.015546 -0.065171 -0.05408 0.11276 0.15432 0.22057 0.77351 0.048768 -0.046719 -0.049584
1414 -0.0051027 -0.015524 -0.096957 0.31707 0.0070709 -0.077953 -0.017288 0.10892 0.098644 0.17861 0.73785 0.10291 -0.020702 -0.08196
1415 -0.0053331 -0.028917 -0.083231 0.39223 0.024096 -0.060484 -0.041686 0.094595 0.12226 0.20163 0.71747 0.10811 -0.047165 -0.070116
1416 0.0059165 -0.02071 -0.066875 0.40151 0.036551 -0.052805 -0.020484 0.10098 0.11737 0.21132 0.74666 0.11231 0.042061 -0.053252
1417 -0.0023539 -0.041013 -0.082929 0.43087 -0.0052835 -0.064766 -0.038352 0.094767 0.10569 0.18371 0.73122 0.094142 -0.025522 -0.072818
1418 0.0088858 -0.0071265 -0.088914 0.50968 0.0098516 -0.079357 -0.052059 0.090778 0.15694 0.18493 0.65955 0.10707 -0.040646 -0.065114
1419 0.00092538 -0.02412 -0.074238 0.49912 0.0024868 -0.066668 -0.047607 0.14982 0.36326 0.18108 0.63508 0.085688 -0.067159 -0.05484
1420 0.020405 -0.0018026 -0.062742 0.47025 0.029342 -0.04638 -0.0046551 0.18064 0.39328 0.18632 0.59635 0.10754 -0.0085824 -0.049566
1421 -0.0016654 -0.017846 -0.091756 0.45733 0.0079972 -0.064321 -0.030403 0.14892 0.39203 0.16245 0.67164 0.074375 -0.091516 -0.061752
1422 -0.0067558 -0.039469 -0.10437 0.55217 2.2329e-05 -0.073352 -0.051401 0.12377 0.33964 0.15871 0.65909 0.064349 -0.0028892 -0.071308
1423 -0.015756 -0.027102 -0.087864 0.60589 -0.020682 -0.094613 -0.040559 0.11092 0.25777 0.13965 0.74253 0.051682 -0.0080026 -0.067604
1424 0.0066334 -0.00087477 -0.094268 0.66528 0.0017227 -0.078034 -0.044667 0.094433 0.20298 0.15399 0.77408 0.055565 -0.074006 -0.10396
1425 -0.030587 -0.019168 -0.083202 0.67966 -0.0072422 -0.089295 -0.055094 0.062944 0.16139 0.13283 0.70227 0.046409 -0.024299 -0.10815
1426 -0.0098373 -0.0060609 -0.062746 0.74336 0.036333 -0.083007 -0.041032 0.1083 0.16802 0.11424 0.67467 0.027482 -0.057273 -0.075212
1427 -0.00078772 0.076726 -0.07909 0.73885 0.060208 -0.072878 -0.05817 0.089846 0.15046 0.12052 0.62524 0.032845 -0.028596 -0.060208
1428 -0.0078781 0.21309 -0.071054 0.78975 0.13004 -0.081049 -0.067958 0.092957 0.15118 0.10084 0.55603 0.055559 -0.05756 -0.033144
1429 0.020912 0.27093 -0.073629 0.7878 0.15179 -0.0568 -0.034606 0.10976 0.1418 0.13504 0.53078 0.062822 -0.036693 -0.09241
1430 -0.0094289 0.30343 -0.091963 0.76152 0.13986 -0.084661 -0.046684 0.056368 0.13274 0.086976 0.46622 0.079926 0.011784 -0.055646
1431 -0.0055193 0.30625 -0.062707 0.83321 0.10986 -0.077232 -0.051812 0.10766 0.22449 0.085915 0.41239 0.057769 -0.06208 -0.058392
1432 0.02121 0.27347 -0.073001 0.86331 0.089344 -0.068704 -0.053619 0.14262 0.38284 0.10244 0.44427 0.063052 -0.030723 -0.055988
1433 0.00618 0.2823 -0.057515 0.86944 0.044599 -0.069805 -0.041297 0.15544 0.40897 0.10189 0.38615 0.057206 -0.040546 -0.025884
1434 -0.0021904 0.23982 0.020171 0.83136 0.037254 -0.077536 -0.037805 0.14993 0.38005 0.086831 0.39447 0.038489 -0.03464 -0.09332
1435 -0.020491 0.25394 0.11684 0.87508 0.02332 -0.070777 -0.046613 0.17026 0.3826 0.095529 0.38131 0.020692 -0.038723 -0.045996
1436 -0.011521 0.25717 0.14455 0.8891 0.025315 -0.071448 -0.053971 0.10536 0.27319 0.084018 0.35604 0.070316 -0.054007 -0.040242
1437 -0.020072 0.24455 0.18303 0.85388 0.02427 -0.09309 -0.063489 0.10526 0.20908 0.056417 0.36367 0.055159 -0.05532 -0.067988
1438 0.003878 0.28867 0.12445 0.8388 0.035465 -0.081301 -0.026196 0.083846 0.21249 0.054995 0.36319 0.058193 -0.017363 -0.093144
1439 0.0045876 0.31037 0.06567 0.87342 0.02843 -0.070752 -0.020984 0.089557 0.18169 0.064974 0.359 0.050626 0.0012631 -0.07464
1440 -0.024183 0.2864 -0.0058436 0.83297 0.013675 -0.076333 -0.041782 0.071307 0.15176 0.047193 0.29511 0.040509 0.01417 -0.073856
1441 -0.017613 0.32959 0.021612 0.88926 0.024751 -0.065304 -0.01734 0.084908 0.16239 0.067161 0.30827 0.067543 0.063096 -0.059592
1442 -0.015144 0.31911 0.012228 0.86865 0.015526 -0.094225 -0.0073479 0.074499 0.14239 0.05517 0.29623 0.018276 -0.044707 -0.080708
1443 -0.0042939 0.34636 0.030764 0.87592 0.028951 -0.084087 0.074354 0.0924 0.16498 0.048049 0.31822 0.013719 -0.00043043 -0.043084
1444 0.0061357 0.32847 0.01067 0.83975 0.051076 -0.088088 0.15276 0.13484 0.26864 0.053337 0.27865 0.066543 -0.036594 -0.08398
1445 -0.010955 0.36111 0.031726 0.86603 0.090781 -0.082729 0.17239 0.1337 0.36758 0.053816 0.25165 0.058766 -0.039777 -0.020156
1446 0.0076049 0.45012 0.12025 0.87112 0.1656 -0.05643 0.2094 0.14837 0.41257 0.069095 0.30478 0.06294 -0.0017306 -0.055732
1447 0.020755 0.4711 0.22915 0.86766 0.19735 -0.064701 0.24395 0.15959 0.4132 0.076493 0.29603 0.053443 -0.007624 -0.050798
1448 0.010654 0.49919 0.30301 0.86343 0.19212 -0.074872 0.20005 0.14831 0.31953 0.049542 0.27515 0.044536 -0.0095574 -0.037734
1449 0.022964 0.46418 0.30116 0.89035 0.17104 -0.071784 0.12555 0.2388 0.25593 0.057911 0.26362 0.04892 -0.034491 -0.04892
1450 0.012813 0.43292 0.30311 0.85216 0.13524 -0.061155 0.096649 0.27475 0.21236 0.074269 0.24571 0.044663 -0.012694 -0.076236
1451 0.022353 0.40379 0.24556 0.90778 0.098442 -0.055006 0.12344 0.29177 0.19782 0.083298 0.27589 0.062646 0.033512 -0.042262
1452 0.028243 0.4042 0.22134 0.92771 0.10165 -0.068617 0.098014 0.31448 0.19791 0.10094 0.29246 0.05845 0.027359 -0.064368
1453 -0.0028878 0.35133 0.23277 0.91341 0.079453 -0.065558 0.095236 0.28237 0.18869 0.050786 0.23646 0.031833 0.0081956 -0.049854
1454 0.010412 0.31714 0.28289 0.94262 0.10794 -0.054139 0.076738 0.2902 0.15429 0.078414 0.20769 0.066647 0.0079122 -0.0494
1455 -0.0075685 0.33934 0.28488 0.93793 0.11395 -0.082561 0.07795 0.32626 0.17217 0.067143 0.22306 0.04226 -0.0018011 -0.066746
1456 -0.0078989 0.31657 0.34363 0.8816 0.11403 -0.049472 0.082672 0.27984 0.17918 0.042752 0.16275 0.042523 0.0044455 -0.036952
1457 0.0037807 0.35445 0.38295 0.90974 0.13734 -0.065433 0.085554 0.3201 0.31147 0.06149 0.22705 0.035267 -0.020418 -0.056518
1458 -0.0025297 0.33372 0.40217 0.86919 0.19461 -0.056134 0.081516 0.29176 0.40127 0.060719 0.17896 0.03835 -0.089651 -0.082364
1459 -0.0249 0.3315 0.37836 0.85978 0.23413 -0.068465 0.12179 0.27427 0.39796 0.054718 0.16925 0.056053 0.0048553 -0.0735
1460 0.0055095 0.36804 0.36876 0.81695 0.25053 -0.052147 0.17338 0.27032 0.36711 0.076956 0.19786 0.035747 -0.020268 -0.049276
1461 0.0047591 0.41475 0.33427 0.81775 0.26342 -0.033098 0.29375 0.25749 0.29544 0.066355 0.1706 0.06201 -0.038702 -0.073502
1462 -0.019121 0.44246 0.3506 0.84339 0.21978 -0.058759 0.30254 0.21275 0.19471 0.041054 0.18328 0.060594 0.0065051 -0.052848
1463 -0.015152 0.52346 0.35454 0.82526 0.17339 -0.07572 0.31301 0.19628 0.17302 0.035292 0.18791 0.026167 -0.017298 -0.075254
1464 -0.003442 0.52897 0.37803 0.74966 0.16355 -0.040041 0.31779 0.20951 0.17133 0.039211 0.15023 0.07656 -0.0067817 -0.05057
1465 -0.0016124 0.5293 0.41209 0.63088 0.16125 0.019178 0.28191 0.18758 0.17069 0.03744 0.1325 0.017834 -0.049105 -0.080676
1466 0.021117 0.54091 0.5185 0.60405 0.19483 0.062966 0.32854 0.21423 0.19776 0.060288 0.17003 0.057417 -0.016638 -0.037842
1467 0.0022268 0.47798 0.47566 0.58474 0.18891 0.049795 0.2655 0.20543 0.17016 0.053877 0.13153 0.02 -0.080792 -0.095918
1468 0.0038564 0.41686 0.49016 0.55163 0.23188 0.054284 0.23042 0.2063 0.17681 0.057096 0.1388 0.032524 0.0040947 -0.088514
1469 -0.027214 0.31488 0.42783 0.50929 0.26802 -0.0034271 0.18267 0.22771 0.19378 0.055914 0.15825 0.010137 -0.051449 -0.08271
1470 -0.0042143 0.31567 0.48519 0.50447 0.32809 -0.0011082 0.19698 0.25836 0.31146 0.064583 0.14193 0.050991 0.007958 -0.029496
1471 -0.033225 0.3045 0.43419 0.44423 0.25209 -0.046109 0.16161 0.20395 0.30639 0.049642 0.13153 0.039634 -0.042165 -0.084992
1472 -0.018075 0.31854 0.47497 0.47767 0.27864 -0.018821 0.18295 0.25543 0.30597 0.07002 0.16181 0.081337 -0.023469 -0.039549
1473 0.024465 0.31978 0.48746 0.4564 0.24004 -0.035632 0.20087 0.28516 0.24104 0.064659 0.11557 0.041331 -0.012092 -0.063765
1474 -0.0088959 0.27759 0.55443 0.43861 0.21099 -0.028123 0.23311 0.31828 0.17 0.049968 0.13482 0.022454 -0.076906 -0.059571
1475 -0.010566 0.30206 0.54544 0.40754 0.2072 -0.048294 0.31541 0.34248 0.16385 0.036966 0.11227 0.014047 -0.018729 -0.040187
1476 -0.0044067 0.28961 0.54096 0.40564 0.2501 -0.024615 0.40283 0.35455 0.15841 0.053645 0.075367 0.066081 -0.018782 -0.041253
1477 -0.007947 0.26738 0.51831 0.37819 0.22602 -0.031046 0.37873 0.35234 0.1603 0.036774 0.0976 0.020924 -0.068456 -0.072839
1478 -0.019967 0.25968 0.48415 0.34359 0.25905 -0.043748 0.40284 0.31959 0.12067 0.031232 0.10149 0.015728 -0.074539 -0.060665
1479 0.073952 0.28383 0.47446 0.35386 0.30692 -0.035759 0.39389 0.35651 0.15684 0.061271 0.12374 0.041281 -0.0089026 -0.026961
1480 0.19619 0.28146 0.45594 0.32431 0.28684 -0.04345 0.36476 0.31521 0.14648 0.05388 0.09547 0.046664 -0.029146 -0.049977
1481 0.24454 0.2551 0.49777 0.32222 0.29919 -0.022561 0.32674 0.2809 0.12933 0.046919 0.079703 0.048918 -0.032939 0.0020774
1482 0.28005 0.27854 0.53249 0.31926 0.28375 -0.022782 0.3084 0.26342 0.1231 0.052327 0.097837 0.049571 -0.045953 -0.037689
1483 0.26043 0.27412 0.6011 0.31035 0.27483 -0.038504 0.29036 0.24648 0.1686 0.057766 0.14849 0.092514 0.016024 0.081055
1484 0.20335 0.25611 0.5545 0.2734 0.23186 -0.059065 0.28885 0.2602 0.20828 0.065415 0.10585 0.035668 -0.04348 0.076569
1485 0.12876 0.25467 0.60031 0.27921 0.26441 -0.026516 0.28156 0.24096 0.31321 0.083803 0.094727 0.071561 -0.033783 0.14802
1486 0.1309 0.25226 0.57357 0.27132 0.28551 -0.018387 0.30815 0.30192 0.35164 0.092712 0.11126 0.061745 -0.018106 0.21085
1487 0.098819 0.23334 0.54464 0.24865 0.26399 -0.033068 0.34227 0.21771 0.24464 0.059291 0.071273 0.018338 -0.05067 0.14006
1488 0.13072 0.25884 0.49799 0.2567 0.30012 -0.020379 0.44821 0.20753 0.18704 0.070729 0.077017 0.054611 -0.052603 0.20492
1489 0.089848 0.2025 0.50321 0.22761 0.32708 -0.026841 0.41984 0.18907 0.1388 0.041378 0.07933 0.048645 -0.080047 0.22157
1490 0.1497 0.23932 0.48885 0.21426 0.28951 -0.052112 0.46861 0.20339 0.14913 0.054207 0.047443 0.031628 -0.09628 0.20577
1491 0.29388 0.22536 0.45878 0.1893 0.25553 0.0066971 0.44664 0.17383 0.11609 0.015715 0.090046 0.074911 -0.014553 0.19286
1492 0.344 0.21967 0.47938 0.19834 0.24675 0.062196 0.40018 0.16597 0.13818 0.030224 0.09866 0.026985 -0.045317 0.17727
1493 0.37328 0.20568 0.52337 0.17549 0.23203 0.11078 0.40086 0.15985 0.10786 0.025673 0.065023 0.072448 0.03827 0.21668
1494 0.37355 0.21688 0.60169 0.17191 0.2137 0.13979 0.39905 0.1626 0.11437 0.034261 0.067666 0.026462 -0.091143 0.28372
1495 0.36784 0.20259 0.6172 0.18082 0.21812 0.16476 0.42568 0.16469 0.10963 0.02198 0.04294 0.044275 -0.0039369 0.2502
1496 0.33904 0.20437 0.59985 0.164 0.23021 0.17962 0.45467 0.1505 0.12142 0.047849 0.060043 0.047198 -0.07475 0.24024
1497 0.25548 0.18108 0.57514 0.14396 0.26663 0.23128 0.44468 0.15165 0.10548 0.035527 0.098916 0.065822 -0.021484 0.28665
1498 0.22429 0.17322 0.51981 0.13654 0.3011 0.23913 0.45484 0.15647 0.12415 0.042056 0.07186 0.088205 -0.0088171 0.28127
1499 0.19141 0.17387 0.50255 0.14698 0.3146 0.25895 0.40503 0.15489 0.077034 0.0024747 0.043503 0.026778 -0.05914 0.29189
1500 0.16542 0.16678 0.4241 0.11305 0.28875 0.19735 0.40321 0.13229 0.094679 0.034133 0.076716 0.052742 -0.060684 0.27994
1501 0.22448 0.1773 0.3995 0.12475 0.29384 0.18552 0.34166 0.14112 0.093134 0.035752 0.084049 0.058075 -0.078347 0.35563
1502 0.4229 0.17474 0.39031 0.117 0.27098 0.15328 0.32353 0.13056 0.085229 0.039931 0.067233 0.053029 -0.022321 0.31325
1503 0.42889 0.1512 0.34671 0.098342 0.20405 0.093133 0.24737 0.1037 0.046684 0.014669 0.062746 0.053502 0.014896 0.36884
1504 0.46082 0.15115 0.32406 0.084529 0.19087 0.069652 0.24068 0.096865 0.036558 -0.00042186 0.047889 0.061425 -0.088257 0.27822
1505 0.50794 0.17716 0.34153 0.095386 0.18548 0.092721 0.27782 0.14227 0.075593 0.034917 0.074813 0.044929 0.0037992 0.30153
1506 0.44419 0.16319 0.31789 0.067513 0.17374 0.078189 0.25085 0.12118 0.047988 0.0060555 0.037426 0.041132 -0.035944 0.38394
1507 0.47536 0.14937 0.32953 0.10094 0.16022 0.17011 0.25478 0.14553 0.061413 0.021994 0.054929 0.093675 0.015942 0.36703
1508 0.44348 0.10907 0.28014 0.056067 0.13727 0.20746 0.22869 0.10142 0.014998 -0.0048671 0.014723 0.034099 -0.10677 0.35998
1509 0.51282 0.15621 0.27133 0.083164 0.19387 0.3076 0.20337 0.12337 0.042123 0.011072 0.051756 0.087482 -0.056934 0.37079
1510 0.57416 0.15213 0.2553 0.053361 0.22344 0.32858 0.21334 0.09334 0.046778 -0.0057998 0.052259 0.083076 -0.060258 0.37967
1511 0.54807 0.11912 0.2914 0.044578 0.26831 0.36302 0.20317 0.085751 0.045563 0.032059 0.072092 0.071839 9.8834e-05 0.38814
1512 0.55844 0.11682 0.25107 0.045625 0.24338 0.32842 0.19359 0.083292 0.027748 0.012218 0.038816 0.056212 -0.0041046 0.3509
1513 0.58644 0.11731 0.26372 0.037162 0.24909 0.35453 0.19479 0.078783 0.018483 0.0048863 0.032189 0.034226 -0.018498 0.32811
1514 0.55604 0.11155 0.22241 0.012409 0.21297 0.31659 0.15587 0.067164 0.024508 -0.0072251 0.043142 0.030219 -0.013671 0.33874
1515 0.55824 0.11658 0.22505 0.023256 0.18833 0.33016 0.17713 0.076905 -0.0019573 -0.00096639 0.055226 0.078572 -0.073425 0.35655
1516 0.56964 0.11847 0.22939 0.029453 0.1829 0.33417 0.17575 0.083096 0.023888 0.0057723 0.030009 0.056316 -0.0015781 0.42568
1517 0.55044 0.10522 0.19022 0.01535 0.14352 0.29752 0.16182 0.063967 -0.010757 -0.013709 0.0078622 0.041679 0.018448 0.3168
1518 0.60049 0.10987 0.2149 0.013718 0.1463 0.36778 0.17003 0.079038 0.024548 0.0049796 0.029805 0.054383 -0.046305 0.35073
1519 0.59771 0.10736 0.21212 0.0090346 0.15653 0.37458 0.15341 0.070579 0.027702 0.0030783 0.016409 0.060826 -0.069738 0.29762
1520 0.59741 0.098553 0.17382 -0.0059384 0.15174 0.42182 0.13786 0.060709 0.0036274 -0.011313 0.042662 0.044879 -0.044712 0.24536
1521 0.58188 0.09679 0.17398 -0.011701 0.15206 0.43208 0.11851 0.0537 -0.0095477 -0.026054 0.0086354 0.049363 -0.016925 0.28808
1522 0.61487 0.10613 0.18122 -0.023874 0.14671 0.47468 0.14599 0.085011 -0.0015828 -0.0086656 0.029739 0.077266 -0.061518 0.2697
1523 0.61555 0.089094 0.17228 -0.014067 0.15992 0.43828 0.14286 0.058262 -0.0029278 -0.013127 0.026992 0.047049 -0.040282 0.23045
1524 0.5985 0.076531 0.16122 -0.02323 0.20218 0.41879 0.11092 0.041633 -0.0047929 -0.018508 -0.00082471 0.041973 -0.037075 0.21634
1525 0.62269 0.088667 0.14584 -0.037143 0.22678 0.41913 0.11332 0.047734 0.005602 -0.03676 0.020809 0.080786 -0.042149 0.23228
1526 0.62663 0.096194 0.16578 -0.014616 0.21527 0.42124 0.12243 0.054435 -0.010473 -0.010931 0.039022 0.08357 -0.041322 0.21733
1527 0.59579 0.049561 0.14491 -0.028239 0.20235 0.39081 0.096064 0.046276 -0.012268 -0.036512 -0.0053248 0.085353 -0.013415 0.21676
1528 0.66436 0.087368 0.12774 -0.030512 0.19383 0.43829 0.11511 0.051827 0.014727 -0.011404 0.00042848 0.038936 -0.049949 0.23096
1529 0.63306 0.089545 0.14004 -0.016425 0.20295 0.47714 0.12207 0.063828 0.022732 0.0050351 0.037262 0.06786 0.043528 0.25749
1530 0.62809 0.093982 0.12225 -0.032948 0.15108 0.47854 0.11737 0.060668 0.017387 0.090924 0.048245 0.078213 0.0029344 0.2572
1531 0.62777 0.064689 0.10789 -0.071261 0.10922 0.4561 0.064723 0.043729 -0.032798 0.10432 -0.0098316 0.044406 -0.009359 0.21716
1532 0.63605 0.063346 0.0958 -0.054954 0.13129 0.46662 0.10923 0.05208 -0.0024534 0.16424 0.015232 0.04762 -0.038872 0.24936
1533 0.60652 0.044023 0.080826 -0.043897 0.10055 0.41383 0.068357 0.033231 -0.039478 0.14682 0.006345 0.043703 -0.025986 0.23452
1534 0.61116 0.0569 0.090211 -0.08938 0.11165 0.36659 0.050419 0.021832 -0.026834 0.15109 0.0096083 0.022157 -0.048979 0.24414
1535 0.64182 0.089307 0.14006 -0.038003 0.10123 0.36864 0.074432 0.047563 -0.025789 0.12725 -0.012598 0.03201 0.14051 0.18457
1536 0.61179 0.052784 0.10384 -0.052036 0.080162 0.31586 0.051334 0.044624 -0.031514 0.075056 -0.039085 0.068003 0.16138 0.17654
1537 0.61097 0.059211 0.10766 -0.057999 0.080957 0.31133 0.061636 0.021605 -0.048859 0.057245 -0.012162 0.053927 0.085381 0.21885
1538 0.63295 0.053538 0.074165 -0.077342 0.076982 0.29398 0.061358 0.023396 -0.029154 0.066903 -0.015049 0.0683 0.19729 0.19389
1539 0.57936 0.035535 0.056281 -0.079094 0.068538 0.28194 0.04966 0.022927 -0.032859 0.0061419 -0.039275 0.049033 0.19231 0.17988
1540 0.59583 0.043492 0.068917 -0.078447 0.046453 0.28852 0.056012 0.022127 -0.034414 0.024721 0.010318 0.095157 0.2116 0.18408
1541 0.53795 0.062359 0.069853 -0.0707 0.069768 0.35475 0.052004 -0.0016316 -0.020199 0.029899 0.0054214 0.04608 0.18833 0.19621
1542 0.53877 0.070226 0.085719 -0.057793 0.10203 0.44138 0.090447 0.044459 -0.010854 0.037118 0.0018647 0.091804 0.26737 0.21086
1543 0.49593 0.049293 0.061145 -0.074886 0.062088 0.43547 0.059479 0.02639 -0.030769 0.031917 0.002488 0.043257 0.2128 0.21197
1544 0.47174 0.03364 0.055941 -0.087399 0.054904 0.43075 0.066501 0.013091 -0.044274 -0.0050747 0.0064413 0.02843 0.19033 0.20932
1545 0.45732 0.031597 0.049496 -0.080352 0.057589 0.38822 0.084433 -0.005178 -0.022029 0.005954 -0.021685 0.061644 0.26552 0.18435
1546 0.48682 0.085773 0.069052 -0.086545 0.060384 0.35629 0.043215 0.031403 -0.013414 0.046943 -0.0051822 0.076047 0.27657 0.17922
1547 0.43288 0.02564 0.045918 -0.082528 0.045379 0.28502 0.043297 0.0042638 -0.047489 0.010741 -0.021379 0.02931 0.25955 0.18131
1548 0.41269 0.011247 0.043684 -0.094981 0.056094 0.23204 0.014819 0.00019469 -0.059804 -0.01529 -0.013146 0.037644 0.18569 0.1837
1549 0.41609 0.022364 0.05439 -0.088074 0.073099 0.26304 0.049762 0.012436 -0.04964 -0.0066813 0.0013577 0.069427 0.29884 0.16826
1550 0.41102 0.028211 0.050916 -0.086677 0.065195 0.24448 0.020904 -0.0038635 -0.027925 0.0086374 1.104e-05 0.034931 0.2598 0.17607
1551 0.37193 0.022578 0.016632 -0.09875 0.05066 0.22055 0.011836 -0.0034326 -0.04695 -0.008434 -0.042146 0.033444 0.2279 0.13206
1552 0.38442 0.020165 0.024318 -0.10182 0.041805 0.22918 0.048788 0.029018 0.027785 0.012425 -0.019752 0.069527 0.3027 0.16601
1553 0.36569 0.027732 0.044394 -0.083366 0.04554 0.24299 0.02443 0.047129 0.08543 0.027673 0.020821 0.057811 0.29519 0.178
1554 0.32783 0.025279 0.0039596 -0.094759 0.025465 0.21562 0.026352 0.05174 0.13857 -0.0032379 -0.0057158 0.037204 0.27519 0.12158
1555 0.34253 0.009576 0.00091549 -0.11134 0.04036 0.23416 0.021494 0.095161 0.11038 0.010751 0.0037175 0.063757 0.30665 0.17762
1556 0.31584 0.021963 0.011071 -0.12533 0.038166 0.24925 0.030287 0.14035 0.008185 -0.0059406 -0.016559 0.020781 0.31977 0.1025
1557 0.30486 0.01444 0.012337 -0.10513 0.029111 0.32836 0.011879 0.15631 -0.0030101 0.018548 0.019524 0.017774 0.27816 0.12228
1558 0.29892 0.017537 0.011643 -0.090791 0.035046 0.34894 0.015091 0.17513 -0.010075 0.024067 -0.028073 0.031588 0.34413 0.17173
1559 0.32376 0.039994 0.011539 -0.099433 0.033411 0.34445 0.041853 0.21173 0.0018998 0.059935 -0.013959 0.087361 0.28893 0.1457
1560 0.27056 0.027801 0.015465 -0.11682 0.013756 0.31653 0.013115 0.21369 0.0080447 0.066154 -5.9777e-06 0.093024 0.40269 0.12328
1561 0.27562 -0.0068922 0.0087809 -0.11359 0.028541 0.25163 -0.0037027 0.19207 -0.03413 0.067533 -0.0064627 0.030078 0.27891 0.13415
1562 0.26458 0.0097747 -0.025713 -0.12606 0.0057766 0.22026 0.020429 0.17901 -0.027085 0.088032 -0.029769 0.071261 0.31195 0.13725
1563 0.27255 0.042772 0.0033427 -0.10908 0.041042 0.21823 0.045952 0.16698 0.0076895 0.11072 0.029864 0.038834 0.30099 0.15588
1564 0.24923 0.020699 -0.0062414 -0.11709 0.006437 0.17364 0.018794 0.10824 -0.021236 0.10664 -0.015633 0.063538 0.33161 0.13143
1565 0.23655 0.0088956 -0.017845 -0.13044 0.010532 0.17965 -0.021224 0.10288 -0.027791 0.084418 -0.024699 0.070921 0.35549 0.086053
1566 0.24182 0.015443 -0.01501 -0.12548 0.017957 0.15826 0.022828 0.099131 -0.036556 0.072886 0.0019738 0.053905 0.34921 0.10984
1567 0.21309 0.0022295 -0.00014365 -0.12047 0.018652 0.17003 -0.0021298 0.092402 -0.015891 0.055545 0.014397 0.033218 0.37541 0.077771
1568 0.2187 0.029946 -0.040248 -0.12637 -0.019242 0.14705 -0.0088577 0.10016 -0.022336 0.037454 -0.0537 0.012441 0.37185 0.12517
1569 0.2036 0.0027134 -0.019142 -0.14315 0.0074528 0.1544 -0.036856 0.10949 0.025159 0.031102 -0.0057063 0.038285 0.32395 0.080199
1570 0.21766 0.01812 -0.020076 -0.13365 -0.002382 0.16029 0.032367 0.12537 0.13246 0.082631 0.012747 0.045548 0.34385 0.15811
1571 0.21257 0.016187 -0.02571 -0.14484 -0.0092168 0.1357 0.0086088 0.12662 0.12345 0.11029 0.0028603 0.063351 0.30896 0.089167
1572 0.21669 0.028074 -0.018614 -0.13597 -0.0096916 0.14242 -0.012749 0.094686 0.089474 0.086338 -0.0093664 0.062145 0.374 0.1195
1573 0.17854 0.014891 -0.026528 -0.15099 0.0040035 0.10992 -0.0020269 0.086337 0.042749 0.094527 -0.021403 0.047648 0.37246 0.11042
1574 0.18055 0.0097281 -0.056472 -0.13823 -0.019291 0.11045 0.0088552 0.096618 0.0075438 0.12783 -0.01536 0.040882 0.30308 0.10979
1575 0.18471 0.017015 -0.042126 -0.12998 -0.0014461 0.10946 -0.041493 0.1047 -0.0047013 0.14527 -0.039677 0.052685 0.35058 0.12354
1576 0.1737 0.011472 -0.029931 -0.12735 0.014389 0.13126 -0.012711 0.0754 -0.0084963 0.15593 -0.0049032 0.037008 0.40471 0.092806
1577 0.15692 -0.016191 -0.044075 -0.13884 -0.0050258 0.090246 -0.022898 0.073321 -0.012151 0.1298 -0.01526 0.026002 0.33703 0.084
1578 0.16467 -0.016094 -0.065369 -0.14416 -0.013471 0.079065 -0.014356 0.055592 -0.040006 0.0992 -0.051027 0.013785 0.33291 0.092734
1579 0.143 0.015403 -0.052233 -0.14129 0.0018346 0.1153 0.0094459 0.075263 0.0028985 0.092319 0.0034667 0.036138 0.42279 0.10827
1580 0.17647 0.01343 -0.031847 -0.15411 0.01398 0.10088 0.011458 0.1105 0.080373 0.10003 0.00779 0.061672 0.26624 0.13921
1581 0.14434 0.023147 -0.035381 -0.15682 0.0012049 0.095601 -0.01293 0.11072 0.12006 0.1206 -0.0047967 0.073885 0.38591 0.090106
1582 0.10634 -0.021886 -0.068055 -0.15244 -0.0375 0.0732 -0.049128 0.097505 0.1703 0.060885 -0.016833 0.027429 0.27207 0.03858
1583 0.14388 0.011901 -0.056589 -0.15349 -0.0048047 0.083209 -0.024845 0.14066 0.21577 0.10519 0.0052199 0.040842 0.40969 0.082694
1584 0.11064 -0.0035923 -0.052233 -0.15081 -0.01974 0.072688 -0.032993 0.081397 0.10262 0.089022 -0.016937 0.020625 0.35579 0.040968
1585 0.087941 -0.014935 -0.080957 -0.15384 -0.031184 0.032957 -0.049431 0.064748 0.038668 0.064951 -0.057144 0.010309 0.30079 0.074122
1586 0.11435 -0.016708 -0.052631 -0.13672 -0.016679 0.068616 -0.0048191 0.064599 0.050103 0.11711 0.0046498 0.023172 0.3622 0.055746
1587 0.15833 0.020189 -0.054806 -0.13161 -0.014264 0.064544 -0.016467 0.09443 0.055818 0.14081 -0.023047 0.055905 0.33745 0.12416
1588 0.09478 -0.020865 -0.05732 -0.15106 -0.032789 0.034333 -0.055745 0.051251 0.028453 0.12411 -0.019554 -0.0011512 0.30282 0.059144
1589 0.10048 -0.014418 -0.066974 -0.16701 -0.019514 0.044302 -0.029783 0.049182 0.012248 0.10062 -0.02732 0.040752 0.28785 0.076248
1590 0.084139 -0.035991 -0.087948 -0.16001 -0.032739 0.037591 -0.06782 0.043463 -0.0089573 0.063775 -0.017067 0.015066 0.20718 0.090252
1591 0.098689 0.0011063 -0.060212 -0.14844 -0.039933 0.02155 -0.0014983 0.071653 0.038558 0.097233 -0.037314 0.0036289 0.31033 0.055446
1592 0.090828 -0.013907 -0.068666 -0.1354 -0.023608 0.032879 -0.038766 0.11553 0.088823 0.13972 -0.0038404 0.069602 0.35922 0.07514
1593 0.094368 0.01363 -0.05442 -0.15214 -0.013263 0.045217 -0.009924 0.129 0.21041 0.1518 -0.035697 0.052416 0.28303 0.090834
1594 0.10708 0.020297 -0.049314 -0.14432 -0.013808 0.054356 0.0069181 0.1377 0.24947 0.12249 -0.015094 0.041819 0.28378 0.077538
1595 0.083757 -0.013366 -0.072488 -0.16094 -0.021533 0.039605 -0.01746 0.13131 0.25021 0.10621 -0.0063805 0.045912 0.33026 0.094462
1596 0.081657 -0.0073489 -0.080232 -0.15375 -0.012657 0.027924 -0.081498 0.093378 0.19721 0.11115 -0.015417 0.045556 0.23178 0.037286
1597 0.052707 -0.024822 -0.10918 -0.17348 -0.061222 -0.027357 -0.051925 0.038889 0.081187 0.069495 -0.033514 -0.010111 0.22368 0.04383
1598 0.036846 -0.025145 -0.088401 -0.182 -0.056897 -0.0042485 -0.062243 0.03915 0.051632 0.057424 -0.060701 0.038953 0.19977 0.016094
1599 0.086256 0.012322 -0.074275 -0.15457 -0.014032 0.01848 -0.031911 0.059011 0.088557 0.10142 -0.013637 0.036616 0.14807 0.069678
1600 0.079075 -0.00030108 -0.079979 -0.15364 -0.025167 0.021479 -0.038129 0.063052 0.080792 0.055221 -0.026054 0.048549 0.16139 0.059502
1601 0.066625 -0.0084341 -0.10369 -0.18127 -0.049262 0.011088 -0.025947 0.062992 0.065527 0.09145 -0.015711 0.057863 0.22023 0.069886
1602 0.052615 -0.029847 -0.086827 -0.16742 -0.033636 -0.0083032 -0.030785 0.042913 0.060392 0.072329 -0.054517 0.006216 0.15551 0.06179
1603 0.073834 0.0041098 -0.085551 -0.15962 -0.016691 0.0078656 -0.030953 0.081984 0.10017 0.070807 -0.034054 0.043229 0.18412 0.061484
1604 0.059164 -0.0029633 -0.058065 -0.14525 -0.019996 0.030024 -0.02684 0.12489 0.31094 0.12659 0.022669 0.070653 0.1946 0.058328
1605 0.060743 -0.0020963 -0.071739 -0.16162 -0.011161 0.019983 -0.020708 0.12184 0.31463 0.097735 -0.019968 0.044536 0.10067 0.050762
1606 0.065383 -0.013119 -0.089973 -0.1683 -0.032676 0.0019221 -0.032516 0.12285 0.31749 0.10311 -0.047744 0.03309 0.16536 0.046146
1607 0.028823 -0.028472 -0.10441 -0.17531 -0.028281 -0.012559 -0.048614 0.074758 0.26501 0.057122 -0.052071 0.054253 0.12419 0.04995
1608 0.052742 -0.0033455 -0.080672 -0.15406 -0.014495 -0.0044802 -0.065912 0.088839 0.21952 0.081581 -0.080958 0.030766 0.12823 0.056594
1609 0.061982 -0.0056385 -0.092656 -0.15867 -0.01822 -0.0044814 -0.01721 0.07147 0.15524 0.075259 -0.021454 0.03605 0.081566 0.084308
1610 0.037542 -0.022272 -0.10909 -0.16654 -0.037305 -0.023483 -0.048368 0.069781 0.10885 0.062618 -0.029461 0.068903 0.097363 0.045172
1611 0.044871 -0.016425 -0.076214 -0.16111 -0.02313 -0.0010538 -0.012245 0.074051 0.11755 0.15979 -0.059718 0.056316 0.17833 0.033326
1612 0.025031 -0.027928 -0.12044 -0.18444 -0.037995 -0.038425 -0.10831 0.044742 0.072811 0.14523 -0.063944 0.03509 0.17012 0.03088
1613 0.04416 0.00088931 -0.095132 -0.16317 -0.0090695 -0.012796 -0.054971 0.086303 0.11199 0.24384 0.0032888 0.083933 0.12572 0.0091041
1614 0.03924 -0.0072437 -0.080846 -0.15233 -0.0057843 -0.022817 -0.046579 0.053474 0.10879 0.24935 -0.068648 0.059127 0.12473 0.033068
1615 0.0276 -0.011177 -0.08203 -0.18187 -0.0073992 -0.0093384 -0.053097 0.061895 0.10148 0.23829 -0.047005 0.04721 0.11553 0.0027421
1616 0.031889 -0.0089198 -0.077934 -0.16419 0.028516 -0.01513 -0.059225 0.077316 0.12975 0.20537 -0.035531 0.069383 0.11626 0.016826
1617 0.013039 -0.032523 -0.093798 -0.17948 0.0095812 -0.019081 -0.053293 0.095487 0.29724 0.15614 -0.042298 0.089837 0.11018 0.0075001
1618 0.019468 -0.028986 -0.084372 -0.17184 -5.3652e-05 -0.019702 -0.04767 0.094868 0.33202 0.14414 -0.028775 0.0227 0.098556 0.029434
1619 0.038468 -0.022409 -0.065147 -0.17152 -0.0014785 0.0020269 -0.019398 0.11912 0.38329 0.14714 0.011389 0.055723 0.067262 0.024228
1620 0.012238 -0.018282 -0.093601 -0.17655 -0.0049433 -0.030034 -0.041876 0.08811 0.34215 0.12868 -0.035598 0.023907 0.10339 0.043542
1621 0.015857 -0.020295 -0.10532 -0.16905 -0.024758 -0.027635 -0.056304 0.18676 0.26393 0.11301 -0.020295 0.06593 0.054486 0.062586
1622 0.037917 -0.0011581 -0.085779 -0.15916 -0.004863 -0.020717 -0.041632 0.21861 0.20504 0.13977 -0.022481 0.030764 0.078292 -0.01555
1623 0.0083565 -0.020321 -0.10573 -0.17354 -0.021138 -0.047248 -0.06739 0.24772 0.1559 0.094861 -0.062198 -2.3109e-05 0.054049 -0.005766
1624 0.017876 -0.018614 -0.077897 -0.15652 -0.0074726 -0.022829 -0.031978 0.26105 0.16883 0.10767 -0.058995 0.05134 0.072225 0.018478
1625 0.010636 -0.016107 -0.10328 -0.1693 -0.019897 -0.03049 -0.053905 0.23467 0.1481 0.10362 -0.040212 0.015914 0.001412 0.009062
1626 0.024515 -0.0042003 -0.098065 -0.16552 -0.0042723 -0.041381 -0.051473 0.26507 0.14084 0.10064 -0.035978 0.048657 0.030729 0.025406
1627 0.029555 0.0019266 -0.074699 -0.16916 -0.0049671 -0.016883 -0.036121 0.25749 0.12969 0.075846 -0.036125 0.05649 0.069425 0.01725
1628 0.0021546 -0.011906 -0.10512 -0.16714 -0.013102 -0.045684 -0.050559 0.24929 0.13889 0.082984 0.011428 0.060084 -0.0091482 -0.026726
1629 -0.012386 -0.0098594 -0.094138 -0.14892 -0.010377 -0.028935 -0.045307 0.22976 0.2076 0.083233 -0.033238 0.048117 0.074638 0.028568
1630 0.026884 -0.014872 -0.074452 -0.15314 -0.0037116 -0.033596 -0.026525 0.21362 0.36204 0.087892 -0.051145 0.070591 0.052345 0.056542
1631 -0.0021866 -0.0078355 -0.11651 -0.17686 -0.014886 -0.043467 -0.044263 0.21318 0.40387 0.08426 -0.039472 0.018284 0.061622 -0.0055341
1632 -0.006387 -0.014769 -0.10567 -0.16737 0.0020188 -0.042818 -0.04929 0.20849 0.38709 0.085829 -0.040589 0.047537 -0.011022 -0.02794
1633 0.0088426 -0.0039716 -0.11387 -0.16946 -0.003906 -0.02077 -0.031818 0.17808 0.37042 0.087458 -0.035895 0.039481 0.050135 0.020114
1634 -0.012828 -0.022905 -0.093088 -0.1803 -0.0090009 -0.024011 -0.076666 0.18699 0.31265 0.051356 -0.043142 0.020614 -0.010089 0.028908
1635 -0.023628 -0.028908 -0.11662 -0.1722 -0.038206 -0.056182 -0.033504 0.14608 0.20642 0.043745 -0.057119 0.047837 0.039428 -0.00034812
1636 -0.027459 -0.037131 -0.10421 -0.1818 -0.017621 -0.044083 -0.045942 0.10797 0.15677 0.045354 -0.079855 0.0065208 0.0050347 -0.012074
1637 -0.034119 -0.017334 -0.13189 -0.17103 -0.030685 -0.073134 -0.05377 0.1102 0.1436 0.026022 -0.076782 0.0045441 -0.045719 0.01718
1638 -0.0074293 0.012693 -0.10968 -0.15261 -0.0214 -0.050685 -0.023548 0.11305 0.17645 0.048661 -0.038399 0.058888 0.014148 0.031694
1639 -0.0067897 0.0057001 -0.093038 -0.16253 -0.003835 -0.050877 -0.046995 0.11918 0.17764 0.04089 -0.061475 0.055211 0.046734 0.016158
1640 -0.02839 -0.002593 -0.099993 -0.17004 -0.0166 -0.067358 -0.028433 0.10918 0.1574 0.040208 -0.046162 0.038684 0.072731 0.040602
1641 -0.02629 -0.012836 -0.13592 -0.16965 -0.048475 -0.080129 -0.045981 0.086828 0.15065 0.040877 -0.075829 0.035298 0.00018771 -0.019364
1642 -0.0094008 -0.011359 -0.097461 -0.15012 -0.019529 -0.02834 -0.027049 0.14043 0.32513 0.057746 -0.040386 0.035391 0.025284 0.0088198
1643 0.00047878 -0.0035421 -0.10623 -0.15569 -0.0056743 -0.023621 -0.026057 0.1652 0.40299 0.054095 0.0050178 0.028934 -0.021939 -0.0014462
1644 -0.031632 -0.037245 -0.1235 -0.16002 -0.0038591 -0.061302 -0.021935 0.13978 0.38838 0.029723 -0.024269 0.010388 -0.0025625 -0.022562
1645 -0.039842 -0.045678 -0.10894 -0.040027 0.010286 -0.079574 -0.023403 0.11934 0.39198 0.039122 0.039284 0.00077114 0.00091414 -0.017678
1646 -0.0047524 -0.00049125 -0.092067 -0.01708 0.099101 -0.055415 -0.0011004 0.16958 0.38905 0.12874 0.15325 0.068945 0.040181 0.012556
1647 0.015527 -0.011654 -0.081061 0.065387 0.12921 -0.046986 0.027772 0.15527 0.34176 0.20531 0.16841 0.015778 0.061607 0.03026
1648 -0.023173 -0.028337 -0.10541 0.0079139 0.090702 -0.077317 -0.041726 0.099005 0.23265 0.21947 0.20491 0.0028213 -0.004766 -0.035186
1649 -0.0088635 -0.02746 -0.10809 -0.084929 0.034447 -0.087798 -0.027634 0.10318 0.21026 0.22535 0.29294 0.051165 0.085621 0.0067677
1650 -0.0088239 -0.015883 -0.086764 -0.082032 0.028092 -0.0692 0.0019382 0.10248 0.23488 0.22099 0.39192 0.032698 0.041867 -0.012938
1651 -0.012594 -0.00036649 -0.11063 -0.10701 -0.0058429 -0.066511 -0.0051096 0.11981 0.21995 0.2108 0.47686 0.041361 0.038634 0.024006
1652 -0.012245 -0.02673 -0.098552 -0.1116 -0.014498 -0.079172 -0.0026375 0.093498 0.20105 0.15693 0.44414 0.040125 -0.09558 -0.00018029
1653 -0.019895 -0.034703 -0.10931 -0.1173 -0.0081826 -0.071923 -0.0056654 0.12353 0.18709 0.088921 0.43741 0.032068 -0.060013 -0.029686
1654 -0.028635 -0.028526 -0.10243 -0.12096 -0.0009974 -0.066874 0.0034368 0.20665 0.17344 0.10596 0.43422 0.025662 0.027664 -0.013402
1655 -0.039096 -0.048659 -0.11191 -0.13423 -0.0044322 -0.071495 0.0080589 0.26517 0.37969 0.12861 0.44337 0.059695 -0.07074 0.0051317
1656 -0.044536 -0.037182 -0.13043 -0.14725 0.010353 -0.089637 0.019971 0.27254 0.40459 0.089827 0.47637 0.047128 -0.048483 -0.00062433
1657 -0.021637 -0.023155 -0.098832 -0.1154 0.019338 -0.058458 0.017153 0.31231 0.43616 0.10211 0.50944 0.061742 0.045673 -0.0032503
1658 0.002193 0.014562 -0.077846 -0.11789 0.045263 -0.050149 0.028335 0.31817 0.41821 0.13278 0.49268 0.064825 0.0579 -0.00025635
1659 -0.011877 -0.026691 0.0596 -0.12388 0.073508 -0.07658 0.034278 0.28644 0.33784 0.12319 0.51038 0.070098 0.0091166 0.010668
1660 -0.033408 -0.025004 0.085066 -0.11467 0.13933 -0.076421 0.03764 0.24008 0.2567 0.084642 0.5859 0.042032 -0.028927 -0.017968
1661 -0.0063782 -0.006047 0.13465 -0.1235 0.17397 -0.048682 0.027862 0.22285 0.24225 0.10197 0.50785 0.034025 -0.01693 0.032226
1662 -0.0096786 -0.02401 0.12456 -0.12827 0.16174 -0.071284 0.023094 0.19216 0.18619 0.082769 0.49396 0.032479 0.034546 -0.0077404
1663 -0.021369 -0.027643 0.091153 -0.12062 0.13545 -0.080845 0.0047361 0.16776 0.19999 0.084378 0.49361 0.049522 0.020513 -0.015026
1664 -0.015889 -0.026276 0.019679 -0.12761 0.096794 -0.070916 0.018368 0.16012 0.1979 0.043407 0.59286 0.051325 0.05682 0.0061276
1665 -0.02899 -0.024189 -0.051105 -0.12105 0.05409 -0.080397 0.0038504 0.16552 0.18788 0.063845 0.55961 0.022739 -0.046894 0.21976
1666 -0.02439 0.0026178 -0.016439 -0.10694 0.076685 -0.042048 0.039273 0.1785 0.21588 0.10933 0.65156 0.065222 -0.015837 0.41553
1667 -0.0058805 -0.021775 -0.022153 -0.12265 0.05119 -0.076699 0.034135 0.15955 0.2036 0.073893 0.64508 0.070515 -0.023221 0.41032
1668 -0.032481 -0.016358 -0.037717 -0.13443 0.042895 -0.067381 0.0037668 0.16291 0.3374 0.063351 0.60345 0.12689 -0.046604 0.49826
1669 -0.012791 -0.0059513 -0.023161 -0.10717 0.07131 -0.064292 0.032609 0.19557 0.42702 0.0842 0.66319 0.14482 -0.031147 0.44044
1670 -0.022142 -0.021184 -0.033355 -0.1307 0.071965 -0.084373 0.045371 0.18787 0.41194 0.066249 0.67216 0.17008 0.037169 0.5297
1671 -0.024262 0.0039826 -0.03655 -0.14173 0.16233 -0.080354 0.034653 0.21321 0.42118 0.092468 0.65524 0.19089 -0.0060441 0.51766
1672 -0.014552 -0.0029005 -0.026414 -0.11554 0.19711 -0.051035 0.035215 0.18355 0.34044 0.093106 0.68162 0.24689 0.020233 0.51882
1673 -0.00081281 0.0024765 -0.0038677 -0.10633 0.23762 -0.063297 0.023498 0.15971 0.24554 0.062865 0.66291 0.181 -0.0037009 0.45727
1674 -0.034723 -0.032657 0.021138 -0.13461 0.18759 -0.093718 0.01837 0.13854 0.20824 0.048174 0.61602 0.14846 0.023176 0.48612
1675 -0.033834 -0.03342 0.16428 -0.13312 0.18138 -0.069019 0.025022 0.12607 0.21048 0.076742 0.67197 0.16115 -0.060288 0.50295
1676 -0.039134 -0.037293 0.17265 -0.1452 0.15734 -0.09749 0.008644 0.11967 0.17903 0.031591 0.66143 0.12433 -0.041041 0.40866
1677 -0.063524 -0.035986 0.18879 -0.14937 0.1234 -0.10487 -0.010144 0.078811 0.15391 0.012 0.63826 0.14677 -0.055354 0.33982
1678 -0.034565 -0.013479 0.22439 -0.14241 0.18231 -0.079642 -0.0056217 0.10292 0.16667 0.031488 0.69075 0.2337 0.034082 0.29867
1679 -0.032595 -0.0088118 0.2169 -0.13577 0.1854 -0.081924 0.02226 0.093093 0.15798 0.0066869 0.65375 0.23448 -0.050701 0.29124
1680 -0.0032655 0.0066251 0.2321 -0.11985 0.21967 -0.053135 0.0012226 0.127 0.182 0.054386 0.67422 0.26015 -0.015215 0.28585
1681 -0.016776 -0.015898 0.23266 -0.11705 0.2998 -0.056126 0.0018747 0.10197 0.17461 0.045154 0.66495 0.272 -0.068998 0.31044
1682 -0.012566 0.016309 0.34156 -0.11348 0.29258 -0.066417 0.050977 0.11349 0.15442 0.059633 0.65601 0.31493 -0.012441 0.21993
1683 -0.034547 -0.015494 0.33869 -0.14611 0.26244 -0.077158 0.019789 0.078026 0.13641 0.015072 0.52163 0.22305 -0.030265 0.23038
1684 -0.027797 -0.012327 0.35997 -0.14481 0.26993 -0.074809 0.020671 0.090997 0.13482 0.01958 0.47347 0.28792 -0.059398 0.23345
1685 -0.037157 0.0068799 0.40103 -0.11385 0.28837 -0.088531 0.058173 0.11801 0.13756 0.057779 0.53156 0.28248 -0.046752 0.25922
1686 -0.018818 0.00071686 0.39356 -0.12751 0.25953 -0.070362 0.014445 0.10374 0.12529 0.026378 0.45728 0.30477 -0.043325 0.20434
1687 -0.042028 0.0048838 0.39132 -0.13305 0.22952 -0.092963 0.017628 0.07565 0.12009 0.033526 0.43859 0.30113 -0.031498 0.13314
1688 -0.039029 0.0088408 0.40791 -0.11689 0.25925 -0.086854 0.02148 0.058011 0.11234 0.069065 0.47711 0.31735 -0.026552 0.20082
1689 -0.055299 -0.019922 0.44701 0.035133 0.26266 -0.10439 -0.0085681 0.053932 0.089631 0.032824 0.39608 0.28772 -0.041675 0.20728
1690 -0.031769 0.00069467 0.47653 0.08981 0.29178 -0.074476 0.029644 0.089013 0.094936 0.097922 0.39923 0.2928 -0.036639 0.17851
1691 -0.0018798 0.0025516 0.49213 0.17442 0.32618 -0.078348 0.18564 0.089043 0.089591 0.10802 0.45423 0.35916 0.024318 0.16748
1692 -0.0267 0.011999 0.52204 0.13899 0.34864 -0.068769 0.23445 0.10773 0.078556 0.17564 0.43867 0.32658 -0.067695 0.18036
1693 0.013619 0.025526 0.53675 0.079541 0.33814 -0.06784 0.25914 0.1034 0.11374 0.24952 0.40905 0.35161 -0.051969 0.18441
1694 -0.017081 0.035802 0.5318 0.023068 0.33276 -0.076251 0.26163 0.10666 0.10361 0.22608 0.37609 0.3633 -0.012442 0.19507
1695 0.020139 0.027789 0.55584 -0.023205 0.34664 -0.048302 0.27867 0.22828 0.097231 0.26738 0.49305 0.38072 0.011914 0.25962
1696 0.0099383 0.015586 0.57085 -0.030788 0.33052 -0.057114 0.28829 0.25066 0.095436 0.24651 0.46 0.40643 0.0076311 0.27517
1697 -0.016352 -0.014857 0.55012 -0.060641 0.3489 -0.075055 0.23782 0.255 0.059881 0.18241 0.40678 0.34466 -0.038902 0.19233
1698 -0.011762 0.0075803 0.5909 -0.032954 0.37875 -0.065136 0.20117 0.26986 0.067476 0.14452 0.54292 0.35129 -0.046856 0.16775
1699 -0.010673 0.018757 0.55974 -0.049877 0.34657 -0.075847 0.14056 0.24442 0.077681 0.13982 0.63716 0.36371 0.015081 0.13268
1700 0.012467 0.051384 0.59024 0.03234 0.37059 -0.062098 0.14003 0.31323 0.10002 0.13348 0.76214 0.35478 -0.038712 0.19789
1701 -0.023494 0.024811 0.59513 0.25247 0.36839 -0.084219 0.10376 0.26294 0.04053 0.10574 0.67575 0.3248 -0.077006 0.14708
1702 -0.003244 0.037408 0.61409 0.23055 0.35964 -0.034961 0.06855 0.25269 0.064345 0.10832 0.5921 0.3263 -0.040929 0.13258
1703 -0.023104 0.0086951 0.6011 0.34277 0.32357 0.0083283 0.070102 0.17355 0.02414 0.080365 0.53816 0.31511 -0.096493 0.13504
1704 -0.0052448 0.008872 0.61439 0.28769 0.33958 0.077477 0.079494 0.16502 0.052945 0.11616 0.49297 0.31352 -0.039716 0.12419
1705 -0.0075552 0.18435 0.65741 0.35189 0.36121 0.12227 0.12139 0.15417 0.03382 0.13578 0.41251 0.37053 -0.012949 0.15999
1706 0.0070744 0.26569 0.67181 0.41882 0.3761 0.16854 0.14475 0.1496 0.047145 0.10429 0.38088 0.4053 0.0019172 0.14581
1707 -0.015496 0.28776 0.66001 0.47365 0.34065 0.14957 0.30682 0.14645 0.02332 0.06982 0.35589 0.40008 -0.031026 0.090939
1708 -0.019816 0.30111 0.67631 0.45605 0.3436 0.11436 0.31683 0.13386 0.021805 0.088469 0.34325 0.39451 -0.03666 0.16402
1709 -0.0077467 0.30056 0.65606 0.49708 0.33822 0.059141 0.31416 0.13208 0.03026 0.078227 0.31646 0.37885 -0.010803 0.11038
1710 0.0095529 0.29902 0.6408 0.47577 0.34111 0.02731 0.37288 0.13843 0.018775 0.080266 0.32167 0.32138 -0.010186 0.10311
1711 -0.0064575 0.20804 0.63669 0.62069 0.3526 -0.0017911 0.35908 0.12315 0.03607 0.072725 0.26069 0.34216 -0.10169 0.11244
1712 -0.039788 0.1472 0.65538 0.54342 0.33392 -0.010092 0.34937 0.076022 -0.0041154 0.049503 0.26528 0.27517 -0.066313 0.083279
1713 -0.0087583 0.1112 0.69086 0.5861 0.339 -0.012023 0.40307 0.1115 0.03532 0.060502 0.26047 0.25652 -0.066327 0.15359
1714 -0.0090687 0.136 0.69176 0.65273 0.36558 0.0094753 0.37515 0.10042 0.023435 0.083141 0.26752 0.26566 -0.04907 0.13442
1715 -0.025479 0.12467 0.67809 0.67096 0.38249 0.021344 0.42999 0.087705 0.0017394 0.047349 0.27446 0.30465 -0.041033 0.10617
1716 -0.026929 0.096955 0.64632 0.67352 0.33379 -0.000767 0.40089 0.096516 -0.00012562 0.084108 0.24303 0.24187 -0.060057 0.12632
1717 -0.01068 0.10704 0.71473 0.74317 0.34753 0.12822 0.45455 0.091237 0.015969 0.093587 0.26914 0.29079 -0.01893 0.089489
1718 2.979e-05 0.092469 0.65867 0.70651 0.30937 0.17366 0.41713 0.094698 -0.0042758 0.033435 0.24559 0.24966 -0.067044 0.081293
1719 -0.026031 0.10055 0.64057 0.78631 0.3316 0.22961 0.44598 0.099329 0.012709 0.079594 0.2446 0.23568 -0.063997 0.12018
1720 -0.008101 0.1221 0.6763 0.77347 0.32868 0.28017 0.45606 0.10814 0.012304 0.13537 0.21489 0.23223 -0.07055 0.084141
1721 -0.016451 0.09178 0.66732 0.77225 0.3384 0.26633 0.48614 0.094551 0.020829 0.19901 0.26529 0.2564 -0.023664 0.12342
1722 0.0075082 0.13773 0.68174 0.80597 0.3442 0.28469 0.51908 0.12143 0.024304 0.27436 0.24507 0.25843 -0.048397 0.12181
1723 -0.0058521 0.096084 0.64001 0.74218 0.32197 0.2779 0.48489 0.088772 -0.010331 0.23146 0.22674 0.23945 -0.039481 0.096973
1724 -0.026923 0.083571 0.60323 0.80454 0.28721 0.26174 0.44604 0.072823 0.015734 0.22061 0.21314 0.21985 -0.10484 0.082207
1725 -0.045173 0.088378 0.53933 0.78749 0.2675 0.24745 0.51413 0.074114 -0.016201 0.2031 0.1703 0.2235 -0.030107 0.11923
1726 -0.020253 0.10075 0.57256 0.80702 0.28107 0.28917 0.52802 0.087965 -0.013116 0.22544 0.19227 0.23575 -0.0068307 0.113
1727 0.022046 0.099702 0.58683 0.84388 0.29509 0.33463 0.54464 0.076476 0.012829 0.20246 0.20003 0.22954 -0.076104 0.10559
1728 -0.042494 0.072589 0.56746 0.82994 0.29539 0.35031 0.50573 0.095467 0.00027358 0.14962 0.18168 0.21594 -0.070767 0.072253
1729 -0.0099845 0.089096 0.5486 0.80361 0.32389 0.37753 0.50639 0.17005 0.0021885 0.12185 0.15361 0.20401 -0.12461 0.040407
1730 -0.055335 0.050893 0.5402 0.80313 0.29205 0.35681 0.50774 0.19968 -0.013747 0.10342 0.17433 0.24447 -0.0032543 0.041441
1731 -0.0026252 0.08049 0.5345 0.81462 0.30591 0.36882 0.53643 0.22137 0.0030784 0.13588 0.1458 0.20468 -0.032378 0.074425
1732 -0.023576 0.084757 0.512 0.84409 0.27618 0.38814 0.56736 0.24486 -0.0046367 0.14457 0.15605 0.20086 -0.082651 0.050499
1733 -0.008626 0.076294 0.4555 0.85219 0.23848 0.36511 0.55897 0.2397 -0.00068175 0.14296 0.1802 0.22644 -0.0097945 0.044583
1734 -0.028336 0.091151 0.43803 0.86979 0.21833 0.40413 0.55027 0.26658 -0.0038968 0.18597 0.14319 0.22329 -0.062648 0.058197
1735 -0.024787 0.055528 0.39971 0.84292 0.21425 0.40329 0.47567 0.24492 -0.033182 0.22381 0.16741 0.15946 -0.079501 0.047631
1736 -0.0038372 0.10012 0.40307 0.82796 0.21962 0.47244 0.54708 0.23925 0.003763 0.2893 0.19765 0.21968 -0.051345 0.057785
1737 -0.016828 0.076931 0.41452 0.87288 0.20637 0.45181 0.57332 0.16881 -0.016072 0.27914 0.16181 0.19201 -0.061808 0.089419
1738 -0.031468 0.072848 0.36705 0.85345 0.17616 0.44461 0.5242 0.13618 -0.014967 0.25439 0.12735 0.18369 -0.040171 0.032783
1739 -0.027648 0.059945 0.33212 0.81656 0.15251 0.42063 0.54181 0.12404 -0.038382 0.2512 0.15003 0.16537 -0.10309 0.068597
1740 -0.0066987 0.094102 0.36358 0.84208 0.16975 0.46845 0.53774 0.13495 -0.015507 0.29304 0.15387 0.20829 -0.051438 0.023991
1741 -0.034539 0.062209 0.31343 0.80397 0.16171 0.45973 0.52927 0.10545 -0.029332 0.30059 0.14883 0.17578 -0.053892 0.035335
1742 -0.0030395 0.072766 0.33921 0.83722 0.15747 0.48438 0.51117 0.14196 -0.013177 0.30698 0.13462 0.19439 -0.026965 0.054609
1743 -0.01503 0.062573 0.32 0.84964 0.17856 0.46892 0.52407 0.10812 -0.022792 0.30456 0.13804 0.18894 -0.080218 0.051633
1744 -0.02598 0.04453 0.2903 0.81525 0.16158 0.4644 0.48795 0.12704 -0.011827 0.29831 0.15022 0.16598 -0.042702 -0.0075632
1745 -0.032411 0.063607 0.28457 0.81518 0.17088 0.49144 0.50541 0.12553 -0.011933 0.33157 0.16719 0.16964 -0.0074852 0.092001
1746 0.001179 0.084364 0.27733 0.85498 0.14468 0.47337 0.46353 0.10911 -0.014618 0.36566 0.1353 0.23897 0.043061 0.085705
1747 0.0060586 0.082911 0.28071 0.81807 0.13731 0.49418 0.39197 0.1252 -0.0096327 0.34638 0.11987 0.17738 -0.064232 -0.0058512
1748 -0.0024618 0.082308 0.26352 0.84521 0.13293 0.48748 0.37665 0.1059 -0.019868 0.34595 0.115 0.17456 -0.056305 0.035783
1749 -0.0096122 0.031875 0.24768 0.79676 0.11966 0.47339 0.35515 0.11129 -0.033973 0.33565 0.068027 0.17297 -0.071809 0.048087
1750 -0.030313 0.073242 0.25832 0.81697 0.12518 0.47031 0.33011 0.1059 -0.033688 0.34689 0.10067 0.16903 -0.070802 0.027641
1751 -0.040243 0.056839 0.2268 0.76554 0.10681 0.45838 0.33722 0.088538 -0.037623 0.29635 0.11638 0.14513 -0.049596 0.0073147
1752 -0.033923 0.072346 0.23105 0.8451 0.08766 0.45368 0.30643 0.10384 -0.041238 0.32052 0.091667 0.18394 -0.0095489 0.078939
1753 -0.018234 0.048783 0.19511 0.76357 0.077095 0.42225 0.31099 0.057909 -0.045013 0.25181 0.060011 0.11527 -0.11626 0.023103
1754 -0.032354 0.06489 0.21613 0.73446 0.09966 0.45598 0.30727 0.09289 -0.049158 0.30403 0.081314 0.15639 -0.00097572 -0.033203
1755 -0.020565 0.061507 0.19914 0.60509 0.065055 0.46431 0.31543 0.096371 -0.056793 0.34606 0.10278 0.12053 -0.024509 0.058411
1756 -0.010255 0.044954 0.16693 0.5529 0.08333 0.41661 0.27242 0.086762 -0.029458 0.3577 0.09857 0.14384 -0.052293 0.046755
1757 -0.011565 0.058891 0.17131 0.5119 0.060765 0.38302 0.25859 0.071983 -0.032273 0.35115 0.086504 0.14198 -0.048056 0.036809
1758 -0.020416 0.053367 0.19727 0.55323 0.082331 0.35458 0.28383 0.089854 -0.035578 0.27536 0.084137 0.17109 -0.058729 0.031833
1759 -0.039576 0.029434 0.15992 0.49875 0.067156 0.31561 0.26656 0.057845 -0.059393 0.20499 0.0904 0.11803 -0.070693 0.053087
1760 -0.0054964 0.044211 0.15642 0.48596 0.070251 0.32881 0.2577 0.061686 -0.048819 0.20265 0.090924 0.12826 0.039834 0.0043106
1761 -0.0062068 0.030698 0.11238 0.43311 0.042256 0.29854 0.24393 0.043357 -0.080824 0.18942 0.053167 0.12093 -0.064059 -0.010585
1762 -0.0046472 0.049395 0.13398 0.45394 0.034831 0.29829 0.21844 0.060907 -0.060899 0.16745 0.0345 0.10891 -0.051523 0.013699
1763 0.059412 0.048012 0.10971 0.43915 0.054017 0.28676 0.21795 0.051198 -0.063604 0.19644 0.056644 0.094999 -0.018986 -0.020207
1764 0.081082 0.031869 0.14791 0.43582 0.055072 0.2915 0.24082 0.048649 -0.052469 0.16358 0.050287 0.13624 -0.0091197 0.050897
1765 0.085712 0.033326 0.11074 0.38635 0.022447 0.29442 0.2196 0.04402 -0.060124 0.15246 0.03404 0.093296 -0.13427 0.0092506
1766 0.12878 0.031123 0.095971 0.40389 0.037562 0.30546 0.18235 0.033241 -0.079679 0.16217 0.026643 0.10343 -0.078036 -0.0058154
1767 0.16412 0.08374 0.13589 0.39391 0.057487 0.37492 0.24814 0.062582 -0.009024 0.15623 0.087627 0.11934 -0.04076 0.0073886
1768 0.07738 0.003057 0.079113 0.34904 0.043882 0.36743 0.2078 0.045243 -0.068759 0.12563 0.08275 0.085096 -0.020203 -0.010267
1769 0.04864 0.046744 0.10993 0.37633 0.048788 0.32878 0.22083 0.028384 -0.053974 0.1216 0.048963 0.13825 -0.099197 -0.0042234
1770 0.0086197 0.030001 0.075655 0.3457 0.030893 0.29523 0.19373 0.010305 -0.070719 0.14812 0.073507 0.12501 -0.05371 0.017061
1771 0.041349 0.045228 0.10236 0.32652 0.052628 0.28271 0.19711 0.042436 -0.052314 0.1315 0.05193 0.082486 -0.056923 0.024815
1772 -0.0045111 -0.0050352 0.054857 0.30228 -0.0019669 0.21309 0.1556 0.018386 -0.1124 0.10183 -0.029497 0.09525 -0.067287 -0.010191
1773 0.012039 0.022112 0.088843 0.30057 0.021858 0.21097 0.1354 -0.0032227 -0.071734 0.1244 0.016547 0.092453 -0.03924 0.0018725
1774 0.013098 0.012949 0.075819 0.30228 0.019873 0.22109 0.16214 0.0092582 -0.073859 0.097471 0.01961 0.10658 -0.10573 -0.018553
1775 0.019198 0.018936 0.081095 0.27352 0.042629 0.2155 0.17113 0.0080991 -0.068325 0.08518 0.017493 0.10971 -0.028317 0.02506
1776 0.019517 0.012513 0.094671 0.2927 0.029414 0.196 0.12794 0.00466 -0.08605 0.12051 -0.0037436 0.095003 -0.01233 0.026074
1777 0.046347 0.0465 0.071536 0.2645 0.012039 0.20685 0.16341 -0.0010891 -0.055585 0.087407 0.01718 0.11567 -0.021144 -0.012882
1778 0.023627 0.023627 0.068782 0.25879 0.017864 0.202 0.13331 0.011442 -0.05005 0.099766 0.030213 0.0829 -0.010937 0.0081525
1779 0.028236 0.038123 0.080898 0.2453 0.027379 0.20833 0.13152 0.033203 -0.063785 0.088765 -0.0022837 0.12167 -0.067991 -0.0091035
1780 -0.018414 0.01209 0.013004 0.19623 -0.013636 0.13554 0.13881 0.0033836 -0.09569 0.047954 -0.03132 0.067037 -0.091754 -0.01617
1781 -0.033185 -0.033023 0.01056 0.18856 -0.02027 0.16445 0.077129 -0.010075 -0.088455 0.042392 -0.024797 0.09354 -0.037347 -0.030516
1782 0.021455 0.024034 0.062036 0.22711 0.014715 0.18782 0.14405 0.016575 -0.05165 0.075511 -0.0046138 0.1288 -0.018661 0.021108
1783 0.023985 0.040611 0.053552 0.17086 0.00962 0.15858 0.12286 0.012516 -0.063255 0.09793 0.0098695 0.10798 -0.0082641 -0.020028
1784 0.0057043 0.020288 0.036468 0.19512 0.019135 0.15657 0.099856 0.010797 -0.07474 0.085218 -0.021687 0.08447 -0.082578 0.0046864
1785 0.0053439 -0.0086048 0.030394 0.16334 -0.0047497 0.1451 0.10448 0.019298 -0.022415 0.028187 -0.013304 0.055734 -0.057271 -0.0033396
1786 0.0089035 0.013692 0.02578 0.15953 -0.0026445 0.14932 0.10782 0.050339 0.08678 0.075136 -0.0017206 0.089007 -0.023904 -0.041566
1787 -0.00070688 -0.0028309 -0.0052845 0.14738 0.0036107 0.13517 0.10927 0.02462 0.12772 0.022574 -0.014367 0.07344 -0.0060477 -0.023532
1788 -0.0023773 -0.006394 0.012131 0.14831 -0.0016141 0.11651 0.074834 0.036141 0.07943 0.034053 0.001886 0.044444 -0.067701 -0.023528
1789 0.0026523 0.039163 0.023227 0.12809 -0.002099 0.11316 0.089536 0.039472 0.049585 0.063672 -0.00052068 0.10097 -0.0066645 -0.036744
1790 0.010532 0.02574 0.030253 0.12672 -0.0020338 0.11914 0.089988 0.0065926 -0.010551 0.06244 0.022633 0.09652 -0.050118 -0.0065697
1791 0.016212 0.0063469 0.029619 0.13514 0.010881 0.10497 0.083041 0.013054 -0.033396 0.046499 -0.0029241 0.082404 -0.063501 -0.047016
1792 0.0065512 0.0073939 0.027005 0.12153 0.0064665 0.11858 0.078343 0.0036445 -0.038401 0.060638 0.00045921 0.059207 -0.0016947 -0.010152
1793 -0.010069 0.010981 -0.0018191 0.11359 0.014412 0.10219 0.065645 -0.0034346 -0.050746 0.011856 -0.013857 0.082421 -0.088518 0.0076223
1794 -0.0028596 0.0088778 0.011217 0.086983 -0.0083331 0.087561 0.080697 -0.0044237 -0.041341 0.013765 -0.0072942 0.084904 -0.022931 -0.013674
1795 0.00795 0.027035 0.017523 0.10998 0.016582 0.11367 0.10654 0.017657 -0.013876 0.051544 0.013979 0.079867 -0.0070448 0.01401
1796 0.03272 0.010672 -0.011321 0.075237 -0.014443 0.081569 0.11084 0.015928 -0.041701 0.039392 -0.017918 0.097111 -0.068518 0.00049429
1797 -0.024231 -0.0019114 -0.011275 0.075854 -0.021628 0.080968 0.029614 -0.009361 -0.059086 0.010361 -0.011274 0.024214 -0.066682 0.013588
1798 -0.0025711 0.011396 -0.01626 0.054921 -0.015722 0.080157 0.059876 -0.0089101 -0.049421 0.04462 0.005919 0.052167 -0.023225 0.022722
1799 0.0021685 0.027433 -0.0084637 0.078098 -0.015827 0.072856 0.090758 0.0091008 -0.023366 0.032908 0.021452 0.081311 -0.035178 0.024176
1800 0.0037781 0.018749 -0.0058578 0.074195 -0.0079521 0.082794 0.06481 0.035932 0.026359 0.046477 -0.022544 0.089074 -0.079992 -0.01258
1801 -0.0029123 0.019536 -0.018002 0.072312 -0.016847 0.073803 0.087462 0.063133 0.11189 0.030976 -0.033241 0.059728 -0.012955 -0.034496
1802 -0.018463 0.0065634 -0.022706 0.019329 -0.029952 0.054732 0.043074 0.065873 0.13764 0.041734 0.0014322 0.062171 -0.10322 -0.077932
1803 0.020227 0.03741 -0.01412 0.059927 0.0089435 0.088171 0.077906 0.055734 0.17149 0.048983 0.00098549 0.054394 -0.034712 0.025292
1804 0.0068765 0.039437 -0.0029741 0.054964 0.0040486 0.08078 0.047329 0.062695 0.12595 0.038462 -0.014021 0.056588 -0.034055 -0.011244
1805 -0.031124 0.011734 -0.016938 0.0087506 -0.040936 0.022389 0.055121 0.026516 0.037593 0.01342 -0.037508 0.10505 -0.062999 -0.05146
1806 -0.0069942 -0.0021188 -0.029512 0.017518 -0.016931 0.028637 0.023793 0.011547 0.021078 -0.027261 -0.027555 0.018864 -0.058672 -0.015906
1807 -0.015825 0.016488 -0.032986 0.027135 -0.037436 0.047546 0.011895 0.004388 -0.00032666 -0.0092722 -0.053001 0.044838 -0.085006 -0.020402
1808 0.017055 0.0074751 0.010669 0.033652 0.0065293 0.053015 0.052867 0.020929 0.015768 0.025967 -0.003948 0.072951 -0.021019 -0.0018978
1809 -0.014445 0.028932 -0.038475 0.015869 -0.026865 0.048484 0.019149 0.0041198 0.0076132 0.012415 -0.0098347 0.048265 -0.12671 -0.025294
1810 -0.031686 0.008399 -0.042909 -0.019934 -0.03456 0.013233 -0.0066986 -0.0067193 -0.0095119 -0.023696 -0.055301 0.067938 -0.057576 -0.05295
1811 -0.015396 0.008106 -0.047863 0.0038929 -0.019455 0.025691 0.013004 0.041892 0.066433 -0.011967 -0.015938 0.037061 -0.041819 -0.060376
1812 -0.0092165 -0.013417 -0.052107 0.00126 -0.03877 0.01825 0.0050557 0.053782 0.18925 0.0016512 -0.045065 0.038455 -0.074003 -0.0049319
1813 0.0064031 -0.0010401 -0.040301 -0.004803 -0.015925 0.034749 0.013798 0.056533 0.20969 0.01643 -0.030702 0.095308 -0.070156 0.021012
1814 -0.016447 0.017187 -0.050615 -0.028226 -0.02095 0.016348 0.03748 0.092604 0.23152 0.0054786 0.029552 0.072821 -0.067399 -0.042754
1815 0.010562 -0.00052623 -0.039239 -0.010929 -0.018114 0.034387 0.040332 0.16934 0.29704 0.012877 0.0051451 0.041015 -0.0013827 -0.03045
1816 0.0064019 0.018161 -0.045113 -0.018392 -0.0068793 0.022596 0.053314 0.21469 0.22798 0.020686 0.011928 0.051088 -0.057816 0.015734
1817 0.0089315 0.028698 -0.042947 -0.024215 -0.012874 0.023244 0.043626 0.21035 0.17841 -0.0032954 0.0032317 0.094452 0.034621 0.0071581
1818 0.0010411 -0.0063654 -0.017131 -0.012158 -0.0045889 0.027473 0.012569 0.19266 0.17938 0.018643 -0.021865 0.064015 -0.021463 -0.0098879
1819 0.013901 0.024632 -0.033336 -0.026181 -0.0096238 0.042232 0.029011 0.1965 0.22465 0.033732 -0.035022 0.056648 0.011044 0.028776
1820 -0.0042496 -0.0069415 -0.09617 -0.031264 -0.034389 -0.0015391 0.029573 0.12573 0.30872 0.015831 -0.024188 0.024052 -0.08827 -0.03077
1821 -0.00029003 0.013675 -0.060624 -0.023927 -0.019033 0.01044 0.018555 0.15446 0.35119 0.038379 0.0098449 0.043525 -0.011203 0.013764
1822 0.0022896 0.010572 -0.046198 -0.03708 -0.014728 0.0053286 0.010327 0.14792 0.3737 0.020918 -0.011272 0.018698 0.0023635 -0.002032
1823 -0.013471 0.0067594 -0.039552 -0.039342 -0.016673 -0.0024326 0.014319 0.1307 0.3622 0.022617 -0.023869 0.053902 -0.01501 -0.067768
1824 -0.0077812 -0.015224 -0.057786 -0.056065 -0.039748 -0.0094438 -0.019559 0.12584 0.29913 0.0064354 -0.028825 0.029845 -0.048743 -0.049834
1825 -0.029752 -0.018807 -0.07447 -0.060738 -0.053883 -0.028835 -0.0019964 0.13576 0.24186 -0.022906 -0.048682 0.026649 -0.010157 -0.05106
1826 -0.008602 0.0070003 -0.043794 -0.041021 -0.014838 0.0018739 -0.0026243 0.12348 0.25642 -0.0025773 -0.015509 0.052852 -0.06107 -0.010286
1827 0.00045765 0.0017772 -0.071188 -0.070674 -0.042202 -0.0069673 0.0089779 0.13625 0.31696 0.0051614 0.014165 0.043965 -0.047173 -0.006742
1828 0.16027 0.019854 -0.076672 -0.077767 -0.040947 -0.012208 -0.0128 0.12025 0.43025 0.01193 -0.0085721 0.017969 -0.037727 -0.024718
1829 0.19685 -0.0049289 -0.070997 -0.07197 -0.029002 -0.01783 -0.0095779 0.12182 0.40294 0.00097876 0.0050412 0.051192 -0.04104 -0.043454
1830 0.24044 0.016288 -0.041071 -0.061473 -0.025287 -0.012211 0.018194 0.14583 0.43709 0.036417 -0.0045755 0.042665 0.00014639 -0.00799
1831 0.20317 -0.009915 -0.044745 -0.088476 -0.031522 -0.006242 0.0040264 0.1199 0.41079 0.022776 -0.015152 0.039629 -0.065307 -0.014426
1832 0.1727 0.004152 -0.056709 -0.082109 -0.043467 -0.039073 -0.011101 0.11786 0.35886 0.017765 -0.021599 0.063372 -0.02466 -0.0076821
1833 0.18752 0.0085989 -0.051603 -0.075302 0.0023887 -0.0014043 -0.010849 0.15158 0.34244 0.021033 -0.021436 0.064286 0.017996 -0.0071581
1834 0.16366 -0.00023412 -0.068737 -0.087075 -0.051536 -0.037166 -0.023507 0.12676 0.32561 0.010942 -0.024002 0.008319 -0.016267 -0.049604
1835 0.24918 0.011293 -0.070831 -0.065498 -0.019521 -0.0028367 -0.004195 0.15925 0.40556 0.041591 0.020511 0.065052 -0.032781 0.05702
1836 0.28188 -0.02956 -0.098005 -0.11751 -0.061916 -0.047108 -0.051423 0.10718 0.40386 -0.03662 -0.053396 0.037976 -0.024834 -0.022186
1837 0.37936 0.028947 -0.034499 -0.066774 0.0063194 0.006951 0.013179 0.16941 0.50863 0.053828 -0.015242 0.096619 0.050393 0.030088
1838 0.32482 0.017204 -0.081433 -0.10278 -0.035835 -0.02802 0.014381 0.12631 0.45976 0.0084169 -0.0077591 0.054852 -0.041271 -0.030938
1839 0.31849 0.011651 -0.061347 -0.10142 -0.02085 -0.038861 -0.023056 0.11452 0.45009 0.0056456 -0.018716 -0.012854 -0.035274 -0.021754
1840 0.34388 0.015518 -0.063862 -0.077843 -0.015835 -0.0057926 -0.0088543 0.12901 0.39804 0.021394 -0.010772 0.048389 -0.025508 -0.03405
1841 0.3026 -0.024485 -0.1069 -0.12699 -0.06389 -0.061384 -0.057392 0.053499 0.27029 -0.037927 -0.065869 0.028083 -0.047801 -0.056016
1842 0.39802 -7.8502e-05 -0.07861 -0.091099 -0.038455 -0.024915 0.0018 0.085709 0.31136 0.0052216 -0.0013159 0.021416 -0.11942 -0.040482
1843 0.45316 -0.0075515 -0.063864 -0.098642 -0.04478 -0.046926 -0.0076078 0.06918 0.25159 -0.01358 -0.018453 0.017519 0.036352 0.015352
1844 0.44177 -0.0003346 -0.068248 -0.099854 -0.044224 -0.045057 -0.0096557 0.086441 0.24654 0.0010889 -0.0081093 0.038953 -0.045491 -0.059304
1845 0.43675 0.019412 -0.059042 -0.099057 -0.013359 -0.028308 -0.013754 0.078462 0.25552 -0.010462 -0.021196 0.064586 -0.017175 0.0020498
1846 0.41939 -0.010981 -0.092106 -0.10957 -0.052124 -0.05017 -0.040781 0.061223 0.23369 -0.026884 -0.027873 0.040439 -0.031968 -0.024106
1847 0.43716 0.038876 -0.06815 -0.093103 -0.016519 -0.029021 -0.0072893 0.091754 0.25033 0.014395 -0.00059939 0.074383 -0.017151 -0.016352
1848 0.4443 0.010173 -0.066704 -0.11478 -0.014474 -0.030742 -0.0044971 0.096535 0.29994 0.0098337 -0.036956 0.034216 -0.061825 -0.014398
1849 0.45425 -0.0046198 -0.072498 -0.099699 -0.019969 -0.040313 -0.034135 0.077046 0.38014 -0.011898 -0.056393 0.04597 -0.014468 -0.020614
1850 0.51791 0.020077 -0.052253 -0.11312 -0.021583 -0.020684 -0.014183 0.11377 0.43301 0.046091 -0.0039495 0.054643 -0.041681 -0.01053
1851 0.51963 0.018324 -0.080317 -0.12364 -0.037448 -0.026045 -0.040881 0.13044 0.4265 0.02017 -0.047336 0.010216 -0.039995 -0.0013763
1852 0.46543 0.012361 -0.095701 -0.13989 -0.047323 -0.066937 -0.063819 0.092488 0.33198 0.0053184 -0.043733 0.01016 -0.0087283 -0.028342
1853 0.47538 0.020318 -0.084925 -0.11143 -0.020428 -0.042258 -0.025576 0.16937 0.28848 0.016237 -0.05148 0.070983 -0.021922 -0.0096983
1854 0.44736 0.023705 -0.087929 -0.14329 -0.042513 -0.052209 -0.020804 0.19136 0.25272 0.019946 -0.023706 0.0078465 -0.014515 -0.0039643
1855 0.47689 0.018692 -0.11305 -0.13818 -0.054768 -0.06883 -0.037332 0.15669 0.23866 -0.029836 -0.028543 0.02517 -0.067248 -0.04637
1856 0.46388 -0.019591 -0.073067 -0.13726 -0.041142 -0.076411 -0.05015 0.15403 0.20913 -0.012007 -0.04891 0.032223 -0.058272 -0.023046
1857 0.54118 0.0010258 -0.086011 -0.12242 -0.028157 -0.047703 -0.022198 0.17008 0.22808 0.012872 -0.027326 0.066157 -0.070355 -0.027582
1858 0.53977 0.035843 -0.092145 -0.14808 -0.018162 -0.039854 -0.023876 0.13409 0.21917 0.01554 -0.010873 0.06162 -0.035489 -6.8323e-05
1859 0.5209 0.0074597 -0.081709 -0.14513 -0.037327 -0.062845 -0.065624 0.098045 0.19978 -0.0082509 -0.03041 0.015943 -0.038962 -0.033914
1860 0.52073 0.023677 -0.086103 -0.1398 -0.036502 -0.042316 -0.015691 0.095526 0.22468 0.0086578 -0.052497 0.055597 -0.064145 -0.08033
1861 0.42629 0.0096936 -0.10437 -0.14816 -0.043376 -0.067987 -0.040319 0.088407 0.17134 -0.014864 -0.055383 0.04216 -0.035309 -0.042316
1862 0.39565 0.013311 -0.090052 -0.13672 -0.011861 -0.046548 -0.046907 0.076167 0.17828 -0.0065148 -0.03981 0.057313 0.038198 -0.016612
1863 0.41625 0.019838 -0.087476 -0.14349 -0.034406 -0.05483 -0.041845 0.1017 0.1631 -0.022096 -0.0045366 0.058417 -0.041086 0.014962
1864 0.40137 -0.0053255 -0.11844 -0.16685 -0.043891 -0.065581 -0.041283 0.075389 0.14978 -0.0082675 -0.066053 0.04111 -0.056079 -0.0084044
1865 0.51037 0.018401 -0.080844 -0.13987 -0.035326 -0.054582 -0.052631 0.07689 0.1184 -0.024099 -0.04513 0.039404 -0.015802 -0.01357
1866 0.51936 0.0058684 -0.089258 -0.15685 -0.026871 -0.083083 -0.056558 0.063551 0.12964 -0.03205 -0.049947 0.011127 -0.022856 -0.050766
1867 0.52235 0.0026053 -0.086612 -0.1476 -0.016105 -0.059244 -0.064756 0.073662 0.14883 -0.013401 -0.041953 0.04487 0.038201 -0.0059624
1868 0.47575 -0.0084477 -0.10894 -0.15864 -0.06286 -0.085215 -0.074014 0.037633 0.1164 -0.047713 -0.08924 0.010464 -0.091663 -0.085328
1869 0.46764 0.034109 -0.08802 -0.14358 -0.011945 -0.059697 -0.056462 0.090644 0.12085 0.012726 -0.040477 0.078907 -0.017996 0.0095456
1870 0.41824 0.013546 -0.10651 -0.1417 -0.0559 -0.073018 -0.04713 0.072585 0.12841 -0.0046054 -0.058394 0.04519 0.024281 -0.07425
1871 0.36614 -0.013197 -0.10017 -0.15741 -0.027725 -0.073019 -0.032278 0.043036 0.10975 -0.031837 -0.04534 0.044124 -0.014833 0.0011835
1872 0.32842 0.02074 -0.093003 -0.13247 -0.03103 -0.05867 -0.041756 0.067617 0.10773 -0.019298 0.0085531 0.073827 -0.055636 -0.018482
1873 0.35765 0.027837 -0.075897 -0.14912 -0.022724 -0.054261 -0.049623 0.063087 0.11443 -0.020489 -0.022584 0.084071 -0.04561 0.0090715
1874 0.31704 -0.013236 -0.085551 -0.1731 -0.021919 -0.064892 -0.063731 0.050468 0.081424 -0.047001 -0.05439 0.0026139 -0.063703 0.023906
1875 0.37448 0.045771 -0.076475 -0.13342 0.014186 -0.049074 -0.057669 0.046289 0.11728 -0.005822 -0.068087 0.063697 -0.0059363 0.0089595
1876 0.34453 0.010688 -0.11151 -0.16119 -0.012989 -0.088245 -0.067567 0.05255 0.083624 -0.028473 -0.038234 0.029731 -0.108 -0.051807
1877 0.47897 0.044965 -0.063573 -0.13501 0.0074163 -0.044786 -0.039975 0.063411 0.095049 0.013695 -0.02682 0.063544 -0.093433 0.010987
1878 0.43362 0.0016318 -0.10788 -0.17062 -0.032069 -0.078807 -0.079943 -0.0081681 0.063054 -0.035476 -0.053687 0.079307 -0.052916 -0.00024852
1879 0.46644 0.060399 -0.078891 -0.13795 -0.0020333 -0.045618 -0.059251 0.061913 0.10857 -0.021097 -0.029014 0.063551 -0.0051499 0.010495
1880 0.38192 0.021166 -0.087985 -0.15825 -0.016248 -0.0689 -0.030738 0.039224 0.080113 0.0092814 -0.033901 0.050314 -0.043393 0.00013946
1881 0.32573 0.0084927 -0.10128 -0.15089 -0.027123 -0.080601 -0.065396 0.023245 0.047108 -0.03413 -0.054967 0.017668 0.0059533 -0.034077
1882 0.288 0.01759 -0.081074 -0.16821 -0.030978 -0.069122 -0.067104 0.038166 0.075663 -0.034361 -0.084224 0.044421 -0.0346 -0.028143
1883 0.31052 0.030627 -0.086538 -0.16179 -0.013843 -0.054403 -0.082432 0.034296 0.061208 -0.018933 -0.027291 0.041484 0.0017965 0.036471
1884 0.29882 0.013284 -0.10036 -0.18236 -0.044317 -0.075214 -0.0656 0.024037 0.053123 -0.040694 -0.059807 0.029038 0.011093 -0.0066146
1885 0.29645 0.02729 -0.10152 -0.16145 -0.018262 -0.073955 -0.031898 0.018218 0.067668 -0.019325 -0.052254 0.057791 -0.03739 -0.048741
1886 0.27187 -0.0037026 -0.10635 -0.19299 -0.038877 -0.094677 -0.026826 0.0012891 0.018953 -0.037807 -0.063791 0.051964 -0.032754 -0.073317
1887 0.25683 -0.0069256 -0.098304 -0.16784 -0.034262 -0.085568 -0.048933 0.01485 0.034388 -0.050378 -0.041097 0.0037678 -0.063957 -0.022273
1888 0.27051 0.00044133 -0.088098 -0.17145 -0.012817 -0.080989 -0.046801 0.010961 0.044283 -0.0062892 -0.031834 0.017191 -0.02598 0.0056614
1889 0.26177 0.0033483 -0.069892 -0.14578 0.014768 -0.06682 -0.062719 0.034242 0.040858 -0.017611 -0.028571 0.037015 -0.010704 0.010785
1890 0.24395 0.0066052 -0.092176 -0.1756 -0.024206 -0.090971 -0.061177 0.0085027 0.016653 -0.037762 -0.049288 0.011538 -0.072197 -0.032431
1891 0.23838 0.015462 -0.09794 -0.18098 0.012439 -0.084742 -0.081465 -0.013206 0.011598 -0.033593 -0.040274 0.033491 -0.0048206 -0.021177
1892 0.25759 0.033159 -0.065144 -0.15212 0.044464 -0.071734 -0.065933 0.031295 0.041263 -0.021414 -0.017081 0.030565 -0.049604 0.026727
1893 0.22876 -0.010814 -0.093969 -0.16817 0.032889 -0.096545 -0.068271 -0.0026946 0.012448 -0.040136 -0.031508 0.037368 -0.039017 0.0015313
1894 0.23865 0.012613 -0.070723 -0.13358 0.089644 -0.066536 -0.042878 0.029766 0.042713 -0.027797 -0.017814 0.051441 -0.014641 -0.013215
1895 0.23075 0.02151 -0.089137 -0.16594 0.051989 -0.090337 -0.044146 0.0083772 0.027007 -0.020108 -0.032311 0.0034448 -0.037514 -0.019121
1896 0.18532 -0.0072331 -0.11245 -0.17912 0.0072146 -0.073498 -0.074104 0.0062581 0.0090624 -0.06725 -0.038888 0.061598 -0.066348 0.0019433
1897 0.19483 -0.012826 -0.095185 -0.16185 0.0029298 -0.083949 -0.076142 -0.009211 0.00056737 -0.039021 -0.026664 0.057202 -0.025571 -0.039833
1898 0.19728 0.021921 -0.063349 -0.15008 0.016185 -0.059521 -0.04118 -0.0028901 0.018282 -0.025812 -0.069011 0.030295 -0.059594 -0.036379
1899 0.19593 0.022098 -0.085503 -0.16192 0.02111 -0.074062 -0.066218 -0.0022492 0.026207 -0.018774 -0.036488 0.053028 0.061552 0.0088853
1900 0.17073 0.0072948 -0.12474 -0.19001 -0.014665 -0.10536 -0.075036 -0.020828 -0.00018783 -0.065295 -0.093895 0.024112 0.016519 -0.037651
1901 0.16858 -0.019778 -0.084191 -0.16208 -0.0088595 -0.093874 -0.070683 -0.017367 -0.019163 -0.054846 -0.057371 0.028645 -0.013525 -0.023627
1902 0.19028 0.017669 -0.094665 -0.15165 0.0065656 -0.083705 -0.043791 -0.017016 0.015222 -0.0081477 -0.026048 0.033158 -0.044778 -0.013793
1903 0.14886 0.0059756 -0.09019 -0.17615 0.027931 -0.095796 -0.084559 -0.037016 0.006797 -0.005009 -0.044505 0.0025218 -0.088521 -0.073339
1904 0.16325 0.010633 -0.12148 -0.14839 0.059016 -0.087138 -0.062407 -0.028805 -0.010228 -0.03561 -0.045321 0.021095 -0.032235 0.031075
1905 0.15546 0.0020195 -0.097208 -0.17302 0.032391 -0.096939 -0.090155 -0.017154 -0.013013 -0.030712 -0.070968 0.022509 -0.083218 -0.0099508
1906 0.18206 0.044916 -0.050902 -0.13119 0.076626 -0.04541 -0.048023 0.024527 0.021702 -0.003133 -0.011665 -0.00086806 0.049059 0.060003
1907 0.13118 -0.00042657 -0.10498 -0.14335 0.038622 -0.080211 -0.075431 -0.003142 -0.016573 -0.049754 -0.056361 0.039325 -0.085815 0.0053072
1908 0.14009 0.02969 -0.09684 -0.15783 0.045177 -0.080442 -0.068168 0.052469 -0.017298 -0.030266 -0.027978 0.043209 0.043752 -0.021269
1909 0.11901 0.016427 -0.11917 -0.1452 0.023582 -0.087004 -0.048806 0.06832 -0.012823 -0.018087 -0.050435 0.033752 0.0058783 -0.010245
1910 0.10356 -0.033806 -0.10302 -0.17337 0.033877 -0.095875 -0.091314 0.087471 -0.017468 -0.059118 -0.071152 0.032005 -0.0069351 -0.0046308
1911 0.11815 0.023491 -0.092762 -0.16626 0.047242 -0.098176 -0.082682 0.092862 -0.018374 -0.03113 -0.060918 0.015109 -0.024928 0.022413
1912 0.12157 -0.0038118 -0.075936 -0.14766 0.048757 -0.078517 -0.08136 0.13923 -0.011439 -0.027231 -0.053915 0.027412 -0.042662 0.00092714
1913 0.096004 -0.029595 -0.11658 -0.18448 0.030713 -0.10286 -0.074058 0.067503 -0.019004 -0.052902 -0.067942 -0.018734 -0.0097152 -0.020259
1914 0.11822 0.0039121 -0.077235 -0.14503 0.094568 -0.063869 -0.056656 0.060774 0.016271 -0.024124 -0.044908 0.083629 -0.020269 0.0036051
1915 0.087564 -0.0062609 -0.1016 -0.16812 0.082033 -0.11331 -0.077513 0.012125 -0.037354 -0.051815 -0.058495 0.026192 -0.027222 0.0044591
1916 0.086203 -0.034264 -0.11667 -0.18862 0.064068 -0.11482 -0.10461 -0.011184 -0.059659 -0.064076 -0.036192 0.0015457 -0.062945 -0.045547
1917 0.088003 0.011093 -0.087827 -0.14893 0.048323 -0.097963 -0.071549 0.020167 -0.011154 -0.056047 -0.018179 0.0087191 -0.016859 -0.070333
1918 0.073452 0.0052599 -0.11474 -0.17852 0.039638 -0.079094 -0.077147 0.0058879 -0.044819 -0.042529 -0.051625 0.016242 0.0036878 -0.0089689
1919 0.071642 0.0092469 -0.066575 -0.15866 0.051854 -0.091275 -0.059135 0.032319 -0.022704 -0.03616 -0.048552 0.026746 -0.048106 -0.024825
1920 0.079702 -0.0064862 -0.10289 -0.15968 0.048239 -0.084136 -0.067233 0.02182 -0.018779 -0.0090415 -0.012469 0.026529 0.033021 -0.043131
1921 0.066691 0.018551 -0.092713 -0.15154 0.061754 -0.092588 -0.061711 0.027571 -0.035954 -0.0027928 -0.054865 0.053613 -0.053062 -0.035687
1922 0.078681 0.0097777 -0.088767 -0.15729 0.076559 -0.080859 -0.035088 0.018642 -0.028829 0.047316 -0.001972 0.048906 0.0097042 -0.040413
1923 0.074221 0.0020147 -0.094081 -0.163 0.089724 -0.09907 -0.059336 0.0043324 -0.042434 0.044255 -0.045479 0.034949 -0.021999 0.00024103
1924 0.06743 -0.0068884 -0.081406 -0.17387 0.13139 -0.092981 -0.067024 0.023973 -0.039899 0.048813 -0.043075 0.034613 -0.012533 0.001675
1925 0.05665 0.021789 -0.09774 -0.17425 0.14069 -0.087842 -0.070712 0.0056142 -0.034834 0.018782 -0.018612 0.034226 0.022134 0.023649
1926 0.044579 -0.022704 -0.094324 -0.17535 0.13266 -0.10088 -0.08639 0.0094651 -0.04881 -0.00081939 -0.046429 0.016939 -0.017219 -0.005557
1927 0.047549 -0.011798 -0.11305 -0.18328 0.10511 -0.091465 -0.082818 -0.019544 -0.059815 -0.016991 -0.053996 0.00064281 -0.042243 -0.052953
1928 0.059549 0.0073694 -0.075832 -0.16015 0.08054 -0.089086 -0.047536 0.0067769 -0.0042897 0.00035797 -0.014772 0.044666 -0.023026 0.034501
1929 0.048438 0.0062464 -0.089716 -0.18085 0.046605 -0.092967 -0.067293 -0.0036422 -0.036445 0.0063966 -0.015749 0.03318 -0.05898 -0.073535
1930 0.065358 0.017793 -0.06807 -0.13275 0.084691 -0.074028 -0.036651 0.013779 -0.0044798 0.014325 0.017854 0.051593 -0.044983 0.036399
1931 0.040767 0.0045703 -0.10882 -0.17744 0.057886 -0.089459 -0.076439 -0.02015 -0.055705 -0.007976 -0.030602 -0.014204 -0.011216 -0.007897
1932 0.044727 -0.0087828 -0.1046 -0.17029 0.089461 -0.094061 -0.074317 0.00025054 -0.04814 0.012223 -0.044079 0.01669 -0.05913 -0.032833
1933 0.043757 0.012784 -0.097522 -0.16653 0.11377 -0.078802 -0.066955 0.021711 -0.051975 0.011811 -0.032506 0.013323 -0.017883 -0.010479
1934 0.059106 -0.0026188 -0.080586 -0.17219 0.1445 -0.076873 -0.070743 0.016632 -0.04509 -0.01117 -0.010092 0.026476 -0.024977 0.019705
1935 0.037686 0.0049081 -0.082161 -0.1583 0.18436 -0.069144 -0.063111 0.00061325 -0.049355 -0.0014313 0.0055109 0.06385 -0.02199 -0.0067211
1936 0.060046 0.019245 -0.10203 -0.16408 0.1753 -0.077375 -0.10053 0.010514 -0.04727 -0.013303 -0.028656 0.021733 -0.0060333 -0.026257
1937 0.024025 0.004692 -0.079269 -0.16661 0.16985 -0.086926 -0.053246 -0.021935 -0.016125 0.027466 -0.034073 0.031657 -0.011337 -0.037073
1938 0.016235 -0.011481 -0.088533 -0.17867 0.1658 -0.081978 -0.049304 0.024956 -0.0256 0.050275 0.017821 0.04265 -0.01237 -0.046119
1939 0.0029944 -0.0098241 -0.11638 -0.17482 0.12356 -0.098459 -0.086112 -0.0055632 -0.042305 0.019053 -0.012766 0.017353 -0.010083 -0.028355
1940 0.007404 -0.016987 -0.091721 -0.16897 0.12231 -0.08551 -0.06658 -0.019012 -0.05933 0.024632 -0.052033 0.0049067 -0.014497 -0.0080111
1941 0.025114 0.01239 -0.11097 -0.18005 0.12586 -0.075721 -0.067468 -0.014871 -0.028006 0.066601 -0.059489 0.04375 -0.03767 -0.012057
1942 -0.0021268 -0.027113 -0.10752 -0.18401 0.12743 -0.054722 -0.080345 -0.01867 -0.050351 0.055189 -0.035246 -0.00031657 0.028516 0.0062168
1943 0.0062428 -0.027726 -0.1284 -0.1862 0.10396 -0.039173 -0.080053 -0.0058695 -0.043126 0.048888 -0.0075928 0.020647 -0.044507 -0.0069192
1944 0.013072 0.0037307 -0.075787 -0.14863 0.13373 0.050465 -0.084421 -0.0059786 -0.029791 0.053437 -0.015979 0.0588 -0.0086304 -0.0030752
1945 -0.016888 -0.019762 -0.10963 -0.17856 0.12126 0.020514 -0.097319 -0.057798 -0.081546 0.042916 -0.037496 0.018364 -0.063724 -0.043381
1946 -0.00084835 -0.010335 -0.10048 -0.14933 0.18903 0.080933 -0.047757 0.015933 -0.054391 0.063714 -0.038593 0.026317 -0.026827 -0.039317
1947 0.0073613 0.026302 -0.10637 -0.15251 0.20965 0.096752 -0.0058948 -0.020496 -0.033236 0.056823 -0.02856 0.04815 -0.063861 -0.017323
1948 0.014001 0.023478 -0.087734 -0.15426 0.2183 0.1173 0.014687 0.018515 -0.038131 0.071782 -0.032406 0.041264 -0.009244 -0.022969
1949 0.01908 -0.0013346 -0.099458 -0.14962 0.20414 0.13627 0.0141 0.0038559 -0.026446 0.07131 -0.035383 0.051117 -0.052657 -0.018195
1950 -0.01912 -0.0059676 -0.12707 -0.16008 0.17847 0.14178 -0.0075783 -0.0055832 -0.052681 0.076299 -0.07281 0.0082504 -0.010191 -0.051731
1951 0.0052097 0.029099 -0.069076 -0.15611 0.19166 0.20552 0.058154 0.033098 0.0042238 0.085688 0.0072836 0.043434 -0.076314 -0.0037272
1952 -0.0036507 0.011596 -0.06493 -0.16488 0.16628 0.19054 0.024116 0.067199 0.096339 0.069686 0.021617 0.073527 -0.027018 -0.026593
1953 -0.0054911 -0.0074467 -0.075094 -0.15929 0.17709 0.1646 0.012408 0.027299 0.13058 0.096805 -0.0033798 0.069241 -0.003931 0.038871
1954 -0.033971 -0.02196 -0.11342 -0.17893 0.15144 0.086094 -0.0089098 0.03584 0.17371 0.096294 -0.0047565 0.020364 -0.0054544 -0.045295
1955 -0.032782 -0.022743 -0.1182 -0.16548 0.17456 0.048432 -0.047888 0.034401 0.097884 0.053842 -0.062993 0.0027673 -0.087308 -0.029301
1956 -0.025752 0.020674 -0.1191 -0.18093 0.18086 0.051671 0.0015745 0.080762 0.051798 0.078471 -0.02333 0.043551 -0.031091 -0.030557
1957 -0.0072226 -0.020799 -0.091341 -0.18174 0.19886 0.03809 0.015737 0.11506 0.022353 0.09036 -0.019627 0.057614 0.015815 -0.025833
1958 -0.044523 -0.019362 -0.11009 -0.1685 0.20551 0.041869 -0.016401 0.14015 0.017938 0.10135 -0.055793 0.016337 -0.0031579 -0.021199
1959 -0.062463 -0.029155 -0.13536 -0.14876 0.21642 0.023128 -0.019159 0.10385 -0.0080467 0.092207 -0.03516 0.011971 0.025149 -0.056905
1960 -0.0073838 -0.0026081 -0.077533 -0.15014 0.22411 0.079647 0.0012031 0.13496 0.020808 0.10751 -0.00049669 0.012894 -0.023035 -0.043321
1961 -0.024774 -0.034251 -0.093767 -0.16778 0.20786 0.13719 -0.0016847 0.088947 0.025523 0.11473 -0.021703 -0.020042 0.0070819 -0.017657
1962 -0.047595 -0.023764 -0.11276 -0.19348 0.17182 0.14409 -0.038493 0.039418 -0.010052 0.088623 -0.07313 -0.010499 -0.018082 -0.091983
1963 -0.031955 -0.0099172 -0.099275 -0.1617 0.18513 0.19859 0.0042196 0.052678 -0.007707 0.078682 -0.060437 0.032094 -0.0082249 -0.063379
1964 -0.020605 -0.0076803 -0.10799 -0.1713 0.19447 0.25782 -0.0046783 0.045999 -0.0089521 0.09852 -0.033773 0.0012177 -0.024788 -0.069945
1965 -0.046276 -0.048713 -0.12113 -0.19055 0.15026 0.23249 0.0040038 0.03761 -0.033157 0.11512 -0.04673 0.017611 -0.038012 -0.080081
1966 -0.058546 -0.046506 -0.10007 -0.17606 0.16209 0.22335 -0.024694 0.031411 -0.035742 0.10295 -0.081947 0.037464 -0.042525 -0.071667
1967 -0.055696 -0.034249 -0.097372 -0.17681 0.1859 0.26173 0.0079181 0.060902 -0.0053173 0.10626 -0.060484 0.022208 -0.073308 -0.021343
1968 -0.047917 -0.031322 -0.10464 -0.19338 0.21329 0.24197 -0.01811 0.028243 -0.022122 0.10077 -0.03472 0.015831 -0.034102 -0.085599
1969 -0.052147 -0.017445 -0.10914 -0.1571 0.24592 0.21328 -0.0034176 0.024234 -0.020847 0.10428 -0.050057 0.036805 -0.025405 -0.0080054
1970 -0.019978 -0.018219 -0.082034 -0.14706 0.24481 0.18415 0.010925 0.072165 -0.0091125 0.13127 -0.027814 0.023568 0.0019113 0.0082986
1971 -0.043828 -0.010692 -0.11193 -0.031509 0.18176 0.11931 -0.0060633 0.0012357 -0.023588 0.084891 -0.07917 0.013091 -0.021562 -0.031197
1972 -0.067928 -0.047055 -0.091542 -0.0049722 0.18759 0.11096 -0.00037114 0.0092766 -0.029893 0.07375 -0.034487 0.019495 -0.060305 -0.039713
1973 -0.042589 -0.016208 -0.071066 0.010545 0.17617 0.10797 0.022411 0.038597 -0.019088 0.090099 -0.018394 0.048258 -0.034269 -0.039259
1974 -0.054389 -0.014301 -0.108 -0.072868 0.15158 0.09284 0.016683 0.025488 -0.020523 0.10561 -0.041191 0.00054142 -0.051712 -0.060705
1975 -0.05306 -0.036984 -0.094214 -0.12179 0.15131 0.094109 0.027755 0.014139 -0.046748 0.10499 -0.014287 0.0047448 -0.020566 -0.027871
1976 -0.02308 -0.00061683 -0.060408 -0.11516 0.19455 0.20698 0.0087474 0.05146 -0.042143 0.059575 -0.0098039 0.019828 -0.036679 -0.0028575
1977 -0.03564 -0.0031299 -0.091733 -0.13531 0.15512 0.24835 0.02318 0.018671 -0.047658 0.10445 -0.069401 0.040312 -0.041322 -0.036053
1978 -0.072961 -0.020293 -0.10611 -0.15992 0.13834 0.26919 0.030582 0.002522 -0.046783 0.064882 -0.070827 -0.044675 -0.032176 -0.05763
1979 -0.040631 -0.004796 -0.085471 -0.15279 0.17171 0.32616 -0.0029161 0.019193 -0.040648 0.054921 -0.093874 0.025838 -0.037139 -0.058576
1980 -0.047701 -0.013769 -0.075075 -0.12721 0.16955 0.33678 0.033536 0.0041538 -0.044003 0.062299 -0.026781 0.019392 0.062617 -0.025962
1981 -0.058562 -0.031552 -0.12284 -0.17193 0.14523 0.27079 -0.0028918 -0.018935 -0.062118 0.067568 -0.036727 -0.005245 -0.062566 -0.070298
1982 -0.051362 0.011185 -0.099913 -0.11734 0.16124 0.29753 -0.01361 0.0049556 -0.043073 0.055027 -0.068864 0.00095842 -0.036739 -0.033424
1983 -0.070343 -0.023188 -0.10296 0.017145 0.16575 0.28172 0.011862 -0.0018135 -0.037038 0.060665 -0.049021 -0.011408 -0.061273 -0.0080996
1984 -0.058603 -0.033181 -0.095611 -0.020208 0.19765 0.29617 -0.012365 -0.0043526 -0.050113 0.048294 -0.059428 0.011595 -0.019036 -0.055886
1985 -0.027233 0.0027157 -0.067575 0.033969 0.23444 0.29276 0.025617 0.029088 -0.022558 0.044953 -0.030164 0.026659 -0.01704 -0.0054516
1986 -0.053824 -0.030817 -0.096419 -0.080503 0.20529 0.30267 0.025369 0.023159 0.024576 0.051791 -0.062591 0.024382 -0.020723 0.0027924
1987 -0.039984 -0.0046103 -0.069813 -0.084776 0.20161 0.32822 0.033401 0.04796 0.17292 0.0499 -0.024878 0.0028653 0.0073637 -0.030894
1988 -0.062965 -0.050363 -0.097688 -0.10899 0.14712 0.33828 0.032053 0.035891 0.17635 0.052689 -0.035054 0.012799 -0.03655 -0.04044
1989 -0.038575 -0.033186 -0.086192 -0.1001 0.12891 0.39897 0.025815 0.045882 0.15443 0.063487 -0.043261 0.051182 -0.022413 0.039784
1990 -0.059115 -0.037499 -0.093816 -0.079915 0.10756 0.38685 0.011237 0.049993 0.25953 0.053146 -0.055598 0.010725 0.034473 0.040428
1991 -0.074846 -0.022603 -0.09849 -0.10494 0.097346 0.36519 0.01902 0.026274 0.10054 0.023065 -0.036094 0.012629 0.0094001 -0.034538
1992 -0.042726 0.010554 -0.071444 -0.092431 0.12712 0.39553 0.035402 0.030245 0.046216 0.049133 -0.016341 0.023162 0.019087 -0.046314
1993 -0.054427 -0.0088186 -0.098918 0.047296 0.098876 0.34317 0.035914 0.022685 0.045481 0.035232 -0.029948 0.046186 -0.021797 -0.07118
1994 -0.060837 -0.037232 -0.10801 -0.023127 0.076772 0.31685 -0.054784 -0.00083361 0.023416 0.0079908 -0.032715 0.0076389 -0.03407 -0.1066
1995 -0.047657 -0.0049247 -0.063986 -3.0024e-05 0.11305 0.35066 0.019888 0.023387 0.038291 0.041859 -0.037871 0.044182 -0.023063 -0.035162
1996 -0.073128 -0.039178 -0.0907 0.005787 0.062392 0.3138 -0.03482 0.0019682 -0.0024942 -0.0048219 -0.043848 -0.016874 0.035063 -0.037678
1997 -0.079038 -0.054311 -0.10186 -0.076656 0.060507 0.336 0.0055425 -0.023011 0.0092807 0.022107 -0.045385 -0.015181 -0.02289 -0.026174
1998 -0.073028 -0.054904 -0.10201 -0.076249 0.068842 0.34016 -0.0090454 -0.01581 0.011286 -0.0014145 -0.082351 0.028682 0.032586 -0.03894
1999 -0.082389 -0.045437 -0.095013 -0.090202 0.061137 0.37811 -0.0066732 -0.021249 0.033161 0.013414 -0.053958 0.026726 -0.077267 -0.048846
2000 -0.032089 -0.02588 -0.082867 -0.066205 0.062073 0.3973 0.0041189 0.048762 0.18937 0.027033 -0.024845 0.053469 0.03312 -0.043432
2001 -0.07257 -0.029023 -0.089301 -0.079058 0.079238 0.3914 0.022651 0.073103 0.27823 0.038972 -0.036891 -0.0050375 -0.038194 -0.037628
2002 -0.08095 -0.037356 -0.10187 0.074179 0.049513 0.32819 0.012933 0.062844 0.26971 0.02355 -0.054868 0.023856 0.0061228 -0.081144
2003 -0.06891 -0.0038991 -0.088519 0.1118 0.084828 0.31974 0.0066153 0.042004 0.25788 0.029749 -0.021765 0.0061493 -0.027661 -0.0075798
2004 -0.034911 -0.0061221 -0.086363 0.11577 0.077773 0.30648 -0.0046325 0.063175 0.19346 0.058878 -0.025942 0.011153 0.009666 -0.0059858
2005 -0.095841 -0.050965 -0.11388 0.06683 0.034739 0.22699 -0.03955 0.0040463 0.06331 -0.0085538 -0.064728 0.00021604 -0.029307 -0.093322
2006 -0.074542 -0.052948 -0.091021 -0.0064825 0.051644 0.2103 0.0066118 0.0084172 0.070105 0.017425 -0.064485 0.011379 -0.00064082 -0.061178
2007 -0.044252 0.00057871 -0.078125 -0.020245 0.054029 0.24652 0.012054 0.015878 0.07994 0.0083436 -0.052262 0.051423 -0.024034 -0.022304
2008 -0.049252 0.0023757 -0.094059 -0.036698 0.046294 0.23904 0.023666 0.030799 0.068975 0.014332 0.0034216 0.061666 -0.010438 0.0040402
2009 -0.046573 0.015953 -0.090284 -0.045011 0.060829 0.27256 0.0097882 0.02237 0.05638 0.042631 -0.041585 0.0279 -0.018651 -0.030676
2010 -0.055343 -0.01467 -0.092648 -0.059554 0.045394 0.29466 -0.01146 -0.0059892 0.086435 0.03418 -0.027332 0.066733 -0.047424 -0.014882
2011 -0.049283 -0.0054835 -0.084902 -0.036827 0.04647 0.33352 0.0094525 0.017952 0.078 0.034678 -0.028448 0.036856 0.0022622 -0.036818
2012 -0.057084 -0.023307 -0.068376 0.06323 0.055525 0.34385 -0.019015 0.038723 0.094105 0.006067 -0.027975 0.01143 -0.024151 -0.069074
2013 -0.079504 -0.01388 -0.10708 0.1353 0.03371 0.28296 -0.036153 0.026283 0.15817 -0.012154 -0.032752 0.018793 -0.037715 -0.07026
2014 -0.077675 -0.016423 -0.077584 0.13679 0.025675 0.26528 0.0013589 0.064404 0.25041 0.025974 -0.019589 0.015006 -0.010238 -0.021376
2015 -0.087135 -0.037496 -0.092568 0.036981 0.02911 0.25997 -0.014669 0.059505 0.28104 -0.001327 -0.0079253 0.01345 -0.061751 -0.047062
2016 -0.051285 0.022101 -0.089382 0.005978 0.031385 0.24925 0.0053532 0.063576 0.29316 0.035112 0.015448 0.069773 -0.047525 -0.021978
2017 -0.066806 -0.0066318 -0.086706 -0.013515 0.046331 0.21182 0.0073054 0.078347 0.2579 0.02095 0.0072613 0.0041665 -0.016188 -0.026214
2018 -0.067666 -0.011165 -0.09869 -0.029878 0.011596 0.18797 -0.013762 0.028898 0.1602 -0.0040909 -0.023085 0.0167 0.017328 -0.02222
2019 -0.060907 -0.0090279 -0.093285 -0.028361 0.028811 0.19365 -0.01533 0.0092889 0.12054 -0.0015723 -0.014902 0.042723 -0.020405 -0.028736
2020 -0.076897 -0.0011909 -0.1061 -0.034354 0.023916 0.17293 -0.0056982 -0.0046402 0.081394 -0.016984 -0.031359 0.0069667 -0.049048 -0.052792
2021 -0.082687 -0.025514 -0.12125 -0.050917 -0.0082487 0.16971 0.004054 0.0004907 0.086929 -0.010625 -0.038595 0.02175 -0.072742 -0.085598
2022 -0.077898 -0.021247 -0.10008 -0.03075 0.010956 0.17954 0.044926 0.017732 0.080294 0.0051538 -0.044902 0.016603 0.022215 -0.039664
2023 -0.068418 -0.00163 -0.080201 0.15769 0.015982 0.15574 0.028548 0.0036825 0.10508 0.013732 -0.010919 0.054987 -0.036719 -0.00694
2024 -0.081679 -0.010933 -0.088145 0.17032 0.0030568 0.1726 0.0068504 0.0056034 0.10832 0.0032811 -0.035966 0.03081 -0.047702 -0.003386
2025 -0.073169 -0.017276 -0.11396 0.14621 -0.008548 0.1609 -0.011657 0.035114 0.23959 0.03193 -0.054562 0.046954 0.063615 -0.040352
2026 -0.061109 0.0090508 -0.093673 0.19404 0.032787 0.16367 -0.0038253 0.055205 0.33092 0.028288 -0.020719 0.032437 -0.010169 -0.029868
2027 -0.09941 -0.010762 -0.092917 0.057846 0.0039323 0.14517 -0.012943 0.11985 0.30185 -0.0039128 -0.017626 0.0021803 -0.049132 -0.035304
2028 -0.07367 -0.013285 -0.071491 0.029293 0.034858 0.16667 -0.015501 0.15341 0.33854 0.014406 -0.014132 0.038094 -0.023615 -0.02762
2029 -0.05743 0.027702 -0.089985 0.02867 0.023193 0.15805 0.013841 0.17816 0.30787 -0.0091855 -0.0060291 0.038837 -0.050819 0.002314
2030 -0.084401 -0.037281 -0.1118 -0.010353 -0.024032 0.11063 -0.019577 0.12 0.23417 0.0092632 -0.025876 0.03082 -0.0080123 -0.055872
2031 -0.062641 -0.0028344 -0.10251 -0.013326 -0.013897 0.1233 -0.016195 0.11997 0.17558 -0.022768 -0.033503 0.027134 -0.023086 -0.073908
2032 -0.069442 -0.0059175 -0.10528 0.0076508 0.00088821 0.12624 -0.014252 0.067631 0.14839 -0.0092194 -0.020429 0.015757 0.016641 0.009756
2033 -0.059812 0.0099195 -0.095892 0.0019878 0.016553 0.11637 -0.03391 0.061112 0.12295 -0.0074008 -0.0098759 0.020341 -0.0052424 -0.0049401
2034 -0.085812 -0.015564 -0.10418 0.085505 -0.0040914 0.10491 -0.028328 0.047272 0.12296 -0.029702 -0.014233 0.043474 -0.060216 -0.091596
2035 -0.069343 -0.023307 -0.07657 0.20332 -0.010516 0.092579 -0.023476 0.069143 0.13731 -0.0063734 -0.0059793 0.0032573 0.0067508 -0.027322
2036 -0.074073 0.0086103 -0.095344 0.17417 0.0005189 0.11184 -0.010544 0.038234 0.18676 -0.0037347 -0.026966 0.016391 -0.022133 -0.013918
2037 -0.061014 -0.010553 -0.070948 0.18448 -0.0046259 0.095506 -0.039662 0.077835 0.26129 0.005014 -0.047273 0.027454 -0.007696 -0.037634
2038 -0.066144 -0.013636 -0.068422 0.099443 0.0014992 0.10692 -0.0049696 0.081886 0.3543 0.037533 -0.0046794 0.020727 -0.0003694 -0.05744
2039 -0.088884 -0.034979 -0.11085 0.03421 -0.010066 0.072544 -0.025957 0.088937 0.31259 -0.0093287 -0.0075361 0.046291 -0.066563 -0.026786
2040 -0.099915 -0.021762 -0.11058 -0.020653 -0.01741 0.070513 -0.046165 0.070778 0.31097 -0.01965 -0.049903 0.031564 -0.052916 -0.072902
2041 -0.064145 -0.014185 -0.096005 0.0040342 -0.0069752 0.095012 -0.051493 0.081069 0.35883 -0.0077913 -0.03071 -0.015642 -0.05415 -0.048018
2042 -0.091485 -0.048838 -0.12207 -0.0042387 -0.04193 0.05313 -0.048091 0.05143 0.25799 -0.0070626 -0.047676 -0.017259 -0.023213 -0.075844
2043 -0.071496 0.017279 -0.084083 0.011228 -0.0057849 0.10002 -0.00098886 0.071341 0.25176 0.032216 -0.0085329 0.033744 0.039224 -0.03359
2044 -0.079176 0.001716 -0.12252 0.00013539 -0.04278 0.035318 -0.041187 0.028071 0.16838 0.023195 -0.04152 0.0038877 -0.08384 -0.044836
2045 -0.078147 0.0077029 -0.073821 0.010802 -0.0077045 0.074867 -0.0073946 0.061572 0.18557 0.056793 0.023704 0.008701 0.0065468 -0.030042
2046 -0.10969 -0.02959 -0.11824 -0.029861 -0.044749 0.034966 -0.050322 0.056723 0.15269 0.013512 -0.031493 -0.0045556 -0.040517 -0.040388
2047 -0.10043 -0.021623 -0.099339 -0.016633 -0.016554 0.053044 -0.01082 0.028264 0.14781 0.0098407 0.00045026 0.016528 -0.0037699 -0.067584
2048 -0.075028 -0.027186 -0.095073 -0.0059564 -0.029609 0.059723 -0.011678 0.066425 0.21379 0.037159 -0.0094964 0.022111 0.049957 -0.0039002
2049 -0.073278 -0.0066293 -0.12405 -0.0077994 -0.045354 0.053802 -0.036966 0.095286 0.36531 0.033818 -0.038003 -0.0033355 -0.050847 -0.026576
2050 -0.051089 0.018588 -0.089531 -0.029622 -0.013359 0.063831 -0.012614 0.11554 0.38305 0.055277 0.0096202 0.012548 0.02519 -0.023322
2051 -0.069829 -0.023445 -0.082046 -0.013165 -0.0086135 0.05017 0.0087183 0.11564 0.40234 0.048115 -0.010917 0.017151 -0.019594 -0.0029282
2052 -0.082769 -0.017168 -0.09193 -0.031998 -0.019158 0.052059 -0.03945 0.098029 0.37755 0.043964 -0.021713 0.062265 0.021613 -0.033384
2053 -0.07421 -0.015191 -0.091784 -0.051191 -0.027323 0.014527 -0.035737 0.09624 0.32786 0.018353 -0.04218 0.005838 0.0050897 -0.01858
2054 -0.08887 -0.015705 -0.095108 -0.037004 -0.031538 -0.0019137 -0.036615 0.06786 0.27693 0.024132 0.0010233 -0.0058786 -0.0002437 -0.021856
2055 -0.08746 -0.018148 -0.097202 -0.060967 -0.046243 0.017595 -0.026343 0.036991 0.18443 0.01902 -0.025833 0.033695 -0.015297 -0.058892
2056 -0.11224 -0.012071 -0.10774 -0.04974 -0.041478 0.0061739 -0.065391 0.034782 0.17191 0.023639 -0.05421 0.015218 -0.05594 -0.039078
2057 -0.051181 0.00010635 -0.0656 -0.049683 0.0021475 0.030373 -0.029529 0.060663 0.18288 0.069258 -0.015277 0.051002 0.048406 0.0072257
2058 -0.062412 -0.0022867 -0.093234 -0.051126 -0.032527 0.0085716 -0.037757 0.053244 0.18725 0.054786 -0.0066735 0.020725 -0.039947 -0.04423
2059 -0.10193 0.00036026 -0.11402 -0.053999 -0.040482 -0.0086196 -0.068485 0.037685 0.16545 0.0049849 -0.0353 -0.010902 -0.018441 -0.052246
2060 -0.072462 0.020947 -0.10368 -0.054852 -0.023057 0.010589 -0.011122 0.047936 0.19475 0.025664 -0.014407 0.041832 -0.00058405 -0.036142
2061 -0.077283 0.0070342 -0.11196 -0.058655 -0.049212 -0.001622 -0.05043 0.073517 0.31105 0.016712 -0.015664 0.029935 0.0091726 -0.043358
2062 -0.10024 -0.015729 -0.11376 -0.050678 -0.034717 -0.0066231 -0.032428 0.090128 0.35452 0.044841 -0.02078 -0.0039316 0.0026992 -0.048824
2063 -0.084684 -0.0027919 -0.11918 -0.090261 -0.052021 0.0028357 -0.051556 0.093369 0.37205 0.06686 -0.022707 -0.0062282 0.0011058 -0.05606
2064 -0.079304 -0.003935 -0.096499 -0.061294 -0.022026 0.0054645 -0.034954 0.081269 0.32525 0.055058 0.013046 0.030405 -0.049358 -0.098646
2065 -0.069704 -0.010068 -0.077473 -0.057187 -0.0061811 0.0068933 -0.058182 0.08576 0.28696 0.074837 -0.03247 -0.014231 0.009929 0.013458
2066 -0.067915 0.015819 -0.085427 -0.07795 -0.031286 -0.0025478 -0.05182 0.081191 0.23561 0.086816 0.0039129 0.033982 0.043886 0.025092
2067 -0.086435 -0.0011641 -0.11496 -0.075992 -0.044321 0.001121 -0.053617 0.050792 0.19176 0.075974 0.0088762 0.0051953 0.016822 0.023346
2068 -0.040416 0.076383 -0.075445 -0.042245 -0.0093655 0.01034 -0.032955 0.098613 0.22618 0.11044 0.0094295 0.068649 0.017769 -0.01226
2069 -0.088776 -0.0067302 -0.099959 -0.089488 -0.04469 -0.027721 -0.048083 0.036864 0.17509 0.039092 -0.010177 0.015642 -0.037385 -0.022136
2070 -0.092586 -0.012313 -0.095733 -0.080571 -0.043275 -0.035083 -0.068971 0.049125 0.17514 0.05439 -0.042114 -0.027335 -0.043028 -0.037142
2071 -0.039027 0.030344 -0.054427 -0.087904 -0.01354 0.0058963 -0.049589 0.060416 0.17026 0.097589 -0.0077106 0.041899 0.030199 -0.052998
2072 -0.094497 -0.021279 -0.096002 -0.092967 -0.052265 -0.038735 -0.058257 0.047997 0.16629 0.032618 -0.042657 0.036262 -0.030265 -0.039624
2073 -0.087987 -0.013342 -0.10963 -0.1224 -0.03877 -0.030806 -0.069015 0.073518 0.2913 0.059266 -0.060534 0.030606 -0.0068982 -0.02069
2074 -0.083828 -0.016365 -0.10375 -0.080353 -0.040455 -0.036997 -0.029322 0.079468 0.30882 0.091785 -0.021001 0.00019889 0.0022584 -0.037886
2075 -0.075028 0.0035115 -0.11426 -0.1188 -0.054549 -0.040668 -0.0305 0.076619 0.36702 0.081884 -0.051937 -0.054378 0.011415 -0.046092
2076 -0.1074 -0.0067215 -0.12066 -0.094379 -0.059634 -0.06809 -0.073998 0.05648 0.2575 0.034882 -0.014084 -0.0035444 -0.012538 -0.057728
2077 -0.065659 0.0051954 -0.067862 -0.077822 -0.023539 -0.0069307 -0.040586 0.080991 0.24041 0.098581 -0.0083108 0.028579 -0.017432 0.014936
2078 -0.084829 0.0067624 -0.11444 -0.12335 -0.034174 -0.044022 -0.051794 0.056492 0.19243 0.06593 -0.0057075 0.043672 -0.046965 -0.0793
2079 -0.08108 -0.0064607 -0.10605 -0.12708 -0.037329 -0.047713 -0.041852 0.023073 0.15423 0.066888 -0.0098342 0.0061458 -0.017189 -0.046457
2080 -0.07403 0.011876 -0.10318 -0.098771 -0.050593 -0.026974 -0.055819 0.049764 0.18166 0.078987 -0.014071 0.023429 -0.029022 -0.021923
2081 -0.086671 -0.011487 -0.11586 -0.12074 -0.079568 -0.046945 -0.071497 0.042375 0.13143 0.054646 -0.033708 -0.018707 0.028735 -0.097919
2082 -0.072131 0.02963 -0.072053 -0.097787 -0.031023 -0.014287 -0.035535 0.055366 0.15626 0.088505 -0.0090743 0.015546 0.0045413 -0.018655
2083 -0.090261 -0.012063 -0.10838 -0.11245 -0.057548 -0.060428 -0.078773 0.018717 0.13134 0.046793 -0.019651 -0.012311 -0.037592 -0.018931
2084 -0.093312 -0.012766 -0.086791 -0.14272 -0.045323 -0.029209 -0.045221 0.019077 0.12766 0.054142 0.012662 -0.0017074 -0.013705 -0.035347
2085 -0.092192 0.005381 -0.076765 -0.13345 -0.043998 -0.05294 -0.059329 0.0062683 0.13094 0.036231 -0.017854 -0.003154 -0.066219 -0.025133
2086 -0.058922 -0.012022 -0.087779 -0.12076 -0.046452 -0.024481 -0.066907 0.043819 0.15143 0.060209 0.016339 0.018879 0.0084877 -0.0091186
2087 -0.057813 0.0076249 -0.069193 -0.089681 -0.019457 -0.031782 -0.060374 0.04032 0.13684 0.047508 0.028692 0.010223 -0.027386 -0.016785
2088 -0.063053 0.026222 -0.076867 -0.10792 -0.055942 -0.037884 -0.059322 0.043671 0.1586 0.066027 -0.0097445 0.024596 -0.0031291 -0.028081
2089 -0.085614 -0.0076012 -0.081331 -0.10747 -0.038977 -0.044645 -0.04773 0.030312 0.11359 0.031775 -0.0054512 0.01073 0.043188 -0.012137
2090 -0.071474 -0.015484 -0.032105 -0.11569 -0.043152 -0.045176 -0.038028 0.016023 0.10277 0.054714 0.032492 0.056093 0.010534 -0.0079126
2091 -0.065244 0.0019027 -0.0070494 -0.11622 -0.049917 -0.073067 -0.054926 0.0022638 0.10595 0.0048026 -0.026875 -0.0013637 -0.0046792 -0.030739
2092 -0.073925 0.04145 -0.011573 -0.094196 -0.039841 -0.043078 -0.039454 0.043575 0.099449 0.036001 0.0016387 0.07528 -0.00094264 0.067875
2093 -0.079165 -0.012923 0.0087224 -0.12571 -0.051306 -0.04963 -0.052372 0.021806 0.10408 0.02175 -0.005558 0.007173 0.007204 -0.0037506
2094 0.094434 0.17377 0.15869 0.040538 0.11804 0.10667 0.10777 0.19611 0.27525 0.20147 0.17591 0.15921 0.1224 0.19607
2095 -0.085226 0.014431 -0.051896 -0.12403 -0.051646 -0.047442 -0.040117 0.023487 0.089954 0.013327 -0.0063414 0.01458 0.0012372 -0.032643
2096 -0.073006 0.018188 -0.06102 -0.12409 -0.051331 -0.052943 -0.069805 0.025168 0.089189 0.035326 -0.014908 0.038773 -0.035466 0.013621
2097 -0.055477 0.036554 -0.078344 -0.118 -0.039986 -0.033284 -0.045203 0.064069 0.088034 0.057955 -0.014675 0.057887 -0.02933 0.016885
2098 -0.075267 0.0023514 -0.076168 -0.14092 -0.0459 -0.053915 -0.044081 0.08625 0.071899 0.010203 -0.026642 -0.0055201 -0.013273 -0.082021
2099 -0.052047 -0.0013516 -0.059102 -0.10733 -0.032985 -0.063717 -0.059929 0.10762 0.070524 0.026782 -0.024188 0.042603 -0.014816 0.0031533
2100 -0.092938 -0.029665 -0.070066 -0.14841 -0.06157 -0.074568 -0.077817 0.10222 0.034819 0.0048807 -0.045185 -0.090943 -0.08976 -0.012753
2101 -0.086828 -0.0088077 -0.05581 -0.13287 -0.048495 -0.061559 -0.067894 0.11482 0.058874 0.0032994 -0.023462 0.01912 -0.013073 0.015411
2102 -0.067739 -0.0099308 -0.026584 -0.11541 -0.0501 -0.07272 -0.046102 0.086594 0.069339 0.0091681 0.0018817 0.022273 -0.020747 -0.018945
2103 -0.090159 -0.010144 -0.023229 -0.12943 -0.063924 -0.082251 -0.05896 0.034085 0.027454 0.014497 -0.036135 -0.0012932 -0.05836 -0.048781
2104 -0.099649 -0.044047 -0.0098326 -0.1455 -0.075809 -0.10603 -0.070578 0.0094055 0.0066186 -0.025655 -0.028142 -0.02262 -0.012273 -0.053507
2105 -0.08277 -0.0080399 0.0029133 -0.12447 -0.047034 -0.095684 -0.046086 0.021246 0.045444 -0.0033659 -0.011308 -0.0013665 -0.018787 -0.067193
2106 -0.0695 -0.003543 -0.0083208 -0.15217 -0.058839 -0.092525 -0.087594 0.021147 0.014159 -0.0002572 -0.010905 -0.0032231 -0.02741 -0.041409
2107 -0.071071 -0.009396 -0.0034249 -0.14666 -0.059924 -0.092116 -0.058592 0.013958 0.035223 -0.0032785 -0.013352 -0.0059597 0.014716 -0.026425
2108 -0.093361 -0.022779 7.1024e-05 -0.15493 -0.043409 -0.078207 -0.078939 0.022379 0.032378 -0.02701 -0.031889 0.0014836 -0.0055369 -0.023651
2109 -0.090271 -0.010282 0.0066069 -0.13523 -0.055863 -0.085648 -0.053397 0.05018 0.027733 -0.0063412 -0.0052853 -0.021363 -0.04477 -0.019087
2110 -0.077932 0.011415 0.056003 -0.11702 -0.031248 -0.084619 -0.071955 0.044001 0.027878 -0.020582 -0.006392 0.03799 0.035616 0.023277
2111 -0.040612 0.041702 0.080989 -0.11876 -0.022453 -0.058511 -0.045223 0.075112 0.078573 0.015056 0.027761 0.084324 -0.031027 -0.017309
2112 -0.038563 0.034149 0.051855 -0.11089 -0.019878 -0.056652 -0.039171 0.068643 0.045018 0.039705 -0.038815 -0.0095429 0.030779 0.0076052
2113 -0.10819 -0.013264 0.089181 -0.14388 -0.054583 -0.094803 -0.10643 0.037794 0.010063 -0.036746 -0.045882 -0.018999 -0.10721 -0.071831
2114 -0.074483 -0.015177 0.034226 -0.14033 -0.063168 -0.074964 -0.068707 0.030804 -0.00023203 -0.029858 -0.018299 -0.0090061 -0.079597 -0.032217
2115 -0.10073 -0.02056 0.043382 -0.16478 -0.057542 -0.1001 -0.079614 0.0059454 -0.012017 -0.027899 -0.028235 -0.016553 -0.066451 -0.046673
2116 -0.061154 0.0023866 0.066518 -0.146 -0.055927 -0.074507 -0.050202 0.031266 0.018208 -0.01468 -0.021272 0.0051806 -0.037884 -0.0046989
2117 -0.091464 0.0092735 0.066174 -0.15214 -0.053132 -0.082868 -0.08243 0.022307 0.0019928 -0.020662 -0.070579 0.024094 0.0066425 -0.029255
2118 -0.088975 -0.0088195 0.07457 -0.13386 -0.062557 -0.10757 -0.066258 0.012758 0.0058277 -0.013603 -0.017966 0.047527 -0.043941 -0.030631
2119 -0.075245 -0.0034626 0.088336 -0.12816 -0.024932 -0.07501 -0.047546 0.042239 0.032233 0.020636 -0.053592 0.026131 -0.046854 0.017173
2120 -0.072396 -0.00084562 0.095662 -0.12389 -0.049427 -0.089691 -0.049724 0.02911 -0.0077524 0.0013443 -0.029479 -0.016726 0.0097324 -0.031683
2121 -0.083166 -0.0048087 0.099858 -0.1122 -0.041151 -0.077672 -0.057442 0.039791 -0.013527 -0.041727 -0.046236 0.0099875 -0.041451 0.014441
2122 -0.062966 0.018208 0.1182 -0.13042 -0.035026 -0.083964 -0.044539 0.1031 0.0024774 -0.012788 -0.0065024 0.056751 -0.047124 -0.014845
2123 -0.077767 -0.036935 0.10545 -0.11349 -0.032571 -0.083465 -0.064527 0.10505 -0.024088 -0.0088997 -0.044709 -0.0026557 -0.022018 -0.017371
2124 -0.071547 -0.0030878 0.11875 -0.13023 -0.034476 -0.085226 -0.066155 0.095713 -0.0028127 0.004679 -0.033796 0.011778 0.033709 -0.056717
2125 -0.066018 -0.034501 0.095961 -0.14067 -0.058791 -0.10227 -0.094933 0.10091 -0.016708 -0.029542 -0.032512 -0.031939 7.5384e-05 -0.017243
2126 -0.086048 -0.027424 0.11379 -0.14609 -0.033035 -0.094418 -0.059511 0.098785 -0.012213 -0.018934 -0.057349 0.015294 -0.055128 0.059241
2127 -0.040698 0.036143 0.13456 -0.11722 -0.01942 -0.073849 -0.056539 0.098886 -0.0040879 0.0066251 -0.020576 0.044698 -0.021791 -0.004915
2128 -0.076689 -0.01879 0.12393 -0.13648 -0.059835 -0.081321 -0.070767 0.066377 -0.040193 -0.031866 -0.077193 0.030361 -0.050985 -0.013221
2129 -0.059149 -0.008963 0.15416 -0.12153 -0.0057 -0.10026 -0.071874 0.040478 -0.021368 -0.033808 -0.067279 0.0014945 -0.070468 0.010993
2130 -0.057039 0.016124 0.15357 -0.11402 0.028175 -0.084973 -0.045912 0.043699 -0.0019131 -0.021509 -0.027646 0.050628 -0.0036516 0.028447
2131 -0.05449 0.0041309 0.2021 -0.12659 0.0427 -0.086944 -0.09424 0.05737 -0.022148 -0.01823 -0.031823 0.024161 0.026345 0.016041
2132 -0.08461 -0.038722 0.21981 -0.13499 0.027586 -0.074715 -0.078328 0.057001 -0.014103 -0.032802 -0.026129 0.030365 -0.065638 -0.00046503
2133 -0.096521 -0.019795 0.17428 -0.15619 -0.0088793 -0.10861 -0.081486 0.046412 -0.026928 -0.056113 -0.0079161 0.012868 0.022418 -0.069151
2134 -0.069741 -0.026318 0.19222 -0.14032 0.025676 -0.076968 -0.035964 0.10555 -0.020933 -0.018524 -0.036803 0.016121 -0.019175 0.023173
2135 -0.080411 -0.025571 0.20646 -0.14373 -0.0037989 -0.088709 -0.056832 0.10342 -0.032638 -0.032776 0.0043605 0.030285 -0.0028385 -0.015503
2136 -0.092442 -0.033744 0.16198 -0.16435 -0.046764 -0.12093 -0.088429 0.077134 -0.046493 -0.021317 -0.061516 0.019158 -0.034082 0.0077009
2137 -0.087282 -0.048907 0.20784 -0.14534 -0.032589 -0.094151 -0.097107 0.11918 -0.076519 -0.044338 -0.052403 -0.024158 0.015545 0.012005
2138 -0.075783 0.0064495 0.21617 -0.14675 -0.0086034 -0.079992 -0.055735 0.1188 -0.034494 -0.037509 -0.05181 0.0050949 0.062771 0.047779
2139 -0.039293 0.011626 0.30137 -0.10935 0.0036318 -0.054114 -0.050443 0.14393 -0.022269 0.017989 -0.059266 0.030278 -0.0065921 -0.028007
2140 -0.097083 -0.028807 0.22434 -0.1487 -0.032243 -0.10559 -0.060321 0.072868 -0.043874 -0.021172 -0.037443 0.035942 0.0051045 -0.018703
2141 -0.058924 -0.01738 0.24036 -0.14545 -0.015268 -0.080346 -0.057119 0.088609 -0.039459 -0.051923 -0.06163 -0.010705 -0.047659 -0.043159
2142 -0.074714 -0.034873 0.22484 -0.14758 -0.018783 -0.10434 -0.090077 0.04907 -0.038204 -0.039985 -0.072066 -0.024922 -0.062992 -0.030625
2143 -0.093705 -0.057896 0.21001 -0.16515 -0.023818 -0.1254 -0.11222 0.025201 -0.066239 -0.059086 -0.073433 -0.017938 -0.021656 -0.046261
2144 -0.079045 -0.044059 0.29589 -0.16439 0.034768 -0.10797 -0.080312 0.038021 -0.072544 -0.043517 -0.05576 -0.014535 -0.021189 0.0021329
2145 -0.083705 -0.011092 0.2875 -0.13741 0.064013 -0.092251 -0.07074 0.029282 -0.048659 -0.049959 -0.074497 -0.0017315 -0.019632 -0.035633
2146 -0.078946 -0.0093649 0.27948 -0.16559 0.052548 -0.11717 -0.067118 0.046723 -0.057624 -0.0485 -0.089033 -0.011158 -0.0068259 -0.012049
2147 -0.068226 -0.0055179 0.27924 -0.12368 0.082323 -0.089843 -0.045206 0.057334 -0.052339 -0.024011 -0.03012 0.016285 -0.023119 -0.0081252
2148 -0.079706 -0.023721 0.22383 -0.14657 0.037578 -0.090934 -0.048394 0.036855 -0.061534 -0.023473 -0.039637 0.0098286 0.015387 -0.035851
2149 -0.052487 -0.044844 0.25175 -0.15176 0.0044835 -0.10054 -0.097552 0.026256 -0.047169 -0.015014 -0.029353 0.003422 -0.044296 -0.028127
2150 -0.067357 -0.011157 0.27365 -0.10944 0.016289 -0.097726 -0.065629 0.047317 -0.047914 -0.034795 -0.02699 0.036425 0.057031 -0.015983
2151 -0.078998 -0.0395 0.25639 -0.14056 0.0073439 -0.11311 -0.084097 0.0062078 -0.081209 -0.041837 -0.041347 -0.0089813 -0.0024728 0.0067008
2152 -0.056138 -0.022893 0.26209 -0.15492 -0.009371 -0.10272 -0.081605 0.032519 -0.069435 -0.044038 -0.019973 0.041192 0.016884 -0.049805
2153 -0.059418 -0.010756 0.2601 -0.11535 0.032234 -0.08999 -0.047293 0.03927 -0.04894 -0.030699 -0.03693 0.030585 -0.03086 -7.1239e-05
2154 -0.090479 -0.018679 0.25376 -0.040239 0.021389 -0.096741 -0.048171 0.02514 -0.074755 -0.050561 -0.044307 0.027519 1.698e-05 -0.015837
2155 -0.071559 -0.013012 0.28473 0.016498 0.068925 -0.11058 -0.062349 0.029721 -0.07083 -0.054452 -0.047814 -0.0022578 0.038984 -0.038233
2156 -0.06452 0.0095547 0.26342 0.087035 0.10346 -0.071843 -0.013786 0.037902 -0.057105 -0.016733 -0.03551 0.023196 -0.0028698 -0.017689
2157 -0.07631 0.014962 0.29374 -0.047538 0.092715 -0.1129 -0.059204 0.033593 -0.05449 -0.021035 -0.061847 0.010349 -0.050393 -0.034685
2158 -0.09838 -0.025401 0.33243 -0.091671 0.09951 -0.084326 -0.071562 0.0006041 -0.059845 -0.015726 -0.037884 0.0042224 0.012723 0.017319
2159 -0.098051 -0.015194 0.33504 -0.1043 0.099015 -0.10373 -0.07068 0.020885 -0.08868 -0.067007 -0.00043034 0.037066 -0.05443 -0.058157
2160 -0.058261 -0.013608 0.29242 -0.1104 0.09112 -0.098138 -0.064468 0.025206 -0.048825 -0.051619 -0.018707 0.029739 -0.0043234 -0.0034533
2161 -0.083731 -0.035811 0.27297 -0.08886 0.1268 -0.068829 -0.074076 0.016267 -0.06861 -0.03343 -0.0068937 -0.0082475 -0.020567 -0.037629
2162 -0.077702 -0.0039136 0.20874 -0.11256 0.10456 -0.068971 -0.066214 0.0038277 -0.077315 -0.025951 -0.05518 0.0083259 -0.02287 0.0011047
2163 -0.065022 -0.012557 0.2125 -0.11284 0.12852 -0.087102 -0.077091 0.0071686 -0.05787 -0.048843 -0.033637 0.0053992 -0.010914 -0.052911
2164 -0.080783 -0.01533 0.21059 -0.079459 0.16028 -0.083083 -0.061549 0.0098295 -0.054285 -0.010954 -0.033544 -0.011267 0.058593 0.033183
2165 -0.073013 -0.057123 0.19794 -0.12555 0.13114 -0.073464 -0.085747 0.0027504 -0.05571 -0.045415 -0.015971 0.022796 0.01121 -0.017413
2166 -0.060153 -0.033466 0.25106 -0.080285 0.19582 -0.054145 -0.068815 0.019301 -0.066205 0.0014835 -0.0043173 0.036819 -0.077384 -0.0037094
2167 -0.054754 0.0068712 0.24775 -0.10139 0.15547 -0.063596 -0.050353 0.017352 -0.056521 -0.026258 0.012906 0.014323 0.020553 0.044015
2168 -0.065264 -0.016742 0.23988 -0.10739 0.15413 -0.090238 -0.068781 -0.032097 -0.096426 -0.047409 -0.028751 0.012576 0.0078795 0.0026286
2169 -0.064235 -0.0078249 0.25641 -0.078433 0.18718 -0.064239 -0.060449 0.016574 -0.057671 -0.02797 0.0027126 0.027169 0.023776 -0.0063474
2170 -0.043785 -0.015288 0.26258 -0.11584 0.18515 -0.05958 -0.034056 0.012685 -0.062406 -0.033922 -0.021114 0.012513 -0.076377 0.030787
2171 0.0069847 -0.026261 0.19108 -0.115 0.21024 -0.069091 -0.061094 -0.00030419 -0.062901 -0.041353 -0.030481 -0.014614 -0.026541 -0.043939
2172 0.039624 0.0023859 0.24234 -0.093132 0.21997 -0.020082 -0.070212 0.032017 -0.065336 -0.033574 -0.032117 0.02858 0.023596 -0.047825
2173 0.029614 -0.0090871 0.19206 -0.10344 0.18479 -0.039043 -0.07746 0.0066376 -0.070111 -0.047416 -0.042324 0.016993 -0.081527 -0.087821
2174 0.047344 -0.01442 0.24128 -0.079478 0.20612 0.0038554 -0.036238 0.017359 -0.064796 -0.019077 0.00039913 -0.0057836 -0.0049809 -0.041247
2175 0.015103 0.016627 0.219 -0.10594 0.23225 0.033864 -0.046416 0.041649 -0.042971 -0.0043784 -0.023198 0.01224 0.0017657 -0.037573
2176 -0.016327 -0.021826 0.18885 -0.11295 0.20268 -0.0050069 -0.064144 0.02407 -0.062106 -0.02098 -0.0090743 0.034063 0.028542 -0.018009
2177 -0.025478 -0.058189 0.21161 -0.096377 0.21622 -0.010248 -0.049831 -0.0059488 -0.066111 -0.014841 -0.024901 0.0067165 -0.0038111 -0.011235
2178 -0.047268 -0.010712 0.16872 -0.13163 0.20887 -0.040679 -0.087589 0.015132 -0.048416 -0.049462 -0.017358 -0.01307 0.0034355 -0.012021
2179 -0.043668 -0.037295 0.17916 -0.11759 0.20858 -0.06134 -0.10484 0.009653 -0.084281 -0.044554 -0.054604 0.010993 -0.028138 0.0045025
2180 0.0013612 -0.0063685 0.17426 -0.11902 0.23044 -0.032132 -0.075175 -0.0053161 -0.076826 -0.018665 -0.010291 0.040957 -0.014571 -0.018624
2181 0.041141 -0.011882 0.20186 -0.11464 0.23829 -0.041323 -0.091283 0.015115 -0.053831 -0.028766 -0.030628 0.02496 -0.043235 0.01336
2182 0.10999 -0.0072446 0.16829 -0.12495 0.22478 -0.025014 -0.074511 -0.015734 -0.079917 -0.016758 0.014006 0.026003 -0.061228 -0.038786
2183 0.07827 -0.0098376 0.15759 -0.10758 0.21097 -0.037465 -0.062629 -0.021143 -0.087492 -0.021979 -0.0027412 0.038267 -0.0023814 -0.00047154
2184 0.07893 -0.010991 0.15395 -0.13618 0.22356 -0.016476 -0.055936 0.0072075 -0.072677 -0.03733 -0.034578 0.03222 0.042575 -0.025368
2185 0.095499 0.015276 0.20106 -0.094451 0.26711 0.035602 -0.035654 0.058328 -0.051522 -0.014892 0.00025541 0.045093 -0.0057882 0.045196
2186 0.039999 -0.013617 0.14834 -0.10897 0.24458 0.051821 -0.072432 0.054499 -0.045237 -0.039063 -0.018061 -0.016183 -0.017142 -0.0251
2187 0.072178 0.01286 0.19811 -0.099497 0.26135 0.11439 -0.03536 0.13714 -0.0082319 0.0026658 -0.005808 0.04365 -0.041005 0.016314
2188 0.13911 0.0067272 0.17564 -0.1044 0.2609 0.13859 -0.041258 0.14246 -0.023867 -0.026256 0.012405 0.0018036 0.018552 0.019718
2189 0.19201 -0.016876 0.16523 -0.12058 0.29009 0.14458 -0.026476 0.1549 -0.039752 -0.0040969 0.0012586 0.003667 -0.032912 -0.049738
2190 0.14904 -0.033049 0.12422 -0.14158 0.23929 0.12262 -0.056044 0.1156 -0.065517 -0.045268 -0.052278 0.02056 -0.030175 -0.0086336
2191 0.23007 0.023928 0.13849 -0.084028 0.27524 0.16031 0.034719 0.092234 -0.029892 -0.021209 -0.028355 0.038134 -0.077029 -0.0024196
2192 0.14999 -0.013675 0.062007 -0.13614 0.23787 0.072114 0.069381 0.026625 -0.068787 -0.048161 -0.045232 0.032637 -0.061102 -0.054856
2193 0.12449 -0.016878 0.090273 -0.13215 0.26259 0.055603 0.11863 0.056586 -0.073152 -0.015582 -0.030028 0.04687 0.017185 -0.034692
2194 0.12049 -0.0070311 0.10309 -0.11947 0.26153 0.042672 0.13046 0.051197 -0.066317 -0.055153 -0.033695 0.058134 -0.047309 0.047042
2195 0.16288 0.00039584 0.13761 -0.0979 0.29211 0.023821 0.12446 0.067257 -0.029562 -0.022155 -0.019472 0.015517 -0.085302 0.0045263
2196 0.17187 -0.0054972 0.081041 -0.12563 0.2479 0.02544 0.066069 0.021058 -0.065887 -0.034296 0.022112 0.0090706 -0.0034955 -0.03447
2197 0.2311 -0.01701 0.099397 -0.13185 0.28697 0.010968 0.038211 0.060039 -0.054613 -0.047577 -0.009815 0.006384 -0.024629 -0.094226
2198 0.23852 -0.040163 0.095952 -0.13728 0.2619 0.048167 0.035724 0.04668 0.0029024 -0.023119 -0.039142 0.010727 -0.037222 0.026098
2199 0.23348 0.017234 0.11561 -0.091082 0.27886 0.096616 0.032646 0.097471 0.058177 -0.0018201 -0.0087784 0.013611 0.0090243 0.059152
2200 0.2191 -0.029359 0.083264 -0.13593 0.27618 0.1757 -0.00026212 0.067572 0.046982 -0.024981 -0.018505 -0.012516 -0.0087991 -0.023914
2201 0.18459 -0.031912 0.09727 -0.12445 0.26806 0.21295 0.00471 0.074533 0.036197 -0.0052427 -0.014592 0.041537 0.024907 -0.01157
2202 0.19078 -0.010985 0.072346 -0.12457 0.25564 0.19571 -0.0097178 0.034204 -0.026568 -0.038644 -0.031609 0.014341 -0.040636 -0.018046
2203 0.22668 -0.048659 0.055622 -0.14015 0.24849 0.19375 -0.015576 0.00011463 -0.067313 -0.058245 -0.019895 -0.0057958 -0.027469 -0.014862
2204 0.3104 0.023528 0.099818 -0.12611 0.29678 0.24544 0.027006 0.032536 -0.041318 -0.037237 -0.0017719 0.076158 -0.0077427 -0.015248
2205 0.30513 -0.016605 0.098254 -0.13036 0.28397 0.27009 -0.022341 0.049556 -0.015113 -0.012038 -0.036079 0.010061 0.023204 -0.028084
2206 0.26132 -0.016398 0.0465 -0.14908 0.25023 0.19505 -0.010099 -0.0013627 -0.064568 -0.037839 -0.015215 0.0010444 -0.080429 -0.03032
2207 0.25061 0.0050193 0.093066 -0.1034 0.2365 0.19623 -0.0002671 0.034638 -0.044263 -0.016151 -0.036402 0.0064777 -0.038823 -0.046536
2208 0.22684 -0.051264 0.055602 -0.14639 0.21637 0.21444 -0.012625 0.010499 -0.064988 0.005988 -0.045879 0.010721 0.0038837 0.010348
2209 0.23332 -0.0034468 0.051207 -0.13948 0.21018 0.28357 -0.0031428 0.06892 -0.034693 0.013677 -0.053365 0.0062445 -0.0089596 -0.047028
2210 0.28818 0.01415 0.070073 -0.10338 0.26033 0.31532 0.0090393 0.067351 0.011712 0.052465 -0.0020121 0.073548 -0.047413 0.020106
2211 0.32494 -0.019543 0.041799 -0.13027 0.23941 0.28508 0.0079415 0.071632 0.064727 0.056394 -0.018999 -0.029329 -0.049616 -0.05718
2212 0.36324 0.016464 0.054425 -0.02366 0.25155 0.30794 0.026944 0.1027 0.098581 0.10823 -0.023196 0.056315 -0.07056 -0.0020058
2213 0.33104 -0.001779 0.053951 0.016557 0.25974 0.30781 0.0020558 0.098874 0.12992 0.093101 -0.0011222 0.020538 -0.019743 -0.031482
2214 0.28511 -0.019002 0.030057 0.040974 0.24057 0.27648 -0.025902 0.068115 0.10418 0.02667 -0.037489 -0.017819 -0.063577 -0.072858
2215 0.26629 -0.013295 0.034453 0.079821 0.22753 0.31528 -0.01894 0.075605 0.075946 0.030119 -0.031326 0.012685 -0.04453 -0.044794
2216 0.29607 -0.011968 0.074219 0.096368 0.20539 0.3391 0.015312 0.099896 0.021081 0.044347 -0.0050323 -0.0041919 0.011287 0.04502
2217 0.30303 -0.013071 0.039285 0.18408 0.17748 0.32305 -0.0052257 0.12452 0.027386 0.012856 -0.061879 0.0084915 -0.031197 -0.041746
2218 0.3873 -0.00087425 0.029771 0.2016 0.19371 0.33563 0.0060365 0.13949 0.014461 0.023025 -0.041236 0.033785 -0.01769 -0.037642
2219 0.39892 -0.0009473 0.044956 0.24759 0.20228 0.34185 0.0034086 0.15358 0.028296 0.046044 -0.024192 0.011188 0.0077064 -0.020828
2220 0.37916 -0.0016003 0.036562 0.25862 0.18838 0.35985 -0.038509 0.12351 -0.014259 0.022312 0.0034308 0.021252 -0.006047 -0.024104
2221 0.34202 -0.0095134 0.031528 0.30158 0.17918 0.35392 0.0010329 0.11802 0.0034459 0.048881 0.014334 0.003475 -0.02531 0.02851
2222 0.39284 0.0034236 0.056504 0.33551 0.21697 0.37133 -0.015955 0.10729 0.0037008 0.05182 0.00049745 0.022948 -0.062084 -0.0021459
2223 0.41398 0.012451 0.05047 0.36331 0.20319 0.3648 0.0080972 0.080953 0.0017757 0.046548 -0.026099 0.019202 0.012093 0.038358
2224 0.41224 0.050637 0.043106 0.37458 0.17773 0.37998 0.023469 0.1114 0.070721 0.060807 0.004084 0.068695 -0.052791 0.027282
2225 0.42815 0.0025644 0.054672 0.3616 0.19643 0.36787 0.020542 0.13678 0.14366 0.072256 -0.020943 0.028988 -0.066794 -0.006704
2226 0.42034 -0.0072186 0.056938 0.37287 0.18318 0.35594 0.014174 0.12832 0.19498 0.081034 -0.036479 -0.0079581 -0.034487 -0.00097996
2227 0.43519 0.0072483 0.040404 0.46039 0.17789 0.39555 0.011986 0.1314 0.1992 0.083383 0.0090239 0.067755 -0.061741 0.019734
2228 0.41872 0.036375 0.06548 0.46332 0.20722 0.40467 -0.0069921 0.13085 0.18608 0.094652 -0.0055128 0.022559 0.00081588 0.099398
2229 0.3639 -0.0096578 0.019876 0.44481 0.15467 0.35472 0.03278 0.079768 0.089665 0.02586 -0.061189 0.041602 -0.0057775 0.004722
2230 0.39847 -0.0078108 0.029051 0.47046 0.14911 0.37048 0.086602 0.088429 0.06636 0.079419 -0.049556 0.015465 -0.0071509 -0.053904
2231 0.3933 -0.0010939 0.017597 0.5183 0.15781 0.36609 0.16633 0.06554 0.048055 0.086398 0.041457 0.021009 0.040996 0.02173
2232 0.41264 2.309e-05 0.0036233 0.48322 0.12564 0.33917 0.13354 0.054841 0.02518 0.092896 -0.01912 0.023952 -0.052068 -0.021596
2233 0.45679 0.0242 0.0083792 0.50892 0.12838 0.36054 0.12576 0.054172 0.033005 0.12115 -0.012546 0.00058548 -0.079511 -0.036122
2234 0.44694 0.040547 0.034475 0.56615 0.14501 0.40951 0.12339 0.089663 0.07752 0.12801 -0.003923 0.048609 -0.021434 0.008562
2235 0.462 0.032894 0.029011 0.59012 0.11391 0.39288 0.071393 0.095653 0.049685 0.11829 -0.0033697 0.060032 0.019492 -0.055554
2236 0.4323 0.0097409 0.030517 0.62063 0.11338 0.38793 0.040245 0.084114 0.13778 0.090691 -0.0021164 0.037436 -0.085461 0.01404
2237 0.36627 0.0069679 0.0043428 0.56093 0.104 0.35875 0.036857 0.12244 0.19936 0.10424 -0.027633 0.037639 0.0059953 -0.018066
2238 0.32276 -0.0090252 0.016349 0.59014 0.084764 0.34833 0.018019 0.096166 0.26017 0.088288 -0.04604 0.0043223 -0.018558 -0.042412
2239 0.33002 0.0055518 0.0020446 0.61679 0.095569 0.35223 0.059362 0.12039 0.28433 0.10468 -0.049846 0.032566 -0.059631 0.040862
2240 0.37262 0.011829 0.0093505 0.6108 0.092284 0.32376 0.042964 0.10801 0.25482 0.11008 0.0010468 0.016429 -0.040025 -0.022394
2241 0.40987 -0.033654 -0.0064536 0.62037 0.070189 0.27819 0.054246 0.063729 0.17014 0.079274 -0.01893 -0.0091775 -0.016748 -0.0019701
2242 0.44519 0.026853 0.034012 0.63596 0.10712 0.28228 0.058868 0.06549 0.12698 0.12607 0.052533 -0.0077342 -0.046752 0.0095739
2243 0.40926 0.01006 0.018068 0.61927 0.09041 0.26797 0.03692 0.073821 0.10099 0.089422 -0.012363 0.0084192 -0.042745 0.0041779
2244 0.38814 0.016337 -0.012766 0.60853 0.061415 0.22762 0.044342 0.070822 0.075549 0.0858 -0.02648 -0.0030974 -0.052578 -0.025878
2245 0.36816 0.0059735 0.01564 0.63383 0.07966 0.22595 0.082254 0.088812 0.088804 0.12018 -0.0090267 0.010636 0.0005782 0.033646
2246 0.2988 0.0058804 0.0093859 0.64206 0.066365 0.23813 0.15124 0.072573 0.081709 0.14764 0.0086566 0.024339 -0.041975 0.0137
2247 0.289 0.017767 0.012192 0.66366 0.078311 0.25105 0.20865 0.084674 0.16902 0.13054 0.01224 0.065903 -0.017359 0.010524
2248 0.29267 0.024274 -0.0099923 0.66021 0.056106 0.23075 0.22681 0.12304 0.27104 0.1479 0.011073 0.0094661 -0.056592 -0.030582
2249 0.27884 0.023211 -0.0094564 0.67729 0.075791 0.23333 0.21087 0.098946 0.29764 0.1355 0.038206 0.021779 -0.012795 -0.025318
2250 0.30891 -0.0097918 -0.0051704 0.67903 0.041156 0.19839 0.16049 0.096107 0.27423 0.11579 0.02614 0.036223 -0.034039 0.0052558
2251 0.34774 0.019965 -0.032115 0.65377 0.046111 0.199 0.15169 0.11232 0.31216 0.14218 0.031313 0.010976 -0.043272 -0.02137
2252 0.38093 0.031132 -0.014399 0.69981 0.076326 0.22481 0.16176 0.10028 0.32086 0.14036 0.070506 -0.01554 -0.0036056 -0.052166
2253 0.31519 -0.010801 -0.022703 0.67311 0.029532 0.1787 0.14739 0.08448 0.33096 0.11487 0.04041 0.045013 -0.057659 -0.044842
2254 0.35228 0.074216 0.0075032 0.74565 0.085847 0.21782 0.21467 0.15114 0.417 0.17034 0.043973 0.010616 0.015718 0.022912
2255 0.30842 0.014273 -0.0035409 0.7064 0.065502 0.19677 0.16803 0.23129 0.39576 0.16543 0.028016 0.01274 -0.0023257 -0.037284
2256 0.24447 -0.00587 0.002015 0.70015 0.050717 0.17658 0.17259 0.21312 0.38009 0.15673 0.10077 0.041523 0.020641 -0.02874
2257 0.27826 0.048167 0.0049909 0.7423 0.040082 0.19024 0.22386 0.2605 0.41951 0.18275 0.066913 0.026396 0.047867 0.057124
2258 0.26917 0.046894 0.016117 0.78279 0.069177 0.19891 0.23213 0.2555 0.43012 0.2169 0.10126 0.01565 -0.0071059 0.044758
2259 0.27541 0.00068082 -0.025387 0.73487 0.032843 0.1587 0.1815 0.21125 0.41266 0.18058 0.063779 0.023233 0.043151 -0.035928
2260 0.24618 -0.0029322 -0.052611 0.74209 0.030338 0.12066 0.26248 0.15016 0.40981 0.14871 0.019403 0.017707 -0.044663 -0.056534
2261 0.31884 0.0045647 -0.014945 0.72099 0.043433 0.16233 0.29364 0.16406 0.4216 0.14935 0.052976 -0.01779 -0.064816 0.0051997
2262 0.30652 -0.0069883 -0.04492 0.7175 0.028158 0.13846 0.26277 0.14626 0.38878 0.13213 0.064909 0.048073 0.046311 -0.028266
2263 0.32804 0.031729 -0.024104 0.71155 0.028443 0.13721 0.26511 0.14626 0.42887 0.15814 0.021693 0.056437 -0.062553 -0.045012
2264 0.29053 0.024666 -0.012388 0.74886 0.042438 0.13877 0.24645 0.17235 0.44829 0.12708 0.028066 0.02017 -0.017736 -0.0050883
2265 0.2281 -0.00093747 -0.013602 0.75559 0.045104 0.13394 0.19854 0.15648 0.43438 0.11893 0.064729 0.035803 -0.0656 -0.0057843
2266 0.19298 -0.018761 -0.090316 0.69674 0.0025988 0.10912 0.21008 0.13186 0.41432 0.14145 0.023263 0.0037168 -0.025953 -0.08242
2267 0.20794 -0.0083436 -0.04713 0.68417 0.040464 0.12206 0.20026 0.14604 0.40547 0.1511 0.079376 -0.00030978 0.0018835 -0.0016164
2268 0.22718 0.023883 -0.023924 0.73336 0.027949 0.13703 0.22381 0.15071 0.35545 0.16183 0.022979 -0.0042364 -0.05735 -0.0041024
2269 0.23315 0.01098 -0.023208 0.73215 0.024014 0.11486 0.23067 0.14864 0.32064 0.18909 0.046932 0.013217 0.0079668 0.033022
2270 0.19618 0.0022373 -0.025922 0.69711 0.01997 0.10547 0.22794 0.10902 0.30509 0.18276 0.056966 0.04787 -0.077057 0.015496
2271 0.23306 0.025814 -0.020686 0.68065 0.026595 0.10502 0.30152 0.11226 0.27009 0.14808 0.070859 0.020604 0.02334 0.02548
2272 0.219 -0.0088288 -0.033341 0.63881 0.0027399 0.08659 0.28063 0.078087 0.23077 0.081863 0.017182 0.015537 -0.059433 -0.057516
2273 0.2381 0.0031482 -0.064765 0.58925 -0.013235 0.082219 0.29134 0.073798 0.24426 0.1092 0.020686 0.0024405 -0.027037 -0.040582
2274 0.23229 0.021695 -0.024539 0.56366 0.0039502 0.080928 0.31544 0.087629 0.268 0.11289 0.034519 0.050964 0.02588 -0.027418
2275 0.2065 0.011502 -0.019273 0.50539 0.028555 0.1045 0.27955 0.13327 0.35829 0.13565 0.053142 0.040097 0.13758 -0.012784
2276 0.16805 0.001769 -0.051447 0.45636 0.015101 0.076016 0.24808 0.1203 0.41767 0.11286 0.040406 0.033731 0.041323 -0.01944
2277 0.14741 -0.016584 -0.034031 0.47006 0.0026357 0.076395 0.24597 0.11171 0.38893 0.088007 0.080539 -0.022066 0.03947 -0.0045665
2278 0.17426 0.010443 -0.045435 0.43698 0.0096909 0.081313 0.21399 0.099292 0.36347 0.095486 0.062342 0.00068734 0.13698 -0.041672
2279 0.17621 0.03225 -0.041549 0.45457 0.020936 0.087202 0.20411 0.15462 0.3462 0.1433 0.062925 0.047331 0.11446 -0.019868
2280 0.16207 -0.00071318 -0.056543 0.39047 -0.0062287 0.051701 0.19155 0.1064 0.25742 0.096653 0.039729 -0.0013959 0.035169 -0.0027345
2281 0.155 -0.00069622 -0.024007 0.44257 0.0064664 0.0456 0.1784 0.085765 0.26858 0.099152 0.074412 0.042757 0.13439 -0.038111
2282 0.13214 -0.018349 -0.052961 0.36108 -0.020948 0.00043863 0.15756 0.028356 0.19558 0.04978 0.0012353 0.018841 0.18912 -0.035857
2283 0.13837 0.011328 -0.059646 0.35733 -0.0054632 0.052517 0.20223 0.067507 0.22827 0.079289 0.032169 0.011734 0.15149 -0.0065025
2284 0.11427 -0.0044254 -0.05765 0.35362 -0.029548 0.020426 0.1461 0.042408 0.21113 0.082818 0.016992 0.010668 0.10154 -0.046149
2285 0.14088 -0.018488 -0.063604 0.34794 -0.021383 0.050545 0.13901 0.059708 0.20771 0.063606 0.043575 -0.002119 0.17943 -0.017945
2286 0.15147 -0.010361 -0.059648 0.32252 -0.019958 0.041844 0.17145 0.071459 0.21121 0.069775 0.025279 0.021314 0.16939 -0.046541
2287 0.11788 -0.019795 -0.070732 0.3153 -0.027413 0.0049128 0.14335 0.03477 0.19274 0.028184 -0.015568 -0.024462 0.17963 -0.027567
2288 0.13634 0.048252 -0.017216 0.30241 0.015133 0.064042 0.1521 0.072691 0.20777 0.068782 0.090745 0.059381 0.24758 0.034377
2289 0.1304 0.014789 -0.06915 0.31524 -0.018392 0.05417 0.17446 0.064642 0.18131 0.057251 0.037588 0.019154 0.24319 0.0071014
2290 0.098839 -0.0044036 -0.039534 0.28533 -0.022407 0.021639 0.11268 0.045533 0.17156 0.06871 0.015132 0.0017678 0.14453 -0.049555
2291 0.093858 0.012033 -0.0099083 0.25697 -0.030512 0.029028 0.13831 0.049854 0.16853 0.043938 -0.014215 -0.0077888 0.13839 0.0051394
2292 0.10578 0.01002 -0.015922 0.25686 -0.019917 0.038017 0.13216 0.040895 0.16436 0.053137 0.054678 0.010765 0.19385 0.013783
2293 0.10172 0.014307 0.0033235 0.24834 -0.019351 0.023366 0.11033 0.060596 0.16544 0.063486 0.040672 -0.022382 0.14603 -0.067763
2294 0.065927 0.017234 -0.037951 0.22221 -0.058996 -0.019565 0.10517 0.022397 0.12633 0.046054 -0.00068508 -0.0051387 0.18263 -0.037989
2295 0.10368 0.0037611 -0.046455 0.2144 -0.024441 -0.0032466 0.11775 0.037167 0.14246 0.054803 0.045218 -0.0054453 0.21398 -0.025245
2296 0.080416 0.023688 -0.046209 0.2031 -0.036706 -0.013088 0.098534 0.045938 0.13447 0.036832 -0.0090985 0.019228 0.11325 -0.015551
2297 0.081526 -0.016145 -0.048943 0.23255 -0.035591 -0.00018897 0.11548 0.036679 0.1188 0.04789 -0.0043552 0.036731 0.1926 0.011183
2298 0.058286 -0.018668 -0.054437 0.20349 -0.031026 -0.02417 0.11013 0.03188 0.10454 0.0093291 -0.0045219 0.030295 0.18266 -0.023483
2299 0.070225 0.013629 -0.022181 0.15887 -0.03837 0.0062087 0.10735 0.034521 0.15294 0.046888 0.048791 0.028938 0.25457 -0.0037587
2300 0.10266 0.014696 -0.040075 0.1938 -0.010435 -0.0074825 0.12005 0.044462 0.12496 0.024596 0.026845 0.052862 0.20654 0.0023353
2301 0.056814 -0.018887 -0.064229 0.13638 -0.035 -0.0088937 0.072705 -0.020747 0.10639 0.011145 -0.004352 0.027515 0.20321 -0.048951
2302 0.046514 0.0084398 -0.054183 0.1617 -0.030695 -0.0080548 0.090927 0.033354 0.091195 0.063784 -0.014569 0.014888 0.13689 0.026353
2303 0.063994 -0.0056433 -0.050487 0.18433 -0.01422 -0.005636 0.11912 0.046095 0.12189 0.035413 0.045055 0.050662 0.17968 -0.036603
2304 0.023603 0.0039637 -0.076242 0.1329 -0.040395 -0.029697 0.067901 0.011166 0.092545 0.0064712 0.0050279 0.030685 0.1883 -0.035009
2305 0.035243 -0.036319 -0.070096 0.1173 -0.052589 -0.035748 0.070053 0.015476 0.07988 0.0218 -0.0091288 -0.020332 0.24575 -0.024155
2306 0.041332 0.019748 -0.01504 0.14829 -0.050574 -0.02391 0.066205 0.012807 0.065255 0.017109 -0.0027055 -0.011008 0.28765 -0.043041
2307 0.038432 -0.015455 0.011426 0.097539 -0.062439 -0.027981 0.055837 0.015588 0.06008 0.0078472 -0.0059222 -0.033175 0.1901 -0.050987
2308 0.061642 0.012432 0.056332 0.15208 -0.0077639 0.0029881 0.06615 0.016249 0.093885 0.021816 -0.051909 0.011569 0.24545 -0.024003
2309 0.038111 -0.0022615 0.029228 0.1143 -0.034729 -0.042883 0.054282 -0.0022599 0.04972 0.027905 -0.030396 -0.034188 0.2192 -0.043399
2310 0.044001 0.0049454 0.0084539 0.09844 -0.031664 -0.011034 0.073044 0.015031 0.070295 0.039883 0.017378 0.015705 0.25238 -0.046895
2311 0.026901 -0.0031676 -0.0092902 0.11335 -0.044538 -0.017285 0.046436 0.023442 0.05499 0.012592 0.010711 0.028959 0.23022 -0.0048608
2312 0.05054 0.013319 -0.022014 0.080505 -0.030473 -0.0098666 0.061858 0.030633 0.067345 0.023151 0.020814 0.038042 0.22204 -0.0098768
2313 -0.0068502 -0.013814 -0.049458 0.084442 -0.051758 -0.016328 0.03311 -0.0029063 0.02241 -0.0055707 0.020388 0.017035 0.24184 -0.046143
2314 0.016599 -0.0082168 -0.050863 0.071569 -0.049073 -0.036589 0.048142 0.024045 0.044555 0.006358 -0.042979 0.0030988 0.19525 -0.025529
2315 -0.010001 -0.02262 -0.064197 0.052716 -0.068628 -0.06184 0.0019545 -0.029304 0.03602 -0.030973 -0.00086582 0.011922 0.19177 -0.036465
2316 0.048919 0.0080471 -0.010741 0.078123 -0.025972 -0.054481 0.043507 0.021936 0.073315 0.040325 -0.0075725 0.00079558 0.22765 0.063849
2317 0.048098 0.041464 -0.0001948 0.08358 -0.032777 0.010078 0.060259 0.028067 0.08044 0.028524 0.032221 0.054049 0.18684 -0.0063069
2318 0.012848 -0.007099 -0.022489 0.040247 -0.053462 -0.054074 0.056751 0.0089682 0.039764 0.0071127 0.017164 -0.0010877 0.19791 -0.031343
2319 0.024687 0.010618 0.014587 0.033254 -0.028987 -0.053425 0.067173 -0.019851 0.034029 0.031561 0.025407 0.065856 0.13907 -0.028449
2320 0.0043071 -0.019305 0.069673 0.033391 -0.044862 -0.065776 0.028465 -0.00625 0.028884 -0.0017699 0.023651 0.026799 0.24362 0.018855
2321 0.025787 0.013002 0.070019 0.008168 -0.047137 -0.043417 0.050187 -0.0037091 0.029189 -0.0063113 0.015034 -0.021548 0.10896 0.023279
2322 0.0069063 0.00093884 0.082675 0.016815 -0.035761 -0.054148 0.01823 0.012402 0.0014342 -0.010573 0.015967 0.011266 0.099577 0.0078031
2323 -0.018924 -0.0052742 0.053581 0.0038121 -0.064836 -0.050749 0.013802 -0.015637 -0.0017209 -0.048884 -0.016389 -0.0090408 0.19278 -0.038993
2324 0.038196 0.0065827 0.029157 0.019049 -0.045841 -0.059601 0.025394 0.0090736 0.028584 -0.00055521 0.0095039 0.010493 0.10268 0.062981
2325 -0.015865 -0.01875 -0.010308 0.0056562 -0.048956 -0.059272 -0.014204 -0.011155 -0.011651 -0.026557 -0.080873 0.012156 0.10668 0.015795
2326 0.0034548 0.014337 -0.029602 -0.015067 -0.056091 -0.073863 0.030218 0.0077554 0.014534 -0.0095279 0.03388 0.040619 0.21737 -0.020291
2327 -0.0067556 -0.014986 -0.024226 0.01068 -0.058726 -0.092464 0.03645 -0.022714 -0.0089312 -0.021439 -0.020796 0.046113 0.23442 -0.040017
2328 -0.028936 -0.0083894 -0.02319 0.0059674 -0.0639 -0.061785 -0.0056876 -0.029613 -0.012966 -0.01372 -0.0070129 0.041346 0.21186 -0.014673
2329 -0.020456 -0.033922 0.00089606 0.028724 -0.063475 -0.061927 0.017345 -0.0062119 -0.0013113 -0.018392 0.02902 -0.018001 0.17589 0.020541
2330 -0.026287 -1.5536e-05 -0.058488 -0.022159 -0.05986 -0.072628 0.0028267 -0.044831 0.0021436 -0.0036231 -0.0061863 0.011383 0.10502 -0.041865
2331 -0.032287 -0.017649 -0.032322 -0.039391 -0.055325 -0.082069 0.00061886 -0.03775 -0.027021 -0.045814 -0.054273 -0.019934 0.10568 0.009419
2332 -0.020758 0.0077784 0.041924 0.00025556 -0.05146 -0.06457 0.018251 -0.0026492 -0.0092565 -0.013316 0.0041303 -0.0098204 0.14147 0.020363
2333 0.011992 0.026985 0.06166 -0.018417 -0.028805 -0.042761 0.036783 0.0054717 0.013128 0.0023329 0.013664 0.015403 0.1642 -0.007183
2334 -0.0086183 0.0064323 0.10288 0.0036897 -0.048819 -0.066262 0.010985 -0.013427 -0.00015663 0.010542 0.046877 0.0048763 0.11947 0.033391
2335 -0.014379 -0.014651 0.10133 -0.026013 -0.055324 -0.075484 -0.0028926 -0.015536 -0.018802 -0.03146 0.02541 0.0087597 0.16426 0.014735
2336 -0.0059391 0.026896 0.10754 -0.019466 -0.047899 -0.064525 -0.0028104 -0.0024156 -0.016577 -0.031481 0.012623 0.0058231 0.11182 -0.003971
2337 -0.010349 0.0097131 0.12097 -0.022299 -0.048584 -0.058416 0.013022 -0.014475 -0.011802 -0.017122 -0.013143 -0.0085036 0.13832 0.011323
2338 -0.03359 -0.0062999 0.10505 -0.036792 -0.040269 -0.085297 -0.017006 -0.032984 -0.042727 -0.031344 -0.01625 0.01158 0.11538 -0.052133
2339 -0.02744 -0.006143 0.057405 -0.051445 -0.059904 -0.081298 -0.005624 -0.033853 -0.036532 -0.030205 -0.044657 0.038563 0.091689 -0.038099
2340 -0.011381 0.025594 0.062741 -0.026078 -0.032338 -0.055689 -0.0057718 0.001358 -0.021727 -7.6353e-05 0.0087866 0.039047 0.10825 -0.024985
2341 -0.042331 -0.017319 0.023847 -0.035121 -0.057463 -0.072871 -0.01852 -0.018211 -0.040522 -0.045508 -0.0379 0.03137 0.1162 -0.052661
2342 -0.024621 0.010438 0.023873 -0.059984 -0.064378 -0.067592 -0.0082475 -0.01233 -0.032197 -0.034209 0.015853 -0.015337 0.12142 -0.0084471
2343 -0.026482 -0.0019151 0.036239 -0.035047 -0.036383 -0.064183 -0.0014654 -0.0048493 -0.039542 -0.02186 0.035937 0.038527 0.15313 0.0082369
2344 -0.021852 -0.012278 -0.0043054 -0.04435 -0.059028 -0.077844 -0.00060326 -0.035928 -0.025077 -0.037912 0.0067398 -0.00074993 0.079542 0.0037809
2345 -0.0096126 0.019759 0.025451 -0.040433 -0.042142 -0.067795 0.015899 0.00012252 -0.028202 -0.016453 -0.015217 0.013483 0.1625 0.023495
2346 -0.063613 -0.015074 0.0017164 -0.056156 -0.039007 -0.096676 -0.008499 -0.034247 -0.050207 -0.042864 0.0059864 0.029197 0.13017 -0.035431
2347 -0.029273 -0.017887 0.035992 -0.062039 -0.027442 -0.062458 0.0012932 -0.014416 -0.014522 -0.013946 0.0072897 0.06663 0.11947 0.058063
2348 -0.061324 -0.0256 0.0018383 -0.076432 -0.061137 -0.080169 0.0060453 -0.024105 -0.064198 -0.041127 -0.022207 -0.030616 0.044219 0.0024168
2349 -0.025664 -0.016963 -0.0026858 -0.077605 -0.049272 -0.07717 -0.027933 -0.019214 -0.052473 -0.028848 -0.013204 0.026297 0.10902 0.0047208
2350 -0.0054145 0.014394 -0.0087799 -0.045758 -0.048857 -0.079381 0.00080961 -0.004313 -0.029228 0.0046704 0.03282 0.05462 0.1283 0.013675
2351 -0.029875 -0.0076195 0.051256 -0.072791 -0.029181 -0.066342 -0.022498 -0.042812 -0.013793 -0.026181 0.028223 0.053974 0.078119 -0.038811
2352 -0.051885 -0.011833 -0.017948 -0.078473 -0.053786 -0.087394 -0.033266 -0.046901 -0.038198 -0.024082 -0.0056738 0.0096671 0.11369 -0.012167
2353 -0.0076157 -0.010386 -0.028652 -0.086256 -0.045541 -0.086885 -0.059734 -0.02118 -0.061753 -0.024874 0.0035595 0.02692 0.11442 0.051197
2354 -0.052396 -0.015929 -0.017166 -0.086809 -0.058716 -0.10672 -0.058122 -0.049849 -0.071178 -0.072405 -0.034057 0.024244 0.077128 -0.00057923
2355 -0.050316 0.0041983 -0.02129 -0.064362 -0.033861 -0.076617 -0.04577 0.0061715 -0.051053 -0.031336 0.0041161 0.022067 -0.019625 -0.044055
2356 -0.020087 0.0011252 0.0018655 -0.077345 -0.033936 -0.042128 0.0058525 -0.021698 -0.034378 -0.016557 -0.013341 0.020021 0.089962 0.0039488
2357 -0.050047 -0.011858 -0.043219 -0.11693 -0.04162 -0.11072 -0.038785 -0.052897 -0.047123 -0.040479 -0.040867 -0.0025161 0.10071 -0.0078573
2358 -0.049488 -0.024821 -0.028703 -0.1011 -0.054905 -0.088791 -0.049193 -0.052446 -0.043528 -0.04042 -0.030394 -0.018823 0.050455 -0.018213
2359 -0.043238 -0.0024839 -0.017647 -0.10253 -0.06704 -0.095472 -0.054241 -0.031975 -0.089673 -0.026341 -0.10201 -0.027929 0.0028414 0.0074007
2360 -0.063298 -0.027297 -0.043561 -0.11928 -0.048645 -0.084653 -0.025079 -0.053374 -0.084088 -0.056973 -0.049957 0.049594 0.069578 0.029925
2361 -0.059519 0.01061 -0.011155 -0.0926 -0.03801 -0.081794 -0.033057 -0.037373 -0.065433 -0.049824 -0.036644 0.0083974 0.069085 -0.00053129
2362 -0.053629 -0.016873 -0.031429 -0.1044 -0.060805 -0.078625 -0.035325 -0.034092 -0.038068 -0.046265 -0.025061 -0.0041592 0.10602 -0.033807
2363 -0.03272 -0.012836 -0.043223 -0.10349 -0.060079 -0.088466 -0.046683 -0.042351 -0.047624 -0.034347 -0.013808 0.030044 0.038828 0.010157
2364 -0.02591 0.033131 -0.018127 -0.11262 -0.048784 -0.085968 -0.01196 -0.03913 -0.037439 -0.017918 -0.010374 0.0066976 0.083974 -0.021109
2365 -0.08807 -0.021672 -0.039521 -0.13604 -0.063379 -0.10325 -0.051158 -0.053829 -0.054364 -0.055889 -0.048161 -0.030659 0.069541 -0.044615
2366 -0.059431 0.0026048 0.0084945 -0.10298 -0.048674 -0.0901 -0.036746 -0.024179 -0.069029 -0.034031 -0.050808 0.0034143 0.0011876 0.0053687
2367 -0.058781 0.0015417 -0.04384 -0.129 -0.049229 -0.092801 -0.034964 -0.031128 -0.061914 -0.033152 -0.015594 0.00079769 0.038664 -0.0075174
2368 -0.055361 -0.022451 -0.024844 -0.11614 -0.049973 -0.099262 -0.064472 -0.047787 -0.080899 -0.048843 -0.059891 -0.015909 0.038151 0.00086664
2369 -0.029042 -0.014834 -0.032648 -0.11526 -0.055988 -0.095393 -0.02858 -0.027556 -0.068464 -0.047735 0.0014023 -0.0023856 0.059397 0.0086306
2370 -0.076122 -0.041747 -0.024982 -0.13237 -0.076713 -0.10419 -0.039187 -0.044325 -0.10055 -0.084446 -0.011684 0.014208 -0.007656 0.0021246
2371 -0.072693 -0.01884 0.028314 -0.12854 -0.060808 -0.096106 -0.060545 -0.064384 -0.10822 -0.054107 -0.048071 -0.024369 0.072751 -0.012161
2372 -0.060213 0.016246 0.11052 -0.1198 -0.063303 -0.089707 -0.072543 -0.035943 -0.1008 -0.058729 -0.029168 -0.010095 -0.0018727 -0.026447
2373 -0.059043 0.0042234 0.099336 -0.13474 -0.067568 -0.097718 -0.035481 -0.035832 -0.074944 -0.03221 -0.032025 0.021448 0.020054 -0.027393
2374 -0.080274 -0.0070696 0.099632 -0.1494 -0.085652 -0.11373 -0.046329 -0.050811 -0.11872 -0.060761 -0.026081 0.0013813 0.03866 -0.060849
2375 -0.083254 -0.011583 0.11052 -0.14503 -0.072687 -0.089661 -0.017957 -0.07841 -0.096894 -0.084733 -0.037058 0.025895 0.046427 -0.013205
2376 -0.067175 -0.0067157 0.051504 -0.13643 -0.060792 -0.1038 -0.052395 -0.06922 -0.089549 -0.056384 0.0027754 0.0021381 0.057674 0.031159
2377 -0.052645 -0.012099 0.03225 -0.10316 -0.042847 -0.080973 -0.050872 -0.030119 -0.074434 -0.065015 -0.0023313 0.010011 0.0288 0.072023
2378 -0.0067553 0.042838 0.065945 -0.10482 -0.027342 -0.045324 -0.04729 -0.010498 -0.04396 -0.017797 -0.027808 0.036225 -0.034313 0.012767
2379 -0.047836 -0.018835 0.0032913 -0.12358 -0.070497 -0.092525 0.0016418 -0.038657 -0.092695 -0.033748 0.00063527 0.041968 0.049224 0.049131
2380 -0.050616 -0.012568 0.023697 -0.12788 -0.053081 -0.074466 -0.037636 -0.037626 -0.07705 -0.060789 0.020699 0.026772 0.08199 0.044445
2381 -0.050017 0.0063591 0.014053 -0.13476 -0.069026 -0.097268 -0.068164 -0.019665 -0.089395 -0.041231 -0.018948 0.033705 0.038327 -0.023161
2382 -0.054207 0.004616 0.022779 -0.10309 -0.046131 -0.071869 -0.029152 -0.038374 -0.04333 -0.038152 -0.012895 0.031268 0.059933 0.072142
2383 -0.054197 0.007213 0.043665 -0.12589 -0.061816 -0.08005 -0.03972 -0.034713 -0.064395 -0.013203 -0.016232 0.0093417 0.0083399 -0.0031435
2384 -0.039738 0.0040799 0.063831 -0.12391 -0.050921 -0.084091 -0.037567 -0.045172 -0.08155 -0.030544 -0.046308 0.033845 -0.0024935 0.0040305
2385 -0.063718 0.013267 0.037877 -0.15375 -0.064566 -0.093832 -0.042985 -0.051591 -0.062805 -0.060536 -0.056605 -0.0052416 0.040973 0.050334
2386 -0.038068 0.030094 0.1059 -0.11901 -0.04077 -0.080823 -0.026653 -0.045121 -0.06521 -0.031487 -0.00040165 0.026112 0.14053 -0.0098715
2387 -0.053539 -0.036929 0.14781 -0.15038 -0.036865 -0.097595 -0.058061 -0.05774 -0.10221 -0.079738 -0.031218 0.035865 0.042616 0.051002
2388 -0.059049 -0.0030323 0.13582 -0.12724 -0.06394 -0.078026 -0.016269 -0.053199 -0.09038 -0.0736 -0.063785 0.027949 0.037413 -0.020234
2389 -0.08793 -0.059405 0.15384 -0.15595 -0.081205 -0.11467 -0.076447 -0.078158 -0.10295 -0.059561 -0.083432 0.019072 0.03957 -0.01383
2390 -0.03297 0.031222 0.17083 -0.12551 -0.06143 -0.085928 -0.051405 -0.027047 -0.06713 -0.027182 -0.044948 -0.0030247 0.039456 0.030304
2391 -0.09015 -0.015001 0.1513 -0.13856 -0.055834 -0.10143 -0.028412 -0.045376 -0.093725 -0.046724 -0.031005 0.056139 0.067513 0.033878
2392 -0.044221 -0.0076645 0.16865 -0.15552 -0.062449 -0.09561 -0.03855 -0.036335 -0.08648 -0.031675 -0.045762 0.033182 0.012569 0.022592
2393 -0.062221 -0.034958 0.14819 -0.12629 -0.057584 -0.10634 -0.064818 -0.026914 -0.084096 -0.056636 -0.041509 -0.0015946 -0.001514 -0.015804
2394 -0.062392 0.0076994 0.12224 -0.15853 -0.044679 -0.085373 -0.076716 0.017397 -0.071071 -0.044738 -0.048115 0.023339 -0.014907 -0.03684
2395 -0.069782 0.011386 0.093386 -0.14975 -0.066644 -0.088694 -0.036574 0.0093076 -0.092166 -0.045289 -0.035952 0.022952 0.033239 -0.0030656
2396 -0.044242 -0.0035667 0.10321 -0.13757 -0.050409 -0.088935 -0.031572 -0.00031154 -0.073301 -0.04657 0.010001 0.016226 0.011616 -0.0059616
2397 -0.081933 -0.03089 0.073498 -0.14886 -0.066273 -0.10483 -0.06521 -0.049231 -0.10528 -0.073532 -0.073115 0.033379 0.0040524 -0.013698
2398 -0.085863 -0.016103 0.052194 -0.13226 -0.062988 -0.089768 -0.052837 -0.03528 -0.105 -0.064603 -0.040162 0.012262 0.064259 0.0022363
2399 -0.042333 0.029454 0.094839 -0.11684 -0.040183 -0.10089 -0.013875 -0.028929 -0.072306 -0.024244 0.0086012 0.036476 0.037746 0.02918
2400 -0.047594 0.0061712 0.12627 -0.137 -0.051088 -0.1076 -0.040643 -0.027138 -0.074001 -0.020646 -0.010285 -0.0097509 0.012092 -0.047486
2401 -0.059374 0.0051681 0.19237 -0.1243 -0.035373 -0.091951 -0.033511 -0.011997 -0.069826 -0.050827 -0.030092 0.040092 0.047129 0.054628
2402 -0.060545 0.012615 0.23783 -0.13453 -0.025618 -0.076092 -0.057029 -0.018636 -0.090261 -0.059248 -0.038029 0.0034758 0.0049955 0.031512
2403 -0.050275 -0.028498 0.19379 -0.14636 -0.062052 -0.11003 -0.051757 -0.047155 -0.079306 -0.01754 -0.025246 -0.00093082 -0.0078979 -0.023854
2404 -0.041275 -0.021021 0.20381 -0.12779 -0.039317 -0.083035 -0.037555 -0.0026943 -0.071921 -0.024051 -0.014722 0.0023926 0.10205 -0.05099
2405 -0.049056 0.0029959 0.17553 -0.14939 -0.036342 -0.066976 -0.033362 -0.028053 -0.091556 -0.035992 -0.036519 0.024596 0.010615 -0.0040757
2406 -0.073296 -0.027857 0.11248 -0.17872 -0.061647 -0.10202 -0.08016 -0.051483 -0.092201 -0.043874 -0.064076 0.0044293 -0.0016981 -0.042472
2407 -0.086047 -0.02536 0.11016 -0.16689 -0.074272 -0.11793 -0.080358 -0.051832 -0.11742 -0.038715 -0.022492 0.0022827 -0.095552 -0.019398
2408 -0.056247 -0.010573 0.14195 -0.13154 -0.037737 -0.093579 -0.061336 -0.027891 -0.067612 -0.032376 -0.0065591 0.049176 0.016825 0.021526
2409 -0.056397 -0.021966 0.11345 -0.14563 -0.060121 -0.0812 -0.053924 -0.04239 -0.076337 -0.053148 -0.011186 -0.021381 -0.027548 -0.01349
2410 -0.048328 -0.017659 0.12193 -0.15755 -0.061746 -0.11826 -0.075202 -0.024119 -0.081992 -0.051929 -0.028122 -0.051247 -0.028072 -0.064826
2411 -0.069708 0.0037776 0.13891 -0.14654 -0.034471 -0.076773 -0.06775 -0.005188 -0.048787 -0.04359 -0.018689 0.023206 -0.026915 0.023388
2412 -0.069958 -0.024185 0.16675 -0.17107 -0.048776 -0.083134 -0.080427 -0.047277 -0.096422 -0.054671 -0.048086 0.02614 0.043192 0.0066422
2413 -0.067479 -0.012378 0.19531 -0.15054 -0.063501 -0.1009 -0.076115 -0.024476 -0.10676 -0.044163 -0.046783 -0.033267 0.00065813 -0.056944
2414 -0.076899 -0.012052 0.23719 -0.15835 -0.048485 -0.091756 -0.063113 -0.043275 -0.079492 -0.027934 -0.045229 0.023036 0.067275 -0.05212
2415 -0.05945 0.0063055 0.22488 -0.16172 -0.03753 -0.087417 -0.050831 -0.029694 -0.063687 -0.036845 -0.022846 -0.04033 -0.0087487 -0.012836
2416 -0.0642 -0.038588 0.21597 -0.16158 -0.063135 -0.069549 -0.061619 -0.015814 -0.069992 -0.062647 -0.064753 0.015953 0.013768 -0.021102
2417 -0.06245 -0.020661 0.13457 -0.17457 -0.06649 -0.07656 -0.066057 -0.039493 -0.1005 -0.045878 -0.035559 0.023486 0.093715 -0.0024478
2418 -0.067431 -0.0091837 0.12469 -0.18499 -0.055665 -0.094221 -0.062255 -0.0092917 -0.068282 -0.051459 -0.023496 0.01512 -0.011529 -0.016034
2419 -0.067991 -0.015767 0.11646 -0.17627 -0.0347 -0.064592 -0.088022 -0.039021 -0.069997 -0.039771 -0.028503 -0.0061568 -0.067072 -0.04415
2420 -0.072152 -0.01689 0.075823 -0.17241 -0.056664 -0.072013 -0.08207 -0.01392 -0.048582 -0.047812 -0.01324 -0.0011634 0.022574 -0.039706
2421 -0.075322 0.019847 0.093149 -0.16316 -0.050699 -0.085885 -0.038858 -0.031989 -0.051437 -0.034743 0.0070138 0.03056 -0.013309 0.0029481
2422 -0.066112 0.0032341 0.11698 -0.16571 -0.037434 -0.095306 -0.066626 -0.0095181 -0.057022 -0.043395 0.015497 0.036013 0.014308 -0.012948
2423 -0.082493 -0.021149 0.075291 -0.15727 -0.038169 -0.069587 -0.084614 -0.030837 -0.074458 -0.052026 -0.02782 0.039687 0.023274 -0.032434
2424 -0.082163 -0.008322 0.073527 -0.17452 -0.064974 -0.079388 -0.028522 -0.031806 -0.079223 -0.037747 0.0029337 -0.01297 -0.0090392 -0.04366
2425 -0.094714 -0.023385 0.058483 -0.17554 -0.040229 -0.086849 -0.06195 -0.041465 -0.087078 -0.060039 -0.002893 0.0083234 -0.011653 -0.025676
2426 -0.058134 0.0045919 0.085299 -0.16949 -0.034483 -0.05084 -0.046887 -0.0050845 -0.046543 -0.04867 -0.0090397 -0.0051032 -0.044156 -0.0039419
2427 -0.092714 -0.0054611 0.056305 -0.18819 -0.062008 -0.069552 -0.057465 0.0011364 -0.026558 -0.052671 -0.0039264 0.01172 0.042991 -0.044138
2428 -0.078695 -0.022594 0.056331 -0.1671 -0.059883 -0.067603 -0.051413 0.0079973 0.045247 -0.032133 -0.023313 0.017824 -0.011233 -0.035804
2429 -0.048625 0.0045228 0.091627 -0.16753 -0.028998 -0.021894 -0.071441 0.016728 0.078922 -0.028944 0.0223 0.026077 0.0020638 -0.00847
2430 -0.038865 0.01953 0.074072 -0.16248 -0.020163 -0.026425 -0.011779 0.014499 0.045947 -0.012115 0.022183 0.02857 0.10042 -0.003516
2431 -0.072266 -0.022083 0.053518 -0.15775 -0.052648 -0.033766 -0.072507 -0.02608 -0.0055581 -0.040547 0.00026677 -0.019326 -0.020863 -0.049012
2432 -0.067516 -0.017786 0.043424 -0.17495 -0.052642 -0.036697 -0.054445 -0.026999 -0.042893 -0.047718 -0.03864 0.001587 0.0068037 0.031232
2433 -0.059647 -0.011719 0.07998 -0.16093 -0.030817 -0.0027486 -0.040722 -0.0039582 -0.013148 -0.034899 0.011093 -0.0047496 0.06218 0.023116
2434 -0.067847 -0.010812 0.061306 -0.16233 -0.014722 -0.0059398 -0.05124 -0.023257 -0.025943 -0.040591 -0.011043 -0.027366 -0.050793 -0.00893
2435 -0.077117 -0.045015 0.046012 -0.16205 -0.018117 -0.049161 -0.089648 -0.050116 -0.063248 -0.057642 -0.00904 0.014007 0.037223 -6.0255e-06
2436 -0.099648 -0.030259 0.015588 -0.18784 -0.010662 -0.072712 -0.066596 -0.029666 -0.057993 -0.043743 -0.019917 -0.014069 -0.0388 -0.003792
2437 -0.035388 0.0065984 0.060424 -0.15047 0.060514 -0.020013 -0.026884 0.019445 -0.0033185 -0.025805 -0.022653 0.017304 0.0037367 0.004662
2438 -0.054709 0.015685 0.02766 -0.17239 0.021919 -0.0082445 -0.055842 0.023586 0.045236 -0.012766 -0.0097301 0.033727 -0.021557 -0.010654
2439 -0.055319 -0.018698 0.013896 -0.17609 -0.014206 -0.029476 -0.041569 0.030137 0.10916 -0.021257 -0.014077 0.021941 -0.03633 -0.0048701
2440 -0.085309 -0.030691 0.012102 -0.17807 -0.016891 -0.032797 -0.054817 0.034848 0.088236 -0.037278 0.012646 -0.025036 -0.015643 -0.041596
2441 -0.04658 0.0046462 0.034647 -0.16454 -0.015216 -0.023768 -0.038125 0.027629 0.12191 -0.01372 0.04278 0.037237 -0.019977 -0.056412
2442 -0.07116 -0.016437 0.046373 -0.16353 0.012139 0.043781 -0.059293 0.05869 0.056156 -0.016001 0.0025831 0.038641 0.0087797 -0.032048
2443 -0.05029 -0.01215 0.023199 -0.1639 0.0083045 0.02148 -0.041261 0.087461 0.012991 -0.035782 -0.0047536 0.060934 -0.052504 0.060086
2444 -0.094691 -0.020953 0.026005 -0.17867 0.0095697 0.071138 -0.057849 0.050572 -0.0042339 -0.049724 -0.0032203 -0.0036125 0.029673 0.0034999
2445 -0.067561 0.008184 0.063051 -0.17653 0.043015 0.1126 -0.054027 0.085893 0.007971 -0.024835 0.0088429 0.027461 -0.00056045 0.0094839
2446 -0.083872 -0.015499 0.007327 -0.19248 0.02442 0.064716 -0.068424 0.020883 -0.032554 -0.082806 -0.0020138 0.010764 -0.058804 -0.031382
2447 -0.087992 -0.028772 0.011903 -0.16033 0.034635 0.10399 -0.078982 0.056484 -0.0015291 -0.049958 -0.0096405 0.0075577 -0.029137 -0.0070481
2448 -0.092712 -0.023845 -0.012381 -0.18556 0.05927 0.096494 -0.0443 0.026195 -0.037254 -0.011779 0.0051428 0.035981 -0.034591 -0.038894
2449 -0.070603 -0.019268 0.010905 -0.15145 0.061966 0.086963 -0.040458 0.073906 0.078281 0.0093696 0.015996 0.057064 0.036286 -0.0175
2450 -0.077513 -0.011001 0.022671 -0.14534 0.041201 0.063021 -0.066756 0.094557 0.12818 0.00070832 0.0099994 -0.0072322 0.047683 0.022314
2451 -0.079924 -0.013834 -0.033444 -0.19998 0.011446 0.07856 -0.052334 0.051658 0.15456 0.007117 -0.049267 -0.014059 -0.024351 -0.023932
2452 -0.057794 -0.019497 -0.022118 -0.16466 0.0081511 0.080719 -0.054862 0.075379 0.19061 0.0020857 -0.024854 -0.0024755 -0.026324 0.0060618
2453 -0.062224 -0.0085303 0.016478 -0.17212 0.040106 0.13309 -0.050679 0.08288 0.1925 -0.046386 0.0058193 -0.0076821 0.028182 -0.010954
2454 -0.068415 -0.014833 0.019624 -0.18076 0.048551 0.12828 -0.056867 0.050581 0.11847 -0.005477 0.0046026 -0.023699 -0.009441 0.0020998
2455 -0.087745 -0.050226 -0.02756 -0.18541 0.035577 0.10193 -0.055985 0.015432 0.06344 -0.023688 -0.044584 -0.010085 -0.070424 -0.071566
2456 -0.030826 0.022391 0.001116 -0.14837 0.064702 0.16388 -0.043703 0.050602 0.082895 -0.0015596 0.0064792 -0.012522 -0.091168 -0.024272
2457 -0.055906 0.019487 0.025132 -0.14897 0.096127 0.21158 -0.029931 0.028433 0.06948 0.0082891 0.00017253 0.049091 -0.019641 0.030762
2458 -0.047906 0.0064244 -0.013292 -0.16 0.087932 0.22532 -0.057159 0.053844 0.043955 -0.020342 0.0062858 0.018345 0.0082754 -0.0032243
2459 -0.087507 -0.045249 -0.016776 -0.18546 0.072537 0.21213 -0.054357 0.026855 0.03527 -0.019134 -0.026021 0.016538 -0.001578 0.01728
2460 -0.042897 -0.042072 0.00085963 -0.15687 0.064022 0.23005 -0.047164 0.065726 0.16451 0.020015 0.019192 0.016762 -0.036651 0.028384
2461 -0.062867 -0.015455 -0.024034 -0.17192 0.079728 0.2546 -0.020652 0.085717 0.21269 0.047254 0.00078572 -0.0029551 -0.027715 -0.047602
2462 -0.036698 0.018042 0.019391 -0.17435 0.064703 0.23358 -0.02711 0.10064 0.26714 0.040242 0.020649 -0.0016017 0.042662 0.0087417
2463 -0.072178 -0.018791 -0.050673 -0.19264 0.060928 0.19436 -0.059198 0.075589 0.25129 0.020371 -0.0030377 -0.041808 -0.037462 -0.069914
2464 -0.052709 0.033706 0.022823 -0.14064 0.10644 0.26216 -0.030606 0.12143 0.21717 0.0135 0.0037656 0.074625 0.080935 -0.02989
2465 -0.092009 -0.016387 -0.018081 -0.17623 0.085698 0.20161 -0.039654 0.087191 0.18296 0.012909 -0.043641 -0.030562 -0.064388 0.014514
2466 -0.092509 -0.00856 -0.029235 -0.17226 0.094344 0.20355 -0.040942 0.050502 0.12334 -0.014883 -0.043478 0.0018418 -0.051822 -0.082312
2467 -0.05599 0.022717 0.009461 -0.15633 0.11339 0.21461 -0.039859 0.060962 0.1313 0.025256 0.0020455 0.022575 -0.0019351 0.0038817
2468 -0.05898 0.021384 -0.0075131 -0.16546 0.097664 0.26102 -0.055707 0.085183 0.10089 0.020865 -0.016091 0.029839 0.042592 -0.047164
2469 -0.065071 0.0005709 -0.035417 -0.13518 0.1106 0.31618 -0.013165 0.073854 0.10703 0.027103 -0.051318 0.050512 0.017158 -0.05178
2470 -0.073531 0.012198 -0.0061313 -0.16587 0.095874 0.31471 -0.043573 0.063165 0.10269 0.065012 0.0097054 0.014785 -0.0018553 0.016774
2471 -0.099701 -0.0094752 -0.020295 -0.17467 0.059629 0.29246 -0.063471 0.047816 0.11029 -0.010129 -0.059241 0.012349 -0.033729 -0.0035424
2472 -0.070332 -0.0095582 -0.03189 -0.16392 0.084535 0.30026 -0.023339 0.096577 0.22167 0.0014893 0.000672 0.034692 -0.034582 0.0068516
2473 -0.065432 -0.0034713 -0.029694 -0.14535 0.10556 0.29619 -0.027957 0.097078 0.26046 0.019998 -0.0060847 -0.0030046 -0.061275 0.031566
2474 -0.081522 -0.051944 -0.039048 -0.17489 0.13358 0.27928 -0.066874 0.10115 0.28002 0.015687 -0.041441 0.014149 -0.00053886 0.0026196
2475 -0.087533 -0.032207 -0.052942 -0.18936 0.12644 0.27052 -0.076552 0.04541 0.22326 0.037095 -0.045698 -0.0012878 -0.069082 -0.032476
2476 -0.11185 -0.04751 -0.050146 -0.18238 0.11244 0.29677 -0.08394 0.081541 0.21282 0.070504 -0.035525 -0.019414 -0.0044356 -0.0018724
2477 -0.087484 -0.025703 -0.07127 -0.18734 0.10528 0.28566 -0.060168 0.052811 0.18576 0.068603 -0.024322 -0.024421 -0.036639 -0.072538
2478 -0.076344 -0.015537 -0.025004 -0.17892 0.1108 0.32348 -0.057256 0.060582 0.15825 0.041471 -0.052138 0.024642 0.0044876 -0.021604
2479 -0.10171 -0.01465 -0.042018 -0.17739 0.092411 0.30801 -0.042064 0.043303 0.12463 0.03765 0.0026451 0.012936 -0.0091758 -0.03254
2480 -0.085015 -0.043013 -0.035512 -0.18043 0.097666 0.26868 -0.071102 0.052054 0.093154 0.066149 -0.0020016 0.031689 0.030351 -0.036286
2481 -0.092145 -0.030006 -0.060056 -0.17772 0.088111 0.26035 -0.070449 0.035115 0.099759 0.021467 -0.038348 -0.043358 -0.014983 -0.038732
2482 -0.070516 0.016211 -0.01946 -0.12817 0.15497 0.30355 -0.049127 0.053856 0.12059 0.078656 0.002585 0.00046578 0.061424 0.0039215
2483 -0.062226 0.020268 -0.021865 -0.14457 0.17608 0.31079 -0.022455 0.053607 0.13703 0.088755 0.026768 0.036149 -0.015199 0.0098955
2484 -0.096526 -0.0076948 -0.046069 -0.068163 0.15397 0.31016 -0.065153 0.077668 0.2451 0.094123 -0.017278 -0.041597 -0.051603 -0.037711
2485 -0.062497 0.0062321 -0.029563 0.0067841 0.18766 0.34315 -0.042331 0.097779 0.29498 0.13142 0.029975 -0.010314 -0.019046 0.030993
2486 -0.076257 -0.0030309 -0.050337 -0.022349 0.15634 0.35966 -0.019039 0.14943 0.34226 0.12362 -0.0055418 0.052789 -0.0014896 -0.021633
2487 -0.045907 0.0065061 -0.0093409 -0.066882 0.15324 0.33455 -0.025397 0.22042 0.36754 0.10966 0.033271 0.053693 0.018447 0.013711
2488 -0.098398 -0.012417 -0.078325 -0.11796 0.14663 0.29271 -0.056234 0.17651 0.33712 0.073668 -0.0044052 0.021286 -0.069996 -0.036905
2489 -0.089878 0.00904 -0.040689 -0.097538 0.19176 0.26697 -0.046872 0.19521 0.34166 0.072177 0.024468 -0.0079206 -0.05495 -0.039911
2490 -0.079609 -0.018493 -0.030753 -0.10047 0.18622 0.2642 -0.03694 0.18626 0.34503 0.11172 0.016541 -0.010697 -0.054983 -0.026487
2491 -0.084879 -0.0086461 -0.045847 -0.030514 0.17027 0.23104 -0.059068 0.18602 0.30428 0.086624 0.0021747 0.0095662 -0.0061965 -0.028403
2492 -0.044089 0.015941 -0.00058141 0.069363 0.22484 0.29506 -0.017186 0.20827 0.29986 0.14451 -0.004422 0.05068 0.0293 -0.047709
2493 -0.08865 -0.020392 -0.056536 0.03855 0.17531 0.27115 -0.052404 0.11457 0.2099 0.14235 0.017781 0.026883 -0.0086433 -0.070885
2494 -0.06315 -0.017015 -0.05363 0.043948 0.16893 0.32102 -0.047522 0.10808 0.17765 0.09466 -0.013595 0.0041063 -0.0038167 -0.051261
2495 -0.075451 -0.010358 -0.022824 -0.023435 0.1853 0.32903 -0.019259 0.094448 0.17829 0.12582 -0.022542 0.01603 -0.04033 -0.0068866
2496 -0.050631 0.025989 -0.067268 -0.088708 0.18585 0.29884 -0.046377 0.11967 0.16135 0.10311 0.0038812 -0.005367 0.014966 -0.032413
2497 -0.083771 0.0020856 -0.048462 -0.10434 0.18115 0.28563 -0.053625 0.090789 0.14791 0.056586 -0.025086 0.019856 -0.060347 -0.054989
2498 -0.088502 -0.010727 -0.049026 -0.088094 0.20045 0.24355 -0.053443 0.07901 0.13238 0.041085 -0.028822 0.02109 -0.01986 -0.065635
2499 -0.018182 0.042209 -0.03082 -0.045867 0.2433 0.26048 -0.021431 0.12445 0.18902 0.12357 0.019891 0.027123 -0.043564 0.020499
2500 -0.068693 0.0094964 -0.033454 -0.0068702 0.20157 0.21726 -0.031229 0.083732 0.17398 0.080892 -0.025526 -0.0058235 0.033463 -0.067107
2501 -0.072873 0.017203 -0.040148 0.081377 0.20835 0.22257 -0.0069665 0.090253 0.1556 0.050431 0.0057077 0.04633 -0.01432 0.037387
2502 -0.081073 0.0052803 -0.037172 0.046024 0.20821 0.2086 -0.025454 0.070124 0.15185 0.08446 -0.018829 0.021633 -0.063614 -0.022589
2503 -0.073254 -0.039193 -0.039686 0.035841 0.15943 0.19443 -0.015352 0.10867 0.28274 0.074688 0.019234 0.0011067 -0.00075726 -0.041315
2504 -0.063714 0.0019543 -0.046941 0.095698 0.17275 0.19162 -0.05355 0.1317 0.32175 0.076447 0.0048275 -0.02204 -0.043001 -0.048051
2505 -0.067684 0.018091 -0.036825 0.1429 0.17344 0.19794 -0.046818 0.17988 0.32441 0.055346 -0.011829 -0.026267 0.009696 0.0094433
2506 -0.044155 0.0073782 -0.011669 0.19377 0.19304 0.21146 -0.032116 0.21 0.28264 0.059914 -0.021906 0.035937 -0.00082744 -0.037483
2507 -0.062625 -0.0096449 -0.023773 0.12457 0.19287 0.23019 -0.040384 0.17808 0.18283 0.040203 -0.032123 0.02571 -0.020591 0.0063013
2508 -0.070846 0.0029421 -0.021387 0.084636 0.17286 0.23749 -0.017411 0.19266 0.14887 0.065562 0.0054407 0.031024 0.043816 -0.045295
2509 -0.042956 0.021469 -0.037481 0.066903 0.22064 0.24946 0.047561 0.19462 0.16025 0.08654 0.036314 0.0005869 -0.0090176 -0.041161
2510 -0.057716 0.029456 -0.025895 0.08378 0.23324 0.26051 0.092493 0.16307 0.15158 0.080669 0.021337 0.01919 0.055899 -0.0057568
2511 -0.067957 -0.0080871 -0.051209 0.055147 0.20649 0.20462 0.082855 0.11067 0.15178 0.10169 0.022051 -0.040396 0.025606 -0.0038328
2512 -0.071807 -0.0234 -0.069563 0.2008 0.17476 0.15995 0.064717 0.124 0.11388 0.061316 0.0014639 0.011897 -0.022238 -0.0019988
2513 -0.084338 -0.013573 -0.045007 0.24085 0.18555 0.12624 0.022749 0.13729 0.11257 0.053575 0.0030172 -0.0003296 -0.0076212 0.021315
2514 -0.066128 0.011114 -0.024041 0.2803 0.19022 0.14132 0.0032914 0.1343 0.12925 0.047674 0.022961 0.059504 -0.054275 -0.063661
2515 -0.083528 0.020181 -0.023646 0.28367 0.17177 0.11595 0.0031035 0.13283 0.11446 0.066182 -0.0078162 0.042687 -0.012928 0.018723
2516 -0.042529 -0.021782 -0.05841 0.28266 0.18405 0.15493 -0.020124 0.18328 0.13219 0.047041 -0.0058429 -0.024339 -0.050631 -0.035483
2517 -0.070129 0.030055 -0.010334 0.31528 0.21931 0.13232 0.0015778 0.21945 0.12509 0.05295 0.0053004 -0.012026 0.027645 0.036691
2518 -0.079199 -0.027208 -0.059828 0.30164 0.18089 0.11196 0.0023599 0.19648 0.10601 0.029468 -0.035046 -0.021043 -0.044878 0.011135
2519 -0.10367 -0.029531 -0.063532 0.31337 0.16196 0.10679 -0.015428 0.17033 0.079956 0.042887 0.014427 0.00031065 -0.025542 -0.043611
2520 -0.07594 -0.0001045 -0.043426 0.39189 0.18887 0.10426 -0.014926 0.16611 0.093931 0.057616 0.01555 0.011704 -0.031965 -0.014937
2521 -0.074591 0.0040124 -0.05725 0.37272 0.17822 0.098678 -0.045304 0.16798 0.094336 0.051875 -0.0080564 0.0013874 -0.041408 -0.024863
2522 -0.066911 0.027619 -0.023534 0.41067 0.18601 0.11313 0.030239 0.19879 0.099301 0.055093 -0.0011831 0.026261 -0.016312 0.026421
2523 -0.052761 0.015536 -0.039998 0.38627 0.13653 0.074396 0.010741 0.18711 0.067886 0.057982 0.01937 -0.0046359 -0.036465 0.0088451
2524 -0.051512 0.026723 -0.030642 0.43791 0.15974 0.11256 0.0056128 0.18955 0.073631 0.057401 -0.0080165 -0.033022 -0.062759 0.038289
2525 -0.038432 0.03125 -0.046967 0.42941 0.14745 0.10602 0.009075 0.21265 0.082036 0.071069 -0.0051432 0.0096309 0.0074081 0.025243
2526 -0.077323 0.010057 -0.060561 0.44803 0.15836 0.084572 -0.040013 0.18936 0.051361 0.026578 -0.0158 0.010114 -0.015675 0.016907
2527 -0.081313 -0.00063583 -0.049445 0.47184 0.15786 0.083171 -0.024141 0.2065 0.048466 0.069307 0.0028434 -0.046402 -0.019799 -0.045259
2528 -0.057893 0.0045111 -0.067659 0.44982 0.17714 0.07932 0.097571 0.17984 0.066441 0.082955 -0.019173 -0.016129 0.018938 0.038955
2529 -0.079644 -0.0011919 -0.047743 0.49261 0.16892 0.079779 0.1218 0.20227 0.057145 0.074914 0.00868 -0.017676 -0.050555 -0.016781
2530 -0.11444 -0.047125 -0.084387 0.45443 0.13303 0.038998 0.068876 0.128 0.03565 0.028873 -0.029387 -0.0030422 -0.055199 -0.064747
2531 -0.076634 0.013552 -0.030281 0.48407 0.1573 0.064926 0.085538 0.15747 0.052965 0.064831 0.0046266 -0.0098689 0.053748 -0.015863
2532 -0.050255 0.0033989 -0.041295 0.52562 0.14002 0.059365 0.13119 0.15953 0.05906 0.05666 0.0231 0.031595 0.013044 0.042481
2533 -0.087125 -0.030464 -0.046609 0.49893 0.12107 0.034594 0.057452 0.10907 0.017585 0.044939 0.026913 0.0082679 0.023071 -0.00093499
2534 -0.068166 0.022153 -0.035093 0.50511 0.13309 0.081673 0.049114 0.14084 0.02901 0.078577 -0.029964 0.036631 -0.065162 -0.015621
2535 -0.051896 0.0047798 -0.039907 0.52901 0.12519 0.086132 0.055156 0.13133 0.039885 0.046896 0.02044 -0.013315 -0.056826 -0.037237
2536 -0.082746 -0.026633 -0.070612 0.52768 0.091676 0.02862 0.00058856 0.1053 0.02503 0.029845 -0.0022069 -0.003772 -0.032019 0.018307
2537 -0.078367 0.0026037 -0.056516 0.51904 0.085681 0.027319 0.027421 0.11021 0.021045 0.0065534 0.029166 -0.016809 -0.033413 0.001741
2538 -0.081947 0.0021706 -0.03386 0.49702 0.10596 0.029728 0.0079628 0.13761 0.02845 0.046352 0.01322 0.00079477 -0.021866 -0.017155
2539 -0.060788 0.022738 -0.031064 0.51768 0.067921 0.019787 0.032745 0.14022 0.023395 0.040671 0.002383 -0.019612 -0.0088794 0.017269
2540 -0.081718 -0.012685 -0.005558 0.5121 0.085766 0.022336 0.036537 0.19753 0.01137 0.056469 -0.015904 -0.010528 -0.069223 -0.049667
2541 -0.064458 0.012512 0.020628 0.48856 0.096602 0.033005 0.032199 0.14399 0.0012846 0.024418 0.01688 -0.020645 0.065664 -0.020153
2542 -0.049259 0.027578 0.012004 0.59894 0.10236 0.034033 0.067471 0.17853 0.04516 0.050287 0.035073 -0.0041617 0.01825 -0.0087491
2543 -0.071509 -0.0055546 -0.0091602 0.54725 0.084882 0.035512 0.082134 0.15241 0.0017145 0.024695 -0.019904 -0.028668 -0.066193 -0.024015
2544 -0.07405 -0.012778 -0.048684 0.53265 0.077957 0.016851 0.17059 0.088412 -0.016681 0.045514 -0.042411 0.011575 -0.017996 -0.075951
2545 -0.07214 -0.00030068 -0.0076684 0.52422 0.059222 -0.0050201 0.15073 0.094743 0.00041437 0.0080628 -0.026557 0.016508 -0.06981 0.024083
2546 -0.06508 -0.015124 -0.054143 0.55859 0.061707 0.017189 0.17124 0.091944 -0.015111 0.016171 -0.016564 -0.0035082 -0.088913 -0.011333
2547 -0.094491 -0.014557 -0.039487 0.53842 0.048733 0.0021176 0.17559 0.080484 -0.017436 -0.0184 -0.070331 -0.0069349 -0.073757 -0.042919
2548 -0.081381 -0.01371 -0.028401 0.53911 0.067438 0.0093164 0.20082 0.065635 -0.011461 0.0035588 -0.016457 0.012709 0.03266 0.027695
2549 -0.078341 -0.00052287 -0.055915 0.5239 0.054913 -0.0097948 0.13844 0.091126 -0.0061559 0.0017675 -0.00050403 0.023752 0.0029567 0.040019
2550 -0.1019 -0.0049959 -0.043219 0.47728 0.044598 -0.025926 0.1595 0.061367 -0.026951 -0.0020638 -0.028461 -0.0055147 -0.0071567 -0.039307
2551 -0.058552 -0.007159 0.000857 0.52136 0.077483 0.0043329 0.15029 0.065058 -0.019576 -0.0069851 -0.015047 0.024869 0.01947 0.0022268
2552 -0.082983 -0.006072 0.039453 0.49115 0.061228 0.0066717 0.15715 0.051599 -0.011681 -0.015376 0.011206 -0.004348 0.015996 0.034721
2553 -0.038663 0.0016649 0.054479 0.4933 0.055224 0.0085005 0.22121 0.08924 0.0063938 0.014672 0.014159 -0.016295 -0.030957 -0.021315
2554 -0.083233 -0.026468 0.012605 0.45496 0.023879 -0.029921 0.19762 0.045081 -0.041671 -0.00012908 -0.021678 -0.0028012 0.02715 0.0046788
2555 -0.074894 -0.026341 0.039431 0.38345 0.053824 -0.017412 0.24099 0.059582 -0.027346 -0.0041004 -0.026004 0.0076821 -0.018784 -0.00012721
2556 -0.095954 -0.036324 -0.022133 0.3541 0.0025092 -0.023073 0.22529 0.030363 -0.045751 -0.030162 -0.015421 0.012806 0.0002729 -0.044383
2557 -0.071195 -0.0061773 -0.021568 0.35406 0.018734 -0.024264 0.22757 0.053353 -0.023536 0.015787 0.052182 0.015039 -0.06356 0.015001
2558 -0.087655 -0.0175 -0.014322 0.32492 0.0039295 -0.018925 0.23362 0.047704 -0.046731 0.010396 0.028246 -0.0087377 -0.0056939 0.0032648
2559 -0.083485 -0.0084433 -0.027076 0.31807 0.022405 -0.029467 0.22482 0.059925 -0.038777 0.028434 0.0093389 -0.052584 -0.034097 -0.010331
2560 -0.083336 -0.032036 -0.0333 0.31279 0.01381 -0.011548 0.24621 0.037006 -0.025692 -0.011047 0.031162 0.058909 0.027089 -0.0087173
2561 -0.082186 -0.026789 -0.007914 0.30209 0.010725 -0.029459 0.23486 0.042147 -0.040477 0.015622 0.039326 -0.012858 -0.0013141 -0.031613
2562 -0.098906 -0.025022 -0.010248 0.28501 0.0064202 -0.02549 0.28561 0.038068 -0.050432 0.03398 -0.010431 0.0056758 -0.030387 -0.012399
2563 -0.094027 -0.032816 0.039208 0.27641 0.016425 -0.030491 0.29133 0.033619 -0.040247 -0.021721 -0.024548 -0.0043909 0.017489 -0.010545
2564 -0.046967 0.044591 0.064344 0.29232 0.019291 -0.020622 0.2863 0.0191 -0.041172 -0.0060923 -0.0037046 0.020323 -0.063924 -0.053771
2565 -0.092108 -0.041282 0.06144 0.26529 -0.0047543 -0.044774 0.24322 0.018421 -0.078387 -0.040814 -0.035921 0.0073559 -0.031228 -0.026337
2566 -0.081788 -0.043245 0.040796 0.27638 0.018051 -0.043585 0.24007 0.0096016 -0.049692 -0.034185 -0.013268 0.028719 -0.027711 -0.034693
2567 -0.067568 -0.031898 0.090041 0.27072 0.022956 -0.040536 0.24291 0.0059725 -0.062897 -0.0092263 -0.012805 -0.012647 -0.032684 0.053321
2568 -0.070869 0.0072792 0.042947 0.23327 -0.0045088 -0.023057 0.26448 0.029393 -0.049132 -0.0044576 -0.030581 0.054506 0.016532 -0.036075
2569 -0.074769 -0.020814 0.067783 0.23488 0.015196 -0.042078 0.26881 0.029904 -0.041497 -0.014129 -0.0017281 0.013909 -0.042021 -0.019721
2570 -0.07007 -0.010517 0.068679 0.23792 0.017322 -0.035159 0.3528 0.0059052 -0.036102 0.00024978 0.036425 0.034263 -0.014755 0.035703
2571 -0.04132 0.01537 0.13231 0.23826 0.023707 -0.013201 0.31577 0.041066 -0.021717 0.014278 -0.015721 0.021476 -0.044788 0.046437
2572 -0.07065 0.00074704 0.051691 0.20938 -0.017538 -0.054402 0.30637 0.007187 -0.055732 -0.0067529 -0.0039282 -0.02545 -0.075861 0.024871
2573 -0.057911 -0.002706 0.1358 0.21151 0.0025171 -0.041353 0.32981 0.037538 -0.036007 -0.0042042 -0.012675 0.021913 0.019175 -0.0045754
2574 -0.052611 0.010101 0.12211 0.17517 0.0025923 -0.046894 0.28942 0.016079 -0.031423 -0.023026 -0.0044916 0.018516 0.036942 0.027229
2575 -0.11172 -0.044962 0.077759 0.14002 -0.035123 -0.087095 0.27068 -0.0058503 -0.070188 -0.029737 -0.042348 -0.03089 -0.0042816 -0.025537
2576 -0.031852 0.015595 0.14313 0.18051 0.024283 -0.035046 0.24476 0.038831 -0.038763 0.022872 -0.002795 0.048293 0.023415 -0.016513
2577 -0.071992 -0.018938 0.12462 0.14854 -0.020732 -0.065118 0.21723 -0.0050885 -0.054588 -0.022039 -0.0097317 -0.015754 -0.0037184 -0.062599
2578 -0.069933 -1.1242e-05 0.11069 0.16186 0.004293 -0.057589 0.23923 0.017532 -0.068733 -0.028971 -0.0012584 -0.0027402 0.10861 0.013905
2579 -0.088763 -0.028824 0.14122 0.15705 -0.017392 -0.06133 0.21133 0.019463 -0.081758 -0.0046221 0.0025349 -0.00044687 0.030905 -0.0023814
2580 -0.070083 0.012313 0.12679 0.14392 -0.0088367 -0.058301 0.26429 0.0062842 -0.059633 -0.032653 -0.0074018 0.0082565 -0.0090785 -0.036637
2581 -0.050924 -0.0042204 0.15328 0.15182 -0.027872 -0.046782 0.33709 0.0083151 -0.037708 0.016605 0.0014715 0.02199 -0.011392 -0.062653
2582 -0.069394 -0.026553 0.13981 0.13519 -0.010546 -0.049544 0.31769 0.028606 -0.068573 -0.024066 -0.015865 0.0074633 -0.054295 -0.047779
2583 -0.060055 -0.020406 0.12904 0.11883 -0.026191 -0.060335 0.27289 0.0047769 -0.081558 -0.035927 -0.035552 -0.035183 -0.065159 -0.049585
2584 -0.10703 -0.04316 0.12074 0.11237 -0.036906 -0.079356 0.24059 -0.022992 -0.097523 -0.056999 -0.058329 -0.05796 -0.033852 0.0013285
2585 -0.080985 -0.027203 0.13508 0.10985 -0.030071 -0.062967 0.21673 -0.0041113 -0.065268 -0.00714 -0.024695 -0.030127 -0.022306 -0.0023575
2586 -0.074886 -0.025486 0.15352 0.089366 -0.020986 -0.076188 0.19405 -0.02404 -0.079423 -0.010901 0.030028 0.0011168 -0.019239 -0.0077035
2587 -0.057306 -0.011819 0.18221 0.086913 -0.00020046 -0.035369 0.20598 0.01536 -0.068718 -0.025503 -0.0012387 0.01807 0.016978 0.02466
2588 -0.070237 -0.037992 0.14515 0.08344 -0.020385 -0.085111 0.18552 -0.0094686 -0.076253 -0.025434 -0.028355 -0.0035265 -0.053476 -0.0080855
2589 -0.035247 0.028755 0.20172 0.094097 0.0047999 -0.054272 0.19635 0.010192 -0.050029 0.024435 0.058988 0.047107 -0.0011391 0.013748
2590 -0.060537 0.0052322 0.19156 0.093014 -0.0083149 -0.059413 0.19867 -0.014317 -0.045594 -0.018427 -0.016479 -0.0013197 -0.046932 -0.0061376
2591 -0.052208 -0.016491 0.17761 0.081411 -0.02468 -0.063764 0.17535 0.024444 -0.057089 0.00080203 -0.033996 0.00018363 0.022074 -0.010724
2592 -0.025738 0.0093361 0.18561 0.077938 -0.0073146 -0.051565 0.21207 -0.003415 -0.084294 0.015871 0.0090678 -0.001373 -0.052489 -0.0015796
2593 -0.062098 -0.024427 0.20311 0.055605 -0.040019 -0.096146 0.1695 -0.043104 -0.1054 -0.036691 -0.015439 -0.01742 0.00079735 0.019854
2594 -0.090639 -0.01023 0.23677 0.080142 -0.056214 -0.075208 0.16507 -0.045363 -0.082624 0.0047781 -0.010446 0.036704 0.034204 -0.025912
2595 -0.048039 0.034837 0.24798 0.054299 -0.039059 -0.081539 0.14964 -0.0020823 -0.086109 -0.021883 -0.046662 -0.019503 0.055041 -0.026068
2596 -0.01773 0.039514 0.26636 0.051227 -0.023554 -0.05254 0.19056 0.019399 -0.072624 0.0013654 -0.019809 0.019421 0.090837 0.019576
2597 -0.03941 -0.020549 0.20881 0.058934 -0.028359 -0.086051 0.16083 0.0041695 -0.070559 0.017014 0.031974 -0.025136 0.11894 -0.03747
2598 -0.0844 -0.036192 0.13705 0.011891 -0.049604 -0.098192 0.12725 -0.0176 -0.080834 -0.023957 -0.015492 -0.0094127 0.11912 -0.014316
2599 -0.069371 -0.014585 0.17511 0.026768 -0.044028 -0.073893 0.12288 -0.025689 -0.11711 -0.021499 0.0018009 -0.0023694 0.12648 0.055618
2600 -0.051541 -0.017568 0.17441 0.024325 -0.046473 -0.063975 0.13299 -0.030578 -0.089204 -0.03636 -0.025076 -0.011886 0.11666 0.018552
2601 -0.025282 -0.0011813 0.13533 -0.0037882 -0.044568 -0.082856 0.117 -0.019647 -0.099729 0.010199 0.010187 0.021607 0.10255 0.019916
2602 -0.047212 -0.019334 0.099318 0.021949 -0.049683 -0.084327 0.11066 -0.030146 -0.10347 -0.016722 -0.030989 -0.039659 0.12435 -0.08067
2603 -0.051572 -0.022187 0.082014 -0.022234 -0.053128 -0.10132 0.14366 -0.039725 -0.080289 -0.060784 -0.063186 -0.041976 0.083873 -0.023826
2604 -0.025383 -0.01679 0.13744 0.033143 -0.0092025 -0.055449 0.16649 0.020416 -0.073285 0.0069249 0.024197 -0.014682 0.16669 0.0036283
2605 -0.063793 -0.020914 0.080426 -0.02108 -0.068467 -0.10793 0.092057 -0.066523 -0.1042 -0.010826 0.011901 -0.012979 0.044867 -0.040768
2606 -0.049683 -0.020777 0.083842 -0.017803 -0.064632 -0.11043 0.10692 -0.017992 -0.10038 0.039552 0.00020396 -0.029146 0.059333 0.042996
2607 -0.036054 -0.0025896 0.11137 0.0034341 -0.048387 -0.077173 0.14237 0.0060585 -0.08004 0.048701 0.021607 0.0089976 0.14332 0.01604
2608 -0.046834 -0.020293 0.077024 -0.028719 -0.058292 -0.10531 0.077333 -0.018221 -0.099065 0.03143 0.011891 0.002121 0.17202 -0.049236
2609 -0.0059046 -0.021936 0.10093 -0.023802 -0.048357 -0.090655 0.088235 -0.01688 -0.09036 0.053518 0.00029386 0.0097444 0.15906 -0.033492
2610 0.022665 0.0081912 0.099095 -0.015705 -0.049141 -0.083896 0.077507 -0.019349 -0.084215 0.011017 -0.036613 -0.048622 0.10384 -0.034138
2611 -0.0077554 -0.014572 0.060511 -0.049418 -0.050616 -0.11126 0.069579 -0.044518 -0.11243 -0.018314 0.02361 0.017821 0.11529 -0.034374
2612 -0.00022581 -0.0013348 0.066137 -0.043831 -0.030501 -0.085869 0.1211 -0.030947 -0.10184 0.015284 0.037294 0.0066045 0.16168 -0.03173
2613 -0.041976 -0.042898 0.057273 -0.050844 -0.055336 -0.11128 0.083194 -0.046126 -0.11222 -0.009947 -0.011963 -0.0090121 0.15844 -0.035166
2614 -0.0076266 -0.010031 0.070789 -0.047167 -0.039001 -0.093721 0.099456 -0.0067052 -0.084975 0.021532 0.01182 0.00062125 0.17657 -0.040952
2615 -0.011347 -0.039074 0.051645 -0.0356 -0.047626 -0.075132 0.10739 -0.016564 -0.08101 0.00098033 -0.020976 0.016455 0.17768 0.039462
2616 -0.021417 -0.025627 0.076771 -0.058302 -0.03213 -0.10084 0.1001 -0.045953 -0.10382 -0.001611 0.035277 -0.030942 0.19316 -0.0080038
2617 -0.023248 -0.03537 0.029507 -0.067525 -0.071585 -0.11565 0.053132 -0.075312 -0.1343 -0.020852 -0.02463 -0.012009 0.12602 -0.03265
2618 0.044072 0.026017 0.097153 -0.033488 -0.03406 -0.080566 0.075454 -0.027662 -0.065035 0.041956 -0.0016165 0.031825 0.20949 0.0084942
2619 -0.0062185 -0.020486 0.037479 -0.043941 -0.062665 -0.10711 0.063127 -0.066751 -0.098671 0.016145 0.015927 -0.030182 0.14681 -0.0096018
2620 0.0076211 -0.0017292 0.062294 -0.10242 -0.02377 -0.098178 0.043899 -0.02518 -0.095656 -0.035906 0.0032301 -0.0040285 0.1418 -0.049098
2621 -0.025799 -0.017792 0.07296 -0.066637 -0.055615 -0.096489 0.054251 -0.048039 -0.1248 0.0023924 -0.00035656 0.020505 0.13612 0.046096
2622 -0.0094997 -0.037955 0.023596 -0.07793 -0.067229 -0.10379 0.059933 -0.041228 -0.096426 -0.012799 0.0084867 0.0041282 0.12667 -0.01222
2623 -0.03946 -0.030008 0.038062 -0.088273 -0.064114 -0.086362 0.061595 -0.043127 -0.074391 -0.03101 -0.02126 -0.015978 0.25138 -0.0052559
2624 0.01863 -0.0014614 0.044538 -0.066086 -0.041439 -0.078433 0.063477 -0.027046 -0.088426 0.00029843 -0.0061767 0.033825 0.15469 0.0047181
2625 -0.033321 -0.0060745 0.035914 -0.073879 -0.059034 -0.12793 0.032759 -0.038385 -0.095811 -0.016283 -0.036883 0.011998 0.15673 -0.011868
2626 0.020929 0.0038825 0.01985 -0.069652 -0.046789 -0.093545 0.10528 -0.042634 -0.10475 -0.014534 0.0040599 0.0048417 0.16023 0.083486
2627 0.011858 -0.021571 0.048206 -0.077345 -0.054274 -0.084186 0.062254 -0.050953 -0.095511 -0.015016 -0.015567 -0.014015 0.22431 -0.0098399
2628 0.007958 -0.030064 0.024072 -0.10754 -0.058998 -0.11333 0.033296 -0.041333 -0.084586 -0.023987 -0.024393 -0.050102 0.24109 -0.013986
2629 0.0040976 -0.018947 0.036708 -0.080301 -0.048283 -0.096379 0.037408 -0.030332 -0.11177 -0.017198 0.01445 0.043832 0.16442 0.023728
2630 -0.012323 -0.02605 0.023884 -0.054564 -0.045758 -0.09662 0.02288 -0.049191 -0.10564 -0.030289 0.0086831 0.015075 0.2013 -0.004458
2631 -0.015343 -0.020093 0.035009 -0.059537 -0.022373 -0.086041 0.060402 -0.04318 -0.080501 -0.00053081 -0.00015358 0.055009 0.22981 -0.005454
2632 -0.034374 -0.0077558 0.0047053 -0.08738 -0.060398 -0.1036 0.045994 -0.057179 -0.086466 -0.043592 0.01156 -0.00056801 0.1387 -0.01936
2633 -0.058174 -0.031259 -0.0069488 -0.10635 -0.075442 -0.12301 0.027417 -0.048138 -0.086601 -0.025023 -0.049647 -0.00069463 0.16881 -0.027756
2634 -0.013044 -0.016822 0.0073371 -0.074026 -0.048087 -0.10585 0.035959 -0.042747 -0.066427 0.0020652 -0.018214 -0.0044213 0.11788 0.005518
2635 0.0028453 -0.0046449 0.025483 -0.089179 -0.053012 -0.092386 0.0030309 -0.0065163 -0.062302 -0.042736 -0.0199 0.062582 0.20777 -0.012098
2636 -0.0083951 -0.014918 0.030469 -0.082591 -0.060827 -0.094237 0.022713 -0.017845 -0.086727 -0.026267 0.023923 0.013995 0.15194 0.015406
2637 -0.0087355 -0.008001 0.013545 -0.091514 -0.057612 -0.10329 0.056445 -0.020494 -0.063412 -0.013699 0.0043462 0.036859 0.13853 -0.01219
2638 -0.00084586 -0.036864 -0.016299 -0.10218 -0.065707 -0.10218 -0.0063127 -0.047224 -0.095787 -0.03884 -0.02112 0.0081822 0.1259 -0.048256
2639 -0.0097662 -0.021437 -0.016173 -0.12161 -0.053741 -0.10018 0.033119 -0.030093 -0.10478 -0.026531 -0.0068072 0.053186 0.079021 -0.038472
2640 0.015053 0.02056 0.027553 -0.073083 -0.034666 -0.097462 0.035662 -0.029852 -0.078587 -0.018713 0.042876 0.040029 0.12398 0.046872
2641 -0.048097 -0.020273 -0.017102 -0.11242 -0.076631 -0.12242 0.0064938 -0.051801 -0.088782 -0.052584 -0.013571 -0.0040976 0.055804 -0.021094
2642 -0.048587 -0.043126 -0.032006 -0.13578 -0.084206 -0.12688 0.0087959 -0.07306 -0.11802 -0.048505 -0.053147 0.012806 0.16292 -0.03828
2643 -0.043118 -0.013909 -0.01961 -0.093862 -0.068341 -0.11538 0.016248 -0.026829 -0.091112 -0.035637 -0.014444 0.030309 0.11391 0.035444
2644 -0.030768 -0.0090124 -0.030114 -0.12843 -0.079266 -0.10681 0.0071402 -0.071618 -0.088837 -0.018378 0.0064293 0.0095825 0.13467 0.019818
2645 -0.013969 -0.020575 0.0084121 -0.095388 -0.04761 -0.083827 0.062992 0.0051827 -0.076072 -0.017019 0.026523 0.033256 0.20846 0.011752
2646 -0.012299 -0.010778 0.017908 -0.12367 -0.054025 -0.075699 0.024354 0.0066336 -0.056947 0.0051894 -0.0075841 0.034209 0.18775 -0.0016041
2647 -0.038869 -0.016321 -0.015806 -0.1214 -0.06367 -0.11872 0.028617 -0.037325 -0.043662 -0.010112 -0.034531 0.039973 0.14876 -0.01836
2648 -0.03495 -0.011385 -0.02072 -0.12505 -0.065165 -0.098831 0.030069 -0.0011346 -0.022927 -0.026623 0.030352 0.011346 0.15155 -0.028416
2649 -0.01562 0.017402 -0.034624 -0.13459 -0.0875 -0.079822 -0.0069991 0.010986 0.0044475 0.021695 -0.013724 0.075709 0.12839 -0.020142
2650 -0.0178 -0.0056106 -0.0092784 -0.11101 -0.058765 -0.10905 -0.024277 -0.016473 0.0051324 0.018844 -0.041461 0.082693 0.1283 -0.029828
2651 -0.069571 -0.038844 -0.046762 -0.15135 -0.082389 -0.10219 -0.019375 -0.058442 -0.081023 -0.048607 -0.063118 0.012506 0.15456 -0.014024
2652 -0.013431 -0.0075967 -0.0052766 -0.1119 -0.045094 -0.1135 0.012707 -0.027531 -0.056008 -0.022199 -0.033864 0.040339 0.15443 -0.07304
2653 -0.023402 -0.01506 -0.042161 -0.13393 -0.059489 -0.11239 -0.01613 -0.03529 -0.078793 -0.05218 -0.066631 0.033973 0.1705 -0.014346
2654 -0.044372 -0.059943 -0.063905 -0.14438 -0.087054 -0.12765 -0.013978 -0.038009 -0.084728 -0.049891 -0.038138 0.0091462 0.14712 -0.076692
2655 -0.040072 -0.0029459 -0.032129 -0.12767 -0.055709 -0.092599 0.0025438 -0.049318 -0.073203 -0.014883 0.0027656 0.02016 0.079647 -0.014868
2656 -0.016743 -0.032309 -0.033343 -0.12616 -0.060553 -0.10285 0.0099959 -0.020027 -0.073568 -0.035044 -0.028381 0.056463 0.21107 -0.0061642
2657 -0.014113 0.015178 -0.0059871 -0.13233 -0.056858 -0.087042 -0.013472 -0.018436 -0.071223 -0.032885 -0.044498 0.064346 0.18219 -0.0072602
2658 -0.011084 -0.018735 -0.038081 -0.1382 -0.063933 -0.11607 -0.02442 -0.028606 -0.081518 -0.053026 -0.058295 0.02791 0.14577 -0.013136
2659 -0.036124 -0.021588 -0.038265 -0.15343 -0.058538 -0.13162 0.0019124 -0.056425 -0.10527 -0.044238 -0.077671 0.014473 0.11743 -0.033292
2660 -0.070074 -0.046591 -0.050169 -0.15333 -0.075693 -0.12237 -0.056275 -0.060784 -0.10733 -0.079089 -0.050948 0.034076 0.12703 -0.0085882
2661 -0.018825 -0.024404 -0.036023 -0.12503 -0.055668 -0.1117 -0.0073533 -0.040213 -0.056573 -0.01341 -0.044465 0.03824 0.17335 0.037286
2662 -0.046415 -0.0057172 -0.057868 -0.14548 -0.067572 -0.11288 -0.033561 -0.074282 -0.080978 -0.051442 -0.051261 0.0055732 0.10342 -0.01609
2663 -0.062706 0.0025297 -0.057942 -0.16995 -0.075137 -0.10708 -0.012619 -0.071791 -0.056083 -0.0088031 -0.040408 0.0043666 0.12781 -0.026756
2664 -0.022146 0.0066267 -0.040456 -0.13499 -0.065382 -0.10667 -0.0078169 -0.02449 0.0015215 -0.010544 -0.0083347 0.01309 0.095816 0.021928
2665 -0.067156 -0.041156 -0.03233 -0.16307 -0.062017 -0.11803 -0.026325 -0.043459 0.0069264 -0.058676 -0.049641 0.030323 0.074883 -0.0098083
2666 -0.038567 0.0077506 -0.037764 -0.13857 -0.047482 -0.091942 -0.021813 0.012032 0.057681 -0.0083671 -0.069378 0.059717 0.21638 0.013386
2667 -0.019707 0.017978 -0.010898 -0.095813 -0.038907 -0.086363 0.0089995 0.021813 0.070596 -0.0017784 -0.020825 0.03541 0.065046 0.01654
2668 -0.017717 -0.0085755 -0.034132 -0.13188 -0.040121 -0.10377 -0.037488 -0.027107 0.012141 -0.0129 -0.034632 0.092993 0.010183 -0.027236
2669 -0.048008 -0.0031585 -0.062556 -0.15492 -0.081216 -0.084926 -0.017176 -0.046586 -0.026964 -0.033701 0.0011618 0.044447 0.10196 0.031848
2670 -0.025238 -0.031052 -0.04195 -0.14822 -0.070411 -0.10077 -0.047484 -0.056365 -0.031519 -0.043912 -0.071995 0.0084602 0.015046 -0.0053783
2671 -0.015969 -0.034385 -0.053224 -0.17258 -0.080756 -0.11131 -0.040412 -0.021064 -0.030454 -0.047624 -0.047122 -0.019236 0.073383 -0.019654
2672 -0.023799 -0.015248 -0.060058 -0.16486 -0.063191 -0.10777 -0.02315 -0.031243 -0.044689 -0.054985 -0.084638 0.037187 0.094979 -0.04276
2673 -0.0036594 0.012749 -0.031563 -0.1726 -0.078786 -0.1058 -0.020828 -0.027762 -0.028944 -0.031356 -0.018765 0.05933 0.026456 -0.021786
2674 -0.05494 -0.046464 -0.088867 -0.18489 -0.07562 -0.12348 -0.017455 -0.051361 -0.079939 -0.062588 -0.045782 0.019124 0.061312 0.0081876
2675 -0.06397 -0.036347 -0.056951 -0.15782 -0.075945 -0.11576 -0.036793 -0.04273 -0.033344 -0.047379 -0.031168 0.012577 0.085149 0.0074316
2676 -0.056431 -0.0085699 -0.058445 -0.1775 -0.04531 -0.1216 -0.015621 -0.052859 -0.020879 -0.03696 -0.017925 0.09422 0.034146 -0.0048644
2677 -0.050311 -0.020363 -0.072319 -0.15292 -0.049275 -0.12842 -0.059249 -0.0058785 0.018486 -0.026722 -0.084782 -0.0097661 0.15722 -0.0096404
2678 -0.058691 -0.030446 -0.054693 -0.14189 -0.05632 -0.10461 -0.027017 0.0062624 0.050991 -0.041493 -0.053189 0.044287 -0.023631 -0.029376
2679 -0.057642 -0.034889 -0.042657 -0.1638 -0.042254 -0.11062 -0.021125 0.011793 0.11665 -0.047194 -0.012695 -0.0041194 0.013076 -0.024322
2680 -0.026282 0.022998 -0.027071 -0.13882 -0.041749 -0.10818 -0.021013 0.0078242 0.12077 -0.010146 0.019448 0.095444 0.044112 -0.043198
2681 -0.039622 0.012265 -0.056305 -0.14591 -0.037444 -0.10017 -0.01165 -0.0063749 0.098045 -0.035657 -0.0022087 0.028737 0.021519 0.029076
2682 -0.049773 -0.024318 -0.059909 -0.1579 -0.076999 -0.12102 -0.047508 -0.030534 0.0026703 -0.057758 -0.052745 -0.0038993 0.017015 -0.05906
2683 -0.058773 -0.0071612 -0.10615 -0.16853 -0.075204 -0.11621 -0.029726 -0.030793 0.0031552 -0.05568 -0.066632 0.0041941 0.043112 0.016304
2684 -0.029124 -0.0015642 -0.084988 -0.16552 -0.051839 -0.12408 -0.036524 -0.029212 -0.01601 -0.047681 -0.058389 -0.012973 -0.042021 -0.058732
2685 -0.002924 -0.025477 -0.047832 -0.15291 -0.043093 -0.11567 -0.037782 -0.036821 -9.4915e-05 -0.035942 -0.065805 0.014871 0.025625 -0.037908
2686 -0.0037444 -0.03576 -0.054416 -0.16864 -0.033718 -0.10784 -0.01329 -0.04041 -0.02104 -0.025423 -0.057742 0.014784 -0.042558 -0.0048145
2687 0.0084052 -0.046493 -0.07654 -0.19337 -0.059493 -0.10186 -0.041008 -0.028479 -0.010665 -0.051325 -0.053719 0.025598 -0.020172 -0.058511
2688 0.047655 -0.0041264 -0.056004 -0.1551 -0.019498 -0.075398 -0.033445 -0.0080485 0.0288 -0.036486 -0.053106 0.032121 0.072065 -0.045437
2689 0.027654 -0.014669 -0.061378 -0.17282 -0.046923 -0.087969 -0.034793 0.023582 0.13268 -0.058197 -0.098062 0.014614 0.028512 -0.010633
2690 0.041374 0.024397 -0.058862 -0.1562 -0.033128 -0.07653 -0.048551 0.053953 0.18813 -0.032699 0.008971 0.037708 0.055798 0.0038515
2691 0.015534 0.021344 -0.065746 -0.18352 -0.037712 -0.078681 -0.001749 0.0064742 0.20944 -0.01203 -0.017346 0.052791 0.052565 0.018425
2692 -0.021697 -0.023909 -0.04714 -0.14166 -0.021017 -0.076513 -0.055837 0.0059751 0.15332 -0.034231 -0.058652 0.049914 -0.0013986 -0.0037606
2693 -0.026587 -0.018972 -0.072454 -0.15569 -0.013712 -0.080754 -0.047015 -0.00098404 0.12036 -0.040863 -0.056819 0.032648 0.009628 -0.0069266
2694 -0.032558 -0.0093047 -0.087349 -0.18657 -0.049887 -0.11374 -0.052823 -0.031213 0.10138 -0.045914 -0.060776 0.041971 -0.025145 -0.040993
2695 -0.022338 0.015042 -0.076023 -0.17166 -0.022572 -0.042706 -0.04325 0.0060578 0.079204 -0.021825 -0.021932 0.041265 0.021731 0.012301
2696 -0.045718 -0.030341 -0.1112 -0.18729 -0.062767 -0.085937 -0.052758 -0.031231 0.042349 -0.060837 -0.048899 0.037828 -0.025772 -0.042635
2697 -0.039299 -0.0016739 -0.061581 -0.16716 -0.029021 -0.057378 -0.033276 0.0036396 0.046074 -0.054388 -0.056336 0.012551 0.037744 -0.065391
2698 0.017831 -0.0084269 -0.056375 -0.14964 -0.0096262 -0.02782 -0.033474 -0.0010195 0.066839 -0.012489 -0.017113 0.019105 0.034051 0.033803
2699 0.011511 0.00186 -0.079369 -0.15218 -0.024551 -0.034341 -0.028642 -0.0030486 0.13693 -0.045551 -0.011159 0.039558 0.0017677 -0.0081926
2700 0.04034 0.004887 -0.057523 -0.13219 -0.016586 0.009638 -0.02506 0.050882 0.24522 -0.001682 -0.004296 0.021061 0.087874 0.024941
2701 0.04043 -0.00083605 -0.046237 -0.17588 -0.012871 0.0051468 -0.042718 0.067753 0.23662 -0.026203 -0.014353 0.016975 -0.012319 -0.013165
2702 0.058759 -0.0089391 -0.058491 -0.16434 -0.014566 -0.011734 -0.044345 0.026024 0.19205 -0.035065 -0.057119 -0.024912 0.014137 -0.041041
2703 0.081099 -0.011522 -0.057055 -0.16532 -0.0144 -0.027486 -0.033773 0.042525 0.23437 -0.016056 -0.047596 0.010972 0.012424 0.012783
2704 0.073189 0.0073548 -0.06589 -0.18928 -0.0098352 -0.024877 -0.043681 0.035486 0.17227 -0.034847 -0.023013 0.057515 -0.016009 -0.020093
2705 0.0068682 -0.030488 -0.094554 -0.18488 -0.02855 -0.064408 -0.060649 0.014897 0.11988 -0.055349 -0.03575 -0.021802 -0.038353 -0.038949
2706 0.010648 -0.026811 -0.066778 -0.19141 -0.012685 -0.043789 -0.058897 -4.2333e-05 0.11208 -0.04903 -0.026346 -0.019118 0.0023739 -0.062065
2707 -0.012363 -0.024954 -0.1027 -0.18171 -0.03912 -0.07054 -0.046575 0.00042857 0.076874 -0.053941 -0.023473 0.0007651 0.016711 0.0092493
2708 0.010247 -0.0039774 -0.089946 -0.17602 -0.041394 -0.041451 -0.025393 0.012109 0.096939 -0.052063 -0.02024 0.050318 0.039477 -0.060577
2709 0.022117 0.02654 -0.06889 -0.13996 0.0042507 0.020737 -0.01741 0.04029 0.1567 -0.016294 0.022354 0.10337 0.041634 0.028767
2710 -0.015424 -0.012753 -0.070614 -0.15472 -0.020464 0.018016 -0.041798 0.019261 0.18643 -0.053825 -0.003583 0.039545 0.05079 0.028191
2711 0.042496 0.0070835 -0.1049 -0.15732 -0.0099189 0.070355 -0.016466 0.061082 0.25055 -0.0051265 -0.0055697 0.014149 -0.014803 0.0084452
2712 0.095296 0.01168 -0.029272 -0.14739 0.035646 0.13062 -0.046974 0.080473 0.29028 0.0095122 0.0064636 0.060082 0.014104 0.019079
2713 0.080285 0.010277 -0.049186 -0.15378 0.030781 0.10224 -0.017152 0.049494 0.25009 -0.013339 0.0090069 -0.0021747 0.07315 -0.017707
2714 0.10618 -0.019956 -0.07142 -0.1703 0.00025658 0.094202 -0.08985 0.015115 0.20595 -0.0349 -0.01976 -0.0086613 -0.017233 0.048387
2715 0.078884 -0.039309 -0.082585 -0.17413 0.015822 0.13127 -0.055248 0.050356 0.17521 -0.056562 -0.019867 0.026392 0.049653 0.0059812
2716 0.098384 -0.031142 -0.090329 -0.15678 0.0039769 0.11028 -0.11482 0.026047 0.14392 -0.032053 -0.045903 -0.010845 -0.00567 -0.070585
2717 0.052344 -0.018415 -0.080733 -0.13811 -0.013688 0.11223 -0.062573 0.015288 0.11837 -0.058014 -0.03219 0.047039 0.051607 -0.036131
2718 0.031153 -0.011018 -0.085357 -0.14498 -0.00076272 0.13589 -0.050921 0.014358 0.12181 -0.061496 -0.054927 0.050122 0.00073319 -0.017707
2719 0.040213 0.035109 -0.048301 -0.11748 0.0086624 0.15176 -0.022469 0.0097394 0.12148 -0.012927 -0.0029633 0.043536 0.02958 -0.026863
2720 0.022412 -0.012934 -0.077475 -0.15681 -0.015322 0.10381 -0.044087 0.0018803 0.094368 -0.048738 0.00717 -0.018601 -0.031144 0.017941
2721 0.012132 -0.026287 -0.093659 -0.16813 0.0002728 0.12843 -0.074865 -0.015679 0.082993 -0.02911 -0.039047 0.031362 0.008073 -0.037965
2722 0.020642 -0.02928 -0.11314 -0.13889 -0.011372 0.14713 -0.065102 0.028582 0.10474 -0.051741 -0.013663 -0.0076643 -0.0029304 -0.049651
2723 0.054561 -0.022583 -0.057197 -0.1468 -0.015337 0.17435 -0.05648 0.051723 0.20419 -0.037872 -0.0448 0.0059291 -0.0059638 -0.061037
2724 0.090621 -0.015486 -0.051481 -0.15746 0.016358 0.20653 0.012952 0.063474 0.25251 -0.046924 -0.011717 0.025122 0.031673 -0.0085629
2725 0.11634 -0.012859 -0.063836 -0.141 0.0083835 0.21393 -0.049216 0.052475 0.24372 -0.007155 -0.010674 0.025236 0.080449 -0.0035889
2726 0.1535 0.0053778 -0.03246 -0.16558 0.051269 0.20637 -0.021604 0.075366 0.26004 -0.0013963 -0.03549 0.036899 0.037716 0.0096351
2727 0.09493 -0.022235 -0.083074 -0.18051 0.0030438 0.16119 -0.032172 0.019417 0.17945 -0.028428 -0.024407 0.00075259 -0.032707 -0.058361
2728 0.082419 -0.016688 -0.040718 -0.15236 0.085469 0.22019 -0.03195 0.043377 0.16051 -0.029519 0.036686 0.022406 -0.073831 0.058273
2729 0.040869 -0.030601 -0.089042 -0.14618 0.031044 0.18109 -0.071327 -0.0095416 0.1316 -0.05466 0.0083196 0.055669 -0.0053541 -0.076413
2730 0.015849 -0.021134 -0.074656 -0.082209 0.0027294 0.22326 -0.078585 0.0046493 0.082587 -0.068162 -0.073497 -0.040267 0.053932 -0.034989
2731 0.052278 -0.022147 -0.0549 -0.091262 0.021495 0.20215 -0.045933 0.02749 0.104 -0.028013 -0.065964 0.0030261 0.0025991 0.073955
2732 0.023418 -0.029181 -0.058474 -0.10973 0.02816 0.22405 -0.084691 -0.015479 0.10015 -0.037474 -0.01151 -0.021051 -0.0040043 -0.021011
2733 0.0064874 -0.0076036 -0.074598 -0.17546 0.010615 0.20643 -0.068989 -0.010418 0.089482 -0.048756 -0.042677 -0.028337 0.063042 -0.042417
2734 0.028337 -0.019307 -0.084342 -0.13345 0.01222 0.20756 -0.062817 0.0064229 0.11701 -0.015607 0.0097761 0.017036 0.046089 0.002617
2735 0.061627 -0.01897 -0.078196 -0.16521 -0.012185 0.22689 -0.072275 0.0040338 0.081282 0.0020318 -0.027671 -0.03403 0.0076155 -0.022539
2736 0.11057 -0.032513 -0.075301 -0.16352 0.0098504 0.224 -0.010682 -0.0045353 0.11737 0.07389 0.034223 0.016443 0.027182 0.039135
2737 0.12065 -0.021886 -0.067945 -0.12505 0.040936 0.23879 -0.04837 0.015666 0.088792 0.046069 -0.023844 0.019436 -0.041791 0.019329
2738 0.11762 -0.010949 -0.087529 -0.1402 0.046041 0.22291 -0.043128 0.011516 0.11856 0.035188 -0.042151 -0.01193 0.0023053 -0.051107
2739 0.080365 -0.015852 -0.077833 -0.16085 0.075776 0.24167 -0.073396 -0.0043026 0.19078 0.046597 -0.038247 -0.0022469 0.064792 -0.00023303
2740 0.076415 -0.038605 -0.069107 -0.054538 0.066421 0.24821 -0.064524 0.034418 0.2378 0.039885 -0.031494 0.0059265 0.010979 -0.017179
2741 0.053434 -0.0018879 -0.068881 -0.0090013 0.078196 0.26589 -0.046062 0.038849 0.25766 0.063934 -0.018371 0.01323 0.031395 0.006895
2742 0.055934 0.006339 -0.081735 -0.075024 0.032481 0.24369 -0.05124 0.03283 0.18706 0.0067825 0.00043252 0.0018232 0.059772 0.013359
2743 0.033654 -0.027644 -0.075569 -0.14394 0.018697 0.21852 -0.060767 0.012611 0.12961 0.0084612 -0.093114 -0.024543 -0.031182 -0.070327
2744 0.048133 -0.011997 -0.092023 -0.12448 0.031922 0.25997 -0.049295 0.023082 0.11942 0.0361 -0.010021 0.06784 0.059105 -0.032813
2745 0.038913 -0.00055012 -0.065857 -0.13149 0.015617 0.26661 -0.034413 0.0034628 0.074051 0.024429 -0.014088 0.014073 0.0087016 0.026521
2746 0.035672 -0.0039132 -0.093912 -0.14215 0.031152 0.28154 -0.051631 0.0022237 0.10099 0.026237 -0.014154 0.020867 -0.068382 -0.044215
2747 0.031992 0.014704 -0.091406 -0.15966 0.028017 0.25206 -0.054249 -0.018635 0.073781 -0.019394 -0.077131 0.0019601 -0.039675 -0.035181
2748 0.0079416 -0.043539 -0.10367 -0.1245 0.014582 0.23785 -0.081717 -0.016775 0.055796 -0.019855 -0.052458 -0.0059365 0.039001 -0.048267
2749 0.053321 0.0064977 -0.053544 -0.13064 0.072968 0.2485 -0.022935 0.035896 0.11186 0.027013 0.023236 -0.0051132 0.007608 0.060797
2750 0.011881 -0.00025536 -0.086488 -0.13629 0.090863 0.22704 -0.040062 -0.040183 0.071906 0.077912 -0.047991 0.02617 -0.089385 -0.017319
2751 0.07994 0.030962 -0.027632 -0.090931 0.12706 0.27185 -0.03695 0.043988 0.11769 0.10117 -0.0061278 -0.0048264 -0.0075388 -0.016775
2752 0.03785 0.0047885 -0.068226 -0.16459 0.091573 0.20488 -0.086988 0.0081491 0.082416 0.055739 -0.031874 0.001887 0.0013878 -0.013831
2753 0.03427 0.017795 -0.09233 -0.14736 0.074048 0.2089 -0.031546 0.00982 0.074521 0.081138 0.0008788 0.03039 0.042444 -0.026327
2754 0.013799 -0.018688 -0.053744 -0.15626 0.057654 0.22305 -0.031984 0.0099709 0.058536 0.053147 -0.050048 -0.056806 -0.016039 -0.042633
2755 0.015239 -0.035451 -0.061778 -0.14966 0.037309 0.21041 -0.056262 -0.017878 0.0552 0.057045 -0.060325 0.00062709 -0.069522 -0.022169
2756 -0.013461 -0.013424 -0.066932 -0.14621 0.062544 0.28225 -0.04088 -0.0013973 0.051265 0.045114 -0.054121 0.0037805 0.031904 -0.042375
2757 0.021268 -0.011947 -0.072287 -0.17043 0.042499 0.27724 -0.048397 -0.0071664 0.06017 0.058093 0.002172 0.012794 -0.022719 0.031109
2758 0.022298 0.0017903 -0.062751 -0.14863 0.051694 0.27283 -0.048785 -0.0018255 0.030875 0.024351 -0.039495 0.033127 -0.0021725 0.022393
2759 0.021297 -0.0061628 -0.069245 -0.13176 0.067959 0.22512 -0.024783 0.0046554 0.07976 0.06162 -0.0088514 0.0063106 -0.017936 0.021357
2760 -0.005933 0.023294 -0.083689 -0.16735 0.055855 0.1949 -0.010821 0.0036063 0.052625 0.039229 0.0052619 0.031124 0.037831 -0.019009
2761 -0.0081334 -0.026009 -0.10066 -0.14098 0.04486 0.14853 -0.045659 -0.038053 0.00444 0.062057 -0.044135 -0.028833 -0.056133 0.0016848
2762 -0.032964 -0.021232 -0.077517 -0.14921 0.066115 0.12705 -0.11037 -0.011742 0.010895 0.098186 -0.057932 -0.015679 -0.024506 0.00095874
2763 -0.0049442 0.006555 -0.038861 -0.14763 0.1093 0.13994 -0.035265 -0.00046099 0.0479 0.12029 0.014792 0.055994 0.03639 -0.1026
2764 0.0044154 -0.036028 -0.075225 -0.12742 0.10453 0.1245 -0.054802 -0.02224 0.029845 0.12523 -0.023405 0.053187 -0.075363 0.011287
2765 -0.00072495 -0.023401 -0.076779 -0.14261 0.08213 0.13487 -0.06832 -0.010239 0.01161 0.087352 -0.018882 0.022241 0.021054 -0.020969
2766 -0.022215 -0.032254 -0.091713 -0.14941 0.059726 0.12573 -0.066508 -0.033938 -0.0075153 0.033661 -0.061118 -0.035016 -0.07182 -0.051505
2767 -0.0080257 -0.029127 -0.060727 -0.17803 0.029911 0.13067 -0.076236 0.0016426 -0.02445 0.06139 -0.032645 0.019598 -0.019213 0.0078387
2768 0.017914 -0.0014502 -0.063992 -0.13855 0.055166 0.19042 -0.045034 0.0042635 -0.0088354 0.049458 -0.038812 -0.012819 -0.048346 0.0082527
2769 0.015854 0.020797 -0.065306 -0.14022 0.051841 0.21105 -0.033102 0.014014 0.03196 0.088307 0.010932 0.038564 -0.05225 0.011777
2770 0.0044731 0.014284 -0.07122 -0.16755 0.045616 0.19366 -0.05313 0.0040753 0.019614 0.10357 -0.012895 -0.016512 -0.050933 -0.058839
2771 -0.018747 -0.019419 -0.092684 -0.16202 0.036631 0.12618 -0.073317 -0.019954 -0.025841 0.090434 -0.035662 -0.033689 -0.027447 -0.083475
2772 -0.022368 -0.014962 -0.080558 -0.16444 0.050407 0.13803 -0.071735 -0.025203 -0.029376 0.122 -0.038719 0.012124 -0.0121 -0.0096514
2773 -0.026268 -0.018695 -0.084732 -0.16672 0.058312 0.11637 -0.048753 -0.024152 -0.023941 0.12435 -0.051035 -0.013062 -0.077643 -0.059367
2774 -0.023348 -0.0039585 -0.095636 -0.15477 0.1019 0.11939 -0.073901 -0.021491 -0.030706 0.09835 -0.032532 0.014671 -0.072157 -0.0060434
2775 -0.013089 -0.021372 -0.0831 -0.16501 0.094392 0.08953 -0.070379 -0.03324 -0.028821 0.1097 -0.051289 -0.070435 -0.04192 -0.023179
2776 -0.052639 -0.049965 -0.077894 -0.18711 0.081737 0.098829 -0.078907 -0.024579 -0.042346 0.089528 -0.041975 -0.024812 -0.083754 -0.043915
2777 -0.0054696 -0.0073976 -0.071708 -0.16098 0.075333 0.10323 -0.074915 -0.0069584 -0.005901 0.15047 0.012738 0.012181 0.008023 0.039439
2778 0.00265 0.00037932 -0.062413 -0.15798 0.054988 0.11772 -0.051952 0.0084225 0.015254 0.15909 0.0088513 0.045435 -0.0346 0.015443
2779 -0.02486 -0.035194 -0.092417 -0.16445 0.036193 0.073745 -0.07926 -0.030127 -0.0079812 0.15531 -0.0056154 -0.023562 0.029296 -0.020293
2780 -0.022151 -0.025727 -0.081901 -0.1555 0.029368 0.090784 -0.068968 -0.025186 -0.025586 0.13771 -0.0068521 0.0018715 -0.030697 -0.0092894
2781 -0.010831 -0.02296 -0.095805 -0.14923 0.059783 0.088923 -0.070366 -0.0049148 -0.022681 0.12253 -0.0027888 -0.0030852 0.032039 -0.011935
2782 -0.042322 -0.050503 -0.079569 -0.16989 0.046988 0.060002 -0.080184 -0.031254 -0.038416 0.1316 0.020484 -0.042202 -0.017814 -0.060981
2783 -0.034522 -0.046246 -0.084413 -0.16527 0.066444 0.081951 -0.076892 -0.014163 -0.029851 0.12502 0.010318 0.020912 -0.030647 -0.030427
2784 -0.012872 -0.029099 -0.076087 -0.16091 0.088799 0.058189 -0.0441 -0.022552 -0.020136 0.15087 -0.009629 0.12018 -0.035371 -0.022683
2785 -0.045513 -0.029532 -0.078821 -0.14108 0.088744 0.074428 -0.082587 -0.0090712 -0.049362 0.14019 -0.013126 0.042178 -0.0010942 -0.063469
2786 -0.0085331 -0.0016551 -0.10049 -0.14764 0.077789 0.093107 -0.076755 -0.03159 -0.039857 0.16195 -0.016382 0.035222 0.0037225 0.0082445
2787 -0.066353 -0.056248 -0.087379 -0.18887 0.090744 0.033896 -0.099793 -0.048559 -0.053732 0.133 -0.032189 -0.017225 0.024479 0.060588
2788 -0.026154 -0.026821 -0.10506 -0.16633 0.096579 0.059965 -0.079801 -0.030268 -0.039667 0.13574 -0.0041058 0.0095985 -0.0090743 0.012432
2789 -0.051594 -0.040484 -0.088538 -0.18926 0.043985 0.022384 -0.063559 -0.045418 -0.048902 0.14568 -0.032292 0.039842 0.0015723 -0.066374
2790 -0.057235 -0.016397 -0.073602 -0.18387 0.06277 0.044382 -0.079787 -0.014687 -0.045437 0.1347 -0.022959 0.046945 0.0074489 -0.01373
2791 -0.033635 -0.03697 -0.10648 -0.17374 0.058725 0.027901 -0.076255 -0.042056 -0.060292 0.13383 0.0046641 0.023749 0.00043549 -0.039306
2792 -0.056265 -0.024913 -0.09423 -0.1514 0.04874 0.02523 -0.071492 -0.029415 -0.046117 0.12913 -0.0080726 -0.002248 0.019212 -0.024812
2793 -0.048036 -0.032746 -0.097784 -0.18117 0.057705 0.032629 -0.06225 -0.024294 -0.064912 0.16934 -0.042419 -0.030095 -0.0096013 0.0038924
2794 -0.020076 -0.0028194 -0.069538 -0.13752 0.07432 0.033048 -0.036798 -0.041003 -0.031777 0.1413 0.025554 0.040099 0.026775 0.011626
2795 -0.074377 -0.053692 -0.077952 -0.18634 0.051326 0.0066265 -0.075886 -0.045992 -0.080652 0.14645 -0.0032027 -0.045618 -0.10212 -0.06947
2796 -0.039277 -0.032956 -0.066596 -0.17474 0.085781 0.017475 -0.090834 -0.036451 -0.068887 0.10931 -0.033149 -0.033105 -0.039511 0.053514
2797 -0.058727 -0.038129 -0.07727 -0.15706 0.11075 -0.0062059 -0.058502 -0.0051204 -0.042322 0.11645 0.0025939 -0.021831 0.094035 0.0089884
2798 -0.040928 0.0049284 -0.037784 -0.18402 0.1003 0.027283 -0.037269 -0.016929 -0.041007 0.14681 0.012597 -0.012128 -0.033418 0.033632
2799 -0.0083181 -0.0064347 -0.053319 -0.13431 0.16441 0.044232 -0.020657 0.0042014 -0.015572 0.1703 -0.010379 0.038176 0.0090383 0.023856
2800 -0.045208 -0.016418 -0.073573 -0.17269 0.099402 0.014301 -0.060635 -0.047908 -0.055068 0.083006 -0.014106 -0.0080311 -0.0098751 0.0015404
2801 -0.028139 -0.038391 -0.065177 -0.15808 0.090337 0.015459 -0.084183 -0.041477 -0.070833 0.13233 -0.013983 -0.015148 -0.036908 0.013244
2802 -0.028339 -0.038024 -0.027151 -0.14555 0.089972 0.029568 -0.048681 -0.031126 -0.057468 0.11598 -0.0050296 0.030056 0.046208 0.045258
2803 -0.04565 -0.049207 -0.10493 -0.19612 0.038367 -0.011603 -0.072149 -0.057925 -0.072733 0.12512 -0.047726 -0.021471 -0.053015 -0.043788
2804 -0.03002 0.0033801 -0.053049 -0.1597 0.098492 0.0060759 -0.044427 -0.014914 -0.054898 0.15898 -0.010243 0.061162 -0.0056686 0.0062563
2805 -0.05561 -0.031303 -0.077903 -0.17332 0.083617 -0.0084853 -0.081884 -0.043213 -0.076783 0.1308 -0.01814 0.013916 -0.065282 -0.06372
2806 -0.022981 -0.009666 -0.051497 -0.15669 0.095543 0.023814 -0.078272 -0.043322 -0.070268 0.10784 -0.026716 -0.0025808 0.026115 0.0088243
2807 -0.050761 -0.042629 -0.075901 -0.15843 0.056328 -0.019988 -0.08478 -0.036661 -0.075393 0.067117 -0.035033 -0.027437 -0.030089 -0.036252
2808 -0.040872 0.0080679 -0.054885 -0.15436 0.10164 0.0058312 -0.030188 -0.04775 -0.045248 0.11559 -0.0024898 -0.038864 -0.048692 0.044072
2809 -0.076922 -0.042505 -0.068889 -0.17915 0.098038 -0.00857 -0.068566 -0.06906 -0.11566 0.076924 -0.049696 -0.0034507 -0.055526 -0.082414
2810 -0.026062 -0.012828 -0.072004 -0.15791 0.10599 -0.019101 -0.058554 -0.041599 -0.098668 0.11233 0.012697 -0.023557 0.016191 -0.0068997
2811 -0.026863 -0.025051 -0.051088 -0.12827 0.14606 0.00048769 -0.053412 -0.013568 -0.060463 0.13676 0.02645 0.031986 0.00039762 -0.015836
2812 -0.032903 -0.00027429 -0.029632 -0.15644 0.13324 0.011247 -0.031719 -0.0096469 -0.047988 0.13111 0.0036734 -0.018201 0.022924 0.064428
2813 -0.039404 -0.023107 -0.10754 -0.18767 0.084749 -0.037055 -0.078787 -0.021276 -0.077163 0.10151 -0.040133 0.039233 -0.028029 -0.047598
2814 -0.048214 -0.02402 -0.03866 -0.16723 0.081074 -0.021456 -0.078685 0.025015 -0.081538 0.078297 -0.01495 0.0094062 -0.047513 0.061746
2815 -0.035344 -0.0028334 -0.056814 -0.14492 0.085189 -0.023297 -0.083443 0.025266 -0.060324 0.072396 0.0036433 0.0407 0.025384 0.02014
2816 -0.037335 -0.0053865 -0.077488 -0.17821 0.056884 -0.012228 -0.067291 0.038567 -0.070969 0.087735 0.029237 0.033693 -0.058829 0.018444
2817 -0.056795 -0.0598 -0.065532 -0.17593 0.063899 -0.029119 -0.053629 0.0057276 -0.044284 0.069113 -0.0503 0.018436 0.0010973 0.048128
2818 -0.042465 -0.0012326 -0.064466 -0.16709 0.058285 -0.0042405 -0.086557 -0.0052615 -0.072529 0.076682 -0.026447 0.0381 0.0013739 0.019572
2819 -0.0043558 0.030174 -0.07936 -0.14734 0.06062 -0.026292 -0.023024 0.0015894 -0.043274 0.10123 0.027046 -0.020817 -0.01061 0.033206
2820 -0.046786 -0.0083687 -0.041395 -0.16604 0.065405 -0.021223 -0.053312 -0.01681 -0.075919 0.071269 0.05476 0.042126 -0.00050292 0.07513
2821 -0.061567 -0.0074417 -0.045579 -0.17665 0.05261 -0.044224 -0.09609 -0.0090188 -0.10132 0.081258 -0.013577 0.03663 -0.035126 -0.013706
2822 -0.058927 -0.012905 -0.059873 -0.14859 0.051625 -0.041815 -0.055568 -0.035888 -0.11227 0.053837 -0.032514 0.028833 -0.03822 0.016408
2823 -0.067297 -0.038478 -0.068657 -0.17724 0.012711 -0.049766 -0.078516 -0.026347 -0.096914 0.043656 -0.03118 0.0047066 -0.037393 0.025902
2824 -0.038838 -0.029281 -0.053911 -0.11205 0.025716 -0.024478 -0.069364 -0.0040461 -0.067849 0.051174 -0.005947 0.01913 -0.013016 0.042436
2825 -0.053548 0.0010661 -0.066575 -0.16024 0.018471 -0.025199 -0.066582 -0.016705 -0.052604 0.080553 0.026186 0.042823 0.06427 -0.0219
2826 -0.051879 -0.019877 -0.058999 -0.13767 0.039606 -0.04448 -0.061359 -0.031614 -0.086469 0.047192 0.0050396 -0.030633 -0.022293 -0.00099589
2827 -0.085349 -0.01456 -0.10498 -0.15419 0.0068012 -0.054091 -0.068327 -0.042853 -0.080054 0.06564 -0.023447 -0.01058 0.0010433 0.0027681
2828 -0.055149 -0.013093 -0.065077 -0.13194 0.018656 -0.051372 -0.10679 -0.025902 -0.091369 0.043469 -0.016934 0.0031634 0.072 0.0038221
2829 -0.07236 -0.056566 -0.079901 -0.16056 -0.0088985 -0.082373 -0.039093 -0.042512 -0.066464 0.020778 -0.024351 0.0069668 -0.038613 0.0035861
2830 -0.07746 -0.057399 -0.11102 -0.1459 0.012977 -0.055905 -0.074401 -0.068501 -0.11846 0.029596 -0.018507 0.01558 0.0032332 -0.01359
2831 -0.06862 -0.0054122 -0.06175 -0.15007 -0.0047981 -0.049596 -0.073039 -0.03225 -0.10511 0.029765 -0.014724 -0.0088864 0.02752 0.016214
2832 -0.074841 -0.025745 -0.078924 -0.18053 0.00078706 -0.047767 -0.047477 -0.072589 -0.10318 0.033594 -0.033171 -0.035543 0.054726 -0.033912
2833 -0.033551 -0.0069683 -0.039388 -0.12211 0.030502 -0.036368 -0.071574 -0.051418 -0.077455 0.054652 -0.034087 0.01114 -0.046487 0.042972
2834 -0.072462 -0.017171 -0.090312 -0.14163 -0.0085026 -0.064999 -0.092052 -0.046987 -0.10313 -0.008209 -0.071994 0.010204 -0.04961 -0.041454
2835 -0.046672 -0.0034444 -0.055936 -0.1602 0.012733 -0.0567 -0.09255 -0.044106 -0.099155 0.02873 -0.0070607 0.052567 0.012286 0.07855
2836 -0.043672 -0.024977 -0.0656 -0.11645 0.013168 -0.037932 -0.050188 -0.022675 -0.09195 0.040518 -0.0075374 0.03118 -0.037857 0.035354
2837 -0.078003 -0.01316 -0.058874 -0.14201 -0.0076671 -0.063553 -0.058046 -0.042874 -0.082855 0.017607 -0.028504 -0.049546 -0.055231 0.069148
2838 -0.092303 -0.0062335 -0.070898 -0.14269 -0.0085619 -0.057514 -0.074944 -0.071483 -0.10556 0.029376 -0.047861 -0.017473 -0.003474 0.006442
2839 -0.085314 -0.0074466 -0.082152 -0.16098 -0.0025567 -0.069075 -0.049542 -0.054493 -0.091865 0.045544 -0.047408 -0.012489 0.033243 -0.015744
2840 -0.10745 -0.03621 -0.13061 -0.18669 -0.033012 -0.099626 -0.10151 -0.075612 -0.12816 -0.011307 -0.061904 -0.0031061 -0.023511 -0.0083
2841 -0.056064 0.020327 -0.054761 -0.1553 -0.0069964 -0.064078 -0.053877 -0.039131 -0.076345 0.015102 0.022709 0.069647 0.048766 0.055144
2842 -0.097325 -0.016476 -0.085855 -0.15279 -0.030271 -0.084859 -0.064525 -0.07689 -0.09459 -0.00021958 -0.053178 0.020671 0.0037924 0.010358
2843 -0.048885 0.026941 -0.063439 -0.1296 -0.001836 -0.05072 -0.051433 -0.022709 -0.062575 0.022279 -0.011834 0.017514 -0.069521 -0.0064281
2844 -0.057315 -0.013972 -0.093883 -0.16442 -0.020041 -0.060511 -0.073371 -0.027778 -0.09446 -0.0077722 0.010289 0.018567 0.0088956 0.035916
2845 -0.087316 -0.020115 -0.10531 -0.16898 -0.011666 -0.064132 -0.10198 -0.067587 -0.10705 0.023316 -0.068368 -0.010099 -0.051478 -0.0039401
2846 -0.079526 0.018452 -0.074171 -0.15521 -0.024441 -0.071763 -0.062477 -0.043426 -0.081421 0.022275 0.015756 0.0081942 0.0066189 0.0096339
2847 -0.057577 0.0054791 -0.079185 -0.16002 -0.035665 -0.072455 -0.070474 -0.026255 -0.067946 -0.0037362 -0.015381 -0.017722 -0.020625 -0.034462
2848 -0.075537 -0.010674 -0.093549 -0.17889 -0.03023 -0.062296 -0.044952 -0.031614 -0.086691 -0.0050075 -0.027748 -0.015829 -0.040938 0.060252
2849 -0.076537 -0.001807 -0.086433 -0.13746 -0.022545 -0.056687 -0.04538 -0.058044 -0.050756 0.0011912 0.015755 0.0082943 0.0094587 0.038606
2850 -0.082708 -0.01252 -0.068187 -0.13176 -0.02915 -0.073678 -0.11171 -0.066063 -0.11289 0.0044899 -0.044831 0.047338 -0.075235 0.04037
2851 -0.083118 -0.011903 -0.099141 -0.17175 -0.048265 -0.11339 -0.046606 -0.043292 -0.10088 -0.0055015 -0.019718 -0.044439 -0.00047811 -0.045026
2852 -0.068049 -0.0094562 -0.10299 -0.16191 -0.032689 -0.07211 -0.073614 -0.018101 -0.086621 -0.0059728 -0.026105 0.00070443 0.068408 0.060268
2853 -0.076839 -0.015419 -0.07011 -0.1595 -0.025764 -0.071122 -0.070642 -0.03261 -0.10973 -0.018384 0.029309 -0.0023122 0.034715 0.020862
2854 -0.065129 -0.0029423 -0.10495 -0.16175 -0.062929 -0.10608 -0.076849 -0.054089 -0.090291 -0.011725 -0.027018 -0.018449 0.0050317 0.019706
2855 -0.0805 -0.020315 -0.096808 -0.1707 -0.015264 -0.087254 -0.077857 -0.021728 -0.086216 -0.024107 -0.013825 0.0046446 -0.057292 0.00025982
2856 -0.05526 -0.0033984 -0.094912 -0.18562 -0.016029 -0.096045 -0.1045 -0.026287 -0.090921 -0.0037781 0.0032385 -0.038182 0.037475 -0.012346
2857 -0.063751 -0.0042314 -0.083656 -0.16969 -0.032064 -0.092226 -0.10109 -0.048226 -0.070356 -0.0075494 -0.021918 -0.051159 -0.024468 0.0092478
2858 -0.050521 0.0069455 -0.07708 -0.11479 -0.037838 -0.085887 -0.061201 -0.046465 -0.048401 0.0060493 0.015675 0.027045 0.017968 0.077722
2859 -0.0093613 0.020722 -0.045344 -0.0045195 -0.038033 -0.058079 -0.059979 0.0023355 -0.044636 0.023168 0.051748 -0.00042194 0.062795 0.013336
2860 -0.040712 -0.0046606 -0.077648 -0.019892 -0.037228 -0.08202 -0.059897 -0.049324 -0.055832 -0.0037334 -0.039458 -0.054059 -0.022559 0.04765
2861 -0.030342 -0.018694 -0.087152 0.013425 -0.039683 -0.084941 -0.054924 -0.033433 -0.072977 0.015585 -0.030565 -0.0028952 0.008938 0.048384
2862 -0.036732 0.00041335 -0.046477 0.070722 -0.027758 -0.065082 -0.066312 -0.0030018 -0.064922 -0.007106 -0.0033417 0.0070982 0.0039646 -0.00086225
2863 -0.049773 -0.0043497 -0.061801 -0.0039513 -0.020153 -0.066843 -0.04077 -0.026601 -0.085847 0.013173 -0.013728 0.012522 0.075421 0.036472
2864 -0.014293 -0.026363 -0.069395 0.028526 -0.013577 -0.078485 -0.080468 0.00584 -0.033752 0.012891 0.0061349 0.023715 -0.0041222 0.0094357
2865 -0.051684 -0.0042358 -0.081479 -0.053317 -0.051052 -0.078666 -0.080846 -0.026989 -0.034827 -0.0587 -0.030692 -0.010472 -0.035186 -0.0099303
2866 -0.049244 -0.032059 -0.083153 -0.02897 -0.016777 -0.084257 -0.023394 -0.035188 -0.019422 -0.032951 0.024782 -0.045348 0.053211 -0.0023863
2867 0.0093956 0.0092381 -0.060537 0.15862 -0.034312 -0.047138 -0.062461 0.0064827 -0.009247 -0.011693 0.026895 -0.013425 -0.050352 0.060988
2868 0.0013552 -0.012735 -0.059771 0.18535 -0.017547 -0.081769 -0.050509 0.010174 -0.018912 0.015496 0.028858 0.028748 -0.0061058 -0.013348
2869 -0.030925 -0.031558 -0.079085 0.17131 -0.028592 -0.10041 -0.050887 -0.039586 -0.048417 -0.023035 -0.022339 -0.0097782 0.028921 0.0090157
2870 -0.0073955 -0.022061 -0.086629 0.21968 -0.044166 -0.088942 -0.10052 -0.022305 -0.057892 -0.012027 -0.012325 -0.016095 -0.020243 0.03353
2871 -0.014236 -0.028754 -0.081373 0.24503 -0.032951 -0.10815 -0.086863 0.0036363 -0.061267 -0.081848 -0.008852 0.020339 0.019974 -0.0064363
2872 -0.010176 -0.011807 -0.090877 0.25354 -0.046196 -0.10743 -0.055601 0.038107 -0.055142 -0.017839 -0.050379 -0.062528 -0.050079 -0.0043423
2873 -0.049717 -0.04791 -0.11191 0.22946 -0.071571 -0.10257 -0.098509 -0.0043119 -0.062987 -0.023741 -0.0071254 -0.019645 -0.011123 0.027952
2874 -0.031637 -0.024363 -0.072176 0.31612 -0.036136 -0.084456 -0.075926 0.034449 -0.019842 -0.016812 -0.020712 -0.0079713 -0.057936 -0.049174
2875 0.028523 0.036474 -0.03854 0.33234 -0.02482 -0.081087 -0.048754 0.04597 0.019052 -0.014503 0.030121 -0.0022179 0.0196 -0.02442
2876 -0.010058 -0.035199 -0.055864 0.29768 -0.043255 -0.11035 -0.098102 -0.0030192 -0.011033 -0.041354 -0.050866 -0.038625 -0.048013 -0.0031464
2877 -0.0099282 -0.045042 -0.079828 0.33684 -0.06445 -0.10819 -0.04019 -0.0039583 -0.022428 -0.019746 -0.096612 -0.013981 0.0016137 0.024518
2878 -0.026919 -0.020275 -0.075452 0.2766 -0.056075 -0.099291 -0.063708 0.016893 -0.028123 -0.036277 -0.016189 -0.019518 0.01223 -0.018618
2879 -0.002499 0.00065155 -0.050516 0.31643 -0.0226 -0.076232 -0.061656 -0.010387 -0.045608 -0.030738 0.0096344 -0.020904 -0.012273 -0.0082544
2880 -0.016369 -0.021911 -0.07112 0.33962 -0.063375 -0.10237 -0.075864 -0.013946 -0.059753 -0.02573 -0.065712 -0.0039511 -0.063367 -0.02496
2881 -0.0075198 -0.0035245 -0.044174 0.35389 -0.050209 -0.090814 -0.062701 -0.016685 -0.050138 -0.010901 -0.002889 -0.049958 -0.03944 -0.024546
2882 0.0328 -0.010968 -0.064108 0.40534 -0.033324 -0.088596 -0.048609 -0.0061238 -0.044013 0.0013076 0.019754 0.033896 0.071617 0.040938
2883 0.020329 -0.014261 -0.063582 0.36965 -0.049139 -0.10517 -0.070957 -0.0072429 -0.047888 -0.022444 0.0063176 0.0043991 -0.074487 -0.023178
2884 -0.00057096 -0.042424 -0.072767 0.39433 -0.058804 -0.095598 -0.076775 -0.012892 -0.079983 -0.026615 -0.019219 -0.032328 -0.04281 0.0052355
2885 -0.0012713 -0.020767 -0.069541 0.38373 -0.054569 -0.097849 -0.061773 0.0047789 -0.013428 -0.036286 -0.025216 -0.010604 -0.037533 0.03371
2886 -0.019262 -0.03442 -0.057035 0.44625 -0.039034 -0.09275 -0.065381 0.0187 -0.0057533 -0.039498 -0.029543 -0.0045008 -0.027237 0.049144
2887 -0.010942 0.00052717 -0.047159 0.40782 -0.038918 -0.090302 -0.061999 0.011961 0.062072 -0.011509 0.011931 -0.0067075 -0.05105 -0.010682
2888 -0.041283 -0.020316 -0.052453 0.42255 -0.045793 -0.11404 -0.052706 0.015482 0.073147 -0.0078004 -0.0092559 0.034406 0.043226 0.0021215
2889 -0.0038029 -0.0061989 -0.056107 0.43852 -0.038788 -0.090814 -0.051204 0.032862 0.061222 -0.0016117 -0.0010226 0.0014793 -0.041777 0.076175
2890 -0.010783 -0.011392 -0.076741 0.46773 -0.055343 -0.079185 -0.078822 0.010183 0.027146 -0.031473 -0.040889 0.021953 0.01309 -0.011801
2891 -0.015184 0.013025 -0.080155 0.45301 -0.044808 -0.092466 -0.07371 0.037724 -0.0084786 -0.039524 -0.00010604 -0.037824 -0.071104 -0.049607
2892 -0.055914 -0.045418 -0.093519 0.42593 -0.069833 -0.1195 -0.10619 0.0089852 -0.040604 -0.037316 -0.069843 -0.029381 -0.023167 -0.022523
2893 -0.053024 -0.070621 -0.068663 0.42907 -0.063437 -0.099659 -0.099976 0.018206 -0.053259 -0.042247 -0.039329 0.0004428 -0.0013606 -0.0020886
2894 -0.0033248 -0.036384 -0.11408 0.42438 -0.072672 -0.12754 -0.074624 0.016767 -0.040074 -0.048718 -0.042216 -0.0017938 0.029446 0.011815
2895 0.099815 0.047483 -0.029642 0.48216 -0.018967 -0.050451 -0.036881 0.084728 0.0055212 -0.0034796 -0.0054728 0.03955 0.035753 0.048119
2896 0.014464 -0.01656 -0.048346 0.47251 -0.063052 -0.083382 -0.050589 -0.0018012 -0.040404 -0.013471 -0.06955 -0.0022071 -0.019831 0.011633
2897 -0.010236 -0.012143 -0.07679 0.45939 -0.063707 -0.11193 -0.060687 -0.0061303 -0.006109 -0.030402 -0.060366 -0.033554 -0.051324 0.0087374
2898 -0.032466 -0.020076 -0.093234 0.44334 -0.062791 -0.12642 -0.059635 -0.010439 0.015436 -0.051404 -0.022123 -0.02023 -0.032278 0.0060014
2899 -0.0070268 0.046581 -0.030728 0.51008 -0.031196 -0.076846 -0.066923 0.045981 0.068021 -0.029805 -0.02253 0.032703 -0.025121 0.012905
2900 -0.0092771 -0.010272 -0.084792 0.46348 -0.051321 -0.085597 -0.065771 0.021212 0.11293 -0.035516 0.028324 0.025286 0.038656 -0.053601
2901 -0.023458 -0.053935 -0.11044 0.47575 -0.061196 -0.11607 -0.063379 0.012773 0.092841 -0.048538 -0.020473 0.01847 0.0049822 -0.033417
2902 -0.039068 -0.032279 -0.08625 0.51443 -0.066981 -0.12282 -0.074596 0.021504 0.019116 -0.061029 -0.01019 -0.0060068 -0.051951 -0.045573
2903 -0.020468 0.0035884 -0.051654 0.5061 -0.050416 -0.09699 -0.060864 -0.0037049 0.013151 -0.01558 -0.036106 -0.0054735 0.0035054 -0.0050487
2904 -0.045759 -0.014855 -0.093368 0.49145 -0.05827 -0.11545 -0.069882 0.005366 -0.024064 -0.034481 -0.010673 0.01016 -0.0034979 0.0010453
2905 -0.049209 -0.026378 -0.086483 0.45824 -0.057965 -0.12087 -0.05902 -0.018013 -0.0049295 -0.052723 -0.0252 -0.039957 -0.015701 0.023199
2906 -0.048689 -0.023751 -0.090717 0.48481 -0.06888 -0.11642 -0.099128 -0.028992 -0.029975 -0.061134 -0.013127 0.0014667 0.0066453 -0.026427
2907 -0.01484 -0.014664 -0.071381 0.46708 -0.068185 -0.095105 -0.086756 -0.0035313 -0.0045596 -0.052335 -0.012173 -0.03665 -0.0059481 -0.011773
2908 -0.03965 0.013553 -0.087425 0.5232 -0.06495 -0.095726 -0.044074 -0.01784 -0.0088747 -0.024447 -0.0425 -0.037977 -0.041482 0.025281
2909 -0.019251 0.01276 -0.044219 0.52655 -0.044325 -0.064077 -0.028371 0.018001 0.01273 -0.014848 -0.020837 -0.0044532 -0.056085 0.14561
2910 -0.004861 -0.016243 -0.087043 0.49281 -0.044179 -0.085959 -0.054159 -0.0021586 0.028535 -0.034319 -0.053243 -0.042 -0.0066583 0.012309
2911 -0.032271 0.017454 -0.050887 0.47556 -0.042384 -0.08339 -0.041097 -0.0089277 0.07763 -0.018511 -0.05207 0.019534 0.028038 0.039423
2912 -0.041302 -0.007429 -0.072161 0.50033 -0.040079 -0.079851 -0.045085 0.031013 0.10786 -0.020952 -0.010827 0.0055769 0.040805 0.014987
2913 -0.035942 0.0051179 -0.055355 0.48725 -0.043754 -0.093032 -0.098483 0.020644 0.11215 -0.060683 -0.044773 -0.01485 -0.019078 0.046861
2914 -0.057013 -0.032275 -0.065589 0.45479 -0.055909 -0.11311 -0.083721 0.010885 0.079225 -0.058375 -0.0518 -0.012486 -0.019882 -0.011515
2915 -0.064953 -0.031798 -0.11188 0.41108 -0.062574 -0.10513 -0.047879 -0.0034741 0.06513 -0.038146 -0.043457 -0.001323 -0.041085 0.0046692
2916 -0.053573 -0.028901 -0.092028 0.34112 -0.092528 -0.12982 -0.067066 -0.027803 0.0066248 -0.053947 -0.067354 -0.03828 -0.035099 0.022633
2917 -0.041404 -0.022774 -0.076962 0.33785 -0.067943 -0.11466 -0.087824 -0.016212 0.00058969 -0.040189 -0.01609 -0.031266 0.025298 -0.0020228
2918 -0.046104 0.012793 -0.065566 0.34863 -0.056168 -0.093258 -0.046342 0.0023086 0.018175 -0.04213 -0.011937 -0.057693 0.0071145 0.0023912
2919 -0.047124 0.0077097 -0.08072 0.2935 -0.088273 -0.10565 -0.10162 -0.02176 0.0032096 -0.024231 -0.042064 0.011361 -0.10705 -0.027525
2920 -0.056075 -0.029983 -0.065014 0.32803 -0.047738 -0.11691 -0.054348 -0.02158 -0.0067755 -0.054983 0.0079396 -0.011416 0.014308 0.017229
2921 -0.039385 -0.034016 -0.077488 0.30922 -0.074682 -0.1018 -0.057566 -0.024989 0.0050394 -0.051864 -0.022417 -0.051773 -0.010496 0.016703
2922 -0.056986 0.0041705 -0.10177 0.28222 -0.072317 -0.11341 -0.075374 0.014162 -0.0049356 -0.057545 -1.3798e-05 -0.033709 0.00093097 -0.0073228
2923 -0.061936 -0.050903 -0.082056 0.26061 -0.061092 -0.11704 -0.059081 0.028343 0.037809 -0.075657 -0.05502 -0.034836 -0.017122 -0.0071588
2924 -0.061956 -0.028576 -0.07617 0.25978 -0.067057 -0.098695 -0.053939 0.056244 0.080714 -0.054408 -0.062957 -0.00094259 -0.0033658 -0.068545
2925 -0.044067 -0.041269 -0.035844 0.25636 -0.055502 -0.084586 -0.071327 0.065275 0.15833 -0.035439 -0.053174 0.0078608 -0.056149 -0.0051309
2926 -0.017997 0.028008 0.052361 0.25831 -0.046607 -0.082707 -0.0082049 0.094726 0.18324 -0.018001 -0.016611 -0.0039558 -0.0065626 -0.017147
2927 -0.020188 0.020045 0.081597 0.24936 -0.041331 -0.089388 -0.064313 0.047677 0.13989 -0.032602 -0.049217 0.043408 0.014724 0.0025771
2928 -0.023148 0.053972 0.091813 0.24669 -0.048616 -0.09537 -0.039931 0.041798 0.093704 -0.0002932 -0.058254 0.042911 -3.9387e-05 -0.0016289
2929 -0.038048 0.018699 0.10069 0.19283 -0.055251 -0.097621 -0.045469 0.0099985 0.069999 -0.027375 -0.060631 -0.014416 -0.013233 -0.040355
2930 -0.056399 0.0036861 0.078775 0.24562 -0.018446 -0.082692 -0.047606 0.015789 0.015864 -0.0076358 -0.029947 -0.018142 -0.11561 -0.013981
2931 -0.058269 -0.038857 0.048271 0.21611 -0.062121 -0.11231 -0.029164 -0.01288 0.013909 -0.072207 -0.049684 -0.041729 -0.0083196 -0.010317
2932 -0.06908 -0.02045 0.090587 0.20428 -0.057586 -0.099894 -0.041802 -0.028579 -0.0002963 -0.059348 -0.018551 -0.023006 -0.042053 0.032077
2933 -0.04265 0.017097 0.090813 0.17105 -0.04885 -0.073476 -0.06969 0.0010321 0.025839 -0.05667 -0.020688 0.012668 0.0059036 0.0075511
2934 -0.06132 -0.019386 0.14427 0.22273 -0.065465 -0.085317 -0.052258 0.016073 0.0056136 -0.058421 -0.023114 0.034951 0.04893 0.015095
2935 -0.058201 -0.0074891 0.10988 0.15836 -0.07217 -0.094738 -0.014286 0.030564 0.053228 -0.020672 -0.036861 0.046055 0.043747 -0.024651
2936 -0.058441 -0.020112 0.13779 0.14769 -0.078035 -0.10523 -0.088243 0.032515 0.037663 -0.069254 -0.020018 -0.036522 -0.047607 -0.015447
2937 -0.074091 -0.030075 0.1337 0.13337 -0.09337 -0.12431 -0.065181 0.0096657 0.087248 -0.045885 -0.057484 -0.053639 0.0091301 -0.070363
2938 -0.046972 -0.0070082 0.14207 0.11193 -0.072575 -0.082921 -0.044769 0.022917 0.1394 -0.046986 -0.013791 -0.029835 -0.055843 -0.014969
2939 -0.043662 -0.0095013 0.18239 0.13976 -0.036589 -0.076793 -0.028597 0.040478 0.185 -0.022538 -0.014088 -0.029642 -0.065077 0.057735
2940 -0.060363 -0.026844 0.21356 0.13137 -0.070454 -0.088494 -0.013985 0.040468 0.14476 -0.035759 -0.018324 -0.051489 -0.02312 -0.023701
2941 -0.054293 0.011313 0.21499 0.11005 -0.053249 -0.092965 -0.025543 0.017239 0.096018 -0.03504 -0.016081 0.023605 0.016737 -0.002787
2942 -0.077423 -0.02765 0.22778 0.10435 -0.078074 -0.11188 -0.087941 0.0096702 0.025653 -0.078772 -0.044228 -0.046512 0.026493 -0.014853
2943 -0.052554 0.014767 0.25904 0.12774 -0.050119 -0.082207 -0.050178 0.0027111 0.070228 -0.030923 0.017445 -0.014428 -0.02159 0.004941
2944 -0.063964 -0.024327 0.19282 0.10371 -0.084813 -0.11826 -0.093646 -0.00041797 -0.0028371 -0.068564 -0.039921 -0.048265 -0.015874 0.045605
2945 -0.039345 0.0050604 0.28485 0.11348 -0.043488 -0.07811 -0.042634 0.027443 0.061668 -0.013326 0.0030721 0.046198 -0.0091971 -0.025131
2946 -0.11243 -0.011833 0.20967 0.067524 -0.1034 -0.12549 -0.073122 -0.021996 -9.7232e-05 -0.079147 -0.054085 -0.055668 0.0048395 -0.026797
2947 -0.045305 0.031404 0.26777 0.088841 -0.058808 -0.083972 -0.06464 -0.0012753 0.079818 -0.027568 0.0018587 0.011095 0.041996 -0.052243
2948 -0.046866 0.028321 0.28634 0.10537 -0.045083 -0.080643 -0.042218 0.023676 0.098193 0.0078704 -0.002408 -0.037122 0.023883 0.026181
2949 -0.089406 -0.053162 0.21984 0.054045 -0.090498 -0.12501 -0.072736 0.0033465 0.083288 -0.060001 -0.060995 -0.081338 -0.12987 -0.049965
2950 -0.033066 0.030165 0.26539 0.077792 -0.023602 -0.073965 -0.021893 0.055657 0.17645 -0.012472 0.012659 0.016875 -0.007244 0.0043889
2951 -0.061547 -0.037168 0.30106 0.055009 -0.060697 -0.092877 -0.058071 0.010068 0.14607 -0.030924 -0.051068 0.0061485 0.017543 -0.023647
2952 -0.078737 -0.014771 0.27478 0.053106 -0.056932 -0.1205 -0.071839 0.029779 0.14313 -0.043865 -0.042225 0.012082 0.0039192 -0.018443
2953 -0.062918 -0.023344 0.29419 0.065723 -0.050917 -0.091639 -0.033837 0.02475 0.11404 -0.063036 -0.085082 -0.023035 0.024106 0.0057709
2954 -0.036058 -0.007267 0.3126 0.0272 -0.063362 -0.09811 -0.064675 -0.012239 0.074772 -0.058348 -0.047408 -0.012821 0.0084424 -0.033025
2955 -0.037958 0.01656 0.3363 0.051217 -0.050717 -0.081121 -0.026903 0.0039719 0.057047 -0.027829 0.002735 -0.003098 0.072869 -0.017101
2956 -0.071159 -0.051163 0.30261 0.025964 -0.078561 -0.12551 -0.076991 -0.016797 0.014602 -0.04864 -0.057112 -0.047695 0.0043356 -0.0050472
2957 -0.033489 0.0072139 0.36898 0.057451 -0.038826 -0.073054 -0.0013385 0.032654 0.063947 -0.016022 0.014772 0.048669 -0.018648 0.0040168
2958 -0.05739 -0.0060392 0.37652 0.045188 -0.034581 -0.056505 -0.0059363 0.015585 0.058662 -0.051753 -0.017305 -0.010318 -0.023591 0.076251
2959 -0.0623 0.00036777 0.31423 0.025935 -0.052056 -0.12093 -0.064994 -0.014824 0.031257 -0.047464 -0.035262 0.0082755 0.033755 0.043695
2960 -0.02836 0.026475 0.34699 0.037262 -0.045851 -0.097197 -0.017122 0.0016364 0.045622 -0.045215 -0.046568 0.039699 0.094632 -0.032771
2961 -0.047101 0.0094917 0.33682 -0.0061905 -0.062896 -0.076198 -0.04752 0.043757 0.068577 -0.045967 -0.034025 -0.014688 -0.014661 0.042793
2962 -0.081111 -0.0029214 0.33115 -0.0053134 -0.07708 -0.12145 -0.060048 0.060058 0.091172 -0.055358 -0.041652 -0.00027435 0.022265 -0.012683
2963 -0.069011 -0.016134 0.32386 -0.00099639 -0.065985 -0.096951 -0.089816 0.091499 0.15605 -0.050699 -0.028709 0.009569 -0.069498 0.010731
2964 -0.048742 -0.023917 0.3339 0.021991 -0.06235 -0.098462 -0.027253 0.08859 0.15549 -0.0040408 -0.035205 0.036122 -0.054062 -0.012815
2965 -0.064052 -0.0075305 0.30649 -0.031182 -0.056405 -0.12493 -0.055391 0.057221 0.141 -0.054762 -0.056172 -0.022944 -0.0015249 -0.014861
2966 -0.070573 -0.027324 0.3367 -0.021965 -0.0566 -0.11394 -0.056919 0.029402 0.046381 -0.061063 -0.040349 -0.037411 -0.013628 0.027063
2967 -0.070253 -0.063507 0.33571 -0.026498 -0.065895 -0.11148 -0.059977 0.025103 0.038526 -0.080535 -0.050855 -0.059277 -0.026632 -0.11536
2968 -0.077533 -0.0099497 0.34354 -0.0076711 -0.056039 -0.11748 -0.054455 0.022704 0.070061 -0.024606 -0.032422 -0.031734 -0.022905 -0.031009
2969 -0.090194 -0.034233 0.32005 -0.040764 -0.071684 -0.12932 -0.086813 -0.011265 0.0072062 -0.074367 -0.072619 -0.050481 -0.075019 -0.023175
2970 -0.072184 -0.036666 0.34091 -0.033227 -0.063709 -0.10671 -0.084661 0.0047554 0.0046012 -0.077659 -0.042815 -0.032277 -0.0048819 -0.059111
2971 -0.074395 -0.0013988 0.37709 -0.02589 -0.071154 -0.10211 -0.040228 0.0035763 0.017436 -0.04513 -0.017062 -0.024834 -0.054635 -9.7322e-05
2972 -0.089125 -0.042542 0.33851 -0.063613 -0.053839 -0.12013 -0.036146 -0.0099728 -0.002259 -0.041501 -0.054859 -0.017191 -0.023459 0.0057067
2973 -0.038435 0.011455 0.37966 -0.0049659 -0.047633 -0.089632 0.061626 0.026268 0.064246 -0.050713 -0.044386 0.023583 0.066928 0.0069307
2974 -0.10593 -0.023608 0.30699 -0.068019 -0.080488 -0.13612 0.026548 -0.019521 -0.0056991 -0.054414 -0.043512 -0.014174 0.023205 -0.032785
2975 -0.040466 -0.021321 0.33915 -0.036692 -0.059553 -0.091595 0.09208 0.02552 0.016946 -0.044695 -0.041249 -0.05447 0.10402 0.037419
2976 -0.088817 -0.003944 0.34849 -0.034665 -0.060508 -0.091566 0.037392 -0.012009 0.023391 -0.046067 -0.019256 -0.0012371 -0.060702 0.061653
2977 -0.064507 -0.044517 0.31886 -0.074828 -0.076363 -0.10344 -0.021406 0.0067017 -0.0071043 -0.073548 -0.074762 -0.025514 0.029744 -0.038563
2978 -0.046417 -0.0137 0.37148 -0.031921 -0.058748 -0.079608 -0.012813 0.032113 0.0069606 -0.059079 -0.039439 -0.0188 -0.015829 -0.026509
2979 -0.072328 -0.036673 0.34437 -0.066044 -0.072272 -0.11391 -0.068121 -0.023816 -0.026634 -0.056061 -0.056896 -0.059477 -0.043242 -0.014245
2980 -0.086718 -0.050886 0.33563 -0.095877 -0.072277 -0.11488 -0.023639 -0.042296 -0.020119 -0.074032 -0.018533 -0.0014036 -0.039286 0.0074986
2981 -0.080718 -0.031789 0.32931 -0.07072 -0.060132 -0.13582 -0.040537 -0.039735 -0.051235 -0.061833 -0.048679 -0.04726 -0.10225 -0.029767
2982 -0.058319 -0.023712 0.25727 -0.060292 -0.068547 -0.11989 -0.030085 -0.017684 -0.0080796 -0.057265 -0.044216 0.016243 0.0096974 -0.0018034
2983 -0.056339 -0.0027754 0.29453 -0.072865 -0.056642 -0.094004 -0.033153 -0.011783 -0.027735 -0.033436 -0.0037226 0.033757 0.051894 -0.026439
2984 -0.05493 -0.0033184 0.23396 -0.047008 -0.076487 -0.098495 0.0070395 -0.0013119 -0.0121 -0.038747 -0.091749 -0.01847 0.012951 -0.063475
2985 -0.09503 -0.065831 0.20943 -0.075281 -0.050441 -0.13702 0.014622 -0.026531 -0.047735 -0.077849 -0.026326 -0.044707 -0.0063228 -0.023881
2986 -0.04784 -0.0027045 0.21583 -0.096514 -0.076226 -0.10789 -0.012306 -0.01406 -0.02226 -0.04974 0.012527 -0.023793 -0.026816 -0.0051675
2987 -0.068431 0.0027325 0.21327 -0.096117 -0.059331 -0.10375 0.027136 -0.012419 -0.017645 -0.044391 -0.024939 0.01895 0.0072904 -0.053093
2988 -0.029581 0.031509 0.21437 -0.07673 -0.043306 -0.09055 0.082308 0.021112 0.02227 -0.031052 0.013954 -0.0086366 0.014737 -0.010389
2989 -0.076282 -0.025144 0.223 -0.076103 -0.063741 -0.10558 0.08066 -0.024227 -0.026455 -0.039064 -0.082373 -0.031163 -0.058566 -0.0028355
2990 -0.033902 0.019003 0.23521 -0.086226 -0.043166 -0.074112 0.091302 0.0072635 0.01499 -0.027655 0.012 -0.0037799 0.0082802 0.038828
2991 -0.055532 -0.01822 0.19718 -0.089979 -0.03587 -0.092924 0.071294 0.0042744 -0.027575 -0.038626 0.031254 0.020124 0.0093168 0.044092
2992 -0.055523 0.020437 0.21563 -0.058542 -0.031405 -0.086175 0.092047 0.0093753 0.02081 -0.00012775 -0.0037929 0.0055769 0.023373 -0.028584
2993 -0.045623 0.013234 0.20257 -0.063785 -0.01772 -0.076276 0.039019 0.011156 -0.011755 -0.012369 0.0025404 -0.00072973 0.03837 -0.02665
2994 -0.077713 -0.042849 0.17246 -0.10492 -0.045345 -0.10465 -0.0038891 -0.028923 -0.04842 -0.05621 -0.014386 -0.017056 -0.019233 -0.025316
2995 -0.055134 0.019078 0.16258 -0.11221 -0.03244 -0.091558 0.027773 -0.027722 -0.057675 -0.033372 -0.020113 -0.001963 0.025603 -0.0042216
[truncated: 139,353 more chars]
