# Supplementary material for: Insulin modulates the frequency of Ca2+ oscillations in mouse pancreatic islets
Source: PLoS One. 2017 Aug 28;12(8):e0183569. doi: 10.1371/journal.pone.0183569 (PMC5573301; doi:10.1371/journal.pone.0183569)
Supplement: S1 File — All the time traces of detrended Ca2+ oscillations for constant insulin infusion (0, 100, or 1000 nM) and alternating insulin infusion (100, 500, or 1000 nM with 4 or 5 min periods) were compressed as a single file, S1_File.zip, in which each imaging experiment was recorded as a text file where the first column represents time (sec) and the following columns represent detrended Ca2+ traces from multiple islets. (ZIP) [file pone.0183569.s001.zip › data_500I_150s_2.txt]

1 -0.25584 -0.12903 -0.25763 -0.20352 -0.20851 -0.12977 -0.060007 -0.079566
2 -0.26826 -0.14238 -0.2863 -0.22216 -0.22832 -0.13975 -0.063131 -0.11722
3 -0.26168 -0.13011 -0.2622 -0.2138 -0.21429 -0.13483 -0.050446 -0.089653
4 -0.2606 -0.14298 -0.27827 -0.21213 -0.22301 -0.13653 -0.04968 -0.081961
5 -0.2483 -0.11809 -0.27665 -0.20687 -0.2091 -0.12936 -0.050335 -0.089019
6 -0.23361 -0.12605 -0.25713 -0.20095 -0.20642 -0.12049 -0.054289 -0.069307
7 -0.25795 -0.12967 -0.26749 -0.20099 -0.209 -0.12602 -0.074094 -0.088636
8 -0.25654 -0.13522 -0.27187 -0.19141 -0.22199 -0.133 -0.048149 -0.099574
9 -0.26058 -0.13629 -0.26908 -0.20083 -0.21683 -0.13313 -0.046133 -0.094552
10 -0.26836 -0.13348 -0.27939 -0.21315 -0.21686 -0.14306 -0.074988 -0.1196
11 -0.24574 -0.13986 -0.26219 -0.19322 -0.19387 -0.11179 -0.039362 -0.058309
12 -0.24534 -0.11861 -0.26619 -0.19728 -0.20967 -0.12429 -0.054717 -0.096027
13 -0.25207 -0.13673 -0.2684 -0.20012 -0.20953 -0.12721 -0.042102 -0.087535
14 -0.2621 -0.13458 -0.26295 -0.2068 -0.2106 -0.12545 -0.056346 -0.099194
15 -0.2475 -0.13725 -0.26965 -0.2092 -0.20333 -0.13159 -0.066561 -0.086352
16 -0.24537 -0.1363 -0.26799 -0.19709 -0.19345 -0.11858 -0.028705 -0.0679
17 -0.25816 -0.13117 -0.25016 -0.18694 -0.20292 -0.12926 -0.04218 -0.090458
18 -0.25751 -0.14821 -0.27404 -0.1931 -0.21737 -0.12473 -0.047234 -0.11842
19 -0.2658 -0.14305 -0.28193 -0.20891 -0.22363 -0.14107 -0.073009 -0.12531
20 -0.24556 -0.12324 -0.25147 -0.1891 -0.20823 -0.12057 -0.042454 -0.098523
21 -0.22031 -0.13068 -0.2517 -0.17906 -0.19625 -0.11418 -0.029268 -0.063361
22 -0.23145 -0.13357 -0.2488 -0.19248 -0.20784 -0.12 -0.032683 -0.08525
23 -0.25141 -0.12779 -0.2505 -0.18828 -0.21304 -0.1322 -0.049387 -0.072688
24 -0.2448 -0.12761 -0.25477 -0.19188 -0.21403 -0.13618 -0.045122 -0.066606
25 -0.23652 -0.11875 -0.24437 -0.16705 -0.19114 -0.10418 -0.027377 -0.043724
26 -0.25109 -0.13029 -0.25042 -0.20293 -0.21026 -0.12784 -0.041501 -0.10227
27 -0.24822 -0.12595 -0.25355 -0.19509 -0.21186 -0.13476 -0.070026 -0.11081
28 -0.2471 -0.12877 -0.26636 -0.19325 -0.21426 -0.13611 -0.04282 -0.11252
29 -0.2519 -0.13206 -0.26462 -0.19367 -0.21596 -0.14677 -0.065725 -0.078598
30 -0.25807 -0.12371 -0.25255 -0.20023 -0.20682 -0.15541 -0.055389 -0.10453
31 -0.25254 -0.11929 -0.2502 -0.17899 -0.19917 -0.128 -0.048854 -0.10509
32 -0.25371 -0.13133 -0.25846 -0.2069 -0.21323 -0.14245 -0.062519 -0.093202
33 -0.24713 -0.13494 -0.25962 -0.19323 -0.21577 -0.1296 -0.059863 -0.098801
34 -0.25386 -0.11848 -0.25001 -0.18761 -0.19745 -0.13034 -0.040418 -0.097979
35 -0.23393 -0.12721 -0.24275 -0.19515 -0.2036 -0.12689 -0.065722 -0.10795
36 -0.26566 -0.14136 -0.25712 -0.1983 -0.21398 -0.15059 -0.060267 -0.14164
37 -0.26249 -0.13388 -0.27698 -0.19722 -0.22088 -0.15396 -0.067882 -0.12358
38 -0.21684 -0.11064 -0.24508 -0.17414 -0.19222 -0.11975 -0.043726 -0.1044
39 -0.2299 -0.10576 -0.23771 -0.14838 -0.19645 -0.12692 -0.042791 -0.10542
40 -0.22425 -0.11096 -0.23887 -0.16606 -0.18641 -0.12305 -0.037625 -0.084978
41 -0.24313 -0.13587 -0.25871 -0.18323 -0.2101 -0.13045 -0.05125 -0.12446
42 -0.25707 -0.1175 -0.26084 -0.18573 -0.21336 -0.14981 -0.062185 -0.12554
43 -0.24323 -0.11665 -0.24878 -0.16712 -0.21076 -0.13867 -0.058599 -0.13268
44 -0.23173 -0.12134 -0.24721 -0.17133 -0.19858 -0.13598 -0.046554 -0.1414
45 -0.23933 -0.1199 -0.24417 -0.1742 -0.21263 -0.13272 -0.055168 -0.08798
46 -0.24089 -0.12427 -0.24708 -0.18301 -0.19673 -0.1407 -0.051053 -0.14006
47 -0.24367 -0.11151 -0.23734 -0.1662 -0.19169 -0.11781 -0.037447 -0.10551
48 -0.25439 -0.12645 -0.2453 -0.18855 -0.20948 -0.13682 -0.048952 -0.13393
49 -0.22945 -0.11761 -0.23321 -0.15718 -0.19446 -0.11647 -0.046987 -0.11722
50 -0.23705 -0.11083 -0.23595 -0.17063 -0.19859 -0.12932 -0.036931 -0.11855
51 -0.23991 -0.11612 -0.26026 -0.18131 -0.19897 -0.13807 -0.051886 -0.14398
52 -0.22903 -0.11217 -0.2532 -0.18421 -0.20052 -0.12777 -0.04503 -0.13144
53 -0.23813 -0.12395 -0.25785 -0.17079 -0.19679 -0.1331 -0.040615 -0.12693
54 -0.25483 -0.13258 -0.25782 -0.179 -0.20725 -0.13876 -0.07684 -0.14531
55 -0.22261 -0.11611 -0.26021 -0.17213 -0.19505 -0.1278 -0.046364 -0.12809
56 -0.25418 -0.12488 -0.25172 -0.18036 -0.19668 -0.12774 -0.040839 -0.12325
57 -0.24659 -0.12736 -0.25491 -0.17378 -0.20355 -0.14648 -0.068593 -0.13663
58 -0.23368 -0.12402 -0.2516 -0.16972 -0.18949 -0.12711 -0.039728 -0.094847
59 -0.23589 -0.12763 -0.24919 -0.17426 -0.19382 -0.11348 -0.032542 -0.11566
60 -0.24929 -0.13169 -0.26111 -0.17075 -0.19648 -0.12144 -0.050047 -0.095354
61 -0.23746 -0.11881 -0.2526 -0.17522 -0.19764 -0.12982 -0.063142 -0.13305
62 -0.23423 -0.12284 -0.25634 -0.16446 -0.18812 -0.13149 -0.042736 -0.0877
63 -0.24339 -0.14248 -0.26099 -0.1872 -0.20217 -0.13767 -0.043191 -0.12969
64 -0.23078 -0.13407 -0.2571 -0.17875 -0.19934 -0.13194 -0.058565 -0.12714
65 -0.23273 -0.12991 -0.24578 -0.17951 -0.19171 -0.13631 -0.04189 -0.1244
66 -0.23922 -0.14495 -0.24793 -0.18203 -0.19184 -0.12448 -0.044845 -0.095743
67 -0.23082 -0.13784 -0.25246 -0.18941 -0.19672 -0.12904 -0.044479 -0.095172
68 -0.23342 -0.14028 -0.25315 -0.17229 -0.19898 -0.13157 -0.035104 -0.11528
69 -0.23586 -0.14555 -0.25729 -0.19026 -0.19557 -0.13604 -0.049038 -0.11931
70 -0.24787 -0.14293 -0.25392 -0.1682 -0.19217 -0.12701 -0.042973 -0.10431
71 -0.23316 -0.11911 -0.24832 -0.15698 -0.18337 -0.10824 -0.055827 -0.12481
72 -0.2478 -0.13105 -0.25737 -0.16292 -0.18559 -0.13022 -0.040342 -0.078553
73 -0.23619 -0.13093 -0.25061 -0.18113 -0.18499 -0.12971 -0.052057 -0.077061
74 -0.23202 -0.12992 -0.24555 -0.15929 -0.19016 -0.12705 -0.047211 -0.11377
75 -0.22704 -0.1249 -0.25096 -0.1645 -0.18332 -0.14625 -0.041266 -0.11117
76 -0.23557 -0.12807 -0.26462 -0.18899 -0.20096 -0.1405 -0.06691 -0.11043
77 -0.22468 -0.12519 -0.2438 -0.17473 -0.19119 -0.13498 -0.047455 -0.090914
78 -0.23767 -0.13216 -0.24585 -0.18485 -0.19721 -0.13422 -0.04792 -0.064503
79 -0.24906 -0.12648 -0.23827 -0.19041 -0.18361 -0.1355 -0.041564 -0.098511
80 -0.25459 -0.1302 -0.24836 -0.1822 -0.18289 -0.12578 -0.034739 -0.083269
81 -0.23836 -0.11195 -0.23715 -0.17554 -0.18284 -0.12756 -0.038723 -0.082107
82 -0.24706 -0.12684 -0.24528 -0.17471 -0.18859 -0.13282 -0.045958 -0.078406
83 -0.22988 -0.13249 -0.24229 -0.18492 -0.18047 -0.13816 -0.045522 -0.086714
84 -0.24378 -0.1331 -0.26244 -0.17454 -0.18863 -0.1368 -0.063577 -0.10666
85 -0.26612 -0.13652 -0.25274 -0.18081 -0.19098 -0.13071 -0.070742 -0.091181
86 -0.21805 -0.11179 -0.24363 -0.17072 -0.17425 -0.12113 -0.033576 -0.10143
87 -0.24854 -0.12677 -0.25853 -0.19969 -0.19305 -0.13462 -0.056501 -0.091297
88 -0.24236 -0.12392 -0.23577 -0.18409 -0.18627 -0.11514 -0.045325 -0.079015
89 -0.23953 -0.11982 -0.25361 -0.16744 -0.1801 -0.12153 -0.06709 -0.091664
90 -0.24073 -0.13386 -0.24424 -0.1775 -0.18087 -0.13295 -0.045765 -0.097912
91 -0.23891 -0.13834 -0.24309 -0.16955 -0.18328 -0.11862 -0.045609 -0.08459
92 -0.22528 -0.13225 -0.24333 -0.16212 -0.17704 -0.13471 -0.053434 -0.098408
93 -0.23345 -0.13436 -0.2293 -0.16169 -0.17833 -0.1174 -0.042888 -0.073537
94 -0.24859 -0.13675 -0.24735 -0.1673 -0.19543 -0.14692 -0.063733 -0.094355
95 -0.25923 -0.13537 -0.24287 -0.17943 -0.18997 -0.15998 -0.057998 -0.11833
96 -0.22092 -0.12659 -0.22888 -0.1762 -0.18082 -0.1122 -0.042462 -0.052851
97 -0.22728 -0.122 -0.242 -0.16329 -0.17953 -0.13523 -0.051737 -0.08599
98 -0.2327 -0.1393 -0.25464 -0.1618 -0.18085 -0.13285 -0.061151 -0.092388
99 -0.23496 -0.12844 -0.25342 -0.16687 -0.18176 -0.13734 -0.054656 -0.10075
100 -0.22124 -0.11419 -0.23541 -0.16788 -0.17721 -0.1187 -0.04474 -0.084265
101 -0.24497 -0.14464 -0.25497 -0.18375 -0.18773 -0.13084 -0.052205 -0.11423
102 -0.23308 -0.14201 -0.24869 -0.19246 -0.19183 -0.1376 -0.06644 -0.11136
103 -0.22792 -0.12397 -0.24125 -0.17197 -0.18081 -0.10615 -0.027094 -0.077349
104 -0.22859 -0.12576 -0.2367 -0.17642 -0.16747 -0.12005 -0.037429 -0.11006
105 -0.2149 -0.12288 -0.24093 -0.16009 -0.17202 -0.11315 -0.039273 -0.099826
106 -0.24523 -0.13771 -0.26396 -0.1922 -0.18555 -0.14702 -0.067198 -0.13202
107 -0.22183 -0.11037 -0.23056 -0.1615 -0.16792 -0.11422 -0.032853 -0.10711
108 -0.23152 -0.11411 -0.23019 -0.15696 -0.15594 -0.10697 -0.034547 -0.093741
109 -0.22082 -0.1158 -0.22508 -0.16988 -0.16551 -0.11678 -0.047612 -0.096379
110 -0.20476 -0.1204 -0.23717 -0.18574 -0.17645 -0.1229 -0.039886 -0.1041
111 -0.23745 -0.12513 -0.25988 -0.19617 -0.17987 -0.1353 -0.048741 -0.1144
112 -0.22861 -0.1246 -0.23489 -0.18952 -0.18201 -0.13145 -0.045505 -0.10893
113 -0.23258 -0.1194 -0.23482 -0.16372 -0.17481 -0.12578 -0.05223 -0.10109
114 -0.22321 -0.13158 -0.23644 -0.16714 -0.17303 -0.12747 -0.074235 -0.11313
115 -0.21152 -0.11397 -0.23596 -0.16609 -0.16677 -0.1013 -0.035029 -0.1092
116 -0.22014 -0.12148 -0.239 -0.17439 -0.16982 -0.12843 -0.048814 -0.11971
117 -0.23214 -0.12822 -0.24709 -0.17457 -0.17473 -0.11743 -0.047218 -0.1185
118 -0.2331 -0.12421 -0.25388 -0.18413 -0.18477 -0.1313 -0.065133 -0.12706
119 -0.24075 -0.12031 -0.24374 -0.17932 -0.176 -0.13484 -0.053428 -0.12748
120 -0.24158 -0.12401 -0.25133 -0.18221 -0.17413 -0.13403 -0.057692 -0.12948
121 -0.20661 -0.10671 -0.2344 -0.15708 -0.15863 -0.10881 -0.033097 -0.11382
122 -0.2181 -0.1204 -0.24884 -0.17171 -0.16559 -0.12383 -0.039011 -0.088626
123 -0.21055 -0.13129 -0.24576 -0.16562 -0.17478 -0.1275 -0.058776 -0.1124
124 -0.2374 -0.097835 -0.2281 -0.16081 -0.15488 -0.10367 -0.01003 -0.078573
125 -0.23606 -0.13219 -0.24124 -0.18619 -0.18046 -0.13766 -0.063305 -0.098601
126 -0.21685 -0.11446 -0.25233 -0.16876 -0.16568 -0.12 -0.0528 -0.13051
127 -0.23528 -0.12737 -0.24401 -0.17346 -0.17775 -0.13376 -0.057254 -0.12283
128 -0.22374 -0.11699 -0.2349 -0.15762 -0.17366 -0.12353 -0.058869 -0.096946
129 -0.23712 -0.1225 -0.25345 -0.1817 -0.18804 -0.14194 -0.048603 -0.13157
130 -0.20936 -0.12601 -0.23331 -0.17812 -0.1739 -0.12373 -0.053408 -0.079853
131 -0.23984 -0.12593 -0.24856 -0.19744 -0.18664 -0.14947 -0.056023 -0.11215
132 -0.23116 -0.1231 -0.24239 -0.1811 -0.17409 -0.12263 -0.054797 -0.094139
133 -0.1904 -0.12065 -0.21913 -0.16063 -0.16413 -0.11123 -0.036602 -0.073977
134 -0.2456 -0.1426 -0.26213 -0.18939 -0.1761 -0.13805 -0.066176 -0.073896
135 -0.23214 -0.14928 -0.27046 -0.1829 -0.18479 -0.15153 -0.085271 -0.12909
136 -0.23231 -0.11897 -0.25209 -0.1584 -0.17146 -0.13414 -0.053506 -0.093342
137 -0.24253 -0.12589 -0.24676 -0.17021 -0.17965 -0.15612 -0.05182 -0.09424
138 -0.24281 -0.12819 -0.25541 -0.17744 -0.18453 -0.1488 -0.074735 -0.10115
139 -0.20981 -0.12937 -0.25745 -0.16426 -0.18178 -0.13354 -0.060949 -0.061677
140 -0.22603 -0.12449 -0.24956 -0.16879 -0.17732 -0.12827 -0.035774 -0.074895
141 -0.22848 -0.1088 -0.23269 -0.15263 -0.16078 -0.11171 -0.038818 -0.083214
142 -0.24075 -0.12799 -0.24801 -0.17322 -0.17332 -0.15031 -0.052473 -0.074552
143 -0.21905 -0.13461 -0.25392 -0.17634 -0.17957 -0.14376 -0.078258 -0.07154
144 -0.23625 -0.1195 -0.24454 -0.18147 -0.17855 -0.14702 -0.046532 -0.085728
145 -0.21838 -0.12721 -0.24909 -0.18362 -0.1707 -0.15211 -0.073647 -0.099937
146 -0.223 -0.11641 -0.24515 -0.17565 -0.16685 -0.12983 -0.056461 -0.068985
147 -0.23055 -0.11556 -0.24849 -0.17695 -0.17385 -0.13773 -0.045726 -0.073583
148 -0.20769 -0.11643 -0.23905 -0.1627 -0.15545 -0.12155 -0.043511 -0.040711
149 -0.24397 -0.13073 -0.25641 -0.1839 -0.18707 -0.14514 -0.065865 -0.09259
150 -0.2366 -0.11703 -0.25362 -0.16568 -0.17378 -0.1421 -0.0664 -0.080088
151 -0.22802 -0.13772 -0.26317 -0.1943 -0.17627 -0.13482 -0.063714 -0.085826
152 -0.23682 -0.12546 -0.25883 -0.18667 -0.17985 -0.15212 -0.064869 -0.097874
153 -0.23638 -0.13382 -0.26183 -0.17921 -0.18335 -0.15262 -0.064253 -0.079033
154 -0.24115 -0.12071 -0.25042 -0.1717 -0.16754 -0.12968 -0.061498 -0.065711
155 -0.24631 -0.13205 -0.26308 -0.17362 -0.18495 -0.14539 -0.067373 -0.061329
156 -0.23352 -0.12231 -0.24288 -0.16531 -0.17708 -0.14369 -0.059667 -0.057898
157 -0.23152 -0.12566 -0.26222 -0.1668 -0.17044 -0.14458 -0.064282 -0.054446
158 -0.22938 -0.12675 -0.27612 -0.17521 -0.18547 -0.15684 -0.064816 -0.055594
159 -0.2376 -0.11328 -0.26361 -0.18101 -0.17847 -0.1266 -0.061471 -0.063812
160 -0.22583 -0.11635 -0.27508 -0.18152 -0.17229 -0.14359 -0.083396 -0.094871
161 -0.25704 -0.14294 -0.28638 -0.20552 -0.19311 -0.16512 -0.08226 -0.090529
162 -0.2561 -0.13903 -0.29159 -0.19814 -0.19671 -0.17077 -0.10095 -0.10711
163 -0.24917 -0.13459 -0.26709 -0.1942 -0.19854 -0.14419 -0.082479 -0.099755
164 -0.24272 -0.14265 -0.27673 -0.21071 -0.19796 -0.16902 -0.076374 -0.10456
165 -0.24572 -0.12103 -0.25901 -0.1877 -0.17854 -0.14271 -0.065848 -0.069752
166 -0.25813 -0.13768 -0.26591 -0.18256 -0.19351 -0.15554 -0.066713 -0.07159
167 -0.24153 -0.1406 -0.28773 -0.20058 -0.19027 -0.16524 -0.069808 -0.086159
168 -0.24758 -0.11832 -0.29178 -0.18752 -0.1839 -0.16484 -0.071422 -0.094197
169 -0.26877 -0.1465 -0.2936 -0.20833 -0.202 -0.18022 -0.089707 -0.1006
170 -0.26043 -0.13296 -0.29303 -0.1965 -0.19876 -0.16052 -0.075461 -0.084163
171 -0.25709 -0.12901 -0.29095 -0.18907 -0.18706 -0.15769 -0.068726 -0.065432
172 -0.26732 -0.14608 -0.3077 -0.19987 -0.19736 -0.1617 -0.097631 -0.06681
173 -0.25957 -0.14048 -0.30493 -0.18047 -0.19903 -0.17361 -0.086835 -0.086078
174 -0.25292 -0.13221 -0.30871 -0.20024 -0.19859 -0.1673 -0.08922 -0.1075
175 -0.26811 -0.14847 -0.31024 -0.22378 -0.20725 -0.18644 -0.081024 -0.066215
176 -0.25742 -0.14539 -0.29758 -0.20325 -0.19331 -0.1552 -0.075719 -0.045353
177 -0.27817 -0.14538 -0.31375 -0.21257 -0.2144 -0.1708 -0.090684 -0.068241
178 -0.26012 -0.13924 -0.2965 -0.21548 -0.20571 -0.18299 -0.086308 -0.10206
179 -0.27495 -0.14839 -0.32397 -0.22459 -0.20149 -0.17891 -0.085913 -0.097078
180 -0.2617 -0.14646 -0.31037 -0.20034 -0.20744 -0.18003 -0.079267 -0.078886
181 -0.28764 -0.15646 -0.32383 -0.21209 -0.21493 -0.1984 -0.10323 -0.094154
182 -0.28811 -0.15901 -0.3245 -0.22749 -0.22372 -0.20388 -0.12684 -0.12433
183 -0.27521 -0.15123 -0.32368 -0.2249 -0.20961 -0.17194 -0.089971 -0.10126
184 -0.27984 -0.15449 -0.32028 -0.21987 -0.2113 -0.18025 -0.092766 -0.081979
185 -0.28204 -0.16328 -0.33271 -0.22222 -0.21966 -0.1992 -0.11012 -0.069737
186 -0.2893 -0.14934 -0.33635 -0.21879 -0.21971 -0.18321 -0.1172 -0.098186
187 -0.27681 -0.15155 -0.32994 -0.20717 -0.20804 -0.19837 -0.10605 -0.073034
188 -0.30234 -0.17107 -0.34647 -0.22222 -0.22754 -0.20536 -0.10953 -0.10456
189 -0.29596 -0.16098 -0.33896 -0.22015 -0.215 -0.1955 -0.10368 -0.09099
190 -0.2797 -0.15924 -0.33671 -0.22685 -0.21603 -0.19158 -0.095303 -0.080369
191 -0.26716 -0.16385 -0.34361 -0.22419 -0.21327 -0.19466 -0.11271 -0.092467
192 -0.29633 -0.16525 -0.33457 -0.24039 -0.2191 -0.20004 -0.1048 -0.1109
193 -0.3113 -0.16292 -0.34046 -0.2417 -0.22838 -0.19921 -0.1183 -0.074963
194 -0.29257 -0.15722 -0.34748 -0.24363 -0.23847 -0.19259 -0.1092 -0.10608
195 -0.30426 -0.1601 -0.34768 -0.24577 -0.22806 -0.20267 -0.13009 -0.08539
196 -0.29368 -0.1545 -0.34255 -0.24033 -0.22687 -0.20134 -0.10624 -0.068358
197 -0.29552 -0.15121 -0.34507 -0.23039 -0.22281 -0.19095 -0.11355 -0.053447
198 -0.31003 -0.17836 -0.36547 -0.25597 -0.24951 -0.21397 -0.1179 -0.070355
199 -0.30752 -0.14876 -0.35255 -0.22572 -0.21604 -0.1967 -0.11236 -0.036613
200 -0.31771 -0.16384 -0.36465 -0.24612 -0.22395 -0.20843 -0.11925 -0.055851
201 -0.30178 -0.15972 -0.35871 -0.23755 -0.22997 -0.19912 -0.1301 -0.06116
202 -0.30018 -0.15612 -0.35204 -0.23465 -0.22585 -0.20091 -0.10386 -0.045878
203 -0.29433 -0.1521 -0.35338 -0.22408 -0.23199 -0.20329 -0.12159 -0.062166
204 -0.32274 -0.16453 -0.36445 -0.25196 -0.24128 -0.21332 -0.13244 -0.065824
205 -0.32342 -0.17191 -0.37333 -0.24095 -0.24125 -0.20616 -0.14552 -0.061023
206 -0.30512 -0.15999 -0.3597 -0.25481 -0.23457 -0.21076 -0.13602 -0.055501
207 -0.32442 -0.16928 -0.35991 -0.2403 -0.24124 -0.22413 -0.12991 -0.040199
208 -0.29979 -0.16237 -0.35877 -0.24048 -0.23249 -0.21464 -0.15173 -0.067917
209 -0.32509 -0.18868 -0.37351 -0.27485 -0.26331 -0.22689 -0.1489 -0.12005
210 -0.28588 -0.15304 -0.35801 -0.25154 -0.23248 -0.20793 -0.11913 -0.095264
211 -0.29752 -0.16853 -0.35937 -0.24799 -0.24405 -0.21347 -0.12486 -0.073912
212 -0.30485 -0.1744 -0.35756 -0.25735 -0.24336 -0.22461 -0.15371 -0.095441
213 -0.30319 -0.16953 -0.34867 -0.23622 -0.22788 -0.21154 -0.12131 -0.095939
214 -0.32477 -0.1962 -0.3572 -0.25522 -0.2607 -0.22513 -0.15318 -0.12802
215 -0.30018 -0.17514 -0.35489 -0.2571 -0.23902 -0.21585 -0.13778 -0.10376
216 -0.34418 -0.18783 -0.36864 -0.26058 -0.24571 -0.21957 -0.15894 -0.13053
217 -0.30967 -0.17975 -0.37478 -0.26312 -0.24612 -0.21143 -0.14355 -0.081622
218 -0.31271 -0.18774 -0.36356 -0.249 -0.23956 -0.20352 -0.15492 -0.09039
219 -0.30927 -0.18064 -0.35407 -0.25446 -0.2462 -0.20597 -0.13547 -0.096088
220 -0.3046 -0.18344 -0.36212 -0.25555 -0.24752 -0.21025 -0.14403 -0.11507
221 -0.3064 -0.18395 -0.355 -0.25946 -0.24498 -0.21048 -0.14008 -0.086945
222 -0.30802 -0.17815 -0.35374 -0.27114 -0.24566 -0.19582 -0.14259 -0.10907
223 -0.32347 -0.19055 -0.37559 -0.27256 -0.26029 -0.23159 -0.14937 -0.11302
224 -0.32571 -0.1979 -0.37669 -0.27248 -0.25457 -0.21701 -0.15733 -0.10796
225 -0.31577 -0.19136 -0.3768 -0.26456 -0.2605 -0.22072 -0.1504 -0.11886
226 -0.33259 -0.19846 -0.36084 -0.27146 -0.24714 -0.22976 -0.14324 -0.11837
227 -0.32839 -0.20326 -0.37821 -0.2684 -0.26004 -0.22171 -0.15989 -0.10666
228 -0.3284 -0.19411 -0.37032 -0.25838 -0.2469 -0.2059 -0.14751 -0.10916
229 -0.32544 -0.20315 -0.37951 -0.26113 -0.24995 -0.23381 -0.15123 -0.12475
230 -0.32904 -0.20705 -0.37233 -0.28762 -0.26181 -0.22397 -0.15774 -0.1269
231 -0.33377 -0.21707 -0.37043 -0.27131 -0.26831 -0.22057 -0.15255 -0.12812
232 -0.33419 -0.20467 -0.37227 -0.26198 -0.26386 -0.22459 -0.1685 -0.12185
233 -0.32075 -0.18907 -0.36291 -0.27011 -0.25711 -0.22395 -0.14437 -0.1283
234 -0.31079 -0.19944 -0.37143 -0.27278 -0.25418 -0.21349 -0.13608 -0.14065
235 -0.33767 -0.20617 -0.3662 -0.26895 -0.27044 -0.22961 -0.15551 -0.1316
236 -0.33564 -0.20962 -0.3745 -0.27346 -0.27226 -0.24094 -0.17057 -0.1536
237 -0.32528 -0.19907 -0.36746 -0.2754 -0.25665 -0.24448 -0.15104 -0.13993
238 -0.33498 -0.18951 -0.36319 -0.27644 -0.25803 -0.23684 -0.17382 -0.1435
239 -0.33981 -0.20999 -0.36466 -0.26844 -0.27249 -0.23772 -0.16712 -0.15603
240 -0.33798 -0.21316 -0.37093 -0.2783 -0.26801 -0.24183 -0.17546 -0.13773
241 -0.34442 -0.196 -0.36614 -0.27662 -0.27399 -0.23992 -0.14981 -0.14435
242 -0.34031 -0.20604 -0.37253 -0.27905 -0.26729 -0.23187 -0.18225 -0.12999
243 -0.32581 -0.19306 -0.3516 -0.2661 -0.24757 -0.20323 -0.14922 -0.085737
244 -0.32636 -0.20627 -0.35908 -0.27579 -0.25992 -0.23004 -0.15928 -0.11103
245 -0.333 -0.20843 -0.37782 -0.28602 -0.27303 -0.24104 -0.17484 -0.15287
246 -0.32973 -0.20748 -0.36597 -0.27271 -0.2652 -0.23182 -0.17054 -0.11461
247 -0.33234 -0.20321 -0.36378 -0.27935 -0.27122 -0.24093 -0.15707 -0.16049
248 -0.33317 -0.20822 -0.36773 -0.27576 -0.2688 -0.22724 -0.17781 -0.13183
249 -0.34752 -0.22504 -0.37472 -0.28576 -0.27553 -0.24151 -0.17485 -0.156
250 -0.33213 -0.2196 -0.35913 -0.28357 -0.26417 -0.23029 -0.1667 -0.15694
251 -0.32716 -0.21286 -0.3706 -0.28807 -0.27393 -0.24837 -0.18577 -0.13525
252 -0.3304 -0.19755 -0.36154 -0.27712 -0.25833 -0.21118 -0.15516 -0.092341
253 -0.34924 -0.20773 -0.35742 -0.27453 -0.25791 -0.23426 -0.16324 -0.1126
254 -0.33095 -0.20532 -0.3745 -0.28363 -0.26938 -0.24284 -0.16544 -0.11759
255 -0.32777 -0.22504 -0.38052 -0.29795 -0.28493 -0.24209 -0.18097 -0.13484
256 -0.34854 -0.22016 -0.37367 -0.2999 -0.26793 -0.23298 -0.17656 -0.10573
257 -0.32708 -0.21654 -0.36786 -0.287 -0.26413 -0.23391 -0.16714 -0.10064
258 -0.33072 -0.2103 -0.36961 -0.28998 -0.27037 -0.24104 -0.18491 -0.11878
259 -0.33624 -0.21954 -0.37658 -0.28747 -0.26817 -0.24122 -0.18308 -0.13913
260 -0.32 -0.21477 -0.35733 -0.27184 -0.26265 -0.23296 -0.16717 -0.11977
261 -0.33642 -0.21718 -0.36589 -0.29279 -0.27674 -0.24166 -0.18877 -0.13647
262 -0.35502 -0.22137 -0.3705 -0.29569 -0.28038 -0.25228 -0.1959 -0.13253
263 -0.33416 -0.21632 -0.35885 -0.28201 -0.26591 -0.2337 -0.16645 -0.1418
264 -0.32407 -0.20595 -0.35712 -0.28294 -0.26077 -0.24572 -0.16889 -0.14667
265 -0.35062 -0.22527 -0.36394 -0.29651 -0.27064 -0.22694 -0.17927 -0.12546
266 -0.33214 -0.20074 -0.36146 -0.2759 -0.26226 -0.22432 -0.18361 -0.12247
267 -0.32605 -0.20263 -0.35775 -0.2821 -0.25767 -0.23602 -0.17258 -0.13777
268 -0.3332 -0.21011 -0.36014 -0.27751 -0.26034 -0.22116 -0.17284 -0.12186
269 -0.33109 -0.189 -0.352 -0.28551 -0.26499 -0.21744 -0.17317 -0.099642
270 -0.32523 -0.21951 -0.35164 -0.27843 -0.26869 -0.23991 -0.17762 -0.15238
271 -0.31488 -0.20756 -0.35012 -0.2832 -0.25968 -0.21876 -0.16471 -0.10727
272 -0.34731 -0.22542 -0.37602 -0.28691 -0.26745 -0.23831 -0.19109 -0.12813
273 -0.31927 -0.20458 -0.35756 -0.28294 -0.26944 -0.23995 -0.17303 -0.1155
274 -0.32696 -0.22015 -0.35601 -0.28633 -0.26741 -0.2424 -0.18115 -0.14718
275 -0.32268 -0.21203 -0.34925 -0.2896 -0.27013 -0.23671 -0.18832 -0.14563
276 -0.32296 -0.21996 -0.35651 -0.28031 -0.26318 -0.23819 -0.17092 -0.12888
277 -0.33707 -0.2165 -0.35236 -0.30361 -0.2756 -0.24853 -0.1962 -0.12897
278 -0.31612 -0.21201 -0.34529 -0.27709 -0.25377 -0.23097 -0.1832 -0.12712
279 -0.32265 -0.20378 -0.33387 -0.27712 -0.25934 -0.21972 -0.17152 -0.14415
280 -0.33437 -0.22111 -0.34937 -0.2916 -0.27917 -0.24485 -0.20143 -0.16085
281 -0.32039 -0.21162 -0.32965 -0.26444 -0.26403 -0.22843 -0.18095 -0.16819
282 -0.31852 -0.21863 -0.34301 -0.27586 -0.26603 -0.22949 -0.17184 -0.1359
283 -0.32755 -0.21445 -0.35123 -0.27534 -0.26691 -0.23283 -0.18132 -0.1449
284 -0.30265 -0.20287 -0.32938 -0.26736 -0.25331 -0.21863 -0.16686 -0.12726
285 -0.30971 -0.20988 -0.34215 -0.27341 -0.25424 -0.23133 -0.18444 -0.15412
286 -0.31606 -0.21638 -0.33473 -0.28731 -0.25273 -0.2392 -0.16833 -0.16066
287 -0.31055 -0.20975 -0.32542 -0.28418 -0.25633 -0.2466 -0.17943 -0.15807
288 -0.3258 -0.20542 -0.33613 -0.27109 -0.26293 -0.23781 -0.19573 -0.1569
289 -0.30554 -0.20527 -0.32347 -0.26478 -0.24962 -0.23165 -0.16968 -0.15217
290 -0.31694 -0.21024 -0.3184 -0.27249 -0.2607 -0.23532 -0.17914 -0.1505
291 -0.30034 -0.20281 -0.24343 -0.27486 -0.24543 -0.2079 -0.15071 -0.12205
292 -0.30386 -0.17829 -0.05424 -0.26491 -0.25773 -0.22417 -0.16807 -0.15379
293 -0.30852 -0.16844 0.0059773 -0.27939 -0.24975 -0.23027 -0.17305 -0.14835
294 -0.30699 -0.14376 0.12436 -0.26465 -0.25026 -0.22592 -0.16393 -0.15673
295 -0.30394 -0.14126 0.19633 -0.26794 -0.24712 -0.22537 -0.16343 -0.15892
296 -0.30247 -0.12386 0.27698 -0.26355 -0.23477 -0.21351 -0.1754 -0.14573
297 -0.30421 -0.10242 0.40262 -0.26233 -0.25607 -0.23343 -0.17969 -0.15303
298 -0.32554 -0.10695 0.41413 -0.27397 -0.25655 -0.2272 -0.18367 -0.1548
299 -0.30378 -0.1047 0.49599 -0.26052 -0.25524 -0.22841 -0.17934 -0.15599
300 -0.3003 -0.095666 0.50714 -0.25898 -0.26133 -0.24005 -0.17012 -0.17749
301 -0.30951 -0.086528 0.62862 -0.24826 -0.25073 -0.23967 -0.18467 -0.19717
302 -0.31608 -0.07648 0.66594 -0.2205 -0.25331 -0.23391 -0.18309 -0.17052
303 -0.31366 -0.080301 0.6932 -0.21477 -0.24864 -0.2415 -0.18306 -0.17209
304 -0.28956 -0.058483 0.75708 -0.16408 -0.23979 -0.23422 -0.18121 -0.16599
305 -0.29124 -0.078045 0.71286 -0.1688 -0.24401 -0.21573 -0.16029 -0.15582
306 -0.31613 -0.061556 0.76657 -0.14849 -0.24745 -0.23084 -0.17399 -0.12388
307 -0.31346 -0.077378 0.7788 -0.12477 -0.24687 -0.23337 -0.18936 -0.14786
308 -0.28543 -0.03784 0.86533 -0.11912 -0.23239 -0.22977 -0.15396 -0.16191
309 -0.29798 -0.060481 0.87989 -0.11107 -0.2516 -0.23877 -0.1958 -0.13869
310 -0.29813 -0.053653 0.90605 -0.061324 -0.24587 -0.23848 -0.20217 -0.14666
311 -0.29833 -0.048075 0.95086 -0.068437 -0.24992 -0.24204 -0.18631 -0.16852
312 -0.29651 -0.049046 0.92382 -0.034661 -0.23815 -0.22271 -0.17132 -0.12598
313 -0.29393 -0.051718 0.98171 -0.021245 -0.24872 -0.22286 -0.17805 -0.1478
314 -0.31681 -0.05599 0.95372 -0.032339 -0.24767 -0.2236 -0.19476 -0.14348
315 -0.29677 -0.052601 1.006 0.0089776 -0.23706 -0.238 -0.18529 -0.15528
316 -0.27261 -0.038913 1.0243 0.016614 -0.24073 -0.23314 -0.17712 -0.1556
317 -0.29164 -0.037594 1.0223 0.00942 -0.24239 -0.22482 -0.1891 -0.15287
318 -0.27885 -0.040106 1.0776 0.043846 -0.23677 -0.22507 -0.16905 -0.10477
319 -0.26183 -0.032298 1.0629 0.061822 -0.24564 -0.23423 -0.1709 -0.14398
320 -0.24037 -0.029149 1.0673 0.082599 -0.23644 -0.22512 -0.16709 -0.12843
321 -0.22927 -0.016561 1.1035 0.11436 -0.23079 -0.21715 -0.1755 -0.12646
322 -0.21344 -0.026923 1.1039 0.14378 -0.23211 -0.22007 -0.16506 -0.12622
323 -0.25381 -0.022814 1.093 0.15773 -0.23738 -0.24864 -0.18075 -0.15648
324 -0.21974 -0.032406 1.0785 0.1719 -0.23618 -0.22882 -0.17989 -0.12868
325 -0.18242 -0.031668 1.1189 0.20619 -0.23336 -0.22456 -0.15474 -0.13908
326 -0.13564 -0.027319 1.0998 0.2242 -0.24514 -0.2414 -0.18235 -0.16862
327 -0.11995 -0.019691 1.0994 0.29259 -0.22481 -0.22264 -0.1702 -0.13286
328 -0.08952 -0.033693 1.0768 0.27313 -0.22946 -0.22264 -0.17143 -0.13351
329 -0.046047 -0.0056044 1.1157 0.34126 -0.22368 -0.21745 -0.17518 -0.16233
330 -0.016995 -0.018836 1.085 0.33772 -0.22808 -0.22959 -0.16481 -0.14736
331 0.028678 -0.032138 1.063 0.361 -0.24021 -0.23484 -0.19021 -0.15813
332 -0.024969 -0.015959 1.087 0.39381 -0.23206 -0.23386 -0.16896 -0.14499
333 0.072343 -0.014501 1.0953 0.39161 -0.22069 -0.21147 -0.17039 -0.15511
334 0.075536 -0.018923 1.0679 0.4172 -0.23171 -0.22379 -0.1903 -0.12801
335 0.13339 -0.021424 1.0898 0.45264 -0.23683 -0.22727 -0.17938 -0.16533
336 0.15868 -0.026266 1.0886 0.50423 -0.22181 -0.21577 -0.16352 -0.12184
337 0.17708 -0.033348 1.1044 0.47358 -0.24169 -0.23442 -0.18857 -0.14862
338 0.25764 -0.0092393 1.0736 0.52706 -0.20339 -0.19981 -0.15667 -0.10294
339 0.25073 -0.020421 1.0429 0.50696 -0.2221 -0.22892 -0.17632 -0.16023
340 0.32132 -0.032923 1.039 0.56963 -0.23449 -0.22329 -0.19461 -0.1398
341 0.29747 -0.039714 1.061 0.55212 -0.23135 -0.21764 -0.18278 -0.13298
342 0.3473 -0.035936 1.023 0.57414 -0.23321 -0.22464 -0.184 -0.16014
343 0.40866 -0.021808 1.0457 0.58594 -0.20914 -0.22843 -0.17015 -0.13306
344 0.45034 -0.024439 1.0004 0.58782 -0.21573 -0.22409 -0.1735 -0.13987
345 0.47559 -0.038381 0.98602 0.58376 -0.21052 -0.22398 -0.17467 -0.15306
346 0.47539 -0.028153 0.95158 0.62326 -0.23445 -0.22836 -0.17884 -0.12115
347 0.47399 -0.054344 0.88595 0.609 -0.23368 -0.24964 -0.2039 -0.1713
348 0.52338 -0.047556 0.88177 0.65679 -0.21093 -0.22497 -0.17522 -0.13539
349 0.54254 -0.060768 0.81274 0.60989 -0.18304 -0.22004 -0.1739 -0.13541
350 0.56163 -0.066719 0.74246 0.62843 -0.19182 -0.20735 -0.17543 -0.15535
351 0.58588 -0.067871 0.67177 0.64789 -0.18435 -0.20095 -0.16211 -0.14746
352 0.60306 -0.086752 0.6005 0.63588 -0.19377 -0.24037 -0.18236 -0.18327
353 0.59001 -0.078994 0.58702 0.63311 -0.18426 -0.23065 -0.16498 -0.15501
354 0.61249 -0.081696 0.55208 0.60949 -0.18326 -0.22369 -0.19412 -0.16577
355 0.62599 -0.097157 0.54172 0.6233 -0.17423 -0.21754 -0.16494 -0.16688
356 0.66218 -0.089119 0.52305 0.6286 -0.17642 -0.2115 -0.17183 -0.13927
357 0.67078 -0.087811 0.49669 0.65214 -0.13477 -0.2255 -0.17542 -0.16018
358 0.66586 -0.086502 0.49777 0.6386 -0.11886 -0.22431 -0.17052 -0.16945
359 0.64854 -0.097804 0.44073 0.6185 -0.11182 -0.22475 -0.17765 -0.16088
360 0.68313 -0.098796 0.42913 0.66359 -0.09273 -0.21143 -0.16361 -0.15802
361 0.72504 -0.094027 0.43479 0.62597 -0.087689 -0.22786 -0.17844 -0.14266
362 0.72445 -0.084829 0.42968 0.66578 -0.070178 -0.20804 -0.17272 -0.11528
363 0.70506 -0.098271 0.40005 0.66517 -0.079307 -0.22072 -0.18095 -0.14839
364 0.69429 -0.11757 0.36572 0.62655 -0.10138 -0.23603 -0.2055 -0.1852
365 0.68051 -0.095754 0.37924 0.67089 -0.070425 -0.20542 -0.16593 -0.15117
366 0.70298 -0.10393 0.35215 0.66401 -0.10109 -0.21668 -0.15741 -0.1268
367 0.65259 -0.11528 0.33435 0.62545 -0.12759 -0.22684 -0.18945 -0.14877
368 0.68698 -0.11164 0.32885 0.64158 -0.14268 -0.21114 -0.17739 -0.12634
369 0.70836 -0.10013 0.32027 0.63904 -0.13592 -0.19417 -0.1572 -0.080859
370 0.67132 -0.099932 0.31401 0.61367 -0.13737 -0.2203 -0.19033 -0.13565
371 0.62805 -0.10103 0.31169 0.58222 -0.11909 -0.21359 -0.17475 -0.1261
372 0.6755 -0.1074 0.28497 0.57781 -0.11654 -0.21427 -0.16921 -0.12183
373 0.69827 -0.089127 0.27216 0.51894 -0.10739 -0.20116 -0.1709 -0.14398
374 0.67175 -0.10895 0.26511 0.49773 -0.096357 -0.21971 -0.15995 -0.13335
375 0.65562 -0.10911 0.25405 0.41442 -0.10455 -0.23549 -0.1945 -0.15569
376 0.64389 -0.089312 0.25672 0.41857 -0.053445 -0.19983 -0.16453 -0.10523
377 0.6323 -0.11375 0.22879 0.38392 -0.051724 -0.20918 -0.1884 -0.16015
378 0.63817 -0.10685 0.22817 0.36136 -0.019013 -0.20724 -0.17196 -0.13669
379 0.66427 -0.096157 0.22541 0.33739 0.0023082 -0.21106 -0.17986 -0.15147
380 0.6099 -0.10661 0.20144 0.32322 0.0099791 -0.20293 -0.15778 -0.10857
381 0.57288 -0.097981 0.22213 0.34011 0.03562 -0.16571 -0.14013 -0.11471
382 0.55041 -0.086352 0.19988 0.30041 0.039011 -0.1381 -0.16481 -0.13631
383 0.56201 -0.095134 0.19539 0.31114 0.059042 -0.052903 -0.14839 -0.13071
384 0.54975 -0.11321 0.16186 0.27928 0.029713 -0.028817 -0.16947 -0.14725
385 0.59009 -0.11835 0.15652 0.24502 0.028604 -0.0639 -0.16022 -0.14848
386 0.58336 -0.11272 0.15413 0.24187 0.0031548 -0.045314 -0.17832 -0.14546
387 0.53199 -0.11724 0.14489 0.21831 0.0025858 -0.0091281 -0.16596 -0.13646
388 0.46404 -0.10837 0.14504 0.19123 -0.0034433 -0.026672 -0.16744 -0.16362
389 0.44818 -0.11936 0.13392 0.19329 -0.015892 -0.021106 -0.16126 -0.1257
390 0.41042 -0.10163 0.13285 0.18911 -0.0057614 -0.0074897 -0.13703 -0.1381
391 0.42928 -0.081867 0.14579 0.1907 -0.0015605 0.0019565 -0.11949 -0.14022
392 0.40428 -0.10928 0.11094 0.1633 -0.01213 -0.034767 -0.10604 -0.10762
393 0.46239 -0.10789 0.11965 0.15711 0.0035114 0.058289 -0.10102 -0.12939
394 0.5105 -0.094862 0.11837 0.16306 0.018832 0.031095 -0.067649 -0.12077
395 0.47063 -0.092334 0.1241 0.14694 0.087183 0.0097111 -0.077713 -0.11697
396 0.41186 -0.10164 0.11587 0.12466 0.14121 -0.0093828 -0.089628 -0.13226
397 0.37872 -0.10844 0.078036 0.13619 0.15115 -0.040427 -0.069002 -0.10532
398 0.33698 -0.10952 0.085363 0.12199 0.14957 -0.05776 -0.082957 -0.12627
399 0.33738 -0.10232 0.09328 0.114 0.14982 -0.039084 -0.045141 -0.12731
400 0.30838 -0.10231 0.092726 0.13067 0.14309 -0.041498 -0.045296 -0.15761
401 0.33106 -0.097584 0.095403 0.095573 0.11771 -0.041802 -0.039241 -0.13699
402 0.28792 -0.1047 0.07304 0.10548 0.10668 -0.026196 -0.034135 -0.10756
403 0.30057 -0.11377 0.067877 0.097205 0.084561 -0.06168 -0.04963 -0.14949
404 0.34136 -0.11457 0.072394 0.093501 0.067412 -0.032284 -0.044384 -0.1589
405 0.35614 -0.11864 0.06434 0.078917 0.045023 -0.042047 -0.087019 -0.13665
406 0.37207 -0.095292 0.052227 0.074174 0.045264 0.024799 -0.080004 -0.1404
407 0.35098 -0.10436 0.052044 0.06671 0.059755 0.12272 -0.071108 -0.15166
408 0.32603 -0.11317 0.044311 0.060456 0.061966 0.11726 -0.088283 -0.13403
409 0.30809 -0.11894 0.034498 0.065662 0.055797 0.13314 -0.081347 -0.1292
410 0.2959 -0.10946 0.048284 0.061468 0.075828 0.15741 -0.082902 -0.12784
411 0.2744 -0.10173 0.034341 0.045555 0.065149 0.15519 -0.065256 -0.14399
412 0.25071 -0.11127 0.022288 0.029061 0.066909 0.1497 -0.062271 -0.10142
413 0.23535 -0.13244 -0.0013351 0.011877 0.03614 0.097232 -0.053146 -0.11795
414 0.22694 -0.11686 0.0092117 0.032003 0.063651 0.10492 -0.02192 -0.14955
415 0.22764 -0.10424 0.024869 0.03823 0.10323 0.16092 0.013065 -0.098619
416 0.24022 -0.10227 0.023885 0.047116 0.14561 0.16366 0.0085306 -0.097957
417 0.19094 -0.11399 0.0033922 0.027342 0.15245 0.14509 -0.012794 -0.11643
418 0.21031 -0.10723 -0.00061101 0.029098 0.13375 0.1577 0.018271 -0.037764
419 0.21069 -0.10425 -0.0010542 0.023424 0.11662 0.13283 0.0018168 -0.052282
420 0.21197 -0.099995 0.0040226 0.011431 0.078407 0.11196 -0.0082077 -0.06689
421 0.18456 -0.12181 -0.010021 0.0032669 0.056588 0.093241 -0.022082 -0.075659
422 0.2487 -0.090868 0.019286 0.029293 0.075589 0.11568 -0.0022669 -0.051507
423 0.22567 -0.10696 -0.0033769 0.0099893 0.06088 0.084613 -0.023941 -0.076135
424 0.17198 -0.10355 -0.01082 0.0082956 0.041911 0.077549 -0.017996 -0.074983
425 0.17651 -0.091753 -0.0083033 -0.00073822 0.048012 0.11393 0.039109 -0.073542
426 0.18832 -0.071825 -0.012146 -0.000902 0.044383 0.11095 0.040565 -0.10633
427 0.15233 -0.077217 0.0017403 0.0013942 0.047774 0.097398 0.04491 -0.10439
428 0.1315 -0.11232 -0.037423 -0.01986 0.045795 0.071194 0.018456 -0.087546
429 0.17073 -0.10537 -0.027696 -0.0046033 0.034886 0.06411 0.025121 -0.10763
430 0.15359 -0.083632 -0.017259 -0.0047971 0.039847 0.060996 0.038366 -0.074243
431 0.13592 -0.10802 -0.034632 -0.018781 0.031647 0.060162 0.0089918 -0.085011
432 0.13519 -0.11 -0.034166 -0.011195 0.025938 0.052928 -0.0068228 -0.1188
433 0.14029 -0.085057 -0.017919 -0.0036985 0.044229 0.073425 0.010913 -0.057098
434 0.14682 -0.091248 -0.028112 -0.022762 0.02957 0.045841 -0.0061819 -0.12623
435 0.11104 -0.09737 -0.034145 -0.022246 0.020651 0.034437 -0.0024165 -0.11286
436 0.10833 -0.10398 -0.034378 -0.02166 0.0087322 0.051123 0.0079089 -0.115
437 0.12118 -0.10276 -0.046692 -0.026744 0.017283 0.051179 0.030184 -0.079151
438 0.13331 -0.089035 -0.0059547 -0.023957 0.023024 0.057565 0.02138 -0.093589
439 0.1309 -0.093407 -0.046658 -0.023621 -0.0028149 0.047851 0.0031051 -0.087497
440 0.10667 -0.096968 -0.047831 -0.019905 0.009716 0.060078 0.011671 -0.10717
441 0.11984 -0.08965 -0.039774 -0.025209 -0.002863 0.047114 -0.006894 -0.11763
442 0.1114 -0.086632 -0.040417 -0.028402 0.018228 0.0388 -0.0023286 -0.10244
443 0.083237 -0.093963 -0.052731 -0.036666 -0.020611 0.029296 -0.015523 -0.12241
444 0.09063 -0.087215 -0.058714 -0.04539 -0.0067602 0.032052 -0.020388 -0.13947
445 0.092582 -0.080227 -0.063327 -0.034424 -0.0025392 0.041448 0.0080476 -0.12532
446 0.094825 -0.044308 -0.05397 -0.032348 -0.014818 0.028384 -0.005337 -0.13167
447 0.091268 -0.01614 -0.051793 -0.033101 -0.018097 0.032471 0.010868 -0.11554
448 0.10094 -0.0096315 -0.056767 -0.042175 -0.019066 0.018317 -0.020176 -0.10842
449 0.083073 0.011127 -0.0587 -0.038259 -0.0053854 0.028003 0.011679 -0.10657
450 0.099826 0.050735 -0.066393 -0.043823 -0.025814 0.010359 -0.0097253 -0.13839
451 0.088898 0.064813 -0.069196 -0.050006 -0.014454 0.0053351 -0.03102 -0.12344
452 0.056501 0.12588 -0.073799 -0.04389 -0.033513 0.00067129 -0.010044 -0.12635
453 0.074254 0.1533 -0.065233 -0.042594 -0.025292 0.010737 -0.025479 -0.11801
454 0.069276 0.18595 -0.064036 -0.034888 -0.018161 -0.0032664 -0.0095836 -0.11639
455 0.063439 0.17732 -0.063219 -0.065662 -0.03515 0.0083197 0.011412 -0.1045
456 0.062112 0.20052 -0.072562 -0.047695 -0.032439 0.010846 -0.026323 -0.11395
457 0.060564 0.21919 -0.066515 -0.051679 -0.029168 -0.012818 -0.021837 -0.10611
458 0.091927 0.19775 -0.069668 -0.049213 -0.033267 0.0049982 -0.013362 -0.082074
459 0.06849 0.18488 -0.054962 -0.060507 -0.036426 0.0024843 -0.023267 -0.088473
460 0.029212 0.16 -0.092365 -0.061991 -0.056025 -0.0053296 -0.015651 -0.10238
461 0.050115 0.17113 -0.070788 -0.050184 -0.028794 0.017277 -0.0053457 -0.072349
462 0.013448 0.14481 -0.078871 -0.064028 -0.031233 0.00020274 -0.02525 -0.10388
463 0.05184 0.11436 -0.085064 -0.066722 -0.043752 -0.0072711 -0.036585 -0.093076
464 0.032863 0.11371 -0.092198 -0.065086 -0.060661 -0.007885 -0.024639 -0.10132
465 0.015986 0.12216 -0.097631 -0.084639 -0.05842 -0.019949 -0.037674 -0.12942
466 0.027088 0.15938 -0.076854 -0.060883 -0.048139 0.0032473 -0.023529 -0.099011
467 0.063631 0.16245 -0.084217 -0.065567 -0.031188 0.0030135 0.0011067 -0.069139
468 0.018294 0.15656 -0.09385 -0.064121 -0.055617 -0.01912 -0.023048 -0.082047
469 0.022616 0.1803 -0.096954 -0.083735 -0.045596 -0.0099843 -0.017302 -0.075065
470 0.017929 0.19541 -0.093827 -0.056618 -0.054126 -0.014758 -0.032587 -0.11645
471 0.037052 0.22734 -0.07824 -0.064492 -0.041755 -0.011422 -0.010582 -0.11155
472 -0.0098556 0.20983 -0.092503 -0.066356 -0.052164 -0.016536 -0.039696 -0.13863
473 0.036267 0.20079 -0.088366 -0.07705 -0.064553 -0.01986 -0.015001 -0.11524
474 0.0059697 0.18164 -0.093639 -0.077903 -0.068912 -0.041084 -0.052785 -0.15835
475 0.0030824 0.18833 -0.10033 -0.076177 -0.060271 -0.0057474 -0.02169 -0.1105
476 -0.019435 0.15705 -0.11737 -0.083871 -0.07759 -0.043041 -0.040485 -0.16991
477 -0.014352 0.16044 -0.093049 -0.065365 -0.068739 -0.026335 -0.043519 -0.1531
478 0.02726 0.17201 -0.067352 -0.054739 -0.047268 -0.026359 -0.025214 -0.13921
479 0.020773 0.16594 -0.090825 -0.081912 -0.060357 -0.024703 -0.012378 -0.1344
480 0.019926 0.16455 -0.084439 -0.081916 -0.055896 -0.024537 -0.036033 -0.14184
481 -0.016322 0.13539 -0.097792 -0.07093 -0.068865 -0.024611 -0.0033574 -0.12915
482 -0.00031893 0.15795 -0.088065 -0.069734 -0.062294 -0.018204 -0.026502 -0.12402
483 -0.016906 0.13459 -0.096568 -0.071667 -0.068603 -0.036158 -0.041227 -0.1484
484 0.011786 0.14318 -0.10758 -0.082091 -0.084332 -0.034262 -0.057321 -0.15544
485 0.0021991 0.14373 -0.094194 -0.070045 -0.081211 -0.027436 -0.044066 -0.18111
486 0.016032 0.12447 -0.099828 -0.054649 -0.0592 -0.0011598 -0.03013 -0.11552
487 -0.013316 0.11704 -0.10208 -0.093173 -0.073779 -0.049074 -0.057935 -0.17371
488 -0.015563 0.12656 -0.10096 -0.080806 -0.071468 -0.042548 -0.01721 -0.15028
489 -0.03672 0.1175 -0.13041 -0.08831 -0.095707 -0.049191 -0.065834 -0.15332
490 -0.018028 0.12273 -0.11114 -0.075764 -0.080307 -0.031935 -0.052569 -0.12578
491 -0.011665 0.11589 -0.11059 -0.075578 -0.086536 -0.036739 -0.059463 -0.15744
492 -0.015632 0.12055 -0.10206 -0.071621 -0.067185 -0.037303 -0.050918 -0.13985
493 -0.02445 0.1227 -0.1027 -0.068575 -0.081614 -0.040797 -0.024872 -0.12937
494 -0.017927 0.10924 -0.10805 -0.067789 -0.069943 -0.047261 -0.035427 -0.15305
495 -0.023284 0.096121 -0.1132 -0.085623 -0.085052 -0.045425 -0.041612 -0.14753
496 -0.013192 0.10266 -0.10604 -0.069157 -0.070921 -0.031888 -0.065466 -0.12641
497 -0.016639 0.085907 -0.11655 -0.06957 -0.09821 -0.051492 -0.079631 -0.1423
498 -0.022936 0.092626 -0.11867 -0.053144 -0.084539 -0.050246 -0.027245 -0.11222
499 -0.026484 0.096824 -0.10768 -0.074768 -0.090488 -0.03463 -0.04139 -0.14707
500 -0.0091809 0.11649 -0.079582 -0.041252 -0.067897 -0.021184 -0.012575 -0.087082
501 -0.0006582 0.1016 -0.1072 -0.069245 -0.089876 -0.030278 -0.029869 -0.11768
502 -0.0096355 0.091479 -0.11315 -0.061139 -0.095175 -0.041341 -0.0089937 -0.10583
503 -0.022283 0.087937 -0.12475 -0.087593 -0.097084 -0.042955 -0.042448 -0.1561
504 -0.02 0.097486 -0.1149 -0.060437 -0.071093 -0.029489 -0.035383 -0.1067
505 -0.044838 0.090414 -0.11071 -0.076751 -0.079902 -0.027913 -0.045767 -0.12085
506 -0.025015 0.082992 -0.11288 -0.052914 -0.093171 -0.041697 -0.056222 -0.10785
507 -0.048292 0.061861 -0.1239 -0.050368 -0.08413 -0.054031 -0.063197 -0.11248
508 -0.034 0.061599 -0.10826 -0.055852 -0.091399 -0.060925 -0.047661 -0.11241
509 -0.046557 0.075737 -0.11468 -0.064026 -0.086269 -0.037298 -0.050726 -0.11472
510 -0.0090142 0.084536 -0.096814 -0.05072 -0.065728 -0.021822 -0.05206 -0.096254
511 -0.037452 0.070824 -0.1078 -0.047423 -0.085547 -0.047396 -0.044265 -0.089233
512 -0.034979 0.082032 -0.11269 -0.067217 -0.082376 -0.02839 -0.03323 -0.059601
513 -0.045756 0.080381 -0.11775 -0.055311 -0.087305 -0.038444 -0.036214 -0.087919
514 -0.021043 0.096279 -0.12929 -0.055165 -0.083654 -0.039198 -0.030989 -0.052357
515 -0.063341 0.068777 -0.12749 -0.079588 -0.10056 -0.071312 -0.055583 -0.094016
516 -0.055468 0.080096 -0.11571 -0.072602 -0.10182 -0.046315 -0.056498 -0.034004
517 -0.055015 0.056484 -0.13383 -0.059786 -0.10702 -0.056799 -0.055023 -0.060992
518 -0.065013 0.041002 -0.13591 -0.07761 -0.11 -0.071713 -0.090157 -0.092061
519 -0.04172 0.057671 -0.11123 -0.063284 -0.090909 -0.040897 -0.042342 -0.031549
520 -0.048807 0.067349 -0.11464 -0.062657 -0.095338 -0.047621 -0.045846 -0.037487
521 -0.062875 0.059037 -0.12084 -0.055931 -0.099847 -0.035765 -0.059261 -0.058895
522 -0.028922 0.043436 -0.12198 -0.081055 -0.10195 -0.062229 -0.052895 -0.058294
523 -0.023789 0.054834 -0.11886 -0.061829 -0.092565 -0.039762 -0.03368 -0.017002
524 -0.033497 0.054473 -0.12176 -0.060412 -0.090434 -0.061376 -0.066825 -0.10687
525 -0.032344 0.059621 -0.10647 -0.043876 -0.085513 -0.03309 -0.022539 -0.058318
526 -0.066571 0.021569 -0.12383 -0.06873 -0.11173 -0.058984 -0.063444 -0.064837
527 -0.047299 0.044278 -0.13064 -0.045144 -0.099931 -0.047218 -0.069048 -0.088035
528 -0.039766 0.044156 -0.112 -0.052468 -0.10024 -0.037092 -0.035633 -0.078833
529 -0.062703 0.032914 -0.13284 -0.079401 -0.10948 -0.072906 -0.056768 -0.093502
530 -0.043031 0.028143 -0.11619 -0.074415 -0.098369 -0.044159 -0.040262 -0.06578
531 -0.030888 0.035361 -0.12185 -0.052029 -0.087368 -0.045733 -0.048767 -0.073748
532 -0.037415 0.033369 -0.12697 -0.064933 -0.088787 -0.046377 -0.042771 -0.039156
533 -0.075613 0.014258 -0.13434 -0.076596 -0.11282 -0.069161 -0.085686 -0.095955
534 -0.06524 0.018516 -0.13655 -0.06739 -0.11055 -0.067395 -0.06254 -0.088203
535 -0.052617 0.031704 -0.13047 -0.059854 -0.092334 -0.051839 -0.046495 -0.071901
536 -0.056545 0.00014263 -0.14666 -0.067578 -0.10134 -0.054633 -0.04256 -0.070659
537 -0.040112 0.027431 -0.13371 -0.071532 -0.10853 -0.081666 -0.060784 -0.098138
538 -0.061619 0.024159 -0.12358 -0.061345 -0.091601 -0.04524 -0.047049 -0.058216
539 -0.043227 0.034378 -0.11374 -0.069839 -0.08446 -0.061174 -0.045713 -0.080154
540 -0.059624 0.007956 -0.14233 -0.075303 -0.10369 -0.056068 -0.052228 -0.070882
541 -0.035041 0.028204 -0.11824 -0.055767 -0.088348 -0.052442 -0.041283 -0.071531
542 -0.052939 0.021443 -0.12464 -0.06779 -0.090507 -0.051066 -0.036747 -0.049599
543 -0.068366 0.004121 -0.12406 -0.061264 -0.10218 -0.05568 -0.062422 -0.087027
544 -0.043513 0.010469 -0.11773 -0.073888 -0.098395 -0.063733 -0.037746 -0.047686
545 -0.061521 0.00083772 -0.14032 -0.087562 -0.10973 -0.049967 -0.060221 -0.061054
546 -0.073898 0.0064261 -0.13481 -0.078746 -0.10025 -0.044981 -0.055445 -0.052432
547 -0.052255 -0.0030956 -0.13124 -0.092539 -0.11787 -0.063495 -0.04953 -0.06841
548 -0.084413 -0.0034273 -0.12763 -0.069333 -0.10742 -0.072939 -0.057575 -0.032199
549 -0.08767 -0.0052289 -0.14085 -0.078487 -0.10765 -0.064233 -0.074099 -0.063317
550 -0.084697 -0.0053106 -0.14017 -0.093401 -0.11426 -0.095407 -0.073284 -0.076245
551 -0.061835 -0.017592 -0.12494 -0.084934 -0.10368 -0.06063 -0.054568 -0.077233
552 -0.059152 0.0015161 -0.12126 -0.070578 -0.092088 -0.050434 -0.043143 -0.045572
553 -0.066729 0.018714 -0.11187 -0.083822 -0.087857 -0.054018 -0.024768 -0.05134
554 -0.053817 -0.0083372 -0.14076 -0.090666 -0.098676 -0.056422 -0.057442 -0.069448
555 -0.048064 0.0011711 -0.12816 -0.07719 -0.098685 -0.075066 -0.067627 -0.059496
556 -0.089161 -0.0068305 -0.14054 -0.079743 -0.10162 -0.06169 -0.060721 -0.044605
557 -0.063819 -0.010462 -0.15112 -0.099487 -0.1206 -0.077814 -0.052796 -0.072973
558 -0.063376 0.0090362 -0.12201 -0.053721 -0.10182 -0.050487 -0.034351 -0.040241
559 -0.090043 -0.0058555 -0.14858 -0.094555 -0.11235 -0.075721 -0.063185 -0.07247
560 -0.075311 -0.0080771 -0.14098 -0.097489 -0.10401 -0.070035 -0.0614 -0.045688
561 -0.071088 -0.013029 -0.12773 -0.078182 -0.098969 -0.064279 -0.070634 -0.049006
562 -0.084935 -0.0059205 -0.13308 -0.082756 -0.10111 -0.059173 -0.046709 -0.062764
563 -0.077463 -0.0081021 -0.14899 -0.09268 -0.097657 -0.052917 -0.061033 -0.063643
564 -0.06254 -0.0062738 -0.1251 -0.075994 -0.092116 -0.057701 -0.053958 -0.052761
565 -0.10108 -0.014515 -0.13611 -0.095307 -0.093935 -0.064754 -0.020643 -0.040669
566 -0.10544 -0.014957 -0.16116 -0.10177 -0.10971 -0.094688 -0.083167 -0.094827
567 -0.080032 -0.015629 -0.1428 -0.088615 -0.11331 -0.057252 -0.051202 -0.077956
568 -0.095899 -0.01342 -0.14154 -0.058209 -0.092033 -0.058976 -0.062026 -0.063754
569 -0.099057 -0.013182 -0.14526 -0.083383 -0.10467 -0.07337 -0.051841 -0.021732
570 -0.078844 -0.0050337 -0.12517 -0.081346 -0.099621 -0.064204 -0.050286 -0.0351
571 -0.082131 -0.0026554 -0.12179 -0.07418 -0.10547 -0.059568 -0.05027 -0.026139
572 -0.094839 -0.020317 -0.14784 -0.082914 -0.11822 -0.057011 -0.068755 -0.071317
573 -0.071226 0.025551 -0.12267 -0.071918 -0.088358 -0.051095 -0.021729 -0.012515
574 -0.085633 -0.01392 -0.14241 -0.092411 -0.098267 -0.060379 -0.057924 -0.050464
575 -0.10612 -0.019512 -0.15584 -0.093525 -0.10984 -0.075663 -0.062928 -0.072272
576 -0.054568 -0.0092937 -0.12866 -0.061239 -0.086295 -0.053377 -0.050013 -0.02614
577 -0.083945 -0.0030953 -0.12897 -0.073523 -0.085064 -0.064841 -0.045348 -0.047198
578 -0.10632 -0.024857 -0.14085 -0.077797 -0.097093 -0.051275 -0.053172 -0.030327
579 -0.09871 -0.020719 -0.1573 -0.08707 -0.10782 -0.063878 -0.058557 -0.052175
580 -0.058817 -0.01275 -0.1286 -0.063634 -0.094211 -0.059512 -0.023131 -0.012403
581 -0.10267 -0.025532 -0.15139 -0.088068 -0.113 -0.073846 -0.050006 -0.044331
582 -0.063592 -0.018774 -0.11316 -0.073632 -0.097869 -0.06182 -0.047561 -0.02457
583 -0.090209 -0.024085 -0.15123 -0.089065 -0.11183 -0.072084 -0.065645 -0.058218
584 -0.089337 -0.026757 -0.14486 -0.095239 -0.10297 -0.062868 -0.05207 -0.057746
585 -0.092254 -0.047629 -0.14666 -0.094183 -0.11398 -0.070532 -0.077174 -0.066375
586 -0.097011 -0.03395 -0.14086 -0.078507 -0.10239 -0.058025 -0.040399 -0.033283
587 -0.096339 -0.030502 -0.15081 -0.10688 -0.10718 -0.088079 -0.045043 -0.078091
588 -0.070516 -0.019104 -0.12792 -0.076404 -0.091494 -0.058223 -0.048428 -0.076509
589 -0.065963 -0.015615 -0.11871 -0.079288 -0.096433 -0.063407 -0.033273 -0.054018
590 -0.099361 -0.029827 -0.14331 -0.075942 -0.095342 -0.057451 -0.019887 -0.0068258
591 -0.082038 -0.021729 -0.13525 -0.081746 -0.095591 -0.064735 -0.056132 -0.056184
592 -0.094745 -0.02932 -0.13933 -0.095189 -0.10909 -0.078279 -0.063296 -0.086472
593 -0.081863 -0.016082 -0.12785 -0.095923 -0.093899 -0.058542 -0.037851 -0.038901
594 -0.07978 -0.0098035 -0.12805 -0.079857 -0.10448 -0.052306 -0.016766 -0.019389
595 -0.087717 -0.023205 -0.1301 -0.087871 -0.099967 -0.08561 -0.04033 -0.065477
596 -0.11475 -0.0049968 -0.14213 -0.091035 -0.10884 -0.069664 -0.066235 -0.056975
597 -0.10558 0.012502 -0.13002 -0.086608 -0.092605 -0.069748 -0.049579 -0.060774
598 -0.097189 -0.0084701 -0.13731 -0.094432 -0.11626 -0.076492 -0.043234 -0.10053
599 -0.11228 -0.025062 -0.16073 -0.1076 -0.093583 -0.082216 -0.050209 -0.09144
600 -0.095514 -0.0076134 -0.13723 -0.06609 -0.10051 -0.069049 -0.037603 -0.051519
601 -0.11377 -0.032155 -0.13985 -0.081023 -0.11769 -0.077553 -0.049948 -0.072957
602 -0.10787 -0.010967 -0.14252 -0.10402 -0.1095 -0.083517 -0.052832 -0.10712
603 -0.11339 -0.021598 -0.15159 -0.087721 -0.10913 -0.087331 -0.050057 -0.078683
604 -0.1302 -0.01382 -0.12765 -0.088965 -0.10721 -0.086185 -0.057261 -0.071172
605 -0.10693 -0.016152 -0.13004 -0.082489 -0.092387 -0.068789 -0.046476 -0.09436
606 -0.096538 -0.031143 -0.13926 -0.077832 -0.10131 -0.078062 -0.054201 -0.083618
607 -0.098315 -0.007015 -0.13107 -0.067446 -0.092196 -0.054046 -0.036665 -0.056756
608 -0.12422 -0.011997 -0.14781 -0.08262 -0.10373 -0.07661 -0.04635 -0.072725
609 -0.08097 -0.00074833 -0.13094 -0.094174 -0.10324 -0.064204 -0.046334 -0.045153
610 -0.099457 -0.00157 -0.13834 -0.092637 -0.10134 -0.080108 -0.069489 -0.067031
611 -0.098974 -0.0015516 -0.13584 -0.096191 -0.10042 -0.071362 -0.039804 -0.039319
612 -0.091532 -0.020503 -0.13449 -0.084365 -0.098971 -0.073486 -0.051468 -0.062598
613 -0.1162 -0.036155 -0.16422 -0.11684 -0.12101 -0.077979 -0.066043 -0.059786
614 -0.10997 -0.021197 -0.14507 -0.090383 -0.088959 -0.053323 -0.049927 -0.029274
615 -0.10555 -0.019108 -0.12286 -0.090716 -0.078788 -0.049127 -0.035612 -0.0091525
616 -0.091891 -0.0184 -0.10757 -0.07372 -0.069927 -0.038071 -0.018576 0.00077919
617 -0.11367 -0.015052 -0.12409 -0.085384 -0.074116 -0.043955 -0.041721 -0.0024591
618 -0.10378 -0.031223 -0.12915 -0.083128 -0.095255 -0.057149 -0.061746 -0.029647
619 -0.10331 -0.019865 -0.12483 -0.081002 -0.071874 -0.053683 -0.03827 0.036454
620 -0.09875 -0.027397 -0.1383 -0.085235 -0.083593 -0.056606 -0.038865 -0.0030739
621 -0.095798 -0.034188 -0.13733 -0.10099 -0.095382 -0.0629 -0.041409 -0.019702
622 -0.12638 -0.04837 -0.13805 -0.109 -0.10236 -0.076974 -0.070744 -0.04302
623 -0.12326 -0.037132 -0.12791 -0.11346 -0.10255 -0.067358 -0.065279 -0.049579
624 -0.10609 -0.049703 -0.14293 -0.10047 -0.10812 -0.086432 -0.063533 -0.054097
625 -0.10444 -0.029275 -0.12624 -0.094394 -0.092928 -0.061956 -0.057358 0.0029848
626 -0.13083 -0.045097 -0.15833 -0.11703 -0.11314 -0.07899 -0.067092 -0.030313
627 -0.14074 -0.060818 -0.15056 -0.11944 -0.11125 -0.085063 -0.069267 -0.0086218
628 -0.13692 -0.04014 -0.14093 -0.10391 -0.1018 -0.084687 -0.058851 -0.0512
629 -0.11107 -0.037531 -0.13036 -0.088529 -0.10147 -0.080171 -0.029416 0.010392
630 -0.10249 -0.041333 -0.13986 -0.095523 -0.097854 -0.066275 -0.034231 -0.011337
631 -0.090731 -0.027595 -0.12776 -0.091997 -0.088623 -0.051929 -0.033425 0.0035352
632 -0.10222 -0.014126 -0.12266 -0.085461 -0.088852 -0.045673 -0.02791 0.0073169
633 -0.099876 -0.015358 -0.12464 -0.080284 -0.087591 -0.051587 -0.037134 -0.031411
634 -0.10663 -0.03086 -0.12913 -0.10542 -0.08654 -0.07557 -0.042839 -0.0068296
635 -0.11731 -0.037931 -0.12849 -0.11961 -0.1189 -0.081024 -0.073994 0.0052321
636 -0.10078 -0.028863 -0.12097 -0.073646 -0.080488 -0.062568 -0.038158 0.0076838
637 -0.1142 -0.033585 -0.14172 -0.11569 -0.098777 -0.077832 -0.034973 0.010986
638 -0.10387 -0.044436 -0.13759 -0.096533 -0.084506 -0.080346 -0.054417 0.016087
639 -0.09499 -0.021758 -0.12875 -0.087447 -0.080735 -0.07624 -0.043272 0.001539
640 -0.11369 -0.0464 -0.12609 -0.083281 -0.067344 -0.072864 -0.040687 -0.015949
641 -0.11001 -0.038811 -0.12727 -0.11389 -0.071613 -0.065307 -0.050861 -0.042408
642 -0.12108 -0.024283 -0.14342 -0.090038 -0.072332 -0.062891 -0.038506 0.0032042
643 -0.094749 -0.028735 -0.12513 -0.072962 -0.088161 -0.067195 -0.04163 -0.023134
644 -0.12372 -0.036206 -0.13808 -0.082236 -0.10586 -0.077759 -0.051245 -0.030512
645 -0.12572 -0.037308 -0.14739 -0.09615 -0.090829 -0.075823 -0.058839 -0.0078106
646 -0.1077 -0.05695 -0.14231 -0.093794 -0.093099 -0.074897 -0.050024 0.0023512
647 -0.13267 -0.055271 -0.15029 -0.11379 -0.11868 -0.094211 -0.057949 -0.035837
648 -0.13803 -0.056333 -0.14732 -0.098191 -0.11789 -0.095344 -0.081473 -0.047845
649 -0.10133 -0.015775 -0.11805 -0.094215 -0.078886 -0.073888 -0.024968 0.0056763
650 -0.10448 -0.031546 -0.14291 -0.094039 -0.085855 -0.080432 -0.053252 0.0070181
651 -0.12119 -0.031308 -0.12567 -0.098962 -0.091254 -0.093466 -0.067537 -0.05838
652 -0.12554 -0.05194 -0.14856 -0.1162 -0.12311 -0.09859 -0.053122 -0.025268
653 -0.11018 -0.049111 -0.13628 -0.09743 -0.098622 -0.090244 -0.052726 -0.011677
654 -0.11042 -0.037693 -0.14135 -0.087134 -0.090351 -0.067608 -0.045371 -0.046315
655 -0.12793 -0.032845 -0.13576 -0.098628 -0.0911 -0.098691 -0.046455 -0.046323
656 -0.13777 -0.053326 -0.1283 -0.094611 -0.10649 -0.096955 -0.06475 -0.031122
657 -0.10965 -0.021828 -0.13444 -0.098415 -0.081438 -0.059049 -0.033484 0.02411
658 -0.13528 -0.03156 -0.13062 -0.11008 -0.080487 -0.067233 -0.033769 -0.00063807
659 -0.12163 -0.045621 -0.14685 -0.092953 -0.090406 -0.052127 -0.040014 0.015634
660 -0.12347 -0.051413 -0.13938 -0.10697 -0.097915 -0.085711 -0.037408 0.011225
661 -0.12886 -0.042864 -0.14555 -0.09925 -0.092134 -0.076545 -0.043023 -0.036553
662 -0.14601 -0.040076 -0.13969 -0.098034 -0.090453 -0.071408 -0.029057 -0.0073811
663 -0.13929 -0.067878 -0.14612 -0.098578 -0.10008 -0.093002 -0.057692 0.0094506
664 -0.11764 -0.061419 -0.14487 -0.087702 -0.078881 -0.066186 -0.050217 0.011832
665 -0.13962 -0.049461 -0.14253 -0.10302 -0.092461 -0.07687 -0.037021 -0.0073059
666 -0.10828 -0.039443 -0.13855 -0.087629 -0.08408 -0.066594 -0.042366 0.021576
667 -0.11792 -0.055394 -0.1437 -0.099203 -0.1044 -0.088188 -0.04792 -0.044792
668 -0.12304 -0.073026 -0.14134 -0.10022 -0.091538 -0.075412 -0.0043249 0.021949
669 -0.13087 -0.059218 -0.1483 -0.093701 -0.095047 -0.087505 -0.035719 -0.016739
670 -0.12963 -0.048189 -0.13619 -0.076464 -0.083946 -0.074989 -0.054424 0.031973
671 -0.14313 -0.068901 -0.14774 -0.10962 -0.087405 -0.087853 -0.065429 -0.0065655
672 -0.12487 -0.065503 -0.1452 -0.10469 -0.10031 -0.090017 -0.049203 0.0023162
673 -0.12578 -0.051914 -0.13186 -0.084836 -0.082093 -0.069141 -0.028498 0.011218
674 -0.1361 -0.047746 -0.13968 -0.098119 -0.094272 -0.081435 -0.041672 0.02312
675 -0.15049 -0.062418 -0.14898 -0.088293 -0.087431 -0.088389 -0.031997 0.0098614
676 -0.14053 -0.074919 -0.16335 -0.094117 -0.09188 -0.078832 -0.018982 0.0035131
677 -0.13155 -0.063781 -0.1438 -0.086331 -0.087499 -0.054006 -0.042386 0.022615
678 -0.12835 -0.056973 -0.13992 -0.095425 -0.084658 -0.07472 -0.056751 0.00088658
679 -0.13688 -0.067884 -0.14802 -0.10182 -0.091197 -0.086784 -0.051395 -0.028552
680 -0.14104 -0.067006 -0.14822 -0.11008 -0.10059 -0.081598 -0.04576 -0.02443
681 -0.13068 -0.060718 -0.13543 -0.10446 -0.092885 -0.081692 -0.045265 0.0063118
682 -0.15178 -0.066429 -0.1394 -0.10805 -0.090844 -0.065856 -0.053509 -0.035936
683 -0.15054 -0.066371 -0.15063 -0.10063 -0.083753 -0.083299 -0.055784 -0.033425
684 -0.13696 -0.045653 -0.13826 -0.10053 -0.067132 -0.067563 -0.038828 -0.016993
685 -0.12629 -0.068544 -0.13373 -0.10257 -0.066692 -0.079867 -0.046383 -0.066951
686 -0.12555 -0.068056 -0.13077 -0.090705 -0.0071906 -0.060161 -0.032737 -0.01442
687 -0.13636 -0.073708 -0.14762 -0.096339 -0.01005 -0.066095 -0.041012 -0.039678
688 -0.12545 -0.056159 -0.13346 -0.10528 0.0040913 -0.013249 -0.048457 -0.051786
689 -0.13163 -0.068271 -0.15465 -0.11051 -0.038988 0.029867 -0.064181 -0.069514
690 -0.14547 -0.061433 -0.13534 -0.0996 -0.047897 0.044534 -0.022436 -0.024433
691 -0.11797 -0.051434 -0.13173 -0.092624 -0.052926 0.0038098 -0.04102 -0.077771
692 -0.12732 -0.040166 -0.13466 -0.1164 -0.057715 -0.015284 -0.019325 -0.047889
693 -0.14781 -0.073538 -0.1571 -0.11271 -0.065314 -0.055628 -0.03953 -0.070317
694 -0.14392 -0.053779 -0.12951 -0.097815 -0.065433 -0.036892 -0.040574 -0.017936
695 -0.14374 -0.074621 -0.15255 -0.11405 -0.076322 -0.053956 -0.044199 -0.032024
696 -0.13088 -0.064022 -0.12782 -0.10832 -0.066271 -0.03012 -0.027483 -0.021052
697 -0.15438 -0.051724 -0.15377 -0.11022 -0.07414 -0.038673 -0.034188 -0.068471
698 -0.13895 -0.064406 -0.14975 -0.11232 -0.075339 -0.063687 -0.067422 -0.070579
699 -0.13925 -0.053317 -0.1353 -0.1018 -0.059528 -0.061591 -0.046627 -0.065167
700 -0.12683 -0.040419 -0.15872 -0.091208 -0.063047 -0.042335 -0.040022 -0.014875
701 -0.14619 -0.051531 -0.15695 -0.10624 -0.074826 -0.058829 -0.050706 -0.057834
702 -0.13226 -0.036132 -0.14 -0.10091 -0.072675 -0.048173 -0.046951 -0.090032
703 -0.12425 -0.037554 -0.13411 -0.095409 -0.056334 -0.0031865 -0.034705 -0.03388
704 -0.14173 -0.056876 -0.13679 -0.092463 -0.058524 0.0017496 -0.05242 -0.075568
705 -0.15919 -0.067547 -0.1558 -0.11215 -0.078963 -0.012824 -0.062345 -0.026517
706 -0.13882 -0.061349 -0.1365 -0.10231 -0.070412 -0.015578 -0.032979 -0.034685
707 -0.1453 -0.075791 -0.15493 -0.12667 -0.076981 -0.032502 -0.061644 -0.062793
708 -0.13485 -0.053842 -0.14801 -0.10804 -0.06052 -0.048246 -0.033498 -0.058381
709 -0.15212 -0.058274 -0.1553 -0.11444 -0.062989 -0.03172 -0.056473 -0.02382
710 -0.12592 -0.061806 -0.15077 -0.098215 -0.052778 -0.022803 -0.033027 -0.003948
711 -0.12422 -0.055087 -0.13727 -0.10079 -0.057737 -0.029517 -0.047552 0.00011373
712 -0.1285 -0.066979 -0.13766 -0.093643 -0.065576 -0.040091 -0.041227 -0.037975
713 -0.14505 -0.068401 -0.1401 -0.10015 -0.064855 -0.042565 -0.038161 -0.044493
714 -0.12134 -0.048572 -0.12148 -0.10258 -0.067264 -0.026039 -0.052276 -0.0020311
715 -0.13551 -0.059684 -0.1371 -0.10151 -0.071813 -0.022053 -0.06155 -0.030719
716 -0.1565 -0.090646 -0.15149 -0.11895 -0.085372 0.040143 -0.048705 -0.046258
717 -0.13739 -0.052737 -0.12345 -0.1054 -0.057011 0.05004 -0.02063 -0.025306
718 -0.13155 -0.051329 -0.11732 -0.080686 -0.05402 0.022646 -0.0097342 -0.023084
719 -0.15937 -0.051741 -0.13763 -0.09271 -0.070749 -0.0018582 -0.055659 -0.052062
720 -0.16555 -0.070622 -0.13645 -0.085963 -0.073188 -0.014612 -0.031013 -0.00031068
721 -0.14799 -0.045634 -0.13258 -0.074047 -0.064717 -0.025376 -0.059278 0.039091
722 -0.14763 -0.069546 -0.13793 -0.096171 -0.067186 -0.03261 -0.052543 0.0011028
723 -0.14239 -0.066637 -0.1349 -0.1001 -0.064395 -0.027514 -0.018597 0.035265
724 -0.15643 -0.077229 -0.13404 -0.074698 -0.085055 -0.042927 -0.061912 0.028096
725 -0.13829 -0.056901 -0.13768 -0.096412 -0.076054 -0.021831 -0.026716 -0.018432
726 -0.14601 -0.054272 -0.13542 -0.089306 -0.071163 -0.019365 -0.030111 0.0023897
727 -0.14992 -0.069354 -0.15238 -0.10551 -0.077102 -0.019379 -0.036515 -0.035909
728 -0.15624 -0.067716 -0.13782 -0.095174 -0.073351 -0.029093 -0.06503 -0.046147
729 -0.1669 -0.062997 -0.14201 -0.12089 -0.0728 -0.017397 -0.034805 0.011455
730 -0.16436 -0.064769 -0.1544 -0.077321 -0.079449 -0.0033006 -0.055279 -0.013113
731 -0.16644 -0.07861 -0.16468 -0.088085 -0.085048 0.043036 -0.052934 -0.0011116
732 -0.14371 -0.058252 -0.12627 -0.093159 -0.058377 0.039972 -0.025038 -0.02158
733 -0.12555 -0.051694 -0.12443 -0.092412 -0.064856 0.0065778 -0.017753 0.00056184
734 -0.14013 -0.051175 -0.11973 -0.089756 -0.062785 0.007784 -0.044308 -0.010786
735 -0.14502 -0.062877 -0.13779 -0.10701 -0.068264 -0.01068 -0.041262 0.0032253
736 -0.13946 -0.059579 -0.1452 -0.097014 -0.077283 -0.026274 -0.034397 -0.003803
737 -0.14199 -0.06058 -0.14472 -0.10579 -0.087952 -0.010028 -0.036601 -0.043911
738 -0.13532 -0.045722 -0.13152 -0.096381 -0.070071 -0.018971 -0.037476 -0.033589
739 -0.14809 -0.062134 -0.13997 -0.10227 -0.07975 -0.022515 -0.06244 -0.026868
740 -0.15525 -0.058405 -0.13531 -0.079379 -0.068639 -0.037809 -0.051745 -0.043756
741 -0.14874 -0.047227 -0.13082 -0.091763 -0.074918 -0.026723 -0.03621 -0.034824
742 -0.15566 -0.056109 -0.1055 -0.082136 -0.059077 -0.026827 -0.014034 0.014637
743 -0.13245 -0.05486 -0.1071 -0.08613 -0.061587 -0.024101 -0.024929 0.0030692
744 -0.16456 -0.043412 -0.11893 -0.096534 -0.065956 -0.019595 -0.016593 -0.00023911
745 -0.16793 -0.068514 -0.1523 -0.086608 -0.083035 -0.050088 -0.066738 -0.048477
746 -0.14115 -0.042605 -0.11495 -0.086832 -0.038074 -0.010362 -0.032243 0.0089544
747 -0.12626 -0.041877 -0.11908 -0.083715 0.018537 -0.00074615 -0.033687 0.039536
748 -0.14499 -0.052779 -0.11927 -0.084099 0.083048 -0.01292 -0.034932 0.0086478
749 -0.12245 -0.04994 -0.12847 -0.082513 0.089709 -0.027124 -0.050906 -0.0011304
750 -0.14652 -0.057082 -0.12235 -0.078607 0.08174 -0.024848 -0.015171 0.0063613
751 -0.15874 -0.058974 -0.12717 -0.09527 0.0078411 -0.032332 -0.051405 0.019143
752 -0.13864 -0.060685 -0.13999 -0.10958 -0.031418 -0.038655 -0.01937 0.036425
753 -0.15792 -0.059707 -0.14598 -0.090318 -0.038677 -0.026959 -0.032755 0.028786
754 -0.13008 -0.056909 -0.12829 -0.089052 -0.044026 -0.012443 -0.020109 0.065018
755 -0.13381 -0.05888 -0.1457 -0.098436 -0.055895 -0.042977 -0.049814 0.04394
756 -0.15198 -0.031052 -0.13737 -0.090549 -0.043984 -0.029331 -0.050158 -0.00067832
757 -0.14592 -0.049794 -0.13136 -0.045033 -0.041703 -0.027055 -0.044783 0.068033
758 -0.17291 -0.054965 -0.15138 -0.034277 -0.053502 -0.045999 -0.030358 0.060165
759 -0.14479 -0.063887 -0.13493 -0.011671 -0.053821 -0.044742 -0.034132 0.057307
760 -0.16685 -0.060859 -0.14806 -0.011994 -0.05252 -0.039716 -0.048347 -0.00075139
761 -0.13587 -0.04696 -0.13726 -0.00079826 -0.044399 -0.04837 -0.036981 0.06765
762 -0.1452 -0.047962 -0.14307 -0.004192 -0.042689 -0.040334 -0.035236 0.051732
763 -0.13001 -0.051284 -0.14191 -0.0093858 -0.045398 -0.032578 -0.04006 0.037574
764 -0.16821 -0.058475 -0.15192 -0.02162 -0.050367 -0.047782 -0.046465 -0.0010045
765 -0.14048 -0.056187 -0.14366 0.00022662 -0.044546 -0.035276 -0.04538 -0.020553
766 -0.16016 -0.062848 -0.14553 0.0092228 -0.044025 -0.047779 -0.045224 0.009949
767 -0.13283 -0.06416 -0.15197 -0.0030809 -0.051624 -0.050773 -0.037829 0.017501
768 -0.16827 -0.069432 -0.14654 0.015695 -0.0091128 -0.037777 -0.058133 0.010422
769 -0.17884 -0.079743 -0.16237 0.021761 0.0092781 -0.058831 -0.043438 -0.021606
770 -0.13628 -0.055935 -0.1272 0.050658 0.055919 -0.046725 -0.039073 0.017706
771 -0.14239 -0.060787 -0.1388 0.011294 0.083 -0.033179 -0.030597 0.0043477
772 -0.13145 -0.045648 -0.12784 0.0315 0.10238 -0.030833 -0.0015518 0.0061894
773 -0.14724 -0.05829 -0.15001 0.015836 0.046642 -0.019886 -0.037866 0.0050411
774 -0.13992 -0.081952 -0.14799 0.0072326 0.0029529 -0.04124 -0.034121 0.021073
775 -0.1601 -0.058373 -0.15267 0.013949 -0.010386 -0.038814 -0.028796 -0.0021154
776 -0.15782 -0.050885 -0.11979 0.049895 -0.0081952 -0.040518 -0.03835 -0.022194
777 -0.14641 -0.050747 -0.12787 0.025321 -0.0025043 -0.045022 -0.030725 0.010578
778 -0.14444 -0.052768 -0.094888 0.034697 -0.014923 -0.029146 -0.0070593 0.02155
779 -0.14947 -0.04685 -0.10122 0.043554 -0.016882 -0.01887 -0.010974 0.0044415
780 -0.16803 -0.073552 -0.11679 0.01325 -0.032811 -0.057923 -0.050068 -0.014217
781 -0.14607 -0.060543 -0.10978 0.026766 -0.0227 -0.056927 -0.022313 -0.032465
782 -0.14305 -0.042195 -0.10888 0.022492 -0.028 -0.049721 0.0058924 -0.013743
783 -0.13995 -0.030437 -0.1222 0.040069 -0.0019486 -0.034885 0.057528 -0.0027316
784 -0.15374 -0.056138 -0.11267 0.026505 -0.012868 -0.036639 0.0032832 0.0021402
785 -0.16299 -0.0627 -0.14585 0.027231 -0.017577 -0.060363 0.0058186 0.00075191
786 -0.14713 -0.037692 -0.12 0.043497 -0.0074857 -0.043437 0.014954 -0.00088636
787 -0.13962 -0.034833 -0.12714 0.020373 -0.020765 -0.03961 -0.0040405 0.044465
788 -0.15368 0.071755 -0.12714 0.02124 0.012296 -0.050424 -0.021305 -0.027343
789 -0.14501 0.15194 -0.11208 0.047556 0.066427 -0.020088 -0.02191 0.062679
790 -0.1607 0.12418 -0.14847 0.017252 0.097748 -0.070402 -0.035344 0.013551
791 -0.16274 0.14249 -0.14632 0.038288 0.10371 -0.059596 -0.023469 0.017432
792 -0.1558 0.15258 -0.12993 0.034785 0.12369 -0.05464 -0.012093 0.013994
793 -0.1612 0.14822 -0.13084 0.036881 0.086961 -0.044504 -0.016648 -0.0074442
794 -0.14936 0.14002 -0.13994 0.066927 0.062802 -0.074857 -0.025243 -0.017543
795 -0.16881 0.12446 -0.14066 0.044613 0.030083 -0.050611 0.058983 0.025619
796 -0.13684 0.091292 -0.12364 0.077439 0.022814 -0.050935 0.090908 0.033841
797 -0.14174 0.06879 -0.13786 0.050636 0.010535 -0.058189 0.056074 0.034853
798 -0.14999 0.061528 -0.13498 0.047962 0.0067157 -0.066573 0.033769 0.043174
799 -0.13906 0.064677 -0.10839 0.062408 0.030757 -0.018157 0.075784 0.057416
800 -0.16302 0.032275 -0.14577 0.015724 -0.0018925 -0.045841 0.0303 0.049778
801 -0.1779 0.027824 -0.13377 0.013451 0.0033985 -0.070264 0.025795 0.02712
802 -0.14795 0.041712 -0.12886 0.044387 0.018199 -0.039508 0.032651 0.054231
803 -0.15388 0.02504 -0.12427 0.038153 0.02305 -0.033522 0.075596 0.040073
804 -0.13958 0.030019 -0.11757 0.031029 0.0057713 -0.044146 0.077202 0.049085
805 -0.15046 0.011837 -0.12839 0.058095 0.011932 -0.06444 0.065427 -0.0016135
806 -0.15292 0.033155 -0.1239 0.059612 0.018433 -0.029214 0.1074 0.039408
807 -0.14644 0.0079936 -0.14282 0.038668 0.0020342 -0.047857 0.084948 0.01497
808 -0.15079 0.012412 -0.12004 0.028794 0.011465 -0.051551 0.093643 0.0023517
809 -0.16916 0.0162 -0.14399 0.01451 0.0027661 -0.059945 0.10823 0.042273
810 -0.15507 0.0079386 -0.14388 -0.016553 -0.006783 -0.066859 0.070314 0.0090252
811 -0.16376 0.0093369 -0.12198 -0.0040873 0.018468 -0.054543 0.11541 0.061147
812 -0.16226 0.016815 -0.14627 -0.029291 -0.010281 -0.075557 0.082285 0.0080487
813 -0.17471 0.011094 -0.13849 -0.038285 -0.0082701 -0.054371 0.12848 0.0047304
814 -0.15754 -0.015478 -0.15342 -0.039799 -0.017699 -0.076744 0.14654 -0.014758
815 -0.15814 0.01466 -0.13972 -0.018632 -0.0019882 -0.062228 0.16675 0.019124
816 -0.12906 -0.0047013 -0.12986 -0.019456 -0.0074073 -0.053792 0.16664 -0.017434
817 -0.15153 -0.012193 -0.14345 -0.03533 -0.014256 -0.054226 0.11524 -0.0047327
818 -0.15276 -0.0057547 -0.13539 -0.041954 -0.025105 -0.07691 0.12433 -0.011681
819 -0.13772 -0.00012631 -0.13234 -0.031507 0.0051556 -0.044434 0.14637 -0.017619
820 -0.1318 0.001552 -0.14033 -0.038431 0.056287 -0.041858 0.16316 0.014423
821 -0.16772 -0.02372 -0.14828 -0.040075 0.14952 -0.065211 0.13428 0.031224
822 -0.1377 -0.00033128 -0.14733 -0.026259 0.1871 -0.047165 0.18353 0.010916
823 -0.15225 -0.022873 -0.14412 -0.032613 0.17861 -0.063619 0.22258 -0.025342
824 -0.15576 -0.0010546 -0.11249 -0.038456 0.15467 -0.040603 0.19348 -0.020221
825 -0.17026 -0.020706 -0.14787 -0.05576 0.089381 -0.052307 0.17235 0.0057212
826 -0.13866 -0.0023179 -0.12616 -0.044924 0.060242 -0.056611 0.17523 0.017043
827 -0.14707 -0.02001 -0.1307 -0.068238 0.017813 -0.059665 0.15075 -0.019215
828 -0.14638 0.0059088 -0.085017 -0.039822 0.049534 -0.032738 0.1596 0.0057964
829 -0.13878 0.0025771 -0.0030505 -0.059725 0.040245 -0.041802 0.14891 -0.010862
830 -0.13149 0.016905 0.026366 -0.060419 0.047126 -0.044496 0.15421 0.01925
831 -0.15443 0.019554 -0.059997 -0.072063 0.007047 -0.0675 0.13786 -0.012838
832 -0.13098 0.035082 -0.08306 -0.066667 0.021018 -0.041504 0.13115 -0.020067
833 -0.14072 0.06342 -0.089183 -0.06874 0.025489 -0.063728 0.11644 -0.017235
834 -0.15093 0.12838 -0.12047 -0.093074 -0.0035802 -0.066912 0.10097 -0.0049032
835 -0.13203 0.17801 -0.09528 -0.053758 0.037161 -0.051445 0.10424 -0.0099515
836 -0.14124 0.14145 -0.10857 -0.065452 0.039932 -0.051019 0.14084 0.01266
837 -0.14705 0.095724 -0.10781 -0.057126 0.033713 -0.071883 0.09883 0.031662
838 -0.11636 0.066832 -0.088719 -0.068449 0.047264 -0.034697 0.12165 0.096304
839 -0.14402 0.044191 -0.10564 -0.081863 0.026205 -0.060651 0.11337 0.072915
840 -0.12883 0.025529 -0.12905 -0.090577 0.088655 -0.072995 0.079846 0.065237
841 -0.13013 0.039137 -0.11285 -0.060801 0.1854 -0.045979 0.12333 0.091759
842 -0.12978 0.011166 -0.13337 -0.064964 0.20656 -0.051812 0.082967 0.071561
843 -0.13161 0.032974 -0.099465 -0.056768 0.19732 -0.049646 0.11754 0.047482
844 -0.13959 0.031672 -0.11994 -0.082272 0.14514 -0.06644 0.10598 0.076794
845 -0.13929 0.035271 -0.1076 -0.087856 0.08177 -0.066144 0.082794 0.019846
846 -0.13352 0.039019 -0.10644 -0.0752 0.073661 -0.045248 0.10973 0.061638
847 -0.14242 0.018687 -0.10997 -0.076893 0.075512 -0.035192 0.10347 0.057009
848 -0.12001 0.023856 -0.11446 -0.083027 0.062303 -0.067506 0.08842 0.036301
849 -0.14091 0.011164 -0.11697 -0.101 0.032524 -0.056249 0.070495 0.0039428
850 -0.12482 0.025462 -0.11914 -0.081165 0.049115 -0.039993 0.1038 0.010364
851 -0.15646 0.0087107 -0.11572 -0.086098 0.029876 -0.064867 0.074386 0.038646
852 -0.15649 0.001569 -0.13033 -0.10234 0.029427 -0.076581 0.070441 -0.036202
853 -0.14082 -0.0041827 -0.12434 -0.083536 0.046858 -0.049135 0.069227 0.04113
854 -0.13482 0.0059757 -0.1065 -0.08591 0.054539 -0.065759 0.082812 -0.017019
855 -0.11764 0.034974 -0.10878 -0.076764 0.06368 -0.034413 0.10017 0.044993
856 -0.14474 0.0081624 -0.14022 -0.095027 0.031031 -0.070686 0.049993 -0.0096351
857 -0.12639 0.018321 -0.11869 -0.075391 0.058752 -0.03696 0.080268 0.034377
858 -0.14136 0.022629 -0.13173 0.053745 0.051103 -0.058744 0.069534 0.015598
859 -0.16369 -0.0034826 -0.12854 0.036191 0.092334 -0.054738 0.066729 0.06212
860 -0.15805 -0.016604 -0.14069 -0.014392 0.076504 -0.060682 0.055165 0.0088218
861 -0.1673 -0.0080559 -0.12095 -0.0040963 0.11198 -0.059806 0.04595 -0.0076365
862 -0.14454 0.0021024 -0.13179 0.10389 0.22387 -0.03871 0.068476 0.027975
863 -0.12803 0.0050408 -0.10759 0.13752 0.2565 -0.048883 0.067481 0.005647
864 -0.071129 0.017179 -0.10628 0.12968 0.28012 -0.037197 0.074406 0.030219
865 -0.10321 0.0011075 0.014705 0.064959 0.24337 -0.054461 0.063332 0.0309
866 -0.10125 0.028156 0.080202 0.020105 0.1813 -0.064525 0.059527 -0.0020478
867 -0.098091 0.024044 0.11937 -0.0035489 0.11869 -0.059769 0.069413 0.019914
868 -0.12888 0.025762 0.17085 -0.029633 0.10092 -0.054273 0.042258 -0.014174
869 -0.10624 0.050751 0.17467 -0.0069865 0.11015 -0.021967 0.079423 0.059967
870 -0.10736 0.027399 0.060489 -0.01652 0.11415 -0.04021 0.069639 0.029379
871 -0.12967 0.023218 0.0069356 -0.022524 0.094925 -0.033494 0.061734 0.054181
872 -0.14124 0.0063359 -0.020888 -0.038688 0.082276 -0.069608 0.03999 0.087843
873 -0.11138 0.027174 -0.0082407 -0.016972 0.083607 -0.035322 0.061865 0.069654
874 -0.13393 0.0079825 -0.021094 -0.057565 0.063538 -0.049136 0.025381 0.071616
875 -0.132 0.011641 -0.014027 -0.046149 0.074939 -0.0339 0.045546 0.088958
876 -0.12347 -0.011201 -0.03164 -0.049893 0.04724 -0.050674 0.040111 0.07382
877 -0.1136 0.014248 -0.011713 -0.048947 0.086691 -0.034047 0.062437 0.11043
878 -0.1225 -0.0054241 -0.044837 -0.057661 0.053512 -0.033891 0.032172 0.091603
879 -0.10536 0.014304 -0.03064 -0.052124 0.064762 -0.057525 0.057128 0.10398
880 -0.11509 0.024123 0.16639 -0.062918 0.045573 -0.037819 0.046883 0.11001
881 -0.098094 0.021371 0.20241 -0.047942 0.046784 -0.057223 0.034788 0.10517
882 -0.12657 0.042159 0.25635 -0.050016 0.060355 -0.017897 0.057904 0.13813
883 -0.11138 0.044198 0.22336 -0.047219 0.047616 -0.059831 0.028139 0.10672
884 -0.11422 0.016756 0.13496 -0.061123 0.047537 -0.035654 0.046815 0.13585
885 -0.10733 0.035154 0.093621 -0.082897 0.049548 -0.047538 0.06215 0.11894
886 -0.10671 0.031353 0.055358 -0.077451 0.042559 -0.037282 0.022066 0.11994
887 -0.11626 0.021611 0.036305 -0.061725 0.04024 -0.030876 0.030241 0.1049
888 -0.11218 0.018129 0.032331 -0.068648 0.028791 -0.02853 0.035126 0.09591
889 -0.11691 0.017658 0.020338 -0.081112 0.028242 0.10464 0.021302 0.064022
890 -0.11933 0.017326 0.017285 -0.091756 0.023243 0.13468 0.025247 0.054034
891 -0.10915 0.012594 0.027282 -0.07465 0.026954 0.1591 0.027863 0.066236
892 -0.13322 0.089233 0.0032387 -0.073543 0.019955 0.025985 0.020788 0.039717
893 -0.12791 0.18984 -0.00052445 -0.073047 0.012126 0.00025091 0.012833 0.047289
894 -0.11721 0.24181 0.017512 -0.061481 0.031547 0.0054371 0.033179 0.068681
895 -0.13557 0.23171 -0.010191 -0.071655 0.014978 0.0097532 0.043944 0.033492
896 -0.11513 0.24169 -0.015764 -0.084839 0.0031686 -0.024401 0.01192 0.017944
897 -0.12419 0.23471 -0.025577 -0.088432 0.01956 -0.020525 0.0040851 0.0031859
898 -0.11731 0.22037 -0.02114 -0.079266 0.013181 -0.012158 0.0050705 0.012878
899 -0.12571 0.14003 -0.039834 -0.08652 0.0090315 -0.015432 -0.0044741 -0.0085406
900 -0.11913 0.1354 -0.029047 -0.089924 0.013642 -0.018916 0.013921 0.0085111
901 -0.10743 0.12138 -0.03517 -0.057087 0.0059934 -0.01424 0.019407 0.035023
902 -0.12463 0.086656 -0.060333 -0.084501 -0.0016757 -0.023634 0.00069214 -0.00054544
903 -0.049935 0.1024 -0.036106 -0.068945 -0.0010647 -0.028898 0.022668 -0.022504
904 0.082168 0.094073 -0.034299 -0.054959 0.019316 -0.024552 0.023633 0.028498
905 0.09062 0.071291 -0.047503 -0.067383 0.0056172 -0.0083054 0.025118 0.06069
906 0.082093 0.0708 -0.051586 -0.080246 0.0062181 -0.027329 -0.0065562 0.0073115
907 -0.0035042 0.073208 -0.053129 -0.10112 0.0026091 -0.0043131 0.025479 0.024893
908 -0.036302 0.070846 -0.061612 -0.077744 -0.01543 -0.030167 0.0023746 0.069585
909 -0.052379 0.044135 -0.072835 -0.098028 -0.011049 -0.033731 0.0067 0.026977
910 -0.051766 0.058273 -0.041019 -0.074841 -0.0009181 -0.010405 0.0070155 0.049218
911 -0.047153 0.063251 -0.062152 -0.072205 0.0027128 -0.016838 0.061561 0.02646
912 -0.052971 0.06724 -0.029035 -0.074459 0.083154 -0.0012524 0.096476 0.047172
913 -0.044608 0.051478 -0.053498 -0.085583 0.15363 -0.025636 0.055562 0.020994
914 -0.044125 0.040736 -0.059551 -0.068027 0.16293 -0.02508 0.035327 0.029715
915 -0.063863 0.035695 -0.059705 -0.07771 0.15924 -0.0056539 0.040163 0.037367
916 -0.0795 0.035123 -0.071368 -0.070804 0.11141 -0.024868 0.017618 0.027949
917 -0.077157 0.072161 0.14061 -0.081728 0.080369 -0.0018316 0.044833 0.030031
918 -0.10232 0.06204 0.22655 -0.10847 0.033749 -0.042845 0.0042788 -0.011998
919 -0.082482 0.062848 0.15888 -0.075225 0.03894 -0.039669 0.023034 0.035334
920 -0.068289 0.072486 0.24803 -0.079589 0.043961 -0.020323 0.02174 0.012616
921 -0.063957 0.054745 0.10736 -0.092583 0.017882 -0.037117 0.010975 0.032297
922 -0.082134 0.051403 0.060143 -0.082707 0.034203 -0.025171 0.01974 0.050999
923 -0.050911 0.060291 0.03321 -0.073231 0.038644 -0.012815 0.039316 0.074741
924 -0.080739 0.04257 0.011047 -0.069834 0.043705 -0.0047386 0.036261 0.039213
925 -0.086166 0.027958 0.020314 -0.069338 0.012166 -0.032802 0.015377 0.046844
926 0.069327 0.042796 0.01958 -0.081892 0.031047 -0.0045163 0.025112 0.018406
927 0.079379 0.015635 -0.010783 -0.093286 0.016538 -0.04763 -0.0039225 0.018428
928 0.12633 0.039243 -0.013206 -0.08855 0.039259 -0.026684 -0.0032871 0.01736
929 0.091145 0.025871 -0.021789 -0.078923 0.07215 0.077072 0.017518 0.052831
930 0.032547 0.02768 -0.021902 -0.065217 0.020361 0.16394 0.011694 -0.0084269
931 0.01168 0.056098 -0.028946 -0.056561 0.043362 0.18174 0.058049 0.050995
932 -0.030357 0.025436 -0.035919 -0.077075 0.024563 0.15217 0.044175 0.040427
933 -0.019735 0.023565 -0.041192 -0.071508 0.041754 0.079857 0.07142 0.044158
934 -0.010322 0.014843 -0.033395 -0.093082 -0.00042533 0.012193 0.022225 0.03109
935 -0.027139 0.037911 -0.036918 -0.056306 0.029766 0.025879 0.0088008 0.049182
936 0.0092133 0.0266 -0.049631 -0.05352 0.060097 0.018795 0.0058262 0.031493
937 -0.043344 0.029068 -0.037465 -0.057964 0.18256 0.026431 0.013942 0.070535
938 -0.026691 0.20038 -0.048348 -0.072667 0.21453 0.037287 0.031237 0.052047
939 -0.038969 0.24744 -0.061691 -0.067741 0.18949 0.012434 0.028412 0.067479
940 -0.031376 0.25305 -0.067174 -0.068655 0.22042 0.03002 0.046898 0.07518
941 -0.054733 0.25008 -0.069057 -0.083149 0.12956 -0.0034242 0.010383 0.038762
942 -0.066681 0.25473 -0.057331 -0.070342 0.10011 0.009352 0.0055887 0.11899
943 0.065272 0.24053 -0.063264 -0.068616 0.055823 0.022128 0.0090041 0.15114
944 0.14799 0.2693 -0.035597 -0.05529 0.055504 0.013314 -0.01746 0.115
945 0.1693 0.23057 -0.05712 -0.053904 0.050945 0.01253 0.014585 0.12146
946 0.154 0.22278 -0.051943 -0.033778 0.056096 0.018777 0.01196 0.126
947 0.061963 0.18446 -0.065377 0.079969 0.052507 0.0075027 0.036746 0.10335
948 0.023305 0.13941 -0.07623 0.13329 0.060098 0.042939 0.028621 0.076104
949 0.00065797 0.12974 -0.075233 0.13014 0.078439 0.016125 0.013937 0.067516
950 0.010361 0.13358 -0.080236 0.10366 0.08409 0.019621 0.016682 0.070118
951 0.0046433 0.11011 -0.072729 0.036964 0.14362 0.026467 0.033947 0.10811
952 0.017866 0.10904 -0.066572 -0.00053022 0.2311 0.017943 -0.0018371 0.085941
953 0.010969 0.12207 0.060244 0.014546 0.24856 0.02476 0.015428 0.11883
954 0.0023113 0.14169 0.19025 -0.019388 0.25884 0.12994 0.0015637 0.055265
955 0.018604 0.13407 0.21143 0.00048844 0.21008 0.20418 0.0046891 0.1056
956 0.024867 0.13141 0.18772 0.020315 0.17448 0.23526 0.031615 0.10614
957 -0.012271 0.082955 0.051532 -0.040559 0.11142 0.15124 0.00346 0.0887
958 0.005302 0.12203 0.0068684 -0.019783 0.098397 0.10828 0.028505 0.081982
959 -0.0068753 0.093402 0.0029353 -0.038767 0.085648 0.10738 -0.019909 0.085013
960 -0.0027027 0.09715 -0.0085779 -0.03552 0.093809 0.056433 0.030326 0.071565
961 -0.00943 0.082538 -0.026711 -0.039384 0.07845 0.051049 0.0037416 0.076847
962 0.012213 0.085447 -0.023214 -0.040488 0.066691 0.034915 0.019987 0.057048
963 0.11202 0.064465 -0.022817 -0.042752 0.072562 0.029881 -0.0037276 0.0436
964 0.22013 0.066433 -0.034871 -0.048126 0.074013 0.028657 -0.0091721 0.066922
965 0.25806 0.077972 -0.013904 -0.028109 0.11897 0.047613 -0.0054567 0.074284
966 0.23691 0.07191 -0.047367 -0.054113 0.15068 0.040169 0.0068387 0.13432
967 0.19485 0.082338 -0.05335 -0.050457 0.24963 0.060936 0.028214 0.14746
968 0.12707 0.073377 -0.035333 -0.041201 0.28613 0.059862 -0.0040505 0.15006
969 0.093181 0.069845 -0.044067 -0.041804 0.26492 0.067408 0.011975 0.16379
970 0.066174 0.063853 -0.05505 -0.060618 0.23131 0.027144 -0.01709 0.070072
971 0.079007 0.064152 -0.051003 -0.056042 0.18415 0.05974 0.0051758 0.10903
972 0.034309 0.0669 -0.027776 -0.078316 0.13259 0.040526 0.0083012 0.10621
973 0.052072 0.061099 -0.045379 -0.05053 0.12469 0.055842 0.019807 0.10144
974 0.045965 0.053667 -0.045843 -0.049983 0.10394 0.038439 0.000852 0.11853
975 0.061587 0.052405 -0.063286 -0.075307 0.092754 0.031155 0.019977 0.14353
976 0.1791 0.051204 -0.032839 -0.057201 0.10469 0.18196 0.0014728 0.13206
977 0.23671 0.054282 -0.054032 -0.043115 0.11409 0.18811 0.00048825 0.10057
978 0.25467 0.06397 -0.039875 -0.054119 0.10799 0.1661 0.028174 0.12662
979 0.17709 0.028619 -0.076368 -0.073442 0.090017 0.090479 0.014489 0.1014
980 0.10302 0.030397 -0.085902 -0.081556 0.078248 0.042675 -0.0097155 0.0666
981 0.10724 0.0035552 -0.080795 -0.09403 0.075579 0.054912 -0.02631 0.096041
982 0.080126 0.033814 -0.074718 -0.075234 0.08705 0.033468 -0.010485 0.050493
983 0.075609 0.024492 -0.068021 -0.080637 0.088791 0.058194 -0.014909 0.10721
984 0.063321 0.0034203 -0.10154 -0.080461 0.084022 0.04392 -0.013824 0.089787
985 0.039094 0.024739 -0.072628 -0.031415 0.22677 0.049496 -0.0050384 0.082398
986 0.082917 0.005767 -0.067311 0.015721 0.2601 0.080392 -0.004363 0.11897
987 0.088129 0.032755 -0.060294 0.085707 0.28449 0.047818 0.024562 0.083252
988 0.10472 0.026784 -0.10086 0.12005 0.24917 0.033055 0.019778 0.046384
989 0.25585 0.020032 -0.10017 0.15742 0.21644 0.050871 0.063083 0.070465
990 0.24393 0.01697 -0.086384 0.16065 0.17041 0.056307 0.066209 0.086807
991 0.1985 0.0077587 -0.1056 0.077302 0.11179 0.038883 0.030884 0.044949
992 0.14858 0.023977 -0.09927 0.018329 0.12181 0.039789 0.029559 0.08654
993 0.11097 0.13294 -0.10105 0.013925 0.10429 0.065005 0.0095849 0.067792
994 0.083098 0.24847 -0.099966 0.020031 0.10275 0.064231 0.01007 0.057204
995 0.080251 0.27267 -0.092259 0.0075972 0.092793 0.21175 0.017306 0.070026
996 0.087613 0.25273 -0.10569 -0.0053565 0.085113 0.21622 -0.0023689 0.028027
997 0.084726 0.29471 -0.078196 0.0080997 0.12829 0.23668 0.026427 0.024379
998 0.074509 0.25689 -0.096249 -0.0017541 0.11497 0.17644 0.010572 0.089371
999 0.054421 0.21498 -0.10776 -0.016018 0.097806 0.11541 0.0099374 0.028823
1000 0.065084 0.18309 -0.10281 0.0049883 0.10061 0.1061 0.022573 0.074894
1001 0.070987 0.1557 -0.095449 0.0044346 0.10821 0.094664 0.022448 0.009566
1002 0.046979 0.12706 -0.10493 0.0061008 0.099749 0.079461 0.00060361 0.070468
1003 0.070002 0.11138 -0.1035 -0.017743 0.19414 0.055177 0.017809 0.09019
1004 0.065655 0.10274 -0.12103 0.0017332 0.29426 0.080013 0.030544 0.055551
1005 0.038047 0.099205 -0.13185 -0.0059206 0.26864 0.065489 0.0308 0.074833
1006 0.12669 0.096474 -0.10968 0.13789 0.28689 0.074685 0.012935 0.062305
1007 0.20544 0.088822 -0.11974 0.19913 0.25402 0.069011 0.012311 0.11178
1008 0.21219 0.082921 -0.11765 0.25242 0.1894 0.086457 0.028066 0.16963
1009 0.22502 0.096589 -0.10617 0.2531 0.15159 0.072354 0.021902 0.16059
1010 0.087921 0.053537 -0.13609 0.21273 0.1018 0.04637 0.00072693 0.13734
1011 0.088904 0.078646 -0.11061 0.19066 0.12044 0.075106 0.014532 0.10824
1012 0.068756 0.060644 -0.12735 0.17052 0.10152 0.046402 -0.0053222 0.061855
1013 0.054669 0.053192 -0.13466 0.17624 0.10599 0.060818 0.0043532 0.10379
1014 0.056492 0.061051 -0.12888 0.20557 0.097651 0.045654 -0.0041114 0.035569
1015 0.027004 0.048699 -0.12534 0.23189 0.089922 0.030961 -0.017906 0.04025
1016 0.053627 0.046937 -0.13218 0.34505 0.10804 0.057367 0.0074294 0.075802
1017 0.03084 0.066446 -0.124 0.35405 0.10483 0.18841 0.015255 0.051154
1018 0.037442 0.070924 -0.034633 0.34101 0.11534 0.27846 0.01277 0.086765
1019 0.053915 0.086362 0.14334 0.40119 0.12595 0.26483 0.016126 0.065967
1020 0.045068 0.081611 0.1783 0.33564 0.13426 0.2245 0.022621 0.090109
1021 0.02139 0.058989 0.079348 0.3024 0.15797 0.15298 -0.013584 0.078031
1022 0.019163 0.054127 -0.011005 0.28611 0.27025 0.12713 -0.0081681 0.069772
1023 0.031696 0.049956 -0.033229 0.32322 0.31758 0.11742 0.0070573 0.091194
1024 0.017948 0.042364 -0.044142 0.39705 0.30254 0.10169 -0.0046173 0.075266
1025 0.034971 0.033562 -0.037275 0.45495 0.27664 0.10997 0.031168 0.081428
1026 0.016154 0.019731 -0.067858 0.42267 0.23378 0.092758 0.079764 0.072969
1027 0.014206 0.031449 -0.053811 0.4493 0.15359 0.088594 0.10558 0.062651
1028 0.040719 0.037837 -0.044065 0.42703 0.14765 0.09672 0.051174 0.050053
1029 0.0079816 0.023976 -0.074228 0.35763 0.1218 0.079917 0.02591 0.023765
1030 0.0053442 0.024644 -0.073861 0.3291 0.11863 0.083633 0.025025 0.033666
1031 0.0024469 0.022732 -0.083074 0.33903 0.12652 0.078189 0.032541 0.023948
1032 -0.01843 -0.0087593 -0.073817 0.33935 0.12047 0.092825 0.0057961 0.01519
1033 -0.0019077 0.025539 -0.083541 0.41922 0.12699 0.085751 0.038071 0.016291
1034 0.0013849 0.023597 -0.070774 0.47698 0.12069 0.060697 0.0019569 0.0051532
1035 -0.0020924 0.019506 -0.076887 0.50206 0.14718 0.082083 0.029482 0.029865
1036 -0.01722 0.015064 -0.09353 0.45768 0.20849 0.07067 0.0076477 -0.0089533
1037 0.037963 0.023892 -0.078993 0.46175 0.30187 0.095226 0.049343 0.0087084
1038 0.10964 0.018911 -0.078226 0.4104 0.32399 0.097922 0.044849 0.06463
1039 0.18276 0.019879 -0.06884 0.38234 0.31571 0.085788 0.015484 0.025652
1040 0.2261 0.022477 -0.081633 0.36287 0.26044 0.077154 0.0087694 -0.00046641
1041 0.11929 0.014406 -0.098156 0.29155 0.19495 0.08496 0.026665 0.016185
1042 0.058646 0.0023042 -0.087369 0.28086 0.15957 0.15571 0.05963 0.030527
1043 0.086869 -0.0063775 -0.087812 0.22875 0.13736 0.29188 0.079176 0.0019488
1044 0.015692 -0.022069 -0.10614 0.23097 0.12771 0.22212 0.083671 -0.012759
1045 0.045004 0.022719 -0.082739 0.22221 0.15311 0.28462 0.10507 0.047812
1046 0.026097 -0.0021425 -0.079382 0.23035 0.14764 0.21772 0.078072 0.019234
1047 0.04206 0.022786 0.030235 0.20186 0.13391 0.15562 0.051267 0.0064557
1048 0.013872 0.056884 0.19687 0.20825 0.15285 0.12088 0.050013 0.023417
1049 0.018875 0.059203 0.19786 0.1949 0.14042 0.12013 0.041658 0.0045392
1050 0.0075676 0.027271 0.30002 0.14492 0.10868 0.11434 0.044474 0.017271
1051 0.0033803 0.031279 0.18364 0.15507 0.11319 0.074432 0.033569 0.0063226
1052 0.049873 0.032418 0.088789 0.17042 0.12075 0.12074 0.051174 -0.014276
1053 0.020416 0.013786 0.042206 0.16589 0.12154 0.11367 0.05169 0.0056561
1054 -0.0098317 0.0049643 0.024233 0.10441 0.12042 0.09073 0.024275 0.014318
1055 0.059291 0.0087026 0.029849 0.12054 0.11855 0.098416 0.057361 0.0063596
1056 0.096534 0.00043097 -0.0037838 0.11076 0.10082 0.084962 0.034616 -0.0018887
1057 0.068436 -0.0081607 0.012493 0.10116 0.103 0.086199 0.044141 0.008503
1058 0.018499 -0.013722 -0.01747 0.067989 0.077872 0.082335 0.080237 0.027285
1059 0.028862 -0.004464 0.0011566 0.089865 0.086713 0.063031 0.12927 -0.0038435
1060 0.014934 -0.00048566 -0.012077 0.097772 0.15094 0.099717 0.11326 0.0086782
1061 -0.010433 -0.0026073 -0.0098197 0.063978 0.22702 0.063063 0.079183 0.01764
1062 -0.0081303 -0.005119 -0.024513 0.058014 0.24552 0.077009 0.050288 0.00068169
1063 0.0011824 0.12007 -0.038976 0.07177 0.26412 0.081255 0.058764 0.0063734
1064 0.00020502 0.23712 0.00048071 0.075966 0.22925 0.11449 0.064749 0.047625
1065 -0.029302 0.26928 -0.026132 0.052043 0.1277 0.086188 0.047565 0.011997
1066 -0.02978 0.27435 -0.057466 0.071649 0.10094 0.057784 0.03369 0.029989
1067 -0.016867 0.26359 -0.027049 0.022205 0.091801 0.05341 0.038556 0.02148
1068 -0.012184 0.24822 -0.041582 0.023701 0.096072 0.059976 0.036941 -0.056808
1069 -0.027482 0.23965 -0.045145 0.029178 0.098293 0.042732 0.053676 -0.041356
1070 -0.016609 0.19934 -0.056798 0.028474 0.078784 0.047568 0.034222 -0.026824
1071 -0.029936 0.16697 -0.059342 0.00963 0.095165 0.030385 0.010547 -0.042473
1072 -0.017524 0.13439 -0.045885 0.016106 0.099586 0.059401 0.052693 -0.022911
1073 -0.020111 0.10732 -0.067148 0.016352 0.094057 0.057957 0.10261 -0.020949
1074 -0.058838 0.098091 -0.077791 0.024429 0.10168 0.045263 0.13158 -0.021878
1075 -0.020836 0.091989 -0.074894 0.0053948 0.094698 0.036459 0.095509 -0.019296
1076 -0.040173 0.088008 -0.081228 -0.019489 0.077779 0.037395 0.058134 -0.044194
1077 -0.03348 0.10114 -0.071911 0.0055273 0.09061 0.066251 0.06334 0.00087767
1078 -0.023528 0.088105 -0.088304 0.0040735 0.10121 0.068538 0.054265 0.0011994
1079 -0.044885 0.084173 -0.079627 0.0032997 0.15999 0.30205 0.057431 0.028051
1080 -0.066602 0.077511 -0.09697 -0.0042541 0.23458 0.27202 0.033026 -0.0028071
1081 -0.0633 0.07479 -0.097643 -0.0048778 0.25421 0.26834 0.029691 -0.016405
1082 -0.061457 0.049708 -0.10083 -0.019992 0.23317 0.20503 0.039427 -0.013004
1083 0.046816 0.075566 -0.0846 0.0044846 0.20937 0.16581 0.066462 -0.0012219
1084 0.18205 0.053185 -0.11627 -0.036729 0.1161 0.088704 0.017218 -0.01503
1085 0.20517 0.065383 -0.087426 -0.005283 0.11742 0.095561 0.077963 0.0046715
1086 0.19894 0.072801 -0.078399 0.0038233 0.098579 0.087537 0.13677 -0.0064367
1087 0.11448 0.06911 -0.089383 -0.023711 0.07319 0.074173 0.12341 -0.044455
1088 0.026639 0.054548 -0.099986 -0.016534 0.1039 0.085319 0.11338 0.013037
1089 0.015442 0.047086 -0.1012 -0.018768 0.083632 0.076955 0.075575 -0.0073215
1090 0.036924 0.053185 -0.10161 -0.0062119 0.089833 0.097651 0.06505 -0.0025798
1091 0.021287 0.035273 -0.10683 -0.027756 0.074184 0.091747 0.036076 -0.026488
1092 0.01325 0.038631 -0.10771 -0.053679 0.077805 0.076084 0.069961 -0.010386
1093 0.047402 0.03106 -0.10748 -0.017143 0.086826 0.06221 0.052656 -0.031605
1094 0.0014851 0.045588 -0.10779 -0.013727 0.092256 0.076376 0.068872 -0.0039229
1095 0.013898 0.033946 -0.10796 -0.016541 0.10371 0.084542 0.064417 -0.011131
1096 0.0064305 0.024415 -0.10008 -0.035265 0.083908 0.054978 0.060793 0.021501
1097 0.0054331 0.030913 -0.078704 -0.012578 0.10663 0.080274 0.067418 0.055742
1098 0.011076 0.030871 -0.094188 -0.030122 0.17395 0.05554 0.052973 -0.00034595
1099 0.015788 0.02137 -0.094021 -0.034146 0.26385 0.079467 0.069129 0.035136
1100 0.083841 0.049398 -0.078384 -0.0505 0.26117 0.066873 0.064134 0.042968
1101 0.15981 0.067906 0.15531 -0.022613 0.24342 0.069029 0.05365 0.0096092
1102 0.2349 0.036715 0.24753 -0.071037 0.13521 0.018245 0.0051351 -0.006469
1103 0.19778 0.079393 0.26186 -0.021291 0.10657 0.034051 0.11043 -0.016197
1104 0.084752 0.041061 0.20659 -0.062545 0.079976 0.011377 0.16027 -0.022136
1105 0.063994 0.0459 0.09708 -0.060439 0.082737 0.040303 0.11368 0.012326
1106 0.066767 0.062008 0.069387 -0.0063523 0.11142 0.06779 0.10928 0.021138
1107 0.03482 0.036606 0.037184 -0.051076 0.094109 0.054866 0.081172 0.02553
1108 0.040523 0.034345 0.018151 -0.04278 0.08472 0.053962 0.076738 -0.015809
1109 0.015875 0.032223 -0.019273 -0.042314 0.084901 0.042668 0.063423 -0.019367
1110 0.014098 0.030431 -0.010646 -0.047777 0.076822 0.037764 0.073998 -0.0039252
1111 0.019901 0.03603 -0.013459 -0.045511 0.082713 0.03498 0.057204 -0.0065534
1112 0.025713 0.037598 -0.00059223 -0.030845 0.10376 0.050456 0.069319 0.013418
1113 0.016366 0.041137 -0.016275 -0.031629 0.078364 0.029443 0.063815 0.04871
1114 -0.017871 0.0022949 -0.032939 -0.082033 0.065705 -0.010191 0.02453 0.027792
1115 0.048381 0.021013 -0.023932 -0.047506 0.073306 0.010445 0.051375 0.053433
1116 0.21284 0.030542 -0.007995 -0.03443 0.079287 0.047701 0.088181 0.083845
1117 0.24762 0.02361 -0.045248 -0.049164 0.064498 0.016757 0.041946 0.033257
1118 0.24315 0.031288 -0.018211 -0.036718 0.077769 0.034463 0.064332 0.057929
1119 0.24487 0.1915 -0.039395 -0.059201 0.05307 0.0149 0.069317 0.03286
1120 0.17783 0.24547 -0.051428 -0.049075 0.044191 0.014156 0.015673 -0.00051785
1121 0.081117 0.28549 -0.044931 -0.051829 0.056612 0.023542 0.011218 0.028154
1122 0.08636 0.29505 -0.032124 -0.040463 0.074663 0.019968 0.044143 0.023346
1123 0.064433 0.32417 -0.025157 -0.052567 0.066094 0.027894 0.041859 0.015217
1124 0.075975 0.29939 -0.0431 -0.05437 0.060455 0.01618 0.038834 0.024559
1125 0.045378 0.2305 -0.064824 -0.090594 0.044156 0.010436 0.01043 -0.022629
1126 0.092621 0.21623 -0.037707 -0.049978 0.053847 0.22228 0.048965 0.020063
1127 0.089863 0.18205 -0.04035 -0.057252 0.050218 0.25959 0.0562 0.063304
1128 0.045406 0.12678 -0.057673 -0.056535 0.047199 0.25404 0.048386 0.030756
1129 0.054889 0.11625 -0.062516 -0.075249 0.03868 0.22605 0.033451 0.11322
1130 0.070081 0.12213 -0.05416 -0.059103 0.039341 0.10033 0.028297 0.11198
1131 0.26302 0.11999 -0.062063 -0.064247 0.043162 0.10565 0.048722 0.15168
1132 0.33752 0.12718 -0.031966 -0.070641 0.047453 0.088889 0.043858 0.15067
1133 0.27947 0.083783 -0.099689 -0.084454 0.011503 0.043636 -0.0058271 0.083165
1134 0.31346 0.099372 -0.051332 -0.074148 0.029854 0.068122 0.018448 0.069006
1135 0.16109 0.0854 -0.068746 -0.074912 0.017705 0.055568 0.014014 0.11827
1136 0.13982 0.12879 0.20452 -0.056506 0.014506 0.054924 0.040069 0.11496
1137 0.12555 0.12814 0.33293 -0.03632 0.024507 0.06831 0.037445 0.11767
1138 0.094713 0.1537 0.38254 -0.049133 0.025138 0.053116 0.02804 0.11479
1139 0.11467 0.15871 0.47145 -0.044447 0.10922 0.074812 0.052575 0.15742
1140 0.10428 0.12354 0.44714 -0.057991 0.20957 0.061099 0.028521 0.13562
1141 0.085251 0.12965 0.3806 -0.048995 0.2219 0.085565 0.044936 0.13773
1142 0.11813 0.12036 0.23278 -0.050208 0.21744 0.056141 0.025022 0.16167
1143 0.083876 0.095027 0.18175 -0.047642 0.16373 0.052557 0.029027 0.15259
1144 0.14501 0.086055 0.15054 -0.058156 0.10005 0.051313 0.020853 0.13309
1145 0.33107 0.10172 0.15215 -0.05121 0.083625 0.039209 0.026958 0.12009
1146 0.35085 0.070572 0.13565 -0.085914 0.059176 0.027325 -0.0085267 0.1378
1147 0.32824 0.07347 0.13721 -0.065347 0.046057 0.023842 0.011389 0.099739
1148 0.29572 0.082159 0.14924 -0.038491 0.048038 0.042878 0.031904 0.14369
1149 0.17871 0.074477 0.19877 -0.058675 0.040269 0.041904 0.06337 0.15675
1150 0.13676 0.098295 0.48164 -0.061929 0.04902 0.02748 0.14798 0.12593
1151 0.13301 0.12132 0.53738 -0.056512 0.070581 0.050796 0.15741 0.1958
1152 0.12356 0.11203 0.57279 -0.055356 0.061281 0.034772 0.1211 0.18079
1153 0.10477 0.11954 0.5446 -0.05032 0.053542 0.017838 0.035681 0.1368
1154 0.078395 0.085849 0.46917 -0.068914 0.046563 0.012095 0.029007 0.13536
1155 0.11871 0.11324 0.36698 -0.061128 0.14251 0.028081 0.077012 0.15506
1156 0.089841 0.066795 0.28053 -0.053011 0.21662 0.019457 0.035987 0.14973
1157 0.12519 0.089304 0.25332 -0.037595 0.25168 0.031383 0.042303 0.12916
1158 0.1142 0.070612 0.23078 -0.041429 0.22523 0.046969 0.069078 0.13757
1159 0.37626 0.08982 0.21766 -0.050313 0.16473 0.0090753 0.049784 0.11405
1160 0.37321 0.075339 0.2271 0.010894 0.12817 0.035901 0.069259 0.14145
1161 0.32543 0.058617 0.19373 0.08158 0.09064 0.039318 0.048585 0.10429
1162 0.32894 0.074845 0.19279 0.15359 0.073071 0.028064 0.05424 0.13283
1163 0.20634 0.051344 0.16053 0.15499 0.069422 0.01651 0.13976 0.10532
1164 0.14277 0.041642 0.14803 0.14464 0.060093 0.021906 0.17758 0.16645
1165 0.12354 0.03374 0.14614 0.10287 0.069304 -0.0056679 0.1329 0.16665
1166 0.17301 0.066789 0.15411 0.079261 0.093925 0.041838 0.15731 0.21681
1167 0.12261 0.036487 0.1178 0.028177 0.052946 0.0071344 0.083767 0.17184
1168 0.13103 0.032105 0.12317 0.031023 0.061537 0.018371 0.096382 0.17314
1169 0.13617 0.022554 0.10304 0.03472 0.081368 0.012067 0.067398 0.12216
1170 0.13559 0.037082 0.10188 0.048266 0.082749 0.018103 0.070683 0.1827
1171 0.13218 0.05084 0.11998 0.034562 0.17275 -0.009341 0.069809 0.16859
1172 0.10743 0.039809 0.090397 0.032148 0.26397 0.088655 0.076774 0.16273
1173 0.11676 0.044977 0.096703 0.047184 0.28584 0.26846 0.09466 0.18201
1174 0.10673 0.019115 0.0823 0.039181 0.26539 0.2405 0.12084 0.16497
1175 0.12388 0.022984 0.073427 0.035287 0.23791 0.20049 0.17645 0.19814
1176 0.34864 0.068722 0.40895 0.019613 0.19103 0.20428 0.21343 0.25059
1177 0.36183 0.10097 0.49251 0.030669 0.14342 0.18984 0.24636 0.29154
1178 0.36162 0.26524 0.53286 0.0089655 0.096786 0.068912 0.18341 0.23227
1179 0.26569 0.35284 0.59799 0.026172 0.10485 0.10167 0.15642 0.22659
1180 0.18615 0.37683 0.66365 0.030948 0.10187 0.069494 0.13967 0.19141
1181 0.16693 0.39157 0.69221 0.020114 0.094529 0.0924 0.11739 0.1953
1182 0.1383 0.40396 0.70787 -0.0005596 0.09352 0.066107 0.10838 0.19076
1183 0.14003 0.39049 0.72856 0.0014066 0.081351 0.067023 0.071774 0.13008
1184 0.13828 0.45433 0.81555 0.0051928 0.1233 0.085129 0.10945 0.19012
1185 0.14231 0.45719 0.83867 0.0032991 0.15275 0.083585 0.099475 0.18663
1186 0.10555 0.44052 0.82169 0.031795 0.2523 0.067181 0.16047 0.1901
1187 0.13932 0.4677 0.88904 0.13275 0.34105 0.091557 0.28221 0.22127
1188 0.12581 0.44194 0.8653 0.17601 0.29674 0.044393 0.25205 0.16703
1189 0.12027 0.46747 0.88399 0.24061 0.29897 0.07544 0.23272 0.21057
1190 0.11314 0.48784 0.90063 0.30306 0.24898 0.055086 0.2201 0.15251
1191 0.074744 0.50014 0.88978 0.2517 0.18108 0.058192 0.18149 0.17925
1192 0.098927 0.48359 0.90338 0.21297 0.12552 0.050848 0.14464 0.16821
1193 0.28442 0.45776 0.91414 0.15498 0.1117 0.025184 0.091348 0.16742
1194 0.37735 0.47436 0.92327 0.098265 0.11762 0.03692 0.14985 0.15816
1195 0.32289 0.46201 0.90475 0.086681 0.096322 0.020016 0.096259 0.15566
1196 0.22283 0.46157 0.87875 0.074967 0.11088 0.034983 0.12779 0.070054
1197 0.1671 0.49301 0.92703 0.098844 0.12402 0.092089 0.1641 0.19026
1198 0.17254 0.50377 0.94064 0.09731 0.13449 0.078305 0.16602 0.18395
1199 0.11345 0.50111 0.90606 0.070126 0.11147 0.047161 0.26284 0.14007
1200 0.10971 0.52183 0.96073 0.052372 0.12727 0.048087 0.2831 0.14893
1201 0.11026 0.51838 0.9066 0.062989 0.095708 0.039623 0.25167 0.081632
1202 0.087793 0.51538 0.88823 0.041025 0.081139 0.016769 0.24292 0.041804
1203 0.10086 0.52091 0.95524 0.055731 0.10536 0.035626 0.21827 0.10502
1204 0.10178 0.49817 0.92285 0.070157 0.11572 0.039272 0.19959 0.091388
1205 0.080941 0.41574 0.89803 0.043593 0.093092 0.016198 0.17471 0.10046
1206 0.081134 0.41034 0.87254 0.0746 0.099843 0.054634 0.23417 0.10701
1207 0.064727 0.38169 0.85083 0.039496 0.082934 0.03331 0.26153 0.064123
1208 0.08935 0.37497 0.8206 0.027712 0.10178 0.029786 0.30337 0.099445
1209 0.078542 0.37032 0.74142 0.00012834 0.093556 0.046012 0.30584 0.10298
1210 0.095125 0.34336 0.62041 0.0087246 0.089026 0.039239 0.27285 0.084128
1211 0.073638 0.32226 0.55274 0.029131 0.079307 0.042015 0.21926 0.05817
1212 0.07145 0.3219 0.5459 0.007077 0.052408 0.028201 0.21202 0.088312
1213 0.070553 0.29042 0.52505 0.0032932 0.075119 0.022927 0.16685 0.028263
1214 0.061166 0.29428 0.48715 -0.0011806 0.05374 0.0080532 0.1724 0.071295
1215 0.035078 0.30217 0.48153 0.011206 0.062561 0.019079 0.17958 0.084057
1216 0.014821 0.28736 0.45825 -0.0093881 0.066822 0.049366 0.22614 0.094648
1217 0.059844 0.27955 0.43698 -0.0047219 0.069183 0.031232 0.32664 0.07498
1218 -0.012104 0.24217 0.37878 -0.0046857 0.126 -0.0049022 0.2823 0.079022
1219 0.040199 0.25569 0.37648 -0.015509 0.23211 0.0074439 0.28974 0.099424
1220 0.038602 0.24191 0.37944 0.0075168 0.25321 0.03481 0.26267 0.12094
1221 0.20778 0.25568 0.36805 -0.00049702 0.2318 0.044656 0.22869 0.078497
1222 0.23114 0.23141 0.3113 -0.020411 0.18924 0.013082 0.20556 0.074389
1223 0.25328 0.22202 0.32107 -0.015715 0.14842 0.22205 0.21868 0.075681
1224 0.1515 0.21474 0.29135 -0.015348 0.10344 0.22948 0.21188 0.097912
1225 0.10402 0.22497 0.29314 -0.0098921 0.10831 0.26856 0.22887 0.11207
1226 0.088338 0.20772 0.27358 -0.025256 0.092842 0.14766 0.23735 0.068776
1227 0.07697 0.19999 0.2672 -0.02081 0.097063 0.097423 0.24102 0.087267
1228 0.038033 0.1826 0.21867 -0.033723 0.063614 0.062429 0.27042 0.021439
1229 0.028746 0.18541 0.23096 -0.032217 0.086575 0.075155 0.29442 0.051891
1230 0.030638 0.15192 0.20612 -0.037891 0.078435 0.057352 0.24694 0.011263
1231 0.058501 0.14992 0.17669 -0.039055 0.082886 0.081728 0.25073 0.055774
1232 0.047494 0.15635 0.17292 -0.038729 0.092067 0.064914 0.18603 0.052266
1233 0.017556 0.13515 0.1474 -0.055522 0.074158 0.05985 0.18461 0.030578
1234 0.036669 0.13338 0.14008 -0.041276 0.074809 0.047686 0.19545 0.02223
1235 0.014752 0.13295 0.12359 -0.05379 0.0659 0.054332 0.15773 0.058921
1236 0.059134 0.14712 0.15197 -0.028544 0.13327 0.094238 0.20601 0.11768
1237 0.0049869 0.12529 0.11232 -0.032737 0.16659 0.056035 0.17916 0.033665
1238 0.04283 0.11216 0.12504 -0.038001 0.21005 0.058571 0.16589 0.087847
1239 0.025892 0.11734 0.094213 -0.061835 0.19359 0.040037 0.16914 0.025878
1240 0.037225 0.086436 0.09058 -0.047829 0.16376 0.046323 0.18823 0.07931
1241 0.022498 0.10355 0.088507 -0.055473 0.12064 0.056719 0.18005 0.083622
1242 0.01687 0.095793 0.094054 -0.049006 0.094637 0.047675 0.15767 0.082193
1243 0.001493 0.089381 0.06989 -0.05617 0.087098 0.034901 0.17033 0.042355
1244 -0.0035744 0.092959 0.044567 -0.058644 0.047449 0.030448 0.13016 0.043897
1245 -0.015642 0.095448 0.052854 -0.075318 0.07551 0.050384 0.15189 0.070909
1246 -0.025669 0.072096 0.060651 -0.036002 0.057061 0.03947 0.12614 0.03379
1247 -0.010996 0.048554 0.015138 -0.066885 0.054252 0.015116 0.13913 0.087522
1248 -0.025404 0.074693 0.023844 -0.065749 0.065123 0.018932 0.1325 0.086164
1249 0.00055898 0.075141 0.041011 -0.090753 0.071033 0.13946 0.15776 0.069056
1250 -0.046658 0.0544 -0.0018619 -0.089187 0.076384 0.2197 0.14043 0.071537
1251 0.0095743 0.055738 0.016875 -0.08714 0.048005 0.23467 0.10213 0.055399
1252 -0.003593 0.050256 0.018882 -0.048994 0.087616 0.22429 0.16772 0.12656
1253 -0.02603 0.036535 -0.021201 -0.10035 0.034297 0.070733 0.11559 0.046233
1254 -0.025028 0.040763 -0.017875 -0.085312 0.045188 0.066039 0.084758 0.061044
1255 -0.024495 0.044331 8.2148e-05 -0.087716 0.058989 0.067665 0.10288 0.054576
1256 0.089728 0.06534 0.004049 -0.067929 0.09626 0.085231 0.089279 0.056178
1257 0.11248 0.047878 -0.0088642 -0.076043 0.11806 0.062367 0.1042 0.031649
1258 0.17523 0.041436 -0.0094874 -0.077737 0.13404 0.049624 0.07931 0.0048612
1259 0.092836 0.020875 -0.040401 -0.068981 0.16254 0.05304 0.094525 0.047493
1260 0.033448 0.021473 -0.040584 -0.10371 0.14594 0.045876 0.076611 0.048985
1261 0.001131 0.017771 -0.050037 -0.068708 0.082755 0.052162 0.092086 0.035136
1262 -0.019666 0.04285 -0.04074 -0.081072 0.068306 0.074168 0.089741 0.079868
1263 0.0031464 0.030928 -0.031723 -0.091676 0.043577 0.040684 0.075167 0.03566
1264 -0.026811 0.034376 -0.029267 -0.05592 0.061918 0.04263 0.087302 0.052422
1265 -0.0095283 0.024745 -0.05695 -0.10712 0.034139 0.030347 0.058408 -0.0076067
1266 -0.020606 0.008423 -0.073493 -0.099397 0.02287 0.053723 0.055103 0.022855
1267 -0.009243 0.010821 -0.064916 -0.10478 0.043421 0.030519 0.075609 0.035147
1268 -0.01212 0.01376 -0.063259 -0.080715 0.043072 0.052775 0.065074 0.0012685
1269 -0.019858 0.009598 -0.068362 -0.086448 0.040632 0.074641 0.086759 0.02539
1270 -0.024765 0.0057564 -0.066006 -0.083322 0.043693 0.061167 0.067325 0.054282
1271 -0.014712 0.017345 -0.063569 -0.072106 0.051384 0.069483 0.06393 0.016584
1272 -0.03517 0.002923 -0.083972 -0.10483 0.039185 0.03961 0.081596 0.077705
1273 -0.021487 0.0018914 -0.066195 -0.090594 0.027386 0.035336 0.043741 0.012297
1274 -0.016874 0.03422 -0.070948 -0.060897 0.053167 0.085692 0.072696 0.071899
1275 -0.039312 0.0057481 -0.085962 -0.068421 0.040528 0.060478 0.051212 0.033331
1276 -0.036599 0.0028264 -0.098305 -0.085915 0.034379 0.052064 0.048417 0.039682
1277 -0.028996 0.014085 -0.080458 -0.091979 0.05051 0.04885 0.076183 0.045134
1278 -0.020724 0.0082731 -0.10011 -0.081622 0.037271 0.030996 0.042478 0.036826
1279 -0.043521 -0.0066386 -0.11621 -0.084716 0.024032 0.032553 0.021703 0.078478
1280 -0.020878 -0.0044702 -0.10977 -0.08646 0.037723 0.017379 0.028849 0.041669
1281 -0.028296 0.0076181 -0.085391 -0.076184 0.035014 0.041255 0.049834 0.082061
1282 0.049017 0.0052565 -0.11408 -0.076988 0.031115 0.036161 0.06814 0.083163
1283 0.06146 -0.016515 -0.10614 -0.073051 0.018826 0.043947 0.047175 0.045304
1284 0.072582 -0.0020168 -0.10324 -0.065375 0.026677 0.048413 0.037281 0.022686
1285 -0.0032749 -0.017068 -0.13378 -0.090989 0.0091376 0.037969 0.005886 0.015618
1286 0.010758 -0.0031402 -0.10645 -0.065973 0.040149 0.052826 0.057741 0.04312
1287 -0.0043896 -0.0045118 -0.11204 -0.076136 0.0078995 0.031432 0.022617 0.048451
1288 -0.036657 -0.0090535 -0.12143 -0.08945 -0.00020951 0.029458 0.029202 0.049613
1289 -0.014544 -0.0016451 -0.10385 -0.052114 0.033141 0.053694 0.052958 0.053435
1290 -0.071412 -0.018717 -0.13845 -0.089378 -0.013108 0.01014 0.036523 0.0099366
1291 -0.014939 0.0018316 -0.12463 -0.068432 0.0028433 0.033906 0.025388 0.053248
1292 -0.036706 -0.0066901 -0.13369 -0.097525 -0.0055257 0.010672 0.031904 0.04956
1293 -0.031564 -0.016702 -0.12749 -0.078009 0.0055652 0.0051086 0.017569 0.010652
1294 -0.011891 -0.012393 -0.13154 -0.086813 0.0038962 0.0067448 0.037685 -0.010966
1295 -0.0073282 -0.018375 -0.1186 -0.072747 0.013507 0.036701 0.04108 0.0080953
1296 -0.037466 -0.042697 -0.13831 -0.075971 0.0041681 0.016707 0.043936 0.054117
1297 -0.034643 -0.034998 -0.13875 -0.088634 -0.015331 0.019333 0.004351 0.032669
1298 -0.02233 -0.0311 -0.13567 -0.070368 -0.00712 0.033479 0.019976 0.0071405
1299 0.055482 -0.023742 -0.13859 -0.072952 -0.0098791 0.0026955 0.00056178 -0.021008
1300 0.060465 -0.030523 -0.14811 -0.094536 -0.016468 -0.0015384 -0.022233 -0.018476
1301 0.040828 -0.00065501 -0.12221 -0.071059 0.010323 0.049878 0.026313 0.026936
1302 0.04052 -0.023427 -0.12315 -0.070643 -0.0034362 0.020494 0.025918 0.017527
1303 -0.0033568 -0.024618 -0.16077 -0.092017 -0.017625 -0.0056099 -0.0041266 -0.044861
1304 -0.0088342 -0.01092 -0.11833 -0.077391 -0.0068643 0.015696 0.035929 0.0053409
1305 -0.038661 -0.017662 -0.14509 -0.056055 -0.0019134 0.021442 0.010844 -0.020217
1306 -0.064049 -0.025953 -0.15889 -0.089878 -0.024292 -0.022832 -0.01779 -0.049656
1307 -0.022276 -0.004985 -0.13589 -0.10696 -0.00074149 -0.00080537 0.017305 -0.032034
1308 -0.035113 -0.027107 -0.15271 -0.075316 -0.011081 0.0025008 0.013781 -0.043782
1309 -0.042631 -0.030658 -0.14979 -0.07868 -0.02325 0.0096469 0.025536 -0.0027505
1310 -0.0092381 -0.01139 -0.14463 -0.063873 -0.0075286 0.015193 0.021341 -0.022369
1311 -0.057395 -0.038262 -0.17635 -0.074877 -0.010528 0.0082092 0.0022668 -0.059607
1312 -0.031363 -0.031603 -0.17626 -0.071451 0.0058433 0.0039554 -0.0057078 -0.0083953
1313 -0.02084 -0.0048849 -0.1404 -0.046715 0.073644 0.022721 0.032628 0.0026264
1314 -0.070877 -0.023897 -0.15726 -0.058539 0.057725 -0.017082 -0.010297 -0.060472
1315 -0.037575 -0.012378 -0.14806 -0.065042 0.055196 0.017554 0.018908 -0.01581
1316 -0.042002 -0.02058 -0.17037 -0.084666 0.0036271 -0.0098201 0.0069738 -0.032388
1317 -0.055869 -0.012022 -0.16894 -0.06941 -0.001912 0.0049261 -0.020921 -0.042977
1318 -0.050177 -0.013063 -0.17095 -0.043854 -0.00011105 0.0095622 0.0022647 -0.054735
1319 -0.085114 -0.042125 -0.18506 -0.076907 -0.01556 -0.0027316 -0.01836 -0.047563
1320 -0.045301 -0.017886 -0.16595 -0.062761 -0.0079692 0.0083145 -0.013235 -0.0055814
1321 -0.046709 -0.026648 -0.16795 -0.072705 -0.0013382 0.0092906 -0.0010691 -0.02967
1322 -0.027026 -0.0024598 -0.16011 -0.061979 0.0075427 0.0032568 -0.025724 -0.032738
1323 0.041217 -0.037841 -0.15945 -0.076643 -0.0078363 0.010133 0.00054173 -0.031206
1324 0.098799 -0.018133 -0.14896 -0.055836 -0.00041536 0.035109 -0.0010229 0.0083655
1325 0.042452 -0.026465 -0.17427 -0.05556 -0.00069441 0.0036152 -0.018987 -0.033863
1326 -0.0029854 -0.027376 -0.17327 -0.063784 0.015457 -0.0018186 -0.020942 -0.026171
1327 -0.053053 -0.030878 -0.16661 -0.027478 0.0041675 0.00070751 -0.010637 0.033711
1328 -0.01661 -0.02807 -0.1604 -0.0030415 -0.0067416 -0.0046863 -0.022891 -0.0034976
1329 -0.064067 -0.046441 -0.18214 0.055105 -0.018611 -0.02903 -0.0093858 -0.044466
1330 -0.064885 -0.038913 -0.1736 0.098341 -0.0116 -0.0031741 -0.01927 -0.026604
1331 -0.044422 -0.024275 -0.16392 0.10145 -0.021199 0.00058209 -0.038825 -0.035252
1332 -0.060749 -0.029496 -0.18673 0.070533 -0.017228 -0.0064718 -0.03274 -0.019121
1333 -0.030167 -0.024858 -0.17701 0.04449 0.0012732 -0.0054856 4.5881e-05 -0.013099
1334 -0.048144 -0.02217 -0.18287 0.060086 -0.0086659 0.017951 -0.014979 -0.023137
1335 -0.056231 -0.036611 -0.18905 0.072482 -0.0043649 0.011357 -0.022843 -0.025425
1336 -0.047829 -0.036463 -0.18013 0.056108 -0.006644 -0.0049572 -0.038348 -0.00059372
1337 -0.053566 -0.034075 -0.16836 0.058005 -0.008623 0.034539 -0.0080925 -0.008892
1338 -0.077453 -0.049156 -0.18334 0.025131 -0.027062 -0.025395 -0.031887 0.0064897
1339 -0.060281 -0.033588 -0.16672 0.060297 -0.021921 -0.0065588 -0.032712 -0.019909
1340 -0.037248 -0.02432 -0.18045 0.079283 -0.0118 -0.0030026 -0.032486 -0.066527
1341 -0.060915 -0.022971 -0.15108 0.051629 -0.014679 -0.015816 -0.0020308 -0.041195
1342 -0.066953 -0.034603 -0.18346 0.054176 -0.016598 -0.0286 -0.017105 -0.039493
1343 -0.05239 -0.022485 -0.15675 0.054882 -0.011857 -0.0060242 -0.01198 -0.041932
1344 -0.068767 -0.039196 -0.17134 0.048678 -0.013976 -0.006898 -0.0098946 -0.03697
1345 -0.063435 -0.014298 -0.17334 0.054404 -0.014655 0.0061881 -0.0043491 0.033542
1346 -0.058222 -0.01205 -0.16664 0.03986 -0.023804 -0.0076957 0.00027627 0.022544
1347 -0.016159 -0.023861 -0.16093 0.079367 0.0013665 -0.0079096 -0.021658 -0.049925
1348 0.094603 -0.029233 -0.17709 0.061023 -0.0073926 -0.00037346 -0.032373 -0.023853
1349 0.10443 -0.032345 -0.15517 0.052569 -0.012512 -0.016197 -0.031167 -0.038381
1350 0.044389 -0.057956 -0.16341 0.061955 -0.039821 -0.040151 -0.011152 -0.041489
1351 0.0032813 -0.016928 -0.15361 0.080012 0.0014003 0.012895 0.017213 0.026622
1352 -0.047396 -0.01492 -0.19003 0.062298 -0.016189 -0.021859 -0.016401 0.013794
1353 -0.053263 -0.031801 -0.17367 0.072794 -0.040308 -0.027973 -0.033226 -0.082954
1354 0.010049 -0.014323 -0.15455 0.07149 -0.013927 -0.0021266 -0.01362 -0.038013
1355 -0.069288 -0.045764 -0.178 0.085836 -0.022446 -0.0072704 -0.008405 0.0026692
1356 -0.011325 -0.029286 -0.16869 0.068503 -0.010895 -0.0084643 -0.01492 -0.034509
1357 -0.0074327 -0.024408 -0.14065 0.089359 -0.0094141 0.028112 0.019346 0.042533
1358 -0.04284 -0.022459 -0.16269 0.10306 -0.011513 0.020858 -0.0086588 0.0079444
1359 -0.058657 -0.024271 -0.16421 0.067671 -0.028052 -0.018906 -0.047753 0.0092461
1360 -0.047115 -0.052703 -0.18376 0.033688 -0.026741 -0.01405 -0.048198 -0.0035921
1361 -0.074352 -0.032044 -0.16588 0.054384 -0.02517 -0.013824 -0.016333 -0.01242
1362 -0.070379 -0.046706 -0.17915 0.0637 -0.029849 -0.013667 -0.0023271 -0.021259
1363 -0.028207 -0.028238 -0.17169 0.045576 -0.025588 -0.031391 -0.00065168 -0.032077
1364 0.038936 -0.031339 -0.19099 0.021302 -0.047497 -0.027795 0.011624 -0.011245
1365 0.11974 -0.045751 -0.18103 0.040439 -0.039546 -0.018249 -0.017431 -0.060253
1366 0.14247 -0.024193 -0.16714 0.044805 -0.0082955 0.00054714 -0.0049154 -0.00068176
1367 0.064484 -0.015404 -0.18228 0.041571 -0.031575 -0.011407 -0.0342 -0.00901
1368 0.010687 -0.039636 -0.17851 0.057697 -0.047104 0.1001 -0.031265 -0.040688
1369 0.0074494 -0.035178 -0.1789 0.032764 -0.0088727 0.18222 -0.022649 -0.0056966
1370 -0.039308 -0.048429 -0.21065 0.04896 -0.024422 0.12928 -0.044504 -0.034455
1371 -0.038685 -0.009681 -0.17429 0.070336 -0.011471 0.11221 -0.022628 0.014537
1372 -0.026153 -0.032783 -0.19684 0.042602 -0.01762 0.055294 -0.023333 0.023929
1373 -0.04147 -0.0088243 -0.1786 0.050238 -0.021239 0.03862 -0.023028 0.02313
1374 -0.011637 -0.012116 -0.17854 0.044185 -0.0034779 0.035946 -0.017932 0.017942
1375 -0.021465 -0.0085376 -0.16922 0.052731 0.085493 0.036822 0.018473 0.0053838
1376 -0.026352 -0.020349 -0.18925 0.025467 0.11866 0.048889 -0.00074129 -0.016764
1377 -0.028199 -0.021781 -0.17859 0.021153 0.11964 0.0097547 -0.00059587 -0.030863
1378 0.11818 -0.0083826 -0.17367 0.01263 0.080876 0.056271 0.03182 0.044729
1379 0.1974 -0.018484 -0.16485 -0.0033142 0.046087 0.024897 0.001955 -0.035979
1380 0.1815 -0.030306 -0.19202 -0.009018 -0.0022922 0.0016032 -0.02642 -0.046848
1381 0.1015 -0.017838 -0.16649 -0.0002718 0.00057871 0.021789 -0.019594 -0.032896
1382 0.039274 -0.0030892 -0.1807 -0.0023856 0.0068597 0.035355 0.017461 -0.005104
1383 0.025137 0.0074791 -0.162 -0.0024194 0.0026706 0.012222 -0.016503 0.0061077
1384 0.012269 -0.0019325 -0.16935 -0.0084831 0.018772 0.055908 0.007902 0.025359
1385 -0.012338 0.0004858 -0.17785 -0.033547 0.025213 0.027984 -0.018843 -0.0021388
1386 -0.0044452 0.0049041 -0.17807 -0.021961 0.036863 0.0383 0.0036129 -0.0083771
1387 -0.0076726 -0.027968 -0.19081 -0.014604 0.060774 0.016506 -0.023812 -0.042955
1388 -0.02146 -0.017859 -0.19076 -0.035098 0.055105 0.014742 -0.014426 -0.036644
1389 -0.010087 -0.012701 -0.17736 -0.009552 0.16863 0.0055085 0.0033591 -0.015232
1390 0.053255 0.0044475 -0.16433 -0.036026 0.19686 0.037975 -0.0046455 0.02278
1391 0.11963 -0.011664 -0.2079 -0.03371 0.19589 -0.012139 -0.05729 -0.032158
1392 0.25404 -0.015196 -0.17837 -0.027923 0.20974 0.0091469 -0.016065 -0.023627
1393 0.23501 -0.0028975 -0.16014 -0.0069672 0.18072 0.019053 0.022931 -0.014135
1394 0.17343 -0.030329 -0.18774 -0.029521 0.12862 0.016799 -0.0056638 -0.0021233
1395 0.074399 -0.030361 -0.19156 -0.016745 0.094242 0.0034653 -0.022468 0.013648
1396 0.058041 -0.0059824 -0.15682 -0.013039 0.085633 0.048831 0.009077 -0.0095598
1397 0.041474 -0.018174 -0.17063 -0.013992 0.081924 0.021138 -0.0041276 -0.023698
1398 0.028267 -0.029116 -0.17723 -0.023716 0.058065 0.0030838 -0.022412 -0.057416
1399 0.010039 -0.024077 -0.18586 -0.0229 0.048686 -0.0028901 -0.0049667 -0.018205
1400 0.011322 -0.036489 -0.20237 -0.038354 0.035177 0.010066 -0.014761 -0.066153
1401 0.011925 -0.036251 -0.19569 -0.068757 0.026848 -0.039118 -0.035506 -0.052701
1402 0.089167 -0.041662 -0.19569 -0.051641 0.043739 -0.0088217 -0.073741 -0.022619
1403 0.20663 -0.017754 -0.18471 -0.022315 0.07626 0.0046945 -0.054745 -0.013218
1404 0.22441 -0.035446 -0.18006 -0.016579 0.078671 -0.025059 -0.01248 0.0068541
1405 0.15897 -0.037587 -0.18944 -0.017243 0.081781 -0.0067432 -0.032614 -0.026644
1406 0.11252 -0.028889 -0.16791 -0.024956 0.053392 0.0020129 -0.010619 -0.026852
1407 0.089781 -0.046641 -0.1683 -0.0473 0.10411 0.0086991 0.016227 -0.021281
1408 0.050524 -0.057212 -0.182 -0.015094 0.15295 -0.0075848 0.003382 -0.011239
1409 0.052266 -0.007944 -0.17366 -0.010988 0.19532 -0.018459 -0.0025626 -0.053247
1410 0.076549 -0.040256 -0.1981 -0.021311 0.21877 0.0026875 -0.0015872 0.019674
1411 0.064522 -0.038987 -0.19035 -0.051095 0.18244 0.015174 0.0059182 0.015726
1412 0.047744 -0.037889 -0.17521 -0.032679 0.17687 -0.01259 -0.020136 -0.025952
1413 0.1158 -0.018651 -0.1774 0.0094872 0.098579 -0.00023408 -0.012861 -0.04277
1414 0.23346 -0.015342 -0.15977 0.057973 0.09062 0.012882 -0.0044055 0.020501
1415 0.26774 -0.032704 -0.17714 0.0945 0.073431 0.0096382 -0.0039001 0.040013
1416 0.21105 -0.018906 -0.14431 0.14634 0.082682 0.029454 -0.0080447 0.058825
1417 0.14236 -0.0060972 -0.14582 0.14814 0.076733 0.02335 -0.0051093 0.048957
1418 0.10133 -0.020369 -0.16119 0.17693 0.086134 0.0035166 -0.015874 0.037878
1419 0.064623 -0.036751 -0.17726 0.18833 0.058005 0.0023228 -0.043138 0.0419
1420 0.057906 -0.025122 -0.17253 0.14659 0.064776 -0.013971 -0.013123 0.016482
1421 0.052838 -0.013954 -0.13966 0.10462 0.10705 0.0014851 -0.020828 0.0075935
1422 0.051151 -0.0044355 -0.06081 0.091013 0.12509 -0.0042088 0.018108 0.034735
1423 0.072254 0.034363 0.091407 0.066549 0.17373 0.010897 0.028763 0.028667
1424 0.1229 0.057361 0.10536 0.081016 0.18326 0.014634 0.043379 0.082549
1425 0.25538 0.04385 0.10836 0.078822 0.223 0.01644 0.018974 0.07028
1426 0.28166 0.010268 0.026307 0.040678 0.20512 0.0070258 -0.022581 0.034032
1427 0.22698 -0.021764 -0.064596 0.022434 0.16226 -0.024478 -0.012095 0.0085539
1428 0.2056 -0.0080155 -0.065399 0.046101 0.14795 0.011048 0.0096503 0.082526
1429 0.09197 -0.015617 -0.093322 0.033127 0.097844 -0.029566 -0.035974 0.021577
1430 0.094362 -0.00025877 -0.082775 0.017003 0.090765 0.0077304 -0.013769 0.076289
1431 0.10733 -0.0011904 -0.096409 0.0045392 0.092016 0.00024652 -0.0026035 0.081231
1432 0.081508 -0.0087821 -0.10116 -0.010245 0.086727 -0.013917 0.0063919 0.013303
1433 0.08406 -0.0043237 -0.11484 0.0080116 0.088158 0.15361 0.00078735 0.035444
1434 0.079493 -0.014325 -0.12174 -0.0074421 0.088699 0.16043 -0.0012572 0.033336
1435 0.18574 -0.0055471 -0.11541 -0.015646 0.10879 0.193 0.047758 0.017198
1436 0.28176 -0.0020187 -0.11547 0.0002103 0.12757 0.15566 0.029004 0.025049
1437 0.31996 0.0051296 -0.12251 0.018607 0.14811 0.093053 0.031549 0.034851
1438 0.19496 -0.003332 -0.10187 -0.0042073 0.13179 0.05767 0.017554 0.022023
1439 0.11926 -0.018944 -0.12899 0.018859 0.14044 0.053016 0.0029798 0.042145
1440 0.12166 -0.0081853 -0.11479 0.0014252 0.13549 0.058682 0.0023853 0.071296
1441 0.10416 -0.019867 -0.13807 -0.023279 0.11355 0.042668 0.012011 0.10009
1442 0.094994 0.0035513 -0.12696 0.0031976 0.095507 0.058454 -0.028594 0.04624
1443 0.10021 -0.0035503 -0.13126 -0.023636 0.091538 0.04884 -0.030739 0.023102
1444 0.11275 0.004238 -0.12108 -0.01038 0.10851 0.071306 0.00032691 0.058773
1445 0.089842 -0.038804 -0.12038 -0.027844 0.086509 0.025003 0.0057923 0.071055
1446 0.25448 -0.045035 -0.12768 -0.042927 0.06171 0.030699 -0.032422 0.041077
1447 0.31097 0.0016431 -0.11977 -0.027351 0.10388 0.040255 0.0084332 0.044149
1448 0.24937 -0.019409 -0.1273 -0.025645 0.10571 0.023181 0.0011986 0.03981
1449 0.18257 -0.02844 -0.13062 -0.038139 0.11292 0.014307 -0.004756 0.038012
1450 0.12349 -0.023832 -0.14738 -0.047303 0.11775 0.020283 -0.027111 0.058954
1451 0.16963 -0.012794 -0.11554 -0.022746 0.17627 0.059399 0.0045648 0.10072
1452 0.11655 -0.0013952 -0.083526 -0.03952 0.24585 0.026296 0.0078602 0.092637
1453 0.1305 -0.0093069 -0.018199 -0.047014 0.20675 0.044972 -0.026634 0.081089
1454 0.098026 0.015761 0.076868 -0.032038 0.1778 0.013028 -0.014269 0.059631
1455 0.091569 0.02696 0.17272 -0.021652 0.14435 0.023354 -0.017464 0.1044
1456 0.084522 0.025808 0.12184 -0.019225 0.12378 0.04397 -0.024968 0.086594
1457 0.27452 0.0064065 0.044379 -0.044929 0.095401 0.019046 -0.012463 0.065886
1458 0.30187 0.014895 -0.010005 -0.054103 0.079522 0.010342 -0.020257 0.040198
1459 0.31691 0.025593 -0.030758 -0.0031366 0.11041 0.053119 0.022098 0.063999
1460 0.18926 -0.012798 -0.078711 -0.06573 0.069604 -0.016565 -0.034196 0.035571
1461 0.13735 -0.01981 -0.075904 -0.064464 0.068065 0.010261 -0.054111 0.044263
1462 0.11283 0.0023582 -0.054307 -0.058598 0.10652 0.026037 -0.022316 0.068655
1463 0.10033 -0.027853 -0.085421 -0.060712 0.081577 0.0082731 -0.01975 0.081586
1464 0.097053 -0.0065151 -0.061824 -0.060676 0.078537 0.00088928 -0.050145 0.055848
1465 0.10568 -0.0021068 -0.067547 -0.024999 0.10644 0.049865 0.0097606 0.06282
1466 0.11456 0.0022916 -0.05801 -0.052663 0.094409 0.046072 -0.006164 0.080391
1467 0.12547 -0.0156 -0.077713 -0.048137 0.09788 0.028208 -0.027999 0.066173
1468 0.086744 -0.042352 -0.079117 -0.053241 0.077721 -0.00092615 -0.021383 0.047495
1469 0.22565 0.0015466 -0.08155 -0.056984 0.080702 0.02663 -0.0092377 0.026247
1470 0.32279 -0.012475 -0.069203 -0.074008 0.077333 -0.0014539 -0.027602 0.053318
1471 0.26605 0.0040233 -0.050736 -0.034802 0.080654 0.0015823 -0.030187 0.08938
1472 0.12696 -0.019988 0.042721 -0.044096 0.046265 0.0061084 -0.040411 0.043282
1473 0.11157 0.0349 0.22127 -0.04623 0.075516 0.028375 -0.027536 0.066484
1474 0.10646 0.047578 0.31637 -0.051723 0.065927 0.018441 0.0054394 0.037005
1475 0.086612 0.031907 0.34773 -0.028527 0.070518 0.0062069 -0.012805 -0.00088296
1476 0.084625 0.047755 0.28068 -0.017381 0.063079 0.039053 0.0043902 0.076029
1477 0.075778 -0.0024266 0.20542 0.013925 0.04818 0.18133 -0.040154 0.026541
1478 0.08748 0.015232 0.13056 0.10644 0.069391 0.21709 -0.015529 0.071272
1479 0.070623 0.01085 0.079108 0.085148 0.055722 0.19791 -0.025954 0.012804
1480 0.060216 0.0094884 0.068215 0.071814 0.075533 0.1191 -0.010458 0.070766
1481 0.093668 -0.0067633 0.023752 0.07783 0.033834 0.053624 -0.028023 0.031197
1482 0.11132 0.00045507 0.032319 0.049986 0.048405 0.04762 -0.020517 0.041939
1483 0.21601 0.019863 0.013626 0.024493 0.045765 0.052906 -0.0099019 0.030841
1484 0.30858 0.11633 0.079653 0.011529 0.066446 0.081202 0.0099135 0.065593
1485 0.22958 0.15854 0.16244 -0.0090749 0.039937 0.034378 -0.019441 0.0088244
1486 0.14287 0.25939 0.40039 0.027231 0.071418 0.061154 -0.00072567 0.039056
1487 0.11044 0.25658 0.41604 -0.00039247 0.049589 0.019521 -0.03801 -0.0071022
1488 0.10381 0.23038 0.46264 0.0087037 0.04038 0.074097 -0.018175 0.03075
1489 0.08881 0.20915 0.41196 -0.00141 0.028961 0.047683 -0.022399 0.042461
1490 0.042032 0.1483 0.2975 -0.041044 0.029612 0.049869 -0.042044 0.028653
1491 0.080485 0.09679 0.22969 -0.012058 0.018913 0.034805 -0.047559 0.012275
1492 0.092698 0.093158 0.23086 -0.0056314 0.075074 0.066841 -0.0041032 0.037286
1493 0.06057 0.088017 0.22224 -0.015765 0.019105 0.033977 -0.018268 0.027388
1494 0.055873 0.065745 0.2311 -0.030039 0.038346 0.021374 -0.044262 0.01907
1495 0.075046 0.077674 0.28367 0.0023773 0.053227 0.04435 -0.040247 0.043312
1496 0.040028 0.065512 0.32045 -0.031176 0.014338 0.017976 -0.033832 0.042123
1497 0.091201 0.10904 0.50255 0.0025497 0.038019 0.057462 -0.0041661 0.053195
1498 0.075654 0.10178 0.49265 -0.016434 0.0291 0.076968 -0.011071 0.052087
1499 0.035396 0.085667 0.53257 -0.020648 0.036641 0.060754 -0.021755 0.023109
1500 0.059709 0.081355 0.5482 0.059298 0.058222 0.03162 -0.04318 0.0010103
1501 0.051812 0.087444 0.42426 0.10128 0.1369 0.036117 -0.022224 0.025122
1502 0.053814 0.077442 0.33748 0.13324 0.14266 0.028783 -0.042439 0.016824
1503 0.017197 0.07164 0.27262 0.16547 0.16387 0.056559 0.070486 0.083526
1504 0.01435 0.056479 0.21852 0.12463 0.18027 0.036735 0.051432 0.055767
1505 0.044113 0.058867 0.23251 0.18182 0.16011 0.065491 0.052317 0.065809
1506 0.0091952 0.033775 0.16612 0.13218 0.068487 0.025197 -0.023017 0.050731
1507 0.035818 0.046064 0.19997 0.19098 0.078638 0.20077 0.032298 0.011992
1508 0.042501 0.054872 0.20709 0.23042 0.087399 0.25456 0.00062345 0.071194
1509 0.044883 0.05071 0.15421 0.18873 0.07372 0.25796 -0.00085113 0.062506
1510 0.0020259 0.021379 0.15513 0.215 0.042141 0.21499 -0.0012757 0.069228
1511 0.010889 0.034407 0.13251 0.23979 0.046102 0.16124 -0.02596 0.093849
1512 0.023751 0.041985 0.16192 0.24604 0.077713 0.13448 -0.011065 0.046451
1513 0.015804 0.034094 0.10245 0.22549 0.052894 0.09299 -0.012329 0.026493
1514 0.067987 0.019622 0.10017 0.22882 0.062835 0.078406 -0.012314 0.044225
1515 0.19312 0.03012 0.12017 0.2654 0.078906 0.095753 -0.0067186 0.038276
1516 0.19766 0.036679 0.10324 0.27386 0.096037 0.11353 0.0011068 0.092538
1517 0.10718 -0.0050029 0.060997 0.25276 0.12352 0.078735 -0.018208 0.05135
1518 0.025557 0.012485 0.090284 0.24254 0.11992 0.078541 -0.018492 0.068842
1519 0.01628 0.016434 0.075921 0.27433 0.12485 0.061407 0.050863 0.019243
1520 0.038943 0.028992 0.071018 0.26789 0.12091 0.087653 0.049598 0.069405
1521 0.034075 0.0072204 0.055985 0.28492 0.055582 0.083999 0.047344 0.053807
1522 0.020058 -0.0036312 0.049241 0.26601 0.044232 0.062626 0.046219 0.061178
1523 0.035331 0.010387 0.064568 0.27802 0.053073 0.080762 0.013065 0.06102
1524 0.018083 0.00041547 0.052635 0.28038 0.055954 0.064638 -0.00089991 0.046332
1525 0.0077859 -0.00035619 0.028692 0.29069 0.048555 0.068974 -0.0029945 0.11059
1526 0.034489 0.012292 0.032429 0.27729 0.062496 0.05376 -0.0089891 0.14519
1527 -0.020829 -0.0040295 0.032126 0.2884 0.056247 0.063056 -0.019274 0.091387
1528 -0.0047261 -0.011291 0.036672 0.27151 0.051198 0.077723 0.0044417 0.14837
1529 -0.015103 -0.010873 0.011759 0.28076 0.041749 0.058739 -0.023183 0.061451
1530 -0.0051007 -0.0099745 0.030706 0.24185 0.04064 0.090395 0.028173 0.12732
1531 0.0029819 -0.0041361 0.028143 0.26766 0.052021 0.086281 0.004028 0.056354
1532 0.012385 -0.014898 0.0090596 0.22946 0.049052 0.25435 0.012373 0.043706
1533 -0.029833 -0.023589 -0.013054 0.20121 0.052763 0.26726 -0.011981 0.059878
1534 0.02576 -0.013621 -0.0005268 0.21195 0.12547 0.29164 0.072494 0.010559
1535 0.15568 -0.0040528 0.0059 0.21192 0.16118 0.21633 0.07827 0.054691
1536 0.2096 -0.00085441 -0.0094732 0.20442 0.15809 0.14158 0.044985 0.053773
1537 0.1421 -0.022516 0.0023936 0.19701 0.13651 0.12573 0.06892 0.080724
1538 0.071011 -0.020738 -0.0063295 0.19216 0.089238 0.12475 0.042156 0.082116
1539 0.027743 -0.023399 -0.0076227 0.17165 0.067829 0.092 0.029311 0.021068
1540 0.011706 -0.027591 -0.029426 0.17953 0.0565 0.11015 -0.00054328 0.03545
1541 0.056819 -0.017653 -0.014369 0.19922 0.06544 0.1287 0.041962 0.043491
1542 0.021701 -0.017624 -0.021472 0.18449 0.040661 0.093779 0.032158 0.071683
1543 0.037564 -0.022726 -0.034445 0.16787 0.036002 0.092145 0.034083 0.012465
1544 0.024057 -0.030828 -0.024219 0.16712 0.056123 0.10087 0.017488 0.0016966
1545 0.025069 -0.019879 -0.028812 0.16196 0.059824 0.10811 0.025284 0.055728
1546 0.046992 -0.026031 -0.042565 0.11796 0.046545 0.12338 0.014459 0.0692
1547 -0.024745 -0.035153 -0.051768 0.10861 0.041926 0.092759 -0.024005 0.042342
1548 0.015657 -0.021524 -0.065361 0.086057 0.026207 0.087595 0.06939 0.056533
1549 0.00289 -0.022726 -0.039985 0.083133 0.053248 0.11083 0.10869 0.058015
1550 0.015003 -0.019408 -0.054908 0.080519 0.047039 0.15551 0.069261 0.060297
1551 0.030445 -0.015269 -0.048301 0.094056 0.05965 0.29633 0.081886 0.042239
1552 0.11549 -0.020221 -0.061604 0.083262 0.062181 0.32822 0.091802 0.0621
1553 0.13587 -0.017863 -0.064867 0.061038 0.049442 0.30144 0.065607 0.046882
1554 0.22716 -0.048734 -0.081241 0.041854 0.025763 0.25014 0.036533 0.063874
1555 0.17922 -0.017256 -0.051554 0.06198 0.062814 0.19331 0.057198 0.089716
1556 0.097019 -0.022358 -0.047567 0.069757 0.026455 0.16318 0.051693 0.050907
1557 0.011601 -0.014189 -0.08214 0.035483 0.014816 0.12707 0.026169 0.12821
1558 0.046174 -0.020761 -0.071673 0.049159 0.052387 0.12034 0.033914 0.13514
1559 0.048787 -0.018233 -0.081136 0.053165 0.028108 0.11172 0.0275 0.10773
1560 0.054589 -0.018834 -0.06508 0.044412 0.062729 0.11763 0.1154 0.097094
1561 0.019352 -0.035226 -0.081403 0.027178 0.039619 0.13273 0.09514 0.058696
1562 0.021045 -0.032197 -0.069366 0.036044 0.01778 0.12148 0.12038 0.053708
1563 -0.0019726 -0.042399 -0.10834 0.02324 0.018251 0.091398 0.087851 0.091899
1564 0.0441 0.0053992 -0.063722 0.017476 0.028372 0.11201 0.093387 0.11519
1565 0.031793 0.10223 -0.078866 0.038913 0.042193 0.11914 0.13543 0.15092
1566 0.070835 0.16225 -0.070949 0.030239 0.028704 0.12634 0.12721 0.10617
1567 0.11547 0.18475 -0.068562 0.026605 0.013045 0.082382 0.050163 0.016446
1568 0.21978 0.21568 -0.083015 0.020021 0.027736 0.10978 0.060808 0.11705
1569 0.19124 0.1718 -0.095348 0.017078 0.0017971 0.085614 0.049314 0.13749
1570 0.1883 0.16964 -0.076502 0.024084 0.030888 0.13399 0.073749 0.16374
1571 0.084759 0.16231 -0.071735 0.00885 0.023009 0.10791 0.043985 0.11052
1572 0.070581 0.18131 -0.085208 0.023366 0.02861 0.12092 0.08299 0.14301
1573 0.033514 0.17997 -0.1035 0.00072246 -0.0074691 0.063019 0.010685 0.078297
1574 0.023017 0.18879 -0.10165 0.043039 0.026522 0.10882 0.090481 0.16939
1575 0.054139 0.15503 -0.097117 0.015915 0.0053328 0.094271 0.14454 0.19764
1576 -0.013658 0.18003 -0.11718 -0.029199 -0.011516 0.071827 0.14744 0.19126
1577 0.017185 0.21929 -0.10714 0.026627 0.013315 0.080544 0.10972 0.18299
1578 -0.0049626 0.21633 -0.11182 -0.0090964 -0.0061244 0.06352 0.094272 0.1401
1579 0.02077 0.23699 -0.10097 0.0155 0.014917 0.20299 0.087238 0.17408
1580 0.029843 0.25564 -0.099843 0.002346 0.014927 0.27796 0.11056 0.14136
1581 0.18358 0.27658 -0.099357 0.020682 0.014608 0.3112 0.096799 0.14479
1582 0.25899 0.28783 -0.08485 0.017828 0.010359 0.28946 0.037294 0.13307
1583 0.21178 0.26421 -0.10767 0.0029147 -0.0013397 0.32589 0.04871 0.12586
1584 0.17338 0.26642 -0.107 0.0033709 0.0019913 0.29306 0.032505 0.12529
1585 0.089866 0.26655 -0.090399 -0.0092229 0.023122 0.2234 0.07318 0.17409
1586 0.072219 0.24918 -0.073002 0.0026933 0.021073 0.18982 0.063686 0.21858
1587 0.059911 0.20705 -0.12507 -0.01892 0.0052341 0.16222 0.068021 0.18614
1588 0.077504 0.22572 -0.075039 0.0038958 0.010085 0.17251 0.14119 0.23497
1589 0.061057 0.20918 -0.12167 0.004592 0.014576 0.14474 0.15191 0.19638
1590 0.055439 0.1823 -0.1165 -0.0041118 0.010457 0.13777 0.14663 0.22297
1591 0.045842 0.184 -0.10799 -0.0050556 0.13139 0.16068 0.13126 0.23633
1592 0.031995 0.16596 -0.12414 -0.025549 0.1466 0.11991 0.048878 0.12827
1593 0.044827 0.15739 -0.12844 0.0071869 0.18045 0.14895 0.095994 0.17077
1594 0.07261 0.1604 -0.089818 0.010523 0.15276 0.13251 0.054169 0.18615
1595 0.21462 0.199 0.22006 0.070089 0.11587 0.11375 0.041305 0.16893
1596 0.27711 0.21833 0.31936 0.17558 0.068683 0.11471 0.05602 0.1703
1597 0.27681 0.23348 0.33724 0.21227 0.060874 0.13789 0.064885 0.16397
1598 0.14715 0.2331 0.30067 0.26633 0.048225 0.12277 0.051381 0.15017
1599 0.096933 0.21443 0.28139 0.20426 0.046146 0.11987 0.079646 0.19164
1600 0.083916 0.23036 0.12342 0.15927 0.038206 0.13203 0.055742 0.12637
1601 0.066219 0.26682 0.01989 0.14902 0.039157 0.11 0.044887 0.099065
1602 0.089741 0.32039 0.043027 0.14135 0.057668 0.1138 0.071172 0.15516
1603 0.047874 0.28838 -0.0017566 0.16004 0.059109 0.11203 0.041788 0.094549
1604 0.043357 0.29125 -0.01617 0.1744 0.05199 0.14428 0.053473 0.141
1605 0.05058 0.28637 -0.003643 0.18159 0.038601 0.13737 0.061579 0.12625
1606 0.071182 0.26036 -0.012696 0.25852 0.047672 0.112 0.051884 0.13854
1607 0.043665 0.23034 -0.013429 0.30136 0.037143 0.093168 0.03192 0.090386
1608 0.098948 0.19424 -0.020423 0.36129 0.16044 0.13431 0.061455 0.12368
1609 0.2441 0.17596 -0.033196 0.36727 0.21736 0.08245 0.06743 0.082119
1610 0.26004 0.15474 -0.021569 0.37529 0.19474 0.1142 0.047196 0.10823
1611 0.23082 0.14459 -0.061702 0.36102 0.18355 0.12656 0.023411 0.089483
1612 0.16721 0.12866 -0.065965 0.28968 0.15553 0.31006 0.016107 0.055544
1613 0.093171 0.13754 -0.065909 0.30784 0.13659 0.34342 0.035872 0.064706
1614 0.081294 0.1343 -0.045902 0.29334 0.10671 0.36518 0.053267 0.15071
1615 0.11506 0.13144 -0.051445 0.33163 0.069411 0.3319 0.041543 0.06203
1616 0.074939 0.12754 -0.059008 0.3737 0.065352 0.21907 0.039598 0.073941
1617 0.094752 0.10907 -0.058621 0.44215 0.070483 0.15884 0.018724 0.10068
1618 0.065924 0.10899 -0.074094 0.44566 0.045524 0.14702 0.022049 0.083435
1619 0.046957 0.088698 -0.085978 0.44388 0.036184 0.13053 0.022044 0.035396
1620 0.05959 0.088006 -0.072991 0.45252 0.055975 0.10128 -0.01021 0.028788
1621 0.068152 0.093545 -0.065554 0.46301 0.070716 0.14462 0.034745 0.13338
1622 0.22073 0.094213 -0.070537 0.3904 0.14854 0.12337 0.044481 0.085192
1623 0.3061 0.094581 -0.09681 0.34562 0.21335 0.15 0.028266 0.16978
1624 0.27166 0.09769 -0.061144 0.37076 0.21497 0.1352 0.016902 0.11207
1625 0.22952 0.10411 -0.051227 0.40004 0.22896 0.15652 0.014517 0.12084
1626 0.15372 0.077876 -0.09262 0.43677 0.19064 0.1117 0.014602 0.099659
1627 0.12213 0.11161 -0.073093 0.50652 0.23355 0.14509 0.055938 0.11199
1628 0.11363 0.067013 -0.091006 0.49155 0.15247 0.12453 0.019623 0.088172
1629 0.096444 0.078571 -0.083769 0.49396 0.12684 0.11793 0.047239 0.083574
1630 0.082466 0.0572 -0.1054 0.46448 0.11074 0.11513 0.028564 0.075186
1631 0.082369 0.063508 -0.080266 0.46905 0.11289 0.13895 0.037069 0.080437
1632 0.091332 0.075857 -0.067349 0.41989 0.10705 0.28736 0.034685 0.13965
1633 0.063844 0.059355 -0.069542 0.38727 0.1114 0.32213 0.03147 0.030281
1634 0.063437 0.094823 -0.0052454 0.3446 0.10261 0.31991 0.0073857 0.063422
1635 0.08183 0.099002 0.14791 0.34947 0.11226 0.30057 0.0047011 0.071754
1636 0.064592 0.11275 0.18611 0.32039 0.15816 0.22183 0.0044165 0.054296
1637 0.093455 0.12304 0.25185 0.34328 0.26587 0.19549 0.026092 0.109
1638 0.25223 0.12078 0.27701 0.27037 0.26871 0.17495 0.027687 0.11519
1639 0.28668 0.14281 0.36514 0.25911 0.28412 0.13531 0.026803 0.084421
1640 0.2654 0.14038 0.32442 0.25315 0.2267 0.1182 -0.00048181 0.061433
1641 0.27305 0.10523 0.35346 0.22402 0.2094 0.14669 0.010574 0.044095
1642 0.12251 0.1283 0.46256 0.22995 0.18365 0.12235 -0.003951 0.034046
1643 0.12266 0.13021 0.47299 0.22123 0.19485 0.17341 0.029544 0.091678
1644 0.054914 0.12897 0.47966 0.17925 0.13483 0.12306 -0.01728 0.03451
1645 0.075686 0.13637 0.55954 0.16974 0.12586 0.15861 -0.0079747 0.073641
1646 0.1132 0.12839 0.427 0.18041 0.14352 0.31133 0.014261 0.11531
1647 0.073262 0.10584 0.39821 0.18092 0.13694 0.30213 -0.0064739 0.12399
1648 0.070604 0.11882 0.35835 0.1907 0.14422 0.35359 0.017292 0.14225
1649 0.087787 0.13396 0.40726 0.17489 0.14496 0.35191 -0.020403 0.086858
1650 0.06087 0.12025 0.63875 0.17137 0.24269 0.28586 -0.010818 0.1373
1651 0.13842 0.10449 0.60925 0.13116 0.29893 0.20086 -0.013892 0.10254
1652 0.292 0.13641 0.65195 0.1396 0.28562 0.19089 -0.00055683 0.090634
1653 0.31147 0.15542 0.68908 0.16152 0.30664 0.1611 0.00083859 0.056445
1654 0.2905 0.1417 0.68548 0.14753 0.27849 0.1639 0.017454 0.076317
1655 0.20087 0.13311 0.67838 0.15131 0.28959 0.17937 0.034919 0.097849
1656 0.14804 0.14017 0.71093 0.13408 0.26298 0.18543 0.036365 0.10215
1657 0.12946 0.15346 0.73397 0.12815 0.27153 0.17064 0.02893 0.061532
1658 0.11205 0.13371 0.73963 0.106 0.23841 0.15459 0.0015957 0.075684
1659 0.098384 0.14794 0.75185 0.10562 0.18901 0.15798 -0.0034089 0.081996
1660 0.14246 0.14114 0.78267 0.11493 0.20903 0.16471 0.040306 0.059807
1661 0.074719 0.10615 0.72855 0.06799 0.15279 0.1314 -0.015648 0.037229
1662 0.1197 0.15481 0.79783 0.11772 0.17948 0.15745 0.025727 0.083011
1663 0.106 0.14781 0.77637 0.089742 0.26149 0.13488 0.0061027 0.047953
1664 0.26282 0.13351 0.80199 0.085348 0.34186 0.15426 -0.0054419 0.053984
1665 0.24174 0.14207 0.79477 0.080215 0.34897 0.14083 -0.010816 0.032786
1666 0.30453 0.17888 0.80981 0.088741 0.36707 0.12275 0.004279 0.041808
1667 0.263 0.29284 0.81988 0.094587 0.33625 0.14398 0.031194 0.05901
1668 0.14055 0.31343 0.81755 0.049843 0.3015 0.12613 -0.01168 0.035281
1669 0.1365 0.34886 0.88662 0.08237 0.29441 0.13962 0.013075 0.050243
1670 0.12452 0.32399 0.86848 0.056366 0.2525 0.10952 0.016551 0.072635
1671 0.12135 0.31338 0.86899 0.058252 0.22148 0.13746 0.032166 0.036297
1672 0.10547 0.34396 0.89087 0.066888 0.20288 0.12651 -0.012569 0.067168
1673 0.10737 0.30601 0.87783 0.047734 0.21903 0.1375 0.019837 0.06944
1674 0.12506 0.2603 0.88936 0.063051 0.22545 0.12103 0.0073623 0.052412
1675 0.1207 0.22535 0.91157 0.069087 0.2583 0.12081 0.0090777 0.067153
1676 0.26323 0.2098 0.82394 0.023153 0.26864 0.1025 -0.0015169 0.027475
1677 0.32634 0.20682 0.87426 0.059839 0.32686 0.2901 0.021869 0.0083169
1678 0.34746 0.21992 0.88903 0.056146 0.33953 0.35256 0.020304 0.047179
1679 0.30155 0.19897 0.8835 0.042812 0.35662 0.31339 0.0048594 -0.00035962
1680 0.29859 0.1889 0.86335 0.057148 0.3633 0.33945 0.10672 0.077972
1681 0.19059 0.15885 0.83874 0.052174 0.35939 0.38776 0.13556 0.058514
1682 0.18042 0.18075 0.80642 0.0025704 0.33896 0.35755 0.13779 0.073176
1683 0.1551 0.14754 0.70541 0.036807 0.27773 0.26401 0.098711 0.048437
1684 0.12158 0.15659 0.60013 0.021833 0.23613 0.18926 0.032416 0.057359
1685 0.15422 0.14138 0.56182 0.034189 0.22937 0.20845 0.050772 0.098941
1686 0.12818 0.13903 0.52487 0.019075 0.23203 0.15685 0.032577 0.065813
1687 0.28283 0.14089 0.50655 0.022842 0.19808 0.17216 -0.011357 0.10849
1688 0.3657 0.11431 0.48221 0.018198 0.21901 0.18782 0.038608 0.15009
1689 0.37596 0.1778 0.48975 0.018674 0.22406 0.18018 0.018924 0.19674
1690 0.39792 0.28002 0.49371 0.03561 0.2698 0.21349 0.031109 0.17067
1691 0.37414 0.30248 0.46336 0.022136 0.28229 0.18666 0.0018243 0.11018
1692 0.419 0.3291 0.46212 0.0088526 0.29425 0.16824 0.14193 0.070593
1693 0.43648 0.35448 0.46669 0.033769 0.3518 0.18996 0.19746 0.12947
1694 0.42909 0.32485 0.41265 -0.0099749 0.35148 0.15308 0.16014 0.088096
1695 0.43426 0.32661 0.38136 -0.0096287 0.32147 0.14142 0.12847 0.055348
1696 0.43051 0.33424 0.38432 0.015888 0.30242 0.13344 0.083511 0.04558
1697 0.45607 0.36749 0.3815 0.011804 0.24115 0.28954 0.088327 0.077032
1698 0.48783 0.36726 0.37132 -0.0061 0.21043 0.35585 0.058152 0.086203
1699 0.50388 0.37393 0.37684 -0.0065838 0.21386 0.34346 0.058338 0.11861
1700 0.48631 0.38942 0.32678 0.013012 0.20949 0.3642 0.055193 0.073237
1701 0.50561 0.37985 0.30808 -0.0023714 0.21527 0.3827 0.057498 0.14335
1702 0.4994 0.36565 0.29196 0.0073248 0.21168 0.37766 0.1491 0.16324
1703 0.53047 0.39468 0.28643 0.0046911 0.22323 0.36852 0.20963 0.18331
1704 0.50975 0.39735 0.27353 0.0060973 0.21679 0.464 0.21175 0.136
1705 0.53174 0.38278 0.26321 0.0035235 0.22262 0.45528 0.21696 0.17889
1706 0.55914 0.39432 0.2516 -0.02274 0.20407 0.45565 0.17907 0.13999
1707 0.51753 0.39814 0.2491 -0.0096741 0.21183 0.47755 0.1584 0.17741
1708 0.50887 0.3792 0.21525 -0.022988 0.19253 0.43085 0.13184 0.096681
1709 0.54245 0.41178 0.24328 -0.030772 0.19098 0.4769 0.13456 0.11152
1710 0.5862 0.40444 0.21992 -0.013485 0.20495 0.50556 0.16919 0.14302
1711 0.50983 0.34443 0.2082 -0.012449 0.18445 0.50524 0.21284 0.14763
1712 0.53876 0.36202 0.19454 -0.023293 0.16558 0.44635 0.26199 0.11727
1713 0.54634 0.38273 0.20494 0.145 0.19194 0.52327 0.26453 0.17724
1714 0.49746 0.43385 0.19864 0.17719 0.19707 0.51655 0.2676 0.23989
1715 0.40778 0.42315 0.17644 0.22935 0.31623 0.53954 0.24472 0.19542
1716 0.39165 0.43313 0.17898 0.22838 0.32468 0.51871 0.23431 0.14001
1717 0.40353 0.38877 0.14346 0.25411 0.36496 0.57824 0.29823 0.27551
1718 0.40543 0.36663 0.13624 0.30695 0.33638 0.56061 0.32726 0.22579
1719 0.38001 0.35311 0.14814 0.29645 0.29184 0.5103 0.27453 0.20071
1720 0.5007 0.2951 0.13376 0.32748 0.23555 0.51655 0.33803 0.20581
1721 0.53649 0.29402 0.12707 0.3757 0.22781 0.48076 0.31088 0.19341
1722 0.53144 0.24115 0.092864 0.39749 0.18435 0.40656 0.27967 0.1795
1723 0.4595 0.23162 0.11634 0.38137 0.20443 0.44828 0.30781 0.2262
1724 0.38441 0.23638 0.10219 0.40705 0.17229 0.37066 0.21581 0.16319
1725 0.38886 0.23306 0.086875 0.45305 0.19295 0.36985 0.23405 0.16844
1726 0.34997 0.20848 0.086011 0.45335 0.18189 0.36386 0.21181 0.24842
1727 0.29082 0.21059 0.078838 0.49161 0.20008 0.38067 0.27727 0.24934
1728 0.3829 0.22232 0.071595 0.54742 0.28199 0.39868 0.35468 0.27982
1729 0.32747 0.17239 0.035692 0.53455 0.33222 0.39653 0.37567 0.18861
1730 0.38294 0.16882 0.041269 0.57726 0.34411 0.36773 0.34508 0.24497
1731 0.47355 0.21751 0.071176 0.54949 0.37665 0.36457 0.32884 0.22419
1732 0.44537 0.20592 0.039712 0.59104 0.33716 0.36788 0.33193 0.32137
1733 0.41115 0.17748 0.021979 0.59871 0.2526 0.32883 0.33909 0.20022
1734 0.35284 0.21645 0.18686 0.62148 0.21664 0.36316 0.38612 0.26554
1735 0.31464 0.20203 0.1932 0.58785 0.19577 0.34422 0.3626 0.24018
1736 0.30531 0.17742 0.20009 0.59785 0.19737 0.32851 0.33953 0.22075
1737 0.32271 0.22043 0.24682 0.60056 0.19998 0.31597 0.36034 0.23543
1738 0.31423 0.19174 0.23324 0.62611 0.19956 0.34992 0.39475 0.26169
1739 0.31553 0.1703 0.10497 0.64746 0.1966 0.31539 0.38553 0.24561
1740 0.28034 0.16686 0.072037 0.60645 0.18018 0.31696 0.34349 0.26183
1741 0.28926 0.15992 0.071114 0.62731 0.21207 0.326 0.38947 0.24979
1742 0.26058 0.13745 0.07832 0.6156 0.21664 0.28212 0.35133 0.25282
1743 0.25388 0.14743 0.055227 0.6276 0.28317 0.28531 0.3303 0.22061
1744 0.24116 0.11829 0.026994 0.58188 0.29783 0.28056 0.28083 0.23693
1745 0.27702 0.11902 0.043911 0.65499 0.34767 0.28066 0.35829 0.29513
1746 0.27002 0.13372 0.045358 0.59798 0.32146 0.27885 0.40933 0.27668
1747 0.31513 0.11157 0.030535 0.6664 0.28385 0.27887 0.37791 0.25263
1748 0.37761 0.10015 -0.0016786 0.64046 0.22128 0.24728 0.33542 0.22152
1749 0.32749 0.21208 0.034868 0.62443 0.1964 0.26772 0.32869 0.25156
1750 0.25455 0.27629 -0.005885 0.62688 0.17106 0.21559 0.28247 0.16928
1751 0.23334 0.29719 0.0088118 0.58235 0.17309 0.23442 0.33148 0.15983
1752 0.22397 0.3224 0.060319 0.6153 0.1739 0.2326 0.31497 0.23314
1753 0.22489 0.33499 0.20024 0.60191 0.17574 0.20585 0.2982 0.19177
1754 0.21729 0.29382 0.18272 0.59201 0.18831 0.24574 0.37731 0.21952
1755 0.23267 0.3138 0.17107 0.62756 0.18021 0.21827 0.31215 0.25904
1756 0.19478 0.32234 0.092576 0.59414 0.17773 0.2149 0.32385 0.28925
1757 0.25912 0.33827 0.047363 0.60178 0.24226 0.22776 0.31895 0.2758
1758 0.20126 0.33988 0.010179 0.58781 0.31678 0.20458 0.27225 0.20473
1759 0.13893 0.28458 0.00088631 0.57493 0.32781 0.24017 0.26657 0.23819
1760 0.20161 0.34371 0.024073 0.54413 0.33189 0.21064 0.2623 0.16553
1761 0.19244 0.32607 0.02439 0.48941 0.3003 0.22415 0.24754 0.17613
1762 0.1925 0.3604 0.0014867 0.42793 0.26138 0.23273 0.22227 0.20041
1763 0.14816 0.32331 -0.026526 0.37621 0.18228 0.15687 0.24132 0.15903
1764 0.15104 0.32759 -0.02586 0.37732 0.16981 0.14498 0.22601 0.16383
1765 0.12175 0.30433 -0.0090928 0.36596 0.16229 0.16242 0.23746 0.1728
1766 0.13822 0.2972 0.13824 0.3609 0.1812 0.17638 0.2173 0.17091
1767 0.13081 0.28704 0.1893 0.3577 0.17812 0.18743 0.21326 0.17048
1768 0.098785 0.2471 0.19152 0.32755 0.18609 0.18308 0.21306 0.15297
1769 0.12783 0.21899 0.20879 0.34281 0.14922 0.14456 0.1673 0.10648
1770 0.08748 0.2436 0.26553 0.30116 0.1708 0.14533 0.16481 0.15331
1771 0.11945 0.25965 0.34482 0.31414 0.18447 0.16601 0.21914 0.15895
1772 0.098245 0.21706 0.34662 0.29826 0.2452 0.15857 0.18095 0.14026
1773 0.096168 0.24929 0.4822 0.26566 0.31123 0.15474 0.20873 0.12619
1774 0.087391 0.25121 0.49065 0.24976 0.2808 0.16677 0.14821 0.13264
1775 0.10045 0.24604 0.52429 0.24892 0.29539 0.1554 0.19471 0.17665
1776 0.044606 0.21254 0.48879 0.27016 0.27983 0.17772 0.17265 0.22948
1777 0.090159 0.24567 0.56712 0.23098 0.21754 0.1526 0.17282 0.18061
1778 0.055711 0.23142 0.56013 0.24624 0.18544 0.15418 0.19425 0.13299
1779 0.045684 0.22501 0.58277 0.18858 0.1527 0.12673 0.19134 0.18804
1780 0.077377 0.22064 0.60494 0.22176 0.15696 0.1274 0.18452 0.14782
1781 0.093559 0.23027 0.69286 0.21919 0.15745 0.13144 0.16383 0.16341
1782 0.074062 0.22397 0.6975 0.21332 0.16659 0.14038 0.17862 0.1892
1783 0.041615 0.19896 0.65963 0.20182 0.1526 0.11329 0.14326 0.15164
1784 0.091467 0.21052 0.72431 0.17589 0.17324 0.13574 0.16566 0.15878
1785 0.06149 0.18119 0.66342 0.18096 0.15354 0.096572 0.15836 0.12116
1786 0.040533 0.20148 0.73602 0.16736 0.1612 0.13157 0.15826 0.13616
1787 0.063805 0.2029 0.74194 0.16695 0.15186 0.085134 0.13658 0.11801
1788 0.041888 0.17214 0.69357 0.14025 0.1396 0.12148 0.12725 0.088149
1789 0.029991 0.17114 0.71387 0.1327 0.2176 0.091556 0.10772 0.072321
1790 0.018453 0.15538 0.68817 0.14606 0.24646 0.076662 0.0998 0.024763
1791 0.011926 0.17419 0.75769 0.14638 0.26398 0.10709 0.11538 0.11225
1792 0.016229 0.17586 0.77386 0.11588 0.24 0.087365 0.10883 0.11038
1793 0.025601 0.1637 0.79955 0.13046 0.23601 0.1263 0.15419 0.17599
1794 0.024314 0.16578 0.76763 0.11537 0.18153 0.087857 0.13409 0.11817
1795 0.11081 0.13574 0.77641 0.12239 0.14805 0.086183 0.10516 0.068551
1796 0.12745 0.14491 0.77446 0.10396 0.12534 0.056959 0.090733 0.050503
1797 0.10718 0.14587 0.7847 0.1006 0.131 0.086885 0.099388 0.079305
1798 0.10206 0.14321 0.82644 0.10364 0.13726 0.099191 0.11867 0.053897
1799 0.054647 0.1518 0.809 0.099828 0.1332 0.065648 0.10081 0.036778
1800 0.0082602 0.12798 0.75579 0.079314 0.098236 0.074104 0.073345 0.08849
1801 0.013263 0.12205 0.79526 0.075991 0.10521 0.04878 0.06659 0.076342
1802 0.020686 0.13521 0.76296 0.086237 0.12762 0.085136 0.10428 0.10249
1803 0.019018 0.15119 0.77203 0.054623 0.12442 0.063912 0.10142 0.043625
1804 -0.0041792 0.12467 0.76022 0.079699 0.14822 0.099978 0.083126 0.066247
1805 0.0019735 0.11004 0.76031 0.059696 0.14544 0.068794 0.085272 0.051139
1806 0.035076 0.12096 0.75457 0.094122 0.23349 0.067571 0.075157 0.07598
1807 -0.023701 0.099107 0.72989 0.10337 0.25191 0.066197 0.048812 0.044462
1808 0.016212 0.11815 0.64423 0.070844 0.25732 0.095033 0.12832 0.051444
1809 0.027854 0.085343 0.52829 0.07689 0.21977 0.060559 0.059733 0.079276
1810 0.083187 0.10156 0.49552 0.081437 0.21227 0.10523 0.091739 0.13136
1811 0.18082 0.08668 0.47009 0.047563 0.16447 0.064941 0.065214 0.10375
1812 0.17455 0.071558 0.42721 0.064429 0.11923 0.055257 0.06021 0.076781
1813 0.066665 0.062797 0.39109 0.038785 0.10882 0.054014 0.041585 0.15654
1814 0.059018 0.078825 0.37704 0.048972 0.11768 0.04729 0.05487 0.056774
1815 0.013 0.056963 0.35671 0.029668 0.1085 0.055686 0.060226 0.059376
1816 0.017723 0.054202 0.35008 0.030274 0.12135 0.076272 0.089911 0.059018
1817 0.0054656 0.04732 0.34195 0.03034 0.11586 0.052748 0.056617 0.056869
1818 -0.030982 0.047478 0.31527 0.044796 0.089463 0.030664 0.058592 0.058301
1819 0.0099709 0.042297 0.30366 0.019093 0.12306 0.05906 0.062787 0.11115
1820 0.033054 0.033505 0.25897 0.016659 0.10169 0.057657 0.031533 0.057725
1821 0.064346 0.021553 0.26244 0.029085 0.1124 0.048043 0.0085883 0.025786
1822 0.14005 0.029652 0.24346 0.038841 0.15131 0.080139 0.058984 0.072588
1823 0.13785 0.04622 0.25097 0.022837 0.21996 0.070675 0.048909 0.083
1824 0.12998 0.040798 0.21561 0.050264 0.23196 0.032531 0.029774 0.040392
1825 0.072217 0.032177 0.22361 0.04016 0.2194 0.068937 0.04553 0.10727
1826 0.05991 0.050735 0.22504 0.044796 0.20465 0.072933 0.044395 0.096505
1827 0.035442 0.0083234 0.18459 0.0091224 0.14771 0.07732 0.082371 0.10812
1828 0.030305 0.0088717 0.16654 0.0066286 0.12303 0.078266 0.048366 0.092228
1829 -0.018002 -0.0060899 0.13481 -0.011605 0.085524 0.019172 0.0070416 0.03809
1830 0.04466 -0.0010316 0.15172 0.001371 0.092415 0.0016481 0.032537 0.016382
1831 0.097333 0.012477 0.14141 0.024147 0.11404 0.061654 0.048832 0.045814
1832 0.11211 0.016615 0.12298 0.013873 0.095637 0.02879 0.013368 0.037775
1833 0.14198 0.0074034 0.12356 -0.02002 0.097898 0.029837 0.029033 0.030177
1834 0.22426 0.0074618 0.10727 -0.0009541 0.10682 0.027313 0.030489 0.074019
1835 0.095904 -0.0032199 0.095124 -0.032578 0.084919 0.010359 0.0028141 -0.018279
1836 0.053096 -0.0076615 0.11717 -0.016062 0.07619 0.015865 -0.018511 0.0056223
1837 0.054869 -0.016803 0.092798 -0.017825 0.092971 0.048111 0.021485 0.066864
1838 0.00055162 -0.0059248 0.083135 -0.012659 0.069912 0.017207 -0.00078969 -0.018474
1839 0.043974 0.1394 0.097761 -0.012733 0.094313 0.038113 0.036426 0.024268
1840 0.040317 0.18501 0.072898 0.0012132 0.18193 0.04162 0.044271 0.061039
1841 0.07628 0.18209 0.065135 -0.026921 0.18748 0.0034957 -0.0010435 0.018761
1842 0.20962 0.19977 0.074102 0.00096566 0.20673 0.033162 0.004432 0.054493
1843 0.15339 0.17343 0.067849 -0.013158 0.17624 0.036068 0.036167 0.051274
1844 0.16743 0.12889 0.052285 -0.011802 0.14497 0.035704 0.039563 0.034286
1845 0.19795 0.13932 0.065062 -0.015496 0.12368 0.03525 0.023368 0.054838
1846 0.082283 0.083522 0.038409 -0.017039 0.07328 0.028026 0.017924 -0.0022604
1847 0.056206 0.05581 0.042016 -0.0068332 0.082061 0.098363 0.001969 0.083111
1848 0.077868 0.049529 0.011803 -0.009107 0.064662 0.14294 0.032864 0.026973
1849 0.043371 0.031707 0.02203 -0.023861 0.085453 0.1353 -0.01038 0.049395
1850 0.037724 0.010495 0.0083664 -0.034675 0.070824 0.10917 -0.0058647 0.050607
1851 0.048376 0.0032836 -0.0026868 -0.013958 0.086195 0.087267 0.070071 0.0009283
1852 0.12986 -0.010798 -0.00052001 -0.013762 0.078626 0.044373 0.082026 0.05712
1853 0.20429 0.0005903 -0.0062032 -0.058156 0.089036 0.057869 0.030922 0.051302
1854 0.2093 0.0057586 -0.013006 -0.02782 0.075417 0.055656 0.012147 0.064193
1855 0.20745 0.001277 -0.01994 -0.028473 0.069798 0.044182 -0.0017776 0.048625
1856 0.11989 -0.033505 -0.037073 -0.068737 0.056269 0.014518 0.0036178 -0.049863
1857 0.084762 -0.029336 -0.027206 -0.047771 0.16878 0.027094 -0.0097268 0.010969
1858 0.061665 -0.003478 -0.023149 -0.026285 0.18887 0.04165 0.010149 0.03211
1859 0.069998 -0.01473 -0.042992 -0.021029 0.18867 0.051906 0.036354 0.058522
1860 0.09517 -0.0037613 -0.030876 -0.039952 0.15805 0.084742 0.029569 -0.0039961
1861 0.050203 -0.028353 -0.020149 -0.031006 0.13527 0.14068 -0.020225 0.021016
1862 0.069396 -0.046025 -0.047802 -0.06952 0.073745 0.13061 0.02591 -0.0025326
1863 0.20413 -0.0030963 -0.031855 -0.010624 0.065616 0.13783 0.037796 0.0074691
1864 0.24391 -0.035158 -0.065138 -0.024997 0.065967 0.082077 -0.011149 0.020251
1865 0.27782 -0.04044 -0.042841 -0.0074313 0.096668 0.091463 0.025887 0.014713
1866 0.15026 -0.041051 -0.062435 -0.044395 0.063469 0.051769 -0.0010381 0.057904
1867 0.11333 -0.029683 -0.058348 -0.060699 0.0784 0.077225 0.0019773 0.032056
1868 0.084072 -0.036985 -0.074121 -0.060793 0.060911 0.046942 0.0096827 0.00095775
1869 0.075224 -0.040856 -0.077134 -0.053226 0.065122 0.075748 -0.0070518 0.026329
1870 0.066357 -0.045768 -0.059637 -0.04 0.053713 0.096814 0.030004 0.047701
1871 0.10039 -0.03695 -0.046291 -0.014204 0.094504 0.19625 0.002909 0.071803
1872 0.075812 -0.062191 -0.076774 -0.020938 0.14091 0.22569 0.021894 0.069345
1873 0.18349 -0.045053 -0.062677 -0.058552 0.15784 0.16039 0.00053982 -0.013194
1874 0.20301 -0.059124 -0.06827 -0.038765 0.17043 0.12918 0.0083252 0.068068
1875 0.23394 -0.074296 -0.081913 -0.040929 0.15412 0.074235 -0.014399 0.0095299
1876 0.22848 -0.085288 -0.096046 -0.057203 0.11997 0.10023 0.0018561 0.053152
1877 0.1501 -0.051519 -0.06628 -0.039377 0.093029 0.080407 0.0085415 0.016323
1878 0.10864 -0.082421 -0.092793 -0.05602 0.0426 0.068443 -0.036543 0.015365
1879 0.10134 -0.073743 -0.083716 -0.023024 0.081661 0.1315 0.041022 0.094917
1880 0.070574 -0.084634 -0.10114 -0.051738 0.092132 0.20075 0.034338 0.046789
1881 0.063296 -0.10025 -0.12666 -0.065362 0.057853 0.20295 -0.011867 0.03954
1882 0.086579 -0.089748 -0.10424 -0.040696 0.073814 0.22328 0.015529 0.046422
1883 0.067142 -0.090659 -0.089349 -0.063809 0.062145 0.16915 -0.001416 0.10349
1884 0.043774 -0.1166 -0.11599 -0.054363 0.073516 0.14528 -0.031681 0.061365
1885 0.11255 -0.087143 -0.087305 -0.064097 0.080157 0.11604 0.0016048 0.093997
1886 0.19714 -0.086534 -0.10195 -0.050571 0.1273 0.12683 0.01106 0.11132
1887 0.26687 -0.087806 -0.094332 -0.037794 0.18979 0.18492 0.033836 0.16982
1888 0.18429 -0.12164 -0.12199 -0.065228 0.18061 0.21082 -0.027409 0.055562
1889 0.17342 -0.11319 -0.11971 -0.042922 0.17623 0.24205 0.0047765 0.094494
1890 0.087 -0.11905 -0.12731 -0.075786 0.12261 0.30453 0.0019619 0.064206
1891 0.061673 -0.11218 -0.13809 -0.05219 0.085173 0.20746 -0.018833 0.017588
1892 0.078536 -0.10256 -0.14726 -0.060213 0.062453 0.21627 -0.037247 0.084999
1893 0.053548 -0.11324 -0.14336 -0.065287 0.050864 0.1524 -0.029972 0.039731
1894 0.096731 -0.098388 -0.12433 -0.039931 0.071465 0.16822 0.018754 0.041363
1895 0.047544 -0.10865 -0.1325 -0.069165 0.066466 0.14855 0.038439 0.064305
1896 0.033536 -0.090611 -0.13198 -0.046648 0.070517 0.14436 -0.0025856 0.089906
1897 0.057829 -0.090833 -0.12612 -0.066432 0.074788 0.12926 0.0223 0.094118
1898 0.079772 -0.10388 -0.12836 -0.056586 0.067169 0.19755 0.0063852 0.08115
1899 0.1503 -0.11684 -0.15414 -0.0588 0.04773 0.28192 -0.029429 0.019061
1900 0.20571 -0.11606 -0.12152 -0.050894 0.088321 0.28809 -0.013274 0.095573
1901 0.16995 -0.12108 -0.15277 -0.040787 0.17238 0.26994 0.014641 0.12775
1902 0.16849 -0.12525 -0.1561 -0.070071 0.15628 0.18871 -0.016373 0.045547
1903 0.10052 -0.12696 -0.15698 -0.050215 0.17761 0.16647 -0.0092477 0.054708
1904 0.10826 -0.087834 -0.1194 -0.062299 0.16146 0.18396 0.014928 0.08918
1905 0.053681 -0.12016 -0.13961 -0.060162 0.11603 0.15282 0.0081831 0.057992
1906 0.072533 -0.10113 -0.14223 -0.046046 0.098107 0.17846 0.017889 0.079424
1907 0.056486 -0.13409 -0.1612 -0.03206 0.072118 0.14015 -0.012146 0.058865
1908 0.041899 -0.12885 -0.159 -0.051584 0.072599 0.14696 -0.010631 0.11257
1909 0.046271 -0.12885 -0.15155 -0.070688 0.05804 0.10045 0.0052147 0.040999
1910 0.027184 -0.13671 -0.16285 -0.059171 0.059781 0.22818 0.0086102 0.03606
1911 0.031407 -0.12653 -0.14699 -0.056235 0.089962 0.27554 0.0027956 0.098192
1912 0.034589 -0.12708 -0.1586 -0.036469 0.067602 0.28588 -0.004879 0.054414
1913 0.047892 -0.1264 -0.1443 -0.049313 0.11396 0.25395 0.056096 0.11441
1914 0.11371 -0.13366 -0.18128 -0.058976 0.13286 0.14086 0.013172 0.035727
1915 0.19684 -0.12077 -0.16101 -0.03173 0.19454 0.16914 0.017837 0.1027
1916 0.21424 -0.13372 -0.13235 -0.044794 0.18806 0.14779 0.024673 0.097961
1917 0.11437 -0.16063 -0.17515 -0.072168 0.12678 0.1065 -0.012702 0.11796
1918 0.086195 -0.14597 -0.15311 -0.059542 0.090338 0.13031 -0.0086165 0.10769
1919 0.066698 -0.112 -0.14647 -0.046945 0.082329 0.12762 -0.0076611 0.1114
1920 0.033951 -0.11316 -0.16674 -0.063719 0.06156 0.12381 -0.017156 0.079468
1921 0.0015232 -0.032172 -0.16899 -0.066203 0.067411 0.11432 -0.0128 0.0032995
1922 0.040906 0.013176 -0.16129 -0.060577 0.066582 0.1018 0.010915 0.083211
1923 0.040419 0.024424 -0.16266 -0.070171 0.065603 0.11254 0.0094306 0.043613
1924 0.037131 0.059613 -0.13821 -0.058544 0.083214 0.12171 0.013576 0.062345
1925 0.042704 0.055731 -0.14867 -0.066808 0.073435 0.13618 0.0017414 0.050466
1926 0.013547 0.043489 -0.16858 -0.058352 0.078196 0.10093 0.022617 0.029908
1927 0.024399 0.090198 -0.13337 -0.050096 0.058117 0.097754 0.043872 0.05865
1928 0.023462 0.13477 -0.13821 -0.037569 0.13452 0.13656 0.10454 0.13116
1929 0.018785 0.12537 -0.1475 0.028607 0.15919 0.12332 0.036173 0.1162
1930 0.018927 0.10589 -0.14824 0.048513 0.17338 0.087952 0.015888 0.073775
1931 0.03226 0.12218 -0.13487 0.067789 0.17137 0.10317 0.036884 0.033677
1932 0.028133 0.14438 -0.13254 0.051735 0.1487 0.10412 -0.00065071 0.13638
1933 0.062145 0.14675 -0.15879 -0.042788 0.070242 0.088721 0.010495 0.05616
1934 0.15446 0.15027 -0.15268 -0.045332 0.070683 0.083037 0.0251 0.084652
1935 0.14857 0.13445 -0.14102 -0.036756 0.072014 0.081793 0.012496 0.046034
1936 0.15631 0.1882 -0.13938 -0.0328 0.090265 0.095089 0.030791 0.076666
1937 0.096206 0.18524 -0.13285 -0.033193 0.079256 0.084476 0.047236 0.041957
1938 0.10732 0.21481 -0.11763 -0.041397 0.074047 0.084682 0.091662 0.11797
1939 0.037971 0.15778 -0.16476 -0.048721 0.065068 0.052128 0.065667 0.031391
1940 0.045314 0.14905 -0.17887 -0.070705 0.039989 0.068724 0.044653 0.031172
1941 0.035997 0.17749 -0.16301 -0.056669 0.06093 0.09037 0.038638 0.071994
1942 0.020539 0.19341 -0.15022 -0.053312 0.072571 0.086616 0.043873 0.10324
1943 -0.001548 0.17246 -0.1957 -0.035126 0.086582 0.031292 -0.042351 0.0088777
1944 -0.012225 0.17176 -0.15676 -0.05708 0.12933 0.043719 0.040784 0.046699
1945 0.0081873 0.15601 -0.15345 -0.059224 0.15932 0.019625 0.02397 0.054291
1946 0.00466 0.15955 -0.15634 -0.041607 0.16764 0.063951 0.034305 0.027323
1947 -4.7342e-05 0.14576 -0.17456 -0.056111 0.11694 0.028717 0.067801 0.017755
1948 0.0045353 0.12045 -0.16798 -0.069065 0.097917 0.069233 0.083746 0.051216
1949 -0.027332 0.090861 -0.16314 -0.067579 0.064178 0.049959 0.069491 0.044268
1950 -0.0024393 0.07552 -0.16589 -0.060533 0.054388 0.036285 0.097447 0.08867
1951 -0.018697 0.055718 -0.16242 -0.055166 0.063969 0.051442 0.073912 0.11056
1952 0.11308 0.043896 -0.15445 -0.05913 0.06625 0.040178 0.050468 0.067123
1953 0.14573 0.030045 -0.15555 -0.069684 0.066381 0.042424 0.062663 0.098945
1954 0.18249 0.037473 -0.17165 -0.081028 0.055352 0.02251 0.023058 0.093567
1955 0.12423 0.021941 -0.16365 -0.056571 0.075833 0.031436 0.043354 0.068178
1956 0.066757 0.02393 -0.16129 -0.090075 0.065864 0.043372 -0.0045408 0.09114
1957 0.017649 0.026048 -0.13503 -0.066229 0.098545 0.051628 0.084325 0.11228
1958 0.050862 0.0011863 -0.1449 -0.066633 0.10966 0.027965 0.1126 0.083424
1959 0.015255 -0.014855 -0.1517 -0.074097 0.12724 0.013211 0.098615 0.044635
1960 0.022567 0.028963 -0.044014 -0.06587 0.17604 0.040877 0.10854 0.068887
1961 -0.00888 0.0039513 0.0066127 -0.073464 0.13651 0.021563 0.10506 0.11924
1962 0.018133 0.03324 0.01083 -0.075078 0.10729 0.050589 0.13508 0.14994
1963 -0.013835 -0.027742 -0.10147 -0.063262 0.081861 0.041065 0.11857 0.16016
1964 -0.037772 -0.027474 -0.13587 -0.068695 0.060892 0.0005814 0.092443 0.052784
1965 -0.021749 -0.032815 -0.15586 -0.094509 0.059513 0.023208 0.088568 0.041626
1966 -0.0023166 -0.030567 -0.097163 -0.071843 0.043444 0.0066537 0.10308 0.077727
1967 0.12846 -0.032259 -0.1272 -0.089997 0.051925 0.0465 0.1089 0.088519
1968 0.13774 -0.04498 -0.14339 -0.086701 0.028376 -0.00089402 0.039184 0.013781
1969 0.16564 -0.021422 -0.13401 -0.073754 0.057217 0.029022 0.11732 0.16575
1970 0.15794 -0.047824 -0.13325 -0.064478 0.077787 0.0095583 0.10932 0.12018
1971 0.13481 -0.052795 -0.1502 -0.065902 0.090118 0.043564 0.11031 0.14832
1972 0.068109 -0.040567 -0.11368 -0.035556 0.12946 0.049881 0.12276 0.13322
1973 0.039622 -0.061819 -0.13994 -0.06125 0.15415 0.019137 0.10985 0.09093
1974 0.035595 -0.07573 -0.1452 -0.072113 0.15962 -0.019087 0.095317 0.10166
1975 0.014197 -0.069972 -0.15373 -0.083837 0.15373 0.010259 0.097942 0.15939
1976 0.02478 -0.063324 -0.13523 -0.092681 0.10524 0.0029451 0.12976 0.11037
1977 0.035753 -0.076405 -0.15932 -0.084265 0.074774 -0.0019687 0.13866 0.12244
1978 0.028135 -0.071677 -0.14342 -0.077088 0.067835 0.033477 0.11869 0.13722
1979 0.016198 -0.068668 -0.14078 -0.085232 0.056486 -0.011466 0.091434 0.10016
1980 0.013601 -0.07809 -0.14635 -0.050966 0.067857 0.04782 0.12853 0.17871
1981 0.18788 -0.064162 -0.13327 -0.03716 0.080488 0.044006 0.11709 0.19469
1982 0.19239 -0.094993 -0.15789 -0.050874 0.061899 0.007582 0.09061 0.17495
1983 0.18492 -0.082865 -0.12462 -0.055547 0.04721 -0.0056119 0.074995 0.12497
1984 0.19871 -0.086187 -0.14281 -0.068851 0.061121 -0.019906 0.049941 0.060999
1985 0.11327 -0.10921 -0.16886 -0.083025 0.026862 -0.03369 0.073806 0.16581
1986 0.081087 -0.10838 -0.14852 -0.080579 0.087583 0.034037 0.12415 0.21555
1987 0.057809 -0.084222 -0.12918 -0.054012 0.064974 0.0078927 0.12864 0.18343
1988 0.052622 -0.10172 -0.14557 -0.068406 0.036455 -0.014181 0.15088 0.17713
1989 0.044325 -0.10052 -0.15091 -0.07228 0.047625 -0.023255 0.085848 0.12595
1990 0.054957 -0.10587 -0.13819 -0.055704 0.059066 0.030931 0.084863 0.22085
1991 0.04688 -0.10323 -0.13937 -0.051268 0.059707 0.0092273 0.1054 0.1917
1992 0.037203 -0.08574 -0.1241 -0.065081 0.060778 0.0053934 0.080304 0.1775
1993 0.15516 -0.11007 -0.085479 -0.065545 0.044069 -0.02163 0.06432 0.13321
1994 0.21495 -0.085803 -0.016302 -0.046879 0.0523 0.018756 0.10273 0.14728
1995 0.14428 -0.079465 -0.023816 -0.092243 0.013551 0.0081719 0.04738 0.13752
1996 0.18648 -0.081257 -0.058109 -0.057556 0.024532 -0.004802 0.059026 0.14255
1997 0.25358 -0.085068 -0.083812 -0.05685 0.036983 -0.0072858 0.087031 0.16142
1998 0.11527 -0.11061 -0.093675 -0.064724 0.039074 0.02147 0.051247 0.1762
1999 0.12784 -0.081492 -0.092468 -0.065658 0.026035 -0.0073335 0.084062 0.17103
2000 0.064024 -0.11604 -0.12381 -0.081212 -0.020744 -0.028297 0.035937 0.15718
2001 0.076497 -0.1226 -0.13306 -0.065205 0.018967 0.013959 0.052873 0.18969
2002 0.07482 -0.11681 -0.11726 -0.011129 0.046898 0.0083649 0.065388 0.16763
2003 0.084112 -0.10064 -0.1029 -0.041113 0.021219 -0.009729 0.036694 0.14732
2004 0.16288 -0.09892 0.011616 -0.065787 0.01053 -0.023103 0.034069 0.13055
2005 0.19428 -0.062152 0.12293 -0.07646 0.012221 -0.019227 0.035885 0.10635
2006 0.24987 -0.053553 0.21461 -0.053214 0.016162 -0.0019805 0.03512 0.15804
2007 0.24847 -0.078325 0.17332 -0.064818 0.033873 -0.0069144 0.068135 0.16208
2008 0.23974 -0.059097 0.18576 -0.059412 0.015374 -0.012508 0.040591 0.16909
2009 0.20757 -0.052228 0.25499 -0.081756 0.028444 -0.0010221 0.023436 0.16528
2010 0.1952 -0.04582 0.3461 -0.065609 0.0036854 -0.006926 0.039162 0.13485
2011 0.11436 -0.046982 0.30213 -0.068523 0.025436 0.0018802 0.034557 0.15709
2012 0.13466 -0.029813 0.34903 0.0028931 0.017777 0.0046363 0.036822 0.18448
2013 0.14779 -0.035605 0.3712 0.071749 0.0027083 -0.012928 0.037878 0.14271
2014 0.1087 -0.054066 0.39856 0.065556 0.010039 -0.028181 0.037663 0.13416
2015 0.080424 -0.056818 0.41042 0.1041 0.0034902 0.011825 0.037509 0.13348
2016 0.19829 -0.0083198 0.40695 0.092748 0.00018111 0.014681 0.017524 0.056964
2017 0.26039 0.094639 0.45099 0.079994 0.013692 -0.016773 0.00013954 0.097616
2018 0.29849 0.12188 0.51816 0.02767 0.055413 0.0065232 0.046895 0.1125
2019 0.3075 0.11969 0.50645 -0.027923 0.075024 0.00038934 -0.0013696 0.13099
2020 0.24738 0.17598 0.51537 -0.023117 0.13232 0.0016055 0.022536 0.094751
2021 0.29879 0.16626 0.54227 -0.0080109 0.11142 -0.026958 0.013871 0.092943
2022 0.34912 0.16395 0.59466 0.022625 0.13499 0.0075878 0.031367 0.16628
2023 0.3191 0.18386 0.58771 -0.016368 0.11099 0.014264 0.019352 0.15915
2024 0.36422 0.20943 0.62534 0.0094077 0.086049 0.11907 0.053667 0.094598
2025 0.30565 0.18447 0.63506 -0.015406 0.06275 0.10457 0.045683 0.07805
2026 0.20658 0.11987 0.64936 -0.0013998 0.071991 0.093392 0.011378 0.10342
2027 0.15191 0.077612 0.61562 -0.031594 0.030762 -0.021782 -0.014946 0.048063
2028 0.18884 0.10215 0.66687 0.0029426 0.047732 0.0060046 0.019189 0.036335
2029 0.20281 0.076089 0.66804 -0.024801 0.045753 -0.010809 -7.5486e-05 0.055937
2030 0.13822 0.076587 0.67864 -0.015235 0.049794 -0.0013931 0.0098499 0.062958
2031 0.096317 0.057915 0.63226 -0.033959 0.012075 -0.040547 0.033395 0.08886
2032 0.16043 0.069584 0.71544 0.0034875 0.044846 0.0055892 0.020461 0.067082
2033 0.31644 0.042452 0.68606 -0.033916 0.051517 0.042915 -4.3828e-05 0.081234
2034 0.32139 0.15492 0.67369 -0.01495 0.14837 0.047032 0.040862 0.052175
2035 0.31621 0.21558 0.67994 -0.026594 0.15876 0.0016076 0.009397 0.031177
2036 0.30384 0.27736 0.74246 -0.016528 0.17139 0.012534 0.031312 0.043719
2037 0.19864 0.24881 0.71162 -0.046331 0.13741 -0.0025701 -0.019362 0.0327
2038 0.16517 0.22926 0.70479 -0.023605 0.11408 0.031516 0.0053532 0.10474
2039 0.15831 0.23541 0.70988 -0.028029 0.074013 0.017852 -0.0062913 0.040704
2040 0.15547 0.25104 0.69744 0.083927 0.074854 0.0095384 -0.0083059 0.054136
2041 0.12299 0.2484 0.70285 0.12492 0.058785 -0.0098655 -0.036441 0.010397
2042 0.17081 0.29217 0.72851 0.1751 0.077266 0.080641 -0.0005451 0.033719
2043 0.097129 0.26025 0.68057 0.17377 0.045167 0.086437 -0.01274 0.014301
2044 0.27822 0.30473 0.75544 0.18681 0.074448 0.065103 -0.021224 0.027673
2045 0.26557 0.3137 0.74418 0.19747 0.10457 0.029059 0.0036311 0.080874
2046 0.28135 0.29992 0.76518 0.1914 0.17195 0.051235 0.024377 0.072406
2047 0.292 0.29211 0.80623 0.18464 0.2007 0.046011 0.016602 0.076488
2048 0.18261 0.32971 0.76713 0.18725 0.22028 0.012088 -0.014613 0.07261
2049 0.14975 0.32953 0.76899 0.22664 0.22258 0.042984 0.0076528 0.084391
2050 0.14412 0.34855 0.83986 0.29249 0.19203 0.01617 -0.016682 0.044393
2051 0.17139 0.32787 0.81332 0.32043 0.19991 0.049486 0.026854 0.10757
2052 0.10653 0.32494 0.74141 0.27413 0.10908 0.024422 -0.00080095 0.042016
2053 0.13328 0.346 0.78914 0.31424 0.12391 0.037288 0.0032545 0.091008
2054 0.11415 0.32036 0.77107 0.27588 0.086237 0.11162 -0.03233 0.03202
2055 0.166 0.31486 0.742 0.31791 0.10735 0.19553 0.0039653 0.057122
2056 0.20829 0.30885 0.71591 0.29926 0.091549 0.11324 -0.018869 0.026293
2057 0.28654 0.34593 0.68331 0.3343 0.11807 0.077373 0.0056261 0.080615
2058 0.23411 0.32912 0.61792 0.36229 0.14324 0.056539 -0.0077885 0.087877
2059 0.20787 0.31847 0.54525 0.36331 0.24495 0.079305 0.015247 0.098939
2060 0.1581 0.30734 0.48365 0.36714 0.26052 0.068211 -0.0048276 0.10949
2061 0.12678 0.35406 0.486 0.37648 0.27498 0.066637 -0.00038222 0.041452
2062 0.11318 0.30286 0.47868 0.35072 0.22388 0.032304 -0.058487 0.019384
2063 0.11295 0.28707 0.45968 0.37931 0.18994 0.04486 0.022609 0.023825
2064 0.088515 0.32172 0.46391 0.41959 0.20832 0.18834 0.009524 0.095437
2065 0.061908 0.28485 0.40756 0.40613 0.14297 0.20975 -0.033071 0.043459
2066 0.08788 0.27509 0.41269 0.4219 0.13583 0.22118 -0.011775 0.069081
2067 0.10824 0.22218 0.36455 0.41764 0.12987 0.18597 -0.01444 0.017782
2068 0.11048 0.22118 0.41482 0.41756 0.13754 0.14278 -0.033844 0.042394
2069 0.12814 0.19124 0.36421 0.41697 0.14397 0.12588 -0.0026089 0.043666
2070 0.23463 0.15949 0.36439 0.38427 0.16823 0.073763 -0.016313 0.046088
2071 0.19595 0.12956 0.28796 0.39816 0.23076 0.096629 -0.038938 0.067279
2072 0.22459 0.15329 0.32875 0.45472 0.29684 0.090655 -0.0018627 0.096121
2073 0.10696 0.15044 0.33415 0.45868 0.29353 0.11917 0.012183 0.071983
2074 0.11061 0.14353 0.30686 0.41891 0.273 0.26381 0.0055282 0.073095
2075 0.11803 0.12902 0.29821 0.4659 0.25149 0.27839 0.020414 0.072206
2076 0.089337 0.094001 0.27871 0.41326 0.19844 0.27305 -0.000591 0.079418
2077 0.07685 0.084469 0.2468 0.41654 0.16862 0.28927 -0.029686 0.09057
2078 0.077842 0.076477 0.25375 0.44096 0.17859 0.2716 0.04034 0.10775
2079 0.055095 0.091556 0.2502 0.46233 0.14 0.18768 0.059095 0.093533
2080 0.053138 0.061484 0.22449 0.4208 0.11546 0.113 0.016581 0.043465
2081 0.07208 0.075482 0.22799 0.45865 0.1647 0.17351 0.068986 0.1089
2082 0.059673 0.051551 0.20792 0.43567 0.18704 0.13067 -0.045449 0.033678
2083 0.045086 0.051989 0.20091 0.41162 0.26199 0.23225 -0.022823 0.08838
2084 0.078258 0.043788 0.2077 0.3947 0.31325 0.34842 0.031272 0.088442
2085 0.13472 0.036456 0.16489 0.39408 0.30686 0.30448 0.0086577 0.032654
2086 0.24083 0.075724 0.17974 0.38778 0.31923 0.35472 0.050623 0.076445
2087 0.16007 0.050823 0.1642 0.35913 0.24903 0.3127 0.010579 0.052057
2088 0.10119 0.043581 0.16638 0.35575 0.2372 0.26627 0.014284 0.12344
2089 0.076172 0.0053992 0.12276 0.35399 0.17532 0.26769 0.019249 0.095841
2090 0.054384 -0.0094024 0.13256 0.37677 0.15757 0.33287 0.010385 0.035472
2091 0.047637 0.0076059 0.11956 0.48085 0.16443 0.36796 0.0126 0.072804
2092 0.05005 0.026364 0.15722 0.4536 0.17554 0.40395 0.048666 0.10043
2093 0.031372 0.0025126 0.10995 0.4157 0.15273 0.36237 0.054411 0.051657
2094 0.032905 -0.011719 0.10233 0.39043 0.16989 0.31541 0.062056 0.042359
2095 0.021878 -0.024081 0.086106 0.36244 0.22555 0.33636 0.038292 0.047161
2096 0.03524 -0.014482 0.073833 0.30537 0.27135 0.36396 0.011957 0.098533
2097 0.034283 -0.001064 0.078409 0.27451 0.27175 0.39572 0.0071127 0.11811
2098 0.044256 -0.031746 0.10251 0.27369 0.28065 0.43756 0.016618 0.12238
2099 0.023859 -0.015427 0.070653 0.25313 0.2754 0.40037 -0.011226 0.052688
2100 0.014161 -0.029869 0.0496 0.21557 0.20944 0.39214 0.013449 0.06815
2101 0.021104 -0.032111 0.047317 0.24979 0.17084 0.40165 0.013864 0.086281
2102 0.0046565 -0.024672 0.076133 0.2185 0.16134 0.44025 0.02953 0.083253
2103 -0.013731 -0.031304 0.04157 0.22881 0.1638 0.44798 0.027615 0.099215
2104 -0.0048981 -0.039046 0.042247 0.18887 0.13945 0.43179 0.064151 0.040957
2105 -0.010715 -0.052107 0.037974 0.22131 0.18004 0.37303 0.080876 0.045168
2106 0.0068772 -0.061289 0.016151 0.20247 0.15263 0.3225 0.089841 0.12747
2107 0.0070299 -0.064211 0.0091675 0.19521 0.15816 0.28875 0.051167 0.047832
2108 -0.015207 -0.079292 -0.00021568 0.18044 0.17132 0.27659 0.032222 0.0084234
2109 0.0084752 -0.042324 0.010881 0.20716 0.23463 0.28839 0.032128 0.029495
2110 -0.020862 -0.049116 -0.011872 0.1598 0.24838 0.28403 0.027763 0.073617
2111 -0.019109 -0.084617 -0.010495 0.16666 0.24908 0.2451 0.018889 0.029259
2112 0.0088132 -0.072269 0.0078616 0.1911 0.22621 0.37505 0.053934 0.0888
2113 -0.058184 -0.091711 -0.020652 0.13382 0.14685 0.33305 -0.0076807 -0.024118
2114 -0.022581 -0.082192 -0.0023748 0.13179 0.16147 0.38767 0.064575 0.019154
2115 -0.025559 -0.073234 -0.017128 0.13877 0.13502 0.31965 0.06701 -0.044414
2116 -0.059506 -0.088615 -0.037371 0.11911 0.11757 0.25063 0.068486 0.061697
2117 -0.065043 -0.077707 -0.033734 0.11955 0.12194 0.2922 0.087321 0.094159
2118 -0.030271 -0.073949 -0.032438 0.14193 0.136 0.25142 0.079576 0.052091
2119 -0.050798 -0.07864 -0.019291 0.10932 0.11324 0.24772 0.034062 0.072122
2120 -0.056765 -0.096172 -0.064114 0.10948 0.12181 0.22119 0.030237 0.041154
2121 -0.027083 -0.090714 -0.052017 0.094861 0.13611 0.23975 0.076043 0.072206
2122 -0.06405 -0.11529 -0.0813 0.068197 0.11258 0.20922 0.0022081 0.027608
2123 -0.027827 -0.085507 -0.046653 0.11958 0.14399 0.2733 0.045653 0.14052
2124 -0.043545 -0.093939 -0.057897 0.09992 0.16744 0.22431 0.036089 0.045301
2125 0.0049679 -0.08355 -0.04756 0.10892 0.18036 0.24938 0.13908 0.098643
2126 -0.027419 -0.092002 -0.049753 0.11054 0.19756 0.25306 0.13491 0.084005
2127 -0.048837 -0.077544 -0.074046 0.092388 0.1658 0.23979 0.14183 0.12459
2128 -0.069094 -0.11658 -0.079099 0.070385 0.10988 0.22899 0.11147 0.098818
2129 0.016199 -0.10105 -0.070523 0.091441 0.12093 0.20367 0.12253 0.06574
2130 0.050321 -0.093929 -0.091766 0.060207 0.084499 0.20762 0.062541 0.062082
2131 0.099474 -0.12232 -0.095909 0.051903 0.07218 0.18564 0.047417 0.045843
2132 0.029457 -0.11303 -0.10973 0.031189 0.091181 0.16657 0.042922 0.085965
2133 -0.018551 -0.13917 -0.088955 0.042936 0.089982 0.21762 0.046748 0.069177
2134 -0.037008 -0.11574 -0.098719 0.073212 0.083993 0.20493 0.092983 0.090738
2135 0.0068246 -0.10818 -0.11297 0.036598 0.092454 0.16692 0.13757 0.03729
2136 -0.038033 -0.12218 -0.089395 0.038794 0.095105 0.1642 0.16811 0.070562
2137 -0.01591 -0.12123 -0.13514 0.049971 0.079186 0.17438 0.13557 0.080124
2138 -0.056467 -0.11204 -0.11349 0.021897 0.093357 0.17456 0.16127 0.025115
2139 -0.054925 -0.11901 -0.10522 0.034363 0.066328 0.16075 0.16089 -0.00054286
2140 -0.041562 -0.13179 -0.10956 0.018179 0.087939 0.14361 0.15653 0.025499
2141 -0.068119 -0.14033 -0.10923 0.053375 0.08232 0.10022 0.12159 0.025711
2142 -0.046987 -0.14544 -0.11366 0.036172 0.056331 0.12187 0.14621 0.0051023
2143 -0.071784 -0.13795 -0.1397 0.017808 0.059722 0.1265 0.1436 0.036954
2144 -0.033341 -0.1095 -0.12249 0.022524 0.074353 0.15306 0.18044 0.046756
2145 -0.048409 -0.11465 -0.12204 0.0083104 0.053823 0.14822 0.18684 0.036608
2146 -0.047566 -0.10877 -0.12985 0.0011566 0.056874 0.12745 0.16975 0.0095193
2147 0.023647 -0.14917 -0.12672 -0.0067872 0.059295 0.12832 0.17973 0.009281
2148 0.072949 -0.13623 -0.11321 0.024179 0.069686 0.12006 0.17607 0.035573
2149 0.029372 -0.12154 -0.10044 -0.020605 0.045087 0.14178 0.13184 0.072404
2150 0.039745 -0.11663 -0.13652 0.014291 0.049748 0.13758 0.13979 0.045336
2151 -0.026283 -0.12629 -0.11219 0.011948 0.042659 0.11457 0.17624 0.043888
2152 -0.04875 -0.15136 -0.12965 -0.015946 0.03445 0.082747 0.2111 0.03084
2153 -0.015067 -0.13922 -0.136 -0.01537 0.052731 0.15121 0.23353 0.056591
2154 -0.017585 -0.13401 -0.13068 0.015956 0.029252 0.10923 0.23433 0.062923
2155 -0.039302 -0.14452 -0.14733 0.0028926 0.040953 0.12541 0.14518 0.025735
2156 -0.029399 -0.14486 -0.15424 -0.0087312 0.024044 0.12125 0.21454 0.041867
2157 -0.047937 -0.1383 -0.13539 0.005315 0.036315 0.10388 0.20347 0.034948
2158 -0.005614 -0.11351 -0.13689 -0.0048288 0.024606 0.129 0.26793 0.01947
2159 0.070799 -0.14981 -0.1442 -0.010993 0.021877 0.10045 0.27093 0.084202
2160 0.069511 -0.15522 -0.18525 -0.011796 -0.00075229 0.063506 0.17262 0.0053035
2161 0.10277 -0.14866 -0.15165 -0.02283 0.022969 0.077652 0.18091 0.015585
2162 0.031897 -0.12627 -0.1422 -0.028744 0.0060996 0.076738 0.18629 -0.007793
2163 0.011179 -0.039203 -0.15273 -0.030278 0.019211 0.090824 0.17539 0.058139
2164 -0.042908 -0.015325 -0.15868 -0.036761 0.00026151 0.0423 0.2334 -0.03716
2165 0.0072547 -0.022567 -0.14451 -0.027145 0.012152 0.090456 0.2616 0.011172
2166 -0.024963 -0.012528 -0.14357 -0.039589 0.0070934 0.083073 0.22012 -0.019736
2167 -0.0289 -0.0025 -0.14538 -0.021173 0.016974 0.077779 0.21529 0.030566
2168 0.0066827 -0.070562 -0.16151 -0.016097 0.011565 0.074925 0.21131 0.0030674
2169 0.098715 -0.091563 -0.16595 -0.01023 0.012436 0.099941 0.25185 0.078159
2170 0.14482 -0.078015 -0.15916 -0.0062841 0.023407 0.065257 0.24714 0.041681
2171 0.092661 -0.10064 -0.15325 -0.035118 0.016848 0.060383 0.20811 0.0075126
2172 0.061873 -0.10288 -0.16911 -0.0006117 0.026079 0.094329 0.18352 0.054744
2173 0.031026 -0.09708 -0.1255 -0.012735 0.03752 0.063166 0.21491 0.045026
2174 -0.0067412 -0.097522 -0.15694 -0.014469 0.005361 0.048502 0.14778 0.032598
2175 0.020381 -0.1137 -0.15893 -0.028533 0.0024319 0.070798 0.16163 0.057559
2176 -0.041166 -0.10977 -0.1724 -0.022447 -0.0097571 0.055194 0.12091 -0.00086878
2177 -0.028323 -0.075157 -0.16756 -0.029691 -0.012546 0.04315 0.14541 0.030243
2178 0.1478 0.022082 -0.1619 -0.026874 0.0042848 0.085136 0.16543 0.059585
2179 0.14092 0.0054801 -0.16991 -0.029388 -0.012234 0.017282 0.15148 0.055846
2180 0.18231 0.033398 -0.16238 -0.041812 0.025667 0.035999 0.16579 0.032298
2181 0.13049 0.037727 -0.15245 -0.021006 0.010238 0.067655 0.16514 0.06321
2182 0.12564 -0.017415 -0.15807 -0.04184 0.0069686 0.062161 0.15565 0.067632
2183 0.018533 -0.027677 -0.16371 -0.029273 -0.0071205 0.046497 0.19775 0.047073
2184 0.075985 -0.076818 -0.18189 -0.0060971 0.0041205 0.042253 0.17475 0.082465
2185 0.035678 -0.07297 -0.15871 -0.046201 0.00063143 0.050909 0.19643 0.10435
2186 0.1626 -0.070001 -0.15895 -0.050975 -0.015088 0.024035 0.1363 0.0086885
2187 0.20837 -0.10136 -0.19343 -0.072138 -0.022747 -0.0017984 0.11929 0.01092
2188 0.25326 -0.062275 -0.15084 -0.022152 0.028434 0.036438 0.13968 0.060012
2189 0.19555 -0.086976 -0.18064 -0.065996 0.0013252 0.039094 0.13284 0.047094
2190 0.18899 -0.097268 -0.18312 -0.04905 0.014036 0.00984 0.090166 -0.0064945
2191 0.15303 -0.07922 -0.16795 -0.064894 0.059167 0.033536 0.1407 0.063557
2192 0.11413 -0.098151 -0.16218 -0.023987 0.080598 0.039452 0.1172 0.043059
2193 0.056889 -0.12014 -0.20372 -0.066671 0.034799 -0.0040616 0.047043 -0.0082893
2194 0.047172 -0.10295 -0.1571 -0.036895 0.04588 0.026525 0.10144 0.029792
2195 0.15801 -0.10884 -0.16009 -0.069039 0.028541 0.023951 0.13327 0.052294
2196 0.2313 -0.10994 -0.1802 -0.071722 -0.0025881 0.027967 0.10824 0.0095759
2197 0.27069 -0.0991 -0.14189 -0.048516 0.0025328 0.029653 0.10502 0.042038
2198 0.28618 -0.082461 -0.16525 -0.05464 0.023074 0.039819 0.11396 0.072799
2199 0.22442 -0.091533 -0.18877 -0.052944 0.032505 0.021275 0.098815 0.017611
2200 0.15063 -0.087575 -0.17706 -0.054908 0.020606 0.031321 0.1283 0.070633
2201 0.1017 -0.13092 -0.17503 -0.10696 -0.021083 -0.0091624 0.076286 0.046875
2202 0.13052 -0.095868 -0.15846 -0.046845 0.023328 0.043984 0.10627 0.060256
2203 0.10432 -0.13074 -0.1794 -0.069669 -0.0085915 0.03037 0.064487 0.046088
2204 0.082659 -0.12363 -0.2037 -0.070263 -0.0076505 0.001486 0.085482 0.06377
2205 0.13688 -0.13269 -0.18985 -0.062826 0.0024904 0.020902 0.088848 0.072871
2206 0.25949 -0.11059 -0.16737 -0.0502 0.031331 0.031638 0.10039 0.058043
2207 0.26761 -0.11899 -0.18158 -0.075564 0.056342 0.034304 0.061638 0.035785
2208 0.22792 -0.12784 -0.19626 -0.089758 0.058743 -0.027729 0.071034 0.073097
2209 0.17507 -0.12399 -0.19573 -0.073172 0.076294 0.035467 0.094449 0.090248
2210 0.1467 -0.040931 -0.17346 -0.058215 0.033565 -0.016467 0.057015 0.04601
2211 0.086208 -0.023443 -0.19584 -0.073019 0.0027361 -0.025001 0.04856 0.054232
2212 0.12413 0.0025654 -0.17638 -0.060193 0.013097 -0.021915 0.049805 0.080944
2213 0.1229 0.041094 -0.16462 -0.061167 -0.004772 0.0024513 0.057111 0.054025
2214 0.073926 0.00072211 -0.2028 -0.05776 0.010689 -0.028113 0.056876 0.070667
2215 0.071688 -0.04407 -0.18727 -0.021954 -0.0014401 0.0054436 0.037672 0.022199
2216 0.20536 -0.057051 -0.17847 -0.045698 -0.0030892 -0.02197 0.043017 0.0022905
2217 0.24596 -0.082413 -0.18085 0.0094582 -0.018818 -0.0022441 0.045132 0.034662
2218 0.24232 -0.073075 -0.17397 0.012374 0.011593 0.044442 0.067368 0.098274
2219 0.19734 -0.094806 -0.16554 0.027701 0.012224 -0.010112 0.027703 0.083146
2220 0.12651 -0.10993 -0.18938 0.011317 -0.015695 -0.0046657 0.020899 0.057627
2221 0.12924 -0.073919 -0.14926 0.011953 0.051706 0.0149 0.058634 0.12826
2222 0.090527 -0.099161 -0.16355 -0.021861 0.11211 0.010327 0.06048 0.11565
2223 0.072 -0.1141 -0.17944 -0.0083045 0.1097 0.010063 0.023625 0.082883
2224 0.068802 -0.058164 -0.070685 -0.042338 0.10161 0.042669 0.04395 0.14375
2225 0.099855 -0.038846 0.00047154 -0.018332 0.087669 -0.0079349 -0.0024642 0.10644
2226 0.15302 0.027802 -0.087802 -0.012876 0.05192 -0.010719 0.049771 0.086578
2227 0.22415 0.044471 -0.1086 -0.02251 0.038791 0.018627 0.038077 0.10293
2228 0.19469 0.044159 -0.12957 -0.045263 0.031812 0.0074735 0.054402 0.11098
2229 0.20478 0.083107 -0.12653 -0.011537 0.028773 -0.01014 0.069177 0.097343
2230 0.15987 0.020216 -0.13286 -0.022381 0.028014 -0.00094423 0.013093 0.065895
2231 0.060371 -0.032446 -0.13471 -0.063135 -0.013095 -0.019848 0.0062383 0.029166
2232 0.068434 -0.033898 -0.14325 -0.045428 0.034006 -0.017912 0.025644 0.070678
2233 0.12972 -0.042169 -0.10562 -0.035422 0.027657 -0.013166 0.049909 0.09622
2234 0.047909 -0.078771 -0.1218 -0.070176 0.061448 0.0059504 0.019255 0.045722
2235 0.078962 -0.072693 -0.04626 -0.07146 0.090629 -0.021744 0.0096199 0.046403
2236 0.067074 -0.050974 0.020746 -0.0098936 0.15329 0.0064926 0.029085 0.010085
2237 0.052077 -0.043306 0.064023 -0.029847 0.14147 -0.016351 0.0056408 0.090427
2238 0.17096 -0.067018 -0.08416 -0.044771 0.10374 -0.054865 -0.0060238 0.010309
2239 0.16449 -0.083699 -0.11465 -0.037175 0.097353 -0.0080089 0.021862 0.02778
2240 0.19511 -0.088741 -0.13098 -0.052419 0.083704 -0.0091128 0.012087 0.046822
2241 0.12507 0.030177 -0.10943 -0.049993 0.069725 -0.029887 -0.010638 0.0098338
2242 0.04514 0.049696 -0.13715 -0.055676 0.041246 -0.01692 -0.029452 0.038226
2243 0.083133 0.054314 -0.1393 -0.06778 0.028736 -0.034914 0.0066233 0.035707
2244 0.10338 0.090782 -0.095389 -0.045524 0.031647 -0.0060982 0.055939 0.11551
2245 0.053558 0.016871 -0.14281 -0.023208 0.030848 -0.014472 0.0035041 0.063231
2246 0.055531 0.0063891 -0.11789 -0.024551 0.10051 -0.034376 -0.0026005 0.0077425
2247 0.080734 -0.020513 -0.11975 -0.028715 0.16832 0.00071023 0.0041949 0.027724
2248 0.070516 -0.054814 -0.13465 -0.044489 0.18164 -0.017084 0.01434 0.069686
2249 0.1453 -0.039536 -0.15816 -0.025353 0.17656 -0.038297 0.0056157 -0.0048523
2250 0.18984 -0.070128 -0.12679 -0.026987 0.16675 -0.023191 -0.022329 0.063549
2251 0.15469 -0.060139 -0.11189 -0.02587 0.15444 -0.0003152 0.025407 0.036891
2252 0.19358 -0.035341 -0.1075 -0.045774 0.13404 -0.0029891 0.052012 0.071653
2253 0.09115 -0.065183 -0.14089 -0.062258 0.073736 -0.034723 -0.0044426 -0.037795
2254 0.049672 -0.070384 -0.15705 -0.057912 0.071147 -0.0085268 -0.0079372 0.0096163
2255 0.047565 -0.071106 -0.14884 -0.038045 0.058238 -0.033191 -0.011422 -0.014522
2256 0.097348 -0.062147 -0.082097 -0.026399 0.079429 0.0042055 0.0038937 0.01461
2257 0.06975 -0.0031891 0.01079 -0.049713 0.04506 -0.044748 -0.011131 0.0090015
2258 0.056223 0.094409 0.044116 -0.049637 0.071791 0.010418 0.00029448 0.039333
2259 0.074656 0.10189 0.082193 -0.049431 0.082352 -0.018586 -0.0057501 -0.027035
2260 0.077668 0.13801 0.11199 -0.027644 0.19398 -0.02437 -0.0041847 0.065927
2261 0.12821 0.079754 0.059387 -0.042508 0.1651 -0.028804 -0.0082393 0.054188
2262 0.15215 0.068033 0.033394 -0.013352 0.20309 -0.0015276 -0.017844 0.0077202
2263 0.16707 -0.00070909 0.00074046 -0.036876 0.17396 -0.0045615 0.021542 0.065022
2264 0.11956 -0.027301 -0.027623 -0.033669 0.1856 -0.015255 -0.002473 0.035984
2265 0.075352 -0.042702 -0.059386 -0.051283 0.12162 -0.028629 -0.019878 -0.013825
2266 0.061184 -0.032674 -0.053529 -0.063027 0.093108 -0.040883 -0.023982 0.019987
2267 0.066057 -0.039216 -0.058262 -0.034551 0.086079 -0.010917 -0.0046068 0.051719
2268 0.02989 -0.036547 -0.075005 -0.039755 0.08451 0.00072926 0.029459 0.13203
2269 0.064132 -0.046009 -0.091009 -0.032288 0.089191 -0.059805 -0.032996 0.087482
2270 0.054695 -0.037321 -0.060992 -0.034812 0.10226 -0.012018 0.00066946 0.10188
2271 0.039648 -0.068202 -0.085735 -0.035736 0.066293 -0.020152 -0.026165 -0.028564
2272 0.0472 -0.073544 -0.062818 -0.0074197 0.13413 -0.0044462 -0.0056197 0.10903
2273 0.13237 -0.018756 0.058039 -0.014643 0.1618 -0.04342 -0.025754 0.13186
2274 0.16008 -0.054237 0.098545 -0.053287 0.1757 -0.030394 -0.035519 0.047841
2275 0.1519 -0.042439 0.14604 -0.032971 0.17617 -0.043948 -0.041883 0.040123
2276 0.10252 -0.019451 0.19202 -0.015985 0.20936 -0.016182 0.013022 0.083064
2277 0.060734 -0.028932 0.11571 0.032331 0.18599 -0.019315 -0.017883 0.13399
2278 0.060756 -0.058734 0.022343 0.079158 0.18075 -0.0081993 -0.0099472 0.12996
2279 0.058329 -0.088596 -0.032961 0.060014 0.11996 -0.045803 -0.0016118 0.08354
2280 0.015552 -0.072027 -0.028004 0.09168 0.10841 -0.039827 -0.023456 0.098081
2281 0.021274 -0.060599 -0.038607 0.079606 0.080033 -0.028411 -0.021501 0.10125
2282 0.012887 -0.10216 -0.06079 0.062173 0.078203 -0.057385 -0.0035956 0.096785
2283 -0.0036602 -0.097592 -0.062033 0.061619 0.070394 -0.060109 -0.02842 0.048097
2284 -0.00092754 -0.11456 -0.058896 0.12169 0.11513 -0.025822 0.0085253 0.13704
2285 0.014665 -0.080366 0.03173 0.11916 0.12494 -0.027046 0.026651 0.09084
2286 0.023018 -0.043497 0.244 0.14661 0.19685 -0.02172 -0.010814 0.094242
2287 -0.0073195 -0.073499 0.22913 0.14483 0.23062 -0.022894 -0.027548 0.12492
2288 -0.0097969 -0.055251 0.26536 0.16008 0.22457 0.034102 0.020397 0.17757
2289 0.018986 -0.043532 0.22381 0.20158 0.24511 0.048458 0.0071723 0.071227
2290 0.10932 -0.060414 0.24009 0.14329 0.21214 0.096424 -0.017612 0.12023
2291 0.13527 -0.047435 0.21544 0.17145 0.18576 0.049431 -0.035807 0.1687
2292 0.14302 -0.069437 0.20232 0.14137 0.14225 -0.0017933 0.027999 0.21481
2293 0.048576 -0.055239 0.36159 0.16348 0.096054 -0.0097471 -0.036346 0.12267
2294 0.041409 -0.02336 0.46432 0.1548 0.093825 -0.003791 0.011459 0.17395
2295 -0.0063682 -0.042252 0.40208 0.15189 0.12129 0.0049852 0.016465 0.13983
2296 -0.0072755 -0.058934 0.39998 0.15375 0.089297 -0.061139 -0.03183 0.12528
2297 -0.0086128 -0.085415 0.38119 0.14317 0.10751 -0.041363 -0.028594 0.085721
2298 0.00041984 -0.047087 0.40928 0.20671 0.21452 -0.0059464 -0.019529 0.11331
2299 -0.021497 -0.061079 0.46887 0.2059 0.21035 -0.02264 -0.029544 0.097914
2300 0.0052352 -0.06296 0.4101 0.19116 0.22266 -0.038024 -0.046088 0.14219
2301 0.014248 -0.057872 0.49051 0.21282 0.2239 -0.021198 0.00052731 0.097148
2302 0.030451 -0.027904 0.49445 0.1923 0.21218 0.00062816 0.018223 0.15967
2303 0.036313 -0.047945 0.53078 0.18891 0.18122 -0.025726 0.022928 0.11751
2304 -0.024804 -0.049597 0.48493 0.18796 0.11843 0.03439 0.0028336 0.087343
2305 0.0069685 -0.040739 0.51762 0.19674 0.12898 0.060037 0.045269 0.15228
2306 -0.0024188 -0.05966 0.48494 0.20034 0.13611 0.041523 0.040504 0.1254
2307 0.014654 -0.053442 0.52134 0.2082 0.10862 -0.00096112 0.0034698 0.046978
2308 -0.011623 -0.037564 0.54052 0.25777 0.11875 0.012545 0.0012552 0.08795
2309 -0.039511 -0.067685 0.48568 0.26033 0.16075 -0.017089 -0.022269 0.14302
2310 -0.010828 -0.018807 0.53871 0.25157 0.19239 0.00051731 0.002646 0.13547
2311 -0.028225 -0.036409 0.49754 0.21101 0.19545 -0.0017665 -0.0068885 0.16117
2312 -0.029443 -0.06674 0.53327 0.16875 0.2215 -0.02369 0.0087669 0.16164
2313 -0.04539 -0.060272 0.52263 0.15292 0.20356 -0.018784 -0.028648 0.10043
2314 -0.061517 -0.032564 0.51559 0.19703 0.19349 -0.054738 -0.010552 0.05699
2315 -0.033275 -0.058585 0.50727 0.1816 0.16536 0.031988 0.027773 0.13363
2316 -0.063492 -0.054557 0.51577 0.24223 0.12956 0.10574 0.037009 0.20701
2317 -0.076279 -0.082229 0.52196 0.29405 0.11016 0.0863 -0.026796 0.10339
2318 -0.021877 -0.05197 0.5415 0.27268 0.1317 0.075166 0.00053936 0.17603
2319 -0.021134 -0.058832 0.53735 0.25155 0.097689 0.056473 0.015315 0.15777
2320 0.090089 -0.022814 0.58193 0.24794 0.1229 0.042479 0.01894 0.17732
2321 0.081331 -0.051685 0.51695 0.20696 0.11905 0.0056349 -0.012554 0.1969
2322 0.088324 -0.057147 0.52967 0.17942 0.13203 0.025921 -0.017309 0.17375
2323 0.078897 -0.045159 0.58811 0.17189 0.14655 0.042887 -0.010554 0.15379
2324 0.065329 -0.03813 0.54301 0.16799 0.16107 0.0053633 0.053232 0.14111
2325 -0.021558 -0.044062 0.53802 0.18053 0.14973 0.056409 0.014747 0.1337
2326 -0.038685 -0.051553 0.48886 0.17687 0.11804 0.10252 0.013853 0.14756
2327 -0.010223 0.078015 0.4854 0.25227 0.11765 0.098592 0.0018481 0.17396
2328 0.03386 0.10611 0.39961 0.2989 0.14317 0.11949 0.059524 0.21752
2329 0.017363 0.086062 0.35461 0.2812 0.094938 0.043534 0.018649 0.11802
2330 -0.024925 0.05867 0.33701 0.28789 0.072369 -0.0023098 -0.011576 0.10933
2331 0.021568 0.030078 0.31782 0.25043 0.08722 0.023826 0.01403 0.11469
2332 0.13483 -0.0094534 0.32465 0.31674 0.082301 0.022672 -0.0030148 0.13179
2333 0.11098 -0.021695 0.30023 0.26534 0.10119 0.029539 0.034721 0.18201
2334 0.12802 -0.031857 0.28449 0.28856 0.079933 0.019395 0.040136 0.14271
2335 0.11163 -0.026068 0.29302 0.29615 0.10668 0.11897 0.080841 0.17321
2336 0.046261 -0.04761 0.25564 0.34319 0.10447 0.14462 0.067077 0.11963
2337 0.031714 -0.017682 0.26305 0.33094 0.081306 0.11818 0.053232 0.10604
2338 0.0084466 -0.064543 0.25487 0.31665 0.063697 0.090679 -0.019672 0.057322
2339 0.0054093 -0.054805 0.21441 0.32331 0.077758 0.10286 0.025433 0.16288
2340 0.017692 -0.042757 0.22034 0.34828 0.087638 0.088092 0.040618 0.15415
2341 0.035505 -0.072768 0.22714 0.36921 0.075959 0.079168 0.028654 0.20428
2342 0.109 -0.0585 0.23737 0.38835 0.0785 0.065594 -0.018401 0.088529
2343 0.15258 -0.054042 0.1831 0.37711 0.071591 0.10855 0.034175 0.15441
2344 0.2073 -0.065453 0.21548 0.34154 0.061642 0.16518 0.05618 0.13709
2345 0.12072 -0.027565 0.16466 0.35185 0.058663 0.17622 0.051286 0.095774
2346 0.077988 0.062093 0.142 0.3738 0.033354 0.14775 0.071551 0.16802
2347 0.026391 0.067502 0.15961 0.34295 0.031985 0.088055 0.0022864 0.011637
2348 0.049993 0.06978 0.14502 0.34531 0.045876 0.11184 0.034612 0.12819
2349 0.010806 0.057238 0.11666 0.36057 0.051167 0.065167 0.0023072 0.064301
2350 0.031639 0.044427 0.13981 0.31976 0.066588 0.067363 0.049473 0.16205
2351 0.056981 0.012555 0.16803 0.338 0.035129 0.087019 0.033728 0.12879
2352 0.15205 -0.0026066 0.15751 0.39145 0.07745 0.10106 0.072103 0.17081
2353 0.18991 -0.032108 0.10492 0.37933 0.043641 0.10876 0.072189 0.15502
2354 0.23882 -0.03327 0.1064 0.35255 0.055772 0.22629 0.10097 0.15077
2355 0.21037 -0.021892 0.1371 0.376 0.027773 0.21019 0.08207 0.14
2356 0.1229 -0.053233 0.093324 0.3072 0.012574 0.20756 0.088455 0.092383
2357 0.063137 -0.054115 0.076431 0.32338 0.010615 0.14055 0.030371 0.11082
2358 0.07435 0.023923 0.12206 0.35679 0.051386 0.13094 0.061406 0.088546
2359 0.059433 0.094212 0.1033 0.34823 0.037716 0.092938 0.0054214 0.12002
2360 0.041045 0.10931 0.080811 0.34068 0.012747 0.099035 0.023917 0.143
2361 0.091998 0.12433 0.070158 0.34014 0.019048 0.075711 0.050232 0.1188
2362 0.16761 0.095497 0.055855 0.34404 0.028169 0.10204 0.048988 0.12372
2363 0.22388 0.092645 0.072262 0.30611 0.03488 0.088053 0.064353 0.1334
2364 0.21627 0.10724 0.044849 0.31118 0.035321 0.082379 0.091328 0.13875
2365 0.20454 0.082842 0.035945 0.28113 0.015902 0.12292 0.086644 0.12038
2366 0.16124 0.1378 0.028492 0.28595 0.026453 0.23227 0.071279 0.12936
2367 0.094994 0.12596 -0.0073909 0.27191 0.017824 0.21046 0.051275 0.071272
2368 0.10167 0.15855 0.050946 0.22788 0.024845 0.20257 0.10173 0.11563
2369 0.085489 0.1483 0.032543 0.23201 0.020576 0.18711 0.032656 0.032286
2370 0.089282 0.17839 0.04456 0.22372 0.025607 0.12558 0.10221 0.099787
2371 0.11055 0.16814 0.040496 0.1887 0.0094479 0.11995 0.070696 0.16901
2372 0.16449 0.14703 -0.0055468 0.17891 -0.0028812 0.075568 0.0081918 0.035651
2373 0.24962 0.18417 0.03066 0.18687 0.01883 0.088794 0.015997 0.11253
2374 0.24194 0.17915 -0.0036732 0.19477 0.027061 0.068291 0.068703 0.078854
2375 0.24239 0.15356 -0.031306 0.16751 0.048402 0.082957 0.064508 0.071526
2376 0.22411 0.16718 -0.02015 0.17786 0.034913 0.086873 0.072773 0.055568
2377 0.12098 0.18745 0.00069724 0.15257 0.079894 0.12413 0.097919 0.024939
2378 0.092183 0.14684 -0.050346 0.14731 0.066675 0.18813 0.056714 0.030641
2379 0.087256 0.18537 -0.037869 0.15203 0.046615 0.20883 0.06769 0.028673
2380 0.086729 0.16361 -0.047402 0.13787 0.037026 0.21041 0.038715 0.029335
2381 0.090751 0.17282 -0.027886 0.11922 0.020307 0.12394 0.0052405 0.057686
2382 0.092244 0.15221 -0.050289 0.13575 -0.0056617 0.08895 0.033316 -0.015072
2383 0.15479 0.22412 -0.037022 0.14855 0.018989 0.12152 0.027181 0.03305
2384 0.22932 0.20298 -0.045895 0.12942 0.0024302 0.10288 0.044027 0.057801
2385 0.22718 0.18173 -0.058868 0.10935 -0.010169 0.047278 0.037642 0.0013232
2386 0.23181 0.2027 -0.045391 0.12449 0.0035521 0.061144 0.090468 0.033915
2387 0.1675 0.18885 -0.071175 0.10112 -0.011797 0.06437 0.085513 0.052337
2388 0.14008 0.18931 -0.047838 0.089742 0.001944 0.099257 0.1098 0.050808
2389 0.1102 0.16564 -0.040311 0.084828 0.010705 0.057893 0.045304 0.01876
2390 0.12502 0.14098 -0.051774 0.094854 0.010686 0.094819 0.10299 0.072852
2391 0.10806 0.12415 -0.087307 0.09829 0.0051069 0.083685 0.057125 0.071674
2392 0.10295 0.074767 -0.035171 0.1031 0.030898 0.099241 0.05975 0.042125
2393 0.099403 0.089825 -0.055984 0.10369 0.030589 0.12663 0.040355 0.063927
2394 0.043796 0.078824 -0.094067 0.072509 0.0029597 0.12407 0.047531 0.012869
2395 0.13099 0.069692 -0.0865 0.062685 -0.0036994 0.17072 0.025476 0.0010305
2396 0.19547 0.031051 -0.086443 0.065072 -0.0040384 0.12888 0.029562 0.0033823
2397 0.19923 0.047169 -0.064976 0.042968 0.0027525 0.084012 0.021207 0.036654
2398 0.13631 0.035747 -0.10124 0.060374 -0.0015065 0.058808 0.030123 0.065666
2399 0.10661 0.029256 -0.094873 0.05699 0.0077544 0.068784 0.087968 0.057217
2400 0.11164 0.048764 -0.088836 0.051666 0.011755 0.04914 0.094903 -0.015671
2401 0.093325 0.049362 -0.076299 0.067053 -0.015634 0.064606 0.076699 0.026251
2402 0.091028 -0.010689 -0.10714 0.044359 -0.021623 0.086303 0.041454 0.014193
2403 0.07352 0.031359 -0.10104 0.081925 -0.021252 0.075769 0.05995 0.056874
2404 0.064003 -0.0037227 -0.10882 0.055741 -0.0084408 0.066865 0.046045 0.040176
2405 0.075676 0.015656 -0.10528 0.041228 -0.02124 0.029171 0.04866 -0.0036121
2406 0.1018 0.009954 -0.098355 0.040394 -0.018939 0.054457 0.032376 0.03601
2407 0.066231 -0.0079677 -0.11259 0.03619 -0.024168 0.039083 0.016761 0.039051
2408 0.034464 -0.019309 -0.085672 0.020106 -0.017787 0.067069 0.0038367 -0.048087
2409 0.11908 -0.007571 -0.10619 0.0034925 -0.021746 0.030346 0.058082 -0.038055
2410 0.15318 -0.017933 -0.11297 0.022439 -0.027185 0.058752 0.094248 0.090007
2411 0.20153 -0.014104 -0.11714 0.0073249 -0.044234 0.053358 0.088393 0.011728
2412 0.15596 -0.036236 -0.14077 0.0044511 -0.026123 0.020104 0.097058 0.02428
2413 0.064167 -0.056668 -0.12316 -0.0071527 -0.028272 0.02806 0.0099238 0.0027017
2414 0.05815 -0.054149 -0.13803 -0.020556 -0.039671 0.0062963 -0.016461 -0.024877
2415 0.041222 -0.045191 -0.14352 -0.0015002 -0.03363 0.041272 0.074835 0.021285
2416 0.0045849 -0.083603 -0.13904 -0.007514 -0.036049 -0.012571 0.02794 -0.035353
2417 0.064548 -0.055304 -0.13504 0.0065422 -0.012748 0.026535 0.056825 -0.0060113
2418 0.01058 -0.086026 -0.15712 -0.011672 -0.035628 0.012871 0.012991 -0.0093896
2419 0.041213 -0.066598 -0.12769 -0.010465 -0.028537 -0.007753 -0.0082538 -0.0059779
2420 0.083946 -0.034459 -0.10548 -0.017099 -0.0060956 0.047393 0.056672 0.0090939
2421 0.13897 -0.061411 -0.13846 -0.019323 -0.033065 0.00054933 0.048107 0.044376
2422 0.1504 -0.068183 -0.13493 0.0082133 -0.013314 0.010165 0.038902 -0.023533
2423 0.16032 -0.080114 -0.15668 -0.02366 0.037767 0.032932 0.052728 0.023149
2424 0.1165 -0.074806 -0.11576 0.010356 0.070068 0.051868 0.086153 0.054181
2425 0.036459 -0.090848 -0.15097 -0.017998 0.046829 -0.0037461 -0.0078913 -0.026827
2426 0.049132 -0.086859 -0.13078 0.0055382 0.03947 0.02541 0.013204 0.0050342
2427 0.040654 -0.10712 -0.15873 -0.010536 0.008851 0.031566 0.0058796 0.018636
2428 0.019237 -0.096592 -0.14634 -0.021519 -0.009748 0.025712 0.008715 0.049408
2429 0.02827 -0.082774 -0.14619 0.00062686 0.0015629 0.041878 0.01585 0.060539
2430 -0.0050777 -0.069126 -0.15786 -0.019087 -0.017926 0.0026846 0.037316 -0.023709
2431 0.081135 -0.11901 -0.13336 -0.023461 -0.026265 -0.00029923 0.014511 0.0066329
2432 0.16752 -0.097539 -0.17514 -0.023534 0.00079575 0.014697 0.029727 0.033495
2433 0.14647 -0.099441 -0.14031 -0.012338 -0.022463 -0.00015694 0.017482 0.024066
2434 0.15806 -0.077942 -0.14423 -0.00064204 -0.00037236 0.017679 0.037987 -0.033422
2435 0.12627 -0.10243 -0.15218 -0.017876 -0.011751 -0.0060547 0.00011288 0.0019198
2436 0.054898 -0.11542 -0.14658 -0.02495 -0.03483 -0.0014285 0.0052183 -0.021448
2437 0.040101 -0.11294 -0.17636 0.012977 -0.0010495 0.0030776 0.00053371 0.028103
2438 -0.0016364 -0.10772 -0.17267 -0.049087 -0.039409 -0.017146 -0.0037009 -0.047055
2439 0.040056 -0.085851 -0.16585 -0.040241 0.0057224 0.0067799 0.015635 -0.0033532
2440 0.021469 -0.11693 -0.1748 -0.013195 0.041693 0.029076 0.02013 -0.010232
2441 0.095042 -0.093774 -0.14011 -0.030728 0.067344 0.018252 0.023985 0.01858
2442 0.12595 -0.094786 -0.16524 -0.029262 0.099665 0.018138 0.023591 0.024042
2443 0.14525 -0.14048 -0.18474 -0.026876 0.050696 -0.022065 -0.026464 -0.014286
2444 0.14029 -0.12732 -0.1909 -0.01865 0.038667 -0.010209 -0.028188 -0.010285
2445 0.095942 -0.10776 -0.16831 -0.035784 0.0039981 -0.031803 -0.021783 -0.063103
2446 0.067725 -0.11401 -0.1449 -0.021427 -0.003191 -0.025697 -0.021428 -0.070591
2447 0.071538 -0.13361 -0.16255 -0.020011 -0.0062 -0.016641 0.0038779 0.0058006
2448 0.03621 -0.095476 -0.12132 -0.006235 -0.015769 0.0048352 0.0082133 0.0068423
2449 0.019433 -0.13287 -0.17768 -0.055179 -0.014498 -0.013529 0.010109 0.048334
2450 0.062056 -0.11184 -0.14463 -0.012483 0.026183 0.027458 0.031434 0.049286
2451 0.022648 -0.13627 -0.15919 -0.024236 0.012094 -0.0019363 0.0093795 -0.010922
2452 0.032271 -0.11759 -0.15645 -0.01108 0.0084847 -0.0040002 0.021405 0.023979
2453 0.13143 -0.13069 -0.14968 -0.025364 0.0043257 0.0033759 0.01508 -0.003589
2454 0.15744 -0.1421 -0.16881 -0.052958 0.062127 -0.024618 -0.0020442 0.032063
2455 0.18547 -0.1156 -0.1599 -0.025931 0.087768 -0.026532 -0.025459 0.047704
2456 0.14874 -0.12481 -0.16042 -0.014425 0.10364 -0.0093856 -0.024353 0.0024262
2457 0.072914 -0.15279 -0.18281 -0.040199 0.10312 0.00078052 0.021522 0.043628
2458 0.053137 -0.11662 -0.17532 -7.2757e-05 0.09474 -0.0018433 -0.016133 0.02053
2459 0.07545 -0.13971 -0.16339 -0.027787 0.079001 0.0024628 0.014343 0.048431
2460 0.054452 -0.12509 -0.15073 0.00062968 0.041912 -0.039411 0.013648 -0.0096669
2461 0.016455 -0.15656 -0.18449 -0.0041041 0.0091433 -0.0087549 -0.016336 -0.0039851
2462 0.082888 -0.10622 -0.15652 -0.0042179 0.010284 0.0056812 -0.020141 0.0030066
2463 0.04329 -0.14799 -0.14608 0.0035683 0.0013952 -0.027373 -0.028396 0.00016833
2464 0.13065 -0.1236 -0.1107 0.0025546 0.024486 -0.018806 0.01858 0.02389
2465 0.19341 -0.14906 -0.12403 -0.022219 0.0046071 -0.03011 -0.00059468 -0.021628
2466 0.18097 -0.11664 -0.057686 -0.038593 0.003808 -0.048604 -0.0051793 -0.040856
2467 0.12556 -0.13796 -0.04255 -0.030617 0.023349 -0.042628 -0.040984 -0.0057547
2468 0.056494 -0.15735 -0.12453 -0.0094106 0.0793 0.019528 -0.0074684 0.036387
2469 0.069066 -0.12431 -0.12362 -0.0018343 0.10875 0.0089443 -0.035513 0.11148
2470 0.087319 -0.13852 -0.1079 -0.0017381 0.13851 0.04321 0.025322 0.1416
2471 0.022342 -0.14129 -0.1323 -0.027042 0.1044 -0.011353 0.0017978 0.044062
2472 0.040914 -0.15414 -0.17261 -0.013846 0.10245 -0.017367 -0.030537 0.053434
2473 0.023407 -0.13372 -0.13374 -0.011959 0.10136 -0.035031 -0.049221 0.022106
2474 0.01217 -0.15129 -0.16062 -0.030293 0.054916 -0.032085 -0.020636 0.022217
2475 0.034332 -0.14957 -0.16079 -0.024667 0.033447 -0.014429 -0.018081 -0.0041709
2476 0.098165 -0.15928 -0.14429 -0.037141 0.029397 -0.024013 0.0014149 -0.020379
2477 0.17384 -0.13213 -0.14148 -0.0096046 0.040588 0.0017434 0.02257 0.023723
2478 0.17959 -0.14333 -0.16778 -0.053668 0.024579 -0.01021 0.066956 0.023384
2479 0.12434 -0.13576 -0.16377 -0.037282 0.02321 -0.012644 0.060481 -0.031364
2480 0.069906 -0.14626 -0.15543 -0.010906 0.021241 -0.064168 0.034907 0.035368
2481 0.089878 -0.14709 -0.14411 -0.02156 0.023392 -0.030232 -0.005358 0.0267
2482 0.020991 -0.16339 -0.17947 -0.055063 0.063693 -0.043896 -0.029353 0.032911
2483 0.030714 -0.16988 -0.18355 -0.065577 0.10692 -0.02436 -0.0044472 0.074853
2484 0.070296 -0.14326 -0.14316 -0.037081 0.17432 0.023386 0.019838 0.056655
2485 0.043679 -0.14204 -0.14253 -0.034375 0.13788 -0.022547 0.0033736 -0.0022836
2486 0.016032 -0.14393 -0.14789 -0.027599 0.14039 -0.040911 -0.025371 0.012218
2487 0.013664 -0.15025 -0.20494 -0.055252 0.091028 -0.048005 -0.031156 -0.05118
2488 0.1343 -0.14641 -0.15334 -0.013636 0.11401 -0.020609 0.0056899 0.048312
2489 0.19257 -0.14984 -0.14202 -0.06367 0.07712 0.0090371 0.013945 0.074543
2490 0.16871 -0.15999 -0.18038 -0.056144 0.054091 -0.0045767 0.049301 0.084845
2491 0.13031 -0.14817 -0.16878 -0.060497 0.024392 -0.042531 0.031626 -0.028093
2492 0.10023 -0.16632 -0.17706 -0.065781 0.026403 -0.042744 0.062052 0.0011886
2493 0.04293 -0.14056 -0.1739 -0.040615 0.025044 -0.017218 0.025197 0.01172
2494 0.093263 -0.12341 -0.14284 -0.059609 0.030115 -0.030242 0.0025724 0.051392
2495 0.053766 -0.17137 -0.17697 -0.074703 0.049146 -0.008246 -0.0028722 0.050124
2496 0.021879 -0.14861 -0.17592 -0.030106 0.031816 -0.01294 -0.026497 0.051635
2497 0.013541 -0.1535 -0.17727 -0.02573 0.093277 -0.041804 -0.011061 -0.033723
2498 0.0089138 -0.14794 -0.19066 -0.083004 0.11605 -0.041228 0.009224 0.022609
2499 0.041397 -0.12782 -0.14825 -0.035688 0.16252 0.015859 0.031339 0.082691
2500 0.13589 -0.14148 -0.17063 -0.059692 0.15662 -0.025615 0.0013248 0.055202
2501 0.15652 -0.11501 -0.15666 -0.061905 0.13474 0.023741 0.10121 0.019214
2502 0.17429 -0.12646 -0.16947 -0.068349 0.089632 -0.012533 0.056316 0.026626
2503 0.14096 -0.14505 -0.16764 -0.076573 0.073213 -0.019327 0.038651 0.096078
2504 0.09981 -0.15131 -0.20042 -0.061807 0.049474 -0.015531 0.061466 -0.010401
2505 0.029773 -0.12487 -0.15803 -0.07941 0.035075 -0.013215 0.035242 0.011341
2506 0.044745 -0.12349 -0.1537 -0.074224 0.059126 -0.041648 0.060597 0.031283
2507 0.017968 -0.13494 -0.18612 -0.074138 0.039207 -0.019482 -0.0087673 0.080965
2508 0.043601 -0.12415 -0.16413 -0.059532 0.044638 -0.015806 0.013698 0.084196
2509 0.010473 -0.14081 -0.16543 -0.047066 0.076509 -0.02095 0.036364 0.058568
2510 0.037396 -0.11882 -0.17501 -0.076809 0.06528 -0.031204 0.045219 0.02248
2511 0.011399 -0.13338 -0.1657 -0.051793 0.14158 -0.029258 0.046834 0.022101
2512 0.0080712 -0.12298 -0.15915 -0.059237 0.1215 -0.043562 0.0832 -0.0029468
2513 0.081594 -0.11468 -0.15949 -0.060031 0.14317 -0.021855 0.080805 -0.021825
2514 0.13462 -0.13676 -0.17311 -0.072624 0.13455 -0.040689 0.016581 0.014727
2515 0.16508 -0.12716 -0.16557 -0.055908 0.11235 0.00083689 0.045476 -0.0078416
2516 0.13794 -0.016718 -0.16081 -0.097502 0.084265 0.011473 0.085261 0.03205
2517 0.10311 0.0087 -0.17573 -0.078776 0.056986 -0.024201 0.045147 0.041112
2518 0.030667 -0.011342 -0.18943 -0.07571 0.040477 -0.026305 -0.0016577 -0.015606
2519 -0.02141 0.0029367 -0.18076 -0.097993 0.051228 -0.028439 0.029798 0.033585
2520 0.016893 -0.027675 -0.1308 -0.082097 0.038139 -0.049782 0.079303 0.00079706
2521 0.019395 -0.080537 -0.17547 -0.080431 0.0216 -0.026836 0.12487 0.024739
2522 0.052558 -0.039538 -0.13256 -0.059035 0.079131 -0.01268 0.14259 -0.0029195
2523 -0.021339 -0.09755 -0.16664 -0.078608 0.013042 -0.069074 0.079849 0.0043723
2524 -0.0067367 -0.045872 -0.022731 -0.091112 0.088493 -0.045798 0.051785 -0.044436
2525 0.010906 -0.052603 0.043266 -0.084976 0.093074 -0.046912 0.05932 0.0064357
2526 0.055679 -0.040625 0.060282 -0.07285 0.10635 -0.019136 0.10979 0.0087275
2527 0.15206 -0.039627 -0.012161 -0.038544 0.11378 -0.017739 0.10169 0.036609
2528 0.095044 -0.081428 -0.057824 -0.073597 0.1142 -0.048603 0.033806 0.033341
2529 0.19601 -0.06499 -0.11639 -0.068301 0.081818 -0.014097 0.081372 0.021143
2530 0.11583 -0.086512 -0.12661 -0.098495 0.046889 -0.022751 0.1278 0.054094
2531 0.067192 -0.076783 -0.11139 -0.078659 0.03365 -0.044925 0.088563 -0.082914
2532 0.056045 -0.075115 -0.11599 -0.077982 0.043281 -0.021509 0.11701 0.011818
2533 0.032677 -0.084636 -0.12854 -0.072596 0.043662 -0.061683 0.1213 0.0298
2534 0.00231 -0.064448 -0.1337 -0.07711 0.023653 -0.015556 0.092319 0.025461
2535 0.058043 0.02747 -0.1192 -0.093254 0.044893 -0.02047 0.10532 -0.00065696
2536 0.043105 0.079019 -0.12036 -0.069158 0.035884 -0.017504 0.11058 0.057565
2537 0.037408 0.042967 -0.13462 -0.083721 0.028135 -0.042638 0.079555 -0.056073
2538 0.011831 0.053945 -0.12826 -0.077125 0.017476 -0.064142 0.095251 -0.0076918
2539 0.026123 0.020334 -0.13857 -0.085829 0.021517 -0.034296 0.13076 -0.02486
2540 -0.005914 0.015202 -0.14368 -0.055883 -0.0060718 -0.06172 0.12345 -0.041598
2541 -0.0032013 0.0032703 -0.139 -0.076736 0.030929 -0.019393 0.13017 0.034573
2542 0.10708 -0.0069514 -0.1318 -0.05037 0.01704 0.066063 0.10805 -0.052705
2543 0.17152 -0.011713 -0.13168 -0.060004 0.016611 0.11145 0.096738 -0.0092231
2544 0.14213 -0.042095 -0.13083 -0.065308 0.035572 0.092365 0.11021 -0.0097014
2545 0.12086 -0.058626 -0.12794 -0.065122 0.00034295 0.057191 0.098099 0.02924
2546 0.067062 -0.037578 -0.14225 -0.086275 0.024234 -0.019503 0.093374 -0.068228
2547 0.052285 -0.04959 -0.15426 -0.076069 0.013005 -0.0004465 0.089489 0.051884
2548 0.038547 0.069009 -0.14576 -0.092263 -0.0034342 -0.0331 0.038215 0.024266
2549 -0.01818 0.062397 -0.15259 -0.12075 -0.011913 -0.0043142 0.10293 -0.012353
2550 0.030553 0.090045 -0.13937 -0.063741 0.020578 0.011532 0.15918 0.015969
2551 0.0094154 0.077184 -0.1453 -0.098394 -0.025531 -0.028052 0.063721 -0.0057392
2552 0.008548 0.098702 -0.0799 -0.066968 -0.0033904 0.0041942 0.11899 0.044402
2553 -0.012009 0.14837 -0.0043635 -0.061182 -0.0017495 -0.01173 0.10006 -0.024046
2554 -0.028807 0.10787 0.051823 -0.063206 -0.024109 -0.057773 0.048797 -0.033054
2555 -0.003414 0.14691 0.03927 -0.072549 -0.0025476 -0.0092573 0.081203 0.036978
2556 -0.022881 0.12132 -0.039363 -0.089103 -0.023737 -0.032761 0.040168 -0.0072306
2557 -0.022189 0.094924 -0.059036 -0.061327 0.0087943 0.027235 0.10202 0.052681
2558 0.008734 0.084932 -0.083559 -0.069291 -0.0091047 0.11764 0.12134 -0.015017
2559 -0.0080133 0.06338 -0.064093 -0.027445 0.00063623 0.14126 0.051584 0.0094346
2560 -0.020351 0.0091188 -0.10816 -0.081338 -0.0023528 0.14629 0.08149 0.063626
2561 -0.0029079 0.024917 -0.094849 -0.067832 -0.0081919 0.07791 0.1507 0.072538
2562 -0.013305 0.0069155 -0.081782 -0.061666 0.012809 0.033956 0.13879 0.02242
2563 -0.038213 -0.014366 -0.12815 -0.0783 -0.01702 0.028382 0.087806 0.019112
2564 -0.01058 0.016972 -0.11001 -0.056123 -0.006539 0.040228 0.085471 0.057093
2565 -0.011487 0.01921 -0.11405 -0.063797 0.0058619 0.016304 0.091697 0.070735
2566 -0.032575 0.026279 -0.10222 -0.069741 -0.037967 0.01879 0.073092 -0.024173
2567 -0.034952 0.084347 -0.13985 -0.072015 -0.036196 -0.011274 0.028898 -0.0064715
2568 -0.050159 0.10064 -0.12539 -0.064079 -0.027855 0.016103 0.023023 0.0088302
2569 -0.028417 0.13108 -0.13719 -0.056862 -0.027864 0.032609 0.079788 0.026292
2570 -0.0087739 0.080552 -0.095818 -0.044366 -0.0044433 0.14133 0.087764 -0.0080163
2571 -0.033861 0.062771 -0.10785 -0.08127 -0.020102 0.14734 0.074079 -0.021975
2572 -0.048649 0.043289 -0.10244 -0.042544 -0.0041214 0.21077 0.1058 0.037217
2573 -0.076216 -0.011843 -0.13214 -0.077707 -0.01088 0.19015 0.10487 0.037809
2574 -0.064903 0.0018956 -0.11902 -0.092901 -0.0078195 0.14887 0.093336 -0.0070994
2575 -0.043641 0.0057939 -0.11866 -0.096005 -0.0021086 0.095006 0.1072 0.048832
2576 -0.047348 -0.00029774 -0.10321 -0.036889 -0.0024376 0.080882 0.086096 0.028004
2577 -0.080355 -0.010249 -0.14375 -0.057573 -0.024987 0.056528 0.052862 -0.00014421
2578 -0.060003 -0.020421 -0.13185 -0.062376 -0.015796 0.025364 0.044777 0.013548
2579 -0.04786 -0.0096127 -0.13562 -0.05777 -0.030855 0.0404 0.072633 -0.023571
2580 -0.087077 -0.023474 -0.14927 -0.079514 -0.050884 0.039086 0.085608 0.005961
2581 0.057445 -0.019986 -0.14869 -0.086868 -0.039523 0.10824 0.099883 -0.039487
2582 0.059388 -0.061028 -0.14023 -0.10102 -0.047572 0.18601 0.092179 -0.034246
2583 0.058871 -0.045729 -0.13076 -0.089895 -0.059921 0.2041 0.065744 0.010136
2584 -0.0035165 -0.046851 -0.15085 -0.086949 -0.04218 0.20565 0.08544 0.021568
2585 -0.080614 -0.069173 -0.15003 -0.11315 -0.086109 0.14828 -0.013795 -0.02915
2586 -0.078561 -0.051504 0.026461 -0.089657 -0.060308 0.16589 0.030761 0.061381
2587 -0.013679 -0.011876 0.13446 -0.06379 -0.0085472 0.14972 0.056006 0.040073
2588 -0.037736 -0.0056976 0.1596 -0.088984 -0.058596 0.095875 0.071151 0.050285
2589 -0.058933 0.00047072 0.1613 -0.073628 -0.037585 0.052542 0.039407 0.015417
2590 -0.035481 0.032539 0.18363 -0.072772 -0.041844 0.10194 0.1109 0.062218
2591 -0.053448 -0.0084026 0.2556 -0.038925 -0.035583 0.085114 0.091858 -0.03679
2592 -0.057465 0.010606 0.2398 -0.073389 -0.029412 0.1014 0.061163 0.0016518
2593 -0.050143 -0.017496 0.1733 -0.059333 -0.029622 0.24929 0.089308 0.049413
2594 -0.07094 -0.042528 0.13516 -0.093447 -0.054351 0.23697 0.028944 0.055545
2595 -0.088917 -0.025939 0.1248 -0.034521 -0.03514 0.22806 0.026169 0.039327
2596 -0.032234 -0.013001 0.20229 0.0073456 -0.037339 0.26154 0.090385 0.086659
2597 -0.026992 0.011627 0.39467 0.042732 -0.0082377 0.30076 0.05936 0.04052
2598 -0.080509 0.0061658 0.36749 0.0094881 -0.054757 0.27976 0.077785 -0.0069578
2599 -0.10503 -0.044086 0.33109 0.011284 -0.041656 0.27713 0.074411 0.079074
2600 -0.061734 0.013872 0.42663 0.05251 -0.036465 0.32266 0.099516 0.047726
2601 0.0022489 -0.0061792 0.36716 0.022907 -0.021314 0.30023 0.13915 0.13179
2602 0.10999 -0.0068008 0.4447 0.031713 -0.062203 0.32024 0.076187 0.042039
2603 0.033384 -0.0040425 0.42182 0.060589 -0.029552 0.30575 0.054503 -0.018819
2604 0.0063269 -0.0015741 0.44213 0.092625 -0.031211 0.33026 0.060358 0.033413
2605 -0.01328 -0.0044458 0.44408 0.055282 -0.03072 0.35648 0.065453 0.0027643
2606 -0.042638 -0.0063775 0.45045 0.10067 -0.033649 0.33927 0.056389 0.010136
2607 -0.050295 -0.030099 0.42702 0.10024 -0.053138 0.33645 0.043724 0.021888
2608 -0.038322 0.012309 0.45951 0.18682 -0.043517 0.36404 0.01545 0.012309
2609 -0.06877 0.0019476 0.45632 0.20218 -0.054146 0.35124 0.038435 0.0010312
2610 -0.051497 -0.0016141 0.46247 0.20361 -0.034165 0.30804 0.0062505 -0.027757
2611 -0.082834 -0.017226 0.47776 0.19226 -0.0052844 0.35048 0.035166 0.058965
2612 -0.053812 -0.022637 0.49474 0.1882 -0.0056735 0.33348 0.0012813 0.0081764
2613 0.046871 0.0089309 0.53679 0.20254 0.0096775 0.41406 0.064077 0.067378
2614 0.099384 0.0038293 0.52976 0.20031 0.047378 0.3683 0.032652 0.03346
2615 0.042956 0.0090776 0.49594 0.17458 0.0026794 0.35912 0.048358 0.022452
2616 0.057239 0.030696 0.54561 0.21102 -0.0116 0.39633 0.061873 -0.0043967
2617 -0.017678 -0.0076557 0.5415 0.18042 -0.044059 0.34648 0.0026884 0.031485
2618 -0.030716 -0.0088473 0.53214 0.19553 -0.046038 0.36465 0.020064 -0.014383
2619 -0.047843 -0.023569 0.53842 0.207 -0.027787 0.37017 0.028919 0.066359
2620 -0.05246 -0.013101 0.52238 0.21255 -0.045196 0.35124 0.021045 0.0010903
2621 -0.043348 0.0035977 0.51587 0.22531 -0.043565 0.34523 -0.00232 -0.012788
2622 -0.035395 -0.005984 0.56048 0.26873 -0.044694 0.35452 0.0097154 -0.020906
2623 -0.042952 -0.0015856 0.54996 0.25251 -0.038623 0.29575 -0.022799 -0.057195
2624 0.04932 0.0015727 0.55714 0.25246 -0.028192 0.33051 0.037006 -0.022173
2625 0.10833 0.011111 0.58597 0.29629 0.013509 0.30793 0.043272 0.033959
2626 0.095236 -0.0035106 0.57543 0.27208 0.02173 0.33131 -0.0042529 0.071671
2627 0.10564 0.0056078 0.56924 0.24644 0.039591 0.291 0.0055825 0.071802
2628 0.035971 -0.013204 0.54474 0.23896 0.022572 0.30097 0.025978 0.045144
2629 0.042454 -0.0062556 0.60251 0.22019 0.016113 0.25748 -0.0046867 0.0088859
2630 0.032016 0.0047128 0.60339 0.28028 0.036334 0.30447 0.044779 -0.012872
2631 -0.066241 -0.014009 0.5565 0.24024 -0.029095 0.22678 -0.029076 0.00076932
2632 -0.023208 -0.033921 0.55501 0.31046 -0.031275 0.25887 0.0080396 -0.010499
2633 -0.033506 -0.042602 0.56392 0.31752 -0.040984 0.26085 0.00060499 0.0029928
2634 0.003987 0.090636 0.59647 0.31917 -0.0093326 0.276 -0.0059796 0.074305
2635 0.0904 0.12921 0.58712 0.33094 0.013438 0.31658 0.064636 0.11643
2636 0.095542 0.11381 0.56738 0.29915 -0.0012207 0.27318 0.095161 0.093508
2637 0.099865 0.12363 0.56815 0.2999 -0.00035978 0.19059 -0.0012033 0.06529
2638 0.12779 0.14188 0.5648 0.27992 0.034681 0.22285 0.047442 0.099371
2639 0.07222 0.10843 0.51659 0.27678 0.053212 0.24869 0.039067 0.062783
2640 0.029023 0.088726 0.51854 0.32037 0.052983 0.2148 0.011333 0.027145
2641 -0.010604 0.041405 0.44891 0.35733 0.073774 0.23043 0.0027583 -0.0066834
2642 0.025168 0.045683 0.41478 0.30467 0.073445 0.20021 0.017284 0.041788
2643 -0.062119 0.010411 0.36258 0.31455 0.033906 0.18837 -0.027881 -0.01636
2644 0.0017037 0.0095496 0.38547 0.3066 0.038617 0.18061 -0.0090354 0.030872
2645 0.046856 0.0068679 0.34707 0.32715 0.051048 0.21458 0.00084997 0.047874
2646 0.15762 0.0087263 0.30668 0.29352 0.052669 0.19031 0.0057954 0.027515
2647 0.16089 -0.026615 0.32483 0.2515 0.05318 0.19002 -0.0070092 0.10445
2648 0.10179 0.002423 0.30742 0.25388 0.054931 0.18863 -0.00060379 0.11627
2649 0.12569 0.081491 0.30786 0.25211 0.10879 0.17959 -0.013938 0.05643
2650 0.10178 0.09696 0.2869 0.23817 0.088403 0.15934 0.006557 0.034902
2651 0.094712 0.16898 0.26867 0.3248 0.12133 0.18027 -0.010048 0.064524
2652 0.043585 0.15074 0.29201 0.32972 0.13168 0.19194 -0.0073421 0.1043
2653 0.022888 0.122 0.2373 0.3298 0.091855 0.11965 -0.016697 0.050067
2654 0.01059 0.14612 0.2372 0.33464 0.099476 0.16759 -0.014401 0.083529
2655 0.001873 0.13197 0.23786 0.31456 0.10232 0.20485 0.022734 0.10042
2656 0.079256 0.16588 0.23611 0.3121 0.11797 0.15605 -0.0062205 0.062483
2657 0.17784 0.19894 0.21045 0.29133 0.079439 0.13982 -0.0062351 0.083314
2658 0.16079 0.16271 0.171 0.27787 0.11201 0.14512 0.03696 0.073706
2659 0.16023 0.17618 0.21392 0.24935 0.13783 0.14349 0.046766 0.1154
2660 0.17926 0.12486 0.15304 0.24665 0.14218 0.15136 0.048331 0.13239
2661 0.15864 0.18866 0.16222 0.21971 0.16129 0.1289 -0.018213 0.052751
2662 0.092902 0.20088 0.16702 0.23796 0.13381 0.09973 -0.002638 0.047733
2663 0.070264 0.20235 0.15984 0.24726 0.13719 0.13059 0.011137 0.026285
2664 0.075647 0.1713 0.15836 0.2242 0.1439 0.13036 0.0092428 0.086396
2665 0.02091 0.21988 0.14943 0.29214 0.095927 0.11169 -0.018222 0.059098
2666 0.036942 0.23954 0.12579 0.32659 0.083288 0.12182 -0.0089863 0.04951
2667 0.059705 0.21756 0.13743 0.31802 0.11955 0.090101 -0.016911 0.076682
2668 0.16572 0.18258 0.11991 0.27104 0.09683 0.086837 -0.016155 0.0091234
2669 0.17058 0.19054 0.10711 0.27289 0.089401 0.083973 0.0081999 0.018085
2670 0.13835 0.17636 0.10233 0.23406 0.091982 0.10467 0.0067453 0.053777
2671 0.14275 0.20261 0.08292 0.23362 0.1027 0.089945 0.0010108 0.070969
2672 0.22918 0.26391 0.127 0.20032 0.1552 0.096942 0.042166 0.12383
2673 0.1344 0.22652 0.094624 0.18221 0.17837 0.10111 0.017872 0.10057
2674 0.10291 0.23173 0.096471 0.18018 0.15934 0.057684 0.020107 0.062104
2675 0.059626 0.24666 0.071028 0.13984 0.14232 0.07201 -0.011988 0.13043
2676 0.069779 0.22404 0.046975 0.15936 0.10837 0.049826 -0.012712 0.11538
2677 0.084712 0.24413 0.053201 0.13794 0.11521 0.070222 0.044993 0.050159
2678 0.051534 0.25305 0.043458 0.14561 0.093009 0.029538 0.030269 0.12228
2679 0.12869 0.23014 0.024825 0.11614 0.10586 0.027715 0.036084 0.064882
2680 0.21523 0.19993 0.027212 0.11494 0.059371 0.048531 0.016579 0.0081942
2681 0.16729 0.15047 0.034119 0.13661 0.066202 0.079287 0.013005 0.076096
2682 0.18891 0.14199 -0.0036746 0.11465 0.061073 0.047003 0.0053103 0.072608
2683 0.24731 0.13217 0.019452 0.10078 0.060074 0.029879 -0.012574 0.035869
2684 0.14926 0.064333 -0.017241 0.088513 0.052445 0.032125 -0.020149 0.051051
2685 0.17447 0.077632 6.5889e-05 0.071119 0.10491 0.040241 -0.049683 0.039673
2686 0.23492 0.0847 -0.012117 0.11378 0.13723 0.042548 -0.024138 0.10566
2687 0.24625 0.075938 0.02352 0.10624 0.15301 0.040914 0.033057 0.10445
2688 0.26442 0.11093 0.010286 0.10878 0.14683 0.06321 0.068453 0.092298
2689 0.16164 0.069495 -0.014817 0.078854 0.09259 -0.003244 -0.0051518 -0.01027
2690 0.13076 0.070293 -0.01622 0.06978 0.08994 0.024402 -0.0077564 0.10208
2691 0.11046 0.079402 -0.0037432 0.078437 0.088241 0.041548 0.024149 0.097793
2692 0.13323 0.06213 -0.0094164 0.078863 0.081862 0.050354 -0.00064554 0.091085
2693 0.090254 0.055748 -0.0014696 0.079629 0.063493 0.010571 -0.01861 0.099897
2694 0.088637 0.034577 -0.0034928 0.047415 0.040844 -0.017113 -0.016745 0.0054984
2695 0.11022 0.042445 -0.015776 0.068621 0.050095 0.023603 -0.020799 0.09598
2696 0.091163 0.029643 -0.033599 0.034208 0.051616 0.023479 -0.021494 0.047482
2697 0.21473 0.011582 -0.048832 0.068274 0.052857 0.0094451 0.0082015 0.066804
2698 0.22595 0.02845 -0.070416 0.05671 0.078178 -0.0050787 0.040287 0.079525
2699 0.18753 0.016618 -0.045829 0.047206 0.079109 0.010667 0.067842 0.14957
2700 0.2189 0.019277 -0.047082 0.065953 0.12196 0.035614 0.064408 0.17303
2701 0.1303 0.00094513 -0.076645 0.048789 0.10538 -0.01115 -0.0098268 0.14084
2702 0.078829 0.0089535 -0.051578 0.025765 0.092842 0.015596 -0.021331 0.085312
2703 0.078901 -0.016188 -0.069151 0.032291 0.070063 -0.011958 0.009824 0.078744
2704 0.094404 -0.03028 -0.060695 0.027387 0.061624 0.0066082 0.012189 0.10687
2705 0.078047 -0.010291 -0.090298 0.0068536 0.039665 0.0022043 -0.0080751 0.065187
2706 0.079549 -0.023863 -0.084291 -0.0022402 0.053956 -0.01072 0.03157 0.091099
2707 0.1489 -0.011925 -0.063044 0.035096 0.048967 0.012537 -0.0041043 0.079941
2708 0.20663 -0.017556 -0.076547 0.031592 0.046748 0.011223 0.037391 0.098523
2709 0.19321 -0.029968 -0.089281 0.0068485 0.044889 -0.055161 0.042577 0.072824
2710 0.2016 -0.04578 -0.073384 0.030675 0.038839 0.028345 0.068562 0.13743
2711 0.1579 -0.027021 -0.069507 0.039401 0.0656 0.039971 0.060517 0.14859
2712 0.093155 -0.040603 -0.10557 -0.018693 0.034681 0.013327 0.016823 0.16996
2713 0.090708 -0.033725 -0.11715 -0.0050866 0.033262 0.0039834 0.00073817 0.056371
2714 0.061211 -0.054336 -0.10034 -0.0047504 0.082433 -0.0043104 -0.0027864 0.054333
2715 0.049503 -0.045368 -0.10603 0.014966 0.079804 0.012226 0.018049 0.073745
2716 0.025266 -0.08218 -0.11951 -0.005148 0.076845 -0.0015081 0.0045844 0.078477
2717 0.057549 -0.058881 -0.13687 -0.018732 0.053566 -0.056322 -0.04265 0.041398
2718 0.067011 -0.077753 -0.13859 -0.027016 0.027907 -0.017796 -0.016835 0.09829
2719 0.088844 -0.043725 -0.13005 -0.016729 0.042358 0.0025303 0.030591 0.11309
2720 0.088527 -0.057166 -0.10545 0.00020691 0.050849 -0.047834 0.036676 0.073313
2721 0.19249 -0.068868 -0.10233 -0.015147 0.04503 0.0040726 0.057021 0.093165
2722 0.17824 -0.06763 -0.10726 -0.040151 0.025011 -0.023121 -0.021943 0.087417
2723 0.19051 -0.058271 -0.1104 -0.013444 0.042132 0.0050149 0.026262 0.099289
2724 0.11259 -0.076203 -0.13693 -0.043168 -0.0072572 -0.028629 0.046288 0.03881
2725 0.07511 -0.050635 -0.1135 -0.011152 0.017574 -0.023793 0.0072631 0.074602
2726 0.073653 -0.059156 -0.096755 -0.018026 0.0044747 -0.035907 -0.033181 0.021964
2727 0.053245 -0.053078 -0.12868 -0.03513 0.022276 -0.0093005 -0.030606 0.089226
2728 0.018218 -0.08334 -0.12418 -0.041103 0.027807 -0.041564 0.031089 0.081487
2729 0.029361 -0.094401 -0.15608 -0.073097 -0.020383 -0.050908 -0.024605 0.019829
2730 0.054383 -0.10817 -0.12349 -0.037291 0.020658 -0.0071121 -0.02195 0.085471
2731 0.019686 -0.093015 -0.13951 -0.041535 0.025029 -0.039986 -0.013454 0.10406
2732 0.030859 -0.098296 -0.13005 -0.054208 0.01349 -0.06159 0.025111 0.098394
2733 -0.0056187 -0.10267 -0.15356 -0.081742 -0.0060987 -0.072284 -0.0021635 0.073696
2734 0.049744 -0.09985 -0.13388 -0.039586 -0.0042778 -0.030518 0.026222 0.093848
2735 0.039247 -0.10014 -0.13981 -0.03165 -0.0092968 -0.010321 0.040387 0.064909
2736 -0.0049407 -0.10973 -0.14261 -0.076704 -0.0043959 -0.014175 -0.031427 0.070391
2737 0.011002 -0.088825 -0.14284 -0.041277 -0.012995 -0.039909 -0.035102 0.052493
2738 0.0090046 -0.078146 -0.14131 -0.045961 -0.004824 -0.024863 -0.022636 0.070325
2739 0.011987 -0.11252 -0.15046 -0.067555 -0.018343 -0.028457 0.003029 0.065706
2740 -0.03269 -0.10226 -0.1554 -0.075849 -0.0095521 -0.037801 -0.0085856 0.010528
2741 -0.051557 -0.11473 -0.16789 -0.071092 -0.036401 -0.039855 -0.04035 0.03163
2742 -0.032065 -0.11425 -0.17762 -0.054676 -0.03921 -0.083298 -0.067705 -0.010938
2743 -0.017122 -0.12018 -0.1584 -0.05521 -0.015669 -0.051532 0.020131 0.032143
2744 -0.024009 -0.10656 -0.1649 -0.055634 -0.039098 -0.060936 -0.024564 0.005915
2745 0.0048833 -0.14543 -0.17655 -0.076368 -0.027787 -0.05464 -0.044079 0.037367
2746 0.00089601 -0.109 -0.13309 -0.051341 -0.020536 -0.031844 -0.023213 -0.0044815
2747 -0.0098413 -0.092671 -0.17243 -0.069035 -0.026635 -0.047088 -0.023938 0.03628
2748 -0.011629 -0.060443 -0.13613 -0.056939 -0.030044 -0.028362 0.031128 0.096152
2749 -0.030456 -0.10749 -0.16989 -0.048293 -0.025964 -0.058475 0.025843 0.045184
2750 -0.0059233 -0.097306 -0.14032 -0.064596 0.0011974 -0.035889 0.0064085 0.027855
2751 0.020239 -0.12145 -0.14548 -0.06591 -0.044692 -0.045533 -0.017526 0.029657
2752 -0.012898 -0.12698 -0.15723 -0.078674 -0.033181 -0.062247 -0.024861 -0.020251
2753 -0.0048053 -0.11797 -0.17262 -0.083308 -0.02972 -0.046561 -0.039245 0.061771
2754 -0.045573 -0.10526 -0.16909 -0.060632 -0.031209 -0.062575 -0.01255 0.021032
2755 -0.02235 -0.12231 -0.15544 -0.082595 -0.049598 -0.088588 -0.0084244 0.071664
2756 -0.040687 -0.12365 -0.17651 -0.071009 -0.047157 -0.076922 -0.086529 0.0015758
2757 -0.0079946 -0.12604 -0.16932 -0.061973 -0.042446 -0.057356 -0.031294 0.035358
2758 -0.008702 -0.11911 -0.1682 -0.10319 -0.038605 -0.0614 -0.0019182 0.0058793
2759 -0.037939 -0.10662 -0.17922 -0.079811 -0.053404 -0.071054 -0.032763 0.023741
2760 -0.032437 -0.11397 -0.15525 -0.043944 -0.027753 -0.050158 0.0073227 0.047593
2761 -0.075684 -0.13672 -0.19474 -0.091428 -0.067602 -0.10004 -0.066412 0.012614
2762 -0.060331 -0.14845 -0.18619 -0.11353 -0.057311 -0.058425 -0.068067 0.075026
2763 -0.047419 -0.12088 -0.16072 -0.078716 -0.04278 -0.11072 -0.037901 -0.001402
2764 0.00045407 -0.10077 -0.14772 -0.087409 -0.060309 -0.076113 -0.035206 -0.03568
2765 -0.057633 -0.13894 -0.14717 -0.085093 -0.038698 -0.065347 -0.04431 0.041071
2766 -0.055831 -0.15527 -0.1785 -0.089817 -0.053517 -0.10758 -0.049845 0.018683
2767 -0.023448 -0.11394 -0.16018 -0.067301 -0.042886 -0.080055 -0.014889 0.032565
2768 -0.017675 -0.089066 -0.17488 -0.058375 -0.041936 -0.052359 -0.017914 0.032087
2769 -0.044023 -0.13205 -0.18897 -0.090668 -0.052665 -0.059332 -0.059589 0.047818
2770 -0.05657 -0.15023 -0.19223 -0.10818 -0.069504 -0.055776 -0.074723 0.01984
2771 -0.086227 -0.11099 -0.16932 -0.072646 -0.018073 -0.04034 -0.023168 0.037082
2772 -0.044385 -0.1249 -0.14645 -0.08345 -0.039712 -0.052864 -0.041872 -0.0043065
2773 -0.016812 -0.14537 -0.16483 -0.086023 -0.058631 -0.070168 -0.046407 0.056835
2774 -0.056569 -0.10729 -0.17897 -0.095457 -0.03993 -0.049482 -0.045602 0.062617
2775 -0.076797 -0.1127 -0.18501 -0.062231 -0.037359 -0.076186 -0.054606 0.046999
2776 -0.044934 -0.12813 -0.15315 -0.059195 -0.062668 -0.072229 -0.065291 -0.02846
2777 -0.065951 -0.12724 -0.17408 -0.071649 -0.048287 -0.092453 -0.043005 0.0034822
2778 0.016411 -0.11202 -0.1924 -0.074852 -0.030166 -0.045437 -0.01368 -0.00044607
2779 0.061914 -0.12456 -0.16384 -0.074876 -0.051995 -0.049601 -0.040594 -0.032684
2780 0.037707 -0.13909 -0.1711 -0.07149 -0.073214 -0.069435 -0.042169 -0.0016426
2781 -0.065061 -0.13693 -0.17944 -0.10185 -0.066003 -0.049829 -0.052374 -0.0072909
2782 -0.050798 -0.14237 -0.18596 -0.11365 -0.071102 -0.043173 -0.045678 0.0057309
2783 -0.063665 -0.13177 -0.14367 -0.088311 -0.076471 -0.065146 -0.039313 0.0014626
2784 -0.071353 -0.106 -0.12082 -0.080605 -0.05911 -0.08295 -0.086427 0.026584
2785 -0.04828 -0.11723 -0.14591 -0.10516 -0.054369 -0.056634 -0.041292 0.0071161
2786 -0.029687 -0.15935 -0.19182 -0.091063 -0.067528 -0.062238 -0.070347 -0.0016322
2787 -0.060785 -0.11572 -0.16074 -0.071086 -0.065177 -0.054142 -0.022281 0.01706
2788 0.011068 -0.10685 -0.13103 -0.07753 -0.040417 -0.041486 -0.040536 0.046221
2789 -0.088439 -0.13783 -0.16729 -0.10669 -0.087876 -0.07617 -0.07745 -0.022117
2790 -0.056657 -0.11491 -0.16299 -0.077198 -0.061235 -0.047763 -0.045595 0.075635
2791 -0.10178 -0.13875 -0.1565 -0.10022 -0.079754 -0.075247 -0.065009 0.014936
2792 -0.044531 -0.13115 -0.15788 -0.1132 -0.056473 -0.041751 -0.0017941 0.060278
2793 -0.038088 -0.14707 -0.16485 -0.087279 -0.046022 -0.059445 0.0011513 0.02267
2794 -0.060646 -0.12918 -0.15076 -0.084523 -0.064401 -0.079569 -0.041393 0.092562
2795 -0.069143 -0.13248 -0.16542 -0.12355 -0.07542 -0.079703 -0.056598 0.044073
2796 -0.08893 -0.11942 -0.17238 -0.0814 -0.070139 -0.067167 -0.075252 -0.0015649
2797 -0.074258 -0.14623 -0.18086 -0.10999 -0.071838 -0.06111 -0.041157 -0.023183
2798 0.023335 -0.1376 -0.17617 -0.12788 -0.090837 -0.038864 -0.083462 -0.0042314
2799 0.012738 -0.13682 -0.18345 -0.10539 -0.066226 0.033182 -0.050656 0.05936
2800 0.02357 -0.12849 -0.17285 -0.11017 -0.080975 -0.007372 -0.055041 0.045782
2801 -0.054587 -0.11803 -0.15715 -0.11221 -0.082944 -0.038046 -0.059165 0.081614
2802 -0.080114 -0.15373 -0.21965 -0.13264 -0.084513 -0.07099 -0.07196 0.026186
2803 -0.054982 -0.14115 -0.17665 -0.084577 -0.081892 -0.028754 -0.040725 0.13958
2804 -0.090129 -0.16205 -0.20351 -0.10948 -0.076601 -0.075187 -0.099149 -0.019311
2805 -0.089416 -0.16274 -0.18488 -0.098984 -0.06679 -0.062431 -0.072544 0.010111
2806 -0.072114 -0.12861 -0.17688 -0.10434 -0.060699 -0.083235 -0.095828 -0.028108
2807 -0.029851 -0.088621 -0.12233 -0.077512 0.023021 -0.048989 -0.042953 -0.0028358
2808 -0.051798 -0.069242 -0.048376 -0.11459 -0.011108 -0.065703 -0.039657 0.013606
2809 0.028824 -0.10029 -0.047149 -0.1087 -0.017167 -0.031687 0.009138 0.043848
2810 0.051397 -0.12123 -0.13928 -0.094853 -0.055416 -0.038521 -0.013647 -0.0041006
2811 0.10797 -0.11422 -0.14142 -0.098627 -0.037035 0.019376 -0.012071 0.039211
2812 0.066172 -0.10983 -0.1294 -0.10114 -0.064724 0.0019117 -0.056086 -0.0024072
2813 -0.049585 -0.11679 -0.1709 -0.092695 -0.046373 0.022428 -0.06902 0.032115
2814 0.0052176 -0.11226 -0.15513 -0.10314 -0.067822 -0.020666 -0.061925 0.023566
2815 -0.06735 -0.12827 -0.17053 -0.12187 -0.086351 -0.07806 -0.07512 -0.007822
2816 -0.071797 -0.14916 -0.18454 -0.11972 -0.08952 -0.087874 -0.082964 -0.02294
2817 -0.011804 -0.11149 -0.14076 -0.07176 -0.057909 -0.017128 -0.022809 -0.0067085
2818 -0.015022 -0.13865 -0.14854 -0.13135 -0.093838 -0.062631 -0.079693 -0.020237
2819 0.034241 -0.1226 -0.15032 -0.12478 -0.064947 -0.013855 -0.010488 0.044545
2820 0.11564 -0.12778 -0.15937 -0.10257 -0.063226 -0.030699 -0.054962 0.063797
2821 0.073896 -0.12688 -0.17951 -0.13252 -0.048865 -0.049853 -0.088667 0.010738
2822 0.012429 -0.13707 -0.1983 -0.095509 -0.0042043 -0.029247 -0.071222 -0.02952
2823 -0.039338 -0.16509 -0.19823 -0.10816 -0.023453 0.011299 -0.11341 -0.017878
2824 -0.014696 -0.12862 -0.15555 -0.089696 0.00026762 -0.0079245 -0.061901 0.0064936
2825 -0.0023331 -0.04122 -0.14577 -0.07136 0.027079 0.030392 -0.034835 0.055285
2826 -0.03822 -0.048392 -0.18164 -0.13808 -0.05132 -0.036122 -0.06781 -0.013773
2827 0.0013823 -0.028154 -0.18634 -0.097688 -0.04168 -0.036616 -0.037675 0.034739
2828 0.002245 -0.036505 -0.16971 -0.088991 -0.027539 0.01593 -0.030259 0.058551
2829 0.11013 -0.065707 -0.16849 -0.090675 -0.038798 -0.0097938 -0.059104 0.069222
2830 0.1245 -0.071269 -0.14235 -0.099609 -0.052967 -0.068448 -0.067988 -0.050336
2831 0.075783 -0.08535 -0.033799 -0.12579 -0.070886 -0.039352 -0.044973 0.016376
2832 0.10706 -0.081572 0.021338 -0.083346 -0.028275 0.045915 -0.037797 0.0023675
2833 0.027238 -0.061094 -0.044436 -0.08774 -0.060594 0.039811 -0.090502 -0.080651
2834 -0.011129 -0.11014 -0.10434 -0.077584 -0.046383 0.054667 -0.072097 0.021961
2835 -0.0012764 -0.1034 -0.16397 -0.078348 0.014628 0.009923 -0.072391 -0.0046773
2836 0.0075863 -0.083959 -0.12121 -0.028372 0.030369 0.036249 -0.031546 0.051394
2837 -0.031431 -0.12829 -0.15598 -0.051435 0.00273 -0.017035 -0.051 0.012166
2838 0.022052 -0.11681 -0.16185 0.0013409 0.025381 -0.034029 -0.039945 0.0084679
2839 0.10348 -0.10207 -0.13158 0.0050071 0.020002 -0.011682 0.02937 0.02229
2840 0.10728 -0.13492 -0.16951 -0.0044967 -0.015797 -0.050716 -0.030124 -0.021829
2841 0.12661 -0.086247 -0.12313 -0.0011205 -0.019736 -0.01293 -0.011709 -0.017407
2842 0.10114 -0.1024 -0.13806 -0.025644 -0.022855 0.028686 0.0054867 0.016315
2843 0.038405 -0.12651 -0.17139 -0.058278 -0.051774 0.061792 -0.021038 0.015337
2844 0.023448 -0.10276 -0.14367 -0.057752 -0.0011134 0.11978 -0.013123 0.0021083
2845 -0.0077797 -0.071623 -0.035654 -0.074206 -0.041022 0.062884 -0.022437 0.04027
2846 0.004433 -0.058055 0.035463 -0.051019 -0.021402 0.034551 -0.039142 -0.0038183
2847 -0.0095943 -0.079837 0.10038 -0.065613 0.030909 0.011727 -0.037626 -0.029247
2848 -0.012952 0.023902 0.072037 -0.067117 0.01897 -0.035457 -0.077381 -0.0069948
2849 0.080371 0.02512 0.053553 -0.044671 0.045021 -0.025011 -0.035065 -0.0028031
2850 0.1214 0.078218 0.21481 0.025846 0.053072 0.0078252 -0.06881 -0.014171
2851 0.11355 0.061277 0.048617 0.053782 0.084183 0.021851 0.030385 -0.01202
2852 0.11304 -0.013245 -0.022096 0.061618 0.052274 0.066107 0.022601 -0.0027079
2853 0.067212 -0.077877 -0.077589 0.040314 0.048155 0.071704 -0.0044538 -0.0078862
2854 -0.017526 -0.064888 -0.095943 -0.0013696 0.060426 0.07502 -0.015138 -0.026674
2855 0.010047 -0.02983 -0.036626 0.074147 0.054577 0.076906 0.031457 0.047207
2856 -0.02974 -0.058612 -0.075599 0.070193 0.071458 0.044042 0.031062 -0.064031
2857 0.021892 -0.069143 -0.090722 0.077839 0.087639 0.027628 0.015738 -0.043089
2858 -0.025705 -0.088755 -0.080555 0.070635 0.07418 -0.0043756 0.0099633 -0.048918
2859 -0.0069623 -0.011747 0.11457 0.089292 0.098811 0.032661 0.019959 0.016114
2860 0.10068 -0.025628 0.1581 0.10611 0.068882 -0.011863 0.042654 -0.053064
2861 0.083503 -0.03445 0.14847 0.099494 0.065083 -0.0064872 0.06473 -0.028302
2862 0.13494 -0.020972 0.17412 0.13853 0.1071 0.062809 0.066975 0.047969
2863 0.10776 -0.062423 0.21026 0.12555 0.077045 0.085015 0.04137 -0.040919
2864 0.071251 -0.033625 0.20147 0.12941 0.11819 0.1017 0.089446 -0.0032471
2865 0.072534 -0.036917 0.25819 0.1215 0.11964 0.14087 0.096861 0.018165
2866 0.0045664 -0.034078 0.24557 0.14841 0.14734 0.093014 0.11479 -0.046384
2867 0.015199 -0.04186 0.2715 0.16695 0.13651 0.02446 0.11021 0.0064781
2868 -0.0061682 -0.045362 0.29108 0.1632 0.10715 0.024036 0.068557 -0.02891
2869 0.0068344 -0.049923 0.28046 0.15363 0.13465 0.032632 0.10043 -0.012368
2870 0.030757 -0.014005 0.31356 0.18737 0.1417 0.044098 0.082088 -0.018147
2871 0.10648 0.067733 0.31533 0.17877 0.13658 0.069904 0.12108 -0.068665
2872 0.13953 0.11628 0.35745 0.18547 0.12654 0.16467 0.168 -0.035263
2873 0.12967 0.10373 0.33582 0.18464 0.14775 0.16679 0.14079 -0.00038152
2874 0.11826 0.1088 0.32447 0.19216 0.15801 0.1747 0.14129 0.0076502
2875 0.05223 0.073237 0.34457 0.19501 0.11989 0.072319 0.094785 -0.071108
2876 -0.0054969 0.030575 0.35798 0.20992 0.13446 0.083765 0.11021 -0.052856
2877 0.037176 0.037363 0.4015 0.1869 0.17051 0.099741 0.15014 0.012125
2878 0.024058 0.036692 0.41406 0.21007 0.16593 0.073027 0.12743 -0.019113
2879 -0.0024389 -0.01039 0.39273 0.1878 0.14947 0.030833 0.13645 -0.053001
2880 0.014334 0.030789 0.39284 0.16053 0.10578 0.04084 0.13782 -0.073079
2881 -0.0053635 0.015817 0.41566 0.19436 0.10354 0.054706 0.1487 -0.079818
2882 0.080069 0.066815 0.36416 0.16863 0.068183 0.087252 0.11616 -0.11767
2883 0.065232 0.11706 0.40884 0.15659 0.088734 0.13168 0.12701 -0.082034
2884 0.10273 0.16876 0.46214 0.19718 0.093815 0.17136 0.20586 -0.028272
2885 0.11929 0.11987 0.43804 0.13082 0.073925 0.14704 0.11903 -0.097971
2886 0.07363 0.11215 0.42946 0.20747 0.088956 0.12501 0.15026 -0.022449
2887 0.042452 0.11433 0.42134 0.2215 0.082447 0.086603 0.1957 -0.0011373
2888 -0.0059748 0.11998 0.46387 0.20501 0.099268 0.040539 0.15096 -0.080746
2889 0.0016278 0.16775 0.46515 0.2548 0.14214 0.063235 0.16201 -0.10579
2890 -0.0086295 0.20359 0.46604 0.20399 0.14683 0.077971 0.13417 -0.019642
2891 0.034213 0.16247 0.45013 0.21359 0.13055 0.065737 0.183 -0.01756
2892 -0.037704 0.16697 0.4282 0.16436 0.053622 0.015643 0.13081 -0.076429
2893 0.068349 0.15218 0.43327 0.12999 0.054283 0.027199 0.094593 -0.075747
2894 0.12922 0.21127 0.44805 0.14441 0.062784 0.15516 0.15143 -0.027605
2895 0.099514 0.2083 0.46468 0.096665 0.045175 0.13777 0.13487 -0.016693
2896 0.11166 0.23032 0.46467 0.10848 0.041406 0.12405 0.12601 -0.053052
2897 0.093459 0.21866 0.45987 0.12846 0.040477 0.12017 0.18546 0.0042001
2898 0.017922 0.2116 0.42655 0.073974 0.045848 0.0608 0.14504 -0.076768
2899 0.041195 0.23127 0.4714 0.10175 0.047439 0.053756 0.12682 -0.086176
2900 0.017477 0.18911 0.45479 0.099997 0.04045 0.053262 0.10086 -0.0048548
2901 0.02646 0.22048 0.46696 0.078483 0.062261 0.056799 0.13891 -0.011073
2902 -0.0018675 0.2225 0.44481 0.097739 0.032122 0.022455 0.084082 -0.10188
2903 -0.039985 0.20787 0.41002 0.076745 0.046003 0.026131 0.12628 -0.04165
2904 -0.0042721 0.17893 0.32958 0.048651 0.015144 0.033427 0.075102 -0.066268
2905 0.11027 0.20657 0.28374 0.069028 0.069734 0.047303 0.101 -0.017956
2906 0.15072 0.26802 0.28347 0.072204 0.052955 0.044659 0.094683 -0.0084744
2907 0.098106 0.18901 0.26366 0.05358 0.045096 0.040055 0.115 0.0014374
2908 0.099429 0.18519 0.25991 0.024246 0.038047 0.040722 0.073244 -0.0085409
2909 0.080161 0.18231 0.21858 0.038373 0.012078 0.010868 0.050079 -0.051169
2910 -0.0023261 0.15598 0.2164 0.011839 0.0069892 -0.0075261 0.081855 -0.082517
2911 0.016297 0.16131 0.21303 0.036245 0.01224 0.00066001 0.07024 -0.062576
2912 -0.024691 0.10381 0.17515 0.016921 -0.0058989 -0.025354 0.021916 -0.10907
2913 0.044452 0.097324 0.19781 0.012087 0.021912 0.014922 0.093501 -0.064612
2914 0.0029646 0.10161 0.21405 0.016474 0.024783 0.013738 0.091897 -0.021521
2915 0.0045772 0.048151 0.16475 0.02463 -0.00016605 0.018935 0.10456 -0.053499
2916 0.11958 0.059399 0.17116 0.040986 0.015915 0.036311 0.080337 -0.003927
2917 0.082093 0.050357 0.13951 0.00077227 -0.014064 -0.048433 0.020623 -0.059105
2918 0.096195 0.025586 0.11873 0.013548 -0.037583 -0.021197 0.0022582 -0.068724
2919 0.12326 0.052024 0.14187 -0.019845 -0.015302 -0.025791 0.041274 -0.073212
2920 0.091671 0.049502 0.11676 0.00075093 -0.0093413 -0.014345 0.067189 -0.08971
2921 0.024253 0.054541 0.12446 -0.00087285 -0.02758 -0.013569 0.056264 -0.091638
2922 0.050846 0.053499 0.14197 0.015273 -0.0042494 0.0076776 0.04904 -0.041257
2923 0.0031186 0.048667 0.11239 0.01371 -0.0090585 -0.0038363 0.062805 -0.020685
2924 -0.023129 0.038996 0.10332 -0.026844 -0.025668 -0.02425 0.018171 -0.039073
2925 0.0050639 0.028494 0.094601 -0.026318 -0.035907 0.008676 0.029656 -0.043461
2926 -0.022183 0.0071323 0.060328 -0.024152 -0.053226 -0.058628 0.035032 -0.03495
2927 0.11227 -0.00075936 0.063665 -0.033016 -0.0073347 -0.020992 0.055177 0.00017201
2928 0.098222 -0.004631 0.037142 -0.053879 -0.040704 -0.035096 0.060392 0.023484
2929 0.13019 0.0061273 0.093718 -0.018063 -0.014483 -0.042159 0.052558 0.030465
2930 0.087407 -0.016174 0.055465 -0.027587 -0.035862 -0.058743 0.013513 0.017927
2931 0.06071 -0.010656 0.032272 -0.059371 -0.034031 -0.033287 0.052019 -0.033681
2932 -0.0095474 0.018282 0.039599 -0.043204 -0.03849 -0.020851 0.036084 -0.047929
2933 -0.0089647 -0.014669 0.014376 -0.019678 -0.035439 -0.011195 0.088689 -0.012898
2934 -0.020302 -0.025671 0.042703 -0.038952 -0.028128 -0.062539 0.0018848 -0.039886
2935 -0.018549 -0.012043 0.055929 -0.057566 -0.065267 -0.053933 0.01647 -0.068394
2936 0.017293 -0.017644 0.038666 -0.03232 -0.029326 -0.026666 0.041546 0.026978
2937 -0.012054 -0.0085759 0.024013 -0.039773 -0.036655 -0.04932 0.0034811 -0.074101
2938 0.013959 -0.034468 0.02673 -0.060067 -0.040344 -0.028214 -0.0012235 -0.018369
2939 0.10709 -0.016519 -0.035863 -0.0099209 -0.027183 -0.041708 0.020362 -0.031787
2940 0.10837 -0.045551 0.00099341 -0.036475 -0.039132 -0.051822 0.030637 -0.027685
2941 0.12195 -0.033083 -0.0038098 -0.041648 -0.061941 -0.051846 0.029523 -0.033284
2942 0.095889 -0.040144 0.008057 -0.049062 -0.04882 -0.04894 -0.010372 -0.014362
2943 0.11553 -0.028856 0.011944 -0.011616 -0.045499 -0.028523 0.015794 0.03133
2944 0.051735 -0.055908 0.00017066 -0.04387 -0.041569 -0.056107 0.040689 -0.052389
2945 -0.011523 -0.055859 0.0061975 -0.061574 -0.039758 -0.023521 -0.0049456 -0.047447
2946 -0.02208 -0.036431 0.0053143 -0.057427 -0.048837 -0.031155 0.0011098 -0.030915
2947 -0.021187 -0.050863 -0.024619 -0.058551 -0.055416 -0.059379 0.011385 0.038337
2948 0.019425 -0.069854 -0.055662 -0.082645 -0.075975 -0.078003 -0.0048294 -0.00062161
2949 -0.004572 -0.062306 -0.027475 -0.069429 -0.053224 -0.036467 0.031066 0.06565
2950 -0.012629 -0.067337 -0.022138 -0.030252 -0.063603 -0.06993 -0.010189 -0.0062782
2951 0.11417 -0.068929 -0.024832 -0.051796 -0.046972 -0.075204 0.012747 -0.055756
2952 0.12578 -0.083171 -0.043515 -0.05938 -0.058111 -0.095548 -0.030788 -0.096155
2953 0.098199 -0.091252 -0.050118 -0.065374 -0.04893 -0.039652 0.0001277 -0.013813
2954 0.11529 -0.066684 -0.031031 -0.046588 -0.055839 -0.070936 -0.015167 -0.0060612
2955 0.037034 -0.084376 -0.053874 -0.062141 -0.074138 -0.07555 -0.029351 -0.031279
2956 -0.017413 -0.089807 -0.066488 -0.067015 -0.089507 -0.090003 -0.013176 -0.041038
2957 0.0010694 -0.083069 -0.071671 -0.070689 -0.068696 -0.072477 -0.011921 0.014334
2958 -0.0017679 -0.10115 -0.092834 -0.053083 -0.070085 -0.063991 0.029985 0.015056
2959 -0.053605 -0.11298 -0.084617 -0.062556 -0.057974 -0.055565 0.0068402 0.031757
2960 -0.0040526 -0.094764 -0.08974 -0.04263 -0.059183 -0.040659 -0.031454 0.0083692
2961 0.02892 -0.081706 -0.086734 -0.076904 -0.084372 -0.10561 -0.021239 -0.040859
2962 -0.047487 -0.088357 -0.097987 -0.091108 -0.079191 -0.042727 -0.030494 0.030733
2963 -0.040255 -0.095979 -0.07775 -0.081332 -0.071611 -0.0804 -0.035228 0.0088744
2964 0.014608 -0.097491 -0.10733 -0.063915 -0.07169 -0.083404 -0.032573 -0.023974
2965 0.054631 -0.10926 -0.094456 -0.086489 -0.091049 -0.087878 -0.071647 -0.099802
2966 0.042743 -0.11287 -0.081109 -0.069443 -0.057908 -0.073392 -0.047332 0.02184
2967 0.045066 -0.12021 -0.092083 -0.074607 -0.10648 -0.11974 -0.016096 -0.013829
2968 0.089629 -0.10097 -0.094336 -0.065441 -0.061416 -0.02184 0.018389 0.042143
2969 -0.031189 -0.1413 -0.1293 -0.096074 -0.095205 -0.067324 -0.012176 -0.0094652
2970 -0.021536 -0.10408 -0.10565 -0.091878 -0.089664 -0.087697 -0.03524 -0.027824
2971 -0.019983 -0.098662 -0.096925 -0.051802 -0.073543 -0.055881 -0.027035 -0.029832
2972 -0.046971 -0.14684 -0.12356 -0.090676 -0.10063 -0.076745 0.0075906 0.04397
2973 -0.00057789 -0.11718 -0.12139 -0.10612 -0.093751 -0.082569 -0.041744 -0.026798
2974 -0.016425 -0.11946 -0.13283 -0.097033 -0.08947 -0.073123 -0.042199 0.045443
2975 -0.0037926 -0.10273 -0.091388 -0.091127 -0.095279 -0.093167 0.015757 -0.038495
2976 -0.02805 -0.10671 -0.12822 -0.069321 -0.060498 -0.085741 -0.066198 0.019407
2977 -0.061567 -0.12067 -0.1552 -0.1039 -0.11663 -0.10687 -0.045902 0.024479
2978 -0.020435 -0.12593 -0.14694 -0.1088 -0.10018 -0.10322 -0.042007 0.05758
2979 0.023058 -0.1191 -0.12154 -0.062772 -0.076275 -0.050772 -0.0083815 0.017432
2980 -0.075439 -0.11101 -0.15442 -0.050086 -0.11337 -0.088696 -0.065116 0.027514
2981 -0.049727 -0.14545 -0.14443 -0.09642 -0.10717 -0.10762 -0.062621 0.0039055
2982 -0.048964 -0.12794 -0.14565 -0.076903 -0.086992 -0.082854 -0.0089553 0.053177
2983 0.019929 -0.091202 -0.15023 -0.097947 -0.078482 -0.062418 0.01998 0.060619
2984 0.055811 -0.1338 -0.12058 -0.089181 -0.062731 -0.081081 0.018406 0.00080074
2985 0.052694 -0.1123 -0.11408 -0.089645 -0.06236 -0.075935 -0.032789 -0.017828
2986 0.050167 -0.089527 -0.1136 -0.080789 -0.063209 -0.053319 -0.0025836 0.072294
2987 -0.010561 -0.12653 -0.14996 -0.073902 -0.080288 -0.084013 -0.033638 0.027766
2988 -0.079318 -0.14745 -0.17134 -0.085656 -0.095737 -0.071267 -0.066303 -0.011062
2989 -0.023895 -0.10629 -0.13874 -0.0784 -0.093286 -0.073571 -0.029007 0.054149
2990 -0.051503 -0.11791 -0.14779 -0.084054 -0.095025 -0.097425 -0.068052 0.0013411
2991 -0.07345 -0.13449 -0.16445 -0.097117 -0.10214 -0.089338 -0.083857 -0.061057
2992 -0.028347 -0.12531 -0.14997 -0.10167 -0.088533 -0.10035 -0.075171 0.013785
2993 -0.045124 -0.138 -0.16279 -0.074825 -0.090052 -0.067136 -0.040186 -0.0046737
2994 -0.081782 -0.1205 -0.15466 -0.10416 -0.10945 -0.08216 -0.07272 0.0040281
2995 -0.10488 -0.11919 -0.15375 -0.13221 -0.12384 -0.10728 -0.059525 -0.02822
2996 -0.068606 -0.12685 -0.15669 -0.094446 -0.091939 -0.067078 -0.044899 0.099612
2997 -0.072054 -0.1659 -0.18746 -0.11014 -0.10045 -0.091562 -0.082014 -0.045687
2998 -0.053791 -0.13498 -0.18981 -0.11389 -0.069507 -0.079225 -0.047829 0.062115
2999 -0.074178 -0.12841 -0.1499 -0.11308 -0.081796 -0.091519 -0.0084032 0.026227
3000 -0.055226 -0.14144 -0.18576 -0.10155 -0.094025 -0.095453 -0.075258 -0.0066615
3001 -0.068653 -0.1265 -0.18401 -0.097795 -0.097064 -0.10185 -0.058882 -0.01428
3002 -0.07989 -0.15344 -0.18173 -0.13407 -0.13452 -0.13063 -0.072827 -0.0078681
3003 -0.071388 -0.14057 -0.16321 -0.071263 -0.094923 -0.058455 -0.069292 0.070454
3004 -0.063465 -0.13595 -0.1744 -0.083937 -0.053252 -0.077899 -0.0085862 0.10017
3005 -0.096032 -0.14131 -0.16436 -0.1164 -0.12164 -0.086872 -0.084751 -0.0018429
3006 -0.0925 -0.14414 -0.1623 -0.083624 -0.08735 -0.086146 -0.044015 0.0019788
3007 -0.079227 -0.12891 -0.16266 -0.070878 -0.095739 -0.09457 -0.06813 0.0026406
3008 -0.083204 -0.13433 -0.17168 -0.10264 -0.080408 -0.1004 -0.065014 -0.0074977
3009 -0.024672 -0.13728 -0.16549 -0.099105 -0.078097 -0.093158 -0.074329 0.017564
3010 -0.12051 -0.11506 -0.15171 -0.066939 -0.088006 -0.1043 -0.067764 -0.057094
3011 -0.080616 -0.065099 -0.1728 -0.084153 -0.046475 -0.088726 -0.036228 0.0038975
3012 -0.11409 -0.07678 -0.19371 -0.017257 -0.062254 -0.11383 -0.097653 0.026259
3013 -0.049081 -0.030472 -0.15794 0.025399 -0.050023 -0.097223 -0.055737 -0.007459
3014 -0.10847 -0.069834 -0.19274 0.011046 -0.087792 -0.14217 -0.072072 -0.047297
3015 -0.10234 -0.12416 -0.20983 0.012292 -0.10701 -0.10739 -0.091407 -0.021206
3016 -0.094503 -0.10864 -0.188 0.0059281 -0.08364 -0.079165 -0.058411 0.022716
3017 -0.10755 -0.10998 -0.19187 -0.048446 -0.087269 -0.084859 -0.066766 0.0005579
3018 -0.094588 -0.10591 -0.15384 -0.02903 -0.069638 -0.050483 -0.0111 0.02682
3019 -0.082895 -0.10666 -0.15351 -0.024663 -0.091037 -0.081456 -0.019085 0.050241
3020 -0.11467 -0.085393 -0.16134 -0.045567 -0.087096 -0.0074003 -0.04954 0.10666
3021 -0.1029 -0.10925 -0.17648 -0.074071 -0.053045 -0.019424 -0.072454 -0.046975
3022 -0.10263 -0.12336 -0.19484 -0.041155 -0.056765 -0.068308 -0.052199 -0.0011934
3023 -0.093364 -0.14102 -0.1925 -0.067468 -0.028084 -0.062702 -0.035773 0.020198
3024 -0.12375 -0.14664 -0.19591 -0.016592 -0.066813 -0.10724 -0.070728 0.02374
3025 -0.14115 -0.13536 -0.1835 0.060234 -0.046142 -0.08812 -0.066812 0.018002
3026 -0.11674 -0.1514 -0.19379 0.06051 -0.073961 -0.1047 -0.062497 -0.017527
3027 -0.092164 -0.12319 -0.18523 0.091116 -0.05531 -0.049397 -0.075512 0.028025
3028 -0.11939 -0.11758 -0.16625 0.054043 -0.063139 -0.042191 -0.079306 0.098467
3029 -0.089928 -0.12021 -0.18717 0.074349 -0.080308 -0.067475 -0.017201 0.013849
3030 -0.090416 -0.0965 -0.17562 0.088735 -0.062597 -0.049419 -0.026295 0.02464
3031 -0.14528 -0.12487 -0.18234 0.036051 -0.078006 0.0053473 -0.04514 0.060742
3032 -0.09946 -0.12631 -0.17345 0.10443 -0.070845 0.051503 -0.047635 0.022554
3033 -0.093648 -0.088675 -0.18685 0.13516 -0.072594 0.05564 0.0080509 0.030026
3034 -0.13325 -0.12756 -0.1935 0.10934 -0.065493 -0.0030642 -0.037254 -0.0010627
3035 -0.10173 -0.11713 -0.15861 0.12998 -0.010562 -0.041278 -0.0018383 0.0063591
3036 -0.11513 -0.10781 -0.15922 0.14135 -0.023541 -0.082952 -0.068503 0.011811
3037 -0.10537 -0.10918 -0.1834 0.14255 0.00022968 -0.053746 -0.045167 -0.0040775
3038 -0.13936 -0.14174 -0.19506 0.10491 -0.034259 -0.06995 -0.027922 0.0062843
3039 -0.12534 -0.11843 -0.18061 0.14303 -0.055648 -0.066604 -0.078587 -0.034904
3040 -0.10835 -0.13093 -0.16378 0.15117 -0.049707 -0.089967 -0.074601 -0.085892
3041 -0.14062 -0.12835 -0.182 0.19235 -0.020467 0.034119 -0.035756 0.020519
3042 -0.063324 -0.11315 -0.17467 0.19959 -0.025426 0.069285 -0.0033804 0.084391
3043 -0.044491 -0.11137 -0.14318 0.17579 -0.044815 0.029701 -0.073105 -0.071907
3044 -0.077158 -0.12931 -0.12074 0.17601 -0.060564 -0.017893 -0.10736 -0.038135
3045 -0.079606 -0.099215 -0.046121 0.17911 -0.034233 -0.0017767 -0.054534 0.010066
3046 -0.13199 -0.13483 -0.15057 0.1777 -0.026172 -0.018461 -0.057409 -0.0098119
3047 -0.10976 -0.096218 -0.15063 0.18763 0.0068592 -0.036964 -0.041003 -0.0033601
3048 -0.11743 -0.09628 -0.1558 0.19431 -0.0025499 -0.033398 -0.047278 0.0030116
3049 -0.13049 -0.12569 -0.17827 0.25964 0.0080611 -0.022902 -0.049572 0.022013
3050 -0.11884 -0.10461 -0.17572 0.21148 -0.020738 -0.051056 -0.084837 -0.049985
3051 -0.16865 -0.14982 -0.1823 0.20048 -0.034627 0.0681 -0.072002 -0.069723
3052 -0.10793 -0.12025 -0.16268 0.20901 -0.023916 0.10658 -0.026056 0.0049185
3053 -0.053804 -0.13948 -0.17008 0.20375 -0.043955 0.058852 -0.040861 -0.05264
3054 -0.063222 -0.12136 -0.18713 0.23075 -0.028554 0.073179 -0.051545 -0.012098
3055 -0.060469 -0.15073 -0.17921 0.20879 -0.059123 -0.0093352 -0.05002 -0.084346
3056 -0.030146 -0.11441 -0.17684 0.23709 -0.043572 0.031641 -0.045715 -0.041465
3057 -0.057424 -0.11496 -0.17088 0.24225 -0.025571 -0.0045729 -0.057969 -0.079233
3058 -0.11074 -0.1533 -0.19372 0.20142 -0.01556 0.081683 -0.032804 -0.049661
3059 -0.13658 -0.12881 -0.17446 0.22391 0.026571 0.14373 -0.040768 -0.055519
3060 -0.055226 -0.13339 -0.17625 0.18712 0.042932 0.12616 -0.046743 -0.071058
3061 -0.13446 -0.13097 -0.20405 0.19177 0.013752 0.10554 -0.053888 -0.035226
3062 -0.11754 -0.15125 -0.17396 0.20574 0.014163 0.076868 -0.072462 -0.10543
3063 -0.050358 -0.097825 -0.17146 0.21194 0.019544 0.087804 -0.014857 -0.020532
3064 -0.029295 -0.025386 -0.17964 0.21032 -0.031705 0.03784 -0.080691 -0.066161
3065 0.0059677 -0.023308 -0.18469 0.2049 -0.031724 0.070966 -0.052726 -0.028549
3066 -0.05876 -0.08772 -0.20015 0.15914 -0.051823 0.096162 -0.05938 -0.053307
3067 -0.058157 -0.077881 -0.17771 0.16828 -0.037342 0.15256 -0.037125 -0.10132
3068 -0.057194 -0.080843 -0.18154 0.16927 -0.043101 0.16099 -0.01974 -0.036194
3069 -0.064552 -0.10639 -0.1859 0.11491 -0.03694 0.11482 -0.0061442 -0.064482
3070 -0.096169 -0.11144 -0.1895 0.10352 -0.020319 0.13696 -0.027449 -0.10805
3071 -0.095636 -0.1071 -0.16968 0.13352 -0.00096806 0.10625 -0.039573 -0.043459
3072 0.011946 -0.1001 -0.17204 0.079526 0.014513 0.079299 -0.018688 -0.073447
3073 0.0077091 -0.10588 -0.18707 0.10071 0.046144 0.060165 -0.071833 -0.089875
3074 0.049562 -0.1104 -0.19257 0.083259 0.021875 0.16255 -0.066567 -0.051763
3075 -0.023196 -0.12249 -0.18255 0.077255 0.025706 0.17578 -0.038012 -0.060962
3076 0.025247 -0.10886 -0.1718 0.10209 0.038557 0.19458 -0.018986 -0.03353
3077 -0.01967 -0.082488 -0.17483 0.058147 -0.026112 0.1332 -0.055101 -0.094538
3078 -0.028428 -0.10484 -0.18476 0.077544 0.0024086 0.14862 -0.044245 -0.061036
3079 -0.0086149 -0.096841 -0.1546 0.0672 -0.02008 0.16166 -0.03906 -0.037655
3080 0.026708 -0.10496 -0.18289 0.064086 -0.01137 0.11494 -0.046165 -0.087073
3081 0.07088 -0.090085 -0.17388 0.082422 0.0019414 0.12957 -0.020489 0.012099
3082 0.080023 -0.10572 -0.16211 0.040509 -0.010668 0.17983 -0.010824 0.00049048
3083 0.033366 -0.1309 -0.20347 0.045125 -0.012347 0.17186 -0.025168 -0.059028
3084 0.030978 -0.11137 -0.17517 0.032771 0.0084043 0.19039 -0.020333 -0.10057
3085 -0.018979 -0.13039 -0.186 0.046807 0.031685 0.1226 -0.030668 -0.078194
3086 -0.040486 -0.12576 -0.21287 -0.0028365 0.025446 0.088595 -0.065452 -0.053233
3087 0.0092165 -0.13981 -0.21397 0.01342 0.038797 0.083231 -0.054837 -0.097921
3088 0.085559 -0.13271 -0.18238 0.014516 0.0040981 0.028268 -0.084101 -0.069799
3089 0.15672 -0.10984 -0.1598 0.026862 0.039199 0.092964 -0.012736 -0.060097
3090 0.050824 -0.1007 -0.20047 0.032598 -0.00937 0.06868 -0.02672 -0.044526
3091 0.071057 -0.12014 -0.19372 0.010605 -0.0082491 0.067396 -0.070365 -0.041414
3092 0.0622 -0.10095 -0.1726 0.031891 -0.0087481 0.1096 -0.04145 -0.039942
3093 0.0068925 -0.082304 -0.044884 0.002407 -0.0011072 0.12359 0.0076758 -0.08909
3094 -0.0018848 -0.068516 -0.045407 0.017593 -0.011966 0.15859 0.064791 -0.066249
3095 -0.023812 -0.098208 -0.0021805 -0.0057006 -0.023515 0.13563 -0.048973 -0.11775
3096 -0.021799 -0.10753 0.011686 -0.0029543 -0.020514 0.16663 -0.004948 -0.046545
3097 -0.038427 -0.080001 0.031233 -0.0043781 -0.018963 0.12002 -0.045973 -0.10345
3098 0.060736 -0.10048 -0.05317 0.027438 0.023598 0.11425 -0.035137 -0.035292
3099 0.095189 -0.11328 -0.10834 -0.033166 -0.0069115 0.061615 -0.063722 -0.09144
3100 0.072721 -0.11754 -0.13804 -0.017059 -0.010481 0.083371 -0.060156 -0.016208
3101 0.048584 -0.12 -0.14258 -0.016993 0.02059 0.045967 -0.062381 -0.028637
3102 0.087677 -0.081519 -0.10401 0.027213 0.044921 0.13586 -0.011316 0.026845
3103 -0.010171 -0.092271 -0.13197 -0.015311 0.0087923 0.06427 -0.0045901 -0.046443
3104 -0.045268 -0.11499 -0.13469 -0.042735 0.00058324 0.062916 -0.0024047 -0.070791
3105 -0.059925 -0.13109 -0.14927 -0.039358 -0.034396 0.082252 -0.023369 -0.09472
3106 0.016237 -0.11263 -0.11307 -0.028072 -0.029855 0.099908 -0.023244 -0.014528
3107 0.0073099 -0.050118 0.049601 -0.0011159 -0.029004 0.12799 0.032812 -0.030096
3108 -0.0076274 -0.060279 0.082458 -0.01336 -0.033063 0.06056 -0.010143 -0.092884
3109 -0.027365 0.039209 0.077565 -0.038073 -0.041032 0.018417 -0.070778 -0.024133
3110 -0.036342 0.023657 0.076032 -0.052147 -0.023121 0.038073 -0.088102 -0.067811
3111 0.071221 0.062736 0.11211 -0.052881 -0.0079801 0.080579 -0.0095668 -0.029149
3112 0.025053 0.013224 0.13744 -0.024445 -0.048109 -0.019195 -0.043541 -0.13208
3113 0.080796 0.0074924 0.14048 -0.027919 -0.0083182 0.054741 -0.011376 -0.021266
3114 0.017069 -0.0080192 0.11914 -0.019142 -0.013477 0.053007 0.037889 -0.044624
3115 -0.023549 -0.023361 0.092746 -0.031406 -0.032536 0.045313 0.013335 -0.061572
3116 -0.021296 -0.067113 -0.0082774 -0.07114 -0.071195 0.0033396 -0.03904 -0.15188
3117 -0.017963 -0.066664 -0.032961 -0.030234 -0.048374 0.020946 -0.018624 -0.11991
3118 -0.073701 -0.065776 -0.032604 -0.061277 -0.066953 0.0096119 -0.031929 -0.14445
3119 -0.024458 -0.044058 0.020473 -0.043481 -0.031493 0.018828 0.016947 -0.043635
3120 -0.027455 -0.016859 0.24661 -0.044145 -0.065342 0.032304 -0.026088 -0.078424
3121 -0.066623 0.10187 0.26968 -0.034599 -0.030471 0.03191 -0.038733 -0.057142
3122 -0.03468 0.10841 0.26411 -0.051253 -0.05152 0.0010064 -0.098427 -0.04754
3123 -0.049857 0.089446 0.25816 -0.075266 -0.054099 -0.015787 -0.035042 -0.095289
3124 -0.086415 0.078594 0.2377 -0.09006 -0.082598 -0.034541 -0.046846 -0.1008
3125 -0.054962 0.050733 0.25079 -0.066734 -0.062067 -0.0059451 -0.001081 -0.087475
3126 -0.043829 0.010111 0.28967 -0.046338 -0.053256 -0.008289 0.034044 -0.11036
3127 -0.063927 0.021529 0.2829 -0.088462 -0.085905 0.0041672 0.02882 -0.075552
3128 -0.090074 -0.0014824 0.28485 -0.064245 -0.083534 0.0044433 -0.00070473 -0.11241
3129 -0.061581 -0.021184 0.25862 -0.078959 -0.069203 -0.0047005 0.0053207 -0.094288
3130 -0.082069 -0.011456 0.29713 -0.049943 -0.086372 -0.044554 0.048146 -0.1451
3131 -0.095616 -0.0076874 0.27809 -0.053337 -0.064741 -0.0052183 0.045792 -0.059295
3132 -0.10582 0.11785 0.27361 -0.05968 -0.07023 -0.0065321 0.023597 -0.10076
3133 -0.076491 0.1538 0.29404 -0.074614 -0.081239 -0.027916 -0.017058 -0.091751
3134 -0.063708 0.12884 0.32618 -0.065558 -0.062128 -0.0078398 -0.020352 -0.10172
3135 -0.082285 0.1198 0.32508 -0.075542 -0.089457 -0.044234 -0.030587 -0.032328
3136 -0.082363 0.12181 0.32672 -0.055876 -0.054306 -0.054658 -0.025271 -0.069446
3137 -0.01096 0.069783 0.33857 -0.087609 -0.092415 -0.044641 -0.049046 -0.067684
3138 -0.0083673 0.039231 0.33177 -0.088103 -0.11556 -0.082345 -0.056241 -0.10768
3139 -0.011095 0.069259 0.36134 -0.055077 -0.063394 -0.026579 0.010975 -0.090541
3140 -0.043122 0.063438 0.34324 -0.071671 -0.092993 -0.059253 -0.00082975 -0.14156
3141 -0.038529 0.16484 0.38443 -0.10001 -0.088802 -0.041977 0.054356 -0.10571
3142 -0.090707 0.17328 0.32953 -0.065168 -0.087861 -0.060731 0.024771 -0.10051
3143 -0.087054 0.15819 0.34713 -0.073942 -0.06624 -0.024955 0.030116 -0.031664
3144 -0.098451 0.18277 0.35544 -0.069226 -0.071669 -0.0091284 0.054252 -0.098722
3145 -0.088759 0.17234 0.36179 -0.09083 -0.063688 -0.042242 -0.0060227 -0.08324
3146 -0.086696 0.21014 0.37739 -0.070663 -0.081897 -0.038626 -0.00033726 -0.10018
3147 -0.063833 0.2133 0.37111 -0.096887 -0.098406 -0.05561 0.00085815 -0.094527
3148 -0.046531 0.24759 0.41218 -0.075021 -0.069305 -0.026814 0.024834 -0.048805
3149 -0.11304 0.21888 0.35554 -0.085365 -0.083534 -0.030988 -0.012511 -0.068023
3150 -0.11449 0.18654 0.28322 -0.084788 -0.089573 -0.084402 -0.032136 -0.026322
3151 -0.070963 0.23496 0.37718 -0.089722 -0.073602 -0.046015 0.05211 -0.03641
3152 -0.08594 0.2407 0.32156 -0.088296 -0.090601 -0.046059 -0.00074478 -0.054198
3153 -0.045537 0.2351 0.33261 -0.11905 -0.1116 -0.050423 0.015561 -0.099327
3154 -0.049675 0.22352 0.27101 -0.10013 -0.10766 -0.063407 -0.011224 -0.091845
3155 -0.065592 0.22921 0.25449 -0.098847 -0.11275 -0.069971 -0.011899 -0.10166
3156 -0.024789 0.23657 0.23316 -0.080481 -0.098577 -0.10676 -0.020363 -0.10589
3157 -0.063967 0.22714 0.21127 -0.085015 -0.073846 -0.047729 -0.018658 -0.0035396
3158 -0.063804 0.23417 0.18676 -0.11262 -0.10201 -0.095902 -0.033352 -0.064288
3159 -0.077441 0.23915 0.19961 -0.066772 -0.075195 -0.027396 0.037593 -0.060696
3160 -0.082959 0.22634 0.15474 -0.095636 -0.10733 -0.04616 0.032539 -0.1125
3161 -0.10605 0.2268 0.14901 -0.08023 -0.11327 -0.10568 -0.002016 -0.11152
3162 -0.10496 0.20686 0.14256 -0.098664 -0.11114 -0.091378 -0.019321 -0.091341
3163 -0.096161 0.22034 0.1534 -0.12835 -0.11541 -0.057772 0.0068248 -0.046079
3164 -0.087988 0.23772 0.13836 -0.093051 -0.1067 -0.079695 -0.03567 -0.14243
3165 -0.10791 0.21147 0.11277 -0.11221 -0.11736 -0.080879 -0.020734 -0.10172
3166 -0.11914 0.22976 0.098163 -0.11656 -0.12491 -0.11516 -0.035769 -0.14261
3167 -0.0958 0.24219 0.12291 -0.090063 -0.093407 -0.071737 -0.018594 -0.089422
3168 -0.13781 0.19672 0.059707 -0.1015 -0.1235 -0.091501 -0.031208 -0.057371
3169 -0.017535 0.21963 0.085394 -0.11094 -0.10336 -0.061375 0.030667 -0.11255
3170 -0.020212 0.19772 0.075041 -0.1212 -0.1383 -0.12269 -0.046697 -0.054177
3171 0.023381 0.23407 0.062727 -0.1058 -0.088523 -0.081802 -0.016442 -0.041925
3172 -0.014057 0.236 0.11699 -0.079782 -0.080462 -0.040066 0.070254 -0.018064
3173 -0.073394 0.22685 0.10718 -0.10895 -0.11846 -0.09157 -0.0052411 -0.085992
3174 -0.12963 0.1578 0.074498 -0.11711 -0.11898 -0.088634 -0.074706 -0.12331
3175 -0.13378 0.20698 0.083995 -0.11461 -0.12298 -0.096368 -0.03363 -0.10775
3176 -0.1012 0.17522 0.038671 -0.097757 -0.094048 -0.043492 -0.0093248 -0.057107
3177 -0.083363 0.18435 0.081428 -0.11145 -0.10373 -0.063496 0.024211 -0.037465
3178 -0.13071 0.14812 0.039495 -0.080944 -0.092167 -0.080799 0.068166 -0.021603
3179 -0.10522 0.12151 -0.011788 -0.12734 -0.13773 -0.12276 -0.038569 -0.14837
3180 -0.069405 0.1246 0.042529 -0.096272 -0.12407 -0.067277 0.032457 -0.03784
3181 -0.069363 0.09407 -0.020534 -0.11976 -0.12204 -0.14064 -0.057548 -0.12687
3182 0.0071101 0.1227 0.025092 -0.10401 -0.10088 -0.082015 -0.015902 -0.061536
3183 -0.0055272 0.084966 -0.016151 -0.099663 -0.11768 -0.090869 -0.037627 -0.059845
3184 0.0047955 0.092705 -0.008824 -0.072497 -0.086641 -0.057953 3.8495e-05 -0.039193
3185 -0.024792 0.062133 -0.010627 -0.12728 -0.1129 -0.090046 -0.074906 -0.11056
3186 -0.048479 0.089111 0.01979 -0.091425 -0.11084 -0.10208 0.015119 -0.084239
3187 -0.091417 0.08579 -0.0066736 -0.11246 -0.10662 -0.10971 0.018405 -0.091638
3188 -0.1074 0.077998 -0.0036568 -0.12562 -0.11509 -0.086288 -0.01835 -0.098276
3189 -0.061271 0.10678 0.01106 -0.081286 -0.098026 -0.073062 -0.0098144 -0.061034
3190 -0.072508 0.040435 -0.038723 -0.14065 -0.11952 -0.11628 -0.028249 -0.066972
3191 -0.12065 0.034763 -0.018246 -0.10649 -0.11817 -0.11442 -0.053994 -0.081841
3192 -0.10104 0.071972 -0.03304 -0.11032 -0.11018 -0.10722 -0.020378 -0.065229
3193 -0.0029405 0.05131 -0.058653 -0.12891 -0.13409 -0.15282 -0.053123 -0.14158
3194 0.010632 0.042198 -0.053786 -0.084695 -0.12183 -0.073591 -0.014917 -0.10827
3195 0.031705 0.052267 -0.069409 -0.11666 -0.12803 -0.13058 0.016548 -0.050774
3196 0.010868 0.026595 -0.031792 -0.10142 -0.11973 -0.079169 0.018323 -0.086782
3197 -0.02055 -0.0019168 -0.080045 -0.11545 -0.13904 -0.12146 -0.0099811 -0.1252
3198 -0.055647 0.028302 -0.086609 -0.12943 -0.10929 -0.1123 -0.055756 -0.14088
3199 -0.066384 0.02322 -0.070902 -0.13086 -0.1259 -0.08061 -0.04407 -0.067997
3200 -0.034562 0.036258 -0.076345 -0.1146 -0.1258 -0.1218 -0.049725 -0.083385
3201 -0.087999 0.0023566 -0.093618 -0.1113 -0.12533 -0.14848 -0.087249 -0.1846
3202 -0.078086 0.019935 -0.074191 -0.096755 -0.12444 -0.17934 -0.092424 -0.12719
3203 -0.064074 0.016033 -0.063115 -0.11233 -0.11914 -0.12377 -0.029319 -0.13498
3204 -0.077091 0.012242 -0.095148 -0.12232 -0.11937 -0.14165 -0.077633 -0.087308
3205 0.0039116 -0.03232 -0.11505 -0.13023 -0.14446 -0.12788 -0.083458 -0.13878
3206 0.034984 -0.0061317 -0.086394 -0.11625 -0.11334 -0.11106 0.010098 -0.10611
3207 0.025537 -0.029143 -0.10319 -0.11068 -0.11431 -0.11984 -0.030527 -0.081843
3208 0.03204 -0.038995 -0.11833 -0.15794 -0.14156 -0.14716 -0.091912 -0.059241
3209 0.0054622 -0.030827 -0.11153 -0.12921 -0.11159 -0.10412 -0.050856 -0.05524
3210 0.077575 -0.0053983 -0.081107 -0.11259 -0.10819 -0.11551 -0.013101 -0.066108
3211 0.076648 -0.0092 -0.10769 -0.1242 -0.10441 -0.12541 -0.043755 -0.084926
3212 0.05499 -0.018142 -0.12933 -0.12069 -0.1099 -0.13704 -0.06504 -0.11528
3213 0.063743 -0.0027733 -0.097826 -0.10271 -0.12273 -0.11386 -0.073994 -0.11436
3214 0.020556 -0.042335 -0.12757 -0.13613 -0.11905 -0.11885 -0.045809 -0.11238
3215 -0.023962 -0.051657 -0.13646 -0.13184 -0.13932 -0.11678 -0.062414 -0.082959
3216 -0.049639 -0.048918 -0.14089 -0.11204 -0.12251 -0.12279 -0.036928 -0.087687
3217 -0.010636 -0.02872 -0.14139 -0.13249 -0.14424 -0.14383 -0.061773 -0.042006
3218 0.064736 -0.061682 -0.13687 -0.12289 -0.14341 -0.1032 -0.053917 -0.034754
3219 0.082239 -0.033613 -0.13856 -0.11334 -0.11751 -0.088128 -0.029712 -0.012712
3220 0.10548 -0.037695 -0.13547 -0.10245 -0.12359 -0.11082 -0.049037 -0.0317
3221 0.10535 -0.023557 -0.13553 -0.10741 -0.12006 -0.10076 -0.060361 -0.10199
3222 0.10296 -0.055788 -0.15575 -0.15926 -0.12489 -0.13585 -0.071076 -0.069837
3223 0.13595 -0.04934 -0.10935 -0.11645 -0.10741 -0.10302 -0.02958 -0.034095
3224 0.081282 -0.091602 -0.1346 -0.12685 -0.12 -0.14884 -0.058185 -0.11558
3225 0.089915 -0.080563 -0.17857 -0.112 -0.096972 -0.11762 -0.0702 -0.092172
3226 0.092478 -0.057465 -0.13255 -0.13169 -0.12166 -0.15827 -0.094834 -0.10582
3227 0.11432 -0.056226 -0.14646 -0.11618 -0.10519 -0.14098 -0.076379 -0.10799
3228 0.10095 -0.060118 -0.17365 -0.12825 -0.11641 -0.1281 -0.084983 -0.079087
3229 0.14771 -0.03659 -0.12887 -0.10506 -0.089068 -0.1017 -0.036668 -0.033365
3230 0.19447 -0.051641 -0.12203 -0.10717 -0.10218 -0.12082 -0.067132 -0.056323
3231 0.11465 -0.083693 -0.17558 -0.086295 -0.11537 -0.14003 -0.085277 -0.050781
3232 0.14803 -0.050935 -0.15121 -0.077398 -0.11209 -0.13179 -0.057112 -0.11936
3233 0.15432 -0.082146 -0.13844 -0.079742 -0.10798 -0.16048 -0.097626 -0.073088
3234 0.048569 -0.086868 -0.1749 -0.091866 -0.12965 -0.15923 -0.096721 -0.10818
3235 0.075152 -0.05391 -0.13983 -0.07605 -0.13864 -0.1216 -0.091215 -0.063015
3236 0.042124 -0.072461 -0.16961 -0.072824 -0.090272 -0.12452 -0.05894 -0.067913
3237 0.023677 -0.10157 -0.17771 -0.076057 -0.15004 -0.16278 -0.074875 -0.10762
3238 0.041 -0.10161 -0.18456 -0.1102 -0.11541 -0.13786 -0.091849 -0.075469
3239 0.15879 -0.067896 -0.15873 -0.096485 -0.1089 -0.12421 -0.078664 -0.075818
3240 0.096525 -0.11607 -0.18467 -0.10531 -0.12211 -0.14149 -0.080328 -0.074426
3241 0.12128 -0.11043 -0.19096 -0.11002 -0.090887 -0.13576 -0.090933 -0.092064
3242 0.09233 -0.072791 -0.16759 -0.082306 -0.10306 -0.15726 -0.077527 -0.077782
3243 0.043343 -0.096213 -0.17735 -0.09336 -0.089725 -0.15284 -0.1093 -0.11127
3244 0.052356 -0.096585 -0.17535 -0.076394 -0.095684 -0.11158 -0.076817 -0.062269
3245 0.033258 -0.084916 -0.17169 -0.10206 -0.099713 -0.10003 -0.045651 -0.068217
3246 0.012371 -0.094398 -0.16554 -0.063411 -0.10987 -0.13827 -0.013696 -0.065925
3247 0.064894 -0.10749 -0.14415 -0.052535 -0.11883 -0.083916 -0.07988 -0.018024
3248 0.13092 -0.10226 -0.14836 -0.048499 -0.0968 -0.13533 -0.050015 -0.089942
3249 0.055549 -0.1275 -0.21578 -0.085023 -0.1566 -0.18992 -0.10835 -0.07338
3250 0.12467 -0.10124 -0.17545 -0.088356 -0.13962 -0.10974 -0.082394 -0.012609
3251 0.071994 -0.10467 -0.19648 -0.06599 -0.13639 -0.11572 -0.093829 -0.1242
3252 0.017097 -0.096948 -0.17085 -0.084904 -0.10619 -0.12951 -0.090033 -0.115
3253 0.01526 -0.13376 -0.19951 -0.098228 -0.088285 -0.12572 -0.091888 -0.045083
3254 0.026992 -0.10952 -0.20659 -0.058822 -0.071554 -0.13985 -0.098472 -0.022482
3255 -0.0099049 -0.14122 -0.21532 -0.091825 -0.077744 -0.11872 -0.082897 -0.08663
3256 -0.0070523 -0.14248 -0.20509 -0.091189 -0.073813 -0.13805 -0.12386 -0.10287
3257 0.00055039 -0.10249 -0.2076 -0.086293 -0.079382 -0.14078 -0.084916 -0.034226
3258 0.040693 -0.11793 -0.20728 -0.094017 -0.092791 -0.14369 -0.099551 -0.10178
3259 0.064286 -0.10218 -0.18752 -0.0873 -0.1015 -0.10866 -0.10463 -0.088953
3260 0.056578 -0.12973 -0.18472 -0.10057 -0.12163 -0.084096 -0.10485 -0.12041
3261 0.0030511 -0.13372 -0.21237 -0.11864 -0.11406 -0.13949 -0.094655 -0.039579
3262 0.0030437 -0.11106 -0.20836 -0.061162 -0.1242 -0.10215 -0.089089 -0.12247
3263 -0.024594 -0.095956 -0.19284 -0.036586 -0.11485 -0.078217 -0.036294 -0.088916
3264 -0.0051209 -0.093518 -0.21152 -0.051849 -0.11301 -0.12238 -0.064808 -0.051164
3265 -0.039408 -0.097409 -0.21456 -0.045333 -0.081434 -0.12297 -0.096813 -0.037183
3266 -0.034186 -0.099181 -0.22493 -0.031017 -0.064973 -0.11566 -0.057397 0.00011919
3267 -0.049223 -0.15268 -0.20863 -0.033531 -0.066702 -0.1379 -0.093702 -0.072979
3268 -0.04245 -0.099774 -0.19266 -0.019954 -0.041871 -0.096586 -0.099017 -0.051167
3269 -0.041678 -0.13173 -0.2034 -0.031168 -0.071 -0.06364 -0.11674 -0.10176
3270 -0.0098049 -0.12269 -0.21634 -0.020262 -0.052129 -0.091774 -0.072586 -0.037444
3271 -0.029582 -0.10443 -0.2044 -0.044186 -0.075068 -0.10067 -0.10094 -0.080922
3272 -0.0068596 -0.12997 -0.20508 0.01648 -0.082237 -0.10439 -0.081315 -0.06831
3273 -0.030537 -0.10883 -0.19366 0.0045066 -0.047236 -0.075136 -0.0444 0.032591
3274 0.017286 -0.11488 -0.22211 0.0017328 -0.073715 -0.08486 -0.10636 -0.012327
3275 0.014678 -0.14064 -0.21124 -0.023361 -0.10055 -0.13983 -0.1193 -0.11094
3276 0.036791 -0.12984 -0.1973 -0.023745 -0.072054 -0.097627 -0.065923 -0.023973
3277 -0.035946 -0.14942 -0.22977 -0.0084185 -0.049733 -0.075981 -0.11942 -0.076112
3278 -0.030774 -0.10249 -0.20016 0.015208 -0.022152 -0.038515 -0.066123 -0.06636
3279 -0.036011 -0.1381 -0.22028 0.037494 -0.032241 -0.033549 -0.098627 -0.069268
3280 -0.071668 -0.10545 -0.21022 0.02454 -0.02864 -0.030603 -0.083472 -0.078527
3281 -0.033376 -0.097816 -0.22461 0.019566 -0.015699 -0.079697 -0.11471 -0.093475
3282 -0.057783 -0.11955 -0.21113 0.013373 -0.023838 -0.07962 -0.11728 -0.066463
3283 -0.01425 -0.12574 -0.19251 0.037479 -0.009787 -0.073114 -0.086935 -0.039081
3284 -0.076728 -0.13421 -0.21294 0.018505 -0.020606 -0.12395 -0.12679 -0.09819
3285 -0.080555 -0.12931 -0.23038 0.024611 -0.0059451 -0.093102 -0.10211 -0.028018
3286 -0.042692 -0.1306 -0.18848 0.061427 -0.0003341 -0.10255 -0.10374 -0.11152
3287 -0.09608 -0.15029 -0.22188 -0.0037863 -0.037043 -0.05587 -0.10355 -0.13634
3288 -0.063007 -0.11461 -0.16674 0.04812 0.017878 0.0088364 -0.11827 -0.018063
3289 -0.052204 -0.11489 -0.19021 0.034956 0.0095487 0.046013 -0.089853 -0.099641
3290 -0.084581 -0.12254 -0.2268 0.035352 0.02171 -0.022081 -0.10337 -0.13723
3291 -0.092009 -0.12041 -0.18955 0.022069 -0.022199 -0.063155 -0.087102 -0.13862
3292 -0.048706 -0.12095 -0.21556 0.048665 0.022112 -0.073919 -0.10438 -0.11573
3293 -0.083033 -0.13038 -0.22022 0.023971 0.021393 -0.063633 -0.086471 -0.091794
3294 -0.092221 -0.14917 -0.20559 0.036367 0.019063 -0.032287 -0.052386 -0.070012
3295 -0.10758 -0.13637 -0.2116 0.050053 0.022454 0.015679 -0.08803 -0.090281
3296 -0.11225 -0.1626 -0.2258 0.07109 0.011175 0.0027755 -0.10812 -0.067889
3297 -0.12594 -0.12498 -0.21255 0.081086 0.037516 0.052302 -0.09926 -0.058777
3298 -0.09161 -0.1421 -0.22626 0.11354 0.038277 0.021598 -0.070924 -0.055355
3299 -0.12277 -0.11964 -0.19027 0.10262 0.048968 0.086414 -0.050979 -0.031504
3300 -0.078175 -0.12816 -0.1918 0.067995 0.036549 0.05533 -0.081073 -0.1014
3301 -0.096392 -0.13302 -0.20876 0.052581 0.0016701 -0.0078037 -0.12591 -0.10024
3302 -0.079419 -0.14154 -0.1989 0.076067 0.048791 -0.031388 -0.040853 -0.047298
3303 -0.082617 -0.13628 -0.20761 0.071983 0.080922 -0.023801 -0.049927 -0.10735
3304 -0.11056 -0.11614 -0.21513 0.059329 0.026473 -0.025775 -0.088862 -0.072305
3305 -0.12307 -0.13553 -0.23297 0.073056 0.0074439 0.072421 -0.086426 -0.083893
3306 -0.10396 -0.14054 -0.20619 0.086592 0.035575 0.10014 -0.077961 -0.085082
3307 -0.096976 -0.1215 -0.19837 0.049368 0.0015758 0.076763 -0.089785 -0.11184
3308 -0.13398 -0.12263 -0.21144 0.071224 0.0094468 0.079409 -0.04123 -0.079488
3309 -0.1193 -0.13516 -0.1965 0.044481 -0.0055323 0.013985 -0.11352 -0.18562
3310 -0.12033 -0.13173 -0.20017 0.028447 0.0066387 0.061022 -0.073839 -0.096535
3311 -0.12712 -0.14421 -0.20767 0.015053 0.0040996 0.11375 -0.042744 -0.070563
3312 -0.077963 -0.084727 -0.16581 0.016129 0.010521 0.14576 -0.019148 0.0011189
3313 -0.08195 -0.10136 -0.13483 0.0097954 0.043492 0.12488 -0.017143 -0.021119
3314 -0.12934 -0.094761 -0.045238 -0.019278 0.047482 0.070516 -0.012748 -0.070968
3315 -0.10654 -0.072212 -0.020261 0.0099179 0.053253 0.11445 -0.0079522 -0.028676
3316 -0.15586 -0.10655 -0.039235 -0.010976 0.059954 0.16751 -0.022217 -0.076084
3317 -0.11848 -0.083886 -0.019768 0.0045003 0.011655 0.10362 -0.060431 -0.050332
3318 -0.11703 -0.11435 -0.063881 -0.014843 -0.024394 0.070631 -0.024126 -0.10619
3319 -0.097504 -0.10118 -0.059154 -0.041327 -0.0016528 0.082027 -0.022731 -0.023039
3320 -0.092761 -0.10549 -0.094597 0.005389 0.0034482 0.075433 -0.0065651 -0.039727
3321 -0.13606 -0.12636 -0.16982 -0.046265 -0.022741 0.042059 0.01321 -0.15139
3322 -0.12995 -0.12107 -0.15304 -0.034189 -0.02322 0.045025 0.0024957 -0.082084
3323 -0.1527 -0.13414 -0.18656 -0.053472 -0.048649 0.073951 -0.0096089 -0.094382
3324 -0.12926 -0.10363 -0.16518 -0.042436 -0.00012806 0.068068 0.0074266 -0.03508
3325 -0.14875 -0.10355 -0.15022 -0.02424 0.0079829 0.10649 0.034652 -0.12293
3326 -0.18424 -0.11273 -0.049456 -0.036874 -0.031496 0.03004 -0.0054926 -0.14877
3327 -0.087503 -0.038852 0.06305 -0.049117 0.010235 0.052646 0.0070528 -0.024935
3328 -0.11741 -0.025114 0.036837 -0.062971 -0.049264 -0.0034078 -0.033422 -0.10766
3329 -0.1616 -0.015905 0.053584 -0.062855 -0.013383 0.052438 -0.024576 -0.046322
3330 -0.15503 -0.042607 0.078161 -0.049989 0.0066176 0.011954 -0.011931 -0.11406
3331 -0.14355 -0.042359 0.064678 -0.053113 -0.014511 0.046461 0.027034 -0.045648
3332 -0.14262 -0.0458 0.14833 -0.038166 -0.00098047 0.026047 0.01669 -0.059946
3333 -0.1329 -0.024622 0.18443 -0.0275 -0.01213 0.019103 0.044825 -0.040165
3334 -0.16453 -0.049444 0.1425 -0.075264 -0.052079 0.027459 -0.0054493 -0.027753
3335 -0.15192 -0.037805 0.11649 -0.045018 -0.049528 0.038135 0.020686 -0.031591
3336 -0.14958 -0.087067 0.12084 -0.069382 -0.055037 -0.0066587 -0.093648 -0.17478
3337 -0.1618 -0.032199 0.17926 -0.065405 -0.040746 -0.014053 -0.047893 -0.12708
3338 -0.16136 -0.02477 0.17759 -0.057099 -0.014845 -0.011016 -0.015808 -0.099666
3339 -0.15448 -0.037902 0.16426 -0.055133 -0.019794 -0.0081302 0.022918 -0.071884
3340 -0.15149 -0.066124 0.14378 -0.093137 -0.051823 -0.061284 -0.0099568 -0.18898
3341 -0.18069 -0.037135 0.24507 -0.09363 -0.057822 -0.032508 0.0063286 -0.088201
3342 -0.20897 -0.042077 0.21137 -0.043654 -0.043321 -0.024362 0.009494 -0.11854
3343 -0.16772 -0.049909 0.22312 -0.055088 -0.04184 0.017334 -0.018221 -0.10247
3344 -0.20023 0.0044696 0.21259 -0.087442 -0.026429 -0.04163 -0.024345 -0.080966
3345 -0.14897 0.050148 0.25606 -0.071686 -0.020678 -0.015943 -0.02147 -0.094614
3346 -0.14165 0.073676 0.24149 -0.075829 -0.033907 0.0041028 0.022846 -0.10511
3347 -0.20968 0.032515 0.21377 -0.096743 -0.063456 -0.019871 -0.010589 -0.10213
3348 -0.17164 0.006723 0.25362 -0.075197 -0.059825 -0.032715 0.0055365 -0.030429
3349 -0.13517 0.0016914 0.27473 -0.075521 -0.035724 -0.047479 0.020572 -0.053257
3350 -0.15539 -0.0249 0.24112 -0.092794 -0.051683 -0.072533 0.019917 -0.067435
3351 -0.17765 -0.034802 0.23199 -0.10805 -0.064532 -0.062177 0.0066328 -0.1376
3352 -0.16593 -0.020314 0.26897 -0.10047 -0.056481 -0.07637 -0.069762 -0.023612
3353 -0.18105 0.0071547 0.26043 -0.068216 -0.032521 -0.047554 -0.028386 -0.01248
3354 -0.18473 -0.017467 0.28456 -0.10305 -0.05951 -0.081668 -0.005681 -0.10223
3355 -0.19707 0.043131 0.26948 -0.12232 -0.061919 -0.070392 -0.058026 -0.061667
3356 -0.1805 0.06854 0.29785 -0.088627 -0.051238 -0.015976 -0.03073 0.011815
3357 -0.13937 0.092598 0.28591 -0.10424 -0.064947 -0.06044 -0.022665 -0.024393
3358 -0.15346 0.10536 0.31806 -0.10966 -0.060786 -0.036554 0.030051 0.010619
3359 -0.16812 0.070165 0.27711 -0.096078 -0.046305 -0.053917 -0.022534 -0.02005
3360 -0.15614 0.061503 0.28837 -0.090562 -0.052244 -0.052091 -0.0023585 0.007912
3361 -0.16192 0.022241 0.30837 -0.12455 -0.058393 -0.060705 -0.018823 -0.036506
3362 -0.19203 0.01318 0.24562 -0.1297 -0.080132 -0.088539 -0.056828 -0.073205
3363 -0.17377 -0.0097018 0.25569 -0.13261 -0.097861 -0.10918 -0.081632 -0.11439
3364 -0.15715 0.0023265 0.27747 -0.10623 -0.06872 -0.027617 -0.013997 -0.027911
3365 -0.12222 0.088785 0.29098 -0.10059 -0.035629 -0.05298 -0.047691 -0.048979
3366 -0.12276 0.075413 0.28631 -0.095905 -0.064238 -0.082094 -0.040926 -0.075998
3367 -0.15362 0.117 0.2832 -0.095399 -0.052457 -0.099098 -0.0066406 -0.071226
3368 -0.17807 0.097 0.24757 -0.088892 -0.041586 -0.097112 -0.070485 -0.056654
3369 -0.1656 0.11131 0.25365 -0.088926 -0.047165 -0.026996 -0.01617 -0.013232
3370 -0.18589 0.095147 0.25897 -0.11648 -0.061694 -0.12184 -0.066334 -0.048391
3371 -0.15787 0.13196 0.25689 -0.084904 -0.064933 -0.062204 -0.050579 -0.022149
3372 -0.11928 0.15086 0.23318 -0.13912 -0.081683 -0.088487 -0.1049 -0.052507
3373 -0.10163 0.10803 0.25988 -0.082851 -0.090102 -0.060801 -0.054978 -0.040185
3374 -0.12005 0.09974 0.27379 -0.12853 -0.10293 -0.088845 -0.075193 -0.044524
3375 -0.10508 0.099178 0.28075 -0.10668 -0.05004 -0.10642 -0.053137 -0.024802
3376 -0.12524 0.091897 0.22647 -0.11409 -0.070749 -0.11391 -0.086502 -0.05187
3377 -0.14163 0.14861 0.22918 -0.11376 -0.072468 -0.060537 -0.051556 -0.014949
3378 -0.10519 0.15364 0.16513 -0.07407 -0.041117 -0.070581 -0.074691 -0.083037
3379 -0.12851 0.090382 0.12585 -0.084324 -0.053936 -0.052434 -0.036706 -0.052105
3380 -0.059841 0.08506 0.13037 -0.12765 -0.081455 -0.080858 -0.0423 -0.046313
3381 -0.073959 0.079778 0.12306 -0.064502 -0.049934 -0.071022 -0.071255 -0.0077416
3382 -0.077186 0.046717 0.10656 -0.10615 -0.051173 -0.093416 -0.026569 -0.01126
3383 -0.077313 0.021165 0.11132 -0.084199 -0.086792 -0.10515 -0.067984 -0.055478
3384 -0.084611 0.027583 0.074309 -0.10846 -0.088601 -0.11662 -0.094439 -0.052936
3385 -0.13161 0.0022417 0.050576 -0.11468 -0.10307 -0.12987 -0.076013 -0.10511
3386 -0.11674 0.0075001 0.092592 -0.11031 -0.083979 -0.095671 -0.10417 -0.067963
3387 -0.072623 0.0053484 0.052569 -0.099984 -0.1034 -0.11836 -0.12593 -0.14081
3388 -0.0030098 0.098327 0.073126 -0.12396 -0.067657 -0.076909 -0.080937 -0.02656
3389 -0.033747 0.11927 0.078083 -0.10858 -0.068286 -0.11415 -0.059571 -0.048928
3390 -0.080284 0.077623 0.04906 -0.084936 -0.075235 -0.11362 -0.073786 -0.064436
3391 -0.094652 0.088432 0.029006 -0.14483 -0.094764 -0.12583 -0.052431 -0.0052243
3392 -0.080729 0.06318 0.035833 -0.11241 -0.089814 -0.14791 -0.093785 -0.026953
3393 -0.082216 0.042468 0.05416 -0.11354 -0.075543 -0.1195 -0.07775 -0.073471
3394 -0.0048338 0.012557 0.046437 -0.10286 -0.059252 -0.10349 -0.049134 -0.037389
3395 -0.018891 -0.013855 0.013014 -0.089155 -0.074831 -0.15151 -0.1005 -0.091577
3396 0.017332 0.012583 0.029081 -0.099938 -0.06837 -0.09302 -0.068934 -0.029576
3397 -0.0088058 -0.0035082 -0.037643 -0.15926 -0.095589 -0.15679 -0.077658 -0.12079
3398 -0.024953 0.01485 -0.029496 -0.13143 -0.060468 -0.12399 -0.063453 -0.073152
3399 -0.06125 0.016619 0.012261 -0.09469 -0.047307 -0.13695 -0.094667 -0.07421
3400 -0.066118 -0.034033 -0.030662 -0.12519 -0.069926 -0.13277 -0.11833 -0.075699
3401 -0.011965 -0.011465 0.0028146 -0.13347 -0.055295 -0.095549 -0.054657 -0.033787
3402 0.054888 -0.015716 -0.031549 -0.14719 -0.095514 -0.13706 -0.069941 -0.078975
3403 -0.03163 -0.051898 -0.019942 -0.15957 -0.075393 -0.14993 -0.12692 -0.13884
3404 0.029203 -0.03264 -0.043645 -0.12042 -0.075572 -0.10878 -0.08502 -0.066592
3405 -0.036294 -0.016961 -0.045088 -0.12854 -0.097041 -0.10994 -0.091675 -0.10745
3406 -0.042742 -0.064613 -0.042491 -0.14256 -0.09159 -0.13288 -0.1296 -0.080218
3407 -0.078949 -0.036395 -0.056385 -0.12225 -0.075839 -0.14739 -0.083294 -0.087127
3408 -0.077376 -0.038916 -0.051258 -0.12354 -0.093338 -0.16406 -0.12295 -0.12367
3409 -0.020274 -0.028638 -0.055671 -0.12622 -0.070337 -0.12509 -0.093913 -0.034803
3410 0.00082891 -0.04454 -0.048664 -0.12512 -0.071426 -0.15202 -0.12375 -0.080181
3411 0.059732 -0.054341 -0.086467 -0.11121 -0.075286 -0.15961 -0.10331 -0.12569
3412 0.039164 -0.073393 -0.09834 -0.13081 -0.096045 -0.16577 -0.055247 -0.13425
3413 -0.022713 -0.067725 -0.075104 -0.11321 -0.093324 -0.14758 -0.10046 -0.10147
3414 -0.06487 -0.079316 -0.094917 -0.12101 -0.093333 -0.14726 -0.10517 -0.077644
3415 -0.039588 -0.054558 -0.04241 -0.09829 -0.087002 -0.14148 -0.083151 -0.11125
3416 -0.086415 -0.07534 -0.071223 -0.11542 -0.085121 -0.16444 -0.12748 -0.16249
3417 -0.099832 -0.075331 -0.087486 -0.096268 -0.10205 -0.13643 -0.09432 -0.12263
3418 -0.03662 -0.064203 -0.07396 -0.11907 -0.048419 -0.085975 -0.047244 -0.071308
3419 -0.076637 -0.081865 -0.070513 -0.12744 -0.094868 -0.15767 -0.11277 -0.065776
3420 -0.021544 -0.087646 -0.11205 -0.12644 -0.093947 -0.16127 -0.11125 -0.092454
3421 0.057548 -0.082738 -0.1021 -0.12127 -0.079266 -0.10322 -0.094998 -0.083862
3422 -0.0025891 -0.10539 -0.11915 -0.12612 -0.10466 -0.15976 -0.1507 -0.10715
3423 -0.0064564 -0.080461 -0.098936 -0.14182 -0.080044 -0.14039 -0.075127 -0.11475
3424 -0.035644 -0.10095 -0.13609 -0.12744 -0.085863 -0.12892 -0.095632 -0.15001
3425 -0.030021 -0.1087 -0.11766 -0.12412 -0.077252 -0.14157 -0.085027 -0.011955
3426 -0.062918 -0.068636 -0.11632 -0.14246 -0.092291 -0.13299 -0.073311 -0.072134
3427 -0.071576 -0.10774 -0.1464 -0.15153 -0.08962 -0.1687 -0.12409 -0.1751
3428 -0.036903 -0.08983 -0.11453 -0.11541 -0.077549 -0.14213 -0.10574 -0.05708
3429 -0.06768 -0.1029 -0.11321 -0.14983 -0.11547 -0.16978 -0.11374 -0.082258
3430 -0.095128 -0.10231 -0.10678 -0.15051 -0.099257 -0.13691 -0.11009 -0.061097
3431 -0.074585 -0.098825 -0.10283 -0.15694 -0.095027 -0.13685 -0.090844 -0.11658
3432 -0.091852 -0.090746 -0.11359 -0.10374 -0.095646 -0.17633 -0.071369 -0.10063
3433 -0.07235 -0.10932 -0.13247 -0.14085 -0.078755 -0.14285 -0.15012 -0.1279
3434 -0.082397 -0.082429 -0.10097 -0.11542 -0.086834 -0.15001 -0.11862 -0.15318
3435 -0.066984 -0.101 -0.12625 -0.12196 -0.10319 -0.15102 -0.11605 -0.030688
3436 -0.061042 -0.10115 -0.13755 -0.1467 -0.095282 -0.15724 -0.077367 -0.13876
3437 -0.039229 -0.11087 -0.14602 -0.13458 -0.068711 -0.13596 -0.10376 -0.093025
3438 -0.078396 -0.10632 -0.1433 -0.14795 -0.08929 -0.17778 -0.12774 -0.11485
3439 -0.11832 -0.14126 -0.19534 -0.1427 -0.10202 -0.16733 -0.13747 -0.11516
3440 -0.070991 -0.099549 -0.15029 -0.12889 -0.071758 -0.10614 -0.092685 0.0056706
3441 -0.081088 -0.086791 -0.15618 -0.12167 -0.068127 -0.15384 -0.09054 -0.048798
3442 -0.12716 -0.10579 -0.14721 -0.11867 -0.058586 -0.14787 -0.099955 -0.10925
3443 -0.11522 -0.1287 -0.16551 -0.12469 -0.091895 -0.1698 -0.13938 -0.090204
3444 -0.1391 -0.15572 -0.1859 -0.16357 -0.10468 -0.16784 -0.10501 -0.074653
3445 -0.13847 -0.11409 -0.15712 -0.15064 -0.083913 -0.18017 -0.070888 -0.10596
3446 -0.088995 -0.1255 -0.15129 -0.11905 -0.10426 -0.15916 -0.1294 -0.068459
3447 -0.083902 -0.11398 -0.15543 -0.12792 -0.065461 -0.11633 -0.066977 0.0029427
3448 -0.09708 -0.15522 -0.19441 -0.13701 -0.09412 -0.1512 -0.10541 -0.077366
3449 -0.078367 -0.1053 -0.18831 -0.14663 -0.091259 -0.18438 -0.1221 -0.11254
3450 -0.096964 -0.1321 -0.19359 -0.11969 -0.11584 -0.19263 -0.1285 -0.13121
3451 -0.10751 -0.11798 -0.12623 -0.14712 -0.061768 -0.10816 -0.043876 -0.02021
3452 -0.090959 -0.15462 -0.17957 -0.14303 -0.092657 -0.19301 -0.09719 -0.12042
3453 -0.083446 -0.15463 -0.17752 -0.15953 -0.097676 -0.18003 -0.14218 -0.13586
3454 -0.096474 -0.1122 -0.1605 -0.16864 -0.090755 -0.1885 -0.10039 -0.097145
3455 -0.11838 -0.152 -0.19966 -0.15421 -0.095444 -0.16292 -0.13749 -0.10938
3456 -0.095778 -0.14734 -0.20439 -0.13291 -0.041283 -0.13616 -0.10351 -0.10312
3457 -0.11924 -0.13132 -0.16778 -0.1135 -0.060142 -0.16616 -0.089953 -0.08436
3458 -0.13061 -0.12625 -0.19611 -0.13018 -0.057281 -0.16809 -0.10716 -0.033198
3459 -0.13722 -0.1565 -0.18619 -0.15396 -0.09759 -0.16332 -0.12828 -0.064687
3460 -0.11222 -0.10652 -0.16179 -0.13956 -0.069569 -0.11377 -0.071507 -0.062665
3461 -0.12557 -0.155 -0.20878 -0.11102 -0.1026 -0.16604 -0.14885 -0.084303
3462 -0.15832 -0.17807 -0.1975 -0.15241 -0.076887 -0.16644 -0.15869 -0.061911
3463 -0.10892 -0.13861 -0.18993 -0.16045 -0.10496 -0.17696 -0.12352 -0.07123
3464 -0.16814 -0.18713 -0.19045 -0.16949 -0.089985 -0.18711 -0.1372 -0.061818
3465 -0.16313 -0.17349 -0.22584 -0.16647 -0.11207 -0.17782 -0.12094 -0.080976
3466 -0.11992 -0.16038 -0.21328 -0.15734 -0.074163 -0.17478 -0.1282 -0.098764
3467 -0.14076 -0.15552 -0.21551 -0.17048 -0.062012 -0.17484 -0.14974 -0.12945
3468 -0.1437 -0.16774 -0.20178 -0.12822 -0.082401 -0.12728 -0.13717 -0.13521
3469 -0.13495 -0.13312 -0.20412 -0.12147 -0.032891 -0.090951 -0.12368 -0.034309
3470 -0.16589 -0.18332 -0.22536 -0.14904 -0.07721 -0.12662 -0.15154 -0.10384
3471 -0.15023 -0.15393 -0.19978 -0.091662 -0.053059 -0.12843 -0.10539 -0.092106
3472 -0.16281 -0.16521 -0.19832 -0.089746 -0.072778 -0.16764 -0.13301 -0.087754
3473 -0.14214 -0.14959 -0.1814 -0.076569 -0.081027 -0.1837 -0.14029 -0.070542
3474 -0.17926 -0.14177 -0.21693 -0.094863 -0.079176 -0.18233 -0.096011 -0.068101
3475 -0.14832 -0.15842 -0.18755 -0.10038 -0.070985 -0.16626 -0.12495 -0.090139
3476 -0.14215 -0.15821 -0.20814 -0.094021 -0.068664 -0.19947 -0.10209 -0.047857
3477 -0.13067 -0.16356 -0.20831 -0.10032 -0.084333 -0.16763 -0.097735 -0.11775
3478 -0.18623 -0.17076 -0.23033 -0.13641 -0.089532 -0.15888 -0.12602 -0.084814
3479 -0.14814 -0.19263 -0.23022 -0.084182 -0.086701 -0.13043 -0.096664 -0.17811
3480 -0.17703 -0.17504 -0.21833 -0.1186 -0.05319 -0.11469 -0.13652 -0.09198
3481 -0.12979 -0.16396 -0.21313 -0.0999 -0.054229 -0.14548 -0.12202 -0.134
3482 -0.19255 -0.17562 -0.22372 -0.1087 -0.055138 -0.17646 -0.11278 -0.13505
3483 -0.12799 -0.15993 -0.22856 -0.074067 -0.038517 -0.19004 -0.059563 -0.085175
3484 -0.12824 -0.19681 -0.24561 -0.1268 -0.076126 -0.16025 -0.089247 -0.084623
3485 -0.13703 -0.192 -0.22808 -0.10463 -0.079355 -0.19152 -0.081902 -0.058541
3486 -0.16769 -0.1556 -0.22466 -0.11516 -0.089364 -0.15488 -0.096946 -0.05757
3487 -0.16649 -0.15556 -0.22254 -0.073022 -0.059783 -0.16688 -0.10413 -0.055638
3488 -0.11996 -0.15894 -0.20772 -0.070996 -0.065282 -0.14253 -0.097475 -0.064596
3489 -0.16855 -0.1769 -0.22532 -0.08593 -0.085882 -0.12797 -0.14423 -0.090545
3490 -0.18044 -0.1779 -0.19945 -0.085074 -0.083851 -0.11111 -0.108 -0.10439
3491 -0.14476 -0.19161 -0.2369 -0.060477 -0.06603 -0.091406 -0.11892 -0.059561
3492 -0.20136 -0.16725 -0.24736 -0.052561 -0.044639 -0.1122 -0.11275 -0.064889
3493 -0.14765 -0.17701 -0.23421 -0.053135 -0.018348 -0.061614 -0.071008 -0.011998
3494 -0.20228 -0.18952 -0.25256 -0.10323 -0.029737 -0.15363 -0.1032 -0.11966
3495 -0.15219 -0.17061 -0.20956 -0.075003 -0.019126 -0.081392 -0.024238 -0.053764
3496 -0.19274 -0.15585 -0.19253 -0.080076 0.0026251 -0.11011 -0.052902 -0.032622
3497 -0.12387 -0.17837 -0.21528 -0.07274 -0.010724 -0.1632 -0.10979 -0.1445
3498 -0.17129 -0.19554 -0.22215 -0.077874 -0.038923 -0.1528 -0.067261 -0.15224
3499 -0.14621 -0.1795 -0.24098 -0.068378 -0.050612 -0.20454 -0.099966 -0.090257
3500 -0.078661 -0.18237 -0.26677 -0.093331 -0.020431 -0.12105 -0.10477 -0.046876
3501 -0.077658 -0.13534 -0.21414 -0.056185 -0.0567 -0.10518 -0.126 -0.10075
3502 -0.19299 -0.17352 -0.26102 -0.083799 -0.070759 -0.043959 -0.07062 -0.053902
3503 -0.15161 -0.19277 -0.20964 -0.054093 -0.062138 -0.017843 -0.070004 0.0142
3504 -0.10667 -0.18468 -0.22089 -0.043547 -0.042767 0.0052236 -0.048329 -0.033399
3505 -0.17332 -0.19873 -0.26414 -0.05905 -0.047636 -0.08556 -0.10099 -0.1012
3506 -0.17195 -0.17874 -0.22395 -0.071344 0.0005146 -0.075784 -0.038778 -0.11634
3507 -0.1665 -0.17166 -0.23229 -0.077248 -0.00087445 -0.13756 -0.057273 -0.13288
3508 -0.18417 -0.17101 -0.22093 -0.045052 0.046876 -0.12419 -0.034487 -0.13414
3509 -0.21241 -0.21017 -0.26516 -0.073515 -0.014513 -0.14632 -0.034792 -0.11773
3510 -0.17917 -0.15439 -0.23105 -0.068729 -0.012662 -0.09986 -0.032186 -0.034658
3511 -0.19314 -0.20203 -0.23308 -0.064943 -0.042271 -0.10019 -0.10009 -0.070296
3512 -0.12731 -0.17953 -0.22024 -0.091047 -0.05088 0.0024227 -0.039725 -0.16244
3513 -0.15164 -0.17166 -0.23909 -0.13058 -0.071449 -0.031941 -0.07262 -0.14857
3514 -0.086443 -0.19471 -0.25755 -0.076424 -0.052558 -0.042805 -0.10611 -0.16633
3515 -0.089011 -0.15215 -0.23356 -0.043448 -0.036537 -0.012499 -0.025189 -0.03687
3516 -0.12291 -0.1941 -0.24697 -0.037562 -0.047346 -0.029883 -0.061004 -0.072648
3517 -0.15782 -0.18594 -0.23441 -0.00086567 -0.070025 -0.060007 -0.018788 -0.095496
3518 -0.17516 -0.20086 -0.25069 -0.026889 -0.040894 -0.08517 -0.026733 -0.044254
3519 -0.1745 -0.19169 -0.28023 -0.033863 -0.041013 -0.096324 -0.034998 -0.10401
3520 -0.15783 -0.21097 -0.25343 -0.032107 -0.0080921 -0.11158 0.0033278 -0.092831
3521 -0.15164 -0.19479 -0.25073 -0.049511 0.018839 -0.083332 0.032463 -0.098459
3522 -0.17489 -0.21217 -0.22463 -0.087295 -0.01773 -0.10027 -0.045231 -0.13048
3523 -0.128 -0.21431 -0.26904 -0.080208 -0.0043993 -0.01046 -0.027216 -0.10658
3524 -0.12578 -0.20493 -0.2404 -0.080022 -0.031838 0.047856 0.016619 -0.10193
3525 -0.10667 -0.22114 -0.24854 -0.10858 -0.045067 -0.040997 -0.049755 -0.1056
3526 -0.060461 -0.19891 -0.24481 -0.07501 -0.014816 0.017699 0.02456 -0.06321
3527 -0.076579 -0.18829 -0.22118 -0.070293 -0.045795 -0.0060951 0.018116 -0.069869
3528 -0.038136 -0.14434 -0.18265 -0.080477 -0.031435 0.058791 0.014721 0.029853
3529 -0.074853 -0.20012 -0.25229 -0.11335 -0.032774 0.020647 -5.3432e-05 -0.022155
3530 -0.094431 -0.20279 -0.27257 -0.096155 -0.029623 0.082743 0.012462 -0.022144
3531 -0.17343 -0.2126 -0.25053 -0.15023 -0.055642 0.011609 -0.015663 -0.12646
3532 -0.13193 -0.19602 -0.2575 -0.1043 -0.040291 0.033536 0.022143 -0.04387
3533 -0.14681 -0.19986 -0.26886 -0.082416 -0.01214 0.053382 -0.025542 -0.038618
3534 -0.13133 -0.17228 -0.2246 -0.08961 0.0051612 0.051738 0.0015636 0.031603
3535 -0.098327 -0.18615 -0.24512 -0.082014 0.0086421 0.075924 0.038859 -0.084695
3536 -0.0057047 -0.16629 -0.22166 -0.081867 0.029843 0.09744 0.053614 -0.086313
3537 -0.049382 -0.16168 -0.22568 -0.080611 -0.012496 0.072586 0.02756 -0.063781
3538 -0.026709 -0.16418 -0.25739 -0.10449 -0.027245 0.082152 0.051315 -0.02665
3539 -0.071567 -0.18914 -0.26186 -0.094699 -0.035904 0.058729 -0.0083593 -0.067168
3540 -0.069374 -0.19917 -0.24386 -0.11852 -0.057283 -0.0039453 -0.026954 -0.11496
3541 -0.00011132 -0.17067 -0.22712 -0.11324 -0.049422 0.097761 0.057402 0.0027655
3542 -0.021299 -0.17549 -0.26316 -0.08209 -0.057391 0.043267 0.031947 -0.065993
3543 -0.047626 -0.15621 -0.21837 -0.10031 -0.05443 0.10267 0.0085224 -0.060911
3544 -0.0010633 -0.19628 -0.23465 -0.10305 -0.047829 0.027099 0.034878 -0.11402
3545 0.035299 -0.15689 -0.20671 -0.12447 -0.021528 0.078785 0.035493 0.0044424
3546 0.028012 -0.21235 -0.2363 -0.10737 -0.015847 0.060872 0.012279 -0.068526
3547 0.015155 -0.1976 -0.23705 -0.10754 -0.021847 0.045378 -0.009206 -0.064564
3548 0.016287 -0.17859 -0.1894 -0.11385 0.011644 0.087504 0.035629 -0.057372
3549 0.02273 -0.17025 -0.18985 -0.12567 -0.0098546 0.07539 -0.022745 -0.061271
3550 0.026023 -0.18066 -0.16684 -0.09147 -0.022604 0.089316 -0.0055597 -0.082119
3551 0.030175 -0.11901 -0.082403 -0.10826 -0.049163 0.075372 -0.025064 -0.061787
3552 -0.021642 -0.1755 -0.18305 -0.15596 -0.034782 0.043588 -0.048059 -0.051095
3553 -0.018049 -0.19253 -0.16406 -0.11506 -0.056971 0.017535 -0.053353 -0.12541
3554 0.055373 -0.18419 -0.2031 -0.082416 -0.02532 0.033311 0.027932 -0.052532
3555 0.071916 -0.17239 -0.19306 -0.11656 -0.046309 0.034697 0.013557 -0.051
3556 -0.0030013 -0.1659 -0.22677 -0.1222 -0.043018 -0.0070969 -0.023847 -0.029079
3557 0.0060714 -0.18135 -0.23781 -0.14126 -0.090437 -0.013861 -0.0079418 -0.11257
3558 -0.061156 -0.16914 -0.24335 -0.13307 -0.051016 -0.015805 -0.015586 -0.062335
3559 -0.015853 -0.17539 -0.2073 -0.14629 -0.046495 -0.011269 -0.030521 -0.11625
3560 -0.065231 -0.1906 -0.22495 -0.12405 -0.044844 -0.0065124 -0.021746 -0.044422
3561 -0.050388 -0.21191 -0.23108 -0.12911 -0.069483 -0.014626 -0.0563 -0.06893
3562 -0.032055 -0.16398 -0.21781 -0.15442 -0.037662 0.0054799 -0.054015 -0.033388
3563 0.060937 -0.20238 -0.2264 -0.12274 -0.021951 -0.011974 -0.023139 -0.085846
3564 0.0062401 -0.18865 -0.21572 -0.13303 -0.04769 -0.023968 -0.013594 -0.050445
3565 0.0032128 -0.1992 -0.22729 -0.13262 -0.056049 -0.019522 0.011321 -0.038033
3566 -0.013285 -0.18618 -0.26549 -0.15509 -0.086118 -0.056326 -0.066243 -0.062501
3567 -0.015042 -0.21625 -0.26174 -0.13574 -0.055988 -0.065959 -0.031388 -0.086819
3568 -0.035209 -0.21417 -0.21162 -0.13927 -0.070587 -0.062343 -0.047092 -0.080298
3569 -0.0066866 -0.19429 -0.24308 -0.11826 -0.087056 -0.039347 -0.060497 -0.091586
3570 -0.057264 -0.18461 -0.2157 -0.14698 -0.058895 -0.0046809 -0.039141 -0.0041143
3571 -0.060941 -0.15819 -0.23252 -0.15996 -0.073994 -0.026605 -0.039536 0.015397
3572 -0.068059 -0.1872 -0.21778 -0.14172 -0.093193 -0.086229 -0.070021 -0.11009
3573 -0.049896 -0.1796 -0.21604 -0.15803 -0.032912 -0.051722 -0.0078752 -0.0063391
3574 -0.036823 -0.20111 -0.24275 -0.13953 -0.085121 -0.091736 -0.06899 -0.11436
3575 0.0089695 -0.1813 -0.24832 -0.16214 -0.08393 -0.05453 -0.072054 -0.078236
3576 0.026662 -0.17162 -0.21099 -0.13429 -0.061989 -0.032584 -0.036669 0.0028161
3577 -0.068965 -0.18626 -0.21261 -0.14594 -0.084548 -0.058328 -0.041144 -0.049682
3578 -0.053633 -0.20581 -0.2229 -0.1308 -0.082877 -0.080182 -0.055628 -0.0807
3579 -0.03089 -0.18832 -0.21671 -0.12788 -0.057146 -0.053936 -0.034233 0.0073313
3580 -0.054377 -0.21625 -0.2186 -0.13888 -0.076705 -0.061059 -0.084697 -0.0018669
3581 -0.1039 -0.12516 -0.21135 -0.12682 -0.055344 -0.036913 -0.048652 -0.0086852
3582 -0.073752 -0.14618 -0.22427 -0.14504 -0.11046 -0.094927 -0.10492 -0.070653
3583 -0.075039 -0.1299 -0.26899 -0.1549 -0.070322 -0.076321 -0.10191 -0.10686
3584 -0.049357 -0.10862 -0.21802 -0.14069 -0.044121 -0.014465 -0.066176 -0.07057
3585 -0.068544 -0.11743 -0.24828 -0.12234 -0.08109 -0.086599 -0.03646 -0.090528
3586 -0.078721 -0.16651 -0.23757 -0.13511 -0.08519 -0.088733 -0.079045 -0.069697
3587 -0.071838 -0.14036 -0.2245 -0.16835 -0.095419 -0.098446 -0.075599 -0.064255
3588 -0.060186 -0.12461 -0.21832 -0.13174 -0.057598 -0.05666 -0.047874 -0.067863
3589 -0.10313 -0.072566 -0.24777 -0.13564 -0.092417 -0.074644 -0.092329 -0.10432
3590 -0.08679 -0.078138 -0.21616 -0.15081 -0.10584 -0.11589 -0.086003 -0.08804
3591 -0.11662 -0.07047 -0.16148 -0.17751 -0.096135 -0.117 -0.066898 -0.1043
3592 -0.092795 -0.084391 -0.12011 -0.17433 -0.10135 -0.092536 -0.065372 -0.032316
3593 -0.10891 -0.049283 -0.073347 -0.14155 -0.10962 -0.05601 -0.064347 -0.024994
3594 -0.12521 -0.077115 -0.0714 -0.13582 -0.097582 -0.16 -0.11102 -0.11991
3595 -0.1426 -0.065596 -0.10458 -0.16436 -0.11119 -0.11758 -0.083726 -0.086781
3596 -0.15035 -0.041278 -0.070667 -0.13976 -0.10172 -0.10428 -0.10689 -0.092809
3597 -0.11844 -0.01903 -0.11435 -0.18067 -0.13236 -0.12101 -0.12849 -0.12986
3598 -0.13534 -0.035861 -0.17607 -0.16391 -0.14809 -0.12147 -0.13842 -0.11685
3599 -0.10788 -0.035633 -0.18054 -0.16661 -0.097457 -0.068163 -0.074984 -0.1376
3600 -0.098784 -0.044775 -0.14332 -0.15325 -0.11316 -0.085467 -0.11457 -0.046482
3601 -0.10884 -0.020606 -0.18877 -0.15843 -0.11004 -0.16826 -0.14209 -0.086631
3602 -0.11844 -0.013448 -0.1673 -0.11216 -0.11395 -0.10906 -0.13263 -0.13299
3603 -0.099836 0.0076305 -0.12551 -0.15568 -0.091533 -0.098868 -0.091793 -0.051607
3604 -0.13454 -0.0099312 -0.19088 -0.17317 -0.13937 -0.11527 -0.098357 -0.13723
3605 -0.13603 -0.041363 -0.19842 -0.17713 -0.1028 -0.076466 -0.095112 -0.065434
3606 -0.12389 -0.033214 -0.20242 -0.15383 -0.11727 -0.13245 -0.11147 -0.10545
3607 -0.13883 -0.037246 -0.1968 -0.15855 -0.12126 -0.13483 -0.11543 -0.12539
3608 -0.16627 -0.051978 -0.19024 -0.16143 -0.10969 -0.14445 -0.097276 -0.13503
3609 -0.13455 0.018741 -0.18847 -0.12364 -0.095078 -0.087291 -0.05569 -0.075427
3610 -0.15649 0.011909 -0.16449 -0.13565 -0.10903 -0.128 -0.10831 -0.12661
3611 -0.13773 0.013717 -0.20038 -0.13529 -0.11003 -0.093439 -0.093239 -0.055093
3612 -0.15401 -0.017124 -0.19964 -0.14863 -0.1455 -0.17799 -0.14602 -0.12873
3613 -0.15005 -0.023736 -0.19346 -0.15661 -0.14568 -0.14125 -0.082989 -0.09345
3614 -0.13578 0.0065122 -0.18365 -0.15768 -0.10768 -0.10278 -0.038093 -0.047168
3615 -0.18818 -0.057199 -0.22784 -0.16807 -0.15634 -0.19665 -0.12462 -0.1525
3616 -0.21678 0.031369 -0.19569 -0.13667 -0.083401 -0.10536 -0.10158 -0.038355
3617 -0.15329 0.00037728 -0.23941 -0.15223 -0.12266 -0.15437 -0.083537 -0.12148
3618 -0.14473 -0.0073544 -0.17881 -0.15933 -0.13762 -0.12969 -0.13937 -0.095371
3619 -0.18292 -0.024296 -0.17967 -0.14161 -0.1025 -0.153 -0.12182 -0.12395
3620 -0.14351 -0.041458 -0.20546 -0.14224 -0.10933 -0.19356 -0.10408 -0.12821
3621 -0.14355 -0.028749 -0.20135 -0.14984 -0.11251 -0.17003 -0.12249 -0.11272
3622 -0.18403 -0.048461 -0.21848 -0.14975 -0.14563 -0.18688 -0.14088 -0.13562
3623 -0.18843 0.0095973 -0.23552 -0.16209 -0.13249 -0.18919 -0.11431 -0.17282
3624 -0.15276 0.0054857 -0.24646 -0.17176 -0.13639 -0.15334 -0.070579 -0.075301
3625 -0.19039 -0.013526 -0.21763 -0.18421 -0.15887 -0.16349 -0.1428 -0.1334
3626 -0.21779 -0.010058 -0.20855 -0.14348 -0.14106 -0.11763 -0.093458 -0.080917
3627 -0.15035 -0.025109 -0.079406 -0.12474 -0.14473 -0.15117 -0.11679 -0.12229
3628 -0.14519 -0.024391 -0.070019 -0.18617 -0.13755 -0.18358 -0.1109 -0.1039
3629 -0.19462 0.0028974 0.0063381 -0.14901 -0.11817 -0.15627 -0.095722 -0.13577
3630 -0.15785 -0.0023543 -0.018795 -0.12933 -0.12723 -0.14023 -0.090107 -0.08182
3631 -0.16237 -0.015206 -0.017468 -0.13503 -0.10119 -0.10663 -0.11388 -0.091389
3632 -0.1524 -0.031368 -0.029511 -0.13084 -0.11894 -0.17186 -0.10468 -0.064227
3633 -0.21247 -0.030809 -0.029135 -0.18158 -0.13853 -0.1511 -0.10109 -0.12823
3634 -0.17042 -0.0085709 0.058642 -0.16312 -0.1462 -0.18632 -0.135 -0.1617
3635 -0.18924 -0.055493 -0.015731 -0.17512 -0.14583 -0.19044 -0.14634 -0.1711
3636 -0.15071 -0.034184 0.013746 -0.19047 -0.14242 -0.20711 -0.15358 -0.15803
3637 -0.18073 -0.054316 0.042183 -0.14547 -0.13769 -0.15923 -0.11258 -0.13229
3638 -0.21325 -0.026398 0.044859 -0.18036 -0.15363 -0.15121 -0.1324 -0.14868
3639 -0.16015 -0.025419 0.044486 -0.13766 -0.1694 -0.20839 -0.16024 -0.1076
3640 -0.20579 -0.061241 0.050983 -0.15831 -0.1486 -0.17512 -0.10982 -0.054353
3641 -0.19221 -0.046482 0.07256 -0.17301 -0.15145 -0.19625 -0.10084 -0.092631
3642 -0.1869 -0.070534 0.064657 -0.1531 -0.15748 -0.1937 -0.15809 -0.15629
3643 -0.1979 -0.068736 0.098594 -0.18949 -0.14474 -0.21881 -0.14585 -0.10488
3644 -0.18684 -0.039867 0.08684 -0.15073 -0.12966 -0.16646 -0.10303 -0.10789
3645 -0.20753 -0.075279 0.1116 -0.1613 -0.18263 -0.23839 -0.17728 -0.18329
3646 -0.18293 -0.053301 0.14762 -0.13857 -0.13997 -0.1797 -0.14297 -0.12642
3647 -0.18301 -0.038312 0.12231 -0.15485 -0.15171 -0.20076 -0.077724 -0.13174
3648 -0.18165 -0.066294 0.084338 -0.17234 -0.15417 -0.17706 -0.1151 -0.14064
3649 -0.19438 -0.066106 0.074094 -0.15017 -0.17467 -0.21161 -0.11638 -0.14671
3650 -0.236 -0.10058 0.059301 -0.17626 -0.15339 -0.18145 -0.17301 -0.13496
3651 -0.16874 -0.070189 0.16625 -0.15781 -0.14014 -0.18279 -0.10952 -0.040164
3652 -0.16805 -0.088341 0.13195 -0.15381 -0.1688 -0.19577 -0.12437 -0.17389
3653 -0.17391 -0.072112 0.15639 -0.17285 -0.11794 -0.2009 -0.11878 -0.11742
3654 -0.24827 -0.065644 0.096898 -0.15117 -0.14902 -0.22358 -0.14709 -0.11514
3655 -0.18136 -0.080506 0.12858 -0.15924 -0.14573 -0.16135 -0.070141 -0.13629
3656 -0.1889 -0.10623 0.13542 -0.18619 -0.17794 -0.20641 -0.15584 -0.16646
3657 -0.20595 -0.066389 0.12408 -0.13861 -0.15811 -0.18518 -0.12096 -0.10715
3658 -0.19589 -0.082461 0.11222 -0.18332 -0.16176 -0.16963 -0.15994 -0.15143
3659 -0.22259 -0.091232 0.10668 -0.16334 -0.15654 -0.15652 -0.11975 -0.11989
3660 -0.17674 -0.076764 0.16307 -0.15282 -0.15503 -0.2142 -0.11533 -0.11481
3661 -0.19236 -0.082636 0.13394 -0.14823 -0.17885 -0.21242 -0.11359 -0.15854
3662 -0.21019 -0.056467 0.15621 -0.15422 -0.13914 -0.1851 -0.10872 -0.094195
3663 -0.21125 -0.058409 0.17208 -0.13982 -0.16299 -0.14909 -0.092198 -0.072733
3664 -0.16864 -0.077951 0.13379 -0.1655 -0.14794 -0.18447 -0.098182 -0.11965
3665 -0.16544 -0.065242 0.16168 -0.20377 -0.1387 -0.18039 -0.13173 -0.09915
3666 -0.15329 -0.10803 0.15882 -0.14649 -0.16188 -0.20589 -0.13203 -0.1469
3667 -0.18537 -0.093146 0.17101 -0.14237 -0.13829 -0.18605 -0.12793 -0.051336
3668 -0.19062 -0.092127 0.15154 -0.12018 -0.15271 -0.16999 -0.1296 -0.13187
3669 -0.18329 -0.10996 0.11633 -0.17025 -0.16204 -0.18436 -0.12474 -0.061693
3670 -0.21131 -0.085471 0.067747 -0.13239 -0.15386 -0.16911 -0.09522 -0.069061
3671 -0.21085 -0.1184 0.023214 -0.15548 -0.16612 -0.23607 -0.15342 -0.12658
3672 -0.22728 -0.13375 0.0058611 -0.15298 -0.18962 -0.24229 -0.12958 -0.16386
3673 -0.22269 -0.1338 0.0031079 -0.20705 -0.19351 -0.20773 -0.19868 -0.14857
3674 -0.22164 -0.14135 -0.016125 -0.17083 -0.18802 -0.20792 -0.14536 -0.13586
3675 -0.18957 -0.098089 0.041152 -0.15927 -0.14855 -0.17551 -0.091373 -0.11781
3676 -0.23511 -0.15296 -0.041712 -0.15983 -0.17041 -0.20007 -0.16236 -0.1579
3677 -0.19486 -0.12004 -0.035745 -0.17408 -0.17315 -0.21962 -0.15741 -0.17535
3678 -0.1161 -0.14734 0.006422 -0.16158 -0.14838 -0.15819 -0.14496 -0.14534
3679 -0.18638 -0.1144 -0.0050412 -0.16459 -0.14699 -0.22358 -0.11413 -0.038515
3680 -0.21618 -0.15549 -0.080374 -0.18592 -0.16754 -0.1975 -0.11837 -0.14877
3681 -0.17103 -0.13856 -0.058628 -0.14671 -0.16231 -0.17875 -0.12926 -0.14807
3682 -0.2244 -0.14128 -0.050521 -0.14963 -0.1555 -0.23003 -0.11977 -0.12921
3683 -0.20768 -0.14297 -0.040804 -0.1293 -0.16308 -0.19644 -0.16386 -0.12389
3684 -0.22411 -0.14555 -0.029557 -0.17092 -0.1909 -0.2352 -0.15012 -0.16057
3685 -0.1723 -0.16013 -0.08153 -0.13413 -0.15983 -0.20575 -0.16159 -0.15286
3686 -0.17778 -0.12215 -0.043413 -0.16614 -0.1875 -0.175 -0.12081 -0.056463
3687 -0.16205 -0.14508 -0.063637 -0.14561 -0.14922 -0.17686 -0.11763 -0.11194
3688 -0.18455 -0.1411 -0.05046 -0.14402 -0.16924 -0.18145 -0.12208 -0.08765
3689 -0.16886 -0.13123 -0.087693 -0.13156 -0.14842 -0.18967 -0.11547 -0.081188
3690 -0.18711 -0.13491 -0.040676 -0.14162 -0.16476 -0.20865 -0.15595 -0.114
3691 -0.22532 -0.16649 -0.12888 -0.15573 -0.17687 -0.24438 -0.1481 -0.084575
3692 -0.17626 -0.1382 -0.062253 -0.13878 -0.16222 -0.19053 -0.15128 -0.071793
3693 -0.19882 -0.16244 -0.086026 -0.14641 -0.17111 -0.18588 -0.13374 -0.094191
3694 -0.1865 -0.15923 -0.12253 -0.15694 -0.16247 -0.16727 -0.12778 -0.11864
3695 -0.14159 -0.19411 -0.13456 -0.14846 -0.18443 -0.21672 -0.10879 -0.11478
3696 -0.16671 -0.16184 -0.097585 -0.15841 -0.19232 -0.24415 -0.15048 -0.16672
3697 -0.1667 -0.15818 -0.11736 -0.14352 -0.16482 -0.19621 -0.12331 -0.097194
3698 -0.16214 -0.14999 -0.10395 -0.16785 -0.18229 -0.21518 -0.14993 -0.12755
3699 -0.19221 -0.1977 -0.11677 -0.19534 -0.20953 -0.2307 -0.19779 -0.1771
3700 -0.15772 -0.14395 -0.10683 -0.17575 -0.17003 -0.22618 -0.11337 -0.16032
3701 -0.19353 -0.1604 -0.11657 -0.18824 -0.19359 -0.22515 -0.17137 -0.1535
3702 -0.1936 -0.21848 -0.16613 -0.19255 -0.21538 -0.25322 -0.18741 -0.239
3703 -0.097109 -0.17279 -0.12767 -0.1716 -0.1746 -0.24621 -0.17505 -0.19102
3704 -0.11123 -0.13951 -0.099401 -0.14448 -0.1398 -0.20677 -0.13919 -0.1422
3705 -0.18342 -0.18687 -0.14256 -0.15848 -0.19069 -0.19671 -0.15303 -0.10154
3706 -0.18406 -0.17175 -0.14798 -0.17508 -0.19411 -0.22383 -0.12218 -0.17603
3707 -0.18594 -0.16268 -0.12685 -0.15307 -0.17459 -0.22554 -0.1466 -0.094077
3708 -0.18795 -0.17496 -0.13629 -0.1746 -0.18448 -0.20109 -0.16774 -0.13414
3709 -0.17122 -0.19322 -0.13785 -0.19887 -0.17733 -0.24106 -0.14403 -0.21707
3710 -0.12505 -0.20226 -0.15088 -0.19535 -0.20077 -0.23244 -0.13879 -0.13869
3711 -0.12264 -0.20312 -0.16251 -0.15343 -0.18691 -0.22811 -0.13743 -0.10806
3712 -0.12839 -0.21446 -0.1856 -0.17388 -0.18372 -0.2209 -0.13656 -0.098518
3713 -0.12421 -0.18044 -0.15692 -0.16245 -0.20817 -0.2305 -0.15156 -0.15487
3714 -0.21246 -0.23888 -0.22048 -0.20092 -0.21151 -0.23017 -0.17962 -0.21587
3715 -0.15836 -0.19249 -0.18553 -0.18322 -0.21082 -0.22277 -0.10854 -0.1203
3716 -0.20514 -0.19321 -0.17479 -0.17287 -0.1906 -0.22226 -0.14372 -0.15211
3717 -0.16527 -0.15167 -0.17873 -0.16812 -0.18177 -0.20102 -0.088985 -0.11024
3718 -0.17044 -0.21474 -0.18595 -0.15 -0.16754 -0.20578 -0.15299 -0.091558
3719 -0.18647 -0.19958 -0.19862 -0.16875 -0.18896 -0.20263 -0.15873 -0.079686
3720 -0.1875 -0.18671 -0.17464 -0.17191 -0.18912 -0.23262 -0.15227 -0.17114
3721 -0.13046 -0.20568 -0.18016 -0.14122 -0.17153 -0.19974 -0.14165 -0.1612
3722 -0.15976 -0.21295 -0.21068 -0.18895 -0.18967 -0.2588 -0.15714 -0.14999
3723 -0.10818 -0.21479 -0.19091 -0.17726 -0.19976 -0.2291 -0.18461 -0.15907
3724 -0.11104 -0.20472 -0.19583 -0.17823 -0.19268 -0.26228 -0.10922 -0.13567
3725 -0.13423 -0.24261 -0.21954 -0.20592 -0.17683 -0.23231 -0.14528 -0.1659
3726 -0.11649 -0.20026 -0.21339 -0.17211 -0.17298 -0.19347 -0.1042 -0.093634
3727 -0.15015 -0.19978 -0.18983 -0.13664 -0.16014 -0.21493 -0.11186 -0.068312
3728 -0.11943 -0.19042 -0.18012 -0.17308 -0.17314 -0.21432 -0.098386 -0.088781
3729 -0.15998 -0.22207 -0.19717 -0.19491 -0.17748 -0.22326 -0.12075 -0.099769
3730 -0.17755 -0.22251 -0.23354 -0.20612 -0.22284 -0.25398 -0.12649 -0.1606
3731 -0.17237 -0.17956 -0.19797 -0.13647 -0.2114 -0.24393 -0.15198 -0.17021
3732 -0.18171 -0.19139 -0.20481 -0.16793 -0.19408 -0.2252 -0.12149 -0.1453
3733 -0.18267 -0.22868 -0.22826 -0.20364 -0.18782 -0.20702 -0.15379 -0.12506
3734 -0.16205 -0.19532 -0.20967 -0.1952 -0.17347 -0.23756 -0.1018 -0.13812
3735 -0.20665 -0.19531 -0.20866 -0.17492 -0.16632 -0.23271 -0.075868 -0.15316
3736 -0.19969 -0.19782 -0.20761 -0.16632 -0.14123 -0.23724 -0.10753 -0.10307
3737 -0.19382 -0.20201 -0.21141 -0.2143 -0.158 -0.25772 -0.15218 -0.15371
3738 -0.18888 -0.22555 -0.19873 -0.19267 -0.14007 -0.22374 -0.10943 -0.13468
3739 -0.19367 -0.21746 -0.20312 -0.18119 -0.14827 -0.24611 -0.12645 -0.14338
3740 -0.20888 -0.19528 -0.21323 -0.18348 -0.18511 -0.23985 -0.092301 -0.14303
3741 -0.16933 -0.18488 -0.19843 -0.16378 -0.17379 -0.24413 -0.15312 -0.17065
3742 -0.181 -0.22795 -0.21888 -0.18866 -0.16955 -0.23585 -0.16816 -0.15264
3743 -0.22182 -0.22805 -0.23626 -0.18466 -0.18372 -0.30287 -0.1656 -0.21547
3744 -0.18183 -0.20764 -0.2049 -0.14337 -0.17058 -0.25207 -0.1313 -0.17694
3745 -0.21821 -0.20551 -0.22568 -0.15687 -0.16948 -0.21235 -0.12991 -0.1376
3746 -0.18222 -0.19277 -0.22365 -0.17095 -0.18937 -0.21956 -0.13982 -0.17947
3747 -0.13656 -0.18011 -0.24604 -0.1822 -0.1687 -0.23371 -0.10635 -0.15075
3748 -0.15671 -0.21087 -0.25939 -0.21935 -0.20142 -0.25296 -0.13756 -0.16144
3749 -0.13074 -0.21588 -0.25141 -0.16287 -0.1455 -0.30044 -0.13808 -0.16406
3750 -0.11967 -0.15407 -0.21392 -0.18389 -0.1293 -0.21485 -0.064667 -0.085092
3751 -0.14 -0.175 -0.23343 -0.16164 -0.12471 -0.21906 -0.11623 -0.084351
3752 -0.14905 -0.1698 -0.21996 -0.16588 -0.14539 -0.25404 -0.11905 -0.13012
3753 -0.19047 -0.20313 -0.26122 -0.19796 -0.17962 -0.22302 -0.1098 -0.11401
3754 -0.17881 -0.19652 -0.26619 -0.19854 -0.15884 -0.22325 -0.10921 -0.12351
3755 -0.19002 -0.16227 -0.22377 -0.16173 -0.17126 -0.25142 -0.16596 -0.18161
3756 -0.1445 -0.19813 -0.22621 -0.16708 -0.14402 -0.21677 -0.072634 -0.074292
3757 -0.19056 -0.17683 -0.22071 -0.16123 -0.14656 -0.23235 -0.1005 -0.12735
3758 -0.23494 -0.22549 -0.25927 -0.21267 -0.15786 -0.30404 -0.14037 -0.19751
3759 -0.13822 -0.18548 -0.22992 -0.16069 -0.10876 -0.21602 -0.052338 -0.080757
3760 -0.113 -0.19144 -0.26602 -0.18277 -0.15507 -0.19742 -0.11596 -0.11216
3761 -0.10345 -0.19913 -0.27698 -0.15622 -0.14555 -0.22134 -0.10288 -0.15244
3762 -0.16833 -0.20681 -0.25902 -0.18535 -0.12503 -0.23699 -0.11508 -0.17146
3763 -0.19985 -0.24534 -0.28465 -0.18377 -0.12968 -0.25738 -0.14445 -0.1859
3764 -0.17813 -0.18764 -0.26717 -0.1562 -0.12682 -0.23168 -0.081011 -0.15937
3765 -0.1804 -0.19156 -0.23205 -0.15666 -0.11738 -0.19558 -0.083486 -0.11001
3766 -0.22289 -0.22175 -0.24225 -0.12777 -0.14114 -0.19472 -0.0978 -0.17285
3767 -0.19036 -0.19895 -0.26912 -0.2027 -0.1563 -0.23346 -0.071445 -0.11359
3768 -0.16673 -0.17748 -0.25796 -0.17707 -0.16252 -0.21854 -0.088529 -0.16025
3769 -0.18657 -0.222 -0.27796 -0.18955 -0.15457 -0.25064 -0.13371 -0.20599
3770 -0.19687 -0.2001 -0.27628 -0.17312 -0.13683 -0.26999 -0.090278 -0.15118
3771 -0.19774 -0.19916 -0.25382 -0.17949 -0.1258 -0.20871 -0.058243 -0.1051
3772 -0.13258 -0.19927 -0.23544 -0.19986 -0.11637 -0.24079 -0.13302 -0.13152
3773 -0.15295 -0.2274 -0.2843 -0.18573 -0.10819 -0.23808 -0.10425 -0.18875
3774 -0.11516 -0.19742 -0.27249 -0.15524 -0.080581 -0.22642 -0.078227 -0.16428
3775 -0.099107 -0.17727 -0.28079 -0.17708 -0.10161 -0.22844 -0.052561 -0.13742
3776 -0.12923 -0.20192 -0.28566 -0.18034 -0.095859 -0.23623 -0.018076 -0.17457
3777 -0.18156 -0.19994 -0.24033 -0.19877 -0.15236 -0.2642 -0.069611 -0.1292
3778 -0.21782 -0.20913 -0.28531 -0.1814 -0.1587 -0.2467 -0.078305 -0.17942
3779 -0.1898 -0.21318 -0.28117 -0.18166 -0.12511 -0.19644 -0.07027 -0.094772
3780 -0.16047 -0.17656 -0.26407 -0.14395 -0.15269 -0.25521 -0.069934 -0.14623
3781 -0.1897 -0.20887 -0.29134 -0.14958 -0.14405 -0.22881 -0.064019 -0.1701
3782 -0.19763 -0.21457 -0.26003 -0.18405 -0.14527 -0.23795 -0.096154 -0.12298
3783 -0.18502 -0.18627 -0.28981 -0.14854 -0.12658 -0.23648 -0.060018 -0.14349
3784 -0.11835 -0.22622 -0.27614 -0.15691 -0.10845 -0.24021 -0.061263 -0.12614
3785 -0.14515 -0.22974 -0.2891 -0.19242 -0.12178 -0.2272 -0.069397 -0.18432
3786 -0.082337 -0.19718 -0.25823 -0.15937 -0.11012 -0.18355 -0.082252 -0.14728
3787 -0.14712 -0.19939 -0.23423 -0.17886 -0.073669 -0.19317 -0.10349 -0.12225
3788 -0.16196 -0.22711 -0.311 -0.16432 -0.11795 -0.19328 -0.11458 -0.099147
3789 -0.17419 -0.17503 -0.27515 -0.15108 -0.085377 -0.23707 -0.093586 -0.18365
3790 -0.18828 -0.14213 -0.27644 -0.12568 -0.098636 -0.22551 -0.07404 -0.11038
3791 -0.16687 -0.12208 -0.25639 -0.16947 -0.14588 -0.24061 -0.10581 -0.13761
3792 -0.17984 -0.10192 -0.2731 -0.19493 -0.13229 -0.24004 -0.088959 -0.1514
3793 -0.16579 -0.14532 -0.28604 -0.19204 -0.17765 -0.24275 -0.094194 -0.13894
3794 -0.19302 -0.15906 -0.24457 -0.17924 -0.13819 -0.22723 -0.050619 -0.12074
3795 -0.16597 -0.16036 -0.27195 -0.18097 -0.14472 -0.22372 -0.068423 -0.16698
3796 -0.21465 -0.1887 -0.31095 -0.16456 -0.1754 -0.25108 -0.15925 -0.13228
3797 -0.10052 -0.16631 -0.27438 -0.18709 -0.14468 -0.1622 -0.070552 -0.14713
3798 -0.076025 -0.14835 -0.26957 -0.16345 -0.10422 -0.16599 -0.11422 -0.12037
3799 -0.12222 -0.19412 -0.26355 -0.15519 -0.10235 -0.18288 -0.10593 -0.15047
3800 -0.13822 -0.16636 -0.29406 -0.15243 -0.086156 -0.19606 -0.070496 -0.087586
3801 -0.12909 -0.17777 -0.26721 -0.17958 -0.12212 -0.22154 -0.10183 -0.15328
3802 -0.1576 -0.15072 -0.29471 -0.16696 -0.12439 -0.17628 -0.047455 -0.052572
3803 -0.16255 -0.11965 -0.26762 -0.18201 -0.15646 -0.24056 -0.11733 -0.21902
3804 -0.19792 -0.086803 -0.27763 -0.17557 -0.13363 -0.20438 -0.099884 -0.12867
3805 -0.14407 -0.053274 -0.23878 -0.11711 -0.13703 -0.21769 -0.089279 -0.17518
3806 -0.19432 -0.076336 -0.20415 -0.047788 -0.11805 -0.16102 -0.094374 -0.15198
3807 -0.078671 -0.057148 -0.22678 -0.040242 -0.09411 -0.1159 -0.075378 -0.057574
3808 -0.14666 -0.026279 -0.14631 -0.017236 -0.070259 -0.11494 -0.14538 -0.12017
3809 -0.086956 -0.010391 -0.10766 -0.038969 -0.050908 -0.076802 -0.024937 -0.0891
3810 -0.063553 0.052647 -0.023189 0.023547 -0.035607 -0.086276 -0.029842 -0.011319
3811 -0.0357 0.061046 0.024598 0.024103 0.0026539 0.0060098 0.019274 0.042993
3812 -0.0099577 0.053864 0.020275 0.034239 -0.018065 -0.004584 0.028249 0.066755
3813 -0.015775 0.10762 0.078822 0.096905 0.013486 0.028002 0.0097243 0.043637
3814 0.055658 0.16628 0.1082 0.092612 0.040517 0.032968 0.01016 0.0012984
3815 0.01307 0.15971 0.12432 0.065738 0.017908 0.027264 0.062765 0.03263
3816 0.0090129 0.17505 0.13717 0.097374 0.034659 0.053321 0.019061 0.089352
3817 0.066876 0.28631 0.21699 0.17573 0.0484 0.11413 0.099406 0.17083
3818 0.089078 0.3087 0.23557 0.17942 0.088561 0.11618 0.085631 0.18897
3819 0.084651 0.27157 0.22409 0.15503 0.058322 0.13907 0.056497 0.1602
3820 0.1005 0.31854 0.20503 0.17583 0.068112 0.093145 0.092352 0.090989
3821 0.082246 0.32824 0.23976 0.16817 0.079773 0.096051 0.068668 0.09272
3822 0.10145 0.37478 0.26676 0.19147 0.10265 0.19379 0.1749 0.1684
3823 0.071372 0.36152 0.269 0.15715 0.070505 0.15044 0.097368 0.11924
3824 0.11219 0.41332 0.2726 0.17082 0.094526 0.14344 0.13488 0.14479
3825 0.17095 0.44437 0.31792 0.24223 0.14329 0.18979 0.1447 0.186
3826 0.12705 0.43561 0.33932 0.22094 0.14978 0.17053 0.11784 0.15024
3827 0.10293 0.42825 0.3039 0.25324 0.1421 0.14731 0.19132 0.19352
3828 0.15326 0.46505 0.35718 0.21725 0.14463 0.18552 0.17131 0.1997
3829 0.13366 0.47009 0.32989 0.27211 0.17061 0.21965 0.18098 0.23737
3830 0.13628 0.48525 0.3706 0.26897 0.12303 0.20601 0.1106 0.19138
3831 0.12046 0.48464 0.37007 0.26632 0.13824 0.21751 0.14568 0.18229
3832 0.15872 0.51962 0.41267 0.27695 0.13672 0.20611 0.24116 0.20412
3833 0.082568 0.46702 0.31754 0.22726 0.12034 0.14351 0.16123 0.18712
3834 0.14412 0.53825 0.38047 0.27228 0.1656 0.16243 0.13881 0.12817
3835 0.15294 0.56273 0.42286 0.30177 0.20445 0.22445 0.15188 0.18578
3836 0.11418 0.5156 0.32759 0.31476 0.16658 0.23559 0.1629 0.19246
3837 0.11899 0.49343 0.40255 0.27726 0.14607 0.19567 0.18213 0.1503
3838 0.15452 0.52375 0.36272 0.31619 0.17941 0.21025 0.14776 0.15862
3839 0.14979 0.52218 0.39015 0.24532 0.13552 0.21095 0.14344 0.12122
3840 0.17422 0.55435 0.41183 0.28838 0.14617 0.25187 0.24329 0.20316
3841 0.18193 0.57023 0.41765 0.3043 0.16613 0.19875 0.20787 0.15707
3842 0.14463 0.56234 0.37687 0.28206 0.1462 0.25569 0.1721 0.26668
3843 0.12428 0.50931 0.37185 0.28458 0.13318 0.2063 0.15256 0.24502
3844 0.20377 0.56272 0.40491 0.2644 0.12815 0.22434 0.14881 0.17999
3845 0.14061 0.55031 0.37481 0.27414 0.14172 0.22341 0.15797 0.216
3846 0.17655 0.54357 0.38537 0.28525 0.14631 0.22863 0.18645 0.21633
3847 0.15082 0.51274 0.37426 0.21535 0.11052 0.16145 0.17673 0.2062
3848 0.12833 0.47892 0.38427 0.25289 0.13486 0.21925 0.18801 0.27689
3849 0.1667 0.55087 0.40024 0.28211 0.14535 0.20739 0.21346 0.23963
3850 0.14204 0.55285 0.37268 0.26755 0.13884 0.20912 0.20272 0.23668
3851 0.12414 0.51195 0.3727 0.25956 0.10784 0.22778 0.2103 0.20375
3852 0.16279 0.58721 0.40153 0.28441 0.13856 0.1834 0.18633 0.15839
3853 0.14833 0.49835 0.33924 0.22665 0.13406 0.20327 0.18388 0.25816
3854 0.2278 0.55375 0.41376 0.2673 0.14369 0.23341 0.18935 0.16108
3855 0.14755 0.52304 0.33751 0.27131 0.12849 0.19696 0.12727 0.23712
3856 0.13405 0.46668 0.33083 0.25055 0.10353 0.15441 0.17538 0.18735
3857 0.14736 0.53382 0.39354 0.25361 0.10941 0.18309 0.12378 0.12824
3858 0.14137 0.55099 0.38716 0.22914 0.14432 0.1638 0.21582 0.18749
3859 0.1141 0.55546 0.36209 0.24211 0.11201 0.22074 0.22664 0.27155
3860 0.08831 0.48724 0.35408 0.2139 0.13495 0.15789 0.18523 0.21716
3861 0.12614 0.47645 0.33435 0.21744 0.090761 0.11887 0.18429 0.21288
3862 0.14846 0.46504 0.28775 0.22993 0.12998 0.19884 0.1731 0.16321
3863 0.13774 0.48571 0.35105 0.21433 0.1291 0.17488 0.20604 0.17268
3864 0.094251 0.49332 0.29346 0.21635 0.10566 0.17442 0.17048 0.14367
3865 0.10865 0.51369 0.36859 0.238 0.12125 0.1614 0.15391 0.19571
3866 0.058626 0.48051 0.28033 0.16741 0.057376 0.12384 0.14518 0.17796
3867 0.11712 0.46278 0.30996 0.20956 0.089357 0.18324 0.090647 0.20248
3868 0.12149 0.51754 0.31087 0.21447 0.077588 0.13661 0.19156 0.24374
3869 0.1188 0.49908 0.30046 0.20223 0.097109 0.17271 0.15997 0.1979
3870 0.066867 0.4928 0.2741 0.15927 0.07828 0.14782 0.14887 0.10421
3871 0.10588 0.47559 0.259 0.19034 0.10313 0.13019 0.1601 0.16217
3872 0.078162 0.45586 0.29704 0.19576 0.070402 0.13762 0.15005 0.16625
3873 0.11204 0.48211 0.28168 0.18811 0.10704 0.16498 0.14802 0.22623
3874 0.11937 0.43962 0.2699 0.21089 0.079154 0.14035 0.15145 0.12055
3875 0.05965 0.42709 0.26353 0.19653 0.074975 0.14199 0.13312 0.17537
3876 0.13058 0.42944 0.25511 0.21592 0.056976 0.12467 0.11249 0.10438
3877 0.10965 0.44209 0.27668 0.15853 0.064057 0.12648 0.10343 0.035167
3878 0.077388 0.41228 0.23743 0.179 0.050757 0.14279 0.17817 0.12248
3879 0.16863 0.49266 0.26611 0.19416 0.079388 0.10506 0.11643 0.10363
3880 0.11275 0.44451 0.24397 0.13419 0.048139 0.079514 0.13193 0.035093
3881 0.056666 0.36758 0.24601 0.12155 0.06603 0.05262 0.10852 0.053884
3882 0.049229 0.41192 0.19406 0.12742 0.045031 0.12117 0.13471 0.18467
3883 0.17248 0.44938 0.26578 0.15358 0.073982 0.11635 0.18719 0.18473
3884 0.075185 0.40179 0.18374 0.1524 0.053483 0.13864 0.11207 0.058
3885 0.085407 0.35792 0.22289 0.12875 0.031294 0.11568 0.14368 0.14739
3886 0.03875 0.41026 0.20815 0.14908 0.067805 0.095801 0.11839 0.14913
3887 0.088293 0.41273 0.23076 0.15035 0.015916 0.083007 0.084335 0.098255
3888 0.049775 0.34746 0.20358 0.11633 0.011717 0.073183 0.08854 0.036987
3889 0.080328 0.37425 0.21206 0.17009 0.036738 0.11611 0.11176 0.12822
3890 0.072851 0.36616 0.21379 0.15152 0.044959 0.088385 0.1892 0.11474
3891 0.079703 0.38886 0.21471 0.16249 0.05612 0.14202 0.13674 0.17379
3892 0.074206 0.36116 0.20852 0.14097 0.029631 0.069128 0.10929 0.080613
3893 0.048469 0.35206 0.20978 0.13351 0.032852 0.12541 0.13073 0.17963
3894 0.077741 0.3854 0.19425 0.18068 0.039753 0.07597 0.11729 0.10055
3895 0.073484 0.31358 0.18481 0.16866 0.012684 0.046046 0.068708 0.11137
3896 0.066047 0.34746 0.16927 0.1109 0.053195 0.12949 0.13292 0.18227
3897 0.029589 0.37007 0.17442 0.11164 0.037756 0.12363 0.10636 0.069772
3898 0.011022 0.32427 0.15093 0.11743 -0.0078835 0.021914 0.048815 0.042984
3899 0.061515 0.31308 0.15938 0.10853 0.018007 0.055091 0.09577 0.078716
3900 0.039907 0.30326 0.17922 0.12788 0.0070484 0.066597 0.091985 0.086197
3901 0.08275 0.34767 0.16036 0.093283 0.033669 0.066143 0.10692 0.088309
3902 0.046563 0.3363 0.13421 0.10249 0.01824 0.052849 0.072656 0.089641
3903 0.0017052 0.30864 0.12443 0.092355 -0.0068688 0.046945 0.064552 0.075903
3904 0.10531 0.35519 0.15242 0.11259 0.024952 0.097951 0.12433 0.088784
3905 0.012521 0.34204 0.13476 0.1395 0.033223 0.091397 0.093322 0.11516
3906 0.059013 0.32547 0.10918 0.13195 0.021014 0.054204 0.10941 0.060458
3907 0.049656 0.35789 0.14695 0.09528 -0.015195 0.08586 0.048883 0.070099
3908 0.024859 0.3307 0.16957 0.11863 0.009876 0.079226 0.11853 0.12889
3909 0.057781 0.3066 0.12305 0.11755 0.016777 0.060962 0.058174 0.11627
3910 0.12938 0.35558 0.1856 0.097079 0.038268 0.044058 0.115 0.11785
3911 0.013167 0.31684 0.16397 0.11007 0.0033088 0.049504 0.060705 0.071186
3912 0.031769 0.34887 0.15994 0.092191 0.03416 0.07842 0.12776 0.1787
3913 0.031862 0.35218 0.15252 0.11192 0.023401 0.11509 0.1031 0.11996
3914 0.039745 0.33323 0.13587 0.10975 0.025462 0.091123 0.11882 0.1299
3915 0.010817 0.29182 0.11298 0.13207 -0.021117 0.054469 0.067187 0.089343
3916 0.01056 0.2954 0.11227 0.10259 -0.0074465 0.011355 0.060772 0.1339
3917 0.028043 0.35294 0.16544 0.10504 0.031094 0.061671 0.083167 0.058007
3918 0.040245 0.26553 0.10315 0.085419 -0.043955 0.022607 0.071693 0.019548
3919 0.043958 0.31481 0.15166 0.080295 0.0032764 0.094903 0.090508 0.1312
3920 0.022741 0.30665 0.1347 0.10587 0.026877 0.05986 0.060854 0.030252
3921 -0.0038167 0.25447 0.085328 0.099737 -0.010892 0.029816 0.13365 0.072414
3922 -0.045754 0.24476 0.058065 0.065183 -0.049451 -0.038488 0.035425 -0.032005
3923 -0.031801 0.28005 0.049371 0.0616 -0.01108 0.021098 0.09806 0.13155
3924 -0.0009087 0.23626 0.055808 0.034566 -0.031039 0.020064 0.071325 0.081689
3925 0.038874 0.30352 0.10777 0.067922 -0.0096079 0.04343 0.060891 0.13056
3926 -0.017473 0.25 0.039432 0.094668 -0.030107 0.010306 0.10144 0.10157
3927 -0.022901 0.24965 0.071609 0.066055 -0.002486 0.026753 0.074982 0.077054
3928 -0.008428 0.25362 0.066785 0.096561 -0.0049651 0.049919 0.061827 0.082196
3929 -0.026095 0.23977 0.051672 0.068897 -0.024024 -0.010265 0.015692 0.070638
3930 -0.017033 0.25174 0.086839 0.10574 -0.0018532 0.005931 0.077568 0.085569
3931 -0.04218 0.20172 0.033446 0.064049 -0.046502 -0.029873 0.044463 0.001261
3932 -0.041427 0.17371 0.060483 0.067616 -0.019051 0.0041433 0.049759 0.035313
3933 -0.033955 0.17201 0.07809 0.062342 -0.03287 0.015179 0.051924 0.064434
3934 -0.074812 0.12861 -0.0065437 0.040338 -0.055249 -0.042084 -0.01051 0.0044362
3935 -0.037919 0.15853 -0.0038169 0.058404 -0.028358 -0.0078783 0.013225 0.045948
3936 -0.034427 0.17028 0.02134 0.042951 -0.057037 -0.036892 -0.01092 0.0099997
3937 -0.040734 0.14548 -0.020603 0.039337 -0.062407 -0.017786 0.042436 0.032521
3938 -0.00060132 0.17014 -0.0070464 -0.007177 -0.084786 -0.09139 -0.027849 -0.048687
3939 -0.074849 0.10296 -0.04734 -0.0099408 -0.099905 -0.079944 -0.013733 0.032745
3940 -0.071926 0.15281 -0.024803 0.022975 -0.075684 -0.042788 -0.008018 0.017127
3941 -0.085873 0.09008 -0.020076 -0.028278 -0.11555 -0.085821 -0.059913 -0.033512
3942 -0.074821 0.041739 -0.074039 -0.022252 -0.11407 -0.097905 -0.029487 -0.03467
3943 -0.14032 0.092767 -0.060092 -0.033986 -0.11535 -0.091699 -0.057312 -0.076378
3944 -0.10809 0.053885 -0.064386 -0.036 -0.10405 -0.12694 -0.0082363 -0.065556
3945 -0.1458 0.063674 -0.058479 -0.031143 -0.095599 -0.066807 -0.0095109 0.059355
3946 -0.08657 0.043492 -0.10817 -0.025697 -0.15905 -0.10155 -0.047676 -0.003313
3947 -0.13565 0.02787 -0.073175 -0.019611 -0.12682 -0.071595 0.0054999 -0.031751
3948 -0.073825 0.051599 -0.095268 -0.039195 -0.090916 -0.039208 -0.012655 0.09494
3949 -0.13323 -0.00012286 -0.13559 -0.069599 -0.16153 -0.11734 -0.050749 -0.091978
3950 -0.12077 -0.023895 -0.13592 -0.075432 -0.1416 -0.12361 -0.085764 -0.077056
3951 -0.16873 -0.0074462 -0.14365 -0.077806 -0.17836 -0.14637 -0.077648 -0.11304
3952 -0.1392 -0.017258 -0.092461 -0.04339 -0.13392 -0.13853 0.003927 -0.017403
3953 -0.18418 -0.050189 -0.16499 -0.092024 -0.13997 -0.10998 -0.047398 -0.060701
3954 -0.16107 -0.035331 -0.13954 -0.10227 -0.15935 -0.11211 -0.046612 -0.075509
3955 -0.18073 -0.056523 -0.16246 -0.091611 -0.17061 -0.1579 -0.12219 -0.10133
3956 -0.18324 -0.092994 -0.18569 -0.11162 -0.18714 -0.19818 -0.11673 -0.083506
3957 -0.1514 -0.073866 -0.18351 -0.062309 -0.12974 -0.13798 -0.059816 -0.076734
3958 -0.16381 -0.057138 -0.17046 -0.11015 -0.17937 -0.16583 -0.029291 -0.12126
3959 -0.15862 -0.084439 -0.16565 -0.13854 -0.18002 -0.19608 -0.13714 -0.09308
3960 -0.17881 -0.11183 -0.18976 -0.09711 -0.16137 -0.15392 -0.04086 -0.061909
3961 -0.165 -0.11773 -0.20225 -0.13274 -0.1894 -0.1986 -0.12482 -0.14733
3962 -0.16518 -0.085514 -0.18328 -0.11281 -0.18716 -0.16735 -0.093539 -0.11389
3963 -0.10829 -0.10761 -0.17654 -0.12261 -0.15906 -0.12619 -0.071433 -0.082334
3964 -0.17695 -0.11415 -0.21165 -0.11811 -0.16464 -0.17056 -0.057818 -0.039592
3965 -0.20371 -0.10884 -0.20722 -0.1193 -0.17181 -0.15908 -0.092953 -0.02577
3966 -0.19599 -0.12387 -0.19872 -0.1489 -0.17486 -0.16516 -0.093137 -0.14846
3967 -0.18266 -0.14121 -0.21854 -0.15736 -0.18181 -0.18005 -0.11117 -0.1177
3968 -0.17904 -0.1282 -0.23496 -0.12859 -0.18661 -0.16735 -0.1079 -0.11978
3969 -0.17418 -0.15565 -0.23735 -0.11029 -0.19664 -0.17567 -0.13098 -0.081763
3970 -0.22322 -0.1889 -0.2527 -0.16682 -0.23929 -0.23417 -0.13178 -0.19493
3971 -0.18358 -0.13804 -0.20474 -0.13961 -0.19137 -0.18066 -0.12057 -0.09607
3972 -0.21624 -0.1851 -0.25613 -0.099886 -0.20344 -0.19228 -0.1015 -0.15526
3973 -0.21318 -0.15152 -0.24878 -0.11106 -0.19066 -0.16908 -0.11576 -0.10945
3974 -0.17763 -0.13737 -0.2453 -0.18127 -0.21496 -0.21154 -0.11177 -0.15478
3975 -0.20419 -0.16331 -0.24134 -0.1333 -0.20962 -0.21619 -0.10757 -0.15996
3976 -0.1842 -0.17097 -0.24613 -0.13119 -0.17529 -0.20461 -0.11922 -0.15388
3977 -0.23753 -0.16725 -0.23952 -0.14526 -0.21684 -0.24823 -0.14511 -0.13741
3978 -0.24601 -0.19588 -0.30687 -0.14527 -0.20953 -0.18519 -0.101 -0.14247
3979 -0.18162 -0.19604 -0.23948 -0.20397 -0.24964 -0.24586 -0.15348 -0.16067
3980 -0.23975 -0.19016 -0.28337 -0.17228 -0.19874 -0.2114 -0.15586 -0.12802
3981 -0.23294 -0.19675 -0.25644 -0.16055 -0.19963 -0.21139 -0.10768 -0.079092
3982 -0.2036 -0.207 -0.25503 -0.19239 -0.22372 -0.19844 -0.093171 -0.14083
3983 -0.24099 -0.20576 -0.24969 -0.20248 -0.23118 -0.21313 -0.158 -0.10224
3984 -0.25257 -0.20053 -0.27 -0.16638 -0.24129 -0.25758 -0.12958 -0.071317
3985 -0.24105 -0.19097 -0.22747 -0.1927 -0.22063 -0.16894 -0.074994 -0.14579
3986 -0.25019 -0.20485 -0.26581 -0.24161 -0.271 -0.23303 -0.14179 -0.11155
3987 -0.27056 -0.21772 -0.28538 -0.17592 -0.25752 -0.21113 -0.13574 -0.19289
3988 -0.20743 -0.21316 -0.29335 -0.19364 -0.24395 -0.19373 -0.1335 -0.12734
3989 -0.2685 -0.21471 -0.30207 -0.19147 -0.20954 -0.18049 -0.10718 -0.14599
3990 -0.2235 -0.1735 -0.25715 -0.14318 -0.19492 -0.16464 -0.076207 -0.086327
3991 -0.22378 -0.19903 -0.26978 -0.19641 -0.19041 -0.20284 -0.13209 -0.10956
3992 -0.24005 -0.2238 -0.27568 -0.18169 -0.2315 -0.22541 -0.14359 -0.26623
3993 -0.28761 -0.22276 -0.27946 -0.21685 -0.26518 -0.25978 -0.17646 -0.22108
3994 -0.2302 -0.19258 -0.24806 -0.17852 -0.20798 -0.19641 -0.15003 -0.08459
3995 -0.26963 -0.24694 -0.31033 -0.16205 -0.25228 -0.27335 -0.14012 -0.19478
3996 -0.26887 -0.19989 -0.26971 -0.19958 -0.26019 -0.27018 -0.1509 -0.22624
3997 -0.23578 -0.24038 -0.2952 -0.17513 -0.23335 -0.21818 -0.1324 -0.1542
3998 -0.27444 -0.23751 -0.28205 -0.16673 -0.25189 -0.24753 -0.14783 -0.15635
3999 -0.26392 -0.22722 -0.28607 -0.15908 -0.23455 -0.24579 -0.12299 -0.1864
4000 -0.25931 -0.23543 -0.26312 -0.20124 -0.26162 -0.23293 -0.15978 -0.14941
4001 -0.25595 -0.23218 -0.27135 -0.19986 -0.23021 -0.2448 -0.13359 -0.17416
4002 -0.27189 -0.22213 -0.29393 -0.20652 -0.2298 -0.20766 -0.17704 -0.13462
4003 -0.23707 -0.24225 -0.32236 -0.22788 -0.26148 -0.27907 -0.11832 -0.1494
4004 -0.27378 -0.22687 -0.32223 -0.19059 -0.24518 -0.23161 -0.15619 -0.17903
