# Supplementary material for: Insulin modulates the frequency of Ca2+ oscillations in mouse pancreatic islets
Source: PLoS One. 2017 Aug 28;12(8):e0183569. doi: 10.1371/journal.pone.0183569 (PMC5573301; doi:10.1371/journal.pone.0183569)
Supplement: S1 File — All the time traces of detrended Ca2+ oscillations for constant insulin infusion (0, 100, or 1000 nM) and alternating insulin infusion (100, 500, or 1000 nM with 4 or 5 min periods) were compressed as a single file, S1_File.zip, in which each imaging experiment was recorded as a text file where the first column represents time (sec) and the following columns represent detrended Ca2+ traces from multiple islets. (ZIP) [file pone.0183569.s001.zip › data_500I_150s_3.txt]

1 -0.1646 -0.17692 -0.15449 -0.16238 -0.22659 -0.17615 -0.25176 -0.23326 -0.15603
2 -0.16476 -0.17476 -0.15909 -0.1573 -0.22911 -0.18732 -0.26283 -0.24262 -0.15399
3 -0.1701 -0.17142 -0.16067 -0.16138 -0.22769 -0.17724 -0.24956 -0.22068 -0.16931
4 -0.16427 -0.17496 -0.15529 -0.16208 -0.22463 -0.18078 -0.24219 -0.23064 -0.15885
5 -0.16924 -0.18568 -0.17164 -0.17718 -0.23608 -0.19727 -0.26009 -0.23738 -0.17348
6 -0.14004 -0.16811 -0.15279 -0.1596 -0.21338 -0.16814 -0.23277 -0.21337 -0.14593
7 -0.16114 -0.18897 -0.15108 -0.16567 -0.22434 -0.19062 -0.25673 -0.23977 -0.16533
8 -0.16753 -0.18147 -0.15879 -0.16093 -0.22715 -0.18825 -0.2606 -0.23624 -0.15856
9 -0.15585 -0.17163 -0.15223 -0.15457 -0.22471 -0.17778 -0.24332 -0.22242 -0.14876
10 -0.15053 -0.18708 -0.15439 -0.16331 -0.21821 -0.182 -0.25117 -0.22865 -0.15731
11 -0.13526 -0.16495 -0.1391 -0.15302 -0.20987 -0.16902 -0.23253 -0.21067 -0.15164
12 -0.13577 -0.17782 -0.14701 -0.15435 -0.21867 -0.1689 -0.23896 -0.21639 -0.1511
13 -0.14889 -0.18691 -0.16188 -0.15893 -0.221 -0.17644 -0.25666 -0.23335 -0.16255
14 -0.15225 -0.18846 -0.15816 -0.15634 -0.21798 -0.18043 -0.25065 -0.22015 -0.16613
15 -0.14516 -0.18523 -0.14875 -0.15144 -0.21974 -0.17561 -0.24653 -0.2156 -0.15579
16 -0.16092 -0.18376 -0.1697 -0.16757 -0.21798 -0.1951 -0.26431 -0.23847 -0.16806
17 -0.16249 -0.18198 -0.16775 -0.16827 -0.22571 -0.18779 -0.25036 -0.23031 -0.1714
18 -0.1636 -0.18011 -0.16582 -0.16173 -0.22692 -0.18429 -0.25214 -0.23956 -0.15807
19 -0.15553 -0.18061 -0.14379 -0.14326 -0.2195 -0.18073 -0.24638 -0.22452 -0.1577
20 -0.14568 -0.17406 -0.14184 -0.13753 -0.20324 -0.16666 -0.24408 -0.21221 -0.14289
21 -0.15255 -0.17119 -0.15183 -0.15205 -0.21985 -0.18191 -0.25049 -0.22262 -0.1626
22 -0.16452 -0.17316 -0.15287 -0.1438 -0.21734 -0.18105 -0.25136 -0.22721 -0.15691
23 -0.15593 -0.17844 -0.15662 -0.15089 -0.20611 -0.17805 -0.25437 -0.22185 -0.15985
24 -0.14547 -0.17015 -0.1535 -0.13991 -0.21444 -0.17642 -0.2473 -0.22431 -0.1497
25 -0.16474 -0.17982 -0.16661 -0.16205 -0.22684 -0.18319 -0.26135 -0.23702 -0.16176
26 -0.15474 -0.17921 -0.15278 -0.15991 -0.22233 -0.19754 -0.27157 -0.2364 -0.16509
27 -0.15191 -0.16929 -0.15215 -0.15008 -0.20899 -0.1764 -0.24179 -0.21562 -0.15387
28 -0.15061 -0.17834 -0.14501 -0.15511 -0.21199 -0.17621 -0.24984 -0.22213 -0.14846
29 -0.16398 -0.17685 -0.15564 -0.15417 -0.21576 -0.18279 -0.24637 -0.22953 -0.16605
30 -0.15387 -0.169 -0.15053 -0.14719 -0.20139 -0.16421 -0.24911 -0.21286 -0.15142
31 -0.1443 -0.16678 -0.15384 -0.14303 -0.19968 -0.16158 -0.24048 -0.21578 -0.14946
32 -0.1471 -0.1597 -0.13573 -0.13692 -0.19761 -0.16196 -0.23833 -0.21074 -0.14732
33 -0.14913 -0.17756 -0.15324 -0.1568 -0.21356 -0.17272 -0.24946 -0.22162 -0.15632
34 -0.15307 -0.17646 -0.13899 -0.14734 -0.20882 -0.16432 -0.24971 -0.21565 -0.14597
35 -0.15856 -0.16783 -0.14687 -0.15895 -0.21602 -0.17396 -0.24733 -0.22075 -0.14947
36 -0.1588 -0.17204 -0.14959 -0.16582 -0.20757 -0.18622 -0.2538 -0.22148 -0.16486
37 -0.13723 -0.16565 -0.14768 -0.15017 -0.20092 -0.16587 -0.24504 -0.21798 -0.15345
38 -0.13495 -0.16189 -0.14443 -0.14756 -0.20461 -0.1748 -0.24659 -0.23209 -0.14657
39 -0.14558 -0.17611 -0.14645 -0.16104 -0.21007 -0.18247 -0.25708 -0.22702 -0.15279
40 -0.14872 -0.16835 -0.14984 -0.15605 -0.19683 -0.16874 -0.25023 -0.2189 -0.15926
41 -0.14737 -0.16556 -0.14779 -0.1477 -0.20786 -0.16924 -0.24645 -0.21884 -0.15373
42 -0.14131 -0.16801 -0.13725 -0.14715 -0.20487 -0.16087 -0.24173 -0.21803 -0.1562
43 -0.14158 -0.17004 -0.15053 -0.15237 -0.21272 -0.17657 -0.25079 -0.23541 -0.15502
44 -0.12137 -0.15765 -0.12254 -0.1255 -0.17944 -0.14832 -0.2297 -0.19771 -0.13921
45 -0.13858 -0.1671 -0.14447 -0.15483 -0.21099 -0.17401 -0.26357 -0.22007 -0.15043
46 -0.13915 -0.17714 -0.14817 -0.15709 -0.2063 -0.17589 -0.26031 -0.21928 -0.1574
47 -0.14988 -0.17015 -0.15031 -0.14384 -0.19849 -0.17518 -0.24917 -0.2167 -0.15591
48 -0.15002 -0.17418 -0.14368 -0.15406 -0.20245 -0.16862 -0.23791 -0.2115 -0.15113
49 -0.14789 -0.158 -0.14206 -0.14506 -0.19047 -0.16197 -0.23823 -0.2218 -0.14518
50 -0.14297 -0.15656 -0.13943 -0.14352 -0.19819 -0.14675 -0.22089 -0.20242 -0.14939
51 -0.14397 -0.15637 -0.13947 -0.14601 -0.19763 -0.15032 -0.23285 -0.20445 -0.15069
52 -0.13144 -0.16154 -0.13389 -0.14112 -0.19165 -0.15681 -0.22214 -0.20461 -0.13472
53 -0.14866 -0.17733 -0.14538 -0.15132 -0.20829 -0.1661 -0.24398 -0.21776 -0.15644
54 -0.13297 -0.16994 -0.13675 -0.14599 -0.20475 -0.16794 -0.23475 -0.21368 -0.15407
55 -0.13944 -0.16322 -0.13774 -0.15121 -0.19653 -0.168 -0.24835 -0.20066 -0.14573
56 -0.16786 -0.17762 -0.15024 -0.1599 -0.21018 -0.17039 -0.25433 -0.22798 -0.16133
57 -0.14597 -0.16473 -0.14421 -0.14501 -0.20643 -0.17337 -0.23552 -0.21303 -0.15363
58 -0.16117 -0.1778 -0.15233 -0.1667 -0.20389 -0.17504 -0.24906 -0.22207 -0.16314
59 -0.1405 -0.15554 -0.14144 -0.1394 -0.19636 -0.15741 -0.2244 -0.20311 -0.14991
60 -0.15441 -0.16968 -0.13957 -0.1483 -0.19435 -0.16499 -0.24748 -0.21581 -0.14347
61 -0.15416 -0.15847 -0.13937 -0.14916 -0.18505 -0.15932 -0.23245 -0.19341 -0.1502
62 -0.13611 -0.14087 -0.12641 -0.12338 -0.17063 -0.15055 -0.22208 -0.18979 -0.13482
63 -0.1523 -0.16367 -0.14327 -0.14884 -0.19753 -0.16609 -0.24816 -0.22557 -0.16051
64 -0.14706 -0.16484 -0.12543 -0.11981 -0.18284 -0.1496 -0.22702 -0.19215 -0.14205
65 -0.1505 -0.1524 -0.13305 -0.14239 -0.19343 -0.16351 -0.24171 -0.214 -0.14199
66 -0.16213 -0.17435 -0.14253 -0.13794 -0.20033 -0.16444 -0.2424 -0.21727 -0.15235
67 -0.15324 -0.15488 -0.14092 -0.1408 -0.19109 -0.14923 -0.22735 -0.1998 -0.1374
68 -0.16272 -0.16379 -0.13738 -0.13317 -0.20135 -0.16441 -0.23815 -0.20887 -0.15575
69 -0.14663 -0.16133 -0.13652 -0.13109 -0.18655 -0.15505 -0.23944 -0.19979 -0.13698
70 -0.15944 -0.16459 -0.14329 -0.14823 -0.19473 -0.15167 -0.22647 -0.20765 -0.14562
71 -0.13272 -0.14812 -0.12429 -0.1231 -0.18664 -0.14051 -0.21471 -0.19713 -0.12774
72 -0.14456 -0.15007 -0.13183 -0.14288 -0.19161 -0.1421 -0.22567 -0.19418 -0.14799
73 -0.14352 -0.15311 -0.12734 -0.11882 -0.18329 -0.15181 -0.21464 -0.18615 -0.1339
74 -0.13727 -0.15851 -0.12946 -0.13457 -0.17984 -0.1524 -0.23164 -0.19966 -0.14725
75 -0.1421 -0.15423 -0.13158 -0.12715 -0.18226 -0.14129 -0.20868 -0.19746 -0.14423
76 -0.14041 -0.15619 -0.13635 -0.132 -0.17849 -0.15565 -0.22375 -0.20077 -0.14563
77 -0.15434 -0.15164 -0.13481 -0.13681 -0.18267 -0.15828 -0.23397 -0.20591 -0.14498
78 -0.15012 -0.17087 -0.14492 -0.13319 -0.19492 -0.1505 -0.23194 -0.20232 -0.14324
79 -0.13772 -0.15072 -0.12494 -0.11522 -0.17598 -0.13928 -0.2234 -0.19693 -0.14494
80 -0.13749 -0.15366 -0.13417 -0.12271 -0.19014 -0.15214 -0.226 -0.1982 -0.13016
81 -0.14438 -0.16402 -0.12806 -0.13139 -0.17805 -0.15239 -0.23526 -0.19011 -0.14247
82 -0.14758 -0.14664 -0.12884 -0.13536 -0.17526 -0.14809 -0.22516 -0.19446 -0.14072
83 -0.12703 -0.14768 -0.12501 -0.12364 -0.17142 -0.13792 -0.21834 -0.18921 -0.12813
84 -0.12815 -0.14847 -0.12593 -0.11463 -0.16796 -0.12913 -0.20762 -0.17477 -0.12244
85 -0.13951 -0.15418 -0.13198 -0.13301 -0.18532 -0.14111 -0.23447 -0.18904 -0.14594
86 -0.13395 -0.15558 -0.12661 -0.1244 -0.18966 -0.14892 -0.23057 -0.19298 -0.13708
87 -0.13272 -0.14883 -0.12799 -0.1216 -0.17239 -0.14797 -0.22194 -0.20086 -0.13394
88 -0.12647 -0.1576 -0.13179 -0.12523 -0.18213 -0.13894 -0.22077 -0.19407 -0.13547
89 -0.11062 -0.15078 -0.12902 -0.11823 -0.1826 -0.13575 -0.21936 -0.18342 -0.1316
90 -0.12858 -0.15636 -0.14091 -0.13292 -0.19084 -0.15099 -0.2266 -0.19624 -0.136
91 -0.12285 -0.15219 -0.11986 -0.11582 -0.18444 -0.14313 -0.21418 -0.18342 -0.12708
92 -0.12601 -0.15595 -0.1287 -0.12167 -0.17962 -0.14837 -0.22241 -0.19408 -0.12736
93 -0.12402 -0.15694 -0.13313 -0.13511 -0.19481 -0.14384 -0.23443 -0.19764 -0.13644
94 -0.12442 -0.14111 -0.13818 -0.117 -0.17586 -0.13106 -0.20303 -0.17576 -0.12124
95 -0.1326 -0.15561 -0.14024 -0.12852 -0.18289 -0.1498 -0.22303 -0.19558 -0.13811
96 -0.11933 -0.15457 -0.13139 -0.13168 -0.1861 -0.14181 -0.22189 -0.19013 -0.13141
97 -0.13338 -0.15657 -0.13872 -0.13734 -0.18593 -0.15167 -0.22472 -0.18861 -0.13522
98 -0.12063 -0.14644 -0.12332 -0.11503 -0.16677 -0.12807 -0.20089 -0.18092 -0.12569
99 -0.14066 -0.15764 -0.13072 -0.12466 -0.19218 -0.14655 -0.22271 -0.19064 -0.13537
100 -0.12813 -0.14629 -0.12958 -0.12369 -0.18062 -0.13593 -0.21291 -0.18971 -0.13723
101 -0.13268 -0.14906 -0.13572 -0.13487 -0.18523 -0.15595 -0.23111 -0.20762 -0.1454
102 -0.1389 -0.15774 -0.13819 -0.13038 -0.19221 -0.15304 -0.22975 -0.19416 -0.13303
103 -0.14366 -0.16449 -0.14599 -0.14177 -0.18238 -0.1586 -0.23764 -0.20558 -0.12958
104 -0.12737 -0.13999 -0.12992 -0.1149 -0.16842 -0.12238 -0.20913 -0.1722 -0.13196
105 -0.12338 -0.14404 -0.12044 -0.11862 -0.16529 -0.13873 -0.21345 -0.1816 -0.12846
106 -0.13475 -0.14164 -0.12789 -0.12178 -0.17388 -0.1407 -0.22106 -0.19525 -0.13421
107 -0.14208 -0.14429 -0.1397 -0.12201 -0.1826 -0.14803 -0.21769 -0.17645 -0.14712
108 -0.15147 -0.14725 -0.14339 -0.13205 -0.18939 -0.15824 -0.24013 -0.19449 -0.13079
109 -0.13059 -0.14045 -0.12255 -0.11366 -0.16827 -0.15295 -0.21983 -0.19145 -0.12479
110 -0.12591 -0.13393 -0.12937 -0.12567 -0.17472 -0.13853 -0.22282 -0.1833 -0.1314
111 -0.14484 -0.1487 -0.13378 -0.12101 -0.17283 -0.12901 -0.21261 -0.18572 -0.12785
112 -0.12481 -0.13423 -0.11998 -0.12018 -0.15381 -0.12974 -0.20459 -0.16358 -0.12027
113 -0.15172 -0.14826 -0.13929 -0.12804 -0.16939 -0.14879 -0.20897 -0.17732 -0.13409
114 -0.14026 -0.13883 -0.1233 -0.1173 -0.15951 -0.13673 -0.20879 -0.16771 -0.12346
115 -0.15329 -0.15453 -0.14006 -0.12558 -0.18291 -0.14391 -0.219 -0.18541 -0.13464
116 -0.14252 -0.14946 -0.12353 -0.12051 -0.17203 -0.13057 -0.21068 -0.16798 -0.13869
117 -0.14975 -0.15051 -0.13348 -0.12991 -0.17772 -0.14496 -0.21547 -0.18781 -0.13406
118 -0.1407 -0.15089 -0.13338 -0.12623 -0.16992 -0.13466 -0.21813 -0.18769 -0.13843
119 -0.15526 -0.14697 -0.13136 -0.1241 -0.17737 -0.14787 -0.21299 -0.17978 -0.13088
120 -0.13932 -0.14454 -0.13421 -0.11552 -0.1703 -0.13235 -0.20107 -0.16811 -0.13577
121 -0.12703 -0.14081 -0.11842 -0.11306 -0.16941 -0.11832 -0.20308 -0.16974 -0.12413
122 -0.12794 -0.14843 -0.12393 -0.11621 -0.16508 -0.13445 -0.20425 -0.17354 -0.1299
123 -0.13559 -0.13945 -0.1378 -0.12651 -0.18004 -0.14753 -0.2178 -0.17156 -0.1297
124 -0.12654 -0.13396 -0.13376 -0.12846 -0.17635 -0.13902 -0.20129 -0.17267 -0.12287
125 -0.12573 -0.13821 -0.13482 -0.11804 -0.16866 -0.12853 -0.20665 -0.17015 -0.12455
126 -0.11037 -0.13605 -0.125 -0.1085 -0.15211 -0.10442 -0.17715 -0.1518 -0.11132
127 -0.11765 -0.14877 -0.12202 -0.10967 -0.16714 -0.12799 -0.19175 -0.16598 -0.11408
128 -0.12952 -0.15583 -0.13969 -0.12826 -0.18211 -0.13143 -0.2145 -0.18618 -0.13577
129 -0.11808 -0.13362 -0.12791 -0.10862 -0.15997 -0.11303 -0.20282 -0.16323 -0.12678
130 -0.11124 -0.1257 -0.1175 -0.10495 -0.15887 -0.1118 -0.18112 -0.1541 -0.1107
131 -0.12515 -0.13571 -0.12359 -0.10818 -0.16208 -0.13628 -0.20096 -0.18163 -0.13807
132 -0.12919 -0.1404 -0.12172 -0.11512 -0.17525 -0.13503 -0.21251 -0.16652 -0.12488
133 -0.12577 -0.14204 -0.13252 -0.10718 -0.1623 -0.13724 -0.20568 -0.17168 -0.1209
134 -0.12611 -0.1397 -0.11484 -0.11547 -0.1632 -0.12391 -0.19371 -0.14598 -0.11466
135 -0.1075 -0.13038 -0.12123 -0.10597 -0.15833 -0.13934 -0.21149 -0.17182 -0.11737
136 -0.11251 -0.14356 -0.11916 -0.11005 -0.16238 -0.12638 -0.19628 -0.1553 -0.11795
137 -0.09977 -0.13428 -0.12486 -0.10415 -0.16079 -0.11707 -0.19785 -0.15017 -0.12169
138 -0.11616 -0.13173 -0.1268 -0.10861 -0.16476 -0.13955 -0.20434 -0.162 -0.12242
139 -0.10623 -0.13561 -0.1263 -0.11059 -0.17379 -0.14215 -0.20017 -0.17042 -0.11949
140 -0.11007 -0.14259 -0.13125 -0.11572 -0.16951 -0.12811 -0.20377 -0.15774 -0.12795
141 -0.10546 -0.13673 -0.11968 -0.097826 -0.17272 -0.12099 -0.20538 -0.15219 -0.11357
142 -0.10533 -0.14451 -0.12285 -0.1063 -0.16808 -0.15035 -0.19595 -0.15723 -0.11548
143 -0.11054 -0.12 -0.11586 -0.10432 -0.15867 -0.14993 -0.19172 -0.16061 -0.11632
144 -0.11671 -0.13452 -0.11291 -0.094676 -0.17792 -0.15094 -0.20902 -0.15723 -0.1132
145 -0.13081 -0.15611 -0.13699 -0.11812 -0.18309 -0.15751 -0.22067 -0.17256 -0.14583
146 -0.11159 -0.12908 -0.11564 -0.099035 -0.16122 -0.14144 -0.19019 -0.14232 -0.10757
147 -0.11608 -0.1267 -0.12647 -0.10098 -0.16047 -0.14403 -0.19936 -0.14893 -0.11313
148 -0.1321 -0.15667 -0.13347 -0.10662 -0.17875 -0.16179 -0.20749 -0.15595 -0.13232
149 -0.12466 -0.14777 -0.12917 -0.11049 -0.16918 -0.1514 -0.19565 -0.14835 -0.11675
150 -0.11927 -0.1447 -0.13074 -0.10458 -0.17321 -0.1536 -0.20249 -0.16431 -0.11768
151 -0.12068 -0.12948 -0.12619 -0.097074 -0.16842 -0.14081 -0.19343 -0.16275 -0.11761
152 -0.13771 -0.15213 -0.1382 -0.11219 -0.18037 -0.15924 -0.20916 -0.17066 -0.12359
153 -0.12987 -0.15322 -0.13102 -0.10478 -0.17529 -0.15677 -0.20771 -0.16894 -0.12365
154 -0.12488 -0.1416 -0.13031 -0.10758 -0.17827 -0.15095 -0.19114 -0.1561 -0.11549
155 -0.13713 -0.14537 -0.12422 -0.10163 -0.17264 -0.14066 -0.19227 -0.15154 -0.11078
156 -0.14153 -0.15782 -0.13778 -0.10628 -0.18742 -0.16699 -0.21322 -0.16915 -0.12476
157 -0.13133 -0.16023 -0.12023 -0.11203 -0.18801 -0.15128 -0.19894 -0.16203 -0.12311
158 -0.14056 -0.15943 -0.13027 -0.11188 -0.18251 -0.16214 -0.2138 -0.17025 -0.11914
159 -0.12368 -0.1343 -0.11506 -0.095813 -0.17101 -0.14369 -0.19047 -0.12883 -0.11603
160 -0.1409 -0.15882 -0.12989 -0.10419 -0.17468 -0.14833 -0.21043 -0.1513 -0.10685
161 -0.13211 -0.14116 -0.12412 -0.091682 -0.16986 -0.17022 -0.20204 -0.15536 -0.11373
162 -0.13228 -0.15758 -0.12949 -0.11164 -0.17477 -0.15973 -0.20509 -0.14751 -0.12863
163 -0.12147 -0.15425 -0.13181 -0.094692 -0.17249 -0.15709 -0.19434 -0.14988 -0.11323
164 -0.14491 -0.15988 -0.1398 -0.11241 -0.18343 -0.1601 -0.20809 -0.16442 -0.12022
165 -0.14478 -0.15206 -0.12725 -0.10494 -0.17595 -0.15913 -0.2098 -0.15568 -0.11689
166 -0.15665 -0.17535 -0.1491 -0.12716 -0.20323 -0.19724 -0.24202 -0.17816 -0.14213
167 -0.14452 -0.16066 -0.13209 -0.095421 -0.17277 -0.15853 -0.20544 -0.14855 -0.12272
168 -0.14083 -0.16203 -0.14218 -0.10924 -0.18302 -0.16965 -0.21634 -0.15967 -0.12755
169 -0.14597 -0.16474 -0.14546 -0.10977 -0.17967 -0.16421 -0.21807 -0.15733 -0.11936
170 -0.13122 -0.16461 -0.13545 -0.09892 -0.18115 -0.16372 -0.20888 -0.14804 -0.12357
171 -0.13167 -0.16233 -0.14319 -0.09541 -0.17649 -0.17502 -0.2174 -0.14585 -0.11424
172 -0.13682 -0.16741 -0.13989 -0.10178 -0.18843 -0.16445 -0.21952 -0.1494 -0.1286
173 -0.13428 -0.16479 -0.14051 -0.10242 -0.18464 -0.17331 -0.20396 -0.16265 -0.12255
174 -0.12877 -0.16694 -0.1356 -0.097259 -0.18197 -0.16895 -0.21325 -0.15401 -0.11721
175 -0.13141 -0.16354 -0.1414 -0.10085 -0.1788 -0.17382 -0.21019 -0.15185 -0.11897
176 -0.12827 -0.16222 -0.13908 -0.099859 -0.17826 -0.17333 -0.21 -0.15129 -0.11463
177 -0.13166 -0.17527 -0.14003 -0.10497 -0.18071 -0.16638 -0.20511 -0.14563 -0.12018
178 -0.12762 -0.16149 -0.13173 -0.091299 -0.17135 -0.16388 -0.21115 -0.147 -0.11523
179 -0.1359 -0.16693 -0.1382 -0.10761 -0.18561 -0.16466 -0.20976 -0.15542 -0.12892
180 -0.16026 -0.18224 -0.15564 -0.11239 -0.1892 -0.16294 -0.23032 -0.17149 -0.14039
181 -0.13391 -0.16769 -0.13263 -0.10308 -0.17459 -0.16049 -0.2017 -0.14945 -0.12303
182 -0.14363 -0.17847 -0.14568 -0.10878 -0.19107 -0.17433 -0.21961 -0.14621 -0.13963
183 -0.15275 -0.18303 -0.14821 -0.10905 -0.18517 -0.19016 -0.23104 -0.17185 -0.13068
184 -0.13696 -0.16727 -0.14863 -0.096887 -0.17737 -0.17481 -0.21852 -0.13291 -0.13202
185 -0.13913 -0.17225 -0.14252 -0.092927 -0.17317 -0.17389 -0.21272 -0.13632 -0.11769
186 -0.14445 -0.16757 -0.14133 -0.096737 -0.18101 -0.16285 -0.20831 -0.14081 -0.13912
187 -0.14004 -0.17186 -0.14625 -0.10129 -0.18505 -0.18612 -0.21603 -0.1405 -0.13383
188 -0.14286 -0.17524 -0.14717 -0.10938 -0.17608 -0.17979 -0.22482 -0.13626 -0.14627
189 -0.15234 -0.18261 -0.15399 -0.11355 -0.19113 -0.18198 -0.22682 -0.13007 -0.13841
190 -0.13412 -0.18133 -0.14823 -0.10939 -0.17546 -0.17869 -0.22329 -0.13866 -0.13581
191 -0.14259 -0.17759 -0.15094 -0.11511 -0.182 -0.16406 -0.21838 -0.1224 -0.14446
192 -0.14644 -0.1911 -0.15893 -0.11128 -0.17873 -0.18206 -0.21798 -0.14154 -0.14841
193 -0.13282 -0.17307 -0.13939 -0.11784 -0.17323 -0.17901 -0.22193 -0.1146 -0.14068
194 -0.13657 -0.18852 -0.14638 -0.1095 -0.19317 -0.18844 -0.22807 -0.12747 -0.13607
195 -0.1185 -0.16838 -0.14016 -0.11181 -0.16988 -0.15748 -0.19794 -0.097354 -0.13309
196 -0.1222 -0.18192 -0.15229 -0.10817 -0.17596 -0.18823 -0.21468 -0.10768 -0.13611
197 -0.13053 -0.17288 -0.14498 -0.11265 -0.17648 -0.17748 -0.2179 -0.10303 -0.14175
198 -0.13345 -0.18935 -0.16077 -0.11163 -0.1836 -0.1888 -0.22934 -0.10951 -0.13848
199 -0.14276 -0.1806 -0.15931 -0.11422 -0.17997 -0.19085 -0.21763 -0.12604 -0.15636
200 -0.12212 -0.16905 -0.14146 -0.098534 -0.17139 -0.17285 -0.22523 -0.10568 -0.13694
201 -0.1387 -0.18182 -0.15348 -0.11638 -0.17784 -0.18442 -0.2203 -0.11965 -0.1499
202 -0.12878 -0.18029 -0.15022 -0.10654 -0.17449 -0.17498 -0.21681 -0.11568 -0.14414
203 -0.14916 -0.18581 -0.15856 -0.11101 -0.18123 -0.18766 -0.22319 -0.12863 -0.14781
204 -0.1273 -0.17818 -0.15442 -0.10658 -0.17458 -0.17525 -0.22071 -0.11614 -0.13916
205 -0.14521 -0.18497 -0.15424 -0.093593 -0.17792 -0.17705 -0.20499 -0.12678 -0.14213
206 -0.14945 -0.18285 -0.16081 -0.1172 -0.17826 -0.17377 -0.21545 -0.11716 -0.14842
207 -0.15036 -0.18655 -0.15403 -0.10166 -0.16389 -0.17065 -0.21894 -0.11578 -0.15191
208 -0.1498 -0.18104 -0.15607 -0.10673 -0.16801 -0.17421 -0.20824 -0.11303 -0.1373
209 -0.124 -0.17928 -0.14398 -0.1021 -0.14885 -0.17121 -0.20477 -0.11199 -0.14441
210 -0.14563 -0.17977 -0.15181 -0.098202 -0.15035 -0.17369 -0.2136 -0.10347 -0.1489
211 -0.16516 -0.18286 -0.16137 -0.10391 -0.15319 -0.19796 -0.22675 -0.12939 -0.16166
212 -0.13931 -0.17057 -0.14238 -0.094091 -0.1302 -0.17656 -0.2096 -0.093049 -0.14603
213 -0.16455 -0.18517 -0.16388 -0.11259 -0.13831 -0.18525 -0.22652 -0.11503 -0.15631
214 -0.15711 -0.18524 -0.16293 -0.094461 -0.13001 -0.18745 -0.20227 -0.12223 -0.148
215 -0.14455 -0.17976 -0.14692 -0.090571 -0.12161 -0.17554 -0.20404 -0.10303 -0.12831
216 -0.16198 -0.18095 -0.14509 -0.10413 -0.13679 -0.18834 -0.2149 -0.13176 -0.1489
217 -0.15419 -0.18231 -0.14381 -0.10086 -0.1359 -0.17347 -0.21228 -0.11916 -0.13935
218 -0.17629 -0.19015 -0.15187 -0.10655 -0.13191 -0.18351 -0.21952 -0.12269 -0.15135
219 -0.17277 -0.17663 -0.1534 -0.0929 -0.11608 -0.16793 -0.19173 -0.11139 -0.14435
220 -0.15987 -0.1796 -0.14369 -0.0899 -0.12735 -0.16904 -0.19968 -0.11715 -0.15893
221 -0.16037 -0.17756 -0.15082 -0.092879 -0.11274 -0.17575 -0.19467 -0.1137 -0.14589
222 -0.16252 -0.18129 -0.14692 -0.090489 -0.10701 -0.16573 -0.19942 -0.099833 -0.14949
223 -0.14756 -0.17243 -0.14133 -0.086189 -0.080896 -0.15605 -0.17211 -0.091723 -0.14013
224 -0.18109 -0.18118 -0.15842 -0.10218 -0.11128 -0.18834 -0.21347 -0.12573 -0.16461
225 -0.16532 -0.17465 -0.14892 -0.097389 -0.092568 -0.16189 -0.20549 -0.12249 -0.14572
226 -0.16455 -0.18586 -0.14468 -0.085128 -0.083529 -0.1587 -0.19058 -0.11555 -0.14473
227 -0.15522 -0.17617 -0.13829 -0.087928 -0.08177 -0.17512 -0.20666 -0.14087 -0.14607
228 -0.14524 -0.1697 -0.1341 -0.083948 -0.06469 -0.15326 -0.18752 -0.12614 -0.13672
229 -0.17787 -0.18606 -0.14861 -0.087718 -0.069701 -0.17903 -0.21137 -0.15272 -0.15318
230 -0.16567 -0.18969 -0.14809 -0.089067 -0.062132 -0.16518 -0.2007 -0.13435 -0.15512
231 -0.14649 -0.17336 -0.13135 -0.063577 -0.050093 -0.16372 -0.18697 -0.13623 -0.13802
232 -0.16725 -0.19193 -0.14159 -0.080207 -0.056894 -0.16484 -0.20302 -0.15399 -0.15105
233 -0.17272 -0.19352 -0.15609 -0.082337 -0.058904 -0.16258 -0.18883 -0.14239 -0.15447
234 -0.1752 -0.18719 -0.14967 -0.090257 -0.050925 -0.18081 -0.2068 -0.15953 -0.15727
235 -0.18405 -0.18933 -0.15522 -0.098226 -0.055616 -0.17715 -0.20607 -0.15318 -0.15639
236 -0.16503 -0.18496 -0.13776 -0.083626 -0.042687 -0.16923 -0.2012 -0.16467 -0.14937
237 -0.16015 -0.18134 -0.14042 -0.078916 -0.033347 -0.1673 -0.19834 -0.14986 -0.14641
238 -0.17454 -0.1761 -0.14266 -0.084426 -0.018118 -0.1497 -0.17884 -0.1384 -0.14382
239 -0.16058 -0.1689 -0.14533 -0.086566 -0.020009 -0.15376 -0.18847 -0.14283 -0.13989
240 -0.16048 -0.17694 -0.13408 -0.069505 -0.0071198 -0.16939 -0.189 -0.15113 -0.14532
241 -0.15727 -0.16404 -0.1391 -0.079045 0.0088894 -0.15724 -0.18647 -0.1364 -0.14131
242 -0.16353 -0.17173 -0.1267 -0.076235 0.032259 -0.1451 -0.18599 -0.13653 -0.13779
243 -0.17982 -0.18088 -0.15143 -0.091765 0.026298 -0.15574 -0.19522 -0.15773 -0.14285
244 -0.1554 -0.16872 -0.13303 -0.064804 0.038777 -0.14717 -0.17788 -0.15198 -0.14499
245 -0.15142 -0.17838 -0.13855 -0.071884 0.066706 -0.16299 -0.19713 -0.15175 -0.14446
246 -0.17478 -0.1675 -0.14077 -0.081104 0.055726 -0.15719 -0.18688 -0.16543 -0.1405
247 -0.17229 -0.17214 -0.14137 -0.076614 0.082555 -0.16151 -0.19167 -0.15566 -0.14681
248 -0.14538 -0.16831 -0.13387 -0.075684 0.10395 -0.1516 -0.17814 -0.15088 -0.14244
249 -0.16857 -0.17604 -0.12633 -0.066313 0.095113 -0.15722 -0.19777 -0.15946 -0.13975
250 -0.15728 -0.18182 -0.13393 -0.075243 0.12277 -0.16341 -0.18754 -0.16079 -0.13858
251 -0.15883 -0.16805 -0.13404 -0.066783 0.15528 -0.15867 -0.18556 -0.15621 -0.13783
252 -0.14589 -0.16703 -0.12883 -0.056343 0.17333 -0.14903 -0.16133 -0.15266 -0.12664
253 -0.15971 -0.16793 -0.13104 -0.062403 0.21138 -0.14725 -0.15421 -0.15271 -0.13983
254 -0.1638 -0.16747 -0.12337 -0.058402 0.24699 -0.15104 -0.13152 -0.1589 -0.13155
255 -0.16984 -0.16097 -0.14226 -0.063032 0.25977 -0.15961 -0.13212 -0.16194 -0.14215
256 -0.13927 -0.16271 -0.11776 -0.044712 0.30464 -0.13243 -0.1139 -0.13744 -0.12987
257 -0.15306 -0.16327 -0.13469 -0.034842 0.30992 -0.14188 -0.11524 -0.14663 -0.15203
258 -0.15365 -0.14814 -0.11976 -0.039491 0.30954 -0.13997 -0.10203 -0.15963 -0.14183
259 -0.1432 -0.16161 -0.11405 -0.031051 0.33277 -0.15214 -0.081292 -0.15716 -0.1413
260 -0.14527 -0.15414 -0.13914 -0.028171 0.35143 -0.1445 -0.054618 -0.15488 -0.14062
261 -0.15599 -0.14937 -0.13077 -0.026181 0.37864 -0.14018 -0.003124 -0.14911 -0.14415
262 -0.15297 -0.15649 -0.13692 -0.027631 0.346 -0.14254 0.01424 -0.14053 -0.14705
263 -0.14218 -0.14535 -0.11944 -0.01438 0.38751 -0.14339 0.041354 -0.15785 -0.13223
264 -0.15978 -0.14744 -0.12581 -0.02004 0.39218 -0.15725 0.070208 -0.14677 -0.15218
265 -0.14065 -0.15995 -0.12179 -0.00502 0.42533 -0.13127 0.10648 -0.14612 -0.12951
266 -0.13448 -0.14863 -0.10671 0.0021402 0.43183 -0.12876 0.15269 -0.13415 -0.11353
267 -0.13749 -0.15504 -0.12026 -0.0050096 0.44047 -0.13952 0.11641 -0.15035 -0.1265
268 -0.10923 -0.14543 -0.11353 0.010681 0.46937 -0.13975 0.13629 -0.1382 -0.13589
269 -0.12125 -0.13507 -0.1123 0.012671 0.48463 -0.11755 0.17636 -0.13348 -0.11569
270 -0.1455 -0.14978 -0.12253 0.0015011 0.47403 -0.13458 0.17236 -0.15034 -0.12523
271 -0.14016 -0.14504 -0.11655 0.013721 0.49874 -0.12738 0.21045 -0.13272 -0.14064
272 -0.13963 -0.1461 -0.12531 0.017702 0.49739 -0.061768 0.20369 -0.13956 -0.1249
273 -0.12686 -0.14328 -0.11196 0.041312 0.53328 0.042881 0.21063 -0.13306 -0.11333
274 -0.11255 -0.14369 -0.11029 0.039702 0.54118 0.088669 0.23037 -0.12023 -0.11643
275 -0.14384 -0.1452 -0.12027 0.042272 0.53974 0.11244 0.2326 -0.13335 -0.12939
276 -0.15676 -0.13865 -0.12066 0.071802 0.55017 0.1425 0.26845 -0.1388 -0.13502
277 -0.13435 -0.098414 -0.10015 0.087233 0.57165 0.17198 0.2817 -0.11996 -0.11601
278 -0.12321 -0.035908 -0.098242 0.098663 0.58172 0.19672 0.32545 -0.11555 -0.11496
279 -0.11671 0.0032675 -0.087286 0.098033 0.55873 0.21755 0.30277 -0.11904 -0.11873
280 -0.10947 0.069833 -0.05512 0.1219 0.58799 0.2386 0.3339 -0.10563 -0.11331
281 -0.10509 0.12379 -0.035153 0.12406 0.60698 0.23104 0.35459 -0.12537 -0.12031
282 -0.094238 0.1861 0.016553 0.12411 0.5874 0.24509 0.36141 -0.13149 -0.13884
283 -0.089459 0.22954 0.03822 0.12518 0.60509 0.29272 0.37477 -0.12379 -0.12839
284 -0.076161 0.2746 0.069376 0.14792 0.63146 0.3265 0.39335 -0.11285 -0.12298
285 -0.078792 0.22319 0.097903 0.14529 0.60113 0.30925 0.37876 -0.11594 -0.13309
286 -0.078493 0.26755 0.11823 0.14524 0.61549 0.33644 0.39218 -0.12461 -0.13169
287 -0.053045 0.32741 0.13441 0.15967 0.6478 0.3589 0.42764 -0.12299 -0.12072
288 -0.043036 0.37549 0.15067 0.18649 0.64158 0.37925 0.45701 -0.10255 -0.10596
289 -0.020137 0.3847 0.15225 0.16754 0.6448 0.38827 0.44726 -0.10846 -0.1147
290 -0.038379 0.42142 0.15725 0.17503 0.63803 0.37977 0.45472 -0.11687 -0.10618
291 -0.02569 0.43823 0.15758 0.18303 0.65725 0.40845 0.45684 -0.10727 -0.10461
292 -0.022572 0.4941 0.15865 0.19264 0.6418 0.4109 0.45559 -0.12503 -0.11566
293 0.079607 0.47815 0.1744 0.20658 0.6349 0.4495 0.47224 -0.12422 -0.09081
294 0.14945 0.53061 0.18428 0.18944 0.64003 0.44695 0.48025 -0.10917 -0.0045498
295 0.20871 0.54732 0.20889 0.21428 0.65703 0.48199 0.51313 -0.099026 0.089211
296 0.26676 0.59953 0.19731 0.2117 0.65893 0.47565 0.48459 -0.12209 0.18799
297 0.29225 0.59602 0.23632 0.22321 0.65749 0.50329 0.52204 -0.11016 0.24982
298 0.34669 0.61211 0.2838 0.23316 0.65066 0.52321 0.51987 -0.091557 0.30219
299 0.39179 0.66269 0.30492 0.24797 0.64071 0.53098 0.52239 -0.084438 0.33981
300 0.39519 0.68473 0.35574 0.23255 0.6124 0.55194 0.545 -0.088278 0.3185
301 0.38359 0.68455 0.34731 0.23176 0.57823 0.55493 0.54681 -0.090678 0.39328
302 0.4246 0.68913 0.33331 0.21457 0.55634 0.56268 0.53756 -0.091709 0.42884
303 0.41945 0.75637 0.37057 0.24918 0.5716 0.57072 0.53136 -0.078619 0.41338
304 0.45452 0.72907 0.40423 0.24203 0.57189 0.58089 0.55237 -0.067529 0.47032
305 0.46474 0.75533 0.39406 0.23211 0.63097 0.59234 0.54511 -0.05679 0.45278
306 0.47238 0.76682 0.42038 0.24123 0.68297 0.61061 0.56225 -0.05594 0.50815
307 0.50791 0.7862 0.43906 0.23704 0.65641 0.5976 0.57384 -0.06064 0.5372
308 0.4675 0.74866 0.43177 0.21142 0.62281 0.59788 0.53171 -0.073611 0.54693
309 0.5136 0.77201 0.4514 0.22823 0.6243 0.60848 0.55184 -0.062091 0.56034
310 0.51811 0.75811 0.47428 0.2274 0.55215 0.60345 0.54287 -0.066431 0.60209
311 0.51131 0.80253 0.47303 0.23931 0.49914 0.60251 0.57318 -0.048852 0.60087
312 0.54344 0.81463 0.51328 0.22806 0.46599 0.61821 0.55423 -0.048052 0.68128
313 0.55349 0.82862 0.49037 0.23246 0.46143 0.62958 0.57579 -0.058842 0.69506
314 0.55248 0.81082 0.51288 0.22153 0.44916 0.64996 0.57041 -0.044423 0.70334
315 0.59584 0.84182 0.52473 0.23704 0.46186 0.64616 0.57895 -0.026383 0.74612
316 0.58209 0.86688 0.50849 0.23589 0.45594 0.63141 0.54634 -0.036243 0.75087
317 0.63288 0.86976 0.55439 0.25512 0.49841 0.6528 0.58276 -0.015514 0.81755
318 0.59876 0.81651 0.51635 0.2222 0.47969 0.59082 0.51411 -0.051444 0.76956
319 0.62497 0.86497 0.57344 0.24008 0.49983 0.62653 0.51911 -0.040234 0.78885
320 0.63033 0.85002 0.56045 0.2283 0.48035 0.61761 0.52519 -0.041805 0.79393
321 0.61701 0.85603 0.59271 0.23227 0.47544 0.64245 0.52026 -0.004575 0.81669
322 0.63168 0.88161 0.55879 0.22111 0.4452 0.63763 0.47983 -0.020695 0.83457
323 0.65247 0.87077 0.59817 0.24227 0.42639 0.64146 0.4794 0.0025144 0.83726
324 0.66581 0.8409 0.59336 0.22963 0.39171 0.6313 0.42162 -0.003696 0.85727
325 0.67302 0.87071 0.6037 0.2577 0.38497 0.64506 0.42497 0.012814 0.87476
326 0.65602 0.86078 0.58363 0.21837 0.35993 0.60396 0.37995 0.0008734 0.84727
327 0.68328 0.87275 0.60704 0.24465 0.35313 0.6238 0.40493 0.022693 0.86886
328 0.68068 0.85427 0.6077 0.23203 0.34806 0.60079 0.38714 0.029013 0.88382
329 0.72861 0.87977 0.65815 0.26552 0.36585 0.60396 0.41143 0.066072 0.91311
330 0.687 0.86735 0.63513 0.24042 0.31825 0.57421 0.36557 0.044802 0.9161
331 0.7054 0.87859 0.64237 0.24828 0.33335 0.565 0.37539 0.074922 0.95939
332 0.71139 0.83541 0.65219 0.25082 0.31431 0.53371 0.37293 0.077091 0.99531
333 0.70499 0.85087 0.62377 0.23288 0.31631 0.48368 0.34949 0.089101 0.97947
334 0.68701 0.83085 0.6125 0.24155 0.29801 0.46788 0.32253 0.080891 0.95012
335 0.69573 0.83441 0.61927 0.22394 0.29476 0.45302 0.31948 0.09316 0.95241
336 0.69551 0.85473 0.6023 0.23759 0.28455 0.45876 0.32221 0.10803 0.95258
337 0.71227 0.81346 0.58593 0.23388 0.26487 0.44799 0.28035 0.10652 0.92602
338 0.66135 0.74891 0.56758 0.22197 0.2403 0.41271 0.26867 0.099999 0.9306
339 0.68364 0.69447 0.56832 0.22945 0.24781 0.43026 0.26915 0.099659 0.95342
340 0.71041 0.66303 0.56505 0.23364 0.23907 0.42437 0.26946 0.117 0.94425
341 0.69507 0.61721 0.55475 0.23514 0.23035 0.40691 0.25099 0.11013 0.92806
342 0.6783 0.62938 0.54783 0.22784 0.2435 0.41283 0.25523 0.11839 0.96925
343 0.66301 0.57932 0.53253 0.21074 0.20554 0.39768 0.20727 0.12283 0.9516
344 0.6744 0.58028 0.5405 0.20361 0.20309 0.38694 0.22077 0.12271 0.94022
345 0.69132 0.58393 0.55159 0.19365 0.20725 0.37872 0.21573 0.12823 0.96552
346 0.65233 0.56092 0.54792 0.1854 0.18655 0.35641 0.2063 0.13105 0.92634
347 0.64315 0.54708 0.54044 0.19209 0.18439 0.33771 0.19843 0.13657 0.92285
348 0.64567 0.53179 0.53439 0.1777 0.18793 0.34722 0.21697 0.14472 0.95209
349 0.62474 0.52446 0.50031 0.18579 0.17856 0.33018 0.21423 0.15915 0.95077
350 0.58814 0.51922 0.5042 0.20397 0.16933 0.31513 0.20078 0.13934 0.93665
351 0.56474 0.51358 0.47706 0.20032 0.17156 0.30107 0.19378 0.14153 0.91723
352 0.49981 0.50691 0.48222 0.21433 0.17347 0.30868 0.19973 0.16067 0.91418
353 0.45876 0.47137 0.45572 0.19493 0.16717 0.29655 0.19864 0.15492 0.86893
354 0.46434 0.49047 0.4551 0.20643 0.17125 0.29781 0.22018 0.18592 0.84906
355 0.47094 0.47111 0.45042 0.19811 0.1685 0.29401 0.20498 0.18218 0.80399
356 0.42827 0.46251 0.41894 0.18164 0.14399 0.294 0.20348 0.17499 0.75056
357 0.42828 0.43854 0.42399 0.17253 0.14043 0.29405 0.18195 0.17678 0.70398
358 0.41997 0.44106 0.41674 0.16194 0.13369 0.27825 0.18335 0.17325 0.67829
359 0.38737 0.42704 0.3903 0.11245 0.13918 0.26056 0.15422 0.16641 0.66216
360 0.38318 0.41942 0.38818 0.11784 0.13254 0.23151 0.14523 0.151 0.65124
361 0.3542 0.4015 0.37281 0.10259 0.11097 0.21921 0.13046 0.14441 0.62783
362 0.34416 0.39769 0.36081 0.10636 0.11299 0.22843 0.12156 0.143 0.62461
363 0.33259 0.3805 0.36069 0.11409 0.11606 0.22855 0.11664 0.16571 0.61428
364 0.3272 0.38739 0.34505 0.1107 0.12459 0.2405 0.15853 0.17275 0.60554
365 0.31741 0.36749 0.34303 0.11174 0.1098 0.20898 0.13028 0.15992 0.60119
366 0.31825 0.36936 0.31332 0.12157 0.10363 0.21871 0.129 0.18167 0.58012
367 0.2995 0.35901 0.30999 0.11849 0.090361 0.20493 0.11081 0.15359 0.58706
368 0.29673 0.35558 0.31669 0.11677 0.10623 0.20929 0.12349 0.17548 0.56684
369 0.27907 0.33828 0.28536 0.10355 0.097029 0.19382 0.096124 0.15561 0.5419
370 0.29319 0.33852 0.29126 0.1034 0.091888 0.19593 0.12111 0.15645 0.55336
371 0.28598 0.35425 0.28399 0.10497 0.10415 0.20984 0.14854 0.16357 0.52324
372 0.28369 0.32908 0.2671 0.10573 0.084117 0.20077 0.12288 0.13412 0.51945
373 0.26348 0.30518 0.25799 0.088243 0.066296 0.17778 0.097679 0.11302 0.49275
374 0.25562 0.29937 0.24007 0.091453 0.064055 0.15793 0.10392 0.092878 0.47687
375 0.25976 0.30237 0.23636 0.086734 0.069775 0.17501 0.10147 0.10628 0.47603
376 0.2372 0.29977 0.21539 0.073214 0.054034 0.14231 0.070161 0.082307 0.46343
377 0.23965 0.29248 0.22659 0.076364 0.068823 0.1505 0.085035 0.092907 0.464
378 0.22695 0.28374 0.20185 0.058374 0.058692 0.16124 0.089979 0.085376 0.4513
379 0.21077 0.27634 0.19834 0.058094 0.043751 0.13916 0.064403 0.061446 0.46544
380 0.2162 0.2687 0.18937 0.046905 0.047471 0.1473 0.073146 0.081656 0.47607
381 0.20255 0.26708 0.19113 0.047755 0.04842 0.14733 0.07258 0.073525 0.47958
382 0.22011 0.27793 0.18682 0.047865 0.052929 0.14142 0.067884 0.068465 0.49881
383 0.1892 0.25 0.16668 0.043415 0.033068 0.12949 0.051848 0.042795 0.46266
384 0.19243 0.24319 0.16516 0.033385 0.039757 0.12144 0.039922 0.039604 0.44126
385 0.20539 0.25266 0.17655 0.045886 0.052067 0.1446 0.076736 0.056864 0.45589
386 0.20095 0.2707 0.16938 0.047436 0.046726 0.14538 0.06745 0.053924 0.46126
387 0.18913 0.2495 0.16585 0.048586 0.035835 0.14261 0.073374 0.041094 0.4302
388 0.17917 0.24909 0.16324 0.038126 0.046064 0.13255 0.046967 0.035283 0.41828
389 0.14092 0.21062 0.13371 0.021077 0.011934 0.102 0.023541 0.0045128 0.37199
390 0.17407 0.23587 0.15749 0.045487 0.040183 0.13741 0.043795 0.029763 0.40803
391 0.1599 0.21841 0.15108 0.028197 0.029312 0.12618 0.027269 0.017992 0.37952
392 0.14685 0.23203 0.13941 0.018377 0.014451 0.0983 0.024113 0.0047719 0.35201
393 0.15725 0.21152 0.14422 0.023787 0.03285 0.10206 0.014117 0.015312 0.35139
394 0.12782 0.21811 0.12249 0.0058376 0.02347 0.095287 0.0024106 0.017581 0.3454
395 0.13699 0.20443 0.11562 -0.0017022 0.012529 0.081976 0.016975 0.0019509 0.33021
396 0.1255 0.19352 0.11506 -0.004752 0.0042881 0.099274 0.020578 0.0073606 0.332
397 0.11368 0.18693 0.10214 -0.0088118 -0.0016627 0.081603 0.015602 0.01342 0.31831
398 0.11666 0.19823 0.1185 0.011908 0.0099265 0.11182 0.025716 0.0432 0.30771
399 0.11122 0.1912 0.09185 -0.0050814 -0.0069343 0.075981 0.01305 0.03846 0.30444
400 0.11965 0.20064 0.10854 0.0093789 0.0086349 0.091969 0.019304 0.029599 0.30463
401 0.10538 0.18277 0.11042 0.011209 -0.0034359 0.081388 0.020478 0.034419 0.30122
402 0.12221 0.18288 0.10281 0.0082893 0.00041336 0.074917 0.0019716 0.049509 0.29417
403 0.091237 0.1629 0.077485 -0.015041 -0.013487 0.065086 -0.00085453 0.022488 0.27898
404 0.10206 0.16184 0.097092 -0.0013803 -0.012838 0.060904 -0.019731 0.019758 0.27236
405 0.091494 0.17691 0.091528 -0.01365 -0.010569 0.074013 -0.0011768 0.038008 0.28053
406 0.090273 0.16078 0.077645 -0.0031099 -0.01145 0.066502 -0.015383 0.035127 0.26683
407 0.099822 0.16245 0.079861 -0.0075796 -0.025611 0.05985 -0.005789 0.026477 0.26654
408 0.07706 0.1458 0.075698 -0.0064794 -0.020531 0.054209 -0.016875 0.024667 0.25352
409 0.069139 0.143 0.060824 -0.017859 -0.034592 0.045588 -0.043421 0.015166 0.23494
410 0.081727 0.15114 0.074751 -0.004109 -0.015823 0.073597 0.014573 0.042246 0.24042
411 0.091406 0.16759 0.069617 0.0025912 -0.020204 0.060365 -0.023754 0.055876 0.23596
412 0.065005 0.13067 0.058614 -0.0097086 -0.028894 0.038724 -0.02597 0.026255 0.23284
413 0.077203 0.13994 0.07292 -0.012168 -0.031885 0.059253 -0.0099258 0.044515 0.22189
414 0.062662 0.12679 0.044716 -0.025458 -0.031996 0.025832 -0.038342 0.018515 0.20568
415 0.062981 0.12125 0.056523 -0.0089779 -0.024757 0.04545 -0.031098 0.035074 0.20549
416 0.065939 0.13458 0.074939 -0.013918 -0.027838 0.052609 -0.0021042 0.053794 0.21694
417 0.039698 0.1227 0.048026 -0.015868 -0.038388 0.035148 -0.03182 0.044514 0.19708
418 0.060707 0.15052 0.064212 0.0042027 -0.0028792 0.050087 -0.0049565 0.058603 0.21846
419 0.046685 0.1286 0.065789 -0.010467 -0.02594 0.043305 -0.012033 0.052423 0.21758
420 0.050954 0.11425 0.067285 -0.011787 -0.022851 0.038694 -0.021649 0.046563 0.20431
421 0.045272 0.095969 0.052732 -0.033647 -0.035192 0.033703 -0.031835 0.028102 0.18607
422 0.059161 0.12053 0.050178 -0.019506 -0.026992 0.034641 -0.003591 0.031822 0.18594
423 0.03468 0.0989 0.029105 -0.030276 -0.045253 0.03363 -0.046377 0.0098318 0.16555
424 0.025398 0.10389 0.028611 -0.032946 -0.042294 0.034259 -0.036343 0.025831 0.168
425 0.043997 0.11046 0.053128 -0.020186 -0.034675 0.027128 -0.033079 0.013861 0.17417
426 0.043746 0.10794 0.043254 -0.016946 -0.024135 0.054236 -0.025166 0.032861 0.17206
427 0.058334 0.10178 0.03891 -0.023935 -0.037326 0.027145 -0.035022 0.02481 0.17251
428 0.030533 0.10065 0.038327 -0.023375 -0.026687 0.044424 -0.033258 0.02384 0.1655
429 0.034242 0.089933 0.025023 -0.019705 -0.045188 0.0036526 -0.049844 0.01236 0.14669
430 0.02304 0.089399 0.02222 -0.042555 -0.049519 0.0050113 -0.04995 -0.0038405 0.13001
431 0.0023888 0.076874 0.011376 -0.058755 -0.062409 0.00686 -0.055156 -0.012641 0.13641
432 0.028697 0.09931 0.021893 -0.021134 -0.04304 0.021159 -0.046152 0.00023882 0.15612
433 0.017026 0.086155 0.019259 -0.028904 -0.040851 0.028427 -0.040198 0.021478 0.13126
434 -0.0022353 0.075211 0.015036 -0.037054 -0.063992 -0.0028338 -0.068835 -0.012282 0.13194
435 -0.0012367 0.079676 0.015072 -0.038544 -0.054982 -0.00088506 -0.052841 -0.0061222 0.12492
436 0.010372 0.061962 0.017539 -0.037113 -0.057083 0.0032937 -0.038657 -0.017442 0.12618
437 -0.011929 0.076477 0.011945 -0.051143 -0.042874 -0.0003376 -0.047253 -0.011413 0.1247
438 0.0099492 0.085423 0.022532 -0.038183 -0.049315 0.015151 -0.029179 0.0049169 0.14748
439 0.0030279 0.078818 -0.005512 -0.045003 -0.057586 -0.01655 -0.069835 -0.014593 0.1136
440 -0.0067835 0.067144 -0.0034555 -0.035603 -0.049996 0.0075486 -0.051241 -0.012744 0.11626
441 0.0024451 0.062409 0.014621 -0.017352 -0.053287 0.0050973 -0.054497 -0.00038411 0.10989
442 -0.0012462 0.072585 0.0072374 -0.031502 -0.054798 -0.0020239 -0.053604 -0.0030944 0.11473
443 -0.0078076 0.06908 -0.0042561 -0.026692 -0.058779 -0.0053152 -0.07006 -0.024425 0.11537
444 -0.016179 0.070086 -0.0086897 -0.047492 -0.06879 0.0013935 -0.065066 -0.018905 0.096265
445 -0.03653 0.045401 -0.012653 -0.041652 -0.06975 -0.026008 -0.075172 -0.027215 0.081525
446 -0.029682 0.045187 -0.016657 -0.037651 -0.079561 -0.020219 -0.081508 -0.041486 0.088866
447 -0.016473 0.057172 0.0028597 -0.025171 -0.051662 0.00096971 -0.062804 -0.017096 0.10933
448 -0.039654 0.050028 -0.010724 -0.041821 -0.061103 0.0021684 -0.0708 -0.019676 0.091167
449 -0.033776 0.044783 -0.0072774 -0.037131 -0.079103 -0.012473 -0.054557 -0.028127 0.083387
450 -0.023897 0.059499 -0.0073709 -0.03753 -0.052774 -0.0033041 -0.077203 -0.029347 0.088958
451 -0.028488 0.046914 -0.024834 -0.04553 -0.068335 -0.019975 -0.070149 -0.040727 0.088028
452 -0.0512 0.04783 -0.014288 -0.04324 -0.075886 -0.010637 -0.070055 -0.032288 0.076099
453 -0.037941 0.034255 -0.020162 -0.03246 -0.067317 -0.022178 -0.074381 -0.026428 0.074889
454 -0.041153 0.042191 -0.017735 -0.05317 -0.072297 -0.043369 -0.096767 -0.059478 0.06412
455 -0.038844 0.028416 -0.016679 -0.021609 -0.077188 -0.03099 -0.058093 -0.043449 0.07541
456 -0.018445 0.036822 0.00054786 -0.025839 -0.058459 -0.018522 -0.071509 -0.037639 0.078581
457 -0.028297 0.045597 -0.0091057 -0.031169 -0.0672 -0.007333 -0.072846 -0.029609 0.062341
458 -0.027078 0.028033 -0.013199 -0.025249 -0.07022 -0.011424 -0.045922 -0.0405 0.069132
459 -0.022049 0.046128 0.00048725 -0.012649 -0.065131 -0.011486 -0.053138 -0.027 0.069512
460 -0.029051 0.034344 -0.0059363 -0.017098 -0.057302 -0.0092968 -0.071444 -0.0224 0.079533
461 -0.027332 0.034349 0.00068017 -0.015318 -0.061093 -0.0095581 -0.05477 -0.028271 0.067953
462 -0.041714 0.017135 -0.013353 -0.028118 -0.082994 -0.030819 -0.065986 -0.033451 0.051654
463 -0.038575 0.03074 -0.0027669 -0.0070077 -0.055814 -0.010991 -0.055152 -0.022021 0.067984
464 -0.057926 0.00048598 -0.03113 -0.034137 -0.086245 -0.038572 -0.075168 -0.042712 0.039195
465 -0.048318 0.016901 -0.022984 -0.033257 -0.081256 -0.023323 -0.063475 -0.040792 0.055535
466 -0.043519 0.019157 -0.027298 -0.026247 -0.070557 -0.035684 -0.078821 -0.044042 0.050266
467 -0.05816 0.014762 -0.022451 -0.018817 -0.078538 -0.030916 -0.071487 -0.050693 0.049146
468 -0.046642 0.025588 -0.016675 -0.026617 -0.085118 -0.021077 -0.072373 -0.022653 0.048837
469 -0.032043 0.027294 -0.0090881 -0.019816 -0.063509 -0.025318 -0.068499 -0.039803 0.061697
470 -0.048024 0.034479 -0.0011617 -0.014676 -0.06756 -0.016169 -0.059515 -0.025704 0.050088
471 -0.056206 0.010635 -0.034815 -0.034206 -0.079941 -0.041731 -0.081671 -0.048914 0.029458
472 -0.072197 0.00241 -0.033489 -0.033156 -0.079611 -0.042922 -0.088008 -0.049724 0.043979
473 -0.052589 0.015656 -0.019452 -0.025446 -0.070362 -0.030683 -0.074934 -0.044255 0.052839
474 -0.06179 0.009581 -0.028006 -0.026705 -0.071103 -0.024635 -0.07938 -0.036695 0.03254
475 -0.045291 0.0086865 -0.021369 -0.026095 -0.066164 -0.023156 -0.071756 -0.016415 0.03152
476 -0.074773 -0.018908 -0.049793 -0.050315 -0.091515 -0.052877 -0.10111 -0.055736 0.017681
477 -0.069914 0.0013275 -0.040406 -0.045915 -0.087135 -0.031258 -0.10281 -0.037126 0.044561
478 -0.049115 0.015093 -0.03059 -0.039674 -0.066626 -0.02399 -0.086134 -0.0096062 0.052921
479 -0.072237 -0.012351 -0.039354 -0.034094 -0.084457 -0.035751 -0.08976 -0.032247 0.026852
480 -0.050208 0.010514 -0.024297 -0.020684 -0.069098 -0.012012 -0.066447 1.3168e-05 0.047592
481 -0.072659 -0.01051 -0.045881 -0.042434 -0.088919 -0.044833 -0.099433 -0.025587 0.025483
482 -0.062131 -0.0011349 -0.041624 -0.034194 -0.073509 -0.032065 -0.088609 -0.020277 0.029213
483 -0.078842 -0.0045194 -0.031738 -0.031673 -0.07831 -0.034656 -0.068905 -0.020668 0.050354
484 -0.089554 -0.011034 -0.052331 -0.035183 -0.090581 -0.052337 -0.090491 -0.042998 0.024234
485 -0.10042 -0.0059484 -0.048105 -0.035883 -0.10005 -0.046669 -0.091677 -0.033018 0.016925
486 -0.074066 -0.0089329 -0.031058 -0.024143 -0.079262 -0.0262 -0.070943 0.0010312 0.029505
487 -0.073478 0.0001726 -0.040492 -0.024473 -0.076323 -0.044461 -0.078859 -0.028299 0.014766
488 -0.081889 -0.0063919 -0.041325 -0.030772 -0.070494 -0.026452 -0.069246 -0.0016194 0.031766
489 -0.08288 -0.0053064 -0.039889 -0.032552 -0.079485 -0.038424 -0.088962 -0.01742 0.020407
490 -0.094072 -0.016701 -0.051872 -0.037202 -0.098316 -0.048315 -0.085318 -0.045 -0.0021826
491 -0.080903 -0.0023954 -0.041546 -0.027732 -0.080346 -0.031186 -0.075234 -0.02658 0.022898
492 -0.085434 -0.0319 -0.049549 -0.046641 -0.10075 -0.059947 -0.08637 -0.024961 -0.0055016
493 -0.091536 -0.025624 -0.059303 -0.046121 -0.097308 -0.054499 -0.094426 -0.035291 0.0071589
494 -0.094607 -0.015709 -0.064947 -0.050001 -0.099349 -0.05796 -0.10159 -0.029811 -0.0011106
495 -0.083429 -0.0080334 -0.05199 -0.037541 -0.079849 -0.048801 -0.075589 -0.030322 -0.0081401
496 -0.08891 -0.023308 -0.055954 -0.034561 -0.08836 -0.058692 -0.098775 -0.029972 0.01346
497 -0.063101 -0.010672 -0.050007 -0.03119 -0.084631 -0.047464 -0.083111 0.011238 0.0036809
498 -0.010673 -0.018417 -0.055591 -0.04002 -0.087302 -0.064225 -0.10463 0.040837 0.0063414
499 -0.035424 -0.025381 -0.061884 -0.04616 -0.092633 -0.060986 -0.082563 0.080917 0.0089019
500 -0.040965 -0.022096 -0.052908 -0.03487 -0.090253 -0.053398 -0.087369 0.12284 0.0063924
501 -0.060677 -0.01545 -0.067221 -0.03306 -0.098894 -0.065679 -0.096245 0.12716 -0.0012071
502 -0.044358 -0.021005 -0.053945 -0.029899 -0.079365 -0.04758 -0.080651 0.1605 0.0050834
503 -0.060339 -0.033089 -0.068408 -0.055609 -0.10545 -0.054741 -0.090178 0.14488 -0.0094761
504 -0.047581 -0.030994 -0.053742 -0.040009 -0.094687 -0.048193 -0.084944 0.15071 0.0048244
505 -0.054252 -0.029358 -0.055415 -0.033519 -0.086007 -0.034584 -0.07406 0.16212 0.0036049
506 -0.072134 -0.041073 -0.063989 -0.058448 -0.10051 -0.060335 -0.11576 0.1237 -0.019395
507 -0.073785 -0.030967 -0.062033 -0.047968 -0.089529 -0.049536 -0.096382 0.12332 -0.013424
508 -0.065106 -0.027092 -0.061866 -0.037348 -0.08584 -0.053028 -0.099038 0.12875 0.0049164
509 -0.059108 -0.025976 -0.05018 -0.035238 -0.09124 -0.050579 -0.091784 0.13382 0.0055569
510 -0.058759 -0.030561 -0.065733 -0.044018 -0.089621 -0.06974 -0.09528 0.1446 -0.013243
511 -0.05797 -0.033665 -0.056377 -0.043127 -0.085622 -0.047762 -0.090997 0.14186 -0.018272
512 -0.073232 -0.03724 -0.06853 -0.049897 -0.093293 -0.049033 -0.097503 0.1275 -0.011802
513 -0.095533 -0.041254 -0.073294 -0.057727 -0.092784 -0.071394 -0.11088 0.11905 -0.022281
514 -0.072654 -0.044349 -0.064547 -0.050957 -0.10303 -0.050035 -0.081065 0.14047 -0.020651
515 -0.073636 -0.023343 -0.042321 -0.038937 -0.080145 -0.046367 -0.076401 0.13464 -0.0030202
516 -0.067737 -0.015978 -0.057274 -0.041706 -0.088136 -0.041028 -0.087637 0.14669 -0.02301
517 -0.071619 -0.032812 -0.054728 -0.047506 -0.081037 -0.056039 -0.089273 0.14585 -0.030669
518 -0.08125 -0.038427 -0.071291 -0.044876 -0.1041 -0.07147 -0.10943 0.10858 -0.021969
519 -0.064111 -0.028091 -0.061335 -0.039146 -0.086608 -0.053632 -0.090186 0.13538 -0.015958
520 -0.057163 -0.029296 -0.058989 -0.038315 -0.081349 -0.052383 -0.10395 0.13269 -0.014468
521 -0.044844 -0.02069 -0.060642 -0.039495 -0.07309 -0.039434 -0.083858 0.12973 -0.011727
522 -0.043385 -0.028745 -0.052416 -0.045585 -0.079051 -0.042285 -0.068594 0.11929 -0.015207
523 -0.052027 -0.034589 -0.055249 -0.036185 -0.074381 -0.045877 -0.08704 0.10898 -0.020256
524 -0.059978 -0.039614 -0.062523 -0.038485 -0.098952 -0.042828 -0.097696 0.10728 -0.026776
525 -0.048049 -0.035428 -0.058056 -0.040314 -0.097753 -0.044239 -0.091682 0.096838 -0.0096352
526 -0.061551 -0.033913 -0.06532 -0.049804 -0.094624 -0.063801 -0.10443 0.076058 -0.031215
527 -0.062612 -0.029477 -0.073523 -0.045244 -0.10152 -0.064342 -0.098765 0.090408 -0.012754
528 -0.058974 -0.035572 -0.076097 -0.047694 -0.092325 -0.045783 -0.079441 0.097078 -0.033934
529 -0.054275 -0.022426 -0.06341 -0.046974 -0.087556 -0.037974 -0.083167 0.086037 -0.014773
530 -0.051536 -0.022951 -0.059474 -0.038693 -0.088027 -0.039726 -0.076553 0.092107 -0.0099227
531 -0.063188 -0.045735 -0.074337 -0.052863 -0.099658 -0.056267 -0.11603 0.067577 -0.034572
532 -0.063539 -0.03979 -0.080161 -0.058073 -0.10084 -0.068128 -0.095475 0.063106 -0.023402
533 -0.05311 -0.036054 -0.057485 -0.046713 -0.094099 -0.047709 -0.080321 0.089046 -0.018151
534 -0.066212 -0.051139 -0.069268 -0.051813 -0.10397 -0.064091 -0.11061 0.057896 -0.034591
535 -0.051533 -0.024273 -0.053112 -0.039262 -0.078651 -0.048102 -0.077574 0.091085 -0.02261
536 -0.072314 -0.041718 -0.071025 -0.047552 -0.10032 -0.067793 -0.10163 0.039535 -0.0257
537 -0.056076 -0.045422 -0.078599 -0.052212 -0.090482 -0.055944 -0.092986 0.058165 -0.027949
538 -0.067287 -0.061037 -0.074042 -0.059672 -0.10081 -0.064636 -0.094532 0.060054 -0.042329
539 -0.064639 -0.034371 -0.071856 -0.055231 -0.093434 -0.051167 -0.092068 0.057584 -0.025928
540 -0.07314 -0.049266 -0.066079 -0.054071 -0.1033 -0.059298 -0.10735 0.046654 -0.024858
541 -0.058331 -0.03973 -0.048963 -0.039841 -0.086745 -0.04447 -0.09731 0.067583 -0.018147
542 -0.094543 -0.065185 -0.070616 -0.054011 -0.11417 -0.073761 -0.11428 0.025853 -0.033837
543 -0.090294 -0.054599 -0.06581 -0.040491 -0.10185 -0.058972 -0.10279 0.021043 -0.033906
544 -0.096815 -0.059084 -0.072063 -0.06298 -0.10779 -0.083243 -0.11853 0.0092823 -0.034256
545 -0.098867 -0.049168 -0.059947 -0.04685 -0.10144 -0.067305 -0.12475 0.018782 -0.031045
546 -0.090288 -0.051573 -0.057861 -0.05014 -0.10611 -0.073486 -0.095251 0.030242 -0.030585
547 -0.09106 -0.054097 -0.069654 -0.05621 -0.11126 -0.062837 -0.11051 0.025641 -0.037364
548 -0.085901 -0.053742 -0.067188 -0.05433 -0.098991 -0.071328 -0.11368 0.018871 -0.033024
549 -0.081802 -0.053016 -0.051571 -0.043869 -0.092712 -0.06751 -0.09571 0.012871 -0.030683
550 -0.10334 -0.057821 -0.071585 -0.040379 -0.11257 -0.082031 -0.112 -0.0014797 -0.044233
551 -0.096535 -0.057935 -0.073928 -0.049939 -0.10737 -0.073692 -0.11377 -0.00023999 -0.039522
552 -0.10631 -0.07016 -0.084552 -0.065149 -0.11547 -0.090214 -0.11342 -0.0105 -0.049322
553 -0.092108 -0.047814 -0.066995 -0.046508 -0.10736 -0.064615 -0.095254 0.023839 -0.035771
554 -0.11055 -0.053089 -0.078559 -0.055228 -0.10581 -0.077986 -0.11574 -0.00020097 -0.049591
555 -0.08388 -0.054083 -0.072682 -0.046338 -0.10625 -0.076837 -0.11259 -0.012661 -0.03431
556 -0.083252 -0.045988 -0.061736 -0.046388 -0.090847 -0.042119 -0.095462 0.0072484 -0.03384
557 -0.092773 -0.060092 -0.069229 -0.039568 -0.095978 -0.07769 -0.11548 -0.0067719 -0.027119
558 -0.090935 -0.061967 -0.074833 -0.043257 -0.10382 -0.079631 -0.12286 -0.014422 -0.033649
559 -0.096446 -0.063321 -0.080297 -0.036477 -0.09188 -0.060862 -0.11748 -0.0032226 -0.034558
560 -0.076247 -0.048426 -0.06237 -0.032387 -0.09072 -0.055524 -0.086917 0.0048771 -0.022408
561 -0.087819 -0.0477 -0.069114 -0.039057 -0.097741 -0.056945 -0.10451 -0.0088933 -0.035407
562 -0.09619 -0.059145 -0.082767 -0.051097 -0.10497 -0.077806 -0.11753 -0.025304 -0.044147
563 -0.1107 -0.071149 -0.090141 -0.052316 -0.10202 -0.070847 -0.11553 -0.014944 -0.049536
564 -0.098043 -0.067673 -0.080024 -0.053226 -0.098764 -0.056159 -0.10038 -0.015964 -0.048306
565 -0.098344 -0.058558 -0.084008 -0.045116 -0.095514 -0.05978 -0.089658 -0.014555 -0.045595
566 -0.10643 -0.060642 -0.080321 -0.046336 -0.089235 -0.084331 -0.11591 -0.022475 -0.057165
567 -0.13265 -0.097227 -0.11314 -0.072235 -0.13591 -0.10418 -0.13724 -0.051675 -0.082194
568 -0.094448 -0.056891 -0.081328 -0.039555 -0.086877 -0.064784 -0.094576 -0.0012055 -0.033254
569 -0.11075 -0.056306 -0.097242 -0.045855 -0.10157 -0.069505 -0.1033 -0.0099259 -0.047043
570 -0.092741 -0.05612 -0.071295 -0.038015 -0.088328 -0.087226 -0.12523 -0.011756 -0.045293
571 -0.1078 -0.071805 -0.084879 -0.047515 -0.096879 -0.074108 -0.095344 -0.0047565 -0.034782
572 -0.10171 -0.065789 -0.075833 -0.049024 -0.09965 -0.086279 -0.1017 -0.0022168 -0.038722
573 -0.099995 -0.058744 -0.081706 -0.038404 -0.093121 -0.0678 -0.096567 0.0085128 -0.037301
574 -0.094326 -0.058708 -0.07578 -0.031524 -0.097431 -0.064661 -0.092363 0.0095225 -0.026091
575 -0.11253 -0.072313 -0.082513 -0.064684 -0.1043 -0.053293 -0.097139 0.032202 -0.04796
576 -0.096429 -0.056847 -0.076377 -0.044644 -0.090653 -0.057674 -0.091145 0.029172 -0.04117
577 -0.10045 -0.064302 -0.0801 -0.054443 -0.090974 -0.070875 -0.10216 0.022352 -0.042989
578 -0.096632 -0.068516 -0.091074 -0.043263 -0.086614 -0.067217 -0.090577 0.018301 -0.029409
579 -0.11851 -0.083121 -0.1027 -0.066203 -0.10178 -0.094418 -0.1161 -0.0083491 -0.056278
580 -0.094295 -0.068415 -0.072211 -0.039553 -0.098966 -0.065509 -0.09626 0.010181 -0.026988
581 -0.1037 -0.06522 -0.086274 -0.048982 -0.099887 -0.06884 -0.095666 0.02289 -0.046327
582 -0.12733 -0.092934 -0.099628 -0.053452 -0.11067 -0.089632 -0.11483 0.0018999 -0.059187
583 -0.11135 -0.059749 -0.086701 -0.045002 -0.095098 -0.075313 -0.1081 0.02176 -0.042936
584 -0.11817 -0.077403 -0.091815 -0.052322 -0.11104 -0.085854 -0.11446 0.0042792 -0.059766
585 -0.10258 -0.080498 -0.091568 -0.051502 -0.0969 -0.071015 -0.11043 0.0097289 -0.050745
586 -0.095703 -0.066722 -0.084822 -0.063201 -0.099691 -0.072427 -0.10571 -0.0078414 -0.049275
587 -0.12203 -0.082157 -0.10285 -0.070561 -0.12294 -0.10142 -0.12792 -0.0038817 -0.078234
588 -0.12806 -0.083491 -0.10407 -0.055081 -0.10031 -0.071569 -0.093509 0.0069479 -0.070574
589 -0.12672 -0.063986 -0.089173 -0.060181 -0.098703 -0.07654 -0.10026 -0.0034524 -0.061543
590 -0.10923 -0.07378 -0.095026 -0.059541 -0.10789 -0.079562 -0.10921 0.025167 -0.058063
591 -0.11654 -0.074995 -0.09972 -0.06278 -0.11445 -0.094513 -0.11539 -0.006673 -0.064142
592 -0.10667 -0.056759 -0.087913 -0.04944 -0.091345 -0.067474 -0.10602 0.0014766 -0.053432
593 -0.11228 -0.064484 -0.086947 -0.05177 -0.097416 -0.078236 -0.090199 -0.00036369 -0.050931
594 -0.12286 -0.081348 -0.09265 -0.0583 -0.099127 -0.079517 -0.099205 0.014336 -0.071081
595 -0.10048 -0.072123 -0.078504 -0.051979 -0.085508 -0.058608 -0.097642 0.016546 -0.04637
596 -0.099936 -0.061637 -0.089667 -0.053209 -0.091349 -0.069009 -0.090128 0.017975 -0.04747
597 -0.099208 -0.063322 -0.073111 -0.041679 -0.084549 -0.058321 -0.095724 0.022025 -0.036089
598 -0.11586 -0.071486 -0.089594 -0.063999 -0.09466 -0.066062 -0.09744 -0.0070853 -0.049669
599 -0.11746 -0.083971 -0.10319 -0.071019 -0.10481 -0.081223 -0.11043 0.0038144 -0.064278
600 -0.11006 -0.078005 -0.089022 -0.058478 -0.092542 -0.088504 -0.11146 -0.003156 -0.056168
601 -0.099383 -0.05704 -0.081645 -0.051958 -0.085322 -0.054066 -0.064608 0.013264 -0.063407
602 -0.10709 -0.070684 -0.090819 -0.053138 -0.094873 -0.080207 -0.097324 -0.017537 -0.062017
603 -0.11928 -0.073759 -0.092902 -0.057298 -0.097364 -0.088558 -0.10563 -0.017737 -0.063967
604 -0.094307 -0.069823 -0.084266 -0.054168 -0.081405 -0.07755 -0.10278 0.00056272 -0.056816
605 -0.10914 -0.070808 -0.081829 -0.056177 -0.078266 -0.079391 -0.098923 -0.0094376 -0.045226
606 -0.1105 -0.070612 -0.087693 -0.063017 -0.093136 -0.075992 -0.093899 -0.016028 -0.063995
607 -0.11339 -0.086977 -0.086646 -0.060197 -0.098047 -0.091033 -0.10423 -0.017518 -0.057585
608 -0.095793 -0.066061 -0.08979 -0.056047 -0.091378 -0.076235 -0.097011 -0.014789 -0.056264
609 -0.10718 -0.087146 -0.091893 -0.059426 -0.10717 -0.085366 -0.10284 -0.024489 -0.076624
610 -0.086875 -0.06962 -0.065297 -0.056836 -0.08167 -0.058577 -0.068233 -0.00067923 -0.047433
611 -0.10544 -0.072365 -0.07836 -0.048716 -0.09059 -0.078748 -0.08821 -0.0137 -0.053923
612 -0.087898 -0.062429 -0.080484 -0.050816 -0.080101 -0.07232 -0.080396 -0.0055899 -0.052392
613 -0.10995 -0.074924 -0.094788 -0.076446 -0.098222 -0.093901 -0.10858 -0.04859 -0.065372
614 -0.11368 -0.086118 -0.085921 -0.073345 -0.1069 -0.084572 -0.11171 -0.066941 -0.075931
615 -0.10068 -0.060783 -0.078955 -0.057805 -0.094503 -0.068983 -0.084064 -0.033991 -0.054221
616 -0.094534 -0.078807 -0.082518 -0.061865 -0.091074 -0.076345 -0.09586 -0.061201 -0.06875
617 -0.091775 -0.067982 -0.086022 -0.057545 -0.094925 -0.071826 -0.099156 -0.058162 -0.05608
618 -0.077166 -0.078106 -0.076555 -0.053435 -0.10007 -0.064657 -0.090513 -0.041482 -0.065939
619 -0.10192 -0.080621 -0.089139 -0.058714 -0.096607 -0.077059 -0.091919 -0.044362 -0.070909
620 -0.10038 -0.093045 -0.083432 -0.069784 -0.10251 -0.09171 -0.11452 -0.071242 -0.060128
621 -0.07343 -0.07593 -0.075216 -0.053014 -0.083728 -0.040081 -0.072751 -0.036243 -0.054348
622 -0.082852 -0.078374 -0.094309 -0.061704 -0.10117 -0.075712 -0.10756 -0.060363 -0.077147
623 -0.099773 -0.079209 -0.090963 -0.068883 -0.10137 -0.071694 -0.088673 -0.050513 -0.062997
624 -0.080125 -0.069533 -0.083276 -0.056983 -0.08727 -0.061665 -0.089109 -0.058314 -0.050246
625 -0.088516 -0.085638 -0.09215 -0.056443 -0.10125 -0.069586 -0.10666 -0.061054 -0.061946
626 -0.093497 -0.072162 -0.099014 -0.061923 -0.093642 -0.086517 -0.10419 -0.053284 -0.060725
627 -0.080199 -0.075307 -0.081717 -0.050773 -0.095633 -0.078529 -0.097918 -0.067535 -0.044885
628 -0.08907 -0.075721 -0.092461 -0.051932 -0.096164 -0.09013 -0.11878 -0.062185 -0.056504
629 -0.083331 -0.082896 -0.083954 -0.050962 -0.10647 -0.074711 -0.11148 -0.068665 -0.055894
630 -0.095753 -0.09096 -0.1005 -0.071292 -0.10529 -0.078053 -0.089666 -0.076596 -0.071933
631 -0.084804 -0.072025 -0.089331 -0.057342 -0.089326 -0.067514 -0.094302 -0.061466 -0.071383
632 -0.085425 -0.078279 -0.085785 -0.043132 -0.093787 -0.054275 -0.090388 -0.057706 -0.068362
633 -0.093827 -0.078394 -0.085798 -0.043231 -0.084908 -0.062286 -0.10217 -0.065857 -0.065362
634 -0.069638 -0.065648 -0.072242 -0.045591 -0.086118 -0.067918 -0.11852 -0.073787 -0.058121
635 -0.09671 -0.076133 -0.094575 -0.051671 -0.10327 -0.077239 -0.11869 -0.072587 -0.080041
636 -0.086041 -0.066197 -0.076229 -0.033721 -0.07675 -0.0591 -0.11539 -0.050628 -0.07651
637 -0.085492 -0.076612 -0.095862 -0.05668 -0.10298 -0.080681 -0.12405 -0.068938 -0.07489
638 -0.075474 -0.059236 -0.086626 -0.03835 -0.093461 -0.069493 -0.10661 -0.063178 -0.057009
639 -0.099025 -0.089981 -0.11022 -0.05909 -0.11249 -0.084044 -0.10827 -0.080269 -0.079799
640 -0.087366 -0.074085 -0.097043 -0.04447 -0.097043 -0.073105 -0.12371 -0.078009 -0.057018
641 -0.068798 -0.06072 -0.085027 -0.04064 -0.082914 -0.068666 -0.099794 -0.055069 -0.059258
642 -0.081629 -0.060994 -0.08943 -0.060559 -0.091565 -0.086358 -0.1112 -0.0599 -0.065827
643 -0.059731 -0.072139 -0.080054 -0.034699 -0.083655 -0.057509 -0.098176 -0.0484 -0.056537
644 -0.084292 -0.086613 -0.094937 -0.059009 -0.10163 -0.0716 -0.12071 -0.06673 -0.065196
645 -0.074853 -0.078068 -0.089451 -0.049009 -0.10231 -0.063252 -0.10816 -0.057431 -0.068236
646 -0.080325 -0.076682 -0.084744 -0.060149 -0.088838 -0.069013 -0.098284 -0.054881 -0.067165
647 -0.092206 -0.079467 -0.095228 -0.061748 -0.10367 -0.088224 -0.10401 -0.064041 -0.081285
648 -0.10404 -0.079671 -0.097471 -0.064598 -0.11558 -0.095435 -0.14377 -0.072522 -0.073544
649 -0.080789 -0.066636 -0.085515 -0.044228 -0.09344 -0.066977 -0.10721 -0.056262 -0.053334
650 -0.07862 -0.08688 -0.094288 -0.055848 -0.091441 -0.078428 -0.1192 -0.055822 -0.075303
651 -0.088141 -0.087035 -0.094632 -0.063958 -0.098292 -0.076789 -0.11874 -0.072513 -0.074893
652 -0.084303 -0.086869 -0.10133 -0.067577 -0.10304 -0.09535 -0.12623 -0.086723 -0.070882
653 -0.084264 -0.097454 -0.10934 -0.071257 -0.1181 -0.098342 -0.12799 -0.075953 -0.089312
654 -0.066906 -0.084498 -0.092633 -0.051677 -0.092824 -0.090203 -0.11804 -0.064364 -0.073291
655 -0.076937 -0.086603 -0.094046 -0.057967 -0.10467 -0.074584 -0.11756 -0.071574 -0.086821
656 -0.089248 -0.070167 -0.0943 -0.063496 -0.10618 -0.082245 -0.11753 -0.076384 -0.08202
657 -0.08291 -0.086152 -0.086953 -0.049636 -0.095886 -0.076727 -0.11469 -0.055205 -0.06946
658 -0.067111 -0.062336 -0.076567 -0.044276 -0.085817 -0.062308 -0.093988 -0.047485 -0.067399
659 -0.095682 -0.08094 -0.09842 -0.054686 -0.096468 -0.078459 -0.11199 -0.056185 -0.081659
660 -0.092694 -0.073795 -0.086754 -0.058036 -0.10702 -0.075931 -0.11202 -0.039046 -0.084858
661 -0.090545 -0.080449 -0.094137 -0.065285 -0.10687 -0.086922 -0.12716 -0.066136 -0.079298
662 -0.080866 -0.068574 -0.088381 -0.052725 -0.0944 -0.067913 -0.095842 -0.034476 -0.084857
663 -0.093898 -0.091928 -0.093754 -0.059045 -0.10633 -0.090634 -0.1068 -0.044137 -0.073057
664 -0.094429 -0.092873 -0.098118 -0.061295 -0.1167 -0.086736 -0.1162 -0.059987 -0.074456
665 -0.086841 -0.077757 -0.084082 -0.048045 -0.094743 -0.069977 -0.10146 -0.050997 -0.080516
666 -0.074062 -0.076732 -0.076565 -0.031494 -0.086923 -0.062678 -0.089947 -0.025197 -0.062605
667 -0.087393 -0.075256 -0.089179 -0.057544 -0.095844 -0.082689 -0.11103 -0.050588 -0.081985
668 -0.068325 -0.075671 -0.072432 -0.032054 -0.088905 -0.059141 -0.092429 -0.034718 -0.056684
669 -0.090366 -0.067875 -0.077246 -0.055254 -0.088666 -0.061432 -0.10122 -0.035888 -0.070254
670 -0.071127 -0.06572 -0.085019 -0.042303 -0.093017 -0.066723 -0.1001 -0.044199 -0.078973
671 -0.085209 -0.079654 -0.079143 -0.043783 -0.10088 -0.082705 -0.13276 -0.043149 -0.065773
672 -0.08229 -0.10194 -0.091406 -0.053603 -0.10469 -0.069576 -0.10834 -0.039439 -0.073092
673 -0.080011 -0.090823 -0.08277 -0.045583 -0.10022 -0.079817 -0.10032 -0.03513 -0.070172
674 -0.059713 -0.054918 -0.073633 -0.035763 -0.07482 -0.065568 -0.086136 -0.03488 -0.059691
675 -0.074214 -0.088202 -0.083717 -0.059062 -0.10997 -0.09331 -0.11753 -0.06474 -0.092181
676 -0.067446 -0.092207 -0.07841 -0.050112 -0.091611 -0.073381 -0.1102 -0.046201 -0.06704
677 -0.060517 -0.078671 -0.081454 -0.050692 -0.089662 -0.065622 -0.10528 -0.038041 -0.06923
678 -0.039548 -0.078676 -0.066257 -0.038412 -0.086133 -0.070133 -0.10617 -0.023321 -0.063779
679 -0.07525 -0.09385 -0.088231 -0.054662 -0.10281 -0.080965 -0.1058 -0.053212 -0.063259
680 -0.048801 -0.083245 -0.078515 -0.059131 -0.082044 -0.072296 -0.10429 -0.057632 -0.070068
681 -0.058902 -0.080439 -0.075918 -0.054531 -0.094895 -0.064657 -0.088909 -0.035082 -0.071528
682 -0.058544 -0.089804 -0.083022 -0.056231 -0.090636 -0.062408 -0.089935 -0.063253 -0.080457
683 -0.038945 -0.077268 -0.082555 -0.044751 -0.089207 -0.07052 -0.10905 -0.057283 -0.064857
684 -0.039706 -0.077213 -0.083399 -0.04663 -0.090537 -0.069681 -0.10551 -0.058643 -0.085486
685 -0.044778 -0.10405 -0.092702 -0.0585 -0.095028 -0.083412 -0.11659 -0.059284 -0.081186
686 -0.037759 -0.078012 -0.088556 -0.06075 -0.093089 -0.091094 -0.11059 -0.060914 -0.078295
687 -0.035001 -0.083146 -0.085879 -0.05502 -0.08906 -0.076315 -0.094986 -0.060154 -0.076045
688 -0.046662 -0.081161 -0.079213 -0.05448 -0.080111 -0.062816 -0.092312 -0.061345 -0.073484
689 -0.048473 -0.082375 -0.086086 -0.057619 -0.085151 -0.065097 -0.10338 -0.050395 -0.075074
690 -0.050425 -0.10039 -0.09282 -0.060009 -0.080092 -0.098329 -0.12045 -0.061715 -0.087773
691 -0.065296 -0.099964 -0.087943 -0.050059 -0.091633 -0.07416 -0.11025 -0.067606 -0.092843
692 -0.050657 -0.087369 -0.088797 -0.058529 -0.080364 -0.067891 -0.10808 -0.055426 -0.083972
693 -0.055699 -0.10407 -0.094661 -0.058759 -0.1036 -0.086262 -0.11251 -0.079606 -0.085752
694 -0.05034 -0.10082 -0.093324 -0.074348 -0.096225 -0.079204 -0.11766 -0.066577 -0.083581
695 -0.031741 -0.096652 -0.081548 -0.062318 -0.085366 -0.072645 -0.095005 -0.058447 -0.082181
696 -0.040173 -0.093857 -0.092731 -0.068018 -0.10141 -0.086586 -0.11587 -0.068427 -0.0871
697 -0.052074 -0.083691 -0.086955 -0.061548 -0.086408 -0.074938 -0.094947 -0.059308 -0.08824
698 -0.028406 -0.099746 -0.089318 -0.060327 -0.087268 -0.083749 -0.10604 -0.058208 -0.079999
699 -0.031577 -0.08553 -0.071972 -0.044897 -0.072949 -0.06586 -0.097969 -0.062258 -0.061989
700 -0.037058 -0.093685 -0.087785 -0.056947 -0.08738 -0.073381 -0.084465 -0.059769 -0.070388
701 -0.06226 -0.10508 -0.084359 -0.058887 -0.10471 -0.096583 -0.10139 -0.077689 -0.10187
702 -0.049821 -0.082524 -0.076902 -0.061137 -0.093452 -0.082194 -0.085227 -0.059599 -0.088967
703 -0.050132 -0.093548 -0.076446 -0.058796 -0.090372 -0.069625 -0.087694 -0.0467 -0.083407
704 -0.032634 -0.085203 -0.077029 -0.045916 -0.088673 -0.076776 -0.0817 -0.05919 -0.073976
705 -0.029675 -0.078167 -0.046673 -0.046006 -0.088134 -0.063998 -0.072976 -0.04241 -0.060726
706 -0.037926 -0.090452 -0.071997 -0.043916 -0.084325 -0.087559 -0.089692 -0.056691 -0.062285
707 -0.038538 -0.080336 -0.0595 -0.055036 -0.086515 -0.07408 -0.099588 -0.053961 -0.076455
708 -0.018149 -0.091281 -0.057494 -0.053365 -0.085116 -0.065121 -0.084154 -0.053621 -0.070014
709 -0.036921 -0.096465 -0.062707 -0.051185 -0.085977 -0.074133 -0.08954 -0.053152 -0.080944
710 -0.040632 -0.09979 -0.080661 -0.064125 -0.10166 -0.071574 -0.090437 -0.063802 -0.085553
711 -0.058453 -0.087344 -0.070794 -0.057745 -0.095019 -0.074215 -0.11191 -0.051932 -0.075603
712 -0.035565 -0.094589 -0.065758 -0.049314 -0.088879 -0.082697 -0.11739 -0.048883 -0.063252
713 -0.041066 -0.085993 -0.069171 -0.058234 -0.0829 -0.075038 -0.1005 -0.067653 -0.083182
714 -0.051207 -0.099998 -0.072885 -0.055424 -0.10655 -0.082609 -0.10317 -0.043753 -0.076501
715 -0.046759 -0.075462 -0.073708 -0.053434 -0.088712 -0.08004 -0.10204 -0.053583 -0.073321
716 -0.0463 -0.082297 -0.073912 -0.059114 -0.094893 -0.067932 -0.097503 -0.060404 -0.07418
717 -0.038921 -0.10239 -0.071695 -0.050453 -0.096093 -0.077713 -0.095509 -0.059064 -0.07635
718 -0.029543 -0.075886 -0.046679 -0.037163 -0.072664 -0.049684 -0.089606 -0.043134 -0.068979
719 -0.030044 -0.07493 -0.055253 -0.041693 -0.082055 -0.061365 -0.085562 -0.046975 -0.072139
720 -0.041686 -0.094175 -0.063916 -0.055463 -0.098246 -0.069097 -0.10241 -0.051615 -0.075678
721 -0.040287 -0.092999 -0.06304 -0.059693 -0.084306 -0.069088 -0.093534 -0.057985 -0.072608
722 -0.044388 -0.092494 -0.050963 -0.044832 -0.094317 -0.075529 -0.08753 -0.064846 -0.078347
723 -0.04376 -0.077138 -0.057777 -0.046582 -0.083848 -0.069571 -0.098396 -0.047766 -0.079187
724 -0.040371 -0.077833 -0.05602 -0.054212 -0.089539 -0.050142 -0.085102 -0.037276 -0.085986
725 -0.060232 -0.094057 -0.043124 -0.051312 -0.0923 -0.062353 -0.10047 -0.054187 -0.075116
726 -0.063484 -0.10292 -0.041757 -0.059301 -0.0968 -0.095624 -0.1416 -0.066887 -0.088485
727 -0.065375 -0.098226 -0.032821 -0.055971 -0.10153 -0.074996 -0.11592 -0.074857 -0.084675
728 -0.059497 -0.093471 -0.021034 -0.043431 -0.10334 -0.078617 -0.11572 -0.063188 -0.085364
729 -0.071348 -0.081875 -0.011858 -0.049321 -0.079053 -0.057438 -0.098413 -0.059288 -0.067734
730 -0.061639 -0.09106 -0.013161 -0.055381 -0.093964 -0.062669 -0.094209 -0.043268 -0.081004
731 -0.064331 -0.072344 -0.010125 -0.05584 -0.086524 -0.073321 -0.094505 -0.035269 -0.077183
732 -0.071512 -0.096029 -0.013869 -0.05517 -0.089755 -0.080072 -0.1078 -0.057629 -0.077983
733 -0.046633 -0.083893 -0.010622 -0.0391 -0.072946 -0.064383 -0.081537 -0.058639 -0.071822
734 -0.041345 -0.077278 -0.013836 -0.03734 -0.088697 -0.054334 -0.074164 -0.03408 -0.055952
735 -0.060866 -0.10154 -0.018979 -0.04345 -0.085937 -0.070926 -0.09596 -0.05127 -0.065841
736 -0.037687 -0.091037 -0.013173 -0.043139 -0.090738 -0.065447 -0.097606 -0.06277 -0.056821
737 -0.054189 -0.088311 -0.021766 -0.047209 -0.085159 -0.068178 -0.095082 -0.056221 -0.06838
738 -0.03564 -0.097366 -0.03706 -0.049169 -0.09088 -0.0766 -0.096098 -0.059891 -0.07137
739 -0.043702 -0.10439 -0.027773 -0.062099 -0.084311 -0.086631 -0.11201 -0.080431 -0.079379
740 -0.035553 -0.082345 -0.024647 -0.037748 -0.064031 -0.061452 -0.08396 -0.052522 -0.070579
741 -0.054114 -0.091909 -0.02767 -0.057898 -0.074172 -0.083353 -0.087347 -0.052022 -0.084138
742 -0.038986 -0.076654 -0.021864 -0.045918 -0.067463 -0.055065 -0.084403 -0.052802 -0.061698
743 -0.015217 -0.081288 -0.027207 -0.032948 -0.060774 -0.059296 -0.082229 -0.062883 -0.069037
744 -0.042988 -0.080523 -0.029581 -0.037508 -0.068984 -0.081447 -0.097695 -0.058213 -0.071857
745 -0.06763 -0.097827 -0.047165 -0.054947 -0.090085 -0.097668 -0.11864 -0.089273 -0.083396
746 -0.048081 -0.089452 -0.028408 -0.047027 -0.076516 -0.07895 -0.081137 -0.071824 -0.077516
747 -0.066782 -0.10194 -0.047152 -0.059317 -0.085667 -0.082551 -0.094793 -0.075754 -0.078405
748 -0.056824 -0.10338 -0.036915 -0.049647 -0.082858 -0.081052 -0.094579 -0.1004 -0.069075
749 -0.052865 -0.092075 -0.030299 -0.039397 -0.080628 -0.082554 -0.082376 -0.061485 -0.062744
750 -0.027637 -0.08388 -0.020982 -0.026586 -0.056029 -0.060155 -0.078522 -0.075605 -0.049164
751 -0.057458 -0.089654 -0.031246 -0.050346 -0.07109 -0.077736 -0.094288 -0.075965 -0.058363
752 -0.044039 -0.090158 -0.028059 -0.044536 -0.070821 -0.075537 -0.097264 -0.078736 -0.052453
753 -0.031761 -0.076863 -0.0094028 -0.023986 -0.056332 -0.060399 -0.08114 -0.055196 -0.055312
754 -0.021122 -0.082287 -0.0064664 -0.028615 -0.061702 -0.04806 -0.072426 -0.025196 -0.060902
755 -0.020753 -0.089912 -0.01589 -0.036675 -0.065463 -0.063881 -0.072222 -0.018757 -0.059451
756 -0.024605 -0.085746 -0.0072534 -0.039535 -0.056264 -0.046082 -0.081538 -0.032967 -0.058771
757 -0.027446 -0.083201 -0.007767 -0.046375 -0.053855 -0.068034 -0.076095 -0.041387 -0.05766
758 -0.035917 -0.088745 -0.0092805 -0.036355 -0.072205 -0.076985 -0.090131 -0.032958 -0.06163
759 -0.045499 -0.09065 -0.012544 -0.032754 -0.055296 -0.068226 -0.10927 -0.038438 -0.062819
760 -0.02259 -0.083734 -0.016528 -0.030934 -0.052507 -0.062987 -0.065643 -0.0044882 -0.062279
761 -0.034242 -0.096319 -0.028391 -0.045174 -0.055088 -0.077639 -0.11351 -0.042738 -0.065468
762 -0.021163 -0.074943 -0.00043466 -0.023754 -0.050989 -0.0498 -0.070025 0.0013512 -0.050128
763 -0.043004 -0.085968 -0.019878 -0.040544 -0.061939 -0.087381 -0.10614 -0.019359 -0.061617
764 -0.030626 -0.080602 -0.013042 -0.035183 -0.0446 -0.068703 -0.067408 -0.0018095 -0.061387
765 -0.043807 -0.094847 -0.031345 -0.040003 -0.066911 -0.083344 -0.098914 -0.01516 -0.070496
766 -0.034408 -0.087351 -0.021249 -0.040823 -0.054832 -0.046805 -0.08127 0.0096399 -0.068806
767 -0.04573 -0.085916 0.0074776 -0.034563 -0.056102 -0.064126 -0.078076 0.01379 -0.053935
768 -0.040771 -0.09288 0.0014741 -0.037993 -0.060423 -0.077268 -0.10267 -0.0048508 -0.086185
769 -0.034792 -0.091005 0.00098057 -0.052722 -0.059174 -0.068869 -0.099118 -0.018471 -0.082374
770 -0.037524 -0.077829 0.003087 -0.046082 -0.049095 -0.06715 -0.072384 -0.013151 -0.071874
771 -0.021225 -0.080124 0.017703 -0.021712 -0.049056 -0.057691 -0.05187 -0.0027117 -0.075363
772 -0.026377 -0.063758 0.01333 -0.029852 -0.042626 -0.039913 -0.015427 0.0021879 -0.064093
773 -0.051968 -0.090413 -0.0016436 -0.046931 -0.062477 -0.074604 -0.023493 -0.026862 -0.087292
774 -0.030899 -0.073427 0.0087629 -0.031481 -0.034838 -0.043555 0.034731 0.0024873 -0.055662
775 -0.047121 -0.1067 0.0025293 -0.042681 -0.064919 -0.079386 -0.008075 -0.018913 -0.093881
776 -0.061582 -0.080346 -0.0052742 -0.042691 -0.05432 -0.079338 -0.024461 -0.011333 -0.083041
777 -0.047803 -0.084851 -0.0069877 -0.048741 -0.06538 -0.070419 -0.030507 -0.012434 -0.08122
778 -0.027675 -0.083685 -0.0035213 -0.0416 -0.054131 -0.0782 -0.043533 0.009026 -0.08585
779 -0.033816 -0.08442 -0.0088148 -0.03656 -0.065352 -0.081292 -0.054439 -0.014834 -0.073539
780 -0.040267 -0.088034 -0.0094183 -0.03727 -0.056863 -0.061763 -0.055456 -0.0058647 -0.081919
781 -0.038619 -0.076729 -0.0086419 -0.04455 -0.067443 -0.063264 -0.038432 -0.001155 -0.079578
782 -0.04556 -0.074273 -0.0091154 -0.04132 -0.051454 -0.078575 -0.057818 -0.019315 -0.076458
783 -0.040912 -0.080958 -0.011179 -0.042769 -0.069625 -0.067867 -0.056254 0.0025043 -0.081837
784 -0.046133 -0.086132 -0.019702 -0.045629 -0.055206 -0.077958 -0.04729 -0.003456 -0.080787
785 -0.036164 -0.069317 -0.003776 -0.028169 -0.048967 -0.056849 -0.048546 0.0037637 -0.054596
786 -0.069686 -0.10675 -0.04622 -0.064529 -0.082467 -0.07803 -0.063902 -0.021957 -0.094166
787 -0.052177 -0.076686 -0.030993 -0.040168 -0.048508 -0.051732 -0.015049 0.007563 -0.077375
788 -0.045598 -0.08022 -0.039737 -0.040068 -0.051219 -0.060303 -0.028615 0.012923 -0.082575
789 -0.0365 -0.076235 -0.03534 -0.040858 -0.05588 -0.053724 -0.016861 0.020202 -0.059854
790 -0.053061 -0.093069 -0.054214 -0.045178 -0.07129 -0.061806 -0.052297 0.022062 -0.077124
791 -0.047482 -0.078814 -0.042917 -0.040248 -0.047291 -0.053267 0.0045569 0.030942 -0.066173
792 -0.050104 -0.087148 -0.037791 -0.026497 -0.069902 -0.063638 0.026231 0.022361 -0.061173
793 -0.055625 -0.084813 -0.036794 -0.027667 -0.064243 -0.052769 0.097085 0.026201 -0.078702
794 -0.035587 -0.072527 -0.034988 -0.024287 -0.055354 -0.054901 0.088289 0.052621 -0.073982
795 -0.047018 -0.086922 -0.039611 -0.026157 -0.062464 -0.065672 0.068412 0.04173 -0.078991
796 -0.060779 -0.071906 -0.035465 -0.025967 -0.064995 -0.053793 0.015636 0.05588 -0.079541
797 -0.040081 -0.082791 -0.035528 -0.017236 -0.056506 -0.039224 0.0093502 0.05907 -0.06034
798 -0.061922 -0.076925 -0.039612 -0.0093661 -0.059457 -0.049706 0.012844 0.029359 -0.07861
799 -0.058253 -0.08675 -0.037376 -0.013466 -0.064078 -0.058287 -0.024372 0.035809 -0.075309
800 -0.043515 -0.081204 -0.041119 -0.026636 -0.047118 -0.044508 -0.017538 0.055159 -0.074409
801 -0.060386 -0.088559 -0.051413 -0.020995 -0.053269 -0.067659 -0.032334 0.021778 -0.075348
802 -0.041107 -0.083473 -0.043936 -0.013985 -0.03289 -0.048381 -0.01875 0.059518 -0.070218
803 -0.055459 -0.087618 -0.04878 -0.018745 -0.035651 -0.052312 -0.021827 0.030328 -0.082057
804 -0.04663 -0.083722 -0.039263 -0.014415 -0.010541 -0.050603 -0.0078127 0.029987 -0.070057
805 -0.076172 -0.082767 -0.047287 -0.025245 0.020208 -0.068985 -0.034749 0.022837 -0.066796
806 -0.035353 -0.080151 -0.0227 -0.0012444 0.085137 -0.036666 0.001375 0.072677 -0.057276
807 -0.050824 -0.081776 -0.035474 -0.014384 0.086656 -0.039767 -0.0069911 0.072957 -0.061305
808 -0.058896 -0.08865 -0.040077 -0.021344 0.047095 -0.057408 -0.0015773 0.050096 -0.063615
809 -0.048407 -0.094115 -0.046731 -0.021594 -0.0011454 -0.07101 -0.0060534 0.035386 -0.062524
810 -0.072518 -0.094649 -0.053764 -0.026504 -0.019326 -0.067171 -0.03038 0.036796 -0.072844
811 -0.08862 -0.084764 -0.057878 -0.035983 -0.038127 -0.074902 -0.020316 0.025305 -0.071103
812 -0.050891 -0.081308 -0.042182 -0.0057631 -0.019458 -0.049453 0.037058 0.034045 -0.070033
813 -0.058752 -0.085233 -0.044125 0.0029871 -0.034138 -0.046975 0.13817 0.041475 -0.060582
814 -0.059524 -0.091777 -0.062469 -0.017083 -0.043109 -0.064356 0.13711 0.045514 -0.064852
815 -0.057035 -0.092232 -0.055112 -0.0023325 -0.03072 -0.074807 0.09228 0.021134 -0.087291
816 -0.054027 -0.074566 -0.040996 0.0054078 -0.029341 -0.048929 0.061474 0.046004 -0.062781
817 -0.063958 -0.086521 -0.053109 -0.003172 -0.036732 -0.04355 0.025248 0.030093 -0.05969
818 -0.068289 -0.088175 -0.057563 -0.0029818 -0.035232 -0.056941 0.0022614 0.033523 -0.07327
819 -0.059781 -0.09083 -0.054726 0.0035584 -0.035193 -0.063302 0.016975 0.031953 -0.068819
820 -0.057182 -0.091294 -0.04966 0.011379 -0.024584 -0.077614 -0.00022083 0.031862 -0.075419
821 -0.059253 -0.095969 -0.054123 0.0029888 -0.026965 -0.059315 -0.004487 0.016862 -0.065068
822 -0.077685 -0.10144 -0.057907 -0.020651 -0.025826 -0.067816 -0.012803 0.031842 -0.067178
823 -0.070066 -0.097288 -0.06239 0.00050925 -0.038486 -0.064927 -0.0075792 0.0033313 -0.087507
824 -0.064378 -0.086932 -0.047764 0.013029 -0.032357 -0.062079 -0.0062253 0.014281 -0.072847
825 -0.072319 -0.097357 -0.059298 0.01167 -0.032888 -0.06482 -0.0081115 0.010951 -0.084296
826 -0.07061 -0.078031 -0.046331 0.0053199 -0.016269 -0.060751 0.0040524 -0.00096968 -0.066746
827 -0.079732 -0.086856 -0.063095 -0.0013099 -0.033919 -0.062742 0.0013963 -0.01766 -0.087615
828 -0.066093 -0.07044 -0.044428 0.02567 -0.0086802 -0.043754 0.07174 -0.01324 -0.076325
829 -0.070334 -0.091365 -0.061702 0.011081 -0.028761 -0.062675 0.12586 0.0044493 -0.080884
830 -0.074016 -0.075099 -0.058235 0.014591 -0.035672 -0.047546 0.1763 -0.010961 -0.065914
831 -0.071147 -0.079534 -0.056409 0.021291 -0.026013 -0.045778 0.16167 0.0079587 -0.057753
832 -0.074948 -0.076818 -0.045992 0.014231 -0.035633 -0.067799 0.12235 -0.024632 -0.068953
833 -0.06888 -0.077603 -0.044556 0.025691 -0.039574 -0.06055 0.066659 -0.014682 -0.073542
834 -0.072581 -0.064257 -0.030589 0.038752 -0.020335 -0.062681 0.045983 -0.0070623 -0.067302
835 -0.085743 -0.091852 -0.058473 0.022132 -0.053046 -0.059053 0.015477 -0.023663 -0.082901
836 -0.072954 -0.087806 -0.047146 0.039062 -0.048057 -0.064084 -0.0030989 -0.032853 -0.070901
837 -0.077855 -0.094651 -0.05581 0.024872 -0.053047 -0.065865 0.013235 -0.035543 -0.07473
838 -0.055337 -0.080385 -0.036104 0.040082 -0.022538 -0.038626 0.024209 -0.0059936 -0.07085
839 -0.072988 -0.06783 -0.044147 0.026913 -0.045989 -0.052608 0.017883 -0.024844 -0.070189
840 -0.064129 -0.082044 -0.042921 0.041623 -0.02478 -0.055359 0.013637 -0.020194 -0.072119
841 -0.062261 -0.074119 -0.042084 0.050583 -0.02779 -0.05132 0.02208 -0.019395 -0.061578
842 -0.093352 -0.092963 -0.068128 0.023483 -0.048471 -0.075332 0.024484 -0.026925 -0.080108
843 -0.064763 -0.087958 -0.038281 0.039924 -0.035862 -0.062763 0.031758 -0.028055 -0.072557
844 -0.090155 -0.093672 -0.056085 0.042884 -0.024603 -0.067424 0.074402 -0.016606 -0.083597
845 -0.063726 -0.079137 -0.048218 0.046824 0.032226 -0.048575 0.16555 -0.0090059 -0.069886
846 -0.075998 -0.075061 -0.049462 0.050624 0.094476 -0.050387 0.20638 0.0016738 -0.069446
847 -0.077829 -0.074535 -0.049135 0.053894 0.094255 -0.060648 0.20361 -0.0054765 -0.062975
848 -0.07895 -0.08831 -0.055339 0.040775 0.063204 -0.046489 0.15666 -0.0041469 -0.068285
849 -0.094372 -0.074754 -0.051482 0.041105 0.027733 -0.06907 0.11942 -0.032317 -0.063534
850 -0.080123 -0.083999 -0.057396 0.039415 -0.0085475 -0.060492 0.081025 -0.032848 -0.069294
851 -0.079944 -0.081913 -0.05926 0.033455 -0.012568 -0.055253 0.071659 -0.037268 -0.067003
852 -0.092416 -0.077668 -0.054203 0.027965 -0.017229 -0.048764 0.085943 -0.031398 -0.068873
853 -0.080747 -0.065652 -0.035287 0.043506 -0.01108 -0.051185 0.076247 -0.022128 -0.064072
854 -0.086498 -0.088267 -0.03597 0.033666 -0.026211 -0.048707 0.092721 -0.032559 -0.068632
855 -0.07247 -0.086441 -0.037624 0.038556 -0.015621 -0.042838 0.12267 -0.029639 -0.056191
856 -0.061881 -0.097246 -0.044617 0.035006 -0.021742 -0.075019 0.16266 -0.032289 -0.070941
857 -0.069843 -0.07908 -0.014251 0.039517 -0.023093 -0.073711 0.19442 -0.02393 -0.082651
858 -0.066644 -0.084755 -0.0031443 0.033747 -0.016564 -0.056692 0.21224 -0.02495 -0.07778
859 -0.054315 -0.069579 0.022232 0.046477 -0.0058445 -0.049573 0.26837 -0.0082404 -0.04646
860 -0.077117 -0.082194 0.011139 0.035347 -0.027085 -0.054754 0.17702 -0.032271 -0.063459
861 -0.092978 -0.095018 0.0021951 0.027027 -0.028696 -0.067686 0.14936 -0.032131 -0.065489
862 -0.090919 -0.089343 0.0052316 0.020058 -0.025177 -0.062067 0.11188 -0.051621 -0.079568
863 -0.093111 -0.076607 0.002218 0.026288 -0.026638 -0.074978 0.089896 -0.035142 -0.074308
864 -0.081132 -0.066632 0.0055645 0.034158 -0.015778 -0.040629 0.10647 -0.018402 -0.058337
865 -0.087023 -0.067096 0.005091 0.037348 -0.026709 -0.049651 0.10244 -0.019082 -0.050007
866 -0.097505 -0.090941 0.0047874 0.036518 0.02013 -0.053932 0.070117 -0.039563 -0.079616
867 -0.10756 -0.081615 -0.0090961 0.035329 0.067779 -0.044213 0.096871 -0.036503 -0.061426
868 -0.092358 -0.07252 -0.0067097 0.044229 0.10847 -0.057155 0.14953 -0.035373 -0.066335
869 -0.10288 -0.068774 -0.0024332 0.021589 0.083938 -0.066376 0.21287 -0.022364 -0.075745
870 -0.07915 -0.070789 0.014493 0.034899 0.068717 -0.039687 0.27816 -0.011274 -0.060924
871 -0.10131 -0.083243 -0.0073303 0.0111 0.020526 -0.057858 0.25155 -0.0095044 -0.076164
872 -0.081863 -0.071288 0.0036362 0.03401 0.0090053 -0.03558 0.2325 -0.014595 -0.063943
873 -0.091664 -0.077902 -0.011407 0.0066099 -0.011485 -0.069441 0.17032 -0.019905 -0.069913
874 -0.088166 -0.087617 -0.026251 0.01061 -0.018196 -0.041092 0.14215 -0.030705 -0.070012
875 -0.083967 -0.081141 -0.040244 0.01156 -0.015287 -0.059573 0.10498 -0.024876 -0.059102
876 -0.083818 -0.080286 -0.028188 0.0057606 -0.014048 -0.057345 0.099786 -0.026426 -0.056471
877 -0.09301 -0.08453 -0.036771 0.0025508 -0.026079 -0.043746 0.08869 -0.035886 -0.070251
878 -0.086181 -0.076725 -0.032945 0.004321 -0.011989 -0.049597 0.10146 -0.017167 -0.06681
879 -0.085113 -0.089139 -0.045719 0.0054712 -0.01782 -0.051758 0.099657 -0.030227 -0.06152
880 -0.063134 -0.076754 -0.041982 0.0056914 -0.012491 -0.04426 0.11408 -0.010857 -0.054329
881 -0.066025 -0.066218 -0.027956 0.020142 0.012528 -0.036341 0.16292 -0.0086476 -0.050579
882 -0.094287 -0.070483 -0.036449 0.0050119 0.0062375 -0.046212 0.22869 -0.026398 -0.068238
883 -0.080778 -0.074247 -0.036163 0.011662 0.011487 -0.047424 0.28061 -0.0019083 -0.070918
884 -0.056769 -0.070192 -0.027506 0.0088223 0.037836 -0.046275 0.2956 -0.0080086 -0.047167
885 -0.089071 -0.093266 -0.05095 -0.0049275 0.022705 -0.062416 0.21917 -0.022649 -0.083567
886 -0.089672 -0.070561 -0.037723 0.0086827 0.063704 -0.037317 0.17107 0.0023607 -0.059786
887 -0.092143 -0.078975 -0.043987 0.0079829 0.080464 -0.057759 0.12113 -0.0071696 -0.077306
888 -0.090045 -0.08106 -0.04447 0.0072331 0.067193 -0.04536 0.10376 -0.01682 -0.070355
889 -0.096786 -0.081744 -0.045244 0.0048934 0.031732 -0.052451 0.082526 -0.01787 -0.073715
890 -0.088698 -0.091139 -0.050047 -0.0073764 0.014611 -0.061072 0.09269 -0.0095006 -0.067874
891 -0.074169 -0.077793 -0.039761 0.017814 0.0055004 -0.040374 0.10408 0.0017991 -0.059534
892 -0.08535 -0.076768 -0.031635 0.011534 0.0032096 -0.053765 0.1002 -0.020501 -0.051293
893 -0.10435 -0.081892 -0.050888 0.0041842 -0.0054111 -0.046906 0.084732 -0.016282 -0.069633
894 -0.094693 -0.085977 -0.051942 -0.0032656 -0.0061019 -0.041777 0.10375 -0.016652 -0.082362
895 -0.071444 -0.062241 -0.032325 0.017185 0.0016873 -0.045239 0.13647 -0.013492 -0.057262
896 -0.067496 -0.069556 -0.044219 -0.0080051 0.0091965 -0.05615 0.18608 -0.015393 -0.060811
897 -0.037267 -0.08087 -0.051682 0.0030851 0.0011357 -0.040331 0.24238 -0.0022428 -0.069561
898 -0.053268 -0.075695 -0.052456 0.0059153 0.0084149 -0.049323 0.2583 0.0011768 -0.06909
899 -0.05031 -0.090729 -0.053819 -0.0022245 0.029374 -0.066054 0.23439 -0.012733 -0.07161
900 -0.015141 -0.081924 -0.047453 0.0048957 0.047143 -0.037525 0.17438 -0.00028382 -0.064749
901 -0.040043 -0.088198 -0.050886 0.0061259 0.047803 -0.049876 0.10555 -0.020784 -0.052379
902 -0.006344 -0.065283 -0.03986 0.0031261 0.051502 -0.037628 0.096766 0.0071355 -0.023818
903 -0.0051453 -0.074917 -0.045483 0.015076 0.047391 -0.041199 0.10393 -0.0056348 -0.017628
904 -0.012397 -0.064752 -0.045077 0.016077 0.01477 -0.03491 0.11459 0.0058649 -0.024437
905 0.009512 -0.088406 -0.040171 0.0017668 0.0085595 -0.044551 0.095808 -0.015735 -0.047867
906 0.011281 -0.073451 -0.023294 0.006837 0.00028867 -0.042403 0.095992 -0.010146 -0.029966
907 0.0042692 -0.071005 -0.012178 0.0069572 0.0025179 -0.038494 0.091636 0.0011739 -0.044196
908 0.014188 -0.07984 -0.0083312 0.0011974 -0.016433 -0.047975 0.0837 -0.0044464 -0.052805
909 0.00055649 -0.075354 0.024135 -0.0055824 0.017936 -0.052637 0.10823 0.010113 -0.058295
910 -0.0070849 -0.085929 0.064172 -0.0027622 -0.00089446 -0.039038 0.12716 0.027053 -0.056584
911 0.0060638 -0.068933 0.11853 0.016538 0.0024148 -0.035989 0.21645 0.014693 -0.040404
912 0.0059624 -0.076978 0.12404 0.0056083 0.006914 -0.03851 0.2112 0.018942 -0.052473
913 0.001041 -0.067872 0.096571 0.011338 -0.0055368 -0.043282 0.19669 0.0081619 -0.060683
914 0.01158 -0.076637 0.049468 0.0027587 0.0029824 -0.039053 0.15365 0.015392 -0.061882
915 0.015578 -0.079091 0.033674 0.00032891 0.015292 -0.042844 0.10225 0.046781 -0.053442
916 0.0090169 -0.074656 0.0037805 0.0023891 0.0079908 -0.042245 0.10134 0.089231 -0.058631
917 0.014006 -0.07338 -0.005233 -0.0078907 0.01972 -0.036767 0.087875 0.13908 -0.051631
918 0.0039442 -0.076105 -0.0072465 0.0041396 0.035329 -0.030888 0.078958 0.16049 -0.03244
919 -0.0041572 -0.067829 -0.0206 -0.0063002 0.033958 -0.037579 0.085982 0.144 -0.06232
920 -0.00038852 -0.094534 -0.025464 -0.01388 0.023698 -0.05054 0.060246 0.11342 -0.068689
921 0.0088501 -0.061228 -0.021947 0.00010019 0.052177 -0.033102 0.09567 0.086569 -0.041469
922 -0.0032112 -0.087883 -0.026481 -0.02534 0.025896 -0.056913 0.073684 0.037029 -0.068238
923 0.026237 -0.079557 -0.013174 -0.0078094 0.018115 -0.029774 0.078068 0.029379 -0.055138
924 0.019416 -0.070612 -0.019858 -0.0093992 0.012145 -0.024536 0.089032 0.049678 -0.053037
925 -0.0023353 -0.086946 -0.020661 -0.012929 -0.0051462 -0.0087768 0.053546 0.018348 -0.059987
926 0.018343 -0.077761 -0.015385 -0.00045874 0.010553 0.047932 0.068879 0.024048 -0.056246
927 0.0094619 -0.086855 -0.020738 -0.0033885 -0.011468 0.056711 0.046063 0.018437 -0.060616
928 0.016631 -0.07736 -0.024512 -0.011458 -0.0066486 0.056589 0.046157 0.033487 -0.057085
929 0.021669 -0.083494 -0.014575 -0.0003381 0.0092507 0.030008 0.070391 0.032477 -0.060645
930 0.022428 -0.088659 -0.030249 -0.0076679 -0.01543 -0.028533 0.037785 0.020646 -0.057534
931 0.033756 -0.071793 -0.028653 -0.0070777 -0.0013109 -0.018204 0.033339 0.037866 -0.062614
932 0.034025 -0.085268 -0.024366 -0.0086775 7.8312e-05 -0.020206 0.030563 0.052686 -0.063303
933 0.022724 -0.095182 -0.03041 -0.028307 0.017548 -0.039237 0.029626 0.030575 -0.071103
934 0.037662 -0.066277 -0.018083 -0.005757 0.022047 -0.010178 0.05356 0.076075 -0.048412
935 0.016791 -0.086461 -0.025757 -0.0037468 0.015556 -0.01573 0.037074 0.058195 -0.060392
936 0.02724 -0.085106 -0.02919 -0.010307 0.014785 -0.024011 0.047928 0.096704 -0.052351
937 0.039988 -0.07746 -0.031094 0.0017936 0.014894 -0.023612 0.034412 0.088554 -0.048751
938 0.026817 -0.073275 -0.020397 -0.010476 0.021434 -0.0067533 0.037876 0.086014 -0.04217
939 0.041666 -0.071799 -0.022281 -0.010826 0.026043 0.013205 0.02084 0.079633 -0.04619
940 0.029034 -0.079094 -0.019064 -0.0069157 0.021942 0.038184 0.027324 0.072373 -0.047049
941 0.059173 -0.066378 -0.023138 0.0019845 0.030231 0.048463 0.035907 0.070863 -0.042299
942 0.040921 -0.080012 -0.023041 -0.0096553 0.02858 0.052562 0.022591 0.074992 -0.049238
943 0.04725 -0.063287 -0.021745 -0.0028251 0.01986 0.01777 0.027175 0.067132 -0.042778
944 0.042349 -0.078501 -0.030509 -0.017095 0.017329 -0.019571 0.010939 0.058482 -0.045317
945 0.033517 -0.077696 -0.0092921 -0.0035347 0.037538 -0.00070221 0.016103 0.072982 -0.059957
946 0.048796 -0.09083 -0.030936 -0.020174 0.012217 -0.013383 0.011027 0.071631 -0.061546
947 0.037465 -0.090685 -0.035369 -0.015394 0.0059166 -0.023425 -0.015319 0.12325 -0.044886
948 0.044743 -0.096689 -0.041073 -0.039274 -0.0039142 -0.023316 -0.011635 0.18162 -0.064565
949 0.054592 -0.075024 -0.0074062 -0.0085138 0.000575 0.0062627 0.018288 0.26585 -0.054085
950 0.070411 -0.079028 -0.01707 -0.015994 -0.018966 -0.018669 -0.0076878 0.25597 -0.058774
951 0.048619 -0.088273 -0.037343 -0.026373 -0.0097966 0.01012 0.018626 0.28971 -0.068204
952 0.071908 -0.080337 -0.022237 -0.0071632 -0.0070174 0.016989 0.00042999 0.26074 -0.047403
953 0.080606 -0.076012 -0.02295 -0.013803 -0.012478 0.063308 0.015374 0.21697 -0.058343
954 0.093025 -0.066866 -0.025924 -0.0082028 -0.0021789 0.070906 0.015108 0.16556 -0.045572
955 0.083534 -0.071271 -0.017027 0.0057475 -0.0098697 0.070545 1.5947e-06 0.17461 -0.036462
956 0.089542 -0.062175 -0.024581 7.6725e-06 0.0069995 0.056704 0.014855 0.1866 -0.036131
957 0.055251 -0.0734 -0.030365 -0.0073221 -0.013291 0.024613 0.0067293 0.15527 -0.049111
958 0.04701 -0.078164 -0.035638 -0.012972 -0.013662 0.023301 0.0004532 0.15159 -0.03787
959 0.028228 -0.086679 -0.047242 -0.024832 -0.020383 0.01074 -0.027853 0.12886 -0.05979
960 0.041517 -0.081703 -0.039545 -0.015721 -0.0079836 0.032169 0.00014094 0.13184 -0.040999
961 0.042246 -0.078278 -0.038569 -0.017981 -0.019974 0.030807 -0.0066052 0.1321 -0.046029
962 0.035244 -0.081372 -0.035382 -0.007361 -0.015205 0.058986 0.0075987 0.17552 -0.043398
963 0.038103 -0.069247 -0.028576 -0.0030208 -0.011886 0.049465 -0.0045274 0.15715 -0.039388
964 0.026971 -0.066621 -0.031549 -0.013261 -0.027327 0.044004 -0.0041736 0.15038 -0.050787
965 0.03283 -0.069446 -0.033083 -0.03172 -0.013638 0.052622 0.0060703 0.16255 -0.046537
966 0.014589 -0.07626 -0.044236 -0.0221 -0.036668 0.030781 -0.0013458 0.17312 -0.059656
967 -0.0093627 -0.095115 -0.06132 -0.03979 -0.028109 0.0022899 -0.023932 0.18698 -0.068036
968 0.014366 -0.063969 -0.035483 -0.02048 -0.02156 0.024379 -0.0095681 0.27093 -0.041505
969 0.021005 -0.050044 -0.016067 -0.01477 -0.0093907 0.034667 0.0054758 0.34353 -0.051145
970 0.0058233 -0.061348 -0.03171 -0.018609 -0.015871 0.034256 -0.0029204 0.3415 -0.051934
971 0.0087419 -0.050603 -0.022514 -0.023949 -0.018762 0.022095 -0.017806 0.29427 -0.054264
972 0.0075105 -0.045957 0.043812 -0.022969 -0.006873 0.041204 -0.0014926 0.3085 -0.049403
973 0.015159 -0.062752 0.14045 -0.013709 -0.021524 0.069752 -0.0039587 0.27317 -0.048443
974 0.012368 -0.052696 0.1864 -0.0087885 -0.0059146 0.12537 -0.0090749 0.20299 -0.037192
975 -0.0011636 -0.069761 0.18849 -0.019368 -0.032685 0.12993 -0.018471 0.15879 -0.054262
976 0.0051251 -0.067645 0.17463 -0.022478 -0.020106 0.16092 -0.015907 0.14678 -0.050701
977 -0.027566 -0.07865 0.12351 -0.037138 -0.023897 0.13127 -0.020963 0.14857 -0.052861
978 -0.028328 -0.077884 0.10958 -0.022238 -0.033248 0.081786 -0.023449 0.13765 -0.05739
979 0.007281 -0.053519 0.12379 -0.010197 -0.0047385 0.080735 0.0061645 0.17241 -0.03993
980 -0.01987 -0.067913 0.11907 -0.027117 -0.031079 0.055303 -0.022262 0.13615 -0.056539
981 -0.012942 -0.070368 0.1504 -0.014427 -0.03423 0.043682 -0.016718 0.15272 -0.046369
982 -0.021233 -0.045002 0.16968 -0.021837 -0.024181 0.056331 -0.025724 0.15027 -0.042959
983 -0.032814 -0.057357 0.16585 -0.029967 -0.038262 0.03917 -0.04278 0.14804 -0.057388
984 -0.031886 -0.028351 0.16336 -0.023636 -0.032812 0.034988 -0.032046 0.13783 -0.059458
985 -0.030367 0.014674 0.16997 -0.013626 -0.014733 0.063227 -0.016572 0.12735 -0.034257
986 -0.029519 -0.0058403 0.12296 -0.022676 -0.040704 0.046156 -0.040478 0.10791 -0.057757
987 -0.03506 -0.035005 0.13064 -0.035956 -0.040665 0.021334 -0.051675 0.095408 -0.056416
988 -0.021771 -0.018029 0.15019 -0.023445 -0.034576 0.053653 -0.017891 0.11987 -0.050166
989 -0.0098027 -0.026334 0.16135 -0.014905 -0.035356 0.043622 -0.020197 0.11186 -0.060615
990 0.016546 -0.051048 0.16005 -0.018685 -0.043137 0.027801 -0.033603 0.088067 -0.047415
991 0.026655 -0.049543 0.16304 -0.0078548 -0.030988 0.036379 -0.024039 0.097507 -0.020234
992 0.019523 -0.054737 0.16129 -0.035955 -0.044949 0.021558 -0.060205 0.098266 -0.0029735
993 0.0064819 -0.054742 0.14593 -0.018364 -0.040329 0.035617 -0.014331 0.094216 0.013217
994 -0.0060395 -0.051356 0.1483 -0.015234 -0.037 0.044966 -0.017587 0.10649 0.017607
995 -0.0025609 -0.051401 0.13452 -0.019504 -0.042121 0.023244 -0.043664 0.090815 0.015918
996 -0.012992 -0.050695 0.14947 -0.014114 -0.039262 0.043543 -0.02806 0.079255 0.017068
997 -0.019584 -0.05112 0.14767 -0.024284 -0.051503 0.0078518 -0.064236 0.057535 0.023379
998 0.004285 -0.047514 0.17049 -0.018483 -0.032233 0.019061 -0.041642 0.052484 0.035249
999 0.016414 -0.044459 0.20329 -0.010033 -0.038254 0.0065693 -0.040078 0.059964 0.04187
1000 -0.011868 -0.051683 0.22938 -0.013173 -0.034145 0.028238 -0.028374 0.069954 0.0040104
1001 0.034591 -0.027578 0.23808 0.012017 -0.019986 0.040607 -0.01161 0.080293 0.0068809
1002 0.01636 -0.050512 0.17594 -0.032122 -0.034837 0.018845 -0.036857 0.056523 -0.017999
1003 0.027158 -0.049157 0.17033 -0.011022 -0.015537 0.022234 -0.021403 0.055733 -0.014728
1004 0.030427 -0.048991 0.15622 -0.0092021 -0.026008 0.031533 -0.028599 0.082312 -0.017418
1005 0.022645 -0.044806 0.14241 -0.025162 -0.041989 0.010152 -0.037295 0.047342 -0.021737
1006 0.014144 -0.04574 0.1514 -0.019772 -0.02994 0.02128 -0.043971 0.044322 -0.010847
1007 0.0019028 -0.051965 0.18011 -0.013001 -0.02454 0.016529 -0.036537 0.050661 -0.011786
1008 0.0051114 -0.037059 0.21832 -0.0092612 -0.035161 0.011138 -0.041143 0.040011 -0.033456
1009 0.00474 -0.034924 0.25783 -0.009801 -0.027982 0.018787 -0.045819 0.050841 -0.023955
1010 -0.011831 -0.037618 0.22428 -0.021371 -0.048303 0.012455 -0.026296 0.04366 -0.027035
1011 -0.017913 -0.045913 0.17482 -0.024821 -0.056564 -0.008086 -0.064082 0.02969 -0.046124
1012 0.011026 -0.037417 0.14651 -0.02298 -0.032764 0.027543 -0.037128 0.04357 -0.017714
1013 0.020855 -0.042182 0.12251 -0.01989 -0.044515 0.0060215 -0.065704 0.017529 -0.046843
1014 0.047143 0.0010139 0.13393 -0.01561 -0.047226 0.0074502 -0.04588 0.036259 -0.018433
1015 0.038902 0.020639 0.12912 -0.0077397 -0.035627 0.014959 -0.025246 0.030319 -0.019962
1016 0.03939 0.051185 0.15292 -0.0038995 -0.035347 0.026148 -0.0081823 0.034488 -0.00037164
1017 0.027109 0.01884 0.17716 -0.013749 -0.041488 0.054416 -0.031548 0.030518 -0.020101
1018 -0.0056523 -0.0064141 0.18919 -0.025499 -0.043159 0.085785 -0.031635 0.019308 -0.044041
1019 -0.010424 -0.0025886 0.25169 -0.014419 -0.04554 0.087414 -0.053011 0.017147 -0.02057
1020 -0.008015 -0.0017631 0.24373 -0.0048087 0.0034494 0.093273 -0.030827 0.024707 -0.0167
1021 -0.025966 -0.015018 0.22699 -0.013538 -0.0084314 0.059161 -0.050623 -0.0019433 -0.037919
1022 -0.046338 -0.0050421 0.17795 -0.019328 -0.020432 0.03346 -0.034779 0.014626 -0.038209
1023 -0.036409 0.0048634 0.12983 -0.011868 -0.006223 0.021189 -0.042915 0.0033861 -0.034498
1024 -0.0062504 0.032479 0.12823 -0.0022578 0.020796 0.057128 -0.011611 0.048596 -0.022078
1025 0.012608 0.071624 0.11995 0.0084424 0.020715 0.054686 -0.027018 0.016625 0.015233
1026 -0.0095532 0.08458 0.12091 0.0096826 0.014845 0.036665 -0.037794 0.021935 0.023763
1027 -0.020745 0.062745 0.10057 0.0098328 -0.0049361 0.019374 -0.04603 0.0044748 0.021704
1028 0.0007841 0.081991 0.10058 0.022253 0.015513 0.032242 -0.040086 0.0021544 0.018734
1029 0.051303 0.10407 0.11999 0.054053 0.018372 0.034061 -0.022832 0.023594 0.028345
1030 0.039431 0.036312 0.10854 0.032183 -0.034598 0.01217 -0.052868 -0.0065062 0.013555
1031 0.06009 0.030417 0.11648 0.038314 -0.037519 0.027699 -0.050684 0.0031435 0.012366
1032 0.085389 0.013863 0.1095 0.026944 -0.03057 -0.0018326 -0.04048 0.0083231 0.015816
1033 0.10431 0.019268 0.098357 0.017334 -0.017601 0.012656 -0.029717 0.0073428 -0.0025032
1034 0.10466 0.000454 0.091663 0.013274 -0.040332 0.011385 -0.056083 -0.010128 -0.0098927
1035 0.045175 0.02088 0.09665 0.024685 -0.025212 0.013544 -0.055349 -0.0028679 -0.011052
1036 0.071783 0.033035 0.11234 0.068475 -0.00059313 0.057412 -0.010955 0.027402 0.013208
1037 0.034102 0.027231 0.089382 0.043545 -0.010484 0.029341 -0.041231 -0.0052685 -0.020351
1038 0.015 0.014086 0.081449 0.041625 -0.012345 0.03846 -0.045077 -0.0086588 -0.017331
1039 0.0087691 0.012412 0.079045 0.027655 -0.023835 0.026429 -0.051983 0.010241 -0.0083202
1040 -0.017012 0.009587 0.062932 0.015256 -0.037686 0.015107 -0.049679 -0.013039 -0.03525
1041 0.0062764 0.011313 0.076168 0.049796 -0.032767 0.014206 -0.053636 0.0056502 -0.014019
1042 -0.010895 0.00042804 0.066765 0.033476 -0.021518 0.021345 -0.058472 0.01376 -0.035959
1043 -0.016786 -0.0046065 0.079871 0.048666 0.011021 0.033433 -0.054248 0.0089695 -0.025978
1044 -0.018178 -0.018671 0.068778 0.049716 0.026061 0.00028217 -0.061714 -0.0049008 -0.025738
1045 0.0087009 0.011975 0.081354 0.070227 0.09547 0.041521 -0.04493 0.037989 -0.0099773
1046 -0.01738 0.02213 0.072441 0.048457 0.085109 0.04737 -0.038656 0.014629 -0.021687
1047 -0.0037518 0.064636 0.080027 0.047887 0.097948 0.029058 -0.040892 0.025598 -0.018626
1048 0.018187 0.097061 0.11366 0.077197 0.076457 0.044637 -0.024389 0.056488 -0.022176
1049 0.031965 0.15997 0.12565 0.088528 0.042987 0.032566 -0.051475 0.080988 -0.0068953
1050 0.020194 0.13022 0.14587 0.070898 0.0014459 0.025675 -0.038971 0.094947 -0.024875
1051 0.016473 0.070678 0.20098 0.077838 0.023285 0.041323 -0.0015369 0.24813 -0.010924
1052 0.019631 0.030053 0.1882 0.078568 -0.0041857 0.025072 -0.048803 0.28524 -0.037974
1053 0.0254 0.033649 0.16299 0.077728 0.019984 0.055541 -0.0049392 0.30257 -0.0070333
1054 0.0038086 0.023464 0.11203 0.087519 0.010503 0.029829 -0.035035 0.30376 -0.031443
1055 0.0069973 0.01064 0.084049 0.084369 -0.00069801 0.018328 -0.038191 0.28067 -0.022702
1056 0.024766 0.034185 0.070035 0.10733 0.019651 0.026207 -0.017338 0.25454 -0.024472
1057 0.0065645 0.023751 0.076642 0.10927 0.01899 0.037216 0.010076 0.18201 -0.023561
1058 -0.019567 0.0065761 0.059378 0.098969 0.0049196 0.0041344 -0.01355 0.13502 -0.015631
1059 0.0076318 0.028062 0.076905 0.11571 0.035639 0.020203 0.020644 0.14668 0.02374
1060 0.01534 0.017677 0.070381 0.09848 0.034318 0.027802 0.039238 0.13435 0.01969
1061 0.064499 0.022423 0.054188 0.09318 0.064827 0.025771 0.073212 0.16573 0.041081
1062 0.051048 0.017388 0.062094 0.10558 0.026287 0.017149 0.042546 0.14277 0.027591
1063 0.051256 0.016024 0.085671 0.14701 0.058796 0.018428 0.01659 0.15679 0.046232
1064 0.040795 0.013789 0.077597 0.13029 0.049325 0.031337 0.013343 0.15938 0.019862
1065 0.014244 0.010395 0.070983 0.13039 0.051584 0.022356 -0.00067273 0.16127 0.013313
1066 -0.010618 -0.01489 0.04247 0.11191 0.024293 -0.00054575 -0.0056789 0.12857 -0.011717
1067 0.021081 0.013006 0.072646 0.138 0.031403 0.032843 0.015685 0.14036 -0.0023763
1068 0.03874 0.028391 0.072873 0.15278 0.046782 0.032802 0.029439 0.16839 0.00028416
1069 0.036988 0.017807 0.054049 0.12222 0.034421 0.03126 0.020423 0.14588 0.0076647
1070 0.022127 0.00075219 0.045566 0.1293 0.04475 0.022069 0.015787 0.14476 -0.0012349
1071 0.025325 0.0087077 0.029782 0.11508 0.039639 0.0011279 0.01609 0.12584 -0.019224
1072 0.042804 0.0026932 0.035779 0.13723 0.074539 0.020747 0.043504 0.14285 -0.011994
1073 0.031713 0.010419 0.035525 0.13424 0.1026 0.0013354 0.026728 0.09893 -0.018923
1074 0.027551 0.0083642 0.039802 0.15001 0.11642 0.025224 0.039552 0.12735 0.00023713
1075 0.01606 -0.00067029 0.035758 0.1546 0.094786 0.0035128 0.028636 0.12153 -0.00030237
1076 0.0005486 -0.013745 0.012525 0.12495 0.080666 0.0044216 0.02987 0.12018 -0.011872
1077 0.032947 0.013891 0.035391 0.14279 0.10451 0.04126 0.041044 0.134 0.022589
1078 0.0036959 0.0028762 0.031907 0.13941 0.081574 0.012969 0.027618 0.11635 0.016289
1079 0.020025 -0.010888 0.029874 0.1509 0.089223 0.0035778 0.0053114 0.083958 0.03409
1080 0.048873 -0.010073 0.02153 0.15887 0.076892 0.0052865 0.0063253 0.10792 0.03085
1081 0.049362 -0.011947 0.021227 0.1497 0.073582 -0.0028048 0.0069192 0.081027 0.032431
1082 0.04446 0.0033583 0.023203 0.18007 0.096021 0.017074 0.075223 0.096707 0.044421
1083 0.034429 0.0079038 0.03478 0.19887 0.12024 0.015603 0.055077 0.10674 0.064672
1084 0.016918 -0.023331 0.029336 0.18587 0.15744 0.0042814 0.051711 0.087936 0.065722
1085 0.023476 -0.013695 0.037383 0.19143 0.20395 0.0014701 0.058005 0.1076 0.10975
1086 0.004615 -0.0089297 0.037489 0.20406 0.25276 0.0070389 0.056339 0.11756 0.097073
1087 0.012794 -0.012674 0.036376 0.19074 0.19347 -0.0055324 0.041782 0.089685 0.080854
1088 0.011432 -0.0050187 0.033172 0.20619 0.13295 0.0089763 0.043506 0.095095 0.084174
1089 0.0043009 -0.025053 0.026689 0.20803 0.10273 0.022005 0.05454 0.097445 0.17285
1090 0.0021195 -0.029058 0.018295 0.19772 0.093965 -0.0029862 0.022104 0.074554 0.19182
1091 -0.0055619 -0.0073822 0.031591 0.1919 0.081794 -0.0077775 0.026538 0.090504 0.18764
1092 -0.00068324 -0.011447 0.011238 0.18044 0.088223 0.0087913 0.050012 0.084534 0.11371
1093 -0.0069346 -0.038301 0.018074 0.16908 0.074332 0.0057 0.047746 0.076923 0.078127
1094 0.035044 0.00061431 0.024361 0.19289 0.10191 0.017409 0.073529 0.089603 0.089297
1095 0.027253 -0.0091002 0.020397 0.21029 0.10715 -0.0050225 0.056893 0.078963 0.070178
1096 0.014551 -0.036755 0.0033138 0.19635 0.10798 0.00079618 0.063257 0.078462 0.038738
1097 0.0213 -0.017569 0.01158 0.21812 0.11335 0.017035 0.079581 0.087872 0.039409
1098 0.0044686 -0.026574 0.016727 0.19938 0.12353 -0.0066764 0.049095 0.057842 0.040669
1099 -0.0043428 -0.017728 0.0097831 0.19437 0.11732 -0.0077276 0.067279 0.052881 0.03015
1100 -0.0062342 -0.0095327 0.0086396 0.18214 0.12346 0.020881 0.094243 0.067251 0.05087
1101 -0.024516 -0.024517 -0.010074 0.18147 0.11155 -0.02501 0.091557 0.038921 0.019941
1102 -0.010197 -0.020782 0.012483 0.18551 0.11133 -0.0027514 0.11705 0.07153 0.042611
1103 -0.011178 -0.017246 0.009149 0.16787 0.10578 -0.0084527 0.12424 0.06253 0.045242
1104 0.0071204 -0.0012706 0.029785 0.20104 0.11338 -0.00037397 0.085398 0.04883 0.050902
1105 0.009919 -0.00037513 0.012862 0.20396 0.11072 0.0079248 0.071722 0.036579 0.051973
1106 -0.0051023 -0.0091996 0.017488 0.18283 0.10046 -0.0028165 0.064366 0.057649 0.028993
1107 -0.0048137 -0.0073041 0.010645 0.1792 0.084811 -0.0011578 0.01458 0.046319 0.025394
1108 0.0077049 -0.0089586 0.0095813 0.17444 0.08769 -0.007299 0.046914 0.047638 0.037054
1109 -0.014576 -0.0012431 0.0088678 0.1705 0.08892 0.0011797 0.043138 0.038528 0.029054
1110 -0.0069578 -0.018158 -0.0060858 0.14633 0.078049 0.0043484 0.049021 0.026838 0.012905
1111 0.027901 0.013508 0.015671 0.16577 0.094068 -0.010423 0.065155 0.052237 0.042305
1112 0.021899 0.010323 0.00015716 0.15953 0.063797 -0.018234 0.058479 0.020557 0.017876
1113 0.055248 0.056979 0.027784 0.15633 0.065437 -0.0025154 0.060033 0.048217 0.035796
1114 0.042287 0.10633 0.0070201 0.14845 0.053636 -0.011587 0.071737 0.027376 0.021147
1115 0.056025 0.20346 0.018997 0.16194 0.065375 -0.0053779 0.084591 0.043066 0.027357
1116 0.036074 0.14027 -0.004337 0.1438 0.050574 -0.018309 0.064145 0.024686 0.009568
1117 -0.0040174 0.066211 -0.0032905 0.14098 0.050663 -0.02402 0.071929 0.030435 0.0083585
1118 -0.0075887 0.032496 -0.0044941 0.1336 0.043333 -0.014782 0.040072 0.010155 0.013749
1119 -0.01193 0.015332 -0.0096976 0.12276 0.043142 -0.000763 0.073706 0.028025 0.011139
1120 0.0049186 0.033457 0.010049 0.13898 0.054011 0.0098357 0.05945 0.052764 0.0092999
1121 -0.038483 -0.003377 -0.018955 0.11223 0.01971 -0.026316 0.030254 0.013714 -0.0019796
1122 -0.016934 -0.0034015 -0.0018382 0.12318 0.04935 0.0064032 0.042068 0.033974 0.0053909
1123 -0.021116 -0.004846 -0.013542 0.12707 0.049079 -0.026058 0.025142 0.0073034 -0.0077386
1124 -0.023217 0.010669 1.4706e-05 0.12233 0.048208 -0.0058493 0.049306 0.027833 0.0018719
1125 -0.022738 -0.007465 -0.0079588 0.10776 0.039167 -0.012971 0.057479 0.029343 0.0037324
1126 -0.0087196 0.0234 0.0020776 0.11593 0.038996 -0.015512 0.085643 0.033572 0.010423
1127 -0.018971 0.014236 -0.0073559 0.099504 0.040566 0.010287 0.081727 0.028652 0.021203
1128 -0.047722 0.00013149 -0.014989 0.10006 0.035225 -0.021834 0.072031 0.0095718 0.0063039
1129 0.0030663 0.009787 0.004677 0.10367 0.038174 -0.0048657 0.12088 0.031671 0.012244
1130 -0.0058551 0.0074125 0.0030335 0.091965 0.036273 0.003643 0.1372 0.052641 0.0068449
1131 -0.026256 0.00094801 -0.01479 0.091315 0.018702 -0.0075082 0.13962 0.030311 0.0061654
1132 -0.047578 -0.026006 -0.036504 0.060165 -0.0071783 -0.044309 0.1026 0.016411 -0.017204
1133 -0.019589 -0.007281 -0.022487 0.081755 0.0039109 -0.033471 0.09489 0.03088 -0.0034636
1134 -0.0098406 0.0079945 -0.0061207 0.083306 0.03307 0.008048 0.12101 0.05036 0.014667
1135 -0.026722 -0.00507 -0.026194 0.050316 0.022139 -0.028203 0.080278 0.0081795 -0.014023
1136 -0.024303 -0.0060145 -0.019008 0.068516 0.037269 -0.024145 0.058082 0.032129 0.00085789
1137 -0.0068046 0.002721 -0.018961 0.078576 0.057578 0.00035416 0.083326 0.053069 0.011978
1138 -0.023096 -0.0021235 -0.018315 0.070437 0.082667 0.0027229 0.10563 0.050399 0.0011889
1139 -0.031577 -0.0056979 -0.028138 0.070077 0.087836 -0.0018784 0.10718 0.039698 -0.0043106
1140 -0.042919 -0.027082 -0.033012 0.053527 0.087385 -0.02143 0.092688 0.027338 -0.01723
1141 -0.05178 -0.0025769 -0.039455 0.052617 0.047315 0.0024491 0.14814 0.11354 -0.01039
1142 -0.049551 0.011999 -0.029259 0.045497 0.043284 -0.0043122 0.16691 0.16736 -0.00032914
1143 -0.023713 -0.024576 -0.025513 0.044438 0.030793 -0.016063 0.19586 0.19144 -0.012759
1144 -0.019714 -0.01246 -0.017886 0.056208 0.022212 0.0051753 0.21492 0.23713 -0.0034181
1145 -0.039566 -0.027325 -0.0229 0.051258 0.018562 0.004124 0.18921 0.3023 -0.011138
1146 -0.053897 -0.013689 -0.037113 0.038518 0.017071 -0.010607 0.12776 0.23346 -0.018717
1147 -0.043768 -0.013484 5.334e-05 0.042278 0.02156 0.0050615 0.11478 0.21293 -0.0018967
1148 -0.01848 -0.014608 0.0019198 0.058739 0.030269 0.01262 0.12492 0.17233 0.00023384
1149 -0.032721 -0.014193 -0.013634 0.047829 0.015058 0.0042589 0.096112 0.12949 -0.021446
1150 -0.030282 -0.030607 -0.010047 0.036859 0.0054076 -0.013352 0.095576 0.098005 -0.011765
1151 -0.00032375 -0.012402 0.010009 0.059979 0.023827 0.012396 0.10894 0.11909 0.0065253
1152 -0.018605 -0.022946 0.0021657 0.04084 0.018236 0.0037451 0.096834 0.12106 -0.011374
1153 -0.019416 -0.0062209 0.00035211 0.04725 0.018625 -0.0071661 0.11061 0.1023 0.0074963
1154 -0.029038 -0.025635 -0.0045914 0.03174 0.011344 -0.0063974 0.11924 0.10577 -0.0056632
1155 -0.018249 -0.01962 -0.013025 0.02448 0.0080037 -0.0012387 0.1078 0.10635 -0.0048927
1156 -0.033431 -0.017314 -0.0081285 0.03405 0.017343 -0.01599 0.089609 0.096963 -0.011012
1157 -0.018222 -0.022719 -0.008682 0.033911 -0.0051379 -0.0067612 0.10005 0.096202 -0.012612
1158 -0.0095833 -0.028973 -0.0083056 0.029231 0.017931 0.016738 0.15428 0.13724 -0.0063612
1159 -0.025415 -0.034358 -0.013999 0.020931 0.0079705 -0.013604 0.12088 0.092022 -0.0084607
1160 -0.026906 -0.020532 -0.0066826 0.015641 -0.0064002 -0.018325 0.14971 0.096161 -0.02418
1161 -0.012627 -0.015587 0.0081238 0.028511 0.00019898 -0.0035663 0.15074 0.091771 -0.0264
1162 -0.016379 -0.018971 0.0065003 0.026432 0.0094382 0.013402 0.16312 0.10507 -0.0015192
1163 -0.02312 -0.016616 0.031347 0.013932 -0.0065626 -0.0076288 0.12893 0.07736 -0.013629
1164 -0.033431 -0.02434 0.032213 0.016992 -0.016043 0.0013499 0.10979 0.08631 -0.018758
1165 -0.031533 -0.026575 0.03096 0.013662 -0.011934 0.0050886 0.10654 0.08719 -0.019928
1166 -1.4219e-05 -0.030429 0.050666 0.020073 -0.0064649 0.019997 0.12802 0.084339 -0.027137
1167 0.0053144 -0.017734 0.034193 0.015363 -0.0068457 0.0088161 0.11379 0.079819 -0.029277
1168 -0.0035969 -0.0098983 0.050839 0.026183 -0.0047565 0.017515 0.085816 0.067709 -0.0088062
1169 -0.0062983 -0.017203 0.048636 0.012813 -0.022367 0.0023936 0.09707 0.058818 -0.017546
1170 0.0045303 0.0087927 0.039762 0.022193 -0.0013281 0.030892 0.090264 0.085138 -0.014405
1171 0.002679 -0.0066218 0.080348 0.015834 -0.012429 0.023351 0.11572 0.052978 -0.014755
1172 -0.025212 -0.028266 0.038625 0.0053138 -0.03247 0.00030974 0.063221 0.044747 -0.045944
1173 -0.0048538 0.00062923 0.059021 0.013534 -0.0058004 0.029048 0.092505 0.071277 -0.0055438
1174 0.0079449 -0.0061053 0.049748 0.014934 -0.0041412 0.0063272 0.10248 0.047747 -0.013753
1175 -0.027827 -0.0036198 0.029584 0.0046945 -0.016232 -0.0086341 0.080273 0.036106 -0.023553
1176 -0.044598 0.015136 0.023091 0.0033747 -0.0033328 -0.0029553 0.095417 0.061046 -0.015522
1177 -0.032869 0.031601 0.00074721 -0.0014451 -0.011874 -0.011617 0.090781 0.065286 -0.027822
1178 -0.018971 0.069677 -0.0021163 0.0019451 -0.0047243 0.018502 0.093345 0.062656 -0.023271
1179 -0.030532 0.056992 0.0073101 -0.0062247 -0.022595 0.0066909 0.079238 0.11478 -0.027791
1180 -0.010723 0.057428 0.010577 0.016876 -0.0015659 0.02856 0.10155 0.15749 -0.0039903
1181 -0.036185 0.013673 -0.011127 -0.0085942 -0.025997 0.020578 0.095756 0.16885 -0.02478
1182 -0.026616 -0.012821 -0.0052005 0.006386 -0.026837 0.032537 0.09699 0.202 -0.015759
1183 -0.015807 0.0059143 -0.008114 0.017576 -0.015078 0.023496 0.088814 0.19308 -0.020769
1184 -0.013569 -0.0088002 -0.0075476 -0.0026236 -0.011449 0.040575 0.097648 0.146 -0.013868
1185 -0.01962 -0.012725 -0.021351 -0.0015034 -0.0234 0.082683 0.10638 0.099963 -0.020148
1186 -0.035532 -0.028779 -0.013335 -0.0031432 -0.023451 0.089572 0.062066 0.082283 -0.030357
1187 -0.024683 -0.0063737 -0.016338 0.007807 -0.021461 0.1191 0.091469 0.076583 -0.019627
1188 -0.035134 -0.023078 -0.025792 -0.0031428 -0.029812 0.1055 0.092143 0.077762 -0.034006
1189 -0.036276 -0.0079127 -0.023085 -0.014613 -0.026133 0.070988 0.072827 0.065892 -0.023906
1190 -0.026577 0.015063 -0.0061088 0.00075768 -0.0041537 0.082577 0.090691 0.066532 -0.026445
1191 -0.033388 -0.013902 -0.0096323 0.00022789 -0.025045 0.060606 0.097395 0.069181 -0.012635
1192 -0.05473 -0.014806 -0.019136 -0.011292 -0.025045 0.068884 0.083329 0.072151 -0.034664
1193 -0.032831 -0.025251 -0.015319 -0.014552 -0.011976 0.069923 0.084823 0.067651 -0.028414
1194 -0.052762 -0.0099252 -0.018043 0.0074385 -0.014307 0.076292 0.090796 0.07506 -0.020593
1195 -0.024774 -0.0141 -0.013016 -0.0027813 -0.017988 0.071791 0.06164 0.08248 -0.020483
1196 -0.053915 -0.023164 -0.0355 -0.013921 -0.036988 0.065659 0.061064 0.08434 -0.031282
1197 -0.055357 -0.036239 -0.036734 -0.023101 -0.039829 0.073038 0.069498 0.096859 -0.028722
1198 -0.032088 -0.012503 -0.031987 -0.011221 -0.02592 0.1173 0.079872 0.12716 -0.022301
1199 -0.019039 -0.0049176 -0.024781 0.0023896 -0.014661 0.13445 0.083926 0.15196 -0.014221
1200 -0.035631 -0.015642 -0.033704 0.0077998 -0.019342 0.15117 0.07453 0.14813 -0.0234
1201 -0.030012 -0.029567 -0.018778 -0.00728 -0.030992 0.1859 0.096634 0.2196 -0.0048299
1202 -0.037723 -0.033111 -0.025501 -0.01148 -0.029763 0.16251 0.086367 0.18639 -0.022059
1203 -0.032195 -0.011816 -0.029385 -0.00064955 -0.026844 0.1641 0.087821 0.18311 -0.014669
1204 -0.035166 -0.02575 -0.031298 -0.011159 -0.038755 0.14776 0.084845 0.14894 -0.031098
1205 -0.021667 -0.0085846 -0.028442 0.0056809 -0.016105 0.18409 0.091429 0.13988 -0.016018
1206 -0.023909 -0.017239 -0.017635 -0.0019889 -0.018716 0.19954 0.12731 0.13392 -0.017957
1207 -0.02713 -0.00036359 -0.026279 0.0040213 -0.028327 0.19474 0.10813 0.1391 -0.015567
1208 -0.021982 -0.012458 -0.012672 -0.00027848 -0.031068 0.17333 0.073961 0.13266 -0.016986
1209 -0.014993 -0.0014626 -0.026976 -0.0056983 -0.0069986 0.1744 0.074605 0.12664 -0.030366
1210 -0.0085143 -0.015577 -0.03199 0.002852 -0.017339 0.17468 0.082428 0.14462 -0.030555
1211 -0.025976 -0.026032 -0.025963 -0.0036178 -0.02032 0.16525 0.074672 0.11765 -0.029995
1212 -0.004847 -0.0061661 -0.020707 0.0086024 -0.022841 0.21212 0.10991 0.15355 -0.013224
1213 -0.032468 -0.016901 -0.02926 0.0049926 -0.012842 0.19597 0.0855 0.14502 -0.032354
1214 -0.04648 -0.039175 -0.042734 -0.0092772 -0.034923 0.16624 0.061714 0.11975 -0.043373
1215 -0.021791 -0.01701 -0.018567 0.012703 -0.0081633 0.19149 0.10497 0.16069 -0.025503
1216 -0.029972 -0.025484 -0.038961 0.0066632 -0.017524 0.17079 0.088912 0.15527 -0.025242
1217 -0.049694 -0.0084585 -0.041984 0.0061534 -0.019665 0.15914 0.086685 0.19641 -0.024862
1218 -0.044985 -0.016213 -0.032678 -0.0015763 -0.024556 0.15424 0.092209 0.20311 -0.036201
1219 -0.046737 -0.0073775 -0.024341 0.0074939 -0.024936 0.19395 0.11346 0.24763 -0.022531
1220 -0.024228 -0.005162 -0.024465 0.0064741 -0.030147 0.17031 0.12902 0.22532 -0.0203
1221 -0.047779 0.050373 -0.042638 0.0011243 -0.035358 0.1576 0.090681 0.17768 -0.05915
1222 -0.028921 0.078779 -0.034392 0.0040045 -0.032659 0.15957 0.081905 0.16398 -0.0052295
1223 -0.032272 0.14249 -0.015306 0.0088647 -0.01294 0.17294 0.076729 0.15017 0.005531
1224 -0.034293 0.24563 -0.024129 0.0084049 -0.0098404 0.20067 0.089173 0.16413 -0.00068846
1225 -0.033335 0.24476 -0.023413 -0.0012948 -0.030121 0.18309 0.067436 0.14828 -0.026828
1226 -0.036726 0.19048 -0.039306 0.0028554 -0.033902 0.19384 0.05491 0.15614 -0.039737
1227 -0.034867 0.097437 -0.02422 -0.0091244 -0.035353 0.17391 0.038214 0.14074 -0.026697
1228 -0.029169 0.060272 -0.028463 0.0039058 -0.037563 0.15549 0.054578 0.14721 -0.0089665
1229 -0.04423 0.043238 -0.042557 0.005766 -0.029864 0.15287 0.053812 0.14316 -0.020476
1230 -0.037162 0.030063 -0.03256 -0.0064938 -0.026165 0.15071 0.043756 0.14736 -0.039205
1231 -0.048463 0.029969 -0.049044 -0.021964 -0.039016 0.11885 0.02863 0.1074 -0.038815
1232 -0.024284 0.026344 -0.045087 -0.017933 -0.025967 0.12474 0.034424 0.11249 -0.038444
1233 0.10377 0.03566 -0.035931 0.0035969 -0.029727 0.14647 0.043617 0.14215 -0.029414
1234 0.18846 0.028495 -0.034924 -0.0099129 -0.041178 0.13367 0.036901 0.11277 -0.033444
1235 0.23284 0.041441 -0.036268 -0.0082527 -0.019069 0.13193 0.037405 0.11967 -0.049693
1236 0.16969 0.050016 -0.035652 -0.013692 -0.02477 0.14 0.048659 0.098607 -0.041833
1237 0.11586 0.052452 -0.017415 0.0060677 -0.016301 0.15243 0.049723 0.13486 -0.030692
1238 0.061788 0.046507 -0.034659 -0.0012621 -0.034861 0.11995 0.026857 0.10237 -0.037742
1239 0.055536 0.029953 -0.041282 -0.023922 -0.042712 0.11152 0.057581 0.075506 -0.023811
1240 0.042755 0.030868 -0.043926 -0.0078116 -0.033823 0.12796 0.066104 0.077385 -0.039061
1241 0.043493 0.016464 -0.052009 -0.029911 -0.045724 0.10459 0.029708 0.052415 -0.05493
1242 0.042182 0.017889 -0.042253 -0.011801 -0.039834 0.1169 0.036622 0.044455 -0.04506
1243 0.068231 0.025995 -0.048176 -0.018581 -0.043575 0.11203 0.018096 0.034744 -0.038809
1244 0.075269 0.01795 -0.0293 -0.014101 -0.045306 0.12163 0.0146 0.047264 -0.039249
1245 0.093858 0.0060956 -0.036853 -0.022351 -0.045507 0.12226 0.0043338 0.030244 -0.048038
1246 0.10491 -0.00059888 -0.037037 -0.01038 -0.022258 0.095256 0.024208 0.027623 -0.046518
1247 0.1151 0.0045466 -0.0381 -0.01684 -0.015208 0.096165 0.012212 0.028623 -0.034887
1248 0.090814 0.010562 -0.055334 -0.02797 -0.020169 0.096753 0.011835 0.019553 -0.060157
1249 0.070553 -0.0099724 -0.050758 -0.01211 -0.02691 0.085282 -0.017331 0.019212 -0.058106
1250 0.069151 0.0094031 -0.039601 -0.01313 -0.0014707 0.10211 0.015583 0.031952 -0.033176
1251 0.07093 0.020819 -0.034755 -0.015519 -0.014111 0.10679 0.0036371 0.018762 -0.042765
1252 0.093008 0.010014 -0.018338 -0.016019 0.0024977 0.12485 0.013551 0.041631 -0.018155
1253 0.091617 0.02228 -0.022402 -0.0081089 0.0084369 0.11597 -0.0083452 0.021141 -0.031974
1254 0.081186 0.0018852 -0.038835 -0.015629 0.0075562 0.12038 -0.00016134 0.022081 -0.045924
1255 0.11633 0.027171 -0.019629 -0.0022284 0.023485 0.1657 0.016293 0.02689 -0.023643
1256 0.12162 0.022346 -0.041222 -0.014318 0.020755 0.15711 -0.016644 -0.0034599 -0.032413
1257 0.094032 -0.0041883 -0.052126 -0.031438 0.013694 0.16108 -0.01784 -0.01397 -0.061072
1258 0.12173 0.022337 -0.036889 -0.014588 0.056553 0.18397 0.0059041 0.022269 -0.021382
1259 0.11314 0.012153 -0.031383 0.0032324 0.074152 0.22817 0.015658 0.034269 -0.031021
1260 0.1074 0.012578 -0.017806 0.030443 0.090501 0.16877 0.020322 0.010839 -0.015791
1261 0.071466 0.0025337 -0.02186 0.0067628 0.10446 0.16405 0.021336 -0.0026316 -0.02503
1262 0.090665 0.010679 -0.020233 0.0027831 0.09997 0.13061 0.0065496 0.025658 -0.02449
1263 0.044313 -0.0012453 -0.039997 -0.014157 0.10124 0.13148 -0.0031865 0.014068 -0.049329
1264 0.082012 0.0027202 -0.024381 0.00032349 0.13829 0.11019 0.00072736 0.016157 -0.034239
1265 0.067801 -0.010634 -0.057714 -0.016116 0.10346 0.10998 -0.024919 -0.0044929 -0.038168
1266 0.11608 0.013081 -0.011528 0.018674 0.16189 0.13617 0.0070451 0.024657 -0.021888
1267 0.16012 -0.0010933 -0.027901 -0.00081587 0.14699 0.13219 0.00062897 0.034846 -0.037447
1268 0.20194 0.0096622 -0.024265 0.00043435 0.19277 0.10352 0.026083 0.017676 -0.032987
1269 0.27623 -0.0095123 -0.041778 -0.0083754 0.18445 0.094667 -0.012953 -0.013814 -0.038866
1270 0.25804 -0.018097 -0.042842 -0.0079752 0.18137 0.096905 -0.020179 0.013526 -0.033586
1271 0.28205 -0.0038512 -0.025375 -0.020605 0.18487 0.079044 -0.023066 -0.025395 -0.043675
1272 0.2265 0.039224 0.028231 0.0098252 0.23979 0.10052 0.0022183 0.011665 0.0051153
1273 0.16638 0.15537 0.041068 0.016485 0.23804 0.125 0.010012 0.0050545 0.0099058
1274 0.12121 0.28683 0.023764 0.010816 0.21445 0.08294 -0.017624 -0.019866 0.069606
1275 0.11557 0.25338 0.046481 -0.0077242 0.21699 0.073449 -0.02117 -0.011096 0.057027
1276 0.12053 0.29104 0.066777 0.0071761 0.23114 0.077478 -0.0088362 -0.0034865 0.073617
1277 0.1245 0.1853 0.081733 0.011016 0.23474 0.079127 -0.0064623 -0.011207 0.038588
1278 0.16742 0.13095 0.13622 0.022946 0.25264 0.070925 -0.0086485 0.017983 0.026888
1279 0.20357 0.10871 0.14072 0.018127 0.23517 0.080394 -0.0093546 -0.017647 -0.0020612
1280 0.27153 0.10913 0.15553 0.030277 0.26075 0.090463 0.0039293 0.0018422 -0.0038707
1281 0.40653 0.083114 0.15024 0.024867 0.26494 0.083061 -0.0024469 0.0047419 -0.0095002
1282 0.44257 0.087189 0.1308 0.014887 0.26403 0.07058 -0.026863 -0.0051884 0.0022703
1283 0.42415 0.080155 0.10453 0.011508 0.25818 0.065909 -0.028069 -0.0042287 -0.0098492
1284 0.33868 0.09433 0.089809 0.014038 0.24703 0.067648 -0.026375 -0.0068991 -0.0097087
1285 0.25571 0.084606 0.086285 0.013088 0.22725 0.050636 -0.036411 -0.026789 -0.011978
1286 0.20268 0.11119 0.079162 0.032298 0.24723 0.071015 -0.027858 -0.0086497 -0.0076377
1287 0.19772 0.1552 0.092028 0.020928 0.25321 0.085444 0.0012364 0.01581 -0.015517
1288 0.18763 0.16472 0.062255 0.036079 0.22944 0.061743 -0.01085 -0.0083504 -0.016497
1289 0.14062 0.2072 0.044601 0.015769 0.20511 0.029941 -0.042446 -0.026231 -0.026146
1290 0.14568 0.25282 0.031937 0.006599 0.19925 0.0557 -0.028292 -0.018301 -0.036016
1291 0.16674 0.30545 0.064454 0.030309 0.22347 0.046499 -0.0097182 -0.0076013 -0.0013552
1292 0.16433 0.2898 0.062 0.024719 0.20994 0.072247 0.0092957 0.0023583 -0.0010447
1293 0.18558 0.21513 0.054457 0.0179 0.17647 0.042216 -0.0306 -0.031342 -0.012664
1294 0.17596 0.15643 0.031633 -0.0027601 0.15368 0.040495 -0.040687 -0.019722 -0.040404
1295 0.20423 0.14588 0.04862 0.01621 0.15081 0.046864 -0.018633 -0.034003 -0.011843
1296 0.25517 0.14523 0.048486 0.0159 0.14332 0.049762 0.021661 -0.021883 -0.020903
1297 0.36959 0.15766 0.038683 0.012151 0.13738 0.052831 0.076325 -0.0042033 -0.031872
1298 0.40656 0.16724 0.050459 0.032261 0.14377 0.06012 0.12713 -0.021494 -0.0058418
1299 0.3412 0.1606 0.043666 0.019491 0.12062 0.054049 0.13806 -0.012614 -0.029981
1300 0.31516 0.18984 0.047762 0.0096112 0.12754 0.032807 0.17436 -0.021104 -0.017451
1301 0.25438 0.26982 0.038539 0.016111 0.11225 0.035336 0.17257 -0.014205 -0.0396
1302 0.21672 0.35761 0.054835 0.025652 0.12633 0.041095 0.15761 -0.011545 -0.01958
1303 0.24304 0.38265 0.067291 0.038262 0.14577 0.039964 0.098788 0.0094147 -0.015649
1304 0.20601 0.30051 0.026328 0.005242 0.10812 0.028892 0.029892 -0.011806 -0.048169
1305 0.25443 0.22717 0.040624 0.0043923 0.10617 0.040911 0.041496 -0.0015659 -0.029288
1306 0.3641 0.20175 0.049251 0.029582 0.1005 0.03017 0.03093 -0.0055662 -0.022318
1307 0.4699 0.18357 0.051647 0.035543 0.12082 0.043868 0.040054 -0.0081166 -0.025527
1308 0.42897 0.18122 0.035514 0.015603 0.11585 0.033387 0.021978 -0.016467 -0.031437
1309 0.37064 0.15364 0.04443 0.012573 0.10795 0.049106 0.034541 -0.0012272 -0.025726
1310 0.32143 0.15834 0.058287 0.020863 0.10741 0.036985 0.027945 -0.0056975 -0.030896
1311 0.28009 0.14992 0.042653 0.010404 0.10201 0.020753 -0.0030308 -0.013078 -0.024545
1312 0.28612 0.17299 0.0318 0.0089737 0.095161 0.017942 0.0063931 -0.0085082 -0.042055
1313 0.30189 0.18256 0.040836 0.00076396 0.11003 0.033421 0.050877 -0.0080485 -0.025374
1314 0.30267 0.18519 0.027923 0.0028242 0.093659 0.04672 0.031391 -0.0057688 -0.024814
1315 0.31924 0.166 0.015619 -0.0090256 0.082648 0.018708 0.018265 -0.037459 -0.024093
1316 0.3047 0.15662 0.014075 -0.0080654 0.080648 0.016377 2.8588e-05 -0.02464 -0.024633
1317 0.34971 0.18356 0.029562 0.0020248 0.10379 0.044766 0.040242 0.01199 -0.022202
1318 0.4444 0.16834 0.014568 0.002695 0.10166 0.028904 0.021196 0.01243 -0.023422
1319 0.50819 0.16228 0.026415 0.026265 0.11506 0.044773 0.03826 0.01706 -0.022851
1320 0.47933 0.15508 0.010821 -0.0051445 0.10676 0.036512 0.024614 -0.0038908 -0.028671
1321 0.45965 0.15408 0.014148 0.0024957 0.13206 0.030751 0.034448 -0.0011611 -0.01997
1322 0.34971 0.15451 -0.00053575 0.0027259 0.095193 0.020769 0.011092 0.024309 -0.0255
1323 0.30639 0.16358 0.0018607 -0.0038939 0.096842 0.023558 0.019626 -0.0062618 -0.036699
1324 0.28666 0.16328 0.010387 0.0040163 0.087151 0.039537 0.02662 0.011138 -0.035239
1325 0.25531 0.14418 0.0092736 0.0058165 0.088231 0.035436 0.0089934 0.0048376 -0.033668
1326 0.24466 0.13554 0.0095001 0.0060767 0.08799 0.029144 0.019857 -0.0013128 -0.028588
1327 0.21519 0.1215 -0.0039334 -0.006323 0.092959 0.0076231 0.013411 -0.011373 -0.040257
1328 0.21716 0.12033 -0.001067 -0.017343 0.066818 -0.0074882 -0.018055 -0.011863 -0.043247
1329 0.23992 0.13297 0.010529 0.0025274 0.078527 0.021891 0.0050789 -0.016544 -0.038876
1330 0.20399 0.11525 -0.00049405 -0.012832 0.083777 0.012359 -0.0066972 -0.029884 -0.041886
1331 0.20988 0.121 0.0084724 -0.010472 0.083146 0.028378 0.024057 -0.0035444 -0.035455
1332 0.2152 0.12457 0.0067589 -0.011042 0.066245 0.026267 0.036521 0.018145 -0.049995
1333 0.21471 0.10187 0.025385 -0.0073118 0.053984 0.0024154 0.011544 0.022545 -0.029834
1334 0.19357 0.099796 0.013742 -0.013052 0.058504 -0.0020558 -0.0024218 0.0080646 -0.063634
1335 0.24021 0.11245 0.059558 0.016209 0.074443 0.018073 0.020502 0.014654 -0.021323
1336 0.20602 0.092477 0.035085 -0.0063311 0.074132 0.0093316 -0.002684 0.012784 -0.046703
1337 0.20677 0.094192 0.045241 0.0061491 0.074601 -0.0070396 0.02214 0.020394 -0.032032
1338 0.19365 0.093798 0.034458 -0.0063307 0.08089 0.0043991 0.038504 0.0082033 -0.033132
1339 0.20149 0.098193 0.039964 0.00034952 0.06401 0.0046278 0.059368 0.011223 -0.031311
1340 0.1986 0.091379 0.038361 -0.0072003 0.082989 0.011967 0.060281 0.033033 -0.031131
1341 0.18368 0.088854 0.051457 0.0014299 0.078168 0.0070453 0.043765 0.0050123 -0.03471
1342 0.16026 0.0998 0.046953 -0.0023598 0.085337 0.011534 0.041829 0.012122 -0.04761
1343 0.18144 0.090435 0.04751 0.0036004 0.094116 0.030803 0.048983 0.017392 -0.030549
1344 0.1503 0.085411 0.032006 -0.0055194 0.11781 0.0042915 0.0064569 -0.018509 -0.029469
1345 0.13964 0.066786 0.032353 -0.0055192 0.10672 -0.01663 -0.0060692 -0.020149 -0.047728
1346 0.14821 0.068122 0.011349 -0.018379 0.099034 -0.018171 -0.025755 -0.020699 -0.051978
1347 0.14742 0.076487 0.014606 0.0094312 0.13503 0.023518 0.052819 -0.0074496 -0.029647
1348 0.16826 0.080353 0.022812 0.024401 0.11937 0.0020864 0.069882 0.01178 -0.026727
1349 0.14745 0.075028 0.018139 0.0079017 0.11745 -0.0013149 0.044176 -0.0043803 -0.029366
1350 0.12798 0.041224 -0.0061348 -0.015148 0.087381 -0.010636 0.05636 -0.019641 -0.042956
1351 0.14436 0.077059 0.0030417 0.0038621 0.11598 -0.0026774 0.067964 0.010989 -0.042975
1352 0.132 0.054575 0.0021881 -0.0042077 0.11162 0.0072113 0.071208 -0.00071124 -0.050365
1353 0.12821 0.05356 -0.019605 -0.0082275 0.11483 -0.01293 0.031312 -0.012912 -0.039854
1354 0.12911 0.072776 0.00089104 -0.00015728 0.10015 0.0048288 0.070186 0.0023281 -0.033134
1355 0.12676 0.056931 -0.0093825 -0.011307 0.093287 0.024578 0.06797 -0.019932 -0.041433
1356 0.12988 0.060127 -0.001926 -0.0048168 0.11419 0.046856 0.077723 0.014877 -0.037173
1357 0.11983 0.060642 0.0052304 0.011693 0.11689 0.029375 0.082947 0.0090871 -0.038832
1358 0.090704 0.044408 -0.016163 -0.0014164 0.12291 -0.0029063 0.054921 -0.026133 -0.044662
1359 0.11909 0.042633 -0.013187 0.0082338 0.13169 0.019712 0.077115 0.0010565 -0.041131
1360 0.11603 0.055539 -0.0089402 0.007574 0.10459 0.016481 0.063019 0.016826 -0.036101
1361 0.11513 0.043584 0.0022663 0.0049242 0.099392 0.04351 0.084953 0.0081958 -0.020461
1362 0.095288 0.03377 -0.0057673 -0.0020556 0.073952 0.020929 0.082747 0.0091355 -0.03563
1363 0.10195 0.045725 -0.013791 -0.0081554 0.060981 0.032607 0.07981 0.0080752 -0.03928
1364 0.077726 0.038751 -0.013814 -0.0061251 0.0498 0.021576 0.048714 0.010945 -0.044039
1365 0.098114 0.038696 -0.0057779 -0.0012349 0.054019 0.029975 0.053988 0.0063045 -0.026869
1366 0.069003 0.025922 -0.019491 -0.011765 0.046508 -0.0048664 0.020062 -0.016886 -0.055688
1367 0.079111 0.024317 -0.0092749 0.0019455 0.059578 0.042242 0.075486 0.021304 -0.041578
1368 0.05094 0.012433 -0.022448 -0.016744 0.044547 0.015131 0.07633 -0.018696 -0.049987
1369 0.058719 0.023538 -0.014362 0.0063359 0.045416 0.04016 0.079284 0.0018432 -0.037017
1370 0.069877 0.036664 -0.026816 0.0091061 0.053955 0.014498 0.078228 0.011883 -0.045666
1371 0.061256 0.030309 -0.013569 -0.0048436 0.052165 0.028877 0.068601 -0.014487 -0.036466
1372 0.048085 0.021405 -0.031483 -0.0045334 0.047054 0.021316 0.052335 -0.012788 -0.036755
1373 0.036833 0.02628 -0.021906 0.0079768 0.041703 0.026625 0.073029 0.011592 -0.047725
1374 0.059132 0.021206 -0.01514 0.000737 0.043562 0.042323 0.062523 -0.0016284 -0.046914
1375 0.058291 0.025461 -0.030673 0.0020372 0.037401 0.014492 0.029727 0.0013113 -0.028154
1376 0.041349 0.015177 -0.033547 0.0053574 0.032581 0.015101 0.027331 -0.0041091 -0.046463
1377 0.065488 0.021702 -0.02309 0.0068276 0.03472 0.01141 0.037585 -0.014719 -0.044653
1378 0.037136 0.0036678 -0.041924 -0.0054521 0.020199 0.019548 0.023679 -0.0081397 -0.036242
1379 0.069505 0.011493 -0.018387 0.0021581 0.019548 0.014627 0.040242 0.00488 -0.035292
1380 0.046494 0.0069588 -0.042591 -0.011062 0.018337 -0.0033242 0.0047663 -0.0057604 -0.049131
1381 0.057962 0.0057343 -0.037694 -0.0012115 0.018797 8.454e-05 0.0054901 0.0009793 -0.043571
1382 0.058561 0.01502 -0.025918 0.0031187 0.020406 0.019383 0.036714 0.012639 -0.03614
1383 0.0644 0.022825 -0.020712 -0.0026711 0.022745 0.007662 0.024738 0.011809 -0.02153
1384 0.050088 0.011411 0.021775 -0.00092087 0.021034 0.024321 0.046282 0.013288 -0.027439
1385 0.041867 0.011846 0.030411 0.00034935 0.022434 0.0090095 0.011286 0.021738 -0.049829
1386 0.038606 -0.0039381 0.029108 0.0033796 -0.0010672 0.0097882 0.0024895 -0.011872 -0.046848
1387 0.020154 0.010897 0.048564 -0.0048302 0.013392 0.044527 0.0058933 0.016477 -0.048728
1388 0.031143 -0.011907 0.040461 -0.01231 0.0055612 0.083246 0.0044372 0.002867 -0.045397
1389 0.036111 0.014998 0.045737 0.0004702 0.02114 0.069584 0.013131 0.0038367 -0.036727
1390 0.04633 0.024054 0.062434 0.02406 0.02962 0.094233 0.039425 0.018956 -0.017076
1391 0.0087187 0.0010394 0.04386 -0.020309 -0.0027811 0.045572 0.012429 0.006296 -0.031466
1392 0.024477 0.017915 0.055127 0.0029008 0.0092181 0.054391 0.026373 0.031836 -0.022035
1393 0.002466 -0.0070096 0.041003 -0.00078894 -0.011053 0.030459 -0.0072034 0.016385 -0.014025
1394 0.041655 -0.0021141 0.04991 0.0050313 0.0010365 0.018998 0.01137 0.025615 0.0048559
1395 0.037103 0.0062214 0.053596 -0.0025385 -0.0027843 0.033927 0.030604 0.017655 0.039716
1396 0.024852 0.0011069 0.045102 0.0050017 0.00090495 0.013866 0.0097082 0.015304 0.078837
1397 0.020151 -0.0090576 0.011909 -0.023158 -0.022356 0.0023142 -0.007338 -0.021626 0.060207
1398 0.0073292 0.012948 0.020595 0.0048421 -0.0072266 0.023623 0.00066591 0.0093438 0.061208
1399 0.014378 -0.015677 0.011632 0.0014923 -0.018417 0.0038317 0.00067978 0.00087343 0.061098
1400 0.022216 -0.0098011 0.023028 0.0052526 -0.0041982 0.01436 0.00023365 0.022843 0.051489
1401 0.013965 -0.0057256 0.016415 0.0017528 -0.010039 0.032909 0.035828 0.040063 0.021179
1402 0.0094237 -0.02308 0.0015412 -0.005277 -0.02451 -0.00088211 -0.0074386 0.019702 0.0037798
1403 0.0039124 -0.0097045 -0.011862 -0.0089368 -0.019921 -0.0032434 -0.013235 0.015682 -0.0067997
1404 0.007671 0.003061 -0.0041058 -0.0013066 -0.0078913 0.020085 0.046279 0.048242 0.0049108
1405 0.01125 -0.0097435 0.019121 0.022724 -0.0057621 0.040784 0.053383 0.038891 -0.0047287
1406 -0.0014317 -0.012338 -0.0036029 0.0029438 -0.023403 0.026773 0.043467 0.032281 -0.0017882
1407 -0.0009431 -0.015163 -0.0040765 -0.006506 -0.023644 0.024942 0.061341 0.055231 -0.0017977
1408 -0.0086045 -0.016857 -0.00804 -0.012406 -0.036124 0.0085303 0.0071946 0.01259 -0.014627
1409 -0.0042158 -0.0093515 0.021946 -0.00049552 -0.018975 0.015059 0.047018 0.03096 -0.014317
1410 0.016963 -0.001636 0.014643 0.0090647 -0.013866 0.028958 0.067102 0.03743 0.0059038
1411 -0.014699 -0.019211 0.011189 -0.012345 -0.024317 0.010756 0.082166 0.0090995 -0.0043457
1412 -0.0065899 -0.004825 0.019606 0.0071851 -0.036198 0.039385 0.13503 0.052519 -0.0050152
1413 -0.0026813 -0.0090095 0.027882 0.0018453 -0.026128 0.039834 0.1432 0.044729 0.0056253
1414 -0.017293 -0.011414 0.024409 -0.015214 -0.018519 0.024793 0.14983 0.031229 -0.010094
1415 0.025956 -0.0042285 0.054585 0.0094958 -0.01262 0.039251 0.1336 0.047748 0.00087628
1416 -0.00018538 -0.015643 0.017702 0.016556 -0.019931 0.01531 0.088026 0.014548 -0.0056232
1417 -0.031417 -0.019697 0.027848 -0.0015138 -0.031071 0.023999 0.078069 0.019608 -0.013063
1418 -0.026388 -0.016422 0.019285 -0.0022536 -0.025402 0.017868 0.035703 0.0050672 -0.019232
1419 -0.027779 -0.011656 0.015971 -0.0051334 -0.033703 0.014616 0.048657 0.033367 -0.017032
1420 -0.019381 -0.029081 0.031848 0.0056068 -0.022314 0.0083251 0.048541 0.011407 -0.010531
1421 -0.0074622 -0.0013455 0.038844 -0.00037296 -0.023035 0.040524 0.064625 0.025096 0.023779
1422 -0.016054 -0.01824 0.03116 0.015867 -0.043405 0.026703 0.074329 0.025356 0.04568
1423 0.0071351 -0.028004 0.085507 0.022407 -0.031216 0.034581 0.069903 0.027176 0.06448
1424 -0.054466 -0.031339 0.057033 -0.011352 -0.054007 0.01481 0.024227 0.028195 0.054451
1425 -0.032668 -0.021493 0.06299 0.027728 -0.040088 0.051909 0.06368 0.037295 0.052151
1426 -0.028919 -0.027068 0.067076 0.014258 -0.036959 0.060307 0.053804 0.044305 0.045672
1427 -0.03051 -0.027992 0.071683 0.031688 -0.025649 0.087376 0.055718 0.035784 0.076452
1428 -0.020822 -0.024647 0.046009 0.039209 -0.04589 0.076055 0.051762 0.045594 0.059473
1429 -0.033233 -0.015611 0.048076 0.053219 -0.034601 0.056884 0.039926 0.048414 0.073053
1430 -0.026504 -0.031006 0.042062 0.052479 -0.029592 0.061142 0.03249 0.059393 0.073334
1431 -0.026836 -0.03185 0.038569 0.043959 -0.022082 0.038451 0.044864 0.046363 0.076734
1432 -0.024087 -0.023585 0.035625 0.039949 -0.037393 0.03138 0.040387 0.042923 0.072565
1433 -0.011899 -0.016999 0.025532 0.04505 -0.026964 0.047859 0.049511 0.037062 0.073845
1434 -0.04894 -0.034094 0.007068 0.04263 -0.036655 0.028667 0.031715 0.041702 0.056366
1435 -0.038931 -0.038558 0.021374 0.0668 -0.033396 0.020596 0.023799 0.027722 0.051696
1436 -0.038963 -0.021363 0.020931 0.06616 -0.031056 0.037385 0.034653 0.029471 0.061047
1437 -0.039524 -0.0079574 0.0093074 0.06602 -0.034947 0.051833 0.061467 0.030671 0.087627
1438 -0.041005 -0.036182 0.016484 0.069371 -0.037188 0.075962 0.080351 0.041141 0.086158
1439 -0.031527 -0.021996 0.0031103 0.049651 -0.047459 0.093061 0.10854 0.04455 0.086928
1440 -0.036298 -0.040101 0.0057768 0.071571 -0.03594 0.08588 0.10027 0.02335 0.079169
1441 -0.028049 -0.025065 0.0019333 0.059101 -0.03419 0.065338 0.1353 0.05524 0.062159
1442 -0.047841 -0.03837 -0.0085003 0.063082 -0.041661 0.037117 0.15145 0.063009 0.06664
1443 -0.057332 -0.044094 -0.013544 0.063672 -0.045922 0.033806 0.13086 0.054489 0.0713
1444 -0.061114 -0.044949 -0.020967 0.060402 -0.052693 0.019245 0.091594 0.029509 0.097241
1445 -0.033275 -0.030363 -0.0082409 0.068812 -0.038143 0.020503 0.062128 0.041848 0.12756
1446 -0.048256 -0.031668 -0.022684 0.068342 -0.039874 0.015972 0.067382 0.053798 0.11854
1447 -0.023908 -0.022282 -0.005008 0.088473 -0.030505 0.046591 0.096826 0.053938 0.1116
1448 -0.028019 -0.023047 -0.0089315 0.071133 -0.041776 0.02525 0.046059 0.039447 0.074893
1449 -0.06511 -0.057011 -0.029515 0.057343 -0.056437 0.047098 0.045193 0.027037 0.043943
1450 -0.043472 -0.044136 -0.0098886 0.069403 -0.038337 0.059047 0.031397 0.036687 0.063374
1451 -0.019733 -0.02783 -0.00049211 0.079243 -0.027908 0.088386 0.066861 0.059586 0.066624
1452 -0.053745 -0.045405 -0.029386 0.075594 -0.052029 0.080394 0.042945 0.034116 0.033685
1453 -0.033056 -0.037599 -0.016159 0.077404 -0.03714 0.077573 0.096959 0.039656 0.031595
1454 -0.039427 -0.041254 -0.016023 0.091144 -0.02735 0.037102 0.063763 0.036655 0.051926
1455 -0.038769 -0.044888 -0.017096 0.071984 -0.024791 0.032231 0.094506 0.026035 0.059166
1456 -0.04218 -0.048693 -0.016 0.067205 -0.013802 0.030549 0.09134 0.036825 0.069757
1457 -0.030581 -0.037617 -0.012273 0.082975 0.017487 0.024058 0.082624 0.036665 0.093447
1458 -0.013573 -0.010602 0.011653 0.10021 0.040446 0.050807 0.10196 0.054674 0.089008
1459 -0.035374 -0.042916 0.04596 0.089145 0.0076456 0.034686 0.070582 0.034494 0.083118
1460 -0.026675 -0.033181 0.097636 0.089755 0.0073448 0.063814 0.067376 0.050754 0.096019
1461 -0.021607 -0.029585 0.14335 0.10051 0.009154 0.059623 0.06944 0.048603 0.080089
1462 -0.054458 -0.03149 0.16104 0.086866 -0.016747 0.041602 0.056014 0.079423 0.06085
1463 -0.03959 -0.035354 0.14953 0.095196 -0.0099475 0.04199 0.040477 0.1603 0.08083
1464 -0.032031 -0.026879 0.093432 0.10299 0.0053617 0.058299 0.061201 0.27074 0.095191
1465 -0.034342 -0.048543 0.067268 0.073216 0.0077309 0.081648 0.071655 0.2764 0.078271
1466 -0.011724 -0.034358 0.034765 0.089537 0.0395 0.087817 0.070319 0.28253 0.079152
1467 -0.031455 -0.037782 0.021021 0.084177 0.029179 0.092865 0.089283 0.30187 0.046602
1468 -0.026686 -0.052857 0.030348 0.094607 0.035589 0.076004 0.10279 0.30137 0.054073
1469 -0.0099577 -0.033041 0.025724 0.091777 0.050808 0.081553 0.13693 0.26553 0.073303
1470 -0.030629 -0.043846 0.012831 0.10832 0.046477 0.055342 0.12149 0.21615 0.067604
1471 -0.03169 -0.05027 0.023887 0.1057 0.019326 0.03958 0.12809 0.19451 0.040044
1472 -0.040502 -0.052175 -0.011576 0.093708 -0.0018446 0.044729 0.10044 0.15033 0.038065
1473 -0.026593 -0.042809 0.0065201 0.096408 0.00077465 0.047668 0.10725 0.13863 0.041085
1474 -0.045165 -0.039534 -0.0037635 0.092628 -0.0049261 0.042787 0.11804 0.13875 0.040686
1475 -0.021026 -0.034438 0.026713 0.11192 0.016583 0.074135 0.15199 0.16741 0.059836
1476 -0.022077 -0.028593 0.013779 0.1139 0.036572 0.043894 0.14614 0.15813 0.076117
1477 -0.0056886 -0.054397 -0.0078941 0.089409 0.050642 0.044083 0.14912 0.16621 0.090827
1478 -0.01855 -0.037542 0.00085238 0.12244 0.061131 0.049661 0.17074 0.17698 0.10175
1479 -0.0088714 -0.031026 0.010759 0.11793 0.0626 0.04663 0.16586 0.15659 0.10538
1480 -0.027493 -0.032371 0.0015753 0.09543 0.052919 0.046099 0.16176 0.18315 0.12251
1481 -0.0038241 -0.0072451 -0.0025682 0.11253 0.045388 0.041388 0.18599 0.22523 0.11838
1482 -0.030725 -0.01777 -0.0010418 0.09194 0.027748 0.066236 0.20945 0.28492 0.10847
1483 -0.047177 -0.015884 -0.016135 0.10122 0.0053168 0.018925 0.15648 0.28966 0.07355
1484 -0.058158 -0.019219 -0.035519 0.085541 0.003406 0.044164 0.18331 0.38265 0.047001
1485 -0.03871 -0.021393 -0.014782 0.11036 0.026975 0.046923 0.19481 0.41261 0.069361
1486 0.0028991 -3.761e-05 0.028074 0.15016 0.034744 0.048781 0.18949 0.41793 0.077161
1487 -0.034842 -0.0091021 0.0043005 0.11805 0.047764 0.04251 0.19901 0.3945 0.066632
1488 -0.033144 -0.011587 0.000987 0.10381 0.033193 0.025859 0.15821 0.39419 0.042182
1489 -0.057765 -0.033861 -0.0084465 0.10359 0.045072 0.041057 0.17836 0.35484 0.045753
1490 -0.039656 -0.049546 -0.0014201 0.089902 0.051681 0.049636 0.16041 0.35524 0.050873
1491 -0.050278 -0.0351 -0.016224 0.091752 0.037651 0.035975 0.15729 0.32374 0.055534
1492 -0.029519 -0.027025 -0.012017 0.098042 0.04367 0.036754 0.14173 0.32029 0.055324
1493 -0.03746 -0.048819 0.0011093 0.11839 0.026859 0.023532 0.11873 0.30027 0.042035
1494 -0.036922 -0.043774 -0.012124 0.10777 0.029768 0.012681 0.10003 0.27581 0.021415
1495 -0.023193 -0.046658 0.019202 0.1061 0.015937 0.03267 0.12712 0.27824 0.033616
1496 -0.040335 -0.040133 0.072379 0.10194 0.026227 0.026259 0.16064 0.29936 0.021396
1497 -0.035916 -0.049277 0.15886 0.086353 0.031276 0.0093873 0.16278 0.28767 0.014917
1498 -0.014767 -0.052162 0.18065 0.099633 0.051925 -0.0026739 0.19187 0.30808 0.012157
1499 -0.030299 -0.035396 0.17874 0.081864 0.038534 0.0093348 0.21602 0.34015 0.012088
1500 -0.0033 -0.040451 0.18946 0.073284 0.048444 0.017354 0.20747 0.39136 0.022408
1501 -0.011901 -0.057815 0.14848 0.071074 0.025853 -0.0028277 0.16327 0.39247 0.010479
1502 0.020327 -0.04009 0.13428 0.097754 0.049722 0.039391 0.18901 0.45239 0.028899
1503 -0.0046641 -0.043514 0.089714 0.074765 0.040061 0.02638 0.1515 0.41202 0.01406
1504 0.0056445 -0.045519 0.11508 0.078525 0.0245 0.030038 0.13035 0.37546 0.02234
1505 0.00064317 -0.043153 0.12236 0.072425 0.03504 0.016987 0.1309 0.34482 0.012931
1506 -0.0002382 -0.039968 0.16208 0.084985 0.064739 0.031816 0.12901 0.35346 0.037831
1507 -0.0020696 -0.039022 0.14167 0.075045 0.036328 -0.0030853 0.10089 0.29965 0.010722
1508 0.013519 -0.051746 0.18138 0.069616 0.039397 0.034373 0.13543 0.31664 0.019762
1509 0.0093977 -0.041201 0.18117 0.057616 0.041776 0.0033021 0.12664 0.27777 -0.0017971
1510 0.00044634 -0.049175 0.14515 0.063796 0.048796 0.024771 0.16484 0.28378 0.0082834
1511 0.005155 -0.02133 0.16841 0.063856 0.041165 0.02961 0.19652 0.28822 0.0090839
1512 -0.0080464 -0.020164 0.13536 0.045756 0.034684 0.0028483 0.17594 0.28411 -0.012276
1513 0.022802 0.012411 0.1716 0.071107 0.048673 0.016747 0.19461 0.39314 0.0076649
1514 0.0073209 0.0056065 0.18552 0.059307 0.032793 0.0084358 0.1729 0.40872 0.0057954
1515 0.0216 -0.008278 0.19063 0.043627 0.028292 -0.0053555 0.14403 0.36401 -0.0078341
1516 0.023768 -0.015802 0.21492 0.062507 0.030991 0.0072532 0.13508 0.38418 -0.0044136
1517 0.040427 -0.018967 0.22004 0.061708 0.04123 0.038972 0.16606 0.39509 0.010197
1518 0.051085 -0.030801 0.21321 0.052978 0.031269 0.0080907 0.1164 0.34287 -0.0089326
1519 0.068824 -0.038456 0.18749 0.057658 0.045389 0.047559 0.17373 0.37312 0.022078
1520 0.085143 -0.02463 0.19409 0.068818 0.049658 0.014508 0.16417 0.36218 0.0058084
1521 0.055711 -0.036455 0.18018 0.052068 0.054527 0.015367 0.11739 0.317 0.0039389
1522 0.05068 -0.030119 0.21484 0.071929 0.061116 0.027906 0.15875 0.30673 0.0035094
1523 0.057969 -0.023914 0.25825 0.065359 0.068975 0.021924 0.14464 0.28856 0.01707
1524 0.058057 -0.038128 0.27212 0.041209 0.038955 0.0071431 0.12643 0.24261 -0.0030097
1525 0.028116 -0.034413 0.28048 0.032889 0.029574 -0.0072182 0.14249 0.25247 -0.0087592
1526 0.058335 -0.037877 0.29654 0.056119 0.048653 0.0098105 0.14481 0.26647 0.0045313
1527 0.050953 -0.031512 0.28723 0.04486 0.046572 0.017549 0.14662 0.28937 -0.010008
1528 0.038392 -0.027126 0.2776 0.04605 0.033002 0.004988 0.15282 0.32401 0.0033823
1529 0.03354 -0.045351 0.28248 0.04151 0.044421 0.016317 0.1094 0.35372 -0.023727
1530 0.082369 -0.022145 0.30213 0.04292 0.05361 0.024165 0.1381 0.40357 -0.0016867
1531 0.081158 -0.03869 0.36712 0.046091 0.056249 0.031414 0.12982 0.40598 0.017524
1532 0.031846 -0.051324 0.31148 0.030271 0.032458 -0.0079371 0.13208 0.33267 -0.0074557
1533 0.046265 -0.020809 0.35097 0.059171 0.045538 0.021552 0.12225 0.38573 0.026095
1534 0.052564 -0.031973 0.29414 0.046791 0.039937 0.019 0.12827 0.34771 0.0061153
1535 0.084032 -0.017588 0.26579 0.049571 0.048756 0.023809 0.13559 0.2975 0.0075758
1536 0.051281 -0.056882 0.21885 0.034792 0.015575 -0.0043021 0.11533 0.23331 0.0039663
1537 0.082109 -0.028257 0.206 0.045232 0.036685 -0.0050734 0.097144 0.26599 -0.0046132
1538 0.098208 -0.018531 0.21765 0.025712 0.015864 -0.015355 0.096038 0.23185 -0.0061627
1539 0.11912 0.014904 0.31738 0.051922 0.049223 0.029484 0.14149 0.24774 0.0076978
1540 0.12712 0.03955 0.3465 0.043862 0.060162 -0.0065972 0.12727 0.23058 0.016728
1541 0.053794 0.037515 0.38358 0.028433 0.042901 -0.0034285 0.11174 0.2231 0.0019088
1542 0.078073 0.032661 0.41023 0.045673 0.049261 -0.0042898 0.10693 0.24143 0.0081593
1543 0.040531 -0.0062538 0.38036 0.054513 0.03159 -0.006521 0.10703 0.26466 -0.02777
1544 0.03514 -0.014728 0.3297 0.057443 0.022899 0.0033677 0.12642 0.24739 -0.0268
1545 0.029679 -0.034743 0.28638 0.039194 0.015968 -0.0078136 0.11026 0.29776 -0.0084692
1546 0.028097 -0.040407 0.2558 0.032374 0.028457 0.0035552 0.12219 0.31453 -0.00066874
1547 0.067186 -0.014402 0.25269 0.038644 0.051717 0.015594 0.1364 0.35071 -0.0041282
1548 0.052214 -0.033966 0.23634 0.029364 0.019406 -0.0048074 0.12488 0.33261 -0.0049377
1549 0.064193 -0.031001 0.23434 0.029304 0.019535 -0.027259 0.08213 0.3027 -0.017467
1550 0.10109 -0.015325 0.35733 0.055295 0.051304 0.01214 0.10306 0.27085 0.0021932
1551 0.18192 -0.0197 0.43834 0.047425 0.049724 0.0032088 0.075728 0.23871 -0.0042663
1552 0.11163 -0.021994 0.45914 0.056325 0.037783 -0.0043424 0.099822 0.22493 -0.0032458
1553 0.070758 -0.016469 0.43871 0.067885 0.028832 0.0060063 0.084036 0.21747 -0.010725
1554 0.050076 -0.022783 0.35551 0.046135 0.012701 -0.013975 0.07729 0.1665 -0.016575
1555 0.071365 -0.0025977 0.29071 0.055446 0.03572 -0.0091363 0.070943 0.19347 -0.012474
1556 0.044894 -0.021552 0.25444 0.050636 0.04084 0.011092 0.094807 0.2021 0.00069622
1557 0.067112 -0.012907 0.22996 0.058436 0.039559 0.0052712 0.093001 0.19298 0.011957
1558 0.076191 -0.016381 0.22227 0.047496 0.031998 -0.0033301 0.099645 0.18832 -0.013053
1559 0.13191 -0.020586 0.21079 0.043477 0.030797 -0.021561 0.10401 0.18791 -0.0089523
1560 0.097118 -0.04437 0.18595 0.038817 0.032647 -0.0050726 0.10963 0.18675 -0.028662
1561 0.082277 -0.015795 0.2102 0.044237 0.024326 -0.0090039 0.10604 0.1802 -0.0040313
1562 0.099615 -0.025769 0.23582 0.072617 0.028195 -0.0058551 0.094001 0.17414 0.0004792
1563 0.082764 -0.028864 0.21548 0.047417 0.027184 -0.012286 0.079494 0.18221 -0.01785
1564 0.10495 -0.024488 0.21924 0.068558 0.024183 -0.0024977 0.10986 0.18837 -0.01923
1565 0.066651 -0.046213 0.21231 0.041238 0.012573 -0.029079 0.080572 0.14043 -0.020489
1566 0.0875 -0.015817 0.23248 0.075678 0.032682 -0.00010021 0.10562 0.17152 -0.0057188
1567 0.086269 -0.046842 0.18587 0.031628 0.008901 -0.00052148 0.08144 0.14724 -0.027898
1568 0.090637 -0.032086 0.18011 0.050238 0.02144 -0.0014827 0.074324 0.13648 -0.027458
1569 0.090546 -0.037511 0.18116 0.050989 0.017529 0.010806 0.083778 0.15901 -0.0091373
1570 0.1027 -0.047875 0.14831 0.027949 0.0055687 -0.027745 0.025032 0.10451 -0.029797
1571 0.14535 -0.02462 0.17395 0.070009 0.020158 -0.0024766 0.067225 0.13462 -0.0047163
1572 0.13002 -0.044524 0.1632 0.065799 0.014867 -0.0099978 0.068779 0.11103 -0.0098858
1573 0.09575 -0.054709 0.15606 0.05262 0.023256 -0.0079891 0.050093 0.093497 -0.023085
1574 0.081869 -0.042453 0.16744 0.06365 0.00058556 -0.03139 0.039797 0.089436 -0.031605
1575 0.087098 -0.032628 0.23809 0.07672 0.010565 -0.0035116 0.034131 0.10875 -0.032094
1576 0.087526 -0.0041621 0.33662 0.08418 0.027274 0.015157 0.068505 0.11564 -0.0078539
1577 0.079355 -0.026827 0.35221 0.07944 0.0087632 -0.023104 0.029649 0.084225 -0.023173
1578 0.10445 -0.022101 0.31195 0.056391 0.017362 -0.0033654 0.047512 0.10146 -0.034663
1579 0.12786 0.0044144 0.24468 0.069491 0.021552 0.00064329 0.060226 0.10522 -0.031052
1580 0.12648 0.02969 0.18921 0.062151 0.029941 0.001852 0.0539 0.10851 -0.026442
1581 0.091169 0.048405 0.18134 0.052491 0.0073801 -0.010959 0.060904 0.095994 -0.024311
1582 0.080228 0.016631 0.1429 0.039571 0.017879 0.018919 0.051258 0.092984 -0.033591
1583 0.088167 0.0078064 0.15419 0.044312 0.016469 0.010288 0.050832 0.10176 -0.0146
1584 0.12231 0.039362 0.16454 0.070562 0.042908 0.024767 0.070116 0.12038 -0.0023099
1585 0.091914 0.021967 0.127 0.042892 0.016587 0.0024057 0.04157 0.096493 -0.016519
1586 0.13435 0.035473 0.13193 0.055452 0.015416 -0.011206 0.030863 0.076202 -0.023109
1587 0.18037 0.052118 0.14168 0.056023 0.010285 0.0053431 0.087167 0.081502 -0.0091084
1588 0.123 0.083214 0.1396 0.048013 0.0085746 -0.0013881 0.087131 0.11047 -0.013098
1589 0.11188 0.13111 0.13198 0.051273 0.015464 -0.0077094 0.10483 0.096921 -0.030217
1590 0.096537 0.20502 0.14208 0.058893 0.016473 -0.0017007 0.14126 0.098071 -0.012287
1591 0.071606 0.2174 0.13862 0.035403 0.017242 -0.0016519 0.14017 0.092251 -0.023226
1592 0.070574 0.18746 0.1404 0.045154 0.030251 -0.0029032 0.15267 0.10297 -0.0090359
1593 0.086173 0.12117 0.14933 0.047224 0.023721 0.00066553 0.16701 0.08486 -0.013455
1594 0.071922 0.10165 0.15579 0.037154 0.04 -0.0032557 0.16783 0.08616 -0.020215
1595 0.06004 0.11674 0.16927 0.035194 0.089209 -0.014637 0.19502 0.06357 -0.010044
1596 0.072909 0.13615 0.15202 0.036094 0.11447 0.015472 0.2545 0.10583 -0.0032339
1597 0.091468 0.13965 0.13795 0.039125 0.10972 0.0059305 0.22555 0.075669 -0.022833
1598 0.10672 0.14362 0.10965 0.031205 0.097467 0.0026392 0.2417 0.060609 -0.020033
1599 0.15009 0.19996 0.11005 0.023355 0.093906 -0.0034221 0.22529 0.067018 -0.010902
1600 0.13072 0.29017 0.10002 0.017115 0.078565 0.0040666 0.19379 0.061218 -0.009032
1601 0.1435 0.34495 0.097977 0.021866 0.090744 -0.0040746 0.16595 0.056058 -0.030531
1602 0.2599 0.30331 0.087704 0.031096 0.091124 -0.010186 0.17119 0.057887 -0.028521
1603 0.34553 0.21358 0.10514 0.051406 0.12634 0.013123 0.21297 0.073077 -0.01596
1604 0.34882 0.1634 0.099127 0.028076 0.12251 0.015102 0.22191 0.072657 -0.01223
1605 0.30768 0.16999 0.086693 0.039616 0.12463 0.01218 0.22381 0.083356 -0.015839
1606 0.16709 0.13805 0.06648 0.0058366 0.13839 -0.007911 0.26239 0.048266 -0.035029
1607 0.11442 0.15693 0.073916 0.021887 0.1601 -0.015902 0.28345 0.049516 -0.030288
1608 0.11376 0.18601 0.077752 0.039997 0.1718 -0.010434 0.27161 0.055635 -0.016768
1609 0.10441 0.23632 0.083089 0.034197 0.17336 -0.013725 0.28749 0.049725 -0.035677
1610 0.11998 0.27092 0.073825 0.026417 0.15411 0.009604 0.293 0.075045 -0.032627
1611 0.10896 0.3464 0.061892 0.026748 0.17059 -0.0024773 0.29098 0.049824 -0.027846
1612 0.088227 0.38762 0.084058 0.028998 0.17514 0.0039514 0.31688 0.060934 -0.029426
1613 0.10605 0.41232 0.070605 0.031088 0.18661 0.01625 0.33452 0.066994 -0.010486
1614 0.11083 0.35866 0.074311 0.024398 0.18677 0.0037489 0.35986 0.037543 -0.024645
1615 0.13547 0.27886 0.077338 0.047798 0.19033 0.027258 0.38995 0.085493 -0.0037645
1616 0.12456 0.21924 0.066794 0.024249 0.16638 0.0087963 0.34135 0.044763 -0.029334
1617 0.12048 0.22821 0.042061 0.013629 0.16535 0.0073351 0.27653 0.035902 -0.045604
1618 0.11881 0.22092 0.051967 0.029899 0.16784 0.047834 0.27172 0.056632 -0.022733
1619 0.086908 0.20831 0.052144 0.024279 0.16864 0.070533 0.25753 0.031312 -0.017063
1620 0.066136 0.19024 0.03073 -0.0027404 0.18432 0.064811 0.23004 0.016981 -0.038932
1621 0.084585 0.20837 0.045946 0.02226 0.19479 0.07194 0.23928 0.006821 -0.024472
1622 0.11393 0.23715 0.056593 0.02736 0.23073 0.091279 0.31569 0.044821 -0.020841
1623 0.11635 0.26212 0.054329 0.02216 0.224 0.087377 0.34194 0.042 -0.019831
1624 0.16667 0.43738 0.055886 0.03815 0.23227 0.089526 0.36474 0.03858 -0.02351
1625 0.16235 0.4877 0.056442 0.042941 0.22432 0.13504 0.36736 0.05147 -0.02998
1626 0.14882 0.50324 0.028319 0.029271 0.20225 0.13565 0.31587 0.019439 -0.031669
1627 0.11591 0.4393 0.034055 0.010611 0.19678 0.19194 0.2859 0.017069 -0.028519
1628 0.078275 0.32843 0.041502 0.022631 0.1919 0.2099 0.27999 0.042199 -0.028178
1629 0.055064 0.24225 0.026248 0.013501 0.1624 0.16871 0.23751 0.021408 -0.039148
1630 0.060273 0.23321 0.028785 0.028592 0.16901 0.11337 0.19574 -0.0051319 -0.034067
1631 0.086251 0.22722 0.032491 0.038432 0.18084 0.11359 0.20954 0.035708 -0.019767
1632 0.06273 0.21611 0.026688 0.022842 0.18954 0.071046 0.25358 0.0057774 -0.016406
1633 0.061368 0.23355 0.036184 0.016142 0.18777 0.077605 0.30996 0.048367 -0.013906
1634 0.073897 0.2335 0.022991 0.021413 0.20517 0.079774 0.32338 0.034897 -0.0059351
1635 0.079496 0.23947 0.028807 0.0092628 0.16206 0.070172 0.32072 0.025746 -0.0035646
1636 0.081244 0.27838 0.017973 0.022433 0.16464 0.087631 0.33913 0.029866 -0.0012941
1637 0.090123 0.37503 0.04042 0.030113 0.17592 0.09038 0.29379 0.036626 -0.018444
1638 0.083482 0.44616 0.028616 0.018103 0.19414 0.080618 0.26582 0.026915 0.0026969
1639 0.04932 0.50118 0.0051728 0.0073936 0.18331 0.10835 0.21662 0.014295 -0.018303
1640 0.067549 0.48626 0.014989 0.024894 0.18195 0.14103 0.22073 0.017715 -0.0069721
1641 0.060068 0.4026 0.037936 0.033974 0.22001 0.1833 0.2249 0.038504 -0.00056162
1642 0.053296 0.30737 0.014332 0.019274 0.26377 0.16996 0.23412 0.015404 -0.029781
1643 0.064365 0.27887 0.025959 0.036094 0.31909 0.18616 0.23967 0.054554 0.0037794
1644 0.060563 0.25883 0.027485 0.026935 0.31616 0.15727 0.2802 0.0089235 -0.00060013
1645 0.039552 0.24818 0.018782 0.033045 0.2761 0.17785 0.29773 0.019423 -0.0291
1646 0.056251 0.22021 0.019958 0.028605 0.1942 0.20779 0.31471 0.0065229 -0.038799
1647 0.055509 0.22932 0.020805 0.021625 0.18619 0.26157 0.35792 0.019043 -0.016499
1648 0.057108 0.2464 0.022471 0.028766 0.18632 0.29376 0.34517 0.011632 -0.015938
1649 0.054787 0.25342 0.015437 0.039156 0.20113 0.30971 0.30857 0.012512 -0.012048
1650 0.045055 0.22609 0.026804 0.047076 0.18394 0.23923 0.23877 0.0046916 -0.012537
1651 0.038984 0.21036 -0.0040596 0.029356 0.21948 0.19254 0.21992 0.018891 -0.027157
1652 0.039603 0.21663 0.017457 0.027006 0.18142 0.16837 0.18375 -0.010949 -0.025986
1653 0.031811 0.33589 0.00027328 0.023557 0.25519 0.19061 0.17415 -0.0036394 -0.018646
1654 0.06989 0.50521 0.03019 0.052457 0.27265 0.22436 0.21749 0.02461 -0.021275
1655 0.037578 0.52074 0.0054462 0.026417 0.24941 0.17868 0.15735 -0.01661 -0.013275
1656 0.036787 0.49631 0.019383 0.028547 0.21809 0.21307 0.1818 -0.0063004 -0.031564
1657 0.013596 0.38021 -0.00027087 0.044347 0.19513 0.22442 0.20411 0.0074093 -0.018624
1658 0.031714 0.31307 0.018786 0.051118 0.17838 0.20628 0.23092 -0.001481 -0.021723
1659 0.032923 0.26183 -0.0044279 0.043128 0.17296 0.22816 0.2574 0.0041886 -0.028103
1660 0.013402 0.23209 -0.011561 0.028208 0.15124 0.22419 0.22745 -0.0007617 -0.043462
1661 0.05203 0.25881 -0.002175 0.051628 0.16175 0.25204 0.22189 0.005588 -0.016862
1662 0.042249 0.24056 -0.015419 0.033759 0.175 0.27567 0.18184 0.0046276 -0.011291
1663 0.032188 0.21894 -0.017382 0.036099 0.16875 0.30578 0.1481 -0.0038327 -0.037671
1664 0.086466 0.24526 0.0047144 0.052529 0.17825 0.30735 0.16031 -0.014843 0.0017098
1665 0.079715 0.23561 -0.027889 0.032979 0.15381 0.3432 0.15167 0.0066067 -0.03878
1666 0.029623 0.20942 -0.013093 0.037839 0.13845 0.34179 0.15383 0.010826 -0.026919
1667 0.031112 0.21957 -0.014706 0.04342 0.14571 0.31451 0.15309 -0.007284 -0.021529
1668 0.055721 0.24009 -0.0103 0.02423 0.13529 0.26204 0.14269 -0.013444 -0.027418
1669 0.026509 0.2383 -0.0040033 0.0483 0.15341 0.25594 0.13864 0.011395 -0.026758
1670 0.036678 0.28085 -0.014557 0.02913 0.14573 0.22166 0.11601 0.00011504 -0.011727
1671 0.037067 0.4155 -0.02279 0.02942 0.14336 0.1893 0.099752 -0.027995 -0.021627
1672 0.075455 0.46965 -0.013364 0.046081 0.1677 0.21315 0.11653 -0.0031656 -0.00057624
1673 0.12617 0.4704 -0.011527 0.047991 0.20834 0.22577 0.13373 0.0072041 -0.016376
1674 0.25413 0.37167 -0.012611 0.044451 0.23571 0.20458 0.11469 -0.018676 -0.029275
1675 0.33607 0.27157 -0.019715 0.047071 0.26399 0.23001 0.10106 -0.0048266 -0.018485
1676 0.37802 0.26337 0.00086192 0.051652 0.24394 0.23316 0.11278 0.0091531 -0.035654
1677 0.34562 0.21503 -0.020622 0.038602 0.20408 0.24294 0.083016 -0.035247 -0.054994
1678 0.27383 0.21314 -0.015675 0.040982 0.19502 0.30321 0.088579 0.0069024 -0.033773
1679 0.21139 0.22776 -0.013749 0.036952 0.17222 0.33815 0.091673 -0.014888 -0.014783
1680 0.14699 0.21916 -0.020522 0.035902 0.18069 0.33969 0.083647 0.011432 -0.027772
1681 0.12831 0.22478 -0.024186 0.043373 0.164 0.32729 0.079941 -0.030549 -0.027842
1682 0.12726 0.21735 -0.018689 0.042123 0.17622 0.27077 0.072035 -0.017029 -0.030321
1683 0.13464 0.21076 -0.013483 0.043523 0.17734 0.25338 0.065659 0.0005908 -0.012031
1684 0.12862 0.19685 -0.037906 0.028993 0.18185 0.2309 0.043913 -0.0354 -0.03835
1685 0.21286 0.1984 -0.01982 0.029213 0.15965 0.21154 0.063137 -0.01343 -0.01636
1686 0.25321 0.17943 -0.038183 0.026874 0.1751 0.22308 0.05967 -0.01033 -0.052949
1687 0.34984 0.19598 -0.018517 0.034864 0.219 0.23736 0.083594 0.013779 -0.029109
1688 0.37394 0.17937 -0.022461 0.038794 0.18264 0.18911 0.064738 -0.0028308 -0.033388
1689 0.43371 0.19024 -0.017044 0.055494 0.20629 0.21749 0.051592 0.0087388 -0.033428
1690 0.38102 0.16963 -0.017788 0.033735 0.19059 0.19011 0.056866 -0.017591 -0.040697
1691 0.36123 0.17449 -0.018761 0.050005 0.2074 0.20101 0.05469 0.0088882 -0.016607
1692 0.3094 0.18018 -0.026335 0.054445 0.20774 0.21512 0.054534 -0.016172 -0.018286
1693 0.29703 0.18174 -0.021148 0.037785 0.21828 0.20183 0.060117 -0.013792 -0.042816
1694 0.26354 0.13376 -0.038302 0.016535 0.22418 0.17364 0.012371 -0.020413 -0.043735
1695 0.26848 0.14589 -0.036185 0.026136 0.24459 0.19297 0.057935 0.0088169 -0.034805
1696 0.31126 0.16788 0.0081612 0.041476 0.29659 0.20922 0.090949 0.042097 -0.016244
1697 0.30874 0.17705 0.0094076 0.036786 0.34663 0.18758 0.023943 0.0085262 -0.026934
1698 0.2997 0.15899 -0.0020859 0.051236 0.37835 0.18171 0.037827 0.0099859 -0.016983
1699 0.34964 0.14316 0.023451 0.052176 0.31117 0.20543 0.064941 0.011306 -0.041123
1700 0.35374 0.15334 0.032237 0.047497 0.2424 0.20827 0.044015 0.029895 -0.027352
1701 0.36907 0.13676 0.023293 0.021567 0.17908 0.18451 0.040438 -0.00035507 -0.052122
1702 0.36713 0.13494 0.02459 0.043377 0.18325 0.20451 0.048402 0.016475 -0.032591
1703 0.32613 0.14969 0.029886 0.041217 0.16662 0.21145 0.052486 0.032594 -0.027941
1704 0.30102 0.12838 0.0088329 0.016438 0.15288 0.16501 0.02064 0.013354 -0.04391
1705 0.29182 0.14749 0.0048393 0.026788 0.16452 0.16767 0.056004 0.013934 -0.01821
1706 0.29185 0.12475 -0.0076142 0.035468 0.14836 0.16937 0.041228 0.015273 -0.034399
1707 0.36992 0.12735 -0.0069777 0.022188 0.19695 0.17667 0.050982 -0.005227 -0.0081589
1708 0.45061 0.12371 -0.0042313 0.025418 0.20543 0.14836 0.044786 0.014983 -0.040678
1709 0.47343 0.13302 -0.010495 0.024419 0.18459 0.1438 0.026789 0.014752 -0.040028
1710 0.51434 0.13173 0.0077816 0.031849 0.21405 0.18464 0.038993 0.027392 -0.0059874
1711 0.41332 0.11572 -0.010932 0.010099 0.17403 0.14684 0.030647 0.0052417 -0.033507
1712 0.35633 0.10632 0.00087456 0.033509 0.1973 0.16518 0.024381 0.013791 -0.028676
1713 0.29809 0.090742 -0.026479 0.011379 0.17272 0.15449 0.026045 -0.010089 -0.041466
1714 0.25632 0.10791 0.0093475 0.02847 0.1847 0.16492 0.028729 0.0072907 -0.019185
1715 0.21948 0.11187 -0.00072605 0.01462 0.16626 0.12296 0.012673 -0.0013196 -0.0098749
1716 0.23459 0.079339 0.00074041 0.02223 0.1708 0.13349 0.0060365 0.00745 -0.039384
1717 0.21993 0.078824 -0.0095031 -0.00086971 0.14849 0.1228 -0.00024963 -0.02033 -0.043374
1718 0.19234 0.08009 0.0024833 0.013611 0.12121 0.10333 -0.0071558 -0.016481 -0.042413
1719 0.21237 0.085445 -0.0001502 0.028801 0.1343 0.11952 0.015938 -0.012831 -0.0046029
1720 0.22707 0.097651 0.027356 0.014231 0.12868 0.12724 0.014612 0.0091387 -0.016772
1721 0.19392 0.074186 -0.0031873 0.0061811 0.10429 0.10496 0.0022259 -0.034802 -0.042812
1722 0.20881 0.080972 0.010659 0.014571 0.10098 0.10324 -0.0081403 -0.012182 -0.020461
1723 0.2084 0.074617 0.025496 0.0099116 0.12404 0.11111 -0.019346 -0.011432 -0.030981
1724 0.20819 0.088873 0.033122 0.015442 0.10755 0.10401 -0.018823 -0.0058126 -0.02971
1725 0.19159 0.076088 0.040699 0.026922 0.10658 0.087288 -0.0051587 0.0021571 -0.01103
1726 0.18492 0.080614 0.037885 0.010392 0.10075 0.092417 -0.0088248 -0.0065832 -0.038159
1727 0.1768 0.077529 0.034581 -0.0033376 0.098906 0.093585 -0.022591 -0.018824 -0.022359
1728 0.13859 0.053805 0.021878 -0.0093074 0.076825 0.098524 -0.011357 -0.023674 -0.037898
1729 0.18523 0.08373 0.042774 0.0094629 0.11286 0.092943 0.0097668 0.010726 -0.020038
1730 0.15951 0.065756 0.032081 0.0023131 0.088603 0.081942 -0.035579 -0.028065 -0.021937
1731 0.15524 0.046991 0.024817 0.018293 0.079593 0.07341 -0.015245 -0.024305 -0.030597
1732 0.16842 0.070897 0.015954 0.017773 0.10054 0.11222 0.0070984 -0.0079252 -0.030446
1733 0.13966 0.034742 -0.0098497 0.0043837 0.066171 0.087688 -0.013018 -0.022136 -0.045186
1734 0.13075 0.031738 -0.0031833 0.00090393 0.06288 0.074877 -0.014734 -0.029766 -0.050975
1735 0.1585 0.051373 -0.0054068 0.0052841 0.082319 0.068265 -0.01704 -0.015266 -0.026325
1736 0.10732 0.041819 -0.02137 -0.015936 0.052469 0.059414 -0.045276 -0.029926 -0.036414
1737 0.17341 0.059554 -0.011474 0.024815 0.089038 0.089573 0.0028878 -0.0043168 -0.018224
1738 0.11629 0.0472 -0.028957 0.0078348 0.065547 0.053752 -0.045928 -0.036507 -0.037803
1739 0.11418 0.014815 -0.027351 0.004915 0.056806 0.06489 -0.027184 -0.041637 -0.026043
1740 0.13934 0.054521 0.0050855 0.014415 0.077066 0.099989 0.0017094 -0.00033779 -0.011403
1741 0.14126 0.044386 -0.018938 0.012635 0.084455 0.069548 -0.011297 -0.017408 -0.032082
1742 0.11718 0.030682 -0.029392 0.0040056 0.054184 0.060516 -0.019513 -0.041938 -0.020272
1743 0.11321 0.036697 -0.017675 0.0036658 0.061693 0.061855 -0.029409 -0.011659 -0.023681
1744 0.10459 0.0084928 -0.045519 0.0012861 0.040272 0.040684 -0.039505 -0.029049 -0.036101
1745 0.10304 0.025508 -0.040642 -0.0019337 0.058162 0.057233 -0.014081 -0.018579 -0.03295
1746 0.11038 0.019104 -0.032116 -0.0076635 0.043211 0.045181 -0.030147 -0.02769 -0.03262
1747 0.11521 0.036379 -0.025839 0.0081567 0.05211 0.05794 -0.016974 -0.02493 -0.017609
1748 0.083392 0.023945 -0.044103 -0.016993 0.027119 0.027379 -0.04898 -0.04981 -0.025559
1749 0.09707 0.0316 -0.010296 0.0019271 0.044379 0.070188 0.0014942 -0.016411 -0.026228
1750 0.079359 6.5788e-05 -0.0489 0.0036173 0.022288 0.034376 -0.045032 -0.045931 -0.031778
1751 0.061067 0.0053013 -0.048353 -0.020072 0.028687 0.021105 -0.053838 -0.050491 -0.039097
1752 0.089476 0.0022868 -0.036817 -0.0068722 0.022006 0.050614 -0.025684 -0.035542 -0.034087
1753 0.079765 0.010482 -0.03127 -0.00018201 0.019255 0.038733 -0.03593 -0.044632 -0.014976
1754 0.066943 -0.0088422 -0.034074 0.0069782 0.031715 0.055741 -0.016916 -0.035512 -0.030826
1755 0.059392 -0.0053867 -0.047908 -0.010092 0.018704 0.03672 -0.034363 -0.046193 -0.047745
1756 0.051921 0.0053188 -0.043761 -0.016611 0.023963 0.032859 -0.035879 -0.030673 -0.015185
1757 0.044969 -0.0097857 -0.048055 0.00078884 0.014132 0.036217 -0.034855 -0.025053 -0.042094
1758 0.061278 -0.0027002 -0.048578 -0.0033309 0.017501 0.042636 -0.022031 -0.0091537 -0.034394
1759 0.032387 -0.0097247 -0.044802 -0.014181 0.017471 0.021865 -0.047927 -0.029244 -0.044483
1760 0.047345 0.0019708 -0.042165 0.0093995 0.02525 0.034154 -0.030083 -0.020194 -0.026593
1761 0.053664 0.0012263 -0.042369 0.0033897 0.023009 0.049362 -0.017709 -0.0019146 -0.025892
1762 0.061952 -0.016308 -0.042992 -0.01059 0.014328 0.018511 -0.048085 -0.008745 -0.027602
1763 0.037281 -0.0066526 -0.048606 0.0084101 0.025328 0.03176 -0.021062 -0.025655 -0.018351
1764 0.04196 -0.036867 -0.059609 -0.01612 -0.0066432 -0.0055015 -0.068808 -0.062186 -0.051281
1765 0.077848 0.011708 -0.031183 0.0057806 0.029446 0.035197 -0.014344 -0.019596 -0.03121
1766 0.062187 -0.010656 -0.032646 0.0085308 0.0047052 0.022736 -0.02715 -0.0086763 -0.03497
1767 0.024006 -0.030481 -0.04361 -0.004289 0.00051442 0.014695 -0.046946 -0.040427 -0.046059
1768 0.013154 -0.025235 -0.049414 -0.010199 -0.017626 0.0081435 -0.062722 -0.055717 -0.043049
1769 0.025313 -0.0054596 -0.025797 0.0023714 0.0081729 0.023272 -0.039348 -0.025517 -0.020728
1770 0.042492 -0.012314 -0.023421 0.0026316 0.0068521 0.022201 -0.044275 -0.032668 -0.026988
1771 0.02392 -0.010159 -0.028004 0.0044218 -0.0062587 0.02271 -0.062711 -0.018368 -0.036687
1772 0.027989 -0.022003 -0.020018 0.003392 -0.0088795 0.018158 -0.061307 -0.050388 -0.028697
1773 0.022527 -0.015638 -0.011951 -0.0057777 -0.0025803 0.021997 -0.041283 -0.030619 -0.044706
1774 0.017146 -0.026642 -0.018495 0.0063625 0.0020189 0.017316 -0.053839 -0.020999 -0.016856
1775 0.012185 -0.019877 -0.035128 -0.00085731 0.00082815 0.010845 -0.043235 -0.047049 -0.027755
1776 0.021703 -0.037871 -0.038112 -0.0034171 -0.027683 0.0059833 -0.070751 -0.03723 -0.041085
1777 0.025812 -0.031126 -0.022985 0.018483 -0.0084834 0.028562 -0.044377 0.00035014 -0.016014
1778 0.036621 -0.01715 -0.024629 0.0095433 0.018516 0.020801 -0.032834 -0.0068602 -0.019224
1779 -0.0023207 -0.026305 -0.041632 -0.0025165 -0.008855 -0.0031405 -0.07359 -0.030871 -0.026653
1780 0.014848 -0.032429 -0.051016 0.0048638 -0.0097658 0.0064382 -0.046586 -0.027561 -0.034853
1781 0.014097 -0.012424 -0.03299 0.008084 -0.0021665 0.003957 -0.039162 -0.010781 0.00072783
1782 0.055635 -0.016898 -0.031663 0.016514 0.0050127 0.041956 -0.016938 -0.010781 0.11038
1783 0.017514 -0.031943 -0.043327 0.0046444 -0.014308 0.0072644 -0.035834 -0.022022 0.10679
1784 0.020452 -0.021657 -0.03658 0.018565 -0.0024889 0.024293 -0.03292 -0.025642 0.16377
1785 0.0058511 -0.022452 -0.058044 -0.0068552 -0.01322 0.0050819 -0.065736 -0.034352 0.10585
1786 0.01802 -0.022986 -0.044377 -0.006045 -0.02641 -0.0017394 -0.065383 -0.048653 0.08872
1787 0.043168 -0.019551 -0.028851 0.022805 0.0027388 0.013279 -0.033969 -0.023133 0.066121
1788 0.025027 -0.018935 -0.047784 0.0045155 -0.023842 -0.0043619 -0.036155 0.0072466 0.053181
1789 -0.014804 -0.03092 -0.061118 -0.0064343 -0.023293 -0.0027432 -0.044371 -0.010074 -0.0031382
1790 -0.0076258 -0.033034 -0.060581 -0.0037441 -0.019274 -0.00018445 -0.042577 0.011476 -0.0014077
1791 -0.012537 -0.042188 -0.050585 0.0022361 -0.024334 -0.00035572 -0.030263 0.020996 0.017733
1792 -0.018488 -0.024073 -0.041088 0.0075863 -0.012645 0.005223 -0.016049 0.048285 0.0081633
1793 -0.01188 -0.052737 -0.056162 -0.023943 -0.033146 -0.0066483 -0.032176 0.016265 -0.014736
1794 0.0025188 -0.025722 -0.046726 0.0047267 -0.0069367 0.0217 -0.027322 0.039055 0.0056143
1795 -0.0056526 -0.028206 -0.051809 0.004607 -0.019058 -0.010421 -0.035598 0.023634 0.022975
1796 -0.014064 -0.046811 -0.050593 -0.013433 -0.040028 0.017778 -0.023424 0.045974 0.0070853
1797 -0.027895 -0.038525 -0.055626 -0.011553 -0.026719 -0.0072333 -0.02649 0.038584 0.00047577
1798 -0.023627 -0.03579 -0.04616 0.0029276 -0.01746 0.014505 -0.011246 0.045353 -0.0040037
1799 -0.031268 -0.060144 -0.058693 -0.023992 -0.043921 -0.025726 -0.033532 0.018633 -0.014173
1800 -0.013429 -0.050219 -0.051457 -0.009442 -0.024321 0.0029229 -0.039808 0.045543 -0.0013027
1801 -0.026891 -0.044973 -0.04662 0.0016482 -0.047682 0.012462 -0.031475 0.036682 -0.0046122
1802 -0.016722 -0.036928 -0.046354 -0.0075715 -0.031813 -0.0034897 -0.0070107 0.047792 -0.0076418
1803 -0.015543 -0.036082 -0.037667 0.0031887 -0.027064 -0.0072109 -0.038417 0.044702 0.0073487
1804 -0.021805 -0.040547 -0.046141 -0.0059811 -0.043545 0.00065779 0.003167 0.062451 0.0045192
1805 -0.031996 -0.054701 -0.051184 -0.0060109 -0.052205 -0.0050135 -0.0071191 0.060711 -0.0088703
1806 -0.027148 -0.055886 -0.057768 -0.0059807 -0.040106 -0.017835 -0.029785 0.052771 -0.00017977
1807 -0.038399 -0.05707 -0.064432 0.0022795 -0.047597 -0.033756 -0.055051 0.05636 -0.0031993
1808 -0.0065903 -0.043625 -0.044455 0.0021497 -0.022228 -0.0068573 -0.036127 0.04994 0.0087612
1809 -0.028492 -0.059729 -0.061599 -0.00447 -0.032908 -0.016359 -0.041984 0.07027 -0.014078
1810 -0.038563 -0.048364 -0.068502 -0.01014 -0.054359 -0.02034 -0.04448 0.038199 -0.011628
1811 -0.0045944 -0.038608 -0.057956 -0.0042096 -0.04386 -0.016751 -0.016326 0.053349 0.0035027
1812 -0.014766 -0.046463 -0.052069 -0.0060594 -0.029891 -0.00023236 -0.032722 0.051079 -0.0081068
1813 -0.034387 -0.055697 -0.060253 -0.012129 -0.065482 -0.042154 -0.039918 0.045348 -0.011246
1814 -0.020669 -0.028632 -0.069766 -0.004359 -0.051452 -0.024745 -0.027094 0.044998 -0.025666
1815 -0.04647 -0.073016 -0.07552 -0.0042088 -0.054833 -0.038936 -0.04218 0.052278 -0.023205
1816 -0.018451 -0.031581 -0.052853 0.012671 -0.033714 -0.0099974 -0.013987 0.045737 0.0035252
1817 -0.025153 -0.042665 -0.042377 0.017282 -0.031575 -0.011039 -0.026373 0.066007 -0.0051743
1818 -0.049244 -0.04294 -0.06491 -0.020008 -0.055496 -0.02454 -0.026299 0.045487 -0.030874
1819 -0.049675 -0.051934 -0.070544 -0.013178 -0.044876 -0.033301 -0.024985 0.030556 -0.030323
1820 -0.028437 -0.050529 -0.058738 -0.011148 -0.044677 -0.026693 -0.011681 0.043116 -0.0037128
1821 -0.039488 -0.052663 -0.067891 -0.016097 -0.043468 -0.034414 0.0076528 0.054676 0.063178
1822 -0.066299 -0.064918 -0.050295 -0.010307 -0.051829 -0.026965 -0.0018533 0.049445 0.098028
1823 -0.020781 -0.049192 -0.037538 0.0028229 -0.030189 -0.0018163 0.0047806 0.064785 0.12538
1824 -0.045612 -0.064797 -0.035782 -0.0027068 -0.05916 -0.025088 -0.0093856 0.043395 0.16548
1825 -0.044934 -0.067041 -0.046055 -0.025207 -0.063381 -0.037999 -0.045092 0.040004 0.13096
1826 -0.031175 -0.055556 -0.024009 -0.0043964 -0.036432 -0.02446 -0.030328 0.034264 0.15681
1827 -0.052176 -0.05718 -0.015862 -0.012146 -0.042543 -0.022551 -0.048564 0.054234 0.14658
1828 -0.048778 -0.079505 -0.0075158 -0.016186 -0.047953 -0.043953 -0.04742 0.044434 0.14536
1829 -0.030999 -0.043779 0.0036507 0.0092142 -0.037874 -0.018064 -0.0021862 0.074533 0.19664
1830 -0.0391 -0.064184 0.0052971 -0.011856 -0.055665 -0.030915 -0.025582 0.057253 0.18
1831 -0.064452 -0.061258 -0.024096 -0.015685 -0.048796 -0.0076365 -0.014408 0.055133 0.17427
1832 -0.050933 -0.069463 -0.01658 -0.011435 -0.050696 -0.031378 -0.010975 0.045182 0.1261
1833 -0.046474 -0.061707 -0.0046135 0.0037151 -0.049107 -0.015639 0.033079 0.076502 0.096034
1834 -0.042116 -0.072202 -0.017777 0.0058053 -0.051148 -0.03555 0.025543 0.036922 0.087644
1835 -0.043287 -0.040026 0.0083694 0.012336 -0.016919 -0.0068415 0.056287 0.094191 0.069115
1836 -0.053749 -0.077821 -0.00070411 -0.016804 -0.03869 -0.026933 0.015391 0.062171 0.053175
1837 -0.05621 -0.059035 0.019882 0.0083659 -0.04184 -0.028344 0.022175 0.068641 0.084556
1838 -0.058711 -0.0812 -0.0087512 -0.0046138 -0.023671 -0.042125 -0.0041214 0.08121 0.056876
1839 -0.044343 -0.058944 0.013635 0.0019964 -0.013252 -0.016407 0.030222 0.09696 0.075167
1840 -0.048564 -0.063619 0.0049717 -0.011913 -0.037503 -0.043348 0.0055664 0.07924 0.067317
1841 -0.032765 -0.072083 0.0090782 -0.0039532 -0.029984 -0.027769 0.0248 0.053969 0.10112
1842 -0.026847 -0.056078 0.037365 0.015047 -0.024734 -0.01346 0.026314 0.056179 0.16957
1843 -0.067558 -0.091522 -0.00065887 -0.0039228 -0.051195 -0.063732 -0.00055203 0.032469 0.14971
1844 -0.041819 -0.070067 0.023888 -0.00043257 -0.061376 -0.039043 0.0089318 0.035778 0.16506
1845 -0.077241 -0.062881 0.020974 0.0051976 -0.046987 -0.027404 0.0078957 0.047668 0.14679
1846 -0.038772 -0.051066 0.038781 0.021588 -0.034987 -0.019626 0.01233 0.050498 0.16186
1847 -0.052294 -0.06302 0.024037 -0.0061319 -0.055988 -0.036577 -0.016947 0.070557 0.14255
1848 -0.060025 -0.066855 0.028863 -0.0012717 -0.050639 -0.035868 0.0050873 0.045157 0.11113
1849 -0.063536 -0.064489 0.02077 -0.0032815 -0.0565 -0.039879 -0.020569 0.049577 0.10675
1850 -0.059988 -0.046654 0.014706 -0.0062813 -0.054401 -0.0062106 0.014435 0.061066 0.084372
1851 -0.044099 -0.045448 0.0085228 0.00053893 -0.048291 -0.030402 0.017969 0.083826 0.10032
1852 -0.04463 -0.062543 0.023489 -0.0040409 -0.057522 -0.042403 0.018983 0.054156 0.074923
1853 -0.062732 -0.075417 0.0070758 -0.012851 -0.048973 -0.059554 0.041877 0.065115 0.070954
1854 -0.077373 -0.088062 0.0068722 -0.028 -0.066644 -0.054506 0.037771 0.048035 0.059104
1855 -0.060214 -0.086256 0.0031787 -0.01156 -0.074744 -0.054357 0.017004 0.032935 0.096855
1856 -0.038556 -0.082861 0.023605 -0.00661 -0.063595 -0.029198 0.042928 0.050414 0.11009
1857 -0.032347 -0.075895 0.018222 -0.0023498 -0.076636 -0.065299 -0.011368 0.018934 0.15326
1858 -0.0026086 -0.06525 0.041268 -7.9575e-05 -0.082827 -0.057291 -0.004924 0.019484 0.18706
1859 -0.0098799 -0.067814 0.053475 0.0036906 -0.060818 -0.040942 0.00040988 0.039423 0.18057
1860 0.0060487 -0.073739 0.090131 -0.0089391 -0.054978 -0.039103 0.0035338 0.027923 0.15059
1861 0.014117 -0.053573 0.12812 -0.014269 -0.053969 -0.028745 0.031978 0.045103 0.13743
1862 0.005206 -0.084548 0.133 -0.020639 -0.07014 -0.036746 0.044031 0.022052 0.095938
1863 0.0070646 -0.082962 0.123 -0.014669 -0.067241 -0.033007 0.027555 0.032802 0.082029
1864 -0.019647 -0.074727 0.11825 -0.018238 -0.065722 -0.032978 0.040599 0.047062 0.085479
1865 -0.00076811 -0.076781 0.10643 -0.021838 -0.080862 -0.05207 0.031163 -0.0025986 0.061559
1866 0.0062405 -0.083156 0.12406 -0.0077779 -0.070653 -0.041271 0.060217 0.012601 0.06239
1867 -0.00066084 -0.06782 0.1226 -0.026928 -0.071524 -0.049792 0.035601 0.014281 0.073
1868 -0.0028322 -0.056135 0.1351 0.0094226 -0.053695 -0.023553 0.051845 0.03704 0.077451
1869 -0.024304 -0.083639 0.12853 -0.023837 -0.099795 -0.045155 0.019069 0.0040101 0.043031
1870 -0.019945 -0.090464 0.11586 -0.038507 -0.083036 -0.061926 0.00024245 -0.01593 0.052992
1871 0.0061637 -0.076528 0.12793 0.0010632 -0.060767 -0.043777 0.024886 0.016799 0.059812
1872 0.041292 -0.076843 0.093079 -0.0060366 -0.064118 -0.052598 0.0437 -0.0097108 0.066593
1873 0.030711 -0.084137 0.052625 -0.041876 -0.083689 -0.04785 0.065044 -0.010701 0.047613
1874 0.02323 -0.088812 0.049571 -0.019586 -0.065249 -0.054281 0.087388 0.0051885 0.058024
1875 0.039658 -0.066376 0.055628 -0.0058959 -0.06669 -0.035952 0.1285 -0.0035318 0.064904
1876 0.023527 -0.083981 0.035014 -0.011606 -0.046301 -0.019004 0.14008 0.021778 0.068075
1877 0.051656 -0.070135 0.048021 -0.0022855 -0.051292 -0.030825 0.09826 0.0021375 0.072595
1878 0.021984 -0.07675 0.038837 -0.011585 -0.077043 -0.042496 0.057273 -0.0068028 0.054096
1879 0.030983 -0.095894 0.023974 -0.019565 -0.072923 -0.040947 0.026497 -0.021243 0.030236
1880 0.011961 -0.069489 0.0186 -0.019725 -0.076054 -0.029939 0.058621 0.011737 0.059007
1881 0.04632 -0.065893 0.029677 -0.0059247 -0.056785 -0.03493 0.056055 0.020316 0.060607
1882 0.047059 -0.077438 0.028383 -0.019344 -0.060736 -0.031751 0.046329 -0.0076941 0.050638
1883 0.029507 -0.084492 -0.0165 -0.028524 -0.072526 -0.063212 -0.0024972 -0.033404 0.021598
1884 0.078006 -0.082187 0.014556 -0.014724 -0.070627 -0.023724 0.018947 -0.0022848 0.038869
1885 0.080075 -0.069621 0.024793 -0.016454 -0.059778 -0.017625 0.07035 0.0052249 0.053909
1886 0.047163 -0.081685 -0.004511 -0.0090136 -0.070369 -0.020866 0.091484 -0.015085 0.04473
1887 0.053772 -0.0778 0.011755 0.0030566 -0.04562 -0.021398 0.13866 0.011824 0.03502
1888 0.048141 -0.082454 -0.00033806 -0.011103 -0.0701 -0.038009 0.12966 0.0045239 0.023351
1889 0.043389 -0.069599 0.013018 -0.001383 -0.077841 -0.02592 0.10593 -0.0041164 0.039851
1890 0.022278 -0.080203 -0.0024651 0.0033773 -0.089302 -0.052061 0.06334 -0.013697 0.034472
1891 0.030816 -0.092358 -0.010009 -0.00069252 -0.077063 -0.050293 0.034464 -0.039637 0.016632
1892 0.044585 -0.059872 0.0083178 0.0045577 -0.061613 -0.031344 0.047798 -0.022427 0.022933
1893 0.073314 -0.061547 0.021654 0.032668 -0.062694 -0.039095 0.033011 -7.7695e-05 0.042003
1894 0.033342 -0.084241 -0.0036393 0.0038681 -0.079565 -0.031776 0.018525 -0.032668 0.019894
1895 0.039561 -0.054176 0.025257 0.040248 -0.054896 -0.023948 0.047159 -0.0053983 0.040334
1896 0.04941 -0.05445 0.012014 0.042819 -0.051117 -0.030349 0.083903 -0.022869 0.049665
1897 0.064778 -0.075865 -0.0023499 0.023199 -0.061507 -0.03891 0.091047 -0.012019 0.021015
1898 0.070707 -0.069539 -0.0012134 0.030699 -0.069768 -0.037551 0.11402 -0.010779 0.025426
1899 0.10562 -0.057724 0.005823 0.057999 -0.055259 -0.0053828 0.13303 0.01528 0.035896
1900 0.075364 -0.076658 -0.015411 0.021779 -0.07069 -0.041254 0.10484 -0.01823 0.024017
1901 0.066533 -0.069133 -0.0081341 0.03902 -0.065691 -0.043685 0.055442 -0.0216 0.025827
1902 0.045121 -0.086167 -0.029498 0.01915 -0.080231 -0.049247 0.039246 -0.038951 0.0097179
1903 0.05176 -0.072412 -0.015821 0.05179 -0.062362 -0.025248 0.03971 -0.015361 0.028578
1904 0.035239 -0.098336 -0.029405 0.02875 -0.088663 -0.048549 0.017084 -0.022751 -0.0083512
1905 0.036787 -0.085751 -0.018758 0.04698 -0.069844 -0.04721 0.022848 -0.022592 0.029909
1906 0.022436 -0.074155 -0.033812 0.024361 -0.069954 -0.038082 0.027322 -0.022942 0.02733
1907 0.039055 -0.0828 -0.024805 0.035361 -0.067435 -0.034683 0.042426 -0.024382 0.0197
1908 0.044693 -0.093284 -0.023779 0.036481 -0.088046 -0.055484 0.06795 -0.022833 0.0065808
1909 0.051762 -0.096949 -0.029772 0.018491 -0.073837 -0.038315 0.10886 -0.031833 0.0066013
1910 0.04222 -0.084013 -0.025616 0.030732 -0.074918 -0.028137 0.13081 0.00076676 0.0054318
1911 0.045319 -0.086198 -0.033179 0.034432 -0.079478 -0.050538 0.12418 -0.030744 0.015882
1912 0.0032078 -0.094342 -0.040803 0.031012 -0.083649 -0.059899 0.10283 -0.046714 -0.014217
1913 0.022456 -0.095287 -0.027617 0.025272 -0.06874 -0.046301 0.076209 -0.036114 0.0038433
1914 0.042775 -0.086561 -0.02378 0.044642 -0.072771 -0.037992 0.052413 -0.012815 0.011794
1915 0.031894 -0.090586 -0.032204 0.024543 -0.079711 -0.074253 0.011257 -0.048105 -0.0022157
1916 0.029252 -0.10778 -0.050007 0.019943 -0.078732 -0.055524 0.03974 -0.037135 -0.019835
1917 0.068741 -0.086965 -0.022181 0.048833 -0.057453 -0.023356 0.049154 -0.023536 0.017475
1918 0.05897 -0.074719 -0.039734 0.030393 -0.065194 -0.038967 0.024308 -0.019906 -0.017824
1919 0.056078 -0.10236 -0.035118 0.048813 -0.068685 -0.049748 0.053862 -0.029596 0.0077063
1920 0.045927 -0.080228 -0.033841 0.034644 -0.060745 -0.044419 0.054206 -0.044107 -0.0016332
1921 0.041555 -0.10394 -0.054945 0.028504 -0.061296 -0.064411 0.09409 -0.032537 -0.016683
1922 0.045224 -0.078877 -0.022308 0.040004 -0.051197 -0.027702 0.13551 -0.0063372 0.0046378
1923 0.066173 -0.086242 -0.032012 0.034314 -0.047888 -0.034393 0.11302 -0.013897 0.00024827
1924 0.060461 -0.072896 -0.035785 0.050955 -0.067679 -0.043464 0.089331 -0.036938 -0.0034712
1925 0.04856 -0.079261 -0.057149 0.037565 -0.060629 -0.053456 0.078195 -0.056128 -0.0047607
1926 0.061479 -0.060105 -0.030872 0.030135 -0.0438 -0.050017 0.053009 -0.033338 0.01214
1927 0.048147 -0.07665 -0.034776 0.045435 -0.043111 -0.058558 0.036013 -0.029789 -0.00042975
1928 0.039716 -0.074174 -0.03771 0.050715 -0.041722 -0.04305 0.040877 -0.018379 -0.0053093
1929 0.053575 -0.081189 -0.049163 0.034826 -0.053682 -0.020441 0.037561 -0.019199 -0.021939
1930 0.079993 -0.065183 -0.036687 0.052176 -0.029703 -0.031032 0.041955 -0.01754 -0.0098983
1931 0.045972 -0.092718 -0.05006 0.044496 -0.028434 -0.057083 0.027019 -0.0288 -0.015518
1932 0.01816 -0.077892 -0.052254 0.036376 -0.0055348 -0.038345 0.026782 -0.02657 -0.0059273
1933 0.015479 -0.073197 -0.053567 0.032236 -0.00067558 -0.055776 0.029686 -0.035091 -0.028007
1934 0.022538 -0.093701 -0.036451 0.043497 0.0079336 -0.047507 0.03387 -0.033871 -0.021636
1935 0.013616 -0.095426 -0.056004 0.034677 0.026423 -0.064738 0.055224 -0.034181 -0.012216
1936 0.023765 -0.08028 -0.041868 0.053427 0.040002 -0.05026 0.070348 -0.030462 -0.013905
1937 0.028454 -0.063985 -0.051601 0.047127 0.046371 -0.031161 0.10765 -0.023702 -0.00013479
1938 0.026512 -0.064679 -0.057415 0.039708 0.049491 -0.047962 0.090596 -0.034322 -0.028464
1939 0.041091 -0.089544 -0.069808 0.034578 0.02152 -0.065974 0.056879 -0.042883 -0.017934
1940 0.07216 -0.071608 -0.048582 0.043338 0.047609 -0.042325 0.058863 -0.028293 -0.016823
1941 0.085978 -0.077583 -0.044726 0.053328 0.019228 -0.043766 0.046667 -0.025933 -0.020153
1942 0.057047 -0.081927 -0.058929 0.046128 0.012947 -0.051647 0.031401 -0.054274 -0.014372
1943 0.056085 -0.072152 -0.056133 0.041599 0.021107 -0.055099 0.033835 -0.023324 -0.0040518
1944 0.058134 -0.072396 -0.040676 0.048049 0.012456 -0.03612 0.0037788 -0.039444 -0.0084613
1945 0.012593 -0.060981 -0.05236 0.057039 0.025065 -0.065251 -0.011907 -0.068105 -0.017461
1946 0.016021 -0.10336 -0.068583 0.024669 -0.015836 -0.043522 0.043547 -0.025805 -0.02177
1947 0.02946 -0.07744 -0.058807 0.040049 0.0071635 -0.050534 0.01631 -0.038535 -0.02174
1948 0.013879 -0.080994 -0.04549 0.04358 0.014873 -0.043565 0.022724 -0.045286 -0.019119
1949 0.010997 -0.090889 -0.056244 0.04179 -0.012768 -0.056346 0.016858 -0.054416 -0.035149
1950 0.031876 -0.071253 -0.046007 0.04621 -0.0026189 -0.024437 0.012432 -0.040036 -0.021678
1951 0.0061345 -0.077178 -0.053601 0.04135 0.02113 -0.048189 0.019856 -0.042687 -0.023498
1952 -0.017997 -0.082232 -0.040394 0.033521 0.02916 -0.03774 0.0172 -0.028307 -0.032357
1953 0.021292 -0.070207 -0.027188 0.039611 0.045689 -0.044471 0.016924 -0.021337 -0.017737
1954 0.04142 -0.079911 -0.027392 0.042121 0.031988 -0.025983 0.031248 -0.034688 -0.025896
1955 0.017839 -0.075626 -0.024865 0.045381 0.017487 -0.045424 -0.014209 -0.040458 -0.037096
1956 0.019358 -0.05945 -0.029369 0.042861 0.028896 -0.021435 0.027985 0.0069618 -0.0066254
1957 0.0094363 -0.081385 -0.017212 0.043772 -0.0050944 -0.028846 0.023569 -0.035879 -0.032675
1958 0.011495 -0.053969 -0.015436 0.041492 -0.0087952 -0.045858 -0.008557 -0.031169 -0.022804
1959 0.012384 -0.077834 -0.016049 0.057152 -0.0057359 -0.035969 0.012827 -0.027239 -0.017594
1960 0.019652 -0.072698 -0.030183 0.046962 -0.0032567 -0.06385 0.0011807 -0.03852 -0.00072338
1961 0.016901 -0.075983 -0.037696 0.054082 -0.018138 -0.058041 -0.0013454 -0.04948 -0.024563
1962 0.01722 -0.069737 -0.02623 0.044753 -0.00086829 -0.057053 -0.022532 -0.03419 -0.022652
1963 0.0086782 -0.061852 -0.023333 0.041603 0.0056309 -0.049494 -0.00034766 -0.034881 -0.022192
1964 0.033517 -0.084546 -0.016617 0.046603 -0.0086499 -0.034825 0.020196 -0.011331 -0.016191
1965 0.012155 -0.064601 -0.0366 0.042513 -0.0078706 -0.040807 -0.0208 -0.028731 -0.024211
1966 0.031474 -0.066595 -0.024504 0.029994 -0.011021 -0.038438 0.0082139 -0.028132 -0.02616
1967 0.039923 -0.06739 -0.039148 0.027384 0.0017178 -0.039769 -0.024942 -0.025062 -0.02874
1968 0.020871 -0.071834 -0.033821 0.037084 -0.018553 -0.04884 -0.015808 -0.030042 -0.038909
1969 0.01186 -0.062989 -0.040065 0.024624 0.0026262 -0.032182 -0.030894 -0.014522 -0.018409
1970 -0.0024014 -0.092853 -0.023208 0.034614 -0.020155 -0.030083 -0.0073006 -0.016673 -0.044528
1971 0.012447 -0.060018 -0.022802 0.039045 -0.0023953 -0.037964 0.0009933 -0.018083 -0.029478
1972 -0.0019341 -0.071502 -0.036845 0.022125 -0.011846 -0.023845 -0.019973 -0.023263 -0.046417
1973 -0.0088655 -0.059387 -0.031539 0.020915 -0.020277 -0.039377 -0.037729 -0.0094238 -0.042987
1974 -0.013107 -0.048611 -0.029002 0.029025 0.00052232 -0.030328 -0.018245 0.0068159 -0.032816
1975 -0.012378 -0.052386 -0.051546 0.013385 -0.016678 -0.062789 -0.046421 -0.013164 -0.049106
1976 -0.01493 -0.01942 -0.024719 0.027466 9.075e-05 -0.04471 -0.029887 -0.019785 -0.046245
1977 0.011799 -0.040485 -0.018623 0.031456 -0.01506 -0.034502 -0.024703 -0.0027851 -0.011545
1978 -0.010452 -0.045639 -0.031226 0.025816 -0.017241 -0.047253 -0.04027 -0.023205 -0.043644
1979 -0.011644 -0.033933 -0.03147 0.0063463 -0.0012516 -0.039674 -0.023546 0.011004 -0.038194
1980 0.028295 -0.041678 -0.016584 0.028286 0.00073762 -0.042866 -0.0011419 0.015964 -0.034053
1981 0.015484 -0.051462 -0.023817 0.023877 -0.017993 -0.029237 -0.012348 -0.030036 -0.032763
1982 0.028332 -0.067457 -0.018221 0.013687 -0.012434 -0.023118 -0.021034 -0.012237 -0.019402
1983 0.032141 -0.051201 -0.0033741 0.030517 0.00044527 -0.039019 -0.02562 -0.008077 -0.024452
1984 0.0182 -0.053846 -0.015638 0.0050474 -0.025016 -0.040241 -0.020186 -0.0032574 -0.046601
1985 0.011768 -0.03595 -0.019091 0.030808 0.013904 -0.041992 -0.026803 0.013762 -0.041811
1986 0.0037868 -0.026845 -0.020145 0.023888 0.022633 -0.026103 -0.017279 -0.00061803 -0.02565
1987 0.0066154 -0.023399 -0.015278 0.014788 0.024302 -0.031564 -0.016275 -0.0019884 -0.02222
1988 0.009974 -0.046034 -0.018392 0.033248 0.048731 -0.048216 -0.045981 -0.019789 -0.022439
1989 -0.0098873 -0.027418 -0.023775 0.0033184 0.047551 -0.026897 -0.019817 0.017881 -0.024469
1990 -0.010419 -0.050883 -0.039809 0.038059 0.05009 -0.037348 -0.0091032 -0.00053933 -0.028448
1991 -0.01999 -0.040727 -0.047552 0.010819 0.025239 -0.05815 -0.059369 -0.02185 -0.050668
1992 -0.015811 -0.018512 -0.032216 0.033249 0.038058 -0.028631 -0.030965 -0.01049 -0.045548
1993 -0.029983 -0.0028064 -0.03638 0.024799 0.037637 -0.037122 -0.021562 0.0068197 -0.044317
1994 -0.033264 -0.012621 -0.052183 0.011369 0.017747 -0.038333 -0.026038 -0.0028406 -0.043717
1995 -0.015966 -0.010005 -0.043697 0.03448 0.051066 -0.023745 -0.011114 0.008249 -0.027706
1996 -0.0040769 -0.02234 -0.04823 0.0057599 0.052545 -0.060566 -0.04874 -0.011541 -0.042566
1997 0.0098218 -0.049774 -0.043324 0.00061013 0.052814 -0.057827 -0.068746 -0.027612 -0.060275
1998 0.03114 -0.033499 -0.048087 0.02627 0.075994 -0.053188 -0.022842 -0.0072219 -0.035035
1999 0.014969 -0.024533 -0.062231 0.0055106 0.063553 -0.04023 -0.037128 -0.031062 -0.045194
2000 0.013488 0.012362 -0.048934 0.014741 0.064342 -0.028801 -0.010914 -0.00061259 -0.042954
2001 0.020006 0.012598 -0.034878 0.022261 0.077121 -0.033792 -0.017411 -0.0097629 -0.029783
2002 -0.0060351 0.014383 -0.063011 -0.0063188 0.06646 -0.020853 -0.016807 -0.0071232 -0.033853
2003 0.0090636 0.012809 -0.050485 0.00033141 0.0946 -0.040775 -0.017933 0.035006 -0.026342
2004 0.0045222 -0.0018159 -0.049398 0.015462 0.13926 -0.022506 -0.005099 0.014866 -0.030702
2005 0.0022608 -0.0052004 -0.054532 0.017912 0.15434 -0.031077 -0.0063651 0.025786 -0.032521
2006 -0.0088305 -0.037865 -0.047396 0.023122 0.13167 -0.041479 -0.019841 0.0097854 -0.030861
2007 0.0024681 -0.0018894 -0.050479 0.029362 0.13581 -0.05511 -0.016467 0.0017751 -0.01669
2008 -0.019273 -0.019634 -0.056283 0.0080125 0.092706 -0.031651 -0.0060235 -0.0027452 -0.03734
2009 -0.014005 0.013972 -0.039876 0.011313 0.11178 -0.026272 -0.0057297 0.039014 -0.031699
2010 -0.023926 -0.0067328 -0.06418 0.0022929 0.10726 -0.041804 -0.032306 0.017554 -0.051239
2011 -0.012597 -0.0043973 -0.068553 -0.0017069 0.071243 -0.032525 -0.012712 -0.0063562 -0.030248
2012 -0.037379 -0.0040018 -0.076737 -0.013517 0.12968 -0.040656 -0.022568 0.0049135 -0.042608
2013 -0.02671 0.0021837 -0.04885 0.0025435 0.17374 -0.024487 -0.0027942 0.014493 -0.052077
2014 -0.071121 -0.012651 -0.072954 -0.014346 0.17234 -0.066689 -0.05184 -0.030437 -0.061177
2015 -0.013963 -0.012635 -0.047127 0.007124 0.21155 -0.02283 -0.0049264 0.0018125 -0.033716
2016 0.0013558 -0.01139 -0.040181 0.016914 0.16892 -0.050041 -0.0087326 0.012392 -0.030226
2017 -0.023636 -0.024324 -0.039534 -0.0040156 0.11657 -0.069412 -0.033849 -0.014678 -0.029035
2018 -0.032657 -0.0045188 -0.061138 -0.0075854 0.085518 -0.045944 -0.037585 -0.0050985 -0.054855
2019 -0.028308 0.033897 -0.040811 0.0039048 0.091437 -0.040595 -0.005221 0.0050412 -0.021524
2020 -0.02839 0.0099222 -0.061725 -0.011125 0.090566 -0.037816 -0.020447 0.0043109 -0.036214
2021 -0.049011 -0.0090523 -0.079079 -0.020975 0.073546 -0.059468 -0.023253 0.014941 -0.041723
2022 -0.024382 0.0012532 -0.038992 0.00026547 0.072845 -0.042319 -0.0086093 0.01719 -0.027713
2023 -0.045344 -0.020321 -0.049606 -0.011764 0.10614 -0.0506 -0.028225 -0.01045 -0.047942
2024 -0.049865 -0.014676 -0.045409 0.015416 0.16464 -0.017561 -0.018902 -0.01161 -0.036742
2025 -0.025446 -0.01573 -0.037613 0.015356 0.18462 -0.064303 -0.0094177 -0.0051907 -0.043001
2026 -0.039538 -0.033845 -0.063756 0.0077763 0.18759 -0.044994 -0.0011639 0.0017489 -0.034431
2027 -0.026549 -0.011229 -0.04166 0.0074665 0.21406 -0.047205 -0.00375 -0.011161 -0.04077
2028 -0.033291 0.012936 -0.055943 0.011767 0.17758 -0.053606 -0.022446 0.0030183 -0.03644
2029 -0.041882 0.042492 -0.041337 0.007767 0.18726 -0.051618 -0.020352 -0.0034421 -0.038069
2030 -0.030993 0.023157 -0.05817 0.019507 0.15788 -0.020829 0.010602 0.017728 -0.030879
2031 -0.052165 0.014893 -0.044894 0.010537 0.13905 -0.03214 -0.026265 0.019977 -0.032898
2032 -0.019826 0.020758 -0.058657 0.014108 0.13191 -0.040112 -0.0088106 0.008667 -0.048028
2033 -0.032997 -0.0078062 -0.056891 -0.00085218 0.094026 -0.034063 -0.028277 4.6642e-05 -0.051197
2034 -0.027049 0.0034793 -0.045375 0.014168 0.12094 -0.056434 -0.016033 -0.0010637 -0.026107
2035 -0.04413 -0.010455 -0.070438 -0.0058918 0.12639 -0.049605 -0.038159 -0.012534 -0.056936
2036 -0.033431 -0.0225 -0.058322 0.012528 0.22397 -0.042907 -0.062695 0.0041157 -0.054346
2037 -0.018743 -0.0013442 -0.046295 0.021829 0.26392 -0.041928 -0.031481 0.016315 -0.028995
2038 -0.039754 0.010151 -0.053939 0.015219 0.25658 -0.031059 -0.027757 0.014335 -0.039715
2039 -0.044386 -0.0010032 -0.054132 0.0033491 0.24665 -0.04677 -0.048854 0.015565 -0.028104
2040 -0.018117 -0.012238 -0.058656 0.022889 0.17776 -0.014102 -0.02392 0.019204 -0.034044
2041 -0.023738 0.00056783 -0.051989 0.0051895 0.13766 -0.052893 -0.022246 -0.019236 -0.034863
2042 -0.02943 -0.011597 -0.061973 0.01604 0.13207 -0.0080442 0.011698 0.029154 -0.029853
2043 -0.025341 -0.0062812 -0.059646 -0.00689 0.082568 -0.038425 -0.042418 -0.0075166 -0.041272
2044 -0.033512 0.0068943 -0.0462 0.0053102 0.10541 -0.019877 -0.012454 0.026733 -0.018272
2045 -0.053144 -0.0152 -0.061173 -0.0047896 0.12234 -0.018608 -0.0093903 0.0031827 -0.056611
2046 -0.061045 -0.057665 -0.066497 -0.033749 0.12654 -0.064919 -0.030276 -0.019588 -0.062011
2047 -0.062016 -0.011669 -0.057791 -0.0023692 0.16968 -0.032281 -0.0090626 0.0081221 -0.03795
2048 -0.050158 -0.018864 -0.057644 0.008091 0.21804 -0.037732 -0.024219 0.012352 -0.04659
2049 -0.053029 -0.029498 -0.059208 0.0029912 0.25851 -0.019163 -0.024255 0.0081514 -0.048519
2050 -0.062291 -0.028103 -0.077531 0.0075915 0.24073 -0.021084 -0.009951 0.012461 -0.035299
2051 -0.080512 -0.039327 -0.056255 -0.0096883 0.20043 -0.046506 -0.043587 -0.013739 -0.040468
2052 -0.058753 -0.037872 -0.059888 -0.0035481 0.17933 -0.028317 -0.036543 -0.0027696 -0.038208
2053 -0.095435 -0.041456 -0.068272 -0.017358 0.12953 -0.044388 -0.062509 -0.02169 -0.067957
2054 -0.041896 -0.035041 -0.051455 -0.010448 0.11448 -0.0021394 -0.015826 0.0052298 -0.037497
2055 -0.077367 -0.060555 -0.086539 -0.013287 0.11033 -0.043931 -0.044582 -0.0090005 -0.059286
2056 -0.045079 -0.01359 -0.058872 0.012153 0.12213 -0.030942 -0.017378 0.015139 -0.035386
2057 -0.04845 -0.023804 -0.044936 -0.0016771 0.12684 -0.022633 -0.036344 -0.012991 -0.046755
2058 -0.050691 -0.029459 -0.060029 0.018443 0.14155 -0.034335 -0.03051 -0.0020915 -0.042035
2059 -0.055363 -0.015633 -0.047453 -0.00018662 0.16954 -0.014396 -0.013746 0.020228 -0.026494
2060 -0.054054 -0.016808 -0.047817 0.017204 0.17516 -0.0087171 0.0060477 0.021078 -0.045994
2061 -0.043006 -0.047282 -0.06217 -0.0071862 0.17308 -0.044878 -0.028508 -0.0031825 -0.064313
2062 -0.072587 -0.046547 -0.069374 -0.004856 0.18681 -0.05306 -0.036045 -0.040503 -0.062093
2063 -0.054398 -0.025241 -0.021327 0.0075142 0.22667 -0.0065509 -0.0095207 0.0026169 -0.021722
2064 -0.06812 -0.020606 0.031199 0.015574 0.16561 -0.055142 -0.033977 -0.025983 -0.061112
2065 -0.054591 -0.00475 0.053876 0.0086847 0.14684 -0.029473 -0.016293 -0.017134 -0.031751
2066 -0.054142 -0.019375 0.066492 -0.0058051 0.11606 -0.031165 -0.028959 -0.0037241 -0.040541
2067 -0.059024 -0.050599 0.095099 0.0020151 0.095479 -0.045296 -0.034095 -0.015084 -0.03534
2068 -0.029055 -0.025284 0.11506 0.0070853 0.12444 -0.010867 -0.00032133 0.010635 -0.03356
2069 -0.046996 -0.033298 0.039342 -0.021274 0.10623 -0.039038 -0.033747 -0.0057651 -0.040839
2070 -0.034288 -0.026733 0.031808 0.0081457 0.1117 -0.04114 -0.019974 -0.0078654 -0.043159
2071 -0.067399 -0.056707 -0.0051355 -0.0092741 0.10305 -0.018801 -0.02474 0.0054642 -0.054468
2072 -0.071361 -0.053702 -0.018989 -0.022994 0.086036 -0.054002 -0.029146 -0.011976 -0.049538
2073 -0.075382 -0.049146 -0.017873 -0.0025136 0.11085 -0.023644 -0.021872 -0.016686 -0.036017
2074 -0.095363 -0.06238 -0.025016 -0.0074534 0.10184 -0.061375 -0.050368 -0.023557 -0.062637
2075 -0.079865 -0.055835 -0.02683 -0.0097932 0.1025 -0.054746 -0.031364 -0.019797 -0.046496
2076 -0.074286 -0.043629 -0.021153 -0.002663 0.095552 -0.041297 -0.03384 -0.023197 -0.029966
2077 -0.090047 -0.078814 -0.037397 -0.0018228 0.074702 -0.032289 -0.019957 -0.0095077 -0.062915
2078 -0.073379 -0.051508 -0.0192 -0.010843 0.081191 -0.05107 -0.015933 -0.011858 -0.048815
2079 -0.07315 -0.044593 -0.026214 -0.0080823 0.08187 -0.028861 -0.022169 0.011862 -0.042964
2080 -0.088952 -0.060397 -0.014267 -0.013642 0.091999 -0.037652 -0.053955 -0.011749 -0.028184
2081 -0.092303 -0.051902 -0.025861 0.0012581 0.069269 -0.041334 -0.030451 -0.013369 -0.058993
2082 -0.076834 -0.058406 0.045636 0.0081783 0.072748 -0.018375 -0.027567 0.013851 -0.045693
2083 -0.051496 -0.065451 0.10866 0.00029851 0.079427 -0.0087762 -0.011023 -0.0063797 -0.026992
2084 -0.073567 -0.057485 0.1279 -5.128e-05 0.079886 -0.020108 0.034361 0.01215 -0.028402
2085 -0.076958 -0.06253 0.11569 8.9334e-06 0.077445 -0.029019 0.055994 -0.0067503 -0.047021
2086 -0.09959 -0.072994 0.11046 -0.022441 0.052105 -0.02758 0.054558 -0.0085506 -0.058651
2087 -0.087391 -0.063629 0.12574 0.0059194 0.074054 -0.044061 0.086092 -0.008971 -0.03224
2088 -0.097952 -0.062813 0.1053 -0.0021204 0.062063 -0.021473 0.034546 0.0014687 -0.0425
2089 -0.033124 -0.039228 0.13756 0.02357 0.070392 -0.018024 0.05622 0.027548 -0.031769
2090 -0.10545 -0.095242 0.1016 -0.03172 0.042151 -0.061345 -0.021926 -0.035642 -0.088189
2091 -0.080387 -0.050937 0.13294 0.00030022 0.054041 -0.011896 0.0070677 -0.0025023 -0.039478
2092 -0.073788 -0.066621 0.16066 -0.0032296 0.04249 -0.037868 -0.012378 -0.0017826 -0.059398
2093 -0.058769 -0.055766 0.16307 -0.00078936 0.049969 -0.0081689 -0.0011446 -0.0065829 -0.039757
2094 -0.066991 -0.05221 0.17611 0.022391 0.049258 -0.03288 -0.0057007 -0.014513 -0.032947
2095 -0.077302 -0.058425 0.14629 0.0087011 0.034658 -0.025581 -0.023807 -0.0034336 -0.046176
2096 -0.085153 -0.066979 0.13434 -0.0071887 0.051257 -0.0068827 -0.001033 -0.0027239 -0.055706
2097 -0.063485 -0.058844 0.14373 0.0077115 0.043126 0.022186 0.017151 -0.0043942 -0.023355
2098 -0.077556 -0.065758 0.12798 -0.018578 0.025795 -0.030215 -0.038335 -0.034065 -0.046145
2099 -0.087177 -0.066613 0.17842 0.0061319 0.050484 -0.012757 -0.011551 -0.013705 -0.017354
2100 -0.085099 -0.081567 0.1511 -0.0089679 0.024214 -0.021948 0.014473 -0.028425 -0.052534
2101 -0.0501 -0.063452 0.1959 0.014712 0.029163 -0.017049 0.00067637 -0.0019055 -0.031093
2102 -0.082972 -0.062606 0.16813 -0.014817 0.035102 -0.0219 -0.00096976 -0.020146 -0.052883
2103 -0.067123 -0.044271 0.16492 0.0022028 0.031681 -0.018102 -0.0016559 -0.026586 -0.041672
2104 -0.10119 -0.021465 0.15155 -0.015057 0.014351 -0.054673 -0.034742 -0.037687 -0.051702
2105 -0.023336 0.03867 0.19521 0.017543 0.02742 -0.020154 0.055642 0.0027832 0.017789
2106 -0.077757 0.046906 0.18237 -0.0052766 0.0092589 -0.036525 0.040836 -0.025947 -0.009331
2107 -0.044428 0.039941 0.21862 0.0031836 0.021508 0.0093733 0.08971 -0.0091875 0.03495
2108 -0.03605 -0.0055133 0.2237 -0.0094062 0.024367 0.001602 0.084753 0.0047022 0.01758
2109 -0.038851 -0.026458 0.2323 0.0013841 -0.0042234 -0.0023592 0.070027 -0.020948 0.0095805
2110 -0.069302 -0.028802 0.21563 -0.013386 0.00065581 -0.024081 0.051921 -0.031958 0.050691
2111 -0.060644 -0.019907 0.23517 -0.0017055 -0.00058497 -0.018412 0.064695 -0.032249 0.074212
2112 -0.066725 -0.033701 0.2358 0.0077747 0.0037442 0.002627 0.047899 0.0010309 0.059672
2113 -0.070757 -0.021426 0.21861 0.010145 0.0033635 0.00062569 0.057273 -0.0035095 0.083563
2114 -0.074838 0.01826 0.2004 0.0085451 -0.0032173 0.0069244 0.036147 -0.02894 0.053313
2115 -0.081719 0.046955 0.23024 -0.0040647 0.0014919 0.0066132 0.026631 -0.01273 0.0010835
2116 -0.053401 0.064851 0.25136 0.031706 0.026461 0.023342 0.031074 0.0092496 0.020784
2117 -0.095162 -0.018854 0.22936 0.0064958 0.00054033 0.029651 0.022198 -0.0017708 -0.0060155
2118 -0.073093 -0.017388 0.24309 0.011066 -0.0048605 0.028929 0.067792 -0.0026711 -0.001385
2119 -0.060145 -0.015193 0.22771 0.0062862 0.0058088 0.019178 0.090676 0.021169 -0.016245
2120 -0.070716 -0.039087 0.21975 0.0020264 -0.016802 -0.0020032 0.10179 -0.0017917 -0.007904
2121 -0.096427 -0.050812 0.22744 -0.011243 -0.024103 -0.019504 0.11118 -0.021542 -0.034804
2122 -0.086859 -0.022916 0.22403 -0.012793 0.0031564 0.0016243 0.15318 -0.0018824 -0.021243
2123 -0.0643 -0.011331 0.21943 0.011367 0.018016 0.028153 0.17059 0.013157 0.012227
2124 -0.066322 -0.043355 0.20719 0.011507 -0.0076251 0.018712 0.14227 -0.014963 -0.001602
2125 -0.086503 -0.04348 0.21111 -0.0010325 -0.0052259 0.0023305 0.14857 -0.016713 -0.024562
2126 -0.073094 -0.032294 0.20015 -0.0022823 -0.020667 0.022339 0.14703 -0.014084 -0.030501
2127 -0.064506 -0.029449 0.20268 0.0029679 -0.020257 0.055118 0.17171 0.036106 -0.019241
2128 -0.069927 0.012947 0.22059 -0.011372 -0.022088 0.041457 0.12559 -0.021354 -0.01493
2129 -0.071078 0.081912 0.22984 0.023488 0.0053209 0.037965 0.14294 -0.0066947 0.0015105
2130 -0.08996 0.050068 0.19513 -0.0016615 -0.03364 -0.0036059 0.063219 -0.034225 0.00063095
2131 -0.076361 0.051683 0.16426 -0.0013012 -0.024571 0.025423 0.068712 -0.0089553 0.015921
2132 -0.069692 0.024519 0.13767 -0.014751 -0.033121 0.029762 0.061876 -0.010636 0.025002
2133 -0.049284 0.0087343 0.15381 -0.0054308 -0.0082422 0.01244 0.07355 -0.031566 0.056902
2134 -0.065665 -0.01272 0.16555 -0.0049106 -0.024923 0.030099 0.068794 -0.0045363 0.090993
2135 -0.048027 0.0035853 0.18761 0.0011696 -0.0062038 0.046248 0.093838 0.012503 0.11447
2136 -0.053308 0.0059008 0.19504 0.01215 -0.018375 0.046397 0.16082 0.017773 0.10004
2137 -0.082499 0.024346 0.20397 -0.01931 -0.045795 0.015225 0.19045 0.0048627 0.057044
2138 -0.083671 0.068572 0.23448 0.00045026 -0.038376 0.023904 0.21236 0.020242 0.020825
2139 -0.069912 0.096937 0.25472 0.0014705 -0.019407 0.050343 0.25603 0.073742 0.027495
2140 -0.071593 0.10117 0.21027 0.017741 -0.011218 0.051761 0.25053 0.12453 0.026056
2141 -0.089105 0.052048 0.13586 -0.016399 -0.041198 0.0216 0.19652 0.094861 0.0092264
2142 -0.090396 0.0070939 0.1184 -0.0086989 -0.044039 0.019309 0.16778 0.082501 0.0017369
2143 -0.088617 -0.0015206 0.12391 -0.0095787 -0.03281 0.039278 0.1613 0.092051 0.038847
2144 -0.094859 -0.0012051 0.12985 -0.0017585 -0.033811 0.033036 0.17939 0.08158 0.070178
2145 -0.07727 0.01441 0.12229 0.00073176 -0.026012 0.020695 0.17045 0.05302 0.049318
2146 -0.11652 0.0014659 0.10215 -0.028908 -0.057862 0.0047338 0.17775 0.03457 0.052259
2147 -0.084993 -0.012739 0.15104 -0.023958 -0.030183 0.045743 0.23038 0.062429 0.133
2148 -0.078774 0.0068969 0.17958 0.0015024 -0.030894 0.017601 0.23699 0.055159 0.11891
2149 -0.072166 0.020062 0.1911 -0.00063739 -0.035085 0.0088 0.25064 0.058289 0.10124
2150 -0.086837 0.033868 0.1883 -0.0021872 -0.034966 0.0048487 0.22443 0.047848 0.080761
2151 -0.068088 0.049303 0.14996 -0.001787 -0.037086 0.016257 0.23298 0.080168 0.041131
2152 -0.07462 0.032799 0.12531 -0.011177 -0.041697 0.022586 0.19291 0.081348 0.015322
2153 -0.082381 0.015394 0.099344 -0.0041165 -0.057948 0.0041149 0.18199 0.10058 0.025162
2154 -0.070242 0.02361 0.10654 -0.0089863 -0.052809 0.0059437 0.16893 0.11349 0.019963
2155 -0.069684 0.047165 0.10199 -0.0056661 -0.040829 0.023942 0.19178 0.1319 0.031863
2156 -0.066595 0.050611 0.11088 0.011994 -0.04406 0.032071 0.16381 0.14453 0.073514
2157 -0.038907 0.045776 0.11857 -0.0090557 -0.043161 0.02754 0.21153 0.14004 0.090354
2158 -0.091328 0.025552 0.074287 -0.012675 -0.053642 0.0019786 0.20398 0.13049 0.12227
2159 -0.051169 0.027477 0.093283 -0.00061525 -0.026853 0.020857 0.25536 0.12727 0.14194
2160 -0.028631 0.028753 0.10641 0.001675 -0.039073 0.035726 0.30847 0.14989 0.14666
2161 -0.027942 0.047678 0.095376 0.0044252 -0.032084 0.038095 0.26962 0.1444 0.11118
2162 -0.046743 0.028104 0.080903 -0.00093461 -0.056645 -0.0044765 0.20179 0.11 0.057017
2163 -0.038895 0.027589 0.081049 -0.0083744 -0.057086 0.0041922 0.19821 0.12007 0.041637
2164 -0.0028061 0.038305 0.064946 -0.0073042 -0.037846 -0.014319 0.17811 0.12308 0.054308
2165 -0.010577 0.06352 0.078912 -0.002564 -0.050157 0.0092497 0.15747 0.1406 0.044408
2166 -0.016419 0.032496 0.047798 -0.020284 -0.070938 -0.018152 0.17294 0.1337 0.042979
2167 -0.03661 0.039861 0.064935 -0.034784 -0.054299 -0.022493 0.19732 0.14145 0.073329
2168 -0.040052 0.036137 0.042921 -0.029963 -0.06786 -0.020184 0.23613 0.14503 0.12001
2169 -0.023933 0.031713 0.068608 -0.0043831 -0.05278 0.023025 0.29566 0.1669 0.18459
2170 -0.055524 0.026238 0.039384 -0.018803 -0.064621 0.015243 0.24909 0.12272 0.15492
2171 -0.035546 0.034674 0.054571 -0.010733 -0.053472 0.0092721 0.22332 0.11515 0.14805
2172 -0.022947 0.016789 0.035457 -0.034482 -0.069443 -0.0058292 0.22608 0.080521 0.087612
2173 0.041482 0.025955 0.050224 -0.0079023 -0.063724 0.01085 0.19758 0.1297 0.067582
2174 0.05256 0.03605 0.04028 -0.017532 -0.053974 -0.0049717 0.16427 0.12629 0.049403
2175 0.092059 0.028016 0.057757 -0.0067418 -0.057095 0.008597 0.21003 0.16176 0.073373
2176 0.079397 0.016681 0.039873 0.0082984 -0.063446 -0.0012643 0.17559 0.18447 0.042014
2177 0.038416 0.026107 0.04761 0.016059 -0.055837 0.00068448 0.20111 0.19317 0.054114
2178 0.026605 0.021592 0.059306 0.017869 -0.040547 0.021983 0.25141 0.20619 0.092985
2179 -0.022537 -0.018512 0.036602 -0.005531 -0.080248 0.015492 0.28189 0.19716 0.12594
2180 -0.002848 -0.00095693 0.022489 0.00098923 -0.068199 0.022881 0.28693 0.18793 0.15311
2181 -0.0065293 -0.011241 0.015575 -0.0093406 -0.06857 -0.0056706 0.23206 0.17555 0.14729
2182 0.053089 0.0037841 0.043422 0.01074 -0.043381 0.0072781 0.23856 0.1653 0.23965
2183 0.033718 0.00077958 0.023158 -0.0065201 -0.046541 -0.0046731 0.19865 0.16184 0.2211
2184 0.026087 -0.020555 0.021455 0.0053701 -0.067192 -0.019494 0.15851 0.13975 0.17797
2185 0.057145 -0.0091494 0.032721 0.01512 -0.066653 0.013184 0.15734 0.16622 0.14218
2186 0.014954 -0.018194 0.0085977 0.0065705 -0.065194 -0.0065269 0.12765 0.15808 0.089219
2187 0.043702 -0.0078784 0.012984 0.0059007 -0.077144 0.017872 0.13582 0.16345 0.067179
2188 0.028651 0.0049571 0.0078206 0.014931 -0.070615 0.016111 0.1463 0.16703 0.05868
2189 0.02215 -0.022027 0.0004771 0.0087512 -0.079056 0.0022093 0.13388 0.18094 0.04523
2190 0.052668 -0.011332 0.018624 0.025531 -0.064357 0.042828 0.21967 0.21009 0.077871
2191 0.021007 -0.020256 0.01024 0.023272 -0.070888 0.014517 0.21814 0.194 0.088281
2192 -0.0065843 -0.041491 -0.018434 -0.0013482 -0.084818 -0.026825 0.17323 0.15171 0.089692
2193 0.013134 -0.010985 -0.00036705 0.023222 -0.057689 -0.026816 0.16971 0.13444 0.16445
2194 0.018003 -0.01943 0.016109 0.032962 -0.07937 0.0045029 0.16819 0.15678 0.1343
2195 0.020592 -0.037904 0.0078659 0.043352 -0.063701 0.0077316 0.14685 0.15873 0.11736
2196 0.03659 -0.0063588 0.010932 0.044423 -0.051682 0.01626 0.12674 0.16078 0.10348
2197 0.055989 -0.035533 0.0051788 0.032713 -0.060562 0.018899 0.14458 0.13254 0.089604
2198 0.020577 -0.029158 0.010295 0.025083 -0.056813 0.042478 0.13199 0.14311 0.077945
2199 0.041976 -0.018692 0.010742 0.040573 -0.066554 0.00029656 0.096066 0.13917 0.054835
2200 0.060005 -0.010887 -0.0027318 0.046004 -0.056875 0.018705 0.14466 0.18775 0.083306
2201 0.021873 -0.036501 -0.0044854 0.055204 -0.077785 -0.014276 0.12931 0.15156 0.043596
2202 0.043082 -0.019476 -0.0074489 0.049274 -0.051356 0.028363 0.18244 0.21138 0.079677
2203 0.043521 -0.02565 0.0055776 0.040944 -0.057717 -0.0037885 0.12828 0.1945 0.1218
2204 0.041019 -0.029575 -0.012256 0.038464 -0.058858 -0.0069098 0.11809 0.17009 0.14519
2205 0.045458 -0.034839 -0.01112 0.056555 -0.073839 0.022869 0.11459 0.14325 0.18175
2206 0.029477 -0.044164 -0.006973 0.041785 -0.077729 -0.024542 0.096573 0.11285 0.097729
2207 0.0089752 -0.053648 -0.010047 0.068315 -0.08059 -0.016994 0.10496 0.09588 0.080009
2208 0.010284 -0.067313 -0.01458 0.061115 -0.098761 -0.031965 0.0671 0.08001 0.03199
2209 0.029962 -0.057517 -0.0023837 0.075075 -0.082372 -0.022506 0.087704 0.094549 0.04664
2210 0.013391 -0.062152 0.0040028 0.098526 -0.065572 -0.026347 0.073128 0.10668 0.051201
2211 0.0090297 -0.048716 -0.021191 0.093236 -0.083053 0.0085213 0.086202 0.11998 0.058381
2212 0.020258 -0.036601 0.0045157 0.10192 -0.066654 -0.01829 0.10281 0.099448 0.046932
2213 0.000937 -0.057525 -0.0023678 0.099426 -0.082465 -0.011311 0.12858 0.097688 0.042032
2214 0.0081756 -0.03812 0.0080287 0.10499 -0.075996 -0.032092 0.12177 0.14079 0.060273
2215 -0.0033257 -0.065484 -0.018855 0.071147 -0.10286 -0.030224 0.083338 0.11733 0.042863
2216 0.028663 -0.053969 -0.013608 0.1046 -0.082447 -0.026375 0.067341 0.13561 0.072304
2217 0.070262 -0.033483 -0.006072 0.12455 -0.068638 -0.032186 0.079995 0.13596 0.13711
2218 0.07922 -0.039978 -0.022515 0.11518 -0.082579 -0.0097175 0.064249 0.085016 0.081945
2219 0.081219 -0.046972 -0.008009 0.1292 -0.07619 -0.032409 0.057473 0.097826 0.062845
2220 0.078587 -0.056187 -0.0036526 0.10657 -0.05399 -0.01463 0.073667 0.096466 0.045136
2221 0.044106 -0.070331 -0.036656 0.087148 -0.076591 -0.030571 0.056561 0.055735 0.024056
2222 -0.0010853 -0.066806 -0.03324 0.094488 -0.074262 -0.031533 0.045045 0.044795 0.015727
2223 -0.0077266 -0.06086 -0.030613 0.10999 -0.084773 -0.057404 0.044018 0.077665 0.019607
2224 0.014472 -0.047065 -0.041997 0.11128 -0.088853 -0.010165 0.063072 0.058214 0.022678
2225 0.043951 -0.058249 -0.04174 0.11151 -0.090454 -0.020306 0.060416 0.084054 0.013668
2226 0.027549 -0.053734 -0.027874 0.12652 -0.086015 -0.052388 0.0046701 0.049604 0.025119
2227 0.034038 -0.064368 -0.040407 0.1284 -0.081706 -0.018239 0.049614 0.058563 0.040619
2228 0.027957 -0.040073 -0.035471 0.13455 -0.060847 -0.01877 0.083298 0.083553 0.03796
2229 -0.026685 -0.080967 -0.064594 0.10201 -0.089657 -0.039382 0.023002 0.050903 0.01085
2230 -0.025706 -0.085542 -0.065218 0.09931 -0.088688 -0.040253 0.021726 0.035062 -0.013119
2231 -0.022858 -0.089896 -0.082241 0.08353 -0.097629 -0.051104 0.0075994 0.011942 -0.008039
2232 0.026351 -0.069041 -0.040855 0.11361 -0.0872 -0.020895 0.032113 0.080412 0.0089215
2233 0.01438 -0.046115 -0.038759 0.12018 -0.061321 0.0069734 0.061147 0.071991 0.035802
2234 -0.023642 -0.09104 -0.077332 0.091401 -0.10388 -0.064948 -0.010879 -0.0054589 -0.0095875
2235 0.00044698 -0.069444 -0.050986 0.11269 -0.077462 -0.023559 0.037285 0.029171 0.016203
2236 -0.016684 -0.10409 -0.081819 0.10316 -0.10709 -0.06717 -0.023751 -0.01334 -0.033636
2237 -0.0015658 -0.080283 -0.054633 0.12658 -0.079134 -0.047292 -0.0077573 0.0031001 -0.012246
2238 -0.017647 -0.087468 -0.082486 0.096342 -0.092964 -0.039503 -0.018433 0.0046798 -0.016575
2239 0.0042015 -0.076922 -0.05253 0.12383 -0.078555 -0.018674 0.0077204 0.023739 0.012855
2240 0.0027202 -0.077097 -0.068693 0.12494 -0.093556 -0.041925 -0.0043857 0.015629 0.0022055
2241 -0.0023612 -0.084301 -0.080497 0.11506 -0.090307 -0.045837 2.814e-05 0.0085188 -0.011064
2242 -0.042383 -0.090366 -0.0955 0.11296 -0.093638 -0.054298 -0.025218 -0.013392 -0.027803
2243 -0.015074 -0.09635 -0.074364 0.12575 -0.073118 -0.027789 -0.0037441 0.039078 -0.034223
2244 -0.0064153 -0.074425 -0.063127 0.12957 -0.086369 -0.038111 -0.01558 -0.011302 0.0039275
2245 0.012223 -0.080589 -0.059281 0.13276 -0.09608 -0.024462 -0.0044264 -0.0064625 -0.006822
2246 -0.014898 -0.086334 -0.059535 0.10867 -0.098141 -0.057293 -0.038793 -0.0030628 -0.013502
2247 -0.010519 -0.089958 -0.079628 0.11561 -0.081011 -0.049454 -0.014659 -0.0010632 -0.029581
2248 -0.0065108 -0.080303 -0.065372 0.11238 -0.097062 -0.061766 -0.039645 -0.0057235 -0.0031505
2249 -0.012792 -0.077637 -0.075305 0.12093 -0.083463 -0.048937 -0.028721 0.0053262 -0.01977
2250 -0.015533 -0.086582 -0.074999 0.11841 -0.098834 -0.036878 -0.015827 0.0047559 -0.02462
2251 0.00064514 -0.095606 -0.070282 0.13602 -0.095145 -0.055239 -0.030933 -0.018654 -0.019339
2252 -0.019616 -0.089121 -0.074956 0.12306 -0.071955 -0.056271 -0.040189 -0.0066848 -0.023709
2253 -0.016128 -0.080215 -0.073939 0.12699 -0.10607 -0.009272 -0.019725 -0.0010851 -0.039588
2254 -0.001679 -0.08722 -0.079413 0.14497 -0.084847 -0.054023 -0.045352 -0.026355 -0.036218
2255 -0.0038803 -0.092874 -0.078886 0.12505 -0.079298 -0.040864 -0.034428 0.0035342 -0.035677
2256 -0.037242 -0.11194 -0.08741 0.11416 -0.10613 -0.063086 -0.063764 -0.030656 -0.034377
2257 0.008757 -0.077533 -0.078383 0.13445 -0.072399 -0.008197 -0.0049699 -0.0055564 -0.033036
2258 -0.0018444 -0.097708 -0.071617 0.1486 -0.08322 -0.020018 -0.021596 -0.022407 -0.018226
2259 -0.031746 -0.098742 -0.085341 0.12801 -0.1057 -0.06728 -0.047782 -0.051287 -0.048305
2260 -0.042347 -0.089967 -0.085124 0.13044 -0.086612 -0.029781 -0.053038 0.0057826 -0.037085
2261 -0.011709 -0.093251 -0.077338 0.12877 -0.083002 -0.035412 -0.031764 -0.0057677 -0.032294
2262 -0.06236 -0.10495 -0.094351 0.11694 -0.089343 -0.041943 -0.029481 -0.024048 -0.048814
2263 -0.054841 -0.10137 -0.097445 0.11977 -0.099994 -0.061005 -0.069347 -0.045798 -0.058853
2264 -0.022193 -0.094704 -0.079558 0.13886 -0.080265 -0.025206 -0.030173 -0.014469 -0.024563
2265 -0.032174 -0.086769 -0.083162 0.12476 -0.094976 -0.056487 -0.046789 -0.040929 -0.042142
2266 -0.049185 -0.10356 -0.089465 0.10962 -0.079076 -0.039668 -0.050155 -0.042449 -0.045522
2267 -0.041217 -0.093278 -0.088989 0.14349 -0.088897 -0.03489 -0.046271 -0.0087897 -0.067271
2268 -0.055628 -0.10437 -0.078782 0.12626 -0.089518 -0.035431 -0.052227 -0.03177 -0.065691
2269 -0.033639 -0.097857 -0.079986 0.1334 -0.075179 -0.032812 -0.036754 -0.02745 -0.03882
2270 -0.051181 -0.11189 -0.091209 0.14526 -0.098549 -0.054334 -0.05622 -0.035431 -0.05833
2271 -0.025802 -0.098126 -0.080343 0.13894 -0.0881 -0.044725 -0.027496 -0.039111 -0.058479
2272 -0.051894 -0.10119 -0.071537 0.13669 -0.077151 -0.018496 -0.026622 -0.024521 -0.049009
2273 -0.051455 -0.10145 -0.09082 0.14149 -0.088872 -0.070517 -0.063848 -0.042012 -0.062718
2274 -0.069316 -0.094329 -0.084484 0.12571 -0.092293 -0.048019 -0.048224 -0.014212 -0.059538
2275 -0.043298 -0.11007 -0.084957 0.13677 -0.080673 -0.03797 -0.05407 -0.034932 -0.053107
2276 -0.053189 -0.11151 -0.082891 0.12173 -0.093064 -0.054231 -0.050536 -0.044703 -0.053537
2277 -0.04518 -0.087603 -0.073594 0.14296 -0.060195 -0.023352 -0.024063 -0.024433 -0.034416
2278 -0.052042 -0.096777 -0.081428 0.13516 -0.083506 -0.038024 -0.027329 -0.039493 -0.062666
2279 -0.045703 -0.10977 -0.099241 0.12152 -0.10035 -0.066185 -0.077315 -0.042414 -0.071725
2280 -0.051724 -0.089006 -0.080975 0.13755 -0.067077 -0.050016 -0.041111 -0.024314 -0.045325
2281 -0.073076 -0.099551 -0.097058 0.11144 -0.10209 -0.081957 -0.085687 -0.043444 -0.066574
2282 -0.071627 -0.10659 -0.084602 0.11463 -0.091359 -0.034399 -0.033403 -0.034705 -0.058124
2283 -0.090419 -0.10738 -0.099885 0.10826 -0.08937 -0.05392 -0.081689 -0.071935 -0.067653
2284 -0.04502 -0.075874 -0.076179 0.13669 -0.04314 -0.043731 -0.048905 -0.037245 -0.052443
2285 -0.10721 -0.13128 -0.11944 0.1074 -0.10089 -0.083473 -0.094482 -0.074386 -0.10133
2286 -0.080673 -0.11715 -0.097166 0.12263 -0.085222 -0.087624 -0.094458 -0.088426 -0.070002
2287 -0.070664 -0.11668 -0.09583 0.11584 -0.072293 -0.061385 -0.062924 -0.053776 -0.075061
2288 -0.065755 -0.085382 -0.088553 0.13852 -0.022524 -0.032246 -0.06117 -0.034967 -0.053791
2289 -0.059547 -0.10063 -0.095007 0.11806 -0.032124 -0.043978 -0.059086 -0.038427 -0.07478
2290 -0.056568 -0.099671 -0.09197 0.099493 -0.022435 -0.042999 -0.072542 -0.038237 -0.08642
2291 -0.10162 -0.1176 -0.11118 0.082863 -0.054596 -0.05708 -0.078538 -0.061858 -0.088159
2292 -0.075981 -0.08615 -0.1007 0.104 -0.011867 -0.039051 -0.051495 -0.047978 -0.073979
2293 -0.086072 -0.092205 -0.11035 0.089463 -0.0027675 -0.063593 -0.084861 -0.022118 -0.092508
2294 -0.070424 -0.092599 -0.10783 0.073024 -0.0078283 -0.050674 -0.047287 -0.037118 -0.087078
2295 -0.063755 -0.077474 -0.073588 0.11519 -0.034959 -0.049225 -0.046193 -0.041289 -0.061687
2296 -0.069876 -0.10633 -0.084131 0.10521 -0.03275 -0.031567 -0.046769 -0.026419 -0.073927
2297 -0.10529 -0.093663 -0.11027 0.088884 -0.059391 -0.056598 -0.089475 -0.048399 -0.10176
2298 -0.056619 -0.091017 -0.073489 0.12129 -0.043741 -0.043729 -0.061681 -0.02253 -0.065276
2299 -0.06624 -0.10088 -0.077112 0.10605 -0.058062 -0.04489 -0.063847 -0.01557 -0.063935
2300 -0.088342 -0.095456 -0.078506 0.097015 -0.044883 -0.044742 -0.066614 -0.02939 -0.068195
2301 -0.072393 -0.099391 -0.093479 0.069915 -0.074784 -0.064983 -0.08853 -0.037341 -0.085584
2302 -0.056334 -0.091235 -0.071243 0.087505 -0.018545 -0.038794 -0.059046 -0.012811 -0.071844
2303 -0.051606 -0.09226 -0.094026 0.078816 -0.056325 -0.045875 -0.054642 -0.033961 -0.087663
2304 -0.075337 -0.080554 -0.08916 0.070726 -0.018716 -0.040287 -0.048908 -0.023232 -0.077803
2305 -0.052779 -0.080249 -0.076223 0.089486 0.013643 -0.037148 -0.048794 -0.0027421 -0.053342
2306 -0.07501 -0.11273 -0.10044 0.076326 -0.0085777 -0.038719 -0.07694 -0.016012 -0.090642
2307 -0.069851 -0.11214 -0.09359 0.071386 -0.0046885 -0.02349 -0.069296 -0.016183 -0.084341
2308 -0.056273 -0.10437 -0.077674 0.095187 0.035201 -0.040922 -0.059653 -0.0066831 -0.072171
2309 -0.089794 -0.12171 -0.111 0.043137 0.01759 -0.047053 -0.085859 -0.032643 -0.10565
2310 -0.11512 -0.10332 -0.090761 0.043277 0.0031892 -0.069964 -0.11341 -0.054774 -0.09352
2311 -0.057467 -0.092106 -0.089694 0.078707 0.047938 -0.028866 -0.076371 -0.00018403 -0.059769
2312 -0.11047 -0.10303 -0.11162 0.061887 0.010308 -0.062897 -0.072927 -0.043244 -0.097849
2313 -0.051449 -0.086405 -0.072382 0.064268 0.021967 -0.019118 -0.026403 -0.0054147 -0.065798
2314 -0.082751 -0.088979 -0.083745 0.055888 0.0080361 -0.047469 -0.074639 -0.028725 -0.073798
2315 -0.10097 -0.10366 -0.095759 0.033248 -0.018075 -0.057631 -0.078675 -0.043805 -0.084977
2316 -0.090974 -0.098028 -0.098172 0.034128 0.0085945 -0.064172 -0.069192 -0.028726 -0.086297
2317 -0.10119 -0.10397 -0.085116 0.050759 0.0010437 -0.043503 -0.065438 -0.029956 -0.1004
2318 -0.082986 -0.097267 -0.078299 0.067729 0.034293 -0.042654 -0.063824 -0.030646 -0.083856
2319 -0.10279 -0.12404 -0.10212 0.027599 0.049412 -0.068046 -0.08244 -0.028337 -0.096615
2320 -0.064389 -0.086836 -0.069836 0.053059 0.089891 -0.023557 -0.056866 -0.005557 -0.080525
2321 -0.07367 -0.089991 -0.09362 0.039279 0.064131 -0.056668 -0.071952 -0.032487 -0.068364
2322 -0.083372 -0.10305 -0.074853 0.05252 0.07985 -0.03379 -0.051098 -0.027388 -0.10246
2323 -0.084463 -0.10334 -0.088687 0.0295 0.078389 -0.035811 -0.069015 -0.028658 -0.088513
2324 -0.078644 -0.11228 -0.08802 0.02568 0.041578 -0.062212 -0.091161 -0.0089983 -0.098553
2325 -0.065636 -0.097639 -0.099354 0.03584 0.080627 -0.023623 -0.049417 -0.0011386 -0.097602
2326 -0.081027 -0.088423 -0.081788 0.03693 0.081607 -0.052355 -0.075253 -0.014359 -0.074232
2327 -0.081579 -0.10187 -0.096381 0.046201 0.085056 -0.032966 -0.067889 -0.028819 -0.089051
2328 -0.09661 -0.10213 -0.10928 0.011611 0.088445 -0.030287 -0.075105 -0.03735 -0.097821
2329 -0.072111 -0.082907 -0.076018 0.049261 0.1056 -0.030768 -0.084231 -0.0077299 -0.08507
2330 -0.11638 -0.10012 -0.10461 0.015341 0.070304 -0.02232 -0.067057 -0.0346 -0.09224
2331 -0.10009 -0.097456 -0.092405 0.039372 0.088593 -0.014821 -0.060214 -0.020631 -0.072799
2332 -0.099665 -0.09397 -0.10266 0.027992 0.083982 -0.012622 -0.08031 -0.038451 -0.096469
2333 -0.11285 -0.10998 -0.11252 0.0087719 0.061421 -0.060533 -0.099036 -0.033831 -0.12186
2334 -0.10073 -0.10512 -0.1229 0.0041121 0.07276 -0.040005 -0.089962 -0.019972 -0.11
2335 -0.089499 -0.094414 -0.095449 0.0082324 0.12773 -0.034416 -0.065218 -0.021912 -0.083067
2336 -0.11669 -0.10572 -0.10097 0.0037826 0.075229 -0.041507 -0.066714 -0.029822 -0.10904
2337 -0.095802 -0.10265 -0.10452 0.015463 0.072148 -0.039819 -0.0565 -0.042533 -0.084266
2338 -0.11201 -0.12695 -0.1151 0.001283 0.090887 -0.04369 -0.057306 -0.028533 -0.081086
2339 -0.10181 -0.10333 -0.090064 0.023803 0.096166 -0.042711 -0.094133 -0.031703 -0.089875
2340 -0.071326 -0.10654 -0.082107 0.021383 0.11579 -0.018082 -0.062259 -0.010633 -0.079715
2341 -0.10341 -0.093411 -0.10129 0.0075236 0.10379 -0.036594 -0.053345 -0.030694 -0.10823
2342 -0.090369 -0.1013 -0.10195 0.0060939 0.082344 -0.024665 -0.077771 -0.033864 -0.091974
2343 -0.10109 -0.10807 -0.092738 0.0093041 0.072623 -0.050056 -0.087727 -0.026504 -0.082723
2344 -0.1204 -0.10108 -0.1021 -0.0066457 0.10183 -0.058447 -0.080293 -0.038555 -0.10624
2345 -0.10904 -0.12198 -0.099125 -0.0031455 0.084852 -0.059769 -0.084329 -0.059585 -0.096452
2346 -0.10444 -0.1007 -0.093878 -0.0024953 0.082971 -0.06881 -0.11977 -0.044885 -0.097512
2347 -0.096886 -0.091138 -0.064992 0.019275 0.10998 -0.045471 -0.060012 -0.045536 -0.087061
2348 -0.087977 -0.073772 -0.080315 -0.0030149 0.10845 -0.053733 -0.058108 -0.027996 -0.072851
2349 -0.10113 -0.065667 -0.090839 0.0025853 0.088829 -0.039794 -0.085264 -0.033936 -0.11408
2350 -0.09048 -0.057061 -0.074172 0.012926 0.086588 -0.036025 -0.0695 -0.0032168 -0.09636
2351 -0.13041 -0.079086 -0.091896 -0.010104 0.061547 -0.044016 -0.069176 -0.032247 -0.11467
2352 -0.080673 -0.04168 -0.06535 0.009966 0.064146 -0.050168 -0.049742 -0.027637 -0.068699
2353 -0.095714 -0.031615 -0.073953 -0.0015538 0.082746 -0.042399 -0.070748 -0.017148 -0.086668
2354 -0.10025 -0.045179 -0.057637 0.0052064 0.098465 -0.05102 -0.060315 -0.048468 -0.096468
2355 -0.12277 -0.060114 -0.09688 -0.022283 0.096644 -0.075981 -0.089761 -0.051108 -0.10604
2356 -0.070248 -0.031288 -0.048674 0.012487 0.14796 -0.035203 -0.041977 -0.044119 -0.085717
2357 -0.0845 -0.057242 -0.068677 -0.011493 0.12113 -0.053034 -0.065883 -0.057999 -0.078926
2358 -0.12726 -0.059327 -0.093241 -0.031643 0.089972 -0.070985 -0.086779 -0.061189 -0.12547
2359 -0.095092 -0.062261 -0.084844 -0.0051625 0.093511 -0.069616 -0.091805 -0.03779 -0.088675
2360 -0.083364 -0.020776 -0.075928 -0.0051923 0.07347 -0.030768 -0.027061 -0.03506 -0.081405
2361 -0.10685 -0.05741 -0.081701 -0.00053209 0.057469 -0.026979 -0.060117 -0.03201 -0.074694
2362 -0.10443 -0.057715 -0.091865 -0.0083419 0.038738 -0.04681 -0.066254 -0.031411 -0.099414
2363 -0.10114 -0.051269 -0.086508 -0.011482 0.056378 -0.053402 -0.06594 -0.044241 -0.10562
2364 -0.10981 -0.043374 -0.095092 -0.015701 0.060717 -0.046923 -0.067006 -0.029001 -0.084133
2365 -0.1224 -0.034528 -0.095946 -0.00058123 0.053206 -0.074424 -0.051242 -0.033072 -0.099182
2366 -0.087992 -0.019863 -0.10561 -0.007611 0.079845 -0.041795 -0.044088 -0.034742 -0.096882
2367 -0.11583 -0.036177 -0.094883 -0.0046008 0.070005 -0.025077 -0.031404 -0.025752 -0.096601
2368 -0.12829 -0.034132 -0.095606 -0.011761 0.10621 -0.057048 -0.06834 -0.052543 -0.11043
2369 -0.093366 -0.040206 -0.09835 -0.02057 0.089223 -0.052249 -0.050967 -0.042323 -0.082351
2370 -0.097427 -0.042671 -0.091443 -0.01985 0.11059 -0.05256 -0.032983 -0.045293 -0.09993
2371 -0.083989 -0.015335 -0.085417 -0.00764 0.075011 -0.033262 -0.051089 -0.034214 -0.09654
2372 -0.13226 -0.04545 -0.08199 -0.02087 0.050431 -0.066003 -0.055775 -0.067824 -0.097349
2373 -0.096061 -0.015634 -0.091604 -0.01406 0.05707 -0.029434 -0.037091 -0.044944 -0.077429
2374 -0.098603 -0.037779 -0.093787 -0.023979 0.035179 -0.037935 -0.032897 -0.038475 -0.087068
2375 -0.095494 -0.014933 -0.081571 -0.013139 0.040998 -0.039717 -0.044593 -0.036275 -0.092708
2376 -0.10608 -0.017398 -0.083084 -0.023489 0.052238 -0.049088 -0.028659 -0.026825 -0.090687
2377 -0.12256 -0.028172 -0.092758 -0.023519 0.036177 -0.059539 -0.0033056 -0.064316 -0.090667
2378 -0.096168 -0.0050969 -0.079912 -0.0090685 0.048766 -0.054891 -0.023202 -0.054616 -0.088716
2379 -0.13411 -0.012211 -0.093165 -0.015318 0.050925 -0.080222 -0.059708 -0.074576 -0.10606
2380 -0.10048 -0.012186 -0.094869 -0.016048 0.080894 -0.075363 -0.086434 -0.089607 -0.085665
2381 -0.11265 -0.03516 -0.093672 -0.030408 0.087774 -0.042154 -0.05763 -0.047657 -0.089335
2382 -0.1079 -0.020075 -0.091246 0.0016724 0.12444 -0.025166 -0.029706 -0.033057 -0.087324
2383 -0.12586 -0.029369 -0.096039 -0.019847 0.073312 -0.038977 -0.070362 -0.067218 -0.10184
2384 -0.087536 -0.026114 -0.080863 -0.0044372 0.077831 -0.014668 -0.015118 -0.023328 -0.070853
2385 -0.098258 -0.023278 -0.092186 -0.025787 0.03824 -0.054859 -0.056765 -0.038658 -0.083613
2386 -0.10768 -0.024313 -0.08726 -0.021267 0.02707 -0.049651 -0.057921 -0.066978 -0.10798
2387 -0.12637 -0.012627 -0.10854 -0.024407 0.040139 -0.058962 -0.068077 -0.055689 -0.10852
2388 -0.13223 0.0042482 -0.096837 -0.019996 0.033598 -0.053473 -0.012183 -0.060099 -0.11268
2389 -0.13943 0.0069737 -0.10604 -0.037526 0.028057 -0.057425 -0.023589 -0.064849 -0.10057
2390 -0.10387 0.0088692 -0.090734 -0.021586 0.039567 -0.043886 0.0072647 -0.0522 -0.07232
2391 -0.12064 0.041845 -0.10597 -0.044196 0.045896 -0.041717 0.023619 -0.03863 -0.11866
2392 -0.11556 0.03212 -0.10766 -0.022575 0.045955 -0.063038 -0.015438 -0.05537 -0.096219
2393 -0.092999 0.076276 -0.068235 -0.0071252 0.086074 -0.03744 -0.020764 -0.052211 -0.099699
2394 -0.08051 0.090431 -0.079738 -0.010235 0.11107 -0.053211 -0.03576 -0.050311 -0.099168
2395 -0.11359 0.062337 -0.10239 -0.017885 0.11698 -0.038442 -0.058846 -0.031291 -0.097048
2396 -0.11585 0.051712 -0.10247 -0.040785 0.074882 -0.059933 -0.065922 -0.053322 -0.10512
2397 -0.10935 0.047618 -0.085369 -0.011144 0.058541 -0.071485 -0.067118 -0.061432 -0.10895
2398 -0.096325 0.091983 -0.076922 -0.0084542 0.05481 -0.025586 -0.052424 -0.047102 -0.096666
2399 -0.1061 0.074459 -0.093396 -0.028194 0.021759 -0.085977 -0.0799 -0.069603 -0.10643
2400 -0.093398 0.086854 -0.082259 -0.024914 0.026979 -0.034628 -0.028677 -0.061663 -0.079735
2401 -0.07618 0.0888 -0.088033 -0.032504 0.010128 -0.05134 -0.020923 -0.027573 -0.10395
2402 -0.106 0.056725 -0.082286 -0.043983 0.027077 -0.055461 0.0090612 -0.052884 -0.11175
2403 -0.092782 0.052161 -0.09322 -0.033113 0.017576 -0.044132 0.011995 -0.052574 -0.10495
2404 -0.1082 0.042876 -0.091793 -0.032543 0.021946 -0.062434 -0.0026611 -0.065064 -0.10917
2405 -0.080115 0.050402 -0.061417 -0.0042827 0.042395 -0.038645 0.042323 -0.029805 -0.076723
2406 -0.099706 0.069667 -0.079631 -0.023002 0.041614 -0.066256 0.0050067 -0.047535 -0.088292
2407 -0.095978 0.081223 -0.086734 -0.028072 0.041593 -0.036247 0.0045605 -0.025105 -0.087792
2408 -0.1048 0.078208 -0.099388 -0.030982 0.054002 -0.048119 -0.0036556 -0.061046 -0.1103
2409 -0.09946 0.096594 -0.077931 -0.029632 0.088392 -0.0433 -0.036802 -0.055656 -0.094751
2410 -0.10624 0.076859 -0.11024 -0.036742 0.045091 -0.054481 -0.053528 -0.081926 -0.10778
2411 -0.10124 0.058745 -0.096358 -0.032541 0.05276 -0.016592 -0.011514 -0.040307 -0.09734
2412 -0.11241 0.04368 -0.096712 -0.042601 0.028539 -0.064324 -0.06723 -0.091167 -0.097669
2413 -0.13089 0.049486 -0.11104 -0.037891 0.0026585 -0.068825 -0.058696 -0.067817 -0.12833
2414 -0.092917 0.082621 -0.086139 -0.0090908 0.017168 -0.026716 -0.011922 -0.047108 -0.096988
2415 -0.11315 0.090407 -0.092172 -0.027921 0.021557 -0.037068 0.013151 -0.056168 -0.10335
2416 -0.11503 0.064222 -0.10539 -0.03573 0.011566 -0.032959 0.028685 -0.069608 -0.099917
2417 -0.10206 0.084848 -0.066889 -0.02709 0.024345 0.01451 0.025129 -0.050739 -0.084607
2418 -0.086693 0.10011 -0.056033 -0.02385 0.012205 0.065479 0.071813 -0.060869 -0.11271
2419 -0.10581 0.097209 -0.056337 -0.01739 0.0082438 0.088097 0.079477 -0.059919 -0.10728
2420 -0.10442 0.098324 -0.04274 -0.020699 0.029093 0.1112 0.093611 -0.0071196 -0.10069
2421 -0.091197 0.10627 -0.077184 -0.028979 0.0098123 0.063825 0.076215 -0.04625 -0.098395
2422 -0.11271 0.075965 -0.091357 -0.035249 -0.0097485 0.020374 0.039909 -0.03947 -0.11104
2423 -0.11186 0.10349 -0.079241 -0.033809 0.013341 -0.013378 0.039772 -0.057541 -0.095124
2424 -0.095531 0.092066 -0.068624 -0.021959 0.0081399 0.015411 0.042286 -0.040071 -0.095293
2425 -0.10743 0.10542 -0.078338 -0.020918 0.019069 -0.01343 -0.01478 -0.060101 -0.10707
2426 -0.093194 0.091857 -0.081311 -0.026518 -0.0064416 -0.013631 -0.019696 -0.069152 -0.091082
2427 -0.12535 0.066333 -0.099275 -0.037598 -0.019952 0.0011373 -0.020052 -0.054302 -0.1099
2428 -0.098446 0.071148 -0.094318 -0.043908 -0.00015321 0.001616 -0.019278 -0.075862 -0.10681
2429 -0.10354 0.032284 -0.095892 -0.035008 -0.013644 0.0088347 -0.037014 -0.053633 -0.099361
2430 -0.10653 0.048819 -0.092395 -0.035137 -0.011355 0.037053 -0.01419 -0.062963 -0.10152
2431 -0.10467 0.016675 -0.096719 -0.050567 -0.021406 0.043012 0.037473 -0.056623 -0.1225
2432 -0.10537 0.04381 -0.089683 -0.042447 -0.012726 0.096111 0.057127 -0.041353 -0.10743
2433 -0.11918 0.055406 -0.11733 -0.050667 -0.026507 0.0784 0.031031 -0.065614 -0.1145
2434 -0.10449 0.084841 -0.09208 -0.029216 -0.016898 0.10076 0.060285 -0.049634 -0.12303
2435 -0.10949 0.093377 -0.1036 -0.044306 -0.015589 0.1203 0.093599 -0.038634 -0.10803
2436 -0.1364 0.065192 -0.11493 -0.041546 -0.033629 0.086906 0.081843 -0.053245 -0.11657
2437 -0.11005 0.072258 -0.10093 -0.039826 -0.02619 0.075825 0.11588 -0.048355 -0.095627
2438 -0.10941 0.064453 -0.094754 -0.043646 -0.045401 0.059933 0.07835 -0.070815 -0.10725
2439 -0.10696 0.044809 -0.096077 -0.028945 -0.026692 0.026872 0.063564 -0.075086 -0.1134
2440 -0.11213 0.023054 -0.11471 -0.040835 -0.026333 0.042711 0.051968 -0.052356 -0.10294
2441 -0.096044 0.01768 -0.084304 -0.033725 -0.026663 0.023169 0.042392 -0.015226 -0.099975
2442 -0.093086 0.031645 -0.086888 -0.029325 -0.026434 0.057368 0.038006 -0.0089968 -0.11937
2443 -0.12355 0.014201 -0.094551 -0.038175 -0.043205 0.015577 0.0067198 -0.038357 -0.13013
2444 -0.084668 0.021776 -0.030525 -0.019134 -0.031456 0.089056 0.033434 -0.010987 -0.11349
2445 -0.08693 0.001812 -0.044009 -0.028724 -0.036837 0.12363 0.016958 -0.040148 -0.10134
2446 -0.10084 0.033027 -0.0047621 -0.037634 -0.028137 0.14995 0.057271 -0.0083781 -0.108
2447 -0.073022 0.031003 0.030184 -0.042704 -0.020118 0.16707 0.085375 -0.023168 -0.094552
2448 -0.088164 0.011318 0.034661 -0.045983 -0.015789 0.20171 0.13089 -0.019959 -0.103
2449 -0.076985 0.003464 0.044117 -0.034633 -0.02214 0.203 0.15243 -0.021469 -0.11843
2450 -0.088496 0.016979 0.049874 -0.030173 -0.00042044 0.19931 0.18469 -0.0068994 -0.09056
2451 -0.10432 -0.019355 -0.0028498 -0.052213 -0.0061012 0.15397 0.15968 -0.04477 -0.13285
2452 -0.085749 -0.021539 -0.035183 -0.048873 0.006508 0.13144 0.14678 -0.01679 -0.11763
2453 -0.048901 0.019006 -0.018947 -0.021912 0.037287 0.15025 0.11231 -0.0067003 -0.092719
2454 -0.068422 -0.0055085 -0.01365 -0.021662 -0.020244 0.13024 0.10373 -0.0085707 -0.10442
2455 -0.018873 -0.011583 0.0021261 -0.025742 -0.024484 0.1073 0.060976 -0.020301 -0.098098
2456 -0.054755 -0.0092075 0.0068025 -0.016392 -0.027315 0.10565 0.05603 -0.042081 -0.085677
2457 -0.044556 -0.011702 0.019729 -0.022702 -0.051396 0.065729 0.036954 -0.024782 -0.098977
2458 -0.041687 -0.0020165 0.044825 -0.030611 -0.046067 0.089778 0.019658 -0.018342 -0.095816
2459 -0.044679 0.008549 0.068142 0.0011089 -0.012737 0.12361 0.052882 -0.017602 -0.1055
2460 -0.04862 -0.014855 0.064558 -0.032271 -0.046218 0.15528 0.072846 -0.0062026 -0.10277
2461 -0.038331 -0.02187 0.10197 -0.0066607 -0.040189 0.19397 0.12392 -0.018733 -0.097315
2462 -0.0011328 0.012846 0.10371 -0.016301 -0.0414 0.23028 0.17858 0.0018467 -0.093484
2463 -0.024104 -0.0095989 0.076278 -0.02777 -0.039661 0.25728 0.22752 -0.017214 -0.089434
2464 -0.034676 -0.012373 0.092574 -0.02876 -0.046711 0.28188 0.25272 -0.0010639 -0.089893
2465 -0.019147 -0.015308 0.10724 -0.0113 -0.026432 0.22907 0.20978 -0.0012043 -0.10727
2466 -0.055658 -0.020172 0.10565 -0.02185 -0.046543 0.20757 0.15611 -0.026985 -0.093332
2467 -0.03126 -0.024907 0.087014 -0.030329 -0.047784 0.17385 0.10167 -0.041025 -0.091132
2468 -0.074661 -0.040741 0.04394 -0.050609 -0.064305 0.14233 0.039977 -0.044085 -0.11963
2469 -0.037542 -0.016016 0.063557 -0.020959 -0.031945 0.15327 0.0622 -0.013556 -0.096191
2470 -0.050724 -0.01755 0.083743 -0.017709 -0.043886 0.12441 0.052694 -0.033296 -0.11473
2471 -0.022875 -0.032815 0.11001 -0.022409 -0.057347 0.1121 0.072838 -0.034756 -0.09893
2472 -0.022946 -0.025569 0.12972 -0.014738 -0.055968 0.10869 0.062342 -0.0047765 -0.083829
2473 -0.021538 -0.014564 0.15112 -0.0070382 -0.048748 0.14297 0.098776 -0.0076169 -0.081829
2474 -0.038679 -0.044268 0.13128 -0.027328 -0.070739 0.11248 0.13091 -0.019567 -0.10926
2475 -0.023311 -0.037113 0.10614 -0.031278 -0.05612 0.13252 0.19938 -0.010708 -0.10645
2476 -0.019652 -0.044407 0.082432 -0.021968 -0.067031 0.18312 0.23215 -0.022748 -0.11014
2477 -0.0030233 -0.050532 0.073968 -0.024227 -0.062692 0.24652 0.21642 -0.031108 -0.098737
2478 -0.0053646 -0.031946 0.12189 -0.0036871 -0.040132 0.28967 0.26515 -0.0005085 -0.094916
2479 -0.021356 -0.031061 0.13714 -0.016957 -0.056133 0.26402 0.1792 -0.039209 -0.071726
2480 -0.0092674 -0.029435 0.17587 -0.014727 -0.054724 0.25184 0.11463 -0.036949 -0.081725
2481 -0.031389 -0.03199 0.15095 -0.015696 -0.054465 0.25878 0.10542 -0.024249 -0.094675
2482 0.0045399 -0.042164 0.15599 -0.0067362 -0.050746 0.24212 0.10742 -0.01326 -0.066914
2483 0.0015685 -0.055939 0.099497 -0.011206 -0.070946 0.17136 0.070575 -0.02547 -0.091964
2484 -0.0053328 -0.038513 0.10554 -0.0084558 -0.059377 0.16883 0.085958 -0.01937 -0.098833
2485 0.021046 -0.040028 0.11722 -0.0089956 -0.044328 0.14829 0.10377 -0.047621 -0.078923
2486 -0.0076456 -0.044352 0.15394 -0.010725 -0.046529 0.15496 0.12918 -0.0075911 -0.11355
2487 0.056583 -0.040597 0.21057 -0.0088252 -0.056699 0.1625 0.20142 -0.0081514 -0.066102
2488 0.013132 -0.038641 0.20192 -0.012695 -0.07578 0.13733 0.19879 -0.033142 -0.096061
2489 0.0040304 -0.040266 0.17299 -0.017565 -0.060151 0.16123 0.27655 -0.021692 -0.084541
2490 -0.008161 -0.03811 0.15727 -0.0042145 -0.042082 0.15406 0.26893 -0.0010124 -0.08103
2491 0.0034376 -0.069085 0.12941 -0.0029843 -0.077323 0.17573 0.22437 -0.028653 -0.08986
2492 -0.0037737 -0.049549 0.10572 0.0022659 -0.072823 0.2391 0.21534 -0.028743 -0.077989
2493 0.0063549 -0.063474 0.13403 -0.0062639 -0.056784 0.25943 0.15496 -0.031373 -0.090419
2494 -0.0094765 -0.069118 0.18865 -0.012054 -0.066505 0.24205 0.083357 -0.025844 -0.10248
2495 0.0042822 -0.055233 0.22237 -0.010113 -0.068246 0.29428 0.11675 -0.019784 -0.11016
2496 -0.0073892 -0.084787 0.1713 -0.030843 -0.086746 0.21966 0.058115 -0.033844 -0.11265
2497 0.0083594 -0.072642 0.1793 -0.017903 -0.086627 0.21045 0.079839 -0.054375 -0.10188
2498 0.024468 -0.056476 0.19332 -0.0036228 -0.077748 0.23017 0.14647 -0.024485 -0.082067
2499 0.0031467 -0.052571 0.17697 -0.0039226 -0.074649 0.15566 0.12315 -0.033505 -0.078396
2500 -0.0028647 -0.062015 0.17857 -0.0027424 -0.04358 0.16118 0.1856 -0.0033957 -0.096996
2501 -0.001186 -0.06825 0.14948 -0.0058322 -0.07715 0.13528 0.1715 -0.039126 -0.076475
2502 -0.0098274 -0.072664 0.13664 -0.018632 -0.084631 0.14291 0.19233 -0.054626 -0.10495
2503 0.018421 -0.064689 0.21483 -0.0055017 -0.073242 0.17398 0.22492 -0.014417 -0.089574
2504 0.02719 -0.066213 0.20576 -0.0096315 -0.068013 0.17092 0.24452 -0.026797 -0.058934
2505 0.025549 -0.059588 0.17054 -0.015291 -0.071574 0.1662 0.20408 -0.029207 -0.075243
2506 0.051027 -0.070792 0.14482 -0.013351 -0.066754 0.19487 0.15645 -0.028178 -0.082763
2507 0.092726 -0.057237 0.12022 -0.0056009 -0.079975 0.21224 0.11483 -0.050918 -0.085252
2508 0.15834 -0.093211 0.10203 -0.011361 -0.075976 0.27247 0.12372 -0.034598 -0.082032
2509 0.18146 -0.056686 0.1466 -0.0010105 -0.063297 0.25302 0.11385 -0.030279 -0.067851
2510 0.060702 -0.08319 0.18016 -0.01724 -0.099037 0.21895 0.075539 -0.056209 -0.088571
2511 0.01734 -0.066825 0.2218 0.00206 -0.058078 0.25005 0.12461 0.0046507 -0.08306
2512 0.024359 -0.064679 0.2099 0.0029502 -0.064199 0.18569 0.14327 -0.01334 -0.08734
2513 0.0070976 -0.093144 0.19433 -0.0135 -0.09206 0.1573 0.1439 -0.05772 -0.085099
2514 0.025436 -0.088298 0.18734 -0.0072994 -0.083801 0.14573 0.18274 -0.01554 -0.091859
2515 0.013975 -0.069463 0.14248 -0.0092092 -0.077981 0.17229 0.22269 -0.026171 -0.086728
2516 0.052084 -0.090397 0.11281 -0.010639 -0.087822 0.12409 0.18704 -0.029531 -0.093358
2517 0.049382 -0.070682 0.12405 -0.0097888 -0.054323 0.15054 0.1907 -0.019261 -0.084047
2518 0.083141 -0.093586 0.15563 -0.049949 -0.091874 0.12765 0.11164 -0.050342 -0.12072
2519 0.15001 -0.087151 0.2111 -0.012798 -0.087284 0.15419 0.13073 -0.023102 -0.085316
2520 0.13958 -0.074275 0.21539 -0.0066281 -0.071985 0.16264 0.10277 -0.021652 -0.064916
2521 0.1145 -0.07818 0.19271 -0.014528 -0.072236 0.1773 0.12115 -0.030783 -0.078805
2522 0.064605 -0.080274 0.13187 -0.022588 -0.085987 0.17561 0.095256 -0.031833 -0.12217
2523 0.048254 -0.063919 0.11218 -0.010297 -0.086588 0.20027 0.10077 -0.046543 -0.058084
2524 0.031203 -0.090023 0.091372 -0.015967 -0.078858 0.22808 0.12258 -0.020964 -0.018454
2525 0.033331 -0.094188 0.079268 -0.017517 -0.077469 0.24741 0.17899 -0.014204 0.032447
2526 0.04934 -0.094702 0.087595 -0.016147 -0.08323 0.19504 0.15961 -0.036064 0.022247
2527 0.070918 -0.079767 0.076531 -0.015707 -0.088661 0.182 0.18726 -0.034884 0.016388
2528 0.15589 -0.077331 0.1097 -0.0063764 -0.073952 0.17872 0.1801 0.0027852 0.016948
2529 0.18484 -0.075446 0.15349 -0.010056 -0.096592 0.13272 0.14123 -0.021775 -0.011471
2530 0.16548 -0.09077 0.15272 -0.016746 -0.10399 0.12127 0.076427 -0.051435 -0.017551
2531 0.13723 -0.081875 0.20037 -0.0043258 -0.083334 0.13163 0.1028 -0.029936 -0.01487
2532 0.075912 -0.10294 0.16437 -0.011596 -0.090055 0.13042 0.091974 -0.027086 -0.04631
2533 0.03812 -0.081684 0.11831 -0.027905 -0.097755 0.11811 0.072858 -0.015736 -0.058879
2534 0.051419 -0.076388 0.11415 -0.020925 -0.069186 0.10969 0.074822 0.039123 -0.037939
2535 0.036268 -0.076423 0.062543 -0.033215 -0.093027 0.11597 0.059926 0.057783 -0.063838
2536 0.063906 -0.087997 0.07646 -0.017685 -0.090378 0.10755 0.12058 0.081443 -0.052858
2537 0.13352 -0.10582 0.042056 -0.029954 -0.098699 0.12069 0.12966 0.11027 -0.043847
2538 0.1728 -0.074946 0.050792 -0.026924 -0.087069 0.1579 0.144 0.13928 -0.057267
2539 0.17269 -0.068021 0.061219 -0.016874 -0.08338 0.15681 0.15034 0.1279 -0.048666
2540 0.14932 -0.073505 0.073125 0.0015062 -0.089541 0.18637 0.15822 0.070101 0.013064
2541 0.13464 -0.08446 0.065002 -0.0077936 -0.088082 0.18687 0.16276 0.045371 0.084845
2542 0.085948 -0.098004 0.057608 -0.013693 -0.081652 0.17628 0.11657 0.041791 0.10615
2543 0.089777 -0.066769 0.055685 -0.0060132 -0.081383 0.1448 0.057787 0.02405 0.14122
2544 0.049925 -0.1008 0.029671 -0.015963 -0.10183 0.097089 0.062831 0.01692 0.13293
2545 0.089104 -0.096568 0.058448 -0.017613 -0.081835 0.079458 0.030855 0.03629 0.13261
2546 0.10085 -0.098092 0.033164 -0.020153 -0.10268 0.11672 0.049218 0.040979 0.047867
2547 0.1725 -0.097776 0.050991 -0.016212 -0.088066 0.11296 0.073782 0.084719 0.0041978
2548 0.22524 -0.081431 0.031037 -0.00090213 -0.093387 0.082574 0.040766 0.083829 -0.0069617
2549 0.22274 -0.062145 0.051984 -0.0056819 -0.090058 0.071082 0.06547 0.13043 -0.0030112
2550 0.18186 -0.07614 0.04495 -0.0021517 -0.086849 0.085711 0.041704 0.11461 -0.014931
2551 0.15183 -0.092514 0.038976 -0.0093115 -0.09233 0.09505 0.093388 0.13779 -0.0040402
2552 0.12817 -0.080879 0.035463 0.00054873 -0.09098 0.092529 0.089902 0.17331 0.0010603
2553 0.11631 -0.075193 0.019749 -0.0045111 -0.095801 0.079897 0.053246 0.15783 0.0012508
2554 0.14569 -0.072138 0.0096059 -0.0033708 -0.10281 0.083606 0.045829 0.14761 0.063471
2555 0.1648 -0.077112 0.014332 -0.013191 -0.092723 0.052735 0.046343 0.097526 0.13141
2556 0.24385 -0.056377 0.038419 0.00049958 -0.075213 0.083234 0.071807 0.13291 0.18578
2557 0.24945 -0.088721 -0.00063476 -0.02152 -0.11187 0.059552 0.021841 0.080866 0.11874
2558 0.29169 -0.076766 0.026732 0.00634 -0.081885 0.091581 0.047645 0.12053 0.18496
2559 0.19225 -0.10844 -0.0075618 -0.0036898 -0.11386 0.03036 -0.0071513 0.086005 0.13518
2560 0.17903 -0.085105 0.018815 0.0059504 -0.085137 0.082088 0.046333 0.13822 0.075374
2561 0.12594 -0.086929 -0.00012891 -0.0037693 -0.081597 0.070207 0.066836 0.16384 0.13591
2562 0.10881 -0.10104 0.0026576 -0.0032191 -0.086528 0.039996 -0.00039966 0.16095 0.26555
2563 0.12119 -0.10365 0.006354 0.0074811 -0.089459 0.078505 0.068294 0.18758 0.30168
2564 0.087588 -0.071003 -0.02321 -0.013799 -0.05792 0.086493 0.035898 0.19981 0.23544
2565 0.14027 -0.091767 0.016097 -0.00083849 -0.08791 0.070762 0.021262 0.19611 0.19764
2566 0.082625 -0.10649 -0.020217 0.0011617 -0.099311 0.047201 0.0059258 0.1308 0.13041
2567 0.18114 -0.090996 -0.0061101 -0.0087681 -0.091062 0.05799 0.03596 0.15579 0.11626
2568 0.23684 -0.084151 -0.0016637 0.0053621 -0.070923 0.093438 0.049044 0.15522 0.093808
2569 0.27567 -0.092855 -0.010087 -0.0052276 -0.10141 0.041727 0.015167 0.10723 0.091219
2570 0.21972 -0.09372 -0.017751 -0.0094974 -0.076834 0.077026 0.016171 0.13739 0.076569
2571 0.20679 -0.082494 -0.021514 -0.0048372 -0.079645 0.055965 0.025445 0.096831 0.09062
2572 0.17299 -0.097069 -0.016378 -0.022577 -0.089756 0.054593 0.008999 0.12301 0.14484
2573 0.090816 -0.099393 -0.036941 -0.022677 -0.10074 0.021402 -0.033057 0.11201 0.19205
2574 0.10035 -0.092408 -0.021525 -0.010327 -0.082498 0.036951 0.0024268 0.17446 0.2538
2575 0.087633 -0.10366 -0.036958 -0.021306 -0.097708 0.029349 0.00070065 0.20835 0.20588
2576 0.11654 -0.070567 -0.011612 -0.0070961 -0.071209 0.059698 0.031935 0.23181 0.1781
2577 0.11495 -0.098641 -0.028816 -0.0013259 -0.07333 0.059067 0.016398 0.2104 0.10107
2578 0.14029 -0.086166 -0.013349 -0.0042757 -0.079281 0.040626 0.022772 0.19756 0.11457
2579 0.054628 -0.12149 -0.047443 -0.024166 -0.10835 0.012514 -0.014204 0.16373 0.065454
2580 0.091526 -0.099115 -0.038446 -0.017485 -0.088132 0.054703 0.00428 0.16429 0.10645
2581 0.12815 -0.080369 -0.02238 0.0063949 -0.064763 0.069552 0.042184 0.19017 0.10516
2582 0.10006 -0.084964 -0.024023 -0.018085 -0.066764 0.033871 -0.00038226 0.13288 0.17616
2583 0.091452 -0.093238 -0.053407 -0.013315 -0.081115 0.017459 -0.012358 0.086597 0.23286
2584 0.10305 -0.096263 -0.05233 -0.028894 -0.088855 0.007388 -0.013225 0.12009 0.27566
2585 0.10575 -0.077437 -0.024404 -0.0069542 -0.069406 0.020897 0.0068893 0.14118 0.24089
2586 0.098458 -0.092022 -0.049257 -0.017894 -0.089287 0.034595 0.0088832 0.22525 0.16042
2587 0.082337 -0.084636 -0.033551 -0.011694 -0.069468 0.0066942 -0.015113 0.19961 0.14753
2588 0.073155 -0.10003 -0.041574 -0.012414 -0.085249 0.002053 -0.022849 0.20697 0.086198
2589 0.074504 -0.099075 -0.047968 -0.025553 -0.067979 0.015072 -0.027235 0.21008 0.10454
2590 0.060543 -0.10752 -0.037612 -0.021093 -0.08323 0.02149 -0.0028613 0.23054 0.089949
2591 0.094001 -0.096634 -0.037645 -0.020403 -0.074911 0.014059 -0.013247 0.21612 0.17957
2592 0.02875 -0.13241 -0.073659 -0.027293 -0.096042 -0.0065121 -0.035584 0.19302 0.22826
2593 0.030188 -0.085043 -0.055152 -0.015223 -0.064482 -0.0047934 -0.02561 0.20146 0.28024
2594 0.064657 -0.1009 -0.051996 -0.016202 -0.061873 0.013795 -0.014186 0.19051 0.27658
2595 0.050186 -0.10833 -0.051329 -0.013832 -0.069754 -0.0037659 -0.049992 0.19445 0.19446
2596 0.024044 -0.099497 -0.076603 -0.036612 -0.063895 0.018253 -0.0069381 0.23741 0.11339
2597 0.033783 -0.10649 -0.061546 -0.022012 -0.073136 0.0014015 -0.033404 0.23629 0.12395
2598 0.027002 -0.098536 -0.05887 -0.017751 -0.057036 0.01816 -0.01213 0.25973 0.13449
2599 0.01589 -0.12313 -0.063153 -0.011641 -0.072097 -0.002901 -0.013156 0.23414 0.122
2600 0.016149 -0.11066 -0.066577 -0.015771 -0.058588 -0.00045227 -0.036553 0.24046 0.12839
2601 0.011138 -0.1285 -0.07609 -0.020261 -0.080829 -0.026564 -0.065799 0.20306 0.18971
2602 0.044646 -0.096754 -0.043114 0.011429 -0.061799 0.013275 -0.034215 0.20292 0.27591
2603 0.019475 -0.094948 -0.055757 0.01208 -0.05772 0.014874 -0.007531 0.23817 0.28614
2604 0.037653 -0.10441 -0.067381 -0.0078802 -0.071591 -0.0087673 -0.031727 0.19783 0.273
2605 0.013462 -0.10618 -0.078895 -0.01419 -0.074542 -0.025589 -0.032543 0.1507 0.26229
2606 -0.015039 -0.12202 -0.090148 -0.03114 -0.093413 -0.03006 -0.035559 0.14051 0.22342
2607 0.00082933 -0.1047 -0.078342 -0.0141 -0.089263 -0.026861 -0.043506 0.15417 0.14703
2608 0.00021796 -0.11457 -0.078965 -0.030609 -0.076114 -0.0096924 -0.062502 0.12917 0.14391
2609 0.011027 -0.093125 -0.074199 -0.010399 -0.054885 -0.0025937 -0.041508 0.17209 0.16011
2610 -0.018575 -0.09856 -0.085802 -0.024559 -0.045696 -0.031235 -0.053894 0.18183 0.13094
2611 0.0022239 -0.099284 -0.073046 -0.026079 -0.045147 -0.00085623 -0.05155 0.21805 0.13085
2612 -0.0037875 -0.080239 -0.065769 -0.013768 -0.018557 -0.028617 -0.040396 0.25474 0.24127
2613 0.015761 -0.097083 -0.086563 -0.0045082 -0.046828 -0.025679 -0.045362 0.24463 0.28946
2614 -0.01617 -0.10548 -0.090826 -0.024248 -0.054439 -0.03287 -0.040378 0.21763 0.3069
2615 -0.020572 -0.11324 -0.09758 -0.025858 -0.0397 -0.023321 -0.044045 0.21744 0.29332
2616 -0.044063 -0.10926 -0.093403 -0.036418 -0.04405 -0.040343 -0.060461 0.14777 0.18303
2617 -0.013624 -0.11748 -0.085737 -0.014387 -0.047421 -0.011324 -0.057787 0.16719 0.17741
2618 -0.022706 -0.12474 -0.10135 -0.033717 -0.052252 -0.021255 -0.055913 0.1356 0.1433
2619 -0.008937 -0.10953 -0.10159 -0.021267 -0.034893 -0.0032264 -0.015179 0.12771 0.14107
2620 -0.012738 -0.11617 -0.088048 -0.021117 -0.035654 -0.018748 -0.034345 0.1324 0.14675
2621 -0.0042398 -0.10606 -0.071761 -0.010277 -0.037894 -0.045999 -0.053671 0.11626 0.13254
2622 -0.040301 -0.11434 -0.099925 -0.0067663 -0.026335 -0.03049 -0.072767 0.11701 0.21898
2623 -0.0088725 -0.095158 -0.065198 0.0008139 -0.014036 -0.014571 -0.052794 0.11723 0.30386
2624 -0.023384 -0.092823 -0.089272 -0.0015959 0.0057033 -0.042583 -0.07897 0.12088 0.27863
2625 -0.036895 -0.083287 -0.079185 0.0052243 0.025963 -0.012734 -0.039146 0.132 0.22915
2626 -0.036147 -0.094332 -0.11146 -0.032345 0.021572 -0.026265 -0.046422 0.10668 0.16236
2627 -0.023498 -0.045376 -0.074012 -0.021575 0.012101 -0.056497 -0.080318 0.10073 0.1493
2628 -0.020849 0.082379 -0.076996 -0.028525 0.02988 -0.033648 -0.047704 0.10926 0.13917
2629 -0.048101 0.13474 -0.077939 -0.022715 -0.013471 -0.036349 -0.082 0.081772 0.15527
2630 -0.042732 0.19276 -0.099293 -0.025825 -0.015131 -0.03433 -0.056827 0.082522 0.24442
2631 -0.019633 0.068466 -0.098817 -0.038164 -0.014502 -0.041032 -0.067753 0.077102 0.32617
2632 -0.058615 -0.016699 -0.10862 -0.041884 -0.049743 -0.059863 -0.097679 0.060581 0.33593
2633 -0.058026 -0.056813 -0.10765 -0.030214 -0.023614 -0.068384 -0.083215 0.052981 0.311
2634 -0.065388 -0.053278 -0.10573 -0.029584 -0.0078345 -0.067375 -0.074531 0.045951 0.24956
2635 -0.058739 -0.070382 -0.093791 -0.025194 0.0090947 -0.045677 -0.064047 0.06311 0.17148
2636 -0.04028 -0.049377 -0.087884 -0.0062333 0.064444 -0.046168 -0.058233 0.09705 0.17458
2637 -0.029322 -0.057851 -0.077128 -0.0047531 0.074953 -0.043059 -0.070249 0.05327 0.17681
2638 -0.055603 -0.044106 -0.091141 -0.0041429 0.091082 -0.0337 -0.049516 0.068229 0.14914
2639 -0.046144 -0.04745 -0.098465 -0.00045268 0.089942 -0.040662 -0.088522 0.082949 0.17811
2640 -0.066126 -0.083644 -0.11146 -0.0059425 0.054051 -0.024283 -0.043388 0.044579 0.18783
2641 -0.070507 -0.068179 -0.095402 -0.0075923 0.02357 -0.060244 -0.086424 0.045398 0.28633
2642 -0.042498 -0.054903 -0.098865 -0.00024204 -0.0024708 -0.068856 -0.06877 0.022718 0.32678
2643 -0.02029 -0.068848 -0.10647 -0.016892 0.0018084 -0.040807 -0.068936 0.058138 0.25105
2644 -0.066381 -0.063182 -0.11726 -0.0059216 -0.015932 -0.043308 -0.067062 0.041637 0.19793
2645 -0.057473 -0.075317 -0.10435 -0.012931 -0.021953 -0.072679 -0.093848 0.002537 0.16857
2646 -0.067514 -0.011961 -0.0912 0.0010888 -0.010294 -0.059201 -0.090795 0.022007 0.16998
2647 -0.071345 0.11337 -0.10405 -0.018781 0.0066553 -0.053302 -0.093741 0.033216 0.12598
2648 -0.014837 0.19427 -0.083427 0.0094992 0.045325 -0.050013 -0.066927 0.045526 0.16307
2649 -0.065808 0.22119 -0.10824 0.0094295 0.082424 -0.057664 -0.086453 0.011206 0.14189
2650 -0.015999 0.18154 -0.10286 0.01413 0.15305 -0.038526 -0.069579 0.017225 0.15119
2651 -0.037881 0.096596 -0.10553 0.0059199 0.15822 -0.061557 -0.093265 0.031965 0.1633
2652 -0.028002 0.047182 -0.096391 0.0046301 0.14621 -0.054838 -0.068381 0.049165 0.13697
2653 -0.038003 0.00043707 -0.11713 0.0057303 0.14004 -0.06491 -0.089738 0.030044 0.13897
2654 -0.070235 -0.0030274 -0.11469 -0.0094495 0.06731 -0.075441 -0.095494 0.0004341 0.13281
2655 -0.040136 -0.0092219 -0.1163 -0.0029993 0.030339 -0.054242 -0.08724 -0.0055162 0.13554
2656 -0.054488 -0.014626 -0.11951 0.014231 0.023028 -0.047263 -0.069476 0.031153 0.1359
2657 -0.062459 -0.0038809 -0.10923 -0.0070288 0.026457 -0.065875 -0.072072 -0.0022669 0.13702
2658 -0.0535 -0.031835 -0.11741 -0.0072086 -0.00037333 -0.097086 -0.12296 -0.018537 0.10957
2659 -0.028642 -0.0064699 -0.10027 0.0049216 0.023996 -0.056617 -0.084424 0.015302 0.13104
2660 -0.039073 0.034476 -0.093929 0.0086718 0.042535 -0.034258 -0.06554 0.035152 0.13193
2661 -0.050534 0.086121 -0.10463 0.003462 0.053154 -0.07138 -0.079517 -0.0049282 0.10208
2662 -0.085816 0.1831 -0.1189 -0.0069778 0.070594 -0.072921 -0.089743 -0.0054185 0.11246
2663 -0.052057 0.23591 -0.09444 0.0092424 0.1175 -0.069982 -0.076559 -0.0048288 0.24867
2664 -0.041868 0.21295 -0.11017 -0.0030473 0.16866 -0.061843 -0.074855 -0.0070392 0.32505
2665 -0.06849 0.14266 -0.10134 0.023883 0.1533 -0.037645 -0.078901 0.0023405 0.30888
2666 -0.084411 0.057229 -0.11812 -0.0061269 0.14526 -0.051556 -0.070117 0.0051002 0.20048
2667 -0.080633 0.023694 -0.12703 -0.0077167 0.05708 -0.063217 -0.063293 -0.01381 0.12864
2668 -0.047484 0.06004 -0.10289 0.018054 0.041799 -0.052949 -0.064969 0.0095895 0.13217
2669 -0.051795 0.011085 -0.10575 0.0013937 0.044998 -0.06502 -0.073786 -0.0023908 0.11895
2670 -0.049387 0.034661 -0.11257 -0.0040961 0.010467 -0.088681 -0.087602 -0.018391 0.10447
2671 -0.037378 0.055066 -0.095018 0.0056442 0.030666 -0.054022 -0.091718 -0.00010145 0.13112
2672 -0.039259 0.075732 -0.11491 -0.0015856 0.030156 -0.084594 -0.070104 -0.030722 0.13286
2673 -0.052191 0.10737 -0.11479 0.0019346 0.035745 -0.055125 -0.06599 -0.0072521 0.12736
2674 -0.031162 0.16317 -0.095099 0.011015 0.060294 -0.055056 -0.068886 0.00020757 0.11432
2675 -0.040663 0.20862 -0.11354 -0.008785 0.097043 -0.074237 -0.065502 -0.0073628 0.11208
2676 -0.044265 0.26111 -0.094696 0.011535 0.16915 -0.059429 -0.048729 0.0072169 0.11251
2677 -0.036236 0.29109 -0.10263 0.014555 0.1971 -0.04324 -0.078325 0.011557 0.10464
2678 -0.059288 0.20545 -0.13026 0.0065857 0.18027 -0.098841 -0.093271 -0.024454 0.077493
2679 -0.047109 0.13306 -0.10438 0.0016559 0.13208 -0.071283 -0.072887 -0.0096041 0.096503
2680 -0.01966 0.083556 -0.09751 0.031826 0.11567 -0.058664 -0.048603 -0.0012144 0.10348
2681 -0.036882 0.075361 -0.1181 0.0043963 0.051989 -0.059445 -0.074009 -0.017145 0.071004
2682 -0.036973 0.081407 -0.11216 -0.0013635 0.040978 -0.073326 -0.090185 -0.015445 0.067865
2683 -0.044924 0.098792 -0.10653 0.011537 0.045587 -0.063468 -0.053871 -0.015975 0.096395
2684 -0.050416 0.1211 -0.12419 -0.0044631 0.023776 -0.075669 -0.084478 -0.047486 0.049776
2685 -0.063647 0.14357 -0.11372 0.014937 0.019496 -0.07381 -0.057634 -0.055476 0.080646
2686 -0.040408 0.18234 -0.097311 0.037177 0.056985 -0.043781 -0.03617 0.0070337 0.080357
2687 -0.06467 0.22184 -0.12195 0.011018 0.061124 -0.040943 -0.060336 0.015293 0.063667
2688 -0.047991 0.29782 -0.10697 0.036348 0.020953 -0.054274 -0.069592 -0.022637 0.058128
2689 -0.071973 0.28392 -0.11262 0.017078 0.045692 -0.063565 -0.091098 -0.016027 0.053078
2690 -0.037404 0.27157 -0.092625 0.035618 0.088702 -0.040556 -0.059704 0.0080924 0.057489
2691 -0.028925 0.21524 -0.089089 0.040108 0.13349 -0.051568 -0.05964 -0.002938 0.067369
2692 -0.041467 0.17004 -0.091212 0.016739 0.14215 -0.046189 -0.042787 0.0033017 0.07444
2693 -0.073438 0.12961 -0.11459 0.028299 0.17783 -0.05718 -0.052673 -0.017579 0.03757
2694 -0.049379 0.10246 -0.099659 0.038799 0.17183 -0.064842 -0.094539 -0.039319 0.038741
2695 -0.087091 0.11804 -0.1093 0.017709 0.112 -0.089123 -0.094425 -0.032309 0.036511
2696 -0.074982 0.12351 -0.10127 0.0214 0.074947 -0.052344 -0.078761 -0.02066 0.036962
2697 -0.031883 0.22418 -0.08995 0.03369 0.061946 -0.044775 -0.038297 -0.0047999 0.046332
2698 -0.058495 0.35296 -0.085994 0.05515 0.072835 -0.037077 -0.014083 0.01016 0.038563
2699 -0.040466 0.35454 -0.088607 0.0337 0.049625 -0.042438 -0.018799 -0.018831 0.016313
2700 -0.073518 0.34275 -0.11245 0.02134 0.038584 -0.070269 -0.040976 -0.019011 0.037664
2701 -0.074649 0.24962 -0.095654 0.019501 0.040983 -0.05996 -0.016442 -0.027011 0.019214
2702 -0.0287 0.20576 -0.067498 0.037921 0.055732 -0.041662 -0.0034279 0.031808 0.036405
2703 -0.070922 0.15865 -0.10156 0.026281 0.033861 -0.017383 0.004926 0.010578 0.030275
2704 -0.079213 0.13909 -0.088255 0.032981 0.030991 -0.068774 -0.03533 -0.036062 0.020856
2705 -0.077024 0.15908 -0.091938 0.066181 0.02819 -0.027056 -0.037096 0.011787 0.044036
2706 -0.093006 0.1347 -0.095662 0.037132 0.023809 -0.072247 -0.056112 -0.044153 0.027337
2707 -0.056407 0.21882 -0.091745 0.025512 0.036578 -0.045398 -0.042009 -0.034243 0.022297
2708 -0.077469 0.33321 -0.10747 0.032772 0.039208 -0.054909 -0.068055 -0.025444 0.022978
2709 -0.08028 0.38992 -0.1098 0.022112 0.039867 -0.051321 -0.063221 -0.036704 -0.010612
2710 -0.088951 0.3643 -0.089906 0.037572 0.032606 -0.068212 -0.079597 -0.0082542 -0.0063614
2711 -0.078223 0.33882 -0.09648 0.050303 0.047235 -0.040813 -0.062013 -0.033024 -0.0028809
2712 -0.067034 0.32962 -0.088653 0.066463 0.067234 -0.025874 -0.025739 -0.010665 0.02796
2713 -0.056095 0.25991 -0.098577 0.057623 0.033034 -0.028116 -0.018925 -0.010915 0.01508
2714 -0.082137 0.20836 -0.10866 0.028313 0.026513 -0.076937 -0.045771 -0.046785 0.00056063
2715 -0.086918 0.18857 -0.10818 0.033174 0.019492 -0.057748 -0.0017276 0.0025342 -0.015079
2716 -0.095899 0.19087 -0.10878 0.048694 0.036851 -0.040819 0.0059563 0.0050539 -0.0022384
2717 -0.067671 0.18631 -0.090001 0.053274 0.02677 -0.044481 -0.01611 0.0036435 0.016732
2718 -0.11818 0.21531 -0.12387 0.028354 0.0085397 -0.080982 -0.063476 -0.016177 -0.025377
2719 -0.12322 0.30505 -0.12547 0.022884 0.0047189 -0.10442 -0.087332 -0.054267 -0.019667
2720 -0.096285 0.37812 -0.12038 0.038915 0.017168 -0.093905 -0.085698 -0.048837 -0.032486
2721 -0.087506 0.35269 -0.11665 0.027755 0.028047 -0.082856 -0.061724 -0.020528 -0.015656
2722 -0.088018 0.37365 -0.11873 0.035045 0.0094666 -0.073147 -0.06775 -0.048778 -0.028375
2723 -0.10039 0.33959 -0.12868 0.041195 0.019446 -0.068488 -0.079897 -0.022848 -0.025635
2724 -0.07332 0.30952 -0.10342 0.031935 0.006775 -0.07089 -0.057723 -0.021909 -0.038474
2725 -0.083302 0.2817 -0.12375 0.028116 -0.0070658 -0.068411 -0.025629 -0.032569 -0.034684
2726 -0.084823 0.32208 -0.10425 0.039596 0.0021334 -0.068202 -0.025055 -0.022329 -0.023313
2727 -0.10682 0.32136 -0.11251 0.042996 -0.0086574 -0.086863 -0.034231 -0.02282 -0.048673
2728 -0.072336 0.35744 -0.10087 0.049426 0.0015419 -0.063625 -0.011857 -0.02474 -0.00020242
2729 -0.086277 0.32436 -0.11639 0.038057 0.010051 -0.053406 -0.0016634 0.00026964 -0.019822
2730 -0.087059 0.35033 -0.090777 0.051367 0.0047603 -0.046027 -0.0084595 -0.020061 -0.023781
2731 -0.11729 0.3668 -0.11011 0.025967 0.0030595 -0.071009 -0.067476 -0.024651 -0.052641
2732 -0.10247 0.3788 -0.10748 0.067527 0.0012687 -0.06048 -0.041352 -0.0058913 -0.04247
2733 -0.11705 0.32888 -0.12243 0.037397 -0.021842 -0.079801 -0.030058 -0.050952 -0.02737
2734 -0.10599 0.32976 -0.11799 0.038228 -0.0055128 -0.078682 -0.018384 -0.035662 -0.036579
2735 -0.088025 0.28206 -0.097494 0.043968 -0.0061336 -0.071534 -0.00067019 -0.0021323 -0.034379
2736 -0.10454 0.26127 -0.1127 0.057938 -0.0069444 -0.081705 0.0035237 -0.015333 -0.056788
2737 -0.080938 0.26776 -0.1079 0.065108 -0.0053252 -0.069786 0.017998 -0.028173 -0.062518
2738 -0.10913 0.26026 -0.1202 0.039658 -0.016636 -0.041947 0.016351 0.0004867 -0.045297
2739 -0.10532 0.26325 -0.11497 0.054309 -0.020657 -0.075919 -0.011865 -0.044304 -0.058597
2740 -0.12714 0.27243 -0.14136 0.021079 -0.030638 -0.11701 -0.056991 -0.063764 -0.066026
2741 -0.093044 0.32779 -0.10563 0.044669 -0.011148 -0.064301 -0.023717 -0.018224 -0.052116
2742 -0.090015 0.32677 -0.10752 0.056809 -0.0053491 -0.077232 -0.036353 -0.035715 -0.035095
2743 -0.11269 0.3054 -0.11407 0.05214 -0.01653 -0.088524 -0.039029 -0.053225 -0.067945
2744 -0.1146 0.26519 -0.12981 0.03927 -0.010751 -0.083745 0.027295 -0.047915 -0.050934
2745 -0.10621 0.23665 -0.13611 0.04872 -0.028781 -0.098076 0.0069585 -0.031786 -0.078154
2746 -0.09528 0.21414 -0.12253 0.05427 -0.027932 -0.074648 0.026262 -0.021856 -0.071443
2747 -0.087082 0.22402 -0.11093 0.05673 -0.020543 -0.068469 0.046736 -0.0063362 -0.051023
2748 -0.085833 0.2094 -0.1121 0.052201 -0.017854 -0.08292 0.02772 -0.031527 -0.068003
2749 -0.094864 0.21233 -0.11858 0.057481 -0.017955 -0.068161 0.016694 -0.043847 -0.042262
2750 -0.10635 0.1863 -0.12661 0.046251 -0.023035 -0.084333 -0.016882 -0.060267 -0.063242
2751 -0.092697 0.19479 -0.13621 0.051551 -0.028756 -0.071094 0.00077173 -0.013958 -0.064581
2752 -0.096129 0.21071 -0.11413 0.045151 -0.020177 -0.046815 -0.018884 -0.027178 -0.074701
2753 -0.08576 0.24045 -0.12985 0.052682 -0.035248 -0.076236 -0.045481 -0.059768 -0.07887
2754 -0.10346 0.24931 -0.13365 0.062922 -0.030889 -0.059218 -0.016537 -0.046599 -0.05864
2755 -0.086873 0.24603 -0.12314 0.055942 -0.033489 -0.065189 0.017797 -0.030529 -0.057009
2756 -0.1044 0.19516 -0.11397 0.042862 -0.02732 -0.06012 0.036251 -0.011129 -0.087259
2757 -0.074685 0.21155 -0.098812 0.069623 -0.023761 -0.062831 0.056995 -0.019559 -0.063968
2758 -0.072677 0.19904 -0.10597 0.059163 -0.022792 -0.090903 0.017299 -0.04434 -0.072338
2759 -0.093708 0.18706 -0.14241 0.045673 -0.039322 -0.078924 0.051653 -0.0595 -0.091777
2760 -0.12446 0.16265 -0.15018 0.043623 -0.066523 -0.087285 0.027457 -0.07988 -0.095987
2761 -0.097941 0.15813 -0.10652 0.061963 -0.024774 -0.056367 0.05307 -0.041601 -0.075486
2762 -0.090192 0.16343 -0.09533 0.060104 -0.027585 -0.090728 -0.014026 -0.041291 -0.066456
2763 -0.10072 0.15926 -0.088914 0.093824 -0.024646 -0.062079 0.043638 -0.044361 -0.063755
2764 -0.088795 0.15281 -0.074237 0.070924 -0.058896 -0.09249 0.007642 -0.055092 -0.083115
2765 -0.11537 0.14158 -0.060341 0.092474 -0.045087 -0.073372 0.014966 -0.060082 -0.082444
2766 -0.092288 0.16515 -0.055624 0.080804 -0.048808 -0.061413 0.02957 0.00034757 -0.072844
2767 -0.10328 0.13957 -0.079708 0.072345 -0.056919 -0.061924 0.027974 -0.036633 -0.084023
2768 -0.09516 0.1296 -0.071671 0.064155 -0.057539 -0.065345 0.036688 -0.047583 -0.11088
2769 -0.096212 0.14253 -0.068275 0.058315 -0.03282 -0.054127 0.045221 -0.044043 -0.069802
2770 -0.10906 0.11732 -0.094258 0.058135 -0.050541 -0.069608 0.017865 -0.038834 -0.071682
2771 -0.12302 0.12843 -0.11153 0.047226 -0.051092 -0.087679 0.026449 -0.047564 -0.099931
2772 -0.093796 0.11696 -0.092305 0.045716 -0.047573 -0.072551 0.057613 -0.041294 -0.089831
2773 -0.081377 0.099128 -0.094739 0.052926 -0.067013 -0.074452 0.0022369 -0.038415 -0.08853
2774 -0.091299 0.10906 -0.10955 0.054616 -0.046054 -0.060743 0.013271 -0.028355 -0.07629
2775 -0.10887 0.11687 -0.10427 0.061466 -0.053815 -0.059864 0.014045 -0.020735 -0.079089
2776 -0.065411 0.12111 -0.08938 0.076557 -0.041756 -0.027166 0.0013985 -0.041616 -0.069289
2777 -0.13862 0.07967 -0.11867 0.059667 -0.064317 -0.057687 -0.025188 -0.073356 -0.099058
2778 -0.11856 0.11062 -0.11469 0.057677 -0.047297 -0.021078 -0.023154 -0.076916 -0.076168
2779 -0.10429 0.081651 -0.10198 0.064807 -0.058838 -0.010389 -0.01366 -0.069717 -0.097327
2780 -0.081667 0.097176 -0.088394 0.058127 -0.052599 0.012159 0.015324 -0.055737 -0.097867
2781 -0.10677 0.080522 -0.094077 0.061758 -0.04587 0.013438 -0.027262 -0.034207 -0.10128
2782 -0.094759 0.080217 -0.10483 0.051668 -0.04811 0.015527 0.019602 -0.076208 -0.12339
2783 -0.10263 0.074983 -0.10504 0.056138 -0.038361 0.00068552 -0.010134 -0.036598 -0.084665
2784 -0.099012 0.072058 -0.096258 0.065078 -0.049492 0.019224 -0.0051306 -0.035798 -0.079685
2785 -0.098664 0.062384 -0.12564 0.043839 -0.063793 -0.023447 -0.018057 -0.046019 -0.11964
2786 -0.10978 0.055509 -0.11941 0.053979 -0.061604 -0.014938 -0.011423 -0.041799 -0.097684
2787 -0.091886 0.036505 -0.10551 0.054549 -0.071644 -0.04428 -0.021349 -0.074399 -0.10226
2788 -0.13238 0.03176 -0.1349 0.031639 -0.073415 -0.041361 0.0062949 -0.08017 -0.12109
2789 -0.12978 0.035876 -0.11934 0.031319 -0.067746 0.0076079 0.026219 -0.08052 -0.10246
2790 -0.08923 0.057271 -0.090919 0.08159 -0.039527 0.045127 0.058493 -0.02309 -0.082702
2791 -0.11831 0.033007 -0.13569 0.04754 -0.073437 0.013655 0.044407 -0.084601 -0.10864
2792 -0.091973 0.057532 -0.1102 0.05852 -0.046458 0.069074 0.06571 -0.048851 -0.11374
2793 -0.084154 0.039178 -0.11483 0.05662 -0.055579 0.051173 0.054254 -0.071711 -0.08156
2794 -0.10229 0.052713 -0.10303 0.06041 -0.05685 0.028702 -0.023782 -0.089272 -0.08935
2795 -0.11765 0.024549 -0.12951 0.036251 -0.059111 0.06035 -0.031598 -0.069632 -0.11345
2796 -0.10129 0.010684 -0.11837 0.047161 -0.081361 0.043679 -0.063804 -0.11064 -0.13091
2797 -0.12793 0.0075998 -0.13934 0.032591 -0.066072 0.075888 -0.03898 -0.079223 -0.12863
2798 -0.083701 0.036395 -0.10267 0.068041 -0.063753 0.11234 -0.022776 -0.052483 -0.093388
2799 -0.12539 -0.0087392 -0.13127 0.039432 -0.078074 0.17173 -0.031283 -0.094823 -0.12882
2800 -0.10235 0.048986 -0.11529 0.062752 -0.051065 0.15457 -0.025529 -0.063894 -0.11962
2801 -0.12191 0.026722 -0.11054 0.070702 -0.056835 0.14712 -0.044695 -0.064794 -0.11276
2802 -0.095877 0.021057 -0.1219 0.064602 -0.059646 0.18013 -0.011161 -0.065714 -0.12304
2803 -0.092848 0.013513 -0.11373 0.054672 -0.077357 0.16437 -0.031597 -0.045445 -0.10781
2804 -0.10474 0.0091784 -0.12642 0.036173 -0.057808 0.13857 -0.044773 -0.088845 -0.11636
2805 -0.11486 0.018184 -0.10759 0.049013 -0.044578 0.15416 -0.011809 -0.049525 -0.11783
2806 -0.12396 0.0074194 -0.1083 0.028473 -0.057189 0.12893 -0.047805 -0.074935 -0.12282
2807 -0.089604 0.0050449 -0.085619 0.070933 -0.04953 0.1301 -0.047212 -0.076946 -0.10505
2808 -0.075675 0.03023 -0.074023 0.057303 -0.00015079 0.21664 0.047192 -0.017586 -0.095733
2809 -0.10723 -0.011114 -0.082406 0.069954 -0.038352 0.18734 0.0076662 -0.066276 -0.1063
2810 -0.090778 -0.0042586 -0.02273 0.071244 -0.014222 0.19524 0.03912 -0.053897 -0.12619
2811 -0.1269 -0.039823 -0.032183 0.048734 -0.068253 0.18784 -0.027226 -0.074927 -0.11884
2812 -0.09042 -0.0027076 0.038953 0.073364 -0.037974 0.21668 0.018838 -0.053247 -0.099521
2813 -0.10249 0.00010792 0.02827 0.069965 -0.037825 0.24218 0.0013717 -0.054358 -0.11592
2814 -0.11699 -0.012567 0.032496 0.077595 -0.079985 0.23582 -0.020834 -0.080328 -0.11536
2815 -0.088245 -0.010221 0.0053425 0.060605 -0.046086 0.24558 -0.012921 -0.053268 -0.12099
2816 -0.10033 -0.039796 -0.029341 0.048305 -0.047137 0.19503 -0.034937 -0.055969 -0.13715
2817 -0.099437 -0.04171 -0.030305 0.062715 -0.059648 0.17402 -0.017153 -0.067279 -0.11387
2818 -0.080449 -0.031655 -0.047828 0.054866 -0.049229 0.1494 -0.034409 -0.057309 -0.10571
2819 -0.0512 0.0022709 -0.035242 0.066726 -0.027269 0.17954 -0.016295 -0.06269 -0.080967
2820 -0.020181 -0.027474 -0.040345 0.059436 -0.03501 0.17443 -0.0036713 -0.04726 -0.10286
2821 -0.025123 -0.041598 -0.051769 0.060616 -0.013021 0.16833 -0.0024574 -0.06408 -0.10012
2822 -0.033094 -0.019283 -0.056492 0.065456 0.0021182 0.21276 0.0014665 -0.052121 -0.1129
2823 -0.039855 -0.049647 -0.043686 0.045047 0.0068075 0.22175 -0.0041896 -0.050341 -0.11789
2824 -0.063297 -0.022142 -0.022439 0.074247 -0.021033 0.24582 0.0035642 -0.047131 -0.10728
2825 -0.096748 -0.033316 0.021737 0.048067 -0.052184 0.23664 -0.031402 -0.090472 -0.12364
2826 -0.10057 -0.039451 0.063814 0.072357 -0.062705 0.26786 -0.010848 -0.049282 -0.11886
2827 -0.072831 -0.037285 0.08456 0.073287 -0.053296 0.24909 -0.013904 -0.048512 -0.11019
2828 -0.079142 -0.04774 0.097197 0.067968 -0.060846 0.24855 -0.01684 -0.063633 -0.13268
2829 -0.085994 -0.036374 0.095843 0.064108 -0.036597 0.23371 -0.00079643 -0.039093 -0.10909
2830 -0.070325 -0.053898 0.083509 0.035128 -0.048228 0.18397 -0.0043426 -0.070163 -0.12161
2831 -0.057226 -0.041873 0.096866 0.065358 -0.0043888 0.18621 0.028751 -0.046194 -0.11797
2832 -0.028968 -0.055047 0.036352 0.043829 0.0021304 0.17701 0.0095552 -0.057444 -0.13076
2833 -0.019899 -0.055392 0.017539 0.043059 -0.0034004 0.174 -0.011111 -0.056294 -0.12957
2834 0.02533 -0.086686 0.033545 0.051189 -0.011451 0.14455 -0.016997 -0.091275 -0.11697
2835 0.024498 -0.051021 0.068392 0.061099 0.013678 0.15062 -0.0036532 -0.062125 -0.12369
2836 0.060797 -0.047745 0.13416 0.062419 0.016007 0.18238 0.0082107 -0.058495 -0.11852
2837 0.085745 -0.05497 0.15903 0.06152 -0.017534 0.18478 -0.011135 -0.051036 -0.11891
2838 0.042774 -0.076664 0.12636 0.051 -0.044744 0.1881 -0.016172 -0.047256 -0.13264
2839 0.026843 -0.098679 0.15528 0.0457 -0.033875 0.24132 -0.0057977 -0.044396 -0.12109
2840 0.050191 -0.032583 0.16144 0.05929 0.0028741 0.2642 0.00018614 -0.059337 -0.11861
2841 -0.00976 -0.070298 0.16338 0.05897 0.024183 0.26819 0.05371 -0.064957 -0.11214
2842 -0.040421 -0.081982 0.14691 0.038861 0.0072826 0.27505 0.022654 -0.051047 -0.13616
2843 -0.031613 -0.041357 0.14651 0.045481 0.044432 0.27398 0.037468 -0.022098 -0.12993
2844 -0.031264 -0.061121 0.16001 0.027031 0.027281 0.26994 -0.00016838 -0.044168 -0.13602
2845 -0.034175 -0.098246 0.17337 0.021681 0.01003 0.24734 0.027405 -0.029768 -0.11933
2846 -0.0084668 -0.05708 0.1988 0.041112 0.0075994 0.25755 0.012209 -0.031749 -0.12
2847 0.0091618 -0.067135 0.18427 0.045942 0.023679 0.21653 0.0099032 -0.052579 -0.11639
2848 -0.05547 -0.094909 0.13718 -0.006338 -0.0033321 0.14071 -0.010553 -0.060899 -0.13951
2849 0.032069 -0.081354 0.1546 0.033732 0.013127 0.17029 -0.011499 -0.0571 -0.1299
2850 0.081458 -0.099128 0.14393 0.017682 0.014656 0.16695 0.0095348 -0.04106 -0.13041
2851 0.078826 -0.074813 0.16655 0.015353 0.027716 0.16546 -0.0010113 -0.04732 -0.13073
2852 0.11456 -0.10258 0.15375 0.020693 0.0087248 0.16416 0.019443 -0.07807 -0.14787
2853 0.11603 -0.076512 0.19039 0.054323 0.064454 0.18505 0.053616 -0.038211 -0.10723
2854 0.059712 -0.1002 0.16502 0.018903 0.056353 0.18052 -0.0046997 -0.041651 -0.12419
2855 0.042681 -0.10007 0.15978 0.028993 0.070872 0.23676 0.0065142 -0.070771 -0.14193
2856 0.0071095 -0.089105 0.19262 0.041864 0.071902 0.26842 0.059218 -0.040452 -0.13042
2857 -0.0082118 -0.08231 0.1836 0.032264 0.10597 0.23924 0.031362 -0.064372 -0.13732
2858 -0.0090232 -0.082834 0.19531 0.034894 0.11956 0.26507 0.051026 -0.066462 -0.11479
2859 0.013515 -0.094179 0.15266 0.023824 0.12561 0.25201 0.02718 -0.083183 -0.14004
2860 0.060634 -0.10792 0.17036 0.032625 0.13412 0.24068 -0.0025265 -0.060943 -0.11843
2861 0.033333 -0.10503 0.14831 0.014075 0.092328 0.18844 -0.017503 -0.062053 -0.14718
2862 0.1043 -0.080402 0.17641 0.028465 0.087237 0.15748 -0.022529 -0.074964 -0.12429
2863 0.15595 -0.074877 0.21634 0.022935 0.083106 0.20531 0.016035 -0.036394 -0.096875
2864 0.11383 -0.11421 0.16876 0.0026754 0.015355 0.13804 -0.044001 -0.062194 -0.15692
2865 0.13663 -0.10641 0.17328 0.027686 0.031035 0.13031 -0.052207 -0.064835 -0.13734
2866 0.11907 -0.12188 0.16059 0.010316 0.028444 0.10683 -0.038103 -0.10007 -0.1531
2867 0.096565 -0.10427 0.18711 0.013576 0.052663 0.139 0.018501 -0.065995 -0.11723
2868 0.082133 -0.096709 0.20031 0.022956 0.11096 0.15304 0.012024 -0.065926 -0.12517
2869 0.078302 -0.12063 0.20618 0.011226 0.092151 0.13201 0.041188 -0.075446 -0.13444
2870 0.12887 -0.10326 0.20727 0.016357 0.10145 0.15944 0.019892 -0.057756 -0.11079
2871 0.21453 -0.095403 0.26082 0.022637 0.09246 0.17635 0.036636 -0.040577 -0.11559
2872 0.16213 -0.10549 0.22871 0.014777 0.060559 0.17754 -0.01743 -0.055047 -0.13318
2873 0.19097 -0.094362 0.21971 0.021547 0.065568 0.20322 0.0019638 -0.074777 -0.11834
2874 0.14347 -0.10454 0.20944 0.0090975 0.066258 0.23691 -0.0090523 -0.044008 -0.15097
2875 0.12225 -0.12141 0.17554 -0.0054922 0.047867 0.19311 -0.040068 -0.060298 -0.12494
2876 0.10215 -0.12636 0.16421 0.007938 0.050356 0.20337 -0.032705 -0.072988 -0.10002
2877 0.10185 -0.10571 0.18607 0.0052282 0.075625 0.17748 -0.0097707 -0.072279 -0.12787
2878 0.10208 -0.096564 0.16857 0.018558 0.096444 0.13735 -0.024027 -0.083339 -0.15085
2879 0.11384 -0.10065 0.19488 -0.00013139 0.12717 0.17519 0.036547 -0.056569 -0.12608
2880 0.077857 -0.12382 0.19419 -0.0034912 0.10158 0.12778 0.0064609 -0.04122 -0.1207
2881 0.063475 -0.11709 0.23187 0.007559 0.093212 0.11106 -0.0025252 -0.05967 -0.11178
2882 0.058844 -0.092042 0.24216 0.013199 0.080931 0.11712 0.0053287 -0.06547 -0.11731
2883 0.097783 -0.094097 0.21466 -0.0018705 0.0686 0.12624 0.015593 -0.048851 -0.11406
2884 0.10595 -0.10818 0.20462 0.0036197 0.05406 0.12152 -0.015994 -0.049611 -0.13233
2885 0.07982 -0.11267 0.18084 -0.0067001 0.046319 0.14083 0.01165 -0.039821 -0.11448
2886 0.077319 -0.10159 0.189 0.0094101 0.037218 0.12667 -0.0091558 -0.050362 -0.1186
2887 0.082597 -0.11489 0.20827 -0.0086797 0.038567 0.095724 -0.045062 -0.065822 -0.13472
2888 0.068346 -0.11611 0.24203 -0.0053895 0.049317 0.10089 -0.027408 -0.053682 -0.14757
2889 0.042344 -0.10784 0.28369 -0.0093593 0.059426 0.10269 -0.0088242 -0.046313 -0.12414
2890 0.052583 -0.10786 0.28945 0.003981 0.087205 0.12077 -0.0024004 -0.055473 -0.11182
2891 0.045152 -0.12882 0.27719 -0.0056888 0.082004 0.090458 -0.051206 -0.059263 -0.14237
2892 0.01045 -0.12383 0.20695 -0.0090186 0.089993 0.093767 -0.036453 -0.060364 -0.13768
2893 0.052129 -0.11869 0.19074 0.010772 0.12805 0.084666 -0.029399 -0.054984 -0.13388
2894 0.045098 -0.12952 0.14012 0.0027318 0.14675 0.098285 -0.014145 -0.059174 -0.13753
2895 0.041886 -0.11391 0.11384 -0.017758 0.097051 0.1051 -0.036641 -0.051735 -0.13558
2896 0.086095 -0.14136 0.13286 -0.00099776 0.08118 0.11838 -0.017847 -0.052875 -0.11062
2897 0.098404 -0.12141 0.14195 -0.0042975 0.05869 0.14366 -0.024433 -0.025865 -0.089329
2898 0.025442 -0.11768 0.12394 -0.022987 0.060539 0.08213 -0.038469 -0.051355 -0.13853
2899 0.031481 -0.094969 0.15344 -0.0071171 0.062368 0.077818 -0.058566 -0.034336 -0.12652
2900 0.0072795 -0.14852 0.20078 -0.010157 0.033437 0.052977 -0.060852 -0.070456 -0.13831
2901 0.042108 -0.13298 0.25672 -0.0031067 0.060736 0.11208 0.0015122 -0.022796 -0.12644
2902 -0.0079932 -0.13408 0.25225 -0.023536 0.053786 0.068715 -0.039334 -0.053817 -0.12842
2903 0.014995 -0.13041 0.23908 -0.011046 0.060175 0.065413 -0.06213 -0.052267 -0.12872
2904 0.019954 -0.11573 0.17611 0.00041395 0.084754 0.094412 -0.021126 -0.056267 -0.11886
2905 0.012493 -0.13808 0.12228 -0.019386 0.088123 0.051111 -0.057152 -0.077778 -0.11954
2906 0.024591 -0.12618 0.1163 -0.014316 0.12413 0.076669 -0.043698 -0.062488 -0.1364
2907 0.03726 -0.13604 0.091007 -0.017275 0.16189 0.056238 -0.052185 -0.036998 -0.10733
2908 0.038839 -0.11257 0.10834 -0.013185 0.17546 0.094497 -0.014831 -0.018299 -0.13152
2909 0.021287 -0.14325 0.11309 0.001625 0.1582 0.059396 -0.056767 -0.052409 -0.12452
2910 0.047016 -0.10767 0.13568 0.021215 0.18111 0.074934 -0.006463 -0.0086594 -0.10711
2911 0.042944 -0.12381 0.12596 -0.0070446 0.14087 0.078683 -0.042359 -0.01909 -0.10407
2912 0.021613 -0.13738 0.1063 -0.0076943 0.083138 0.061162 -0.045875 -0.04433 -0.13573
2913 0.031512 -0.14668 0.11627 0.0021459 0.065737 0.066271 -0.043321 -0.0079104 -0.10689
2914 -0.0093196 -0.1365 0.083892 -0.034264 0.065616 0.025289 -0.060207 -0.068231 -0.11959
2915 0.024949 -0.12046 0.10361 -0.0056337 0.055695 0.070738 -0.044204 -0.021451 -0.10286
2916 -0.025262 -0.12996 0.063705 -0.023613 0.080725 0.049247 -0.04756 -0.034001 -0.1145
2917 0.010366 -0.151 0.055842 -0.022503 0.086194 0.0068455 -0.083966 -0.048602 -0.12494
2918 0.011885 -0.13786 0.068468 -0.011463 0.1308 0.036534 -0.063562 0.003258 -0.13336
2919 0.031444 -0.12537 0.096005 0.0048072 0.12347 0.050833 -0.027188 0.0063877 -0.11714
2920 0.043872 -0.1443 0.083571 -0.0039426 0.15148 0.044092 -0.037994 -0.010263 -0.1215
2921 -0.0099692 -0.16472 0.067008 -0.023312 0.14932 0.0207 -0.04577 -0.053583 -0.13873
2922 -0.035201 -0.13358 0.069564 -0.014672 0.1514 0.052719 -0.032967 -0.025203 -0.12939
2923 0.0036481 -0.12341 0.0756 -0.003462 0.1762 0.010478 -0.069403 -0.026024 -0.12775
2924 0.015337 -0.10858 0.064207 -0.0074618 0.18645 0.050147 -0.027079 -0.031664 -0.11194
2925 -0.0083646 -0.12148 0.025043 -0.018362 0.15564 0.0026653 -0.069305 -0.037474 -0.12419
2926 -0.014416 -0.14793 0.04425 -0.027221 0.13926 -0.00034594 -0.083241 -0.061275 -0.13255
2927 -0.021117 -0.13679 0.022896 -0.024241 0.095166 0.010273 -0.069737 -0.033745 -0.12319
2928 -0.018679 -0.11844 0.024013 -0.015371 0.11145 1.1523e-05 -0.060343 -0.041455 -0.1224
2929 0.0033899 -0.13724 0.031289 -0.010261 0.091824 0.0022003 -0.053259 -0.040826 -0.12814
2930 -0.026501 -0.13025 0.026496 -0.01433 0.13947 0.018429 -0.029846 0.0062441 -0.13035
2931 0.041557 -0.11237 0.031782 -0.01625 0.13783 0.0032777 -0.077552 -0.016116 -0.14196
2932 0.029626 -0.10971 0.040839 -0.0044901 0.20036 0.027496 -0.049338 0.0093534 -0.12849
2933 -0.037906 -0.14066 0.011785 -0.02253 0.18165 -0.0028148 -0.073494 -0.015357 -0.12683
2934 0.0017131 -0.12902 0.026502 -0.01849 0.23514 -0.0076361 -0.07628 -0.031297 -0.10033
2935 -0.026508 -0.12408 0.026878 -0.0059394 0.23475 -0.011667 -0.078456 -0.033448 -0.13129
2936 -0.05527 -0.12127 -0.012396 -0.031929 0.20027 0.0045414 -0.069312 -0.038638 -0.1269
2937 0.009349 -0.12053 0.017961 0.004121 0.20127 0.03183 -0.044028 -0.015618 -0.12075
2938 -0.026932 -0.1155 0.0043174 -0.020069 0.1387 -0.018741 -0.094655 -0.047289 -0.12449
2939 -0.022674 -0.13218 0.023504 -0.0054486 0.12709 -0.0069124 -0.073131 -0.037649 -0.12608
2940 -0.028385 -0.13684 -0.01031 -0.032658 0.11579 -0.010864 -0.075957 -0.038189 -0.11941
2941 -0.030506 -0.12868 0.010327 -0.024368 0.11221 -0.004315 -0.057643 -0.02673 -0.12209
2942 -0.048778 -0.13894 -0.012477 -0.021768 0.077064 -0.021566 -0.10276 -0.02779 -0.15161
2943 -0.0068092 -0.128 -0.0043203 -0.027968 0.11615 -0.012558 -0.066475 -0.0055902 -0.11844
2944 -0.036351 -0.13497 -0.019564 0.0040425 0.15448 -0.018369 -0.083871 -0.01566 -0.11802
2945 -0.042392 -0.16074 -0.034617 -0.031207 0.16964 -0.01203 -0.083398 -0.032791 -0.15594
2946 -0.047323 -0.16493 -0.034011 -0.034937 0.19165 -0.031511 -0.078834 -0.035441 -0.15811
2947 -0.019695 -0.14084 -0.0015444 -0.0020269 0.26158 -0.012373 -0.06979 -0.024081 -0.11789
2948 -0.054276 -0.13984 -0.031498 -0.021837 0.23439 -0.049434 -0.11569 -0.068462 -0.12673
2949 -0.039507 -0.15123 -0.011742 -0.011336 0.21075 -0.021155 -0.092682 -0.028132 -0.1354
2950 -0.013149 -0.14087 0.00015494 -0.00049622 0.16549 -0.021116 -0.085138 -0.037062 -0.099842
2951 -0.06342 -0.15698 -0.037539 -0.037936 0.12201 -0.013538 -0.079514 -0.030713 -0.12894
2952 -0.053251 -0.14882 -0.028752 -0.032336 0.094376 -0.042179 -0.08464 -0.040473 -0.12425
2953 -0.045653 -0.14446 -0.027496 -0.022396 0.10618 -0.04918 -0.089317 -0.049913 -0.14092
2954 -0.039834 -0.1525 -0.019719 -0.019665 0.098705 -0.037991 -0.074343 -0.034754 -0.12421
2955 -0.075826 -0.16135 -0.034623 -0.039195 0.1044 -0.030323 -0.074199 -0.023044 -0.13194
2956 -0.072937 -0.15765 -0.038026 -0.028765 0.087783 -0.041424 -0.092885 -0.039314 -0.13405
2957 -0.038968 -0.1353 -0.02847 -0.014855 0.12686 -0.012825 -0.061201 -0.020355 -0.1063
2958 -0.07078 -0.14872 -0.026863 -0.035715 0.15072 -0.025177 -0.088437 0.0012349 -0.13315
2959 -0.056351 -0.16707 -0.048587 -0.017994 0.17069 -0.040508 -0.078783 -0.035455 -0.11689
2960 -0.038932 -0.15983 -0.02584 -0.016064 0.19279 -0.032519 -0.084389 0.022614 -0.11527
2961 -0.078874 -0.13419 -0.052344 -0.037834 0.19857 -0.04814 -0.095496 0.026704 -0.1267
2962 -0.036735 -0.15886 -0.058498 -0.021084 0.1863 -0.068772 -0.10068 0.0047536 -0.12093
2963 -0.023176 -0.14658 -0.039621 -0.015053 0.14064 -0.043113 -0.10584 -0.0023867 -0.072336
2964 -0.030768 -0.16529 -0.037605 -0.021823 0.10975 -0.055454 -0.092644 -0.040027 -0.028535
2965 -0.011289 -0.14188 -0.031918 -0.011063 0.10549 -0.020785 -0.06267 -0.018487 0.0014451
2966 -0.033641 -0.17387 -0.053042 -0.043003 0.079655 -0.061137 -0.10106 -0.044358 0.025286
2967 -0.013162 -0.13509 -0.046595 -0.015843 0.092295 -0.013388 -0.066852 -0.008788 -0.032884
2968 -0.017633 -0.14947 -0.082389 -0.036382 0.074924 -0.040099 -0.096439 -0.022068 -0.069533
2969 0.0014953 -0.15131 -0.061452 -0.017982 0.089613 -0.057851 -0.10666 -0.059809 -0.085833
2970 -0.028776 -0.1696 -0.068946 -0.025262 0.075722 -0.055562 -0.098221 -0.020369 -0.084922
2971 -0.029827 -0.16097 -0.062659 -0.037822 0.083692 -0.078723 -0.12679 -0.031159 -0.097642
2972 -0.022129 -0.14516 -0.039603 -0.014652 0.11292 -0.038014 -0.073223 -0.02655 -0.086361
2973 -0.04669 -0.14512 -0.069606 -0.025751 0.1256 -0.055346 -0.079069 0.0061701 -0.081211
2974 -0.054251 -0.17248 -0.06881 -0.025661 0.13944 -0.069447 -0.10009 -0.04103 -0.11006
2975 -0.032533 -0.13867 -0.066003 -0.020051 0.19685 -0.043178 -0.099101 -0.010471 -0.07093
2976 -0.021584 -0.1518 -0.050307 -0.020181 0.16326 -0.044589 -0.065338 0.0087091 -0.10668
2977 -0.057426 -0.15349 -0.090981 -0.03384 0.10779 -0.045411 -0.084974 0.041679 -0.10668
2978 -0.066037 -0.15777 -0.083794 -0.03264 0.074876 -0.066792 -0.11514 0.0087584 -0.11901
2979 -0.074788 -0.14009 -0.094858 -0.03108 0.061385 -0.053883 -0.11024 0.0092481 -0.10872
2980 -0.04318 -0.14805 -0.083421 -0.03523 0.067895 -0.076264 -0.11922 -0.0069422 -0.1092
2981 -0.062461 -0.15347 -0.091885 -0.02784 0.059064 -0.059546 -0.093808 -0.022073 -0.11371
2982 -0.057092 -0.15882 -0.089318 -0.035439 0.060893 -0.063877 -0.1081 -0.015733 -0.1082
2983 -0.080284 -0.15536 -0.096872 -0.056099 0.061012 -0.058168 -0.10613 -0.017663 -0.10292
2984 -0.080685 -0.1617 -0.10794 -0.045709 0.044721 -0.07941 -0.087327 -0.067064 -0.079025
2985 -0.078857 -0.14135 -0.093629 -0.030029 0.065821 -0.050111 -0.081803 -0.020124 -0.0050749
2986 -0.076818 -0.14409 -0.11 -0.052019 0.04174 -0.056492 -0.10769 -0.028734 -0.0010144
2987 -0.075729 -0.12851 -0.090196 -0.044008 0.061119 -0.064003 -0.098975 -0.0075845 -0.024154
2988 -0.080551 -0.14152 -0.080749 -0.048858 0.032828 -0.057245 -0.084721 -0.0067048 -0.050993
2989 -0.069372 -0.11955 -0.088413 -0.029888 0.037237 -0.080316 -0.10139 -0.0043552 -0.086733
2990 -0.046453 -0.071878 -0.083937 -0.010708 0.069897 -0.046557 -0.065023 0.027395 -0.057622
2991 -0.074105 -0.032272 -0.09264 -0.026827 0.055136 -0.043658 -0.03088 0.039904 -0.071142
2992 -0.086646 0.067463 -0.090714 -0.022977 0.043215 -0.06445 -0.068306 0.024864 -0.084801
2993 -0.068827 0.10391 -0.080607 -0.010617 0.042374 -0.069731 -0.10805 0.031454 -0.077211
2994 -0.084289 0.082534 -0.098601 -0.037617 0.046634 -0.056672 -0.071498 0.037103 -0.07579
2995 -0.06983 0.04756 -0.086704 -0.030437 0.027113 -0.053283 -0.084654 0.0088229 -0.05517
2996 -0.095762 -0.016895 -0.10634 -0.027096 0.020812 -0.087675 -0.1019 -0.012377 -0.045419
2997 -0.091463 -0.075619 -0.096071 -0.038996 0.015631 -0.065616 -0.096416 -0.017508 0.020711
2998 -0.076084 -0.082574 -0.098515 -0.025166 0.01075 -0.063387 -0.076072 -0.0048681 0.039542
2999 -0.11723 -0.11131 -0.11861 -0.051166 -0.0034004 -0.081229 -0.12739 -0.029418 -0.002898
3000 -0.092817 -0.093943 -0.10447 -0.024176 0.013589 -0.06245 -0.079585 -0.021319 -0.028108
3001 -0.080908 -0.10028 -0.091965 -0.0098353 0.011678 -0.071071 -0.091611 -0.0082691 -0.029297
3002 -0.08744 -0.10944 -0.11137 -0.034995 -0.0072827 -0.078462 -0.097407 -0.036899 -0.064397
3003 -0.10218 -0.10557 -0.10516 -0.027685 -0.021483 -0.082654 -0.10492 -0.03131 -0.087636
3004 -0.077062 -0.078331 -0.094176 -0.014225 0.0088157 -0.057535 -0.070109 -0.01699 -0.039026
3005 -0.077834 -0.088755 -0.08214 -0.012914 0.016485 -0.038216 -0.071405 -0.0077204 -0.064255
3006 -0.073325 -0.08941 -0.12428 -0.022744 0.0039042 -0.075527 -0.10631 -0.0097107 -0.055635
3007 -0.10226 -0.094374 -0.12763 -0.058894 -0.0027966 -0.058279 -0.093518 0.027269 -0.094974
3008 -0.089608 -0.11806 -0.12232 -0.027974 -0.022447 -0.08641 -0.1092 0.030139 -0.087284
3009 -0.092949 -0.077953 -0.10624 -0.027704 0.0024018 -0.082081 -0.11278 0.052808 -0.085883
3010 -0.091761 0.0015625 -0.11194 -0.020663 -0.003669 -0.080143 -0.087826 0.066388 -0.091933
3011 -0.073182 0.14457 -0.088211 -0.015753 0.0043302 -0.056304 -0.093342 0.10122 -0.078112
3012 -0.092793 0.15079 -0.10868 -0.012803 -0.020541 -0.065215 -0.11631 0.10294 -0.079412
3013 -0.11611 0.15658 -0.12377 -0.017303 -0.028251 -0.083946 -0.14027 0.064577 -0.080181
3014 -0.11131 0.097974 -0.12867 -0.027483 -0.041192 -0.095968 -0.12927 -0.0069133 -0.095891
3015 -0.12648 0.01077 -0.12917 -0.0096323 -0.057263 -0.081869 -0.12275 0.020566 -0.08304
3016 -0.097789 -0.033925 -0.1178 -0.011202 -0.043954 -0.10189 -0.13154 -0.014384 -0.07317
3017 -0.09866 -0.044689 -0.12554 0.0076081 -0.027934 -0.087321 -0.11223 0.0017557 -0.071289
3018 -0.10778 -0.058783 -0.12039 0.0085483 -0.036075 -0.069093 -0.11387 0.030145 -0.093179
3019 -0.095063 -0.059298 -0.13398 -0.00022148 -0.046956 -0.089274 -0.13408 -0.003425 -0.1036
3020 -0.090854 -0.053972 -0.11519 0.018219 -0.035677 -0.067135 -0.1014 -0.0044553 -0.084278
3021 -0.11375 -0.039857 -0.11479 0.003789 -0.030238 -0.080066 -0.11979 0.0049444 -0.078217
3022 -0.1246 -0.066611 -0.13867 -0.022321 -0.078398 -0.092378 -0.11576 -0.026216 -0.094207
3023 -0.099618 0.046034 -0.12933 -0.018821 -0.038549 -0.082699 -0.11688 0.015154 -0.030086
3024 -0.11242 0.18746 -0.13633 -0.02461 -0.05531 -0.06187 -0.11688 0.0063634 0.033254
3025 -0.10067 0.20989 -0.11311 -0.0025802 -0.014501 -0.053452 -0.066568 0.016913 0.097955
3026 -0.12706 0.21305 -0.14089 0.00362 -0.070662 -0.097623 -0.12629 -0.019507 0.082655
3027 -0.077994 0.226 -0.10758 -0.02472 -0.028702 -0.068734 -0.09364 0.035942 0.12342
3028 -0.11577 0.17057 -0.1315 0.0032204 -0.054323 -0.091975 -0.11931 -0.018718 0.084536
3029 -0.097037 0.088857 -0.12088 0.0058907 -0.028594 -0.048057 -0.070532 0.028012 0.0086269
3030 -0.10692 0.029793 -0.14243 -0.0075691 -0.056475 -0.10244 -0.14369 -0.032489 -0.0063026
3031 -0.10587 0.017608 -0.13628 -0.0064489 -0.073065 -0.088849 -0.11083 -0.0016889 -0.037742
3032 -0.11092 0.026624 -0.1223 0.018271 -0.055436 -0.089 -0.11313 -0.0064192 -0.057582
3033 -0.12551 0.028929 -0.13007 0.015452 -0.055017 -0.080062 -0.13158 -0.0035095 -0.039851
3034 -0.086363 0.093215 -0.11269 0.026442 -0.056638 -0.095993 -0.12831 -0.01252 -0.040261
3035 -0.11451 0.23965 -0.11311 0.014752 -0.055649 -0.069554 -0.12382 -0.0095302 -0.04963
3036 -0.10747 0.25748 -0.11457 0.0085722 -0.055369 -0.078516 -0.10817 -0.0036905 -0.06796
3037 -0.1028 0.2648 -0.13911 0.0039224 -0.06121 -0.096167 -0.12009 -0.018881 -0.046359
3038 -0.11217 0.27658 -0.1063 0.014813 -0.045661 -0.068768 -0.11147 0.021299 -0.036299
3039 -0.0976 0.26836 -0.12461 0.013533 -0.056762 -0.077369 -0.10558 0.0043985 -0.029088
3040 -0.10456 0.28086 -0.12747 0.024353 -0.073722 -0.072161 -0.08407 -0.018822 -0.029228
3041 -0.094333 0.25979 -0.14025 0.018043 -0.054443 -0.070282 -0.10624 -0.013992 -0.0015972
3042 -0.11271 0.22761 -0.10218 0.043813 -0.035794 -0.060483 -0.078802 0.023228 0.090343
3043 -0.087546 0.1723 -0.11825 0.037454 -0.065225 -0.082294 -0.10743 -0.0071228 0.1158
3044 -0.14896 0.14648 -0.13458 0.037344 -0.080366 -0.12481 -0.13976 -0.036183 0.11229
3045 -0.097648 0.21177 -0.1191 0.045884 -0.064356 -0.069857 -0.12717 -0.023613 0.047735
3046 -0.11779 0.36368 -0.11617 0.039764 -0.054047 -0.072848 -0.095857 -0.031624 -0.028015
3047 -0.12723 0.36891 -0.13282 0.037635 -0.073338 -0.073189 -0.10606 -0.016284 -0.019174
3048 -0.12025 0.38123 -0.13399 0.042835 -0.075489 -0.072461 -0.12212 -0.035854 -0.030524
3049 -0.10396 0.34028 -0.12799 0.053785 -0.06889 -0.070802 -0.11161 -0.017275 -0.024933
3050 -0.12831 0.27351 -0.12859 0.055445 -0.07863 -0.088313 -0.11668 -0.042985 -0.056013
3051 -0.12357 0.27152 -0.12769 0.052925 -0.085041 -0.12009 -0.14944 -0.063345 -0.059572
3052 -0.13201 0.31802 -0.13583 0.049646 -0.074952 -0.1079 -0.12568 -0.062496 -0.019752
3053 -0.11574 0.38088 -0.14241 0.052416 -0.097173 -0.1262 -0.15842 -0.052276 -0.025261
3054 -0.099621 0.44671 -0.12823 0.055606 -0.078753 -0.1006 -0.11385 -0.017526 0.091659
3055 -0.092922 0.41738 -0.11992 0.066866 -0.076524 -0.08597 -0.1059 -0.034787 0.15089
3056 -0.084113 0.42505 -0.11448 0.054206 -0.081575 -0.069651 -0.10351 -0.013817 0.16567
3057 -0.12669 0.38023 -0.11853 0.063617 -0.078886 -0.070072 -0.098864 -0.028197 0.1455
3058 -0.11836 0.38402 -0.13803 0.066617 -0.085787 -0.099053 -0.1443 -0.010498 0.034321
3059 -0.10882 0.37145 -0.13559 0.056857 -0.095927 -0.10964 -0.10942 -0.046848 -0.0033882
3060 -0.10439 0.46862 -0.1336 0.063757 -0.089698 -0.098416 -0.11478 -0.038828 -0.015348
3061 -0.12107 0.44156 -0.12669 0.059597 -0.073459 -0.10637 -0.124 -0.068699 0.0012728
3062 -0.099202 0.41071 -0.11973 0.095098 -0.0753 -0.058449 -0.079475 0.006161 0.0072833
3063 -0.12606 0.38447 -0.15139 0.050318 -0.11767 -0.08751 -0.11765 -0.037659 -0.0089263
3064 -0.12836 0.38773 -0.14893 0.058728 -0.10621 -0.085201 -0.10206 -0.06437 -0.028096
3065 -0.14848 0.41537 -0.15462 0.049728 -0.088212 -0.10136 -0.11695 -0.0492 -0.015665
3066 -0.15087 0.44067 -0.13154 0.054389 -0.10571 -0.11056 -0.12348 -0.05793 0.10267
3067 -0.14132 0.44307 -0.14949 0.048599 -0.13622 -0.12303 -0.16352 -0.094981 0.13146
3068 -0.11327 0.43974 -0.13977 0.082529 -0.10508 -0.1098 -0.10443 -0.026401 0.17909
3069 -0.12692 0.39452 -0.1527 0.073509 -0.10555 -0.1129 -0.13852 -0.043201 0.13084
3070 -0.13991 0.34822 -0.12615 0.080369 -0.11143 -0.12307 -0.12885 -0.053032 0.18088
3071 -0.13273 0.30964 -0.1567 0.08032 -0.11869 -0.10909 -0.10465 -0.050682 0.24615
3072 -0.12182 0.34811 -0.13329 0.07007 -0.099438 -0.091751 -0.026266 -0.028502 0.28742
3073 -0.13045 0.35088 -0.12604 0.07404 -0.099078 -0.091092 0.012098 -0.021173 0.25334
3074 -0.12179 0.37957 -0.13774 0.0648 -0.095179 -0.12535 -0.00074833 -0.058443 0.23952
3075 -0.14593 0.50011 -0.15278 0.06439 -0.11522 -0.12311 0.011846 -0.054713 0.16696
3076 -0.12514 0.45204 -0.15965 0.073641 -0.14756 -0.12795 -0.021671 -0.051084 0.1067
3077 -0.094132 0.46234 -0.11701 0.099321 -0.088971 -0.097868 -0.0086567 -0.049634 0.12925
3078 -0.1171 0.41024 -0.1466 0.092611 -0.085452 -0.11263 -0.058203 -0.041304 0.098021
3079 -0.11993 0.30415 -0.16274 0.072261 -0.12243 -0.13044 -0.095469 -0.058635 0.050742
3080 -0.10769 0.27597 -0.15038 0.071722 -0.12161 -0.1429 -0.10062 -0.067855 0.053902
3081 -0.10374 0.26405 -0.14436 0.095782 -0.10348 -0.10202 -0.079261 -0.065395 0.054953
3082 -0.067719 0.28003 -0.12656 0.11068 -0.12463 -0.080154 -0.044277 -0.019185 0.057393
3083 -0.08616 0.24104 -0.14846 0.086212 -0.1015 -0.10365 -0.059363 -0.053806 0.059944
3084 -0.088832 0.25662 -0.13314 0.088262 -0.11143 -0.11585 -0.0623 -0.036166 0.2085
3085 -0.095733 0.28993 -0.14009 0.078063 -0.10703 -0.080638 -0.048936 -0.033716 0.22591
3086 -0.092444 0.3684 -0.14574 0.078343 -0.10909 -0.10991 -0.010542 -0.029637 0.26767
3087 -0.098676 0.43253 -0.15432 0.099073 -0.11654 -0.10724 0.040102 -0.037007 0.17476
3088 -0.11081 0.39219 -0.1492 0.072143 -0.14106 -0.11419 0.020236 -0.065667 0.079956
3089 -0.10089 0.37067 -0.15722 0.078133 -0.12644 -0.097633 0.03836 -0.041428 0.089077
3090 -0.09015 0.33095 -0.14671 0.094414 -0.10762 -0.088104 0.043364 -0.026708 0.065147
3091 -0.12498 0.27612 -0.15368 0.072934 -0.10993 -0.13158 -0.0044725 -0.078648 0.071788
3092 -0.10214 0.23744 -0.14551 0.087664 -0.11406 -0.093277 0.021611 -0.054569 0.075818
3093 -0.1322 0.22877 -0.17446 0.076204 -0.13669 -0.12306 -0.038345 -0.077889 0.043139
3094 -0.093885 0.25291 -0.13364 0.10401 -0.087365 -0.079989 -0.037331 -0.049079 0.072879
3095 -0.1213 0.2173 -0.1606 0.063005 -0.14251 -0.10885 -0.090857 -0.06826 0.03497
3096 -0.14641 0.20973 -0.14834 0.069615 -0.11761 -0.11262 -0.054113 -0.05401 0.10905
3097 -0.099399 0.22698 -0.16105 0.079185 -0.12413 -0.10359 -0.052929 -0.04295 0.24052
3098 -0.15202 0.21154 -0.14587 0.073075 -0.1313 -0.11209 -0.071485 -0.072631 0.26049
3099 -0.13179 0.19035 -0.15722 0.075546 -0.12228 -0.12018 -0.0059116 -0.050441 0.18522
3100 -0.10198 0.18789 -0.14686 0.085716 -0.10508 -0.098907 0.020102 -0.033781 0.11686
3101 -0.10746 0.20906 -0.15892 0.075466 -0.13259 -0.099218 0.065096 -0.016382 0.10184
3102 -0.13546 0.18623 -0.17907 0.054596 -0.1292 -0.098479 0.0613 -0.057982 0.061483
3103 -0.12642 0.19201 -0.17096 0.067546 -0.12544 -0.11803 0.041064 -0.054102 0.059564
3104 -0.11354 0.17458 -0.16097 0.062497 -0.1254 -0.10542 0.084868 -0.046383 0.065834
3105 -0.11368 0.1805 -0.12903 0.071997 -0.10533 -0.088523 0.080402 -0.018053 0.080325
3106 -0.10748 0.20076 -0.15856 0.056227 -0.12646 -0.11243 0.029756 -0.037313 0.063905
3107 -0.10028 0.16613 -0.16258 0.049407 -0.14363 -0.088876 0.044589 -0.031874 0.064576
3108 -0.071904 0.13757 -0.14895 0.059188 -0.137 -0.10813 0.023573 -0.077294 0.059786
3109 -0.056496 0.14848 -0.14708 0.066808 -0.12587 -0.093768 0.051527 -0.051144 0.16648
3110 -0.081607 0.12457 -0.15611 0.074038 -0.12554 -0.091799 0.046781 -0.031245 0.24472
3111 -0.10597 0.13748 -0.1768 0.061018 -0.14453 -0.11282 0.027295 -0.079845 0.21003
3112 -0.12005 0.13501 -0.15667 0.064548 -0.12032 -0.084922 0.040759 -0.045505 0.13305
3113 -0.13148 0.11871 -0.17453 0.047749 -0.14894 -0.12026 -0.0028374 -0.063306 0.076699
3114 -0.10724 0.12665 -0.1526 0.069739 -0.14051 -0.11505 0.068126 -0.056526 0.063279
3115 -0.1314 0.10536 -0.15519 0.059469 -0.14098 -0.11496 0.06181 -0.054366 0.06713
3116 -0.11178 0.11015 -0.17396 0.047849 -0.14785 -0.11612 0.10086 -0.045287 0.07077
3117 -0.10009 0.096252 -0.14144 0.036879 -0.13157 -0.10956 0.10927 -0.031657 0.046081
3118 -0.12663 0.10726 -0.15783 0.05954 -0.15558 -0.09897 0.11296 -0.062477 0.048171
3119 -0.081009 0.11475 -0.13469 0.04447 -0.13681 -0.096301 0.12975 -0.045858 0.077452
3120 -0.10965 0.077288 -0.15008 0.03555 -0.16367 -0.12189 0.10656 -0.10131 0.057932
3121 -0.12133 0.082084 -0.16684 0.02832 -0.14127 -0.12987 0.11092 -0.069948 0.17762
3122 -0.11545 0.083499 -0.14803 0.061011 -0.11821 -0.1074 0.12039 -0.058489 0.21691
3123 -0.13974 0.053185 -0.17014 0.070371 -0.15389 -0.11508 0.076041 -0.054449 0.2162
3124 -0.13562 0.08217 -0.13805 0.076601 -0.11966 -0.12753 0.055165 -0.059929 0.14549
3125 -0.097118 0.068966 -0.14257 0.074011 -0.12171 -0.098558 0.096759 -0.04752 0.10067
3126 -0.10966 0.057161 -0.16157 0.054991 -0.16077 -0.11836 0.017493 -0.09542 0.041035
3127 -0.14328 0.039597 -0.18602 0.025902 -0.16622 -0.14911 0.038307 -0.09647 0.042435
3128 -0.11696 0.056122 -0.15512 0.042762 -0.15857 -0.10887 0.089721 -0.072191 0.032436
3129 -0.10777 0.039808 -0.14575 0.050532 -0.13899 -0.099154 0.13371 -0.047811 0.054966
3130 -0.11315 0.048383 -0.14721 0.010622 -0.13793 -0.1095 0.14725 -0.042681 0.050027
3131 -0.13774 0.019659 -0.16406 0.025472 -0.14938 -0.11888 0.18615 -0.044391 0.072417
3132 -0.094277 0.051794 -0.12555 0.034173 -0.12394 -0.10097 0.18541 -0.041662 0.19998
3133 -0.071008 0.03541 -0.1493 0.037193 -0.12888 -0.11037 0.16907 -0.035852 0.24092
3134 -0.09075 0.032125 -0.14731 0.017553 -0.11966 -0.11277 0.16738 -0.058772 0.22469
3135 -0.099411 0.012031 -0.16737 0.012043 -0.15989 -0.12801 0.10987 -0.075163 0.17246
3136 -0.067743 0.044446 -0.14252 0.021614 -0.13954 -0.12029 0.096402 -0.053783 0.11025
3137 -0.078494 0.0066716 -0.14943 0.030594 -0.15001 -0.099394 0.1012 -0.047093 0.08434
3138 -0.089645 0.0091571 -0.15086 0.032924 -0.14885 -0.099415 0.059129 -0.081544 0.040831
3139 -0.096097 0.032793 -0.12656 0.036874 -0.12411 -0.097576 0.054593 -0.066644 0.039171
3140 -0.097838 -0.0090519 -0.1463 0.023224 -0.14392 -0.12016 0.019887 -0.071684 0.026232
3141 -0.12233 0.0085337 -0.1597 0.025685 -0.1434 -0.12447 0.025701 -0.057705 0.029792
3142 -0.11634 -0.017371 -0.14275 0.0082748 -0.15051 -0.09833 0.061725 -0.059725 0.020503
3143 -0.095942 -0.0038253 -0.15326 0.012165 -0.14504 -0.11907 0.031759 -0.041155 0.072503
3144 -0.14028 -0.01422 -0.17121 0.0069152 -0.15946 -0.10222 0.15046 -0.047626 0.1439
3145 -0.10408 -0.024814 -0.13949 0.021365 -0.1422 -0.12971 0.18503 -0.047036 0.20829
3146 -0.11597 0.0016312 -0.16732 -0.0046943 -0.13978 -0.11223 0.20389 -0.042846 0.22381
3147 -0.10926 -0.034133 -0.14968 0.0072859 -0.15507 -0.11999 0.1541 -0.064477 0.17344
3148 -0.088249 -0.014698 -0.14387 0.0056761 -0.13945 -0.11705 0.13479 -0.069957 0.11662
3149 -0.12365 -0.033752 -0.13824 0.0093263 -0.14508 -0.10113 0.10435 -0.077367 0.072596
3150 -0.10736 -0.022467 -0.13785 0.015917 -0.1459 -0.09924 0.098786 -0.083178 0.038907
3151 -0.13141 -0.010221 -0.15846 0.019437 -0.14463 -0.12207 0.04658 -0.069708 0.072687
3152 -0.052304 -0.013176 -0.14249 0.015747 -0.14677 -0.10851 0.060004 -0.069188 0.076238
3153 -0.11222 -0.02963 -0.17115 -0.0082228 -0.15432 -0.12913 0.0050774 -0.085749 0.042548
3154 -0.050137 -0.0042948 -0.12805 0.011827 -0.12883 -0.093125 0.073761 -0.045189 0.073189
3155 -0.1055 -0.038929 -0.15883 -0.00083241 -0.15308 -0.098047 0.034385 -0.068409 0.026959
3156 -0.06604 -0.024064 -0.15715 -0.011852 -0.15826 -0.11643 -0.014371 -0.08633 0.05483
3157 -0.043401 -0.038098 -0.14684 -0.008632 -0.14996 -0.12344 0.037853 -0.0795 0.07331
3158 -0.081643 -0.034663 -0.15294 -0.0053918 -0.14746 -0.09601 0.080817 -0.03859 0.073831
3159 -0.071464 -0.043107 -0.14478 -0.018522 -0.16878 -0.12137 0.077581 -0.082611 0.15251
3160 -0.084695 -0.044852 -0.16257 -0.017861 -0.15482 -0.12533 0.11357 -0.077581 0.20876
3161 -0.024577 -0.054716 -0.14405 -0.016991 -0.13913 -0.083734 0.17865 -0.042561 0.20993
3162 0.028212 -0.037291 -0.17072 -0.0094409 -0.15307 -0.092485 0.18651 -0.056772 0.13472
3163 0.075501 -0.080015 -0.14027 0.0007793 -0.14616 -0.085517 0.17924 -0.016382 0.091023
3164 0.038789 -0.06068 -0.15405 -0.0097805 -0.15236 -0.11897 0.11893 -0.098912 0.064294
3165 0.016718 -0.054504 -0.14722 0.00023972 -0.13507 -0.10086 0.10155 -0.069583 0.033804
3166 -0.035704 -0.058719 -0.13318 -0.01513 -0.14178 -0.11643 0.058688 -0.071953 0.033395
3167 -0.053105 -0.073933 -0.14605 -0.0088498 -0.14499 -0.10974 0.068422 -0.035913 0.033525
3168 -0.059686 -0.086428 -0.16414 -0.02663 -0.14931 -0.10354 0.060735 -0.059434 0.031686
3169 -0.049488 -0.058232 -0.13506 -4.9422e-05 -0.13949 -0.089484 0.060209 -0.052964 0.052786
3170 -0.023859 -0.064877 -0.13896 -0.018229 -0.14842 -0.10989 0.045203 -0.049984 0.043777
3171 -0.05741 -0.094381 -0.13009 -0.036869 -0.14817 -0.11953 0.048867 -0.060045 0.0060873
3172 -0.018142 -0.080176 -0.09866 -0.022039 -0.14901 -0.096318 0.067501 -0.090275 0.026848
3173 0.056337 -0.10163 -0.084144 -0.024199 -0.14725 -0.10871 0.094805 -0.074365 0.022148
3174 0.10262 -0.089035 -0.063327 -0.021668 -0.13781 -0.11324 0.11547 -0.080726 0.041299
3175 0.10858 -0.061299 -0.052771 -0.020948 -0.13352 -0.088032 0.13421 -0.060306 0.047429
3176 0.11888 -0.091254 -0.10371 -0.025818 -0.14353 -0.10104 0.095046 -0.074106 0.01937
3177 0.091541 -0.084438 -0.10425 -0.028048 -0.132 -0.10985 0.12065 -0.048936 0.02379
3178 0.05422 -0.088313 -0.11497 -0.019827 -0.14098 -0.10123 0.10739 -0.050517 0.023381
3179 0.014959 -0.093457 -0.11811 -0.019257 -0.13496 -0.11046 0.066988 -0.077377 0.00042129
3180 -0.020203 -0.10556 -0.12144 -0.024957 -0.13559 -0.12046 0.064302 -0.065077 0.0018318
3181 -0.006824 -0.095416 -0.12662 -0.034877 -0.13434 -0.0876 0.11344 -0.030768 -0.0098577
3182 -0.037195 -0.099271 -0.10274 -0.032647 -0.12528 -0.11128 0.07294 0.00095189 -0.024937
3183 -0.020137 -0.11968 -0.099869 -0.042186 -0.14005 -0.11525 0.081813 0.0090816 -0.0088267
3184 0.043312 -0.1147 -0.12798 -0.050816 -0.14276 -0.14307 0.078817 0.031251 -0.025716
3185 0.14997 -0.1025 -0.097176 -0.043196 -0.13381 -0.094645 0.12037 0.028731 -0.010776
3186 0.10858 -0.086799 -0.0872 -0.037156 -0.13168 -0.088736 0.17062 0.058381 -0.019055
3187 0.089728 -0.11336 -0.12338 -0.054096 -0.13869 -0.11637 0.083429 -0.02358 -0.017465
3188 0.15807 -0.11019 -0.078737 -0.021345 -0.11885 -0.095508 0.15067 -0.01245 -0.0024442
3189 0.11424 -0.094552 -0.071011 -0.027465 -0.12316 -0.09986 0.11987 -0.01329 -0.015644
3190 0.084584 -0.13722 -0.11141 -0.060605 -0.13937 -0.13925 0.013481 -0.069521 -0.032733
3191 0.17243 -0.1244 -0.059368 -0.033185 -0.11783 -0.079562 0.095174 -0.027011 -0.0077328
3192 0.14928 -0.11664 -0.065161 -0.049925 -0.14789 -0.11631 0.086098 -0.059551 -0.020762
3193 0.13236 -0.13368 -0.073995 -0.052704 -0.16301 -0.14919 0.056972 -0.061792 -0.037762
3194 0.14239 -0.13323 -0.0081082 -0.041614 -0.13477 -0.12996 0.071056 -0.050072 -0.059831
3195 0.13513 -0.10856 0.016368 -0.046484 -0.14512 -0.1125 0.09882 -0.058952 -0.053761
3196 0.15872 -0.12074 0.040765 -0.038014 -0.11737 -0.088149 0.10836 -0.0035727 -0.06516
3197 0.17555 -0.10777 0.048711 -0.026403 -0.13681 -0.10665 0.11626 -0.036283 -0.03631
3198 0.18847 -0.12269 0.033128 -0.032153 -0.1532 -0.12235 0.080322 -0.010983 -0.046429
3199 0.15837 -0.12371 -0.0031659 -0.040943 -0.13979 -0.10802 0.069805 -0.0088137 -0.058499
3200 0.17768 -0.11626 0.021861 -0.011183 -0.1296 -0.083774 0.087429 0.037186 -0.051718
3201 0.23809 -0.12103 0.026097 -0.027183 -0.11025 -0.086415 0.057533 0.071616 -0.040348
3202 0.17401 -0.13135 -0.016767 -0.036492 -0.13836 -0.11799 0.048107 0.050905 -0.060827
3203 0.17785 -0.13877 -0.02029 -0.030432 -0.13976 -0.11993 0.048741 0.062105 -0.066657
3204 0.20104 -0.1226 -0.036864 -0.015032 -0.10896 -0.089039 0.097585 0.082295 -0.032646
3205 0.19741 -0.12096 -0.034907 -0.026102 -0.12437 -0.09426 0.12112 0.090144 -0.076986
3206 0.21735 -0.13514 -0.0079607 -0.031872 -0.14237 -0.10972 0.10003 0.095474 -0.054335
3207 0.20151 -0.1325 -0.018194 -0.043201 -0.12713 -0.082903 0.11418 0.067444 -0.046905
3208 0.15795 -0.15356 0.022262 -0.041021 -0.1398 -0.095094 0.08214 0.054373 -0.079604
3209 0.17278 -0.13287 0.087359 -0.028301 -0.14525 -0.10691 0.056814 -0.0027169 -0.066124
3210 0.19157 -0.14122 0.12858 -0.033121 -0.1485 -0.12656 0.029718 -0.0036172 -0.075133
3211 0.17529 -0.14462 0.13551 -0.04427 -0.13424 -0.096248 0.052572 0.018402 -0.088653
3212 0.17982 -0.1369 0.14743 -0.03897 -0.13186 -0.096929 0.040406 0.039982 -0.071592
3213 0.20475 -0.14454 0.15149 -0.04379 -0.14537 -0.11354 0.02813 0.021962 -0.096202
3214 0.17731 -0.15488 0.17419 -0.02347 -0.12753 -0.11027 0.039483 0.016181 -0.060011
3215 0.18953 -0.13647 0.13086 -0.0315 -0.11224 -0.11998 0.049797 0.0097511 -0.077321
3216 0.20479 -0.14277 0.088844 -0.046449 -0.11389 -0.12776 0.017851 0.0072408 -0.09505
3217 0.19291 -0.14592 0.06706 -0.044549 -0.11456 -0.11128 0.085325 0.05204 -0.07738
3218 0.16646 -0.12767 0.060287 -0.047949 -0.087972 -0.12931 0.014879 0.01245 -0.089969
3219 0.15049 -0.14336 0.054273 -0.039329 -0.090693 -0.075008 0.079323 0.04081 -0.085289
3220 0.11809 -0.14706 0.06731 -0.040519 -0.10252 -0.094929 0.024077 0.039569 -0.090178
3221 0.1111 -0.16646 0.12176 -0.041548 -0.11117 -0.10811 0.011161 7.9165e-05 -0.095478
3222 0.12086 -0.15111 0.21641 -0.038018 -0.093165 -0.11263 -0.0090556 0.0023488 -0.084237
3223 0.10546 -0.15074 0.21111 -0.036908 -0.098156 -0.095643 0.026148 0.034609 -0.10744
3224 0.1142 -0.14195 0.25299 -0.052568 -0.11637 -0.096604 0.0074921 0.032268 -0.10385
3225 0.11225 -0.15747 0.24019 -0.045707 -0.092417 -0.11358 0.026016 0.017208 -0.10718
3226 0.10963 -0.14858 0.25355 -0.040827 -0.075298 -0.088927 0.04475 0.051878 -0.099915
3227 0.13388 -0.13782 0.24885 -0.028317 -0.079169 -0.073588 0.042834 0.074567 -0.077805
3228 0.10577 -0.1475 0.20296 -0.030617 -0.09142 -0.11307 0.011488 0.040077 -0.11048
3229 0.069601 -0.16305 0.13539 -0.050457 -0.08512 -0.10837 -0.00092851 0.092597 -0.1152
3230 0.11647 -0.16468 0.12919 -0.029076 -0.064831 -0.1112 -0.028685 0.078836 -0.11716
3231 0.055118 -0.15287 0.099091 -0.046346 -0.072172 -0.11031 -0.0092408 0.096176 -0.11961
3232 0.081566 -0.16109 0.16931 -0.056496 -0.066533 -0.13258 -0.0074569 0.089246 -0.10921
3233 0.084615 -0.15611 0.21426 -0.042746 -0.053094 -0.081205 0.024807 0.098385 -0.10619
3234 0.056714 -0.17757 0.23736 -0.051306 -0.081914 -0.085357 -0.032909 0.051585 -0.13253
3235 0.056942 -0.15206 0.30573 -0.047095 -0.057155 -0.11711 -0.021385 0.0068146 -0.13575
3236 0.064351 -0.19097 0.30386 -0.042785 -0.069096 -0.090329 0.0044486 0.038914 -0.11823
3237 0.03963 -0.17625 0.29469 -0.062005 -0.068737 -0.11856 -0.030818 0.013784 -0.14241
3238 0.070768 -0.17244 0.26806 -0.049335 -0.038908 -0.067492 0.020516 0.057504 -0.11305
3239 0.057537 -0.15092 0.26415 -0.031964 -0.043668 -0.11132 -0.03928 0.035973 -0.11865
3240 0.065866 -0.19129 0.21509 -0.060674 -0.054759 -0.090184 -0.026536 0.042613 -0.12642
3241 0.045884 -0.15705 0.23276 -0.047414 -0.04795 -0.10144 -0.025192 0.055473 -0.13433
3242 0.084663 -0.17459 0.27587 -0.046284 -0.043331 -0.10271 -0.0004882 0.057192 -0.11074
3243 0.079131 -0.16053 0.28618 -0.048804 -0.041391 -0.1094 -0.040964 0.060172 -0.11205
3244 0.06708 -0.16713 0.32827 -0.042323 -0.035902 -0.097679 -0.01212 0.11435 -0.12417
3245 0.043519 -0.18474 0.34439 -0.040943 -0.061493 -0.12007 -0.024127 0.081961 -0.12917
3246 0.0095873 -0.18228 0.31815 -0.054943 -0.047864 -0.11846 -0.039363 0.092081 -0.13282
3247 0.066266 -0.15281 0.34007 -0.021473 -0.015755 -0.053473 0.0088211 0.15456 -0.094445
3248 0.0071646 -0.1734 0.28729 -0.034393 -0.0052554 -0.074945 -0.018315 0.12035 -0.12214
3249 0.039513 -0.17448 0.30344 -0.034672 0.018094 -0.071386 -0.00090111 0.12539 -0.10933
3250 0.014372 -0.16932 0.29929 -0.066132 0.012753 -0.090037 -0.022627 0.07741 -0.12719
3251 0.01926 -0.1808 0.31576 -0.068952 0.016442 -0.10399 -0.048733 0.065809 -0.11914
3252 0.0031491 -0.17562 0.32498 -0.036372 0.040622 -0.08422 -0.05669 0.046899 -0.13023
3253 0.016288 -0.18852 0.31189 -0.061871 0.058391 -0.098291 -0.039386 0.033919 -0.14122
3254 0.0036364 -0.19058 0.34858 -0.055261 0.09714 -0.10463 -0.069392 0.055308 -0.15165
3255 0.013245 -0.14621 0.36229 -0.020791 0.10198 -0.090753 -0.053908 0.075248 -0.11037
3256 -0.016096 -0.17375 0.3264 -0.062581 0.1116 -0.099285 -0.053024 0.054568 -0.11416
3257 -0.0028077 -0.168 0.31975 -0.049701 0.084618 -0.10354 -0.05731 0.073037 -0.12557
3258 -0.028499 -0.18019 0.28516 -0.04903 0.045967 -0.11297 -0.064346 0.037707 -0.12212
3259 -0.02792 -0.17994 0.25732 -0.06684 0.039676 -0.089958 -0.048972 0.087487 -0.12246
3260 -0.019082 -0.17402 0.27346 -0.04164 0.025585 -0.10114 -0.051259 0.1043 -0.12739
3261 -0.029013 -0.2005 0.25664 -0.06594 -0.024676 -0.1125 -0.046655 0.089946 -0.13686
3262 -0.032395 -0.18183 0.25029 -0.0392 -0.025856 -0.10053 -0.055091 0.13712 -0.12799
3263 -0.040616 -0.17098 0.31708 -0.058519 -0.023637 -0.082654 -0.058827 0.11028 -0.12186
3264 -0.0025772 -0.146 0.39734 -0.027689 0.0070721 -0.064695 -0.048313 0.13276 -0.11305
3265 -0.023119 -0.18966 0.34375 -0.039819 -0.024049 -0.090306 -0.040199 0.077115 -0.11509
3266 -0.02731 -0.18718 0.32237 -0.046279 -0.024039 -0.094717 -0.063285 0.053624 -0.1313
3267 -0.040401 -0.20993 0.24695 -0.064508 -0.01916 -0.091089 -0.072371 0.059724 -0.1374
3268 -0.059633 -0.19571 0.22471 -0.042468 0.014979 -0.10046 -0.060508 0.051534 -0.12601
3269 -0.029694 -0.17377 0.20935 -0.035768 0.067228 -0.096551 -0.073034 0.022124 -0.12169
3270 -0.051165 -0.16772 0.20544 -0.046078 0.062767 -0.089012 -0.10019 0.013403 -0.11869
3271 -0.036577 -0.17035 0.25439 -0.061828 0.068357 -0.085584 -0.072106 0.023473 -0.13066
3272 -0.041288 -0.16674 0.31899 -0.052627 0.067226 -0.1086 -0.082412 0.039723 -0.13667
3273 -0.04495 -0.15759 0.35119 -0.043027 0.081665 -0.071936 -0.059918 0.032852 -0.12092
3274 -0.057311 -0.16198 0.32557 -0.037457 0.071124 -0.10088 -0.066804 0.033192 -0.1256
3275 -0.058702 -0.19027 0.2707 -0.057007 0.017523 -0.11085 -0.073521 0.014242 -0.15191
3276 -0.065104 -0.15844 0.24279 -0.041327 0.015603 -0.05945 -0.032367 0.025961 -0.1507
3277 -0.070015 -0.17073 0.20497 -0.037766 0.023772 -0.081861 -0.074033 0.036741 -0.11448
3278 -0.059076 -0.19244 0.17151 -0.060356 0.024481 -0.099813 -0.062859 0.014381 -0.12404
3279 -0.058168 -0.18075 0.17716 -0.044286 0.01371 -0.10717 -0.066985 0.0074902 -0.10659
3280 -0.049009 -0.15902 0.17694 -0.051176 0.07492 -0.076265 -0.076071 0.02455 -0.14651
3281 -0.08431 -0.18337 0.16224 -0.054575 0.032789 -0.10537 -0.094927 0.0085996 -0.14514
3282 -0.098662 -0.20099 0.18504 -0.037805 0.051438 -0.1015 -0.063733 0.030509 -0.1405
3283 -0.069203 -0.19976 0.27353 -0.053975 0.028457 -0.10795 -0.10937 0.0072789 -0.12804
3284 -0.084735 -0.17294 0.30904 -0.043175 0.053866 -0.09361 -0.088316 0.014309 -0.13836
3285 -0.065526 -0.19884 0.30474 -0.050975 0.028826 -0.094041 -0.094652 0.036788 -0.14121
3286 -0.094297 -0.20317 0.24337 -0.048234 0.021875 -0.11684 -0.12828 0.028598 -0.14344
3287 -0.048029 -0.19661 0.22143 -0.053584 0.020304 -0.098054 -0.098304 0.045048 -0.12183
3288 -0.08461 -0.17396 0.16712 -0.035424 0.016293 -0.083865 -0.07757 0.086937 -0.13758
3289 -0.056341 -0.17332 0.16009 -0.047324 0.010283 -0.088517 -0.083866 0.079907 -0.12506
3290 -0.081563 -0.19371 0.14536 -0.056864 0.016282 -0.099458 -0.11106 0.063797 -0.13815
3291 -0.087414 -0.23365 0.1182 -0.054983 0.012021 -0.12694 -0.12993 -0.0091637 -0.13888
3292 -0.057295 -0.18583 0.12287 -0.041273 0.04553 -0.07654 -0.088385 0.014336 -0.14035
3293 -0.082617 -0.21006 0.12022 -0.055573 0.039049 -0.097942 -0.11583 -0.00051432 -0.14671
3294 -0.095648 -0.1949 0.1278 -0.045423 0.041949 -0.096433 -0.084547 0.015195 -0.14015
3295 -0.10319 -0.2005 0.1085 -0.050942 0.047288 -0.097834 -0.11035 -0.005945 -0.14067
3296 -0.1108 -0.21384 0.10059 -0.057872 0.0078471 -0.11753 -0.098869 -0.030145 -0.15075
3297 -0.082722 -0.17461 0.10873 -0.044732 0.014706 -0.087847 -0.074815 -0.0030356 -0.14655
3298 -0.080074 -0.20007 0.11059 -0.044682 0.0037855 -0.084198 -0.096111 0.016294 -0.145
3299 -0.097015 -0.19734 0.09653 -0.052212 -0.0018853 -0.093439 -0.10019 0.024674 -0.15636
3300 -0.081636 -0.19323 0.11122 -0.052941 -0.012376 -0.084431 -0.083874 -0.012627 -0.13296
3301 -0.084178 -0.18063 0.086473 -0.041551 0.0079831 -0.094182 -0.09009 0.034783 -0.14418
3302 -0.10077 -0.18875 0.09195 -0.048291 0.0023924 -0.085513 -0.086696 0.018873 -0.1407
3303 -0.12156 -0.19613 0.055606 -0.063531 0.00061157 -0.11161 -0.12312 0.0080524 -0.14848
3304 -0.097962 -0.19027 0.053373 -0.045061 0.033661 -0.097876 -0.12557 0.053162 -0.15506
3305 -0.098063 -0.20057 0.045009 -0.04441 0.02275 -0.10352 -0.12129 0.030762 -0.14883
3306 -0.10881 -0.19069 0.064756 -0.0527 0.058899 -0.075488 -0.096791 0.055131 -0.11497
3307 -0.10218 -0.20704 0.036082 -0.06857 0.010268 -0.087769 -0.13523 0.021541 -0.14807
3308 -0.14021 -0.21494 0.035088 -0.06905 -0.012342 -0.10868 -0.13391 0.015291 -0.13866
3309 -0.14798 -0.20146 0.013285 -0.06674 -0.0020731 -0.12211 -0.13059 -0.03815 -0.14923
3310 -0.10818 -0.20564 0.030001 -0.064539 -0.030244 -0.10553 -0.12785 -0.00072986 -0.13338
3311 -0.10884 -0.19996 0.039698 -0.062679 0.011385 -0.10905 -0.11874 -0.018 -0.12421
3312 -0.098583 -0.1948 0.048614 -0.052279 -0.012335 -0.10866 -0.10595 -0.0091005 -0.15834
3313 -0.13457 -0.20577 0.0074908 -0.074819 -0.027706 -0.12948 -0.12587 -0.041531 -0.15692
3314 -0.12513 -0.19136 0.012617 -0.073888 -0.030377 -0.10454 -0.12239 -0.055781 -0.16565
3315 -0.12952 -0.18947 -0.0027963 -0.053838 -0.041438 -0.10567 -0.12354 -0.015671 -0.13417
3316 -0.12468 -0.20208 0.02517 -0.053188 -0.0071086 -0.12245 -0.13112 -0.012412 -0.13675
3317 -0.11457 -0.21775 0.0096666 -0.062408 -0.014919 -0.077302 -0.12427 0.0089979 -0.15089
3318 -0.13311 -0.20965 0.0051631 -0.058948 -0.03805 -0.096393 -0.11894 -0.011652 -0.14097
3319 -0.13727 -0.20091 -0.0051005 -0.070727 -0.057041 -0.10895 -0.13634 -0.029753 -0.13511
3320 -0.11355 -0.17925 0.013486 -0.050217 -0.018282 -0.096726 -0.12055 -0.014283 -0.17132
3321 -0.096595 -0.21057 -0.0081875 -0.035947 -0.030783 -0.10889 -0.11016 -0.010263 -0.13573
3322 -0.11016 -0.20323 -0.020381 -0.055837 -0.037223 -0.085338 -0.1211 -0.0010038 -0.13864
3323 -0.15267 -0.23024 -0.026445 -0.070337 -0.071594 -0.15269 -0.19857 -0.086044 -0.16393
3324 -0.11656 -0.20973 -0.017458 -0.054686 -0.033675 -0.1065 -0.12117 -0.039214 -0.15336
3325 -0.08439 -0.19692 0.0026683 -0.040246 -0.020006 -0.095772 -0.10206 0.0064752 -0.11549
3326 -0.10967 -0.1834 -0.011035 -0.061986 -0.046976 -0.093474 -0.11496 -0.0075751 -0.14078
3327 -0.13928 -0.19142 -0.018839 -0.058646 -0.061887 -0.10523 -0.14543 -0.044425 -0.14038
3328 -0.10273 -0.18456 -0.0054823 -0.049955 -0.021918 -0.083726 -0.11298 -0.056896 -0.13399
3329 -0.086026 -0.18991 -0.0091858 -0.054105 -0.053789 -0.10809 -0.12692 -0.021846 -0.12877
3330 -0.1106 -0.17434 -0.036919 -0.046935 -0.05255 -0.099619 -0.11494 -0.044346 -0.12015
3331 -0.12103 -0.21466 -0.040413 -0.063535 -0.06981 -0.10049 -0.10993 -0.036027 -0.13077
3332 -0.1366 -0.19707 -0.034136 -0.048095 -0.068391 -0.12396 -0.15361 -0.072687 -0.14243
3333 -0.11082 -0.18547 -0.01212 -0.043214 -0.053192 -0.077092 -0.093496 -0.027967 -0.13123
3334 -0.14298 -0.19216 -0.039364 -0.049584 -0.054513 -0.10608 -0.12611 -0.039678 -0.14208
3335 -0.13838 -0.21189 -0.057007 -0.045734 -0.060043 -0.11059 -0.12221 -0.045688 -0.14222
3336 -0.11646 -0.20253 -0.035741 -0.065834 -0.061174 -0.10814 -0.12839 -0.031778 -0.12153
3337 -0.12981 -0.1932 -0.055194 -0.047774 -0.054035 -0.1173 -0.16236 -0.044759 -0.14268
3338 -0.11617 -0.1961 -0.060748 -0.055453 -0.069206 -0.11139 -0.13966 -0.051569 -0.16142
3339 -0.11764 -0.20128 -0.041451 -0.053713 -0.046747 -0.12388 -0.15587 -0.078489 -0.15079
3340 -0.11079 -0.19505 -0.051275 -0.053423 -0.074267 -0.10548 -0.1325 -0.04214 -0.13726
3341 -0.14888 -0.20841 -0.059728 -0.068523 -0.079418 -0.11316 -0.15728 -0.07546 -0.17131
3342 -0.11682 -0.22021 -0.081372 -0.066612 -0.086529 -0.12104 -0.14072 -0.06092 -0.14927
3343 -0.10916 -0.17903 -0.071385 -0.047672 -0.07371 -0.088905 -0.11291 -0.060841 -0.12892
3344 -0.12606 -0.20937 -0.076639 -0.056442 -0.088851 -0.11473 -0.12388 -0.071951 -0.15548
3345 -0.10216 -0.18708 -0.057822 -0.057592 -0.081001 -0.11798 -0.16548 -0.057801 -0.13891
3346 -0.14057 -0.19259 -0.073086 -0.069072 -0.076332 -0.10391 -0.15472 -0.059272 -0.15456
3347 -0.14872 -0.1862 -0.09008 -0.072851 -0.078683 -0.11965 -0.15972 -0.088822 -0.16889
3348 -0.11879 -0.20337 -0.059553 -0.048491 -0.075494 -0.088011 -0.13059 -0.052032 -0.14247
3349 -0.12931 -0.21333 -0.069847 -0.043541 -0.084014 -0.087123 -0.15677 -0.040053 -0.1503
3350 -0.14113 -0.1977 -0.07318 -0.057751 -0.076775 -0.11601 -0.16876 -0.090133 -0.13846
3351 -0.1463 -0.20218 -0.070184 -0.046871 -0.075516 -0.089845 -0.10816 -0.051533 -0.15824
3352 -0.12888 -0.1867 -0.088707 -0.05723 -0.085497 -0.1049 -0.12646 -0.057034 -0.15199
3353 -0.12652 -0.18474 -0.078471 -0.05844 -0.086308 -0.11324 -0.12929 -0.075154 -0.11988
3354 -0.13386 -0.18044 -0.083914 -0.04797 -0.086978 -0.10854 -0.12514 -0.078354 -0.11997
3355 -0.13789 -0.18917 -0.093448 -0.04474 -0.073789 -0.11783 -0.16229 -0.11706 -0.1186
3356 -0.11659 -0.20881 -0.078851 -0.034479 -0.08301 -0.10777 -0.13246 -0.092465 -0.11055
3357 -0.12495 -0.2004 -0.060105 -0.032199 -0.094571 -0.075923 -0.11159 -0.031025 -0.11579
3358 -0.11992 -0.19093 -0.097578 -0.057059 -0.096202 -0.078424 -0.12843 -0.052896 -0.12176
3359 -0.15161 -0.21338 -0.11484 -0.056669 -0.11264 -0.079465 -0.14276 -0.078766 -0.173
3360 -0.11232 -0.17203 -0.085255 -0.045599 -0.091903 -0.076507 -0.12566 -0.089536 -0.11823
3361 -0.14008 -0.16241 -0.11127 -0.058388 -0.086754 -0.087038 -0.15739 -0.094496 -0.1502
3362 -0.13693 -0.13556 -0.10896 -0.049088 -0.098035 -0.10193 -0.16427 -0.070077 -0.15232
3363 -0.16178 -0.15194 -0.12278 -0.059228 -0.11206 -0.09958 -0.15127 -0.075707 -0.14277
3364 -0.10315 -0.13449 -0.08731 -0.038708 -0.087996 -0.080352 -0.13027 -0.059307 -0.1278
3365 -0.12032 -0.17915 -0.10262 -0.030358 -0.10089 -0.10492 -0.13521 -0.048918 -0.13749
3366 -0.11231 -0.18012 -0.10593 -0.048597 -0.11206 -0.097554 -0.13228 -0.075488 -0.13585
3367 -0.146 -0.19584 -0.11218 -0.044667 -0.11841 -0.12913 -0.154 -0.11674 -0.1545
3368 -0.12635 -0.17801 -0.081984 -0.044687 -0.092409 -0.093927 -0.13256 -0.084839 -0.12615
3369 -0.164 -0.18931 -0.10429 -0.030767 -0.09065 -0.084228 -0.11378 -0.089749 -0.12611
3370 -0.11986 -0.18733 -0.10423 -0.042926 -0.087031 -0.10289 -0.15127 -0.083039 -0.12286
3371 -0.1359 -0.19254 -0.10325 -0.032176 -0.10721 -0.098341 -0.13014 -0.06599 -0.12305
3372 -0.11614 -0.16611 -0.093008 -0.029876 -0.072742 -0.089122 -0.13553 -0.0554 -0.12578
3373 -0.086606 -0.18497 -0.093531 -0.010216 -0.091053 -0.068903 -0.101 -0.07631 -0.11773
3374 -0.11697 -0.15674 -0.095085 -0.027896 -0.084084 -0.073094 -0.093267 -0.063691 -0.11496
3375 -0.11205 -0.16865 -0.13021 -0.052215 -0.13045 -0.11459 -0.14391 -0.10696 -0.12257
3376 -0.12511 -0.11001 -0.11809 -0.040025 -0.12312 -0.090747 -0.14624 -0.085981 -0.12993
3377 -0.11846 0.0001529 -0.11131 -0.023395 -0.10479 -0.092918 -0.13987 -0.082852 -0.12364
3378 -0.1281 0.014518 -0.10633 -0.013565 -0.095397 -0.083859 -0.14014 -0.093242 -0.14798
3379 -0.12111 0.048304 -0.091103 -0.014135 -0.11951 -0.086091 -0.12138 -0.068872 -0.13715
3380 -0.11633 0.064199 -0.12009 -0.0080343 -0.091479 -0.077672 -0.12635 -0.073733 -0.050459
3381 -0.13934 -0.038445 -0.12604 -0.045274 -0.10873 -0.11503 -0.13557 -0.090263 -0.028309
3382 -0.10754 -0.08379 -0.12047 -0.023504 -0.08725 -0.066895 -0.1212 -0.050853 0.007902
3383 -0.10695 -0.13593 -0.10137 -0.011484 -0.10007 -0.085646 -0.12496 -0.073224 -0.016018
3384 -0.092401 -0.11636 -0.10094 -0.016163 -0.083892 -0.071447 -0.12563 -0.071894 -0.054747
3385 -0.14435 -0.13334 -0.12953 -0.032193 -0.11578 -0.061958 -0.089805 -0.075974 -0.10123
3386 -0.13736 -0.14586 -0.1295 -0.028843 -0.11022 -0.10729 -0.1697 -0.079405 -0.11894
3387 -0.14389 -0.13947 -0.12158 -0.014203 -0.11709 -0.072181 -0.14602 -0.10006 -0.10755
3388 -0.15034 -0.12615 -0.12971 -0.022193 -0.10383 -0.096932 -0.15382 -0.092765 -0.10713
3389 -0.15465 -0.10682 -0.12737 -0.022492 -0.11219 -0.079383 -0.13204 -0.090616 -0.1428
3390 -0.14928 -0.042496 -0.13055 -0.0069022 -0.13348 -0.076835 -0.14122 -0.091846 -0.11066
3391 -0.10924 0.02133 -0.14069 -0.009932 -0.11839 -0.086286 -0.12978 -0.085566 -0.11832
3392 -0.15507 0.062655 -0.15009 -0.022032 -0.11856 -0.089227 -0.14551 -0.090907 -0.10237
3393 -0.11488 0.13522 -0.10819 -0.014222 -0.094299 -0.092369 -0.11887 -0.066427 -0.11611
3394 -0.11748 0.11035 -0.12774 -0.010661 -0.10472 -0.08168 -0.09248 -0.059487 -0.10964
3395 -0.12157 0.079022 -0.13867 -0.013831 -0.11498 -0.1029 -0.14936 -0.098228 -0.077932
3396 -0.10594 -0.015182 -0.11302 -0.0079509 -0.098511 -0.056652 -0.12083 -0.059478 -0.015541
3397 -0.1558 -0.084977 -0.13853 -0.022471 -0.1251 -0.093024 -0.14171 -0.10035 0.010699
3398 -0.15223 -0.080021 -0.14515 -0.03406 -0.11484 -0.11558 -0.17166 -0.10842 0.05407
3399 -0.14474 -0.076906 -0.14494 -0.02009 -0.13417 -0.10597 -0.16097 -0.090919 0.05984
3400 -0.1582 -0.09513 -0.16412 -0.02061 -0.1194 -0.090777 -0.17225 -0.085129 0.042701
3401 -0.12982 -0.031995 -0.12146 0.02575 -0.098625 -0.061769 -0.1242 -0.0852 0.085831
3402 -0.1345 -0.032689 -0.12667 0.03158 -0.092236 -0.07417 -0.15315 -0.06762 0.10793
3403 -0.16046 0.031796 -0.13409 -0.010629 -0.13006 -0.079731 -0.17199 -0.09952 0.1021
3404 -0.14442 0.13762 -0.14969 -0.0024892 -0.12969 -0.082632 -0.17011 -0.099041 0.059293
3405 -0.11501 0.16208 -0.13497 0.027251 -0.10156 -0.063004 -0.11579 -0.082641 0.031733
3406 -0.11656 0.16355 -0.13466 0.018721 -0.1403 -0.090755 -0.12836 -0.089531 -0.0015661
3407 -0.15828 0.14801 -0.18087 -0.017869 -0.13718 -0.088796 -0.17075 -0.12625 -0.026686
3408 -0.12907 0.063314 -0.15079 0.010792 -0.12019 -0.040658 -0.15792 -0.087452 -0.036835
3409 -0.13529 0.0023191 -0.15674 0.0039619 -0.12357 -0.077919 -0.16552 -0.076072 -0.034535
3410 -0.10724 -0.011125 -0.14439 0.0025021 -0.088402 -0.01625 -0.13964 -0.093772 -0.023624
3411 -0.12373 -0.03142 -0.15317 -0.00039771 -0.10705 -0.031251 -0.14111 -0.082603 -0.017914
3412 -0.12947 -0.048694 -0.14278 0.012313 -0.12697 -0.032113 -0.13531 -0.078153 -0.0081731
3413 -0.14167 -0.042109 -0.13156 0.027403 -0.12414 -0.038024 -0.14041 -0.094393 0.10893
3414 -0.10991 0.0060666 -0.14198 0.0036929 -0.11138 -0.041595 -0.1359 -0.088064 0.14635
3415 -0.13038 0.15626 -0.14443 0.014313 -0.098476 -0.071106 -0.16749 -0.10718 0.11269
3416 -0.16314 0.15419 -0.17021 -0.0044866 -0.12551 -0.068998 -0.14131 -0.063844 0.13106
3417 -0.12456 0.25267 -0.15505 0.00011357 -0.10608 -0.041029 -0.11967 -0.061775 0.033139
3418 -0.1163 0.20712 -0.13331 0.031244 -0.096438 -0.02498 -0.095087 -0.054145 0.02176
3419 -0.091559 0.19377 -0.14493 0.021274 -0.10188 -0.039472 -0.10876 -0.061725 0.02351
3420 -0.14799 0.09171 -0.1506 0.0018742 -0.11982 -0.064243 -0.13324 -0.079736 -0.025479
3421 -0.1515 0.038925 -0.14834 0.025474 -0.095701 -0.053774 -0.11749 -0.088206 -0.017619
3422 -0.13309 0.0011706 -0.16523 0.0076346 -0.1136 -0.063325 -0.13669 -0.075956 -0.011818
3423 -0.1302 0.014716 -0.15283 0.015475 -0.1097 -0.044587 -0.15293 -0.076207 0.0038323
3424 -0.14486 -0.0032483 -0.14592 0.0093351 -0.10872 -0.042878 -0.10872 -0.072857 0.052303
3425 -0.16204 0.040397 -0.17451 0.0096153 -0.11931 -0.060419 -0.13091 -0.11977 0.083693
3426 -0.14021 0.13255 -0.14595 0.0021355 -0.10555 -0.06508 -0.10518 -0.1004 0.15634
3427 -0.12472 0.19756 -0.16128 0.016636 -0.1098 -0.042972 -0.048982 -0.081598 0.15142
3428 -0.15156 0.21336 -0.17535 -0.0039341 -0.11411 -0.081183 -0.086198 -0.073498 0.088185
3429 -0.065472 0.25349 -0.15748 0.019266 -0.10845 -0.070464 -0.051555 -0.089579 0.018365
3430 -0.065914 0.22638 -0.14304 0.0062764 -0.10492 -0.082675 -0.068211 -0.084389 0.0057058
3431 -0.1143 0.11432 -0.18223 -0.0053934 -0.14884 -0.10016 -0.11038 -0.11735 -0.022694
3432 -0.071247 0.070426 -0.15423 0.017357 -0.10471 -0.034728 -0.078423 -0.05853 -0.0015232
3433 -0.048598 0.056101 -0.13257 0.024667 -0.11173 -0.045289 -0.088919 -0.03738 0.026617
3434 -0.081489 0.061777 -0.16007 0.0037972 -0.12131 -0.042371 -0.093865 -0.08149 0.046018
3435 -0.075741 0.051282 -0.15108 0.022697 -0.1188 -0.054942 -0.11 -0.096511 0.15136
3436 -0.067552 0.036778 -0.16112 0.013278 -0.1248 -0.048073 -0.075027 -0.087661 0.21249
3437 -0.093343 0.071573 -0.16777 0.0077878 -0.10043 -0.077264 -0.1053 -0.092471 0.17398
3438 -0.073335 0.2288 -0.17525 0.030188 -0.11047 -0.059306 -0.08064 -0.073842 0.16814
3439 -0.071356 0.29066 -0.14621 0.0024883 -0.090515 -0.050197 -0.064766 -0.051932 0.11826
3440 -0.098007 0.26036 -0.17792 -0.011302 -0.11123 -0.047628 -0.082702 -0.049042 0.031661
3441 -0.0064688 0.20354 -0.13554 0.024069 -0.067086 -0.015899 -0.013598 -0.063673 0.026831
3442 0.07511 0.1385 -0.14637 0.039349 -0.030297 -0.023851 0.0051458 -0.039953 0.039542
3443 0.037808 0.069296 -0.16548 0.0071791 -0.053978 -0.021072 -0.00083038 -0.049123 0.031202
3444 -0.0062029 0.072402 -0.16682 0.021659 -0.069369 -0.030703 -0.017967 -0.049874 0.11053
3445 0.0058158 0.064537 -0.16007 0.01496 -0.08676 -0.061305 -0.0093126 -0.050954 0.19107
3446 -0.033616 0.072803 -0.15683 0.03201 -0.08556 -0.040996 -0.054989 -0.049284 0.25507
3447 -0.042177 0.062168 -0.17868 0.00889 -0.10661 -0.057377 -0.096325 -0.072385 0.22433
3448 -0.091698 0.056754 -0.18558 -0.0099398 -0.11029 -0.075688 -0.1254 -0.091065 0.17675
3449 -0.05367 0.18008 -0.1748 0.0015004 -0.10905 -0.07285 -0.066257 -0.039155 0.12317
3450 -0.037411 0.26254 -0.17969 0.0060506 -0.081684 -0.081401 -0.10459 -0.049666 0.061466
3451 -0.029192 0.2653 -0.15358 0.021071 -0.074634 -0.063042 -0.093589 -0.077246 0.033446
3452 0.038776 0.2421 -0.17632 0.0070111 -0.080815 -0.048333 -0.021396 -0.0073162 0.075127
3453 0.14076 0.20292 -0.14931 0.024831 -0.052256 -0.025815 0.0043783 0.0094435 0.11015
3454 0.12461 0.11103 -0.1503 0.0048315 -0.076337 -0.038776 0.018802 -0.020757 0.20347
3455 0.1053 0.093932 -0.16144 -0.0080883 -0.066517 -0.058327 0.032326 -0.017897 0.2613
3456 0.12503 0.089998 -0.16185 -0.0036781 -0.055598 -0.029448 0.09242 -0.013457 0.28582
3457 0.13834 0.10072 -0.13725 0.016072 -0.039059 -0.04225 0.10565 -0.026578 0.27588
3458 0.030238 0.048769 -0.18356 -0.012518 -0.0492 -0.063331 0.081098 -0.013728 0.31531
3459 0.011987 0.077954 -0.17729 -0.030037 -0.019021 -0.058752 0.046282 -0.039998 0.30561
3460 0.026685 0.062 -0.14612 0.0045928 0.0036586 -0.064404 0.027055 -0.066189 0.24178
3461 0.045884 0.083985 -0.15543 -0.009517 -0.030942 -0.054055 0.015769 -0.034219 0.1999
3462 0.059103 0.14356 -0.16042 -0.012767 -0.040543 -0.047746 -0.017877 -0.017869 0.12572
3463 0.16186 0.2551 -0.16196 0.0061934 -0.045994 -0.063027 -0.021043 -0.01327 0.11142
3464 0.21559 0.27537 -0.14267 0.013384 -0.035065 -0.044649 -0.014929 -0.00095009 0.13188
3465 0.17047 0.22077 -0.15493 -0.0011862 -0.083355 -0.09057 -0.024235 -0.0086404 0.092403
3466 0.19525 0.23716 -0.16648 0.023544 -0.078206 -0.055451 0.034099 -0.020771 0.10837
3467 0.22326 0.14621 -0.14047 0.014884 -0.051387 -0.032542 0.15499 -0.016631 0.28499
3468 0.2096 0.1116 -0.1567 0.0041845 -0.080508 -0.049654 0.10438 -0.024101 0.31601
3469 0.16888 0.088619 -0.15542 0.019465 -0.038258 -0.058065 0.12867 0.0036883 0.33936
3470 0.16695 0.061665 -0.1596 -0.0082451 -0.047329 -0.037656 0.10368 -0.075862 0.23104
3471 0.21468 0.05103 -0.17185 -0.0037749 0.00729 -0.064447 0.10802 -0.0032524 0.20199
3472 0.22053 0.077966 -0.14091 0.0047753 0.060089 -0.033319 0.12302 0.010527 0.14248
3473 0.26362 0.079561 -0.15859 0.016306 0.10471 -0.02259 0.080926 0.021217 0.13578
3474 0.24882 0.074887 -0.15438 -0.0028742 0.081678 -0.055611 -0.0011304 0.0063966 0.12306
3475 0.28562 0.057662 -0.15968 0.012396 0.043207 -0.081493 -0.016187 0.0031863 0.12002
3476 0.2134 0.055878 -0.16908 -0.0014038 0.018866 -0.089954 -0.044853 -0.017844 0.14355
3477 0.27052 0.037593 -0.14211 0.023126 -0.034415 -0.065885 -0.035779 -0.0010943 0.31707
3478 0.26584 0.044039 -0.15773 0.013587 -0.041105 -0.064406 0.035155 -0.0012947 0.2955
3479 0.24669 0.029914 -0.16404 0.0080168 -0.070216 -0.084558 0.072429 -0.023175 0.28413
3480 0.26015 0.04441 -0.13941 0.005827 -0.045577 -0.060329 0.13241 0.013695 0.21596
3481 0.23337 0.043705 -0.16525 -0.021753 -0.047288 -0.08414 0.10982 -0.012556 0.15431
3482 0.23335 0.012411 -0.16363 -0.014383 -0.038919 -0.070381 0.13483 0.025564 0.12193
3483 0.27148 0.038406 -0.14832 0.0061577 -0.022839 -0.079213 0.12342 -0.0029063 0.10816
3484 0.29867 0.010892 -0.13514 -0.016892 -0.04167 -0.072574 0.10691 0.0096234 0.11901
3485 0.28208 0.014197 -0.14928 0.0043581 0.026309 -0.049425 0.14275 0.039433 0.12572
3486 0.28574 0.021833 -0.14973 -0.010962 0.039398 -0.061207 0.10557 0.017963 0.19586
3487 0.27769 0.016848 -0.14415 -0.011571 0.082897 -0.090108 0.06757 0.020002 0.32314
3488 0.3201 0.032714 -0.11137 0.014719 0.13012 -0.067999 0.088324 0.060322 0.3272
3489 0.30153 0.018639 -0.11023 -0.011411 0.14064 -0.08176 0.090608 0.037792 0.27099
3490 0.3017 -0.001975 -0.1233 -0.0065308 0.11858 -0.036462 0.13854 0.058471 0.16819
3491 0.33379 0.011311 -0.116 -0.015361 0.098414 -0.060563 0.092295 0.030971 0.15577
3492 0.28843 0.002336 -0.10056 -0.01371 0.066764 -0.069764 0.13475 0.020361 0.13836
3493 0.29044 -0.0079485 -0.10669 -0.0192 0.00064278 -0.089835 0.1442 -0.01251 0.13819
3494 0.30977 0.010807 -0.10888 -0.02941 0.030982 -0.070077 0.19465 0.0076801 0.12023
3495 0.27958 0.0081725 -0.11526 -0.02319 0.010731 -0.070858 0.20427 0.0046398 0.11374
3496 0.27461 0.002548 -0.11573 -0.01518 0.03017 -0.068329 0.16487 0.015709 0.23336
3497 0.28664 -0.031106 -0.09487 -0.015179 0.0081696 -0.07855 0.098049 0.021899 0.31656
3498 0.30536 -0.016601 -0.091804 -0.027349 0.045279 -0.097812 0.073142 -0.0016912 0.30942
3499 0.29522 -0.036635 -0.10119 -0.0076789 0.071838 -0.092273 0.016296 0.0088585 0.19408
3500 0.2768 -0.02252 -0.093401 -0.0057687 0.1398 -0.097394 0.03312 0.013028 0.14543
3501 0.25889 -0.010154 -0.092784 -0.027548 0.14514 -0.045826 0.090884 0.044398 0.13089
3502 0.30558 -0.011929 -0.076958 0.0058117 0.18343 -0.070737 0.090748 0.062118 0.12936
3503 0.23277 -0.053173 -0.12801 -0.038918 0.16896 -0.062228 0.10195 0.036457 0.10568
3504 0.2794 -0.028348 -0.086065 0.0052022 0.17322 -0.041949 0.2144 0.030017 0.13273
3505 0.24023 -0.058472 -0.088308 -0.035558 0.11958 -0.089611 0.17963 0.0094765 0.11658
3506 0.24995 -0.038617 -0.089882 -0.013337 0.12323 -0.090812 0.15493 -0.026214 0.16277
3507 0.30571 -0.036981 -0.088996 -0.0055572 0.095692 -0.10475 0.14544 -0.030574 0.24572
3508 0.30583 -0.055686 -0.087289 -0.033737 0.072211 -0.081154 0.097421 -0.035234 0.21328
3509 0.29456 -0.02782 -0.080053 -0.019447 0.06806 -0.058246 0.11098 0.0088452 0.20328
3510 0.22843 -0.080305 -0.088436 -0.036617 0.051419 -0.084867 0.068369 -0.019905 0.13567
3511 0.17658 -0.068059 -0.07891 -0.022586 0.074019 -0.097888 0.065013 -0.0036354 0.10547
3512 0.16457 -0.065144 -0.10342 -0.025046 0.10266 -0.08164 0.054317 -0.014126 0.12083
3513 0.17339 -0.031578 -0.076107 -0.018176 0.16677 -0.066421 0.080511 -0.013106 0.088027
3514 0.18379 -0.054123 -0.10511 -0.022586 0.2274 -0.095822 0.092954 -0.014146 0.093027
3515 0.19032 -0.060147 -0.091734 -0.026715 0.23144 -0.064313 0.16008 -0.021977 0.099038
3516 0.18223 -0.069862 -0.10218 -0.024135 0.19246 -0.069775 0.17833 -0.046887 0.10433
3517 0.23318 -0.055546 -0.075941 -0.0073751 0.19927 -0.075576 0.19847 -0.026317 0.11665
3518 0.29236 -0.071421 -0.10714 -0.036825 0.17664 -0.080307 0.15849 -0.036328 0.18821
3519 0.30175 -0.080115 -0.083418 -0.017075 0.13297 -0.066598 0.12991 -0.033538 0.20732
3520 0.27459 -0.05032 -0.081432 -0.0061044 0.11374 -0.05681 0.072618 -0.029958 0.22599
3521 0.19791 -0.071764 -0.071175 -0.022244 0.099481 -0.028531 0.082151 -0.026009 0.13823
3522 0.15093 -0.079789 -0.10082 -0.047564 0.05756 -0.075932 0.024095 -0.065939 0.077121
3523 0.13706 -0.088863 -0.083522 -0.037574 0.097079 -0.056423 0.055179 -0.052939 0.098802
3524 0.15061 -0.073668 -0.063526 -0.015284 0.095469 -0.052185 0.0076031 -0.03895 0.10913
3525 0.15528 -0.099802 -0.035469 -0.028013 0.14616 -0.016406 0.061467 -0.06401 0.074253
3526 0.1134 -0.084747 -0.0092027 -0.024933 0.22464 -0.056207 0.056941 -0.05426 0.089403
3527 0.17005 -0.056611 0.024424 -0.0070229 0.25798 -0.052349 0.13555 -0.025901 0.082844
3528 0.15771 -0.071256 0.01663 0.0014773 0.29481 -0.02219 0.23875 0.021399 0.096154
3529 0.14249 -0.0934 -0.026403 -0.027742 0.2177 -0.080401 0.14412 -0.045661 0.068435
3530 0.13882 -0.074265 -0.070267 -0.030502 0.20051 -0.029152 0.20101 -0.0084316 0.075525
3531 0.11009 -0.11314 -0.11186 -0.051682 0.11472 -0.065444 0.09916 -0.072662 0.065726
3532 0.12323 -0.099414 -0.090554 -0.028842 0.11997 -0.086775 0.055414 -0.081782 0.072596
3533 0.096046 -0.10351 -0.11341 -0.030642 0.078951 -0.080796 0.032478 -0.062363 0.051177
3534 0.13935 -0.063663 -0.079501 -0.038841 0.11923 -0.056187 0.067262 -0.034883 0.084557
3535 0.10667 -0.090327 -0.10269 -0.051711 0.09137 -0.083559 0.025186 -0.066353 0.068488
3536 0.084602 -0.095552 -0.095348 -0.047781 0.10678 -0.06853 0.0667 -0.058844 0.055958
3537 0.10026 -0.10128 -0.066002 -0.037241 0.15851 -0.078591 0.012693 -0.072334 0.080059
3538 0.075529 -0.086371 -0.0084752 -0.019721 0.21333 -0.057003 0.029957 -0.086374 0.051559
3539 0.062627 -0.10659 0.00090126 -0.0404 0.23599 -0.061154 0.10132 -0.053575 0.02297
3540 0.065066 -0.10073 0.041908 -0.04653 0.24773 -0.052415 0.070195 -0.054505 0.04276
3541 0.083565 -0.1043 0.052964 -0.04328 0.2166 -0.084716 0.13792 -0.070705 0.021871
3542 0.089263 -0.096249 0.045071 -0.02362 0.23594 -0.056448 0.15088 -0.034226 0.022451
3543 0.099072 -0.11697 0.015337 -0.03088 0.15958 -0.052889 0.12557 -0.052616 0.042422
3544 0.093071 -0.10209 0.013434 -0.016729 0.13878 -0.06787 0.0862 -0.067406 0.042472
3545 0.078089 -0.13974 -0.03078 -0.042659 0.078432 -0.076321 0.021824 -0.076547 0.020353
3546 0.042448 -0.15143 -0.078184 -0.049609 0.075141 -0.10073 -0.0085718 -0.11187 -0.0086767
3547 0.071217 -0.12417 -0.061367 -0.039879 0.08151 -0.047564 0.018612 -0.079797 0.0095438
3548 0.039295 -0.14147 -0.035111 -0.046468 0.09708 -0.029015 0.025956 -0.058557 0.019714
3549 0.031624 -0.13247 -0.041664 -0.048798 0.14072 -0.0062565 0.06218 -0.086738 0.019835
3550 0.075262 -0.12107 -0.021588 -0.042808 0.23476 0.013122 0.065064 -0.072418 0.012185
3551 0.034971 -0.13471 -0.014131 -0.056068 0.25979 0.038221 0.043258 -0.077108 -0.0032842
3552 0.03822 -0.11226 0.056765 -0.030308 0.26504 0.05126 0.079501 -0.026549 0.0094763
3553 0.038978 -0.12854 0.083512 -0.034767 0.23007 0.023358 0.057825 -0.038699 -0.014463
3554 0.005997 -0.13507 0.11614 -0.048847 0.15001 -0.0011828 0.046269 -0.086509 -0.013933
3555 -0.0059944 -0.14832 0.11554 -0.042127 0.10924 -0.049814 0.037803 -0.08742 -0.021412
3556 0.0060143 -0.13314 0.10135 -0.044707 0.082973 -0.059485 0.046597 -0.0676 -0.0050217
3557 0.010343 -0.15139 0.032898 -0.048857 0.071343 -0.073877 0.013721 -0.09256 -0.026071
3558 -0.0024684 -0.12216 0.021034 -0.035906 0.096402 -0.036408 0.048625 -0.053921 -0.012471
3559 -0.0085798 -0.12507 -0.0096495 -0.039936 0.12438 -0.045749 0.044679 -0.090931 -0.0012202
3560 0.012189 -0.13296 -0.040763 -0.040266 0.1288 -0.04807 -0.011878 -0.067971 -0.01492
3561 0.016497 -0.13554 -0.036257 -0.039586 0.21829 -0.034082 -0.0015637 -0.063002 -0.038649
3562 -0.031364 -0.15132 -0.05111 -0.029065 0.24069 -0.009883 -0.0078399 -0.085472 -0.033219
3563 -0.019405 -0.14287 -0.070804 -0.048915 0.23249 0.0031158 -0.016266 -0.076332 -0.044308
3564 -0.014557 -0.13667 -0.053327 -0.040465 0.18114 0.028084 -0.032522 -0.12261 -0.065888
3565 0.010122 -0.13668 -0.053481 -0.047335 0.17887 0.11099 0.038912 -0.062613 -0.036957
3566 -0.028519 -0.14183 -0.028064 -0.039985 0.12085 0.10533 -0.0077044 -0.086913 -0.062647
3567 -0.024051 -0.14642 0.049612 -0.044234 0.10568 0.076301 0.0020495 -0.072254 -0.064146
3568 -0.022142 -0.12795 0.11715 -0.046074 0.097314 0.099319 0.0026533 -0.045454 -0.035686
3569 -0.038683 -0.14277 0.094955 -0.057624 0.042993 0.026758 -0.048203 -0.082634 -0.049685
3570 -0.0035748 -0.11135 0.14601 -0.025934 0.10292 0.041167 -0.0021789 -0.035185 -0.025165
3571 -0.026036 -0.14578 0.14954 -0.035074 0.085842 0.013116 -0.025555 -0.086135 -0.050294
3572 -0.043428 -0.14666 0.081085 -0.051323 0.083511 -0.012186 -0.032711 -0.096375 -0.075444
3573 -0.049209 -0.13679 0.022071 -0.056203 0.09746 -0.0090969 -0.024527 -0.10111 -0.059303
3574 -0.0037903 -0.137 0.017317 -0.046393 0.086989 -0.0066282 -0.039763 -0.070106 -0.056703
3575 -0.037622 -0.13406 -0.00088609 -0.043533 0.13442 -0.011939 -0.04247 -0.090676 -0.059192
3576 -0.072083 -0.12299 -0.02053 -0.045332 0.19318 -0.024871 -0.045886 -0.095647 -0.062572
3577 -0.050874 -0.16523 -0.034533 -0.045022 0.20916 0.024668 -0.023172 -0.099257 -0.072391
3578 -0.052306 -0.16913 -0.024887 -0.046322 0.2004 0.016447 -0.047328 -0.097687 -0.066861
3579 -0.075647 -0.17003 0.03934 -0.057862 0.1057 0.055895 -0.057354 -0.088848 -0.09343
3580 -0.057728 -0.13398 0.13135 -0.050162 0.096475 0.11736 -0.0302 -0.11129 -0.06765
3581 -0.04975 -0.1499 0.18813 -0.037921 0.10024 0.14114 -0.058056 -0.087308 -0.065839
3582 -0.065381 -0.1504 0.18932 -0.057891 0.050503 0.11705 -0.066642 -0.1125 -0.066509
3583 -0.067973 -0.15734 0.19659 -0.047031 0.069552 0.10308 -0.064879 -0.10307 -0.073738
3584 -0.040184 -0.13679 0.18705 -0.047151 0.078242 0.12913 -0.048295 -0.10243 -0.078288
3585 -0.044815 -0.15349 0.18704 -0.046871 0.069461 0.085068 -0.035491 -0.08447 -0.079557
3586 -0.050927 -0.14062 0.17386 -0.0407 0.05517 0.064487 -0.057787 -0.08506 -0.073397
3587 -0.078528 -0.14092 0.17834 -0.03878 0.085179 0.041295 -0.059183 -0.05002 -0.070686
3588 -0.069379 -0.16217 0.16775 -0.04737 0.035608 0.008994 -0.055879 -0.047251 -0.065556
3589 -0.057491 -0.13823 0.19656 -0.05973 0.066418 0.061253 -0.023355 0.013459 -0.064255
3590 -0.046412 -0.1681 0.23407 -0.040489 0.064297 0.070621 -0.060482 -0.0040512 -0.056735
3591 -0.042683 -0.15799 0.2486 -0.041789 0.071276 0.09026 -0.036868 0.019648 -0.073714
3592 -0.11031 -0.18781 0.24548 -0.052739 0.041325 0.11768 -0.095254 -0.049402 -0.081034
3593 -0.072186 -0.16796 0.20074 -0.040469 0.048654 0.15595 -0.07763 -0.053022 -0.065623
3594 -0.11359 -0.15512 0.18579 -0.054229 0.033174 0.17885 -0.079326 -0.059022 -0.084943
3595 -0.076099 -0.16293 0.1544 -0.038548 0.039403 0.17216 -0.066512 -0.084613 -0.076482
3596 -0.06645 -0.17006 0.0844 -0.058008 0.011492 0.12695 -0.095598 -0.11155 -0.088012
3597 -0.086572 -0.17769 0.062276 -0.057298 0.0069713 0.14772 -0.093434 -0.092683 -0.091841
3598 -0.087903 -0.16418 0.071173 -0.059568 0.020901 0.12726 -0.083311 -0.081024 -0.078371
3599 -0.059214 -0.15102 0.086039 -0.052058 0.02412 0.11166 -0.074957 -0.067954 -0.0756
3600 -0.062756 -0.1633 0.14181 -0.057267 0.002299 0.082369 -0.076573 -0.063134 -0.11675
3601 -0.071377 -0.15504 0.24676 -0.037077 0.029988 0.103 -0.044719 -0.074115 -0.077169
3602 -0.065738 -0.15848 0.286 -0.042067 0.014017 0.069436 -0.063345 -0.052395 -0.11445
3603 -0.0833 -0.16482 0.24303 -0.066957 -0.0036534 0.052025 -0.096251 -0.10036 -0.11294
3604 -0.078271 -0.13903 0.26651 -0.049036 -0.0012941 0.061364 -0.10967 -0.057276 -0.094628
3605 -0.078973 -0.16089 0.25801 -0.058516 0.011595 0.097762 -0.093843 -0.067246 -0.086177
3606 -0.091014 -0.16371 0.22739 -0.059746 0.024044 0.2199 -0.04579 -0.062446 -0.10458
3607 -0.087105 -0.1663 0.16596 -0.055636 -0.024986 0.19471 -0.10555 -0.11802 -0.11734
3608 -0.088497 -0.1824 0.15988 -0.057006 -0.024167 0.18786 -0.1103 -0.086757 -0.092946
3609 -0.067748 -0.17696 0.11216 -0.037645 -0.017478 0.18923 -0.071708 -0.042257 -0.088595
3610 -0.096859 -0.16831 0.1143 -0.045845 -0.023669 0.17917 -0.074864 -0.062578 -0.11846
3611 -0.10899 -0.17813 0.086637 -0.059645 -0.033 0.11302 -0.09126 -0.10753 -0.11353
3612 -0.067662 -0.1656 0.19289 -0.048215 -0.01901 0.11656 -0.083366 -0.062978 -0.10788
3613 -0.091034 -0.18186 0.26076 -0.056185 -0.033361 0.10057 -0.10009 -0.068749 -0.11851
3614 -0.061645 -0.16353 0.30652 -0.046174 -0.007552 0.10635 -0.097249 -0.084159 -0.087773
3615 -0.089226 -0.18377 0.28571 -0.045394 -0.017813 0.0955 -0.063435 -0.075329 -0.10811
3616 -0.083718 -0.17428 0.25499 -0.042844 -0.025074 0.087779 -0.1186 -0.0891 -0.095312
3617 -0.10062 -0.17156 0.21008 -0.057654 -0.012504 0.10233 -0.10609 -0.06567 -0.10254
3618 -0.11315 -0.16181 0.18692 -0.049463 -0.0076751 0.13173 -0.11776 -0.04678 -0.10744
3619 -0.14083 -0.17712 0.13447 -0.056613 -0.051576 0.17549 -0.092149 -0.075101 -0.12818
3620 -0.1328 -0.17832 0.093495 -0.065913 -0.075057 0.15784 -0.1232 -0.11758 -0.1373
3621 -0.14435 -0.18628 0.089091 -0.063443 -0.046777 0.18827 -0.13334 -0.11104 -0.13009
3622 -0.1337 -0.17834 0.11349 -0.058673 -0.041008 0.18424 -0.10822 -0.067152 -0.11412
3623 -0.10522 -0.14226 0.13576 -0.039992 -0.012219 0.2138 -0.078424 -0.039952 -0.1049
3624 -0.12844 -0.19075 0.23311 -0.061632 -0.04872 0.14645 -0.10722 -0.090702 -0.12648
3625 -0.11648 -0.19357 0.28004 -0.046852 -0.051891 0.14065 -0.10501 -0.083723 -0.12747
3626 -0.11744 -0.17828 0.30036 -0.051882 -0.038871 0.10613 -0.090322 -0.074553 -0.11829
3627 -0.10466 -0.15328 0.26897 -0.034592 -0.037372 0.10932 -0.099958 -0.11381 -0.14326
3628 -0.10393 -0.16365 0.1823 -0.044711 -0.063023 0.085043 -0.13218 -0.098064 -0.14346
3629 -0.091345 -0.16788 0.12745 -0.059141 -0.060264 0.11584 -0.083991 -0.072024 -0.11738
3630 -0.12862 -0.18114 0.077329 -0.069391 -0.094665 0.073421 -0.16295 -0.12858 -0.13
3631 -0.11606 -0.15521 0.094186 -0.050261 -0.062545 0.11123 -0.125 -0.093375 -0.13363
3632 -0.11074 -0.15234 0.092632 -0.04876 -0.060376 0.15952 -0.1403 -0.078465 -0.099184
3633 -0.1349 -0.18072 0.075029 -0.0836 -0.093137 0.19133 -0.13359 -0.092945 -0.15607
3634 -0.12941 -0.18174 0.081785 -0.06861 -0.076528 0.19357 -0.10841 -0.086416 -0.14576
3635 -0.11752 -0.1827 0.091472 -0.06634 -0.089628 0.16425 -0.1608 -0.12714 -0.14731
3636 -0.11196 -0.16102 0.10076 -0.06953 -0.092189 0.14973 -0.1324 -0.083826 -0.13387
3637 -0.12568 -0.16563 0.11602 -0.051139 -0.06373 0.13551 -0.11261 -0.091307 -0.11372
3638 -0.14704 -0.18272 0.22451 -0.063309 -0.086281 0.15107 -0.1328 -0.1105 -0.13564
3639 -0.13578 -0.16606 0.2619 -0.042049 -0.075982 0.1391 -0.081572 -0.073197 -0.1355
3640 -0.12077 -0.16074 0.24873 -0.041349 -0.062832 0.11735 -0.095688 -0.073477 -0.13326
3641 -0.11527 -0.16633 0.17325 -0.064189 -0.054323 0.10587 -0.13089 -0.089608 -0.13923
3642 -0.14773 -0.18995 0.10186 -0.062268 -0.10109 0.061046 -0.18209 -0.13738 -0.14764
3643 -0.14649 -0.18468 0.084083 -0.085178 -0.10581 0.083084 -0.14761 -0.11336 -0.14369
3644 -0.15321 -0.16224 0.08175 -0.068368 -0.082735 0.094573 -0.14542 -0.099389 -0.15482
3645 -0.14528 -0.1792 0.058116 -0.071438 -0.086776 0.12604 -0.1531 -0.11841 -0.15351
3646 -0.12073 -0.18829 0.051323 -0.075847 -0.11129 0.14103 -0.16304 -0.093379 -0.13095
3647 -0.12839 -0.1594 0.069099 -0.058927 -0.085998 0.20461 -0.12326 -0.10437 -0.1393
3648 -0.13034 -0.16954 0.087036 -0.069287 -0.088149 0.17284 -0.13292 -0.08458 -0.12837
3649 -0.12629 -0.13831 0.091342 -0.059627 -0.090079 0.18428 -0.11737 -0.11093 -0.16304
3650 -0.12744 -0.13384 0.10758 -0.047277 -0.0825 0.1615 -0.11732 -0.11031 -0.1359
3651 -0.13533 -0.15111 0.11644 -0.051386 -0.096391 0.13169 -0.15729 -0.10867 -0.14264
3652 -0.14576 -0.17052 0.12055 -0.081886 -0.078192 0.091843 -0.13889 -0.11485 -0.139
3653 -0.13862 -0.15606 0.17863 -0.070026 -0.086803 0.13312 -0.12523 -0.085552 -0.12531
3654 -0.1517 -0.14463 0.16893 -0.055286 -0.11515 0.06899 -0.15331 -0.13725 -0.15701
3655 -0.13225 -0.13295 0.11115 -0.072656 -0.10258 0.080859 -0.16256 -0.10267 -0.1538
3656 -0.12023 -0.15284 0.064207 -0.063335 -0.12565 0.086478 -0.13985 -0.11708 -0.13959
3657 -0.15099 -0.14612 0.052244 -0.065205 -0.090426 0.11686 -0.12921 -0.071713 -0.13492
3658 -0.15382 -0.1541 0.04751 -0.068835 -0.12156 0.073585 -0.15244 -0.13035 -0.16925
3659 -0.13704 -0.17285 0.016567 -0.072325 -0.10661 0.11767 -0.12195 -0.079414 -0.15364
3660 -0.15984 -0.15012 0.029243 -0.061494 -0.096708 0.11329 -0.16718 -0.10203 -0.17934
3661 -0.10922 -0.15623 0.04049 -0.059084 -0.085509 0.14589 -0.12593 -0.12326 -0.1071
3662 -0.13358 -0.15472 0.010656 -0.076464 -0.1098 0.15249 -0.15252 -0.10762 -0.15112
3663 -0.14757 -0.15935 0.038233 -0.055184 -0.08968 0.16934 -0.13144 -0.073545 -0.12738
3664 -0.1477 -0.16287 0.061369 -0.077314 -0.12875 0.12534 -0.14198 -0.13712 -0.15201
3665 -0.16393 -0.16697 0.067226 -0.062873 -0.11884 0.089846 -0.15681 -0.11137 -0.15295
3666 -0.17971 -0.17844 0.069862 -0.058633 -0.12416 0.048505 -0.18248 -0.11639 -0.16187
3667 -0.14999 -0.17002 0.072168 -0.068773 -0.11247 0.036054 -0.16033 -0.12288 -0.16337
3668 -0.13176 -0.1509 0.098455 -0.065123 -0.11347 0.070413 -0.15301 -0.092817 -0.12584
3669 -0.139 -0.14858 0.038421 -0.063503 -0.12209 0.055461 -0.14962 -0.10901 -0.14857
3670 -0.13637 -0.15495 0.017678 -0.055552 -0.083606 0.07186 -0.12132 -0.098777 -0.1429
3671 -0.14472 -0.15932 -0.0051357 -0.056342 -0.1292 0.047299 -0.17274 -0.11204 -0.16029
3672 -0.15867 -0.18328 0.0055008 -0.057802 -0.11452 0.055587 -0.1454 -0.12216 -0.17257
3673 -0.13403 -0.16887 0.0060372 -0.077772 -0.11266 0.049386 -0.14474 -0.12023 -0.14453
3674 -0.13507 -0.14132 0.00088368 -0.062342 -0.11525 0.073505 -0.13005 -0.10525 -0.13526
3675 -0.11777 -0.12814 0.0273 -0.038341 -0.11904 0.098684 -0.12732 -0.089429 -0.11915
3676 -0.14472 -0.17232 -0.020653 -0.072741 -0.13989 0.050452 -0.13494 -0.097309 -0.14769
3677 -0.16781 -0.15658 -0.015007 -0.075941 -0.13789 0.057591 -0.15421 -0.10313 -0.17075
3678 -0.14805 -0.15581 -0.01559 -0.051471 -0.11876 0.07336 -0.15075 -0.11193 -0.14885
3679 -0.11853 -0.16686 -0.026034 -0.0772 -0.12358 0.051229 -0.1336 -0.09391 -0.17665
3680 -0.14247 -0.16039 -0.011958 -0.06893 -0.11219 0.037427 -0.13552 -0.11335 -0.14617
3681 -0.14556 -0.18155 -0.020181 -0.06545 -0.12415 0.040166 -0.15484 -0.1076 -0.1784
3682 -0.16511 -0.1877 -0.035865 -0.08312 -0.15485 0.024985 -0.20061 -0.13237 -0.17199
3683 -0.1214 -0.14529 0.0013518 -0.0437 -0.095986 0.065123 -0.1235 -0.10269 -0.11919
3684 -0.17219 -0.18906 -0.050142 -0.070519 -0.12551 0.019462 -0.16799 -0.13947 -0.18374
3685 -0.14433 -0.18899 -0.033125 -0.061799 -0.13711 0.043101 -0.15284 -0.10098 -0.16006
3686 -0.15788 -0.18135 -0.029419 -0.051609 -0.13677 0.03921 -0.12897 -0.10009 -0.15019
3687 -0.12198 -0.18794 -0.033672 -0.058019 -0.12896 0.013028 -0.16183 -0.1268 -0.15723
3688 -0.16714 -0.18661 -0.048876 -0.063759 -0.14839 0.0079171 -0.17103 -0.1362 -0.13786
3689 -0.12215 -0.17328 -0.038489 -0.053528 -0.11978 0.025856 -0.14321 -0.085633 -0.14877
3690 -0.17654 -0.20752 -0.076273 -0.069228 -0.14216 -0.026445 -0.1874 -0.12613 -0.15208
3691 -0.1439 -0.16517 -0.054096 -0.066738 -0.14402 -0.015737 -0.12735 -0.12433 -0.1593
3692 -0.16105 -0.1966 -0.06573 -0.069628 -0.14498 -0.041158 -0.17813 -0.14489 -0.16465
3693 -0.12322 -0.15343 -0.066294 -0.052477 -0.13172 0.019531 -0.1399 -0.082605 -0.1446
3694 -0.14467 -0.19848 -0.055087 -0.047767 -0.15235 0.0015795 -0.15489 -0.12098 -0.1479
3695 -0.13638 -0.15349 -0.056471 -0.052527 -0.15074 -0.022312 -0.13746 -0.13565 -0.15639
3696 -0.12367 -0.15152 -0.058324 -0.066657 -0.14282 -0.003603 -0.16601 -0.11298 -0.13892
3697 -0.096628 -0.14973 -0.058648 -0.044287 -0.15248 0.010436 -0.16386 -0.098926 -0.16445
3698 -0.12837 -0.15337 -0.075371 -0.064306 -0.15474 -0.010856 -0.18339 -0.10197 -0.16536
3699 -0.13519 -0.16335 -0.077785 -0.073446 -0.16637 -0.027917 -0.15236 -0.12749 -0.15481
3700 -0.12199 -0.18031 -0.089028 -0.077986 -0.16313 0.010232 -0.14355 -0.11887 -0.13657
3701 -0.14957 -0.17529 -0.065782 -0.059096 -0.15014 -0.026209 -0.1583 -0.13817 -0.16867
3702 -0.12292 -0.17155 -0.078995 -0.068206 -0.1462 -0.025371 -0.17713 -0.12319 -0.16309
3703 -0.16894 -0.18561 -0.1176 -0.082155 -0.17993 -0.042042 -0.16018 -0.165 -0.16299
3704 -0.14711 -0.19955 -0.090682 -0.055895 -0.1882 -0.052053 -0.17022 -0.15518 -0.17011
3705 -0.1148 -0.18464 -0.090906 -0.069865 -0.15688 -0.0043944 -0.16248 -0.10318 -0.15793
3706 -0.15596 -0.20623 -0.07845 -0.077915 -0.1711 -0.062306 -0.18772 -0.13004 -0.14423
3707 -0.11751 -0.18239 -0.092743 -0.072954 -0.17738 -0.038517 -0.18644 -0.15261 -0.15994
3708 -0.10571 -0.19875 -0.094797 -0.068144 -0.13428 -0.013568 -0.1723 -0.11132 -0.16984
3709 -0.072685 -0.17307 -0.09632 -0.075054 -0.15667 -0.03703 -0.16167 -0.10308 -0.14397
3710 -0.12686 -0.1858 -0.1199 -0.083184 -0.17914 -0.038091 -0.14341 -0.10843 -0.16899
3711 -0.10259 -0.19737 -0.10004 -0.072114 -0.16311 -0.060872 -0.15208 -0.11935 -0.15972
3712 -0.14328 -0.19877 -0.10388 -0.062723 -0.15726 -0.042193 -0.15049 -0.098921 -0.16182
3713 -0.11116 -0.1584 -0.075934 -0.044013 -0.156 -0.037925 -0.13651 -0.078761 -0.13313
3714 -0.11048 -0.10294 -0.10515 -0.068753 -0.16757 -0.055286 -0.14934 -0.12324 -0.15188
3715 -0.095593 -0.035666 -0.11343 -0.061603 -0.16611 -0.057707 -0.16276 -0.12498 -0.14715
3716 -0.043364 0.067729 -0.086695 -0.057253 -0.13235 -0.028838 -0.12337 -0.070982 -0.13422
3717 -0.057555 0.015575 -0.087598 -0.072472 -0.16107 -0.05484 -0.12966 -0.13268 -0.13172
3718 -0.060267 -0.02753 -0.12189 -0.062242 -0.20173 -0.073811 -0.17797 -0.11427 -0.1579
3719 -0.093908 -0.1175 -0.13128 -0.080302 -0.18546 -0.084002 -0.19869 -0.13076 -0.1955
3720 -0.09263 -0.11055 -0.1189 -0.070472 -0.17339 -0.047873 -0.15287 -0.11894 -0.17046
3721 -0.091991 -0.15823 -0.11229 -0.064561 -0.16332 -0.041565 -0.1357 -0.10326 -0.16686
3722 -0.080362 -0.14312 -0.10144 -0.049991 -0.1685 -0.035456 -0.14522 -0.088654 -0.15173
3723 -0.054464 -0.13991 -0.10607 -0.058251 -0.16689 -0.062457 -0.15894 -0.085615 -0.15024
3724 -0.090995 -0.13746 -0.10534 -0.047151 -0.15359 -0.060599 -0.17909 -0.079455 -0.15333
3725 -0.084846 -0.14752 -0.13987 -0.062711 -0.17787 -0.05224 -0.13116 -0.077815 -0.14632
3726 -0.055188 -0.12828 -0.11703 -0.08251 -0.17994 -0.074261 -0.15553 -0.10645 -0.17877
3727 -0.10998 -0.13937 -0.1556 -0.08197 -0.17071 -0.053812 -0.14612 -0.085236 -0.18756
3728 -0.06956 -0.15391 -0.11995 -0.07776 -0.17605 -0.054334 -0.15642 -0.094526 -0.18706
3729 -0.055142 -0.14558 -0.11584 -0.04068 -0.16322 -0.046835 -0.13658 -0.093917 -0.14489
3730 -0.12157 -0.078324 -0.13223 -0.04768 -0.14511 -0.044166 -0.1348 -0.079537 -0.15949
3731 -0.052375 -0.030898 -0.12387 -0.060769 -0.16823 -0.053897 -0.13461 -0.070217 -0.14422
3732 -0.045686 0.016727 -0.11668 -0.056169 -0.1647 -0.065779 -0.15295 -0.074828 -0.14029
3733 -0.030547 0.075783 -0.10351 -0.031149 -0.15666 -0.04423 -0.12069 -0.091848 -0.11495
3734 -0.089739 0.023688 -0.1461 -0.068199 -0.21121 -0.1123 -0.19127 -0.12824 -0.17662
3735 -0.07171 -0.025856 -0.14074 -0.050528 -0.1884 -0.083532 -0.18011 -0.11593 -0.17645
3736 -0.028151 -0.10692 -0.1567 -0.063628 -0.18961 -0.066354 -0.17761 -0.11477 -0.16748
3737 -0.0025127 -0.10882 -0.13348 -0.046568 -0.16919 -0.057395 -0.13135 -0.057339 -0.15096
3738 -0.0051841 -0.11038 -0.12449 -0.041928 -0.17002 -0.068826 -0.12245 -0.085299 -0.13155
3739 -0.043455 -0.12069 -0.12986 -0.037438 -0.16121 -0.093118 -0.15519 -0.08035 -0.15291
3740 -0.079317 -0.14085 -0.15331 -0.067667 -0.18234 -0.095289 -0.16585 -0.09502 -0.18294
3741 -0.088598 -0.12905 -0.14177 -0.058407 -0.18237 -0.06511 -0.15505 -0.05152 -0.15321
3742 -0.08233 -0.10121 -0.16049 -0.048117 -0.17559 -0.070861 -0.1379 -0.030541 -0.16364
3743 -0.084551 -0.11907 -0.16568 -0.076157 -0.17883 -0.082893 -0.16344 -0.056331 -0.17074
3744 -0.086592 -0.049687 -0.15982 -0.060997 -0.1837 -0.077044 -0.15498 -0.042381 -0.18792
3745 -0.077524 0.049569 -0.16521 -0.050486 -0.16113 -0.070295 -0.1253 -0.022662 -0.16392
3746 -0.039095 0.15311 -0.14752 -0.050396 -0.17372 -0.074506 -0.13709 -0.041212 -0.15566
3747 -0.042086 0.12452 -0.13811 -0.044146 -0.17398 -0.088678 -0.15071 -0.053692 -0.14749
3748 -0.058258 0.064585 -0.17075 -0.061976 -0.1894 -0.074739 -0.16331 -0.089943 -0.18297
3749 -0.029129 0.1057 -0.11885 -0.035315 -0.16655 -0.07602 -0.12123 -0.061153 -0.14612
3750 -0.10008 0.16278 -0.18268 -0.065485 -0.218 -0.10695 -0.18935 -0.099673 -0.19145
3751 -0.071302 0.21187 -0.15106 -0.051495 -0.18203 -0.12164 -0.13503 -0.086214 -0.15595
3752 -0.082673 0.19052 -0.14945 -0.067215 -0.19172 -0.10571 -0.17536 -0.076894 -0.16031
3753 -0.038945 0.12722 -0.13084 -0.025715 -0.14481 -0.071325 -0.11917 -0.045064 -0.16228
3754 -0.058406 0.027138 -0.14481 -0.034394 -0.16863 -0.10242 -0.12726 -0.068615 -0.15617
3755 -0.066267 0.033844 -0.13934 -0.034814 -0.16819 -0.077638 -0.135 -0.065605 -0.15242
3756 -0.0082686 -0.024091 -0.14297 -0.035614 -0.15312 -0.080519 -0.14085 -0.068755 -0.14434
3757 -0.02711 0.0097149 -0.12401 -0.019824 -0.14469 -0.05999 -0.10075 -0.035916 -0.14163
3758 0.033149 -0.01241 -0.17189 -0.045804 -0.16677 -0.098952 -0.16033 -0.075496 -0.15902
3759 0.050497 0.0054859 -0.14083 -0.032073 -0.14876 -0.064333 -0.13328 -0.053996 -0.14153
3760 -0.013754 -0.0042786 -0.15195 -0.044743 -0.14985 -0.065784 -0.14227 -0.046227 -0.17127
3761 -0.046695 0.070257 -0.17666 -0.052683 -0.16341 -0.072255 -0.12862 -0.056137 -0.17647
3762 -0.078577 0.14898 -0.16348 -0.048873 -0.16128 -0.098217 -0.13631 -0.094057 -0.16681
3763 -0.068578 0.16384 -0.14373 -0.022832 -0.16228 -0.10311 -0.17012 -0.1105 -0.16345
3764 -0.07436 0.19014 -0.14729 -0.042792 -0.15869 -0.082529 -0.14496 -0.063368 -0.15692
3765 -0.090541 0.21832 -0.13749 -0.040422 -0.12984 -0.10304 -0.12684 -0.065268 -0.15269
3766 -0.067482 0.15367 -0.12462 -0.012532 -0.13205 -0.10105 -0.13077 -0.090549 -0.17898
3767 -0.047954 0.09115 -0.1539 -0.010742 -0.11907 -0.094293 -0.1506 -0.071069 -0.17222
3768 -0.052795 0.065525 -0.15953 -0.048601 -0.092983 -0.084494 -0.11276 -0.063089 -0.14629
3769 -0.0049364 0.045591 -0.12018 -0.0062712 -0.10018 -0.051246 -0.077269 -0.03372 -0.15651
3770 -0.049228 0.0070465 -0.13444 -0.018541 -0.085974 -0.057397 -0.055585 -0.05975 -0.15311
3771 0.012401 -0.010258 -0.17814 -0.047471 -0.085555 -0.10009 -0.086911 -0.07117 -0.16527
3772 0.04164 0.0031175 -0.1753 -0.050811 -0.098496 -0.081089 -0.095267 -0.085891 -0.1804
3773 0.048258 0.026503 -0.16257 -0.03746 -0.10829 -0.12836 -0.11441 -0.10352 -0.19188
3774 0.055097 0.21213 -0.15787 -0.02315 -0.059707 -0.1028 -0.10328 -0.052751 -0.13934
3775 -0.029735 0.23703 -0.15621 -0.02123 -0.057468 -0.086043 -0.084676 -0.071532 -0.15572
3776 0.0061541 0.29062 -0.13456 0.0014003 -0.041739 -0.090035 -0.095122 -0.078052 -0.14537
3777 -0.061167 0.19566 -0.15652 -0.024709 -0.04745 -0.087636 -0.096048 -0.088462 -0.15849
3778 -0.043089 0.17627 -0.15152 0.0073307 -0.0074404 -0.078437 -0.12984 -0.062703 -0.14995
3779 -0.04398 0.14963 -0.13633 0.012291 -0.0053112 -0.075158 -0.14254 -0.083983 -0.1249
3780 -0.051201 0.060002 -0.1677 -0.011039 -0.030192 -0.09511 -0.12589 -0.094373 -0.1822
3781 -0.057033 0.088217 -0.16212 -0.016829 -0.015533 -0.082141 -0.070882 -0.051433 -0.16283
3782 -0.063514 0.032823 -0.18092 -0.048238 -0.054984 -0.1006 -0.073649 -0.096504 -0.1776
3783 -0.0010555 0.027408 -0.15253 -0.018558 -0.020954 -0.055823 -0.015005 -0.039604 -0.12956
3784 0.076013 0.058804 -0.15349 -0.025008 -0.010645 -0.11235 -0.029711 -0.068604 -0.14418
3785 0.078132 0.059399 -0.17147 -0.023868 -0.022726 -0.11027 -0.023577 -0.081525 -0.16326
3786 0.11306 0.16477 -0.16705 -0.037158 -0.00049667 -0.092987 -0.039623 -0.050305 -0.17489
3787 0.078329 0.24424 -0.16549 -0.030257 0.0018325 -0.11967 -0.092409 -0.096115 -0.14897
3788 0.056048 0.24922 -0.16562 -0.030757 0.021972 -0.08243 -0.070155 -0.068766 -0.15223
3789 -0.021054 0.25501 -0.16256 -0.032617 0.015751 -0.12743 -0.11027 -0.10613 -0.17398
3790 -0.037025 0.17368 -0.16312 -0.0055067 0.04778 -0.11062 -0.12192 -0.074506 -0.15766
3791 -0.028326 0.055832 -0.16828 -0.0020265 0.059619 -0.10881 -0.10666 -0.091687 -0.14534
3792 -0.058778 0.044228 -0.18066 -0.0071263 0.058619 -0.11842 -0.11023 -0.092487 -0.18087
3793 -0.034019 0.040323 -0.16201 0.0040439 0.10993 -0.066946 -0.083916 -0.045247 -0.17786
3794 -0.021941 0.016629 -0.1584 -0.0052159 0.048127 -0.10658 -0.10085 -0.096678 -0.15196
3795 -0.046632 0.047774 -0.18277 -0.039556 -0.0078637 -0.11553 -0.086218 -0.1047 -0.15854
3796 -0.047283 0.03868 -0.19632 -0.046785 -0.034205 -0.12944 -0.087604 -0.12122 -0.1677
3797 -0.010015 0.014275 -0.1594 -0.017375 -0.043215 -0.098781 -0.02526 -0.087399 -0.15027
3798 -0.036506 0.038211 -0.1688 -0.018405 -0.0096261 -0.092332 -0.045617 -0.070729 -0.13847
3799 -0.049677 -0.022094 -0.19143 -0.030845 -0.012277 -0.12688 -0.096503 -0.081439 -0.19004
3800 -0.0089387 0.027282 -0.17996 -0.028555 -0.039708 -0.1248 -0.10322 -0.10869 -0.16723
3801 0.0077699 -0.0078829 -0.16475 -0.016764 -0.0013884 -0.10941 -0.058695 -0.08573 -0.17121
3802 0.056389 0.0097227 -0.16825 -0.026114 0.020411 -0.1256 -0.081771 -0.08897 -0.17196
3803 0.12197 0.0025482 -0.16726 -0.0057739 0.04895 -0.10086 -0.059297 -0.093221 -0.15623
3804 0.048416 -0.021706 -0.16635 -0.033064 0.024439 -0.10206 -0.064723 -0.071461 -0.17463
3805 -0.010246 0.00032917 -0.16581 -0.0069235 0.033038 -0.10756 -0.07728 -0.091091 -0.17774
3806 -0.017947 0.0022247 -0.16839 -0.011453 -0.014182 -0.118 -0.076856 -0.073672 -0.16788
3807 -0.043818 -0.03213 -0.18884 -0.013293 -0.039433 -0.12439 -0.041352 -0.090222 -0.17025
3808 -0.01631 -0.0023743 -0.16877 -0.016733 -0.0079939 -0.099965 -0.081448 -0.090122 -0.13919
3809 -0.074371 -0.034779 -0.18587 -0.036853 -0.072475 -0.12971 -0.1058 -0.085423 -0.18013
3810 -0.047152 -0.026473 -0.17405 -0.033552 -0.043495 -0.11852 -0.07647 -0.078393 -0.15875
3811 -0.063234 -0.033858 -0.20057 -0.043862 -0.082196 -0.13185 -0.10662 -0.10857 -0.19663
3812 -0.055445 -0.048762 -0.18498 -0.020552 -0.047037 -0.13749 -0.13789 -0.078394 -0.18761
3813 -0.057466 -0.032477 -0.17896 -0.035732 -0.062018 -0.12919 -0.10782 -0.095484 -0.1564
3814 -0.021278 -0.016651 -0.15789 -0.011272 -0.026519 -0.080443 -0.081095 -0.048604 -0.1378
3815 -0.050939 -0.051956 -0.17044 -0.036921 -0.059639 -0.1228 -0.099131 -0.10054 -0.14473
3816 -0.087331 -0.04202 -0.18078 -0.057711 -0.07375 -0.12502 -0.14245 -0.10625 -0.15899
3817 -0.072772 -0.068115 -0.16171 -0.032451 -0.070911 -0.12038 -0.088763 -0.12576 -0.17964
3818 -0.054043 -0.053679 -0.1664 -0.037661 -0.041662 -0.12083 -0.12113 -0.091366 -0.13914
3819 -0.034545 -0.033674 -0.16696 -0.047681 -0.076503 -0.10084 -0.072595 -0.095316 -0.16549
3820 -0.039136 -0.031458 -0.15365 -0.03456 -0.072063 -0.09479 -0.042971 -0.076326 -0.14339
3821 -0.057167 -0.054903 -0.16753 -0.03077 -0.074974 -0.12025 -0.10262 -0.069457 -0.17098
3822 -0.078289 -0.049807 -0.18603 -0.03836 -0.073185 -0.10212 -0.1003 -0.072677 -0.17654
3823 -0.04425 -0.045362 -0.19284 -0.03066 -0.060566 -0.10949 -0.10651 -0.075737 -0.15345
3824 -0.090321 -0.070776 -0.18218 -0.052419 -0.073886 -0.10477 -0.12369 -0.10499 -0.15673
3825 -0.052533 -0.058411 -0.18061 -0.034739 -0.097377 -0.091007 -0.10278 -0.063278 -0.16744
3826 -0.076094 -0.062925 -0.18881 -0.053259 -0.089388 -0.10431 -0.13655 -0.086158 -0.15944
3827 -0.071836 -0.0567 -0.18279 -0.049599 -0.091609 -0.093779 -0.080494 -0.066108 -0.16228
3828 -0.073467 -0.054764 -0.16959 -0.044639 -0.09238 -0.099931 -0.10415 -0.076369 -0.15482
3829 -0.12278 -0.090939 -0.20314 -0.065938 -0.0757 -0.1316 -0.13023 -0.085329 -0.15268
3830 -0.06374 -0.057153 -0.17675 -0.053368 -0.11669 -0.12462 -0.14147 -0.099729 -0.15859
3831 -0.1056 -0.085848 -0.17863 -0.051258 -0.10914 -0.11051 -0.14032 -0.12766 -0.16188
3832 -0.10804 -0.065302 -0.19056 -0.051428 -0.10692 -0.094156 -0.098785 -0.10681 -0.15568
3833 -0.096344 -0.10524 -0.18874 -0.055878 -0.12403 -0.14671 -0.15386 -0.11262 -0.17735
3834 -0.035495 -0.081041 -0.16163 -0.050607 -0.079574 -0.081978 -0.094027 -0.066721 -0.14635
3835 -0.045266 -0.064456 -0.17705 -0.033707 -0.073415 -0.10869 -0.10906 -0.090361 -0.15714
3836 -0.067968 -0.08796 -0.18473 -0.059897 -0.11267 -0.13265 -0.13909 -0.1063 -0.17409
3837 -0.12542 -0.10038 -0.18517 -0.060267 -0.11182 -0.14449 -0.15015 -0.13146 -0.14714
3838 -0.11302 -0.089759 -0.17991 -0.077186 -0.087087 -0.10621 -0.12255 -0.11219 -0.16135
3839 -0.11582 -0.11249 -0.21084 -0.072396 -0.13222 -0.13511 -0.1487 -0.11773 -0.1791
3840 -0.11105 -0.090088 -0.17891 -0.068416 -0.11117 -0.13412 -0.12818 -0.1079 -0.18456
3841 -0.064085 -0.087603 -0.17551 -0.037156 -0.09208 -0.11019 -0.11918 -0.093423 -0.13865
3842 -0.12453 -0.11817 -0.18695 -0.085066 -0.14878 -0.15744 -0.1525 -0.11259 -0.18956
3843 -0.12801 -0.12745 -0.20874 -0.072875 -0.12383 -0.14647 -0.17434 -0.095654 -0.19666
3844 -0.14929 -0.12155 -0.21867 -0.073505 -0.14106 -0.14376 -0.1415 -0.13159 -0.18923
3845 -0.1245 -0.1122 -0.20582 -0.079395 -0.10767 -0.12605 -0.13776 -0.1095 -0.15513
3846 -0.11622 -0.121 -0.18436 -0.062865 -0.14005 -0.12011 -0.13437 -0.098785 -0.17653
3847 -0.144 -0.12705 -0.22072 -0.074615 -0.13864 -0.1515 -0.18194 -0.12151 -0.1982
3848 -0.14658 -0.12895 -0.22432 -0.084854 -0.15743 -0.14758 -0.19285 -0.13582 -0.19291
3849 -0.11683 -0.13263 -0.21431 -0.088254 -0.13253 -0.1347 -0.15057 -0.15306 -0.16138
3850 -0.10841 -0.13321 -0.20421 -0.066964 -0.12181 -0.1403 -0.16685 -0.12723 -0.1849
3851 -0.13218 -0.14088 -0.21824 -0.089954 -0.13475 -0.15697 -0.16672 -0.15016 -0.17091
3852 -0.10671 -0.11912 -0.21089 -0.068133 -0.16658 -0.14415 -0.1522 -0.13178 -0.17517
3853 -0.14238 -0.13862 -0.20984 -0.084483 -0.12983 -0.12597 -0.13219 -0.12459 -0.19825
3854 -0.17483 -0.15399 -0.2134 -0.073543 -0.17149 -0.16383 -0.15809 -0.1341 -0.17971
3855 -0.13917 -0.14693 -0.2112 -0.10795 -0.14053 -0.15986 -0.17915 -0.15061 -0.18115
3856 -0.13251 -0.14281 -0.23162 -0.087953 -0.15717 -0.14084 -0.16389 -0.15117 -0.19116
3857 -0.15712 -0.1641 -0.21213 -0.076472 -0.15919 -0.17043 -0.15921 -0.13261 -0.19796
3858 -0.11865 -0.15818 -0.21206 -0.081632 -0.16547 -0.14803 -0.19039 -0.11918 -0.19267
3859 -0.15055 -0.12439 -0.20945 -0.079672 -0.15799 -0.14191 -0.16676 -0.14713 -0.18221
3860 -0.14074 -0.15379 -0.20317 -0.082232 -0.16193 -0.14425 -0.16395 -0.12984 -0.17715
3861 -0.075982 -0.12673 -0.17661 -0.084292 -0.1524 -0.11318 -0.12234 -0.11081 -0.1665
3862 -0.15464 -0.15128 -0.21112 -0.079231 -0.14385 -0.15607 -0.17206 -0.12649 -0.18157
3863 -0.10047 -0.13793 -0.19093 -0.057981 -0.13896 -0.13922 -0.18012 -0.14961 -0.17073
3864 -0.14685 -0.1275 -0.20389 -0.084401 -0.15763 -0.1546 -0.17998 -0.14264 -0.15979
3865 -0.14074 -0.15258 -0.2036 -0.085501 -0.12685 -0.14381 -0.15821 -0.13725 -0.17171
3866 -0.11046 -0.14121 -0.18764 -0.09211 -0.12142 -0.11054 -0.16144 -0.12139 -0.18718
3867 -0.11418 -0.14703 -0.18445 -0.07286 -0.08768 -0.11397 -0.17844 -0.11069 -0.16652
3868 -0.14691 -0.13618 -0.17669 -0.06066 -0.046951 -0.083791 -0.15091 -0.12681 -0.17605
3869 -0.081763 -0.11031 -0.13018 -0.01832 0.046638 -0.039263 -0.13868 -0.087542 -0.17319
3870 -0.079154 -0.055663 -0.05658 -0.0069496 0.14287 0.042586 -0.093508 -0.0095525 -0.17051
3871 -0.075366 -0.024857 0.029467 0.023041 0.19215 0.064665 -0.045644 0.016997 -0.16544
3872 0.037953 0.11155 0.15306 0.045661 0.31161 0.14442 0.03806 0.096447 -0.14163
3873 0.10153 0.17108 0.20068 0.071701 0.34296 0.18714 0.096014 0.15039 -0.13698
3874 0.11647 0.2575 0.27244 0.071531 0.35466 0.22121 0.15715 0.17702 -0.040654
3875 0.18138 0.34522 0.34797 0.085481 0.41899 0.21803 0.17459 0.13899 0.013527
3876 0.20532 0.3893 0.39802 0.10118 0.45506 0.301 0.24668 0.20631 0.17227
3877 0.22634 0.4345 0.42686 0.091962 0.47181 0.30085 0.26458 0.21533 0.1756
3878 0.32255 0.51369 0.50338 0.13716 0.51189 0.37934 0.33393 0.27024 0.33095
3879 0.3217 0.52132 0.52784 0.14087 0.5361 0.3795 0.36948 0.30189 0.36827
3880 0.33641 0.5432 0.52976 0.11759 0.53076 0.3861 0.40478 0.30971 0.4479
3881 0.34527 0.56646 0.55324 0.12167 0.56627 0.39619 0.41442 0.34014 0.47952
3882 0.36464 0.63118 0.57469 0.13402 0.56839 0.41608 0.43568 0.34493 0.51331
3883 0.39936 0.65196 0.59822 0.131 0.59047 0.42822 0.47066 0.32205 0.59956
3884 0.42367 0.67797 0.58471 0.14123 0.54984 0.39367 0.43197 0.33314 0.62559
3885 0.4459 0.69388 0.63702 0.14792 0.60877 0.42448 0.44359 0.38851 0.65
3886 0.47277 0.68378 0.64649 0.14911 0.59934 0.45415 0.53653 0.4097 0.71355
3887 0.44657 0.72686 0.60365 0.1484 0.58693 0.47405 0.52922 0.41655 0.71992
3888 0.44363 0.66448 0.62836 0.15866 0.58042 0.42942 0.50719 0.3733 0.73464
3889 0.48148 0.72102 0.66476 0.16313 0.59793 0.47916 0.53904 0.42558 0.76727
3890 0.52376 0.68422 0.65631 0.16143 0.58573 0.50037 0.51849 0.39738 0.79167
3891 0.48465 0.66022 0.63823 0.1251 0.59061 0.44743 0.46457 0.37237 0.7947
3892 0.51654 0.7314 0.68178 0.16427 0.62989 0.50242 0.54212 0.44182 0.8276
3893 0.46826 0.71013 0.64169 0.15376 0.62606 0.48777 0.5383 0.41984 0.82737
3894 0.50342 0.73195 0.65127 0.17773 0.64849 0.49236 0.56351 0.42479 0.83849
3895 0.55456 0.76224 0.67212 0.18103 0.69125 0.49377 0.56616 0.47667 0.82899
3896 0.49017 0.77602 0.653 0.16287 0.59892 0.46861 0.54176 0.38848 0.80753
3897 0.54187 0.76297 0.65775 0.17084 0.60854 0.4711 0.54083 0.40587 0.85875
3898 0.55615 0.78812 0.68788 0.16765 0.6622 0.50449 0.56948 0.46972 0.8355
3899 0.58643 0.78876 0.69234 0.16772 0.65354 0.50499 0.55405 0.44093 0.83671
3900 0.53575 0.78201 0.66756 0.16454 0.66517 0.52118 0.59754 0.45427 0.89168
3901 0.59447 0.79943 0.7118 0.18333 0.60449 0.5377 0.58173 0.47907 0.90846
3902 0.59953 0.76996 0.67553 0.15469 0.60892 0.48974 0.56625 0.4869 0.93264
3903 0.59868 0.81153 0.71501 0.18694 0.64924 0.52505 0.6152 0.47724 0.89979
3904 0.5803 0.79192 0.68283 0.17605 0.63282 0.52009 0.61251 0.4867 0.94266
3905 0.56709 0.77075 0.68546 0.17175 0.61933 0.50454 0.59297 0.47961 0.88158
3906 0.58511 0.80401 0.66705 0.16053 0.62695 0.46496 0.56554 0.44974 0.95437
3907 0.53319 0.75527 0.64814 0.16205 0.55824 0.43892 0.5082 0.41662 0.87269
3908 0.58864 0.77609 0.66955 0.17058 0.5789 0.47874 0.52166 0.43726 0.9368
3909 0.5302 0.79206 0.66301 0.12976 0.5728 0.46136 0.52058 0.41984 0.89542
3910 0.54582 0.74478 0.64484 0.12612 0.54538 0.43046 0.4952 0.41855 0.88789
3911 0.53861 0.77621 0.655 0.14584 0.53363 0.41713 0.51307 0.40746 0.92789
3912 0.53658 0.73385 0.65783 0.15587 0.51352 0.43228 0.52725 0.43195 0.90461
3913 0.56758 0.73663 0.68132 0.14036 0.53238 0.44842 0.49912 0.44958 0.87959
3914 0.50905 0.70582 0.64421 0.12766 0.50865 0.37617 0.47355 0.35007 0.86917
3915 0.53568 0.72172 0.65481 0.15128 0.56138 0.40797 0.49621 0.39879 0.89341
3916 0.50235 0.69965 0.63915 0.14639 0.49136 0.38217 0.45341 0.38135 0.87045
3917 0.54583 0.68291 0.63778 0.13167 0.47555 0.40716 0.47874 0.4177 0.91031
3918 0.54405 0.70886 0.61324 0.15551 0.46882 0.35692 0.43796 0.35625 0.89792
3919 0.49538 0.66252 0.58995 0.1172 0.46803 0.35249 0.43308 0.34611 0.8344
3920 0.52063 0.64642 0.59779 0.1173 0.44872 0.35661 0.43343 0.40716 0.84178
3921 0.51777 0.70104 0.59434 0.13498 0.44487 0.39627 0.45779 0.40744 0.86133
3922 0.45756 0.64238 0.5576 0.11866 0.39731 0.29994 0.36084 0.32192 0.78797
3923 0.46822 0.6448 0.5387 0.11772 0.38883 0.28487 0.3807 0.33253 0.8252
3924 0.48228 0.62847 0.53602 0.12575 0.37689 0.309 0.37326 0.33396 0.79813
3925 0.45587 0.5799 0.52612 0.10187 0.33372 0.28669 0.33721 0.28924 0.77717
3926 0.42665 0.55315 0.50158 0.096872 0.33526 0.2969 0.3808 0.34452 0.75996
3927 0.40974 0.55368 0.44836 0.071083 0.3435 0.26982 0.34208 0.28935 0.76636
3928 0.4789 0.53931 0.50598 0.094223 0.30382 0.26917 0.32005 0.29976 0.76242
3929 0.47143 0.5227 0.48908 0.088853 0.28341 0.25033 0.30117 0.26163 0.73685
3930 0.43436 0.47723 0.45145 0.070633 0.26493 0.21413 0.27401 0.22929 0.73476
3931 0.40804 0.47252 0.4429 0.091413 0.24338 0.21629 0.24369 0.23764 0.69589
3932 0.44475 0.48231 0.41854 0.085174 0.27626 0.22796 0.27354 0.20581 0.70033
3933 0.40112 0.42408 0.38265 0.043554 0.21367 0.21154 0.27593 0.21599 0.62845
3934 0.42263 0.39211 0.37629 0.046584 0.21432 0.20167 0.24331 0.18907 0.66058
3935 0.38111 0.37942 0.34794 0.026314 0.19808 0.19501 0.20114 0.13873 0.63323
3936 0.36343 0.40184 0.34223 0.036504 0.18306 0.14634 0.1966 0.14765 0.62696
3937 0.31633 0.32975 0.30619 0.029785 0.18057 0.17905 0.21323 0.11834 0.57185
3938 0.32413 0.30862 0.27506 0.0069649 0.15308 0.12033 0.14102 0.091945 0.58415
3939 0.28417 0.31501 0.26862 0.010645 0.15736 0.15305 0.17734 0.10558 0.52237
3940 0.26513 0.32892 0.2625 0.0027953 0.1304 0.11549 0.13895 0.071985 0.50776
3941 0.24923 0.31309 0.23192 -0.011984 0.15202 0.11553 0.14886 0.11501 0.52417
3942 0.28612 0.28639 0.25372 0.011756 0.13497 0.13627 0.14548 0.14119 0.53392
3943 0.26202 0.28503 0.23219 -0.003034 0.13817 0.13355 0.15035 0.13018 0.4778
3944 0.23613 0.24389 0.21605 -0.0013838 0.09749 0.12397 0.12174 0.084613 0.45849
3945 0.22411 0.20521 0.17702 -0.025514 0.074879 0.063701 0.097122 0.040343 0.4093
3946 0.1692 0.23654 0.17807 -0.0055834 0.099848 0.06908 0.098996 0.047123 0.39243
3947 0.18057 0.23196 0.17279 -0.020263 0.084487 0.070998 0.06663 0.030762 0.39864
3948 0.22832 0.22013 0.17747 -0.004963 0.078796 0.076517 0.084834 0.048002 0.38709
3949 0.16026 0.18851 0.13257 -0.029063 0.049786 0.066226 0.070448 0.028532 0.36606
3950 0.1776 0.17753 0.14273 -0.0082825 0.057465 0.084115 0.071902 0.041651 0.40182
3951 0.15534 0.16336 0.12324 -0.035412 0.049484 0.055083 0.032655 0.037091 0.32807
3952 0.16725 0.1601 0.13441 -0.029262 0.040703 0.066842 0.071259 -0.0041993 0.3378
3953 0.13576 0.14265 0.071387 -0.057012 0.031053 0.026881 0.021213 0.01444 0.29484
3954 0.13658 0.16141 0.12074 -0.021642 0.032912 0.06665 0.065287 0.03611 0.33495
3955 0.12434 0.12402 0.07984 -0.026151 0.020281 0.016598 0.013501 -0.03945 0.28935
3956 0.095428 0.09733 0.070756 -0.036881 0.0008502 0.024857 0.010325 -0.0065906 0.26572
3957 0.063117 0.10151 0.049943 -0.058661 -0.017231 0.010596 -0.016721 -0.058101 0.25197
3958 0.1066 0.097741 0.057309 -0.036821 0.0065286 0.035895 0.023793 0.0075688 0.27256
3959 0.083024 0.082157 0.058195 -0.041401 0.0015379 0.025613 0.023526 -0.0088615 0.24351
3960 0.087723 0.092072 0.070952 -0.03205 0.0067771 0.038762 0.0056603 0.0028881 0.20629
3961 0.10504 0.12404 0.060088 -0.01282 0.034166 0.023321 -0.011576 -0.023582 0.22981
3962 0.05522 0.042964 0.019305 -0.06187 -0.048844 -0.013431 -0.012772 -0.050913 0.18715
3963 0.10881 0.054159 0.013341 -0.04098 -0.020185 0.010388 -0.0045181 -0.014303 0.20795
3964 0.085158 0.029005 -0.0041122 -0.07829 -0.043316 -0.0089131 -0.032274 -0.019253 0.15844
3965 0.074096 0.05034 0.030724 -0.051679 -0.058087 -0.0019043 -0.02886 -0.066453 0.18021
3966 0.076375 0.036876 0.0023507 -0.052239 -0.068218 -0.014496 -0.052836 -0.066884 0.15493
3967 0.047693 0.053091 -0.0095929 -0.051469 -0.037928 -0.012277 -0.059423 -0.031364 0.13267
3968 0.040502 0.020027 -0.00073639 -0.054379 -0.086319 -0.014068 -0.042249 -0.060844 0.15457
3969 0.049211 0.016162 -0.00083993 -0.055068 -0.05653 -0.00023942 -0.011345 -0.059685 0.13293
3970 0.054809 0.028348 -0.0022235 -0.051978 -0.031061 0.016499 -0.023421 -0.016895 0.13498
3971 0.002378 -0.0088869 -0.018237 -0.067668 -0.083762 -0.027422 -0.044687 -0.047185 0.13454
3972 0.042157 0.0097886 0.013639 -0.036828 -0.049992 -0.0095532 -0.049043 -0.059006 0.1134
3973 -0.00018478 -0.0096559 -0.048204 -0.062708 -0.062353 -0.026244 -0.069069 -0.066836 0.11887
3974 0.018404 -0.04031 -0.039238 -0.075947 -0.084804 -0.032526 -0.075566 -0.049506 0.091466
3975 0.019812 -0.012775 -0.036031 -0.064797 -0.073815 -0.014947 -0.056932 -0.062547 0.10526
3976 -0.040019 -0.027429 -0.049565 -0.079577 -0.10325 -0.065308 -0.11947 -0.068257 0.074017
3977 0.03143 -0.040634 -0.046068 -0.073997 -0.11042 -0.01987 -0.10229 -0.059737 0.083317
3978 -0.027532 -0.027828 -0.061062 -0.082987 -0.11552 -0.020581 -0.07884 -0.077888 0.043728
3979 0.014407 -0.037433 -0.041515 -0.071026 -0.11093 -0.037972 -0.066596 -0.088258 0.061348
3980 -0.0065143 -0.051637 -0.071019 -0.078786 -0.11296 -0.053073 -0.078122 -0.082778 0.064139
3981 -0.0042857 -0.057792 -0.087962 -0.085706 -0.11916 -0.055665 -0.097708 -0.094049 0.041739
3982 -0.028827 -0.059256 -0.071256 -0.083856 -0.09367 -0.053666 -0.10475 -0.069079 0.02242
3983 -0.015158 -0.041901 -0.056299 -0.073235 -0.094231 -0.016807 -0.068761 -0.035229 0.06117
3984 -0.05124 -0.10556 -0.094063 -0.1003 -0.15065 -0.11629 -0.16564 -0.12922 -0.021419
3985 -0.071801 -0.1129 -0.099277 -0.10292 -0.15157 -0.09555 -0.16727 -0.09663 -0.00051891
3986 -0.069773 -0.082484 -0.08736 -0.089765 -0.11654 -0.064071 -0.11435 -0.08708 0.0049916
3987 -0.053894 -0.097899 -0.092224 -0.080115 -0.13664 -0.033992 -0.1182 -0.10277 0.0035421
3988 -0.10278 -0.092443 -0.10449 -0.098724 -0.14035 -0.060284 -0.10055 -0.10521 0.00079258
3989 -0.068797 -0.12453 -0.095451 -0.11005 -0.15941 -0.089875 -0.13345 -0.12512 -0.021497
3990 -0.052358 -0.099752 -0.088764 -0.087354 -0.12904 -0.068006 -0.11008 -0.078012 0.014434
3991 -0.068519 -0.088817 -0.11269 -0.092344 -0.15051 -0.088427 -0.14563 -0.12552 -0.010716
3992 -0.032521 -0.079351 -0.082141 -0.086084 -0.1429 -0.063359 -0.079636 -0.077812 0.023975
3993 -0.066642 -0.14091 -0.10241 -0.10118 -0.14599 -0.09014 -0.16207 -0.12256 -0.0076449
3994 -0.10592 -0.12965 -0.11654 -0.12047 -0.15579 -0.10252 -0.1342 -0.14408 -0.027844
3995 -0.1218 -0.13387 -0.12588 -0.093823 -0.16566 -0.081672 -0.15439 -0.11845 -0.020784
3996 -0.085316 -0.13569 -0.13458 -0.11505 -0.16019 -0.1043 -0.16592 -0.11159 -0.051443
3997 -0.092978 -0.10842 -0.12386 -0.082172 -0.15796 -0.11308 -0.1762 -0.12719 -0.031993
3998 -0.10123 -0.10587 -0.10727 -0.085762 -0.16066 -0.080576 -0.13639 -0.098844 -0.035252
3999 -0.10507 -0.13916 -0.12668 -0.10406 -0.15264 -0.078347 -0.11672 -0.093295 -0.032622
4000 -0.11006 -0.15697 -0.12678 -0.10161 -0.17878 -0.11058 -0.12757 -0.12518 -0.061411
4001 -0.079233 -0.14796 -0.13392 -0.096992 -0.16511 -0.11525 -0.15136 -0.13397 -0.040001
4002 -0.11464 -0.13691 -0.13806 -0.11774 -0.16184 -0.082161 -0.15214 -0.11148 -0.04144
4003 -0.13204 -0.14103 -0.15689 -0.12324 -0.19482 -0.12141 -0.18084 -0.15382 -0.07161
4004 -0.11663 -0.14156 -0.13422 -0.093811 -0.19714 -0.11898 -0.16898 -0.13927 -0.044629
4005 -0.13386 -0.1528 -0.14156 -0.11108 -0.20858 -0.10517 -0.17142 -0.13761 -0.093389
4006 -0.1124 -0.16082 -0.14897 -0.10344 -0.20377 -0.14651 -0.17374 -0.15579 -0.064928
4007 -0.069271 -0.17376 -0.14058 -0.10195 -0.2151 -0.083618 -0.12483 -0.10137 -0.067838
4008 -0.086883 -0.16562 -0.14677 -0.10275 -0.17808 -0.14118 -0.19208 -0.14348 -0.070867
4009 -0.13994 -0.16371 -0.14725 -0.10159 -0.21007 -0.15427 -0.18021 -0.16416 -0.074447
4010 -0.1124 -0.18231 -0.15549 -0.10224 -0.18767 -0.12711 -0.17415 -0.13191 -0.053537
4011 -0.11635 -0.17888 -0.15206 -0.099609 -0.20837 -0.12202 -0.18428 -0.13171 -0.072376
4012 -0.11545 -0.16301 -0.15518 -0.091029 -0.23002 -0.11787 -0.18231 -0.14592 -0.059466
4013 -0.11971 -0.19593 -0.1719 -0.11026 -0.21945 -0.10813 -0.17335 -0.14144 -0.10477
4014 -0.10583 -0.17248 -0.14508 -0.098359 -0.18595 -0.085817 -0.1336 -0.097459 -0.038435
4015 -0.14361 -0.17888 -0.17803 -0.10362 -0.23577 -0.14204 -0.16787 -0.12468 -0.095264
4016 -0.13087 -0.19494 -0.18009 -0.10007 -0.2063 -0.14923 -0.20009 -0.16729 -0.099374
4017 -0.15323 -0.17948 -0.16966 -0.10705 -0.23538 -0.145 -0.18427 -0.17884 -0.12211
4018 -0.13096 -0.19378 -0.17538 -0.099238 -0.21602 -0.11485 -0.16086 -0.12227 -0.096063
4019 -0.12033 -0.1974 -0.18867 -0.11117 -0.25215 -0.13966 -0.20036 -0.15062 -0.10105
4020 -0.10531 -0.18966 -0.18061 -0.093908 -0.21663 -0.12321 -0.1753 -0.11984 -0.083352
4021 -0.13611 -0.18645 -0.18368 -0.12476 -0.2463 -0.15284 -0.20133 -0.15109 -0.1196
4022 -0.12076 -0.18441 -0.16824 -0.11335 -0.19424 -0.1027 -0.15667 -0.12912 -0.10057
4023 -0.15889 -0.21146 -0.17676 -0.11679 -0.24417 -0.156 -0.20595 -0.13792 -0.11217
4024 -0.13579 -0.19331 -0.16564 -0.11055 -0.22066 -0.15232 -0.18462 -0.1448 -0.08271
4025 -0.15344 -0.22117 -0.19119 -0.12916 -0.23343 -0.14358 -0.17471 -0.14023 -0.13174
4026 -0.11277 -0.22839 -0.15533 -0.11324 -0.22709 -0.092172 -0.14933 -0.10398 -0.088929
4027 -0.15981 -0.19563 -0.1803 -0.10813 -0.23883 -0.12007 -0.1896 -0.15098 -0.11276
4028 -0.14079 -0.21988 -0.19827 -0.11104 -0.24892 -0.13086 -0.19502 -0.1524 -0.12361
