# Supplementary material for: Insulin modulates the frequency of Ca2+ oscillations in mouse pancreatic islets
Source: PLoS One. 2017 Aug 28;12(8):e0183569. doi: 10.1371/journal.pone.0183569 (PMC5573301; doi:10.1371/journal.pone.0183569)
Supplement: S1 File — All the time traces of detrended Ca2+ oscillations for constant insulin infusion (0, 100, or 1000 nM) and alternating insulin infusion (100, 500, or 1000 nM with 4 or 5 min periods) were compressed as a single file, S1_File.zip, in which each imaging experiment was recorded as a text file where the first column represents time (sec) and the following columns represent detrended Ca2+ traces from multiple islets. (ZIP) [file pone.0183569.s001.zip › data_500I_150s_4.txt]

1 -0.096956 -0.12697 -0.11656 -0.081313 -0.1167
2 -0.080134 -0.1281 -0.11876 -0.095232 -0.12327
3 -0.090571 -0.12527 -0.11817 -0.10008 -0.11639
4 -0.078069 -0.12459 -0.11746 -0.088029 -0.12875
5 -0.076597 -0.13584 -0.1188 -0.091388 -0.12383
6 -0.060114 -0.1218 -0.11436 -0.092506 -0.11556
7 -0.062692 -0.099606 -0.097976 -0.083145 -0.11652
8 -0.06658 -0.12482 -0.11029 -0.1006 -0.11093
9 -0.088507 -0.12376 -0.11811 -0.096202 -0.14016
10 -0.053295 -0.12926 -0.12205 -0.08893 -0.11369
11 -0.074662 -0.1168 -0.10856 -0.085899 -0.10479
12 -0.07368 -0.13352 -0.12503 -0.089567 -0.11139
13 -0.066238 -0.11522 -0.10849 -0.081386 -0.097377
14 -0.083825 -0.12179 -0.10869 -0.079615 -0.10437
15 -0.066943 -0.11988 -0.10909 -0.076333 -0.11866
16 -0.060021 -0.10529 -0.098092 -0.074052 -0.11458
17 -0.072278 -0.12959 -0.12509 -0.09214 -0.12345
18 -0.069566 -0.12297 -0.10726 -0.074789 -0.10985
19 -0.067604 -0.11118 -0.11118 -0.065847 -0.10657
20 -0.066091 -0.1123 -0.11402 -0.075386 -0.1032
21 -0.085219 -0.12038 -0.10303 -0.080874 -0.10147
22 -0.057266 -0.12864 -0.1074 -0.086123 -0.11217
23 -0.050714 -0.11618 -0.098871 -0.076861 -0.1002
24 -0.064622 -0.13206 -0.10886 -0.08426 -0.12185
25 -0.064359 -0.12292 -0.11155 -0.086299 -0.1082
26 -0.070127 -0.11555 -0.12035 -0.081157 -0.10622
27 -0.076305 -0.11821 -0.11673 -0.084446 -0.11211
28 -0.078082 -0.13071 -0.12631 -0.093844 -0.11868
29 -0.04853 -0.097942 -0.092812 -0.073293 -0.11332
30 -0.053808 -0.10454 -0.10781 -0.063281 -0.10976
31 -0.065645 -0.11875 -0.1125 -0.08167 -0.12249
32 -0.080393 -0.13226 -0.1149 -0.10992 -0.10964
33 -0.04933 -0.10461 -0.096945 -0.075237 -0.09565
34 -0.075168 -0.11746 -0.11067 -0.078995 -0.11768
35 -0.054956 -0.11524 -0.090682 -0.089914 -0.10885
36 -0.038583 -0.084801 -0.086331 -0.054413 -0.092618
37 -0.057961 -0.10626 -0.097639 -0.070581 -0.096973
38 -0.075719 -0.10914 -0.10435 -0.07899 -0.10543
39 -0.080416 -0.1202 -0.10357 -0.091058 -0.10871
40 -0.044864 -0.10059 -0.10016 -0.075267 -0.09476
41 -0.051182 -0.11071 -0.1175 -0.087705 -0.11033
42 -0.070589 -0.12652 -0.12097 -0.089954 -0.11059
43 -0.058707 -0.10599 -0.10211 -0.074792 -0.098327
44 -0.059545 -0.11573 -0.10213 -0.085591 -0.10195
45 -0.053192 -0.11165 -0.11241 -0.08383 -0.10092
46 -0.05939 -0.1069 -0.10331 -0.076068 -0.10492
47 -0.053037 -0.10176 -0.10368 -0.082597 -0.09353
48 -0.049275 -0.10978 -0.11434 -0.082665 -0.094026
49 -0.065203 -0.12658 -0.12373 -0.10404 -0.1073
50 -0.05203 -0.09331 -0.097529 -0.079092 -0.094637
51 -0.059948 -0.11609 -0.11475 -0.088151 -0.10714
52 -0.053246 -0.1181 -0.11167 -0.095259 -0.107
53 -0.050933 -0.10037 -0.089734 -0.069448 -0.098784
54 -0.060461 -0.11724 -0.097353 -0.084086 -0.10508
55 -0.057459 -0.11272 -0.10712 -0.090865 -0.099655
56 -0.064496 -0.1047 -0.10639 -0.096614 -0.11056
57 -0.054464 -0.10527 -0.096188 -0.087062 -0.10028
58 -0.057611 -0.10294 -0.079747 -0.073941 -0.091562
59 -0.060549 -0.10846 -0.10552 -0.095999 -0.093628
60 -0.054187 -0.10551 -0.086823 -0.077188 -0.10921
61 -0.055564 -0.11413 -0.10001 -0.091526 -0.09955
62 -0.056882 -0.097082 -0.09 -0.079845 -0.091705
63 -0.0496 -0.09788 -0.087049 -0.069733 -0.10162
64 -0.054157 -0.10654 -0.088887 -0.079032 -0.098067
65 -0.062515 -0.10544 -0.10165 -0.08913 -0.11058
66 -0.059053 -0.10588 -0.096584 -0.076779 -0.10263
67 -0.06453 -0.11328 -0.10206 -0.097338 -0.094384
68 -0.070788 -0.10643 -0.10501 -0.077846 -0.083489
69 -0.068625 -0.11155 -0.095769 -0.079135 -0.088725
70 -0.053003 -0.1042 -0.080258 -0.079103 -0.080381
71 -0.054321 -0.10907 -0.090236 -0.067342 -0.10112
72 -0.056518 -0.095337 -0.089185 -0.06893 -0.091592
73 -0.064056 -0.10224 -0.083183 -0.073139 -0.087368
74 -0.053234 -0.10813 -0.094992 -0.079527 -0.096563
75 -0.051911 -0.099922 -0.07574 -0.070486 -0.093269
76 -0.044399 -0.10189 -0.083929 -0.085874 -0.10758
77 -0.052297 -0.095589 -0.085057 -0.076513 -0.09692
78 -0.060064 -0.10196 -0.085685 -0.081262 -0.099956
79 -0.059032 -0.099236 -0.088644 -0.086 -0.095342
80 -0.04469 -0.099554 -0.085802 -0.080039 -0.088707
81 -0.052477 -0.10052 -0.090641 -0.076357 -0.097453
82 -0.057365 -0.11403 -0.089989 -0.088936 -0.11451
83 -0.048492 -0.10636 -0.099078 -0.090174 -0.094784
84 -0.04451 -0.088418 -0.073406 -0.065783 -0.09523
85 -0.059768 -0.11023 -0.090305 -0.090951 -0.10694
86 -0.053515 -0.10243 -0.081313 -0.08555 -0.10251
87 -0.052093 -0.10644 -0.087581 -0.074838 -0.098227
88 -0.034111 -0.10245 -0.07703 -0.077277 -0.085863
89 -0.060758 -0.10591 -0.097668 -0.094666 -0.1039
90 -0.062916 -0.10586 -0.090507 -0.089374 -0.10603
91 -0.049164 -0.11021 -0.085235 -0.079443 -0.09629
92 -0.062391 -0.11304 -0.089564 -0.089711 -0.096316
93 -0.048109 -0.076365 -0.074002 -0.05502 -0.092531
94 -0.062396 -0.12119 -0.10562 -0.085258 -0.11107
95 -0.055714 -0.096292 -0.082459 -0.085467 -0.1041
96 -0.050882 -0.10155 -0.084667 -0.085845 -0.10343
97 -0.038379 -0.091679 -0.076366 -0.074214 -0.083544
98 -0.039717 -0.1035 -0.074544 -0.075692 -0.1001
99 -0.037495 -0.10783 -0.088733 -0.087271 -0.10732
100 -0.031502 -0.092804 -0.067791 -0.08533 -0.090231
101 -0.04204 -0.087932 -0.08025 -0.074718 -0.089847
102 -0.059058 -0.10025 -0.085448 -0.084537 -0.099312
103 -0.059055 -0.11386 -0.091507 -0.088605 -0.10784
104 -0.033423 -0.077478 -0.074305 -0.069224 -0.087494
105 -0.044791 -0.1024 -0.082054 -0.081102 -0.098809
106 -0.055148 -0.10948 -0.079402 -0.082081 -0.10978
107 -0.058906 -0.11541 -0.09023 -0.079959 -0.10833
108 -0.045353 -0.11266 -0.088679 -0.068998 -0.1121
109 -0.058581 -0.11539 -0.090147 -0.084326 -0.10804
110 -0.044349 -0.093579 -0.072456 -0.075965 -0.088838
111 -0.040056 -0.10925 -0.087704 -0.078174 -0.096434
112 -0.059354 -0.10854 -0.092233 -0.081082 -0.10239
113 -0.037092 -0.10465 -0.082531 -0.090121 -0.098035
114 -0.044919 -0.10471 -0.08897 -0.092769 -0.10775
115 -0.044207 -0.10264 -0.086708 -0.086298 -0.094436
116 -0.048325 -0.11138 -0.083486 -0.092906 -0.10518
117 -0.047422 -0.114 -0.083095 -0.075085 -0.11154
118 -0.06773 -0.10839 -0.097633 -0.094193 -0.10357
119 -0.055387 -0.10624 -0.080682 -0.090872 -0.10856
120 -0.055675 -0.11323 -0.09652 -0.10021 -0.11086
121 -0.044163 -0.096832 -0.087959 -0.084039 -0.10618
122 -0.04667 -0.09888 -0.089227 -0.083858 -0.10308
123 -0.028018 -0.099429 -0.075896 -0.069986 -0.098462
124 -0.052636 -0.091407 -0.083534 -0.067525 -0.094537
125 -0.042373 -0.086356 -0.066502 -0.056213 -0.094813
126 -0.027581 -0.094694 -0.079331 -0.078422 -0.095309
127 -0.039109 -0.096183 -0.086329 -0.07281 -0.1029
128 -0.027386 -0.083291 -0.064008 -0.057249 -0.08902
129 -0.019944 -0.09223 -0.074186 -0.067567 -0.093526
130 -0.033671 -0.083318 -0.074385 -0.074426 -0.10547
131 -0.039769 -0.098397 -0.087043 -0.082984 -0.096837
132 -0.023587 -0.090625 -0.065752 -0.067953 -0.083903
133 -0.032494 -0.093894 -0.08354 -0.088782 -0.094628
134 -0.044362 -0.089782 -0.084358 -0.06808 -0.096574
135 -0.03822 -0.088181 -0.069467 -0.068419 -0.10229
136 -0.031227 -0.086819 -0.074085 -0.070187 -0.098856
137 -0.037095 -0.082468 -0.069304 -0.065926 -0.1052
138 -0.037633 -0.098936 -0.073442 -0.080784 -0.10175
139 -0.04783 -0.094855 -0.077041 -0.082503 -0.11315
140 -0.037548 -0.087603 -0.074849 -0.076911 -0.10841
141 -0.043406 -0.090482 -0.074928 -0.08141 -0.1114
142 -0.055243 -0.09162 -0.076396 -0.085688 -0.09929
143 -0.047111 -0.084218 -0.067924 -0.069957 -0.1013
144 -0.034198 -0.10604 -0.065873 -0.085176 -0.11167
145 -0.031496 -0.093425 -0.072011 -0.088624 -0.10487
146 -0.053634 -0.10822 -0.06799 -0.074673 -0.11067
147 -0.041851 -0.093642 -0.075068 -0.085681 -0.10719
148 -0.044679 -0.095561 -0.080687 -0.07811 -0.099254
149 -0.038757 -0.097809 -0.080115 -0.081828 -0.11059
150 -0.046934 -0.097348 -0.064374 -0.094427 -0.10376
151 -0.038252 -0.093396 -0.083872 -0.076395 -0.092581
152 -0.03385 -0.088275 -0.06444 -0.071264 -0.10632
153 -0.022467 -0.096933 -0.073029 -0.081582 -0.099752
154 -0.052085 -0.091972 -0.072287 -0.085301 -0.10305
155 -0.038682 -0.09941 -0.071266 -0.0886 -0.10616
156 -0.05955 -0.1131 -0.092574 -0.090648 -0.10657
157 -0.056538 -0.10285 -0.078683 -0.091047 -0.1077
158 -0.055595 -0.12136 -0.087591 -0.10063 -0.11945
159 -0.060013 -0.10237 -0.08246 -0.091874 -0.10975
160 -0.047311 -0.11924 -0.085188 -0.089472 -0.11312
161 -0.067408 -0.11309 -0.087226 -0.10678 -0.11945
162 -0.058856 -0.11475 -0.092955 -0.1017 -0.12019
163 -0.037084 -0.10506 -0.077473 -0.082798 -0.10975
164 -0.053411 -0.10293 -0.075072 -0.091176 -0.12699
165 -0.052089 -0.10261 -0.08544 -0.098315 -0.12681
166 -0.059326 -0.11253 -0.074099 -0.090504 -0.11447
167 -0.065534 -0.10809 -0.076427 -0.10393 -0.1082
168 -0.061652 -0.10114 -0.074526 -0.10144 -0.10822
169 -0.071409 -0.12056 -0.078154 -0.10332 -0.12376
170 -0.054517 -0.10562 -0.073342 -0.086528 -0.12174
171 -0.069265 -0.10698 -0.068151 -0.095506 -0.13186
172 -0.076492 -0.11195 -0.084549 -0.10407 -0.11851
173 -0.07355 -0.10928 -0.070628 -0.096983 -0.1041
174 -0.059368 -0.11277 -0.077126 -0.10601 -0.12252
175 -0.069435 -0.1151 -0.069265 -0.0886 -0.11407
176 -0.072123 -0.11524 -0.063663 -0.10168 -0.13102
177 -0.074421 -0.10832 -0.072512 -0.10633 -0.12795
178 -0.079018 -0.11991 -0.0847 -0.102 -0.11504
179 -0.081446 -0.11613 -0.081928 -0.10617 -0.13455
180 -0.071673 -0.12105 -0.079227 -0.1026 -0.11897
181 -0.074051 -0.12099 -0.071195 -0.11442 -0.11504
182 -0.071219 -0.11595 -0.073154 -0.11102 -0.11918
183 -0.092046 -0.12679 -0.069072 -0.12391 -0.13892
184 -0.072214 -0.11935 -0.067491 -0.10368 -0.14029
185 -0.078882 -0.11828 -0.073879 -0.10209 -0.13103
186 -0.078799 -0.12903 -0.092238 -0.12686 -0.14485
187 -0.083267 -0.12228 -0.075996 -0.11124 -0.13415
188 -0.073755 -0.12483 -0.077384 -0.10717 -0.13495
189 -0.078382 -0.12263 -0.076003 -0.12132 -0.13897
190 -0.07781 -0.12015 -0.065131 -0.11173 -0.1263
191 -0.069647 -0.10398 -0.05602 -0.099667 -0.12986
192 -0.083515 -0.12131 -0.077898 -0.10422 -0.14189
193 -0.076063 -0.10497 -0.054587 -0.098944 -0.13527
194 -0.09318 -0.1154 -0.067635 -0.096933 -0.14519
195 -0.072208 -0.11971 -0.065844 -0.10807 -0.13351
196 -0.096836 -0.11783 -0.072272 -0.10461 -0.13888
197 -0.069053 -0.10661 -0.06545 -0.10373 -0.14313
198 -0.078441 -0.10094 -0.062709 -0.098847 -0.12114
199 -0.066239 -0.11358 -0.057307 -0.10817 -0.14231
200 -0.066286 -0.10578 -0.061546 -0.096294 -0.13207
201 -0.074934 -0.10687 -0.069744 -0.10697 -0.12373
202 -0.072451 -0.11334 -0.056193 -0.088161 -0.14701
203 -0.105 -0.12721 -0.075781 -0.12053 -0.1535
204 -0.066557 -0.10725 -0.05114 -0.089948 -0.12386
205 -0.085424 -0.1104 -0.060898 -0.092807 -0.13994
206 -0.086962 -0.11646 -0.066817 -0.11181 -0.13808
207 -0.08548 -0.12277 -0.060805 -0.12747 -0.14752
208 -0.10022 -0.13011 -0.077263 -0.12133 -0.13987
209 -0.072165 -0.12148 -0.068082 -0.13082 -0.14936
210 -0.089973 -0.12918 -0.08414 -0.12839 -0.14775
211 -0.08599 -0.10587 -0.061599 -0.11097 -0.13397
212 -0.098578 -0.13046 -0.077987 -0.13333 -0.1629
213 -0.091436 -0.11889 -0.076186 -0.11558 -0.15798
214 -0.099653 -0.12684 -0.084744 -0.13458 -0.15776
215 -0.080431 -0.11014 -0.063423 -0.10966 -0.13668
216 -0.091308 -0.10389 -0.051841 -0.10842 -0.12549
217 -0.085576 -0.12665 -0.073919 -0.11533 -0.14397
218 -0.088534 -0.11544 -0.080428 -0.11986 -0.15161
219 -0.090601 -0.12356 -0.082026 -0.11738 -0.1498
220 -0.076599 -0.12178 -0.077255 -0.11767 -0.15513
221 -0.074717 -0.10257 -0.057903 -0.10353 -0.13967
222 -0.10005 -0.1277 -0.10178 -0.1426 -0.14654
223 -0.10009 -0.1132 -0.07864 -0.11723 -0.15009
224 -0.08561 -0.10662 -0.071319 -0.1081 -0.13614
225 -0.096657 -0.1154 -0.078057 -0.11386 -0.1321
226 -0.10629 -0.1288 -0.071145 -0.11054 -0.14479
227 -0.10572 -0.1113 -0.072234 -0.11643 -0.14064
228 -0.10279 -0.13471 -0.092662 -0.13459 -0.15658
229 -0.092088 -0.11735 -0.081281 -0.12306 -0.15026
230 -0.10401 -0.13645 -0.097129 -0.14207 -0.15862
231 -0.094913 -0.1355 -0.089828 -0.12852 -0.16265
232 -0.10288 -0.12507 -0.084656 -0.12695 -0.15393
233 -0.092628 -0.11576 -0.087845 -0.11643 -0.14558
234 -0.094316 -0.1181 -0.082953 -0.11536 -0.14573
235 -0.1014 -0.11721 -0.078641 -0.12236 -0.15537
236 -0.099731 -0.12608 -0.10042 -0.13051 -0.15442
237 -0.10815 -0.14166 -0.085188 -0.12868 -0.14492
238 -0.093787 -0.12208 -0.076147 -0.11201 -0.14591
239 -0.089184 -0.11406 -0.076135 -0.11702 -0.14987
240 -0.11007 -0.13849 -0.098864 -0.12395 -0.15718
241 -0.093449 -0.12915 -0.074992 -0.12199 -0.15361
242 -0.099637 -0.10383 -0.071291 -0.11215 -0.13948
243 -0.10329 -0.12598 -0.080679 -0.1217 -0.15596
244 -0.084382 -0.10943 -0.065407 -0.09799 -0.14438
245 -0.08636 -0.11433 -0.081916 -0.12008 -0.14852
246 -0.099218 -0.12664 -0.077984 -0.13548 -0.15962
247 -0.11231 -0.13062 -0.091543 -0.11858 -0.1634
248 -0.10807 -0.12761 -0.088701 -0.12352 -0.13982
249 -0.077901 -0.11269 -0.06772 -0.10978 -0.14109
250 -0.086008 -0.1134 -0.069838 -0.10988 -0.1458
251 -0.093826 -0.11231 -0.081607 -0.11469 -0.14703
252 -0.10865 -0.11869 -0.077245 -0.12262 -0.1432
253 -0.087421 -0.099621 -0.080533 -0.11799 -0.13625
254 -0.092249 -0.11538 -0.062132 -0.11164 -0.13845
255 -0.097856 -0.1156 -0.08055 -0.10446 -0.14771
256 -0.088394 -0.11748 -0.065009 -0.10657 -0.15222
257 -0.084652 -0.10274 -0.058477 -0.10319 -0.13724
258 -0.098689 -0.11942 -0.084236 -0.12533 -0.14334
259 -0.094637 -0.1093 -0.070724 -0.12601 -0.13312
260 -0.1001 -0.11788 -0.075723 -0.11233 -0.13308
261 -0.099902 -0.12259 -0.071101 -0.14292 -0.14741
262 -0.0868 -0.10203 -0.053069 -0.1087 -0.13228
263 -0.065047 -0.098566 -0.056238 -0.10058 -0.12199
264 -0.086195 -0.11869 -0.076676 -0.13186 -0.13871
265 -0.085233 -0.10655 -0.071785 -0.12245 -0.14217
266 -0.08733 -0.11582 -0.078393 -0.13378 -0.14673
267 -0.077148 -0.10683 -0.059442 -0.10784 -0.12662
268 -0.064216 -0.087278 -0.06475 -0.10201 -0.12349
269 -0.083233 -0.10602 -0.064339 -0.11658 -0.12906
270 -0.066061 -0.097765 -0.046707 -0.10552 -0.11821
271 -0.066249 -0.099043 -0.059675 -0.097341 -0.13173
272 -0.085176 -0.097502 -0.070364 -0.13212 -0.12059
273 -0.085374 -0.09836 -0.055772 -0.10874 -0.13395
274 -0.084362 -0.11506 -0.087641 -0.12165 -0.12446
275 -0.062199 -0.10671 -0.067869 -0.098715 -0.11669
276 -0.080917 -0.10578 -0.060948 -0.11027 -0.12207
277 -0.072874 -0.099774 -0.073966 -0.11237 -0.13361
278 -0.077772 -0.10252 -0.077735 -0.10403 -0.12456
279 -0.07381 -0.11375 -0.078143 -0.11068 -0.12471
280 -0.086147 -0.11047 -0.065421 -0.10581 -0.14192
281 -0.072265 -0.097628 -0.05683 -0.10122 -0.12541
282 -0.079133 -0.10417 -0.069058 -0.11193 -0.12811
283 -0.10078 -0.10812 -0.084977 -0.10915 -0.13965
284 -0.084108 -0.11065 -0.079405 -0.11324 -0.13393
285 -0.075566 -0.10158 -0.054414 -0.090261 -0.11234
286 -0.072083 -0.096471 -0.059462 -0.11376 -0.12494
287 -0.075951 -0.099799 -0.068681 -0.10435 -0.12124
288 -0.065098 -0.097688 -0.066639 -0.11052 -0.12053
289 -0.069676 -0.10648 -0.074437 -0.11276 -0.12335
290 -0.079134 -0.10089 -0.061296 -0.099843 -0.13529
291 -0.076771 -0.11062 -0.079734 -0.1154 -0.11812
292 -0.075699 -0.10437 -0.068253 -0.09393 -0.12098
293 -0.084467 -0.11319 -0.076071 -0.10718 -0.11828
294 -0.080404 -0.099778 -0.07939 -0.10338 -0.12089
295 -0.084172 -0.11089 -0.086798 -0.11685 -0.12884
296 -0.07138 -0.10788 -0.088487 -0.11051 -0.1355
297 -0.065947 -0.1029 -0.060585 -0.086253 -0.1152
298 -0.093735 -0.10491 -0.073754 -0.11114 -0.11935
299 -0.086602 -0.094611 -0.076772 -0.11881 -0.12527
300 -0.08026 -0.10333 -0.0732 -0.11996 -0.10918
301 -0.065418 -0.10367 -0.065179 -0.098097 -0.11627
302 -0.066405 -0.084616 -0.056987 -0.081416 -0.038308
303 -0.075233 -0.096005 -0.074716 -0.1036 -0.058794
304 -0.088661 -0.10628 -0.077514 -0.096363 -0.04898
305 -0.080188 -0.10205 -0.077963 -0.10039 -0.042515
306 -0.074686 -0.07904 -0.070981 -0.08826 -0.0076811
307 -0.083714 -0.10209 -0.07738 -0.10265 -0.039577
308 -0.065851 -0.093257 -0.065438 -0.090337 -0.014582
309 -0.082199 -0.11135 -0.071476 -0.095566 -0.033328
310 -0.088577 -0.11433 -0.081135 -0.11643 -0.036304
311 -0.075404 -0.095443 -0.067773 -0.095593 -0.019969
312 -0.085382 -0.11631 -0.096702 -0.11683 -0.046115
313 -0.084589 -0.11185 -0.07952 -0.09945 -0.027111
314 -0.066807 -0.1068 -0.067739 -0.094378 -0.036797
315 -0.055455 -0.10533 -0.071537 -0.099157 -0.051232
316 -0.076372 -0.090755 -0.066226 -0.093855 -0.042338
317 -0.06279 -0.10757 -0.073434 -0.091754 -0.065584
318 -0.077158 -0.10886 -0.066732 -0.096413 -0.067829
319 -0.062775 -0.0903 -0.059571 -0.091091 -0.055705
320 -0.067033 -0.10206 -0.052659 -0.09348 -0.079421
321 -0.075591 -0.093227 -0.058418 -0.074088 -0.077526
322 -0.065598 -0.10501 -0.064566 -0.096537 -0.072662
323 -0.054826 -0.086374 -0.058475 -0.081565 -0.078638
324 -0.076773 -0.10196 -0.063013 -0.085614 -0.080513
325 -0.069501 -0.097521 -0.066892 -0.061512 -0.083569
326 -0.052089 -0.0861 -0.05881 -0.028181 -0.079635
327 -0.074576 -0.067028 -0.068288 -0.011669 -0.08044
328 -0.069284 -0.053397 -0.053327 0.020812 -0.093036
329 -0.064542 -0.047665 -0.062365 0.032113 -0.083002
330 -0.049239 -0.012004 -0.050994 0.036885 -0.073167
331 -0.065727 0.005348 -0.069212 0.051076 -0.080363
332 -0.064705 0.014669 -0.064241 0.074028 -0.071029
333 -0.078282 0.011771 -0.074769 0.058319 -0.079344
334 -0.0577 0.055793 -0.049618 0.11403 -0.07649
335 -0.057198 0.037064 -0.067526 0.086592 -0.091296
336 -0.048275 0.052036 -0.042404 0.091384 -0.092871
337 -0.069363 0.016027 -0.063123 0.090305 -0.080997
338 -0.07242 0.039609 -0.068851 0.12199 -0.076413
339 -0.078468 0.04382 -0.07281 0.095598 -0.082249
340 -0.064556 0.054582 -0.053058 0.094019 -0.068044
341 -0.079753 0.068613 -0.050627 0.070991 -0.07546
342 -0.059451 0.050265 -0.073185 0.040732 -0.078076
343 -0.053179 0.069736 -0.055074 0.050574 -0.070551
344 -0.064026 0.063488 -0.063672 0.086565 -0.063067
345 -0.074864 0.058949 -0.0615 0.11852 -0.094683
346 -0.088302 0.051101 -0.065769 0.13577 -0.098358
347 -0.073639 0.066052 -0.051087 0.15789 -0.094484
348 -0.064947 0.080524 -0.042656 0.15918 -0.0721
349 -0.059134 0.090855 -0.046624 0.17028 -0.091575
350 -0.075512 0.089247 -0.064123 0.16919 -0.067941
351 -0.06131 0.096998 -0.045811 0.16517 -0.070647
352 -0.080527 0.07759 -0.05542 0.14939 -0.086102
353 -0.067125 0.060091 -0.056888 0.13019 -0.076018
354 -0.059423 0.063993 -0.062196 0.11301 -0.070774
355 -0.07361 0.063435 -0.053925 0.1191 -0.061639
356 -0.078128 0.043476 -0.055553 0.098253 -0.075835
357 -0.074706 0.034258 -0.064432 0.10297 -0.083041
358 -0.063663 0.030159 -0.06603 0.12313 -0.064506
359 -0.057071 0.044991 -0.045869 0.14944 -0.039092
360 -0.046368 0.057072 -0.039537 0.19716 -0.044678
361 -0.055576 0.041734 -0.035086 0.20668 -0.067303
362 -0.062544 0.069475 -0.039134 0.2527 -0.064449
363 -0.062791 0.092607 -0.042172 0.26867 -0.073625
364 -0.059589 0.12411 -0.035221 0.2785 -0.079661
365 -0.071877 0.11797 -0.032879 0.25462 -0.069606
366 -0.074894 0.10192 -0.053988 0.28289 -0.069372
367 -0.068202 0.092243 -0.026066 0.3069 -0.041768
368 -0.07344 0.069454 -0.031295 0.30771 -0.081423
369 -0.074807 0.041806 -0.021223 0.31174 -0.067469
370 -0.063075 0.053877 -0.020212 0.34846 -0.066405
371 -0.073113 0.041299 -0.02232 0.32079 -0.06545
372 -0.05471 0.05242 -0.023388 0.2503 -0.086906
373 -0.068408 0.053102 -0.032187 0.2129 -0.077752
374 -0.047505 0.042353 -0.025585 0.2084 -0.058477
375 -0.064353 0.059375 -0.026074 0.19241 -0.073833
376 -0.046301 0.062787 -0.0053623 0.22213 -0.036919
377 -0.070928 0.063288 -0.016711 0.19238 -0.010884
378 -0.056516 0.0786 -0.0027292 0.19385 -0.00399
379 -0.046194 0.059871 -0.012338 0.19841 -0.010096
380 -0.055951 0.062883 -0.019016 0.21274 -0.0056314
381 -0.072299 0.043804 -0.019684 0.24786 -0.034597
382 -0.063877 0.044376 -0.0030829 0.28363 -0.012883
383 -0.061284 0.053767 -0.013981 0.32056 0.0031316
384 -0.062462 0.044939 -0.01303 0.32921 -0.035254
385 -0.053089 0.05081 0.0025517 0.3214 -0.03375
386 -0.072917 0.037902 -0.021267 0.28013 -0.040495
387 -0.033675 0.071123 0.018035 0.24624 -0.0018812
388 -0.043522 0.043395 -0.0034136 0.24156 -0.0049168
389 -0.03088 0.051356 0.0054779 0.22754 0.0061175
390 -0.054668 0.031648 -0.014861 0.18283 -0.0013482
391 -0.057525 0.043109 -0.0085389 0.20171 0.0024561
392 -0.041833 0.044161 -0.012767 0.20829 -0.02415
393 -0.029331 0.041412 0.00076416 0.22591 -0.022985
394 -0.046868 0.046814 -0.0050643 0.22078 -0.012741
395 -0.033506 0.044025 0.0032173 0.2394 -0.013997
396 -0.045443 0.041647 -0.0080712 0.28168 -0.022632
397 -0.043191 0.047979 0.0057604 0.32159 0.001202
398 -0.041869 0.04696 0.011412 0.30887 0.060566
399 -0.043396 0.047622 0.0037835 0.30151 0.036271
400 -0.053534 0.025073 -0.010925 0.26704 0.042025
401 -0.043862 0.028335 -0.0032134 0.25212 0.051549
402 -0.050459 0.0062661 -0.021992 0.20731 0.050234
403 -0.045577 0.026218 -0.0094403 0.22502 0.039598
404 -0.043365 0.032689 -0.0053587 0.20042 0.027132
405 -0.010252 0.042851 0.017723 0.23766 0.013257
406 -0.0148 0.036522 0.0099044 0.21991 0.0072809
407 -0.012308 0.036804 0.0031359 0.2102 0.013565
408 -0.017775 0.039905 0.0087275 0.22511 0.0032996
409 -0.010103 0.026307 0.00066903 0.20108 0.00082388
410 0.03806 0.015028 0.0063206 0.20352 0.0005482
411 0.033732 0.02196 0.0013821 0.18624 0.0044525
412 0.052314 0.0091714 -0.0073163 0.17802 -0.0033132
413 0.12392 0.030423 0.014875 0.2054 0.10528
414 0.098819 0.029294 0.0072968 0.192 0.10658
415 0.062531 0.017226 0.012148 0.18051 0.11166
416 0.032694 0.030177 0.0064399 0.19678 0.13054
417 0.0015361 0.014219 -0.0022485 0.1947 0.12354
418 0.0051885 0.035571 0.016723 0.21686 0.095243
419 0.0067808 0.032362 0.016745 0.2047 0.065677
420 -0.012277 0.015464 -0.014014 0.16216 0.028551
421 0.0077055 0.028485 0.0094477 0.1973 0.046066
422 0.031528 0.030997 0.017289 0.19635 0.04629
423 0.0021903 0.036988 -0.0014892 0.19422 0.026994
424 0.015503 0.04067 0.014822 0.17583 0.045869
425 0.022755 0.024851 0.0038339 0.16349 0.028953
426 0.033087 0.033503 0.0072855 0.17399 0.037187
427 0.03124 0.041654 0.010647 0.16028 0.043462
428 0.042522 0.037826 0.00097857 0.14395 0.030086
429 0.11064 0.090927 0.01723 0.15758 0.0596
430 0.12495 0.12241 0.011422 0.15267 0.052355
431 0.1239 0.13303 0.011313 0.12399 0.025029
432 0.1853 0.155 0.025975 0.14597 0.065243
433 0.15853 0.15029 0.016576 0.13926 0.053108
434 0.14309 0.11913 0.0048179 0.13766 0.11273
435 0.10888 0.094826 0.014639 0.13302 0.19733
436 0.088921 0.10282 0.022621 0.14358 0.17377
437 0.082683 0.10115 0.0052226 0.14281 0.17939
438 0.081826 0.078311 -0.00013589 0.11896 0.18647
439 0.066958 0.081203 -0.0037043 0.093853 0.18469
440 0.08025 0.092124 0.016087 0.11193 0.19737
441 0.067683 0.068496 9.8774e-05 0.11052 0.13867
442 0.082815 0.097667 0.02726 0.10477 0.10532
443 0.071027 0.061999 0.0042419 0.102 0.080611
444 0.08908 0.07846 0.0075134 0.088491 0.086655
445 0.1155 0.097202 0.033955 0.11527 0.090239
446 0.10215 0.097523 0.020317 0.10059 0.082624
447 0.11368 0.074055 0.010918 0.089655 0.077528
448 0.11129 0.082706 0.01648 0.087776 0.080102
449 0.11915 0.079518 0.022671 0.095608 0.074607
450 0.099624 0.089819 0.020333 0.098659 0.10217
451 0.12005 0.10879 0.030704 0.11664 0.10425
452 0.11481 0.089702 0.019516 0.095352 0.09644
453 0.1132 0.083584 0.021257 0.076014 0.084014
454 0.10094 0.092035 0.023029 0.092665 0.093258
455 0.093296 0.086487 -0.0049395 0.070117 0.091063
456 0.11439 0.1026 0.017282 0.079528 0.098907
457 0.10442 0.07693 -0.0071864 0.08652 0.097321
458 0.087373 0.069711 -0.023045 0.063691 0.075806
459 0.11919 0.077243 -0.0049632 0.066422 0.11294
460 0.12983 0.098434 0.021978 0.096004 0.1165
461 0.13247 0.075826 -0.0091301 0.056225 0.090429
462 0.14758 0.077308 0.0012714 0.089257 0.099743
463 0.12174 0.054589 -0.015007 0.063758 0.074387
464 0.13269 0.083341 -0.0034355 0.06143 0.086211
465 0.13284 0.084732 -0.0085239 0.060541 0.090126
466 0.12507 0.063384 -0.024202 0.045403 0.09139
467 0.13486 0.078865 -0.0033008 0.048104 0.095124
468 0.13588 0.067847 -0.0041193 0.055226 0.101
469 0.1212 0.072228 -0.0071277 0.042697 0.095193
470 0.14562 0.07135 -0.0054061 0.055148 0.10405
471 0.14699 0.083591 0.0037254 0.05899 0.085292
472 0.13908 0.069913 0.005267 0.067641 0.088946
473 0.13895 0.076684 -0.0031815 0.048693 0.06779
474 0.12242 0.064306 -0.01294 0.038684 0.064055
475 0.15142 0.071217 0.0089616 0.060376 0.082719
476 0.1389 0.078509 0.0034232 0.053697 0.066193
477 0.14303 0.07263 4.4732e-05 0.035909 0.081298
478 0.1543 0.092272 0.0087763 0.04807 0.093772
479 0.15398 0.072143 0.016528 0.047862 0.070086
480 0.1475 0.068215 0.0075894 0.048893 0.076381
481 0.1367 0.055256 -0.0025591 0.036244 0.059655
482 0.13846 0.072238 0.0038125 0.033346 0.078529
483 0.13755 0.07504 0.015344 0.054967 0.066114
484 0.13447 0.058911 0.0090556 0.023469 0.063868
485 0.13383 0.047483 0.0078472 0.03983 0.036772
486 0.14738 0.069534 0.019169 0.033412 0.071117
487 0.14306 0.050386 0.01507 0.021053 0.059661
488 0.12941 0.059877 0.0055418 0.028535 0.059305
489 0.13665 0.057069 0.014503 0.035596 0.066509
490 0.1279 0.05065 0.024505 0.011418 0.064414
491 0.11873 0.051092 0.013306 0.006909 0.049788
492 0.11816 0.054373 0.024168 0.0157 0.057412
493 0.13594 0.060895 0.0348 0.036982 0.069257
494 0.13309 0.061826 0.034251 0.020343 0.064531
495 0.12444 0.069578 0.050243 0.024465 0.060675
496 0.11149 0.043339 0.035874 0.021316 0.04937
497 0.11244 0.046881 0.033296 0.012888 0.040714
498 0.11995 0.053062 0.046837 0.032859 0.060968
499 0.11761 0.033704 0.038929 0.021471 0.053593
500 0.13372 0.065075 0.05212 0.034672 0.062627
501 0.12964 0.073427 0.071872 0.033834 0.060411
502 0.10186 0.056968 0.042064 0.018735 0.060246
503 0.12417 0.04526 0.037645 0.018066 0.07321
504 0.12633 0.050722 0.029087 0.0093279 0.066394
505 0.1174 0.041543 0.039198 0.011039 0.052929
506 0.10604 0.051605 0.04631 0.018561 0.052693
507 0.093959 0.027966 0.021531 -0.0074077 0.047347
508 0.10886 0.040928 0.031973 0.010034 0.053212
509 0.11253 0.044919 0.047934 0.016305 0.043426
510 0.1076 0.030211 0.037546 0.015267 0.04199
511 0.10743 0.031072 0.030108 0.0096281 0.059905
512 0.09517 0.027024 0.030529 0.01613 0.038579
513 0.097283 0.027595 0.049731 0.003581 0.039593
514 0.10025 0.034117 0.053722 0.0040025 0.048627
515 0.091447 0.010028 0.031194 -0.0013161 0.037912
516 0.08451 0.01124 0.028135 -0.012045 0.053936
517 0.092302 0.021631 0.029867 0.013147 0.05585
518 0.078665 0.0057429 0.023568 -0.013052 0.021715
519 0.078147 0.0074244 0.02544 -0.0162 0.024079
520 0.078949 0.010066 0.023022 -0.010069 0.043833
521 0.083912 -0.0019626 0.012473 -0.023647 0.038488
522 0.069684 0.004689 0.017525 -0.012166 0.055322
523 0.078286 0.0033805 0.026666 -0.0038344 0.054606
524 0.064319 -0.009698 0.0040178 -0.026213 0.053021
525 0.069991 -0.00024648 0.010829 -0.013702 0.033165
526 0.087823 0.018415 0.033451 0.0054599 0.052029
527 0.060576 0.00023657 0.011212 -0.023639 0.054264
528 0.071538 0.0024781 0.006794 -0.0094672 0.057078
529 0.056711 -0.0071504 0.010416 -0.010496 0.051732
530 0.054403 -0.0081089 0.0018071 -0.012084 0.043217
531 0.071435 0.013533 0.021599 0.010977 0.054781
532 0.053978 0.013564 0.0089702 -0.0079514 0.078535
533 0.06467 -0.021054 0.014552 -0.01693 0.05839
534 0.049292 -0.0095328 0.0079733 -0.010348 0.067004
535 0.048245 -0.011421 0.0029749 -0.014937 0.052898
536 0.064027 0.0046903 0.0050864 -0.015756 0.065263
537 0.075229 -0.0025182 0.015628 -0.013934 0.075157
538 0.071442 -0.0034567 0.01008 -0.033383 0.050441
539 0.054894 -0.012015 -0.0089389 -0.019471 0.049825
540 0.045006 -0.0039136 -0.00065734 -0.01788 0.05868
541 0.062719 0.0006179 -0.0016658 -0.020488 0.050164
542 0.046111 -0.0075306 0.00016577 -0.015207 0.045868
543 0.037774 -0.016439 -0.0079027 -0.033585 0.048323
544 0.041546 -0.015098 -0.0073111 -0.025084 0.046257
545 0.060288 0.014474 0.01376 -0.0095525 0.076961
546 0.044531 -0.012134 -0.003868 -0.021171 0.058686
547 0.037453 -0.022913 -0.015796 -0.03414 0.0507
548 0.040965 -0.0063514 -0.018325 -0.024758 0.047454
549 0.046938 -0.01519 -0.015733 -0.024337 0.057199
550 0.05993 -0.012168 -0.0007518 -0.023805 0.061403
551 0.052042 -0.0066169 -0.0046902 -0.024544 0.051997
552 0.037695 -0.0032953 -0.0065587 -0.018402 0.058142
553 0.048577 -0.012684 -0.0019671 -0.035981 0.026816
554 0.04424 -0.019542 -0.0040156 -0.043939 0.04061
555 0.039652 -0.013711 0.00084597 -0.036778 0.047955
556 0.053974 -0.014119 0.0017775 -0.025266 0.025849
557 0.042207 -0.017448 -0.0057609 -0.014785 0.043723
558 0.031689 -0.016356 -0.0025494 -0.024314 0.046688
559 0.024521 -0.018035 -0.0023478 -0.030392 0.015922
560 0.036184 -0.020423 -0.010666 -0.016121 0.024486
561 0.036396 -0.020112 0.0010953 -0.027659 0.043331
562 0.042638 -0.0096201 -0.0024131 -0.016098 0.035775
563 0.028041 -0.030449 -0.012532 -0.028256 0.042339
564 0.059193 0.0034229 0.00931 -0.0086248 0.053583
565 0.044236 -0.0015855 0.011172 -0.0021434 0.052558
566 0.035818 -0.024994 -0.0078569 -0.018082 0.023262
567 0.03477 -0.011452 -0.0010754 -0.01954 0.037776
568 0.019273 -0.023811 -0.016954 -0.028639 0.023271
569 0.041505 -0.010519 -0.0027723 -0.018708 0.037875
570 0.025747 -0.020758 -0.011811 -0.044446 0.034429
571 0.0215 -0.031476 -0.021759 -0.027085 0.016674
572 0.038442 -0.021345 -0.0066676 -0.026283 0.030838
573 0.047104 -0.015923 0.003114 -0.020282 0.030972
574 0.028817 -0.011702 0.0057255 -0.02849 0.013787
575 0.022329 -0.02724 -0.0078429 -0.024559 -0.003859
576 0.031591 -0.010629 0.0067486 -0.021947 0.016595
577 0.022024 -0.0034373 -0.0011598 -0.014666 0.03584
578 0.019596 -0.024896 -0.029258 -0.042304 0.016544
579 0.013149 -0.023344 -0.0085467 -0.021923 0.030778
580 0.034191 -0.028753 0.0079448 -0.027302 0.031163
581 0.014203 -0.0095612 0.0032364 -0.01787 0.024617
582 0.032146 0.01087 0.0075379 -0.030459 0.018781
583 0.008658 0.0051519 -0.0062105 -0.028187 -0.0024644
584 0.03461 0.023133 0.020301 -0.019866 0.02789
585 0.022153 0.024025 0.0060626 -0.013524 0.010704
586 0.016955 -0.00025354 -0.0075858 -0.053973 0.0031785
587 0.0079774 0.007608 0.0082257 -0.035661 0.018293
588 0.0011798 -0.0059605 0.0061973 -0.02627 0.020067
589 0.0093422 -0.006719 -0.0052212 -0.034928 -0.0080085
590 0.014865 -0.011647 -0.02155 -0.020097 0.012756
591 -0.0013131 -0.015156 -0.017328 -0.062786 -0.0149
592 0.0053992 -0.015764 -0.0020465 -0.047944 0.015444
593 0.014242 -0.013993 0.002815 -0.038673 0.010999
594 0.015994 0.0031186 0.0035366 -0.043001 0.013133
595 0.0035063 -0.02219 -0.013962 -0.04991 0.0016274
596 1.8691e-05 -0.010948 -0.0099803 -0.041488 -0.0017783
597 0.028041 -0.0013368 0.012671 -0.022507 0.0061161
598 0.021393 -0.0011453 0.00051281 -0.023895 0.0085504
599 0.011376 -0.0058637 0.0084844 -0.023594 -0.0003653
600 0.018278 -0.015302 0.0094659 -0.027112 0.009029
601 0.02795 -0.0091607 -0.00078252 -0.043061 0.023523
602 0.012283 -0.022099 -0.020591 -0.03908 -0.0014523
603 0.0033052 -0.0086076 -0.0074094 -0.031768 0.004652
604 0.019998 -0.00016612 0.014902 -0.013187 0.026886
605 0.01327 -0.018445 -0.017936 -0.026755 0.015281
606 0.0077523 -0.013643 0.0014452 -0.035394 0.019195
607 0.014385 -0.015242 -0.0053432 -0.027132 -0.020721
608 0.030967 -0.02635 -0.0088416 -0.039351 0.011724
609 0.0095494 -0.018879 -0.0091201 -0.017679 -0.0020221
610 0.0015317 -0.031007 -0.023829 -0.050388 -0.0034978
611 0.0065741 -0.018935 -0.002507 -0.035916 0.019817
612 0.0070965 -0.017904 -0.0082954 -0.036275 0.0079609
613 0.014439 -0.021072 0.00041613 -0.028744 0.016675
614 0.0064912 -0.037601 -0.0068423 -0.054642 0.0059195
615 0.013274 -0.021159 -0.010111 -0.041421 0.017114
616 0.0031859 -0.023898 -0.013249 -0.035749 -0.00059186
617 0.014518 -0.0063663 -0.010058 -0.022358 0.0059025
618 -0.012899 -0.025735 -0.022336 -0.034276 0.0032768
619 0.020533 -0.018143 -0.0060745 -0.027305 0.0068011
620 -2.4648e-05 -0.022712 -0.018523 -0.029183 0.0099354
621 -0.0056323 -0.03298 -0.026191 -0.033962 -0.0018303
622 0.02256 -0.013029 -0.0078299 -0.03398 0.0063541
623 0.028852 -0.0098672 0.0015917 -0.021439 0.025648
624 -0.011465 -0.056076 -0.021657 -0.055018 -0.015347
625 0.0041972 -0.034364 -0.0066652 -0.041336 0.00089702
626 0.0071295 -0.027023 0.0037363 -0.031515 0.0019813
627 0.013682 -0.021121 -0.0042221 -0.034573 0.0025157
628 1.4239e-05 -0.01434 -0.0070406 -0.020132 0.01365
629 0.012987 -0.016988 -0.002689 -0.04496 0.0060343
630 0.010449 -0.023547 -0.00095745 -0.054939 -0.0027314
631 0.020831 -0.031175 -0.012586 -0.041937 0.0078229
632 0.013284 -0.024373 -0.021434 -0.041186 0.015317
633 0.002776 -0.014682 -0.010963 -0.033624 0.012912
634 0.0031784 -0.0395 -0.033681 -0.055983 -0.0028841
635 0.024871 -0.026389 -0.0048097 -0.034712 0.0043502
636 0.015383 -0.027917 -0.020588 -0.04489 -0.0091555
637 0.024555 -0.0075058 0.0010334 -0.038089 -0.0010811
638 0.0085978 -0.020544 -0.015975 -0.051337 -0.020067
639 0.0044702 -0.040183 -0.034083 -0.070606 -0.0092825
640 0.011143 -0.020551 -0.017392 -0.045734 -0.016148
641 0.020295 -0.01748 0.0062497 -0.044913 0.0040261
642 0.010137 -0.027918 -0.0082988 -0.035641 0.0034505
643 0.01152 -0.037727 -0.014827 -0.04609 -0.021575
644 0.002922 -0.033855 -0.011356 -0.060669 0.0005291
645 0.018864 -0.025354 -0.0057341 -0.047407 0.0033334
646 0.0088267 -0.022732 -0.010963 -0.030606 -0.0098823
647 0.014989 -0.032941 0.006289 -0.047044 0.017012
648 0.0054315 -0.044859 -0.032949 -0.057913 0.0092764
649 0.020234 -0.018528 0.0026321 -0.030641 0.0070307
650 -0.0043138 -0.048486 -0.041736 -0.0645 -0.012885
651 0.0020085 -0.027545 -0.017085 -0.051648 0.0034193
652 0.018501 -0.039363 -0.015133 -0.046657 0.0028437
653 0.028863 -0.016851 0.0017283 -0.026765 0.009748
654 0.014086 -0.02017 0.0036899 -0.038794 0.010082
655 0.014418 -0.045168 -0.020689 -0.059013 0.0088866
656 0.01071 -0.018237 -0.002867 -0.026601 -0.010319
657 0.0058727 -0.017455 0.0012945 -0.04117 0.0077053
658 0.018175 -0.034814 -0.022334 -0.063478 0.0056396
659 0.012467 -0.017122 -0.029692 -0.046997 3.9066e-06
660 0.02044 -0.015391 -0.0019508 -0.042195 -0.012512
661 0.014232 -0.025349 -0.0064993 -0.039344 -0.015787
662 0.014945 -0.013918 0.0050523 -0.035022 0.0037469
663 0.019017 -0.0037462 0.0017138 -0.045171 0.0020012
664 0.021399 -0.030875 0.0024654 -0.053049 -0.0094745
665 0.028402 -0.0086032 0.012267 -0.025008 0.0058698
666 0.018374 6.8339e-05 0.0066185 -0.030397 -0.0078859
667 0.012556 -0.02816 -0.02096 -0.042775 -0.016142
668 0.033439 -0.012129 -0.010078 -0.032934 -0.0094972
669 0.021881 -0.025777 -0.0026668 -0.046352 -0.024723
670 0.030863 -0.016186 -0.0070253 -0.031531 -0.0094686
671 0.0087158 -0.013404 -0.0081037 -0.030329 0.0020157
672 0.010358 -0.010843 -0.022012 -0.035258 -0.02035
673 0.0067705 -0.025061 -0.015681 -0.057796 -0.023076
674 0.013983 -0.0038995 -0.011179 -0.031705 -0.0089313
675 0.025935 -0.012528 -0.027777 -0.033773 -0.002947
676 0.013548 -0.014596 -0.0058359 -0.035552 -0.0064627
677 0.02179 -0.0002149 -0.0086744 -0.033061 -0.0018783
678 0.023772 -0.012353 -0.016553 -0.034349 -0.001724
679 0.020845 -0.0068619 -0.019071 -0.027278 -0.0078497
680 -0.005053 -0.01497 -0.02255 -0.027676 -0.031785
681 -0.013611 -0.036719 -0.039868 -0.046965 -0.034811
682 0.0057017 -0.0051473 -0.014797 -0.031213 -0.015187
683 -0.0076059 -0.0084458 -0.0079551 -0.017792 -0.0043824
684 0.0016764 -0.010944 -0.014214 -0.03365 -0.0028181
685 0.0018488 -0.020603 -0.006452 -0.043479 -0.0098438
686 -0.0087888 -0.0098512 -0.01501 -0.041487 0.0043205
687 -0.016006 -0.01873 -0.042349 -0.042076 -0.026555
688 0.00058589 -0.020968 -0.020817 -0.036495 -0.034581
689 0.017138 0.010043 -0.0042157 -7.3071e-05 -0.011256
690 -0.0029894 -0.027775 -0.038914 -0.051222 -0.027412
691 -0.007977 -0.017354 -0.031703 -0.04328 -0.018918
692 -0.0017047 -0.016742 -0.037291 -0.036399 -0.021624
693 0.010598 -0.019951 -0.02251 -0.042287 -0.010409
694 -0.0074299 -0.011169 -0.026518 -0.027106 -0.030485
695 0.00023242 -0.018547 -0.023726 -0.023524 -0.020201
696 -0.0099352 -0.028206 -0.025185 -0.050183 -0.030616
697 -0.0017529 -0.018474 -0.023103 -0.022811 -0.027512
698 0.01253 -0.0074429 -0.0089217 -0.03406 -0.026058
699 -0.0084981 -0.034861 -0.04295 -0.049789 -0.017493
700 0.0047142 0.0060301 -0.015679 -0.027877 -0.012439
701 0.0085766 0.00052166 -0.0084871 -0.036376 -0.0063046
702 -0.0032911 -0.020487 -0.019106 -0.032024 -0.01727
703 0.024041 -0.028605 -0.007574 -0.041783 -0.016076
704 -0.0050963 -0.021094 -0.026812 -0.048151 -0.023642
705 -0.009994 -0.037422 -0.035661 -0.04586 -0.0010374
706 -0.0068916 -0.023681 -0.011869 -0.032528 -0.040073
707 -0.0063193 -0.023819 -0.027168 -0.021277 -0.029759
708 -0.00075689 -0.012918 0.0062438 -0.025855 -0.018714
709 -0.012865 -0.018306 -0.016225 -0.029134 -0.03777
710 0.0095278 -0.014045 0.0024169 -0.022803 -0.020996
711 -0.0087398 -0.034503 -0.025052 -0.043661 -0.033091
712 -0.0016574 -0.026502 -0.01667 -0.03153 -0.027357
713 -0.0064851 -0.02635 -0.024998 -0.028548 -0.028133
714 -0.0046427 -0.025749 -0.0096469 -0.031657 -0.017828
715 0.0018996 -0.022227 -0.027375 -0.043915 -0.021174
716 -0.006798 -0.0055055 -0.0037938 -0.038814 -0.01354
717 -0.0022856 -0.026994 -0.016982 -0.047672 -0.021106
718 0.022287 -0.0079924 -0.0028407 -0.015891 -0.020111
719 -0.0026409 -0.011351 -0.016239 -0.038499 -0.010907
720 -0.00031856 -0.040319 -0.027638 -0.055018 -0.017973
721 0.018424 -0.017538 -0.000186 -0.019427 -0.015978
722 0.0088462 -0.014596 -0.0090144 -0.032775 -0.0066839
723 0.0030285 -0.033505 -0.012323 -0.041154 -0.02478
724 0.0094709 -0.018013 0.00067867 -0.020572 -0.0031053
725 0.010513 -0.016492 -0.0086498 -0.027461 -0.017521
726 -0.0042144 -0.02653 -0.018648 -0.040499 -0.016007
727 0.010458 -0.017439 0.0022433 -0.033658 -0.027862
728 -0.01113 -0.025877 -0.033255 -0.056276 -0.039178
729 0.013343 -0.0044857 -0.0085336 -0.032265 -0.031074
730 0.004515 -0.028844 -0.020222 -0.044903 -0.016859
731 -0.017473 -0.014643 -0.0092805 -0.033502 -0.014945
732 0.0033398 -0.023301 -0.016009 -0.043191 -0.033581
733 0.018302 -0.03344 -0.0055973 -0.039139 -0.0085064
734 -0.0035255 -0.024918 -0.035036 -0.041028 -0.030452
735 0.030247 -0.010877 -0.0018742 -0.032536 0.0081322
736 -0.0056208 -0.027205 -0.018083 -0.037255 -0.019633
737 -0.0039384 -0.021703 -0.011091 -0.057113 -0.015709
738 0.0011739 -0.033622 -0.01701 -0.053992 -0.0078248
739 4.6298e-05 -0.02501 -0.002248 -0.04954 -0.01699
740 0.015919 -0.022039 -0.015116 -0.026449 -0.011136
741 0.010591 -0.035377 -0.0086649 -0.040697 -0.011402
742 -0.011527 -0.037196 -0.024813 -0.041836 -0.020328
743 -0.017784 -0.037114 -0.018172 -0.059725 -0.027243
744 0.0061081 -0.020703 0.0063098 -0.034733 -0.010689
745 0.01448 -0.014121 0.0020313 -0.039402 -0.0013846
746 0.0030528 -0.01741 0.00088286 -0.03966 -0.0067502
747 -0.0071048 -0.033498 -0.010976 -0.038579 -0.011206
748 0.00088755 -0.042237 -0.015514 -0.043537 -0.031352
749 -0.0055301 -0.035905 -0.012152 -0.040216 -0.014217
750 -0.013478 -0.035944 -0.018271 -0.041884 -0.011073
751 -0.014145 -0.033632 -0.0097394 -0.048263 -0.014449
752 -0.003663 -0.038061 -0.0088778 -0.052221 0.0073957
753 -0.010641 -0.034379 -0.013016 -0.03484 0.01337
754 -0.017348 -0.044218 -0.018125 -0.043409 -0.0052857
755 0.017764 -0.015896 -0.00073315 -0.046167 0.026259
756 0.010576 -0.034615 -0.018372 -0.042426 0.004113
757 -0.010241 -0.034433 -0.01961 -0.046264 -0.0064927
758 -0.010529 -0.031391 -0.014138 -0.054163 0.0054416
759 0.0023235 -0.03756 -0.020577 -0.053401 -0.017794
760 0.0067659 -0.026318 -0.0072654 -0.04873 -0.02397
761 -0.00032176 -0.040597 0.00087618 -0.034898 0.0024746
762 -0.0065094 -0.039945 -0.021532 -0.051067 -0.011841
763 0.001853 -0.018764 -0.016161 -0.049275 0.0078432
764 -0.015455 -0.039272 -0.031069 -0.069414 0.00042752
765 0.0084477 -0.011151 -0.0024076 -0.032713 0.0045418
766 -0.00723 -0.018399 0.00058395 -0.033201 0.0037862
767 0.0042324 -0.022418 0.0056455 -0.0404 -0.01041
768 -0.0020352 -0.0060263 0.013497 -0.027108 -0.0007952
769 -0.015493 -0.027955 0.0022986 -0.050197 -0.022601
770 0.0018195 -0.025563 0.00047017 -0.033505 -0.0047866
771 -0.018318 -0.022142 0.019792 -0.034994 -0.021862
772 -0.018136 -0.01933 0.0053533 -0.036532 -0.031638
773 0.0033866 -0.027439 0.0033948 -0.044181 -0.019234
774 0.014669 -0.022627 0.020876 -0.031519 0.0099807
775 -0.0045287 -0.011246 0.014368 -0.041238 0.011025
776 0.0063837 -0.011314 0.017109 -0.028687 -0.0032906
777 0.018476 -0.0047226 0.024471 -0.024005 0.016434
778 0.010398 -0.007081 0.048383 -0.022694 0.011678
779 0.014481 -0.01299 0.011534 -0.022552 0.0044823
780 -0.0075369 -0.025818 0.016476 -0.035271 0.0072966
781 -0.00033455 -0.029066 0.0073373 -0.043679 0.002611
782 0.0010778 -0.025095 0.0098588 -0.051898 0.014775
783 -0.02045 -0.033413 0.0099204 -0.046146 -0.0027104
784 0.0025025 -0.029072 0.0033819 -0.054135 0.0051639
785 -0.0010851 -0.02669 0.036163 -0.035593 0.0015882
786 0.0071273 -0.016979 0.020005 -0.035692 0.028123
787 -0.0043204 -0.016227 0.016377 -0.021321 0.011827
788 -0.012818 -0.027786 -0.0060719 -0.051369 0.013891
789 -0.010066 -0.012724 0.02424 -0.042078 0.0058555
790 0.0088267 -0.0020227 0.020641 -0.043126 0.03924
791 0.016859 -0.0063812 0.013433 -0.034785 0.017374
792 0.011101 -0.01345 0.025494 -0.035043 0.016348
793 -0.0013062 -0.017558 0.016766 -0.031482 0.0024028
794 -0.014574 -0.018157 0.0079775 -0.03791 0.0014971
795 0.0031285 -0.0096551 0.022829 -0.043339 0.034861
796 0.0086709 -0.0014136 0.016391 -0.042317 0.011946
797 0.0025432 0.0047279 0.025552 -0.039306 0.0426
798 -0.024884 -0.022031 -0.012006 -0.050485 0.015154
799 0.001578 -0.011779 0.011565 -0.024493 0.044729
800 -0.01359 -0.012788 0.0009968 -0.050802 0.018733
801 0.012383 -0.003816 0.014208 -0.04624 0.048577
802 -0.002835 -0.014694 0.01037 -0.045579 0.031832
803 0.0042674 -0.0087529 0.0064115 -0.032387 0.039296
804 -0.0060102 -0.015921 0.017563 -0.055906 0.04097
805 0.011722 -0.0054699 0.028335 -0.043604 0.030525
806 -0.015296 -0.035338 0.010156 -0.052203 0.037629
807 0.013397 0.0011132 0.031968 -0.025031 0.075153
808 -0.0035708 -0.031265 -0.00066076 -0.05332 0.034228
809 0.030392 -0.0030938 0.037041 -0.023199 0.087122
810 0.0096839 -0.024322 0.025372 -0.040487 0.051106
811 -0.025314 -0.036311 0.016184 -0.055366 0.053591
812 0.023029 0.0028508 0.041385 -0.010694 0.069875
813 -0.001919 -0.016568 0.011877 -0.041733 0.064359
814 -0.013407 -0.022846 -0.00025144 -0.046901 0.040694
815 0.010066 -0.012025 0.02255 -0.03938 0.048018
816 -0.0089519 -0.027803 0.010872 -0.052348 0.022262
817 0.01272 -0.015682 0.014383 -0.048817 0.039036
818 0.0022528 -0.02009 -0.0066652 -0.055485 0.010671
819 0.0076252 0.00039144 0.032186 -0.033214 0.048955
820 0.010538 -0.012497 0.014148 -0.041423 0.042539
821 -0.0015801 -0.025356 0.0014394 -0.058041 0.016814
822 0.010102 -0.026324 -0.001329 -0.04898 0.033198
823 0.0032646 -0.0061725 -0.0049974 -0.064738 0.034142
824 0.00011697 -0.0087809 0.0094541 -0.041117 0.010957
825 0.0078893 -0.011019 0.011156 -0.049005 0.008771
826 -0.010008 -0.017668 0.0021172 -0.058394 0.026495
827 -0.015566 -0.040426 -0.0035412 -0.065962 0.02303
828 0.011406 -0.011465 0.0026503 -0.057431 0.032844
829 0.016229 -0.0078233 0.026512 -0.048439 0.039598
830 -0.011829 -0.019412 -0.0070566 -0.067208 0.014193
831 0.012163 -0.02153 0.007805 -0.056337 0.027787
832 -0.012214 -0.0071688 0.010957 -0.054625 0.023061
833 0.00016822 -0.022717 -0.0065019 -0.062134 0.015096
834 -0.0053494 -0.0055257 -3.035e-05 -0.052242 0.0093999
835 0.0036729 -0.015574 -0.0021188 -0.038701 0.015184
836 0.019845 0.0086573 0.0099628 -0.025869 0.049849
837 0.0062377 -0.0090611 0.012234 -0.029408 0.040203
838 0.00545 -0.0095696 -0.0042841 -0.057376 0.020307
839 0.010282 6.1907e-05 0.0068874 -0.043515 0.022152
840 0.014435 -0.0080466 0.010419 -0.021864 0.032356
841 0.0073371 -0.020865 -0.0086595 -0.049512 0.01401
842 -0.017531 -0.024014 -0.0037979 -0.054871 0.022354
843 0.0030018 -0.007182 0.014774 -0.056319 0.031789
844 -0.013436 -0.02375 -0.0035048 -0.048118 0.021123
845 0.011907 -0.007239 0.011507 -0.034026 0.038767
846 -0.012241 -0.0059774 0.0061483 -0.036445 0.027752
847 0.0015213 -0.0070359 0.02583 -0.039123 0.017636
848 -0.021016 -0.018134 0.035321 -0.043922 0.02985
849 0.015426 0.0089871 0.050933 -0.02498 0.048735
850 0.013408 -0.0010813 0.049365 -0.026639 0.062289
851 0.0043607 -0.01008 0.053126 -0.052068 0.063453
852 0.0077131 0.014792 0.058478 -0.030716 0.084808
853 0.0095654 -0.0024568 0.037179 -0.032985 0.072712
854 0.033358 0.011775 0.049651 -0.016183 0.076356
855 0.00057016 -0.0029937 0.028652 -0.044572 0.087211
856 0.012433 0.0077978 0.053704 -0.02598 0.072125
857 0.0079949 -0.0026807 0.035075 -0.049029 0.064869
858 0.016857 -0.0025491 0.041847 -0.052477 0.068674
859 -3.0396e-05 0.0022124 0.047109 -0.025476 0.041218
860 0.019192 0.013034 0.08517 -0.032424 0.065932
861 0.011824 0.015825 0.083042 -0.023953 0.031147
862 0.0055167 0.010777 0.091163 -0.013702 0.025631
863 0.020109 0.015378 0.081875 -0.0059801 0.030505
864 0.024921 0.03817 0.10739 -0.0063086 0.04526
865 0.0021138 0.037202 0.1131 -0.015357 0.036174
866 0.014596 0.023083 0.12809 -0.011976 0.037848
867 0.0046985 0.021045 0.10399 -0.025874 0.023342
868 0.025861 0.021806 0.11075 -0.026003 0.039537
869 0.0071732 0.011688 0.10081 -0.036291 0.033201
870 0.0079356 0.023969 0.11866 -0.01803 0.045685
871 -0.013222 0.0043507 0.1164 -0.030948 0.01735
872 -0.0048697 0.010132 0.10917 -0.037027 0.027444
873 0.0015027 0.025284 0.11852 -0.011706 0.042548
874 0.004075 0.025725 0.11113 -0.0046041 0.036823
875 -0.0061126 0.016187 0.10067 -0.019373 0.030867
876 -0.00099026 0.015978 0.11392 -0.011781 0.049521
877 -0.0037179 -0.0001202 0.077726 -0.03768 0.064656
878 0.012964 0.014711 0.1037 -0.016638 0.09393
879 -0.0039832 0.022503 0.09285 -0.031197 0.10268
880 -0.0050408 0.0078044 0.072951 -0.028385 0.11429
881 0.017762 0.037986 0.10938 -0.014764 0.10652
882 0.0083439 0.030147 0.090954 -0.020502 0.087927
883 -0.0075937 0.011049 0.070696 -0.019121 0.047882
884 -0.0089614 0.01984 0.081427 -0.03188 0.046866
885 0.013801 0.041332 0.10661 -0.0048881 0.05135
886 -0.0066467 0.033134 0.07133 -0.041267 0.039965
887 -0.0091343 0.030935 0.074432 -0.043255 0.046919
888 0.0079981 0.059337 0.088184 -0.023284 0.052043
889 0.01172 0.085248 0.080545 -0.013262 0.055108
890 0.014343 0.08843 0.092757 -0.011421 0.044122
891 -0.00014485 0.095721 0.077608 -0.025669 0.039086
892 -0.0091625 0.074003 0.05719 -0.033908 0.03198
893 -0.00022013 0.056854 0.064311 -0.034106 0.024245
894 -0.0018278 0.034436 0.062293 -0.046535 0.020669
895 0.0088546 0.071827 0.091884 -0.021894 0.045443
896 0.012867 0.050129 0.075596 -0.043722 0.021318
897 0.0066893 0.06023 0.069318 -0.024731 0.025952
898 -0.00082832 0.033392 0.050279 -0.032009 0.022826
899 0.006924 0.067743 0.079921 -0.018578 0.034191
900 -0.0004036 0.074815 0.052682 -0.021416 0.033995
901 0.024099 0.093946 0.076254 -0.030735 0.028509
902 0.012361 0.096208 0.065835 -0.027203 0.033334
903 0.0093835 0.10486 0.063047 -0.021272 0.021038
904 0.0098258 0.080911 0.051308 -0.01004 0.025882
905 0.0024982 0.057832 0.04243 -0.011389 0.022357
906 0.0022006 0.054824 0.045742 -0.010218 0.022691
907 0.0093829 0.074796 0.063763 -0.016806 0.046895
908 0.0096253 0.063087 0.031595 -0.030115 0.00016962
909 0.011698 0.080809 0.054506 -0.021643 0.041894
910 -0.01502 0.07966 0.046938 -0.022962 -0.0017717
911 0.011922 0.089092 0.046559 -0.0076903 0.038673
912 -0.0014753 0.082713 0.050411 -0.027569 0.021847
913 0.00047709 0.083905 0.048682 -0.018197 0.021751
914 0.0078395 0.072056 0.050194 -0.029866 0.032506
915 0.0069318 0.080218 0.038726 -0.039124 0.02568
916 0.0069642 0.089119 0.039607 -0.018123 0.033984
917 0.0081365 0.079611 0.031529 -0.033152 0.044528
918 -0.0075411 0.071252 0.02139 -0.03718 0.069683
919 0.0089813 0.092644 0.055542 -0.022829 0.065037
920 0.0042136 0.064445 0.023683 -0.046977 0.037861
921 -0.00033402 0.087777 0.046435 -0.026136 0.024596
922 -0.00055166 0.085258 0.035326 -0.022424 0.01428
923 -0.0052793 0.0703 0.028598 -0.033333 0.0080244
924 -0.012687 0.069961 0.0252 -0.035281 0.0068687
925 0.0096054 0.079783 0.039021 -0.03609 0.013303
926 0.021348 0.073614 0.034193 -0.027648 0.022847
927 -0.01353 0.067266 0.034584 -0.034487 0.0087317
928 0.0018825 0.070837 0.032386 -0.015306 0.011376
929 -0.0035551 0.075919 0.034307 -0.027344 0.02063
930 -0.0060228 0.068141 0.036279 -0.039943 0.018945
931 0.01081 0.063952 0.01491 -0.036651 0.035819
932 0.0055619 0.047794 0.013002 -0.04312 0.076053
933 0.015294 0.093075 0.038564 -0.012668 0.097028
934 0.010177 0.085437 0.025275 -0.034117 0.085432
935 -0.001101 0.099908 0.030847 -0.033165 0.049136
936 -0.0016686 0.09341 0.0094082 -0.034014 0.039401
937 -0.0019162 0.10077 0.04463 -0.025912 0.030075
938 -0.0055939 0.088143 0.021751 -0.034571 0.013539
939 0.0081285 0.067054 0.013063 -0.04297 0.038904
940 0.012981 0.090406 0.021204 -0.035238 0.037388
941 0.0004732 0.076957 0.023196 -0.032987 0.010182
942 -0.0011944 0.11117 0.032198 -0.021885 0.021607
943 0.025108 0.12962 0.036959 0.0020563 0.048221
944 0.01639 0.12363 0.026201 -0.022522 0.022475
945 0.0044626 0.14372 0.027552 -0.0084208 0.013539
946 -0.007415 0.14632 0.0011737 -0.030419 0.018134
947 0.0056174 0.13093 0.0007653 -0.035708 0.014568
948 -0.0035603 0.13746 0.016587 -0.036286 0.040882
949 0.00085208 0.091799 -0.0031516 -0.042105 0.037477
950 0.021824 0.11157 0.02957 -0.013874 0.088671
951 0.0080168 0.11051 0.035122 -0.013002 0.12751
952 0.0099592 0.090144 0.019843 -0.033661 0.08333
953 0.040132 0.10597 0.036255 -0.0039192 0.073574
954 0.018744 0.095837 0.026566 -0.023478 0.049528
955 0.015976 0.076919 -0.00082227 -0.017686 0.043293
956 0.019799 0.10005 0.029049 -0.011655 0.039167
957 0.002221 0.093052 0.020411 -0.018683 0.032371
958 0.019503 0.1034 0.030212 -0.029332 0.053126
959 -0.00039431 0.089395 0.018804 -0.01485 0.04621
960 0.0043381 0.094516 0.017486 -0.021189 0.037344
961 0.02808 0.090108 0.011217 -0.0070376 0.073409
962 -0.0045272 0.046639 -0.027761 -0.060246 0.039573
963 0.0061151 0.086971 0.01925 -0.014225 0.11772
964 0.013487 0.072492 0.0035517 -0.017093 0.096712
965 0.0033999 0.072064 -0.0044967 -0.036532 0.069616
966 0.00069222 0.085585 0.0083748 -0.01318 0.06295
967 0.0033346 0.073597 0.012126 -0.031929 0.059335
968 -0.0053731 0.070968 -0.018482 -0.030267 0.030469
969 0.0035193 0.07935 -0.0080805 -0.035886 0.044253
970 -0.00019834 0.092341 0.018361 -0.025194 0.039047
971 0.006794 0.073003 -0.0039374 -0.011683 0.042382
972 -0.0049336 0.078555 0.0089342 -0.020182 0.029286
973 0.011019 0.078616 0.0032457 -0.02549 0.03979
974 0.0073211 0.082758 0.013607 -0.011269 0.034975
975 -0.0092865 0.075669 -0.0041512 -0.017927 0.015819
976 0.014786 0.062221 0.0052804 -0.012226 0.026233
977 0.014008 0.066432 0.0023219 -0.029014 0.015728
978 -0.0074695 0.035734 -0.0079565 -0.047143 0.007782
979 -0.0016971 0.050035 -0.008035 -0.052651 0.027226
980 0.0096553 0.064047 0.0010866 -0.01726 0.020581
981 -0.012112 0.038968 -0.010172 -0.040238 0.009925
982 0.02459 0.06557 0.01204 -0.014347 0.030009
983 0.015922 0.071341 0.024681 -0.0020656 0.043274
984 0.022765 0.048123 0.0024428 -0.0078541 0.028408
985 -0.0027329 0.065184 0.011664 -0.020253 0.020872
986 0.0018194 0.046656 0.0032259 -0.019951 0.0080766
987 0.019542 0.065267 0.018817 0.01998 0.046111
988 0.012224 0.046019 0.001289 -0.025328 0.018475
989 0.0011365 0.05114 0.0052106 -0.011667 0.0081795
990 0.023699 0.069822 0.0069721 -0.0096854 0.0055539
991 0.0067612 0.039713 0.00092369 -0.027934 0.019378
992 0.024894 0.045775 0.0092652 -0.017652 0.024883
993 0.014236 0.043127 0.0046168 -0.026881 0.014327
994 0.011408 0.036408 -0.0020316 -0.02094 0.023581
995 0.011861 0.03428 0.0036499 -0.031778 0.030285
996 0.020383 0.041581 -0.0071285 -0.041927 0.01746
997 -0.0027846 0.020223 -0.009057 -0.029915 -0.00027589
998 0.019988 0.050234 0.014275 -0.014624 0.0045984
999 -0.0076699 0.041376 -0.0065039 -0.024142 0.0054127
1000 -0.0026875 0.030667 0.0042977 -0.012541 0.018567
1001 -0.0019852 0.012459 -0.0061808 -0.043119 0.018801
1002 0.0092172 0.02387 -0.00043921 -0.028208 0.0065957
1003 0.0010896 0.025622 -0.010098 -0.015396 0.01617
1004 0.0072619 0.047443 0.018914 -0.017685 0.016824
1005 0.0095343 0.037685 0.0088255 -0.012834 0.00029867
1006 0.018037 0.036726 -0.008573 -0.046232 0.013203
1007 0.007709 0.031928 -0.0066714 -0.021851 6.7308e-05
1008 -0.0025486 0.034969 -0.0090999 -0.062309 -0.0064884
1009 0.0051037 0.048011 -0.0016583 -0.015908 -0.018104
1010 0.0053461 0.036172 -0.0058668 -0.042136 -0.0146
1011 0.012398 0.060294 0.0091848 -0.046015 0.013555
1012 0.022721 0.061445 0.026626 -0.018223 0.035869
1013 0.024383 0.047797 0.044948 -0.015052 0.021263
1014 -0.0024945 0.044249 0.041909 -0.03605 0.0036775
1015 0.0040179 0.05015 0.052911 -0.011919 0.0041119
1016 0.03637 0.064162 0.070863 -0.0082176 0.011936
1017 0.017603 0.046293 0.057744 -0.017666 -0.00057949
1018 0.033295 0.063975 0.048806 -0.027215 0.013105
1019 0.017227 0.048416 0.031687 -0.032653 -0.0087509
1020 0.01541 0.031908 0.016759 -0.020432 -0.0025465
1021 0.021932 0.048249 0.02201 -0.02588 0.016838
1022 0.033254 0.049911 0.028952 -0.027419 0.012522
1023 0.026317 0.038242 0.014793 -0.033397 -0.0059736
1024 0.023489 0.028184 0.013445 -0.038056 -0.0014893
1025 0.030022 0.031165 0.030947 -0.022484 0.016095
1026 0.037514 0.025037 -0.00060191 -0.017643 0.0059194
1027 0.031286 0.032468 0.01959 -0.025922 0.0057837
1028 -0.0075814 0.02544 0.0002412 -0.0413 -0.006522
1029 0.023701 0.012711 0.010653 -0.030809 0.029742
1030 0.050243 0.040823 0.020334 0.0047828 0.023947
1031 0.024176 0.037024 0.011946 -0.022166 0.007101
1032 0.013068 0.0022759 -0.0096526 -0.049894 -0.0022147
1033 0.02579 0.028827 0.021849 -0.013503 0.01091
1034 0.027083 0.034219 0.019861 -0.0073714 0.014694
1035 0.017335 0.0032305 -0.0020079 -0.04065 0.00082827
1036 0.019517 0.008582 0.0039136 -0.029389 0.0042826
1037 0.03492 0.041654 0.026925 -0.0095771 0.0096169
1038 0.0008922 0.010045 -0.0041433 -0.028026 -0.021209
1039 0.032005 0.011887 0.045858 -0.021484 0.0093656
1040 0.012307 0.012948 0.0278 -0.034223 -0.0060601
1041 0.035319 0.02245 0.066031 -0.026431 0.0036942
1042 0.030452 0.029711 0.074263 -0.01276 -0.0069615
1043 0.028104 0.018743 0.088115 -0.016128 0.0017828
1044 0.024576 0.027154 0.099156 -0.016437 0.0064772
1045 0.023739 0.028036 0.099128 -0.037075 -0.022379
1046 0.030031 0.017297 0.10131 -0.025204 0.0070358
1047 0.037713 0.022359 0.089551 -0.011963 0.01329
1048 0.046416 0.04017 0.089332 -0.016701 0.025054
1049 0.025838 0.012702 0.053874 -0.03868 -0.014321
1050 0.031601 0.023353 0.056085 -0.011878 0.0089431
1051 0.036843 0.023845 0.068037 -0.022037 0.020587
1052 0.041335 0.025266 0.052129 -0.016445 -0.013288
1053 0.035068 0.0084479 0.04472 -0.036704 -0.014614
1054 0.03669 0.028109 0.051742 -0.030252 0.0165
1055 0.047962 0.013391 0.070583 -0.0072809 -0.00032533
1056 0.035665 0.0088325 0.056075 -0.031719 -0.014241
1057 0.054067 0.040624 0.073876 -0.014748 0.025593
1058 0.039029 0.0052456 0.049458 -0.036857 0.019448
1059 0.032752 0.024117 0.048469 -0.017475 -0.003908
1060 0.035924 0.012019 0.050831 -0.016254 0.013456
1061 0.037427 0.01643 0.050882 -0.025142 -0.0048494
1062 0.039979 0.026242 0.068864 -0.013971 0.010055
1063 0.026551 0.011413 0.047636 -0.029379 -0.0034008
1064 0.036244 0.019755 0.039517 -0.024948 0.013524
1065 0.024806 0.015416 0.048149 -0.0085563 -0.0026821
1066 0.034328 0.00011774 0.0409 -0.038665 -0.011068
1067 0.042351 0.033089 0.054552 -0.0059234 -4.3485e-05
1068 0.044803 0.026931 0.050673 -0.008282 -0.016909
1069 0.046515 0.017222 0.045745 -0.032571 -0.0049448
1070 0.063868 0.040364 0.056446 0.0014509 0.0064695
1071 0.04987 0.023175 0.045068 -0.0089276 -0.0034562
1072 0.054732 0.027717 0.05925 -0.014926 0.0036281
1073 0.045115 0.027878 0.052381 -0.0073147 -0.017388
1074 0.040967 0.02484 0.054943 -0.033873 0.012517
1075 0.04237 0.0089315 0.034364 -0.031672 -0.0054489
1076 0.028962 0.007403 0.029486 -0.02309 -0.032095
1077 0.050504 0.016275 0.055897 -0.025629 0.01463
1078 0.033417 0.015176 0.030409 -0.018667 0.004764
1079 0.038299 0.011278 0.03328 -0.035856 0.0030284
1080 0.033511 0.010739 0.032292 -0.031685 -0.00013732
1081 0.030194 0.0076806 0.026624 -0.042563 -0.007863
1082 0.012116 -0.0089679 0.019005 -0.040652 -0.033049
1083 0.037708 0.020834 0.029237 -0.0244 -0.0069444
1084 0.021281 0.010165 0.024978 -0.014839 -0.00957
1085 0.026003 0.027037 0.04178 -0.010587 -0.00038572
1086 0.034526 0.0083482 0.027871 -0.0031558 -0.012891
1087 0.026068 0.023 0.050833 -0.012684 -0.0049871
1088 0.01465 0.015261 0.033824 -0.024163 -0.0090428
1089 0.037463 0.021543 0.038466 -0.029091 -0.0041084
1090 0.031305 0.023924 0.030288 -0.02098 -0.014984
1091 0.028877 0.016116 0.026009 -0.022899 -0.01789
1092 0.02687 -0.013233 0.012181 -0.037487 0.0013045
1093 0.034442 0.021479 0.015912 -0.010876 -0.019501
1094 0.044364 0.03627 0.046884 0.0069958 -0.014837
1095 0.021977 0.043992 0.025125 -0.0099027 -0.0026025
1096 0.035949 0.046333 0.025557 -0.010671 -0.030068
1097 0.037681 0.041705 0.023738 -0.01811 0.0017561
1098 0.023394 0.035306 0.01881 -0.019608 -0.02388
1099 0.023666 0.025478 0.011952 -0.026337 -0.023555
1100 0.0055186 0.03498 0.013853 -0.026995 -0.020971
1101 0.033491 0.047161 0.022265 -0.007054 -0.015897
1102 0.025853 0.052653 0.024476 0.00014746 -0.029282
1103 0.044566 0.054264 0.024718 0.0018389 -0.004588
1104 0.023808 0.036426 0.010349 -0.01905 -0.012464
1105 0.02908 0.050637 0.020031 -0.015478 -0.022689
1106 0.036073 0.049179 0.022502 0.0024233 -0.015085
1107 0.023995 0.04502 0.020544 -0.0068353 -0.015341
1108 0.035397 0.051952 0.0097256 -0.0089438 -0.012076
1109 0.02958 0.057643 0.015337 -0.021682 0.00081796
1110 0.016862 0.056585 0.0094687 -0.035831 -0.035018
1111 0.029005 0.071576 0.01649 -0.0074094 -0.020563
1112 0.034537 0.072998 0.015072 -0.016598 -0.0082591
1113 0.049479 0.074279 0.0093033 -0.0077965 -0.018125
1114 0.034032 0.086461 0.015135 0.016745 0.0038596
1115 0.009494 0.061152 0.0031764 -0.015914 -0.019096
1116 -0.0075636 0.052504 -0.004952 -0.019622 -0.023722
1117 0.029639 0.082205 0.0012095 -0.017561 -0.022777
1118 0.036091 0.091707 0.015691 0.0057507 -0.019903
1119 0.039253 0.094018 0.022233 0.012272 0.0081012
1120 0.029116 0.10374 0.016444 0.028014 -0.014225
1121 0.043498 0.088372 0.017036 0.013545 -0.01539
1122 0.022681 0.078813 0.019147 0.015087 -0.038706
1123 0.041913 0.042335 0.018699 0.068618 -0.027912
1124 0.045435 0.097486 0.01871 0.17838 -0.016147
1125 0.029678 0.059618 0.013772 0.16128 -0.011093
1126 0.03059 0.061999 0.0083235 0.1857 -0.0042186
1127 0.041022 0.074511 0.030435 0.15053 -0.0049843
1128 0.0098747 0.044392 0.0060466 0.061825 -0.01116
1129 0.006057 0.051064 0.023708 0.060937 -0.014086
1130 0.026299 0.061075 0.04274 0.035278 -0.013901
1131 0.050152 0.085817 0.062911 0.06311 0.001403
1132 0.0089841 0.054158 0.035813 0.040321 -0.020343
1133 0.014576 0.04875 0.044084 0.030393 -0.030378
1134 0.016939 0.072561 0.049476 0.027064 -0.021694
1135 0.020841 0.046543 0.030678 0.032335 -0.03177
1136 0.011464 0.050964 0.019009 0.027137 -0.019635
1137 0.042616 0.067776 0.043931 0.058568 -0.014441
1138 0.058408 0.074797 0.038262 0.0537 -0.0098668
1139 0.043241 0.080239 0.011894 0.064321 -0.020892
1140 0.056933 0.06617 0.026555 0.068533 -0.0077581
1141 0.011745 0.056072 0.018787 0.053774 -0.020364
1142 0.027498 0.057854 0.019338 0.059626 -0.011659
1143 0.03944 0.068615 0.02554 0.050177 -0.0066052
1144 0.039662 0.059557 0.031242 0.047279 0.017219
1145 0.028565 0.049958 0.0093831 0.03878 -0.020557
1146 0.015467 0.05648 0.023545 0.038501 -0.017852
1147 0.02144 0.049101 0.023126 0.017393 -0.022248
1148 0.018082 0.057283 0.038178 0.020504 -0.020794
1149 0.026874 0.086284 0.052629 0.031226 -0.017699
1150 0.028337 0.073136 0.058671 0.047917 -0.024525
1151 0.057919 0.089517 0.077532 0.042699 -0.0047506
1152 0.049161 0.16933 0.090294 0.0706 -0.0029363
1153 0.055154 0.18332 0.087546 0.046552 -0.014542
1154 0.032016 0.18943 0.070507 0.022823 0.0017224
1155 0.037298 0.20669 0.081979 0.066545 -0.0051233
1156 0.026691 0.11714 0.05857 0.015946 -0.018909
1157 0.042863 0.12734 0.067562 0.047367 -0.0039947
1158 0.021846 0.1204 0.056223 0.043779 -0.01835
1159 0.021258 0.082549 0.046875 0.01845 -0.015566
1160 0.04913 0.085231 0.052726 0.050592 -0.017332
1161 0.027113 0.076232 0.049108 0.038113 0.0060526
1162 0.016915 0.072344 0.038119 0.039355 0.00023693
1163 0.019407 0.069016 0.047691 0.030336 0.0060612
1164 0.043 0.072097 0.050363 0.048768 -0.0051344
1165 0.023042 0.052329 0.040234 0.026659 -0.02043
1166 0.044344 0.06096 0.051946 0.041281 -0.0083758
1167 0.047687 0.058612 0.054117 0.036092 4.8527e-05
1168 0.026819 0.053213 0.068309 0.023543 -0.0091172
1169 0.043861 0.059815 0.07369 0.052245 -0.0087128
1170 0.030874 0.041266 0.066542 0.034826 -0.0087685
1171 0.037726 0.052158 0.070893 0.012098 -0.0046042
1172 0.017179 0.040339 0.080845 0.026699 -0.02171
1173 0.025431 0.040511 0.082637 0.026811 0.0075544
1174 0.023103 0.067082 0.098978 0.040152 0.027599
1175 0.032196 0.033794 0.07763 0.019384 0.0098931
1176 0.017368 0.056355 0.072181 0.022075 0.047577
1177 0.02876 0.042257 0.068963 0.032827 0.062322
1178 0.040053 0.059898 0.073024 0.039128 0.041756
1179 0.023025 0.05593 0.067556 0.048969 0.04851
1180 0.053277 0.067991 0.088267 0.074921 0.059505
1181 0.04214 0.053673 0.061539 0.044632 0.018099
1182 0.040712 0.064294 0.078761 0.060604 0.034863
1183 0.039235 0.057666 0.081092 0.046005 0.036408
1184 0.028487 0.042198 0.064094 0.025767 0.017532
1185 0.019299 0.041419 0.064265 0.025438 0.027776
1186 0.010222 0.051801 0.068787 0.04617 0.042151
1187 0.050744 0.048922 0.080238 0.032971 0.083835
1188 0.028886 0.041404 0.07951 0.024983 0.063449
1189 0.039649 0.116 0.10132 0.031724 0.0059636
1190 0.033111 0.1457 0.10044 0.024825 0.036878
1191 0.037293 0.16703 0.097855 0.010237 0.018042
1192 0.010986 0.17886 0.069716 0.0022283 0.0048165
1193 0.051998 0.19434 0.10508 0.01548 0.028821
1194 0.047441 0.18272 0.097229 0.027991 0.023805
1195 0.041683 0.13013 0.097311 0.035073 0.031499
1196 0.030905 0.10253 0.091952 0.020834 0.021324
1197 0.027558 0.093887 0.086304 0.027796 0.021348
1198 0.03748 0.082619 0.080525 0.0085871 0.0074725
1199 0.043352 0.08024 0.070167 0.034229 0.054397
1200 0.056255 0.075362 0.074119 0.03812 0.015021
1201 0.022867 0.067373 0.04724 0.011371 0.030195
1202 0.029209 0.083785 0.068302 0.026533 0.05371
1203 0.019052 0.061996 0.058563 0.017434 0.044864
1204 0.036274 0.072278 0.059635 0.030456 0.051658
1205 0.016576 0.04926 0.050476 0.011237 0.038063
1206 -0.013471 0.052191 0.031238 0.0029487 0.029687
1207 0.027181 0.050013 0.048179 0.0040901 0.018571
1208 0.041284 0.053154 0.043041 0.013562 0.027766
1209 0.044216 0.071366 0.061283 0.024283 0.03406
1210 0.027968 0.063247 0.046834 0.00048451 0.032894
1211 0.022091 0.048669 0.036526 -0.004914 0.043859
1212 0.035313 0.04672 0.036297 -0.00083259 0.011873
1213 0.021605 0.040892 0.022899 0.0018689 0.030237
1214 0.025668 0.053403 0.05191 0.0063503 0.023092
1215 0.02337 0.060635 0.030252 0.014822 0.046996
1216 0.021512 0.049536 0.036533 0.016083 0.03779
1217 0.044645 0.055948 0.039705 0.031815 0.061765
1218 0.046267 0.049269 0.019827 0.027396 0.074399
1219 0.06059 0.062881 0.043568 0.026548 0.083183
1220 0.046042 0.058252 0.05369 0.017699 0.080247
1221 0.048144 0.069004 0.046311 0.019791 0.11461
1222 0.032617 0.046285 0.023683 -0.008778 0.079446
1223 0.030969 0.059037 0.040824 0.014023 0.09948
1224 0.028311 0.052238 0.032846 0.0034149 0.10982
1225 0.043084 0.04774 0.021997 -0.0059737 0.086609
1226 0.052636 0.054202 0.027539 -0.0038422 0.098193
1227 0.019108 0.023013 0.014601 -0.010111 0.066498
1228 0.038761 0.026575 0.024862 -0.017669 0.081462
1229 0.048603 0.047546 0.033824 0.0079321 0.10716
1230 0.041785 0.068248 0.044695 0.014814 0.13988
1231 0.044888 0.037369 0.037137 0.007925 0.11759
1232 0.03457 0.025131 0.0065683 -0.018334 0.10719
1233 0.037363 0.035602 0.04007 0.00076795 0.094794
1234 0.029495 0.042234 0.029991 -0.012601 0.085808
1235 0.034047 0.062135 0.035213 0.024691 0.10668
1236 0.02225 0.029857 0.016465 -0.010268 0.11531
1237 0.060532 0.038798 0.036706 0.00057377 0.12215
1238 0.032594 0.0363 0.023698 -0.0035748 0.13362
1239 0.019177 0.029511 0.013539 0.013857 0.0978
1240 0.052799 0.058863 0.059391 0.091678 0.15391
1241 0.030431 0.033054 0.028662 0.08829 0.11823
1242 0.023544 0.035506 0.029314 0.1012 0.13944
1243 0.055426 0.059027 0.043005 0.10874 0.22755
1244 0.033579 0.040599 0.039747 0.10869 0.2416
1245 0.063321 0.0648 0.065829 0.070155 0.19153
1246 0.028373 0.021182 0.05259 0.016677 0.1911
1247 0.024836 0.029563 0.050152 0.019708 0.15261
1248 0.031228 0.032065 0.045633 0.02457 0.13883
1249 0.02979 0.036627 0.048615 0.016261 0.12949
1250 0.035633 0.039018 0.048626 0.015883 0.11988
1251 0.035685 0.03891 0.061838 0.032004 0.10142
1252 0.021177 0.042931 0.051719 0.023346 0.11485
1253 0.03391 0.035523 0.062711 0.031167 0.10803
1254 0.040262 0.026814 0.059732 0.0092485 0.077904
1255 0.059945 0.053116 0.068634 0.04053 0.18366
1256 0.033437 0.029267 0.061416 0.012271 0.22622
1257 0.046589 0.038879 0.066427 0.019603 0.24357
1258 0.021692 0.02094 0.037919 0.010684 0.1971
1259 0.024124 0.042082 0.06227 0.014616 0.27819
1260 0.034236 0.037143 0.068642 0.013817 0.29397
1261 0.043209 0.018515 0.071113 0.00037866 0.25989
1262 0.021681 0.036866 0.074085 0.01894 0.27056
1263 0.045133 0.052558 0.080816 0.048432 0.27219
1264 0.0095058 0.033509 0.057728 0.002973 0.26681
1265 0.045948 0.043211 0.06927 0.038314 0.30259
1266 0.02942 0.036192 0.078381 0.041326 0.26498
1267 0.048883 0.043384 0.059863 0.032447 0.24662
1268 0.038565 0.059225 0.056934 0.017149 0.19707
1269 0.052658 0.083327 0.072996 0.05978 0.20003
1270 0.04697 0.072129 0.066577 0.034072 0.18139
1271 0.057952 0.07166 0.075889 0.041513 0.20239
1272 0.032375 0.061672 0.06918 0.011795 0.16782
1273 0.035087 0.077683 0.065922 0.028546 0.16874
1274 0.048149 0.076555 0.056874 0.027908 0.15561
1275 0.012302 0.045296 0.036785 -0.008531 0.14443
1276 0.016924 0.043668 0.038527 -0.0017095 0.14046
1277 0.028016 0.060259 0.048418 0.021012 0.16031
1278 0.035899 0.068401 0.06814 0.024083 0.1644
1279 0.055791 0.077122 0.064251 0.029875 0.18068
1280 0.030344 0.063184 0.052283 0.0041263 0.21073
1281 0.0086759 0.063245 0.056764 0.0034177 0.27643
1282 0.047488 0.069827 0.060126 0.015419 0.31373
1283 0.031721 0.065888 0.067098 1.0654e-05 0.24751
1284 0.042953 0.0697 0.071369 0.0075821 0.18603
1285 0.051395 0.069371 0.069301 -0.00067644 0.16136
1286 0.061488 0.069773 0.060742 -0.005245 0.14741
1287 0.10771 0.074634 0.077584 0.029486 0.15619
1288 0.13886 0.060326 0.067415 -0.0097921 0.12882
1289 0.17501 0.049947 0.074227 -0.0087406 0.13109
1290 0.13744 0.061839 0.095278 0.025771 0.1302
1291 0.05833 0.059971 0.1103 -0.0011677 0.15344
1292 0.084632 0.062662 0.15248 0.020824 0.15247
1293 0.065744 0.052464 0.14761 0.011835 0.14203
1294 0.064977 0.051065 0.1457 0.0082866 0.13542
1295 0.072319 0.055197 0.15888 0.026358 0.14164
1296 0.034131 0.028358 0.10932 0.0099296 0.1354
1297 0.055484 0.06106 0.12793 0.014911 0.12596
1298 0.033856 0.052151 0.12021 0.023912 0.11515
1299 0.032628 0.057393 0.099092 0.0061139 0.12287
1300 0.078951 0.068174 0.11364 0.040875 0.14283
1301 0.062583 0.043026 0.082386 -0.015103 0.14381
1302 0.055945 0.049017 0.093637 0.00011828 0.12436
1303 0.041858 0.035929 0.088209 -0.0040603 0.12459
1304 0.02916 0.04971 0.08584 -0.0047088 0.10644
1305 0.036633 0.036442 0.075772 -0.011147 0.12401
1306 0.051415 0.031753 0.069303 0.0025641 0.10201
1307 0.050927 0.043615 0.065555 0.0017756 0.11681
1308 0.10184 0.042896 0.075896 0.008327 0.095028
1309 0.13188 0.053478 0.066578 0.0080985 0.10773
1310 0.12854 0.054579 0.07817 0.0086499 0.13203
1311 0.10068 0.036631 0.064241 -0.0028686 0.084041
1312 0.078139 0.054053 0.078433 0.015693 0.10369
1313 0.086021 0.044564 0.077574 0.011294 0.10533
1314 0.067364 0.046176 0.071976 -0.024104 0.10614
1315 0.058356 0.055517 0.064987 0.014167 0.095658
1316 0.069159 0.055849 0.070379 0.023109 0.10823
1317 0.089131 0.04903 0.06108 0.01861 0.10399
1318 0.084793 0.043662 0.056102 0.0042815 0.11292
1319 0.074766 0.035203 0.043664 -0.011927 0.081735
1320 0.1327 0.034155 0.057695 -0.0062055 0.073
1321 0.1334 0.027976 0.049077 -0.0072441 0.090414
1322 0.15658 0.034518 0.044478 0.0079574 0.077948
1323 0.1361 0.031859 0.06027 -0.0015012 0.084152
1324 0.11331 0.027231 0.043441 -0.01319 0.069677
1325 0.12495 0.042422 0.076173 0.0012017 0.089421
1326 0.081402 0.021684 0.034634 -0.0057168 0.067185
1327 0.11285 0.012685 0.039316 -0.032495 0.07786
1328 0.11822 0.040127 0.057508 0.0076661 0.067994
1329 0.12737 0.033908 0.058619 0.0087075 0.096158
1330 0.12605 0.01897 0.034481 -0.007821 0.066863
1331 0.10355 0.039391 0.038392 -0.0058696 0.060497
1332 0.10969 0.032623 0.040484 0.029722 0.061611
1333 0.12346 0.035945 0.055705 0.048323 0.068716
1334 0.11505 0.043456 0.051777 0.074865 0.08179
1335 0.082733 0.012238 0.026668 0.10122 0.063164
1336 0.10756 0.038479 0.0561 0.12925 0.057089
1337 0.086968 0.027961 0.032832 0.084049 0.054743
1338 0.10309 0.037432 0.050093 0.15571 0.075157
1339 0.097343 0.043754 0.048935 0.11168 0.067672
1340 0.094655 0.041525 0.065556 0.083084 0.065946
1341 0.076258 0.040047 0.049618 0.042055 0.08964
1342 0.08195 0.026678 0.031449 0.045236 0.050975
1343 0.10186 0.04131 0.047571 0.060228 0.079509
1344 0.099005 0.037621 0.043732 0.054509 0.075763
1345 0.095917 0.050283 0.041964 0.062801 0.069308
1346 0.084089 0.031564 0.020485 0.020702 0.056302
1347 0.084152 0.049226 0.048107 0.064924 0.069086
1348 0.083304 0.028017 0.041899 0.037985 0.06452
1349 0.090806 0.034439 0.05819 0.043847 0.059685
1350 0.093319 0.04364 0.045442 0.038758 0.065029
1351 0.069661 0.024112 0.031403 0.02061 0.022313
1352 0.10231 0.027223 0.049335 0.036631 0.047358
1353 0.069496 0.026125 0.030746 0.031772 0.046652
1354 0.075868 0.026957 0.039288 0.044004 0.055836
1355 0.086831 0.035338 0.041969 0.038055 0.052901
1356 0.089073 0.0348 0.027511 0.042547 0.045095
1357 0.090985 0.033331 0.025573 0.046738 0.046969
1358 0.082078 0.027583 0.027994 0.04913 0.046244
1359 0.08319 0.031354 0.049456 0.033601 0.054868
1360 0.096302 0.043716 0.039697 0.039023 0.058702
1361 0.10265 0.040507 0.039059 0.045544 0.052477
1362 0.099637 0.015739 0.03612 0.027086 0.041481
1363 0.080899 0.02509 0.023602 0.097297 0.043645
1364 0.075242 0.027292 0.033183 0.12511 0.04121
1365 0.075154 0.025743 0.00068503 0.13078 0.019984
1366 0.090207 0.043785 0.033567 0.18954 0.048978
1367 0.037689 0.017786 0.014168 0.1521 0.033973
1368 0.058561 0.0076478 0.02188 0.16124 0.032847
1369 0.058894 0.036369 0.024501 0.14257 0.034571
1370 0.075946 0.032841 0.014103 0.081977 0.024466
1371 0.071218 0.052312 0.042284 0.11466 0.03125
1372 0.061951 0.016434 0.0074359 0.07036 0.021554
1373 0.064583 0.020705 0.033697 0.069752 0.010208
1374 0.10098 0.059367 0.039089 0.077163 0.048433
1375 0.074018 0.043889 0.033611 0.072614 0.045657
1376 0.06269 0.02421 0.0080721 0.055896 0.033521
1377 0.052843 0.037622 0.020374 0.050347 0.018526
1378 0.056085 0.018353 0.0021452 0.053389 0.02852
1379 0.061307 0.042875 0.022807 0.06982 0.028974
1380 0.05957 0.050646 0.0085383 0.067762 0.023759
1381 0.050302 0.033518 0.01712 0.068193 0.022243
1382 0.062954 0.039869 0.015701 0.058135 0.014337
1383 0.083997 0.042031 0.021903 0.058516 0.019502
1384 0.062449 0.034722 0.018385 0.062978 0.029976
1385 0.088531 0.035434 0.033926 0.059659 0.02115
1386 0.083414 0.073275 0.038468 0.07581 0.059655
1387 0.085086 0.040737 0.018319 0.063802 0.053799
1388 0.089089 0.048548 0.017981 0.10265 0.035573
1389 0.078161 0.04635 0.020052 0.14512 0.026028
1390 0.086333 0.054491 0.025174 0.21763 0.028712
1391 0.070496 0.042103 0.022685 0.20041 0.017726
1392 0.071488 0.031174 0.008657 0.20218 0.010021
1393 0.03882 0.032496 0.0033286 0.2026 0.023835
1394 0.066303 0.044097 0.01853 0.23488 0.033519
1395 0.076975 0.057599 0.022722 0.21802 0.029584
1396 0.060927 0.058651 0.031513 0.17385 0.027868
1397 0.06547 0.047952 0.017735 0.12427 0.034522
1398 0.050162 0.026744 -0.014804 0.092598 0.018826
1399 0.043304 0.032405 0.00084788 0.098369 0.022721
1400 0.069127 0.035877 0.0086694 0.098541 0.031015
1401 0.053479 0.051138 0.006051 0.10541 0.0058394
1402 0.073282 0.05185 0.017783 0.10885 0.035244
1403 0.067904 0.076041 0.020824 0.13915 0.036228
1404 0.051156 0.047693 0.0075257 0.10179 0.017912
1405 0.080659 0.078464 0.037697 0.17007 0.048537
1406 0.058741 0.053076 0.013599 0.21906 0.004831
1407 0.055593 0.050347 0.03248 0.25437 0.010125
1408 0.061696 0.095849 0.044552 0.32595 0.04118
1409 0.038648 0.0546 0.022563 0.2613 0.017994
1410 0.03331 0.074922 0.019045 0.29612 0.023978
1411 0.044593 0.055963 0.019017 0.28892 0.0082526
1412 0.068805 0.064385 0.055688 0.2506 0.012517
1413 0.056388 0.13013 0.04153 0.19375 0.019221
1414 0.05951 0.18497 0.063711 0.14927 0.046126
1415 0.042592 0.2537 0.044583 0.14566 0.02382
1416 0.031795 0.22745 0.051184 0.11535 0.017514
1417 0.049177 0.2739 0.060366 0.16877 0.026629
1418 0.041989 0.26398 0.080467 0.16983 0.031993
1419 0.066262 0.19032 0.056789 0.1706 0.017847
1420 0.034794 0.12844 0.038231 0.1407 0.021652
1421 0.059746 0.14854 0.059582 0.15121 0.014256
1422 0.048969 0.11782 0.036614 0.14358 0.02981
1423 0.041791 0.10313 0.035765 0.13867 0.0056845
1424 0.040874 0.13768 0.057647 0.17192 0.023269
1425 0.066736 0.13148 0.058928 0.1789 0.033423
1426 0.052988 0.14287 0.05523 0.19836 0.018087
1427 0.033351 0.12177 0.052121 0.26128 0.034222
1428 0.037613 0.11825 0.049383 0.2793 0.024016
1429 0.016675 0.12299 0.067485 0.30808 -0.0004896
1430 0.026248 0.10503 0.051276 0.29168 0.0026147
1431 0.04266 0.12767 0.10668 0.3167 0.005859
1432 0.044862 0.12887 0.079449 0.25595 0.034853
1433 0.057975 0.14562 0.10102 0.24876 0.016978
1434 0.050517 0.13095 0.095682 0.19738 0.018932
1435 0.036429 0.14077 0.104 0.19803 -0.0072437
1436 0.044972 0.14616 0.097245 0.19156 0.0069606
1437 0.043104 0.2343 0.099247 0.19517 -0.00019504
1438 0.040087 0.3264 0.12996 0.23129 0.0094793
1439 0.036129 0.38077 0.12663 0.28761 0.0056036
1440 0.055811 0.3816 0.13775 0.36234 0.0072579
1441 0.044554 0.35267 0.12085 0.33615 0.00070224
1442 0.028746 0.33228 0.11842 0.33324 0.014827
1443 0.038148 0.28393 0.1248 0.27792 0.0023609
1444 0.023711 0.20629 0.11899 0.241 -0.0099248
1445 0.058053 0.21271 0.11888 0.23504 0.01781
1446 0.032035 0.1665 0.10435 0.18926 0.0060138
1447 0.048448 0.18734 0.11427 0.19955 0.028918
1448 0.04143 0.17533 0.11217 0.18524 -0.0094275
1449 0.0076925 0.15797 0.10329 0.19025 -0.019853
1450 0.042135 0.17942 0.11374 0.20608 0.0042911
1451 0.041027 0.16748 0.11067 0.18384 0.030435
1452 0.05001 0.17272 0.09675 0.21816 0.02686
1453 -6.803e-05 0.17531 0.094732 0.16033 0.0065741
1454 0.037914 0.28681 0.089063 0.17745 0.016278
1455 0.035667 0.31781 0.1007 0.18191 0.0049027
1456 0.029829 0.35 0.10985 0.19941 0.020967
1457 0.028171 0.37997 0.077068 0.16084 0.016361
1458 0.054064 0.38211 0.11608 0.2121 0.024886
1459 0.050136 0.31342 0.096791 0.1741 0.01349
1460 0.030198 0.254 0.095473 0.14632 0.020614
1461 0.021611 0.20586 0.087724 0.15002 0.015209
1462 0.037393 0.19788 0.080886 0.17254 0.012753
1463 0.045006 0.20294 0.081547 0.15022 0.0018273
1464 0.032258 0.19596 0.071299 0.14613 0.0079116
1465 0.02289 0.18579 0.0663 0.13815 -0.0022641
1466 0.022543 0.19937 0.078662 0.13709 0.0089402
1467 0.025475 0.18817 0.073824 0.12922 0.019585
1468 0.032457 0.20274 0.071835 0.13304 0.018579
1469 0.01805 0.21161 0.070947 0.14938 0.0052832
1470 0.036582 0.21299 0.068698 0.1572 0.014788
1471 0.021894 0.30531 0.08966 0.16268 0.015382
1472 0.040547 0.37344 0.086341 0.1629 0.028756
1473 0.0090592 0.37932 0.073463 0.12765 0.0072605
1474 0.038752 0.39673 0.090754 0.14574 0.020125
1475 0.036254 0.39242 0.081726 0.13657 0.0097391
1476 0.025146 0.29762 0.060718 0.095641 0.0067334
1477 0.030209 0.24389 0.066139 0.095393 0.013938
1478 0.017591 0.2314 0.059301 0.12155 -0.0057879
1479 0.064283 0.23423 0.081182 0.11642 0.013526
1480 0.047476 0.22608 0.071004 0.12646 0.021381
1481 0.012888 0.18921 0.038525 0.10987 -0.010915
1482 0.05114 0.22401 0.057447 0.11552 -0.0020006
1483 0.048233 0.225 0.074628 0.098251 0.012274
1484 0.024015 0.18575 0.03814 0.098223 -0.011352
1485 0.034278 0.19711 0.066352 0.078254 -0.00082768
1486 0.02218 0.17138 0.035173 0.084596 -0.010233
1487 0.027012 0.19665 0.046455 0.099327 0.005701
1488 0.024155 0.19874 0.057556 0.087119 -0.013945
1489 0.066107 0.21267 0.065898 0.10191 0.0082096
1490 0.034869 0.18813 0.060509 0.080322 0.0017439
1491 0.059682 0.20262 0.060221 0.096673 0.022988
1492 0.056394 0.18891 0.054802 0.11006 0.00048257
1493 0.058786 0.18259 0.051334 0.1072 0.015907
1494 0.040969 0.16694 0.053546 0.064177 0.0065812
1495 0.036321 0.19883 0.044617 0.073579 -0.0044345
1496 0.043553 0.18938 0.063149 0.09187 0.01266
1497 0.037416 0.17172 0.04992 0.081722 0.019154
1498 0.014888 0.15977 0.029412 0.070923 0.0096285
1499 0.028631 0.16215 0.030923 0.065565 -0.0026172
1500 0.018743 0.1703 0.043645 0.060586 0.0074271
1501 0.025925 0.1482 0.026556 0.065728 0.0053614
1502 0.036368 0.15759 0.028678 0.053959 -0.018734
1503 -0.00367 0.1439 0.0412 0.053211 -0.0185
1504 0.019282 0.15343 0.020891 0.058112 -0.0098156
1505 0.027925 0.14997 0.014633 0.052533 0.0018187
1506 0.043407 0.16064 0.037344 0.059625 0.006913
1507 0.030269 0.16484 0.040426 0.079546 0.013827
1508 0.0022518 0.14928 0.028867 0.062008 0.0013117
1509 0.022244 0.15678 0.023749 0.073659 0.015706
1510 0.0070265 0.13065 0.02868 0.045031 0.01221
1511 0.021769 0.13266 0.023432 0.034062 0.012515
1512 0.0036013 0.1483 0.023184 0.054844 0.030469
1513 0.033504 0.15163 0.052635 0.064765 0.0047833
1514 0.003716 0.12205 0.015447 0.022087 0.023538
1515 0.013368 0.10912 0.023398 0.054938 0.029472
1516 0.048481 0.17132 0.04316 0.080299 0.029926
1517 0.016273 0.12968 0.028151 0.066061 0.036671
1518 0.0065554 0.12902 0.010823 0.040502 0.048675
1519 0.025458 0.14098 0.023634 0.041544 0.060109
1520 0.02541 0.12552 0.027696 0.032315 0.10488
1521 0.019963 0.14166 0.032328 0.047947 0.086608
1522 0.015005 0.12985 0.021109 0.019038 0.055142
1523 0.014597 0.12081 0.021871 0.03127 0.051876
1524 0.02103 0.10824 0.014082 0.039321 0.030821
1525 0.005802 0.099607 0.0093937 0.010293 0.035265
1526 0.028524 0.1188 0.038325 0.037354 0.051109
1527 0.016347 0.14906 0.030587 0.039755 0.052784
1528 0.022169 0.1364 0.037168 0.036787 0.095358
1529 -0.0024286 0.091143 0.01527 0.018738 0.041852
1530 0.015024 0.097355 0.0085415 0.03018 0.066467
1531 0.019636 0.10909 0.010233 0.032731 0.040741
1532 0.026498 0.10037 0.030455 0.019263 0.039185
1533 0.022231 0.10107 0.017816 0.033954 0.05621
1534 0.031573 0.10372 0.021918 0.023536 0.062944
1535 0.0071856 0.090002 0.015819 0.00051708 0.053998
1536 0.015028 0.093664 0.012111 0.012889 0.055063
1537 0.01849 0.082765 0.016512 0.00099999 0.050997
1538 0.0067626 0.081347 0.0091339 0.015871 0.058141
1539 0.016535 0.096698 0.012225 0.027163 0.063156
1540 -0.0020426 0.08258 0.0073371 0.017414 0.05472
1541 0.01755 0.094851 0.0063186 0.025356 0.063354
1542 0.013742 0.080483 0.0016602 0.011407 0.034619
1543 0.0051645 0.082934 0.0079717 0.029439 0.047453
1544 0.0095968 0.088346 0.010963 0.02529 0.038557
1545 0.019999 0.097508 0.028345 0.019532 0.027912
1546 0.0093815 0.084829 0.013886 -0.016847 0.054396
1547 0.0060339 0.071991 0.0062779 -0.016755 0.03089
1548 0.023906 0.099662 0.025019 0.020696 0.061554
1549 0.025459 0.089724 0.022501 0.0024474 0.058549
1550 0.006881 0.079915 0.016453 0.011349 0.058243
1551 0.012483 0.096217 0.031364 0.01879 0.088807
1552 -0.0088843 0.089028 0.030966 -0.0042582 0.12151
1553 0.0073781 0.07463 0.015647 0.012873 0.16468
1554 0.02447 0.080161 0.019459 0.023075 0.19128
1555 0.029473 0.082053 0.01853 0.021756 0.15071
1556 0.012895 0.065384 0.0085119 0.0085876 0.17516
1557 0.016068 0.077596 0.017923 0.016999 0.15122
1558 0.0094999 0.061927 0.007165 -0.0050695 0.15692
1559 0.0090422 0.079559 0.0035866 0.003272 0.20172
1560 0.0063946 0.05535 -0.0053519 0.0048734 0.21675
1561 0.017657 0.065422 0.0070597 -0.0098651 0.18907
1562 0.0053593 0.070303 0.0060112 -0.0083037 0.17299
1563 0.026952 0.081095 0.033303 0.017248 0.14764
1564 0.022754 0.079696 0.0041044 0.0032493 0.11863
1565 0.0063064 0.070808 0.015056 0.015581 0.11283
1566 -0.0040512 0.03608 -0.0092625 -0.024148 0.10222
1567 0.0040011 0.065091 0.005779 -0.0061264 0.078927
1568 0.025103 0.044663 0.0057506 -0.0045249 0.095021
1569 0.025206 0.078354 0.021982 -0.00048348 0.10975
1570 0.023838 0.080886 0.015264 0.016858 0.11014
1571 -0.0040894 0.044827 -0.00018476 -0.013381 0.094624
1572 -0.0020171 0.052119 -0.0018732 -0.013019 0.096048
1573 0.020065 0.06105 0.0077083 0.0022123 0.13537
1574 0.0025276 0.037012 -0.0003601 -0.040116 0.17648
1575 0.03458 0.079003 0.026161 -0.010015 0.22861
1576 0.014752 0.058865 0.005423 -0.016703 0.23212
1577 -0.0070953 0.042796 -0.0025854 -0.020482 0.23583
1578 0.0097971 0.047138 0.011706 -0.0082504 0.22061
1579 0.014259 0.063339 0.014848 0.0057111 0.2418
1580 0.039422 0.061401 0.022589 0.0023325 0.24539
1581 0.013914 0.043582 -0.0037092 -0.026526 0.26803
1582 0.0061665 0.042214 -0.010728 -0.013925 0.25761
1583 -0.0060711 0.043525 -0.014076 -0.036203 0.22585
1584 0.026581 0.049917 0.022295 -0.0012617 0.23774
1585 0.013014 0.061878 0.020197 0.0060798 0.20544
1586 -0.011304 0.031 -0.026421 -0.015409 0.14347
1587 0.040188 0.062071 0.01608 0.010953 0.17936
1588 0.021571 0.038143 0.013002 -0.012946 0.19372
1589 0.022833 0.061345 0.0098232 -0.016274 0.25396
1590 0.00054541 0.036186 -0.0091052 -0.026543 0.25003
1591 -0.016812 0.025058 -0.0064637 -0.030241 0.21869
1592 0.01451 0.025589 0.013478 -0.01511 0.21501
1593 0.0010525 0.020881 -0.019551 -0.025399 0.15025
1594 -0.0083151 0.036162 -0.007089 -0.037717 0.12693
1595 0.0036072 0.030484 0.0068125 -0.0063257 0.15142
1596 -0.0052304 0.053535 -0.0027059 -0.016754 0.15914
1597 0.032542 0.055677 0.0061057 0.00058724 0.1497
1598 -0.010586 0.039008 -0.014893 -0.029551 0.16469
1599 0.019857 0.04158 0.010219 -0.0028399 0.23305
1600 0.039119 0.071171 0.0229 -0.0033184 0.26837
1601 0.034381 0.041433 0.00054187 -0.014747 0.28736
1602 -0.029756 0.019284 -0.029567 -0.047625 0.22058
1603 -0.0014939 0.046876 -0.012475 -0.030964 0.21661
1604 -0.0012715 0.036627 -0.0087735 -0.014623 0.16878
1605 0.00013083 0.027599 -0.017242 -0.039121 0.16274
1606 0.012843 0.07185 0.0059196 -0.0018897 0.16
1607 0.021656 0.061522 0.016421 -0.017848 0.14987
1608 0.012778 0.059293 0.0087627 -0.0047468 0.15319
1609 0.0067503 0.056545 -0.0011357 -0.029285 0.18393
1610 0.022563 0.056897 0.021356 -0.0036539 0.14378
1611 0.010515 0.055028 -0.0026126 -0.045932 0.14014
1612 0.0044574 0.06917 0.003489 -0.019901 0.15614
1613 0.02215 0.072221 0.015161 -0.0056495 0.23173
1614 0.0065721 0.041723 -0.0012979 -0.040718 0.25079
1615 -0.0022156 0.016454 -0.024306 -0.049157 0.2186
1616 0.022217 0.042206 -0.0011748 -0.028815 0.20619
1617 0.023459 0.048207 0.0021867 -0.018564 0.1933
1618 -0.0070185 0.050219 -0.0081317 -0.028862 0.16426
1619 0.012254 0.05476 0.01004 -0.0095008 0.15999
1620 0.0065662 0.057162 0.0009314 -0.038559 0.16571
1621 0.017649 0.043093 0.004223 -0.026898 0.16686
1622 0.018881 0.057655 -0.0026655 -0.021586 0.14227
1623 -0.0061167 0.031926 -0.020764 -0.039805 0.15684
1624 0.0083757 0.059598 0.0066076 -0.025134 0.13577
1625 0.021198 0.055749 -0.0074908 -0.035422 0.14282
1626 0.02553 0.069071 0.026271 -0.013861 0.15397
1627 -0.0058672 0.037512 -0.017328 -0.060329 0.13786
1628 0.034855 0.045954 0.017074 -0.021918 0.15336
1629 0.0097975 0.047015 -0.012135 -0.026346 0.12925
1630 0.02256 0.054497 0.0073469 -0.028645 0.14559
1631 0.014122 0.051089 0.019789 -0.026613 0.14891
1632 0.016625 0.06193 0.01292 -0.015832 0.16423
1633 0.0063569 0.039102 0.0016816 -0.05388 0.097442
1634 0.019769 0.060333 0.018893 -0.025389 0.14175
1635 0.024982 0.076385 0.036765 -0.022368 0.16346
1636 0.022814 0.041916 0.0083863 -0.030896 0.14421
1637 0.010866 0.037778 -0.0076222 -0.049015 0.10749
1638 0.0029587 0.037999 0.0090494 -0.022523 0.11945
1639 0.0034611 0.057861 0.0093409 -0.027202 0.1429
1640 0.015683 0.046022 0.014492 -0.02754 0.14135
1641 -0.011284 0.034574 -0.015826 -0.049059 0.10736
1642 0.0070882 0.050875 0.0025156 -0.024467 0.12119
1643 0.019551 0.053537 0.011287 -0.021656 0.11759
1644 0.0078729 0.059658 0.019799 -0.012374 0.13383
1645 0.026335 0.0482 0.01066 -0.015493 0.099844
1646 0.0090376 0.046251 0.0068818 -0.039922 0.10676
1647 0.01353 0.035513 0.010503 -0.01114 0.092902
1648 0.0063623 0.041194 -0.0033451 -0.050449 0.085747
1649 0.013225 0.031856 -3.352e-05 -0.031177 0.082611
1650 0.026837 0.057127 0.006488 -0.038816 0.11985
1651 0.011159 0.050509 0.0034696 -0.023594 0.086429
1652 0.0016818 0.035231 -0.0017489 -0.035963 0.11026
1653 0.0066541 0.038092 -0.0081873 -0.017971 0.069868
1654 0.0044365 0.023144 -0.012206 -0.03501 0.11291
1655 0.0083789 0.044045 0.0010858 -0.020648 0.077897
1656 0.018611 0.041597 0.020057 -0.024577 0.094461
1657 0.041634 0.061828 0.0021989 0.00055448 0.11552
1658 0.025866 0.04949 0.0146 -0.012654 0.08547
1659 0.011138 0.047111 -0.00021798 -0.021583 0.072224
1660 -0.021089 0.015353 -0.036636 -0.056121 0.077678
1661 0.019703 0.065274 0.017505 -0.02582 0.067073
1662 0.0064154 0.072246 -0.0071533 -0.0072782 0.080767
1663 0.012188 0.057737 0.0063482 -0.030297 0.088451
1664 0.02003 0.027829 -0.01819 -0.021385 0.097906
1665 0.0042925 0.01931 -0.021559 -0.060624 0.07403
1666 0.016145 0.065212 -0.0024171 -0.014282 0.096914
1667 0.013927 0.049333 -0.0012455 -0.049881 0.078299
1668 0.02153 0.070975 0.030146 -0.0098095 0.088093
1669 -0.0089981 0.060016 -0.0059524 -0.043518 0.079087
1670 -0.017646 0.030098 -0.019611 -0.048357 0.059772
1671 -0.017893 0.046209 -0.015049 -0.046005 0.069196
1672 -0.009181 0.050201 -0.0093478 -0.048634 0.0622
1673 0.024851 0.048013 0.010114 -0.0088723 0.079355
1674 -0.014346 0.015664 -0.024535 -0.063561 0.034549
1675 0.020206 0.042626 0.011257 -0.019549 0.068763
1676 0.013128 0.022317 -0.021502 -0.046628 0.045847
1677 0.024231 0.044329 0.0044 -0.032776 0.059032
1678 0.021513 0.03681 -0.015758 -0.035795 0.042076
1679 0.083346 0.051812 0.011193 -0.019794 0.05941
1680 0.027808 0.038773 -0.0013153 -0.026052 0.031645
1681 0.02285 0.039445 -0.0069438 -0.029901 0.050759
1682 0.038363 0.053566 -0.012002 -0.0097392 0.047773
1683 0.001095 0.046968 0.00016933 -0.030068 0.043968
1684 0.044167 0.049789 0.0096509 -0.0051463 0.050882
1685 0.02927 0.048931 0.017612 -0.015575 0.056186
1686 0.014512 0.031402 -0.00077601 -0.023553 0.040491
1687 0.012744 0.033174 -0.0011145 -0.014182 0.035515
1688 0.014337 0.045795 0.0068571 -0.02584 0.038489
1689 0.016209 0.028687 -0.011931 -0.017909 0.038464
1690 0.022632 0.018388 -0.0042998 -0.018068 0.031268
1691 0.016304 0.02372 -0.0037282 -0.027686 0.034662
1692 0.0094162 0.018351 -0.00033668 -0.022585 0.048347
1693 -0.0020014 0.018833 -0.013955 -0.0029732 0.028281
1694 -0.0043191 0.019645 -0.0078136 -0.036642 0.032155
1695 0.019143 0.028486 0.002208 -0.01543 0.0345
1696 0.0012157 0.0057476 -0.02097 -0.049539 -0.0036361
1697 0.001458 0.031749 -0.010589 -0.021887 0.023608
1698 0.01812 0.042821 0.0083726 -0.010586 0.049463
1699 0.0082627 0.032802 -0.023946 -0.031644 0.020507
1700 0.045655 0.048444 0.0084758 -0.002923 0.060091
1701 0.0056575 0.013345 -0.0092627 -0.018672 0.029875
1702 0.02891 0.026417 0.035739 0.00035991 0.02348
1703 0.028662 0.025788 0.01761 0.016761 0.031444
1704 0.016035 0.0085397 -0.006858 -0.020967 0.027998
1705 0.028117 0.020231 0.0076435 -0.0049057 0.025943
1706 0.025939 0.033423 0.021345 -0.013264 0.038487
1707 0.011422 0.029134 0.019517 -0.012113 0.036621
1708 -0.007556 0.021316 0.0066282 -0.0043614 0.024746
1709 0.029546 0.010027 0.01532 -0.0065599 0.01521
1710 0.011039 -0.012491 -0.0078987 -0.034558 0.014084
1711 0.0064011 0.0096804 0.0034229 -0.012677 0.010279
1712 0.0084534 0.0015019 -0.015136 -0.017806 0.001773
1713 0.0051558 0.028263 0.013816 -0.011644 0.0060273
1714 0.039338 0.018405 0.015638 0.0064474 0.024752
1715 0.027281 -0.0011735 0.0058191 -0.0016512 0.011276
1716 0.027243 -0.005122 -0.0013094 -0.01417 0.02767
1717 0.042935 0.03082 0.019452 -0.0036383 0.027305
1718 0.031998 0.025421 0.028264 -0.013107 0.032469
1719 0.01885 0.020553 0.024595 -0.010335 0.016173
1720 0.036642 0.0054241 0.0089068 -0.020864 0.012048
1721 0.026975 0.0099656 0.022908 -0.027992 0.019232
1722 0.032697 0.026627 0.04294 0.008699 0.035776
1723 0.025809 0.016149 0.019222 -0.0037595 0.028291
1724 0.012062 0.0203 0.033863 -0.014028 0.014015
1725 0.020634 0.0073517 0.061675 -0.018397 -0.0094408
1726 0.048146 0.011513 0.068036 0.00092481 0.012273
1727 0.071729 0.021395 0.077718 -0.0091837 0.012458
1728 0.061791 0.012226 0.086159 -0.0087723 0.031032
1729 0.085424 0.017948 0.074991 -0.012021 -0.0016136
1730 0.15032 0.0087294 0.10011 -0.027869 -0.0093692
1731 0.18852 -0.0018191 0.076014 -0.036588 0.023835
1732 0.084801 -0.0066476 0.071465 -0.033846 0.0014794
1733 0.080253 0.0020039 0.085757 -0.014115 -0.021506
1734 0.046145 0.013675 0.066579 -0.021264 -8.1966e-05
1735 0.041658 0.006527 0.07775 -0.038112 0.0042124
1736 0.05227 0.044228 0.074312 -0.0039106 0.014167
1737 0.034962 0.02196 0.082643 -0.012799 -0.016209
1738 0.026455 0.026032 0.087305 -0.026788 -0.012225
1739 0.031987 0.020283 0.078056 -0.020196 -0.01129
1740 0.07838 0.037835 0.089668 -0.010485 0.012734
1741 0.075432 0.029236 0.11384 -0.012363 0.021348
1742 0.073414 0.019778 0.11447 -0.020602 0.0014626
1743 0.044317 0.0047692 0.10564 -0.0229 -0.017273
1744 0.040779 -0.0011593 0.10448 -0.020079 -0.0046488
1745 0.089771 0.026882 0.14585 0.010582 0.020926
1746 0.070124 0.038384 0.17262 0.0060239 0.01695
1747 0.043266 0.013595 0.13895 -0.015115 -0.012936
1748 0.042488 0.017047 0.13972 0.045617 -0.018571
1749 0.039681 0.0028583 0.10973 0.064748 -0.028467
1750 0.042993 0.01696 0.11318 0.09981 -0.0034728
1751 0.065386 0.032231 0.12105 0.12319 0.0051215
1752 0.032228 0.013833 0.10799 0.065533 -0.016764
1753 0.05439 0.023924 0.11219 0.065174 0.02238
1754 0.034603 0.0061759 0.08713 0.014536 -0.017586
1755 0.034985 0.010307 0.095301 0.010967 -0.024351
1756 0.047577 -0.009001 0.075483 0.0054484 -0.023437
1757 0.07261 0.01752 0.11061 0.04384 -0.013903
1758 0.095002 0.008562 0.11748 0.034731 -0.016248
1759 0.10924 0.018634 0.10177 0.020413 -0.002354
1760 0.15161 0.020315 0.10407 0.038044 -0.0018196
1761 0.13629 0.022067 0.11523 0.020976 0.019955
1762 0.099921 -0.014952 0.084862 -0.0097528 -0.032031
1763 0.082214 0.01096 0.11399 0.021809 -0.014977
1764 0.056126 0.0095912 0.12706 0.0161 -0.016022
1765 0.060329 0.028083 0.16615 0.041702 -0.006518
1766 0.068831 0.023324 0.1614 0.045913 0.00032628
1767 0.046643 0.0081457 0.15221 0.022184 -0.0096294
1768 0.064976 0.028017 0.15756 0.036166 -0.010625
1769 0.054918 0.0048288 0.15775 0.082097 0.014909
1770 0.04913 0.0086803 0.14496 0.11723 0.0080136
1771 0.077563 0.031072 0.16738 0.15513 0.0076079
1772 0.085895 0.011143 0.13223 0.15382 0.021472
1773 0.12353 -0.0097951 0.13434 0.16465 -0.0039635
1774 0.12099 -0.024724 0.1108 0.19199 -0.022109
1775 0.094002 0.00012791 0.12361 0.18365 -0.0046848
1776 0.068745 -0.011161 0.10206 0.19932 0.0075895
1777 0.074937 -0.001719 0.12795 0.20071 -0.010336
1778 0.050869 -0.018258 0.096137 0.18841 -0.024372
1779 0.062082 0.001104 0.11765 0.2005 -0.0050476
1780 0.060474 0.010966 0.12422 0.17323 -0.0018932
1781 0.075616 0.0011871 0.11562 0.14955 0.012631
1782 0.064259 0.029889 0.12977 0.11449 0.0001854
1783 0.049701 -0.0057899 0.099535 0.092808 0.00097972
1784 0.094553 0.023782 0.15777 0.11388 0.016994
1785 0.076376 0.022543 0.12608 0.10777 0.024478
1786 0.11868 0.027645 0.12872 0.11199 0.0010227
1787 0.067721 0.0096362 0.12266 0.14008 -0.015913
1788 0.11117 0.0026177 0.12623 0.22007 0.010821
1789 0.097855 -0.0030808 0.12684 0.25506 0.012476
1790 0.054298 -0.020829 0.092116 0.25553 0.00513
1791 0.0801 0.018012 0.12213 0.29126 0.033154
1792 0.092102 0.027864 0.12455 0.27379 0.0023786
1793 0.054365 0.019815 0.09202 0.23769 0.0080729
1794 0.070587 -0.0037731 0.080262 0.25841 -0.0036728
1795 0.053439 -0.019002 0.075953 0.24312 -0.011148
1796 0.065792 -0.01821 0.073375 0.2642 0.0015859
1797 0.047954 0.0092214 0.080617 0.28443 0.0013402
1798 0.047396 0.018203 0.088988 0.31729 0.0074045
1799 0.071909 0.0029645 0.07766 0.30136 0.0079688
1800 0.048861 -0.010214 0.060221 0.26452 -0.022747
1801 0.060864 0.013548 0.067993 0.29934 -0.013323
1802 0.060216 0.005429 0.076234 0.23493 -0.010318
1803 0.046018 0.026471 0.066316 0.21046 0.025366
1804 0.050981 0.0073921 0.069087 0.18188 0.01586
1805 0.067993 0.012854 0.078829 0.20043 0.0042548
1806 0.052705 0.0011251 0.078161 0.19362 0.013639
1807 0.025518 0.0017867 0.050332 0.18622 -0.0059966
1808 0.03784 -0.0097318 0.050224 0.18083 -0.0029123
1809 0.029742 -0.01858 0.037395 0.14165 -0.004798
1810 0.052735 0.013181 0.072467 0.19642 -0.0015836
1811 0.037247 0.017243 0.050208 0.17617 0.010131
1812 0.04891 0.021674 0.06572 0.25512 -0.004025
1813 0.036652 0.014006 0.065611 0.31499 0.0052593
1814 0.054074 0.025007 0.069213 0.31711 0.0071536
1815 0.032087 0.016029 0.041565 0.28262 0.015078
1816 0.030329 0.01096 0.036616 0.19983 0.0037823
1817 0.045901 0.023692 0.054188 0.18917 0.028657
1818 0.043254 0.0088834 0.043979 0.16942 0.022571
1819 0.033946 -0.012785 0.027161 0.14792 -0.0011348
1820 0.043538 -0.00038353 0.032422 0.13872 0.02068
1821 0.018551 -0.002472 0.040194 0.15278 -0.0079561
1822 0.048003 0.02132 0.046715 0.16603 0.0039482
1823 0.069365 0.019291 0.050817 0.18393 -7.4756e-06
1824 0.015118 -0.035147 0.0088485 0.11869 -0.022443
1825 0.0412 0.014984 0.03756 0.16051 -0.030709
1826 0.034453 -0.017094 0.029212 0.12954 -0.0020945
1827 0.033375 -0.0098229 0.041803 0.13405 -0.0020802
1828 0.051627 0.019879 0.045515 0.17568 0.010494
1829 0.03921 -0.0094998 0.036376 0.13118 -0.015752
1830 0.035962 -0.017108 0.026058 0.11352 -0.011377
1831 0.073224 0.013113 0.042369 0.12226 0.0022871
1832 0.047887 0.0035648 0.026651 0.12437 -0.017399
1833 0.035849 -0.011814 0.032622 0.11433 -0.0012943
1834 0.042941 0.0074878 0.028014 0.13365 -0.00278
1835 0.024844 -0.0062507 0.018906 0.11115 -0.018546
1836 0.038976 0.031421 0.042537 0.14103 0.014909
1837 0.035049 0.020192 0.036359 0.14617 0.001633
1838 0.046001 0.033074 0.03886 0.14925 0.010367
1839 0.017893 -0.013495 0.0045418 0.094329 -0.037638
1840 0.017716 -0.0080731 0.016253 0.10591 -0.014804
1841 0.022348 0.013308 0.033695 0.096002 0.0061003
1842 0.03618 0.00628 0.031746 0.10141 -0.0088154
1843 0.013423 -0.017288 0.013438 0.098005 -0.015751
1844 -0.010125 -0.027437 0.0081396 0.088636 -0.027577
1845 0.028457 -0.0033354 0.037401 0.10893 -0.00069243
1846 0.03973 0.0028861 0.031943 0.098019 0.0072819
1847 0.054142 0.020828 0.038934 0.11278 -0.015864
1848 0.037165 -0.0095209 0.028286 0.091512 -0.033869
1849 0.024027 -0.017999 0.013807 0.099784 -0.0044252
1850 0.052459 -0.012848 0.040859 0.075825 -0.012841
1851 0.028742 -0.020386 0.02329 0.068067 -0.0062465
1852 0.048744 -0.00042478 0.033952 0.077708 0.016028
1853 0.026796 -0.0059433 0.033384 0.080079 -0.012058
1854 0.014879 -0.035812 0.018405 0.059081 -0.029034
1855 0.051331 0.0015698 0.023817 0.094552 -0.0097392
1856 0.019653 -0.020609 0.012348 0.067194 -0.028375
1857 0.0061358 -0.034777 -0.0078202 0.041305 -0.026191
1858 0.053958 0.0027044 0.014171 0.081497 0.0074337
1859 0.03911 0.00036589 0.033733 0.080168 -0.022252
1860 0.022243 -0.011233 0.027244 0.06291 -0.030618
1861 0.029885 -0.015711 0.021766 0.064591 0.0078967
1862 0.049588 -0.0087895 0.027228 0.062223 -0.020149
1863 0.02537 -0.013808 0.013109 0.040584 -0.0099847
1864 0.029392 -0.011456 0.010331 0.074955 -0.0098304
1865 0.033955 -0.024185 0.0082822 0.036757 -0.009456
1866 0.004847 -0.0091534 0.0058038 0.064438 -0.012282
1867 0.011859 -0.038712 -0.0040347 0.03466 -0.032697
1868 0.018622 -0.02769 0.0049369 0.045741 -0.025283
1869 0.027004 -0.025339 0.019778 0.070983 -0.027189
1870 0.030016 -0.014547 0.00965 0.034974 -0.036114
1871 0.011829 -0.020336 -0.0084184 0.017546 -0.02152
1872 -0.0075088 -0.032994 -0.0018869 0.018837 -0.035486
1873 0.013874 -0.024523 0.0087447 0.033519 -0.022861
1874 0.032106 -0.013351 0.016436 0.04265 0.00027285
1875 0.013708 -0.0034597 0.010588 0.056461 -0.021913
1876 0.017301 -0.016758 0.0019993 0.042733 -0.018429
1877 -7.7014e-05 -0.037857 -0.021899 0.017944 -0.019264
1878 0.024995 -0.042505 -0.0045576 0.028586 -0.02119
1879 -0.0021023 -0.045394 -0.003836 0.0071873 -0.022886
1880 0.0074001 -0.022842 0.00086554 0.039249 -0.019211
1881 0.029542 -0.017911 0.0090071 0.03199 0.0066031
1882 0.037185 -0.023609 0.0089987 0.035702 -0.020113
1883 0.041297 -0.015708 0.02409 0.037453 0.0010617
1884 0.0154 -0.033366 0.019302 0.032745 -0.0023539
1885 0.011392 -0.021124 0.00054332 0.010316 -0.0192
1886 0.037184 -0.033613 0.0038649 0.014297 -0.030725
1887 0.015357 -0.042261 -0.0022236 0.010529 -0.031761
1888 0.004899 -0.05043 0.006078 0.01171 -0.031197
1889 0.022721 -0.0080384 0.01136 0.033452 -0.022622
1890 0.012844 -0.031187 0.00016109 0.027913 -0.010808
1891 0.021306 -0.047445 0.0021326 0.0020247 -0.0035737
1892 -0.0081716 -0.043814 0.0016642 0.0073962 -0.026229
1893 0.019781 -0.0095723 0.0044758 0.012778 -0.0062551
1894 -0.0093369 -0.048391 0.0013573 0.016479 -0.015141
1895 0.0097055 -0.020849 0.0053689 -0.0025894 -0.0080664
1896 0.022698 -0.031838 -0.0093796 0.007172 -0.0094521
1897 0.0089502 -0.027036 0.002082 0.020183 -0.00083779
1898 0.0018826 -0.032965 -0.010976 0.0086449 0.031447
1899 0.0027049 -0.033133 0.0064351 0.025546 0.023851
1900 0.0095273 -0.020712 0.011147 0.022448 0.052545
1901 0.0038096 -0.03408 0.0045382 0.028569 0.026799
1902 0.007632 -0.021049 0.0044897 0.0066307 0.040484
1903 0.034884 -0.012727 0.0081913 0.026672 0.032798
1904 0.0098867 -0.025686 -0.0017372 -0.013956 0.012192
1905 0.0023491 -0.019514 0.017604 0.021385 0.0035268
1906 0.029621 -0.025953 -0.007734 0.0063365 0.021651
1907 0.0070638 -0.021021 0.0053575 0.012688 0.0032754
1908 0.0027662 -0.015549 0.0043991 0.016989 0.02271
1909 0.011219 -0.012788 0.0083806 0.013751 0.013844
1910 0.0073409 -0.023226 0.015072 0.00072236 0.010428
1911 -0.0070667 -0.019185 -0.0037463 0.013474 0.041693
1912 -0.0013144 -0.040513 -0.0099847 -0.019235 0.047467
1913 0.009048 -0.034412 -0.0072732 -0.016463 0.049201
1914 -0.02891 -0.06127 -0.022732 -0.022102 0.049926
1915 0.0072927 -0.028949 -0.0048401 0.0053896 0.0265
1916 -0.010215 -0.024837 -0.0001985 -0.013479 0.019334
1917 0.0035474 -0.021886 -0.0064869 0.016733 0.011019
1918 0.00018978 -0.025344 -0.00048539 -0.004386 0.015353
1919 -0.0056279 -0.025203 0.0073762 -0.0013445 0.0058873
1920 0.015645 -0.024491 0.0030677 0.0026769 0.079142
1921 0.0083469 -0.03298 0.0011693 0.0077684 0.090086
1922 -0.011191 -0.027038 -0.0061392 -0.0022402 0.08338
1923 -0.024078 -0.044457 -0.019908 -0.038139 0.067815
1924 -0.013796 -0.033845 -0.015286 -0.021987 0.056109
1925 0.021166 -0.0073636 0.016635 0.0059842 0.081473
1926 0.021259 -0.027042 0.004987 0.013496 0.11036
1927 -0.002579 -0.025621 0.0051586 0.0043071 0.1085
1928 0.0036634 -0.021329 -0.0025398 0.0086185 0.14129
1929 -0.0078842 -0.023457 -0.015808 -0.02486 0.0762
1930 -0.0014919 -0.022186 0.0058333 -0.0019886 0.1039
1931 0.01016 -0.015604 0.0095348 0.0043729 0.084729
1932 -0.0039272 -0.033383 -0.015804 -0.0098056 0.070213
1933 -0.018005 -0.039981 -0.021582 -0.022914 0.056968
1934 -0.020972 -0.02744 0.00087948 -0.015703 0.054202
1935 -0.0087201 -0.038888 -0.013689 -0.014501 0.069766
1936 -0.0049277 -0.0066968 0.0063326 0.0050302 0.081411
1937 0.0044146 -0.0099553 0.031464 0.012822 0.077675
1938 -0.024453 -0.024664 -0.010834 -0.016257 0.072549
1939 -0.013711 -0.011762 -0.010203 -0.010125 0.076314
1940 0.00050172 -0.022711 0.0075788 -0.031134 0.064588
1941 0.010824 -0.025159 -0.01267 -0.013613 0.080062
1942 0.00098644 -0.016298 0.0012819 -0.0053011 0.068267
1943 -0.024711 -0.016236 0.0060335 -0.01028 0.10611
1944 -0.0081288 -0.014995 -0.004405 -0.0081182 0.062805
1945 0.0074635 -0.017903 0.011297 -0.012267 0.07746
1946 -0.014034 -0.034342 -0.00039187 -0.028195 0.074544
1947 -0.0027918 -0.0308 -0.0032303 -0.019164 0.087338
1948 -0.0037294 -0.031579 -0.0010588 -0.010782 0.080093
1949 -0.027567 -0.030117 -0.0029672 -0.015071 0.067587
1950 -0.024625 -0.046815 -0.0062256 -0.038539 0.077761
1951 -0.024782 -0.040264 -0.00095409 -0.019478 0.054045
1952 -0.01431 -0.040372 0.0068075 -0.015897 0.04457
1953 0.0048224 -0.034341 0.014519 -0.023685 0.068394
1954 -0.024085 -0.054069 -0.0082994 -0.045764 0.094938
1955 -0.00020286 -0.026698 -0.0022579 -0.017632 0.13877
1956 -0.0006705 -0.027896 0.0048937 -0.026141 0.092487
1957 -0.025288 -0.013295 -0.0021548 -0.011589 0.074251
1958 -0.0014858 -0.012233 0.013347 -0.0033178 0.080866
1959 -0.030963 -0.031962 -0.012762 -0.015086 0.01797
1960 -0.00084106 -0.03862 -0.0108 -0.028365 0.054314
1961 -0.0075887 -0.027269 0.0086415 -0.0091535 0.049339
1962 -0.020696 -0.054207 -0.006947 -0.012392 0.047473
1963 -0.017364 -0.040306 0.00039456 -0.032921 0.035907
1964 -0.017262 -0.043994 -0.017994 -0.044909 0.041232
1965 0.015841 -0.0047726 0.021808 0.0088123 0.066936
1966 -0.0081669 -0.029431 0.010269 -0.027126 0.0342
1967 0.0047855 -0.04585 -0.0040792 -0.016305 0.018925
1968 -0.011332 -0.029888 0.0017423 -0.0058633 0.046689
1969 0.0063002 -0.025427 0.014674 -0.014562 0.075453
1970 0.014303 -0.043065 -0.017045 -0.03375 0.058298
1971 -0.0054451 -0.044103 0.001017 -0.029389 0.050332
1972 -0.0025627 -0.023612 0.0037485 -0.030867 0.022316
1973 -0.01276 -0.0589 -0.01349 -0.023386 0.065281
1974 -0.029528 -0.056009 -0.020158 -0.042385 0.062285
1975 0.010714 -0.033327 0.0055332 -0.023453 0.046009
1976 -0.013033 -0.046386 -0.013695 -0.043342 0.032104
1977 -0.012221 -0.027034 0.0078163 -0.02746 0.038828
1978 -0.0097286 -0.033253 -0.0050221 -0.021699 0.022972
1979 -0.035346 -0.042731 -0.018201 -0.034417 0.036616
1980 -0.0053238 -0.02023 -0.008779 -0.017176 0.041601
1981 0.010979 -0.011938 0.013153 -0.029764 0.040995
1982 -0.014419 -0.046097 -0.0013859 -0.017973 0.0097394
1983 -0.015827 -0.045615 0.012966 -0.0076815 0.013384
1984 -0.024054 -0.042834 -0.012553 -0.00892 0.044578
1985 -0.00097204 -0.048122 -0.0047412 -0.015599 0.022282
1986 -0.0095597 -0.039611 -0.0078497 -0.034647 0.011117
1987 -0.017907 -0.040159 -0.0080181 -0.028356 0.030471
1988 0.008065 -0.023478 0.012463 -0.0025342 0.039755
1989 -0.026023 -0.022556 -0.009065 -0.032513 0.0097697
1990 0.0089998 -0.035435 0.0089265 -0.035811 0.050764
1991 -0.010478 -0.014873 -0.0084319 -0.0035199 0.020008
1992 -0.017786 -0.031341 -0.01613 -0.0011984 0.017433
1993 -0.021323 -0.04237 -0.016039 -0.044037 0.0042969
1994 0.021749 -0.013918 0.011343 -0.010695 0.047791
1995 -0.011868 -0.052187 -0.0011457 -0.037354 0.013606
1996 0.0013439 -0.033235 -0.0060741 -0.030393 0.01834
1997 -0.013084 -0.045784 0.0030174 -0.029791 0.0069942
1998 -0.015611 -0.045552 -0.020591 -0.03356 -0.0078115
1999 -0.002519 -0.062271 0.0012105 -0.027358 0.012223
2000 -0.022287 -0.047289 -0.0091679 -0.014767 0.0024672
2001 -0.0017243 -0.032418 0.0093136 -0.0024853 0.036962
2002 -0.012972 -0.031156 -0.0014948 -0.0081239 0.030356
2003 0.01599 -0.024995 0.025457 0.0064076 0.03675
2004 -0.011107 -0.041813 0.012568 -0.012881 0.020264
2005 -0.028745 -0.046812 -0.00056016 -0.028129 0.012769
2006 -0.021742 -0.03159 0.011631 -0.010578 0.017343
2007 -0.01006 -0.035729 -0.004357 -0.019237 0.015887
2008 0.0074023 -0.036957 0.025915 -0.0098051 0.018552
2009 -0.010845 -0.046596 -0.0096139 -0.032834 -0.025854
2010 -0.025923 -0.037114 -0.0087424 -0.0058922 -0.0093596
2011 0.016209 -0.0094825 0.022919 0.017979 0.030685
2012 -0.022018 -0.045791 -0.0032993 -0.021359 -0.011461
2013 -0.016396 -0.039639 0.010202 0.0041521 0.010463
2014 -0.0038836 -0.046798 0.0023238 -0.022786 -0.013602
2015 -0.0090812 -0.043716 -0.0024446 -0.017805 0.006372
2016 -0.0014689 -0.036675 0.0027169 0.0029565 0.011406
2017 -0.0015665 -0.038103 0.0036685 0.001438 0.010901
2018 -0.0083041 -0.055682 0.00040005 -0.029841 0.00093495
2019 -0.018822 -0.05108 -0.020478 -0.043479 -0.022081
2020 -0.013899 -0.046849 0.012963 -2.7687e-05 -0.0099164
2021 0.005483 -0.027527 0.0041947 -0.012956 0.0070179
2022 -0.0067947 -0.047256 -0.0031137 -0.020285 0.00072223
2023 -0.0097423 -0.048854 0.0030578 -0.014173 -0.021653
2024 -0.01339 -0.050823 -0.00022062 -0.051472 -0.040479
2025 -0.0017776 -0.049301 0.0037309 -0.03572 -0.0016248
2026 0.0024748 -0.0491 0.00072249 -0.032449 -0.02253
2027 -0.00065288 -0.049028 0.004564 -0.0093475 -0.011326
2028 -0.0039105 -0.053077 -0.0081344 -0.028836 -0.012902
2029 -0.0017782 -0.034315 -0.0057329 -0.0045146 0.00045247
2030 -0.010126 -0.047734 0.018519 -0.020273 -0.0065632
2031 0.0078966 -0.029822 0.01123 -0.017022 -0.0044589
2032 0.010769 -0.036141 0.013502 0.0043998 0.0056254
2033 -0.014559 -0.034499 0.0049334 -0.0034088 -0.01305
2034 -0.019576 -0.041467 -0.0017251 -0.018667 -0.0024459
2035 -0.023184 -0.038776 -0.0010635 -0.020036 -0.018972
2036 -0.0035516 -0.032334 0.019418 0.0059456 0.0093627
2037 -0.016629 -0.039303 0.0081096 -0.017293 -0.007883
2038 -0.015637 -0.035241 0.018871 0.00064849 -0.019849
2039 -0.0028346 -0.0481 -0.015297 -0.03454 -0.019424
2040 -0.028632 -0.062388 -0.024676 -0.029349 -0.00952
2041 -0.01904 -0.058607 -0.017174 -0.018237 -0.017576
2042 0.025013 -0.020755 0.015717 0.0054743 0.00025863
2043 0.0063449 -0.036124 0.013829 -0.00026424 -0.008847
2044 -0.019573 -0.053072 -0.00028954 -0.032073 -0.031443
2045 -0.02215 -0.035791 0.009982 -0.037881 -0.032508
2046 0.00049198 -0.025599 0.010534 0.0030901 -0.020744
2047 -0.0099657 -0.044338 0.0066751 -0.028198 0.0067002
2048 -0.0068933 -0.041326 -0.0034633 -0.035627 -0.025325
2049 -0.0051309 -0.036125 -0.011492 -0.021276 -0.023351
2050 -0.016579 -0.045263 -0.0018902 -0.040804 -0.030757
2051 -0.035036 -0.046552 1.3456e-06 -0.034023 -0.031672
2052 -0.021414 -0.04488 -0.0089271 -0.022181 -0.0089482
2053 -0.012811 -0.045369 -0.020906 -0.04354 -0.0084538
2054 0.0070409 -0.017617 0.012756 -0.0083682 -0.01264
2055 -0.0091168 -0.025476 -0.00090244 0.00099321 0.0043748
2056 -0.018694 -0.022924 0.012329 -0.0083853 0.025329
2057 -0.0040821 -0.021972 0.015671 -0.0018439 -0.017267
2058 -0.0074397 -0.046111 -0.017738 -0.031922 -0.027852
2059 -0.011787 -0.043319 0.0018738 -0.028071 -0.010298
2060 -0.051885 -0.071688 -0.016485 -0.04416 -0.029414
2061 -0.026373 -0.067386 -0.0051931 -0.054838 -0.039729
2062 -0.0035902 -0.054745 -0.0035316 -0.032007 -0.021215
2063 0.014092 -0.0080433 0.03164 -0.0024252 0.0043894
2064 -0.0072155 -0.042542 0.013532 -0.015264 -0.0081663
2065 -0.011653 -0.02403 0.0084631 -0.018922 -0.035202
2066 0.0042192 -0.028999 0.0015647 -0.021831 0.0064123
2067 -0.039578 -0.064057 -0.021584 -0.043639 -0.034943
2068 -0.019516 -0.023856 0.0089278 -0.018388 -0.021119
2069 -0.043794 -0.035894 0.00057932 -0.038576 -0.019025
2070 -0.015261 -0.037903 -0.0011891 -0.027135 -0.0068404
2071 0.012291 -0.019241 0.015982 -0.011564 0.0066039
2072 -0.011467 -0.03162 0.005654 -0.013742 -0.0062018
2073 -0.021914 -0.036208 0.0062455 -0.033121 -0.020657
2074 -0.014542 -0.039357 -0.014973 -0.044699 -0.028693
2075 -0.02062 -0.015975 0.0062187 -0.0062277 -0.026559
2076 -0.0092272 -0.032824 -0.00099979 -0.025716 0.0082155
2077 -0.040855 -0.042612 -0.012378 -0.024935 -0.0034402
2078 -0.023292 -0.02592 0.0065533 -0.027193 -0.016186
2079 -0.03617 -0.052659 -0.0085951 -0.039602 -0.0021915
2080 -0.013688 -0.039727 -0.0063436 -0.032 -0.012047
2081 0.012435 -0.037216 -0.005612 -0.042949 -0.022293
2082 -0.022523 -0.039464 -0.0073305 -0.022958 -0.021519
2083 -0.0044607 -0.022163 0.013361 -0.010696 0.0053458
2084 -0.021958 -0.034291 -0.0052774 -0.043345 -0.01701
2085 -0.026036 -0.05011 -0.016686 -0.039723 -0.022086
2086 -0.037614 -0.047258 -0.0028143 -0.042082 -0.029711
2087 -0.017241 -0.041007 -0.0089427 -0.05103 -0.005587
2088 -0.028869 -0.045615 -0.021571 -0.049829 -0.029273
2089 -0.020657 -0.028674 0.0032104 -0.032107 -0.016218
2090 -0.0092841 -0.035782 0.002532 -0.035626 -0.015484
2091 -0.019562 -0.038091 0.0095135 -0.032984 -0.03479
2092 -0.030709 -0.029779 0.0021551 -0.009263 -0.016565
2093 0.0090829 0.010722 0.031337 0.0046085 -0.002901
2094 -0.023805 -0.036246 0.023748 -0.0403 -0.010797
2095 -0.030892 -0.029095 0.01386 -0.026069 -0.014212
2096 -0.02697 -0.032533 0.0089013 -0.045877 -0.045338
2097 -0.016098 -0.027862 0.018103 -0.011766 -0.019554
2098 -0.031045 -0.03163 -0.0045256 -0.046474 -0.042359
2099 -0.021663 -0.021928 0.006516 -0.018363 -0.038555
2100 -0.022971 -0.020787 -0.0029625 -0.032931 -0.030641
2101 -0.022658 -0.046205 -0.018861 -0.05208 -0.038756
2102 5.4186e-05 -0.020484 0.0083906 -0.032008 -0.012522
2103 -0.0093035 -0.041712 -0.00013783 -0.015687 -0.016198
2104 -0.031041 -0.022431 -0.0067263 -0.043906 -0.013324
2105 -0.017219 -0.032719 -0.0080047 -0.041774 -0.018259
2106 -0.0085164 -0.0056778 0.016637 -0.020673 -0.0072849
2107 -0.011354 -0.021766 0.016088 -0.019221 -0.0046206
2108 -0.0072816 -0.023435 0.01011 -0.01058 -0.0049062
2109 -0.054379 -0.029143 -0.010958 -0.040828 -0.055602
2110 -0.023767 -0.034702 0.0029431 -0.028587 -0.021448
2111 -0.039215 -0.05032 -0.014805 -0.059235 -0.053313
2112 0.0050478 -0.0029387 0.016746 -0.0032839 -0.010339
2113 0.01789 -0.0014571 0.026118 -0.040882 -0.015475
2114 -0.015647 -0.010346 0.025849 -0.036551 -0.02835
2115 -0.0097351 0.0065359 0.019991 -0.01234 -0.016846
2116 -0.0062328 -0.021313 0.0095524 -0.043338 -0.019432
2117 -0.01824 -0.040931 0.0010039 -0.053087 -0.031867
2118 -0.049788 -0.0564 -0.016775 -0.080145 -0.054253
2119 -0.035516 -0.026838 0.010097 -0.039654 -0.031779
2120 -0.048583 -0.031896 -0.012851 -0.042912 -0.032384
2121 -0.013401 -0.005725 0.00041015 -0.035911 -0.03166
2122 -0.040979 -0.018993 -0.0079983 -0.044979 -0.044036
2123 -0.045416 -0.046772 -0.0090267 -0.049188 -0.060031
2124 -0.012214 -0.02252 0.023345 -0.016436 -0.040627
2125 -0.024352 -0.012419 0.0090964 -0.038025 -0.024013
2126 -0.049559 -0.028477 -0.0017321 -0.033854 -0.054128
2127 -0.035787 -0.024846 -0.014211 -0.042812 -0.018404
2128 -0.046814 -0.012604 0.021001 -0.030001 -0.04478
2129 -0.0018421 -0.013983 0.0076926 -0.030059 -0.028776
2130 -0.01666 -0.012231 0.013644 0.0091723 -0.037261
2131 -0.036027 -0.02831 -0.0070643 -0.030986 -0.037487
2132 0.002435 0.0019518 0.016757 -0.012165 -0.023963
2133 -0.0093726 -0.021217 0.012259 -0.031343 -0.043098
2134 -0.0083303 -0.011925 -0.0078296 -0.017332 -0.022734
2135 -0.023828 -0.023214 0.012902 -0.03028 -0.03622
2136 -0.020716 -0.025332 -0.015497 -0.030409 -0.052705
2137 0.011837 -0.011571 0.035315 -0.0062976 -0.004841
2138 -0.031481 -0.018029 0.0045266 -0.050736 -0.022007
2139 -0.027318 -0.016498 0.011348 -0.023205 -0.033582
2140 -0.024636 -0.034636 -0.0187 -0.057263 -0.031768
2141 -0.038804 -0.035044 -0.017049 -0.063562 -0.052434
2142 -0.033841 -0.009523 0.0099928 -0.0383 -0.049029
2143 -0.024189 -0.029621 -0.015976 -0.020899 -0.041225
2144 0.0044133 -0.01991 0.010506 -0.028557 -0.042461
2145 -0.017544 -0.036388 -0.011243 -0.057766 -0.064006
2146 -0.014582 -0.017347 -0.00068099 -0.029334 -0.020542
2147 8.0426e-05 -0.021215 -0.020469 -0.026603 -0.039678
2148 -0.032707 -0.039754 -0.018948 -0.057052 -0.036173
2149 -0.024145 -0.050922 -0.0018363 -0.04439 -0.058489
2150 -0.013842 -0.010991 0.0075652 -0.026089 -0.032985
2151 -0.01219 -0.0096892 -0.0057632 -0.029007 -0.03232
2152 0.0033622 -0.0037277 0.00038834 -0.023516 -0.043356
2153 -0.0039754 0.0016638 0.0206 0.014226 -0.0074318
2154 -0.036413 -0.023755 -0.0078086 -0.030183 -0.035428
2155 -0.018121 -0.038473 -0.015267 -0.031481 -0.023503
2156 -0.012798 -0.036962 -0.011105 -0.0509 -0.020849
2157 -0.017756 -0.0093901 0.0074061 -0.035098 -0.037895
2158 -0.0089636 -0.029159 0.0054077 -0.039647 -0.03747
2159 -0.010041 -0.025207 -0.0026908 -0.041466 -0.039986
2160 -0.010709 -0.027296 0.0031108 -0.032094 -0.037072
2161 -0.053977 -0.062744 -0.022728 -0.032353 -0.059027
2162 -0.0046442 -0.012412 -0.0078261 -0.028871 -0.024403
2163 -0.0072418 -0.017211 -0.0073946 -0.02627 -0.050749
2164 0.016081 0.0020506 0.023477 -0.0045683 -0.0063943
2165 0.0056829 -0.0059779 0.015549 -0.017177 -0.02957
2166 -0.018825 -0.029116 -0.0090199 -0.028855 -0.036576
2167 -0.0081424 -0.038175 -0.0090183 -0.0032639 -0.037261
2168 -0.04489 -0.055903 -0.036687 -0.061392 -0.062377
2169 -0.024108 -0.019362 -0.00036524 -0.00079103 -0.010783
2170 -0.0093353 -0.03173 -0.0082637 -0.01476 -0.024758
2171 -0.033603 -0.022959 0.0023379 -0.034498 -0.045844
2172 0.00080945 -0.011807 -0.0031506 -0.019367 -0.02633
2173 -0.015068 -0.029726 -0.004809 -0.032245 -0.024445
2174 -0.044026 -0.037584 -0.0073075 -0.027174 -0.028951
2175 7.653e-05 -0.0064027 0.019874 0.0057877 -0.015477
2176 -0.017501 -0.051891 -0.0072844 -0.026141 -0.065262
2177 -0.021159 -0.02634 -0.0076028 -0.029239 -0.043938
2178 -0.024786 -0.051418 -0.026501 -0.051208 -0.058164
2179 -0.002434 -0.010257 -0.01288 -0.022036 -0.01525
2180 -0.022422 -0.023705 -0.0024781 -0.028785 -0.0071252
2181 -0.016089 -0.030704 -0.0040666 -0.017124 -0.030171
2182 -0.015457 -0.048842 -0.015535 -0.049442 -0.013537
2183 0.0037654 -0.03127 0.0012365 -0.024191 -0.024232
2184 -0.025592 -0.043449 -0.024112 -0.055849 -0.023928
2185 -0.0083499 -0.042407 0.00052963 -0.029448 -0.064434
2186 -0.0057075 -0.0077959 0.019261 -0.011486 -0.039269
2187 -0.027435 -0.037444 5.2743e-05 -0.028235 -0.039335
2188 -0.027583 -0.058563 -0.019996 -0.043543 -0.051891
2189 -0.0216 -0.037021 -0.014144 -0.023422 -0.029536
2190 -0.015188 -0.04453 -0.011993 -0.04133 -0.065222
2191 -0.012246 -0.047088 0.004709 -0.038079 -0.013438
2192 0.0013767 -0.028257 0.0070705 -0.038748 -0.025023
2193 0.002459 -0.047315 -0.0076479 -0.041286 -0.029379
2194 -0.0075986 -0.032104 0.00061362 0.0046953 -0.045825
2195 -0.0027463 -0.026572 -0.0081448 -0.022293 -0.03481
2196 -0.019884 -0.033221 -0.010883 -0.035842 -0.067446
2197 -0.018932 -0.043739 -0.015252 -0.02168 -0.029012
2198 -0.032239 -0.028178 -0.01049 -0.037769 -0.037317
2199 -0.015787 -0.024586 -0.0035786 -0.040107 -0.038673
2200 -0.0056844 -0.035755 -0.008777 -0.019306 -0.029999
2201 -0.024662 -0.018733 0.0041745 0.030496 -0.047154
2202 -0.0065997 -0.031612 0.018536 0.058047 -0.04274
2203 0.0064926 -0.03025 0.029088 0.052968 -0.018106
2204 -0.023145 -0.035188 0.017079 0.07786 -0.048872
2205 -0.019863 -0.033657 0.0093207 0.041121 -0.011637
2206 0.0017297 -0.028975 0.0059323 0.025013 -0.044163
2207 -0.015378 -0.051954 -0.0019462 -0.00072577 -0.037429
2208 -0.010446 -0.042672 -0.010185 0.014086 -0.024514
2209 -0.015663 -0.064251 -0.018353 -0.037933 -0.04282
2210 -0.028211 -0.045109 -0.0010715 0.0044286 -0.039866
2211 -0.0043385 -0.035668 0.00039005 0.02064 -0.025181
2212 -0.017826 -0.033866 -0.0033484 -0.0048085 -0.0044269
2213 -0.0012038 -0.024445 0.028583 -0.018277 0.024237
2214 -0.011971 -0.042163 -0.013985 -0.0069856 0.026692
2215 0.007161 -0.023692 0.014726 -0.0018541 0.051496
2216 0.0093633 -0.01938 0.018288 0.0066573 0.02261
2217 -0.025754 -0.045419 -0.00076063 -0.017371 -0.015645
2218 0.007758 -0.019877 -0.0069691 0.0033402 -0.012151
2219 -0.01725 -0.035826 -0.0084075 -0.027598 -0.024357
2220 0.0053628 -0.014134 0.023964 0.013633 -0.0050824
2221 -0.019505 -0.055673 0.0020956 -0.011715 -0.012118
2222 -0.018543 -0.014011 0.016227 0.010316 0.085836
2223 -0.01361 -0.05362 -0.014831 -0.0056125 0.12029
2224 -0.011448 -0.049038 -0.0031397 -0.012411 0.091685
2225 -0.017235 -0.031287 -0.010128 0.0319 0.10214
2226 -0.011243 -0.020485 -0.00086664 0.048382 0.12408
2227 -0.015021 -0.022813 0.013125 0.092563 0.051738
2228 0.0043317 -0.029392 -0.0075635 0.073645 0.056202
2229 0.001824 -0.03331 0.009548 0.087126 0.030236
2230 -0.0063236 -0.052189 -0.0060404 0.014798 0.050871
2231 -0.011391 -0.019347 -0.0014989 0.031879 0.13955
2232 0.0075011 -0.036846 -0.017057 0.010901 0.13737
2233 0.0045135 -0.031654 0.011824 0.024652 0.14215
2234 -0.039264 -0.050763 -0.012124 -0.017347 0.136
2235 -0.0059518 -0.018331 0.014787 0.033545 0.1257
2236 -0.0080995 -0.0365 0.0047989 0.021076 0.17507
2237 -0.0042671 -0.042518 -0.0039395 0.021278 0.16127
2238 -0.0099347 -0.030227 -0.00025798 0.024069 0.17124
2239 0.0076076 -0.024405 0.0092636 0.0098308 0.14696
2240 -0.00661 -0.027154 -0.00067487 0.010562 0.11158
2241 -0.013208 -0.035132 -0.0076733 0.011394 0.069438
2242 -0.013295 -0.050721 -0.0030518 -0.0024149 0.084303
2243 -0.0037329 -0.039619 -0.0014702 0.0083966 0.083167
2244 -0.010251 -0.023548 -0.0040387 0.007298 0.074771
2245 -0.0062382 -0.034396 -0.0010171 0.022629 0.093146
2246 0.0042342 -0.036385 -0.016686 0.037091 0.13559
2247 -0.026703 -0.059423 -0.018144 0.081672 0.13587
2248 -0.024221 -0.032421 0.0011076 0.094174 0.13214
2249 -0.0090888 -0.02965 -0.00017088 0.12996 0.14817
2250 0.016024 -0.0081884 0.027441 0.10706 0.14609
2251 -0.006344 -0.049097 0.017062 0.076918 0.17626
2252 -0.0076417 -0.018285 0.0041238 0.04916 0.14374
2253 -0.0016893 -0.028234 -0.0022347 0.042091 0.19448
2254 -0.018747 -0.019482 0.0081469 0.036513 0.1704
2255 -0.030025 -0.046311 -0.014752 0.017974 0.10901
2256 0.023548 -0.024699 0.00099 0.021495 0.11743
2257 -0.01056 -0.019958 -0.0027884 0.033297 0.099367
2258 -0.0062275 -0.010946 -0.0011969 0.052478 0.094102
2259 -0.017025 -0.060885 -0.016105 0.0034198 0.082936
2260 -0.024573 -0.028713 -0.013814 0.041991 0.1214
2261 -0.0036704 -0.022942 -0.0048322 0.045953 0.18238
2262 0.017142 -0.0072501 0.019639 0.061974 0.2135
2263 -0.0026657 -0.040949 0.0096309 0.031286 0.20833
2264 -0.0025134 -0.014607 0.0035424 0.047097 0.15891
2265 -0.016481 -0.018166 -0.011826 0.038529 0.13914
2266 -0.0097886 -0.042984 -0.0070945 -0.00679 0.12164
2267 0.018934 -0.024513 0.0096871 0.10317 0.13173
2268 0.0026361 -0.023991 0.017549 0.15639 0.10652
2269 0.018658 -0.030409 0.02625 0.1453 0.10271
2270 -0.0025892 -0.034058 0.021822 0.1285 0.083124
2271 -0.0069368 -0.027756 0.017843 0.12865 0.1071
2272 0.0045155 -0.030985 0.039355 0.091489 0.15063
2273 0.0023679 -0.0089634 0.057116 0.05423 0.19705
2274 -0.0041597 -0.026522 0.050178 0.062432 0.218
2275 -0.0097074 -0.03238 0.03717 0.036393 0.19464
2276 -0.00064502 -0.0014488 0.067471 0.072515 0.15242
2277 -0.017573 -0.0018973 0.044223 0.047056 0.15396
2278 -0.01683 -0.032506 0.028144 0.031067 0.10517
2279 -0.014678 -0.024204 0.0049557 0.050799 0.12004
2280 0.028614 -0.013253 0.032677 0.0641 0.10659
2281 -0.0099032 -0.013261 0.018859 0.062472 0.10415
2282 0.030409 0.0024803 0.04128 0.1457 0.13754
2283 0.0023415 -0.036308 0.022402 0.12337 0.09967
2284 0.016484 -0.023937 0.037094 0.1512 0.15447
2285 0.014706 -0.033545 0.020085 0.16472 0.21097
2286 0.019799 -0.027974 0.031537 0.14274 0.19699
2287 -0.0031991 -0.016172 0.024818 0.13473 0.21062
2288 -0.0097867 -0.0066105 0.04334 0.092762 0.16406
2289 0.012436 0.003601 0.056891 0.11 0.12628
2290 -0.033752 -0.022747 0.031873 0.055315 0.08961
2291 -0.02033 -0.006586 0.066274 0.055556 0.090714
2292 -0.035417 -0.017944 0.058286 0.066828 0.11483
2293 -0.0056949 -0.0038229 0.067668 0.081269 0.10563
2294 -0.031603 -0.012251 0.064839 0.053441 0.084907
2295 -0.00044016 -0.0050299 0.092251 0.078752 0.12998
2296 -0.017698 0.0078917 0.071342 0.061694 0.10484
2297 0.0037446 -0.0014168 0.058784 0.1207 0.09309
2298 -0.016743 -0.0077153 0.072985 0.054057 0.087695
2299 -0.0054507 0.021126 0.088367 0.085188 0.11809
2300 -0.00056836 -0.020882 0.081468 0.14267 0.091173
2301 -0.006716 -0.0050407 0.07591 0.21322 0.078498
2302 -0.045554 -0.031689 0.045931 0.1315 0.052322
2303 0.0017487 0.010672 0.081003 0.14103 0.11534
2304 -0.00054892 0.0087839 0.073995 0.10081 0.078171
2305 0.0066734 0.015275 0.092736 0.10986 0.077885
2306 -0.022024 -0.0087431 0.10615 0.098888 0.090059
2307 -0.0081918 -0.017172 0.091069 0.08209 0.065063
2308 0.0096205 0.0011199 0.081501 0.079541 0.056638
2309 -0.0073071 -0.024059 0.066182 0.050203 0.074942
2310 -0.041075 -0.038567 0.058324 0.035494 0.080666
2311 -0.024042 -0.014005 0.069835 0.049865 0.057741
2312 -0.02876 -0.027544 0.060067 0.048157 0.071375
2313 -0.042338 -0.020972 0.067969 0.074598 0.061789
2314 -0.019065 -0.020311 0.06206 0.06885 0.089534
2315 0.024377 0.00090061 0.093652 0.10793 0.088538
2316 -0.011201 -0.019058 0.082333 0.10984 0.075192
2317 -0.0051482 -0.029366 0.082025 0.068504 0.047887
2318 0.014154 -0.018315 0.10307 0.10589 0.061801
2319 -0.030764 -0.018593 0.090718 0.092447 0.046765
2320 0.0053389 -0.012302 0.10364 0.079679 0.06817
2321 0.00057122 -0.01861 0.10852 0.08218 0.066044
2322 0.010954 -0.0050087 0.12432 0.076991 0.067978
2323 0.0022259 -0.026247 0.092074 0.069413 0.075473
2324 -0.0073917 -0.041616 0.064606 0.041294 0.026417
2325 -0.029799 -0.024894 0.061137 0.069866 0.030101
2326 -0.032207 -0.041243 0.038299 0.059847 0.034886
2327 -0.011235 -0.025651 0.07755 0.061559 0.02574
2328 -0.0080223 -0.0359 0.070672 0.07556 0.049094
2329 0.01295 -0.021628 0.077853 0.075062 0.062699
2330 0.0068725 -0.030087 0.086195 0.076433 0.046723
2331 -0.021115 -0.014525 0.082907 0.079165 0.050257
2332 -0.011913 -0.038783 0.059378 0.054156 0.068211
2333 -0.0063404 -0.019412 0.08055 0.066547 0.041316
2334 0.0071719 -0.03719 0.058891 0.030579 0.04009
2335 -0.0081257 -0.018429 0.060183 0.04711 0.025054
2336 -0.0036634 -0.039127 0.047914 0.040642 0.027149
2337 0.020359 -0.012186 0.064656 0.061653 0.038513
2338 0.030041 -0.041114 0.061407 0.028305 0.022727
2339 0.029874 -0.019443 0.056599 0.053456 0.016072
2340 0.0048861 -0.042241 0.057551 0.023008 0.010146
2341 0.0023084 -0.02844 0.065682 0.026389 0.0257
2342 0.012241 -0.033458 0.067304 0.042881 0.013095
2343 -0.0072268 -0.040487 0.069125 0.033352 0.008249
2344 -0.0098345 -0.039375 0.049697 0.023263 0.020803
2345 0.0010479 -0.027504 0.066518 0.045335 0.024048
2346 0.0059602 -0.017712 0.0628 0.039716 0.014612
2347 -0.0046174 -0.024701 0.057651 0.063118 0.047596
2348 0.012145 -0.013799 0.068843 0.053859 0.042751
2349 0.010497 -0.013368 0.069155 0.026431 0.020115
2350 0.0039697 -0.045916 0.038916 0.021042 0.017469
2351 0.005012 -0.020935 0.044798 0.018524 0.017094
2352 -0.0022356 -0.001883 0.068729 0.039445 0.012128
2353 -0.012033 -0.012091 0.050191 0.028977 -0.0037978
2354 -0.020751 -0.01723 0.029932 0.036988 -0.0025435
2355 -0.010349 -0.029868 0.033214 0.037569 -0.023999
2356 -0.0041661 -0.029427 0.040855 0.011401 0.012515
2357 -0.014634 -0.0043654 0.042137 0.017262 0.027729
2358 0.0054286 -0.038294 0.046999 0.0050738 -0.0073462
2359 -0.0066391 -0.016932 0.03392 0.010715 0.0017381
2360 0.022743 -0.0015708 0.048782 0.036647 0.0062624
2361 0.019396 -0.0074393 0.038433 0.017258 3.6748e-05
2362 0.031208 -0.0080878 0.031475 0.04193 0.029491
2363 -0.01439 -0.0065263 0.021406 0.0035611 0.0098454
2364 0.0061027 -0.00037474 0.040388 0.019233 -0.01474
2365 -0.0008849 0.00025679 0.040639 0.032034 -0.015326
2366 0.0058575 -0.0046017 0.020111 0.012145 -0.0050717
2367 0.01237 0.0014998 0.040793 0.017767 0.011963
2368 -0.0020578 -0.0010386 0.045294 0.0094183 -0.009763
2369 0.019805 0.0020329 0.023656 0.01363 0.011141
2370 -0.0023031 -0.0086656 0.043897 0.026851 -0.0079544
2371 -0.016531 -0.032084 0.0034988 -0.0077373 -0.01349
2372 0.014812 -0.0021825 0.02867 0.0095441 0.010264
2373 -0.006246 -0.020761 0.026592 0.0022256 0.0081386
2374 0.0036663 0.01264 0.034103 0.023547 -0.0026771
2375 -0.0062913 -0.006308 0.016695 -0.011731 0.0090572
2376 -0.0046889 -0.013276 0.017357 0.012 -0.0025485
2377 -0.020747 -0.022345 -0.022582 -0.014959 0.021246
2378 -0.019004 -0.014613 0.0032596 -0.016417 0.0030402
2379 0.0021882 -0.022492 0.0015212 0.0078043 0.028305
2380 0.010161 0.0012496 0.034463 0.031756 0.010999
2381 -0.026897 -0.019239 0.0013343 0.00069724 -0.0042268
2382 0.019175 0.020843 0.027416 0.035289 0.010097
2383 0.00048759 -0.0083658 0.012667 0.03115 0.010952
2384 -0.01994 -0.016194 -0.007141 -0.017128 -0.0060039
2385 -0.014738 0.0042773 0.021451 0.0051531 0.0085004
2386 -0.023665 0.00022878 0.011352 -0.039635 -0.0061452
2387 -0.006143 0.0015203 0.016394 -0.023864 -0.016571
2388 -0.022481 -0.033578 -0.0031048 -0.035963 -0.032307
2389 -0.024228 0.0084134 0.0063167 0.025409 -0.018972
2390 -0.019436 -0.0024251 8.2846e-06 -0.01347 -0.011748
2391 -0.020814 -0.0093536 -0.0059502 -0.027548 -0.0056136
2392 0.0045788 0.013008 0.015131 0.0021732 -0.0056493
2393 -0.0019388 0.010129 0.032943 0.0073247 -0.018755
2394 -0.00099644 0.026091 0.026535 0.035756 0.021409
2395 -0.013334 0.014742 0.014906 -0.025782 -0.024186
2396 -0.023532 0.00014402 0.0030676 -0.015381 -0.019552
2397 -0.013069 0.0051455 -0.0022508 -0.027399 -0.0044277
2398 -0.012027 0.0013771 0.016211 -0.005358 0.0026566
2399 -0.021685 -0.030201 -0.019728 -0.029987 -0.031509
2400 -0.015112 -0.0051999 -0.0066762 -0.056295 -0.024765
2401 -0.0099299 -0.0043784 -0.0066046 -0.036124 -0.02262
2402 0.019732 0.014393 0.012407 -0.036462 -0.036336
2403 -0.023025 -0.014195 -0.018742 -0.053351 -0.015752
2404 -0.0060728 -0.0055738 -0.00719 -0.033529 -0.046337
2405 0.0075795 0.021338 0.028612 0.0066321 0.015157
2406 -0.026918 -0.022331 -0.0066068 -0.044236 -0.052009
2407 -0.00072574 0.0083308 -0.0019053 -0.014765 -0.0047245
2408 0.0065766 -0.0029777 0.0053863 -0.021434 -0.04055
2409 -0.009911 -0.0060362 -0.0024422 -0.020772 -0.021246
2410 -0.0081387 -0.0024947 -0.0080306 -0.037821 -0.020732
2411 -0.0068663 -0.0024031 0.0031209 -0.012209 -0.029987
2412 -0.0042839 0.0062384 -0.0016275 -0.041988 -0.031983
2413 -0.010792 0.01688 0.00033404 -0.023466 -0.038309
2414 -0.013289 -0.010959 -0.0067544 -0.037725 -0.031384
2415 -0.019627 0.028793 0.0023771 -0.048613 -0.01576
2416 -0.010564 0.11319 0.010989 -0.015522 -0.022246
2417 -0.0058021 0.10597 0.0145 -0.02975 -0.011491
2418 -0.01262 0.065588 -0.00090819 -0.020879 -0.047767
2419 0.0031826 0.052189 0.033563 0.0080625 -0.023193
2420 -0.0096451 0.017981 -0.014655 -0.054106 -0.025868
2421 -0.030053 0.0080721 -0.017054 -0.016325 -0.035684
2422 -0.0099303 0.0064436 -0.019882 -0.036943 -0.03876
2423 -0.023518 0.016185 -0.0025004 -0.028462 -0.028655
2424 -0.0013756 0.012467 -0.016479 -0.0052102 -0.020671
2425 -0.020053 0.015338 0.0032727 -0.030679 -0.037727
2426 -0.020761 0.0013997 -0.018926 -0.022837 -0.033582
2427 -0.0068285 0.018151 -0.0025542 -0.015726 -0.022358
2428 -0.00096617 0.0078928 0.0040374 -0.017264 -0.0052538
2429 -0.031154 -0.021246 -0.015381 -0.051593 -0.052899
2430 -0.014661 -0.020754 -0.01841 -0.065512 -0.056095
2431 -0.0014691 -0.0028727 -0.013528 -0.04212 -0.041421
2432 -0.0075567 0.0067889 -0.029516 -0.046369 -0.018947
2433 -0.027394 0.0016204 -0.019415 -0.027317 -0.057892
2434 -0.039562 0.0074419 -0.015833 -0.017706 -0.062958
2435 0.0085404 0.0027634 -0.023932 -0.039084 -0.037704
2436 -0.0021873 0.014385 0.0026998 -0.038683 -0.031599
2437 -0.018585 -0.027394 -0.019869 -0.042451 -0.066565
2438 0.024457 0.026158 0.019643 0.0071301 -0.022411
2439 -0.01992 -0.0093305 -0.0099856 -0.053428 -0.056266
2440 -0.046178 -0.032689 -0.024454 -0.055567 -0.057132
2441 8.4526e-05 -0.016697 -0.0016524 -0.038746 -0.030438
2442 -0.0031831 -0.0008559 -0.0042609 -0.020194 -0.024973
2443 -0.014741 -0.018154 0.0050907 -0.048883 -0.041009
2444 -0.021648 -0.0027029 -0.0040878 -0.032001 -0.033305
2445 0.007104 0.013329 0.0041138 -0.0079297 -0.02839
2446 -0.029624 -0.02088 -0.011985 -0.029208 -0.061886
2447 0.0034087 -0.0041383 0.0068069 -0.038767 -0.062232
2448 -0.013689 -0.017557 -0.029192 -0.054265 -0.044707
2449 -0.0036466 -0.0041152 0.00919 -0.032674 -0.024703
2450 -0.0075542 -0.025244 -0.0050185 -0.050732 -0.061569
2451 0.00069813 -0.041762 -0.025277 -0.040581 -0.049304
2452 -0.01832 -0.036961 -0.021225 -0.04475 -0.05386
2453 -0.0010771 -0.022669 -0.0070138 -0.049048 -0.031246
2454 0.014875 -0.019208 -0.0058122 -0.016727 -0.045751
2455 0.0064776 -0.011526 -0.011521 -0.026625 -0.024187
2456 -0.0074001 -0.018305 -0.021479 -0.039144 -0.035493
2457 -0.0035077 -0.014943 -0.0013576 -0.012632 -0.027029
2458 -0.032535 -0.048582 -0.039496 -0.057741 -0.052834
2459 -0.038043 -0.02557 -0.024464 -0.065819 -0.04981
2460 -0.038511 -0.034878 -0.017863 -0.035298 -0.047516
2461 0.0073417 -0.034517 -0.021261 -0.028786 -0.034891
2462 -0.0082659 -0.025245 -0.0065098 -0.036495 -0.044567
2463 -0.032084 -0.062534 -0.047538 -0.087524 -0.061393
2464 -0.013431 -0.016872 -0.0011567 -0.028122 -0.044408
2465 -0.014359 -0.029051 -0.0095951 -0.036561 -0.056734
2466 -0.021356 -0.041399 -0.012874 -0.076799 -0.05021
2467 -0.010374 -0.057178 -0.027762 -0.061648 -0.061725
2468 -0.017842 -0.030476 -0.01059 -0.043256 -0.051291
2469 -0.014589 -0.042725 -0.0069789 -0.038675 -0.054887
2470 -0.011027 -0.037693 -0.017117 -0.070573 -0.043972
2471 -0.0017046 -0.031282 -0.021486 -0.061482 -0.056618
2472 -0.054092 -0.0789 -0.061944 -0.09495 -0.071144
2473 0.01261 -0.030529 -0.018963 -0.023659 -0.045129
2474 -0.018238 -0.029157 -0.017761 -0.062898 -0.071655
2475 -0.025215 -0.027706 -0.01311 -0.041986 -0.049201
2476 -0.032593 -0.033904 -0.010158 -0.039345 -0.058046
2477 -0.03202 -0.046453 -0.019306 -0.046563 -0.050052
2478 -0.0096081 -0.042921 -0.018365 -0.049972 -0.052438
2479 -0.0027758 -0.04627 -0.0086034 -0.05994 -0.061133
2480 -0.018963 -0.014068 -0.017652 -0.030549 -0.031029
2481 -0.035831 -0.041866 -0.0372 -0.067427 -0.062145
2482 -0.035929 -0.052425 -0.042799 -0.061776 -0.080461
2483 0.00060368 -0.038913 -0.016867 -0.062034 -0.018746
2484 -0.025934 -0.037872 -0.020956 -0.049403 -0.045112
2485 0.014338 -0.02532 0.004936 -0.053962 -0.058148
2486 -0.0096492 -0.036079 -0.0017225 -0.0248 -0.043533
2487 -0.036367 -0.046777 -0.016531 -0.078269 -0.057309
2488 -0.021895 -0.028136 -0.0019794 -0.061557 -0.035165
2489 -0.020042 -0.022584 0.010132 -0.045746 -0.06166
2490 -0.01311 -0.045073 0.00011372 -0.056524 -0.042766
2491 -0.0089374 -0.040021 -0.017245 -0.063923 -0.045882
2492 -0.0071151 -0.0471 -0.0037732 -0.068491 -0.070917
2493 -0.018373 -0.053418 -0.019102 -0.04536 -0.042913
2494 -0.03006 -0.040117 -0.0098301 -0.039968 -0.052349
2495 -0.002068 -0.062585 -0.034959 -0.055777 -0.070234
2496 -0.049886 -0.064254 -0.041367 -0.065716 -0.05965
2497 0.018427 -0.023552 0.010135 -0.00047409 -0.038336
2498 -0.050411 -0.052711 -0.024614 -0.021973 -0.023711
2499 -0.028539 -0.048739 -0.019372 -0.037461 -0.057677
2500 -0.0021262 -0.034198 -0.019291 -0.04093 -0.057043
2501 -0.035494 -0.035496 -0.017659 -0.036898 -0.071258
2502 -0.018831 -0.020654 -0.0032676 -0.0057968 -0.045084
2503 0.0064009 -0.022183 -0.0089361 -0.019155 -0.04283
2504 0.0066933 -0.041591 -0.024545 -0.034524 -0.078135
2505 0.017636 -0.02413 0.001087 -0.0031225 -0.037221
2506 0.00037798 -0.034978 0.00054859 -0.037161 -0.022757
2507 0.0067403 -0.038837 -0.0051199 -0.04978 -0.031213
2508 -0.0087573 -0.042775 -0.022388 -0.054018 -0.063578
2509 -0.010315 -0.037624 -0.0075267 -0.035227 -0.025704
2510 0.0059574 -0.027492 -0.010325 -0.036995 -0.04546
2511 0.01508 -0.021881 0.00056637 -0.041674 -0.036255
2512 -0.0093479 -0.049259 -0.022872 -0.049452 -0.053931
2513 -0.028555 -0.038118 -0.023321 -0.068621 -0.039967
2514 -0.030103 -0.042476 -0.032129 -0.041899 -0.039532
2515 -0.023631 -0.016385 -0.027317 -0.040788 -0.052568
2516 -0.029958 -0.021763 -0.021246 -0.028186 -0.026704
2517 0.013524 -0.014532 -0.011664 -0.034205 -0.059129
2518 0.0086763 -0.0087801 -0.023803 -0.035384 -0.024025
2519 -0.00043132 -0.045219 -0.027081 -0.047832 -0.071821
2520 0.001351 -0.040747 -0.02517 -0.032701 -0.051156
2521 -0.0011066 -0.031346 -0.018818 -0.017539 -0.065972
2522 -0.0097842 -0.034234 -0.015797 -0.0045777 -0.060308
2523 -0.019422 -0.032472 -0.007865 0.037724 -0.019643
2524 -0.01379 -0.030271 -0.016663 0.052625 -0.041109
2525 -0.034507 -0.046879 -0.0050019 0.077557 -0.053695
2526 -0.024695 -0.039138 -0.01509 0.082878 -0.05531
2527 -0.051102 -0.064586 -0.040049 0.01764 -0.065246
2528 0.01026 -0.032845 -0.012477 0.050191 -0.017822
2529 -0.026668 -0.021753 0.013304 0.025932 -0.041507
2530 -0.030045 -0.035212 -0.024414 -0.0049061 -0.017583
2531 -0.030143 -0.05973 -0.031863 -0.0095947 -0.034059
2532 -0.024871 -0.037299 -0.013511 -0.012543 -0.024395
2533 -0.0042283 -0.054447 -0.0011194 -0.0061017 -0.05247
2534 -0.0090659 -0.044806 -0.0091279 -0.01065 -0.0084359
2535 -0.0015436 -0.017174 -0.0025263 0.021411 -0.012622
2536 -0.0035912 -0.071423 -0.035865 -0.034567 -0.038857
2537 -0.00010883 -0.045121 -0.013403 -0.018766 -0.043963
2538 -0.018376 -0.04929 -0.041952 -0.031004 -0.054329
2539 0.012276 -0.023038 -0.00054011 -0.013373 -0.0048243
2540 -0.0049317 -0.022147 -0.0036886 -0.0033816 -0.02357
2541 -0.036639 -0.040255 -0.020997 -0.02352 -0.061286
2542 -0.002767 -0.031204 -0.014945 -0.012269 -0.032501
2543 -0.036255 -0.034122 -0.016284 -0.0019972 -0.052007
2544 -0.011622 -0.027121 -0.0057723 0.019764 -0.020753
2545 -0.02432 -0.030919 -0.0058108 0.041816 -0.057958
2546 -0.026118 -0.0066775 0.0028208 0.091357 -0.022304
2547 -0.016585 -0.027476 -0.021548 0.073509 -0.02403
2548 -0.034723 -0.049444 -0.017096 0.1024 -0.011415
2549 -0.05048 -0.030653 -0.0080346 0.10202 -0.029081
2550 -0.012688 -0.020331 0.00021699 0.14979 -0.015297
2551 0.0029242 -0.02863 0.0028685 0.13724 -0.040542
2552 -0.020863 0.0060717 0.0055601 0.13755 -0.021168
2553 -0.0051011 0.054903 0.016342 0.064297 -0.021564
2554 -0.011419 0.072515 0.010213 0.065959 -0.015549
2555 -0.0015863 0.070146 0.013315 0.05485 -0.019785
2556 -0.014294 0.065158 -0.015864 0.028922 -0.00057083
2557 -0.028192 0.033759 -0.0084121 0.040523 -0.030537
2558 -0.037069 0.028111 0.00014942 0.034375 -0.032062
2559 -0.016977 -0.0042377 -0.005789 0.022346 -0.022638
2560 -0.011475 0.0050139 0.0041025 0.071118 -0.019724
2561 -0.016582 0.0098254 0.0076341 0.11971 -0.0048892
2562 -0.01971 -0.030983 -0.0089044 0.11662 -0.039245
2563 -0.0095174 0.018168 0.011897 0.1647 -0.042671
2564 -0.013775 -0.01821 0.0078287 0.18401 -0.016566
2565 -0.016623 -0.021629 -0.0044297 0.17297 -0.0091719
2566 -0.05013 -0.004297 0.0074519 0.17266 -0.022118
2567 -0.007738 -0.0011755 -0.0026166 0.17333 -0.024023
2568 -0.027916 0.013226 -0.001835 0.12909 -0.027219
2569 -0.043383 -0.023582 -0.029053 0.071291 -0.037215
2570 -0.036641 -0.00019089 6.8075e-05 0.097372 -0.04038
2571 0.0044414 0.064691 0.01969 0.086464 -0.003086
2572 -0.020046 0.089022 0.0016512 0.074355 -0.040582
2573 -0.026974 0.1068 -0.0087173 0.058546 -0.022437
2574 -0.025891 0.076295 -0.0058457 0.056408 -0.032223
2575 -0.020669 0.047547 0.0035758 0.085099 -0.014159
2576 -0.043967 0.016868 -0.013973 0.081171 -0.030744
2577 -0.038544 0.02369 0.002419 0.1531 -0.0459
2578 -0.064142 0.0036913 -0.017519 0.17644 -0.045336
2579 -0.02994 0.0089428 -0.018308 0.1796 -0.018431
2580 -0.047427 -0.015896 -0.0060664 0.19917 -0.0077671
2581 -0.027745 0.011206 0.010735 0.17525 -0.034323
2582 -0.015593 0.020997 0.015597 0.10955 -0.021079
2583 -0.01705 0.015059 0.024968 0.093161 0.0031758
2584 -0.026518 0.04331 0.03865 0.10002 0.0024201
2585 -0.033606 0.080652 0.017251 0.058354 -0.0014955
2586 -0.020983 0.11272 0.030783 0.10867 -0.0064612
2587 -0.012991 0.11357 0.010764 0.087647 -0.0080469
2588 -0.030578 0.095287 0.014966 0.086788 0.0017074
2589 0.012334 0.096408 0.014798 0.09884 -0.010648
2590 0.0084263 0.13164 0.018849 0.1643 0.012686
2591 -0.017911 0.137 0.010691 0.21337 -0.02016
2592 -0.034179 0.13467 0.024582 0.22229 0.013705
2593 -0.018817 0.12427 0.034214 0.23839 -0.011181
2594 -0.043454 0.043836 0.0064754 0.16462 -0.029657
2595 -0.031942 0.033707 0.014507 0.12684 -0.032702
2596 -0.02394 0.037069 0.039888 0.114 -0.019808
2597 0.011383 0.07679 0.03943 0.14544 -0.0008837
2598 -0.025555 0.062412 0.040002 0.10295 -0.024159
2599 -0.026562 0.073043 0.060903 0.14487 -0.013925
2600 -0.01339 0.083125 0.061105 0.11453 0.027709
2601 -0.018728 0.13454 0.063126 0.10684 -0.033266
2602 -0.031735 0.11525 0.061378 0.10083 0.0041179
2603 -0.035523 0.12771 0.032309 0.1687 -0.032288
2604 -0.046271 0.14866 0.036521 0.20793 -0.031553
2605 -0.019848 0.1875 0.042752 0.22181 -0.029789
2606 -0.041636 0.15366 0.037894 0.21373 -0.0075848
2607 -0.026084 0.15321 0.035076 0.17648 -0.0073305
2608 -0.056461 0.090797 0.018097 0.10664 0.010444
2609 -0.049429 0.1029 0.018659 0.13837 -0.0027019
2610 -0.047116 0.05129 0.01221 0.09652 -0.020028
2611 -0.036104 0.075412 0.028062 0.11903 -0.026243
2612 -0.031412 0.096103 0.054063 0.12538 -0.0047289
2613 -0.0071594 0.087685 0.032635 0.099815 0.018515
2614 -0.015927 0.086096 0.045896 0.11923 -0.00019026
2615 -0.0059047 0.079118 0.022158 0.12836 0.014524
2616 -0.034352 0.12244 0.0068896 0.075639 0.011508
2617 -0.00824 0.19509 0.043931 0.11582 -0.020007
2618 -0.053618 0.18392 0.055393 0.099162 -0.031183
2619 -0.027945 0.16 0.051174 0.1026 0.0027913
2620 -0.0095429 0.15412 0.064326 0.093285 0.0074057
2621 -0.031011 0.081747 0.042567 0.081496 -0.01451
2622 -0.018468 0.10192 0.066569 0.12058 -0.017856
2623 -0.034716 0.08416 0.03106 0.097909 0.018529
2624 -0.037733 0.063331 0.026852 0.083711 0.043113
2625 0.015489 0.090803 0.063744 0.10926 0.076547
2626 -0.043299 0.049534 0.034745 0.076603 0.016532
2627 -0.020166 0.087036 0.032287 0.092475 0.064126
2628 -0.032334 0.089147 0.016938 0.071286 -0.01835
2629 -0.038802 0.1023 0.0090898 0.065118 0.0080545
2630 -0.023849 0.12225 0.051731 0.074139 -0.0067311
2631 -0.050257 0.063562 0.015423 0.059821 -0.013057
2632 -0.051975 0.077874 0.025494 0.075722 0.017328
2633 -0.047082 0.097425 0.033546 0.086774 0.030872
2634 -0.01679 0.10495 0.045948 0.062865 0.079736
2635 -0.049187 0.076828 0.054469 0.078757 0.07584
2636 -0.016105 0.08857 0.055311 0.059038 0.068625
2637 -0.040133 0.083561 0.038662 0.064589 0.030679
2638 -0.01994 0.097223 0.038914 0.056321 0.010363
2639 -0.040798 0.10107 0.035645 0.041072 0.0021777
2640 -0.044106 0.16634 0.044027 0.047774 0.00072206
2641 -0.036133 0.17956 0.052228 0.069485 0.023136
2642 -0.032511 0.146 0.05723 0.059447 0.0015107
2643 -0.034959 0.09785 0.012752 0.059518 0.00080502
2644 -0.032856 0.079832 0.020253 0.03605 0.043999
2645 -0.043044 0.063773 -0.010325 0.022321 0.060494
2646 -0.049571 0.069315 0.018776 0.033653 0.077908
2647 -0.056389 0.055756 0.012718 0.042534 0.058262
2648 -0.024137 0.070918 0.024489 0.038285 0.033497
2649 -0.019374 0.081789 0.025921 0.051077 0.0017309
2650 -0.017362 0.069451 0.025472 0.055148 0.0086853
2651 -0.01593 0.10228 0.038074 0.06972 0.0142
2652 -0.021157 0.088894 0.031926 0.055981 -0.0082561
2653 -0.001835 0.076566 0.024257 0.039053 0.015438
2654 0.014777 0.060347 0.034209 0.033134 0.0089925
2655 -0.02769 0.059289 0.01373 0.016806 -0.0063931
2656 -0.055898 0.07373 -0.011748 -0.014823 0.034211
2657 -0.026386 0.074232 0.0032933 0.017349 0.058626
2658 -0.044233 0.094993 0.013025 0.00789 0.07589
2659 -0.039321 0.14685 0.022116 0.051571 0.059064
2660 -0.033178 0.13641 0.040678 0.057713 0.035658
2661 -0.054276 0.10596 0.01169 -0.00076562 -0.0067572
2662 -0.024834 0.088479 0.025701 0.027386 0.025737
2663 -0.025021 0.075041 0.014233 0.0053873 -0.0020586
2664 -1.8996e-05 0.096652 0.022894 0.034899 0.030706
2665 -0.047457 0.045764 -0.0052243 -0.01425 -0.0237
2666 -0.034834 0.064925 0.0033173 -0.0011384 0.025294
2667 0.013138 0.060397 0.038609 0.026923 0.037519
2668 -0.0027696 0.045698 0.01421 -0.0014554 0.076013
2669 -0.021617 0.0322 -0.008728 0.006626 0.062807
2670 -0.030225 0.024631 -0.0033365 -0.0045325 0.084212
2671 -0.064732 0.029813 -0.030555 -0.0078311 0.028936
2672 -0.02273 0.037995 0.00089662 0.0032904 0.04332
2673 -0.023208 0.068006 0.0064882 0.031302 0.040835
2674 -0.024545 0.047228 -0.0033803 -0.011187 0.026619
2675 -0.005713 0.065279 0.0089113 0.00016474 0.027333
2676 -0.046521 0.060301 0.0091528 -0.010224 0.0015776
2677 -0.033288 0.046462 -0.0055356 -0.013122 0.012452
2678 0.00054406 0.064844 0.010406 -0.0057709 0.0010962
2679 -0.014614 0.056985 0.0096375 0.016231 0.032751
2680 -0.035131 0.054137 0.0065491 -0.018318 0.013095
2681 -0.042389 0.031948 -0.017649 -0.017897 -0.0045308
2682 0.0013835 0.04499 0.0074422 -0.011795 0.021434
2683 -0.033264 0.032201 -0.032266 0.00035637 -0.017922
2684 -0.042482 0.0045928 -0.023555 -0.031252 -0.023458
2685 -0.018439 0.051164 0.0063968 0.018529 0.037866
2686 -0.021517 0.039356 0.0016284 0.013801 0.0050408
2687 -0.012535 0.065187 0.0056199 -0.0049378 0.037025
2688 -0.011562 0.043529 0.016521 -0.010736 0.036389
2689 -0.04464 0.01658 -0.038997 -0.011325 0.042174
2690 -0.039498 0.021862 -0.028265 -0.017673 0.026158
2691 -0.027285 0.016583 -0.010354 -0.033012 0.0014124
2692 -0.017443 0.038225 -0.0047723 -0.0016205 0.0033767
2693 -0.0026705 0.017676 -0.00087073 -0.029919 -0.020749
2694 -0.021488 0.040568 0.0031708 0.0053924 0.039835
2695 -0.042756 0.02661 0.0072724 -0.014986 0.02735
2696 -0.00093345 0.068301 0.041214 0.029885 0.00097399
2697 -0.041121 0.026133 0.016665 -0.0073033 -0.019912
2698 -0.017119 0.042214 0.023297 0.0046782 -0.0068774
2699 -0.026176 0.013546 -0.0053414 -0.01003 -0.013473
2700 -0.021584 0.022807 -0.0077499 -0.034279 -0.011989
2701 -0.010632 0.030349 8.1701e-05 0.0057525 0.0056356
2702 -0.039359 0.01553 -0.0097867 -0.047196 -0.02263
2703 -0.013167 0.028222 0.016145 0.012905 -0.013816
2704 -0.017125 -0.0015467 -0.0058736 -0.0099531 0.0077285
2705 -0.038932 -0.0016752 -0.011202 -0.010202 -0.0027671
2706 -0.0077898 0.010376 -0.00086053 -0.02126 0.032777
2707 -0.062527 -0.020892 -0.023919 -0.036459 -0.0040985
2708 -0.024875 0.017979 -0.0069774 -0.026357 -0.023954
2709 -0.041613 0.010671 -0.0089959 -0.025956 -0.02456
2710 -0.03089 -0.0052476 -0.0069043 -0.026784 -0.018756
2711 -0.039438 -0.025956 -0.035693 -0.051893 -0.034781
2712 -0.036946 -0.015285 -0.032621 -0.052201 -0.0099669
2713 -0.036983 -0.035733 -0.03938 -0.06296 -0.013603
2714 -0.045381 0.00077849 -0.0079981 -0.032559 0.0011817
2715 -0.033629 -0.02371 -0.044857 -0.063567 -0.022954
2716 -0.034386 -0.0033285 -0.019475 -0.049796 -0.0073496
2717 -0.0068939 0.020303 -0.0090334 -0.026324 -0.013445
2718 -0.018892 0.011015 -0.0022219 -0.031763 -0.008831
2719 0.0054009 0.0082561 0.01236 -0.028751 0.027553
2720 0.043193 -0.0045924 -0.0031288 -0.0071998 -0.044812
2721 0.020996 -0.015511 -0.035957 -0.039838 -0.011208
2722 0.058418 0.014901 0.0014143 -0.016467 0.0026863
2723 0.07542 0.038352 0.024686 -0.021135 0.0041806
2724 0.036813 -0.019876 -0.013533 -0.045234 -0.017625
2725 0.007165 -0.0016047 -0.020231 -0.019293 0.0093493
2726 -0.026973 -0.025543 -0.025019 -0.033741 -0.036996
2727 -0.00078026 -0.0018117 -0.031388 -0.05042 -0.011562
2728 -0.044328 -0.02156 -0.051266 -0.059338 -0.045748
2729 -0.0033355 0.029931 -0.022165 -0.034617 0.0016066
2730 -0.0033432 -0.015077 -0.040113 -0.064195 -0.0052091
2731 0.0061292 0.010624 -0.013202 -0.016844 -0.017285
2732 0.0068415 0.016456 0.0053999 -0.00090238 -0.01074
2733 -0.021946 0.0059774 -0.016889 -0.042901 -0.043946
2734 0.043606 0.034479 0.003453 -0.022129 -0.0013418
2735 0.038949 -0.00079951 -0.025395 -0.015888 -0.024208
2736 0.051191 -0.002228 -0.027324 -0.026537 -0.023643
2737 0.022733 0.0025435 -0.024422 -0.047195 -0.025939
2738 0.038266 0.0057551 -0.0034708 -0.029824 -0.013785
2739 0.045788 -0.015993 -0.014569 -0.075382 -0.02963
2740 0.01503 -0.0003019 -0.025648 -0.044261 -0.045506
2741 0.016973 0.0066096 -0.029686 -0.022199 -0.048352
2742 -0.0013348 -0.039299 -0.028185 -0.066298 -0.040447
2743 0.053658 -0.016167 -0.015563 -0.055626 -0.034473
2744 0.0705 0.0013142 0.0043585 -0.043345 -0.035269
2745 0.061402 0.0062957 -0.00094991 -0.052773 -0.030594
2746 0.037965 -0.011603 -8.3516e-06 -0.052472 -0.05994
2747 0.087787 -0.011411 -0.0001168 -0.037861 -0.024966
2748 0.054709 -0.01606 -0.0028552 -0.041509 -0.035161
2749 0.037022 -0.0064982 0.0064563 -0.070658 -0.040317
2750 0.013234 -0.038837 -0.015862 -0.082566 -0.054493
2751 0.046496 0.0060549 -0.0033606 -0.027065 -0.032288
2752 0.044519 -0.034874 -0.005609 -0.069253 -0.032024
2753 0.025521 -0.029652 -0.0039075 -0.043402 -0.04689
2754 0.034543 -0.045331 -0.0028159 -0.05533 -0.054615
2755 0.034776 -0.040049 -0.028464 -0.079629 -0.066831
2756 0.031198 -0.034358 0.0044472 -0.053407 -0.031177
2757 0.067311 -0.028676 0.020809 -0.046246 -0.027672
2758 0.044803 -0.028704 -0.01286 -0.047965 -0.029078
2759 0.033905 -0.038943 0.012352 -0.061283 -0.036374
2760 0.054918 -0.025611 0.026263 -0.034452 -0.03684
2761 0.05317 -0.02433 0.012075 -0.04847 -0.051805
2762 0.057382 -0.0093584 0.0076565 -0.043159 -0.042101
2763 0.041695 -0.045277 0.0056081 -0.040397 -0.050387
2764 0.030627 -0.035275 -0.0015004 -0.059386 -0.043282
2765 0.054599 -0.041714 -0.0033888 -0.052944 -0.041248
2766 0.089792 -0.020442 0.039453 -0.0082129 -0.033324
2767 0.058244 -0.023571 0.020344 -0.049261 -0.049429
2768 0.041937 -0.032859 -0.0037142 -0.05097 -0.063375
2769 0.055079 -0.025268 -0.0063426 -0.033079 -0.046441
2770 0.044871 -0.044586 0.006869 -0.031047 -0.022196
2771 0.027864 -0.050645 -0.011889 -0.076436 -0.048592
2772 0.041936 -0.046163 -0.0048779 -0.057184 -0.049388
2773 0.028588 -0.038632 -0.021936 -0.037903 -0.045083
2774 0.028721 -0.04837 -0.0053248 -0.060741 -0.047139
2775 0.056033 -0.038229 0.0097367 -0.04039 -0.027725
2776 0.048995 -0.043787 0.013528 -0.068568 -0.04221
2777 0.050748 -0.026426 0.02043 -0.067437 -0.047646
2778 0.04387 -0.048324 -0.00030861 -0.054735 -0.050332
2779 0.051563 -0.058112 -0.012747 -0.053674 -0.051297
2780 0.039755 -0.041381 -0.0033955 -0.046243 -0.020623
2781 0.093877 -0.056049 0.0065161 -0.046581 -0.037989
2782 0.06836 -0.044408 0.019038 -0.06281 -0.034674
2783 0.035502 -0.057626 -0.013911 -0.073268 -0.02323
2784 0.018854 -0.064725 -0.0038893 -0.077237 -0.050476
2785 0.041997 -0.076073 -0.016418 -0.081855 -0.047902
2786 0.019649 -0.062772 0.012594 -0.049384 -0.055727
2787 0.038031 -0.03226 0.014195 -0.049662 -0.028933
2788 0.017354 -0.068619 -0.011183 -0.085341 -0.053159
2789 0.034126 -0.037837 -0.00037151 -0.064889 -0.012534
2790 -0.0043115 -0.042246 -0.01961 -0.065458 -0.03254
2791 0.0063808 -0.038574 0.010402 -0.049107 -0.049606
2792 0.010873 -0.052523 -4.685e-05 -0.063355 -0.038231
2793 0.0012456 -0.050011 -0.024275 -0.063904 -0.033967
2794 0.022378 -0.07961 -0.036364 -0.092482 -0.050933
2795 0.04159 -0.044728 -0.0051722 -0.058021 -0.023608
2796 0.031783 -0.032667 -0.013051 -0.044679 -0.064604
2797 0.043565 -0.046415 -0.012059 -0.037568 -0.05002
2798 0.028937 -0.018994 0.0019425 -0.072626 -0.032065
2799 0.01243 -0.051642 -0.018036 -0.067325 -0.025701
2800 0.024952 -0.05603 -0.016824 -0.049084 -0.036637
2801 0.0038344 -0.047799 -0.020203 -0.066602 -0.056862
2802 -0.019943 -0.067767 -0.021121 -0.070631 -0.042568
2803 0.043249 -0.049406 -0.01888 -0.065909 -0.054404
2804 0.029722 -0.033674 0.0010718 -0.032478 -0.031109
2805 0.0077939 -0.053013 -0.024197 -0.069196 -0.057095
2806 0.035676 -0.048351 0.012635 -0.051845 -0.021361
2807 0.029189 -0.08386 -0.0054635 -0.076423 -0.042786
2808 0.016731 -0.062428 0.006768 -0.033102 -0.048292
2809 0.055583 -0.035437 0.01018 -0.05239 -0.029098
2810 -0.00090431 -0.074805 -0.011789 -0.071829 -0.050314
2811 0.011158 -0.053704 -0.0033573 -0.068018 -0.060689
2812 -0.00030959 -0.070392 -0.028176 -0.072706 -0.064075
2813 0.049413 -0.044161 -0.011424 -0.047005 -0.023161
2814 0.020155 -0.080509 -0.037503 -0.10055 -0.052616
2815 0.014287 -0.083428 -0.014711 -0.086972 -0.027652
2816 0.02971 -0.075906 -0.01107 -0.05488 -0.052788
2817 0.0085422 -0.067615 -0.012828 -0.072119 -0.047173
2818 0.0096646 -0.058793 -0.0059364 -0.084957 -0.030089
2819 -0.011073 -0.065452 -0.018015 -0.093206 -0.070775
2820 0.012619 -0.05172 0.013957 -0.045034 -0.05522
2821 -0.010178 -0.072788 -0.039802 -0.071123 -0.051956
2822 0.016734 -0.063847 -0.01656 -0.070582 -0.051982
2823 0.010076 -0.067385 -0.0026787 -0.05941 -0.066717
2824 0.038079 -0.051714 -0.00061711 -0.036649 -0.029103
2825 0.0028511 -0.077222 -0.016846 -0.051577 -0.033589
2826 -0.010347 -0.076091 -0.039074 -0.067906 -0.035274
2827 -0.0084042 -0.076069 -0.019822 -0.054144 -0.03781
2828 0.0038482 -0.055008 -0.016021 -0.061853 -0.044386
2829 -0.0057394 -0.083486 -0.032069 -0.085781 -0.046781
2830 -0.024727 -0.072925 -0.025218 -0.09616 -0.048097
2831 0.00027527 -0.072273 -0.010956 -0.030578 -0.038273
2832 -0.0050324 -0.073052 -0.030265 -0.075247 -0.058408
2833 0.01548 -0.04757 0.0034269 -0.058126 -0.052714
2834 -0.026758 -0.085739 -0.026402 -0.066814 -0.0677
2835 -0.013945 -0.096257 -0.04271 -0.093963 -0.055856
2836 -0.034593 -0.10439 -0.053928 -0.10231 -0.090411
2837 -0.0059506 -0.070204 -0.018387 -0.06332 -0.052067
2838 0.014462 -0.073883 -0.016025 -0.065808 -0.046683
2839 -0.027586 -0.085771 -0.023194 -0.081477 -0.046458
2840 -0.033543 -0.09332 -0.034312 -0.10466 -0.080154
2841 -0.014731 -0.066028 -0.028721 -0.053894 -0.04885
2842 -0.013749 -0.090866 -0.018839 -0.098732 -0.051265
2843 0.0083236 -0.050355 -0.0068776 -0.033951 -0.021261
2844 0.022576 -0.032693 0.00050398 -0.03991 -0.040087
2845 -0.030482 -0.091702 -0.041264 -0.069558 -0.076012
2846 -0.012599 -0.06086 -0.013653 -0.042067 -0.030828
2847 -0.032997 -0.062769 -0.021711 -0.043315 -0.047014
2848 -0.021965 -0.062657 -0.02087 -0.058294 -0.083979
2849 -0.037202 -0.090106 -0.028778 -0.085252 -0.054055
2850 -0.03322 -0.094974 -0.034127 -0.091721 -0.073761
2851 -0.013948 -0.065543 -0.025315 -0.064189 -0.055046
2852 -0.010925 -0.037891 -0.0023436 -0.055048 -0.053032
2853 -0.036083 -0.06434 -0.033522 -0.075756 -0.047158
2854 -0.0389 -0.086698 -0.03983 -0.094195 -0.060773
2855 0.0039719 -0.064627 -0.015429 -0.073634 -0.051259
2856 -0.033056 -0.062785 -0.024487 -0.071132 -0.049335
2857 -0.030883 -0.089484 -0.049296 -0.090161 -0.07023
2858 -0.004951 -0.053842 -0.0098643 -0.076359 -0.061406
2859 -0.0083486 -0.071961 -0.023613 -0.071938 -0.057692
2860 -0.049396 -0.10597 -0.042941 -0.10441 -0.058158
2861 -0.030944 -0.085868 -0.02393 -0.094965 -0.072363
2862 -0.025502 -0.076356 -0.027688 -0.054303 -0.074419
2863 -0.053979 -0.084735 -0.022646 -0.086802 -0.065445
2864 -0.0031468 -0.078333 -0.019745 -0.06298 -0.06638
2865 -0.044724 -0.096501 -0.028143 -0.063489 -0.065966
2866 -0.047822 -0.07292 -0.014922 -0.049738 -0.061992
2867 -0.03407 -0.067808 -0.0096803 -0.069326 -0.058367
2868 -0.062147 -0.096177 -0.051819 -0.063315 -0.072723
2869 -0.046615 -0.10147 -0.046907 -0.088663 -0.083019
2870 -0.015063 -0.059124 -0.019736 -0.061772 -0.069754
2871 -0.0349 -0.075042 -0.027414 -0.05365 -0.06284
2872 -0.0076579 -0.035161 -0.0073925 -0.050299 -0.058386
2873 -0.045366 -0.086959 -0.021721 -0.10533 -0.061241
2874 -0.022983 -0.074688 -0.026509 -0.053006 -0.073747
2875 -0.041491 -0.074906 -0.018858 -0.077894 -0.060403
2876 -0.053768 -0.081685 -0.035826 -0.075693 -0.063518
2877 -0.057256 -0.063673 -0.0085347 -0.077932 -0.078974
2878 -0.037394 -0.065682 -0.010133 -0.0589 -0.04419
2879 -0.060801 -0.07618 -0.026802 -0.089359 -0.087095
2880 -0.004059 -0.066509 -0.03145 -0.056527 -0.069891
2881 -0.034737 -0.051427 -0.0082085 -0.040146 -0.059327
2882 -0.040004 -0.074256 -0.040217 -0.079114 -0.077272
2883 -0.046212 -0.059844 -0.022745 -0.056453 -0.066198
2884 -0.05244 -0.086183 -0.041234 -0.082811 -0.092574
2885 -0.040407 -0.056451 -0.021512 -0.06654 -0.07962
2886 -0.028975 -0.068889 -0.015251 -0.069288 -0.070295
2887 -0.060883 -0.073148 -0.030889 -0.061877 -0.070221
2888 -0.03019 -0.063746 -0.022478 -0.060006 -0.050007
2889 -0.046698 -0.059565 -0.031186 -0.056894 -0.067352
2890 -0.037485 -0.061673 -0.021235 -0.079443 -0.041098
2891 -0.061873 -0.050122 -0.023463 -0.042871 -0.061204
2892 -0.050701 -0.09427 -0.048121 -0.10695 -0.072759
2893 -0.051498 -0.058059 -0.01049 -0.044808 -0.048335
2894 -0.066576 -0.064607 -0.031998 -0.080057 -0.063071
2895 -0.056824 -0.047446 0.00063325 -0.055175 -0.063926
2896 -0.033981 -0.041174 -0.0074152 -0.054964 -0.047412
2897 -0.070999 -0.081293 -0.023954 -0.074222 -0.044928
2898 -0.061267 -0.087571 -0.023422 -0.072031 -0.064213
2899 -0.051464 -0.0527 -0.027931 -0.07248 -0.043049
2900 -0.019032 -0.064038 -0.017169 -0.059278 -0.046145
2901 -0.072349 -0.079587 -0.036787 -0.087467 -0.05402
2902 -0.049947 -0.066895 -0.019796 -0.053665 -0.057976
2903 -0.073555 -0.069164 -0.049084 -0.089314 -0.085662
2904 -0.039682 -0.059882 -0.0052828 -0.041252 -0.054497
2905 -0.04976 -0.055411 -0.018381 -0.049361 -0.035333
2906 -0.014158 -0.050749 -0.01302 -0.057089 -0.063929
2907 -0.062195 -0.075017 -0.023918 -0.071178 -0.056554
2908 -0.069693 -0.079546 -0.029667 -0.10367 -0.06427
2909 -0.030341 -0.064724 -0.039455 -0.068855 -0.061286
2910 -0.065478 -0.10193 -0.048183 -0.090544 -0.071352
2911 -0.059666 -0.077881 -0.034942 -0.068022 -0.078807
2912 -0.067333 -0.08136 -0.03398 -0.072461 -0.084233
2913 -0.054521 -0.063618 -0.035899 -0.051489 -0.068549
2914 -0.044769 -0.066227 -0.0099772 -0.064418 -0.071884
2915 -0.033956 -0.063295 -0.028896 -0.073466 -0.05706
2916 -0.044964 -0.059664 -0.0074441 -0.077675 -0.044796
2917 -0.036722 -0.041292 -0.011953 -0.037413 -0.052111
2918 -0.038979 -0.056941 -0.011531 -0.036252 -0.047457
2919 -0.067347 -0.057829 -0.020239 -0.06401 -0.068543
2920 -0.052735 -0.066608 -0.024878 -0.064869 -0.049518
2921 -0.042002 -0.067696 -0.012486 -0.064788 -0.065224
2922 -0.0524 -0.080765 -0.025005 -0.064586 -0.08017
2923 -0.029348 -0.060883 -0.029603 0.018235 -0.050095
2924 -0.024445 -0.047392 -0.014542 0.010247 -0.056801
2925 -0.063983 -0.07129 -0.04272 -0.0036617 -0.097247
2926 -0.04309 -0.058129 -0.012639 0.03973 -0.054972
2927 -0.079368 -0.098647 -0.032347 0.015161 -0.068978
2928 -0.052666 -0.043065 -0.0082455 0.061203 -0.072764
2929 -0.037183 -0.073754 -0.028624 0.0084941 -0.056169
2930 -0.016071 -0.018742 -0.0027923 0.034956 -0.063075
2931 -0.051839 -0.052251 -0.0089308 -0.007403 -0.042771
2932 -0.063806 -0.071019 -0.027429 -0.035592 -0.073186
2933 -0.064794 -0.075928 -0.027208 -0.06004 -0.055342
2934 -0.042472 -0.054206 -0.016296 -0.021739 -0.060488
2935 -0.038809 -0.056455 0.0075854 -0.011667 -0.044024
2936 -0.048437 -0.049933 -0.001093 -0.040986 -0.053619
2937 -0.049454 -0.037912 0.023949 0.0060557 -0.060535
2938 -0.041662 -0.05371 0.01475 -0.016183 -0.057711
2939 -0.06801 -0.050589 0.022542 0.0018786 -0.052566
2940 -0.046587 -0.044007 0.023223 0.07707 -0.051692
2941 -0.041675 -0.074626 -0.020685 0.041112 -0.056968
2942 -0.054683 -0.050064 0.0090663 0.062583 -0.060843
2943 -0.06663 -0.054783 -0.0089621 0.054894 -0.076359
2944 -0.052658 -0.068831 -0.00058058 0.050466 -0.053035
2945 -0.048526 -0.04646 0.015321 0.070157 -0.05847
2946 -0.037723 -0.032528 -0.0026875 0.050049 -0.071296
2947 -0.030161 -0.038567 0.023454 0.0051302 -0.0021417
2948 -0.068079 -0.073065 0.0049956 -0.0057783 -0.012357
2949 -0.062326 -0.050073 -0.017173 -0.0065768 -0.005163
2950 -0.030534 -0.037402 0.026979 0.0077346 0.020601
2951 -0.067031 -0.06551 0.02652 -0.039824 0.032196
2952 -0.050259 -0.037989 0.034232 0.028458 0.03347
2953 -0.025327 -0.027777 0.029813 0.031169 0.084104
2954 -0.061754 -0.048466 0.027355 0.0459 0.018529
2955 -0.066312 -0.056934 0.0092265 0.067932 0.051313
2956 -0.05323 -0.030873 0.031478 0.097463 0.10285
2957 -0.054287 -0.050731 0.03776 0.11198 0.098022
2958 -0.040515 -0.04078 0.048631 0.14164 0.12906
2959 -0.056583 -0.046468 0.017493 0.081948 0.12655
2960 -0.07969 -0.047757 0.016434 0.065999 0.098104
2961 -0.076258 -0.052105 0.011966 0.046581 0.11527
2962 -0.052115 -0.045674 0.025977 0.044542 0.13103
2963 -0.058693 -0.040632 0.036709 0.041484 0.11988
2964 -0.028651 -0.040911 0.028381 0.020975 0.11242
2965 -0.072248 -0.038519 0.024602 0.023416 0.1177
2966 -0.060916 -0.027518 0.043044 0.039918 0.12656
2967 -0.021354 -0.036656 0.050955 0.074189 0.15077
2968 -0.056101 -0.043905 0.029847 0.10857 0.11915
2969 -0.044409 -0.028093 0.042218 0.14914 0.14688
2970 -0.072917 -0.022511 0.04286 0.17916 0.15619
2971 -0.066694 -0.05904 0.032131 0.15661 0.11469
2972 -0.075272 -0.024438 0.024633 0.11301 0.13659
2973 -0.035739 -0.044017 0.057264 0.12472 0.16799
2974 -0.047277 -0.023105 0.042706 0.09063 0.15225
2975 -0.064875 -0.047554 0.016998 0.060181 0.13352
2976 -0.035312 -0.014932 0.046889 0.063862 0.16471
2977 -0.08991 -0.072341 0.017351 0.020214 0.15733
2978 -0.071728 -0.046309 -0.00043773 0.019175 0.11343
2979 -0.077005 -0.055898 0.0079238 0.032867 0.14736
2980 -0.079503 -0.053036 0.0085354 0.017768 0.10974
2981 -0.058001 -0.032895 0.023567 0.03459 0.15354
2982 -0.052458 -0.028983 0.034068 0.070231 0.13996
2983 -0.038506 -0.055192 0.02735 0.10738 0.16522
2984 -0.027284 -0.03645 0.050242 0.14165 0.15986
2985 -0.072821 -0.052249 0.020753 0.12788 0.11681
2986 -0.038819 -0.037627 0.034765 0.17496 0.11273
2987 -0.032196 -0.018846 0.031926 0.16529 0.17741
2988 -0.069064 -0.070644 -0.016492 0.06476 0.1282
2989 -0.064982 -0.027833 0.030469 0.084701 0.13401
2990 -0.050409 -0.025781 0.018281 0.053273 0.15537
2991 -0.062797 -0.051289 -0.010688 0.058544 0.11794
2992 -0.052485 -0.039308 0.021404 0.066966 0.081233
2993 -0.046772 -0.041596 0.037496 0.079407 0.11805
2994 -0.05887 -0.061775 0.0051771 0.029229 0.096921
2995 -0.073198 -0.059873 0.042749 0.05141 0.10155
2996 -0.063085 -0.027532 0.03248 0.061691 0.11871
2997 -0.071103 -0.04862 0.046582 0.051373 0.13822
2998 -0.06202 -0.063969 0.037823 0.059234 0.16474
2999 -0.073178 -0.043847 0.029255 0.1136 0.1304
3000 -0.067456 -0.064856 0.023786 0.16582 0.15666
3001 -0.083923 -0.087174 0.007238 0.1533 0.062482
3002 -0.056561 -0.045863 0.04426 0.16881 0.1051
3003 -0.029039 -0.046051 0.038011 0.13786 0.115
3004 -0.070736 -0.06879 0.021683 0.082663 0.051615
3005 -0.042744 -0.046838 0.0049942 0.061525 0.060219
3006 -0.024862 -0.038417 0.010896 0.072586 0.095523
3007 -0.071509 -0.073795 -0.00091266 0.057497 0.082228
3008 -0.073497 -0.038564 -0.010891 0.039439 0.063232
3009 -0.063854 -0.055992 0.0013905 0.06548 0.075856
3010 -0.020382 -0.042641 0.026222 0.077692 0.047481
3011 -0.04519 -0.043739 0.013904 0.049063 0.072825
3012 -0.059417 -0.042068 0.026935 0.060455 0.044379
3013 -0.048065 -0.030906 0.031577 0.072646 0.057223
3014 -0.060703 -0.049524 0.023128 0.034878 0.058748
3015 -0.04269 -0.034483 0.01307 0.056419 0.078582
3016 -0.069638 -0.061581 0.0082813 0.042311 0.057256
3017 -0.050976 -0.03689 0.022503 0.050482 0.088351
3018 -0.063723 -0.060218 -0.018816 0.021263 0.058925
3019 -0.080091 -0.030037 -0.005304 0.031395 0.047349
3020 -0.055459 -0.048495 0.0070676 0.021416 0.043224
3021 -0.075206 -0.043914 -0.00098089 0.039038 0.034248
3022 -0.030084 -0.024712 0.027061 0.062719 0.066132
3023 -0.066331 -0.043521 -0.0031678 0.021481 0.028527
3024 -0.073179 -0.033229 -0.0069762 0.025052 0.039571
3025 -0.075987 -0.052398 -0.016035 0.028494 0.049385
3026 -0.074754 -0.029946 0.010677 0.051615 0.07217
3027 -0.064672 -0.056365 -0.020032 0.00082657 0.018804
3028 -0.03855 -0.014953 0.02108 0.026578 0.063978
3029 -0.066697 -0.040632 0.0057115 0.037579 0.058823
3030 -0.033465 -0.04463 3.0958e-06 0.026011 0.071867
3031 -0.064503 -0.063689 -0.024065 -0.026198 0.024881
3032 -0.02361 -0.024557 0.010426 0.013434 0.042716
3033 -0.0070778 -0.045346 -0.0032222 0.015265 0.05064
3034 0.0074745 -0.042704 -0.027491 -0.0043732 0.043024
3035 0.041327 -0.020362 0.0042409 0.0027882 0.033689
3036 -0.050771 -0.060561 -0.028558 -0.0081803 0.030813
3037 -0.054648 -0.052049 -0.033116 0.018401 0.0086471
3038 -0.061196 -0.043058 -0.010074 0.015723 0.022461
3039 -0.043034 -0.033006 -0.021773 0.021194 0.032196
3040 -0.067401 -0.048215 -0.018001 -0.025055 0.02095
3041 -0.054609 -0.027073 -0.01059 0.0071369 0.044904
3042 -0.010247 -0.023272 0.0074517 0.023628 0.024059
3043 -0.033424 -0.02449 -0.016667 0.02012 0.020883
3044 -0.040142 -0.039349 -0.034555 -0.022259 0.043187
3045 -0.053369 -0.046607 -0.028664 -0.015017 0.023422
3046 -0.020447 -0.028956 0.013008 0.0046142 0.046276
3047 -0.032435 -0.035764 -0.03737 -0.018534 0.01298
3048 -0.038732 -0.026983 -0.021389 0.00065711 0.031525
3049 -0.04067 -0.048241 -0.018357 0.0011886 0.018509
3050 -0.063998 -0.05306 -0.019856 -0.0127 0.020683
3051 -0.024675 -0.027398 -0.0016243 0.0015315 0.020898
3052 -0.023473 -0.00011656 0.012497 0.021723 0.017952
3053 -0.055531 -0.048685 -0.017461 -0.024206 0.014596
3054 -0.035048 -0.051584 -0.0214 -0.025514 0.0039106
3055 -0.047176 -0.039822 -0.031008 -0.030233 0.0092149
3056 -0.067284 -0.06567 -0.036056 -0.025821 0.0025992
3057 -0.0065212 -0.013149 -0.0051849 -0.0069698 0.0082736
3058 -0.038369 -0.0058274 -0.0090034 0.0033917 0.0066579
3059 -0.072046 -0.047376 -0.032942 -0.034797 -0.0043578
3060 -0.043364 -0.030474 -0.01974 -0.0021754 0.023607
3061 -0.034222 -0.054093 -0.032559 -0.039274 -0.020979
3062 -0.037189 -0.043261 -0.015997 -0.023803 0.0046052
3063 -0.050227 -0.05612 -0.030926 -0.048061 -0.040991
3064 -0.039565 -0.043608 -0.029524 -0.0089696 -0.018246
3065 -0.063722 -0.034407 -0.038433 -0.041258 -0.027242
3066 -0.05732 -0.062075 -0.036841 -0.029557 -0.010498
3067 -0.081658 -0.066674 -0.056699 -0.035235 -0.021223
3068 -0.022315 -0.035432 -0.022938 -0.028904 0.011581
3069 -0.035753 -0.025331 -0.014206 -0.021532 -0.0059746
3070 -0.02572 -0.022049 -0.015595 -0.021391 0.01958
3071 -0.013208 -0.020878 0.011297 -0.010549 -0.003516
3072 -0.051596 -0.050886 -0.019882 -0.027278 -0.018692
3073 -0.052283 -0.070455 -0.04786 -0.035367 -0.017577
3074 -0.031521 -0.073543 -0.040589 -0.053445 -0.023573
3075 -0.044269 -0.052232 -0.019597 -0.020834 -0.012009
3076 -0.033046 -0.03046 -0.012115 -0.014682 -0.024694
3077 -0.059274 -0.055368 -0.038834 -0.044461 -0.01598
3078 -0.043442 -0.052617 -0.029542 -0.052479 -0.038146
3079 -0.023829 -0.034695 -0.031451 -0.034718 -0.020821
3080 -0.021707 -0.039944 -0.045459 -0.029736 0.0027229
3081 -0.031315 -0.045712 -0.0065276 -0.038655 0.0034872
3082 -0.045312 -0.041591 -0.042486 -0.033833 -0.0026084
3083 -0.03418 -0.062009 -0.037885 -0.055512 -0.034774
3084 -0.056547 -0.055678 -0.027173 -0.048411 -0.05033
3085 -0.047135 -0.070896 -0.040041 -0.039089 -0.015595
3086 -0.029533 -0.051425 -0.02708 -0.027288 -0.045421
3087 -0.05541 -0.054583 -0.019548 -0.040676 -0.031187
3088 -0.045608 -0.047562 -0.0038667 -0.018705 -0.050553
3089 -0.044756 -0.04319 -0.025475 -0.041343 -0.019048
3090 -0.046533 -0.052069 -0.028644 -0.043162 -0.029904
3091 -0.036871 -0.074947 -0.040802 -0.08405 -0.04953
3092 -0.045799 -0.10486 -0.062791 -0.064209 -0.031165
3093 -0.030166 -0.062694 -0.018299 -0.059977 -0.021871
3094 -0.011664 -0.053443 -0.0083974 -0.036026 -0.0071566
3095 -0.068451 -0.097741 -0.045526 -0.065745 -0.043522
3096 -0.029599 -0.04417 -0.020394 -0.035223 -0.013948
3097 -0.029407 -0.061448 -0.026233 -0.068602 -0.045214
3098 -0.074574 -0.084106 -0.047571 -0.06362 -0.061569
3099 -0.091882 -0.108 -0.06901 -0.065789 -0.056025
3100 -0.08037 -0.050763 -0.021378 -0.053187 -0.047881
3101 -0.040337 -0.073362 -0.025457 -0.045326 -0.036106
3102 -0.055055 -0.05771 -0.026635 -0.022424 -0.030032
3103 -0.074813 -0.085369 -0.037403 -0.067403 -0.060628
3104 -0.05092 -0.055007 -0.016722 -0.047441 -0.036763
3105 -0.047158 -0.051096 -0.01774 -0.0626 -0.010499
3106 -0.024355 -0.041314 -0.014259 -0.034679 -0.033925
3107 -0.041583 -0.068253 -0.018157 -0.037507 -0.04457
3108 -0.061161 -0.064201 -0.026976 -0.082406 -0.044196
3109 -0.045578 -0.06939 -0.035484 -0.068954 -0.045352
3110 -0.015656 -0.043638 -0.014833 -0.045563 -0.0059075
3111 -0.058584 -0.073317 -0.021791 -0.068911 -0.042963
3112 -0.043651 -0.074845 -0.044179 -0.06668 -0.062559
3113 -0.060289 -0.080454 -0.042878 -0.063158 -0.0084145
3114 -0.047467 -0.054652 -0.021876 -0.060347 -0.04369
3115 -0.051954 -0.048131 -0.024865 -0.040735 -0.067436
3116 -0.071652 -0.074949 -0.035073 -0.074854 -0.021442
3117 -0.06154 -0.088938 -0.026732 -0.032283 -0.058767
3118 -0.070437 -0.10314 -0.04824 -0.081451 -0.065663
3119 -0.055095 -0.053684 -0.041779 -0.05476 -0.068799
3120 -0.048652 -0.056513 -0.033017 -0.054918 -0.049514
3121 -0.08542 -0.094101 -0.062805 -0.098847 -0.09234
3122 -0.046478 -0.08313 -0.046184 -0.094725 -0.064986
3123 -0.059065 -0.096638 -0.056272 -0.066694 -0.051681
3124 -0.084403 -0.095317 -0.049891 -0.10369 -0.063607
3125 -0.056041 -0.11924 -0.053999 -0.084051 -0.067793
3126 -0.057868 -0.078394 -0.046078 -0.078179 -0.060998
3127 -0.068596 -0.056682 -0.026336 -0.068118 -0.029484
3128 -0.050694 -0.093531 -0.041055 -0.080597 -0.03955
3129 -0.042581 -0.081079 -0.026833 -0.057275 -0.033745
3130 -0.038639 -0.059328 -0.021921 -0.077204 -0.067971
3131 -0.074346 -0.096366 -0.05076 -0.096442 -0.089747
3132 -0.052524 -0.078385 -0.040078 -0.066111 -0.065832
3133 -0.060902 -0.083283 -0.065007 -0.095799 -0.067018
3134 -0.055969 -0.057492 -0.023535 -0.072068 -0.045934
3135 -0.069057 -0.09979 -0.067504 -0.094366 -0.078219
3136 -0.046195 -0.067819 -0.043682 -0.065895 -0.061295
3137 -0.077292 -0.086467 -0.034011 -0.088943 -0.084681
3138 -0.08656 -0.076806 -0.043949 -0.098042 -0.064897
3139 -0.086508 -0.099224 -0.051337 -0.076531 -0.049792
3140 -0.050795 -0.063322 -0.024116 -0.048349 -0.044008
3141 -0.075483 -0.068411 -0.052714 -0.089708 -0.058564
3142 -0.06055 -0.047679 -0.037263 -0.016346 -0.070319
3143 -0.053948 -0.059888 -0.045081 -0.075605 -0.054695
3144 -0.087686 -0.078946 -0.05361 -0.086233 -0.065491
3145 -0.053093 -0.065885 -0.021308 -0.058432 -0.060916
3146 -0.047471 -0.078163 -0.045187 -0.08106 -0.067512
3147 -0.069519 -0.080862 -0.036465 -0.061809 -0.045158
3148 -0.061016 -0.06175 -0.042303 -0.058007 -0.054683
3149 -0.083524 -0.085589 -0.075352 -0.084256 -0.086229
3150 -0.071172 -0.085557 -0.04646 -0.079375 -0.079685
3151 -0.033579 -0.061586 -0.033589 -0.049453 -0.05405
3152 -0.079687 -0.10746 -0.060357 -0.087502 -0.056756
3153 -0.091255 -0.10225 -0.069326 -0.08991 -0.074742
3154 -0.070582 -0.064101 -0.041984 -0.053099 -0.058447
3155 -0.04018 -0.06305 -0.013773 -0.042337 -0.052373
3156 -0.088917 -0.058748 -0.047031 -0.081896 -0.056349
3157 -0.070045 -0.091397 -0.038239 -0.058804 -0.048184
3158 -0.064913 -0.076955 -0.037078 -0.072493 -0.07415
3159 -0.0612 -0.061654 -0.040696 -0.046941 -0.065746
3160 -0.063128 -0.094762 -0.058615 -0.058 -0.067031
3161 -0.038356 -0.044 -0.023013 -0.054319 -0.040337
3162 -0.060603 -0.081539 -0.045802 -0.074697 -0.048353
3163 -0.069771 -0.090967 -0.05631 -0.071106 -0.078079
3164 -0.073929 -0.087876 -0.052789 -0.079374 -0.050834
3165 -0.072096 -0.075934 -0.043527 -0.046663 -0.07043
3166 -0.061804 -0.066233 -0.019406 -0.064671 -0.076586
3167 -0.062191 -0.088701 -0.044804 -0.08013 -0.033611
3168 -0.050319 -0.07562 -0.036742 -0.065148 -0.079917
3169 -0.073547 -0.073698 -0.037351 -0.080857 -0.054363
3170 -0.091424 -0.095917 -0.050039 -0.092885 -0.069368
3171 -0.073002 -0.090735 -0.035608 -0.109 -0.070504
3172 -0.06373 -0.069154 -0.039466 -0.073093 -0.08237
3173 -0.066267 -0.10306 -0.072625 -0.071841 -0.069055
3174 -0.050385 -0.068821 -0.037783 -0.07295 -0.057801
3175 -0.058183 -0.077609 -0.034412 -0.066678 -0.064577
3176 -0.07655 -0.093138 -0.06113 -0.10518 -0.055582
3177 -0.073108 -0.068886 -0.026538 -0.061365 -0.062138
3178 -0.085636 -0.11349 -0.051317 -0.084994 -0.10519
3179 -0.067663 -0.064993 -0.046295 -0.078672 -0.062409
3180 -0.10816 -0.091252 -0.068874 -0.10476 -0.090945
3181 -0.036838 -0.0668 -0.029162 -0.054149 -0.055841
3182 -0.071816 -0.079619 -0.041961 -0.086978 -0.082696
3183 -0.042294 -0.085847 -0.033339 -0.085077 -0.050812
3184 -0.050991 -0.069885 -0.029868 -0.054945 -0.066438
3185 -0.070989 -0.086894 -0.062886 -0.074294 -0.078513
3186 -0.076247 -0.090692 -0.041964 -0.087262 -0.086959
3187 -0.10251 -0.094371 -0.066483 -0.094911 -0.092535
3188 -0.077662 -0.088169 -0.050861 -0.082119 -0.071951
3189 -0.05416 -0.095138 -0.04569 -0.090398 -0.080256
3190 -0.073907 -0.072106 -0.010888 -0.075506 -0.060052
3191 -0.080245 -0.095585 -0.034167 -0.093335 -0.070148
3192 -0.083602 -0.089723 -0.052475 -0.068764 -0.084093
3193 -0.10649 -0.088112 -0.048084 -0.090732 -0.076059
3194 -0.079658 -0.09817 -0.058762 -0.10634 -0.077045
3195 -0.052605 -0.039699 -0.02896 -0.044939 -0.04708
3196 -0.095263 -0.11072 -0.077549 -0.095238 -0.075686
3197 -0.088651 -0.081386 -0.051737 -0.082626 -0.086252
3198 -0.089608 -0.085874 -0.043676 -0.080915 -0.078157
3199 -0.080736 -0.093053 -0.048854 -0.071333 -0.070883
3200 -0.071024 -0.092611 -0.046243 -0.077212 -0.053979
3201 -0.072601 -0.08437 -0.052031 -0.07786 -0.051704
3202 -0.089009 -0.10757 -0.0692 -0.11621 -0.09175
3203 -0.069186 -0.067147 -0.036598 -0.064238 -0.069386
3204 -0.047804 -0.051155 -0.023986 -0.055576 -0.084531
3205 -0.052692 -0.065913 -0.051615 -0.078455 -0.086897
3206 -0.076309 -0.087312 -0.070653 -0.082583 -0.093733
3207 -0.063197 -0.07402 -0.044472 -0.075362 -0.068848
3208 -0.074935 -0.070649 -0.05102 -0.06569 -0.071664
3209 -0.058052 -0.065067 -0.026389 -0.059899 -0.08574
3210 -0.0783 -0.10946 -0.049267 -0.098327 -0.067015
3211 -0.048708 -0.048114 -0.057166 -0.055136 -0.065541
3212 -0.092125 -0.11321 -0.074014 -0.12175 -0.072027
3213 -0.099453 -0.083011 -0.054192 -0.094523 -0.092353
3214 -0.054481 -0.06232 -0.044561 -0.072542 -0.064518
3215 -0.077038 -0.075558 -0.043729 -0.0827 -0.076294
3216 -0.068116 -0.054297 -0.054228 -0.084429 -0.07904
3217 -0.090293 -0.091115 -0.062326 -0.10148 -0.091265
3218 -0.083691 -0.077574 -0.068905 -0.10172 -0.067811
3219 -0.095639 -0.067562 -0.029733 -0.090114 -0.079937
3220 -0.090666 -0.016561 -0.056882 -0.087953 -0.074482
3221 -0.056714 0.019141 -0.02664 -0.085421 -0.054308
3222 -0.064472 0.020102 -0.045818 -0.09304 -0.092504
3223 -0.10506 -0.031726 -0.070687 -0.12919 -0.083719
3224 -0.069567 -0.024695 -0.051205 -0.11928 -0.084985
3225 -0.047065 -0.013233 -0.037024 -0.077516 -0.069211
3226 -0.051192 0.0083685 -0.021802 -0.063354 -0.045546
3227 -0.07063 -0.02926 -0.040881 -0.073163 -0.073482
3228 -0.053947 -0.020948 -0.035029 -0.089461 -0.064858
3229 -0.044585 -0.025187 -0.016578 -0.06599 -0.073163
3230 -0.068353 -0.026205 -0.038926 -0.077218 -0.090669
3231 -0.04919 -0.025404 -0.033414 -0.068957 -0.071475
3232 -0.069198 -0.038582 -0.034493 -0.10741 -0.07394
3233 -0.062076 -0.049521 -0.048431 -0.068244 -0.087416
3234 -0.054403 -0.0069193 -0.02613 -0.064512 -0.094592
3235 -0.030031 0.052572 -0.027018 -0.073491 -0.086217
3236 -0.063179 0.059524 -0.0088267 -0.08427 -0.083523
3237 -0.041216 0.092445 -0.015415 -0.076688 -0.072629
3238 -0.083414 0.068967 -0.032584 -0.11055 -0.084395
3239 -0.076981 0.094868 -0.017942 -0.10011 -0.08494
3240 -0.039039 0.09132 -0.01378 -0.090284 -0.081116
3241 -0.061737 0.022451 -0.051999 -0.11834 -0.074392
3242 -0.039304 0.054063 -0.018827 -0.065971 -0.061947
3243 -0.059022 0.030614 -0.025506 -0.074619 -0.10466
3244 -0.03529 0.011086 -0.032814 -0.070358 -0.078159
3245 -0.073427 0.020957 -0.055113 -0.10814 -0.073714
3246 -0.082605 0.10195 -0.045861 -0.10179 -0.07922
3247 -0.071603 0.11911 -0.04332 -0.096154 -0.082636
3248 -0.08886 0.096462 -0.051168 -0.10906 -0.083031
3249 -0.062558 0.10701 -0.026756 -0.091871 -0.077267
3250 -0.065236 0.065975 -0.027575 -0.084109 -0.069583
3251 -0.056723 0.043727 -0.058443 -0.088388 -0.071768
3252 -0.055241 0.034458 -0.016602 -0.059666 -0.079334
3253 -0.075528 0.04426 -0.04441 -0.073995 -0.06693
3254 -0.067196 0.013921 -0.048439 -0.097523 -0.095815
3255 -0.074984 0.011383 -0.059317 -0.10807 -0.088281
3256 -0.026331 0.046034 -0.033346 -0.08392 -0.068517
3257 -0.014999 0.13868 -0.031734 -0.076879 -0.058892
3258 -0.016737 0.14744 -0.043813 -0.059448 -0.10255
3259 0.011816 0.18775 -0.0016909 -0.035766 -0.056764
3260 -0.015582 0.17283 -0.017689 -0.045245 -0.059619
3261 -0.0673 0.13115 -0.052698 -0.071973 -0.077315
3262 -0.033537 0.098953 -0.032306 -0.084302 -0.086331
3263 -0.041965 0.089655 -0.010825 -0.07994 -0.054047
3264 -0.013202 0.072246 -0.021133 -0.058999 -0.089712
3265 -0.03596 0.037448 -0.044112 -0.099107 -0.076038
3266 -0.070938 0.018179 -0.06251 -0.12436 -0.10223
3267 -0.0024154 0.086251 0.00094149 -0.072834 -0.074559
3268 -0.043803 0.18938 -0.015687 -0.059363 -0.055825
3269 -0.063601 0.18088 -0.032195 -0.090582 -0.070181
3270 -0.062678 0.17993 -0.030274 -0.09298 -0.077126
3271 -0.037276 0.17898 -0.013912 -0.056709 -0.065632
3272 -0.030254 0.20086 -0.0062107 -0.061127 -0.052058
3273 -0.0035812 0.14742 -0.020749 -0.063876 -0.059483
3274 0.014711 0.1057 -0.010238 -0.038464 -0.054379
3275 0.033534 0.079423 0.012964 -0.070223 -0.075685
3276 0.0055059 0.074815 -0.0086145 -0.067841 -0.06774
3277 -0.0014618 0.066276 -0.011183 -0.06165 -0.040706
3278 -0.040119 0.082638 0.0071986 -0.074288 -0.070592
3279 -0.019527 0.13391 -0.0042899 -0.082907 -0.053147
3280 -0.046645 0.19804 -0.019778 -0.080176 -0.077793
3281 -0.037122 0.20409 -0.017547 -0.083044 -0.070139
3282 -0.04754 0.19525 -0.0031252 -0.036763 -0.045734
3283 -0.041458 0.13654 -0.028734 -0.097311 -0.05922
3284 -0.028485 0.12618 -0.0051421 -0.0455 -0.018396
3285 -0.019713 0.11509 0.0055995 -0.055028 -0.0044415
3286 -0.050011 0.07035 -0.004139 -0.10135 -0.014337
3287 -0.012468 0.061801 -0.026147 -0.11728 -0.041203
3288 0.046524 0.097193 -0.020246 -0.065824 -0.0090285
3289 0.040647 0.065085 -0.035104 -0.085932 -0.052554
3290 0.038719 0.12645 0.00068724 -0.049631 -0.02992
3291 0.047701 0.11475 -0.0089612 -0.07614 -0.033696
3292 0.046144 0.17421 0.0044503 -0.053898 -0.044231
3293 -0.012434 0.17646 -0.010958 -0.099047 -0.035747
3294 -0.018392 0.18269 -0.0036965 -0.072675 -0.034903
3295 -0.024689 0.11148 0.003815 -0.10754 -0.027018
3296 0.0082031 0.11815 0.024907 -0.076322 -0.023284
3297 -0.066595 0.080087 -0.0057819 -0.096261 -0.01369
3298 -0.0013122 0.11038 0.02384 -0.058859 0.014095
3299 -0.02638 0.09637 0.021141 -0.060258 -0.036981
3300 0.014263 0.088991 -0.012687 -0.047416 -0.050047
3301 0.0058549 0.077173 0.0022043 -0.071535 -0.033352
3302 0.015617 0.090604 -6.4109e-05 -0.037844 -0.028208
3303 0.0589 0.085686 -0.017263 -0.022992 0.014936
3304 0.043052 0.075657 -0.030801 0.027209 0.0046606
3305 0.067294 0.049019 -0.023009 0.0026908 -0.030995
3306 0.079227 0.10057 0.0077321 0.043662 -0.012411
3307 0.057859 0.079102 -0.024326 0.012034 -0.030886
3308 -0.010299 0.069283 -0.013665 0.0019152 -0.041972
3309 -0.015336 0.075155 -0.00025323 -0.033203 -0.025828
3310 0.0020161 0.097377 0.010048 -0.011172 -0.00088346
3311 0.0086285 0.043878 -0.02446 -0.0282 -0.060909
3312 -0.0031091 0.08097 0.020991 -0.045119 0.014555
3313 -0.010507 0.065651 -0.006567 -0.060238 -0.0135
3314 0.020346 0.075703 0.012695 -0.054896 0.018244
3315 0.077708 0.093694 0.034276 -0.026305 0.010498
3316 0.07975 0.061986 0.026368 -0.030823 0.0010925
3317 0.056033 0.044947 0.054859 -0.035732 -0.014733
3318 0.085855 0.072249 0.039831 -0.02789 -0.048899
3319 0.079697 0.06181 0.051232 0.027991 -0.033455
3320 0.07887 0.081472 0.066544 0.038163 -0.03523
3321 0.064812 0.061263 0.062415 0.063944 -0.0069459
3322 -0.0027555 0.037515 0.033467 0.098736 0.0015184
3323 0.028027 0.061376 0.088789 0.098707 0.052793
3324 0.022559 0.053998 0.07547 0.11814 0.017607
3325 0.012072 0.056509 0.044182 0.06777 -0.013379
3326 0.010784 0.038911 0.042013 0.034611 -0.034644
3327 0.020616 0.044022 0.066535 0.044013 -0.02749
3328 0.031699 0.053404 0.050226 -0.0063657 -0.030696
3329 0.040821 0.043155 0.056338 -0.0063043 -0.0053014
3330 0.023953 0.022347 0.018519 -0.029663 -0.051477
3331 0.016966 0.015178 0.020601 -0.025381 -0.010143
3332 0.062398 0.03263 0.033023 0.01582 0.034762
3333 0.06595 0.070962 0.063354 0.076672 0.065646
3334 0.0081928 0.019663 0.020926 0.070193 0.01498
3335 0.019335 0.048465 0.037397 0.11465 0.031665
3336 0.025888 0.0021361 0.025849 0.12996 -0.023431
3337 0.02922 0.026018 0.02472 0.13156 -0.030647
3338 0.021992 0.020399 0.048112 0.10021 -0.0089125
3339 -0.0025254 -0.00050931 0.030023 0.08524 -0.021458
3340 0.002027 0.0035322 0.023835 0.014172 -0.028384
3341 0.0024893 0.039824 0.038327 0.027933 -0.03007
3342 -0.027458 0.0055153 0.016988 0.0084046 0.0011848
3343 -0.063386 -0.020193 0.01611 0.0076261 0.012889
3344 -0.019024 -0.0032517 0.015571 0.00094752 0.0060834
3345 -0.0012112 -0.0059302 -0.0056373 0.016759 -0.021432
3346 -0.042149 -0.060829 -0.027226 0.01336 -0.051208
3347 -0.013117 0.0047529 0.0036658 0.10434 -0.010104
3348 -0.028654 -0.037516 -0.023013 0.12108 -0.068079
3349 -0.00020179 -0.016564 0.0012289 0.14516 -0.029555
3350 -0.0041094 -0.0060526 0.0008305 0.15785 -0.0016307
3351 -0.032277 -0.021821 -0.010028 0.090208 -0.046096
3352 -0.029045 -0.02898 -0.0076264 0.073319 -0.057452
3353 -0.0081123 -0.018248 -0.011195 0.014671 -0.018188
3354 -0.01888 -0.014816 0.017027 0.039352 0.0050066
3355 -0.049328 -0.037955 -0.016022 0.016714 -0.022829
3356 -0.024735 -0.013113 0.0040298 0.054085 -0.033265
3357 -0.035293 -0.037932 -0.018789 0.018606 -0.01737
3358 -0.028281 -0.01319 -0.014717 0.025068 -0.027486
3359 -0.041398 -0.048669 -0.023666 0.016769 -0.044952
3360 -0.042106 -0.044367 -0.031994 0.021381 -0.061527
3361 -0.033453 -0.033416 -0.013802 0.081132 -0.077393
3362 -0.030051 -0.056324 -0.016571 0.088414 -0.060619
3363 -0.065299 -0.071503 -0.037249 0.098695 -0.060894
3364 -0.025206 -0.063511 -0.028018 0.10723 -0.02883
3365 -0.024804 -0.02854 -0.014896 0.076648 -0.067056
3366 -0.0046917 -0.029218 -0.0063646 0.07132 -0.050012
3367 -0.032789 -0.055977 -0.026703 0.012741 -0.075207
3368 -0.026097 -0.046265 -0.017792 0.0044924 -0.059013
3369 -0.032965 -0.034574 -0.00419 0.041964 -0.056539
3370 -0.024772 0.0023179 0.0089416 0.058135 -0.047634
3371 -0.03495 -0.023091 -0.013587 0.025907 -0.02664
3372 -0.033067 -0.035989 -0.034355 0.011638 -0.026476
3373 -0.035805 -0.047598 -0.016454 0.02075 -0.054201
3374 -0.026923 -0.039516 -0.015142 0.033111 -0.071577
3375 -0.01683 -0.043444 -0.020241 0.023183 -0.052383
3376 -0.055558 -0.062513 -0.031629 -0.013556 -0.056198
3377 -0.037096 -0.052551 -0.028828 0.017366 -0.051694
3378 -0.031863 -0.05053 -0.034106 -0.006273 -0.04763
3379 -0.055941 -0.068998 -0.031224 -0.022632 -0.088785
3380 -0.045859 -0.054917 -0.024463 0.0215 -0.052231
3381 -0.066666 -0.072385 -0.043151 0.0058813 -0.079457
3382 -0.036824 -0.066284 -0.03918 -0.030847 -0.099392
3383 -0.082342 -0.054312 -0.052358 -0.012986 -0.087068
3384 -0.050499 -0.058041 -0.035247 0.010716 -0.082804
3385 -0.056317 -0.059749 -0.023665 0.011787 -0.086569
3386 -0.031624 -0.031148 -0.019934 0.014819 -0.079255
3387 -0.030212 -0.074896 -0.032982 -0.0038 -0.073621
3388 -0.05567 -0.057265 -0.0371 -0.011899 -0.050756
3389 -0.076937 -0.059243 -0.038859 -0.014367 -0.081062
3390 -0.019855 -0.054722 -0.033477 -0.0020356 -0.069698
3391 -0.075923 -0.08092 -0.033626 -0.017054 -0.075234
3392 -0.06765 -0.075419 -0.051094 -0.018203 -0.088019
3393 -0.077538 -0.056887 -0.049173 -0.029241 -0.10412
3394 -0.096666 -0.076336 -0.055571 -0.0125 -0.11836
3395 -0.063893 -0.070214 -0.0574 -0.035748 -0.070016
3396 -0.066711 -0.046052 -0.042428 -0.0011169 -0.091342
3397 -0.077538 -0.10481 -0.068676 -0.055285 -0.090578
3398 -0.048006 -0.032669 -0.014955 -0.013154 -0.071833
3399 -0.029414 -0.072928 -0.050033 -0.032693 -0.077559
3400 -0.062201 -0.089206 -0.036602 -0.050641 -0.074415
3401 -0.063029 -0.077385 -0.04186 -0.02814 -0.09447
3402 -0.079377 -0.066253 -0.058439 -0.047068 -0.11984
3403 -0.085184 -0.098542 -0.066087 -0.051237 -0.084562
3404 -0.075392 -0.07285 -0.056176 -0.063105 -0.085337
3405 -0.07335 -0.065199 -0.044694 -0.038124 -0.097373
3406 -0.059297 -0.091957 -0.069982 -0.066142 -0.096789
3407 -0.070815 -0.11832 -0.063641 -0.065151 -0.11064
3408 -0.087132 -0.053704 -0.058459 -0.055489 -0.09517
3409 -0.08943 -0.077793 -0.054038 -0.051558 -0.080256
3410 -0.038798 -0.061441 -0.051536 -0.033947 -0.081971
3411 -0.069975 -0.05972 -0.051165 -0.044345 -0.10574
3412 -0.079213 -0.10609 -0.082353 -0.064474 -0.092653
3413 -0.070991 -0.070207 -0.064542 -0.044542 -0.071368
3414 -0.079258 -0.063595 -0.04975 -0.034661 -0.095064
3415 -0.070866 -0.071384 -0.062018 -0.038689 -0.08469
3416 -0.088454 -0.060682 -0.045077 -0.046378 -0.080846
3417 -0.068641 -0.0797 -0.069515 -0.034426 -0.082191
3418 -0.11515 -0.085759 -0.075254 -0.058645 -0.086377
3419 -0.082147 -0.095497 -0.087642 -0.071693 -0.089193
3420 -0.090204 -0.067046 -0.065781 -0.081452 -0.10747
3421 -0.080462 -0.084984 -0.045409 -0.061301 -0.085154
3422 -0.074669 -0.072453 -0.053428 -0.056959 -0.0903
3423 -0.097157 -0.11504 -0.078546 -0.068598 -0.12574
3424 -0.084525 -0.07802 -0.053994 -0.040716 -0.12291
3425 -0.11684 -0.090878 -0.057243 -0.059255 -0.11433
3426 -0.07395 -0.065577 -0.057721 -0.058323 -0.10299
3427 -0.10004 -0.049495 -0.05437 -0.035842 -0.1108
3428 -0.094635 -0.092254 -0.048518 -0.05965 -0.11039
3429 -0.088773 -0.090492 -0.042847 -0.073469 -0.090719
3430 -0.063921 -0.068591 -0.049125 -0.047297 -0.10607
3431 -0.087868 -0.077319 -0.057734 -0.031706 -0.096081
3432 -0.10079 -0.093838 -0.061132 -0.068275 -0.12799
3433 -0.097783 -0.056046 -0.04513 -0.044953 -0.097052
3434 -0.084791 -0.076825 -0.062149 -0.058322 -0.090658
3435 -0.094719 -0.069553 -0.043977 -0.07651 -0.11795
3436 -0.10967 -0.081832 -0.087006 -0.077719 -0.12116
3437 -0.13318 -0.11111 -0.10177 -0.11178 -0.1347
3438 -0.095672 -0.098078 -0.078213 -0.086956 -0.10951
3439 -0.092739 -0.077227 -0.046811 -0.067374 -0.097066
3440 -0.099277 -0.10082 -0.07831 -0.073983 -0.15503
3441 -0.090485 -0.068764 -0.041388 -0.039321 -0.094148
3442 -0.096502 -0.079002 -0.069116 -0.05093 -0.11519
3443 -0.12336 -0.10398 -0.085825 -0.10373 -0.13285
3444 -0.11438 -0.077809 -0.075973 -0.082527 -0.094775
3445 -0.089385 -0.070578 -0.064262 -0.082226 -0.10706
3446 -0.072723 -0.046256 -0.04506 -0.035584 -0.10004
3447 -0.09447 -0.049595 -0.053799 -0.066323 -0.095522
3448 -0.10355 -0.083533 -0.064397 -0.061101 -0.12475
3449 -0.10155 -0.13077 -0.10888 -0.15402 -0.11296
3450 -0.085013 -0.04145 -0.046514 -0.071148 -0.10605
3451 -0.075931 -0.056889 -0.053693 -0.053317 -0.10727
3452 -0.15026 -0.11446 -0.090581 -0.096005 -0.14639
3453 -0.11256 -0.095076 -0.088429 -0.069454 -0.1471
3454 -0.095194 -0.051534 -0.059218 -0.076043 -0.10951
3455 -0.082642 -0.037863 -0.032726 -0.062461 -0.094577
3456 -0.079549 -0.062891 -0.063425 -0.07901 -0.094883
3457 -0.10178 -0.06912 -0.058183 -0.047148 -0.095048
3458 -0.065364 -0.054328 -0.051812 -0.062707 -0.11129
3459 -0.11768 -0.080916 -0.08025 -0.097885 -0.09771
3460 -0.07642 -0.059345 -0.043979 -0.067394 -0.12493
3461 -0.099167 -0.093843 -0.081487 -0.093462 -0.11513
3462 -0.10881 -0.065432 -0.071375 -0.074131 -0.11392
3463 -0.095463 -0.06724 -0.066714 -0.076399 -0.12122
3464 -0.10286 -0.098099 -0.079992 -0.11965 -0.1307
3465 -0.097998 -0.062857 -0.028901 -0.056147 -0.094254
3466 -0.10244 -0.054816 -0.070789 -0.085385 -0.10219
3467 -0.074603 -0.061104 -0.049938 -0.10114 -0.10646
3468 -0.10843 -0.045003 -0.043496 -0.075272 -0.12517
3469 -0.093118 -0.065291 -0.064745 -0.11789 -0.11602
3470 -0.10696 -0.06082 -0.062683 -0.080999 -0.11785
3471 -0.13208 -0.083048 -0.087411 -0.11269 -0.13609
3472 -0.12751 -0.097667 -0.07467 -0.11065 -0.096234
3473 -0.10873 -0.088035 -0.077668 -0.12147 -0.12569
3474 -0.10559 -0.060214 -0.069357 -0.086793 -0.11716
3475 -0.075564 -0.058172 -0.054685 -0.092912 -0.085321
3476 -0.083272 -0.057471 -0.035314 -0.061331 -0.077516
3477 -0.12364 -0.10342 -0.066122 -0.10171 -0.10362
3478 -0.1049 -0.084598 -0.072401 -0.10499 -0.11206
3479 -0.11604 -0.070346 -0.050829 -0.10036 -0.093963
3480 -0.12528 -0.098724 -0.078157 -0.12132 -0.14192
3481 -0.09084 -0.071473 -0.043236 -0.087583 -0.1366
3482 -0.12247 -0.092651 -0.073094 -0.096152 -0.11786
3483 -0.10301 -0.07141 -0.072183 -0.09995 -0.14654
3484 -0.13918 -0.10562 -0.081601 -0.12056 -0.11828
3485 -0.13993 -0.094147 -0.07425 -0.12757 -0.14463
3486 -0.13323 -0.11233 -0.084868 -0.1139 -0.11982
3487 -0.092386 -0.063514 -0.037087 -0.069555 -0.097729
3488 -0.12405 -0.094582 -0.084495 -0.10752 -0.15204
3489 -0.12392 -0.11149 -0.1108 -0.1136 -0.12312
3490 -0.12116 -0.099059 -0.071002 -0.08757 -0.11773
3491 -0.10764 -0.086968 -0.06926 -0.10809 -0.11554
3492 -0.12101 -0.099806 -0.069629 -0.11743 -0.11757
3493 -0.11405 -0.070785 -0.066997 -0.10862 -0.13903
3494 -0.13822 -0.10127 -0.080686 -0.11588 -0.12518
3495 -0.12374 -0.10696 -0.068664 -0.10375 -0.11972
3496 -0.13545 -0.05423 -0.058303 -0.086581 -0.09542
3497 -0.078252 -0.066219 -0.059641 -0.0843 -0.1261
3498 -0.11881 -0.11018 -0.082329 -0.096389 -0.12725
3499 -0.10348 -0.085726 -0.058528 -0.097577 -0.10464
3500 -0.090485 -0.082784 -0.067126 -0.10887 -0.12825
3501 -0.10831 -0.070043 -0.058005 -0.10491 -0.10572
3502 -0.11937 -0.095211 -0.060553 -0.13181 -0.10632
3503 -0.11043 -0.12 -0.092992 -0.13251 -0.11264
3504 -0.11244 -0.093168 -0.05959 -0.11927 -0.089415
3505 -0.11938 -0.090166 -0.070559 -0.10543 -0.089191
3506 -0.10418 -0.080455 -0.054477 -0.12937 -0.099177
3507 -0.072979 -0.068023 -0.035685 -0.097355 -0.091702
3508 -0.1236 -0.11051 -0.060094 -0.12158 -0.11131
3509 -0.10483 -0.10355 -0.067982 -0.10554 -0.10247
3510 -0.12272 -0.10901 -0.084321 -0.11841 -0.12438
3511 -0.10469 -0.078017 -0.084449 -0.1054 -0.10735
3512 -0.10242 -0.11405 -0.065898 -0.097098 -0.068361
3513 -0.085075 -0.10535 -0.072496 -0.079627 -0.092366
3514 -0.10061 -0.087183 -0.069035 -0.094245 -0.12086
3515 -0.10326 -0.10916 -0.066913 -0.12149 -0.080938
3516 -0.095058 -0.09647 -0.071461 -0.11411 -0.13841
3517 -0.12033 -0.1055 -0.05833 -0.14588 -0.13576
3518 -0.12149 -0.063917 -0.041428 -0.094289 -0.13485
3519 -0.10772 -0.098765 -0.071837 -0.096718 -0.12187
3520 -0.10282 -0.098994 -0.057455 -0.078207 -0.081126
3521 -0.10015 -0.078542 -0.065914 -0.11516 -0.071622
3522 -0.13642 -0.11014 -0.075582 -0.12862 -0.12849
3523 -0.081101 -0.087259 -0.060511 -0.10566 -0.070223
3524 -0.12033 -0.094767 -0.078829 -0.11472 -0.082039
3525 -0.13561 -0.10794 -0.080167 -0.11293 -0.13178
3526 -0.10249 -0.10306 -0.085186 -0.10924 -0.11727
3527 -0.10982 -0.068983 -0.066364 -0.10979 -0.099526
3528 -0.10353 -0.10802 -0.077763 -0.11992 -0.083202
3529 -0.12392 -0.08263 -0.055761 -0.081573 -0.073077
3530 -0.075384 -0.076878 -0.05683 -0.057132 -0.077353
3531 -0.080172 -0.055937 -0.061598 -0.043851 -0.080959
3532 -0.09912 -0.062505 -0.072527 -0.091029 -0.084734
3533 -0.12429 -0.076934 -0.064625 -0.095488 -0.09256
3534 -0.073815 -0.071732 -0.060353 -0.090786 -0.091426
3535 -0.14409 -0.10921 -0.092512 -0.1356 -0.095841
3536 -0.08043 -0.059209 -0.05414 -0.091623 -0.069857
3537 -0.098868 -0.077238 -0.058769 -0.092652 -0.065153
3538 -0.092546 -0.082166 -0.058927 -0.11215 -0.085458
3539 -0.095143 -0.060615 -0.047146 -0.069419 -0.070184
3540 -0.12574 -0.10101 -0.064964 -0.11672 -0.13353
3541 -0.10311 -0.093192 -0.069893 -0.090746 -0.094296
3542 -0.095496 -0.07957 -0.055291 -0.091365 -0.080621
3543 -0.075764 -0.083699 -0.05577 -0.095863 -0.061827
3544 -0.10947 -0.070687 -0.031958 -0.088652 -0.073283
3545 -0.096539 -0.074645 -0.054476 -0.09811 -0.077548
3546 -0.091937 -0.092734 -0.052935 -0.10586 -0.097964
3547 -0.099284 -0.10606 -0.084593 -0.11886 -0.13525
3548 -0.074722 -0.093401 -0.062762 -0.099466 -0.083465
3549 -0.09178 -0.079469 -0.03695 -0.096504 -0.095331
3550 -0.065227 -0.065118 -0.049149 -0.064583 -0.078757
3551 -0.096365 -0.096046 -0.066977 -0.086341 -0.090842
3552 -0.12528 -0.12392 -0.065756 -0.12694 -0.090528
3553 -0.06957 -0.084223 -0.060024 -0.077679 -0.074464
3554 -0.094468 -0.099282 -0.066302 -0.10842 -0.098039
3555 -0.10639 -0.10654 -0.071651 -0.099926 -0.10041
3556 -0.11315 -0.10362 -0.075639 -0.098064 -0.11253
3557 -0.11716 -0.074557 -0.063018 -0.080233 -0.10545
3558 -0.097528 -0.10327 -0.041036 -0.10616 -0.082392
3559 -0.093116 -0.11132 -0.073145 -0.10325 -0.1099
3560 -0.073834 -0.078823 -0.052443 -0.096538 -0.090483
3561 -0.089991 -0.092941 -0.051942 -0.094887 -0.077469
3562 -0.10712 -0.09694 -0.06335 -0.11226 -0.091615
3563 -0.12095 -0.1085 -0.064988 -0.11362 -0.06958
3564 -0.11256 -0.096247 -0.058937 -0.088473 -0.084976
3565 -0.1098 -0.11174 -0.068225 -0.10584 -0.11068
3566 -0.059479 -0.064053 -0.047464 -0.05724 -0.091388
3567 -0.10671 -0.10097 -0.063402 -0.075708 -0.093033
3568 -0.10986 -0.08553 -0.057041 -0.074177 -0.086389
3569 -0.064732 -0.076649 -0.052269 -0.069595 -0.090175
3570 -0.11894 -0.12596 -0.078388 -0.12139 -0.09493
3571 -0.1146 -0.10574 -0.063596 -0.11882 -0.11717
3572 -0.10358 -0.083584 -0.054504 -0.082741 -0.078682
3573 -0.10486 -0.10196 -0.055263 -0.10828 -0.088517
3574 -0.1059 -0.089251 -0.060881 -0.056308 -0.10541
3575 -0.090138 -0.07056 -0.04528 -0.094527 -0.061719
3576 -0.092946 -0.082498 -0.055998 -0.099865 -0.085944
3577 -0.11833 -0.080737 -0.051817 -0.076204 -0.08282
3578 -0.10986 -0.11079 -0.061905 -0.096192 -0.071366
3579 -0.097609 -0.097384 -0.053194 -0.083161 -0.089331
3580 -0.12094 -0.12566 -0.096252 -0.11108 -0.099937
3581 -0.10703 -0.13713 -0.07653 -0.12327 -0.10997
3582 -0.11717 -0.086189 -0.058479 -0.084456 -0.097448
3583 -0.088229 -0.081438 -0.065997 -0.092245 -0.094694
3584 -0.12865 -0.10123 -0.068786 -0.11222 -0.0797
3585 -0.071795 -0.066325 -0.032694 -0.069402 -0.11432
3586 -0.10601 -0.10106 -0.056143 -0.045331 -0.087191
3587 -0.07918 -0.11072 -0.040541 -0.10057 -0.077457
3588 -0.11692 -0.08762 -0.07041 -0.12527 -0.095382
3589 -0.11332 -0.1198 -0.066708 -0.10034 -0.090258
3590 -0.10528 -0.13443 -0.077666 -0.10473 -0.10767
3591 -0.11392 -0.1201 -0.061735 -0.1118 -0.09491
3592 -0.12925 -0.11074 -0.052013 -0.10951 -0.097815
3593 -0.11476 -0.11784 -0.081032 -0.1146 -0.12284
3594 -0.098503 -0.089481 -0.06174 -0.083559 -0.095907
3595 -0.092941 -0.1148 -0.058619 -0.12765 -0.10199
3596 -0.084449 -0.098908 -0.047557 -0.10488 -0.10922
3597 -0.097106 -0.1057 -0.034076 -0.083965 -0.075334
3598 -0.10527 -0.056385 -0.044964 -0.083453 -0.077989
3599 -0.11897 -0.098333 -0.072002 -0.1034 -0.11842
3600 -0.10677 -0.10462 -0.047371 -0.09621 -0.10222
3601 -0.087247 -0.08725 -0.033629 -0.091709 -0.10342
3602 -0.082894 -0.1116 -0.040808 -0.080207 -0.089742
3603 -0.091732 -0.096257 -0.051216 -0.090876 -0.090478
3604 -0.09968 -0.11323 -0.051635 -0.10199 -0.085783
3605 -0.12316 -0.14041 -0.087923 -0.13805 -0.11537
3606 -0.092885 -0.10759 -0.035232 -0.073822 -0.074155
3607 -0.071133 -0.070071 -0.0509 -0.08122 -0.09295
3608 -0.09349 -0.1012 -0.039968 -0.10651 -0.083956
3609 -0.098228 -0.10478 -0.050537 -0.096947 -0.096042
3610 -0.082916 -0.079576 -0.0032354 -0.066806 -0.075227
3611 -0.11175 -0.1234 -0.050024 -0.12949 -0.085663
3612 -0.12445 -0.12381 -0.066302 -0.11981 -0.094589
3613 -0.12913 -0.12854 -0.068501 -0.12116 -0.093584
3614 -0.099636 -0.11175 -0.055089 -0.10896 -0.08219
3615 -0.1043 -0.095419 -0.039478 -0.095798 -0.071326
3616 -0.082171 -0.078987 -0.012966 -0.086207 -0.088742
3617 -0.11708 -0.1293 -0.049204 -0.11989 -0.097467
3618 -0.11328 -0.11758 -0.036873 -0.090934 -0.090433
3619 -0.11697 -0.099943 -0.042351 -0.074463 -0.058359
3620 -0.098822 -0.11947 -0.05092 -0.1055 -0.074444
3621 -0.10578 -0.13143 -0.045668 -0.12812 -0.05252
3622 -0.090577 -0.10625 -0.036847 -0.11173 -0.085146
3623 -0.11053 -0.11502 -0.063725 -0.11919 -0.085551
3624 -0.1331 -0.12215 -0.062824 -0.12113 -0.10163
3625 -0.09863 -0.12101 -0.070262 -0.12144 -0.099063
3626 -0.097778 -0.10021 -0.02345 -0.10176 -0.055378
3627 -0.075655 -0.081631 -0.039599 -0.080991 -0.053054
3628 -0.096473 -0.11245 -0.070897 -0.10963 -0.08713
3629 -0.11163 -0.15302 -0.072346 -0.13539 -0.092875
3630 -0.096298 -0.086836 -0.054044 -0.095937 -0.072411
3631 -0.10786 -0.11365 -0.054543 -0.079295 -0.088007
3632 -0.13194 -0.1388 -0.062611 -0.12164 -0.11175
3633 -0.099851 -0.10473 -0.06323 -0.095952 -0.070408
3634 -0.095349 -0.10678 -0.035888 -0.082621 -0.051334
3635 -0.11054 -0.083748 -0.058366 -0.071509 -0.097979
3636 -0.088434 -0.061147 -0.020235 -0.077388 -0.057885
3637 -0.093492 -0.11588 -0.059183 -0.10697 -0.081491
3638 -0.069509 -0.10934 -0.035012 -0.083675 -0.083856
3639 -0.094187 -0.1023 -0.04434 -0.086984 -0.075332
3640 -0.091775 -0.11245 -0.031039 -0.084022 -0.091658
3641 -0.10763 -0.10819 -0.026577 -0.089571 -0.072234
3642 -0.1161 -0.10535 -0.030326 -0.066109 -0.1055
3643 -0.067358 -0.10235 -0.036174 -0.071908 -0.10391
3644 -0.076495 -0.073675 -0.013603 -0.070506 -0.033321
3645 -0.095563 -0.11888 -0.064281 -0.11587 -0.084976
3646 -0.10786 -0.11267 -0.054569 -0.086603 -0.11005
3647 -0.12376 -0.12276 -0.061428 -0.10121 -0.083808
3648 -0.097746 -0.14942 -0.056766 -0.11436 -0.069863
3649 -0.078964 -0.12271 -0.047205 -0.096139 -0.056129
3650 -0.079971 -0.13095 -0.045293 -0.096028 -0.062945
3651 -0.10153 -0.10714 -0.031802 -0.088956 -0.08208
3652 -0.090446 -0.12105 -0.06257 -0.080705 -0.075036
3653 -0.082844 -0.11109 -0.066019 -0.099633 -0.084652
3654 -0.13145 -0.1063 -0.064087 -0.10207 -0.079007
3655 -0.12675 -0.12646 -0.092855 -0.1189 -0.11021
3656 -0.082837 -0.12389 -0.073624 -0.11145 -0.095199
3657 -0.092985 -0.099945 -0.058242 -0.087967 -0.080474
3658 -0.11748 -0.11667 -0.063291 -0.12014 -0.10448
3659 -0.12028 -0.11966 -0.076749 -0.11182 -0.10975
3660 -0.10699 -0.09768 -0.019558 -0.074573 -0.072481
3661 -0.072145 -0.075819 -0.037156 -0.055842 -0.047047
3662 -0.079433 -0.10367 -0.032315 -0.0945 -0.072233
3663 -0.08118 -0.094346 -0.046293 -0.077649 -0.037278
3664 -0.11982 -0.13495 -0.091861 -0.083807 -0.051924
3665 -0.11724 -0.12814 -0.05417 -0.095486 -0.06619
3666 -0.086753 -0.093861 -0.053288 -0.11708 -0.062035
3667 -0.080391 -0.09029 -0.031577 -0.067463 -0.049811
3668 -0.092299 -0.11437 -0.052665 -0.10092 -0.083967
3669 -0.041856 -0.10973 -0.040734 -0.0753 -0.058343
3670 -0.12933 -0.14611 -0.074762 -0.13199 -0.10943
3671 -0.11125 -0.10005 -0.057851 -0.089127 -0.069184
3672 -0.10859 -0.1018 -0.053379 -0.1434 -0.10048
3673 -0.10278 -0.11167 -0.061497 -0.097654 -0.084155
3674 -0.10503 -0.094189 -0.042706 -0.090753 -0.069041
3675 -0.11295 -0.12524 -0.068124 -0.10143 -0.075567
3676 -0.10547 -0.13538 -0.048493 -0.10518 -0.081202
3677 -0.10563 -0.11519 -0.060751 -0.097298 -0.079018
3678 -0.1304 -0.1161 -0.06944 -0.10323 -0.097584
3679 -0.12355 -0.13448 -0.082138 -0.10826 -0.10728
3680 -0.09447 -0.103 -0.051987 -0.096614 -0.056345
3681 -0.064078 -0.1082 -0.030155 -0.061002 -0.080871
3682 -0.093646 -0.10844 -0.034143 -0.10034 -0.076706
3683 -0.087383 -0.12569 -0.070772 -0.11577 -0.089162
3684 -0.10195 -0.13123 -0.05055 -0.11184 -0.1051
3685 -0.11142 -0.11496 -0.089599 -0.12177 -0.052013
3686 -0.12024 -0.16431 -0.087327 -0.12131 -0.10878
3687 -0.10337 -0.10948 -0.049156 -0.084344 -0.057755
3688 -0.082091 -0.089728 -0.049894 -0.068872 -0.05559
3689 -0.059569 -0.082226 -0.030743 -0.10953 -0.056326
3690 -0.11447 -0.12558 -0.068281 -0.11999 -0.1035
3691 -0.10176 -0.10179 -0.037749 -0.070138 -0.057337
3692 -0.10287 -0.10379 -0.069498 -0.11059 -0.11002
3693 -0.13481 -0.15079 -0.094886 -0.11914 -0.11877
3694 -0.080237 -0.12117 -0.074935 -0.11321 -0.089915
3695 -0.084965 -0.10567 -0.058643 -0.069902 -0.0753
3696 -0.099323 -0.10028 -0.069472 -0.083661 -0.074106
3697 -0.11048 -0.12572 -0.09172 -0.1042 -0.084342
3698 -0.072178 -0.12175 -0.048349 -0.10234 -0.094317
3699 -0.11494 -0.14035 -0.090067 -0.11909 -0.083303
3700 -0.11661 -0.11463 -0.060575 -0.10338 -0.084069
3701 -0.12075 -0.15147 -0.075004 -0.12105 -0.1121
3702 -0.061958 -0.086676 -0.044912 -0.10207 -0.1018
3703 -0.13895 -0.12762 -0.087781 -0.109 -0.11577
3704 -0.10944 -0.11154 -0.058759 -0.099549 -0.089891
3705 -0.11441 -0.11633 -0.051378 -0.092098 -0.099217
3706 -0.10038 -0.11466 -0.065626 -0.10977 -0.081933
3707 -0.11024 -0.12015 -0.079985 -0.12681 -0.096978
3708 -0.11715 -0.091227 -0.069913 -0.10014 -0.11451
3709 -0.13837 -0.13637 -0.093331 -0.12178 -0.11836
3710 -0.09766 -0.097844 -0.07836 -0.1013 -0.10157
3711 -0.12056 -0.12649 -0.10484 -0.1464 -0.10725
3712 -0.12419 -0.10115 -0.069747 -0.12575 -0.068257
3713 -0.11969 -0.10569 -0.061765 -0.10359 -0.1103
3714 -0.11322 -0.10471 -0.074054 -0.12432 -0.095948
3715 -0.11148 -0.11696 -0.085852 -0.10756 -0.089984
3716 -0.10469 -0.10094 -0.058141 -0.094412 -0.11943
3717 -0.089943 -0.098583 -0.054279 -0.09577 -0.066095
3718 -0.1069 -0.10244 -0.058017 -0.099369 -0.10105
3719 -0.12889 -0.13447 -0.090026 -0.11134 -0.090037
3720 -0.098426 -0.12291 -0.076234 -0.12459 -0.091332
3721 -0.11604 -0.13303 -0.080983 -0.13575 -0.10329
3722 -0.097531 -0.10784 -0.080481 -0.085763 -0.11473
3723 -0.13623 -0.11967 -0.09529 -0.10748 -0.12842
3724 -0.087866 -0.10982 -0.085908 -0.1428 -0.11237
3725 -0.076314 -0.089961 -0.054937 -0.10562 -0.086761
3726 -0.066592 -0.1132 -0.076265 -0.086057 -0.10363
3727 -0.13465 -0.13007 -0.096333 -0.12855 -0.11623
3728 -0.10666 -0.097807 -0.068702 -0.10618 -0.11043
3729 -0.11257 -0.099245 -0.07262 -0.087053 -0.073383
3730 -0.1561 -0.12398 -0.091989 -0.11048 -0.10979
3731 -0.11883 -0.10515 -0.076087 -0.11457 -0.083365
3732 -0.12481 -0.11291 -0.066056 -0.078318 -0.0983
3733 -0.10279 -0.12234 -0.078154 -0.11626 -0.12479
3734 -0.12511 -0.13428 -0.094283 -0.13932 -0.11336
3735 -0.14206 -0.14614 -0.093381 -0.13539 -0.099177
3736 -0.11487 -0.11702 -0.08488 -0.11092 -0.11167
3737 -0.11045 -0.12038 -0.085118 -0.11623 -0.090619
3738 -0.085133 -0.11882 -0.053836 -0.10205 -0.094264
3739 -0.1169 -0.12268 -0.082805 -0.11043 -0.10359
3740 -0.13488 -0.13931 -0.086813 -0.11702 -0.12131
3741 -0.11523 -0.12033 -0.069262 -0.099935 -0.089811
3742 -0.11189 -0.11302 -0.08007 -0.10832 -0.13552
3743 -0.10256 -0.11748 -0.083209 -0.098712 -0.089143
3744 -0.11691 -0.12581 -0.090367 -0.10929 -0.12372
3745 -0.10002 -0.12369 -0.078026 -0.097219 -0.11447
3746 -0.11053 -0.10311 -0.057044 -0.108 -0.13724
3747 -0.12716 -0.11957 -0.092442 -0.13162 -0.1146
3748 -0.0919 -0.10853 -0.063761 -0.11649 -0.11365
3749 -0.12863 -0.13062 -0.093909 -0.12508 -0.13179
3750 -0.095595 -0.10688 -0.053038 -0.097142 -0.091993
3751 -0.12633 -0.13628 -0.090886 -0.13448 -0.10616
3752 -0.12096 -0.11482 -0.087375 -0.14529 -0.1149
3753 -0.084638 -0.076889 -0.054513 -0.068578 -0.10196
3754 -0.10219 -0.10976 -0.076622 -0.1009 -0.084565
3755 -0.13291 -0.14823 -0.09198 -0.14953 -0.13472
3756 -0.11834 -0.11397 -0.071898 -0.10626 -0.10377
3757 -0.12009 -0.11652 -0.082697 -0.099992 -0.13523
3758 -0.10887 -0.13428 -0.081755 -0.14255 -0.11941
3759 -0.12169 -0.11182 -0.076214 -0.10433 -0.082184
3760 -0.13343 -0.11834 -0.079542 -0.082268 -0.087779
3761 -0.11357 -0.12339 -0.079671 -0.092406 -0.10638
3762 -0.11202 -0.16155 -0.095639 -0.16181 -0.12374
3763 -0.10041 -0.14034 -0.076088 -0.13321 -0.12863
3764 -0.090102 -0.095482 -0.059466 -0.092402 -0.10216
3765 -0.14996 -0.14097 -0.094654 -0.13005 -0.12559
3766 -0.11279 -0.13598 -0.088503 -0.10712 -0.10964
3767 -0.083145 -0.12546 -0.077481 -0.096047 -0.10848
3768 -0.1182 -0.11521 -0.09393 -0.10778 -0.088995
3769 -0.12422 -0.12437 -0.086658 -0.10099 -0.094731
3770 -0.15892 -0.15835 -0.11417 -0.13449 -0.12363
3771 -0.11541 -0.12852 -0.095675 -0.10677 -0.10096
3772 -0.10942 -0.12624 -0.086854 -0.12544 -0.14814
3773 -0.11692 -0.12146 -0.088032 -0.088939 -0.11359
3774 -0.10976 -0.1277 -0.09982 -0.11594 -0.14011
3775 -0.14419 -0.11722 -0.10797 -0.12207 -0.13376
3776 -0.11128 -0.11385 -0.094077 -0.11231 -0.12443
3777 -0.11937 -0.11736 -0.067936 -0.086043 -0.12589
3778 -0.089589 0.0055595 -0.072934 -0.081681 -0.097172
3779 -0.11522 0.069581 -0.049433 -0.01941 -0.091757
3780 -0.048914 0.15393 -0.00072111 0.047551 -0.068103
3781 0.033808 0.2221 0.0020204 0.090803 0.010711
3782 0.07202 0.26367 0.053292 0.11613 0.076636
3783 0.16927 0.34454 0.077304 0.19968 0.14351
3784 0.17898 0.35468 0.10225 0.19978 0.12743
3785 0.22992 0.43615 0.13703 0.29181 0.20327
3786 0.35429 0.52628 0.2075 0.35232 0.24318
3787 0.36092 0.55607 0.21793 0.3847 0.29006
3788 0.43439 0.5848 0.21966 0.44012 0.32513
3789 0.40073 0.55666 0.21485 0.40914 0.34975
3790 0.49362 0.6274 0.26055 0.47464 0.39264
3791 0.49226 0.60997 0.2468 0.4893 0.41687
3792 0.52473 0.60752 0.27128 0.51392 0.44858
3793 0.59293 0.65629 0.28412 0.55841 0.51285
3794 0.59523 0.67225 0.30988 0.53464 0.52627
3795 0.57945 0.65641 0.29767 0.53327 0.49422
3796 0.64972 0.65963 0.31708 0.58988 0.54605
3797 0.69529 0.69762 0.31943 0.6063 0.53505
3798 0.74927 0.74017 0.32313 0.64386 0.56984
3799 0.6614 0.6722 0.32654 0.59395 0.53469
3800 0.70653 0.7093 0.32516 0.60397 0.56287
3801 0.71979 0.68305 0.31622 0.61145 0.51856
3802 0.68031 0.64315 0.28312 0.57292 0.56322
3803 0.78745 0.69163 0.32573 0.60817 0.57869
3804 0.77925 0.6877 0.30735 0.58849 0.55511
3805 0.72877 0.68419 0.31461 0.59698 0.59614
3806 0.76369 0.68644 0.32556 0.61355 0.58196
3807 0.77097 0.66674 0.29609 0.58 0.57928
3808 0.83624 0.70571 0.33873 0.60642 0.5941
3809 0.8386 0.69589 0.33761 0.57838 0.6134
3810 0.77804 0.69008 0.319 0.5879 0.58785
3811 0.84319 0.72429 0.33392 0.65231 0.56568
3812 0.79362 0.67356 0.29976 0.59133 0.57561
3813 0.78914 0.67682 0.31394 0.62721 0.55172
3814 0.78646 0.69072 0.32083 0.63534 0.5905
3815 0.77675 0.63187 0.28009 0.57913 0.53792
3816 0.8055 0.5764 0.29016 0.58051 0.55219
3817 0.79717 0.63697 0.34604 0.56798 0.56523
3818 0.77135 0.61288 0.29232 0.55939 0.56904
3819 0.70027 0.51548 0.23706 0.52236 0.48767
3820 0.73547 0.58112 0.2629 0.5544 0.54571
3821 0.70165 0.52061 0.24849 0.46984 0.50092
3822 0.69721 0.55478 0.25771 0.51871 0.48344
3823 0.68101 0.50372 0.25301 0.47722 0.45946
3824 0.75127 0.52043 0.26813 0.45662 0.45307
3825 0.63619 0.4457 0.21686 0.4256 0.45152
3826 0.71523 0.54578 0.29353 0.48292 0.44094
3827 0.64886 0.5155 0.24021 0.47328 0.43062
3828 0.65141 0.47443 0.28033 0.43258 0.45968
3829 0.59934 0.44759 0.23186 0.45735 0.39367
3830 0.65208 0.48361 0.24577 0.4708 0.41055
3831 0.59962 0.44106 0.22875 0.40051 0.40414
3832 0.58893 0.38798 0.20802 0.38125 0.36004
3833 0.5809 0.37148 0.19185 0.36581 0.37603
3834 0.57396 0.40433 0.2153 0.33838 0.35709
3835 0.53608 0.29096 0.18419 0.32466 0.32646
3836 0.51634 0.33567 0.18607 0.31654 0.31429
3837 0.53405 0.34167 0.17305 0.31601 0.35059
3838 0.51281 0.26485 0.13205 0.30038 0.30554
3839 0.51473 0.30114 0.15139 0.31615 0.30501
3840 0.46245 0.2837 0.132 0.26357 0.29264
3841 0.47077 0.26081 0.13433 0.24957 0.29727
3842 0.44988 0.29533 0.11601 0.29948 0.26807
3843 0.43044 0.23952 0.099497 0.23768 0.24297
3844 0.39729 0.23656 0.086908 0.25729 0.22961
3845 0.40943 0.25006 0.09943 0.21644 0.24067
3846 0.36291 0.1914 0.077471 0.16277 0.21184
3847 0.37675 0.21999 0.081063 0.207 0.23467
3848 0.4 0.22858 0.077595 0.21768 0.24586
3849 0.34561 0.19586 0.060536 0.17171 0.20901
3850 0.28968 0.17198 0.038748 0.15573 0.17938
3851 0.2822 0.15534 0.044139 0.12623 0.21474
3852 0.30071 0.15294 0.033621 0.12543 0.17127
3853 0.30178 0.16598 0.041452 0.13665 0.15335
3854 0.28176 0.13413 0.029534 0.13204 0.14779
3855 0.26965 0.1533 0.044265 0.1151 0.1486
3856 0.28051 0.14798 0.019777 0.12467 0.18048
3857 0.27435 0.12451 0.032799 0.10477 0.11665
3858 0.26357 0.12257 0.01662 0.098475 0.12031
3859 0.24584 0.12641 0.022262 0.11563 0.1085
3860 0.26227 0.11702 0.025503 0.11977 0.14414
3861 0.21817 0.10526 0.0055948 0.076019 0.097567
3862 0.22946 0.078077 0.0049464 0.081061 0.089681
3863 0.17395 0.067849 -0.017542 0.077932 0.10544
3864 0.23041 0.099561 0.022899 0.091344 0.10615
3865 0.16955 0.065332 -0.011649 0.050975 0.073404
3866 0.18692 0.077214 -0.014917 0.061457 0.1041
3867 0.19361 0.066625 -0.017926 0.079948 0.064403
3868 0.19878 0.072997 0.014366 0.055489 0.042627
3869 0.1875 0.067528 -0.029793 0.035901 0.065121
3870 0.15526 0.02414 -0.032021 0.030242 0.066986
3871 0.14989 0.040681 -0.01488 0.022214 0.05641
3872 0.1282 0.035943 -0.042128 0.020285 0.028064
3873 0.16588 0.035794 -0.0064266 0.046487 0.049039
3874 0.11309 0.0047058 -0.037865 -0.0020118 0.018923
3875 0.07481 -0.015413 -0.076533 -0.0055604 0.019557
3876 0.18201 0.039869 -0.0015019 0.042581 0.043192
3877 0.12214 0.02699 -0.0056103 0.040993 0.078656
3878 0.13094 0.034272 -0.015769 -0.003776 0.06499
3879 0.097789 0.0097634 -0.025777 0.021835 0.046565
3880 0.098332 0.015545 -0.035536 -0.022933 0.045179
3881 0.070044 -0.010084 -0.063634 -0.019792 0.014553
3882 0.096017 -0.014862 -0.036243 -0.0166 0.010398
3883 0.065349 -0.013861 -0.035681 -0.0086687 -0.012408
3884 0.071851 -0.027259 -0.040969 -0.033727 0.018866
3885 0.11282 0.018223 -0.019878 -0.0046658 0.021511
3886 0.033016 -0.041836 -0.056936 -0.030444 -0.012995
3887 0.062398 -0.049934 -0.055635 -0.022063 0.0038192
3888 0.028381 -0.026673 -0.051183 -0.049531 -0.00087643
3889 0.093393 -0.032521 -0.063962 0.00064999 0.021798
3890 0.059055 -0.01866 -0.06013 -0.0097786 0.014652
3891 0.063418 -0.031908 -0.067599 -0.032357 0.017837
3892 0.06267 -0.039117 -0.060467 -0.052986 0.023061
3893 0.055423 -0.036285 -0.074985 -0.050264 -0.048455
3894 0.023395 -0.056294 -0.085514 -0.077383 0.0057395
3895 0.033327 -0.048202 -0.080212 -0.024161 -0.012666
3896 0.04287 -0.066471 -0.075001 -0.05297 -0.037982
3897 0.025362 -0.027269 -0.077619 -0.049198 0.017532
3898 0.029814 -0.029608 -0.057628 -0.020217 -0.024113
3899 0.026357 -0.053206 -0.056836 -0.042635 -0.019679
3900 0.034439 -0.026735 -0.043715 -0.061624 -0.044855
3901 0.0073114 -0.065473 -0.079123 -0.059313 -0.02839
3902 -0.0022262 -0.051722 -0.065651 -0.048201 -0.027446
3903 0.020216 -0.06463 -0.06316 -0.05482 -0.011722
3904 0.024419 -0.025199 -0.058788 -0.050088 -0.063777
3905 0.015291 -0.058537 -0.079867 -0.065407 -0.020253
3906 -0.014327 -0.058435 -0.084235 -0.074265 -0.023469
3907 -0.0078144 -0.097824 -0.1048 -0.099544 -0.049244
3908 -0.0056221 -0.055132 -0.067172 -0.045602 -0.03613
3909 -0.02126 -0.089111 -0.086361 -0.074051 -0.068296
3910 0.0044927 -0.043879 -0.063489 -0.060699 -0.046011
3911 -0.023765 -0.055998 -0.067167 -0.069288 -0.026067
3912 -0.039223 -0.10245 -0.095346 -0.1232 -0.061833
3913 -0.0054902 -0.043885 -0.050674 -0.080175 -0.035628
3914 -0.038658 -0.10109 -0.10217 -0.10462 -0.054304
3915 0.0017445 -0.057432 -0.060971 -0.073422 -0.0543
3916 -0.031203 -0.08913 -0.09674 -0.11503 -0.063415
3917 -0.0014608 -0.069809 -0.053068 -0.047729 -0.049691
3918 -0.042988 -0.085677 -0.081937 -0.11143 -0.082037
3919 -0.0054361 -0.090616 -0.056975 -0.097046 -0.049883
3920 -0.054894 -0.080464 -0.091233 -0.10064 -0.045748
3921 -0.035931 -0.068953 -0.073392 -0.093853 -0.064954
3922 -0.016419 -0.076651 -0.08027 -0.070632 -0.05143
3923 -0.045667 -0.08828 -0.081099 -0.10404 -0.065645
3924 -0.043684 -0.10335 -0.10112 -0.086619 -0.086371
