# Supplementary material for: Insulin modulates the frequency of Ca2+ oscillations in mouse pancreatic islets
Source: PLoS One. 2017 Aug 28;12(8):e0183569. doi: 10.1371/journal.pone.0183569 (PMC5573301; doi:10.1371/journal.pone.0183569)
Supplement: S1 File — All the time traces of detrended Ca2+ oscillations for constant insulin infusion (0, 100, or 1000 nM) and alternating insulin infusion (100, 500, or 1000 nM with 4 or 5 min periods) were compressed as a single file, S1_File.zip, in which each imaging experiment was recorded as a text file where the first column represents time (sec) and the following columns represent detrended Ca2+ traces from multiple islets. (ZIP) [file pone.0183569.s001.zip › data_500I_150s_5.txt]

1 -0.31659 -0.28282 -0.27724 -0.2677 -0.12897 -0.33251 -0.25474 -0.27177 -0.31649 -0.30629
2 -0.32084 -0.29749 -0.26974 -0.27803 -0.1409 -0.33806 -0.24914 -0.27527 -0.30624 -0.31058
3 -0.30596 -0.28865 -0.2656 -0.27283 -0.14065 -0.32851 -0.24262 -0.27544 -0.30734 -0.30985
4 -0.30253 -0.29043 -0.2534 -0.26122 -0.11999 -0.32894 -0.24538 -0.26975 -0.30279 -0.31143
5 -0.31866 -0.29972 -0.27126 -0.26802 -0.14397 -0.33208 -0.24784 -0.26934 -0.31599 -0.31213
6 -0.31523 -0.29224 -0.27153 -0.26991 -0.15238 -0.33129 -0.24997 -0.26777 -0.30704 -0.3116
7 -0.31831 -0.2989 -0.27006 -0.25941 -0.14155 -0.33031 -0.24378 -0.26902 -0.31046 -0.30677
8 -0.30106 -0.29075 -0.26437 -0.26114 -0.13342 -0.32676 -0.23812 -0.25415 -0.29837 -0.30266
9 -0.30507 -0.2891 -0.2625 -0.26966 -0.13333 -0.32524 -0.23987 -0.25629 -0.30584 -0.29468
10 -0.29301 -0.26976 -0.24973 -0.25638 -0.11842 -0.3154 -0.23085 -0.25301 -0.29422 -0.29097
11 -0.31569 -0.29339 -0.27084 -0.25703 -0.13523 -0.3197 -0.24461 -0.25521 -0.30815 -0.31556
12 -0.30647 -0.27505 -0.25108 -0.26374 -0.12703 -0.31399 -0.23189 -0.22685 -0.29528 -0.29235
13 -0.30869 -0.28885 -0.27054 -0.26562 -0.12964 -0.32554 -0.23871 -0.23658 -0.30175 -0.31026
14 -0.2954 -0.26782 -0.23919 -0.24515 -0.10713 -0.29662 -0.21855 -0.24103 -0.29299 -0.28389
15 -0.30581 -0.28228 -0.25887 -0.26189 -0.12913 -0.31678 -0.2361 -0.25812 -0.30443 -0.31159
16 -0.30299 -0.27427 -0.25972 -0.24247 -0.12002 -0.30665 -0.23141 -0.23157 -0.29587 -0.29448
17 -0.30379 -0.27906 -0.24858 -0.25202 -0.12438 -0.31389 -0.23078 -0.2487 -0.30226 -0.30502
18 -0.29083 -0.27968 -0.24961 -0.24272 -0.1072 -0.3186 -0.22489 -0.24037 -0.29667 -0.30454
19 -0.30856 -0.29169 -0.25924 -0.25212 -0.1296 -0.31528 -0.24357 -0.25356 -0.30425 -0.30273
20 -0.30383 -0.2777 -0.24385 -0.25752 -0.11109 -0.30144 -0.2326 -0.23874 -0.29887 -0.28199
21 -0.30379 -0.28148 -0.24423 -0.25487 -0.13334 -0.31354 -0.23168 -0.24324 -0.30768 -0.29662
22 -0.30464 -0.27912 -0.23614 -0.2456 -0.12392 -0.30223 -0.23171 -0.24298 -0.29721 -0.28605
23 -0.29849 -0.26706 -0.24624 -0.24595 -0.12567 -0.30571 -0.23337 -0.24308 -0.30266 -0.28438
24 -0.29129 -0.27679 -0.24911 -0.25546 -0.14579 -0.31014 -0.23527 -0.2393 -0.29788 -0.28604
25 -0.28515 -0.2672 -0.23568 -0.2469 -0.14962 -0.30723 -0.22327 -0.22667 -0.29741 -0.2947
26 -0.28676 -0.28091 -0.23706 -0.23776 -0.14548 -0.30155 -0.22104 -0.23142 -0.28872 -0.27793
27 -0.28824 -0.28039 -0.2252 -0.23967 -0.14619 -0.30351 -0.22728 -0.22561 -0.28937 -0.28052
28 -0.29319 -0.28041 -0.24988 -0.2263 -0.15453 -0.30527 -0.22382 -0.22459 -0.29394 -0.29391
29 -0.29542 -0.2829 -0.22525 -0.23539 -0.15314 -0.30356 -0.22914 -0.23041 -0.2983 -0.30452
30 -0.29257 -0.28149 -0.24612 -0.24401 -0.16189 -0.30759 -0.22759 -0.22481 -0.29193 -0.29527
31 -0.27664 -0.27147 -0.23338 -0.24075 -0.15504 -0.29263 -0.2268 -0.20341 -0.28652 -0.27536
32 -0.29467 -0.2943 -0.23516 -0.23874 -0.1634 -0.30223 -0.22914 -0.21514 -0.28966 -0.29413
33 -0.29646 -0.28527 -0.2459 -0.23484 -0.16905 -0.31089 -0.23634 -0.21939 -0.29603 -0.28588
34 -0.28975 -0.28125 -0.23639 -0.24966 -0.17852 -0.30094 -0.22331 -0.21531 -0.28073 -0.28012
35 -0.29502 -0.28133 -0.24114 -0.2425 -0.17142 -0.30361 -0.22405 -0.21348 -0.29541 -0.29028
36 -0.28277 -0.27068 -0.22625 -0.21549 -0.15839 -0.28842 -0.21846 -0.20563 -0.28183 -0.25392
37 -0.2811 -0.25811 -0.22198 -0.22872 -0.15018 -0.27785 -0.20402 -0.20412 -0.27118 -0.27543
38 -0.29699 -0.28776 -0.23609 -0.2157 -0.17928 -0.30186 -0.22493 -0.19735 -0.2875 -0.27344
39 -0.29073 -0.26695 -0.23719 -0.22705 -0.16628 -0.29272 -0.2228 -0.20912 -0.28924 -0.27048
40 -0.29686 -0.26636 -0.22695 -0.22259 -0.17552 -0.29151 -0.2193 -0.19823 -0.2912 -0.27369
41 -0.28902 -0.28814 -0.22892 -0.23059 -0.18284 -0.3114 -0.23645 -0.22365 -0.30791 -0.28723
42 -0.28419 -0.28181 -0.23542 -0.2219 -0.16409 -0.29046 -0.22617 -0.21879 -0.2905 -0.2861
43 -0.27978 -0.29312 -0.22716 -0.21504 -0.16299 -0.29542 -0.21593 -0.21033 -0.29353 -0.27305
44 -0.27167 -0.26668 -0.2166 -0.22327 -0.15599 -0.29244 -0.20839 -0.18851 -0.28789 -0.27048
45 -0.28131 -0.27056 -0.21919 -0.21684 -0.16503 -0.2786 -0.20376 -0.18872 -0.28076 -0.26202
46 -0.28319 -0.29241 -0.22943 -0.23901 -0.17928 -0.30267 -0.21361 -0.20284 -0.29046 -0.27501
47 -0.27503 -0.26935 -0.2163 -0.21995 -0.17278 -0.27727 -0.19548 -0.20154 -0.2822 -0.26461
48 -0.28834 -0.28527 -0.22897 -0.22727 -0.16345 -0.29122 -0.21093 -0.20011 -0.28476 -0.26463
49 -0.27397 -0.2661 -0.20545 -0.2021 -0.16501 -0.2791 -0.19116 -0.18213 -0.28049 -0.27834
50 -0.28783 -0.27404 -0.22445 -0.18978 -0.17484 -0.2896 -0.19895 -0.19502 -0.28093 -0.26204
51 -0.26646 -0.26995 -0.18812 -0.19234 -0.16044 -0.26433 -0.19237 -0.17741 -0.26852 -0.25964
52 -0.27743 -0.27024 -0.20981 -0.18449 -0.1682 -0.28213 -0.19609 -0.18843 -0.27308 -0.27573
53 -0.27509 -0.28413 -0.20135 -0.17116 -0.16601 -0.27372 -0.20254 -0.2008 -0.28434 -0.26989
54 -0.27847 -0.27693 -0.20267 -0.18925 -0.17101 -0.26005 -0.18651 -0.17688 -0.27106 -0.26421
55 -0.26277 -0.26143 -0.20057 -0.19313 -0.17943 -0.28368 -0.19931 -0.19878 -0.27761 -0.26469
56 -0.27693 -0.27571 -0.20471 -0.20515 -0.18613 -0.27856 -0.20376 -0.20361 -0.28836 -0.2729
57 -0.26451 -0.27899 -0.1936 -0.19919 -0.17053 -0.26512 -0.18498 -0.19439 -0.27111 -0.26276
58 -0.27464 -0.25797 -0.18633 -0.21107 -0.16988 -0.26965 -0.18528 -0.17968 -0.2719 -0.26527
59 -0.275 -0.27939 -0.19702 -0.22045 -0.18362 -0.27619 -0.20311 -0.192 -0.28489 -0.28438
60 -0.26051 -0.26393 -0.19727 -0.2023 -0.17297 -0.27482 -0.19499 -0.18393 -0.27327 -0.26618
61 -0.26421 -0.25275 -0.19913 -0.20841 -0.15496 -0.26754 -0.18449 -0.1953 -0.27063 -0.26668
62 -0.26371 -0.26338 -0.2058 -0.20311 -0.17997 -0.27671 -0.19308 -0.1907 -0.26884 -0.2693
63 -0.27673 -0.27662 -0.22077 -0.20646 -0.18329 -0.26685 -0.19979 -0.19302 -0.27048 -0.27488
64 -0.28494 -0.27641 -0.21342 -0.20822 -0.18878 -0.29112 -0.20783 -0.20719 -0.28848 -0.28107
65 -0.27919 -0.28876 -0.21712 -0.20557 -0.17939 -0.27142 -0.19288 -0.19557 -0.27109 -0.26591
66 -0.2852 -0.28497 -0.21569 -0.21068 -0.18572 -0.2749 -0.19299 -0.20232 -0.27278 -0.27566
67 -0.25325 -0.24837 -0.18421 -0.19413 -0.17548 -0.25191 -0.18062 -0.1795 -0.26118 -0.26373
68 -0.26938 -0.25947 -0.19972 -0.19988 -0.17273 -0.26272 -0.18787 -0.19175 -0.26826 -0.26869
69 -0.27587 -0.27086 -0.22171 -0.21446 -0.18151 -0.26756 -0.19706 -0.19328 -0.27482 -0.26284
70 -0.26203 -0.2476 -0.19499 -0.19487 -0.17629 -0.26274 -0.18678 -0.19475 -0.25989 -0.27894
71 -0.24984 -0.25809 -0.18645 -0.18674 -0.1632 -0.23878 -0.17193 -0.17449 -0.25651 -0.2551
72 -0.25554 -0.26392 -0.18174 -0.182 -0.16475 -0.25261 -0.17569 -0.16316 -0.24786 -0.26139
73 -0.27318 -0.27354 -0.20316 -0.2108 -0.18967 -0.27019 -0.19188 -0.19409 -0.26582 -0.27953
74 -0.27699 -0.25824 -0.19791 -0.22517 -0.19296 -0.2643 -0.19088 -0.19819 -0.26687 -0.27441
75 -0.27305 -0.26372 -0.20346 -0.20233 -0.18278 -0.25463 -0.19946 -0.18889 -0.26813 -0.27161
76 -0.2673 -0.25073 -0.19097 -0.1927 -0.17324 -0.25689 -0.19277 -0.19528 -0.26279 -0.26473
77 -0.24613 -0.24221 -0.16327 -0.17777 -0.14886 -0.2448 -0.17364 -0.16332 -0.25195 -0.23765
78 -0.27297 -0.24969 -0.19242 -0.1937 -0.17795 -0.25991 -0.18857 -0.1785 -0.25362 -0.25343
79 -0.26509 -0.26842 -0.2066 -0.19625 -0.18369 -0.26356 -0.19973 -0.18934 -0.25987 -0.2663
80 -0.25187 -0.22179 -0.17267 -0.17616 -0.16552 -0.24416 -0.1715 -0.17437 -0.24962 -0.25902
81 -0.24979 -0.24568 -0.15521 -0.17295 -0.15829 -0.23563 -0.17425 -0.14964 -0.24559 -0.24936
82 -0.26355 -0.26728 -0.18799 -0.1954 -0.17412 -0.26007 -0.1862 -0.16538 -0.26026 -0.24942
83 -0.26443 -0.24486 -0.18026 -0.18635 -0.1861 -0.25085 -0.19165 -0.17799 -0.25379 -0.25735
84 -0.24776 -0.24438 -0.16845 -0.16881 -0.15652 -0.24814 -0.17361 -0.14901 -0.24355 -0.23279
85 -0.25757 -0.23642 -0.17559 -0.16999 -0.16662 -0.24391 -0.17895 -0.16139 -0.24953 -0.24461
86 -0.24848 -0.25278 -0.1765 -0.17594 -0.16568 -0.24019 -0.18453 -0.16911 -0.25009 -0.24944
87 -0.26785 -0.25211 -0.18448 -0.19167 -0.18124 -0.25315 -0.18935 -0.17801 -0.26286 -0.24541
88 -0.26725 -0.26124 -0.17076 -0.18849 -0.18803 -0.26276 -0.18356 -0.18426 -0.25629 -0.2667
89 -0.24632 -0.23822 -0.15911 -0.16889 -0.1761 -0.25032 -0.17136 -0.15532 -0.25265 -0.24383
90 -0.25204 -0.25364 -0.17376 -0.18728 -0.19083 -0.25435 -0.18101 -0.16228 -0.25863 -0.2502
91 -0.26071 -0.25809 -0.16154 -0.17186 -0.16479 -0.23903 -0.17789 -0.15555 -0.24417 -0.24959
92 -0.26995 -0.2667 -0.1681 -0.18219 -0.17223 -0.25782 -0.17618 -0.16898 -0.26219 -0.26368
93 -0.25009 -0.23572 -0.14671 -0.16069 -0.17019 -0.23727 -0.16423 -0.14934 -0.24322 -0.24712
94 -0.25847 -0.25907 -0.16005 -0.17035 -0.18692 -0.2576 -0.18225 -0.1817 -0.2647 -0.26203
95 -0.25257 -0.2348 -0.14337 -0.16975 -0.17061 -0.25155 -0.16998 -0.17723 -0.24464 -0.24848
96 -0.25468 -0.25076 -0.14094 -0.16854 -0.15543 -0.24838 -0.18098 -0.17858 -0.24333 -0.25091
97 -0.23902 -0.23844 -0.14575 -0.1645 -0.1707 -0.24503 -0.17844 -0.17992 -0.25418 -0.25255
98 -0.24663 -0.23457 -0.15361 -0.16577 -0.15769 -0.24389 -0.1741 -0.15732 -0.24529 -0.2554
99 -0.25721 -0.25526 -0.15507 -0.17504 -0.18016 -0.24776 -0.18474 -0.18052 -0.26662 -0.26288
100 -0.25175 -0.23027 -0.16576 -0.16851 -0.17308 -0.254 -0.16821 -0.17066 -0.24239 -0.23926
101 -0.26625 -0.27328 -0.1772 -0.18795 -0.1944 -0.26207 -0.19342 -0.16686 -0.27011 -0.27793
102 -0.24932 -0.25501 -0.16125 -0.15821 -0.17211 -0.25181 -0.17901 -0.16394 -0.24926 -0.2537
103 -0.23347 -0.2508 -0.14775 -0.14543 -0.16513 -0.24349 -0.17495 -0.15869 -0.2466 -0.24253
104 -0.23463 -0.23536 -0.14613 -0.14092 -0.1667 -0.24168 -0.17224 -0.15581 -0.248 -0.22455
105 -0.26009 -0.26702 -0.15619 -0.16091 -0.17257 -0.25283 -0.1808 -0.17123 -0.25642 -0.23552
106 -0.25022 -0.2652 -0.16015 -0.16948 -0.17646 -0.25309 -0.18548 -0.16405 -0.24161 -0.25485
107 -0.25555 -0.2743 -0.16966 -0.16114 -0.17765 -0.2458 -0.18669 -0.16013 -0.24808 -0.26154
108 -0.23594 -0.23527 -0.14016 -0.1394 -0.15541 -0.23402 -0.16291 -0.13993 -0.23232 -0.23532
109 -0.23924 -0.24944 -0.14413 -0.1513 -0.16309 -0.24649 -0.18485 -0.16064 -0.23872 -0.25097
110 -0.24401 -0.24792 -0.14741 -0.16258 -0.17581 -0.25199 -0.17421 -0.15383 -0.23141 -0.25132
111 -0.24153 -0.25576 -0.16076 -0.17068 -0.17835 -0.25926 -0.18122 -0.16995 -0.25115 -0.25556
112 -0.25494 -0.24628 -0.14026 -0.15838 -0.16197 -0.24957 -0.16937 -0.14508 -0.23143 -0.24864
113 -0.25753 -0.25975 -0.15637 -0.15828 -0.17604 -0.24559 -0.16154 -0.16712 -0.23564 -0.23689
114 -0.24051 -0.23964 -0.14074 -0.14811 -0.17657 -0.24198 -0.16831 -0.16292 -0.2354 -0.24149
115 -0.24395 -0.24805 -0.15924 -0.16785 -0.17701 -0.24596 -0.1735 -0.14294 -0.24181 -0.24978
116 -0.23221 -0.24561 -0.15163 -0.15777 -0.17797 -0.25079 -0.16434 -0.15199 -0.23263 -0.23659
117 -0.23661 -0.23455 -0.12639 -0.13523 -0.17219 -0.23299 -0.15943 -0.13646 -0.22012 -0.233
118 -0.25707 -0.23835 -0.15904 -0.158 -0.17318 -0.24698 -0.16767 -0.1696 -0.23949 -0.22391
119 -0.23499 -0.23741 -0.14478 -0.15173 -0.14939 -0.23311 -0.16512 -0.14574 -0.22119 -0.22878
120 -0.24373 -0.24005 -0.14523 -0.15931 -0.17184 -0.24176 -0.16054 -0.16911 -0.23497 -0.24498
121 -0.23965 -0.23218 -0.16343 -0.16095 -0.17073 -0.2492 -0.17188 -0.15477 -0.23808 -0.25351
122 -0.23854 -0.2284 -0.13433 -0.14938 -0.16341 -0.23463 -0.16148 -0.14293 -0.22235 -0.23999
123 -0.24083 -0.25125 -0.15804 -0.1589 -0.16484 -0.24444 -0.17134 -0.16487 -0.2475 -0.24788
124 -0.23829 -0.23269 -0.14642 -0.13914 -0.16087 -0.23637 -0.16934 -0.14272 -0.2296 -0.23185
125 -0.22227 -0.21982 -0.13844 -0.14349 -0.14455 -0.22278 -0.14417 -0.13015 -0.21326 -0.21862
126 -0.21618 -0.23117 -0.1238 -0.12771 -0.13986 -0.21827 -0.13952 -0.12834 -0.20884 -0.21328
127 -0.24799 -0.22546 -0.1455 -0.16605 -0.14524 -0.24299 -0.16987 -0.14361 -0.2349 -0.23633
128 -0.24273 -0.21752 -0.12614 -0.14878 -0.15701 -0.23551 -0.16105 -0.14911 -0.2385 -0.23508
129 -0.24146 -0.23083 -0.12692 -0.1433 -0.15864 -0.23343 -0.16022 -0.13475 -0.2323 -0.22528
130 -0.2293 -0.22508 -0.11916 -0.12501 -0.16423 -0.22506 -0.1588 -0.13614 -0.2157 -0.21641
131 -0.23214 -0.23894 -0.13482 -0.14689 -0.16591 -0.22693 -0.15638 -0.12728 -0.23446 -0.23538
132 -0.22417 -0.20291 -0.14031 -0.1225 -0.15017 -0.22124 -0.14679 -0.12835 -0.22452 -0.21584
133 -0.23748 -0.23607 -0.12446 -0.12812 -0.14647 -0.22276 -0.14956 -0.14993 -0.217 -0.22914
134 -0.23775 -0.24978 -0.13229 -0.13423 -0.15333 -0.23012 -0.15238 -0.1305 -0.21759 -0.228
135 -0.23092 -0.22378 -0.13314 -0.13603 -0.13587 -0.23487 -0.15557 -0.14705 -0.22513 -0.21919
136 -0.22773 -0.22542 -0.1281 -0.13638 -0.15787 -0.22236 -0.15279 -0.13891 -0.22193 -0.21245
137 -0.23689 -0.23068 -0.12629 -0.13696 -0.15714 -0.21625 -0.16018 -0.13786 -0.22844 -0.23758
138 -0.24294 -0.23655 -0.13445 -0.1219 -0.17247 -0.22085 -0.15178 -0.13864 -0.22341 -0.22227
139 -0.22998 -0.20912 -0.11779 -0.11417 -0.14034 -0.20544 -0.14654 -0.12849 -0.21032 -0.21076
140 -0.2474 -0.24237 -0.13733 -0.14096 -0.15962 -0.23265 -0.16361 -0.15317 -0.24442 -0.23337
141 -0.23802 -0.22758 -0.12778 -0.11888 -0.15591 -0.23255 -0.1556 -0.12611 -0.21824 -0.22118
142 -0.24255 -0.25082 -0.12642 -0.13172 -0.14229 -0.2317 -0.16111 -0.15333 -0.23169 -0.23205
143 -0.21537 -0.22109 -0.10046 -0.1219 -0.14063 -0.21643 -0.14414 -0.12893 -0.2212 -0.21219
144 -0.23756 -0.21101 -0.12091 -0.12781 -0.14389 -0.21916 -0.15019 -0.12147 -0.23381 -0.22455
145 -0.2479 -0.24787 -0.12211 -0.12881 -0.1474 -0.21826 -0.14735 -0.12488 -0.22377 -0.22838
146 -0.23653 -0.22687 -0.12335 -0.12131 -0.14317 -0.213 -0.14813 -0.11268 -0.22376 -0.21673
147 -0.23774 -0.23301 -0.13576 -0.12735 -0.15739 -0.21678 -0.14599 -0.1154 -0.21404 -0.23207
148 -0.23062 -0.22815 -0.11782 -0.12057 -0.14315 -0.21132 -0.14368 -0.12112 -0.22543 -0.21474
149 -0.23119 -0.23464 -0.10419 -0.11646 -0.13917 -0.20818 -0.038507 -0.12433 -0.21007 -0.21517
150 -0.24454 -0.22909 -0.12139 -0.12869 -0.15084 -0.21521 -0.083398 -0.13087 -0.22359 -0.22893
151 -0.24504 -0.24147 -0.11597 -0.10168 -0.14161 -0.21685 -0.1077 -0.12243 -0.22349 -0.21959
152 -0.24209 -0.23748 -0.11617 -0.1022 -0.14082 -0.21893 -0.13543 -0.12355 -0.22743 -0.23718
153 -0.23795 -0.22314 -0.10979 -0.11389 -0.14736 -0.21366 -0.1228 -0.12154 -0.22104 -0.22823
154 -0.24197 -0.21914 -0.10639 -0.11262 -0.12206 -0.20641 -0.12761 -0.11625 -0.21779 -0.21267
155 -0.23183 -0.24194 -0.12129 -0.12397 -0.13207 -0.20548 -0.13402 -0.12382 -0.229 -0.21544
156 -0.25498 -0.25387 -0.12932 -0.12812 -0.16763 -0.22574 -0.15291 -0.13742 -0.23512 -0.23835
157 -0.24825 -0.23065 -0.12026 -0.129 -0.14742 -0.20934 -0.14682 -0.12801 -0.2253 -0.22285
158 -0.23778 -0.2241 -0.10976 -0.11264 -0.14426 -0.20158 -0.1473 -0.1112 -0.21809 -0.22746
159 -0.25579 -0.22907 -0.13192 -0.1215 -0.13649 -0.20937 -0.1548 -0.12565 -0.22477 -0.22382
160 -0.25928 -0.22437 -0.11872 -0.12609 -0.15377 -0.2086 -0.14761 -0.12784 -0.23546 -0.2216
161 -0.26089 -0.21921 -0.11459 -0.11546 -0.12848 -0.21837 -0.14527 -0.12966 -0.22491 -0.21616
162 -0.24938 -0.21941 -0.11354 -0.097864 -0.15643 -0.19954 -0.14849 -0.11578 -0.23166 -0.22704
163 -0.25793 -0.25101 -0.12577 -0.11949 -0.15621 -0.21138 -0.13687 -0.11517 -0.22752 -0.21124
164 -0.26892 -0.24881 -0.13548 -0.12747 -0.16155 -0.21485 -0.15691 -0.1318 -0.23546 -0.23675
165 -0.25848 -0.22173 -0.12819 -0.12234 -0.13602 -0.2038 -0.15641 -0.13037 -0.22859 -0.2247
166 -0.26174 -0.23277 -0.10979 -0.10988 -0.14626 -0.21918 -0.15019 -0.12479 -0.22767 -0.21451
167 -0.24625 -0.19663 -0.088229 -0.085236 -0.13843 -0.19004 -0.14165 -0.095638 -0.20765 -0.19933
168 -0.27577 -0.24605 -0.12341 -0.10289 -0.14805 -0.21051 -0.155 -0.12829 -0.23068 -0.22334
169 -0.27289 -0.22264 -0.13164 -0.078729 -0.13498 -0.19363 -0.14279 -0.10807 -0.21227 -0.23008
170 -0.27351 -0.24936 -0.11145 -0.091105 -0.12964 -0.2088 -0.13812 -0.11638 -0.22561 -0.22483
171 -0.27245 -0.21743 -0.10693 -0.10369 -0.13704 -0.20681 -0.15031 -0.12922 -0.22317 -0.23026
172 -0.26712 -0.23681 -0.11057 -0.094028 -0.15692 -0.21795 -0.16155 -0.13158 -0.23508 -0.24219
173 -0.28814 -0.23429 -0.11047 -0.096365 -0.1539 -0.21762 -0.16669 -0.1303 -0.22907 -0.23171
174 -0.27217 -0.23256 -0.10913 -0.078891 -0.13984 -0.19262 -0.14098 -0.10935 -0.2132 -0.21158
175 -0.28855 -0.22365 -0.12724 -0.099017 -0.15677 -0.21036 -0.15221 -0.13224 -0.22686 -0.22559
176 -0.26067 -0.22796 -0.10861 -0.081474 -0.12655 -0.20244 -0.1501 -0.11526 -0.20979 -0.23179
177 -0.27978 -0.23229 -0.11471 -0.06642 -0.13742 -0.21793 -0.15293 -0.13206 -0.21892 -0.22316
178 -0.29194 -0.23331 -0.12239 -0.081977 -0.14286 -0.21804 -0.1592 -0.13104 -0.22366 -0.23742
179 -0.28997 -0.2308 -0.1144 -0.096593 -0.14543 -0.21714 -0.16081 -0.10481 -0.22225 -0.23727
180 -0.29566 -0.24751 -0.11643 -0.11472 -0.13699 -0.22819 -0.16755 -0.13396 -0.2254 -0.24081
181 -0.27399 -0.23335 -0.099227 -0.082756 -0.12647 -0.19982 -0.14516 -0.1142 -0.21599 -0.22257
182 -0.27497 -0.24418 -0.11234 -0.099612 -0.12546 -0.2001 -0.14374 -0.11051 -0.20889 -0.22918
183 -0.28085 -0.24386 -0.10187 -0.10499 -0.12649 -0.2139 -0.14581 -0.12749 -0.22336 -0.22096
184 -0.27745 -0.22631 -0.11233 -0.098585 -0.12732 -0.20156 -0.14697 -0.11643 -0.21465 -0.22204
185 -0.28201 -0.22905 -0.11169 -0.12681 -0.11789 -0.20199 -0.13991 -0.10132 -0.20874 -0.21901
186 -0.2827 -0.24363 -0.1087 -0.11595 -0.12202 -0.1997 -0.13774 -0.11239 -0.22597 -0.22108
187 -0.27408 -0.22167 -0.11639 -0.11774 -0.12076 -0.20954 -0.14315 -0.1319 -0.22127 -0.23572
188 -0.27909 -0.24097 -0.10848 -0.13649 -0.1275 -0.2168 -0.15214 -0.12453 -0.22948 -0.2202
189 -0.29177 -0.23623 -0.11492 -0.13464 -0.12593 -0.21519 -0.15515 -0.13359 -0.22515 -0.24009
190 -0.27482 -0.22227 -0.096908 -0.12739 -0.13294 -0.20891 -0.14212 -0.11781 -0.22315 -0.23314
191 -0.28006 -0.22228 -0.12305 -0.12194 -0.136 -0.20977 -0.14791 -0.11526 -0.22082 -0.2437
192 -0.27102 -0.22807 -0.11388 -0.11102 -0.12133 -0.19713 -0.12955 -0.10365 -0.20943 -0.2269
193 -0.28992 -0.21397 -0.12573 -0.12446 -0.13693 -0.21994 -0.15602 -0.1164 -0.22978 -0.22878
194 -0.29832 -0.22855 -0.12721 -0.148 -0.14119 -0.21164 -0.15692 -0.13011 -0.22291 -0.23121
195 -0.26969 -0.21288 -0.10783 -0.11251 -0.12448 -0.21093 -0.14274 -0.10419 -0.20984 -0.22683
196 -0.28752 -0.23013 -0.14064 -0.1303 -0.1523 -0.2236 -0.16528 -0.12799 -0.22958 -0.22276
197 -0.27703 -0.22148 -0.11978 -0.14633 -0.14021 -0.2252 -0.16207 -0.11643 -0.22083 -0.234
198 -0.29411 -0.25126 -0.13545 -0.13904 -0.14429 -0.22059 -0.16197 -0.14919 -0.2187 -0.24197
199 -0.279 -0.23114 -0.11858 -0.14613 -0.13245 -0.20906 -0.1539 -0.11087 -0.20868 -0.22027
200 -0.28314 -0.23193 -0.12098 -0.13825 -0.1298 -0.21915 -0.14484 -0.10501 -0.20864 -0.245
201 -0.26788 -0.21811 -0.13064 -0.13803 -0.13082 -0.21802 -0.15194 -0.10487 -0.2152 -0.23611
202 -0.28048 -0.21971 -0.12366 -0.13156 -0.13921 -0.2079 -0.15292 -0.11237 -0.21326 -0.2195
203 -0.28141 -0.23487 -0.12558 -0.14219 -0.12436 -0.21362 -0.16409 -0.11025 -0.21942 -0.22852
204 -0.26923 -0.23433 -0.11646 -0.11856 -0.11608 -0.20675 -0.1491 -0.1027 -0.20677 -0.22191
205 -0.26513 -0.23145 -0.13771 -0.09833 -0.1359 -0.22091 -0.157 -0.12917 -0.22053 -0.24532
206 -0.21493 -0.21069 -0.1064 -0.096417 -0.12083 -0.21755 -0.14922 -0.11295 -0.21653 -0.23739
207 -0.21993 -0.21566 -0.12077 -0.094843 -0.14355 -0.2298 -0.16202 -0.11789 -0.21889 -0.23008
208 -0.2049 -0.21625 -0.12663 -0.09467 -0.12646 -0.2156 -0.15486 -0.12263 -0.21552 -0.23829
209 -0.18648 -0.1778 -0.13441 -0.10646 -0.13495 -0.22466 -0.16954 -0.12868 -0.2219 -0.23624
210 -0.17997 -0.16759 -0.12376 -0.10561 -0.13211 -0.20726 -0.15129 -0.099001 -0.21796 -0.22974
211 -0.15769 -0.15673 -0.10851 -0.11405 -0.1253 -0.21195 -0.15404 -0.11787 -0.20709 -0.22613
212 -0.17456 -0.1794 -0.13255 -0.14287 -0.14429 -0.2381 -0.16855 -0.13476 -0.23083 -0.24361
213 -0.13555 -0.16104 -0.12389 -0.12057 -0.12976 -0.22183 -0.15039 -0.11781 -0.21861 -0.22277
214 -0.12492 -0.17827 -0.12155 -0.14323 -0.13996 -0.22071 -0.15504 -0.11407 -0.22165 -0.23678
215 -0.11245 -0.13368 -0.11912 -0.14026 -0.14102 -0.22014 -0.15846 -0.12663 -0.21725 -0.23206
216 -0.053297 -0.12037 -0.10172 -0.13305 -0.12765 -0.21575 -0.1529 -0.10734 -0.20583 -0.20246
217 -0.027131 -0.11909 -0.098451 -0.13724 -0.13309 -0.21335 -0.15963 -0.11116 -0.20494 -0.2332
218 -0.019736 -0.11227 -0.092755 -0.14152 -0.14481 -0.21207 -0.14454 -0.11954 -0.21488 -0.22094
219 -0.0085104 -0.11889 -0.10084 -0.13803 -0.13157 -0.22539 -0.1392 -0.12416 -0.20261 -0.21724
220 0.024225 -0.12038 -0.092472 -0.14394 -0.14201 -0.22083 -0.16126 -0.11896 -0.21865 -0.22278
221 0.073081 -0.081751 -0.078275 -0.12883 -0.12207 -0.20073 -0.13156 -0.091995 -0.19898 -0.21873
222 0.064706 -0.076809 -0.094819 -0.1459 -0.13764 -0.20656 -0.14851 -0.10906 -0.20455 -0.21654
223 0.087832 -0.093427 -0.10524 -0.15613 -0.14281 -0.21673 -0.16343 -0.13351 -0.21362 -0.24466
224 0.11015 -0.087325 -0.066795 -0.13693 -0.12104 -0.20712 -0.14847 -0.10855 -0.18774 -0.2225
225 0.14991 -0.072763 -0.078949 -0.13762 -0.13569 -0.20956 -0.14405 -0.11883 -0.17976 -0.23199
226 0.16199 -0.078971 -0.083732 -0.14709 -0.15228 -0.21551 -0.14757 -0.11944 -0.20061 -0.23405
227 0.15379 -0.038609 -0.074846 -0.13583 -0.13379 -0.20354 -0.1301 -0.10003 -0.17896 -0.21351
228 0.1488 -0.042627 -0.099079 -0.13608 -0.15066 -0.2201 -0.16476 -0.11963 -0.19688 -0.24813
229 0.18217 0.026125 -0.082983 -0.12748 -0.12783 -0.21421 -0.16168 -0.12966 -0.17858 -0.23193
230 0.18961 0.058887 -0.072846 -0.13933 -0.12641 -0.21437 -0.14257 -0.11469 -0.16624 -0.22134
231 0.21827 0.10615 -0.0867 -0.14393 -0.14046 -0.20863 -0.14885 -0.1228 -0.16731 -0.23468
232 0.2618 0.1625 -0.085893 -0.12738 -0.1213 -0.20485 -0.13274 -0.10318 -0.13712 -0.2176
233 0.25233 0.18847 -0.077927 -0.13874 -0.13635 -0.20846 -0.14582 -0.11236 -0.12063 -0.2188
234 0.32284 0.18035 -0.07434 -0.13875 -0.13751 -0.21038 -0.14693 -0.12048 -0.1033 -0.23041
235 0.35842 0.19558 -0.081663 -0.1285 -0.1254 -0.20776 -0.13429 -0.12088 -0.052 -0.2377
236 0.36579 0.22257 -0.082237 -0.14202 -0.13479 -0.20142 -0.14304 -0.10937 -0.021622 -0.21728
237 0.36698 0.17467 -0.09525 -0.11959 -0.13618 -0.21741 -0.15428 -0.10812 -0.014585 -0.21864
238 0.41536 0.23888 -0.086374 -0.14151 -0.13072 -0.20098 -0.14018 -0.10327 0.050273 -0.22088
239 0.44394 0.24601 -0.094987 -0.14778 -0.14242 -0.20632 -0.14269 -0.12031 0.07816 -0.23821
240 0.46982 0.26706 -0.087391 -0.12827 -0.1439 -0.2015 -0.1438 -0.10548 0.12427 -0.21648
241 0.48744 0.2653 -0.084184 -0.13719 -0.14423 -0.21193 -0.15398 -0.10872 0.14087 -0.21027
242 0.51229 0.27676 -0.10284 -0.1406 -0.13621 -0.19615 -0.14353 -0.12046 0.162 -0.23627
243 0.49639 0.30638 -0.1021 -0.15774 -0.16138 -0.22126 -0.14886 -0.11613 0.19359 -0.23527
244 0.56801 0.30039 -0.082125 -0.14227 -0.14457 -0.21101 -0.15145 -0.11943 0.21803 -0.20731
245 0.5449 0.33992 -0.086548 -0.13417 -0.13183 -0.20532 -0.12831 -0.11305 0.24005 -0.23213
246 0.62363 0.39141 -0.072421 -0.13551 -0.1338 -0.20277 -0.13811 -0.10707 0.25343 -0.21978
247 0.62894 0.41616 -0.064015 -0.11818 -0.12328 -0.19814 -0.13743 -0.11063 0.29194 -0.21724
248 0.68228 0.43645 -0.053738 -0.12548 -0.11645 -0.18989 -0.13336 -0.097888 0.31235 -0.19317
249 0.65311 0.48132 -0.069122 -0.14302 -0.12217 -0.20335 -0.14322 -0.095751 0.32971 -0.21486
250 0.71253 0.44512 -0.080775 -0.12817 -0.13176 -0.18948 -0.13139 -0.1006 0.31699 -0.21332
251 0.70449 0.433 -0.074459 -0.12577 -0.12975 -0.20146 -0.14445 -0.11665 0.34097 -0.20213
252 0.70569 0.47086 -0.072152 -0.13877 -0.12924 -0.19561 -0.13002 -0.1149 0.35807 -0.1963
253 0.78857 0.495 -0.064716 -0.13398 -0.11231 -0.19937 -0.13908 -0.10511 0.3769 -0.19967
254 0.75832 0.53424 -0.068169 -0.1117 -0.11586 -0.19677 -0.11649 -0.098807 0.39604 -0.20095
255 0.81583 0.50809 -0.070473 -0.11287 -0.12364 -0.18683 -0.1276 -0.0969 0.40953 -0.2051
256 0.82284 0.53949 -0.071586 -0.10743 -0.11617 -0.19412 -0.12576 -0.097133 0.42363 -0.19767
257 0.83932 0.58461 -0.063109 -0.10833 -0.1064 -0.175 -0.12424 -0.087626 0.44664 -0.19371
258 0.79716 0.56366 -0.080463 -0.12893 -0.12529 -0.20003 -0.14594 -0.099959 0.43545 -0.20314
259 0.86552 0.55292 -0.079546 -0.11865 -0.12801 -0.19047 -0.13435 -0.094382 0.45838 -0.1954
260 0.89836 0.57885 -0.06672 -0.11416 -0.12375 -0.17965 -0.11942 -0.094235 0.46719 -0.18757
261 0.9121 0.56208 -0.068273 -0.13197 -0.11629 -0.1917 -0.12259 -0.096558 0.47274 -0.19517
262 0.90657 0.56483 -0.083767 -0.14236 -0.13115 -0.19136 -0.13803 -0.11438 0.46467 -0.20316
263 0.91308 0.59069 -0.06965 -0.11056 -0.12159 -0.19554 -0.11769 -0.1047 0.49747 -0.20757
264 0.89851 0.60027 -0.067594 -0.12391 -0.11618 -0.19202 -0.13224 -0.083488 0.51373 -0.20005
265 0.93925 0.56728 -0.088487 -0.13049 -0.11646 -0.19615 -0.14287 -0.10753 0.49622 -0.2128
266 0.93588 0.6493 -0.06615 -0.13673 -0.11009 -0.1868 -0.11501 -0.088994 0.53257 -0.19874
267 0.91302 0.66503 -0.073144 -0.13623 -0.12787 -0.19324 -0.12125 -0.088947 0.52787 -0.19178
268 0.93613 0.63803 -0.062367 -0.11122 -0.10798 -0.19572 -0.12925 -0.11227 0.52681 -0.19559
269 0.97409 0.65142 -0.071241 -0.13314 -0.11073 -0.20492 -0.15124 -0.11945 0.50534 -0.20892
270 0.93173 0.6708 -0.059904 -0.12604 -0.10473 -0.20112 -0.12064 -0.1054 0.54849 -0.19367
271 0.90844 0.59404 -0.082398 -0.11896 -0.11969 -0.19836 -0.13411 -0.098219 0.53342 -0.20792
272 0.97555 0.64305 -0.065341 -0.11254 -0.1051 -0.19796 -0.13294 -0.083652 0.54703 -0.21458
273 0.97136 0.62539 -0.062955 -0.11952 -0.10595 -0.18882 -0.13265 -0.089345 0.56137 -0.19296
274 0.98004 0.65095 -0.059408 -0.11292 -0.1127 -0.19004 -0.12443 -0.093569 0.56774 -0.2107
275 0.99662 0.68271 -0.049242 -0.11653 -0.12088 -0.19337 -0.11725 -0.077422 0.59267 -0.17564
276 0.98213 0.63151 -0.082655 -0.11101 -0.11171 -0.19464 -0.12757 -0.091095 0.57186 -0.19121
277 0.95603 0.64216 -0.077228 -0.11177 -0.10212 -0.18553 -0.12924 -0.090028 0.59191 -0.18632
278 0.98389 0.6384 -0.074582 -0.10975 -0.10905 -0.17331 -0.12314 -0.083561 0.59208 -0.19098
279 0.96473 0.64081 -0.085925 -0.11565 -0.10445 -0.18829 -0.12845 -0.088624 0.54396 -0.19839
280 0.96911 0.64215 -0.070899 -0.11377 -0.10504 -0.18513 -0.1397 -0.091607 0.54813 -0.20139
281 0.99714 0.63029 -0.071172 -0.11807 -0.11688 -0.18329 -0.12469 -0.07532 0.58256 -0.19239
282 0.97794 0.6498 -0.078126 -0.12747 -0.11943 -0.18441 -0.13863 -0.10255 0.55965 -0.19558
283 0.99632 0.61612 -0.089229 -0.11173 -0.10726 -0.18484 -0.13948 -0.10372 0.57879 -0.18263
284 0.98734 0.64033 -0.062453 -0.12694 -0.09422 -0.17673 -0.1252 -0.10605 0.59008 -0.18677
285 0.95135 0.61178 -0.093426 -0.13313 -0.13173 -0.19949 -0.13548 -0.096203 0.56146 -0.20175
286 0.95149 0.64826 -0.05898 -0.11507 -0.097967 -0.18655 -0.1236 -0.092186 0.57315 -0.18782
287 0.96794 0.58951 -0.071353 -0.11037 -0.086746 -0.17068 -0.11891 -0.087629 0.60653 -0.14946
288 0.95369 0.57622 -0.080276 -0.1131 -0.092774 -0.13756 -0.12435 -0.097722 0.57372 0.086919
289 0.89339 0.55113 -0.07874 -0.1266 -0.099423 -0.13974 -0.13157 -0.098145 0.57226 0.17457
290 0.82839 0.55978 -0.069653 -0.1249 -0.096691 -0.11822 -0.12603 -0.094238 0.56903 0.25125
291 0.73021 0.50592 -0.077987 -0.10017 -0.07975 -0.096054 -0.11721 -0.082191 0.5809 0.26687
292 0.71108 0.5157 -0.0572 -0.10448 -0.066979 -0.10221 -0.11699 -0.074664 0.57211 0.35155
293 0.64441 0.48099 -0.068884 -0.11505 -0.068397 -0.09989 -0.11255 -0.092157 0.56785 0.33703
294 0.63506 0.45626 -0.060167 -0.1021 -0.075396 -0.11111 -0.12896 -0.08984 0.55601 0.33429
295 0.57285 0.42968 -0.090341 -0.12924 -0.080965 -0.12658 -0.14024 -0.12345 0.52912 0.36132
296 0.5985 0.45088 -0.065204 -0.1084 -0.093103 -0.10667 -0.12429 -0.081956 0.54568 0.42319
297 0.58865 0.44114 -0.058578 -0.11233 -0.081182 -0.090632 -0.11519 -0.0754 0.54976 0.4509
298 0.56672 0.41729 -0.072101 -0.1008 -0.08772 -0.10271 -0.12317 -0.088283 0.50672 0.45246
299 0.54684 0.43256 -0.070064 -0.10268 -0.071749 -0.080449 -0.1018 -0.084206 0.51065 0.53428
300 0.52074 0.41674 -0.068998 -0.087521 -0.067148 -0.087262 -0.11605 -0.078369 0.49662 0.53676
301 0.5256 0.39607 -0.050591 -0.10741 -0.072076 -0.064295 -0.11144 -0.076682 0.47098 0.60349
302 0.49731 0.39557 -0.067245 -0.10254 -0.071275 -0.065548 -0.10446 -0.080255 0.42052 0.55923
303 0.48334 0.41681 -0.055418 -0.087601 -0.060764 -0.070531 -0.11327 -0.076188 0.40842 0.60647
304 0.47754 0.43134 -0.024012 -0.098137 -0.067772 -0.068324 -0.10857 -0.053741 0.40131 0.61659
305 0.47284 0.47731 0.074225 -0.089663 -0.055581 -0.068457 -0.11148 -0.067074 0.36665 0.59747
306 0.44669 0.45554 0.098401 -0.09286 -0.046479 -0.05315 -0.11414 -0.062677 0.36647 0.60599
307 0.45152 0.45385 0.12904 -0.11749 -0.062888 -0.075573 -0.11855 -0.09015 0.34289 0.63544
308 0.39966 0.41309 0.13731 -0.11042 -0.064467 -0.068296 -0.13231 -0.099113 0.33482 0.67386
309 0.39912 0.44324 0.17406 -0.090289 -0.056525 -0.03645 -0.10268 -0.043177 0.35042 0.72148
310 0.40695 0.42849 0.21005 -0.093846 -0.051454 -0.047463 -0.1083 -0.06788 0.34331 0.69839
311 0.37702 0.3766 0.21862 -0.1031 -0.033943 -0.053426 -0.11785 -0.071663 0.32912 0.73082
312 0.35572 0.32913 0.20964 -0.10236 -0.053551 -0.057409 -0.12664 -0.068226 0.30024 0.73579
313 0.3433 0.28844 0.20502 -0.099045 -0.03845 -0.035572 -0.1093 -0.075969 0.30058 0.75995
314 0.34334 0.32573 0.24426 -0.088011 -0.024658 -0.030525 -0.097938 -0.057362 0.29325 0.78803
315 0.34205 0.27878 0.2525 -0.1007 -0.049707 -0.035978 -0.12349 -0.057205 0.279 0.79415
316 0.32419 0.27216 0.27827 -0.10484 -0.063646 -0.046851 -0.1076 -0.059838 0.26245 0.76802
317 0.33235 0.30017 0.31067 -0.099941 -0.042974 -0.034684 -0.11786 -0.052561 0.26131 0.82049
318 0.31021 0.27557 0.28377 -0.10289 -0.050873 -0.036527 -0.11353 -0.063054 0.24232 0.79443
319 0.3031 0.22631 0.33559 -0.084694 -0.035992 -0.03123 -0.1189 -0.062757 0.22775 0.82925
320 0.30059 0.26082 0.34295 -0.07319 -0.03764 -0.0066335 -0.1058 -0.038861 0.24782 0.84734
321 0.28666 0.25974 0.36497 -0.093516 -0.026829 -0.027307 -0.10749 -0.059064 0.22251 0.83417
322 0.28676 0.21723 0.3934 -0.093003 -0.017727 -0.01645 -0.11121 -0.063757 0.21058 0.83285
323 0.25313 0.20043 0.37945 -0.099869 -0.024486 -0.0044328 -0.11091 -0.05533 0.20434 0.86017
324 0.269 0.21916 0.39727 -0.078976 -0.019355 -0.0048759 -0.11317 -0.050133 0.19082 0.87611
325 0.27926 0.2456 0.41427 -0.083782 -0.016633 -0.002039 -0.10875 -0.042266 0.18892 0.90665
326 0.24531 0.18721 0.40084 -0.082319 -0.028772 0.0024479 -0.10876 -0.041279 0.17013 0.90279
327 0.24559 0.19794 0.40978 -0.085015 -0.020291 -0.0047952 -0.11627 -0.050412 0.16502 0.89444
328 0.23707 0.22293 0.42623 -0.078091 -0.029489 0.0067117 -0.10024 -0.051455 0.16397 0.88073
329 0.21141 0.17882 0.42103 -0.098758 -0.035248 -0.0054614 -0.11127 -0.053268 0.15104 0.87533
330 0.22652 0.17907 0.45386 -0.092964 -0.030166 -0.0026744 -0.10996 -0.054461 0.13872 0.85595
331 0.19315 0.14642 0.44223 -0.087481 -0.036065 -0.0064375 -0.11696 -0.061034 0.13041 0.85114
332 0.21964 0.1738 0.4729 -0.066067 -0.0031936 0.0054294 -0.099042 -0.044798 0.15307 0.85399
333 0.19478 0.14798 0.4599 -0.084804 -0.021382 0.0055063 -0.10839 -0.060701 0.13806 0.88993
334 0.18851 0.1536 0.47106 -0.09598 -0.030721 -0.010947 -0.1103 -0.057714 0.11655 0.85602
335 0.19412 0.16221 0.50423 -0.069156 -0.019389 0.08971 -0.10344 -0.036057 0.12552 0.87744
336 0.20094 0.1632 0.4897 -0.083273 -0.019918 0.16991 -0.10471 -0.03593 0.11673 0.87035
337 0.18412 0.13007 0.50954 -0.068059 -0.024817 0.20202 -0.094648 -0.023383 0.11454 0.88217
338 0.18433 0.15831 0.52623 -0.068656 -0.015935 0.23278 -0.08004 -0.009436 0.11838 0.91033
339 0.16065 0.1019 0.50486 -0.082402 -0.019304 0.22829 -0.10038 -0.027079 0.092851 0.85687
340 0.14673 0.12713 0.52079 -0.072719 -0.0077826 0.26578 -0.092632 -0.018642 0.10227 0.8636
341 0.1424 0.095934 0.50753 -0.063195 -0.025691 0.24556 -0.10721 -0.013925 0.088156 0.79489
342 0.16081 0.11368 0.53571 -0.067201 -0.0035299 0.25326 -0.087495 -0.019708 0.086234 0.75803
343 0.17848 0.15427 0.55201 -0.029788 0.00047152 0.28495 -0.076276 0.012239 0.10474 0.66699
344 0.13242 0.09933 0.54754 -0.037804 -0.017017 0.26619 -0.086788 0.00012544 0.087009 0.6301
345 0.12777 0.090452 0.55341 -0.054881 -0.017456 0.27048 -0.10194 -0.0072076 0.071837 0.61649
346 0.13554 0.092464 0.53855 -0.056567 -0.0076643 0.30225 -0.0361 -0.0014207 0.065234 0.60791
347 0.13122 0.097886 0.56469 -0.045804 -0.006543 0.30323 0.061978 -0.0054938 0.071232 0.57537
348 0.10574 0.096068 0.53208 -0.05569 -0.0008316 0.31454 0.062387 -2.6902e-05 0.062419 0.54929
349 0.10802 0.08833 0.56754 -0.046146 -0.0031102 0.33342 0.10469 0.0126 0.079137 0.54479
350 0.104 0.057222 0.55599 -0.053603 0.012841 0.36441 0.11218 -0.0083431 0.065264 0.53323
351 0.10163 0.084124 0.56934 -0.044689 0.017723 0.37174 0.1196 0.022924 0.063572 0.53319
352 0.11769 0.072526 0.56885 -0.039346 0.019854 0.38986 0.14162 0.037891 0.068329 0.52619
353 0.10348 0.083978 0.57664 -0.037362 0.0014253 0.39855 0.16511 0.0019277 0.057467 0.49323
354 0.1037 0.05995 0.56221 -0.030989 -0.00040333 0.3978 0.15577 0.023455 0.064534 0.48663
355 0.081933 0.047862 0.55611 -0.030795 0.013548 0.39683 0.1802 -0.0006385 0.032492 0.44921
356 0.060818 0.021814 0.54306 -0.026882 -0.0054406 0.39997 0.17491 -0.0035316 0.026709 0.42513
357 0.084094 0.065166 0.5486 -0.038448 0.055611 0.41054 0.225 0.0096453 0.044587 0.4507
358 0.068289 0.035108 0.53874 -0.040744 0.059062 0.43276 0.29564 0.025842 0.040974 0.44416
359 0.083545 0.03274 0.54669 -0.025961 0.078464 0.43517 0.27438 0.036819 0.036882 0.42108
360 0.07579 0.042182 0.52841 -0.035797 0.090855 0.43654 0.31551 0.019966 0.028859 0.40292
361 0.077646 0.060064 0.55319 -0.023344 0.10223 0.47055 0.35562 0.027933 0.046077 0.41148
362 0.071001 0.032016 0.56542 -0.04197 0.105 0.44602 0.35111 -0.0007101 0.025824 0.38659
363 0.079007 0.036738 0.54743 -0.050957 0.10782 0.46153 0.36608 0.016307 0.019652 0.37835
364 0.075643 0.05077 0.5834 -0.026233 0.13412 0.50632 0.4119 0.037294 0.052749 0.3865
365 0.053258 0.051753 0.53511 -0.033559 0.13155 0.47756 0.42991 0.038801 0.025617 0.36527
366 0.061644 0.024385 0.53858 -0.023786 0.14993 0.51827 0.4654 0.037548 0.029894 0.3553
367 0.022239 0.016697 0.5161 -0.024382 0.16099 0.52585 0.46503 0.031984 0.011342 0.3397
368 0.042925 0.035469 0.52303 -0.0069287 0.16921 0.53032 0.47952 0.023711 0.015169 0.33069
369 0.04099 0.020021 0.51843 -0.010795 0.18783 0.52198 0.48554 0.048048 0.021897 0.35236
370 0.048936 -0.0023173 0.49257 0.00084845 0.18781 0.51567 0.50052 0.050325 0.021614 0.32329
371 0.036361 0.011215 0.45886 -0.011708 0.18608 0.5231 0.53686 0.027712 0.011192 0.3
372 0.045677 0.0075568 0.46361 0.013216 0.20002 0.56384 0.57716 0.055409 0.014929 0.30712
373 0.031842 0.0044288 0.45168 0.0031492 0.185 0.5383 0.5668 0.042046 0.013457 0.30213
374 0.039018 0.030901 0.44672 -0.00059727 0.18563 0.55175 0.59607 0.041243 0.017344 0.27993
375 0.038213 0.0039129 0.43674 -0.0058437 0.21312 0.55806 0.60289 0.05835 0.010372 0.30293
376 0.033749 0.020845 0.40854 0.02695 0.18509 0.53775 0.60077 0.061477 0.0088794 0.27233
377 0.020095 -0.016683 0.40611 0.020013 0.1928 0.55166 0.61573 0.062934 0.00095689 0.26193
378 0.03106 0.011929 0.43362 0.055657 0.20374 0.56901 0.64058 0.071821 0.015284 0.27043
379 0.0099456 -0.0074589 0.386 0.040741 0.18903 0.52653 0.63552 0.049107 0.0039119 0.24044
380 0.012291 -0.011667 0.38731 0.084084 0.18134 0.52951 0.655 0.045624 0.0099994 0.24806
381 -0.0089833 -0.032955 0.3558 0.10202 0.17759 0.51472 0.64181 0.023091 -0.023013 0.23281
382 -0.0058278 -0.022973 0.3835 0.16301 0.20363 0.53337 0.67183 0.052348 -0.0016656 0.23185
383 -0.0084723 0.011739 0.36689 0.2227 0.1964 0.55575 0.69 0.058595 0.013752 0.24218
384 0.0010833 -0.023109 0.36409 0.23613 0.2086 0.52461 0.67622 0.066072 -0.014931 0.21508
385 0.011219 0.0013333 0.36843 0.2217 0.20413 0.50115 0.68352 0.055979 -0.00089302 0.18943
386 0.020794 0.0014353 0.38084 0.26803 0.19575 0.46396 0.67658 0.049456 -0.014886 0.20303
387 0.00060989 -0.0068726 0.37293 0.23375 0.20836 0.47648 0.68244 0.065343 -0.004768 0.20966
388 -0.015535 -0.015811 0.36011 0.22715 0.23359 0.46071 0.68971 0.04653 -0.01763 0.2004
389 -0.022599 -0.040989 0.34674 0.22149 0.21405 0.44883 0.66683 0.048237 -0.011833 0.18688
390 -0.010993 -0.034117 0.3574 0.23539 0.24967 0.43295 0.66484 0.050014 -0.0046955 0.16366
391 0.004852 -0.016334 0.35907 0.26072 0.2469 0.44169 0.66644 0.05809 -0.018008 0.18341
392 0.0013876 -0.026862 0.32142 0.22967 0.2237 0.43863 0.65687 0.049867 -0.02869 0.15307
393 -0.021917 -0.02553 0.31784 0.1968 0.19122 0.38939 0.61442 0.043344 -0.025863 0.15366
394 0.0030887 -0.042658 0.34998 0.23947 0.2313 0.42289 0.64569 0.078111 -0.011065 0.1883
395 -0.011266 -0.063996 0.29554 0.23137 0.19484 0.41317 0.61919 0.029728 -0.030228 0.13781
396 -0.02764 -0.028634 0.29124 0.24238 0.21528 0.39133 0.64502 0.060705 -0.01461 0.14217
397 -0.019145 -0.043242 0.2962 0.18794 0.21495 0.3766 0.59884 0.026942 -0.036753 0.13178
398 -0.031789 -0.04747 0.26913 0.16581 0.19216 0.35941 0.61455 0.016009 -0.035025 0.14696
399 -0.038544 -0.053478 0.25646 0.18125 0.17629 0.33989 0.5699 0.026006 -0.045328 0.11858
400 -0.041798 -0.054306 0.2711 0.1891 0.20263 0.35899 0.57574 0.024633 -0.03579 0.13638
401 -0.020463 -0.052104 0.25349 0.18275 0.19166 0.3655 0.56974 0.03714 -0.028633 0.13389
402 -0.025147 -0.067202 0.2542 0.17509 0.20021 0.37626 0.5463 0.048566 -0.034675 0.11674
403 -0.027662 -0.06409 0.25088 0.1895 0.22542 0.36443 0.51815 0.024203 -0.030258 0.13579
404 -0.034616 -0.031668 0.24982 0.21729 0.2219 0.33974 0.48793 0.05899 -0.03917 0.1284
405 -0.05312 -0.083606 0.21711 0.18041 0.2163 0.31019 0.43017 0.0081872 -0.048623 0.10379
406 -0.037175 -0.081654 0.22335 0.19627 0.19719 0.2981 0.41396 0.010664 -0.057855 0.10133
407 -0.048929 -0.070362 0.21318 0.20355 0.21474 0.28123 0.41358 0.031591 -0.050868 0.11295
408 -0.035934 -0.04278 0.21298 0.20045 0.19479 0.26967 0.40162 0.032298 -0.04376 0.097323
409 -0.027268 -0.043818 0.21414 0.21932 0.19466 0.2874 0.3996 0.013005 -0.027773 0.099275
410 -0.045393 -0.065686 0.19563 0.20293 0.16776 0.26561 0.38783 0.013082 -0.040555 0.084568
411 -0.026477 -0.062914 0.20282 0.23452 0.20563 0.26955 0.37204 0.030979 -0.029978 0.09443
412 -0.042302 -0.064082 0.21005 0.20932 0.16469 0.25201 0.3584 0.022766 -0.03378 0.089412
413 -0.033636 -0.06966 0.19115 0.20794 0.18038 0.25275 0.35521 0.031553 -0.022383 0.091465
414 -0.065571 -0.074178 0.17824 0.19989 0.15597 0.22699 0.32272 0.0038495 -0.055015 0.068517
415 -0.053295 -0.062076 0.1785 0.20293 0.17662 0.23482 0.33722 0.031526 -0.037308 0.0954
416 -0.05777 -0.061233 0.18204 0.19835 0.13444 0.2181 0.31448 0.11841 -0.05657 0.064282
417 -0.059874 -0.071861 0.17884 0.19054 0.13774 0.22408 0.30759 0.17113 -0.047563 0.062374
418 -0.055818 -0.074669 0.1458 0.18333 0.11927 0.19147 0.30247 0.17164 -0.050945 0.077307
419 -0.059403 -0.048897 0.14867 0.15784 0.094966 0.19035 0.277 0.18841 -0.055618 0.057949
420 -0.048757 -0.067385 0.15665 0.17679 0.10535 0.1961 0.28972 0.21871 -0.05135 0.061241
421 -0.074482 -0.075943 0.12897 0.16734 0.098959 0.17087 0.26673 0.21953 -0.053373 0.050334
422 -0.039316 -0.061911 0.13759 0.18889 0.09583 0.1923 0.28194 0.2565 -0.038435 0.080906
423 -0.057551 -0.048179 0.13768 0.18425 0.076602 0.176 0.25797 0.2536 -0.050148 0.053228
424 -0.079735 -0.080467 0.11275 0.16339 0.074453 0.16503 0.2501 0.26136 -0.05237 0.032071
425 -0.07478 -0.10176 0.10919 0.15537 0.053534 0.13698 0.22491 0.25055 -0.072733 0.043843
426 -0.063804 -0.096623 0.13305 0.15543 0.070596 0.14868 0.23261 0.32052 -0.056595 0.041536
427 -0.049579 -0.098241 0.12261 0.16681 0.069057 0.14254 0.21438 0.32675 -0.049118 0.028478
428 -0.059283 -0.082859 0.12985 0.1774 0.10365 0.14634 0.22974 0.32225 -0.05232 0.04254
429 -0.062728 -0.10482 0.093587 0.15673 0.06219 0.12997 0.2286 0.34027 -0.047523 0.013873
430 -0.067722 -0.11001 0.12521 0.16237 0.060391 0.1282 0.21761 0.33414 -0.065445 0.020935
431 -0.082706 -0.092583 0.06133 0.13653 0.054953 0.10102 0.193 0.32424 -0.072588 -0.0086726
432 -0.081311 -0.088311 0.10127 0.15779 0.061194 0.11161 0.18928 0.33551 -0.0665 0.01818
433 -0.052475 -0.062309 0.10517 0.15491 0.047945 0.11952 0.20351 0.36528 -0.045652 0.027542
434 -0.0614 -0.076887 0.10033 0.16 0.056087 0.098184 0.18936 0.35274 -0.069555 0.016225
435 -0.063144 -0.058435 0.091916 0.12678 0.031788 0.088961 0.17428 0.33995 -0.091677 -0.0046331
436 -0.067179 -0.053033 0.094893 0.12196 0.03641 0.095028 0.18371 0.35977 -0.06982 -0.0015607
437 -0.067193 -0.071721 0.12178 0.12088 0.037751 0.097695 0.18711 0.37136 -0.054842 0.020222
438 -0.059638 -0.085489 0.088086 0.13382 0.020792 0.11026 0.18958 0.39941 -0.043035 0.021434
439 -0.073322 -0.095367 0.094232 0.12487 0.028014 0.088539 0.16633 0.35986 -0.060667 -0.017904
440 -0.074077 -0.085305 0.095239 0.13168 0.036775 0.077616 0.16606 0.3581 -0.06718 -0.0034512
441 -0.089181 -0.081613 0.076515 0.12973 0.022406 0.078592 0.15382 0.36019 -0.068192 -0.018529
442 -0.060356 -0.08867 0.086512 0.14163 0.038118 0.082099 0.16349 0.37959 -0.055575 0.0072835
443 -0.06617 -0.080198 0.086758 0.13731 0.032099 0.068406 0.15313 0.36131 -0.070717 0.013116
444 -0.076954 -0.10251 0.056825 0.11237 0.0038806 0.059473 0.14135 0.36269 -0.07645 -0.019712
445 -0.065539 -0.10373 0.066081 0.11864 0.002562 0.08169 0.16119 0.37073 -0.061692 -0.0074294
446 -0.091533 -0.1273 0.040798 0.11098 0.0074133 0.046367 0.12477 0.37556 -0.086225 -0.015977
447 -0.089608 -0.10559 0.071275 0.12101 0.023295 0.059224 0.14526 0.36433 -0.082577 0.00023535
448 -0.068852 -0.087838 0.081711 0.12562 0.023886 0.060511 0.14313 0.38625 -0.07676 -0.0048023
449 -0.055377 -0.096736 0.073188 0.11368 0.010867 0.064658 0.1347 0.37814 -0.073492 -0.01796
450 -0.072381 -0.10815 0.064064 0.12626 0.027949 0.034795 0.12204 0.36812 -0.071265 -0.027958
451 -0.085976 -0.099482 0.052311 0.099978 -0.0019398 0.033822 0.1028 0.37992 -0.075417 -0.017105
452 -0.05865 -0.07574 0.060437 0.12283 0.0012716 0.038568 0.12601 0.39997 -0.07358 -0.027213
453 -0.076535 -0.10222 0.055404 0.12087 0.009323 0.037105 0.10862 0.388 -0.073742 -0.02212
454 -0.076349 -0.083876 0.08455 0.12212 0.028074 0.041022 0.1101 0.37962 -0.065435 -0.020338
455 -0.072824 -0.092584 0.059067 0.096802 -0.011114 0.041289 0.10509 0.38659 -0.085597 -0.034966
456 -0.075278 -0.10901 0.055383 0.099095 -0.0050129 0.037486 0.1011 0.37375 -0.08241 -0.033573
457 -0.086952 -0.08774 0.06283 0.11141 -0.0020215 0.042393 0.10838 0.36006 -0.078582 -0.032521
458 -0.088327 -0.10331 0.028137 0.094092 -0.01017 0.0073399 0.08113 0.33769 -0.096865 -0.038239
459 -0.083981 -0.096206 0.057233 0.095646 -0.0027888 0.019487 0.085088 0.3444 -0.087507 -0.018296
460 -0.092186 -0.12645 0.04444 0.09285 -0.018867 0.0026837 0.073757 0.32907 -0.08666 -0.032914
461 -0.08059 -0.10773 0.061996 0.099073 0.001324 0.024711 0.099026 0.35777 -0.076022 -0.025841
462 -0.087715 -0.09217 0.048803 0.095457 -0.011155 0.017218 0.079924 0.3217 -0.077445 -0.044959
463 -0.076179 -0.097808 0.042099 0.09901 -0.0075132 0.023004 0.080353 0.30594 -0.076227 -0.032467
464 -0.077784 -0.1206 0.061406 0.090374 -0.011722 0.027681 0.091162 0.27788 -0.06538 -0.036314
465 -0.073448 -0.10624 0.068852 0.10058 0.0091595 0.014228 0.09827 0.26609 -0.078052 -0.026502
466 -0.081683 -0.12125 0.057889 0.23313 -0.0090391 0.013735 0.075709 0.26634 -0.080315 -0.04137
467 -0.087597 -0.1013 0.061156 0.36355 -0.0057977 0.012662 0.085668 0.26757 -0.067237 -0.023327
468 -0.086522 -0.1069 0.045052 0.38556 -0.0046864 -0.00099099 0.056516 0.248 -0.08817 -0.053555
469 -0.083396 -0.10099 0.069949 0.489 0.006455 0.014766 0.080435 0.24168 -0.071342 -0.029303
470 -0.08741 -0.096833 0.040995 0.44015 -0.023144 -0.0086072 0.057774 0.23709 -0.081195 -0.06617
471 -0.083635 -0.10217 0.046332 0.49671 0.0057378 -0.0012703 0.054632 0.2272 -0.080817 -0.045108
472 -0.085849 -0.12639 0.034988 0.5087 -0.027621 -0.026793 0.043831 0.20861 -0.08483 -0.053685
473 -0.065254 -0.10241 0.047585 0.50498 0.0034905 -0.010956 0.05403 0.22011 -0.087802 -0.046063
474 -0.070138 -0.094655 0.045551 0.5379 -0.0082181 0.0033605 0.070428 0.2291 -0.075615 -0.024051
475 -0.077433 -0.092163 0.056018 0.52591 -0.0061367 -0.0073026 0.058627 0.21986 -0.081787 -0.047238
476 -0.088197 -0.12323 0.031224 0.54286 -0.021125 -0.014436 0.044555 0.18072 -0.09097 -0.043406
477 -0.075282 -0.10053 0.051991 0.55168 -0.012364 -0.011609 0.044454 0.18638 -0.088502 -0.066714
478 -0.088966 -0.11677 0.045318 0.54302 -0.031733 -0.017682 0.042433 0.18194 -0.087195 -0.061701
479 -0.080041 -0.10441 0.057214 0.59694 -0.026691 -0.015625 0.049371 0.16415 -0.089767 -0.045039
480 -0.074195 -0.099453 0.066641 0.5987 -0.0080498 -0.023268 0.03817 0.1731 -0.087149 -0.049626
481 -0.07048 -0.10174 0.056657 0.60409 -0.0060485 -0.010391 0.038309 0.18759 -0.086652 -0.063434
482 -0.085584 -0.10249 0.042514 0.62861 -0.0083271 -0.018584 0.043407 0.17547 -0.084944 -0.052642
483 -0.071849 -0.098247 0.05201 0.56867 -0.033506 -0.0070874 0.047736 0.17064 -0.089817 -0.052869
484 -0.057953 -0.10646 0.068267 0.55419 -0.0056843 -0.02554 0.039095 0.16774 -0.074199 -0.049267
485 -0.081077 -0.086733 0.062693 0.54481 -0.010553 0.0027265 0.043733 0.17034 -0.080122 -0.062615
486 -0.085532 -0.10151 0.04038 0.51144 -0.0046716 -0.0069166 0.047602 0.14776 -0.073344 -0.040302
487 -0.090766 -0.12166 0.044496 0.51278 -0.02858 -0.03796 0.017311 0.13547 -0.095627 -0.05655
488 -0.066601 -0.11954 0.044103 0.52694 -0.012339 -0.013463 0.038739 0.15714 -0.092799 -0.060537
489 -0.096265 -0.1077 0.03188 0.4782 -0.038127 -0.044336 0.013418 0.1181 -0.10776 -0.073835
490 -0.05362 -0.082023 0.056456 0.49842 -0.0021461 -0.012889 0.040867 0.16986 -0.068134 -0.051953
491 -0.081194 -0.11884 0.038013 0.51322 0.0040553 -0.027522 0.020615 0.13199 -0.10083 -0.06
492 -0.091109 -0.11569 0.047149 0.49483 -0.0058333 -0.035775 0.024484 0.14368 -0.082069 -0.060538
493 -0.080773 -0.10352 0.057986 0.49416 -0.013132 -0.028788 0.033773 0.14305 -0.080692 -0.053436
494 -0.090438 -0.10472 0.021022 0.46244 -0.033101 -0.050331 -0.0022086 0.092623 -0.11381 -0.090573
495 -0.094252 -0.12154 0.019559 0.46727 -0.037579 -0.035064 0.01295 0.13495 -0.098867 -0.087541
496 -0.095767 -0.10036 0.037935 0.44934 -0.037258 -0.036208 0.0063187 0.11235 -0.093439 -0.062359
497 -0.071881 -0.11604 0.044692 0.44122 -0.025596 -0.029201 0.0070774 0.11264 -0.090452 -0.062706
498 -0.10671 -0.099026 0.052708 0.42783 -0.025685 -0.030074 0.016776 0.09306 -0.093324 -0.080264
499 -0.09381 -0.10471 0.055065 0.41995 -0.014184 -0.041317 0.016135 0.11096 -0.095097 -0.068601
500 -0.094684 -0.11643 0.047262 0.40477 -0.024092 -0.04208 0.013843 0.099964 -0.094199 -0.073659
501 -0.10312 -0.10868 0.053128 0.39991 -0.010911 -0.043193 0.021932 0.10964 -0.090562 -0.079617
502 -0.095643 -0.080568 0.057415 0.38666 -0.02828 -0.041006 0.011431 0.097768 -0.089994 -0.069994
503 -0.11292 -0.10023 0.058611 0.39205 0.0035218 -0.040099 0.0096393 0.10678 -0.085577 -0.086292
504 -0.094732 -0.096304 0.068148 0.3749 -0.011257 -0.029682 0.016548 0.096522 -0.085509 -0.04821
505 -0.094727 -0.12627 0.073584 0.38556 -0.0054554 -0.026705 0.017707 0.091739 -0.088732 -0.083727
506 -0.10871 -0.12333 0.069341 0.35813 -0.025454 -0.034948 0.016265 0.079316 -0.081304 -0.083285
507 -0.12328 -0.11536 0.050767 0.32396 -0.034413 -0.054092 -0.018916 0.063503 -0.11972 -0.084552
508 -0.08526 -0.10998 0.045044 0.34451 -0.018141 -0.037845 0.010263 0.092759 -0.083959 -0.07466
509 -0.095715 -0.094394 0.065821 0.33076 -0.02634 -0.039948 0.0071213 0.064766 -0.10013 -0.071888
510 -0.073619 -0.10323 0.080567 0.34527 0.0031915 -0.054981 0.0034299 0.070493 -0.091004 -0.067365
511 -0.10669 -0.14237 0.057744 0.29683 -0.047627 -0.064554 -0.022661 0.06437 -0.10162 -0.088693
512 -0.073368 -0.081328 0.07174 0.32562 -0.0035258 -0.041037 -0.0019227 0.070107 -0.097879 -0.057951
513 -0.096662 -0.085076 0.069897 0.27988 -0.020174 -0.03605 -0.0029541 0.079434 -0.084832 -0.081128
514 -0.10031 -0.095584 0.036843 0.30342 -0.018803 -0.043763 0.0059246 0.056041 -0.097684 -0.084066
515 -0.10683 -0.099662 0.03949 0.27416 -0.034452 -0.042206 0.0029932 0.074318 -0.093497 -0.090794
516 -0.094446 -0.09969 0.054176 0.26087 -0.02963 -0.035209 0.0024619 0.064845 -0.093359 -0.092051
517 -0.0851 -0.081758 0.050453 0.27471 -0.018339 -0.065432 -0.0081994 0.058062 -0.092682 -0.089579
518 -0.11793 -0.1098 0.041729 0.26792 -0.036868 -0.055746 0.0068892 0.051949 -0.10436 -0.086916
519 -0.10344 -0.091293 0.036736 0.27056 -0.027746 -0.043499 -0.0012321 0.059415 -0.091757 -0.091184
520 -0.077464 -0.10289 0.055663 0.28743 -0.015875 -0.049122 0.0020065 0.075602 -0.086589 -0.084452
521 -0.092788 -0.10272 0.022639 0.27073 -0.025503 -0.049035 4.5208e-05 0.052089 -0.087562 -0.093829
522 -0.1178 -0.11325 0.0060656 0.27306 -0.048662 -0.064538 -0.014876 0.028966 -0.11192 -0.088687
523 -0.098197 -0.10635 0.048382 0.27347 -0.031291 -0.056241 -0.0084475 0.052793 -0.10111 -0.093895
524 -0.1213 -0.12382 0.028819 0.28598 -0.016919 -0.066584 -0.017019 0.0606 -0.097439 -0.094582
525 -0.11123 -0.12192 0.036535 0.28147 -0.010458 -0.047177 0.00067985 0.043497 -0.098871 -0.07612
526 -0.10033 -0.11789 0.026532 0.27129 -0.014966 -0.05848 -0.014041 0.053994 -0.10276 -0.082167
527 -0.088415 -0.091667 0.044318 0.27119 -0.013445 -0.039693 0.0079272 0.062031 -0.078726 -0.067555
528 -0.092039 -0.10526 0.035525 0.24397 -0.031214 -0.051636 -0.0091142 0.057008 -0.086929 -0.074993
529 -0.097674 -0.087433 0.036301 0.24655 -0.026142 -0.06337 -0.0028855 0.052605 -0.090591 -0.07201
530 -0.10429 -0.1071 0.016448 0.25644 -0.014521 -0.049083 -0.0088668 0.045922 -0.089124 -0.087148
531 -0.11178 -0.14393 0.0078145 0.22348 -0.04441 -0.075546 -0.020998 0.031058 -0.10509 -0.095136
532 -0.099487 -0.096527 0.021851 0.22457 -0.033568 -0.062369 -0.01818 0.055065 -0.10628 -0.081553
533 -0.11309 -0.11743 0.028788 0.22794 -0.023667 -0.075892 -0.022071 0.039382 -0.092861 -0.10299
534 -0.11469 -0.11782 0.024874 0.22016 -0.029385 -0.061605 -0.024662 0.025869 -0.097964 -0.084768
535 -0.10907 -0.11772 0.047971 0.21374 -0.058274 -0.058448 -0.013574 0.045416 -0.1025 -0.099786
536 -0.11444 -0.10998 0.022347 0.22294 -0.047673 -0.073211 -0.024435 0.033993 -0.095019 -0.10669
537 -0.085159 -0.085067 0.043354 0.22988 -0.024151 -0.054344 -0.020696 0.02474 -0.093511 -0.072421
538 -0.10753 -0.097945 0.04347 0.20713 -0.02775 -0.066407 -0.016678 0.030647 -0.099604 -0.096789
539 -0.088228 -0.092073 0.032317 0.21978 -0.020699 -0.05416 -0.0065689 0.044064 -0.089546 -0.090707
540 -0.12553 -0.1264 0.023753 0.20168 -0.051797 -0.075494 -0.02653 0.028381 -0.10108 -0.10619
541 -0.098237 -0.10958 0.04493 0.19547 -0.028386 -0.066387 -0.025402 0.039208 -0.099211 -0.092372
542 -0.11701 -0.10359 0.020107 0.18165 -0.040274 -0.08014 -0.038833 0.021915 -0.11579 -0.08523
543 -0.11344 -0.13022 0.019313 0.19065 -0.051473 -0.071793 -0.018834 0.039881 -0.098716 -0.10337
544 -0.1041 -0.12646 0.03689 0.18236 -0.029432 -0.079246 -0.030746 0.021808 -0.10864 -0.097905
545 -0.097045 -0.09234 0.034656 0.1824 -0.04645 -0.067409 -0.023367 0.048375 -0.11013 -0.092262
546 -0.08797 -0.11493 0.0066428 0.17072 -0.027059 -0.072032 -0.025608 0.018212 -0.1 -0.11258
547 -0.083634 -0.12049 0.050099 0.18397 -0.032378 -0.060075 -0.02677 0.035239 -0.10392 -0.099058
548 -0.089769 -0.099964 0.040006 0.17238 -0.035066 -0.055498 -0.021781 0.020966 -0.094419 -0.094205
549 -0.11954 -0.12185 0.019322 0.14303 -0.062225 -0.089531 -0.055872 0.0037329 -0.11892 -0.10215
550 -0.10114 -0.09369 0.048069 0.14956 -0.043963 -0.077294 -0.025824 0.01054 -0.10352 -0.088361
551 -0.10993 -0.10816 0.034425 0.14903 -0.033312 -0.081958 -0.027075 0.037737 -0.1028 -0.091748
552 -0.11098 -0.091576 0.049592 0.14585 -0.038281 -0.066351 -0.022516 0.033224 -0.095889 -0.085276
553 -0.11652 -0.10756 0.032479 0.12441 -0.024229 -0.071804 -0.029378 0.013441 -0.10107 -0.10207
554 -0.11466 -0.11807 0.037185 0.13694 -0.039178 -0.079937 -0.026509 0.011867 -0.12091 -0.091421
555 -0.11237 -0.10394 0.034472 0.13775 -0.037877 -0.07914 -0.01963 -0.00054559 -0.099366 -0.10511
556 -0.10763 -0.076328 0.024238 0.13954 -0.029005 -0.063663 -0.025372 0.036501 -0.11063 -0.097796
557 -0.10707 -0.11693 0.037465 0.11402 -0.036454 -0.076006 -0.042353 0.010948 -0.11528 -0.10665
558 -0.11745 -0.11466 0.028001 0.11524 -0.026692 -0.063519 -0.039244 0.010125 -0.10927 -0.095922
559 -0.10735 -0.095722 0.0016779 0.12715 -0.036561 -0.069072 -0.023056 0.0073221 -0.11273 -0.11374
560 -0.10757 -0.10869 0.021794 0.13594 -0.03148 -0.072215 -0.029517 0.024139 -0.10121 -0.087717
561 -0.097797 -0.098388 0.016201 0.11396 -0.033568 -0.061968 -0.022338 0.029476 -0.096841 -0.093425
562 -0.12359 -0.10657 0.0048375 0.10787 -0.053067 -0.085162 -0.03825 -0.019017 -0.11688 -0.10091
563 -0.11359 -0.1258 0.0049541 0.11975 -0.036836 -0.057885 -0.039011 0.0093497 -0.10529 -0.08337
564 -0.13021 -0.11496 -0.011149 0.10708 -0.048564 -0.074878 -0.035312 0.0071866 -0.10772 -0.092047
565 -0.091704 -0.1013 0.010077 0.099834 -0.044683 -0.069871 -0.031424 0.0016736 -0.10484 -0.087205
566 -0.10329 -0.11791 0.010084 0.11366 -0.032571 -0.065164 -0.025075 0.02908 -0.094174 -0.099633
567 -0.10541 -0.1121 0.01 0.10639 -0.01613 -0.082037 -0.041426 0.0052674 -0.10297 -0.10628
568 -0.12148 -0.12241 -0.010113 0.097885 -0.035539 -0.06892 -0.036958 0.029714 -0.099029 -0.065768
569 -0.12544 -0.11488 0.025423 0.091089 -0.022997 -0.070343 -0.023829 0.017651 -0.10269 -0.089096
570 -0.11119 -0.11637 0.01956 0.10439 -0.038166 -0.063836 -0.03764 0.0072281 -0.11176 -0.096813
571 -0.12918 -0.12904 -0.017674 0.096746 -0.036905 -0.078479 -0.058572 -0.007365 -0.12261 -0.10712
572 -0.11039 -0.10166 0.010573 0.084679 -0.030653 -0.058452 -0.042503 0.008642 -0.089768 -0.096178
573 -0.1076 -0.094303 -0.0042405 0.064663 -0.061182 -0.084836 -0.048444 0.0067789 -0.10595 -0.10808
574 -0.11901 -0.13229 -0.0070439 0.091126 -0.04104 -0.088429 -0.046346 -0.0012242 -0.10729 -0.11672
575 -0.12375 -0.10527 0.0065326 0.07119 -0.049619 -0.090802 -0.036717 -0.010137 -0.10678 -0.10645
576 -0.1153 -0.10751 -0.0019708 0.083214 -0.045178 -0.081165 -0.041488 -0.01109 -0.10598 -0.091159
577 -0.13818 -0.12237 -0.0015343 0.047697 -0.055556 -0.095558 -0.06467 -0.011113 -0.12398 -0.12752
578 -0.13259 -0.10576 0.0052123 0.058031 -0.040165 -0.080671 -0.045061 -0.0038866 -0.10227 -0.098954
579 -0.10969 -0.12569 0.010489 0.065574 -0.038184 -0.074994 -0.049242 -0.01181 -0.10843 -0.091432
580 -0.098121 -0.093849 0.0028654 0.051108 -0.045042 -0.079417 -0.034884 0.0087673 -0.107 -0.091159
581 -0.10594 -0.12514 0.0037719 0.067251 -0.011821 -0.07645 -0.036275 0.0046142 -0.093671 -0.072567
582 -0.1125 -0.096295 -0.0014215 0.067175 -0.039479 -0.098413 -0.055666 -0.0029589 -0.11632 -0.10284
583 -0.13236 -0.14623 -0.018645 0.071989 -0.054738 -0.075706 -0.044988 -0.005052 -0.11045 -0.10529
584 -0.11962 -0.13242 -0.010358 0.071002 -0.031417 -0.07079 -0.044029 -0.00044507 -0.092588 -0.08202
585 -0.10173 -0.12914 0.014288 0.067796 -0.047975 -0.080453 -0.037741 -0.0044182 -0.10693 -0.10474
586 -0.12291 -0.13476 0.0049647 0.059399 -0.037234 -0.083526 -0.037262 0.00080876 -0.10818 -0.10155
587 -0.095053 -0.11713 0.014501 0.061233 -0.053022 -0.070789 -0.039233 0.0029257 -0.10418 -0.085773
588 -0.10893 -0.11918 0.0069577 0.074496 -0.031561 -0.068742 -0.036815 0.0032126 -0.090758 -0.10298
589 -0.11871 -0.11391 -0.0085857 0.05334 -0.04799 -0.075945 -0.042536 -0.0020305 -0.10456 -0.10979
590 -0.11859 -0.12461 -0.014409 0.037854 -0.041338 -0.086768 -0.057347 -0.030344 -0.11392 -0.10243
591 -0.10942 -0.10756 0.0030774 0.053267 -0.046207 -0.085761 -0.052189 -0.0088667 -0.10201 -0.12069
592 -0.1335 -0.10882 0.0077039 0.053481 -0.038716 -0.086304 -0.04021 -0.0028798 -0.099418 -0.092721
593 -0.12766 -0.12833 -0.0084095 0.036384 -0.032444 -0.069177 -0.049701 -0.011303 -0.10043 -0.099979
594 -0.099884 -0.11663 -0.010493 0.063868 -0.027563 -0.07602 -0.036683 0.0023641 -0.086293 -0.088876
595 -0.13308 -0.13205 -0.021266 0.027541 -0.048291 -0.091694 -0.051864 -0.018369 -0.10431 -0.10738
596 -0.12808 -0.15232 -0.03009 0.039415 -0.05582 -0.093447 -0.063175 -0.020832 -0.10148 -0.1068
597 -0.125 -0.097864 -0.023013 0.039728 -0.047029 -0.08363 -0.056057 -0.021825 -0.11154 -0.11747
598 -0.11707 -0.11272 -0.016187 0.041412 -0.052587 -0.067323 -0.048448 -0.010828 -0.094903 -0.093967
599 -0.10896 -0.13996 0.0086598 0.033146 -0.049976 -0.081836 -0.046159 0.0043686 -0.10032 -0.10575
600 -0.12629 -0.13493 -0.00010369 0.045549 -0.042495 -0.095009 -0.052471 -0.013154 -0.10887 -0.1043
601 -0.11841 -0.12042 0.016733 0.036903 -0.039763 -0.084702 -0.044342 -0.012508 -0.093361 -0.12122
602 -0.12642 -0.10516 -0.00045059 0.045326 -0.033372 -0.087065 -0.062163 -0.013391 -0.096933 -0.091967
603 -0.13981 -0.14177 -0.019324 0.01045 -0.0441 -0.1061 -0.055695 -0.0004437 -0.10434 -0.12929
604 -0.1183 -0.13547 -0.0061775 0.017453 -0.040599 -0.090741 -0.055986 -0.011457 -0.11091 -0.11402
605 -0.093313 -0.095388 0.033679 0.045137 -0.020768 -0.069814 -0.029087 0.0096201 -0.080771 -0.07876
606 -0.10464 -0.10866 -0.0091644 0.043961 -0.032786 -0.085438 -0.041369 -0.007853 -0.096013 -0.085428
607 -0.13244 -0.11627 -0.0049779 -0.0055858 -0.060285 -0.10518 -0.0725 -0.032786 -0.11599 -0.10672
608 -0.13501 -0.13934 0.0049787 0.025518 -0.031834 -0.10041 -0.046771 -0.014419 -0.094808 -0.10786
609 -0.13059 -0.12885 -4.476e-05 0.0051713 -0.048492 -0.095607 -0.035293 -0.015692 -0.10161 -0.092201
610 -0.11096 -0.11115 0.0055718 0.019695 -0.037511 -0.0948 -0.041334 -0.030655 -0.10508 -0.10369
611 -0.1186 -0.13317 -0.00035167 0.024378 -0.047989 -0.10243 -0.049775 -0.017758 -0.11461 -0.094546
612 -0.13351 -0.13221 0.0092049 0.015272 -0.041718 -0.072976 -0.026647 -0.0074615 -0.088238 -0.087544
613 -0.13106 -0.13548 -0.0012186 0.017696 -0.052977 -0.099739 -0.068378 -0.023205 -0.099801 -0.11066
614 -0.16317 -0.14876 -0.037162 -0.0061908 -0.054295 -0.10593 -0.076139 -0.039048 -0.11407 -0.12174
615 -0.12759 -0.10827 -0.0062955 0.033853 -0.038014 -0.084745 -0.047301 -0.012681 -0.088106 -0.077757
616 -0.11753 -0.127 -0.011789 0.0094963 -0.039323 -0.086988 -0.051952 -0.0085038 -0.091038 -0.10909
617 -0.13495 -0.12003 -0.019002 0.01966 -0.034751 -0.081962 -0.043553 -0.029467 -0.08825 -0.097292
618 -0.11081 -0.10258 0.022144 0.029263 -0.01416 -0.064505 -0.028245 0.01384 -0.075993 -0.098219
619 -0.11953 -0.14798 -0.012669 0.023827 -0.042718 -0.097768 -0.047946 -0.023823 -0.10211 -0.10401
620 -0.12691 -0.092707 -0.016993 0.00090057 -0.053027 -0.088821 -0.055767 -0.040046 -0.1162 -0.11252
621 -0.12988 -0.11828 -0.0086862 0.016584 -0.032586 -0.078594 -0.036869 -0.015959 -0.10429 -0.085012
622 -0.1198 -0.10515 -0.0081296 0.017788 -0.038944 -0.080447 -0.04193 -0.019022 -0.098293 -0.08936
623 -0.12434 -0.12654 -0.034963 0.011581 -0.041643 -0.0831 -0.042611 -0.017255 -0.091615 -0.11296
624 -0.11988 -0.11293 -0.017917 -0.0056052 -0.037892 -0.085293 -0.058433 -0.027058 -0.096538 -0.12295
625 -0.11431 -0.11195 -0.00227 0.014578 -0.03967 -0.058896 -0.028754 0.013998 -0.07878 -0.093823
626 -0.13133 -0.14153 -0.021723 -0.010638 -0.040679 -0.081589 -0.044085 -0.027735 -0.1094 -0.11498
627 -0.1314 -0.11499 -0.012437 -0.0089144 -0.043857 -0.081422 -0.057317 -0.026738 -0.10581 -0.11929
628 -0.13039 -0.12278 -0.02625 0.0013391 -0.052126 -0.087206 -0.054138 -0.0093208 -0.10413 -0.099456
629 -0.12724 -0.13201 -0.0063138 0.0056527 -0.044945 -0.082889 -0.051249 -0.037224 -0.10163 -0.12013
630 -0.12687 -0.13798 -0.014577 -0.0066937 -0.046723 -0.092462 -0.054361 -0.033467 -0.11024 -0.11388
631 -0.10401 -0.11722 0.035719 0.0068998 -0.028352 -0.075565 -0.045532 -0.03061 -0.098295 -0.11038
632 -0.13016 -0.1348 -0.0031642 0.016573 -0.030271 -0.079038 -0.057983 -0.026653 -0.1093 -0.10912
633 -0.1191 -0.13517 0.0099024 0.00052696 -0.048209 -0.089731 -0.041915 -0.012826 -0.09745 -0.12434
634 -0.14014 -0.11623 -0.0077211 0.0034805 -0.046858 -0.088854 -0.040956 -0.018889 -0.083903 -0.10775
635 -0.10831 -0.096517 0.024865 0.0027141 -0.022356 -0.086617 -0.041397 -0.017272 -0.094505 -0.097669
636 -0.1245 -0.12861 -0.010968 -0.00088233 -0.039805 -0.0911 -0.049269 -0.012576 -0.10785 -0.094807
637 -0.10685 -0.096043 0.013329 0.0063712 -0.029964 -0.085253 -0.06157 -0.025529 -0.09865 -0.11317
638 -0.11041 -0.10804 0.0085651 0.0033148 -0.024322 -0.084286 -0.046962 -0.032632 -0.10531 -0.11231
639 -0.14132 -0.16473 0.0012817 -0.0017016 -0.037271 -0.08686 -0.060673 -0.042065 -0.10691 -0.10489
640 -0.11933 -0.13669 0.0028582 -0.017258 -0.028 -0.090153 -0.038004 -0.027138 -0.090208 -0.10729
641 -0.12174 -0.081995 0.025745 -0.018854 -0.034698 -0.074576 -0.029856 -0.014801 -0.08054 -0.090185
642 -0.13547 -0.13301 -0.0011287 0.0080991 -0.048317 -0.096199 -0.073877 -0.049474 -0.12717 -0.10666
643 -0.13205 -0.13358 0.00088785 -0.0039874 -0.029345 -0.077612 -0.043998 -0.012087 -0.088855 -0.11369
644 -0.10929 -0.082989 0.0021044 -0.021624 -0.040084 -0.077035 -0.03306 -0.03064 -0.10053 -0.097688
645 -0.12292 -0.12181 -0.010999 -0.01672 -0.024543 -0.075018 -0.049381 -0.021233 -0.0968 -0.1098
646 -0.12598 -0.091174 0.0085875 -0.024197 -0.040921 -0.097121 -0.042642 -0.026936 -0.099483 -0.10658
647 -0.10864 -0.14025 -0.001666 -0.010493 -0.03852 -0.092644 -0.063544 -0.040139 -0.10826 -0.11184
648 -0.10372 -0.09406 0.0023106 -0.01658 -0.028949 -0.078607 -0.039335 0.0010275 -0.081488 -0.1062
649 -0.10641 -0.11651 0.0086771 -0.025486 -0.035317 -0.07622 -0.043586 -0.038716 -0.0896 -0.084156
650 -0.12354 -0.1021 -0.0020263 -0.015022 -0.041436 -0.1002 -0.064038 -0.050859 -0.099903 -0.10879
651 -0.090278 -0.091154 0.00054023 -0.015049 -0.038334 -0.091237 -0.057959 -0.0070318 -0.097065 -0.096231
652 -0.11565 -0.083582 -0.014303 -0.028655 -0.051433 -0.09346 -0.06547 -0.038645 -0.11691 -0.13537
653 -0.11344 -0.07623 0.018663 -0.0096917 -0.028652 -0.081253 -0.034602 -0.023508 -0.08427 -0.098336
654 -0.12238 -0.076838 -0.0011801 -0.036148 -0.05475 -0.10039 -0.064233 -0.032631 -0.11431 -0.11358
655 -0.11474 -0.069686 -0.0072636 -0.020015 -0.050119 -0.094449 -0.050724 -0.029234 -0.12336 -0.11992
656 -0.10408 -0.071544 -0.005887 -0.022881 -0.037217 -0.093642 -0.045406 -0.022997 -0.10358 -0.092569
657 -0.12242 -0.081632 -0.02366 -0.030247 -0.050736 -0.11077 -0.046837 -0.03446 -0.11186 -0.10829
658 -0.11431 -0.03707 -0.0017439 -0.0064938 -0.030965 -0.066728 -0.030108 0.0001366 -0.080713 -0.082255
659 -0.1347 -0.090608 -0.034057 -0.04026 -0.051673 -0.088751 -0.04748 -0.039036 -0.10688 -0.12137
660 -0.1231 -0.035326 -0.019401 -0.032887 -0.047202 -0.082284 -0.042601 -0.03051 -0.096198 -0.11184
661 -0.12475 -0.055074 -0.022644 -0.0077831 -0.047411 -0.087418 -0.044122 -0.042093 -0.09791 -0.10129
662 -0.10857 -0.057902 -0.013948 -0.0035096 -0.019719 -0.085771 -0.026664 -0.013776 -0.094572 -0.078745
663 -0.12427 -0.06481 -0.019521 -0.026406 -0.045188 -0.096824 -0.061695 -0.046709 -0.11877 -0.10355
664 -0.10112 -0.0080577 -0.0088947 -0.018112 -0.025136 -0.078737 -0.034186 -0.027082 -0.079947 -0.10194
665 -0.11686 -0.032076 -0.0015081 -0.016819 -0.016655 -0.08748 -0.030328 -0.020365 -0.09646 -0.095748
666 -0.12538 -0.060474 -0.020812 -0.026425 -0.063094 -0.10281 -0.056839 -0.053558 -0.12122 -0.1087
667 -0.10275 -0.036572 -0.026505 -0.018092 -0.054852 -0.088566 -0.05087 -0.048641 -0.099885 -0.12251
668 -0.10813 -0.01502 -0.0053585 -0.0061981 -0.028301 -0.085899 -0.032342 -0.025294 -0.096777 -0.089931
669 -0.10601 -0.0015476 -0.0041019 -0.019925 -0.04245 -0.082802 -0.034783 -0.022607 -0.07852 -0.10568
670 -0.10176 -0.020936 -0.018785 -0.018261 -0.049558 -0.10037 -0.041024 -0.03508 -0.10826 -0.10219
671 -0.10457 -0.031233 -0.0045188 -0.0065574 -0.031407 -0.075358 -0.039966 -0.020054 -0.088155 -0.097654
672 -0.11678 -0.0059514 -0.016442 -0.0095239 -0.037625 -0.080082 -0.028127 -0.022907 -0.094977 -0.084221
673 -0.10459 -0.0083994 -0.010406 -0.02822 -0.040704 -0.071205 -0.032018 -0.02019 -0.08355 -0.090519
674 -0.098191 -0.0032274 0.00012082 -0.015487 -0.021833 -0.071448 -0.03133 -0.0099028 -0.081972 -0.11727
675 -0.10208 -0.010695 -0.0082926 -0.022063 -0.035781 -0.089291 -0.035511 -0.016076 -0.088535 -0.085534
676 -0.13189 -0.029913 -0.045166 -0.0391 -0.05563 -0.10697 -0.054202 -0.042619 -0.10115 -0.12354
677 -0.098454 0.0099088 0.0070805 -0.012746 -0.024639 -0.071857 -0.028464 -0.002922 -0.0826 -0.08658
678 -0.096829 0.0098708 0.003717 -0.0068725 -0.021427 -0.05893 -0.020935 -0.020365 -0.065912 -0.10856
679 -0.10273 -0.019317 -0.016786 -0.014399 -0.026686 -0.074243 -0.027936 -0.017918 -0.075825 -0.088725
680 -0.11638 -0.021005 -0.02613 -0.023815 -0.041574 -0.097056 -0.040828 -0.029991 -0.088357 -0.10948
681 -0.099262 0.0020469 -0.00087335 -0.034082 -0.023023 -0.096269 -0.051429 -0.058014 -0.0866 -0.10133
682 -0.11669 -0.019721 -0.012437 -0.027488 -0.031222 -0.090502 -0.02975 -0.042417 -0.091072 -0.12319
683 -0.12811 -0.005089 -0.01295 -0.025535 -0.03162 -0.079216 -0.037722 -0.032051 -0.084295 -0.11833
684 -0.1254 -0.017797 -0.0059737 -0.034001 -0.021139 -0.088939 -0.036083 -0.023344 -0.079207 -0.10953
685 -0.11641 -0.025475 -0.0079172 -0.047037 -0.050368 -0.10118 -0.060284 -0.046297 -0.10666 -0.12156
686 -0.10579 -0.0066329 0.00094938 -0.033734 -0.023796 -0.091455 -0.035256 -0.03409 -0.078942 -0.086678
687 -0.094849 -0.023441 -0.033674 -0.01032 -0.0099948 -0.095258 -0.047617 -0.039493 -0.093525 -0.099576
688 -0.10695 -0.018799 -0.0065975 -0.022847 -0.016133 -0.091951 -0.026568 -0.023536 -0.078687 -0.090624
689 -0.12357 0.018333 -0.031271 -0.041693 -0.030622 -0.087364 -0.04094 -0.035889 -0.08946 -0.11068
690 -0.12066 -0.0040447 -0.027124 -0.02804 -0.041501 -0.10202 -0.048021 -0.041452 -0.10306 -0.1196
691 -0.10484 0.0038173 -0.016358 -0.019376 -0.031159 -0.09347 -0.036582 -0.037255 -0.088875 -0.093746
692 -0.13069 -0.017871 -1.1332e-05 -0.039372 -0.040378 -0.092863 -0.047834 -0.045548 -0.10218 -0.099184
693 -0.10846 -0.0076486 -0.0070048 -0.029789 -0.012147 -0.10005 -0.029415 -0.019541 -0.0842 -0.088442
694 -0.10654 -0.011447 -0.0028682 -0.020545 -0.0057352 -0.08154 -0.037647 -0.046084 -0.094992 -0.087229
695 -0.12594 -0.027555 -0.022082 -0.032042 -0.027634 -0.093173 -0.036848 -0.037068 -0.086115 -0.097127
696 -0.077669 0.0028175 0.012285 -0.012958 -0.015772 -0.10098 -0.030829 -0.024101 -0.084037 -0.094665
697 -0.062573 -0.03349 -0.025279 -0.032075 -0.046641 -0.10036 -0.047541 -0.032354 -0.08884 -0.098112
698 -0.062688 -0.0093484 -0.004622 -0.014511 -0.02577 -0.083012 -0.028372 -0.032067 -0.075852 -0.09261
699 -0.060132 -0.033646 -0.0036255 -0.016228 -0.022838 -0.099755 -0.049783 -0.05231 -0.10101 -0.089857
700 -0.045067 -0.042524 -0.019639 -0.028134 -0.026287 -0.092858 -0.040985 -0.037563 -0.098697 -0.10551
701 -0.039271 -0.013772 -0.019902 -0.02007 -0.027826 -0.093511 -0.037036 -0.018006 -0.08742 -0.081183
702 -0.055926 -0.05406 -0.013036 -0.043467 -0.045014 -0.10398 -0.053127 -0.052909 -0.083412 -0.10377
703 -0.05371 -0.024058 -0.025799 -0.029033 -0.024503 -0.093067 -0.034759 -0.027702 -0.078355 -0.083268
704 -0.046355 -0.054816 -0.013213 -0.02943 0.0045286 -0.08664 -0.04938 -0.033535 -0.088557 -0.097986
705 -0.068609 -0.031984 -0.028066 -0.022226 0.01249 -0.078724 -0.030881 -0.034568 -0.07603 -0.084793
706 -0.053454 -0.031382 -0.01769 -0.047283 0.0025814 -0.093447 -0.029263 -0.036101 -0.082252 -0.081881
707 -0.035228 -0.0396 -0.021913 -0.041409 -0.0014573 -0.087 -0.040774 -0.043275 -0.074734 -0.10006
708 -0.022863 -0.045848 -0.012007 -0.029115 0.045094 -0.059033 -0.022245 -0.0044377 -0.053257 -0.084256
709 -0.028287 -0.021376 -0.01709 -0.047682 0.037865 -0.087076 -0.047107 -0.032321 -0.070089 -0.093604
710 -0.034852 -0.038654 -0.012643 -0.031028 0.058547 -0.074169 -0.040138 -0.032434 -0.048232 -0.087311
711 -0.014096 -0.035232 -0.0024069 -0.033145 0.067128 -0.087192 -0.044199 -0.039987 -0.067914 -0.092679
712 -0.02075 -0.0232 -0.0174 -0.015911 0.14912 -0.066265 -0.021601 -0.00386 -0.048997 -0.080297
713 -0.0008749 0.024252 0.013796 -0.014428 0.17094 -0.050308 -0.016252 0.0078169 -0.029749 -0.080784
714 -0.0067594 -0.021016 0.016923 -0.011574 0.17545 -0.070201 -0.024703 -0.033396 -0.059162 -0.067362
715 -0.012924 -0.013004 0.0059593 -0.01525 0.18628 -0.078594 -0.027575 -0.013839 -0.053244 -0.09623
716 -0.018278 -0.066582 -0.032134 -0.048487 0.16389 -0.094528 -0.036836 -0.021952 -0.065467 -0.089777
717 0.0090573 -0.0015497 -0.0030576 -0.024913 0.19955 -0.070891 -0.024147 -0.015495 -0.061909 -0.075885
718 -0.023057 -0.045788 -0.027591 -0.04375 0.18872 -0.098734 -0.057789 -0.032259 -0.067732 -0.099582
719 -0.018362 -0.066846 -0.023115 -0.030406 0.19417 -0.075097 -0.03603 -0.054482 -0.085514 -0.08583
720 0.016314 -0.0061435 0.005502 -0.022793 0.24502 -0.05042 -0.012811 -0.0039347 -0.051197 -0.098308
721 -0.020811 -0.025542 -0.010541 -0.034599 0.21354 -0.073393 -0.034923 -0.017208 -0.065349 -0.11142
722 -0.026065 -0.046539 -0.013265 -0.055225 0.21296 -0.088766 -0.049604 -0.016591 -0.075602 -0.090053
723 -0.03899 -0.054007 -0.011328 -0.044072 0.22427 -0.10525 -0.054785 -0.043714 -0.092844 -0.076391
724 -0.024834 -0.030185 -0.023292 -0.047168 0.22489 -0.078822 -0.032777 -0.008587 -0.063777 -0.091338
725 0.0019216 -0.017173 -0.010105 -0.022745 0.246 -0.066625 -0.041488 -0.0010901 -0.066349 -0.068016
726 -0.018133 -0.025061 -0.016119 -0.029931 0.25536 -0.10032 -0.049979 -0.034073 -0.084402 -0.097304
727 -0.021147 -0.030839 0.0023878 -0.010688 0.28437 -0.073342 -0.031601 -0.0047363 -0.071144 -0.093941
728 -0.015052 -0.048767 0.010024 -0.037194 0.25793 -0.078985 -0.038242 -0.029109 -0.067087 -0.061919
729 -0.022666 -0.016585 -0.00099908 -0.02749 0.26909 -0.078408 -0.023223 -0.0089925 -0.061839 -0.098166
730 -0.030171 -0.011253 -0.0084925 -0.026297 0.26048 -0.069331 -0.030085 -0.022566 -0.053052 -0.10358
731 -0.055505 -0.032411 -0.018556 -0.027763 0.27246 -0.089634 -0.045296 -0.036709 -0.082534 -0.091092
732 -0.05245 -0.019089 -0.0059594 -0.0278 0.2808 -0.080457 -0.032047 -0.0091017 -0.064137 -0.1023
733 -0.067024 -0.042357 -0.033133 -0.034476 0.26549 -0.08515 -0.043309 -0.031565 -0.076059 -0.089737
734 -0.045979 -0.048095 -0.030876 -0.035753 0.26734 -0.096053 -0.0508 -0.043898 -0.074322 -0.093855
735 -0.038713 -0.040123 -0.01986 -0.038309 0.26799 -0.082616 -0.038271 -0.035611 -0.057884 -0.088722
736 -0.071608 -0.067871 -0.020873 -0.034275 0.27544 -0.098569 -0.060243 -0.056734 -0.065287 -0.10627
737 -0.058982 -0.051349 -0.018907 -0.043352 0.27 -0.10183 -0.053264 -0.048657 -0.085319 -0.11499
738 -0.041586 -0.037967 -0.0204 -0.015348 0.27971 -0.073986 -0.029665 -0.01187 -0.056432 -0.10043
739 -0.065061 -0.040195 -0.0040236 -0.025235 0.26903 -0.082389 -0.033737 -0.013603 -0.069784 -0.086683
740 -0.041565 -0.058253 -0.0029871 -0.035531 0.31488 -0.071142 -0.027078 -0.014746 -0.067157 -0.07175
741 -0.04777 -0.016531 -0.0084305 -0.040078 0.28626 -0.071585 -0.031459 -0.014259 -0.068099 -0.075398
742 -0.060004 -0.032479 -0.008744 -0.040704 0.26395 -0.069658 -0.016971 -0.038723 -0.046482 -0.089916
743 -0.046529 -0.0095766 -0.011427 -0.048731 0.28033 -0.087531 -0.044812 -0.036306 -0.068054 -0.086633
744 -0.075553 -0.048245 -0.017511 -0.053187 0.23024 -0.074954 -0.035153 -0.034539 -0.062967 -0.074201
745 -0.062228 -0.058183 -0.0086743 -0.034993 0.23635 -0.071187 -0.031755 -0.035152 -0.063559 -0.094898
746 -0.067592 -0.025211 0.0031722 -0.01738 0.2588 -0.07641 -0.024076 -0.027975 -0.066842 -0.076116
747 -0.066697 -0.076618 -0.024441 -0.034866 0.25917 -0.086813 -0.032498 -0.019768 -0.060374 -0.1074
748 -0.084881 -0.087936 -0.037625 -0.052563 0.21952 -0.10599 -0.058989 -0.044651 -0.091467 -0.10003
749 -0.071486 -0.054154 -0.014888 -0.046319 0.26758 -0.0613 -0.02315 -0.019514 -0.050259 -0.094079
750 -0.05537 -0.042092 0.0063984 -0.021456 0.25722 -0.062703 -0.035272 -0.018977 -0.040142 -0.10087
751 -0.094804 -0.05628 -0.031975 -0.047292 0.25475 -0.074766 -0.050343 -0.04263 -0.061684 -0.10438
752 -0.088559 -0.076908 -0.038018 -0.063378 0.20319 -0.086399 -0.047734 -0.038343 -0.059476 -0.11344
753 -0.062853 -0.028886 -0.011152 -0.036325 0.208 -0.062602 -0.020436 -0.028567 -0.043629 -0.10189
754 -0.10315 -0.084064 -0.025175 -0.067891 0.17778 -0.081145 -0.058857 -0.0678 -0.058591 -0.096637
755 -0.093162 -0.057242 -0.027119 -0.050538 0.18891 -0.069928 -0.034068 -0.032813 -0.027574 -0.082365
756 -0.082397 -0.03967 -0.0032323 -0.040004 0.21002 -0.074361 -0.05045 -0.026506 0.0025635 -0.10718
757 -0.075651 -0.047698 0.00015424 -0.016521 0.19126 -0.066394 -0.015731 -0.013879 0.030831 -0.0957
758 -0.076656 -0.046626 0.017331 -0.043827 0.18176 -0.066107 -0.028052 -0.021652 0.036639 -0.069998
759 -0.085 -0.041594 0.0035273 -0.034173 0.19075 -0.07369 -0.038334 -0.034035 0.0023561 -0.098425
760 -0.093735 -0.040592 0.0060139 -0.04337 0.18864 -0.068344 -0.028945 -0.041868 -0.025116 -0.094203
761 -0.10161 -0.07698 -0.01576 -0.049796 0.16475 -0.071017 -0.049016 -0.058981 -0.051829 -0.11197
762 -0.067514 -0.042688 0.002427 -0.030213 0.19131 -0.06653 -0.030428 -0.023374 -0.032351 -0.054218
763 -0.096978 -0.049876 -0.0044165 -0.049299 0.18427 -0.083053 -0.049059 -0.039587 -0.053214 -0.082646
764 -0.10725 -0.072684 -0.0083399 -0.051956 0.20185 -0.063576 -0.03331 -0.02737 -0.027156 -0.081873
765 -0.10951 -0.080152 -0.0073134 -0.053642 0.19461 -0.071039 -0.041882 -0.034354 -0.037679 -0.070001
766 -0.1156 -0.0815 -0.018297 -0.035328 0.18856 -0.069282 -0.033193 -0.031227 -0.030641 -0.064159
767 -0.087456 -0.066298 -0.0010103 -0.035355 0.18116 -0.070085 -0.037434 -0.02271 -0.026434 -0.083066
768 -0.10783 -0.081376 -0.010104 -0.055551 0.18036 -0.067528 -0.038576 -0.050183 -0.028856 -0.073094
769 -0.099935 -0.067714 0.0034228 -0.058818 0.17442 -0.084541 -0.036827 -0.043736 -0.028109 -0.074632
770 -0.086169 -0.033962 0.017619 -0.026794 0.1757 -0.053084 -0.028968 0.003321 -0.010331 -0.067859
771 -0.10257 0.00098045 -0.0039641 -0.040231 0.15556 -0.074588 -0.04141 -0.013152 -0.026044 -0.071967
772 -0.10895 0.0037925 0.0068925 -0.052737 0.1694 -0.066291 -0.037331 -0.030055 -0.017966 -0.075054
773 -0.089473 0.035495 -0.000641 -0.046403 0.15669 -0.061684 -0.030122 -0.035628 -0.017669 -0.065502
774 -0.099717 0.021447 -0.00044445 -0.0389 0.15159 -0.063767 -0.028384 -0.026011 -0.019651 -0.06834
775 -0.11162 0.023889 0.032922 -0.022596 0.17784 -0.06355 -0.032745 -0.026854 0.0027563 -0.084537
776 -0.092496 0.013551 -0.013201 -0.047453 0.14558 -0.076403 -0.046146 -0.033397 0.012954 -0.072455
777 -0.10416 -0.034837 -0.0036648 -0.040739 0.14317 -0.075286 -0.026908 -0.030431 0.048181 -0.066643
778 -0.11726 -0.016595 0.0038317 -0.053686 0.11851 -0.083499 -0.041059 -0.030164 0.049589 -0.10097
779 -0.11414 -0.041663 6.8286e-05 -0.059852 0.1154 -0.089412 -0.04526 -0.057367 0.051856 -0.089698
780 -0.091214 -0.024681 0.0093648 -0.042308 0.12434 -0.080275 -0.024922 -0.01839 0.063744 -0.081146
781 -0.10561 -0.045009 0.021221 -0.047355 0.10283 -0.090018 -0.045343 -0.039453 0.035981 -0.086883
782 -0.10413 -0.013317 -0.0024521 -0.052221 0.10613 -0.095352 -0.043634 -0.029806 0.015959 -0.086531
783 -0.12655 -0.037305 -0.018046 -0.073768 0.086257 -0.092275 -0.055546 -0.052229 -0.022064 -0.10988
784 -0.096122 0.037407 -0.007799 -0.052184 0.10557 -0.091788 -0.035587 -0.047872 0.0013339 -0.090516
785 -0.082596 0.087579 0.018978 -0.059311 0.09752 -0.072101 -0.033688 -0.020475 0.023661 -0.076324
786 -0.093571 0.11811 0.015454 -0.032847 0.096932 -0.063654 -0.02372 -0.023058 0.023959 -0.082171
787 -0.084215 0.11192 0.010891 -0.042693 0.099013 -0.066047 -0.034661 -0.020611 0.019886 -0.065449
788 -0.08887 0.12305 0.030887 -0.03455 0.11367 -0.04698 -0.024752 0.020805 0.024324 -0.093857
789 -0.094454 0.064837 -0.0071562 -0.035896 0.094826 -0.054623 -0.019554 -0.027898 0.029141 -0.068134
790 -0.10471 0.058329 0.0082403 -0.048573 0.074987 -0.065006 -0.033215 -0.024901 0.034799 -0.10364
791 -0.10834 0.068551 0.0055669 -0.052469 0.059878 -0.070989 -0.036336 -0.051534 0.057026 -0.083049
792 -0.095607 0.11305 -0.0033466 -0.051066 0.0807 -0.053722 -0.034608 -0.025727 0.069584 -0.10435
793 -0.10139 0.17463 -0.0056201 -0.055652 0.080811 -0.041866 -0.029679 -0.0202 0.1062 -0.10123
794 -0.10109 0.1808 0.0013365 -0.057469 0.067873 -0.060909 -0.02977 -0.031583 0.074619 -0.072682
795 -0.097661 0.18637 -0.002387 -0.063115 0.075424 -0.055242 -0.028762 -0.046126 0.048536 -0.08824
796 -0.11307 0.15003 0.0020196 -0.049921 0.071685 -0.060465 -0.035993 -0.035099 0.036944 -0.082238
797 -0.08178 0.17119 0.0045161 -0.032098 0.087847 -0.038038 -0.022104 -0.024082 0.039721 -0.085415
798 -0.066554 0.11863 0.011673 -0.027024 0.081188 -0.037951 -0.030326 -0.0095754 0.019419 -0.091493
799 -0.11906 0.12384 -0.014531 -0.070631 0.062039 -0.075824 -0.052747 -0.057678 0.0078565 -0.093381
800 -0.10514 0.12346 0.0047258 -0.027477 0.22478 -0.045847 -0.034578 -0.021132 0.026894 -0.026548
801 -0.071838 0.197 -0.0028977 -0.054584 0.14047 -0.0443 -0.03307 -0.024225 0.015942 0.033894
802 -0.074532 0.27661 0.013639 -0.04671 0.094964 -0.038843 -0.032481 -0.010918 0.039099 -0.0040134
803 -0.057107 0.27918 0.030425 -0.038196 0.088645 -0.036966 -0.031723 -0.028711 0.029977 -0.055041
804 -0.078241 0.24803 0.002812 -0.046053 0.057576 -0.04731 -0.032294 -0.039074 0.053094 -0.043959
805 -0.1054 0.21423 -0.016621 -0.050529 0.042408 -0.041153 -0.038305 -0.034767 0.087282 -0.054926
806 -0.07511 0.19383 0.014125 -0.026726 0.079709 -0.017516 -0.021057 -0.02401 0.14157 -0.042714
807 -0.079884 0.15851 0.0086616 -0.025902 0.05724 -0.015699 -0.027478 -0.020703 0.13584 -0.048582
808 -0.081089 0.12028 0.026408 -0.043369 0.048972 -0.017692 -0.020369 -0.011166 0.14472 -0.038339
809 -0.064703 0.12853 0.0048047 -0.028315 0.059473 -0.016695 -0.016361 -0.021679 0.14573 -0.021937
810 -0.061948 0.15269 0.037541 -0.021421 0.072885 0.00044192 0.0028381 -0.0047624 0.13083 -0.053164
811 -0.089962 0.1447 0.0046878 -0.038238 0.028466 -0.037291 -0.022463 -0.024225 0.074687 -0.083972
812 -0.10957 0.2017 -0.0075357 -0.054804 0.011557 -0.051824 -0.066275 -0.036609 0.019844 -0.07331
813 -0.084481 0.25085 -0.0023391 -0.039171 0.031609 -0.030587 -0.024096 0.0077784 0.039612 -0.072207
814 -0.066576 0.28066 0.022327 -0.023927 0.05934 -0.01637 -0.026607 -0.0012147 0.041609 -0.067715
815 -0.10624 0.25991 -0.002576 -0.060764 0.014321 -0.031974 -0.045409 -0.038618 0.013377 -0.080053
816 -0.097575 0.21458 -0.0092695 -0.05503 0.0037828 -0.011187 -0.02069 -0.019461 0.027394 -0.05369
817 -0.073459 0.20359 0.0069371 -0.029056 0.025824 -0.0055097 -0.025381 -0.024754 0.021522 -0.054828
818 -0.086883 0.15376 -0.0081364 -0.039763 0.030236 0.0092272 -0.023643 -0.021497 0.032649 -0.047605
819 -0.077848 0.11267 0.0063302 -0.046049 0.033157 -0.015996 -0.022344 -0.01962 0.017857 -0.064203
820 -0.085732 0.12127 0.0038967 -0.040356 0.042978 -0.020389 -0.023255 -0.019403 0.041204 -0.060491
821 -0.11315 0.085712 -0.014817 -0.049612 0.01688 -0.036552 -0.042637 -0.039336 0.0020918 -0.096938
822 -0.086811 0.12344 0.01511 -0.041309 0.037121 -0.025595 -0.026518 -0.0089394 0.019839 -0.047256
823 -0.11279 0.094456 -0.023434 -0.067645 0.014762 -0.035138 -0.046399 -0.041982 -0.0018332 -0.10062
824 -0.09967 0.091449 -0.0098671 -0.048621 -0.019596 -0.017831 -0.040821 -0.060016 0.010634 -0.097031
825 -0.12507 0.076271 -0.023771 -0.058898 -0.017905 -0.038014 -0.044862 -0.049539 0.053412 -0.090709
826 -0.11442 0.075373 -0.016694 -0.052644 0.0019666 -0.037148 -0.038743 -0.021632 0.086339 -0.081007
827 -0.084774 0.095335 0.0013326 -0.031451 0.004238 -0.012781 -0.016165 -0.0032948 0.11557 -0.051874
828 -0.091588 0.1095 0.0036291 -0.039267 0.0014994 -0.010424 -0.024026 -0.021108 0.073134 -0.071772
829 -0.073323 0.12145 0.014426 -0.039654 0.028841 -0.012977 -0.0099873 -0.003051 0.071792 -0.076519
830 -0.080197 0.17274 0.0026822 -0.05167 -0.0086779 -0.01888 -0.032439 0.0021259 0.015259 -0.070607
831 -0.064751 0.23223 0.018889 -0.022926 0.022693 0.003337 -0.01328 -0.011967 0.039187 -0.034165
832 -0.092626 0.24981 -0.018635 -0.058363 -0.011475 -0.023566 -0.039251 -0.01336 0.0029944 -0.060392
833 -0.05871 0.2169 0.022212 -0.043539 0.028306 0.016341 -0.017543 -0.0013134 0.021792 -0.05737
834 -0.10582 0.13949 -0.012012 -0.076726 -0.021882 -0.010642 -0.045474 -0.031256 0.0013394 -0.079778
835 -0.098479 0.11377 0.0026949 -0.054742 -0.023081 -0.018955 -0.038665 -0.02399 0.011167 -0.093705
836 -0.079744 0.1044 0.0012215 -0.041089 0.01922 -0.013618 -0.028847 -0.014193 0.0073844 -0.087693
837 -0.085318 0.086765 0.00053803 -0.045525 0.011462 -0.0096815 -0.032348 -0.0079557 0.00089193 -0.07656
838 -0.062143 0.11512 0.013145 -0.041441 0.0015431 -0.020855 -0.043739 -0.0044988 0.0020794 -0.086048
839 -0.079817 0.1028 0.022531 -0.046078 -0.010995 -0.013878 -0.028411 0.010138 0.009027 -0.072986
840 -0.088722 0.081441 -0.0044823 -0.058084 -0.0079841 -0.052231 -0.056182 -0.039905 -0.023606 -0.080113
841 -0.075896 0.077183 0.012284 -0.047041 0.0072073 -0.0070039 -0.020613 -0.005478 0.007592 -0.035791
842 -0.092271 0.051385 0.0096708 -0.058477 0.012829 0.007013 -0.044155 -0.030401 -0.0049305 -0.041939
843 -0.085145 0.10136 0.0035373 -0.054354 0.00023001 0.04344 -0.038926 -0.016014 0.002157 -0.059026
844 -0.1004 0.020579 -0.0019161 -0.06975 0.0059614 0.030347 -0.048277 -0.040187 -0.018455 -0.036294
845 -0.10189 0.055351 -0.01018 -0.057117 0.0022528 0.026054 -0.035629 -0.01924 -0.014468 -0.048672
846 -0.076178 0.068593 0.010917 -0.045003 0.014524 0.0047406 -0.03849 -0.037093 -0.0081105 -0.076299
847 -0.070633 0.065055 0.0073135 -0.048999 -0.0028845 -0.012182 -0.034181 -0.0066566 0.001617 -0.046107
848 -0.10391 0.036907 -0.0063499 -0.041426 -0.014453 -0.037196 -0.054413 -0.02781 -0.027115 -0.079644
849 -0.092522 0.04813 -0.0071734 -0.066782 -0.0090617 -0.021009 -0.040484 -0.021883 -0.024528 -0.099322
850 -0.078256 0.052742 0.0033131 -0.064239 -0.01552 -0.010902 -0.029035 -0.0088758 -0.0085204 -0.05232
851 -0.097241 0.0032736 -0.0061303 -0.047635 -0.022009 -0.034345 -0.040937 -0.021859 -0.037433 -0.080667
852 -0.094665 0.064986 0.012186 -0.052442 0.0070124 -0.035428 -0.039208 -0.014892 -0.030905 -0.062485
853 -0.09743 -0.011212 -0.020657 -0.061448 -0.020376 -0.027181 -0.044379 -0.027345 -0.019548 -0.090453
854 -0.10285 0.0072097 -0.033891 -0.078444 -0.036875 -0.028634 -0.064921 -0.023748 -0.03216 -0.08875
855 -0.087559 0.032952 -0.0050041 -0.049801 -0.016673 -0.011307 -0.023802 -0.022121 -0.023163 -0.047008
856 -0.10795 0.0099938 0.013792 -0.035767 -0.0062521 0.00027973 -0.032234 -0.017114 -0.018185 -0.067615
857 -0.080848 0.0056558 0.013659 -0.043254 -0.018421 -0.022663 -0.041495 -0.0070174 -0.026848 -0.083193
858 -0.089742 0.031438 -0.0076545 -0.03206 -0.0033893 -0.030366 -0.043496 -0.01838 -0.02526 -0.052961
859 -0.085566 0.04097 0.016882 -0.042477 -0.004978 -0.01137 -0.037518 0.0070964 -0.020843 -0.058508
860 -0.095651 0.002902 0.0059886 -0.017003 0.0082834 -0.0067026 -0.031809 -0.013227 -0.025605 -0.053016
861 -0.071015 0.010164 0.014675 -0.012489 0.0088648 0.0081743 -0.02568 -0.01939 -0.025548 -0.049914
862 -0.08586 0.040556 0.012402 0.0021941 0.019986 0.013191 -0.027202 0.00021717 -0.01113 -0.042661
863 -0.097804 0.0045581 -0.011742 -0.043512 -0.0050525 -0.010162 -0.038683 -0.011986 -0.021263 -0.055369
864 -0.10068 -0.01882 0.0036748 -0.057009 -0.027351 -0.022075 -0.053664 -0.021449 -0.037445 -0.088886
865 -0.10087 -0.0082979 -0.0070786 -0.047905 -0.0066097 -0.016018 -0.036566 -0.017742 -0.027178 -0.048764
866 -0.10283 -0.0012058 0.018818 -0.045012 -0.013078 -0.012211 -0.037177 -0.025295 -0.03931 -0.055712
867 -0.096362 0.0078562 0.0048545 -0.052078 -0.038347 -0.041364 -0.059398 -0.036458 -0.045193 -0.063299
868 -0.10639 -0.015532 0.027271 -0.036914 -0.00064557 -0.012777 -0.03816 -0.025101 -0.033455 -0.074437
869 -0.10001 -0.01784 0.018258 -0.044261 -0.014894 -0.02039 -0.039191 -0.036924 -0.028778 -0.064415
870 -0.084006 -0.0031277 0.014844 -0.048697 -0.0037428 -0.029734 -0.043512 -0.014018 -0.03201 -0.070252
871 -0.1008 -0.011106 0.017131 -0.053384 -0.012231 -0.045667 -0.050124 -0.027911 -0.038983 -0.07753
872 -0.093364 -0.0042436 0.020477 -0.02476 -0.0072101 -0.03175 -0.039815 -0.020094 -0.031445 -0.058438
873 -0.085359 -0.010442 -0.0040363 -0.029407 -0.016169 -0.0036828 -0.031876 -0.018697 -0.027708 -0.062025
874 -0.10399 -0.027619 0.0069203 -0.031653 -0.0099673 -0.036506 -0.038588 -0.03895 -0.03618 -0.071213
875 -0.12402 -0.044427 -0.031513 -0.055879 -0.038226 -0.056999 -0.055069 -0.033373 -0.047913 -0.09603
876 -0.097682 -0.017515 -0.0025366 -0.043646 -0.015505 -0.040412 -0.02724 -0.029606 -0.039445 -0.060168
877 -0.10838 -0.021463 0.0027999 -0.022922 -0.015033 -0.025325 -0.035342 -0.029829 -0.027298 -0.062526
878 -0.097491 -0.0047113 0.025596 -0.010429 -0.0070318 -0.030408 -0.023523 -0.019692 -0.021 -0.052393
879 -0.12241 -0.040799 0.003833 -0.035905 0.0068896 -0.043801 -0.048304 -0.039505 -0.042493 -0.068171
880 -0.11624 -0.059867 -0.01769 -0.048112 -0.037909 -0.035524 -0.055866 -0.042608 -0.043115 -0.061259
881 -0.10428 -0.022865 -0.012254 -0.049878 -0.024788 -0.035468 -0.040077 -0.010421 -0.023488 -0.081256
882 -0.094189 -0.00026318 0.017753 -0.011734 0.0064137 -0.0049306 -0.021298 -0.0040045 -0.01423 -0.039974
883 -0.11295 -0.033501 -0.020711 -0.040011 -0.012025 -0.040554 -0.04771 -0.033118 -0.050473 -0.077901
884 -0.087218 -0.019909 0.015796 -0.0061073 -0.0030035 -0.038357 -0.044651 -0.034141 -0.025065 -0.057589
885 -0.10444 -0.046167 -0.017358 -0.018194 -0.012942 -0.03542 -0.036452 -0.015484 -0.025328 -0.080727
886 -0.13022 -0.070775 -0.020861 -0.03502 -0.030511 -0.041913 -0.054984 -0.045097 -0.05647 -0.073674
887 -0.095911 -0.023573 0.011505 -0.041717 0.013051 -0.020296 -0.030465 0.00533 -0.022743 -0.064722
888 -0.11321 -0.066301 -0.0092681 -0.055123 -0.026828 -0.037379 -0.064256 -0.050713 -0.047695 -0.09402
889 -0.08803 -0.023659 0.017588 -0.01819 0.0028633 -0.037922 -0.036328 -0.019856 -0.034797 -0.068957
890 -0.092365 -0.016837 0.002195 -0.044136 -0.022485 -0.040225 -0.049949 -0.036009 -0.05349 -0.059625
891 -0.086079 -0.067855 -0.0065684 -0.040072 -0.016604 -0.046078 -0.0402 -0.030092 -0.050632 -0.080083
892 -0.099804 -0.062533 -0.026912 -0.048159 -0.022803 -0.052332 -0.044172 -0.034875 -0.046915 -0.07739
893 -0.077258 -0.022741 -0.0084353 -0.051195 0.00048886 -0.042145 -0.044703 -0.019878 -0.048307 -0.075778
894 -0.084133 -0.028209 0.0020612 -0.036972 -0.0060298 -0.038018 -0.048694 -0.037932 -0.05064 -0.082425
895 -0.12213 -0.060797 -0.028972 -0.036108 -0.034528 -0.043251 -0.051326 -0.018235 -0.047742 -0.098703
896 -0.072532 -0.016065 -0.0041157 -0.038215 -0.004927 -0.038424 -0.035467 -0.013068 -0.051745 -0.077221
897 -0.10654 -0.080793 0.0090209 -0.020901 -0.015746 -0.037537 -0.042888 -0.016331 -0.043317 -0.068798
898 -0.10369 -0.040821 -0.0086026 -0.027427 -0.0018643 -0.04263 -0.03616 -0.022104 -0.02309 -0.078376
899 -0.079045 -0.036469 0.003154 -0.023204 0.010147 -0.023013 -0.044301 -0.003287 -0.027012 -0.078664
900 -0.10285 -0.068446 0.00082051 -0.01973 -0.010492 -0.039376 -0.044552 -0.01631 -0.035555 -0.073491
901 -0.099894 -0.063024 -0.017303 -0.017057 -0.0094801 -0.046799 -0.051274 -0.026863 -0.032877 -0.048989
902 -0.084088 -0.059812 0.020074 -0.035693 -0.019399 -0.058782 -0.044495 -0.030906 -0.03101 -0.084026
903 -0.10152 -0.0504 0.0021502 -0.0272 0.0058826 -0.046056 -0.052816 -0.010749 -0.033622 -0.061964
904 -0.085097 -0.057518 -0.013953 -0.016666 0.015444 -0.038979 -0.041558 -0.027832 -0.035195 -0.059992
905 -0.10702 -0.054826 0.020453 -0.020932 -0.0058246 -0.027552 -0.027339 -0.0085755 -0.017837 -0.066189
906 -0.090166 -0.074854 0.0028898 -0.039219 -0.012123 -0.037335 -0.05772 -0.020319 -0.04266 -0.068417
907 -0.058821 -0.065112 0.0017963 -0.031935 -0.025312 -0.033498 -0.036712 -0.012672 -0.042992 -0.097575
908 -0.054005 -0.08324 -0.0065071 -0.029262 -0.01637 -0.043221 -0.054413 -0.040015 -0.043185 -0.072602
909 -0.02585 -0.060348 0.0039694 -0.041458 -0.012659 -0.037164 -0.035984 -0.0068479 -0.016777 -0.08664
910 -0.027504 -0.055466 -0.003504 -0.027685 -0.0031277 -0.045097 -0.057516 -0.028461 -0.04066 -0.095297
911 -0.043288 -0.082974 -0.0014375 -0.039751 -0.032346 -0.03783 -0.059627 -0.015844 -0.032042 -0.088675
912 -0.055513 -0.045622 0.0067191 -0.025127 -0.030695 -0.036523 -0.038829 -0.0071671 -0.014755 -0.062383
913 -0.072387 -0.05272 -0.0011544 -0.029374 -0.0058136 -0.040556 -0.04876 -0.0017502 -0.022037 -0.08084
914 -0.059002 -0.049298 0.010042 -0.02498 -0.015532 -0.0317 -0.050061 -0.015673 -0.02374 -0.063158
915 -0.091556 -0.091776 -0.010961 -0.045987 -0.039411 -0.043823 -0.052223 -0.032206 -0.036202 -0.096106
916 -0.061601 -0.072574 0.00079527 -0.026963 -0.023429 -0.033846 -0.039794 -0.020309 -0.024835 -0.085953
917 -0.073215 -0.037382 0.011212 -0.01841 -0.012118 -0.035039 -0.041975 -0.010593 -0.015027 -0.080751
918 -0.04569 -0.04988 0.023358 -0.014896 0.0079733 -0.018082 -0.026877 -0.029416 -0.0243 -0.082739
919 -0.037774 -0.032808 -0.0039351 -0.034272 7.4658e-05 -0.043635 -0.043278 -0.024469 -0.031012 -0.089626
920 -0.043409 -0.056246 -0.010789 -0.025069 -0.006154 -0.052098 -0.040709 -0.022362 -0.040565 -0.078044
921 -0.036363 -0.085774 -0.025362 -0.037285 -0.045953 -0.051111 -0.047591 -0.032265 -0.033407 -0.095161
922 0.016932 -0.067932 -0.00042545 -0.037682 -0.0044912 -0.054764 -0.049682 -0.016398 -0.02621 -0.10082
923 0.057538 -0.04085 0.036421 -0.030578 -0.02021 -0.040707 -0.036533 -0.016901 -0.027392 -0.076507
924 0.058504 -0.071578 0.0079076 -0.061125 -0.033248 -0.0617 -0.043875 -0.034004 -0.042705 -0.10782
925 0.061449 -0.061735 0.0082342 -0.025091 -0.0014771 -0.049504 -0.045906 -0.016537 -0.024947 -0.090772
926 0.014545 -0.065783 0.0011607 -0.033277 -0.010666 -0.052307 -0.028527 -0.0034903 -0.03854 -0.07954
927 0.0083801 -0.078681 -0.0035127 -0.014194 -0.029564 -0.03246 -0.041039 -0.025093 -0.029252 -0.076847
928 0.016346 -0.060799 -0.013816 -0.02085 -0.012363 -0.047643 -0.03495 -0.017646 -0.037605 -0.082975
929 0.021891 -0.089627 -0.0077496 -0.018027 -0.015332 -0.037816 -0.040651 -0.02904 -0.051387 -0.092582
930 0.026357 -0.073725 -0.022903 -0.012923 -0.0109 -0.044539 -0.042303 -0.036493 -0.05332 -0.0847
931 -0.020208 -0.12001 -0.017797 -0.02269 -0.021499 -0.077042 -0.062024 -0.062046 -0.057682 -0.090198
932 0.024208 -0.057381 -0.01478 -0.036296 -0.0055774 -0.036215 -0.032125 -0.043199 -0.043745 -0.072935
933 0.0062933 -0.098029 -0.0028734 -0.021002 -0.0052161 -0.039438 -0.025887 -0.021822 -0.036747 -0.080093
934 0.031099 -0.061937 -5.6878e-05 -0.042399 -0.0094747 -0.026641 -0.021678 0.002405 -0.01034 -0.064581
935 -0.033596 -0.088505 -0.01745 -0.047735 -0.041213 -0.052394 -0.057349 -0.047548 -0.056572 -0.078768
936 -0.00163 -0.075683 0.00053622 -0.048332 -0.0070419 -0.049448 -0.031381 -0.027971 -0.041624 -0.091466
937 -0.013275 -0.058391 -0.0090072 -0.020988 -0.028231 -0.055221 -0.039452 -0.023924 -0.038917 -0.10029
938 -0.026519 -0.1084 -0.0024407 -0.031605 -0.030209 -0.053574 -0.043113 -0.035407 -0.041309 -0.090391
939 -0.035643 -0.088327 -0.015114 -0.036841 -0.027458 -0.048197 -0.027495 -0.02399 -0.038212 -0.096519
940 -0.035148 -0.083755 -0.030888 -0.040898 -0.033986 -0.05605 -0.040076 -0.021423 -0.060524 -0.093886
941 -0.0015424 -0.064523 -0.010381 -0.023974 -0.008135 -0.038173 -0.026257 -0.020937 -0.034397 -0.072474
942 -0.0017668 -0.084391 -0.024484 -0.04665 -0.013704 -0.051806 -0.042999 -0.03241 -0.042919 -0.082082
943 0.017579 -0.069229 0.007582 -0.031577 -0.016982 -0.030559 -0.01749 -0.014213 -0.024232 -0.068129
944 0.018764 -0.076957 -0.012671 -0.042433 -0.030901 -0.032082 -0.040011 -0.014876 -0.029724 -0.075777
945 0.0031898 -0.065135 -0.025565 -0.02933 -0.01393 -0.040935 -0.024833 -0.029099 -0.028837 -0.073605
946 -0.030485 -0.063903 -0.023548 -0.044906 -0.042908 -0.052828 -0.035334 -0.027882 -0.040739 -0.088032
947 -0.043719 -0.077781 -0.023662 -0.019013 -0.019927 -0.042992 -0.037765 -0.034695 -0.038722 -0.09947
948 -0.029404 -0.065659 -0.0058052 -0.030289 -0.029535 -0.049495 -0.034407 -0.016848 -0.034074 -0.055207
949 -0.031688 -0.073467 -0.013719 -0.045585 -0.034314 -0.044158 -0.030388 -0.033581 -0.028867 -0.075205
950 -0.047063 -0.096995 -0.018332 -0.037942 -0.023613 -0.047211 -0.029029 -0.0040744 -0.032079 -0.085793
951 -0.025607 -0.073982 -0.00079557 -0.044708 -0.022451 -0.026814 -0.022201 -0.0045574 -0.012352 -0.06792
952 -0.015421 -0.06084 -0.007749 -0.029575 0.0025401 -0.046847 -0.031282 -0.042351 -0.017244 -0.079818
953 -0.040646 -0.1088 -0.0089425 -0.036661 -0.038079 -0.0349 -0.022853 -0.021364 -0.034897 -0.070346
954 -0.05361 -0.082736 0.0010441 -0.039338 -0.0033771 -0.025003 -0.023725 -0.018607 -0.020769 -0.085193
955 -0.030755 -0.079114 -0.012969 -0.032434 -0.0060458 -0.053256 -0.041196 -0.03945 -0.029942 -0.073861
956 -0.051679 -0.067482 -0.0016028 -0.03254 -0.014754 -0.037269 -0.030167 -0.0091929 -0.033034 -0.076358
957 -0.061014 -0.13111 -0.023816 -0.046837 -0.021893 -0.050082 -0.043379 -0.026726 -0.048807 -0.083946
958 -0.073908 -0.11455 -0.05913 -0.055173 -0.034032 -0.061126 -0.05404 -0.036099 -0.062809 -0.11311
959 -0.053553 -0.055426 -0.036123 -0.04562 -0.02291 -0.044009 -0.042871 -0.0028821 -0.051792 -0.10425
960 -0.057607 -0.073644 -0.028097 -0.036656 -0.0069689 -0.040252 -0.028243 -0.0066652 -0.046124 -0.097579
961 -0.068702 -0.10551 -0.04301 -0.037793 -0.0047775 -0.059705 -0.052654 -0.028658 -0.063287 -0.090187
962 -0.064236 -0.06868 0.0020164 -0.025769 -0.011196 -0.034588 -0.021965 -0.013881 -0.043449 -0.072274
963 -0.058871 -0.097668 -0.033787 -0.046665 -0.026225 -0.059781 -0.048257 -0.030554 -0.056172 -0.096162
964 -0.065725 -0.090476 -0.02429 -0.049702 -0.029733 -0.054634 -0.040878 -0.018398 -0.060144 -0.09434
965 -0.067429 -0.11122 -0.025874 -0.035188 -0.028192 -0.054937 -0.03845 -0.050991 -0.050887 -0.097877
966 -0.043914 -0.076832 -0.0021174 -0.036705 -0.016981 -0.03445 -0.023641 -0.0084037 -0.034499 -0.077855
967 -0.073938 -0.1074 -0.025091 -0.037991 -0.0075992 -0.048093 -0.039612 -0.010927 -0.048492 -0.082192
968 -0.078973 -0.095518 -0.019454 -0.040088 -0.013498 -0.053146 -0.048514 -0.02636 -0.062394 -0.08514
969 -0.065827 -0.072466 -0.012488 -0.041774 -0.015286 -0.03969 -0.025285 0.007997 -0.037897 -0.077228
970 -0.062962 -0.10982 -0.027281 -0.0375 -0.033895 -0.042303 -0.043766 -0.024916 -0.051999 -0.089665
971 -0.075186 -0.098882 -0.020675 -0.051027 -0.040654 -0.066586 -0.058448 -0.032619 -0.071692 -0.082643
972 -0.082341 -0.07592 -0.0099481 -0.037253 -0.020102 -0.052439 -0.025719 -0.021062 -0.052564 -0.085691
973 -0.077035 -0.1044 -0.015212 -0.02958 0.001639 -0.048442 -0.04156 -0.0087353 -0.059607 -0.089898
974 -0.05422 -0.077846 -0.012375 -0.031306 -0.02255 -0.036085 -0.034502 -0.0039484 -0.045099 -0.092276
975 -0.069584 -0.1042 -0.038768 -0.050553 -0.028848 -0.057708 -0.046193 -0.011401 -0.066222 -0.091123
976 -0.084619 -0.10316 -0.026942 -0.052429 -0.024027 -0.053871 -0.045594 -0.027075 -0.049174 -0.086261
977 -0.093163 -0.11556 -0.040815 -0.066705 -0.049325 -0.065194 -0.062786 -0.019578 -0.064827 -0.088689
978 -0.066147 -0.10252 -0.0040688 -0.045002 -0.018814 -0.025147 -0.022437 0.010719 -0.035479 -0.072986
979 -0.091092 -0.087805 -0.022142 -0.050238 -0.058043 -0.04714 -0.049348 -0.027124 -0.056472 -0.10655
980 -0.088706 -0.091153 -0.017176 -0.036765 -0.017551 -0.042554 -0.03723 -0.030537 -0.045744 -0.086862
981 -0.095211 -0.074191 -0.0081092 -0.051091 -0.0441 -0.050297 -0.041341 -0.02433 -0.061906 -0.090249
982 -0.082905 -0.051589 -0.010093 -0.037298 -0.018119 -0.03576 -0.022422 -0.0069731 -0.042829 -0.079117
983 -0.06257 -0.042827 0.0050639 -0.032574 -0.030107 -0.044723 -0.035324 -0.020596 -0.038081 -0.073744
984 -0.086934 -0.066885 -0.0035195 -0.032621 -0.018086 -0.042336 -0.034325 -0.024159 -0.054984 -0.055702
985 -0.078049 -0.073193 -0.014223 -0.045577 -0.011934 -0.055909 -0.036276 -0.021502 -0.052176 -0.06622
986 -0.093253 -0.082641 -0.021236 -0.044513 -0.0064731 -0.033492 -0.049198 -0.032805 -0.059229 -0.087197
987 -0.093238 -0.048419 -0.01912 -0.0365 -0.024372 -0.041685 -0.028329 -0.013909 -0.041081 -0.079875
988 -0.088862 -0.051707 -0.017193 -0.028406 -0.0217 -0.043218 -0.0503 0.0006284 -0.047704 -0.061163
989 -0.094087 -0.094885 -0.027987 -0.054993 -0.028019 -0.046651 -0.047742 -0.032225 -0.057196 -0.06558
990 -0.096111 -0.073613 -0.01984 -0.031949 -0.018808 -0.042724 -0.034523 -0.012968 -0.046789 -0.094968
991 -0.087025 -0.055971 -0.023924 -0.032516 -0.035866 -0.038598 -0.037784 -0.018151 -0.037051 -0.073606
992 -0.08118 -0.049759 -0.0055971 -0.043522 -0.023995 -0.039811 -0.025536 -0.0089539 -0.046734 -0.093503
993 -0.090624 -0.051087 -0.0041906 -0.046498 -0.0028534 -0.052704 -0.038677 -0.019817 -0.039276 -0.085481
994 -0.084239 -0.063565 -0.032814 -0.041585 -0.016612 -0.042447 -0.035848 -0.00097011 -0.048799 -0.078708
995 -0.091103 -0.053963 -0.014677 -0.035061 -0.0045007 -0.03582 -0.03911 -0.023193 -0.045081 -0.073366
996 -0.10256 -0.015181 -0.026481 -0.062758 -0.024509 -0.041013 -0.035581 -0.024426 -0.047744 -0.10192
997 -0.083602 -0.045419 -0.021554 -0.028314 -0.013558 -0.059766 -0.049732 -0.030319 -0.070576 -0.085451
998 -0.087887 -0.055577 -0.034818 -0.049141 -0.016117 -0.039629 -0.038714 0.00077754 -0.037569 -0.097429
999 -0.081171 -0.042765 -0.029301 -0.046867 -0.028585 -0.049462 -0.044615 -0.045736 -0.064541 -0.088317
1000 -0.080936 -0.049763 -0.038045 -0.041213 -0.016604 -0.057035 -0.054006 -0.016169 -0.046984 -0.088304
1001 -0.06804 -0.053751 -0.030368 -0.04018 -0.022532 -0.042118 -0.036678 -0.026582 -0.043766 -0.090382
1002 -0.091655 -0.089078 -0.032432 -0.069486 -0.045981 -0.064102 -0.067439 -0.037235 -0.068019 -0.12413
1003 -0.098299 -0.097236 -0.046455 -0.044793 -0.04181 -0.033835 -0.04549 -0.025588 -0.056501 -0.081597
1004 -0.095443 -0.068464 -0.016279 -0.030749 -0.023178 -0.030858 -0.048192 -0.014661 -0.052984 -0.083065
1005 -0.092308 -0.074442 -0.027402 -0.029526 -0.026557 -0.022171 -0.023083 -0.0068941 -0.053796 -0.098192
1006 -0.11283 -0.08746 -0.029025 -0.056912 -0.042716 -0.039234 -0.053614 -0.031547 -0.071449 -0.1155
1007 -0.092657 -0.069708 -0.033409 -0.029838 -0.022324 -0.027627 -0.042866 -0.0087802 -0.052641 -0.094508
1008 -0.085801 -0.042086 -0.0061724 -0.019325 -0.018043 -0.01194 -0.018467 0.013427 -0.025344 -0.081505
1009 -0.10418 -0.097044 -0.035026 -0.014831 -0.023301 -0.043153 -0.053098 -0.029666 -0.063516 -0.096743
1010 -0.10849 -0.094442 -0.024769 -0.013348 -0.03535 -0.046276 -0.04232 -0.021139 -0.058859 -0.083351
1011 -0.10188 -0.09072 -0.0077427 -0.0074742 -0.028279 -0.036049 -0.035291 -0.018213 -0.065611 -0.11082
1012 -0.092479 -0.049498 -0.010126 0.016649 0.0019527 -0.0059324 -0.030112 0.0022443 -0.041604 -0.070206
1013 -0.083144 -0.058856 -0.02711 -0.013237 -0.010516 -0.021306 -0.039944 0.00010126 -0.047736 -0.087373
1014 -0.091808 -0.077044 -0.018873 0.00037655 -0.0090845 -0.014129 -0.022445 0.0028882 -0.037439 -0.082261
1015 -0.094793 -0.098382 -0.015007 0.0020501 -0.025973 -0.016972 -0.039406 -0.0019949 -0.058391 -0.080719
1016 -0.091647 -0.08174 -0.02429 -0.014596 -0.018562 -0.022475 -0.040218 -0.006488 -0.062424 -0.10176
1017 -0.089162 -0.080908 -0.018593 -0.030313 -0.02058 -0.041058 -0.036469 -0.011581 -0.046386 -0.10715
1018 -0.089006 -0.056856 -0.030037 -0.021079 -0.033429 -0.023931 -0.0315 -0.013904 -0.031849 -0.077452
1019 -0.08925 -0.085424 -0.03338 -0.027786 -0.026088 -0.028114 -0.047232 0.010663 -0.038701 -0.10231
1020 -0.052815 -0.068542 -0.013914 -0.006412 -0.016966 -0.010587 -0.023933 0.0019897 -0.038144 -0.085147
1021 -0.087979 -0.07294 -0.040987 -0.018178 -0.023525 -0.02732 -0.038505 -0.0040534 -0.055506 -0.095064
1022 -0.089664 -0.083528 -0.033641 -0.045675 -0.022574 -0.030903 -0.040386 -0.0069765 -0.041729 -0.091882
1023 -0.10091 -0.093276 -0.035334 -0.021371 -0.031492 -0.023556 -0.037997 -0.01447 -0.050441 -0.06297
1024 -0.093583 -0.068424 -0.030528 -0.021198 -0.015321 -0.02051 -0.048239 -0.0084927 -0.048534 -0.081937
1025 -0.10505 -0.11965 -0.041541 0.034116 -0.030609 -0.035063 -0.04774 -0.031266 -0.054616 -0.10793
1026 -0.080452 -0.09787 -0.036685 0.048319 -0.022518 -0.031346 -0.032411 0.0021412 -0.038788 -0.089413
1027 -0.10242 -0.053557 -0.021238 0.081653 -0.025037 -0.018389 -0.017773 0.018318 -0.036111 -0.08115
1028 -0.11419 -0.075875 -0.017251 0.094307 -0.015905 -0.013472 -0.026974 -0.002685 -0.036873 -0.089558
1029 -0.083405 -0.091823 -0.013575 0.0525 -0.035194 -0.030895 -0.038005 -0.013988 -0.043516 -0.092575
1030 -0.10459 -0.10303 -0.038968 0.037584 -0.022432 -0.054178 -0.057047 -0.038631 -0.034698 -0.093503
1031 -0.088864 -0.073519 -0.0063318 0.044357 -0.018761 -0.021161 -0.019778 -0.0034643 -0.0095009 -0.081391
1032 -0.098878 -0.093577 -0.039085 0.0037308 -0.01862 -0.022954 -0.051749 -0.020467 -0.012663 -0.10348
1033 -0.098313 -0.092585 -0.015709 0.0060244 -0.031178 -0.028057 -0.039071 -0.01177 0.017594 -0.093606
1034 -0.10414 -0.071693 -0.0033421 0.0074879 -0.020437 -0.0344 -0.038172 -0.020504 0.098852 -0.099444
1035 -0.10934 -0.11406 -0.032376 -0.0016285 -0.026426 -0.028504 -0.034363 -0.020737 0.12803 -0.11293
1036 -0.10065 -0.080869 -0.0033691 -4.9404e-06 -0.036534 -0.040357 -0.031795 -0.0098797 0.14577 -0.088529
1037 -0.093281 -0.087587 -0.019293 0.00084863 -0.017583 -0.02815 -0.038126 -0.015863 0.1771 -0.088927
1038 -0.091565 -0.047765 -0.020606 -0.018438 -0.039861 -0.033193 -0.046077 -0.018776 0.15775 -0.079464
1039 -0.10071 -0.064983 -0.011529 -0.0068142 -0.02251 -0.0065659 -0.038259 -0.007319 0.13238 -0.090502
1040 -0.1104 -0.080581 -0.0094029 0.0061393 -0.015949 0.066361 -0.03697 -0.001602 0.073587 -0.081189
1041 -0.095179 -0.060129 -0.011536 0.0032929 0.00042265 0.088058 -0.026611 0.011035 0.053494 -0.068667
1042 -0.094923 -0.065267 -0.01564 -0.0042635 -0.023356 0.067925 -0.030633 -0.011608 0.033232 -0.063685
1043 -0.10406 -0.076955 -0.024993 -0.02724 -0.032265 0.026272 -0.034004 -0.0028013 0.029889 -0.069392
1044 -0.091172 -0.084843 -0.028237 -0.0094064 -0.018923 0.0063886 -0.045305 -0.020644 0.022457 -0.07639
1045 -0.11425 -0.096631 -0.02705 -0.028063 -0.024712 -0.024724 -0.049147 -0.0066475 0.029604 -0.088048
1046 -0.10647 -0.099609 -0.0078236 -0.024479 -0.02959 -0.0068275 -0.017688 -0.0043506 0.035352 -0.082695
1047 -0.095785 -0.071277 -0.003717 -0.018466 -0.038919 -0.010541 -0.037999 -0.012854 0.039419 -0.10008
1048 -0.09382 -0.041355 -0.01604 -0.010252 -0.0088777 0.0028763 -0.0089107 0.0071733 0.074427 -0.07288
1049 -0.087454 -0.049663 -0.0012039 -0.0033786 -0.019476 0.042213 -0.012772 0.02084 0.084694 -0.057848
1050 -0.086799 -0.041461 -0.024157 -0.014485 -0.014295 0.04384 -0.020593 0.021117 0.088042 -0.057486
1051 -0.081183 -0.069239 -0.014831 -0.014341 -0.022744 0.050047 -0.027435 -0.007056 0.070769 -0.050853
1052 -0.072708 -0.061167 -0.0071043 0.0038722 -0.0001722 0.090834 -0.003106 0.012531 0.080927 0.015419
1053 -0.077352 -0.068164 -0.029028 -0.010924 0.0090692 0.12011 -0.0088074 0.038398 0.067024 0.10651
1054 -0.095377 -0.055982 -0.0071912 -0.013671 0.0049506 0.144 -0.026579 0.041645 0.052342 0.16455
1055 -0.10634 -0.04692 -0.033105 -0.037247 -0.016588 0.11919 -0.03324 0.033712 0.053629 0.084606
1056 -0.1043 -0.080808 -0.028548 -0.034234 -0.015917 0.059112 -0.041911 0.027989 0.050537 0.0003685
1057 -0.08624 -0.061276 -0.025412 -0.03914 -0.012995 0.056238 -0.0087027 0.033436 0.1118 0.0036009
1058 -0.099194 -0.078794 -0.024155 -0.022156 -0.021974 0.053605 -0.018404 0.028842 0.149 -0.013167
1059 -0.11356 -0.088102 -0.041468 -0.032443 -0.0090026 0.044872 -0.037435 0.021419 0.15061 -0.045054
1060 -0.086873 -0.04401 -0.0090819 -0.031279 -0.025681 0.056469 -0.023827 0.029016 0.17291 -0.020152
1061 -0.10255 -0.039068 -0.019395 -0.038196 -0.0299 0.045166 -0.027558 0.021033 0.19387 -0.04047
1062 -0.085582 -0.050336 -0.039699 -0.042232 -0.028108 0.058803 -0.023629 0.06005 0.17423 -0.010537
1063 -0.096477 -0.042134 -0.023672 -0.023849 0.00075294 0.05838 -0.016911 0.10143 0.1864 0.013655
1064 -0.1021 -0.034912 -0.0073357 -0.037055 0.011384 0.063207 -0.020812 0.11524 0.16131 -0.017983
1065 -0.11808 -0.06249 -0.0062192 -0.032281 -0.016844 0.054734 -0.034973 0.12294 0.12808 -0.0189
1066 -0.07253 -0.046168 -0.0025426 -0.020268 0.026367 0.069081 -0.0034148 0.1275 0.12819 -0.015988
1067 -0.11602 -0.062486 -0.024136 -0.042524 -0.016942 0.061078 -0.030106 0.081565 0.11342 -0.018225
1068 -0.10267 -0.078834 -0.04208 -0.042201 -0.01417 0.073184 -0.037057 0.049462 0.091277 -0.018803
1069 -0.10719 -0.064472 -0.025783 -0.038647 -0.030239 0.066191 -0.031429 0.056378 0.10819 -0.010981
1070 -0.093538 -0.0102 -0.0086264 -0.028494 -0.0061574 0.073868 -0.01137 0.053795 0.13662 -0.034848
1071 -0.11766 -0.033558 -0.04473 -0.04216 -0.041216 0.043515 -0.026751 0.035392 0.16515 -0.026946
1072 -0.11666 -0.047916 -0.038293 -0.046756 -0.028905 0.051382 -0.024793 0.036849 0.22907 -0.038694
1073 -0.12573 -0.055054 -0.023527 -0.044013 -0.029953 0.063329 -0.020914 0.037276 0.25732 -0.029981
1074 -0.10555 -0.060282 -0.04699 -0.028349 -0.031832 0.049426 -0.023336 0.085203 0.2844 -0.022109
1075 -0.1294 -0.04932 -0.040454 -0.031776 -0.030791 0.042693 -0.056687 0.03782 0.26902 -0.059346
1076 -0.091915 -0.043368 -0.011557 -0.022882 0.022621 0.0636 -0.010118 0.10236 0.29836 -0.011544
1077 -0.10171 -0.045696 -0.037651 -0.031509 -0.022118 0.060327 -0.01555 0.071984 0.26969 -0.021552
1078 -0.1187 -0.043603 -0.036924 -0.029305 -0.035786 0.072704 -0.024141 0.099351 0.24735 -0.044269
1079 -0.10612 -0.056651 -0.038248 -0.058351 -0.038385 0.09863 -0.028472 0.11735 0.22447 -0.046387
1080 -0.094873 -0.024059 -0.026131 -0.027748 -0.028354 0.10512 -0.0025435 0.17753 0.22341 -0.029905
1081 -0.12629 -0.063297 -0.044074 -0.051864 -0.034082 0.061104 -0.041095 0.12557 0.17321 -0.056832
1082 -0.099852 0.013415 -0.031468 -0.042181 -0.021381 0.084171 -0.027836 0.13755 0.17627 -0.03742
1083 -0.085236 0.084677 -0.012821 -0.028207 -0.01503 0.074658 -0.0086376 0.14044 0.21063 -0.031678
1084 -0.11408 0.017929 -0.048205 -0.052564 -0.012128 0.039555 -0.023559 0.097252 0.18696 -0.050685
1085 -0.11504 -0.0045392 -0.045438 -0.04862 -0.018737 0.044842 -0.01986 0.098509 0.2269 -0.048713
1086 -0.11873 -0.030317 -0.040322 -0.044947 -0.036395 0.021129 -0.032942 0.074166 0.26969 -0.05398
1087 -0.087494 -0.014605 -0.029905 -0.033473 -0.018154 0.067346 -0.0065829 0.12522 0.33503 -0.032238
1088 -0.10039 -0.028433 -0.037049 -0.050229 -0.013393 0.035443 -0.017334 0.1038 0.3281 -0.049686
1089 -0.098003 -0.031751 -0.043452 -0.044056 -0.021851 0.02038 -0.012596 0.094727 0.34409 -0.039443
1090 -0.11873 -0.070139 -0.034215 -0.055902 -0.02507 0.043486 -0.0040069 0.10866 0.35525 -0.033341
1091 -0.095662 -0.034017 -0.034699 -0.050909 -0.014079 0.032613 -0.015668 0.097741 0.29953 -0.045919
1092 -0.078306 -0.018325 -0.0074224 -0.021265 0.016253 0.05071 -0.01886 0.11917 0.29667 -0.027686
1093 -0.085481 0.030727 -0.016866 -0.024702 -0.011366 0.036527 -0.0027809 0.1357 0.27615 -0.035284
1094 -0.085455 0.026069 -0.049759 -0.073428 -0.032624 0.032214 -0.027142 0.10654 0.25942 -0.054101
1095 -0.07762 0.027591 -0.034093 -0.019694 -0.009893 0.039141 -9.3629e-05 0.12648 0.30191 -0.032639
1096 -0.097624 -0.019767 -0.060746 -0.044241 -0.042692 0.029678 -0.021245 0.10941 0.2789 -0.060057
1097 -0.074789 0.015425 -0.02056 -0.033667 -0.0051702 0.040785 0.0029137 0.12875 0.31348 -0.050384
1098 -0.082413 0.0054473 -0.0098531 -0.037364 -0.0075989 0.045962 -0.015038 0.11101 0.33059 -0.058442
1099 -0.10822 -0.025271 -0.036287 -0.05896 -0.029047 0.034749 0.001991 0.12364 0.31878 -0.02749
1100 -0.088592 -0.021529 -0.03046 -0.038747 -0.012566 0.045496 0.0042197 0.10342 0.29628 -0.054057
1101 -0.098876 -0.044837 -0.030683 -0.035543 0.0028753 0.029762 -0.033152 0.09889 0.2571 -0.052785
1102 -0.10622 -0.019445 -0.015237 -0.027819 -0.012463 0.044689 -0.012933 0.097547 0.2347 -0.072622
1103 -0.097045 -0.046322 -0.01564 -0.045656 -0.005902 0.038736 -0.020794 0.091624 0.1835 -0.05959
1104 -0.10527 -0.04097 -0.023974 -0.035542 0.0031094 0.073003 -0.0059957 0.10749 0.18663 -0.052498
1105 -0.097104 -0.055738 -0.028017 -0.061619 -0.0094892 0.06057 -0.037097 0.073607 0.16168 -0.067465
1106 -0.056399 -0.028696 -0.0027107 -0.024795 0.014882 0.095417 0.0034116 0.093974 0.19249 -0.056713
1107 -0.085753 -0.0082243 -0.0023842 -0.033102 0.026994 0.084364 -0.0063497 0.087301 0.16323 -0.045731
1108 -0.099528 -0.046872 -0.0018876 -0.036418 0.014005 0.053631 -0.002161 0.077198 0.18919 -0.040428
1109 -0.090622 -0.04537 -0.0056711 -0.031154 0.010086 0.035638 -0.015882 0.067895 0.164 -0.078796
1110 -0.076687 -0.028128 -0.0023345 -0.032491 0.019988 0.031435 -0.013494 0.079852 0.16738 -0.046454
1111 -0.090591 -0.053066 -0.012758 -0.055437 0.021739 0.031002 -0.015765 0.075749 0.16653 -0.035721
1112 -0.078995 -0.049844 -0.014961 -0.056384 0.01705 0.0021585 -0.033146 0.074236 0.1458 -0.042229
1113 -0.10127 -0.061012 -0.012205 -0.05416 0.049902 0.016965 -0.015228 0.062913 0.13197 -0.065696
1114 -0.11463 -0.05096 -0.011618 -0.057097 0.077443 0.012942 -0.0077791 0.08604 0.12806 -0.062214
1115 -0.093529 -0.028748 -0.024532 -0.049013 0.053155 0.020379 -0.02277 0.055437 0.13695 -0.059122
1116 -0.093793 -0.042866 -0.0080453 -0.039059 0.058666 0.022716 0.0072082 0.079913 0.12686 -0.044429
1117 -0.077708 -0.039374 -0.014829 -0.036526 0.078287 0.025433 -0.0095731 0.09933 0.12648 -0.040467
1118 -0.083222 -0.042602 -0.021382 -0.029022 0.065359 0.0065699 -0.022504 0.096457 0.11323 -0.065625
1119 -0.078987 -0.05237 -0.026336 -0.048839 0.06162 0.0054068 -0.015526 0.058824 0.09551 -0.047502
1120 -0.10257 -0.060968 -0.034829 -0.043115 0.082101 0.014644 -0.014387 0.062871 0.10758 -0.06749
1121 -0.082886 -0.058866 -0.035683 -0.055112 0.098383 0.0083706 -0.033768 0.061668 0.095205 -0.054087
1122 -0.08439 -0.041664 -0.024026 -0.049188 0.095994 -0.016962 -0.02319 0.054015 0.093363 -0.051835
1123 -0.078105 -1.1713e-05 -0.027979 -0.045794 0.098986 0.013734 -0.016371 0.057902 0.09227 -0.045173
1124 -0.070409 0.02881 -0.015923 -0.030881 0.099657 0.011491 -0.0016225 0.061139 0.088058 -0.05847
1125 -0.10432 -0.014348 -0.038576 -0.067447 0.094498 -0.0062817 -0.019114 0.052666 0.070855 -0.070808
1126 -0.070678 0.024984 -0.0062698 -0.038314 0.11846 0.011175 -0.015245 0.056753 0.065153 -0.052266
1127 -0.097012 0.018256 -0.018103 -0.05978 0.091031 -0.0061579 -0.012396 0.06417 0.07151 -0.038143
1128 -0.083497 0.0038385 -0.014927 -0.029687 0.11324 0.018369 -0.0019478 0.069366 0.080758 -0.040961
1129 -0.033641 0.055801 -0.0062301 -0.021243 0.1212 0.033566 -0.0046892 0.056713 0.079655 -0.025639
1130 -0.078176 0.013373 -0.032124 -0.05534 0.090025 0.037063 -0.0049105 0.03385 0.059233 0.020774
1131 -0.06389 0.0038046 -0.0075971 -0.032346 0.12048 0.07946 -0.0097818 0.049997 0.05583 0.16561
1132 -0.070665 0.0094366 -0.024041 -0.042632 0.089678 0.056827 -0.0067532 0.069724 0.064938 0.17621
1133 -0.046979 -0.0050413 -0.006854 -0.023899 0.11493 0.064504 -0.0060445 0.045891 0.049865 0.15244
1134 0.053226 0.00057072 -0.015277 -0.031845 0.099581 0.034 -0.0012859 0.061718 0.062473 0.041083
1135 0.16791 0.013953 -0.037261 -0.078492 0.087742 0.0052074 -0.017147 0.026485 0.04757 0.0067157
1136 0.16289 0.012695 -0.020364 -0.055778 0.071783 0.014054 -0.018049 0.044852 0.039518 -0.026412
1137 0.21278 0.0092968 -0.0029478 -0.044845 0.079845 -0.00043881 -0.01399 0.045489 0.035245 -0.0024896
1138 0.21158 0.033459 -0.021601 -0.047581 0.11121 0.033188 -0.0092512 0.059336 0.044163 -0.0071472
1139 0.11772 -0.0038991 -0.0071247 -0.047617 0.082338 -0.00047499 -0.020293 0.047992 0.03886 0.0021952
1140 0.03131 -0.011197 -0.042728 -0.055994 0.097659 0.0071419 -0.026854 0.035339 0.023338 0.0041076
1141 0.016495 0.020165 -0.021202 -0.04994 0.11992 0.043259 -0.010365 0.044916 0.044065 0.07803
1142 -0.0013293 -0.013583 -0.031275 -0.059447 0.11713 0.036516 -0.029317 0.033923 0.020933 0.14133
1143 0.0023662 0.013089 -0.020438 -0.054263 0.10755 0.039223 -0.016678 0.04967 0.03268 0.16581
1144 -0.019148 -0.0011789 -0.041412 -0.05733 0.10748 0.01966 -0.019749 0.019157 0.019718 0.12879
1145 0.0079173 0.042123 -0.021305 -0.044366 0.11219 0.019836 -0.016641 0.043984 0.030975 0.097499
1146 -0.0023372 0.029595 -0.024549 -0.048432 0.11254 0.019213 -0.0040119 0.049371 0.016183 0.050732
1147 -0.0042516 0.065957 -0.036882 -0.029929 0.10961 -0.0018497 -0.010283 0.045548 0.01791 0.031214
1148 0.0099639 0.053029 -0.0028157 -0.034045 0.08934 0.0029172 -0.0093046 0.029925 0.010078 0.030307
1149 -0.026571 -0.013489 -0.040059 -0.072762 0.088701 0.0056841 -0.023516 0.019142 0.0061353 0.056049
1150 0.029765 0.029593 -0.0014827 -0.027478 0.14353 0.044091 0.0006827 0.042479 0.014333 0.18122
1151 -0.021529 0.00064539 -0.018566 -0.037585 0.13739 0.061278 -0.0087486 0.030265 0.01239 0.23563
1152 0.13736 0.0041574 -0.01054 -0.031821 0.1444 0.055985 0.00157 0.046342 0.025088 0.25978
1153 0.24325 -0.012491 -0.016023 -0.031447 0.12828 0.040622 -0.027401 0.0064093 -0.0023546 0.25345
1154 0.29889 -0.0090185 -0.024846 -0.034664 0.11702 0.037319 0.0012673 0.022976 0.0070129 0.19112
1155 0.3229 -0.0087565 0.0070801 -0.02989 0.15387 0.045216 0.00061601 0.034483 0.01596 0.13085
1156 0.33453 -0.016004 -0.0079434 -0.029147 0.12749 0.023102 -0.019795 0.03175 0.0059979 0.10214
1157 0.35983 -0.023162 0.0072232 -0.012503 0.14755 0.060319 -0.0037767 0.027917 0.0096254 0.16544
1158 0.3674 -0.0628 -0.0029403 -0.0312 0.1449 0.058326 -0.008908 0.025784 -0.00066705 0.25102
1159 0.34093 -0.015528 -0.0090237 -0.030046 0.1612 0.080673 -0.0015494 0.030881 0.01222 0.36468
1160 0.40902 -0.0092363 0.0040328 -0.013502 0.16438 0.07257 -0.0030007 0.043838 0.005088 0.35775
1161 0.43698 -0.010344 0.00082937 -0.031689 0.14071 0.059137 0.005108 0.034085 0.0057055 0.34848
1162 0.45483 -0.024282 0.0030859 -0.010325 0.15185 0.045544 0.0013666 0.027032 0.004153 0.27503
1163 0.50223 -0.04604 -0.016008 -0.020552 0.13178 0.047791 -0.0068347 0.011548 0.012761 0.21414
1164 0.43192 -0.018058 -0.011801 -0.029758 0.13489 0.042148 -0.007166 0.018515 -0.00066199 0.19417
1165 0.34794 -0.045116 -0.0022844 -0.036045 0.12557 0.023075 -0.0048274 0.011342 0.0026055 0.17248
1166 0.29008 -0.043524 -0.016788 -0.036161 0.11501 0.033702 -0.011629 0.012039 -0.012777 0.21337
1167 0.2647 -0.048842 -0.0078514 -0.013117 0.14909 0.062598 0.00047993 0.019376 0.00094055 0.34448
1168 0.23129 -0.05753 -0.013835 -0.042144 0.1288 0.076775 -0.012891 0.024433 -0.015072 0.4631
1169 0.25419 -0.077288 -0.0076783 -0.02461 0.14097 0.074772 0.0048273 0.02075 -0.0058244 0.47042
1170 0.31436 -0.022026 0.0063183 -0.013757 0.16946 0.11048 0.0034659 0.046897 -0.011407 0.50077
1171 0.45704 -0.066474 0.0013748 -0.013583 0.15731 0.087156 0.0052246 0.039414 -0.0020894 0.4133
1172 0.45842 -0.073892 -0.030759 -0.0345 0.14777 0.054123 0.0028332 0.028261 -0.013232 0.30401
1173 0.5047 -0.04424 -0.035452 -0.063546 0.10116 0.01514 -0.011888 0.024408 -0.016724 0.23047
1174 0.50829 -0.035138 -0.018556 -0.036612 0.10887 0.017567 -0.020319 0.012385 -0.025817 0.19482
1175 0.50803 -0.051306 -0.035509 -0.029419 0.12842 0.028054 -0.010621 0.020551 -0.0054694 0.20621
1176 0.53264 -0.054844 -0.012932 -0.016275 0.12445 0.034001 0.0047979 0.031888 -0.0071019 0.20829
1177 0.60163 -0.016482 -0.0013659 -0.00067179 0.16327 0.081258 0.0072765 0.046235 -0.012814 0.34321
1178 0.57051 -0.04406 -0.014899 -0.031748 0.15037 0.094674 -0.0019748 0.031532 -0.017287 0.49283
1179 0.55732 -0.058838 -0.016193 -0.029735 0.14312 0.088661 -0.00020614 0.039279 -0.021569 0.47177
1180 0.52519 -0.082445 -0.028546 -0.025161 0.12166 0.10293 -0.0059575 0.026526 -0.019912 0.5172
1181 0.54821 -0.036353 -0.01109 -0.034988 0.14225 0.13759 0.0055012 0.057263 -0.022424 0.45471
1182 0.49399 -0.052961 -0.023013 -0.018424 0.11984 0.16111 0.01014 0.06154 -0.012987 0.41551
1183 0.5143 -0.066889 -0.028507 -0.04801 0.089918 0.1371 0.012259 0.045567 -0.036479 0.31813
1184 0.56449 -0.063837 -0.03215 -0.033237 0.10507 0.12732 -0.0063428 0.036434 -0.028472 0.2699
1185 0.55715 -0.030125 -0.0064735 -0.031863 0.10609 0.093063 -0.0077342 0.042601 -0.016024 0.26825
1186 0.57502 -0.078773 -0.024467 -0.02902 0.082282 0.05808 -0.017126 0.0081575 -0.034107 0.23748
1187 0.5239 -0.048501 -0.0001104 -0.015986 0.10098 0.073057 0.012643 0.027084 -0.012709 0.25882
1188 0.45968 -0.027719 -0.015464 -0.0062225 0.094165 0.092374 0.0052118 0.042151 -0.012032 0.3886
1189 0.40828 -0.019847 -0.013087 -0.028789 0.10463 0.10541 -0.0018995 0.044428 -0.027214 0.4912
1190 0.3255 -0.075635 -0.020811 -0.035175 0.096968 0.14292 0.0080791 0.027445 -0.026877 0.53542
1191 0.34183 -0.051293 -0.022424 -0.035082 0.089089 0.15058 0.0099678 0.056952 -0.023359 0.58502
1192 0.30013 -0.10011 -0.038628 -0.054578 0.080001 0.12582 -0.014154 0.027179 -0.044482 0.50262
1193 0.3177 -0.056159 -0.025561 -0.034195 0.078252 0.11365 0.0053051 0.044766 -0.032894 0.38549
1194 0.28624 -0.059557 -0.029465 -0.050481 0.065483 0.091375 -0.0063962 0.044233 -0.032227 0.31343
1195 0.2749 -0.049175 -0.029498 -0.047778 0.061325 0.092412 -0.0069776 0.0421 -0.015989 0.28376
1196 0.33286 -0.013133 -0.0083915 -0.036844 0.088086 0.10112 0.014371 0.061707 -0.0036716 0.30159
1197 0.29994 -0.031301 -0.037535 -0.01882 0.097077 0.11085 0.01731 0.066674 0.0036559 0.27826
1198 0.2884 -0.027709 -0.016678 -0.024957 0.066599 0.10436 0.0065184 0.04165 -0.014987 0.26061
1199 0.3065 -0.044417 -0.018032 -0.025943 0.07951 0.10807 0.010007 0.028577 -0.010489 0.25961
1200 0.28314 -0.050785 -0.018935 -0.0539 0.071092 0.1055 0.0072857 0.047254 -0.014852 0.29619
1201 0.26146 -0.089513 -0.020869 -0.043856 0.084683 0.14057 0.010064 0.034741 -0.018804 0.35864
1202 0.25021 -0.051731 -0.023082 -0.018923 0.081604 0.20738 0.011433 0.037948 -0.032517 0.48769
1203 0.26594 -0.010309 -0.023066 -0.041709 0.094356 0.26787 0.011532 0.058305 -0.013959 0.5074
1204 0.20277 -0.10557 -0.043119 -0.045865 0.059617 0.26061 -0.01125 0.029232 -0.041792 0.51237
1205 0.22582 -0.058094 -0.026293 -0.040262 0.083688 0.27995 0.003729 0.057889 -0.027324 0.57726
1206 0.1988 -0.080862 -0.045406 -0.056428 0.06991 0.22746 -0.0046323 0.053576 -0.024477 0.46428
1207 0.22496 -0.05171 -0.037509 -0.044785 0.062201 0.19284 0.017826 0.055543 -0.017809 0.35475
1208 0.19996 -0.042278 -0.053003 -0.050621 0.048043 0.14407 -0.009185 0.01927 -0.036892 0.30527
1209 0.207 -0.067416 -0.028466 -0.040958 0.034634 0.13577 0.0037137 0.039577 -0.020264 0.28819
1210 0.15359 -0.057604 -0.0458 -0.061424 0.019565 0.12634 0.0077523 0.037003 -0.014066 0.28991
1211 0.17749 -0.075392 -0.034943 -0.0336 0.043767 0.13962 -0.003129 0.03245 -0.029789 0.28927
1212 0.14652 -0.09974 -0.044667 -0.061087 0.037448 0.12361 -0.0064403 0.018507 -0.038971 0.26667
1213 0.16823 -0.041678 -0.0229 -0.018943 0.041959 0.15417 0.011898 0.033034 -0.021554 0.29727
1214 0.14413 -0.070076 -0.026384 -0.029 0.060111 0.17047 0.001887 0.064591 -0.015806 0.29568
1215 0.15215 -0.092234 -0.039587 -0.057176 0.014942 0.22897 -0.011324 0.035508 -0.041779 0.3023
1216 0.14422 -0.049902 -0.026601 -0.026763 0.061054 0.27919 0.013934 0.046795 -0.017931 0.43484
1217 0.15983 -0.0475 -0.049404 -0.047239 0.048115 0.276 0.001853 0.039732 -0.018604 0.51454
1218 0.12843 -0.032698 -0.021757 -0.019315 0.046506 0.32008 0.0072016 0.042409 -0.021206 0.54517
1219 0.15092 -0.065886 -0.018121 -0.046742 0.042318 0.3054 0.01372 0.046756 -0.018889 0.55115
1220 0.14867 -0.068794 -0.012574 -0.029028 0.066929 0.30779 0.0061489 0.072683 0.0016086 0.48322
1221 0.12954 -0.059822 -0.032388 -0.026525 0.040291 0.22465 0.0062476 0.043599 -0.016644 0.36333
1222 0.12319 -0.07041 -0.036441 -0.046541 0.036832 0.19295 0.0045663 0.049826 -0.015406 0.31138
1223 0.12338 -0.066188 -0.039625 -0.029238 0.046513 0.16991 -0.00068508 0.013683 -0.028069 0.29965
1224 0.10548 -0.051176 -0.038588 -0.039584 0.026115 0.16574 -0.0015764 0.03441 -0.036541 0.2592
1225 0.10066 -0.051484 -0.024862 -0.04475 0.042546 0.16427 0.010512 0.041017 -0.0091538 0.25338
1226 0.083086 -0.024362 -0.031495 -0.056847 0.032747 0.19632 0.022961 0.053634 -0.011876 0.26305
1227 0.091311 -0.04126 -0.022369 -0.020233 0.029149 0.24825 0.0087696 0.059401 -0.036389 0.26075
1228 0.095877 -0.030028 -0.024482 -0.05208 0.03307 0.27807 0.026348 0.066118 -0.0029613 0.2506
1229 0.10028 -0.045296 -0.011315 -0.045586 0.045512 0.31515 0.029507 0.056715 0.0020162 0.25279
1230 0.096278 -0.049324 -0.017979 -0.043623 0.043393 0.28453 0.011956 0.064592 -0.023716 0.21491
1231 0.050974 -0.092601 -0.051152 -0.058059 0.015344 0.27325 -0.017236 0.044639 -0.039839 0.23417
1232 0.067049 -0.064349 -0.034896 -0.039206 0.037476 0.27239 0.0044229 0.049626 -0.027561 0.22797
1233 0.040925 -0.062967 -0.034789 -0.030872 0.026277 0.28597 0.00015153 0.039982 -0.044014 0.22372
1234 0.06768 -0.037685 -0.037663 -0.032058 0.036188 0.27183 0.00055019 0.059659 -0.028766 0.19277
1235 0.058446 -0.070923 -0.037016 -0.0094848 0.03393 0.24328 0.0085889 0.049286 -0.038009 0.19668
1236 0.047951 -0.064531 -0.03852 -0.012421 0.033111 0.26463 0.067548 0.038083 -0.020031 0.17633
1237 0.040947 -0.075919 -0.036123 -0.033298 0.017293 0.24258 0.064686 0.05865 -0.028084 0.16505
1238 0.050412 -0.052897 -0.042326 -0.032034 0.032674 0.29408 0.081385 0.048397 -0.015296 0.16348
1239 0.060828 -0.061005 -0.02441 -0.035221 0.039285 0.32139 0.088633 0.061034 -0.0089487 0.19791
1240 0.065463 -0.050803 -0.012763 -0.037637 0.021447 0.36308 0.083342 0.050961 -0.00029116 0.17531
1241 0.050209 -0.059651 -0.034467 -0.025113 0.037068 0.35611 0.061001 0.067288 -0.0033636 0.18017
1242 0.0032644 -0.099909 -0.06319 -0.04771 0.024899 0.28966 0.042059 0.038805 -0.035506 0.14477
1243 0.04259 -0.067567 -0.034364 -0.048226 0.015691 0.3438 0.053338 0.043532 -0.034079 0.15896
1244 0.031565 -0.057015 -0.018137 -0.040283 0.028122 0.33428 0.085427 0.086069 -0.0080911 0.14575
1245 0.061291 -0.034893 -0.022671 -0.034289 0.044074 0.34781 0.091325 0.094235 -0.0056536 0.16641
1246 -0.0012834 -0.041231 -0.042184 -0.045626 0.022605 0.35376 0.081354 0.073972 -0.012856 0.13572
1247 0.0028721 -0.046039 -0.047398 -0.049622 0.014456 0.37321 0.083513 0.081429 -0.017719 0.098391
1248 0.039648 0.024633 -0.021851 -0.041098 0.029488 0.39798 0.088741 0.075216 -0.020111 0.11532
1249 0.025493 0.072875 -0.029884 -0.030105 0.023059 0.38714 0.09852 0.076013 -0.015614 0.11911
1250 0.017259 0.076627 -0.026458 -0.042021 0.01379 0.34229 0.085979 0.05603 -0.034416 0.10003
1251 0.025914 0.097999 -0.024091 -0.049108 0.040062 0.3646 0.10117 0.056407 -0.038629 0.11385
1252 -0.0069002 0.028381 -0.042475 -0.048724 0.0043132 0.32879 0.10523 0.065874 -0.026681 0.11412
1253 0.020505 0.016433 -0.016088 -0.036821 0.031555 0.2805 0.11203 0.045171 -0.034104 0.084155
1254 0.010771 0.0047254 -0.0041417 -0.053817 0.023826 0.26387 0.12751 0.071518 -0.027096 0.082348
1255 0.031046 -0.040923 -0.0023952 -0.050933 0.021857 0.2617 0.11364 0.074825 -0.017268 0.10693
1256 0.0032919 -0.03019 -0.010779 -0.0572 0.011349 0.22863 0.084261 0.034231 -0.034851 0.089992
1257 -0.015483 -0.016878 -0.012392 -0.042666 0.01446 0.22002 0.083879 0.056958 -0.043493 0.084805
1258 -0.020867 -0.035856 -0.010976 -0.038153 0.015911 0.2303 0.087808 0.024805 -0.049386 0.091287
1259 -0.025211 -0.068654 -0.026529 -0.055089 0.014073 0.24087 0.083407 0.054112 -0.047898 0.07343
1260 -0.013516 -0.0080323 -0.015352 -0.048716 0.0039842 0.26069 0.10995 0.052219 -0.039621 0.069782
1261 0.0098796 -0.03269 0.0092141 -0.021832 0.049406 0.34999 0.12913 0.055406 -0.033323 0.080424
1262 -0.017145 -0.015498 -0.0084794 -0.049368 0.023227 0.37604 0.12893 0.067473 -0.027226 0.092717
1263 -0.025989 -0.036046 -0.028323 -0.047565 0.030748 0.35108 0.12801 0.05929 -0.045558 0.073839
1264 -0.018694 -0.023464 -0.037486 -0.053921 0.02027 0.3484 0.11412 0.056167 -0.037661 0.056181
1265 -0.0079482 -0.027132 0.0063403 -0.037578 0.041691 0.3379 0.13029 0.069244 -0.035293 0.084924
1266 -0.0012127 -0.01689 -0.0072432 -0.025894 0.024372 0.28335 0.10667 0.048371 -0.041296 0.057936
1267 -0.040127 -0.045908 -0.045987 -0.055631 -0.0053662 0.22931 0.094406 0.053398 -0.045198 0.047469
1268 -0.015202 -0.033716 -0.02138 -0.046697 0.024735 0.23328 0.10153 0.053754 -0.041661 0.049691
1269 -0.010686 -0.026534 0.0057865 -0.032663 0.012617 0.22937 0.11572 0.078461 -0.036173 0.064413
1270 -0.036881 -0.029292 -0.030907 -0.04145 0.014108 0.19776 0.10203 0.047958 -0.044636 0.019276
1271 0.001155 -0.0216 0.0083296 -0.017626 0.034509 0.22178 0.12229 0.068355 -0.043848 0.083998
1272 -0.023229 -0.011278 -0.023564 -0.040993 0.023681 0.21655 0.13453 0.044312 -0.043381 0.03334
1273 -0.021424 -0.028896 -0.0061973 -0.032129 0.018812 0.20561 0.14719 0.068339 -0.038883 0.052733
1274 -0.016288 -0.034004 0.0051292 0.0010244 0.0089435 0.20102 0.16096 0.064106 -0.032926 0.035095
1275 -0.035933 -0.026862 -0.012834 0.015488 0.012805 0.20075 0.15333 0.066053 -0.033758 0.027427
1276 -0.023567 -0.05099 -0.0056477 0.062471 0.033756 0.17572 0.12248 0.04074 -0.057491 -0.0016402
1277 -0.024892 -0.029568 0.0057989 0.1016 0.025118 0.17162 0.11743 0.049887 -0.049653 0.047372
1278 -0.029006 -0.024766 -0.041045 0.052949 0.019269 0.16297 0.10151 0.049904 -0.052126 0.0071746
1279 -0.048901 -0.060364 -0.025728 0.019042 0.01984 0.17626 0.10799 0.069701 -0.050178 0.021347
1280 -0.038505 -0.016092 0.0074985 -0.00095423 0.032602 0.17838 0.10583 0.045437 -0.049201 0.0057293
1281 -0.04826 -0.0392 -0.028005 -0.00065066 0.027943 0.15565 0.10228 0.040624 -0.062463 0.015172
1282 -0.048734 -0.050177 0.00072159 -0.010047 0.018425 0.14686 0.12249 0.034331 -0.051116 0.018544
1283 -0.059759 -0.061975 -0.0069919 0.0017065 0.011486 0.15022 0.13764 0.017898 -0.061498 -0.0017136
1284 -0.038363 -0.037913 0.016455 0.02395 0.033947 0.16533 0.17244 0.030395 -0.043241 -0.019081
1285 -0.076077 -0.065401 -0.0093388 -0.028456 -0.015451 0.12515 0.14873 0.022722 -0.055913 0.0045512
1286 -0.053982 -0.040869 0.0031878 -0.010013 0.00255 0.142 0.14974 0.023439 -0.045586 0.016574
1287 -0.087066 -0.070207 -0.021296 -0.011959 0.037861 0.11216 0.1299 0.018856 -0.062828 -0.016134
1288 -0.062061 -0.082815 0.014911 0.0013343 0.035033 0.1272 0.13412 0.0074628 -0.044731 0.014438
1289 -0.064055 -0.014553 0.0082474 -0.021382 0.019474 0.12015 0.12114 0.03389 -0.040563 -0.026099
1290 -0.08043 -0.077011 0.020594 -0.039429 -0.018264 0.098308 0.094645 -0.0092334 -0.051256 -0.041357
1291 -0.015984 -0.021149 0.033351 -0.011035 0.027577 0.12895 0.12146 0.046844 -0.027308 -0.0026646
1292 -0.066979 -0.038937 0.012967 -0.031261 0.039098 0.11493 0.12453 0.0015804 -0.032521 -0.018282
1293 -0.070333 -0.066595 0.019464 -0.016198 0.01827 0.10718 0.10369 0.021457 -0.045103 -0.0085499
1294 -0.055988 -0.050123 0.0374 0.010336 0.035221 0.12812 0.13724 0.041054 -0.013646 -0.017258
1295 -0.068682 -0.039971 -0.0011933 -0.0097807 0.0099124 0.092803 0.1264 0.026081 -0.037058 -0.019835
1296 -0.045407 -0.013269 0.015103 -0.0022371 0.028824 0.12306 0.15878 0.042758 -0.022951 0.00097723
1297 -0.072241 -0.044017 7.9802e-05 -0.012344 0.022475 0.11118 0.18401 0.049605 -0.020623 -0.0049604
1298 -0.068145 -0.046035 -0.00051365 -0.03156 0.012697 0.10237 0.2263 0.021912 0.0044445 -0.010888
1299 -0.08745 -0.036193 -0.031067 -0.047126 -0.0022121 0.06819 0.23897 0.0050588 0.010172 -0.032916
1300 -0.068754 -0.050151 -0.017841 -0.017463 0.011709 0.087847 0.27492 0.022726 0.05403 -0.030393
1301 -0.081819 -0.038509 -0.023074 -0.020699 0.018781 0.081774 0.20982 0.017763 0.10279 -0.045141
1302 -0.061103 -0.042027 0.0094425 0.010434 0.028482 0.090401 0.18772 0.03542 0.16961 -0.028859
1303 -0.085568 -0.068465 -0.023491 -0.034022 -0.017347 0.065738 0.15565 -0.0031735 0.16229 -0.032556
1304 -0.082862 -0.061393 -0.040924 -0.0062186 0.0064248 0.077565 0.1451 0.025393 0.17263 -0.052704
1305 -0.066127 -0.050531 -0.032598 -0.028185 0.014996 0.082622 0.13212 0.01915 0.12404 -0.039641
1306 -0.070851 -0.077879 -0.021121 -0.019101 0.024158 0.072659 0.12793 0.031957 0.061815 -0.031299
1307 -0.097856 -0.076516 -0.027025 -0.037468 -0.0065811 0.050276 0.10018 -0.0051459 0.019172 -0.062037
1308 -0.07991 -0.038464 -0.011648 -0.044764 0.02049 0.062473 0.10831 0.007021 0.02557 -0.046674
1309 -0.081385 -0.057462 -0.022402 -0.018031 -0.0058683 0.06841 0.10441 0.006078 0.021107 -0.030062
1310 -0.079369 -0.0563 -0.047285 -0.032217 -0.024887 0.046856 0.087878 -0.0029151 0.0076846 -0.05248
1311 -0.069703 -0.054738 -0.014589 -0.015334 0.0099544 0.053703 0.10924 0.019452 0.0084521 -0.039377
1312 -0.086098 -0.062926 -0.021622 -0.03698 -0.014284 0.05453 0.097766 0.022909 0.01549 -0.054395
1313 -0.10385 -0.065154 -0.030265 -0.032096 -0.011563 0.063287 0.10022 0.0087956 0.021837 -0.036622
1314 -0.078417 -0.058042 -0.0030889 -0.0084729 0.025609 0.047134 0.11198 0.029143 0.026175 -0.04282
1315 -0.085431 -0.05592 -0.013792 -0.039339 -0.01276 0.049131 0.10796 0.014579 0.030032 -0.035848
1316 -0.075966 -0.063268 -0.015816 -0.013696 0.011251 0.049358 0.09315 0.028846 0.0678 -0.045685
1317 -0.09186 -0.082706 -0.0088193 -0.052972 -0.011017 0.036145 0.090529 0.033303 0.091727 -0.064653
1318 -0.080395 -0.074434 -0.0092527 -0.037849 -0.0068459 0.030912 0.087648 0.01192 0.10476 -0.083481
1319 -0.081869 -0.081532 -0.010326 -0.00081506 0.0084854 0.042449 0.089636 0.017617 0.13305 -0.067928
1320 -0.085604 -0.0556 -0.0098696 -0.020811 0.010507 0.033776 0.085815 0.021964 0.13849 -0.064116
1321 -0.087978 -0.068248 -0.0020531 -0.015108 0.0041482 0.053482 0.11162 0.082141 0.15696 -0.036974
1322 -0.086853 -0.055866 -0.035987 -0.021314 -0.00026042 0.054429 0.10843 0.18421 0.13023 -0.029861
1323 -0.096787 -0.085354 -0.01954 -0.037671 -0.025679 0.035546 0.078101 0.21361 0.098742 -0.055739
1324 -0.085912 -0.030462 -0.0050434 -0.040197 -0.0078877 0.028863 0.07151 0.20125 0.0607 -0.055636
1325 -0.064826 -0.04559 -0.0031969 -0.028494 -0.013006 0.04096 0.091808 0.23692 0.066247 -0.077174
1326 -0.09304 -0.076318 -0.03471 -0.04772 -0.0093849 0.028717 0.086667 0.20815 0.066045 -0.077702
1327 -0.085975 -0.063546 -0.00082378 -0.026147 0.023366 0.037024 0.089346 0.18498 0.057462 -0.044529
1328 -0.091839 -0.055374 0.011263 -0.041563 0.024348 0.039691 0.096234 0.19325 0.08241 -0.034247
1329 -0.12108 -0.071712 -0.041531 -0.051719 -0.018111 0.0014277 0.056623 0.17271 0.094367 -0.081405
1330 -0.093058 -0.06586 0.0069059 -0.025306 0.0069806 0.039135 0.069652 0.17594 0.1628 -0.053102
1331 -0.066883 -0.047098 0.0084524 -0.031772 0.014432 0.030452 0.06983 0.19569 0.18882 -0.06795
1332 -0.085967 -0.056265 -0.002941 -0.034249 0.011783 0.035108 0.069819 0.23504 0.21802 -0.057207
1333 -0.077782 -0.075333 0.0042355 -0.016135 0.0033947 0.027155 0.073548 0.2773 0.20617 -0.070045
1334 -0.078046 -0.090781 -0.0064579 -0.041722 0.0029861 0.039582 0.064396 0.31215 0.15514 -0.059253
1335 -0.086861 -0.065569 0.0063286 -0.020668 0.0099475 0.022869 0.065575 0.33191 0.13151 -0.05039
1336 -0.11407 -0.075667 -0.023865 -0.033344 -0.010531 0.023756 0.058734 0.29259 0.10353 -0.080008
1337 -0.08328 -0.088505 -0.0091283 -0.013751 0.01049 0.034103 0.063102 0.29568 0.10039 -0.031826
1338 -0.087944 -0.030823 0.013978 -0.012177 0.019012 0.03915 0.087531 0.30743 0.1161 -0.060133
1339 -0.078858 -0.072241 0.00070479 -0.0081837 0.014333 0.026147 0.06493 0.2828 0.085922 -0.057301
1340 -0.074693 -0.064689 0.0042913 0.0057699 0.010084 0.017574 0.067858 0.29963 0.10401 -0.042729
1341 -0.062437 -0.065917 0.014068 0.010803 0.0014157 0.033461 0.066977 0.32985 0.14401 -0.057906
1342 -0.056112 -0.066605 0.0069444 -0.017453 -0.018213 0.027868 0.056146 0.34247 0.18669 -0.063554
1343 -0.032296 -0.087623 -0.003089 -0.014269 -0.0098415 0.030854 0.062434 0.36418 0.24776 -0.064301
1344 0.018959 -0.073271 0.0061075 -0.031376 0.0012599 0.018161 0.071463 0.34774 0.24953 -0.062459
1345 -0.0028452 -0.024289 0.029234 -0.020452 -0.0098987 0.016828 0.052112 0.34368 0.24404 -0.070797
1346 -0.0099997 -0.036127 0.027021 -0.011479 -0.0083074 0.0054252 0.06444 0.38392 0.27521 -0.062974
1347 -0.034674 -0.067825 0.033257 -0.011025 0.015824 0.030002 0.061159 0.37259 0.26683 -0.054562
1348 -0.025529 -0.076783 0.033664 -0.0082416 0.010395 0.018659 0.059547 0.3677 0.21372 -0.08047
1349 -0.026873 -0.032291 0.02602 -0.002638 0.016367 0.045396 0.076466 0.358 0.1747 -0.053647
1350 -0.047338 -0.055529 0.029977 -0.0046244 0.010898 0.028583 0.070405 0.34502 0.14926 -0.041045
1351 -0.049732 -0.069417 0.030103 -0.0090909 0.0060795 0.01095 0.056813 0.33633 0.12002 -0.052982
1352 -0.056726 -0.049275 0.03501 -0.016817 -0.0068891 0.023697 0.055712 0.38208 0.13596 -0.06922
1353 -0.079161 -0.056923 0.023716 -0.013214 0.0039823 0.0026836 0.060581 0.37391 0.13465 -0.093778
1354 -0.055885 -0.068321 0.038753 -0.0065502 0.016514 0.0093705 0.044309 0.39959 0.13208 -0.066025
1355 -0.05932 -0.053809 0.05364 -0.0031566 0.004295 0.0099474 0.059278 0.38461 0.17846 -0.053393
1356 -0.051684 -0.053837 0.054266 0.006427 0.023716 0.029564 0.058167 0.39513 0.24855 -0.081971
1357 -0.074089 -0.075965 0.036113 0.011251 -0.019832 0.010631 0.062335 0.35687 0.3109 -0.070518
1358 -0.056963 -0.047712 0.071179 0.0082841 0.022539 0.022938 0.065854 0.38558 0.30813 -0.061506
1359 -0.054178 -0.04513 0.055006 -0.00053232 0.023541 0.036775 0.070003 0.35445 0.30793 -0.036563
1360 -0.074842 -0.060298 0.055792 -0.028329 -0.010508 -0.00013809 0.055021 0.3373 0.29267 -0.068541
1361 -0.076157 -0.088006 0.072249 0.0068548 -0.0082267 0.011509 0.05477 0.3558 0.30757 -0.059569
1362 -0.067161 -0.053704 0.065925 -0.00045162 -0.0078853 0.015586 0.058169 0.33866 0.28423 -0.054246
1363 -0.093176 -0.052622 0.060932 -0.015428 -0.013114 0.0063926 0.055557 0.32678 0.22974 -0.076314
1364 -0.08113 -0.05304 0.085698 0.0089455 0.0025074 0.0038296 0.047136 0.32327 0.22913 -0.058142
1365 -0.080154 -0.092238 0.078755 0.018979 -0.0021212 0.012746 0.056795 0.31497 0.22154 -0.057989
1366 -0.057039 -0.062936 0.086972 0.056293 0.0023702 0.020823 0.090323 0.35401 0.22762 -0.036787
1367 -0.087373 -0.067634 0.081868 0.011336 0.0051015 -0.0051297 0.039482 0.35238 0.23206 -0.059175
1368 -0.090258 -0.092892 0.069915 0.02026 -0.015867 0.0076572 0.055821 0.35872 0.27546 -0.080922
1369 -0.057592 -0.0175 0.090031 0.0020534 0.0047843 0.037024 0.048039 0.44974 0.32259 -0.0523
1370 -0.082947 -0.065578 0.073268 0.0051369 -0.014254 -0.003659 0.042008 0.4175 0.3267 -0.086067
1371 -0.085471 -0.067316 0.086444 0.0039105 0.0031071 -0.0026821 0.058667 0.42064 0.35919 -0.079985
1372 -0.084616 -0.071254 0.10223 0.027164 -0.0081116 0.014045 0.063135 0.3931 0.36682 -0.072253
1373 -0.09314 -0.098352 0.090857 0.011098 0.01476 0.0033317 0.034754 0.33425 0.33688 -0.09295
1374 -0.076905 -0.05728 0.10825 0.034291 0.0031112 0.0051486 0.056523 0.30729 0.30271 -0.045008
1375 -0.062799 -0.045288 0.11346 0.018295 -0.010357 0.010106 0.049651 0.30944 0.24242 -0.063856
1376 -0.065074 -0.079436 0.11073 0.027748 -0.0057861 -0.0054575 0.05483 0.28897 0.20697 -0.078153
1377 -0.063288 -0.067154 0.11512 0.0092819 -0.016145 -0.015421 0.031119 0.28135 0.1703 -0.068361
1378 -0.050602 -0.044352 0.13655 0.039165 0.0077467 0.0029363 0.058827 0.28673 0.19075 -0.046648
1379 -0.067407 -0.05986 0.11019 0.017179 -0.00052193 -0.0097568 0.034966 0.28935 0.1806 -0.071246
1380 -0.053781 -0.071718 0.11246 0.048833 0.0060694 0.01526 0.045685 0.29258 0.19505 -0.049484
1381 -0.079006 -0.054116 0.12612 0.074456 -0.00091918 0.00028701 0.041583 0.27483 0.17628 -0.055161
1382 -0.08913 -0.083824 0.11399 0.1124 0.0006922 -0.013486 0.028312 0.22988 0.15174 -0.066769
1383 -0.072545 -0.058841 0.11335 0.20524 0.024644 -0.00098918 0.044921 0.24009 0.1659 -0.048617
1384 -0.070739 -0.055629 0.12929 0.19405 -0.005135 0.0071477 0.052049 0.25202 0.16787 -0.058354
1385 -0.099114 -0.079977 0.094196 0.15059 -0.011704 -0.014295 0.034868 0.22423 0.15997 -0.065172
1386 -0.072628 -0.037135 0.13465 0.1891 0.049748 0.0096416 0.050067 0.22109 0.16307 -0.046179
1387 -0.082753 -0.069923 0.12497 0.19002 -0.0020809 -0.018672 0.055785 0.22057 0.15358 -0.071257
1388 -0.088997 -0.063951 0.11941 0.1738 0.0072605 0.0089954 0.052534 0.22496 0.15729 -0.059985
1389 -0.081122 -0.055599 0.11942 0.22226 0.015212 -8.7722e-05 0.032863 0.20963 0.15306 -0.069992
1390 -0.070066 -0.062007 0.12546 0.23927 0.0093332 -0.0049608 0.060931 0.22973 0.13027 -0.08071
1391 -0.055411 -0.073155 0.13019 0.29787 0.0065746 0.0082761 0.03775 0.18642 0.13601 -0.039308
1392 -0.051325 -0.053883 0.12127 0.27005 0.005656 0.003063 0.041389 0.21149 0.12732 -0.044495
1393 -0.071429 -0.042841 0.13298 0.22697 -0.0062327 -0.0080101 0.027197 0.18767 0.10487 -0.035273
1394 -0.063334 -0.056029 0.14015 0.27181 -0.00064128 0.019367 0.035686 0.17994 0.1143 -0.068801
1395 -0.072318 -0.087547 0.13693 0.34943 0.01009 -0.0082563 0.044395 0.18378 0.096643 -0.075388
1396 -0.080783 -0.084675 0.14414 0.43363 0.016781 -0.00052936 0.047193 0.17626 0.094581 -0.072426
1397 -0.10389 -0.074423 0.13722 0.31839 0.0071629 -0.010842 0.025132 0.17348 0.087448 -0.073203
1398 -0.084522 -0.077851 0.11275 0.2699 0.012974 -0.00063554 0.034871 0.15697 0.093746 -0.065551
1399 -0.10096 -0.069319 0.1113 0.25978 0.011096 0.0020514 0.030919 0.17066 0.1032 -0.076209
1400 -0.086231 -0.079847 0.10954 0.24976 -0.006063 -0.019642 0.028188 0.16397 0.089491 -0.068706
1401 -0.086555 -0.065715 0.12508 0.29574 0.018328 -0.0017548 0.027507 0.16125 0.084148 -0.074574
1402 -0.06787 -0.0070027 0.12865 0.36929 0.03054 0.016322 0.031315 0.16959 0.1007 -0.039582
1403 -0.088874 -0.044241 0.10832 0.31018 0.0047711 0.005909 0.024584 0.14444 0.074043 -0.076699
1404 -0.070469 -0.046799 0.12137 0.34278 0.025922 0.0038559 0.048792 0.14722 0.077371 -0.056107
1405 -0.083723 -0.042657 0.13123 0.33099 0.00094387 0.0011128 0.028481 0.15275 0.075848 -0.079314
1406 -0.076447 -0.019905 0.11797 0.30253 0.020465 -0.0065303 0.02436 0.13282 0.055976 -0.068062
1407 -0.067012 -0.013333 0.11473 0.32786 0.0085466 0.0047866 0.031288 0.13874 0.064683 -0.06127
1408 -0.030806 0.16851 0.11634 0.35233 0.014668 -8.6449e-05 0.046697 0.15055 0.082781 -0.069037
1409 -0.043601 0.21107 0.12734 0.40412 0.019849 0.0239 0.045746 0.13839 0.065908 -0.041415
1410 -0.10546 0.25195 0.10891 0.35041 0.019371 -0.0056826 0.029494 0.12244 0.057456 -0.057053
1411 -0.10809 0.23361 0.10486 0.37327 0.0061121 -0.017976 0.018453 0.1048 0.031283 -0.06702
1412 -0.096054 0.25971 0.093483 0.34018 0.014804 -0.018199 0.026342 0.11045 0.044981 -0.062518
1413 -0.082339 0.27691 0.090009 0.30985 0.0015249 -0.0099119 0.02614 0.14035 0.046068 -0.072756
1414 -0.10293 0.27782 0.096146 0.32301 0.020556 -0.010075 0.025619 0.1101 0.047316 -0.073493
1415 -0.088058 0.29057 0.098862 0.3414 -0.0024824 -0.0023281 0.013748 0.12719 0.038953 -0.041881
1416 -0.089602 0.2852 0.094429 0.42387 0.028119 0.011689 0.028396 0.1132 0.041841 -0.035888
1417 -0.10849 0.20194 0.084965 0.37599 0.0011504 -0.0026543 0.023565 0.091505 0.032158 -0.034586
1418 -0.10422 0.2569 0.092752 0.33824 0.022152 0.0068826 0.043384 0.11144 0.048716 -0.030454
1419 -0.076265 0.34492 0.097779 0.28538 0.017133 -0.0070304 0.029682 0.12055 0.046233 -0.034371
1420 -0.09174 0.32604 0.10637 0.32481 0.034225 0.00070646 0.038151 0.12176 0.038871 -0.035919
1421 -0.071144 0.41806 0.12119 0.38045 0.030856 0.0033734 0.05527 0.11366 0.042268 -0.031237
1422 -0.082659 0.4524 0.10054 0.36048 0.0035973 0.00050028 0.020598 0.10512 0.032466 -0.036974
1423 -0.10443 0.42329 0.073895 0.33556 0.019309 -0.0086828 0.024187 0.11198 0.032963 -0.057832
1424 -0.088038 0.4907 0.10573 0.314 0.00812 0.0013441 0.028726 0.1085 0.022171 -0.057829
1425 -0.075222 0.44313 0.10175 0.26686 0.014581 -0.008209 0.027134 0.08811 0.030858 -0.044827
1426 -0.093237 0.42589 0.1023 0.25666 0.0049928 -0.0010721 0.031543 0.084927 0.018746 -0.047615
1427 -0.10344 0.43371 0.085321 0.23574 0.035294 -0.018405 0.028852 0.084454 0.016443 -0.052302
1428 -0.11194 0.43236 0.064068 0.21347 0.016286 -0.018678 0.01125 0.069331 0.0080509 -0.08126
1429 -0.08344 0.44779 0.091394 0.23037 0.025937 0.0085686 0.022879 0.094458 0.032718 -0.056788
1430 -0.059025 0.44316 0.10874 0.24369 0.071848 0.016936 0.045768 0.090345 0.032786 -0.036185
1431 -0.089099 0.45276 0.068387 0.22583 0.10267 0.0023425 0.032736 0.080422 0.0094534 -0.043683
1432 -0.068413 0.48307 0.061994 0.22286 0.15274 0.0062394 0.033645 0.083448 0.023891 -0.03997
1433 -0.086988 0.49999 0.07047 0.19198 0.17935 -0.0080237 0.028714 0.080085 0.020158 -0.064788
1434 -0.089562 0.49887 0.078027 0.21057 0.20289 -0.0037068 0.036962 0.079722 0.022816 -0.057946
1435 -0.099897 0.44278 0.048863 0.1834 0.15049 -0.01106 0.020081 0.064899 0.0091635 -0.058403
1436 -0.10215 0.50232 0.04717 0.18623 0.17429 -0.001453 0.02049 0.055736 0.004861 -0.055921
1437 -0.087436 0.48547 0.052866 0.17583 0.16194 -0.010236 0.026798 0.057033 0.017369 -0.072189
1438 -0.11566 0.45967 0.039383 0.1874 0.15497 -0.023599 0.011657 0.05253 -0.004974 -0.075376
1439 -0.089965 0.49079 0.04497 0.18639 0.17335 -0.0018723 0.034926 0.043307 0.010924 -0.045354
1440 -0.090799 0.46029 0.072786 0.16992 0.16225 -0.0031254 0.036444 0.059864 0.014201 -0.062052
1441 -0.087884 0.48844 0.051853 0.19188 0.18538 0.0079116 0.037563 0.058941 0.016479 -0.035839
1442 -0.093588 0.492 0.079169 0.16008 0.19922 0.011458 0.034422 0.058398 0.0045361 -0.050727
1443 -0.060193 0.51223 0.069716 0.17911 0.22545 -5.4631e-05 0.05016 0.063585 0.014914 -0.031244
1444 -0.10088 0.48767 0.040862 0.1367 0.19255 -0.00083772 0.027289 0.036421 0.0048611 -0.051092
1445 -0.080741 0.51581 0.061089 0.15634 0.25293 0.0049892 0.038798 0.048728 -0.00021141 -0.04433
1446 -0.065736 0.51553 0.038865 0.14753 0.22565 -0.010934 0.022616 0.048045 0.0021361 -0.073967
1447 -0.09948 0.44522 0.045112 0.135 0.2365 0.004693 0.024405 0.041422 0.0016636 -0.069855
1448 -0.091675 0.46972 0.041258 0.14318 0.26153 0.0053299 0.036304 0.026279 0.0054411 -0.048133
1449 -0.11345 0.45748 0.046425 0.13688 0.24089 0.0064268 0.027952 0.044976 0.017479 -0.08387
1450 -0.12006 0.44612 0.020772 0.12228 0.22154 -0.010516 0.028181 0.021363 -0.0067939 -0.053168
1451 -0.082818 0.53232 0.039508 0.12635 0.24001 0.015201 0.03127 0.03894 0.029684 -0.044205
1452 -0.085343 0.50206 0.039745 0.14037 0.24335 0.0071676 0.026138 0.054037 0.0037912 -0.058013
1453 -0.11991 0.44856 0.036561 0.13279 0.2542 -0.0093255 0.032077 0.045424 0.0050187 -0.044731
1454 -0.11649 0.4618 0.0020977 0.093587 0.22714 -0.016019 0.011136 0.060451 0.0043962 -0.060958
1455 -0.092836 0.50371 0.051344 0.135 0.26334 0.010438 0.033074 0.044717 0.018004 -0.041646
1456 -0.11042 0.49284 0.020421 0.1039 0.2328 -0.012695 0.034753 0.022804 0.0095812 -0.060264
1457 -0.10593 0.44249 0.010787 0.10515 0.21434 -0.010588 0.020671 0.027801 -0.013481 -0.073891
1458 0.049911 0.51702 0.034624 0.091711 0.22564 0.013669 0.04653 0.064838 0.011566 -0.049079
1459 0.11848 0.48749 0.01873 0.10693 0.23717 0.010976 0.025789 0.055715 0.0073237 -0.057387
1460 0.12764 0.44154 0.047247 0.12334 0.24254 0.0070528 0.035767 0.040032 -0.0055787 -0.062804
1461 0.098497 0.3807 0.021974 0.091492 0.24717 -0.02413 0.029696 0.024369 -0.023241 -0.041782
1462 0.090423 0.37399 0.02168 0.083265 0.2285 0.0028266 0.041905 0.021486 -0.0078337 -0.061819
1463 0.084258 0.36874 0.043327 0.081049 0.27113 0.0099036 0.047123 0.039743 0.0050638 -0.063337
1464 0.10492 0.35158 0.023583 0.078782 0.29889 0.01096 0.025132 0.01629 -0.012939 -0.061975
1465 0.18486 0.38129 0.03364 0.088776 0.29967 0.0093874 0.046731 0.033337 -0.0025612 -0.064972
1466 0.17275 0.3882 0.029606 0.07744 0.30621 -0.00087572 0.030259 0.033944 0.0028063 -0.04745
1467 0.17032 0.38832 0.023423 0.082143 0.28839 0.016311 0.016808 0.03528 -0.020186 -0.056938
1468 0.16873 0.43395 0.023099 0.086767 0.27904 -0.0043219 0.031217 0.032087 -0.021019 -0.063345
1469 0.13042 0.4247 0.0074959 0.07274 0.25828 0.019745 0.030365 0.024554 -0.029121 -0.047823
1470 0.14363 0.52453 0.031692 0.086154 0.26475 0.10225 0.048334 0.040081 -0.019114 -0.02149
1471 0.14893 0.49636 0.020559 0.068697 0.26614 0.18632 0.042283 0.069998 -0.014346 -0.018598
1472 0.15623 0.42038 0.026326 0.088541 0.24356 0.21372 0.052641 0.062775 -0.0031486 -0.012926
1473 0.23451 0.38391 0.021562 0.066034 0.23618 0.20498 0.03955 0.043442 -0.023681 0.068077
1474 0.2623 0.27527 0.0090087 0.045128 0.23163 0.18466 0.031529 0.027979 -0.034834 0.15757
1475 0.23066 0.31662 0.016415 0.056102 0.2658 0.13876 0.032977 0.032436 -0.035756 0.18959
1476 0.22241 0.32994 0.021002 0.053745 0.24219 0.11995 0.031296 0.016483 -0.024089 0.075884
1477 0.18813 0.29843 0.0070083 0.060559 0.23165 0.05665 0.013465 0.01688 -0.039331 -0.0074039
1478 0.13687 0.30848 0.013615 0.050212 0.24395 0.066157 0.030533 0.022267 -0.045694 0.0018885
1479 0.15069 0.36959 0.015951 0.065346 0.24621 0.055214 0.041842 0.027453 -0.027146 -0.013349
1480 0.13774 0.31161 -0.004512 0.030209 0.21594 0.039021 0.025331 0.01661 -0.037889 -0.019697
1481 0.21437 0.28245 -0.0035155 0.051563 0.22338 0.053908 0.021859 0.025437 -0.031781 -0.010094
1482 0.27966 0.3138 0.0036711 0.068317 0.23027 0.049285 0.042058 0.033124 -0.028764 -0.002312
1483 0.32615 0.29667 0.013848 0.04703 0.21949 0.042532 0.029287 0.043701 -0.041596 -0.01338
1484 0.31941 0.27143 -0.0057058 0.041244 0.20026 0.039249 0.014805 0.022448 -0.036668 -0.041277
1485 0.2222 0.26469 -0.0005393 0.042397 0.22525 0.045646 0.027454 0.018525 -0.032981 -0.024875
1486 0.14301 0.22835 -0.019163 0.043891 0.2041 0.055692 0.037333 0.0064218 -0.040773 -0.033213
1487 0.15977 0.2607 0.0085138 0.025514 0.21224 0.058609 0.023691 0.016149 -0.046006 -0.02505
1488 0.14568 0.20104 -0.01201 0.023898 0.20607 0.074486 0.0273 0.046796 -0.018178 -0.027578
1489 0.21501 0.25571 -0.0018231 0.023542 0.2092 0.1557 0.037109 0.00066258 -0.034281 -0.024205
1490 0.22242 0.25672 -0.0082366 0.011475 0.22973 0.17702 0.040277 0.035679 -0.033873 -0.0093731
1491 0.28289 0.24212 -0.01938 0.0073087 0.20989 0.22032 0.027226 0.056136 -0.041546 -0.030831
1492 0.349 0.20949 0.0037065 0.035212 0.22188 0.25664 0.041085 0.029983 -0.028728 -0.0019683
1493 0.38196 0.20481 -0.0099069 0.015736 0.20691 0.24723 0.018323 0.01104 -0.044521 -0.035176
1494 0.35159 0.21206 -0.01855 0.013169 0.19064 0.22287 0.045472 0.048097 -0.024713 0.0020264
1495 0.34672 0.2198 0.0055762 0.036213 0.20854 0.1735 0.044531 0.042624 -0.025336 -0.033411
1496 0.29632 0.21316 0.018263 0.042287 0.20447 0.1281 0.053149 0.034271 -0.015318 -0.029489
1497 0.19818 0.17565 0.0048393 0.03117 0.19022 0.090458 0.034548 0.011508 -0.039571 -0.034356
1498 0.19149 0.20298 -0.016174 0.017494 0.19268 0.087465 0.028337 0.022845 -0.035373 -0.018444
1499 0.19565 0.18451 -0.029108 0.018847 0.1793 0.10527 0.035495 0.030512 -0.025866 -0.023162
1500 0.21436 0.1993 0.0083089 0.017171 0.18724 0.10747 0.045604 0.017069 -0.029918 -0.017019
1501 0.21301 0.16312 0.0086255 0.046444 0.19533 0.12106 0.038403 0.042786 -0.012381 -0.013997
1502 0.253 0.18817 0.007262 0.016888 0.15834 0.12113 0.053661 0.030732 -0.039273 -0.016915
1503 0.32853 0.19496 0.011329 0.0035315 0.17146 0.20625 0.04353 0.056809 -0.026456 -0.015022
1504 0.41617 0.15265 -0.0098249 0.0051951 0.15212 0.24744 0.029729 0.031826 -0.045758 -0.0015699
1505 0.40585 0.17679 -0.012058 0.018559 0.17041 0.29486 0.049857 0.050663 -0.021511 -0.0064075
1506 0.39709 0.13779 -0.021082 0.0065522 0.14986 0.30096 0.028146 0.04548 -0.024633 0.0030449
1507 0.30626 0.11224 -0.011255 0.014656 0.15319 0.33336 0.041555 0.057687 -0.038236 0.084107
1508 0.24209 0.099673 -0.00063871 0.017999 0.16082 0.32305 0.032863 0.053974 -0.024958 0.19005
1509 0.22143 0.16838 -0.039502 -0.015857 0.12624 0.3123 0.036942 0.020851 -0.039541 0.062792
1510 0.18961 0.12386 -0.0055256 0.0030765 0.14811 0.27971 0.041761 0.052138 -0.029643 0.017744
1511 0.18397 0.13414 -0.020309 0.0046101 0.13395 0.22013 0.024159 0.016105 -0.038356 0.030197
1512 0.1839 0.12734 -0.031943 0.0099437 0.15331 0.26095 0.054318 0.023642 -0.023288 0.016419
1513 0.17444 0.10703 -0.024026 -0.0048928 0.14033 0.27956 0.035266 0.025859 -0.024001 0.030131
1514 0.14854 0.1003 -0.031099 -0.0033292 0.12652 0.30804 0.0035651 -0.020935 -0.057113 -0.0089362
1515 0.18389 0.12928 0.0034971 0.017144 0.14436 0.38799 0.036354 0.036802 -0.012446 0.022836
1516 0.16907 0.10096 -0.034906 0.023428 0.15653 0.43561 0.048632 0.051999 0.024902 0.072549
1517 0.13634 0.10739 -0.02389 0.014731 0.13638 0.44402 0.044711 0.067826 0.027249 0.15941
1518 0.15842 0.096354 -0.036893 0.014255 0.15711 0.45167 0.03675 0.037393 0.018287 0.2888
1519 0.13894 0.098066 -0.028767 -0.012691 0.12073 0.44289 0.034538 0.05649 -8.56e-05 0.29879
1520 0.14025 0.080758 -0.0029701 0.041882 0.13294 0.43842 0.042197 0.056797 0.0031919 0.17398
1521 0.16601 0.09725 -0.018204 -0.020204 0.12206 0.39909 0.035536 0.028624 -0.011341 0.09184
1522 0.11907 0.090382 -0.020167 -0.0055507 0.10915 0.38739 0.028204 0.046771 -0.023863 0.061933
1523 0.10696 0.087024 -0.031711 -0.031057 0.090476 0.34849 0.021433 0.021328 -0.033046 0.049015
1524 0.095336 0.053346 -0.053554 -0.018824 0.088788 0.3332 0.012952 0.015105 -0.036528 0.030028
1525 0.088232 0.054758 -0.044167 -0.01679 0.10262 0.37114 0.02041 0.035422 -0.018471 0.0498
1526 0.089447 0.07409 -0.027891 -0.011096 0.11689 0.48724 0.033229 0.051638 -0.024633 0.12303
1527 0.071953 0.052192 -0.027754 0.0030572 0.12022 0.50707 0.052688 0.050895 0.0027045 0.27656
1528 0.080888 0.053104 -0.053278 -0.039049 0.12375 0.49398 0.025906 0.040302 -0.036818 0.34186
1529 0.095104 0.071176 -0.043941 0.0040543 0.12923 0.5416 0.055145 0.073179 -0.0011205 0.43347
1530 0.061099 0.017438 -0.062235 -0.025592 0.10267 0.4653 0.023194 0.038946 -0.030273 0.35195
1531 0.098725 0.06005 -0.024638 -0.0029585 0.1052 0.48358 0.054712 0.074503 -0.0035455 0.2177
1532 0.07873 0.053212 -0.037512 -0.013675 0.10057 0.46417 0.030811 0.04972 -0.030348 0.14513
1533 0.038256 0.022234 -0.053955 -0.028711 0.07311 0.44437 0.03174 0.029557 -0.03217 0.14221
1534 0.050971 0.057886 -0.019918 -0.022318 0.078151 0.45949 0.046858 0.041444 -0.0083429 0.12641
1535 0.049287 0.033308 -0.042042 -0.022484 0.091223 0.46041 0.039727 0.044721 -0.032295 0.10631
1536 0.039902 0.038881 -0.026085 -0.011831 0.10607 0.50346 0.046226 0.040138 -0.022218 0.13068
1537 0.068318 0.037893 -0.025499 0.011743 0.093796 0.49567 0.041074 0.064664 -0.02359 0.18921
1538 0.018834 -0.0043354 -0.053562 -0.043124 0.044137 0.49629 0.030603 0.024981 -0.050443 0.28505
1539 0.028749 0.029147 -0.052636 -0.01093 0.10716 0.53632 0.016912 0.043478 -0.036185 0.37524
1540 0.049915 0.066549 -0.017639 -0.015116 0.11954 0.56955 0.05238 0.072205 -0.023278 0.46064
1541 0.0498 0.034701 -0.032263 -0.017213 0.1254 0.5589 0.047969 0.068302 -0.0019804 0.4253
1542 0.064036 0.081523 -0.0005361 -0.0087093 0.11642 0.55153 0.064268 0.094049 0.0099672 0.39756
1543 0.033081 -0.0065152 -0.02228 -0.0020957 0.10155 0.50426 0.044916 0.072266 -0.011035 0.29144
1544 -0.0018633 0.011057 -0.031933 -0.048672 0.083715 0.47285 0.048015 0.077953 0.019202 0.22723
1545 0.016612 0.018879 -0.044626 -0.029419 0.065457 0.45609 0.048094 0.06323 0.04861 0.21751
1546 0.025328 0.0050709 -0.02645 0.00051498 0.087098 0.43538 0.045432 0.054627 0.078597 0.19447
1547 0.0025033 -0.0026771 -0.042893 0.0039786 0.086599 0.42343 0.059421 0.069854 0.1347 0.20166
1548 0.021009 -0.00079501 -0.032357 -0.0096479 0.1124 0.4395 0.0518 0.081941 0.15267 0.18921
1549 0.010694 0.001877 -0.01935 -0.024704 0.10233 0.44528 0.067758 0.049417 0.17444 0.37397
1550 -0.00408 -0.0058409 -0.036514 -0.015461 0.087874 0.46946 0.048897 0.045734 0.17564 0.50084
1551 0.016035 0.022711 -0.015707 -0.0046772 0.12734 0.4586 0.050896 0.087651 0.15455 0.51364
1552 0.014271 -0.0013769 -0.038451 -0.015794 0.1002 0.48831 0.052654 0.070508 0.096592 0.52973
1553 -0.027243 -0.051525 -0.053744 -0.02727 0.091338 0.46473 0.043803 0.079985 0.03638 0.52182
1554 -0.025358 -0.044443 -0.056988 -0.056646 0.046889 0.42217 0.048652 0.039422 0.031357 0.47544
1555 -0.0068424 0.017089 -0.024051 -0.021713 0.06426 0.42931 0.06129 0.054479 0.030015 0.34362
1556 -0.0081768 -0.035549 -0.0085144 -0.029999 0.068362 0.3874 0.041789 0.044566 0.025282 0.29066
1557 -0.027551 0.016783 -0.040058 -0.017746 0.060423 0.36684 0.046088 0.042953 0.01893 0.26409
1558 -0.030236 -0.020895 -0.041241 -0.037892 0.083515 0.37492 0.047306 0.06603 0.025407 0.28528
1559 -0.01174 0.012927 -0.0059348 -0.010909 0.10177 0.42709 0.064085 0.076717 0.041555 0.47565
1560 -0.021165 -0.027421 -0.025048 -0.0012451 0.071717 0.43578 0.046924 0.040884 0.045202 0.56925
1561 -0.0057491 0.0035215 -0.019182 0.0093185 0.082619 0.44747 0.052612 0.06396 0.07881 0.61932
1562 -0.038284 -0.022136 -0.047385 -0.018308 0.04718 0.41058 0.043461 0.054147 0.10462 0.55675
1563 -0.045568 -0.016954 -0.0048086 -0.023394 0.091231 0.43866 0.05715 0.063794 0.18381 0.61132
1564 -0.040623 -0.025012 -0.034942 -0.014931 0.064163 0.41632 0.053378 0.069691 0.2213 0.60017
1565 -0.011357 0.0022397 -0.020146 -0.016957 0.080814 0.41521 0.049207 0.065998 0.22748 0.66344
1566 -0.0057514 -0.012308 0.00047103 -0.00085365 0.094956 0.4247 0.083845 0.090135 0.2792 0.69994
1567 -0.032086 -0.0092363 -0.032662 -0.01181 0.10174 0.42152 0.060244 0.083262 0.27078 0.71628
1568 -0.03237 -0.013314 -0.014246 -0.0046465 0.070098 0.40628 0.057963 0.054789 0.249 0.71512
1569 -0.033035 -0.014152 -0.018489 -0.0013429 0.09743 0.37885 0.058401 0.054666 0.24406 0.69416
1570 -0.049489 -0.04592 -0.052813 -0.024759 0.056911 0.34414 0.04303 0.057033 0.17643 0.67248
1571 -0.073264 -0.076668 -0.045296 -0.042866 0.047772 0.34023 0.034359 0.04392 0.12131 0.68712
1572 -0.025798 -0.010046 -0.01509 -0.0055922 0.095394 0.37206 0.049157 0.055696 0.12095 0.77816
1573 -0.024743 -0.049034 -0.025053 -0.024899 0.091725 0.35501 0.033036 0.026633 0.09052 0.75579
1574 -0.024857 -0.025602 -0.031977 -0.0086751 0.096847 0.37289 0.057805 0.06381 0.10222 0.74955
1575 -0.057792 -0.06871 -0.05366 0.0041185 0.094058 0.35106 0.050953 0.027627 0.080255 0.72512
1576 -0.068406 -0.077988 -0.032183 0.099592 0.078899 0.31985 0.048472 0.033044 0.086743 0.68986
1577 -0.041641 -0.045736 -0.033457 0.089136 0.070521 0.33445 0.047361 0.028911 0.09249 0.73489
1578 -0.033105 -0.013684 -0.02986 0.10353 0.072292 0.33214 0.051999 0.073278 0.1086 0.77663
1579 -0.030029 -0.021632 -0.029714 0.14522 0.11392 0.33459 0.057648 0.051605 0.15589 0.81256
1580 -0.015444 -0.03818 -0.0050973 0.11657 0.078745 0.3602 0.065057 0.068312 0.25563 0.82095
1581 -0.021428 -0.053078 -0.030391 0.08274 0.093606 0.3121 0.074525 0.047419 0.28659 0.80648
1582 -0.022583 -0.043076 -0.025624 0.060193 0.079628 0.29147 0.049894 0.056156 0.28151 0.72505
1583 -0.038697 -0.054114 -0.033668 0.026257 0.057469 0.26713 0.051873 0.050563 0.29893 0.63795
1584 -0.059552 -0.036462 -0.022011 0.028081 0.08492 0.27419 0.055731 0.048529 0.34332 0.56133
1585 -0.050696 -0.04128 -0.010135 0.054884 0.074392 0.26696 0.0584 0.044806 0.31884 0.53586
1586 -0.063681 -0.095078 -0.027488 0.085858 0.064003 0.24498 0.061559 0.054143 0.33653 0.54029
1587 -0.023475 -0.068465 -0.021281 0.11428 0.039124 0.22783 0.045047 0.03753 0.35078 0.52148
1588 0.02382 -0.0012634 -0.040465 0.15293 0.076136 0.25733 0.066066 0.048967 0.40575 0.51342
1589 0.096586 -0.028501 -0.0065484 0.13791 0.073217 0.24789 0.064785 0.074474 0.42543 0.53714
1590 0.13487 -0.086199 -0.045812 0.11583 0.058349 0.22416 0.045313 0.021391 0.38938 0.51109
1591 0.10232 -0.046487 -0.0053653 0.22737 0.06733 0.22722 0.064852 0.027938 0.38737 0.5007
1592 0.039933 -0.060885 -0.015139 0.28003 0.050111 0.20285 0.11305 0.039995 0.41407 0.5127
1593 -0.023302 -0.047153 -0.020872 0.2664 0.023953 0.21629 0.24856 0.025542 0.42723 0.46956
1594 -0.025776 -0.055801 -0.047676 0.20603 0.049784 0.19457 0.27301 0.013149 0.3938 0.45402
1595 -0.024311 -0.054929 0.0017809 0.19035 0.067255 0.2218 0.33997 0.039436 0.43209 0.46274
1596 -0.047565 -0.049767 -0.023873 0.14923 0.044217 0.19047 0.28108 0.043052 0.39032 0.42667
1597 -0.03481 -0.030645 -0.016316 0.1439 0.059198 0.21514 0.29682 0.041909 0.43412 0.46171
1598 -0.046514 -0.051633 -0.015179 0.12214 0.06652 0.19108 0.26162 0.032076 0.44617 0.44282
1599 -0.054559 -0.092981 -0.049543 0.10878 0.014951 0.17207 0.2501 0.0084632 0.40374 0.40287
1600 -0.034823 -0.071689 -0.036106 0.10507 0.015022 0.16417 0.2826 0.02413 0.43001 0.39981
1601 -0.059308 -0.063847 -0.02257 0.13812 0.024574 0.14833 0.27164 0.009137 0.41255 0.38954
1602 -0.058592 -0.085425 -0.051373 0.12273 0.047055 0.15335 0.27741 0.0086439 0.43768 0.36472
1603 -0.043137 -0.043673 -0.030417 0.092318 0.023367 0.16118 0.30639 0.017591 0.45291 0.368
1604 -0.037551 -0.053441 0.0027598 0.099902 0.040668 0.16649 0.39727 0.025828 0.44723 0.3658
1605 -0.064145 -0.045209 -0.026354 0.088236 0.042509 0.15904 0.41377 0.0022747 0.45068 0.33204
1606 -0.04086 -0.058977 -0.033887 0.077169 0.052981 0.15952 0.45737 0.050862 0.46112 0.32643
1607 -0.025874 -0.067265 -0.0056305 0.072253 0.047722 0.1727 0.43607 0.014118 0.45119 0.33942
1608 -0.059559 -0.074503 -0.032504 0.073846 0.030043 0.12989 0.40129 0.048535 0.44957 0.29213
1609 -0.040403 -0.033091 -0.015757 0.05581 0.042205 0.13747 0.37989 0.041362 0.44851 0.31001
1610 -0.047138 -0.053829 -0.033031 0.074163 0.038646 0.14636 0.37987 0.026399 0.46345 0.30521
1611 -0.053772 -0.054747 -0.020054 0.085347 0.034968 0.15056 0.3738 0.030896 0.48981 0.29165
1612 -0.092047 -0.054324 -0.062628 0.024621 0.024779 0.11386 0.4079 0.024883 0.4786 0.25744
1613 -0.054581 -0.0097725 -0.010591 0.055344 0.04487 0.15188 0.48875 0.03772 0.51518 0.31488
1614 -0.072386 -0.07389 -0.036055 0.053308 0.024722 0.12905 0.45181 0.0086869 0.44875 0.27377
1615 -0.04907 -0.049888 -0.017678 0.071401 0.058623 0.14243 0.48622 0.032904 0.46724 0.28194
1616 -0.078885 -0.097196 -0.037292 0.040995 0.015654 0.11062 0.44522 0.018711 0.43624 0.23568
1617 -0.060669 -0.065474 -0.028715 0.040348 0.051266 0.11543 0.4865 0.0084176 0.4929 0.2626
1618 -0.067363 -0.054042 -0.032439 0.048262 0.020187 0.10978 0.48823 0.0036446 0.50887 0.22953
1619 -0.055958 -0.03814 -0.014422 0.066435 0.053339 0.1163 0.49429 0.023711 0.53563 0.28556
1620 -0.082312 -0.052168 -0.015095 0.058359 0.03562 0.11965 0.50838 0.025818 0.50394 0.28266
1621 -0.035117 -0.042826 0.0036511 0.066393 0.043721 0.11574 0.52469 0.042495 0.49968 0.23062
1622 -0.088211 -0.023774 -0.012692 0.048676 0.011323 0.1082 0.51659 0.012522 0.44166 0.20422
1623 -0.068766 -0.080392 -0.030876 0.02076 0.001204 0.091479 0.52532 -0.0012409 0.38769 0.18968
1624 -0.10974 -0.08861 -0.042039 0.0097433 0.020895 0.071856 0.49792 -0.014224 0.36089 0.18772
1625 -0.065705 -0.004098 -0.00057267 0.055887 0.044237 0.10646 0.53979 0.021623 0.37996 0.20702
1626 -0.083229 -0.063726 -0.025616 0.0182 0.027088 0.08662 0.49274 0.00027987 0.36003 0.16706
1627 -0.086574 -0.053894 -0.0045796 0.024424 0.02544 0.089617 0.4924 0.0047968 0.39686 0.15289
1628 -0.058698 -0.018582 -0.001563 0.053108 0.067981 0.10352 0.52404 0.022534 0.4832 0.17992
1629 -0.053243 -0.03909 -0.016126 0.056231 0.056912 0.08193 0.4968 0.017621 0.47131 0.16883
1630 -0.065737 -0.065758 -0.0038599 0.050925 0.057954 0.078947 0.53511 0.014138 0.47677 0.18171
1631 -0.063752 -0.034696 -0.0083634 0.024268 0.042865 0.082704 0.56659 0.020764 0.43558 0.16739
1632 -0.086176 -0.031824 -0.0071768 0.026182 0.019086 0.086491 0.57877 0.015421 0.40044 0.15495
1633 -0.04615 -0.054692 0.0089297 0.050095 0.042718 0.093658 0.58494 0.029388 0.37709 0.14472
1634 -0.080905 -0.09698 -0.0042037 0.007589 0.037119 0.082035 0.56137 0.0098052 0.35602 0.15369
1635 -0.1046 -0.067948 -0.016187 0.033483 0.032801 0.063012 0.51769 0.0070921 0.34219 0.13112
1636 -0.065134 -0.014216 -0.0021207 0.035876 0.052442 0.063969 0.50194 0.031849 0.30723 0.16671
1637 -0.11183 -0.093804 -0.039414 -0.0096203 -0.0069367 0.046196 0.47323 -0.0094541 0.28408 0.095565
1638 -0.043453 -0.046221 -0.012448 0.021293 0.032125 0.079423 0.50475 0.012493 0.31123 0.13741
1639 -0.043527 -0.051969 -0.026341 0.022347 0.040386 0.06801 0.49941 0.03861 0.30683 0.13148
1640 -0.036962 -0.017227 0.0037655 0.04065 0.086057 0.098306 0.5274 0.030267 0.32953 0.14132
1641 -0.072466 -0.048635 -0.042648 -0.001146 0.022829 0.063603 0.57491 0.0063236 0.29626 0.11571
1642 -0.065041 -0.10698 -0.019021 0.020618 0.0275 0.06468 0.56914 0.0013405 0.26988 0.11681
1643 -0.057535 -0.071261 -0.020545 0.016131 0.034342 0.062527 0.61363 0.020697 0.28352 0.11098
1644 -0.06581 -0.091229 -0.057478 0.014595 0.002543 0.053924 0.5649 0.017704 0.27086 0.094282
1645 -0.044834 -0.048877 -0.015612 -0.0066917 0.017694 0.070351 0.54844 0.036261 0.27852 0.11578
1646 -0.041268 -0.049855 -0.018685 0.00030183 0.0081957 0.061388 0.48388 0.0067882 0.25041 0.10781
1647 -0.066253 -0.037893 -0.045609 0.0019754 -0.0045329 0.051105 0.46166 0.0089151 0.23088 0.064169
1648 -0.049407 -0.082321 -0.014952 -0.007891 0.014748 0.050942 0.474 0.025452 0.2575 0.075971
1649 -0.073082 -0.068359 -0.034656 0.010843 0.0095799 0.044929 0.44723 0.0001389 0.2326 0.080354
1650 -0.083096 -0.083377 -0.056609 -0.025584 -0.017799 0.041006 0.42961 0.011896 0.22389 0.044016
1651 -0.066801 -0.057845 -0.043642 0.01872 0.033323 0.062952 0.44334 0.019463 0.23871 0.054478
1652 -0.079245 -0.030773 -0.037216 0.021743 0.024254 0.051589 0.43359 0.0047296 0.2339 0.084281
1653 -0.06289 -0.054321 -0.034109 -0.027263 0.0079754 0.031736 0.45378 0.033947 0.21337 0.039563
1654 -0.070194 -0.073909 -0.041563 -0.01246 0.014397 0.034123 0.49115 0.0076535 0.19309 0.072076
1655 -0.043259 -0.067717 -0.038576 -0.0089361 0.024928 0.03586 0.52686 0.0044904 0.19854 0.052748
1656 -0.072853 -0.090705 -0.05394 -0.023962 0.012339 0.036677 0.53925 0.024657 0.18127 0.06571
1657 -0.089738 -0.091023 -0.043273 0.00065108 -0.0067291 0.022064 0.52992 0.0012042 0.16904 0.037693
1658 -0.073962 -0.093551 -0.034457 -0.023555 0.0032122 0.021251 0.48313 -0.0076689 0.15891 0.0088851
1659 -0.084586 -0.098589 -0.0471 -0.015272 0.0026536 0.025028 0.44029 -0.005132 0.16085 0.019547
1660 -0.063161 -0.041947 -0.021874 -0.0064982 0.015005 0.035445 0.40601 0.009065 0.1679 0.03647
1661 -0.068375 -0.1053 -0.047147 0.00047536 0.0090764 0.028142 0.35379 -0.0062681 0.14484 0.018392
1662 -0.06527 -0.031153 -0.03967 -0.031861 0.0070978 0.015738 0.3575 0.0021188 0.15186 0.034265
1663 -0.078214 -0.08666 -0.048004 -0.032628 -0.0081409 -0.0016146 0.34484 -0.012704 0.15103 0.0074469
1664 -0.078799 -0.11263 -0.051447 -0.011254 0.0055305 0.0043223 0.33329 -0.00067738 0.12672 0.0092193
1665 -0.054963 -0.079826 -0.049001 0.0021896 0.027672 0.011959 0.33074 0.0049495 0.13695 0.021062
1666 -0.050638 -0.076944 -0.050124 -0.044937 0.020593 0.0037061 0.31028 0.0055664 0.11496 0.010034
1667 -0.030172 -0.054952 -0.039178 -0.022003 0.016605 0.006073 0.32546 0.014613 0.12966 -0.013104
1668 0.0011634 -0.08693 -0.014631 -0.01581 0.023386 0.02992 0.34321 0.01187 0.15542 0.025699
1669 0.075739 -0.058818 -0.049715 -0.016616 0.0077574 0.015707 0.31142 0.0052672 0.11148 0.029321
1670 0.068744 -0.046136 -0.041908 -0.021073 0.0053588 0.014414 0.28454 0.016264 0.11277 0.025493
1671 0.05718 -0.066574 -0.062851 -0.028709 -0.01774 0.0064606 0.26922 0.00092102 0.096016 -0.041334
1672 0.18517 -0.040252 -0.029535 -0.012005 0.032082 0.015728 0.30044 0.010028 0.11438 -0.0064918
1673 0.21559 -0.09942 -0.044128 -0.032682 0.024973 0.00026446 0.27484 8.4851e-05 0.095641 -0.013679
1674 0.22419 -0.065338 -0.024432 -0.0088583 0.036094 0.013161 0.28711 0.011712 0.13589 -0.014067
1675 0.10727 -0.066486 -0.036495 -0.014315 0.031346 -0.0061317 0.2755 0.019329 0.091566 0.0071453
1676 0.048428 -0.054734 -0.040849 -0.044451 0.009287 -0.0066748 0.26371 0.021076 0.092544 -0.018722
1677 0.0086232 -0.091352 -0.037042 -0.012708 0.020958 0.0010521 0.26088 0.0030525 0.1029 -0.02057
1678 0.014529 -0.04874 -0.043336 -0.017514 0.03702 -0.004531 0.23947 -0.0024206 0.083649 -0.020408
1679 0.0084943 -0.084748 -0.045079 -0.01456 0.028391 0.0028459 0.23591 0.013246 0.091796 -0.015015
1680 0.01119 -0.042306 -0.026973 0.0064332 0.028653 -0.0011272 0.25165 0.026823 0.087344 -0.0051128
1681 -0.034885 -0.11839 -0.063866 -0.035333 0.023384 -0.00013027 0.23934 -0.01044 0.068401 -0.01953
1682 0.048591 -0.056442 -0.032049 -0.0071597 0.016355 0.012487 0.26002 0.038807 0.091009 -0.034068
1683 0.033686 -0.04846 -0.050573 -0.023646 0.020717 0.0056335 0.22978 0.024064 0.080846 -0.010446
1684 0.12226 -0.054718 -0.034716 -0.018533 0.020338 -0.0098495 0.19847 0.00085091 0.062334 -0.0052533
1685 0.2482 -0.087546 -0.0571 -0.016059 0.010699 -0.011083 0.19986 -0.035622 0.041491 -0.044231
1686 0.20078 -0.10315 -0.066953 -0.037075 0.019891 -0.00074572 0.19318 -0.0070453 0.056079 -0.024569
1687 0.30519 -0.073532 -0.049447 -0.054452 0.0068322 -0.012809 0.20164 -0.0098783 0.048106 -0.050036
1688 0.26369 -0.08108 -0.01292 -0.012108 0.032224 0.0079781 0.23387 0.016549 0.065744 0.0060562
1689 0.22493 -0.053977 -0.038234 -0.0028147 0.026045 -0.005585 0.2004 0.011385 0.054451 -0.022551
1690 0.23428 -0.082095 -0.014597 0.0039388 0.035946 0.012622 0.1979 0.018142 0.074579 -0.046349
1691 0.22388 -0.075423 -0.050761 -0.026708 0.015638 0.0052588 0.18482 -0.027571 0.053486 -0.049557
1692 0.36084 -0.069241 -0.025794 -0.026514 0.0076491 -0.0028543 0.1938 0.011976 0.044134 -0.012804
1693 0.36079 -0.062619 -0.014227 -0.0148 0.03193 0.013623 0.16995 0.013413 0.044021 -0.033062
1694 0.35752 -0.069417 -0.024271 -0.0014369 0.018052 0.01339 0.19223 0.02367 0.059269 -0.03423
1695 0.32434 -0.089565 -0.055774 -0.039203 0.0099032 -0.016004 0.16576 0.003057 0.049516 -0.065747
1696 0.30926 -0.060553 -0.049988 -0.02322 0.0025846 -0.034177 0.16212 -0.0049961 0.015594 -0.050185
1697 0.31567 -0.019051 -0.026341 -0.026666 0.020026 -0.01047 0.17294 0.044371 0.044311 -0.018533
1698 0.25786 -0.070959 -0.038315 -0.048873 0.014387 -0.029143 0.1549 -0.023772 0.019549 -0.07259
1699 0.25669 -0.065527 -0.040348 -0.039999 0.010659 -0.021056 0.1431 -0.016855 0.020916 -0.060438
1700 0.45029 -0.093235 -0.022582 -0.032335 0.01726 -0.016689 0.15611 -0.014698 0.049754 -0.043335
1701 0.508 -0.091933 -0.037605 -0.035702 0.012161 -0.0082121 0.16427 0.023648 0.030651 -0.048713
1702 0.46568 -0.079051 -0.033469 -0.037448 -0.0021672 -0.013085 0.1405 0.00021537 0.010129 -0.058431
1703 0.4077 -0.078499 -0.051052 -0.049725 -0.0076858 -0.024848 0.12774 0.011952 0.016536 -0.058058
1704 0.3836 -0.061647 -0.020385 -0.014941 -0.0054444 0.0045486 0.1498 0.044259 0.028794 -0.080636
1705 0.33765 -0.10609 -0.049369 0.0014824 0.010387 0.0066855 0.12502 0.027236 0.010991 -0.046374
1706 0.34034 -0.053653 -0.038132 -0.026944 0.010158 0.0088825 0.14025 0.041863 0.029969 -0.071691
1707 0.32645 -0.058371 -0.032376 -0.0348 0.0029797 -0.018651 0.13245 0.03566 0.021226 -0.088179
1708 0.47965 0.018931 -0.059639 -0.050437 -0.0016489 -0.016944 0.11902 0.022737 -0.007746 -0.075276
1709 0.54509 0.055983 -0.045993 -0.046713 0.020782 -0.032697 0.11331 0.023874 -0.00053852 -0.088304
1710 0.5643 0.054015 -0.048966 -0.05407 -0.0057962 -0.0322 0.11482 0.051751 -0.002341 -0.075762
1711 0.51839 0.11253 -0.06356 -0.070086 -0.015195 -0.033743 0.11027 0.042668 -0.019033 -0.088849
1712 0.6162 0.15746 -0.050633 -0.043973 0.0069466 0.00059391 0.15024 0.043075 0.016214 -0.020587
1713 0.43378 0.10899 -0.090177 -0.062679 -0.007452 -0.032479 0.086919 0.037281 -0.035248 -0.079385
1714 0.41964 0.14785 -0.04273 -0.064306 0.0054394 -0.010982 0.12601 0.079408 0.017629 -0.063512
1715 0.42116 0.14954 -0.026883 -0.057172 0.0086607 -0.017385 0.11251 0.070325 -0.0057035 -0.06723
1716 0.48366 0.094628 -0.034477 -0.0068084 0.027972 0.0088215 0.11984 0.071092 0.014584 -0.042407
1717 0.64414 0.08539 -0.02112 -0.026625 0.025233 -0.00021154 0.14053 0.081309 0.0068916 -0.047875
1718 0.63344 0.029102 -0.039794 -0.056111 0.0070749 -0.022225 0.091282 0.039726 -0.010421 -0.074663
1719 0.5911 -0.046316 -0.067427 -0.062078 -0.0051038 -0.020018 0.087841 0.068443 -0.014903 -0.07544
1720 0.63623 -0.028594 -0.050721 -0.046934 0.0020176 0.0081292 0.11011 0.07671 0.0032941 -0.067868
1721 0.61575 -0.0025422 -0.034144 -0.054631 0.005659 -0.0070339 0.091818 0.069927 -0.010368 -0.067996
1722 0.61989 7.9826e-05 -0.038698 -0.057997 -0.0146 -0.027677 0.065457 0.050164 -0.021911 -0.067503
1723 0.5279 0.061292 -0.026641 -0.048723 0.0021617 0.0052699 0.10401 0.048881 -0.018163 -0.083401
1724 0.50881 0.14526 -0.036094 -0.06023 0.0030731 -0.018083 0.099994 0.046407 -0.016636 -0.058139
1725 0.57686 0.22829 -0.019008 -0.051986 0.0043745 0.0041737 0.11167 0.079244 -0.00024834 -0.072496
1726 0.64928 0.20307 -0.037191 -0.057553 0.0079659 -0.017509 0.083221 0.067751 -0.0083108 -0.10258
1727 0.69707 0.24368 -0.048505 -0.058919 -0.018943 -0.019922 0.08553 0.055628 -0.011663 -0.091561
1728 0.69426 0.30189 -0.033028 -0.052276 0.013649 0.0066445 0.10847 0.082325 -0.0020158 -0.052049
1729 0.65492 0.23274 -0.042882 -0.070262 0.01315 -0.032359 0.069797 0.082012 -0.026048 -0.096877
1730 0.62904 0.25164 -0.043855 -0.045838 -0.0042586 -0.021352 0.081586 0.075139 -0.020831 -0.094824
1731 0.64468 0.22434 -0.052509 -0.043805 0.0094128 -0.0015448 0.075794 0.077976 -0.019753 -0.079322
1732 0.68284 0.28064 -0.019942 -0.050091 0.0035041 0.0043521 0.090283 0.097503 -0.0018758 -0.04891
1733 0.70943 0.31363 -0.049446 -0.066258 0.0033155 0.010299 0.098972 0.10509 0.0043717 -0.076877
1734 0.66352 0.30629 -0.035589 -0.070684 0.0042169 -0.011174 0.07494 0.070737 -0.020911 -0.098075
1735 0.67108 0.38475 -0.039152 -0.045781 -0.033702 -0.010517 0.086239 0.075244 -0.012163 -0.068402
1736 0.70384 0.39502 -0.048966 -0.042697 0.0013896 0.00073973 0.079268 0.08878 -0.019406 -0.0911
1737 0.67878 0.36223 -0.036109 -0.060323 0.005201 -0.0057734 0.072796 0.051977 -0.016948 -0.10707
1738 0.73532 0.38461 -0.022043 -0.04491 0.012872 0.0077735 0.083795 0.097684 -0.014041 -0.079155
1739 0.67926 0.3611 -0.042036 -0.053336 -0.015056 -0.02701 0.055504 0.061501 -0.033383 -0.11596
1740 0.69421 0.42943 -0.02123 -0.047633 0.013495 -0.0010626 0.070282 0.078538 -0.015716 -0.070801
1741 0.74939 0.37613 -0.021103 -0.039049 0.038267 -0.0064057 0.065351 0.085545 -0.025968 -0.057738
1742 0.71475 0.367 -0.033157 -0.019686 0.00094791 -0.017499 0.0647 0.097522 -0.0096407 -0.072426
1743 0.71091 0.30538 -0.03583 -0.012702 -0.0072207 -0.024472 0.030698 0.044019 -0.055903 -0.096714
1744 0.68153 0.33504 -0.051154 0.012362 0.011461 -0.000505 0.074607 0.090756 -0.0016956 -0.068581
1745 0.67418 0.35403 -0.034997 -0.029845 -0.009168 -0.0015881 0.054236 0.075413 -0.018588 -0.081599
1746 0.66792 0.38368 -0.03683 -0.038631 0.0087934 -0.012801 0.043874 0.06336 -0.034441 -0.10298
1747 0.68024 0.46536 0.0020961 -0.023198 0.0081848 -0.0027043 0.064993 0.089927 -0.022583 -0.071884
1748 0.5982 0.47608 -0.032257 -0.035494 0.0076162 -0.014307 0.037802 0.061443 -0.035926 -0.079522
1749 0.5042 0.41214 -0.030601 -0.026061 -0.011122 -0.0162 0.05729 0.05542 -0.027408 -0.078699
1750 0.49728 0.47898 -0.029954 -0.027797 0.036609 -0.0065935 0.060839 0.073327 -0.018791 -0.090067
1751 0.49231 0.45613 -0.022838 -0.027253 0.02285 -0.0091266 0.053788 0.055644 -0.030823 -0.099525
1752 0.50041 0.47849 -0.022721 -0.0084699 0.018622 0.0016403 0.072466 0.070621 -0.024896 -0.070172
1753 0.4818 0.41862 -0.033995 -0.058026 -0.019337 -0.016113 0.060215 0.050128 -0.031308 -0.08692
1754 0.44649 0.39181 -0.028598 -0.034273 -0.0015356 -0.025986 0.046204 0.044535 -0.043851 -0.097397
1755 0.41164 0.37351 -0.061412 -0.053539 0.0094858 -0.024909 0.024852 0.019732 -0.047413 -0.11961
1756 0.46273 0.37088 -0.037795 -0.036426 -0.0050528 -0.0036221 0.055491 0.043009 -0.040486 -0.070243
1757 0.40651 0.38608 -0.038338 -0.049372 -0.0084514 -0.0013152 0.04187 0.042826 -0.033838 -0.11026
1758 0.44059 0.44246 -0.028602 -0.043498 0.0070199 -0.0010183 0.059458 0.051213 -0.03692 -0.071978
1759 0.39276 0.42629 -0.038745 -0.056635 -0.031619 -0.015351 0.030777 0.03902 -0.049763 -0.076956
1760 0.40011 0.45176 -0.019559 -0.035231 0.011043 -0.0080045 0.047706 0.050056 -0.031465 -0.062743
1761 0.37828 0.42716 -0.045802 -0.069718 -0.0048759 -0.025638 0.023964 0.036293 -0.055158 -0.082431
1762 0.36076 0.43325 -0.050376 -0.064174 -0.017805 -0.018291 0.026993 0.05084 -0.03753 -0.069268
1763 0.42201 0.46509 -0.0039191 -0.045081 -0.0035232 0.0064363 0.045942 0.039327 -0.032163 -0.074096
1764 0.35606 0.44586 -0.024823 -0.056727 -0.0023918 -0.036167 0.02062 0.034344 -0.066825 -0.062714
1765 0.38677 0.44848 -0.021336 -0.057534 -0.0052404 -0.03003 0.051439 0.044261 -0.051558 -0.10149
1766 0.34878 0.43679 -0.0077295 -0.02955 -0.00044904 -0.022923 0.038008 0.039028 -0.0454 -0.085459
1767 0.30921 0.38325 -0.032193 -0.050306 -0.0065777 -0.010116 0.034126 0.034265 -0.046863 -0.087157
1768 0.32078 0.38514 -0.020486 -0.041733 -0.0046263 -0.022269 0.029835 0.050082 -0.052625 -0.078904
1769 0.31051 0.31305 -0.03174 -0.055689 0.011235 -0.022772 0.035064 0.037159 -0.053918 -0.067392
1770 0.29825 0.30238 -0.025753 -0.062636 -0.0092035 -0.019895 0.037522 0.045446 -0.05871 -0.08184
1771 0.25887 0.28427 -0.035657 -0.049722 -0.019682 -0.030438 0.020991 0.029692 -0.064113 -0.075157
1772 0.29433 0.29909 -0.02712 -0.042269 -0.010061 -0.0094615 0.03789 0.049799 -0.052905 -0.064355
1773 0.29623 0.31683 -0.023194 -0.060315 0.0093006 -0.023235 0.036278 0.027726 -0.062998 -0.059042
1774 0.27493 0.30045 -0.036307 -0.048261 -0.001318 -0.020178 0.041287 0.032593 -0.05492 -0.06291
1775 0.25147 0.27797 -0.040901 -0.052828 -0.025757 -0.041501 0.015506 0.03951 -0.063383 -0.097528
1776 0.28212 0.37264 -0.019484 -0.042674 0.035135 -0.0055439 0.040614 0.067177 -0.039845 -0.061845
1777 0.26057 0.402 -0.044697 -0.063511 0.0049461 -0.014097 0.027613 0.034524 -0.054048 -0.086793
1778 0.22171 0.40404 -0.038291 -0.048407 -0.0031725 -0.01043 0.016402 0.031651 -0.06146 -0.082781
1779 0.28692 0.42257 -0.017004 -0.046614 0.024419 -0.00091318 0.02634 0.031958 -0.046823 -0.072728
1780 0.23362 0.39102 -0.018268 -0.04228 -0.01652 -0.00025627 0.024739 0.027555 -0.045755 -0.077176
1781 0.21624 0.32282 -0.038111 -0.060566 -0.00028839 -0.016369 0.0057875 0.0066516 -0.080178 -0.071943
1782 0.24428 0.29146 -0.033935 -0.046893 0.022453 0.0098975 0.033166 0.050809 -0.05446 -0.088971
1783 0.23814 0.34635 -0.019808 -0.0056693 0.023284 -0.0092855 0.033025 0.034495 -0.056233 -0.062509
1784 0.2085 0.24357 -0.0031716 -0.0033257 0.027626 -0.016369 0.022993 0.058652 -0.065265 -0.092646
1785 0.2083 0.22588 -0.0053851 -0.012212 0.00070712 -0.021302 0.0066722 0.017559 -0.052338 -0.092434
1786 0.18593 0.25601 -0.022319 -0.0053286 0.019248 -0.021075 0.022931 0.011806 -0.06783 -0.11251
1787 0.16784 0.23117 -0.038062 -0.012185 0.0041999 -0.019698 0.0097895 0.0044231 -0.069543 -0.082069
1788 0.21307 0.27664 -0.011945 -0.018841 0.0093413 -0.020831 0.023738 0.02756 -0.063685 -0.078047
1789 0.20407 0.26462 -0.024529 -0.00069788 5.2628e-05 -0.029174 0.021477 0.014047 -0.056818 -0.074195
1790 0.18831 0.26835 -0.0094124 0.043206 -0.017136 -0.030287 0.018845 0.037274 -0.07122 -0.068022
1791 0.19819 0.34034 -0.0035058 0.055749 0.019255 0.01184 0.030634 0.012591 -0.053883 -0.08889
1792 0.14691 0.35258 -0.016909 0.015003 0.012707 -0.017123 0.014283 0.036048 -0.057435 -0.087367
1793 0.14025 0.34471 -0.014593 0.011096 0.0037781 -0.011696 0.019001 0.026665 -0.050298 -0.10122
1794 0.14528 0.36281 -0.018146 0.01483 -0.02231 -0.0305 0.0037101 -0.017658 -0.07842 -0.10058
1795 0.17387 0.34424 -0.0072996 0.0081035 0.018621 -0.010153 0.029469 0.013458 -0.051633 -0.09286
1796 0.17727 0.33656 -0.016013 0.011797 0.0055823 -0.010706 0.040427 0.014255 -0.050355 -0.085048
1797 0.13644 0.24411 -0.021097 -0.00079933 0.0094036 0.0078312 0.013916 0.015022 -0.061008 -0.074346
1798 0.12423 0.25305 -0.00908 0.038724 0.024195 -0.018722 0.029295 0.013249 -0.04954 -0.066843
1799 0.13293 0.24901 -0.028903 0.034898 -0.0023436 -0.018515 0.014973 0.016546 -0.067773 -0.076031
1800 0.10433 0.16047 -0.039637 0.094791 -0.010822 -0.010778 0.016172 -0.000517 -0.065855 -0.074048
1801 0.11536 0.1993 -0.0202 0.096505 0.021839 -0.016471 0.027811 4.9911e-05 -0.054818 -0.084786
1802 0.11812 0.2282 -0.053104 0.071229 0.0019805 -0.024724 0.021559 -0.0054432 -0.06458 -0.1126
1803 0.098941 0.20622 -0.026227 0.036832 0.015422 -0.022917 0.025028 0.022354 -0.038782 -0.057401
1804 0.070476 0.1709 -0.060141 0.023816 0.00075328 -0.03169 0.010917 0.0094607 -0.061305 -0.10227
1805 0.073472 0.19433 -0.031834 0.011659 -0.018345 -0.031434 0.010025 0.0027776 -0.056677 -0.097617
1806 0.1049 0.19837 -0.035598 0.015693 0.005266 -0.0066166 0.017824 -0.032056 -0.06552 -0.074304
1807 0.090513 0.17673 -0.030641 0.026596 0.035577 -0.01938 0.015033 0.0029314 -0.051362 -0.060542
1808 0.069099 0.21083 -0.051135 0.08592 -0.0053112 -0.011303 0.017681 -0.0050417 -0.062695 -0.095939
1809 0.053844 0.2325 0.001702 0.13683 0.01716 -0.021416 0.021 -0.00045477 -0.067897 -0.079187
1810 0.08189 0.31413 -0.031241 0.16674 0.0064215 -0.034659 0.0029587 -0.0057179 -0.07266 -0.082765
1811 0.062075 0.31322 -0.056845 0.25365 0.039333 -0.033382 0.0029473 0.016399 -0.064842 -0.10429
1812 0.079801 0.3138 -0.044508 0.13388 0.0026443 -0.017595 0.007386 -0.004564 -0.056385 -0.05887
1813 0.063276 0.28722 -0.027612 0.086528 -0.017054 -0.034838 -0.010785 -0.019167 -0.079067 -0.10008
1814 0.060672 0.19105 -0.022055 0.074231 0.0048171 -0.037671 0.020913 -0.0041502 -0.06871 -0.056755
1815 0.053807 0.14717 -0.046099 0.079765 -0.0065616 -0.036544 -0.00013802 0.011377 -0.072342 -0.092683
1816 0.041593 0.12032 -0.052052 0.15026 0.01101 -0.027048 0.016611 -0.013876 -0.064795 -0.087881
1817 0.068048 0.13159 -0.019056 0.17693 0.024741 -0.026951 0.021339 0.00044054 -0.047467 -0.091608
1818 0.063414 0.14241 0.005021 0.30154 0.021393 -0.0073237 0.019598 0.016657 -0.05419 -0.087716
1819 0.01479 0.16081 -0.031512 0.28514 0.015944 -0.019617 0.014547 -0.0018556 -0.059292 -0.081683
1820 0.024785 0.13512 -0.036486 0.29427 0.0043153 -0.04285 -0.0052847 0.0033413 -0.067025 -0.090831
1821 0.016701 0.15322 -0.031189 0.29553 -0.011253 -0.028303 -0.0039961 -0.0082718 -0.051837 -0.081479
1822 0.024136 0.16431 -0.041743 0.28552 0.00016807 -0.039366 -0.0068574 -0.014885 -0.04759 -0.11161
1823 0.035842 0.17871 -0.023616 0.28448 0.017169 -0.021109 0.0032313 0.003962 -0.017632 -0.071814
1824 0.0055772 0.1638 -0.02036 0.19041 0.015341 -0.015612 0.01094 0.0029789 0.018695 -0.044362
1825 0.0045628 0.10418 -0.039473 0.15314 -0.016018 -0.015045 0.0020586 -0.010244 0.010213 -0.086289
1826 -0.0036217 0.13402 -0.032207 0.17636 0.023414 -0.017328 0.017987 0.018183 0.0086703 -0.077487
1827 0.0080738 0.12238 -0.04675 0.17192 -0.004345 -0.024132 0.018456 -0.01547 -0.0018922 -0.096424
1828 -0.0051206 0.1219 -0.041764 0.162 0.0027763 -0.026165 0.00011456 0.0013166 -0.036575 -0.094232
1829 -0.0041551 0.099338 -0.027567 0.17657 0.012448 -0.035868 -0.0047268 -0.0019665 -0.035057 -0.09082
1830 0.01979 0.11161 -0.03104 0.14562 -0.0024909 -0.013081 0.010932 0.0085704 -0.03594 -0.099987
1831 0.002586 0.12 -0.031184 0.14382 0.0081805 -0.028484 -0.0030795 0.0013973 -0.049432 -0.081605
1832 0.0069715 0.13511 -0.018697 0.1374 0.017112 -0.010297 0.013339 0.017224 -0.022275 -0.078423
1833 -0.0028229 0.12234 -0.019291 0.13254 0.019823 -0.03326 0.0012179 0.012111 -0.044137 -0.08521
1834 -0.035857 0.066118 -0.048594 0.094783 -0.014605 -0.051113 -0.016713 -0.0069919 -0.05847 -0.086768
1835 -0.018712 0.06745 -0.012278 0.11461 0.003446 -0.015336 0.0052652 0.019965 -0.037402 -0.082546
1836 -0.018416 0.072612 -0.049631 0.10193 0.017197 -0.023179 0.0021338 -0.018248 -0.052345 -0.10145
1837 -0.014471 0.089484 -0.040755 0.089583 -0.018721 -0.024462 -0.0038075 -0.021711 -0.057677 -0.12114
1838 -0.044545 0.090876 -0.048598 0.088117 -0.01081 -0.044466 -0.0065588 -0.036094 -0.05231 -0.10496
1839 -0.01072 0.15226 -0.0085115 0.089141 0.011241 -0.037089 -0.00034017 -0.0028973 -0.035872 -0.093076
1840 -0.026514 0.07234 -0.071295 0.095384 -0.0012071 0.0031783 -0.0041715 -0.0070904 -0.038825 -0.098234
1841 -0.059139 0.0079125 -0.046898 0.059128 -0.018316 -0.059195 -0.026393 -0.023364 -0.060957 -0.11625
1842 -0.021313 0.091375 -0.024592 0.095371 0.0032856 -0.019378 -0.010804 0.013153 -0.0362 -0.10658
1843 -0.032488 0.034527 -0.030425 0.073325 -0.020583 -0.028371 -0.0015155 -0.01411 -0.046712 -0.12358
1844 -0.024832 0.053039 -0.023629 0.10516 0.030928 -0.010984 0.015713 0.0065972 -0.024895 -0.071514
1845 -0.0064465 0.051091 -0.0046123 0.092692 0.01793 -0.016217 0.0024218 0.015484 -0.044097 -0.080302
1846 -0.059071 0.048703 -0.064666 0.044036 -0.0027989 -0.03233 -0.0076995 -0.017059 -0.04458 -0.10376
1847 -0.051085 0.045865 -0.050939 0.068229 0.0049425 -0.022423 -0.0057209 -0.002922 -0.044142 -0.087947
1848 -0.02191 0.045467 -0.055633 0.055253 0.0053239 -0.034486 -0.0070222 -0.017195 -0.053654 -0.12391
1849 -0.045124 0.039669 -0.029916 0.067306 -0.018725 -0.03748 0.0020964 0.0077418 -0.029807 -0.11847
1850 -0.038359 0.092271 -0.04938 0.07301 -0.012273 -0.019843 0.0036251 -0.018901 -0.046709 -0.10781
1851 -0.049973 0.0094529 -0.038323 0.060023 0.003658 -0.031376 -0.0053162 -0.0068244 -0.047852 -0.11346
1852 -0.044468 0.017685 -0.050386 0.048487 -0.0060006 -0.031039 -0.015318 -0.028387 -0.046454 -0.13446
1853 -0.059712 0.020807 -0.04251 0.049491 -0.0061892 -0.023072 -0.0035089 -0.018751 -0.054407 -0.096863
1854 -0.030107 0.038279 -0.017863 0.056074 -0.0019179 -0.017255 -0.0014803 -0.0035936 -0.037689 -0.08312
1855 -0.054251 0.051071 -0.029107 0.049158 -0.0042065 -0.028248 -0.013762 -0.0049567 -0.037302 -0.095028
1856 -0.074306 0.034123 -0.02605 0.049141 -0.0010851 -0.0052412 -0.0046929 -0.01959 -0.046894 -0.097266
1857 -0.04304 0.049725 -0.029994 0.052775 -0.012304 -0.024574 -0.0066443 0.017557 -0.031997 -0.10063
1858 -0.039015 0.044937 -0.033837 0.061978 0.0018676 -0.018237 0.0037144 0.018824 -0.025619 -0.069441
1859 -0.056189 0.056829 -0.022721 0.042832 0.001789 -0.01007 0.014093 0.005881 -0.025532 -0.070839
1860 -0.072903 -0.021599 -0.029634 0.025495 0.02646 -0.019694 -0.0068983 -0.0098321 -0.038904 -0.10675
1861 -0.067288 0.014283 -0.036698 0.036379 -0.0041182 -0.013967 -0.00026964 -0.021005 -0.040647 -0.11395
1862 -0.048962 0.012165 -0.033021 0.041423 -0.020837 -0.02001 0.002939 -0.0072383 -0.026329 -0.10811
1863 -0.024677 0.057467 -0.028114 0.034636 -0.019505 -0.020953 -0.0052023 0.0088186 -0.052592 -0.1151
1864 -0.068841 0.017759 -0.0068079 0.0511 0.010496 -0.012486 0.011906 0.0023655 -0.031544 -0.081277
1865 -0.059586 0.026281 -0.020331 0.042433 0.0055173 -0.023559 -0.003765 -0.026818 -0.027267 -0.087794
1866 -0.08333 0.00071348 -0.051925 0.039807 0.032269 -0.016072 -0.0034263 0.0055194 -0.030619 -0.062902
1867 -0.051965 0.0078555 -0.030558 0.04701 0.02136 -0.0078252 0.0066023 0.0044263 -0.015502 -0.0791
1868 -0.099099 0.015038 -0.025962 0.038454 0.0080314 -0.034728 -0.025379 -0.026157 -0.040154 -0.11254
1869 -0.062074 0.01115 -0.026795 0.035138 0.027003 -0.0012714 0.0022296 0.0077201 -0.017507 -0.10253
1870 -0.072018 0.025382 -0.015189 0.024291 0.0046942 -0.018994 0.0090283 -0.006023 -0.040189 -0.10112
1871 -0.087423 0.011614 -0.057532 -0.0050453 -0.025374 -0.029398 -0.016763 -0.014726 -0.055822 -0.09986
1872 -0.097007 -0.012494 -0.0065555 0.046328 0.016887 -0.0053606 0.0026456 0.0069708 -0.028874 -0.088808
1873 -0.069961 -0.016582 -0.033809 0.0095519 -0.028632 -0.021994 -0.0048657 -0.015022 -0.034437 -0.10613
1874 -0.068176 -6.0201e-05 -0.019382 0.043505 0.0032497 -0.0011368 0.017853 0.013295 -0.013179 -0.093003
1875 -0.08648 -0.020528 -0.029916 0.021079 -0.012719 -0.035 0.0047316 -0.021018 0.0027683 -0.10702
1876 -0.074575 0.0033339 -0.029519 0.013003 0.011112 -0.012523 0.01132 -0.0016815 0.022036 -0.10549
1877 -0.057439 -0.0091941 -0.035713 0.018206 -0.0035362 -0.029606 0.0034089 -0.020575 0.046293 -0.097316
1878 -0.061914 -0.028702 -0.043236 0.01992 -0.0056348 -0.030329 -0.0044424 -0.011818 0.063411 -0.10798
1879 -0.093318 -0.00914 -0.0333 0.055253 -0.00021344 -0.018132 -0.0097337 -0.0051308 0.11311 -0.096611
1880 -0.084783 0.006972 -0.038563 0.013167 0.0060979 -0.0054054 0.0039849 -0.0052738 0.070766 -0.10502
1881 -0.089997 -0.0014359 -0.042577 -0.0182 -0.0098907 -0.033228 -0.010136 -0.020097 0.027423 -0.12269
1882 -0.10227 -0.0049139 -0.03279 0.016734 0.0074507 -0.027292 0.00052223 -0.00735 0.0068309 -0.10446
1883 -0.074916 0.013958 -0.058463 0.0042876 -0.0072479 -0.029245 -0.015509 -0.018143 -0.016912 -0.097772
1884 -0.086271 -0.03664 -0.049137 0.0046911 -0.017347 -0.0095577 -0.02044 -0.019586 -0.020814 -0.10223
1885 -0.11308 -0.011618 -0.04771 0.0020847 -0.011125 -0.031921 -0.010012 -0.0084593 -0.022457 -0.090017
1886 -0.078029 0.010074 -0.054024 0.012508 0.015036 -0.013624 -0.0019031 -0.0044124 -0.024009 -0.11077
1887 -0.081604 -0.014444 -0.047577 0.0035018 -0.016142 -0.010727 -0.0095845 -0.0071454 -0.029052 -0.11597
1888 -0.073358 -0.012042 -0.026271 0.0055654 0.023479 -0.02074 0.0034342 0.019471 -0.016344 -0.1095
1889 -0.080153 -0.02491 -0.063404 0.004959 0.0010503 -0.015343 -0.0058471 0.016458 -0.011397 -0.086588
1890 -0.084147 -0.038058 -0.032908 0.00099254 -0.0085783 -0.040436 -0.015948 -0.0048247 -0.032039 -0.10583
1891 -0.051302 0.0027845 -0.016951 0.013356 0.017253 0.00099064 0.0050502 0.0092222 -0.0024215 -0.076333
1892 -0.079336 -0.032203 -0.060545 -0.0041603 -0.00045554 -0.023082 -0.014411 -0.011921 -0.012224 -0.09047
1893 -0.093851 -0.049531 -0.047678 0.022503 -0.0016842 -0.0017755 0.014228 4.6048e-05 -0.0012065 -0.10767
1894 -0.075835 -0.045679 -0.044741 -0.0069432 -0.0015628 -0.011449 -0.00087384 -0.028847 -0.027519 -0.089246
1895 -0.10072 -0.014007 -0.062425 -0.01759 -0.016501 -0.026492 -0.017125 -0.0378 -0.035231 -0.12734
1896 -0.078964 -0.034805 -0.053888 -0.040786 -0.00411 -0.030075 -0.0036165 -0.017623 -0.013594 -0.077531
1897 -0.069899 -0.031303 -0.051612 -0.015932 0.012791 -0.018078 -0.0047679 -0.0083963 -0.012536 -0.13727
1898 -0.047183 -0.017541 -0.024795 0.0059311 -0.00044728 -0.022121 0.010081 -0.011649 0.015311 -0.10516
1899 -0.078397 -0.043149 -0.039659 -0.019445 0.0050541 -0.036104 -0.017061 -0.022302 0.0091186 -0.11398
1900 -0.080642 -0.047877 -0.062452 0.0031882 0.0037355 -0.013867 -0.0013019 -0.012316 0.048826 -0.090211
1901 -0.10662 -0.062185 -0.063066 0.025402 0.0082568 -0.02499 0.0093868 -0.022819 0.059734 -0.11178
1902 -0.11 -0.030733 -0.056899 -0.019335 0.0034582 -0.029643 -0.011635 -0.0093417 0.10768 -0.11362
1903 -0.096675 -0.024831 -0.043903 -0.00095107 0.02221 -0.020306 -0.00028589 -0.0083048 0.13872 -0.098744
1904 -0.07567 -0.008549 -0.035636 -0.014818 0.022161 -0.0021895 0.024023 0.012472 0.18179 -0.090562
1905 -0.12089 -0.063207 -0.068509 -0.021044 -0.00059764 -0.026263 -0.0028586 -0.014661 0.17348 -0.10394
1906 -0.10064 -0.052555 -0.048503 -0.01758 0.0058737 -0.012446 -0.01457 0.0047359 0.16465 -0.072857
1907 -0.099003 -0.042313 -0.060146 -0.021697 -0.0085549 -0.029979 -0.021481 -0.024967 0.096409 -0.10713
1908 -0.080018 -0.038071 -0.06614 0.0029168 -0.0013735 -0.030302 0.010727 -0.00030023 0.061786 -0.095723
1909 -0.10384 -0.046639 -0.055973 -0.028 0.0033379 -0.022645 -0.0087939 -0.031263 0.013344 -0.10684
1910 -0.079217 -0.056237 -0.073797 -0.0089461 0.0050792 -0.031338 -0.0050353 -0.018676 0.030301 -0.095708
1911 -0.15888 -0.097215 -0.09769 -0.045013 -0.024039 -0.035091 -0.011767 -0.043469 0.010819 -0.099565
1912 -0.096655 -0.021163 -0.064304 -0.040849 -0.020568 -0.013464 -0.0010779 -0.019283 0.0076262 -0.099263
1913 -0.11236 -0.044581 -0.073587 -0.019165 -0.019167 -0.022097 -0.0052093 -0.0059857 0.010194 -0.080601
1914 -0.13278 -0.080099 -0.08236 -0.031802 -0.019305 -0.02733 -0.020561 -0.031889 0.010191 -0.095458
1915 -0.1164 -0.064647 -0.063394 -0.018728 0.017216 -0.026784 -0.007392 -0.0054418 0.010719 -0.11371
1916 -0.11661 -0.066725 -0.056627 -0.043025 0.014558 -0.029697 -0.0067333 0.0061251 0.026816 -0.11123
1917 -0.084498 -0.024083 -0.039971 -0.038981 0.017349 -0.02018 -0.0054746 0.012682 0.0074838 -0.094631
1918 -0.091672 -0.04301 -0.061534 -0.026208 0.03592 -0.017483 0.004914 0.013619 0.014751 -0.084689
1919 -0.12222 -0.044688 -0.051308 -0.037434 0.015062 -0.018616 -0.00062732 -0.036964 0.012799 -0.093146
1920 -0.12093 -0.087326 -0.067851 -0.04544 0.009283 -0.022929 -0.0083487 -0.0090973 -0.0063637 -0.099204
1921 -0.097456 -0.040884 -0.054305 -0.033727 -0.0083256 0.052158 -0.00931 0.0021097 0.026034 -0.066422
1922 -0.10499 -0.055392 -0.074818 -0.020093 0.017436 0.074105 0.0037987 0.0019366 0.0025813 -0.054289
1923 -0.10171 -0.0645 -0.071482 -0.0271 -0.0045329 0.13724 -0.0097727 0.0021635 0.0084888 -0.060107
1924 -0.11995 -0.054508 -0.065275 -0.033956 -0.0047015 0.12581 0.002406 0.0033804 0.013466 -0.056485
1925 -0.084204 -0.051986 -0.055498 -0.018983 -0.0007101 0.091456 0.011175 0.0038973 0.018704 -0.060682
1926 -0.099728 -0.019364 -0.039842 -0.050059 0.022291 0.072512 -0.0096867 -0.0054558 0.016201 -0.06054
1927 -0.074112 -0.046142 -0.049415 -0.015455 0.021023 0.073259 -0.005238 0.012061 -0.0042311 -0.11656
1928 -0.098297 -0.06506 -0.051789 0.0032481 0.055584 0.13263 0.016961 0.020078 0.0053064 -0.058515
1929 -0.090721 -0.042238 -0.039312 -0.027538 0.011215 0.11426 0.0032193 0.025555 0.0039839 -0.063743
1930 -0.14115 -0.085586 -0.085596 -0.048465 -0.010463 0.15145 -0.018362 -0.029558 -0.031689 -0.07896
1931 -0.10705 -0.026814 -0.063659 -0.043891 0.024158 0.13132 -0.011773 -0.0003612 -0.028821 -0.063208
1932 -0.086935 -0.0071819 -0.033833 -0.032018 0.03316 0.1537 0.0044153 0.025796 -0.0039136 -0.064836
1933 -0.12633 -0.09233 -0.059986 -0.025744 0.025861 0.16139 -0.0087761 0.012623 -0.026486 -0.085023
1934 -0.075004 -0.039418 -0.0498 -0.0053104 0.015712 0.18431 0.027473 0.04776 0.0034714 -0.057721
1935 -0.10754 -0.073696 -0.050333 -0.051207 0.0042837 0.13304 -0.013689 0.011326 -0.032811 -0.079719
1936 -0.13728 -0.079224 -0.048456 -0.034653 0.012235 0.17649 -0.0151 -0.011497 -0.033234 -0.059306
1937 -0.094967 -0.047102 -0.03784 -0.02159 0.065886 0.20754 0.013269 0.02723 -0.023816 -0.041914
1938 -0.13073 -0.07059 -0.069963 -0.040386 0.017938 0.17944 -0.0083328 -0.0018328 -0.048299 -0.083281
1939 -0.077986 -0.097378 -0.028077 -0.029093 0.032479 0.17891 0.0045659 0.021624 -0.032631 -0.069929
1940 -0.14021 -0.085796 -0.0273 -0.034029 0.041371 0.16419 0.0065045 0.016121 -0.043123 -0.081577
1941 -0.12879 -0.097584 -0.069904 -0.043705 0.0017219 0.17154 -0.0058268 0.019828 -0.040366 -0.055744
1942 -0.13706 -0.094992 -0.066827 -0.051242 0.0030933 0.12898 -0.017018 0.0074549 -0.046288 -0.089892
1943 -0.075554 -0.093059 -0.012991 -0.039088 0.034865 0.23424 0.0052805 0.036602 -0.014431 -0.0572
1944 -0.1102 -0.10243 -0.038354 -0.037785 0.031536 0.24998 -0.0057808 0.021749 -0.031723 -0.064507
1945 -0.1139 -0.071145 -0.064598 -0.050501 0.031217 0.24475 0.0060779 0.026306 -0.034076 -0.057905
1946 -0.092807 -0.074043 -0.044411 -0.041078 0.028489 0.23564 0.028507 0.035953 -0.029038 -0.059582
1947 -0.095012 -0.053871 -0.049634 -0.030464 0.01624 0.21704 -0.00084483 0.022179 -0.044741 -0.0531
1948 -0.12382 -0.029679 -0.055088 -0.02639 0.011142 0.22313 0.0094638 0.049676 -0.046803 -0.055298
1949 -0.1119 -0.081207 -0.045601 -0.043187 0.0060229 0.19377 -0.019858 0.016213 -0.055756 -0.050195
1950 -0.14209 -0.079015 -0.030115 -0.054113 0.010374 0.1994 -0.0028788 0.01777 -0.031828 -0.071303
1951 -0.09755 -0.045353 -0.038728 -0.04224 0.014226 0.19067 -0.0098502 0.017607 -0.055091 -0.040511
1952 -0.13007 -0.089271 -0.058992 -0.053176 0.025887 0.21334 -0.018582 0.010734 -0.049843 -0.080118
1953 -0.14105 -0.1184 -0.069925 -0.056153 0.00037845 0.23195 -0.013863 0.017901 -0.068056 -0.082986
1954 -0.1145 -0.066887 -0.044469 -0.028519 0.0095198 0.28415 0.014706 0.021018 -0.052328 -0.048734
1955 -0.13139 -0.092185 -0.041552 -0.063086 0.0054612 0.28295 -0.013636 0.028815 -0.060081 -0.058031
1956 -0.10689 -0.067433 -0.056066 -0.050252 0.014153 0.29809 -0.017837 0.014612 -0.047203 0.012821
1957 -0.10596 -0.043591 -0.057279 -0.065368 0.013594 0.31652 0.0099718 0.042329 -0.054516 0.072394
1958 -0.10879 -0.10825 -0.044292 -0.049525 0.040265 0.30705 -0.0055896 0.026625 -0.066088 0.075076
1959 -0.10579 -0.075157 -0.037836 -0.042761 0.058017 0.32741 0.0056191 0.011832 -0.036371 0.12308
1960 -0.10924 -0.098995 -0.062379 -0.052378 0.023488 0.34125 0.016908 0.034589 -0.056133 0.042111
1961 -0.1124 -0.10704 -0.040793 -0.030374 0.029659 0.3125 0.0037064 0.047626 -0.036996 0.015053
1962 -0.083859 -0.063531 -0.057116 -0.025101 0.019921 0.29344 -0.0013949 0.023603 -0.059188 -0.023345
1963 -0.11181 -0.060519 -0.04541 -0.046227 0.0050722 0.27218 -0.0037463 0.03323 -0.046251 -0.015112
1964 -0.12533 -0.085727 -0.040783 -0.034303 -0.0080664 0.27278 0.0009824 0.032807 -0.057163 -0.0099598
1965 -0.12869 -0.095485 -0.058377 -0.05304 0.011545 0.28693 -0.0025789 0.029134 -0.066106 0.011013
1966 -0.095396 -0.060113 -0.0498 -0.027506 0.029596 0.28384 0.0090397 0.031351 -0.053818 -0.019515
1967 -0.12611 -0.064351 -0.053413 -0.038013 0.026478 0.29004 0.019068 0.044768 -0.050941 -0.028253
1968 -0.11955 -0.10427 -0.062577 -0.039189 0.016429 0.25236 -0.010453 0.021645 -0.065003 -0.02771
1969 -0.14198 -0.10128 -0.05456 -0.059056 0.0038005 0.25311 -0.026194 0.022282 -0.060546 -0.024128
1970 -0.11099 -0.10448 -0.069534 -0.046852 0.018222 0.26292 -0.017156 0.014528 -0.062008 -0.019226
1971 -0.094199 -0.087772 -0.057987 -0.020968 0.019033 0.27623 0.011093 0.042905 -0.042191 -0.0089032
1972 -0.097793 -0.11371 -0.045811 -0.055835 0.024195 0.25486 -0.0055183 0.030082 -0.058553 -0.038571
1973 -0.12416 -0.091888 -0.083234 -0.072251 -0.006534 0.25542 -0.03853 0.0017592 -0.093136 -0.055328
1974 -0.11163 -0.048166 -0.041878 -0.054188 0.027287 0.33824 0.001069 0.046746 -0.052798 -0.0071761
1975 -0.091497 -0.082474 -0.034051 -0.020804 0.021279 0.34168 0.0011377 0.046803 -0.056301 -0.0067037
1976 -0.10773 -0.064832 -0.044115 -0.041021 0.02506 0.34037 0.0026163 0.02903 -0.047363 0.092919
1977 -0.14144 -0.09013 -0.063338 -0.053027 -0.0011285 0.30789 -0.010425 0.026967 -0.061636 0.068161
1978 -0.12282 -0.091988 -0.066041 -0.033763 0.041453 0.27391 0.0014136 0.036544 -0.070388 0.14946
1979 -0.10401 -0.081446 -0.061195 -0.03489 0.024624 0.27543 0.0029223 0.028211 -0.055481 0.15459
1980 -0.10795 -0.057154 -0.020158 -0.011566 0.054036 0.28045 0.018381 0.038288 -0.031383 0.13888
1981 -0.11262 -0.1154 -0.055992 -0.031133 0.019467 0.25288 -0.0021404 0.012115 -0.059886 0.30005
1982 -0.080268 -0.10105 -0.050285 -0.048149 0.015878 0.25238 -0.0087517 0.043221 -0.059348 0.15101
1983 -0.065742 -0.11845 -0.054699 -0.075646 0.0101 0.23938 0.002407 0.023048 -0.059521 0.065295
1984 -0.077037 -0.10922 -0.063862 -0.056932 0.012631 0.19899 -0.0031544 0.017595 -0.071803 0.018298
1985 -0.062921 -0.11993 -0.075916 -0.053118 0.0011125 0.19442 -0.015056 0.018692 -0.070425 -0.00094005
1986 3.4284e-05 -0.094592 -0.053569 -0.042365 0.023704 0.19771 0.0010329 0.046149 -0.045078 0.041042
1987 -0.04965 -0.07982 -0.038633 -0.041911 0.031045 0.2179 -0.0050584 0.053176 -0.05503 -0.0010353
1988 -0.011445 -0.073638 -0.019626 -0.054098 0.011897 0.24731 -0.0027897 0.040013 -0.042133 0.052857
1989 0.0033109 -0.091746 -0.061839 -0.068154 0.028508 0.24697 0.0011289 0.02072 -0.0041455 0.23257
1990 -0.012754 -0.1127 -0.059533 -0.062651 0.014479 0.26814 0.0064776 0.038707 0.028522 0.27226
1991 -0.028168 -0.10274 -0.046266 -0.047567 0.020491 0.23888 -0.0053738 0.0099037 0.03374 0.25374
1992 -0.0063725 -0.09317 -0.03863 -0.076693 0.0076422 0.25301 0.016095 0.038261 0.065347 0.28542
1993 -0.047247 -0.12118 -0.061233 -0.07378 0.018014 0.24147 0.0062736 0.027658 0.064835 0.26509
1994 -0.045851 -0.068435 -0.025987 -0.057576 0.012005 0.23007 0.0021622 0.013214 0.058922 0.37569
1995 0.031734 -0.072563 -0.04251 -0.047463 0.0082263 0.22592 -0.0050191 0.012621 0.04303 0.22579
1996 0.01625 -0.052961 -0.048224 -0.055339 0.012848 0.23272 0.01415 0.024518 0.028617 0.17127
1997 0.019085 -0.10511 -0.036567 -0.066216 0.016369 0.20443 -0.0079718 0.018475 -0.0017354 0.14843
1998 -0.00056927 -0.1272 -0.045511 -0.038032 0.02956 0.17307 0.0061769 0.039292 -0.020038 0.10562
1999 -0.050434 -0.1251 -0.061634 -0.079138 0.0016218 0.15018 -0.0037345 -0.011271 -0.0522 0.082783
2000 -0.029498 -0.097983 -0.065587 -0.064485 0.021643 0.15883 -0.0089858 0.0043459 -0.030373 0.085915
2001 -0.017863 -0.089631 -0.074051 -0.054071 0.011585 0.16973 -0.00073716 0.014573 -0.029775 0.10962
2002 0.019103 -0.12755 -0.037674 -0.060048 0.029996 0.19373 -0.0008185 0.03162 -0.018518 0.23584
2003 0.084918 -0.065837 -0.026418 -0.00089422 0.045677 0.23197 0.01456 0.029377 -0.01416 0.35622
2004 0.041694 -0.097535 -0.059441 -0.031371 0.048749 0.23232 -0.0033012 0.029744 0.043777 0.42867
2005 0.024969 -0.078343 -0.043935 -0.028207 0.05468 0.2236 0.012637 0.04389 0.075915 0.43432
2006 0.004655 -0.071931 -0.040838 -0.032114 0.068081 0.22643 0.022776 0.035937 0.094402 0.45862
2007 -0.025929 -0.094659 -0.062002 -0.04822 0.030533 0.20541 0.011995 0.033574 0.08643 0.42107
2008 0.010756 -0.098727 -0.044075 -0.075066 -0.0095458 0.18323 0.0020735 -0.0055988 0.090387 0.43956
2009 0.070982 -0.078305 -0.020708 -0.047143 0.036466 0.20627 0.020862 0.025808 0.11381 0.47646
2010 0.078497 -0.053863 -0.049492 -0.050779 0.064887 0.21644 0.0039908 0.030995 0.11091 0.5227
2011 0.071383 -0.099221 -0.051495 -0.051496 0.023698 0.16967 -0.012761 0.001862 0.08109 0.4613
2012 0.094108 -0.10838 -0.041199 -0.052292 0.05094 0.17834 0.014478 0.018719 0.092337 0.43638
2013 0.089414 -0.11917 -0.060852 -0.066639 0.025531 0.17955 -0.016563 -0.0014842 0.052055 0.49471
2014 0.063799 -0.10147 -0.065576 -0.060565 0.018172 0.18378 -0.014075 0.0083827 0.044282 0.48811
2015 0.097775 -0.11151 -0.051439 -0.030391 0.030044 0.18526 -0.0070259 0.00085962 0.03602 0.55917
2016 0.05523 -0.094821 -0.069833 -0.074518 0.025985 0.16212 -0.0081372 -0.0036335 0.081237 0.50038
2017 0.10353 -0.074939 -0.031066 -0.070004 0.029707 0.17589 -0.0022086 0.012343 0.11537 0.52302
2018 0.077011 -0.068217 -0.03863 -0.052991 0.063978 0.17304 0.01469 0.01609 0.12708 0.61727
2019 0.080477 -0.052885 -0.054853 -0.051147 0.062979 0.16477 -0.0036713 0.0050873 0.13801 0.57596
2020 0.12846 -0.032062 -0.021716 -0.038154 0.041581 0.1726 0.0076574 -0.0064358 0.14292 0.59153
2021 0.11268 -0.09333 -0.03876 -0.02911 0.051362 0.13837 -0.0084939 0.0034611 0.14698 0.58192
2022 0.11895 -0.056768 -0.048043 -0.052016 0.024363 0.17827 0.016715 0.007998 0.16262 0.52792
2023 0.10527 -0.061466 -0.024237 -0.023923 0.056815 0.18945 0.029713 0.025285 0.12795 0.62139
2024 0.14048 -0.080334 -0.0417 -0.051889 0.019466 0.16778 0.006252 0.015352 0.10973 0.52858
2025 0.13111 -0.057982 -0.032494 -0.064336 0.034998 0.16575 0.014341 0.018159 0.096485 0.60255
2026 0.11502 -0.08411 -0.043107 -0.029202 0.030599 0.14345 -0.012031 -0.033154 0.059522 0.56727
2027 0.15666 -0.091598 -0.034491 -0.066759 0.04 0.1517 0.003598 0.0091126 0.08747 0.63681
2028 0.091597 -0.12274 -0.025974 -0.052245 0.031572 0.14002 -0.0026533 -0.01055 0.091607 0.62055
2029 0.12807 -0.059384 -0.018478 -0.065811 0.0056831 0.16262 0.010015 0.019886 0.14373 0.66172
2030 0.11814 -0.087372 -0.009971 -0.034038 0.044584 0.1503 0.002754 -0.0053067 0.15922 0.64296
2031 0.1178 -0.0711 -0.0091345 -0.036374 0.057476 0.14366 0.012653 0.01743 0.18199 0.6684
2032 0.16416 -0.069288 -0.011648 -0.043581 0.028557 0.1614 0.0019213 0.020347 0.18069 0.61693
2033 0.13161 -0.097336 -0.016351 -0.051937 0.013389 0.11776 -0.02065 0.013224 0.16097 0.63508
2034 0.15169 -0.071134 -0.0024348 -0.065354 0.03139 0.13997 0.017049 0.019421 0.16159 0.66168
2035 0.11754 -0.074022 0.030432 -0.03182 0.060851 0.14284 -0.0042427 -0.021512 0.15037 0.66494
2036 0.11626 -0.09214 0.066688 -0.045256 0.061353 0.12161 0.00033596 0.0020048 0.11735 0.62735
2037 0.12181 -0.083048 0.070625 -0.034563 0.0037341 0.099629 -0.013215 0.0093117 0.10024 0.52986
2038 0.11843 -0.11747 0.060481 -0.057439 -0.0085545 0.084496 -0.015247 -0.027551 0.050503 0.44443
2039 0.14496 -0.095964 0.052788 -0.048966 0.045807 0.092333 -0.0046081 -0.020254 0.05874 0.45336
2040 0.15681 -0.063402 0.066254 -0.055592 0.029958 0.096 0.0007806 0.010732 0.077758 0.47372
2041 0.12893 -0.07803 0.076791 -0.064549 0.01667 0.069037 -0.026781 -0.010491 0.033675 0.46106
2042 0.1239 -0.047328 0.1095 -0.015195 0.031291 0.11439 0.0052979 -0.0095737 0.078133 0.45817
2043 0.08977 -0.094116 0.084334 -0.057531 0.033522 0.098941 0.00071659 0.018433 0.07628 0.47677
2044 0.091535 -0.051924 0.14648 -0.030948 0.027644 0.11557 0.018715 0.03793 0.12352 0.48146
2045 0.071971 -0.070491 0.11304 -0.050864 0.034985 0.093465 -0.011936 -0.017933 0.12758 0.43774
2046 0.055397 0.019791 0.1279 -0.043401 0.021137 0.075912 -0.0038074 0.00092397 0.1531 0.42261
2047 0.082152 0.076173 0.12498 -0.067247 0.020978 0.088418 0.0017712 -0.0026591 0.17505 0.40458
2048 0.033418 0.047805 0.1465 -0.042924 0.023369 0.052615 -0.0076901 -0.0047222 0.16267 0.40406
2049 0.095223 0.11548 0.13922 -0.02226 0.039511 0.064112 0.010249 0.023985 0.1684 0.40799
2050 0.074659 0.11988 0.09984 -0.049987 0.006232 0.066529 -0.010783 -0.0070184 0.13882 0.37813
2051 0.027204 0.098281 0.12912 -0.065383 0.0055634 0.039416 -0.0030041 -0.0056515 0.09745 0.33821
2052 0.04286 0.16483 0.12918 -0.047809 0.0059248 0.049443 0.0035945 0.0070555 0.076618 0.34851
2053 0.015465 0.089805 0.1321 -0.086256 0.015346 0.04187 -0.014557 -0.0074976 0.069655 0.35884
2054 0.044361 0.046597 0.16719 -0.033662 0.046698 0.049257 -0.011128 -0.0025907 0.050563 0.33315
2055 0.025556 -0.021211 0.1868 -0.049319 0.047129 0.057534 -0.0018895 -0.022294 0.0515 0.31767
2056 0.0022919 -0.037349 0.14777 -0.080575 0.0051703 0.024941 -0.019361 -0.029947 0.040808 0.26695
2057 0.049977 -0.017977 0.20175 -0.030542 0.024692 0.047708 0.0047178 -0.00478 0.067975 0.36608
2058 0.049283 -0.029235 0.18504 -0.053138 0.002923 0.035464 0.0016565 -0.012313 0.051683 0.29807
2059 0.023599 -0.025453 0.17618 -0.025244 0.0059444 0.026061 -0.017185 -0.024906 0.05914 0.3004
2060 0.038934 -0.0048609 0.21091 -0.030431 0.0071058 0.034758 0.0067438 0.0062208 0.079638 0.26438
2061 0.01909 -0.039319 0.1986 -0.032837 0.019507 0.024345 -0.0036775 -0.012822 0.10096 0.27568
2062 0.010375 0.00072319 0.18024 -0.035574 0.011259 0.036782 0.011831 0.0095746 0.136 0.2583
2063 0.0064807 0.041555 0.20787 0.0075299 0.01967 0.066009 0.02336 0.022092 0.17485 0.29357
2064 0.041366 0.11793 0.24207 0.060413 0.036201 0.046566 0.0068885 0.011688 0.17818 0.26429
2065 0.057902 0.15509 0.24099 0.092137 0.023133 0.013303 0.0063771 -0.0092847 0.13481 0.24037
2066 -0.0066927 0.16214 0.24089 0.044561 0.014614 0.0143 0.0057258 -0.0010277 0.097573 0.22478
2067 0.020373 0.16761 0.24154 0.065274 0.034175 0.042867 0.017554 0.011969 0.08245 0.2419
2068 -0.0034416 0.20086 0.22086 0.025108 0.014937 0.013764 -0.020627 -0.0066739 0.056078 0.20644
2069 0.0047139 0.25316 0.23711 0.025711 0.033548 0.02909 0.0052018 -0.014107 0.045315 0.22088
2070 0.0073594 0.23929 0.2542 -0.011595 0.06034 0.031247 0.0084004 -0.0037201 0.064193 0.24354
2071 0.001065 0.23429 0.22855 0.00088843 0.048121 0.010794 -0.0041309 -0.013743 0.04758 0.17288
2072 -0.012369 0.22888 0.21668 -0.023958 0.018922 -0.021139 -0.023082 -0.017656 0.011048 0.20028
2073 -0.011184 0.18692 0.24328 0.0097656 0.0085837 -0.0079519 -0.024014 -0.026579 0.020425 0.17262
2074 -0.0044884 0.16522 0.24519 -0.0091709 0.031495 0.020255 -0.010795 -0.013082 0.041083 0.19964
2075 -0.0086829 0.13218 0.26087 0.00085271 0.012406 -3.8089e-05 -0.0081163 -0.012296 0.02803 0.13961
2076 -0.0061273 0.098932 0.24609 0.094906 0.013168 0.0042088 -0.010418 -0.018019 0.024988 0.17411
2077 -0.012072 0.10331 0.24494 0.11309 0.014059 0.015846 -0.006559 -0.0081417 0.029566 0.15307
2078 -0.0031163 0.13922 0.24698 0.13825 -0.0032894 0.0059726 -0.01187 -0.019215 0.033953 0.16344
2079 -0.014131 0.18811 0.25011 0.17339 0.023442 0.0034295 0.0033684 -0.011068 0.035171 0.16324
2080 -0.031405 0.15501 0.23336 0.13776 0.013023 -0.0033635 -0.012383 -0.028081 0.036638 0.17062
2081 -0.0064997 0.27441 0.25064 0.10792 0.024895 0.018673 -0.0045543 0.008446 0.046446 0.1886
2082 -0.037454 0.29777 0.25473 0.10888 0.014476 0.0030703 -0.013636 -0.011787 0.014713 0.14749
2083 -0.0079986 0.34909 0.28533 0.11361 0.041457 -0.00068282 0.013553 -0.01814 0.030851 0.13512
2084 -0.036213 0.29046 0.25964 0.050405 0.012689 -0.013346 -0.021418 -0.022873 0.015848 0.11657
2085 -0.028708 0.34996 0.24644 0.074508 0.01177 -0.007549 -0.0068797 -0.020926 0.0048356 0.11669
2086 -0.048012 0.3352 0.25713 0.12535 0.030512 -0.014362 -0.005261 -0.017529 0.023893 0.098249
2087 -0.039116 0.33667 0.26462 0.19998 0.004823 0.0043448 -0.015312 -0.011673 0.011011 0.12138
2088 0.039449 0.2931 0.23631 0.21183 -0.0093957 -0.033158 -0.033824 -0.036986 0.0041481 0.094864
2089 0.20077 0.27926 0.27297 0.21306 0.023136 0.00079864 -0.007425 -0.011839 0.013986 0.11236
2090 0.16937 0.28749 0.26447 0.21465 0.026517 -0.00027445 -0.018736 -0.0094118 -0.0043068 0.12424
2091 0.082036 0.3899 0.30197 0.25348 0.0082085 -0.0070475 0.019032 -0.0022249 0.017371 0.10245
2092 0.0069013 0.37039 0.29804 0.23598 0.03548 -0.0026506 0.004821 0.014612 0.0099182 0.10501
2093 -0.020653 0.39667 0.27797 0.22404 0.035391 -0.0083037 0.0016896 0.005489 -0.0099443 0.057156
2094 -0.066648 0.42027 0.25266 0.22357 0.012643 -0.027697 -0.016492 -0.018814 -0.018867 0.072448
2095 -0.038362 0.47148 0.28109 0.21196 0.039494 -0.01986 0.017897 0.0012928 0.011001 0.065171
2096 -0.088647 0.4199 0.28247 0.26983 -0.0046446 -0.016273 0.0018156 -0.02891 -0.019292 0.059213
2097 -0.064311 0.36452 0.27176 0.30291 0.015737 -0.019386 -9.5744e-05 -0.0082434 -0.0090143 0.055285
2098 -0.091516 0.33975 0.2875 0.29173 0.029268 -0.018579 -0.0028271 0.0056435 -0.013667 0.065458
2099 -0.09454 0.38058 0.26396 0.25337 0.029159 -0.015862 -0.0065584 -0.01925 -0.023379 0.07953
2100 -0.060864 0.36625 0.28614 0.30355 0.0011709 -0.018315 -0.0097098 -0.023793 -0.018952 0.046912
2101 -0.055749 0.41977 0.30586 0.32271 0.058782 -0.024638 0.020629 0.031934 0.0068258 0.095465
2102 -0.086513 0.32761 0.26538 0.32511 0.023584 -0.033782 -0.0058824 0.0015112 -0.023477 0.055967
2103 -0.11012 0.36998 0.23469 0.29766 -0.000845 -0.027135 -0.018154 -0.013532 -0.030729 0.04177
2104 -0.087112 0.4378 0.2621 0.30884 0.020476 -0.030578 -0.026995 0.002555 -0.028192 0.022662
2105 -0.062737 0.45974 0.28668 0.361 0.0078378 -0.033621 0.0024535 0.012452 -0.019294 0.041564
2106 -0.098121 0.41684 0.25306 0.30427 0.0085291 -0.034124 -0.0043178 0.012289 -0.019867 0.037867
2107 -0.059266 0.41861 0.31646 0.32764 0.035761 -0.000547 0.0079909 0.027396 0.0039808 0.062349
2108 -0.06779 0.3546 0.24805 0.31739 0.027792 -0.02886 0.0046295 -0.0062673 -0.031482 0.017881
2109 -0.083755 0.31849 0.27902 0.3722 0.018403 -0.033213 -0.017092 0.0058796 -0.030664 0.033784
2110 -0.10093 0.26594 0.24141 0.35303 0.0010646 -0.049966 -0.0075232 -0.014543 -0.027757 0.0076662
2111 -0.11542 0.26382 0.21962 0.28339 0.004496 -0.036189 -0.0033345 -0.0014766 -0.031269 0.016089
2112 -0.068018 0.26915 0.22329 0.33179 0.023147 -0.019542 -0.0020258 -0.0097397 -0.011502 0.021691
2113 -0.085662 0.27604 0.2312 0.35806 0.028209 -0.020686 0.0012728 -0.0029628 -0.027784 0.016033
2114 -0.071677 0.26437 0.23025 0.36258 0.01889 -0.0091686 0.0065915 -0.0081658 -0.014767 0.010536
2115 -0.11258 0.23704 0.22158 0.36684 0.025212 -0.026132 0.01022 0.0085911 -0.029009 0.043268
2116 -0.11099 0.29961 0.19917 0.31382 0.0018029 -0.044285 -0.018111 -0.031092 -0.033262 -0.0051396
2117 -0.07526 0.4452 0.20418 0.33196 0.056104 -0.0078579 0.029787 0.0057949 -0.016704 0.019543
2118 -0.056285 0.44407 0.21191 0.26244 0.010826 -0.045851 -0.0084839 -0.0035482 -0.027577 -0.0020749
2119 -0.10653 0.39779 0.18182 0.25936 0.017447 -0.031134 0.0011348 -0.0087613 -0.043449 0.017187
2120 -0.091384 0.42693 0.19558 0.2429 0.025188 -0.043207 -0.0020666 -0.028394 -0.033232 -0.0091201
2121 -0.10672 0.38235 0.17438 0.22556 -0.0019802 -0.05602 -0.026758 -0.046767 -0.046384 0.0054922
2122 -0.089683 0.40824 0.19769 0.2352 0.011071 -0.044823 -0.0022392 0.0019895 -0.042886 -0.030615
2123 -0.096507 0.40278 0.18883 0.22034 -0.0084275 -0.057916 -0.011181 0.0038064 -0.032629 -0.007593
2124 0.056398 0.74973 0.34146 0.40723 0.15858 0.05727 0.097418 0.083193 0.11971 0.047879
2125 -0.10513 0.30514 0.15301 0.31629 0.0067553 -0.041693 -0.0011632 0.0057602 -0.029364 0.024202
2126 -0.12381 0.31448 0.13401 0.32569 -0.013713 -0.036026 -0.0024246 0.0096971 -0.033966 -0.0096059
2127 -0.060865 0.38479 0.18071 0.31723 0.009968 -0.035589 0.012744 -0.005216 -0.0095789 -0.013594
2128 -0.12264 0.33439 0.12074 0.29099 0.024609 -0.031302 -0.00020727 -0.001999 -0.026791 -0.0043612
2129 -0.093674 0.37117 0.14202 0.22103 -0.0018092 -0.058505 -0.020759 -0.037242 -0.043944 -0.033049
2130 -0.089278 0.48402 0.12747 0.24954 0.026712 -0.015608 0.0078301 -0.0093452 -0.016756 -0.0057164
2131 -0.088853 0.47524 0.1616 0.24126 0.010354 -0.056341 -0.0022713 0.0060017 -0.018079 -1.407e-05
2132 -0.098077 0.42404 0.11274 0.22628 -0.0028451 -0.053254 -0.0050226 -0.0013014 -0.040851 -0.049092
2133 -0.083772 0.41014 0.11834 0.19217 0.0013063 -0.040947 -0.006194 -0.0063945 -0.029424 -0.038369
2134 -0.1069 0.36464 0.11177 0.18921 0.0065477 -0.05269 -0.0033353 -0.0056576 -0.048006 -0.038787
2135 -0.093121 0.31719 0.11775 0.21975 0.025979 -0.035084 0.0083634 0.017389 -0.017039 -0.0083246
2136 -0.089525 0.24867 0.099953 0.21868 0.02779 -0.041837 -0.006718 -0.017434 -0.034811 -0.042982
2137 -0.06547 0.28063 0.13158 0.19223 0.026182 -0.02402 0.013181 -0.0060268 -0.023414 -0.02969
2138 -0.10613 0.24052 0.084706 0.19791 0.015713 -0.034993 -0.0062307 0.0020701 -0.021566 -0.028437
2139 -0.10041 0.29569 0.10956 0.19788 0.028355 -0.027626 0.007578 0.004217 -0.021569 -0.027025
2140 -0.13701 0.25814 0.090139 0.16937 0.0098659 -0.034699 -0.0015833 -0.012416 -0.033171 -0.055563
2141 -0.11634 0.26741 0.076546 0.18637 0.018277 -0.062692 -0.015445 -0.0014091 -0.0088838 -0.0537
2142 -0.093252 0.3562 0.085292 0.18203 0.030209 -0.033155 0.006824 0.010308 -0.00033628 -0.047738
2143 -0.098966 0.39031 0.065819 0.15962 -0.00048992 -0.045048 -0.017057 -0.0070653 -0.0012788 -0.057286
2144 -0.14305 0.34476 0.057475 0.15314 0.0013815 -0.071281 -0.0077187 -0.043268 -0.022121 -0.065243
2145 -0.13768 0.37599 0.039492 0.14288 0.014793 -0.055684 -0.02679 -0.023571 0.00067626 -0.082091
2146 -0.08193 0.40621 0.10223 0.18624 0.017684 -0.035668 0.0027886 -0.0087546 0.0093038 -0.045679
2147 -0.12526 0.34802 0.057275 0.13019 0.0061856 -0.051331 -0.0068527 -0.0095977 -0.027739 -0.029456
2148 -0.11932 0.26195 0.061742 0.15716 0.039547 -0.036554 -0.012264 -0.023161 -0.017521 -0.033044
2149 -0.13005 0.28318 0.071968 0.1204 0.030068 -0.038497 0.0015346 -0.012584 -0.042544 -0.045121
2150 -0.11438 0.23676 0.065165 0.10489 -0.0020003 -0.03462 -0.0098067 -0.018657 -0.038666 -0.046019
2151 -0.12764 0.1844 0.051031 0.12455 0.011291 -0.060123 -0.0074781 -0.02682 -0.046799 -0.074327
2152 -0.11908 0.17994 0.040418 0.11721 0.0081825 -0.052646 -0.031799 -0.033223 -0.057221 -0.080944
2153 -0.11704 0.26647 0.059664 0.13225 -0.0041862 -0.036279 -0.021281 -0.015256 -0.034324 -0.062272
2154 -0.13357 0.22856 0.019681 0.11161 0.011565 -0.066422 -0.022362 -0.016719 -0.060066 -0.0686
2155 -0.134 0.26447 0.041987 0.081308 0.015657 -0.037695 -0.016523 0.0060677 -0.041579 -0.036637
2156 -0.1215 0.24793 0.036044 0.11787 0.020738 -0.046268 -0.0095948 0.00051457 -0.037631 -0.058285
2157 -0.13966 0.23339 0.024781 0.090275 -0.0022906 -0.051792 -0.021096 -0.038099 -0.053404 -0.088452
2158 -0.13459 0.30362 0.028937 0.078689 0.013481 -0.043565 -0.019087 -0.0096616 -0.055416 -0.06749
2159 -0.13194 0.38114 0.012364 0.11337 0.017082 -0.039348 -0.0038388 -0.011705 -0.040879 -0.043318
2160 -0.082012 0.39941 0.05038 0.089756 0.036303 -0.039331 -0.0094001 0.0018222 -0.037731 -0.044045
2161 -0.14848 0.29267 0.010077 0.09427 0.028725 -0.054734 0.0021885 -0.017921 -0.030634 -0.076413
2162 -0.14573 0.21356 0.017053 0.088933 0.013836 -0.043307 -0.0057128 -0.028864 -0.040096 -0.076161
2163 -0.10427 0.25599 0.04025 0.13246 0.022058 -0.04853 -0.0048241 -0.004337 -0.038379 -0.064768
2164 -0.13812 0.22155 0.0072163 0.08486 0.00079899 -0.063543 -0.0065855 0.0061299 -0.046151 -0.087276
2165 -0.11076 0.20235 0.029883 0.095544 0.03212 -0.041486 -0.0090968 0.022457 -0.019154 -0.037734
2166 -0.11473 0.23219 0.0086994 0.065217 -0.013448 -0.035499 0.0035118 0.0071937 -0.037376 -0.053031
2167 -0.1105 0.17419 0.042546 0.11046 0.045163 -0.032052 0.0054805 0.014881 -0.015399 -0.032319
2168 -0.14109 0.18869 0.0022425 0.040795 -0.0013155 -0.048316 0.0025992 0.0016775 -0.041001 -0.073726
2169 -0.12542 0.20841 0.0095491 0.077488 0.015706 -0.023889 -0.011782 0.014484 -0.031353 -0.071684
2170 -0.13832 0.27572 0.0021856 0.059442 0.022707 -0.039172 -0.0013235 -0.0088586 -0.036596 -0.047262
2171 -0.1241 0.20775 0.018182 0.073585 0.00061863 -0.015945 -0.016455 -0.0094817 -0.037148 -0.028919
2172 -0.11285 0.20533 0.0033687 0.062149 0.00772 -0.037828 0.0074238 -0.021645 -0.0047909 -0.061167
2173 -0.14416 0.20179 -0.0063747 0.038222 0.0048514 -0.016781 0.021302 -0.0031979 0.033627 -0.058505
2174 -0.10987 0.19299 0.0079418 0.029906 0.0054428 -0.037244 0.0016611 0.003859 0.038624 -0.077272
2175 -0.12283 0.22471 -0.0094216 0.03678 0.00081414 -0.039107 -0.0044602 -0.0015741 0.029872 -0.08324
2176 -0.11273 0.16428 0.015865 0.050643 0.021206 -0.03516 0.0021184 -0.012177 0.049289 -0.062397
2177 -0.14405 0.13159 -0.017869 0.057087 -0.0083731 -0.047083 -0.0008429 -0.01284 0.027797 -0.043965
2178 -0.1281 0.14687 -0.022572 0.04152 0.0065883 -0.042336 0.0024358 -0.013453 -0.0060059 -0.065923
2179 -0.10575 0.1788 0.0034645 0.049974 -0.0050104 -0.03053 -0.00087558 -0.010536 -0.023588 -0.06652
2180 -0.15202 0.11746 -0.012239 0.071527 -0.022719 -0.044573 -0.016037 -0.025529 -0.028421 -0.078078
2181 -0.12608 0.14841 -0.019232 0.028051 -0.0069376 -0.052096 0.0017517 -0.010553 -0.019143 -0.036266
2182 -0.1207 0.14588 -0.0013958 0.034715 0.0033938 -0.053539 0.0050504 -0.031066 -0.015096 -0.11608
2183 -0.14401 0.11954 -0.015229 0.012458 -0.013435 -0.071412 -0.013041 -0.033189 -0.047418 -0.093461
2184 -0.11227 0.16945 0.0046973 0.020762 0.0094865 -0.057455 -0.020632 -0.024832 -0.035661 -0.080538
2185 -0.094374 0.17882 0.023554 0.061675 0.019398 -0.026288 0.0044764 0.012995 -0.00060331 -0.0072761
2186 -0.13961 0.17098 -0.01383 0.019619 0.020579 -0.066041 -0.019225 -0.019308 -0.042526 -0.065164
2187 -0.12983 0.11282 -0.029213 -0.00063762 -0.025169 -0.057194 -0.021426 -0.029211 -0.039878 -0.030551
2188 -0.12369 0.151 -0.014377 0.0076159 -0.002388 -0.045547 -0.016588 -0.032114 -0.031291 -0.087979
2189 -0.14323 0.12527 -0.03887 0.04343 0.012973 -0.05283 -0.00068897 -0.0067973 -0.035883 -0.068337
2190 -0.12322 0.12405 -0.020883 0.025093 0.0005548 -0.048834 -0.02511 -0.0392 -0.039636 -0.089334
2191 -0.14246 0.055966 -0.024207 0.011207 -0.013074 -0.048367 -0.011332 -0.043433 -0.034158 -0.039442
2192 -0.12688 0.073088 -0.03235 0.0195 0.018798 -0.04045 -0.008793 0.014253 -0.015671 -0.04154
2193 -0.12983 0.12312 -0.038694 -0.016396 -0.013011 -0.059983 -0.031584 -0.03143 -0.029363 -0.058547
2194 -0.15877 0.070322 -0.042087 -0.032783 -0.03453 -0.071536 -0.027846 -0.028503 -0.043906 -0.11446
2195 -0.15282 0.076054 -0.065221 -0.016849 -0.027778 -0.079249 -0.033637 -0.017896 -0.059728 -0.096162
2196 -0.11394 0.089776 -0.052484 0.013324 -0.0070569 -0.060262 -0.010668 0.0069312 -0.031571 -0.08041
2197 -0.10635 0.057538 -0.023288 -0.017192 -0.012276 -0.048615 -0.01003 -0.022712 -0.047673 -0.096478
2198 -0.12399 0.062001 -0.027731 0.0094416 0.012586 -0.055868 0.005229 0.001835 -0.023806 -0.082815
2199 -0.094966 0.10155 -0.034975 0.011605 0.018487 -0.037761 0.0074076 0.0039619 -0.010658 -0.065423
2200 -0.12484 0.1016 -0.039358 -0.0046112 -0.010071 -0.046914 -0.028164 -0.020301 -0.010361 -0.079751
2201 -0.10101 0.087157 -0.017271 0.021172 0.03224 -0.042088 -0.005835 -0.013494 0.023177 -0.060228
2202 -0.11671 0.057699 -0.034375 0.0092359 0.0089713 -0.033651 -0.0023264 -0.015897 0.024764 -0.075706
2203 -0.12417 0.039131 -0.046668 -0.0024305 0.010273 -0.059354 -0.012758 -0.0058204 0.021812 -0.087963
2204 -0.094049 0.026953 -0.032832 0.009723 0.010664 -0.042747 -0.0052791 0.00042647 0.040779 -0.079801
2205 -0.11468 0.091945 -0.010205 0.018627 0.018405 -0.03569 0.0067796 -0.013427 0.047027 -0.065559
2206 -0.11645 0.037217 -0.035739 0.03338 0.016607 -0.053183 0.0016183 0.0007703 0.047314 -0.069586
2207 -0.10787 0.042699 -0.028892 0.026254 0.014998 -0.048706 -0.011583 -0.0027028 0.020022 -0.080914
2208 -0.1242 0.055211 -0.062566 -0.025673 -0.0010804 -0.053019 -0.0052544 -0.012106 0.0016994 -0.093982
2209 -0.11192 0.030353 -0.031509 -0.019549 0.008371 -0.048232 -0.0099758 -0.006099 0.018717 -0.084879
2210 -0.11487 0.056785 -0.055002 0.0052845 -0.0084777 -0.066135 -0.020187 -0.022632 -0.0043255 -0.10707
2211 -0.18036 -0.022963 -0.087566 -0.029112 -0.013636 -0.070098 -0.016178 -0.035185 -0.011498 -0.11613
2212 -0.16015 0.037969 -0.028139 -0.0088984 -0.015235 -0.057832 0.0043102 -0.013908 0.049359 -0.098612
2213 -0.11523 0.034431 -0.025273 -0.0086148 0.016366 -0.036885 -0.0067511 -0.013921 0.059587 -0.0923
2214 -0.097923 0.072363 0.0072537 0.00011873 0.021278 -0.043478 0.0061575 0.014296 0.11882 -0.059397
2215 -0.14237 0.0043952 -0.04556 -0.032088 -0.022391 -0.058261 -0.0088138 -0.020727 0.11259 -0.073165
2216 -0.12648 0.014917 -0.036553 -0.014424 0.0061506 -0.051784 -0.012735 -0.016131 0.10623 -0.085543
2217 -0.15938 -0.017231 -0.057197 -0.036981 -0.022418 -0.056367 -0.029766 -0.024494 0.085107 -0.11174
2218 -0.14303 -0.0031787 -0.05528 -0.035057 0.0057634 -0.03834 0.011042 0.0011533 0.1142 -0.082268
2219 -0.11846 0.026143 -0.040784 -0.026973 0.0019447 -0.056423 -0.0025492 -0.02599 0.084842 -0.12279
2220 -0.09954 0.027885 -0.030887 -0.026 0.0042361 -0.040826 0.0032495 0.023867 0.07717 -0.072733
2221 -0.096404 0.012657 -0.03614 -0.035656 0.024667 -0.034109 -0.0066318 0.006754 0.046287 -0.083771
2222 -0.14187 -0.010411 -0.046054 -0.032173 -0.0077711 -0.061932 -0.0089432 -0.015949 0.027795 -0.097108
2223 -0.12243 -0.014828 -0.058817 -0.020979 -0.0055498 -0.060266 -0.017725 -0.033572 0.031972 -0.10879
2224 -0.11641 0.021664 -0.053411 -0.011806 0.0094416 -0.049159 -0.00030585 -0.021045 0.02141 -0.087244
2225 -0.13486 -0.054224 -0.068864 -0.039442 -0.011097 -0.053372 -0.0086572 -0.0074083 0.035317 -0.1175
2226 -0.12828 -0.0090124 -0.019478 -0.040228 0.023214 -0.016515 0.016201 0.020419 0.11174 -0.073159
2227 -0.10426 -0.03434 -0.038871 -0.036735 -0.0052343 -0.039588 0.00092013 0.010946 0.11741 -0.083457
2228 -0.11755 0.0035817 -0.042885 -0.034391 -0.0047229 -0.045981 -0.0082712 -0.0035276 0.12166 -0.11148
2229 -0.12375 -0.028916 -0.055518 -0.039598 -0.0033215 -0.046664 -0.00077255 -0.019671 0.1347 -0.087462
2230 -0.11936 -0.033184 -0.069632 -0.035244 -0.0056001 -0.039727 -0.010664 0.010616 0.13899 -0.081039
2231 -0.1021 -0.039022 -0.034825 -0.051061 -0.0060987 0.0031097 -0.0098552 -0.018087 0.134 -0.078467
2232 -0.012124 -0.06417 -0.058378 -0.031807 0.023123 0.037267 0.0060734 -0.02098 0.14224 -0.069255
2233 -0.022408 -0.032928 -0.069452 -0.041063 0.009354 0.046504 -0.0027679 -0.020723 0.11506 -0.093902
2234 -0.028172 -0.046006 -0.048625 -0.03589 -0.0057446 0.05713 0.0012908 -0.0070461 0.10661 -0.07156
2235 -0.028647 -0.057804 -0.048179 -0.032506 -0.022033 0.047927 0.013209 0.013461 0.086602 -0.055518
2236 -0.049801 -0.025622 -0.055902 -0.059363 -0.011002 0.045224 -0.0094319 -0.010622 0.0833 -0.10106
2237 -0.078046 -0.0518 -0.040096 -0.031679 0.00084951 0.0066812 -0.0031233 0.0014146 0.078157 -0.066573
2238 -0.05637 -0.033928 -0.047849 -0.042586 -0.021369 -0.0021819 0.073965 -0.014148 0.069945 -0.10291
2239 -0.043415 -0.023836 -0.055703 -0.024412 -0.0047977 0.044935 0.17129 -0.019282 0.073122 -0.092538
2240 0.022981 -0.054684 -0.071106 -0.036458 -0.0080164 0.013172 0.083523 -0.038145 0.10734 -0.064136
2241 0.031326 -0.089262 -0.04828 -0.067055 0.011555 -0.0040612 0.033121 -0.018188 0.15383 -0.038863
2242 0.065822 -0.01617 -0.039103 -0.051991 -0.0046936 0.0097557 0.01889 0.0012792 0.20305 -0.029991
2243 0.052277 -0.018478 -0.047656 -0.031728 0.029238 0.022703 0.015849 -0.010284 0.21 -0.034289
2244 0.023873 -0.058126 -0.06483 -0.039134 0.039159 -0.0079805 0.010687 -0.00090695 0.20558 -0.050476
2245 -0.021462 -0.073564 -0.070403 -0.051161 0.0065505 -0.00030354 0.002716 -0.00496 0.23534 -0.039714
2246 -0.028376 -0.016562 -0.052447 -0.045187 0.0050119 0.010403 -0.00037532 -0.020823 0.18756 -0.079762
2247 -0.03535 -0.03792 -0.04762 -0.038324 0.016303 0.08102 0.0052033 0.019764 0.14182 -0.066129
2248 0.054415 -0.023178 -0.042964 -0.04617 0.017505 0.069467 -0.010398 -0.0011393 0.12054 -0.053877
2249 0.069761 -0.058495 -0.078227 -0.056196 -0.007254 0.081454 -0.016069 -0.010642 0.078407 -0.067364
2250 0.057276 -0.070423 -0.067831 -0.038513 0.026177 0.074441 -0.016191 -0.0039255 0.077325 -0.057902
2251 0.083852 0.0020986 -0.052634 -0.052749 0.030179 0.10271 0.004968 0.035111 0.1072 -0.04883
2252 0.043327 -0.049489 -0.046817 -0.034416 0.0223 0.11147 -0.013293 -0.013542 0.06843 -0.050407
2253 -0.0055572 -0.050737 -0.032821 -0.036632 0.029902 0.084192 -0.0004647 0.024955 0.084977 -0.054325
2254 0.0064983 -0.050765 -0.036134 -0.059729 -0.0045671 0.057139 -0.00026604 -0.0097678 0.078575 -0.051683
2255 -0.012376 -0.050343 -0.055148 -0.029435 0.022314 0.038766 0.0039826 -0.022361 0.14046 -0.07299
2256 -0.016171 -0.0064712 -0.044261 -0.044951 -0.0026543 0.030332 0.0074313 -0.007364 0.18082 -0.070698
2257 -0.037715 -0.050399 -0.053565 -0.038768 0.035247 0.037729 -0.0070001 -0.00048706 0.19316 -0.069895
2258 -0.0655 -0.086887 -0.064428 -0.044014 0.016378 0.0067363 -0.015431 -0.03467 0.2132 -0.080953
2259 -0.010994 -0.086555 -0.072492 -0.046161 0.0016198 0.031043 -0.020963 -0.00044323 0.21028 -0.092051
2260 0.088282 -0.037263 -0.062875 -0.031977 0.0052812 0.02893 0.010496 0.014204 0.23461 -0.080478
2261 0.082087 -0.046441 -0.063959 -0.040864 0.0087526 0.034567 -0.0038654 -0.017879 0.21635 -0.085256
2262 0.12425 -0.029669 -0.063592 -0.03738 0.011694 0.10106 0.0092832 0.0052375 0.192 -0.066584
2263 0.076458 -0.090137 -0.074735 -0.057306 -0.0034547 0.11144 -0.013488 -0.0070956 0.14806 -0.069711
2264 0.057644 -0.063325 -0.066559 -0.069283 -0.019383 0.11264 -0.0081294 0.026121 0.11888 -0.076529
2265 0.070639 -0.022053 -0.060042 -0.035839 0.022278 0.14745 0.0048192 0.0049183 0.097438 -0.057057
2266 0.022705 -0.079871 -0.070536 -0.062976 -0.020101 0.13148 -0.012282 -0.0094548 0.073395 -0.076954
2267 0.06957 -0.035369 -0.055029 -0.053052 -0.0043592 0.14621 -0.0081634 0.027362 0.093153 -0.092082
2268 0.13572 -0.051957 -0.063143 -0.084009 0.010222 0.13265 -0.0092248 -0.009961 0.07367 -0.083719
2269 0.14944 -0.047955 -0.046856 -0.033295 0.028104 0.14629 -0.015716 0.043686 0.083008 -0.048227
2270 0.16774 -0.10421 -0.06775 -0.062641 0.021185 0.1553 0.011733 0.019173 0.11423 -0.062485
2271 0.17299 -0.061901 -0.044033 -0.046978 0.014366 0.17029 -0.00074881 0.03337 0.17935 -0.040112
2272 0.15253 -0.045899 -0.031717 -0.041094 0.050668 0.17538 0.01725 0.037067 0.23013 -0.02452
2273 0.13669 -0.064987 -0.02425 -0.022771 0.027349 0.16184 0.0036785 0.018474 0.25293 -0.033518
2274 0.13717 -0.049624 -0.034433 -0.027787 -0.0019895 0.19227 0.019847 0.03692 0.26167 -0.064655
2275 0.12862 -0.021702 -0.052197 -0.058244 0.027882 0.17313 0.0095358 0.028507 0.25952 -0.033713
2276 0.13942 -0.07685 -0.0665 -0.0659 0.017553 0.15472 -0.010256 0.022814 0.23846 -0.0638
2277 0.16957 -0.096518 -0.054684 -0.056856 -0.0066454 0.18101 0.0069232 0.034511 0.19703 -0.070678
2278 0.19052 -0.072106 -0.069927 -0.067243 0.014066 0.17473 -0.017058 0.014248 0.17524 -0.053366
2279 0.17969 -0.072964 -0.051671 -0.078259 0.0092173 0.18578 -0.0030395 0.0066051 0.15228 -0.065053
2280 0.16722 -0.093222 -0.050214 -0.049466 0.036139 0.17566 -0.023681 -0.012318 0.09967 -0.084041
2281 0.1554 -0.06238 -0.063368 -0.080142 -0.0011199 0.20513 -0.0040122 -0.00060111 0.087958 -0.045219
2282 0.19124 -0.077528 -0.018171 -0.046469 0.046521 0.21757 -0.0020535 0.020436 0.12278 -0.026936
2283 0.16842 -0.049886 -0.065195 -0.063235 0.019743 0.19762 -0.0039449 0.018013 0.10241 -0.063064
2284 0.23491 -0.057584 -0.057608 -0.026831 0.043664 0.21312 0.0048838 0.0152 0.12148 -0.079242
2285 0.16798 -0.099412 -0.061181 -0.041348 0.023966 0.20662 -0.0026576 0.021757 0.10258 -0.042099
2286 0.15061 -0.10179 -0.073995 -0.086594 0.014247 0.22393 -0.018759 0.011963 0.14221 -0.068037
2287 0.10816 -0.060378 -0.060148 -0.067821 0.00095836 0.22754 0.01932 0.04347 0.20812 -0.056384
2288 0.12339 -0.051786 -0.037702 -0.045257 0.0051397 0.24528 -0.0065116 0.012587 0.23513 -0.050792
2289 0.089192 -0.063404 -0.051635 -0.055274 0.0063611 0.21253 -0.018963 0.012554 0.25499 -0.04639
2290 0.083658 -0.11509 -0.092819 -0.05913 0.0045125 0.20034 -0.035984 -0.012419 0.21405 -0.065877
2291 0.19012 -0.05014 -0.045272 -0.037307 0.018684 0.22899 0.011994 0.015428 0.25591 -0.042035
2292 0.25064 -0.072678 -0.019066 -0.028063 0.018675 0.24635 0.011663 0.023525 0.25085 -0.049333
2293 0.22989 -0.073496 -0.0092191 -0.055279 0.026757 0.25572 0.010642 0.041012 0.25065 -0.07334
2294 0.21698 -0.038194 -0.024543 -0.042496 0.038488 0.28211 0.0085104 0.024179 0.27683 -0.054818
2295 0.22156 -0.072222 -0.038806 -0.055632 0.029319 0.27816 0.010539 0.044786 0.27636 -0.045265
2296 0.21143 -0.11205 -0.054039 -0.055579 0.010741 0.24912 -0.0077023 0.015813 0.26279 -0.047713
2297 0.22875 -0.051468 -0.028893 -0.067635 0.0063821 0.26781 0.0034864 0.01577 0.28215 -0.062041
2298 0.20752 -0.074096 -0.059426 -0.030332 0.012794 0.245 0.007385 0.022676 0.30549 -0.048008
2299 0.22516 -0.10087 -0.02797 -0.072208 0.020555 0.27779 0.0067837 0.025613 0.25863 -0.042146
2300 0.2974 -0.097291 -0.0098632 -0.038124 0.020086 0.27954 0.027742 0.05177 0.29584 -0.038864
2301 0.21812 -0.073149 -0.039257 -0.047751 0.044568 0.26307 -0.006029 0.025167 0.25543 -0.049741
2302 0.207 -0.063207 -0.0060401 -0.035827 0.028709 0.30198 0.0052097 0.058474 0.29963 -0.030679
2303 0.12181 -0.089655 -0.020874 -0.045244 -0.0018896 0.26992 -0.0066617 0.027301 0.27245 -0.066546
2304 0.10737 -0.087803 -0.039927 -0.07432 0.0088418 0.26199 -0.012233 0.038888 0.25549 -0.053744
2305 0.088431 -0.087681 -0.03169 -0.043867 0.027833 0.29949 0.0037657 0.026375 0.31202 -0.048672
2306 0.11329 -0.087499 -0.032644 -0.038163 0.025195 0.28144 0.0060943 0.014152 0.33966 0.071451
2307 0.086002 -0.122 -0.027697 -0.038389 0.010196 0.29388 -0.008517 0.032369 0.30665 0.098153
2308 0.13149 -0.022295 -0.014271 0.062634 0.057497 0.35138 0.0035916 0.054296 0.32338 0.15869
2309 0.12107 -0.049113 -0.031784 0.063278 0.0075987 0.3464 0.0073003 0.034782 0.2852 0.054968
2310 0.10431 -0.098791 -0.016948 0.025431 0.03559 0.32749 0.013769 0.033389 0.29437 -0.04534
2311 0.065974 -0.10799 -0.057381 -0.041855 0.026921 0.27275 -0.0023424 0.020306 0.27298 -0.047708
2312 0.087649 -0.085327 -0.044225 -0.024432 0.032473 0.24599 -0.013804 0.035023 0.26949 -0.010625
2313 0.064745 -0.082065 -0.044878 -0.045018 0.0090942 0.21656 0.015965 0.0475 0.28642 -0.056063
2314 0.089631 -0.10039 -0.059902 -0.044774 0.0026855 0.19281 -0.0054664 0.041377 0.27513 -0.06513
2315 0.060336 -0.096601 -0.054085 -0.037431 0.012437 0.19318 -0.00034774 0.032364 0.31065 -0.041668
2316 0.12682 -0.075689 -0.036398 -0.050427 0.032458 0.23007 0.031181 0.069191 0.37048 -0.059446
2317 0.074387 -0.062647 -0.049732 -0.045774 0.03164 0.21462 -0.01843 0.025658 0.31742 -0.027583
2318 0.060963 -0.10267 -0.022755 -0.04803 0.035201 0.22231 0.0065682 0.021115 0.32807 -0.036981
2319 0.057868 -0.10397 -0.030619 -0.057417 0.027072 0.20753 -0.0089931 0.025932 0.27801 0.11173
2320 0.034614 -0.11875 -0.070272 -0.082243 0.0001238 0.21163 -0.012444 0.0065886 0.27295 0.17178
2321 0.049359 -0.076239 -0.045186 -0.053099 0.041565 0.25091 0.0099942 0.035975 0.27129 0.20792
2322 0.056185 -0.053537 -0.032369 -0.019066 0.026237 0.24399 0.0061929 0.040922 0.27525 0.21622
2323 0.01248 -0.088075 -0.040403 -0.056882 0.00059793 0.24662 -0.013858 0.025219 0.27733 0.22676
2324 0.021846 -0.067813 -0.022246 -0.038279 0.054999 0.23059 -0.0030198 0.018366 0.28574 0.21358
2325 0.058041 -0.0741 0.01211 -0.052155 0.040431 0.24212 0.014839 0.019763 0.31832 0.29881
2326 0.035197 -0.1217 -0.023053 -0.048112 0.026162 0.23851 0.0050775 0.04886 0.34394 0.33254
2327 0.030153 -0.088726 -0.019386 -0.048608 0.042963 0.24472 0.010796 0.044317 0.34229 0.29691
2328 0.063488 -0.071434 0.0070101 -0.042304 0.054715 0.23893 0.0050548 0.019294 0.32192 0.3565
2329 0.019804 -0.10732 -0.015313 -0.039291 0.017906 0.22932 0.014114 0.040691 0.32223 0.34132
2330 0.0028692 -0.10712 -0.043267 -0.074147 0.025618 0.224 -0.0058178 0.011818 0.25414 0.39715
2331 0.0037447 -0.11779 -0.0346 -0.064854 0.020789 0.2269 -0.0034292 0.011785 0.25967 0.40616
2332 0.01313 -0.10108 -0.017944 -0.05006 0.03591 0.23053 0.012019 0.034722 0.24702 0.40753
2333 0.0033958 -0.11107 -0.052197 -0.076907 0.021742 0.2187 -0.0076919 0.0022984 0.20241 0.41805
2334 -0.0095787 -0.11687 -0.037371 -0.049683 0.039033 0.22746 -0.010763 0.0088254 0.19822 0.44395
2335 0.053787 -0.10031 -0.033544 -0.053829 0.030054 0.23717 0.0019555 0.041602 0.23039 0.4496
2336 0.065402 -0.12154 -0.025378 -0.040976 0.036246 0.21026 0.0098741 0.0037992 0.22869 0.45108
2337 0.11867 -0.095256 -0.046731 -0.066372 0.043497 0.21936 0.0020228 0.012366 0.20054 0.48527
2338 0.11058 -0.085804 -0.032574 -0.037099 0.078999 0.24095 0.013061 0.027363 0.24085 0.49677
2339 0.14838 -0.069072 -0.013378 -0.023135 0.06359 0.23572 0.01477 0.0097899 0.24019 0.5383
2340 0.19185 -0.09514 -0.014291 -0.044992 0.064081 0.22508 0.0040288 0.0076268 0.23265 0.52058
2341 0.18049 -0.14579 -0.030525 -0.077578 0.022853 0.20091 -0.023963 -0.0072162 0.24617 0.49908
2342 0.074996 -0.1384 -0.048358 -0.056115 0.035394 0.20521 -0.010244 0.030151 0.25636 0.53072
2343 0.038641 -0.14613 -0.063342 -0.075381 0.012535 0.20633 -0.0019352 0.015098 0.25934 0.51461
2344 0.0035967 -0.13965 -0.042825 -0.041927 0.051377 0.20859 0.014473 0.0022445 0.24225 0.55373
2345 0.026612 -0.11453 -0.043429 -0.048054 0.037048 0.20846 0.014772 -0.0012486 0.19164 0.57715
2346 0.088488 -0.10286 -0.043672 -0.06284 0.05655 0.19958 0.0017007 0.0078983 0.16921 0.54838
2347 0.17438 -0.10126 -0.062146 -0.063387 0.038031 0.20724 -0.019221 -0.0083848 0.16294 0.56281
2348 0.25374 -0.098084 -0.042479 -0.075373 0.039852 0.19831 0.0018481 -0.0010178 0.16534 0.61412
2349 0.25923 -0.080942 -0.062132 -0.05545 0.047394 0.20447 0.0038667 0.014559 0.16163 0.62767
2350 0.29323 -0.13399 -0.058436 -0.046666 0.051315 0.19952 0.0049354 0.027296 0.14988 0.61726
2351 0.32351 -0.070827 -0.018029 -0.023802 0.057526 0.21305 0.023654 0.054693 0.16212 0.61275
2352 0.26004 -0.12301 -0.061103 -0.040879 0.037318 0.16621 -0.0087873 0.01276 0.14771 0.5915
2353 0.23781 -0.10554 -0.024376 -0.050695 0.044339 0.20851 0.0051814 0.020427 0.15274 0.67575
2354 0.15595 -0.10009 -0.04124 -0.033382 0.068651 0.1999 0.01471 0.032574 0.1553 0.66626
2355 0.088628 -0.15786 -0.063463 -0.055128 0.022182 0.17508 -0.020541 -0.0072494 0.11267 0.64768
2356 0.15436 -0.1184 -0.050627 -0.070825 0.048163 0.19353 -0.0024627 0.012317 0.13447 0.69772
2357 0.29848 -0.11026 -0.03205 -0.044201 0.041105 0.20144 0.000286 0.017764 0.12485 0.67523
2358 0.31932 -0.10295 -0.018403 -0.053197 0.050486 0.18822 -0.00056534 0.0024913 0.12968 0.68374
2359 0.39214 -0.093561 -0.061107 -0.081444 0.040768 0.18812 0.0099033 0.0097082 0.11664 0.68232
2360 0.38232 -0.083479 -0.06012 -0.09224 0.011169 0.16363 -0.004968 -0.0074149 0.098621 0.63875
2361 0.43326 -0.054247 -0.033214 -0.057747 0.05993 0.15663 -0.0043794 -0.003238 0.11126 0.67657
2362 0.43696 -0.012565 -0.050257 -0.027933 0.057192 0.18911 0.010999 0.032839 0.12015 0.71388
2363 0.45583 0.058527 -0.035211 -0.04019 0.077533 0.17209 0.013608 0.032656 0.12567 0.70306
2364 0.42205 -0.00050095 -0.028644 -0.065996 0.059144 0.14429 -0.013983 -0.011007 0.076671 0.65118
2365 0.41078 -0.021019 -0.044858 -0.063152 0.030466 0.14843 0.0028453 0.0072797 0.093889 0.67261
2366 0.52436 -0.055027 -0.045951 -0.077789 0.041907 0.15175 0.0027039 0.012927 0.10296 0.68109
2367 0.4896 -0.043065 -0.040195 -0.069325 0.021179 0.14492 -0.015637 -0.013466 0.083414 0.67514
2368 0.53519 -0.065633 -0.010038 -0.035232 0.06459 0.1516 0.011581 0.01141 0.086491 0.69485
2369 0.49646 -0.051061 -0.0085315 -0.053948 0.048441 0.137 0.0058899 0.025417 0.092799 0.66522
2370 0.5249 -0.069819 -0.012085 -0.055095 0.039223 0.12306 0.0068186 0.0098443 0.096206 0.67557
2371 0.51617 -0.095757 -0.022828 -0.043521 0.057364 0.11719 -0.020393 0.012831 0.058814 0.65762
2372 0.4918 -0.1028 -0.052662 -0.066617 0.028825 0.11704 -0.0013641 0.0024681 0.075251 0.62615
2373 0.56843 -0.071673 -0.0027653 -0.036644 0.057557 0.13744 0.0054046 0.012815 0.071689 0.68938
2374 0.55008 -0.095711 -0.062759 -0.03945 0.034558 0.12977 -0.013867 0.0038519 0.061216 0.70499
2375 0.57678 -0.056939 -0.022452 -0.032467 0.0582 0.12377 -0.026018 0.012439 0.049264 0.69294
2376 0.57899 -0.010716 -0.045696 -0.043463 0.050461 0.12601 -0.013949 0.023066 0.047001 0.67243
2377 0.66478 0.040246 -0.022269 -0.0533 0.053202 0.12075 -0.0057908 0.012823 0.056869 0.59669
2378 0.60144 0.092178 -0.036143 -0.056666 0.056874 0.092015 -0.0012221 0.01398 0.052086 0.51149
2379 0.58956 0.09739 -0.030336 -0.037482 0.041335 0.083592 -0.0055135 0.019287 0.051524 0.50349
2380 0.552 0.14389 -0.046449 -0.031259 0.016916 0.079589 -0.029465 -0.010697 0.022821 0.48577
2381 0.53432 0.10354 -0.041603 -0.058445 0.011848 0.074006 -0.031356 -0.0129 0.016469 0.48588
2382 0.58116 0.12237 -0.036186 -0.028912 0.027969 0.093583 -0.0025275 0.023837 0.039506 0.50088
2383 0.50111 -0.016792 -0.05699 -0.046478 0.014161 0.07875 -0.0095788 0.0065442 0.028374 0.4373
2384 0.57684 -0.01759 -0.048883 -0.034585 0.047432 0.081147 -0.01992 0.014231 -0.00091863 0.44797
2385 0.61064 0.018152 -0.050067 -0.031031 0.042973 0.040834 -0.038752 -0.020842 -0.010131 0.40899
2386 0.63282 -1.6081e-05 -0.03605 -0.040897 0.026495 0.066191 -0.023703 -0.012185 0.016026 0.43519
2387 0.55273 0.023036 -0.030054 0.057416 0.042166 0.070938 -0.019964 0.010052 0.012374 0.47292
2388 0.56971 0.017288 -0.038477 0.08852 0.019887 0.042044 -0.026476 -0.027651 -0.0011086 0.3828
2389 0.53742 0.05847 -0.042281 0.060213 0.032489 0.054101 -0.024367 -0.020354 0.017049 0.4159
2390 0.49708 0.13566 -0.056844 0.011667 0.02601 0.047508 0.0004018 0.014023 -0.00084356 0.39592
2391 0.413 0.15357 -0.049577 -0.0050797 0.046242 0.029785 -0.0303 0.0043295 -0.007146 0.40667
2392 0.4103 0.17478 -0.038491 0.00098391 0.067013 0.036622 -0.028441 -0.016614 -0.014449 0.39634
2393 0.42274 0.23374 -0.049684 -0.023813 0.034534 0.053659 0.0010878 0.013903 0.001199 0.36298
2394 0.37744 0.21394 -0.023988 0.032631 0.043486 0.075446 0.00057644 0.02002 0.0027165 0.37649
2395 0.37682 0.19693 -0.049131 -0.024015 0.027017 0.032113 -0.0080249 -0.010993 -0.007936 0.34842
2396 0.36964 0.19807 -0.033445 -0.0095018 0.0095085 0.03029 -0.020336 -0.011566 -0.028708 0.31164
2397 0.3658 0.21352 -0.036698 0.026402 0.0278 0.034147 -0.023968 -0.008179 -0.016381 0.28705
2398 0.47073 0.22149 -0.045542 0.029825 0.018071 0.034144 -0.012879 0.015618 -0.0028735 0.30313
2399 0.58593 0.2344 -0.010245 0.10884 0.037163 0.03652 0.0085197 0.047505 0.027904 0.29872
2400 0.6051 0.22843 -0.011368 0.17547 0.077204 0.043077 -0.013522 0.0053217 -0.0021485 0.31909
2401 0.48974 0.20408 -0.018612 0.17328 0.020135 0.012054 -0.026203 -0.020841 -0.019931 0.25205
2402 0.4592 0.19818 -0.018025 0.12199 0.011337 0.015261 -0.021064 -0.0074645 -0.035803 0.24373
2403 0.35395 0.23565 -0.053279 0.067513 -0.00059191 0.0094081 -0.032436 -0.020078 -0.049276 0.23485
2404 0.36029 0.28242 -0.020662 0.075337 0.041049 0.012475 -0.009327 -0.0079006 -0.026318 0.25747
2405 0.35396 0.31543 -0.0021658 0.06383 0.016641 0.028322 -0.026428 0.011206 -0.019481 0.23234
2406 0.36631 0.36481 0.0072508 0.093524 0.064342 0.039509 0.01433 0.018803 -0.010073 0.23232
2407 0.2688 0.29015 -0.027893 0.080297 0.0045536 0.013136 -0.020211 -0.03234 -0.032246 0.23934
2408 0.32507 0.34713 -0.014766 0.12707 0.016475 0.0065426 -0.013732 0.018087 -0.019998 0.19241
2409 0.33156 0.39985 0.03354 0.28121 0.030776 0.03377 -0.010384 0.0047939 -0.039331 0.21271
2410 0.27907 0.37141 0.034807 0.24688 0.012898 -0.0033535 -0.016465 0.0024209 -0.037093 0.19615
2411 0.24162 0.39354 -0.0092365 0.26123 0.032879 -0.0064666 -0.028266 -0.010612 -0.042796 0.18343
2412 0.25945 0.29064 0.01664 0.22715 0.0076905 -0.01174 -0.037388 -0.024945 -0.049278 0.19753
2413 0.26381 0.38143 -0.0045834 0.21529 0.033852 -0.0047628 -0.022419 -0.0098384 -0.030551 0.16515
2414 0.23098 0.33472 -0.015407 0.18626 0.0048232 0.014474 -0.01468 0.0042785 -0.023873 0.18452
2415 0.27721 0.38978 0.0041997 0.19926 0.026565 -0.004249 -0.0070717 0.0086954 -0.045316 0.16984
2416 0.23722 0.38088 0.024996 0.18895 0.024416 -0.0071621 -0.012283 0.010202 -0.040108 0.17872
2417 0.237 0.35631 0.0059528 0.13893 -0.0074426 -0.013165 -0.035484 -0.0079807 -0.045591 0.13949
2418 0.22296 0.38933 0.019739 0.14297 0.021539 0.023692 0.0065543 0.0089762 -0.015523 0.16338
2419 0.20419 0.36577 -0.029414 0.11587 -0.0060699 -0.029031 -0.044667 -0.038387 -0.058376 0.12888
2420 0.21837 0.34243 0.010822 0.18523 0.0005215 -0.0011745 -0.014738 -0.01108 -0.051498 0.10988
2421 0.19873 0.4187 0.037109 0.34125 0.013963 -0.011848 -0.01788 0.0019169 -0.032501 0.1512
2422 0.17239 0.38118 0.023096 0.33129 0.012154 -0.023521 -0.030521 -0.023916 -0.069983 0.13315
2423 0.19384 0.40368 0.051632 0.30971 -0.0022844 -0.016944 -0.0059924 -0.00045925 -0.041326 0.13455
2424 0.20791 0.45949 0.096609 0.3538 0.009747 0.0024432 -0.00067374 0.017018 -0.043838 0.13584
2425 0.2033 0.41396 0.090165 0.29272 0.0067484 -0.04221 -0.022625 -0.021575 -0.061511 0.12233
2426 0.13944 0.39003 0.071112 0.2728 0.0096298 -0.030453 -0.038526 -0.020779 -0.050613 0.10223
2427 0.19539 0.41012 0.052928 0.26078 0.026591 -0.0015661 0.0034722 -0.0043916 -0.040286 0.096257
2428 0.18985 0.43575 0.048845 0.23044 0.031313 -0.014089 -0.0086191 -0.017285 -0.032468 0.11887
2429 0.13881 0.39618 0.023871 0.19225 0.00061389 -0.024022 -0.01425 -0.013738 -0.064731 0.064242
2430 0.16803 0.43799 0.029188 0.21125 0.018515 0.0048446 0.0067882 -0.014291 -0.035293 0.045864
2431 0.14551 0.40508 0.012534 0.19708 0.021417 -0.0028385 -0.0084431 0.019986 -0.052536 0.049507
2432 0.12907 0.38689 0.026141 0.16988 0.041618 -0.015092 -0.017034 -0.029887 -0.055898 0.087129
2433 0.10038 0.35905 0.021208 0.32983 0.014189 -0.0088446 0.0019942 -0.0018201 -0.067441 0.046932
2434 0.087785 0.4386 0.021604 0.32165 0.010341 -0.026238 -0.016327 -0.0026732 -0.081493 0.066684
2435 0.070031 0.38016 0.022741 0.35671 -0.011058 -0.035721 -0.018478 0.00066372 -0.072206 0.036806
2436 0.059266 0.37996 0.045077 0.32178 -0.0013565 -0.044104 -0.0167 -0.045139 -0.073658 0.043909
2437 0.14404 0.31969 0.057814 0.31137 0.014465 -0.039897 -0.012241 -0.016862 -0.062621 0.076611
2438 0.077847 0.28563 0.06086 0.23992 0.013696 -0.04426 -0.030532 -0.0098055 -0.076423 0.048833
2439 0.098683 0.27423 0.10806 0.25699 0.027258 -0.013573 -0.0059738 -0.026679 -0.056956 0.10742
2440 0.054858 0.29635 0.097423 0.21799 0.003889 -0.028806 -0.019115 0.0042883 -0.064578 0.053068
2441 0.070214 0.29516 0.11598 0.2159 0.03644 -0.015509 -0.0089665 -0.0018848 -0.049101 0.080771
2442 0.052939 0.24414 0.088306 0.17238 -0.0036582 -0.046352 -0.028008 -0.032188 -0.068503 0.037473
2443 0.056465 0.28812 0.084713 0.15214 -0.019987 -0.054016 -0.038479 -0.032411 -0.086175 -0.0072947
2444 0.06342 0.34343 0.06054 0.15643 0.015145 -0.037689 0.0012895 -0.018194 -0.061248 0.039818
2445 0.050586 0.37748 0.070196 0.27249 0.025836 -0.032752 -0.015562 -0.028217 -0.07916 0.0322
2446 0.082792 0.42641 0.085963 0.35009 0.022177 -0.036875 -0.0086132 -0.0075902 -0.051203 0.019092
2447 0.058007 0.3696 0.087499 0.3768 0.022329 -0.044138 -0.010795 -0.014553 -0.060555 0.038505
2448 0.015523 0.33595 0.072596 0.30774 -0.0052199 -0.050831 -0.027176 -0.031206 -0.079748 0.0088871
2449 0.055318 0.34459 0.10799 0.24771 0.015851 -0.028454 -0.010307 0.0039605 -0.05401 0.022289
2450 0.058454 0.29662 0.13415 0.23221 0.015743 -0.018837 -0.0059486 -0.0026726 -0.069863 0.011342
2451 0.027359 0.27622 0.098955 0.19112 0.020684 -0.04561 -0.0099499 -0.018016 -0.067805 0.012284
2452 0.051685 0.27371 0.096672 0.18182 0.016186 -0.052373 -0.018521 -0.017769 -0.076568 0.0090166
2453 0.01739 0.24017 0.074899 0.1799 0.0081769 -0.056266 -0.026733 -0.0025118 -0.0706 -0.015011
2454 0.011916 0.22972 0.071985 0.14218 -0.019852 -0.032 -0.014794 -0.030715 -0.082953 0.013491
2455 0.017151 0.25408 0.054252 0.162 -0.0033203 -0.055453 -0.015575 -0.019808 -0.077045 -0.0050863
2456 -0.0037831 0.23225 0.070948 0.15725 -0.010419 -0.065356 -0.030747 -0.016451 -0.083888 0.017056
2457 0.0019324 0.22815 0.066275 0.19126 -0.034658 -0.066439 -0.027008 -0.028544 -0.08168 -0.00054155
2458 -0.001112 0.19211 0.10509 0.19641 0.018064 -0.031982 -0.013979 -0.029927 -0.092203 -0.015309
2459 0.022064 0.20682 0.10849 0.1961 -0.0055848 -0.056215 -0.014761 -0.02604 -0.087625 -0.010347
2460 0.001289 0.25061 0.097234 0.18558 0.021097 -0.035488 -0.019302 -0.034713 -0.064688 -0.021434
2461 -0.0081854 0.25864 0.1092 0.17685 -0.015072 -0.074311 -0.026373 -0.019556 -0.08298 -0.047032
2462 -0.02274 0.20389 0.085767 0.14601 0.022589 -0.055154 -0.021695 -0.00030958 -0.079323 -0.04112
2463 -0.020404 0.20332 0.084994 0.12803 0.010991 -0.058457 -0.023506 -0.031483 -0.083045 -0.038597
2464 -0.041899 0.14928 0.078001 0.13715 0.0038021 -0.05316 -0.019067 -0.030366 -0.093348 -0.030475
2465 -0.010343 0.20003 0.057917 0.14775 0.0024035 -0.058214 -0.035519 -0.034059 -0.09844 -0.031893
2466 -0.036068 0.16556 0.084574 0.15379 -0.013645 -0.069237 -0.01958 -0.025842 -0.083763 -0.0602
2467 -0.034462 0.16913 0.10468 0.15202 -0.016314 -0.05478 -0.0029613 -0.016375 -0.081505 -0.035448
2468 -0.0087067 0.19046 0.075637 0.14566 -0.012242 -0.055763 -0.014793 -0.017268 -0.087948 -0.094085
2469 -0.046601 0.13239 0.045763 0.10755 -0.024691 -0.070956 -0.026804 -0.038541 -0.10342 -0.069803
2470 -0.026616 0.14048 0.10659 0.14429 -0.01369 -0.069379 -0.023555 -0.023154 -0.069453 -0.067851
2471 -0.04445 0.098387 0.094316 0.14716 0.015172 -0.046632 -0.0086967 -0.010147 -0.072305 -0.064198
2472 -0.053365 0.096659 0.091773 0.14242 0.0055931 -0.063965 -0.023188 -0.05292 -0.076388 -0.069376
2473 -0.042729 0.14593 0.10105 0.13623 0.0093645 -0.062198 -0.024629 -0.047164 -0.07599 -0.050694
2474 -0.049603 0.16318 0.093746 0.10775 -0.017044 -0.053811 -0.024051 -0.021297 -0.092903 -0.061521
2475 -0.051778 0.12842 0.089893 0.12409 -0.0015328 -0.064844 -0.029672 -0.0421 -0.098405 -0.058179
2476 -0.051862 0.1101 0.10068 0.11221 -0.014281 -0.054858 -0.023993 -0.030663 -0.091038 -0.073157
2477 -0.083157 0.069919 0.088966 0.10372 -0.01429 -0.060461 -0.037425 -0.025356 -0.08945 -0.073204
2478 -0.078361 0.10577 0.056492 0.094481 0.014281 -0.047234 -0.0030961 -0.015639 -0.087853 -0.072112
2479 -0.054596 0.1052 0.093679 0.13227 0.015643 -0.059197 -0.017807 -0.020642 -0.082865 -0.068089
2480 -0.09991 0.047936 0.057395 0.11011 -0.011036 -0.10074 -0.054789 -0.061335 -0.13245 -0.050937
2481 -0.044255 0.11437 0.10316 0.13613 0.0078655 -0.046283 -0.01878 -0.0069982 -0.07937 -0.066785
2482 -0.038579 0.11776 0.10447 0.10732 0.00025687 -0.046926 -0.017601 -0.0033513 -0.059663 -0.064282
2483 -0.049374 0.11502 0.099535 0.096889 0.021128 -0.057849 -0.016933 -0.024124 -0.078805 -0.08263
2484 -0.088698 0.062214 0.087711 0.085182 0.01114 -0.073552 -0.029034 -0.041507 -0.088208 -0.092608
2485 -0.065853 0.10928 0.083718 0.079736 0.008621 -0.045555 -0.0061054 -0.021551 -0.06278 -0.073885
2486 -0.081957 0.080628 0.068135 0.10282 -0.012848 -0.058738 -0.031527 -0.051514 -0.097643 -0.090683
2487 -0.061891 0.0738 0.068651 0.083313 -0.0069262 -0.044722 -0.0052881 -0.029857 -0.095375 -0.07844
2488 -0.063936 0.11174 0.081618 0.096306 -0.0031749 -0.055585 -0.018509 -0.01639 -0.076317 -0.079528
2489 -0.0903 0.043534 0.1001 0.07076 -0.0082035 -0.041198 -0.023101 -0.042963 -0.07993 -0.076716
2490 -0.10191 -0.014094 0.073711 0.081984 -0.0083921 -0.061851 -0.030402 -0.021196 -0.096292 -0.11234
2491 -0.098109 0.031048 0.080787 0.056637 -0.0081607 -0.056374 -0.018963 -0.032119 -0.094805 -0.073271
2492 -0.095974 0.07357 0.11573 0.10814 0.0096906 -0.034847 0.0049452 0.013818 -0.072107 -0.080579
2493 -0.080738 0.025062 0.09741 0.090424 0.006402 -0.06981 -0.012686 0.0012848 -0.08087 -0.068216
2494 -0.11842 -0.0066258 0.067987 0.072428 -0.024997 -0.085033 -0.053768 -0.043788 -0.12254 -0.12655
2495 -0.071887 0.061606 0.10786 0.095531 0.0046148 -0.034626 -0.013629 -0.010801 -0.085745 -0.071851
2496 -0.090552 0.034248 0.07968 0.081795 -0.0070438 -0.050909 -0.03032 -0.030384 -0.098627 -0.11327
2497 -0.095756 0.06194 0.10412 0.094079 0.0071375 -0.066842 -0.032982 -0.025168 -0.11342 -0.085507
2498 -0.10098 0.014102 0.10901 0.074622 -0.012701 -0.064246 -0.034513 -0.020221 -0.097152 -0.063084
2499 -0.089085 0.047884 0.09782 0.068276 0.02655 -0.049259 -0.020954 0.0021663 -0.086975 -0.066042
2500 -0.084909 0.047026 0.099816 0.070169 0.0032417 -0.036582 -0.00069554 -0.019267 -0.10113 -0.0703
2501 -0.094214 -0.0057116 0.089823 0.034743 -0.017997 -0.044635 -0.011267 -0.01624 -0.10079 -0.10997
2502 -0.11531 -0.0102 0.080759 0.057816 -0.019066 -0.079278 -0.057038 -0.037473 -0.12715 -0.12054
2503 -0.084533 0.057893 0.10534 0.08542 -0.00019421 -0.064011 -0.0068596 -0.016806 -0.079035 -0.11153
2504 -0.11396 -0.026295 0.088522 0.061024 -0.00034283 -0.095834 -0.041751 -0.039369 -0.10712 -0.17081
2505 -0.12757 0.0020166 0.078039 0.050367 -0.0048815 -0.071967 -0.018622 -0.024422 -0.09249 -0.096608
2506 -0.099526 0.023309 0.10867 0.068411 0.0077799 -0.06928 -0.010314 -0.020895 -0.083622 -0.10334
2507 -0.11005 0.0031807 0.074802 0.052664 0.014591 -0.069263 -0.027755 -0.011208 -0.10067 -0.094873
2508 -0.098425 -0.0069573 0.10241 0.071638 0.010563 -0.047656 -0.0011463 -0.0043815 -0.077077 -0.11496
2509 -0.08557 -2.5248e-05 0.084105 0.037021 -0.0063359 -0.0642 -0.00018759 -0.0055446 -0.08785 -0.11932
2510 -0.15208 -0.052023 0.049232 0.008865 -0.029445 -0.084073 -0.036069 -0.044848 -0.11721 -0.15851
2511 -0.10522 0.0057588 0.064998 0.029729 -0.0022032 -0.062776 -0.02475 -0.058091 -0.099465 -0.095364
2512 -0.12832 -0.012899 0.055455 0.017432 -0.030302 -0.082689 -0.043692 -0.052464 -0.11309 -0.12546
2513 -0.11645 -0.015457 0.079871 0.031236 0.01252 -0.061812 -0.027423 -0.036247 -0.09849 -0.10432
2514 -0.097602 0.026155 0.12725 0.025279 -0.0073491 -0.073925 -0.028924 -0.04335 -0.099812 -0.084296
2515 -0.041596 0.039607 0.16443 0.086573 0.034902 -0.038328 -0.0046856 -0.00083311 -0.087585 -0.073604
2516 -0.12842 -0.064721 0.12004 0.0065164 0.014324 -0.043561 -0.014277 -0.020856 -0.092297 -0.10688
2517 -0.14308 -0.0065989 0.075988 0.01001 -0.015305 -0.068584 -0.036228 -0.020209 -0.09601 -0.098679
2518 -0.12384 -0.0061269 0.071354 0.012444 -0.017254 -0.084327 -0.04002 -0.025342 -0.10846 -0.11225
2519 -0.090724 -0.0023949 0.081331 0.022807 0.0040078 -0.05923 -0.010461 -0.022455 -0.076085 -0.10981
2520 -0.11299 -0.051453 0.074867 0.027461 -0.0034708 -0.052214 -0.019422 -0.025449 -0.086507 -0.13815
2521 -0.12231 -0.024781 0.036564 0.016404 -0.014419 -0.062217 -0.011244 -0.017122 -0.09107 -0.11022
2522 -0.15466 -0.038269 0.0439 -0.015032 -0.009988 -0.07044 -0.043875 -0.040065 -0.10129 -0.11289
2523 -0.1091 -0.010727 0.071727 0.045821 0.023273 -0.047903 -0.011156 -0.031828 -0.074315 -0.086905
2524 -0.12635 -0.011915 0.064363 0.012355 -0.0047153 -0.058946 0.0045523 -0.029741 -0.079147 -0.089713
2525 -0.12762 -0.055023 0.05453 0.0081885 0.021706 -0.081879 -0.050669 -0.064354 -0.11083 -0.11702
2526 -0.11318 -0.015801 0.056376 0.0054121 -0.021873 -0.072712 -0.01906 -0.047287 -0.092502 -0.10162
2527 -0.10052 -0.011319 0.070533 0.016826 0.027489 -0.040465 -0.0028017 0.0019699 -0.054965 -0.074736
2528 -0.15102 -0.059877 0.04515 0.0017292 -0.01968 -0.054358 -0.031303 -0.048493 -0.094207 -0.11557
2529 -0.11509 -0.0034445 0.043806 0.014963 0.0075716 -0.065111 -0.014514 -0.033526 -0.06849 -0.10365
2530 -0.12397 -0.017092 0.030093 0.031276 -0.002517 -0.053084 -0.0017457 -0.014869 -0.068442 -0.094869
2531 -0.12639 -0.06543 0.019279 0.0017599 -0.019986 -0.069328 -0.020327 -0.040032 -0.075555 -0.12389
2532 -0.12619 -0.038128 0.024386 -0.0041065 0.00053572 -0.080811 -0.025208 -0.033346 -0.067577 -0.13115
2533 -0.11402 -0.010856 0.055782 0.012637 0.0088371 -0.053274 -0.02086 -0.025199 -0.061379 -0.12564
2534 -0.15043 -0.062794 0.013389 -0.030519 -0.013102 -0.075697 -0.022221 -0.023962 -0.073352 -0.1037
2535 -0.13733 -0.12338 0.041225 0.0017442 -0.01615 -0.063 -0.035432 -0.047875 -0.070154 -0.14226
2536 -0.12306 -0.03784 0.026132 -0.019802 -0.0052888 -0.085873 -0.015814 -0.032238 -0.084417 -0.1329
2537 -0.10238 -0.076798 0.016068 0.0064213 0.0038726 -0.062296 -0.015105 -0.017051 -0.069119 -0.11392
2538 -0.15366 -0.035616 0.018765 -0.019505 -0.00092602 -0.073849 -0.026186 -0.0089441 -0.064732 -0.12335
2539 -0.10555 -0.025254 0.033632 -0.016352 0.00056536 -0.052602 -0.0098478 -0.024947 -0.061564 -0.10205
2540 -0.14849 -0.064602 0.033158 -0.019738 -0.0027933 -0.068135 -0.016029 -0.03419 -0.045427 -0.099835
2541 -0.084742 0.01297 0.061425 -0.0066244 0.010448 -0.065678 -0.02538 -0.022403 -0.058739 -0.13783
2542 -0.13692 -0.1232 -0.0090088 -0.026021 -0.015891 -0.074752 -0.032452 -0.044836 -0.048512 -0.12123
2543 -0.095741 -0.036986 0.0030278 -0.0021872 -0.015409 -0.068385 -0.013103 -0.01401 -0.065144 -0.11543
2544 -0.066306 -0.044984 0.019464 0.017796 0.018482 -0.064948 -0.023294 -0.0063226 -0.078547 -0.10809
2545 -0.04377 -0.054242 0.029971 0.0018699 0.014924 -0.070541 -0.029386 -0.0045957 -0.046319 -0.12806
2546 -0.067715 -0.03895 0.011047 -0.027217 -0.019415 -0.073284 -0.024567 -0.013379 -0.075462 -0.1315
2547 -0.065969 -0.039518 0.009754 -0.008583 -0.0070936 -0.068647 -0.023488 -0.026012 -0.057354 -0.1212
2548 -0.089324 -0.077616 0.019191 0.012001 0.011328 -0.04524 0.0092102 -0.0087549 -0.017727 -0.11746
2549 -0.13185 -0.078444 -0.035303 -0.027356 -0.028701 -0.077083 -0.032611 -0.043438 -0.029699 -0.11732
2550 -0.12379 -0.051902 0.0035536 -0.029252 -0.0071395 -0.083996 -0.014393 -0.041831 -0.028282 -0.12975
2551 -0.14983 -0.09592 0.01232 -0.038089 -0.0036781 -0.087289 -0.017594 -0.022714 -0.021204 -0.11758
2552 -0.10783 -0.089038 0.0022367 -0.011715 0.013153 -0.058352 -0.018955 -0.048647 -0.031897 -0.12737
2553 -0.12214 -0.045436 -0.013987 -0.048202 -0.0045754 -0.074916 -0.034237 -0.01767 -0.018289 -0.13328
2554 -0.12416 -0.077153 -0.01156 -0.030488 0.008016 -0.072489 -0.010028 -0.050633 -0.034452 -0.11736
2555 -0.12541 -0.12315 -0.013884 -0.020164 0.00065739 -0.079362 -0.026809 -0.036177 -0.010094 -0.15046
2556 -0.14163 -0.070499 -0.011827 -0.031261 -0.015821 -0.056525 0.015739 -0.02702 -0.012827 -0.13716
2557 -0.16507 -0.060817 -0.012101 -0.050027 0.02212 -0.064968 -0.016472 -0.035903 -0.0029192 -0.14297
2558 -0.16462 -0.083615 -0.002584 -0.039874 0.010432 -0.069781 -0.011723 -0.019026 0.0035483 -0.13557
2559 -0.14222 -0.13306 -0.029597 -0.04979 -0.021937 -0.062394 -0.015825 -0.025979 -0.0094342 -0.1353
2560 -0.11416 -0.070971 -0.0062309 -0.025157 -0.0057157 -0.059387 -0.0066259 -0.020682 0.0080633 -0.13936
2561 -0.090432 -0.071259 -0.012034 -0.029763 0.0053057 -0.03865 0.0028328 0.002475 0.0030908 -0.083965
2562 -0.044486 -0.067327 -0.015448 -0.040709 0.002927 -0.049193 0.011221 -0.031288 -0.00022168 -0.11787
2563 -0.068431 -0.11403 -0.039561 -0.048066 0.013138 -0.067106 -0.01962 -0.028231 -0.019204 -0.11216
2564 -0.054575 -0.075793 -0.0046247 -0.049212 -0.02207 -0.0742 -0.027001 -0.049654 -0.014497 -0.11566
2565 -0.01621 -0.10961 -0.021678 -0.055679 -0.024529 -0.063583 -0.017893 -0.053677 -0.0020291 -0.10199
2566 -0.030834 -0.050479 -0.025262 -0.045055 -0.0054475 -0.088116 -0.016714 -0.02471 0.019388 -0.13748
2567 -0.010828 -0.095467 -0.023715 -0.015712 -0.015326 -0.065929 0.0095847 -0.0062136 0.053436 -0.078931
2568 -0.034013 -0.071625 -0.030899 -0.029638 0.0036353 -0.082602 -0.016997 -0.0015366 0.049153 -0.11476
2569 -0.074467 -0.12209 -0.045352 -0.043564 -0.033163 -0.076235 -0.013878 -0.04954 0.054671 -0.13483
2570 -0.10399 -0.11455 -0.059945 -0.031131 -0.032792 -0.081478 -0.0087293 -0.043953 0.053768 -0.12021
2571 0.0019937 -0.084869 -0.056339 -0.048267 -0.042791 -0.1005 -0.029141 -0.037006 0.065846 -0.12238
2572 0.031409 -0.10661 -0.056242 -0.075204 -0.032059 -0.099844 -0.030332 -0.021589 0.021683 -0.13251
2573 0.060315 -0.10063 -0.041436 -0.05075 -0.0021978 -0.079187 -0.021413 -0.032932 0.025791 -0.1108
2574 0.04575 -0.085123 0.0099107 -0.036667 0.016814 -0.07166 -0.011025 -0.031225 0.015788 -0.13514
2575 0.053436 -0.080101 -0.0084527 -0.054833 -0.0096351 -0.050624 -0.016796 -0.016078 0.015046 -0.11109
2576 -0.0010586 -0.12944 -0.051606 -0.029939 -0.0054837 -0.052907 -0.013147 -0.014901 0.028523 -0.11122
2577 0.020227 -0.12316 -0.0144 -0.048516 -0.010912 -0.04627 -0.018349 -0.022004 0.033051 -0.13961
2578 0.055792 -0.10404 -0.00011307 -0.047022 -0.0077609 -0.046233 0.00827 -0.035867 0.065818 -0.11353
2579 0.052978 -0.087862 -0.030577 -0.054089 -0.0092696 -0.083186 -0.034891 -0.051121 0.064046 -0.16516
2580 0.093924 -0.08078 -0.02401 -0.061645 0.0085218 -0.071939 -0.00056269 -0.030124 0.099564 -0.12946
2581 0.060729 -0.1057 -0.065103 -0.058362 -0.040427 -0.080202 -0.035464 -0.039947 0.088071 -0.15498
2582 0.095245 -0.10938 -0.041627 -0.0088781 0.0057646 -0.050445 -0.0026354 -0.01883 0.1699 -0.13527
2583 0.16923 -0.077054 -0.02751 -0.073275 -0.014664 -0.082758 -0.027987 -0.021383 0.1076 -0.12533
2584 0.10883 -0.11219 -0.012494 -0.074341 -0.0021727 -0.067781 -0.018178 -0.058636 0.15697 -0.091081
2585 0.13204 -0.06774 -0.0052872 -0.052787 0.030889 -0.078354 -0.013669 -0.032219 0.13856 -0.11709
2586 0.16859 -0.083508 -0.017501 -0.028154 0.021 -0.064938 -0.014941 -0.012792 0.15775 -0.12763
2587 0.251 -0.070126 -0.0063441 -0.04027 0.0094015 -0.073761 -0.0052621 -0.010025 0.13953 -0.10895
2588 0.12893 -0.11645 -0.038378 -0.052197 0.024043 -0.065384 -0.027473 -0.024978 0.10907 -0.11467
2589 0.12379 -0.054402 -0.020671 -0.041993 0.017314 -0.084697 -0.017235 -0.021071 0.10115 -0.12465
2590 0.053189 -0.10664 -0.030985 -0.02846 0.0039156 -0.06564 -0.014036 -0.033735 0.064919 -0.12855
2591 0.032654 -0.10832 -0.037208 -0.057366 0.007777 -0.066003 -0.0084674 -0.027268 0.096036 -0.1123
2592 0.03973 -0.10622 -0.024171 -0.073142 -0.015732 -0.082206 -0.015899 -0.032481 0.089204 -0.12504
2593 0.056986 -0.094494 -0.046305 -0.064369 -0.0049003 -0.046779 -0.0072901 -0.018514 0.11358 -0.12788
2594 0.20799 -0.11844 -0.059328 -0.058015 -0.037929 -0.071482 -0.0093014 -0.033777 0.13654 -0.099067
2595 0.24051 -0.10028 -0.055902 -0.076842 0.0042525 -0.046435 -0.012943 -0.01695 0.17985 -0.11804
2596 0.26876 -0.10816 -0.022365 -0.028958 0.016894 -0.013248 0.0011659 -0.036253 0.22408 -0.1021
2597 0.24502 -0.1265 -0.033719 -0.061155 0.010545 -0.0060415 0.0074845 -0.010046 0.22547 -0.10327
2598 0.28493 -0.073804 -0.016502 -0.045201 0.012867 0.0063954 -0.0077968 -0.018669 0.19411 -0.077787
2599 0.27512 -0.086512 -0.058676 -0.064547 -0.017652 -0.037168 -0.0070781 -0.031232 0.18823 -0.094685
2600 0.34092 -0.08394 -0.026939 -0.061314 0.010539 -0.024931 0.0012105 -0.0060854 0.19438 -0.11162
2601 0.32385 -0.11358 -0.067432 -0.07023 0.0017007 -0.060214 -0.020131 -0.034888 0.17552 -0.10938
2602 0.27758 -0.11544 -0.052926 -0.089167 -0.025678 -0.059307 -0.016442 -0.025282 0.22536 -0.10664
2603 0.32802 -0.10078 -0.012669 -0.046673 -0.011227 -0.06497 -0.012963 -0.0087246 0.20427 -0.097676
2604 0.3261 -0.052992 -0.039493 -0.05199 0.033275 -0.047843 -0.0083348 -0.0061177 0.23025 -0.11251
2605 0.34644 -0.077419 -0.060986 -0.062216 0.0062362 -0.052616 -0.014756 -0.051591 0.22319 -0.11115
2606 0.35833 -0.12812 -0.03283 -0.044432 0.020588 -0.045299 0.0070325 0.0013561 0.23508 -0.092898
2607 0.32251 -0.11619 -0.061583 -0.051899 0.007659 -0.059122 -0.022109 -0.013947 0.22428 -0.13136
2608 0.38831 -0.062243 -0.039487 -0.022975 0.0251 -0.042866 0.0064698 -0.01559 0.26045 -0.10317
2609 0.36781 -0.13023 -0.07958 -0.066802 -0.013128 -0.046789 -0.017642 -0.011813 0.24356 -0.12666
2610 0.3016 -0.14344 -0.075764 -0.069008 -0.012017 -0.070262 -0.018803 -0.031136 0.2352 -0.12361
2611 0.43632 -0.1328 -0.029747 -0.060205 0.0061345 -0.046455 -0.016074 -0.023069 0.25527 -0.11991
2612 0.3482 -0.17474 -0.06935 -0.066811 0.012046 -0.054898 -0.033956 -0.035442 0.23127 -0.11735
2613 0.37185 -0.12404 -0.045414 -0.044707 0.0089473 -0.040101 -0.017577 -0.029985 0.25131 -0.069922
2614 0.40075 -0.11874 -0.061077 -0.059824 -0.0061114 -0.035564 -0.026258 -0.032759 0.24154 -0.07283
2615 0.37839 -0.12813 -0.070461 -0.08342 -0.04433 -0.035617 -0.04625 -0.047542 0.22967 -0.1283
2616 0.44017 -0.11466 -0.050564 -0.051397 -0.0010886 0.0033897 -0.038131 -0.048025 0.21736 -0.094785
2617 0.4046 -0.13495 -0.072378 -0.084213 -0.0029372 0.023607 0.0015277 -0.023898 0.26646 -0.082732
2618 0.44496 -0.046763 -0.040461 -0.07296 -0.0062459 0.0026335 -0.025184 -0.036831 0.26016 -0.10847
2619 0.41741 -0.080511 -0.037835 -0.068636 -0.0026145 -0.0064795 -0.010715 -0.018524 0.28151 -0.10536
2620 0.39507 -0.1058 -0.047958 -0.063172 -0.040143 -0.010263 0.0033237 -0.0080671 0.27178 -0.090225
2621 0.54711 -0.073867 -0.025912 -0.041029 0.018658 -0.013506 0.0026524 -0.04263 0.2586 -0.10467
2622 0.5061 -0.11376 -0.055185 -0.071805 -0.01988 -0.049409 -0.023249 -0.046943 0.26741 -0.1292
2623 0.39553 -0.12533 -0.088108 -0.068562 -0.011539 -0.048882 -0.03794 -0.038076 0.24536 -0.10533
2624 0.3419 -0.087651 -0.031222 -0.066028 -0.010518 -0.039175 -0.00060163 -0.027879 0.26606 -0.10849
2625 0.28732 -0.11187 -0.045745 -0.072325 0.0027338 -0.032328 -0.005523 -0.021213 0.26581 -0.11697
2626 0.23974 -0.13958 -0.055449 -0.079761 -0.020465 -0.049141 -0.038174 -0.027896 0.23882 -0.12624
2627 0.27358 -0.081655 -0.033332 -0.058187 -0.023743 -0.056434 -0.043236 -0.045549 0.24075 -0.10526
2628 0.2544 -0.097703 -0.051606 -0.049594 0.0018479 -0.026497 -0.001097 -0.011952 0.28243 -0.1098
2629 0.23365 -0.10527 -0.044629 -0.06795 -0.020521 -0.04498 -0.019248 -0.027705 0.26836 -0.11865
2630 0.33721 -0.11149 -0.044293 -0.073127 0.0042507 -0.034164 -0.0086697 -0.049508 0.25599 -0.11888
2631 0.39152 -0.13985 -0.047216 -0.047213 -0.028088 -0.048357 -0.018601 -0.021931 0.24641 -0.11229
2632 0.42821 -0.10406 -0.05771 -0.06516 -0.0033666 -0.02953 -0.0015323 -0.019314 0.25656 -0.10397
2633 0.42699 -0.10586 -0.049623 -0.087926 0.0011548 -0.029943 -0.023324 0.0016928 0.25251 -0.10703
2634 0.40688 -0.11311 -0.040596 -0.035423 0.018976 0.025634 0.004625 -0.0056203 0.27312 -0.063942
2635 0.3775 -0.089988 -0.06347 -0.055649 0.016788 0.030601 -0.020386 -0.031853 0.25496 -0.10331
2636 0.38452 -0.070306 -0.052983 -0.064055 -0.016961 0.013778 -0.039778 -0.012476 0.24958 -0.1242
2637 0.37773 -0.12173 -0.052437 -0.084162 -0.02394 0.013945 -0.032689 -0.02549 0.23149 -0.11774
2638 0.26572 -0.12749 -0.09321 -0.10718 -0.031848 -0.028178 -0.04568 -0.043463 0.20656 -0.10468
2639 0.26969 -0.12173 -0.022784 -0.066095 0.0065031 0.0066786 0.00015828 -0.0055757 0.25135 -0.10189
2640 0.24911 -0.12619 -0.065067 -0.10231 -0.021836 -0.042884 -0.023763 -0.014869 0.25062 -0.12117
2641 0.23113 -0.074696 -0.054491 -0.084088 -0.0061942 -0.022738 0.0006656 -0.032012 0.27812 -0.10613
2642 0.22576 -0.074324 -0.048074 -0.059094 0.0032272 -0.018721 -0.012876 -0.030665 0.25833 -0.081923
2643 0.2362 -0.1284 -0.067787 -0.07394 0.0032486 -0.021594 -0.031017 -0.013498 0.22951 -0.1017
2644 0.22814 -0.13089 -0.034781 -0.045757 0.01457 -0.018107 -0.016718 0.0087989 0.22005 -0.085748
2645 0.19309 -0.13395 -0.066314 -0.081773 -0.013719 -0.04406 -0.02074 -0.042504 0.18633 -0.090176
2646 0.21966 -0.15536 -0.069998 -0.07908 -0.036477 -0.065043 -0.020431 -0.030107 0.19639 -0.11018
2647 0.38913 -0.070624 -0.028991 -0.040696 -0.0033559 -0.041976 -0.020022 -0.0038304 0.20052 -0.064061
2648 0.29554 -0.17079 -0.063135 -0.078483 -0.0096245 -0.049879 -0.034014 -0.016323 0.15657 -0.099229
2649 0.27603 -0.13506 -0.062078 -0.069569 -0.015303 -0.062522 -0.036575 -0.043497 0.15175 -0.1122
2650 0.26016 -0.14573 -0.039992 -0.044975 -0.0017618 -0.037715 -0.0015965 0.01163 0.23107 -0.12641
2651 0.23457 -0.086176 -0.053855 -0.065322 -0.02635 -0.046518 -0.034278 -0.038523 0.19365 -0.1387
2652 0.21551 -0.045834 -0.054349 -0.0071283 0.011521 -0.026022 -0.0046691 -0.020296 0.2442 -0.088319
2653 0.16483 -0.089542 -0.047472 -0.055575 -0.017328 -0.075225 -0.03929 -0.044219 0.20255 -0.13353
2654 0.1642 -0.02726 -0.021155 0.0074189 0.0020937 -0.032868 -0.031032 -0.038102 0.17998 -0.11168
2655 0.15038 -0.047948 -0.021779 0.031712 -0.00049491 -0.022711 -0.0099431 -0.041615 0.14872 -0.1147
2656 0.11704 -0.093055 -0.044322 0.070996 -0.013374 -0.049254 -0.034914 -0.045888 0.14745 -0.10699
2657 0.13604 -0.1218 -0.083556 0.02353 -0.024602 -0.046777 -0.037756 -0.011121 0.14254 -0.10151
2658 0.12982 -0.099011 -0.051589 0.066033 -0.0093008 -0.03495 -0.0051972 -0.010254 0.15104 -0.11254
2659 0.103 -0.13601 -0.074103 0.092747 -0.027839 -0.023173 -0.020199 -0.011417 0.1365 -0.11077
2660 0.12379 -0.10616 -0.050256 0.03798 0.005392 -0.057976 -0.01259 -0.040231 0.14046 -0.09852
2661 0.13842 -0.11401 -0.05846 0.036884 0.0023434 -0.047999 -0.037831 -0.0040436 0.15962 -0.11921
2662 0.1268 -0.081353 -0.030063 0.029967 -0.010555 -0.033372 -0.032433 -0.051167 0.12083 -0.10449
2663 0.12389 -0.11989 -0.040637 0.075551 0.033216 -0.032186 -0.0091539 0.00085024 0.14446 -0.10872
2664 0.083429 -0.13456 -0.05182 0.072175 -0.021453 -0.038299 -0.014365 0.0097572 0.1249 -0.10997
2665 0.089344 -0.10595 -0.0022935 0.065848 -0.016521 -0.051762 -0.027017 -0.028796 0.1074 -0.13138
2666 0.08076 -0.11669 -0.0027069 0.081492 0.00019024 -0.013095 -0.016448 -0.037739 0.11453 -0.13495
2667 0.12742 -0.099513 -0.00054036 0.12838 0.0051716 0.034832 0.016401 -0.012122 0.11838 -0.098974
2668 0.11293 -0.018611 -0.018644 0.15532 -0.003417 0.041379 0.0014394 -0.027535 0.12055 -0.11138
2669 0.10583 0.020231 -0.045047 0.17916 0.0025044 0.052106 -0.016872 -0.022088 0.089702 -0.081209
2670 0.1151 0.014373 -0.043111 0.12839 0.010516 0.073403 0.0034068 0.035769 0.12798 -0.036257
2671 0.036987 0.023475 -0.043864 0.05201 -0.021833 0.04776 -0.026355 -0.0070644 0.071117 0.011636
2672 0.094693 0.0068172 -0.046118 0.039363 -0.0028615 0.026527 -0.022806 -0.0029275 0.072425 0.050518
2673 0.029159 -0.0077308 -0.035621 0.041977 -0.01521 0.036804 -0.018537 -0.017701 0.067282 0.01414
2674 0.041494 -0.035469 -0.014795 0.02985 -0.036919 0.03826 -0.032639 -0.012424 0.05501 0.014423
2675 0.02333 -0.041687 -0.026438 0.051994 0.00035263 0.067847 -0.01161 -0.020607 0.073207 0.013025
2676 0.053055 -0.070935 -0.035481 0.071207 0.008094 0.088184 -4.1278e-05 0.0031201 0.070575 0.0030574
2677 0.088411 -0.055013 -0.021845 0.063641 0.0070654 0.077931 -0.014233 -0.005923 0.050432 -0.0539
2678 0.0021262 -0.079361 -0.036298 0.086024 -0.0082632 0.047528 -0.022554 -0.039436 0.03344 -0.060068
2679 0.045052 -0.099119 -0.016712 0.10971 -0.013842 0.068565 -0.020595 -0.028889 0.040677 -0.042965
2680 0.026547 -0.084497 -0.030425 0.16443 0.0051495 0.061482 -0.016767 -0.0083022 0.069315 -0.043963
2681 0.047383 -0.067574 -0.025699 0.15232 0.0033809 0.075319 -0.028078 -0.027025 0.034602 -0.038761
2682 0.025688 -0.092842 -0.025322 0.15389 -0.017518 0.099256 -0.020639 -0.029928 0.03062 0.0026616
2683 0.044924 -0.01811 -0.016146 0.13013 -0.021276 0.109 -0.046561 -0.022031 0.013547 0.070404
2684 0.018659 0.024162 -0.012359 0.099016 0.004995 0.14239 -0.011772 -0.028775 0.040675 0.081986
2685 0.020545 0.044664 -0.026983 0.086249 -0.020404 0.12919 -0.014293 -0.038268 0.031662 0.14574
2686 -0.0028195 0.064766 -0.020706 0.031343 -0.018622 0.12903 -0.022385 -0.021581 0.0052597 0.1297
2687 -0.001224 0.058918 0.013441 0.083007 0.015449 0.1147 -0.023226 -0.020104 0.013207 0.11835
2688 0.00058158 0.05597 -0.0082929 0.08601 0.0062905 0.10563 -0.0053874 0.0041631 0.040805 0.036436
2689 0.046067 0.087042 0.0028137 0.10764 0.010152 0.090914 0.0041113 0.00645 0.034752 0.019348
2690 -0.022337 -0.034016 -0.04395 0.14348 -0.020947 0.034381 -0.04085 -0.038703 0.00013972 -0.044299
2691 0.015778 -0.052514 -0.0069532 0.21384 0.011625 0.031478 -0.0061214 -0.0034862 0.010127 -0.045177
2692 -0.032116 -0.0085621 -0.00032667 0.21708 -0.006494 0.035435 -0.023403 -0.016959 0.013365 -0.047525
2693 -0.0064907 0.0253 0.0071799 0.17413 -0.0024226 0.033732 -9.4048e-05 -0.0065423 0.022282 -0.028292
2694 -0.012505 -0.029518 -0.011824 0.11395 -0.019021 0.037329 -0.041665 -0.013195 0.01616 -0.04782
2695 -0.03329 -0.018856 -0.024237 0.084425 0.0012202 0.098856 -0.014587 -0.0057685 0.017387 -0.021958
2696 -0.030194 0.073356 -0.01882 0.056999 -0.0016485 0.1652 -0.024498 0.017358 -0.011435 0.10762
2697 -0.039209 0.15408 -0.024044 0.072972 0.00086292 0.14459 -0.014939 -0.0040847 -0.0056177 0.17416
2698 -0.041633 0.13044 -0.010737 0.079036 0.0007143 0.21654 -0.0055007 0.0050222 0.02232 0.24554
2699 -0.020098 0.1371 -0.033211 0.083879 0.016246 0.18272 0.021638 -0.0020208 0.020517 0.19498
2700 0.15361 0.29877 0.1719 0.31146 0.19945 0.34701 0.17585 0.16305 0.1874 0.45611
2701 -0.047636 0.14803 -0.036888 0.16576 -0.014262 0.12884 -0.022315 -0.007477 -0.017868 0.2042
2702 -0.052271 0.11652 -0.046971 0.18926 -0.01545 0.10194 -0.028396 0.01566 -0.01718 0.12255
2703 -0.064935 0.12294 -0.055995 0.20586 0.011901 0.054411 -0.047087 -0.054223 -0.047673 0.064851
2704 -0.06281 0.089652 -0.063538 0.18269 -0.017317 0.053018 -0.026889 -0.027916 -0.032755 0.00086377
2705 -0.083234 0.033164 -0.051932 0.1917 -0.0021261 0.048155 -0.0381 -0.045419 -0.037638 0.022396
2706 -0.018669 0.0067365 -0.015805 0.1482 0.0033553 0.080662 -0.014521 -0.015232 -0.01447 0.047339
2707 -0.10332 0.013589 -0.064608 0.087808 -0.029643 0.010348 -0.047733 -0.052246 -0.054633 -0.0074991
2708 -0.042748 0.031081 -0.039552 0.099482 -0.033052 0.067685 -0.015614 -0.0059786 -0.028785 0.031563
2709 -0.080082 0.025113 -0.072685 0.076225 -0.040301 0.12319 -0.041855 -0.046522 -0.055568 0.2426
2710 -0.086627 0.12265 -0.055639 0.077469 -0.012469 0.16445 -0.014267 -0.031435 -0.04446 0.2376
2711 -0.077931 0.18388 -0.055072 0.067522 -0.018728 0.17628 -0.026158 -0.0017779 -0.036043 0.25733
2712 -0.10907 0.16359 -0.049626 0.075276 -0.0048664 0.13544 -0.016379 -0.026481 -0.037825 0.2454
2713 -0.09685 0.17677 -0.050639 0.061489 -0.008735 0.13577 -0.017011 -0.012844 -0.042468 0.26945
2714 -0.11345 0.16508 -0.084083 0.15969 -0.0039337 0.11957 -0.027542 -0.030497 -0.04493 0.30411
2715 -0.093339 0.11037 -0.079556 0.18909 -0.049092 0.11067 -0.027144 -0.03338 -0.054033 0.28567
2716 -0.075103 0.1787 -0.03653 0.19805 -0.010721 0.089941 -0.050515 -0.056523 -0.062005 0.33356
2717 -0.070648 0.21197 -0.043753 0.21354 0.01981 0.091518 -0.032956 -0.022716 -0.057817 0.38225
2718 -0.10161 0.2007 -0.031076 0.20786 0.0084318 0.10019 -0.041118 -0.042729 -0.05488 0.36038
2719 -0.072287 0.1258 -0.03106 0.2111 0.014003 0.10855 -0.018189 -0.00082255 -0.051082 0.34153
2720 -0.095911 0.071315 -0.051063 0.15244 0.020655 0.12215 -0.02832 -0.0088156 -0.039305 0.35387
2721 -0.10023 0.053137 -0.040337 0.11472 0.020906 0.10431 -0.011432 -0.014279 -0.030387 0.36725
2722 -0.08912 0.075789 -0.05205 0.099522 0.0063373 0.13542 -0.019623 -0.020382 -0.05417 0.37277
2723 -0.064465 0.16592 -0.035564 0.10896 0.018429 0.11595 -0.032074 -0.026195 -0.060812 0.39378
2724 -0.12555 0.21584 -0.059997 0.089879 -0.02103 0.092146 -0.034176 -0.034008 -0.060345 0.34872
2725 -0.092404 0.21489 -0.040591 0.073822 -0.011259 0.11503 -0.036677 -0.014231 -0.065587 0.38538
2726 -0.11284 0.21709 -0.060214 0.089996 -0.00099714 0.1059 -0.031968 -0.0095341 -0.06086 0.41184
2727 -0.11915 0.22231 -0.040728 0.15069 0.0091842 0.11814 -0.0095896 0.0082828 -0.060802 0.38441
2728 -0.11208 0.19794 -0.046211 0.18181 -0.0087444 0.086384 -0.038141 -0.02243 -0.077905 0.39689
2729 -0.11829 0.2126 -0.031004 0.20505 0.010177 0.10272 -0.040202 -0.029113 -0.070037 0.4157
2730 -0.079446 0.22915 -0.032968 0.19476 -0.0041316 0.11813 -0.010484 -0.011736 -0.04033 0.43067
2731 -0.09997 0.15806 -0.042191 0.18804 0.0073797 0.10693 -0.030185 -0.0033496 -0.067752 0.44145
2732 -0.098825 0.07269 -0.034765 0.10954 0.0019711 0.12134 -0.019846 -0.012463 -0.057635 0.49808
2733 -0.1141 0.099722 -0.063258 0.092431 0.0071325 0.12115 -0.023638 0.00037425 -0.082007 0.44576
2734 -0.068284 0.10679 -0.034342 0.077514 0.0026239 0.096785 -0.016969 -0.0029388 -0.06513 0.44972
2735 -0.1033 0.076306 -0.031325 0.080058 -0.0023848 0.092572 -0.03719 -0.038172 -0.084552 0.3865
2736 -0.10315 0.082748 -0.032129 0.065351 -0.0080534 0.10601 -0.020132 -0.002745 -0.079905 0.43709
2737 -0.12946 0.10355 -0.055592 0.041525 -0.019642 0.10029 -0.037263 -0.023768 -0.087657 0.42393
2738 -0.11436 0.2309 -0.029485 0.065339 0.0051294 0.10636 -0.010484 -0.0042012 -0.06501 0.45174
2739 -0.13217 0.25313 -0.044519 0.090682 0.017841 0.10973 -0.020856 0.00032574 -0.052802 0.44448
2740 -0.12892 0.23206 -0.032602 0.078196 0.00073213 0.10309 -0.020277 -0.027077 -0.085025 0.47575
2741 -0.10605 0.23285 -0.013636 0.061149 -0.0029965 0.10617 -0.016178 -0.0024704 -0.074407 0.47714
2742 -0.097659 0.2246 -0.0067793 0.11069 0.026215 0.11678 -0.0075397 -0.018994 -0.04265 0.47254
2743 -0.098994 0.21617 -0.038243 0.043406 -0.045064 0.092637 -0.038611 -0.016397 -0.074142 0.44188
2744 -0.11502 0.16868 -0.046776 0.07983 -0.015222 0.082464 -0.033372 -0.03684 -0.083845 0.43696
2745 -0.11865 0.1548 -0.03562 0.042754 -0.00097098 0.10018 -0.018364 -0.0025728 -0.083407 0.46288
2746 -0.14257 0.097348 -0.048983 0.053797 -0.01956 0.081468 -0.025475 -0.031066 -0.07271 0.45973
2747 -0.10493 0.09635 -0.015207 0.043931 -0.018908 0.099845 -0.021776 -0.0094889 -0.088602 0.44966
2748 -0.13255 0.12027 -0.02443 0.060134 0.017613 0.085352 -0.024518 -0.012592 -0.089375 0.43799
2749 -0.086851 0.067164 -0.027913 0.024708 -0.028195 0.076649 -0.030759 -0.021305 -0.087047 0.37069
2750 -0.093005 0.10191 -0.037347 0.062711 0.028236 0.069596 -0.01299 -0.018468 -0.08231 0.33922
2751 -0.11945 0.064588 -0.03886 0.024575 -0.012803 0.057712 -0.0068817 -0.012031 -0.074852 0.34319
2752 -0.095074 0.24938 -0.025474 0.039349 -0.0042013 0.049439 -0.015853 -0.015084 -0.090645 0.29374
2753 -0.097428 0.25745 -0.039007 0.015512 -0.01589 0.049936 -0.037444 -0.020237 -0.095137 0.35754
2754 -0.10205 0.24808 -0.0098507 0.048206 -0.010059 0.080383 -0.011516 -0.016791 -0.07913 0.32283
2755 -0.12225 0.27468 -0.023894 0.025729 -0.016007 0.04953 0.0017629 0.0058764 -0.087802 0.30594
2756 -0.11912 0.1833 -0.020748 0.040093 -0.017976 0.037887 -0.028988 -0.026707 -0.10264 0.31693
2757 -0.12542 0.18698 -0.014971 0.047786 0.0085455 0.059514 0.0016702 0.01546 -0.067037 0.32062
2758 -0.1544 0.1107 -0.053625 -0.01067 -0.0069631 0.018931 -0.066161 -0.025223 -0.13055 0.2675
2759 -0.10731 0.17717 -0.027128 0.025974 0.026708 0.036568 -0.018922 -0.020616 -0.085342 0.25035
2760 -0.08526 0.14079 -0.0080515 0.042727 0.01602 0.067895 -0.0035038 0.020011 -0.062195 0.31485
2761 -0.093364 0.13378 -0.021145 0.059051 -0.024709 0.037782 -0.022235 0.00037786 -0.075807 0.30871
2762 -0.14929 0.042681 -0.037268 0.020134 0.0032624 0.038758 -0.019956 -0.012825 -0.091819 0.27179
2763 -0.15262 0.038083 -0.029752 0.0049278 -0.019156 0.023575 -0.040768 -0.013908 -0.090492 0.26449
2764 -0.1177 0.064045 -0.011115 -0.0032486 -0.022235 0.030292 -0.023309 -0.014721 -0.082584 0.2365
2765 -0.15126 0.12031 -0.033199 0.019755 -0.015983 -0.0037908 -0.03625 -0.010274 -0.10132 0.26407
2766 -0.12031 0.21644 -0.034322 0.012119 0.0066179 0.034866 -0.014832 0.0022324 -0.091799 0.23645
2767 -0.13345 0.23979 -0.011686 0.012842 -0.0051707 0.020823 -0.031993 -0.019031 -0.087772 0.22408
2768 -0.13865 0.18013 -0.010709 0.018836 -0.0051393 0.02278 0.0044755 0.0022163 -0.095374 0.23297
2769 -0.11915 0.2467 -0.031013 -0.0092908 0.0099021 0.033067 -0.020346 -0.026747 -0.084657 0.27142
2770 -0.13556 0.17493 -0.012216 0.034293 -0.020047 0.020514 -0.012767 -0.0057099 -0.087369 0.1903
2771 -0.15496 0.113 -0.015049 0.0044264 -0.018365 0.0072406 -0.018789 -0.010913 -0.077762 0.19031
2772 -0.16062 0.082061 -0.037773 0.0081099 0.012426 0.0047175 -0.03023 -0.021446 -0.084034 0.19389
2773 -0.12161 0.080933 -0.0044363 -0.018286 0.014378 0.014854 -0.020721 0.0081108 -0.079657 0.21392
2774 -0.13624 0.080535 -0.0030098 0.0063271 0.010559 -0.0085286 -0.0080725 -0.022062 -0.076779 0.18338
2775 -0.14441 0.046427 -0.039893 -0.0040294 -0.0014297 0.0050583 -0.017224 -0.027975 -0.086192 0.16878
2776 -0.121 0.10222 -0.024897 0.015664 -0.0004383 0.011705 -0.019195 -0.013868 -0.099924 0.15456
2777 -0.12113 0.12023 -0.0063301 -0.0077722 0.0062231 -0.0051879 -0.021087 0.0037385 -0.084217 0.18937
2778 -0.15795 0.073363 -0.026134 -0.017669 0.0025645 -0.019831 -0.041248 -0.012455 -0.10251 0.15987
2779 -0.14571 0.10155 -0.014027 -0.0068151 0.010266 -0.016484 -0.018849 0.020992 -0.088932 0.16191
2780 -0.15252 0.086037 -0.029321 -0.0066215 -0.017133 -0.031317 -0.038531 -0.039831 -0.10198 0.12832
2781 -0.14089 0.16045 -0.012884 -0.031868 -0.026711 -0.03993 -0.050042 -0.031414 -0.10805 0.099176
2782 -0.11996 0.1732 -0.0065774 -0.023184 -0.01383 -0.020673 -0.037303 -0.018887 -0.10853 0.14452
2783 -0.1393 0.15122 -0.010021 -0.035861 -0.015049 -0.0085965 -0.019635 -0.01171 -0.090002 0.1264
2784 -0.076737 0.21119 0.060846 -0.022397 0.011733 0.0086705 -0.00077594 -0.0012731 -0.070234 0.13182
2785 -0.12915 0.14779 0.057422 -0.035084 -0.010226 -0.020443 -0.021777 -0.010226 -0.088577 0.11411
2786 -0.10428 0.11448 0.017609 0.0026599 -0.018075 -0.015876 -0.019369 -0.0060993 -0.079279 0.10897
2787 -0.13661 0.049122 -0.025055 -0.0088365 0.0090769 -0.025679 -0.02118 -0.027312 -0.11501 0.09769
2788 -0.13414 0.096834 -0.030948 -0.005553 0.0031782 -0.033482 -0.033571 -0.014115 -0.1053 0.11894
2789 -0.13224 -0.013524 -0.055722 -0.026699 -0.04068 -0.041995 -0.035943 -0.028109 -0.1271 0.086075
2790 -0.11522 0.024668 -0.018015 -0.033156 -0.004169 -0.031798 -0.035054 -0.023142 -0.096589 0.077728
2791 -0.072548 0.05752 0.00038151 -0.036892 -0.024658 -0.023591 -0.0099053 -0.038375 -0.095032 0.09672
2792 -0.069423 0.042292 -0.0083919 -0.019199 0.0095637 -0.034654 -0.031327 -0.024738 -0.093984 0.085792
2793 -0.098147 0.037494 -0.012505 -0.017225 0.021885 -0.023047 -0.008108 -0.015841 -0.078527 0.077855
2794 -0.12439 0.036396 -0.038009 -0.027982 0.020786 -0.01396 -0.013329 -0.025344 -0.086299 0.082107
2795 -0.14508 0.065258 -0.043052 -0.023278 -0.037302 -0.042254 -0.033861 -0.020027 -0.10847 0.040579
2796 -0.10515 0.06411 -0.035526 -0.011164 0.0037192 -0.013487 -0.032482 -0.02047 -0.083164 0.057032
2797 -0.14863 0.035792 -0.010969 -0.0055209 0.034161 -0.03208 -0.015683 -0.031333 -0.086597 0.062244
2798 -0.14934 0.0037441 -0.029263 -0.0048573 0.005012 -0.044993 -0.032535 -0.041646 -0.11067 0.077327
2799 -0.1482 0.040496 -0.023756 -0.020724 -0.0031766 -0.034566 -0.012776 0.0044806 -0.076292 0.072569
2800 -0.12088 0.077578 -0.02629 -0.0040801 -0.019195 -0.019459 -0.0037274 0.015468 -0.076534 0.062081
2801 -0.12207 0.0038202 0.002857 -0.023947 0.011756 -0.032032 -0.030239 -0.018636 -0.10234 0.047244
2802 -0.16258 -0.0065177 -0.028716 -0.055653 -0.019782 -0.051385 -0.04058 -0.0052686 -0.10673 0.022336
2803 -0.15873 0.012024 -0.03395 -0.037719 -0.020521 -0.052098 -0.041341 -0.031372 -0.11019 0.045318
2804 -0.16804 0.028886 -0.0076434 -0.042946 -0.01493 -0.046271 -0.036653 -0.040455 -0.12085 0.010321
2805 -0.16001 -0.0027216 -0.0079668 -0.024492 0.0048216 -0.070214 -0.039104 -0.024578 -0.10462 0.0057431
2806 -0.11145 0.01555 0.00018972 -0.017809 0.002983 -0.037898 -0.040395 -0.005991 -0.11394 0.042915
2807 -0.15471 -0.061068 -0.042164 -0.076365 -0.035926 -0.067301 -0.053517 -0.067434 -0.12853 -0.011572
2808 -0.14647 -0.0030255 -0.023907 -0.046872 -0.021334 -0.053164 -0.037748 -0.042827 -0.1054 0.01917
2809 -0.1398 0.0011865 -0.0034706 -0.062128 -0.0062429 -0.060297 -0.032329 -0.02316 -0.11737 0.0059526
2810 -0.14332 -0.0099314 -0.016974 -0.065314 -0.017701 -0.06008 -0.051871 -0.0047933 -0.10248 0.013365
2811 -0.12696 -0.026479 0.031732 -0.035721 0.0040899 -0.040033 -0.018272 -0.026566 -0.076651 -0.023393
2812 -0.17371 -0.0017373 -0.008471 -0.065047 -0.015479 -0.063736 -0.055513 -0.011779 -0.11156 -0.0054903
2813 -0.1099 -0.014705 0.016336 -0.014884 -0.0054273 -0.053249 -0.030585 -0.032143 -0.10235 -0.037698
2814 -0.18299 -0.048933 -0.015438 -0.03846 -0.028576 -0.080682 -0.065926 -0.057466 -0.12546 -0.018916
2815 -0.14229 -0.017281 0.0094086 -0.038977 -0.0053746 -0.045405 -0.029657 -0.046859 -0.11875 -0.0045132
2816 -0.14067 -0.043189 0.0067852 -0.046713 -0.0030332 -0.060468 -0.020429 -0.017272 -0.10691 -0.054711
2817 -0.15228 -0.045977 -0.0070883 -0.030039 -0.0049318 -0.052852 -0.0231 -0.030945 -0.086616 -0.0062185
2818 -0.18908 -0.045275 -0.045142 -0.059246 -0.06394 -0.061495 -0.047081 -0.035628 -0.1215 -0.016476
2819 -0.14645 -0.038093 -0.039055 -0.041612 -0.0037391 -0.070798 -0.043143 -0.038231 -0.11077 0.018136
2820 -0.11827 -0.018581 -0.016249 -0.046819 -0.015428 -0.048891 -0.0094742 0.0074558 -0.084034 -0.0076313
2821 -0.17042 -0.032339 -0.030692 -0.055805 0.0074837 -0.073184 -0.054705 -0.064977 -0.11921 -0.062809
2822 -0.11937 -0.026247 -0.036836 -0.050242 -0.014345 -0.065877 -0.036617 -0.05432 -0.11556 -0.053537
2823 -0.069891 0.00034509 -0.012509 -0.063648 -0.014514 -0.05492 -0.055368 -0.035123 -0.10566 -0.047084
2824 -0.046615 -0.027183 -0.028452 -0.039685 -0.014862 -0.053923 -0.03037 -0.043507 -0.1027 -0.015562
2825 -0.03224 -0.038121 -0.034306 -0.075211 -0.030731 -0.047966 -0.0065609 -0.01181 -0.084036 -0.055919
2826 -0.033814 -0.025119 -0.016449 -0.066727 -0.029459 -0.060869 -0.045442 -0.015653 -0.11239 -0.057377
2827 -0.073869 -0.033877 -0.034183 -0.037284 -0.024578 -0.065232 -0.046204 -0.051626 -0.1183 -0.061935
2828 -0.029343 -0.061075 -0.0084162 -0.0527 -0.010887 -0.056116 -0.033005 -0.031799 -0.099414 -0.042662
2829 -0.063508 -0.070333 0.0077103 -0.039417 -0.035035 -0.060069 -0.045126 -0.022392 -0.11553 -0.04611
2830 -0.083602 -0.065741 0.018237 -0.042673 -0.025974 -0.048602 -0.027778 -0.025205 -0.097959 -0.050928
2831 -0.095737 -0.090449 0.025303 -0.06805 -0.037253 -0.084745 -0.064029 -0.046338 -0.12588 -0.080765
2832 -0.053181 -0.019547 0.03772 -0.028556 -0.0037512 -0.043768 -0.02339 -0.0075612 -0.084814 -0.052143
2833 -0.012895 -0.068955 0.032307 -0.047062 -0.01607 -0.063001 -0.049402 -0.026734 -0.1042 -0.066151
2834 -0.00026995 -0.042092 0.017443 -0.087849 -0.015538 -0.081124 -0.038623 -0.031437 -0.11935 -0.069718
2835 0.018426 -0.06923 0.01969 -0.070995 -0.022067 -0.073787 -0.034724 -0.02475 -0.12054 -0.080686
2836 -0.0097989 -0.081828 -0.021164 -0.047412 -0.0094057 -0.05738 -0.033996 -0.022554 -0.10862 -0.063113
2837 -0.064173 -0.068836 -0.019597 -0.041568 -0.031624 -0.090103 -0.046837 -0.053557 -0.11833 -0.11131
2838 -0.040578 -0.063044 0.014599 -0.050285 -0.029913 -0.084696 -0.044168 -0.03021 -0.11619 -0.088239
2839 -0.036482 -0.036052 0.0032258 -0.038891 0.014408 -0.06236 -0.03763 -0.035653 -0.11013 -0.068276
2840 -0.093997 -0.12564 0.0062523 -0.054087 -0.04519 -0.094523 -0.057201 -0.053276 -0.1299 -0.089584
2841 -0.025471 -0.096528 0.010799 -0.044244 -0.035679 -0.066596 -0.047972 -0.032879 -0.10552 -0.080332
2842 0.076834 -0.024956 0.047535 -0.01567 0.011343 -0.031069 -0.0086136 -0.014642 -0.075609 -0.058199
2843 0.03919 -0.090594 0.051412 -0.045347 -0.025536 -0.051722 -0.025465 -0.015185 -0.094891 -0.078497
2844 0.031525 -0.096952 0.0073185 -0.024083 -0.040575 -0.066265 -0.022086 -0.017888 -0.093294 -0.093404
2845 0.004181 -0.06171 0.0024151 -0.05925 -0.030213 -0.059248 -0.026458 0.0029387 -0.095706 -0.094612
2846 -0.066024 -0.085528 0.0056316 -0.047406 -0.016732 -0.068861 -0.039379 -0.027814 -0.095949 -0.08591
2847 -0.074358 -0.088426 0.025448 -0.061432 -0.043241 -0.072794 -0.03628 -0.030017 -0.1081 -0.10141
2848 -0.046502 -0.067324 0.026955 -0.034599 -0.016389 -0.091637 -0.019892 -0.037551 -0.098964 -0.081075
2849 -0.056517 -0.093132 0.050501 -0.057945 -0.013828 -0.06286 -0.027453 -0.035564 -0.075366 -0.098933
2850 -0.10014 -0.09035 0.034748 -0.025502 -0.0023764 -0.055294 -0.029914 0.0025033 -0.083419 -0.08039
2851 -0.016336 -0.068568 0.032484 -0.021808 -0.022125 -0.069157 -0.021356 -0.03546 -0.082241 -0.086928
2852 -0.01062 -0.092076 0.035291 -0.024985 -0.0047236 -0.09349 -0.031357 -0.043943 -0.101 -0.1121
2853 0.033615 -0.099734 0.026017 -0.013421 -0.0047023 -0.062313 -0.029758 -0.043896 -0.083106 -0.11134
2854 0.048851 -0.079182 0.032204 -0.045297 0.0014891 -0.068376 -0.03144 -0.0058591 -0.080288 -0.087801
2855 0.026826 -0.05988 0.054781 -0.039304 -0.0047695 -0.065079 -0.040851 -0.030642 -0.087931 -0.10112
2856 0.016182 -0.13268 0.028447 -0.0365 -0.024928 -0.050242 -0.0023624 0.011205 -0.078093 -0.10555
2857 0.050907 -0.095646 0.071454 -0.011317 0.0069732 -0.048505 -0.025264 0.0045417 -0.083456 -0.099794
2858 -0.028047 -0.10165 0.03661 -0.051103 -0.0032654 -0.071698 -0.027155 -0.036071 -0.10778 -0.10577
2859 -0.035472 -0.10966 0.019837 -0.05371 -0.020484 -0.075571 -0.051556 -0.033645 -0.089821 -0.088369
2860 0.008034 -0.094899 0.083993 0.003644 -0.018433 -0.079614 -0.028278 -0.024178 -0.060343 -0.088067
2861 -0.01873 -0.074627 0.05075 -0.019072 -0.018391 -0.060778 -0.044979 -0.013201 -0.080126 -0.098174
2862 0.043075 -0.094955 0.043076 -0.035039 0.0073501 -0.089371 -0.02976 -0.035844 -0.096268 -0.10344
2863 0.012941 -0.13104 0.035703 -0.034795 -0.023168 -0.095314 -0.062542 -0.055867 -0.093661 -0.11592
2864 0.088216 -0.10315 0.094289 -0.029082 0.0017729 -0.067997 -0.015903 -0.01481 -0.067003 -0.11156
2865 0.045052 -0.092269 0.046956 -0.034748 -0.020146 -0.0676 -0.038074 -0.026463 -0.038906 -0.10429
2866 8.7246e-05 -0.090527 0.056363 -0.059435 -0.022734 -0.078683 -0.038836 -0.021906 -0.064208 -0.12954
2867 -0.010657 -0.1135 0.080509 -0.057091 -0.002713 -0.056836 -0.014687 0.017531 -0.039731 -0.08786
2868 -0.016502 -0.11778 0.071956 -0.057587 -0.0083016 -0.065449 -0.010388 -0.0084823 -0.034243 -0.096428
2869 -0.072376 -0.10191 0.056792 -0.025054 0.0031198 -0.090212 -0.05503 -0.027225 -0.055246 -0.13105
2870 0.0098994 -0.091469 0.079739 -0.0025704 0.013541 -0.064885 -0.028821 -0.0011385 -0.048868 -0.085693
2871 -0.035935 -0.12238 0.055795 -0.078147 -0.022607 -0.10733 -0.057482 -0.040692 -0.083421 -0.10043
2872 -0.0578 -0.10976 0.052492 -0.058423 -0.011066 -0.074592 -0.018564 -0.015135 -0.047763 -0.096428
2873 -0.046034 -0.13744 0.035608 -0.04195 -0.034805 -0.085615 -0.035645 -0.017028 -0.045666 -0.14022
2874 -0.024068 -0.11482 0.085505 -0.019746 0.0089866 -0.068808 -0.0068265 -0.0094008 -0.022808 -0.094013
2875 -0.055933 -0.15578 0.040841 -0.049513 0.008608 -0.073821 -0.051068 -0.020534 -0.056881 -0.12391
2876 -0.044837 -0.11092 0.077088 -0.012999 0.016699 -0.052864 -0.026489 -0.026087 -0.032723 -0.072529
2877 -0.048642 -0.095095 0.079535 -0.063255 -0.0098792 -0.087187 -0.037051 -0.0094301 -0.059306 -0.10329
2878 -0.038046 -0.13665 0.075101 -0.029522 -0.013648 -0.07125 -0.033032 -0.017583 -0.048738 -0.11437
2879 -0.043031 -0.12147 0.078768 -0.038358 -0.020436 -0.077933 -0.033163 -0.035986 -0.035921 -0.13972
2880 -0.072515 -0.12131 0.098594 -0.042465 -0.019595 -0.085766 -0.036255 -0.0081493 -0.015773 -0.12766
2881 -0.07315 -0.14488 0.059731 -0.047391 -0.038824 -0.080829 -0.030536 -0.021712 -0.022766 -0.11624
2882 -0.072684 -0.12126 0.057787 -0.031008 -0.032962 -0.095842 -0.040727 -0.025915 -0.037458 -0.12971
2883 -0.076239 -0.11261 0.055204 -0.041524 -0.034691 -0.093176 -0.031029 -0.046949 -0.033931 -0.13515
2884 -0.076513 -0.1436 0.05743 -0.06971 -0.03474 -0.077129 -0.03862 -0.032752 -0.035893 -0.09304
2885 -0.10666 -0.12332 0.049937 -0.052877 -0.0051382 -0.10811 -0.038991 -0.021245 -0.029976 -0.13352
2886 -0.037082 -0.10624 0.084784 -0.049583 -0.010047 -0.059945 -0.035653 -0.0072978 -0.0064081 -0.1389
2887 -0.063336 -0.096044 0.07226 -0.07471 -0.050485 -0.086268 -0.039294 -0.051741 -0.028521 -0.14906
2888 -0.075291 -0.1103 0.084817 -0.065046 -0.0098241 -0.069841 -0.055615 -0.056544 -0.019803 -0.1409
2889 -0.073965 -0.12386 0.059473 -0.049603 -0.010113 -0.095054 -0.043947 -0.022707 -0.015766 -0.15513
2890 -0.07744 -0.1078 0.06776 -0.062899 -0.013501 -0.064197 -0.030688 -0.0278 -0.015888 -0.14401
2891 -0.093904 -0.091556 0.049766 -0.053995 -0.03429 -0.07724 -0.049989 0.0013867 -0.015051 -0.16614
2892 -0.081899 -0.12274 0.082583 -0.058502 -0.038279 -0.091453 -0.036221 -0.046686 -0.027543 -0.13081
2893 -0.077703 -0.11211 0.070789 -0.030228 -0.034387 -0.091456 -0.037702 -0.016309 -0.011456 -0.14003
2894 -0.088798 -0.10662 0.099206 -0.011075 -0.017316 -0.0883 -0.033273 -0.034573 0.012242 -0.10724
2895 -0.12263 -0.13868 0.082972 -0.021881 -0.026134 -0.10271 -0.055685 -0.047596 -0.020971 -0.11473
2896 -0.085277 -0.10297 0.085849 -0.0043376 -0.015973 -0.089326 -0.037876 -0.023969 0.003407 -0.13699
2897 -0.060791 -0.073244 0.091356 -0.003324 8.3183e-06 -0.075889 -0.00077729 -0.0093618 0.0052845 -0.091789
2898 -0.089046 -0.11191 0.059002 -0.01359 -0.036 -0.10163 -0.020169 -0.032015 -0.006458 -0.13216
2899 -0.10227 -0.10505 0.091019 0.0090531 -0.026929 -0.071075 -0.02998 -0.011578 0.0077295 -0.13536
2900 -0.093304 -0.074368 0.079025 -0.0052233 -0.0096276 -0.078788 -0.019451 -0.012851 0.033127 -0.12507
2901 -0.10295 -0.12318 0.048282 -0.04333 -0.020086 -0.076761 -0.046313 -0.025374 0.010395 -0.13432
2902 -0.043603 -0.10328 0.084918 0.010984 0.0092652 -0.052614 -0.009974 -0.00010719 0.058212 -0.14451
2903 -0.073828 -0.12656 0.042125 -0.042953 -0.016303 -0.065697 -0.028285 -0.0318 0.03501 -0.13545
2904 -0.12135 -0.15258 0.033081 -0.035379 -0.018172 -0.0755 -0.028737 -0.031243 0.017897 -0.10875
2905 -0.14492 -0.17189 0.0060979 -0.048695 -0.031241 -0.10698 -0.042628 -0.017616 0.0097246 -0.11461
2906 -0.12667 -0.13703 0.037584 -0.033692 -0.019999 -0.082757 -0.055619 -0.0406 0.0060521 -0.13514
2907 -0.15592 -0.13516 0.010041 -0.034838 -0.026838 -0.09246 -0.035141 -0.044313 0.0029196 -0.1209
2908 -0.14739 -0.15542 -0.0081924 -0.066785 -0.057817 -0.086003 -0.053812 -0.057186 -0.0065829 -0.15992
2909 -0.10538 -0.13527 0.014874 -0.0028112 -0.037015 -0.071856 -0.042243 -0.025879 0.038675 -0.13587
2910 -0.089909 -0.089357 0.042201 -0.0055276 -0.019024 -0.068199 -0.027495 -0.012482 0.068252 -0.11316
2911 -0.12551 -0.18612 0.019407 -0.047774 -0.047772 -0.10821 -0.058106 -0.045575 0.07625 -0.1486
2912 -0.15008 -0.16374 0.0092137 0.04728 -0.016721 -0.095075 -0.036197 -0.056228 0.070197 -0.12811
2913 -0.13881 -0.12489 0.04235 0.10323 -0.04255 -0.088098 -0.027129 -0.015961 0.11136 -0.14802
2914 -0.1017 -0.098519 0.047517 0.14139 -0.025668 -0.074201 -0.02841 0.0021358 0.10935 -0.14174
2915 -0.13079 -0.12313 0.018663 0.15497 -0.017097 -0.090804 -0.042651 0.0007327 0.13102 -0.10664
2916 -0.11597 -0.16492 0.01917 0.17883 -0.025696 -0.078918 -0.032333 -0.04284 0.11525 -0.12421
2917 -0.13052 -0.11446 0.00087648 0.1401 -0.028094 -0.083141 -0.033124 -0.022143 0.11768 -0.15175
2918 -0.11658 -0.12695 0.014933 0.11044 -0.036853 -0.086784 -0.026695 -0.032217 0.11452 -0.12018
2919 -0.12254 -0.13473 0.0281 0.10479 0.013969 -0.053747 -0.0026068 -0.0082196 0.12752 -0.11513
2920 -0.10402 -0.17492 0.0032961 0.037668 -0.0271 -0.07385 -0.018858 -0.047213 0.13074 -0.14711
2921 -0.17396 -0.18391 -0.0023873 -0.0018284 -0.051849 -0.096073 -0.022659 -0.020926 0.16683 -0.11031
2922 -0.11558 -0.15981 0.015789 0.0084852 -0.021067 -0.097316 -0.029961 -0.027449 0.1568 -0.15443
2923 -0.1442 -0.10803 0.010006 -0.0028712 -0.015766 -0.099399 -0.039672 -0.038252 0.16716 -0.14081
2924 -0.15641 -0.16669 -0.022428 0.0025523 -0.032045 -0.070172 -0.029643 -0.043435 0.14284 -0.14617
2925 -0.1276 -0.13456 -0.0069211 -0.021044 -0.022103 -0.088525 -0.040655 -0.061938 0.12844 -0.14986
2926 -0.14868 -0.16642 -0.022755 -0.0093605 -0.036272 -0.097518 -0.029666 -0.037261 0.14368 -0.13192
2927 -0.15293 -0.17126 0.020182 0.0051131 -0.02789 -0.077622 -0.027267 0.0046457 0.15106 -0.12681
2928 -0.13177 -0.14413 -0.014882 0.0072866 -0.018129 -0.071305 -0.016409 -0.00061741 0.15935 -0.14162
2929 -0.15093 -0.15137 -0.014585 -0.03204 -0.037728 -0.10846 -0.04597 -0.06801 0.11621 -0.15227
2930 -0.11813 -0.13541 -0.010178 0.0026838 -0.012506 -0.077641 -0.010211 -0.00036358 0.16909 -0.1504
2931 -0.13922 -0.10651 0.0067081 0.00029732 -0.0056049 -0.087354 -0.026433 -0.022577 0.15363 -0.14971
2932 -0.1061 -0.12729 0.013395 0.031731 -0.0038635 -0.068317 -0.016944 -0.01611 0.17117 -0.13211
2933 -0.11065 -0.10727 2.1234e-05 -0.0092055 0.0058279 -0.06784 -0.0065755 -0.014353 0.18541 -0.11251
2934 -0.12513 -0.12546 0.020938 -0.003072 0.0036393 -0.045513 -0.024177 0.028274 0.18335 -0.12306
2935 -0.14109 -0.15552 -0.0032257 0.010892 -0.021449 -0.078966 -0.015368 -0.001389 0.18594 -0.13024
2936 -0.13667 -0.12855 -0.014909 -0.021565 -0.016408 -0.091229 -0.03026 -0.029992 0.17159 -0.13844
2937 -0.17882 -0.16187 -0.039703 0.0079187 -0.0024666 -0.084482 -0.0068009 -0.0097252 0.19405 -0.12698
2938 -0.1606 -0.15545 -0.022876 0.022842 -0.037145 -0.087296 -0.016202 -0.035448 0.20812 -0.10153
2939 -0.14913 -0.18171 -0.046669 0.010476 -0.0095538 -0.088469 -0.029604 -0.022811 0.18357 -0.15226
2940 -0.13945 -0.1784 -0.040973 -0.019021 -0.033262 -0.093722 -0.018475 -0.025864 0.17392 -0.16061
2941 -0.14909 -0.19357 -0.032116 -0.020537 -0.023841 -0.069735 -0.021886 -0.0092375 0.20004 -0.13641
2942 -0.12139 -0.15319 -0.0012498 -0.031493 -0.03005 -0.074798 -0.028418 -0.037101 0.18493 -0.12007
2943 -0.088036 -0.1115 -0.029933 -0.01325 -0.012778 -0.051201 -0.0025489 0.019196 0.20318 -0.14465
2944 -0.15628 -0.17266 -0.040047 -0.031316 -0.039537 -0.091324 -0.02528 -0.040477 0.18327 -0.11152
2945 -0.11312 -0.145 -0.0268 -0.0095427 -0.028646 -0.056457 -0.032622 -0.02394 0.17759 -0.13216
2946 -0.14329 -0.15785 -0.040334 -0.0038291 -0.0085542 -0.03798 -0.015203 -0.001033 0.20395 -0.11769
2947 -0.13068 -0.15155 -0.016457 -0.028496 -0.037693 0.0093966 -0.028454 -0.021306 0.1834 -0.13645
2948 -0.13332 -0.12184 -7.0556e-05 -0.039872 -0.030071 0.00043354 -0.0096656 -0.035639 0.20978 -0.10002
2949 -0.088773 -0.13006 -0.018344 -0.0039084 -0.01634 -0.0136 -0.041637 -0.024382 0.20291 -0.084586
2950 -0.032998 -0.11719 -0.046657 -0.032315 -0.018159 -0.036703 -0.019038 -0.017225 0.19477 -0.13049
2951 -0.040952 -0.16298 -0.049861 -0.061751 -0.037057 -0.044916 -0.02345 -0.021058 0.17634 -0.14998
2952 0.0029935 -0.13198 -0.033414 -0.030328 -0.0057759 -0.055869 -0.018391 -0.031451 0.19487 -0.098299
2953 -0.036441 -0.14091 -0.058708 -0.054714 -0.022335 -0.072682 -0.026082 -0.032845 0.17727 -0.1187
2954 -0.021275 -0.18402 -0.060421 -0.046561 -0.035273 -0.064315 -0.031064 -0.037648 0.20613 -0.12741
2955 0.04704 -0.147 -0.054275 -0.041707 -0.00079182 -0.055808 -0.012175 -0.027321 0.22859 -0.11756
2956 0.018046 -0.11979 -0.033058 -0.017303 -0.01632 -0.054031 -0.018206 -0.019714 0.22443 -0.117
2957 0.035031 -0.10141 -0.037702 -0.05527 -0.051669 -0.066964 -0.027728 -0.026467 0.22129 -0.087837
2958 0.069097 -0.1332 -0.032195 -0.039506 -0.0083077 -0.047497 -0.010089 -0.00863 0.20328 -0.13505
2959 0.032802 -0.082688 -0.038199 -0.067623 -0.0065263 -0.05768 -0.0023503 -0.0027031 0.20727 -0.099362
2960 0.027528 -0.11767 -0.075812 -0.086249 -0.058535 -0.092024 -0.063652 -0.066196 0.13346 -0.16272
2961 0.065343 -0.1271 -0.042275 -0.037196 -0.042834 -0.065407 -0.035333 -0.018029 0.18943 -0.15483
2962 0.050969 -0.11753 -0.034739 -0.060482 -0.0051222 -0.0626 -0.035964 -0.056642 0.19607 -0.15686
2963 0.052324 -0.066959 -0.055862 -0.062138 -0.041641 -0.054043 -0.047796 -0.047825 0.19022 -0.13019
2964 0.07662 -0.027857 -0.047456 -0.060065 -0.038639 -0.062296 -0.032217 -0.019078 0.20284 -0.1349
2965 -0.0025745 -0.058985 -0.057039 -0.062341 -0.046878 -0.061509 -0.036828 -0.032182 0.17523 -0.15176
2966 0.092731 0.026107 -0.031273 -0.046258 -0.021147 -0.048252 -0.02037 -0.024815 0.1949 -0.10777
2967 0.062647 -0.070551 -0.070466 -0.053474 -0.036455 -0.051275 -0.037441 -0.027898 0.15826 -0.13498
2968 0.069602 -0.13812 -0.05133 -0.051601 -0.043554 -0.041948 -0.029202 -0.040511 0.17105 -0.12878
2969 0.083388 -0.078537 -0.034303 -0.059297 -0.042543 -0.037761 -0.018614 -0.019594 0.14344 -0.12724
2970 0.10296 -0.083265 -0.049517 -0.10257 -0.034031 -0.048844 -0.019435 -0.028257 0.172 -0.11169
2971 0.13709 -0.13241 -0.06138 -0.09001 -0.05175 -0.048848 -0.0084864 -0.04419 0.16375 -0.1422
2972 0.096144 -0.15085 -0.069303 -0.075726 -0.034958 -0.061301 -0.033248 -0.047083 0.17958 -0.17503
2973 0.09373 -0.15499 -0.082877 -0.072393 -0.031737 -0.049994 -0.040659 -0.026526 0.2147 -0.14221
2974 0.088075 -0.11857 -0.05178 -0.071279 -0.037496 -0.039077 -0.02105 -0.037249 0.20171 -0.1368
2975 0.13018 -0.037415 -0.045714 -0.069776 -0.023084 -0.04254 -0.033492 -0.022202 0.20117 -0.1222
2976 0.10021 -0.041883 -0.086507 -0.074992 -0.041343 -0.051253 -0.024723 -0.026616 0.17889 -0.15536
2977 0.15493 -0.010111 -0.063751 -0.075429 -0.0053515 -0.048966 -0.016334 -0.015129 0.13688 -0.1363
2978 0.12577 0.025241 -0.044454 -0.077905 -0.03973 -0.060559 -0.031986 -0.029722 0.11516 -0.16341
2979 0.15775 -0.033567 -0.091948 -0.10091 -0.032659 -0.055842 -0.045067 -0.0099048 0.11578 -0.1568
2980 0.14467 0.010285 -0.049001 -0.079408 -0.042067 -0.020625 -0.010498 0.0065421 0.12781 -0.13516
2981 0.098064 -0.055963 -0.068434 -0.088024 0.002394 0.0094815 -0.03893 -0.046381 0.10186 -0.14079
2982 0.09296 -0.032331 -0.072818 -0.079221 -0.012925 0.016948 -0.020661 0.006056 0.12566 -0.11792
2983 0.11268 -0.046089 -0.066781 -0.10393 -0.033883 0.031815 -0.037082 -0.011617 0.08859 -0.14178
2984 0.12691 -0.13459 -0.061075 -0.093034 -0.048252 0.020372 -0.061534 -0.05354 0.10008 -0.12542
2985 0.1544 -0.062805 -0.066288 -0.08764 -0.012701 0.024869 -0.043495 -0.013863 0.10465 -0.12035
2986 0.12731 -0.13299 -0.064372 -0.050456 -0.034169 0.026066 -0.0051665 -0.034176 0.13038 -0.1426
2987 0.13318 -0.08771 -0.038585 -0.034763 -0.038358 -0.001307 -0.026518 -0.0085895 0.11093 -0.11342
2988 0.091213 -0.13713 -0.066679 -0.088349 -0.071166 -0.01912 -0.047919 -0.015673 0.10019 -0.16496
2989 0.1312 -0.070576 -0.048502 -0.10262 -0.027425 -0.011603 -0.019311 -0.026696 0.090585 -0.11936
2990 0.19804 0.062556 -0.055016 -0.087932 -0.026434 -0.040026 -0.044072 -0.030679 0.085243 -0.12487
2991 0.16594 0.014628 -0.062349 -0.077609 -0.050382 -0.021869 -0.032083 -0.041632 0.091091 -0.11346
2992 0.19655 0.08429 -0.045832 -0.078925 -0.024391 -0.052452 -0.045355 -0.017595 0.073238 -0.14614
2993 0.16409 0.093662 -0.053006 -0.054641 -0.0095695 -0.038086 -0.037446 -0.033078 0.091846 -0.15119
2994 0.13804 0.13449 -0.039409 -0.079398 -0.0013881 -0.024359 -0.016337 0.0072789 0.074703 -0.11193
2995 0.032282 0.042106 -0.075743 -0.072544 -0.025697 -0.026622 -0.025379 -0.023454 0.085301 -0.14363
2996 0.055897 0.047998 -0.060276 -0.089031 -0.043455 -0.034835 -0.04147 -0.019707 0.064408 -0.16543
2997 0.075303 0.03454 -0.07132 -0.088627 -0.039844 -0.036728 -0.041071 -0.03796 0.057936 -0.15748
2998 0.061198 -0.004068 -0.071943 -0.10439 -0.034303 -0.041181 -0.039683 -0.029673 0.034073 -0.12298
2999 0.043084 -0.048926 -0.10135 -0.11551 -0.049811 -0.044804 -0.054264 -0.043356 0.027041 -0.14091
3000 0.030629 -0.068114 -0.07367 -0.089546 -0.02295 -0.025747 -0.035435 -0.04864 0.039448 -0.14404
3001 0.079755 -0.020192 -0.055654 -0.050613 -0.012158 -0.02865 -0.021897 -0.049083 0.049646 -0.13215
3002 0.03223 -0.01137 -0.060107 -0.080169 0.0005429 -0.028043 -0.035728 -0.035596 0.040433 -0.12127
3003 0.064696 -0.0022978 -0.0674 -0.073316 -0.0092157 -0.026836 -0.018839 -0.0027588 0.034131 -0.1389
3004 0.056131 0.072184 -0.079594 -0.073972 -0.012784 -0.02925 -0.044791 -0.020492 0.039268 -0.094305
3005 0.061627 0.082856 -0.069937 -0.096869 -0.039993 -0.040243 -0.055502 -0.033225 0.0063357 -0.15604
3006 0.034972 0.1718 -0.071301 -0.124 -0.015832 0.00088427 -0.044593 -0.041488 0.016023 -0.14588
3007 0.032178 0.15539 -0.044994 -0.065641 -0.01378 0.024891 -0.039925 -0.0094612 0.026081 -0.11864
3008 0.073954 0.17747 -0.066618 -0.065738 -0.0010088 0.066108 -0.030726 -0.017964 0.033238 -0.1053
3009 -0.012121 0.096954 -0.085641 -0.080674 -0.0072175 0.083565 -0.041157 0.013073 0.0095057 -0.054223
3010 0.031575 0.12683 -0.078215 -0.074801 -0.026036 0.086512 -0.029929 -0.0091404 0.016543 -0.016551
3011 0.01911 0.16969 -0.068768 -0.072827 -0.011105 0.10419 -0.03049 -0.021734 0.022751 0.0025913
3012 0.032486 0.094471 -0.062672 -0.090574 -0.037993 0.054876 -0.039591 -0.0027666 0.0049083 -0.042826
3013 0.011051 0.11088 -0.053655 -0.06565 -0.030572 0.063153 -0.028833 0.01979 0.014276 -0.068314
3014 -0.037123 0.069685 -0.065148 -0.084046 0.014679 0.0037695 -0.030984 -0.0018528 -0.011777 -0.088972
3015 -0.0015677 0.073417 -0.077712 -0.10238 -0.014909 -0.022374 -0.064625 -0.032806 -0.038739 -0.13228
3016 -0.019312 0.089769 -0.085745 -0.091609 -0.0087378 -0.014897 -0.037617 -0.014859 -0.020132 -0.12309
3017 0.0003834 0.13026 -0.069759 -0.082236 -0.023876 -0.0093797 -0.021188 -0.023862 -0.012494 -0.083795
3018 -0.0037811 0.19434 -0.046112 -0.11078 -0.024455 -0.024943 -0.045699 -0.019015 -0.0052667 -0.11728
3019 -0.040126 0.17143 -0.074386 -0.067849 -0.021414 -0.018716 -0.048531 -0.012968 -0.015679 -0.0905
3020 -0.04721 0.20266 -0.094679 -0.073365 -0.034022 -0.017739 -0.070502 -0.041501 -0.038982 -0.12424
3021 -0.031974 0.17761 -0.095273 -0.096692 -0.044521 -0.027402 -0.050483 -0.026274 -0.031094 -0.11735
3022 -0.038329 0.16376 -0.088566 -0.10461 -0.03011 0.0054148 -0.052685 -0.042087 -0.045857 -0.11012
3023 -0.052423 0.23122 -0.07877 -0.068644 -0.049388 0.049372 -0.043276 -0.021331 -0.032949 -0.11262
3024 -0.059158 0.15032 -0.098093 -0.10925 -0.052067 0.10008 -0.043207 -0.024564 -0.040332 -0.11602
3025 -0.035132 0.16548 -0.064376 -0.068217 -0.013145 0.10193 -0.022819 -0.017637 -0.024094 -0.098736
3026 -0.068307 0.21031 -0.08274 -0.087144 -0.031034 0.086162 -0.04268 -0.01183 -0.049667 -0.1078
3027 -0.041871 0.24164 -0.086733 -0.07336 -0.041203 0.064029 -0.025841 0.0047571 -0.033689 -0.12411
3028 -0.025786 0.25742 -0.055857 -0.064987 -0.019011 0.053176 -0.014183 -0.005486 -0.029962 -0.1021
3029 -0.04989 0.20422 -0.10198 -0.082233 -0.01513 0.042463 -0.049504 -0.040599 -0.054154 -0.11435
3030 -0.056905 0.20365 -0.079954 -0.087239 -0.00043854 0.02071 -0.046055 -0.0084821 -0.040207 -0.097944
3031 -0.032379 0.22927 -0.10185 -0.087536 -0.050397 0.008647 -0.055597 -0.022495 -0.053809 -0.14243
3032 -0.074704 0.16396 -0.070371 -0.10269 -0.031786 -0.019416 -0.047298 -0.055818 -0.073132 -0.10737
3033 -0.063328 0.16787 -0.089874 -0.098529 -0.037534 -0.0014492 -0.055149 -0.032491 -0.047184 -0.11696
3034 -0.079742 0.10177 -0.086347 -0.076555 -0.030513 -0.012732 -0.047221 -0.029044 -0.060257 -0.098374
3035 -0.040327 0.048697 -0.11095 -0.11484 -0.027612 -0.011415 -0.059332 -0.062038 -0.057719 -0.13532
3036 -0.064341 0.11796 -0.039274 -0.075618 -0.01286 0.044942 -0.017213 0.012439 -0.033721 -0.11939
3037 -0.018616 0.19085 -0.049158 -0.078014 -0.0019089 0.071018 -0.030535 0.015016 -0.031484 -0.088217
3038 -0.0511 0.19651 -0.057221 -0.089651 -0.023898 0.10567 -0.041296 -0.014107 -0.047776 -0.12099
3039 -0.057265 0.271 -0.043715 -0.082867 -0.018686 0.13919 -0.020997 0.01008 -0.035139 -0.11058
3040 -0.10261 0.18132 -0.083878 -0.099354 -0.014205 0.11126 -0.024309 -0.018353 -0.036741 -0.10496
3041 -0.057124 0.26025 -0.072202 -0.08041 -0.012023 0.11418 -0.0443 -0.033546 -0.082954 -0.098018
3042 -0.054578 0.24331 -0.071785 -0.095257 -0.019212 0.10643 -0.038792 -0.0039792 -0.037616 -0.093405
3043 -0.048763 0.25548 -0.051199 -0.073633 -0.0030606 0.13196 -0.030053 0.0050978 -0.059479 -0.092563
3044 -0.072397 0.12065 -0.057792 -0.094889 -0.030219 0.073747 -0.043484 -0.0039853 -0.074621 -0.13224
3045 -0.067732 0.18729 -0.063855 -0.12122 -0.027468 0.085004 -0.038626 -0.030748 -0.062794 -0.097478
3046 -0.047376 0.13186 -0.069249 -0.082322 -0.0036865 0.078221 -0.023587 -0.016561 -0.049876 -0.1164
3047 -0.05676 0.13863 -0.082232 -0.096969 -0.0066351 0.054248 -0.027878 -0.0041246 -0.077159 -0.091143
3048 -0.079915 0.12206 -0.063816 -0.091325 -0.020024 0.086634 -0.03959 -0.025938 -0.087291 -0.088841
3049 -0.094299 0.12693 -0.068889 -0.067472 -0.019922 0.13443 -0.035371 -0.0083508 -0.078064 -0.078269
3050 -0.074324 0.1287 -0.076943 -0.092768 -0.003731 0.14781 -0.057052 0.0053762 -0.084546 -0.1315
3051 -0.077298 0.1568 -0.058796 -0.060264 -0.0070996 0.14113 -0.039624 -0.035927 -0.080399 -0.12915
3052 -0.093673 0.21831 -0.09796 -0.11446 -0.039278 0.12665 -0.052525 -0.03419 -0.10077 -0.13327
3053 -0.088247 0.2378 -0.098643 -0.10476 -0.012207 0.14156 -0.051906 -0.023323 -0.088604 -0.074439
3054 -0.061972 0.23148 -0.037507 -0.089264 -0.0038955 0.16556 -0.049398 -0.017916 -0.070886 -0.063037
3055 -0.074366 0.20654 -0.06433 -0.07556 0.0042659 0.11489 -0.046679 -0.014619 -0.081839 -0.12082
3056 -0.080991 0.19216 -0.081253 -0.072567 -0.010253 0.11534 -0.03702 -0.032192 -0.085501 -0.094542
3057 -0.13494 0.083872 -0.086457 -0.10721 -0.0089214 0.13847 -0.035232 0.0041246 -0.079054 -0.09208
3058 -0.15511 0.047794 -0.07816 -0.080229 -0.03173 0.1436 -0.040033 -0.023449 -0.083756 -0.10177
3059 -0.090434 0.13064 -0.076054 -0.074126 -0.026889 0.15414 -0.024784 0.0093684 -0.075279 -0.12511
3060 -0.077098 0.076298 -0.067417 -0.11815 -0.026987 0.17205 -0.046506 -0.013875 -0.10517 -0.10659
3061 -0.1239 0.03466 -0.095091 -0.13709 -0.049046 0.16959 -0.070217 -0.025628 -0.10541 -0.14193
3062 -0.10639 0.081422 -0.072104 -0.072025 0.024876 0.19916 -0.036908 -0.0018209 -0.088926 -0.097958
3063 -0.1484 0.079325 -0.082788 -0.091462 -0.025123 0.16348 -0.04335 -0.012694 -0.10167 -0.11387
3064 -0.096136 0.11446 -0.038621 -0.083518 -0.010232 0.16762 -0.023771 0.016213 -0.078161 -0.12669
3065 -0.1131 0.092799 -0.053795 -0.083865 -0.01285 0.12206 -0.052422 -0.01201 -0.085354 -0.10662
3066 -0.1159 0.15481 -0.070648 -0.092231 -0.024759 0.1188 -0.035864 0.015507 -0.085426 -0.10511
3067 -0.12714 0.22102 -0.019771 -0.085147 -0.0093576 0.11629 -0.033455 0.0055837 -0.065149 -0.11466
3068 -0.1138 0.16203 -0.058855 -0.088194 -0.020956 0.076533 -0.047786 -0.048219 -0.10072 -0.10698
3069 -0.11222 0.14286 -0.052838 -0.08097 0.0070752 0.09832 -0.034718 0.0086075 -0.091064 -0.073691
3070 -0.13497 0.070189 -0.070072 -0.11042 -0.012723 0.069406 -0.060269 -0.016396 -0.10727 -0.12075
3071 -0.14122 0.10526 -0.058645 -0.086303 -0.017362 0.099483 -0.03586 0.00080137 -0.074939 -0.089427
3072 -0.13545 0.037493 -0.078369 -0.12556 -0.034291 0.0662 -0.042652 -0.013372 -0.10157 -0.13057
3073 -0.10464 0.028375 -0.070272 -0.080076 -0.010459 0.076787 -0.041063 -0.032045 -0.10685 -0.12023
3074 -0.14397 0.024587 -0.052646 -0.088132 0.005422 0.072644 -0.045384 -0.014078 -0.10014 -0.1006
3075 -0.14057 0.077169 -0.066499 -0.090129 -0.035037 0.073601 -0.042836 -0.022731 -0.088919 -0.11683
3076 -0.11331 0.054151 -0.023592 -0.10936 -0.023595 0.060718 -0.037637 0.0096459 -0.088091 -0.14817
3077 -0.16318 0.070583 -0.091346 -0.098742 0.0021462 0.049095 -0.044978 -0.019457 -0.10577 -0.10551
3078 -0.14913 0.058565 -0.060429 -0.11219 -0.031072 0.063632 -0.0619 -0.01171 -0.081276 -0.11826
3079 -0.1477 -0.0034228 -0.091633 -0.11161 -0.019721 0.065269 -0.054111 -0.042043 -0.11542 -0.12396
3080 -0.12626 0.067549 -0.074996 -0.074671 -0.0061597 0.061606 -0.045122 -0.022936 -0.11089 -0.13161
3081 -0.15278 0.036871 -0.06784 -0.13212 -0.055028 0.025862 -0.059504 -0.018739 -0.094323 -0.15767
3082 -0.15002 0.029093 -0.087793 -0.12133 -0.051517 0.032809 -0.040365 -0.0038026 -0.10933 -0.11784
3083 -0.16648 0.035395 -0.090117 -0.1062 -0.030816 0.043636 -0.050196 -0.043196 -0.10576 -0.13157
3084 -0.10359 0.081337 -0.04487 -0.087377 0.0040658 0.070173 -0.038678 -0.0069087 -0.096801 -0.11501
3085 -0.1599 -0.0068506 -0.078584 -0.10247 -0.0032328 0.06729 -0.030649 -1.1832e-05 -0.099113 -0.090823
3086 -0.1664 0.036021 -0.11009 -0.09032 -0.049261 0.019517 -0.05222 -0.015635 -0.10759 -0.16666
3087 -0.13677 0.035143 -0.07053 -0.10016 -0.03654 0.020804 -0.062072 -0.023078 -0.11824 -0.13121
3088 -0.14805 0.0024655 -0.081324 -0.088932 -0.012639 0.045411 -0.029673 -0.036161 -0.11297 -0.085296
3089 -0.12827 0.034678 -0.053967 -0.092819 -0.038457 0.040518 -0.052554 -0.019924 -0.1226 -0.10221
3090 -0.17366 -0.04818 -0.092561 -0.093985 -0.047826 0.011605 -0.042586 -0.018797 -0.10618 -0.15042
3091 -0.12361 0.033532 -0.051644 -0.067692 -0.016215 0.028122 -0.025367 -0.01123 -0.090538 -0.069329
3092 -0.17949 -0.0049463 -0.087188 -0.081498 -0.044913 0.031498 -0.067618 -0.034513 -0.13433 -0.12795
3093 -0.13322 0.035246 -0.051301 -0.054145 -0.010992 0.040825 -0.0099998 0.012563 -0.074333 -0.15577
3094 -0.17672 -0.064902 -0.10543 -0.050141 -0.02475 0.011812 -0.044401 -0.0338 -0.12323 -0.13833
3095 -0.15305 -0.03415 -0.11025 -0.033687 -0.014709 -0.00075082 -0.056003 -0.0095527 -0.12046 -0.11267
3096 -0.1505 0.023842 -0.059522 -0.034374 -0.047028 -0.0034139 -0.052464 -0.026016 -0.12193 -0.12799
3097 -0.15087 -0.015216 -0.090165 -0.02444 -0.033176 0.005633 -0.055525 -0.033839 -0.12456 -0.12822
3098 -0.17468 -0.040954 -0.073658 0.0095933 -0.053595 0.0028699 -0.052857 -0.025492 -0.10517 -0.12538
3099 -0.16072 0.0074679 -0.064752 -0.0057632 -0.021404 -0.011853 -0.073668 -0.043785 -0.14194 -0.11772
3100 -0.17484 -0.04152 -0.078565 -0.06925 -0.051002 -0.028626 -0.056759 -0.016018 -0.11882 -0.1245
3101 -0.15694 0.001622 -0.093119 -0.055456 -0.033401 0.0065306 -0.053751 -0.013611 -0.10029 -0.1078
3102 -0.13603 -0.055006 -0.078892 -0.063582 -0.044489 -0.031032 -0.063942 -0.035924 -0.14281 -0.11325
3103 -0.16518 -0.043944 -0.052696 -0.032659 -0.027848 0.0036045 -0.046413 -0.021247 -0.10261 -0.10808
3104 -0.15079 -0.011552 -0.052639 -0.040115 -0.0080066 -0.0032486 -0.036865 0.0043895 -0.083481 -0.096848
3105 -0.13855 -0.0027398 -0.079733 -0.032092 -0.022285 -0.017922 -0.061836 -0.024654 -0.11522 -0.11832
3106 -0.14321 -0.0098578 -0.061216 0.0093318 0.0040861 -0.016085 -0.037497 -0.057017 -0.12192 -0.12549
3107 -0.15302 -0.058416 -0.09125 0.030165 -0.027843 -0.021898 -0.046609 -0.02182 -0.12075 -0.12502
3108 -0.12783 -0.016054 -0.082713 0.022959 -0.017511 0.008789 -0.03867 -0.019533 -0.10591 -0.10873
3109 -0.13824 -0.057732 -0.059806 -0.020337 -0.03842 0.0031059 -0.038521 -0.023366 -0.097083 -0.12079
3110 -0.18364 -0.04977 -0.08106 -0.033394 -0.043188 -0.035557 -0.049593 -0.027669 -0.10504 -0.10397
3111 -0.16228 -0.072458 -0.052233 -0.01272 -0.046837 -0.02246 -0.037684 0.0036479 -0.10694 -0.11273
3112 -0.15662 -0.070206 -0.074727 -0.061197 -0.057516 -0.028443 -0.051605 -0.040715 -0.12223 -0.17094
3113 -0.17019 0.0045465 -0.06638 -0.036693 -0.016404 -0.022936 -0.045547 -0.024558 -0.11891 -0.10488
3114 -0.19263 -0.081861 -0.076604 -0.01064 -0.038483 -0.04153 -0.050128 -0.0052313 -0.11699 -0.13619
3115 -0.21168 -0.038679 -0.055777 -0.00048608 -0.034742 -0.029913 -0.047829 -0.025624 -0.097428 -0.12054
3116 -0.1374 -0.041257 -0.064221 0.040317 -0.03482 -0.057496 -0.058081 -0.019067 -0.13668 -0.10228
3117 -0.16424 -0.065375 -0.073494 0.049721 -0.036369 -0.033359 -0.051132 -0.026041 -0.12521 -0.14812
3118 -0.19313 -0.11278 -0.074778 0.063525 -0.037737 -0.039842 -0.049823 -0.042284 -0.1166 -0.095385
3119 -0.18292 -0.076051 -0.079141 0.024498 -0.036796 -0.026995 -0.055255 -0.011247 -0.10373 -0.14702
3120 -0.1716 -0.063079 -0.091264 0.012792 0.0020754 -0.014698 -0.049786 -0.04661 -0.1268 -0.12171
3121 -0.1598 -0.065957 -0.082668 -0.012135 -0.023533 -0.024511 -0.049727 -0.012413 -0.11047 -0.1848
3122 -0.18965 -0.095405 -0.10131 -0.021611 -0.016912 -0.041324 -0.048249 -0.013726 -0.099646 -0.099646
3123 -0.16918 0.012597 -0.080755 -0.0042075 -0.04359 -0.032657 -0.05674 -0.020649 -0.12228 -0.051533
3124 -0.16264 -0.063071 -0.10632 -0.009984 -0.012939 -0.02112 -0.049791 -0.038102 -0.12135 -0.045051
3125 -0.16996 -0.088779 -0.077602 0.02831 -0.021598 0.010506 -0.035373 0.0033947 -0.091513 0.037421
3126 -0.14555 -0.014477 -0.060085 0.079853 0.0059736 0.013993 -0.050204 0.0085517 -0.11077 0.037634
3127 -0.18196 -0.10342 -0.1006 0.051477 -0.043285 -0.01596 -0.049175 -0.025101 -0.12473 0.022996
3128 -0.20391 -0.15747 -0.102 0.04912 -0.023644 -0.037823 -0.075747 -0.039095 -0.12886 0.00023852
3129 -0.1939 -0.084561 -0.098825 0.083354 -0.020722 -0.030346 -0.046338 -0.033838 -0.12343 -0.039989
3130 -0.21173 -0.11361 -0.10391 0.038437 -0.058671 -0.039049 -0.050029 -0.022791 -0.12611 -0.093507
3131 -0.16065 -0.086727 -0.096972 0.035031 -0.042879 -0.046462 -0.050621 -0.034024 -0.11867 -0.12038
3132 -0.20934 -0.15364 -0.10097 0.032505 -0.036938 -0.064435 -0.071632 -0.035567 -0.11355 -0.11899
3133 -0.16998 -0.089353 -0.072399 0.11017 -0.031727 -0.038258 -0.052223 -0.05388 -0.12471 -0.12679
3134 -0.20538 -0.093981 -0.073163 0.099252 -0.041425 -0.044471 -0.051075 0.003007 -0.096075 -0.10612
3135 -0.18645 -0.098959 -0.068036 0.063065 -0.007644 -0.042754 -0.038876 -0.034276 -0.12625 -0.076795
3136 -0.15638 -0.086977 -0.04133 0.075189 0.0094574 -0.030498 -0.038447 -0.020049 -0.10539 -0.11476
3137 -0.18067 -0.11741 -0.065053 0.040832 -0.060681 -0.064651 -0.074429 -0.035872 -0.12992 -0.1202
3138 -0.14524 -0.050433 -0.043417 0.15068 -0.0034298 -0.040074 -0.03444 -0.019405 -0.1119 -0.072608
3139 -0.20135 -0.10667 -0.07052 0.18306 -0.012278 -0.033597 -0.053021 -0.019958 -0.097258 -0.052155
3140 -0.20095 -0.082328 -0.080473 0.1714 -0.039217 -0.03442 -0.049853 -0.032632 -0.13951 -0.025983
3141 -0.17943 -0.074256 -0.043197 0.1754 -0.0073257 -0.047293 -0.061504 -0.044555 -0.13833 0.018279
3142 -0.20027 -0.066574 -0.07918 0.13677 0.0041457 -0.011416 -0.033845 -0.020228 -0.11967 0.070042
3143 -0.17651 -0.11851 -0.070344 0.077794 0.0092971 -0.031739 -0.039587 -0.032491 -0.12351 0.044804
3144 -0.16287 -0.11329 -0.067427 0.071907 -0.034692 -0.011882 -0.048548 0.0055561 -0.10864 0.089516
3145 -0.18107 -0.11488 -0.095891 0.030011 -0.0356 -0.029235 -0.053699 -0.020157 -0.1227 0.057879
3146 -0.20575 -0.1278 -0.093484 0.074765 -0.033269 -0.024798 -0.069091 -0.05713 -0.13567 0.0011112
3147 -0.19788 -0.11537 -0.079398 0.043648 -0.0048474 -0.050162 -0.041372 -0.042113 -0.10866 -0.046576
3148 -0.15787 -0.079452 -0.086431 0.13309 -0.032686 -0.051055 -0.035973 -0.0076462 -0.11141 -0.035814
3149 -0.19689 -0.1042 -0.068805 0.17719 -0.050985 -0.058678 -0.061045 -0.042349 -0.11173 -0.073932
3150 -0.19983 -0.15224 -0.089498 0.16448 -0.034053 -0.048171 -0.041356 -0.024682 -0.14237 -0.069739
3151 -0.1729 -0.13277 -0.093561 0.15301 -0.032032 -0.081184 -0.057888 -0.057535 -0.15572 -0.089107
3152 -0.22595 -0.12522 -0.090065 0.089216 -0.045701 -0.079667 -0.066539 -0.056859 -0.13283 -0.084405
3153 -0.17427 -0.085672 -0.077468 0.01657 -0.047919 -0.05298 -0.06527 -0.035522 -0.12976 -0.0023322
3154 -0.16364 -0.09576 -0.057812 0.062003 -0.016968 -0.033503 -0.034242 -0.0018147 -0.11803 0.02967
3155 -0.21117 -0.10711 -0.066615 0.017657 -0.020056 -0.037356 -0.064943 -0.039078 -0.15127 0.088113
3156 -0.22428 -0.15718 -0.12157 0.0028802 -0.058355 -0.061239 -0.067614 -0.063701 -0.16036 0.10828
3157 -0.17945 -0.1014 -0.068722 0.037844 -0.031944 -0.029072 -0.051636 -0.036394 -0.11921 0.082607
3158 -0.1558 -0.020482 -0.062286 0.077607 -0.022322 0.019374 -0.026327 0.0016829 -0.11613 0.18245
3159 -0.14641 -0.06192 -0.059349 0.10574 -0.020891 -0.033589 -0.036738 -0.04327 -0.12462 0.15943
3160 -0.16279 -0.083708 -0.084453 0.12738 -0.0329 -0.0070217 -0.04092 -0.027723 -0.13347 0.074944
3161 -0.18427 -0.16008 -0.068916 0.11429 -0.011388 -0.035075 -0.056141 -0.047316 -0.12917 0.035457
3162 -0.14523 -0.11057 -0.051419 0.12742 -0.044387 -0.032508 -0.042752 -0.0025594 -0.11147 0.0088091
3163 -0.16734 -0.12179 -0.065083 0.092945 -0.026145 -0.047141 -0.023174 -0.015082 -0.10923 -0.021979
3164 -0.19617 -0.11172 -0.081586 0.029439 -0.050224 -0.068604 -0.057865 -0.053196 -0.15109 -0.012006
3165 -0.17219 -0.11907 -0.06525 0.047032 -0.046283 -0.051217 -0.055066 -0.028189 -0.14131 -0.0055038
3166 -0.15576 -0.077285 -0.060593 0.062996 0.0049787 -0.0341 -0.032498 -0.0062518 -0.11442 0.0081886
3167 -0.1796 -0.15108 -0.049977 0.042919 -0.02282 -0.031173 -0.040229 -0.056285 -0.13168 0.065081
3168 -0.19785 -0.1639 -0.09683 0.027183 -0.033729 -0.026706 -0.04618 -0.032458 -0.12355 0.12957
3169 -0.20499 -0.20132 -0.086664 0.040877 -0.012937 0.0054205 -0.048572 -0.015441 -0.12136 0.18878
3170 -0.21508 -0.16506 -0.039547 0.03993 -0.024996 -0.0076626 -0.044233 -0.041594 -0.13046 0.18935
3171 -0.1946 -0.13991 -0.099671 0.026724 -0.039784 -0.021506 -0.087924 -0.055137 -0.14256 0.15519
3172 -0.19161 -0.15317 -0.051854 0.044337 -0.008013 -0.030039 -0.062246 -0.02727 -0.14109 0.10992
3173 -0.10496 -0.12516 -0.053877 0.068321 -0.0083216 -0.023982 -0.040907 -0.018943 -0.11939 0.10474
3174 -0.12383 -0.12171 -0.052321 0.059074 -0.0053903 -0.030145 -0.020478 -0.029496 -0.12191 0.063698
3175 -0.13816 -0.1527 -0.082834 0.029138 -0.017369 -0.044618 -0.04247 -0.04558 -0.12416 0.03843
3176 -0.081946 -0.17028 -0.047338 0.054392 -0.027668 -0.051231 -0.049881 -0.039813 -0.12286 0.026852
3177 -0.14278 -0.12807 -0.077941 0.020615 -0.041336 -0.064564 -0.067032 -0.036336 -0.1408 0.030085
3178 -0.11591 -0.16651 -0.068605 0.030399 -0.034765 -0.035837 -0.053034 -0.045819 -0.13885 0.057207
3179 -0.08155 -0.11682 -0.064898 0.032452 -0.018693 -0.02298 -0.034385 -0.018502 -0.10502 0.054959
3180 -0.15157 -0.16028 -0.066072 0.0039159 -0.025302 -0.0092635 -0.049476 -0.062245 -0.12505 0.20733
3181 -0.15652 -0.15737 -0.089395 -0.015521 -0.021111 -0.026447 -0.039518 -0.043648 -0.13325 0.19333
3182 -0.19591 -0.18384 -0.059388 -0.009157 -0.016289 -0.01706 -0.048959 -0.058261 -0.14662 0.18373
3183 -0.20401 -0.15595 -0.060302 -0.0072434 -0.023018 -0.026653 -0.04422 -0.044714 -0.14661 0.15126
3184 -0.16456 -0.18314 -0.080635 -0.0047599 -0.00090649 0.0035141 -0.036502 -0.0027773 -0.09599 0.16809
3185 -0.13139 -0.1538 -0.040539 0.034454 -0.0043851 -0.027099 -0.034903 -0.0063204 -0.11313 0.11571
3186 -0.1259 -0.16659 -0.063662 -0.020873 -0.030554 -0.028612 -0.050974 0.0054765 -0.11619 0.10587
3187 -0.077055 -0.13794 -0.042126 0.023641 -0.0057424 -0.059805 -0.052326 -0.053677 -0.12985 0.052998
3188 -0.04547 -0.13185 -0.050939 0.00016442 -0.018501 -0.039438 -0.052857 -0.01577 -0.11638 0.037231
3189 -0.10202 -0.15536 -0.057193 0.003248 -0.03476 -0.053651 -0.037798 -0.017803 -0.12418 0.062713
3190 -0.078869 -0.10182 -0.039916 -0.019048 -0.010548 -0.049864 -0.05002 -0.024806 -0.13747 0.036985
3191 -0.11939 -0.16058 -0.05642 -0.023355 -0.024967 -0.061578 -0.061511 -0.051109 -0.14837 0.0078178
3192 -0.11626 -0.18829 -0.039033 -0.018451 -0.0071455 -0.069101 -0.066642 -0.030242 -0.137 0.03238
3193 -0.11889 -0.14835 -0.043516 -0.0063477 -0.031434 -0.025634 -0.073214 -0.057795 -0.14029 0.087893
3194 -0.074596 -0.14694 -0.02897 0.013776 -0.0057927 -0.010987 -0.041635 -0.010938 -0.13483 0.18295
3195 -0.11709 -0.14731 -0.023673 -0.0004106 -0.020151 -0.01151 -0.053746 -0.010221 -0.12704 0.22019
3196 -0.077095 -0.14892 -0.050797 0.005513 -0.02037 -0.003993 -0.031698 -0.041824 -0.11596 0.24337
3197 -0.05837 -0.15059 -0.0458 -0.026093 -0.0072986 0.017184 -0.023859 -0.0067874 -0.1091 0.21609
3198 -0.038224 -0.08589 -0.0030437 -0.04073 -0.018667 -0.00046918 -0.01146 -0.0145 -0.10512 0.18135
3199 -0.10637 -0.17362 -0.019747 -0.041686 -0.0047458 -0.038332 -0.054652 -0.057764 -0.14682 0.093407
3200 -0.023073 -0.10848 -0.0016906 -0.016203 -0.021684 -0.049435 -0.063003 -0.048997 -0.13289 0.026529
3201 -0.052218 -0.1726 -0.0098441 -0.016679 0.0026669 -0.052268 -0.053764 -0.0536 -0.13132 0.027082
3202 -0.043322 -0.158 -0.0091575 -0.051126 -0.026762 -0.058782 -0.041536 -0.013783 -0.11953 0.045124
3203 -0.052377 -0.16841 -0.011131 -0.029152 -0.03492 -0.077125 -0.076837 -0.024736 -0.1351 0.032736
3204 -0.040071 -0.10327 0.0091156 -0.021478 0.00034105 -0.039018 -0.044009 -0.001939 -0.10798 0.022459
3205 -0.015046 -0.056546 0.039822 -0.020945 -0.0036176 -0.049061 -0.0378 -0.019922 -0.080452 0.051831
3206 -0.04449 -0.067214 0.047199 -0.0093813 -0.016736 -0.041894 -0.034771 -0.029935 -0.086745 0.028663
3207 -0.10772 -0.17222 0.036555 -0.012008 -0.028865 -0.050967 -0.050823 -0.010048 -0.1132 0.026536
3208 -0.070889 -0.17273 0.035392 -0.049214 -0.034833 -0.03891 -0.034864 -0.036201 -0.12469 0.043018
3209 -0.017193 -0.10708 0.047788 -0.028201 -0.028812 -0.042753 -0.040835 -0.020384 -0.093532 0.05087
3210 -0.016978 -0.15759 0.049485 -7.0709e-06 -0.012971 -0.039166 -0.052797 -0.037448 -0.11501 0.072573
3211 0.018158 -0.10809 0.082351 0.011836 -0.021069 -0.0094794 -0.020498 -0.0093506 -0.089877 0.12139
3212 0.0066432 -0.16564 0.063218 -0.0080999 -0.0081779 -0.017632 -0.034569 -0.012424 -0.08725 0.11311
3213 0.027229 -0.12721 0.047604 -0.016866 -0.021107 -0.023466 -0.060311 -0.049117 -0.10539 0.16262
3214 0.0025343 -0.13765 -0.009299 -0.066423 -0.043965 -0.044769 -0.064132 -0.03945 -0.11298 0.049932
3215 -0.03758 -0.098736 0.00095758 -0.027859 -0.012954 -0.041362 -0.017353 -0.033413 -0.073057 0.055705
3216 -0.025475 -0.15758 0.029684 -0.032236 -0.027912 -0.061355 -0.045475 -0.016996 -0.09172 0.032487
3217 -0.027609 -0.13671 0.045861 -0.026952 0.003779 -0.035218 -0.034776 -0.015919 -0.097942 0.031549
3218 -0.054504 -0.1687 0.023567 -0.048209 -0.03762 -0.051211 -0.058497 -0.043812 -0.10605 -0.022718
3219 -0.055998 -0.20084 0.080464 -0.032075 -0.037888 -0.061244 -0.061479 -0.057415 -0.089287 0.014874
3220 0.0018675 -0.13767 0.09109 -0.028831 -0.022837 -0.036407 -0.02675 -0.013828 -0.050139 -0.030623
3221 0.005833 -0.14957 0.093557 -0.043118 -0.066856 -0.05884 -0.038531 -0.060411 -0.070772 -0.0082311
3222 0.031649 -0.1431 0.087843 -0.020444 -0.041854 -0.050533 -0.047223 -0.0028445 -0.029334 -0.011769
3223 0.036394 -0.14958 0.10374 -0.037671 -0.013473 -0.072176 -0.050614 -0.028938 -0.019187 -0.012776
3224 0.04174 -0.072157 0.1215 -0.027217 -0.039121 -0.07928 -0.048355 -0.048261 0.020571 0.007626
3225 -0.013575 -0.14928 0.10179 0.0059165 0.01346 -0.079403 -0.043127 -0.045584 0.019038 -0.018152
3226 -0.078629 -0.1766 0.09761 -0.01777 -0.029469 -0.076146 -0.057708 -0.064557 -0.012344 -0.029499
3227 -0.050794 -0.15991 0.090166 -0.012456 -0.024267 -0.077199 -0.028959 -0.05509 0.019863 -0.039407
3228 -0.069958 -0.1386 0.12038 0.010507 -0.012066 -0.064602 -0.037631 -0.022673 0.052611 -0.038325
3229 -0.036063 -0.068007 0.084279 -0.041169 -0.066805 -0.081985 -0.054852 -0.034526 0.0099381 -0.024822
3230 -0.032027 -0.17906 0.093966 -0.060076 -0.032753 -0.064528 -0.035463 -0.012919 0.073026 -0.0017898
3231 -0.041462 -0.13097 0.12638 -0.027932 -0.025212 -0.058801 -0.029635 -0.040062 0.081173 -0.0085074
3232 -0.074106 -0.13469 0.15244 -0.051519 -0.02483 -0.076444 -0.059136 -0.059235 0.058761 -0.020655
3233 -0.12664 -0.21321 0.16042 -0.043665 -0.035789 -0.078807 -0.045117 -0.038238 0.069858 -0.041053
3234 -0.10213 -0.16157 0.15684 -0.024051 -0.020568 -0.06927 -0.027129 -0.019092 0.078666 -0.0295
3235 -0.070249 -0.11741 0.16356 -0.038648 -0.0061463 -0.064594 -0.03716 -0.061865 0.066383 -0.040238
3236 -0.089854 -0.16399 0.14431 -0.036714 -0.035645 -0.079897 -0.034221 -0.059158 0.031891 -0.018026
3237 -0.052498 -0.11268 0.15991 -0.032031 -0.024624 -0.0631 -0.014853 -0.030561 0.031288 -0.032303
3238 -0.089143 -0.15138 0.15429 -0.053417 -0.027032 -0.085433 -0.056084 -0.054034 -0.024304 -0.067971
3239 -0.042917 -0.15952 0.1957 -0.012394 -0.034431 -0.072006 -0.034095 -0.025917 -0.013287 -0.0097884
3240 -0.064902 -0.13362 0.17286 -0.04582 -0.037159 -0.076349 -0.052917 -0.03165 -0.015969 -0.040496
3241 -0.10272 -0.11756 0.20179 -0.061136 -0.039668 -0.066982 -0.032058 -0.040963 -0.014792 -0.035474
3242 -0.1072 -0.1495 0.14872 -0.049823 -0.072747 -0.11057 -0.076949 -0.042646 -0.043734 -0.057771
3243 -0.087465 -0.15744 0.1913 -0.019009 -0.028125 -0.084918 -0.064291 -0.049769 0.0079433 -0.035009
3244 -0.10211 -0.16331 0.16321 -0.032766 -0.020624 -0.071431 -0.045182 -0.035042 0.093891 -0.033897
3245 -0.073914 -0.18009 0.1968 -0.043602 -0.031772 -0.067574 -0.043283 -0.044966 0.11554 -0.036184
3246 -0.10254 -0.1546 0.21559 -0.0096486 -0.022521 -0.099018 -0.045805 -0.034279 0.12851 -0.072532
3247 -0.053163 -0.18125 0.19652 -0.020515 -0.01272 -0.047731 -0.042896 -0.0093517 0.12606 -0.031949
3248 -0.11919 -0.19078 0.21105 -0.039511 -0.044248 -0.087264 -0.042827 -0.033935 0.11559 -0.045867
3249 -0.11405 -0.14862 0.18478 -0.013578 -0.021627 -0.064707 -0.045739 -0.056008 0.1065 -0.045575
3250 -0.1441 -0.18738 0.21978 -0.034174 -0.029926 -0.09543 -0.02956 -0.049491 0.12994 -0.023462
3251 -0.12688 -0.18629 0.16214 -0.050671 -0.053204 -0.085193 -0.047461 -0.067214 0.11542 -0.06604
3252 -0.12167 -0.12476 0.20901 -0.033557 -0.019833 -0.068516 -0.031373 -0.010357 0.17047 -0.030118
3253 -0.13356 -0.17523 0.18396 -0.037974 -0.038011 -0.1042 -0.067394 -0.04109 0.12483 -0.070725
3254 -0.10216 -0.14469 0.22162 -0.01196 -0.02008 -0.083862 -0.035635 -0.0034833 0.15516 -0.052853
3255 -0.063289 -0.12869 0.23127 -0.015886 -0.016009 -0.094985 -0.063187 -0.018506 0.12874 -0.048011
3256 -0.12258 -0.15964 0.18753 -0.027713 -0.029977 -0.097088 -0.062378 -0.046449 0.15875 -0.063208
3257 -0.14466 -0.14561 0.2047 -0.026679 -0.050266 -0.090142 -0.043899 -0.052433 0.16577 -0.069696
3258 -0.16017 -0.1929 0.1773 -0.054926 -0.053405 -0.12769 -0.056871 -0.062506 0.14261 -0.10342
3259 -0.11276 -0.16469 0.23346 -0.039792 -0.027373 -0.090408 -0.053752 -0.058019 0.17237 -0.063761
3260 -0.10946 -0.13688 0.21883 -0.037739 -0.017092 -0.075991 -0.024994 -0.042032 0.17102 -0.072099
3261 -0.091815 -0.12588 0.24928 -0.024115 -0.02006 -0.069154 -0.018025 -0.024725 0.19944 -0.049076
3262 -0.151 -0.14166 0.21738 -0.033842 -0.037949 -0.10784 -0.022286 -0.039408 0.19929 -0.12109
3263 -0.10851 -0.12749 0.25475 -0.037368 -0.023478 -0.07694 -0.015558 -0.007991 0.18949 -0.080582
3264 -0.11938 -0.10525 0.24761 -0.032734 -0.014566 -0.088523 -0.048419 -0.038364 0.17437 -0.074459
3265 -0.12975 -0.058934 0.22186 -0.054731 -0.033835 -0.084436 -0.03469 -0.014717 0.19789 -0.073277
3266 -0.1287 0.0030185 0.21896 -0.037827 -0.027324 -0.097109 -0.040342 -0.02353 0.16201 -0.071844
3267 -0.1608 -0.0037495 0.19732 -0.057004 -0.041812 -0.098192 -0.057073 -0.046943 0.18695 -0.12478
3268 -0.1345 -0.021447 0.21507 -0.04869 -0.046381 -0.094286 -0.055744 -0.050786 0.17183 -0.13186
3269 -0.14406 -0.13618 0.1902 -0.064967 -0.026539 -0.097469 -0.059006 -0.03769 0.18857 -0.087287
3270 -0.13032 -0.084223 0.20885 -0.044593 -0.048798 -0.099162 -0.049877 -0.038393 0.19016 -0.060525
3271 -0.16428 -0.16432 0.19806 -0.035859 -0.053197 -0.12187 -0.056538 -0.051056 0.17273 -0.10837
3272 -0.077285 -0.11879 0.23901 -0.026246 -0.029695 -0.091468 -0.02383 -0.018879 0.21798 -0.06084
3273 -0.078229 -0.096717 0.24151 -0.012042 -0.0052339 -0.074961 -0.038221 -0.062722 0.20662 -0.075438
3274 -0.084453 -0.11218 0.198 -0.025919 -0.027983 -0.082124 -0.046152 -0.024985 0.20608 -0.062905
3275 -0.066748 -0.15075 0.17875 -0.057895 -0.074741 -0.13115 -0.062394 -0.052968 0.18842 -0.11513
3276 -0.059942 -0.12887 0.20278 -0.034132 -0.02583 -0.08646 -0.062325 -0.021671 0.21976 -0.098471
3277 -0.099277 -0.10608 0.19089 -0.035978 -0.058368 -0.10342 -0.054026 -0.046834 0.19724 -0.090748
3278 -0.085071 -0.036137 0.21253 -0.039574 -0.038407 -0.098186 -0.058218 -0.057707 0.18404 -0.085826
3279 -0.12068 -0.005395 0.16599 -0.024061 -0.027046 -0.08671 -0.036949 -0.04243 0.18447 -0.11261
3280 -0.11852 0.007957 0.17857 -0.052087 -0.039804 -0.13455 -0.06822 -0.029233 0.20302 -0.10118
3281 -0.11338 0.030499 0.17883 -0.031524 -0.042453 -0.10125 -0.059822 -0.010377 0.21049 -0.11574
3282 -0.073209 0.036941 0.15789 -0.03983 -0.055242 -0.11491 -0.070583 -0.03514 0.19732 -0.12551
3283 -0.039844 0.0054932 0.16132 -0.056157 -0.03569 -0.094662 -0.037224 -0.018133 0.19349 -0.11582
3284 0.095252 0.051255 0.17478 -0.037913 -0.023889 -0.10866 -0.035016 -0.047606 0.23758 -0.093102
3285 0.099947 0.093207 0.17017 -0.036569 -0.031507 -0.092258 -0.046147 -0.026069 0.19786 -0.1012
3286 0.092243 0.078859 0.14166 -0.033436 -0.048486 -0.097751 -0.070068 -0.051872 0.1787 -0.067177
3287 0.053509 0.043731 0.12429 -0.028852 -0.053365 -0.11142 -0.03894 -0.049695 0.18419 -0.11502
3288 -0.00058595 0.11694 0.1173 -0.040059 -0.020283 -0.093417 -0.065301 -0.051188 0.15233 -0.10008
3289 -0.01187 0.12185 0.17275 -0.049345 -0.029492 -0.09939 -0.038082 -0.026771 0.17016 -0.08015
3290 -0.063215 0.089647 0.15485 -0.061542 -0.018111 -0.11608 -0.052734 -0.037494 0.1444 -0.13489
3291 -0.057169 0.14356 0.12844 -0.051188 -0.063179 -0.089797 -0.045855 -0.027757 0.15005 -0.13884
3292 -0.085854 0.11006 0.11948 -0.030154 -0.032888 -0.10054 -0.032736 -0.017361 0.15685 -0.11397
3293 -0.081938 0.1551 0.10319 -0.056971 -0.061126 -0.11063 -0.049698 -0.032744 0.16239 -0.1009
3294 -0.083123 0.14231 0.12311 -0.023637 -0.031945 -0.090666 -0.035709 -0.012617 0.22049 -0.11236
3295 -0.036687 0.15742 0.068241 -0.066714 -0.059364 -0.11048 -0.05981 -0.06164 0.15874 -0.1252
3296 0.017868 0.10339 0.077448 -0.07362 -0.075012 -0.11005 -0.069232 -0.052503 0.15818 -0.14836
3297 0.14059 0.18672 0.080204 -0.053137 -0.011091 -0.074445 -0.043203 -0.026556 0.16673 -0.096851
3298 0.16253 0.18904 0.076421 -0.061963 -0.04234 -0.13042 -0.060054 -0.033709 0.11077 -0.14452
3299 0.18315 0.26049 0.11833 -0.049169 -0.024768 -0.091861 -0.038186 -0.0049021 0.11999 -0.091156
3300 0.18069 0.164 0.086594 -0.090786 -0.070897 -0.11327 -0.060697 -0.022755 0.090071 -0.11121
3301 0.18219 0.20243 0.088241 -0.051612 -0.046415 -0.088288 -0.034088 0.0048817 0.111 -0.097502
3302 0.11922 0.21351 0.089097 -0.072669 -0.060184 -0.11153 -0.05834 -0.047161 0.070656 -0.14413
3303 0.094987 0.17397 0.1038 -0.047635 -0.033683 -0.11227 -0.055081 -0.024514 0.066584 -0.11311
3304 0.037923 0.18457 0.0647 -0.060492 -0.049501 -0.066307 -0.027432 -0.0042675 0.11939 -0.11748
3305 0.049828 0.20902 0.096457 -0.060058 -0.02724 -0.10789 -0.043124 -0.022111 0.10523 -0.12469
3306 -0.00044627 0.21071 0.060273 -0.074774 -0.044648 -0.099023 -0.031445 -0.015194 0.088246 -0.1574
3307 -0.018431 0.16161 0.05733 -0.096471 -0.049977 -0.10555 -0.069276 -0.062457 0.060794 -0.13588
3308 -0.024855 0.16298 0.053086 -0.080657 -0.062166 -0.085909 -0.058558 -0.04934 0.071881 -0.12346
3309 -0.06867 0.17921 0.058533 -0.057834 -0.035234 -0.10754 -0.032659 -0.007343 0.082059 -0.13308
3310 0.058756 0.20839 0.06874 -0.1082 -0.070113 -0.1249 -0.07054 -0.069906 0.046097 -0.16462
3311 0.14788 0.26962 0.069816 -0.070917 -0.037552 -0.10161 -0.022682 -0.042039 0.090854 -0.11406
3312 0.15674 0.20204 0.019813 -0.079903 -0.04979 -0.087152 -0.038413 -0.055082 0.075262 -0.13759
3313 0.2142 0.20467 0.063659 -0.08526 -0.053679 -0.092515 -0.052454 -0.0088553 0.074549 -0.12328
3314 0.15501 0.1691 0.0014158 -0.1136 -0.077667 -0.10779 -0.062686 -0.049528 0.030307 -0.15345
3315 0.18123 0.23712 0.030062 -0.072362 -0.047086 -0.081441 -0.048547 -0.021981 0.055644 -0.13686
3316 0.22864 0.23657 0.021189 -0.11244 -0.058965 -0.10105 -0.065149 -0.028315 0.035842 -0.15414
3317 0.2649 0.28394 0.081455 -0.063335 -0.020403 -0.10049 -0.0456 0.00086234 0.053189 -0.13316
3318 0.21889 0.20442 0.020632 -0.10124 -0.077202 -0.12521 -0.086121 -0.038841 -0.0041734 -0.1497
3319 0.27718 0.25073 0.036679 -0.10213 -0.058101 -0.12429 -0.073923 -0.044814 0.028744 -0.17038
3320 0.27014 0.26892 0.033715 -0.066715 -0.042499 -0.12363 -0.086594 -0.042887 0.025092 -0.1478
3321 0.26498 0.22396 0.010782 -0.097621 -0.050778 -0.11369 -0.059015 -0.04393 -0.0016309 -0.16594
3322 0.28499 0.26774 0.0053281 -0.064547 -0.052656 -0.083882 -0.030877 -0.011443 0.026237 -0.13617
3323 0.26589 0.22585 -0.025755 -0.12953 -0.096565 -0.14017 -0.097908 -0.087886 -0.023996 -0.137
3324 0.30144 0.17068 -0.012459 -0.11692 -0.051864 -0.11797 -0.081549 -0.053499 -0.0019583 -0.16999
3325 0.26036 0.2628 0.0062978 -0.097247 -0.066122 -0.1152 -0.047011 -0.041822 -0.0020908 -0.14561
3326 0.17511 0.21602 -0.0052957 -0.10644 -0.047531 -0.11509 -0.074962 -0.057795 -0.0039933 -0.1457
3327 0.1408 0.25464 -0.022659 -0.09606 -0.06275 -0.11598 -0.046823 -0.056579 0.016594 -0.12813
3328 0.11145 0.28292 -0.0079726 -0.093906 -0.073928 -0.10716 -0.045525 -0.026842 0.00059171 -0.14181
3329 0.068211 0.23915 -0.009456 -0.083782 -0.023267 -0.11323 -0.062646 -0.045155 0.0043892 -0.12289
3330 0.10692 0.26543 0.0026105 -0.078189 -0.021065 -0.095517 -0.037897 -0.024958 0.015687 -0.10204
3331 0.049112 0.23461 -0.035153 -0.1156 -0.074054 -0.13341 -0.088089 -0.066821 -0.037966 -0.18224
3332 0.12303 0.28335 0.0088836 -0.082812 -0.044563 -0.091923 -0.05245 -0.018374 0.0054618 -0.13216
3333 0.085763 0.18087 -0.04206 -0.085158 -0.058271 -0.10634 -0.063451 -0.050147 -0.029731 -0.14552
3334 0.081209 0.13766 -0.039473 -0.10524 -0.06891 -0.10824 -0.055813 -0.03287 -0.033703 -0.1141
3335 0.077124 0.15133 0.019623 -0.062191 -0.041049 -0.11116 -0.066074 -0.051353 -0.021786 -0.11718
3336 0.0717 0.16868 -0.02663 -0.079547 -0.054277 -0.1231 -0.054565 -0.040996 -0.027078 -0.13615
3337 0.21516 0.12235 -0.049154 -0.12079 -0.072756 -0.12131 -0.051767 -0.049219 -0.026151 -0.16109
3338 0.20505 0.12802 -0.038987 -0.11933 -0.056844 -0.13776 -0.081288 -0.085092 -0.067183 -0.1683
3339 0.28502 0.186 0.0010594 -0.098527 -0.036093 -0.093335 -0.052689 0.0076845 -0.0092857 -0.1286
3340 0.26699 0.24945 -0.026514 -0.097963 -0.037952 -0.11504 -0.060911 -0.034319 -0.038018 -0.14802
3341 0.24937 0.20588 -0.030177 -0.13369 -0.03458 -0.12187 -0.084472 -0.079992 -0.053171 -0.1608
3342 0.30779 0.31533 0.0062091 -0.081746 -0.038629 -0.10329 -0.039033 -0.032855 -0.027443 -0.12623
3343 0.27358 0.25922 -0.0071844 -0.087412 -0.027978 -0.13018 -0.057815 -0.045868 -0.063306 -0.15119
3344 0.27764 0.18259 -0.037648 -0.090429 -0.022776 -0.12906 -0.071546 -0.058521 -0.060908 -0.14457
3345 0.21665 0.14163 -0.049171 -0.10543 -0.061655 -0.091784 -0.060867 -0.033104 -0.054971 -0.14538
3346 0.13823 0.14049 -0.034195 -0.1017 -0.029623 -0.13066 -0.077569 -0.060727 -0.063513 -0.14981
3347 0.10765 0.11731 -0.018998 -0.11183 -0.051532 -0.10812 -0.06029 -0.06009 -0.047596 -0.12004
3348 0.12023 0.089506 -0.013422 -0.10805 -0.039271 -0.10402 -0.056431 -0.047653 -0.047118 -0.12243
3349 0.1078 0.10763 -0.026925 -0.11577 -0.062449 -0.11873 -0.064073 -0.053436 -0.056461 -0.17292
3350 0.074927 0.12095 -0.050989 -0.090817 -0.021548 -0.10631 -0.056214 -0.045199 -0.064613 -0.13365
3351 0.057923 0.058872 0.001508 -0.064724 -0.045227 -0.094452 -0.056755 -0.034123 -0.045546 -0.10452
3352 0.077018 0.11696 -0.0095854 -0.10849 -0.045235 -0.12593 -0.060097 -0.057366 -0.079538 -0.13852
3353 0.050414 0.13048 -0.043699 -0.094967 -0.053174 -0.11369 -0.066868 -0.053569 -0.076271 -0.14488
3354 0.0858 0.11765 -0.026992 -0.11853 -0.038832 -0.098951 -0.021669 -0.018622 -0.042913 -0.15077
3355 0.065615 0.11854 -0.026206 -0.10011 -0.057331 -0.10584 -0.052351 -0.038385 -0.063855 -0.12794
3356 0.059011 0.090362 -0.061329 -0.15523 -0.05315 -0.14234 -0.085952 -0.046288 -0.074328 -0.18103
3357 0.030036 0.13401 -0.033623 -0.094723 -0.026288 -0.12625 -0.041773 -0.045591 -0.07179 -0.13885
3358 0.065582 0.15397 -0.055356 -0.10568 -0.022317 -0.10861 -0.048595 -0.043984 -0.075503 -0.1028
3359 0.037127 0.13693 -0.05861 -0.13625 -0.065296 -0.12092 -0.073246 -0.052997 -0.10107 -0.19098
3360 0.017643 0.07674 -0.062053 -0.1 -0.034684 -0.13683 -0.049887 -0.0396 -0.083538 -0.16689
3361 -0.00049171 0.067202 -0.061527 -0.097868 -0.053543 -0.12568 -0.081349 -0.064493 -0.10965 -0.16256
3362 0.0021538 0.049644 -0.07784 -0.12657 -0.057791 -0.12018 -0.07689 -0.072477 -0.085693 -0.15802
3363 -0.0076806 0.032226 -0.066673 -0.1241 -0.06306 -0.14095 -0.075341 -0.09012 -0.10878 -0.19362
3364 0.0016149 0.030258 -0.079617 -0.11678 -0.055309 -0.13241 -0.075533 -0.067663 -0.079458 -0.13508
3365 0.0018704 0.08728 -0.06463 -0.089804 -0.037867 -0.1236 -0.062004 -0.074756 -0.08892 -0.1573
3366 0.014206 0.069432 -0.057814 -0.10808 -0.059456 -0.11665 -0.080575 -0.044489 -0.10663 -0.17442
3367 -0.0023485 -0.019496 -0.073837 -0.096097 -0.052095 -0.1329 -0.072387 -0.069862 -0.11106 -0.21463
3368 -0.019033 0.016237 -0.053681 -0.089383 -0.043733 -0.1146 -0.062468 -0.031395 -0.069778 -0.14181
3369 0.0096226 0.034599 -0.061664 -0.128 -0.080892 -0.10397 -0.06366 -0.047408 -0.09688 -0.15014
3370 -0.012162 0.068911 -0.063238 -0.068926 -0.02945 -0.10436 -0.053791 -0.054011 -0.079083 -0.14937
3371 -0.046936 0.054573 -0.063481 -0.067963 -0.030629 -0.12292 -0.071732 -0.051184 -0.089835 -0.17864
3372 -0.013041 0.018635 -0.050044 -0.074659 -0.041968 -0.12248 -0.055454 -0.034507 -0.084738 -0.16007
3373 -0.043185 0.017767 -0.059388 -0.083385 -0.058786 -0.13799 -0.064645 -0.07618 -0.11191 -0.18474
3374 -0.02929 -0.036891 -0.056571 -0.063212 -0.023295 -0.1155 -0.055096 -0.079524 -0.084553 -0.15345
3375 -0.071574 -0.033279 -0.076235 -0.10978 -0.082633 -0.13385 -0.071798 -0.084587 -0.11549 -0.20813
3376 -0.021929 0.024783 -0.063948 -0.070545 -0.044142 -0.098599 -0.033589 -0.01849 -0.089908 -0.13122
3377 0.0044169 -0.0029151 -0.089322 -0.093451 -0.055061 -0.12265 -0.07413 -0.069393 -0.10425 -0.097951
3378 -0.035608 -0.036053 -0.066195 -0.017108 -0.037769 -0.11883 -0.045842 -0.044486 -0.081263 -0.15896
3379 -0.040052 -0.037991 -0.094439 -0.006614 -0.059638 -0.11394 -0.057333 -0.071089 -0.090045 -0.19307
3380 -0.093507 -0.00099902 -0.074032 0.01506 -0.050137 -0.11837 -0.063364 -0.039732 -0.10366 -0.17281
3381 -0.041251 -0.014957 -0.054056 5.3139e-05 -0.078245 -0.14935 -0.086186 -0.062645 -0.12798 -0.18991
3382 -0.070705 0.018795 -0.052179 0.026517 -0.065044 -0.10527 -0.057807 -0.040258 -0.095003 -0.15334
3383 -0.02879 -0.034143 -0.088522 -0.01244 -0.070272 -0.1395 -0.074488 -0.069531 -0.11192 -0.16042
3384 -0.054874 -0.034171 -0.074826 -0.012856 -0.025401 -0.11108 -0.05376 -0.050784 -0.10456 -0.1532
3385 -0.10075 -0.039459 -0.080209 -0.029243 -0.0536 -0.11742 -0.074401 -0.061057 -0.11925 -0.14425
3386 -0.022863 -0.0064968 -0.030283 -0.031259 -0.039348 -0.09645 -0.053252 -0.028501 -0.093263 -0.13328
3387 -0.090748 -0.071285 -0.094486 -0.084725 -0.075167 -0.13943 -0.064644 -0.082964 -0.12411 -0.13961
3388 -0.038152 -0.024093 -0.08453 -0.047742 -0.055436 -0.098986 -0.053085 -0.050917 -0.11134 -0.16427
3389 -0.093617 -0.047641 -0.057363 -0.0080283 -0.070494 -0.13678 -0.059716 -0.04753 -0.10475 -0.18898
3390 -0.068901 -0.021059 -0.073377 0.017335 -0.063903 -0.12968 -0.078668 -0.085783 -0.13925 -0.20785
3391 -0.037816 -0.023767 -0.07406 0.040389 -0.041061 -0.11775 -0.063439 -0.056886 -0.12639 -0.13972
3392 -0.10172 -0.10796 -0.092714 0.0015624 -0.0751 -0.11923 -0.06582 -0.052989 -0.12523 -0.13913
3393 -0.073655 -0.014533 -0.062467 0.074536 -0.041579 -0.10362 -0.043742 -0.035442 -0.08738 -0.16248
3394 -0.086249 -0.06263 -0.07736 0.04225 -0.042247 -0.13573 -0.058263 -0.047695 -0.11414 -0.16047
3395 -0.037673 -0.016128 -0.030414 0.017923 -0.060416 -0.11368 -0.054914 -0.045668 -0.11322 -0.14211
3396 -0.11358 -0.059286 -0.077827 0.029137 -0.041275 -0.13049 -0.054056 -0.078841 -0.10515 -0.17608
3397 -0.091802 -0.070244 -0.078491 0.0045102 -0.065463 -0.11841 -0.055817 -0.046074 -0.10921 -0.19005
3398 -0.10984 -0.046332 -0.087294 0.0036838 -0.034942 -0.1345 -0.060748 -0.037958 -0.095413 -0.15399
3399 -0.085291 -0.01926 -0.059408 0.031787 -0.03453 -0.10698 -0.05734 -0.062751 -0.10979 -0.14182
3400 -0.087376 -0.083808 -0.069211 0.074051 -0.058629 -0.11725 -0.065341 -0.040194 -0.11664 -0.14194
3401 -0.11757 -0.096686 -0.065195 0.079095 -0.054238 -0.14205 -0.075422 -0.062377 -0.14095 -0.20622
3402 -0.098815 -0.1176 -0.073358 0.080598 -0.083886 -0.14009 -0.089584 -0.07348 -0.14238 -0.17519
3403 -0.11117 -0.10515 -0.075572 0.099162 -0.053385 -0.11987 -0.062515 -0.051413 -0.11582 -0.17047
3404 -0.15563 -0.11783 -0.10246 0.065725 -0.067384 -0.13099 -0.081226 -0.067866 -0.11997 -0.17135
3405 -0.093358 -0.072898 -0.081428 0.063499 -0.061422 -0.11154 -0.062378 -0.080649 -0.1306 -0.14864
3406 -0.12152 -0.11313 -0.090132 0.061412 -0.059121 -0.11738 -0.083649 -0.072282 -0.14281 -0.15619
3407 -0.1332 -0.10275 -0.10086 0.025176 -0.057379 -0.15022 -0.10145 -0.065355 -0.13375 -0.18997
3408 -0.10066 -0.044792 -0.097489 0.020729 -0.043348 -0.12468 -0.085042 -0.066838 -0.15387 -0.17983
3409 -0.10517 -0.09373 -0.087902 0.0069731 -0.048197 -0.095561 -0.062353 -0.047152 -0.11444 -0.18637
3410 -0.14528 -0.094008 -0.087506 0.023787 -0.061255 -0.062074 -0.060084 -0.042635 -0.12565 -0.14939
3411 -0.078475 -0.040346 -0.075609 0.00060019 -0.058634 -0.089858 -0.067016 -0.042308 -0.12084 -0.14037
3412 -0.082599 -0.089524 -0.073753 0.059984 -0.064953 -0.085081 -0.073467 -0.052741 -0.12652 -0.14354
3413 -0.10243 -0.1171 -0.083726 0.090277 -0.065191 -0.10865 -0.057098 -0.061484 -0.13973 -0.15265
3414 -0.17067 -0.15082 -0.10999 0.1241 -0.06609 -0.11997 -0.07524 -0.060927 -0.14322 -0.17196
3415 -0.098613 -0.076548 -0.073813 0.14493 -0.030258 -0.10013 -0.058761 -0.0448 -0.13509 -0.19094
3416 -0.11461 -0.071546 -0.071776 0.12689 -0.045537 -0.11445 -0.052732 -0.038203 -0.1302 -0.14271
3417 -0.13581 -0.097104 -0.10571 0.091252 -0.052516 -0.13102 -0.068034 -0.036366 -0.1332 -0.1636
3418 -0.11624 -0.1101 -0.068893 0.046595 -0.067294 -0.11665 -0.057315 -0.057739 -0.14946 -0.17135
3419 -0.1458 -0.10032 -0.096107 0.012589 -0.062153 -0.11959 -0.085556 -0.080252 -0.1712 -0.16101
3420 -0.13958 -0.13948 -0.09038 0.025512 -0.043362 -0.12306 -0.072038 -0.020055 -0.13688 -0.18057
3421 -0.14032 -0.1069 -0.12625 0.0059659 -0.06539 -0.13091 -0.085989 -0.093069 -0.14311 -0.17518
3422 -0.1573 -0.088233 -0.097177 0.0077794 -0.059269 -0.12379 -0.06502 -0.054332 -0.14123 -0.18332
3423 -0.1332 -0.092311 -0.097561 0.003373 -0.052577 -0.10327 -0.061722 -0.059475 -0.12781 -0.1528
3424 -0.15195 -0.13724 -0.13246 0.042327 -0.060156 -0.13768 -0.067533 -0.048428 -0.14701 -0.18329
3425 -0.14987 -0.12525 -0.12714 0.09132 -0.076575 -0.13429 -0.079885 -0.061241 -0.16725 -0.16875
3426 -0.16804 -0.12667 -0.10264 0.11574 -0.088683 -0.11038 -0.075806 -0.062444 -0.14759 -0.18161
3427 -0.13613 -0.082413 -0.072404 0.1068 -0.021142 -0.069897 -0.054077 -0.031577 -0.12897 -0.13004
3428 -0.10735 -0.062321 -0.078808 0.090081 -0.039681 -0.05807 -0.066109 -0.05163 -0.14122 -0.16635
3429 -0.11307 -0.12505 -0.086411 0.071074 -0.057749 -0.086283 -0.07268 -0.051493 -0.14698 -0.15536
3430 -0.12272 -0.14798 -0.089135 0.011538 -0.080148 -0.066436 -0.052551 -0.049256 -0.12397 -0.1568
3431 -0.15536 -0.12851 -0.090138 -0.0067684 -0.032696 -0.072049 -0.053143 -0.036539 -0.11267 -0.12018
3432 -0.16489 -0.19332 -0.10729 0.021585 -0.045355 -0.12654 -0.067664 -0.055112 -0.17114 -0.19339
3433 -0.17415 -0.15722 -0.12609 -0.010281 -0.074864 -0.12796 -0.066525 -0.081876 -0.14935 -0.18663
3434 -0.12864 -0.11172 -0.10208 0.014912 -0.032002 -0.116 -0.074317 -0.061699 -0.15872 -0.18165
3435 -0.17283 -0.17657 -0.11932 -0.0050642 -0.074051 -0.11506 -0.074168 -0.058392 -0.14746 -0.14128
3436 -0.10149 -0.15641 -0.096465 0.011949 -0.036109 -0.10504 -0.055229 -0.043265 -0.12918 -0.14942
3437 -0.172 -0.15664 -0.13849 -0.035757 -0.094298 -0.13266 -0.091601 -0.072668 -0.16324 -0.19161
3438 -0.16008 -0.1469 -0.094622 0.019747 -0.017527 -0.10326 -0.055452 -0.056011 -0.12968 -0.13907
3439 -0.17903 -0.12786 -0.085786 0.0073501 -0.057885 -0.12193 -0.062603 -0.079404 -0.15227 -0.18016
3440 -0.14728 -0.091157 -0.10074 -0.010886 -0.046394 -0.098877 -0.079635 -0.076267 -0.14435 -0.1879
3441 -0.11465 -0.14034 -0.10471 -0.0074328 -0.063613 -0.11171 -0.079896 -0.07227 -0.16097 -0.15712
3442 -0.14822 -0.16222 -0.089736 0.0037708 -0.055331 -0.088363 -0.056607 -0.068543 -0.15177 -0.14769
3443 -0.11875 -0.13229 -0.09921 -0.0095956 -0.03362 -0.089866 -0.064009 -0.054756 -0.1348 -0.17013
3444 -0.13524 -0.10186 -0.11457 -0.013282 -0.049688 -0.10614 -0.07662 -0.04279 -0.14748 -0.21577
3445 -0.13338 -0.12507 -0.072837 -0.0016785 -0.033817 -0.072903 -0.050401 -0.049913 -0.13088 -0.16476
3446 -0.14163 -0.1558 -0.08658 -0.024655 -0.041506 -0.081086 -0.069443 -0.058676 -0.14966 -0.13373
3447 -0.107 -0.13048 -0.10315 -0.018921 -0.049404 -0.034679 -0.057094 -0.066529 -0.14778 -0.14732
3448 -0.17296 -0.11199 -0.095587 -0.026888 -0.031903 -0.058032 -0.061765 -0.055742 -0.14588 -0.19208
3449 -0.15274 -0.13135 -0.09111 -0.039284 -0.053232 -0.068115 -0.039737 -0.045045 -0.14659 -0.14706
3450 -0.12941 -0.11682 -0.10307 -0.062041 -0.04127 -0.077258 -0.048568 -0.028668 -0.12911 -0.16401
3451 -0.12098 -0.096354 -0.072847 0.0054529 -0.016619 -0.097151 -0.057429 -0.054391 -0.13461 -0.17856
3452 -0.16944 -0.091572 -0.054111 -0.0022435 -0.060067 -0.074114 -0.054041 -0.031364 -0.12891 -0.12586
3453 -0.17307 -0.13863 -0.10776 -0.03381 -0.079216 -0.097887 -0.082232 -0.086737 -0.14666 -0.14152
3454 -0.17673 -0.16284 -0.098798 -0.026786 -0.054115 -0.09335 -0.066463 -0.05524 -0.15226 -0.18202
3455 -0.16869 -0.13331 -0.063921 -0.029293 -0.044713 -0.10745 -0.071395 -0.056903 -0.15026 -0.17841
3456 -0.17933 -0.16668 -0.10746 -0.031169 -0.032852 -0.10405 -0.095356 -0.073437 -0.1556 -0.1812
3457 -0.19788 -0.18953 -0.094338 -0.067296 -0.080071 -0.11598 -0.079607 -0.06655 -0.1674 -0.19651
3458 -0.15868 -0.13109 -0.11122 -0.049042 -0.052909 -0.12406 -0.084109 -0.072093 -0.16615 -0.19021
3459 -0.13865 -0.19033 -0.10486 -0.031539 -0.0054078 -0.11032 -0.05916 -0.056686 -0.15538 -0.17501
3460 -0.10828 -0.1259 -0.086988 -0.041985 -0.020496 -0.088699 -0.054311 -0.021749 -0.13057 -0.17627
3461 -0.12056 -0.16004 -0.10633 -0.077791 -0.065225 -0.10505 -0.086103 -0.055852 -0.17421 -0.19898
3462 -0.1235 -0.18178 -0.11198 -0.075258 -0.064564 -0.10727 -0.083744 -0.094585 -0.16515 -0.18393
3463 -0.11402 -0.14265 -0.077489 -0.051004 -0.033532 -0.097478 -0.072405 -0.048008 -0.15806 -0.15624
3464 -0.13969 -0.16187 -0.096922 -0.072271 -0.059531 -0.12413 -0.061657 -0.083611 -0.15222 -0.19477
3465 -0.13823 -0.14095 -0.10695 -0.066277 -0.03983 -0.12446 -0.064448 -0.074504 -0.15505 -0.20322
3466 -0.08991 -0.10999 -0.055459 -0.043204 -0.00078818 -0.084608 -0.050459 -0.075357 -0.13931 -0.17304
3467 -0.11353 -0.20525 -0.098562 -0.07489 -0.063827 -0.11822 -0.051411 -0.0481 -0.1603 -0.16578
3468 -0.14381 -0.16219 -0.10153 -0.11575 -0.060465 -0.1148 -0.074292 -0.073694 -0.18169 -0.14709
3469 -0.12592 -0.12371 -0.081799 -0.078513 -0.043364 -0.081157 -0.031653 -0.031737 -0.13226 -0.16535
3470 -0.083418 -0.1787 -0.091933 -0.079019 -0.054303 -0.08967 -0.069645 -0.07319 -0.14198 -0.1784
3471 -0.11569 -0.1639 -0.099136 -0.073896 -0.075771 -0.077803 -0.061736 -0.038213 -0.13976 -0.13935
3472 -0.1167 -0.15689 -0.1038 -0.060292 -0.02675 -0.055016 -0.055147 -0.048246 -0.15285 -0.18881
3473 -0.098112 -0.14709 -0.074623 -0.051799 -0.046009 -0.056269 -0.045539 -0.072089 -0.15673 -0.18375
3474 -0.12514 -0.15649 -0.084557 -0.043085 -0.076587 -0.049742 -0.05223 -0.051572 -0.14199 -0.14929
3475 -0.13281 -0.17554 -0.12942 -0.075051 -0.067406 -0.091695 -0.067781 -0.070975 -0.14428 -0.15848
3476 -0.16342 -0.18044 -0.11497 -0.090778 -0.057044 -0.10344 -0.10301 -0.10117 -0.18246 -0.14907
3477 -0.10492 -0.12118 -0.11122 -0.055004 -0.070983 -0.056232 -0.043304 -0.025821 -0.13559 -0.12923
3478 -0.094434 -0.14545 -0.0895 -0.061351 -0.045912 -0.085165 -0.066556 -0.043414 -0.16261 -0.15747
3479 -0.085738 -0.099267 -0.073734 -0.077087 -0.06615 -0.069288 -0.026337 -0.041198 -0.14067 -0.1383
3480 -0.11897 -0.2118 -0.097777 -0.099964 -0.071439 -0.1122 -0.078008 -0.031981 -0.16431 -0.19756
3481 -0.10033 -0.20313 -0.12497 -0.08248 -0.042178 -0.095074 -0.07225 -0.059644 -0.16707 -0.16189
3482 -0.060312 -0.14042 -0.068144 -0.047206 -0.050066 -0.059547 -0.025801 -0.018347 -0.11783 -0.14813
3483 -0.15179 -0.21125 -0.10359 -0.089553 -0.069405 -0.09333 -0.061122 -0.03774 -0.15821 -0.17512
3484 -0.12916 -0.1871 -0.10458 -0.11523 -0.077503 -0.10202 -0.069244 -0.068753 -0.18048 -0.17929
3485 -0.072005 -0.17482 -0.070455 -0.068496 -0.066852 -0.070646 -0.056075 -0.064086 -0.15131 -0.1449
3486 -0.02103 -0.12619 -0.068798 -0.051212 -0.024001 -0.019149 -0.047226 -0.010649 -0.13024 -0.1195
3487 -0.058044 -0.1889 -0.092322 -0.077989 -0.046779 -0.0080925 -0.053738 -0.039602 -0.14512 -0.11549
3488 -0.091838 -0.17383 -0.094005 -0.061245 -0.039038 0.0025945 -0.044909 -0.033965 -0.14485 -0.14938
3489 -0.084133 -0.13692 -0.088408 -0.067021 -0.058567 -0.026739 -0.05862 -0.037438 -0.15249 -0.077536
3490 -0.090397 -0.17438 -0.097392 -0.076118 -0.033865 -0.011482 -0.050202 -0.036741 -0.1497 -0.032544
3491 -0.10105 -0.20066 -0.093355 -0.078744 -0.027634 0.0037152 -0.033943 -0.00053453 -0.11392 -0.011701
3492 -0.11517 -0.21782 -0.079679 -0.11275 -0.084992 -0.048818 -0.058024 -0.056188 -0.15894 -0.13729
3493 -0.087561 -0.15371 -0.068512 -0.085127 -0.041241 -0.061091 -0.053176 -0.041681 -0.14889 -0.11964
3494 -0.095315 -0.17058 -0.098996 -0.10364 -0.05254 -0.083474 -0.063027 -0.059614 -0.16432 -0.14201
3495 -0.13614 -0.16892 -0.087939 -0.06814 -0.065598 -0.054517 -0.043758 -0.037447 -0.15026 -0.13247
3496 -0.067934 -0.14617 -0.092883 -0.10182 -0.050017 -0.07448 -0.06727 -0.06591 -0.154 -0.14236
3497 -0.1011 -0.19788 -0.12202 -0.11119 -0.070885 -0.10276 -0.090131 -0.071593 -0.17852 -0.13895
3498 -0.071043 -0.16548 -0.1057 -0.094909 -0.088444 -0.062466 -0.072212 -0.045896 -0.15383 -0.14353
3499 -0.061768 -0.15061 -0.098653 -0.079426 -0.070173 -0.03018 -0.062654 -0.021239 -0.14504 0.027288
3500 -0.024452 -0.1861 -0.084816 -0.075892 -0.036271 -0.036033 -0.043715 -0.044042 -0.13612 0.08194
3501 -0.090436 -0.14912 -0.10305 -0.11849 -0.05654 -0.039806 -0.054566 -0.030145 -0.1294 0.011872
3502 -0.060571 -0.16826 -0.10189 -0.10949 -0.028979 -0.0024888 -0.068618 -0.071838 -0.15133 0.0093348
3503 -0.10296 -0.18748 -0.093517 -0.087962 -0.043877 0.032658 -0.052499 -0.042392 -0.15971 0.027807
3504 -0.14227 -0.14904 -0.12169 -0.091428 -0.067886 0.030255 -0.05255 -0.019855 -0.16053 0.10045
3505 -0.1066 -0.15314 -0.093184 -0.065034 -0.022334 0.027712 -0.050762 -0.039018 -0.16292 0.055752
3506 -0.065909 -0.17078 -0.081397 -0.099611 -0.015143 0.017859 -0.071773 -0.028611 -0.1341 0.0027043
3507 -0.092173 -0.15959 -0.096891 -0.086267 -0.039942 -0.00082428 -0.074084 -0.038874 -0.14827 -0.033873
3508 -0.12129 -0.17716 -0.089194 -0.087094 -0.07565 -0.040727 -0.057826 -0.065537 -0.14087 -0.070411
3509 -0.14861 -0.1673 -0.069168 -0.07958 -0.052609 -0.07292 -0.088137 -0.03518 -0.16793 -0.1045
3510 -0.087167 -0.12107 -0.1142 -0.088707 -0.033018 -0.047284 -0.029138 -0.034493 -0.13897 -0.089846
3511 -0.15191 -0.13348 -0.10297 -0.071233 -0.046956 -0.013407 -0.0328 -0.043646 -0.15431 0.060036
3512 -0.13316 -0.16681 -0.089208 -0.073259 -0.022655 -0.02555 -0.047261 -0.046949 -0.13626 0.10766
3513 -0.15477 -0.19112 -0.099701 -0.098456 -0.039593 -0.0051628 -0.063792 -0.075622 -0.15207 0.10318
3514 -0.14609 -0.17998 -0.12742 -0.1166 -0.047602 -0.050696 -0.086434 -0.077175 -0.16903 0.071733
3515 -0.12472 -0.097224 -0.079798 -0.10021 -0.037241 0.019631 -0.046455 -0.025409 -0.13902 0.11814
3516 -0.13221 -0.20855 -0.090952 -0.11278 -0.058999 0.041788 -0.066466 -0.065032 -0.17023 0.12772
3517 -0.17301 -0.17578 -0.064235 -0.093352 -0.025848 0.048985 -0.065918 -0.0087648 -0.13299 0.15096
3518 -0.11463 -0.18769 -0.098319 -0.067538 -0.043607 0.078602 -0.032489 -0.033188 -0.1402 0.19318
3519 -0.16068 -0.19026 -0.072832 -0.13133 -0.068595 0.048829 -0.05507 -0.060311 -0.16783 0.13345
3520 -0.1114 -0.19312 -0.087365 -0.097191 -0.044324 0.027696 -0.059852 -0.043284 -0.13954 0.2057
3521 -0.12485 -0.12586 -0.081149 -0.080237 -0.0041224 0.017712 -0.036853 -0.026797 -0.12769 0.26716
3522 -0.18859 -0.20139 -0.078262 -0.13452 -0.058711 0.014329 -0.055724 -0.06246 -0.12998 0.18637
3523 -0.13926 -0.20115 -0.11017 -0.11175 -0.05347 -0.029534 -0.077096 -0.034953 -0.1659 0.1928
3524 -0.1738 -0.16082 -0.078259 -0.12361 -0.044648 -0.0068068 -0.081777 -0.061736 -0.1645 0.20775
3525 -0.11858 -0.20319 -0.087733 -0.094923 -0.016137 0.01437 -0.052978 -0.027329 -0.14161 0.20904
3526 -0.1699 -0.16113 -0.11971 -0.10253 -0.062226 -0.015753 -0.05545 -0.038333 -0.14918 0.2241
3527 -0.076542 -0.17036 -0.0749 -0.088506 -0.018404 0.022034 -0.051271 0.0065344 -0.12741 0.25369
3528 -0.159 -0.16532 -0.12246 -0.11183 -0.053493 0.0024308 -0.082622 -0.058649 -0.16558 0.23834
3529 -0.18792 -0.15532 -0.077277 -0.11932 -0.065581 0.0037377 -0.063484 -0.056512 -0.1349 0.23235
3530 -0.16056 -0.12928 -0.07684 -0.10074 -0.02315 9.4632e-05 -0.041005 -0.027495 -0.1441 0.26481
3531 -0.19932 -0.1469 -0.15306 -0.12325 -0.053909 -0.031828 -0.078796 -0.046718 -0.17758 0.16043
3532 -0.15749 -0.12714 -0.10592 -0.094548 -0.037537 0.010838 -0.053068 -0.079321 -0.13087 0.26139
3533 -0.17357 -0.090027 -0.08877 -0.10893 -0.017996 -0.013715 -0.044329 -0.056234 -0.14121 0.25614
3534 -0.1223 -0.029575 -0.094784 -0.11876 0.0034455 0.011672 -0.036321 9.2793e-05 -0.1094 0.28012
3535 -0.18432 -0.12659 -0.094117 -0.14655 -0.028403 0.026749 -0.060182 -0.05217 -0.14205 0.2987
3536 -0.18678 -0.10227 -0.097211 -0.13313 -0.056652 0.0019261 -0.088293 -0.056813 -0.16562 0.27029
3537 -0.15246 -0.15153 -0.047514 -0.11417 -0.02233 -0.011267 -0.067195 -0.011976 -0.14362 0.27413
3538 -0.13621 -0.10093 -0.086948 -0.10104 -0.040569 0.01333 -0.049836 -0.03668 -0.14249 0.28577
3539 -0.19053 -0.18738 -0.11489 -0.15584 -0.066288 -0.033643 -0.085107 -0.073503 -0.16164 0.27133
3540 -0.13823 -0.15346 -0.065075 -0.10664 -0.027526 -0.0089863 -0.048119 -0.044686 -0.11158 0.27475
3541 -0.18941 -0.14353 -0.099088 -0.12677 -0.044965 -0.0094994 -0.0645 -0.014389 -0.11434 0.31143
3542 -0.14207 -0.12105 -0.064481 -0.059442 0.0095565 0.030088 -0.048871 -0.0058919 -0.075141 0.33498
3543 -0.17454 -0.13452 -0.065175 -0.10661 -0.0094122 -0.012596 -0.084963 -0.053195 -0.094893 0.34964
3544 -0.13415 -0.11719 -0.10218 -0.093965 -0.031391 -0.00041864 -0.058924 -0.030528 -0.075156 0.29399
3545 -0.14699 -0.13564 -0.085042 -0.17888 -0.032729 0.018828 -0.046705 -0.038571 -0.053758 0.35829
3546 -0.13085 -0.09162 -0.046355 -0.080358 -0.003128 0.062785 -0.043337 -0.036334 -0.055171 0.39167
3547 -0.16285 -0.14691 -0.12445 -0.12967 -0.030037 0.072812 -0.050308 -0.050177 -0.066433 0.36175
3548 -0.15394 -0.12083 -0.091492 -0.13091 -0.021675 0.070689 -0.067559 -0.03273 -0.060676 0.31511
3549 -0.14422 -0.030104 -0.060706 -0.11907 -0.031944 0.068286 -0.068721 -0.066563 -0.045578 0.38785
3550 -0.15854 -0.033012 -0.094299 -0.11599 -0.068813 0.076953 -0.044072 -0.025327 -0.033871 0.34127
3551 -0.11249 -0.0053803 -0.069213 -0.07763 0.017209 0.04335 -0.051713 -0.01251 0.023017 0.37955
3552 -0.15708 -0.059078 -0.062276 -0.1044 -0.01949 0.017087 -0.056545 -0.033273 -0.0029658 0.37108
3553 -0.157 -0.014286 -0.080659 -0.10923 -0.033158 0.021284 -0.047346 -0.035276 -0.0048183 0.34162
3554 -0.18567 -0.021044 -0.089723 -0.12239 -0.019217 -0.0048095 -0.066047 -0.032249 -0.014151 0.30647
3555 -0.15961 -0.0024521 -0.048496 -0.11441 -0.051146 0.038367 -0.038789 -0.026032 0.0067567 0.39574
3556 -0.13307 -0.0727 -0.063 -0.11415 -0.025134 0.012884 -0.04973 -0.047865 -0.0045158 0.33864
3557 -0.19495 -0.094388 -0.061073 -0.11212 -0.047133 0.016791 -0.045701 -0.045548 -0.031208 0.34166
3558 -0.17455 -0.12198 -0.065777 -0.11954 -0.0075015 0.010548 -0.046843 -0.044921 -0.061951 0.27926
3559 -0.1717 -0.11562 -0.06528 -0.1326 -0.06513 -0.034185 -0.053144 -0.041184 -0.075023 0.24429
3560 -0.15864 -0.18107 -0.041604 -0.11754 -0.036949 -0.032208 -0.052065 -0.041327 -0.057686 0.23567
3561 -0.076994 -0.08856 -0.055317 -0.1292 -0.024257 -0.0076112 -0.054097 -0.0074305 -0.0064782 0.26359
3562 -0.0025887 -0.17305 -0.03389 -0.13998 -0.050106 -0.030004 -0.040288 -0.045494 0.0059193 0.23441
3563 0.025597 -0.11132 -0.031694 -0.12121 -0.029315 -0.029907 -0.073059 -0.042497 0.018907 0.23344
3564 0.0094824 -0.026484 -0.013057 -0.10665 -0.024053 -0.02301 -0.063021 -0.05481 0.046374 0.24386
3565 -0.055042 0.017068 -0.054591 -0.10564 -0.043262 -0.033384 -0.055372 -0.046913 0.046642 0.23892
3566 -0.095517 -0.01318 -0.044664 -0.15397 -0.06685 -0.027297 -0.057893 -0.066676 0.058299 0.21486
3567 -0.068521 0.033472 -0.024758 -0.12822 -0.040739 -0.0079797 -0.045315 -0.023719 0.068967 0.24717
3568 -0.11642 -0.0082056 -0.071121 -0.13664 -0.069128 -0.035703 -0.070246 -0.033092 0.052204 0.16758
3569 -0.0856 0.048726 -0.028625 -0.13338 -0.020396 -0.030276 -0.053847 -0.015635 0.084582 0.19923
3570 -0.16214 0.046908 -0.029398 -0.12661 -0.044805 -0.057569 -0.069529 -0.049018 0.064779 0.16814
3571 -0.10984 0.0896 0.023138 -0.12739 -0.026814 -0.032582 -0.04536 -0.0057514 0.12007 0.21502
3572 -0.14734 0.068133 -0.028775 -0.11336 -0.049922 -0.038345 -0.080931 -0.039324 0.083244 0.14775
3573 -0.11102 0.048695 -0.016678 -0.12343 -0.048161 -0.035948 -0.048573 -0.034278 0.10672 0.17754
3574 -0.14421 -0.012323 -0.0027719 -0.12931 -0.037059 -0.040381 -0.065074 -0.061241 0.056259 0.12393
3575 -0.061617 0.024069 8.4619e-05 -0.12658 -0.040748 -0.038174 -0.060215 -0.036624 0.1078 0.11599
3576 0.080129 0.084791 0.050591 -0.089771 -0.014017 -0.018048 -0.025167 -0.0087968 0.12441 0.15806
3577 0.027504 0.057163 0.0064177 -0.11706 -0.015655 -0.015861 -0.044808 -0.03678 0.11208 0.13349
3578 0.08214 0.066655 0.011564 -0.13341 -0.044384 -0.030074 -0.048739 -0.054033 0.1153 0.10562
3579 0.0095255 0.044577 -0.0097492 -0.12671 -0.040383 -0.0013268 -0.050471 -0.044166 0.12291 0.099357
3580 -0.028209 0.12497 -0.015903 -0.12243 -0.039141 0.02451 -0.039052 -0.032219 0.13787 0.14617
3581 0.059307 0.11524 -0.0006061 -0.13844 -0.01432 0.059877 -0.024663 -0.010492 0.1244 0.13931
3582 0.0082021 0.094203 0.01586 -0.09736 -0.065138 0.014854 -0.029385 -0.020555 0.13055 0.12845
3583 0.087228 0.10556 0.005757 -0.13721 -0.036517 0.010061 -0.037776 -0.023848 0.12287 0.13205
3584 0.10707 0.058167 -0.013906 -0.13009 -0.052936 -0.030782 -0.053977 -0.054881 0.11614 0.045239
3585 0.11486 0.11563 0.03136 -0.16307 -0.042294 -0.048315 -0.064909 -0.051455 0.1144 0.088001
3586 0.026074 0.099831 0.024807 -0.13848 -0.078273 -0.057548 -0.05745 -0.046438 0.10233 0.048504
3587 -0.01537 0.13252 0.028893 -0.13065 -0.073622 -0.031152 -0.042702 -0.046061 0.13976 0.072916
3588 -0.0086047 0.1165 0.02985 -0.10699 -0.04294 -0.0073846 -0.022203 -0.024554 0.16541 0.048839
3589 -0.043799 0.11278 0.038056 -0.121 -0.064499 -0.070658 -0.075934 -0.027757 0.13055 0.051131
3590 -0.025834 0.13373 0.015093 -0.14241 -0.062627 -0.028111 -0.060976 -0.0108 0.15551 0.085013
3591 0.042202 0.094111 0.0036294 -0.11961 -0.032296 -0.047714 -0.085447 -0.055823 0.12632 0.028646
3592 0.16919 0.15255 0.047616 -0.12347 -0.049125 0.020643 -0.037508 -0.020006 0.15703 0.062278
3593 0.21501 0.25945 0.040092 -0.14183 -0.057143 0.01117 -0.04352 -0.0068092 0.15535 0.01859
3594 0.19383 0.15769 0.009759 -0.12176 -0.058552 0.024647 -0.042661 -0.012532 0.14838 0.083873
3595 0.15035 0.17955 0.063606 -0.13882 -0.042361 0.034514 -0.053702 -0.036255 0.13392 -0.012035
3596 0.1524 0.086751 -0.0045479 -0.14547 -0.051719 0.025351 -0.043834 -0.043379 0.16537 0.046358
3597 0.19973 0.13131 0.053059 -0.077546 0.0072322 0.025628 -0.039935 -0.029892 0.17886 0.08157
3598 0.22134 0.15254 0.067415 -0.11091 -0.059446 0.029334 -0.041946 -0.025805 0.17128 0.044622
3599 0.23435 0.15745 0.093672 -0.023609 -0.007395 0.025461 -0.024548 -0.010678 0.19604 0.063065
3600 0.21121 0.16377 0.093938 -0.051745 -0.038724 -0.010902 -0.046289 -0.044911 0.18391 0.026357
3601 0.25704 0.18887 0.063685 -0.059002 -0.030652 -0.019315 -0.03918 -0.034374 0.17187 0.036719
3602 0.23926 0.12299 0.087511 -0.057688 -0.014511 -0.019208 -0.028122 -0.029557 0.18673 0.019702
3603 0.2063 0.095346 0.039008 -0.012485 -0.02085 -0.032481 -0.048083 -0.05608 0.15947 0.020064
3604 0.19321 0.16811 0.084784 -0.068841 -0.011658 -0.072594 -0.065074 -0.044873 0.16102 -0.0001635
3605 0.25053 0.14251 0.071001 -0.030348 0.0063732 -0.018037 -0.044886 -0.026836 0.16034 0.018469
3606 0.23302 0.16624 0.089188 -0.022674 0.0020546 -0.04162 -0.064977 -0.051379 0.10856 -0.016889
3607 0.28404 0.1512 0.10311 0.04646 0.005916 0.00010663 -0.051318 -0.031572 0.13128 -0.011366
3608 0.26387 0.15947 0.078481 0.033093 -0.025663 0.021224 -0.05748 -0.051926 0.093295 -0.009544
3609 0.2684 0.11114 0.092857 0.0051568 -0.013601 0.04852 -0.043961 -0.0085786 0.12779 0.031048
3610 0.35944 0.12511 0.12244 0.06762 -0.01046 0.029917 -0.061702 -0.056992 0.08732 0.018761
3611 0.32984 0.18289 0.11632 0.0098139 -0.031259 0.055094 -0.020654 -0.013445 0.12677 0.016093
3612 0.39129 0.14367 0.13347 0.10123 0.0052329 0.071991 -0.034335 0.0093521 0.13693 0.011695
3613 0.30276 0.023146 0.15204 0.091801 0.013314 0.026238 -0.039136 -0.031181 0.17589 0.019068
3614 0.37068 0.12391 0.14932 0.072765 0.011526 -0.001265 -0.019728 -0.009984 0.18728 0.01002
3615 0.2521 0.07133 0.10884 0.094778 -0.014183 -0.048508 -0.052589 -0.061947 0.14196 -0.066917
3616 0.28382 0.10596 0.11768 0.12709 -0.028532 -0.016511 -0.03088 -0.03075 0.1803 -0.053175
3617 0.3342 0.15971 0.12322 0.14467 0.03885 -0.025004 -0.062342 -0.063323 0.10482 -0.078883
3618 0.30725 0.092776 0.14175 0.098359 0.031921 -0.031087 -0.064783 -0.029096 0.11113 -0.05583
3619 0.29772 0.085888 0.11968 0.091642 0.017062 -0.0279 -0.049954 0.00070053 0.12303 -0.039348
3620 0.31956 0.09071 0.14814 0.17334 0.048294 -0.032174 -0.070636 -0.026013 0.11083 -0.074246
3621 0.33158 0.070762 0.12046 0.16985 0.032545 -0.022127 -0.046427 -0.039636 0.090062 -0.037573
3622 0.28827 0.031244 0.11894 0.12754 0.021507 -0.04201 -0.081138 -0.034299 0.08459 -0.074051
3623 0.30574 0.085027 0.14092 0.13537 -0.007442 -0.021153 -0.04729 -0.033192 0.071467 -0.051708
3624 0.27703 -0.0021214 0.094485 0.16517 -0.0056606 -0.056956 -0.073511 -0.049935 0.038205 -0.068566
3625 0.33083 0.029221 0.14411 0.21184 0.051151 -0.017269 -0.032012 -0.028638 0.078482 -0.052544
3626 0.31134 0.027863 0.15698 0.19044 0.023182 -0.017102 -0.065484 -0.032581 0.05418 -0.058971
3627 0.32684 0.088935 0.15032 0.15448 0.0054835 -0.0017452 -0.051855 -0.025604 0.041167 -0.069549
3628 0.37828 0.072007 0.1895 0.20562 0.016465 0.033672 -0.041376 -0.0045472 0.073515 -0.053167
3629 0.30337 0.091339 0.12551 0.21601 0.057106 0.052019 -0.033578 -0.01558 0.069873 -0.083934
3630 0.31161 0.045821 0.15527 0.18695 0.066108 0.025386 -0.038199 -0.023463 0.05494 -0.043962
3631 0.25827 -0.035067 0.12353 0.16554 0.029109 0.024582 -0.07888 -0.017316 0.028458 -0.07602
3632 0.19461 0.077005 0.13367 0.19356 0.05838 -0.010421 -0.069172 0.0016904 0.030375 -0.073687
3633 0.21036 0.045977 0.14722 0.20595 0.072812 0.0084363 -0.044423 0.046857 0.060703 -0.047535
3634 0.21823 -0.030321 0.14251 0.16313 0.013023 -0.030777 -0.050854 0.030404 0.02886 -0.043882
3635 0.18506 -0.007149 0.11594 0.17657 0.019405 -0.03245 -0.068276 0.031161 0.026978 -0.07856
3636 0.21935 0.015183 0.15922 0.21449 0.028316 0.004087 -0.047167 0.025038 0.017875 -0.076808
3637 0.26771 0.00075508 0.12657 0.14927 0.017217 -0.032426 -0.054968 -0.018245 0.025393 -0.1025
3638 0.38158 -0.018843 0.12466 0.22061 0.047249 0.00063081 -0.05671 -0.016958 0.01456 -0.034903
3639 0.28068 0.028629 0.11036 0.19137 0.01803 -0.047172 -0.072831 -0.029481 -0.0092624 -0.11541
3640 0.26119 0.017201 0.11409 0.1775 0.0023014 -0.046595 -0.054432 0.0043757 0.0015451 -0.091628
3641 0.25382 -0.0033768 0.13143 0.21486 0.040573 -0.036128 -0.043324 0.047983 0.0039126 -0.10028
3642 0.21107 0.051815 0.12417 0.22434 0.042454 -0.044912 -0.061305 0.02305 0.01751 -0.083003
3643 0.14016 -0.023123 0.09599 0.18906 0.00035554 -0.086515 -0.077307 -0.00034352 -0.027432 -0.12423
3644 0.18023 -0.038171 0.11537 0.18562 0.046117 -0.035688 -0.054628 0.030663 -0.0033348 -0.12734
3645 0.18039 -0.00027861 0.1366 0.16548 -0.0006617 -0.047221 -0.066539 0.05974 -0.0098473 -0.13363
3646 0.11381 -0.094897 0.1185 0.13012 0.0194 -0.064214 -0.055901 0.044477 -0.03407 -0.13893
3647 0.16555 -0.017795 0.12051 0.14075 0.038551 -0.043177 -0.040032 0.067664 0.0025777 -0.11609
3648 0.17171 -0.0065825 0.1148 0.16275 0.023382 -0.06172 -0.054663 0.039301 -0.024405 -0.13224
3649 0.1607 0.0041495 0.1101 0.1738 0.026384 -0.045843 -0.055425 0.057478 -0.016057 -0.088607
3650 0.1559 -0.0077184 0.12255 0.21886 0.036725 -0.055496 -0.048946 0.054295 -0.02869 -0.11222
3651 0.15494 -0.017486 0.12369 0.24905 0.044877 -0.040339 -0.025937 0.069782 -0.018552 -0.10989
3652 0.11223 -0.073004 0.043499 0.15136 -0.017072 -0.053092 -0.058929 0.023879 -0.035215 -0.13047
3653 0.062925 -0.054862 0.068995 0.12214 0.0062093 -0.072066 -0.09221 -0.016634 -0.060007 -0.14278
3654 0.098441 -0.07383 0.056212 0.13675 0.0089107 -0.035189 -0.048051 0.048173 -0.02629 -0.12558
3655 0.091096 -0.074918 0.045448 0.10965 -0.019048 -0.079792 -0.060253 0.0093695 -0.033502 -0.15553
3656 0.082672 -0.097746 0.040275 0.10743 0.014703 -0.060545 -0.037084 0.038906 -0.044425 -0.10608
3657 0.069587 -0.097514 0.020762 0.075688 -0.036665 -0.080178 -0.073015 0.0037133 -0.086337 -0.15121
3658 0.071993 -0.098882 0.067648 0.084972 0.021646 -0.059891 -0.046277 0.04338 -0.04129 -0.13478
3659 0.085648 -0.08363 0.026005 0.1105 -0.013752 -0.085534 -0.070738 0.010087 -0.047492 -0.097153
3660 0.039174 -0.094528 0.038041 0.092779 -0.059021 -0.082737 -0.051199 0.021024 -0.048685 -0.10654
3661 0.08113 -0.074436 0.060548 0.084042 0.01607 -0.05345 -0.042351 0.013671 -0.057507 -0.11949
3662 0.039765 -0.12114 0.051424 0.063256 -0.012798 -0.081653 -0.075312 0.025408 -0.07453 -0.1204
3663 0.049781 -0.066062 0.036491 0.10448 -0.0066169 -0.053896 -0.068013 0.0097648 -0.060962 -0.13745
3664 0.0038561 -0.10196 0.027087 0.065223 -0.039746 -0.0879 -0.080415 -0.0044183 -0.086015 -0.1694
3665 0.038762 -0.081868 0.050544 0.090877 0.00064584 -0.080583 -0.065726 -0.0063014 -0.065457 -0.14202
3666 0.076557 -0.079576 0.06463 0.07321 -0.021693 -0.058306 -0.052787 0.019726 -0.05628 -0.17933
3667 0.0052927 -0.078204 0.025137 0.055524 0.0066486 -0.10187 -0.089859 0.0064724 -0.10274 -0.1565
3668 0.042688 -0.050332 0.021814 0.083017 0.01107 -0.061642 -0.04606 0.032559 -0.066285 -0.14076
3669 0.049464 -0.03412 0.04461 0.078231 -0.016759 -0.060095 -0.060651 0.032126 -0.079647 -0.1329
3670 0.0048294 -0.092098 0.036927 0.092444 0.00089272 -0.090178 -0.070233 0.036983 -0.07542 -0.12643
3671 -0.013115 -0.13922 -0.0043268 0.041738 -0.046626 -0.090711 -0.077824 0.0087401 -0.089622 -0.16804
3672 0.01135 -0.13274 0.01277 0.081922 -0.033565 -0.052284 -0.045955 0.014157 -0.089605 -0.1694
3673 0.017596 -0.080742 0.042306 0.056305 -0.0040931 -0.095797 -0.064057 0.018034 -0.076867 -0.17373
3674 -0.012048 -0.15818 0.012063 0.030999 -0.052052 -0.09019 -0.061028 0.0099708 -0.078309 -0.16183
3675 0.016057 -0.053767 0.031499 0.061692 -0.0069004 -0.080684 -0.037609 -0.0028023 -0.060582 -0.15778
3676 -0.073497 -0.17495 0.0055559 0.017976 -0.051259 -0.095847 -0.066021 0.0055947 -0.11354 -0.14488
3677 0.00097812 -0.095843 0.0062624 0.056679 0.00051236 -0.07871 -0.032682 0.038202 -0.076897 -0.1768
3678 0.039444 -0.051791 0.031539 0.066973 -0.0048063 -0.076783 -0.046123 0.040718 -0.063359 -0.14907
3679 -0.028031 -0.14205 -0.012944 0.022247 -0.037155 -0.12246 -0.079445 -0.015005 -0.11183 -0.18594
3680 -0.019815 -0.11904 -0.010038 0.01823 -0.011684 -0.10955 -0.073446 0.020042 -0.10256 -0.19906
3681 -0.06074 -0.12799 0.0032486 0.010964 -0.044282 -0.068892 -0.047167 0.013919 -0.070497 -0.13548
3682 0.024696 -0.10363 0.037365 0.042397 -0.025311 -0.094685 -0.049599 0.011386 -0.092619 -0.20059
3683 -0.062239 -0.11555 0.016232 0.014231 -0.014919 -0.11654 -0.06456 -0.019807 -0.11939 -0.16019
3684 -0.015513 -0.12057 0.0051583 0.015674 -0.020388 -0.090401 -0.049181 0.0074 -0.089724 -0.17312
3685 -0.046898 -0.13445 -0.00093517 0.031268 -0.034877 -0.076094 -0.065663 -0.022043 -0.11428 -0.1572
3686 -0.057492 -0.13891 0.033131 -0.0050185 -0.022285 -0.098768 -0.056464 -0.011146 -0.12276 -0.12829
3687 -0.053067 -0.13012 -0.024442 0.0045951 -0.043534 -0.099941 -0.075505 -0.0073893 -0.10576 -0.18376
3688 -0.074241 -0.14121 0.024594 0.022409 -0.020432 -0.11401 -0.059007 0.030488 -0.11329 -0.1779
3689 -0.010665 -0.084219 -0.009539 0.014852 -0.044691 -0.10145 -0.062778 0.0010145 -0.084157 -0.17462
3690 -0.06917 -0.078197 -0.0020524 -0.0067442 -0.02521 -0.12797 -0.064299 0.023231 -0.12751 -0.19821
3691 -0.014594 -0.155 0.010734 -0.0030106 -0.026928 -0.12255 -0.060341 -0.017062 -0.099842 -0.17269
3692 -0.056849 -0.15656 -0.012709 -0.019067 -0.028757 -0.1155 -0.067512 0.015325 -0.11033 -0.1682
3693 -0.060243 -0.086661 0.0019872 0.019307 -0.029016 -0.085849 -0.042763 0.020252 -0.087577 -0.16735
3694 -0.074278 -0.15661 0.0072738 -0.0060699 -0.049984 -0.099642 -0.086855 -0.028811 -0.12945 -0.19485
3695 -0.048352 -0.11053 -0.02929 -0.021106 -0.063983 -0.12944 -0.088296 -0.037084 -0.12408 -0.19979
3696 -0.067737 -0.12649 0.0029668 -0.0060128 -0.042871 -0.12529 -0.037418 0.022293 -0.12496 -0.20585
3697 -0.030991 -0.053483 -0.021597 -0.0043792 -0.0373 -0.098952 -0.057299 -0.0056401 -0.12755 -0.16628
3698 -0.092626 -0.12099 -0.01814 -0.016646 -0.053039 -0.081395 -0.05702 -0.0038932 -0.10779 -0.17137
3699 -0.14173 -0.14211 -0.015484 -0.055272 -0.067687 -0.11197 -0.091732 -0.037476 -0.14503 -0.19292
3700 -0.053235 -0.15175 0.007753 -0.031999 -0.059676 -0.12291 -0.075903 -0.017619 -0.12981 -0.2047
3701 -0.099999 -0.17159 -0.02637 -0.020065 -0.047825 -0.095834 -0.056514 -0.022002 -0.11553 -0.20917
3702 -0.032263 -0.12853 -0.019654 0.019549 -0.020263 -0.10708 -0.036256 -0.0060456 -0.11338 -0.13606
3703 -0.16748 -0.19425 -0.059227 -0.021208 -0.050282 -0.13577 -0.070477 -0.028019 -0.14601 -0.17308
3704 -0.080502 -0.13167 -0.0038008 -0.028204 -0.05393 -0.12676 -0.039258 -0.0076417 -0.11293 -0.20008
3705 -0.15816 -0.23862 -0.053724 -0.054881 -0.064419 -0.13338 -0.07496 -0.046945 -0.13659 -0.1606
3706 -0.1237 -0.12475 -0.063348 -0.046567 -0.057038 -0.14626 -0.088851 -0.056478 -0.15528 -0.21412
3707 -0.093516 -0.17326 -0.028781 -0.050714 -0.053226 -0.11511 -0.070762 -0.012711 -0.12578 -0.1955
3708 -0.13899 -0.18766 -0.052715 -0.05991 -0.045775 -0.12045 -0.055744 -0.048364 -0.12583 -0.19265
3709 -0.13887 -0.2086 -0.028788 -0.0059464 -0.054654 -0.14024 -0.060185 -0.020957 -0.13071 -0.21371
3710 -0.13974 -0.21349 -0.075331 -0.067163 -0.072782 -0.1374 -0.084296 -0.04599 -0.15145 -0.19352
3711 -0.10579 -0.19812 -0.055955 -0.062999 -0.053441 -0.10917 -0.053548 -0.0041033 -0.12061 -0.20339
3712 -0.12483 -0.14538 -0.047248 -0.051926 -0.072769 -0.11999 -0.055539 -0.0017064 -0.12437 -0.17302
3713 -0.11846 -0.22063 -0.064442 -0.049142 -0.046078 -0.11668 -0.06655 -0.0060495 -0.14191 -0.18197
3714 -0.14044 -0.093848 -0.047005 -0.058259 -0.052477 -0.12113 -0.066142 -0.056683 -0.12598 -0.1665
3715 -0.13887 -0.16991 -0.050439 -0.045965 -0.0039553 -0.13314 -0.071573 -0.035556 -0.13253 -0.22118
3716 -0.083526 -0.13534 -0.057532 -0.032861 -0.031904 -0.10251 -0.036454 -0.00011876 -0.099144 -0.15717
3717 -0.16045 -0.19668 -0.057486 -0.058938 -0.077033 -0.13147 -0.072616 -0.048522 -0.15094 -0.20149
3718 -0.206 -0.20588 -0.078659 -0.077644 -0.066861 -0.14547 -0.083117 -0.073335 -0.15664 -0.18582
3719 -0.17239 -0.17405 -0.043013 -0.094851 -0.06197 -0.1442 -0.069358 -0.047098 -0.15446 -0.19558
3720 -0.084714 -0.15137 -0.025556 -0.096927 -0.062818 -0.1436 -0.07352 -0.026641 -0.16028 -0.20819
3721 -0.10392 -0.21818 -0.046859 -0.075354 -0.080617 -0.12926 -0.065171 -0.046544 -0.15497 -0.19819
3722 -0.17805 -0.2017 -0.066873 -0.08206 -0.058786 -0.14297 -0.076412 -0.054047 -0.15837 -0.21429
3723 -0.11796 -0.18673 -0.039246 -0.065886 -0.062364 -0.13784 -0.048824 -0.01991 -0.12958 -0.23313
3724 -0.12465 -0.12691 -0.04713 -0.074683 -0.061713 -0.1454 -0.077435 -0.043923 -0.13646 -0.19671
3725 -0.15994 -0.17117 -0.041783 -0.049789 -0.060352 -0.10826 -0.063056 -0.0055665 -0.11892 -0.18343
3726 -0.12871 -0.12656 -0.062347 -0.070186 -0.05125 -0.13614 -0.089178 -0.05017 -0.13589 -0.21815
3727 -0.13462 -0.1353 -0.06637 -0.062452 -0.067319 -0.13119 -0.066949 -0.014743 -0.13979 -0.21202
3728 -0.14662 -0.18646 -0.053384 -0.084329 -0.070687 -0.11678 -0.07446 -0.046036 -0.14186 -0.21046
3729 -0.14654 -0.18315 -0.047387 -0.094475 -0.058796 -0.13353 -0.067852 -0.031809 -0.14285 -0.18595
3730 -0.11885 -0.16081 -0.062471 -0.094781 -0.084345 -0.12925 -0.057743 -0.045462 -0.14146 -0.22022
3731 -0.14111 -0.17867 -0.038714 -0.083268 -0.049053 -0.14544 -0.064114 -0.022415 -0.15234 -0.2044
3732 -0.16098 -0.21861 -0.061837 -0.11926 -0.071472 -0.13593 -0.052326 -0.042768 -0.13578 -0.21997
3733 -0.16942 -0.2034 -0.075211 -0.094701 -0.097121 -0.14331 -0.097657 -0.070951 -0.15254 -0.20462
3734 -0.14776 -0.19756 -0.032234 -0.069217 -0.072639 -0.12478 -0.042948 -0.020924 -0.1271 -0.21404
3735 -0.19128 -0.18893 -0.10384 -0.14911 -0.13042 -0.16735 -0.12281 -0.089127 -0.18325 -0.23088
3736 -0.19003 -0.19634 -0.054201 -0.07808 -0.067886 -0.12679 -0.068501 -0.02109 -0.15069 -0.20732
3737 -0.13936 -0.17172 -0.043355 -0.10114 -0.088625 -0.13108 -0.069702 -0.056964 -0.13559 -0.18842
3738 -0.17707 -0.15819 -0.081188 -0.11484 -0.086284 -0.13527 -0.089874 -0.052567 -0.15216 -0.22374
3739 -0.17318 -0.16473 -0.070812 -0.098269 -0.090172 -0.12627 -0.067775 -0.04554 -0.16783 -0.21091
3740 -0.19179 -0.19129 -0.079275 -0.062186 -0.037491 -0.14087 -0.066656 -0.056983 -0.14787 -0.18951
3741 -0.21469 -0.23007 -0.057739 -0.090562 -0.08306 -0.1679 -0.075248 -0.045646 -0.17821 -0.18979
3742 -0.18619 -0.1988 -0.044392 -0.10995 -0.078138 -0.13211 -0.043679 -0.040489 -0.1266 -0.1932
3743 -0.22592 -0.20616 -0.084925 -0.073935 -0.058227 -0.15749 -0.07849 -0.038272 -0.16571 -0.19315
3744 -0.16115 -0.16327 -0.059149 -0.12743 -0.053285 -0.13671 -0.058522 -0.038425 -0.1481 -0.25869
3745 -0.16253 -0.17765 -0.058822 -0.118 -0.051964 -0.13095 -0.050753 -0.013558 -0.1333 -0.20609
3746 -0.18461 -0.10331 -0.065846 -0.10391 -0.047513 -0.1384 -0.077644 -0.031711 -0.15153 -0.20352
3747 -0.21183 -0.15911 -0.062819 -0.11389 -0.056731 -0.13167 -0.066176 -0.035684 -0.14606 -0.208
3748 -0.20611 -0.20262 -0.072103 -0.092497 -0.06278 -0.14098 -0.053137 -0.019207 -0.15926 -0.19907
3749 -0.21754 -0.16841 -0.083666 -0.13268 -0.10408 -0.15932 -0.080758 -0.044851 -0.16633 -0.20395
3750 -0.21004 -0.17676 -0.09043 -0.11951 -0.061777 -0.15827 -0.07198 -0.038314 -0.15862 -0.18701
3751 -0.20039 -0.16864 -0.073973 -0.10069 -0.067096 -0.1335 -0.053231 -0.044627 -0.15706 -0.19008
3752 -0.15426 -0.16273 -0.059917 -0.11087 -0.11906 -0.14389 -0.056043 -0.04771 -0.13712 -0.20266
3753 -0.18957 -0.17743 -0.11588 -0.10188 -0.074293 -0.15155 -0.081604 -0.071963 -0.15676 -0.19594
3754 -0.19644 -0.17268 -0.079883 -0.11159 -0.11024 -0.14463 -0.069465 -0.069336 -0.15957 -0.20195
3755 -0.21342 -0.19818 -0.091687 -0.092822 -0.09425 -0.13684 -0.057077 -0.038729 -0.14008 -0.2469
3756 -0.19939 -0.20768 -0.09804 -0.095609 -0.078759 -0.12394 -0.067058 -0.015152 -0.1467 -0.21253
3757 -0.16579 -0.17152 -0.12536 -0.10587 -0.074277 -0.12696 -0.066009 -0.072305 -0.15305 -0.20444
3758 -0.20566 -0.177 -0.096857 -0.13138 -0.084506 -0.13847 -0.043971 -0.047018 -0.15697 -0.22027
3759 -0.22933 -0.21257 -0.095571 -0.13986 -0.079175 -0.13899 -0.061852 -0.041641 -0.1551 -0.24385
3760 -0.23791 -0.18768 -0.10743 -0.11915 -0.10295 -0.13742 -0.063373 -0.049035 -0.16028 -0.25391
3761 -0.23066 -0.19469 -0.099438 -0.14546 -0.084662 -0.1377 -0.085695 -0.072748 -0.16192 -0.2189
3762 -0.22064 -0.23275 -0.094941 -0.12861 -0.10115 -0.16544 -0.077846 -0.058951 -0.16688 -0.2504
3763 -0.24955 -0.24935 -0.1249 -0.14775 -0.1122 -0.14838 -0.075177 -0.070604 -0.16656 -0.22607
3764 -0.22514 -0.19784 -0.12254 -0.11304 -0.079628 -0.15082 -0.073079 -0.065797 -0.16754 -0.2056
3765 -0.22955 -0.23577 -0.10264 -0.12596 -0.093816 -0.17334 -0.07376 -0.02999 -0.16182 -0.24077
3766 -0.19815 -0.20211 -0.10414 -0.14879 -0.10299 -0.15275 -0.049121 -0.029633 -0.16095 -0.21569
3767 -0.1908 -0.17822 -0.10045 -0.14457 -0.079504 -0.10915 -0.050193 -0.050716 -0.1585 -0.1875
3768 -0.2402 -0.17396 -0.11299 -0.16571 -0.085062 -0.16172 -0.075744 -0.059949 -0.14634 -0.19334
3769 -0.22277 -0.26141 -0.11456 -0.16647 -0.083321 -0.1658 -0.085595 -0.042212 -0.16514 -0.1966
3770 -0.25493 -0.24854 -0.12031 -0.167 -0.07664 -0.15438 -0.084237 -0.061525 -0.16917 -0.24428
3771 -0.20047 -0.20919 -0.096332 -0.1105 -0.091328 -0.14177 -0.049978 -0.026678 -0.15971 -0.22416
3772 -0.20492 -0.15584 -0.10807 -0.15163 -0.10474 -0.14183 -0.075439 -0.033962 -0.17434 -0.18914
3773 -0.22054 -0.22049 -0.10495 -0.15095 -0.098275 -0.16256 -0.074691 -0.061475 -0.14999 -0.21264
3774 -0.19218 -0.16767 -0.082492 -0.13201 -0.094274 -0.13095 -0.051182 -0.031778 -0.15207 -0.21103
3775 -0.19499 -0.16728 -0.098346 -0.13448 -0.069413 -0.17341 -0.078443 -0.084391 -0.16904 -0.23468
3776 -0.2288 -0.20236 -0.12446 -0.19723 -0.10873 -0.17853 -0.10257 -0.10308 -0.19782 -0.27275
3777 -0.26352 -0.23625 -0.13008 -0.14948 -0.09021 -0.1746 -0.099406 -0.089397 -0.19549 -0.25666
3778 -0.23298 -0.2316 -0.1262 -0.14057 -0.079969 -0.16705 -0.093297 -0.07872 -0.18653 -0.22787
3779 -0.29577 -0.26025 -0.13896 -0.17511 -0.12972 -0.18398 -0.11137 -0.1008 -0.18943 -0.22548
3780 -0.2355 -0.15665 -0.10972 -0.14695 -0.099346 -0.15374 -0.07372 -0.065336 -0.18278 -0.24452
3781 -0.2192 -0.21916 -0.12337 -0.13352 -0.068574 -0.14243 -0.057381 -0.065549 -0.17105 -0.19559
3782 -0.27322 -0.19489 -0.12245 -0.14493 -0.099153 -0.16413 -0.093883 -0.099042 -0.20457 -0.23307
3783 -0.27594 -0.17277 -0.13403 -0.13596 -0.12262 -0.16585 -0.085234 -0.075935 -0.15901 -0.2177
3784 -0.2126 -0.19721 -0.085387 -0.1642 -0.0619 -0.14688 -0.072505 -0.025349 -0.18061 -0.24198
3785 -0.2698 -0.27378 -0.12537 -0.16032 -0.082729 -0.15622 -0.060527 -0.039922 -0.15726 -0.22525
3786 -0.21442 -0.23198 -0.10553 -0.17159 -0.12943 -0.16482 -0.088718 -0.078255 -0.16224 -0.2428
3787 -0.24862 -0.20903 -0.086837 -0.15037 -0.058626 -0.12115 -0.067939 -0.026338 -0.14697 -0.2019
3788 -0.25709 -0.23162 -0.11708 -0.15726 -0.089235 -0.15413 -0.066861 -0.076831 -0.16796 -0.23562
3789 -0.2515 -0.24965 -0.13646 -0.16154 -0.10211 -0.17062 -0.086902 -0.065704 -0.18134 -0.23883
3790 -0.25732 -0.23125 -0.097458 -0.14175 -0.10016 -0.14773 -0.054243 -0.030337 -0.14986 -0.24204
3791 -0.25823 -0.24928 -0.094211 -0.11631 -0.066261 -0.13723 -0.069605 -0.06339 -0.15936 -0.24795
3792 -0.26429 -0.22737 -0.10859 -0.14363 -0.080789 -0.17598 -0.079876 -0.070643 -0.17409 -0.25803
3793 -0.23649 -0.24078 -0.12178 -0.16394 -0.084808 -0.13735 -0.078927 -0.081326 -0.18368 -0.26152
3794 -0.23537 -0.24128 -0.11934 -0.15065 -0.098827 -0.15092 -0.083879 -0.066879 -0.17105 -0.23785
3795 -0.20432 -0.16079 -0.088085 -0.16413 -0.066735 -0.14683 -0.06777 -0.026763 -0.16306 -0.20216
3796 -0.25975 -0.28092 -0.14361 -0.16972 -0.1176 -0.17733 -0.098171 -0.050316 -0.18157 -0.21532
3797 -0.21218 -0.20193 -0.10982 -0.14625 -0.058042 -0.13107 -0.072953 -0.073869 -0.16202 -0.17853
3798 -0.23634 -0.25479 -0.11778 -0.14445 -0.093751 -0.15086 -0.085964 -0.059302 -0.17881 -0.22336
3799 -0.25987 -0.19818 -0.12407 -0.14495 -0.10318 -0.14757 -0.048905 -0.062845 -0.17014 -0.22646
3800 -0.26929 -0.24337 -0.12684 -0.17712 -0.13343 -0.17314 -0.091557 -0.080748 -0.18113 -0.24812
3801 -0.24276 -0.24138 -0.087436 -0.16811 -0.11285 -0.14026 -0.034908 -0.060111 -0.1471 -0.21991
3802 -0.22143 -0.15098 -0.097829 -0.14863 -0.11699 -0.14546 -0.049979 -0.018874 -0.15395 -0.22414
3803 -0.29249 -0.26902 -0.12911 -0.15389 -0.1084 -0.17565 -0.081961 -0.082857 -0.17535 -0.26275
3804 -0.26372 -0.19159 -0.13664 -0.18471 -0.086983 -0.15172 -0.085732 -0.04984 -0.17202 -0.23797
3805 -0.24048 -0.070402 -0.099399 -0.14722 -0.097441 -0.16935 -0.058334 -0.055143 -0.13343 -0.21024
3806 -0.15148 0.07853 -0.075583 -0.15244 -0.05712 -0.14271 -0.038405 -0.034506 -0.046948 -0.21728
3807 -0.037532 0.095912 -0.082886 -0.14357 -0.11847 -0.1337 0.00064382 -0.07239 0.0023695 -0.23354
3808 0.0078035 0.20522 -0.0056799 -0.13426 -0.047367 -0.074415 0.10389 -0.055523 0.074827 -0.06865
3809 0.15871 0.34266 0.085657 -0.10202 0.023444 -0.022038 0.15282 -0.020016 0.14828 -0.016208
3810 0.17181 0.31952 0.090583 -0.098086 0.029145 0.0011092 0.1658 -0.0036988 0.1684 0.040595
3811 0.31708 0.38972 0.12785 -0.050502 0.076377 0.072906 0.20316 0.063458 0.21427 0.074907
3812 0.31256 0.4521 0.1964 0.011961 0.11373 0.094003 0.2259 0.077845 0.24672 0.22396
3813 0.4386 0.45564 0.2191 0.072435 0.1675 0.14363 0.25897 0.11906 0.29562 0.27652
3814 0.48081 0.48298 0.24781 0.13165 0.13698 0.17968 0.29771 0.13051 0.31025 0.32061
3815 0.4831 0.49972 0.24339 0.11539 0.16427 0.17213 0.31225 0.15681 0.33706 0.34917
3816 0.59784 0.54424 0.29099 0.16589 0.15088 0.19658 0.32917 0.15707 0.33725 0.3399
3817 0.54107 0.47898 0.3096 0.21642 0.15373 0.24929 0.34387 0.18983 0.36751 0.41081
3818 0.63047 0.60127 0.31906 0.28946 0.22219 0.25853 0.36877 0.20323 0.34945 0.47061
3819 0.6303 0.50253 0.3845 0.30726 0.22519 0.26772 0.37627 0.2074 0.3958 0.51514
3820 0.67128 0.58358 0.37016 0.31441 0.27793 0.26463 0.3797 0.21555 0.3693 0.48293
3821 0.61327 0.5598 0.38863 0.34455 0.25124 0.28493 0.40625 0.21713 0.37673 0.54362
3822 0.60973 0.54697 0.39001 0.36079 0.23473 0.27282 0.36087 0.19684 0.33107 0.49827
3823 0.70031 0.60794 0.43932 0.4452 0.30284 0.34693 0.42789 0.26417 0.43913 0.51776
3824 0.6977 0.66369 0.47028 0.43418 0.33734 0.35591 0.44716 0.28563 0.44 0.56323
3825 0.7282 0.65997 0.46038 0.49503 0.34683 0.3458 0.43534 0.29823 0.43052 0.58927
3826 0.73112 0.61369 0.44836 0.47472 0.3708 0.36123 0.45618 0.27339 0.40672 0.61859
3827 0.71752 0.57555 0.49069 0.46664 0.34838 0.35791 0.45165 0.32497 0.39757 0.58486
3828 0.66738 0.57466 0.45844 0.44207 0.34132 0.36317 0.48324 0.28579 0.40094 0.52328
3829 0.71061 0.61564 0.4797 0.47168 0.34153 0.33261 0.4873 0.31759 0.40887 0.62262
3830 0.69475 0.58494 0.44131 0.41826 0.37319 0.3618 0.50873 0.34673 0.42272 0.61671
3831 0.67529 0.51572 0.44191 0.43498 0.33823 0.34544 0.49224 0.27399 0.39123 0.62167
3832 0.80016 0.61437 0.4818 0.42646 0.33052 0.35328 0.50714 0.32479 0.42817 0.60745
3833 0.727 0.60212 0.45135 0.42126 0.36763 0.36035 0.48688 0.33423 0.37684 0.66268
3834 0.6953 0.53565 0.44808 0.46932 0.31175 0.34805 0.51185 0.32524 0.37592 0.59307
3835 0.67971 0.49294 0.42166 0.46046 0.32916 0.36959 0.51971 0.36838 0.35748 0.62578
3836 0.63626 0.46309 0.44537 0.47542 0.33881 0.34752 0.48908 0.30474 0.30826 0.56535
3837 0.65369 0.43402 0.44553 0.42643 0.33196 0.38271 0.55222 0.37071 0.37105 0.57345
3838 0.52932 0.40939 0.39864 0.43024 0.30978 0.34664 0.51503 0.3259 0.32168 0.54826
3839 0.51777 0.3229 0.38148 0.38709 0.27163 0.35578 0.50086 0.32515 0.29696 0.52584
3840 0.59425 0.4303 0.43502 0.38643 0.2842 0.33402 0.52314 0.3444 0.30174 0.51789
3841 0.55513 0.38469 0.44014 0.35075 0.28976 0.36532 0.51725 0.33555 0.29689 0.55173
3842 0.53261 0.41028 0.45632 0.38112 0.34424 0.32919 0.51276 0.3441 0.29179 0.58068
3843 0.51702 0.43399 0.42885 0.3434 0.28066 0.33558 0.4857 0.36039 0.28641 0.54921
3844 0.55684 0.39182 0.40634 0.3528 0.26888 0.33735 0.49315 0.30617 0.27632 0.55318
3845 0.48401 0.31033 0.39503 0.3411 0.29866 0.32138 0.49583 0.32318 0.27604 0.54977
3846 0.46605 0.35711 0.39953 0.3359 0.28286 0.33883 0.5041 0.32878 0.27007 0.55505
3847 0.51458 0.38613 0.4409 0.33559 0.27536 0.35386 0.50063 0.34228 0.2804 0.55383
3848 0.45661 0.25512 0.37622 0.31724 0.26507 0.31623 0.4308 0.31514 0.23843 0.47866
3849 0.39141 0.18532 0.34408 0.28059 0.22033 0.26626 0.43887 0.24678 0.19389 0.4766
3850 0.39173 0.21445 0.34949 0.29742 0.24625 0.33067 0.45202 0.31551 0.21966 0.51138
3851 0.45227 0.27093 0.35982 0.30655 0.26264 0.31815 0.46427 0.33657 0.22109 0.47824
3852 0.34856 0.18704 0.35082 0.30357 0.25026 0.30558 0.41817 0.2958 0.18377 0.43517
3853 0.40751 0.27099 0.37167 0.29909 0.28014 0.33303 0.45986 0.32218 0.20247 0.53215
3854 0.3588 0.21376 0.37732 0.3072 0.25756 0.3023 0.42503 0.30006 0.17117 0.48637
3855 0.28852 0.15889 0.30755 0.25079 0.20073 0.25809 0.36965 0.2259 0.1574 0.41026
3856 0.34931 0.20466 0.33225 0.24566 0.18427 0.29767 0.39346 0.25434 0.1613 0.45504
3857 0.32228 0.1772 0.34475 0.23476 0.21769 0.26725 0.37682 0.27964 0.17103 0.39454
3858 0.25359 0.11322 0.28806 0.20971 0.16182 0.25928 0.34639 0.2375 0.12081 0.39097
3859 0.27529 0.17488 0.28727 0.20946 0.18089 0.24779 0.3418 0.24123 0.12984 0.35705
3860 0.25596 0.14453 0.22768 0.21375 0.17769 0.22406 0.31558 0.25169 0.12412 0.34824
3861 0.2159 0.1587 0.21275 0.1862 0.18788 0.22973 0.3322 0.24463 0.13771 0.35752
3862 0.24324 0.11699 0.20032 0.1757 0.15453 0.21676 0.27489 0.21017 0.094723 0.28918
3863 0.24991 0.15758 0.21809 0.17199 0.15101 0.19719 0.28074 0.23344 0.10849 0.30275
3864 0.18551 0.083958 0.17574 0.16819 0.11505 0.16352 0.27443 0.20197 0.086518 0.26184
3865 0.16695 0.08143 0.14913 0.11601 0.11381 0.13872 0.2338 0.16964 0.064045 0.2486
3866 0.19627 0.11941 0.1834 0.11017 0.087053 0.11897 0.2201 0.16466 0.049083 0.23758
3867 0.18368 0.11335 0.14377 0.099557 0.12013 0.15594 0.24679 0.16963 0.08335 0.21352
3868 0.16593 0.090166 0.18432 0.11912 0.14711 0.14208 0.23882 0.16777 0.061188 0.27506
3869 0.13695 0.032968 0.10652 0.12386 0.073397 0.085237 0.19722 0.11685 0.042595 0.1776
3870 0.12697 0.06523 0.15598 0.061658 0.10414 0.11748 0.20224 0.1506 0.044823 0.19227
3871 0.1375 0.066122 0.12025 0.11489 0.11422 0.11535 0.20515 0.13945 0.03917 0.24158
3872 0.12867 0.065114 0.13057 0.052995 0.084521 0.094598 0.20581 0.12312 0.037838 0.19396
3873 0.12797 0.075606 0.075246 0.070569 0.085972 0.086664 0.18949 0.090097 0.0094752 0.1497
3874 0.049029 -0.019342 0.089162 0.043292 0.037804 0.062461 0.14509 0.10991 -0.00033731 0.14901
3875 0.095655 0.0054804 0.12463 0.084186 0.091585 0.12533 0.18919 0.12412 0.05477 0.18186
3876 0.07642 0.036902 0.12844 0.08513 0.087136 0.071875 0.15633 0.10334 0.023548 0.18616
3877 0.057926 -0.045965 0.057002 0.043753 0.071468 0.058702 0.15446 0.10966 0.025375 0.13301
3878 0.12824 0.046997 0.11866 0.046597 0.049339 0.078259 0.16005 0.087571 0.012063 0.13088
3879 0.038137 -0.030121 0.075445 0.05171 0.024961 0.020676 0.12741 0.041158 -0.0081298 0.11207
3880 0.082672 -0.0013594 0.057012 0.031564 0.047602 0.040053 0.12309 0.078755 -0.0026022 0.091671
3881 0.10766 -0.043057 0.071968 0.063787 0.075443 0.06839 0.15589 0.080472 -0.0029947 0.11835
3882 0.047463 0.021825 0.046135 -0.0024091 0.057255 0.030907 0.10544 0.087079 -0.030077 0.089445
3883 0.026389 -0.059093 0.065811 -0.0093055 0.027766 -0.0031665 0.11423 0.047166 -0.02747 0.095318
3884 -0.018326 -0.020071 0.024448 0.010858 0.029977 0.02608 0.10953 0.051883 -0.039482 0.09311
3885 0.03448 0.037811 0.062624 0.0077817 0.040639 0.036837 0.12781 0.0877 -0.024025 0.080802
3886 0.023075 -0.025927 0.0054808 -0.0089548 0.03034 0.019204 0.10957 0.054487 -0.034897 0.057445
3887 -0.015869 -0.088475 0.020977 0.00042879 0.037322 0.010931 0.11279 0.073724 -0.02889 0.096227
3888 0.026317 -0.026043 0.050394 -0.0017476 0.046863 0.0089381 0.11163 0.066081 -0.019872 0.066359
3889 -0.046258 -0.071181 -0.0083095 -0.033814 0.0050343 0.009805 0.088174 0.042137 -0.047685 0.061232
3890 0.051288 -0.060209 0.032397 0.024789 0.041446 0.0066919 0.10638 0.065304 -0.024917 0.067944
3891 0.025923 -0.047457 0.037424 0.0019231 0.029277 0.0038288 0.091991 0.027381 -0.04565 0.035657
3892 -0.023811 -0.047385 -0.0093699 -0.031113 -0.012952 -0.024334 0.10046 0.036148 -0.056842 0.037989
3893 -0.054846 -0.064653 -0.013613 -0.02961 0.0065898 -0.0050974 0.089899 0.021335 -0.042125 0.051191
3894 -0.03732 -0.11737 -0.032507 -0.041416 0.0069112 -0.0092005 0.067807 0.018072 -0.074127 0.0046537
3895 -0.035255 -0.042109 0.0012398 -0.045403 0.0059125 -0.059744 0.056256 0.035199 -0.07038 0.032856
3896 -0.066959 -0.12157 -0.014854 -0.028359 -0.019086 -0.049307 0.053915 0.019946 -0.068072 -0.011042
3897 -0.044274 -0.12177 0.0097229 -0.064936 -0.0094447 0.0050903 0.069463 0.043253 -0.064835 -0.038509
3898 -0.080368 -0.10792 -0.023211 -0.042332 -0.018483 -0.032383 0.047042 0.01736 -0.077187 -0.0087268
3899 -0.099073 -0.15066 -0.057714 -0.10634 -0.037752 -0.059416 0.031561 0.0065866 -0.10583 -0.072874
3900 -0.066557 -0.062379 0.0042525 -0.080045 -0.031641 -0.028519 0.051969 0.031264 -0.079302 -0.034102
3901 -0.035701 -0.091607 0.003679 -0.023311 -0.0039792 -0.041442 0.056168 0.01204 -0.049335 -0.0457
3902 -0.045366 -0.14374 -0.026614 -0.076068 -0.022188 -0.061175 0.026707 0.015027 -0.093907 -0.047007
3903 -0.09535 -0.10382 -0.029728 -0.058664 -0.015276 -0.036068 0.057165 0.0066043 -0.075229 -0.045485
3904 -0.063165 -0.10747 -0.047901 -0.053871 -0.031575 -0.041931 0.049584 0.013561 -0.071772 -0.053893
3905 -0.024439 -0.057208 0.0095852 -0.065697 -0.026684 -0.065134 0.055623 -0.0099919 -0.083914 -0.02895
3906 -0.071414 -0.14214 -0.049458 -0.068243 -0.041772 -0.10089 0.018291 -0.002895 -0.10855 -0.043108
3907 -0.12334 -0.16333 -0.057082 -0.08213 -0.037621 -0.076161 0.01932 0.0019919 -0.10627 -0.050705
3908 -0.074483 -0.14388 -0.036215 -0.077246 -0.0044096 -0.079304 0.031749 -0.011601 -0.10922 -0.061213
3909 -0.13639 -0.14095 -0.053299 -0.080873 -0.055988 -0.079457 0.021667 -0.028774 -0.11411 -0.1202
3910 -0.040782 -0.11895 -0.036262 -0.091069 -0.050297 -0.06327 0.025176 -0.0057773 -0.096657 -0.048268
3911 -0.099046 -0.11047 -0.065345 -0.064166 -0.061055 -0.069653 0.012775 -0.02003 -0.10061 -0.049046
3912 -0.12701 -0.14475 -0.083269 -0.13313 -0.049974 -0.13437 -0.010127 -0.025614 -0.15334 -0.094564
3913 -0.082195 -0.14214 -0.010362 -0.096258 -0.042263 -0.083379 0.0097718 -0.0035366 -0.089924 -0.12411
3914 -0.09612 -0.14793 -0.055426 -0.084935 -0.018651 -0.088172 -0.0025695 -0.01007 -0.12421 -0.073609
3915 -0.14449 -0.16881 -0.054039 -0.071311 -0.04606 -0.093895 0.0032392 0.0027072 -0.11823 -0.1556
3916 -0.13216 -0.11711 -0.039053 -0.088568 -0.0055385 -0.086508 0.0077378 -0.0073159 -0.11736 -0.072354
3917 -0.11092 -0.12621 -0.040066 -0.11352 -0.091277 -0.094082 0.019106 -0.00030894 -0.13053 -0.047572
3918 -0.19455 -0.15392 -0.0897 -0.1088 -0.042626 -0.10797 -5.4858e-05 -0.020752 -0.12249 -0.14077
3919 -0.12736 -0.18978 -0.1121 -0.099067 -0.063034 -0.13465 -0.0080962 -0.053555 -0.14376 -0.095527
3920 -0.14811 -0.17396 -0.085777 -0.1243 -0.055583 -0.11078 -0.027588 -0.032338 -0.13574 -0.11511
3921 -0.17012 -0.18135 -0.06153 -0.12856 -0.035582 -0.10345 -0.022529 -0.041011 -0.13878 -0.14069
3922 -0.14669 -0.14981 -0.089183 -0.10316 -0.06038 -0.13904 -0.02241 -0.049614 -0.14457 -0.11752
3923 -0.15042 -0.18415 -0.044117 -0.12589 -0.041409 -0.12478 -0.0097716 -0.040527 -0.13545 -0.13532
3924 -0.14251 -0.17359 -0.07071 -0.096579 -0.076638 -0.11269 0.0011371 -0.037411 -0.13994 -0.14372
3925 -0.14791 -0.14643 -0.066774 -0.11536 -0.080496 -0.12353 -0.011064 -0.030054 -0.14126 -0.095293
3926 -0.14415 -0.1668 -0.058367 -0.095492 -0.023115 -0.083579 0.0046244 -0.0021267 -0.11202 -0.11086
3927 -0.096708 -0.18038 -0.064401 -0.11193 -0.039953 -0.11915 -0.0094769 -0.02493 -0.13357 -0.096828
3928 -0.13571 -0.12731 -0.064284 -0.093805 -0.030562 -0.13401 -0.019908 -0.013253 -0.14347 -0.15266
3929 -0.19595 -0.2275 -0.10581 -0.12712 -0.037331 -0.13746 -0.03516 -0.042036 -0.16441 -0.17004
3930 -0.19145 -0.20319 -0.1071 -0.13994 -0.062789 -0.11245 -0.017551 -0.010219 -0.14499 -0.13917
3931 -0.11598 -0.10472 -0.059385 -0.11463 -0.090298 -0.11746 -0.013472 -0.022922 -0.13479 -0.16563
3932 -0.1548 -0.10697 -0.083488 -0.13463 -0.068587 -0.1371 -0.032784 0.0055348 -0.14867 -0.11672
3933 -0.17034 -0.1531 -0.086751 -0.12951 -0.064115 -0.13787 -0.025295 -0.033398 -0.15683 -0.11835
3934 -0.16695 -0.15332 -0.096365 -0.1143 -0.060004 -0.13083 -0.049356 -0.067801 -0.17191 -0.14968
3935 -0.16756 -0.15717 -0.065528 -0.13213 -0.085742 -0.13344 -0.040448 -0.057634 -0.16457 -0.13024
3936 -0.1869 -0.156 -0.069482 -0.16331 -0.057581 -0.13175 -0.014509 -0.032388 -0.15703 -0.15993
3937 -0.1793 -0.13489 -0.070025 -0.11768 -0.0439 -0.11555 -0.01296 -0.045111 -0.15353 -0.17008
3938 -0.14651 -0.16833 -0.075599 -0.12971 -0.058058 -0.11628 -0.033862 -0.019304 -0.14321 -0.17216
3939 -0.16374 -0.15711 -0.042392 -0.11316 -0.041857 -0.08801 -0.00037299 -0.031607 -0.13284 -0.13047
3940 -0.22478 -0.16981 -0.080686 -0.15431 -0.063495 -0.13514 -0.045564 -0.06315 -0.16492 -0.16857
3941 -0.15563 -0.21607 -0.068749 -0.14354 -0.077544 -0.11079 -0.041706 -0.007083 -0.13976 -0.17791
3942 -0.24101 -0.19454 -0.10901 -0.13413 -0.070803 -0.129 -0.034037 -0.047016 -0.15299 -0.13407
3943 -0.16004 -0.17194 -0.057386 -0.1481 -0.066871 -0.12373 -0.021678 -0.035169 -0.16036 -0.14025
3944 -0.21274 -0.2421 -0.11957 -0.13767 -0.08504 -0.16065 -0.06948 -0.069262 -0.20352 -0.21238
3945 -0.16778 -0.24641 -0.083013 -0.13225 -0.043249 -0.11674 -0.021901 -0.022335 -0.14036 -0.15144
3946 -0.18942 -0.16545 -0.10275 -0.11183 -0.056927 -0.13222 -0.058062 -0.028788 -0.15908 -0.19145
3947 -0.17937 -0.16639 -0.10413 -0.1277 -0.056826 -0.13727 -0.039234 -0.041832 -0.18521 -0.16945
3948 -0.16173 -0.20221 -0.11348 -0.14975 -0.086184 -0.14296 -0.053715 -0.062355 -0.18377 -0.16771
3949 -0.22193 -0.23564 -0.12094 -0.16888 -0.064863 -0.11989 -0.031936 -0.035798 -0.15385 -0.1706
3950 -0.20427 -0.1649 -0.10314 -0.1087 -0.085992 -0.14016 -0.057118 -0.084361 -0.1726 -0.21961
3951 -0.23903 -0.24209 -0.14075 -0.1918 -0.1041 -0.17059 -0.056079 -0.087864 -0.21187 -0.22905
3952 -0.1964 -0.19471 -0.10139 -0.15692 -0.061959 -0.14511 -0.03193 -0.034367 -0.16513 -0.16477
3953 -0.25956 -0.25254 -0.14092 -0.17891 -0.11087 -0.1524 -0.079292 -0.07681 -0.19002 -0.22228
3954 -0.2167 -0.17759 -0.10543 -0.15419 -0.069156 -0.15943 -0.056423 -0.057173 -0.16757 -0.18297
3955 -0.23742 -0.24801 -0.13628 -0.1252 -0.10025 -0.14797 -0.083554 -0.072876 -0.20367 -0.21723
3956 -0.22036 -0.22083 -0.12154 -0.15274 -0.10121 -0.14279 -0.064346 -0.052529 -0.1961 -0.22304
3957 -0.20337 -0.19287 -0.13063 -0.10863 -0.072352 -0.14817 -0.056277 -0.071832 -0.17368 -0.19089
3958 -0.19009 -0.18913 -0.102 -0.15773 -0.072031 -0.14714 -0.054638 -0.073835 -0.18515 -0.18364
3959 -0.22842 -0.23023 -0.12897 -0.17001 -0.10278 -0.1559 -0.06983 -0.090679 -0.19142 -0.21965
3960 -0.22755 -0.25126 -0.12959 -0.15242 -0.10027 -0.16816 -0.082781 -0.097722 -0.20215 -0.23027
3961 -0.19252 -0.23056 -0.10177 -0.14065 -0.072707 -0.12188 -0.049202 -0.032685 -0.16364 -0.19507
3962 -0.18991 -0.18664 -0.12113 -0.14428 -0.076115 -0.13716 -0.069874 -0.034918 -0.18373 -0.22167
3963 -0.19448 -0.21313 -0.093905 -0.11985 -0.041674 -0.14749 -0.033455 -0.055871 -0.16906 -0.18459
3964 -0.2365 -0.21502 -0.13401 -0.19277 -0.10266 -0.15083 -0.068436 -0.055944 -0.19919 -0.22865
3965 -0.23748 -0.2637 -0.11612 -0.18448 -0.090001 -0.16228 -0.063038 -0.061807 -0.18767 -0.21468
3966 -0.22681 -0.24852 -0.11498 -0.16061 -0.0891 -0.1497 -0.070669 -0.07738 -0.19505 -0.21852
3967 -0.29385 -0.25714 -0.11202 -0.1277 -0.083458 -0.1559 -0.07194 -0.060433 -0.19932 -0.22581
3968 -0.21002 -0.20214 -0.11002 -0.14858 -0.076697 -0.1533 -0.036282 -0.080176 -0.18619 -0.2095
3969 -0.2497 -0.25056 -0.094806 -0.14806 -0.098506 -0.14703 -0.067443 -0.067479 -0.19684 -0.18059
3970 -0.24828 -0.25388 -0.11582 -0.18366 -0.073504 -0.14901 -0.059285 -0.060102 -0.18337 -0.25646
3971 -0.2631 -0.27325 -0.12652 -0.17177 -0.10386 -0.17333 -0.073436 -0.068146 -0.20655 -0.2311
3972 -0.24875 -0.21832 -0.14869 -0.1725 -0.12147 -0.15417 -0.095657 -0.063439 -0.21344 -0.19367
3973 -0.24166 -0.23351 -0.11189 -0.15774 -0.06899 -0.16735 -0.068899 -0.074092 -0.20518 -0.21143
3974 -0.24446 -0.2059 -0.12661 -0.16519 -0.087769 -0.18317 -0.07323 -0.047495 -0.18082 -0.22261
3975 -0.24163 -0.21933 -0.086946 -0.18805 -0.066057 -0.17488 -0.077241 -0.053078 -0.19796 -0.21619
3976 -0.27532 -0.22183 -0.12273 -0.17854 -0.095926 -0.18165 -0.083523 -0.10182 -0.22819 -0.25182
3977 -0.27262 -0.21446 -0.12108 -0.14473 -0.091885 -0.17229 -0.084484 -0.063864 -0.1898 -0.21192
3978 -0.23099 -0.277 -0.1311 -0.16954 -0.068443 -0.17929 -0.067085 -0.061907 -0.19269 -0.22746
3979 -0.21494 -0.18767 -0.09927 -0.1599 -0.092472 -0.16033 -0.071767 -0.05967 -0.20306 -0.2196
3980 -0.27633 -0.26827 -0.16484 -0.18608 -0.08437 -0.17993 -0.097358 -0.12416 -0.21573 -0.26413
3981 -0.26908 -0.23107 -0.13689 -0.18997 -0.080369 -0.17279 -0.079339 -0.075046 -0.20569 -0.23974
3982 -0.27055 -0.21011 -0.1407 -0.16419 -0.095798 -0.19132 -0.095991 -0.079279 -0.21228 -0.26695
3983 -0.23194 -0.21481 -0.11035 -0.16848 -0.099206 -0.15271 -0.084662 -0.085563 -0.17938 -0.23184
3984 -0.24903 -0.25842 -0.14755 -0.1758 -0.1058 -0.18268 -0.083833 -0.10632 -0.21674 -0.21727
3985 -0.26291 -0.25676 -0.13894 -0.16641 -0.075794 -0.17556 -0.083695 -0.066499 -0.21195 -0.2026
3986 -0.26146 -0.23977 -0.12581 -0.14839 -0.098342 -0.15363 -0.090566 -0.064762 -0.21033 -0.22396
