# Supplementary material for: Insulin modulates the frequency of Ca2+ oscillations in mouse pancreatic islets
Source: PLoS One. 2017 Aug 28;12(8):e0183569. doi: 10.1371/journal.pone.0183569 (PMC5573301; doi:10.1371/journal.pone.0183569)
Supplement: S1 File — All the time traces of detrended Ca2+ oscillations for constant insulin infusion (0, 100, or 1000 nM) and alternating insulin infusion (100, 500, or 1000 nM with 4 or 5 min periods) were compressed as a single file, S1_File.zip, in which each imaging experiment was recorded as a text file where the first column represents time (sec) and the following columns represent detrended Ca2+ traces from multiple islets. (ZIP) [file pone.0183569.s001.zip › data_500I_150s_6.txt]

1 -0.052987 -0.095662 -0.09594 -0.11838 -0.088358 -0.052918 -0.14023 -0.19056 -0.10569 -0.093097 -0.074107 -0.049383 -0.099748
2 -0.045155 -0.080511 -0.08729 -0.097323 -0.085171 -0.044316 -0.12749 -0.15484 -0.10006 -0.10449 -0.040258 -0.052196 -0.082515
3 -0.044764 -0.08402 -0.09977 -0.11294 -0.094734 -0.024075 -0.12577 -0.16446 -0.098782 -0.091444 -0.058088 -0.0496 -0.083693
4 -0.061133 -0.082339 -0.09414 -0.10868 -0.095207 -0.044733 -0.12714 -0.16597 -0.11912 -0.087588 -0.062538 -0.078373 -0.08632
5 -0.031851 -0.083057 -0.0823 -0.097682 -0.09017 -0.038121 -0.10408 -0.1482 -0.10263 -0.084311 -0.048878 -0.028857 -0.064097
6 -0.03257 -0.082916 -0.08169 -0.063738 -0.089154 -0.02848 -0.099466 -0.15716 -0.083866 -0.088065 -0.057608 -0.03501 -0.077115
7 -0.055109 -0.086505 -0.08952 -0.11574 -0.085767 -0.048258 -0.10778 -0.16045 -0.11105 -0.082708 -0.054968 -0.054384 -0.097122
8 -0.037188 -0.085644 -0.08559 -0.099191 -0.08429 -0.056526 -0.1135 -0.16329 -0.10142 -0.10051 -0.045938 -0.052037 -0.07808
9 -0.021616 -0.084893 -0.08629 -0.095307 -0.077433 -0.052515 -0.1226 -0.16476 -0.10144 -0.10578 -0.051558 -0.04022 -0.068837
10 -0.053515 -0.1007 -0.08701 -0.10802 -0.095826 -0.059963 -0.12578 -0.15817 -0.10321 -0.10289 -0.064999 -0.059394 -0.096804
11 -0.024964 -0.06839 -0.07786 -0.08904 -0.084579 -0.051612 -0.10062 -0.14296 -0.1182 -0.092212 -0.042219 -0.036597 -0.074772
12 -0.053852 -0.080339 -0.096271 -0.1097 -0.079182 -0.05901 -0.11933 -0.16089 -0.11637 -0.093536 -0.070579 -0.062371 -0.095299
13 -0.033031 -0.084608 -0.086991 -0.10473 -0.082975 -0.055918 -0.12229 -0.16569 -0.10579 -0.11126 -0.072789 -0.066724 -0.082816
14 -0.04237 -0.093157 -0.095111 -0.13167 -0.084748 -0.070417 -0.13316 -0.17365 -0.13072 -0.11398 -0.074209 -0.034008 -0.093264
15 -0.038928 -0.097576 -0.087321 -0.10733 -0.091961 -0.058875 -0.13338 -0.16495 -0.10848 -0.10758 -0.053179 -0.057371 -0.093311
16 -0.032267 -0.081734 -0.089011 -0.10061 -0.087504 -0.053033 -0.11 -0.14441 -0.10065 -0.0958 -0.052809 -0.051725 -0.088168
17 -0.027676 -0.076003 -0.080371 -0.1058 -0.088597 -0.057562 -0.1132 -0.15425 -0.11108 -0.074224 -0.059209 -0.048608 -0.081486
18 -0.044164 -0.086992 -0.083591 -0.094174 -0.08657 -0.0508 -0.12411 -0.17461 -0.11354 -0.077287 -0.05096 -0.058602 -0.079423
19 -0.056153 -0.075441 -0.083941 -0.09322 -0.081283 -0.056228 -0.12343 -0.16852 -0.089378 -0.098341 -0.05508 -0.053895 -0.09246
20 -0.043342 -0.09427 -0.088331 -0.10473 -0.079466 -0.076947 -0.12183 -0.16716 -0.10677 -0.094654 -0.06397 -0.073609 -0.099408
21 -0.02546 -0.085109 -0.082181 -0.098933 -0.088839 -0.049165 -0.12774 -0.17208 -0.10224 -0.089438 -0.04543 -0.063052 -0.10151
22 -0.045899 -0.074647 -0.083541 -0.10563 -0.090192 -0.057303 -0.10507 -0.15425 -0.11719 -0.081191 -0.04469 -0.050415 -0.091692
23 -0.029058 -0.086166 -0.096211 -0.098895 -0.092955 -0.054622 -0.13381 -0.1835 -0.1136 -0.089085 -0.05556 -0.055799 -0.10159
24 -0.056727 -0.095725 -0.092641 -0.10356 -0.11128 -0.06791 -0.13993 -0.18444 -0.11679 -0.10337 -0.07048 -0.062152 -0.096827
25 -0.043395 -0.081884 -0.084101 -0.091058 -0.092831 -0.052088 -0.11524 -0.16216 -0.10135 -0.084452 -0.04902 -0.057866 -0.083584
26 -0.072774 -0.099783 -0.1037 -0.11972 -0.1016 -0.067377 -0.14468 -0.18908 -0.12415 -0.094845 -0.060411 -0.072859 -0.1003
27 -0.056253 -0.083042 -0.10569 -0.11037 -0.092307 -0.065385 -0.12553 -0.17046 -0.10192 -0.084639 -0.053671 -0.042233 -0.084939
28 -0.076561 -0.08548 -0.10372 -0.12187 -0.0878 -0.075543 -0.13214 -0.17463 -0.11713 -0.075313 -0.062691 -0.057566 -0.094427
29 -0.05011 -0.087449 -0.087791 -0.12059 -0.092133 -0.073012 -0.12418 -0.16199 -0.094547 -0.10468 -0.046781 -0.05288 -0.093304
30 -0.065739 -0.094208 -0.10178 -0.13469 -0.087736 -0.07104 -0.13001 -0.17532 -0.1148 -0.08956 -0.049271 -0.057523 -0.093021
31 -0.077227 -0.10088 -0.10328 -0.13648 -0.1061 -0.068519 -0.13192 -0.17845 -0.13171 -0.1002 -0.069561 -0.075987 -0.099849
32 -0.052356 -0.083126 -0.10288 -0.10869 -0.10304 -0.063407 -0.13506 -0.19006 -0.11678 -0.10514 -0.059161 -0.07339 -0.10646
33 -0.060505 -0.083505 -0.095431 -0.10818 -0.088885 -0.055305 -0.12086 -0.16339 -0.10431 -0.08964 -0.060542 -0.065293 -0.082653
34 -0.051133 -0.083903 -0.089901 -0.11918 -0.094679 -0.075224 -0.13292 -0.17432 -0.12504 -0.095824 -0.050242 -0.065687 -0.096431
35 -0.047552 -0.084822 -0.091061 -0.098901 -0.095772 -0.080352 -0.12223 -0.16572 -0.092284 -0.10913 -0.044572 -0.05656 -0.074648
36 -0.045341 -0.091251 -0.099351 -0.098997 -0.086295 -0.06994 -0.12127 -0.16773 -0.10914 -0.10048 -0.055572 -0.050544 -0.087525
37 -0.062409 -0.0869 -0.10389 -0.098874 -0.098738 -0.070169 -0.11648 -0.17884 -0.12007 -0.10169 -0.060502 -0.060767 -0.092053
38 -0.046058 -0.080649 -0.087301 -0.10239 -0.076951 -0.050587 -0.10728 -0.15326 -0.10383 -0.090328 -0.039752 -0.046441 -0.06963
39 -0.031877 -0.074358 -0.079682 -0.091966 -0.090554 -0.072485 -0.10746 -0.16252 -0.089455 -0.12334 -0.034712 -0.044184 -0.064997
40 -0.068856 -0.10652 -0.10425 -0.12809 -0.10332 -0.095154 -0.13626 -0.19292 -0.11603 -0.11315 -0.051182 -0.075498 -0.098565
41 -0.073004 -0.084835 -0.095042 -0.10947 -0.10716 -0.075542 -0.12917 -0.18211 -0.11122 -0.11456 -0.043523 -0.062511 -0.088052
42 -0.066323 -0.082404 -0.093502 -0.1002 -0.088423 -0.08077 -0.11456 -0.16158 -0.094009 -0.10348 -0.053043 -0.056785 -0.086049
43 -0.063322 -0.098143 -0.094372 -0.10192 -0.084776 -0.060169 -0.11286 -0.15916 -0.099487 -0.087656 -0.037393 -0.062238 -0.086887
44 -0.03667 -0.088982 -0.084762 -0.093078 -0.081099 -0.062617 -0.12243 -0.14178 -0.092335 -0.095879 -0.043953 -0.053292 -0.083494
45 -0.049009 -0.084511 -0.083602 -0.078394 -0.085262 -0.058405 -0.10565 -0.14724 -0.097373 -0.089893 -0.037263 -0.047915 -0.069481
46 -0.070288 -0.090019 -0.10347 -0.11005 -0.099755 -0.070564 -0.13496 -0.17392 -0.11141 -0.11371 -0.053783 -0.062768 -0.097479
47 -0.072176 -0.096808 -0.093252 -0.095067 -0.094968 -0.079242 -0.11885 -0.16922 -0.098288 -0.1264 -0.055113 -0.056812 -0.089366
48 -0.047405 -0.099127 -0.090142 -0.085073 -0.091721 -0.073251 -0.11748 -0.16252 -0.080006 -0.10424 -0.053623 -0.049765 -0.089094
49 -0.039734 -0.088356 -0.073422 -0.082329 -0.079364 -0.038319 -0.090958 -0.14221 -0.073384 -0.081297 -0.031264 -0.032649 -0.070241
50 -0.047602 -0.092315 -0.088682 -0.097376 -0.092507 -0.072207 -0.12381 -0.17871 -0.10483 -0.11758 -0.048924 -0.063302 -0.082218
51 -0.069161 -0.089733 -0.081132 -0.093612 -0.07993 -0.055126 -0.11037 -0.16087 -0.09347 -0.10143 -0.036614 -0.039026 -0.082956
52 -0.07138 -0.091122 -0.095172 -0.089828 -0.080683 -0.071634 -0.11309 -0.17207 -0.10196 -0.084797 -0.055254 -0.034789 -0.073943
53 -0.057768 -0.092391 -0.091732 -0.093754 -0.087666 -0.060832 -0.10677 -0.15157 -0.097506 -0.096751 -0.044404 -0.031623 -0.07723
54 -0.070547 -0.09894 -0.099822 -0.098351 -0.092569 -0.062871 -0.11906 -0.16507 -0.097623 -0.092164 -0.055134 -0.063346 -0.093978
55 -0.045726 -0.090359 -0.091332 -0.095637 -0.080902 -0.061859 -0.12181 -0.15862 -0.094811 -0.091578 -0.053294 -0.05138 -0.095415
56 -0.055055 -0.085988 -0.092662 -0.089513 -0.090015 -0.067217 -0.13199 -0.17208 -0.097979 -0.086711 -0.044345 -0.062133 -0.083012
57 -0.068313 -0.099366 -0.094412 -0.09773 -0.084588 -0.071296 -0.12802 -0.17696 -0.095867 -0.10164 -0.059545 -0.062406 -0.0947
58 -0.066152 -0.093715 -0.088582 -0.096346 -0.084631 -0.053404 -0.11547 -0.18278 -0.089615 -0.092869 -0.044275 -0.05606 -0.095067
59 -0.071081 -0.099124 -0.094202 -0.095872 -0.088704 -0.075422 -0.12267 -0.18258 -0.10772 -0.10706 -0.060385 -0.064363 -0.087224
60 -0.058119 -0.10222 -0.10609 -0.097239 -0.098507 -0.077751 -0.12367 -0.17427 -0.094271 -0.1107 -0.059175 -0.067197 -0.10375
61 -0.056038 -0.079462 -0.098062 -0.092465 -0.081911 -0.074899 -0.10936 -0.15156 -0.11028 -0.082699 -0.054195 -0.05937 -0.099189
62 -0.079327 -0.092741 -0.095862 -0.1028 -0.086204 -0.072527 -0.13381 -0.18674 -0.11242 -0.080053 -0.051685 -0.065314 -0.091726
63 -0.076665 -0.094119 -0.098162 -0.10236 -0.081647 -0.059206 -0.11952 -0.16953 -0.10731 -0.10315 -0.050295 -0.053277 -0.079604
64 -0.048064 -0.084608 -0.089542 -0.082984 -0.07281 -0.049104 -0.11106 -0.14574 -0.084722 -0.0659 -0.042956 -0.045781 -0.074941
65 -0.062293 -0.091197 -0.079772 -0.08582 -0.084703 -0.034822 -0.11277 -0.15171 -0.08239 -0.088943 -0.068756 -0.047054 -0.078698
66 -0.088271 -0.10849 -0.10019 -0.10099 -0.1081 -0.066451 -0.14778 -0.18582 -0.11431 -0.099227 -0.069656 -0.078968 -0.11291
67 -0.06468 -0.095515 -0.092213 -0.075873 -0.10253 -0.056989 -0.10867 -0.17466 -0.11308 -0.08471 -0.050156 -0.048071 -0.069803
68 -0.089689 -0.089764 -0.074763 -0.069319 -0.085382 -0.044228 -0.10664 -0.15854 -0.083164 -0.076154 -0.037826 -0.056185 -0.09048
69 -0.092848 -0.10834 -0.094973 -0.087345 -0.10343 -0.070806 -0.12235 -0.16792 -0.10497 -0.082137 -0.053296 -0.056678 -0.091088
70 -0.053486 -0.078231 -0.080013 -0.078782 -0.080948 -0.072794 -0.11961 -0.16378 -0.087209 -0.087751 -0.030416 -0.059291 -0.073305
71 -0.067705 -0.09453 -0.090563 -0.096198 -0.096071 -0.059483 -0.1121 -0.17097 -0.10248 -0.077425 -0.049546 -0.057585 -0.099103
72 -0.076664 -0.086609 -0.092743 -0.082344 -0.085734 -0.059111 -0.10657 -0.17796 -0.087785 -0.071258 -0.047047 -0.062528 -0.08172
73 -0.094852 -0.098438 -0.10165 -0.11064 -0.086207 -0.076659 -0.12351 -0.18954 -0.11565 -0.1141 -0.067097 -0.076632 -0.094017
74 -0.083291 -0.10488 -0.11681 -0.10158 -0.11806 -0.082418 -0.13548 -0.20027 -0.11903 -0.11708 -0.058827 -0.090615 -0.11121
75 -0.07657 -0.095015 -0.098803 -0.089973 -0.086213 -0.066306 -0.11796 -0.18476 -0.10619 -0.085889 -0.046917 -0.074059 -0.086102
76 -0.058048 -0.091674 -0.098023 -0.083819 -0.080326 -0.070144 -0.11897 -0.16922 -0.10797 -0.10259 -0.028997 -0.056742 -0.082129
77 -0.068407 -0.081493 -0.090453 -0.087186 -0.099479 -0.050153 -0.1156 -0.16114 -0.10347 -0.083776 -0.028837 -0.041256 -0.085557
78 -0.050766 -0.080052 -0.086623 -0.061512 -0.075202 -0.036561 -0.10799 -0.16587 -0.10455 -0.11735 -0.026957 -0.031299 -0.082324
79 -0.073484 -0.086501 -0.093393 -0.076448 -0.095135 -0.055919 -0.11248 -0.1594 -0.10917 -0.092263 -0.048518 -0.057753 -0.094311
80 -0.082983 -0.08411 -0.094243 -0.087195 -0.086818 -0.067048 -0.11962 -0.17532 -0.13009 -0.1157 -0.039578 -0.085336 -0.078099
81 -0.081182 -0.094658 -0.098473 -0.090811 -0.084651 -0.063646 -0.13004 -0.17225 -0.11258 -0.10146 -0.053658 -0.05093 -0.089046
82 -0.08238 -0.093597 -0.094183 -0.091907 -0.097114 -0.062034 -0.10827 -0.1822 -0.12872 -0.1004 -0.043288 -0.059753 -0.10623
83 -0.090099 -0.097966 -0.093583 -0.088773 -0.084217 -0.089893 -0.12453 -0.18501 -0.10763 -0.10842 -0.055768 -0.061686 -0.1069
84 -0.099868 -0.093495 -0.10727 -0.10712 -0.10861 -0.069701 -0.14106 -0.19349 -0.12146 -0.1234 -0.041348 -0.07684 -0.10253
85 -0.084567 -0.091674 -0.10244 -0.084486 -0.095333 -0.07556 -0.12667 -0.17331 -0.10067 -0.10534 -0.040168 -0.056613 -0.099955
86 -0.079695 -0.092812 -0.099243 -0.069422 -0.090146 -0.070628 -0.094462 -0.16203 -0.10707 -0.11022 -0.035478 -0.031727 -0.083453
87 -0.061484 -0.078391 -0.083123 -0.050389 -0.087789 -0.064996 -0.11149 -0.16349 -0.087823 -0.10525 -0.025269 -0.03225 -0.08384
88 -0.083303 -0.09267 -0.1014 -0.084365 -0.093752 -0.091655 -0.12314 -0.19026 -0.10809 -0.12667 -0.055749 -0.063264 -0.10971
89 -0.072701 -0.089929 -0.077333 -0.061641 -0.084976 -0.051253 -0.11472 -0.159 -0.095689 -0.097288 -0.040099 -0.041387 -0.082985
90 -0.07149 -0.084988 -0.099893 -0.072808 -0.096839 -0.060061 -0.10265 -0.17035 -0.11833 -0.11631 -0.053789 -0.050891 -0.089702
91 -0.080159 -0.094347 -0.097423 -0.073774 -0.076652 -0.05346 -0.12692 -0.16748 -0.11419 -0.11782 -0.054669 -0.047684 -0.09117
92 -0.063897 -0.091945 -0.10167 -0.09127 -0.091835 -0.060098 -0.11473 -0.15137 -0.10752 -0.10826 -0.046599 -0.044898 -0.1005
93 -0.076606 -0.094574 -0.091094 -0.072187 -0.087758 -0.046476 -0.10684 -0.15355 -0.10704 -0.099172 -0.039019 -0.036291 -0.087074
94 -0.066655 -0.10735 -0.10515 -0.089523 -0.098661 -0.064155 -0.12124 -0.17909 -0.10948 -0.11655 -0.065229 -0.092894 -0.1039
95 -0.073193 -0.086722 -0.1008 -0.073399 -0.090224 -0.069813 -0.10521 -0.17474 -0.088826 -0.098599 -0.04807 -0.044428 -0.078569
96 -0.092672 -0.10646 -0.11296 -0.10153 -0.092627 -0.082371 -0.11536 -0.16699 -0.11371 -0.11322 -0.05429 -0.072861 -0.078736
97 -0.091201 -0.1058 -0.10278 -0.078882 -0.10323 -0.06232 -0.1218 -0.19774 -0.10583 -0.11717 -0.06151 -0.053035 -0.10355
98 -0.080179 -0.11167 -0.10304 -0.10017 -0.10099 -0.062818 -0.11319 -0.1822 -0.10096 -0.1126 -0.0593 -0.073298 -0.099981
99 -0.081988 -0.10103 -0.094264 -0.088414 -0.092146 -0.068796 -0.12221 -0.18231 -0.10724 -0.10882 -0.06552 -0.044882 -0.10243
100 -0.079017 -0.10224 -0.099064 -0.10503 -0.10753 -0.084605 -0.11967 -0.18951 -0.11278 -0.10943 -0.04428 -0.079565 -0.098876
101 -0.066246 -0.091795 -0.082114 -0.073527 -0.078792 -0.039173 -0.098332 -0.15806 -0.086013 -0.089171 -0.03747 -0.039609 -0.071213
102 -0.083244 -0.099044 -0.10182 -0.083943 -0.088385 -0.067482 -0.1099 -0.17738 -0.085551 -0.1056 -0.03725 -0.055722 -0.0981
103 -0.076433 -0.10084 -0.10674 -0.0923 -0.10046 -0.06221 -0.11905 -0.19164 -0.11793 -0.097458 -0.040721 -0.052186 -0.082778
104 -0.087522 -0.095731 -0.10296 -0.076976 -0.10683 -0.067678 -0.11655 -0.18077 -0.11455 -0.12162 -0.053851 -0.054179 -0.082345
105 -0.10651 -0.10678 -0.10533 -0.085282 -0.094994 -0.071327 -0.12538 -0.17262 -0.11291 -0.099285 -0.064541 -0.063253 -0.10028
106 -0.082739 -0.095979 -0.10067 -0.091498 -0.092877 -0.081255 -0.12056 -0.17985 -0.11034 -0.11995 -0.047361 -0.074436 -0.10022
107 -0.10639 -0.10183 -0.098124 -0.115 -0.09825 -0.077663 -0.12501 -0.18682 -0.12291 -0.10311 -0.061101 -0.061479 -0.11681
108 -0.086586 -0.091627 -0.10239 -0.097501 -0.078453 -0.076412 -0.11597 -0.17772 -0.10804 -0.11094 -0.055501 -0.049733 -0.077984
109 -0.090045 -0.10506 -0.10423 -0.090667 -0.089026 -0.06875 -0.10207 -0.16422 -0.10255 -0.10678 -0.045891 -0.045566 -0.085552
110 -0.082084 -0.094074 -0.085184 -0.087244 -0.087939 -0.056478 -0.10946 -0.18668 -0.099294 -0.10562 -0.043272 -0.07305 -0.081029
111 -0.071622 -0.085603 -0.093444 -0.08919 -0.095002 -0.062677 -0.1151 -0.17938 -0.10079 -0.11976 -0.036262 -0.067603 -0.086827
112 -0.11599 -0.093122 -0.097714 -0.10932 -0.097075 -0.059615 -0.12553 -0.18252 -0.10354 -0.1075 -0.041382 -0.054667 -0.1002
113 -0.08615 -0.096291 -0.096854 -0.091143 -0.099478 -0.067163 -0.12244 -0.18211 -0.12201 -0.11018 -0.052512 -0.07685 -0.099121
114 -0.074248 -0.08442 -0.076964 -0.097559 -0.088841 -0.072962 -0.12705 -0.17911 -0.10788 -0.11154 -0.041192 -0.060784 -0.092819
115 -0.078877 -0.10608 -0.10779 -0.1216 -0.11454 -0.08217 -0.13971 -0.19172 -0.12093 -0.13473 -0.050862 -0.068027 -0.098286
116 -0.088796 -0.084167 -0.10899 -0.090571 -0.075667 -0.042838 -0.099171 -0.15567 -0.10667 -0.10299 -0.045842 -0.044491 -0.093363
117 -0.10693 -0.10267 -0.11427 -0.12172 -0.098641 -0.075137 -0.12908 -0.17847 -0.1385 -0.12726 -0.058702 -0.067274 -0.11596
118 -0.070963 -0.090945 -0.095234 -0.084754 -0.090154 -0.064425 -0.12102 -0.17704 -0.085857 -0.093761 -0.054883 -0.075117 -0.093598
119 -0.10689 -0.11112 -0.12075 -0.10282 -0.11119 -0.085923 -0.1309 -0.18963 -0.11389 -0.1247 -0.058143 -0.070871 -0.10828
120 -0.084291 -0.093993 -0.10137 -0.076097 -0.09263 -0.066132 -0.11587 -0.17288 -0.11732 -0.11412 -0.047933 -0.068134 -0.092143
121 -0.086659 -0.092371 -0.095685 -0.094713 -0.092493 -0.07902 -0.11643 -0.17945 -0.10284 -0.10762 -0.054203 -0.063898 -0.10132
122 -0.095168 -0.09533 -0.087915 -0.10322 -0.085256 -0.079029 -0.10527 -0.18274 -0.11603 -0.082105 -0.056243 -0.077791 -0.10542
123 -0.074167 -0.091389 -0.086185 -0.072996 -0.088189 -0.064687 -0.11402 -0.1777 -0.096776 -0.073038 -0.044233 -0.036535 -0.079715
124 -0.082385 -0.083968 -0.089215 -0.092692 -0.098472 -0.060355 -0.099145 -0.16059 -0.1057 -0.093852 -0.051083 -0.061478 -0.082142
125 -0.092924 -0.094787 -0.094305 -0.082278 -0.090795 -0.066234 -0.11466 -0.18344 -0.11844 -0.094865 -0.040483 -0.076392 -0.083769
126 -0.071553 -0.090886 -0.1006 -0.090334 -0.091638 -0.091112 -0.12416 -0.18955 -0.11082 -0.093249 -0.055804 -0.072595 -0.11008
127 -0.090631 -0.098614 -0.10652 -0.091261 -0.10254 -0.07214 -0.12405 -0.17625 -0.10764 -0.094032 -0.075324 -0.087559 -0.10207
128 -0.08322 -0.10563 -0.10577 -0.092707 -0.10992 -0.085359 -0.13501 -0.18536 -0.13184 -0.10567 -0.080184 -0.078302 -0.11093
129 -0.097219 -0.080442 -0.092945 -0.073813 -0.086947 -0.073867 -0.10715 -0.17189 -0.10379 -0.09304 -0.055444 -0.060466 -0.087659
130 -0.083677 -0.1036 -0.10942 -0.10428 -0.09731 -0.073475 -0.11487 -0.17782 -0.11772 -0.077953 -0.061494 -0.075219 -0.089726
131 -0.070026 -0.08523 -0.087055 -0.072366 -0.084453 -0.060614 -0.09864 -0.15754 -0.1106 -0.089237 -0.033564 -0.061892 -0.078754
132 -0.092985 -0.084919 -0.096795 -0.098022 -0.084446 -0.068992 -0.12165 -0.19477 -0.11663 -0.09133 -0.056594 -0.052466 -0.086341
133 -0.083514 -0.087267 -0.087735 -0.099969 -0.092409 -0.06342 -0.12012 -0.16004 -0.10057 -0.097194 -0.047535 -0.069929 -0.10065
134 -0.082702 -0.087276 -0.092305 -0.078665 -0.082592 -0.067879 -0.1151 -0.16036 -0.10749 -0.073957 -0.044945 -0.073263 -0.084236
135 -0.094671 -0.094145 -0.095045 -0.10358 -0.083005 -0.079877 -0.119 -0.18915 -0.12607 -0.063421 -0.064615 -0.075646 -0.099473
136 -0.09037 -0.088654 -0.099955 -0.092337 -0.080798 -0.059735 -0.10174 -0.1874 -0.11431 -0.059864 -0.070825 -0.08181 -0.08764
137 -0.088108 -0.094063 -0.085975 -0.086804 -0.083121 -0.044794 -0.12076 -0.16529 -0.11676 -0.065258 -0.056825 -0.058483 -0.086618
138 -0.080607 -0.086252 -0.097675 -0.09262 -0.079144 -0.066822 -0.12531 -0.17448 -0.093304 -0.071741 -0.045575 -0.067227 -0.090095
139 -0.084886 -0.09972 -0.10191 -0.10074 -0.089377 -0.074711 -0.12413 -0.18323 -0.12799 -0.078125 -0.059775 -0.07597 -0.10879
140 -0.070364 -0.090139 -0.089325 -0.084703 -0.08725 -0.072159 -0.12288 -0.1655 -0.0945 -0.076918 -0.041385 -0.057874 -0.09259
141 -0.087273 -0.085218 -0.10424 -0.097529 -0.094933 -0.069827 -0.11304 -0.17908 -0.12568 -0.066762 -0.060006 -0.053597 -0.099957
142 -0.082262 -0.075477 -0.097665 -0.080505 -0.078046 -0.060676 -0.11034 -0.1809 -0.10691 -0.084016 -0.054066 -0.05632 -0.094284
143 -0.09549 -0.10347 -0.10425 -0.083782 -0.092939 -0.074134 -0.12359 -0.1846 -0.10865 -0.096369 -0.076316 -0.074534 -0.11065
144 -0.096539 -0.093925 -0.10299 -0.081128 -0.1043 -0.073322 -0.13318 -0.18259 -0.12448 -0.076143 -0.072436 -0.072917 -0.091319
145 -0.085408 -0.092503 -0.096225 -0.064344 -0.092986 -0.084371 -0.1244 -0.16859 -0.11548 -0.073796 -0.060946 -0.068281 -0.10047
146 -0.10257 -0.10067 -0.097055 -0.05841 -0.093169 -0.069079 -0.12725 -0.16803 -0.12287 -0.08094 -0.073806 -0.064394 -0.10851
147 -0.073355 -0.10079 -0.090356 -0.050597 -0.088972 -0.073797 -0.11893 -0.17233 -0.10845 -0.079823 -0.067656 -0.075848 -0.096711
148 -0.074274 -0.09874 -0.10157 -0.056363 -0.096585 -0.066066 -0.10984 -0.17039 -0.10039 -0.070737 -0.057556 -0.058651 -0.10027
149 -0.1071 -0.10784 -0.097546 -0.072109 -0.10978 -0.094244 -0.1271 -0.19012 -0.11646 -0.07015 -0.077487 -0.083015 -0.12294
150 -0.082241 -0.094927 -0.088726 -0.067756 -0.080461 -0.061032 -0.10723 -0.16945 -0.097369 -0.072444 -0.043557 -0.076178 -0.094843
151 -0.08169 -0.097346 -0.1063 -0.077662 -0.086774 -0.088721 -0.14072 -0.18375 -0.11727 -0.10417 -0.072597 -0.087742 -0.10896
152 -0.095559 -0.10923 -0.10421 -0.074458 -0.091107 -0.077699 -0.13458 -0.19745 -0.10941 -0.091071 -0.073517 -0.086335 -0.10571
153 -0.095957 -0.090414 -0.098726 -0.087905 -0.10851 -0.039757 -0.11804 -0.18902 -0.1093 -0.079054 -0.068307 -0.077449 -0.098595
154 -0.097746 -0.10188 -0.10791 -0.082791 -0.094193 -0.082216 -0.13106 -0.19246 -0.13374 -0.10307 -0.072017 -0.082182 -0.11223
155 -0.080015 -0.10242 -0.11803 -0.096817 -0.11334 -0.068134 -0.13663 -0.19343 -0.12432 -0.085041 -0.061847 -0.075245 -0.11627
156 -0.10262 -0.11484 -0.12688 -0.097373 -0.1213 -0.094063 -0.13699 -0.20325 -0.13686 -0.10176 -0.073248 -0.10048 -0.11735
157 -0.098922 -0.10278 -0.11882 -0.0098598 -0.099542 -0.093421 -0.13507 -0.1755 -0.13269 -0.10692 -0.086448 -0.089182 -0.1247
158 -0.10986 -0.11496 -0.12142 -0.041116 -0.1167 -0.075279 -0.13613 -0.18497 -0.13083 -0.10719 -0.091278 -0.10757 -0.13461
159 -0.099159 -0.10894 -0.11197 -0.078782 -0.11565 -0.067918 -0.12758 -0.19989 -0.14042 -0.11248 -0.076468 -0.10007 -0.11672
160 -0.10117 -0.10762 -0.098566 -0.080029 -0.1022 -0.066746 -0.11593 -0.1934 -0.12123 -0.095039 -0.068538 -0.091613 -0.10148
161 -0.11415 -0.11926 -0.11691 -0.10856 -0.10458 -0.078384 -0.15082 -0.19449 -0.13 -0.11036 -0.072958 -0.11607 -0.11467
162 -0.11852 -0.12877 -0.12507 -0.12906 -0.11774 -0.090433 -0.14972 -0.21216 -0.13826 -0.10969 -0.088598 -0.1151 -0.12974
163 -0.10533 -0.10789 -0.1105 -0.10004 -0.11116 -0.071801 -0.13407 -0.19521 -0.13171 -0.11346 -0.077278 -0.098733 -0.10351
164 -0.13208 -0.13481 -0.13442 -0.14393 -0.12924 -0.10278 -0.15959 -0.20805 -0.14564 -0.12937 -0.098469 -0.11065 -0.14122
165 -0.097432 -0.12328 -0.12283 -0.12664 -0.12423 -0.065878 -0.13952 -0.2123 -0.14584 -0.12527 -0.093049 -0.11469 -0.12397
166 -0.11232 -0.12861 -0.11351 -0.10796 -0.1159 -0.073606 -0.1321 -0.20477 -0.14561 -0.11019 -0.099559 -0.11564 -0.12045
167 -0.1126 -0.12706 -0.12639 -0.12228 -0.12954 -0.084574 -0.15314 -0.22447 -0.14211 -0.13686 -0.092449 -0.13645 -0.13525
168 -0.128 -0.13969 -0.13335 -0.1269 -0.14332 -0.089793 -0.13691 -0.23513 -0.15577 -0.12862 -0.10673 -0.13616 -0.13408
169 -0.1276 -0.14152 -0.14321 -0.12186 -0.1381 -0.087541 -0.15395 -0.21435 -0.15807 -0.12695 -0.10707 -0.12971 -0.13453
170 -0.11687 -0.13894 -0.12891 -0.12289 -0.13143 -0.090779 -0.14611 -0.22206 -0.15183 -0.10428 -0.091099 -0.12714 -0.14982
171 -0.11354 -0.14118 -0.13611 -0.13172 -0.1329 -0.080978 -0.14944 -0.2113 -0.13687 -0.12204 -0.099999 -0.13215 -0.13668
172 -0.1148 -0.12676 -0.1289 -0.12963 -0.1337 -0.048146 -0.14287 -0.20646 -0.14222 -0.090922 -0.0903 -0.12024 -0.14668
173 -0.13027 -0.13264 -0.14131 -0.11973 -0.13595 -0.074374 -0.15683 -0.22685 -0.15318 -0.11249 -0.08363 -0.12861 -0.12937
174 -0.12345 -0.12779 -0.12911 -0.12614 -0.13207 -0.077073 -0.15129 -0.22016 -0.15017 -0.10749 -0.07759 -0.14549 -0.1363
175 -0.11773 -0.1445 -0.14899 -0.1238 -0.14414 -0.1107 -0.15496 -0.23844 -0.18085 -0.10666 -0.10666 -0.15466 -0.14372
176 -0.12908 -0.1432 -0.14809 -0.11706 -0.14466 -0.08162 -0.16371 -0.24439 -0.17455 -0.11951 -0.09807 -0.151 -0.14496
177 -0.13608 -0.15462 -0.15965 -0.13922 -0.15707 -0.10371 -0.17243 -0.25036 -0.17768 -0.14485 -0.12062 -0.13424 -0.15669
178 -0.13766 -0.15081 -0.16109 -0.13243 -0.16741 -0.093496 -0.17029 -0.25079 -0.17693 -0.12176 -0.11378 -0.14154 -0.16317
179 -0.10339 -0.14488 -0.14271 -0.13719 -0.13462 -0.064505 -0.14551 -0.22519 -0.16534 -0.10672 -0.088561 -0.14977 -0.14395
180 -0.11081 -0.13629 -0.1462 -0.11672 -0.12897 -0.074393 -0.15193 -0.23424 -0.13845 -0.10396 -0.098201 -0.13957 -0.15326
181 -0.10303 -0.15634 -0.16771 -0.12697 -0.15609 -0.071741 -0.16155 -0.24644 -0.17893 -0.12102 -0.099091 -0.14448 -0.14919
182 -0.10441 -0.15445 -0.17266 -0.12384 -0.16238 -0.09148 -0.16673 -0.24938 -0.17728 -0.13172 -0.097531 -0.15561 -0.15861
183 -0.093738 -0.14869 -0.17493 -0.15186 -0.16366 -0.090758 -0.17362 -0.24782 -0.19452 -0.13205 -0.097821 -0.14889 -0.14154
184 -0.12547 -0.15654 -0.1569 -0.12279 -0.17613 -0.10224 -0.18297 -0.24453 -0.18766 -0.13425 -0.11438 -0.1521 -0.14718
185 -0.12002 -0.15956 -0.16313 -0.14205 -0.16779 -0.090975 -0.17757 -0.23698 -0.18913 -0.14071 -0.11462 -0.17526 -0.16703
186 -0.12817 -0.16398 -0.18298 -0.14996 -0.18716 -0.10692 -0.19529 -0.25304 -0.21221 -0.1491 -0.12403 -0.16854 -0.16646
187 -0.11913 -0.16249 -0.1774 -0.14535 -0.18197 -0.11074 -0.20445 -0.25429 -0.20301 -0.15784 -0.10717 -0.16338 -0.14439
188 -0.11124 -0.15923 -0.17474 -0.12092 -0.17044 -0.08162 -0.17464 -0.2519 -0.18371 -0.11866 -0.11193 -0.17805 -0.14744
189 -0.10931 -0.15505 -0.16742 -0.11268 -0.17126 -0.072458 -0.16616 -0.23955 -0.17554 -0.12306 -0.087732 -0.13219 -0.14695
190 -0.11059 -0.14862 -0.16942 -0.12355 -0.15687 -0.073356 -0.18446 -0.24423 -0.17821 -0.11519 -0.096912 -0.15829 -0.13868
191 -0.12329 -0.16066 -0.18213 -0.11816 -0.18112 -0.096045 -0.17562 -0.24132 -0.18345 -0.11502 -0.12161 -0.16214 -0.16672
192 -0.12227 -0.15229 -0.17211 -0.12185 -0.17619 -0.088563 -0.17366 -0.25543 -0.18782 -0.12168 -0.095712 -0.15622 -0.15634
193 -0.15084 -0.17024 -0.19336 -0.15339 -0.19922 -0.095482 -0.19128 -0.25259 -0.19919 -0.12744 -0.12672 -0.17019 -0.16768
194 -0.12388 -0.16811 -0.19204 -0.13927 -0.18731 -0.09148 -0.19344 -0.26644 -0.21538 -0.13083 -0.1009 -0.18775 -0.17526
195 -0.12077 -0.16536 -0.19467 -0.12937 -0.18226 -0.087278 -0.17967 -0.24155 -0.18434 -0.14709 -0.096693 -0.1682 -0.15166
196 -0.11603 -0.17218 -0.19339 -0.13246 -0.19252 -0.10058 -0.19419 -0.26281 -0.20195 -0.14287 -0.11216 -0.18767 -0.17107
197 -0.12798 -0.16532 -0.20608 -0.14626 -0.2046 -0.10444 -0.20709 -0.27193 -0.20028 -0.15753 -0.12464 -0.17302 -0.18013
198 -0.12529 -0.17042 -0.19646 -0.14176 -0.19727 -0.084643 -0.19592 -0.26663 -0.19862 -0.14131 -0.11783 -0.18106 -0.17282
199 -0.12607 -0.17342 -0.18923 -0.12686 -0.19831 -0.10775 -0.21081 -0.2678 -0.19743 -0.15698 -0.12377 -0.17827 -0.1498
200 -0.11991 -0.1848 -0.17995 -0.11141 -0.19266 -0.10742 -0.19759 -0.25896 -0.20066 -0.15761 -0.11473 -0.176 -0.16984
201 -0.12917 -0.1708 -0.20042 -0.1216 -0.19922 -0.091988 -0.19236 -0.25826 -0.22184 -0.15251 -0.12096 -0.17583 -0.17235
202 -0.13602 -0.16124 -0.18595 -0.12801 -0.19156 -0.095447 -0.17265 -0.25344 -0.19465 -0.14443 -0.1237 -0.16301 -0.16537
203 -0.11103 -0.16609 -0.18842 -0.10048 -0.18736 -0.092325 -0.17243 -0.25184 -0.20768 -0.15587 -0.11411 -0.17933 -0.17586
204 -0.13546 -0.1687 -0.1915 -0.12049 -0.19374 -0.089103 -0.19116 -0.24963 -0.20397 -0.15296 -0.12251 -0.1596 -0.16777
205 -0.1246 -0.17427 -0.20318 -0.11837 -0.21149 -0.11197 -0.18867 -0.26115 -0.22039 -0.15847 -0.13274 -0.1949 -0.17974
206 -0.11282 -0.18217 -0.19967 -0.11932 -0.19595 -0.10634 -0.18865 -0.25294 -0.21935 -0.1507 -0.13257 -0.17428 -0.18115
207 -0.11432 -0.16313 -0.19596 -0.1152 -0.18254 -0.082338 -0.17306 -0.25112 -0.18493 -0.14733 -0.094524 -0.15014 -0.15958
208 -0.13185 -0.1693 -0.19057 -0.11764 -0.21496 -0.089177 -0.17384 -0.24645 -0.20547 -0.14717 -0.10578 -0.17251 -0.1578
209 -0.13582 -0.16104 -0.18656 -0.11893 -0.19913 -0.082835 -0.18666 -0.2465 -0.20525 -0.15212 -0.11468 -0.1694 -0.17522
210 -0.14018 -0.18122 -0.2097 -0.14609 -0.21115 -0.10398 -0.21076 -0.2692 -0.21372 -0.16479 -0.1237 -0.20117 -0.17115
211 -0.165 -0.17948 -0.20023 -0.15587 -0.21199 -0.12183 -0.20657 -0.28417 -0.20736 -0.17671 -0.11163 -0.20401 -0.18329
212 -0.16054 -0.18556 -0.21237 -0.15912 -0.22183 -0.11301 -0.20681 -0.27794 -0.22119 -0.17486 -0.14278 -0.19825 -0.19305
213 -0.14553 -0.17311 -0.19788 -0.13315 -0.20853 -0.10587 -0.19584 -0.27351 -0.1918 -0.1501 -0.1209 -0.17562 -0.18006
214 -0.14276 -0.18043 -0.21163 -0.14019 -0.21874 -0.11305 -0.20299 -0.27331 -0.21193 -0.1812 -0.12307 -0.17129 -0.18798
215 -0.13657 -0.17277 -0.20265 -0.13951 -0.2304 -0.11105 -0.19506 -0.27175 -0.21435 -0.16239 -0.10097 -0.1907 -0.18407
216 -0.1365 -0.17191 -0.19123 -0.12515 -0.20882 -0.10942 -0.2023 -0.26841 -0.21604 -0.15101 -0.11454 -0.19696 -0.17652
217 -0.14384 -0.18475 -0.20339 -0.13317 -0.21827 -0.10851 -0.21108 -0.26352 -0.19284 -0.16286 -0.13442 -0.19065 -0.1988
218 -0.14288 -0.18785 -0.20686 -0.13148 -0.2171 -0.10537 -0.20139 -0.25662 -0.22312 -0.19425 -0.13116 -0.18384 -0.18219
219 -0.13269 -0.18007 -0.19626 -0.13974 -0.21947 -0.11519 -0.20084 -0.26612 -0.22079 -0.17178 -0.12697 -0.18555 -0.19715
220 -0.14601 -0.18452 -0.20617 -0.14884 -0.21982 -0.12028 -0.20796 -0.27306 -0.22165 -0.16531 -0.14497 -0.19552 -0.20056
221 -0.13668 -0.18438 -0.18988 -0.12348 -0.21934 -0.11772 -0.20217 -0.26604 -0.21199 -0.15514 -0.13149 -0.18023 -0.19714
222 -0.15138 -0.18639 -0.20859 -0.15463 -0.22744 -0.11584 -0.21354 -0.26968 -0.22609 -0.18385 -0.14362 -0.20925 -0.20462
223 -0.14601 -0.1891 -0.20836 -0.14062 -0.23896 -0.13709 -0.22497 -0.28193 -0.23838 -0.17688 -0.13585 -0.20815 -0.20151
224 -0.12505 -0.18208 -0.20289 -0.14474 -0.22343 -0.107 -0.20826 -0.26761 -0.21639 -0.1833 -0.12507 -0.20657 -0.1888
225 -0.11856 -0.16478 -0.20291 -0.12958 -0.21621 -0.10752 -0.19094 -0.25915 -0.22652 -0.16896 -0.11126 -0.18744 -0.18902
226 -0.14631 -0.18563 -0.20403 -0.13548 -0.23104 -0.096887 -0.20452 -0.27013 -0.22555 -0.17973 -0.1385 -0.2122 -0.20109
227 -0.14438 -0.189 -0.20895 -0.14686 -0.23652 -0.13637 -0.23379 -0.28492 -0.23605 -0.1794 -0.14368 -0.21827 -0.20858
228 -0.11819 -0.17642 -0.20418 -0.14256 -0.20528 -0.1129 -0.20196 -0.26983 -0.21959 -0.19157 -0.13846 -0.21083 -0.20359
229 -0.12325 -0.18201 -0.20882 -0.14257 -0.22363 -0.10115 -0.20625 -0.25841 -0.22439 -0.1616 -0.12024 -0.20168 -0.19329
230 -0.13891 -0.17396 -0.21006 -0.13625 -0.21875 -0.10761 -0.21347 -0.27998 -0.22555 -0.17523 -0.13948 -0.2004 -0.20082
231 -0.12103 -0.16191 -0.19355 -0.12872 -0.20693 -0.067379 -0.17883 -0.25897 -0.22474 -0.1614 -0.10449 -0.19791 -0.18505
232 -0.14068 -0.17663 -0.20211 -0.13816 -0.21716 -0.10509 -0.20533 -0.27641 -0.22605 -0.18677 -0.096477 -0.20604 -0.18867
233 -0.10538 -0.16109 -0.19657 -0.11516 -0.20848 -0.081756 -0.18859 -0.25603 -0.20196 -0.14733 -0.092068 -0.18721 -0.16282
234 -0.14354 -0.17444 -0.20797 -0.13899 -0.22151 -0.11872 -0.20816 -0.26886 -0.22889 -0.1802 -0.10594 -0.1962 -0.19742
235 -0.15924 -0.17017 -0.19645 -0.12208 -0.2131 -0.11061 -0.20413 -0.26128 -0.2168 -0.18148 -0.1245 -0.19645 -0.19605
236 -0.14131 -0.17103 -0.19724 -0.12908 -0.2299 -0.10326 -0.17891 -0.24289 -0.21011 -0.16988 -0.11335 -0.1789 -0.18655
237 -0.10698 -0.17364 -0.19897 -0.13546 -0.20766 -0.10537 -0.19128 -0.25465 -0.19342 -0.15811 -0.11354 -0.19093 -0.17738
238 -0.13328 -0.17037 -0.19736 -0.13449 -0.21892 -0.11003 -0.20343 -0.24966 -0.21289 -0.16203 -0.12902 -0.18952 -0.19065
239 -0.15079 -0.18065 -0.21091 -0.14617 -0.24205 -0.11969 -0.22685 -0.28751 -0.22246 -0.17448 -0.12622 -0.21535 -0.2093
240 -0.14213 -0.17871 -0.20912 -0.14542 -0.21743 -0.10607 -0.20451 -0.26973 -0.2081 -0.15657 -0.1129 -0.20303 -0.18924
241 -0.11737 -0.16715 -0.1835 -0.13052 -0.21863 -0.095042 -0.18671 -0.254 -0.20854 -0.14686 -0.092049 -0.19969 -0.17725
242 -0.13271 -0.18562 -0.20838 -0.15287 -0.23038 -0.12546 -0.21738 -0.27207 -0.21809 -0.17407 -0.11177 -0.2129 -0.19538
243 -0.15171 -0.17509 -0.20793 -0.1381 -0.22633 -0.12418 -0.21018 -0.27757 -0.22342 -0.17257 -0.10843 -0.21306 -0.19736
244 -0.11943 -0.15954 -0.20133 -0.10663 -0.21591 -0.10443 -0.1977 -0.23983 -0.21238 -0.17619 -0.099109 -0.17914 -0.17671
245 -0.13464 -0.18429 -0.20878 -0.1304 -0.23446 -0.14267 -0.22256 -0.29315 -0.21508 -0.18305 -0.10818 -0.21278 -0.1871
246 -0.14735 -0.17347 -0.19882 -0.11464 -0.2172 -0.11197 -0.20602 -0.27015 -0.22293 -0.16149 -0.12223 -0.21367 -0.17541
247 -0.14138 -0.17493 -0.19582 -0.083807 -0.20611 -0.093493 -0.18031 -0.25118 -0.18801 -0.15322 -0.10073 -0.19814 -0.18632
248 -0.16325 -0.19214 -0.22392 -0.12795 -0.24128 -0.14967 -0.23022 -0.28976 -0.22943 -0.18754 -0.12724 -0.22438 -0.20327
249 -0.16141 -0.18011 -0.21616 -0.10824 -0.21836 -0.11419 -0.21268 -0.26602 -0.2233 -0.17332 -0.11836 -0.20316 -0.18988
250 -0.14385 -0.18383 -0.22025 -0.096406 -0.2377 -0.12708 -0.21682 -0.2772 -0.22126 -0.18082 -0.13155 -0.216 -0.18688
251 -0.15214 -0.19214 -0.21407 -0.10653 -0.23662 -0.14029 -0.21488 -0.28711 -0.22205 -0.1683 -0.12563 -0.21813 -0.20552
252 -0.13712 -0.17225 -0.20531 -0.099878 -0.21966 -0.11461 -0.21967 -0.26511 -0.22599 -0.16821 -0.11388 -0.19842 -0.20578
253 -0.1331 -0.16238 -0.20313 -0.10802 -0.22136 -0.10845 -0.20803 -0.27122 -0.23512 -0.16473 -0.10924 -0.19213 -0.1858
254 -0.15158 -0.19505 -0.23854 -0.14028 -0.25002 -0.13717 -0.21994 -0.30787 -0.23889 -0.17746 -0.15152 -0.23954 -0.22648
255 -0.12763 -0.17784 -0.20139 -0.11343 -0.21458 -0.094209 -0.18435 -0.25866 -0.21475 -0.14645 -0.11259 -0.20183 -0.17971
256 -0.15676 -0.18021 -0.2091 -0.14479 -0.22141 -0.11611 -0.21405 -0.27506 -0.21168 -0.18607 -0.13198 -0.20698 -0.20642
257 -0.14818 -0.16854 -0.21144 -0.12636 -0.23607 -0.12105 -0.2271 -0.27245 -0.2061 -0.17841 -0.14079 -0.20843 -0.17231
258 -0.15813 -0.18155 -0.20389 -0.13349 -0.22956 -0.12909 -0.22117 -0.2771 -0.22011 -0.16222 -0.13729 -0.2082 -0.20358
259 -0.1564 -0.19213 -0.22232 -0.13592 -0.23483 -0.11597 -0.23598 -0.28766 -0.23392 -0.19735 -0.13482 -0.21244 -0.21333
260 -0.15054 -0.17363 -0.21514 -0.12731 -0.22599 -0.12068 -0.21461 -0.28755 -0.21729 -0.18474 -0.14529 -0.20765 -0.19249
261 -0.14251 -0.18242 -0.22164 -0.1418 -0.22398 -0.11774 -0.20989 -0.27422 -0.2265 -0.18504 -0.14251 -0.21066 -0.20092
262 -0.13936 -0.16329 -0.19967 -0.12481 -0.22087 -0.11025 -0.20347 -0.26486 -0.21707 -0.16299 -0.13743 -0.21496 -0.18347
263 -0.16471 -0.17241 -0.20695 -0.13457 -0.22477 -0.11204 -0.21148 -0.26798 -0.21982 -0.18134 -0.14386 -0.20172 -0.18999
264 -0.14845 -0.17197 -0.20701 -0.14272 -0.23388 -0.11736 -0.19972 -0.26861 -0.22194 -0.17387 -0.1437 -0.20134 -0.20169
265 -0.14338 -0.17396 -0.20548 -0.13573 -0.22859 -0.11063 -0.20673 -0.26104 -0.2262 -0.17625 -0.13522 -0.20751 -0.18195
266 -0.14936 -0.17597 -0.20435 -0.12307 -0.22167 -0.10966 -0.20277 -0.26653 -0.21714 -0.17981 -0.12846 -0.19269 -0.1853
267 -0.15796 -0.17413 -0.22329 -0.14467 -0.22875 -0.11202 -0.21402 -0.28571 -0.23161 -0.18484 -0.13749 -0.22457 -0.19877
268 -0.152 -0.16725 -0.19663 -0.12277 -0.22207 -0.11893 -0.21579 -0.26242 -0.21853 -0.19135 -0.12606 -0.20419 -0.18545
269 -0.16101 -0.17162 -0.21629 -0.14205 -0.21844 -0.097826 -0.19623 -0.27144 -0.2288 -0.17879 -0.13648 -0.21075 -0.20653
270 -0.17583 -0.19195 -0.2299 -0.15291 -0.23741 -0.13427 -0.22836 -0.29293 -0.24092 -0.19647 -0.15408 -0.22218 -0.20206
271 -0.13456 -0.17223 -0.19863 -0.12463 -0.20626 -0.091243 -0.18118 -0.25817 -0.21104 -0.161 -0.14382 -0.19939 -0.1954
272 -0.15083 -0.17745 -0.22341 -0.14865 -0.23799 -0.135 -0.2191 -0.27276 -0.24243 -0.18693 -0.14447 -0.19963 -0.19237
273 -0.14407 -0.17648 -0.20365 -0.13283 -0.23357 -0.12266 -0.20516 -0.27167 -0.22399 -0.18013 -0.14687 -0.20648 -0.18154
274 -0.14768 -0.17712 -0.21184 -0.1595 -0.25975 -0.10797 -0.20873 -0.27814 -0.23018 -0.16292 -0.15429 -0.19216 -0.20967
275 -0.17145 -0.19023 -0.21861 -0.15034 -0.23806 -0.11851 -0.1964 -0.26161 -0.2249 -0.17692 -0.15258 -0.19248 -0.21648
276 -0.15219 -0.17498 -0.20818 -0.14704 -0.22425 -0.13068 -0.21586 -0.27356 -0.23679 -0.17177 -0.14177 -0.21207 -0.19373
277 -0.15895 -0.17315 -0.19239 -0.14 -0.2303 -0.11149 -0.21006 -0.27822 -0.23652 -0.15862 -0.13716 -0.217 -0.19997
278 -0.15775 -0.16973 -0.19789 -0.13552 -0.21896 -0.10202 -0.19531 -0.26262 -0.21381 -0.18402 -0.15432 -0.2033 -0.20334
279 -0.15724 -0.1752 -0.19815 -0.14014 -0.23151 -0.10507 -0.20508 -0.26935 -0.23335 -0.17281 -0.13026 -0.22278 -0.20289
280 -0.14267 -0.1617 -0.2035 -0.13325 -0.23086 -0.098238 -0.19456 -0.2632 -0.21254 -0.15628 -0.14194 -0.19463 -0.20135
281 -0.16694 -0.18771 -0.20877 -0.149 -0.24724 -0.12371 -0.21593 -0.29076 -0.23847 -0.19648 -0.14106 -0.22122 -0.22264
282 -0.15782 -0.16694 -0.20319 -0.15122 -0.22882 -0.10313 -0.19405 -0.27103 -0.22255 -0.15607 -0.15135 -0.20302 -0.20303
283 -0.14681 -0.17839 -0.20772 -0.14382 -0.23294 -0.11371 -0.21773 -0.26512 -0.23793 -0.16307 -0.13905 -0.21299 -0.21555
284 -0.1473 -0.17519 -0.20971 -0.15071 -0.23413 -0.10893 -0.20731 -0.27032 -0.23022 -0.14766 -0.1498 -0.20241 -0.20661
285 -0.13261 -0.18229 -0.20172 -0.13815 -0.2452 -0.12121 -0.2207 -0.277 -0.22655 -0.17313 -0.1294 -0.20701 -0.19512
286 -0.12605 -0.15192 -0.18532 -0.1083 -0.23767 -0.11209 -0.19679 -0.26358 -0.20655 -0.13786 -0.13099 -0.19539 -0.19174
287 -0.14289 -0.18281 -0.20312 -0.14723 -0.22726 -0.13014 -0.22557 -0.27605 -0.23617 -0.16518 -0.13545 -0.2169 -0.20216
288 -0.14905 -0.17281 -0.20226 -0.14268 -0.24129 -0.11728 -0.20659 -0.26144 -0.21714 -0.15379 -0.12908 -0.20992 -0.20432
289 -0.14184 -0.16639 -0.19309 -0.1195 -0.22716 -0.11695 -0.20322 -0.25962 -0.22017 -0.16269 -0.13788 -0.19664 -0.19865
290 -0.13679 -0.17117 -0.20108 -0.12963 -0.2237 -0.10449 -0.19908 -0.2563 -0.21791 -0.14829 -0.1345 -0.1963 -0.197
291 -0.15443 -0.18288 -0.20695 -0.15123 -0.23513 -0.10728 -0.21175 -0.2697 -0.23319 -0.16818 -0.12932 -0.22006 -0.20666
292 -0.16211 -0.17687 -0.19268 -0.13888 -0.22908 -0.11661 -0.21188 -0.25879 -0.23791 -0.16916 -0.14045 -0.19165 -0.19467
293 -0.13643 -0.15056 -0.18182 -0.11617 -0.21893 -0.081557 -0.18545 -0.24217 -0.21176 -0.17255 -0.10589 -0.16021 -0.18807
294 -0.12535 -0.15723 -0.1802 -0.11844 -0.22118 -0.095355 -0.1824 -0.23769 -0.20493 -0.14181 -0.13922 -0.19574 -0.18744
295 -0.16 -0.17928 -0.21124 -0.15093 -0.23468 -0.086183 -0.20282 -0.25975 -0.23314 -0.17562 -0.14548 -0.19594 -0.22746
296 -0.14593 -0.16571 -0.19894 -0.12866 -0.23281 -0.079852 -0.19669 -0.25423 -0.2182 -0.16812 -0.14025 -0.19305 -0.20924
297 -0.1506 -0.17411 -0.20262 -0.14628 -0.23079 -0.07996 -0.19043 -0.26725 -0.23243 -0.17638 -0.14534 -0.20046 -0.199
298 -0.15544 -0.17723 -0.1994 -0.14699 -0.23265 -0.10703 -0.22351 -0.2668 -0.2288 -0.18192 -0.13889 -0.21176 -0.22693
299 -0.14649 -0.17487 -0.20373 -0.16797 -0.2271 -0.096997 -0.1968 -0.27738 -0.21589 -0.17573 -0.15487 -0.20635 -0.20759
300 -0.1519 -0.16079 -0.19098 -0.14744 -0.22508 -0.095755 -0.20192 -0.2779 -0.22108 -0.17592 -0.12961 -0.20766 -0.19871
301 -0.129 -0.15222 -0.18095 -0.13405 -0.21995 -0.065194 -0.19192 -0.25403 -0.20542 -0.16731 -0.13474 -0.17514 -0.194
302 -0.17333 -0.16837 -0.20281 -0.1446 -0.24141 -0.086582 -0.21008 -0.2766 -0.24049 -0.16865 -0.12957 -0.20533 -0.21054
303 -0.13927 -0.15832 -0.19901 -0.13826 -0.22077 -0.09802 -0.199 -0.26695 -0.21538 -0.14514 -0.13279 -0.21026 -0.19056
304 -0.13144 -0.14176 -0.18486 -0.12938 -0.21303 -0.077489 -0.18502 -0.24521 -0.21505 -0.15279 -0.13025 -0.16672 -0.1851
305 -0.14412 -0.15849 -0.18497 -0.13138 -0.22516 -0.074377 -0.19147 -0.26017 -0.20194 -0.16427 -0.13405 -0.20912 -0.18224
306 -0.14399 -0.16315 -0.18525 -0.13326 -0.22944 -0.080195 -0.19152 -0.25443 -0.20369 -0.14435 -0.1167 -0.19255 -0.20584
307 -0.15337 -0.16454 -0.19129 -0.1559 -0.22792 -0.10297 -0.19557 -0.25513 -0.19839 -0.14348 -0.13053 -0.19956 -0.17295
308 -0.13656 -0.16915 -0.20062 -0.15296 -0.23334 -0.096042 -0.19941 -0.25729 -0.20721 -0.1549 -0.12697 -0.19603 -0.19178
309 -0.14741 -0.16855 -0.18245 -0.14047 -0.22617 -0.08782 -0.20505 -0.25616 -0.22016 -0.15589 -0.14916 -0.1936 -0.18998
310 -0.12508 -0.14636 -0.17964 -0.13666 -0.21778 -0.10775 -0.20386 -0.25789 -0.22302 -0.15604 -0.11996 -0.18512 -0.1713
311 -0.13725 -0.16421 -0.1826 -0.14892 -0.22997 -0.11537 -0.20198 -0.24917 -0.22706 -0.16672 -0.13498 -0.19158 -0.15714
312 -0.12675 -0.14462 -0.15888 -0.12353 -0.20494 -0.095765 -0.17677 -0.22744 -0.21462 -0.16322 -0.11032 -0.17635 -0.13937
313 -0.11936 -0.15489 -0.16732 -0.090953 -0.21576 -0.10841 -0.17626 -0.18756 -0.22123 -0.16052 -0.11024 -0.16472 -0.11395
314 -0.15224 -0.17463 -0.18641 -0.13074 -0.22574 -0.11229 -0.21363 -0.16106 -0.24362 -0.16382 -0.13124 -0.18418 -0.133
315 -0.14516 -0.15927 -0.16854 -0.13412 -0.22386 -0.10078 -0.19342 -0.048656 -0.22249 -0.15743 -0.13209 -0.18735 -0.10784
316 -0.14748 -0.16788 -0.18883 -0.15955 -0.22938 -0.11198 -0.21101 -0.038875 -0.2255 -0.16491 -0.12635 -0.20166 -0.12314
317 -0.14319 -0.17492 -0.19148 -0.15488 -0.23828 -0.10863 -0.21163 0.010716 -0.22015 -0.15949 -0.14148 -0.20028 -0.10006
318 -0.12854 -0.14235 -0.16037 -0.13817 -0.2126 -0.082475 -0.17916 0.076747 -0.20551 -0.13204 -0.1046 -0.15951 -0.068338
319 -0.13843 -0.15631 -0.17829 -0.16134 -0.22797 -0.10992 -0.19948 0.092167 -0.23517 -0.13551 -0.13368 -0.18597 -0.074855
320 -0.13765 -0.15599 -0.15324 -0.15703 -0.21698 -0.082292 -0.18035 0.1566 -0.21284 -0.096275 -0.13671 -0.18216 -0.054893
321 -0.12308 -0.14512 0.023258 -0.15696 -0.21722 -0.079981 -0.17603 0.1607 -0.2056 -0.084868 -0.14277 -0.16617 -0.05322
322 -0.13343 -0.14275 0.085788 -0.16966 -0.20306 -0.095809 -0.18642 0.21273 -0.22184 -0.098322 -0.13394 -0.17369 -0.030007
323 -0.14151 -0.15291 0.073508 -0.17742 -0.23436 -0.11066 -0.19166 0.21701 -0.23315 -0.095045 -0.1396 -0.1797 -0.048175
324 -0.14457 -0.15088 0.15266 -0.16202 -0.2327 -0.11703 -0.18153 0.22576 -0.23032 -0.10058 -0.11952 -0.18538 -0.038482
325 -0.1072 -0.14516 0.13557 -0.15424 -0.20878 -0.084274 -0.15168 0.31432 -0.20644 -0.085322 -0.11565 -0.16036 0.028441
326 -0.1134 -0.13666 0.20662 -0.15107 -0.19516 -0.065262 -0.16714 0.31397 -0.1995 -0.079656 -0.10821 -0.18296 0.017223
327 -0.081449 -0.1306 0.24916 -0.12659 -0.19207 -0.077691 -0.15413 0.38554 -0.17889 -0.063239 -0.10076 -0.1449 0.023796
328 -0.11469 -0.14865 0.25211 -0.168 -0.2211 -0.10679 -0.1699 0.34023 -0.21333 -0.081823 -0.12956 -0.19503 0.011689
329 -0.13252 -0.15767 0.27608 -0.17922 -0.22796 -0.11134 -0.18166 0.36858 -0.20643 -0.067657 -0.12331 -0.18308 0.041931
330 -0.11949 -0.13779 0.35904 -0.15836 -0.21815 -0.10296 -0.1653 0.45095 -0.19606 -0.04864 -0.09933 -0.18107 0.046384
331 -0.12462 -0.15262 0.36172 -0.15652 -0.22415 -0.093004 -0.17932 0.44496 -0.19512 -0.066184 -0.11608 -0.16651 0.037537
332 -0.11201 -0.14058 0.40446 -0.14221 -0.21396 -0.086322 -0.17059 0.46943 -0.16567 -0.0078372 -0.10494 -0.18026 0.064029
333 -0.12584 -0.14671 0.4231 -0.15412 -0.22385 -0.10486 -0.17825 0.52842 0.049532 0.19042 -0.098721 -0.18919 0.049202
334 -0.15898 -0.15993 0.4405 -0.16157 -0.23024 -0.087839 -0.16773 0.53145 -0.067296 0.19909 -0.097381 -0.17687 0.050655
335 -0.12345 -0.14237 0.44423 -0.16073 -0.20747 -0.075737 -0.17308 0.56913 -0.11161 0.1318 -0.097731 -0.18425 0.091997
336 -0.12231 -0.14191 0.51478 -0.13341 -0.15406 -0.078846 -0.1674 0.62315 -0.091742 0.17713 -0.085771 -0.17932 0.0998
337 -0.11938 -0.13891 0.52752 -0.13396 -0.14447 -0.066514 -0.1617 0.65821 -0.07918 0.20433 -0.099871 -0.16999 0.1106
338 -0.12578 -0.13863 0.52669 -0.15112 -0.18549 -0.080293 -0.159 0.65349 -0.075698 0.21317 -0.1101 -0.17965 0.090415
339 -0.12345 -0.14065 0.58785 -0.13852 -0.15429 -0.077301 -0.16338 0.70677 -0.070746 0.17215 -0.10357 -0.15493 0.10328
340 -0.11465 -0.13192 0.60589 -0.13058 -0.084718 -0.065189 -0.15482 0.71002 -0.040183 0.093535 -0.095721 -0.1606 0.11164
341 -0.11486 -0.073934 0.6183 -0.13284 -0.026221 -0.084178 -0.16182 0.69349 -0.00061129 0.066791 -0.089022 -0.15308 0.1398
342 -0.11402 -0.022123 0.66367 -0.12647 0.024396 -0.073596 -0.15139 0.74469 -0.022099 0.047367 -0.10507 -0.16157 0.16625
343 -0.10779 0.023899 0.65532 -0.14304 0.1168 -0.069674 -0.14586 0.73355 -0.065757 0.052784 -0.10633 -0.16779 0.31002
344 -0.10746 0.07129 0.61918 -0.1277 0.15636 -0.061233 -0.13684 0.75417 -0.051595 0.10288 -0.090902 -0.13643 0.37213
345 -0.095615 0.096331 0.72753 -0.12169 0.13597 -0.065161 -0.144 0.80911 -0.046423 0.18743 -0.10079 -0.091803 0.42921
346 -0.095004 0.15949 0.72223 -0.14164 0.1877 -0.070739 -0.15184 0.78174 -0.013491 0.21298 -0.1007 -0.088116 0.4229
347 -0.11571 0.16732 0.72756 -0.15325 0.1799 -0.084238 -0.16066 0.80256 -0.0071685 0.24861 -0.10341 -0.12397 0.49008
348 -0.10314 0.19396 0.75531 -0.15657 0.099048 -0.083006 -0.16031 0.7844 -0.0017464 0.25312 -0.10702 -0.15968 0.50748
349 -0.07257 0.26784 0.77323 -0.13802 -0.058685 -0.057774 -0.12622 0.82934 0.0037658 0.29552 -0.089693 -0.13919 0.53341
350 -0.083109 0.29563 0.77115 -0.14938 -0.090968 -0.065783 -0.14465 0.84828 -0.014962 0.28264 -0.085283 -0.14152 0.58787
351 -0.11023 0.31366 0.73839 -0.1608 -0.10537 -0.078101 -0.15324 0.81425 -0.03675 0.18959 -0.11501 -0.1514 0.58966
352 -0.094816 0.35105 0.79874 -0.15803 -0.10653 -0.065289 -0.13626 0.85041 -0.032968 0.16919 -0.10618 -0.055357 0.65288
353 -0.076675 0.38081 0.76917 -0.1648 -0.099237 -0.077828 -0.15624 0.83437 -0.035176 0.17045 -0.10387 -0.0554 0.57914
354 -0.094104 0.41436 0.79468 -0.13102 -0.09562 -0.084516 -0.15861 0.82493 0.0096864 0.17187 -0.099423 -0.031404 0.65365
355 -0.068802 0.42382 0.78777 -0.14119 -0.072113 -0.075035 -0.13143 0.832 0.039159 0.17703 -0.097843 0.061643 0.69052
356 -0.081501 0.39765 0.76913 -0.15192 -0.084476 -0.071323 -0.14172 0.83669 0.023221 0.2889 -0.091523 0.021889 0.68306
357 -0.07587 0.45944 0.7882 -0.1451 -0.066209 -0.058121 -0.14231 0.86731 0.049203 0.36331 -0.086404 0.046876 0.70901
358 -0.080048 0.53281 0.78114 -0.14295 -0.056972 -0.07739 -0.16146 0.80385 0.095955 0.36569 -0.093284 0.14866 0.74909
359 -0.085997 0.53122 0.76556 -0.14042 -0.065235 -0.061408 -0.14387 0.79984 0.17993 0.37024 -0.087504 0.002049 0.7731
360 -0.072986 0.59877 0.79205 -0.13643 -0.036548 -0.030096 -0.13041 0.8468 0.20814 0.3705 -0.088074 0.1832 0.78224
361 -0.065314 0.55489 0.75498 -0.15695 -0.050591 -0.054845 -0.14261 0.80579 0.18956 0.34751 -0.10015 0.11213 0.76002
362 -0.047803 0.56243 0.78352 -0.1299 -0.027614 -0.047493 -0.12965 0.81197 0.22254 0.39095 -0.10455 0.037929 0.79467
363 -0.055002 0.60785 0.78795 -0.13283 -0.028727 -0.053741 -0.16223 0.76309 0.28006 0.39683 -0.10293 0.16436 0.77179
364 -0.079131 0.60461 0.80957 -0.10909 -0.01586 -0.05109 -0.1459 0.73986 0.32615 0.37785 -0.090285 0.27661 0.83755
365 -0.081009 0.61647 0.71713 -0.09837 -0.026003 -0.062858 -0.15136 0.68176 0.34189 0.37139 -0.098505 0.23281 0.79216
366 -0.074608 0.6265 0.67918 -0.091447 -0.010477 -0.024126 -0.13804 0.65966 0.36933 0.40058 -0.087675 0.14261 0.82366
367 -0.070467 0.61341 0.60004 -0.091273 -0.0156 -0.060175 -0.15422 0.60053 0.39168 0.397 -0.099585 0.048071 0.81238
368 -0.055315 0.66087 0.62012 -0.041859 0.0099874 -0.038823 -0.13232 0.60902 0.45097 0.41526 -0.099515 0.12802 0.83406
369 -0.046314 0.68266 0.60319 -0.020726 0.21735 -0.023041 -0.12465 0.60714 0.47481 0.41569 -0.088075 0.38327 0.8347
370 -0.048243 0.67443 0.62083 0.006068 0.31774 -0.04276 -0.13149 0.58947 0.50969 0.42362 -0.091265 0.4265 0.82078
371 -0.044471 0.6959 0.58416 0.010092 0.37155 -0.054218 -0.14438 0.55486 0.47153 0.42026 -0.090975 0.25789 0.79219
372 -0.05243 0.70245 0.61631 0.044215 0.41813 -0.054546 -0.13015 0.59616 0.41618 0.42473 -0.081736 0.19454 0.78419
373 -0.040139 0.70298 0.57027 0.068679 0.42669 -0.041755 -0.1373 0.64149 0.38447 0.43989 -0.084766 0.19424 0.74113
374 -0.057597 0.71296 0.57367 0.069743 0.47439 -0.044933 -0.11926 0.64523 0.46911 0.44025 -0.089546 0.21368 0.71223
375 -0.058736 0.70934 0.55658 0.092267 0.50415 -0.053822 -0.13384 0.58132 0.61058 0.43889 -0.084126 0.43387 0.62931
376 -0.059505 0.6953 0.53113 0.13357 0.51081 -0.06185 -0.068909 0.55881 0.6962 0.44631 -0.080386 0.51394 0.63415
377 -0.037633 0.74983 0.52263 0.17484 0.56003 -0.061508 0.092983 0.55699 0.67654 0.47745 -0.079986 0.6227 0.65117
378 -0.052582 0.71051 0.5093 0.17151 0.48412 -0.056087 0.1316 0.50849 0.69157 0.43374 -0.088856 0.46825 0.65826
379 -0.065271 0.74516 0.47702 0.19752 0.34761 -0.071685 0.12979 0.47737 0.56842 0.42583 -0.1038 0.33356 0.73445
380 -0.06653 0.72977 0.49324 0.23947 0.31535 -0.051393 0.13923 0.4557 0.52926 0.41908 -0.080127 0.29382 0.74986
381 -0.038038 0.7352 0.47763 0.26307 0.33308 -0.034122 0.17991 0.46972 0.48425 0.42775 -0.071247 0.34207 0.82369
382 -0.037567 0.75137 0.44618 0.25287 0.31083 -0.06998 0.1792 0.41558 0.50635 0.36825 -0.065797 0.3428 0.82534
383 -0.057726 0.7335 0.44672 0.27402 0.31693 -0.049558 0.18858 0.42771 0.60962 0.35035 -0.031347 0.31485 0.83295
384 -0.059944 0.72759 0.42347 0.28582 0.31434 -0.076837 0.2186 0.40524 0.72391 0.34761 0.10567 0.2936 0.83786
385 -0.033123 0.72212 0.41647 0.26578 0.33287 -0.068435 0.25248 0.39004 0.85443 0.34647 0.26513 0.31932 0.77065
386 0.016138 0.7452 0.44082 0.33164 0.35015 -0.050423 0.3244 0.39511 0.76142 0.33342 0.40801 0.33177 0.75304
387 -0.0022604 0.78006 0.42151 0.32748 0.39753 -0.033592 0.32585 0.39265 0.67132 0.33458 0.51816 0.34225 0.67594
388 0.010861 0.75391 0.4325 0.34122 0.55995 -0.0024201 0.31781 0.37503 0.60432 0.32379 0.58199 0.32543 0.63325
389 0.029822 0.7508 0.41679 0.38116 0.67462 0.031572 0.31584 0.39399 0.59079 0.33226 0.62705 0.31537 0.61062
390 0.021824 0.71469 0.38828 0.3493 0.60913 0.027623 0.31296 0.36093 0.65737 0.29445 0.682 0.32081 0.58683
391 0.028705 0.73081 0.39569 0.36517 0.63445 0.037805 0.34154 0.37332 0.78646 0.30713 0.70635 0.32605 0.57662
392 0.047656 0.74152 0.3997 0.39549 0.56908 0.059476 0.45499 0.34878 0.90417 0.30538 0.7199 0.32649 0.57432
393 0.071917 0.72649 0.37707 0.37912 0.47386 0.054918 0.39593 0.32798 0.84148 0.29728 0.77587 0.31402 0.54571
394 0.098739 0.70176 0.38429 0.39179 0.44828 0.07454 0.37731 0.31593 0.86203 0.27422 0.83988 0.30883 0.54046
395 0.06277 0.6597 0.35687 0.38796 0.43285 0.068601 0.31735 0.31349 0.78467 0.23855 0.80382 0.27491 0.50276
396 0.086861 0.66933 0.34773 0.39979 0.43119 0.090383 0.30323 0.32284 0.74431 0.25579 0.83338 0.26538 0.52041
397 0.095023 0.64587 0.34117 0.39423 0.43064 0.086785 0.30059 0.30037 0.72639 0.2306 0.88474 0.28139 0.49902
398 0.092194 0.6044 0.33869 0.43328 0.42369 0.10303 0.38332 0.31384 0.68725 0.26237 0.89472 0.28769 0.50807
399 0.070615 0.5632 0.30184 0.41891 0.42302 0.10955 0.50686 0.30257 0.70142 0.20291 0.88826 0.26953 0.49431
400 0.073427 0.51339 0.29056 0.43108 0.43977 0.09574 0.46726 0.28956 0.7908 0.21811 0.92198 0.27423 0.45308
401 0.099098 0.50877 0.29071 0.46687 0.45969 0.11536 0.47226 0.27227 0.92056 0.22163 0.93625 0.2555 0.43438
402 0.081029 0.50342 0.30023 0.49512 0.49317 0.11319 0.50751 0.28222 0.97476 0.2219 0.93656 0.26165 0.45287
403 0.062071 0.4776 0.27512 0.4686 0.58295 0.11261 0.45734 0.22665 0.79342 0.18513 0.89866 0.24658 0.41838
404 0.054002 0.46109 0.28906 0.49377 0.54651 0.14488 0.44224 0.26412 0.71924 0.20037 0.99696 0.22201 0.40286
405 0.074273 0.45846 0.25516 0.46525 0.455 0.16019 0.39672 0.21595 0.65361 0.17913 1.004 0.21037 0.41194
406 0.072705 0.45107 0.26568 0.47207 0.45113 0.16412 0.40488 0.22863 0.62259 0.16288 0.98482 0.22601 0.39711
407 0.092306 0.43367 0.26637 0.4923 0.44115 0.18898 0.44148 0.2557 0.62335 0.17467 0.98891 0.23522 0.4023
408 0.080087 0.404 0.24482 0.47267 0.3987 0.16538 0.41127 0.2144 0.63603 0.1579 0.93561 0.19821 0.38598
409 0.095948 0.38931 0.24518 0.48744 0.42734 0.18935 0.44028 0.20507 0.66648 0.14454 0.96905 0.20172 0.36114
410 0.09236 0.39383 0.23434 0.50032 0.42208 0.20156 0.48072 0.20834 0.68212 0.18528 0.96279 0.20821 0.37241
411 0.082781 0.37634 0.2347 0.47457 0.41303 0.19922 0.4961 0.22289 0.69244 0.15779 0.99747 0.21135 0.36496
412 0.091232 0.37832 0.23939 0.52007 0.39768 0.24829 0.52899 0.2103 0.67117 0.17721 0.98122 0.23003 0.38694
413 0.084844 0.34725 0.21871 0.50607 0.41677 0.22784 0.52508 0.20348 0.62093 0.15394 0.92226 0.19974 0.3613
414 0.089345 0.33624 0.22111 0.49624 0.39256 0.23206 0.49823 0.18272 0.60576 0.14222 0.99657 0.18443 0.3439
415 0.11313 0.34487 0.21974 0.48388 0.38614 0.23674 0.51756 0.21954 0.64069 0.16332 0.99121 0.18512 0.34886
416 0.10319 0.32158 0.21676 0.4695 0.39113 0.23009 0.48775 0.18898 0.57681 0.15488 0.98313 0.1995 0.35853
417 0.11369 0.31477 0.19849 0.47365 0.36859 0.24769 0.48876 0.19764 0.55045 0.15506 1.0035 0.18512 0.33008
418 0.09289 0.31514 0.20533 0.47119 0.34713 0.25697 0.49843 0.1829 0.54744 0.15692 1.0399 0.17564 0.33143
419 0.10813 0.31323 0.21039 0.50891 0.37544 0.29925 0.51389 0.18361 0.56698 0.1686 0.9643 0.15252 0.33772
420 0.077433 0.29965 0.19472 0.51643 0.33408 0.30308 0.53589 0.14807 0.54517 0.15506 0.91469 0.16394 0.31522
421 0.10035 0.27258 0.1918 0.48476 0.33434 0.3372 0.51956 0.15986 0.52937 0.14979 0.88187 0.18768 0.29811
422 0.12604 0.28048 0.18002 0.50044 0.32206 0.31906 0.47415 0.14285 0.53911 0.16677 0.814 0.17746 0.32072
423 0.13119 0.25779 0.16443 0.4737 0.3172 0.32856 0.47778 0.16027 0.56735 0.13939 0.74981 0.15794 0.27693
424 0.15477 0.25304 0.17435 0.4754 0.31745 0.31252 0.40153 0.13264 0.54642 0.13751 0.69343 0.15566 0.26772
425 0.18027 0.25717 0.15788 0.44413 0.31954 0.32118 0.39837 0.16099 0.5558 0.14977 0.69631 0.16817 0.29141
426 0.194 0.23594 0.15643 0.39563 0.30285 0.27776 0.34212 0.10498 0.4753 0.12596 0.64029 0.11492 0.27004
427 0.24808 0.24776 0.17557 0.38117 0.32808 0.31518 0.3851 0.13198 0.50047 0.12944 0.68362 0.18347 0.27295
428 0.26262 0.23622 0.15696 0.35992 0.28175 0.2694 0.3578 0.1353 0.47203 0.095273 0.63699 0.15031 0.27345
429 0.28055 0.2291 0.1502 0.34898 0.29512 0.24244 0.35745 0.12471 0.44353 0.12888 0.63237 0.16497 0.23974
430 0.29498 0.22607 0.14104 0.31797 0.26484 0.23157 0.33541 0.12901 0.42468 0.10041 0.61056 0.16633 0.23887
431 0.32276 0.22897 0.16084 0.32476 0.28154 0.23701 0.33028 0.13125 0.44594 0.11724 0.65269 0.16564 0.26668
432 0.34047 0.21671 0.15252 0.32237 0.28805 0.22207 0.30871 0.12836 0.43263 0.12092 0.61826 0.16469 0.25582
433 0.33228 0.21354 0.14407 0.30137 0.28177 0.23423 0.32583 0.13069 0.43034 0.10652 0.60958 0.13584 0.2416
434 0.31404 0.19738 0.13835 0.29973 0.24263 0.227 0.28462 0.086038 0.40522 0.092812 0.57922 0.12555 0.23613
435 0.31609 0.18481 0.13014 0.2688 0.23951 0.19099 0.24774 0.076789 0.37662 0.084779 0.57248 0.10685 0.21669
436 0.33043 0.1796 0.1013 0.25431 0.22219 0.19561 0.26007 0.07989 0.37021 0.060435 0.56837 0.12737 0.193
437 0.3517 0.19447 0.12655 0.26425 0.23735 0.19588 0.24107 0.092121 0.38115 0.10014 0.63384 0.10897 0.2257
438 0.34502 0.16691 0.10085 0.22113 0.20877 0.17742 0.23114 0.076762 0.33725 0.045008 0.6944 0.098746 0.19399
439 0.34802 0.18352 0.11631 0.23274 0.21612 0.16367 0.24078 0.074613 0.35495 0.066985 0.81729 0.088022 0.21151
440 0.36919 0.16352 0.10684 0.21849 0.22184 0.14771 0.2216 0.093804 0.34163 0.081371 0.90294 0.12018 0.20305
441 0.33085 0.16244 0.10629 0.20117 0.20318 0.12984 0.2175 0.080694 0.34608 0.065528 0.9057 0.14675 0.17964
442 0.37093 0.16377 0.11621 0.20735 0.20954 0.17159 0.22427 0.086545 0.35543 0.066034 0.9013 0.11736 0.17435
443 0.38036 0.15628 0.097363 0.19874 0.20149 0.14604 0.20391 0.091456 0.33975 0.07087 0.87636 0.10424 0.19163
444 0.35656 0.16629 0.10856 0.18479 0.1902 0.16152 0.21298 0.088307 0.33078 0.079417 0.83275 0.11146 0.17431
445 0.35929 0.16087 0.10984 0.19667 0.19229 0.14322 0.1986 0.062098 0.33405 0.061523 0.83423 0.11364 0.19156
446 0.35706 0.15423 0.10219 0.19582 0.15969 0.11352 0.18423 0.067779 0.30875 0.04735 0.7812 0.098978 0.16892
447 0.40829 0.14542 0.10896 0.24036 0.17465 0.13971 0.175 0.07339 0.35123 0.053666 0.75579 0.10212 0.1841
448 0.33925 0.14903 0.10132 0.30819 0.18658 0.14227 0.18819 0.068801 0.3048 0.065463 0.67459 0.10458 0.17917
449 0.3396 0.14948 0.098573 0.36616 0.15864 0.14992 0.19128 0.068651 0.29346 0.058539 0.63303 0.11301 0.18094
450 0.27358 0.12235 0.083533 0.35167 0.16361 0.099672 0.15394 0.038452 0.28026 0.056886 0.56969 0.087714 0.1496
451 0.25793 0.13906 0.094823 0.38744 0.14122 0.10116 0.15616 0.037303 0.27803 0.061932 0.52879 0.079391 0.15246
452 0.30321 0.13399 0.10668 0.41304 0.18129 0.12361 0.16719 0.061284 0.29417 0.080809 0.54305 0.11601 0.15938
453 0.30428 0.12251 0.096823 0.3779 0.15592 0.1156 0.1363 0.029385 0.2802 0.054995 0.5079 0.094954 0.13728
454 0.29544 0.13418 0.086543 0.36954 0.14263 0.10969 0.14557 0.056256 0.27821 0.048212 0.51542 0.10114 0.15595
455 0.29067 0.12425 0.074033 0.33042 0.16636 0.0974 0.13966 0.044877 0.24651 0.055608 0.50007 0.082767 0.1455
456 0.2859 0.13193 0.095613 0.34785 0.14323 0.098192 0.12854 0.039258 0.26076 0.035875 0.46019 0.075364 0.14341
457 0.26037 0.099712 0.067553 0.34157 0.12286 0.072374 0.13155 0.0067185 0.24666 0.042541 0.42524 0.07537 0.10215
458 0.25405 0.1199 0.079333 0.31977 0.13264 0.065165 0.11482 0.027329 0.25285 0.051517 0.41845 0.056027 0.12045
459 0.25853 0.12761 0.085883 0.31629 0.14655 0.081757 0.13994 0.04314 0.25586 0.029444 0.4484 0.098203 0.14478
460 0.24568 0.11569 0.093413 0.30624 0.14169 0.11367 0.12946 0.044761 0.26231 0.05573 0.42975 0.08379 0.13686
461 0.23694 0.11878 0.077503 0.27227 0.12338 0.09238 0.12099 0.035342 0.23714 0.035847 0.39647 0.092896 0.13618
462 0.20547 0.10578 0.082043 0.22847 0.11972 0.089992 0.10905 0.036633 0.2009 0.024573 0.38082 0.077423 0.13129
463 0.23852 0.10301 0.071163 0.23153 0.12857 0.097983 0.13966 0.041164 0.24551 0.0246 0.40813 0.087189 0.13708
464 0.24422 0.10747 0.084913 0.20335 0.13373 0.090245 0.12217 0.047285 0.2188 0.032516 0.39853 0.089216 0.13044
465 0.2082 0.11514 0.087003 0.20569 0.12764 0.10245 0.11475 0.036496 0.22361 0.017453 0.39763 0.096342 0.10577
466 0.2196 0.10679 0.089493 0.18563 0.11656 0.078448 0.10122 0.029046 0.21376 0.013199 0.36098 0.095859 0.13381
467 0.1997 0.082704 0.069983 0.18083 0.11148 0.07673 0.091267 0.040897 0.22233 0.012646 0.34901 0.089165 0.11025
468 0.21581 0.092005 0.059733 0.17529 0.10601 0.059942 0.089859 0.0065081 0.18834 0.020012 0.34766 0.085782 0.11703
469 0.21879 0.088526 0.062522 0.17546 0.10109 0.060073 0.093521 0.015039 0.18971 0.030779 0.35866 0.076639 0.11367
470 0.20268 0.090387 0.061992 0.17049 0.096308 0.074465 0.094313 0.02028 0.20317 0.010425 0.35071 0.082295 0.10929
471 0.18297 0.084599 0.050282 0.14007 0.1002 0.060427 0.093275 0.022641 0.16692 0.021431 0.31048 0.094092 0.087208
472 0.20439 0.07282 0.058972 0.15099 0.086622 0.062308 0.097547 0.0092817 0.17521 0.032938 0.31985 0.071878 0.09674
473 0.17771 0.066671 0.029762 0.12635 0.072049 0.03544 0.079209 -0.0053875 0.14607 0.014044 0.27345 0.048945 0.069323
474 0.20894 0.082902 0.066462 0.17017 0.081556 0.049102 0.084401 0.0081034 0.16751 0.019851 0.28737 0.066131 0.099836
475 0.1779 0.069693 0.025252 0.12905 0.067513 0.042273 0.068673 -0.019556 0.14926 0.013127 0.29172 0.071058 0.077998
476 0.19843 0.067394 0.049702 0.13107 0.08102 0.060835 0.086135 -0.014945 0.16489 0.0059138 0.29558 0.059524 0.079761
477 0.17622 0.060156 0.036972 0.11447 0.065216 0.036117 0.064207 -0.016924 0.14462 -0.01282 0.27474 0.066031 0.079594
478 0.18207 0.060697 0.044302 0.13737 0.066173 0.038518 0.080149 -0.010183 0.13459 0.012877 0.28835 0.073077 0.074626
479 0.18833 0.053858 0.043992 0.14239 0.04911 0.02793 0.055561 -0.0046822 0.14852 -0.013607 0.26008 0.058124 0.081229
480 0.14646 0.070259 0.039902 0.13526 0.053917 0.043442 0.072354 -0.0077413 0.13375 0.0099797 0.2527 0.073591 0.079052
481 0.17158 0.0711 0.045182 0.13612 0.055124 0.047353 0.063506 -0.0038204 0.13608 0.0081361 0.24942 0.065447 0.081784
482 0.18388 0.057802 0.043902 0.13553 0.053471 0.038355 0.056828 -0.0112 0.1346 0.018343 0.2657 0.053934 0.092297
483 0.17576 0.054463 0.032082 0.11922 0.057058 0.040336 0.06861 0.0012813 0.14512 0.0052291 0.23578 0.05619 0.05509
484 0.14975 0.041604 0.030022 0.1098 0.047995 0.032048 0.049032 -0.030918 0.11608 -0.027464 0.23684 0.063667 0.054582
485 0.13547 0.035705 0.019662 0.10732 0.030112 0.01053 0.026814 -0.030487 0.099506 -0.010008 0.23437 0.065283 0.052435
486 0.15941 0.060916 0.030262 0.10813 0.037369 0.040491 0.066046 -0.022606 0.11625 -0.0077815 0.23395 0.04065 0.081347
487 0.13207 0.021517 0.027892 0.099731 0.027926 0.030993 0.026278 -0.045305 0.12138 -0.019665 0.2245 0.020736 0.04302
488 0.13485 0.031039 0.027732 0.086834 0.015113 0.029415 0.03178 -0.019294 0.11884 -0.031069 0.19863 0.067573 0.029303
489 0.15402 0.03259 0.037602 0.10705 0.05942 0.059106 0.066252 -0.012593 0.12965 -0.010212 0.21193 0.066009 0.069435
490 0.12864 0.037881 0.022412 0.081982 0.035647 0.058768 0.050714 -0.025273 0.092186 -0.028936 0.21696 0.052096 0.046818
491 0.1206 0.046272 0.029962 0.092596 0.033034 0.03078 0.020526 -0.030132 0.084819 -0.025059 0.2293 0.049912 0.060991
492 0.11411 0.025173 0.018652 0.094029 0.046601 0.046871 0.029038 -0.032771 0.10172 -0.034593 0.19131 0.033329 0.025393
493 0.12945 0.039724 0.035892 0.091613 0.032328 0.044613 0.02937 -0.02853 0.11165 -0.051486 0.21413 0.032216 0.050236
494 0.11917 0.022036 0.020632 0.078527 0.031215 0.031785 0.025002 -0.025309 0.096315 -0.04175 0.19028 0.050972 0.028049
495 0.10803 0.039647 0.022562 0.09425 0.025172 0.050336 0.037974 -0.020548 0.097017 -0.034483 0.2018 0.036369 0.032031
496 0.095903 0.033198 0.010831 0.071924 0.025949 0.025518 0.022476 -0.021817 0.077259 -0.037957 0.19641 0.039715 0.043504
497 0.087964 0.035009 0.0092714 0.061298 0.0058658 0.02245 0.010328 -0.042976 0.072851 -0.04989 0.18896 0.042742 0.015397
498 0.10415 0.03116 0.016511 0.077441 0.019743 0.044981 0.03125 -0.039896 0.071084 -0.037314 0.17522 0.045188 0.034019
499 0.086837 0.0087414 0.012971 0.073555 0.0087497 0.022213 0.023592 -0.041635 0.071886 -0.049398 0.17382 0.043175 0.014012
500 0.091398 0.015743 0.025881 0.064899 0.010987 0.028944 0.014944 -0.036854 0.070098 -0.055541 0.17218 0.026201 0.019095
501 0.088049 0.018844 0.026541 0.051953 0.0073436 0.030706 0.022866 -0.053573 0.05749 -0.050505 0.15247 0.018598 0.023987
502 0.0784 0.010595 0.0045013 0.075686 0.026001 0.040718 0.030909 -0.044822 0.067192 -0.046128 0.15769 0.044224 0.02453
503 0.083262 0.017446 0.0035712 0.05762 -0.0025925 0.021829 0.025071 -0.046071 0.075324 -0.052532 0.16457 0.028751 0.014173
504 0.10902 0.0061273 0.018031 0.044624 0.014255 0.023281 0.0094626 -0.04551 0.064526 -0.039085 0.16659 0.0034975 0.0012352
505 0.071904 0.010458 0.020991 0.061887 0.0023215 0.035393 0.027615 -0.044009 0.062378 -0.062189 0.15431 0.019444 -0.0089421
506 0.074336 -0.0021004 -0.0021989 0.023321 -0.020072 -0.0082956 -0.010793 -0.082239 0.030751 -0.052722 0.11926 -0.0049694 0.0040805
507 0.062277 0.010701 0.0064611 0.029525 0.0012254 0.010656 0.015439 -0.047618 0.031363 -0.045206 0.14424 0.021387 0.0070932
508 0.079488 0.005242 0.011481 0.020158 -0.0078076 0.0020977 0.014351 -0.047417 0.050235 -0.053589 0.14199 0.026264 0.023676
509 0.07719 0.021813 0.028931 0.024282 0.013359 0.030859 0.018293 -0.039376 0.065067 -0.046123 0.14758 0.04549 0.0079185
510 0.073941 0.013284 -0.007729 0.010486 0.0072463 0.025441 0.0094449 -0.052755 0.045679 -0.039526 0.13986 0.024557 0.018121
511 0.055372 0.0032955 0.012001 0.02374 0.0022833 0.012623 -0.0086031 -0.054694 0.034831 -0.0411 0.14431 0.036463 -0.016436
512 0.068654 0.0041867 0.0070709 0.017243 0.0041102 0.036114 0.003249 -0.048723 0.039103 -0.056993 0.13606 0.02947 -0.0086536
513 0.048035 -0.0014822 -0.00043916 0.010477 0.011267 0.011446 0.021461 -0.039962 0.045776 -0.034517 0.12571 0.027876 0.015399
514 0.058226 0.006499 -0.0077192 -0.00090939 0.0021642 0.0095476 0.0096431 -0.041221 0.054698 -0.034111 0.12492 0.027253 0.0076017
515 0.054638 0.01816 0.0021108 0.014264 0.00017111 -0.0094308 -0.0083849 -0.025641 0.04486 -0.043964 0.12651 0.034799 0.015464
516 0.038449 0.017461 0.0022607 0.015648 0.0041681 0.0086109 0.018497 -0.03154 0.047092 -0.022748 0.12917 0.016656 0.006447
517 0.02593 -0.0032575 -0.027149 -0.010938 -0.004495 -0.012107 -0.0095408 -0.051789 0.020124 -0.066601 0.096066 0.031083 -0.01951
518 0.065591 0.0086937 0.013491 0.015225 0.003532 -0.0040858 0.0053912 -0.038788 0.056546 -0.037005 0.13548 0.036689 0.0012123
519 0.038143 -0.0088851 -0.0032194 -0.018931 -0.021761 0.013886 -0.010177 -0.046167 0.016268 -0.042048 0.10282 0.015106 -0.013755
520 0.039204 -0.00031396 -0.011509 -0.011857 -0.024434 -0.0049526 -0.013035 -0.049116 0.03635 -0.032242 0.081605 0.013112 -0.011582
521 0.063365 -0.0049828 -0.015419 0.010527 -0.031577 -0.0012009 -0.0050126 -0.031415 0.026323 -0.037215 0.11817 0.025049 -0.0060097
522 0.050837 0.00042838 -0.010119 0.0012502 -0.01271 -0.015679 -0.016451 -0.072454 0.010325 -0.053529 0.1066 0.030645 0.0025029
523 0.034308 -0.01196 -0.01797 -0.014936 -0.024933 -0.014828 -0.013769 -0.064194 0.0093069 -0.016172 0.098465 0.0023418 -0.012104
524 0.022359 0.00058072 -0.0046196 0.0073476 -0.018776 0.019814 0.0032435 -0.050443 0.042379 -0.020656 0.1144 0.0054084 -0.0034618
525 0.044711 0.0087419 0.00052039 0.021191 -0.00010925 0.014206 0.0038556 -0.025652 0.027531 -0.014629 0.12585 0.018375 7.0871e-05
526 0.012202 -0.021367 -0.01627 0.016135 -0.025442 0.0021373 -0.010262 -0.054441 0.026243 -0.061773 0.080324 0.012761 -0.0034165
527 0.016873 -0.020886 -0.01808 0.010429 -0.025265 -0.016111 -0.01274 -0.05794 0.029975 -0.061286 0.092274 0.007188 -0.011744
528 0.046345 0.00075541 -0.0088797 -0.0056876 -0.010798 0.0037706 0.0009217 -0.035199 0.019258 -0.04057 0.10661 0.012395 -0.028991
529 0.023606 -0.0048734 -0.02484 -0.018574 -0.045061 0.00089228 -0.031226 -0.075748 0.0089397 -0.059734 0.077834 0.027081 -0.0079285
530 0.045267 0.00045775 -0.0053098 -0.0078502 -0.035264 -0.0062661 -0.018094 -0.053537 0.010182 -0.027627 0.10279 0.0041176 -0.0041059
531 0.040549 0.0025689 -0.0055798 -0.0067265 -0.029237 0.0094856 -0.0085522 -0.056607 0.010134 -0.059611 0.1109 0.030594 0.0072168
532 0.02531 -0.0073499 -0.01395 -0.016843 -0.01888 0.015477 0.0032999 -0.057106 0.014016 -0.042224 0.098044 0.013211 0.014049
533 0.029311 -0.0028887 -0.01387 -0.013199 -0.017944 0.027169 -0.00019808 -0.045035 0.016168 -0.042378 0.077764 0.044737 -0.010468
534 0.0039224 -0.0054976 -0.01865 -0.0097854 -0.042357 0.00087052 -0.033186 -0.058224 0.0012503 -0.043661 0.080263 0.0081038 -0.021075
535 0.016084 -0.0051664 -0.0183 -0.016082 -0.0338 -0.012848 -0.019534 -0.054313 0.0042725 -0.060625 0.073353 0.01029 -0.016723
536 -0.0060349 -0.015655 -0.027 -0.029198 -0.036113 -0.00040618 -0.015862 -0.061282 -0.0068354 -0.048548 0.087093 0.0096069 -0.02283
537 -0.0049536 -0.021354 -0.02486 -0.035374 -0.049046 -0.0029945 -0.02342 -0.072101 -0.014573 -0.063472 0.049103 0.0024834 -0.045197
538 -0.019232 -0.024173 -0.03174 -0.045881 -0.068169 -0.014273 -0.040808 -0.09438 -0.032381 -0.086165 0.043183 -0.0062001 -0.034465
539 -0.000731 -0.010102 -0.03357 -0.017537 -0.036042 0.0034788 -0.015146 -0.05264 0.008211 -0.049079 0.061723 0.018836 -0.022722
540 -0.0036497 -0.027501 -0.0317 -0.053143 -0.053325 -0.0088796 -0.036624 -0.062429 -0.0031269 -0.075892 0.049003 0.024363 -0.027609
541 -0.0024984 -0.023709 -0.04638 -0.04571 -0.044558 0.011312 -0.028662 -0.084178 0.0014653 -0.066016 0.036992 0.01713 -0.031177
542 -0.023637 -0.022488 -0.03111 -0.028856 -0.055021 -0.013866 -0.04697 -0.076437 -0.0085026 -0.0868 0.058832 0.022406 -0.032724
543 -0.036856 -0.037267 -0.04372 -0.061712 -0.047004 -0.0040646 -0.062468 -0.096516 -0.03431 -0.085903 0.023142 -0.022107 -0.072041
544 -0.0062044 -0.027836 -0.02948 -0.042628 -0.058287 -0.002313 -0.043476 -0.084545 -0.016328 -0.060227 0.031792 -0.0014908 -0.030049
545 -0.00096313 -0.021645 -0.02637 -0.025375 -0.06261 0.0066587 -0.050444 -0.080954 -0.029056 -0.06112 0.060622 0.011006 -0.012146
546 0.014768 -0.028664 -0.03458 -0.048551 -0.041253 -0.0080597 -0.024471 -0.075063 -0.030704 -0.042434 0.046742 0.018492 -0.039393
547 0.0093995 -0.025872 -0.02475 -0.045227 -0.047476 -0.003938 -0.029419 -0.058283 -0.017682 -0.037207 0.036232 0.027809 -0.053711
548 0.0008808 -0.032601 -0.01524 -0.050684 -0.047999 -0.0028664 -0.019697 -0.057012 -0.01633 -0.049581 0.030282 0.032455 -0.045078
549 0.0036021 -0.0257 -0.03382 -0.05622 -0.060672 -0.017355 -0.039575 -0.081221 -0.014228 -0.071794 0.048011 0.020332 -0.040626
550 -0.012767 -0.036419 -0.024091 -0.058026 -0.065105 -0.0021831 -0.044913 -0.07181 -0.025256 -0.067098 0.028051 0.018298 -0.048433
551 -0.013785 -0.045658 -0.050971 -0.068673 -0.072908 0.0035685 -0.040021 -0.085809 -0.047593 -0.073701 0.017891 0.020605 -0.0595
552 -0.0081639 -0.035696 -0.032001 -0.042309 -0.052021 0.02567 -0.023559 -0.051648 -0.017271 -0.069505 0.036841 0.052392 -0.051948
553 0.0068374 -0.045915 -0.034491 -0.061145 -0.055164 -0.0074582 -0.035837 -0.069247 -0.050679 -0.075598 0.016511 0.031638 -0.048475
554 0.0045687 -0.029444 -0.030681 -0.043921 -0.039037 0.014943 -0.019675 -0.055286 -0.025447 -0.070472 0.034991 0.030365 -0.032122
555 -0.00278 -0.027163 -0.026901 -0.036978 -0.05554 -0.0045049 -0.032593 -0.082806 -0.036395 -0.060845 0.026601 0.0043211 -0.03794
556 0.033291 -0.012322 -0.010191 -0.011324 -0.041113 0.025997 0.010459 -0.044995 0.0051173 -0.065929 0.046391 0.052578 -0.011577
557 -0.041717 -0.044801 -0.029121 -0.05363 -0.076196 -0.025802 -0.036849 -0.075954 -0.024021 -0.092173 0.0158 -0.0024858 -0.064004
558 -0.022486 -0.043959 -0.043901 -0.048007 -0.066519 -0.02891 -0.056197 -0.096513 -0.033958 -0.098616 0.01795 0.010141 -0.046412
559 -0.014065 -0.039818 -0.044451 -0.057653 -0.074732 -0.038488 -0.060985 -0.10328 -0.048816 -0.09901 0.0037701 0.022287 -0.060389
560 -0.0035935 -0.033957 -0.019781 -0.041979 -0.042026 0.0032034 -0.024893 -0.069381 -0.014234 -0.078403 0.04254 0.047294 -0.047946
561 -0.0091621 -0.035966 -0.033741 -0.062196 -0.062939 -0.025825 -0.048831 -0.10318 -0.034112 -0.091187 0.02027 0.0020704 -0.051994
562 -0.026681 -0.050415 -0.045681 -0.068002 -0.091042 -0.020623 -0.052429 -0.098299 -0.05811 -0.09692 -0.0034703 0.017847 -0.070701
563 -0.0043895 -0.040184 -0.028221 -0.047318 -0.066785 0.0027083 -0.044327 -0.091699 -0.029458 -0.094764 0.02223 0.028473 -0.047088
564 -0.022238 -0.057182 -0.038701 -0.064174 -0.080428 -0.03998 -0.049305 -0.094238 -0.055406 -0.10014 0.018439 0.01432 -0.054496
565 -0.017917 -0.033921 -0.030941 -0.058381 -0.069791 -0.015258 -0.040423 -0.078717 -0.028204 -0.091881 0.037929 0.044317 -0.055043
566 -0.034416 -0.04596 -0.048231 -0.072027 -0.076354 -0.020657 -0.044601 -0.088226 -0.059361 -0.097554 0.0069292 0.0073931 -0.0618
567 -0.0015143 -0.027159 -0.029301 -0.066873 -0.047137 0.012125 -0.017419 -0.068845 -0.031189 -0.092528 0.035939 0.05619 -0.030118
568 -0.013463 -0.044938 -0.032761 -0.05739 -0.07257 -0.045143 -0.058806 -0.095034 -0.060817 -0.095601 0.026209 -0.0053938 -0.053215
569 -0.025112 -0.053857 -0.051521 -0.070686 -0.092293 -0.046092 -0.074224 -0.12108 -0.055635 -0.099655 0.0011588 -0.012237 -0.058142
570 -0.01162 -0.044355 -0.034931 -0.054572 -0.088416 -0.02391 -0.045822 -0.099332 -0.053903 -0.11926 0.012469 0.024659 -0.04441
571 -0.013869 -0.046694 -0.044691 -0.049699 -0.063029 -0.012038 -0.05298 -0.085191 -0.059951 -0.094192 0.018309 0.021586 -0.060677
572 -0.051658 -0.053493 -0.044781 -0.079915 -0.089272 -0.041077 -0.057778 -0.079311 -0.059189 -0.10845 0.0073284 0.037982 -0.051875
573 -0.020706 -0.045852 -0.043451 -0.064101 -0.075815 -0.0082052 -0.040546 -0.07943 -0.040416 -0.098199 0.030498 0.066039 -0.054692
574 -0.018805 -0.046331 -0.043501 -0.086717 -0.094608 -0.020414 -0.045774 -0.098979 -0.060764 -0.11192 0.00043819 0.037865 -0.047659
575 -0.0024538 -0.03024 -0.020041 -0.040624 -0.070801 -0.019802 -0.044862 -0.090938 -0.036812 -0.086366 0.039338 0.026942 -0.037617
576 -0.010052 -0.031228 -0.030662 -0.05413 -0.072704 -0.02368 -0.03067 -0.058597 -0.03879 -0.07432 0.029408 0.055219 -0.041734
577 -0.029111 -0.052337 -0.071462 -0.081296 -0.082067 -0.025189 -0.051108 -0.090616 -0.063958 -0.076393 0.010318 0.041125 -0.074551
578 -0.01706 -0.043716 -0.044202 -0.062463 -0.07774 -0.033917 -0.065576 -0.1061 -0.060846 -0.093287 -0.00062233 0.0082216 -0.061989
579 -0.010759 -0.034695 -0.044672 -0.070109 -0.089533 -0.043305 -0.074654 -0.11016 -0.048884 -0.0928 0.018458 0.016688 -0.073186
580 -0.023317 -0.027594 -0.047832 -0.064695 -0.097696 -0.017824 -0.054162 -0.050004 -0.048012 -0.093514 0.012327 0.042755 -0.050373
581 -0.031136 -0.041862 -0.058152 -0.088532 -0.085729 -0.020202 -0.04404 -0.079533 -0.049479 -0.081777 0.0084973 0.051981 -0.077901
582 -0.014395 -0.038771 -0.055052 -0.088588 -0.073362 -0.03322 -0.071328 -0.096262 -0.064917 -0.087381 -0.0078829 0.029528 -0.072008
583 8.6714e-05 -0.03715 -0.051532 -0.072544 -0.083745 -0.022649 -0.045006 -0.090541 -0.042425 -0.061154 0.014407 0.068824 -0.051745
584 -0.021882 -0.050399 -0.045892 -0.0852 -0.089488 -0.023917 -0.090704 -0.08552 -0.060933 -0.082838 0.017387 0.022971 -0.053033
585 -0.031221 -0.068258 -0.074312 -0.088107 -0.10183 -0.042705 -0.075182 -0.093169 -0.089371 -0.095842 -0.010003 0.039667 -0.07182
586 -0.023389 -0.057287 -0.066712 -0.093453 -0.095484 -0.064864 -0.08084 -0.094538 -0.085759 -0.084905 -0.018663 0.038394 -0.066597
587 -0.029398 -0.039435 -0.044922 -0.065449 -0.094257 -0.033462 -0.050288 -0.092997 -0.048657 -0.079309 -0.024764 0.04162 -0.087105
588 -0.052557 -0.058824 -0.070442 -0.070606 -0.1121 -0.06413 -0.10101 -0.10964 -0.069104 -0.10367 -0.014034 0.031057 -0.077952
589 -0.031585 -0.058463 -0.056472 -0.082302 -0.096614 -0.033769 -0.075614 -0.090936 -0.063962 -0.072806 -0.026224 0.010794 -0.079839
590 -0.017094 -0.039882 -0.045992 -0.086448 -0.088887 -0.022707 -0.079851 -0.12294 -0.06162 -0.092229 -0.0051339 0.02448 -0.065287
591 -0.021173 -0.056301 -0.061142 -0.086215 -0.10142 -0.045476 -0.090929 -0.10306 -0.072728 -0.079403 -0.017734 -0.0048534 -0.070284
592 -0.033551 -0.07253 -0.071562 -0.090771 -0.089203 -0.038054 -0.076597 -0.10366 -0.080506 -0.082446 -0.021084 0.027493 -0.086832
593 -0.0025302 -0.036798 -0.048852 -0.071387 -0.072776 -0.011922 -0.042945 -0.074332 -0.047424 -0.06592 -0.0078343 0.03556 -0.052569
594 -0.027959 -0.068867 -0.072042 -0.10418 -0.081839 -0.044721 -0.074163 -0.079491 -0.074092 -0.095323 -0.024934 0.038876 -0.060966
595 -0.029468 -0.058036 -0.042682 -0.07883 -0.085722 -0.038669 -0.064151 -0.09345 -0.06744 -0.084007 -0.0091945 0.046653 -0.065634
596 -0.043126 -0.060935 -0.066122 -0.070116 -0.090155 -0.023807 -0.073599 -0.07534 -0.075887 -0.10738 -0.0094847 0.033419 -0.066051
597 -0.056975 -0.063674 -0.061862 -0.099712 -0.10661 -0.037826 -0.077987 -0.093119 -0.070665 -0.098724 -0.026095 0.020666 -0.071428
598 -0.025474 -0.072663 -0.062922 -0.085379 -0.10124 -0.021534 -0.061095 -0.077598 -0.094073 -0.10746 -0.014495 0.023672 -0.082756
599 -0.030482 -0.064381 -0.060972 -0.093085 -0.10255 -0.052902 -0.090353 -0.10654 -0.070361 -0.095201 -0.012575 0.025579 -0.072353
600 -0.036561 -0.04943 -0.026822 -0.063211 -0.092367 -0.021291 -0.060211 -0.076516 -0.048119 -0.077525 -0.011575 0.042996 -0.08803
601 -0.03176 -0.062249 -0.048782 -0.10102 -0.08991 -0.048569 -0.062429 -0.092125 -0.063147 -0.088408 -0.024165 0.025942 -0.063658
602 -0.039888 -0.075938 -0.052292 -0.096244 -0.092663 -0.043377 -0.081817 -0.091314 -0.091185 -0.098412 -0.039225 0.012749 -0.079865
603 -0.074007 -0.095747 -0.079173 -0.12394 -0.12653 -0.058226 -0.11357 -0.12976 -0.098612 -0.11992 -0.056946 -0.0057749 -0.094202
604 -0.043796 -0.055666 -0.060573 -0.086947 -0.096909 -0.036534 -0.068563 -0.087393 -0.06846 -0.088189 -0.027446 0.017172 -0.06891
605 -0.033364 -0.066174 -0.059383 -0.091863 -0.10298 -0.029912 -0.080481 -0.10397 -0.082018 -0.096602 -0.027936 0.026958 -0.062737
606 -0.039513 -0.070473 -0.054403 -0.097609 -0.11104 -0.038821 -0.066589 -0.10071 -0.089096 -0.1039 -0.041656 0.030775 -0.076064
607 -0.042162 -0.062452 -0.055233 -0.095255 -0.092148 -0.019429 -0.077237 -0.09954 -0.087024 -0.10181 -0.031666 0.027901 -0.073282
608 -0.04475 -0.071261 -0.073283 -0.11009 -0.12054 -0.055148 -0.086135 -0.13468 -0.077112 -0.12247 -0.044086 0.0031878 -0.094569
609 -0.043989 -0.06527 -0.064793 -0.10578 -0.1161 -0.047536 -0.091133 -0.1252 -0.09278 -0.092596 -0.045136 0.0059944 -0.081786
610 -0.011848 -0.061439 -0.039903 -0.069694 -0.10429 -0.013194 -0.072111 -0.10355 -0.063118 -0.0787 -0.012246 0.0084809 -0.060564
611 -0.061527 -0.079087 -0.066303 -0.11171 -0.12033 -0.059783 -0.097049 -0.12717 -0.10469 -0.1042 -0.063377 -0.021803 -0.086161
612 -0.039635 -0.070386 -0.061793 -0.091227 -0.11784 -0.023521 -0.074446 -0.11389 -0.094833 -0.076327 -0.039017 0.025664 -0.066559
613 -0.018524 -0.059515 -0.039603 -0.076023 -0.086246 -0.016819 -0.082814 -0.103 -0.075991 -0.05887 -0.024297 0.028061 -0.087596
614 -0.038693 -0.068864 -0.048653 -0.08522 -0.1158 -0.035398 -0.082042 -0.10693 -0.081249 -0.080884 -0.041197 0.022237 -0.079873
615 -0.040091 -0.080843 -0.070373 -0.084736 -0.13459 -0.053196 -0.1005 -0.11724 -0.086927 -0.087418 -0.048417 -0.0092664 -0.075221
616 -0.04288 -0.067671 -0.069473 -0.086732 -0.11884 -0.032554 -0.096868 -0.10574 -0.075405 -0.085721 -0.038757 0.03055 -0.070918
617 -0.036759 -0.06862 -0.042093 -0.070688 -0.10968 -0.038903 -0.080316 -0.099041 -0.069003 -0.074545 -0.028757 0.022857 -0.074305
618 -0.021227 -0.057139 -0.051743 -0.075025 -0.10858 -0.041161 -0.079644 -0.11733 -0.067491 -0.080658 -0.026738 0.029803 -0.088273
619 -0.035156 -0.075028 -0.052703 -0.076281 -0.094805 -0.039089 -0.080902 -0.10847 -0.078068 -0.072792 -0.029418 0.04144 -0.08153
620 -0.035865 -0.069127 -0.051563 -0.089107 -0.12172 -0.027548 -0.09486 -0.12131 -0.098296 -0.065215 -0.021068 0.014586 -0.069307
621 -0.045613 -0.070916 -0.052523 -0.091024 -0.10205 -0.025466 -0.080618 -0.099818 -0.096334 -0.085499 -0.040598 0.027063 -0.061465
622 -0.037752 -0.066524 -0.052833 -0.08948 -0.092254 -0.035914 -0.070776 -0.10489 -0.083582 -0.059512 -0.032508 0.023489 -0.071002
623 -0.035061 -0.079353 -0.073893 -0.10023 -0.11197 -0.048363 -0.099044 -0.10932 -0.09694 -0.064466 -0.054858 0.012166 -0.087279
624 -0.04812 -0.068072 -0.069633 -0.094223 -0.12477 -0.053931 -0.091962 -0.11575 -0.089978 -0.075969 -0.056448 -0.0096375 -0.090417
625 -0.063768 -0.090171 -0.097233 -0.11961 -0.14566 -0.070299 -0.11754 -0.1435 -0.11077 -0.11357 -0.059998 -0.008361 -0.096574
626 -0.052797 -0.08531 -0.055083 -0.084505 -0.11875 -0.040398 -0.085578 -0.12876 -0.094283 -0.077406 -0.046409 0.025386 -0.066511
627 -0.027856 -0.078519 -0.075133 -0.079581 -0.13072 -0.046716 -0.092266 -0.1093 -0.090561 -0.07779 -0.048849 0.034242 -0.082809
628 -0.047894 -0.074827 -0.055763 -0.064058 -0.093722 -0.048135 -0.070614 -0.10402 -0.079939 -0.072134 -0.040789 0.051949 -0.072226
629 -0.054333 -0.087936 -0.061483 -0.071664 -0.1087 -0.019143 -0.093932 -0.11992 -0.095247 -0.078067 -0.039389 0.0066952 -0.077693
630 -0.050272 -0.078675 -0.069574 -0.06615 -0.12904 -0.036271 -0.08847 -0.1247 -0.091935 -0.067871 -0.042489 0.013372 -0.079801
631 -0.02765 -0.080034 -0.055564 -0.064337 -0.10077 -0.04062 -0.076268 -0.1093 -0.080003 -0.067834 -0.039449 -0.00093171 -0.072508
632 -0.054369 -0.074993 -0.067004 -0.061703 -0.10543 -0.034398 -0.089476 -0.099318 -0.086071 -0.082068 -0.047029 0.043265 -0.061776
633 -0.020088 -0.063412 -0.060424 -0.060609 -0.12311 -0.053836 -0.099674 -0.12276 -0.087949 -0.081681 -0.033089 -0.0066486 -0.047233
634 -0.042066 -0.08278 -0.080674 -0.073226 -0.13183 -0.049205 -0.088571 -0.12356 -0.096056 -0.096645 -0.04584 0.035718 -0.08805
635 -0.052735 -0.084539 -0.063144 -0.064312 -0.088963 -0.022643 -0.086399 -0.11308 -0.073004 -0.071158 -0.03784 0.028284 -0.074168
636 -0.035054 -0.078318 -0.069454 -0.068278 -0.10358 -0.045861 -0.092077 -0.12006 -0.091182 -0.072792 -0.04398 -0.003279 -0.078035
637 -0.024102 -0.066017 -0.056084 -0.061584 -0.094489 -0.01638 -0.080515 -0.080584 -0.06622 -0.042065 -0.03273 0.021838 -0.059692
638 -0.050011 -0.084516 -0.084574 -0.075041 -0.11137 -0.043478 -0.092973 -0.11528 -0.079078 -0.048259 -0.04618 0.0021141 -0.0899
639 -0.05618 -0.081565 -0.080654 -0.075047 -0.12975 -0.045716 -0.093121 -0.11713 -0.091046 -0.081742 -0.05764 0.0073306 -0.094487
640 -0.034159 -0.091693 -0.082334 -0.095583 -0.12053 -0.040705 -0.10144 -0.11164 -0.10605 -0.061856 -0.04319 0.023497 -0.10074
641 -0.043677 -0.085622 -0.078304 -0.08255 -0.10391 -0.044853 -0.091657 -0.11647 -0.076341 -0.054769 -0.050601 0.013964 -0.098812
642 -0.026076 -0.087361 -0.083154 -0.087096 -0.12765 -0.069041 -0.098675 -0.11666 -0.087449 -0.076613 -0.019191 0.01495 -0.082949
643 -0.044075 -0.0886 -0.083884 -0.096572 -0.11674 -0.04762 -0.086683 -0.11249 -0.098467 -0.097707 -0.033481 0.033007 -0.079466
644 -0.021183 -0.069289 -0.078714 -0.075109 -0.11218 -0.031148 -0.073781 -0.091737 -0.071955 -0.07057 0.0068691 0.038133 -0.074834
645 -0.024622 -0.074848 -0.081984 -0.095925 -0.089724 -0.038317 -0.095349 -0.10462 -0.098873 -0.080674 0.007119 0.01795 -0.070651
646 -0.056621 -0.093046 -0.087064 -0.11234 -0.13488 -0.062245 -0.11604 -0.13966 -0.097701 -0.071187 -0.0026212 0.0030664 -0.10571
647 -0.040609 -0.092425 -0.071144 -0.090017 -0.12069 -0.024143 -0.098505 -0.11104 -0.081849 -0.084641 0.0053587 0.033103 -0.085786
648 0.003242 -0.061944 -0.063594 -0.051074 -0.10004 -0.020092 -0.052953 -0.095794 -0.063127 -0.048334 0.024559 0.058079 -0.054723
649 -0.014017 -0.075853 -0.050874 -0.06471 -0.1225 -0.03489 -0.097521 -0.11466 -0.087864 -0.082938 -0.0040516 0.036006 -0.0889
650 -0.042335 -0.074382 -0.075294 -0.083756 -0.11961 -0.053288 -0.094429 -0.12275 -0.10752 -0.084291 -0.022412 0.011743 -0.081838
651 -0.023044 -0.06922 -0.080484 -0.072513 -0.10942 -0.031907 -0.094857 -0.10718 -0.0837 -0.084325 -0.017762 0.039199 -0.052815
652 -0.028493 -0.086409 -0.074814 -0.083369 -0.10972 -0.031705 -0.089825 -0.1162 -0.11183 -0.087208 -0.020172 0.029186 -0.075152
653 0.0067885 -0.084448 -0.081724 -0.083645 -0.11739 -0.031033 -0.099283 -0.1152 -0.095346 -0.064692 -0.040152 0.019682 -0.08365
654 -0.0081902 -0.10067 -0.089154 -0.094282 -0.13335 -0.036622 -0.11275 -0.12972 -0.090834 -0.089315 -0.052022 0.027459 -0.084977
655 -0.020609 -0.091906 -0.088184 -0.087718 -0.13053 -0.03155 -0.10321 -0.1258 -0.099162 -0.098099 -0.057212 0.019725 -0.10216
656 -0.0017675 -0.076915 -0.084064 -0.092024 -0.13059 -0.033718 -0.10884 -0.12242 -0.089829 -0.095672 -0.017382 0.028272 -0.089632
657 -0.0087962 -0.077293 -0.083375 -0.07392 -0.12523 -0.019097 -0.090484 -0.10499 -0.088677 -0.10061 -0.025073 0.034108 -0.086139
658 0.0055651 -0.069892 -0.076025 -0.073977 -0.12652 -0.017225 -0.091122 -0.13275 -0.091555 -0.11325 -0.041173 0.045385 -0.085747
659 -0.0050836 -0.083851 -0.086595 -0.074753 -0.13234 -0.011013 -0.08715 -0.11751 -0.10376 -0.096343 -0.048313 0.037841 -0.088814
660 -0.0028923 -0.07887 -0.083115 -0.075299 -0.13465 -0.029312 -0.094058 -0.13941 -0.096311 -0.10446 -0.043373 0.018298 -0.084311
661 0.005869 -0.097509 -0.089915 -0.090536 -0.12509 -0.0526 -0.10224 -0.12782 -0.10388 -0.09766 -0.063153 0.024345 -0.088099
662 0.0088803 -0.081688 -0.087665 -0.083042 -0.13444 -0.026159 -0.095484 -0.12704 -0.10469 -0.11806 -0.051393 0.050711 -0.095126
663 0.0056916 -0.089066 -0.085165 -0.094128 -0.14297 -0.020637 -0.099772 -0.12337 -0.11183 -0.099307 -0.051173 0.016258 -0.097893
664 0.017153 -0.087555 -0.090075 -0.099895 -0.10527 -0.0047752 -0.10977 -0.11774 -0.1012 -0.099001 -0.044044 0.031034 -0.094611
665 0.0064743 -0.070244 -0.076175 -0.086391 -0.11908 -0.022174 -0.086548 -0.10611 -0.09815 -0.082244 -0.048234 0.023191 -0.068038
666 0.015046 -0.074763 -0.065295 -0.090947 -0.11387 -0.0013419 -0.084926 -0.11966 -0.094738 -0.081948 -0.037604 0.031167 -0.069245
667 0.0074369 -0.097132 -0.084235 -0.099534 -0.13693 -0.02709 -0.10485 -0.128 -0.107 -0.10323 -0.072534 0.031244 -0.10488
668 -0.031822 -0.083481 -0.073135 -0.08313 -0.13377 -0.034659 -0.088232 -0.12433 -0.10735 -0.081345 -0.056234 0.04146 -0.09461
669 -0.0010505 -0.093459 -0.078265 -0.091196 -0.12432 -0.010437 -0.11419 -0.12011 -0.11222 -0.092558 -0.056214 0.032427 -0.099717
670 -0.011059 -0.095888 -0.080215 -0.086492 -0.12637 0.0087347 -0.093068 -0.12278 -0.10604 -0.079322 -0.058634 0.044493 -0.10172
671 -0.019998 -0.082577 -0.070705 -0.076969 -0.11589 0.011286 -0.081476 -0.10315 -0.10835 -0.082496 -0.041784 0.01953 -0.090942
672 0.030183 -0.079776 -0.059905 -0.062635 -0.11845 -0.033752 -0.083264 -0.11136 -0.094065 -0.089449 -0.050795 0.026216 -0.095209
673 0.016685 -0.070585 -0.073545 -0.054981 -0.089869 0.0012396 -0.083312 -0.10287 -0.10669 -0.077773 -0.050975 0.063463 -0.056917
674 0.0070661 -0.070334 -0.073615 -0.067268 -0.10672 0.0015613 -0.08626 -0.12431 -0.10122 -0.11692 -0.052165 0.03992 -0.086044
675 -0.00092261 -0.078722 -0.059155 -0.084964 -0.12263 -0.030987 -0.089138 -0.14185 -0.082569 -0.101 -0.049305 0.018976 -0.075862
676 0.0024587 -0.079381 -0.076655 -0.09239 -0.11735 -0.029745 -0.092746 -0.1325 -0.098217 -0.093803 -0.064355 0.025053 -0.075329
677 0.00082001 -0.08846 -0.073525 -0.090327 -0.12479 -0.032364 -0.089273 -0.12209 -0.11502 -0.10531 -0.062085 0.0093992 -0.092716
678 -0.0092487 -0.087369 -0.095105 -0.090843 -0.12659 -0.026072 -0.10055 -0.13384 -0.11307 -0.08689 -0.061005 0.027036 -0.094844
679 -0.014977 -0.099758 -0.095175 -0.085619 -0.13384 -0.02035 -0.093219 -0.12192 -0.10592 -0.107 -0.071885 0.0060823 -0.10786
680 -0.018086 -0.082236 -0.090275 -0.084855 -0.09534 -0.0056588 -0.096237 -0.13496 -0.094508 -0.11664 -0.061306 0.024789 -0.073618
681 -0.0065247 -0.093175 -0.093865 -0.097392 -0.10987 -0.026907 -0.097005 -0.11389 -0.092646 -0.080851 -0.072426 0.038815 -0.10769
682 0.0031266 -0.10509 -0.076185 -0.083518 -0.11674 -0.0083055 -0.078083 -0.10391 -0.11831 -0.068644 -0.048346 0.029402 -0.10143
683 -0.0078821 -0.094733 -0.080765 -0.088604 -0.11961 -0.040624 -0.11304 -0.14406 -0.12117 -0.081698 -0.076886 0.029398 -0.11539
684 0.016289 -0.077232 -0.094136 -0.085221 -0.13467 -0.043602 -0.099529 -0.10825 -0.11902 -0.083981 -0.062096 0.032545 -0.082318
685 -0.00052949 -0.098231 -0.10335 -0.10493 -0.13693 -0.038031 -0.1173 -0.14571 -0.15182 -0.10432 -0.071416 -0.0061285 -0.10393
686 0.018332 -0.083429 -0.082586 -0.093513 -0.11887 -0.0058989 -0.086685 -0.11345 -0.12525 -0.10202 -0.056616 0.039128 -0.088122
687 -0.0070269 -0.088718 -0.089186 -0.09101 -0.11631 -0.056777 -0.10494 -0.11478 -0.1161 -0.11273 -0.078206 0.020135 -0.09183
688 0.035434 -0.077207 -0.063156 -0.066096 -0.10354 -0.028426 -0.074511 -0.085449 -0.084101 -0.072016 -0.035147 0.075001 -0.070027
689 -0.047614 -0.10128 -0.094826 -0.10723 -0.12662 -0.045574 -0.1208 -0.124 -0.14734 -0.097339 -0.094257 0.030958 -0.11759
690 -0.0094829 -0.10258 -0.10248 -0.10116 -0.1176 -0.045762 -0.11621 -0.14279 -0.13136 -0.10856 -0.062217 0.0024142 -0.10856
691 0.00076838 -0.096774 -0.084076 -0.092905 -0.12659 -0.036831 -0.12262 -0.13907 -0.11242 -0.073836 -0.073197 0.038881 -0.097859
692 0.03146 -0.065902 -0.066976 -0.056511 -0.091026 0.0012509 -0.092043 -0.11136 -0.093543 -0.07554 -0.052537 0.060537 -0.090566
693 0.002231 -0.094301 -0.095306 -0.081167 -0.11078 -0.048967 -0.10943 -0.13724 -0.12536 -0.085623 -0.083387 0.034194 -0.094964
694 -0.0083277 -0.08003 -0.071606 -0.080004 -0.10279 -0.025926 -0.076229 -0.10775 -0.10659 -0.030317 -0.073617 0.0376 -0.096531
695 -0.00053638 -0.091099 -0.087956 -0.09081 -0.12428 -0.035054 -0.10515 -0.12743 -0.1082 -0.0771 -0.091598 0.017077 -0.10918
696 -0.0089251 -0.081318 -0.091776 -0.086556 -0.13438 -0.049222 -0.12114 -0.13831 -0.12599 -0.077454 -0.076788 0.032683 -0.094346
697 -0.0098738 -0.073797 -0.080136 -0.079693 -0.093421 -0.011991 -0.10657 -0.12842 -0.11206 -0.058207 -0.055068 0.00299 -0.089923
698 0.042018 -0.086075 -0.084186 -0.082049 -0.099304 -0.016959 -0.094811 -0.12073 -0.10007 -0.052741 -0.061728 0.017947 -0.087951
699 -0.0053511 -0.099194 -0.10522 -0.10579 -0.14883 -0.055268 -0.14207 -0.15949 -0.12968 -0.080475 -0.096438 0.0084731 -0.12506
700 0.0202 -0.088453 -0.083526 -0.075031 -0.1171 -0.024206 -0.1039 -0.11382 -0.11339 -0.063908 -0.071668 0.03435 -0.073615
701 0.0021815 -0.10224 -0.080636 -0.10271 -0.13213 -0.052584 -0.1275 -0.16335 -0.13186 -0.093132 -0.093178 -0.017714 -0.1118
702 0.032533 -0.084981 -0.079356 -0.086354 -0.12373 -0.045873 -0.11472 -0.13726 -0.11518 -0.040905 -0.068678 0.021643 -0.09582
703 0.0075341 -0.0918 -0.086216 -0.09218 -0.12507 -0.026981 -0.10066 -0.12995 -0.12443 -0.066099 -0.083879 0.019099 -0.10936
704 0.014575 -0.094458 -0.081356 -0.084237 -0.11067 -0.033239 -0.095568 -0.11038 -0.097227 -0.070792 -0.078299 0.031666 -0.10062
705 -0.00055326 -0.094817 -0.093506 -0.067613 -0.1165 -0.026378 -0.095426 -0.13165 -0.10171 -0.099956 -0.072169 0.020452 -0.099892
706 0.039198 -0.098156 -0.073256 -0.071999 -0.12548 -0.040296 -0.099694 -0.13353 -0.1031 -0.090119 -0.083559 0.015709 -0.11736
707 0.039209 -0.1057 -0.1051 -0.10455 -0.12068 -0.051924 -0.13039 -0.12594 -0.13298 -0.095463 -0.096139 0.033895 -0.11344
708 0.045871 -0.10213 -0.083106 -0.084912 -0.12671 -0.024163 -0.09429 -0.10631 -0.11385 -0.088656 -0.076409 0.050532 -0.094924
709 -0.00082801 -0.098073 -0.084886 -0.070578 -0.1011 -0.032141 -0.10756 -0.13134 -0.11443 -0.07909 -0.077499 0.037149 -0.093121
710 0.015723 -0.088121 -0.074506 -0.077254 -0.10237 -0.012819 -0.10097 -0.12322 -0.10762 -0.090893 -0.082199 0.025095 -0.093409
711 0.021955 -0.08915 -0.092667 -0.091391 -0.13143 -0.041888 -0.12046 -0.11989 -0.11627 -0.11032 -0.09655 0.035082 -0.10204
712 0.064126 -0.076019 -0.052887 -0.049507 -0.10687 -0.017496 -0.085392 -0.092168 -0.10402 -0.07829 -0.06695 0.42248 -0.093883
713 0.036437 -0.10851 -0.092767 -0.084163 -0.12762 -0.052494 -0.11229 -0.12837 -0.12178 -0.10259 -0.08106 0.41188 -0.10199
714 0.014389 -0.1006 -0.080577 -0.0902 -0.13454 -0.032473 -0.10027 -0.12067 -0.13688 -0.10355 -0.10721 0.38583 -0.11713
715 0.02649 -0.088235 -0.069847 -0.083256 -0.12618 -0.032311 -0.10366 -0.11923 -0.11683 -0.084511 -0.07623 0.22445 -0.10756
716 -0.0023588 -0.090044 -0.068907 -0.084252 -0.12398 -0.036789 -0.10504 -0.13081 -0.11065 -0.061035 -0.09647 0.18958 -0.10082
717 0.035542 -0.084293 -0.059707 -0.066569 -0.117 -0.022518 -0.095402 -0.11706 -0.089199 -0.057008 -0.0821 0.16513 -0.08371
718 0.021084 -0.086272 -0.074307 -0.083795 -0.11442 -0.022476 -0.09102 -0.10436 -0.10047 -0.062832 -0.072381 0.14533 -0.12033
719 0.021715 -0.086931 -0.041917 -0.076621 -0.11369 -0.018665 -0.099638 -0.11511 -0.099815 -0.048775 -0.065881 0.1594 -0.096375
720 -0.018404 -0.1145 -0.083857 -0.099467 -0.12843 -0.054413 -0.11963 -0.12934 -0.13902 -0.053109 -0.096571 0.11823 -0.11114
721 0.015878 -0.086338 -0.078787 -0.093934 -0.1199 -0.024871 -0.10689 -0.11002 -0.12396 -0.082812 -0.064131 0.14487 -0.10077
722 0.016269 -0.099667 -0.067777 -0.08129 -0.12039 -0.04525 -0.10906 -0.12395 -0.13359 -0.080986 -0.081971 0.14353 -0.093687
723 0.0085904 -0.088946 -0.061037 -0.071376 -0.09043 -0.006068 -0.090109 -0.10992 -0.10087 -0.086639 -0.061221 0.13762 -0.090074
724 -0.020118 -0.10825 -0.088647 -0.097603 -0.12721 -0.070106 -0.12447 -0.15223 -0.12977 -0.098133 -0.078681 0.087007 -0.11494
725 0.020313 -0.085044 -0.066427 -0.090349 -0.11579 -0.036345 -0.10639 -0.13652 -0.11628 -0.084666 -0.073111 0.068303 -0.10022
726 0.0033443 -0.10097 -0.071977 -0.097805 -0.095679 -0.048503 -0.12046 -0.15838 -0.12134 -0.09066 -0.093882 0.08734 -0.099116
727 0.019006 -0.077211 -0.068787 -0.076202 -0.088643 0.00052863 -0.092051 -0.1146 -0.078488 -0.078933 -0.064982 0.1155 -0.095064
728 0.024607 -0.09007 -0.066657 -0.092558 -0.079366 -0.01407 -0.092919 -0.13063 -0.10659 -0.090627 -0.078292 0.098533 -0.10521
729 -0.0058718 -0.096879 -0.083427 -0.11135 -0.1114 -0.049358 -0.12484 -0.13316 -0.13341 -0.11799 -0.081942 0.064209 -0.12107
730 -0.01425 -0.1042 -0.072307 -0.1014 -0.091612 -0.034036 -0.10477 -0.14571 -0.10549 -0.088724 -0.081312 0.099636 -0.11411
731 0.039741 -0.070427 -0.056547 -0.085567 -0.087755 -0.014915 -0.094683 -0.11592 -0.10129 -0.088788 -0.050692 0.091252 -0.076703
732 -0.012478 -0.11635 -0.094997 -0.11338 -0.13441 -0.042083 -0.13273 -0.16225 -0.1308 -0.12684 -0.090052 0.046339 -0.10478
733 -0.0062465 -0.11823 -0.086467 -0.12634 -0.11904 -0.041541 -0.13111 -0.16524 -0.12177 -0.10708 -0.090172 0.042346 -0.12234
734 -0.018385 -0.118 -0.10233 -0.10924 -0.13316 -0.04731 -0.13348 -0.15245 -0.13148 -0.099548 -0.090713 0.041332 -0.12357
735 0.0096861 -0.096042 -0.090507 -0.092592 -0.11955 -0.041428 -0.136 -0.14975 -0.12266 -0.11079 -0.084253 0.030479 -0.11857
736 -0.0074026 -0.11017 -0.092097 -0.095758 -0.13129 -0.056157 -0.1059 -0.11573 -0.12839 -0.10192 -0.094343 0.036845 -0.09898
737 -0.032681 -0.1151 -0.089117 -0.086745 -0.11164 -0.046745 -0.11528 -0.0046058 -0.11983 -0.10115 -0.088263 0.069602 -0.11656
738 0.01686 -0.083699 -0.083868 -0.083391 -0.097806 -0.023553 -0.098329 0.005415 -0.11917 -0.067682 -0.068103 0.066568 -0.087815
739 -0.012859 -0.11943 -0.11122 -0.099887 -0.11221 -0.036192 -0.10004 0.024996 -0.12981 -0.099866 -0.078873 0.044135 -0.1112
740 -0.0058473 -0.10621 -0.096028 -0.085574 -0.1137 -0.04944 -0.12613 -0.053113 -0.1085 -0.12448 -0.080223 0.042861 -0.10043
741 0.007884 -0.1104 -0.088518 -0.08367 -0.12547 -0.025648 -0.11307 -0.073992 -0.10985 -0.094463 -0.080184 0.064338 -0.095087
742 -0.014865 -0.1118 -0.097138 -0.092556 -0.1294 0.00020336 -0.11239 -0.10373 -0.11896 -0.11278 -0.054824 0.034524 -0.10186
743 0.0077866 -0.094663 -0.075358 -0.072742 -0.11495 -0.022965 -0.11048 -0.099241 -0.12236 -0.10543 -0.075174 0.035971 -0.091951
744 -0.0054821 -0.12709 -0.10045 -0.10013 -0.13809 -0.032763 -0.10839 -0.11737 -0.107 -0.11825 -0.073324 0.047447 -0.11807
745 -0.028071 -0.1037 -0.10411 -0.098885 -0.12618 -0.056772 -0.12413 -0.12537 -0.10805 -0.11333 -0.074304 0.022564 -0.10301
746 -0.015819 -0.10002 -0.089968 -0.092721 -0.1184 -0.01267 -0.10303 -0.11334 -0.13674 -0.10563 -0.074514 0.018391 -0.1062
747 -0.0097782 -0.10914 -0.086438 -0.11529 -0.11385 -0.045838 -0.09336 -0.097837 -0.12998 -0.10537 -0.094234 0.014877 -0.10755
748 -0.026527 -0.11857 -0.10273 -0.10866 -0.1395 -0.041307 -0.12659 -0.12817 -0.13013 -0.11752 -0.081184 -0.0087264 -0.10757
749 -0.028436 -0.10448 -0.094378 -0.10663 -0.11461 -0.045535 -0.11141 -0.1074 -0.11858 -0.10524 -0.066425 0.02758 -0.097115
750 -0.022454 -0.11239 -0.093458 -0.10181 -0.12237 -0.019523 -0.11327 -0.11096 -0.11622 -0.10587 -0.090415 0.016377 -0.11406
751 -0.018413 -0.10116 -0.082078 -0.092103 -0.11544 -0.022502 -0.085952 -0.096264 -0.11479 -0.10754 -0.069685 0.033643 -0.10634
752 -0.027322 -0.10427 -0.094508 -0.10934 -0.13578 -0.04742 -0.11481 -0.10826 -0.13159 -0.095542 -0.077595 0.02853 -0.11326
753 -0.02302 -0.1088 -0.099208 -0.11314 -0.11766 -0.030719 -0.11119 -0.10929 -0.1134 -0.093885 -0.089585 0.0075963 -0.10923
754 -0.026629 -0.10938 -0.10754 -0.11041 -0.11657 -0.029097 -0.11577 -0.1129 -0.12735 -0.10012 -0.094595 0.019333 -0.11569
755 -0.013808 -0.091569 -0.096088 -0.090098 -0.11749 -0.018335 -0.096014 -0.11921 -0.10637 -0.11456 -0.078565 0.026719 -0.092719
756 0.00068364 -0.097597 -0.097508 -0.096784 -0.11873 -0.025824 -0.10337 -0.11988 -0.12288 -0.090646 -0.077155 0.039846 -0.096417
757 -0.022485 -0.10851 -0.096148 -0.10359 -0.12498 -0.033432 -0.11304 -0.12027 -0.14348 -0.09897 -0.091116 -0.012267 -0.10314
758 -0.011954 -0.098195 -0.096718 -0.10293 -0.11695 -0.0123 -0.10289 -0.1064 -0.10111 -0.092453 -0.073486 0.030169 -0.1042
759 -0.031512 -0.11361 -0.10433 -0.10453 -0.13377 -0.041429 -0.11405 -0.10111 -0.10805 -0.11512 -0.092226 -0.0047044 -0.11596
760 0.0038289 -0.092053 -0.075138 -0.08431 -0.094743 -0.008037 -0.11858 -0.11686 -0.11375 -0.0741 -0.079236 -0.0013979 -0.080516
761 -0.02551 -0.098572 -0.10017 -0.098376 -0.11578 -0.037975 -0.11576 -0.12382 -0.12197 -0.10163 -0.10396 0.0069587 -0.10315
762 -0.021658 -0.12005 -0.095568 -0.099222 -0.10539 -0.028704 -0.11673 -0.10524 -0.11924 -0.081597 -0.10383 0.0032052 -0.10352
763 -0.010717 -0.10831 -0.098168 -0.095578 -0.089732 -0.016212 -0.095848 -0.025113 -0.089901 -0.077331 -0.10163 0.026672 -0.11508
764 0.011864 -0.098428 -0.093339 -0.087745 -0.10138 -0.02326 -0.093806 0.010478 -0.095689 -0.096264 -0.089266 -0.011392 -0.10605
765 -0.026265 -0.11665 -0.088959 -0.096291 -0.11579 -0.057119 -0.11763 -0.019811 -0.10774 -0.12979 -0.10316 0.011265 -0.11134
766 -0.011493 -0.10552 -0.086729 -0.089877 -0.10071 -0.028677 -0.11052 -0.05218 -0.11005 -0.081691 -0.094737 0.0012114 -0.09312
767 -0.010782 -0.090145 -0.089169 -0.089574 -0.10225 -0.028945 -0.11824 -0.08153 -0.10136 -0.073275 -0.093327 -0.011922 -0.10078
768 -0.0030206 -0.095313 -0.077329 -0.08669 -0.095167 -0.019394 -0.077087 -0.056769 -0.12131 -0.063368 -0.086147 0.014134 -0.090775
769 -0.022539 -0.10278 -0.10044 -0.097996 -0.1173 -0.033562 -0.10169 -0.082168 -0.12912 -0.10127 -0.092317 0.001921 -0.11209
770 -0.012918 -0.091151 -0.088949 -0.098173 -0.10635 -0.0314 -0.1138 -0.097427 -0.10303 -0.074655 -0.065737 -0.019012 -0.07994
771 -0.0076567 -0.11252 -0.097819 -0.1015 -0.11867 -0.030629 -0.10973 -0.10591 -0.12106 -0.071739 -0.083987 -0.0088959 -0.098797
772 -0.018725 -0.1114 -0.084549 -0.11149 -0.12167 -0.036797 -0.12085 -0.12355 -0.11684 -0.056423 -0.097458 0.0019706 -0.11124
773 -0.023344 -0.092208 -0.083169 -0.086961 -0.10416 -0.020016 -0.079377 -0.080124 -0.11429 -0.047446 -0.077608 0.014037 -0.087402
774 -0.014573 -0.10144 -0.084999 -0.095188 -0.12454 -0.033394 -0.11359 -0.11134 -0.10294 -0.05214 -0.083008 -0.0041763 -0.093599
775 -0.032061 -0.098885 -0.092469 -0.1014 -0.10818 -0.041072 -0.10114 -0.10155 -0.10629 -0.029953 -0.069688 0.01048 -0.088986
776 -0.03928 -0.10904 -0.097969 -0.11256 -0.12069 -0.050891 -0.095181 -0.099762 -0.11895 -0.050887 -0.095918 0.015497 -0.11192
777 -0.042989 -0.098533 -0.079509 -0.084107 -0.11692 -0.031359 -0.091499 -0.096221 -0.11384 -0.03265 -0.071628 0.017423 -0.077501
778 -0.015388 -0.10432 -0.10379 -0.10977 -0.12115 -0.037507 -0.088117 -0.10853 -0.11158 -0.049264 -0.072118 -0.01195 -0.10703
779 -0.029606 -0.11213 -0.10384 -0.10647 -0.11001 -0.037466 -0.10949 -0.078599 -0.11118 -0.050697 -0.090458 0.0064864 -0.094016
780 -0.045235 -0.10221 -0.094639 -0.11215 -0.1218 -0.031204 -0.090373 0.0080319 -0.12156 -0.053191 -0.087589 -0.006067 -0.10219
781 -0.043044 -0.10812 -0.091859 -0.095642 -0.1162 -0.035092 -0.094001 0.0018928 -0.11582 -0.054104 -0.092709 0.02811 -0.11526
782 -0.029992 -0.092387 -0.096609 -0.077808 -0.11485 -0.024021 -0.11365 -0.0058564 -0.10272 -0.010878 -0.083429 -0.0061639 -0.096068
783 -0.014671 -0.10568 -0.088319 -0.093764 -0.10569 -0.043709 -0.11381 -0.039925 -0.1064 -0.058061 -0.090429 -0.0053674 -0.1019
784 -0.03548 -0.10748 -0.10126 -0.093411 -0.13115 -0.049637 -0.12044 -0.084185 -0.10922 -0.058435 -0.095749 -0.0074309 -0.095733
785 -0.040198 -0.1176 -0.10578 -0.10893 -0.11734 -0.037586 -0.1148 -0.084174 -0.12134 -0.077549 -0.098119 -0.013914 -0.10837
786 -0.034167 -0.10925 -0.099299 -0.094743 -0.12151 -0.046114 -0.10408 -0.10291 -0.12009 -0.067692 -0.086399 -0.028398 -0.10522
787 -0.012456 -0.10804 -0.10008 -0.08796 -0.12292 -0.054832 -0.11382 -0.098872 -0.10201 -0.078156 -0.095189 -0.0072612 -0.10018
788 -0.020314 -0.09455 -0.10335 -0.10067 -0.13575 -0.052461 -0.096686 -0.10202 -0.11649 -0.079119 -0.084 -0.0003747 -0.097242
789 -0.0063731 -0.10682 -0.097739 -0.093502 -0.12057 -0.026939 -0.094284 -0.06451 -0.093906 -0.081523 -0.07949 0.018412 -0.084609
790 -0.012202 -0.095408 -0.085279 -0.069999 -0.10474 -0.027348 -0.084552 -0.052519 -0.10758 -0.037976 -0.08018 0.028118 -0.084927
791 -0.04203 -0.10597 -0.09152 -0.074035 -0.13286 -0.050156 -0.10643 -0.090088 -0.10629 -0.09688 -0.08138 0.0019049 -0.10846
792 -0.040269 -0.12101 -0.11858 -0.11075 -0.13341 -0.053204 -0.10683 -0.1007 -0.11524 -0.086143 -0.09802 -0.017429 -0.12471
793 -0.032248 -0.11444 -0.11009 -0.10526 -0.12526 -0.057813 -0.11882 -0.10431 -0.11147 -0.093577 -0.10773 -0.012532 -0.12658
794 -0.030187 -0.10597 -0.09292 -0.085974 -0.1153 -0.047711 -0.10989 -0.099036 -0.10468 -0.08626 -0.08666 -0.0051955 -0.1016
795 -0.032285 -0.095032 -0.09769 -0.09568 -0.10866 -0.037259 -0.093692 -0.090405 -0.12201 -0.089684 -0.083841 -0.011459 -0.097273
796 -0.029654 -0.099001 -0.0987 -0.077706 -0.095852 -0.039378 -0.09324 -0.071004 -0.092881 -0.066767 -0.060911 0.021518 -0.079351
797 -0.0082426 -0.10134 -0.08141 -0.074593 -0.11098 -0.047366 -0.098888 -0.095093 -0.086779 -0.070611 -0.056201 -0.014026 -0.099248
798 -0.018991 -0.10382 -0.10349 -0.081099 -0.1111 -0.036194 -0.090416 -0.090762 -0.080867 -0.093324 -0.047781 0.0058307 -0.098815
799 -0.00267 -0.1084 -0.09179 -0.067555 -0.10678 -0.028213 -0.081874 -0.068601 -0.084814 -0.082708 -0.020511 0.018747 -0.090233
800 -0.025189 -0.10725 -0.09203 -0.053472 -0.11481 -0.049001 -0.088962 0.025989 -0.081502 -0.079822 -0.022191 -0.0050762 -0.09915
801 -0.026887 -0.10875 -0.10919 -0.050958 -0.11919 -0.030239 -0.10681 0.0737 -0.10463 -0.081505 0.0006787 -0.0013597 -0.1031
802 -0.003716 -0.11169 -0.09025 -0.041314 -0.09679 -0.049488 -0.099258 0.057771 -0.095758 -0.075609 -0.017991 -0.0083331 -0.10865
803 -0.018755 -0.1055 -0.08881 -0.03321 -0.089723 -0.056016 -0.10254 -0.0075779 -0.1235 -0.069222 -0.051342 -0.041107 -0.10489
804 -0.051263 -0.10382 -0.08619 -0.024587 -0.11273 -0.050884 -0.11661 -0.043197 -0.11846 -0.074666 -0.050312 -0.01193 -0.09474
805 -0.035502 -0.12133 -0.10148 -0.018343 -0.088229 -0.032473 -0.097062 -0.043216 -0.10679 -0.063759 -0.063992 -0.0060735 -0.097447
806 -0.052041 -0.10388 -0.08775 -0.023369 -0.081162 -0.044281 -0.08326 -0.054885 -0.08964 -0.072943 -0.048312 -0.013067 -0.091394
807 -0.037269 -0.1219 -0.11637 -0.040426 -0.051075 -0.04886 -0.11128 -0.076864 -0.12164 -0.070856 -0.057462 -0.03712 -0.096552
808 -0.013048 -0.1025 -0.08514 -0.030752 0.13932 -0.043938 -0.10629 -0.065414 -0.097985 -0.05932 -0.077442 -0.017834 -0.10543
809 -0.026237 -0.097725 -0.09986 -0.025578 0.16158 -0.028816 -0.079943 -0.050883 -0.096493 -0.065523 -0.066242 -0.029707 -0.092726
810 -0.036846 -0.10665 -0.11719 -0.036015 0.00046547 -0.039405 -0.10535 -0.064362 -0.11059 -0.075737 -0.066152 0.0011992 -0.093954
811 -0.028354 -0.10413 -0.08787 -0.029181 -0.045848 -0.025573 -0.080109 -0.050051 -0.098459 -0.05745 -0.076313 -0.012814 -0.10079
812 -0.041103 -0.10427 -0.10163 -0.046077 -0.052131 -0.025461 -0.1041 -0.07366 -0.094957 -0.062444 -0.081103 -0.018228 -0.1095
813 -0.0092316 -0.10191 -0.08398 -0.027844 -0.053934 -0.02703 -0.068195 -0.056289 -0.086965 -0.061877 -0.046733 0.083029 -0.087006
814 -0.0332 -0.095969 -0.09135 -0.03939 -0.056677 -0.024888 -0.072623 -0.051678 -0.1134 -0.071381 -0.065613 0.39163 -0.10899
815 -0.028359 -0.1012 -0.10343 -0.053676 -0.06524 -0.037656 -0.082521 -0.065537 -0.08888 -0.053635 -0.078783 0.37112 -0.10479
816 -0.010808 -0.10564 -0.10249 -0.027762 -0.060853 -0.028785 -0.085649 -0.050157 -0.089208 -0.057118 -0.070923 0.16647 -0.076208
817 -0.049526 -0.10917 -0.09879 -0.036889 -0.074766 -0.036473 -0.076737 0.097964 -0.10272 -0.065162 -0.067433 0.12931 -0.10704
818 -0.030645 -0.10648 -0.077171 -0.043535 -0.056739 -0.039171 -0.087795 0.1274 -0.11746 -0.085705 -0.068214 0.088712 -0.085122
819 -0.054224 -0.094954 -0.084501 -0.022141 -0.068502 -0.0355 -0.097213 0.088946 -0.095452 -0.061639 -0.077384 0.095428 -0.09537
820 -0.030352 -0.095842 -0.093331 -0.019838 -0.058535 -0.030438 -0.068541 0.047087 -0.10707 -0.053912 -0.083054 0.10034 -0.095027
821 -0.051861 -0.10474 -0.082811 -0.039994 -0.057088 -0.025316 -0.095619 -0.017772 -0.097998 -0.042926 -0.076664 0.074841 -0.084115
822 -0.04867 -0.09671 -0.095921 -0.0384 -0.060991 -0.011245 -0.075777 0.0073887 -0.10344 -0.073279 -0.089074 0.085098 -0.084282
823 -0.039848 -0.088099 -0.083281 -0.031037 -0.058584 -0.021883 -0.064195 0.0031296 -0.061433 -0.054963 -0.066934 0.078064 -0.086909
824 -0.030407 -0.083758 -0.086191 -0.059963 -0.064017 -0.019391 -0.087603 -0.03168 -0.11118 -0.038706 -0.080594 0.071231 -0.098757
825 -0.042046 -0.10443 -0.10019 -0.061649 -0.08529 -0.05869 -0.10247 -0.054019 -0.13061 -0.07307 -0.098764 0.020567 -0.10389
826 -0.052575 -0.097885 -0.098731 -0.046435 -0.089083 -0.043738 -0.095239 -0.044148 -0.085707 -0.047313 -0.078725 0.051084 -0.092521
827 -0.054853 -0.099224 -0.091701 -0.046172 -0.074886 -0.021127 -0.093227 -0.053457 -0.073775 -0.029577 -0.073675 0.07041 -0.10347
828 -0.020322 -0.093503 -0.097861 -0.050088 -0.072319 -0.020405 -0.095165 -0.019146 -0.1034 -0.052281 -0.077915 0.046717 -0.071796
829 -0.057591 -0.081312 -0.085291 -0.054924 -0.073542 -0.038443 -0.1065 0.1107 -0.0841 0.026666 -0.089495 0.045523 -0.086963
830 -0.033269 -0.083911 -0.089701 -0.043701 -0.065125 -0.026242 -0.081821 0.19286 -0.081738 0.15648 -0.079305 0.07949 -0.076961
831 -0.033438 -0.08826 -0.094081 -0.051067 -0.064848 -0.03368 -0.073238 0.15029 -0.086586 0.14044 -0.10227 0.068367 -0.088738
832 -0.041397 -0.090558 -0.091561 -0.049743 -0.056431 -0.028728 -0.078536 0.1032 -0.080564 0.087115 -0.072745 0.075743 -0.073385
833 -0.011165 -0.077507 -0.10621 -0.04315 -0.079054 -0.029067 -0.091614 0.066168 -0.089842 0.033532 -0.077305 0.05711 -0.081363
834 -0.039164 -0.093636 -0.10455 -0.053996 -0.058457 -0.018725 -0.089222 0.015889 -0.08493 -0.0031217 -0.087876 0.050446 -0.1039
835 -0.063933 -0.094805 -0.10257 -0.040442 -0.07121 -0.029763 -0.09805 0.00040013 -0.11869 -0.040145 -0.084606 0.053883 -0.10523
836 -0.048741 -0.080814 -0.10362 -0.049078 -0.070693 -0.0095317 -0.086948 0.004621 -0.094846 -0.028059 -0.10446 0.025709 -0.091055
837 -0.02748 -0.10303 -0.10215 -0.050715 -0.070327 -0.02391 -0.10567 -0.011728 -0.10138 -0.038542 -0.094556 0.028076 -0.083392
838 -0.073119 -0.092981 -0.10531 -0.076651 -0.09256 -0.046778 -0.11969 -0.0096572 -0.12596 -0.064686 -0.10073 0.0036324 -0.12834
839 -0.035647 -0.09595 -0.10594 -0.048517 -0.040943 -0.019097 -0.094652 0.012364 -0.088899 -0.019399 -0.10082 0.023009 -0.079557
840 -0.019686 -0.082309 -0.069541 -0.012154 0.2013 0.0035549 -0.04582 0.1014 -0.061967 -0.013953 -0.070736 0.048075 -0.082234
841 -0.042135 -0.088808 -0.11473 -0.05176 0.18883 -0.034313 -0.10781 0.182 -0.10645 -0.036426 -0.10281 0.014862 -0.072472
842 -0.024384 -0.081337 -0.099711 -0.034916 0.10366 -0.010842 -0.069416 0.23898 -0.099633 -0.02276 -0.075187 0.035989 -0.081759
843 -0.068112 -0.10091 -0.10078 -0.041213 0.0053853 -0.05151 -0.083714 0.13528 -0.085091 -0.031944 -0.10926 0.019025 -0.10679
844 -0.058981 -0.10078 -0.12011 -0.066139 -0.017718 -0.041559 -0.092102 0.065108 -0.071188 -0.041367 -0.11274 -0.0014084 -0.10089
845 -0.02863 -0.078163 -0.086492 -0.031045 -0.0079808 -0.011817 -0.07232 0.057069 -0.025926 -0.044441 -0.064407 0.0051282 -0.077021
846 -0.045948 -0.086792 -0.095612 -0.050951 -0.030134 -0.0077752 -0.076008 0.02695 -0.062834 -0.044464 -0.093837 0.014535 -0.060708
847 -0.030687 -0.096811 -0.10148 -0.048038 -0.031157 -0.039064 -0.10443 0.025911 -0.087042 -0.064328 -0.10268 -0.0063688 -0.083406
848 -0.055486 -0.07078 -0.083202 -0.033774 -0.0394 -0.023962 -0.088424 0.036432 -0.07943 -0.029621 -0.086897 0.0060378 -0.084513
849 -0.059614 -0.095828 -0.088332 -0.03925 -0.039063 -0.03072 -0.084462 0.012962 -0.10025 -0.039465 -0.082668 -0.032186 -0.09678
850 -0.052073 -0.083217 -0.082962 -0.030127 -0.034786 0.0010414 -0.06795 0.17304 -0.070196 -0.025768 -0.095588 0.027141 -0.079388
851 -0.064732 -0.10104 -0.10078 -0.032803 -0.022379 -0.017877 -0.099658 0.2305 -0.10165 -0.050212 -0.090718 -0.012513 -0.10872
852 -0.03222 -0.076585 -0.095932 -0.033699 -0.021392 0.012425 -0.071886 0.22671 -0.076131 -0.017285 -0.083578 0.035344 -0.076512
853 -0.050219 -0.095564 -0.089522 -0.051456 -0.048585 -0.032944 -0.090163 0.15946 -0.089249 -0.087659 -0.096468 -0.0071195 -0.09331
854 -0.053368 -0.078753 -0.097962 -0.033752 -0.017678 -0.014672 -0.064591 0.11766 -0.080247 -0.056872 -0.089988 -0.010283 -0.089377
855 -0.046597 -0.085631 -0.080222 -0.019818 -0.029391 -0.01384 -0.073399 0.060118 -0.085055 -0.036046 -0.10621 -0.012506 -0.077894
856 -0.018805 -0.08021 -0.093572 0.0036255 -0.031364 -0.023859 -0.061907 0.065629 -0.070183 -0.052049 -0.094228 0.01076 -0.095392
857 -0.052754 -0.065539 -0.089122 0.019289 -0.042867 -0.031397 -0.072395 0.035719 -0.083681 -0.072543 -0.083699 -0.029413 -0.090049
858 -0.062353 -0.084048 -0.10009 0.11334 -0.04832 -0.038385 -0.076793 0.01758 -0.088059 -0.054557 -0.10041 -0.053117 -0.093016
859 -0.051741 -0.075087 -0.096632 0.17612 -0.051773 -0.010584 -0.038761 0.024671 -0.089256 -0.06232 -0.082179 -0.03901 -0.084474
860 -0.03418 -0.075316 -0.10067 0.20841 -0.054016 -0.026872 -0.025439 0.026332 -0.086724 -0.059704 -0.098259 -0.020424 -0.090651
861 -0.044549 -0.062074 -0.091542 0.21281 -0.021909 -0.0066605 0.045573 0.11567 -0.079692 -0.046857 -0.076769 -0.0022372 -0.086988
862 -0.055447 -0.073513 -0.10768 0.18052 -0.052442 -0.025049 0.099515 0.23161 -0.10908 -0.067091 -0.090699 -0.0054806 -0.085446
863 -0.057736 -0.070042 -0.098682 0.12286 -0.037525 -0.042257 0.071417 0.21668 -0.10226 -0.066834 -0.088309 -0.049534 -0.090033
864 -0.039555 -0.073201 -0.11613 0.095715 0.16338 -0.059636 -0.002691 0.22857 -0.10499 -0.051028 -0.091039 -0.018138 -0.095281
865 -0.067793 -0.06334 -0.10116 0.078519 0.11688 -0.047814 -0.023069 0.13321 -0.078514 -0.075271 -0.10424 -0.006861 -0.090588
866 -0.036652 -0.069319 -0.098222 0.063693 0.085195 -0.031532 -0.029217 0.11147 -0.078562 -0.044695 -0.08755 -0.019654 -0.096905
867 -0.082091 -0.077827 -0.11299 0.00016622 0.034002 -0.043331 -0.053195 0.064028 -0.085139 -0.058578 -0.09771 -0.022148 -0.096503
868 -0.026689 -0.076716 -0.085212 0.02709 0.0040094 -0.035519 -0.049393 0.060849 -0.074037 -0.054562 -0.08533 -0.030781 -0.07839
869 -0.043778 -0.095265 -0.10071 0.031624 -0.0011137 -0.022467 -0.034881 0.08328 -0.083145 -0.042805 -0.07125 0.028245 -0.096347
870 -0.058307 -0.10092 -0.085412 0.0056273 -0.0043467 -0.016266 -0.056149 0.051971 -0.095923 -0.061769 -0.10665 -0.019128 -0.10276
871 -0.052436 -0.10447 -0.094722 -0.008929 -0.01657 -0.055794 -0.041067 0.032492 -0.10927 -0.057713 -0.07957 -0.017962 -0.096482
872 -0.032354 -0.076392 -0.084683 0.020185 -0.0098228 -0.014922 -0.025905 0.16347 -0.075639 -0.041886 -0.070981 0.012605 -0.062819
873 -0.063193 -0.09132 -0.083893 -0.0012516 -0.035976 -0.035021 -0.021373 0.22773 -0.081337 -0.0408 -0.095181 -0.011069 -0.077747
874 -0.023512 -0.078849 -0.086613 0.017982 -0.0091488 -0.027969 -0.0063905 0.28362 -0.084325 -0.061983 -0.079241 -0.017862 -0.077614
875 -0.03614 -0.10146 -0.096713 -0.017434 -0.0062419 -0.0092874 0.016772 0.21414 -0.081782 -0.040687 -0.099371 -0.0081356 -0.070401
876 -0.020549 -0.075667 -0.083233 0.01346 -0.0084749 -0.035456 0.023234 0.16351 -0.08544 -0.04581 -0.064481 0.0055809 0.048681
877 -0.030108 -0.093516 -0.099163 -0.024627 -0.015098 -0.015464 -0.0057344 0.091777 -0.097368 -0.037754 -0.097531 -0.0048025 0.049564
878 -0.0056563 -0.075215 -0.10069 -0.00012309 -0.006581 -0.027992 -0.0071123 0.090098 -0.089456 -0.039037 -0.067091 -0.017046 0.011987
879 -0.034855 -0.082323 -0.095743 -0.0050094 0.003166 -0.033391 -0.01252 0.068979 -0.053594 -0.038031 -0.083771 -0.022889 -0.050051
880 -0.032984 -0.089192 -0.097353 -0.0092557 -0.023087 -0.020409 -0.014918 0.06314 -0.097092 -0.052754 -0.092102 -0.026603 -0.046728
881 -0.051952 -0.10706 -0.11845 -0.051402 -0.0455 -0.037778 0.019674 0.04964 -0.01913 -0.026038 -0.097792 -0.051306 -0.063515
882 -0.037021 -0.10141 -0.091633 -0.010248 -0.020403 -0.018226 0.096976 0.10529 0.081343 0.22464 -0.081322 -0.02186 -0.053723
883 -0.04456 -0.089019 -0.095813 -0.024095 -0.025676 -0.042574 0.14462 0.074432 0.089845 0.1841 -0.094022 -0.025923 -0.06101
884 -0.032658 -0.092677 -0.090463 -0.015401 -0.015679 0.0023274 0.1653 0.15199 0.037747 0.11585 -0.088292 -0.012947 -0.068888
885 -0.020267 -0.087246 -0.090963 -0.022587 -0.037612 -0.0060509 0.085742 0.25708 0.004479 0.055678 -0.068882 -0.02734 -0.036695
886 -0.022016 -0.092255 -0.088173 -0.025384 -0.025275 -0.035999 0.042194 0.26703 -0.019609 0.039914 -0.080082 -0.024804 -0.042782
887 -0.010945 -0.083694 -0.076823 -0.0182 -0.018478 -0.0029276 0.041546 0.226 -0.029657 0.0099809 -0.069402 -0.011117 -0.05039
888 -0.0083032 -0.085503 -0.10036 -0.029106 -0.021681 -0.009016 0.031548 0.12377 -0.034325 0.017597 -0.092603 -0.038901 -0.054947
889 -0.013902 -0.10986 -0.10909 -0.035502 -0.036324 -0.011814 0.02665 0.080898 -0.050113 -0.022346 -0.098733 -0.048494 -0.076414
890 -0.0077806 -0.07393 -0.096233 0.0037813 0.087963 0.0031973 0.062012 0.093398 -0.04344 -0.01275 -0.073703 -0.035407 -0.036052
891 -0.015639 -0.10021 -0.10356 -0.012245 0.21193 3.8944e-05 0.064704 0.073409 -0.059078 -0.028533 -0.076903 -0.029291 -0.076669
892 -0.058078 -0.089928 -0.10535 -0.030171 0.26601 -0.0089494 0.10966 0.05322 -0.039456 -0.044257 -0.10427 -0.055144 -0.067556
893 0.00086334 -0.068007 -0.071903 -0.0029776 0.11099 0.014472 0.18806 0.091771 -0.010764 -0.02565 -0.057313 0.014952 -0.036064
894 -0.026585 -0.10152 -0.10458 -0.035774 0.02112 -0.0077461 0.17066 0.066842 -0.037232 -0.037404 -0.068523 -0.018981 -0.076301
895 -0.041454 -0.094145 -0.10331 -0.03503 0.0011574 0.010296 0.16247 0.083533 -0.03943 -0.032737 -0.096464 -0.025875 -0.073398
896 -0.029003 -0.097023 -0.102 -0.038017 -0.00051563 -0.0035028 0.098245 0.072264 -0.058528 -0.056651 -0.092574 -0.033778 -0.074886
897 -0.045761 -0.085092 -0.097173 -0.025283 0.0076213 0.0053088 0.045287 0.047665 -0.067815 -0.0088344 -0.084934 -0.042162 -0.063703
898 -0.03022 -0.078201 -0.081833 0.018051 -0.0009017 -0.0092895 0.057219 0.067315 -0.031293 -0.002798 -0.072994 0.0012549 -0.04133
899 -0.042649 -0.07553 -0.088354 0.15088 0.015135 -0.028418 0.057031 0.091336 -0.048461 -0.015342 -0.074314 -0.0099486 -0.075888
900 -0.016407 -0.025059 -0.099584 0.17479 0.0044322 -0.0038462 0.051613 0.12286 -0.070879 -0.018015 -0.047084 0.0039579 -0.056925
901 -0.019506 -0.012028 -0.11299 0.20722 -0.010301 -0.018905 0.061775 0.10242 -0.070527 -0.036259 -0.095734 -0.059156 -0.077342
902 -0.0066049 0.028964 -0.095164 0.23777 -0.0083338 -0.016433 0.10258 0.17263 -0.051215 -0.020172 -0.082854 -0.040339 -0.06615
903 -0.0077335 0.049665 -0.083734 0.24523 0.022403 0.018119 0.16903 0.31114 -0.0061927 -0.018366 -0.058305 -0.016082 -0.031037
904 -0.024142 -0.031194 -0.084894 0.23311 -0.0092799 0.0036904 0.22534 0.29583 -0.040451 -0.033749 -0.085975 -0.0099759 -0.056585
905 -0.035021 -0.053593 -0.097404 0.1471 -0.019353 -0.032338 0.20218 0.1818 -0.055828 -0.026513 -0.089915 -0.021639 -0.073422
906 -0.01337 -0.059572 -0.089024 0.17854 -0.004706 0.025204 0.22308 0.12727 -0.020806 -0.036776 -0.063555 -0.024903 -0.066099
907 -0.017958 -0.063701 -0.10566 0.11651 -0.017149 -0.016355 0.14247 0.093403 -0.045904 -0.02484 -0.074785 -0.033506 -0.067347
908 -0.014807 -0.051469 -0.085934 0.14009 -0.00071206 0.010817 0.10745 0.093714 0.004898 0.085457 -0.077855 -0.03202 -0.050674
909 -0.038886 -0.062018 -0.11511 0.15138 -0.0012451 0.0020586 0.082021 0.065285 -0.01142 0.12738 -0.086605 -0.039853 -0.058061
910 -0.045284 -0.074807 -0.10474 0.15286 -0.033398 -0.05695 0.047973 0.025806 -0.015858 0.12573 -0.099105 -0.067937 -0.076879
911 -0.008823 -0.061486 -0.075814 0.23284 -0.0066312 -0.019458 0.079125 0.078417 0.015334 0.061626 -0.075626 -0.0037601 -0.062576
912 -0.029222 -0.048525 -0.10572 0.25341 -0.0067042 -0.012276 0.10161 0.080178 0.0033865 0.0092625 -0.094396 -0.0053636 -0.055423
913 -0.02904 -0.065753 -0.099044 0.2773 -0.00077724 -0.036965 0.11699 0.056839 -0.024571 -0.006491 -0.097746 -0.035077 -0.056841
914 -0.052669 -0.061202 -0.099574 0.25857 0.14415 -0.018613 0.12332 0.067659 -0.061639 -0.013145 -0.092026 -0.0055805 -0.047308
915 0.0015522 0.0059889 -0.073474 0.27913 0.24815 -0.022051 0.17497 0.06964 -0.038277 0.012232 -0.052526 0.0022761 0.035905
916 -0.030776 0.05588 -0.095084 0.22489 0.24839 -0.02881 0.17635 0.045341 -0.049455 -0.030122 -0.088276 -0.040387 0.10187
917 -0.014545 0.049781 -0.10683 0.17674 0.18644 -0.025218 0.22558 0.045062 -0.053333 -0.0068051 -0.095236 -0.044961 0.106
918 -0.020564 -0.0028076 -0.085604 0.16033 0.080518 0.0039134 0.22156 0.046943 -0.035721 0.012461 -0.092486 -0.023044 0.13165
919 -0.017443 -0.016746 -0.070604 0.1642 0.065175 -0.0077449 0.16974 0.067574 -0.0099285 0.025248 -0.077347 0.0010222 0.085315
920 -0.032821 -0.040175 -0.090384 0.12394 0.068292 -0.021613 0.097344 0.025345 -0.048236 0.033734 -0.088637 -0.055751 0.034228
921 0.0028701 -0.047944 -0.086444 0.1527 0.056468 0.010148 0.10454 0.059346 -0.028724 0.12651 -0.090087 -0.016665 0.011401
922 -0.025599 -0.042603 -0.098194 0.18714 0.040115 -0.04165 0.050808 -0.018904 -0.043732 0.16444 -0.095527 -0.064158 -0.038507
923 -0.015647 -0.047772 -0.080024 0.30261 0.045322 -0.0039283 0.08314 0.037647 -0.03139 0.15491 -0.073307 -0.027822 0.0059358
924 -0.036306 -0.053041 0.0020155 0.31766 0.018449 -0.015297 0.069492 -0.0038118 -0.044538 0.05091 -0.077297 -0.038465 -0.021582
925 -0.013395 -0.031819 0.14743 0.3484 0.027726 -0.034875 0.071204 -0.0081209 -0.035526 0.022417 -0.10236 -0.059729 0.0043611
926 -0.015313 0.058692 0.093655 0.31603 0.028593 -0.021333 0.058816 -0.01045 -0.061044 0.0029731 -0.098208 -0.031012 -0.011956
927 -0.0085721 0.077433 -0.011685 0.28172 0.0080603 -0.014612 0.069748 -0.0042792 -0.059501 -0.01755 -0.10544 -0.023235 0.021456
928 -0.019361 0.10454 -0.038695 0.2755 0.030187 0.0034999 0.09462 -0.023098 -0.052099 0.00099598 -0.086418 -0.075189 0.094609
929 0.024641 0.038865 -0.041405 0.27104 0.053344 -0.026718 0.15482 0.023503 -0.039217 0.020082 -0.058268 -0.021762 0.12003
930 -0.015538 -0.0061336 -0.055295 0.20861 0.040551 -0.0095968 0.17966 0.0033535 -0.057745 0.0060489 -0.10943 -0.050206 0.13323
931 -0.0073468 -0.018572 -0.040375 0.19502 0.027178 -0.022355 0.20769 -0.015076 -0.052823 -0.028685 -0.093658 -0.0080193 0.14442
932 0.0052745 0.0039788 -0.045405 0.21295 0.018855 0.0066665 0.19871 -0.0080848 -0.056191 0.048722 -0.083338 -0.035453 0.1395
933 -0.017744 -0.00089006 -0.047355 0.17986 0.022762 0.010338 0.13338 -0.022204 -0.039569 0.079048 -0.084968 -0.038816 0.1142
934 -0.0068229 0.080621 -0.051445 0.15961 0.022109 -0.01165 0.071892 -0.052173 -0.046257 0.15127 -0.068119 -0.03645 0.094185
935 0.011538 0.15493 -0.042025 0.17986 0.035576 -0.014469 0.088634 -0.0083321 0.11023 0.10457 -0.050099 -0.037993 0.11486
936 -0.0053703 0.18254 -0.018215 0.28942 0.039853 0.026493 0.096656 -0.0039713 0.16164 0.067628 -0.019829 -0.034617 0.10938
937 -0.020099 0.15496 -0.047165 0.32552 0.01649 -0.0067552 0.068128 -0.03127 0.14381 0.028974 -0.057509 -0.01188 0.093703
938 -0.033998 0.066556 -0.066895 0.32879 0.0025369 -0.020244 0.04965 -0.02982 0.068522 0.0037506 -0.070009 -0.040453 0.066736
939 -0.028006 0.050997 -0.066245 0.31443 -0.0064062 -0.025382 0.066942 -0.035079 0.022164 0.0080571 -0.080049 -0.035527 0.075638
940 -0.039075 0.032228 -0.058185 0.32656 -0.012199 -0.01306 0.049815 -0.056478 -0.011834 0.021634 -0.10131 -0.03587 0.074671
941 0.012756 0.044699 -0.044595 0.27438 0.010468 -0.016169 0.053937 -0.041077 -0.0022116 0.0281 -0.080229 -0.018904 0.096734
942 -0.017832 0.11255 -0.065125 0.20114 -0.0066753 -0.025397 0.057039 -0.056846 -0.027639 -0.0015635 -0.10219 -0.054617 0.095236
943 0.0064789 0.24417 -0.035465 0.18995 0.030082 0.023325 0.090311 -0.038895 0.0044227 0.028053 -0.06585 -0.020091 0.15629
944 -0.0088998 0.23578 -0.052255 0.1529 0.00077864 6.6301e-05 0.055683 -0.063334 -0.023175 0.025729 -0.10031 -0.073274 0.21864
945 0.010842 0.18043 -0.040555 0.14804 -0.0010944 0.0033079 0.073715 -0.039163 -0.011683 0.13318 -0.08237 -0.021178 0.23002
946 0.017773 0.14386 -0.046815 0.11415 0.011433 0.02569 0.062197 -0.043572 -0.023731 0.17198 -0.08668 -0.046701 0.2764
947 0.081604 0.087666 -0.058765 0.13544 -0.0040105 0.0091312 0.051109 -0.045232 -0.0079388 0.1609 -0.0886 -0.046535 0.24726
948 0.10138 0.070808 -0.047525 0.14076 0.0098165 -0.0072371 0.060691 -0.069451 -0.026277 0.074375 -0.08846 -0.052148 0.17938
949 0.19097 0.063519 -0.072935 0.11524 -0.0026265 0.021075 0.025943 -0.07437 -0.025855 0.024792 -0.11493 -0.057362 0.15165
950 0.19725 0.10316 -0.055055 0.10286 -0.0035896 -0.013144 0.015515 -0.068599 -0.028062 -0.021342 -0.099801 -0.080335 0.14962
951 0.21483 0.23616 -0.043775 0.11838 -0.0081726 0.0044878 0.038347 -0.059298 -0.0222 0.019935 -0.087981 -0.039628 0.12795
952 0.22526 0.24374 -0.072015 0.093231 -0.032986 -0.023181 0.012259 -0.074417 -0.028698 -0.0026689 -0.12231 -0.033502 0.068383
953 0.18567 0.24347 -0.051816 0.11349 0.0064213 0.018041 0.050191 -0.031186 -0.022486 0.037178 -0.097121 -0.030235 0.073525
954 0.11957 0.14408 -0.071076 0.095248 -0.0078517 0.027163 0.021193 -0.060595 -0.018824 0.019334 -0.10668 -0.011909 0.073788
955 0.12993 0.11449 -0.061906 0.096462 0.0063852 0.012584 0.016465 -0.076495 -0.011912 0.018501 -0.091991 -0.053312 0.075741
956 0.13416 0.10327 -0.063416 0.093695 0.012832 0.0090061 0.040417 -0.035714 -0.03253 0.027877 -0.089361 -0.0053257 0.084323
957 0.13632 0.096588 -0.055326 0.091339 0.024969 0.025418 0.060929 -0.043663 -0.011757 0.039063 -0.089262 -0.027689 0.084916
958 0.12229 0.071859 -0.069976 0.066543 0.026856 0.019789 0.041411 -0.054132 -0.033075 0.04419 -0.089762 -0.0091727 0.068019
959 0.13202 0.10267 -0.054086 0.10712 0.3444 0.003601 0.041963 -0.063671 -0.013533 0.15393 -0.081272 -0.0033961 0.082301
960 0.16874 0.1899 -0.080826 0.03923 0.30245 0.0077027 0.019765 -0.07746 -0.033451 0.1704 -0.091302 -0.03762 0.067244
961 0.16772 0.25173 -0.068136 0.063404 0.22496 0.0087343 0.012217 -0.067169 -0.016719 0.1925 -0.10801 -0.033563 0.061517
962 0.18393 0.23747 -0.054916 0.062398 0.082694 -0.008224 -0.0141 -0.089498 -0.028587 0.099226 -0.083122 -0.039096 0.056389
963 0.21853 0.20679 -0.055896 0.081151 0.090601 0.048128 0.016872 -0.035458 -0.030305 0.079252 -0.088552 -0.02065 0.063592
964 0.18471 0.13163 -0.069796 0.050965 0.046618 0.0016493 0.017594 -0.076327 -0.039853 0.029919 -0.093812 -0.0063034 0.035015
965 0.22266 0.097007 -0.068356 0.053919 0.0072349 -0.0041591 0.017486 -0.083226 -0.05834 0.015655 -0.077163 0.28618 0.047717
966 0.1999 0.083569 -0.072576 0.057302 0.024422 0.0029026 -0.00066229 -0.12107 -0.019268 0.013562 -0.095413 0.27584 0.02762
967 0.21591 0.09269 -0.073496 0.064016 0.0062688 0.030694 -0.01015 -0.077374 0.0018838 0.028638 -0.084853 0.088306 0.057092
968 0.1987 0.10205 -0.062846 0.05865 0.040856 0.037766 0.0038618 -0.070523 -6.4022e-05 0.050055 -0.077223 0.086513 0.036145
969 0.15526 0.084472 -0.067416 0.050983 0.030103 0.033428 -0.022846 -0.084722 -0.018352 0.014241 -0.091153 0.034479 0.031538
970 0.19001 0.082693 -0.061306 0.058667 0.04627 0.019359 0.0022459 -0.071211 0.0063602 0.032238 -0.078783 0.055166 0.02914
971 0.15996 0.095874 -0.059396 0.055711 0.026987 0.028631 -0.0019021 -0.068971 -0.020118 0.046054 -0.090653 0.054242 0.053653
972 0.15726 0.068826 -0.067206 0.035025 0.018224 0.027902 -0.01768 -0.0758 0.0050545 0.0433 -0.11514 0.028959 0.032176
973 0.1384 0.19556 -0.074046 0.035818 0.024531 0.057374 -0.004608 -0.070219 0.037907 0.055507 -0.089394 0.050805 0.040778
974 0.1426 0.22518 -0.080806 0.022712 0.0089976 0.049906 -0.029626 -0.10029 0.080819 0.041613 -0.097854 -0.00047799 0.012181
975 0.14089 0.19329 -0.082786 0.020706 -0.0018755 0.048637 -0.033514 -0.093137 0.2212 0.06312 -0.10883 -5.145e-05 0.0083937
976 0.099752 0.17377 -0.059476 0.032359 -0.010989 0.043789 -0.019492 -0.078786 0.27678 0.055946 -0.1133 0.042385 0.011116
977 0.13168 0.13665 -0.068676 0.027663 0.019168 0.040831 -0.0055298 -0.089185 0.16574 0.049203 -0.091644 0.035112 0.052919
978 0.13001 0.096233 -0.073406 0.027557 0.00074541 0.023892 -0.024208 -0.095474 0.049347 0.037279 -0.089694 0.012618 0.017702
979 0.12301 0.069774 -0.070747 -0.0038695 0.026752 -0.002996 -0.028116 -0.11561 0.029249 0.0061657 -0.1121 -0.013735 -0.0029857
980 0.12443 0.094435 -0.066917 0.0096242 0.028039 0.029916 -0.015784 -0.078743 0.039812 0.014772 -0.090635 0.026031 0.028047
981 0.11951 0.086206 -0.058887 0.019868 0.021726 0.028627 -0.0022316 -0.082202 0.015884 0.027849 -0.083985 -0.011902 0.01842
982 0.11588 0.056087 -0.079327 0.010662 0.0068433 0.0090089 -0.02523 -0.087911 0.017636 -0.00097491 -0.10536 0.0037343 -0.0075178
983 0.097861 0.066249 -0.076107 0.014895 0.0021102 0.010101 -0.026638 -0.08663 0.039378 0.019142 -0.087475 0.0027909 0.0016649
984 0.11734 0.06295 -0.063347 0.036739 0.013337 0.035702 -0.024855 -0.11181 0.0286 0.027278 -0.086985 -0.0051326 -0.0094925
985 0.12319 0.081191 -0.058287 0.014923 0.011274 0.017324 -0.013523 -0.078508 0.0058822 0.014104 -0.071325 -0.005506 0.01549
986 0.10479 0.067422 -0.069807 0.0021264 0.0042911 0.031466 -0.034381 -0.090117 -0.0014256 0.004501 -0.087515 0.021571 -0.014337
987 0.097717 0.054973 -0.078667 0.0051901 0.0030681 0.017677 -0.048269 -0.085047 0.024517 -0.034803 -0.086965 -0.007643 -0.015685
988 0.10242 0.077204 -0.042477 0.019814 -0.00011495 0.011609 -0.052187 -0.10076 0.012279 0.022304 -0.070276 -0.00083641 0.0056981
989 0.10863 0.052516 -0.046177 0.019987 -0.006628 0.01315 -0.031325 -0.091395 0.020831 -0.0042297 -0.067876 -0.0139 -0.019139
990 0.12098 0.060147 -0.070737 0.0072911 0.001349 0.015682 -0.026163 -0.086934 -0.0039071 0.010567 -0.051746 0.0052267 -0.0061766
991 0.087922 0.037408 -0.081327 -0.0095952 -0.033984 0.022694 -0.041141 -0.10265 -0.005575 0.0037833 -0.021776 -0.011597 -0.055994
992 0.1046 0.049829 -0.075047 -0.011551 -0.011197 0.027655 -0.034869 -0.11463 0.0035272 -0.0259 0.0058739 -0.01512 0.0094787
993 0.10213 0.05666 -0.051847 0.023052 0.0033099 0.020557 -0.016277 -0.096811 -3.0702e-05 -0.0099638 0.028804 -0.028674 0.0088314
994 0.1256 0.046191 -0.070447 0.016096 -0.0011932 0.042119 -0.002205 -0.08401 0.017731 0.011193 0.057384 -0.010977 -0.007876
995 0.10756 0.041933 -0.057467 0.0090296 -0.030316 0.00023036 -0.031023 -0.095739 0.022974 0.0095991 0.013033 0.0093594 -0.020783
996 0.10299 0.036644 -0.067577 0.0033433 -0.014079 0.012852 -0.058741 -0.092399 0.013486 0.0072756 -0.018737 -0.0072541 -0.014111
997 0.08983 0.020475 -0.078457 -0.019773 -0.033652 -0.0040163 -0.057209 -0.11527 -0.0064222 -0.018018 -0.055997 -0.037638 -0.030058
998 0.11237 0.020556 -0.066967 -0.0064993 -0.029585 0.0033053 -0.044707 -0.10084 -0.02271 -2.1467e-05 -0.047207 -0.027181 -0.021355
999 0.11021 0.025787 -0.074767 -0.0094156 -0.026408 0.012247 -0.049595 -0.099256 -0.013668 -0.003645 -0.066417 -0.0085345 -0.010493
1000 0.11571 0.025208 -0.083557 -0.031672 -0.024931 -0.016721 -0.047223 -0.11967 -0.012006 -0.013569 -0.074737 -0.027078 -0.04501
1001 0.086705 0.00011962 -0.083557 -0.027688 -0.047984 0.0077303 -0.050201 -0.11311 -0.029644 -0.0028121 -0.057227 -0.034051 -0.034157
1002 0.059976 -0.0018292 -0.079547 -0.024754 -0.038327 -0.0074081 -0.054139 -0.10535 -0.026092 -0.019546 -0.074517 -0.023655 -0.040025
1003 0.080878 0.011352 -0.075657 -0.031261 -0.04453 0.0025935 -0.074247 -0.13777 -0.029769 -0.015239 -0.059768 -0.034078 -0.030142
1004 0.10285 0.0069931 -0.056237 -0.015177 -0.036274 -0.0035648 -0.061245 -0.13396 -0.0041172 -0.022633 -0.045588 -0.029392 -0.017999
1005 0.12825 0.0086243 0.11734 -0.025603 -0.025097 -0.00098316 -0.044993 -0.086601 -0.045755 -0.013006 -0.063488 -0.016515 -0.0050868
1006 0.094122 0.010065 0.1732 -0.02092 0.02723 0.0011285 -0.05698 -0.0886 -0.005593 0.0045303 -0.066788 0.0078113 -0.039104
1007 0.096283 0.0056066 0.15001 -0.014986 0.30471 0.01063 -0.073228 -0.1067 -0.010751 0.016687 -0.051708 -0.059552 -0.012641
1008 0.10856 0.0039878 0.095572 -0.0064523 0.30818 0.012532 -0.058376 -0.10494 -0.0048687 0.0089732 -0.058298 -0.022366 -0.027889
1009 0.086855 -0.009391 0.00026238 -0.034009 0.19379 0.017893 -0.046544 -0.099537 -0.0011666 0.0014896 -0.070518 -0.010649 -0.041066
1010 0.092127 0.0014102 -0.0066177 -0.036315 0.065468 0.0063751 -0.057512 -0.10487 -0.0037944 -0.0056639 -0.070548 -0.019822 -0.024184
1011 0.066588 -0.015399 -0.029008 -0.026741 0.018365 0.013437 -0.07074 -0.10154 -0.016872 0.0023426 -0.089649 -0.001686 -0.025641
1012 0.089749 -0.013507 -0.026918 -0.031517 0.035222 0.011998 -0.048928 -0.070715 0.08002 0.009679 -0.057939 -0.018409 -0.025008
1013 0.084151 -0.014696 -0.023778 -0.021984 -0.0021209 0.0249 -0.052406 -0.092324 0.24317 0.00039551 -0.082329 -0.030273 -0.028096
1014 0.098102 -0.0043152 -0.022458 -0.0347 0.0029161 -0.011378 -0.054154 -0.095303 0.24564 0.025722 -0.061069 -0.060476 -0.021713
1015 0.094883 -0.012544 -0.036578 -0.031116 -0.0051169 0.00025333 -0.069132 -0.10602 0.17701 -0.015122 -0.075989 -0.04218 -0.04284
1016 0.071715 -0.017403 -0.028038 -0.024853 -0.00447 0.019285 -0.04392 -0.1047 0.074968 -0.0033951 -0.077529 -0.012433 -0.034438
1017 0.045596 -0.034072 -0.039398 -0.066359 -0.017473 0.012977 -0.10137 -0.13764 0.0181 -0.018429 -0.097769 -0.059617 -0.048285
1018 0.085957 -0.03073 -0.040258 -0.041775 -0.005056 -9.173e-05 -0.079026 -0.11223 0.015373 -0.025332 -0.077009 -0.0099602 -0.060432
1019 0.068559 -0.025669 -0.028578 -0.046782 -0.010729 0.0082499 -0.072314 -0.11985 0.031455 -0.022706 -0.0937 -0.064674 -0.04895
1020 0.05306 -0.050098 -0.046568 -0.036908 0.0029379 0.047772 -0.068272 -0.11161 0.020727 -0.033869 -0.07978 -0.053247 -0.044517
1021 0.10068 -0.020167 -0.054928 -0.040884 -0.021225 0.044513 -0.06329 -0.082217 0.035269 -0.036563 -0.06232 -0.013031 -0.038154
1022 0.072043 -0.022886 -0.040938 -0.01793 0.0021918 0.0092249 -0.065948 -0.10215 0.017441 -0.025586 -0.06629 -0.037554 -0.030592
1023 0.062554 -0.032165 -0.058788 -0.042807 -0.010751 0.015097 -0.066786 -0.11469 0.0063933 -0.03755 -0.07835 -0.049207 -0.053109
1024 0.058445 -0.030633 -0.046928 -0.026733 -0.0036042 0.029908 -0.075284 -0.093294 0.051245 -0.015783 -0.06156 -0.019541 -0.029916
1025 0.052706 -0.015962 -0.038888 -0.031749 -0.0066573 0.05167 -0.061172 -0.098183 0.014268 -0.023317 -0.06291 -0.028184 -0.039654
1026 0.072618 -0.032011 -0.049478 -0.046636 -0.0032503 0.053231 -0.04978 -0.094492 0.02942 -0.01941 -0.027841 -0.049048 -0.053901
1027 0.062339 -0.01989 -0.043998 -0.044772 0.0033866 0.077743 -0.043158 -0.094051 0.040062 -0.015354 0.0095293 -0.047851 -0.034698
1028 0.06846 -0.011909 -0.019278 -0.027478 0.015704 0.094805 -0.047785 -0.062751 0.031804 -0.014428 0.0098892 0.0020152 -0.026576
1029 0.068772 -0.040608 -0.043528 -0.046205 -0.021119 0.076776 -0.063623 -0.0784 0.0036061 -0.037101 -0.0055309 -0.031668 -0.058503
1030 0.074503 -0.038906 -0.058568 -0.067661 -0.026192 0.054088 -0.085721 0.015961 -0.014592 -0.019935 0.006289 -0.033072 -0.047891
1031 0.076344 -0.036805 -0.055638 -0.045847 -0.019866 0.0239 -0.068909 0.12631 -0.0053797 -0.030528 0.0041288 -0.061575 -0.056758
1032 0.057226 -0.040984 -0.069388 -0.044984 -0.039679 -0.0089887 -0.079437 0.1145 0.013762 -0.013652 0.0066687 -0.054809 -0.076875
1033 0.043567 -0.054283 -0.064979 -0.04491 -0.010542 0.016263 -0.076065 0.10202 0.0065246 -0.0047552 0.032189 -0.040652 -0.060583
1034 0.062848 -0.036822 -0.048809 -0.036826 -0.015085 -0.0052654 -0.083013 0.0059147 0.1499 -0.0011287 0.054548 -0.056386 -0.04865
1035 0.03147 -0.057361 -0.080999 -0.071622 0.0036824 -0.028064 -0.080591 -0.049134 0.24731 -0.039182 0.053058 -0.076889 -0.067437
1036 0.062551 -0.039899 -0.068609 -0.042539 0.31143 0.010868 -0.065449 -0.038484 0.31947 0.036984 0.074118 -0.048012 -0.044405
1037 0.038472 -0.066098 -0.068039 -0.033385 0.30001 0.0035496 -0.076467 -0.040213 0.23008 0.18984 0.062128 -0.047416 -0.035032
1038 0.061674 -0.045607 -0.058539 -0.048691 0.13289 8.1235e-05 -0.093205 -0.047782 0.13387 0.25562 0.058008 -0.065309 0.10658
1039 0.063945 -0.049436 -0.045859 -0.029558 0.06691 0.0028129 -0.062653 -0.023841 0.092687 0.23566 0.032088 -0.038043 0.13491
1040 0.056606 -0.060195 -0.063049 -0.035474 0.025727 0.0091045 -0.065851 -0.04687 0.04487 0.10456 0.0045077 -0.037206 0.063096
1041 0.077827 -0.041534 -0.042359 -0.0082002 0.027394 0.016006 -0.062889 -0.054369 0.072972 0.066847 0.0050275 -0.03082 0.016529
1042 0.044399 -0.058522 -0.070109 -0.019587 -0.0057389 -0.020632 -0.082757 -0.054758 0.051764 0.038033 -0.018043 -0.043293 -0.0088287
1043 0.05879 -0.065471 -0.083969 -0.016153 0.025738 -0.0087605 -0.079845 -0.068377 0.060536 0.039989 -0.023123 -0.037637 -0.028116
1044 0.041951 -0.05208 -0.057979 -0.027799 0.021735 0.00017112 -0.071353 -0.047257 0.046808 0.037736 0.0045371 -0.05233 -0.022183
1045 0.022483 -0.079379 -0.093969 -0.045815 0.012312 -0.036247 -0.076141 -0.084446 0.01621 0.0055524 -0.044323 -0.046944 -0.049661
1046 0.045944 -0.055238 -0.044969 0.015558 0.048199 0.0023044 -0.047709 -0.065195 0.067112 0.034569 -0.0026631 -0.013597 -0.014528
1047 0.027125 -0.066886 -0.067899 -0.020618 0.0053459 0.00090607 -0.049487 -0.056914 0.066504 0.0091353 -0.033253 -0.05451 -0.0084055
1048 -0.0033933 -0.081955 -0.097209 -0.052874 -0.0095071 -0.036012 -0.083435 -0.098123 0.039517 -0.016498 -0.054993 -0.045514 -0.032273
1049 0.023508 -0.085054 -0.077949 -0.019361 -0.02328 -0.018951 -0.077052 -0.081892 0.23059 -0.0043018 -0.035294 -0.055267 -0.04481
1050 0.028599 -0.069353 -0.072459 -0.014097 0.0015768 -0.006939 -0.05736 -0.075971 0.26065 0.014525 -0.034604 -0.051421 -0.044338
1051 0.0039606 -0.077482 -0.087879 -0.024413 -0.017616 -0.015437 -0.078998 -0.04637 0.3294 0.0040212 -0.047314 -0.061214 -0.039205
1052 0.026922 -0.093331 -0.076869 -0.03772 -0.0051993 -0.037526 -0.087796 -0.051639 0.34753 -0.0055024 -0.067824 -0.030378 -0.059052
1053 -0.0081068 -0.072469 -0.078909 -0.010986 -0.0014423 -0.012874 -0.089934 -0.018139 0.25205 -0.010326 -0.061704 -0.037141 -0.03795
1054 0.0095845 -0.070598 -0.080169 -0.019662 0.013485 -0.0020624 -0.076592 0.085312 0.16291 0.0024506 -0.054444 -0.059635 -0.036157
1055 0.021656 -0.073977 -0.082869 -0.011268 -0.0092884 -0.0025407 -0.07858 0.20636 0.1175 0.007697 -0.038144 -0.040378 -0.037864
1056 0.026697 -0.061936 -0.056469 -0.022675 0.014009 -0.019599 -0.052548 0.26081 0.10842 0.012804 -0.045254 -0.012782 -0.024832
1057 0.022678 -0.073195 -0.063799 -0.037161 -0.0056144 -0.012897 -0.061186 0.21898 0.088456 0.00774 -0.041285 -0.0060851 -0.040819
1058 0.01955 -0.079964 -0.079569 -0.038047 -0.0065275 -0.025906 -0.089824 0.054066 0.087298 -0.00078357 -0.059195 -0.061979 -0.054186
1059 0.016911 -0.092002 -0.080939 -0.032514 -0.0064405 -0.028194 -0.054572 0.014537 0.07938 0.021563 -0.055535 -0.051122 -0.055854
1060 0.043512 -0.092121 -0.07604 -0.03023 0.26234 0.0045075 -0.04073 0.0025875 0.093262 -0.0025506 -0.059405 -0.047805 -0.046451
1061 0.014224 -0.09709 -0.08113 -0.029936 0.36976 -0.0037609 -0.044148 -0.0054416 0.093234 -0.00093417 -0.060745 -0.043549 -0.037518
1062 0.030155 -0.086759 -0.0666 -0.022663 0.34261 -0.030009 -0.032846 0.0061993 0.092096 0.034232 -0.070265 -0.018592 -0.043196
1063 0.040136 -0.062948 -0.05849 -0.033689 0.20336 -0.022008 -0.033484 0.0067602 0.087239 0.023879 -0.050085 0.38705 -0.055553
1064 0.018418 -0.084187 -0.0653 -0.037105 0.067274 -0.0064059 -0.049192 -0.00011896 0.086261 0.0068752 -0.073855 0.30947 -0.06037
1065 -0.00054105 -0.10771 -0.05947 -0.042971 0.048731 -0.020894 -0.07542 0.026172 0.068073 0.028722 -0.067746 0.1523 -0.058628
1066 0.01665 -0.089694 -0.08298 -0.040628 0.024078 -0.018553 -0.085328 0.047013 0.055825 -0.0084018 -0.065646 0.054004 -0.062535
1067 0.036262 -0.075243 -0.07466 -0.040454 0.036865 -0.020121 -0.057136 0.22355 0.080127 0.021775 -0.023316 0.05395 -0.047892
1068 0.026393 -0.075722 -0.08427 -0.02952 0.036222 -0.019799 -0.061724 0.28029 0.048139 -0.00065892 0.017494 0.048357 -0.04169
1069 0.029854 -0.080481 -0.0866 -0.0091267 0.025709 -0.0034477 -0.068382 0.30524 0.058391 0.0030475 -0.011616 0.059543 -0.048687
1070 0.019886 -0.08432 -0.08897 -0.040343 0.018626 -0.012926 -0.05785 0.29364 0.030174 -0.017686 -0.029056 0.03366 -0.056465
1071 0.0024468 -0.077198 -0.07073 -0.031129 0.035023 -0.016114 -0.070777 0.15253 0.051286 -0.03861 -0.037146 0.048007 -0.043832
1072 0.012558 -0.096267 -0.07738 -0.032226 0.01052 -0.0067627 -0.052535 0.10584 0.044858 -0.041503 -0.041477 0.034713 -0.050599
1073 0.0077194 -0.10272 -0.07439 -0.035522 -0.001613 -0.036751 -0.062073 0.057079 0.01299 -0.029867 -0.045417 0.02188 -0.067127
1074 0.024691 -0.071875 -0.06218 -0.018328 0.028174 0.017401 -0.047051 0.07678 0.062702 -0.03066 -0.031037 0.050316 -0.033344
1075 0.026892 -0.078414 0.0079899 -0.035904 0.012741 -0.021408 -0.065149 0.050671 0.033844 -0.037624 -0.069087 0.030143 -0.045401
1076 0.0039634 -0.064943 0.17678 -0.021111 0.031438 0.0060739 -0.041037 0.067982 0.010456 -0.037557 -0.033087 0.046639 -0.040459
1077 0.030885 -0.072321 0.15173 -0.039867 0.010445 -0.013934 -0.025145 0.10453 0.018468 -0.035141 0.0030728 0.034456 -0.068556
1078 0.004256 -0.07122 0.03736 -0.031553 0.0072318 0.0069372 0.0087068 0.25784 0.020251 -0.019604 0.036103 0.034652 -0.057263
1079 0.0024673 -0.085639 -0.02145 -0.04259 0.021939 0.038439 0.070509 0.3942 0.031293 -0.042038 0.047983 0.034199 -0.052741
1080 0.023719 -0.076368 -0.0419 -0.034736 0.014636 0.0373 0.068571 0.40809 0.031205 -0.024701 0.068152 0.026325 -0.068088
1081 0.0071299 -0.077127 -0.02724 -0.023682 0.025243 0.038462 0.058153 0.33227 0.022397 -0.028925 0.023592 0.0024319 -0.062305
1082 0.017721 -0.083925 -0.05538 -0.044749 -0.0089003 -0.0098862 0.024015 0.23657 0.017449 -0.030748 0.032112 -0.0014815 -0.067693
1083 0.018533 -0.063914 -0.04148 -0.027625 -0.0064334 0.0061454 0.0057971 0.17191 0.014091 -0.0030319 0.088272 0.002055 -0.04747
1084 0.0075439 -0.070193 -0.04358 -0.037841 -0.014276 -0.012293 -0.013611 0.12366 0.010313 -0.044555 0.068532 0.0063916 -0.055927
1085 0.012215 -0.076102 -0.05262 -0.044927 -0.0087094 -0.014601 -0.0092389 0.11444 0.0071955 -0.029489 0.080732 0.00033811 -0.064745
1086 0.023457 -0.062671 -0.02957 -0.032314 0.010938 0.03291 0.059653 0.16647 0.036538 -0.015133 0.083872 0.036045 -0.025182
1087 0.0051378 -0.07662 -0.052151 -0.03362 -0.014436 0.006062 0.055175 0.15811 0.01669 -0.027626 0.057502 0.0052112 -0.055789
1088 0.022629 -0.072818 -0.054701 -0.024456 -0.020149 -0.026346 0.019367 0.2545 0.00052191 -0.04125 0.10072 0.0090977 -0.049077
1089 -0.0081596 -0.080777 -0.056901 -0.020733 -0.0092616 -0.011795 0.016829 0.38615 -0.012866 -0.0090032 0.083241 0.0024643 -0.057334
1090 0.010652 -0.069686 -0.041191 0.12233 -0.00071463 0.011407 0.039811 0.4317 0.017866 -0.0060467 0.12787 0.016081 -0.053341
1091 0.016893 -0.077505 -0.062911 0.17576 0.0020223 0.0058386 0.032083 0.43473 0.0076783 -0.01337 0.079301 0.010857 -0.036989
1092 0.0033844 -0.073864 -0.047701 0.1874 0.12006 0.0098302 0.045545 0.37328 -0.0097596 -0.0082838 0.028611 -0.010546 -0.074836
1093 -0.0042743 -0.067803 -0.056781 0.19219 0.31126 0.021012 0.044518 0.29429 0.0095726 -0.041787 0.0035708 0.01691 -0.062414
1094 0.008737 -0.076351 -0.055341 0.17386 0.35231 0.010894 0.06032 0.21592 -0.0017953 0.14539 -0.026569 -0.005013 -0.059761
1095 0.014148 -0.07394 -0.051091 0.15531 0.25123 0.026625 0.029332 0.1804 0.016117 0.26712 -0.029919 -0.0067365 -0.055058
1096 0.00070962 -0.063869 -0.056521 0.045863 0.11097 0.019307 0.026914 0.1888 0.011569 0.26131 -0.01171 0.02447 -0.051876
1097 0.015811 -0.085408 -0.049261 0.027617 0.060104 0.010578 0.044386 0.18562 -0.0068689 0.20685 0.0050802 0.010317 -0.062423
1098 -0.017258 -0.066367 -0.040941 0.043651 0.097371 0.03351 0.065388 0.19921 0.022313 0.13155 -0.0017299 0.029363 -0.05073
1099 0.0042736 -0.071306 -0.059351 0.017064 0.074938 0.0095018 0.05956 0.32849 0.019235 0.073011 -0.02649 0.01985 -0.066398
1100 0.0011649 -0.076584 -0.036951 0.019568 0.055665 -0.00073657 0.053162 0.45805 -0.011582 0.048328 -0.01602 0.016196 -0.032595
1101 -0.021704 -0.094163 -0.068841 -0.0083883 0.026702 0.015925 0.038424 0.45329 -0.02846 0.034774 -0.04132 0.41462 -0.082482
1102 -0.016943 -0.091712 -0.061821 -0.0054746 0.036879 -0.0033633 0.029876 0.42826 -0.036008 0.040621 -0.038 0.45132 -0.07602
1103 -0.026461 -0.093611 0.101 0.0029591 0.047546 0.014868 0.059548 0.43983 -0.033316 0.019267 -0.038341 0.41574 -0.076687
1104 -0.01477 -0.07712 0.17669 0.014213 0.069943 -0.00388 0.0299 0.3665 -0.008944 0.035634 -0.029071 0.23806 -0.057764
1105 0.024121 -0.074609 0.20645 -0.0034035 0.06711 0.025012 0.045332 0.27025 -0.032762 0.02213 -0.0084808 0.16573 -0.074192
1106 0.0027727 -0.081597 0.15023 -0.0038598 0.055417 0.010003 0.054514 0.25802 -0.0075297 0.018157 -0.024921 0.16285 -0.053339
1107 0.004874 -0.084656 0.070999 -0.0034561 0.10452 0.015055 0.072546 0.24202 -0.043798 0.0045632 -0.024071 0.13169 -0.074576
1108 -0.0084746 -0.087475 0.018999 -0.0029824 0.35154 0.039677 0.11799 0.21062 -0.013295 -0.01246 -0.037501 0.095719 -0.057594
1109 0.0037667 -0.080654 0.0020287 -0.041429 0.41456 0.042528 0.24898 0.23574 -0.030753 0.0070961 -0.027631 0.11105 -0.072541
1110 -0.009282 -0.083063 0.010049 -0.004635 0.3742 0.0219 0.25945 0.44391 -0.023821 0.029043 -0.045041 0.11826 -0.067538
1111 -0.020571 -0.089031 0.0091886 -0.026311 0.23401 -0.0041284 0.26145 0.52401 -0.037729 0.014149 -0.033122 0.088358 -0.065486
1112 0.0019306 -0.07957 0.014229 -0.0052876 0.1268 0.033283 0.20028 0.53027 -0.029267 0.020466 -0.025472 0.11756 -0.037863
1113 0.00029192 -0.071759 0.0055685 0.00010608 0.086306 0.0093549 0.13232 0.54643 -0.024095 0.10619 -0.043202 0.092281 -0.052711
1114 -0.035247 -0.099168 -0.011122 -0.02994 0.082013 -0.013993 0.07639 0.46917 -0.028263 0.16074 -0.055472 0.064228 -0.065548
1115 -0.0088455 -0.097467 0.15557 -0.037187 0.080369 -0.0025219 0.069603 0.41842 -0.02133 0.14898 -0.054522 0.086104 -0.063915
1116 0.016066 -0.072196 0.23913 -0.00047283 0.062756 0.01189 0.085555 0.36402 0.016822 0.13233 -0.033282 0.096251 -0.046073
1117 0.011817 -0.072784 0.2425 0.0012209 0.078933 0.036231 0.099237 0.33306 0.17671 0.054698 -0.040092 0.084787 -0.04905
1118 0.011488 -0.070373 0.27591 0.035785 0.06368 0.014503 0.090809 0.29987 0.20124 0.037444 -0.057412 0.084984 -0.041397
1119 -0.01614 -0.1028 0.10669 0.061858 0.037207 0.0044247 0.093021 0.2475 0.23724 0.0028408 -0.089253 0.053921 -0.085135
1120 0.0097611 -0.091181 0.053418 0.20297 0.074334 0.013146 0.12811 0.29663 0.14636 0.0042373 -0.048253 0.073477 -0.054192
1121 -0.013308 -0.0989 0.037758 0.22382 0.049801 -0.014962 0.15143 0.45715 0.046982 -0.0065163 -0.071483 0.032684 -0.067739
1122 -0.024756 -0.10077 0.037138 0.25889 0.052688 0.0039197 0.26009 0.51103 0.025944 0.02572 -0.068423 0.06079 -0.063547
1123 0.006695 -0.085447 0.044548 0.27252 0.070625 0.026451 0.29063 0.60875 0.033207 0.019247 -0.066173 0.089677 -0.025034
1124 -0.020234 -0.10534 0.011978 0.24344 0.031742 0.001733 0.30895 0.56174 0.011369 -0.0045869 -0.058283 0.057453 0.045169
1125 -0.022522 -0.10215 0.053878 0.22918 0.031969 0.011035 0.27936 0.45141 0.045211 0.01647 -0.079823 0.01233 0.12541
1126 0.008459 -0.076444 0.038388 0.2138 0.040396 0.0064663 0.18325 0.38849 0.021503 0.022766 -0.049294 0.053556 0.14749
1127 0.0058803 -0.088253 0.033868 0.19751 0.058923 0.016528 0.11115 0.31523 0.023855 0.022493 -0.038184 0.053263 0.083057
1128 0.0084416 -0.080162 0.033028 0.23249 0.04279 0.01716 0.11981 0.32764 0.033867 0.042149 -0.048594 0.041689 0.044939
1129 0.017093 -0.08388 0.028248 0.25501 0.064617 0.011551 0.11154 0.3152 0.040939 0.023415 -0.032374 0.080226 0.010612
1130 -0.038086 -0.098449 0.012568 0.29484 0.029554 -0.0063771 0.080983 0.27097 -0.013069 0.010802 -0.062324 0.024692 -0.021345
1131 0.0024155 -0.076378 0.034478 0.35947 0.047061 0.029745 0.12101 0.30722 0.0092136 0.0057684 -0.072004 0.041989 -0.016623
1132 -0.0025632 -0.086417 0.016068 0.35497 0.33244 0.030476 0.10001 0.45222 0.018836 0.0039048 -0.058274 0.056486 -0.0094802
1133 0.0033482 -0.072716 0.026368 0.36771 0.43536 0.026268 0.11881 0.54834 0.022928 0.025991 -0.045924 0.065002 -0.015678
1134 -0.032231 -0.10559 0.20581 0.33893 0.43498 0.0079495 0.12139 0.58757 -0.00372 0.0072178 -0.067075 0.028089 -0.021405
1135 -0.0072592 -0.10607 0.21196 0.30971 0.20092 0.0029011 0.067533 0.4793 0.0051422 0.018464 -0.068675 0.0040352 -0.033382
1136 -0.031028 -0.098552 0.29039 0.33052 0.11855 0.00050276 0.12245 0.46393 -0.012896 0.0079807 -0.076835 0.041362 -0.03152
1137 0.0065434 -0.096531 0.16067 0.37398 0.092833 -0.013306 0.1721 0.34303 -0.0052236 0.19758 -0.066555 0.037768 -0.0060069
1138 -0.014585 -0.09592 0.10199 0.42647 0.08564 0.0026761 0.27902 0.30629 0.0041986 0.26258 -0.084665 0.48904 -0.018114
1139 0.006666 -0.095709 0.051658 0.43562 0.074427 -0.0077323 0.31331 0.27785 0.0097607 0.24219 -0.064055 0.55428 -0.011292
1140 -0.0012827 -0.077248 0.071258 0.43463 0.061554 0.0059794 0.3411 0.32112 0.021553 0.23799 -0.069145 0.3753 0.006011
1141 -0.0017814 -0.088676 0.056997 0.43684 0.092181 0.031791 0.27174 0.29077 0.014835 0.12819 -0.056925 0.20602 -0.017516
1142 -0.00202 -0.089515 0.042737 0.41775 0.089297 0.016013 0.22846 0.28655 -0.011383 0.049529 -0.055136 0.1414 -0.027454
1143 -0.0042187 -0.090514 0.042647 0.42985 0.074694 0.012134 0.16509 0.26742 0.0088192 0.055216 -0.077596 0.14267 -0.002741
1144 -0.015407 -0.084433 0.051857 0.44232 0.097361 0.018496 0.16525 0.28336 -0.027109 0.055232 -0.053606 0.13428 -0.023828
1145 -0.0095461 -0.088132 0.020537 0.43686 0.061358 -0.0051824 0.13608 0.26068 -0.013937 0.045689 -0.075956 0.094701 -0.020186
1146 -0.031375 -0.10329 0.029247 0.4434 0.089645 0.023969 0.14593 0.27255 -0.035004 0.059365 -0.075316 0.10645 -0.022083
1147 -0.010853 -0.086359 0.021687 0.43382 0.079082 0.021271 0.15067 0.26655 -0.027672 0.047382 -0.070446 0.11732 -0.03002
1148 -0.0089622 -0.097318 0.016607 0.411 0.060479 0.019303 0.25187 0.27882 -0.03474 0.026338 -0.058186 0.11169 -0.032508
1149 -0.019981 -0.11131 0.013847 0.40715 0.050616 0.037054 0.33454 0.27322 -0.006768 0.020715 -0.081537 0.085187 -0.052115
1150 -0.02104 -0.1038 -0.0058129 0.40372 0.042733 0.048606 0.34738 0.4426 -0.047826 -0.0050488 -0.057417 0.050563 -0.044812
1151 -0.015258 -0.087345 0.017787 0.44766 0.04062 0.069527 0.36922 0.52012 -0.052344 0.012408 -0.064127 0.08927 -0.04031
1152 -0.012407 -0.095483 -0.0010329 0.44706 0.069317 0.094759 0.33011 0.47686 -0.042432 0.028684 -0.058547 0.047756 -0.0072071
1153 -0.030376 -0.093482 0.005587 0.43774 0.063394 0.10414 0.29943 0.37957 -0.0079295 0.040251 -0.066187 0.10417 -0.0073945
1154 -0.0014143 -0.094581 -0.014833 0.41193 0.047011 0.076072 0.26716 0.27082 -0.043817 0.056567 -0.071637 0.085329 -0.0046218
1155 0.016227 -0.07968 0.0085869 0.43183 0.052308 0.066164 0.26334 0.26802 -0.023005 0.059234 -0.070337 0.071166 -0.0016992
1156 -0.018722 -0.093059 0.0012769 0.42783 0.045195 0.080696 0.32685 0.26703 -0.037473 0.04079 -0.058637 0.083763 -0.013517
1157 0.0033296 -0.079358 0.016237 0.47662 0.054792 0.083757 0.42308 0.2684 -0.012071 0.074846 -0.060958 0.10308 0.0088461
1158 -0.017429 -0.096686 -0.0036432 0.46451 0.040279 0.051149 0.42931 0.22236 0.0045312 0.054733 -0.059608 0.051096 -0.0068312
1159 -0.029088 -0.10987 -0.0066132 0.43485 0.023986 0.056491 0.40134 0.20765 -0.051177 0.022049 -0.088268 0.011122 -0.050829
1160 -0.0075264 -0.097224 -0.0018732 0.41184 0.28283 0.053032 0.36566 0.22388 -0.027525 0.037386 -0.053108 0.030049 -0.020356
1161 -0.015755 -0.1021 -0.024783 0.38203 0.34683 0.050794 0.34532 0.25044 -0.043712 0.012462 -0.090128 0.036705 -0.051053
1162 -0.016114 -0.096452 0.0012567 0.36603 0.40211 0.056246 0.34584 0.35867 -0.04035 0.036959 -0.069908 0.041372 -0.013261
1163 -0.024332 -0.087811 -0.0071434 0.35376 0.34821 0.075337 0.29444 0.44116 -0.015678 0.10655 -0.061748 0.037728 -0.034388
1164 -0.0050212 -0.10155 -0.027993 0.31574 0.14877 0.076119 0.28745 0.41354 -0.042646 0.27796 -0.087178 0.030115 -0.044965
1165 -0.03016 -0.11688 -0.035053 0.31241 0.11128 0.085321 0.31346 0.32885 -0.033314 0.29914 -0.087219 0.044861 -0.034483
1166 -0.033659 -0.10936 -0.029283 0.39241 0.053175 0.052522 0.41998 0.23444 -0.039072 0.23952 -0.074699 0.020888 -0.0411
1167 -0.0065273 -0.088776 -0.016054 0.46139 0.079082 0.044914 0.44705 0.22511 -0.04571 0.13942 -0.072979 0.011125 -0.048267
1168 -0.014066 -0.099925 -0.018564 0.44214 0.082999 0.059086 0.45515 0.21212 -0.054567 0.069038 -0.063519 0.042011 -0.028855
1169 -0.013755 -0.092944 -0.013164 0.42022 0.058656 0.061827 0.4198 0.18824 -0.044805 0.051804 -0.077009 0.020598 -0.038102
1170 -0.028033 -0.099832 -0.019834 0.4107 0.071832 0.052509 0.35053 0.19496 -0.032583 0.035121 -0.087139 0.0099441 -0.039259
1171 0.006428 -0.087541 -0.0018037 0.35857 0.085049 0.07288 0.29222 0.17865 -0.047541 0.030417 -0.057419 0.032321 -0.031167
1172 -0.043021 -0.09667 0.18589 0.30045 0.077636 0.053772 0.2611 0.16879 -0.064049 0.034193 -0.096159 0.0099172 -0.035794
1173 0.0073006 -0.091039 0.2392 0.26082 0.078993 0.063074 0.26089 0.17933 -0.043497 0.03247 -0.06626 0.019084 -0.031741
1174 0.0061019 -0.10138 0.2378 0.25119 0.06759 0.049645 0.2313 0.13522 -0.081085 0.050246 -0.07713 -0.0061597 -0.043189
1175 0.020873 -0.098987 0.25054 0.23071 0.058137 0.027617 0.22553 0.13799 -0.070683 0.18414 -0.06303 -0.018493 -0.064366
1176 0.0040246 -0.075775 0.22156 0.24424 0.072814 0.099149 0.27323 0.15273 -0.05475 0.30809 -0.05173 0.010173 -0.029954
1177 -0.027504 -0.087774 0.14459 0.22543 0.061631 0.0898 0.3547 0.14291 -0.056918 0.22535 -0.06571 0.02668 -0.057091
1178 -0.0010928 -0.083063 0.093386 0.27767 0.062018 0.082292 0.43193 0.13789 -0.038026 0.22036 -0.06384 0.015686 -0.045938
1179 -0.010762 -0.093252 0.049676 0.26345 0.060485 0.086504 0.42999 0.17535 -0.053824 0.13207 -0.06759 0.009223 -0.037326
1180 0.01162 -0.096761 0.047136 0.26197 0.039662 0.078805 0.37079 0.13586 -0.062182 0.070925 -0.079371 -0.01969 -0.050253
1181 -0.012179 -0.11903 0.040606 0.28988 0.018999 0.069487 0.31762 0.089594 -0.07593 0.037662 -0.080581 -0.043954 -0.05413
1182 -5.7576e-05 -0.087198 0.028006 0.35986 0.046166 0.1063 0.29844 0.10766 -0.065228 0.037618 -0.081611 -0.00078737 -0.043358
1183 0.0083737 -0.097247 0.021526 0.37819 0.025133 0.09961 0.26075 0.084875 -0.065225 0.052625 -0.086391 -0.015851 -0.043885
1184 -0.013245 -0.11034 0.030786 0.3402 0.02648 0.087962 0.25263 0.095666 -0.055863 0.036221 -0.075711 0.0030057 -0.047852
1185 -0.036584 -0.10484 0.0096758 0.28661 0.013477 0.071354 0.2137 0.070247 -0.075001 0.047897 -0.097331 -0.012498 -0.06932
1186 0.013988 -0.099604 0.031206 0.22772 0.047734 0.072575 0.21805 0.056678 -0.074279 0.082304 -0.070831 -0.034601 -0.048727
1187 -0.009941 -0.10688 0.036746 0.21162 0.032301 0.10302 0.1879 0.068449 -0.060127 0.0563 -0.080761 0.00046534 -0.058074
1188 -0.0075697 -0.099391 0.029416 0.19608 0.016638 0.12731 0.2292 0.09461 -0.067665 0.043197 -0.082262 0.019082 -0.045282
1189 -0.016298 -0.0956 0.031146 0.21954 0.021325 0.12432 0.23526 0.066111 -0.053813 0.047363 -0.059222 -0.010012 -0.031979
1190 -0.021097 -0.113 0.0011956 0.17393 0.0079618 0.081992 0.20107 0.050552 -0.072981 0.09336 -0.082532 -0.023315 -0.072746
1191 0.0091242 -0.067788 0.046976 0.20818 0.031979 0.14766 0.23321 0.070202 -0.035448 0.2422 -0.027362 0.021502 -0.025234
1192 -0.016304 -0.091857 0.014476 0.19788 0.034606 0.13726 0.23438 0.063293 -0.058266 0.29431 -0.058532 0.001308 -0.039781
1193 -0.0020731 -0.088785 0.034336 0.20811 0.035313 0.10556 0.21107 0.038064 -0.052834 0.29169 -0.052302 0.0078546 -0.055848
1194 -0.0032118 -0.087234 0.028865 0.19994 0.02021 0.11172 0.23074 0.088425 -0.052252 0.22076 -0.045012 0.022371 -0.028086
1195 0.021749 -0.070323 0.022925 0.19074 0.010477 0.10673 0.20733 0.057126 -0.04624 0.14507 0.0023275 -0.012832 -0.032143
1196 -0.0086392 -0.096502 0.018005 0.17 -0.0027665 0.11413 0.17707 0.036217 -0.052978 0.093449 -0.0041526 0.0044042 -0.039051
1197 -0.039698 -0.090311 -0.0057146 0.14476 -0.015189 0.058573 0.15726 0.014008 -0.088216 0.071085 0.0094773 -0.034479 -0.059218
1198 -0.046127 -0.08695 -0.016655 0.13804 -0.017993 0.078955 0.14942 -0.0059814 -0.087773 0.054022 0.020767 -0.030073 -0.070045
1199 -0.034055 -0.085818 0.0049253 0.14063 0.0029944 0.070697 0.15332 -0.00042052 -0.085311 0.065828 0.014787 -0.0049062 -0.058233
1200 -0.024304 -0.066737 0.0043153 0.12306 -0.013289 0.075238 0.1316 0.0039404 -0.085769 0.070094 0.044287 -0.02249 -0.04978
1201 -0.0075427 -0.060196 0.015545 0.14914 0.28672 0.08478 0.15927 0.048191 -0.064827 0.1181 0.076257 0.0013169 -0.033037
1202 -0.035791 -0.076895 -0.021865 0.10474 0.37943 0.063502 0.14573 0.0050721 -0.067295 0.089497 0.069687 -0.021147 -0.032275
1203 -0.0276 -0.050084 0.0011752 0.11324 0.43396 0.061853 0.15025 0.018323 -0.045483 0.072334 0.11152 -0.00175 -0.048172
1204 -0.020369 -0.094363 -0.031535 0.086803 0.16477 0.060465 0.13389 0.0085939 -0.074741 0.06571 0.055056 -0.032703 -0.058369
1205 -0.017427 -0.075801 -0.013445 0.12805 0.080226 0.058216 0.12847 0.0027547 -0.063179 0.059727 0.11627 -0.024947 -0.038127
1206 -0.012096 -0.06486 -0.017125 0.09815 0.068043 0.054758 0.14565 0.021036 -0.037276 0.065463 0.11181 0.00032962 -0.033214
1207 -0.0013248 -0.049339 -0.012275 0.11073 0.0556 0.07169 0.15847 -0.0014435 0.12225 0.10162 0.088746 -0.014474 -0.042121
1208 0.0032765 -0.053138 -0.016565 0.11431 0.041977 0.024171 0.15135 0.0016774 0.10852 0.060356 0.051416 -0.018017 -0.044359
1209 0.033618 0.072383 -0.015695 0.11179 0.034154 0.032173 0.1936 -0.013562 0.14071 0.075833 0.039516 -0.0023408 -0.030476
1210 0.011299 0.10897 -0.013735 0.086165 0.016501 0.028035 0.25069 -0.022021 0.082022 0.075659 0.029326 -0.026624 -0.034283
1211 -0.0056095 0.10171 -0.026465 0.067469 0.017758 0.043846 0.30355 -0.03757 0.013354 0.060596 0.016595 -0.019608 -0.038851
1212 0.0064618 0.074067 -0.030365 0.051352 0.005205 0.057368 0.29587 -0.040619 -0.019584 0.031022 0.0023253 -0.040951 -0.061988
1213 0.010413 0.017988 -0.045625 0.050536 0.0047619 0.03143 0.21148 -0.055368 -0.039671 0.032639 0.034775 -0.016795 -0.045275
1214 -0.032016 -0.012341 -0.026485 0.08439 0.013959 0.058211 0.1646 -0.061047 -0.0088294 0.044185 0.002755 0.26129 -0.024143
1215 -0.014894 -0.04481 -0.036795 0.047643 0.010316 0.030093 0.13818 -0.028916 -0.010237 0.061901 0.0023249 0.36828 -0.03417
1216 0.015827 -0.0044285 -0.026125 0.087037 0.031213 0.077825 0.17815 -0.0021356 -0.0044051 0.066688 0.029575 0.43794 -0.026308
1217 0.0031983 -0.0059273 0.047395 0.066431 0.06003 0.086866 0.15925 -0.021215 0.001617 0.059724 0.012545 0.48035 -0.034705
1218 -0.0046404 0.018574 0.24627 0.031364 0.016597 0.037768 0.11041 -0.051564 -0.017811 0.046711 -0.020445 0.17399 -0.063372
1219 0.019251 0.13612 0.28741 0.049928 0.017574 0.02844 0.10809 -0.056833 -0.016589 0.037467 -0.018646 0.11745 -0.04298
1220 0.027982 0.18845 0.2882 0.046092 0.011591 0.054851 0.14995 -0.036342 -0.011467 0.047184 -0.0012457 0.13181 -0.019297
1221 0.010494 0.20328 0.34731 0.037016 -2.2356e-05 0.027963 0.11281 -0.038251 -0.027494 0.0264 -0.015076 0.11236 -0.030734
1222 0.015255 0.1706 0.33302 0.048259 0.015955 0.065805 0.11874 -0.05058 -0.030492 0.053597 -0.019376 0.10875 -0.025792
1223 -0.0073838 0.11646 0.19297 0.047753 0.010252 0.044846 0.10665 -0.061829 -0.04597 0.034403 -0.042996 0.098191 -0.054769
1224 0.017768 0.048831 0.11554 0.039377 0.0044385 0.055108 0.12142 -0.027279 -0.041928 0.02106 -0.037396 0.092457 -0.046046
1225 0.0036588 0.032192 0.098334 0.04272 0.0070555 0.045339 0.087118 -0.052488 -0.026866 0.026106 -0.033356 0.095804 -0.028714
1226 0.0161 0.041633 0.079404 0.037044 0.019562 0.072041 0.13785 -0.026437 -0.040454 0.025043 -0.010067 0.08549 -0.039681
1227 0.011591 0.19727 0.071584 0.010458 0.0065094 0.043483 0.083282 -0.068856 -0.030782 0.009069 -0.049797 0.084447 -0.030918
1228 0.033613 0.2795 0.083964 0.027211 -0.00047361 0.057914 0.096324 -0.055055 -0.010549 0.025035 -0.041087 0.063634 -0.027556
1229 0.019514 0.25698 0.063294 -0.0014849 0.0089834 0.030836 0.085966 -0.080174 -0.053197 0.037542 -0.045257 0.02919 -0.046343
1230 0.017655 0.30833 0.064904 0.00091882 -0.0042697 0.044438 0.10077 -0.042393 -0.040765 0.029798 -0.033907 0.088217 -0.02038
1231 0.040107 0.30894 0.080494 0.021223 0.0052373 0.059589 0.1038 -0.033332 -0.042193 0.054075 -0.039277 0.061063 -0.021068
1232 0.033688 0.30329 0.045454 -0.019314 -0.026196 0.047371 0.049722 -0.080892 -0.065641 0.021471 -0.056227 0.03289 -0.049115
1233 0.018109 0.3508 0.038914 -0.0089201 -0.0062988 0.036683 0.076494 -0.071111 -0.058119 0.013048 -0.046607 0.044206 -0.046712
1234 0.054851 0.36221 0.058924 -0.0010764 -0.024732 0.026584 0.060826 -0.07048 -0.058247 0.027554 -0.040738 0.058693 -0.03464
1235 0.053692 0.39366 0.057044 0.011317 0.0059051 0.059296 0.091418 -0.047589 -0.061095 0.052721 -0.038428 0.061329 -0.028947
1236 0.036183 0.39131 0.030494 -0.011779 -0.027388 0.032618 0.05805 -0.094148 -0.057642 0.015667 -0.054668 0.033456 -0.040274
1237 0.044425 0.42201 0.049434 0.012545 -0.017921 0.058889 0.072072 -0.048347 -0.04436 0.029574 -0.034148 0.086942 -0.030872
1238 0.045026 0.43568 0.030874 -0.024972 -0.020874 0.042561 0.025014 -0.082236 -0.061758 0.05849 -0.036478 0.026499 -0.041559
1239 0.045777 0.41918 0.030744 -0.022568 -0.031607 0.036683 0.035416 -0.093655 -0.047726 0.017547 -0.040778 0.048695 -0.061687
1240 0.063949 0.46543 0.038404 -0.0076342 -0.01147 0.032134 0.035188 -0.084885 -0.043754 0.047423 -0.041258 0.010072 -0.041894
1241 0.02745 0.43445 0.017264 -0.01604 -0.025933 0.032426 0.02891 -0.090954 -0.091212 0.01255 -0.064618 0.0011686 -0.028361
1242 0.046611 0.52847 0.035094 -0.0070768 -0.016066 0.065417 0.037302 -0.097793 -0.06067 0.044806 -0.043689 0.028675 -0.052139
1243 0.052782 0.48815 0.021574 -0.0087231 0.00019085 0.050799 0.029444 -0.093772 -0.062878 0.033812 -0.030039 0.0067017 -0.040716
1244 0.018474 0.48465 0.0074536 -0.026549 0.26433 0.045691 0.0042164 -0.094361 -0.056585 0.038849 -0.073299 -0.016082 -0.057153
1245 0.025805 0.50784 -0.0035464 -0.042356 0.29965 0.040912 0.0038185 -0.10232 -0.068773 0.011565 -0.052519 0.030955 -0.054431
1246 0.055966 0.53457 0.036134 0.004058 0.29011 0.083314 0.029951 -0.083069 -0.030581 0.029932 -0.047619 0.041941 -0.032598
1247 0.037298 0.52264 0.015684 -0.023428 0.3664 0.044816 0.015593 -0.067148 -0.058749 0.021828 -0.057089 -0.022882 -0.043955
1248 0.031599 0.54695 0.0065335 -0.037685 0.1445 0.054377 0.031835 -0.072398 -0.037837 0.0092248 -0.057919 0.0054244 -0.016703
1249 0.06144 0.55211 -0.011347 -0.036031 0.078223 0.040079 0.018817 -0.089267 -0.070295 0.015201 -0.056389 -0.00086909 0.14147
1250 0.058472 0.56398 -0.0059266 -0.017007 0.0499 0.050601 0.0057887 -0.11341 -0.040613 0.024308 -0.05001 -0.017583 0.17084
1251 0.072013 0.54699 0.017923 -0.020354 0.056137 0.043852 0.036011 -0.074895 -0.0405 0.022934 -0.02839 0.003214 0.11488
1252 0.046744 0.5517 -0.018137 -0.06297 0.0067135 0.039814 -0.016167 -0.095754 -0.068558 0.0062406 -0.0686 -0.026289 0.015778
1253 0.048126 0.58532 0.027133 -0.021836 0.03944 0.073196 0.013245 -0.064193 -0.067286 0.020517 -0.05099 -0.0070429 0.039101
1254 0.054727 0.58589 0.012043 -0.038282 0.020437 0.063877 -1.3134e-05 -0.091462 -0.065784 -0.022286 -0.06141 -0.0083464 -0.020147
1255 0.046038 0.6072 0.047123 -0.018189 0.043424 0.072019 0.021009 -0.076671 -0.077592 0.02348 -0.04158 -0.0025398 0.0045859
1256 0.045349 0.58701 0.24383 -0.032585 0.040421 0.11008 0.023051 -0.091641 -0.07447 0.021687 -0.06158 0.011007 -0.022361
1257 0.060571 0.6073 0.36141 -0.019061 0.058358 0.13462 0.034603 -0.08412 -0.040798 0.038443 -0.029371 -0.041917 0.016211
1258 0.051552 0.60286 0.34799 -0.044208 0.016885 0.081944 -0.010645 -0.1086 -0.031146 0.023859 -0.051701 -0.01303 -0.0086562
1259 0.066933 0.60292 0.3686 -0.024394 0.033122 0.11336 0.016947 -0.080248 0.15024 0.041836 -0.037061 -0.011104 -0.0014735
1260 0.042075 0.59886 0.36237 -0.04891 0.0071092 0.079587 -0.013791 -0.10587 0.14954 0.038212 -0.059301 -0.014487 -0.014301
1261 0.00038605 0.58463 0.18197 -0.052217 -0.020614 0.032809 -0.042599 -0.1108 0.17404 0.020439 -0.074871 -0.025981 -0.023838
1262 0.027367 0.61242 0.15173 -0.055073 0.017773 0.04567 -0.024637 -0.1168 0.051413 0.015705 -0.082711 -0.041704 -0.035776
1263 0.073119 0.61632 0.13046 -0.049109 0.04155 0.076172 -0.0052247 -0.074324 -0.0057948 0.0092218 -0.063591 -0.0062875 -0.035303
1264 0.05693 0.60312 0.15565 -0.035205 0.00087709 0.049854 -0.019643 -0.10776 0.010087 0.065118 -0.080331 -0.020181 -0.0331
1265 0.043991 0.58635 0.31537 -0.025782 0.021394 0.053925 -0.0019206 -0.11477 0.0099094 0.25302 -0.072222 -0.016684 -0.028538
1266 0.090923 0.58081 0.43039 -0.047938 -0.004679 0.050267 -0.047979 -0.13943 -0.034068 0.2974 -0.075472 -0.062588 -0.006425
1267 0.17053 0.57511 0.47542 -0.038524 0.008378 0.073579 -0.0047065 -0.093711 0.0022237 0.24604 -0.060372 -0.012181 -0.00083231
1268 0.25782 0.55586 0.51393 -0.028761 0.00061495 0.08638 -0.0037445 -0.09382 0.0067758 0.089394 -0.065902 -0.019635 0.01209
1269 0.29842 0.60716 0.49765 -0.067237 -0.0044781 0.11339 -0.036172 -0.14499 -0.006072 0.057531 -0.089092 -0.055578 0.007723
1270 0.26897 0.60542 0.42924 -0.054183 -0.0067311 0.11928 -0.01269 -0.10617 -0.0082599 0.018847 -0.053182 -0.038302 0.044246
1271 0.30588 0.57288 0.39056 -0.05444 -0.011954 0.13718 -0.0099784 -0.10679 -0.017308 0.029343 -0.067382 -0.019465 0.011138
1272 0.25169 0.51186 0.42045 -0.032626 0.020133 0.13423 -0.025996 -0.11865 -0.029356 0.0526 -0.038392 -0.036049 0.032631
1273 0.21669 0.45862 0.59649 -0.052202 0.02636 0.094759 -0.0088843 -0.11224 -0.0054035 0.029876 -0.061063 -0.046432 0.018714
1274 0.15813 0.43605 0.59457 -0.063858 0.056057 0.07452 -0.010542 -0.10615 -0.010311 0.013133 -0.069523 -0.047176 -0.022464
1275 0.1918 0.42841 0.60359 -0.034225 0.3019 0.11154 -0.01292 -0.092744 0.026161 0.059099 -0.040033 -0.014069 0.0019789
1276 0.15513 0.43602 0.6065 -0.048251 0.34626 0.084554 -0.023478 -0.10815 -0.015267 0.041386 -0.076103 0.30725 -0.038288
1277 0.2066 0.44698 0.62075 -0.053547 0.21656 0.10736 0.0021239 -0.099862 -0.022485 0.035992 -0.061253 0.37581 -0.0099358
1278 0.22623 0.42639 0.63673 -0.055704 0.062695 0.073147 -0.035544 -0.12047 -0.037113 0.021339 -0.094693 0.46975 -0.0027032
1279 0.22323 0.43944 0.62463 -0.05003 0.039112 0.088788 -0.022672 -0.10096 0.019079 0.0051352 -0.076913 0.54003 -0.00026051
1280 0.30833 0.49258 0.66624 -0.036126 0.021749 0.09617 -0.0072699 -0.11743 -0.016489 0.021792 -0.090004 0.36304 -0.020448
1281 0.37464 0.54373 0.67787 -0.035843 0.020575 0.089472 -0.0058679 -0.088929 0.0036435 0.031378 -0.063724 0.20084 0.044285
1282 0.39433 0.50413 0.68718 -0.042849 0.013492 0.081343 -0.018646 -0.10811 -0.016924 0.035235 -0.074044 0.15858 0.088527
1283 0.40364 0.41592 0.67322 -0.034205 0.010009 0.096535 -0.034374 -0.092367 0.015868 0.0052511 -0.090954 0.15819 0.2066
1284 0.37639 0.38072 0.71094 -0.028361 0.031426 0.13775 0.0023082 -0.081736 0.26742 0.048648 -0.056304 0.156 0.25525
1285 0.36114 0.3539 0.6463 -0.030118 0.0098533 0.088968 -0.04208 -0.090565 0.27692 0.022934 -0.094084 0.10794 0.2303
1286 0.2905 0.33172 0.64142 -0.025904 0.02166 0.10643 -0.012668 -0.060094 0.2666 0.05107 -0.092234 0.12173 0.15078
1287 0.28411 0.31663 0.60658 -0.02545 0.028877 0.11787 -0.026666 -0.085423 0.22004 0.11756 -0.088314 0.12426 0.10685
1288 0.27354 0.30096 0.59234 -0.047947 0.0032342 0.1039 -0.040704 -0.10363 0.098288 0.22091 -0.080125 0.055306 0.043803
1289 0.31029 0.29755 0.70261 -0.063993 -0.011449 0.081855 -0.052052 -0.099742 0.062511 0.23512 -0.086225 0.063023 0.035736
1290 0.31594 0.29365 0.70222 -0.028289 0.0058282 0.088677 -0.023729 -0.10276 0.071603 0.16446 -0.079025 0.089029 0.055969
1291 0.32645 0.29276 0.70172 -0.043546 0.026695 0.11031 -0.00050744 -0.0974 0.042685 0.092483 -0.056275 0.077936 0.071841
1292 0.38151 0.3001 0.62433 -0.040202 0.0078821 0.08885 -0.026955 -0.10277 0.066537 0.076029 -0.074055 0.059962 0.10809
1293 0.39265 0.26387 0.671 -0.055008 0.007819 0.070272 -0.062123 -0.090588 0.015579 0.024426 -0.070555 0.066029 0.10896
1294 0.44088 0.2599 0.71809 -0.045864 -0.024144 0.090373 -0.038011 -0.10516 0.022171 0.038042 -0.093245 0.056885 0.10042
1295 0.45831 0.23675 0.56243 -0.063801 -0.014357 0.10644 -0.042299 -0.11396 0.026333 0.049519 -0.098595 0.056482 0.091302
1296 0.48689 0.2363 0.48675 -0.041857 -0.01447 0.082426 -0.049597 -0.10218 0.032376 0.024625 -0.056196 0.051328 0.12796
1297 0.44996 0.23984 0.47148 -0.034453 -0.012863 0.091218 -0.041645 -0.10699 0.027498 0.064632 -0.097946 0.037175 0.1385
1298 0.46539 0.22862 0.4393 -0.06218 0.0097139 0.08481 -0.045113 -0.11301 0.01226 0.082368 -0.083086 0.051241 0.15106
1299 0.43561 0.21457 0.45941 -0.045016 -0.012389 0.090721 -0.049171 -0.079753 0.034972 0.15694 -0.059066 0.060518 0.20083
1300 0.37299 0.21755 0.47824 -0.025822 -0.0032222 0.11124 -0.034549 -0.066452 0.055734 0.26642 -0.053946 0.039365 0.38574
1301 0.28963 0.20771 0.42686 -0.066019 -0.024165 0.074675 -0.052297 0.079459 0.0024862 0.25427 -0.081256 0.018081 0.37601
1302 0.2721 0.17245 0.42118 -0.068435 -0.018828 0.080776 -0.058725 0.15879 0.0061083 0.11628 -0.068126 0.031138 0.32542
1303 0.27246 0.2092 0.4663 -0.042631 0.0051687 0.10146 -0.023413 0.18305 0.02527 0.0856 -0.047297 0.035334 0.23055
1304 0.26334 0.15638 0.40114 -0.057067 -0.035294 0.07017 -0.053331 0.12329 -0.0030574 0.026847 -0.062077 0.053101 0.17137
1305 0.20852 0.15622 0.38639 -0.075414 -0.026157 0.065321 -0.053319 0.0092525 -0.0083853 0.031683 -0.097267 0.048017 0.12138
1306 0.26101 0.18139 0.39016 -0.05115 -0.01993 0.088703 -0.047007 -0.032907 0.0060169 0.05251 -0.055137 0.011724 0.13574
1307 0.23919 0.15006 0.37297 -0.085596 -0.020433 0.067715 -0.054365 -0.046156 0.024609 0.031686 -0.079427 0.0052603 0.11362
1308 0.20928 0.15134 0.37406 -0.035653 -0.0017065 0.068486 -0.027383 -0.048815 0.048771 0.040733 -0.088407 0.012377 0.10576
1309 0.22 0.13349 0.33669 -0.072049 0.00066047 0.075158 -0.047751 -0.080844 0.26154 0.079059 -0.084237 0.0086134 0.097149
1310 0.25823 0.14301 0.33462 -0.057305 0.014127 0.06566 -0.032019 -0.057073 0.34041 0.23375 -0.072437 -0.01068 0.15541
1311 0.21165 0.13429 0.31698 -0.062062 0.20064 0.069191 -0.047927 -0.036522 0.30384 0.24428 -0.074628 0.023636 0.13684
1312 0.22975 0.10719 0.29882 -0.059708 0.36622 0.057583 -0.042194 -0.047341 0.20214 0.21376 -0.075308 0.038693 0.13385
1313 0.1989 0.13369 0.29823 -0.062274 0.35353 0.072865 -0.074342 -0.058411 0.097942 0.11662 -0.081308 -0.0059304 0.18904
1314 0.21986 0.12182 0.26848 -0.059971 0.43019 0.079956 -0.07105 -0.03936 0.090644 0.087761 -0.079528 0.010356 0.20822
1315 0.18216 0.090068 0.25804 -0.087257 0.13286 0.055258 -0.064918 -0.079829 0.056826 0.043468 -0.098088 -0.0089174 0.19495
1316 0.20385 0.10136 0.26902 -0.053283 0.069569 0.063599 -0.058556 -0.045638 0.034368 0.042164 -0.078958 -0.0021708 0.27149
1317 0.19628 0.09347 0.26062 -0.054109 0.045196 0.081801 -0.061914 -0.049127 0.04667 0.059981 -0.076658 0.0038957 0.36396
1318 0.18979 0.096001 0.23583 -0.068756 0.020203 0.068753 -0.043472 -0.064026 0.032412 0.037767 -0.087928 0.00021227 0.39075
1319 0.19267 0.095832 0.24903 -0.068422 0.02255 0.085564 -0.04048 -0.024895 0.067415 0.085444 -0.073759 0.015359 0.38952
1320 0.16738 0.065613 0.2421 -0.075278 0.017727 0.063506 -0.064388 -0.074614 0.058287 0.17118 -0.10354 0.0023353 0.33577
1321 0.16099 0.078775 0.22724 -0.057405 0.024954 0.087318 -0.039346 -0.043733 0.12436 0.18876 -0.079119 -0.021338 0.27316
1322 0.17054 0.091066 0.23434 -0.043371 0.012191 0.088789 -0.037394 -0.035403 0.33131 0.1496 -0.070209 0.011328 0.25675
1323 0.14711 0.076767 0.21192 -0.062367 0.031498 0.097161 -0.049282 -0.064512 0.36816 0.08433 -0.067649 -0.004275 0.21165
1324 0.15089 0.073628 0.2317 -0.043494 0.022005 0.080743 -0.037 -0.045881 0.35217 0.072366 -0.077979 -0.029278 0.24692
1325 0.15015 0.078829 0.20443 -0.05971 0.0096219 0.089844 -0.055188 -0.06291 0.38858 0.043553 -0.065789 -0.023262 0.24784
1326 0.17439 0.05153 0.18235 -0.074136 -0.0023811 0.072566 -0.059976 -0.066419 0.29173 0.058829 -0.085299 -0.0006854 0.2144
1327 0.15381 0.045602 0.18785 -0.066422 -0.00014418 0.063298 -0.045184 0.091592 0.16602 0.048456 -0.08615 0.012191 0.1805
1328 0.15088 0.049553 0.14823 -0.086709 -0.0080972 0.062229 -0.077312 0.18294 0.12675 0.075672 -0.09383 -0.025122 0.17452
1329 0.15333 0.041644 0.15107 -0.076505 -0.0086703 0.057041 -0.07068 0.2297 0.11581 0.18067 -0.07014 0.0041142 0.13526
1330 0.16092 0.053815 0.14666 -0.062101 0.0098767 0.074973 -0.059948 0.25319 0.14896 0.23929 -0.05619 0.010681 0.16109
1331 0.14998 0.056686 0.1666 -0.045708 -0.013596 0.062544 -0.047056 0.18027 0.14975 0.26774 -0.07728 0.0019473 0.1539
1332 0.18894 0.032437 0.14444 -0.052584 0.0075406 0.068686 -0.046454 0.089156 0.18013 0.15561 -0.06771 0.0055838 0.16072
1333 0.15202 0.033609 0.14179 -0.05965 -0.014492 0.059097 -0.075932 0.033477 0.36847 0.10674 -0.06002 -0.01084 0.13142
1334 0.18441 0.04837 0.14403 -0.029747 0.0025246 0.073459 -0.029359 0.043668 0.45291 0.1308 -0.045821 0.020117 0.15115
1335 0.22865 0.046021 0.13786 -0.065963 5.1531e-05 0.047211 -0.070267 0.032419 0.51621 0.14151 -0.066941 0.023203 0.15247
1336 0.24466 0.049152 0.12458 -0.039939 -0.015942 0.074942 -0.072875 0.0025597 0.50181 0.12462 -0.083871 -0.02021 0.16533
1337 0.16128 0.024373 0.10869 -0.060135 -0.019525 0.042144 -0.052403 0.024491 0.45058 0.09139 -0.068671 0.30849 0.11063
1338 0.14799 0.034984 0.09009 -0.051872 -0.014558 0.053516 -0.056241 0.16373 0.30994 0.13151 -0.080561 0.44323 0.14063
1339 0.11468 0.012556 0.08982 -0.054128 -0.0098806 0.045407 -0.064149 0.27252 0.25163 0.28553 -0.068231 0.44207 0.13637
1340 0.13275 0.025307 0.09015 -0.045234 -0.0044936 0.080969 -0.064267 0.34289 0.21114 0.24619 -0.063061 0.46774 0.16114
1341 0.14996 0.013878 0.11521 -0.039061 -0.013127 0.070751 -0.067615 0.36178 0.18786 0.29832 -0.066261 0.21984 0.14404
1342 0.11045 -0.0014908 0.07069 -0.070067 -0.05101 0.026972 -0.094553 0.32467 0.16808 0.15232 -0.075022 0.12823 0.11548
1343 0.14559 0.01178 0.09893 -0.031623 0.010197 0.051644 -0.034331 0.4549 0.18344 0.11823 -0.053392 0.12698 0.13981
1344 0.1346 0.031062 0.09868 -0.02435 -0.0017558 0.082426 -0.053219 0.50723 0.21689 0.085435 -0.035142 0.11585 0.13133
1345 0.10225 -0.00056732 0.08526 -0.062056 -0.014749 0.064957 -0.064347 0.50226 0.19304 0.091642 -0.063952 0.135 0.10615
1346 0.1116 -0.010296 0.05902 -0.055052 -0.047722 0.044789 -0.051265 0.44929 0.17578 0.080048 -0.080812 0.10371 0.089517
1347 0.1082 -0.012145 0.05427 -0.060758 -0.020535 0.056751 -0.047363 0.52141 0.38177 0.087865 -0.079752 0.12022 0.08311
1348 0.11105 0.0021762 0.06927 -0.034405 -0.015998 0.046732 -0.059381 0.5468 0.49859 0.093961 -0.060732 0.11253 0.087982
1349 0.11079 -0.027703 0.04522 -0.060251 -0.041081 0.051354 -0.067569 0.55796 0.46344 0.11229 -0.063542 0.10272 0.088425
1350 0.13193 -0.024171 0.04672 -0.068847 -0.033514 0.038435 -0.10196 0.49907 0.4521 0.089844 -0.10427 0.091322 0.075238
1351 0.11653 -0.0099103 0.05605 -0.042964 -0.040877 0.060727 -0.054405 0.52851 0.44117 0.083641 -0.054763 0.1056 0.09752
1352 0.11969 -0.042049 0.03437 -0.06666 -0.02971 0.024389 -0.064243 0.49391 0.30915 0.085147 -0.071313 0.059285 0.067563
1353 0.084367 -0.046538 0.01662 -0.061606 0.069917 0.02917 -0.081811 0.53312 0.21126 0.19864 -0.075593 0.071971 0.048786
1354 0.12064 -0.038027 0.06165 -0.0013126 0.33249 0.082322 -0.032689 0.62254 0.25164 0.31615 -0.060133 0.11385 0.082128
1355 0.10601 -0.037796 0.0062495 -0.044659 0.33668 0.056694 -0.061657 0.57875 0.24746 0.31383 -0.052323 0.040914 0.049421
1356 0.1075 -0.016514 0.028279 -0.038505 0.34367 0.1131 -0.048304 0.62669 0.23297 0.24736 -0.048853 0.066761 0.073554
1357 0.11842 -0.036523 0.044519 -0.048621 0.15514 0.1056 -0.054752 0.57863 0.20661 0.14427 -0.070064 0.072967 0.072986
1358 0.14881 -0.022992 0.045489 -0.036618 0.053132 0.099579 -0.05238 0.59572 0.25021 0.092026 -0.048514 0.097354 0.10074
1359 0.10856 -0.033841 0.031589 -0.041094 0.056999 0.11017 -0.028468 0.58365 0.41409 0.11908 -0.058094 0.04326 0.085202
1360 0.102 -0.02418 0.030019 -0.03829 0.025436 0.099522 -0.035586 0.64842 0.57352 0.13642 -0.054324 0.096127 0.071834
1361 0.094827 -0.030529 0.020389 -0.043267 0.0074726 0.054844 -0.055684 0.65288 0.56367 0.087625 -0.037974 0.34875 0.077347
1362 0.10307 -0.038767 0.0081392 -0.039053 0.02179 0.050325 -0.039702 0.66764 0.51059 0.12334 -0.069084 0.55127 0.06002
1363 0.07514 -0.050196 0.013279 -0.041469 0.015607 0.080087 -0.04586 0.61878 0.39954 0.093878 -0.075704 0.46572 0.039522
1364 0.11181 -0.023775 0.043059 -0.022316 0.030813 0.061779 -0.028048 0.64418 0.32529 0.11284 -0.038574 0.52438 0.077825
1365 0.073112 -0.043074 0.0027591 -0.058822 0.01813 0.09833 -0.050036 0.61312 0.27269 0.10044 -0.083575 0.68578 0.055087
1366 0.1161 -0.047143 -0.0049109 -0.061138 0.025467 0.11688 -0.027184 0.58977 0.23558 0.10845 -0.088535 0.466 0.03308
1367 0.081805 -0.066672 -0.033471 -0.080014 0.025034 0.12476 0.087968 0.66547 0.21347 0.22735 -0.075895 0.28561 0.020843
1368 0.071476 -0.04837 -0.015661 -0.066891 0.17138 0.12695 0.16045 0.66275 0.27025 0.3186 -0.063565 0.23821 0.051445
1369 0.073268 -0.080479 -0.015761 -0.062177 0.38043 0.13932 0.17639 0.63594 0.27396 0.37795 -0.079215 0.21663 0.031438
1370 0.11225 -0.033358 -0.00010106 -0.035263 0.43946 0.15006 0.16995 0.70112 0.54755 0.34283 -0.052495 0.25244 0.066481
1371 0.10432 -0.062207 -0.0038011 -0.06441 0.35283 0.14515 0.080866 0.59347 0.51586 0.19082 -0.071755 0.21176 0.037593
1372 0.090102 -0.065136 -0.041071 -0.069466 0.23791 0.16313 0.034418 0.63761 0.5901 0.15246 -0.082035 0.17026 0.037696
1373 0.071443 -0.069885 -0.016061 -0.046142 0.13841 0.16102 0.0092003 0.66556 0.52086 0.14399 -0.072136 0.19004 0.055299
1374 0.074934 -0.064813 -0.032391 -0.045199 0.092303 0.15469 0.016152 0.68933 0.44964 0.15055 -0.060516 0.21006 0.055681
1375 0.10726 -0.049372 -0.013831 -0.063735 0.06753 0.16432 0.030874 0.64696 0.34768 0.11529 -0.038236 0.18003 0.056944
1376 0.082797 -0.072091 -0.029581 -0.055891 0.075027 0.14005 -0.0016036 0.58617 0.29548 0.14577 -0.050176 0.14565 0.041417
1377 0.050698 -0.06962 -0.029641 -0.052227 0.047454 0.14789 0.0043885 0.56839 0.28276 0.11414 -0.047106 0.16166 0.043289
1378 0.04448 -0.076789 -0.030421 -0.051874 0.078681 0.1723 -0.00029947 0.53486 0.2687 0.10429 -0.086706 0.13908 0.022662
1379 0.037861 -0.077967 -0.038001 -0.07226 0.055538 0.14729 -0.015187 0.4845 0.22264 0.10219 -0.074686 0.16525 0.0015346
1380 0.068332 -0.053556 -0.025641 -0.051626 0.066405 0.1708 -0.0025554 0.45954 0.25419 0.053108 -0.044937 0.14492 0.050427
1381 0.056373 -0.066315 -0.031411 -0.060603 0.060402 0.13676 -0.011123 0.44976 0.24367 0.088135 -0.068867 0.12103 0.0121
1382 0.034295 -0.069434 -0.041692 -0.064739 0.10333 0.15716 -0.0041913 0.43332 0.22149 0.083051 -0.075537 0.099451 -0.010567
1383 0.072536 -0.080633 -0.030562 -0.051065 0.37137 0.14467 -5.924e-05 0.4637 0.24403 0.074288 -0.067837 0.15388 0.021695
1384 0.086357 -0.066792 -0.046372 -0.074332 0.42125 0.17453 0.0059228 0.52924 0.40646 0.11018 -0.049207 0.10093 0.039678
1385 0.052699 -0.07449 -0.061042 -0.052478 0.43385 0.16738 -0.0010951 0.632 0.50531 0.05627 -0.021627 0.10794 0.03588
1386 0.06648 -0.067719 -0.029362 -0.067004 0.39566 0.13801 -0.0004231 0.5856 0.47469 0.086537 0.064533 0.12652 0.045433
1387 0.058031 -0.085148 -0.045882 -0.073471 0.18821 0.14411 0.0089689 0.60363 0.47656 0.089633 0.071793 0.12084 0.010176
1388 0.046293 -0.087227 -0.030442 -0.055787 0.14142 0.13456 -0.002699 0.52039 0.358 0.07185 0.088662 0.13748 0.019868
1389 0.037264 -0.093696 -0.048422 -0.069013 0.12121 0.09362 -0.018087 0.40668 0.28135 0.059756 0.095792 0.10643 0.023031
1390 0.043715 -0.1094 -0.067102 -0.070069 0.077765 0.090281 -0.034025 0.36321 0.24296 0.048403 0.068262 0.088483 -0.033666
1391 0.039307 -0.099243 -0.062122 -0.091636 0.091372 0.064853 -0.048253 0.33868 0.21425 0.025339 0.00087206 0.08642 -0.0099536
1392 0.071778 -0.090572 -0.062992 -0.062362 0.082058 0.10282 -0.012451 0.37808 0.22074 0.055936 0.0075519 0.090526 0.00083902
1393 0.042549 -0.095571 -0.056522 -0.067758 0.10656 0.11949 -0.0090188 0.37608 0.20481 0.034282 -0.018518 0.081673 0.0014417
1394 0.047561 -0.07049 -0.051512 -0.060245 0.10061 0.15496 0.0058133 0.37402 0.21201 0.060629 -0.022788 0.087109 -0.0020357
1395 0.051352 -0.077669 -0.064452 -0.065391 0.11208 0.14792 0.030125 0.35619 0.18581 0.036195 -0.029848 0.10142 0.015967
1396 0.054563 -0.091168 -0.058762 -0.034057 0.12915 0.16123 0.10435 0.38384 0.21797 0.011122 -0.011089 0.13419 0.0050596
1397 0.063014 -0.083046 -0.060852 -0.041984 0.435 0.13379 0.19054 0.36202 0.19443 0.055148 -0.015189 0.1091 -0.0031177
1398 0.030956 -0.098005 -0.091672 -0.05957 0.46052 0.10197 0.21693 0.30569 0.18822 0.033835 -0.016449 0.078146 -0.017145
1399 0.026177 -0.10293 -0.067762 -0.056266 0.44476 0.084746 0.20157 0.31067 0.1754 0.028131 -0.034539 0.059732 -0.0076324
1400 0.049788 -0.074763 -0.048452 -0.047372 0.40807 0.091678 0.22069 0.32427 0.16812 0.045227 0.0065609 0.076859 -0.0086898
1401 0.0289 -0.086372 -0.069912 -0.048809 0.30761 0.08585 0.13603 0.31026 0.18068 0.0033439 0.083431 0.45676 -0.0093271
1402 0.054581 -0.1014 -0.062252 -0.067695 0.17468 0.062851 0.0728 0.29279 0.14087 0.04525 0.10119 0.60478 -0.0063745
1403 0.054602 -0.087989 -0.057832 -0.059631 0.15826 0.075723 0.095582 0.2754 0.13306 0.043067 0.16442 0.63172 -0.018032
1404 0.051234 -0.098208 -0.066802 -0.068598 0.12459 0.042984 0.076674 0.24602 0.1298 0.017433 0.12455 0.55496 -0.013099
1405 0.039755 -0.094017 0.072008 -0.066854 0.12065 0.075546 0.1333 0.25286 0.14506 0.03174 0.19969 0.71106 -0.010207
1406 0.031556 -0.10249 0.14781 -0.07699 0.11201 0.048048 0.14763 0.22239 0.13567 0.015286 0.14502 0.78306 -0.0028439
1407 0.074318 -0.081125 0.046758 -0.060737 0.12049 0.073969 0.21087 0.24177 0.12739 0.041793 0.21017 0.81244 0.0053388
1408 0.041219 -0.098604 -0.035432 -0.075673 0.10976 0.068471 0.28911 0.23264 0.1183 0.0028492 0.22469 0.62553 -0.022309
1409 0.0345 -0.091382 -0.036373 -0.067289 0.12798 0.071743 0.27458 0.24949 0.11704 0.019476 0.2437 0.42812 -0.0039559
1410 0.010651 -0.083811 -0.064913 -0.051515 0.11546 0.032664 0.22488 0.20529 0.11128 0.016372 0.25184 0.34167 -0.0061033
1411 0.012183 -0.10939 -0.065323 -0.063032 0.11711 0.035686 0.14819 0.18245 0.079951 0.028969 0.21153 0.29659 -0.038671
1412 -0.010326 -0.093059 -0.071313 -0.064718 0.10975 0.033258 0.13901 0.17529 0.10354 0.029455 0.19055 0.27444 -0.047688
1413 0.0076954 -0.10302 -0.057223 -0.077364 0.1217 0.078309 0.11272 0.17527 0.086425 0.031382 0.20303 0.27993 -0.017995
1414 0.021287 -0.10351 -0.087123 -0.058151 0.41297 0.045401 0.13653 0.20274 0.077227 0.011368 0.21203 0.27773 -0.015973
1415 0.0068281 -0.11208 -0.079483 -0.051697 0.50367 0.037883 0.15452 0.18418 0.073799 0.0086544 0.2531 0.27233 -0.03084
1416 0.041419 -0.10737 -0.059573 -0.064933 0.50403 0.047204 0.16657 0.15551 0.058261 0.016191 0.29618 0.26906 -0.024177
1417 0.021871 -0.10131 -0.091363 -0.08066 0.53948 0.042856 0.21328 0.14138 0.085194 0.0085474 0.28253 0.21047 -0.032345
1418 0.031032 -0.11766 -0.078833 -0.081136 0.39071 0.051998 0.31267 0.14929 0.081196 0.012364 0.2778 0.27262 -0.043452
1419 0.029263 -0.1166 -0.090433 -0.085082 0.22641 0.048309 0.29497 0.14567 0.045198 -0.0095897 0.26466 0.22885 -0.027439
1420 0.022975 -0.10741 -0.081253 -0.066898 0.18408 0.024631 0.31756 0.12071 0.03935 0.020187 0.26836 0.20647 -0.022527
1421 0.015746 -0.11307 -0.067313 -0.072815 0.16852 0.043903 0.29277 0.14375 0.070572 -0.0097168 0.28495 0.2257 -0.035834
1422 0.0093272 -0.11637 -0.070583 -0.046001 0.16848 0.057224 0.22738 0.15913 0.043214 0.04234 0.28615 0.21731 -0.021561
1423 0.060929 -0.112 -0.073633 -0.070407 0.17072 0.059036 0.1537 0.12808 0.046346 0.031056 0.29312 0.2055 -0.017789
1424 0.03357 -0.11172 -0.074143 -0.039944 0.1508 0.040437 0.14614 0.13042 0.061299 0.029953 0.27829 0.22187 -0.019306
1425 0.017701 -0.1155 -0.087473 -0.03279 0.15379 0.037499 0.10258 0.12671 0.047461 0.013809 0.29751 0.18326 -0.054474
1426 0.048252 -0.10786 -0.072583 0.075324 0.18175 0.068751 0.15533 0.14294 0.054713 0.039586 0.31485 0.22348 -0.022921
1427 0.016914 -0.1117 -0.072913 0.11338 0.44331 0.037192 0.12919 0.12232 0.067405 0.043602 0.2928 0.17342 -0.029648
1428 -0.0068149 -0.13015 -0.092403 0.11858 0.46246 0.025774 0.097163 0.07865 0.045257 -0.0073315 0.30318 0.13581 -0.055906
1429 -0.0047736 -0.13867 -0.1019 0.11972 0.51353 0.030046 0.11288 0.067961 0.030569 0.011445 0.27298 0.14953 -0.048583
1430 0.029358 -0.12029 -0.085643 0.11164 0.58349 0.046937 0.2658 0.089372 0.041571 0.020891 0.30997 0.16117 -0.04392
1431 0.011929 -0.11437 -0.072803 0.049512 0.51734 0.051719 0.35044 0.094203 0.035573 0.014628 0.33447 0.15171 -0.045168
1432 0.02409 -0.096185 -0.079023 0.026646 0.5106 0.043471 0.35655 0.10449 0.034726 0.00022434 0.28647 0.15017 -0.044855
1433 0.021512 -0.13148 -0.089983 0.02281 0.52466 0.041452 0.34967 0.070015 0.035578 0.019441 0.22928 0.10624 -0.034782
1434 0.004073 -0.11123 -0.095493 0.021343 0.59958 0.053584 0.37221 0.096396 0.02641 0.020737 0.22858 0.1199 -0.03705
1435 0.014084 -0.13368 -0.11564 0.024597 0.46314 0.042856 0.33702 0.061587 0.017802 0.012394 0.17142 0.10695 -0.066917
1436 0.027566 -0.10504 -0.073804 0.068021 0.33918 0.048667 0.33126 0.068097 0.035754 0.10716 0.19387 0.089374 -0.025694
1437 0.036077 -0.11141 -0.076754 0.10093 0.2484 0.024509 0.29126 0.037288 0.021086 0.24487 0.17947 0.10082 -0.025682
1438 0.010748 -0.11178 0.0055464 0.17139 0.27407 0.017021 0.22571 0.038839 0.028338 0.29539 0.18851 0.093527 -0.021839
1439 0.01738 -0.10994 -0.0077136 0.21801 0.24335 0.031162 0.20131 0.03625 0.0056705 0.16137 0.19319 0.099054 -0.021306
1440 0.024981 -0.13452 -0.080734 0.21688 0.22208 0.021874 0.16238 0.013421 -0.023717 0.051246 0.24066 0.05418 -0.0058937
1441 0.045142 -0.094715 -0.054654 0.24683 0.25793 0.069555 0.20045 0.076182 0.021765 0.077923 0.34797 0.12346 0.031789
1442 0.015633 -0.099974 -0.056034 0.24008 0.26232 0.043807 0.18636 0.038093 0.030567 0.050149 0.37789 0.062323 -0.0052384
1443 0.050555 -0.10381 -0.075794 0.21954 0.26282 0.038589 0.16581 0.037554 0.0039091 0.030875 0.38754 0.07169 -0.0065758
1444 -0.029474 -0.12975 -0.064394 0.18125 0.23686 0.03443 0.16917 0.024964 -0.011509 0.022522 0.30682 0.071136 -0.063163
1445 0.036347 -0.0989 0.11486 0.19741 0.24095 0.073482 0.17406 0.047755 0.035913 0.024248 0.2971 0.095953 -0.02795
1446 0.041079 -0.096489 0.095536 0.16895 0.24284 0.074274 0.36694 0.062476 0.014205 0.040355 0.24273 0.07619 -0.011618
1447 0.04421 -0.11532 -0.012834 0.18056 0.22567 0.038785 0.37821 0.015257 -0.0068524 0.016681 0.17413 0.041926 -0.049025
1448 0.071831 -0.11327 -0.039464 0.21319 0.21372 0.057407 0.3867 0.053468 0.0069597 0.016048 0.17171 0.061603 -0.026153
1449 0.036513 -0.11659 -0.054434 0.25558 0.2021 0.035599 0.38211 0.0080988 -0.00046814 0.0078642 0.12721 0.018759 -0.03641
1450 0.017594 -0.10604 -0.060004 0.3132 0.21253 0.05343 0.3639 0.02974 -0.001156 0.0044707 0.16271 0.049106 -0.023737
1451 0.026485 -0.10482 -0.074414 0.32157 0.2183 0.036982 0.32503 0.00011057 -0.019354 0.0070572 0.13479 0.032432 -0.043845
1452 0.017387 -0.10876 -0.064504 0.32186 0.18037 0.042824 0.32543 0.00075145 -0.0034017 0.048544 0.12596 0.019149 -0.038892
1453 -0.00037211 -0.13165 -0.089684 0.30635 0.1542 0.0097953 0.20173 -0.016738 -0.03909 0.0087801 0.13201 0.011505 -0.051579
1454 0.028359 -0.1133 -0.080584 0.29402 0.1728 0.016627 0.18446 -0.021747 -0.031177 0.015757 0.1329 0.0073019 -0.031617
1455 0.036571 -0.086678 -0.062904 0.26953 0.18814 0.058729 0.18684 -0.014986 0.011135 0.025413 0.13919 0.026018 -0.00055398
1456 -0.028308 -0.12637 -0.077724 0.20789 0.16894 0.02824 0.17557 -0.015845 -0.035163 -0.0023805 0.089424 -0.007405 -0.038681
1457 0.017663 -0.11586 -0.076254 0.1935 0.17823 0.055332 0.17388 -0.0031842 -0.038981 0.026456 0.099203 0.0034015 -0.020699
1458 0.015044 -0.10337 -0.065214 0.21355 0.20279 0.088413 0.19971 0.022657 0.0090311 0.023752 0.10623 0.049488 -0.031676
1459 -0.022004 -0.11528 -0.089484 0.17972 0.1458 0.037355 0.18537 -0.048872 -0.051767 -0.027361 0.072203 -0.012365 -0.040343
1460 0.013097 -0.12526 -0.1079 0.30153 0.13192 0.011487 0.34787 -0.040202 -0.022655 0.0012254 0.086133 0.0044612 -0.058661
1461 0.0014784 -0.11852 -0.092854 0.3311 0.14535 0.043298 0.36842 -0.028381 -0.024363 0.026992 0.084803 0.016778 -0.059018
1462 0.04875 -0.0931 -0.061354 0.35488 0.1606 0.04343 0.3947 -0.0244 -0.02337 0.027658 0.078623 0.0043542 -0.044095
1463 0.039111 -0.096299 -0.069415 0.34788 0.14552 0.066972 0.3746 -0.026219 -0.023968 0.00098476 0.092453 0.0044908 -0.032503
1464 0.020732 -0.11824 -0.096605 0.31802 0.13418 0.049723 0.36233 -0.045558 -0.029416 0.00024122 0.085653 -0.0046827 -0.05188
1465 0.011714 -0.093527 -0.11366 0.2758 0.12748 0.045525 0.28885 -0.022187 -0.029294 0.0026177 0.082292 0.021734 -0.053117
1466 0.014415 -0.11377 -0.088275 0.26287 0.15596 0.039787 0.20933 -0.056726 -0.050442 -0.023876 0.075352 0.0019104 -0.051785
1467 0.011076 -0.10193 -0.091175 0.22619 0.1331 0.034058 0.16577 -0.037815 -0.03609 -0.013199 0.066782 0.012767 -0.034732
1468 0.0064876 -0.10656 -0.076305 0.21406 0.1589 0.05023 0.18406 -0.052855 -0.034878 0.090567 0.070512 -0.0021765 -0.05754
1469 0.031609 -0.11708 -0.089405 0.18528 0.44982 0.018942 0.17587 -0.047064 -0.022715 0.23604 0.046642 -0.0137 -0.010457
1470 0.0083402 -0.11982 -0.088485 0.18252 0.4611 0.045253 0.18045 -0.053633 -0.043743 0.27898 0.053162 -0.010463 -0.011224
1471 0.010882 -0.10438 -0.081595 0.31138 0.49374 0.038565 0.18885 -0.032252 -0.023451 0.21446 0.061672 -0.026207 -0.021462
1472 0.00073282 -0.14611 -0.10603 0.32534 0.37179 0.030707 0.16243 -0.065631 -0.025509 0.084103 0.039492 -0.0493 -0.056239
1473 -0.0056059 -0.13931 -0.070245 0.35956 0.25348 0.040468 0.20965 -0.05614 -0.039947 0.033829 0.013581 -0.022174 -0.058196
1474 0.018575 -0.12816 -0.097995 0.36961 0.18019 0.02725 0.33559 -0.044329 -0.031345 0.0066859 0.034901 -0.011257 -0.056354
1475 0.016097 -0.11874 -0.082775 0.33729 0.17231 0.053032 0.37482 -0.086308 -0.032413 0.056092 0.063091 -0.014741 -0.054671
1476 -0.00028194 -0.11047 -0.096595 0.33044 0.13899 0.056813 0.39764 -0.041797 -0.027651 0.022159 0.043051 -0.017394 -0.059508
1477 0.010139 -0.12932 -0.094575 0.32973 0.15164 0.066285 0.33344 -0.055067 -0.048478 0.063205 0.022141 -0.012218 -0.050376
1478 0.0084407 -0.13253 -0.089945 0.33892 0.13854 0.013196 0.2897 -0.063586 -0.059526 0.023852 0.022841 -0.039201 -0.055133
1479 0.011702 -0.12829 -0.10015 0.34705 0.13072 0.035118 0.1969 -0.077425 -0.034014 0.0088482 0.033271 -0.031355 -0.04582
1480 -0.00043669 -0.14396 -0.10808 0.35095 0.12396 0.03378 0.17645 -0.079404 -0.044862 0.0076747 0.02739 -0.056798 -0.060948
1481 -0.00071538 -0.13872 -0.11329 0.32687 0.10009 0.014311 0.14162 -0.088343 -0.0541 -0.013009 0.0023404 -0.024581 -0.065075
1482 -0.023984 -0.12974 -0.10181 0.31517 0.12866 0.032073 0.16351 -0.068182 -0.064828 0.021498 0.0219 -0.0074549 -0.029032
1483 0.030367 -0.10148 -0.091765 0.35324 0.12828 0.063795 0.20364 -0.063091 -0.053016 0.020424 0.01684 -0.045198 0.0034602
1484 -0.012431 -0.11776 -0.10263 0.36194 0.087759 0.024766 0.16749 -0.10674 -0.060593 0.0088205 0.01244 -0.037392 0.039423
1485 0.02018 -0.11139 -0.082675 0.39159 0.11933 0.044888 0.17976 -0.08646 -0.035411 0.005867 0.01911 -0.047395 0.096556
1486 0.0065112 -0.12773 -0.10034 0.35457 0.098903 0.01742 0.20523 -0.096449 -0.058859 0.022743 -0.02217 -0.046119 0.12987
1487 0.010292 -0.13051 -0.10724 0.33061 0.09536 0.031481 0.31561 -0.096948 -0.065537 -0.0088001 0.0044296 -0.052932 0.039611
1488 -0.0001162 -0.12236 -0.11328 0.28501 0.097187 0.015783 0.34189 -0.082017 -0.068275 0.016516 0.0046195 -0.039896 0.0033735
1489 0.0023951 -0.1196 -0.082865 0.256 0.090774 0.034155 0.34977 -0.071326 -0.079333 0.023003 -0.023201 -0.031969 -0.021574
1490 -0.044064 -0.13202 -0.10353 0.2386 0.085931 0.012306 0.30701 -0.11439 -0.077361 -0.0094007 -0.027731 -0.073673 -0.032991
1491 -0.0046323 -0.11535 -0.10427 0.22468 0.084428 0.037528 0.27022 -0.084884 -0.080009 0.012286 0.0092791 0.33209 -0.022839
1492 -0.011731 -0.132 -0.10063 0.2528 0.088125 0.05417 0.21112 -0.089443 -0.064766 0.0026622 -0.025081 0.35554 -0.037276
1493 0.0074004 -0.11662 -0.10833 0.26882 0.10418 0.042061 0.16443 -0.082303 -0.062424 0.031239 -0.018401 0.32471 -0.027853
1494 -0.010648 -0.12047 -0.10552 0.32417 0.070859 0.025973 0.16421 -0.084472 -0.070592 0.0069352 -0.0041313 0.15797 -0.032451
1495 -0.004387 -0.11466 -0.091716 0.30416 0.078986 0.010734 0.14129 -0.097691 -0.06065 -0.020458 -0.030821 0.04808 -0.036638
1496 -0.014786 -0.11918 -0.096776 0.28654 0.071113 0.021476 0.16346 -0.08925 -0.075478 0.014688 -0.024722 0.042347 -0.018635
1497 0.012786 -0.10406 -0.091276 0.24505 0.08036 0.030468 0.1627 -0.10957 -0.081166 0.076805 -0.023722 0.016193 -0.018123
1498 -0.017693 -0.12116 0.12593 0.2134 0.042637 0.020349 0.17259 -0.12774 -0.071774 0.23175 -0.040922 0.0033197 -0.02898
1499 0.0073882 -0.090107 0.17704 0.22544 0.066334 0.065311 0.3122 -0.092637 -0.028912 0.284 -0.019742 0.053166 0.0010926
1500 -0.0098705 -0.12257 0.16915 0.21334 0.043441 0.027073 0.35258 -0.081056 -0.081669 0.2141 -0.026412 0.045153 -0.040685
1501 0.0010509 -0.1251 0.12337 0.19173 0.037068 0.023554 0.35146 -0.10887 -0.075677 0.09933 -0.057682 0.0035694 -0.068612
1502 -0.030998 -0.12952 0.13124 0.17385 0.014745 0.017966 0.30713 -0.12715 -0.11339 0.047887 -0.046652 0.026466 -0.042689
1503 -0.0099865 -0.13731 0.013474 0.18502 0.031751 0.0069677 0.24262 -0.12179 -0.083853 0.040133 -0.042742 -0.021118 -0.040947
1504 0.021385 -0.11022 0.017714 0.28343 0.036188 0.037859 0.21062 -0.088703 -0.039271 0.03693 -0.021453 0.035359 -0.012084
1505 -0.0086839 -0.10782 -0.023676 0.30021 0.045375 0.028901 0.18959 -0.1048 -0.077649 -0.0023037 -0.021823 0.026966 -0.015481
1506 -0.023513 -0.13686 -0.035476 0.21663 0.0049824 -0.0093374 0.12703 -0.16031 -0.083777 -0.00082725 -0.040613 -0.030538 -0.062319
1507 -0.020861 -0.13271 -0.067266 0.16935 0.0077993 -0.014306 0.14491 -0.13301 -0.086414 -0.012721 -0.058053 -0.014781 -0.053956
1508 -0.01721 -0.12941 -0.062406 0.14853 -0.0040837 -0.0089441 0.13939 -0.16839 -0.11199 0.094356 -0.054993 -0.040785 -0.049013
1509 0.0011314 -0.038525 -0.00016623 0.16714 0.035373 0.026638 0.14497 -0.10489 -0.05169 0.27336 -0.035843 -0.0028783 -0.035471
1510 -0.0056473 -0.007884 -0.019386 0.17175 0.01896 0.039849 0.16833 -0.067468 -0.058688 0.31793 -0.036573 0.021548 -0.050488
1511 0.004224 -0.078783 -0.044846 0.16394 0.013317 -3.9149e-05 0.127 -0.13166 -0.061406 0.17978 -0.056884 -0.010805 -0.047596
1512 0.0092653 -0.098452 -0.035726 0.17753 0.038484 0.028342 0.21252 -0.10073 -0.048144 0.097382 -0.056144 0.0054413 -0.062353
1513 0.012257 -0.09824 -0.038226 0.12701 0.031781 0.037334 0.31176 -0.12555 -0.10468 0.075018 -0.055604 0.0038678 -0.04467
1514 0.0014879 -0.10369 -0.029786 0.15283 0.0076581 0.027126 0.33357 -0.1177 -0.08633 0.034224 -0.029024 -0.028066 -0.045218
1515 -0.020501 -0.088638 -0.044566 0.1583 0.017795 0.023917 0.31591 -0.085673 -0.086457 0.052291 -0.065724 -0.019459 -0.038465
1516 0.014281 -0.085017 -0.022576 0.2021 0.009052 0.024279 0.257 -0.092512 -0.066565 0.042967 -0.036964 -0.0025325 -0.023812
1517 -0.0052182 -0.093716 -0.034517 0.16873 0.001199 0.037201 0.20201 -0.097052 -0.088743 0.054374 -0.045564 -0.032826 -0.03558
1518 -0.010117 -0.025085 -0.020497 0.13987 0.024316 0.022562 0.17281 -0.096641 -0.075051 0.03049 -0.048214 -0.033919 -0.032567
1519 0.023614 0.056707 0.035323 0.13523 -0.0076771 0.008174 0.13323 -0.11573 -0.096799 0.018637 -0.062785 -0.040353 -0.038874
1520 0.0096958 0.030588 0.1834 0.13629 -0.0293 1.5685e-05 0.14369 -0.13118 -0.082557 0.026703 -0.069835 -0.024586 -0.064642
1521 0.010607 0.043299 0.20755 0.11364 -0.0036332 0.025537 0.16263 -0.1037 -0.086595 0.05237 -0.060695 -0.03804 -0.048989
1522 0.0043284 0.0731 0.27395 0.14074 -0.0050162 0.036819 0.13634 -0.098867 -0.053682 0.12199 -0.041905 -0.055403 -0.021496
1523 -0.0027503 -0.022919 0.28873 0.12278 -0.012609 0.028361 0.11154 -0.11699 -0.08105 0.24043 -0.069095 -0.075347 -0.043904
1524 -0.018689 -0.035788 0.13682 0.12362 -0.010022 0.045572 0.14565 -0.078745 -0.069878 0.28479 -0.052435 -0.05841 -0.037461
1525 0.0032623 -0.045156 0.035073 0.11415 -0.013055 0.022614 0.13685 -0.052205 -0.083316 0.22117 -0.064725 -0.032034 -0.045148
1526 -0.0057264 -0.060015 0.020833 0.10518 -0.014998 0.0056456 0.12531 0.055886 -0.082044 0.10476 -0.076265 -0.029837 -0.073686
1527 0.009505 -0.054494 0.018123 0.10808 0.0063086 0.034387 0.13401 0.058527 -0.085942 0.077339 -0.059946 -0.022421 -0.048283
1528 0.015746 -0.039133 -0.0048669 0.091121 0.0091356 0.029659 0.12669 0.0019281 -0.07157 0.049315 -0.045836 -0.036664 -0.04181
1529 0.0083976 -0.051752 -0.00073698 0.11664 0.022063 0.037561 0.097539 -0.037811 -0.059408 0.052971 -0.063626 -0.038767 -0.039508
1530 0.015939 0.0096194 0.015443 0.12102 0.0044095 0.029982 0.11685 -0.07599 -0.079575 0.055898 -0.066356 -0.041181 -0.029795
1531 0.0056102 0.13296 0.0067729 0.088192 -0.0064335 0.0073538 0.087604 -0.10919 -0.082853 0.013104 -0.072796 -0.080334 -0.023333
1532 -0.0028585 0.12676 0.022103 0.095226 0.013183 0.048725 0.13148 -0.062638 -0.094061 0.082791 -0.045486 -0.022518 -0.02814
1533 0.0073128 0.14772 0.0037129 0.095669 -0.01278 0.012777 0.10257 -0.098757 -0.087339 0.13227 -0.069656 -0.045031 -0.043447
1534 0.0010141 0.12866 -0.00028716 0.066913 -0.0096526 0.0080188 0.10253 -0.088547 -0.070937 0.28722 -0.054187 -0.045715 -0.030045
1535 -0.022905 0.076645 -0.028827 0.081837 -0.00071568 0.01405 0.098062 -0.10292 -0.10191 0.32022 -0.081037 -0.076198 -0.071902
1536 0.012927 0.018556 -0.019707 0.073551 -0.0056587 0.016952 0.087394 -0.096295 -0.078883 0.29969 -0.025347 -0.064892 -0.066649
1537 0.046448 -0.00060236 -0.0066873 0.085464 -0.015342 0.021464 0.076096 -0.10786 -0.08303 0.27186 -0.052097 -0.066765 -0.027897
1538 -0.036661 -0.029051 -0.017777 0.068978 -0.013425 -0.0057046 0.072688 -0.11518 -0.10734 0.15955 -0.053807 -0.080059 -0.082354
1539 0.033921 -0.01645 0.0056327 0.079782 -0.0050678 0.040057 0.10207 -0.10699 -0.072396 0.1008 -0.037697 -0.047122 -0.040681
1540 -0.021988 -0.020099 -0.030407 0.063685 -0.021171 0.011519 0.084292 -0.093471 -0.091004 0.054683 -0.077617 -0.083816 -0.054859
1541 -0.0039667 -0.036758 -0.031087 0.059489 -0.026684 0.01931 0.064574 -0.12175 -0.11472 0.053559 -0.080567 -0.083329 -0.073006
1542 -0.023615 -0.019927 -0.048367 0.018313 -0.012437 0.032522 0.070716 -0.11404 -0.10428 0.068435 -0.091008 -0.060422 -0.058503
1543 0.00057595 0.13668 -0.045637 0.046906 -0.02355 0.032314 0.069388 -0.11248 -0.098308 0.053522 -0.071118 -0.062426 -0.064751
1544 0.010527 0.16312 -0.035028 0.03821 -0.015043 0.030315 0.06461 -0.10528 -0.088036 0.067558 -0.046618 -0.047779 -0.053998
1545 -0.019361 0.20383 -0.035088 0.038634 -0.063286 0.0042469 0.060422 -0.10045 -0.10655 0.017615 -0.060248 -0.066843 -0.050615
1546 0.01508 0.11849 -0.038108 0.034938 -0.014739 0.0084985 0.066474 -0.11846 -0.082731 0.080051 -0.052218 -0.055976 -0.018423
1547 -0.0015688 0.026519 -0.056038 0.019641 -0.039502 0.00092019 0.033216 -0.13237 -0.098409 0.028588 -0.075908 -0.06067 -0.03343
1548 -0.025367 0.025571 -0.038778 0.043425 -0.046195 0.039582 0.052698 -0.12223 -0.10465 0.068024 -0.054478 -0.080833 0.13
1549 -0.0099662 -0.0014283 -0.040238 0.043509 -0.032278 0.017953 0.06376 -0.12784 -0.11763 0.049531 -0.061558 -0.096297 0.17459
1550 -0.016295 -0.010227 -0.061488 0.011422 -0.070671 -0.0011249 0.019442 -0.12718 -0.095503 0.034407 -0.090559 -0.09376 0.16063
1551 0.0052564 -0.013656 -0.051988 0.018456 -0.059354 0.0020968 0.030474 -0.11978 -0.11023 0.017254 -0.056659 -0.088854 0.07566
1552 -0.029182 -0.014355 -0.071178 0.02566 -0.043767 -0.0048616 0.0074965 -0.14341 -0.099508 0.19149 -0.076829 -0.054417 -0.014797
1553 -0.047211 0.039466 -0.061868 -6.5342e-06 -0.06565 -0.0017999 0.033389 -0.15405 -0.10681 0.20529 -0.085439 -0.08976 -0.0054642
1554 -0.0043696 0.16236 -0.067198 0.031837 -0.068313 -0.0068383 0.017501 -0.12133 -0.074464 0.21036 -0.056379 -0.1047 -0.021842
1555 0.023212 0.20097 -0.041678 0.021961 -0.051456 0.034163 0.056813 -0.074538 -0.060732 0.19587 -0.063929 -0.053537 0.012841
1556 -0.007247 0.19852 -0.059968 -0.00056544 -0.057769 0.002535 -0.0090353 -0.15864 -0.0041699 0.090776 -0.056059 -0.075751 -0.024396
1557 0.011094 0.14673 -0.065628 0.024778 -0.063232 0.031387 0.025377 -0.13427 0.13836 0.078232 -0.06783 -0.079204 -0.023574
1558 -0.028094 0.12966 -0.064838 0.034412 -0.077056 0.0054283 0.027219 -0.058266 0.16512 0.054579 -0.06583 -0.079398 -0.003431
1559 -0.0093431 0.14175 -0.067748 0.014236 -0.096959 -0.00954 -0.0071792 0.026065 0.17706 0.031725 -0.06441 -0.089611 -0.0060283
1560 0.016798 0.19336 -0.065268 0.020779 -0.070962 0.0078216 -0.00092715 0.081286 -0.0014514 0.048572 -0.07874 -0.075485 -0.034726
1561 -0.01578 0.24086 -0.073978 -0.0076769 -0.071225 0.024993 0.017835 0.088617 -0.014979 0.043588 -0.083 -0.078428 -0.001563
1562 0.014131 0.22927 -0.051058 0.024017 -0.042198 0.033355 0.032967 0.006488 -0.021437 0.040025 -0.07816 -0.10784 0.03131
1563 0.023362 0.21004 -0.058068 0.02117 -0.057601 0.047907 -0.003491 -0.067501 -0.023575 0.058201 -0.05823 -0.053625 0.040312
1564 0.013423 0.20902 -0.068908 0.020794 -0.060074 0.010088 0.014051 -0.06284 -0.037963 0.18562 -0.08829 -0.098929 0.068215
1565 -0.011125 0.21017 -0.075988 0.0038478 -0.069877 0.0059099 -0.033027 -0.10837 -0.035741 0.22414 -0.082911 -0.10329 0.16675
1566 0.032076 0.32339 -0.064148 0.0024515 -0.0654 0.023642 0.0090551 -0.075429 -0.025669 0.24184 -0.057811 -0.078345 0.20804
1567 -0.0055526 0.27722 -0.068318 -0.0029948 -0.067123 -0.0069868 -0.0082728 -0.086308 -0.044986 0.17328 -0.069121 -0.11265 0.10166
1568 -0.015841 0.30783 -0.083148 0.0012889 -0.093356 -0.0080452 -0.020551 -0.10135 -0.033904 0.062054 -0.073121 -0.089842 0.036156
1569 -0.0055399 0.3122 -0.074348 0.0050826 -0.071439 -0.0083936 -0.012049 -0.074286 -0.066362 0.04027 -0.071391 -0.076746 0.021378
1570 -0.0051686 0.28227 -0.086769 -0.013114 -0.070022 0.012268 -0.012207 -0.097115 -0.04386 0.065867 -0.074001 -0.10753 0.0065008
1571 0.018053 0.30747 -0.069909 0.00921 -0.057185 -0.01432 -0.010545 -0.071544 -0.020328 0.056963 -0.075131 -0.057573 0.022813
1572 0.004154 0.37613 -0.069119 0.013624 -0.075428 0.013201 -0.016653 -0.10771 -0.023086 0.046819 -0.085361 -0.080656 0.0044161
1573 0.012215 0.38966 -0.045629 0.022357 -0.057091 0.033683 0.0063794 -0.065322 -0.042784 0.088596 -0.048592 -0.04753 0.013029
1574 0.0043166 0.33499 -0.059319 -0.0028589 -0.061094 0.015815 -0.011529 0.013198 -0.0096015 0.055492 -0.061872 -0.047803 0.010961
1575 0.023248 0.28546 -0.069919 -0.00064516 0.12438 0.034726 -0.0040665 0.10728 -0.022559 0.092249 -0.072982 -0.054607 0.020064
1576 0.0047692 0.25847 -0.096809 -0.029451 0.22446 0.015118 -0.035144 0.16297 -0.051047 0.19972 -0.089672 -0.10358 0.0032767
1577 -0.0032195 0.31775 -0.092969 -0.035508 0.27112 0.01918 -0.031032 0.23266 -0.052415 0.25781 -0.083372 -0.088423 -0.015371
1578 0.0090119 0.40112 -0.099559 -0.0099941 0.2981 -0.00087872 -0.0231 0.091372 -0.011813 0.25717 -0.082342 -0.073527 0.016392
1579 0.00099317 0.3939 -0.090569 0.0048996 0.13331 0.0049229 -0.020158 -0.021867 0.032979 0.2611 -0.063732 -0.08026 0.027645
1580 0.018564 0.38702 -0.083069 -0.0018867 0.034268 0.0092146 -0.025946 -0.0021963 0.13944 0.15567 -0.071642 -0.060164 -0.0052126
1581 0.0049458 0.35111 -0.080169 0.008467 0.0078447 0.047516 -0.026954 -0.030085 0.2137 0.10244 -0.075653 -0.053657 -0.00343
1582 0.013137 0.37908 -0.079279 -0.0085893 -0.0050884 0.031658 -0.030192 -0.018904 0.055856 0.071964 -0.063383 -0.078001 -0.0077573
1583 0.034388 0.45163 -0.069199 -0.013006 -0.0094214 0.03476 -0.01261 -0.019324 0.0072877 0.082401 -0.058063 -0.056044 -0.0035147
1584 0.0063697 0.46033 -0.056389 -0.018402 -0.023224 0.014781 -0.037228 -0.024683 -0.02111 0.063937 -0.063263 -0.076798 -0.005912
1585 -0.019439 0.44066 -0.080929 -0.030918 -0.029747 0.016803 -0.039836 -0.049332 -0.031888 0.058353 -0.064763 -0.095951 -0.012629
1586 -0.0049176 0.43642 -0.067799 -0.034164 -0.036371 0.015654 -0.019554 -0.043911 5.4052e-05 0.04157 -0.067853 -0.089995 0.0020233
1587 0.012694 0.38936 -0.088609 -0.040191 -0.041774 -0.0015139 -0.036242 0.05821 -0.025594 0.048146 -0.069683 -0.097048 -0.013834
1588 -0.008775 0.45439 -0.067389 -0.028967 -0.019477 0.0016078 -0.02545 0.15643 -0.034512 0.047533 -0.055654 -0.068512 -0.0070614
1589 0.027066 0.48984 -0.060069 -0.020343 0.0088404 0.026939 -0.031548 0.15573 0.0027705 0.18954 -0.049674 -0.035265 -0.00055879
1590 -0.0036824 0.41067 -0.080879 -0.03793 -0.022973 0.017351 -0.048466 0.15543 -0.019447 0.22648 -0.074984 -0.10852 -0.020656
1591 -0.0099811 0.33412 -0.074729 -0.023586 -0.050086 -0.0018973 -0.056584 0.13402 -0.032175 0.26208 -0.075594 -0.092032 -0.021883
1592 0.01051 0.3177 -0.070649 -0.020442 -0.013759 0.040224 -0.023752 0.046294 -0.0046332 0.31076 -0.072794 -0.10267 0.0022592
1593 0.017222 0.28877 -0.064699 -0.026299 -0.038162 0.027986 -0.02863 0.011775 -0.004251 0.15905 -0.049224 -0.049959 0.0093518
1594 -0.014357 0.27563 -0.079269 -0.031505 -0.059995 -0.0068723 -0.038558 0.012926 -0.0022189 0.064112 -0.082404 -0.083502 -0.0092855
1595 -0.0024658 0.26924 -0.080459 -0.034601 -0.040908 0.018669 -0.042386 -0.026433 -0.012827 0.066028 -0.071594 -0.082676 -0.018133
1596 0.0076055 0.33504 0.1447 -0.022677 -0.023951 0.037671 0.0022865 0.0032978 -0.0013046 0.087815 -0.044195 -0.067869 0.01835
1597 0.015337 0.46691 0.19177 -0.045424 -0.039434 0.033723 -0.014291 0.0076487 -0.014552 0.053031 -0.056825 -0.058073 0.064182
1598 -0.0034719 0.48791 0.23359 -0.03942 -0.026457 0.024754 -0.039169 0.04309 -0.0278 0.062218 -0.080655 0.26626 0.22068
1599 0.028199 0.47996 0.18527 -0.023376 -0.03885 0.028566 -0.034267 0.19614 0.00050178 0.083634 -0.074655 0.33744 0.28219
1600 0.0072007 0.41719 0.10778 -0.042853 -0.049383 0.023158 -0.033145 0.23835 -0.024826 0.05166 -0.051565 0.35369 0.26401
1601 -0.028248 0.29043 0.0018803 -0.052999 -0.057926 0.016699 -0.055313 0.2111 -0.059834 0.052907 -0.090285 0.41109 0.12565
1602 -0.0051767 0.27498 -0.01358 -0.028515 -0.058719 0.0036908 -0.034811 0.24797 -0.041042 0.18251 -0.085425 0.49847 0.065546
1603 0.0033247 0.25082 -0.04292 -0.037162 -0.043782 0.0024425 -0.046739 0.22664 -0.01043 0.21497 -0.081105 0.35058 0.039738
1604 0.004086 0.25211 0.01053 -0.015838 -0.041595 0.018754 -0.029347 0.17526 0.091492 0.24131 -0.036176 0.17042 0.044981
1605 0.0040273 0.259 -0.0023898 -0.038964 -0.058238 -0.0058142 -0.050785 0.090726 0.20556 0.2174 -0.029256 0.11285 0.041884
1606 0.028299 0.3128 0.20171 -0.026991 -0.051711 -0.00070257 -0.042113 0.069747 0.28207 0.1361 -0.050766 0.10087 0.031636
1607 0.0038699 0.41421 0.32698 -0.037737 -0.037374 0.017739 -0.044571 0.051467 0.30316 0.088386 -0.082826 0.087223 0.017859
1608 0.012341 0.44844 0.32251 -0.022423 -0.0047173 0.020651 -0.045769 0.040518 0.17125 0.073432 -0.079376 0.080629 0.033882
1609 0.0043925 0.42735 0.25025 -0.034909 0.18876 0.0067924 -0.056757 0.068469 0.068933 0.070749 -0.061716 0.056836 0.020744
1610 0.0030738 0.39457 0.16038 -0.026176 0.31253 0.050064 -0.053385 0.24008 0.040145 0.063055 -0.019076 0.085202 0.014827
1611 0.0025351 0.28117 0.07689 -0.026212 0.30086 0.053196 -0.042373 0.32019 0.027067 0.064422 0.028613 0.071689 0.03608
1612 0.012616 0.23896 0.06416 -0.029678 0.21898 0.054167 -0.017101 0.37187 0.03265 0.090858 0.049973 0.083035 0.032182
1613 0.0089978 0.23106 0.04785 -0.034265 0.041368 0.054119 -0.036559 0.35437 0.040732 0.14602 0.10361 0.098062 0.0082348
1614 0.0062091 0.25109 0.04884 -0.0090709 0.038114 0.064701 -0.027557 0.37305 0.046514 0.28015 0.15423 0.097459 0.053287
1615 -0.0061596 0.22532 0.04097 -0.030757 0.0052114 0.038882 -0.059975 0.32164 0.043956 0.2801 0.13974 0.066655 0.04824
1616 -0.017798 0.23884 0.04436 -0.046934 -0.011672 0.024264 -0.066183 0.32341 0.072078 0.27747 0.1109 0.053382 0.066803
1617 -0.002427 0.37308 0.02698 -0.02762 -0.012475 0.041226 -0.045971 0.32123 0.26248 0.23365 0.12215 0.038538 0.083125
1618 -0.0030457 0.39297 0.02612 -0.028886 -0.014498 0.026897 -0.067699 0.41228 0.25507 0.17562 0.082643 0.048315 0.21007
1619 -0.0053044 0.38631 0.03113 -0.020312 -0.015801 0.029809 -0.054546 0.4746 0.33156 0.12849 0.12639 0.015461 0.28578
1620 -0.0052131 0.2871 0.03104 -0.042389 -0.0020638 0.014211 -0.038834 0.49683 0.28806 0.10356 0.12526 0.026728 0.27486
1621 0.017028 0.22973 0.0105 -0.016385 -0.0089468 0.049542 -0.042002 0.5221 0.16537 0.10417 0.16873 0.038064 0.22961
1622 -0.01859 0.1894 0.01847 -0.042711 -0.01867 0.041554 -0.0715 0.42635 0.055301 0.081993 0.16057 0.031441 0.1191
1623 0.016931 0.20564 0.04405 -0.024038 0.0029171 0.052765 -0.050448 0.47229 0.080103 0.15402 0.21784 0.033387 0.10214
1624 0.0080722 0.19153 0.013179 -0.027504 0.0054941 0.038667 -0.058016 0.42186 0.10313 0.24868 0.29701 0.015354 0.087004
1625 -0.021196 0.15842 0.0099194 -0.02613 -0.038389 0.013879 -0.050214 0.41905 0.072007 0.27644 0.27604 0.0016305 0.063827
1626 -0.0034152 0.19222 0.028999 -0.025367 0.003988 0.05058 -0.013362 0.45477 0.10782 0.28055 0.30236 0.025737 0.071889
1627 -0.0065239 0.19402 0.022679 -0.035563 0.005955 0.023242 -0.04949 0.4817 0.071081 0.19967 0.28639 0.018214 0.062622
1628 0.012167 0.22299 0.019069 -0.029539 -0.008068 0.034264 -0.065438 0.51863 0.1925 0.15196 0.27413 0.0095201 0.056835
1629 0.0019588 0.27006 0.012189 -0.028985 0.0078989 0.023315 -0.063326 0.51565 0.32787 0.096658 0.24947 -0.0043433 0.073697
1630 -0.01532 0.2357 -0.0088107 -0.051722 0.057366 0.004557 -0.078864 0.52853 0.33935 0.11228 0.24104 0.039593 0.04296
1631 0.0075114 0.19962 0.24789 -0.044838 0.27621 0.0088386 -0.083322 0.51432 0.38342 0.084401 0.24956 0.00097974 0.053413
1632 -0.017007 0.17129 0.28078 -0.033534 0.28821 0.02635 -0.06918 0.54692 0.38707 0.12257 0.24876 -0.0084437 0.062835
1633 0.030254 0.17823 0.35605 -0.018031 0.18768 0.042112 -0.019828 0.54349 0.39017 0.15059 0.32509 0.035443 0.081358
1634 -0.026385 0.12807 0.32433 -0.043707 0.066554 0.0037636 -0.077706 0.53835 0.20761 0.20292 0.25344 -0.017761 0.03379
1635 -0.011403 0.10984 0.29798 -0.057203 -0.020719 -0.0037048 -0.075194 0.55856 0.14095 0.18249 0.24904 -0.043284 0.029743
1636 -0.0064221 0.11603 0.23038 -0.05132 -0.0059723 0.016187 -0.069272 0.5729 0.13971 0.23101 0.27522 -0.013428 0.039286
1637 -0.014771 0.10539 0.15892 -0.043366 0.014715 0.025529 -0.0588 0.48916 0.14121 0.15721 0.26402 -0.026501 0.049178
1638 -0.0093594 0.10703 0.080879 -0.060722 -0.011908 0.02069 -0.078738 0.44702 0.13314 0.090876 0.29173 -0.036534 0.055141
1639 0.0079119 0.12441 0.087909 -0.039328 -0.014881 0.0045018 -0.069696 0.44379 0.29614 0.095403 0.27271 -0.018398 0.072554
1640 -0.0011068 0.076028 0.069489 -0.075305 -0.041554 -0.0032465 -0.092263 0.35911 0.39812 0.082319 0.24729 -0.062881 0.041446
1641 0.012714 0.089629 0.070559 -0.034331 0.00066249 0.013015 -0.089991 0.34214 0.43909 0.084136 0.26475 -0.047965 0.12307
1642 0.015586 0.087061 0.064259 -0.030517 0.0061195 0.0013368 -0.091649 0.32718 0.48757 0.10809 0.27482 -0.035798 0.25574
1643 0.018897 0.10945 0.087079 -0.013224 0.023486 0.011558 -0.058107 0.34264 0.46624 0.095628 0.31355 -0.030802 0.34777
1644 0.00032843 0.087863 0.086809 -0.0341 0.0056034 0.0089601 -0.078405 0.36983 0.48606 0.19232 0.31064 -0.011585 0.31192
1645 0.02058 0.095264 0.080389 -0.024246 0.0058103 0.0018117 -0.032373 0.54107 0.44547 0.30571 0.32034 -0.010969 0.28143
1646 0.016061 0.082365 0.084469 -0.045633 0.014267 0.012723 -0.048871 0.56635 0.336 0.31092 0.33621 -0.024242 0.18388
1647 0.0026624 0.069027 0.056609 -0.058819 -0.042476 -0.019705 -0.076999 0.49063 0.2555 0.21102 0.30316 -0.037386 0.11547
1648 0.0021337 0.080618 0.069859 -0.032955 0.00072124 -0.0071133 -0.060537 0.51561 0.23983 0.13868 0.2673 -0.025069 0.11797
1649 0.019045 0.090139 0.054009 -0.036061 -0.0015618 0.027558 -0.039865 0.52554 0.24045 0.097647 0.28437 0.0067875 0.12732
1650 0.014336 0.07663 0.067099 -0.026268 -0.0024648 0.05527 -0.046723 0.52369 0.21935 0.10391 0.25678 0.38561 0.11739
1651 0.015358 0.061051 0.062818 -0.024194 -0.0055479 0.059232 -0.054051 0.58587 0.21975 0.12783 0.26908 0.50515 0.13022
1652 -0.021541 0.058972 0.046858 -0.05164 -0.020211 0.0034333 -0.065979 0.53043 0.47844 0.087937 0.26329 0.49636 0.093968
1653 -0.0073898 0.046114 0.055128 -0.062647 -0.0083039 0.034885 -0.039367 0.4724 0.55247 0.12456 0.28674 0.55111 0.093541
1654 -0.0085485 0.038705 0.054628 -0.033453 0.24287 0.0091365 -0.073435 0.37193 0.54267 0.1484 0.33487 0.52496 0.085304
1655 0.031443 0.063096 0.046608 -0.031829 0.33331 0.014178 -0.029383 0.37959 0.5409 0.26647 0.3554 0.6439 0.089676
1656 0.010684 0.043567 0.038448 -0.025496 0.38922 0.05228 -0.055131 0.31968 0.50856 0.30425 0.28791 0.67837 0.16602
1657 0.017065 0.037378 0.0068183 -0.055882 0.34731 0.012581 -0.064249 0.30145 0.53152 0.28604 0.26017 0.64592 0.28802
1658 0.011357 0.033969 0.014938 -0.035508 0.1851 0.028323 -0.055237 0.3241 0.60816 0.22094 0.24422 0.81141 0.35525
1659 -0.0056819 0.0087006 0.015258 -0.035614 0.044338 0.027435 -0.087345 0.30788 0.53033 0.14935 0.18474 0.77609 0.35828
1660 0.039919 0.016672 0.010668 -0.065951 0.030765 0.025526 -0.062783 0.30922 0.41163 0.12888 0.17821 0.84347 0.38547
1661 -0.00085927 0.0074329 -0.011482 -0.062667 0.0048618 0.014058 -0.10294 0.32123 0.32693 0.047085 0.1206 0.83532 0.28782
1662 0.030512 0.023094 0.037828 -0.041283 0.037159 0.05035 -0.061128 0.43838 0.27745 0.11838 0.16013 0.88793 0.24071
1663 0.031843 0.010515 -0.022362 -0.056 0.019036 0.070841 -0.080516 0.42093 0.31154 0.1127 0.14754 0.90658 0.19038
1664 0.019635 0.0010464 -0.024782 -0.050426 -0.0056573 0.025663 -0.098794 0.35318 0.26412 0.085894 0.13912 0.90768 0.16118
1665 0.007236 0.0016576 -0.022272 -0.040812 0.03735 0.081335 -0.040962 0.35573 0.25019 0.084341 0.15061 1.0114 0.15112
1666 0.028017 0.021399 0.015428 -0.036119 0.039267 0.075746 -0.04062 0.31532 0.48351 0.11164 0.25461 1.0172 0.16998
1667 0.030709 0.02707 0.0068179 -0.024755 0.041204 0.071488 -0.022118 0.30549 0.54503 0.17495 0.30322 0.99976 0.2169
1668 0.0029999 -0.0012389 -0.0044322 -0.031811 0.022751 0.04388 -0.060326 0.27675 0.54412 0.10825 0.27825 1.0837 0.21261
1669 0.032601 -0.0032977 0.14488 -0.035537 0.022917 0.031291 -0.049504 0.29899 0.55103 0.11649 0.29346 1.0289 0.2715
1670 0.044173 0.013603 0.30416 -0.034424 0.25302 0.043973 -0.062122 0.29578 0.50217 0.12271 0.25655 1.0945 0.39888
1671 0.0063038 0.00073465 0.35266 -0.03885 0.35823 0.059415 -0.05781 0.25616 0.37163 0.092299 0.18237 1.0596 0.40544
1672 -0.0047348 -0.0066942 0.37778 -0.034466 0.35472 0.087336 -0.049998 0.26247 0.33342 0.13569 0.14186 1.0822 0.46331
1673 0.0023865 -0.010523 0.39618 -0.039873 0.39428 0.085928 -0.042096 0.26618 0.28939 0.083962 0.12763 1.1254 0.44024
1674 -0.0045522 -0.020442 0.38594 -0.056989 0.16974 0.0685 -0.047434 0.24033 0.24253 0.068999 0.10269 1.0885 0.40069
1675 0.0085391 -0.018921 0.47062 -0.053335 0.088929 0.079781 -0.055692 0.29151 0.26138 0.048905 0.13777 1.1065 0.43476
1676 0.0078904 -0.022259 0.50587 -0.066772 0.079746 0.090323 -0.0373 0.35128 0.27664 0.082452 0.10329 1.1593 0.31728
1677 0.028042 -0.026918 0.52429 -0.053268 0.068253 0.084094 -0.035348 0.35734 0.25218 0.061348 0.13011 1.1648 0.26643
1678 0.042463 -0.021737 0.5525 -0.058984 0.05291 0.068746 -0.060706 0.29319 0.24606 0.045685 0.10889 1.1198 0.24567
1679 0.048304 -0.007526 0.58993 -0.030951 0.078257 0.087398 -0.032674 0.28486 0.25851 0.064111 0.1279 1.2225 0.25503
1680 0.021686 -0.0079748 0.59476 -0.038627 0.081054 0.090829 -0.057132 0.21341 0.42285 0.058938 0.11773 1.2354 0.2526
1681 0.018197 -0.029174 0.626 -0.038663 0.081561 0.094911 -0.04322 0.18168 0.48068 0.051264 0.10313 1.1852 0.33159
1682 0.011038 -0.041292 0.54715 -0.057239 0.21191 0.077363 -0.062758 0.15987 0.45001 0.028371 0.090984 1.176 0.41847
1683 -0.02835 -0.047111 0.58992 -0.034416 0.37487 0.10296 -0.045826 0.18646 0.35896 0.041677 0.067304 1.2012 0.46013
1684 -0.0021591 -0.03263 0.5832 -0.059822 0.42118 0.075776 -0.086183 0.15287 0.26008 0.028124 0.059594 1.1753 0.48409
1685 0.052782 -0.040359 0.62798 -0.049238 0.44368 0.082328 -0.026881 0.17926 0.24905 0.05603 0.067124 1.2134 0.47436
1686 0.0073535 -0.054838 0.62484 -0.056585 0.39688 0.055409 -0.067439 0.13763 0.22072 0.0069265 0.047614 1.1749 0.50747
1687 0.0014448 -0.044387 0.6337 -0.042981 0.50239 0.047761 -0.046367 0.1558 0.19258 0.010133 0.064994 1.2192 0.52219
1688 0.021766 -0.035955 0.65712 -0.034887 0.50376 0.054633 -0.044915 0.15012 0.21327 0.0060694 0.051353 1.1592 0.51907
1689 -0.023843 -0.053854 0.65922 -0.055104 0.319 0.045834 -0.077593 0.11764 0.19567 -0.0047042 0.029723 1.097 0.41913
1690 0.0032888 -0.054293 0.63189 -0.05701 0.217 0.062286 -0.046351 0.12437 0.16255 0.0031623 0.036453 1.2323 0.33913
1691 0.00012008 -0.053432 0.64882 -0.053716 0.15578 0.060088 -0.046079 0.12495 0.194 -0.010251 0.0081031 1.2033 0.27419
1692 0.011241 -0.051941 0.63597 -0.039942 0.15963 0.057889 0.050713 0.1311 0.17379 -0.0086748 0.034053 1.2528 0.28434
1693 0.0065427 -0.04835 0.6854 -0.033389 0.1218 0.099791 0.11787 0.10717 0.16868 0.0093917 0.023653 1.1544 0.28506
1694 0.003894 -0.064618 0.66633 -0.040385 0.12589 0.11588 0.17377 0.15729 0.16696 0.018308 0.028763 1.1784 0.28028
1695 0.011695 -0.048977 0.6482 -0.038331 0.12366 0.134 0.20582 0.13232 0.16354 0.0011446 0.039853 1.0382 0.47528
1696 0.025977 -0.061976 0.68496 -0.045178 0.36362 0.12032 0.084171 0.081956 0.17837 0.013041 0.022542 0.88812 0.52533
1697 0.020378 -0.058165 0.71654 -0.039474 0.53133 0.1354 0.024443 0.099276 0.14037 0.0020476 0.038362 0.84863 0.54404
1698 0.032669 -0.055864 0.70749 -0.05632 0.54859 0.1129 0.020665 0.083977 0.13109 0.036654 0.032902 0.81371 0.53801
1699 -0.0097694 -0.066873 0.63027 -0.060047 0.57509 0.052971 -0.020583 0.075088 0.12069 -0.0058195 0.00093205 0.81254 0.56336
1700 0.0082019 -0.066211 0.66799 -0.042203 0.55679 0.061292 -0.023101 0.064269 0.14014 0.010327 0.0011619 0.72761 0.50976
1701 -0.013997 -0.06979 0.67299 -0.065299 0.5384 0.064494 -0.0072087 0.07616 0.10593 0.025963 0.0042118 0.7133 0.49767
1702 0.026045 -0.058669 0.69545 -0.038225 0.59792 0.076326 0.024343 0.068051 0.12982 0.02329 0.010122 0.75583 0.45862
1703 0.013996 -0.077008 0.66406 -0.038932 0.60126 0.089287 0.029265 0.059262 0.10785 -0.013184 0.0042815 0.72306 0.39902
1704 0.030737 -0.068907 0.66889 -0.061128 0.62382 0.13567 0.073687 0.056193 0.10897 0.018683 0.022551 0.6985 0.34213
1705 0.0011784 -0.062406 0.66076 -0.037734 0.66532 0.16018 0.14659 0.081343 0.11882 0.017749 0.0058913 0.68231 0.31791
1706 0.02018 -0.052884 0.63712 -0.054801 0.66733 0.15284 0.21525 0.052954 0.08793 0.017126 0.0074611 0.63901 0.32012
1707 0.012771 -0.057213 0.66373 -0.053617 0.69037 0.19463 0.24237 0.049885 0.10527 0.049532 0.006121 0.63326 0.32627
1708 0.031822 -0.087342 0.62507 -0.064663 0.64854 0.12383 0.16303 0.019506 0.072774 0.010809 -0.019199 0.57433 0.30225
1709 0.0024537 -0.074331 0.65062 -0.07039 0.6508 0.11685 0.10325 0.041377 0.065086 0.011705 -0.022089 0.59601 0.29292
1710 0.013405 -0.06256 0.68187 -0.035046 0.68793 0.1152 0.09473 0.039638 0.10031 0.043702 -0.017169 0.55672 0.44351
1711 0.039246 -0.049718 0.66101 -0.047982 0.67364 0.1194 0.068972 0.013159 0.077781 0.010628 -0.01273 0.54583 0.49285
1712 0.14198 -0.052737 0.65984 -0.039428 0.73678 0.14924 0.095034 0.06112 0.082753 0.033525 -0.0072096 0.58049 0.53165
1713 0.18756 -0.056636 0.67058 -0.026285 0.67313 0.16612 0.17318 0.00049043 0.089125 0.057281 0.01685 0.54626 0.544
1714 0.19364 -0.061145 0.65433 -0.044921 0.71595 0.15038 0.17715 0.035491 0.072377 0.033657 -0.0166 0.48542 0.52721
1715 0.2055 -0.055544 0.61706 -0.032267 0.71945 0.18458 0.26383 0.017332 0.071909 0.027894 -0.01646 0.52786 0.44934
1716 0.1525 -0.070253 0.54254 -0.041104 0.65633 0.19417 0.26994 -0.010187 0.050461 0.01534 -0.03267 0.4741 0.37674
1717 0.094504 -0.094981 0.48264 -0.0426 0.71798 0.14541 0.26043 -0.030686 0.048103 -0.010103 -0.04344 0.43199 0.32291
1718 0.073745 -0.05855 0.49225 -0.032896 0.69651 0.13706 0.2478 -0.024735 0.039696 0.014213 -0.02374 0.43132 0.3303
1719 0.090787 -0.070819 0.4802 -0.037013 0.73606 0.13315 0.17699 -0.013294 0.051378 0.01129 -0.028521 0.48607 0.32196
1720 0.071728 -0.076028 0.47369 -0.037629 0.6962 0.093635 0.10667 -0.019423 0.02939 0.022106 -0.024491 0.40632 0.30974
1721 0.093159 -0.063377 0.46145 -0.026555 0.71361 0.12768 0.15271 0.0031475 0.059382 -0.0021973 -0.030691 0.4045 0.30808
1722 0.11052 -0.057936 0.48074 -0.023151 0.72822 0.1108 0.19323 0.015938 0.045704 0.050349 -0.016121 0.45042 0.31536
1723 0.065922 -0.069534 0.444 -0.040828 0.73295 0.15957 0.24289 -0.019161 0.025366 0.015976 -0.041081 0.38705 0.28653
1724 0.088373 -0.073313 0.44469 -0.033264 0.75425 0.11733 0.30906 -0.02985 0.031248 -0.0082079 -0.047961 0.39064 0.25971
1725 0.073845 -0.084112 0.45636 -0.04382 0.72617 0.13589 0.37535 -0.013219 0.026061 0.017999 -0.060391 0.37887 0.28551
1726 0.038516 -0.094231 0.39591 -0.069777 0.73124 0.11788 0.33326 -0.054618 0.0034926 -0.061715 -0.061631 0.32648 0.23907
1727 0.077147 -0.06042 0.41701 -0.032013 0.63387 0.17104 0.36142 0.00013272 0.028125 0.0074015 -0.010032 0.36354 0.2643
1728 0.042739 -0.080789 0.41012 -0.029939 0.55644 0.20723 0.33606 -0.024166 0.014907 0.017528 0.0011983 0.30985 0.26185
1729 0.05954 -0.090777 0.37857 -0.066046 0.50602 0.16288 0.24522 -0.038326 0.028749 -0.026266 -0.049222 0.32324 0.25931
1730 0.046481 -0.092186 0.3721 -0.053402 0.53454 0.14565 0.19775 -0.048825 0.0084412 -0.021769 -0.042862 0.28743 0.24422
1731 0.058043 -0.095565 0.35274 -0.067378 0.54107 0.13932 0.16055 -0.050954 -0.0054867 -0.040793 -0.025522 0.29546 0.25347
1732 0.051264 -0.049834 0.34192 -0.053604 0.57153 0.093575 0.15672 -0.072583 0.014645 0.0029538 -0.018952 0.23442 0.23933
1733 0.071135 -0.066903 0.35062 -0.032071 0.60444 0.12836 0.19068 -0.023352 0.030388 -0.0099297 -0.023122 0.31757 0.25532
1734 0.034966 -0.089312 0.32692 -0.053897 0.53847 0.081938 0.1454 -0.064841 0.0090697 -0.0058732 -0.022252 0.21768 0.2252
1735 0.067618 -0.09126 0.29261 -0.059163 0.54793 0.06598 0.22819 -0.0798 -0.018858 0.013823 -0.049233 0.20758 0.20632
1736 0.046579 -0.10072 0.25715 -0.07436 0.54563 0.10991 0.35151 -0.043799 -0.013406 -0.01066 -0.024893 0.24012 0.19239
1737 0.04423 -0.088068 0.27772 -0.064536 0.52692 0.10743 0.34839 -0.068999 -0.0040739 0.0046462 -0.053693 0.23245 0.21526
1738 0.066172 -0.087647 0.27761 -0.065462 0.52166 0.098395 0.39119 -0.050368 -0.0037518 -0.016817 -0.027983 0.2074 0.18881
1739 0.053873 -0.073386 0.26376 -0.062149 0.54604 0.11849 0.35205 -0.049657 0.0092004 -0.0075009 -0.027143 0.21416 0.20264
1740 0.048794 -0.090665 0.25764 -0.072175 0.50661 0.099278 0.27968 -0.042676 -0.028597 -0.0081144 -0.034223 0.19469 0.19128
1741 0.023776 -0.097193 0.23296 -0.067791 0.45207 0.09414 0.24262 -0.072945 -0.024135 -0.049538 -0.066743 0.14333 0.18735
1742 0.058577 -0.096922 0.2194 -0.060067 0.47818 0.095602 0.2007 -0.069704 0.013217 -1.5078e-06 -0.069584 0.16018 0.16534
1743 0.045498 -0.087131 0.23232 -0.057794 0.48011 0.11425 0.17401 -0.066953 -0.0049811 0.002835 -0.035384 0.18488 0.17545
1744 0.06181 -0.09201 0.24094 -0.05483 0.45597 0.13078 0.1614 -0.094602 -0.016309 0.063931 -0.053404 0.16948 0.172
1745 0.071061 -0.091789 0.23589 -0.051716 0.44551 0.074617 0.17512 -0.072191 0.018843 0.24049 -0.022494 0.16994 0.16246
1746 0.042252 -0.089447 0.18391 -0.067663 0.4335 0.077968 0.13234 -0.091511 -0.022015 0.21983 -0.039914 0.10159 0.1672
1747 0.021634 -0.10216 0.17643 -0.061639 0.41027 0.09178 0.17396 -0.08285 -0.0081326 0.1994 -0.083624 0.1404 0.12593
1748 0.025245 -0.082035 0.1875 -0.048425 0.40956 0.070451 0.2466 -0.092359 -0.03758 0.078097 -0.064874 0.12986 0.14013
1749 0.019316 -0.1244 0.14464 -0.093592 0.39294 0.090313 0.32343 -0.092418 -0.053888 -0.0060163 -0.052584 0.10507 0.091515
1750 0.050277 -0.10412 0.16289 -0.070698 0.3984 0.086215 0.36044 -0.073107 -0.033406 0.01249 -0.043075 0.11207 0.14608
1751 0.067659 -0.086432 0.18103 -0.047564 0.38841 0.097516 0.34358 -0.086236 -0.030374 -0.031533 -0.028825 0.11598 0.14837
1752 0.03612 -0.10486 0.14196 -0.062241 0.31977 0.066578 0.29734 -0.10492 -0.035052 -0.058147 -0.016695 0.078511 0.14382
1753 0.040231 -0.097789 0.1508 -0.049657 0.37589 0.10652 0.25864 -0.095764 -0.05229 -0.01368 -0.025955 0.11437 0.13499
1754 0.058483 -0.095278 0.17243 -0.018053 0.35188 0.1013 0.24166 -0.080154 -0.035918 -0.020544 -0.020935 0.11527 0.14017
1755 0.039244 -0.10289 0.15586 -0.016849 0.33432 0.043183 0.15653 -0.13181 -0.053646 -0.038237 -0.028925 0.051111 0.11072
1756 0.0065653 -0.10576 0.14322 0.069644 0.33726 0.050155 0.15638 -0.11432 -0.060463 -0.031131 -0.036065 0.095757 0.098094
1757 0.027337 -0.11311 0.13223 0.060368 0.29397 0.065776 0.14672 -0.1201 -0.047061 -0.031405 -0.034105 0.071814 0.10958
1758 0.035818 -0.1141 0.14194 0.11151 0.33818 0.069588 0.1296 -0.10621 -0.044159 -0.026238 -0.015356 0.076331 0.10983
1759 0.037589 -0.098302 0.14111 0.11617 0.31161 0.0608 0.15062 -0.10705 -0.023247 -0.014202 -0.031406 0.073967 0.10546
1760 0.015301 -0.11403 0.11178 0.073409 0.31302 0.049691 0.1603 -0.11038 -0.062645 -0.015485 -0.033906 0.023764 0.098654
1761 0.0043719 -0.10117 0.11855 0.022853 0.28124 0.075423 0.1605 -0.10605 -0.043813 -0.0077087 -0.034706 0.03568 0.077587
1762 0.0021332 -0.11401 0.095744 -0.011174 0.26912 0.035785 0.14588 -0.1197 -0.053401 -0.039112 -0.058376 0.012147 0.06747
1763 0.032925 -0.10769 0.098284 0.0034502 0.26831 0.080306 0.15382 -0.088826 -0.044138 -0.015006 -0.054726 0.018843 0.099742
1764 0.034056 -0.098466 0.12322 0.0080339 0.30023 0.075288 0.24434 -0.066335 -0.045316 -0.022849 -0.029846 0.05364 0.080055
1765 0.047657 -0.10355 0.10679 -0.0079924 0.29789 0.06602 0.28273 -0.1018 -0.061074 -0.024363 -0.031997 0.025856 0.10231
1766 0.021488 -0.10167 0.084444 0.0083713 0.26091 0.062461 0.30291 -0.11802 -0.043052 -0.014176 -0.044837 -0.0018372 0.04694
1767 0.04286 -0.10595 0.070124 0.023725 0.22958 0.038483 0.30266 -0.11316 -0.06377 -0.03236 -0.051987 0.013259 0.062723
1768 0.015081 -0.10766 0.061054 0.017429 0.22435 0.063384 0.2439 -0.11505 -0.072128 -0.036453 -0.060357 0.0079059 0.048736
1769 0.020942 -0.1214 0.069214 0.026702 0.20756 0.022066 0.16764 -0.12429 -0.061736 -0.027417 -0.070617 -0.016298 0.038098
1770 0.0051337 -0.14608 0.057474 0.035726 0.22471 0.042068 0.15048 -0.11729 -0.086654 -0.035 -0.053567 0.009439 0.064171
1771 0.034045 -0.10448 0.036514 0.05149 0.22662 0.055149 0.11643 -0.11201 -0.069021 -0.033744 -0.082207 -0.0048145 0.057384
1772 0.021996 -0.13163 0.061634 0.12326 0.20725 0.061531 0.11454 -0.11204 -0.076039 -0.054658 -0.076587 0.013492 0.055276
1773 0.026728 -0.10717 0.040004 0.12193 0.20055 0.036243 0.12694 -0.12958 -0.080577 -0.021321 -0.068518 -0.0081214 0.062189
1774 0.045349 -0.099635 0.056754 0.15657 0.22868 0.064654 0.13925 -0.099806 -0.048055 -0.010345 -0.041488 0.0023252 0.058762
1775 0.01684 -0.11607 0.048784 0.144 0.1924 0.044506 0.12509 -0.11634 -0.046413 -0.070108 -0.056558 -0.0018883 0.037364
1776 -0.0011084 -0.10957 0.036234 0.074958 0.19257 0.063818 0.14889 -0.1212 -0.051071 -0.034522 -0.054448 -0.038922 0.035677
1777 0.0028529 -0.12545 0.020504 0.018302 0.19671 0.032199 0.2152 -0.17329 -0.068249 -0.030385 -0.089808 -0.048925 0.01759
1778 0.033344 -0.11151 0.028574 0.047196 0.18 0.045721 0.29569 -0.13279 -0.071126 -0.030049 -0.039288 -0.0050387 0.028702
1779 0.046826 -0.097779 0.032704 0.069909 0.19455 0.069473 0.33405 -0.10103 -0.052374 -0.028922 -0.030628 -0.038762 0.054435
1780 0.012537 -0.12663 0.013094 0.061873 0.15172 0.046094 0.26061 -0.1197 -0.081192 -0.048806 -0.058668 -0.025536 0.034057
1781 0.0051081 -0.12924 0.016544 0.072367 0.11176 0.020366 0.16913 -0.15687 -0.07888 -0.049219 -0.045359 -0.054839 0.04833
1782 0.016079 -0.12919 0.020434 0.09521 0.16132 0.049788 0.15518 -0.12312 -0.050528 -0.011783 -0.080399 -0.039003 0.015283
1783 0.032751 -0.10272 0.015854 0.13237 0.1516 0.035349 0.12818 -0.12246 -0.063186 -0.039876 -0.060459 -0.047236 0.034005
1784 0.024282 -0.1054 0.021644 0.20171 0.15033 0.054861 0.11523 -0.11263 -0.044954 0.00046002 -0.052769 -0.025649 0.018358
1785 0.025723 -0.10236 -0.015907 0.18657 0.14537 0.050792 0.12863 -0.13521 -0.053812 -0.059904 -0.069909 -0.088573 0.032671
1786 0.013135 -0.11911 -0.014497 0.18593 0.11606 0.035564 0.11404 -0.14858 -0.078749 -0.014517 -0.091089 -0.075046 -0.0091366
1787 0.057886 -0.11411 -0.020137 0.17714 0.11673 0.049186 0.13544 -0.10951 -0.068077 -0.033501 -0.069289 -0.0483 0.020386
1788 0.012577 -0.12306 -0.027627 0.10819 0.091156 0.036527 0.088759 -0.15826 -0.097995 -0.035384 -0.07152 -0.077473 0.0037787
1789 0.010629 -0.12392 -0.0063767 0.099516 0.10321 0.018799 0.096381 -0.13273 -0.062533 -0.026758 -0.071 -0.052407 0.013091
1790 0.02748 -0.13522 -0.028067 0.07935 0.11231 0.020371 0.10873 -0.14686 -0.072471 -0.048611 -0.07034 -0.08231 -0.019196
1791 0.0092913 -0.10628 -0.013267 0.10911 0.1006 0.027422 0.088625 -0.13198 -0.061899 -0.040635 -0.07061 -0.049084 -0.0036334
1792 -0.00091744 -0.10284 -0.024177 0.13768 0.12738 0.037744 0.12446 -0.13973 -0.057587 -0.039958 -0.05377 -0.071087 -0.014191
1793 0.030154 -0.12679 -0.010917 0.19068 0.088951 0.032006 0.093829 -0.1483 -0.075374 -0.055052 -0.08335 -0.058111 0.004862
1794 0.0060252 -0.12531 -0.025157 0.27812 0.065708 0.032187 0.10726 -0.14149 -0.076412 -0.069155 -0.08018 -0.047814 0.0039846
1795 0.019316 -0.09717 -0.028467 0.25801 0.065125 0.050539 0.10614 -0.13 -0.05654 -0.015919 -0.07654 -0.059567 -0.0090527
1796 0.025848 -0.12745 -0.032267 0.23038 0.069482 0.053961 0.094426 -0.16103 -0.052398 -0.029672 -0.064621 -0.11164 -0.01962
1797 0.029699 -0.13001 -0.038817 0.21006 0.068089 0.0076522 0.071238 -0.14953 -0.086726 -0.068156 -0.059681 -0.10141 -0.0073074
1798 0.01508 -0.11272 -0.026367 0.1905 0.043956 0.018284 0.07304 -0.1577 -0.081834 -0.056699 -0.049491 -0.078318 0.0094552
1799 0.027712 -0.12552 -0.060207 0.15624 0.041473 0.016736 0.067122 -0.12641 -0.092072 -0.057133 -0.071781 -0.079251 0.0018879
1800 0.017023 -0.11665 -0.037997 0.15874 0.08159 0.040447 0.056864 -0.13626 -0.07172 -0.052347 -0.079291 -0.080495 -0.012039
1801 0.023484 -0.093363 -0.059987 0.22669 0.094917 0.036089 0.069746 -0.14656 -0.077607 -0.0411 -0.050731 -0.065228 0.0081532
1802 0.033346 -0.1035 -0.031527 0.29556 0.072784 0.03788 0.060838 -0.12145 -0.069485 -0.017174 -0.066431 -0.075122 -0.018404
1803 0.025997 -0.11624 -0.036717 0.28725 0.067611 0.067072 0.04081 -0.12874 -0.077993 -0.028677 -0.076211 -0.072745 -0.013872
1804 0.012678 -0.11594 -0.058737 0.2808 0.026028 0.0039038 0.033942 -0.17038 -0.093621 -0.051501 -0.059462 -0.11512 -0.028649
1805 0.03024 -0.11412 -0.037087 0.25965 0.058205 0.022985 0.050074 -0.13655 -0.090369 -0.073594 -0.071322 -0.069962 0.0027538
1806 0.034541 -0.095907 -0.059587 0.25235 0.060012 0.061337 0.051126 -0.13118 -0.082407 -0.050348 -0.065922 -0.073036 -0.015764
1807 0.023042 -0.12681 -0.060077 0.21827 0.014839 0.0042487 0.0040481 -0.16984 -0.098975 -0.070041 -0.074482 -0.14804 -0.0042409
1808 0.00075355 -0.12887 -0.056157 0.27627 0.016565 0.04219 0.01411 -0.17115 -0.090492 -0.069295 -0.080662 -0.099692 -0.020038
1809 0.020245 -0.10874 -0.072057 0.30221 0.013842 0.012622 0.029962 -0.15582 -0.09672 -0.039278 -0.082962 -0.097856 -0.037056
1810 -0.010174 -0.12406 -0.042177 0.31732 0.020559 0.014124 0.041314 -0.14567 -0.071598 -0.058502 -0.083382 -0.092109 -0.030903
1811 0.024597 -0.12183 -0.070157 0.30976 0.0040764 0.030455 0.020426 -0.1562 -0.085316 -0.048015 -0.072183 -0.1024 -0.03733
1812 0.020449 -0.10931 -0.067528 0.26265 0.0098333 0.014097 0.036588 -0.14226 -0.096414 -0.037809 -0.071703 -0.096316 -0.035718
1813 0.03494 -0.11854 -0.055448 0.24371 0.00096029 0.010109 0.02306 -0.13293 -0.10084 -0.058482 -0.060893 -0.10015 -0.004235
1814 -0.0087986 -0.11806 -0.073818 0.24674 0.012477 0.03649 0.042772 -0.14052 -0.05504 -0.052486 -0.072323 -0.11744 -0.019132
1815 0.0013327 -0.13425 -0.084728 0.19086 -0.045716 0.0080219 0.024064 -0.15917 -0.12716 -0.1105 -0.085593 -0.13427 -0.07161
1816 0.025054 -0.11317 -0.068738 0.21605 0.0018412 0.041814 0.0034365 -0.13223 -0.076725 -0.046853 -0.062943 -0.10106 -0.026637
1817 0.047375 -0.097574 -0.069938 0.264 -0.0064019 0.031345 0.043649 -0.12008 -0.096403 -0.062227 -0.051263 -0.092954 -0.026074
1818 -0.0018333 -0.13183 -0.10209 0.2717 -0.032245 0.017557 -0.00034936 -0.15754 -0.099161 -0.08711 -0.076853 -0.11235 -0.058422
1819 -0.027282 -0.14145 -0.090328 0.28249 -0.049708 0.0068185 0.0084827 -0.13707 -0.10444 -0.073724 -0.094384 -0.12833 -0.066449
1820 0.0075293 -0.12099 -0.099428 0.26563 -0.002341 0.04645 0.022065 -0.14972 -0.11652 -0.045187 -0.085584 -0.10949 -0.049446
1821 0.013811 -0.11998 -0.10372 0.23194 -0.048864 -0.020348 -0.014403 -0.17177 -0.094905 -0.068461 -0.086894 -0.14562 -0.048234
1822 0.034842 -0.12169 -0.10465 0.23297 -0.040697 0.015323 -0.022891 -0.16141 -0.10744 -0.064434 -0.094884 -0.14466 -0.062621
1823 0.014193 -0.11946 -0.10063 0.17629 -0.05353 0.0025451 -0.0043991 -0.14913 -0.11407 -0.074638 -0.078124 -0.14439 -0.054019
1824 0.016265 -0.10842 -0.10083 0.19581 -0.039053 0.027767 -0.0085571 -0.15261 -0.1148 -0.042391 -0.089764 -0.15082 -0.033016
1825 0.018346 -0.11236 -0.093728 0.20006 -0.020316 0.032148 0.022665 -0.16568 -0.085056 -0.034855 -0.10052 -0.1466 -0.024823
1826 0.042817 -0.10621 -0.089088 0.27449 -0.041699 0.03895 0.042527 -0.12752 -0.097174 -0.0065684 -0.072664 -0.10283 -0.044091
1827 0.030628 -0.10508 -0.096368 0.2745 -0.047462 0.019262 0.010349 -0.16897 -0.11187 0.13567 -0.077515 -0.12802 -0.025288
1828 -0.02412 -0.13022 -0.11593 0.26407 -0.059235 0.011393 0.0020511 -0.1522 -0.09138 0.17924 -0.081525 -0.12698 -0.048555
1829 -0.0098389 -0.10778 -0.12279 0.23482 -0.032968 0.054595 -0.017137 -0.12988 -0.081168 0.14256 -0.061135 -0.12876 -0.051353
1830 0.011702 -0.10158 -0.084088 0.22616 -0.030781 0.037497 0.011615 -0.13883 -0.062776 0.071477 -0.072425 -0.11793 -0.03538
1831 0.032614 -0.098408 -0.10501 0.19601 -0.048744 0.0092683 -0.024433 -0.17454 -0.086043 0.0014839 -0.090405 -0.14263 -0.044957
1832 0.014315 -0.10185 -0.091438 0.18264 -0.046247 0.0119 0.0062693 -0.16328 -0.10857 0.0045603 -0.067855 -0.14841 -0.067975
1833 0.018716 -0.094526 -0.12001 0.18127 -0.0574 0.010302 -0.019709 -0.15948 -0.084759 -0.0067932 -0.10876 -0.13468 -0.055962
1834 0.027338 -0.062474 -0.091128 0.17576 -0.046723 0.036283 0.015233 -0.13148 -0.093837 -0.012847 -0.083195 -0.091702 -0.056389
1835 0.019649 0.066477 -0.10851 0.19167 -0.040297 0.0097749 -0.034895 -0.15198 -0.10273 -0.03365 -0.080636 -0.12899 -0.058187
1836 0.04037 0.072598 -0.11041 0.24333 -0.03203 0.021197 -0.016943 -0.16187 -0.082653 -0.030794 -0.091996 -0.11145 -0.069454
1837 0.030562 0.067929 -0.099948 0.23746 -0.040743 0.054958 0.0081995 -0.15416 -0.081031 0.018663 -0.069206 -0.14368 -0.039021
1838 0.037953 -0.0478 -0.10434 0.18268 -0.053766 0.03535 -0.013408 -0.15104 -0.077248 0.11511 -0.068506 -0.13216 -0.047429
1839 -0.020546 -0.098829 -0.11824 0.14348 -0.086339 0.0053315 -0.044026 -0.1666 -0.11921 0.16735 -0.070726 -0.12532 -0.070376
1840 -0.00026448 -0.085467 -0.10062 0.15117 -0.047762 0.017463 -0.025724 -0.16504 -0.078924 0.12226 -0.063256 -0.16186 -0.050923
1841 -0.0043832 -0.079716 -0.10708 0.12131 -0.076505 0.00082477 -0.029012 -0.15293 -0.096812 0.031609 -0.081816 -0.14132 -0.044891
1842 0.0062281 -0.072695 -0.095439 0.1446 -0.066968 0.020376 -0.05322 -0.15941 -0.10143 0.031625 -0.049797 -0.11234 -0.036288
1843 0.011529 -0.065174 -0.097909 0.13879 -0.030371 0.032288 -0.014568 -0.1438 -0.10285 0.016141 -0.064007 -0.14278 -0.044376
1844 -0.038529 -0.10456 -0.14698 0.10908 -0.099304 -0.00046029 -0.038576 -0.16496 -0.11696 -0.0052421 -0.089007 -0.17452 -0.079263
1845 0.050932 -0.073591 -0.11846 0.12556 -0.078097 0.018981 -0.028084 -0.13963 -0.086004 -0.0015856 -0.035097 -0.13261 -0.08385
1846 0.017233 -0.04719 -0.12491 0.12318 -0.09406 0.005383 -0.016312 -0.15403 -0.10725 0.034711 -0.051577 -0.14964 -0.094768
1847 0.041855 0.055811 -0.11207 0.12473 -0.082703 0.051835 -0.04791 -0.15082 -0.083849 0.17711 -0.018107 -0.13607 -0.087565
1848 0.043256 0.11475 -0.081699 0.13156 -0.070116 0.030906 -0.022428 -0.13141 -0.068897 0.22962 -0.028037 -0.11271 -0.046462
1849 0.017227 0.11311 -0.11357 0.11082 -0.077279 0.031158 -0.029386 -0.12357 -0.10614 0.12218 -0.0099674 -0.15211 -0.03414
1850 -0.0011114 0.057354 -0.13278 0.097372 -0.10908 0.02867 -0.059764 -0.014579 -0.098493 0.061097 -0.040508 -0.16989 -0.062747
1851 0.04079 0.027526 -0.12594 0.089526 -0.068075 0.025401 -0.021632 0.018582 -0.087791 0.055503 0.0067423 -0.12987 -0.049244
1852 0.026701 -0.024973 -0.10839 0.087289 -0.12682 0.0094329 -0.05532 -0.033158 -0.091699 0.01467 0.0030322 -0.1177 -0.056192
1853 0.026203 -0.058952 -0.12952 0.079003 -0.099041 0.023185 -0.055098 -0.099377 -0.098696 0.025006 0.022052 -0.1718 -0.069259
1854 0.017964 -0.052911 -0.10955 0.085487 -0.11392 0.015066 -0.077266 -0.13745 -0.10572 0.00093257 0.049352 -0.10915 -0.064256
1855 -0.019595 -0.04858 -0.14931 0.05496 -0.12187 -0.0071122 -0.078514 -0.16243 -0.10756 0.1692 0.020932 -0.17292 -0.070054
1856 -0.012073 -0.049129 -0.11376 0.087844 -0.09008 0.038059 -0.013292 -0.12359 -0.06229 0.18416 0.033872 -0.14917 -0.086751
1857 0.017578 -0.030307 -0.094909 0.083528 -0.089713 0.048001 -0.04339 -0.11236 -0.076348 0.19105 0.087692 -0.13211 -0.047078
1858 -0.016201 -0.062706 -0.13911 0.047592 -0.12062 0.011823 -0.068118 -0.15926 -0.12434 0.15994 0.043001 -0.18209 -0.095586
1859 0.03213 0.029535 -0.13358 0.050245 -0.10366 0.018564 0.0056545 -0.13118 -0.10453 0.10774 0.083391 -0.13463 -0.041043
1860 0.0065318 0.14273 -0.12564 0.046829 -0.12706 0.00048609 -0.063743 -0.1437 -0.083952 0.011761 0.083841 -0.17761 -0.07463
1861 0.040643 0.18353 -0.10207 0.062603 -0.099955 0.039878 -0.061671 -0.12164 -0.087879 0.027308 0.10884 -0.16353 -0.045778
1862 0.015254 0.14955 -0.12412 0.039326 -0.13024 0.026299 -0.080599 -0.15103 -0.11831 -0.0058857 0.086291 -0.16351 -0.076925
1863 -0.0089743 0.05508 -0.13121 0.03771 -0.11942 0.016531 -0.034057 -0.13067 -0.097775 0.033081 0.094451 -0.1525 -0.087683
1864 0.012887 0.0074208 -0.11888 0.043404 -0.12962 0.016263 -0.036875 -0.10333 -0.097883 0.089817 0.093021 -0.16427 -0.07219
1865 -0.0079117 -0.029528 -0.14737 0.036627 -0.14994 -0.00066567 -0.084003 -0.16533 -0.11382 0.16831 0.06388 -0.19335 -0.10081
1866 0.01841 -0.0064869 -0.13058 0.032101 -0.11553 0.024716 -0.048911 -0.13833 -0.077039 0.23885 0.08751 -0.1767 -0.067375
1867 0.037811 -0.0024357 -0.10052 0.052965 -0.094964 0.055488 -0.018089 -0.091784 -0.088207 0.23567 0.11986 -0.12989 -0.058942
1868 0.013272 -0.033335 -0.14583 0.016329 -0.13839 -0.0038407 -0.034547 -0.13916 -0.10881 0.12914 0.078 -0.15601 -0.086749
1869 0.0078836 -0.011043 -0.1208 0.024232 -0.10625 0.030971 -0.047945 -0.13711 -0.10531 0.0529 0.08373 -0.1544 -0.084957
1870 -0.011945 -0.033312 -0.13643 0.023916 -0.13777 -0.0029174 -0.047253 -0.13394 -0.10777 0.037476 0.069 -0.16343 -0.089514
1871 0.017736 0.002069 -0.10385 0.04341 -0.12815 0.039024 -0.030391 -0.10487 -0.10013 0.060792 0.09675 -0.13569 -0.063661
1872 -0.0083625 0.12061 -0.13472 0.011963 -0.12943 0.0061159 -0.069209 -0.15288 -0.099356 0.056559 0.06626 -0.18631 -0.075149
1873 0.045839 0.19956 -0.10619 0.044237 -0.10184 0.0099375 -0.016027 -0.10493 -0.079284 0.081875 0.097719 -0.13765 -0.062046
1874 0.02092 0.15646 -0.15019 0.011591 -0.089165 0.061219 -0.070485 -0.12543 -0.11922 0.23186 0.061279 -0.14656 -0.090793
1875 0.053241 0.18244 -0.10804 0.042824 -0.098828 0.046021 -0.059373 -0.1158 -0.08634 0.26358 0.056779 -0.12618 -0.056421
1876 0.037863 0.11407 -0.09961 0.046238 -0.096051 0.026172 -0.033771 -0.14674 -0.098297 0.28235 0.034409 -0.12071 -0.077788
1877 0.054534 0.032336 -0.10104 0.026862 -0.091864 0.047644 -0.066079 -0.12994 -0.068955 0.25599 0.060939 -0.15125 -0.059055
1878 0.050305 0.00074719 -0.12043 0.014696 -0.12633 0.025746 -0.076087 -0.12859 -0.085683 0.15231 0.014299 -0.14388 -0.089003
1879 0.019187 0.0070184 -0.13946 -0.0064608 -0.13717 0.014147 -0.082905 -0.16625 -0.11336 0.078114 0.017239 -0.15891 -0.07725
1880 0.050938 0.01123 -0.12691 0.025363 -0.114 0.038149 -0.043763 -0.14482 -0.083669 0.069971 0.025139 -0.14235 -0.053397
1881 0.0010293 -0.024929 -0.13306 -0.019753 -0.14162 0.033561 -0.06433 -0.1373 -0.11758 0.033127 -0.013592 -0.14275 -0.087475
1882 0.016541 -0.027008 -0.13013 0.0036703 -0.12642 0.044912 -0.049618 -0.12198 -0.087415 0.045824 -0.0084717 -0.19697 -0.082352
1883 0.0078319 0.00056304 -0.13341 -0.00033599 -0.14148 0.027074 -0.042966 -0.15911 -0.082153 0.11457 -0.022802 -0.15886 -0.091889
1884 0.011413 -0.012626 -0.11485 0.027078 -0.14694 -0.0080444 -0.079074 -0.16326 -0.08884 0.25723 0.001168 -0.16778 -0.081857
1885 -0.0025454 -0.011675 -0.11542 0.026731 -0.12063 0.031927 -0.047602 -0.13296 -0.053758 0.29064 -0.0083621 -0.14368 -0.096994
1886 0.027276 0.10289 -0.12644 -0.0092849 -0.14171 0.013649 -0.06616 -0.14725 -0.11335 0.25708 -0.040682 -0.17547 -0.088262
1887 0.019827 0.16589 -0.11409 0.0095388 -0.13322 -0.015389 -0.071158 -0.16399 -0.10475 0.23064 -0.033472 -0.14348 -0.087279
1888 0.040098 0.16499 -0.10914 0.0088525 -0.11236 0.039632 -0.032576 -0.12547 -0.061082 0.16271 0.019167 -0.14034 -0.054926
1889 0.03409 0.15264 -0.12831 -0.0023338 -0.1214 0.023034 -0.067634 -0.15762 -0.09121 0.091109 -0.025323 -0.12874 -0.091684
1890 0.014981 0.074381 -0.11535 0.01522 -0.14874 0.020206 -0.077132 -0.14569 -0.072548 0.097105 -0.032303 -0.15767 -0.081431
1891 0.0045224 0.015772 -0.12269 0.0028736 -0.11941 -0.015273 -0.08658 -0.13807 -0.10058 0.086142 -0.025613 -0.1609 -0.063138
1892 0.032804 -0.014196 -0.14679 -0.0096427 -0.13134 0.0015188 -0.091148 -0.010043 -0.094843 0.16119 -0.052533 -0.18166 -0.086776
1893 -0.031515 -0.00022524 -0.13766 -0.007889 -0.15565 -0.0034095 -0.077576 0.044068 -0.098321 0.24865 -0.048713 -0.21792 -0.089483
1894 0.0036564 0.012626 -0.10817 0.016765 -0.14056 -0.0012679 -0.052664 0.11558 -0.094939 0.30541 -0.026183 -0.14729 -0.05348
1895 0.019488 -0.0074329 -0.11834 0.0096484 -0.1207 0.047534 -0.022052 0.11085 -0.076757 0.28259 -0.030293 -0.17811 -0.076898
1896 0.011049 -0.040122 -0.1566 -0.013458 -0.16324 -0.017005 -0.09885 -0.10624 -0.12993 0.20048 -0.068404 -0.19263 -0.10432
1897 0.00050029 -0.026771 -0.1489 -0.022474 -0.17028 -0.00052293 -0.065498 -0.10594 -0.10358 0.14622 -0.067144 -0.18766 -0.095502
1898 -0.010718 -0.016649 -0.15017 -0.013091 -0.1448 0.017689 -0.069516 -0.12289 -0.10207 0.10102 -0.049814 -0.18822 -0.09814
1899 0.010613 -0.014598 -0.1359 -0.0062268 -0.14975 0.01354 -0.074304 -0.11061 -0.10185 0.10722 -0.031534 -0.15426 -0.077977
1900 -0.027826 -0.015777 -0.14492 -0.027703 -0.13956 0.008772 -0.071862 -0.10074 -0.11042 0.08772 -0.042204 -0.12966 -0.090244
1901 -0.011794 -0.024716 -0.13045 -0.015149 -0.13924 0.011094 -0.07021 -0.077715 -0.10078 0.079356 -0.056884 -0.17461 -0.098162
1902 0.0058468 -0.010345 -0.12639 -0.0080757 -0.12432 0.020655 -0.054188 -0.084824 -0.10493 0.11195 -0.017184 -0.1383 -0.087439
1903 -0.0064018 -0.033344 -0.13896 -0.024552 -0.13569 0.019257 -0.080645 -0.13275 -0.05608 0.17996 -0.046304 -0.15547 -0.097476
1904 0.010429 -0.024442 -0.13518 -0.0079783 -0.13981 -0.0057914 -0.088203 -0.11714 0.013902 0.28076 -0.032675 -0.15239 -0.091304
1905 0.035801 -0.011211 -0.13666 0.013135 -0.15262 0.03038 -0.077291 -0.073451 0.11321 0.27436 -0.0057147 -0.15365 -0.079041
1906 -0.034848 -0.03115 -0.13685 -0.030641 -0.1508 0.010372 -0.074079 0.04365 0.040157 0.21549 -0.067555 -0.20808 -0.099069
1907 0.0091534 -0.023179 -0.14629 -0.022197 -0.14797 0.013974 -0.091317 0.069531 0.020559 0.14309 -0.019955 -0.1805 -0.1061
1908 0.011335 -0.040638 -0.14027 -0.020464 -0.15805 0.0078052 -0.085995 0.10993 -0.039359 0.094052 -0.064555 -0.16422 -0.10736
1909 0.007636 -0.027436 -0.12043 -0.04232 -0.16308 0.025077 -0.071653 0.10233 -0.057377 0.10386 -0.040425 -0.1348 -0.10113
1910 0.0062473 -0.044495 -0.14178 -0.018396 -0.14134 0.0090285 -0.074821 0.067503 -0.069235 0.076355 -0.059705 -0.15484 -0.095108
1911 0.013509 -0.015634 -0.1269 -0.0042424 -0.097927 0.03063 -0.042589 0.012384 -0.055493 0.1026 -0.010325 -0.14778 -0.050515
1912 0.00695 -0.016603 -0.11697 0.0061613 -0.12497 0.032092 -0.049867 -0.019785 -0.025591 0.1387 -0.035096 -0.16095 -0.075423
1913 0.0021313 -0.047082 -0.1121 0.002275 -0.13117 0.011923 -0.089165 -0.035664 -0.051479 0.063844 -0.021746 -0.16227 -0.0865
1914 0.011183 -0.031721 -0.12446 -0.0097013 -0.13218 0.013815 -0.062873 -0.049133 -0.032736 0.11641 -0.038536 -0.17768 -0.072367
1915 0.020544 -0.054049 -0.13433 -0.028708 -0.16808 0.0075167 -0.066351 -0.055602 -0.066864 0.19333 -0.049896 -0.15732 -0.090295
1916 0.0096252 -0.047538 -0.13341 -0.019394 -0.12021 0.010598 -0.060999 -0.032841 -0.050862 0.21724 -0.058926 -0.16533 -0.087242
1917 0.00016652 -0.045227 -0.13486 -0.02384 -0.14407 0.0023 -0.075437 -0.010491 -0.04674 0.15208 -0.063556 -0.15519 -0.080779
1918 -0.0060522 -0.057996 -0.13134 -0.027457 -0.15368 0.020282 -0.064265 0.14286 -0.058638 0.082076 -0.040166 -0.18541 -0.10477
1919 -0.021051 -0.052435 -0.1338 4.7156e-05 -0.15848 -0.0065967 -0.073273 0.20968 -0.029166 0.10037 -0.063297 -0.19506 -0.087314
1920 0.0079805 -0.056244 -0.14993 -0.021479 -0.13879 -0.002905 -0.081751 0.18576 -0.025524 0.075029 -0.052917 -0.13415 -0.097401
1921 -0.0065482 -0.058662 -0.16051 -0.051395 -0.13112 0.0073566 -0.097309 0.21621 -0.054881 0.072246 -0.077157 -0.13607 -0.094769
1922 -6.9166e-06 -0.053381 -0.13999 -0.036382 -0.14772 -0.0072217 -0.059087 0.11433 -0.076419 0.049222 -0.052227 -0.1777 -0.087046
1923 -0.033696 -0.09055 -0.15056 -0.053348 -0.14886 -0.0035101 -0.092865 0.0044247 -0.083157 0.025799 -0.053867 -0.19317 -0.091583
1924 -0.026534 -0.079179 -0.15581 -0.041334 -0.15969 -0.0066984 -0.075463 0.0082256 -0.065045 0.052885 -0.083507 -0.1975 -0.13299
1925 -0.007673 -0.074718 -0.14482 -0.038531 -0.17769 -0.0019868 -0.09299 -0.012384 -0.080863 0.031312 -0.077047 -0.1845 -0.10184
1926 -0.0067917 -0.061547 -0.15138 -0.028767 -0.11845 0.011575 -0.080228 -0.019103 -0.060301 0.084858 -0.068097 -0.18996 -0.085906
1927 -0.0025804 -0.066835 -0.16042 -0.036073 -0.17241 -4.3483e-05 -0.085596 0.017218 -0.076529 0.088045 -0.068988 -0.15091 -0.094573
1928 -0.007559 -0.090144 -0.15837 -0.0487 -0.15617 0.018558 -0.064384 0.17134 -0.064627 0.14367 -0.062138 -0.15482 -0.08282
1929 -0.014618 -0.081953 -0.13694 -0.014136 -0.15296 0.02466 -0.067452 0.23243 -0.041404 0.17676 -0.070908 -0.15275 -0.083068
1930 -0.025386 -0.084512 -0.14828 -0.034542 -0.14636 -0.0043585 -0.09053 0.23808 -0.054762 0.10782 -0.061938 -0.16238 -0.083555
1931 -0.0032951 -0.075871 -0.13846 -0.058548 -0.13508 -0.010057 -0.080358 0.26827 -0.05565 0.07305 -0.086128 -0.18333 -0.11586
1932 -0.012454 -0.06851 -0.046462 -0.037235 -0.11077 0.023655 -0.075576 0.2395 -0.053358 0.082757 -0.073458 -0.15691 -0.07052
1933 0.029588 -0.040548 0.054238 0.0082889 -0.12723 0.0037864 -0.080464 0.24102 -0.047776 0.030283 -0.054178 -0.16649 -0.077737
1934 -0.0051312 -0.084657 -0.047182 -0.020687 -0.13673 0.0011381 -0.092762 0.12137 -0.081034 0.0297 -0.085778 -0.16694 -0.091084
1935 -0.02091 -0.073476 -0.098312 -0.030164 -0.14994 4.9703e-05 -0.08426 0.052045 -0.080712 0.031696 -0.071219 -0.19187 -0.094942
1936 0.025331 -0.081555 -0.10566 -0.04292 -0.1454 0.015451 -0.059608 0.088556 -0.073619 0.060393 -0.082509 -0.17824 -0.10297
1937 -0.011067 -0.078224 -0.12802 -0.027216 -0.16058 0.015413 -0.095256 0.071587 -0.077017 0.043019 -0.065869 -0.18103 -0.10136
1938 0.0062841 -0.093273 -0.13605 -0.034993 -0.15048 0.0071646 -0.083154 0.12756 -0.087745 0.0091156 -0.085469 -0.20073 -0.098054
1939 0.0067954 -0.075191 -0.10468 0.0062011 -0.15686 0.028796 -0.057852 0.29715 -0.055583 0.043572 -0.061269 -0.14519 -0.090841
1940 -0.010653 -0.10182 -0.13836 -0.046775 -0.16751 0.010508 -0.0811 0.30797 -0.069971 0.015619 -0.064489 -0.18872 -0.090758
1941 -0.017912 -0.099619 -0.13569 -0.041801 -0.15623 0.01332 -0.076768 0.32885 -0.060049 -0.001395 -0.094279 -0.16787 -0.10439
1942 -0.034611 -0.078988 -0.067992 -0.053438 -0.15836 0.012651 -0.088176 0.32725 -0.071627 0.0097115 -0.06836 -0.16339 -0.090763
1943 -0.00080937 -0.076407 0.042448 -0.019694 -0.12966 0.028533 -0.055834 0.39403 -0.062375 0.048338 -0.05601 -0.16165 -0.08787
1944 -0.0056381 -0.095225 0.054348 -0.03826 -0.12913 0.0096845 -0.091152 0.3892 -0.066372 0.011364 -0.06351 -0.20401 -0.087998
1945 -0.025897 -0.090074 0.073128 -0.051407 -0.14039 0.011756 -0.08672 0.3318 -0.08664 0.016681 -0.08916 -0.1836 -0.10343
1946 0.0099546 -0.070293 0.083938 -0.022723 -0.13466 0.033458 -0.053958 0.40309 -0.069288 0.0050674 -0.06431 -0.14869 -0.090022
1947 0.040276 -0.092922 -0.0055025 -0.041279 -0.1157 0.023849 -0.049865 0.42313 -0.039366 0.056064 -0.0397 -0.13895 -0.08377
1948 -0.0045428 -0.078901 -0.048193 -0.041566 -0.14498 0.030571 -0.061713 0.41496 -0.071924 0.01295 -0.06728 -0.17435 -0.10234
1949 0.0022085 -0.10091 -0.074853 -0.037262 -0.12295 0.026673 -0.065771 0.4014 -0.064862 0.017637 -0.06886 -0.17489 -0.085995
1950 -0.01938 -0.093538 -0.068473 -0.034448 -0.127 0.019344 -0.057639 0.4222 -0.06683 0.0045232 -0.066431 -0.16201 -0.10246
1951 -0.028489 -0.11324 -0.078893 -0.055984 -0.13689 0.0040961 -0.10685 0.44299 -0.069917 -0.0078403 -0.076001 -0.19071 -0.11058
1952 -0.010838 -0.092616 -0.043443 -0.020951 -0.15434 0.032278 -0.055335 0.4507 -0.076625 0.023186 -0.063181 -0.1674 -0.079367
1953 -0.014416 -0.080745 -0.047683 -0.013697 -0.099035 0.0095594 -0.069033 0.44426 -0.043233 0.0046826 -0.082111 -0.14097 -0.096114
1954 -0.021675 -0.11405 0.030227 -0.047143 -0.12864 0.001891 -0.10643 0.43225 -0.080291 -0.0051909 -0.10758 -0.18643 -0.093541
1955 -0.022804 -0.10351 0.080447 -0.04787 -0.12897 0.033453 -0.083729 0.42943 -0.068239 -0.016544 -0.091841 -0.15784 -0.10226
1956 -0.040152 -0.098401 0.15782 -0.054356 -0.16415 0.0040743 -0.074537 0.45255 -0.052177 0.007632 -0.094431 -0.17673 -0.11326
1957 -0.026771 -0.08877 0.062957 -0.023822 -0.13553 0.037946 -0.052485 0.46957 -0.036975 0.0023585 -0.082191 -0.12549 -0.10166
1958 0.0075503 -0.084799 -0.022893 -0.045579 -0.13831 0.018648 -0.053863 0.47419 -0.047333 -0.024065 -0.077552 -0.12793 -0.069131
1959 -0.024698 -0.11718 -0.042773 -0.072395 -0.15263 -0.0087107 -0.060961 0.44164 -0.05865 -0.032359 -0.11454 -0.19897 -0.098358
1960 0.012163 -0.085117 -0.054323 -0.044761 -0.13072 0.017871 -0.021519 0.43165 -0.011418 -0.0079421 -0.075052 -0.18326 -0.076725
1961 -0.010766 -0.069926 -0.052313 -0.045468 0.10293 0.043223 0.0056632 0.50893 0.018324 0.034264 -0.081642 -0.17164 -0.092623
1962 -0.0091644 -0.092214 -0.065023 -0.049324 0.16385 0.025754 0.061855 0.4907 0.086976 0.052481 -0.077982 -0.18083 -0.10856
1963 -0.010173 -0.087043 -0.031033 -0.03435 -0.017225 0.049436 0.11095 0.51864 0.2266 0.040857 -0.082132 -0.1403 -0.10173
1964 -0.022902 -0.091622 0.094617 -0.043796 -0.099048 -0.0012125 0.078079 0.50245 0.16828 0.011384 -0.090982 -0.17498 -0.084085
1965 -0.030791 -0.070571 0.14473 -0.041083 -0.1151 0.036939 0.00083135 0.49937 0.16081 0.0014502 -0.087433 -0.17556 -0.081842
1966 -0.0024292 -0.0959 0.17056 -0.054569 -0.12226 0.023981 -0.045337 0.49692 0.034735 0.017487 -0.089353 -0.19243 -0.084079
1967 0.014872 -0.076999 0.16499 -0.045225 -0.11956 0.016772 -0.010015 0.48443 -0.0057733 0.018463 -0.076813 -0.1875 -0.084257
1968 0.00067342 -0.095267 0.15716 -0.053212 -0.12482 -0.021356 -0.056693 0.51877 -0.014681 -0.03869 -0.11268 -0.17277 -0.089554
1969 0.0025747 -0.10368 0.12814 -0.045838 -0.12834 0.016466 -0.01696 0.46349 -0.022369 -0.023554 -0.095123 -0.16499 -0.094352
1970 -0.004914 -0.10425 0.069267 -0.061584 -0.14353 -0.030483 -0.043418 0.4337 -0.032787 -0.042047 -0.11548 -0.20322 -0.089499
1971 -0.033843 -0.10396 0.084117 -0.051831 -0.13948 -0.002741 -0.031486 0.40918 -0.037515 -0.00077102 -0.10991 -0.19848 -0.11026
1972 -0.0018213 -0.063053 0.14461 -0.021157 -0.14183 0.011081 -0.026974 0.50149 0.032177 -0.00086456 -0.076163 -0.20552 -0.076704
1973 -0.01671 -0.098672 0.25899 -0.039743 -0.13207 0.015012 0.052418 0.54084 -0.021111 0.0031219 -0.097784 -0.14589 -0.10568
1974 -0.0031787 -0.0846 0.27375 -0.055929 -0.13565 0.013644 0.11517 0.48234 -0.029678 -0.0020316 -0.10048 -0.20155 -0.088038
1975 -0.018927 -0.095039 0.2859 -0.030876 -0.10842 0.010076 0.12761 0.45459 -0.022276 6.4837e-05 -0.097164 -0.15362 -0.11743
1976 0.027294 -0.082458 0.33641 -0.051482 -0.10991 0.036577 0.16193 0.41719 -0.025114 0.015651 -0.090014 -0.15325 -0.083853
1977 -0.031225 -0.10793 0.22034 -0.069838 -0.13794 0.0093289 0.086746 0.31907 -0.039762 -0.0098622 -0.11507 -0.17667 -0.11903
1978 -0.0073835 -0.069106 0.19057 -0.044485 -0.099031 0.030331 0.057838 0.34534 -0.01361 -0.030326 -0.084244 -0.16064 -0.1049
1979 0.0082179 -0.073794 0.20761 -0.045321 -0.089044 0.031632 0.04394 0.31942 -0.021298 0.0049307 -0.092794 -0.13963 -0.069735
1980 0.0025192 -0.068133 0.23878 -0.039507 -0.12653 0.037384 0.013712 0.3537 0.0051544 -0.034563 -0.076854 -0.18251 -0.084902
1981 -0.02228 -0.093922 0.3349 -0.083724 -0.16443 -0.024274 -0.0067859 0.34231 -0.055603 -0.018586 -0.10596 -0.19682 -0.11011
1982 0.0092818 0.050439 0.38498 -0.03738 -0.12988 0.0057072 0.021056 0.48488 -0.018091 -0.0076199 -0.095425 -0.14242 -0.084277
1983 -0.0064469 0.09727 0.28354 -0.061966 -0.14122 0.012199 0.061748 0.50818 -0.067239 -0.013453 -0.085385 -0.18202 -0.10882
1984 0.0090744 0.12761 0.25989 -0.041872 -0.10185 0.04647 0.09681 0.43793 0.012893 -0.006447 -0.073615 -0.14974 -0.085172
1985 -0.016324 0.10282 0.15665 -0.058859 -0.12785 0.020122 0.23107 0.37576 0.004895 -0.0081305 -0.079355 -0.16107 -0.082029
1986 -0.008273 0.14555 0.14439 -0.046245 -0.11862 0.019734 0.24456 0.36075 0.14234 0.015216 -0.10723 -0.15123 -0.085906
1987 0.0064583 0.012305 0.14232 -0.078031 -0.1352 0.014945 0.20881 0.29859 0.23096 -0.015898 -0.10631 -0.18097 -0.085604
1988 0.02945 -0.030924 0.2309 -0.0069976 -0.092001 0.067987 0.25852 0.36713 0.2973 0.022509 -0.065045 -0.13316 -0.057031
1989 -0.003829 -0.037593 0.28291 -0.035834 -0.10125 0.023569 0.17194 0.29977 0.24046 0.0081653 -0.079076 -0.14815 -0.070109
1990 0.021322 -0.049382 0.36587 -0.06707 -0.11604 0.04107 0.18076 0.30899 0.095406 -0.0055282 -0.10891 -0.16789 -0.087616
1991 0.010354 -0.05291 0.35998 -0.031647 -0.08742 0.026252 0.19947 0.259 0.050768 -0.0026617 -0.076966 -0.14928 -0.075713
1992 -0.0002751 -0.054959 0.35188 -0.061523 -0.10541 -0.013036 0.24162 0.24506 -0.01386 -0.040775 -0.11445 -0.17483 -0.10386
1993 -0.013474 -0.044378 0.34305 -0.039569 -0.080166 0.0097653 0.34386 0.27176 0.016282 -0.0042688 -0.091416 -0.19073 -0.092598
1994 0.028598 0.11482 0.26332 -0.065235 0.14135 0.037437 0.30944 0.25824 0.00072424 -0.028192 -0.1169 -0.15943 -0.10695
1995 0.0084088 0.20584 0.19224 -0.047122 0.088408 0.024389 0.2909 0.24756 0.024636 -0.0021259 -0.10782 -0.18027 -0.073263
1996 -0.02215 0.19011 0.15984 -0.071468 -0.047995 -0.0112 0.21437 0.24407 0.013139 -0.031489 -0.10227 -0.20542 -0.08606
1997 -0.00049854 0.23549 0.16677 -0.048104 -0.075108 0.0026319 0.22544 0.23078 0.022741 -0.034413 -0.11245 -0.15969 -0.077077
1998 0.0021828 0.24065 0.17216 -0.041001 -0.092061 0.026994 0.27846 0.23012 0.019753 -0.025136 -0.10845 -0.15488 -0.088025
1999 0.030384 0.26874 0.16073 -0.052527 -0.061574 0.039725 0.32804 0.24626 0.015095 -0.02375 -0.097467 -0.10439 -0.028482
2000 0.0040054 0.27408 0.23974 -0.069573 -0.076557 0.015317 0.35353 0.22977 0.005307 -0.033024 -0.11252 -0.1589 -0.055099
2001 -0.0091533 0.28879 0.30695 -0.06258 -0.14183 -0.0020815 0.3244 0.14929 0.11187 -0.038207 -0.10075 -0.19073 -0.054237
2002 -0.007912 0.29868 0.31896 -0.073536 -0.1351 0.00085013 0.33571 0.18489 0.25668 -0.0019206 -0.11925 -0.1753 -0.063234
2003 0.044609 0.32142 0.35681 -0.040222 -0.076407 0.024362 0.3079 0.18417 0.3508 -0.022824 -0.1022 -0.15471 -0.035191
2004 -0.0068194 0.32897 0.25033 -0.079898 -0.10672 0.0014034 0.22696 0.1809 0.26706 -0.014528 -0.11102 -0.16717 -0.065459
2005 -0.011078 0.36106 0.17323 -0.061845 -0.1054 -0.023525 0.1683 0.15861 0.16089 -0.035691 -0.10965 -0.18036 -0.035436
2006 -0.010337 0.35845 0.15511 -0.042021 -0.098476 0.042367 0.18006 0.17714 0.08436 -0.049585 -0.11972 -0.15637 -0.078813
2007 0.033435 0.35591 0.14867 -0.062907 -0.11363 0.010708 0.14912 0.13791 0.050052 -0.025698 -0.096208 -0.16306 -0.061011
2008 0.040506 0.37428 0.14349 -0.053074 -0.097062 -0.0099 0.1357 0.14919 0.057694 -0.052702 -0.083008 -0.14531 -0.058778
2009 0.020837 0.37054 0.16345 -0.05366 -0.11451 0.028942 0.19828 0.10518 0.052906 -0.040785 -0.12662 -0.2073 -0.059825
2010 0.046329 0.40018 0.17742 -0.031676 -0.085008 0.062893 0.35301 0.14392 0.055588 -0.0076389 -0.080738 -0.12518 -0.040053
2011 0.01714 0.41063 0.15755 -0.054433 -0.097331 0.035175 0.36831 0.10581 0.07671 -0.010202 -0.11496 -0.20223 -0.06027
2012 0.028621 0.38338 0.17366 -0.056049 -0.11184 0.0046766 0.32308 0.12138 0.34303 -0.016456 -0.099369 -0.16691 -0.054128
2013 0.029842 0.41524 0.14538 -0.035395 -0.083507 0.016328 0.3349 0.073114 0.34835 -0.016779 -0.10988 -0.1668 -0.029025
2014 0.033184 0.44549 0.13106 -0.037241 -0.09662 0.03811 0.25576 0.10581 0.34608 -0.001543 -0.096939 -0.13201 -0.036992
2015 0.047045 0.44327 0.13663 -0.035798 0.071617 0.037352 0.26079 0.12453 0.31956 -0.0073666 -0.086249 -0.14409 -0.03266
2016 0.079896 0.46881 0.14281 -0.017544 0.21103 0.069253 0.30488 0.14196 0.25994 0.0065999 -0.069859 -0.11912 -0.0036269
2017 0.041288 0.44034 0.071225 -0.07778 0.1697 0.014015 0.26531 0.077237 0.11245 -0.0058436 -0.10442 -0.17137 -0.050924
2018 0.049539 0.45896 0.097165 -0.038927 0.054678 0.017777 0.37752 0.053968 0.098115 -0.0032672 -0.085889 -0.21069 -0.028412
2019 0.01275 0.45713 0.088935 -0.054233 -0.039525 0.023158 0.38804 0.074269 0.10973 -0.044711 -0.10618 -0.15724 -0.064189
2020 -0.00050837 0.47522 0.096785 -0.045779 -0.047688 0.01631 0.35292 0.1008 0.1608 -0.012514 -0.10254 -0.13696 -0.051156
2021 0.013583 0.47814 0.10227 -0.080436 -0.10091 0.013531 0.28383 0.053181 0.32244 -0.063418 -0.10324 -0.18177 -0.071554
2022 0.010644 0.50707 0.093935 -0.029872 -0.051454 0.046393 0.26681 0.077562 0.42092 -0.0068213 -0.07619 -0.14599 -0.039511
2023 0.030216 0.51551 0.062755 -0.042198 -0.087687 0.013745 0.22897 0.051512 0.40805 -0.017955 -0.08051 -0.14146 -0.048618
2024 0.039837 0.49723 0.053615 -0.058474 -0.08945 -0.018494 0.15245 0.035853 0.40271 -0.038878 -0.07875 -0.16429 -0.053336
2025 0.019088 0.45294 0.048375 -0.058771 -0.078173 0.011958 0.17964 0.059074 0.35888 -0.00094191 -0.08404 -0.13086 -0.070533
2026 0.05206 0.48429 0.071785 -0.070127 -0.11059 -0.0090203 0.16708 0.008545 0.21422 -0.042365 -0.07702 -0.16606 -0.04721
2027 0.0067608 0.47535 0.038734 -0.061773 -0.083149 0.026241 0.21943 0.040186 0.19617 -0.030139 -0.10274 -0.15303 -0.026918
2028 0.0070921 0.50372 0.029304 -0.06741 -0.073412 0.026003 0.3348 0.031207 0.14393 -0.021283 -0.086101 -0.13714 -0.041185
2029 0.036063 0.55612 0.055644 -0.047116 -0.075946 0.027115 0.3835 0.035188 0.1533 -0.013116 -0.088801 -0.15402 0.0091775
2030 0.010405 0.52799 0.058604 -0.022542 -0.070379 0.023466 0.36044 0.020369 0.14349 -0.03357 -0.075311 -0.15764 0.02046
2031 0.028876 0.54193 0.038484 -0.036959 0.089288 0.034578 0.29974 0.028079 0.26766 -0.0052831 -0.060621 -0.17665 0.058003
2032 0.021297 0.5318 0.052274 -0.044615 0.22683 0.01446 0.27432 -0.01256 0.41161 -0.051197 -0.087561 -0.16059 0.013785
2033 1.8682e-05 0.54622 0.016714 -0.045521 0.2393 0.0098112 0.19359 0.0079312 0.45855 -0.0098902 -0.083511 -0.20573 0.0033981
2034 0.0331 0.53368 0.024764 -0.046098 0.055969 0.0085529 0.2022 0.0099421 0.37797 -0.029404 -0.056431 -0.17666 -0.042769
2035 0.041531 0.52264 0.044104 -0.039404 -0.037434 0.0061445 0.19653 0.0049329 0.30471 -0.040977 -0.075762 -0.16828 -0.046207
2036 0.029143 0.52415 0.029874 -0.03651 -0.038237 0.013206 0.20124 -0.026516 0.26859 -0.033671 -0.073742 -0.13553 -0.033234
2037 0.033784 0.53784 0.012384 -0.034416 -0.06451 0.010518 0.18801 -0.043785 0.17781 -0.040864 -0.049202 -0.10579 -0.037351
2038 0.016315 0.54019 0.0092141 -0.040663 -0.042663 0.0057595 0.18898 -0.0020044 0.15915 -0.080078 -0.017682 -0.14444 -0.041619
2039 0.053777 0.5351 0.011584 -0.042479 -0.047866 0.031261 0.33463 -0.018504 0.20702 -0.017421 0.033308 -0.12952 -0.005916
2040 0.0045979 0.49695 -0.000376 -0.048865 -0.081739 -0.0070872 0.3251 -0.027323 0.15521 -0.064895 0.034888 -0.18603 -0.012833
2041 0.018359 0.55415 0.012004 -0.046092 -0.047492 0.00031442 0.33754 -0.031832 0.19614 0.0087015 0.13156 -0.18327 0.055889
2042 0.02294 0.50292 0.022354 -0.052478 -0.054415 0.031646 0.3338 -0.023021 0.36547 -0.045212 0.10146 -0.14589 0.063142
2043 0.0058518 0.459 -0.013586 -0.067494 -0.081858 -0.015892 0.2249 -0.04818 0.3952 -0.014306 0.065537 -0.18454 0.045465
2044 -0.020097 0.37153 -0.039326 -0.079121 0.11359 -0.010131 0.15585 -0.048129 0.39213 0.10488 -0.0086928 -0.15805 0.014487
2045 0.0069644 0.38674 -0.015556 -0.055957 0.26133 -0.006719 0.1598 -0.059698 0.43458 0.13654 -0.023543 -0.19396 0.01676
2046 0.0011957 0.37909 -0.034226 -0.049963 0.26391 -0.0050673 0.16373 -0.033167 0.45258 0.1177 -0.008703 -0.17308 -0.0053974
2047 0.001357 0.37845 -0.0070363 -0.026749 0.10486 0.021274 0.16785 -0.062667 0.37591 0.08357 -0.017453 -0.19708 0.010535
2048 0.017018 0.37043 -0.011416 -0.070886 -0.038883 -0.022564 0.11678 -0.079126 0.38069 -0.012743 -0.026353 -0.17907 -0.033212
2049 0.00044967 0.34889 -0.044946 -0.061572 -0.017876 0.0053676 0.14097 -0.079915 0.49836 -0.026887 -0.024933 -0.19515 -0.038719
2050 0.00028098 0.32855 -0.019806 -0.035898 0.0023207 0.015219 0.21595 -0.032174 0.42267 -0.01229 -0.020964 -0.12708 -0.032447
2051 -0.0028577 0.35276 -0.029756 -0.055125 -0.024162 0.0067309 0.2618 -0.064743 0.37016 -0.041814 -0.021004 -0.19218 -0.047514
2052 0.015714 0.3288 -0.016186 -0.042331 -0.043515 0.0021025 0.27382 -0.073062 0.29742 -0.015237 0.041036 -0.14442 0.0021985
2053 0.0024349 0.3252 -0.026686 -0.049337 -0.052508 0.019374 0.24861 -0.065851 0.23988 -0.029351 0.076066 -0.16025 0.082461
2054 0.021766 0.31839 -0.037157 -0.031994 -0.029671 0.0020658 0.2491 -0.05156 0.21912 -0.028744 0.12319 -0.17346 0.14632
2055 -0.0016725 0.31405 -0.017977 -0.03134 -0.041324 0.049877 0.23386 -0.02869 0.24923 0.012202 0.11224 -0.16914 0.14017
2056 0.0051589 0.28615 -0.022997 -0.028546 -0.027087 0.0047591 0.16172 -0.059289 0.2503 -0.012721 0.092886 -0.16633 0.13273
2057 0.02438 0.26883 -0.054677 -0.054532 -0.035751 0.030611 0.16981 -0.083478 0.27124 -0.009595 0.095826 -0.16408 0.061072
2058 -0.012839 0.27941 -0.027697 -0.030059 0.16876 9.2436e-05 0.15792 -0.071937 0.46079 -0.011169 0.10175 -0.16069 0.022194
2059 -0.0045072 0.27076 -0.043817 -0.029835 0.26727 0.017574 0.14662 -0.092426 0.47828 -0.0065221 0.11493 -0.16992 0.009067
2060 0.014994 0.25369 -0.061227 -0.027141 0.23372 -0.017064 0.12077 -0.11695 0.47706 -0.0086056 0.1181 -0.20275 0.01423
2061 -0.0034146 0.24086 -0.067937 -0.030228 0.21055 -0.021573 0.10203 -0.10895 0.4948 -0.020989 0.12608 -0.18684 -0.022598
2062 0.00085672 0.21465 -0.065157 -0.044164 0.12253 -0.004141 0.09417 -0.11015 0.43797 -0.019443 0.12485 -0.18688 -0.00097501
2063 0.001928 0.22243 -0.053767 -0.03007 0.032281 -0.0039693 0.14809 -0.087212 0.2897 -0.011826 0.22424 -0.17761 0.011458
2064 -0.010221 0.21579 -0.045857 -0.023957 0.024738 0.026952 0.19693 -0.12123 0.26009 -0.02519 0.25765 -0.13287 0.02234
2065 0.012441 0.25446 -0.039517 -0.0041628 0.050115 0.045624 0.29603 -0.042501 0.26088 -0.0055933 0.30746 -0.12313 0.035873
2066 -0.023778 0.19101 -0.067597 -0.029059 0.0076522 0.0069856 0.22486 -0.10161 0.2122 -0.013337 0.22596 -0.18354 0.043616
2067 0.010273 0.22871 -0.047477 -0.031535 0.010239 0.013947 0.20863 -0.091979 0.21472 -0.0238 0.21019 -0.16701 0.11742
2068 0.026075 0.21139 -0.070137 -0.027932 0.0087061 0.034039 0.1654 -0.062178 0.25078 -0.044844 0.18142 -0.1481 0.17215
2069 -0.0062141 0.18907 -0.071137 -0.062338 0.010713 0.026701 0.12561 -0.094637 0.19564 -0.024017 0.11074 -0.16319 0.11041
2070 -0.0089628 0.16266 -0.060007 -0.066854 -0.02445 0.0056722 0.097726 -0.1308 0.19562 -0.050111 0.12619 -0.15942 0.069026
2071 -0.0099215 0.15499 -0.074017 -0.050501 0.009277 -0.0017961 0.11535 -0.12996 0.19601 -0.0046445 0.12553 -0.14101 0.023549
2072 0.0012898 0.14898 -0.077617 -0.053077 -0.00068606 -0.039734 0.05804 -0.12945 0.28675 -0.067388 0.12816 -0.18122 0.017821
2073 -0.010959 0.16027 -0.086087 -0.029813 -0.0048291 0.0061372 0.062892 -0.14127 0.41435 -0.046012 0.14892 -0.17151 0.0017641
2074 0.013252 0.15839 -0.060947 -0.05075 0.14931 0.0034788 0.10247 -0.10913 0.45054 -0.011245 0.16212 -0.14693 0.025027
2075 0.016044 0.15842 -0.047647 -0.013376 0.27833 0.02712 0.12845 -0.11887 0.3829 -0.026499 0.17949 -0.13219 0.025449
2076 0.0072951 0.14875 -0.061337 -0.064632 0.32569 0.0095721 0.10979 -0.12726 0.35352 -0.040782 0.17833 -0.19183 0.024192
2077 0.032376 0.11713 -0.068327 -0.040438 0.3293 0.010764 0.11626 -0.10247 0.27386 -0.054286 0.30608 -0.16056 0.024355
2078 0.014078 0.1203 -0.092157 -0.059945 0.14079 0.015495 0.081553 -0.14624 0.19276 -0.049849 0.30409 -0.16603 0.017797
2079 0.007089 0.11698 -0.099097 -0.053071 0.063513 0.009147 0.088095 -0.13076 0.19294 -0.015663 0.2892 -0.15746 0.14571
2080 -0.00074967 0.14926 -0.068577 -0.033227 0.04893 0.025899 0.088227 -0.11535 0.20499 -0.037016 0.27019 -0.13224 0.19946
2081 0.029422 0.13337 -0.057438 -0.039054 0.041157 0.02461 0.1245 -0.064387 0.20103 -0.04097 0.22984 -0.12897 0.25639
2082 0.002803 0.1062 -0.081428 -0.04532 0.012334 -0.010348 0.098911 -0.14598 0.18117 -0.034573 0.15648 -0.15017 0.22304
2083 0.0070643 0.10491 -0.063218 -0.031016 0.031111 -0.0039464 0.067373 -0.1302 0.16676 -0.031517 0.14559 -0.18424 0.17535
2084 -0.013484 0.081769 -0.072978 -0.050863 -0.0027925 -0.010115 0.048035 -0.15172 0.16846 -0.04575 0.11785 -0.16772 0.12892
2085 -0.0044231 0.07231 -0.088238 -0.059659 -0.021266 -0.032063 0.048307 -0.15417 0.13134 -0.049164 0.095262 -0.20503 0.067606
2086 -0.0031318 0.095301 -0.072468 -0.061185 0.015681 0.047319 0.079139 -0.10064 0.13364 -0.026298 0.11816 -0.12379 0.070329
2087 -0.01455 0.055782 -0.095648 -0.047001 0.019258 0.0066102 0.060281 -0.14454 0.12613 -0.067081 0.13507 -0.15516 0.030371
2088 -0.021779 0.076423 -0.081918 -0.051848 0.028325 0.015182 0.058943 -0.12748 0.13075 -0.030925 0.25791 -0.13555 0.045774
2089 -0.0066479 0.091054 -0.087128 -0.017514 0.022932 0.0052635 0.050555 -0.12654 0.16655 -0.067588 0.29591 -0.13462 0.044787
2090 0.020063 0.072316 -0.096488 -0.04946 0.24013 -0.013425 0.063517 -0.14338 0.10911 -0.032572 0.31394 -0.12584 0.086349
2091 -0.020235 0.054937 -0.084268 -0.056497 0.31845 -0.013403 0.037319 -0.14354 0.099451 -0.023675 0.27104 -0.1479 0.11529
2092 0.011246 0.058088 -0.11893 -0.058633 0.30059 0.0096285 0.0034912 -0.17224 0.098193 -0.026329 0.266 -0.14981 0.16325
2093 0.0083474 0.071049 -0.085508 -0.043309 0.1368 -0.0097799 0.015163 -0.16352 0.12854 0.12407 0.2567 -0.1696 0.1965
2094 0.0004287 0.06766 -0.099988 -0.055036 0.066417 0.028802 0.026425 -0.13873 0.10582 0.14066 0.22078 -0.15149 0.22431
2095 0.00781 0.051871 -0.10204 -0.058092 0.029414 -7.6579e-05 0.039157 -0.16417 0.12989 0.081331 0.16658 -0.16279 0.21822
2096 0.016351 0.043033 -0.087028 -0.064968 0.018851 0.0014351 0.0089193 -0.14999 0.10299 0.040567 0.17945 -0.16913 0.23481
2097 0.017613 0.041144 -0.083668 -0.041434 0.006758 -0.012143 0.033271 -0.13207 0.086524 0.0056136 0.10362 -0.19647 0.18844
2098 -0.0033861 0.035525 -0.095718 -0.042941 0.019765 0.00039837 0.021923 -0.14608 0.070126 -0.03442 0.12421 -0.18346 0.15091
2099 0.0086153 0.022636 -0.10623 -0.067957 0.022122 -0.00411 0.0041355 -0.14387 0.066558 -0.021314 0.21024 -0.16459 0.10487
2100 -0.013903 0.040817 -0.081658 -0.055563 0.0047289 0.00049166 0.017408 -0.14476 0.07324 -0.033907 0.332 -0.14364 0.080346
2101 0.023468 0.015158 -0.077178 -0.03399 0.029496 0.028563 0.03124 -0.11983 0.081732 0.0030694 0.35643 -0.12971 0.095798
2102 0.016819 0.0353 -0.068088 -0.042356 0.053513 0.021045 0.035372 -0.11905 0.071305 -0.014374 0.32969 -0.1356 0.13092
2103 -0.0084595 0.030601 -0.1049 -0.048112 0.24664 0.024447 0.018814 -0.15406 0.056507 -0.043238 0.29241 -0.17518 0.14206
2104 -0.0059482 0.00067199 -0.093458 -0.044339 0.30905 -0.0021417 -0.0015443 -0.16464 0.077849 -0.0092112 0.26929 -0.1664 0.11054
2105 -0.018057 0.016493 -0.087688 -0.049505 0.30175 0.0057199 -0.0053423 -0.16647 0.036391 0.1456 0.22475 -0.14373 0.14236
2106 0.016054 0.018684 -0.088668 -0.030951 0.21613 0.019812 0.01807 -0.13973 0.077693 0.13864 0.20644 -0.11207 0.24623
2107 0.0017557 0.0090655 -0.094058 -0.042808 0.10351 0.0018332 0.015522 -0.1577 0.047405 0.13785 0.13861 -0.14701 0.26181
2108 -0.0023829 -0.0076333 -0.11433 -0.041914 0.071235 0.022165 0.0038039 -0.15195 0.022287 0.17512 0.10821 -0.13095 0.24713
2109 -0.032822 0.0076878 -0.11465 -0.05396 0.053562 0.0067965 -0.0036041 -0.14937 0.04206 0.065511 0.085829 -0.16408 0.24152
2110 -0.0111 -0.003851 -0.11509 -0.070336 0.046159 -0.0031519 -0.003582 -0.18296 0.023922 0.014108 0.12019 -0.18591 0.19612
2111 0.008711 -0.01642 -0.099369 -0.035813 0.031306 -0.0097202 -0.03087 -0.17775 0.039664 0.014134 0.10732 -0.10243 0.13777
2112 -0.015538 -0.048009 -0.12382 -0.048389 0.015132 -0.0016086 -0.0064479 -0.17384 0.0039459 -0.032129 0.211 -0.15716 0.10601
2113 -0.0031864 -0.0088875 -0.11213 -0.058065 0.045439 -0.0049469 -0.022706 -0.19429 0.028068 -0.020033 0.2806 -0.1623 0.10259
2114 0.021685 -0.021096 -0.10951 -0.049592 0.034656 -0.0051553 -0.011864 -0.17492 0.0080902 -0.010807 0.30376 -0.16081 0.093883
2115 -0.011014 -0.010405 -0.10979 -0.063068 0.025673 0.014886 -0.024692 -0.19785 0.012262 0.1152 0.29729 -0.18142 0.096275
2116 -0.0077424 -0.021624 -0.11976 -0.055544 0.3213 0.009658 -0.03989 -0.1681 0.010614 0.20843 0.26239 -0.15271 0.092438
2117 0.0010389 -0.036383 -0.12557 -0.055701 0.34148 0.04182 -0.029228 -0.16587 0.046307 0.19828 0.23333 -0.16109 0.10155
2118 -0.0053198 -0.030642 -0.10822 -0.056947 0.26202 0.0020713 -0.0094757 -0.16123 0.018779 0.22051 0.25423 -0.16858 0.13086
2119 0.021761 -0.03039 -0.11718 -0.073423 0.096651 -0.018847 -0.021774 -0.17985 0.0032508 0.16837 0.2109 -0.12614 0.11543
2120 0.0067428 -0.025809 -0.10016 -0.040709 0.070198 -0.0070154 -0.0096216 -0.1588 0.007733 0.12546 0.20685 -0.16263 0.11859
2121 -0.0092859 -0.015968 -0.11197 -0.049266 0.066245 0.019256 -0.01284 -0.18244 0.026575 0.043189 0.25325 -0.18014 0.1079
2122 -0.038175 -0.023947 -0.12117 -0.059002 0.029582 0.019708 -0.047417 -0.17705 -0.0010928 0.051975 0.34785 -0.14664 0.088944
2123 -0.029573 -0.036026 -0.13078 -0.066698 0.018709 0.01077 -0.029045 -0.18298 -0.048951 0.012912 0.35467 -0.15261 0.096967
2124 -0.023542 -0.067125 -0.1374 -0.065005 0.032526 -0.0040688 -0.048503 -0.18114 -0.024218 -0.0051919 0.29054 -0.15754 0.085289
2125 -0.027971 -0.053263 -0.11256 -0.068421 0.030253 -0.042687 -0.056781 -0.20024 -0.022386 0.16932 0.2217 -0.17385 0.10223
2126 -0.025319 -0.053082 -0.12524 -0.071397 0.00549 -0.012835 -0.012039 -0.17456 -0.021294 0.22696 0.19007 -0.16292 0.094455
2127 -0.024278 -0.018851 -0.088549 -0.048214 0.042137 0.0076862 -0.010837 -0.17577 -0.016442 0.26588 0.1804 -0.16545 0.1197
2128 -0.015207 -0.04595 -0.11403 -0.06527 0.0062739 -0.040952 -0.036025 -0.16607 -0.02492 0.20938 0.15665 -0.15965 0.10272
2129 -0.030915 -0.033139 -0.11423 -0.059406 0.029251 -0.0011105 -0.018263 -0.15497 -0.012308 0.18445 0.1265 -0.12762 0.1023
2130 -0.0091741 -0.052978 -0.13319 -0.068932 0.0067778 -0.0074189 -0.047051 -0.19829 -0.017476 0.12337 0.11924 -0.16316 0.060015
2131 -0.014693 -0.045636 -0.12143 -0.062169 0.0088548 0.024993 -0.047769 -0.17597 -0.039414 0.079933 0.13186 -0.15648 0.068778
2132 -0.00048146 -0.028955 -0.1216 -0.041915 0.026682 0.023344 -0.018157 -0.15977 -0.0074914 0.06753 0.19275 -0.10817 0.080341
2133 -0.03001 -0.075454 -0.13028 -0.068211 -0.017121 -0.026424 -0.069155 -0.18436 -0.030119 0.022956 0.30155 -0.15186 0.044873
2134 -0.048349 -0.060583 -0.10399 -0.044088 -0.0096643 0.014078 -0.042463 -0.18267 -0.032527 0.062733 0.26367 -0.16588 0.056956
2135 -0.018698 -0.070142 -0.13088 -0.020534 0.0080327 0.035019 -0.036111 -0.18818 -0.019015 0.22825 0.30542 -0.16062 0.049878
2136 -0.00013621 -0.058131 -0.12237 -0.02956 0.0024796 -0.000759 -0.036449 -0.20694 -0.0049429 0.26064 0.22957 -0.15291 0.043141
2137 -0.019735 -0.086229 -0.12104 -0.044197 -0.011183 0.014933 -0.037477 -0.19406 -0.034921 0.30377 0.19015 -0.17121 0.056424
2138 0.0068764 -0.045568 -0.09569 -0.022823 -0.010636 -0.0090557 -0.065705 -0.19423 -0.021709 0.25169 0.14799 -0.17628 0.043646
2139 -0.034542 -0.082177 -0.11737 -0.048929 -0.012379 0.027906 -0.065323 -0.18118 -0.043567 0.2434 0.13348 -0.17052 0.045589
2140 0.008499 -0.061066 -0.09805 -0.035795 0.0079175 0.0020976 -0.0071107 -0.13462 -0.024124 0.27513 0.14107 -0.13287 0.068432
2141 -0.0222 -0.069695 -0.15917 -0.060532 -0.045716 -0.011891 -0.092339 -0.21441 -0.057812 0.25908 0.099215 -0.18104 0.0088044
2142 -0.038778 -0.068903 -0.11848 -0.028978 -0.038209 0.0059909 -0.058777 -0.19925 -0.05179 0.33199 0.080785 -0.15691 0.028907
2143 -0.044887 -0.088002 -0.13524 -0.064234 -0.056612 0.0015925 -0.069305 -0.19603 -0.031738 0.25538 0.087914 -0.14698 0.02621
2144 -0.028146 -0.073791 -0.14597 -0.054871 -0.064655 -0.028706 -0.053732 -0.1899 -0.044216 0.26921 0.077414 -0.13478 0.036482
2145 -0.021834 -0.07977 -0.11409 -0.053177 -0.045848 0.0014358 -0.05473 -0.1912 -0.021184 0.27108 0.099644 -0.14072 0.015125
2146 -0.017683 -0.084529 -0.12867 -0.063353 -0.064521 -0.030693 -0.095258 -0.20215 -0.056212 0.32524 0.094864 -0.19662 0.0075476
2147 -0.019402 -0.082578 -0.1241 -0.05853 -0.058934 -0.046691 -0.064086 -0.20916 -0.072699 0.27278 0.2431 -0.16738 -0.0086497
2148 -0.02329 -0.078216 -0.13488 -0.028346 -0.017767 0.0053208 -0.027964 -0.19557 -0.056807 0.31609 0.2552 -0.1239 0.024193
2149 -0.030949 -0.084325 -0.14483 -0.057982 -0.00012984 0.012482 -0.059232 -0.18856 -0.073965 0.30354 0.23424 -0.13211 0.017506
2150 -0.021488 -0.077084 -0.12376 -0.037848 -0.067763 0.00065407 -0.07688 -0.18864 -0.056323 0.34582 0.13446 -0.14942 0.0094182
2151 -0.040217 -0.10327 -0.12709 -0.071645 -0.046586 -0.011414 -0.059268 -0.20484 -0.071431 0.36389 0.081333 -0.17599 -0.0061691
2152 -0.011605 -0.088582 -0.12613 -0.030731 -0.028449 0.0025574 -0.066446 -0.16404 -0.047829 0.36906 0.091163 -0.12351 -0.0045665
2153 0.012646 -0.060091 -0.10014 0.0015126 -0.003842 0.033009 -0.037584 -0.16705 -0.032257 0.3476 0.1082 -0.14682 0.023656
2154 0.010017 -0.075849 -0.13327 -0.025834 -0.040895 -0.028419 -0.072482 -0.20455 -0.054915 0.27753 0.093103 -0.12 0.0047989
2155 -0.044031 -0.079458 -0.14411 -0.0493 -0.052698 0.0033623 -0.07929 -0.18742 -0.074692 0.19782 0.083013 -0.15061 0.015312
2156 -0.02713 -0.084527 -0.13521 -0.057166 -0.045941 -0.002246 -0.077188 -0.17282 -0.06896 0.17154 0.084583 -0.11346 -0.0059058
2157 0.0026013 -0.086836 -0.09471 -0.039833 -0.060834 0.012686 -0.042786 -0.19844 -0.050608 0.16188 0.065863 -0.14951 -0.0021432
2158 -0.014817 -0.082515 -0.11741 -0.051139 -0.078467 -0.0058927 -0.052624 -0.19464 -0.078906 0.17872 0.093392 -0.15024 -0.029531
2159 -0.020596 -0.083454 -0.12525 -0.024475 -0.04689 0.0034989 -0.075392 -0.20376 -0.083574 0.32818 0.048492 -0.17621 0.0022721
2160 -0.010465 -0.077422 -0.11927 -0.023391 -0.065613 -0.0031194 -0.05748 -0.17074 -0.038772 0.39337 0.075352 -0.13798 0.0057848
2161 -0.043293 -0.10866 -0.15382 -0.034708 -0.079186 -0.032788 -0.083458 -0.21999 -0.11116 0.34636 0.037592 -0.17695 -0.035873
2162 -0.0025721 -0.07844 -0.11901 -0.059084 -0.096129 -0.015906 -0.084616 -0.22362 -0.083417 0.29292 0.074602 -0.16171 -0.03743
2163 -0.0093508 -0.10031 -0.14989 -0.05045 -0.061332 -0.0090845 -0.062514 -0.16834 -0.10577 0.25085 0.034142 -0.16539 -0.029587
2164 -0.0040995 -0.075348 -0.10756 -0.035367 -0.055965 0.021127 -0.078052 -0.21332 -0.071623 0.19839 0.062812 -0.17739 -0.014285
2165 0.0016718 -0.077327 -0.10317 -0.043853 -0.062388 -0.0026012 -0.08288 -0.18074 -0.047211 0.18854 0.039252 -0.13843 -0.028452
2166 -0.027547 -0.076555 -0.12309 -0.033259 -0.051751 0.01973 -0.059437 -0.20778 -0.10211 0.18093 0.045491 -0.093901 -0.013599
2167 -0.023386 -0.075954 -0.13446 -0.043686 -0.070974 0.013382 -0.061945 -0.20744 -0.10111 0.1626 0.039681 -0.13176 -0.043997
2168 0.018026 -0.067343 -0.12502 -0.043882 -0.049198 -0.021446 -0.097433 -0.19473 -0.090055 0.16206 0.063721 -0.17614 -0.020224
2169 -0.024483 -0.085332 -0.13921 -0.044798 -0.082431 -0.0024046 -0.082891 -0.19313 -0.085873 0.18923 0.007781 -0.15136 -0.034471
2170 -0.023212 -0.090381 -0.10574 -0.036394 -0.073274 -0.00071296 -0.058489 -0.1901 -0.08952 0.19821 0.021141 -0.18182 -0.040119
2171 -0.03628 -0.10648 -0.15047 -0.049721 -0.070187 -0.020961 -0.096567 -0.20949 -0.10828 0.18303 0.029621 -0.19011 -0.015136
2172 -0.012539 -0.092558 -0.12813 -0.033667 -0.09171 0.01228 -0.063745 -0.18308 -0.077736 0.2654 0.026221 -0.14791 -0.024773
2173 -0.0012577 -0.069737 -0.11696 -0.010383 -0.067593 -0.003958 -0.047053 -0.19512 -0.064824 0.2567 0.02694 -0.11836 0.0010192
2174 -0.0064864 -0.11194 -0.13879 -0.05903 -0.11656 -0.018406 -0.099911 -0.21651 -0.11546 0.2165 0.00094034 -0.16876 -0.058208
2175 -0.052515 -0.10613 -0.10604 -0.021726 -0.10297 -0.027815 -0.097999 -0.20305 -0.12219 0.17727 -0.0097198 -0.1811 -0.051095
2176 -0.020944 -0.115 -0.1375 -0.031542 -0.068962 -0.012213 -0.084107 -0.21588 -0.10751 0.13902 0.0063701 -0.19964 -0.0092228
2177 -0.0079324 -0.10169 -0.14249 -0.040769 -0.071705 -0.0088614 -0.083405 -0.19241 -0.079395 0.142 -0.00849 -0.1576 -0.0331
2178 -0.036591 -0.10823 -0.14468 -0.056765 -0.1009 -0.01806 -0.091133 -0.20841 -0.094163 0.10092 -0.01624 -0.16345 -0.031308
2179 -0.01332 -0.0997 -0.13337 -0.038581 -0.049201 0.0085219 -0.071831 -0.18079 -0.096991 0.12799 -0.01709 -0.16897 -0.040595
2180 0.0006315 -0.10935 -0.1372 -0.043618 -0.083544 -0.018766 -0.065569 -0.19789 -0.11272 0.1423 0.00037956 -0.17659 -0.057682
2181 -0.024777 -0.12425 -0.15442 -0.034854 -0.083527 -0.0031848 -0.087237 -0.20624 -0.080577 0.12766 -0.0018606 -0.14995 -0.04527
2182 -0.019156 -0.11935 -0.11462 -0.04668 -0.08614 -0.018483 -0.072045 -0.2295 -0.10314 0.089193 0.011189 -0.16628 -0.044207
2183 0.00041544 -0.11813 -0.13002 -0.053766 -0.081133 -0.012462 -0.10561 -0.20498 -0.11986 0.08548 -0.027971 -0.18382 -0.059624
2184 -0.036673 -0.12208 -0.13847 -0.038683 -0.077686 -0.0076499 -0.065281 -0.18951 -0.086601 0.10805 -0.048751 -0.13775 -0.056842
2185 0.014068 -0.10945 -0.12402 -0.028859 -0.078689 0.017582 -0.089689 -0.22421 -0.092738 0.069002 0.0057389 -0.15856 -0.053229
2186 -0.0064006 -0.1266 -0.1285 -0.016045 -0.078452 0.053893 -0.040197 -0.19207 -0.085626 0.10075 -0.026481 -0.1435 -0.053516
2187 -0.023249 -0.11907 -0.12218 -0.030652 -0.096165 0.013375 -0.091535 -0.19545 -0.11459 0.090795 -0.050871 -0.17267 -0.067704
2188 -0.019198 -0.12166 -0.14527 -0.033978 -0.085798 -0.00017329 -0.087252 -0.22231 -0.10944 0.094842 -0.0072415 -0.17004 -0.068471
2189 -0.034687 -0.12967 -0.1475 -0.055274 -0.11165 -0.042502 -0.11727 -0.22708 -0.11386 0.014448 -0.059472 -0.16835 -0.088028
2190 -0.013805 -0.12632 -0.1426 -0.030831 -0.076034 -0.01676 -0.071408 -0.17533 -0.098078 0.056625 -0.043082 -0.11972 -0.069426
2191 0.012536 -0.11075 -0.12584 -0.0055968 -0.098327 -0.026858 -0.062946 -0.18228 -0.097216 0.092511 -0.025292 -0.18138 -0.079733
2192 0.024637 -0.12273 -0.14101 -0.048373 -0.0944 -0.0035067 -0.090894 -0.21474 -0.10162 0.046908 -0.028282 -0.15526 -0.06288
2193 -0.0083914 -0.12292 -0.13547 -0.025299 -0.090483 0.0045349 -0.060392 -0.18062 -0.10828 0.10385 -9.2125e-05 -0.076504 -0.064308
2194 -0.0027701 -0.1289 -0.15168 -0.044806 -0.12183 -0.0078634 -0.076 -0.20456 -0.1006 0.047141 -0.015272 -0.18304 -0.073915
2195 -0.027699 -0.15 -0.14582 -0.041442 -0.12657 -0.033872 -0.10194 -0.21378 -0.10235 0.059907 -0.064292 -0.15922 -0.085352
2196 0.0029925 -0.11533 -0.13402 -0.032548 -0.10299 -0.01144 -0.077246 -0.1587 -0.098955 0.093114 -0.025903 -0.096134 -0.05693
2197 -0.022026 -0.13144 -0.14799 -0.059535 -0.1302 -0.084678 -0.12352 -0.22032 -0.12799 0.03747 -0.058943 -0.18993 -0.058887
2198 -0.010615 -0.133 -0.1198 -0.037061 -0.070619 -0.0040968 -0.093232 -0.19728 -0.11573 0.031197 -0.062513 -0.19201 -0.067655
2199 -0.015674 -0.1349 -0.14073 -0.039597 -0.11702 -0.0036152 -0.08862 -0.18249 -0.12607 0.025173 -0.031053 -0.16477 -0.062432
2200 0.0056077 -0.11243 -0.13547 -0.041964 -0.10442 -0.011924 -0.094028 -0.10978 -0.13061 0.057119 -0.052933 -0.1516 -0.049919
2201 -0.047031 -0.1447 -0.14756 -0.03252 -0.10883 -0.033702 -0.097566 -0.085801 -0.1097 0.023806 -0.054543 -0.16603 -0.070447
2202 -0.01311 -0.12517 -0.15241 -0.037396 -0.1224 -0.04677 -0.095314 -0.089871 -0.10173 0.027832 -0.031683 -0.18723 -0.058654
2203 -0.030788 -0.13566 -0.14424 -0.053692 -0.11256 -0.025739 -0.092242 -0.08521 -0.09234 0.017039 -0.072853 -0.16205 -0.086791
2204 -0.019467 -0.12325 -0.11456 -0.018029 -0.090437 0.016333 -0.07288 -0.15278 -0.10611 0.018915 -0.046894 -0.1522 -0.053459
2205 -0.041386 -0.15136 0.0079779 -0.055455 -0.122 -0.045995 -0.11309 -0.18327 -0.15922 0.0090418 -0.059494 -0.15884 -0.089496
2206 0.025606 -0.12194 0.052838 -0.024201 -0.10697 -0.015354 -0.083906 -0.16892 -0.12469 0.032208 -0.044774 -0.12839 -0.058683
2207 -0.017543 -0.14438 -0.056462 -0.041288 -0.1223 -0.046962 -0.10524 -0.18527 -0.12383 -0.019365 -0.064684 -0.14971 -0.086471
2208 -0.038392 -0.13351 -0.10503 -0.034824 -0.11353 -0.03167 -0.11313 -0.21206 -0.1388 -0.021769 -0.077814 -0.18112 -0.073008
2209 -0.01892 -0.14389 -0.10338 -0.0514 -0.11951 0.011511 -0.10724 -0.20714 -0.093247 0.011588 -0.047244 -0.22005 -0.084815
2210 -0.026089 -0.11986 -0.12135 -0.011347 -0.13699 -0.028707 -0.088257 -0.2091 -0.10789 -0.012836 -0.073804 -0.16974 -0.073703
2211 -0.0050478 -0.11935 -0.10731 -0.037063 -0.11619 0.00067462 -0.088815 -0.17143 -0.090833 0.040791 -0.080454 -0.13089 -0.067
2212 -0.010017 -0.11591 -0.11267 -0.025569 -0.081211 -0.00046374 -0.075693 -0.16031 -0.086651 0.044507 -0.053285 -0.14096 -0.069987
2213 -0.014335 -0.10763 -0.11959 -0.0090855 -0.10441 -0.0035221 -0.083211 -0.16549 -0.093269 0.054684 -0.055655 -0.14823 -0.061435
2214 0.0055561 -0.13492 -0.11959 -0.045952 -0.087077 0.01734 -0.044989 -0.12158 -0.096637 0.05722 -0.077855 -0.14029 -0.064662
2215 -0.025713 -0.11274 -0.11855 -0.053878 -0.11525 -0.015149 -0.091997 -0.19791 -0.12595 -0.0070836 -0.062035 -0.15925 -0.061339
2216 -0.0034813 -0.11094 -0.10108 -0.025564 -0.11105 0.0054329 -0.066415 -0.1609 -0.11498 0.0051129 -0.055495 -0.16326 -0.080757
2217 0.02334 -0.11513 -0.093293 -0.045671 -0.11716 -0.018345 -0.12542 -0.17332 -0.09108 -0.020461 -0.044015 -0.1513 -0.073164
2218 -0.018639 -0.12852 -0.086653 -0.045747 -0.12728 -0.013124 -0.094241 -0.029217 -0.099268 0.045966 -0.063155 -0.16498 -0.081222
2219 -0.043847 -0.12746 0.070817 -0.040663 -0.14708 0.0056378 -0.081879 0.014744 -0.10448 -0.013778 -0.056746 -0.1649 -0.071269
2220 -0.024126 -0.091622 0.053567 -0.0461 -0.12211 -0.0092605 -0.094587 -0.065325 -0.1089 0.0074888 -0.058916 -0.17948 -0.080586
2221 -0.045415 -0.11724 0.081467 -0.043936 -0.14125 -0.071609 -0.10635 -0.066304 -0.11414 -0.023735 -0.068396 -0.18882 -0.083434
2222 -0.012173 -0.1148 -0.056253 -0.035992 -0.12069 -0.0040173 -0.083793 -0.11171 -0.12267 -0.011068 -0.080246 -0.11092 -0.088811
2223 -0.010522 -0.12069 -0.074973 -0.032348 -0.1023 -0.016286 -0.060301 -0.13925 -0.083367 -0.014462 -0.055796 -0.13353 -0.074128
2224 -0.0068308 -0.11848 -0.082683 -0.038965 -0.11829 0.001986 -0.081429 -0.1272 -0.10851 -0.0070254 -0.047456 -0.14417 -0.069736
2225 -0.015929 -0.12577 -0.10896 -0.040301 -0.087131 -0.011592 -0.074637 -0.13619 -0.1279 -0.021889 -0.066396 -0.15661 -0.086303
2226 -0.027478 -0.10333 -0.076613 -0.057227 -0.093924 0.018099 -0.097195 -0.16948 -0.11301 0.020178 -0.043156 -0.17815 -0.08619
2227 -0.0062768 -0.11191 -0.085913 -0.022614 -0.067537 -0.009669 -0.088553 -0.12669 -0.1021 0.00071402 -0.014227 -0.11591 -0.069118
2228 -0.014876 -0.12732 -0.084243 -0.02134 -0.09022 -0.00047736 -0.072251 -0.13453 -0.10549 0.0026905 -0.068797 -0.14696 -0.094365
2229 0.0089458 -0.1041 -0.081923 -0.016706 -0.11051 0.017474 -0.071229 -0.11568 -0.1034 0.0030469 -0.052657 -0.11054 -0.065922
2230 -0.0094229 -0.09291 -0.095183 -0.049223 -0.1184 -0.017894 -0.072577 -0.15941 -0.1123 -0.031797 -0.035807 -0.16359 -0.07644
2231 -0.056632 -0.12967 -0.11561 -0.076559 -0.13455 -0.061192 -0.11393 -0.15993 -0.13043 -0.05058 -0.093537 -0.18205 -0.096747
2232 -0.02755 -0.10866 -0.075513 -0.052755 -0.10632 -0.014241 -0.082662 -0.14961 -0.13195 -0.038704 -0.063577 -0.17008 -0.075394
2233 -0.039129 -0.12344 -0.11886 -0.065321 -0.14935 -0.028219 -0.10791 -0.1898 -0.11515 -0.040167 -0.075237 -0.1767 -0.097612
2234 -0.038478 -0.12957 -0.11357 -0.040958 -0.13853 -0.042647 -0.099568 -0.12809 -0.17171 -0.041271 -0.076737 -0.18651 -0.10815
2235 -0.044746 -0.13487 -0.10945 -0.061604 -0.14794 -0.0088058 -0.10434 -6.1598e-05 -0.13677 -0.068774 -0.086488 -0.16394 -0.088126
2236 -0.026615 -0.13732 -0.10968 -0.06242 -0.13003 -0.045494 -0.12117 -0.0063807 -0.15138 -0.052158 -0.10249 -0.15859 -0.073324
2237 -0.0021337 -0.10526 -0.095873 -0.0059867 -0.11101 0.0037075 -0.073782 0.01649 -0.082807 -0.042581 -0.048518 -0.15956 -0.066071
2238 -0.042512 -0.12977 -0.12899 -0.044583 -0.13059 -0.024551 -0.1112 -0.057809 -0.11147 0.017115 -0.068648 -0.15874 -0.10305
2239 -0.0071411 -0.11383 -0.12409 -0.053309 -0.12758 -0.026919 -0.063978 -0.077418 -0.13898 -0.033448 -0.078558 -0.13103 -0.068166
2240 -0.01262 -0.11214 -0.099633 -0.053906 -0.13359 -0.0038676 -0.10532 -0.12652 -0.14338 -0.037962 -0.073518 -0.15103 -0.10604
2241 -0.037138 -0.088367 -0.12025 -0.039642 -0.13053 -0.015086 -0.11263 -0.12628 -0.12054 -0.048805 -0.076768 -0.15655 -0.086631
2242 -0.012537 -0.098166 -0.086134 -0.013908 -0.13089 0.019006 -0.056882 -0.12465 -0.11798 -0.026279 -0.062108 -0.12912 -0.099098
2243 -0.0087359 -0.1089 -0.12455 -0.054174 -0.12362 -0.041923 -0.08289 -0.13855 -0.10962 -0.030063 -0.10389 -0.18772 -0.11186
2244 -0.016325 -0.10944 -0.098604 -0.051981 -0.13529 -0.018091 -0.069558 -0.078714 -0.11384 -0.0082161 -0.036229 -0.14998 -0.063443
2245 0.0021668 -0.084143 -0.1089 -0.024737 -0.13472 0.029151 -0.084236 -0.10808 -0.0997 -0.04247 -0.073379 -0.11392 -0.08991
2246 -0.016062 -0.11738 -0.10582 -0.024693 -0.12442 0.022702 -0.063184 0.064818 -0.096728 -0.075183 -0.057799 -0.1176 -0.10925
2247 -0.017361 -0.10006 -0.1068 -0.02823 -0.14257 -0.014096 -0.072152 0.076949 -0.10014 -0.019197 -0.065869 -0.11685 -0.095145
2248 -0.039309 -0.10867 -0.10866 -0.024886 -0.12302 0.0024456 -0.05784 0.09165 -0.11082 -0.04394 -0.073589 -0.10473 -0.094232
2249 -0.029568 -0.11916 -0.11628 -0.051802 -0.13545 -0.00020275 -0.069688 0.083821 -0.11722 -0.074824 -0.068969 -0.10135 -0.094369
2250 -0.011377 -0.10593 -0.12437 -0.040159 -0.12057 -0.025581 -0.10281 0.040462 -0.12844 -0.014177 -0.06588 -0.18479 -0.10063
2251 0.012445 -0.10151 -0.095814 -0.027665 -0.07581 -0.0013695 -0.059354 -0.00093756 -0.10439 -0.025531 -0.03856 -0.15285 -0.057434
2252 -0.036364 -0.11205 -0.10427 -0.072481 -0.12781 0.0029322 -0.076772 -0.059397 -0.11777 -0.047384 -0.07007 -0.13239 -0.075861
2253 0.0054873 -0.11581 -0.11968 -0.026508 -0.12657 -0.028536 -0.091429 -0.077636 -0.099533 -0.066118 -0.0501 -0.12326 -0.087269
2254 -0.017441 -0.10583 -0.13221 -0.035074 -0.13446 -0.011475 -0.075237 -0.056435 -0.10742 -0.043881 -0.05804 -0.13383 -0.094266
2255 -0.0072901 -0.11482 -0.12362 -0.03915 -0.12446 0.025587 -0.070275 -0.070004 -0.11767 -0.058965 -0.0742 -0.15004 -0.10179
2256 -0.039809 -0.11519 -0.13111 -0.016496 -0.11975 0.024099 -0.071713 -0.062413 -0.093477 -0.062128 -0.07928 -0.17714 -0.10176
2257 -0.018587 -0.095749 -0.12142 -0.033963 -0.13364 -0.01124 -0.092841 0.10304 -0.1153 -0.041242 -0.09934 -0.15761 -0.10705
2258 0.0053638 -0.088978 -0.1003 -0.019769 -0.068301 0.013872 -0.083329 0.17679 -0.093753 -0.028196 -0.057731 -0.15225 -0.084135
2259 -0.011405 -0.11274 -0.12861 -0.038425 -0.1153 -0.013966 -0.099397 0.14793 -0.095501 -0.014849 -0.067471 -0.13641 -0.088003
2260 -0.019004 -0.10987 -0.11659 -0.032842 -0.086267 0.054115 -0.044215 0.19218 -0.054138 -0.018013 -0.070231 -0.14939 -0.09088
2261 0.014718 -0.095054 -0.099594 -0.034198 -0.09148 0.049117 -0.051843 0.14397 -0.049336 -0.032326 -0.050051 -0.14978 -0.084328
2262 -0.0018009 -0.10973 -0.11565 0.0016258 -0.078113 0.020789 -0.069811 0.067642 -0.058484 -0.0083997 -0.072941 -0.14172 -0.074155
2263 0.0071804 -0.10306 -0.12093 -0.038081 -0.13142 0.01356 -0.099719 -0.002657 -0.062062 -0.027203 -0.057451 -0.1769 -0.095122
2264 -0.012398 -0.10456 -0.12524 -0.035577 -0.11015 0.011872 -0.090147 -0.032546 -0.07415 -0.055557 -0.061171 -0.15241 -0.08898
2265 -0.024087 -0.11127 -0.15945 -0.042713 -0.10084 0.0071136 -0.089345 -0.037885 -0.089378 -0.04208 -0.093281 -0.18637 -0.081747
2266 -0.018506 -0.10131 -0.14332 -0.036629 -0.14032 0.014635 -0.087753 -0.028054 -0.084656 -0.036994 -0.088602 -0.14451 -0.091584
2267 -0.0084544 -0.037597 -0.14734 -0.043766 -0.13278 -0.0037431 -0.11125 0.14529 -0.10715 -0.049507 -0.058712 -0.17784 -0.078592
2268 0.013987 -0.0018559 -0.13177 -0.056562 -0.10135 0.038279 -0.053559 0.21368 -0.085251 -0.036831 -0.049562 -0.10512 -0.078809
2269 0.019518 -0.010075 -0.15097 -0.061468 -0.13321 -0.0063398 -0.10792 0.18015 -0.10513 -0.057074 -0.069882 -0.17666 -0.095586
2270 0.0068396 0.072166 -0.11949 -0.024175 -0.089457 0.048622 -0.067085 0.1832 -0.034657 -0.017258 -0.058732 -0.15974 -0.057484
2271 0.028261 0.0017377 -0.11357 -0.015661 -0.11066 0.043244 -0.054273 0.24776 -0.012145 -0.023322 -0.045922 -0.10295 -0.047671
2272 -0.015078 -0.085271 -0.12099 -0.029867 -0.12374 0.042285 -0.054861 0.23888 -0.018743 -0.050085 -0.081072 -0.17725 -0.089648
2273 -0.028547 -0.11913 -0.13684 -0.058244 -0.14515 0.017897 -0.10744 0.21736 -0.076061 -0.011249 -0.11262 -0.15909 -0.090786
2274 -0.0063452 -0.088259 -0.12422 -0.05192 -0.1218 0.024368 -0.082907 0.28878 -0.10672 -0.029582 -0.081203 -0.13999 -0.077393
2275 -0.023564 -0.095948 -0.13867 -0.055356 -0.12505 0.03042 -0.11437 0.26077 -0.12873 -0.062286 -0.062383 -0.18325 -0.08493
2276 0.014317 -0.074616 -0.13618 -0.021722 -0.11437 0.052442 -0.078382 0.32069 -0.070244 -0.076849 -0.056253 -0.14037 -0.076998
2277 -0.0090313 -0.10304 -0.12048 -0.034489 -0.12413 0.060023 -0.08163 0.24575 -0.080512 -0.056453 -0.072103 -0.17427 -0.090095
2278 0.02999 -0.079424 -0.11258 -0.013385 -0.085831 0.062435 -0.025968 0.32683 0.014 -0.035236 -0.016773 -0.13475 -0.063602
2279 0.0025414 -0.11218 -0.11084 -0.025561 -0.11154 0.048867 -0.082346 0.32084 -0.014838 -0.06009 -0.068963 -0.1628 -0.1024
2280 -0.0049773 -0.071392 -0.095025 -0.022978 -0.064828 0.026008 -0.073304 0.35614 0.055744 -0.022873 -0.045163 -0.15272 -0.075497
2281 -0.010946 -0.075201 -0.15456 -0.033524 -0.095001 0.03447 -0.065132 0.35979 0.027896 -0.028687 -0.056954 -0.12653 -0.084405
2282 -0.0033447 -0.11949 -0.15889 -0.03728 -0.077644 0.034272 -0.06279 0.34149 0.0071985 -0.0623 -0.045524 -0.15005 -0.1163
2283 0.0095966 -0.092208 -0.1302 -0.046527 -0.076417 0.051713 -0.059408 0.33573 -0.0092894 -0.033324 -0.072804 -0.13259 -0.087179
2284 0.0018979 0.0034629 -0.13139 -0.042153 -0.08942 0.030965 -0.087576 0.37775 -0.058777 -0.075177 -0.068464 -0.15938 -0.083417
2285 0.0040892 0.063624 -0.12409 -0.021839 -0.096333 0.044787 -0.072154 0.35551 -0.031845 -0.058431 -0.027774 -0.13109 -0.073134
2286 -0.024709 0.072985 -0.13311 -0.029905 -0.11242 0.044688 -0.080842 0.35811 -0.067473 -0.040055 -0.051664 -0.14621 -0.099451
2287 -0.0055781 0.086026 -0.13469 -0.022972 -0.095549 0.05397 -0.03841 0.40801 0.0061891 -0.046498 -0.025424 -0.12607 -0.041959
2288 -0.015937 0.12485 -0.13938 -0.037338 -0.1019 0.062252 0.055792 0.41513 0.084761 -0.040262 -0.050964 -0.1617 -0.075916
2289 0.011094 0.057649 -0.1115 -0.021884 -0.072755 0.095903 0.11186 0.42377 0.13634 -0.016375 -0.0088046 -0.10404 -0.044093
2290 -0.034334 -0.02258 -0.13566 -0.017931 -0.12453 0.043165 0.070516 0.3504 0.038156 -0.052159 -0.051395 -0.1849 -0.062451
2291 -0.044483 -0.015599 -0.11172 -0.027427 -0.10974 0.041756 0.072188 0.43329 -0.0091023 -0.026792 -0.051075 -0.14906 -0.093318
2292 0.011898 0.00048226 -0.10458 -0.032473 -0.10687 0.083238 0.07251 0.43469 -0.03043 -0.044606 -0.031865 -0.1348 -0.071495
2293 -0.04071 -0.036407 -0.15103 -0.04655 -0.1451 0.04665 -0.0062277 0.38903 -0.043808 -0.062529 -0.044065 -0.19092 -0.080303
2294 0.027871 0.038245 -0.12233 -0.034526 -0.11084 0.083261 -0.012116 0.42213 -0.028876 -0.052983 -0.053445 -0.096823 -0.07124
2295 -0.017918 0.099406 -0.14545 -0.023322 -0.10553 0.072683 0.0063464 0.4513 -0.014584 -0.033276 -0.043795 -0.13983 -0.093957
2296 -0.025666 0.11972 -0.13062 -0.039368 -0.13294 0.054005 0.032838 0.42509 0.030818 -0.05441 -0.051896 -0.14347 -0.10965
2297 0.005225 0.16101 -0.12421 -0.025155 -0.12209 0.056866 0.078501 0.44555 0.15598 -0.056943 -0.045806 -0.1533 -0.089062
2298 0.023196 0.13561 -0.13007 -0.035001 -0.11585 0.038078 0.14593 0.43498 0.12212 -0.038727 -0.036136 -0.12436 -0.097769
2299 -0.047242 0.11906 -0.12206 -0.040217 -0.086825 0.03924 0.1455 0.43025 0.063545 -0.043151 -0.066016 -0.14967 -0.092827
2300 0.021699 0.19168 -0.094976 -0.015784 -0.097738 0.057571 0.2193 0.44434 0.029267 -0.039064 -0.046416 -0.10994 -0.050254
2301 -0.0052998 0.14091 -0.14173 -0.04996 -0.092841 0.069123 0.17083 0.41359 -0.047301 -0.057878 -0.084566 -0.11156 -0.069011
2302 0.034232 0.1068 -0.11518 -0.022276 -0.080904 0.062275 0.15422 0.42599 0.00074114 -0.062401 -0.036566 -0.13347 -0.024889
2303 -0.0069972 0.060295 -0.12886 -0.025143 -0.052387 0.065056 0.081323 0.45069 0.0045533 -0.026275 -0.056496 -0.12421 -0.016236
2304 -0.018166 0.010756 -0.10681 -0.0078289 0.19804 0.11607 0.11516 0.47796 -0.021395 -0.019028 -0.064827 -0.12109 -0.014794
2305 -0.014905 0.015057 -0.12239 -0.031115 0.25449 0.05741 0.063967 0.40143 0.038248 -0.018652 -0.080447 -0.13189 -0.018491
2306 -0.013233 0.014389 -0.13466 -0.035151 0.063683 0.084161 0.156 0.47436 0.13315 -0.087035 -0.064867 -0.12307 -0.066658
2307 -0.014242 0.16819 -0.13628 -0.034218 -0.04006 0.063903 0.26657 0.46238 0.18144 -0.074859 -0.078477 -0.13095 -0.062036
2308 0.042339 0.24069 -0.11286 0.00032591 -0.033343 0.085354 0.27793 0.42322 0.20148 -0.025552 -0.057857 -0.11879 -0.093623
2309 0.020381 0.27488 -0.11668 -0.02774 -0.080236 0.052656 0.28927 0.41288 0.072666 -0.016816 -0.036437 -0.11561 -0.07661
2310 0.045442 0.26452 -0.041086 -0.014137 -0.083759 0.081338 0.25819 0.44497 0.038418 -0.042269 -0.048817 -0.11865 -0.063368
2311 -0.0014867 0.25409 0.092034 -0.032263 -0.10847 0.034629 0.21399 0.41639 0.02572 -0.070783 -0.059287 -0.12047 -0.096525
2312 0.0081046 0.2489 0.10156 -0.023619 -0.094905 0.035081 0.16428 0.38941 -0.0049975 -0.074946 -0.081138 -0.16442 -0.11945
2313 0.013356 0.23353 0.095234 -0.048296 -0.089298 0.036093 0.099163 0.31607 0.0005446 -0.0406 -0.073268 -0.15916 -0.07627
2314 -0.0091227 0.25443 -0.024626 -0.039902 -0.099621 0.051024 0.10486 0.30442 0.084827 -0.062344 -0.12604 -0.1433 -0.10052
2315 -0.037921 0.29077 -0.073606 -0.045768 -0.089054 0.063456 0.15285 0.28886 0.17318 -0.039267 -0.078428 -0.14513 -0.027284
2316 0.01207 0.27695 -0.091066 -0.030844 -0.093567 0.061278 0.29449 0.28265 0.22173 -0.034491 -0.10176 -0.16273 0.0065283
2317 0.013961 0.33334 -0.065346 -0.020131 -0.06974 0.081359 0.32999 0.32908 0.24597 0.00076587 -0.069408 -0.093493 0.081861
2318 0.017193 0.32522 -0.077746 -0.040507 -0.071803 0.072911 0.30725 0.29098 0.20162 -0.033698 -0.066028 -0.14377 0.063534
2319 0.0086038 0.34923 -0.078366 -0.0028234 -0.072196 0.039143 0.31486 0.3297 0.1561 -0.0024412 -0.070248 0.07403 0.014326
2320 0.057685 0.35459 -0.066126 -0.0031597 -0.066739 0.056584 0.34058 0.30245 0.12077 -0.022525 -0.031469 -0.028353 -0.014071
2321 0.0097165 0.35843 -0.071516 -0.021466 0.11648 0.048656 0.29982 0.28074 0.1051 -0.014948 -0.095539 -0.10661 -0.044438
2322 0.0079878 0.31935 -0.063066 -0.033802 0.20529 0.062508 0.3092 0.27662 0.064334 -0.022812 -0.072569 -0.05561 -0.059286
2323 0.00020908 0.33746 0.063923 -0.036689 0.24791 0.056949 0.31822 0.23723 0.10552 0.0021347 -0.085079 -0.13962 -0.052553
2324 0.02911 0.40341 0.21691 0.011045 0.17324 0.072651 0.38119 0.24487 0.29567 -0.015929 -0.074619 -0.10207 -0.055081
2325 -0.017218 0.35346 0.23857 -0.021701 0.012146 0.085343 0.34569 0.24387 0.2504 -0.033162 -0.10207 -0.08256 -0.066488
2326 -0.007927 0.37147 0.22405 -0.011868 -0.046157 0.049174 0.3076 0.17582 0.27879 0.089224 -0.087469 -0.12257 -0.038785
2327 0.038214 0.41212 0.28605 0.045386 -0.035 0.089366 0.3859 0.20292 0.30044 0.1255 -0.06658 -0.11637 -0.039113
2328 0.0053256 0.35764 0.31095 0.03077 -0.073003 0.037677 0.31796 0.15515 0.22632 0.096577 -0.10042 -0.12941 -0.023
2329 0.011837 0.36093 0.31349 0.047624 -0.053306 0.029929 0.31883 0.15316 0.15731 0.049443 -0.0751 -0.10943 0.022793
2330 0.042628 0.41073 0.21328 0.049777 -0.033869 0.10435 0.39707 0.18801 0.17251 0.02206 -0.05308 -0.073848 0.16771
2331 -0.0095004 0.37941 0.057163 -0.027969 -0.063512 0.034562 0.36253 0.1503 0.12425 -0.047764 -0.10058 -0.12404 0.15912
2332 0.028081 0.41524 0.031613 -0.018265 -0.035155 0.074924 0.39856 0.16192 0.12041 -0.046227 -0.07251 -0.11278 0.10795
2333 -0.041998 0.37304 0.020393 -0.019892 -0.073968 0.031796 0.35766 0.13635 0.11842 -0.057531 -0.09932 -0.15357 0.053733
2334 -0.023396 0.38578 0.085743 -0.044528 -0.073452 0.020047 0.32967 0.1112 0.24589 -0.062714 -0.11429 -0.14941 -0.026794
2335 -0.0010952 0.40221 0.30245 0.0075058 -0.051645 0.045819 0.33905 0.14137 0.37749 -0.017078 -0.11719 -0.11432 -0.011901
2336 -0.016184 0.38131 0.29954 -0.048901 -0.045828 0.010241 0.33273 0.10173 0.34666 -0.046431 -0.087931 -0.14855 -0.032689
2337 -0.025473 0.42642 0.28555 -0.015737 -0.046901 0.059062 0.42091 0.11643 0.35789 -0.0096148 -0.10216 -0.10271 -0.045076
2338 0.0085888 0.42467 0.32769 -0.0085031 -0.039394 0.048094 0.40559 0.14167 0.30981 -0.014008 -0.083171 -0.10837 -0.031203
2339 0.04418 0.44218 0.42904 0.049661 0.26525 0.080126 0.3856 0.08595 0.24903 -0.031342 -0.077421 -0.13132 -0.0039108
2340 -0.022209 0.38643 0.25482 0.033504 0.21868 0.034027 0.3436 0.075371 0.15019 0.097375 -0.12299 -0.1679 -0.060968
2341 0.036443 0.45078 0.23771 0.063608 0.25602 0.085899 0.37249 0.11622 0.17001 0.19026 -0.096361 -0.12843 -0.020535
2342 -0.020856 0.44206 0.21325 0.0097117 0.090864 0.011981 0.40222 0.078292 0.13338 0.061437 -0.094731 -0.16706 -0.0048928
2343 0.039895 0.46483 0.43799 -0.013155 0.011751 0.048312 0.40415 0.083173 0.1306 0.006894 -0.071242 -0.13234 0.07396
2344 0.038477 0.47428 0.47908 -0.00036094 0.0067681 0.073784 0.35224 0.11172 0.14323 0.01143 -0.064882 -0.090776 0.17074
2345 -0.0061221 0.45988 0.44501 -0.020047 -0.0027549 0.059755 0.31771 0.10817 0.29352 -0.048393 -0.097112 -0.10438 0.17235
2346 0.036649 0.48375 0.4604 0.0058665 -0.034218 0.012727 0.2548 0.082556 0.39741 -0.033017 -0.068852 -0.11538 0.17953
2347 -0.0071494 0.44569 0.40311 -0.01541 -0.029671 0.022069 0.22822 0.053587 0.37373 -0.02991 -0.098032 -0.15319 0.11567
2348 -0.021038 0.42815 0.33053 -0.0031761 -0.023204 0.0407 0.24303 0.068738 0.32299 -0.018324 -0.11742 -0.15079 0.042063
2349 0.0072732 0.44048 0.37381 0.040348 -0.014437 0.056712 0.26623 0.11082 0.29731 0.0072127 -0.085002 -0.096274 0.031816
2350 -0.014586 0.40625 0.39272 0.046931 0.20047 0.0093637 0.23694 0.036069 0.2218 -0.0018608 -0.096403 -0.13237 0.0077384
2351 0.040706 0.47495 0.52117 0.10742 0.34979 0.028205 0.27515 0.0634 0.23085 0.10703 -0.071303 -0.11219 0.026161
2352 -0.0099929 0.39485 0.47607 0.041169 0.31675 0.045127 0.36987 0.052251 0.13307 0.144 -0.12521 -0.13911 -0.010076
2353 0.014998 0.35974 0.5357 0.047402 0.25301 0.032429 0.39678 0.052312 0.15404 0.17938 -0.11126 -0.11163 0.026976
2354 0.0023497 0.32985 0.47727 0.017956 0.097808 0.04132 0.35746 0.050043 0.16645 0.069285 -0.080063 -0.13133 0.010869
2355 0.018391 0.288 0.48697 0.02094 0.042865 0.013782 0.37872 0.024864 0.16497 0.0092915 -0.093663 -0.12871 -0.0022984
2356 -0.018558 0.2726 0.38951 7.3448e-05 0.017302 0.033314 0.33516 0.019435 0.15212 0.001588 -0.11328 -0.15607 0.065244
2357 -0.0091763 0.29793 0.45679 0.047327 0.044769 0.051305 0.35787 0.015895 0.35083 0.011564 -0.095173 -0.12936 0.13074
2358 0.012775 0.2818 0.51259 0.082081 0.016286 0.015167 0.33009 0.0091963 0.37237 -0.019159 -0.092904 -0.1091 0.21461
2359 0.010286 0.28264 0.50344 0.097925 0.11457 0.047399 0.31638 0.013987 0.35307 0.0060774 -0.10733 -0.16142 0.227
2360 0.0049276 0.2914 0.53335 0.097318 0.33425 0.02225 0.28147 0.0075581 0.32406 0.0058739 -0.10293 -0.084532 0.15727
2361 0.0043789 0.28988 0.48789 0.056272 0.35252 0.012972 0.24632 0.018119 0.21178 0.05861 -0.10149 -0.10637 0.13063
2362 0.02069 0.27411 0.54516 0.037956 0.3503 0.038783 0.20934 -0.00086018 0.1989 0.13863 -0.10205 -0.13656 0.06857
2363 0.026942 0.27315 0.54503 0.051199 0.23913 0.054725 0.25054 0.010571 0.17228 0.15693 -0.10216 -0.095952 0.040223
2364 0.0091629 0.25324 0.58484 0.052743 0.10385 0.034027 0.23178 -0.030878 0.13105 0.10539 -0.10228 -0.091385 0.051685
2365 0.025934 0.27178 0.51079 0.13909 0.085164 0.059708 0.21115 0.023522 0.15972 0.074856 -0.074424 -0.087449 0.036648
2366 0.023935 0.25087 0.49188 0.16181 0.055951 0.01026 0.1874 -0.0067867 0.19411 0.021693 -0.067435 -0.13028 0.034631
2367 -0.0050632 0.20529 0.43402 0.12554 0.025088 0.0023217 0.19004 -0.036086 0.18406 -0.035601 -0.086955 -0.12364 0.024963
2368 0.0072881 0.22492 0.53169 0.14416 0.060035 0.020583 0.20744 -0.036155 0.34719 0.039546 -0.11957 -0.084409 0.034506
2369 0.039039 0.22718 0.57165 0.099922 0.34554 0.059305 0.20938 -0.034724 0.40054 0.027362 -0.085815 -0.13005 0.033549
2370 0.0013707 0.20843 0.49117 0.079775 0.3707 0.019117 0.17455 -0.046543 0.39392 0.0041385 -0.1089 -0.14616 0.068041
2371 0.014702 0.19408 0.59755 0.078879 0.39797 0.039388 0.18219 -0.017162 0.35026 0.028345 -0.090255 -0.14679 0.17038
2372 0.028243 0.17694 0.51455 0.10284 0.32393 0.03888 0.20683 -0.042121 0.27941 0.17246 -0.099665 -0.1397 0.24227
2373 0.0020747 0.19497 0.56866 0.16495 0.27801 0.021882 0.15184 -0.047761 0.20751 0.18987 -0.10995 -0.14032 0.25705
2374 -0.030504 0.16281 0.54549 0.12091 0.14759 -0.010417 0.17038 -0.0585 0.1522 0.15289 -0.12467 -0.0897 0.25792
2375 0.019547 0.16658 0.51833 0.15412 0.12031 0.045685 0.17606 -0.043099 0.15982 0.12482 -0.094906 -0.1374 0.18195
2376 -0.012091 0.14994 0.53455 0.11277 0.069821 0.031697 0.17605 -0.056148 0.18477 0.044317 -0.11858 -0.12227 0.14649
2377 -0.0018101 0.12294 0.49587 0.090731 0.054338 0.0038682 0.13049 -0.098107 0.18424 0.012054 -0.079746 -0.14971 0.06938
2378 -0.028019 0.10952 0.47224 0.11101 0.34759 0.0067299 0.12233 -0.12183 0.16525 -0.0097398 -0.10885 -0.1427 0.063833
2379 0.0041425 0.11476 0.49189 0.11858 0.42269 0.0052515 0.14235 -0.10231 0.19509 0.061557 -0.10192 -0.097107 0.067655
2380 0.018714 0.14279 0.49141 0.16355 0.42511 0.035933 0.13747 -0.084464 0.18508 0.041973 -0.080436 -0.12107 0.088378
2381 -0.022325 0.10396 0.51204 0.14702 0.36993 -0.019535 0.098062 -0.075804 0.1388 0.01905 -0.092307 -0.097714 0.029461
2382 0.032966 0.12223 0.47897 0.18374 0.42541 0.043006 0.17834 -0.052063 0.1534 0.098616 -0.098397 -0.1146 0.063833
2383 -0.0051022 0.089009 0.3634 0.12972 0.46642 0.018598 0.17035 -0.095992 0.13656 0.17528 -0.094347 -0.13841 0.041816
2384 -0.0079109 0.11054 0.36082 0.12656 0.26834 -0.0055902 0.1817 -0.102 0.15106 0.17043 -0.091917 -0.12555 0.048409
2385 -0.01315 0.081131 0.33024 0.10538 0.15832 0.0072814 0.15018 -0.13812 0.12106 0.14384 -0.1251 -0.14511 0.10831
2386 -0.0049883 0.1149 0.36383 0.16678 0.16499 0.011643 0.14119 -0.080749 0.13671 0.10691 -0.095137 -0.094671 0.19009
2387 -0.010567 0.079954 0.32437 0.1746 0.16479 0.013495 0.11119 -0.099468 0.078502 0.065378 -0.10589 -0.15486 0.23961
2388 0.0088643 0.079615 0.35014 0.16825 0.39742 0.030226 0.11664 -0.096007 0.11417 0.066355 -0.076137 -0.12438 0.27908
2389 -0.0062244 0.059606 0.33268 0.15393 0.47846 -0.010452 0.062249 -0.11466 0.13433 0.020701 -0.11886 -0.12109 0.28613
2390 0.019147 0.093167 0.35128 0.17481 0.50837 -0.0061903 0.077461 -0.079246 0.085889 0.041318 -0.075898 -0.13831 0.20881
2391 -0.025592 0.063768 0.30925 0.11076 0.44711 -0.0029087 0.087233 -0.11409 0.097101 0.018924 -0.13155 -0.11206 0.12917
2392 0.00030958 0.056849 0.31475 0.13931 0.45915 0.046873 0.14743 -0.10227 0.080683 0.089651 -0.055758 -0.11692 0.08591
2393 -0.021269 0.045601 0.32153 0.16176 0.42664 0.0067046 0.12568 -0.13773 0.081285 0.15947 -0.046468 -0.13397 0.084722
2394 -0.018418 0.063952 0.29942 0.19527 0.52846 0.0042362 0.14489 -0.13807 0.080557 0.18429 0.039452 -0.15622 0.072365
2395 0.0074735 0.043183 0.26994 0.19147 0.55102 -0.0090521 0.13706 -0.118 0.097439 0.17457 0.095672 -0.17222 0.093368
2396 -0.015625 0.035564 0.24714 0.17959 0.5882 0.02645 0.097733 -0.12103 0.066202 0.18007 0.10304 -0.16909 0.06842
2397 -0.034234 0.011475 0.25121 0.15184 0.50608 -0.020789 0.034445 -0.16592 0.036264 0.12694 0.075591 -0.16974 0.061043
2398 -0.033963 0.0079865 0.22654 0.14137 0.47926 -0.021707 0.036167 -0.15638 0.053696 0.04229 0.013811 -0.13361 0.051726
2399 -0.0031112 0.032668 0.25531 0.16292 0.57016 -0.021616 0.061859 -0.13842 0.048158 0.062776 0.0089911 -0.13571 0.062348
2400 -0.01002 0.043409 0.24635 0.1678 0.51252 0.027636 0.069421 -0.12371 0.05412 0.055432 -0.003169 -0.13425 0.12656
2401 -0.025229 0.02808 0.21607 0.14408 0.58425 0.017578 0.046503 -0.13038 0.047972 0.024269 -0.0051991 -0.14096 0.21319
2402 0.033933 0.040251 0.22622 0.23614 0.57701 0.029679 0.14726 -0.098415 0.068254 0.061605 -0.017239 -0.15037 0.2766
2403 -0.014176 0.011942 0.19238 0.21382 0.51773 -0.025719 0.13619 -0.12449 0.047557 0.10744 0.012321 -0.1562 0.26826
2404 0.0092053 0.0061935 0.21713 0.25542 0.64254 0.047823 0.17807 -0.11534 0.048989 0.26418 0.04307 -0.11755 0.29945
2405 -0.037993 0.0042747 0.19438 0.18363 0.50004 -0.034086 0.11979 -0.16842 0.046711 0.17733 0.07201 -0.16572 0.28891
2406 -0.023172 0.0012658 0.20285 0.17045 0.4561 0.036046 0.13178 -0.11398 0.031593 0.25161 0.06832 -0.1004 0.2335
2407 -0.013391 0.012157 0.20833 0.1916 0.35103 0.022538 0.096296 -0.13076 0.071265 0.16164 0.08547 -0.10944 0.14209
2408 -0.0039294 0.012008 0.1878 0.15431 0.37728 0.0018293 0.052778 -0.15184 0.045997 0.067734 0.07451 -0.14704 0.10498
2409 -0.032978 0.0016594 0.16083 0.14287 0.35546 -0.021749 0.06647 -0.13747 0.062799 0.064541 0.08191 -0.1008 0.080445
2410 0.031173 0.0034605 0.15042 0.14728 0.57796 -0.0047974 0.063732 -0.14347 0.025421 0.043817 0.10425 -0.14311 0.070207
2411 -0.0095755 -0.0034183 0.16441 0.15808 0.58083 -0.0048757 0.078324 -0.1574 0.029074 0.055414 0.14812 -0.10864 0.11912
2412 -0.025294 -0.017187 0.13205 0.18867 0.57074 -0.019264 0.037436 -0.16955 0.030356 0.03906 0.1917 -0.13712 0.066413
2413 -0.028463 0.005884 0.13539 0.21302 0.44117 -0.011682 0.056368 -0.16873 0.028798 0.12585 0.19628 -0.11585 0.090885
2414 -0.0073516 -0.0094548 0.13057 0.21539 0.42832 0.011289 0.03066 -0.133 0.01803 0.24279 0.18073 -0.10689 0.083038
2415 -0.0186 -0.033154 0.12839 0.14912 0.43084 0.036631 0.038322 -0.15755 0.046702 0.24413 0.16662 -0.10456 0.067591
2416 0.0050311 -0.037112 0.12478 0.12366 0.33657 -0.034337 0.035964 -0.18532 -0.0052957 0.20342 0.095139 -0.1079 0.063303
2417 -0.0087076 -0.014781 0.10288 0.14307 0.40378 0.021914 0.055326 -0.14974 -0.019484 0.16278 0.068839 -0.11259 0.087306
2418 -0.061926 -0.03999 0.09565 0.1295 0.39134 -0.0053542 0.052188 -0.14999 0.019389 0.084199 0.078589 -0.087562 0.067829
2419 -0.023285 -0.031849 0.08476 0.11307 0.35395 0.029067 0.04844 -0.14202 -0.00025932 0.038435 0.12088 -0.12721 0.061531
2420 -0.014084 -0.038078 0.07412 0.12838 0.35823 -0.014441 0.028402 -0.17883 -0.0017772 0.076422 0.11308 -0.14029 0.031734
2421 -0.031632 -0.049807 0.09651 0.11345 0.36208 0.0013107 0.010614 -0.17345 -0.023585 0.053928 0.1121 -0.17885 0.043687
2422 -0.070731 -0.051645 0.05438 0.099128 0.35061 -0.023818 -0.014554 -0.21854 -0.030213 0.033635 0.10923 -0.14911 0.050679
2423 -0.02312 -0.040024 0.08578 0.11192 0.3812 -0.00052596 0.012348 -0.16868 -0.0097508 0.065801 0.16278 -0.10991 0.042142
2424 -0.0046084 -0.033583 0.08887 0.12362 0.35085 0.017346 0.03902 -0.14708 0.020711 0.19263 0.259 -0.081853 0.072055
2425 0.022753 -0.023922 0.08017 0.12096 0.34114 0.046327 0.023882 -0.15753 -0.0083865 0.27539 0.29569 -0.11642 0.084337
2426 -0.0060158 -0.064581 0.06048 0.099352 0.30159 -0.021921 0.0075044 -0.17218 -0.038894 0.18501 0.21503 -0.15303 0.03722
2427 -0.0012045 -0.02422 0.07442 0.098736 0.34582 0.043521 0.043556 -0.14146 0.0044777 0.23583 0.23152 -0.080163 0.060152
2428 0.0008168 -0.043408 0.0816 0.09091 0.31841 0.028802 0.050199 -0.15658 -0.0060401 0.17157 0.20029 -0.1162 0.052515
2429 -0.022672 -0.047097 0.08134 0.10754 0.28693 0.017734 0.026281 -0.1975 -0.022488 0.10833 0.16725 -0.13517 0.072848
2430 -0.036131 -0.068246 0.029879 0.089397 0.24733 -0.0056244 -0.0030474 -0.21452 -0.049966 0.071446 0.1096 -0.13281 0.04296
2431 -0.0063193 -0.039215 0.040379 0.081411 0.25304 -0.0031228 0.0049646 -0.20335 -0.016374 0.084103 0.11562 -0.10367 0.044743
2432 -0.023098 -0.077054 0.023699 0.061285 0.25902 -0.024781 -0.0082633 -0.19328 -0.029602 0.051559 0.14161 -0.13352 0.023346
2433 -0.00084664 -0.062753 0.010759 0.070698 0.25293 -0.010059 -0.0026013 -0.19885 -0.029339 0.044216 0.21134 -0.13122 0.026038
2434 -0.0056353 -0.066371 0.035149 0.068842 0.24635 -0.020588 0.014691 -0.17242 -0.046477 0.060022 0.17053 -0.15089 0.014601
2435 0.006046 -0.05154 0.0052293 0.062186 0.23475 -0.00055618 -0.036617 -0.20026 -0.023125 0.086749 0.19841 -0.15962 0.038934
2436 -0.038903 -0.054249 0.014009 0.053859 0.22877 -0.0067745 -0.0096451 -0.18574 -0.043573 0.052515 0.2326 -0.14524 0.022986
2437 -0.040231 -0.095568 -0.0034508 0.030003 0.20252 -0.030053 -0.044683 -0.20528 -0.083671 0.051782 0.23832 -0.14681 0.025049
2438 -0.01693 -0.079397 -0.0026908 0.059267 0.22425 0.014559 -0.030521 -0.17212 -0.050229 0.037118 0.26022 -0.15074 0.020162
2439 -0.021769 -0.079765 -0.012471 0.0381 0.21539 -0.01419 0.023691 -0.15495 -0.061387 0.050095 0.19132 -0.12682 -0.025106
2440 -0.025177 -0.070164 -0.014421 0.031284 0.22577 -0.023478 0.0040831 -0.17538 -0.055295 0.0049611 0.14961 -0.10173 0.00064695
2441 -0.060876 -0.084523 -0.031571 0.023338 0.18678 -0.035466 -0.050715 -0.20555 -0.086662 0.034918 0.076086 -0.18608 -0.01574
2442 -0.012815 -0.074882 -0.013761 0.028312 0.1647 -0.011505 -0.040593 -0.1873 -0.05473 0.027794 0.082476 -0.098745 0.0066523
2443 -0.044494 -0.077561 -0.019441 0.029825 0.18994 -0.048313 -0.049951 -0.21173 -0.071468 0.02925 0.052535 -0.13331 -0.010585
2444 -0.028042 -0.10234 -0.037321 0.046779 0.17874 0.0076987 -0.012319 -0.21844 -0.068626 0.024297 0.062745 -0.1337 0.0095976
2445 -0.012171 -0.077828 -0.030071 0.020923 0.19538 0.02395 -0.045097 -0.18104 -0.074914 -0.0037866 0.081025 -0.14322 0.01989
2446 -0.04118 -0.080487 -0.016401 0.064376 0.16325 -0.016088 -0.028995 -0.18429 -0.076282 0.0015399 0.042695 -0.099489 -0.016057
2447 -0.047418 -0.089206 -0.027321 0.01941 0.15261 0.0084336 -0.032623 -0.20042 -0.08547 0.015056 0.12008 -0.11802 -0.0075645
2448 -0.025277 -0.079615 -0.034521 0.019114 0.16104 0.014225 -0.024411 -0.1937 -0.069497 0.029353 0.15078 -0.11076 -0.0032918
2449 -0.033156 -0.078724 -0.025321 0.022657 0.16135 0.0039869 -0.030349 -0.19666 -0.040115 0.0022492 0.24943 -0.16098 0.026311
2450 -0.022204 -0.094993 -0.018241 0.015021 0.14849 -0.0050315 -0.021366 -0.20001 -0.070603 0.0043457 0.24849 -0.15162 -0.0066665
2451 -0.009163 -0.072361 -0.022441 0.049325 0.16395 0.0014002 -0.012484 -0.1576 -0.074911 0.0044522 0.22379 -0.10684 -0.0022539
2452 -0.033202 -0.07429 -0.021641 0.027339 0.14365 0.024072 -0.040462 -0.18175 -0.061049 0.025129 0.2044 -0.13122 -0.0048712
2453 -0.03241 -0.091019 -0.044061 0.0058122 0.097487 -0.028337 -0.05598 -0.20133 -0.085077 -0.026475 0.18793 -0.11962 -0.0027286
2454 -0.022299 -0.081768 -0.042301 0.028696 0.12415 0.0058151 -0.059368 -0.21429 -0.075535 -0.030068 0.13197 -0.1192 -0.013916
2455 -0.023318 -0.102 -0.074281 0.01472 0.074861 -0.043123 -0.084136 -0.22378 -0.088193 -0.018602 0.11687 -0.15307 -0.018133
2456 -0.018406 -0.095176 -0.073311 0.011043 0.12092 0.0048384 -0.045814 -0.20964 -0.09442 -0.031325 0.076334 -0.12973 -0.037951
2457 -0.073845 -0.10804 -0.074142 -0.027843 0.081655 -0.01839 -0.073412 -0.22704 -0.11619 -0.032739 0.026734 -0.13601 -0.048088
2458 0.00091616 -0.092433 -0.022922 0.0071407 0.11002 0.0039917 -0.05264 -0.17351 -0.083046 0.012727 0.091763 -0.09313 -0.0099453
2459 -0.0025925 -0.095742 -0.055962 0.0076844 0.071709 -0.017657 -0.058448 -0.23401 -0.070034 -0.040886 0.13569 -0.14811 -0.0014127
2460 -0.031231 -0.11021 -0.068652 0.015208 0.072606 -0.028665 -0.041426 -0.2006 -0.064142 -0.01598 0.16233 -0.1303 -0.01591
2461 -0.04362 -0.10907 -0.096572 -0.038908 0.053653 -0.021383 -0.062364 -0.24411 -0.09928 -0.059253 0.18794 -0.10965 -0.047397
2462 -0.041959 -0.097439 -0.072602 -0.012924 0.05441 -0.025492 -0.069362 -0.20226 -0.10941 -0.030647 0.22941 -0.11996 -0.016695
2463 -0.041577 -0.1113 -0.054152 -0.014661 0.079517 0.00676 -0.0415 -0.19298 -0.094055 -0.04931 0.22266 -0.13325 -0.020972
2464 -0.016986 -0.10896 -0.081782 -0.017597 0.024454 -0.031018 -0.093118 -0.22723 -0.085863 -0.061564 0.23338 -0.15375 -0.043019
2465 -0.033095 -0.1224 -0.092302 -0.020343 0.036511 -0.0072667 -0.045446 -0.16955 -0.079551 -0.052157 0.21063 -0.096295 -0.019587
2466 -0.025513 -0.083254 -0.061092 0.02939 0.068638 0.012025 -0.030064 -0.19008 -0.076249 -0.026581 0.17752 -0.041808 -0.0078441
2467 -0.048622 -0.12048 -0.11852 -0.029346 0.019955 -0.046433 -0.093662 -0.24049 -0.11167 -0.042564 0.086072 -0.12658 -0.053481
2468 -0.042501 -0.10833 -0.10762 -0.036872 0.053172 -0.018292 -0.06101 -0.2028 -0.10869 -0.0089479 0.080972 -0.087755 -0.033709
2469 0.014751 -0.0952 -0.075682 -0.0040186 0.087389 0.0069199 -0.030908 -0.13825 -0.088793 -0.022641 0.084882 -0.070269 -0.0013062
2470 -0.013818 -0.11796 -0.063122 -0.029315 0.043436 -0.0089585 -0.041826 -0.18011 -0.10074 -0.042375 0.051512 -0.098822 -0.015454
2471 -0.027457 -0.12189 -0.094332 -0.019171 0.0023725 -0.031327 -0.083064 -0.24885 -0.096678 -0.062519 0.060412 -0.14243 -0.027941
2472 -0.0092555 -0.095047 -0.087542 -0.0024875 0.01817 0.016345 -0.070011 -0.17898 -0.084406 -0.027012 0.079282 -0.082909 -0.038758
2473 -0.0051042 -0.096696 -0.075892 0.0088962 0.051556 0.036136 -0.056209 -0.18454 -0.080434 -0.019436 0.077342 -0.054392 -0.010596
2474 -0.033583 -0.11094 -0.10448 -0.01256 -0.0092666 -0.022452 -0.067857 -0.18544 -0.092702 -0.063029 0.040051 -0.13214 -0.032263
2475 -0.031622 -0.11094 -0.11631 -0.023656 -0.01459 -0.03952 -0.087245 -0.21784 -0.10485 -0.065433 0.077091 -0.1114 -0.01326
2476 -0.03951 -0.13037 -0.11061 -0.012703 0.016297 -0.025669 -0.090793 -0.194 -0.094098 -0.051796 0.15432 -0.11896 -0.031128
2477 0.0048311 -0.11316 -0.12298 -0.015249 0.017754 -3.6953e-05 -0.054861 -0.20201 -0.10123 -0.05473 0.17013 -0.1155 -0.021105
2478 -0.0095276 -0.11421 -0.11113 -0.019675 -0.0098187 -0.014645 -0.098149 -0.21207 -0.11508 -0.078793 0.19582 -0.13741 -0.050182
2479 -0.023286 -0.1143 -0.11047 -0.039742 -0.018242 -0.039604 -0.096147 -0.23744 -0.12311 -0.097647 0.18994 -0.16432 -0.04212
2480 0.003885 -0.091827 -0.10227 0.00050208 0.013945 0.004808 -0.057635 -0.16542 -0.093359 -0.04428 0.19852 -0.11046 -0.014527
2481 -0.037694 -0.096856 -0.1139 -0.011254 -0.011818 -3.036e-05 -0.053283 -0.19629 -0.10652 -0.045654 0.1345 -0.10636 -0.019624
2482 -0.012892 -0.1187 -0.10365 -0.012791 0.0058891 0.0060613 -0.085861 -0.17841 -0.10059 -0.066867 0.07334 -0.11493 -0.061082
2483 -0.043681 -0.11799 -0.10445 -0.034837 -0.033174 -0.0026171 -0.070639 -0.20161 -0.13968 -0.074101 0.07001 -0.1195 -0.030689
2484 -0.0616 -0.11228 -0.14054 -0.036533 -0.0064269 0.010015 -0.061757 -0.18077 -0.136 -0.059224 0.03232 -0.08374 -0.054306
2485 -0.077238 -0.12614 -0.15255 -0.059059 -0.01492 -0.0099238 -0.067105 -0.16977 -0.12372 -0.093998 0.02704 -0.13333 -0.081984
2486 -0.048427 -0.12393 -0.12687 -0.033666 -0.011103 -0.033952 -0.078543 -0.23062 -0.10884 -0.078032 0.01563 -0.17247 -0.082001
2487 -0.014656 -0.11719 -0.12739 -0.031452 -0.020446 -0.01739 -0.081121 -0.19951 -0.10945 -0.083315 0.0378 -0.099921 -0.036978
2488 -0.019534 -0.13264 -0.14926 -0.050988 -0.042779 -0.015189 -0.072779 -0.19175 -0.11664 -0.071339 0.01381 -0.16967 -0.069006
2489 -0.033163 -0.12386 -0.14969 -0.039185 -0.039262 -0.018637 -0.12026 -0.22813 -0.08595 -0.077442 -0.00082058 -0.18256 -0.055183
2490 -0.041422 -0.1277 -0.15099 -0.024321 -0.049195 -0.026226 -0.10098 -0.20608 -0.077498 -0.087006 0.014499 -0.1395 -0.043971
2491 -0.044001 -0.13946 -0.13883 -0.056277 -0.050538 -0.017534 -0.087583 -0.1907 -0.086116 -0.073379 0.0033792 -0.12451 -0.069688
2492 0.013991 -0.11742 -0.15335 -0.042374 -0.043891 0.00053777 -0.088161 -0.21624 -0.092144 -0.084133 0.014709 -0.10142 -0.075085
2493 -0.022418 -0.12093 -0.12883 -0.03981 -0.037094 -0.022671 -0.087869 -0.20096 -0.064191 -0.075766 0.018859 -0.11857 -0.057213
2494 -0.032657 -0.096651 -0.14073 -0.0087861 -0.0035973 0.010191 -0.054386 -0.18609 -0.095099 -0.03784 0.018019 -0.092335 -0.03854
2495 -0.0076253 -0.11502 -0.12236 -0.013212 -0.07198 -0.034487 -0.082234 -0.21241 -0.11313 -0.070153 0.014019 -0.15597 -0.069987
2496 -0.040984 -0.12598 -0.14893 -0.037509 -0.056273 -0.019226 -0.083662 -0.19669 -0.098915 -0.038057 -0.023451 -0.13457 -0.049845
2497 -0.030853 -0.098738 -0.13427 -0.051385 -0.076956 -0.005664 -0.09174 -0.18651 -0.12451 -0.06078 -0.0026216 -0.12954 -0.051392
2498 -0.0053614 -0.10978 -0.16767 -0.041141 -0.046529 0.0011277 -0.052738 -0.18928 -0.094001 -0.081294 -0.0081717 -0.10525 -0.065559
2499 -0.05244 -0.13182 -0.16976 -0.028858 -0.079232 -0.026631 -0.094846 -0.23731 -0.11308 -0.083318 -0.032302 -0.14088 -0.093317
2500 -0.073539 -0.12116 -0.16952 -0.058804 -0.12018 -0.059129 -0.13465 -0.25601 -0.070417 -0.093251 -0.039952 -0.14589 -0.074704
2501 -0.031437 -0.1367 -0.14683 -0.05163 -0.080459 0.015293 -0.12824 -0.2179 -0.12638 -0.093345 -0.026072 -0.14777 -0.061471
2502 -0.043696 -0.14795 -0.17433 -0.065717 -0.1123 -0.047416 -0.10819 -0.2326 -0.12323 -0.091718 -0.045652 -0.13976 -0.099619
2503 -0.040125 -0.12632 -0.15133 -0.036553 -0.095055 -0.022944 -0.079418 -0.1925 -0.11338 -0.065452 -0.029282 -0.11355 -0.067846
2504 -0.0069835 -0.12377 -0.13725 -0.032879 -0.089838 -0.012262 -0.077296 -0.19702 -0.076188 -0.058645 -0.014593 -0.11485 -0.063083
2505 -0.034732 -0.16931 -0.16767 -0.043905 -0.10006 -0.024111 -0.117 -0.22509 -0.11344 -0.1001 -0.021243 -0.12876 -0.052191
2506 -0.047021 -0.15244 -0.16706 -0.054822 -0.080004 -0.0077792 -0.098782 -0.21657 -0.14092 -0.10068 -0.065623 -0.1489 -0.10011
2507 0.0010904 -0.13152 -0.14166 -0.049148 -0.069177 -0.0035675 -0.0547 -0.19504 -0.12455 -0.072666 -0.018373 -0.10508 -0.032685
2508 -0.0073083 -0.15195 -0.1639 -0.063854 -0.08826 -0.0090559 -0.12092 -0.22526 -0.12431 -0.074889 -0.031553 -0.13085 -0.079313
2509 0.017833 -0.095513 -0.12761 -0.034381 -0.072633 0.032936 -0.083266 -0.17404 -0.083007 -0.049143 -0.021763 -0.087867 -0.04354
2510 0.0075544 -0.1195 -0.14467 -0.021817 -0.10544 -0.00050256 -0.098094 -0.23348 -0.081875 -0.080156 -0.028403 -0.14948 -0.082828
2511 -0.0021943 -0.12477 -0.12777 -0.026633 -0.12076 -0.031261 -0.085382 -0.20955 -0.11864 -0.07006 -0.023223 -0.14178 -0.078385
2512 -0.013323 -0.12827 -0.15174 -0.0499 -0.080292 0.0054907 -0.09068 -0.18532 -0.086441 -0.1086 -0.028604 -0.12878 -0.069832
2513 -0.017762 -0.13382 -0.16261 -0.044386 -0.11806 -0.014118 -0.095938 -0.21168 -0.10954 -0.065817 -0.067894 -0.12074 -0.05765
2514 -0.02117 -0.13567 -0.1746 -0.056702 -0.086868 0.012294 -0.079196 -0.20838 -0.1044 -0.098711 -0.045744 -0.11358 -0.050687
2515 -0.023299 -0.13145 -0.12739 -0.049348 -0.10152 0.0033257 -0.081764 -0.17309 -0.098835 -0.11816 -0.059134 -0.15687 -0.062884
2516 -0.049658 -0.1582 -0.19274 -0.076855 -0.11094 0.0076373 -0.094661 -0.15748 -0.1126 -0.11937 -0.089304 -0.14122 -0.080362
2517 -0.010016 -0.13373 -0.17391 -0.063601 -0.11265 0.025459 -0.075999 -0.080104 -0.11882 -0.093621 -0.065854 -0.14285 -0.091229
2518 -0.029755 -0.14282 -0.1609 -0.063097 -0.11729 0.0092006 -0.10736 -0.16877 -0.10256 -0.080045 -0.068874 -0.10505 -0.095026
2519 -0.020114 -0.1723 -0.19821 -0.060104 -0.15291 0.017642 -0.12102 -0.22317 -0.13443 -0.11001 -0.086374 -0.16037 -0.1227
2520 -0.019153 -0.1534 -0.1755 -0.05996 -0.088216 0.0014539 -0.10501 -0.20684 -0.14031 -0.086792 -0.076075 -0.11791 -0.097341
2521 -0.047241 -0.14446 -0.15304 -0.070286 -0.1174 -0.010854 -0.095151 -0.23143 -0.10763 -0.092015 -0.065885 -0.12224 -0.076668
2522 -0.01233 -0.12842 -0.15305 -0.037923 -0.098452 0.015997 -0.087319 -0.16641 -0.10196 -0.071389 -0.0084149 -0.128 -0.057126
2523 -0.038379 -0.13043 -0.16285 -0.030169 -0.12352 0.038879 -0.050817 -0.17335 -0.099028 -0.055802 -0.053725 -0.10635 -0.074763
2524 -0.018547 -0.15281 -0.16918 -0.049995 -0.12517 0.00099051 -0.13806 -0.23605 -0.10651 -0.12175 -0.079335 -0.17238 -0.08141
2525 0.007414 -0.12633 -0.16374 -0.037931 -0.10741 0.0084622 -0.063843 -0.18565 -0.099723 -0.079749 -0.056185 -0.11013 -0.077788
2526 0.00092535 -0.1023 -0.13094 -0.017718 -0.063224 0.048774 -0.072451 -0.12276 -0.10593 -0.055513 -0.033385 -0.090486 -0.062815
2527 0.018867 -0.11472 -0.15265 -0.022834 -0.10991 0.025445 -0.075639 -0.17738 -0.073629 -0.10752 -0.065326 -0.12743 -0.067642
2528 -0.010162 -0.12859 -0.16388 -0.05101 -0.10002 0.037747 -0.095287 -0.16316 -0.11074 -0.0949 -0.070696 -0.099123 -0.08039
2529 -0.0067407 -0.13542 -0.1571 -0.051217 -0.10087 0.023159 -0.092015 -0.17433 -0.12083 -0.054334 -0.046526 -0.10045 -0.064367
2530 0.0004106 -0.11862 -0.1197 -0.027523 -0.091787 0.03295 -0.076183 -0.14641 -0.062103 -0.099547 -0.024536 -0.064619 -0.051794
2531 -0.014828 -0.13797 -0.14671 -0.068849 -0.12338 0.040202 -0.074601 -0.15477 -0.12268 -0.1005 -0.059806 -0.12062 -0.083942
2532 -0.021497 -0.1146 -0.14622 -0.023446 -0.076313 0.063694 -0.066089 -0.10133 -0.14237 -0.061984 -0.070536 -0.1226 -0.069379
2533 0.011525 -0.12352 -0.14525 -0.031132 -0.14155 0.012045 -0.1147 0.0039698 -0.099926 -0.088238 -0.056456 -0.10989 -0.071147
2534 -0.020674 -0.12263 -0.15282 -0.030928 -0.12225 0.061067 -0.067725 -0.050759 -0.10079 -0.068591 -0.10237 -0.13636 -0.085774
2535 -0.0050028 -0.13464 -0.18192 -0.059085 -0.12893 0.012309 -0.10634 -0.085868 -0.12721 -0.089535 -0.076247 -0.15397 -0.086151
2536 -0.026002 -0.12528 -0.12741 -0.021231 -0.10238 0.03342 -0.073211 -0.075358 -0.0895 -0.067628 -0.080677 -0.14666 -0.059239
2537 0.02386 -0.1437 -0.15591 -0.036627 -0.1215 0.043482 -0.064539 -0.10007 -0.11404 -0.081412 -0.067917 -0.13761 -0.098116
2538 0.019581 -0.11906 -0.16967 -0.043523 -0.11216 0.072904 -0.078386 -0.11414 -0.095696 -0.077135 -0.063617 -0.13551 -0.074763
2539 0.018672 -0.1375 -0.17079 -0.03716 -0.14327 0.063835 -0.076414 -0.11853 -0.13105 -0.087679 -0.055567 -0.14279 -0.093161
2540 -0.021986 -0.12294 -0.17993 -0.037096 -0.13636 0.024137 -0.083432 -0.098624 -0.14904 -0.076352 -0.073067 -0.14338 -0.10469
2541 0.017435 -0.14101 -0.17974 -0.044252 -0.13451 0.056319 -0.0654 -0.040363 -0.13202 -0.094676 -0.068007 -0.12017 -0.078785
2542 -0.025594 -0.16441 -0.1843 -0.056589 -0.13142 0.0056002 -0.033108 -0.039952 -0.126 -0.07919 -0.086317 -0.15628 -0.10191
2543 -0.0096223 -0.14125 -0.1737 -0.055265 -0.13554 0.017172 -0.011266 0.039719 -0.14791 -0.087633 -0.1185 -0.16308 -0.08832
2544 0.027419 -0.11595 -0.14879 -0.046781 -0.12414 0.053033 -0.0032142 0.1341 -0.1065 -0.10325 -0.052508 -0.089878 -0.067927
2545 -0.0069797 -0.15132 -0.16637 -0.066028 -0.14216 0.014525 -0.086752 0.01363 -0.13899 -0.09506 -0.078428 -0.15781 -0.078935
2546 -0.010318 -0.14513 -0.19119 -0.095674 -0.17683 -0.013773 -0.11549 -0.036969 -0.15869 -0.11564 -0.087688 -0.17236 -0.086932
2547 -0.015477 -0.14131 -0.17291 -0.06458 -0.14762 -0.0080816 -0.086238 -0.071058 -0.15146 -0.074387 -0.089538 -0.12773 -0.11093
2548 0.0024142 -0.14364 -0.15056 -0.016146 -0.14616 -0.0063299 -0.082426 -0.098297 -0.13819 -0.090601 -0.096648 -0.14998 -0.077487
2549 -0.0097745 -0.14407 -0.15284 -0.055703 -0.14797 0.0095717 -0.056124 -0.053426 -0.14211 -0.10392 -0.078098 -0.085535 -0.093974
2550 -0.023473 -0.12679 -0.17042 -0.047889 -0.13875 0.00089337 -0.034642 -0.089615 -0.14369 -0.11281 -0.10765 -0.15924 -0.090981
2551 -0.025912 -0.14299 -0.1737 -0.058495 -0.1335 0.032055 -0.06193 -0.11879 -0.13614 -0.097781 -0.092309 -0.11833 -0.11156
2552 -0.031401 -0.15073 -0.16468 -0.076832 -0.13505 0.070357 0.0052522 -0.093693 -0.14221 -0.089375 -0.097749 -0.095346 -0.10504
2553 -0.012909 -0.13603 -0.15607 -0.049198 -0.16014 0.034238 0.017054 0.024557 -0.11972 -0.060118 -0.079329 -0.12221 -0.10306
2554 0.0089821 -0.10643 -0.14397 -0.043694 -0.15391 0.0687 0.016896 0.10106 -0.12561 -0.079232 -0.091149 -0.10327 -0.084791
2555 -0.030787 -0.16127 -0.17679 -0.085771 -0.15889 0.010602 -0.033782 0.080399 -0.17318 -0.11103 -0.091519 -0.14181 -0.10275
2556 -0.0003553 -0.1302 -0.16501 -0.054177 -0.1112 0.083753 -0.01899 0.08544 -0.10851 -0.078749 -0.071389 -0.090549 -0.086836
2557 -0.009384 -0.10608 -0.14195 -0.047043 -0.10822 0.054685 -0.034788 0.039491 -0.1433 -0.10894 -0.084509 -0.11125 -0.094793
2558 -0.018863 -0.12327 -0.19065 -0.046149 -0.14232 0.046357 -0.010256 -0.017178 -0.11537 -0.10117 -0.0922 -0.10146 -0.0911
2559 -0.017451 -0.11263 -0.14321 -0.029166 -0.13492 0.034598 0.018686 -0.038547 -0.11457 -0.08217 -0.08569 -0.10353 -0.097338
2560 0.0020299 -0.13331 -0.15906 -0.071552 -0.1497 0.02389 0.038129 -0.071126 -0.12672 -0.1068 -0.09657 -0.11161 -0.090045
2561 -0.025929 -0.14148 -0.18303 -0.081858 -0.16827 0.013671 -0.014279 -0.10139 -0.15369 -0.12024 -0.09317 -0.13853 -0.11396
2562 0.016583 -0.12248 -0.14151 -0.051095 -0.1454 0.022733 0.030523 -0.076095 -0.11016 -0.09232 -0.08071 -0.14686 -0.10467
2563 -0.014326 -0.11452 -0.16872 -0.057091 -0.1591 0.032005 -0.0033953 0.062226 -0.12445 -0.096534 -0.09818 -0.10468 -0.086867
2564 0.012645 -0.12309 -0.17396 -0.065157 -0.15588 0.010186 -0.0070333 0.10427 -0.14214 -0.10349 -0.1057 -0.13497 -0.11266
2565 -0.020113 -0.10711 -0.15828 -0.036654 -0.11476 0.065698 0.0093388 0.10013 -0.11916 -0.073201 -0.0733 -0.15391 -0.083212
2566 -0.029632 -0.11973 -0.16272 -0.05828 -0.18811 0.04701 -0.0048692 0.093729 -0.11323 -0.087924 -0.087181 -0.1328 -0.092399
2567 -0.0058609 -0.13998 -0.16807 -0.058846 -0.15689 0.097831 0.016843 0.08242 -0.14763 -0.058798 -0.1225 -0.1296 -0.091286
2568 -0.01096 -0.13129 -0.1587 -0.077482 -0.15295 0.033013 -0.0010851 0.036841 -0.12552 -0.094001 -0.11429 -0.13105 -0.091584
2569 -0.0068082 -0.1322 -0.16766 -0.035819 -0.17611 0.057235 0.020847 -0.0053186 -0.12687 -0.067235 -0.13639 -0.15239 -0.103
2570 0.058653 -0.12176 -0.087776 -0.039135 -0.12759 0.097756 0.12187 0.063492 -0.089977 -0.042598 -0.081931 -0.062968 -0.068698
2571 -0.012406 -0.11839 0.029444 -0.039991 -0.11719 0.10033 0.10811 0.015213 -0.094745 -0.047132 -0.092921 -0.073681 -0.065656
2572 -0.0064643 -0.14296 -0.10153 -0.056858 -0.18517 0.03655 0.041713 -0.051046 -0.13845 -0.1227 -0.10108 -0.17204 -0.10323
2573 0.012777 -0.12982 0.00053416 -0.020494 -0.15081 0.032431 0.020085 0.0031249 -0.14691 -0.092529 -0.097281 -0.10063 -0.086251
2574 0.027028 -0.128 0.077694 -0.03279 -0.17903 0.048263 0.066157 0.15135 -0.11315 -0.10839 -0.094222 -0.098212 -0.077018
2575 -0.03189 -0.17113 -0.092586 -0.060337 -0.19805 0.0057846 -0.0094808 0.15343 -0.14454 -0.11268 -0.11888 -0.12484 -0.095395
2576 -0.0032091 -0.15933 -0.15699 -0.074083 -0.17217 0.0091462 0.026201 0.11037 -0.14437 -0.10531 -0.13976 -0.19225 -0.11574
2577 -0.017478 -0.1285 -0.13572 -0.052829 -0.1733 0.029528 0.057793 0.15321 -0.14462 -0.092713 -0.11054 -0.17707 -0.06902
2578 -0.030236 -0.15954 -0.15394 -0.044325 -0.16914 0.02648 0.035735 0.14301 -0.14768 -0.087077 -0.12425 -0.10514 -0.10702
2579 -0.036535 -0.15363 -0.17739 -0.063122 -0.17874 0.048141 0.011197 0.15959 -0.12755 -0.10127 -0.10809 -0.15149 -0.11677
2580 -0.023334 -0.17194 -0.13846 -0.047948 -0.175 0.049503 0.037659 0.17968 -0.12418 -0.14854 -0.084492 -0.10527 -0.068172
2581 0.0081575 -0.11976 -0.11191 -0.059014 -0.18137 0.060364 0.10255 0.22255 -0.11335 -0.092297 -0.083343 -0.063576 -0.066559
2582 -0.026191 -0.1422 -0.056536 -0.047051 -0.17493 0.031796 0.10837 0.20937 -0.15311 -0.10864 -0.11074 -0.13865 -0.071237
2583 -0.01718 -0.095407 -0.079326 -0.033927 -0.161 0.033178 0.18946 0.21194 -0.10622 -0.082904 -0.090053 -0.10544 -0.069374
2584 -0.059079 -0.066516 -0.10078 -0.10239 -0.19538 -0.034611 0.13863 0.19721 -0.15008 -0.13028 -0.13409 -0.17067 -0.11446
2585 0.0054327 -0.036644 -0.087496 -0.0736 -0.18374 -0.0059889 0.18796 0.20656 -0.1527 -0.11859 -0.090963 -0.14651 -0.11793
2586 -0.013936 -0.022433 -0.073576 -0.054786 -0.18611 0.0084327 0.19128 0.22621 -0.15256 -0.10643 -0.11164 -0.14951 -0.098176
2587 0.0070954 0.043668 0.00070364 -0.051232 -0.1858 0.025234 0.17562 0.25653 -0.1043 -0.10091 -0.10347 -0.13074 -0.082133
2588 0.049857 0.030099 -0.036896 -0.032688 -0.17756 0.021756 0.13136 0.29969 -0.11686 -0.073762 -0.086223 -0.10287 -0.079421
2589 -0.004752 -0.02563 -0.090306 -0.063235 -0.19759 0.022018 0.059718 0.19973 -0.12561 -0.088586 -0.11031 -0.15176 -0.075418
2590 -0.0084607 -0.083899 -0.10856 -0.050201 -0.19422 0.028819 0.06252 0.23358 -0.13387 -0.10433 -0.11732 -0.10801 -0.083815
2591 -0.023169 -0.10551 -0.12071 -0.044877 -0.18303 0.051971 0.038622 0.26845 -0.12723 -0.12051 -0.12921 -0.13609 -0.096873
2592 -0.0023581 -0.094396 -0.10959 -0.056204 -0.17671 0.042033 0.046094 0.29946 -0.09451 -0.11097 -0.095954 0.023036 -0.08307
2593 0.020263 -0.10725 -0.094647 -0.03247 -0.16931 0.051434 0.033956 0.24428 -0.11581 -0.12984 -0.094514 0.15262 -0.083097
2594 0.0097545 -0.093924 -0.10119 -0.030266 -0.14838 0.040866 0.11279 0.28681 -0.098846 -0.085223 -0.11148 0.31439 -0.014785
2595 -0.0074841 -0.080483 -0.045787 -0.046233 -0.20853 0.039438 0.17584 0.3114 -0.14426 -0.12292 -0.12492 0.34008 0.0010078
2596 -0.036753 -0.043972 0.051383 -0.049439 -0.1877 0.025659 0.22388 0.30009 -0.12194 -0.1145 -0.12117 0.14465 -0.0033795
2597 0.010818 0.05872 0.075473 -0.036365 -0.18804 0.0021008 0.20098 0.30902 -0.12169 -0.10845 -0.10053 -0.0057212 0.090913
2598 -0.0238 0.077851 -0.018507 -0.046621 -0.1998 0.0097225 0.2178 0.32023 -0.12586 -0.084077 -0.11132 -0.066015 0.034806
2599 -0.00024889 0.13171 -0.080197 -0.036928 -0.18061 0.018074 0.17099 0.29889 -0.11348 -0.075361 -0.10629 -0.048528 -0.017252
2600 0.012462 0.12823 -0.075317 -0.035004 -0.15874 0.031566 0.10518 0.3043 -0.10241 -0.0064045 -0.11945 -0.066362 -0.038769
2601 0.0018637 0.12861 -0.086517 -0.02966 -0.16697 0.053937 0.083792 0.33115 -0.11293 -0.0028681 -0.083945 -0.0088051 -0.051756
2602 0.018455 0.1384 -0.11542 -0.040597 -0.15926 0.010069 0.058764 0.30772 -0.134 -0.039682 -0.11305 -0.051639 -0.073524
2603 0.0057864 0.070137 -0.099577 -0.063753 -0.18197 0.024631 0.051387 0.29074 -0.11878 -0.086645 -0.10026 -0.096392 -0.061631
2604 -0.0029623 0.0014378 -0.097667 -0.067809 -0.15266 0.033972 0.076259 0.33068 -0.12879 -0.075189 -0.10072 -0.029685 -0.062608
2605 0.018069 -0.018711 -0.11115 -0.052476 -0.17674 0.047244 0.14399 0.33647 -0.11342 -0.054512 -0.091826 -0.1001 -0.073716
2606 0.02781 -0.01906 -0.10045 -0.050312 -0.17923 0.014076 0.21942 0.32125 -0.10227 -0.061466 -0.10183 -0.057622 -0.040853
2607 -0.023648 -0.051769 -0.15135 -0.068928 -0.21046 -0.032863 0.23933 0.29836 -0.14444 -0.083469 -0.12327 -0.055896 -0.06662
2608 0.016273 -0.012837 -0.12386 -0.073535 -0.16515 0.024769 0.23971 0.3147 -0.13872 -0.052593 -0.10877 -0.088359 -0.039058
2609 -0.0049258 0.053034 -0.087577 -0.047671 -0.19018 -0.030129 0.21574 0.31037 -0.1315 -0.073116 -0.10549 -0.076923 0.029175
2610 0.017366 0.13632 -0.10937 -0.057867 -0.17599 0.0015323 0.2865 0.339 -0.12775 0.0080301 -0.11234 -0.075416 0.052358
2611 0.013447 0.17071 -0.13387 -0.048083 -0.18554 0.020754 0.26515 0.31016 -0.14005 0.061797 -0.1201 -0.06406 0.12105
2612 0.052248 0.15375 -0.10544 -0.0314 -0.17462 0.023716 0.27906 0.30599 -0.11716 0.037473 -0.12504 -0.059933 0.12497
2613 0.041919 0.16791 -0.11538 -0.081106 -0.16435 0.017047 0.26973 0.32316 -0.11587 0.04175 -0.096807 -0.074967 0.11121
2614 0.020471 0.16261 -0.12569 -0.073842 -0.16581 -0.015361 0.25893 0.28712 -0.11724 -0.050754 -0.12959 -0.07724 0.041488
2615 0.010842 0.15127 -0.14995 -0.041709 -0.022405 0.029691 0.26165 0.28477 -0.11804 -0.046938 -0.10269 -0.050953 -0.0011092
2616 0.019423 0.17393 -0.10411 -0.080015 -0.022398 0.042672 0.33441 0.30141 -0.11053 -0.046611 -0.088777 -0.11037 0.0059335
2617 -0.013035 0.1175 -0.12881 -0.040821 -0.025541 0.014654 0.31686 0.24504 -0.10154 -0.029495 -0.1317 -0.08241 -0.054754
2618 0.007666 0.16406 -0.12621 -0.075688 -0.14084 0.051785 0.30925 0.24757 -0.14853 -0.057918 -0.1231 -0.073134 -0.023271
2619 -0.0094627 0.19968 -0.1585 -0.057944 -0.1507 -0.012273 0.25904 0.1951 -0.12569 -0.066462 -0.10753 -0.10149 -0.013209
2620 -0.018701 0.18773 -0.15519 -0.06968 -0.1825 -0.025801 0.27994 0.21869 -0.14969 -0.083595 -0.10638 -0.11101 -0.028066
2621 0.00105 0.20808 -0.10797 -0.052376 -0.16947 0.01147 0.32026 0.29189 -0.10997 0.070651 -0.11709 -0.075974 -0.016763
2622 0.014511 0.19137 -0.15738 -0.048073 -0.18497 -0.018798 0.32734 0.33318 -0.091126 0.059928 -0.092518 -0.10009 -0.052951
2623 0.0036426 0.21842 -0.14936 -0.052679 -0.17307 0.022284 0.34535 0.25816 -0.11956 0.064594 -0.12024 -0.069411 -0.060298
2624 -0.0049261 0.21649 -0.13543 -0.074745 -0.1924 -0.046895 0.24963 0.20771 -0.099322 0.037421 -0.11921 -0.097665 -0.058435
2625 0.028465 0.22172 -0.13482 -0.041472 -0.16773 0.020847 0.31181 0.18729 -0.09857 0.037237 -0.11259 0.21998 -0.014103
2626 0.013627 0.23145 -0.13464 -0.068608 -0.17025 -0.0044314 0.27012 0.13574 -0.057258 -0.026416 -0.14194 0.25033 0.09841
2627 -0.0044322 0.24667 -0.17306 -0.060354 -0.19218 -0.01979 0.23781 0.11055 -0.10152 -0.03841 -0.12972 0.20509 0.14059
2628 0.0047691 0.23408 -0.15069 -0.022781 -0.15037 0.0071919 0.27377 0.1537 0.013116 -0.023654 -0.096739 0.33618 0.1526
2629 -0.0050695 0.23071 -0.14471 -0.075447 -0.19508 -0.023546 0.26804 0.091094 0.052079 -0.062447 -0.10076 0.3197 0.13069
2630 0.035962 0.25567 -0.15443 -0.065633 -0.15298 0.015715 0.36394 0.17851 -0.026029 0.14017 -0.10421 0.18064 0.13824
2631 -0.028507 0.27414 -0.15505 -0.063819 -0.19983 -0.013843 0.33956 0.1269 -0.085657 0.15261 -0.13162 0.033891 0.045263
2632 -0.024266 0.23963 -0.16173 -0.073796 -0.20193 -0.026741 0.25878 0.10286 -0.10057 0.15188 -0.12969 0.030328 -0.034904
2633 0.025186 0.22464 -0.13589 -0.038182 -0.16409 0.01226 0.27503 0.13862 -0.074353 0.14913 -0.111 0.035454 0.016789
2634 -0.013333 0.22138 -0.13488 -0.051128 -0.16754 0.031822 0.269 0.12885 -0.096291 0.068285 -0.11657 0.037541 0.012631
2635 0.041498 0.24168 -0.11306 -0.046055 -0.15938 0.022803 0.24552 0.12306 -0.056479 0.0091817 -0.10223 0.0042874 -0.0078862
2636 0.01887 0.27345 -0.13657 -0.044791 -0.13591 0.015945 0.23397 0.11484 -0.087097 -0.0035118 -0.10939 0.060484 -0.019554
2637 -0.024319 0.26483 -0.16163 -0.079597 -0.16107 -0.041513 0.20175 0.10213 -0.070894 0.00070467 -0.13853 -0.06295 -0.018551
2638 0.011002 0.25079 -0.15815 -0.067904 0.058496 0.0067784 0.17745 0.096812 -0.017532 0.021481 -0.08263 -0.001683 0.0018918
2639 0.011164 0.24159 -0.14601 -0.07609 -0.027628 -0.02829 0.16237 0.053353 0.07294 0.15967 -0.13553 0.0060235 0.0053944
2640 0.032145 0.2759 -0.15152 -0.060976 0.0069394 0.014442 0.31384 0.096044 0.072562 0.22126 -0.09363 0.03594 0.1186
2641 0.033646 0.25299 -0.14588 -0.068862 -0.084524 0.0076234 0.33156 0.073335 0.051224 0.25831 -0.08794 0.018687 0.1777
2642 0.011788 0.26429 -0.15891 -0.067669 -0.12621 0.006765 0.32782 0.061985 -0.0021037 0.15663 -0.10613 -0.015987 0.21849
2643 0.0029788 0.27705 -0.14575 -0.062825 -0.10548 0.025667 0.34741 0.094246 -0.056922 0.13564 -0.074651 0.00023968 0.21448
2644 -0.00082987 0.26702 -0.17956 -0.063691 -0.14805 0.0051383 0.28774 0.063707 -0.054349 0.0881 -0.081821 0.0033162 0.16505
2645 0.014061 0.26894 -0.16001 -0.046488 -0.090286 0.04247 0.3231 0.074308 -0.056097 0.035666 -0.089611 -0.0042072 0.07188
2646 0.0043328 0.28982 -0.14616 -0.045994 -0.11286 0.011102 0.32323 0.062099 -0.034835 0.043233 -0.052741 0.021649 0.057243
2647 0.017034 0.30714 -0.15805 -0.05475 -0.12279 0.041363 0.29203 0.0619 -0.034983 0.041209 -0.087881 0.020586 0.032296
2648 0.018765 0.32581 -0.15432 -0.030457 -0.12689 0.019385 0.34484 0.081971 -0.015761 0.094156 -0.048671 0.053942 0.073538
2649 0.025987 0.31256 -0.16333 -0.046023 -0.12627 0.047267 0.37934 0.033242 0.086281 0.2438 -0.10118 -0.0060811 0.024711
2650 0.006838 0.3293 -0.14606 -0.042539 -0.1135 -0.013202 0.39056 0.029192 0.093033 0.23025 -0.051471 -0.019745 0.042094
2651 -0.017551 0.27689 -0.16045 -0.060315 -0.026364 -0.0145 0.33229 -0.027627 0.16361 0.19742 -0.0026116 -0.037458 0.013036
2652 0.017291 0.24885 -0.18781 -0.074802 0.084643 0.016371 0.3936 0.037104 0.12433 0.22263 0.034928 0.024759 0.019559
2653 -0.043958 0.19355 -0.19737 -0.075348 0.0327 0.0066231 0.35145 -0.025055 0.05453 0.1708 -0.0060919 -0.080455 0.0046415
2654 -0.010977 0.16827 -0.18874 -0.056334 0.032657 0.027585 0.36272 0.026746 0.010622 0.14094 -0.027292 -0.020508 0.16763
2655 0.019845 0.16752 -0.14228 -0.025581 -0.049286 0.023486 0.41477 0.057177 0.011924 0.16831 -0.018562 -0.010192 0.26403
2656 -0.00063413 0.12859 -0.17383 -0.057007 -0.085169 0.014308 0.35634 -0.017432 -0.016954 0.15732 -0.073182 0.29759 0.22989
2657 -0.011443 0.13813 -0.19089 -0.10132 -0.10822 0.0036897 0.33318 -0.047431 -0.022612 0.23896 -0.10426 0.3474 0.21796
2658 0.010228 0.15693 -0.16254 -0.05124 -0.10152 0.0060214 0.33496 -0.01471 0.07022 0.30121 -0.077103 0.40678 0.19531
2659 -0.02168 0.13476 -0.18971 -0.056926 -0.10818 -0.027247 0.24257 -0.03785 0.14438 0.28915 -0.10573 0.41962 0.16811
2660 0.020081 0.14647 -0.1748 -0.081152 -0.11223 -0.026475 0.25228 -0.057739 0.19869 0.17822 -0.084983 0.55837 0.07254
2661 -0.0092876 0.13317 -0.15562 -0.056938 -0.12605 -0.024154 0.22969 -0.049538 0.20798 0.27356 -0.11559 0.42505 0.066123
2662 0.014264 0.16346 -0.16271 -0.036215 -0.078157 0.025838 0.26342 -0.005267 0.17468 0.28298 -0.096083 0.49997 0.070565
2663 -0.0016149 0.13616 -0.17189 -0.059961 -0.04607 0.02611 0.26315 -0.029336 0.070161 0.28939 -0.089743 0.50885 0.037368
2664 -0.013604 0.12804 -0.18046 -0.059077 0.16986 -0.012559 0.267 -0.026895 -0.00050678 0.33441 -0.068033 0.49092 0.042861
2665 -0.019952 0.11922 -0.16253 -0.048594 0.14939 -0.0059771 0.22148 -0.068664 0.026085 0.25832 -0.088223 0.48882 0.043303
2666 0.001769 0.11101 -0.17746 -0.07207 0.024341 -0.016695 0.18658 -0.076343 0.093957 0.14666 -0.11393 0.5507 0.048276
2667 0.03428 0.1165 -0.1781 -0.066926 -0.054393 -0.014114 0.20215 -0.062083 0.23643 0.10309 -0.094474 0.62517 0.049059
2668 0.037442 0.12911 -0.16856 -0.045963 -0.083386 0.011768 0.20588 -0.091682 0.32486 0.13174 -0.083034 0.61307 0.18079
2669 0.031173 0.16399 -0.17405 -0.041889 -0.079789 0.05975 0.20542 -0.018221 0.30718 0.1263 -0.092684 0.69299 0.2526
2670 0.017664 0.20469 -0.17507 -0.050545 -0.1256 -0.023779 0.16045 -0.05265 0.22509 0.11986 -0.083694 0.6791 0.27071
2671 0.014406 0.23407 -0.1608 -0.043681 -0.082955 -0.014707 0.20284 -0.033469 0.1476 0.24753 -0.096164 0.65 0.3024
2672 0.0028369 0.18187 -0.04019 -0.046488 -0.042738 0.018314 0.20288 -0.053098 0.11375 0.22851 -0.084094 0.65331 0.2788
2673 0.0016382 0.12219 0.0224 -0.038714 -0.052561 0.040026 0.18995 -0.073427 0.10424 0.27384 -0.042764 0.7163 0.25546
2674 -0.013901 0.05972 0.04479 -0.06008 0.12069 -0.012572 0.19244 -0.085196 0.067775 0.27328 0.039085 0.67453 0.1686
2675 -0.048399 0.055551 0.03261 -0.051717 0.14116 -0.026041 0.16504 -0.12542 0.087507 0.17148 -0.0049947 0.64623 0.12572
2676 -0.013418 0.076122 0.02696 -0.033953 0.09989 -0.033809 0.17404 -0.12387 0.27452 0.17473 -0.028145 0.64783 0.067453
2677 -0.0063566 0.052183 -0.04244 -0.070679 0.10182 -0.018267 0.16578 -0.096284 0.30243 0.1565 -0.036445 0.6342 0.065915
2678 -0.024715 0.043495 -0.12048 -0.070946 -0.042036 -0.046876 0.08689 -0.11109 0.33749 0.12897 -0.086795 0.64924 0.044088
2679 -0.027694 0.018436 -0.13162 -0.073512 -0.043869 0.002826 0.10846 -0.11458 0.26564 0.088716 -0.10526 0.69671 0.04252
2680 0.0055674 0.088847 -0.13523 -0.070938 -0.075092 -0.016222 0.14312 -0.079571 0.22845 0.095263 -0.10371 0.6915 0.069313
2681 -0.025551 0.090438 -0.14347 -0.079825 -0.088135 -0.049861 0.094666 -0.14829 0.16136 0.10003 -0.1137 0.65723 0.065116
2682 0.01773 0.12936 -0.1199 -0.074881 -0.015548 0.010951 0.12622 -0.071849 0.12752 0.30827 -0.090356 0.82156 0.14652
2683 -0.027539 0.0515 -0.09431 -0.083457 -0.056461 -0.064277 0.04931 -0.13777 0.077424 0.21617 -0.12767 0.67631 0.23031
2684 -0.020397 0.062792 0.07359 -0.053203 -0.00051414 0.024844 0.11353 -0.085808 0.12388 0.2208 -0.11712 0.72017 0.28804
2685 -0.044966 0.044503 0.10323 -0.08249 0.13322 0.0082459 0.093884 -0.12394 0.10995 0.17558 -0.099946 0.79158 0.26994
2686 -0.015335 0.054514 0.13629 -0.054506 0.20092 0.033268 0.14508 -0.093216 0.19993 0.15696 -0.093646 0.82111 0.28422
2687 0.036067 0.063655 0.09165 -0.055082 0.24383 0.022179 0.11447 -0.10363 0.39587 0.10712 -0.042316 0.85417 0.29929
2688 -0.030832 0.023876 0.11818 -0.061439 0.080644 -0.0017792 0.11011 -0.12904 0.33993 0.1166 -0.072256 0.84271 0.28105
2689 -0.0073708 0.033307 0.14199 -0.070375 0.0040207 -0.00074753 0.020742 -0.12281 0.27951 0.091341 -0.030107 0.79953 0.17575
2690 0.0054605 0.035439 0.0955 -0.056701 -0.018072 -0.0028359 0.062564 -0.1299 0.3823 0.12892 0.0059233 0.78657 0.10465
2691 0.010622 0.02407 -0.0020102 -0.050038 -0.021625 -0.013104 0.040157 -0.1483 0.25451 0.11284 -0.00070682 0.81726 0.1176
2692 0.0022831 0.022001 -0.06589 -0.073344 -0.043418 -0.023253 0.074099 -0.11176 0.15772 0.12732 0.028953 0.80365 0.097345
2693 -0.012056 -0.0060579 -0.08965 -0.05961 -0.069401 0.020479 0.046711 -0.152 0.11869 0.13009 0.020133 0.79897 0.1027
2694 0.0042257 0.023783 -0.08135 -0.086016 -0.021124 0.0054807 0.068183 -0.115 0.10112 0.2104 0.0058728 0.86701 0.10625
2695 -0.049323 -0.020456 -0.05919 -0.076983 0.12567 -0.036128 0.045445 -0.19125 0.11388 0.19936 -0.064947 0.76162 0.059543
2696 0.023098 0.019346 0.04629 -0.084389 0.26728 -0.028956 0.034077 -0.13353 0.11995 0.18792 -0.025497 0.84862 0.10485
2697 0.0018797 -0.0030332 0.15033 -0.078315 0.15132 -0.030054 0.046829 -0.1485 0.17179 0.13723 -0.051648 0.80474 0.12274
2698 0.010181 -0.006532 0.14488 -0.049452 0.27196 0.034197 0.044131 -0.14001 0.35229 0.090989 -0.027598 0.8447 0.22013
2699 0.010322 0.0031291 0.17161 -0.052218 0.19645 -0.028661 0.020563 -0.11999 0.38968 0.090185 -0.032728 0.77241 0.31849
2700 -0.016156 0.00025031 0.19294 -0.023114 0.063947 0.0042906 0.032455 -0.13645 0.35645 0.11923 -0.023138 0.79446 0.31942
2701 -0.029875 -0.026289 0.12388 -0.085851 -0.0098258 -0.0020877 0.032547 -0.13859 0.34275 0.090178 0.0061519 0.68599 0.2846
2702 0.0088862 0.0024427 0.066639 -0.083137 -0.0011688 -0.019956 0.035209 -0.10795 0.33702 0.10251 0.032902 0.57416 0.32419
2703 -0.010132 0.0032638 0.082689 -0.060613 0.019518 -0.028314 0.019081 -0.15033 0.33436 0.12882 0.072152 0.50266 0.26812
2704 0.0028488 -0.012025 0.041619 -0.071029 -0.0053349 -0.0031228 0.018733 -0.15936 0.26832 0.093738 0.057641 0.5705 0.26082
2705 0.00099015 -0.0092338 0.1479 -0.073336 -0.014928 -0.038581 0.0074252 -0.162 0.21027 0.054094 0.025821 0.51852 0.24227
2706 0.057531 0.0020773 0.22534 -0.047072 0.30191 0.0025205 0.017437 -0.1516 0.16282 0.098271 0.064191 0.51654 0.16468
2707 0.045973 0.018109 0.36372 0.020392 0.33672 0.050152 0.068789 -0.10113 0.24189 0.14714 0.071031 0.60175 0.19912
2708 0.020004 -0.03827 0.19179 -0.047015 0.31202 -0.022826 -0.0069787 -0.15397 0.10997 0.094294 0.011641 0.50673 0.10048
2709 -0.019715 -0.031219 0.22409 -0.062301 0.19776 -0.023565 0.014613 -0.15838 0.10625 0.05941 -0.014739 0.50491 0.12506
2710 -0.019773 -0.026988 0.27142 -0.045287 0.11205 -0.0015829 0.017005 -0.16434 0.17441 0.059367 0.0030907 0.47209 0.11357
2711 -0.005352 -0.046947 0.26329 -0.066314 0.040684 -0.031611 -0.014163 -0.16759 0.12263 0.040733 0.022641 0.42374 0.10611
2712 0.0032693 -0.030316 0.21502 -0.08344 0.036621 -0.04155 -0.024981 -0.16424 0.33369 0.07217 0.15769 0.47115 0.12748
2713 -0.0092594 -0.039594 0.11436 -0.052646 0.030598 -0.027678 -0.0084385 -0.17312 0.35902 0.075366 0.16648 0.46947 0.13056
2714 0.012082 -0.038933 0.078999 -0.060642 0.032275 -0.0073363 -0.027846 -0.16959 0.36946 0.078162 0.15344 0.44645 0.11091
2715 -0.0015367 -0.042152 0.059459 -0.051579 0.13358 -0.022425 -0.020594 -0.16066 0.33097 0.097469 0.15395 0.41627 0.11293
2716 -0.0067254 -0.024921 0.13761 -0.059685 0.29195 -0.065833 -0.023662 -0.14773 0.28004 0.030815 0.13837 0.41165 0.1037
2717 -0.041514 -0.03474 0.24571 -0.062921 0.29521 -0.051721 -0.02348 -0.20168 0.18656 0.0088119 0.13233 0.3776 0.10348
2718 -0.012633 -0.045439 0.25179 -0.056498 0.34698 0.0013703 0.014022 -0.15861 0.17842 0.069548 0.14923 0.43612 0.12552
2719 -0.033211 -0.038897 0.2392 -0.042204 0.21684 -0.026408 -0.027566 -0.14374 0.16138 0.019265 0.15399 0.35464 0.27844
2720 -0.01759 -0.068556 0.20606 -0.07348 0.14724 -0.054056 -0.058474 -0.20791 0.14694 0.013331 0.1192 0.29239 0.29062
2721 0.013311 -0.034215 0.21643 -0.069547 0.089644 -0.012695 -0.039532 -0.14931 0.1515 0.024858 0.10797 0.33655 0.29672
2722 -0.039998 -0.063684 0.23237 -0.056233 0.08066 -0.052503 -0.0674 -0.20066 0.15421 0.010604 0.14892 0.28408 0.2533
2723 -0.016456 -0.039763 0.26036 -0.039829 0.078607 -0.0059215 -0.024418 -0.15122 0.17054 0.020741 0.20227 0.29497 0.24462
2724 0.0094451 -0.042842 0.32795 -0.056725 0.082344 -0.0211 -0.019296 -0.1596 0.14095 0.023777 0.26731 0.30696 0.21884
2725 -0.00090362 -0.06868 0.22184 -0.077652 0.29168 -0.024898 -0.048554 -0.1843 0.11288 0.0039336 0.2037 0.25126 0.15023
2726 -0.0013823 -0.085639 0.14087 -0.049998 0.34579 -0.036567 -0.046902 -0.17213 0.12297 -0.00077995 0.19256 0.26227 0.092505
2727 0.017689 -0.084818 0.12175 -0.062834 0.36266 -0.011715 -0.01949 -0.18102 0.12205 0.031757 0.15182 0.25276 0.11427
2728 -0.01815 -0.091977 0.11976 -0.045681 0.29196 -0.00042325 -0.056158 -0.20836 0.16255 0.003413 0.10237 0.2863 0.09812
2729 -0.033718 -0.094056 0.10166 -0.070407 0.12331 -0.030762 -0.048036 -0.18305 0.12562 -0.014071 0.10665 0.24836 0.089763
2730 -0.025027 -0.079135 0.10821 -0.047723 0.13637 -0.01306 -0.053564 -0.17002 0.13281 0.014826 0.103 0.26454 0.12254
2731 -0.013216 -0.075133 0.13988 -0.05404 0.10725 -0.027488 -0.041252 -0.21292 0.099686 0.0071924 0.15332 0.24719 0.10654
2732 -0.0060044 -0.089832 0.26871 -0.060916 0.08544 -0.032777 -0.07911 -0.20684 0.092728 -0.027071 0.24746 0.18657 0.095551
2733 0.030727 -0.089761 0.31603 -0.045522 0.079047 -0.054545 -0.078238 -0.21325 0.09636 -0.027415 0.30245 0.16225 0.092544
2734 0.024578 -0.07049 0.26879 -0.027468 0.30786 -0.018283 -0.061996 -0.19213 0.092233 0.0015818 0.30547 0.22979 0.095226
2735 -0.014261 -0.073479 0.30885 -0.061285 0.32934 -0.0075017 -0.074593 -0.17482 0.052525 -0.011572 0.27183 0.22789 0.11018
2736 -0.0027792 -0.072918 0.14959 -0.080861 0.29552 -0.0095901 -0.069071 -0.1888 0.088817 -0.051925 0.23022 0.21152 0.078552
2737 -0.00077788 -0.1037 0.10029 -0.081087 0.26362 -0.038998 -0.10306 -0.23007 0.079869 -0.022549 0.14122 0.13551 0.055594
2738 0.0072334 -0.10326 0.088148 -0.049824 0.1514 -0.028457 -0.049597 -0.18556 0.097511 -0.020832 0.17732 0.19136 0.10195
2739 0.0097247 -0.088684 0.081678 -0.06734 0.13605 -0.031165 -0.080625 -0.20471 0.074893 0.0020641 0.11882 0.10346 0.09351
2740 0.0056461 -0.080313 0.10142 -0.051846 0.11671 -0.028963 -0.068773 -0.19939 0.064195 -0.022309 0.17446 0.19307 0.086702
2741 -0.031733 -0.1107 0.093198 -0.055843 0.094973 -0.012202 -0.074491 -0.18627 0.064507 -0.007833 0.1331 0.18939 0.085975
2742 0.022369 -0.08876 0.10532 -0.049299 0.08062 0.0015598 -0.045329 -0.15961 0.07404 -0.039377 0.22602 0.1706 0.10533
2743 -0.00833 -0.11047 0.1024 -0.043285 0.28031 0.026941 -0.052637 -0.20571 0.069722 -0.03444 0.31238 0.10608 0.06456
2744 -0.019569 -0.11858 0.073058 -0.071031 0.32088 -0.049237 -0.079835 -0.21955 0.036214 -0.073244 0.31008 0.12726 0.041373
2745 -0.010207 -0.10706 0.099298 -0.050188 0.3486 0.026575 -0.072243 -0.19066 0.050956 -0.053077 0.27127 0.1145 0.067145
2746 -0.029686 -0.11779 0.070178 -0.058144 0.35138 -0.051034 -0.073351 -0.21962 0.045708 -0.066141 0.21432 0.076173 0.055888
2747 -0.022945 -0.11638 0.049038 -0.08495 0.28326 -0.034842 -0.084849 -0.21413 -0.00014976 -0.035614 0.16189 0.07448 0.028371
2748 -0.0014535 -0.092913 0.085688 -0.059847 0.18951 0.0033597 -0.065587 -0.19589 0.043352 -0.018468 0.16006 0.11187 0.062733
2749 0.018708 -0.094702 0.082708 -0.054043 0.12235 0.0024714 -0.041945 -0.19626 0.043915 -0.038011 0.12602 0.089243 0.047016
2750 0.032259 -0.11357 0.050388 -0.028779 0.13921 -0.028987 -0.065343 -0.20983 0.029907 -0.037695 0.14293 0.11113 0.076469
2751 -0.02033 -0.1113 0.019488 -0.072936 0.11818 -0.051905 -0.10636 -0.22737 -0.010831 -0.057628 0.1068 0.027556 0.035741
2752 -0.0069282 -0.10061 0.044397 -0.068202 0.13129 -0.0010637 -0.057479 -0.17989 0.0011909 -0.025612 0.091715 0.13789 0.055394
2753 -0.012967 -0.1145 0.021317 -0.075228 0.10494 -0.034442 -0.076677 -0.22343 0.003593 -0.071885 0.10918 0.085439 0.026367
2754 -0.024876 -0.13221 0.023267 -0.048455 0.080713 -0.04658 -0.099295 -0.22463 -0.0057948 -0.073659 0.056895 0.036936 0.018259
2755 -0.0093443 -0.12517 0.020127 -0.069931 0.09198 -0.072179 -0.12074 -0.24019 -0.0058027 -0.081082 0.14452 0.015102 0.019302
2756 -0.028973 -0.11827 0.023847 -0.059747 0.088647 -0.035307 -0.099361 -0.21954 -0.0027606 -0.059756 0.17006 0.039229 0.023895
2757 -0.0068916 -0.15908 -0.020193 -0.086353 0.087154 -0.061125 -0.12139 -0.22087 -0.043218 -0.07251 0.19278 0.036995 -0.0046028
2758 -0.03895 -0.14025 0.025517 -0.06096 0.29208 -0.064774 -0.088776 -0.21305 -0.0090363 -0.064443 0.22845 0.014462 0.0013099
2759 -0.026299 -0.12213 -0.029343 -0.069386 0.27957 -0.018862 -0.074374 -0.22154 -0.027134 -0.063537 0.20261 0.0099285 -0.0049975
2760 -0.040458 -0.1622 -0.034953 -0.084772 0.24744 -0.063771 -0.10664 -0.21204 -0.038682 -0.07694 0.12566 0.026655 -0.0033448
2761 0.025124 -0.11216 0.029837 -0.027649 0.17497 -0.016709 -0.08816 -0.21112 -0.01906 -0.068294 0.12405 0.0011716 0.014488
2762 0.011265 -0.13773 0.011387 -0.036455 0.094509 -0.045537 -0.084298 -0.23906 -0.025418 -0.092187 0.11071 -0.0040919 0.0072305
2763 0.047926 -0.11688 0.020607 -0.014751 0.13146 0.0098244 -0.039476 -0.18852 0.0044644 -0.034581 0.089314 0.047115 0.025123
2764 -0.051022 -0.13736 0.0053871 -0.052648 0.097253 -0.041544 -0.070514 -0.24747 -0.026714 -0.054644 0.061784 0.015261 0.021276
2765 -0.034641 -0.15194 -0.044473 -0.082974 0.05969 -0.041912 -0.12738 -0.26267 -0.053861 -0.066468 0.031114 -0.042542 -0.00055158
2766 0.0015902 -0.15964 -0.032003 -0.03971 0.066887 -0.052201 -0.11674 -0.24215 -0.025189 -0.080031 0.055893 -0.0092857 -0.022699
2767 0.018561 -0.12636 -0.035723 -0.050586 0.080944 -0.045389 -0.095288 -0.22177 -0.028847 -0.064575 0.067713 -0.00053918 -0.0059863
2768 -0.037477 -0.16162 -0.047033 -0.087943 0.068601 -0.065797 -0.12051 -0.27126 -0.097545 -0.090498 0.010593 -0.026813 -0.044424
2769 -0.029336 -0.16687 -0.058313 -0.078579 0.051818 -0.061266 -0.10437 -0.24846 -0.054783 -0.071552 0.018063 -0.049256 -0.050691
2770 0.0080654 -0.12005 -0.052763 -0.030665 0.076915 0.002796 -0.10442 -0.21668 -0.012671 -0.052105 0.053233 -0.01956 -0.027428
2771 -0.0016133 -0.13238 -0.035463 -0.065262 0.060922 -0.029742 -0.10666 -0.22179 -0.043279 -0.046549 0.059793 -0.022733 -0.035746
2772 -0.008492 -0.11624 -0.013113 -0.029998 0.12886 -0.021021 -0.092288 -0.21408 -0.015916 -0.056523 0.052733 0.013134 0.00087698
2773 0.032839 -0.097214 -0.027923 -0.024494 0.12454 0.025831 -0.072596 -0.20206 -0.043934 -0.041496 0.073043 -0.04814 0.01478
2774 0.0041207 -0.10926 -0.010213 -0.044141 0.056593 -0.034677 -0.089264 -0.22911 -0.057022 -0.06846 0.034552 -0.045913 -0.016588
2775 0.006002 -0.1212 -0.037423 -0.043857 0.05308 -0.023146 -0.097512 -0.22015 -0.02922 -0.063973 0.057572 -0.053467 -0.030755
2776 -0.028777 -0.13789 -0.044753 -0.061053 0.033017 -0.047514 -0.14366 -0.24932 -0.064898 -0.085387 0.031962 -0.02741 -0.032052
2777 -0.021445 -0.14542 -0.055943 -0.045619 0.047034 -0.015142 -0.099678 -0.21247 -0.050046 -0.05352 0.029782 -0.030724 -0.05977
2778 0.030656 -0.14856 -0.089083 -0.052326 0.04769 0.0071492 -0.075656 -0.20799 -0.055434 -0.057024 0.031692 -0.018287 -0.015847
2779 -0.00081279 -0.14765 -0.062334 -0.043642 0.035587 -0.018189 -0.1078 -0.21882 -0.072482 -0.069517 0.0083018 -0.078101 -0.056984
2780 0.049439 -0.12372 -0.054114 -0.043688 0.049684 -0.016458 -0.094011 -0.21382 -0.031449 -0.026121 0.028012 -0.041374 0.026558
2781 -0.02181 -0.13394 -0.067444 -0.054945 0.010351 -0.049006 -0.12714 -0.21737 -0.067537 -0.070314 0.017261 -0.081208 -0.018009
2782 0.031381 -0.13934 -0.092434 -0.058301 0.041518 -0.028084 -0.097087 -0.23261 -0.061495 -0.079108 -0.010619 -0.060381 -0.023067
2783 0.015762 -0.1416 -0.079354 -0.063697 0.026165 -0.037623 -0.11448 -0.26157 -0.052763 -0.082521 0.0071712 -0.087365 -0.026114
2784 -0.026896 -0.1405 -0.065324 -0.048284 0.0051823 -0.025731 -0.086983 -0.2335 -0.058151 -0.10456 -0.015799 -0.058978 0.0033288
2785 -0.0029049 -0.14058 -0.064934 -0.03314 0.0096992 -0.024809 -0.054711 -0.21006 -0.040059 -0.047739 -0.002529 -0.073521 -0.043889
2786 -0.012554 -0.1507 -0.11646 -0.053566 -0.016784 -0.021208 -0.10558 -0.25477 -0.083177 -0.10659 0.0024108 -0.13533 -0.042776
2787 -0.039182 -0.16013 -0.095584 -0.070952 -0.0024269 -0.074876 -0.11933 -0.25457 -0.090134 -0.079906 -0.0061593 -0.077708 -0.067393
2788 -0.025571 -0.15922 -0.11369 -0.092259 -0.04134 -0.038054 -0.10331 -0.23193 -0.087062 -0.088599 -0.023949 -0.10165 -0.056351
2789 -0.01207 -0.18091 -0.11544 -0.078595 -0.018063 -0.046903 -0.13925 -0.25997 -0.08646 -0.12274 -0.05173 -0.095795 -0.058668
2790 0.035582 -0.12582 -0.096274 -0.056101 -0.025466 -0.0089911 -0.10136 -0.20791 -0.087948 -0.066836 -0.01609 -0.076389 -0.025165
2791 -0.044537 -0.14993 -0.089664 -0.056948 -0.049129 -0.046239 -0.12758 -0.24304 -0.082946 -0.11847 -0.03721 -0.14628 -0.033563
2792 -0.027686 -0.14395 -0.11518 -0.075844 -0.059272 -0.046778 -0.13476 -0.26586 -0.091424 -0.12225 -0.03911 -0.16853 -0.07034
2793 -0.023924 -0.13199 -0.10642 -0.0696 -0.088345 -0.019576 -0.11235 -0.2223 -0.10879 -0.10569 -0.03374 -0.087409 -0.041467
2794 -0.0011031 -0.14597 -0.11256 -0.060267 -0.033708 -0.033524 -0.11043 -0.21473 -0.06719 -0.07481 -0.01028 -0.12726 -0.045945
2795 -0.039512 -0.17935 -0.16471 -0.069163 -0.057961 -0.058073 -0.14689 -0.25732 -0.13419 -0.11066 -0.05465 -0.15458 -0.089782
2796 -0.02357 -0.16007 -0.11295 -0.072559 -0.029494 -0.041661 -0.16234 -0.23785 -0.11527 -0.092937 -0.04766 -0.16318 -0.064299
2797 -0.058779 -0.17751 -0.13894 -0.045145 -0.039487 -0.06306 -0.12175 -0.28202 -0.064333 -0.13311 -0.077651 -0.1426 -0.093937
2798 -0.0057679 -0.14432 -0.10726 -0.052262 -0.04089 -0.059468 -0.13445 -0.21408 -0.089201 -0.12766 -0.041121 -0.10552 -0.045344
2799 -0.032697 -0.16399 -0.13829 -0.062688 -0.046403 -0.047456 -0.11793 -0.24893 -0.12723 -0.10424 -0.065861 -0.12422 -0.074001
2800 -0.0084852 -0.14526 -0.12799 -0.050044 -0.034006 -0.018675 -0.1192 -0.24847 -0.077277 -0.12743 -0.037531 -0.099353 -0.084439
2801 -0.025464 -0.15003 -0.13148 -0.048261 -0.085869 -0.021393 -0.14284 -0.23324 -0.11816 -0.098135 -0.068371 -0.16606 -0.046596
2802 -0.032063 -0.15738 -0.13519 -0.049307 -0.070672 -0.041081 -0.13757 -0.24952 -0.11379 -0.075389 -0.070971 -0.12097 -0.041853
2803 -0.022271 -0.15223 -0.12378 -0.027373 -0.043835 -0.02298 -0.10494 -0.22809 -0.08525 -0.12163 -0.036911 -0.11639 -0.058521
2804 -0.03061 -0.17775 -0.12846 -0.08951 -0.082338 -0.046578 -0.14102 -0.23696 -0.12453 -0.066716 -0.057071 -0.15769 -0.088948
2805 -0.034149 -0.18659 -0.15686 -0.047376 -0.082962 -0.039966 -0.13306 -0.24957 -0.097326 -0.13518 -0.066552 -0.11252 -0.071326
2806 -0.044807 -0.15993 -0.14661 -0.058442 -0.050545 -0.044995 -0.14043 -0.2503 -0.14475 -0.11695 -0.084702 -0.15981 -0.059613
2807 0.0065039 -0.16035 -0.11119 -0.039098 -0.049158 -0.029773 -0.11089 -0.24894 -0.12019 -0.090116 -0.066492 -0.12682 -0.07015
2808 -0.023335 -0.17613 -0.15671 -0.069665 -0.065121 -0.045791 -0.12283 -0.25252 -0.13432 -0.11021 -0.058082 -0.16646 -0.078878
2809 -0.025363 -0.16494 -0.16149 -0.040731 -0.087634 -0.03213 -0.14206 -0.25611 -0.13716 -0.12502 -0.083822 -0.17049 -0.081685
2810 -0.044842 -0.17813 -0.16325 -0.052637 -0.093237 -0.061928 -0.15598 -0.273 -0.12139 -0.10689 -0.063092 -0.19846 -0.067682
2811 -0.023661 -0.16514 -0.13476 -0.082244 -0.1085 -0.064836 -0.13527 -0.27314 -0.12908 -0.11029 -0.073532 -0.15137 -0.07008
2812 -0.02707 -0.18416 -0.12319 -0.06174 -0.096903 -0.049875 -0.14211 -0.25378 -0.11941 -0.12618 -0.088393 -0.14464 -0.096577
2813 -0.019678 -0.20073 -0.16157 -0.099516 -0.093786 -0.015173 -0.15072 -0.25655 -0.11448 -0.11493 -0.092633 -0.13457 -0.097834
2814 -0.015207 -0.15594 -0.14833 -0.061473 -0.083279 -0.031041 -0.14834 -0.27139 -0.11348 -0.11526 -0.10133 -0.19236 -0.096712
2815 -0.025586 -0.18134 -0.16133 -0.072169 -0.074132 -0.02731 -0.11735 -0.25902 -0.11636 -0.1173 -0.097463 -0.15153 -0.11374
2816 -0.013334 -0.16056 -0.16319 -0.044755 -0.074395 -0.011808 -0.10717 -0.23687 -0.14169 -0.13689 -0.057343 -0.13359 -0.065716
2817 -0.049813 -0.18692 -0.17813 -0.070701 -0.14413 -0.051227 -0.1561 -0.2573 -0.16067 -0.1416 -0.096023 -0.17713 -0.086004
2818 -0.012122 -0.17364 -0.15373 -0.045828 -0.091901 -0.038885 -0.13103 -0.24704 -0.11273 -0.10169 -0.054373 -0.17055 -0.076201
2819 -0.03228 -0.17394 -0.17331 -0.065094 -0.10855 -0.043763 -0.14079 -0.27533 -0.12471 -0.11816 -0.065383 -0.18336 -0.085208
2820 -0.037569 -0.16147 -0.16992 -0.04246 -0.11624 -0.021532 -0.10886 -0.27377 -0.098484 -0.15993 -0.060134 -0.15434 -0.071806
2821 -0.054478 -0.15377 -0.16737 -0.079417 -0.11174 -0.03696 -0.11936 -0.26356 -0.11491 -0.1364 -0.064974 -0.14822 -0.092503
2822 -0.021536 -0.15088 -0.17147 -0.059733 -0.10643 -0.014678 -0.13404 -0.26739 -0.11319 -0.1241 -0.074334 -0.15971 -0.07749
2823 -0.0064651 -0.13915 -0.16061 -0.043939 -0.072446 -0.015047 -0.15695 -0.25893 -0.11495 -0.13665 -0.084074 -0.15565 -0.079958
2824 -0.031514 -0.17347 -0.17876 -0.059346 -0.087329 -0.016155 -0.11726 -0.25088 -0.1236 -0.16093 -0.10569 -0.17155 -0.095245
2825 -0.064912 -0.17816 -0.20828 -0.061872 -0.11891 -0.046323 -0.14 -0.24048 -0.15365 -0.11473 -0.1217 -0.20337 -0.095453
2826 -0.016731 -0.14797 -0.13959 -0.024318 -0.11408 -0.029062 -0.13901 -0.25711 -0.12219 -0.096363 -0.093384 -0.18012 -0.06369
2827 0.0055702 -0.1768 -0.17558 -0.072595 -0.086948 -0.01433 -0.11209 -0.22313 -0.12626 -0.12609 -0.093174 -0.16087 -0.10683
2828 -0.066579 -0.16109 -0.16328 -0.069241 -0.096221 -0.012518 -0.15008 -0.25013 -0.13767 -0.12829 -0.086395 -0.1416 -0.090205
2829 -0.033427 -0.17813 -0.18396 -0.072337 -0.14638 -0.064027 -0.15469 -0.25749 -0.14473 -0.12302 -0.10303 -0.18498 -0.068192
2830 -0.033996 -0.14389 -0.15623 -0.037323 -0.094297 0.012835 -0.089139 -0.25002 -0.10053 -0.12512 -0.078295 -0.15319 -0.064119
2831 0.0095954 -0.17739 -0.15568 -0.07549 -0.11583 -0.024823 -0.13287 -0.2318 -0.11634 -0.11514 -0.082585 -0.16891 -0.081027
2832 -0.018973 -0.16685 -0.16657 -0.059626 -0.11243 -0.062562 -0.14258 -0.27348 -0.13776 -0.119 -0.066935 -0.23258 -0.095934
2833 -0.042462 -0.17839 -0.18547 -0.084062 -0.1114 -0.04962 -0.12623 -0.25812 -0.14926 -0.13069 -0.12423 -0.1904 -0.1027
2834 -0.010331 -0.15876 -0.18917 -0.070549 -0.11124 -0.0068585 -0.10499 -0.23347 -0.13666 -0.13054 -0.097425 -0.13684 -0.075259
2835 -0.043169 -0.17969 -0.19461 -0.11739 -0.15035 -0.081457 -0.14627 -0.2423 -0.15401 -0.16557 -0.14959 -0.16699 -0.10612
2836 -0.041598 -0.18406 -0.18083 -0.074281 -0.15984 -0.058265 -0.15687 -0.27168 -0.1172 -0.14184 -0.12381 -0.16483 -0.12341
2837 -0.023087 -0.18971 -0.18455 -0.072768 -0.1304 -0.079564 -0.15356 -0.29919 -0.15089 -0.1287 -0.10541 -0.23368 -0.099461
2838 -0.040135 -0.18727 -0.18505 -0.095344 -0.13622 -0.035492 -0.11665 -0.2419 -0.14256 -0.11047 -0.1085 -0.20087 -0.092178
2839 -0.036704 -0.20383 -0.16921 -0.08792 -0.12789 -0.03984 -0.11664 -0.24549 -0.13205 -0.11193 -0.11817 -0.17582 -0.11432
2840 -0.071923 -0.19583 -0.18618 -0.083686 -0.15985 -0.060569 -0.14664 -0.27486 -0.14572 -0.17275 -0.15874 -0.16369 -0.12526
2841 -0.048271 -0.19693 -0.19629 -0.098303 -0.13998 -0.058187 -0.139 -0.30054 -0.15157 -0.13888 -0.13933 -0.17609 -0.1186
2842 -0.01622 -0.16574 -0.13629 -0.048289 -0.15141 -0.052555 -0.11864 -0.23776 -0.13832 -0.12944 -0.091656 -0.1892 -0.11165
2843 -0.0071188 -0.19699 -0.15693 -0.079915 -0.16416 -0.017404 -0.078183 -0.26497 -0.12993 -0.1165 -0.070857 -0.13879 -0.10366
2844 0.022792 -0.19425 -0.19221 -0.059762 -0.1514 -0.050042 -0.10952 -0.2427 -0.15045 -0.16403 -0.098747 -0.17112 -0.12699
2845 -0.062296 -0.20633 -0.19742 -0.085158 -0.16968 -0.05001 -0.14784 -0.28003 -0.13538 -0.1494 -0.10424 -0.19799 -0.12052
2846 -0.0088049 -0.17505 -0.1719 -0.067884 -0.1387 -0.015629 -0.11099 -0.26939 -0.13317 -0.1237 -0.080727 -0.17843 -0.080937
2847 -0.023234 -0.20873 -0.23894 -0.096861 -0.16098 -0.072627 -0.15837 -0.31074 -0.17346 -0.17994 -0.13936 -0.23605 -0.13311
2848 -0.0096823 -0.18308 -0.16532 -0.055137 -0.11842 -0.039065 -0.128 -0.22588 -0.10333 -0.12389 -0.077687 -0.17719 -0.10242
2849 -0.042891 -0.19147 -0.21767 -0.097143 -0.17821 -0.057914 -0.14254 -0.25702 -0.1505 -0.15094 -0.11983 -0.18169 -0.12862
2850 -0.03125 -0.20076 -0.20289 -0.081949 -0.13929 -0.037552 -0.12049 -0.24329 -0.1436 -0.13159 -0.10403 -0.15136 -0.095946
2851 -0.058968 -0.20304 -0.20152 -0.099996 -0.18115 -0.044721 -0.14438 -0.3022 -0.1438 -0.16187 -0.1316 -0.21433 -0.12963
2852 -0.036587 -0.21374 -0.20321 -0.085612 -0.18861 -0.034949 -0.13585 -0.27302 -0.12773 -0.15631 -0.12852 -0.17804 -0.15035
2853 -0.0064857 -0.19715 -0.20678 -0.076768 -0.15476 -0.037207 -0.13959 -0.21648 -0.13168 -0.10833 -0.10687 -0.19364 -0.1116
2854 -0.0048844 -0.21201 -0.17489 -0.082025 -0.14332 -0.017016 -0.11958 -0.16007 -0.14057 -0.15015 -0.10055 -0.20129 -0.12098
2855 -0.028513 -0.18635 -0.2155 -0.068461 -0.20266 -0.049864 -0.14607 -0.16559 -0.14323 -0.12365 -0.11901 -0.24535 -0.10916
2856 -0.055402 -0.21228 -0.22728 -0.096867 -0.18896 -0.055272 -0.15044 -0.18005 -0.15851 -0.18042 -0.099498 -0.22299 -0.1193
2857 -0.06529 -0.18547 -0.18649 -0.080944 -0.18613 -0.036061 -0.12842 -0.18568 -0.13161 -0.12214 -0.11063 -0.17902 -0.1207
2858 -0.046499 -0.19774 -0.23273 -0.0906 -0.1481 -0.034179 -0.1349 -0.22178 -0.19925 -0.15027 -0.12369 -0.18967 -0.13092
2859 -0.043388 -0.18146 -0.20607 -0.077956 -0.15643 -0.0084073 -0.11298 -0.22379 -0.16243 -0.11871 -0.13206 -0.22106 -0.12277
2860 -0.045727 -0.19647 -0.20356 -0.076332 -0.17645 -0.027666 -0.16663 -0.23522 -0.19436 -0.10413 -0.13948 -0.18321 -0.15938
2861 -0.061265 -0.20235 -0.1855 -0.078169 -0.17476 -0.044204 -0.17705 -0.22304 -0.13434 -0.17666 -0.14383 -0.21271 -0.14659
2862 -0.072244 -0.18958 -0.2071 -0.081775 -0.15459 0.031298 -0.12927 -0.20945 -0.1415 -0.15647 -0.10881 -0.17999 -0.10964
2863 -0.018343 -0.1694 -0.1831 -0.066431 -0.15498 0.0041793 -0.11918 -0.2277 -0.15737 -0.14964 -0.081009 -0.19982 -0.096962
2864 -0.027131 -0.1634 -0.19797 -0.069448 -0.16001 -0.0062291 -0.09973 -0.21606 -0.14569 -0.14629 -0.10552 -0.1921 -0.10221
2865 -0.05918 -0.18499 -0.22125 -0.086754 -0.18431 -0.033667 -0.1463 -0.20374 -0.15653 -0.13215 -0.13308 -0.1551 -0.10908
2866 -0.073699 -0.20546 -0.20625 -0.05512 -0.1686 -0.013546 -0.146 -0.1924 -0.13461 -0.12719 -0.12823 -0.2139 -0.1275
2867 -0.063417 -0.18652 -0.20814 -0.093787 -0.18164 -0.021154 -0.14454 -0.1147 -0.17932 -0.15028 -0.13921 -0.24251 -0.10336
2868 -0.035436 -0.18771 -0.21674 -0.076043 -0.1764 0.013368 -0.15953 -0.073116 -0.1697 -0.14331 -0.13508 -0.16541 -0.12267
2869 -0.037185 -0.18248 -0.20805 -0.069999 -0.17365 -0.0031108 -0.12574 -0.076705 -0.13638 -0.1346 -0.13491 -0.21434 -0.11101
2870 -0.059793 -0.19626 -0.23407 -0.069865 -0.17696 0.019771 -0.092517 -0.065164 -0.172 -0.11912 -0.14341 -0.18435 -0.11009
2871 0.0054079 -0.18152 -0.21277 -0.076082 -0.17317 0.041932 -0.10602 -0.087114 -0.16463 -0.10092 -0.1045 -0.12306 -0.097151
2872 -0.040351 -0.22205 -0.25361 -0.13202 -0.2172 -0.044736 -0.19595 -0.22436 -0.20343 -0.15031 -0.13864 -0.24312 -0.1538
2873 -0.028989 -0.20708 -0.21337 -0.078674 -0.15311 0.010116 -0.15124 -0.21279 -0.16394 -0.12774 -0.1434 -0.19706 -0.10445
2874 -0.011918 -0.21357 -0.2197 -0.090301 -0.19756 0.0008874 -0.15484 -0.2255 -0.1824 -0.1451 -0.12297 -0.21445 -0.13418
2875 -0.017167 -0.20734 -0.23264 -0.084417 -0.1644 0.020639 -0.14307 -0.22692 -0.16565 -0.14418 -0.11182 -0.18797 -0.11721
2876 -0.053826 -0.22213 -0.22424 -0.089463 -0.19948 0.022341 -0.16374 -0.21749 -0.17155 -0.15326 -0.14621 -0.18959 -0.13756
2877 -0.051364 -0.20433 -0.21585 -0.07637 -0.19713 -0.0055677 -0.13705 -0.21543 -0.1346 -0.15984 -0.1277 -0.22349 -0.13731
2878 -0.048213 -0.18257 -0.089927 -0.071996 -0.18743 0.016574 -0.17301 -0.13064 -0.14129 -0.15368 -0.12058 -0.17318 -0.12957
2879 -0.0072416 -0.19499 -0.12261 -0.090002 -0.2098 0.016016 -0.17671 -0.085207 -0.19014 -0.15868 -0.13537 -0.20638 -0.11113
2880 -0.02041 -0.21455 -0.15017 -0.081528 -0.1982 0.024797 -0.17267 -0.016006 -0.17236 -0.16504 -0.1484 -0.18246 -0.13061
2881 -0.055849 -0.20325 -0.19023 -0.10325 -0.19854 0.031649 -0.15504 -0.089705 -0.13335 -0.15586 -0.10967 -0.21701 -0.15607
2882 -0.054758 -0.20455 -0.19464 -0.083441 -0.21055 -0.048189 -0.1563 -0.083874 -0.15817 -0.15782 -0.14518 -0.22248 -0.13431
2883 -0.024946 -0.18378 -0.15299 -0.062967 -0.16633 0.042432 -0.15533 -0.069893 -0.19413 -0.15887 -0.15001 -0.17114 -0.11625
2884 -0.035825 -0.22278 -0.22301 -0.097564 -0.18969 -0.012186 -0.18713 -0.17847 -0.18245 -0.16403 -0.13223 -0.26003 -0.13112
2885 -0.028744 -0.20338 -0.22574 -0.08908 -0.21731 -0.015824 -0.1746 -0.17649 -0.17639 -0.18469 -0.15018 -0.22903 -0.14087
2886 -0.026592 -0.20903 -0.19371 -0.096056 -0.17899 0.035257 -0.15779 -0.1736 -0.18497 -0.15339 -0.15753 -0.25071 -0.14164
2887 -0.034821 -0.18965 -0.22429 -0.078473 -0.20177 0.011249 -0.18155 -0.17152 -0.16884 -0.16025 -0.1323 -0.22118 -0.14966
2888 -0.02945 -0.19717 -0.10886 -0.093899 -0.19249 0.03096 -0.12471 -0.14975 -0.18068 -0.15166 -0.13911 -0.14664 -0.13174
2889 -0.059159 -0.1842 -0.064518 -0.098385 -0.19126 0.037412 -0.15874 -0.11629 -0.18473 -0.17084 -0.15659 -0.21003 -0.14966
2890 -0.038427 -0.18771 -0.0090276 -0.069671 -0.19735 0.038004 -0.11378 -0.0041069 -0.14212 -0.15389 -0.15432 -0.17933 -0.12008
2891 -0.030616 -0.19793 -0.0078677 -0.11313 -0.21646 0.020885 -0.093194 -0.0020561 -0.1867 -0.21051 -0.15524 -0.23194 -0.12649
2892 -0.0069346 -0.18183 -0.075638 -0.074994 -0.18784 0.052557 -0.050332 0.0032348 -0.14211 -0.11693 -0.14355 -0.17391 -0.10534
2893 -0.0040733 -0.12669 -0.12169 -0.06124 -0.15688 0.081539 -0.01078 0.083426 -0.15226 -0.13228 -0.12691 -0.13678 -0.099022
2894 -0.062192 -0.14476 -0.20933 -0.12515 -0.21968 0.0057204 -0.064798 -0.041213 -0.1925 -0.17227 -0.17459 -0.18887 -0.14047
2895 -0.067311 -0.096921 -0.19888 -0.10989 -0.21659 -0.00079799 -0.11431 -0.049483 -0.19606 -0.18768 -0.15931 -0.24538 -0.15961
2896 -0.022839 -0.04923 -0.15224 -0.058679 -0.18374 0.029654 -0.083784 0.028308 -0.13474 -0.13877 -0.15164 -0.1815 -0.1359
2897 -0.007828 -0.044589 -0.17609 -0.073646 -0.16824 0.074815 -0.084122 0.030129 -0.17405 -0.13531 -0.1643 -0.17993 -0.13136
2898 -0.036827 -0.085388 -0.15172 -0.10101 -0.21867 0.006857 -0.1538 -0.04257 -0.15515 -0.17232 -0.13826 -0.23705 -0.16134
2899 -0.054665 -0.14529 -0.15043 -0.092848 -0.19548 0.015659 -0.15869 -0.030249 -0.19614 -0.19063 -0.15754 -0.22418 -0.1385
2900 -0.011354 -0.14237 -0.057858 -0.066515 -0.18812 0.07031 -0.10173 0.073442 -0.16509 -0.14452 -0.1228 -0.18121 -0.14243
2901 -0.041343 -0.16787 -0.031748 -0.087671 -0.22122 0.010282 -0.090094 0.11502 -0.15544 -0.16655 -0.15949 -0.17531 -0.12903
2902 -0.043511 -0.18431 -0.068768 -0.10648 -0.2189 0.0070335 -0.092662 0.068574 -0.17699 -0.16583 -0.15139 -0.20879 -0.13686
2903 -0.0183 -0.186 -0.11219 -0.085353 -0.21113 -0.0036448 -0.04548 0.048444 -0.15454 -0.16995 -0.16149 -0.19301 -0.1406
2904 -0.075999 -0.18217 -0.16937 -0.09218 -0.19911 0.013237 -0.032488 0.014245 -0.1867 -0.15238 -0.15199 -0.2269 -0.15361
2905 -0.035828 -0.14786 -0.18724 -0.073316 -0.22828 0.0070185 -0.056666 -0.017164 -0.17406 -0.15877 -0.12642 -0.21708 -0.13889
2906 -0.048946 -0.15192 -0.19006 -0.10778 -0.19371 0.04243 -0.055644 0.0027471 -0.16854 -0.17282 -0.16201 -0.23231 -0.15006
2907 -0.057295 -0.16198 -0.17813 -0.082929 -0.22558 -0.0099782 -0.096762 0.018368 -0.18638 -0.15553 -0.17289 -0.24031 -0.16159
2908 -0.021204 -0.097276 -0.17287 -0.075265 -0.17086 0.0062634 -0.03193 0.13544 -0.17746 -0.18545 -0.12547 -0.20584 -0.12754
2909 -0.066192 -0.031285 -0.17746 -0.089501 -0.2307 -0.022145 -0.035508 0.12583 -0.19078 -0.15962 -0.16555 -0.25661 -0.13209
2910 -0.026441 -0.019944 -0.046108 -0.074208 -0.21118 0.012607 0.0099945 0.15858 -0.17788 -0.1734 -0.11653 -0.18259 -0.11409
2911 -0.02551 -0.091822 -0.034378 -0.10439 -0.21726 -0.016192 0.019247 0.13215 -0.17245 -0.17206 -0.12325 -0.20462 -0.15764
2912 -0.040338 -0.14167 -0.0079085 -0.09125 -0.2536 -0.0142 -0.026831 0.060462 -0.16888 -0.15738 -0.18321 -0.24477 -0.16195
2913 -0.006647 -0.14322 -0.050368 -0.081736 -0.21735 0.013292 -0.0086793 0.15335 -0.16342 -0.16 -0.13655 -0.19877 -0.12425
2914 -0.092086 -0.15169 -0.16968 -0.10217 -0.21747 0.018173 -0.058797 0.13064 -0.21176 -0.16534 -0.16299 -0.22703 -0.17832
2915 -0.021464 -0.15465 -0.13787 -0.067009 -0.22251 0.020225 -0.058145 0.14159 -0.16873 -0.17085 -0.13919 -0.22374 -0.13073
2916 -0.045843 -0.14557 -0.14576 -0.070345 -0.2344 0.019307 -0.036433 0.14991 -0.18207 -0.16109 -0.16274 -0.1769 -0.11544
2917 -0.064532 -0.14165 -0.15012 -0.083902 -0.21671 -0.0016217 -0.033801 0.13238 -0.19092 -0.14088 -0.15281 -0.188 -0.13627
2918 -0.0546 -0.14938 -0.17193 -0.081138 -0.22912 -0.01546 -0.0039191 0.13737 -0.19392 -0.16469 -0.16357 -0.1699 -0.17332
2919 -0.048879 -0.11151 -0.14407 -0.068464 -0.20376 -0.030288 0.025433 0.21009 -0.1781 -0.14474 -0.13208 -0.19849 -0.13698
2920 -0.042848 -0.053302 -0.16339 -0.093631 -0.22173 -0.027757 0.006205 0.15922 -0.18108 -0.19079 -0.14364 -0.23841 -0.16809
2921 -0.016617 0.039759 -0.16593 -0.064547 -0.21129 0.033105 0.075627 0.22575 -0.13787 -0.17477 -0.13959 -0.18092 -0.087198
2922 -0.041455 -0.0045096 -0.17471 -0.094643 -0.23465 -0.033743 0.053999 0.13818 -0.18334 -0.15664 -0.15264 -0.23886 -0.1799
2923 -0.024254 -0.028888 -0.1472 -0.074749 -0.20869 0.0016482 0.032641 0.23973 -0.17313 -0.15106 -0.13317 -0.19587 -0.15364
2924 -0.00077259 -0.080077 -0.15054 -0.063496 -0.22413 0.03187 -0.011997 0.24308 -0.14576 -0.16448 -0.15731 -0.2076 -0.15085
2925 -0.032331 -0.1253 -0.046879 -0.079122 -0.17982 0.024521 -0.026815 0.18473 -0.13649 -0.14655 -0.13996 -0.24234 -0.14323
2926 -0.04487 -0.14799 -0.1099 -0.076388 -0.25872 -0.036797 -0.034753 0.19563 -0.16214 -0.18244 -0.16208 -0.21296 -0.15021
2927 -0.010499 -0.11506 -0.030729 -0.049465 -0.24104 0.0049548 0.0055093 0.2562 -0.11541 -0.13427 -0.14423 -0.21672 -0.10854
2928 -0.0014773 -0.14533 -0.13823 -0.074521 -0.2279 -0.0044436 -0.0026086 0.19956 -0.14524 -0.16852 -0.17136 -0.19003 -0.15921
2929 0.003544 -0.11573 -0.16951 -0.057127 -0.2027 0.005398 0.055893 0.26091 -0.15056 -0.13161 -0.1367 -0.17245 -0.11988
2930 -0.030645 -0.13359 -0.18627 -0.094484 -0.2377 -0.01505 0.075705 0.19671 -0.18194 -0.18248 -0.17825 -0.21971 -0.18266
2931 -0.0085534 -0.074969 -0.13088 -0.04648 -0.19389 0.031571 0.18494 0.30201 -0.13154 -0.15618 -0.10413 -0.1634 -0.10883
2932 -0.015592 -0.016838 -0.14216 -0.053496 -0.20407 0.014863 0.14179 0.25051 -0.14719 -0.12625 -0.13535 -0.17959 -0.1406
2933 -0.013881 0.035703 -0.13934 -0.040212 -0.21795 0.012335 0.10034 0.25784 -0.17155 -0.14635 -0.12062 -0.16745 -0.13503
2934 -0.016879 0.020074 -0.18338 -0.090229 -0.21958 0.036446 0.013334 0.26622 -0.18424 -0.14873 -0.10094 -0.18378 -0.15224
2935 -0.060438 0.018766 -0.18459 -0.10905 -0.22761 -0.00044206 -0.0078343 0.20982 -0.16284 -0.16265 -0.15386 -0.24934 -0.14862
2936 -0.060027 0.0057568 -0.19283 -0.078981 -0.20501 0.0275 -0.028012 0.2291 -0.13942 -0.15416 -0.1414 -0.1917 -0.17124
2937 -0.038396 0.006508 -0.16699 -0.066158 -0.21847 0.00084124 -0.01148 0.22413 -0.15368 -0.11995 -0.14309 -0.1916 -0.14632
2938 -0.020394 -0.067201 -0.17529 -0.12742 -0.19848 -0.0051971 0.079212 0.24478 -0.14331 -0.13374 -0.15299 -0.1894 -0.16749
2939 -0.030403 -0.10175 -0.16587 -0.05074 -0.21351 0.0044945 0.056074 0.20796 -0.13978 -0.1644 -0.16764 -0.19035 -0.13951
2940 -0.034682 -0.12546 -0.17934 -0.091987 -0.22955 0.0028962 0.090926 0.22617 -0.16433 -0.15563 -0.16765 -0.21535 -0.15934
2941 -0.03865 -0.099627 -0.15463 -0.066103 -0.21496 -0.017032 0.10605 0.25046 -0.15313 -0.01493 -0.14042 -0.16646 -0.12697
2942 -0.028649 -0.085556 -0.18832 -0.060359 -0.25008 -0.032661 0.08297 0.17413 -0.14241 -0.085014 -0.15618 -0.19616 -0.15278
2943 -0.017878 -0.091845 -0.16404 -0.047545 -0.22817 -0.0017789 0.11258 0.17428 -0.14395 -0.032817 -0.14897 -0.18873 -0.14279
2944 -0.0025664 -0.062524 -0.19154 -0.061572 -0.21417 0.00046277 0.049544 0.15106 -0.14795 -0.080541 -0.12756 -0.17018 -0.11817
2945 -0.003445 0.019037 -0.17795 -0.069868 -0.23406 -0.055496 0.010196 0.15137 -0.17016 -0.12509 -0.14228 -0.2328 -0.1181
2946 -0.037024 0.022319 -0.20554 -0.058104 -0.26594 -0.055084 -0.020692 0.12437 -0.17601 -0.17576 -0.17382 -0.24483 -0.14392
2947 -0.038672 0.06784 -0.1903 -0.075641 -0.20833 -0.019212 -0.01209 0.13619 -0.16781 -0.15687 -0.15809 -0.21994 -0.14814
2948 -0.040461 0.069151 -0.20604 -0.058617 -0.23377 -0.024011 0.018402 0.15513 -0.1772 -0.16003 -0.14091 -0.21082 -0.17255
2949 -0.0152 0.060482 -0.16627 -0.053983 -0.23956 -0.058089 0.0038943 0.20703 -0.17973 -0.15416 -0.13956 -0.19953 -0.17385
2950 -0.029878 0.022043 -0.18532 -0.02954 -0.2099 -0.021347 0.10343 0.25235 -0.13905 -0.12541 -0.16239 -0.19282 -0.14473
2951 -0.017727 -0.046276 -0.21244 -0.059006 -0.23614 -0.040606 0.14526 0.19938 -0.14866 -0.13151 -0.15129 -0.19703 -0.15005
2952 -4.5863e-05 -0.019894 -0.16647 -0.017442 -0.17217 0.030096 0.17763 0.2662 -0.12482 -0.11168 -0.12074 -0.12118 -0.14701
2953 0.012475 -0.084583 -0.18715 -0.059038 -0.19242 -0.015582 0.1142 0.15979 -0.14909 -0.037212 -0.15753 -0.20967 -0.16013
2954 -0.026623 -0.082612 -0.19285 -0.087175 -0.24114 0.018609 0.13338 0.14797 -0.14737 0.0089441 -0.15482 -0.16845 -0.15153
2955 -0.042022 -0.068641 -0.19456 -0.047031 -0.20524 -0.0074391 0.10216 0.17336 -0.13278 0.037621 -0.13991 -0.17689 -0.16158
2956 -0.036951 -0.08581 -0.21793 -0.074767 -0.23382 -0.038087 0.056299 0.12704 -0.11833 -0.041423 -0.15039 -0.19908 -0.17962
2957 -0.011139 0.065001 -0.19446 -0.061314 -0.18834 -0.027616 0.011261 0.092352 -0.10648 -0.10161 -0.16706 -0.23415 -0.14791
2958 -0.047798 0.062383 -0.21686 -0.05571 -0.20437 -0.072684 0.017623 0.081453 -0.14996 -0.12293 -0.14754 -0.23922 -0.14864
2959 -0.012997 0.11923 -0.2111 -0.073646 -0.14787 -0.039723 0.063965 0.10385 -0.13142 -0.12651 -0.13369 -0.21094 -0.11497
2960 -0.018155 0.087005 -0.21533 -0.044913 -0.19013 -0.048811 0.12944 0.15562 -0.16865 -0.095557 -0.15236 -0.21671 -0.094565
2961 0.00068594 0.12427 -0.19177 -0.059899 -0.13571 -0.017379 0.2192 0.22683 -0.15747 -0.11575 -0.12108 -0.20772 -0.043902
2962 -0.0030727 0.10029 -0.19655 -0.068135 -0.13694 -0.017818 0.16236 0.18472 -0.13891 -0.10036 -0.12476 -0.20538 -0.077099
2963 -0.018011 0.092388 -0.23397 -0.063021 -0.22643 -0.030856 0.15879 0.11757 -0.14653 -0.11713 -0.13398 -0.17474 -0.14348
2964 -0.0033401 0.08937 -0.20947 -0.054978 -0.15458 -0.022234 0.099385 0.091418 -0.13569 -0.087271 -0.14464 -0.22452 -0.14655
2965 -0.031749 0.083401 -0.20059 -0.090754 -0.17366 -0.0048526 0.089117 0.092599 -0.1268 -0.079685 -0.17033 -0.14485 -0.1401
2966 -0.054647 0.075492 -0.21541 -0.06149 -0.17962 -0.027171 0.089749 0.09643 -0.15329 0.033722 -0.15449 -0.19577 -0.15474
2967 -0.031236 0.16959 -0.21316 -0.054937 -0.19559 -0.061219 0.064631 0.045661 -0.11103 0.012708 -0.15511 -0.23249 -0.13659
2968 -0.037685 0.14532 -0.2006 -0.031853 -0.19398 -0.033068 0.15244 0.083621 -0.069138 -0.0063754 -0.15558 -0.16283 -0.12676
2969 -0.040714 0.10631 -0.21847 -0.061409 -0.16705 -0.026016 0.21983 0.066072 -0.031946 -0.031799 -0.11904 -0.18017 -0.1578
2970 -0.033722 0.11386 -0.21666 -0.069096 -0.16589 -0.029334 0.16029 0.062413 -0.1242 -0.10058 -0.15378 -0.21044 -0.16194
2971 -0.028691 0.13628 -0.19998 -0.054172 -0.18469 -0.050213 0.11981 0.041654 -0.12298 -0.13253 -0.14313 -0.17782 -0.13298
2972 -0.0055896 0.21251 -0.18805 -0.058198 0.053301 -0.016251 0.11512 0.050645 -0.10915 -0.07912 -0.12337 -0.19199 -0.10958
2973 -0.011988 0.17313 -0.19934 -0.055685 0.036598 -0.021909 0.10277 0.072316 -0.11227 -0.084743 -0.13156 -0.17512 -0.12051
2974 -0.041967 0.1611 -0.19675 -0.039981 0.078765 -0.0031878 0.065475 0.055927 -0.12714 -0.061907 -0.13981 -0.17146 -0.11971
2975 -0.032946 0.13107 -0.20703 -0.045167 -0.093418 -0.052656 0.015997 0.045438 -0.14848 -0.10177 -0.14665 -0.1979 -0.13358
2976 -0.041074 0.12401 -0.23343 -0.075993 -0.15368 -0.041484 0.02707 0.055179 -0.16966 0.012916 -0.13264 -0.19572 -0.13614
2977 -0.024063 0.15761 -0.1985 -0.05127 -0.12646 -0.011663 0.081642 0.061249 -0.13577 0.045543 -0.1131 -0.13875 -0.12666
2978 -0.0010418 0.23267 -0.18387 -0.027856 -0.13011 -0.014141 0.096734 0.05072 -0.1167 0.015279 -0.12981 -0.15465 -0.12117
2979 -0.01922 0.23884 -0.19236 -0.028562 -0.15842 -0.0065995 0.11129 0.046011 -0.10642 0.029386 -0.13215 -0.14844 -0.087884
2980 -0.059939 0.18986 -0.21728 -0.054939 -0.17617 -0.046408 0.12516 -0.012138 -0.10436 -0.066218 -0.15584 -0.19242 -0.14493
2981 0.013772 0.22341 -0.20937 -0.060735 -0.1715 -0.052556 0.13057 -0.033457 -0.11299 -0.055631 -0.10606 -0.20677 -0.11823
2982 -0.055987 0.19181 -0.22391 -0.047421 -0.20606 -0.032285 0.18446 0.0072538 -0.072389 -0.10358 -0.16153 -0.20875 -0.14434
2983 -0.034435 0.21745 -0.20527 -0.067538 -0.17786 -0.043793 0.12741 0.0018947 -0.10523 -0.060558 -0.15133 -0.19789 -0.13732
2984 0.010896 0.26559 -0.17327 -0.025654 -0.11568 -0.013941 0.13824 0.037526 -0.064954 -0.050022 -0.096015 -0.14263 -0.092881
2985 -0.035783 0.22864 -0.23358 -0.04354 -0.18284 -0.04086 0.035678 0.0033664 -0.10926 0.044204 -0.14605 -0.18058 -0.13568
2986 -0.0031213 0.19746 -0.24635 -0.053116 -0.13573 -0.032738 0.03648 -0.0029727 -0.16123 0.039981 -0.14565 -0.17468 -0.13935
2987 -0.03564 0.25328 -0.19561 -0.0056927 0.041186 -0.028436 0.019152 -0.025522 -0.15161 0.060867 -0.14209 -0.20954 -0.1085
2988 -0.017669 0.24274 -0.22258 -0.021989 0.044163 -0.058335 -0.026256 -0.034291 -0.1119 0.022944 -0.12334 -0.2146 -0.11191
2989 -0.034837 0.21177 -0.23417 -0.064325 -0.03357 -0.059083 -0.0025139 -0.03846 -0.16186 -0.02757 -0.14604 -0.23097 -0.11216
2990 -0.052856 0.179 -0.2224 -0.054372 0.032147 -0.065571 0.039208 -0.025769 -0.13031 -0.098093 -0.15902 -0.14152 -0.15871
2991 -0.059415 0.20761 -0.2132 -0.042838 0.10793 -0.04211 0.02272 -0.044678 -0.13028 -0.050227 -0.12284 -0.20482 -0.14245
2992 -0.063643 0.22057 -0.21604 -0.033554 -0.091139 -0.061858 0.035062 -0.041017 -0.13587 -0.09884 -0.13788 -0.18953 -0.14987
2993 -0.020192 0.22283 -0.19333 -0.015971 -0.10955 -0.046916 0.056034 -0.028777 -0.17402 -0.026714 -0.11961 -0.23078 -0.12123
2994 -0.059261 0.2438 -0.23058 -0.061147 -0.12423 -0.043655 0.11613 -0.055716 -0.14268 0.053033 -0.13105 -0.2421 -0.16477
2995 -0.018009 0.19511 -0.21994 -0.054213 -0.13948 -0.024443 0.10964 -0.069535 -0.13345 0.067569 -0.13127 -0.20085 -0.15732
2996 -0.0049681 0.2042 -0.16975 -0.0032094 -0.089901 0.0037185 0.14504 -0.058024 -0.10761 0.065486 -0.12253 -0.17947 -0.14185
2997 -0.012137 0.24476 -0.20053 -0.024606 -0.14031 -0.04706 0.10792 -0.048093 -0.11994 0.012552 -0.095277 -0.1857 -0.15685
2998 -0.044576 0.20458 -0.20942 -0.029912 -0.13556 -0.044678 0.069325 -0.079842 -0.12081 0.010089 -0.10883 -0.22855 -0.19233
2999 -0.019414 0.19524 -0.20838 -0.039258 -0.15268 -0.069157 0.0045966 -0.093271 -0.11635 -0.054915 -0.10377 -0.20338 -0.15004
3000 -0.029403 0.21457 -0.23447 -0.037905 -0.085744 0.012215 0.033259 -0.04871 -0.0938 -0.070459 -0.056697 -0.18647 -0.086989
3001 -0.034282 0.2017 -0.20952 -0.042961 -0.13579 -0.050193 -0.010949 -0.11252 -0.10242 -0.082372 -0.064017 -0.23996 -0.14479
3002 -0.01869 0.25625 -0.1877 -0.038387 -0.09659 0.0079484 0.022663 -0.072819 -0.10291 -0.011216 -0.016417 -0.15334 -0.089363
3003 -0.035029 0.19577 -0.21569 -0.032174 -0.12086 -0.04571 -0.014315 -0.11688 -0.11531 0.076261 -0.052537 -0.18015 -0.056201
3004 -0.041678 0.18385 -0.24255 -0.04501 -0.080006 -0.016098 -0.0090432 -0.066857 -0.11365 0.071997 -0.034547 -0.19208 -0.0027081
3005 -0.047436 0.087578 -0.24013 -0.023216 -0.11308 -0.054287 -0.024781 -0.12298 -0.12163 0.061744 -0.027188 -0.22331 -0.053265
3006 -0.020735 0.12411 -0.21488 -0.029162 -0.061112 -0.003065 0.017391 -0.095355 -0.12548 0.08195 0.018782 -0.15326 -0.020943
3007 -0.012584 0.09439 -0.23471 0.00092124 0.13219 -0.038593 0.019703 -0.078994 -0.13927 0.043007 -0.025248 -0.19498 -0.05552
3008 -0.068312 0.072981 -0.21819 0.030355 0.11031 -0.020902 0.021705 -0.053933 -0.12061 -0.030077 -0.027738 -0.15791 -0.15568
3009 -0.022041 0.096202 -0.2171 -0.029061 0.11546 -0.02698 0.063367 -0.10125 -0.12912 -0.01303 -0.040448 -0.181 -0.10231
3010 -0.06687 0.072294 -0.24389 -0.042638 0.010846 -0.044928 0.078109 -0.13442 -0.1283 -0.0046439 -0.027298 -0.24665 -0.12661
3011 -0.033248 0.078515 -0.21432 -0.025264 -0.061247 -0.029327 0.10904 -0.1066 -0.12072 -0.022907 -0.027468 -0.19026 -0.12614
3012 -0.022107 0.10768 -0.22709 -0.02887 -0.08406 -0.0087851 0.14905 -0.05404 -0.099255 0.007109 -1.8515e-05 -0.16226 -0.11372
3013 -0.076376 0.087557 -0.21759 -0.027117 -0.091383 -0.031643 0.014555 -0.11926 -0.062092 0.14875 -0.013469 -0.16116 -0.11454
3014 -0.023225 0.12759 -0.18376 -0.0086729 -0.077006 -0.024892 0.031417 -0.12262 0.01065 0.11435 0.010591 -0.18144 -0.11735
3015 -0.014493 0.18954 -0.19646 0.0015608 -0.060589 0.0083298 0.023239 -0.098537 -0.0065282 0.10163 0.022271 -0.18607 -0.095349
3016 -0.012552 0.16663 -0.046632 -0.029525 -0.10488 0.019991 0.036691 -0.076756 -0.033616 0.062005 0.037651 -0.15687 -0.1303
3017 -0.038591 0.16606 -0.0073924 -0.023622 -0.11308 -0.022097 -0.033907 -0.12661 -0.12979 0.0028914 -0.00019916 -0.18735 -0.10611
3018 -0.031699 0.15645 -0.046082 -0.011408 -0.10396 -0.070305 -0.050655 -0.154 -0.14576 -0.046182 0.017551 -0.21419 -0.088281
3019 -0.026108 0.090834 0.0063776 -0.00089438 -0.092901 -0.0079236 -0.0033325 -0.12688 -0.12271 -0.0076457 0.044691 -0.15901 -0.068808
3020 -0.023407 0.060945 -0.030132 -0.032761 -0.10088 -0.054062 -0.01801 -0.14289 -0.12793 -0.049649 0.01387 -0.19917 -0.045956
3021 0.00041464 0.089796 -0.053203 0.002153 -0.075257 -0.01136 0.036312 -0.086402 -0.067245 -0.010513 0.06467 -0.1557 0.062327
3022 0.014446 0.061448 -0.11423 -0.015173 -0.06276 -0.0056487 0.094754 -0.13245 -0.10932 0.025334 0.04766 -0.19539 0.0291
3023 -0.049323 0.053969 -0.14033 -0.0073996 -0.108 -0.045527 0.093466 -0.12284 -0.099951 0.08778 0.03032 -0.21125 0.013742
3024 -0.043121 0.0241 -0.18102 -0.052826 -0.10813 -0.081735 0.054028 -0.18964 -0.13702 0.035337 -0.00039007 -0.30563 -0.065505
3025 -0.04105 0.053241 -0.17598 -0.019582 0.011411 -0.035104 0.02487 -0.13791 -0.12472 0.068903 0.04011 -0.20729 -0.079772
3026 0.0034412 0.024542 -0.19114 -0.0028885 0.1203 -0.016462 -0.012568 -0.16037 -0.11564 0.01671 0.02266 -0.19191 -0.07849
3027 -0.040277 0.021633 -0.19331 -0.023335 0.085144 -0.06947 -0.040186 -0.15272 -0.11799 -0.062494 0.03806 -0.19529 -0.10067
3028 -0.018206 0.032485 -0.15791 -0.016421 0.096621 -0.011739 -0.025454 -0.11628 -0.07292 0.0069425 0.049759 -0.19916 -0.089134
3029 -0.044595 0.024426 -0.18446 -0.032217 -0.033732 -0.031297 -0.036982 -0.12545 -0.045338 -0.053161 0.032489 -0.15009 -0.090672
3030 -0.038324 -0.004973 -0.17209 -0.036564 -0.050835 -0.060325 -0.02372 -0.16305 -0.058206 -0.046525 0.057999 -0.1816 -0.10305
3031 -0.018132 0.028028 -0.14498 -0.02079 -0.063278 -0.0027738 -0.020108 -0.16094 0.003656 -0.015798 0.081559 -0.18789 -0.074496
3032 -0.021951 0.034889 -0.13515 -0.022236 -0.099021 -0.037932 -0.033206 -0.15709 9.809e-05 -0.036882 0.12725 -0.21872 -0.068674
3033 -0.05697 -0.01419 -0.19098 -0.035763 -0.10006 -0.083521 -0.012724 -0.16334 -0.10012 0.0029548 0.13413 -0.19722 -0.10981
3034 -0.014348 0.0073117 -0.15505 -0.010539 -0.075047 -0.0097489 0.044828 -0.12186 -0.097468 0.075331 0.21361 -0.16905 -0.021059
3035 -0.020037 -0.017507 -0.16725 -0.010515 -0.08898 -0.030007 0.06163 -0.13859 -0.085896 0.087458 0.18491 -0.14415 -0.034176
3036 -0.049816 0.012794 -0.16025 -0.0006615 -0.081483 0.033234 0.064062 -0.13865 -0.11597 0.072144 0.15076 0.14254 0.018597
3037 -0.045684 -0.0012848 -0.18212 -0.021188 -0.103 -0.048814 0.013504 -0.19082 -0.14178 0.033921 0.10899 0.11122 0.049989
3038 -0.029403 -0.0058537 -0.19467 -0.013974 -0.12237 -0.083052 -0.0052536 -0.15993 -0.12304 -0.0074329 0.0089381 0.060574 0.022442
3039 -0.050652 -0.020082 -0.17597 -0.03718 -0.12405 -0.049661 -0.056502 -0.18737 -0.12982 -0.039376 0.023798 0.18036 0.041235
3040 -0.05385 -0.029021 -0.20186 -0.052797 -0.11793 -0.058369 -0.06615 -0.16139 -0.14649 -0.03774 -0.010532 -0.021723 0.062137
3041 -0.063169 -0.03005 -0.19835 -0.040753 -0.090758 -0.077957 -0.074397 -0.19773 -0.15571 -0.041673 -0.030742 -0.14071 0.02292
3042 -0.047638 -0.036759 -0.19324 -0.045709 -0.14937 -0.034156 -0.085325 -0.18846 -0.14935 -0.036197 0.017878 -0.13435 -0.025037
3043 0.020184 -0.038838 -0.18814 -0.024736 -0.097524 -0.0090441 -0.032713 -0.14099 -0.099168 -0.037211 0.058767 -0.11443 -0.056305
3044 -0.037065 -0.018987 -0.13455 -0.018262 -0.11703 -0.025862 -0.0081613 -0.12392 -0.11188 0.0034559 0.087197 -0.11166 -0.034742
3045 -0.045934 -0.058625 -0.21091 -0.048068 -0.14406 -0.038001 -0.064469 -0.1766 -0.11636 0.066822 0.086437 -0.1276 -0.099279
3046 -0.045543 -0.038594 -0.2144 -0.041245 -0.12852 -0.052019 -0.050767 -0.16291 -0.14028 0.061419 0.059487 -0.15934 -0.086697
3047 -0.052731 -0.062363 -0.18124 -0.018861 -0.13281 -0.094607 -0.073145 -0.18854 -0.12204 0.050675 0.067557 -0.10644 -0.084954
3048 -0.02701 -0.021852 -0.17128 0.019583 -0.12996 -0.049936 -0.047003 -0.14226 -0.11694 0.0067518 0.084267 -0.073061 -0.046041
3049 -0.040839 -0.041651 -0.1819 -0.013463 -0.12717 -0.021434 -0.032901 -0.16554 -0.099906 -0.017662 0.063097 -0.069274 -0.058089
3050 -0.075467 -0.06933 -0.026794 -0.02871 -0.16354 -0.043673 -0.065799 -0.14901 -0.10121 -0.037785 0.048037 -0.12754 -0.020016
3051 -0.011686 -0.034308 0.034886 -0.023896 -0.099188 -0.046501 -0.034847 -0.16615 -0.00098139 -0.017619 0.092216 -0.070721 -0.0041335
3052 -0.057255 -0.078067 0.025976 -0.045172 -0.015261 -0.067149 -0.095765 -0.2215 0.0031807 -0.064402 0.085326 -0.15681 0.022199
3053 -0.033553 -0.058996 0.068986 -0.012079 0.14565 -0.023208 -0.036313 -0.17135 0.039323 -0.026686 0.10559 -0.15553 0.076932
3054 -0.029582 -0.073705 0.045626 -0.047515 0.14758 -0.027666 -0.038231 -0.20474 -0.035285 -0.036619 0.049576 -0.1234 0.091834
3055 -0.025631 -0.053194 -0.082644 -0.026551 -0.021811 -0.014794 -0.043779 -0.19003 -0.10896 -0.00046296 0.063746 -0.13666 0.1133
3056 -0.064979 -0.10354 -0.12575 -0.046738 -0.099614 -0.077113 -0.13536 -0.18754 -0.11702 -0.027886 -0.00030423 -0.13452 0.05076
3057 -0.061048 -0.084811 -0.15352 -0.040524 -0.10314 -0.060381 -0.091135 -0.2181 -0.091269 -0.04776 0.034086 -0.13611 0.0067024
3058 -0.026387 -0.04455 -0.13163 -0.0028401 -0.07699 -0.035509 -0.065743 -0.19391 -0.073506 -0.024354 0.092786 -0.16854 0.035945
3059 -0.082976 -0.083419 -0.15658 -0.056536 -0.12858 -0.052498 -0.10037 -0.15875 -0.13309 -0.029287 0.12013 -0.13727 -0.024472
3060 -0.021184 -0.073778 -0.13797 -0.040303 -0.1105 -0.048846 -0.053059 -0.15864 -0.11843 -0.049921 0.17609 -0.093703 -0.03421
3061 -0.057513 -0.062067 -0.15325 -0.039589 -0.12252 -0.023554 -0.072537 -0.16857 -0.08631 -0.035734 0.18722 -0.16553 -0.040387
3062 0.022228 -0.063796 -0.12911 -0.0092353 -0.087962 -0.050073 -0.064545 -0.16286 -0.070108 -0.0016977 0.18071 -0.17667 -0.021614
3063 -0.06112 -0.10927 -0.0023941 -0.041802 -0.13967 -0.065471 -0.085182 -0.18874 -0.11197 -0.068361 0.1072 -0.16004 -0.027962
3064 -0.002139 -0.079513 0.048896 -0.049168 -0.14104 -0.040709 -0.09426 -0.21604 -0.10323 -0.031335 0.13223 -0.16802 0.030521
3065 -0.024418 -0.081682 0.10316 -0.0055642 -0.12123 -0.036798 -0.10102 -0.16257 -0.079152 -0.0077983 0.12854 -0.1162 0.081094
3066 -0.076236 -0.10536 0.084556 -0.049071 -0.14057 -0.083266 -0.1115 -0.2078 -0.11368 -0.077422 0.026224 -0.18266 0.082166
3067 -0.011455 -0.06482 0.13014 -0.020047 -0.14722 -0.053044 -0.083584 -0.19034 -0.11398 -0.081385 0.037634 -0.16091 0.13253
3068 -0.013664 -0.073929 0.063156 -0.024103 -0.09727 -0.014223 -0.067442 -0.18066 -0.10408 -0.054829 0.050514 -0.12044 0.16476
3069 -0.029192 -0.11449 -0.049844 -0.036929 0.073137 -0.028701 -0.10559 -0.19576 -0.13832 -0.080762 0.0074641 -0.18661 0.1415
3070 -0.053351 -0.11715 -0.072724 -0.062356 0.088604 -0.07464 -0.14278 -0.20656 -0.12947 -0.060346 -0.010816 -0.18538 0.10341
3071 -0.0090998 -0.088005 -0.083734 -0.034242 0.11212 -0.023218 -0.073526 -0.15566 -0.084139 -0.01908 0.014824 -0.13499 0.06073
3072 -0.025958 -0.071304 -0.071354 0.0023917 0.086868 0.0026937 -0.073144 -0.1564 -0.084997 -0.037103 0.025474 -0.10702 0.029272
3073 -0.060227 -0.10149 -0.047234 -0.042305 -0.062245 -0.024375 -0.14451 -0.20515 -0.11991 -0.10001 0.0021736 -0.20164 -0.013265
3074 -0.080086 -0.11983 0.1123 -0.038541 -0.10898 -0.091003 -0.11578 -0.19179 -0.12656 -0.06386 -0.031367 -0.17157 -0.014143
3075 -0.049515 -0.10941 0.16391 -0.040357 -0.096651 -0.037211 -0.11737 -0.18989 -0.11044 -0.065764 -0.024627 -0.18834 -0.01341
3076 -0.032393 -0.10687 0.13218 -0.044144 -0.077784 -0.0288 -0.13403 -0.19953 -0.12032 -0.065117 0.013743 -0.18515 0.013843
3077 -0.041912 -0.14459 0.095375 -0.06467 -0.14581 -0.059558 -0.13759 -0.21787 -0.10249 -0.12737 -0.035187 -0.14344 0.049225
3078 -0.037811 -0.11333 0.15366 -0.054666 -0.09954 -0.059076 -0.11948 -0.19552 -0.12111 -0.077554 -0.029087 -0.18646 0.12932
3079 -0.00098928 -0.13118 0.19292 -0.050392 -0.10291 -0.020075 -0.07456 -0.18853 -0.13617 -0.064568 -0.012657 -0.13349 0.19122
3080 -0.031888 -0.13512 0.1726 -0.056339 -0.1157 -0.049573 -0.12067 -0.18598 -0.14075 -0.093711 -0.043387 -0.17761 0.18836
3081 -0.036777 -0.12326 0.25232 -0.051245 -0.11834 -0.058161 -0.11866 -0.19463 -0.12943 -0.099125 -0.044427 -0.16967 0.19478
3082 -0.043185 -0.1209 0.18735 -0.037961 -0.131 -0.09051 -0.13797 -0.18973 -0.11656 -0.077678 -0.049358 -0.15047 0.16242
3083 -0.008354 -0.097071 0.25442 -0.020678 -0.075316 -0.030518 -0.11608 -0.15803 -0.093153 -0.089162 -0.016768 -0.16352 0.19896
3084 -0.047873 -0.14312 0.19619 -0.066394 0.0023714 -0.088826 -0.15502 -0.20812 -0.14288 -0.14484 -0.064738 -0.17551 0.10747
3085 -0.029031 -0.11089 0.22684 -0.05563 0.1116 -0.047935 -0.12605 -0.19288 -0.14533 -0.15825 -0.053678 -0.15859 0.087857
3086 -0.0019501 -0.097877 0.24445 -0.046467 0.18128 -0.022193 -0.12031 -0.19126 -0.1304 -0.095333 -0.058958 -0.12348 0.059579
3087 0.013491 -0.11218 0.27953 -0.045983 0.056222 0.017698 -0.056153 -0.13029 -0.12729 -0.098686 -0.046148 -0.16271 0.042122
3088 -0.035737 -0.096135 0.33347 -0.027709 -0.059351 -0.0215 -0.093901 -0.15778 -0.10576 -0.07812 -0.014068 -0.16394 0.056895
3089 -0.023236 -0.12571 0.26015 -0.053505 -0.096914 -0.060068 -0.11431 -0.20498 -0.13202 -0.11126 -0.055939 -0.18235 0.054187
3090 -0.041475 -0.1193 0.29436 -0.041332 -0.043537 -0.037497 -0.078367 -0.16434 -0.1422 -0.069597 -0.069929 -0.14284 0.01408
3091 -0.021334 -0.12764 0.27661 -0.052528 -0.10037 -0.039305 -0.10959 -0.17563 -0.13633 -0.10068 -0.062689 -0.17527 0.0040726
3092 -0.052072 -0.1341 0.25551 -0.083754 -0.094073 -0.065853 -0.11871 -0.20345 -0.16205 -0.1473 -0.059739 -0.18307 0.017475
3093 -0.0045709 -0.11638 0.24114 -0.065941 -0.12915 -0.049232 -0.16521 -0.20587 -0.12874 -0.16494 -0.033999 -0.20874 0.18368
3094 -0.03452 -0.10911 0.30281 -0.050037 -0.093189 -0.03924 -0.13593 -0.19281 -0.13588 -0.12584 -0.042389 -0.18511 0.24715
3095 -0.038688 -0.11297 0.28382 -0.068903 -0.10124 -0.084778 -0.12972 -0.22568 -0.15169 -0.1184 -0.059119 -0.19949 0.20419
3096 0.004073 -0.13113 0.26824 -0.06952 -0.10828 -0.039417 -0.11193 -0.18494 -0.13091 -0.1295 -0.053339 -0.13318 0.2233
3097 -0.0067757 -0.10969 0.26294 -0.020016 -0.10475 -0.011815 -0.16074 -0.22117 -0.10006 -0.089601 -0.0729 -0.17257 0.20015
3098 -0.017664 -0.11576 0.31013 -0.058752 0.12488 -0.0078834 -0.11235 -0.17342 -0.1247 -0.099275 -0.06381 -0.16098 0.21721
3099 -0.013963 -0.14601 0.29434 -0.059988 0.13786 -0.050742 -0.16641 -0.22324 -0.10003 -0.12559 -0.07397 -0.17443 0.13048
3100 -0.016922 -0.13251 0.26489 -0.055565 0.11626 -0.07474 -0.16322 -0.22439 -0.13898 -0.11441 -0.07271 -0.20778 0.10539
3101 -0.04275 -0.14891 0.29216 -0.057671 -0.0048202 -0.046998 -0.12403 -0.22348 -0.12195 -0.10734 -0.06905 -0.19102 0.042129
3102 -0.014489 -0.12187 0.30468 -0.027667 -0.077563 -0.032777 -0.084853 -0.16657 -0.11363 -0.089429 -0.05415 -0.12277 0.080302
3103 -0.021328 -0.13602 0.31397 -0.069094 -0.070846 -0.044775 -0.13491 -0.23927 -0.15601 -0.13075 -0.11195 -0.19644 0.042134
3104 0.018624 -0.1366 0.31812 -0.03313 -0.074509 -0.030524 -0.053099 -0.2078 -0.11005 -0.081556 -0.06638 -0.1614 0.10101
3105 -0.027535 -0.1371 0.34871 -0.069966 -0.11251 -0.055572 -0.12062 -0.21478 -0.15669 -0.10444 -0.059061 -0.20279 0.04235
3106 -0.049214 -0.12973 0.28701 -0.054423 -0.088705 -0.03088 -0.10013 -0.21529 -0.13067 -0.10864 -0.089481 -0.15134 0.097192
3107 -0.046473 -0.1589 0.29907 -0.064599 -0.13524 -0.039909 -0.16603 -0.25565 -0.13673 -0.096177 -0.090621 -0.1928 0.11393
3108 0.010189 -0.14655 0.30818 -0.052575 -0.080871 -0.046947 -0.13964 -0.20853 -0.15251 -0.13719 -0.071521 -0.20043 0.2256
3109 -0.04585 -0.15269 0.34105 -0.060622 0.13993 -0.034395 -0.13762 -0.23004 -0.15436 -0.10546 -0.088561 -0.14659 0.21443
3110 -0.056389 -0.13383 0.30721 -0.055768 0.13956 -0.042194 -0.13717 -0.22129 -0.1259 -0.083947 -0.099211 -0.17949 0.1945
3111 -0.041487 -0.1732 0.28675 -0.059544 0.12673 -0.066372 -0.13533 -0.25726 -0.14999 -0.12495 -0.1186 -0.21131 0.13584
3112 -0.024566 -0.13514 0.3383 -0.06738 0.18543 -0.06287 -0.13619 -0.23076 -0.12606 -0.13579 -0.10951 -0.20687 0.10325
3113 -0.035185 -0.13247 0.27733 -0.038707 0.057083 -0.053409 -0.09031 -0.20405 -0.10758 -0.081548 -0.091252 -0.14819 0.076411
3114 -0.029163 -0.13312 0.20574 -0.085253 -0.04804 -0.10407 -0.17385 -0.24204 -0.1353 -0.1316 -0.089452 -0.21677 0.055534
3115 -0.042652 -0.14242 0.24382 -0.036769 0.0037373 -0.039485 -0.10427 -0.2102 -0.13532 -0.092325 -0.079122 -0.17782 0.10162
3116 -0.038921 -0.13945 0.19668 -0.022236 -0.065396 -0.075464 -0.1501 -0.20188 -0.12512 -0.12628 -0.11907 -0.14049 0.062669
3117 -0.046449 -0.14705 0.15234 -0.045642 -0.063219 -0.049392 -0.17496 -0.28555 -0.14242 -0.11622 -0.099632 -0.21643 0.081391
3118 -0.040418 -0.10411 0.19737 -0.026948 -0.018792 -0.01328 -0.09084 -0.19913 -0.11151 -0.098536 -0.11571 -0.1252 0.071464
3119 -0.034457 -0.13282 0.14931 -0.064275 -0.092315 -0.056799 -0.12992 -0.20689 -0.14846 -0.1457 -0.10646 -0.17915 0.13952
3120 -0.072045 -0.142 0.1735 -0.039621 0.10193 -0.060927 -0.15155 -0.19036 -0.14176 -0.10409 -0.10705 -0.14897 0.19459
3121 -0.045124 -0.1545 0.20163 -0.038867 0.21257 -0.034525 -0.11721 -0.18833 -0.1495 -0.073726 -0.099283 -0.16571 0.23119
3122 -0.0031129 -0.11758 0.15697 -0.059773 0.16391 -0.038834 -0.12503 -0.2101 -0.14332 -0.15164 -0.078713 -0.16024 0.24213
3123 -0.049082 -0.13827 0.17185 -0.06323 0.10145 -0.059872 -0.12533 -0.22381 -0.11875 -0.12561 -0.1037 -0.19476 0.20799
3124 -0.06434 -0.15426 0.11609 -0.051016 0.19752 -0.060191 -0.14025 -0.2498 -0.16001 -0.13009 -0.10552 -0.22582 0.19763
3125 -0.047589 -0.13029 0.13713 -0.034232 0.14987 -0.073489 -0.12673 -0.21104 -0.15646 -0.10606 -0.10001 -0.20762 0.1047
3126 -0.017168 -0.14592 0.13474 -0.048939 0.010074 -0.039367 -0.11219 -0.20589 -0.1259 -0.098204 -0.1 -0.19206 0.11325
3127 -0.052596 -0.11573 0.13575 -0.041605 0.014241 -0.053156 -0.1215 -0.20144 -0.15221 -0.12145 -0.11601 -0.15642 0.096378
3128 -0.049175 -0.14061 0.11549 -0.047921 -0.026412 -0.026034 -0.13453 -0.22108 -0.14025 -0.13038 -0.091524 -0.18312 0.070481
3129 -0.062494 -0.16037 0.096853 -0.064998 -0.054455 -0.066452 -0.14049 -0.25831 -0.15792 -0.154 -0.12832 -0.20052 0.054613
3130 -0.012602 -0.14465 0.079423 -0.052934 -0.046048 -0.055851 -0.15738 -0.25913 -0.14243 -0.12135 -0.082404 -0.18468 0.084516
3131 -0.029861 -0.14094 0.1191 -0.04774 -0.0088913 -0.035619 -0.10934 -0.17938 -0.13245 -0.077472 -0.084074 -0.11973 0.087299
3132 -0.01112 -0.13886 0.13717 -0.039546 0.1831 -0.049417 -0.12633 -0.18208 -0.055399 -0.12056 -0.083284 -0.11672 0.083221
3133 -0.041908 -0.16776 0.074763 -0.078103 0.15999 -0.056316 -0.12429 -0.19581 0.017414 -0.11775 -0.1299 -0.13817 0.075384
3134 -0.041617 -0.14154 0.061613 -0.045749 0.33594 -0.024914 -0.075097 -0.13958 0.024816 -0.10598 -0.080284 -0.087608 0.088917
3135 -0.039966 -0.16364 0.040603 -0.060975 0.13691 -0.085162 -0.15274 -0.18995 0.032378 -0.11798 -0.11276 -0.17721 0.058149
3136 -0.053675 -0.13179 0.065533 -0.019862 0.054154 -0.069371 -0.15505 -0.21409 -0.04218 -0.092309 -0.13142 -0.16674 0.065792
3137 -0.054563 -0.16553 0.041283 -0.041668 -0.010069 -0.073779 -0.15085 -0.20613 -0.058158 -0.14543 -0.11441 -0.19916 0.056754
3138 -0.019382 -0.13303 0.037363 -0.021774 0.0084375 -0.027927 -0.15986 -0.2039 -0.093476 -0.14573 -0.12472 -0.19585 0.060447
3139 -0.026401 -0.10171 0.054263 -0.028021 0.0052544 -0.035726 -0.11325 -0.16633 -0.091164 -0.06248 -0.099825 -0.13727 0.06951
3140 -0.029919 -0.094514 0.040773 -0.044197 -0.039169 -0.075164 -0.17066 -0.14113 -0.13773 -0.14381 -0.11122 -0.15689 0.054432
3141 -0.040418 -0.091843 0.027803 -0.041843 0.052728 -0.040543 -0.12832 -0.086787 -0.097819 -0.12298 -0.14064 -0.18758 0.066775
3142 -0.042187 -0.12876 -0.00050702 -0.047029 0.20498 -0.068341 -0.15195 -0.062326 -0.12427 -0.099241 -0.087515 -0.15078 0.044458
3143 -0.054775 -0.15287 0.014113 -0.060366 0.2455 -0.049429 -0.14047 -0.082545 -0.098025 -0.12497 -0.099356 -0.17013 0.03359
3144 -0.035724 -0.15971 -0.023207 -0.074342 0.23308 -0.066608 -0.14172 -0.12839 -0.15259 -0.11164 -0.089266 -0.18957 0.039653
3145 -0.044643 -0.14554 0.018053 -0.037458 0.16513 -0.029366 -0.13903 -0.15602 -0.10271 -0.11212 -0.075616 -0.19377 0.038006
3146 -0.029791 -0.11442 0.019123 -0.023165 0.021683 -0.043634 -0.14222 -0.15921 -0.070019 -0.14121 -0.032046 -0.11567 0.033968
3147 -0.01271 -0.14858 0.036193 -0.027911 0.02541 -0.033733 -0.11016 -0.15307 0.042813 -0.10134 0.025654 -0.13052 0.026231
3148 -0.048779 -0.14584 -0.016847 -0.037597 -0.029233 -0.060391 -0.13738 -0.17356 0.035525 -0.12756 -0.0070462 -0.18251 -0.0051464
3149 -0.022207 -0.13395 0.055213 -0.027794 0.040194 -0.029159 -0.14066 -0.14633 0.13063 -0.075685 0.084464 -0.16658 0.035876
3150 -0.046026 -0.085612 -0.015287 -0.04507 -0.012849 -0.012768 -0.1646 -0.15835 0.07985 -0.099879 -0.013766 -0.18198 2.8942e-05
3151 -0.014615 -0.060821 -0.0099074 -0.044726 0.13904 -0.070216 -0.17295 -0.18336 0.028562 -0.13784 -0.049347 -0.16948 0.016992
3152 -0.023694 0.0012999 -0.014257 -0.053742 0.18313 -0.065214 -0.17308 -0.17039 -0.042146 -0.13174 -0.094507 -0.19146 -0.0042858
3153 -0.029412 0.013231 0.010313 -0.029149 0.27957 -0.028983 -0.14403 -0.15178 -0.066514 -0.13095 -0.081927 -0.11393 -0.0085531
3154 -0.011281 -0.043408 0.0028225 -0.034845 0.18067 -0.034241 -0.15154 -0.14997 -0.044532 -0.11029 -0.077277 -0.13598 0.0076195
3155 -0.03603 -0.085797 0.020772 -0.058931 0.087296 -0.038649 -0.14675 -0.078834 -0.05842 -0.076756 -0.062657 -0.18727 0.0034122
3156 -0.029418 -0.10883 0.096652 -0.040788 -0.0048672 -0.038508 -0.20298 -0.021324 -0.051597 -0.15822 -0.093637 -0.17931 -0.026395
3157 -0.030697 -0.14094 0.10928 -0.046624 0.01974 -0.042046 -0.15259 -0.048763 0.12215 -0.11263 -0.10526 -0.15001 -0.030633
3158 -0.062916 -0.13554 0.016662 -0.02834 0.017977 -0.025265 -0.11328 0.015048 0.13017 -0.10675 -0.089747 -0.13875 -0.0067399
3159 -0.049034 -0.14554 -0.025158 -0.047267 -0.025576 -0.038553 -0.18586 -0.11992 0.16468 -0.097741 -0.088988 -0.17595 -0.027127
3160 -0.013753 -0.10735 -0.059778 -0.054183 -0.027299 -0.042451 -0.17579 -0.1267 0.16996 -0.11716 -0.10069 -0.18458 -0.036085
3161 -0.067232 -0.1463 -0.014528 -0.059289 0.11005 -0.04181 -0.16623 -0.14086 0.1308 -0.12671 -0.12112 -0.16127 -0.047402
3162 -0.06679 -0.11403 -0.079248 -0.051225 0.17126 -0.043258 -0.13496 -0.095568 0.098065 -0.11199 -0.092678 -0.15306 -0.038449
3163 -0.019599 -0.064637 -0.029448 -0.050802 0.22066 -0.054576 -0.11633 -0.14835 0.10032 -0.12595 -0.11296 -0.13295 -0.036347
3164 -0.017518 -0.044426 -0.067568 -0.076688 0.18768 -0.031065 -0.14218 -0.11624 0.0336 -0.10509 -0.11387 -0.16419 -0.032614
3165 -0.034606 0.014485 -0.039218 -0.059634 0.019746 -0.074803 -0.16931 -0.11186 0.029082 -0.16676 -0.14001 -0.16372 -0.0053213
3166 -0.035535 -0.0089337 -0.078818 -0.058441 -0.010818 -0.039281 -0.18452 -0.040105 0.081974 -0.13689 -0.10083 -0.17296 -0.067489
3167 -0.053834 0.035027 -0.045108 -0.038447 0.0016694 -0.01455 -0.17396 0.036286 0.23018 -0.085409 -0.066979 -0.19727 -0.035196
3168 -0.076683 0.035389 -0.046668 -0.050153 0.013416 -0.054928 -0.16435 0.054557 0.25121 -0.105 -0.084179 -0.10566 -0.057843
3169 0.0082888 0.05783 -0.071978 -0.01432 0.058853 0.00036363 -0.15773 0.033928 0.26409 -0.10027 -0.028639 -0.17164 -0.036961
3170 0.0081901 0.014831 0.0058019 -0.031886 0.01136 -0.046085 -0.14809 0.012419 0.20581 -0.12178 -0.032039 -0.14158 -0.037528
3171 0.026621 -0.039478 0.10244 -0.044602 0.21141 -0.029913 -0.15185 -0.03852 0.18753 -0.11277 -0.010399 -0.11562 -0.054085
3172 0.029093 -0.077217 0.099462 -0.031448 0.21751 -0.048521 -0.12961 -0.01555 0.14029 -0.084097 -0.046259 -0.11133 -0.048033
3173 -0.010016 -0.091225 5.1829e-05 -0.050035 0.18997 -0.01005 -0.16603 -0.097739 0.11855 -0.11314 -0.098569 -0.14436 -0.05868
3174 -0.020605 -0.079084 -0.023428 -0.055021 0.082998 -0.094498 -0.18447 -0.13714 0.15773 -0.10546 -0.10611 -0.14249 -0.045977
3175 -0.0055834 -0.075063 -0.030428 -0.044007 0.054805 -0.035536 -0.14919 -0.086527 0.29909 -0.10897 -0.07638 -0.09223 -0.019765
3176 -0.042922 -0.099682 -0.083948 -0.048334 0.010392 -0.048435 -0.15348 -0.1145 0.2514 -0.12248 -0.11248 -0.19545 -0.074242
3177 0.011509 0.00026921 -0.029588 -0.02503 0.028419 -0.040573 -0.12999 0.0022549 0.27683 -0.10528 -0.06038 -0.10091 -0.034649
3178 0.028151 0.08746 -0.025358 -0.042616 0.026646 -0.022732 -0.17122 0.073046 0.18821 -0.070118 -0.05209 -0.16869 -0.015237
3179 0.016972 0.1112 -0.029268 -0.011523 0.020503 -0.0364 -0.15925 0.078557 0.19838 -0.087571 -0.03708 -0.1347 -0.012734
3180 0.0083732 0.11654 -0.071498 -0.059409 0.08103 -0.082878 -0.17185 0.022897 0.12126 -0.11925 -0.08474 -0.18536 -0.051642
3181 0.0022345 0.12951 -0.093498 -0.074045 0.23763 -0.021417 -0.14949 0.063178 0.064106 -0.091338 -0.08945 -0.13506 -0.073109
3182 0.024806 0.098245 -0.048689 -0.025002 0.22675 -0.015005 -0.15537 0.0089692 0.091728 -0.10603 -0.095891 -0.18771 -0.083106
3183 -0.021603 0.13744 -0.070039 -0.031338 0.17124 -0.098863 -0.16767 -0.0056499 0.06889 -0.079665 -0.10146 -0.063678 -0.050964
3184 -0.010832 0.10301 -0.061409 -0.056094 0.12039 -0.012372 -0.14706 -0.015719 0.24918 -0.12013 -0.10333 0.21238 -0.075511
3185 -0.02637 -0.00022142 -0.089549 -0.05497 0.019605 -0.04614 -0.14831 -0.0033881 0.27358 -0.14526 -0.118 0.24632 -0.075238
3186 -0.044869 -0.01669 -0.078549 -0.046387 0.053662 -0.022008 -0.1504 0.050363 0.29784 -0.071836 -0.10146 0.17636 -0.059536
3187 0.0082624 -0.041559 -0.11097 -0.093373 -0.015031 -0.028377 -0.14385 0.13643 0.24549 -0.1101 -0.14026 -0.0092018 -0.079663
3188 0.021654 -0.016658 -0.071759 -0.035899 -0.0089743 -0.023425 -0.13718 0.17125 0.27305 0.0095669 -0.10863 -0.067135 -0.07576
3189 -0.007335 -0.037327 -0.11447 -0.067506 0.028223 -0.045543 -0.16746 0.13888 0.20052 -0.010887 -0.099092 -0.091429 -0.089748
3190 -0.018334 -0.027816 -0.10789 -0.070542 -0.0041604 -0.048162 -0.16404 0.080126 0.11071 -0.09823 -0.097362 -0.083292 -0.094135
3191 0.0018576 -0.00036439 -0.091099 -0.040538 0.24163 -0.06591 -0.16585 0.094247 0.094097 -0.080604 -0.035282 0.13437 -0.11089
3192 -0.0020511 0.10249 -0.12369 -0.035005 0.2771 -0.023398 -0.15683 0.1419 0.076599 -0.095247 -0.0072019 0.17816 -0.07202
3193 -0.0344 0.13106 -0.12578 -0.042611 0.17884 -0.019717 -0.1491 0.21564 0.099581 -0.036431 0.014198 0.30855 -0.078007
3194 0.0070416 0.17242 -0.079539 -0.034127 0.096487 -0.031855 -0.15244 0.14158 0.077134 -0.10363 -0.0036022 0.18297 -0.094134
3195 0.046343 0.18414 -0.070269 -0.014773 0.081424 0.022056 -0.14868 0.2167 0.1679 -0.065068 -0.016692 0.059661 -0.031102
3196 -0.021466 0.1468 -0.1081 -0.03055 0.024981 0.012518 -0.13434 0.17955 0.30362 -0.044291 -0.092412 0.040627 -0.061469
3197 -0.012064 0.098553 -0.11852 -0.060656 -0.023142 -0.0378 -0.16246 0.19378 0.30109 -0.080185 -0.062903 0.33978 -0.080466
3198 0.0010568 0.051364 -0.10841 -0.059652 -0.0016847 0.010101 -0.13664 0.20327 0.30621 0.029072 -0.057453 0.37007 -0.061594
3199 0.0093681 -0.006525 -0.077879 -0.033749 0.040612 -0.015897 -0.11947 0.15355 0.28686 0.070998 -0.068913 0.34842 -0.048991
3200 0.015079 -0.0080438 -0.14537 -0.051615 0.017769 -0.031305 -0.17005 0.093095 0.19964 0.010344 -0.10141 0.27472 -0.098039
3201 0.079961 -0.0081427 -0.13388 -0.041251 0.033956 -0.021284 -0.14202 0.10758 0.12843 0.0016709 -0.054633 0.11424 -0.11897
3202 0.033602 -0.036992 -0.17043 -0.042878 0.011203 -0.026322 -0.15552 0.039307 0.1625 -0.053123 -0.089823 0.057276 -0.10648
3203 0.021233 -0.01484 -0.17012 -0.053514 0.18136 -0.06691 -0.20073 0.17008 0.11031 -0.12361 -0.085413 0.29727 -0.11803
3204 0.022765 -0.017119 -0.15649 -0.04118 0.20712 -0.013889 -0.13599 0.25546 0.11064 -0.05873 -0.080893 0.42406 -0.10554
3205 0.040106 0.076882 -0.16261 -0.058656 0.23098 0.026303 -0.17241 0.26386 0.10576 -0.071213 -0.014244 0.42631 -0.089605
3206 0.031227 0.14723 -0.12956 -0.058093 0.080721 0.0065346 -0.15932 0.2132 0.16867 -0.033577 0.060926 0.41194 -0.10173
3207 0.041189 0.13434 -0.13378 -0.042219 0.024138 -0.0023537 -0.14215 0.18405 0.27842 0.06642 0.025276 0.42388 -0.10693
3208 0.04023 0.16261 -0.17549 -0.071655 0.021835 0.041468 -0.13286 0.24768 0.27152 0.13738 0.076376 0.56556 -0.11504
3209 -0.00080876 0.079957 -0.15893 -0.063602 0.0016419 0.08061 -0.14894 0.20301 0.26639 0.058333 0.044496 0.51502 -0.12882
3210 0.019513 0.096078 -0.15898 -0.070458 0.017239 0.074151 -0.14624 0.25064 0.16917 0.086209 0.011386 0.47148 -0.087442
3211 -0.037306 0.018009 -0.16186 -0.045104 -0.0047642 -0.0045171 -0.15277 0.21132 0.13626 0.033186 -0.048934 0.39282 -0.10325
3212 0.0066852 0.01345 -0.12483 -0.028621 0.0028228 0.044705 -0.12525 0.23131 0.13018 0.010012 -0.020874 0.53896 -0.068037
3213 -0.032324 -0.011809 -0.18434 -0.050797 -0.02916 0.0097161 -0.15056 0.26661 0.074564 -0.014441 -0.056525 0.49701 -0.12144
3214 0.014758 -0.020257 -0.19735 -0.088273 0.027687 0.016308 -0.14194 0.27605 0.096916 -0.037775 -0.032325 0.54483 -0.11442
3215 0.0084391 -0.0031163 -0.15759 -0.066909 0.0097437 0.038529 -0.10136 0.28033 0.10864 0.017931 -0.019755 0.51506 -0.083159
3216 0.04078 -0.012715 -0.15981 0.020974 0.011661 0.027511 -0.14744 0.27319 0.11464 0.10194 -0.059525 0.53576 -0.10219
3217 0.024102 0.0029061 -0.19562 0.010278 -0.017802 0.013893 -0.15788 0.27157 0.24087 0.15228 0.0050049 0.53991 -0.11964
3218 0.010513 0.10327 -0.17013 0.027812 -0.024635 0.053994 -0.11443 0.25668 0.29667 0.19478 0.084995 0.56449 -0.10339
[truncated: 89,253 more chars]
