# Supplementary material for: Insulin modulates the frequency of Ca2+ oscillations in mouse pancreatic islets
Source: PLoS One. 2017 Aug 28;12(8):e0183569. doi: 10.1371/journal.pone.0183569 (PMC5573301; doi:10.1371/journal.pone.0183569)
Supplement: S1 File — All the time traces of detrended Ca2+ oscillations for constant insulin infusion (0, 100, or 1000 nM) and alternating insulin infusion (100, 500, or 1000 nM with 4 or 5 min periods) were compressed as a single file, S1_File.zip, in which each imaging experiment was recorded as a text file where the first column represents time (sec) and the following columns represent detrended Ca2+ traces from multiple islets. (ZIP) [file pone.0183569.s001.zip › data_500I_150s_7.txt]

1 -0.14938 -0.1205 -0.17522 -0.094834 -0.15253 -0.077854 -0.15548 -0.14356 -0.14998 -0.10339 -0.151 -0.099008
2 -0.13652 -0.12301 -0.19899 -0.099775 -0.15404 -0.078703 -0.1617 -0.12912 -0.15429 -0.10342 -0.14741 -0.10088
3 -0.15273 -0.11421 -0.19815 -0.099276 -0.16054 -0.088821 -0.15583 -0.12501 -0.15919 -0.10411 -0.14996 -0.1161
4 -0.16436 -0.13684 -0.19793 -0.10986 -0.17165 -0.096489 -0.16791 -0.13977 -0.16606 -0.10892 -0.15881 -0.11195
5 -0.13452 -0.11325 -0.1791 -0.085368 -0.13418 -0.072817 -0.14491 -0.11639 -0.14396 -0.096285 -0.14722 -0.098819
6 -0.1312 -0.10456 -0.17466 -0.078788 -0.14291 -0.068045 -0.13973 -0.10049 -0.13321 -0.10578 -0.13697 -0.099652
7 -0.14161 -0.10711 -0.18379 -0.098179 -0.15424 -0.066273 -0.16126 -0.11943 -0.15498 -0.085188 -0.13435 -0.10235
8 -0.14481 -0.12567 -0.20544 -0.10659 -0.16877 -0.092532 -0.15703 -0.13174 -0.1584 -0.11687 -0.16293 -0.10816
9 -0.12781 -0.11288 -0.1924 -0.084811 -0.14747 -0.0712 -0.15644 -0.11803 -0.14179 -0.082451 -0.13301 -0.09737
10 -0.14889 -0.13627 -0.19957 -0.10266 -0.14843 -0.086268 -0.17857 -0.13024 -0.17298 -0.10102 -0.1532 -0.10798
11 -0.13663 -0.093868 -0.166 -0.083563 -0.14085 -0.057796 -0.1354 -0.10745 -0.13051 -0.073674 -0.12276 -0.097216
12 -0.16513 -0.13013 -0.18755 -0.099553 -0.15092 -0.080554 -0.15928 -0.1238 -0.14892 -0.10442 -0.14293 -0.096749
13 -0.14633 -0.11478 -0.19727 -0.097674 -0.15179 -0.084262 -0.14868 -0.12083 -0.16108 -0.096007 -0.15353 -0.098542
14 -0.14766 -0.12112 -0.19578 -0.1179 -0.15069 -0.10688 -0.15816 -0.11981 -0.14947 -0.090069 -0.15385 -0.10408
15 -0.14814 -0.11849 -0.18916 -0.092536 -0.14704 -0.066349 -0.15423 -0.12064 -0.15976 -0.08616 -0.12903 -0.10795
16 -0.12886 -0.11444 -0.17616 -0.10383 -0.14084 -0.079117 -0.15333 -0.11641 -0.14985 -0.076842 -0.12578 -0.08819
17 -0.11793 -0.10987 -0.18034 -0.089807 -0.13488 -0.093145 -0.14331 -0.11061 -0.14764 -0.071273 -0.13109 -0.089703
18 -0.14441 -0.12277 -0.18839 -0.10398 -0.15622 -0.085943 -0.16442 -0.12383 -0.1587 -0.10305 -0.14309 -0.10345
19 -0.15435 -0.12328 -0.18987 -0.099509 -0.14501 -0.087351 -0.15462 -0.12109 -0.1557 -0.10125 -0.13523 -0.1157
20 -0.14133 -0.11597 -0.18095 -0.08313 -0.13946 -0.056929 -0.14714 -0.11263 -0.15523 -0.089328 -0.10814 -0.086191
21 -0.13203 -0.10289 -0.17928 -0.098451 -0.1361 -0.063728 -0.1462 -0.11283 -0.15424 -0.083649 -0.12069 -0.086624
22 -0.13478 -0.11109 -0.17539 -0.090202 -0.13666 -0.080126 -0.15492 -0.10324 -0.14782 -0.073851 -0.11603 -0.085997
23 -0.12778 -0.11147 -0.17053 -0.097582 -0.14101 -0.060124 -0.1506 -0.091173 -0.14151 -0.082532 -0.12827 -0.08508
24 -0.11281 -0.11443 -0.17288 -0.099083 -0.14994 -0.081162 -0.16063 -0.11316 -0.14504 -0.080534 -0.13269 -0.089453
25 -0.14578 -0.10986 -0.17132 -0.099594 -0.14567 -0.06881 -0.14839 -0.11723 -0.1515 -0.070786 -0.12284 -0.083516
26 -0.13513 -0.11579 -0.19308 -0.11258 -0.15982 -0.089168 -0.15752 -0.11241 -0.15122 -0.089027 -0.12659 -0.098428
27 -0.13947 -0.088614 -0.16892 -0.082076 -0.136 -0.080397 -0.13174 -0.10082 -0.12222 -0.069139 -0.092353 -0.073221
28 -0.12532 -0.10225 -0.16411 -0.093356 -0.13567 -0.080725 -0.15605 -0.10189 -0.14811 -0.0783 -0.12336 -0.090174
29 -0.12598 -0.10042 -0.16895 -0.10736 -0.14876 -0.092633 -0.14086 -0.11038 -0.1514 -0.080842 -0.11777 -0.080027
30 -0.12636 -0.1038 -0.16155 -0.090968 -0.12951 -0.035931 -0.14817 -0.11107 -0.13394 -0.076593 -0.10092 -0.07583
31 -0.13773 -0.11186 -0.16793 -0.098609 -0.13544 -0.097399 -0.14645 -0.11187 -0.14262 -0.091445 -0.13214 -0.091182
32 -0.15574 -0.11557 -0.18141 -0.10403 -0.14525 -0.068647 -0.15226 -0.11608 -0.15489 -0.10002 -0.13968 -0.10057
33 -0.12706 -0.091417 -0.17519 -0.1002 -0.13577 -0.069095 -0.12446 -0.097551 -0.15477 -0.067228 -0.11372 -0.062858
34 -0.12617 -0.1158 -0.16793 -0.090751 -0.13442 -0.067094 -0.14591 -0.11694 -0.14777 -0.082079 -0.11902 -0.089351
35 -0.13639 -0.098632 -0.17465 -0.098602 -0.14207 -0.078632 -0.14912 -0.10595 -0.1513 -0.083911 -0.1271 -0.084814
36 -0.14349 -0.11636 -0.18483 -0.11278 -0.15707 -0.0894 -0.15364 -0.11929 -0.17236 -0.097563 -0.13729 -0.088516
37 -0.12221 -0.10106 -0.16667 -0.094304 -0.14051 -0.075578 -0.14362 -0.10527 -0.13168 -0.075454 -0.11499 -0.092309
38 -0.12647 -0.10541 -0.1638 -0.095075 -0.13403 -0.053916 -0.14548 -0.09716 -0.15006 -0.071486 -0.11265 -0.085742
39 -0.13339 -0.11349 -0.17215 -0.086785 -0.14489 -0.072464 -0.13855 -0.10173 -0.1457 -0.088757 -0.13369 -0.10295
40 -0.1173 -0.10889 -0.1588 -0.090746 -0.13383 -0.065573 -0.13602 -0.11066 -0.13763 -0.065969 -0.11103 -0.094788
41 -0.14621 -0.093685 -0.16875 -0.087697 -0.13253 -0.062291 -0.1403 -0.092952 -0.13272 -0.07599 -0.11405 -0.099351
42 -0.14664 -0.11426 -0.18679 -0.10391 -0.1637 -0.093419 -0.1598 -0.12668 -0.17072 -0.094632 -0.13644 -0.10928
43 -0.12905 -0.10056 -0.16421 -0.089309 -0.13925 -0.068107 -0.13653 -0.1084 -0.14933 -0.081203 -0.12825 -0.10216
44 -0.14051 -0.11131 -0.16357 -0.099299 -0.15021 -0.069875 -0.14745 -0.12212 -0.15329 -0.087035 -0.13329 -0.11259
45 -0.12449 -0.097154 -0.1656 -0.08719 -0.129 -0.065783 -0.12773 -0.10034 -0.15894 -0.064756 -0.11468 -0.092682
46 -0.1198 -0.095151 -0.16907 -0.083011 -0.010671 -0.076252 -0.12733 -0.084641 -0.153 -0.073888 -0.10985 -0.097395
47 -0.10918 -0.098608 -0.16643 -0.054022 0.026262 -0.05937 -0.12995 -0.095525 -0.13653 -0.07034 -0.11411 -0.082557
48 -0.13174 -0.10291 -0.15406 -0.070763 -0.055114 -0.061808 -0.13899 -0.10017 -0.15267 -0.076881 -0.11912 -0.09867
49 -0.12473 -0.10145 -0.16197 -0.066054 -0.09038 -0.063986 -0.14407 -0.095172 -0.1536 -0.072103 -0.13326 -0.096733
50 -0.1305 -0.1066 -0.17298 -0.065624 -0.10251 -0.070574 -0.14991 -0.11028 -0.14798 -0.069484 -0.13958 -0.10659
51 -0.12423 -0.099177 -0.1689 -0.072635 -0.12613 -0.072402 -0.14816 -0.10098 -0.15403 -0.076526 -0.12849 -0.10173
52 -0.12977 -0.10706 -0.17802 -0.073826 -0.11423 -0.05387 -0.14811 -0.10966 -0.16479 -0.069187 -0.13534 -0.10451
53 -0.11277 -0.085441 -0.15846 -0.054537 -0.10676 -0.063049 -0.1227 -0.080768 -0.15236 -0.050689 -0.10721 -0.075754
54 -0.12125 -0.10904 -0.17278 -0.070408 -0.13138 -0.083367 -0.14011 -0.10747 -0.14922 -0.06354 -0.12604 -0.10282
55 -0.14088 -0.10483 -0.16355 -0.083008 -0.1262 -0.072245 -0.13633 -0.093535 -0.14751 -0.076132 -0.12318 -0.0902
56 -0.14214 -0.10841 -0.17322 -0.069959 -0.13252 -0.081333 -0.14083 -0.1125 -0.15185 -0.075113 -0.12771 -0.087693
57 -0.13158 -0.07964 -0.15101 -0.07018 -0.12036 -0.052221 -0.12792 -0.090013 -0.14036 -0.076215 -0.12479 -0.096346
58 -0.12814 -0.10486 -0.16491 -0.082931 -0.13 -0.062269 -0.14105 -0.10125 -0.15337 -0.066107 -0.13122 -0.1062
59 -0.1288 -0.10181 -0.16076 -0.085702 -0.12139 -0.078848 -0.13672 -0.09758 -0.15361 -0.069178 -0.13071 -0.095321
60 -0.12022 -0.090252 -0.16107 -0.060862 -0.12792 -0.050046 -0.11972 -0.089804 -0.1443 -0.0517 -0.10434 -0.094464
61 -0.13143 -0.092129 -0.15927 -0.064623 -0.1231 -0.088814 -0.12817 -0.091788 -0.15126 -0.062261 -0.11007 -0.097767
62 -0.13114 -0.10529 -0.17382 -0.078334 -0.13374 -0.059342 -0.1376 -0.098512 -0.1646 -0.078223 -0.12853 -0.10913
63 -0.11307 -0.095734 -0.15141 -0.078255 -0.12902 -0.05083 -0.12618 -0.092676 -0.12574 -0.055264 -0.10772 -0.088372
64 -0.13331 -0.11347 -0.165 -0.098196 -0.13807 -0.088428 -0.13776 -0.11112 -0.15944 -0.079796 -0.12716 -0.11013
65 -0.12619 -0.10382 -0.16997 -0.081967 -0.12702 -0.073306 -0.13901 -0.11494 -0.15069 -0.073907 -0.12344 -0.092038
66 -0.1239 -0.075235 -0.16013 -0.069317 -0.11279 -0.066115 -0.11762 -0.093477 -0.142 -0.061999 -0.10659 -0.079441
67 -0.14771 -0.10659 -0.16796 -0.089918 -0.14204 -0.092243 -0.13554 -0.10731 -0.16401 -0.07395 -0.11824 -0.10678
68 -0.11446 -0.10247 -0.15876 -0.092349 -0.13795 -0.056131 -0.11852 -0.10384 -0.13925 -0.063302 -0.12346 -0.079207
69 -0.13994 -0.10773 -0.15128 -0.08809 -0.14273 -0.054499 -0.12518 -0.097219 -0.15102 -0.077354 -0.13052 -0.095709
70 -0.10658 -0.088604 -0.14978 -0.073741 -0.1191 -0.038907 -0.11504 -0.077523 -0.12232 -0.044735 -0.10264 -0.070272
71 -0.12074 -0.096041 -0.15325 -0.083521 -0.13041 -0.072985 -0.13676 -0.097866 -0.14995 -0.061357 -0.11671 -0.083315
72 -0.12503 -0.096349 -0.14385 -0.072912 -0.13497 -0.036244 -0.13139 -0.10048 -0.15229 -0.064388 -0.11263 -0.096748
73 -0.13824 -0.1055 -0.16695 -0.081823 -0.13438 -0.028732 -0.13535 -0.10311 -0.15132 -0.05416 -0.1185 -0.091181
74 -0.11593 -0.086333 -0.15072 -0.089244 -0.13561 -0.05771 -0.12435 -0.097488 -0.12455 -0.055311 -0.11375 -0.084593
75 -0.1116 -0.0887 -0.15165 -0.075935 -0.12289 -0.043168 -0.1284 -0.086982 -0.14456 -0.051723 -0.12365 -0.092196
76 -0.12644 -0.099738 -0.14833 -0.079886 -0.14595 -0.027756 -0.13134 -0.097875 -0.14226 -0.048654 -0.099571 -0.071429
77 -0.1208 -0.097305 -0.1629 -0.091996 -0.13563 -0.032984 -0.14121 -0.090069 -0.15284 -0.061636 -0.11159 -0.083712
78 -0.098283 -0.073462 -0.13524 -0.074467 -0.12409 -0.030743 -0.10387 -0.071043 -0.13386 -0.044647 -0.11165 -0.074955
79 -0.10773 -0.082409 -0.1409 -0.083508 -0.12415 -0.044281 -0.12256 -0.083327 -0.12812 -0.051099 -0.10954 -0.078318
80 -0.09539 -0.075336 -0.13091 -0.064869 -0.11535 -0.018849 -0.11724 -0.072741 -0.12015 -0.036431 -0.11604 -0.07122
81 -0.11454 -0.087464 -0.15147 -0.08116 -0.1337 -0.033167 -0.12439 -0.075415 -0.14352 -0.064942 -0.12533 -0.078633
82 -0.10487 -0.086601 -0.14257 -0.07663 -0.13303 -0.026575 -0.11015 -0.085988 -0.12617 -0.054674 -0.109 -0.090006
83 -0.10128 -0.075008 -0.12742 -0.067051 -0.11147 -0.022513 -0.11054 -0.076232 -0.1151 -0.042045 -0.089211 -0.065469
84 -0.10703 -0.071935 -0.14931 -0.077372 -0.1338 -0.016421 -0.11512 -0.079406 -0.11891 -0.054357 -0.1049 -0.081732
85 -0.10269 -0.081873 -0.14492 -0.075883 -0.12604 -0.02658 -0.11184 -0.07023 -0.12105 -0.046238 -0.090758 -0.078164
86 -0.11148 -0.08909 -0.1582 -0.073904 -0.13221 -0.041718 -0.12702 -0.088254 -0.12789 -0.05993 -0.10753 -0.089707
87 -0.11278 -0.093927 -0.14748 -0.085654 -0.14313 -0.034086 -0.12056 -0.087488 -0.13587 -0.062701 -0.10939 -0.08956
88 -0.11081 -0.082554 -0.15114 -0.083335 -0.1157 -0.028174 -0.11894 -0.073101 -0.11327 -0.041023 -0.096003 -0.089093
89 -0.13088 -0.11562 -0.18698 -0.1022 -0.16138 -0.077052 -0.15461 -0.10541 -0.1577 -0.067745 -0.12929 -0.092476
90 -0.10844 -0.094599 -0.15434 -0.085987 -0.13291 -0.04822 -0.12156 -0.077469 -0.14185 -0.044466 -0.09348 -0.077938
91 -0.10647 -0.091596 -0.1616 -0.079288 -0.12946 -0.035539 -0.11098 -0.078013 -0.13035 -0.050928 -0.093929 -0.073201
92 -0.12229 -0.080723 -0.16559 -0.086349 -0.13276 -0.037987 -0.11593 -0.067247 -0.12658 -0.044039 -0.10803 -0.074834
93 -0.11178 -0.08649 -0.15761 -0.085719 -0.13555 -0.038965 -0.13447 -0.08304 -0.12663 -0.047321 -0.10041 -0.073797
94 -0.10273 -0.087958 -0.1609 -0.07262 -0.12687 -0.030033 -0.1286 -0.067284 -0.10358 -0.043782 -0.10308 -0.08578
95 -0.095348 -0.081205 -0.15377 -0.076211 -0.12629 -0.035241 -0.12667 -0.074158 -0.11719 -0.037394 -0.087143 -0.067643
96 -0.1104 -0.076852 -0.16522 -0.077552 -0.13223 -0.067259 -0.11202 -0.080522 -0.10768 -0.051265 -0.12592 -0.081005
97 -0.080965 -0.067229 -0.1405 -0.065543 -0.096404 -0.032677 -0.10341 -0.061226 -0.092666 -0.031437 -0.08567 -0.062508
98 -0.13373 -0.11937 -0.17539 -0.10278 -0.15334 -0.075026 -0.15941 -0.1038 -0.14679 -0.060408 -0.13108 -0.097241
99 -0.10683 -0.079024 -0.15929 -0.077084 -0.12585 -0.031464 -0.11024 -0.075833 -0.11857 -0.0554 -0.10725 -0.1006
100 -0.098551 -0.085751 -0.15552 -0.085925 -0.13597 -0.041412 -0.11618 -0.069367 -0.11047 -0.049192 -0.10734 -0.083407
101 -0.13018 -0.10078 -0.17889 -0.090176 -0.14951 -0.06858 -0.1478 -0.098351 -0.13639 -0.070923 -0.12699 -0.091219
102 -0.10634 -0.086995 -0.15278 -0.092177 -0.13501 -0.062018 -0.11957 -0.079245 -0.1138 -0.051455 -0.12116 -0.076002
103 -0.10212 -0.080113 -0.15227 -0.077767 -0.12842 -0.049926 -0.11832 -0.076169 -0.11223 -0.037236 -0.115 -0.073185
104 -0.1103 -0.07864 -0.15807 -0.079088 -0.13276 -0.053455 -0.10705 -0.078412 -0.1215 -0.045058 -0.109 -0.076038
105 -0.12671 -0.10724 -0.17389 -0.091449 -0.13523 -0.067473 -0.12659 -0.090956 -0.12289 -0.056649 -0.11964 -0.094711
106 -0.11015 -0.1023 -0.17862 -0.09232 -0.14721 -0.075281 -0.12952 -0.10591 -0.13795 -0.056171 -0.098887 -0.087514
107 -0.1236 -0.090151 -0.16925 -0.088621 -0.13793 -0.077759 -0.12442 -0.098184 -0.14066 -0.064682 -0.11736 -0.093276
108 -0.1355 -0.095439 -0.17433 -0.087242 -0.1424 -0.060227 -0.1243 -0.090578 -0.12925 -0.049744 -0.13377 -0.085119
109 -0.10784 -0.080126 -0.15026 -0.072602 -0.13322 -0.048445 -0.1153 -0.088212 -0.12691 -0.051035 -0.11788 -0.067002
110 -0.11846 -0.093203 -0.16994 -0.080213 -0.14371 -0.062364 -0.13153 -0.084115 -0.1413 -0.062397 -0.1168 -0.081535
111 -0.10726 -0.07032 -0.15443 -0.078204 -0.11798 -0.065632 -0.11588 -0.079859 -0.12241 -0.051539 -0.11473 -0.071738
112 -0.11683 -0.082468 -0.15527 -0.075375 -0.1331 -0.03833 -0.11381 -0.074993 -0.12709 -0.04595 -0.10267 -0.07014
113 -0.12594 -0.083295 -0.16395 -0.092306 -0.14873 -0.071488 -0.1213 -0.093907 -0.13485 -0.070402 -0.12486 -0.091433
114 -0.11636 -0.089802 -0.17545 -0.076716 -0.14676 -0.066926 -0.1312 -0.092601 -0.12956 -0.059373 -0.13012 -0.077806
115 -0.10983 -0.073339 -0.14907 -0.074227 -0.12702 -0.044934 -0.1149 -0.078635 -0.12642 -0.056805 -0.10847 -0.068399
116 -0.10995 -0.078066 -0.15829 -0.074218 -0.13429 -0.045502 -0.11986 -0.086008 -0.13319 -0.055916 -0.10985 -0.091602
117 -0.1091 -0.090434 -0.16596 -0.070599 -0.13032 -0.062811 -0.12912 -0.093622 -0.12637 -0.067368 -0.12429 -0.085834
118 -0.097004 -0.058371 -0.14828 -0.0786 -0.11951 -0.038219 -0.11842 -0.077126 -0.11888 -0.046679 -0.093879 -0.068837
119 -0.099303 -0.070238 -0.14267 -0.077201 -0.11396 -0.052557 -0.11655 -0.08275 -0.12528 -0.046011 -0.1049 -0.06873
120 -0.11917 -0.077355 -0.15561 -0.077111 -0.13329 -0.046545 -0.11654 -0.092974 -0.1385 -0.057592 -0.11018 -0.079703
121 -0.10155 -0.087913 -0.17654 -0.091602 -0.14711 -0.073353 -0.12786 -0.096037 -0.13627 -0.056294 -0.11891 -0.071556
122 -0.11201 -0.08416 -0.15915 -0.081683 -0.13586 -0.049321 -0.13402 -0.10391 -0.13051 -0.052526 -0.12724 -0.080979
123 -0.11432 -0.097787 -0.15297 -0.088504 -0.14645 -0.06785 -0.12701 -0.11459 -0.15364 -0.070097 -0.12531 -0.098551
124 -0.099175 -0.067394 -0.15385 -0.076195 -0.11108 -0.029188 -0.097228 -0.071289 -0.12163 -0.043079 -0.09782 -0.071184
125 -0.10562 -0.069621 -0.16032 -0.071805 -0.12776 -0.055876 -0.11028 -0.079033 -0.13058 -0.04818 -0.12084 -0.084137
126 -0.12118 -0.081399 -0.16741 -0.089446 -0.14115 -0.074834 -0.13965 -0.10635 -0.14203 -0.065032 -0.11069 -0.08159
127 -0.11449 -0.067456 -0.15525 -0.080807 -0.13415 -0.050202 -0.11106 -0.0906 -0.12431 -0.060903 -0.098146 -0.081613
128 -0.11643 -0.083433 -0.15503 -0.079368 -0.13421 -0.04327 -0.11327 -0.10062 -0.12832 -0.061635 -0.10188 -0.080055
129 -0.10447 -0.06871 -0.13841 -0.072489 -0.11961 -0.031978 -0.10953 -0.084438 -0.12637 -0.046166 -0.11163 -0.067488
130 -0.094147 -0.081017 -0.14957 -0.072399 -0.12924 -0.036617 -0.12168 -0.094202 -0.13098 -0.060268 -0.10502 -0.073631
131 -0.089675 -0.054965 -0.14349 -0.07057 -0.11588 -0.048185 -0.093835 -0.064846 -0.11952 -0.051959 -0.10631 -0.061734
132 -0.11431 -0.072942 -0.15577 -0.079001 -0.13509 -0.044943 -0.10994 -0.08325 -0.12528 -0.056511 -0.093408 -0.068217
133 -0.13867 -0.094469 -0.16213 -0.083522 -0.13933 -0.042631 -0.12448 -0.1096 -0.14932 -0.077483 -0.11638 -0.09088
134 -0.12564 -0.092396 -0.1548 -0.074503 -0.14252 -0.029969 -0.13273 -0.098957 -0.14664 -0.069184 -0.12197 -0.091822
135 -0.11459 -0.079814 -0.15612 -0.085954 -0.13751 -0.053477 -0.12357 -0.096131 -0.14346 -0.062196 -0.094944 -0.063645
136 -0.11422 -0.082631 -0.13892 -0.084374 -0.12555 -0.052636 -0.13258 -0.086855 -0.13112 -0.058367 -0.1089 -0.091928
137 -0.10521 -0.076208 -0.14279 -0.065235 -0.13411 -0.031374 -0.10903 -0.077629 -0.1278 -0.034619 -0.078921 -0.062901
138 -0.10884 -0.069935 -0.16984 -0.086856 -0.1385 -0.030132 -0.11949 -0.088072 -0.13111 -0.05754 -0.11021 -0.078864
139 -0.11961 -0.073102 -0.1665 -0.075587 -0.12562 -0.0424 -0.11841 -0.085006 -0.1346 -0.062742 -0.11283 -0.082356
140 -0.12081 -0.07547 -0.14039 -0.074168 -0.13235 -0.052388 -0.1204 -0.09875 -0.13523 -0.074193 -0.12218 -0.078859
141 -0.13118 -0.073877 -0.14852 -0.074938 -0.11744 -0.043886 -0.11818 -0.090144 -0.14043 -0.058765 -0.10893 -0.082692
142 -0.096539 -0.073854 -0.15081 -0.073919 -0.1286 -0.033325 -0.10505 -0.079468 -0.13389 -0.061376 -0.099643 -0.070555
143 -0.13655 -0.097391 -0.1527 -0.10498 -0.15465 -0.052553 -0.15066 -0.10856 -0.15696 -0.072898 -0.12641 -0.10047
144 -0.10843 -0.074099 -0.14507 -0.075691 -0.13132 -0.040151 -0.1204 -0.087035 -0.11995 -0.06236 -0.10045 -0.06933
145 -0.11361 -0.068296 -0.15365 -0.077062 -0.12828 -0.047329 -0.115 -0.084169 -0.1381 -0.055811 -0.11774 -0.084623
146 -0.1011 -0.069323 -0.13327 -0.071073 -0.11736 -0.036637 -0.12856 -0.084723 -0.13484 -0.051233 -0.11341 -0.081086
147 -0.12317 -0.07605 -0.13528 -0.089803 -0.13634 -0.051825 -0.11871 -0.094837 -0.11724 -0.049894 -0.10186 -0.079719
148 -0.12181 -0.070747 -0.15899 -0.089914 -0.14007 -0.031943 -0.13448 -0.10149 -0.12071 -0.049056 -0.088125 -0.079902
149 -0.12583 -0.085925 -0.13789 -0.086445 -0.13865 -0.048382 -0.12904 -0.095995 -0.13656 -0.060117 -0.10759 -0.075545
150 -0.11333 -0.073632 -0.15016 -0.085926 -0.12822 -0.06084 -0.13392 -0.071908 -0.13003 -0.046419 -0.10667 -0.079827
151 -0.12995 -0.078639 -0.15386 -0.087437 -0.13072 -0.048028 -0.12828 -0.088092 -0.13517 -0.05613 -0.09328 -0.07019
152 -0.12709 -0.085166 -0.16717 -0.076267 -0.1335 -0.043496 -0.1407 -0.096906 -0.13325 -0.061792 -0.12816 -0.097013
153 -0.12623 -0.083314 -0.17035 -0.090658 -0.13579 -0.046164 -0.13238 -0.09461 -0.1471 -0.061103 -0.11274 -0.093976
154 -0.12505 -0.088421 -0.1592 -0.094199 -0.14408 -0.064582 -0.13557 -0.10405 -0.15672 -0.067715 -0.11292 -0.092379
155 -0.1203 -0.085848 -0.14968 -0.0972 -0.14202 -0.058741 -0.13051 -0.10551 -0.14281 -0.056977 -0.1017 -0.089341
156 -0.14717 -0.087185 -0.16409 -0.087651 -0.14233 -0.040339 -0.1338 -0.098671 -0.13305 -0.064028 -0.097243 -0.082614
157 -0.12564 -0.1052 -0.18295 -0.1141 -0.15078 -0.061697 -0.15245 -0.11586 -0.16391 -0.06882 -0.14312 -0.11102
158 -0.15079 -0.1087 -0.19522 -0.1073 -0.14966 -0.060795 -0.15644 -0.12299 -0.15706 -0.070661 -0.13022 -0.10593
159 -0.14321 -0.093547 -0.17543 -0.097853 -0.14692 -0.068343 -0.13079 -0.096643 -0.14313 -0.069573 -0.10852 -0.089153
160 -0.13846 -0.10281 -0.19371 -0.11666 -0.1512 -0.068371 -0.14061 -0.11794 -0.15343 -0.076014 -0.14443 -0.10387
161 -0.13625 -0.096171 -0.17941 -0.098655 -0.14809 -0.056949 -0.13557 -0.10197 -0.15912 -0.068226 -0.11519 -0.10193
162 -0.13405 -0.10341 -0.17996 -0.11891 -0.14537 -0.055418 -0.14012 -0.11086 -0.17537 -0.065037 -0.12894 -0.10955
163 -0.14291 -0.091516 -0.18038 -0.10727 -0.14797 -0.071256 -0.15739 -0.11826 -0.15939 -0.069209 -0.11391 -0.11367
164 -0.14047 -0.091673 -0.17598 -0.10936 -0.15092 -0.059914 -0.14944 -0.10549 -0.1481 -0.074111 -0.13332 -0.10971
165 -0.14499 -0.1075 -0.18417 -0.11297 -0.15092 -0.068332 -0.14874 -0.10605 -0.16882 -0.055922 -0.11417 -0.10165
166 -0.14137 -0.092037 -0.1918 -0.10968 -0.15564 -0.06448 -0.14146 -0.11179 -0.16329 -0.060934 -0.12282 -0.10471
167 -0.13102 -0.095055 -0.19893 -0.11261 -0.15505 -0.051948 -0.15274 -0.10982 -0.15916 -0.067335 -0.12357 -0.1069
168 -0.14334 -0.10877 -0.19959 -0.11978 -0.15439 -0.078367 -0.15931 -0.11416 -0.17476 -0.069017 -0.11904 -0.11444
169 -0.15246 -0.10537 -0.20706 -0.12481 -0.15883 -0.072565 -0.1552 -0.12044 -0.18414 -0.066318 -0.12948 -0.13366
170 -0.1429 -0.10682 -0.2093 -0.12474 -0.16236 -0.073013 -0.15469 -0.12883 -0.17029 -0.06908 -0.12683 -0.12495
171 -0.14554 -0.10783 -0.20656 -0.13429 -0.17328 -0.059461 -0.15525 -0.13585 -0.19731 -0.084471 -0.14153 -0.11743
172 -0.13726 -0.10037 -0.19034 -0.11824 -0.15387 -0.069059 -0.15518 -0.12562 -0.18279 -0.063723 -0.11559 -0.11271
173 -0.15231 -0.12626 -0.2084 -0.13599 -0.16034 -0.066627 -0.16681 -0.12705 -0.18039 -0.079114 -0.13248 -0.12268
174 -0.15924 -0.10508 -0.2008 -0.11988 -0.14795 -0.062815 -0.14817 -0.1183 -0.18308 -0.084376 -0.12889 -0.12164
175 -0.16832 -0.11397 -0.22268 -0.12729 -0.16999 -0.097534 -0.16385 -0.14294 -0.18175 -0.078648 -0.13498 -0.12975
176 -0.15162 -0.12643 -0.22361 -0.13325 -0.1697 -0.073892 -0.17599 -0.14035 -0.19512 -0.075689 -0.14902 -0.13543
177 -0.15355 -0.11218 -0.21352 -0.14138 -0.16192 -0.09062 -0.15912 -0.13372 -0.18082 -0.084591 -0.13797 -0.11952
178 -0.14126 -0.094574 -0.19068 -0.12014 -0.15001 -0.055008 -0.14741 -0.11628 -0.16408 -0.052172 -0.11897 -0.10693
179 -0.15249 -0.1121 -0.21203 -0.12807 -0.15994 -0.078826 -0.15911 -0.13609 -0.18793 -0.072094 -0.13498 -0.13549
180 -0.15392 -0.11584 -0.21116 -0.13901 -0.16446 -0.091604 -0.1637 -0.14019 -0.19705 -0.071005 -0.14103 -0.12146
181 -0.14128 -0.10262 -0.19245 -0.13143 -0.14743 -0.083263 -0.14998 -0.13792 -0.18716 -0.064907 -0.12231 -0.11439
182 -0.16032 -0.10545 -0.21315 -0.13422 -0.15717 -0.095681 -0.15546 -0.13531 -0.17275 -0.070588 -0.14133 -0.12833
183 -0.1633 -0.11597 -0.22845 -0.14812 -0.17922 -0.10435 -0.17105 -0.15133 -0.19804 -0.08457 -0.13331 -0.15269
184 -0.13718 -0.10372 -0.20987 -0.1381 -0.16609 -0.071497 -0.16289 -0.14112 -0.18862 -0.061271 -0.132 -0.11733
185 -0.14747 -0.11334 -0.23154 -0.1449 -0.15948 -0.081765 -0.1623 -0.13691 -0.18765 -0.062193 -0.15229 -0.14323
186 -0.15954 -0.10766 -0.2235 -0.14861 -0.17351 -0.10622 -0.16408 -0.15106 -0.18755 -0.075185 -0.13777 -0.15324
187 -0.15317 -0.11114 -0.21562 -0.14342 -0.16252 -0.085402 -0.1683 -0.14365 -0.19011 -0.075456 -0.14071 -0.13104
188 -0.14309 -0.098126 -0.20945 -0.145 -0.15513 -0.07247 -0.15618 -0.13362 -0.15751 -0.054398 -0.12765 -0.11634
189 -0.1573 -0.1082 -0.22932 -0.14513 -0.16051 -0.065948 -0.16402 -0.14123 -0.1829 -0.066529 -0.15034 -0.14013
190 -0.1724 -0.12105 -0.21945 -0.15715 -0.17288 -0.086496 -0.1834 -0.14416 -0.1952 -0.088861 -0.14974 -0.1387
191 -0.14038 -0.11014 -0.22269 -0.15835 -0.16593 -0.087204 -0.17116 -0.13733 -0.19197 -0.067362 -0.13315 -0.12493
192 -0.1578 -0.12119 -0.23268 -0.16089 -0.17914 -0.10845 -0.17368 -0.1447 -0.21245 -0.088754 -0.15133 -0.15185
193 -0.17514 -0.14358 -0.23754 -0.16211 -0.18892 -0.09931 -0.19097 -0.16016 -0.21775 -0.094245 -0.15006 -0.16092
194 -0.16018 -0.12703 -0.24622 -0.16789 -0.18608 -0.11941 -0.18307 -0.14517 -0.20264 -0.083767 -0.15436 -0.15967
195 -0.17537 -0.12309 -0.23897 -0.16306 -0.17063 -0.11432 -0.18024 -0.14776 -0.19581 -0.080918 -0.15083 -0.15312
196 -0.16234 -0.12532 -0.23777 -0.15941 -0.17297 -0.10165 -0.17813 -0.1523 -0.19691 -0.08278 -0.14791 -0.14548
197 -0.18054 -0.13879 -0.26296 -0.17593 -0.19261 -0.13875 -0.1957 -0.16012 -0.21712 -0.10079 -0.18179 -0.17069
198 -0.16776 -0.13128 -0.23786 -0.15898 -0.17481 -0.11037 -0.18708 -0.1492 -0.19027 -0.084973 -0.14986 -0.14766
199 -0.16497 -0.11643 -0.23368 -0.14667 -0.15743 -0.075109 -0.17362 -0.13673 -0.18328 -0.065195 -0.12137 -0.14671
200 -0.18996 -0.13566 -0.26513 -0.17883 -0.18499 -0.11375 -0.19654 -0.16575 -0.19586 -0.089796 -0.16016 -0.15736
201 -0.16804 -0.11461 -0.23998 -0.16323 -0.17854 -0.10141 -0.17799 -0.14226 -0.20476 -0.078788 -0.15116 -0.14506
202 -0.18024 -0.13305 -0.23381 -0.171 -0.18128 -0.11492 -0.19579 -0.15764 -0.18823 -0.081469 -0.15792 -0.16381
203 -0.18051 -0.12105 -0.26118 -0.1719 -0.17938 -0.1283 -0.19855 -0.15371 -0.19701 -0.088471 -0.15992 -0.15893
204 -0.1695 -0.13286 -0.25911 -0.16757 -0.18639 -0.09973 -0.20048 -0.16471 -0.1966 -0.087582 -0.15128 -0.16121
205 -0.16898 -0.12423 -0.24149 -0.16452 -0.18852 -0.10634 -0.19418 -0.14359 -0.20593 -0.10106 -0.1602 -0.16002
206 -0.17874 -0.11953 -0.25201 -0.16787 -0.17559 -0.10814 -0.19001 -0.14744 -0.18042 -0.078605 -0.14757 -0.16083
207 -0.17314 -0.1287 -0.24723 -0.17093 -0.1859 -0.091675 -0.19266 -0.15625 -0.19091 -0.081797 -0.17062 -0.15558
208 -0.17534 -0.1276 -0.23722 -0.16303 -0.17538 -0.11901 -0.19735 -0.14419 -0.19065 -0.077009 -0.13799 -0.14877
209 -0.17309 -0.12704 -0.2444 -0.16851 -0.17817 -0.10704 -0.20118 -0.16598 -0.20371 -0.07694 -0.1587 -0.16465
210 -0.17046 -0.12414 -0.23818 -0.1654 -0.18068 -0.12417 -0.18542 -0.14351 -0.18425 -0.072992 -0.13992 -0.14789
211 -0.16653 -0.13146 -0.24185 -0.15742 -0.17133 -0.11409 -0.18856 -0.14189 -0.18989 -0.084013 -0.14678 -0.1615
212 -0.15577 -0.12019 -0.24219 -0.17251 -0.17077 -0.12287 -0.17323 -0.13842 -0.20093 -0.074715 -0.14671 -0.16345
213 -0.17829 -0.13176 -0.25377 -0.18539 -0.18617 -0.15643 -0.19132 -0.14606 -0.20668 -0.094716 -0.15391 -0.16906
214 -0.18117 -0.12982 -0.24773 -0.16713 -0.1883 -0.14306 -0.2036 -0.14838 -0.19103 -0.080588 -0.14611 -0.16187
215 -0.16845 -0.13905 -0.25835 -0.17207 -0.17874 -0.13932 -0.19985 -0.14652 -0.19852 -0.092799 -0.16605 -0.16399
216 -0.16375 -0.12531 -0.24549 -0.17143 -0.17966 -0.12723 -0.19342 -0.14224 -0.19383 -0.093581 -0.15162 -0.17337
217 -0.15844 -0.13296 -0.26014 -0.17617 -0.18657 -0.14484 -0.19194 -0.14454 -0.20112 -0.082772 -0.15579 -0.16302
218 -0.1722 -0.12866 -0.26331 -0.17517 -0.18235 -0.12453 -0.18249 -0.14763 -0.20206 -0.090734 -0.14703 -0.16412
219 -0.19188 -0.14063 -0.26189 -0.18498 -0.1994 -0.15883 -0.19527 -0.16372 -0.20092 -0.10177 -0.17247 -0.1716
220 -0.16919 -0.12793 -0.26586 -0.18088 -0.18543 -0.11768 -0.18796 -0.13974 -0.20084 -0.094707 -0.15036 -0.16448
221 -0.17366 -0.13233 -0.25283 -0.16922 -0.18564 -0.13579 -0.19042 -0.15641 -0.18954 -0.087659 -0.15779 -0.16797
222 -0.18888 -0.12917 -0.26519 -0.18612 -0.194 -0.14349 -0.18877 -0.14464 -0.20766 -0.10136 -0.17474 -0.17213
223 -0.18869 -0.12664 -0.24737 -0.17509 -0.1801 -0.13515 -0.17825 -0.15197 -0.21286 -0.084342 -0.15352 -0.16993
224 -0.16021 -0.11479 -0.24459 -0.16293 -0.17295 -0.13383 -0.17614 -0.13132 -0.18737 -0.080903 -0.14752 -0.17417
225 -0.18096 -0.12854 -0.24502 -0.16651 -0.1801 -0.14747 -0.17656 -0.14791 -0.19806 -0.085255 -0.14328 -0.15992
226 -0.17971 -0.13782 -0.25393 -0.17984 -0.18255 -0.14048 -0.19193 -0.17115 -0.21817 -0.10329 -0.16047 -0.17504
227 -0.16725 -0.12509 -0.25783 -0.17168 -0.17541 -0.12976 -0.18044 -0.15349 -0.19938 -0.089878 -0.15862 -0.16381
228 -0.18529 -0.12414 -0.26316 -0.17851 -0.18985 -0.13155 -0.19148 -0.15989 -0.21204 -0.08828 -0.16452 -0.16462
229 -0.18536 -0.12526 -0.25178 -0.18671 -0.18422 -0.14206 -0.1793 -0.1537 -0.21798 -0.10109 -0.16054 -0.1652
230 -0.1815 -0.11063 -0.24541 -0.17654 -0.17077 -0.12778 -0.18167 -0.14075 -0.207 -0.093103 -0.15596 -0.16604
231 -0.17039 -0.12215 -0.26212 -0.18306 -0.1797 -0.1303 -0.19008 -0.1506 -0.22968 -0.10161 -0.16016 -0.16833
232 -0.15768 -0.10362 -0.2447 -0.17058 -0.1717 -0.11221 -0.17762 -0.12658 -0.19265 -0.084756 -0.13534 -0.14135
233 -0.17441 -0.11782 -0.25224 -0.17056 -0.17074 -0.1293 -0.18528 -0.1392 -0.20445 -0.085187 -0.14759 -0.1678
234 -0.17592 -0.1381 -0.2753 -0.18767 -0.18667 -0.14691 -0.18159 -0.14549 -0.20785 -0.10152 -0.1576 -0.17181
235 -0.17569 -0.12533 -0.25402 -0.18513 -0.1798 -0.1303 -0.18552 -0.14671 -0.19782 -0.09202 -0.1649 -0.1665
236 -0.18314 -0.1345 -0.26371 -0.1946 -0.19658 -0.16527 -0.19381 -0.15167 -0.22198 -0.094732 -0.15521 -0.18278
237 -0.1681 -0.12276 -0.25802 -0.1709 -0.16968 -0.14119 -0.17444 -0.14323 -0.20232 -0.080673 -0.14432 -0.15275
238 -0.17957 -0.14204 -0.25783 -0.18175 -0.19379 -0.15117 -0.18712 -0.159 -0.22453 -0.11022 -0.15987 -0.18369
239 -0.16944 -0.11853 -0.2554 -0.17562 -0.17382 -0.12816 -0.17615 -0.1618 -0.20798 -0.086327 -0.14837 -0.15852
240 -0.18206 -0.11895 -0.2584 -0.17057 -0.17417 -0.1303 -0.188 -0.15211 -0.21137 -0.099578 -0.15142 -0.16223
241 -0.17755 -0.14265 -0.27407 -0.19593 -0.19857 -0.16402 -0.19874 -0.17045 -0.22458 -0.10651 -0.17137 -0.18816
242 -0.17711 -0.1267 -0.25474 -0.17823 -0.17441 -0.13842 -0.17393 -0.15296 -0.2034 -0.092711 -0.13935 -0.15578
243 -0.16908 -0.11459 -0.25187 -0.16587 -0.17597 -0.12496 -0.16246 -0.14709 -0.2082 -0.083333 -0.14404 -0.14822
244 -0.16761 -0.12615 -0.25532 -0.17894 -0.17984 -0.13476 -0.18482 -0.1594 -0.20813 -0.087744 -0.12968 -0.15605
245 -0.15977 -0.12295 -0.27258 -0.16487 -0.1783 -0.12936 -0.17684 -0.15189 -0.2157 -0.083726 -0.15288 -0.16309
246 -0.17805 -0.13489 -0.26362 -0.18027 -0.18184 -0.12777 -0.18662 -0.16653 -0.21357 -0.10395 -0.15136 -0.17074
247 -0.18169 -0.14001 -0.28088 -0.17848 -0.19527 -0.14244 -0.18118 -0.17241 -0.2251 -0.1075 -0.15528 -0.17436
248 -0.17975 -0.13387 -0.26435 -0.1809 -0.17676 -0.15959 -0.18252 -0.16418 -0.21441 -0.09483 -0.16186 -0.17706
249 -0.16705 -0.1224 -0.26627 -0.17733 -0.18324 -0.13338 -0.1849 -0.1553 -0.2194 -0.090702 -0.15413 -0.179
250 -0.16266 -0.11853 -0.25707 -0.16563 -0.17482 -0.13036 -0.16826 -0.15317 -0.20284 -0.085084 -0.14045 -0.1783
251 -0.1737 -0.13899 -0.27153 -0.19101 -0.19186 -0.15541 -0.19875 -0.16554 -0.23163 -0.10039 -0.16315 -0.17993
252 -0.18042 -0.13991 -0.27963 -0.18718 -0.19712 -0.15508 -0.20369 -0.16899 -0.2213 -0.095137 -0.14948 -0.17548
253 -0.18215 -0.14501 -0.25691 -0.17191 -0.18522 -0.14318 -0.19366 -0.181 -0.2167 -0.091818 -0.14855 -0.1795
254 -0.17661 -0.14618 -0.27258 -0.1803 -0.18984 -0.18059 -0.19803 -0.18016 -0.21524 -0.07789 -0.1418 -0.17495
255 -0.18525 -0.13581 -0.24293 -0.17062 -0.17941 -0.13998 -0.19744 -0.16198 -0.21769 -0.085371 -0.1383 -0.17131
256 -0.17867 -0.13989 -0.26132 -0.18398 -0.18207 -0.14294 -0.19567 -0.16866 -0.21879 -0.10142 -0.14153 -0.17805
257 -0.19047 -0.14984 -0.26515 -0.18648 -0.19917 -0.14871 -0.2085 -0.17884 -0.23761 -0.10263 -0.15764 -0.17936
258 -0.18105 -0.13195 -0.2559 -0.17164 -0.17892 -0.15629 -0.18096 -0.16835 -0.21213 -0.096346 -0.14969 -0.1775
259 -0.16958 -0.12188 -0.25185 -0.17928 -0.18082 -0.14081 -0.17885 -0.15969 -0.2117 -0.099107 -0.14373 -0.16916
260 -0.16997 -0.13223 -0.2593 -0.17307 -0.17811 -0.14033 -0.1736 -0.17009 -0.21845 -0.095189 -0.14779 -0.17193
261 -0.16035 -0.11524 -0.24002 -0.16147 -0.15372 -0.13055 -0.17641 -0.14874 -0.21676 -0.096981 -0.12233 -0.16756
262 -0.17102 -0.1386 -0.26133 -0.17233 -0.18721 -0.15273 -0.18266 -0.16133 -0.21701 -0.093062 -0.13926 -0.17393
263 -0.16673 -0.1273 -0.27153 -0.17203 -0.16919 -0.1352 -0.16368 -0.15382 -0.20396 -0.085574 -0.14013 -0.17137
264 -0.18125 -0.13019 -0.24787 -0.17345 -0.17647 -0.1442 -0.17947 -0.16541 -0.21933 -0.090525 -0.1565 -0.17433
265 -0.16515 -0.12971 -0.26034 -0.19044 -0.18259 -0.13957 -0.1769 -0.17343 -0.22002 -0.086567 -0.13763 -0.15672
266 -0.17855 -0.15067 -0.27266 -0.17941 -0.20282 -0.16609 -0.18585 -0.18685 -0.23783 -0.099988 -0.14814 -0.17204
267 -0.17768 -0.12576 -0.2498 -0.17892 -0.181 -0.12804 -0.17506 -0.16134 -0.22519 -0.09302 -0.14433 -0.16883
268 -0.19429 -0.13929 -0.27192 -0.18503 -0.20148 -0.15641 -0.18491 -0.17147 -0.21875 -0.10159 -0.14141 -0.17932
269 -0.17271 -0.12943 -0.25314 -0.1728 -0.18196 -0.15897 -0.1751 -0.162 -0.21354 -0.10296 -0.13876 -0.17604
270 -0.18306 -0.13215 -0.25807 -0.17207 -0.18833 -0.13824 -0.1947 -0.17261 -0.21706 -0.10096 -0.13735 -0.18649
271 -0.18554 -0.14277 -0.25191 -0.17138 -0.18161 -0.15064 -0.18417 -0.17543 -0.2226 -0.098226 -0.15033 -0.17479
272 -0.15306 -0.1266 -0.25885 -0.17975 -0.17965 -0.14332 -0.17431 -0.1583 -0.21771 -0.093598 -0.13865 -0.16971
273 -0.17563 -0.12904 -0.25355 -0.16988 -0.18452 -0.15441 -0.1748 -0.16453 -0.23398 -0.096499 -0.14294 -0.18121
274 -0.17216 -0.1389 -0.26093 -0.18755 -0.18427 -0.16521 -0.19492 -0.17574 -0.23657 -0.10168 -0.15282 -0.18931
275 -0.16811 -0.12753 -0.236 -0.16666 -0.16631 -0.13697 -0.1708 -0.16253 -0.2081 -0.090432 -0.13947 -0.1788
276 -0.17399 -0.13619 -0.25618 -0.18152 -0.18733 -0.14615 -0.18685 -0.1628 -0.23032 -0.10316 -0.13882 -0.18739
277 -0.189 -0.13681 -0.26542 -0.17408 -0.18286 -0.1527 -0.19699 -0.17065 -0.24107 -0.10069 -0.14536 -0.18335
278 -0.1643 -0.12881 -0.25158 -0.16866 -0.1701 -0.12595 -0.18371 -0.16149 -0.21813 -0.085587 -0.12087 -0.1695
279 -0.1535 -0.13173 -0.25085 -0.17874 -0.17593 -0.14981 -0.18109 -0.15907 -0.22213 -0.089518 -0.12032 -0.18035
280 -0.17413 -0.13475 -0.2588 -0.16973 -0.17959 -0.13895 -0.18792 -0.15687 -0.21052 -0.07916 -0.12548 -0.16788
281 -0.17251 -0.1454 -0.26432 -0.17461 -0.17897 -0.1548 -0.18267 -0.15806 -0.23061 -0.096751 -0.13729 -0.19183
282 -0.16586 -0.13404 -0.25717 -0.16433 -0.17534 -0.15206 -0.17552 -0.15257 -0.24354 -0.092143 -0.14137 -0.18473
283 -0.19538 -0.15512 -0.27167 -0.18085 -0.19504 -0.16179 -0.18437 -0.16466 -0.23736 -0.11796 -0.14695 -0.18403
284 -0.15931 -0.11218 -0.26162 -0.15735 -0.15786 -0.14808 -0.15826 -0.14573 -0.22341 -0.089166 -0.13936 -0.16494
285 -0.15827 -0.13512 -0.25723 -0.16035 -0.17673 -0.13925 -0.16885 -0.1562 -0.2154 -0.098168 -0.12303 -0.1648
286 -0.17088 -0.13376 -0.26721 -0.16343 -0.17366 -0.13417 -0.17934 -0.15064 -0.21811 -0.094839 -0.13726 -0.18362
287 -0.16419 -0.12495 -0.2577 -0.16017 -0.18283 -0.13393 -0.18347 -0.1641 -0.22203 -0.092731 -0.1334 -0.16654
288 -0.16719 -0.12724 -0.2553 -0.17987 -0.19933 -0.16411 -0.17657 -0.15581 -0.218 -0.091302 -0.14682 -0.17948
289 -0.14894 -0.12634 -0.24061 -0.16422 -0.16536 -0.1443 -0.17533 -0.14739 -0.2193 -0.086274 -0.13277 -0.17267
290 -0.1598 -0.12914 -0.23901 -0.1705 -0.16897 -0.14562 -0.16026 -0.15857 -0.21082 -0.1014 -0.14532 -0.1776
291 -0.17971 -0.13598 -0.25517 -0.17696 -0.18275 -0.16241 -0.17832 -0.16069 -0.22958 -0.099237 -0.14293 -0.17123
292 -0.18461 -0.13585 -0.25186 -0.17445 -0.18613 -0.15328 -0.17862 -0.1593 -0.239 -0.097748 -0.12705 -0.17923
293 -0.15888 -0.12001 -0.24164 -0.16223 -0.18868 -0.14532 -0.17517 -0.16393 -0.21919 -0.08988 -0.13702 -0.18658
294 -0.15522 -0.12851 -0.23467 -0.17208 -0.17354 -0.15282 -0.18594 -0.16136 -0.21944 -0.085592 -0.1284 -0.1752
295 -0.16545 -0.13568 -0.23239 -0.16434 -0.18148 -0.14969 -0.18703 -0.15679 -0.21754 -0.097703 -0.1266 -0.18288
296 -0.14181 -0.11851 -0.21335 -0.1526 -0.16546 -0.13969 -0.17271 -0.15 -0.20204 -0.081385 -0.11274 -0.16029
297 -0.17864 -0.13044 -0.23336 -0.17637 -0.18725 -0.14674 -0.17737 -0.17377 -0.21989 -0.10351 -0.13453 -0.18523
298 -0.15791 -0.13131 -0.21409 -0.15525 -0.17032 -0.13612 -0.16686 -0.16279 -0.21064 -0.089678 -0.12981 -0.16498
299 -0.1696 -0.13209 -0.21791 -0.17649 -0.17781 -0.15722 -0.17355 -0.17357 -0.21888 -0.087689 -0.13546 -0.18448
300 -0.157 -0.13575 -0.21448 -0.16416 -0.17122 -0.13278 -0.1731 -0.15434 -0.21142 -0.071721 -0.11678 -0.1679
301 -0.15999 -0.12714 -0.18354 -0.15306 -0.17688 -0.14146 -0.16429 -0.15428 -0.21904 -0.071742 -0.12354 -0.16568
302 -0.14708 -0.12046 -0.17528 -0.14546 -0.16929 -0.12486 -0.16304 -0.15319 -0.20544 -0.078774 -0.12142 -0.1641
303 -0.14993 -0.11968 -0.17116 -0.15898 -0.18047 -0.13194 -0.16258 -0.16551 -0.2195 -0.084156 -0.13459 -0.1744
304 -0.15148 -0.11684 -0.16017 -0.15658 -0.1757 -0.14748 -0.13604 -0.15589 -0.20397 -0.076417 -0.14359 -0.17213
305 -0.16301 -0.12396 -0.14871 -0.1557 -0.17932 -0.16398 -0.1279 -0.17035 -0.19334 -0.089339 -0.13791 -0.17754
306 -0.15686 -0.11278 -0.10836 -0.15627 -0.17711 -0.13067 -0.076146 -0.16121 -0.20889 -0.08852 -0.12975 -0.1881
307 -0.14709 -0.11806 -0.037241 -0.15597 -0.17883 -0.13944 -0.018535 -0.15627 -0.20609 -0.066912 -0.11934 -0.1738
308 -0.12542 -0.11945 -0.068891 -0.15744 -0.17168 -0.14782 0.00082508 -0.15344 -0.20088 -0.069943 -0.12696 -0.17614
309 -0.109 -0.1016 0.023339 -0.13383 -0.16488 -0.12897 0.049095 -0.14546 -0.19605 -0.080795 -0.11099 -0.16343
310 -0.12388 -0.11102 0.03453 -0.12983 -0.17852 -0.10728 0.073196 -0.14992 -0.21816 -0.085096 -0.12841 -0.186
311 -0.1077 -0.11653 0.06071 -0.12364 -0.17602 -0.11029 0.10388 -0.14684 -0.20499 -0.086978 -0.12955 -0.18051
312 -0.09748 -0.11311 0.12996 -0.089998 -0.15318 -0.10452 0.14016 -0.14442 -0.20596 -0.069199 -0.10892 -0.15726
313 -0.086318 -0.10599 0.15074 -0.082189 -0.16074 -0.10433 0.17783 -0.14822 -0.1913 -0.072261 -0.11141 -0.17327
314 -0.072307 -0.10459 0.12177 -0.063819 -0.1553 -0.11506 0.22781 -0.14403 -0.19536 -0.069913 -0.10907 -0.1631
315 -0.063555 -0.084953 0.18519 -0.04687 -0.13832 -0.066856 0.26744 -0.12419 -0.17675 -0.048764 -0.099088 -0.15928
316 -0.065354 -0.10695 0.14523 -0.070641 -0.15421 -0.088284 0.27209 -0.13895 -0.19604 -0.065706 -0.11518 -0.16485
317 -0.064193 -0.092068 0.21365 -0.038922 -0.143 -0.064742 0.29712 -0.12186 -0.18588 -0.073717 -0.11954 -0.16773
318 -0.018921 -0.094595 0.23442 -0.040853 -0.14525 -0.07156 0.33303 -0.1168 -0.17556 -0.065969 -0.10118 -0.14977
319 -0.02423 -0.090112 0.30914 -0.028583 -0.14131 -0.069858 0.33457 -0.12258 -0.17193 -0.07652 -0.099992 -0.18244
320 -0.024918 -0.11117 0.27842 -0.012484 -0.14555 -0.072586 0.34745 -0.12926 -0.18213 -0.073432 -0.10726 -0.17839
321 -0.0029467 -0.081057 0.35424 -0.024355 -0.13717 -0.038344 0.37934 -0.12291 -0.1551 -0.067703 -0.073749 -0.15557
322 0.013825 -0.082554 0.33326 -0.020426 -0.13309 -0.082153 0.39998 -0.12259 -0.085995 -0.054985 -0.066928 -0.17109
323 0.020656 -0.073391 0.40521 0.021073 -0.1263 -0.054121 0.43978 -0.10911 0.040627 -0.042556 -0.052736 -0.16303
324 0.055908 -0.061888 0.38847 0.029443 -0.11671 -0.052229 0.50069 -0.091374 0.14819 -0.016948 -0.033765 -0.13307
325 0.022849 -0.081766 0.40092 -0.0026683 -0.13418 -0.045127 0.4505 -0.10869 0.19342 -0.03616 -0.047894 -0.16114
326 0.070181 -0.086153 0.41373 -0.014049 -0.14047 -0.067245 0.49872 -0.10478 0.25789 -0.0080711 -0.022362 -0.15434
327 0.084792 -0.07796 0.44122 -0.0012399 -0.13439 -0.060223 0.51352 -0.11036 0.32511 -0.032063 -0.013681 -0.15249
328 0.079064 -0.077527 0.50176 -0.014361 -0.13546 -0.068312 0.51392 -0.10693 0.33792 -0.034644 -0.036339 -0.15635
329 0.13823 -0.049874 0.59174 0.052808 -0.09697 -0.01825 0.57018 -0.078093 0.41113 -0.013356 -0.0010776 -0.1505
330 0.12018 -0.063362 0.49942 0.053888 -0.10327 -0.025608 0.57713 -0.089026 0.46601 -0.022537 -0.022536 -0.15229
331 0.1476 -0.056139 0.51 0.063127 -0.13033 -0.051766 0.57876 -0.09102 0.46667 -0.027169 -0.017305 -0.15035
332 0.1507 -0.065696 0.65503 0.086936 -0.11224 -0.024524 0.57235 -0.073244 0.47366 -0.0031004 -0.00055321 -0.15278
333 0.15996 -0.060973 0.54804 0.088345 -0.12411 -0.055982 0.61672 -0.056268 0.53908 -0.010032 -0.0092217 -0.14136
334 0.18251 -0.074171 0.55209 0.083734 -0.12619 -0.0579 0.58763 -0.069392 0.53209 -0.026233 -0.02168 -0.15662
335 0.19919 -0.066448 0.66345 0.096174 -0.11778 -0.042839 0.61997 -0.060186 0.56463 -0.016665 -0.0093188 -0.14354
336 0.2114 -0.047935 0.65832 0.10916 -0.12472 -0.041727 0.6366 -0.051719 0.60692 -0.0047165 -0.022017 -0.15028
337 0.24218 -0.065012 0.68353 0.090782 -0.12825 -0.059855 0.63548 -0.051543 0.56106 -0.0079481 -0.015406 -0.14676
338 0.25555 -0.052849 0.71658 0.10276 -0.12483 -0.051253 0.66769 -0.050177 0.64845 -0.0141 -0.022684 -0.15506
339 0.26389 -0.046307 0.77358 0.13986 -0.11547 -0.033631 0.67684 -0.033361 0.65396 -0.010721 -0.0063729 -0.15657
340 0.28836 -0.034334 0.79534 0.14543 -0.1142 -0.036889 0.69532 -0.027285 0.6818 -0.00060273 -0.0079714 -0.13797
341 0.33332 -0.014871 0.81106 0.20412 -0.079736 -0.027368 0.71631 -0.0064785 0.72548 0.029486 0.01257 -0.12872
342 0.30712 -0.070828 0.82062 0.15707 -0.12361 -0.040276 0.67409 -0.046162 0.66407 -0.021776 -0.031798 -0.16593
343 0.30385 -0.053405 0.81802 0.21846 -0.10298 -0.024934 0.70055 -0.034706 0.72387 -0.0064274 -0.025677 -0.14675
344 0.33405 -0.032833 0.80697 0.20892 -0.086635 -0.019862 0.73338 -0.01604 0.74539 -0.0076589 -0.018286 -0.14745
345 0.33914 -0.04797 0.79821 0.16954 -0.12058 -0.02132 0.70138 -0.028984 0.74929 -0.0088305 -0.030404 -0.15974
346 0.32616 -0.072787 0.68113 0.15109 -0.127 -0.036748 0.69677 -0.027238 0.72744 -0.031092 -0.039373 -0.17302
347 0.35641 -0.065904 0.75966 0.19111 -0.11846 -0.041016 0.71767 -0.017521 0.74843 -0.029454 -0.043511 -0.16192
348 0.38001 -0.045402 0.84309 0.28307 -0.08768 -0.032415 0.73843 0.0026047 0.7912 -0.0071251 -0.01899 -0.14784
349 0.43337 -0.036309 0.83563 0.33782 -0.080417 -0.0097528 0.75686 0.011751 0.81335 0.016663 -0.0050681 -0.12957
350 0.41786 -0.054096 0.82506 0.35014 -0.092453 -0.054251 0.75162 0.0093771 0.83169 -0.0059782 -0.025777 -0.13829
351 0.42349 -0.040293 0.88475 0.37591 -0.094889 -0.038929 0.73938 0.012103 0.79869 0.0052903 -0.019025 -0.14554
352 0.3829 -0.06139 0.81748 0.39703 -0.106 -0.063367 0.73293 0.0046394 0.80986 -0.022911 -0.035054 -0.15492
353 0.44312 -0.036618 0.83543 0.41269 -0.078822 -0.054275 0.75619 0.023266 0.84598 -0.0015228 -0.022252 -0.14078
354 0.39852 -0.063055 0.85532 0.35405 -0.1018 -0.076054 0.72086 0.0015318 0.84827 -0.021974 -0.013471 -0.14961
355 0.40442 -0.053402 0.8837 0.41932 -0.098385 -0.064682 0.75617 0.007528 0.85896 0.00051407 -0.035539 -0.1504
356 0.44503 -0.042149 0.87893 0.48223 -0.089531 -0.06339 0.74141 0.010714 0.85278 -0.012687 -0.040748 -0.15255
357 0.49394 -0.011167 0.9135 0.51479 -0.064337 -0.017368 0.78636 0.04353 0.89699 0.016391 0.0032837 -0.12626
358 0.46088 -0.040444 0.90422 0.48273 -0.086093 -0.057546 0.75422 0.013117 0.89759 -0.0091606 -0.010065 -0.14994
359 0.47923 -0.039751 0.91169 0.47278 -0.08433 -0.028104 0.7705 0.023573 0.89335 0.0030479 -0.010113 -0.13449
360 0.49732 -0.036688 0.87138 0.43977 -0.10223 -0.061913 0.73468 0.027449 0.92141 -0.0045337 -0.020062 -0.14037
361 0.50264 -0.035755 0.90702 0.41888 -0.088082 -0.070091 0.75457 0.025255 0.88989 -0.0031952 -0.02504 -0.14071
362 0.48319 -0.034433 0.89578 0.3889 -0.090929 -0.049709 0.71249 0.019871 0.87855 -0.0069068 0.00054105 -0.14239
363 0.49107 -0.02848 0.87493 0.34682 -0.090375 -0.037147 0.70807 0.029267 0.9395 -0.0097483 0.028553 -0.13917
364 0.51903 -0.0077171 0.95062 0.32583 -0.078321 -0.064405 0.70848 0.036324 0.93161 0.01425 0.087944 -0.124
365 0.4984 -0.016514 0.85576 0.29555 -0.087538 -0.047363 0.66685 0.02442 0.93385 0.015459 0.11106 -0.12325
366 0.50844 -0.022752 0.73495 0.27929 -0.078364 -0.049211 0.62941 0.024396 0.91919 0.0014471 0.14334 -0.13577
367 0.49852 -0.021139 0.65735 0.26303 -0.07383 -0.05161 0.59114 0.038162 0.88414 0.0014155 0.13779 -0.12265
368 0.52596 0.005144 0.63741 0.2804 -0.040357 -0.040938 0.59911 0.083608 0.92002 0.028204 0.21452 -0.11839
369 0.51693 -0.017523 0.5922 0.27599 -0.006873 -0.043886 0.59217 0.10541 0.9015 0.017942 0.21199 -0.10979
370 0.52094 -0.0064904 0.57083 0.27122 0.0062407 -0.042054 0.59774 0.13395 0.92578 0.023351 0.23999 -0.12366
371 0.53639 -0.0031777 0.56977 0.28563 0.045444 -0.052302 0.60613 0.15684 0.91048 0.023509 0.24638 -0.12495
372 0.52301 -0.0082749 0.5157 0.27206 0.039808 -0.05078 0.58312 0.15008 0.86544 0.0060978 0.25312 -0.13401
373 0.52614 0.023998 0.5374 0.2913 0.069482 -0.056789 0.63493 0.17583 0.89987 0.025296 0.30626 -0.1163
374 0.53682 0.026431 0.53144 0.28465 0.10639 -0.079557 0.63063 0.18899 0.87333 0.020655 0.33366 -0.1331
375 0.50192 0.042493 0.50526 0.2787 0.13688 -0.059265 0.65428 0.20364 0.89572 0.029723 0.322 -0.12469
376 0.5077 0.046596 0.50277 0.26819 0.19221 -0.048873 0.6421 0.2009 0.84197 0.027902 0.3106 -0.11486
377 0.51501 0.071149 0.50076 0.27189 0.23115 -0.069331 0.6147 0.22915 0.83033 0.02612 0.32672 -0.10819
378 0.47768 0.071712 0.48382 0.27365 0.25341 -0.058369 0.55943 0.22995 0.7785 0.029478 0.33403 -0.11808
379 0.42865 0.073185 0.44513 0.24818 0.24403 -0.078327 0.49458 0.21826 0.72903 0.004737 0.33143 -0.13303
380 0.45179 0.13469 0.48043 0.27899 0.30717 -0.060836 0.51778 0.26929 0.69857 0.028885 0.37565 -0.097615
381 0.4296 0.12168 0.4684 0.25789 0.29423 -0.052314 0.48002 0.26176 0.67412 0.018304 0.40156 -0.12289
382 0.41265 0.14122 0.41461 0.26148 0.3122 -0.030552 0.4825 0.32857 0.66395 0.019682 0.46284 -0.10233
383 0.42343 0.19453 0.44286 0.25929 0.34048 -0.01957 0.48704 0.41449 0.63709 0.023381 0.45817 -0.10964
384 0.41502 0.2093 0.42043 0.25969 0.33795 -0.032608 0.45225 0.45025 0.60941 0.033789 0.48539 -0.10083
385 0.42751 0.22604 0.40269 0.24573 0.37017 -0.031036 0.45627 0.46337 0.61774 0.040918 0.49809 -0.10029
386 0.43102 0.22951 0.37931 0.23508 0.36225 -0.040485 0.44068 0.47833 0.58377 0.018116 0.52097 -0.10991
387 0.43853 0.25087 0.41038 0.23052 0.4103 -0.021583 0.44203 0.49303 0.56118 0.027125 0.52339 -0.10177
388 0.45975 0.27952 0.3775 0.23284 0.41357 -0.044651 0.45635 0.57616 0.58033 0.030763 0.54908 -0.099017
389 0.45877 0.27613 0.38008 0.23045 0.44794 -0.054929 0.42594 0.50277 0.51516 0.033571 0.5441 -0.11643
390 0.47841 0.29377 0.3594 0.22992 0.42329 -0.052277 0.44328 0.47717 0.50806 0.04788 0.57069 -0.086473
391 0.46803 0.28316 0.36673 0.21192 0.42853 -0.048895 0.41153 0.45562 0.48461 0.023538 0.53798 -0.11253
392 0.48928 0.30752 0.36757 0.23152 0.47772 -0.062184 0.41937 0.46752 0.48212 0.050157 0.59646 -0.089299
393 0.43436 0.31785 0.3647 0.2408 0.48029 -0.038072 0.42206 0.54618 0.49346 0.050155 0.61024 -0.089261
394 0.40296 0.30311 0.31698 0.21582 0.48426 -0.06435 0.39104 0.58142 0.46961 0.037294 0.5958 -0.1029
395 0.36319 0.32004 0.31843 0.22081 0.48491 -0.067758 0.38853 0.58456 0.4687 0.063972 0.61727 -0.082787
396 0.34668 0.34769 0.30146 0.21093 0.51649 -0.032736 0.38315 0.63113 0.45513 0.062351 0.61241 -0.09802
397 0.35077 0.36742 0.31583 0.21561 0.53912 -0.050324 0.38648 0.54565 0.46318 0.096829 0.63065 -0.070303
398 0.32176 0.36031 0.31386 0.20976 0.54941 0.0087075 0.36626 0.51891 0.43295 0.089858 0.64329 -0.072695
399 0.32978 0.35578 0.28104 0.21653 0.5524 -0.0064906 0.36422 0.48667 0.4222 0.092616 0.64128 -0.064488
400 0.29806 0.3733 0.28392 0.20026 0.57025 -0.020079 0.35055 0.47021 0.4082 0.10277 0.62873 -0.046211
401 0.33156 0.39351 0.30147 0.21782 0.59415 0.012383 0.35835 0.53815 0.42704 0.10813 0.63457 0.021726
402 0.31296 0.37535 0.29396 0.20541 0.58073 -0.022595 0.33472 0.59013 0.39592 0.086131 0.64877 0.11204
403 0.27552 0.35935 0.26411 0.18978 0.58158 -0.0066232 0.32897 0.57776 0.40328 0.09294 0.63276 0.1745
404 0.29694 0.39327 0.27605 0.19001 0.57624 -0.025141 0.32698 0.59128 0.38561 0.10023 0.66505 0.20826
405 0.29502 0.38705 0.26022 0.18534 0.58953 -0.01225 0.33128 0.561 0.39013 0.097997 0.64285 0.22998
406 0.32091 0.40235 0.27308 0.18372 0.58968 0.021962 0.32254 0.51987 0.39635 0.096255 0.6414 0.33425
407 0.31262 0.40651 0.26093 0.18771 0.58426 0.014384 0.34139 0.49645 0.36518 0.096524 0.66437 0.2904
408 0.33511 0.41599 0.24692 0.18669 0.57769 0.029246 0.32689 0.48471 0.37343 0.10293 0.65335 0.35392
409 0.33457 0.41609 0.23913 0.19111 0.58572 0.0087278 0.33528 0.51912 0.36486 0.10428 0.67792 0.37098
410 0.32679 0.40223 0.23653 0.17892 0.54647 -0.01375 0.30736 0.53215 0.35995 0.10821 0.64602 0.38253
411 0.33854 0.42165 0.25788 0.17062 0.53945 -0.0023185 0.31706 0.60501 0.36683 0.11319 0.65702 0.41424
412 0.29734 0.41328 0.23457 0.15308 0.50422 -0.018647 0.30794 0.59036 0.33905 0.092306 0.63989 0.36082
413 0.29048 0.4005 0.22368 0.16879 0.49389 -0.031575 0.27521 0.53215 0.32009 0.11091 0.63116 0.25699
414 0.27961 0.42181 0.22837 0.15999 0.47471 -0.020313 0.28245 0.50247 0.32732 0.10375 0.65132 0.20271
415 0.24493 0.39796 0.21074 0.14252 0.4628 -0.028521 0.27267 0.4999 0.3222 0.087011 0.62536 0.18336
416 0.25747 0.43089 0.20827 0.15091 0.4732 -0.017149 0.26684 0.52229 0.30365 0.10243 0.62271 0.23883
417 0.18182 0.40383 0.19612 0.1425 0.43615 -0.051057 0.27067 0.52051 0.29807 0.092218 0.61873 0.26859
418 0.21861 0.41322 0.22509 0.15018 0.45323 -0.024486 0.27552 0.61126 0.30978 0.10924 0.66624 0.39185
419 0.17962 0.39889 0.18603 0.13719 0.42234 -0.069044 0.24581 0.59415 0.28981 0.077675 0.62564 0.40539
420 0.21658 0.42259 0.22632 0.16453 0.44123 -0.063752 0.26714 0.59692 0.32904 0.11547 0.63934 0.45387
421 0.1886 0.37952 0.20317 0.13917 0.42364 -0.05026 0.2416 0.53222 0.2808 0.111 0.59712 0.4005
422 0.19388 0.39136 0.19615 0.15406 0.41018 -0.047708 0.2445 0.4878 0.28977 0.0969 0.59791 0.41372
423 0.20635 0.38056 0.17794 0.15179 0.3901 -0.047066 0.24119 0.48011 0.27553 0.10774 0.57578 0.42677
424 0.19074 0.37167 0.19296 0.15082 0.39165 -0.054235 0.23102 0.46493 0.2839 0.10178 0.53771 0.43634
425 0.17622 0.35237 0.16762 0.1352 0.3724 -0.055253 0.21963 0.45926 0.26427 0.096786 0.46915 0.44889
426 0.17299 0.35357 0.16062 0.12954 0.37595 -0.065021 0.21529 0.48978 0.24683 0.090064 0.43298 0.4421
427 0.21369 0.37481 0.2048 0.15668 0.45375 -0.026009 0.25446 0.62098 0.26735 0.10348 0.44676 0.45147
428 0.1719 0.34331 0.14502 0.14007 0.43995 -0.033827 0.21954 0.58782 0.24128 0.086061 0.41336 0.50078
429 0.18482 0.35232 0.16438 0.14326 0.47609 -0.036075 0.2242 0.56746 0.2418 0.10758 0.44362 0.58342
430 0.14539 0.31323 0.14329 0.1254 0.46173 -0.049203 0.19812 0.50896 0.2387 0.075158 0.40334 0.59101
431 0.15204 0.31493 0.14187 0.12139 0.4446 -0.047582 0.19246 0.49992 0.23419 0.082917 0.38767 0.56558
432 0.15094 0.3157 0.15362 0.11725 0.41196 -0.04796 0.19851 0.51198 0.22779 0.078195 0.37176 0.47779
433 0.14157 0.3071 0.14691 0.12819 0.37433 -0.036088 0.19457 0.5034 0.21232 0.077913 0.3689 0.44394
434 0.15295 0.30689 0.14854 0.10276 0.33237 -0.039036 0.19166 0.50151 0.21489 0.065182 0.34962 0.40837
435 0.12182 0.30034 0.12771 0.1066 0.32659 0.0019458 0.18507 0.49884 0.22163 0.07148 0.3603 0.42346
436 0.13888 0.2879 0.13392 0.10782 0.31876 0.0011076 0.18091 0.49297 0.20971 0.060929 0.32091 0.43709
437 0.14383 0.29137 0.15926 0.12338 0.32201 0.0014095 0.18091 0.50323 0.20226 0.070307 0.3379 0.46402
438 0.12528 0.29458 0.14038 0.10702 0.31306 0.015801 0.17901 0.51002 0.19592 0.068896 0.33338 0.46569
439 0.12492 0.29597 0.13946 0.10829 0.31043 0.045533 0.19569 0.51606 0.21199 0.072154 0.34301 0.47941
440 0.12739 0.27862 0.1304 0.11196 0.29873 0.024605 0.18637 0.54227 0.19817 0.071353 0.32667 0.47089
441 0.11248 0.27528 0.12058 0.10752 0.28492 0.033857 0.1679 0.53773 0.19087 0.050721 0.3102 0.46054
442 0.10402 0.25581 0.12337 0.10498 0.28177 0.027849 0.16753 0.53487 0.18294 0.06809 0.2907 0.44101
443 0.11146 0.24016 0.12724 0.1005 0.29144 0.036861 0.15169 0.4977 0.18248 0.062698 0.30729 0.4244
444 0.108 0.2672 0.1362 0.11715 0.29691 0.061042 0.17354 0.52732 0.19759 0.070436 0.29252 0.44669
445 0.099265 0.23989 0.084092 0.098994 0.26087 0.041394 0.14709 0.48314 0.16353 0.060875 0.2793 0.41445
446 0.11399 0.23413 0.1262 0.11294 0.29807 0.10036 0.14671 0.47775 0.18363 0.069253 0.29108 0.42843
447 0.095008 0.22289 0.094683 0.092212 0.24858 0.078138 0.14706 0.45755 0.16097 0.054722 0.26642 0.40459
448 0.10725 0.22191 0.10128 0.086562 0.23991 0.09634 0.14063 0.45145 0.15693 0.06073 0.26135 0.41958
449 0.098781 0.22083 0.092903 0.098671 0.2392 0.090962 0.14411 0.44639 0.15278 0.060089 0.24586 0.41668
450 0.098912 0.21254 0.098394 0.08962 0.24124 0.11782 0.13727 0.43001 0.14299 0.065157 0.2535 0.39559
451 0.10439 0.22215 0.098974 0.085489 0.23096 0.10853 0.15163 0.42999 0.14718 0.078306 0.26461 0.40588
452 0.10254 0.22634 0.10517 0.10879 0.2341 0.11722 0.14455 0.40893 0.15929 0.059344 0.24962 0.39049
453 0.11591 0.23216 0.12357 0.11098 0.24246 0.1465 0.15537 0.41141 0.17288 0.080862 0.25106 0.40873
454 0.087248 0.21355 0.083285 0.083167 0.21053 0.14365 0.13859 0.40332 0.13534 0.062211 0.22554 0.36726
455 0.07348 0.20812 0.090886 0.084546 0.21752 0.14248 0.1541 0.44414 0.13499 0.059159 0.20903 0.35619
456 0.086341 0.19383 0.10034 0.076305 0.21939 0.16727 0.13225 0.42712 0.12879 0.057428 0.22058 0.35756
457 0.093743 0.19867 0.086816 0.091344 0.21581 0.14787 0.14796 0.3945 0.13899 0.060586 0.21264 0.34837
458 0.071444 0.20222 0.076287 0.088703 0.22932 0.15073 0.16507 0.40277 0.14709 0.049355 0.2178 0.34058
459 0.065056 0.17848 0.048627 0.068013 0.1857 0.13973 0.12836 0.39906 0.1293 0.054053 0.21674 0.32499
460 0.062787 0.16314 0.060428 0.057852 0.18047 0.14653 0.12721 0.40246 0.1122 0.042722 0.20284 0.3177
461 0.042189 0.15729 0.047648 0.068481 0.18147 0.18652 0.10317 0.40895 0.10059 0.03288 0.18095 0.29141
462 0.04371 0.14521 0.051868 0.06154 0.18176 0.14461 0.10022 0.39422 0.11128 0.027859 0.18033 0.29719
463 0.046741 0.16139 0.056989 0.063269 0.16563 0.15028 0.10119 0.39604 0.093727 0.036827 0.17136 0.29436
464 0.071743 0.17728 0.059789 0.084389 0.17885 0.17974 0.10895 0.39816 0.1275 0.060195 0.20206 0.30855
465 0.087574 0.16699 0.067289 0.079098 0.17196 0.1564 0.10177 0.37208 0.11726 0.059364 0.17791 0.30671
466 0.057896 0.13892 0.06105 0.070807 0.16824 0.14032 0.10474 0.34335 0.1136 0.046912 0.16811 0.28298
467 0.063737 0.16574 0.05382 0.071456 0.16582 0.12096 0.10962 0.32764 0.11246 0.063861 0.16377 0.2702
468 0.066729 0.15785 0.067561 0.070755 0.16288 0.11242 0.10796 0.31504 0.10094 0.10217 0.16109 0.27707
469 0.03299 0.14349 0.056791 0.059694 0.15916 0.10735 0.087349 0.2967 0.10015 0.11351 0.1613 0.2565
470 0.057342 0.14818 0.047321 0.059994 0.16363 0.109 0.090679 0.28347 0.10407 0.1282 0.16483 0.27716
471 0.065103 0.15634 0.079042 0.074133 0.17125 0.15512 0.10871 0.29757 0.099341 0.15226 0.1662 0.25531
472 0.038555 0.14818 0.048332 0.063722 0.15111 0.13666 0.10535 0.29255 0.092613 0.14327 0.17286 0.27274
473 0.047636 0.13936 0.052573 0.067261 0.15522 0.11275 0.09918 0.28053 0.097714 0.13423 0.14036 0.28017
474 0.039488 0.12664 0.044953 0.04641 0.14249 0.13094 0.095481 0.26649 0.082206 0.13039 0.13775 0.26252
475 0.021569 0.11913 0.014183 0.04466 0.12908 0.1217 0.068931 0.26656 0.069938 0.093248 0.1286 0.23813
476 0.047491 0.12347 0.059064 0.058309 0.12847 0.12903 0.083822 0.27694 0.08541 0.10843 0.12826 0.25505
477 0.004732 0.10391 0.034984 0.059168 0.10138 0.11896 0.067752 0.25355 0.057132 0.081815 0.10903 0.2098
478 0.028133 0.12122 0.045324 0.055367 0.13479 0.11758 0.075412 0.25074 0.067963 0.11028 0.14675 0.22901
479 0.023085 0.1227 0.036165 0.055296 0.12194 0.13138 0.078203 0.24159 0.065285 0.10832 0.1229 0.21407
480 0.048026 0.11794 0.043505 0.062105 0.12799 0.13203 0.073863 0.24714 0.081687 0.11275 0.12552 0.2193
481 0.017438 0.083518 0.015276 0.052665 0.1084 0.11941 0.043124 0.21691 0.057459 0.10265 0.11429 0.21189
482 0.036289 0.10766 0.025506 0.057174 0.11162 0.14388 0.066354 0.22724 0.05591 0.10905 0.11405 0.21912
483 0.028211 0.098984 0.011316 0.041643 0.089806 0.11706 0.040454 0.21686 0.044812 0.099256 0.08403 0.19177
484 0.016632 0.092036 0.020737 0.047442 0.10204 0.12668 0.052405 0.20613 0.059194 0.11802 0.12271 0.20452
485 0.022844 0.10593 0.036227 0.046121 0.10241 0.10014 0.052435 0.21374 0.048256 0.095713 0.092712 0.18062
486 0.021675 0.10161 0.043958 0.052091 0.097987 0.11538 0.058446 0.20721 0.060968 0.11043 0.11129 0.21879
487 0.023847 0.099225 0.016378 0.04939 0.1032 0.12157 0.054556 0.21484 0.047339 0.11188 0.11184 0.20516
488 0.018308 0.090688 0.028588 0.041999 0.088805 0.095893 0.044006 0.18265 0.033351 0.11277 0.092637 0.19975
489 0.01082 0.08241 0.036919 0.058128 0.091779 0.099655 0.050027 0.20019 0.035013 0.10356 0.098538 0.18076
490 0.027411 0.096923 0.032379 0.048547 0.1003 0.13971 0.062367 0.19965 0.050405 0.12402 0.08688 0.21067
491 -0.0025975 0.072206 0.012759 0.026147 0.066756 0.11752 0.030038 0.18179 0.035237 0.096554 0.073731 0.1806
492 -0.009976 0.067849 0.0039699 0.040946 0.06264 0.13291 0.031258 0.17261 0.030128 0.099232 0.070833 0.15019
493 0.014695 0.084351 0.01582 0.038885 0.067973 0.13978 0.046378 0.18793 0.04914 0.11125 0.092644 0.17776
494 0.026227 0.088734 0.025311 0.044414 0.090937 0.13144 0.048729 0.19206 0.056242 0.11403 0.099406 0.18541
495 -0.010952 0.072367 0.024351 0.041193 0.072371 0.13377 0.034489 0.1715 0.038294 0.11011 0.086457 0.16743
496 -0.0033502 0.05758 0.0093214 0.039082 0.072804 0.11304 0.02648 0.16357 0.036325 0.10033 0.084309 0.16595
497 0.0036813 0.071003 0.0027918 0.041402 0.070208 0.09875 0.02086 0.15332 0.039947 0.1123 0.07422 0.15288
498 -0.0066272 0.040875 -0.0051878 0.0089508 0.043432 0.11311 0.01058 0.14032 0.010689 0.091173 0.052072 0.12961
499 0.022184 0.088618 0.042673 0.05677 0.088995 0.13855 0.063391 0.18189 0.061201 0.13767 0.089813 0.17443
500 0.017566 0.069181 0.012153 0.042619 0.062149 0.11831 0.048601 0.15964 0.041783 0.11371 0.085795 0.15331
501 0.018777 0.083154 0.027883 0.035928 0.083753 0.12484 0.051602 0.17684 0.056354 0.13046 0.098546 0.16728
502 0.0029586 0.061046 -0.011276 0.030838 0.067496 0.098739 0.026552 0.15597 0.037266 0.098297 0.060938 0.15044
503 -0.0061299 0.052909 0.0034541 0.031747 0.05173 0.1025 0.046492 0.16205 0.037448 0.099225 0.060479 0.12913
504 -0.014998 0.053382 -0.012415 0.031296 0.049674 0.091333 0.010323 0.13527 0.02044 0.088424 0.045351 0.12102
505 -0.025467 0.031105 -0.027105 0.018645 0.033447 0.077995 0.0045232 0.12051 0.015421 0.068842 0.044332 0.11887
506 -0.020056 0.052078 0.011335 0.028744 0.049921 0.085457 0.042694 0.14436 0.038683 0.097951 0.076903 0.12107
507 0.0099259 0.06122 0.0096757 0.031883 0.058525 0.11845 0.029154 0.14888 0.035635 0.089359 0.068825 0.13773
508 0.0041574 0.044883 -0.021294 0.033173 0.041178 0.10001 0.012944 0.13449 0.026397 0.084477 0.072586 0.12081
509 0.0016789 0.061546 -0.013134 0.035602 0.055242 0.10531 0.026775 0.1507 0.030149 0.091456 0.058138 0.12311
510 -0.0039597 0.059229 -0.026773 0.022811 0.034396 0.097754 0.023015 0.14351 0.0178 0.082274 0.060579 0.12268
511 0.0048918 0.047331 -0.0035128 0.03423 0.047769 0.089576 0.035176 0.13441 0.026172 0.097173 0.069571 0.11803
512 -0.0069467 0.033874 -0.0032124 0.039169 0.030233 0.085198 0.014846 0.11991 0.033594 0.099631 0.061352 0.13016
513 -0.025775 0.034177 -0.023912 0.022139 0.026597 0.08119 0.026286 0.12547 -0.0041142 0.09984 0.049604 0.12145
514 -0.011134 0.04697 -0.0045216 0.040028 0.04193 0.083471 0.028467 0.12508 0.026788 0.11124 0.049875 0.11744
515 0.010718 0.044483 -0.0086712 0.045947 0.036754 0.085003 0.011837 0.12499 0.027459 0.10527 0.082307 0.11675
516 0.0060691 0.050335 6.9139e-05 0.043546 0.033818 0.074465 0.022708 0.14619 0.029231 0.1178 0.078768 0.12499
517 -0.016709 0.042128 0.0068195 0.041465 0.044972 0.091767 0.026898 0.12038 0.030763 0.10218 0.06242 0.08738
518 0.0011121 0.038661 -0.01605 0.045275 0.036535 0.085329 0.027368 0.11486 0.030145 0.092532 0.064901 0.11628
519 -0.010086 0.018084 -0.03222 0.016124 0.018099 0.066371 0.0033687 0.098421 0.0088665 0.0788 0.036373 0.10793
520 -0.005965 0.036926 0.0020807 0.026853 0.017943 0.066892 0.0068491 0.10655 0.024948 0.089499 0.043124 0.096961
521 -0.021324 0.032669 -0.024829 0.024892 0.023246 0.044844 0.0052095 0.11666 0.0107 0.079067 0.041136 0.084398
522 -0.029352 0.028802 -0.021929 0.032181 0.02228 0.054376 0.0063099 0.10846 0.0033018 0.075006 0.038967 0.087696
523 -0.0089406 0.032785 -0.020948 0.03496 0.017324 0.063788 0.0060503 0.096676 0.011374 0.068454 0.048069 0.093813
524 -0.022139 0.021958 -0.015488 0.03165 0.0095573 0.04526 -0.012679 0.082372 0.0017454 0.070033 0.04276 0.08768
525 -0.012278 0.03359 -0.016727 0.027479 0.002621 0.041782 0.0066811 0.093058 0.020097 0.084341 0.055701 0.091247
526 -0.027606 0.012553 -0.031707 0.018328 -0.0023754 0.048254 -0.010338 0.079394 0.003109 0.06629 0.045683 0.063194
527 -0.026215 0.0094859 -0.017357 0.0090672 0.0017683 0.035785 0.0062419 0.08084 0.014901 0.063128 0.021724 0.068531
528 -0.022253 0.032869 -0.013436 0.033786 0.006782 0.042447 0.015782 0.10118 0.029073 0.065456 0.038806 0.065319
529 -0.025572 -0.0084785 -0.029616 0.010346 -0.014954 0.016309 -0.018247 0.073223 -0.0066357 0.056975 0.021697 0.054836
530 -0.02157 0.017444 -0.013025 0.0059748 0.0024994 0.020991 -0.0019269 0.082449 0.017206 0.052903 0.039219 0.080313
531 -0.033209 0.016767 -0.029615 0.012304 -0.003757 0.047103 0.0031135 0.072865 0.0064379 0.054912 0.03678 0.06229
532 -0.010137 0.02226 -0.024045 0.025833 -0.00091329 0.035205 -0.0022761 0.084591 0.01229 0.07353 0.044082 0.075657
533 -0.016196 0.014333 -0.0094843 0.022482 -0.00098961 0.042606 0.0081443 0.081887 0.0065514 0.055049 0.038193 0.067645
534 -0.022664 0.020915 -0.012244 0.0097215 -0.011076 0.073138 0.0054047 0.077624 0.00069323 0.045687 0.045305 0.060102
535 -0.030883 -0.0045419 -0.028674 -0.0037493 -0.021552 0.0058502 -0.014595 0.05363 -0.004435 0.034186 0.030906 0.056809
536 -0.020822 -0.0021691 -0.016783 0.01517 -0.0047386 0.020352 0.0061155 0.073936 0.012317 0.057764 0.034948 0.047456
537 -0.03861 0.0076737 -0.018443 0.014209 -2.4892e-05 0.025274 -0.0037441 0.069162 0.011419 0.043253 0.019729 0.048293
538 -0.028719 -0.0011235 -0.025652 0.0094082 -0.014971 0.011376 -0.0013237 0.081058 0.01783 0.049571 0.022561 0.052751
539 -0.026467 0.0029593 -0.004542 0.015397 -0.0058575 0.025038 -0.0051033 0.073235 0.018262 0.055919 0.040762 0.040648
540 -0.036936 -0.00094796 -0.041542 0.0080466 -0.011134 0.010889 -0.0051129 0.062361 -0.00065607 0.044058 0.038604 0.032155
541 -0.033024 0.014495 -0.031131 0.017826 -0.0011302 0.017731 0.0041975 0.079937 0.0074457 0.060786 0.063325 0.052472
542 -0.041013 8.7601e-05 -0.013851 0.028945 0.0047535 0.029933 0.0028979 0.079143 -0.0043325 0.048955 0.022677 0.043889
543 -0.028811 0.0040204 -0.02249 0.012844 -0.0058728 0.022205 0.0021782 0.077659 0.0053593 0.049113 0.022538 0.046136
544 -0.02849 0.0072832 -0.02945 0.019973 -0.012219 0.021557 0.0032186 0.057565 0.0010511 0.049352 0.03587 0.042294
545 -0.025848 0.0062459 -0.03187 0.019353 -0.0086855 0.015499 0.00058904 0.064912 0.0085729 0.04417 0.044281 0.050751
546 -0.030607 -0.0048513 -0.0068193 0.0088617 -0.014832 -0.01937 -0.010711 0.054488 -0.0022854 0.029189 0.020442 0.036598
547 -0.026315 0.0026115 -0.012349 0.018071 -0.0094681 0.032112 -0.0091602 0.061594 0.0045364 0.043337 0.029884 0.037945
548 -0.027544 0.0026343 -0.017569 0.0066701 -0.021114 -0.0010559 -0.01858 0.05886 -0.017672 0.025716 0.024575 0.021332
549 -0.048272 -0.024423 -0.015618 -0.0032307 -0.021251 -0.003484 -0.027139 0.034796 -0.0392 0.039774 0.034247 0.03226
550 -0.043001 0.0033698 0.014282 0.0099085 -0.013677 -0.0082322 -0.029459 0.062053 -0.017688 0.036172 0.040028 0.024937
551 -0.03704 -0.0026874 -0.0091374 0.0084577 -0.018373 0.01427 -0.015819 0.043719 -0.023026 0.034791 0.03341 0.042694
552 -0.019148 -0.0033146 0.005563 0.014877 -0.0093897 0.023512 -0.013278 0.048815 0.0011853 0.047639 0.047881 0.058621
553 -0.057827 -0.0025318 -0.0043166 0.007836 -0.023486 0.010033 -0.024248 0.055381 -0.0029029 0.039518 0.030703 0.026148
554 -0.027425 -0.002789 0.0055138 0.018575 -0.0099423 0.026355 -0.012677 0.059537 -0.00079109 0.044116 0.051364 0.043445
555 -0.048844 -0.0093963 -0.022746 0.0095044 -0.020889 0.018667 -0.028947 0.057723 -0.018629 0.031145 0.037496 0.019423
556 -0.055002 -0.021753 -0.020375 -0.0061264 -0.039165 -0.0049211 -0.031567 0.04084 -0.024428 0.022283 0.026187 0.01689
557 -0.033821 -0.016241 -0.027335 -0.010087 -0.026781 -0.0013393 -0.018696 0.052046 -0.012596 0.035012 0.033739 0.022297
558 -0.012329 0.011132 -0.016735 0.014382 -0.0082376 0.00030257 -0.024146 0.060492 0.00034604 0.03533 0.03798 0.045334
559 -0.039258 -0.011955 -0.036914 -0.0060589 -0.032034 -0.00046559 -0.046975 0.039138 -0.0064822 0.025359 0.032552 0.012581
560 -0.026396 0.0035376 -0.033024 0.01011 -0.026 -0.0031437 -0.023095 0.058444 -0.01198 0.039097 0.054013 0.037109
561 -0.040655 -0.01211 -0.031074 0.01117 -0.019877 0.0039881 -0.023065 0.05161 -0.018519 0.036405 0.044095 0.028836
562 -0.039443 -0.013217 -0.034943 0.0031587 -0.029753 0.01236 -0.029604 0.056397 -0.026707 0.028194 0.016496 0.012973
563 -0.020442 -0.004034 -0.039563 0.0098679 -0.032729 0.0096318 -0.018644 0.059593 0.006035 0.026882 0.043598 0.03849
564 -0.047151 -0.024111 -0.053192 -0.0078729 -0.035386 -0.017426 -0.048483 0.031989 -0.018143 0.015771 0.010909 -0.0016527
565 -0.042949 -0.0087785 -0.041772 0.011586 -0.026222 0.0027655 -0.023343 0.052225 -0.0040015 0.033959 0.040971 0.027995
566 -0.052518 -0.027106 -0.052722 -0.0058046 -0.033828 -0.012183 -0.040843 0.039871 -0.0075497 0.026748 0.018922 0.0025717
567 -0.040646 -0.022373 -0.041101 0.0087646 -0.033765 -0.020001 -0.031262 0.049518 -0.014668 0.035156 0.046503 0.013089
568 -0.039355 -0.02624 -0.046901 0.012644 -0.040771 -0.014209 -0.041632 0.043734 0.0058139 0.022665 0.022525 0.0045561
569 -0.034743 -0.011977 -0.05006 -0.001067 -0.037457 0.0053228 -0.037971 0.05415 -0.011674 0.018403 0.027306 -0.0020167
570 -0.060742 -0.027745 -0.06406 -0.014558 -0.040473 -0.0051353 -0.043981 0.026686 -0.0079125 0.017662 0.014528 -0.01189
571 -0.05108 -0.016642 -0.05356 -0.0031686 -0.04029 0.0011865 -0.039961 0.045252 -0.00033077 0.02852 0.023269 0.0062476
572 -0.038659 -0.018629 -0.041619 0.017871 -0.030886 -0.0083616 -0.03261 0.043808 -0.002229 0.028698 0.028341 0.0073548
573 -0.048877 -0.029686 -0.060389 -0.0071003 -0.056652 -0.01815 -0.04725 0.023845 -0.016127 0.0022469 -0.0033877 -0.002908
574 -0.067196 -0.023083 -0.038588 0.0010589 -0.038119 -0.023568 -0.046689 0.036961 -0.00033541 0.019275 0.0094638 -0.0021808
575 -0.050814 -0.0071007 -0.029578 0.021998 -0.038075 0.022244 -0.028559 0.044787 0.0077664 0.043134 0.011615 0.015756
576 -0.044353 -0.012668 -0.036848 0.0063073 -0.036491 -0.0060242 -0.035089 0.043283 0.0090682 0.035742 0.0065367 0.0064236
577 -0.035421 -0.021405 -0.041467 0.0039065 -0.032248 -0.020482 -0.023768 0.043139 0.0066399 0.045351 0.029798 0.017001
578 -0.06145 -0.038842 -0.063527 -0.0057043 -0.059634 -0.018311 -0.039208 0.027805 0.0012717 0.012349 -0.0051003 -0.0066321
579 -0.028929 -0.02049 -0.052807 0.010595 -0.04593 -0.0091787 -0.033277 0.027592 0.0059635 0.040518 0.0078012 -0.0068649
580 -0.060187 -0.026837 -0.051546 0.003544 -0.048777 -0.0012069 -0.031127 0.030028 -0.0070347 0.010986 0.011953 -0.0036077
581 -0.037686 -0.031084 -0.054546 0.00089322 -0.041003 -0.012235 -0.044847 0.033074 -0.0013429 0.018755 0.015154 0.0030695
582 -0.050734 -0.023321 -0.072385 -0.014458 -0.049799 -0.048333 -0.042726 0.02279 -0.0099611 0.017493 0.0049056 -0.016903
583 -0.047093 -0.023658 -0.043775 -0.0026484 -0.041086 -0.033331 -0.029616 0.032146 0.011691 0.034131 0.014637 -0.0036961
584 -0.048321 -0.016326 -0.055685 -0.0063192 -0.055822 0.0018705 -0.048485 0.033173 0.0080024 0.01463 -0.0047415 -0.029329
585 -0.06064 -0.034333 -0.081734 -0.01148 -0.057718 -0.017748 -0.054495 0.021059 -0.0028158 0.011828 0.00807 -0.016512
586 -0.050618 -0.01803 -0.052744 0.0069592 -0.052045 0.015884 -0.039095 0.047055 0.002996 0.024167 0.014311 -0.0081946
587 -0.080407 -0.052597 -0.065393 -0.012622 -0.066971 -0.022804 -0.055224 0.022631 -0.0053022 0.0091252 -0.004937 -0.025567
588 -0.050435 -0.031465 -0.069943 0.010278 -0.052937 -0.010512 -0.049114 0.030847 0.0052396 0.038854 0.015884 -0.0041102
589 -0.030464 -0.017992 -0.050753 0.011557 -0.039614 -0.0071203 -0.018674 0.038913 0.012411 0.046322 0.033946 0.007257
590 -0.057772 -0.030019 -0.057532 -0.010794 -0.05906 -0.023928 -0.050343 0.01841 0.0029931 0.035181 0.015037 0.0024241
591 -0.064441 -0.036526 -0.066512 -0.010645 -0.061906 -0.021607 -0.038623 0.032766 0.0082649 0.033379 0.011589 -0.021629
592 -0.048809 -0.020413 -0.071332 0.0070243 -0.049403 -0.0077247 -0.023882 0.045032 0.027637 0.051648 0.02308 0.0049485
593 -0.045818 -0.027031 -0.060191 0.00042345 -0.050799 -0.013323 -0.032242 0.031578 0.0077785 0.037546 0.013712 -0.020664
594 -0.059807 -0.036168 -0.052611 0.0052526 -0.048515 -0.015111 -0.034572 0.036004 0.0084103 0.040964 0.00034328 -0.021197
595 -0.066425 -0.045125 -0.06165 -0.0025982 -0.057211 -0.024859 -0.049381 0.01428 -0.002528 0.032383 -0.0016352 -0.03722
596 -0.042934 -0.041772 -0.07293 0.007951 -0.061248 -0.020137 -0.061441 0.015097 0.0065538 0.034961 0.016246 -0.020993
597 -0.065172 -0.0346 -0.04895 0.0050602 -0.040784 -0.019676 -0.02634 0.025593 0.012936 0.04402 0.013708 -0.010016
598 -0.052961 -0.029227 -0.075049 3.9378e-05 -0.05186 -0.0066037 -0.05161 0.027709 0.0050474 0.043358 0.015619 -0.0088584
599 -0.033399 -0.013784 -0.036879 0.013369 -0.037727 -0.011792 -0.0365 0.032375 0.021159 0.052987 0.026311 -0.0036912
600 -0.044678 -0.030781 -0.046738 -0.012522 -0.059213 -0.04471 -0.037049 0.025261 0.017421 0.040285 0.0071221 -0.012214
601 -0.072276 -0.037718 -0.063688 -0.0074531 -0.061279 -0.0086481 -0.063649 0.016058 0.0062528 0.030544 0.0030336 -0.016727
602 -0.067555 -0.034226 -0.064788 -0.0074739 -0.046396 -0.0032563 -0.051608 0.011784 -0.00085547 0.019572 -0.018325 -0.03436
603 -0.051183 -0.035783 -0.067247 -0.0019047 -0.061752 -0.037254 -0.061778 0.01315 -0.0044837 0.04013 0.0025666 -0.030052
604 -0.040242 -0.01053 -0.049747 0.013124 -0.041408 0.026507 -0.032158 0.018556 0.0083281 0.046129 0.015738 -0.026635
605 -0.0511 -0.020617 -0.073837 -0.012426 -0.070725 -0.022501 -0.047697 0.014372 0.0024299 0.040237 -0.0078905 -0.020058
606 -0.045849 -0.030385 -0.062856 -0.013947 -0.050221 -0.023119 -0.056667 0.010208 -0.0057383 0.036196 0.001431 -0.030891
607 -0.062927 -0.046652 -0.077396 -0.010458 -0.060827 -0.013397 -0.062496 0.0010146 -0.0077565 0.029554 0.0035525 -0.036644
608 -0.021046 -0.017459 -0.036835 0.0032412 -0.050384 -0.0091652 -0.024826 0.037391 0.017365 0.040623 0.012624 -0.0015765
609 -0.068645 -0.031786 -0.064755 -0.01484 -0.06252 -0.030773 -0.053096 0.00020696 0.00032702 0.033981 0.0018954 -0.027079
610 -0.044383 -0.029113 -0.044535 0.0065596 -0.048096 -0.0060016 -0.038015 0.015693 -0.0077512 0.02605 0.0017369 -0.027502
611 -0.043902 -0.023231 -0.069034 0.0025688 -0.053843 -0.02721 -0.035975 0.014879 -0.0012094 0.027938 -0.00067164 -0.035085
612 -0.06341 -0.056708 -0.089384 -0.034012 -0.079709 -0.055408 -0.083774 -0.018965 -0.022848 0.020797 -0.01596 -0.036498
613 -0.050829 -0.028575 -0.071783 0.0012472 -0.055805 -0.050756 -0.057684 -0.0081383 -0.011816 0.043525 -0.0080587 -0.019741
614 -0.042337 -0.027542 -0.080773 -0.0099837 -0.061612 -0.024784 -0.036044 0.0084678 -0.016304 0.040073 0.0081428 -0.023543
615 -0.074456 -0.03686 -0.093543 -0.011924 -0.085238 -0.039332 -0.058133 -0.019136 -0.013032 0.0063619 -0.024896 -0.048996
616 -0.035084 -0.023527 -0.057352 -0.0049253 -0.041564 -0.01823 -0.047653 0.0012102 -0.0099505 0.0458 0.0078657 -0.007149
617 -0.071343 -0.048674 -0.085262 -0.031686 -0.080261 -0.055269 -0.060962 -0.017634 -0.026429 0.014429 -0.033633 -0.033172
618 -0.069611 -0.043321 -0.082632 -0.011367 -0.083297 -0.061567 -0.070642 -0.019357 -0.020447 0.0075573 -0.033501 -0.041345
619 -0.06051 -0.031118 -0.072221 -0.017898 -0.077423 -0.053935 -0.058602 -0.021021 -0.028185 0.028016 -0.0177 -0.013877
620 -0.048718 -0.042716 -0.083601 -0.011449 -0.06254 -0.026083 -0.066171 -0.0080451 -0.032613 0.028074 -0.021108 -0.01502
621 -0.049527 -0.035183 -0.06952 -0.0044494 -0.061046 -0.032821 -0.058021 -0.012469 -0.016582 0.033813 -0.013837 -0.029193
622 -0.042406 -0.01666 -0.0478 0.0050998 -0.046552 -0.018199 -0.03847 0.011887 0.00036021 0.043311 0.0077946 -0.024816
623 -0.053454 -0.036377 -0.06433 -0.007891 -0.069158 -0.031918 -0.05892 -0.011797 -0.002648 0.0465 -0.0055839 -0.028259
624 -0.071503 -0.052204 -0.085459 -0.029802 -0.078715 -0.055296 -0.0671 -0.03044 -0.035696 0.021668 -0.036122 -0.042372
625 -0.048901 -0.037352 -0.050429 -0.0039426 -0.056581 -0.042274 -0.049399 -0.0082142 -0.027764 0.031386 -0.007451 -0.032364
626 -0.06199 -0.041409 -0.066948 -0.016353 -0.064457 -0.045102 -0.061989 -0.011508 -0.023153 0.024065 -0.02567 -0.035257
627 -0.055208 -0.036546 -0.082748 -0.022274 -0.072864 -0.04046 -0.069528 -0.020712 -0.039981 0.035843 -0.031578 -0.05457
628 -0.053277 -0.043113 -0.078388 -0.0066051 -0.06696 -0.026428 -0.054558 -0.010726 -0.017369 0.032862 -0.010617 -0.042673
629 -0.051955 -0.047791 -0.080677 -0.014776 -0.071196 -0.045107 -0.062668 -0.025199 -0.044497 0.01733 -0.033015 -0.052116
630 -0.068464 -0.043268 -0.080847 -0.0074967 -0.071103 -0.035225 -0.064437 -0.029673 -0.033676 0.0043687 -0.031214 -0.059578
631 -0.066642 -0.052335 -0.10439 -0.012787 -0.079669 -0.063093 -0.069977 -0.039817 -0.029534 0.010657 -0.038642 -0.054141
632 -0.063251 -0.046292 -0.069476 -0.0054283 -0.078915 -0.035641 -0.050236 -0.014581 -0.027192 0.027316 -0.013071 -0.035734
633 -0.065539 -0.055249 -0.095926 -0.027489 -0.074472 -0.052739 -0.069266 -0.022445 -0.03486 0.024584 -0.029599 -0.052487
634 -0.036378 -0.034647 -0.063015 -0.0044499 -0.057718 -0.038537 -0.064406 -0.0061786 -0.014898 0.022993 -0.040128 -0.05083
635 -0.061636 -0.050224 -0.10016 -0.015891 -0.080374 -0.054785 -0.068945 -0.024712 -0.034277 -0.003139 -0.031196 -0.063003
636 -0.054035 -0.036221 -0.065215 -0.0032516 -0.071711 -0.044334 -0.063745 -0.012736 -0.016685 0.032539 -0.0056548 -0.045135
637 -0.062364 -0.049008 -0.087254 -0.0073224 -0.069887 -0.029892 -0.069944 -0.02102 -0.034483 0.019098 -0.017243 -0.044338
638 -0.047222 -0.044066 -0.080774 -0.013333 -0.074133 -0.04481 -0.063144 -0.019384 -0.024511 0.025956 -0.012692 -0.038131
639 -0.068531 -0.040073 -0.082873 -0.013984 -0.07874 -0.056898 -0.070924 -0.021268 -0.032959 0.010475 -0.03636 -0.061304
640 -0.079179 -0.06291 -0.10732 -0.015595 -0.091956 -0.068476 -0.073013 -0.036022 -0.032498 0.00048327 -0.034879 -0.063797
641 -0.065788 -0.041837 -0.084193 0.0019744 -0.069562 -0.039434 -0.058273 -0.026265 -0.041766 0.023042 -0.020797 -0.049129
642 -0.079906 -0.048614 -0.093782 -0.0097465 -0.083599 -0.041003 -0.070093 -0.031979 -0.032464 0.0089802 -0.019056 -0.064792
643 -0.066735 -0.054012 -0.078422 -0.011527 -0.083475 -0.061781 -0.056642 -0.024163 -0.019972 0.022019 -0.035524 -0.048305
644 -0.049593 -0.035409 -0.085602 0.00026192 -0.065911 -0.044659 -0.060302 -0.023927 -0.029031 0.029747 0.00017704 -0.028118
645 -0.049642 -0.041896 -0.088241 -0.0056289 -0.068128 -0.046257 -0.061961 -0.027421 -0.039099 0.025026 -0.013591 -0.056141
646 -0.06368 -0.024273 -0.050591 -0.0033297 -0.060534 -0.051845 -0.053941 -0.0056245 -0.030567 0.019874 -0.01069 -0.046583
647 -0.054619 -0.052141 -0.08959 -0.017641 -0.08285 -0.022503 -0.091651 -0.047978 -0.032335 0.012452 -0.020639 -0.061316
648 -0.055517 -0.062838 -0.09439 -0.020821 -0.087976 -0.063701 -0.08601 -0.032942 -0.039403 0.020421 -0.026367 -0.049149
649 -0.073326 -0.061725 -0.09261 -0.030152 -0.091733 -0.06201 -0.09147 -0.040796 -0.038542 -0.0076507 -0.061046 -0.071992
650 -0.050314 -0.049722 -0.074289 -0.015463 -0.073859 -0.047918 -0.074159 -0.03133 -0.03635 0.0089178 -0.027494 -0.058065
651 -0.068613 -0.062089 -0.079369 -0.017474 -0.083265 -0.043336 -0.075589 -0.017794 -0.036038 -0.0046737 -0.013983 -0.055748
652 -0.042872 -0.044117 -0.086278 -0.019915 -0.082972 -0.027934 -0.066979 -0.035547 -0.039066 0.0040347 -0.032001 -0.05721
653 -0.08195 -0.060944 -0.095898 -0.023695 -0.093028 -0.051452 -0.081538 -0.033331 -0.043754 0.0032132 -0.03739 -0.077163
654 -0.087089 -0.059141 -0.10304 -0.029636 -0.094814 -0.0599 -0.083968 -0.034405 -0.053223 0.0026516 -0.040298 -0.061456
655 -0.059997 -0.058658 -0.088687 -0.012447 -0.075961 -0.044669 -0.063047 -0.022399 -0.024531 0.02568 -0.028527 -0.052739
656 -0.052776 -0.046376 -0.071747 -0.018048 -0.075407 -0.055077 -0.059187 -0.035453 -0.034809 0.027409 -0.011825 -0.043902
657 -0.088424 -0.064443 -0.092476 -0.030759 -0.095023 -0.057745 -0.091447 -0.053357 -0.060427 -0.011843 -0.046564 -0.068734
658 -0.069153 -0.06201 -0.081686 -0.012989 -0.07271 -0.045873 -0.065396 -0.01994 -0.038136 0.017415 -0.036002 -0.054757
659 -0.063151 -0.040627 -0.079976 -0.01651 -0.075536 -0.041891 -0.057916 -0.015034 -0.040404 0.017534 -0.019341 -0.05497
660 -0.06529 -0.059374 -0.090125 -0.020671 -0.082232 -0.055619 -0.077655 -0.037268 -0.056702 0.011802 -0.029779 -0.045723
661 -0.045948 -0.043972 -0.061835 -0.0063119 -0.064949 -0.033198 -0.056415 -0.022602 -0.04196 0.022871 -0.0061179 -0.032176
662 -0.066877 -0.052159 -0.096555 -0.018303 -0.078315 -0.032976 -0.059805 -0.028966 -0.028498 0.012179 -0.033626 -0.059649
663 -0.058785 -0.047846 -0.10094 -0.011824 -0.061791 -0.066724 -0.060694 -0.032339 -0.033397 0.0045577 -0.026925 -0.048201
664 -0.052084 -0.043903 -0.081254 -0.0082444 -0.071518 -0.036442 -0.057024 -0.020223 -0.032435 0.016166 -0.0093735 -0.052604
665 -0.058942 -0.065021 -0.071213 -0.025375 -0.083424 -0.0583 -0.070393 -0.044067 -0.058183 -0.0047754 -0.046672 -0.059357
666 -0.070071 -0.052068 -0.083293 -0.015546 -0.08281 -0.043428 -0.075743 -0.036681 -0.055751 0.0058531 -0.033261 -0.05688
667 -0.05949 -0.047665 -0.085153 -0.0074668 -0.069097 -0.029776 -0.063203 -0.032135 -0.04367 0.0045615 -0.025149 -0.030013
668 -0.074218 -0.048972 -0.082382 -0.016078 -0.077423 -0.059805 -0.082372 -0.036009 -0.052698 0.00458 -0.035608 -0.061045
669 -0.046987 -0.034899 -0.079802 -0.0032184 -0.077539 -0.030753 -0.042902 -0.023372 -0.035226 0.016758 -0.016516 -0.032278
670 -0.074995 -0.076747 -0.092631 -0.018929 -0.078136 -0.065161 -0.063181 -0.044906 -0.050364 -9.3133e-05 -0.029015 -0.056631
671 -0.070234 -0.070214 -0.081991 -0.02756 -0.082352 -0.068909 -0.079031 -0.05075 -0.051412 0.0087853 -0.030733 -0.059984
672 -0.058052 -0.046741 -0.073911 -0.017561 -0.075518 -0.029647 -0.052081 -0.020594 -0.037461 0.029554 -0.031952 -0.045877
673 -0.061581 -0.056638 -0.08815 -0.027202 -0.088715 -0.076365 -0.0767 -0.035658 -0.045379 -0.0015378 -0.0372 -0.060799
674 -0.067589 -0.068166 -0.06552 -0.014003 -0.076001 -0.047334 -0.08084 -0.049672 -0.056687 -0.012069 -0.050469 -0.069292
675 -0.075128 -0.061663 -0.08331 -0.017013 -0.088757 -0.048112 -0.082129 -0.034575 -0.046055 0.0039091 -0.032947 -0.047995
676 -0.065116 -0.05484 -0.080219 -0.019224 -0.081823 -0.04502 -0.063209 -0.027069 -0.049933 -0.0011324 -0.030626 -0.064838
677 -0.077625 -0.059477 -0.1055 -0.029225 -0.08666 -0.054068 -0.080079 -0.034753 -0.048972 -0.006174 -0.024464 -0.062711
678 -0.085353 -0.067104 -0.10167 -0.025086 -0.085526 -0.072606 -0.085708 -0.048927 -0.05413 -0.0080755 -0.037003 -0.066834
679 -0.073212 -0.070262 -0.10514 -0.039057 -0.098362 -0.067834 -0.078278 -0.041211 -0.049098 0.0013629 -0.039861 -0.082236
680 -0.06536 -0.056339 -0.089248 -0.011987 -0.087299 -0.039572 -0.073857 -0.032574 -0.031466 0.012421 -0.01912 -0.058529
681 -0.074899 -0.063636 -0.090107 -0.020358 -0.079495 -0.073111 -0.062567 -0.035278 -0.040435 -0.00034015 -0.045778 -0.067902
682 -0.066748 -0.066003 -0.091077 -0.029789 -0.084001 -0.048359 -0.068337 -0.046352 -0.042413 -0.0016117 -0.031917 -0.061565
683 -0.068826 -0.067581 -0.087696 -0.01691 -0.085508 -0.075707 -0.068896 -0.055166 -0.037481 -0.0092632 -0.048745 -0.060098
684 -0.070835 -0.049938 -0.074406 -0.013921 -0.076974 -0.037345 -0.060046 -0.01716 -0.036319 0.016145 -0.012124 -0.05415
685 -0.060303 -0.060305 -0.082936 -0.018491 -0.08264 -0.072923 -0.065685 -0.031664 -0.031377 0.010024 -0.0021225 -0.044863
686 -0.068902 -0.055342 -0.074275 -0.030352 -0.070627 -0.051971 -0.072545 -0.025017 -0.046686 -0.0035979 -0.039421 -0.065256
687 -0.08503 -0.062799 -0.11383 -0.040463 -0.1025 -0.06912 -0.072945 -0.051321 -0.061234 -0.019679 -0.03736 -0.073319
688 -0.074579 -0.064317 -0.078415 -0.021924 -0.080069 -0.071398 -0.075044 -0.037905 -0.050142 -0.001191 -0.046678 -0.066602
689 -0.082227 -0.072434 -0.10954 -0.027515 -0.096486 -0.062316 -0.075994 -0.054209 -0.06131 -0.014493 -0.052327 -0.083095
690 -0.073066 -0.073111 -0.10832 -0.030686 -0.092712 -0.057144 -0.077143 -0.042943 -0.061828 -0.015864 -0.045595 -0.063887
691 -0.051434 -0.076678 -0.10365 -0.015156 -0.089038 -0.058082 -0.070933 -0.035447 -0.057097 0.0027144 -0.025814 -0.05205
692 -0.060663 -0.054095 -0.088743 -0.0099772 -0.081555 -0.05733 -0.056753 -0.03205 -0.035685 0.0066028 -0.014622 -0.053733
693 -0.072851 -0.069143 -0.10062 -0.025428 -0.094561 -0.058029 -0.079872 -0.046734 -0.068713 -0.013849 -0.045501 -0.059006
694 -0.07952 -0.06849 -0.089132 -0.023329 -0.083297 -0.038517 -0.057702 -0.026078 -0.058251 -0.02549 -0.033279 -0.069879
695 -0.070299 -0.070207 -0.10747 -0.02629 -0.093414 -0.069245 -0.072731 -0.039042 -0.07792 -0.0025218 -0.029528 -0.056941
696 -0.093107 -0.080274 -0.12074 -0.0412 -0.09861 -0.069133 -0.098721 -0.044316 -0.092138 -0.038473 -0.063356 -0.070984
697 -0.059946 -0.061812 -0.096831 -0.028671 -0.082216 -0.051411 -0.076381 -0.033549 -0.067746 -0.0049749 -0.036265 -0.057377
698 -0.093444 -0.076639 -0.11947 -0.033262 -0.10492 -0.071349 -0.085 -0.062063 -0.050514 -0.042236 -0.051243 -0.09871
699 -0.062313 -0.073636 -0.1006 -0.035473 -0.083049 -0.051407 -0.07925 -0.030177 -0.065042 -0.00030799 -0.024972 -0.053403
700 -0.076761 -0.092613 -0.10378 -0.036364 -0.097645 -0.069316 -0.09835 -0.049081 -0.078401 -0.03248 -0.04475 -0.083665
701 -0.08468 -0.07952 -0.10955 -0.038455 -0.094941 -0.077414 -0.10201 -0.042705 -0.067929 -0.013091 -0.057049 -0.069968
702 -0.061448 -0.053228 -0.085829 -0.023725 -0.078518 -0.047132 -0.065429 -0.036809 -0.062207 -0.0029726 -0.046367 -0.049671
703 -0.070687 -0.070625 -0.094909 -0.039036 -0.093604 -0.0748 -0.079798 -0.047902 -0.069715 -0.0056142 -0.060126 -0.074744
704 -0.076635 -0.068542 -0.10302 -0.036877 -0.10096 -0.054008 -0.085358 -0.048336 -0.079354 -0.023416 -0.044054 -0.060087
705 -0.062734 -0.072869 -0.097188 -0.040668 -0.10146 -0.053046 -0.082298 -0.04637 -0.064532 -0.010027 -0.040213 -0.07438
706 -0.075062 -0.065017 -0.091108 -0.037209 -0.091443 -0.057135 -0.082557 -0.041834 -0.06988 -0.0066388 -0.045472 -0.070572
707 -0.065151 -0.068304 -0.086607 -0.027529 -0.083979 -0.050763 -0.077777 -0.044788 -0.053318 0.00093964 -0.04901 -0.069515
708 -0.071319 -0.074091 -0.096547 -0.03821 -0.090056 -0.045651 -0.074966 -0.052432 -0.081816 -0.029072 -0.050709 -0.078998
709 -0.093248 -0.080548 -0.12655 -0.047501 -0.10517 -0.050339 -0.084766 -0.067615 -0.084905 -0.026543 -0.069707 -0.071421
710 -0.062257 -0.048025 -0.067706 -0.012742 -0.059468 -0.046677 -0.058686 -0.019749 -0.049973 0.005255 -0.034766 -0.045244
711 -0.074995 -0.074153 -0.087446 -0.032753 -0.090575 -0.057435 -0.066675 -0.050443 -0.062361 -0.0081665 -0.066244 -0.067656
712 -0.065744 -0.07315 -0.095275 -0.019793 -0.085881 -0.048723 -0.069125 -0.031997 -0.074549 0.0027119 -0.039943 -0.051879
713 -0.064092 -0.064017 -0.081585 -0.019354 -0.071267 -0.040832 -0.075414 -0.029961 -0.077997 -0.0045396 -0.028761 -0.060852
714 -0.057301 -0.059444 -0.093195 -0.029845 -0.075974 -0.06577 -0.074114 -0.030174 -0.065926 -0.011211 -0.03068 -0.069925
715 -0.073589 -0.071892 -0.095974 -0.036176 -0.08243 -0.069508 -0.076634 -0.041708 -0.074714 -0.013423 -0.059098 -0.087948
716 -0.078168 -0.060619 -0.10297 -0.033297 -0.084366 -0.074666 -0.069333 -0.045412 -0.077802 -0.0053643 -0.050407 -0.065791
717 -0.057056 -0.049916 -0.090383 -0.025188 -0.078823 -0.053024 -0.056783 -0.029306 -0.06429 0.0011942 -0.042175 -0.063283
718 -0.073175 -0.071503 -0.098593 -0.031158 -0.091669 -0.035012 -0.092302 -0.0371 -0.082199 -0.0039374 -0.063244 -0.071546
719 -0.080983 -0.07204 -0.097673 -0.047339 -0.096275 -0.072821 -0.089812 -0.058594 -0.079337 -0.020029 -0.049902 -0.069649
720 -0.058942 -0.066068 -0.093732 -0.04635 -0.094052 -0.070529 -0.075742 -0.045627 -0.060635 -0.02074 -0.050091 -0.056392
721 -0.07035 -0.068145 -0.091052 -0.042821 -0.082908 -0.053407 -0.078951 -0.059291 -0.074063 -0.010242 -0.069249 -0.062835
722 -0.070479 -0.078842 -0.093251 -0.036702 -0.088434 -0.074125 -0.079971 -0.052955 -0.055471 -0.019744 -0.046178 -0.072077
723 -0.088637 -0.073759 -0.089621 -0.038132 -0.081581 -0.033993 -0.08643 -0.038729 -0.08054 -0.020905 -0.059126 -0.06407
724 -0.076236 -0.066527 -0.10466 -0.038393 -0.099557 -0.053331 -0.08258 -0.042463 -0.076478 -0.028717 -0.062045 -0.078253
725 -0.070885 -0.062264 -0.09195 -0.030384 -0.071143 -0.04884 -0.06779 -0.043056 -0.068696 -0.0064982 -0.047213 -0.050566
726 -0.075823 -0.087561 -0.10419 -0.054205 -0.09778 -0.063258 -0.092159 -0.05589 -0.084104 -0.02147 -0.068362 -0.092879
727 -0.069582 -0.071678 -0.09065 -0.032076 -0.080996 -0.030776 -0.072709 -0.048344 -0.077412 0.0019187 -0.049051 -0.070161
728 -0.04672 -0.060195 -0.073419 -0.025656 -0.075172 -0.054414 -0.074298 -0.037368 -0.060071 0.0078472 -0.039519 -0.066354
729 -0.072069 -0.087173 -0.11686 -0.036627 -0.092278 -0.071172 -0.085698 -0.056422 -0.089299 -0.011834 -0.062368 -0.072297
730 -0.066087 -0.05972 -0.068338 -0.030568 -0.080555 -0.04496 -0.064168 -0.031866 -0.069507 -0.00016593 -0.031596 -0.05145
731 -0.054856 -0.051937 -0.088838 -0.031259 -0.090381 -0.053438 -0.073547 -0.041119 -0.059425 0.0070825 -0.051995 -0.054333
732 -0.092814 -0.080674 -0.11538 -0.04077 -0.10234 -0.067207 -0.090397 -0.061263 -0.078924 -0.025279 -0.070993 -0.071416
733 -0.075493 -0.074522 -0.096517 -0.050541 -0.094814 -0.072305 -0.074576 -0.057257 -0.074312 -0.0045706 -0.077852 -0.072758
734 -0.078001 -0.071149 -0.10221 -0.046251 -0.09273 -0.045843 -0.085106 -0.052281 -0.08458 -0.010122 -0.07527 -0.078961
735 -0.09222 -0.072426 -0.10034 -0.046062 -0.10663 -0.081161 -0.084706 -0.052415 -0.079588 -0.024044 -0.079589 -0.075204
736 -0.061508 -0.066443 -0.10324 -0.049383 -0.096073 -0.058249 -0.073225 -0.055919 -0.069646 -0.0015252 -0.059317 -0.068987
737 -0.056257 -0.06783 -0.094216 -0.038444 -0.091329 -0.074157 -0.072405 -0.046132 -0.075075 -0.010387 -0.065846 -0.06363
738 -0.066175 -0.063378 -0.077055 -0.026735 -0.087205 -0.069446 -0.070304 -0.048586 -0.079583 -0.0030683 -0.060124 -0.064732
739 -0.084654 -0.074695 -0.11263 -0.039695 -0.096232 -0.070694 -0.090274 -0.05707 -0.090551 -0.02156 -0.078923 -0.091685
740 -0.081283 -0.071732 -0.11104 -0.037206 -0.091988 -0.048402 -0.073364 -0.043824 -0.096559 -0.014531 -0.069681 -0.070438
741 -0.064491 -0.077139 -0.10165 -0.044247 -0.097414 -0.08916 -0.094573 -0.057958 -0.079238 -0.010203 -0.046 -0.078011
742 -0.07083 -0.067767 -0.099344 -0.033928 -0.093061 -0.071848 -0.081493 -0.059941 -0.098236 -0.024574 -0.078378 -0.081384
743 -0.055128 -0.066264 -0.068193 -0.019049 -0.077157 -0.064366 -0.074932 -0.044715 -0.067644 0.004944 -0.050387 -0.064997
744 -0.058707 -0.053811 -0.079823 -0.03924 -0.078933 -0.041664 -0.079602 -0.044629 -0.075862 -0.0016776 -0.056115 -0.044179
745 -0.069035 -0.072608 -0.096933 -0.05159 -0.09844 -0.099743 -0.084132 -0.069003 -0.07873 -0.017359 -0.073134 -0.076762
746 -0.074464 -0.071155 -0.092802 -0.039941 -0.086546 -0.045811 -0.076951 -0.052747 -0.092939 -0.021411 -0.086382 -0.079355
747 -0.062992 -0.063683 -0.094822 -0.032292 -0.080902 -0.071909 -0.077691 -0.051701 -0.071667 -0.0061022 -0.060891 -0.058688
748 -0.074191 -0.08077 -0.089391 -0.036443 -0.092409 -0.059347 -0.08338 -0.047064 -0.088295 0.010146 -0.07499 -0.065721
749 -0.061369 -0.052187 -0.099111 -0.027784 -0.077265 -0.064955 -0.07004 -0.050098 -0.078323 0.019135 -0.081248 -0.061793
750 -0.081408 -0.062374 -0.056231 -0.036324 -0.086761 -0.080023 -0.06982 -0.058492 -0.087711 0.013893 -0.071827 -0.064356
751 -0.063376 -0.071442 -0.06899 -0.032865 -0.084138 -0.070272 -0.076509 -0.051656 -0.08195 -0.00092841 -0.060225 -0.066029
752 -0.087195 -0.065529 -0.0903 -0.044556 -0.090554 -0.07549 -0.077089 -0.05636 -0.082128 -0.02429 -0.082904 -0.081832
753 -0.074884 -0.071656 -0.084759 -0.030297 -0.09089 -0.046038 -0.090268 -0.057334 -0.087006 -0.0092315 -0.061372 -0.048835
754 -0.077082 -0.061943 -0.081419 -0.033478 -0.083816 -0.048896 -0.067038 -0.034437 -0.082084 -0.0040131 -0.061961 -0.052927
755 -0.061841 -0.06493 -0.090919 -0.041208 -0.086943 -0.050944 -0.073628 -0.049491 -0.084793 -0.011085 -0.080669 -0.06843
756 -0.063849 -0.063658 -0.093628 -0.027859 -0.087239 -0.054452 -0.082207 -0.051745 -0.096931 -0.014426 -0.087968 -0.086793
757 -0.051538 -0.058245 -0.082458 -0.02999 -0.078525 -0.04874 -0.073907 -0.038889 -0.088489 -0.011508 -0.061646 -0.073286
758 -0.074556 -0.074942 -0.10527 -0.038801 -0.099842 -0.058169 -0.087497 -0.060853 -0.10006 -0.010899 -0.089995 -0.056729
759 -0.065305 -0.066589 -0.094177 -0.040832 -0.072488 -0.073967 -0.075986 -0.048276 -0.1001 -0.0074808 -0.070953 -0.070232
760 -0.060133 -0.077557 -0.10468 -0.057343 -0.093054 -0.069435 -0.081996 -0.06768 -0.090714 -0.032372 -0.085972 -0.081364
761 -0.064842 -0.061734 -0.096496 -0.038383 -0.084741 -0.066863 -0.077205 -0.055534 -0.076432 -0.011654 -0.08057 -0.076497
762 -0.06477 -0.064681 -0.088106 -0.034154 -0.093447 -0.059261 -0.079375 -0.063458 -0.10275 -0.016455 -0.077679 -0.07345
763 -0.089149 -0.093708 -0.1274 -0.054725 -0.10621 -0.095579 -0.10148 -0.072532 -0.12428 -0.034347 -0.10913 -0.10081
764 -0.068357 -0.061315 -0.10006 -0.052116 -0.09333 -0.064388 -0.085944 -0.052846 -0.092996 -0.023609 -0.087116 -0.092856
765 -0.044676 -0.055543 -0.097945 -0.024717 -0.076376 -0.055256 -0.072724 -0.049239 -0.084925 0.0084799 -0.078464 -0.076148
766 -0.061294 -0.06986 -0.093194 -0.032407 -0.074532 -0.043454 -0.078013 -0.064653 -0.086803 -0.016842 -0.093113 -0.079391
767 -0.074553 -0.093567 -0.12017 -0.058068 -0.1041 -0.092292 -0.096383 -0.072987 -0.1114 -0.049553 -0.10869 -0.098984
768 -0.051802 -0.083214 -0.11216 -0.060359 -0.10127 -0.0419 -0.093613 -0.072891 -0.10837 -0.017315 -0.07997 -0.093767
769 -0.03828 -0.056171 -0.087603 -0.02817 -0.077041 -0.051968 -0.071192 -0.045805 -0.090268 -0.012076 -0.073589 -0.05838
770 -0.045329 -0.077869 -0.11099 -0.048661 -0.084038 -0.062557 -0.088122 -0.057239 -0.095676 -0.019528 -0.091357 -0.080883
771 -0.053717 -0.057946 -0.096983 -0.030822 -0.071314 -0.039685 -0.075701 -0.044932 -0.096064 0.00025065 -0.074416 -0.079395
772 -0.033796 -0.056023 -0.091642 -0.027702 -0.06791 -0.050603 -0.073261 -0.043396 -0.094372 -0.0016009 -0.078044 -0.071688
773 -0.051174 -0.06698 -0.10512 -0.021763 -0.067867 -0.057681 -0.079441 -0.04069 -0.09001 -0.012072 -0.061453 -0.065391
774 -0.070953 -0.076978 -0.12757 -0.046324 -0.095273 -0.069159 -0.08281 -0.073954 -0.1165 -0.021414 -0.1056 -0.091944
775 -0.061441 -0.061625 -0.10049 -0.034995 -0.080139 -0.051557 -0.06138 -0.042228 -0.084907 -0.026966 -0.06833 -0.079967
776 -0.06606 -0.069672 -0.12163 -0.033496 -0.083256 -0.064515 -0.069949 -0.061441 -0.093255 -0.031387 -0.086968 -0.092449
777 -0.068458 -0.076289 -0.11891 -0.042766 -0.090792 -0.046744 -0.080209 -0.055465 -0.096213 -0.025709 -0.075917 -0.085042
778 -0.076247 -0.081016 -0.14036 -0.045827 -0.10593 -0.070702 -0.090159 -0.055959 -0.097682 -0.02347 -0.081875 -0.092875
779 -0.065455 -0.062424 -0.1061 -0.032038 -0.094865 -0.04589 -0.074488 -0.048783 -0.08338 0.010238 -0.077824 -0.075938
780 -0.056694 -0.057551 -0.10398 -0.040169 -0.086941 -0.055908 -0.058298 -0.026907 -0.087808 -0.014483 -0.068662 -0.054721
781 -0.065852 -0.062178 -0.12736 -0.04199 -0.093297 -0.083516 -0.067917 -0.057721 -0.078006 -0.023385 -0.069221 -0.087623
782 -0.055791 -0.070035 -0.11734 -0.03279 -0.096673 -0.058464 -0.077147 -0.064194 -0.094094 -0.015876 -0.067359 -0.060556
783 -0.06986 -0.086793 -0.11057 -0.054611 -0.09102 -0.080083 -0.087127 -0.055198 -0.092723 -0.027368 -0.081668 -0.090789
784 -0.048508 -0.05513 -0.11674 -0.030832 -0.072516 -0.057381 -0.058856 -0.043282 -0.067401 -0.0058295 -0.057216 -0.066612
785 -0.049997 -0.067447 -0.1162 -0.037273 -0.095992 -0.049179 -0.067716 -0.044726 -0.082759 -0.008581 -0.068315 -0.068015
786 -0.062695 -0.063744 -0.11968 -0.042054 -0.099239 -0.080567 -0.082415 -0.05253 -0.096677 -0.019473 -0.089943 -0.075608
787 -0.036444 -0.038541 -0.086646 -0.021285 -0.059105 -0.030445 -0.052735 -0.028504 -0.056955 0.0029859 -0.047502 -0.05124
788 -0.047002 -0.059489 -0.096516 -0.029825 -0.081651 -0.058103 -0.066485 -0.042617 -0.082054 -0.0066756 -0.078061 -0.082293
789 -0.040231 -0.048726 -0.085586 -0.031226 -0.073378 -0.066281 -0.063534 -0.039401 -0.071112 -0.0022572 -0.080809 -0.069466
790 -0.032889 -0.081743 -0.10448 -0.050117 -0.10046 -0.05282 -0.090124 -0.068385 -0.06967 -0.012359 -0.087568 -0.073809
791 -0.019628 -0.05649 -0.088005 -0.029328 -0.07688 -0.052818 -0.068283 -0.041369 -0.064058 -0.0020403 -0.073616 -0.071302
792 -0.042086 -0.067418 -0.090034 -0.038239 -0.086717 -0.063586 -0.078413 -0.054273 -0.085517 -0.032772 -0.088485 -0.080584
793 -0.043235 -0.050155 -0.068474 -0.039149 -0.066473 -0.057824 -0.066753 -0.034436 -0.050355 0.0064466 -0.059263 -0.062997
794 -0.061153 -0.059722 -0.080674 -0.04065 -0.089589 -0.069292 -0.055202 -0.04496 -0.061253 -0.011805 -0.073362 -0.09132
795 -0.054012 -0.065719 -0.098983 -0.048181 -0.097526 -0.05408 -0.071892 -0.055704 -0.078301 -0.012676 -0.08741 -0.098233
796 -0.05966 -0.067016 -0.10638 -0.047792 -0.085712 -0.062259 -0.041391 -0.052748 -0.066809 -0.018458 -0.079929 -0.086966
797 -0.071039 -0.074194 -0.13455 -0.047023 -0.11034 -0.067907 -0.038361 -0.061642 -0.084318 -0.01911 -0.10256 -0.095858
798 -0.047868 -0.048351 -0.11543 -0.046634 -0.086175 -0.054835 -0.029221 -0.049156 -0.058336 0.0061889 -0.059976 -0.061061
799 -0.042626 -0.061008 -0.11312 -0.045064 -0.080341 -0.071663 -0.04454 -0.034139 -0.078094 0.0045273 -0.054854 -0.080864
800 -0.061765 -0.065405 -0.091951 -0.042455 -0.086957 -0.054241 -0.06657 -0.038883 -0.098112 -0.019034 -0.093533 -0.090307
801 -0.054173 -0.056783 -0.12128 -0.045586 -0.083264 -0.052969 -0.060499 -0.036907 -0.09191 -0.020316 -0.083411 -0.08173
802 -0.063172 -0.06991 -0.12789 -0.060417 -0.08557 -0.10084 -0.070849 -0.052171 -0.097649 -0.036547 -0.09249 -0.1004
803 -0.03786 -0.046547 -0.10478 -0.044148 -0.082536 -0.017296 -0.056879 -0.042935 -0.074807 -0.0058488 -0.077218 -0.070455
804 -0.053229 -0.059044 -0.10212 -0.042048 -0.086253 -0.038594 -0.062498 -0.027219 -0.10727 -0.0046904 -0.081427 -0.093908
805 -0.054887 -0.070821 -0.11118 -0.062009 -0.10731 -0.066992 -0.084728 -0.047422 -0.090073 -0.018872 -0.091565 -0.073991
806 -0.057926 -0.078189 -0.11443 -0.05322 -0.096695 -0.04768 -0.076117 -0.055676 -0.091362 -0.024633 -0.076174 -0.075614
807 -0.064374 -0.068646 -0.11383 -0.030621 -0.082692 -0.058718 -0.074697 -0.05132 -0.09691 -0.022785 -0.080613 -0.074097
808 -0.048953 -0.074613 -0.12945 -0.049372 -0.091498 -0.055956 -0.081607 -0.043514 -0.10166 -0.025557 -0.10031 -0.073069
809 -0.048611 -0.08582 -0.12062 -0.075652 -0.098654 -0.060455 -0.082126 -0.059088 -0.11683 -0.030588 -0.08156 -0.085752
810 -0.0419 -0.053628 -0.1156 -0.042953 -0.0822 -0.051843 -0.074786 -0.042101 -0.093024 -0.01785 -0.071418 -0.061005
811 -0.038349 -0.066935 -0.10493 -0.045034 -0.085547 -0.059791 -0.043875 -0.040075 -0.083683 -0.0025812 -0.075547 -0.063988
812 -0.066377 -0.085112 -0.13459 -0.069525 -0.10019 -0.045509 -0.071115 -0.060179 -0.10278 -0.049793 -0.095055 -0.098871
813 -0.044896 -0.037419 -0.095596 -0.033776 -0.069699 -0.040217 -0.044955 -0.025203 -0.070569 0.012546 -0.071254 -0.063784
814 -0.025104 -0.073126 -0.087516 -0.024757 -0.082336 -0.052915 -0.068734 -0.046167 -0.089507 0.011894 -0.068982 -0.043666
815 -0.039483 -0.054744 -0.117 -0.028687 -0.086152 -0.057224 -0.059734 -0.031031 -0.1027 -0.0066674 -0.090041 -0.063869
816 -0.048751 -0.070231 -0.11753 -0.043208 -0.093018 -0.042522 -0.060804 -0.039554 -0.094524 -0.010499 -0.076359 -0.068652
817 -0.04797 -0.057638 -0.10715 -0.030879 -0.061365 -0.04736 -0.068783 -0.038908 -0.084782 -0.019 -0.10523 -0.064605
818 -0.063398 -0.074615 -0.12808 -0.05031 -0.076581 -0.063848 -0.093193 -0.050742 -0.11064 -0.030862 -0.096576 -0.080148
819 -0.064607 -0.077813 -0.12316 -0.060271 -0.094257 -0.056706 -0.084492 -0.061306 -0.11705 -0.030374 -0.099055 -0.09492
820 -0.048955 -0.08889 -0.12931 -0.045651 -0.088634 -0.063204 -0.1001 -0.06097 -0.1198 -0.037715 -0.10277 -0.073083
821 -0.049034 -0.067327 -0.12637 -0.051502 -0.09238 -0.033662 -0.086862 -0.051203 -0.098355 -0.019877 -0.080382 -0.077456
822 -0.015322 -0.057944 -0.10694 -0.038043 -0.074456 -0.024651 -0.079081 -0.045727 -0.099363 0.0010918 -0.0869 -0.051059
823 -0.034991 -0.067751 -0.10629 -0.034834 -0.081203 -0.038439 -0.070311 -0.053841 -0.11303 -0.01235 -0.089199 -0.070402
824 -0.033149 -0.047219 -0.11366 -0.034585 -0.076849 -0.054247 -0.06086 -0.045855 -0.1092 -0.015361 -0.075207 -0.066884
825 -0.029188 -0.063196 -0.12287 -0.045155 -0.087055 -0.066895 -0.07972 -0.044569 -0.12922 -0.032363 -0.094926 -0.079587
826 -0.025657 -0.056773 -0.11244 -0.036336 -0.080412 -0.045853 -0.05741 -0.027803 -0.10231 -0.016404 -0.084204 -0.07047
827 -0.057185 -0.07339 -0.13268 -0.057207 -0.10529 -0.069241 -0.083159 -0.065906 -0.11148 -0.023096 -0.078153 -0.083173
828 -0.057384 -0.070078 -0.11351 -0.051938 -0.077984 -0.03373 -0.068359 -0.04825 -0.1123 -0.038408 -0.094692 -0.071316
829 -0.059792 -0.058665 -0.11327 -0.044099 -0.080471 -0.034328 -0.068058 -0.046934 -0.098481 -0.024219 -0.08303 -0.077959
830 -0.056181 -0.066052 -0.12129 -0.03555 -0.081097 -0.051686 -0.087778 -0.054268 -0.10199 -0.025021 -0.093009 -0.087491
831 -0.038399 -0.060529 -0.10253 -0.05237 -0.081983 -0.030254 -0.075908 -0.050392 -0.10546 -0.028122 -0.086757 -0.088594
832 -0.054118 -0.061136 -0.1042 -0.051851 -0.08653 -0.071572 -0.075707 -0.054876 -0.11128 -0.034494 -0.091426 -0.089357
833 -0.052686 -0.071644 -0.12223 -0.050702 -0.091856 -0.06195 -0.078477 -0.062079 -0.071893 -0.010755 -0.076064 -0.08771
834 -0.064415 -0.068631 -0.11204 -0.047573 -0.086412 -0.054229 -0.067346 -0.062393 -0.091282 -0.015407 -0.080563 -0.081143
835 -0.038953 -0.062568 -0.11037 -0.043494 -0.065118 -0.028157 -0.065996 -0.046267 -0.09296 -0.00097834 -0.074011 -0.074305
836 -0.038052 -0.072915 -0.11276 -0.040474 -0.074765 -0.046725 -0.070896 -0.067401 -0.11032 -0.0053699 -0.07053 -0.085498
837 -0.03507 -0.085952 -0.1224 -0.061815 -0.084531 -0.077433 -0.068265 -0.060685 -0.10917 -0.027491 -0.083658 -0.095241
838 -0.048109 -0.07561 -0.11751 -0.045676 -0.078797 -0.062701 -0.085365 -0.052198 -0.10444 -0.009103 -0.069167 -0.078314
839 -0.035667 -0.075187 -0.10483 -0.034797 -0.064764 -0.063969 -0.070414 -0.062912 -0.11024 -0.015835 -0.079595 -0.065417
840 -0.019946 -0.040854 -0.090716 -0.028548 -0.0571 -0.036827 -0.053324 -0.032486 -0.075361 0.0078439 -0.059754 -0.04675
841 -0.027985 -0.077041 -0.12686 -0.044129 -0.087296 -0.053246 -0.079934 -0.06381 -0.1066 -0.014178 -0.078152 -0.068142
842 -0.064013 -0.073099 -0.10327 -0.051369 -0.077453 -0.051504 -0.079043 -0.052654 -0.11459 -0.020509 -0.082841 -0.092905
843 -0.062452 -0.063066 -0.12651 -0.04381 -0.072589 -0.054242 -0.059653 -0.058708 -0.1159 -0.024181 -0.082669 -0.074188
844 -0.05959 -0.064953 -0.092634 -0.035951 -0.062045 -0.03297 -0.067602 -0.042561 -0.097924 -0.020552 -0.071588 -0.083811
845 -0.034619 -0.05014 -0.084654 -0.035142 -0.066922 -0.058238 -0.063972 -0.047965 -0.099612 -0.0084838 -0.045356 -0.059434
846 -0.054067 -0.077357 -0.11866 -0.044273 -0.077928 -0.068856 -0.068502 -0.062009 -0.1078 -0.024555 -0.074275 -0.077356
847 -0.068666 -0.057135 -0.12107 -0.044843 -0.076634 -0.061415 -0.054631 -0.055593 -0.092268 -0.0083669 -0.056984 -0.077369
848 -0.065484 -0.075272 -0.12663 -0.066954 -0.094061 -0.064723 -0.073321 -0.057627 -0.11051 -0.040008 -0.074852 -0.069052
849 -0.085223 -0.077839 -0.12784 -0.059425 -0.091957 -0.078631 -0.08539 -0.062941 -0.10406 -0.03948 -0.068861 -0.086815
850 -0.071571 -0.083466 -0.13148 -0.065626 -0.10401 -0.065689 -0.09277 -0.075984 -0.13523 -0.045892 -0.087229 -0.084788
851 -0.04186 -0.057784 -0.097332 -0.050507 -0.07421 -0.059587 -0.07129 -0.050298 -0.10951 -0.020223 -0.066958 -0.06611
852 -0.057968 -0.073521 -0.12692 -0.043787 -0.098186 -0.059785 -0.072419 -0.056722 -0.13207 -0.016825 -0.063176 -0.068583
853 -0.059647 -0.064178 -0.10448 -0.050688 -0.083342 -0.049363 -0.069469 -0.053136 -0.084268 -0.0078362 -0.060005 -0.054646
854 -0.040455 -0.054065 -0.10429 -0.050099 -0.077079 -0.037752 -0.062978 -0.04348 -0.089296 0.0031923 -0.047103 -0.053079
855 -0.059944 -0.073192 -0.10168 -0.07475 -0.084975 -0.05784 -0.081538 -0.054583 -0.10831 -0.0093593 -0.067692 -0.071242
856 -0.066673 -0.0892 -0.13659 -0.076261 -0.094191 -0.039728 -0.093218 -0.074947 -0.11911 -0.032271 -0.07985 -0.084135
857 -0.062731 -0.085027 -0.11796 -0.086162 -0.088528 -0.060776 -0.098767 -0.074571 -0.123 -0.035842 -0.083139 -0.083407
858 -0.05564 -0.067034 -0.097889 -0.056942 -0.084954 -0.062494 -0.065767 -0.043315 -0.10673 -0.024044 -0.060927 -0.06997
859 -0.055078 -0.055161 -0.079699 -0.053243 -0.06397 -0.039322 -0.066956 -0.047459 -0.079517 -0.022245 -0.060306 -0.054123
860 -0.021027 -0.056259 -0.076128 -0.036494 -0.064947 -0.031521 -0.060026 -0.044073 -0.072535 0.022063 -0.030284 -0.039736
861 -0.014125 -0.070516 -0.068938 -0.061405 -0.071153 -0.033849 -0.072426 -0.040326 -0.086973 -0.034189 -0.060943 -0.051149
862 0.010666 -0.087693 -0.11388 -0.070166 -0.099369 -0.060667 -0.092735 -0.06808 -0.10447 -0.02752 -0.078761 -0.068151
863 0.024948 -0.05857 -0.10367 -0.041416 -0.074535 -0.032235 -0.052605 -0.041884 -0.09858 -0.015092 -0.05996 -0.043554
864 0.0011692 -0.063797 -0.10378 -0.046057 -0.080372 -0.037563 -0.072084 -0.036848 -0.10182 -0.011233 -0.051528 -0.045317
865 -0.012489 -0.073775 -0.097146 -0.059618 -0.078498 -0.034821 -0.076214 -0.061052 -0.11056 -0.019665 -0.065467 -0.07142
866 -0.025908 -0.061092 -0.076996 -0.054209 -0.067764 -0.0076895 -0.065634 -0.041976 -0.094655 -0.0042463 -0.062245 -0.048003
867 -0.024606 -0.073269 -0.11079 -0.05836 -0.079181 -0.017608 -0.087003 -0.057609 -0.097943 -0.033288 -0.074764 -0.074786
868 -0.057675 -0.083846 -0.11965 -0.074511 -0.096407 -0.045776 -0.092363 -0.065123 -0.12506 -0.051079 -0.080833 -0.088498
869 -0.025553 -0.067534 -0.099825 -0.043371 -0.079003 -0.012934 -0.071143 -0.044197 -0.10406 -0.025331 -0.062781 -0.059851
870 -0.036802 -0.072101 -0.099244 -0.057122 -0.07757 -0.031512 -0.079092 -0.062391 -0.096997 -0.011852 -0.06724 -0.050354
871 -0.054901 -0.068778 -0.10032 -0.066403 -0.078836 -0.04455 -0.090302 -0.065765 -0.1071 -0.021814 -0.084748 -0.062907
872 -0.036459 -0.070645 -0.10777 -0.057664 -0.072232 -0.023988 -0.079021 -0.067728 -0.093254 -0.022816 -0.068737 -0.04383
873 -0.019118 -0.058102 -0.098123 -0.055215 -0.065289 -0.033337 -0.074391 -0.054432 -0.10826 -0.022327 -0.075235 -0.069662
874 -0.017916 -0.07507 -0.10776 -0.071685 -0.086025 -0.034795 -0.081121 -0.072276 -0.11849 -0.023129 -0.061674 -0.035485
875 -0.031325 -0.068587 -0.085162 -0.065586 -0.079961 -0.024133 -0.06943 -0.05897 -0.11779 -0.01901 -0.069962 -0.036328
876 -0.041833 -0.091274 -0.10788 -0.074047 -0.10149 -0.051841 -0.09939 -0.069444 -0.12006 -0.038822 -0.078641 -0.075781
877 -0.026872 -0.057951 -0.11728 -0.070698 -0.084134 -0.052709 -0.082769 -0.076678 -0.11233 -0.015663 -0.066329 -0.047494
878 -0.02391 -0.083119 -0.10073 -0.075859 -0.08542 -0.040747 -0.099959 -0.072921 -0.11857 -0.032515 -0.072858 -0.068116
879 -0.049019 -0.089756 -0.11283 -0.075109 -0.078847 -0.051676 -0.1085 -0.067345 -0.11732 -0.035036 -0.084266 -0.081429
880 -0.036577 -0.072743 -0.12032 -0.07133 -0.095263 -0.080434 -0.092068 -0.063989 -0.11701 -0.034098 -0.079355 -0.068312
881 -0.040126 -0.09324 -0.12594 -0.084141 -0.10048 -0.076612 -0.10308 -0.076393 -0.12928 -0.036749 -0.089493 -0.063705
882 0.018366 -0.077457 -0.11604 -0.061482 -0.077116 -0.05627 -0.089257 -0.052387 -0.10969 -0.014271 -0.062402 -0.061178
883 0.069647 -0.069975 -0.11099 -0.046273 -0.063482 -0.055548 -0.086007 -0.050681 -0.10643 -0.0059126 -0.05999 -0.050421
884 0.035498 -0.080082 -0.11692 -0.066784 -0.092698 -0.052336 -0.088527 -0.072544 -0.11538 -0.030464 -0.083869 -0.067113
885 0.03983 -0.068549 -0.091479 -0.055174 -0.083455 -0.023854 -0.077006 -0.073128 -0.10831 -0.034476 -0.068387 -0.081656
886 0.027551 -0.070306 -0.090148 -0.055755 -0.069211 -0.040923 -0.085176 -0.054962 -0.099959 -0.013317 -0.082216 -0.070609
887 -0.025607 -0.086324 -0.073498 -0.072196 -0.083027 -0.063041 -0.10608 -0.073436 -0.11474 -0.045089 -0.094385 -0.077212
888 -0.022676 -0.062481 0.041793 -0.056227 -0.079583 -0.040009 -0.086575 -0.06548 -0.10076 -0.03093 -0.084593 -0.041675
889 -0.0093842 -0.074438 -0.045917 -0.065298 -0.09275 -0.045137 -0.084045 -0.068433 -0.11394 -0.034832 -0.071042 -0.061037
890 -0.022763 -0.070985 -0.068797 -0.081758 -0.069726 -0.071135 -0.080364 -0.079127 -0.10292 -0.039993 -0.08578 -0.07437
891 -0.022891 -0.074072 -0.075276 -0.066309 -0.084092 -0.057753 -0.091634 -0.067581 -0.10127 -0.039235 -0.088859 -0.052573
892 -0.03213 -0.07028 -0.080686 -0.07277 -0.083239 -0.032092 -0.094113 -0.056595 -0.10081 -0.030856 -0.079047 -0.066386
893 -0.034218 -0.084407 -0.076615 -0.069401 -0.090545 -0.06467 -0.10499 -0.067449 -0.11402 -0.032338 -0.093266 -0.066759
894 -0.012137 -0.049294 -0.073665 -0.049872 -0.061971 -0.029748 -0.079223 -0.041903 -0.073725 0.0013204 -0.046734 -0.034342
895 -0.029155 -0.075861 -0.090605 -0.056412 -0.066298 -0.027716 -0.096182 -0.068446 -0.11387 -0.021761 -0.085763 -0.075694
896 -0.024954 -0.086529 -0.10034 -0.064723 -0.085924 -0.065934 -0.091392 -0.06479 -0.1035 -0.027433 -0.080581 -0.050467
897 -0.045752 -0.075496 -0.094514 -0.057314 -0.08099 -0.057672 -0.083251 -0.050284 -0.10489 -0.025694 -0.06965 -0.07257
898 -0.024481 -0.069513 -0.094034 -0.062185 -0.072207 -0.029861 -0.077811 -0.049088 -0.10147 -0.015956 -0.048688 -0.069373
899 -0.0013795 -0.05305 -0.081033 -0.057726 -0.059493 -0.043209 -0.069831 -0.043492 -0.080876 -0.013377 -0.062377 -0.041076
900 -0.014298 -0.058877 -0.089643 -0.062157 -0.066139 -0.019157 -0.09331 -0.066465 -0.10751 -0.023409 -0.067845 -0.059148
901 0.017603 -0.076275 -0.093182 -0.061067 -0.081296 -0.047655 -0.08721 -0.062969 -0.10701 -0.02081 -0.072754 -0.048701
902 0.026755 -0.090522 -0.10959 -0.074168 -0.089002 -0.054263 -0.1085 -0.074233 -0.12742 -0.036392 -0.076722 -0.088774
903 0.070746 -0.086269 -0.11816 -0.067929 -0.088668 -0.075951 -0.11298 -0.085257 -0.11443 -0.041374 -0.075031 -0.076087
904 0.089178 -0.068876 -0.10159 -0.07488 -0.080745 -0.033729 -0.090289 -0.062081 -0.10715 -0.010205 -0.060549 -0.06669
905 0.063189 -0.077213 -0.12576 -0.054941 -0.080491 -0.029848 -0.081148 -0.056265 -0.096905 -0.016997 -0.068998 -0.053822
906 0.028741 -0.079271 -0.08784 -0.079611 -0.085947 -0.044516 -0.092678 -0.065068 -0.12109 -0.027248 -0.075986 -0.069765
907 -0.0046478 -0.074958 -0.10966 -0.064242 -0.082954 -0.050664 -0.084167 -0.072422 -0.10171 -0.02868 -0.070795 -0.059948
908 -0.0078363 -0.080935 -0.09844 -0.054713 -0.0761 -0.027602 -0.080987 -0.051336 -0.10488 -0.034291 -0.069034 -0.058501
909 -0.019255 -0.088052 -0.11609 -0.057884 -0.090426 -0.06295 -0.086307 -0.06726 -0.11048 -0.037733 -0.075372 -0.074084
910 -0.012923 -0.06423 -0.096009 -0.049085 -0.071723 -0.034018 -0.078866 -0.055014 -0.087476 -0.017704 -0.066451 -0.042957
911 -0.023972 -0.061487 -0.090739 -0.057806 -0.077049 -0.034007 -0.089016 -0.057758 -0.092994 -0.023286 -0.067259 -0.061579
912 -0.02785 -0.084844 -0.11658 -0.066956 -0.096015 -0.055735 -0.093225 -0.071241 -0.11269 -0.014497 -0.076738 -0.056652
913 -0.003459 -0.050621 -0.076148 -0.038267 -0.064572 -0.024843 -0.082745 -0.035055 -0.087631 -0.003809 -0.042126 -0.026545
914 -0.0088075 -0.066478 -0.096567 -0.052548 -0.066098 -0.016921 -0.092825 -0.050829 -0.1108 -0.025951 -0.065765 -0.053458
915 -0.0041561 -0.043886 -0.059317 -0.040959 -0.062904 -0.024349 -0.063714 -0.032343 -0.092817 -0.0029821 -0.058213 -0.032411
916 0.00048539 -0.048303 -0.036137 -0.02836 -0.05529 -0.011017 -0.074544 -0.043067 -0.10387 -0.014954 -0.053082 -0.033353
917 0.0011269 -0.0638 -0.00010624 -0.05344 -0.072817 -0.019415 -0.097343 -0.05646 -0.088294 -0.021855 -0.08129 -0.071646
918 0.0040783 -0.085907 0.010124 -0.059641 -0.089923 -0.034344 -0.10645 -0.065824 -0.077352 -0.013837 -0.061169 -0.065559
919 0.03836 -0.051095 0.011415 -0.037312 -0.057829 -0.018772 -0.076463 -0.040838 -0.07039 -0.00059826 -0.048027 -0.030502
920 0.060811 -0.056012 -0.058875 -0.065673 -0.073556 -0.04333 -0.091392 -0.054892 -0.079228 -0.02903 -0.066716 -0.051075
921 0.089673 -0.043639 -0.039855 -0.028664 -0.042352 -0.0014581 -0.068872 -0.031906 -0.075696 0.00062865 -0.035874 -0.026368
922 0.081854 -0.057476 -0.052384 -0.042764 -0.061988 -0.015546 -0.072381 -0.05812 -0.090065 0.0029171 -0.051023 -0.05228
923 0.062956 -0.064623 -0.070834 -0.045315 -0.077195 -0.042704 -0.083261 -0.056803 -0.094443 -0.016694 -0.046141 -0.063023
924 0.037767 -0.068581 -0.082414 -0.037556 -0.061751 -0.0055326 -0.079591 -0.047267 -0.084271 -0.017326 -0.05081 -0.055136
925 0.023599 -0.063158 -0.083613 -0.036037 -0.057017 -0.010531 -0.07113 -0.042761 -0.10367 -0.011148 -0.049938 -0.043549
926 0.01111 -0.053115 -0.078143 -0.032268 -0.051764 -0.034629 -0.07403 -0.056105 -0.087377 -0.0029391 -0.041097 -0.024532
927 0.0078015 -0.069042 -0.096832 -0.047849 -0.07207 -0.030247 -0.08049 -0.059919 -0.087036 -0.020711 -0.058255 -0.049134
928 -0.015367 -0.07697 -0.083122 -0.064249 -0.067806 -0.038975 -0.083579 -0.048243 -0.089114 -0.040872 -0.070294 -0.057427
929 -0.030056 -0.064597 -0.081782 -0.04106 -0.072293 -0.035433 -0.080169 -0.052976 -0.11276 -0.037214 -0.066893 -0.0807
930 -0.0085241 -0.058494 -0.077321 -0.029811 -0.050089 -0.029081 -0.081208 -0.04342 -0.09099 -0.027005 -0.056771 -0.071813
931 -0.017013 -0.087421 -0.094781 0.062068 -0.060455 -0.04729 -0.092068 -0.067804 -0.11605 -0.034577 -0.06531 -0.073766
932 0.015189 -0.046408 -0.05727 0.11116 -0.029412 -0.0066478 -0.063338 -0.058248 -0.095217 -0.0072084 -0.068528 -0.040618
933 0.01388 -0.058596 -0.08706 0.0078366 -0.057878 -0.030076 -0.10088 -0.057402 -0.097825 -0.0269 -0.065577 -0.070151
934 0.023742 -0.078343 -0.06625 -0.012084 -0.067194 -0.044284 -0.10085 -0.066535 -0.11168 -0.036911 -0.077205 -0.064654
935 0.055113 -0.07309 -0.049089 -0.0060351 -0.063181 -0.025132 -0.097696 -0.057599 -0.12175 -0.030323 -0.075584 -0.046597
936 0.074195 -0.072777 -0.017799 -0.024096 -0.037627 -0.03225 -0.089766 -0.070523 -0.10914 -0.041665 -0.058972 -0.04938
937 0.1067 -0.058765 -0.043769 -0.022837 0.030407 -0.027249 -0.082526 -0.060397 -0.11046 -0.034656 -0.069761 -0.042643
938 0.090208 -0.083162 -0.081468 -0.024018 0.0073505 -0.055937 -0.1062 -0.066781 -0.12347 -0.030528 -0.065199 -0.058225
939 0.082549 -0.068919 -0.093258 0.064432 0.020184 -0.054925 -0.092775 -0.059675 -0.11454 -0.043139 -0.082228 -0.046818
940 0.050861 -0.066006 -0.080087 0.13052 0.0084278 -0.034613 -0.091984 -0.064908 -0.095933 -0.030071 -0.070456 -0.069381
941 0.009752 -0.082253 -0.088387 0.10317 -0.021628 -0.042791 -0.10163 -0.073022 -0.13399 -0.043722 -0.092695 -0.059494
942 0.023863 -0.054171 -0.050117 0.065369 -0.015955 -0.010299 -0.064304 -0.040296 -0.090979 -0.014944 -0.050123 -0.026447
943 -0.007005 -0.055788 0.010934 0.035088 -0.034961 -0.0026975 -0.064993 -0.04414 -0.097597 -0.034435 -0.054022 -0.062519
944 0.0014264 -0.061365 0.010374 0.016568 -0.048427 -0.040156 -0.065973 -0.063804 -0.11622 -0.033067 -0.07035 -0.064952
945 0.015838 -0.073292 -0.025945 0.011247 -0.039084 -0.011454 -0.079022 -0.064858 -0.10972 -0.017948 -0.079939 -0.035375
946 -0.015751 -0.06846 -0.042865 0.001726 -0.03935 -0.028992 -0.092242 -0.061671 -0.11892 -0.03624 -0.078617 -0.058108
947 -0.020859 -0.060997 -0.055415 0.037285 -0.046106 -0.01818 -0.081082 -0.063365 -0.11151 -0.030672 -0.080016 -0.040571
948 0.015722 -0.044414 -0.030844 0.18748 -0.0060527 -0.0076183 -0.057051 -0.037919 -0.086768 -0.0064431 -0.041255 -0.026154
949 -0.014496 -0.065091 -0.059454 0.17986 -0.030849 -0.054626 -0.074481 -0.056883 -0.10569 -0.035935 -0.078693 -0.045256
950 0.030345 -0.054918 -0.051864 0.13442 -0.017075 -0.016925 -0.08234 -0.055337 -0.089125 -0.012946 -0.066672 -0.053529
951 0.028007 -0.056526 -0.062713 0.076922 -0.042002 -0.039143 -0.07698 -0.06484 -0.10294 -0.032428 -0.08536 -0.053812
952 0.038388 -0.060823 -0.042113 0.042261 -0.051978 -0.054161 -0.08954 -0.066654 -0.11136 -0.021249 -0.076969 -0.061125
953 0.07946 -0.06576 -0.036962 0.04652 -0.026654 -0.029709 -0.071409 -0.054638 -0.11476 -0.023351 -0.071977 -0.032728
954 0.11498 -0.053217 0.097088 0.055429 -0.012011 0.0078628 -0.056369 -0.045862 -0.10066 -0.017552 -0.073546 -0.04509
955 0.14151 -0.030935 0.057358 0.064409 -0.007067 -0.0021954 -0.045578 -0.034396 -0.10134 -0.0084939 -0.045794 -0.043013
956 0.1267 -0.072362 -0.020751 0.091768 0.043457 -0.041664 -0.070708 -0.06728 -0.1176 -0.035795 -0.081623 -0.044916
957 0.089515 -0.057979 -0.036521 0.21449 0.07921 -0.029882 -0.071178 -0.057543 -0.1203 -0.028977 -0.074721 -0.029309
958 0.066977 -0.057666 -0.04793 0.20362 0.099484 -0.01872 -0.098597 -0.052617 -0.09856 -0.027859 -0.06966 -0.032422
959 0.028238 -0.060783 -0.04689 0.21028 0.1189 -0.022688 -0.079347 -0.055131 -0.096689 -0.02086 -0.064438 -0.033194
960 0.03755 -0.039681 -0.05194 0.1369 0.088781 -0.0097362 -0.078536 -0.044225 -0.10159 0.00091833 -0.057727 -0.039987
961 0.00067134 -0.073218 -0.058769 0.090564 0.025545 -0.027654 -0.093706 -0.077869 -0.12668 -0.031463 -0.093535 -0.05684
962 -0.0031472 -0.047185 -0.054399 0.088383 0.0073088 -0.0044125 -0.087906 -0.058773 -0.1122 -0.028955 -0.068114 -0.044403
963 0.030434 -0.025062 0.076131 0.096052 0.022212 -0.041691 -0.071315 -0.040406 -0.10898 -0.0059663 -0.078612 -0.039016
964 0.024136 -0.02884 0.10786 0.10398 0.032376 0.0014212 -0.065445 -0.03362 -0.0903 -0.013508 -0.059821 -0.038689
965 0.028917 -0.037097 0.15007 0.07787 0.0109 -0.019107 -0.077144 -0.044724 -0.11389 -0.010849 -0.071729 -0.031131
966 0.0088787 -0.048484 0.070763 0.17539 0.0023935 -0.015985 -0.064974 -0.052758 -0.094676 -0.016121 -0.050828 -0.036594
967 -0.00034986 -0.042411 0.031943 0.27239 0.023917 -0.012183 -0.064524 -0.045082 -0.096264 -0.0083725 -0.078216 -0.038887
968 0.0059916 -0.068178 0.0041134 0.1867 -0.0043391 -0.029321 -0.092713 -0.078605 -0.12176 -0.040834 -0.080065 -0.04713
969 0.0089831 -0.038496 0.0024138 0.14362 -0.0021855 -0.01687 -0.087383 -0.063119 -0.11676 -0.019696 -0.054254 -0.038703
970 0.020925 -0.056833 -0.019476 0.094436 -0.0072318 -0.041418 -0.086782 -0.073473 -0.1026 -0.019187 -0.068772 -0.038435
971 0.064346 -0.03914 0.015965 0.10536 0.023992 -0.0058159 -0.067452 -0.041397 -0.10028 -0.019599 -0.052191 -0.038478
972 0.039867 -0.044157 0.089205 0.094955 0.057446 -0.019924 -0.085672 -0.056301 -0.10628 -0.02295 -0.059249 -0.035181
973 0.056539 -0.055055 0.076425 0.069574 0.095759 -0.056652 -0.098861 -0.068005 -0.11636 -0.030682 -0.063288 -0.050524
974 0.0972 -0.023772 0.080586 0.10515 0.15895 -0.02057 -0.069861 -0.029678 -0.10168 -0.0012733 -0.044396 -0.015057
975 0.042752 -0.046329 0.098966 0.089222 0.10573 -0.015799 -0.08423 -0.068882 -0.12117 -0.032185 -0.063775 -0.03656
976 0.053133 -0.017376 0.1942 0.084132 0.09633 0.0056233 -0.07258 -0.037816 -0.10516 -0.010996 -0.055543 -0.010902
977 0.017955 -0.033903 0.20344 0.088881 0.058764 -0.027075 -0.07062 -0.05853 -0.11567 -0.015468 -0.051262 -0.043935
978 0.0046763 -0.023721 0.12824 0.07948 0.042918 -0.008863 -0.058799 -0.048974 -0.095135 0.00064049 0.0033097 -0.019598
979 0.020428 -0.023698 0.086858 0.12063 0.040871 -0.0081111 -0.070899 -0.049068 -0.10175 -0.0052711 0.016121 -0.014181
980 0.0078692 -0.020035 0.079168 0.2126 0.051235 -0.0026993 -0.069928 -0.038241 -0.10633 -0.023113 0.018153 -0.025164
981 -0.0074693 -0.023372 0.071438 0.20773 0.034849 -0.039787 -0.085618 -0.059245 -0.11599 -0.030294 0.037944 -0.041006
982 0.012562 -0.0022295 0.065299 0.18437 0.042692 -0.030346 -0.066778 -0.045859 -0.082288 0.0042343 0.10029 -0.012649
983 0.018154 0.0091533 0.056789 0.12754 0.032546 0.0066462 -0.050887 -0.041583 -0.10217 -0.012507 0.11552 -0.022072
984 -0.0033149 -0.010804 0.03624 0.090855 0.02924 -0.031592 -0.087477 -0.060217 -0.11307 -0.011879 0.087439 -0.039745
985 0.022537 0.010849 0.07375 0.1044 0.063943 -0.03432 -0.056647 -0.03743 -0.099372 0.01157 0.07167 -0.020058
986 -0.007012 0.00068163 0.04991 0.088153 0.11305 0.00091176 -0.050236 -0.020264 -0.09023 -0.0077719 0.025812 -0.0452
987 -0.011911 -0.014496 0.044991 0.073813 0.14438 -0.0016264 -0.051986 -0.035638 -0.10468 -0.030253 0.007253 -0.033903
988 2.0916e-05 -0.017023 0.022391 0.092282 0.16746 -0.0078846 -0.048855 -0.035562 -0.1032 -0.021235 0.0096545 -0.036536
989 0.0033424 -0.03497 0.027762 0.081301 0.16074 -0.036883 -0.048135 -0.044676 -0.10014 -0.018247 0.037156 -0.025179
990 0.0084338 -0.021677 0.011252 0.077 0.12069 -0.033681 -0.053015 -0.03972 -0.098393 -0.0064481 0.082887 -0.026012
991 -0.022165 -0.043704 0.0033823 0.051929 0.068675 -0.042959 -0.077364 -0.055313 -0.096562 -0.03251 0.080469 -0.037395
992 0.0057568 -0.023152 5.2676e-05 0.055789 0.066469 -0.039407 -0.076674 -0.064567 -0.11283 -0.0027512 0.11128 -0.022577
993 -0.011382 -0.033839 0.012363 0.059238 0.053363 -0.00072533 -0.079963 -0.050641 -0.10701 -0.0056127 0.10881 -0.02524
994 0.01771 -0.015126 0.031993 0.071827 0.071537 0.00098651 -0.043063 -0.037395 -0.089386 0.0082057 0.12735 -0.017613
995 -0.00048882 -0.037473 0.011434 0.050056 0.05657 -0.027812 -0.054613 -0.047129 -0.096054 -0.029516 0.087405 -0.028846
996 -0.0098074 -0.033771 -0.010556 0.035545 0.039464 -0.0052998 -0.040942 -0.042932 -0.079503 -0.0093474 0.10665 -0.030629
997 -0.019616 -0.044748 -0.0062754 0.028044 0.035308 -0.009968 -0.057892 -0.043136 -0.081101 -0.020139 0.10109 -0.037901
998 -0.040294 -0.030745 -0.019745 0.042124 0.042181 0.0047739 -0.026691 -0.05229 -0.082429 -0.0298 0.1028 -0.024444
999 -0.035513 -0.019242 -0.013795 0.063463 0.050495 0.018646 -0.014561 -0.030484 -0.077027 0.008478 0.12531 -0.013897
1000 -0.028391 -0.049769 -0.020534 0.027892 0.096169 -0.0070024 -0.038051 -0.053618 -0.10441 -0.024124 0.10318 -0.04491
1001 -0.02065 -0.031197 0.0083061 0.040241 0.20172 -0.0038606 -0.02537 -0.046822 -0.10954 -0.0093951 0.11619 -0.025093
1002 -0.022829 -0.030304 -0.0084335 0.04247 0.2184 -0.0040787 -0.03629 -0.055195 -0.10193 -0.022337 0.13352 -0.033536
1003 -0.010007 -0.014981 -0.0066331 0.05631 0.23353 0.011253 -0.0094294 -0.034499 -0.0934 -0.0025982 0.1548 -0.0073483
1004 -0.042456 -0.021308 0.0034073 0.043439 0.20322 0.014665 -0.023279 -0.036303 -0.077138 -0.01511 0.14062 -0.0075211
1005 -0.025254 -0.028206 -0.0043923 0.036068 0.13821 -0.018133 -0.028989 -0.048137 -0.094527 -0.0011113 0.15576 -0.019914
1006 -0.030843 -0.016353 -0.021892 0.028417 0.11162 -0.0093414 0.0034618 -0.034091 -0.081945 0.0022472 0.14795 -0.015347
1007 0.0026088 -0.02575 -0.030762 0.044866 0.095904 -0.0046595 0.014732 -0.023055 -0.083383 -0.0024444 0.12252 0.00096041
1008 -0.04294 -0.054827 -0.059531 0.0061355 0.065988 -0.012018 0.018483 -0.063568 -0.097711 -0.014116 0.13521 -0.023052
1009 -0.039898 -0.044734 -0.062801 -0.0028453 0.057752 -0.038536 -0.001377 -0.062022 -0.10351 -0.032267 0.11858 -0.028245
1010 -0.035717 -0.061092 -0.07074 -0.0069062 0.048415 -0.043524 -0.014797 -0.072166 -0.095838 -0.013709 0.14936 -0.017218
1011 -0.013865 -0.039929 -0.05485 0.020433 0.074859 0.020088 -0.040696 -0.05032 -0.085846 -0.017181 0.13734 -0.0091408
1012 -0.036264 -0.043526 -0.05412 0.0078022 0.084743 -0.02738 -0.042636 -0.049424 -0.097394 -0.020602 0.14423 -0.031694
1013 -0.029872 -0.023453 -0.029619 0.014141 0.089066 0.0017715 -0.035845 -0.041307 -0.098082 -0.015444 0.1612 -0.0054465
1014 -0.035351 -0.037721 -0.063619 0.0018006 0.07119 -0.017737 -0.041415 -0.041381 -0.098671 -0.0094052 0.17983 -0.010719
1015 -0.05377 -0.036298 -0.061888 0.0020798 0.10353 -0.016845 -0.051255 -0.042245 -0.12383 -0.015047 0.16772 -0.044382
1016 -0.033878 -0.026945 -0.045458 0.026329 0.19974 -0.0050429 -0.020894 -0.043179 -0.078887 -0.011058 0.16858 -0.0076049
1017 -0.067607 -0.072522 -0.046188 0.00014814 0.21724 -0.050591 -0.043974 -0.060113 -0.10203 -0.01412 0.16965 -0.029428
1018 -0.035845 -0.031309 -0.054767 0.010867 0.23035 -0.020429 0.00033657 -0.047897 -0.098093 -0.010851 0.17906 -0.028331
1019 -0.032224 -0.050377 -0.066877 0.010147 0.20407 -0.0052374 -0.009623 -0.04325 -0.099792 -0.010513 0.15176 -0.021473
1020 -0.040132 -0.049324 -0.076597 0.0023557 0.16213 -0.017096 -0.043403 -0.047134 -0.09601 -0.0081045 0.155 -0.032526
1021 -0.060751 -0.048251 -0.062256 0.00067489 0.11129 -0.032784 -0.027852 -0.049038 -0.10012 -0.00037602 0.15297 -0.027519
1022 -0.044209 -0.049008 -0.067756 -0.0041359 0.10358 -0.018762 -0.055512 -0.050682 -0.10676 -0.017448 0.11828 -0.036642
1023 -0.046808 -0.053816 -0.070315 -0.0032967 0.084713 0.00514 -0.043681 -0.051486 -0.10073 0.0025109 0.14493 -0.029425
1024 -0.055336 -0.054403 -0.067395 -0.016118 0.082387 -0.026108 -0.052241 -0.06079 -0.11593 -0.033821 0.15589 -0.063717
1025 -0.026325 -0.03566 -0.065785 -0.0044484 0.098001 -0.0049563 -0.032931 -0.036463 -0.089561 0.0030478 0.16622 -0.0012903
1026 -0.068333 -0.058287 -0.088434 -0.012749 0.080524 -0.015374 -0.04923 -0.048647 -0.10502 -0.030534 0.16206 -0.042883
1027 -0.050292 -0.052484 -0.073694 -0.01761 0.071268 -0.028003 -0.02734 -0.051461 -0.12416 -0.015385 0.16931 -0.028586
1028 -0.04655 -0.033702 -0.092853 -0.017031 0.083882 0.0058192 -0.0045095 -0.033255 -0.088706 0.0022532 0.1818 -0.023699
1029 -0.033759 -0.028269 -0.058633 -0.0021816 0.088075 -0.010269 0.0093809 -0.034799 -0.10344 0.013932 0.19652 0.0014085
1030 -0.072638 -0.064926 -0.10734 -0.030072 0.058919 -0.037867 -0.022079 -0.067652 -0.12715 -0.03305 0.14646 -0.044324
1031 -0.063466 -0.049643 -0.077082 -0.010773 0.069673 -0.032125 -0.034818 -0.052856 -0.09039 0.010529 0.16443 -0.018367
1032 -0.067705 -0.055641 -0.073332 -0.027924 0.075516 -0.011103 -0.056688 -0.04537 -0.12864 -0.011633 0.11653 -0.04359
1033 -0.067973 -0.047378 -0.089482 -0.014295 0.0624 -0.0097416 -0.038737 -0.064264 -0.1136 -0.0061346 0.12675 -0.034123
1034 -0.073742 -0.057745 -0.087751 -0.031286 0.061294 -0.04988 -0.077377 -0.064008 -0.12538 -0.011056 0.093952 -0.046786
1035 -0.0625 -0.051712 -0.085611 -0.025727 0.064517 -0.012408 -0.039877 -0.042512 -0.10234 -0.0046377 0.10351 -0.017168
1036 -0.065249 -0.066109 -0.09397 -0.022367 0.068881 -0.005986 -0.054886 -0.042125 -0.092561 -0.0070592 0.085535 -0.031961
1037 -0.054387 -0.034977 -0.0925 -0.016348 0.074685 -0.015464 -0.040456 -0.033029 -0.10192 0.010789 0.095537 -0.013094
1038 -0.056406 -0.040804 -0.06763 -0.010289 0.077968 -0.023692 -0.032845 -0.032683 -0.085408 -0.011802 0.092058 -0.029967
1039 -0.045894 -0.034471 -0.094509 -0.01762 0.055442 -0.035231 -0.023575 -0.048907 -0.096386 -0.011234 0.07896 -0.02047
1040 -0.059693 -0.048248 -0.081579 -0.013991 0.065226 0.0080213 -0.023645 -0.038351 -0.098524 -0.0030154 0.069201 -0.027712
1041 -0.068571 -0.040046 -0.042908 -0.021441 0.060779 0.014853 0.0051057 -0.044785 -0.081542 -0.007807 0.065973 -0.017425
1042 -0.04946 -0.030083 0.056152 -0.0015522 0.062393 -0.011585 0.016306 -0.027168 -0.085291 0.0049015 0.093644 -0.0017781
1043 -0.069308 -0.04069 -0.013288 -0.019563 0.045797 -0.0055531 0.015876 -0.052182 -0.086969 0.00775 0.053396 0.035569
1044 -0.048937 -0.0064372 -0.020557 -0.013224 0.05216 -0.010341 0.0095069 -0.031036 -0.079637 0.0067184 0.084627 0.11999
1045 -0.079806 -0.010034 -0.0027469 -0.049045 0.031894 -0.014769 -0.038003 -0.0644 -0.099495 -0.0098631 0.052139 0.032783
1046 -0.044354 0.079928 0.052183 -0.021815 0.060648 -0.0098076 -0.010812 -0.040904 -0.080393 0.0019653 0.08013 0.018201
1047 -0.044183 0.099461 0.0054239 -0.020546 0.056732 -0.011616 -0.011742 -0.026137 -0.083902 0.014324 0.087592 0.042338
1048 -0.057901 0.11067 -0.028646 -0.028887 0.036755 -0.0048239 -0.025232 -0.036641 -0.09606 0.011312 0.042203 -0.002725
1049 -0.04881 0.1135 -0.023515 -0.022508 0.051889 -0.0081621 -0.015091 -0.030655 -0.073698 0.010831 0.065934 0.0035522
1050 -0.063358 0.0812 -0.039305 -0.033319 0.038683 0.01773 -0.048431 -0.042779 -0.073696 -0.014571 0.037076 -0.0063706
1051 -0.042197 0.060152 -0.041875 -0.04293 0.030516 -0.0069384 -0.04038 -0.054543 -0.10208 0.0051076 0.062417 -0.00074344
1052 -0.064755 0.037295 -0.065244 -0.04243 0.03124 0.0082935 -0.02943 -0.041827 -0.10244 0.008246 0.055619 0.0084337
1053 -0.038224 0.021538 -0.053854 -0.017511 0.039614 -0.0056647 -0.0374 -0.04673 -0.098301 0.0084845 0.05219 0.015601
1054 -0.078262 -0.0040294 -0.088813 -0.058462 0.0063873 -0.021983 -0.059989 -0.059844 -0.1094 -0.029797 0.035232 0.11026
1055 -0.046781 0.020883 -0.043983 -0.018663 0.039241 0.006549 -0.022399 -0.035098 -0.091287 0.012851 0.061073 0.10524
1056 -0.054499 0.0011162 -0.081473 -0.030014 0.024405 -0.0082392 -0.026208 -0.039962 -0.093046 0.00028985 0.044755 0.13842
1057 -0.056828 0.016969 -0.066592 -0.029484 0.023978 -0.0072273 -0.006548 -0.052266 -0.077584 0.0006583 0.063046 0.06936
1058 -0.036246 0.017102 -0.076662 -0.032345 0.037982 -0.023485 -0.011118 -0.05012 -0.084932 0.014457 0.049738 0.057297
1059 -0.052495 -0.0022555 -0.089681 -0.040156 0.012186 -0.048294 -0.029167 -0.066373 -0.10035 0.0018352 0.034429 0.034884
1060 -0.050374 0.0042873 -0.077591 -0.039737 0.030159 -0.016312 -0.026577 -0.050117 -0.088538 0.0067537 0.034561 0.044991
1061 -0.049202 0.0012801 -0.076341 -0.030068 0.015333 -0.03623 -0.028306 -0.049731 -0.081167 -0.00064789 0.036782 0.042818
1062 -0.067221 -0.0087671 -0.07921 -0.038329 0.016287 -0.013378 -0.036776 -0.059585 -0.10737 -0.016089 0.037324 0.039736
1063 -0.062059 -0.0099344 -0.08089 -0.049259 0.02304 -0.014016 -0.049396 -0.064379 -0.10922 -0.018561 0.020995 0.029873
1064 -0.043488 0.0031084 -0.0623 -0.02745 0.010344 0.013636 -0.017505 -0.039912 -0.076121 2.7474e-05 0.030837 0.05349
1065 -0.041016 -0.0003388 -0.087249 -0.032451 0.0098777 -0.0098626 -0.022365 -0.047946 -0.08888 -0.00041407 0.024118 0.055287
1066 -0.049295 -0.007626 -0.089869 -0.043432 0.0048714 -0.018211 -0.050184 -0.05906 -0.1029 0.00029438 0.02611 0.042644
1067 -0.064153 -0.021203 -0.085018 -0.042533 0.0062351 0.011301 -0.037884 -0.049934 -0.094196 0.0011128 0.015991 0.042592
1068 -0.050062 0.0019795 -0.10152 -0.039543 0.011179 -0.00084704 -0.0099936 -0.041738 -0.089954 0.0016613 0.0055725 0.041439
1069 -0.05706 -1.7685e-05 -0.1043 -0.040654 0.0021025 0.021915 0.014907 -0.047652 -0.075852 0.0032897 0.022144 0.037546
1070 -0.053549 0.010925 -0.062247 -0.038935 0.021496 -0.0069934 0.019607 -0.044605 -0.050101 0.0089282 0.027195 0.057283
1071 -0.053077 0.034508 -0.083607 -0.030336 0.0229 0.023208 0.052638 -0.039979 0.084771 0.022097 0.045327 0.05817
1072 -0.062086 0.067921 -0.072856 -0.043847 -0.0003165 -0.0094397 0.065618 -0.048313 0.12168 0.0081751 0.046618 0.055457
1073 -0.049305 0.12087 -0.065236 -0.029797 0.021877 -0.00017782 0.071018 -0.023567 0.032815 0.0049936 0.04869 0.090665
1074 -0.064983 0.13854 -0.071316 -0.043018 0.0045609 -0.003286 0.011529 -0.045101 -0.042933 -0.005488 0.0047314 0.034232
1075 -0.060842 0.1588 -0.084165 -0.045199 0.0075845 -0.016394 -0.0053808 -0.032464 -0.021942 0.0054605 0.022093 0.037689
1076 -0.05545 0.14839 -0.058125 -0.03346 0.023848 0.0051577 0.01139 -0.025778 -0.03324 0.018719 0.041814 0.050756
1077 -0.069259 0.095695 -0.077955 -0.041521 0.0023719 -0.0067104 -0.00947 -0.048162 -0.060878 -0.012563 0.0065558 0.038233
1078 -0.054227 0.072517 -0.094644 -0.036702 0.0013856 0.0026214 0.00068036 -0.050106 -0.051166 0.0035958 0.028527 0.077411
1079 -0.057856 0.04101 -0.087404 -0.055442 -0.0038007 -0.012157 -0.0036692 -0.05395 -0.052675 0.0046543 0.017809 0.068688
1080 -0.072004 0.035303 -0.081163 -0.052493 -0.0019071 0.0043051 -0.021559 -0.049514 -0.071873 -0.0041673 0.01845 0.084985
1081 -0.091173 0.0097957 -0.089033 -0.064874 -0.017843 -0.029983 -0.030618 -0.064697 -0.073911 -0.021459 -0.0016483 0.058812
1082 -0.047881 0.048288 -0.085313 -0.029845 0.0064703 0.0023288 -0.016758 -0.031391 -0.052529 0.0081296 0.027743 0.10171
1083 -0.08081 0.033201 -0.11101 -0.051066 -0.009486 -0.025909 -0.030338 -0.050915 -0.055477 -0.012962 0.023475 0.093196
1084 -0.084288 0.022144 -0.10748 -0.072686 -0.019422 -0.014848 -0.028787 -0.055109 -0.043946 0.0071065 0.0031761 0.17864
1085 -0.064677 0.028847 -0.10472 -0.044937 -0.0013687 -0.021646 -0.030157 -0.049503 -0.050244 -0.006515 0.013488 0.21984
1086 -0.067895 0.03506 -0.092901 -0.034488 0.001465 -0.014914 -0.035396 -0.057997 -0.043062 0.0038634 0.014179 0.20618
1087 -0.039934 0.046102 -0.085521 -0.032309 0.0068487 -0.028042 -0.011626 -0.02798 -0.04262 0.0088719 0.036881 0.22061
1088 -0.062273 0.048435 -0.10918 -0.04593 -0.0073476 -0.01182 -0.031436 -0.052704 -0.061469 -0.0068896 -0.002178 0.21135
1089 -0.047731 0.054278 -0.10469 -0.03571 0.015036 0.0064017 -0.0068853 -0.036608 -0.038707 0.0030988 0.023503 0.24223
1090 -0.05773 0.071031 -0.08479 -0.048321 0.0075997 -0.028086 -0.0077749 -0.051382 -0.047795 0.012917 0.016465 0.27655
1091 -0.0082581 0.10517 -0.094549 -0.040182 -0.015667 -0.00035463 -0.012784 -0.053276 -0.027243 0.019166 0.027086 0.29203
1092 -0.038337 0.16948 -0.093299 -0.050783 -0.014543 -0.012093 -0.015464 -0.048429 -0.047571 0.0015742 0.0062879 0.28142
1093 -0.015055 0.1738 -0.078238 -0.057394 -0.012929 0.031799 -0.011234 -0.049863 -0.01659 0.016573 0.014499 0.32638
1094 -0.050524 0.16695 -0.079858 -0.053885 -0.011556 0.046041 -0.028503 -0.047787 -0.049548 0.0081511 0.021201 0.33815
1095 -0.041612 0.1523 -0.10849 -0.040425 -0.0061419 0.075343 -0.029853 -0.053931 -0.031986 0.0048495 0.011952 0.33459
1096 -0.031221 0.15966 -0.045337 -0.036316 0.0027918 0.078035 0.012497 -0.036005 0.087466 0.020928 0.043334 0.38284
1097 -0.045189 0.11737 -0.088627 -0.056177 -0.0091145 0.083986 0.054598 -0.035369 0.12612 -0.0012736 0.031945 0.40323
1098 -0.072148 0.064373 -0.11803 -0.069938 -0.032261 0.059098 0.039998 -0.077392 0.13894 -0.025325 0.0083268 0.35793
1099 -0.039466 0.089176 -0.089526 -0.027649 -0.0056472 0.09674 0.083039 -0.041976 0.19415 0.023393 0.041318 0.43121
1100 -0.023475 0.073428 -0.084196 -0.027569 0.010937 0.12857 0.066429 -0.04935 0.17323 0.0072118 0.06365 0.40954
1101 -0.054713 0.054571 -0.094165 -0.04793 -0.0042498 0.11212 0.037809 -0.057524 0.14304 0.01917 0.072471 0.42924
1102 -0.041572 0.068934 -0.077045 -0.051571 -0.013756 0.11176 0.0090499 -0.044558 0.070246 0.0083387 0.071533 0.41726
1103 -0.049111 0.054297 -0.083715 -0.040822 -0.020462 0.088697 -0.0024497 -0.058432 0.026758 0.017147 0.056874 0.44543
1104 0.0053809 0.08856 0.0083059 -0.033923 0.0056512 0.15321 0.0078407 -0.028115 0.0305 0.038016 0.043306 0.46237
1105 -0.052658 0.054512 0.022956 -0.049394 -0.017335 0.098121 -0.015509 -0.053499 0.015032 0.033724 0.034757 0.44439
1106 -0.050496 0.066715 0.12185 -0.039034 -0.010581 0.10592 0.014911 -0.038803 0.034874 0.082873 0.053169 0.48227
1107 -0.046665 0.061278 0.15857 -0.052265 -0.022758 0.1038 0.0034719 -0.067677 -0.00072461 0.16647 0.02846 0.44303
1108 -0.043343 0.065371 0.033887 -0.048106 -0.010154 0.12383 -0.0078377 -0.045011 0.047257 0.20597 0.048992 0.46742
1109 -0.011462 0.080593 0.015758 -0.027387 0.01764 0.15107 0.020423 -0.023234 0.055629 0.23203 0.066613 0.48786
1110 -0.03095 0.058916 -0.025172 -0.036758 -0.011977 0.12397 0.017703 -0.040808 0.031471 0.19632 0.065294 0.5179
1111 -0.020979 0.043459 -0.016311 -0.045298 -0.014283 0.1139 0.028963 -0.050752 0.028683 0.14329 0.041956 0.52143
1112 -0.018667 0.058542 -0.020221 -0.028119 -0.011329 0.12526 0.044644 -0.036756 0.038864 0.10841 0.052907 0.48648
1113 -0.024166 0.088315 -0.00064067 -0.04504 0.0087843 0.12036 0.093974 -0.02899 0.050136 0.080392 0.038819 0.49032
1114 -0.023844 0.11007 0.0051097 -0.040211 -0.013382 0.12443 0.091985 -0.052874 0.020268 0.06183 0.05265 0.44778
1115 -0.022783 0.18514 0.02523 -0.022222 0.0075617 0.12826 0.12729 -0.021777 0.02416 0.081939 0.058032 0.50613
1116 -0.033751 0.21086 0.04189 -0.023122 0.021835 0.12682 0.088925 -0.021261 0.035341 0.080077 0.069543 0.44784
1117 -0.02569 0.19907 0.011251 -0.016493 0.00052906 0.11913 0.045806 -0.027515 0.030533 0.070426 0.091835 0.41826
1118 -0.018519 0.18495 0.0072513 -0.037584 -0.011897 0.11948 0.019036 -0.031379 0.021365 0.073844 0.095366 0.39341
1119 -0.033157 0.14881 -0.021808 -0.061975 -0.038084 0.11572 0.014197 -0.049613 0.024677 0.068192 0.12653 0.4184
1120 -0.036696 0.11436 -0.032098 -0.041896 -0.02303 0.13645 0.012697 -0.029917 0.063499 0.097111 0.19399 0.41501
1121 -0.023644 0.11958 0.0039324 -0.032477 8.3778e-05 0.13714 0.026687 -0.02937 0.05243 0.13571 0.23182 0.46897
1122 -0.040173 0.09224 -0.016767 -0.023887 0.0070775 0.14645 0.0098578 -0.020284 0.060142 0.23887 0.25594 0.54175
1123 -0.030331 0.10082 -0.010897 -0.048478 0.0067411 0.15722 0.010478 -0.020398 0.079674 0.30931 0.20965 0.48417
1124 -0.03053 0.096845 -0.037726 -0.045189 -0.0074852 0.1693 0.023039 -0.017472 0.165 0.31955 0.13153 0.39074
1125 -0.058658 0.082398 -0.015216 -0.05332 -0.0018715 0.11289 0.063409 -0.030306 0.19108 0.29322 0.10305 0.35988
1126 -0.035017 0.076281 -0.0056657 -0.044451 -0.012108 0.10173 0.060869 -0.039699 0.20888 0.25614 0.096398 0.36202
1127 -0.040275 0.081444 0.0036247 -0.044631 -0.013274 0.16147 0.12101 -0.032313 0.20997 0.20578 0.10793 0.34907
1128 -0.030914 0.078196 0.12826 -0.048052 -0.0084105 0.1431 0.11304 -0.046447 0.14251 0.15836 0.10559 0.361
1129 -0.032582 0.096549 0.043216 -0.033713 -0.0070368 0.15525 0.1024 -0.025351 0.10815 0.16826 0.099352 0.38009
1130 -0.035421 0.078702 -0.0071241 -0.049464 -0.022273 0.14023 0.044511 -0.038775 0.063966 0.15071 0.10534 0.34745
1131 -0.039289 0.071745 -0.029654 -0.070505 -0.042259 0.088269 0.014881 -0.060499 0.065448 0.14533 0.096765 0.34279
1132 -0.024328 0.10644 -0.026183 -0.057786 -0.011936 0.12828 0.032052 -0.022822 0.09676 0.17999 0.13687 0.36521
1133 -0.018257 0.12354 -0.014613 -0.037216 -0.012102 0.13224 0.016162 -0.033046 0.092842 0.1891 0.20364 0.326
1134 -0.039785 0.11752 -0.044043 -0.055227 -0.024548 0.11857 0.0080826 -0.04198 0.10629 0.16703 0.21365 0.31263
1135 -0.030474 0.14855 -0.013782 -0.036438 0.0080753 0.12853 0.038903 -0.028464 0.28392 0.23674 0.28478 0.33991
1136 -0.042612 0.13675 -0.034802 -0.045159 -0.008301 0.12631 0.029583 -0.033788 0.29874 0.29428 0.26357 0.31198
1137 -0.047581 0.16523 -0.030911 -0.03657 0.0049726 0.14692 0.078524 -0.031932 0.2959 0.3518 0.1858 0.32396
1138 -0.061809 0.22692 -0.031661 -0.04826 -0.017344 0.14302 0.12538 -0.031095 0.31057 0.36811 0.17158 0.30247
1139 -0.056448 0.19094 -0.038571 -0.062361 -0.03281 0.12623 0.10624 -0.032769 0.24037 0.32639 0.14994 0.30895
1140 -0.063536 0.19772 -0.06193 -0.065982 -0.023896 0.12313 0.126 -0.036663 0.19252 0.25845 0.15276 0.28515
1141 -0.029255 0.18663 -0.03124 -0.044583 -0.0072826 0.14419 0.10712 -0.040417 0.18099 0.24548 0.17535 0.29244
1142 -0.053063 0.14732 -0.036179 -0.064034 -0.019829 0.15911 0.063696 -0.048021 0.15007 0.1804 0.15398 0.28443
1143 -0.056232 0.11908 -0.047449 -0.052024 -0.015485 0.10876 0.041386 -0.048874 0.12468 0.16177 0.15184 0.24132
1144 -0.03682 0.11432 -0.052999 -0.040655 -0.022132 0.12371 0.050507 -0.042368 0.1522 0.17367 0.17335 0.27049
1145 -0.039819 0.10908 -0.068238 -0.035416 -0.014228 0.1531 0.044657 -0.045942 0.12331 0.16232 0.23133 0.28352
1146 -0.028378 0.10595 -0.050888 -0.038007 -0.010684 0.14041 0.046937 -0.026766 0.20279 0.19192 0.27962 0.29727
1147 -0.042956 0.12462 -0.026338 -0.040528 -0.0095506 0.15199 0.062368 -0.03523 0.33586 0.19502 0.30916 0.26549
1148 -0.063475 0.1122 -0.061407 -0.037579 -0.0078969 0.14098 0.071908 -0.059294 0.33892 0.17069 0.28811 0.25533
1149 -0.050133 0.12355 -0.061607 -0.044789 -0.012353 0.12171 0.081009 -0.029627 0.32962 0.18611 0.22578 0.25385
1150 -0.050822 0.11648 -0.050856 -0.03796 -0.0017795 0.12907 0.11556 -0.027841 0.30458 0.18669 0.18767 0.25178
1151 -0.05549 0.12485 -0.061126 -0.037391 -0.027356 0.11018 0.11921 -0.042395 0.23431 0.19161 0.16238 0.22495
1152 -0.063929 0.13734 -0.066936 -0.051592 -0.039562 0.13292 0.14108 -0.048009 0.17568 0.15793 0.1148 0.21181
1153 -0.031157 0.145 -0.034265 -0.025363 -0.019078 0.13766 0.15021 -0.029973 0.15963 0.17389 0.13512 0.22884
1154 -0.045096 0.10938 -0.049015 -0.054743 -0.028285 0.12887 0.07739 -0.045707 0.14704 0.15362 0.12999 0.21288
1155 -0.0039643 0.14372 -0.029454 -0.047314 -0.020711 0.12563 0.078531 -0.02917 0.17858 0.18806 0.13765 0.20264
1156 -0.0051829 0.1487 -0.041114 -0.031805 -0.012047 0.13152 0.075871 -0.035924 0.16869 0.16665 0.14058 0.20726
1157 0.017019 0.12316 -0.039484 -0.039186 -0.016634 0.14288 0.063792 -0.029278 0.26676 0.17203 0.14079 0.2144
1158 0.04599 0.13599 -0.022983 -0.027437 0.00014991 0.13612 0.086732 -0.023562 0.376 0.18288 0.13826 0.20893
1159 0.039222 0.12309 0.010727 -0.030238 -0.013476 0.12237 0.090632 -0.018696 0.36372 0.15414 0.12066 0.18908
1160 0.065503 0.14963 0.063457 -0.030688 0.0019973 0.15795 0.092683 -0.015909 0.39628 0.18345 0.14573 0.20371
1161 0.060104 0.13102 0.024338 -0.025879 -0.0036291 0.13224 0.093263 -0.027903 0.36814 0.16186 0.12726 0.18372
1162 0.045706 0.13285 0.00040823 -0.02189 -0.015705 0.13888 0.12315 -0.018297 0.38918 0.17006 0.1364 0.19585
1163 -0.011683 0.10476 -0.042471 -0.056111 -0.024362 0.11972 0.095304 -0.038631 0.31526 0.14058 0.10985 0.18143
1164 -0.011571 0.12276 -0.040211 -0.049712 -0.023278 0.09863 0.15446 -0.041385 0.28813 0.13194 0.082354 0.1638
1165 0.0055003 0.10785 -0.017131 -0.050152 -0.017894 0.11536 0.17786 -0.028989 0.25574 0.15337 0.11358 0.17854
1166 0.0047118 0.11751 -0.04917 -0.032653 -0.012581 0.13024 0.19824 -0.027662 0.23648 0.14214 0.093887 0.17151
1167 -0.011897 0.1013 -0.04432 -0.036274 -0.021787 0.11604 0.14991 -0.018386 0.2214 0.14169 0.078079 0.17622
1168 -0.023655 0.091277 -0.059259 -0.035715 -0.020843 0.11576 0.10913 -0.03117 0.21118 0.12287 0.07511 0.15824
1169 0.022466 0.11464 -0.022199 -0.025076 0.0015404 0.14018 0.090416 -0.0040438 0.21692 0.15946 0.10146 0.18165
1170 0.0015277 0.10403 -0.0014887 -0.017976 -0.0027859 0.16641 0.10035 -0.013468 0.23007 0.16128 0.098663 0.18758
1171 -0.012191 0.092026 0.1441 -0.030667 -0.0091923 0.11294 0.075727 -0.031871 0.18822 0.11807 0.072754 0.15737
1172 -0.014289 0.082529 0.067092 -4.8087e-05 -0.012359 0.094395 0.051668 -0.043935 0.21241 0.12449 0.096596 0.1266
1173 0.017422 0.076291 0.10489 0.0002411 -0.0091949 0.12346 0.064128 -0.038719 0.16812 0.12072 0.065307 0.12464
1174 0.031444 0.094464 0.23264 -0.0019297 -0.0013912 0.11479 0.066858 -0.015173 0.18729 0.12681 0.076539 0.15414
1175 0.018925 0.066287 0.17135 -0.025681 -0.018888 0.08579 0.065819 -0.042097 0.15907 0.11229 0.05871 0.13155
1176 0.056886 0.08007 0.098084 -0.028361 -0.018804 0.10437 0.082719 -0.019561 0.14796 0.10375 0.052862 0.13331
1177 0.10982 0.079552 0.096044 -0.013112 0.0099698 0.1061 0.09619 0.0048656 0.17217 0.12563 0.072903 0.15017
1178 0.10111 0.071845 0.058194 -0.004833 0.00096349 0.11358 0.08414 -0.014658 0.16243 0.12268 0.062525 0.15844
1179 0.039591 0.034228 -0.011285 -0.038264 -0.037843 0.10457 0.03754 -0.052242 0.094904 0.0838 0.024886 0.10311
1180 0.068032 0.082381 0.043995 -0.010445 0.0016909 0.11865 0.078811 -0.0021959 0.15634 0.12192 0.054518 0.12188
1181 0.037364 0.055624 0.0049056 -0.0078454 -0.019295 0.094081 0.053811 -0.02538 0.13134 0.10059 0.051189 0.10799
1182 0.010615 0.078156 0.029636 0.10198 0.0080482 0.098843 0.072202 -0.0091835 0.13929 0.10707 0.038721 0.11054
1183 0.0081167 0.048699 0.025766 0.10414 -0.0047581 0.080975 0.033982 -0.027137 0.099551 0.096743 0.031302 0.11516
1184 0.0059282 0.058402 0.046707 0.046942 -0.013394 0.083017 0.058982 -0.014651 0.1179 0.093902 0.032144 0.11038
1185 0.01738 0.067375 0.1963 0.0023813 -0.0068608 0.079949 0.083473 -0.018955 0.12422 0.08449 0.020475 0.1141
1186 -0.0083689 0.060077 0.21214 -0.0077095 -0.024087 0.049481 0.083763 -0.0075788 0.11094 0.091629 0.045987 0.11109
1187 0.0093226 0.06047 0.10789 -0.0078403 -0.0084434 0.069282 0.084814 0.0020173 0.093888 0.090847 0.038268 0.10699
1188 0.004424 0.050193 0.040538 -0.016331 -0.03162 0.064514 0.093854 -0.0089465 0.08408 0.085946 0.02705 0.11564
1189 0.071676 0.047576 0.056599 -0.016182 -0.012276 0.056606 0.069124 -0.0095903 0.1016 0.081534 0.021971 0.1092
1190 0.049277 0.027149 0.015959 -0.025353 -0.026242 0.042928 0.034955 -0.031554 0.057473 0.068213 0.0056625 0.087175
1191 0.097358 0.036061 0.011949 -0.013924 -0.012479 0.02625 0.047005 -0.007748 0.061375 0.094531 0.027474 0.098393
1192 0.16349 0.062634 0.04087 0.0062256 -0.005765 0.071232 0.054636 -0.00045177 0.081137 0.092399 0.021275 0.09643
1193 0.18058 0.032267 0.03953 0.0020348 -0.013181 0.050763 0.033706 -0.024166 0.080759 0.077028 0.013977 0.1091
1194 0.14812 0.01778 0.090391 -0.035016 -0.026588 0.011525 0.017736 -0.039399 0.034101 0.055576 0.023858 0.070324
1195 0.16263 0.049603 0.28987 -0.020407 -0.017994 0.054067 0.043997 -0.010733 0.049352 0.090015 0.03213 0.093971
1196 0.12226 0.039355 0.21521 -0.016058 -0.01764 0.058729 0.030517 -0.019477 0.055494 0.063673 0.0099313 0.077678
1197 0.10526 0.041328 0.14537 -0.026368 -0.017037 0.059441 0.030498 -0.028861 0.048076 0.067332 0.019443 0.066346
1198 0.078979 0.033231 0.098472 -0.026889 -0.025453 0.057973 0.044858 -0.021445 0.044718 0.08032 0.032274 0.087453
1199 0.06926 0.027924 0.061402 -0.0327 -0.017269 0.030155 0.020438 -0.023019 0.01546 0.053179 0.0012057 0.05872
1200 0.056012 0.041016 0.068543 -0.022131 -0.016076 0.036446 0.041819 -0.013352 0.038871 0.076477 0.025587 0.084127
1201 0.045403 0.013589 0.022283 -0.041352 -0.035712 0.013738 0.017259 -0.036996 0.015333 0.053956 -0.0052113 0.060014
1202 0.039485 0.016942 0.032094 -0.027593 -0.021698 0.02534 0.03213 -0.03102 0.021185 0.061154 -0.0022698 0.077412
1203 0.10901 0.013605 0.030704 -0.024953 -0.022655 0.065422 0.03621 -0.020414 0.028197 0.070942 0.010562 0.068049
1204 0.13401 0.028068 0.16791 -0.036524 -0.026861 0.013794 0.04274 -0.026958 0.023698 0.064901 0.031873 0.072126
1205 0.15293 0.02571 0.26996 -0.044225 -0.024097 0.032256 0.039351 -0.020551 0.01644 0.051539 0.0004846 0.048243
1206 0.21431 0.016343 0.30322 -0.041156 -0.033323 0.041497 0.024411 -0.024725 0.027712 0.052218 0.016276 0.06046
1207 0.23288 0.025806 0.3178 -0.041817 -0.0036598 0.039589 0.018342 -0.014119 0.016974 0.053716 0.0026775 0.049917
1208 0.24344 0.025099 0.17069 -0.027847 -0.023676 0.036671 0.019292 -0.028673 0.0066756 0.060585 0.006059 0.071485
1209 0.25832 0.029051 0.12333 -0.029088 -0.010822 0.051373 0.027622 -0.016257 0.00013734 0.052493 0.01588 0.075272
1210 0.22732 0.028444 0.091327 -0.021579 -0.0069288 0.036005 0.023733 -0.032391 0.0067691 0.058592 0.002622 0.050569
1211 0.21853 0.032057 0.10998 -0.02183 -0.0045651 0.067087 0.020253 -0.0061344 0.0080409 0.06426 0.010563 0.072046
1212 0.19963 0.02699 0.078118 -0.030611 -0.013231 0.040228 0.018373 -0.030038 0.00014269 0.047769 -0.0057351 0.041433
1213 0.19527 0.022843 0.075098 -0.044661 -0.029608 0.03812 0.0058339 -0.026062 -0.031756 0.049047 0.0013964 0.045671
1214 0.17481 0.0049553 0.097508 -0.023152 -0.0014941 0.018012 0.010284 -0.0083859 -0.00075374 0.050635 -0.0031221 0.065738
1215 0.15885 0.023418 0.076409 -0.036763 -0.0066104 0.027414 0.026935 -0.0051697 0.004198 0.053034 0.0087593 0.051235
1216 0.097545 0.0077909 0.054189 -0.039864 -0.025067 -0.0016741 -0.012375 -0.033174 -0.03577 0.046172 -0.027239 0.028402
1217 0.11619 -0.00030634 0.063519 -0.056375 -0.023703 0.0088377 -0.020645 -0.034107 -0.046028 0.031081 -0.031308 0.0054693
1218 0.16105 0.0021564 0.04213 -0.042786 -0.020579 -0.01182 0.0022759 -0.026761 -0.029287 0.035709 -0.035316 0.042367
1219 0.20054 0.012979 0.04713 -0.047486 -0.021386 0.017791 0.012576 -0.020025 -0.044495 0.021118 -0.022995 0.044694
1220 0.27294 0.021452 0.065191 -0.036477 -0.002362 0.033413 0.055737 0.0050012 -0.005853 0.054216 -0.0023533 0.057031
1221 0.28253 0.0097748 0.043101 -0.047368 0.011682 0.021425 0.055897 -0.0073026 -0.016991 0.031375 -0.0073318 0.026578
1222 0.2832 0.010158 0.037021 -0.024819 0.10805 0.039807 0.027487 -0.018126 -0.027489 0.035983 -0.0085703 0.018915
1223 0.30278 0.02702 0.062642 -0.01747 0.18794 0.052579 0.020978 0.00064972 -0.026588 0.035962 0.0090811 0.047202
1224 0.27428 0.0055931 0.043782 -0.03294 0.18092 0.039991 -0.0052418 -0.010274 -0.021486 0.04643 0.0032326 0.0396
1225 0.23765 -0.010704 0.0057625 -0.035001 0.15218 0.020172 -0.022351 -0.047468 -0.057764 0.028798 -0.025516 0.028687
1226 0.20858 -0.024381 0.015173 -0.023882 0.08641 0.018024 -0.026261 -0.036082 -0.038342 0.017597 -0.031794 0.019344
1227 0.18925 -0.014569 0.0025333 -0.036963 0.042524 -0.0064539 -0.010441 -0.031706 -0.045421 0.033575 -0.021793 0.012371
1228 0.16761 -0.0060658 0.0019537 -0.012734 0.030197 0.014058 0.0039698 -0.012739 -0.036219 0.030234 -0.040771 0.034958
1229 0.14204 -0.004383 0.017224 -0.030925 0.022151 0.02483 -0.0010098 -0.014883 -0.029747 0.045342 -0.01438 0.036016
1230 0.12871 -0.01107 0.0045944 -0.030745 0.026855 0.012332 -0.021819 -0.026777 -0.037435 0.021831 -0.020759 -0.015607
1231 0.041497 -0.012367 0.0018948 -0.044666 0.027778 0.012764 -0.011929 -0.025501 -0.037193 0.028489 -0.028647 0.02223
1232 0.11871 -0.0095747 -0.0024748 -0.051247 0.022552 0.019155 0.00083142 -0.027465 -0.047852 0.029868 -0.034226 0.025617
1233 0.15734 0.0062181 -5.4398e-05 -0.039738 0.029356 0.019757 0.034292 -0.013289 -0.02404 0.047136 -0.015554 0.021674
1234 0.18544 -0.014639 -0.010654 -0.049539 0.01754 0.031849 0.029552 -0.039682 -0.034688 0.039715 -0.031013 0.034071
1235 0.27359 0.0053737 -0.0050936 -0.028379 0.031703 0.024391 0.033343 -0.028146 -0.023186 0.056163 0.0069889 0.037079
1236 0.28153 -0.014954 -0.033903 -0.04455 0.017567 0.018583 -0.033577 -0.03516 -0.046454 0.031471 -0.03639 0.0066058
1237 0.30375 -0.0028608 -0.012863 -0.042631 0.031051 0.031215 -0.0005866 -0.021024 -0.058243 0.04067 -0.026008 0.012673
1238 0.30552 -2.7975e-05 -0.037922 -0.034672 0.056304 0.012656 -0.013186 -0.034158 -0.059771 0.040278 -0.028947 0.03561
1239 0.2912 -0.0096252 -0.029452 -0.054873 0.086448 0.023768 -0.0081358 -0.030891 -0.047359 0.026247 -0.026215 0.020467
1240 0.25182 -0.022772 -0.048532 -0.035363 0.13316 0.03094 -0.031115 -0.048515 -0.054447 0.020305 -0.035584 0.010315
1241 0.23701 -0.01528 -0.046261 -0.018274 0.21271 0.025532 -0.028135 -0.061429 -0.073286 0.011804 -0.053362 -0.0029582
1242 0.19089 -0.016887 -0.036771 0.048875 0.24186 0.023164 -0.028205 -0.042403 -0.035324 0.032792 -0.035771 0.014889
1243 0.15578 0.00054592 -0.014911 0.064914 0.23711 0.025886 -0.019054 -0.034627 -0.045742 0.027281 -0.037379 0.026136
1244 0.13804 -0.015651 -0.03821 0.10601 0.18464 -0.0060525 -0.015934 -0.028481 -0.03117 0.023809 -0.032418 0.012623
1245 0.14556 -0.022679 -0.01016 0.041332 0.1332 0.022699 -0.011683 -0.034784 -0.034898 0.040268 -0.024846 0.015981
1246 0.1355 -0.0034457 -0.0065394 0.012392 0.11203 0.051251 -0.010993 -0.034858 -0.051737 0.031766 -0.020125 0.021298
1247 0.11153 -0.015243 0.030171 -0.0085292 0.1156 0.031473 0.00076737 -0.040892 -0.063805 0.025924 -0.036533 -0.010475
1248 0.12781 -0.0065402 0.11119 0.00472 0.11879 0.033375 0.031718 -0.045846 -0.055343 0.021143 -0.028162 0.0071721
1249 0.090803 -0.025267 0.20743 -0.028491 0.11061 1.6708e-05 -0.0026018 -0.0473 -0.070111 0.0042913 -0.06316 -0.033271
1250 0.11566 -0.011415 0.14055 -0.022612 0.11374 0.035809 -0.014761 -0.042144 -0.0781 0.0024598 -0.028539 -0.012474
1251 0.13044 -0.013762 0.059653 -0.016512 0.13035 0.02866 -0.027671 -0.037487 -0.069158 0.0069682 -0.045238 -0.0086764
1252 0.17226 -0.013819 0.018363 -0.015053 0.14525 0.022052 -0.013871 -0.033571 -0.067126 0.029117 -0.044886 0.0016108
1253 0.24163 -0.015026 0.026583 -0.0063241 0.21602 0.15895 -0.0085503 -0.014925 -0.057304 0.039075 -0.040335 0.009378
1254 0.27805 -0.0061035 0.029954 -0.0042049 0.30001 0.19034 -0.02275 -0.021319 -0.051042 0.034734 -0.036303 0.0016252
1255 0.29602 -0.0028407 0.028334 -0.0015057 0.28474 0.21227 -0.019509 -0.0084726 -0.047671 0.031502 -0.034462 -0.00058764
1256 0.24221 -0.010628 0.0017545 -0.032176 0.26874 0.23404 -0.034429 -0.039666 -0.079139 0.0055705 -0.04751 -0.01661
1257 0.23151 -0.015375 -0.0031951 -0.011027 0.26234 0.25619 -0.026619 -0.03726 -0.085957 0.018709 -0.056309 0.019427
1258 0.15991 -0.041042 -0.0082748 -0.019988 0.19181 0.26923 -0.045658 -0.041224 -0.073165 0.00032742 -0.063497 -0.037126
1259 0.15759 -0.01352 0.00035563 -0.013119 0.15744 0.33472 -0.0057279 -0.013128 -0.064053 0.025736 -0.061586 -0.010119
1260 0.10672 -0.029027 -0.029674 -0.02196 0.13307 0.42699 -0.022447 -0.024742 -0.076302 0.018654 -0.047024 -0.021962
1261 0.14227 -0.0085441 0.013516 -0.0075606 0.15618 0.45683 -0.0067571 -0.0046956 -0.02808 0.018513 -0.026193 0.021055
1262 0.12286 -0.0073913 -0.014903 -0.011601 0.13726 0.44327 0.0066433 -0.011159 -0.041588 0.040151 -0.030051 0.0012727
1263 0.079554 -0.038348 -0.045073 -0.052592 0.11624 0.39567 -0.045296 -0.050423 -0.073956 0.00082968 -0.05983 -0.02328
1264 0.078915 -0.018256 -0.016842 -0.024643 0.13641 0.36768 -0.044256 -0.030287 -0.087055 0.0035281 -0.055698 -0.026943
1265 0.084417 -0.0094129 -0.024712 -0.015494 0.15968 0.43036 -0.034145 -0.038061 -0.071483 0.015737 -0.064987 -0.022146
1266 0.097678 -0.02213 -0.037852 -0.025665 0.25782 0.50417 -0.039535 -0.036935 -0.066971 0.020155 -0.042625 -0.013929
1267 0.1057 -0.024547 -0.058351 -0.024595 0.3005 0.5474 -0.045765 -0.046748 -0.087189 0.012113 -0.069894 -0.025601
1268 0.10547 -0.015455 -0.032491 -0.029866 0.33809 0.52878 -0.035844 -0.037552 -0.081767 0.009822 -0.054592 -0.033134
1269 0.062153 -0.031422 -0.041501 -0.032117 0.3068 0.49545 -0.061314 -0.049776 -0.065846 -0.0097096 -0.057291 -0.041947
1270 0.082904 -0.030509 -0.03891 -0.028138 0.30298 0.4773 -0.019164 -0.02627 -0.085594 0.0023389 -0.06817 -0.02247
1271 0.077896 -0.023846 -0.04229 -0.033069 0.29851 0.40891 -0.063643 -0.027364 -0.091602 0.0037773 -0.069188 -0.030703
1272 0.073927 -0.023213 -0.025169 -0.01958 0.26565 0.41674 -0.044753 -0.041018 -0.08026 0.0086058 -0.064017 -0.025245
1273 0.12364 -0.011841 -0.006579 -0.0045503 0.22045 0.50736 -0.023282 -0.015151 -0.073628 0.019154 -0.048045 0.0025317
1274 0.13343 -0.0052179 0.12889 0.013759 0.20896 0.49849 0.010398 -0.0067752 -0.069527 0.011763 -0.044244 -0.0097011
1275 0.17277 -0.022535 0.15089 0.074998 0.18848 0.55158 -0.026492 -0.026469 -0.080755 0.010391 -0.053202 -0.014914
1276 0.23525 -0.020342 0.13155 0.13407 0.21367 0.51718 -0.010731 0.0096171 -0.082513 0.01932 -0.057291 0.0097733
1277 0.21813 -0.0071296 0.26504 0.11893 0.21553 0.49799 -0.019141 0.012093 -0.069571 0.022668 -0.034679 -0.0064996
1278 0.20166 -0.0048668 0.2308 0.045476 0.22851 0.47615 -0.02485 0.019449 -0.08689 0.0076265 -0.061428 -0.033702
1279 0.15376 -0.014684 0.2514 0.031955 0.2894 0.48009 -0.03579 0.0010356 -0.085518 0.016855 -0.064666 -0.0014052
1280 0.1373 -0.020761 0.10262 0.035524 0.35394 0.48171 -0.02987 -0.00028819 -0.082046 0.014283 -0.059485 -0.00044801
1281 0.11595 -0.012218 0.077034 0.032523 0.39039 0.47082 -0.028239 0.005368 -0.079334 0.011792 -0.062923 -0.018051
1282 0.095862 0.00050432 0.067714 0.025962 0.40943 0.5169 -0.038999 0.0041142 -0.066702 0.02049 -0.056572 0.016606
1283 0.085223 0.0077071 0.046615 0.025322 0.4086 0.58976 -0.027938 0.0051203 -0.088301 0.024339 -0.06105 -0.00058645
1284 0.086715 -0.01725 0.065555 0.022331 0.40145 0.53199 -0.041708 0.0045665 -0.077159 0.0053372 -0.061619 -0.017349
1285 0.059046 -0.027087 0.0020557 0.0042099 0.36474 0.47204 -0.052758 -0.029257 -0.10416 -0.014654 -0.081757 -0.010102
1286 0.065308 -0.010645 0.035166 0.020879 0.37136 0.44072 -0.046437 -0.013031 -0.086675 0.0021841 -0.069286 -0.023075
1287 0.077129 -0.024322 0.025536 0.012588 0.33979 0.41025 -0.052047 -0.0083349 -0.086824 0.0013726 -0.055694 -0.00054771
1288 0.068751 -0.026199 0.016247 0.026337 0.31941 0.43228 -0.044536 0.0059212 -0.075842 0.024291 -0.050883 0.0054995
1289 0.087762 0.0042238 0.043227 0.036487 0.28392 0.44112 -0.031416 0.0067474 -0.07493 0.014979 -0.055131 0.0067967
1290 0.063304 -0.022513 0.16431 0.040316 0.24296 0.40059 -0.064366 -0.0048564 -0.095928 0.0057179 -0.06892 -0.0044862
1291 0.057865 -0.016231 0.089068 0.011335 0.2317 0.44836 -0.049595 -0.01344 -0.079516 0.0085964 -0.049689 -0.017679
1292 0.061496 -0.0099779 0.2549 0.010034 0.21578 0.49415 -0.065785 -0.019014 -0.1014 -0.0095552 -0.079267 -0.038872
1293 0.036328 -0.016895 0.12177 0.0023534 0.22169 0.50897 -0.056224 -0.016648 -0.095003 -0.0031867 -0.064106 -0.0045046
1294 0.035189 -0.0045923 0.069859 0.010243 0.22562 0.52834 -0.056854 -0.0068117 -0.094781 0.0055717 -0.062194 -0.0011274
1295 0.039171 -0.03411 0.03987 0.021112 0.23299 0.4532 -0.069454 -0.013256 -0.072949 -0.0083998 -0.065143 -0.01203
1296 0.046852 -0.014147 0.04622 0.00034093 0.34922 0.41016 -0.064433 -0.0069294 -0.091317 -0.011191 -0.068841 -0.002573
1297 0.061694 -3.994e-06 0.02519 0.04682 0.40621 0.37354 -0.061413 -0.0099532 -0.094686 0.0098771 -0.07641 0.0083641
1298 0.059215 -0.0054712 0.0093707 0.12862 0.44295 0.41203 -0.064152 -0.010817 -0.10247 0.0047756 -0.050558 0.0020913
1299 0.052757 -0.016098 0.019431 0.13757 0.41822 0.38037 -0.068562 -3.0822e-05 -0.096972 0.003614 -0.057957 -0.0051415
1300 0.026118 -0.019526 0.018711 0.1272 0.40762 0.3295 -0.072562 -0.029195 -0.10175 -0.0059875 -0.073255 -0.012934
1301 0.03093 -0.018383 0.0039918 0.051777 0.40542 0.30152 -0.071341 -0.0088685 -0.10398 0.0033109 -0.085284 0.0098029
1302 0.041491 -0.0008701 0.033922 0.038206 0.39484 0.34355 -0.030171 -0.0053823 -0.080847 0.018149 -0.054312 0.01522
1303 0.051363 -0.022267 0.0010926 0.044835 0.32877 0.28452 -0.05911 -0.035216 -0.10285 0.0013878 -0.074931 -0.015183
1304 0.038224 -0.0051045 0.006583 0.040604 0.31045 0.33274 -0.05208 -0.01255 -0.099593 0.016906 -0.047869 0.0016244
1305 0.015786 -0.016272 -0.0093366 0.016804 0.27416 0.30432 -0.06278 -0.027024 -0.10409 0.0031447 -0.050338 -0.0019084
1306 0.055907 0.007431 0.020014 0.049193 0.29704 0.34105 -0.042109 -0.0015076 -0.08163 0.0097432 -0.064646 0.020019
1307 0.031728 -0.016696 0.013044 0.019852 0.26877 0.31402 -0.056539 -0.012201 -0.1136 0.025672 -0.052455 0.011726
1308 0.01821 -0.021913 -0.015125 0.0056812 0.25671 0.28063 -0.076428 -0.021445 -0.094036 0.0027601 -0.054633 0.0097032
1309 0.028391 0.016279 -0.0070751 0.02619 0.28775 0.30935 -0.050288 0.0095109 -0.084364 0.027099 -0.047502 0.02573
1310 0.026663 -0.0039679 0.0045653 0.03009 0.27309 0.29911 -0.069298 -0.0036929 -0.082812 0.00083699 -0.052901 -0.00098245
1311 0.0077543 -0.019745 -0.022014 0.016329 0.31967 0.25247 -0.076717 -0.024807 -0.10103 0.0072854 -0.066419 0.018285
1312 -0.0085942 -0.041232 -0.022794 0.0008479 0.36003 0.22118 -0.082427 -0.018831 -0.10654 -0.034926 -0.10078 -0.016968
1313 -0.0038528 -0.01708 -0.019574 0.021767 0.41828 0.22055 -0.070566 -0.014954 -0.10465 -0.0059676 -0.065726 0.0061691
1314 -0.019251 -0.036577 -0.047813 0.019726 0.387 0.24098 -0.080656 -0.025568 -0.11435 -0.0001792 -0.056005 0.017746
1315 0.0021702 -0.014844 -0.012493 0.022735 0.40174 0.24923 -0.064786 -0.019042 -0.10867 0.0053593 -0.043323 0.015993
1316 0.011572 -0.00072119 -0.014012 0.028135 0.39222 0.22533 -0.053565 0.0014742 -0.095152 0.0091277 -0.028232 0.0095207
1317 -0.0025269 -0.023478 -0.028512 0.064294 0.35384 0.23649 -0.065705 0.0044104 -0.07593 0.018006 -0.05092 0.0027578
1318 0.0017346 -0.0068656 -0.028602 0.1011 0.32871 0.22107 -0.075004 0.022157 -0.099278 -0.010115 -0.065309 0.011855
1319 0.010306 -0.022343 -0.043491 0.093482 0.28538 0.2017 -0.078534 0.015233 -0.1121 0.0025531 -0.052517 0.0096522
1320 -0.011392 -0.0159 -0.027831 0.031691 0.25639 0.19538 -0.078694 0.023419 -0.1191 -0.013308 -0.071426 0.0026194
1321 0.003809 -0.010647 -0.01503 0.024801 0.26882 0.2413 -0.065543 0.011265 -0.095553 0.00991 -0.063124 0.017037
1322 -0.03148 -0.011025 -0.02114 0.02936 0.26598 0.22508 -0.069403 0.0094813 -0.10478 -0.0059016 -0.063603 0.0094238
1323 -0.015728 -0.023962 -0.02501 0.035079 0.24261 0.2083 -0.087513 0.00049743 -0.1038 -0.0068631 -0.060301 -0.003259
1324 -0.034297 -0.026259 -0.047179 0.012618 0.24084 0.17084 -0.071092 -0.015876 -0.088678 -0.0020847 -0.05829 0.0023281
1325 -0.039795 -0.031896 -0.042669 0.015637 0.24482 0.16648 -0.089542 -0.01858 -0.10792 -0.0075962 -0.073438 -0.011815
1326 -0.0063737 -0.0050834 -0.011079 0.042136 0.27363 0.21547 -0.059221 0.005626 -0.078234 -0.0035678 -0.041667 -0.0013075
1327 -0.040782 -0.034761 -0.040438 -0.0020443 0.28331 0.15176 -0.084871 -0.020078 -0.11115 0.0021107 -0.066205 -0.01152
1328 -0.038381 -0.021848 -0.046738 0.013325 0.34383 0.16033 -0.072621 -0.0031517 -0.09991 -0.0088508 -0.061524 -0.0084631
1329 -0.030659 -0.027075 -0.058397 0.0066541 0.36068 0.14561 -0.079 -0.0080555 -0.099719 0.0087776 -0.048122 -0.0057659
1330 -0.056888 -0.039092 -0.090427 -0.017047 0.34616 0.14841 -0.11867 -0.0037893 -0.13198 -0.034464 -0.095451 -0.044869
1331 -0.0044564 -0.0004695 -0.026077 0.043392 0.39638 0.16792 -0.053669 0.053887 -0.082885 0.0088945 -0.04842 0.036448
1332 -0.011535 -0.015097 -0.038306 0.036772 0.32826 0.14733 -0.071429 0.044453 -0.097283 0.016983 -0.057588 0.028866
1333 -0.047313 -0.026204 -0.062336 0.051661 0.26523 0.13794 -0.077079 0.013329 -0.12098 -0.00034858 -0.057597 -0.020677
1334 -0.032502 -0.023641 -0.068145 0.12919 0.26179 0.13056 -0.082448 0.015755 -0.09764 -0.0080901 -0.052325 -0.00538
1335 -0.031711 -0.027218 -0.068445 0.18168 0.26035 0.14139 -0.080928 0.0017516 -0.1099 -0.0098717 -0.054634 -0.015523
1336 -0.023249 -0.013866 -0.045905 0.18117 0.27225 0.15129 -0.058957 0.011278 -0.084576 0.017247 -0.029962 0.0035044
1337 -0.035108 -0.022393 -0.069084 0.10485 0.22786 0.13905 -0.045167 -0.0050661 -0.098234 -0.015975 -0.055811 -0.012108
1338 -0.040716 -0.01243 -0.068944 0.057617 0.2518 0.11889 0.0034834 0.0042401 -0.085323 -0.0020063 -0.056459 0.0031587
1339 -0.037935 -0.029897 -0.058604 0.034126 0.23273 0.10348 0.020184 -0.0048837 -0.11419 -0.015698 -0.061888 0.018156
1340 -0.052543 -0.039454 -0.078563 0.045085 0.22092 0.1295 0.028204 -0.0023376 -0.10014 0.0045406 -0.060776 0.012303
1341 -0.050242 -0.024922 -0.072013 0.036364 0.2197 0.10583 0.0096746 -0.0036614 -0.075027 -0.021651 -0.067035 -0.00074971
1342 -0.0668 -0.052959 -0.084892 0.011993 0.20813 0.11885 -0.042775 -0.030455 -0.1052 -0.035303 -0.084233 -0.035023
1343 -0.019279 -0.019366 -0.063752 0.038383 0.21824 0.10647 -0.057755 0.002741 -0.086694 -0.004674 -0.061612 -0.0047453
1344 -0.063087 -0.042693 -0.098012 0.018672 0.19661 0.095482 -0.046374 -0.025073 -0.099422 -0.018716 -0.09112 -0.015438
1345 -0.030946 -0.030481 -0.078951 0.035141 0.20811 0.12261 -0.056634 0.00093333 -0.10094 -0.018907 -0.062249 -8.0965e-05
1346 -0.024494 -0.018178 -0.074001 0.03721 0.20972 0.10889 -0.050393 -0.01533 -0.10327 0.019271 -0.063137 0.018326
1347 -0.038493 -0.029355 -0.06438 0.021119 0.20266 0.12569 -0.055713 -0.0093643 -0.10765 -0.0077902 -0.075626 -0.0031066
1348 -0.047061 -0.027402 -0.08166 0.018839 0.19947 0.11807 -0.060713 -0.019058 -0.1091 -0.013972 -0.060234 -0.0020694
1349 -0.02071 -0.011769 -0.03656 0.077218 0.23264 0.1199 -0.015422 0.019198 -0.082723 0.022437 -0.041223 0.010338
1350 -0.043239 -0.022107 -0.070789 0.13786 0.21529 0.12316 0.013608 -0.0098158 -0.087961 0.014855 -0.060672 -0.014245
1351 -0.054997 -0.026494 -0.078349 0.20879 0.20329 0.11086 0.045029 -0.0086296 -0.098279 -0.0095164 -0.05306 0.0093221
1352 -0.043236 -0.029411 -0.074769 0.17831 0.19619 0.10073 0.070179 -0.0069334 -0.078168 -0.001518 -0.039479 0.0067893
1353 -0.041024 -0.022288 -0.077588 0.12158 0.18643 0.092298 0.069039 -0.012927 -0.083556 -0.01036 -0.063317 0.012997
1354 -0.035903 -0.0033756 -0.022588 0.083154 0.18574 0.13462 0.04116 0.0096689 -0.055164 0.012499 -0.054866 0.014304
1355 -0.028761 -0.019133 0.028893 0.056973 0.1709 0.11416 -0.0092298 -0.015925 -0.079412 0.019637 -0.028994 0.010321
1356 -0.04042 0.0053 0.12554 0.058812 0.17834 0.095774 -0.015839 -0.0050587 -0.09902 0.0045458 -0.058833 0.0055181
1357 -0.034038 0.024373 0.10622 0.040761 0.15368 0.12105 -0.022709 0.0026375 -0.079109 0.016774 -0.040471 0.0053453
1358 -0.063757 0.045236 0.17534 0.05026 0.17635 0.072508 -0.025149 0.0019836 -0.080447 -0.0020172 -0.03843 0.00012244
1359 -0.026825 0.039058 0.071204 0.06011 0.16877 0.10412 -0.025148 0.0010198 -0.081085 0.0093012 -0.040918 0.02304
1360 -0.059234 0.022541 0.039125 0.038509 0.14009 0.081531 -0.038978 -0.025234 -0.090543 -0.0010603 -0.050907 -0.0085332
1361 -0.048912 0.015564 0.001265 0.036698 0.13732 0.085103 0.010823 -0.0032978 -0.069472 0.0083481 -0.034295 0.014384
1362 -0.040971 0.015177 -0.021435 0.041157 0.1515 0.10462 0.093313 0.012828 -0.08032 0.014837 -0.052174 0.020441
1363 -0.057099 0.0048994 -0.022384 0.088406 0.15952 0.12717 0.11772 0.0029545 -0.059738 -0.002765 -0.049912 0.0090784
1364 -0.041148 -0.0016878 -0.024394 0.15862 0.14433 0.10412 0.11164 -0.019179 -0.091666 -0.0085565 -0.056311 -0.022114
1365 -0.076027 -0.018005 -0.057454 0.20972 0.13322 0.064701 0.076294 -0.020133 -0.096304 -0.021588 -0.082319 -0.020367
1366 -0.057015 0.0085178 -0.026583 0.18921 0.16303 0.090772 0.067755 -0.002067 -0.098833 0.0036704 -0.046048 0.0099899
1367 -0.071174 -0.011239 -0.026153 0.111 0.13054 0.078414 0.022735 -0.021611 -0.091821 -0.0063612 -0.056446 -0.0094129
1368 -0.043192 -0.0021267 -0.021022 0.082502 0.12998 0.10024 0.010495 0.0058854 -0.065039 0.014027 -0.043825 0.010594
1369 -0.052291 0.0091861 0.002658 0.069671 0.14095 0.075878 0.022486 0.0018016 -0.10867 -0.0026143 -0.054013 -0.0029885
1370 -0.062119 0.0093689 0.15464 0.059801 0.11335 0.06501 0.011456 -0.024222 -0.11133 0.0026842 -0.062322 0.019159
1371 -0.044678 0.024542 0.29906 0.05875 0.14018 0.084722 0.0058365 -0.011846 -0.092904 0.0068226 -0.061141 0.011446
1372 -0.083246 0.031134 0.24872 0.054229 0.096907 0.060584 0.084887 -0.01924 -0.071352 -0.0092689 -0.053279 0.008073
1373 -0.048005 0.060537 0.30665 0.064268 0.1152 0.063815 0.16822 -0.0031137 -0.07201 0.01363 -0.046388 -0.0067098
1374 -0.062453 0.07457 0.21075 0.053087 0.10953 0.046867 0.17877 0.0013525 -0.059798 0.023218 -0.042926 0.018917
1375 -0.059712 0.081763 0.13485 0.041777 0.094608 0.046949 0.16299 -0.026211 -0.084117 -0.014374 -0.073885 0.015135
1376 -0.08076 0.089476 0.058361 0.051336 0.098812 0.0089009 0.1433 -0.021885 -0.061495 0.0041349 -0.051433 0.010032
1377 -0.071149 0.085608 0.076091 0.059365 0.10586 0.044103 0.089349 -0.014389 -0.082413 0.013053 -0.068392 0.006839
1378 -0.059767 0.086691 0.073382 0.16197 0.11309 0.026465 0.064539 -0.0052628 -0.078501 -0.0068082 -0.04576 -0.011484
1379 -0.075306 0.069044 0.060402 0.2625 0.11622 0.031866 0.05114 -0.0087267 -0.083179 0.0071903 -0.065759 0.0037333
1380 -0.068285 0.069487 0.042272 0.23502 0.11022 0.050688 0.03859 -0.02624 -0.081658 0.0060787 -0.056547 -0.023599
1381 -0.052443 0.039349 0.048343 0.26947 0.11259 0.0331 0.06038 -0.020894 -0.069116 0.020487 -0.055876 -0.00080229
1382 -0.064072 0.048912 0.048683 0.17291 0.089944 0.020102 0.13894 -0.017068 -0.054294 0.012306 -0.053944 -0.00042511
1383 -0.06604 0.057575 0.23593 0.10779 0.10082 0.059744 0.19828 0.0040581 -0.038892 0.022974 -0.050873 0.031092
1384 -0.056939 0.049938 0.3048 0.095749 0.098731 0.017976 0.19095 -0.0079658 -0.06983 0.032933 -0.042781 0.031309
1385 -0.055477 0.054631 0.26002 0.071388 0.088095 0.014497 0.18472 -0.00080959 -0.065379 0.032891 -0.02301 0.046216
1386 -0.054396 0.048753 0.13214 0.083818 0.090369 0.044879 0.1621 -7.3411e-05 -0.062157 0.021239 -0.037858 0.022554
1387 -0.049594 0.048706 0.082945 0.071037 0.079642 0.047731 0.11138 -0.012617 -0.055575 0.012998 -0.025717 0.016691
1388 -0.074173 0.040399 0.068105 0.067236 0.073846 0.035423 0.083253 -0.019461 -0.074543 0.015646 -0.052695 0.023838
1389 -0.064361 0.029782 0.032886 0.067925 0.06849 0.022085 0.070334 -0.031185 -0.067082 0.020845 -0.037944 0.0096152
1390 -0.07008 0.039374 0.052616 0.072424 0.060113 0.0015067 0.048254 -0.021109 -0.08011 0.012943 -0.043213 -0.0089176
1391 -0.047648 0.072547 0.054637 0.073874 0.077327 0.016319 0.077704 -0.011723 -0.072728 0.015592 -0.053161 0.01536
1392 -0.069467 0.06364 0.071437 0.064133 0.066651 0.02059 0.090905 -0.025256 -0.072876 0.01 -0.04736 0.0073767
1393 -0.058566 0.13409 0.27229 0.092062 0.071005 0.015012 0.19348 -0.0125 -0.044654 0.013299 -0.032138 0.028554
1394 -0.068424 0.11816 0.2614 0.14892 0.054138 -0.0095759 0.22134 -0.022554 -0.047623 0.0036471 -0.038847 -0.0051589
1395 -0.080663 0.1356 0.32049 0.24544 0.077952 0.0034059 0.22428 -0.011638 -0.055881 0.0035155 -0.038945 0.0019983
1396 -0.067041 0.12264 0.34506 0.28566 0.061196 0.0087678 0.18767 -0.022552 -0.066569 -0.005406 -0.049674 -0.0058145
1397 -0.05913 0.11204 0.18132 0.258 0.075419 -0.0079504 0.17447 0.0011445 -0.057657 0.013002 -0.028072 -0.0041873
1398 -0.057498 0.080417 0.14926 0.16766 0.048973 0.020301 0.098027 -0.027389 -0.073886 0.015641 -0.024061 -0.0051701
1399 -0.044517 0.10034 0.14557 0.13872 0.072707 0.0047033 0.10792 -0.0099531 -0.048124 0.033559 -0.013459 0.022157
1400 -0.076745 0.098242 0.12093 0.10087 0.05285 -0.022715 0.099208 -0.0098069 -0.049972 0.016048 -0.029838 -0.0035558
1401 -0.073224 0.089645 0.16666 0.083625 0.049634 0.011777 0.087428 -0.021891 -0.07837 -0.017004 -0.045306 -0.0081186
1402 -0.068402 0.12413 0.38464 0.086835 0.035178 0.0064288 0.095129 -0.030915 -0.053068 0.0027247 -0.036785 0.0086986
1403 -0.068691 0.1303 0.48683 0.090794 0.045811 0.023501 0.10431 -0.016818 -0.047237 0.020003 -0.032893 0.0069658
1404 -0.057499 0.13582 0.4365 0.091943 0.049025 0.0089025 0.12456 0.00058778 -0.038585 0.019722 -0.033382 0.016633
1405 -0.067358 0.1099 0.37637 0.085022 0.036069 -0.013366 0.20561 -0.008746 -0.037833 0.01215 -0.01654 0.0019702
1406 -0.062706 0.12775 0.29331 0.084541 0.034742 -0.0062038 0.25307 0.00092013 -0.051861 0.013079 -0.043039 0.0045773
1407 -0.047985 0.11694 0.24448 0.078031 0.039256 0.039228 0.25972 0.0028163 -0.053659 0.013127 -0.015107 0.0097345
1408 -0.074324 0.1367 0.17874 0.11496 0.03833 -0.03723 0.20915 -0.012668 -0.049988 0.0048154 -0.034956 0.0041517
1409 -0.065202 0.13852 0.18356 0.26599 0.029703 -0.033328 0.13812 -0.033311 -0.050776 -0.015516 -0.057614 -0.017961
1410 -0.059921 0.19149 0.53064 0.28729 0.054257 -0.0090964 0.10918 -0.018815 -0.036694 0.019602 -0.024963 -0.014574
1411 -0.043399 0.17655 0.52218 0.26313 0.041281 0.0081254 0.11475 -0.025609 0.079098 0.025981 -0.016062 0.022483
1412 -0.049588 0.16541 0.54312 0.21943 0.052414 0.0023973 0.1065 -0.0034228 0.1179 0.022559 -0.00921 0.0097604
1413 -0.049816 0.14405 0.45095 0.12213 0.024478 0.012629 0.11742 -0.032157 0.18366 0.033388 -0.010049 -4.2366e-05
1414 -0.047705 0.1349 0.31161 0.10829 0.028972 -0.036869 0.15262 -0.0051205 0.16565 0.025366 -0.0066071 0.010695
1415 -0.028733 0.13289 0.26137 0.092444 0.036825 -0.0034872 0.2058 0.0024857 0.20551 0.022265 -0.024456 0.013792
1416 -0.036972 0.10075 0.2079 0.091153 0.023699 0.027515 0.23608 -0.014168 0.19053 0.020663 -0.0021041 0.012319
1417 -0.02255 0.14067 0.24626 0.11182 0.043243 0.025876 0.27633 0.027348 0.19386 0.051231 0.019027 0.038706
1418 -0.035219 0.12505 0.22507 0.092462 0.030287 0.025758 0.24056 0.016814 0.19517 0.01031 -0.0014212 0.0041236
1419 -0.039057 0.12724 0.48396 0.093651 0.03773 0.0089802 0.19316 0.01076 0.28813 0.012908 0.00085028 0.015161
1420 -0.049676 0.10507 0.52133 0.07629 0.014144 0.018322 0.14632 -0.013783 0.33762 0.026667 0.017852 0.010318
1421 -0.021494 0.11916 0.54634 0.082309 0.029028 0.0017539 0.13546 -0.0051572 0.24965 0.023655 0.013823 0.014585
1422 -0.021293 0.12359 0.55209 0.088338 0.041281 0.020256 0.12715 0.006519 0.32301 0.021824 0.010135 0.017112
1423 -0.031452 0.1123 0.44282 0.060177 0.020375 -0.015762 0.10955 -0.0088049 0.38095 0.014012 0.013926 0.018819
1424 -0.03334 0.12657 0.31187 0.066167 0.0078886 -0.0099706 0.11496 0.011801 0.32947 0.034831 0.0056277 0.00066667
1425 -0.0032586 0.17339 0.27774 0.078646 0.039112 -0.0037788 0.12906 0.019847 0.31688 0.035589 0.024769 0.024474
1426 -0.016957 0.17748 0.27955 0.083735 0.029896 0.0055731 0.15015 0.037644 0.37661 0.050858 0.030031 0.044391
1427 -0.022196 0.1655 0.25746 0.070174 0.01743 -0.00049508 0.19665 0.08845 0.45654 0.043816 0.018712 0.0018482
1428 -0.040874 0.14946 0.22668 0.038743 2.3301e-05 -0.045243 0.23923 0.16216 0.465 0.035784 0.018884 0.020945
1429 -0.039933 0.15434 0.23943 0.056203 0.022867 -0.00012139 0.23189 0.13696 0.48079 0.042093 0.025535 0.0035026
1430 -0.057631 0.13822 0.21356 0.034392 0.00060066 -0.0065595 0.20431 0.087598 0.42766 0.022691 0.021287 0.0029098
1431 -0.03188 0.1315 0.23092 0.049061 0.0086943 -0.0033377 0.17923 0.049135 0.37767 0.0343 0.030908 0.004687
1432 -0.035508 0.099801 0.21421 0.03379 -0.007472 -0.021286 0.12202 0.037741 0.32454 0.016118 0.042319 0.0028142
1433 -0.043777 0.094404 0.18257 0.043279 -0.0013683 -0.017564 0.11025 0.042317 0.29536 0.022117 0.12795 -0.0044687
1434 -0.021845 0.10726 0.20484 0.041839 0.015445 0.0086978 0.11857 0.045513 0.26055 0.049695 0.17815 0.017269
1435 -0.052194 0.08465 0.19181 0.030838 0.018309 -0.0099703 0.095522 0.030149 0.27074 0.053164 0.22462 0.0018557
1436 -0.041772 0.090162 0.16858 0.026457 -0.0033173 -0.021338 0.10066 0.042145 0.27613 0.047492 0.19282 0.014883
1437 -0.023551 0.095045 0.18914 0.029696 0.0065364 -0.0098266 0.11464 0.035662 0.52933 0.047161 0.14573 -0.0059899
1438 -0.03525 0.082038 0.1582 0.026195 0.00070009 -0.035945 0.10651 0.040398 0.53993 0.036759 0.10199 -0.012023
1439 -0.051208 0.11089 0.14884 0.014374 -0.012576 -0.0084629 0.090563 0.024724 0.50306 0.033767 0.10734 -0.018846
1440 -0.038947 0.15862 0.17652 0.038384 0.0073475 -0.0022911 0.12344 0.05909 0.55886 0.037456 0.12444 -0.0076784
1441 -0.041295 0.17257 0.16115 0.026973 0.0062311 -0.010889 0.13629 0.041236 0.52335 0.045064 0.14177 -0.0097712
1442 -0.014434 0.17634 0.1655 0.014432 0.0025648 0.010413 0.15403 0.032563 0.55307 0.041573 0.14936 -0.00043399
1443 -0.031462 0.19041 0.10995 0.017941 -0.011602 -0.029216 0.14327 0.045599 0.60383 0.032541 0.18462 -0.028977
1444 -0.061331 0.17685 0.11686 0.03128 -0.0032078 0.014046 0.13421 0.033245 0.57259 0.054 0.23547 -0.0043596
1445 -0.021059 0.1396 0.11841 0.0076396 -0.019294 -0.029712 0.1098 0.018581 0.556 0.051188 0.30678 -0.011462
1446 -0.034498 0.12197 0.098758 0.015519 -0.0089105 -0.02248 0.099546 0.022257 0.54352 0.032707 0.3056 -0.013725
1447 -0.051976 0.090053 0.090718 0.00031795 -0.017987 -0.025288 0.084137 0.023073 0.52343 0.053255 0.30551 -0.0096681
1448 -0.026635 0.094576 0.10245 0.010407 -0.022253 0.0014336 0.072067 0.05832 0.47353 0.061164 0.32193 -0.0079009
1449 -0.048003 0.094358 0.10649 0.035566 0.0072306 -0.0044545 0.085247 0.078226 0.4134 0.069632 0.32529 -0.0027237
1450 -0.029682 0.10692 0.092939 0.020076 -0.014646 -0.0093027 0.090108 0.072582 0.39947 0.05898 0.33361 0.0060335
1451 -0.04367 0.091114 0.07634 0.0097047 -0.025472 0.021879 0.076778 0.063848 0.35166 0.050309 0.30039 -0.012809
1452 -0.050549 0.086257 0.09976 -0.00093612 -0.014458 -0.031989 0.083319 0.060584 0.38667 0.042067 0.30265 -0.010622
1453 -0.054718 0.09316 0.05383 0.010493 -0.012935 -0.0056971 0.069929 0.03016 0.42477 0.032336 0.34324 -0.024505
1454 -0.048476 0.087152 0.084281 0.0035923 -0.012301 -0.013285 0.068699 0.049737 0.43815 0.061394 0.44021 -0.00073777
1455 -0.056275 0.057335 0.045471 -0.0098486 -0.036617 -0.050383 0.0479 0.017353 0.62864 0.051683 0.41613 -0.0027806
1456 -0.052503 0.097358 0.061962 0.0066206 -0.016684 -0.025152 0.08272 0.036809 0.66083 0.045261 0.43299 -0.014483
1457 -0.042702 0.078771 0.041812 -0.0086802 -0.02557 -0.0303 0.059461 0.036405 0.61697 0.05381 0.39966 0.0072338
1458 -0.05014 0.070623 0.040792 -0.012591 -0.022936 -0.032968 0.060831 0.023541 0.54229 0.050378 0.38978 -0.025589
1459 -0.040219 0.081756 0.079843 0.010118 -0.0065226 0.0034439 0.046161 0.024718 0.46823 0.057687 0.44613 -0.00098184
1460 -0.034237 0.061299 0.031843 -0.00063263 -0.025719 0.020346 0.047382 0.022774 0.39187 0.044365 0.4434 -0.0031347
1461 -0.020336 0.081122 0.074564 0.0096066 -0.013525 -0.0053424 0.067572 0.04355 0.4166 0.056593 0.46658 -0.0034775
1462 -0.019724 0.075335 0.045674 0.016076 -0.0012416 -0.018461 0.061383 0.037416 0.38782 0.061592 0.46854 -0.0089203
1463 -0.022453 0.039517 0.010674 -0.015605 -0.028798 -0.037719 0.019763 0.031612 0.36801 0.04172 0.41891 -0.026163
1464 -0.0073314 0.05317 0.027515 -0.018176 -0.021704 -0.037597 0.041383 0.047428 0.38785 0.038659 0.42859 -0.0085559
1465 0.00357 0.052533 0.017845 -0.019507 -0.049101 -0.040785 0.021084 0.058145 0.46811 0.030447 0.45304 -0.010399
1466 -0.016879 0.058006 0.032835 0.0031425 -0.025337 -0.018493 0.035864 0.087191 0.56847 0.058996 0.51081 -0.023772
1467 -0.042327 0.040558 -0.012534 -0.019678 -0.035543 -0.040571 0.027835 0.15527 0.57858 0.046724 0.51426 -0.015854
1468 -0.0098756 0.069571 0.041936 0.010001 -0.0041095 0.0021505 0.051725 0.20517 0.55968 0.080533 0.52937 0.013313
1469 -0.033604 0.041184 0.018347 -0.00901 -0.042416 -0.031588 0.024725 0.11936 0.42037 0.065451 0.48868 -0.00603
1470 -0.047123 0.045427 -0.008013 -0.018491 -0.037502 -0.024136 0.013576 0.078985 0.34683 0.05245 0.50167 -0.013393
1471 -0.042261 0.05609 0.0015574 -0.0091916 -0.025598 -0.016514 0.047376 0.086282 0.38392 0.10565 0.51503 0.0014844
1472 -0.04979 0.025932 -0.015312 -0.036332 -0.040815 -0.031142 -0.00077343 0.033758 0.33742 0.12646 0.49547 -0.015588
1473 -0.046548 0.023445 -0.021002 -0.027813 -0.036511 -0.0349 -0.008143 0.043844 0.34631 0.094825 0.50724 -0.0089312
1474 -0.047387 0.056808 0.010569 -0.027264 -0.026137 -0.0011384 0.015127 0.07069 0.36164 0.078073 0.51416 -0.020294
1475 -0.038285 0.034431 -0.023081 -0.042475 -0.052334 -0.021717 0.0030578 0.034626 0.32989 0.035142 0.5024 -0.018987
1476 -0.022694 0.041674 0.0016993 -0.021766 -0.02642 -0.023565 0.0080182 0.051933 0.33531 0.05899 0.51004 -0.0096597
1477 -0.031162 0.043466 -0.01338 -0.030296 -0.025566 -0.0019429 0.00044856 0.071569 0.30536 0.053889 0.5048 -0.013103
1478 -0.0078309 0.013329 -0.03623 -0.031237 -0.044633 -0.022681 -0.006781 0.057495 0.31554 0.060957 0.50203 -0.018815
1479 -0.0031195 0.034982 -0.02116 -0.013168 -0.044809 -0.020519 0.0024493 0.10409 0.29858 0.058876 0.50708 -0.036048
1480 -0.033278 0.018165 -0.057659 -0.042269 -0.054455 -0.015527 -0.01029 0.10406 0.3072 0.037794 0.49127 -0.021941
1481 -0.046057 0.0063774 -0.035029 -0.06163 -0.050182 -0.021796 -0.01608 0.16831 0.2654 0.032823 0.49077 -0.042244
1482 -0.019565 0.04591 -0.023168 -0.019941 -0.016668 -0.026974 0.021831 0.20677 0.28806 0.069281 0.49483 0.0099034
1483 -0.026434 0.031513 -0.047088 -0.042751 -0.046454 -0.0077918 -0.0079791 0.15772 0.25638 0.046459 0.51149 -0.0028494
1484 -0.069622 0.017726 -0.044108 -0.048562 -0.054681 -0.04144 -0.020799 0.083202 0.24872 0.027018 0.47704 -0.037782
1485 -0.042671 0.011369 -0.035627 -0.036333 -0.050357 -0.030678 -0.025728 0.077878 0.2477 0.035266 0.51946 0.007555
1486 -0.018229 0.032271 -0.040057 0.0050762 -0.029913 0.0066137 -0.011248 0.095124 0.25241 0.053185 0.51256 -0.010748
1487 -0.052348 0.031444 -0.035596 0.026435 -0.02841 -0.015924 -0.0031475 0.08251 0.24474 0.061283 0.46838 -0.0044907
1488 -0.021596 0.032467 -0.025886 0.034385 -0.025366 -0.013853 -0.011127 0.096947 0.22882 0.054172 0.4683 0.00073653
1489 -0.0086248 0.02015 -0.016936 0.050244 -0.024692 -0.024931 -0.015067 0.085863 0.23293 0.06024 0.44302 0.0024837
1490 -0.028023 0.014062 -0.023275 0.17269 -0.026449 -0.036119 -0.021916 0.066339 0.21559 0.049259 0.39565 -0.040149
1491 0.013308 0.046495 -0.022765 0.16692 -0.020835 -0.022737 -0.010366 0.085335 0.22713 0.054867 0.41255 0.0084481
1492 -0.00012041 0.011938 -0.032005 0.10707 -0.025471 -0.020825 -0.031475 0.080351 0.18344 0.026075 0.35862 -0.020345
1493 0.059151 0.032131 -0.028704 0.0367 -0.020118 -0.015333 -0.016645 0.078888 0.2086 0.053904 0.39819 0.0063825
1494 0.059913 0.034694 -0.014064 0.01475 -0.022514 -0.015412 0.0044553 0.087744 0.20584 0.060352 0.43936 -0.0036804
1495 0.074724 0.021716 -0.026583 0.010629 -0.04577 -0.0133 -0.014864 0.07631 0.19101 0.058591 0.47109 -0.017603
1496 0.041385 -0.0045609 -0.036073 -0.019712 -0.063157 -0.051308 -0.046894 0.050456 0.15918 0.020309 0.4532 -0.036316
1497 0.036647 0.024362 -0.019153 0.013417 -0.033503 -0.015846 -0.017184 0.062702 0.17859 0.054348 0.4773 -0.012339
1498 0.047218 0.018015 0.1228 0.0068064 -0.035949 -0.034104 -0.022863 0.060188 0.1659 0.052116 0.46221 -0.023452
1499 0.01766 0.025197 0.22763 0.0063956 -0.027735 -0.041142 -0.024293 0.098195 0.18223 0.050035 0.42134 -0.022444
1500 0.016961 0.03611 0.12894 -0.0029852 -0.026992 -0.01766 -0.011872 0.090411 0.17707 0.054663 0.36266 -0.020647
1501 0.036483 0.046643 0.16563 0.005864 -0.016248 -0.018219 -0.00024193 0.11959 0.18414 0.082142 0.35852 -0.0054801
1502 0.048264 0.033566 0.077299 0.042653 -0.017164 -0.0029168 -0.015472 0.1142 0.13745 0.05205 0.3171 -0.014743
1503 0.021746 0.0042886 0.02835 0.16175 -0.032961 -0.0078549 -0.045421 0.070949 0.1345 0.025808 0.29036 -0.034246
1504 0.080857 0.015171 0.03151 0.17394 -0.013557 -0.043213 -0.024891 0.095355 0.13416 0.029207 0.27412 -0.021829
1505 0.060219 0.0080741 -0.0064195 0.12888 -0.022653 0.015219 -0.02859 0.079532 0.12868 0.042975 0.28546 -0.028331
1506 0.10934 0.0056169 0.015981 0.07491 -0.02558 -0.010529 -0.01531 0.086268 0.13849 0.057844 0.29023 -0.018664
1507 0.079682 0.0010297 -0.026619 0.011069 -0.045226 -0.022478 -0.04107 0.050354 0.11682 0.034862 0.23974 -0.034187
1508 0.082713 0.0040224 -0.043578 -0.0058117 -0.045312 -0.060956 -0.039799 0.05942 0.13126 0.037781 0.27453 -0.05855
1509 0.080645 0.010525 -0.026268 0.033637 -0.018239 0.0028561 -0.019429 0.076356 0.11211 0.036959 0.23096 -0.021273
1510 0.051426 0.012458 -0.037338 -0.0064234 -0.034865 -0.028622 -0.037118 0.054043 0.093774 0.028198 0.24172 -0.045455
1511 0.054547 0.0031108 -0.040327 0.019526 -0.045771 -0.03283 -0.039738 0.054819 0.081186 0.030616 0.24108 -0.028068
1512 0.062809 0.0062536 -0.029267 0.013825 -0.051698 -0.017578 -0.041158 0.072775 0.099988 0.041375 0.23916 -0.038271
1513 0.05925 0.014056 -0.034896 0.032684 -0.029934 -0.038296 -0.032407 0.076851 0.10202 0.046623 0.26525 -0.017844
1514 0.053872 -0.0028409 -0.035056 0.017623 -0.02452 -0.046125 -0.020307 0.082467 0.10639 0.063551 0.22296 -0.018777
1515 0.056413 0.017822 -0.029066 0.016033 -0.036467 -0.036633 -0.031746 0.069733 0.11605 0.0903 0.23806 -0.032859
1516 0.050335 0.0023647 -0.037925 0.019092 -0.038903 -0.015051 -0.041566 0.0721 0.098475 0.11525 0.22726 -0.025022
1517 0.093256 0.012907 -0.049435 0.041621 -0.022379 0.0087909 -0.029746 0.076736 0.096587 0.13022 0.2329 -0.037125
1518 0.11364 -0.0071998 -0.029165 0.17837 -0.016256 -0.042557 -0.050835 0.062762 0.092229 0.097355 0.19722 -0.040168
1519 0.16608 -0.00018698 -0.044034 0.25158 -0.0096019 -0.026055 -0.049435 0.075328 0.09445 0.083704 0.20397 -0.040811
1520 0.18579 0.0012258 -0.030814 0.17776 -0.019128 -0.026894 -0.040684 0.077754 0.090382 0.075612 0.17951 -0.034954
1521 0.2052 0.0059786 -0.039173 0.14545 -0.024575 -0.028662 -0.031214 0.081961 0.091114 0.061301 0.18118 -0.024536
1522 0.17841 -0.0068686 -0.041013 0.091097 -0.032041 -0.0029299 -0.059514 0.049537 0.060726 0.070989 0.19158 -0.030329
1523 0.1307 -0.016366 -0.061703 0.047576 -0.042587 -0.032508 -0.047733 0.070423 0.061247 0.054618 0.15355 -0.051752
1524 0.094126 -0.0035831 -0.075522 0.051315 -0.045783 -0.00013622 -0.044733 0.069999 0.075699 0.057546 0.14383 -0.062135
1525 0.088958 0.02825 -0.036352 0.052754 -0.0026998 0.013176 -0.024752 0.096165 0.10384 0.10614 0.17089 -0.024638
1526 0.054739 -0.013528 -0.076791 0.014324 -0.050446 -0.037323 -0.057382 0.071911 0.050203 0.10229 0.16359 -0.04408
1527 0.029361 -0.019355 -0.072471 0.033383 -0.039272 -0.0095107 -0.051312 0.039538 0.063095 0.12535 0.14041 -0.053333
1528 0.030412 -0.025862 -0.082351 0.013922 -0.065129 -0.035459 -0.066881 0.040484 0.054096 0.11404 0.1112 -0.057866
1529 0.042714 -0.016319 -0.06763 0.070491 -0.040935 -0.049657 -0.055281 0.06108 0.062858 0.15281 0.15401 -0.040899
1530 0.096475 0.00068359 -0.0522 0.26981 -0.016701 -0.028635 -0.04452 0.085716 0.07553 0.14812 0.14723 -0.032702
1531 0.068857 -0.021244 -0.072749 0.30728 -0.016298 -0.013173 -0.0482 0.061122 0.060002 0.13116 0.14166 -0.061765
1532 0.082128 -0.028451 -0.074389 0.25848 -0.025854 -0.033181 -0.06505 0.041258 0.068094 0.085334 0.11853 -0.068237
1533 0.1524 -0.010728 -0.072519 0.1627 -0.03358 -0.01194 -0.064349 0.070505 0.063265 0.086712 0.11938 -0.04111
1534 0.19536 -0.0037253 -0.040868 0.11573 -0.015047 -0.024558 -0.041949 0.088461 0.061597 0.12239 0.1471 -0.030923
1535 0.22593 0.0082375 -0.052078 0.086976 -0.017003 -0.012646 -0.053338 0.071977 0.043079 0.11627 0.11325 -0.042346
1536 0.21989 -0.02146 -0.085928 0.056045 -0.052659 -0.028004 -0.079038 0.056983 0.015851 0.077047 0.091303 -0.064629
1537 0.18937 -0.033677 -0.088527 0.075665 -0.040616 -0.014412 -0.061548 0.051389 0.026632 0.13106 0.11439 -0.050981
1538 0.15976 -0.043354 -0.073137 0.072054 -0.034112 -0.03796 -0.077087 0.14487 0.028624 0.10241 0.080406 -0.055594
1539 0.17267 -0.025641 -0.090516 0.089733 -0.025008 -0.014569 -0.067207 0.21793 0.038256 0.10305 0.088157 -0.056437
1540 0.11847 -0.030089 -0.088716 0.15624 -0.020235 -0.014147 -0.060826 0.22431 0.031058 0.11836 0.085119 -0.04237
1541 0.1015 0.0055142 -0.058956 0.26807 0.020739 0.0034951 -0.034536 0.22164 0.04305 0.12492 0.10181 -0.036233
1542 0.10323 -0.012523 -0.085495 0.29767 0.0064327 -0.044203 -0.070496 0.18862 0.0051014 0.12557 0.099642 -0.018535
1543 0.072344 -0.01853 -0.057105 0.23311 0.046436 -0.018731 -0.066115 0.1517 0.033903 0.093717 0.086203 -0.039628
1544 0.074056 0.0057225 -0.048884 0.1556 0.04873 0.00065066 -0.053475 0.12365 0.050315 0.11242 0.094715 -0.023391
1545 0.073907 -0.014215 -0.077854 0.10214 -0.00024623 -0.025757 -0.061974 0.099939 0.043297 0.12967 0.081266 -0.033364
1546 0.12598 0.014778 -0.053004 0.11244 0.0017975 0.017534 -0.050624 0.1372 0.037469 0.13732 0.084398 -0.0098967
1547 0.12309 -0.00053916 -0.066043 0.095087 0.0018711 0.027126 -0.058894 0.11093 0.01874 0.1094 0.060479 -0.03867
1548 0.14469 -0.053606 -0.098523 0.082436 -0.033985 -0.053032 -0.085273 0.079537 0.016422 0.088399 0.062201 -0.033732
1549 0.20375 -0.021154 -0.070433 0.1249 -0.0033415 -0.02109 -0.068263 0.10049 0.016724 0.12002 0.059412 -0.034885
1550 0.23141 -0.0099908 0.046698 0.16995 -0.012648 -0.018448 -0.072953 0.10696 0.0094356 0.097226 0.048694 -0.048788
1551 0.26943 -0.020528 0.081228 0.25707 0.0071358 -0.027576 -0.077092 0.085226 0.010527 0.1183 0.045135 -0.033531
1552 0.25345 -0.018785 0.1754 0.25935 -0.0030405 0.0032054 -0.065572 0.083742 0.0050092 0.10055 0.049816 -0.019874
1553 0.26214 -0.012402 0.185 0.24603 -0.0060968 -0.026943 -0.076091 0.065638 0.023911 0.078971 0.039538 -0.017096
1554 0.2332 0.0032403 0.10123 0.18751 0.014327 0.020059 -0.054361 0.12097 0.022323 0.08405 0.035949 0.0061908
1555 0.17891 -0.028097 0.0051498 0.11512 0.018911 -0.0078191 -0.077861 0.099791 0.022285 0.092398 0.036991 0.0026679
1556 0.17467 -0.017614 -0.0184 0.10359 0.050544 0.024253 -0.08077 0.091777 -0.015374 0.069797 0.022352 -0.029125
1557 0.14159 -0.014781 -0.024209 0.13001 0.046518 -0.022555 -0.08352 0.10519 0.0088381 0.076835 0.028254 -0.011348
1558 0.1251 -0.024019 -0.051339 0.12539 0.048692 -0.013984 -0.056499 0.086779 0.0213 0.093473 0.044625 -0.0087105
1559 0.11418 -0.033176 -0.047029 0.12824 0.062245 0.0042383 -0.064059 0.086595 -0.0060683 0.099552 0.038337 0.019157
1560 0.067579 -0.032663 -0.026228 0.21261 0.070709 -0.01627 -0.078969 0.069701 -0.0060265 0.08814 0.012268 -0.0081761
1561 0.11241 -0.03169 -0.047638 0.29177 0.034173 -0.007708 -0.078768 0.071738 0.0033353 0.081199 0.03144 -0.0025189
1562 0.13246 -0.012587 -0.039168 0.34506 0.043596 -0.016416 -0.051008 0.079474 -0.00048296 0.080217 0.027951 -0.0098918
1563 0.16837 -0.015065 0.095683 0.27384 0.02134 -0.024644 -0.055737 0.08367 -0.017791 0.088556 0.028973 0.0034854
1564 0.21912 -0.0080019 0.17918 0.17097 0.017694 0.012738 -0.065617 0.069336 0.0034406 0.071554 0.011494 0.031753
1565 0.24634 -0.0090291 0.23611 0.15025 0.021337 0.0026294 -0.056087 0.081632 -0.011398 0.064093 0.022376 0.01519
1566 0.30234 -0.00016635 0.27538 0.1479 0.023291 0.0018812 -0.048916 0.094458 0.0012842 0.081301 0.0051971 0.009357
1567 0.32144 0.0038364 0.14692 0.13792 0.058585 -0.0029469 -0.018556 0.089775 0.004766 0.082739 0.025519 0.018834
1568 0.32981 0.0061392 0.1001 0.13317 0.094188 0.033915 -0.037515 0.087981 -0.012522 0.077758 0.01909 0.032221
1569 0.28802 -0.025148 0.012585 0.12101 0.088702 -0.018833 -0.050435 0.067827 -0.03258 0.067886 0.012572 0.016789
1570 0.2514 -0.036445 -0.010014 0.15438 0.069366 -0.0079714 -0.061995 0.061073 -0.033989 0.051715 -0.019857 0.0092357
1571 0.24895 -0.00020245 0.025636 0.24538 0.10086 0.0040704 -0.040244 0.071809 -0.010407 0.070943 -0.0008055 0.035813
1572 0.18939 -0.0018397 0.045936 0.33989 0.080933 0.018182 -0.035004 0.068856 -0.038875 0.065762 0.003266 0.03762
1573 0.15629 -0.030407 0.21369 0.33569 0.044517 -0.019646 -0.037583 0.039542 -0.044103 0.04702 -0.0062925 0.011657
1574 0.1415 -0.014914 0.35017 0.24641 0.04976 -0.007884 -0.020203 0.068008 -0.030352 0.059119 -0.011501 0.012354
1575 0.15257 0.015909 0.34565 0.17921 0.055404 0.020838 -0.0088626 0.087314 -0.0097598 0.063757 -0.0042596 0.024112
1576 0.13335 0.021171 0.24286 0.1491 0.035498 -0.0301 -0.016332 0.07842 -0.006568 0.072156 -0.014538 0.014999
1577 0.12554 -0.0079458 0.14176 0.13668 0.018272 -0.033848 -0.063892 0.055336 -0.022986 0.054894 -0.016687 0.00016602
1578 0.15909 0.030677 0.098029 0.16261 0.036175 0.0061234 -0.034781 0.077323 -0.020474 0.085932 -0.0035252 0.010673
1579 0.15886 0.03086 0.12886 0.17569 0.057039 0.013725 -0.026871 0.077849 -0.0024926 0.086331 -0.0049437 0.02799
1580 0.1612 0.0084526 0.070549 0.11708 0.045723 -0.006213 -0.050791 0.045465 -0.065501 0.054009 -0.024382 -0.022672
1581 0.18766 0.0035153 0.05051 0.12256 0.081086 -0.0049211 -0.08464 0.041951 -0.053399 0.033558 -0.022341 0.014105
1582 0.26529 0.032618 0.09289 0.18044 0.13978 -0.013769 -0.03246 0.071937 -0.021687 0.065656 -0.018589 0.039752
1583 0.29761 0.0089509 0.074911 0.22649 0.13838 -0.026557 -0.049629 0.026513 -0.051035 0.039605 -0.031738 0.012719
1584 0.29685 0.034994 0.12336 0.32591 0.13305 -0.0093256 -0.024039 0.06804 -0.032734 0.047723 -0.029366 -0.010254
1585 0.31835 0.023006 0.24765 0.28395 0.10559 0.0038463 -0.017979 0.066846 -0.020382 0.066072 -0.012305 0.0032635
1586 0.32221 0.058699 0.30057 0.23085 0.086435 0.091278 0.024242 0.091362 -0.02599 0.06324 0.00055663 0.019701
1587 0.23477 0.039842 0.33241 0.16127 0.075168 0.16082 -0.023948 0.063148 -0.043808 0.042889 -0.0092819 -0.0075821
1588 0.22098 0.042195 0.38787 0.15957 0.063922 0.21276 -0.033297 0.066294 -0.019787 0.066697 -0.0025104 0.0028651
1589 0.21293 0.040658 0.22275 0.12599 0.073516 0.27572 -0.036887 0.057251 -0.055365 0.041515 -0.016869 0.0072422
1590 0.16825 0.0276 0.13938 0.11341 0.028609 0.23872 -0.053907 0.031337 -0.044943 0.054124 -0.039097 0.0023594
1591 0.18305 0.036033 0.14232 0.15173 0.069523 0.30638 -0.036606 0.069463 -0.071641 0.056902 -0.007536 0.029227
1592 0.13713 0.012606 0.080654 0.11828 0.030047 0.31057 -0.076226 0.018969 -0.065379 0.029331 -0.045455 -0.014056
1593 0.15373 0.0081287 0.10653 0.12684 0.05901 0.3074 -0.070255 0.036395 -0.050318 0.021799 -0.049713 0.00066098
1594 0.14276 0.030271 0.12398 0.11577 0.056894 0.20046 -0.044305 0.055141 -0.061486 0.042828 -0.0086716 -0.016642
1595 0.13006 0.034154 0.3093 0.1082 0.042608 0.15609 -0.028255 0.036168 -0.059434 0.033166 -0.0274 -0.024455
1596 0.1402 0.063297 0.37759 0.11181 0.069141 0.15554 0.014416 0.061984 -0.042932 0.055785 -0.020809 0.010103
1597 0.20512 0.07075 0.45087 0.13299 0.1342 0.20564 0.029136 0.07665 -0.036101 0.062693 0.0044329 0.03301
1598 0.17886 0.046313 0.52825 0.122 0.145 0.22506 0.011787 0.053646 -0.066729 0.049102 -0.031666 -0.0089431
1599 0.23388 0.037225 0.32446 0.11126 0.15451 0.17627 -0.023053 0.038282 -0.054527 0.03553 -0.018264 -0.0043459
1600 0.25786 0.048688 0.24601 0.10196 0.19685 0.18204 -0.030853 0.033878 -0.063645 0.038288 -0.013613 -0.0073987
1601 0.29738 0.059531 0.21212 0.11532 0.17845 0.26319 -0.030362 0.067665 -0.045433 0.046767 -0.024971 0.0013485
1602 0.26803 0.041214 0.16859 0.097262 0.13227 0.26895 -0.054302 0.034141 -0.055452 0.025495 -0.05312 -0.022154
1603 0.28477 0.040016 0.22676 0.092691 0.085607 0.26374 -0.059651 0.022347 -0.06717 0.036284 -0.022548 -0.0085572
1604 0.24227 0.027049 0.44236 0.06788 0.067951 0.25431 -0.052251 0.012253 -0.083528 0.016922 -0.046387 -0.02777
1605 0.25737 0.062182 0.54193 0.10738 0.066185 0.28125 -0.0075107 0.061049 -0.054526 0.044161 -0.028225 0.0062472
1606 0.18749 0.047115 0.53421 0.077538 0.072948 0.28089 0.02512 0.030816 -0.075854 0.027309 -0.049334 -0.012216
1607 0.17039 0.058038 0.48994 0.070048 0.068392 0.25418 0.04641 0.060942 -0.054303 0.034658 -0.037022 -0.034188
1608 0.14097 0.0539 0.45393 0.068307 0.054476 0.20483 0.042 0.039658 -0.061131 0.034426 -0.047391 -0.024451
1609 0.13827 0.048913 0.57056 0.073006 0.046459 0.24534 0.015871 0.035984 -0.066399 0.028795 -0.035919 -0.023944
1610 0.15431 0.071206 0.61096 0.077555 0.073383 0.25165 0.014881 0.0511 -0.042537 0.059703 -0.019898 -0.0013669
1611 0.14935 0.064989 0.55835 0.098874 0.060437 0.12943 -0.015968 0.010076 -0.054896 0.025821 -0.029306 -0.00064968
1612 0.14786 0.072341 0.62823 0.072964 0.07603 0.2106 -0.011078 0.044303 -0.047824 0.05657 -0.023575 -0.0018425
1613 0.11498 0.044874 0.62076 0.061443 0.046524 0.21024 -0.029258 0.015539 -0.082322 0.014258 -0.048404 -0.0094653
1614 0.12494 0.065277 0.68669 0.069332 0.065088 0.19617 -0.025157 0.025775 -0.07589 0.028617 -0.038332 -0.011748
1615 0.13971 0.06837 0.61488 0.060201 0.053671 0.1703 -0.00016673 0.033751 -0.062778 0.030535 -0.028041 -0.0095309
1616 0.12736 0.060903 0.6426 0.03369 0.035885 0.20961 0.053354 0.033057 -0.063497 0.010144 -0.047649 -0.027484
1617 0.18519 0.066795 0.64995 0.04783 0.066879 0.20813 0.080894 0.027934 -0.065295 0.028962 -0.036428 -0.016797
1618 0.17003 0.066098 0.66803 0.051859 0.057722 0.19309 0.10006 0.02681 -0.075153 0.025411 -0.051506 -0.026979
1619 0.21915 0.078081 0.66051 0.057388 0.052636 0.19762 0.10386 0.042776 -0.057351 0.033029 -0.041035 -0.012482
1620 0.22403 0.082864 0.67749 0.053477 0.03747 0.21982 0.091095 0.027242 -0.062349 0.026988 -0.029413 -0.020165
1621 0.22307 0.072227 0.68911 0.033946 0.046313 0.19231 0.049106 0.024918 -0.072638 0.015056 -0.038932 -0.027578
1622 0.22612 0.082139 0.62051 0.037905 0.032917 0.35503 0.006476 0.0080144 -0.065646 0.037004 -0.05506 -0.045741
1623 0.23846 0.095112 0.73798 0.034955 0.037561 0.45041 -0.0046336 0.021771 -0.062804 0.044173 -0.050669 -0.00044346
1624 0.21381 0.093015 0.75288 0.042924 0.023664 0.50074 0.0012268 0.010157 -0.059182 0.028991 -0.046417 -0.047216
1625 0.19797 0.11298 0.77136 0.055653 0.041128 0.45667 0.0067472 0.017963 -0.068711 0.02881 -0.049496 -0.015619
1626 0.14427 0.10189 0.68839 0.030792 0.020352 0.43349 -0.00053237 0.0030791 -0.074149 0.042068 -0.057444 -0.025282
1627 0.14356 0.10161 0.70416 0.048651 0.074915 0.3845 0.10433 0.046125 -0.031797 0.070907 -0.035243 -0.034505
1628 0.12631 0.080446 0.69838 0.026471 0.070929 0.28377 0.11339 0.019031 -0.065035 0.087135 -0.036561 -0.027098
1629 0.11032 0.084129 0.76339 0.02675 0.13692 0.2398 0.13966 0.038398 -0.060773 0.076584 -0.04092 -0.01731
1630 0.13485 0.080322 0.73902 0.024489 0.17002 0.20624 0.14564 0.039624 -0.048522 0.079762 -0.041278 -0.011373
1631 0.10426 0.078704 0.68591 0.031398 0.18504 0.17456 0.13327 0.0537 -0.0533 0.038291 -0.043767 -0.023686
1632 0.10421 0.085877 0.73019 0.037027 0.17095 0.2087 0.0938 0.060896 -0.049808 0.024069 -0.049916 -0.014749
1633 0.10819 0.07026 0.66758 0.039816 0.11867 0.23023 0.05541 0.057812 -0.067986 0.047677 -0.065954 -0.046262
1634 0.12999 0.059203 0.58063 0.020486 0.067251 0.21522 0.040781 0.046089 -0.069615 0.038946 -0.063413 -0.035824
1635 0.15852 0.070435 0.5285 0.029065 0.059675 0.36024 0.053241 0.024855 -0.063153 0.046804 -0.047901 -0.030727
1636 0.14699 0.076788 0.50594 0.037224 0.077789 0.48197 0.035452 0.039561 -0.068921 0.061823 -0.04292 -0.03008
1637 0.12258 0.046131 0.50404 0.015653 0.070942 0.4792 0.031242 0.005227 -0.071289 0.031491 -0.052078 -0.039603
1638 0.14169 0.080234 0.50196 0.019422 0.068386 0.50735 0.13535 0.040213 -0.067467 0.05051 -0.010987 -0.029246
1639 0.12988 0.042787 0.50036 0.019662 0.0368 0.48977 0.14108 0.022649 -0.067216 0.041188 -0.040465 -0.029928
1640 0.11219 0.055739 0.48016 0.0043208 0.045463 0.46877 0.19921 0.014856 -0.071124 0.025247 -0.065334 -0.033771
1641 0.11066 0.055432 0.46499 0.02157 0.064817 0.51114 0.19049 0.028862 -0.042612 0.054855 -0.037152 -0.023824
1642 0.12093 0.067435 0.5174 0.024209 0.071171 0.53351 0.19848 0.028758 -0.0661 0.046383 -0.024401 -0.0016469
1643 0.090391 0.039768 0.43011 -0.0073717 0.039084 0.54902 0.13289 0.0019641 -0.063808 0.021672 -0.051929 -0.02382
1644 0.1038 0.04672 0.44373 0.0089975 0.048448 0.58342 0.12919 0.0037103 -0.075697 0.01435 -0.072048 -0.022073
1645 0.12302 0.053843 0.42383 0.025447 0.072382 0.57586 0.093115 0.026136 -0.028365 0.050029 -0.039846 0.010615
1646 0.086425 0.048686 0.38289 0.012076 0.076255 0.58246 0.072536 0.0059726 -0.085133 0.024377 -0.062085 -0.015458
1647 0.091847 0.080289 0.41492 0.026315 0.13124 0.55997 0.10458 0.011259 -0.045121 0.041976 -0.061403 -0.004461
1648 0.085048 0.062992 0.35897 0.0069243 0.1909 0.513 0.10745 0.006235 -0.04176 0.046864 -0.043262 0.019116
1649 0.08201 0.099604 0.37394 0.017243 0.20512 0.49095 0.21006 0.020871 -0.051538 0.049173 -0.04047 0.035443
1650 0.077101 0.078637 0.36504 0.033903 0.20176 0.47041 0.23831 0.023077 -0.043366 0.032391 -0.032139 0.0089505
1651 0.044203 0.07908 0.32685 -0.011628 0.15119 0.41237 0.24681 0.035564 -0.077304 0.02946 -0.063647 0.0084677
1652 0.080764 0.092753 0.34221 0.006391 0.124 0.55937 0.24573 0.07698 -0.043542 0.056858 -0.039256 0.0046449
1653 0.059416 0.080605 0.33772 -0.0054798 0.080491 0.62157 0.21008 0.058536 -0.058291 0.059046 -0.025635 0.035312
1654 0.064987 0.10216 0.30358 -0.0044606 0.086525 0.6321 0.18491 0.063462 -0.055429 0.055895 -0.057323 0.0063293
1655 0.063498 0.12733 0.27825 -0.0074714 0.063998 0.64418 0.12336 0.029468 -0.077917 0.055683 -0.053932 0.028126
1656 0.0794 0.16402 0.30024 -0.0011523 0.080252 0.56364 0.12418 0.038454 -0.065435 0.081282 -0.03598 0.047184
1657 0.056481 0.16459 0.28436 -0.010163 0.073966 0.45862 0.12593 0.033081 -0.064723 0.05315 -0.050379 0.037221
1658 0.061973 0.17583 0.29021 -0.0010539 0.07316 0.43772 0.13218 0.023147 -0.059262 0.073549 -0.029287 0.069348
1659 0.045514 0.17327 0.25644 -0.010565 0.063603 0.34643 0.13083 0.025473 -0.07266 0.040227 -0.046976 0.033815
1660 0.039196 0.13662 0.22436 -0.016566 0.066087 0.36301 0.17615 0.0086091 -0.056298 0.031676 -0.042964 0.028972
1661 0.069587 0.14912 0.25488 0.019144 0.098551 0.40629 0.2687 0.048865 -0.040926 0.055424 -0.029473 0.075
1662 0.030949 0.10594 0.21461 0.0026429 0.1137 0.36141 0.26328 0.032611 -0.034335 0.031973 -0.044261 0.053277
1663 0.02033 0.072153 0.20192 -0.038958 0.10437 0.2719 0.24695 0.0015677 0.0018372 0.027781 -0.06048 0.040704
1664 0.031672 0.080246 0.21217 -0.0062788 0.14746 0.33021 0.2146 0.032284 0.058429 0.036209 -0.028378 0.067051
1665 0.027493 0.087789 0.20198 -0.0073296 0.19899 0.3424 0.17929 0.03257 0.090791 0.036368 -0.043637 0.061678
1666 0.036495 0.096372 0.18768 0.0059396 0.20429 0.33516 0.14966 0.059136 0.076813 0.037626 -0.049055 0.051536
1667 0.032346 0.1006 0.2107 0.00068878 0.20266 0.35914 0.13444 0.064792 -0.0088957 0.048855 -0.047114 0.089023
1668 0.055658 0.099067 0.19164 0.017678 0.17864 0.34969 0.13661 0.061369 -0.037954 0.043903 -0.046652 0.13876
1669 0.020939 0.07131 0.1513 -0.0086628 0.11195 0.34178 0.11746 0.040885 -0.059972 0.017272 -0.092381 0.1861
1670 0.01829 0.072073 0.16241 -0.015364 0.094594 0.30658 0.12193 0.041391 -0.02484 0.03695 -0.044379 0.20842
1671 0.032922 0.064185 0.16604 0.0057955 0.10145 0.28707 0.16977 0.049857 -0.045709 0.046339 -0.029418 0.099361
1672 0.016793 0.077268 0.15451 -0.025855 0.081481 0.30409 0.22727 0.035123 -0.032357 0.028887 -0.053507 0.063739
1673 0.043665 0.087351 0.1598 -0.011556 0.090255 0.30318 0.29715 0.050859 -0.0087449 0.067306 -0.031085 0.071176
1674 0.037516 0.1085 0.12766 -0.015027 0.067968 0.29847 0.27007 0.041966 -0.027513 0.064074 -0.029094 0.065853
1675 0.028188 0.16162 0.18241 -0.010588 0.10353 0.30785 0.27689 0.065482 -0.011591 0.097282 -0.028002 0.09878
1676 0.018129 0.15694 0.11176 -0.029629 0.090686 0.29653 0.20184 0.035258 -0.04323 0.075371 -0.046861 0.10058
1677 0.015421 0.19642 0.13858 -0.011859 0.11632 0.25104 0.17889 0.056174 -0.030718 0.076179 -0.045739 0.10388
1678 0.011532 0.19187 0.12292 -0.0099102 0.1633 0.24413 0.15384 0.04671 -0.046426 0.028188 -0.029048 0.22838
1679 0.017754 0.20715 0.10878 -0.023811 0.19106 0.26391 0.13233 0.034696 -0.037134 0.062736 -0.035566 0.28184
1680 0.024235 0.21492 0.11922 -0.017522 0.20051 0.24205 0.12872 0.025383 -0.054182 0.037995 -0.056485 0.20303
1681 0.019907 0.21476 0.10673 -0.0038326 0.20297 0.26382 0.13546 0.036889 -0.036861 0.064833 -0.026483 0.1447
1682 0.011658 0.23557 0.098649 -0.0014034 0.17443 0.26085 0.1349 0.018015 -0.045299 0.019152 -0.048322 0.09772
1683 0.0015995 0.21425 0.086599 -0.013234 0.11665 0.2271 0.16334 0.017151 -0.047307 0.03216 -0.04316 0.082938
1684 0.013561 0.19484 0.088479 -0.019565 0.091495 0.22527 0.23145 0.0038474 -0.047805 0.031309 -0.049119 0.087545
1685 -0.023358 0.19484 0.09964 -0.032706 0.096179 0.2378 0.26057 0.018464 -0.024074 0.029977 -0.067547 0.068422
1686 -0.0021561 0.17725 0.09422 -0.0084367 0.091923 0.22044 0.27993 0.02738 -0.050412 0.035805 -0.058746 0.089969
1687 -0.011105 0.15988 0.085311 -0.018038 0.095566 0.22801 0.24102 0.012766 -0.05046 0.042534 -0.041004 0.14082
1688 0.019027 0.15066 0.067131 -0.0087783 0.08984 0.20186 0.16979 0.0068021 -0.056218 0.044542 -0.044733 0.28805
1689 -0.010092 0.11408 0.051911 -0.028479 0.072114 0.18516 0.15333 0.014118 -0.070136 0.033751 -0.055401 0.2882
1690 -0.0076602 0.11548 0.044982 -0.03484 0.080087 0.17168 0.12952 0.0051044 -0.085915 0.014989 -0.06077 0.32564
1691 0.018561 0.13915 0.075812 0.010289 0.11368 0.20823 0.13038 0.011281 -0.039233 0.045348 -0.058488 0.25676
1692 -0.039137 0.1018 0.0091126 -0.021472 0.097305 0.18641 0.095694 -0.022973 -0.083761 0.0048062 -0.092697 0.11957
1693 -0.0067058 0.11362 0.048073 -0.0094624 0.16751 0.18127 0.11586 0.003543 -0.081239 0.014495 -0.062926 0.1192
1694 -0.0061144 0.13424 0.035373 -0.0091432 0.19073 0.17088 0.11818 -0.00057086 -0.074757 0.035043 -0.050114 0.13235
1695 0.010587 0.18232 0.055004 -0.006094 0.23508 0.19173 0.1744 0.011705 -0.047406 0.034752 -0.038303 0.14769
1696 -0.029331 0.19159 0.029874 -0.033855 0.20142 0.15442 0.177 0.0060115 -0.062324 0.022 -0.056121 0.10458
1697 0.00901 0.26922 0.059695 -0.0082956 0.21236 0.16875 0.24734 0.0061177 -0.059492 0.041828 -0.03122 0.13871
1698 0.0018015 0.28181 0.080465 -0.0014665 0.17654 0.19804 0.28464 0.019344 -0.02854 0.042507 -0.054848 0.12264
1699 -0.005207 0.28045 0.067815 -0.018637 0.1215 0.17108 0.26117 0.01253 -0.048719 0.022975 -0.058837 0.18117
1700 -0.017376 0.2636 0.022426 -0.024388 0.096104 0.15286 0.23006 0.010366 -0.064267 0.017194 -0.058695 0.18455
1701 -0.018634 0.2743 0.025836 -0.020809 0.10846 0.14953 0.18314 0.0044924 -0.066085 0.015582 -0.062424 0.28283
1702 -0.0078326 0.25853 0.0086164 -0.03493 0.091051 0.14594 0.12591 -0.024801 -0.052703 0.017211 -0.060072 0.32986
1703 -0.0089512 0.27113 0.023767 -0.027991 0.091045 0.11083 0.14978 -0.00028526 0.069829 0.055929 -0.036251 0.36365
1704 -0.01711 0.23974 -0.0070428 -0.034141 0.10132 0.13099 0.10637 -0.020989 0.09095 0.020698 -0.055119 0.36197
1705 0.013782 0.23581 -0.0020224 -0.022332 0.098492 0.15033 0.12952 -0.0087729 0.088852 0.034316 -0.044758 0.2581
1706 -0.028177 0.2215 -0.020302 -0.030363 0.078866 0.11323 0.10742 -0.011837 -0.015716 0.010025 -0.076306 0.17005
1707 -0.035945 0.22778 0.015238 -0.024514 0.10715 0.12744 0.11541 -0.0048706 -0.035004 0.029523 -0.057175 0.17865
1708 -0.028194 0.22257 -0.0057612 -0.027565 0.097643 0.097323 0.11049 -0.0031744 -0.044503 0.019151 -0.052983 0.15656
1709 -0.020602 0.22544 -0.020071 -0.040035 0.080597 0.12499 0.11936 -0.019058 -0.058271 0.03009 -0.063442 0.1592
1710 -0.033061 0.2538 -0.01621 -0.027416 0.085831 0.13376 0.14017 0.011478 -0.039529 0.021818 -0.05385 0.16165
1711 -0.030439 0.26037 -0.01761 -0.037657 0.097285 0.13032 0.21899 0.16041 -0.035587 0.039487 -0.051129 0.15583
1712 -0.027268 0.26832 -0.01732 0.00055214 0.097488 0.09798 0.23236 0.20011 -0.044855 0.017795 -0.053338 0.18563
1713 -0.040277 0.25313 -0.035109 -0.0077287 0.076372 0.10948 0.24568 0.18844 -0.037584 0.028134 -0.061356 0.17286
1714 0.005655 0.28605 -0.0042289 0.024451 0.12366 0.15313 0.30217 0.21687 0.010328 0.074942 -0.020835 0.24153
1715 -0.043394 0.28563 -0.016929 -0.0048103 0.099669 0.087636 0.25876 0.18349 -0.0276 0.020541 -0.045483 0.16777
1716 -0.041732 0.307 -0.031978 -0.024061 0.080133 0.10034 0.25483 0.19065 -0.021218 0.028539 -0.043052 0.19158
1717 -0.031881 0.27876 -0.046718 -0.048962 0.057737 0.09327 0.18615 0.1365 -0.035866 0.017907 -0.05385 0.16127
1718 -0.035859 0.27681 -0.056827 -0.030163 0.06189 0.078032 0.15266 0.068207 -0.039145 0.019716 -0.070079 0.16553
1719 -0.042738 0.28999 -0.015557 -0.012844 0.083784 0.10299 0.14252 0.081954 -0.016973 0.017214 -0.048057 0.15224
1720 0.0018138 0.27312 -0.015557 -0.015574 0.073058 0.11756 0.13284 0.0708 -0.034871 0.043103 -0.040956 0.17745
1721 -0.029495 0.2805 0.0076138 -0.024115 0.071811 0.099087 0.14371 0.080026 -0.037019 0.031391 -0.063204 0.17764
1722 -0.032873 0.25726 -0.037766 -0.036336 0.054835 0.078019 0.13518 0.070462 -0.029908 0.01368 -0.051763 0.14709
1723 -0.029032 0.24574 -0.020815 -0.0067268 0.091239 0.13468 0.12277 0.070228 -0.021286 0.0068282 -0.053371 0.14833
1724 -0.04936 0.23349 -0.045575 0.010802 0.071772 0.11927 0.13007 0.083914 0.14106 0.033257 -0.05521 0.13829
1725 -0.026689 0.2341 -0.033975 0.041182 0.084096 0.13273 0.13461 0.18782 0.1522 0.017535 -0.047458 0.13909
1726 -0.062927 0.2006 -0.073454 0.0029707 0.06915 0.047356 0.093657 0.20638 0.12467 -0.013446 -0.069127 0.097757
1727 -0.041646 0.23226 -0.063044 0.03402 0.075973 0.085778 0.12334 0.22952 0.13594 0.034362 -0.028325 0.11517
1728 -0.026485 0.24926 -0.069214 0.044769 0.068387 0.11166 0.12072 0.21811 0.052523 0.02774 -0.070404 0.11475
1729 -0.026113 0.26249 -0.056803 0.0097583 0.062711 0.078522 0.12007 0.15124 0.012525 0.042379 -0.028782 0.16754
1730 -0.043702 0.25981 -0.052133 0.0065575 0.059374 0.10549 0.10456 0.10972 0.00041673 0.0090374 -0.065031 0.10438
1731 -0.0427 0.26013 -0.073862 -0.0011933 0.072038 0.065635 0.091569 0.10537 -0.0024015 0.026446 -0.049189 0.11587
1732 -0.032609 0.24843 -0.068332 -0.0020642 0.11448 0.062347 0.10409 0.090924 0.0086103 0.0072843 -0.054568 0.09893
1733 -0.040347 0.25532 -0.077332 -0.005635 0.15285 0.060289 0.07751 0.0772 -0.025998 -0.016897 -0.071997 0.10474
1734 -0.019896 0.25178 -0.069721 0.0066242 0.20412 0.092001 0.09885 0.088356 -0.0019861 0.033791 -0.055335 0.12754
1735 -0.049364 0.24112 -0.067611 0.025493 0.19077 0.053703 0.082261 0.090612 -0.0073043 0.01826 -0.039354 0.12495
1736 -0.052453 0.21824 -0.08318 0.059633 0.17505 0.060295 0.078241 0.077699 -0.022603 0.010208 -0.048272 0.088868
1737 -0.041631 0.20908 -0.08262 0.083802 0.13397 0.055397 0.056872 0.089905 -0.0078508 0.016977 -0.053811 0.095146
1738 -0.06703 0.22481 -0.07093 0.15256 0.10774 0.070798 0.084762 0.22048 0.001011 -0.001345 -0.062589 0.092433
1739 -0.038608 0.22862 -0.049949 0.07983 0.084118 0.04126 0.098162 0.25724 -0.0034972 0.015153 -0.052788 0.08872
1740 -0.033707 0.21657 -0.090179 0.027019 0.075581 0.076072 0.073623 0.2642 -0.012125 0.014292 -0.051496 0.10045
1741 -0.030235 0.22864 -0.091819 0.027869 0.075705 0.084314 0.070073 0.23877 0.020826 0.02407 -0.044495 0.11387
1742 -0.050474 0.20509 -0.092988 -0.0021223 0.064169 0.033506 0.075764 0.16871 -0.017192 0.0014488 -0.066643 0.098502
1743 -0.023123 0.20977 -0.093518 0.028697 0.10381 0.076938 0.067514 0.13686 -0.0092101 0.024767 -0.052192 0.13153
1744 -0.038961 0.23523 -0.059547 0.035776 0.090566 0.066049 0.088534 0.14933 0.0052817 0.020376 -0.03781 0.10511
1745 -0.02455 0.22496 -0.067907 0.076085 0.09746 0.065941 0.077285 0.13833 0.17845 0.030604 -0.030969 0.10004
1746 -0.038908 0.2059 -0.1053 0.047844 0.098473 0.086983 0.059095 0.11493 0.2351 0.031003 -0.013547 0.1002
1747 -0.015427 0.23575 -0.079226 0.085284 0.099037 0.060505 0.059626 0.13111 0.24013 0.045551 -0.031876 0.11556
1748 -0.038355 0.18535 -0.099636 0.18387 0.10664 0.010417 0.051046 0.15112 0.17603 0.01542 -0.070854 0.086315
1749 -0.031834 0.19246 -0.10468 0.1391 0.15683 0.051829 0.059766 0.257 0.13249 0.025778 -0.059033 0.089282
1750 -0.045362 0.17357 -0.097475 0.065531 0.14742 0.050931 0.046757 0.26273 0.043662 0.012266 -0.046261 0.10287
1751 -0.035141 0.16734 -0.072095 0.068 0.19687 0.073332 0.043847 0.26896 0.040604 0.019995 -0.05034 0.11776
1752 -0.031239 0.18009 -0.077744 0.05642 0.23719 0.086274 0.038058 0.25186 0.026626 0.0075634 -0.038298 0.15026
1753 -0.038688 0.17247 -0.10102 0.040839 0.19066 0.053756 0.038438 0.22835 0.018768 -0.0052082 -0.053067 0.2572
1754 -0.047776 0.15465 -0.069624 0.055288 0.15026 0.073178 0.028508 0.1858 0.04428 0.02078 -0.045926 0.24861
1755 -0.056965 0.16749 -0.098583 0.075907 0.10145 0.08403 0.015719 0.16567 0.026831 0.014549 -0.049064 0.20803
1756 -0.047943 0.17671 -0.066283 0.10738 0.10161 0.095712 0.017739 0.13904 0.054003 0.011687 -0.055313 0.14802
1757 -0.027312 0.19023 -0.075422 0.22076 0.1137 0.096143 0.0259 0.13188 0.076075 0.028536 -0.051901 0.12238
1758 -0.033181 0.19434 -0.083492 0.28542 0.11221 0.060335 0.05652 0.1592 0.25804 0.040354 -0.02551 0.11691
1759 -0.034289 0.19725 -0.047822 0.2149 0.11423 0.1033 0.0492 0.16569 0.31536 0.039483 -0.027728 0.13011
1760 -0.041858 0.18097 -0.086501 0.11982 0.097355 0.061429 0.042051 0.26684 0.31908 0.025181 -0.029237 0.069131
1761 -0.041826 0.15858 -0.076331 0.11215 0.085278 0.074531 0.018181 0.30106 0.31267 0.0071594 -0.046295 0.1201
1762 -0.037455 0.14642 -0.07315 0.10089 0.095242 0.11333 0.018562 0.29676 0.31121 0.013838 -0.038704 0.11773
1763 -0.022693 0.1363 -0.10042 0.096261 0.081016 0.069764 0.031042 0.30218 0.38864 0.039646 -0.022752 0.15582
1764 0.0012182 0.16841 -0.04772 0.14777 0.13368 0.10675 0.056322 0.32567 0.39921 0.042985 -0.0082108 0.29066
1765 -0.02646 0.11881 -0.082289 0.21627 0.10481 0.11325 0.025703 0.29201 0.37093 0.022003 -0.027939 0.28805
1766 -0.023309 0.14579 -0.080919 0.32399 0.10711 0.09273 0.027873 0.26666 0.46549 0.029732 -0.014488 0.3111
1767 -0.038617 0.11723 -0.086818 0.29502 0.10081 0.10157 0.023764 0.22537 0.45363 0.0391 -0.021706 0.27601
1768 -0.037646 0.12854 -0.086198 0.30294 0.090564 0.117 0.0065339 0.20379 0.45382 0.028729 -0.032585 0.25835
1769 -0.033974 0.11977 -0.079078 0.22218 0.099498 0.11282 0.030124 0.18315 0.45212 0.034807 -0.0049734 0.18279
1770 -0.051063 0.11452 -0.082677 0.15928 0.081742 0.069167 0.026555 0.16396 0.48633 0.040356 -0.025852 0.15367
1771 -0.028821 0.11779 -0.085577 0.14076 0.076355 0.080829 0.019055 0.1651 0.48664 0.028594 -0.02847 0.14695
1772 -0.04533 0.12989 -0.14124 0.12889 0.065669 0.059611 0.028396 0.15078 0.52503 0.034312 -0.038779 0.1345
1773 -0.048779 0.12451 -0.097636 0.15695 0.074663 0.063963 0.035996 0.18113 0.50454 0.017841 -0.044698 0.12287
1774 -0.019737 0.10821 -0.10667 0.32602 0.094176 0.064705 0.015216 0.26504 0.53472 0.044699 -0.020766 0.13343
1775 -0.035646 0.10219 -0.11417 0.3952 0.09778 0.10401 0.025687 0.32798 0.52362 0.020588 -0.026715 0.1241
1776 -0.0025842 0.10477 -0.12244 0.40417 0.093034 0.079548 0.023377 0.31989 0.55386 0.037136 -0.0075931 0.15872
1777 -0.025063 0.1059 -0.10344 0.37212 0.084077 0.11053 0.0071075 0.28746 0.55193 0.017635 -0.030842 0.1708
1778 -0.0046012 0.13126 -0.088364 0.37666 0.099831 0.1369 0.036368 0.28804 0.60156 0.064413 0.01429 0.25064
1779 0.0050102 0.097956 -0.086104 0.25618 0.084455 0.10201 0.0091983 0.22104 0.57024 0.046112 -0.023979 0.32474
1780 -0.0029483 0.10188 -0.086803 0.20415 0.084618 0.085256 0.015299 0.19212 0.57926 0.03285 0.012533 0.32919
1781 -0.020787 0.094741 -0.082153 0.20003 0.076712 0.093018 0.0014891 0.18786 0.52732 0.046899 -0.026156 0.28969
1782 -0.016045 0.083174 -0.081213 0.19329 0.068056 0.09447 -0.014681 0.18594 0.5917 0.042387 -0.0066142 0.23461
1783 -0.041224 0.093837 -0.082562 0.39604 0.086969 0.13772 0.0065799 0.18496 0.58447 0.024205 -0.021653 0.14932
1784 -0.011712 0.09096 -0.10693 0.45105 0.085053 0.076633 0.0051103 0.17919 0.57844 0.033884 -0.0049513 0.13839
1785 -0.007711 0.090672 -0.10821 0.4252 0.063727 0.082045 0.017961 0.18702 0.57051 0.068272 -0.01408 0.1943
1786 -0.03699 0.074385 -0.088741 0.42851 0.07291 0.086147 -0.019589 0.17086 0.61658 0.032041 -0.010698 0.14374
1787 -0.022348 0.087588 -0.066461 0.33363 0.059934 0.050279 0.013661 0.18916 0.5904 0.036879 -0.0096869 0.1291
1788 -0.041927 0.050121 -0.10708 0.26968 0.062028 0.036791 -0.024868 0.19957 0.57861 0.034608 -0.032575 0.11063
1789 -0.00057512 0.070663 -0.10082 0.32561 0.079992 0.078792 -0.0048377 0.29342 0.57082 0.050536 0.015316 0.16116
1790 -0.020074 0.053946 -0.12018 0.44404 0.051185 0.011374 -0.023637 0.30856 0.55497 0.029305 -0.027932 0.12145
1791 -0.0040422 0.062849 -0.092349 0.4991 0.073459 0.039296 -0.012767 0.26415 0.49237 0.027003 -0.019261 0.13232
1792 -0.023731 0.048292 -0.12972 0.45609 0.040973 0.035308 -0.041197 0.19413 0.48583 0.025001 -0.024389 0.13574
1793 0.00023075 0.055735 -0.1117 0.5031 0.065806 0.06054 -0.0065562 0.19655 0.48403 0.03769 -0.016228 0.15975
1794 -0.019208 0.044557 -0.11962 0.44994 0.05557 0.032772 -0.044836 0.16882 0.44856 0.021158 -0.045957 0.119
1795 -0.012016 0.04492 -0.12841 0.37616 0.064684 0.069273 -0.015255 0.1755 0.45956 0.028757 -0.035155 0.11621
1796 -0.018405 0.050413 -0.10577 0.32692 0.062197 0.025335 -0.017405 0.17577 0.48311 0.013295 -0.0041736 0.12217
1797 -0.024193 0.057186 -0.11946 0.30443 0.046921 0.031897 -0.012305 0.16305 0.45727 0.033424 -0.013642 0.10139
1798 -0.016632 0.028228 -0.10729 0.29232 0.033455 0.029779 -0.029254 0.14122 0.53644 0.025092 -0.014341 0.088524
1799 -0.0034805 0.051481 -0.091706 0.42092 0.055788 0.049691 -0.017694 0.15313 0.60967 0.031041 -0.020289 0.10009
1800 0.024351 0.051114 -0.093946 0.56332 0.068382 0.053383 -0.016483 0.17076 0.53934 0.039829 -0.027668 0.11033
1801 0.023172 0.068227 -0.091465 0.59887 0.068596 0.048995 -0.011363 0.1837 0.4858 0.051918 0.0039038 0.1158
1802 -0.0092561 0.03776 -0.10696 0.47907 0.029319 -0.012014 -0.045103 0.13337 0.40423 0.023386 -0.033675 0.099983
1803 -0.010365 0.041112 -0.10385 0.37794 0.025483 0.0090482 -0.035702 0.13153 0.35817 0.025784 -0.025683 0.08399
1804 -0.011603 0.036755 -0.10952 0.31345 0.034917 0.03112 -0.046942 0.14427 0.36595 0.013773 -0.053092 0.088647
1805 -0.0040917 0.019998 -0.13376 0.27643 0.03308 0.013352 -0.047151 0.12378 0.34975 0.023431 -0.03075 0.087784
1806 -0.01179 0.021091 -0.12894 0.27381 0.017784 -0.0043262 -0.068611 0.090121 0.35091 0.0033198 -0.048939 0.057841
1807 0.020451 0.044323 -0.13085 0.30208 0.046208 0.022506 -0.035381 0.13064 0.38858 0.025258 9.2634e-05 0.088449
1808 0.0078827 0.032796 -0.13262 0.31113 0.040441 -0.0088825 -0.02067 0.13988 0.34669 0.012667 -0.034196 0.092426
1809 0.038154 0.055699 -0.10117 0.49105 0.067025 0.020579 -0.0043598 0.14322 0.36959 0.048315 -0.015394 0.11669
1810 0.0031157 0.033052 -0.11625 0.49841 0.050889 0.037141 -0.040629 0.12678 0.32331 0.016614 -0.029353 0.07207
1811 0.033687 0.021265 -0.12214 0.45572 0.044012 0.017623 -0.046979 0.11443 0.31621 0.020872 -0.050381 0.075537
1812 0.037259 0.032817 -0.11997 0.40988 0.059646 0.052595 -0.018259 0.12886 0.32396 0.033841 -0.03654 0.089455
1813 0.05517 0.01715 -0.14279 0.30835 0.0264 -0.0013133 -0.017628 0.12852 0.3171 0.026169 -0.023869 0.097522
1814 0.058432 0.027853 -0.10207 0.30163 0.035873 0.063919 -0.0065178 0.14524 0.30272 0.033647 -0.017387 0.090319
1815 0.060463 0.033696 -0.12359 0.28042 0.051127 0.03882 -0.023567 0.1209 0.29272 0.012816 -0.045836 0.077196
1816 0.059424 -0.0010115 -0.13253 0.27307 0.036111 0.019632 -0.038497 0.10259 0.29505 0.021724 -0.041734 0.064873
1817 0.070756 0.026681 -0.15172 0.24899 0.036205 -0.003886 -0.045637 0.1019 0.26146 0.013843 -0.042513 0.07007
1818 0.077417 0.013974 -0.14144 0.26399 0.028238 -0.00065411 -0.040676 0.1039 0.27103 0.011031 -0.049471 0.072468
1819 0.084959 0.0084168 -0.14683 0.25864 0.036092 0.047098 -0.047706 0.096511 0.2461 0.02961 -0.03661 0.062765
1820 0.06846 0.0111 -0.13486 0.24318 0.026426 0.04641 -0.050495 0.086297 0.24174 0.029398 -0.037068 0.053202
1821 0.079612 0.027082 -0.11352 0.28094 0.051379 0.054111 -0.036465 0.094454 0.2583 0.023007 -0.026587 0.057829
1822 0.028103 0.014075 -0.12919 0.23578 0.036103 0.037773 -0.049975 0.08643 0.21908 0.0090151 -0.045235 0.065796
1823 0.042725 0.021248 -0.13261 0.23666 0.012137 0.026515 -0.052934 0.093606 0.21532 0.0084135 -0.058954 0.044754
1824 0.052446 -0.0081393 -0.12017 0.20453 0.01256 -0.007093 -0.064024 0.087442 0.2164 0.006822 -0.074452 0.042331
1825 0.089108 0.0080135 -0.10979 0.22679 0.030774 0.052999 -0.040053 0.086648 0.22566 0.02501 -0.021331 0.061528
1826 0.086139 -0.0031837 -0.10742 0.21019 0.012928 -0.010799 -0.035383 0.079215 0.20148 0.014809 -0.048729 0.031755
1827 0.055321 -0.00089094 -0.1188 0.1912 0.00083131 0.023352 -0.040773 0.087251 0.18297 -0.0045226 -0.071818 0.019202
1828 0.10397 -0.0046582 -0.14027 0.19319 -0.002015 0.0028843 -0.050482 0.064177 0.15779 -0.00070419 -0.063776 0.02457
1829 0.15161 0.018475 -0.11803 0.19424 0.017289 -0.0080038 -0.038232 0.066743 0.17789 0.011264 -0.039445 0.056737
1830 0.14034 0.014867 -0.10696 0.19532 0.020712 0.007868 -0.048251 0.075639 0.14819 0.0098627 -0.034623 0.056924
1831 0.15913 -0.00023982 -0.10959 0.17813 0.015716 0.02202 -0.042441 0.066455 0.17873 0.030811 -0.033252 0.065841
1832 0.12975 -0.008397 -0.10819 0.1778 0.02202 0.016362 -0.047261 0.057382 0.16403 0.0029496 -0.05701 0.056448
1833 0.12503 0.010246 -0.1253 0.16914 0.0078834 0.026324 -0.03849 0.077668 0.16792 0.018578 -0.064699 0.040935
1834 0.095231 0.0012085 -0.11541 0.16027 0.015527 0.025195 -0.05725 0.073644 0.14974 0.013697 -0.034578 0.042343
1835 0.086912 -0.0054287 -0.1047 0.15521 0.010961 0.0016572 -0.05843 0.05469 0.13421 -0.003695 -0.054066 0.02444
1836 0.1169 0.0071941 -0.107 0.15855 0.028714 0.025369 -0.015259 0.079036 0.15085 0.013703 -0.016075 0.033357
1837 0.11324 -0.014523 -0.11418 0.13354 0.010628 0.0065509 -0.0070087 0.058642 0.12552 0.019752 -0.047883 0.0080842
1838 0.087217 -0.0095804 -0.11462 0.12467 -0.0096482 0.028523 -0.0076083 0.069239 0.13348 -0.0033597 -0.048952 -0.0088086
1839 0.18659 0.024262 -0.058671 0.15095 0.036445 0.041185 0.025572 0.093145 0.13361 0.025889 -0.04965 0.030169
1840 0.21502 0.0050652 -0.09115 0.14453 0.021889 0.010006 0.00042248 0.060111 0.11758 0.020037 -0.048089 0.043546
1841 0.22379 -0.013222 -0.07575 0.1276 0.012923 0.046578 -0.035397 0.062437 0.13621 -0.0034443 -0.054857 -0.0065871
1842 0.21099 -0.012309 -0.12826 0.12309 -0.0031735 0.0054601 -0.053437 0.038043 0.10663 0.0026942 -0.071696 0.02139
1843 0.19395 -0.0075365 -0.069999 0.12751 -0.0031198 0.024822 -0.052876 0.04638 0.098298 0.0079126 -0.058184 0.031377
1844 0.16236 -0.023734 -0.10276 0.10373 -0.012866 -0.025456 -0.070836 0.017156 0.07849 -0.013789 -0.066043 0.0015145
1845 0.14648 -0.0060209 -0.10461 0.12703 0.012468 0.020636 -0.052836 0.031682 0.099052 0.0069095 -0.062971 0.0078717
1846 0.12507 -0.0091481 -0.11877 0.12339 0.00010122 0.011648 -0.041245 0.044768 0.067744 0.00024797 -0.05748 -0.010141
1847 0.13112 0.0026646 -0.083138 0.12594 0.018895 0.028549 -0.0048047 0.059624 0.088785 0.011056 -0.040008 0.034296
1848 0.1161 -0.028763 -0.11276 0.12509 -0.0047414 0.0091412 -0.0079344 0.0411 0.071327 -0.0024551 -0.056987 -0.014927
1849 0.15013 -0.01917 -0.12278 0.079461 -0.0096977 -0.012447 -0.008144 0.024297 0.067629 -0.0074667 -0.035945 -0.01369
1850 0.19862 0.005373 -0.12379 0.11365 0.0057359 0.0064449 -8.3558e-05 0.048003 0.065761 0.012712 -0.051084 0.0041676
1851 0.19801 -0.0068842 -0.12087 0.11599 0.0030796 0.024427 -0.010703 0.046069 0.080413 0.0093302 -0.045142 0.036045
1852 0.21099 -0.031701 -0.12235 0.073618 -0.010277 -0.0036314 -0.052533 0.021445 0.064904 -0.0044413 -0.079631 -0.025078
1853 0.22094 -0.031409 -0.099915 0.073237 -0.012263 -0.0068096 -0.059992 0.0063113 0.036816 0.011077 -0.06766 0.0021292
1854 0.24571 0.0034941 -0.076725 0.10895 0.0059307 0.00096227 -0.030052 0.048487 0.047768 -0.0038744 -0.033968 0.0078863
1855 0.25089 0.0019269 0.049525 0.102 0.010944 0.025114 -0.016072 0.034684 0.0736 0.018204 -0.037647 0.023494
1856 0.21544 0.0040197 -0.013874 0.089215 0.011368 -0.010704 0.023579 0.0362 0.069971 0.016443 -0.055195 0.010621
1857 0.20369 -0.029868 -0.087704 0.064884 -0.0097483 -0.0094222 -0.0075608 0.009976 0.034383 -0.005189 -0.053444 -0.0022921
1858 0.15678 -0.029985 -0.10306 0.063063 0.0041354 -0.00040035 -0.01748 0.0088122 0.035945 -0.010681 -0.061762 -0.023005
1859 0.13903 -0.015582 -0.087893 0.074132 0.015299 0.0099715 -0.00827 0.026198 0.043627 0.016188 -0.055871 0.0055323
1860 0.15603 0.0036708 -0.10437 0.075552 0.019113 -0.0012267 -0.0083796 0.045415 0.023449 0.0079563 -0.045059 0.030969
1861 0.13538 -0.015146 -0.089292 0.071891 0.0027564 7.5181e-05 -0.020749 0.017471 0.03372 0.010575 -0.067318 -0.0036234
1862 0.11456 -0.028414 -0.10851 0.04562 0.0035401 -0.019753 -0.053689 0.012047 0.022162 -0.011807 -0.077466 -0.024456
1863 0.1047 -0.014471 -0.12127 0.051909 -0.010286 -0.0036411 -0.042268 0.013373 0.015064 0.0015917 -0.047915 -0.007449
1864 0.13353 -0.0090781 -0.10877 0.059678 0.00036745 -0.017199 -0.019778 0.018439 0.035916 -0.01051 -0.071963 -0.0050218
1865 0.17068 -0.025015 -0.10226 0.052598 -0.0096289 0.026203 -0.029488 0.016195 0.023468 0.00020858 -0.042582 -7.4619e-05
1866 0.20129 -0.046323 -0.13834 0.024897 -0.022515 -0.038896 -0.020127 -0.00060839 0.0059693 -0.002643 -0.06093 0.0047826
1867 0.23476 -0.04133 -0.12806 0.020356 -0.013362 -0.074774 -0.016727 -0.0080522 -0.0034989 -0.018115 -0.082649 -0.02747
1868 0.22039 -0.018447 -0.11396 0.029275 -0.0067878 -0.029622 0.026814 0.010714 0.0041629 -0.0080961 -0.061777 -0.032423
1869 0.2914 0.0024458 -0.11373 0.065614 0.011516 -0.01491 0.052774 0.04065 0.031805 0.021282 -0.026086 0.024294
1870 0.24895 -0.022521 -0.12097 0.042543 0.03231 -0.018838 -0.017616 0.0010963 0.013056 -0.010579 -0.056654 0.0037013
1871 0.27918 -0.010199 -0.1069 0.030943 0.010253 -0.036516 -0.0017752 0.0043125 0.011038 0.019289 -0.056233 0.0080785
1872 0.26406 0.0028241 -0.099258 0.047182 0.034257 -0.0029045 -0.0087848 0.022719 0.04156 0.031668 -0.035001 0.0042757
1873 0.22753 -0.012123 -0.13017 0.022461 -0.011119 -0.016943 -0.030864 0.0080149 -0.0049082 0.0079062 -0.04542 -0.0070871
1874 0.22151 -0.0017003 -0.13429 0.01763 -0.0053658 -0.045931 -0.019664 0.010521 0.00080361 0.0037747 -0.047829 -9.9952e-05
1875 0.18026 -0.0081075 -0.091337 0.029809 -0.0064121 -0.003659 -0.0092436 -0.0031928 -0.0054546 0.011033 -0.045037 -0.010923
1876 0.16853 -0.0079348 -0.099456 0.028259 0.0092916 -0.0063472 0.032047 0.011073 0.013557 0.016432 -0.042216 -0.022426
1877 0.1554 -0.020832 -0.1165 0.026038 -0.0052647 -0.026295 0.055347 0.0039496 -0.008231 0.00452 -0.048184 0.0052016
1878 0.17008 -0.0054092 -0.098826 0.040907 -0.004411 -0.0025735 0.070238 0.022536 0.013981 0.0036785 -0.044603 -0.00026121
1879 0.14916 -0.020296 -0.13453 0.014936 -0.011807 -0.037622 0.013838 -0.015358 -0.020077 -0.0021731 -0.054301 -0.023264
1880 0.17624 -0.014274 -0.12303 0.015675 0.0049563 -0.02806 0.027728 -0.0046519 0.0016643 0.030695 -0.05241 -0.026567
1881 0.17516 -0.031761 -0.12562 0.022435 0.01014 -0.0037779 -0.011541 -0.0098057 -0.036564 -0.0036562 -0.055918 -0.02026
1882 0.20748 -0.0042981 0.040026 0.017294 0.028164 -0.014586 -0.034401 -0.02186 -0.028622 0.0073223 -0.052317 -0.014172
1883 0.27134 0.0005547 -0.036764 0.029323 0.024537 0.029946 -0.0067205 0.0084966 -0.02279 0.033671 -0.026085 -0.0076753
1884 0.31099 -0.0036525 0.072497 0.042512 0.015151 -0.0025424 -0.01407 0.012433 -0.014579 0.018399 -0.052044 -0.028668
1885 0.26738 -0.02225 0.010167 0.017971 0.0019847 -0.049681 -0.03279 -0.009241 -0.033647 -0.012192 -0.060592 -0.028861
1886 0.27448 -0.006147 -0.0054526 0.02498 0.0085584 0.014101 -0.018929 -0.0024648 -0.049635 -0.0006839 -0.038211 -0.034564
1887 0.26858 -0.016554 0.12487 0.0035296 -0.0062379 0.0062431 0.0051711 0.0061413 -0.036533 0.010135 -0.043179 -0.030967
1888 0.25836 -0.028461 0.022348 -0.0041912 -0.020354 -0.023955 0.016792 -0.0096425 -0.036361 0.004553 -0.054978 -0.020129
1889 0.2535 -0.016549 -0.029061 0.025098 0.016809 0.016377 0.065482 0.0031437 -0.03204 0.013321 -0.055886 -0.050562
1890 0.19129 -0.037856 -0.062701 0.0054072 -0.0038869 -0.047421 0.037032 -0.0097101 -0.053058 0.00093992 -0.078295 -0.003315
1891 0.18844 -0.023483 -0.072431 0.0058764 -0.0046532 -0.0062095 0.023833 -0.022844 -0.026116 -0.0050416 -0.064113 -0.034628
1892 0.14737 -0.03171 -0.09139 0.0030155 -0.0080395 -0.021808 -0.0013969 -0.0067078 -0.042474 -0.00077318 -0.069232 -0.039601
1893 0.15692 -0.026638 -0.08198 0.0068647 0.030944 -0.029516 -0.026597 -0.016772 -0.027212 -0.0059147 -0.077351 -0.039483
1894 0.14547 -0.025745 -0.06149 0.0070239 0.039568 0.003666 -0.014866 -0.011075 -0.046401 0.0073637 -0.049869 -0.041006
1895 0.13952 -0.056372 -0.079479 -0.015077 0.0055315 -0.030402 -0.064866 -0.039019 -0.072409 -0.021528 -0.088368 -0.057829
1896 0.15116 -0.024349 -0.062559 0.0033323 0.010775 -0.02369 -0.014825 -0.022143 -0.045787 0.0052906 -0.063206 -0.0082419
1897 0.13492 -0.026456 -0.090868 0.0046115 0.0048389 -0.032688 -0.015965 0.0035831 -0.056575 -0.0061609 -0.077295 -0.050095
1898 0.1449 -0.016024 -0.083858 -0.013149 0.00093254 -0.0085766 -0.018965 -0.012941 -0.048134 -0.015522 -0.094133 -0.043848
1899 0.16097 -0.036361 -0.11304 -0.03144 -0.035264 -0.040235 0.0058059 -0.024515 -0.047302 -0.025374 -0.085982 -0.06239
1900 0.22923 -0.008518 -0.071517 -0.014541 0.0078699 -0.013283 0.070586 -0.0017884 -0.01875 0.0048344 -0.02294 -0.027893
1901 0.2149 -0.040915 -0.092837 -0.010912 -0.0062164 -0.018651 0.062877 -0.029492 -0.036478 -0.019997 -0.076169 -0.059946
1902 0.26038 -0.028292 -0.061976 -0.016643 -0.015903 -0.024519 0.042837 -0.018136 -0.049216 -0.0029986 -0.064917 -0.026739
1903 0.26427 -0.03815 -0.059936 -0.0033634 0.018281 -0.027917 -0.017503 -0.01104 -0.057305 0.0034798 -0.065556 -0.047242
1904 0.22811 -0.040347 -0.1052 -0.0072942 -0.00096539 -0.017476 -0.019862 -0.043894 -0.073533 -0.014072 -0.063094 -0.060374
1905 0.22888 -0.012754 -0.043135 -0.022495 0.039598 -0.024524 -0.027472 -0.015607 -0.038521 0.015917 -0.065953 -0.0082872
1906 0.18556 -0.025331 -0.021915 -0.017796 0.038152 -0.0020818 -0.029761 -0.033041 -0.047969 -0.0017148 -0.050681 -0.03687
1907 0.12843 -0.0072686 0.030785 -0.010477 0.012326 -0.02094 -0.022331 -0.036175 -0.079308 0.0043336 -0.06989 -0.056323
1908 0.13904 -0.0089458 -0.047784 -0.016967 0.0069993 0.012242 -0.024731 -0.027889 -0.060596 -0.0088979 -0.073598 -0.034376
1909 0.1296 -0.043513 -0.072334 -0.027608 -0.006947 -0.017756 -0.02997 -0.036393 -0.067404 -0.0040395 -0.057827 -0.062148
1910 0.11146 -0.03379 -0.089083 -0.034659 -0.023733 -0.040284 -0.04268 -0.047477 -0.076362 -0.013331 -0.062345 -0.056751
1911 0.12031 -0.025367 -0.078213 -0.01201 -0.0090696 -0.0060126 0.0049406 -0.0285 -0.07013 -0.0048026 -0.056274 -0.037784
1912 0.12843 -0.040045 -0.090763 -0.037521 -0.023586 -0.00031078 0.015861 -0.039464 -0.063659 -0.015444 -0.058862 -0.047947
1913 0.12508 -0.032982 -0.099512 -0.033542 -0.011802 -0.021299 0.059511 -0.045618 -0.061067 -0.0040757 -0.084921 -0.05748
1914 0.13693 -0.023159 -0.097172 -0.034092 -0.011229 -0.015537 0.055352 -0.032172 -0.060065 -0.011687 -0.07457 -0.046923
1915 0.11712 -0.0087564 -0.090641 -0.0049732 -0.00077491 -0.010065 0.035132 -0.036376 -0.053793 0.00034125 -0.054738 -0.029265
1916 0.11577 -0.025184 -0.096861 -0.026354 -0.021091 -0.0099834 -0.0087174 -0.03819 -0.084371 -0.0043603 -0.077837 -0.076798
1917 0.11798 -0.013941 -0.062121 -0.022925 0.0041424 -0.030692 -0.016187 -0.020693 -0.06758 0.0013682 -0.058745 -0.040211
1918 0.080764 -0.049658 -0.09116 -0.010946 -0.017114 -0.0012497 -0.029557 -0.050587 -0.074218 -0.024023 -0.080294 -0.058854
1919 0.11618 -0.028455 -0.04606 -0.032006 0.0018698 -0.019468 -0.030526 -0.050531 -0.087946 -0.0057449 -0.070202 -0.039167
1920 0.10884 -0.033022 0.02653 -0.046507 -0.020957 -0.038336 -0.036946 -0.036285 -0.074574 0.0041435 -0.071861 -0.043999
1921 0.093638 -0.06076 0.011991 -0.059628 -0.030633 -0.035874 -0.061545 -0.069859 -0.098613 -0.025038 -0.083309 -0.066752
1922 0.06742 -0.054717 0.036641 -0.049439 -0.029409 -0.072092 -0.055955 -0.064512 -0.084401 -0.03437 -0.090108 -0.051435
1923 0.088591 -0.028294 -0.0067983 -0.0446 -0.0071655 -0.03322 -0.024375 -0.038396 -0.068289 0.0020689 -0.078166 -0.021468
1924 0.074313 -0.035011 -0.035878 -0.029171 -0.019642 -0.030619 0.012546 -0.05115 -0.075677 -0.011603 -0.074035 -0.062421
1925 0.11978 -0.020369 -0.035008 -0.035601 -0.0047581 -0.060867 0.034516 -0.025984 -0.044285 -0.020474 -0.068643 -0.047114
1926 0.074836 -0.032746 -0.046167 -0.030462 -0.0032644 -0.032845 0.024687 -0.033938 -0.053454 -0.010206 -0.071172 -0.040926
1927 0.087727 -0.037003 -0.067597 -0.045483 -0.0090908 -0.017393 0.021577 -0.050122 -0.079372 -0.015677 -0.06735 -0.050509
1928 0.085979 -0.03926 -0.059346 -0.045844 0.00056292 -0.016761 0.0057374 -0.048965 -0.05798 -0.011789 -0.069679 -0.058382
1929 0.05337 -0.032777 -0.058776 -0.066545 -0.031923 -0.039359 -0.031212 -0.050379 -0.059958 0.0049596 -0.072587 -0.040425
1930 0.054592 -0.050315 -0.067426 -0.056965 -0.03939 -0.047858 -0.035132 -0.069203 -0.079396 -0.033492 -0.068256 -0.081418
1931 0.069693 -0.0039019 -0.0015753 -0.025796 0.004584 -0.016816 -0.0082214 -0.041087 -0.060875 0.0098465 -0.059894 -0.03673
1932 0.041854 -0.043279 0.049515 -0.070937 -0.034252 -0.060744 -0.034271 -0.057301 -0.077133 -0.015195 -0.086453 -0.064833
1933 0.053686 -0.026066 0.19155 -0.034108 0.00071131 0.0020379 -0.039561 -0.061075 -0.075881 -0.019507 -0.074971 -0.060236
1934 0.083867 -0.018634 0.13619 -0.015589 0.009095 0.01073 -0.01845 -0.044468 -0.042789 0.0012719 -0.05013 -0.049239
1935 0.053369 -0.032661 0.244 -0.066309 -0.020641 -0.035888 0.0048101 -0.074602 -0.094478 -0.01125 -0.081689 -0.058702
1936 0.04466 -0.040908 0.24711 -0.05996 -0.0057477 -0.0060965 0.0068305 -0.054836 -0.075966 -0.021161 -0.086307 -0.078694
1937 0.047212 -0.029685 0.095017 -0.041571 0.029826 -0.026885 0.030611 -0.04956 -0.072684 -0.013923 -0.071276 -0.059517
1938 0.058473 -0.050252 0.025547 -0.070912 0.0022197 -0.026923 0.015001 -0.062624 -0.078782 -0.0024243 -0.055664 -0.05441
1939 0.051815 -0.02463 -5.2178e-05 -0.051483 0.012513 -0.035961 0.057172 -0.056077 -0.08364 -0.010356 -0.059873 -0.054183
1940 0.011986 -0.061567 -0.016702 -0.059144 -0.010693 -0.049309 0.029112 -0.067121 -0.070369 -0.017577 -0.074431 -0.068016
1941 0.023488 -0.028704 0.0048586 -0.033774 0.0010407 -0.028747 0.032893 -0.035225 -0.055097 -0.018749 -0.07658 -0.059379
1942 0.056139 -0.021411 0.026739 -0.041415 0.017154 -0.016035 0.028703 -0.031419 -0.070375 0.0023295 -0.057768 -0.040661
1943 0.034041 -0.041279 0.032589 -0.047046 -0.012572 -0.014934 -0.0060967 -0.055693 -0.071853 -0.018082 -0.086967 -0.066094
1944 0.021422 -0.035846 -0.0015802 -0.056947 -0.026698 -0.0015618 -0.026006 -0.059767 -0.090072 -0.011744 -0.079935 -0.076247
1945 0.029714 -0.048833 0.07395 -0.064828 -0.029935 -0.07257 -0.033086 -0.06346 -0.09915 -0.016655 -0.089234 -0.06349
1946 0.019745 -0.02933 0.071081 -0.056338 -0.019501 -0.015628 -0.021265 -0.033404 -0.079378 -0.0083267 -0.065942 -0.067183
1947 0.049606 -0.038877 0.29395 -0.048449 0.0039328 0.0012538 0.0077649 -0.032828 -0.088816 -0.0015182 -0.087121 -0.058405
1948 0.010818 -0.019765 0.33482 -0.04791 0.026687 -0.010644 0.039405 -0.028872 -0.056834 0.01019 -0.067039 -0.036938
1949 0.0098494 -0.029592 0.18703 -0.052441 0.0031902 -0.045303 0.040826 -0.041426 -0.058993 -0.018931 -0.070678 -0.051521
1950 0.028571 -0.022569 0.1145 -0.050262 0.026334 -0.044581 0.047496 -0.04247 -0.071531 -0.020573 -0.058336 -0.054844
1951 0.015942 -0.031976 0.049052 -0.073893 0.010808 -0.024449 0.015326 -0.069883 -0.087319 -0.025134 -0.086765 -0.068257
1952 0.024204 -0.029024 0.055493 -0.058613 0.0088812 -0.029377 0.039007 -0.047377 -0.081237 -0.017166 -0.074823 -0.066019
1953 -0.00099475 -0.034761 0.017183 -0.082094 -0.0090451 -0.044665 0.027937 -0.055201 -0.10974 -0.027778 -0.084872 -0.088272
1954 -0.019793 -0.043978 0.025824 -0.071175 -0.021011 -0.030123 0.022098 -0.070285 -0.085644 -0.022429 -0.066651 -0.071125
1955 0.0034482 -0.026315 0.040464 -0.063906 -0.010008 -0.038851 0.030628 -0.046619 -0.098512 -0.0070506 -0.092359 -0.036868
1956 0.0041296 -0.026282 0.023094 -0.063017 -0.0096941 -0.03963 0.026998 -0.045162 -0.05855 -0.0046722 -0.068358 -0.051291
1957 -0.021759 -0.05594 0.024075 -0.079127 -0.02028 -0.077308 0.016129 -0.074646 -0.093158 -0.033164 -0.096566 -0.1032
1958 -0.0045474 -0.046647 0.27147 -0.071728 -0.00048671 -0.045766 0.034009 -0.05809 -0.093757 -0.014445 -0.067445 -0.055626
1959 -0.024456 -0.035844 0.25054 -0.080639 -0.002213 -0.028454 0.04725 -0.035814 -0.092415 -0.025937 -0.079863 -0.083409
1960 0.013146 -0.0078013 0.20348 -0.04809 0.051671 -0.034572 0.08415 -0.017058 -0.062103 0.0020616 -0.059422 -0.043202
1961 0.018507 -0.015759 0.38648 -0.051541 0.061894 -0.03115 0.06096 -0.032032 -0.073361 -0.0006499 -0.07371 -0.034185
1962 -0.0051316 0.0021543 0.39714 -0.036441 0.060828 -0.029549 0.077901 -0.033875 -0.068749 -0.0061914 -0.034499 -0.052808
1963 -0.0097901 -0.030773 0.35911 -0.046932 0.066602 -0.047737 0.066521 -0.049299 -0.056878 0.024327 -0.046437 -0.02816
1964 -0.017179 -0.02409 0.20999 -0.067173 0.026435 -0.042395 0.046742 -0.051093 -0.074706 -0.0052045 -0.063806 -0.062093
1965 -0.013827 -0.045087 0.13121 -0.056774 0.017859 -0.056453 0.005532 -0.066137 -0.055754 -0.012176 -0.052974 -0.063196
1966 -0.030086 -0.045635 0.094148 -0.053465 -0.014077 -0.037341 0.046192 -0.064101 -0.072112 -0.0093476 -0.067543 -0.076399
1967 -0.030984 -0.035642 0.10649 -0.065336 0.0044564 -0.070539 0.057883 -0.069634 -0.07567 -0.015739 -0.078071 -0.090542
1968 0.012137 -0.013269 0.10115 -0.043276 0.00015009 -0.0016375 0.087363 -0.036778 -0.040789 0.013619 -0.05831 -0.036565
1969 -0.011481 -0.018876 0.12627 -0.058497 0.015114 -0.058846 0.087754 -0.053102 -0.077157 0.0051777 -0.076758 -0.050987
1970 -0.0552 -0.041753 0.2794 -0.069038 -0.016523 -0.032604 0.052764 -0.075086 -0.086005 -0.048384 -0.089867 -0.0879
1971 -0.042988 -0.036221 0.39356 -0.057549 0.014651 -0.045052 0.058774 -0.06437 -0.096333 -0.027775 -0.067915 -0.060363
1972 -0.041647 -0.034108 0.42848 -0.05191 0.045915 -0.0465 0.064835 -0.062364 -0.099452 -0.028377 -0.095554 -0.086166
1973 -0.049685 -0.032105 0.45404 -0.06645 0.078248 -0.050768 0.054595 -0.069277 -0.10709 -0.028558 -0.081282 -0.063669
1974 -0.022864 -0.030362 0.38002 -0.049201 0.091762 -0.026746 0.044086 -0.051071 -0.064238 -0.01141 -0.075501 -0.051021
1975 0.0021675 -0.02533 0.26016 -0.060802 0.088816 0.0044354 0.024746 -0.054995 -0.079566 0.012418 -0.05985 -0.040794
1976 -0.019591 -0.027557 0.19391 -0.056033 0.06851 -0.039223 0.023896 -0.057539 -0.091254 -0.012613 -0.080888 -0.065967
1977 -0.04696 -0.038244 0.14449 -0.062164 0.025913 -0.041461 0.0021468 -0.073503 -0.091823 -0.014545 -0.076427 -0.07584
1978 -0.034318 -0.035381 0.14487 -0.060434 0.015267 -0.041889 0.026207 -0.072827 -0.052781 -0.012336 -0.082725 -0.062593
1979 -0.027247 -0.032998 0.17125 -0.071395 0.0036306 -0.062607 0.043508 -0.04302 -0.054779 0.0098323 -0.048964 -0.052355
1980 -0.026415 -0.036246 0.30626 -0.058786 0.012554 -0.027205 0.063058 -0.073524 -0.082507 -0.013269 -0.072032 -0.056398
1981 -0.032044 -0.030483 0.43439 -0.055097 0.012298 -0.063114 0.090408 -0.052398 -0.077006 -0.0065908 -0.075151 -0.065711
1982 -0.045802 -0.04099 0.45738 -0.064478 0.0082716 -0.020362 0.081049 -0.069302 -0.083624 -0.016132 -0.064079 -0.085614
1983 -0.062111 -0.044097 0.45218 -0.074149 -0.0087547 -0.05265 0.073859 -0.088906 -0.089852 -0.036304 -0.079158 -0.087337
1984 -0.034269 -0.014535 0.47961 -0.067469 0.057179 -0.033058 0.10895 -0.051569 -0.07581 0.0069745 -0.052186 -0.03144
1985 -0.032118 -0.036532 0.46549 -0.07316 0.073153 -0.030256 0.08337 -0.085043 -0.073858 -0.012547 -0.065405 -0.064742
1986 -0.057496 -0.045789 0.50494 -0.081241 0.071176 -0.057624 0.05689 -0.062817 -0.088417 -0.032609 -0.050203 -0.063565
1987 -0.051295 -0.024646 0.49035 -0.071982 0.1043 -0.050612 0.031311 -0.064351 -0.067065 0.0010499 -0.043942 -0.066778
1988 -0.033673 -0.030043 0.46832 -0.066773 0.089334 -0.036411 0.026451 -0.065665 -0.078323 -0.0049017 -0.08681 -0.059031
1989 -0.039592 -0.033641 0.52249 -0.077173 0.075577 -0.029429 0.016962 -0.074229 -0.061071 -0.0053732 -0.061269 -0.060204
1990 -0.045141 -0.014818 0.58838 -0.069364 0.047121 -0.024517 0.013242 -0.065432 -0.072769 -0.0021548 -0.041807 -0.044766
1991 -0.044619 -0.030035 0.61971 -0.055045 0.030245 0.0047349 0.029252 -0.063556 -0.069438 0.0080837 -0.043766 -0.041069
1992 -0.040218 -0.020172 0.48514 -0.053826 0.029868 -0.0080333 0.027243 -0.06745 -0.065296 -0.0015978 -0.057404 -0.056272
1993 -0.072926 -0.03817 0.58418 -0.079807 0.025452 -0.045191 0.012063 -0.062514 -0.095164 -0.025489 -0.064773 -0.098405
1994 -0.039905 -0.0044368 0.59912 -0.046908 0.042326 -0.01933 0.067284 -0.036888 -0.051802 0.014539 -0.026262 -0.060648
1995 -0.025583 -0.011214 0.57545 -0.043838 0.037769 -0.0043777 0.077704 -0.055652 -0.062481 0.035948 -0.02503 -0.047491
1996 -0.031502 -0.0069812 0.57577 -0.051159 0.050433 -0.029596 0.097424 -0.045915 -0.037379 0.013386 -0.050019 -0.068403
1997 -0.05576 -0.031558 0.58332 -0.07942 0.056117 -0.008774 0.066005 -0.082049 -0.059737 -0.0063056 -0.060217 -0.071216
1998 -0.044529 -0.018226 0.48832 -0.044491 0.10985 0.0089478 0.098475 -0.087673 -0.049295 -0.011927 -0.049936 -0.063539
1999 -0.042187 -0.030663 0.41188 -0.053922 0.10276 -0.01813 0.064136 -0.079477 -0.062263 0.014671 -0.026134 -0.044732
2000 -0.029896 -0.02568 0.37072 -0.046052 0.11766 -0.023959 0.047316 -0.069881 -0.039622 -0.01202 -0.033433 -0.057975
2001 -0.049634 -0.029087 0.31557 -0.055723 0.098251 -0.063737 0.0082563 -0.072234 -0.09491 -0.0067818 -0.053771 -0.067587
2002 -0.032703 -0.0035446 0.3564 -0.034734 0.091345 0.016295 0.034297 -0.050838 -0.053378 0.014027 -0.02727 -0.05338
2003 -0.051821 -0.038502 0.33333 -0.063835 0.034689 -0.072253 0.0059971 -0.081392 -0.082746 -0.014155 -0.036498 -0.065913
2004 -0.0465 -0.033129 0.30325 -0.045056 0.034523 -0.046921 0.026217 -0.073636 -0.065654 -0.0071564 -0.061727 -0.043456
2005 -0.030239 -0.0053862 0.32175 -0.043976 0.048816 -0.059849 0.022918 -0.04886 -0.062583 0.006752 -0.016465 -0.056269
2006 -0.077537 -0.046583 0.28295 -0.076357 0.03346 -0.031677 0.0010183 -0.070924 -0.077261 -0.012889 -0.057914 -0.063321
2007 -0.054736 -0.016681 0.30745 -0.047958 0.031574 -0.040826 0.015839 -0.063217 -0.086059 -0.010881 -0.045202 -0.087914
2008 -0.037404 -0.0093179 0.32154 -0.044989 0.058097 0.011306 0.017839 -0.040561 -0.071167 0.012547 -0.044001 -0.028707
2009 -0.067683 -0.021075 0.30037 -0.02765 0.047021 -0.011832 0.032789 -0.055165 -0.061106 -0.0019741 -0.040249 -0.03662
2010 -0.078991 -0.026342 0.28182 -0.055521 0.067065 -0.04153 0.0050799 -0.046889 -0.099174 -0.014156 -0.040978 -0.079223
2011 -0.04977 -0.01229 0.29311 -0.046271 0.1201 -0.019898 0.05081 -0.036173 -0.041052 0.0047428 -0.016526 -0.060266
2012 -0.037568 -0.031057 0.28796 -0.047882 0.11725 -0.021356 0.052721 -0.057567 -0.08491 0.0046412 -0.026965 -0.054108
2013 -0.050727 -0.023954 0.27791 -0.047443 0.12035 -0.0028245 0.062111 -0.07415 -0.081058 -0.01057 -0.028593 -0.058061
2014 -0.039135 -0.0075612 0.29345 -0.037654 0.12034 -0.0079827 0.072841 -0.032204 -0.055957 0.014638 -0.011332 -0.046824
2015 -0.048114 -0.011688 0.27131 -0.059885 0.071883 -0.012601 0.098162 -0.053958 -0.076135 0.0048666 -0.034681 -0.066577
2016 -0.033642 -0.0043056 0.2727 -0.039515 0.075157 -0.047289 0.1001 -0.037902 -0.065943 0.029685 -0.0060991 -0.04874
2017 -0.041661 -0.012013 0.27017 -0.044366 0.06958 -0.0014972 0.085223 -0.038426 -0.062571 -0.0028865 -0.032308 -0.072802
2018 -0.053299 -0.03483 0.22169 -0.055997 0.035504 -0.022295 0.011013 -0.065389 -0.0811 -0.018138 -0.024646 -0.072565
2019 -0.039038 -0.019557 0.25332 -0.047408 0.048158 -0.040443 0.027373 -0.041543 -0.068898 0.03208 -0.030835 -0.040518
2020 -0.048277 -0.014305 0.2121 -0.049869 0.035411 -0.032482 -0.0082162 -0.072507 -0.095026 0.0033788 -0.024143 -0.036691
2021 -0.039845 -0.015302 0.24112 -0.05338 0.050715 -0.05607 0.013224 -0.059401 -0.087054 0.013137 -0.023742 -0.064604
2022 -0.059614 -0.045969 0.18019 -0.072 0.050179 -0.061668 0.0070946 -0.079245 -0.099592 -0.010824 -0.05067 -0.056867
2023 -0.060372 -0.035156 0.1721 -0.060661 0.033672 -0.035626 0.004155 -0.071119 -0.077301 0.0054442 -0.034089 -0.067409
2024 -0.044601 -0.016303 0.19916 -0.052262 0.056076 -0.035634 0.017385 -0.056302 -0.057699 0.016483 -0.025247 -0.029852
2025 -0.069629 -0.031531 0.15476 -0.060963 0.03636 -0.044402 0.016696 -0.061566 -0.071557 -0.018359 -0.044926 -0.067995
2026 -0.077748 -0.035848 0.14704 -0.066674 0.036293 -0.044701 -0.00010378 -0.06332 -0.10078 -0.0010704 -0.063484 -0.062158
2027 -0.048096 -0.038295 0.17476 -0.056004 0.050247 0.11489 0.0064266 -0.070514 -0.074233 0.013038 -0.027473 -0.058541
2028 -0.055965 -0.033822 0.15206 -0.070265 0.021381 0.036673 0.003747 -0.066518 -0.075992 -0.020554 -0.028851 -0.060303
2029 -0.052193 -0.02605 0.12398 -0.037146 0.046685 0.027315 -0.0079826 -0.065402 -0.07024 -0.0011551 -0.03919 -0.048256
2030 -0.076482 -0.038977 0.11463 -0.078007 0.020788 -0.024133 -0.0075722 -0.076405 -0.071898 -0.025187 -0.048638 -0.1005
2031 -0.03793 -0.015914 0.14931 -0.033478 0.051232 0.076789 0.011778 -0.053279 -0.071076 0.0015118 -0.028667 -0.045502
2032 -0.064769 -0.025781 0.14585 -0.031948 0.043946 0.06826 -0.0003114 -0.063303 -0.037275 0.02365 -0.031235 -0.067705
2033 -0.040448 -0.034688 0.11748 -0.030369 0.025769 0.085272 -0.013911 -0.055327 -0.089513 -0.0044613 -0.022134 -0.040817
2034 -0.069906 -0.041286 0.084734 -0.03073 0.034283 0.029684 -0.0062406 -0.059121 -0.075481 -0.0036328 -0.027053 -0.06681
2035 -0.036095 -0.034223 0.10451 -0.058951 0.040927 0.032746 -0.02352 -0.063634 -0.083639 0.0046356 -0.030601 -0.055133
2036 -0.067613 -0.03737 0.085195 -0.042072 0.01743 0.048198 -0.02829 -0.065258 -0.079507 -0.0003059 -0.02447 -0.045706
2037 -0.077452 -0.042497 0.086816 -0.044283 0.018614 0.03984 -0.028769 -0.068572 -0.078856 0.012233 -0.022188 -0.042779
2038 -0.05503 -0.035454 0.096926 -0.051453 0.035498 0.046662 -0.045339 -0.072936 -0.079244 -0.005929 -0.029517 -0.069282
2039 -0.065809 -0.040782 0.062736 -0.031944 0.025071 0.027313 -0.035339 -0.06511 -0.073092 -0.029391 -0.034675 -0.071934
2040 -0.063887 -0.040129 0.067747 -0.047635 0.020575 0.0064552 -0.053168 -0.080284 -0.06679 -0.016702 -0.027574 -0.069087
2041 -0.056366 -0.043296 0.086807 -0.026436 0.038279 0.028097 -0.018548 -0.067957 -0.061978 -0.0063036 -0.033352 -0.0604
2042 -0.071154 -0.055793 0.043428 -0.050807 0.0014423 0.0011689 -0.045417 -0.069391 -0.084907 -0.026355 -0.036181 -0.067533
2043 -0.042423 -0.038111 0.058098 -0.050227 0.025746 -0.00069923 -0.046737 -0.053625 -0.10215 -0.0034467 -0.031099 -0.044966
2044 -0.050961 -0.024078 0.050398 -0.037868 0.02478 -0.0064974 -0.032047 -0.052779 -0.086173 0.011212 -0.047008 -0.041458
2045 -0.05748 -0.030125 0.032429 -0.032229 0.033483 0.029504 -0.035786 -0.065013 -0.079741 -0.0088398 -0.037396 -0.056101
2046 -0.044678 -0.015452 0.067679 -0.01535 0.022387 0.058746 -0.045166 -0.055297 -0.08892 0.011919 -0.031255 -0.067704
2047 -0.049267 -0.048189 0.026419 -0.048101 0.022441 0.020208 -0.048945 -0.08933 -0.10808 -0.025323 -0.056773 -0.048917
2048 -0.054196 -0.040817 0.056 -0.043162 0.010954 0.04588 -0.046205 -0.070364 -0.079976 -0.021444 -0.032332 -0.07397
2049 -0.067214 -0.034154 0.02588 -0.051572 0.017368 0.024032 -0.045845 -0.056678 -0.085214 -0.018406 -0.03967 -0.071173
2050 -0.041873 -0.032191 0.038281 -0.038333 0.027532 0.034744 -0.031364 -0.072132 -0.11377 -0.0096176 -0.056299 -0.055885
2051 -0.059481 -0.039858 -0.005279 -0.011074 0.0052955 0.027006 -0.066094 -0.096906 -0.090841 -0.0008091 -0.046167 -0.055028
2052 -0.0666 -0.041736 -0.0097986 -0.036685 0.018919 0.036087 -0.066563 -0.075869 -0.099869 -0.026231 -0.041476 -0.075171
2053 -0.033678 -0.044153 0.035242 -0.040326 0.0094228 0.048889 -0.055643 -0.062833 -0.088277 0.00056781 -0.018134 -0.054364
2054 -0.049837 -0.02071 0.0048022 -0.049126 0.026016 0.026921 -0.052093 -0.078107 -0.081585 -0.010394 -0.040773 -0.052037
2055 -0.037425 -0.029747 0.0053125 -0.047307 0.02251 0.034763 -0.030932 -0.052551 -0.074814 -0.0067053 -0.025822 -0.071689
2056 -0.056364 -0.057314 0.0017129 -0.057398 -0.0015161 0.029315 -0.062432 -0.083365 -0.10938 -0.016707 -0.06229 -0.068432
2057 -0.062362 -0.055972 -0.018307 -0.047889 -0.00053246 0.023147 -0.081081 -0.099679 -0.13054 -0.020308 -0.024839 -0.083485
2058 -0.052631 -0.037499 0.0058937 -0.02542 0.012411 0.057668 -0.069371 -0.068582 -0.10184 -0.02475 -0.046047 -0.080318
2059 -0.056089 -0.047616 -0.034726 -0.02254 -0.012815 0.01014 -0.063981 -0.082386 -0.093486 -0.013481 -0.050256 -0.074341
2060 -0.047798 -0.040463 -0.021236 -0.024151 0.010369 0.030912 -0.05631 -0.07122 -0.076645 -0.011583 -0.019684 -0.046993
2061 -0.060386 -0.024901 -0.0079451 -0.043252 0.026082 0.044274 -0.04863 -0.067774 -0.088793 -0.0071046 -0.017763 -0.047746
2062 -0.049015 -0.025798 0.0090152 -0.019083 0.0097759 0.018316 -0.05636 -0.059268 -0.091821 -0.0018261 -0.0070612 -0.073529
2063 -0.058364 -0.034905 -0.0062244 -0.040604 -0.0068404 0.028438 -0.066809 -0.067701 -0.10879 -0.032908 -0.05561 -0.064382
2064 -0.054642 -0.0095422 0.006236 -0.031685 0.0059533 0.023629 -0.058429 -0.064195 -0.10043 -0.0063392 -0.022458 -0.073505
2065 -0.044701 -0.010729 -0.016264 -0.0032053 -0.00096303 0.011751 -0.067708 -0.078519 -0.11759 -0.011301 -0.051157 -0.066188
2066 -0.041449 -0.019347 -0.047333 -0.016536 -0.0036394 0.044183 -0.075918 -0.073953 -0.099944 -0.019592 -0.022875 -0.05427
2067 -0.041678 -0.014524 -0.048003 -0.033257 -0.0053757 0.032785 -0.060088 -0.074827 -0.093482 -0.0082238 -0.058244 -0.086953
2068 -0.034766 -0.029261 -0.043072 -0.037098 -0.023622 0.0089269 -0.067697 -0.076641 -0.11639 -0.034305 -0.064292 -0.082696
2069 -0.054085 -0.023008 -0.049762 -0.036259 -0.0088883 0.037049 -0.074017 -0.083294 -0.12616 -0.042907 -0.081441 -0.097399
2070 -0.028903 -0.019896 -0.043022 -0.032549 0.00068537 0.031271 -0.056816 -0.077348 -0.087867 0.010352 -0.027349 -0.046262
2071 -0.049562 -0.028083 -0.035111 -0.01924 -0.012661 0.023702 -0.064266 -0.065742 -0.096855 -0.00254 -0.029298 -0.058744
2072 -0.04462 -0.00219 -0.032531 0.003699 0.0073827 0.018204 -0.048226 -0.052266 -0.098913 -0.0097816 -0.042946 -0.047877
2073 -0.056239 -0.028977 -0.025161 -0.021292 -0.0025336 0.030756 -0.090745 -0.06987 -0.10293 -0.0028531 -0.023725 -0.05921
2074 -0.033647 -0.027254 -0.05391 -0.030903 -0.0044299 0.041318 -0.085465 -0.081194 -0.10781 -0.0056447 -0.028504 -0.079373
2075 -0.049456 -0.014702 -0.03304 -0.017953 -0.0047762 0.02729 -0.072924 -0.063067 -0.11878 -0.029216 -0.047902 -0.077476
2076 -0.041684 -0.011419 -0.037969 -0.0067343 0.0033474 0.026602 -0.059394 -0.062801 -0.099096 -0.011428 -0.061841 -0.053029
2077 -0.048503 -0.012846 -0.053489 -0.026275 -0.0094789 0.024613 -0.073214 -0.067815 -0.1125 -0.0092793 -0.060619 -0.076201
2078 -0.026842 -0.035953 -0.060889 -0.015256 -0.022905 0.026475 -0.092963 -0.083809 -0.099162 -0.022671 -0.071888 -0.066734
2079 -0.04745 -0.039781 -0.072938 -0.015477 -0.022332 0.0068772 -0.098323 -0.096603 -0.12134 -0.012172 -0.075786 -0.080047
2080 -0.028539 -0.016088 -0.048008 -0.034208 0.0049322 0.045779 -0.075342 -0.063746 -0.11636 0.004366 -0.069105 -0.06647
2081 -0.042247 -0.032695 -0.070237 -0.034428 -0.014104 0.017321 -0.084542 -0.07632 -0.1275 -0.022436 -0.044813 -0.072503
2082 -0.027196 -0.021702 -0.10231 -0.033799 -0.02615 0.035113 -0.075862 -0.069494 -0.12553 -0.032067 -0.049162 -0.072305
2083 -0.015354 -0.021919 -0.095987 -0.03033 -0.022317 -0.0078355 -0.090581 -0.072158 -0.12345 -0.023909 -0.04799 -0.062298
2084 -0.025153 -0.032077 -0.059516 -0.0063208 0.0015569 -0.00030363 -0.080041 -0.074342 -0.12222 -0.02289 -0.061459 -0.032361
2085 -0.015221 -0.046374 -0.10167 -0.023392 -0.029129 0.011688 -0.10655 -0.1048 -0.09805 -0.034842 -0.054977 -0.059074
2086 -0.0414 -0.022721 -0.086215 -0.027192 -0.030196 0.0068601 -0.1015 -0.082829 -0.11998 -0.020933 -0.053816 -0.085557
2087 0.0085916 0.017612 -0.064605 0.016497 0.015708 0.073292 -0.07256 -0.051813 -0.10276 0.014345 -0.038754 -0.020339
2088 -0.024837 -0.00079553 -0.099175 -0.026634 -0.0095384 -0.0042063 -0.094179 -0.063707 -0.11743 -0.016106 -0.036163 -0.042812
2089 -0.054105 0.015987 -0.060824 -0.020855 -0.013835 0.0058856 -0.061649 -0.058641 -0.098283 -0.0096779 -0.045751 -0.061435
2090 -0.030724 -0.01339 -0.086144 -0.047336 -0.027481 -0.021333 -0.10346 -0.083145 -0.11677 -0.026779 -0.04943 -0.089358
2091 -0.048292 -0.014297 -0.087614 -0.039607 -0.030537 -0.029091 -0.097978 -0.091199 -0.094659 -0.033531 -0.068588 -0.094501
2092 -0.057651 0.016876 -0.10087 -0.035697 -0.026624 0.0036611 -0.087728 -0.071862 -0.11192 -0.015643 -0.033037 -0.076134
2093 -0.04375 -0.0073816 -0.082573 -0.040698 -0.02219 0.017923 -0.096037 -0.081866 -0.090976 -0.011564 -0.054125 -0.067596
2094 -0.012218 0.0081011 -0.059602 -0.028089 -0.014956 -0.013055 -0.079937 -0.06143 -0.10065 -0.0057056 -0.038774 -0.051629
2095 -0.032027 0.0076439 -0.10307 -0.03012 -0.020833 -0.0045733 -0.096146 -0.083114 -0.14169 -0.032117 -0.063923 -0.078822
2096 -0.018395 -0.018893 -0.096742 -0.026081 -0.018189 -0.019682 -0.093326 -0.065558 -0.11519 -0.026739 -0.056711 -0.059235
2097 -0.0016637 -0.010481 -0.10447 -0.024501 -0.0083553 -0.01704 -0.085326 -0.072571 -0.10946 -0.01281 -0.06341 -0.070648
2098 0.0029278 -0.029758 -0.1019 -0.054712 -0.024992 -0.012648 -0.085785 -0.072885 -0.10602 -0.028212 -0.028448 -0.05923
2099 -0.0010908 -0.022675 -0.11284 -0.052993 -0.024288 -0.029396 -0.089725 -0.083659 -0.11821 -0.031353 -0.051177 -0.076233
2100 -0.010039 -0.016982 -0.10802 -0.039844 -0.027344 -0.022774 -0.079784 -0.076093 -0.12638 -0.026335 -0.029575 -0.043906
2101 -0.012188 -0.016379 -0.11196 -0.049455 -0.011091 -0.025612 -0.082784 -0.061187 -0.12662 -0.049776 -0.046174 -0.075539
2102 0.0091336 -0.010587 -0.086399 -0.041145 -0.021617 -0.01123 -0.077434 -0.066741 -0.10502 -0.013668 -0.062232 -0.029572
2103 -0.00031491 -0.024204 -0.095969 -0.050926 -0.018033 -0.025719 -0.092763 -0.069574 -0.12732 -0.01356 -0.030821 -0.049245
2104 -0.023413 -0.016751 -0.096479 -0.026157 -0.02544 -0.029407 -0.10171 -0.074088 -0.099156 -0.023911 -0.037569 -0.078277
2105 -0.011802 -0.011888 -0.097288 -0.035648 -0.027726 -0.033935 -0.088222 -0.076652 -0.11637 -0.015673 -0.038668 -0.05945
2106 -0.039991 -0.041386 -0.13648 -0.067319 -0.042132 -0.036483 -0.091672 -0.097696 -0.12874 -0.038074 -0.060846 -0.083763
2107 -0.047389 -0.013433 -0.088957 -0.03962 -0.017069 0.0010188 -0.052832 -0.07404 -0.10872 -0.013246 -0.055905 -0.052306
2108 -0.044448 -0.03692 -0.034887 -0.0261 -0.030875 -0.051649 -0.054101 -0.073894 -0.1403 -0.036767 -0.050353 -0.077029
2109 -0.017236 -0.0078172 -0.029877 -0.031771 -0.0071511 -0.010108 -0.032051 -0.048957 -0.13405 -0.038419 -0.061782 -0.053451
2110 -0.011085 -0.023014 -0.029506 -0.036962 -0.016957 -0.017546 -0.04796 -0.053191 -0.13444 -0.02894 -0.05181 -0.053014
2111 -0.047633 -0.014482 -0.074716 -0.047113 -0.023204 -0.037854 -0.05487 -0.070315 -0.12083 -0.032762 -0.065099 -0.054587
2112 -0.011742 -0.0020588 -0.088535 -0.047594 -0.02527 -0.044732 -0.08099 -0.088289 -0.14887 -0.016803 -0.054287 -0.02901
2113 -0.00037025 0.029064 -0.063955 -0.023264 -0.017736 -0.02648 -0.057019 -0.053053 -0.11962 -0.015365 -0.048456 -0.00019267
2114 0.027241 0.0065467 -0.087195 0.00052475 -0.036483 -0.014078 -0.055279 -0.069516 -0.10168 -0.018677 -0.022184 0.0048045
2115 0.021013 0.0053195 -0.094234 -0.021266 -0.030329 -0.015706 -0.074058 -0.07935 -0.10919 -0.013568 -0.042473 0.034532
2116 0.025324 0.0049823 -0.083564 -0.040537 -0.024285 -0.021125 -0.081488 -0.068494 -0.1179 -0.0273 -0.052692 0.030329
2117 0.033346 0.0014751 -0.089534 -0.040968 -0.030582 -0.055213 -0.076578 -0.069398 -0.11771 -0.028341 -0.05173 0.036496
2118 0.019887 0.0013478 -0.11293 -0.054909 -0.026798 -0.029471 -0.035097 -0.069262 -0.10154 -0.020173 -0.052929 -0.023647
2119 0.034639 0.021201 -0.10157 -0.022799 -0.016734 -0.018629 0.0027431 -0.046016 -0.080369 -0.015944 -0.020677 -0.03488
2120 0.03136 0.018223 -0.11215 -0.04324 -0.012691 0.00080275 -0.0084565 -0.042679 -0.095848 -0.0043858 -0.032966 -0.022292
2121 -0.0060085 -0.0010838 -0.12212 -0.052021 -0.026547 -0.031145 -0.050776 -0.057463 -0.12248 -0.034347 -0.064844 -0.030445
2122 -0.019747 0.011979 -0.14545 -0.052742 -0.034053 -0.050424 -0.038436 -0.050837 -0.10127 -0.022429 -0.045363 -0.022738
2123 -0.0060356 -0.013448 -0.13084 -0.035303 -0.03485 -0.061142 -0.048115 -0.059661 -0.11316 -0.0292 -0.040561 0.011529
2124 -0.035744 -0.023345 -0.16243 -0.065793 -0.055036 -0.03732 -0.073775 -0.074925 -0.13231 -0.038592 -0.04425 0.054136
2125 -0.021043 -0.017393 -0.15462 -0.058324 -0.037882 -0.002138 -0.071475 -0.069359 -0.10895 -0.042864 -0.038978 0.11568
2126 -0.031431 -0.02339 -0.1758 -0.057875 -0.044569 -0.048006 -0.083444 -0.073292 -0.12968 -0.040415 -0.031307 0.14942
2127 0.0037103 -0.0033171 -0.15979 -0.067916 -0.048405 -0.060404 -0.078464 -0.076036 -0.11227 -0.040017 -0.044675 0.096628
2128 0.030622 -0.0067044 -0.14581 -0.041627 -0.012711 -0.012692 -0.026593 -0.04524 -0.10326 -0.026368 -0.017004 0.10224
2129 0.027673 -0.030852 -0.15216 -0.051737 -0.041528 -0.020891 -0.040313 -0.066624 -0.092062 -0.01842 -0.042422 0.094102
2130 0.064005 -0.0060588 -0.16739 -0.051508 -0.022674 -0.011759 -0.010043 -0.039198 -0.10471 -0.0060613 -0.018851 0.067329
2131 0.084196 -0.004206 -0.14585 -0.036779 -0.01607 -0.026417 -0.010922 -0.045621 -0.070098 -0.013303 -0.031839 0.054687
2132 0.066568 -0.025513 -0.17871 -0.06033 -0.049717 -0.045155 -0.022422 -0.055855 -0.10084 -0.049174 -0.062248 0.035574
2133 0.10389 -0.02128 -0.17054 -0.058331 -0.039813 -0.022513 -0.053571 -0.065579 -0.066514 -0.019566 -0.019196 0.068301
2134 0.12829 -0.0031277 -0.1626 -0.034342 -0.018499 -0.017281 -0.027851 -0.040843 -0.030273 -0.0058775 0.002975 0.18058
2135 0.077582 -0.035615 -0.19539 -0.040462 -0.036025 -0.0721 -0.064361 -0.062297 -0.034391 -0.029199 -0.020864 0.19385
2136 0.065643 -0.022132 -0.16167 -0.036653 -0.043202 -0.033148 -0.05154 -0.055061 -0.048369 -0.0074306 -0.016332 0.23676
2137 0.099495 0.0010407 -0.16305 -0.004104 -0.022588 -0.010966 -0.01193 -0.028934 -0.064117 0.0070979 0.020019 0.25841
2138 0.037736 -0.013017 -0.17159 -0.022295 -0.027744 -0.011254 -0.0018894 -0.062178 -0.11575 -0.025504 -0.018979 0.21907
2139 0.023518 -0.031094 -0.17545 -0.037856 -0.036831 -0.040172 -0.022819 -0.055442 -0.085294 -0.012345 -0.030838 0.26321
2140 0.027999 -0.004961 -0.14238 -0.052076 -0.034547 -0.04483 -0.00023858 -0.054726 -0.098872 -0.011167 -0.013006 0.25734
2141 0.021421 -0.0061082 -0.14623 -0.021947 -0.027353 0.023011 0.0029218 -0.03507 -0.08275 -0.010088 -0.015435 0.27772
2142 0.016222 -0.018955 -0.14749 -0.034088 -0.0398 -0.022307 -0.032218 -0.051974 -0.10608 -0.01602 -0.015433 0.30217
2143 0.019654 -0.031093 -0.19837 -0.071669 -0.055526 -0.038425 -0.040607 -0.076137 -0.095127 -0.037821 -0.049842 0.28501
2144 0.042845 -0.0043399 -0.17633 -0.05205 -0.027492 -0.072163 -0.043257 -0.054241 -0.087895 -0.022513 -0.02874 0.33433
2145 0.030537 -0.025837 -0.15828 -0.05905 -0.042959 -0.062021 -0.044057 -0.053905 -0.085593 -0.026474 -0.037159 0.31962
2146 0.091028 0.013906 -0.13884 -0.038771 -0.010815 -0.010419 -0.0041262 -0.035929 -0.076271 0.002804 -0.0036373 0.31341
2147 0.08426 -0.017992 -0.17719 -0.025442 -0.037851 -0.027317 -0.0080958 -0.058083 -0.081319 -0.023328 -0.056546 0.27978
2148 0.12704 0.0020912 -0.17249 -0.017493 -0.036018 -0.026756 0.021795 -0.031436 -0.078538 -0.012069 -0.024834 0.3452
2149 0.15013 0.009734 -0.14935 0.00091624 -0.032244 -0.031404 0.020065 -0.03583 -0.068256 -0.0066107 -0.034833 0.38529
2150 0.13542 -0.012363 -0.1876 -0.043985 -0.04777 -0.053092 -0.033485 -0.051224 -0.076144 -0.028062 -0.041731 0.37342
2151 0.1692 -0.0053404 -0.18642 -0.026295 -0.041217 -0.04001 -0.020334 -0.032548 -0.072482 -0.0041938 -0.03468 0.31745
2152 0.089227 -0.010208 -0.15018 -0.043316 -0.034633 -0.035368 -0.030254 -0.056072 -0.09012 -0.032585 -0.057768 0.2922
2153 0.063378 -0.014505 -0.16545 -0.053007 -0.054969 -0.044926 -0.029573 -0.072096 -0.072289 -0.036757 -0.041807 0.29283
2154 0.0757 -0.020022 -0.16791 -0.056508 -0.038126 -0.053085 -0.040793 -0.058549 -0.10506 -0.026698 -0.049465 0.27027
2155 0.035621 -0.014069 -0.18787 -0.046699 -0.042352 -0.077913 -0.040143 -0.066143 -0.092335 -0.04458 -0.047244 0.36106
2156 0.026243 -0.015937 -0.16286 -0.055129 -0.046298 -0.036291 -0.0086422 -0.056967 -0.048903 -0.0087915 -0.032273 0.41692
2157 0.025124 -0.015194 -0.1603 -0.05649 -0.038695 -0.049689 0.029868 -0.062941 0.057538 -0.045583 -0.040771 0.36309
2158 0.033786 -0.027761 -0.18452 -0.073591 -0.057591 -0.069027 -0.0039314 -0.051065 0.0128 -0.021355 -0.04347 0.3925
2159 0.033167 -0.017898 -0.18675 -0.063562 -0.060277 -0.061805 0.008169 -0.060818 -0.006258 -0.014886 -0.045418 0.37469
2160 0.068989 -0.022435 -0.17135 -0.046973 -0.048324 -0.063413 -0.017021 -0.044602 -0.037286 -0.019408 -0.025947 0.32865
2161 0.12102 -0.022303 -0.17962 -0.051764 -0.03978 -0.059732 -0.01339 -0.048746 -0.054604 0.0056508 -0.056105 0.30269
2162 0.14222 -0.0023599 -0.16485 -0.052494 -0.035196 -0.03852 -0.02654 -0.04527 -0.060973 -0.028521 -0.035544 0.256
2163 0.17888 -0.017087 -0.16501 -0.040365 -0.047772 -0.037218 -0.032499 -0.045034 -0.064681 -0.021172 -0.045512 0.24151
2164 0.15578 -0.040054 -0.16828 -0.069946 -0.062019 -0.059906 -0.060129 -0.082128 -0.083459 -0.044934 -0.058111 0.23202
2165 0.20037 -0.0067715 -0.16171 -0.037767 -0.022795 -0.025354 -0.031929 -0.029671 -0.049697 -0.022925 -0.058369 0.2642
2166 0.18591 -0.012539 -0.16061 -0.050858 -0.046491 -0.019532 -0.0052583 -0.071945 -0.053766 -0.021847 -0.045858 0.34798
2167 0.13845 -0.018976 -0.19484 -0.056398 -0.054498 -0.020761 0.044932 -0.059089 -0.038074 -0.028989 -0.044526 0.39482
2168 0.15216 0.0035068 -0.16523 -0.061999 -0.048184 -0.031289 0.082353 -0.047283 0.019088 -0.0031901 -0.029675 0.45005
2169 0.11864 -0.0083904 -0.19237 -0.07444 -0.05231 -0.075727 0.084263 -0.062097 0.11051 -0.022562 -0.042223 0.33728
2170 0.14375 0.011312 -0.15813 -0.060181 -0.048977 -0.031185 0.067683 -0.038161 0.12643 0.0057968 -0.030782 0.30494
2171 0.084765 -0.013285 -0.13878 -0.053092 -0.059583 -0.032893 0.038434 -0.043774 0.10312 -0.024195 -0.03959 0.28551
2172 0.11274 0.0037379 -0.13866 -0.043562 -0.038259 -0.030041 0.019294 -0.036488 0.092075 -0.015386 -0.046519 0.28234
2173 0.097958 0.0016107 -0.1409 -0.047153 -0.051616 -0.04249 0.0033645 -0.039292 0.015967 -0.025158 -0.042947 0.2657
2174 0.092639 -0.020007 -0.15498 -0.041404 -0.039302 -0.022868 0.0043849 -0.051316 -0.015261 -0.024749 -0.060226 0.23049
2175 0.13263 -0.0069537 -0.12959 -0.052165 -0.017338 -0.039676 0.011515 -0.04561 -0.020129 -0.012111 -0.051645 0.29092
2176 0.17791 0.0036091 -0.11946 -0.036986 -0.027085 -0.035644 0.021526 -0.038193 -0.021128 -0.025882 -0.056163 0.25142
2177 0.21082 -0.0043682 -0.15562 -0.054307 -0.054591 -0.052242 0.029846 -0.059727 -0.046286 -0.044574 -0.062682 0.29276
2178 0.22766 0.011055 -0.13578 -0.058517 -0.043357 -0.05504 0.090016 -0.060991 0.0055859 -0.010626 -0.08036 0.36232
2179 0.26262 0.050857 -0.10355 -0.029838 -0.030024 -0.029978 0.13246 -0.027925 0.0064977 -0.0088371 -0.040299 0.39867
2180 0.21509 0.04272 -0.085419 -0.058229 -0.0412 -0.044527 0.11393 -0.052819 0.0039795 -0.026209 -0.065297 0.32569
2181 0.23399 0.041433 -0.087679 -0.06068 -0.045446 -0.036755 0.071508 -0.067423 0.047061 -0.01256 -0.047206 0.27746
2182 0.20341 0.022926 -0.10858 -0.083941 -0.061293 -0.056873 0.035938 -0.078656 0.134 -0.035982 -0.062384 0.24916
2183 0.20723 0.040649 -0.074578 -0.039121 -0.035379 -0.048701 0.039608 -0.04955 0.14768 -0.013883 -0.053833 0.21723
2184 0.1962 0.046191 -0.11275 -0.048072 -0.057015 -0.048599 0.028289 -0.052754 0.14293 -0.017405 -0.055461 0.22745
2185 0.19829 0.028674 -0.12566 -0.068093 -0.056302 -0.026917 0.027339 -0.063248 0.092618 -0.026556 -0.05008 0.23438
2186 0.18191 0.015437 -0.12569 -0.078794 -0.053888 -0.077476 0.03506 -0.068502 0.0032202 -0.026568 -0.062418 0.22232
2187 0.20986 0.04421 -0.11353 -0.042755 -0.026474 -0.038034 0.07202 -0.048456 0.021532 -0.00078945 -0.038357 0.25726
2188 0.21914 0.011732 -0.1273 -0.051126 -0.04421 -0.017302 0.0783 -0.053009 0.016114 -0.014151 -0.031705 0.24114
2189 0.20889 0.019745 -0.097506 -0.043816 -0.014187 -0.04154 0.10418 -0.051273 0.013666 -0.034243 -0.054004 0.23718
2190 0.22296 0.013688 -0.11787 -0.056157 -0.036393 -0.028928 0.1287 -0.049767 0.021937 -0.016144 -0.050162 0.20906
2191 0.21438 0.025851 -0.11049 -0.056608 -0.043329 -0.040606 0.16065 -0.046941 0.032999 -0.010656 -0.045481 0.23134
2192 0.26698 0.036804 -0.10059 -0.031389 -0.018446 -0.028354 0.14798 -0.033065 0.026771 -0.014307 -0.053229 0.23748
2193 0.2555 0.0055063 -0.1134 -0.06246 -0.045482 -0.040553 0.10694 -0.065388 0.034813 0.0054213 -0.042488 0.2447
2194 0.24031 0.027619 -0.078054 -0.05181 -0.034968 -0.071621 0.080053 -0.052532 0.071284 -0.01122 -0.038176 0.21488
2195 0.2853 0.041252 -0.0071935 -0.035401 -0.030035 -0.028199 0.086033 -0.049916 0.059946 -0.0020718 -0.037405 0.21481
2196 0.30781 0.024325 0.037157 -0.031782 -0.016971 -0.023457 0.065664 -0.04343 0.10537 -0.0068434 -0.041854 0.23108
2197 0.30125 0.033277 -0.029203 -0.069743 -0.026027 -0.027525 0.066824 -0.049914 0.17398 0.019095 -0.032122 0.21315
2198 0.26249 0.0395 -0.053362 -0.065834 -0.021004 -0.021423 0.077834 -0.064378 0.17442 0.014424 -0.039721 0.21314
2199 0.25771 0.020953 -0.097952 -0.060074 -0.02722 -0.039462 0.084095 -0.052921 0.14293 -0.004948 -0.029759 0.19002
2200 0.26362 0.044716 -0.087522 -0.055095 -0.0059063 -0.0486 0.13126 -0.044745 0.11003 0.01444 -0.038798 0.20663
2201 0.2499 0.059219 -0.080591 -0.057126 -0.0047627 -0.024998 0.17619 -0.041129 0.082997 0.022389 -0.012756 0.21396
2202 0.25373 0.076931 -0.092491 -0.048357 -0.013819 -0.020906 0.19505 -0.040003 0.050989 0.0059874 -0.018325 0.2053
2203 0.25605 0.11225 -0.05147 0.0036823 0.014825 -0.017304 0.20944 -0.046197 0.050091 0.0070958 -0.021233 0.21756
2204 0.23512 0.10165 -0.09295 -0.0047085 -0.0093116 -0.038902 0.15703 -0.053931 0.049972 -0.0038357 -0.042272 0.18568
2205 0.221 0.11272 -0.04113 0.0050706 -0.0083279 -0.0062905 0.14606 -0.049764 0.065534 -0.00083729 -0.01854 0.20809
2206 0.19881 0.10417 0.10221 -0.02791 -0.0079843 -0.031529 0.10401 -0.053928 0.029726 -0.019899 -0.048179 0.18986
2207 0.25089 0.1371 0.059971 -0.051651 0.034649 -0.046957 0.11796 -0.040472 0.010808 -0.0070604 -0.033437 0.17869
2208 0.18143 0.073948 0.047492 -0.088582 0.030013 -0.062305 0.048048 -0.087456 0.017239 -0.061472 -0.064026 0.1122
2209 0.23892 0.087021 0.067822 -0.068743 0.074207 -0.076363 0.083119 -0.06978 0.028851 -0.037633 -0.066914 0.14897
2210 0.2629 0.075184 0.24386 -0.046343 0.08104 -0.0063913 0.091189 -0.059553 0.050903 -0.001705 -0.023363 0.17288
2211 0.26671 0.040866 0.036073 -0.062164 0.071484 -0.044539 0.10125 -0.061687 0.032295 -0.033657 -0.063521 0.15426
2212 0.26117 0.036779 -0.027987 -0.046555 0.036748 -0.037308 0.14173 -0.051471 0.065367 -0.017228 -0.06905 0.13092
2213 0.23832 0.064222 -0.026677 0.012484 0.036411 0.0026542 0.19395 -0.034775 0.18796 0.02031 -0.029518 0.16819
2214 0.20423 0.022525 -0.054816 -0.021277 0.0069552 -0.033534 0.17133 -0.063379 0.22295 -0.017341 -0.056597 0.12299
2215 0.19758 0.035367 -0.058486 0.023312 -0.0051811 -0.033972 0.1836 -0.039153 0.25361 0.0083372 -0.023346 0.13626
2216 0.16411 0.02376 -0.056545 0.062652 0.0056525 -0.06983 0.13973 -0.053076 0.16349 -0.016104 -0.039414 0.1167
2217 0.15402 0.011063 -0.070825 0.068601 -0.0069738 -0.050828 0.096032 -0.06127 0.064565 -0.025256 -0.077343 0.11762
2218 0.15438 -4.2174e-06 -0.064885 0.01684 -0.0072501 -0.039747 0.076772 -0.070074 0.058997 -0.031177 -0.061471 0.113
2219 0.11886 -0.0038514 -0.078394 -0.016861 -0.019386 -0.068045 0.041283 -0.067628 0.044879 -0.027039 -0.06336 0.1085
2220 0.16641 0.0068313 -0.045984 -0.025222 -0.0035127 -0.070603 0.064193 -0.056912 0.053971 -0.0074005 -0.068308 0.10081
2221 0.14789 -0.0048759 -0.072643 -0.013562 -0.0059491 -0.083681 0.054504 -0.073616 0.046703 -0.029162 -0.057407 0.10394
2222 0.10114 0.0061469 0.048527 -0.019943 -0.010875 -0.091029 0.063914 -0.064309 0.039144 -0.032084 -0.057375 0.094141
2223 0.15933 0.04802 0.079287 0.016236 0.035268 -0.020587 0.10796 -0.034413 0.039576 -0.020045 -0.068044 0.11429
2224 0.16768 0.058662 0.090988 0.053795 0.095082 -0.023645 0.18392 0.005663 0.044698 -0.0080567 -0.043772 0.10701
2225 0.12809 0.030495 -0.034462 0.098934 0.11708 -0.064264 0.13869 -0.045331 0.02753 -0.041348 -0.071891 0.081492
2226 0.15412 0.072558 -0.063122 0.10775 0.13167 -0.048572 0.15754 -0.030865 0.049572 -0.02172 -0.037109 0.084759
2227 0.11552 0.061141 -0.089441 0.091483 0.11873 -0.07089 0.15316 -0.073178 0.041773 -0.033241 -0.061038 0.10775
2228 0.1494 0.059584 -0.062461 0.051182 0.12112 -0.042448 0.12492 -0.058722 0.023925 -0.018903 -0.057916 0.087094
2229 0.12083 0.053126 -0.06586 0.0033011 0.14512 -0.037646 0.095867 -0.050026 0.039367 -0.022564 -0.065675 0.065771
2230 0.1052 0.050439 -0.0717 0.0049303 0.13942 -0.045674 0.096677 -0.05068 0.026509 -0.038806 -0.074903 0.069298
2231 0.11638 0.043672 -0.09168 0.012589 0.13365 -0.035953 0.083757 -0.026224 0.0027504 -0.035848 -0.059212 0.063525
2232 0.098004 0.035255 -0.071879 0.024919 0.15047 -0.056121 0.11985 0.015852 0.023872 -0.002909 -0.02838 0.10562
2233 0.076266 0.013877 -0.083229 0.16075 0.16791 -0.039609 0.099488 -0.0011614 -0.002286 -0.043621 -0.076679 0.03941
2234 0.088997 0.0047503 -0.093248 0.20125 0.15967 -0.062677 0.13748 -0.0050352 -0.0006442 -0.025032 -0.047397 0.076077
2235 0.098949 0.032683 0.090882 0.1917 0.17268 -0.072285 0.18261 0.012941 0.020018 -0.018464 -0.051006 0.072134
2236 0.07524 0.010616 0.13808 0.18857 0.1671 -0.046483 0.14052 -0.018953 0.0055894 -0.019475 -0.061625 0.057571
2237 0.073051 0.026919 0.10713 0.18255 0.21978 -0.046602 0.16709 -0.045527 0.023921 -0.025637 -0.074953 0.061618
2238 0.11092 0.051491 0.043973 0.14529 0.23808 -0.05736 0.19009 -0.0044905 0.024093 -0.0059283 -0.051232 0.094385
2239 0.085944 0.026354 -0.045367 0.077023 0.21355 -0.049788 0.13087 -0.048064 -0.027665 -0.03379 -0.08705 0.038953
2240 0.072746 0.028027 -0.045226 0.058432 0.21512 -0.050816 0.12486 -0.011848 -0.0052935 -0.039051 -0.070629 0.03366
2241 0.077027 0.05677 -0.059106 0.058911 0.19786 -0.016614 0.10535 -0.007502 -0.013372 -0.032863 -0.061397 0.067037
2242 0.082129 0.081442 -0.039995 0.17383 0.20497 -0.030202 0.10581 0.0018442 -0.0097699 -0.017705 -0.055196 0.035014
2243 0.09304 0.14358 -0.021555 0.26794 0.17452 -0.06909 0.12609 0.0054704 -0.0044881 -0.012626 -0.061734 0.060021
2244 0.063822 0.13122 -0.045305 0.29403 0.14192 -0.026559 0.12804 -0.013003 -0.0039664 -0.028478 -0.039083 0.036029
2245 0.067203 0.15194 0.095496 0.2691 0.14048 -0.058657 0.16163 0.0059927 -0.00061458 -0.023049 -0.048521 0.072166
2246 0.027665 0.11598 0.17662 0.23535 0.093683 -0.066595 0.11126 -0.034331 -0.029173 -0.046491 -0.06695 0.032733
2247 0.048286 0.12813 0.23185 0.23915 0.13026 -0.037723 0.16858 -0.011805 -0.004601 -0.029842 -0.055398 0.03676
2248 -0.0048624 0.12859 0.2706 0.2498 0.12378 -0.044931 0.15399 -0.038099 -0.023849 -0.041464 -0.050007 0.012227
2249 0.046799 0.13467 0.25873 0.30882 0.22392 -0.0091194 0.17079 -0.00049255 -0.010977 -0.016865 -0.045415 0.053005
2250 0.021211 0.1283 0.33814 0.30342 0.27041 -0.045968 0.16201 -0.021016 -0.028626 -0.022007 -0.075444 0.021442
2251 0.037922 0.088698 0.30986 0.336 0.28483 -0.043246 0.13322 -0.02389 -0.022694 -0.024738 -0.069692 0.053139
2252 0.023733 0.08018 0.22612 0.29795 0.26528 -0.041014 0.11761 -0.009384 -0.034842 -0.03434 -0.060891 0.019346
2253 0.034745 0.081823 0.24679 0.31234 0.25309 -0.055082 0.086416 -0.0051278 -0.04522 -0.032382 -0.059639 0.011593
2254 0.0082764 0.062656 0.34437 0.31292 0.24292 -0.08248 0.065277 -0.041672 -0.042309 -0.042303 -0.064278 0.0096605
2255 0.020218 0.067079 0.36701 0.28123 0.21995 -0.054458 0.099637 -0.014575 -0.043307 -0.045765 -0.087156 0.014208
2256 0.030119 0.078981 0.38782 0.31148 0.22339 -0.022926 0.12581 0.012551 -0.024165 -0.028336 -0.076885 0.016165
2257 0.037321 0.088234 0.23803 0.34749 0.18963 -0.074925 0.16869 -0.014583 -0.0048732 -0.0027877 -0.072504 0.025512
2258 0.0018623 0.066077 0.1601 0.29426 0.14451 -0.080203 0.12123 -0.021577 -0.025671 -0.043459 -0.066012 -0.022131
2259 0.011454 0.0905 0.14527 0.28716 0.16283 -0.036661 0.15518 0.0089692 -0.01629 -0.026951 -0.050651 0.023256
2260 0.014665 0.091283 0.10576 0.28851 0.15688 -0.057759 0.14093 -0.012865 -0.044228 -0.027442 -0.091949 0.0095436
2261 0.026187 0.1106 0.31256 0.29515 0.15679 -0.055047 0.12708 0.0047816 -0.028926 -0.022414 -0.059158 0.016251
2262 0.0043381 0.11878 0.40553 0.36979 0.18937 -0.075335 0.10154 0.040138 -0.024184 -0.011675 -0.073516 0.021328
2263 -0.0016404 0.11452 0.36984 0.38029 0.23383 -0.043564 0.06741 0.043184 -0.047522 -0.021037 -0.048075 -0.0030149
2264 0.0064111 0.16345 0.43625 0.36456 0.28686 -0.050592 0.086441 0.07912 -0.036551 -0.0085085 -0.053973 0.020112
2265 -0.021817 0.16902 0.46435 0.37343 0.31116 -0.06814 0.090521 0.015006 -0.033919 -0.03909 -0.063902 -0.010211
2266 -0.003586 0.13559 0.3494 0.34576 0.29527 -0.042028 0.056411 0.0018825 -0.068347 -0.020072 -0.08536 -0.011043
2267 -0.0064345 0.14492 0.44974 0.35842 0.30465 -0.036816 0.072522 0.0051886 -0.031485 -0.031633 -0.088449 3.8633e-06
2268 -0.012383 0.13876 0.41156 0.37153 0.28236 -0.060094 0.071132 -0.0014552 -0.048554 -0.028455 -0.067557 -0.005479
2269 -0.025212 0.12556 0.39046 0.30998 0.25414 -0.039743 0.063243 -0.00052901 -0.051002 -0.014796 -0.059626 -0.028312
2270 -0.0025101 0.1024 0.466 0.29951 0.22741 -0.041031 0.096933 0.033637 -0.01388 0.0083522 -0.054824 0.028455
2271 -0.015679 0.088653 0.47152 0.26461 0.1788 -0.021779 0.092573 0.038983 -0.045418 -0.011659 -0.038573 -0.0040074
2272 -0.0029072 0.075166 0.38592 0.23467 0.1912 -0.020257 0.077764 0.08168 -0.042256 -0.0041809 -0.051981 -0.0049502
2273 -0.025096 0.078899 0.42318 0.23419 0.15335 -0.053735 0.080754 0.097686 -0.044695 -0.015832 -0.05517 -0.002623
2274 0.011136 0.082391 0.3988 0.24448 0.18668 -0.050803 0.072335 0.086952 -0.026153 -0.020754 -0.055828 -0.014456
2275 -0.011383 0.086784 0.50235 0.31915 0.18428 -0.041531 0.046965 0.058598 -0.033941 -0.0099556 -0.058137 -0.017179
2276 0.0051886 0.11013 0.52962 0.46428 0.22307 -0.02563 0.063575 0.035444 -0.032029 0.0012629 -0.044856 0.0047485
2277 -0.04532 0.08956 0.48202 0.40307 0.25046 -0.043328 0.052596 0.01477 -0.061327 -0.019629 -0.064124 -0.028674
2278 -0.024878 0.12066 0.49095 0.36033 0.30248 -0.0058859 0.030496 0.034527 -0.033276 0.0055998 -0.067753 -0.0024771
2279 -0.039487 0.12275 0.47803 0.28089 0.27012 -0.094914 0.028057 0.011433 -0.058604 -0.042312 -0.079841 -0.05127
2280 -0.020955 0.14666 0.52159 0.2411 0.27579 -0.026662 0.044907 0.021659 -0.034422 0.011227 -0.04224 -0.016273
2281 -0.033704 0.15505 0.45766 0.23105 0.24454 -0.05831 0.046557 0.037945 -0.05446 -0.014115 -0.062358 -0.026676
2282 -0.042993 0.1612 0.46097 0.23876 0.24281 -0.037119 0.051178 0.071581 -0.080219 -0.0091664 -0.053157 -0.019918
2283 -0.036201 0.15623 0.35578 0.21541 0.21822 -0.027917 0.029098 0.036417 -0.063897 -0.037198 -0.073465 -0.016711
2284 -0.02371 0.14472 0.33003 0.22498 0.19011 -0.033385 0.013879 0.019714 -0.055825 0.0098405 -0.051834 -0.004604
2285 -0.068378 0.11795 0.29206 0.18653 0.15526 -0.073643 -0.0034211 -0.01039 -0.092153 -0.022711 -0.089762 -0.018827
2286 -0.046157 0.10195 0.30661 0.19538 0.17442 -0.052231 0.014829 0.002806 -0.048141 -0.010263 -0.058101 -0.03531
2287 -0.035195 0.087618 0.45861 0.19728 0.1501 -0.059029 0.0063597 0.0026522 -0.0523 -0.026884 -0.078179 -0.047592
2288 -0.043444 0.07804 0.48067 0.19696 0.15714 -0.043217 -0.0031699 0.00088836 -0.074668 -0.035136 -0.091958 -0.042255
2289 -0.041782 0.083993 0.46464 0.19047 0.13878 -0.050646 -0.0038495 0.0033245 -0.077986 0.00073279 -0.066406 -0.038268
2290 -0.046121 0.097596 0.43392 0.18857 0.1739 -0.052554 -0.0052291 0.015311 -0.071624 -0.0098188 -0.057015 -0.018711
2291 -0.024789 0.084409 0.34067 0.18637 0.20076 -0.022972 0.0055513 0.0027769 -0.059373 0.0083497 -0.051423 -0.034394
2292 -0.061828 0.079161 0.30745 0.15666 0.19873 -0.04352 -0.017488 0.0067031 -0.081801 -0.011532 -0.068222 -0.041567
2293 -0.066626 0.073494 0.29323 0.15268 0.22586 -0.045618 -0.025658 0.00084924 -0.087669 -0.019153 -0.07686 -0.046379
2294 -0.056815 0.050457 0.25559 0.16408 0.23501 -0.033006 -0.019508 -0.0041946 -0.081357 -0.011315 -0.061349 -0.037572
2295 -0.044544 0.07211 0.28411 0.18554 0.23099 -0.013735 -0.016967 -0.0048284 -0.066885 -0.025256 -0.088337 -0.028405
2296 -0.057922 0.070663 0.28834 0.15754 0.20988 -0.074963 -0.012507 0.015148 -0.065994 -0.011428 -0.051456 -0.055128
2297 -0.078071 0.058685 0.41649 0.13567 0.17075 -0.043531 -0.028466 -0.010636 -0.097102 -0.04034 -0.081315 -0.067031
2298 -0.049719 0.072498 0.45223 0.13134 0.15718 -0.043269 -0.021606 0.0059301 -0.07914 -0.0093611 -0.064233 -0.017443
2299 -0.041428 0.082811 0.43392 0.13008 0.14135 -0.043847 -0.019386 -0.00088369 -0.053948 0.0028373 -0.040112 -0.022776
2300 -0.048216 0.089464 0.31683 0.12918 0.14167 -0.077135 -0.028945 -0.0066275 -0.079816 -0.013394 -0.06225 -0.022569
2301 -0.049745 0.081346 0.28063 0.11656 0.14961 -0.067043 -0.020205 -0.0094913 -0.093685 -0.013676 -0.072669 -0.029572
2302 -0.051323 0.10987 0.29602 0.12813 0.16337 -0.056202 -0.035834 0.0074948 -0.077003 -0.0057773 -0.045167 -0.035035
2303 -0.055982 0.1195 0.27547 0.12908 0.15374 -0.03827 -0.027734 0.012441 -0.085411 1.1365e-06 -0.061316 -0.026627
2304 -0.05616 0.11533 0.23167 0.08945 0.14482 -0.046348 -0.018384 -0.013733 -0.093689 -0.0037404 -0.061144 -0.02355
2305 -0.074919 0.098748 0.23352 0.099099 0.13554 -0.063976 -0.046473 -0.040307 -0.095558 -0.029212 -0.061273 -0.065003
2306 -0.027427 0.1378 0.267 0.11951 0.17077 -0.0048843 -0.010573 0.0068495 -0.068126 0.023996 -0.033991 -0.010836
2307 -0.054996 0.10935 0.21176 0.10611 0.12999 -0.038822 -0.030432 -0.017054 -0.091504 -0.015835 -0.05767 -0.069789
2308 -0.099574 0.063416 0.15853 0.046957 0.10645 -0.093881 -0.061552 -0.045378 -0.12116 -0.055237 -0.072918 -0.10027
2309 -0.038523 0.074509 0.20716 0.085086 0.12258 -0.044249 -0.050742 -0.027292 -0.11395 -0.0084481 -0.043357 -0.056054
2310 -0.065342 0.064081 0.17136 0.074935 0.12371 -0.038357 -0.060421 -0.020416 -0.10335 -0.03676 -0.046745 -0.059087
2311 -0.09316 0.050914 0.18 0.071574 0.10689 -0.051905 -0.053621 -0.04208 -0.11455 -0.040621 -0.063794 -0.0572
2312 -0.057169 0.068187 0.18323 0.056313 0.11814 -0.040243 -0.05571 -0.021093 -0.095765 -0.029503 -0.055602 -0.057753
2313 -0.093147 0.06439 0.1678 0.051463 0.10134 -0.076951 -0.05596 -0.020387 -0.11463 -0.038134 -0.089571 -0.090986
2314 -0.068206 0.053473 0.20319 0.081042 0.10211 -0.03694 -0.04214 -0.029531 -0.093161 -0.019456 -0.069619 -0.052598
2315 -0.062184 0.074435 0.1502 0.081951 0.097027 -0.040748 -0.034979 -0.012125 -0.08704 -0.020157 -0.075298 -0.068201
2316 -0.074383 0.062438 0.17101 0.07377 0.07696 -0.062336 -0.040949 -0.024319 -0.076398 -0.031069 -0.050077 -0.050344
2317 -0.077791 0.074941 0.14879 0.059439 0.069814 -0.050334 -0.025008 -0.027673 -0.10101 -0.023411 -0.052565 -0.058047
2318 -0.04967 0.10019 0.1554 0.066339 0.11015 0.0081078 -0.028998 -0.0025663 -0.081414 0.017798 -0.038874 -0.04009
2319 -0.055368 0.089426 0.17635 0.077518 0.10002 -0.04742 -0.014388 -0.0085002 -0.089663 -0.0011636 -0.054562 -0.031693
2320 -0.079607 0.054749 0.12461 0.043657 0.078535 -0.032548 -0.029147 -0.009144 -0.090071 -0.018055 -0.071931 -0.058925
2321 -0.069805 0.081822 0.14043 0.053396 0.10606 -0.070657 -0.021477 0.023932 -0.098139 0.0054033 -0.034839 -0.040378
2322 -0.10367 0.049055 0.092896 0.050415 0.088943 -0.024775 -0.062736 0.0079884 -0.097267 -0.034348 -0.085358 -0.089641
2323 -0.079302 0.041898 0.098006 0.054335 0.080456 -0.023643 -0.042566 -0.0085154 -0.079435 -0.02262 -0.071436 -0.063874
2324 -0.094051 0.03195 0.1087 0.026454 0.06 -0.065861 -0.060666 -0.024349 -0.10893 -0.023271 -0.075495 -0.048487
2325 -0.06788 0.038893 0.099827 0.043963 0.072654 -0.038559 -0.043935 -0.0092931 -0.094182 -0.026883 -0.051703 -0.073779
2326 -0.057998 0.056176 0.095027 0.056342 0.083277 -0.028087 -0.049405 -0.0011169 -0.10296 -0.015944 -0.070992 -0.029932
2327 -0.085487 0.025359 0.091597 0.032411 0.077801 -0.053096 -0.078194 -0.0071607 -0.11144 -0.026396 -0.06422 -0.062685
2328 -0.091285 0.020172 0.072888 0.01549 0.059415 -0.063944 -0.092354 -0.033775 -0.11885 -0.021108 -0.097449 -0.080918
2329 -0.078224 0.022164 0.034978 0.01764 0.057908 -0.045382 -0.058904 -0.015638 -0.10859 -0.017699 -0.080507 -0.063811
2330 -0.086232 0.0040271 0.040909 0.0060588 0.043632 -0.07245 -0.063713 -0.042792 -0.11464 -0.021851 -0.097006 -0.068703
2331 -0.1021 0.0013098 0.008949 0.00072802 0.047966 -0.063818 -0.090603 -0.053656 -0.11835 -0.052312 -0.094224 -0.086736
2332 -0.10145 -0.00049737 0.051939 0.023807 0.051839 -0.055706 -0.092952 -0.05499 -0.1357 -0.030054 -0.079853 -0.085489
2333 -0.073208 0.036955 0.04202 0.048486 0.072213 -0.028404 -0.067522 -0.043444 -0.099568 -0.014845 -0.055551 -0.049112
2334 -0.079616 0.035188 0.04426 0.026926 0.071067 -0.057653 -0.048492 -0.041457 -0.097326 -0.011157 -0.06944 -0.075195
2335 -0.10589 0.024691 0.015061 0.013455 0.02163 -0.083141 -0.068191 -0.042971 -0.10953 -0.027648 -0.080108 -0.10845
2336 -0.10393 0.027234 0.014171 -0.001416 0.062464 -0.059039 -0.062641 -0.051215 -0.10138 -0.02779 -0.071907 -0.06341
2337 -0.073682 0.036697 0.018081 0.015793 0.042338 -0.045987 -0.05011 -0.031709 -0.09327 -0.029411 -0.068836 -0.060613
2338 -0.06529 0.043479 0.040132 0.034362 0.072801 -0.028215 -0.03486 -0.0063128 -0.088529 0.029657 -0.022784 -0.048526
2339 -0.070849 0.028162 0.023942 0.016552 0.058885 -0.040493 -0.06102 -0.012927 -0.1119 0.0082755 -0.067013 -0.054929
2340 -0.094818 -0.0021351 -0.018618 -0.0082693 0.033189 -0.075032 -0.075109 -0.04873 -0.11812 -0.041046 -0.092051 -0.074742
2341 -0.095026 0.0088676 -0.0025072 -0.0243 0.021992 -0.05719 -0.065979 -0.031744 -0.10033 -0.022098 -0.08975 -0.078064
2342 -0.084055 0.01955 -0.0077268 -0.0045709 0.038456 -0.066708 -0.070638 -0.051008 -0.10135 -0.017859 -0.071808 -0.078427
2343 -0.075163 0.028263 0.015034 -0.0066517 0.05165 -0.018546 -0.050628 -0.021032 -0.09488 0.0045793 -0.067567 -0.06833
2344 -0.081652 0.014426 -0.013176 0.0016874 0.035913 -0.043304 -0.068838 -0.031426 -0.071828 0.00096772 -0.079335 -0.060383
2345 -0.09566 0.025199 -0.0025556 0.0097066 0.030807 -0.049622 -0.072757 -0.04303 -0.084966 -0.0077838 -0.079914 -0.054396
2346 -0.074629 0.031152 -0.0069352 -0.020884 0.032781 -0.071371 -0.074787 -0.041753 -0.098314 -0.020675 -0.070112 -0.059078
2347 -0.083917 0.0068443 -0.0058549 0.005975 0.030905 -0.030279 -0.084347 -0.050187 -0.10066 -0.021567 -0.073951 -0.055601
2348 -0.094796 0.015187 -0.030194 -0.013036 0.026428 -0.0099068 -0.077046 -0.072421 -0.094641 -0.025198 -0.064739 -0.049294
2349 -0.083754 0.0047399 -0.031944 -0.015487 0.030332 -0.060215 -0.088646 -0.031885 -0.069839 -0.0133 -0.067188 -0.076887
2350 -0.079863 0.0083127 -0.015334 -0.010297 0.017156 -0.041063 -0.079915 -0.043499 -0.073417 -0.022032 -0.058686 -0.06772
2351 -0.087191 0.0035854 -0.022903 0.0030017 0.029109 -0.033651 -0.091145 -0.046342 -0.074325 -0.0097631 -0.041075 -0.062023
2352 -0.09458 0.0032182 -0.027323 -0.029449 0.0043929 -0.073829 -0.095775 -0.067726 -0.097674 -0.032665 -0.094653 -0.098255
2353 -0.082409 0.022341 -0.034213 -0.0080999 0.0093166 -0.063398 -0.076034 -0.03122 -0.089512 -0.019366 -0.054272 -0.060628
2354 -0.097587 -0.014526 -0.037262 -0.021261 0.0025603 -0.042716 -0.096704 -0.062384 -0.11163 -0.025728 -0.06164 -0.073941
2355 -0.10782 -0.0012334 -0.036402 -0.011852 0.0068039 -0.057874 -0.088603 -0.056818 -0.103 -0.034079 -0.069249 -0.072844
2356 -0.078144 0.011589 -0.034911 -0.0029423 0.016698 -0.048552 -0.068883 -0.036402 -0.054917 -0.0039208 -0.053218 -0.060877
2357 -0.080963 -0.0050579 -0.025581 -0.023263 0.015471 -0.03861 -0.088973 -0.055665 -0.084795 -0.015342 -0.071506 -0.042299
2358 -0.10342 -0.0094251 -0.040921 -0.032064 0.011725 -0.032678 -0.084382 -0.051779 -0.067293 -0.020344 -0.061335 -0.067562
2359 -0.08377 0.00056767 -0.06468 -0.049805 -0.011161 -0.077287 -0.094492 -0.060093 -0.082121 -0.011565 -0.095013 -0.067795
2360 -0.089748 0.0034704 -0.03918 -0.022366 0.0093823 -0.064955 -0.088011 -0.039447 -0.086779 -0.014947 -0.055272 -0.069418
2361 -0.1072 -0.013107 -0.036149 -0.033336 0.00035602 -0.063793 -0.10043 -0.059981 -0.090468 -0.0077086 -0.05834 -0.069001
2362 -0.092945 -0.005834 -0.068739 -0.034407 0.0012397 -0.062801 -0.081331 -0.048565 -0.061716 -0.01808 -0.057619 -0.066824
2363 -0.10222 0.0064788 -0.068679 -0.032218 0.0042534 -0.044989 -0.08422 -0.043118 -0.066464 -0.0096217 -0.065937 -0.055226
2364 -0.094052 -0.017758 -0.097658 -0.042119 -0.016483 -0.064417 -0.0931 -0.068882 -0.084032 -0.027693 -0.072236 -0.078949
2365 -0.10354 -0.0048957 -0.067058 -0.04093 0.0038807 -0.11011 -0.082419 -0.057196 -0.078171 -0.020505 -0.067944 -0.061542
2366 -0.10743 -0.0016629 -0.075798 -0.03637 0.0068944 -0.051514 -0.10066 -0.06306 -0.090489 -0.034006 -0.075953 -0.081365
2367 -0.1083 0.0049799 -0.079797 -0.038221 -0.0058119 -0.060952 -0.1003 -0.060314 -0.062027 -0.036158 -0.071051 -0.064208
2368 -0.089517 -0.014947 -0.068827 -0.055582 -0.012628 -0.08889 -0.094988 -0.051807 -0.079195 -0.0006394 -0.06533 -0.04967
2369 -0.083385 -0.00047454 -0.082176 -0.047433 0.0038955 -0.058118 -0.074608 -0.057041 -0.078663 -0.025551 -0.064138 -0.049943
2370 -0.084564 -0.027822 -0.073126 -0.046294 -0.018211 -0.066516 -0.082197 -0.044615 -0.10649 -0.017812 -0.073657 -0.092416
2371 -0.093352 -0.028879 -0.093156 -0.038815 -0.010597 -0.067574 -0.079357 -0.051619 -0.09763 -0.015224 -0.079945 -0.064939
2372 -0.060761 -0.0032562 -0.071085 -0.028145 0.0047465 -0.020833 -0.071997 -0.048973 -0.068798 -0.020776 -0.048354 -0.058262
2373 -0.069409 -0.013583 -0.087165 -0.038986 0.0026802 -0.028861 -0.060436 -0.046077 -0.064686 0.00025287 -0.037782 -0.056784
2374 -0.11238 -0.015751 -0.10478 -0.038707 -0.013316 -0.081129 -0.10427 -0.06441 -0.096614 -0.042249 -0.058591 -0.098597
2375 -0.085616 -0.022348 -0.10417 -0.044678 -0.014042 -0.077447 -0.097175 -0.065644 -0.093403 -0.03233 -0.055719 -0.07221
2376 -0.083615 -0.025115 -0.077264 -0.055569 -0.032169 -0.045595 -0.10061 -0.048028 -0.11272 -0.023932 -0.072048 -0.055613
2377 -0.069113 -0.0021423 -0.10804 -0.043899 -0.014295 -0.034693 -0.083655 -0.049452 -0.082139 -0.0063033 -0.047637 -0.056206
2378 -0.10642 -0.02898 -0.11677 -0.04746 -0.035831 -0.051382 -0.097584 -0.074926 -0.096597 -0.027805 -0.073615 -0.086749
2379 -0.0892 -0.0059867 -0.070713 -0.024201 0.011462 -0.04025 -0.076564 -0.02859 -0.090996 -0.010636 -0.035624 -0.055891
2380 -0.052009 -0.008674 -0.10623 -0.048932 -0.0031141 -0.049388 -0.079943 -0.046613 -0.10376 -0.026658 -0.051952 -0.066804
2381 -0.085917 -0.027541 -0.1278 -0.058873 -0.01538 -0.070446 -0.072493 -0.035867 -0.096282 -0.03098 -0.066401 -0.097597
2382 -0.072186 -0.015458 -0.12258 -0.078814 -0.019257 -0.069164 -0.063493 -0.045681 -0.07647 -0.015551 -0.067839 -0.06131
2383 -0.074705 -0.017166 -0.11217 -0.062484 -0.030523 -0.070332 -0.066142 -0.039645 -0.084008 -0.033253 -0.074348 -0.079373
2384 -0.11557 -0.035793 -0.12135 -0.081255 -0.032149 -0.08383 -0.091412 -0.065819 -0.10434 -0.033624 -0.073286 -0.092025
2385 -0.078222 -0.0055601 -0.11839 -0.059486 -0.028946 -0.064889 -0.075351 -0.034772 -0.096115 -0.035326 -0.079615 -0.077668
2386 -0.05718 -0.025967 -0.13858 -0.071477 -0.044302 -0.034177 -0.081741 -0.055036 -0.10517 -0.014797 -0.076663 -0.079521
2387 -0.061879 -0.012005 -0.13263 -0.076308 -0.012358 -0.069085 -0.095601 -0.03394 -0.079031 -0.025019 -0.077422 -0.081794
2388 -0.073507 -0.021972 -0.11199 -0.056618 -0.025645 -0.021233 -0.09582 -0.050764 -0.094069 -0.02732 -0.06894 -0.067777
2389 -0.075056 -0.020889 -0.13427 -0.080389 -0.032631 -0.10212 -0.09312 -0.063698 -0.10884 -0.041262 -0.089159 -0.09099
2390 -0.092104 -0.036046 -0.1388 -0.08442 -0.030797 -0.068719 -0.083839 -0.056262 -0.084576 -0.028503 -0.084457 -0.068202
2391 -0.056633 -0.0066434 -0.13553 -0.064121 -0.016464 -0.049838 -0.051609 -0.050495 -0.071744 -0.023205 -0.069176 -0.093395
2392 -0.076631 -0.031641 -0.15742 -0.086742 -0.04506 -0.052576 -0.039519 -0.049319 -0.070922 -0.026897 -0.073844 -0.088678
2393 -0.07796 -0.024448 -0.14209 -0.066062 -0.023316 -0.054354 -0.054858 -0.028723 -0.096141 -0.016018 -0.086013 -0.081381
2394 -0.086548 -0.026445 -0.13026 -0.081733 -0.040833 -0.066832 -0.090188 -0.046177 -0.090279 -0.02226 -0.080011 -0.083914
2395 -0.1025 -0.052152 -0.147 -0.074844 -0.060619 -0.06548 -0.094937 -0.032331 -0.054717 -0.035281 -0.09848 -0.10851
2396 -0.069375 -0.017959 -0.13099 -0.057365 -0.020475 -0.060738 -0.074107 -0.020665 0.034755 -0.0007427 -0.062159 -0.080109
2397 -0.091794 -0.024747 -0.16482 -0.080496 -0.051272 -0.063326 -0.096947 -0.061798 0.039867 -0.025154 -0.041567 -0.084302
2398 -0.086793 -0.043614 -0.15285 -0.085657 -0.070798 -0.10208 -0.10732 -0.063672 -0.018202 -0.059826 -0.060866 -0.084775
2399 -0.074901 -0.042791 -0.13911 -0.075557 -0.039794 -0.063843 -0.074636 -0.057036 -0.03636 -0.022717 -0.0016941 -0.075298
2400 -0.04566 -0.031418 -0.13953 -0.061108 -0.03177 -0.070911 -0.020735 -0.0402 -0.085528 -0.022069 0.0087774 -0.04069
2401 -0.069908 -0.036326 -0.12589 -0.057089 -0.038287 -0.067699 -0.028415 -0.045644 -0.10276 -0.04314 -0.035001 -0.099333
2402 -0.056097 -0.019503 -0.15227 -0.0659 -0.027163 -0.036667 -0.011015 -0.042837 -0.092345 -0.017652 -0.02115 -0.082276
2403 -0.051895 -0.03395 -0.14427 -0.081411 -0.032039 -0.030615 -0.048734 -0.070151 -0.075033 -0.010554 0.012702 -0.070639
2404 -0.053854 -0.036177 -0.15932 -0.074621 -0.041726 -0.052914 -0.066564 -0.050755 -0.084321 -0.016245 0.019233 -0.061452
2405 -0.053852 -0.015184 -0.15823 -0.069562 -0.029732 -0.025942 -0.059964 -0.034159 -0.070689 -0.018287 0.020745 -0.071655
2406 -0.043541 -0.018792 -0.12252 -0.054213 -0.013948 -0.04523 -0.063453 -0.033483 -0.082007 0.012942 0.051796 -0.041537
2407 -0.057429 -0.016449 -0.16259 -0.063904 -0.026835 -0.028448 -0.072803 -0.045487 -0.071026 0.0055903 0.035138 -0.02241
2408 -0.075958 -0.025106 -0.16333 -0.083625 -0.036471 -0.061756 -0.084642 -0.04515 -0.082574 -0.016991 0.048389 -0.034313
2409 -0.042346 -0.016413 -0.12933 -0.073126 -0.032577 -0.025234 -0.047172 -0.037634 -0.066192 -0.0070228 0.077521 -0.050936
2410 -0.083245 -0.040961 -0.17565 -0.072856 -0.060104 -0.085943 -0.041542 -0.048278 -0.08799 -0.033124 0.054252 -0.10335
2411 -0.060533 -0.039258 -0.1673 -0.064827 -0.0581 -0.043431 -0.027581 -0.014272 -0.053578 -0.011646 0.062454 -0.066931
2412 -0.051022 -0.036965 -0.16214 -0.079778 -0.036276 -0.050519 -0.038131 -0.016506 -0.067637 -0.032327 0.031185 -0.058544
2413 -0.016201 -0.028382 -0.16755 -0.061969 -0.031793 -0.065697 -0.04768 -0.0258 -0.046885 -0.008539 0.081967 -0.049497
2414 -0.073669 -0.056619 -0.18197 -0.08953 -0.060309 -0.079125 -0.07045 -0.035593 0.044537 -0.062871 0.073628 -0.10579
2415 -0.051268 -0.032577 -0.18158 -0.07442 -0.040565 -0.058103 -0.08031 -0.038197 0.056059 -0.010262 0.09965 -0.077453
2416 -0.055486 -0.037534 -0.16784 -0.086771 -0.049802 -0.050551 -0.070819 -0.046561 0.07564 -0.030364 0.10829 -0.095476
2417 -0.064315 -0.012031 -0.13502 -0.071362 -0.023898 -0.05403 -0.074859 -0.0064048 0.067722 -0.026635 0.10298 -0.049268
2418 -0.055293 -0.040178 -0.16814 -0.079263 -0.057314 -0.069918 -0.046488 -0.045679 -0.022796 -0.041647 0.089194 -0.037241
2419 -0.063782 -0.054326 -0.18104 -0.10451 -0.071841 -0.069096 -0.027118 -0.023622 -0.041104 -0.028068 0.097685 -0.046884
2420 -0.04473 -0.028723 -0.1838 -0.088154 -0.049387 -0.067044 0.010982 -0.018676 -0.037042 -0.0011398 0.10561 -0.038707
2421 -0.085279 -0.02112 -0.15405 -0.070885 -0.050623 -0.045842 -0.016217 -0.01439 -0.029911 -0.017341 0.084758 -0.03813
2422 -0.059907 -0.040917 -0.19694 -0.076066 -0.04519 -0.05227 -0.056457 -0.013874 -0.044669 -0.022063 0.10234 -0.035912
2423 -0.048776 -0.026914 -0.15411 -0.082547 -0.032666 -0.035309 -0.041726 -0.012648 -0.061857 -0.032744 0.10776 -0.088925
2424 -0.043874 -0.028912 -0.15187 -0.077678 -0.038392 -0.058857 -0.038816 -0.018092 -0.014085 -0.025656 0.15577 -0.044658
2425 -0.044063 -0.016779 -0.17312 -0.062599 -0.047219 -0.049985 -0.051886 0.012845 0.12807 -0.024338 0.13329 -0.0056009
2426 -0.064812 -0.017616 -0.13772 -0.066679 -0.024455 -0.031473 -0.044245 0.055031 0.13538 -0.021479 0.14036 -0.017464
2427 -0.0493 -0.041003 -0.17281 -0.08818 -0.064571 -0.030861 -0.066955 0.023547 0.15726 -0.012721 0.12899 -0.035886
2428 -0.035429 -0.043441 -0.16039 -0.087471 -0.041667 -0.050949 -0.037114 0.0043932 0.11042 -0.015362 0.15642 -0.024069
2429 -0.023427 -0.026378 -0.13674 -0.087102 -0.034414 -0.062077 0.021356 0.024369 0.13241 -0.019974 0.13403 -0.044792
2430 -0.089326 -0.056835 -0.18915 -0.1198 -0.06926 -0.093856 -0.014164 -0.017364 0.082005 -0.030945 0.14157 -0.060345
2431 -0.070344 -0.051212 -0.17878 -0.10502 -0.059876 -0.062504 0.0028668 -0.0093383 0.094557 -0.040817 0.15033 -0.033598
2432 -0.020113 -0.015979 -0.11366 -0.057044 -0.026803 -0.042562 0.037777 0.021988 0.16279 0.0042016 0.22083 -0.022641
2433 -0.050871 -0.020457 -0.16613 -0.081605 -0.043089 -0.05458 0.035198 0.017924 0.25087 -0.0051099 0.16438 -0.038123
2434 -0.06854 -0.029194 -0.14406 -0.10229 -0.044885 -0.047738 0.020458 0.0096502 0.25428 -0.011531 0.18787 -0.026126
2435 -0.040478 -0.032571 -0.1594 -0.092777 -0.067552 -0.047466 0.021218 0.0035064 0.25112 -0.008413 0.16756 -0.012899
2436 -0.055307 -0.024638 -0.1675 -0.064447 -0.045428 -0.0059546 0.025969 0.0039726 0.18419 0.014175 0.21267 -0.020422
2437 -0.051855 -0.038506 -0.16798 -0.099638 -0.061804 -0.069643 -0.012251 -0.018701 0.16139 -0.022056 0.1922 -0.034055
2438 -0.025294 -0.022343 -0.17584 -0.076149 -0.046571 -0.050961 -0.0023804 -0.013545 0.15921 0.00070233 0.20656 -0.014337
2439 -0.012382 -0.02756 -0.14806 -0.08989 -0.043687 -0.076949 -0.02983 0.017701 0.14223 -0.012089 0.20526 -0.01514
2440 0.007549 -0.010017 -0.1443 -0.049251 -0.033173 -0.0092872 0.0026704 0.065897 0.18421 0.025749 0.24298 -0.0035531
2441 0.0065205 -0.029014 -0.13977 -0.078022 -0.02978 -0.016085 -0.025439 0.087353 0.31176 0.016458 0.22677 -0.010346
2442 0.033222 -0.030882 -0.13148 -0.078122 -0.026086 -0.028424 -0.0063388 0.11207 0.31347 0.021756 0.25014 0.0087013
2443 -0.0053266 -0.038019 -0.13179 -0.069523 -0.024262 -0.047712 0.016732 0.12227 0.28193 -0.013485 0.19738 -0.0098915
2444 0.00038487 -0.035366 -0.15313 -0.087774 -0.046869 -0.05264 0.049862 0.075182 0.23944 -0.0099269 0.25421 -0.0028243
2445 -0.0054437 -0.018003 -0.14678 -0.094825 -0.058195 -0.066808 0.087262 0.056978 0.26124 0.018752 0.25283 -0.0026372
2446 -0.0086122 -0.036411 -0.13509 -0.088526 -0.054851 -0.068976 0.068013 0.042104 0.2299 0.00026996 0.2261 -0.01937
2447 -0.028761 -0.037338 -0.12806 -0.078186 -0.055098 -0.038224 0.060913 0.037071 0.25377 -0.019562 0.20279 -0.043353
2448 -0.025789 -0.014775 -0.0070159 -0.075467 -0.063104 -0.043262 0.040814 0.028577 0.33347 0.010837 0.23829 -0.017686
2449 -0.039078 -0.020692 -0.10914 -0.097698 -0.06045 -0.041501 0.0065139 0.0024929 0.31072 0.0039753 0.226 -0.0094384
2450 -0.044586 -0.024779 -0.13076 -0.097119 -0.066417 -0.052309 -0.015036 0.010479 0.27414 -0.012826 0.2463 -0.058931
2451 -0.069915 -0.039537 -0.15447 -0.09909 -0.070983 -0.068007 -0.038715 0.026275 0.23117 -0.00080777 0.25251 -0.040244
2452 -0.021313 -0.010784 -0.11321 -0.080651 -0.034189 -0.021755 -0.017305 0.030811 0.20215 0.021421 0.27889 -0.015647
2453 -0.056692 -0.038701 -0.1477 -0.097921 -0.064295 -0.073793 -0.010684 0.017528 0.17428 -0.018451 0.2334 -0.0604
2454 -0.06213 -0.036838 -0.13887 -0.076692 -0.053872 -0.037261 0.018716 0.022214 0.16918 -0.016352 0.20577 -0.042892
2455 -0.030599 -0.027266 -0.10303 -0.074033 -0.046298 -0.06584 0.057556 0.0414 0.27848 -0.015734 0.21078 -0.038895
2456 0.0077925 -0.017173 -0.071243 -0.067014 -0.051124 -0.062638 0.093317 0.064236 0.4042 0.014734 0.22357 0.0081519
2457 -0.0022861 -0.03832 0.0017976 -0.083845 -0.049111 -0.058866 0.090677 0.032092 0.42487 -0.0041071 0.24032 -0.0044409
2458 -0.010295 -0.033267 -0.072482 -0.085245 -0.061097 -0.053224 0.088097 0.067558 0.38609 -0.018179 0.22851 -0.0069337
2459 -0.021973 -0.042354 -0.031192 -0.082146 -0.066513 -0.061182 0.076038 0.082155 0.34392 -0.02419 0.26194 -0.017987
2460 0.019188 -0.024112 -0.040231 -0.081107 -0.03762 -0.06089 0.052408 0.098391 0.34313 0.0070083 0.2722 0.061671
2461 0.0038298 -0.018909 -0.030991 -0.068038 -0.058416 -0.032158 0.027279 0.12444 0.33578 -0.013753 0.2489 0.045648
2462 0.0054513 -0.019876 0.12573 -0.065649 -0.054282 -0.024517 0.014279 0.13492 0.39599 0.011815 0.24902 0.052345
2463 0.0064727 -0.032263 -0.00098013 -0.059249 -0.058209 -0.070415 0.021049 0.094389 0.40165 -0.0049163 0.21012 0.032142
2464 0.0061742 -0.01004 -0.03609 -0.02216 -0.035965 -0.032213 0.03538 0.070376 0.42629 0.025162 0.26225 0.036259
2465 -0.016364 -0.038218 -0.12006 -0.056171 -0.064721 -0.061511 0.03009 0.047652 0.39501 0.012941 0.20359 0.023617
2466 0.010057 -0.010725 -0.10283 -0.034122 -0.018618 -0.029899 0.10528 0.072228 0.39835 0.021379 0.26867 0.045074
2467 -0.029501 -0.020052 -0.089399 -0.046103 -0.044144 -0.039517 0.12217 0.053124 0.38513 -0.00018252 0.24814 0.092571
2468 -0.03427 -0.025059 -0.069608 -0.054784 -0.05552 -0.061576 0.12793 0.04373 0.32425 0.0075859 0.30485 0.13689
2469 0.0048715 -0.0094566 0.0013822 -0.021854 -0.037547 -0.045674 0.15344 0.097816 0.29221 0.020914 0.29579 0.17784
2470 -0.034477 -0.019804 0.079833 -0.044115 -0.040403 -0.056692 0.11097 0.10098 0.25076 0.0077928 0.27544 0.11575
2471 -0.010526 -0.012231 0.052993 -0.042456 -0.047019 -0.0234 0.10507 0.14389 0.28095 -0.00060871 0.24432 0.05026
2472 0.0015059 -0.030398 0.043853 -0.045537 -0.043806 -0.035298 0.059683 0.15371 0.25642 -0.0072003 0.20379 0.071987
2473 0.037547 -0.035315 -0.051316 -0.027738 -0.055102 -0.085136 0.017173 0.16387 0.28909 0.0021182 0.19809 0.045024
2474 0.037629 -0.014923 -0.044426 -0.020648 -0.046958 -0.024335 0.020164 0.16141 0.43672 0.0051167 0.18552 0.072021
2475 0.09829 -0.0035299 -0.036476 -0.013549 -0.018205 -0.025753 0.056814 0.14284 0.40688 0.012225 0.18333 0.13401
2476 0.084822 -0.036177 -0.091065 -0.02186 -0.060061 -0.062501 0.084515 0.12386 0.39712 0.0015836 0.18352 0.16712
2477 0.1063 -0.022764 -0.081715 -0.014051 -0.047337 -0.057029 0.14627 0.1706 0.29546 -0.010608 0.16112 0.21172
2478 0.049075 -0.022022 -0.075594 -0.019632 -0.051194 -0.053437 0.18041 0.18086 0.29655 0.02442 0.20348 0.23663
2479 0.087076 0.0071112 0.097346 0.0081175 -0.02646 -0.020405 0.22102 0.26653 0.29528 0.018399 0.18658 0.20534
2480 0.044358 -0.025206 0.098976 -0.011873 -0.053336 -0.047473 0.16933 0.16727 0.25501 0.0059274 0.18288 0.11653
2481 0.049449 -0.013723 0.20787 0.0053859 -0.054462 -0.041952 0.16169 0.12679 0.27781 -0.0062242 0.26384 0.18013
2482 0.0082006 -0.03754 0.0099972 0.019865 -0.061899 -0.06512 0.092937 0.095837 0.234 -0.00080572 0.26555 0.17049
2483 0.020442 -0.026048 -0.012932 0.033294 -0.035975 -0.021068 0.070527 0.11036 0.25856 0.0075927 0.27894 0.27613
2484 0.024173 -0.029605 -0.027212 0.025843 -0.026331 -0.044706 0.060038 0.10673 0.29867 -0.019549 0.26382 0.26538
2485 0.005525 -0.012052 -0.029892 0.029223 -0.029448 -0.025124 0.069628 0.1094 0.35683 -0.0023704 0.22765 0.30376
2486 -0.016224 -0.031329 -0.056021 0.017472 -0.048434 -0.074332 0.053009 0.11758 0.33889 -0.0046619 0.18983 0.24556
2487 0.025728 -0.019937 -0.047891 0.014181 -0.03551 -0.065911 0.091729 0.13944 0.30954 -0.0010935 0.16639 0.26634
2488 0.043529 -0.038604 -0.06324 0.0030702 -0.061357 -0.078129 0.077649 0.11942 0.25476 -0.002775 0.14854 0.23851
2489 0.038611 -0.026181 0.01454 0.029729 -0.045843 -0.037657 0.15914 0.12278 0.20522 -0.048617 0.13753 0.17388
2490 0.091602 -0.010008 0.16162 0.030459 -0.034849 -0.022345 0.1861 0.12044 0.1983 0.0030119 0.15717 0.22676
2491 0.11545 -0.0080255 0.12458 0.044908 -0.036206 -0.036073 0.2151 0.091222 0.24821 -0.01237 0.14229 0.18413
2492 0.13082 -0.0097527 0.15207 0.054567 -0.039282 -0.049031 0.22136 0.089648 0.22471 0.012859 0.1713 0.34782
2493 0.12329 -0.02429 0.091261 0.048536 -0.045838 -0.045219 0.17416 0.080475 0.20345 -0.042143 0.12444 0.35565
2494 0.14849 -0.017857 0.061032 0.022235 -0.031195 -0.021308 0.15747 0.080271 0.2111 0.0070857 0.14623 0.31927
2495 0.18478 0.012576 0.032902 0.049364 -0.005831 -0.038626 0.16526 0.12316 0.25056 0.023264 0.20631 0.38034
2496 0.13173 -0.0049016 -0.010897 0.034244 -0.039597 -0.023094 0.13283 0.099163 0.22216 -0.011937 0.22135 0.34134
2497 0.10743 -0.010489 -0.00040702 0.039523 -0.035064 -0.065112 0.11766 0.1217 0.25369 -0.0010489 0.25683 0.36001
2498 0.086534 0.004894 0.15318 0.042272 -0.06117 -0.06014 0.13246 0.15898 0.353 0.0016195 0.27837 0.35387
2499 0.097425 0.018077 0.23944 0.065921 -0.025176 -0.053888 0.17397 0.19035 0.32241 0.009218 0.27715 0.38588
2500 0.072507 0.01984 0.24779 0.06536 -0.033043 -0.039157 0.1713 0.21673 0.28754 0.0065864 0.20935 0.35053
2501 0.056048 0.040872 0.25319 0.07086 -0.023079 -0.026945 0.21637 0.18783 0.24233 -0.0093551 0.16844 0.33743
2502 0.07879 0.019645 0.19993 0.024159 -0.039695 -0.070523 0.19961 0.11855 0.21682 0.0024533 0.1774 0.36631
2503 0.053091 0.026508 0.086045 0.021348 -0.038752 -0.039101 0.20202 0.097486 0.19488 0.0044918 0.14572 0.35541
2504 0.070123 0.024861 0.060516 0.032317 -0.026208 -0.068459 0.20991 0.10023 0.19963 0.02113 0.19466 0.3733
2505 0.060224 0.014223 0.069756 0.031806 -0.033494 -0.024957 0.15035 0.098299 0.16778 -0.014301 0.1321 0.33056
2506 0.090546 -0.018814 0.034896 0.030946 -0.05029 -0.045545 0.10479 0.078125 0.17881 -0.0051628 0.090954 0.33863
2507 0.1464 0.006109 0.055017 0.075945 -0.017807 -0.033314 0.12278 0.096431 0.22617 0.0074956 0.12871 0.35471
2508 0.15687 0.0053618 0.17591 0.10487 -0.026913 -0.066362 0.1071 0.10583 0.17675 9.4067e-05 0.11956 0.35324
2509 0.17854 0.014495 0.29574 0.10679 -0.0091495 -0.05443 0.13844 0.1757 0.18946 0.029293 0.16017 0.38272
2510 0.20499 0.020457 0.32892 0.069652 -0.021796 -0.037418 0.13452 0.193 0.18253 0.025121 0.14103 0.43512
2511 0.14133 -0.02128 0.24578 0.0064214 -0.049392 -0.064546 0.13293 0.17409 0.16306 -0.013301 0.099391 0.36182
2512 0.19189 0.0089529 0.28417 0.044611 -0.044028 -0.055574 0.2072 0.18655 0.18395 0.0068379 0.12612 0.36368
2513 0.16026 -0.013494 0.15443 0.02544 -0.062265 -0.042823 0.18075 0.11905 0.15356 -0.026444 0.094574 0.29563
2514 0.14782 -0.0014915 0.10313 0.013759 -0.052911 -0.054421 0.20507 0.094124 0.15093 -0.0060752 0.10717 0.26788
2515 0.14463 0.010421 0.07615 0.028718 -0.024617 -0.045979 0.17955 0.10741 0.18494 0.00053324 0.096657 0.26429
2516 0.14331 0.047084 0.12062 0.10353 -0.013154 -0.019867 0.19008 0.11806 0.17739 0.029972 0.12439 0.31947
2517 0.10004 0.035597 0.056421 0.099717 -0.04615 -0.088165 0.13465 0.064693 0.16329 -0.0049399 0.0741 0.30232
2518 0.105 0.02911 0.038261 0.1149 -0.045896 -0.069863 0.097491 0.081979 0.1285 -0.0091814 0.085891 0.3866
2519 0.10291 0.043832 0.20856 0.10111 -0.045793 -0.063212 0.10153 0.065955 0.13557 -0.0026429 0.092573 0.40347
2520 0.14067 0.069945 0.30881 0.065524 -0.036899 -0.02602 0.096792 0.099741 0.12983 0.0043255 0.074514 0.39918
2521 0.12194 0.094938 0.37445 0.058613 -0.033805 -0.026158 0.10773 0.1211 0.16308 0.004444 0.10007 0.37531
2522 0.13496 0.083061 0.27494 0.042792 -0.039952 -0.048096 0.095963 0.18075 0.16007 0.0048324 0.085937 0.28379
2523 0.14091 0.062433 0.20167 0.020322 -0.051278 -0.042884 0.10394 0.19063 0.11957 -0.0036591 0.078539 0.29635
2524 0.17395 0.056966 0.13503 0.040181 -0.043304 -0.056202 0.13462 0.22082 0.11549 0.017689 0.08791 0.28819
2525 0.19018 0.048749 0.12595 0.06666 -0.041281 -0.02528 0.19431 0.16065 0.1425 0.018918 0.071772 0.25801
2526 0.17701 0.043432 0.11525 0.10159 -0.023127 -0.019899 0.19211 0.13686 0.13154 0.011476 0.091693 0.29276
2527 0.17787 0.023955 0.10261 0.163 -0.032893 -0.0095668 0.15683 0.087495 0.078488 -0.031335 0.047505 0.21394
2528 0.17697 0.022447 0.054945 0.12243 -0.04354 -0.065825 0.16348 0.090461 0.09642 -0.014737 0.026766 0.25206
2529 0.17334 0.03146 0.21941 0.071427 -0.054206 -0.070903 0.12079 0.070187 0.062622 0.0025216 0.052778 0.26472
2530 0.17245 0.014903 0.34203 0.052886 -0.035762 -0.043271 0.10501 0.092823 0.088514 0.01442 0.040909 0.28748
2531 0.13619 0.015076 0.30659 0.012205 -0.074859 -0.056779 0.079786 0.077039 0.082016 -0.010432 0.049131 0.25926
2532 0.13825 0.023638 0.29697 0.024314 -0.032575 -0.075258 0.091207 0.087196 0.063837 -0.011543 0.056352 0.24771
2533 0.13793 0.026251 0.32162 0.016284 -0.065441 -0.034136 0.074367 0.069772 0.085819 0.013245 0.029984 0.24153
2534 0.090217 0.013234 0.2425 0.022233 -0.065117 -0.039404 0.047108 0.056788 0.080781 -0.017946 0.020875 0.2063
2535 0.12185 0.049617 0.20012 0.085822 -0.012954 -0.026022 0.097858 0.097844 0.099693 0.040812 0.052627 0.2568
2536 0.08581 0.06027 0.12773 0.12382 -0.02752 -0.05874 0.10512 0.06068 0.076145 0.0079308 0.023568 0.22825
2537 0.096961 0.064212 0.13359 0.17517 -0.028936 -0.042348 0.13676 0.078036 0.092316 -0.013881 0.011469 0.20353
2538 0.070323 0.10276 0.12656 0.17452 -0.026043 -0.046626 0.13124 0.095303 0.065118 0.0022177 0.054861 0.20609
2539 0.12659 0.093558 0.20559 0.11852 -0.023429 -0.062315 0.1427 0.076669 0.08157 0.013286 0.056572 0.23882
2540 0.15987 0.094731 0.37426 0.071218 -0.026415 -0.041243 0.12355 0.073255 0.064392 -0.010065 0.036454 0.19847
2541 0.15282 0.095484 0.29901 0.028427 -0.058262 -0.058311 0.08778 0.051831 0.022253 -0.015897 0.021915 0.16612
2542 0.1353 0.094516 0.32289 0.057146 -0.040398 -0.075449 0.080931 0.065447 0.052175 -0.0077185 0.027447 0.18979
2543 0.15976 0.064989 0.31414 0.022765 -0.058464 -0.070317 0.042561 0.031054 0.017107 -0.02073 0.014708 0.16974
2544 0.15244 0.066972 0.35224 0.048715 -0.039131 -0.026555 0.054162 0.05335 0.025989 -0.010202 0.02613 0.17987
2545 0.21203 0.088115 0.36917 0.061624 -0.017747 -0.0064236 0.066742 0.075536 0.045051 -0.0056932 0.016541 0.19869
2546 0.18801 0.065297 0.28502 0.082043 -0.021903 -0.013022 0.069922 0.072832 0.048022 0.0069753 0.026163 0.18968
2547 0.13122 0.024 0.1908 0.10256 -0.0333 -0.02915 0.043763 0.045778 0.013274 -0.0058063 0.016034 0.14315
2548 0.12388 0.029403 0.13154 0.1802 -0.055306 -0.039788 0.036533 0.026254 0.0081459 -0.025028 -0.00084428 0.15793
2549 0.11351 0.012226 0.11529 0.12 -0.053232 -0.054576 0.016404 0.033431 -0.0072323 -0.016989 -0.010373 0.1654
2550 0.08584 0.017189 0.12413 0.08295 -0.048959 -0.0073544 0.031184 0.023827 0.0183 0.0021591 0.010209 0.14234
2551 0.098982 0.043151 0.14557 0.075429 -0.020125 -0.010023 0.048714 0.053263 0.0073413 -0.0024324 0.03481 0.15293
2552 0.068023 0.015284 0.25829 0.035528 -0.037831 -0.034881 0.027295 0.018049 -0.024357 -0.033374 -0.024278 0.1179
2553 0.11633 0.026827 0.40322 0.061077 -0.020248 -0.00084883 0.018005 0.023305 -0.017215 0.0010245 -0.015337 0.13776
2554 0.092146 0.06454 0.35656 0.059166 -0.019514 -0.019597 0.043816 0.031301 0.014947 -0.015557 0.0015246 0.15751
2555 0.077428 0.055212 0.27123 0.023046 -0.04346 -0.022085 0.040686 0.029388 -0.028132 -0.019819 -0.003944 0.13016
2556 0.070609 0.051585 0.1622 -0.0043652 -0.064327 -0.079923 -0.00092365 0.00061383 -0.02532 -0.03537 -0.010982 0.1351
2557 0.09772 0.096158 0.17295 0.039354 -0.047073 -0.032621 0.029437 0.0251 -0.016428 -0.0057117 0.018559 0.13916
2558 0.063202 0.098791 0.13274 0.048013 -0.044309 -0.03387 0.0085971 0.022886 -0.018696 -0.029053 0.00077047 0.093915
2559 0.093913 0.099974 0.14732 0.018472 -0.043055 -0.028608 -0.0024425 0.0043424 -0.010284 -0.0097448 -0.0093381 0.13009
2560 0.091235 0.10667 0.14271 0.031102 -0.044272 -0.027366 0.013798 -0.00030146 -0.024233 -0.0082764 -0.00084658 0.10968
2561 0.081326 0.1179 0.12168 0.021651 -0.051628 -0.039014 0.0074883 0.0014747 -0.040141 -0.017718 -0.021745 0.10687
2562 0.072758 0.092092 0.10849 -0.01934 -0.065844 -0.042842 -0.015111 -0.0060291 -0.035879 -0.015029 -0.019354 0.10981
2563 0.089189 0.13998 0.15205 0.021979 -0.041691 -0.0208 0.017009 0.0038371 -0.016697 -0.002771 -0.0024022 0.13033
2564 0.10713 0.097677 0.13529 0.014268 -0.035497 0.00034145 -0.00015048 0.024133 0.0012045 0.013777 -0.0047307 0.13839
2565 0.079552 0.08236 0.10991 0.020637 -0.049233 -0.054897 -0.0083601 0.0074994 -0.026174 -0.015964 -0.0072092 0.085935
2566 0.081474 0.073023 0.1056 0.017667 -0.04091 -0.027325 0.0259 0.026626 -0.045312 -0.025726 -0.020938 0.10195
2567 0.051275 0.062216 0.06652 -0.013514 -0.049536 -0.063403 -0.019089 -0.013578 -0.0415 -0.022297 -0.023956 0.074789
2568 0.086547 0.076279 0.10691 0.021425 -0.041032 -0.012991 0.010601 0.013898 -0.038098 -0.00050873 -0.0052448 0.11387
2569 0.056688 0.055911 0.090501 0.018814 -0.044459 -0.030329 -0.0055385 0.011774 -0.029347 -0.0042203 0.0050967 0.10377
2570 0.05342 0.051194 0.11589 -0.00017662 -0.044505 -0.020507 -0.0088481 -0.0067797 -0.036875 -0.016582 -0.023572 0.046501
2571 0.014771 0.026137 0.046992 -0.010337 -0.055311 -0.099626 -0.029928 -0.0062735 -0.076493 -0.025833 -0.02797 0.047328
2572 0.0083025 0.02383 0.053522 -0.037418 -0.064148 -0.041514 -0.021377 -0.014097 -0.073541 -0.031565 -0.055839 0.050425
2573 0.043724 0.062942 0.046052 -0.019839 -0.050334 -0.031902 -0.035907 -0.0015712 -0.049509 -0.021776 -0.0081074 0.088853
2574 0.0081054 0.079385 0.038703 -0.02649 -0.05293 -0.04355 -0.029957 -0.020025 -0.051048 -0.027188 -0.021366 0.06887
2575 0.030527 0.055678 0.012763 -0.045711 -0.064817 -0.054548 -0.034896 -0.0072588 -0.061176 -0.02024 -0.025854 0.10495
2576 -0.0025317 0.078731 0.022373 -0.048332 -0.067783 -0.052686 -0.035606 -0.015913 -0.066314 -0.037741 -0.036313 0.048984
2577 0.03227 0.076224 0.040724 -0.044912 -0.058279 -0.066445 -0.024925 -0.022106 -0.069212 -0.017623 -0.023582 0.074341
2578 0.012661 0.10665 0.018174 -0.037563 -0.061596 -0.050203 -0.040315 -0.01275 -0.081051 -0.020944 -0.04113 0.086888
2579 -0.016957 0.099919 0.016745 -0.075304 -0.079982 -0.049971 -0.057855 -0.045334 -0.097209 -0.051726 -0.056729 0.010266
2580 -0.0020258 0.11056 0.020375 -0.075905 -0.094198 -0.088169 -0.041284 -0.036778 -0.070867 -0.034967 -0.043837 0.030303
2581 0.024446 0.12233 0.036775 -0.036646 -0.049955 -0.041087 -0.036574 -0.018772 -0.073255 -0.012179 -0.034086 0.05277
2582 -0.0039329 0.093447 0.026266 -0.048616 -0.042151 -0.036795 -0.052223 -0.022286 -0.073163 -0.02146 -0.043354 0.025357
2583 -0.016851 0.08919 0.012266 -0.044417 -0.079537 -0.040494 -0.057133 -0.028639 -0.097402 -0.026402 -0.051383 0.037174
2584 -0.0072599 0.067543 0.014517 -0.033878 -0.052314 -0.060142 -0.051963 -0.042533 -0.05522 -0.043533 -0.049391 0.044112
2585 0.00050152 0.045066 -0.0036431 -0.047109 -0.06775 -0.0197 -0.038612 -0.026257 -0.057918 -0.027225 -0.03648 0.036649
2586 -0.012957 0.046189 0.0037373 -0.03378 -0.054786 -0.027508 -0.034972 -0.026011 -0.068056 -0.033117 -0.050498 0.010786
2587 -0.025906 0.026141 -0.030722 -0.08368 -0.072652 -0.045816 -0.070861 -0.052585 -0.093014 -0.035358 -0.050707 0.028813
2588 0.010146 0.041024 0.011768 -0.084821 -0.072409 -0.064154 -0.062481 -0.038609 -0.083363 -0.01522 -0.036935 0.03317
2589 -0.00094261 0.059407 -0.011732 -0.038732 -0.044275 -0.0093825 -0.047261 -0.022432 -0.068711 -0.020381 -0.044564 0.055088
2590 -0.025061 0.04288 -0.013701 -0.053993 -0.058781 -0.057811 -0.06423 -0.034546 -0.082499 -0.028193 -0.052642 0.027685
2591 0.01621 0.070562 0.026689 -0.059874 -0.047048 -0.039479 -0.04108 -0.02 -0.080887 -0.030514 -0.010371 0.047282
2592 0.0089518 0.082185 -0.0038304 -0.045485 -0.044124 -0.030397 -0.048629 -0.020684 -0.064786 -0.021396 -0.060249 0.049409
2593 -0.023077 0.063308 -0.02576 -0.063205 -0.0765 -0.0057451 -0.074599 -0.044518 -0.096654 -0.034087 -0.044988 0.016376
2594 -0.036305 0.045581 -0.05217 -0.085306 -0.078937 -0.060233 -0.083189 -0.041241 -0.10991 -0.022019 -0.057226 -0.0051366
2595 0.0022762 0.070114 -0.019239 -0.063817 -0.051013 -0.0037014 -0.069908 -0.032785 -0.07763 -0.02942 -0.038835 0.0098406
2596 -0.049162 0.10279 -0.023139 -0.067438 -0.051539 -0.03434 -0.055118 -0.030049 -0.075158 -0.025942 -0.066083 -0.025922
2597 -0.010871 0.082209 -0.038818 -0.083439 -0.069186 -0.042698 -0.076157 -0.043923 -0.087057 -0.018444 -0.049082 0.009095
2598 -0.016529 0.094252 -0.047098 -0.068989 -0.069892 -0.019216 -0.085017 -0.049247 -0.1128 -0.0085451 -0.054601 0.032782
2599 -0.033078 0.10333 -0.063738 -0.07409 -0.059928 -0.025694 -0.064447 -0.018711 -0.072183 -0.037307 -0.048019 0.0052894
2600 -0.0029365 0.088547 -0.060297 -0.069241 -0.041745 -0.048492 -0.071586 -0.027714 -0.074871 -0.018958 -0.037068 0.0068566
2601 -0.032825 0.06344 -0.038967 -0.071212 -0.059651 -0.05429 -0.064466 -0.042998 -0.09364 -0.01705 -0.046086 -0.0080563
2602 -0.078774 0.057923 -0.074027 -0.099003 -0.078417 -0.056398 -0.083335 -0.059392 -0.10745 -0.042301 -0.081805 -0.0044891
2603 -0.032932 0.086796 -0.070086 -0.071303 -0.063384 -0.034437 -0.072325 -0.023836 -0.091236 -0.00078287 -0.067333 0.0012381
2604 -0.026251 0.077579 -0.066476 -0.091494 -0.05071 -0.027755 -0.071205 -0.0345 -0.10958 -0.034514 -0.072442 -0.035235
2605 -0.046749 0.047651 -0.063685 -0.090745 -0.091916 -0.049523 -0.088974 -0.069923 -0.11576 -0.051806 -0.04754 -0.0066975
2606 -0.049478 0.057554 -0.079175 -0.077386 -0.075143 -0.031241 -0.082614 -0.044847 -0.093891 -0.042238 -0.067149 -0.01568
2607 -0.050086 0.050277 -0.090015 -0.094507 -0.068729 -0.026629 -0.089523 -0.054571 -0.096679 -0.043379 -0.082687 -0.033343
2608 -0.067475 0.0474 -0.12823 -0.094508 -0.092605 -0.023107 -0.084453 -0.055075 -0.11321 -0.046391 -0.098076 -0.037266
2609 -0.064313 0.050093 -0.085114 -0.096598 -0.054572 -0.039936 -0.072873 -0.045329 -0.094745 -0.028902 -0.077644 -0.0071588
2610 -0.018812 0.064055 -0.081263 -0.079439 -0.034268 -0.010114 -0.066292 -0.030823 -0.091283 -0.0044737 -0.043123 0.0089684
2611 -0.06046 0.029978 -0.11832 -0.08077 -0.065004 -0.025462 -0.10371 -0.074276 -0.13068 -0.013835 -0.061721 0.0072256
2612 -0.037299 0.043351 -0.11747 -0.094881 -0.07736 -0.04936 -0.091861 -0.05996 -0.11017 -0.010147 -0.04753 -0.018157
2613 -0.042977 0.079364 -0.10213 -0.074352 -0.071117 -0.013768 -0.075871 -0.047674 -0.10393 -0.036028 -0.055528 -0.01338
2614 -0.042246 0.070566 -0.10651 -0.096672 -0.063173 -0.016576 -0.084351 -0.051778 -0.10657 -0.02368 -0.061047 0.0033272
2615 -0.047275 0.085829 -0.10297 -0.10103 -0.062199 -0.0047745 -0.08026 -0.066362 -0.10657 -0.026361 -0.055125 -0.011286
2616 -0.024313 0.097492 -0.088351 -0.10084 -0.052846 -0.033473 -0.08712 -0.049646 -0.11346 -0.038243 -0.063554 -0.021288
2617 -0.072252 0.091175 -0.11842 -0.10922 -0.073182 -0.011211 -0.10309 -0.069799 -0.13126 -0.053855 -0.067142 -0.054501
2618 -0.07882 0.070398 -0.11306 -0.13274 -0.081488 -0.074249 -0.12155 -0.085793 -0.13949 -0.056216 -0.093271 -0.026784
2619 -0.064819 0.09359 -0.10108 -0.093937 -0.070785 -0.058487 -0.079889 -0.062787 -0.097337 -0.032798 -0.0809 -0.016677
2620 -0.065137 0.066343 -0.13178 -0.11312 -0.083581 -0.064105 -0.11128 -0.065411 -0.13448 -0.037889 -0.093308 -0.03431
2621 -0.051766 0.097036 -0.096679 -0.092418 -0.043777 -0.0021334 -0.077328 -0.051905 -0.089334 -0.010001 -0.072067 -0.023183
2622 -0.072594 0.041369 -0.14292 -0.11326 -0.073024 -0.071922 -0.11992 -0.076088 -0.12628 -0.042602 -0.087905 -0.067475
2623 -0.052903 0.033091 -0.13985 -0.11723 -0.0761 -0.06385 -0.11858 -0.078892 -0.13124 -0.047824 -0.071334 -0.057608
2624 -0.089731 0.041224 -0.1247 -0.090011 -0.084326 -0.061038 -0.094077 -0.073236 -0.11868 -0.049585 -0.099082 -0.043811
2625 -0.0596 0.058447 -0.10334 -0.080011 -0.045943 -0.0071361 -0.084526 -0.0699 -0.088287 -0.024067 -0.073411 -0.046684
2626 -0.074618 0.04131 -0.13956 -0.11167 -0.076419 -0.085224 -0.086116 -0.077674 -0.12438 -0.052318 -0.088549 -0.056857
2627 -0.081607 0.046103 -0.12169 -0.10221 -0.050795 -0.036132 -0.087815 -0.061378 -0.10312 -0.04546 -0.081878 -0.053519
2628 -0.077405 0.025105 -0.13526 -0.11026 -0.072592 -0.053261 -0.10036 -0.083531 -0.086821 -0.021232 -0.075686 -0.0099423
2629 -0.080094 0.021098 -0.1456 -0.10928 -0.082828 -0.055739 -0.11337 -0.067755 -0.10669 -0.031943 -0.054525 -0.036635
2630 -0.081633 0.036251 -0.12731 -0.096485 -0.049754 -0.057747 -0.098354 -0.077479 -0.1207 -0.025895 -0.062753 -0.043418
2631 -0.069481 0.045634 -0.15006 -0.098916 -0.071691 -0.020065 -0.081464 -0.065723 -0.12199 -0.034006 -0.066002 -0.030221
2632 -0.0875 0.00086643 -0.14298 -0.12837 -0.089907 -0.057783 -0.10935 -0.087037 -0.11319 -0.059408 -0.08298 -0.079444
2633 -0.072428 0.021289 -0.10856 -0.10981 -0.073223 -0.070681 -0.10769 -0.050681 -0.097512 -0.032999 -0.058649 -0.032266
2634 -0.077247 0.039562 -0.12356 -0.1082 -0.0739 -0.065009 -0.099173 -0.072234 -0.13038 -0.030441 -0.074227 -0.065999
2635 -0.11187 -0.0017752 -0.16097 -0.13281 -0.074636 -0.042038 -0.11362 -0.086628 -0.12628 -0.052482 -0.092606 -0.074072
2636 -0.081464 0.025838 -0.12883 -0.0984 -0.059872 -0.056626 -0.088162 -0.075192 -0.089707 -0.042574 -0.057494 -0.056955
2637 -0.052712 0.0141 -0.12106 -0.11839 -0.066449 -0.031174 -0.077252 -0.069946 -0.11911 -0.020375 -0.064353 -0.042028
2638 -0.071081 0.066673 -0.11276 -0.094342 -0.048265 -0.034182 -0.079051 -0.06367 -0.1025 -0.021977 -0.070212 -0.02016
2639 -0.079729 0.042776 -0.12193 -0.10269 -0.040231 -0.02082 -0.10071 -0.066993 -0.12647 -0.028259 -0.07606 -0.054683
2640 -0.046758 0.050909 -0.12227 -0.087614 -0.061267 -0.071398 -0.09584 -0.057147 -0.13492 -0.0050301 -0.048869 -0.042426
2641 -0.089466 0.037031 -0.12561 -0.10032 -0.068864 -0.067857 -0.11541 -0.081841 -0.12053 -0.040422 -0.085147 -0.093049
2642 -0.096965 0.0068342 -0.15568 -0.12979 -0.07061 -0.069005 -0.11887 -0.087675 -0.14854 -0.059243 -0.10659 -0.099082
2643 -0.080523 0.042497 -0.12155 -0.14556 -0.047526 -0.071023 -0.094149 -0.065299 -0.10557 -0.031895 -0.091864 -0.062994
2644 -0.094442 0.03547 -0.13145 -0.15066 -0.039403 -0.082081 -0.096109 -0.081553 -0.12182 -0.045166 -0.078133 -0.063857
2645 -0.086621 -0.0028074 -0.15088 -0.13949 -0.063749 -0.074319 -0.11647 -0.085736 -0.11632 -0.035208 -0.073781 -0.05643
2646 -0.074069 0.029445 -0.11523 -0.13374 -0.046495 -0.070917 -0.096348 -0.07075 -0.10911 -0.041979 -0.08804 -0.064333
2647 -0.085708 0.011638 -0.14026 -0.10763 -0.041462 -0.037676 -0.10835 -0.063634 -0.12288 -0.053281 -0.087588 -0.087166
2648 -0.11208 0.010131 -0.16982 -0.12595 -0.079658 -0.063524 -0.10501 -0.093678 -0.14145 -0.062832 -0.095587 -0.065759
2649 -0.078595 0.018514 -0.11103 -0.1101 -0.036024 -0.059632 -0.10419 -0.067742 -0.1099 -0.043704 -0.1084 -0.042201
2650 -0.079053 0.024056 -0.12397 -0.10078 -0.049731 -0.03355 -0.10085 -0.076306 -0.11883 -0.036776 -0.044974 -0.052244
2651 -0.091012 0.0091592 -0.17259 -0.13555 -0.078417 -0.061678 -0.094946 -0.066829 -0.1238 -0.046527 -0.089322 -0.10193
2652 -0.04981 0.005792 -0.14946 -0.10525 -0.072203 -0.065046 -0.11071 -0.056393 -0.13331 -0.0096287 -0.066021 -0.03719
2653 -0.063509 0.029235 -0.11229 -0.091144 -0.04675 -0.064824 -0.095145 -0.054537 -0.13334 -0.01952 -0.063449 -0.041023
2654 -0.063107 0.016028 -0.14138 -0.10763 -0.055196 -0.054043 -0.1085 -0.068291 -0.15384 -0.043592 -0.096528 -0.050645
2655 -0.070726 0.00039036 -0.15883 -0.12615 -0.047622 -0.084561 -0.11778 -0.048585 -0.13963 -0.037123 -0.073846 -0.059348
2656 -0.10333 -0.012757 -0.16709 -0.13219 -0.042889 -0.048209 -0.10743 -0.082598 -0.10369 -0.057335 -0.065145 -0.069951
2657 -0.11371 -0.0068341 -0.16296 -0.11563 -0.013685 -0.065657 -0.1181 -0.079552 -0.13623 -0.045736 -0.078513 -0.039204
2658 -0.083271 -0.0078113 -0.15626 -0.12249 -0.024081 -0.043335 -0.12626 -0.088066 -0.15424 -0.063078 -0.10306 -0.10266
2659 -0.07203 0.0087515 -0.13323 -0.094359 -0.0032176 -0.034073 -0.12695 -0.06758 -0.097926 -0.042029 -0.050051 -0.05245
2660 -0.071179 0.00029425 -0.17492 -0.1018 -0.017304 -0.050242 -0.11047 -0.073434 -0.13365 -0.013631 -0.074559 -0.045332
2661 -0.10521 -0.011843 -0.16839 -0.11619 -0.02926 -0.04846 -0.14197 -0.075738 -0.11555 -0.020803 -0.073158 -0.085285
2662 -0.065016 0.0131 -0.15799 -0.10193 -0.040917 -0.060708 -0.10454 -0.058711 -0.12124 -0.034184 -0.068656 -0.062228
2663 -0.085234 -0.0043674 -0.18748 -0.12484 -0.035263 -0.037226 -0.10133 -0.074175 -0.1395 -0.024136 -0.070545 -0.073461
2664 -0.080193 -0.021265 -0.18481 -0.10126 -0.034909 -0.046684 -0.094461 -0.077709 -0.13462 -0.042417 -0.080933 -0.072344
2665 -0.10525 -0.0040819 -0.17273 -0.14392 -0.044255 -0.086612 -0.10522 -0.073643 -0.13085 -0.053689 -0.079302 -0.071326
2666 -0.07629 0.0011409 -0.16967 -0.10075 -0.031372 -0.05192 -0.09757 -0.070317 -0.10282 -0.04772 -0.0555 -0.068079
2667 -0.10345 0.0057137 -0.17075 -0.10876 -0.025798 -0.042009 -0.10552 -0.092031 -0.12298 -0.043502 -0.070059 -0.084702
2668 -0.099327 -0.016294 -0.1764 -0.12668 -0.018244 -0.040427 -0.11138 -0.084384 -0.1244 -0.038223 -0.068077 -0.068765
2669 -0.11023 -0.036171 -0.19061 -0.1399 0.0070492 -0.048135 -0.12758 -0.077218 -0.12453 -0.051615 -0.086776 -0.054108
2670 -0.084084 -0.001318 -0.14904 -0.10896 0.046123 -0.024243 -0.080208 -0.079262 -0.091556 -0.033856 -0.052224 -0.06537
2671 -0.092012 -0.025435 -0.1582 -0.11179 0.068087 -0.040941 -0.093728 -0.075476 -0.10833 -0.035698 -0.052733 -0.098863
2672 -0.080531 -0.011152 -0.17318 -0.09969 0.06791 -0.042079 -0.070978 -0.0803 -0.10718 -0.02601 -0.069591 -0.052126
2673 -0.055329 0.01253 -0.16952 -0.098311 0.080774 -0.028458 -0.054627 -0.033613 -0.088081 -0.015301 -0.06222 -0.052679
2674 -0.059358 -0.013747 -0.20203 -0.091531 0.056218 -0.027536 -0.079247 -0.072747 -0.11716 -0.025033 -0.069138 -0.070022
2675 -0.090887 -0.029124 -0.19886 -0.12653 0.040711 -0.072454 -0.10068 -0.096671 -0.12509 -0.036134 -0.071327 -0.050415
2676 -0.063625 0.0016287 -0.19332 -0.11434 0.021075 -0.006652 -0.075756 -0.065265 -0.11281 -0.0072758 -0.056965 -0.073967
2677 -0.10218 -0.015698 -0.17589 -0.13204 -0.012851 -0.04755 -0.10916 -0.087029 -0.11923 -0.046437 -0.089054 -0.0943
2678 -0.065052 -0.020306 -0.16378 -0.11201 -0.0020377 -0.051698 -0.082925 -0.074733 -0.1097 -0.037609 -0.069603 -0.053703
2679 -0.10856 -0.018043 -0.17024 -0.10931 0.003746 -0.030097 -0.11325 -0.085006 -0.11086 -0.04487 -0.075621 -0.080426
2680 -0.096499 -0.03248 -0.19375 -0.15006 -0.01458 -0.056465 -0.11984 -0.08676 -0.15485 -0.053922 -0.09749 -0.088929
2681 -0.067178 0.018703 -0.16663 -0.087917 0.043313 -0.037743 -0.047854 -0.064394 -0.10868 -0.034564 -0.080298 -0.051531
2682 -0.087656 -0.0049546 -0.16997 -0.10258 0.057747 -0.047941 -0.056014 -0.070788 -0.11554 -0.035355 -0.057817 -0.093124
2683 -0.090485 -0.015282 -0.20276 -0.14309 0.064531 -0.028699 -0.058623 -0.068192 -0.12438 -0.044847 -0.079215 -0.074137
2684 -0.086683 -0.011879 -0.18649 -0.12922 0.067424 -0.046667 -0.072193 -0.067065 -0.12895 -0.023268 -0.054724 -0.08787
2685 -0.079012 -0.036606 -0.17839 -0.12607 0.091528 -0.066935 -0.094183 -0.086979 -0.15993 -0.05362 -0.066822 -0.089923
2686 -0.06004 -0.019413 -0.19369 -0.094021 0.11092 -0.0072036 -0.084372 -0.077713 -0.12788 -0.026071 -0.055041 -0.061346
2687 -0.096169 -0.033821 -0.16768 -0.10389 0.10085 0.00026825 -0.096922 -0.082357 -0.13693 -0.050173 -0.076909 -0.11101
2688 -0.078628 -0.019978 -0.17956 -0.14142 0.086739 -0.05237 -0.12251 -0.076001 -0.13511 -0.037724 -0.070488 -0.063571
2689 -0.089136 -0.010495 -0.14375 -0.10451 0.11913 -0.020288 -0.093431 -0.055405 -0.11328 -0.023366 -0.078416 -0.057924
2690 -0.094155 -0.031662 -0.20402 -0.13423 0.094116 -0.066346 -0.11418 -0.064588 -0.1268 -0.049637 -0.083605 -0.094807
2691 -0.085543 -0.03015 -0.20061 -0.12113 0.07438 -0.064004 -0.09586 -0.089692 -0.13843 -0.069189 -0.097103 -0.09218
2692 -0.069452 -0.020877 -0.1866 -0.10835 0.089844 -0.044713 -0.05713 -0.057186 -0.11582 -0.048731 -0.075072 -0.067862
2693 -0.0453 -0.013354 -0.14072 -0.11507 0.098708 -0.050401 -0.058849 -0.04337 -0.090215 -0.030422 -0.06918 -0.058905
2694 -0.073879 -0.0078612 -0.171 -0.1146 0.099441 -0.048129 -0.053599 -0.077204 -0.11248 -0.033834 -0.073349 -0.096578
2695 -0.070877 -0.019488 -0.15963 -0.11562 0.11176 0.004263 -0.077889 -0.077368 -0.12025 -0.033155 -0.075537 -0.067581
2696 -0.045846 -0.0060157 -0.206 -0.11566 0.11913 -0.046435 -0.071478 -0.061001 -0.1476 -0.016387 -0.063756 -0.060914
2697 -0.099354 -0.043863 -0.21149 -0.13736 0.079192 -0.055033 -0.10819 -0.11949 -0.15772 -0.065018 -0.095194 -0.12416
2698 -0.081873 -0.03557 -0.16876 -0.11674 0.11832 -0.048941 -0.071977 -0.065809 -0.13835 -0.04984 -0.086893 -0.10979
2699 -0.081871 -0.0063374 -0.14328 -0.12424 0.1256 -0.07434 -0.057757 -0.050723 -0.11737 -0.068931 -0.076772 -0.091232
2700 -0.06513 -0.0075546 -0.15214 -0.099362 0.16517 -0.045598 -0.046327 -0.060417 -0.11085 -0.044973 -0.06964 -0.067715
2701 -0.073248 -0.0067418 -0.1903 -0.078223 0.15874 -0.035946 -0.064336 -0.05849 -0.10946 -0.044314 -0.082129 -0.090468
2702 -0.078777 -0.017249 -0.17143 -0.1107 0.16311 -0.058284 -0.069686 -0.083184 -0.11392 -0.065066 -0.096457 -0.11103
2703 -0.044946 -0.0036462 -0.12509 -0.062435 0.16189 -0.046182 -0.080825 -0.062568 -0.085148 -0.026328 -0.082096 -0.060673
2704 -0.057534 -0.041893 -0.18773 -0.12213 0.088448 -0.06473 -0.11307 -0.088582 -0.10373 -0.050749 -0.085764 -0.083666
2705 -0.064993 -0.019731 -0.13477 -0.11489 0.10787 -0.069399 -0.086225 -0.062596 -0.11208 -0.040701 -0.087383 -0.098339
2706 -0.057581 -0.015908 -0.19314 -0.11424 0.081065 -0.048417 -0.10306 -0.06143 -0.10217 -0.032682 -0.085821 -0.094302
2707 -0.06961 -0.026095 -0.14909 -0.095798 0.077129 -0.047855 -0.054984 -0.062353 -0.12053 -0.056494 -0.06295 -0.082425
2708 -0.056098 -0.035732 -0.10755 -0.13112 0.042513 -0.068533 -0.038153 -0.085387 -0.12854 -0.043195 -0.088568 -0.082507
2709 -0.050857 -0.0085896 -0.12565 -0.10232 0.081666 -0.043021 -0.027563 -0.076701 -0.092187 -0.047527 -0.093497 -0.09742
2710 -0.051485 -0.0085468 -0.11682 -0.076511 0.11245 -0.088069 -0.022793 -0.042745 -0.078625 -0.035298 -0.074545 -0.097923
2711 -0.023724 -0.001474 -0.16428 -0.078951 0.14268 -0.014127 -0.025982 -0.059789 -0.086953 -0.01521 -0.064844 -0.039586
2712 -0.062242 -0.022811 -0.16354 -0.099112 0.18266 -0.052146 -0.051932 -0.077923 -0.12726 -0.043811 -0.074572 -0.081839
2713 -0.073551 -0.027058 -0.14031 -0.074793 0.17415 -0.049634 -0.094211 -0.076396 -0.09739 -0.039393 -0.054271 -0.070522
2714 -0.036499 -0.020626 -0.12229 -0.062144 0.17244 -0.031802 -0.071431 -0.07844 -0.13836 -0.023105 -0.077079 -0.10057
2715 -0.061788 -0.0080829 -0.082303 -0.052315 0.16149 -0.05226 -0.064271 -0.063984 -0.11509 -0.046116 -0.073498 -0.063877
2716 -0.082806 -0.02563 -0.12102 -0.088526 0.14245 -0.036788 -0.0666 -0.075798 -0.11769 -0.063088 -0.086576 -0.07131
2717 -0.079865 -0.026557 -0.099882 -0.074926 0.12011 -0.070306 -0.0262 -0.071522 -0.11948 -0.046699 -0.073075 -0.070853
2718 -0.048484 -0.025775 -0.12309 -0.063827 0.09713 -0.055905 0.0027106 -0.067195 -0.13302 -0.052021 -0.087034 -0.088036
2719 -0.060912 -0.033392 -0.12624 -0.078208 0.090503 -0.054673 0.00067098 -0.070589 -0.10563 -0.019532 -0.064422 -0.098198
2720 -0.064931 -0.017769 -0.17123 -0.050189 0.095897 -0.087161 0.025591 -0.061213 -0.10002 -0.047804 -0.091831 -0.095601
2721 -0.045019 -0.0027862 -0.13832 -0.04321 0.087361 -0.058829 0.024482 -0.075657 -0.11534 -0.025865 -0.079629 -0.067174
2722 -0.040058 -0.015793 -0.03549 -0.04887 0.088244 -0.052327 -0.016438 -0.044071 -0.12719 -0.047767 -0.080708 -0.1108
2723 -0.020486 -0.018981 -0.06123 -0.029581 0.1104 -0.021135 -0.045937 -0.010335 -0.096832 -0.025148 -0.055236 -0.06095
2724 -0.063195 -0.011558 0.027391 -0.036342 0.092182 0.0022565 -0.062297 0.0038816 -0.12688 -0.02248 -0.054425 -0.098222
2725 -0.072613 -0.037335 -0.088179 -0.045503 0.13057 -0.056462 -0.069407 0.027658 -0.13413 -0.051292 -0.063653 -0.11746
2726 -0.043502 -0.030412 -0.10145 -0.0044537 0.1923 -0.04719 -0.063846 0.012994 -0.10326 -0.029903 -0.053822 -0.097298
2727 -0.03676 -0.0021795 -0.0054083 0.025766 0.20898 -0.050608 -0.051316 -0.0019199 -0.099085 -0.027905 -0.04538 -0.078701
2728 -0.041199 -0.016447 -0.004798 0.063915 0.18255 -0.079326 -0.067985 -0.060274 -0.12792 -0.032036 -0.084529 -0.082494
2729 -0.063947 -0.011114 -0.073848 0.092914 0.18833 -0.042914 -0.0039051 -0.045068 -0.12832 -0.051458 -0.069577 -0.084787
2730 -0.039426 -0.018901 -0.10119 0.033033 0.14061 -0.0043725 0.010815 -0.064101 -0.13824 -0.050539 -0.065176 -0.10488
2731 -0.068774 -0.017668 -0.071897 -0.0047477 0.13082 -0.071181 0.043236 -0.043545 -0.11914 -0.053571 -0.063174 -0.10408
2732 -0.057953 -0.026376 0.10326 -0.044039 0.10047 -0.071359 0.035716 -0.051879 -0.098606 -0.049512 -0.053093 -0.092955
2733 -0.052052 -0.022173 0.13478 -0.025379 0.10983 -0.060757 0.015397 -0.061013 -0.098534 -0.034154 -0.013181 -0.10045
2734 -0.07721 -0.05231 0.14158 -0.03808 0.069108 -0.040645 -0.042163 -0.058037 -0.11887 -0.063235 -0.05917 -0.12035
2735 -0.041199 -0.013017 0.10673 -5.0995e-05 0.10143 -0.053313 -0.038323 0.01147 -0.1007 -0.040817 -0.028788 -0.079753
2736 -0.049127 -0.032075 0.015585 -0.0095118 0.082706 -0.044191 -0.047442 0.047316 -0.092479 -0.043199 -0.022327 -0.068766
2737 -0.035286 -0.047872 -0.029204 -0.020773 0.077739 -0.09505 -0.063192 0.059192 -0.10662 -0.03289 -0.016255 -0.071419
2738 -0.014444 -0.008349 -0.047674 0.078567 0.11152 -0.031468 -0.037341 0.10409 -0.086525 -0.050062 -0.008094 -0.1142
2739 -0.045163 -0.022916 -0.055144 0.10838 0.13098 -0.065186 -0.077131 0.059244 -0.11727 -0.026193 -0.021203 -0.091285
2740 -0.040511 -0.029223 0.11325 0.10306 0.15032 -0.040244 -0.029771 0.08251 -0.10325 -0.023715 -0.016071 -0.093807
2741 -0.06035 -0.021281 0.24735 0.090604 0.1847 -0.049942 -0.01417 0.029497 -0.09434 -0.028816 -0.01469 -0.08788
2742 -0.068248 -0.0080978 0.24027 0.037783 0.17067 -0.05291 0.03787 0.0020428 -0.077818 -0.054458 -0.013248 -0.13641
2743 -0.054417 -0.0040751 0.21333 0.020472 0.18117 -0.037038 0.0684 0.024189 -0.10363 -0.021239 0.0074134 -0.063836
2744 -0.059945 -0.030332 0.16865 0.0034617 0.16676 -0.062667 0.060331 -0.010345 -0.10156 -0.025711 0.0029348 -0.080219
2745 -0.075954 -0.01221 0.091299 0.017161 0.17267 -0.040595 0.094331 0.0052013 -0.1098 -0.027702 0.00038632 -0.098152
2746 -0.056373 -0.031967 0.023699 0.02524 0.12596 -0.018633 0.043912 0.054837 -0.1252 -0.042824 0.0025878 -0.092614
2747 -0.051791 -0.046104 0.031869 0.047749 0.14271 -0.058381 -0.019158 0.079284 -0.13193 -0.030296 -0.0052407 -0.1019
2748 -0.01879 -0.022801 0.01695 0.13073 0.11983 -0.035889 -0.015628 0.15427 -0.084187 -0.035137 -0.0012993 -0.11818
2749 -0.021458 -0.038488 -0.01951 0.11069 0.095274 -0.080167 -0.027797 0.12462 -0.10702 -0.038609 -0.027398 -0.095873
2750 -0.030647 -0.019316 0.22452 0.12152 0.11137 -0.055756 0.020913 0.10265 -0.094194 -0.02576 -0.0049263 -0.10654
2751 0.0012148 -0.010363 0.32919 0.061996 0.098001 -0.036394 0.021164 0.052878 -0.087552 -0.028212 0.020865 -0.074298
2752 -0.030864 -0.03223 0.26874 -0.0020748 0.068785 -0.052132 0.0028541 0.0098845 -0.08713 -0.037103 -0.011293 -0.094331
2753 -0.027032 -0.022167 0.30737 0.019664 0.095268 -0.02735 0.037304 0.029641 -0.094238 -0.025645 0.031328 -0.10256
2754 -0.0066908 -0.0054945 0.25775 0.053214 0.12725 -0.016858 0.089785 0.047597 -0.079887 -0.013936 0.02354 -0.066597
2755 -0.041429 -0.0044817 0.31851 0.078763 0.11795 -0.029056 0.12303 0.041643 -0.086845 -0.018488 0.020481 -0.10705
2756 -0.018528 -0.015079 0.28929 0.12073 0.12675 -0.033415 0.094166 0.042889 -0.097343 -0.01519 0.044753 -0.072343
2757 -0.018516 -0.022396 0.37189 0.1272 0.11205 -0.053223 0.075456 0.038355 -0.069951 -0.0062611 0.035534 -0.073835
2758 -0.053475 -0.033483 0.2529 0.08962 0.097897 -0.063561 0.0083864 0.013172 -0.11173 -0.066313 9.5499e-05 -0.096238
2759 -0.035713 -0.0045006 0.39854 0.093129 0.12493 -0.031029 0.024687 0.058078 -0.086248 -0.026434 0.017837 -0.079281
2760 -0.058562 -0.056468 0.38297 0.050199 0.092524 -0.068857 -0.054323 0.089364 -0.13131 -0.063106 -0.010402 -0.11264
2761 -0.012011 -0.020195 0.27494 0.034638 0.12659 -0.060405 0.0045076 0.1589 -0.090734 -0.035117 0.0097999 -0.090047
2762 -0.049209 -0.060412 0.22132 0.013797 0.10568 -0.079873 -0.050012 0.099566 -0.11517 -0.044549 0.0073514 -0.11924
2763 0.026332 0.0032205 0.39421 0.079176 0.13516 0.019608 0.010248 0.17759 -0.096171 -0.0109 0.047503 -0.061532
2764 0.014024 -0.0018367 0.4394 0.13044 0.10653 -0.03804 0.019839 0.095179 -0.1161 -0.030012 0.039084 -0.053725
2765 0.00055534 -0.017374 0.42019 0.12328 0.10091 -0.062898 0.031839 0.076465 -0.11624 -0.040863 0.017206 -0.091458
2766 0.0095268 -0.023231 0.35165 0.11416 0.093676 -0.077366 0.07624 0.069801 -0.10251 -0.050985 0.027027 -0.096561
2767 0.0064683 -0.022578 0.40442 0.090483 0.07682 -0.022584 0.0981 0.078927 -0.092513 -0.035037 0.015379 -0.092423
2768 0.0075897 -0.0099556 0.38292 0.070012 0.070763 -0.038202 0.10571 0.091883 -0.065032 -0.016638 0.0178 -0.095316
2769 -0.010829 -0.018433 0.36367 0.029371 0.073417 -0.042571 0.090281 0.08576 -0.10206 -0.04104 0.018712 -0.093139
2770 0.0021027 -0.02457 0.39375 0.059791 0.080751 -0.0028687 0.049021 0.16123 -0.066858 -0.029881 0.025543 -0.091902
2771 -0.023256 0.0075828 0.44074 0.05285 0.10253 -0.0036369 0.033242 0.18335 -0.10749 -0.017993 0.017665 -0.079955
2772 -0.056384 -0.046854 0.36582 0.0036189 0.049848 -0.077605 -0.019738 0.14284 -0.12347 -0.043964 0.0078862 -0.11783
2773 -0.078043 -0.035492 0.35861 0.052348 0.068802 -0.031413 0.0041724 0.14425 -0.11857 -0.062256 -0.0013424 -0.13804
2774 -0.0050815 -0.022719 0.39686 0.12504 0.095246 -0.053971 0.010713 0.07431 -0.097391 -0.025097 0.026269 -0.066633
2775 -0.04982 -0.031506 0.35136 0.13936 0.059149 -0.075979 -0.0023968 0.045257 -0.10984 -0.046949 0.026561 -0.097716
2776 -0.056829 -0.044393 0.42583 0.12677 0.068103 -0.048508 -0.0075064 0.059673 -0.10758 -0.04423 0.020112 -0.10023
2777 -0.044857 -0.021111 0.31681 0.094215 0.070197 -0.041456 0.033534 0.061759 -0.088676 -0.038582 0.024074 -0.10302
2778 -0.017986 -0.034948 0.26861 0.077774 0.06499 -0.049764 0.085994 0.056705 -0.050894 -0.027104 0.028135 -0.10987
2779 -0.010784 -0.021395 0.26748 0.052103 0.072494 -0.055332 0.1217 0.056691 0.026908 -0.011575 0.040726 -0.057367
2780 -0.00077268 -0.015222 0.2335 0.018942 0.040638 -0.04801 0.11188 0.060338 -0.0044302 -0.039537 0.021358 -0.0698
2781 0.010769 -0.0078294 0.24165 0.031502 0.046381 -0.0033684 0.11344 0.090464 0.021482 -0.016698 0.032219 -0.10425
2782 0.03436 -0.020397 0.36931 0.029171 0.059355 -0.049587 0.062606 0.08317 -0.091377 -0.05696 0.0024809 -0.083736
2783 0.0056617 -0.053284 0.42362 0.06118 0.033449 -0.079855 0.0025664 0.045566 -0.096115 -0.050221 0.0085324 -0.10173
2784 0.051023 -0.014111 0.44632 0.17353 0.079492 -0.052653 0.016857 0.058832 -0.089293 -0.024513 0.030834 -0.058991
2785 0.024535 -0.014178 0.36769 0.12829 0.048826 -0.035941 0.016077 0.065128 -0.089481 -0.014744 0.049855 -0.064004
2786 0.014816 -0.041156 0.28777 0.13064 0.03909 -0.031099 -0.0034625 0.047255 -0.1134 -0.052956 0.021777 -0.10464
2787 -0.015492 -0.027423 0.23569 0.059527 0.043263 -0.030267 -0.0054221 0.045871 -0.097018 -0.049317 0.042488 -0.11264
2788 -0.008521 -0.02828 0.23678 0.049726 0.053457 -0.045036 0.017688 0.060697 -0.083536 -0.022079 0.0176 -0.10472
2789 -0.040909 -0.036157 0.22816 0.013335 0.017891 -0.038324 0.018979 0.038253 -0.12292 -0.035461 0.025861 -0.12067
2790 -0.029958 -0.023354 0.24941 0.071224 0.048554 -0.020072 0.054379 0.052239 -0.081492 -0.034902 0.0091227 -0.094208
2791 -0.052887 -0.026692 0.22002 0.054923 0.035068 -0.05071 0.07216 0.037195 -0.088601 -0.026584 0.031284 -0.068201
2792 -0.040975 -0.033529 0.32543 0.056583 0.067702 -0.016438 0.07122 0.037732 -0.093709 -0.038845 0.033796 -0.064804
2793 -0.024914 -0.035916 0.35397 0.090032 0.044505 -0.00061629 0.07667 0.036058 -0.085977 -0.028857 0.028447 -0.1023
2794 -0.043662 -0.033183 0.37268 0.11627 0.011739 -0.068524 0.040511 -0.001216 -0.11103 -0.053158 0.013409 -0.10247
2795 -0.055851 -0.038261 0.31788 0.13854 0.036663 -0.051123 0.053161 0.01285 -0.084883 -0.03073 0.01123 -0.072362
2796 -0.058519 -0.036908 0.25226 0.093329 0.040096 -0.042591 0.015022 0.018036 -0.076422 -0.039691 0.0094416 -0.11164
2797 -0.035668 -0.048025 0.19251 0.042819 -0.00073983 -0.067609 -0.010798 0.011283 -0.09977 -0.063133 0.002633 -0.11374
2798 0.0001037 -0.029162 0.20488 0.041758 0.026244 -0.070687 -0.013398 0.0061287 -0.093548 -0.048094 -0.0044055 -0.098701
2799 0.019775 -0.013639 0.20796 0.049057 0.031398 -0.031905 0.018363 0.033395 -0.067686 -0.007846 0.011096 -0.069834
2800 0.013087 -0.051747 0.15201 0.0057261 0.020651 -0.080263 -0.0075569 0.010281 -0.087185 -0.028458 -0.019483 -0.10487
2801 0.042328 -0.018294 0.22059 0.043125 0.031875 -0.00044154 0.046173 0.040337 -0.048473 -0.010569 0.010019 -0.088019
2802 0.02354 -0.044811 0.1683 0.0021244 0.0040686 -0.09643 0.039024 0.0039834 -0.073771 -0.050591 -0.03216 -0.094202
2803 0.060821 -0.038938 0.16463 0.034234 0.026552 -0.052588 0.052804 0.0027696 -0.091049 -0.013462 0.023232 -0.057045
2804 0.039802 -0.060226 0.1598 0.096903 0.012296 -0.059966 0.054655 0.015626 -0.058557 -0.039204 -0.0040566 -0.085948
2805 0.057084 -0.024933 0.18644 0.15156 0.03064 -0.025464 0.095815 0.019402 0.034924 -0.015995 0.011325 -0.07495
2806 0.010135 -0.02672 0.1529 0.082901 0.0096633 -0.068142 0.075515 0.020228 0.096826 0.00018316 0.052396 -0.11246
2807 0.010327 -0.029027 0.17632 0.049 0.020667 -0.04437 0.047786 0.00024429 0.056588 -0.034658 0.047348 -0.076446
2808 -0.030702 -0.050994 0.1686 0.03532 0.023341 -0.020109 0.027876 -0.0067095 0.0032597 -0.01764 0.057969 -0.068339
2809 -0.018 -0.041642 0.13591 0.018069 0.0019243 -0.051237 0.0069667 0.0034666 -0.027048 -0.025831 0.032511 -0.061732
2810 -0.042899 -0.039429 0.13354 0.037038 0.002848 -0.056125 0.0069571 0.015423 -0.043837 -0.044103 0.010412 -0.060565
2811 -0.058367 -0.044086 0.1179 0.012937 0.0029217 -0.070173 0.0056975 -0.013801 -0.059825 -0.025445 0.022894 -0.087917
2812 -0.031906 -0.027683 0.12765 0.044796 0.0055254 -0.058511 0.015228 0.0062752 -0.039383 -0.019936 0.039005 -0.03397
2813 -0.045864 -0.047721 0.082025 0.019045 0.002189 -0.042829 -0.012062 -0.0038186 -0.064791 -0.014918 0.022297 -0.038563
2814 -0.071213 -0.053868 0.075985 0.00069467 -0.0079773 -0.085418 -0.032551 -0.016212 -0.08441 -0.059919 0.019638 -0.11945
2815 -0.050371 -0.049265 0.083596 -0.0044561 -0.016794 -0.085826 0.027049 0.0063737 -0.067198 -0.031701 0.01431 -0.081799
2816 -0.03295 -0.038602 0.096736 0.001883 -0.0049399 -0.050484 0.029089 -0.0213 -0.041226 -0.011692 0.025361 -0.070151
2817 -0.048108 -0.042949 0.062616 0.0085022 0.0094338 -0.067992 0.03498 -0.0021539 -0.059094 -0.034634 0.0054125 -0.081104
2818 -0.035057 -0.072367 0.0091767 -0.014069 -0.037783 -0.09088 0.01707 -0.047808 -0.062812 -0.049335 0.022554 -0.10662
2819 0.032874 -0.041114 0.074807 0.012771 -0.0037889 -0.043488 -0.0012394 -0.015922 -0.057611 -0.028157 0.013495 -0.05609
2820 0.041936 -0.056861 0.041438 -0.01351 -0.017015 -0.053377 -0.016149 -0.012735 -0.063489 -0.039578 -0.003253 -0.059143
2821 0.023157 -0.062788 0.024068 -0.027041 -0.026802 -0.065075 -0.011819 -0.033539 -0.046187 -0.03802 -0.016372 -0.070525
2822 0.047019 -0.055155 0.019618 -0.029182 -0.019708 -0.065253 -0.016568 -0.022873 -0.079465 -0.037082 0.01928 -0.069128
2823 0.03459 -0.060673 0.017339 -0.025583 -0.023944 -0.048411 -0.033388 -0.027107 -0.021524 -0.021023 0.0095014 -0.063991
2824 0.036072 -0.0447 0.031219 -0.0085735 -0.01859 -0.028879 0.0095426 -0.012441 0.080888 0.0038453 0.044493 -0.040494
2825 0.018543 -0.062887 0.051569 -0.0076243 -0.021217 -0.066977 -0.012807 -0.018545 0.10548 -0.013276 0.017764 -0.083987
2826 0.0089947 -0.018984 0.02986 -0.013145 0.00018686 -0.051905 0.0086334 -0.0042983 0.066342 -0.0081478 0.0091358 -0.05057
2827 -0.026834 -0.035122 0.02043 -0.024706 -0.024349 -0.078544 0.0016138 -0.030282 -0.011186 -0.018559 0.026047 -0.053232
2828 -0.025902 -0.065539 -0.0041494 -0.030657 -0.022406 -0.049092 -0.036186 -0.043686 -0.045825 -0.049551 -0.023571 -0.10923
2829 -0.038841 -0.053606 0.005881 -0.041238 -0.035372 -0.05646 -0.052195 -0.03452 -0.049053 -0.045902 -0.0057998 -0.077448
2830 -0.040289 -0.051543 0.0080414 -0.019138 -0.015278 -0.052958 -0.021885 -0.034544 -0.056961 -0.026994 -0.0039183 -0.066061
2831 -0.049498 -0.04768 -0.036968 -0.028729 -0.035405 -0.062766 -0.031015 -0.033817 -0.040089 -0.043126 -0.0010968 -0.059724
2832 -0.056666 -0.047018 -0.0048179 -0.0432 -0.021581 -0.094014 -0.035894 -0.025531 -0.065387 -0.048377 -0.035945 -0.061296
2833 -0.019255 -0.043685 0.0037425 -0.023091 -0.0053174 -0.022993 -0.041704 -0.0051851 -0.040996 -0.0063786 0.015496 -0.017699
2834 -0.035074 -0.058442 -0.012707 -0.065532 -0.042704 -0.063421 -0.031623 -0.028129 -0.059294 -0.04298 -0.026252 -0.073282
2835 -0.033552 -0.054909 -0.034297 -0.043662 -0.0172 -0.064069 -0.037483 -0.045653 -0.057262 -0.037282 -0.013201 -0.066575
2836 -0.060311 -0.084997 -0.061376 -0.066953 -0.057486 -0.11066 -0.090153 -0.073307 -0.06515 -0.068233 -0.039329 -0.081278
2837 0.0028009 -0.043064 -0.036646 -0.056024 -0.050943 -0.10197 -0.018262 -0.03651 -0.069539 -0.034225 -0.009238 -0.047431
2838 0.022762 -0.082191 -0.066636 -0.063855 -0.060709 -0.063593 -0.075752 -0.063994 -0.045267 -0.047756 -0.026576 -0.092843
2839 0.056234 -0.068378 -0.053565 -0.095066 -0.062915 -0.059431 -0.071531 -0.089068 -0.082365 -0.036908 -0.023495 -0.074586
2840 0.072595 -0.056375 -0.045455 -0.053247 -0.034732 -0.06874 -0.060601 -0.060972 -0.053503 -0.018649 -0.010204 -0.064639
2841 0.061167 -0.066833 -0.065634 -0.067757 -0.044988 -0.062918 -0.065521 -0.055886 -0.055651 -0.036611 -0.011782 -0.046742
2842 0.070258 -0.07707 -0.050284 -0.069278 -0.023794 -0.027546 -0.07131 -0.06849 -0.06098 -0.041013 -0.025651 -0.045815
2843 0.05332 -0.041677 -0.041804 -0.078649 -0.026951 -0.036834 -0.04922 -0.064263 -0.045048 -0.014304 -0.029379 -0.032247
2844 0.0071111 -0.067514 -0.081413 -0.0834 -0.068037 -0.036982 -0.068579 -0.037167 -0.090526 -0.028766 -0.045758 -0.0673
2845 -0.0066874 -0.068792 -0.084353 -0.077301 -0.047623 -0.07695 -0.070849 -0.078851 -0.068754 -0.036917 -0.069366 -0.089163
2846 -0.0050359 -0.053789 -0.052672 -0.065891 -0.05528 -0.062899 -0.065229 -0.042135 -0.074732 -0.022659 -0.039875 -0.031406
2847 -0.047764 -0.081496 -0.076902 -0.086302 -0.064956 -0.073217 -0.094708 -0.072869 -0.090511 -0.03205 -0.045083 -0.046529
2848 -0.035943 -0.074473 -0.083532 -0.074423 -0.052472 -0.086105 -0.078038 -0.062422 -0.082069 -0.027262 -0.032312 -0.046861
2849 -0.0031815 -0.04097 -0.078141 -0.066414 -0.041769 -0.055533 -0.066337 -0.041986 -0.082217 -0.020853 -0.0431 -0.057404
2850 -0.01572 -0.052238 -0.094441 -0.047195 -0.034795 -0.030601 -0.059557 -0.04405 -0.091895 -0.022115 -0.035239 -0.046097
2851 -0.063409 -0.078915 -0.11053 -0.087875 -0.074231 -0.052079 -0.081937 -0.093194 -0.073114 -0.042066 -0.046757 -0.0979
2852 -0.037747 -0.044392 -0.08902 -0.075386 -0.032607 -0.047068 -0.052026 -0.042098 -0.069092 -0.009868 -0.024766 -0.039873
2853 0.014544 -0.036279 -0.07568 -0.058767 -0.029984 -0.014046 -0.069186 -0.040852 -0.07623 -0.02665 -0.040124 -0.059416
2854 -0.015854 -0.042947 -0.11318 -0.079098 -0.04217 -0.041464 -0.077385 -0.044035 -0.057558 -0.031241 -0.055303 -0.053428
2855 0.012757 -0.050854 -0.111 -0.093169 -0.049936 -0.072742 -0.093185 -0.073269 -0.087576 -0.040543 -0.040251 -0.050131
2856 0.047229 -0.044571 -0.074909 -0.07398 -0.055953 -0.04445 -0.083315 -0.067593 -0.099005 -0.040284 -0.05858 -0.033114
2857 0.04295 -0.044728 -0.10905 -0.1094 -0.073399 -0.072078 -0.11223 -0.073847 -0.10385 -0.029076 -0.038638 -0.039387
2858 0.032172 -0.076045 -0.16371 -0.13141 -0.098475 -0.091786 -0.10631 -0.092881 -0.14212 -0.058677 -0.073397 -0.12579
2859 0.075843 -0.054733 -0.11519 -0.091322 -0.061582 -0.021265 -0.091554 -0.061395 -0.093899 -0.019389 -0.060386 -0.061092
2860 0.041565 -0.05399 -0.11965 -0.087123 -0.061388 -0.060403 -0.085373 -0.055898 -0.081668 -0.03273 -0.056364 -0.084805
2861 0.033736 -0.066927 -0.15508 -0.11149 -0.053984 -0.074501 -0.10541 -0.089312 -0.10217 -0.027992 -0.070763 -0.082048
2862 0.048998 -0.037354 -0.12125 -0.084524 -0.039331 -0.034919 -0.087442 -0.069606 -0.095064 -0.025943 -0.043121 -0.049671
2863 0.005279 -0.048152 -0.11109 -0.095285 -0.049857 -0.020787 -0.10157 -0.0727 -0.10914 -0.020305 -0.05867 -0.062184
2864 0.01225 -0.071609 -0.14167 -0.084116 -0.073983 -0.054545 -0.088992 -0.089324 -0.10254 -0.069087 -0.078738 -0.087187
2865 -0.024448 -0.074016 -0.15688 -0.10877 -0.06285 -0.059344 -0.10708 -0.061207 -0.099629 -0.034918 -0.071627 -0.10149
2866 0.0067134 -0.054563 -0.10813 -0.10334 -0.058326 -0.064792 -0.11214 -0.082901 -0.098977 -0.04915 -0.068895 -0.061232
2867 -0.039795 -0.06802 -0.15927 -0.12278 -0.080992 -0.10745 -0.10744 -0.076565 -0.10193 -0.052301 -0.082584 -0.10155
2868 -0.0018037 -0.044468 -0.14192 -0.11011 -0.051429 -0.037708 -0.08129 -0.067159 -0.11717 -0.049213 -0.054212 -0.043778
2869 -0.034792 -0.062895 -0.12924 -0.10356 -0.062665 -0.062596 -0.09523 -0.091123 -0.073251 -0.023874 -0.041871 -0.047791
2870 -0.010131 -0.056532 -0.14897 -0.084641 -0.069451 -0.044354 -0.073509 -0.071947 -0.08465 -0.0074358 -0.052629 -0.046683
2871 0.0031607 -0.038539 -0.12156 -0.088542 -0.058608 -0.055972 -0.090179 -0.06859 -0.096588 -0.040907 -0.033378 -0.047896
2872 0.0080322 -0.045137 -0.15918 -0.10919 -0.078034 -0.10292 -0.11314 -0.081054 -0.080976 -0.021469 -0.063226 -0.096369
2873 0.067774 -0.042654 -0.13415 -0.095693 -0.0686 -0.062109 -0.084658 -0.070218 -0.10314 -0.01917 -0.074025 -0.053242
2874 0.051295 -0.040311 -0.17623 -0.098304 -0.069247 -0.049957 -0.098388 -0.083682 -0.094903 -0.018732 -0.065413 -0.067495
2875 0.061187 -0.032298 -0.17077 -0.12158 -0.069303 -0.042305 -0.094197 -0.082736 -0.084241 -0.032094 -0.061732 -0.058097
2876 0.10723 0.0021246 -0.13259 -0.097186 -0.047529 -0.041413 -0.052897 -0.048149 -0.066469 -0.022545 -0.04577 -0.03533
2877 0.066709 -0.038243 -0.16709 -0.13465 -0.075005 -0.10493 -0.10708 -0.10408 -0.071957 -0.031077 -0.071959 -0.079403
2878 0.10612 -0.01883 -0.15541 -0.10066 -0.078722 -0.08335 -0.11625 -0.10088 -0.094175 -0.026578 -0.093137 -0.086616
2879 0.067052 -0.010587 -0.15562 -0.095608 -0.044358 -0.074348 -0.078876 -0.077531 -0.072484 -0.02249 -0.049456 -0.054079
2880 0.070764 -0.017464 -0.16562 -0.12128 -0.072634 -0.074576 -0.099195 -0.084075 -0.076032 -0.026131 -0.067595 -0.055652
2881 0.0031454 -0.043642 -0.14863 -0.1201 -0.083071 -0.019314 -0.10834 -0.074669 -0.09658 -0.049743 -0.081543 -0.073874
2882 0.013607 -0.054179 -0.18719 -0.10835 -0.076927 -0.099032 -0.11168 -0.071962 -0.10958 -0.042994 -0.059202 -0.038307
2883 0.0090783 -0.077356 -0.21293 -0.13958 -0.090913 -0.10327 -0.14368 -0.10268 -0.12046 -0.056906 -0.07042 -0.0655
2884 -0.02361 -0.056013 -0.19449 -0.12128 -0.10172 -0.086898 -0.13123 -0.09388 -0.11132 -0.068947 -0.10325 -0.083613
2885 0.0061112 -0.0437 -0.16078 -0.10182 -0.067226 -0.058177 -0.10669 -0.072404 -0.10799 -0.041429 -0.055187 -0.084726
2886 0.010943 -0.051328 -0.17863 -0.10207 -0.060642 -0.051465 -0.11558 -0.081278 -0.090981 -0.020601 -0.051036 -0.040138
2887 0.036074 -0.046965 -0.16898 -0.11806 -0.061369 -0.064633 -0.099682 -0.068862 -0.097809 -0.037862 -0.065084 -0.037191
2888 0.075726 -0.0054321 -0.17185 -0.1007 -0.061035 -0.030651 -0.090562 -0.071005 -0.11514 -0.026794 -0.050173 -0.028144
2889 0.021507 -0.048259 -0.183 -0.12329 -0.086711 -0.077769 -0.11985 -0.11458 -0.094876 -0.055505 -0.080481 -0.059587
2890 0.078309 -0.044976 -0.1832 -0.12107 -0.051368 -0.052997 -0.10406 -0.091633 -0.10864 -0.038247 -0.08512 -0.07576
2891 0.06005 -0.010034 -0.15768 -0.081298 -0.049574 -0.057846 -0.095611 -0.074367 -0.10505 -0.025438 -0.053108 -0.038423
2892 0.059971 -0.048481 -0.19055 -0.11719 -0.07697 -0.093964 -0.1299 -0.1218 -0.11223 -0.02426 -0.085557 -0.054895
2893 0.081603 -0.044408 -0.18812 -0.08448 -0.067307 -0.064542 -0.11412 -0.091964 -0.11068 -0.032611 -0.066485 -0.11315
2894 0.084884 -0.018445 -0.19185 -0.11366 -0.078173 -0.08631 -0.10699 -0.094298 -0.087987 -0.028953 -0.082394 -0.062901
2895 0.053876 -0.036223 -0.22561 -0.11346 -0.090369 -0.064498 -0.12975 -0.092942 -0.11846 -0.058774 -0.099432 -0.077074
2896 0.010297 -0.01622 -0.17922 -0.098442 -0.076436 -0.079236 -0.10108 -0.091846 -0.12852 -0.047166 -0.080131 -0.071777
2897 0.050139 -0.002907 -0.17767 -0.11097 -0.081462 -0.084785 -0.12018 -0.08846 -0.10418 -0.051978 -0.066809 -0.093809
2898 0.0026103 -0.0098443 -0.1838 -0.11391 -0.071178 -0.096503 -0.13079 -0.11528 -0.112 -0.026679 -0.092188 -0.045722
2899 -0.0087083 -0.0085215 -0.20796 -0.14656 -0.10755 -0.096301 -0.13413 -0.12468 -0.14744 -0.063711 -0.10751 -0.082735
2900 0.026883 0.0058613 -0.19107 -0.10846 -0.086311 -0.063209 -0.11498 -0.079601 -0.098266 -0.035252 -0.093265 -0.074868
2901 0.0081647 -0.020896 -0.21367 -0.13347 -0.092327 -0.081557 -0.13426 -0.11042 -0.1418 -0.030224 -0.069834 -0.061581
2902 0.043046 0.020577 -0.15492 -0.11488 -0.070034 -0.061325 -0.11002 -0.090029 -0.12759 -0.018465 -0.080442 -0.079113
2903 0.073828 -0.0015104 -0.19931 -0.11122 -0.08663 -0.033183 -0.11211 -0.098473 -0.12354 -0.021747 -0.062381 -0.018296
2904 0.044379 0.021792 -0.17674 -0.087599 -0.054666 -0.038612 -0.10471 -0.078307 -0.13746 -0.029188 -0.062479 -0.060479
2905 0.041071 0.0024852 -0.18923 -0.12325 -0.075412 -0.06552 -0.12643 -0.09663 -0.11732 -0.03863 -0.060238 -0.072082
2906 0.031602 -0.007112 -0.18623 -0.11071 -0.092069 -0.062718 -0.13073 -0.10722 -0.12259 -0.052512 -0.084276 -0.088315
2907 0.023033 -0.0066092 -0.18365 -0.11611 -0.062845 -0.081786 -0.11453 -0.090488 -0.11719 -0.047943 -0.077515 -0.046748
2908 0.031365 -0.0030665 -0.17416 -0.11395 -0.085671 -0.015774 -0.12614 -0.10133 -0.10649 -0.015025 -0.073043 -0.04461
2909 0.028846 -0.0043237 -0.16327 -0.10155 -0.064968 -0.020382 -0.10537 -0.086246 -0.09774 -0.033856 -0.077652 -0.045023
2910 0.035858 0.040389 -0.16362 -0.094314 -0.069094 -0.010711 -0.089423 -0.063069 -0.087548 -0.0002977 -0.04468 -0.049876
2911 -0.0032407 -0.019488 -0.22863 -0.13326 -0.08461 -0.063899 -0.14448 -0.12336 -0.14247 -0.065189 -0.11025 -0.073889
2912 -0.0034992 -0.00012535 -0.22587 -0.12934 -0.088757 -0.10012 -0.1138 -0.10191 -0.10761 -0.010071 -0.067117 -0.063442
2913 0.016382 0.027627 -0.17537 -0.12331 -0.064563 -0.073875 -0.11191 -0.078211 -0.092723 -0.0074823 -0.075606 -0.025804
2914 0.023214 0.0074402 -0.19458 -0.12315 -0.085999 -0.096053 -0.11977 -0.10423 -0.13041 -0.044994 -0.069364 -0.080087
2915 -0.021815 0.025483 -0.17511 -0.093518 -0.085626 -0.059381 -0.13302 -0.10352 -0.10205 -0.024315 -0.081443 -0.07987
2916 0.024777 0.031256 -0.19651 -0.098558 -0.078212 -0.027079 -0.11929 -0.093232 -0.093518 -0.029187 -0.085471 -0.051593
2917 -0.019492 0.042249 -0.2048 -0.13167 -0.084038 -0.052398 -0.12894 -0.098356 -0.099806 -0.037159 -0.07819 -0.053056
2918 -0.01365 0.037641 -0.20426 -0.11049 -0.075115 -0.056756 -0.11993 -0.09972 -0.11982 -0.02553 -0.094518 -0.074499
2919 0.004681 0.070914 -0.18335 -0.128 -0.066291 -0.064834 -0.09236 -0.084134 -0.12128 -0.0071316 -0.081407 -0.049001
2920 -0.017807 0.076487 -0.20087 -0.12644 -0.074297 -0.078592 -0.10903 -0.093018 -0.11631 -0.055523 -0.098926 -0.068934
2921 -0.006956 0.08323 -0.19547 -0.11054 -0.080844 -0.08414 -0.12908 -0.097922 -0.14135 -0.037015 -0.096744 -0.077337
2922 -0.045725 0.053762 -0.21542 -0.12986 -0.08446 -0.082208 -0.12367 -0.093815 -0.12663 -0.057176 -0.10845 -0.09682
2923 -0.058233 0.054525 -0.21386 -0.14544 -0.1065 -0.085937 -0.12795 -0.10486 -0.11733 -0.060828 -0.099391 -0.11568
2924 -0.042052 0.043538 -0.23097 -0.14263 -0.10214 -0.071585 -0.1454 -0.11248 -0.1203 -0.048409 -0.09997 -0.060585
2925 -0.03667 0.048121 -0.19744 -0.1272 -0.082579 -0.042393 -0.12869 -0.088137 -0.092082 -0.021411 -0.070898 0.0045518
2926 -0.042079 0.018304 -0.17906 -0.11543 -0.082275 -0.068851 -0.10975 -0.094871 -0.07138 -0.044532 -0.088517 -0.023351
2927 -0.026917 0.028536 -0.19427 -0.1315 -0.083782 -0.033329 -0.11011 -0.092324 -0.020208 -0.014424 -0.077805 0.010296
2928 0.0023842 0.028449 -0.20002 -0.10991 -0.074968 -0.053917 -0.096246 -0.081298 0.024774 -0.031676 -0.062784 -0.021367
2929 -0.040104 0.0087619 -0.19212 -0.10897 -0.083674 -0.043366 -0.12604 -0.097812 0.029906 -0.027667 -0.086222 -0.062419
2930 -0.065163 0.0078447 -0.21977 -0.13317 -0.09337 -0.090774 -0.11808 -0.11795 -0.077813 -0.054269 -0.086891 -0.073852
2931 -0.023581 0.014087 -0.23551 -0.12082 -0.083717 -0.042032 -0.13679 -0.09231 -0.083151 -0.02141 -0.070879 -0.044255
2932 -0.02284 0.01226 -0.21667 -0.14231 -0.11942 -0.08796 -0.13644 -0.10362 -0.10324 -0.041262 -0.079518 -0.073088
2933 -0.051478 0.053263 -0.19835 -0.12329 -0.088159 -0.053098 -0.11108 -0.082737 -0.10069 -0.062283 -0.089216 -0.10466
2934 -0.033357 0.068546 -0.18834 -0.1128 -0.065766 -0.030926 -0.12757 -0.083171 -0.11772 -0.033065 -0.075915 -0.059574
2935 -0.029936 0.078369 -0.19258 -0.12165 -0.090922 -0.0015945 -0.10293 -0.096195 -0.078834 -0.045886 -0.061143 -0.025666
2936 -0.043854 0.092141 -0.19704 -0.13168 -0.10026 -0.043233 -0.11741 -0.10638 -0.098192 -0.032078 -0.090372 0.022151
2937 -0.049033 0.097604 -0.16589 -0.11185 -0.076305 -0.048961 -0.11044 -0.084883 -0.09518 -0.019739 -0.07121 0.022098
2938 -0.040981 0.088237 -0.18556 -0.12022 -0.075441 -0.031669 -0.1057 -0.080147 -0.1166 -0.043781 -0.087669 0.014005
2939 -0.03432 0.09938 -0.15135 -0.11758 -0.070427 -0.083537 -0.091532 -0.08608 -0.093397 -0.012303 -0.068397 0.028942
2940 -0.054468 0.077392 -0.20606 -0.1334 -0.10085 -0.082645 -0.089801 -0.1039 -0.079525 -0.037254 -0.076926 0.0010396
2941 -0.030627 0.098175 -0.15175 -0.10971 -0.07043 -0.0093034 -0.067931 -0.073348 -0.018223 -0.017436 -0.065415 -0.010873
2942 -0.058705 0.052428 -0.18736 -0.11385 -0.094666 -0.073152 -0.083721 -0.10564 0.044329 -0.041147 -0.047923 -0.0035361
2943 -0.040424 0.075491 -0.15803 -0.10837 -0.056193 -0.01483 -0.05103 -0.065716 0.051141 -0.018849 -0.050692 0.040281
2944 -0.057012 0.053124 -0.14677 -0.11189 -0.072019 0.096512 -0.07848 -0.086879 0.072302 -0.03352 -0.0039901 0.072708
2945 -0.072401 0.035536 -0.20825 -0.15027 -0.086365 0.079084 -0.13409 -0.11336 0.025324 -0.029412 0.019981 0.090775
2946 -0.013019 0.046899 -0.1669 -0.084213 -0.055362 0.15384 -0.095769 -0.076977 -0.011684 -0.015643 0.041773 0.134
2947 -0.095418 0.017342 -0.21456 -0.14004 -0.10368 0.13509 -0.11592 -0.10368 -0.067512 -0.028885 0.012534 0.0437
2948 -0.035896 0.087605 -0.14274 -0.099004 -0.055854 0.14623 -0.071678 -0.057035 -0.027991 -0.022976 0.0088058 0.024197
2949 -0.078305 0.056737 -0.18737 -0.13119 -0.095701 0.11587 -0.12296 -0.10388 -0.069609 -0.032098 -0.012983 -0.013636
2950 -0.072124 0.08503 -0.17661 -0.13371 -0.083677 0.070783 -0.10863 -0.087052 -0.020447 -0.02796 -0.013581 0.010551
2951 -0.053192 0.11423 -0.17541 -0.10824 -0.071823 0.075885 -0.029817 -0.059566 0.012425 -0.0023911 -0.04068 -0.012241
2952 -0.083921 0.095486 -0.18399 -0.11755 -0.08433 0.084167 -0.028677 -0.09283 0.070267 -0.022113 -0.023538 0.014456
2953 -0.068959 0.096699 -0.19632 -0.13195 -0.077976 0.13441 -0.042166 -0.10089 0.13355 -0.032604 -0.0022768 0.028853
2954 -0.087298 0.11071 -0.14723 -0.10718 -0.071002 0.25544 -0.0044958 -0.091738 0.13892 -0.028116 0.013545 0.06982
2955 -0.070876 0.10529 -0.16128 -0.12591 -0.075989 0.19087 -0.030485 -0.083391 0.11741 -0.016027 0.027086 0.13462
2956 -0.084685 0.096657 -0.1644 -0.12753 -0.085565 0.21777 -0.070205 -0.097335 0.091404 -0.0087988 0.056638 0.14226
2957 -0.056773 0.10042 -0.1584 -0.10556 -0.066001 0.26358 -0.069615 -0.070809 -0.0052945 -0.03013 0.072079 0.13821
2958 -0.062362 0.089802 -0.16424 -0.15046 -0.10148 0.17858 -0.092664 -0.089933 -0.0048827 -0.026162 0.037641 0.098069
2959 -0.09374 0.10087 -0.16471 -0.1301 -0.075894 0.23037 -0.072494 -0.079057 0.029139 -0.029013 0.062692 0.078026
2960 -0.069479 0.057478 -0.20193 -0.13444 -0.09243 0.25133 -0.12136 -0.098911 -0.0069691 -0.024885 0.047273 0.036723
2961 -0.061487 0.10599 -0.15977 -0.13919 -0.088286 0.23791 -0.092873 -0.094664 0.049363 -0.031937 0.086915 -0.0048196
2962 -0.068666 0.12579 -0.11981 -0.13448 -0.077763 0.20039 -0.0082327 -0.066808 0.21093 -0.011628 0.10076 0.058908
2963 -0.084094 0.091906 -0.12538 -0.12436 -0.093839 0.1891 0.013728 -0.069092 0.18508 -0.01699 0.063148 0.00066482
2964 -0.080303 0.12695 -0.15824 -0.1231 -0.069525 0.17772 0.057918 -0.066246 0.24249 0.0037188 0.050099 0.037242
2965 -0.065032 0.091902 -0.19939 -0.14873 -0.093582 0.15866 0.023389 -0.08175 0.19669 -0.046043 0.043691 0.022459
2966 -0.04094 0.13218 -0.14936 -0.1299 -0.047598 0.15469 0.066259 -0.036704 0.1729 0.0012557 0.085372 0.044636
2967 -0.063979 0.10249 -0.172 -0.10999 -0.057074 0.187 0.032129 -0.073727 0.13249 -0.014496 0.065694 0.068334
2968 -0.068907 0.0827 -0.18056 -0.14694 -0.062741 0.27509 -0.01166 -0.077601 0.061835 -0.013437 0.082985 0.064951
2969 -0.059866 0.065313 -0.16101 -0.12265 -0.073157 0.26182 -0.033 -0.099595 0.073757 -0.021769 0.13688 0.16428
2970 -0.089264 0.073506 -0.072685 -0.14492 -0.049563 0.21886 -0.06537 -0.075189 0.071679 -0.04037 0.095488 0.16535
2971 -0.088793 0.061199 -0.071324 -0.12016 -0.06344 0.26527 -0.050229 -0.072183 0.10579 -0.018752 0.15578 0.1754
2972 -0.032971 0.074951 -0.092574 -0.092034 -0.056796 0.19993 -0.015729 -0.046836 0.1522 -0.0097036 0.16494 0.1675
2973 -0.11275 0.035794 -0.15804 -0.14919 -0.094172 0.086106 -0.0047683 -0.08726 0.21893 -0.025435 0.13151 0.098237
2974 -0.050638 0.059607 -0.13401 -0.13409 -0.063439 0.16955 0.023732 -0.065604 0.23059 -0.012717 0.15531 0.075554
2975 -0.090317 0.06867 -0.14147 -0.11323 -0.092165 0.16863 0.049052 -0.066728 0.25047 0.0011618 0.16022 0.031311
2976 -0.085825 0.067343 -0.15657 -0.12175 -0.090501 0.15398 0.032783 -0.080622 0.1939 -0.01523 0.15309 0.020428
2977 -0.053264 0.092045 -0.12623 -0.12503 -0.065368 0.23019 0.070003 -0.045836 0.15539 0.013919 0.18319 0.050815
2978 -0.055332 0.091658 0.028098 -0.11953 -0.051594 0.31162 0.074544 -0.062179 0.10511 -0.020223 0.19377 0.071753
2979 -0.065451 0.10186 0.061729 -0.11799 -0.04556 0.30486 0.030394 -0.071703 0.060545 -0.035034 0.16379 0.0134
2980 -0.04161 0.096934 0.066939 -0.12211 -0.048367 0.278 0.00042446 -0.085477 0.090997 -0.005806 0.1696 0.044427
2981 -0.064138 0.091736 -0.01558 -0.1261 -0.069603 0.25738 0.0020249 -0.085351 0.084408 -0.029338 0.16696 0.028384
2982 -0.037807 0.093419 -0.07551 -0.11675 -0.070499 0.28395 0.0024153 -0.080015 0.08334 -0.020089 0.18906 0.060581
2983 -0.057685 0.079922 -0.08978 -0.12881 -0.061755 0.23642 0.038566 -0.071779 0.1104 -0.037821 0.17555 0.037359
2984 -0.049344 0.063325 -0.11527 -0.11146 -0.050982 0.1851 0.051876 -0.060132 0.17317 -7.2153e-05 0.20823 0.075126
2985 -0.051812 0.057068 -0.099079 -0.13167 -0.086418 0.15299 0.090246 -0.063956 0.26381 -0.0050537 0.21567 0.063943
2986 -0.027361 0.08615 -0.11522 -0.10324 -0.052814 0.18185 0.13499 -0.06814 0.2802 -0.0036652 0.21314 0.04497
2987 -0.068499 0.054963 -0.10283 -0.12449 -0.073761 0.14163 0.11239 -0.065744 0.25154 -0.0025668 0.21164 0.051917
2988 -0.075878 0.075266 -0.037368 -0.11015 -0.077007 0.18947 0.13818 -0.050048 0.21231 -0.015198 0.21452 0.030564
2989 -0.040716 0.043539 0.066113 -0.10663 -0.067043 0.16394 0.13719 -0.042961 0.15313 -0.0056799 0.22949 0.047572
2990 -0.059965 0.060761 0.059933 -0.083159 -0.02388 0.12581 0.10479 -0.066175 0.12217 0.0084186 0.24863 0.069469
2991 -0.032503 0.067204 0.054053 -0.10443 -0.025206 0.11054 0.076969 -0.014259 0.10586 0.005447 0.2292 0.037586
2992 -0.052052 0.040347 0.019234 -0.11367 -0.040682 0.13949 0.011809 0.029367 0.063978 -0.023925 0.22274 0.041443
2993 -0.05053 0.03325 -0.046836 -0.086711 -0.023959 0.10687 0.03219 0.070143 0.08586 -0.033026 0.20994 0.00076038
2994 -0.046059 0.047543 -0.074425 -0.10826 -0.042485 0.14043 0.01927 0.096789 0.067522 -0.011078 0.23748 0.010608
2995 -0.051228 0.041645 -0.075385 -0.1116 -0.066791 0.15174 0.02562 0.040466 0.080953 -0.031439 0.21571 0.051505
2996 -0.062006 0.041968 -0.068875 -0.093654 -0.053948 0.12576 0.082661 0.030922 0.086615 -0.018161 0.21331 0.019112
2997 -0.035665 0.063821 -0.044894 -0.083444 -0.039064 0.13842 0.18366 0.0023679 0.13293 -0.0018123 0.2655 0.040989
2998 -0.025673 0.070174 0.048556 -0.064995 -0.03941 0.11835 0.21151 -0.022296 0.2338 -0.014754 0.2606 0.029896
2999 -0.066842 0.044626 0.15862 -0.10173 -0.054177 0.10581 0.17228 -0.03473 0.27698 -0.043045 0.20934 -0.032527
3000 -0.01728 0.065219 0.18185 -0.096337 -0.032063 0.11649 0.15775 -0.014964 0.29198 0.011043 0.25739 0.072051
3001 -0.049999 0.033892 0.084247 -0.12774 -0.058529 0.067417 0.093973 -0.028627 0.20922 -0.019548 0.21164 -0.0045721
3002 -0.026717 0.041815 0.1855 -0.1004 -0.044996 0.13629 0.10029 -0.0063912 0.15235 -0.00439 0.22405 0.032715
3003 -0.025986 0.055978 0.18855 -0.083259 -0.022602 0.17512 0.085114 0.047095 0.10616 -0.0034215 0.2444 0.025972
3004 -0.035754 0.05651 0.18335 -0.06967 -0.043258 0.13205 0.046644 0.10859 0.10116 -0.018733 0.19341 0.0043194
3005 -0.042843 0.022053 0.063629 -0.085371 -0.035135 0.075335 0.044654 0.10214 0.065801 -0.016285 0.19675 0.046847
3006 -0.051121 0.021276 0.028049 -0.074362 -0.042581 0.10624 0.033775 0.10879 0.057513 -0.034846 0.2052 0.0097538
3007 -0.03894 0.032339 -0.01354 -0.081283 -0.043717 0.093988 0.075105 0.1279 0.081065 0.0044323 0.21914 0.015261
3008 -0.019729 0.036401 0.00454 -0.096603 -0.056634 0.10071 0.16014 0.079076 0.10706 -0.017029 0.22559 0.026698
3009 -0.058517 0.013534 0.0054604 -0.092484 -0.0583 0.039552 0.16804 0.019872 0.082078 -0.040141 0.20445 -0.012985
3010 0.0048444 0.039987 0.15235 -0.056605 -0.033276 0.14229 0.21347 0.026228 0.09437 0.0052076 0.23047 0.0081225
3011 -0.028654 0.0027698 0.1557 -0.097126 -0.058542 0.10437 0.14154 0.0055044 0.089112 -0.0097139 0.19966 0.01326
3012 -0.078813 0.019543 0.23274 -0.095267 -0.069339 0.10011 0.1017 0.0081206 0.10175 -0.024365 0.14993 -0.025033
3013 -0.055151 0.014875 0.22984 -0.097537 -0.055535 0.063239 0.078048 0.0011268 0.096135 -0.014367 0.13672 0.00052408
3014 -0.03906 0.0012581 0.20382 -0.084328 -0.073301 0.085771 0.052288 0.022853 0.062947 -0.024569 0.16168 -0.018659
3015 -0.021698 0.017911 0.25841 -0.069189 -0.049218 0.10049 0.075698 0.080909 0.089379 -0.0051001 0.15038 -0.0049415
3016 -0.035837 0.022914 0.19705 -0.08265 -0.059724 0.068195 0.048759 0.14524 0.051661 0.017258 0.19062 0.0098656
3017 -0.011755 0.033616 0.22793 -0.088451 -0.05986 0.070087 0.079939 0.16516 0.075883 0.019147 0.19489 0.022003
3018 0.016166 0.051559 0.25357 -0.078141 -0.040347 0.092659 0.17506 0.1733 0.083654 0.048525 0.17908 0.05612
3019 -0.016472 0.039942 0.15003 -0.086012 -0.055343 0.08712 0.16258 0.1366 0.057036 0.027484 0.18031 -0.0089128
3020 -0.033741 0.034675 0.10704 -0.083983 -0.062589 0.074512 0.18861 0.11866 0.078548 0.016022 0.16735 -0.013866
3021 -0.010999 0.014088 0.049755 -0.061844 -0.038916 0.021624 0.15536 0.042216 0.07547 -0.013739 0.099303 -0.0099384
3022 -0.041538 -0.0090096 0.062055 -0.064555 -0.067052 0.054566 0.12331 0.034692 0.013271 -0.019881 0.11889 -0.027301
3023 -0.048537 0.011493 0.31712 -0.053066 -0.056748 0.069078 0.12882 0.040099 0.035813 -0.0081325 0.12934 -0.0048941
3024 -0.092585 0.0071959 0.29293 -0.085266 -0.052155 0.06225 0.080632 0.055805 0.012145 -0.036364 0.088048 -0.056477
3025 -0.055734 0.030839 0.33535 -0.094217 -0.053281 0.052861 0.086832 0.10765 0.032907 -0.035586 0.073269 -0.02131
3026 -0.028222 0.019921 0.27769 -0.092018 -0.059557 0.067943 0.072723 0.17655 0.060509 0.0056429 0.12031 -0.039743
3027 -0.067921 0.014004 0.27891 -0.10021 -0.056634 0.045065 0.053483 0.15684 0.02898 -0.031489 0.082652 -0.043005
3028 -0.067249 0.011097 0.3048 -0.08641 -0.04621 0.085097 0.074553 0.17312 0.033852 -0.01218 0.091664 -0.051578
3029 -0.050818 0.0052898 0.33497 -0.074 -0.061816 0.075149 0.13364 0.16057 0.045654 -0.020452 0.065485 -0.042691
3030 -0.027216 0.010543 0.33678 -0.067971 -0.057753 0.014761 0.16897 0.12768 0.023166 -0.021963 0.085747 -0.017914
3031 -0.045125 -0.033345 0.2817 -0.099872 -0.074909 0.022033 0.10994 0.057948 -0.0094225 -0.041845 0.064388 -0.086807
3032 -0.023913 0.010418 0.30545 -0.089103 -0.081345 0.033104 0.14214 0.060744 0.026959 -0.035616 0.07695 -0.052289
3033 -0.034022 0.010981 0.34491 -0.094464 -0.046532 0.033206 0.12621 0.05569 0.040731 -0.016818 0.079681 -0.016882
3034 -0.03815 -0.010686 0.35814 -0.11278 -0.088578 -0.0052519 0.090376 0.065846 -0.023687 -0.039739 0.050453 -0.079995
3035 -0.039519 -0.014893 0.27157 -0.11773 -0.079034 0.03694 0.065986 0.078303 -0.010495 -0.038791 0.063874 -0.051278
3036 -0.089917 -0.016891 0.18184 -0.10135 -0.08709 0.019702 0.062977 0.14084 -0.023754 -0.050863 0.035536 -0.086651
3037 -0.065346 -0.0081979 0.15416 -0.11858 -0.077157 0.010204 0.043067 0.19437 -0.011392 -0.027504 0.036327 -0.072013
3038 -0.078985 -0.031485 0.099562 -0.13418 -0.10309 -0.0053245 0.014317 0.14675 -0.00873 -0.043806 0.047379 -0.059866
3039 -0.076173 -0.018622 0.13623 -0.10286 -0.091989 -0.019263 0.044488 0.16643 -0.030288 -0.048607 0.03885 -0.076989
3040 -0.077192 -0.0031696 0.11773 -0.099779 -0.072636 0.028179 0.049148 0.14878 -0.028086 -0.025169 0.037321 -0.045322
3041 -0.05119 -0.0017368 0.33278 -0.06785 -0.050882 0.041671 0.058039 0.11949 -0.015665 -0.02204 0.061673 -0.027735
3042 -0.095269 -0.019574 0.32686 -0.11328 -0.085698 -0.029767 0.063619 0.059946 -0.040103 -0.048202 0.029254 -0.095688
3043 -0.080907 -0.025341 0.32932 -0.079842 -0.066205 0.023085 0.078039 0.051832 0.0025789 -0.011613 0.044436 -0.0442
3044 -0.058096 -0.021198 0.31144 -0.094583 -0.058851 0.018327 0.09543 0.051898 -0.022829 -0.008645 0.044207 -0.039903
3045 -0.089204 -0.037666 0.30083 -0.085033 -0.074207 -0.0052916 0.0639 0.080734 -0.026507 -0.036137 0.023779 -0.079806
3046 -0.061103 0.0022371 0.18937 -0.11487 -0.059564 0.0044202 0.073061 0.13692 -0.017726 -0.054008 0.03185 -0.075189
3047 -0.066671 -0.01712 0.16642 -0.096695 -0.06986 0.030172 0.045341 0.15839 -0.026014 -0.03357 0.0085818 -0.072022
3048 -0.06174 0.0079826 0.15414 -0.059496 -0.073256 0.039844 0.044881 0.17029 -0.017712 -0.0063411 0.049833 -0.048324
3049 -0.077988 -0.033495 0.12752 -0.11468 -0.088933 -0.0054943 0.030822 0.14521 -0.04064 -0.040383 0.014795 -0.081287
3050 -0.066937 -0.027272 0.13817 -0.085978 -0.062899 0.015478 0.017072 0.098395 -0.025519 -0.022634 0.014296 -0.07219
3051 -0.076875 -0.032579 0.15008 -0.10901 -0.067215 -0.033891 0.010833 0.081492 -0.030257 -0.027956 0.0085877 -0.059253
3052 -0.078754 -0.035076 0.16617 -0.11565 -0.084402 0.018631 0.017763 0.066508 -0.047115 -0.032887 0.028629 -0.064806
3053 -0.068323 -0.033943 0.11003 -0.12135 -0.093978 -0.027967 0.0057734 0.074484 -0.048603 -0.034569 0.020741 -0.073799
3054 -0.061811 -0.019481 0.23959 -0.089901 -0.060464 -0.008075 0.028174 0.05964 -0.027941 -0.01904 0.0023221 -0.066351
3055 -0.10314 -0.058018 0.25133 -0.11825 -0.084631 0.030467 -0.024516 0.019816 -0.05384 -0.041392 -0.0065064 -0.065844
3056 -0.068248 0.0013749 0.23067 -0.10729 -0.079497 0.034799 0.026895 0.064222 -0.042178 -0.0089235 0.040045 -0.051237
3057 -0.092657 -0.050982 0.10939 -0.14638 -0.093133 -0.01292 -0.021835 0.017019 -0.062016 -0.044485 -0.0091134 -0.08639
3058 -0.12685 -0.05558 0.094349 -0.12776 -0.09236 -0.045608 -0.0046046 0.030885 -0.061654 -0.068417 -0.017782 -0.12034
3059 -0.10607 -0.064187 0.06127 -0.12144 -0.092766 -0.0099458 -0.013324 0.0093309 -0.084943 -0.054238 -0.0043905 -0.11034
3060 -0.058102 -0.029544 0.11236 -0.095316 -0.068012 0.013376 -0.0082838 0.083227 -0.045481 -0.01209 0.024301 -0.049688
3061 -0.059641 -0.012411 0.13005 -0.090796 -0.052999 -0.016322 0.0053966 0.058763 -0.033829 -0.036681 -0.0024575 -0.085151
3062 -0.1091 -0.051718 0.061581 -0.12006 -0.083195 -0.06763 -0.044993 0.0058895 -0.068317 -0.037043 -0.034626 -0.10634
3063 -0.093838 -0.033356 0.076571 -0.091328 -0.072171 -0.0036784 -0.019113 0.030146 -0.048565 -0.028034 -0.034025 -0.093617
3064 -0.10643 -0.025623 0.053682 -0.11011 -0.083397 0.010123 -0.0084222 0.051612 -0.059214 -0.025796 -0.0054131 -0.10062
3065 -0.093605 -0.04331 0.054582 -0.13342 -0.084904 -0.00093475 -0.022322 0.055508 -0.073132 -0.051107 -0.039052 -0.11292
3066 -0.10401 -0.042687 0.053642 -0.089531 -0.07841 -0.0071429 -0.017191 0.042254 -0.06268 -0.036129 0.00079984 -0.091995
3067 -0.096172 -0.035505 0.045573 -0.10999 -0.071096 -0.029681 -0.019581 0.03961 -0.055488 -0.026541 -0.018009 -0.074188
3068 -0.10305 -0.032502 0.036303 -0.11346 -0.086733 -0.036019 -0.021731 0.017787 -0.038216 -0.053752 -0.045247 -0.1268
3069 -0.11694 -0.062919 0.023014 -0.12387 -0.099699 -0.018877 -0.03142 0.021643 -0.065425 -0.049284 -0.026086 -0.096384
3070 -0.085518 -0.044646 0.025074 -0.10619 -0.074185 -0.031286 -0.02255 0.031809 -0.063123 -0.048795 -0.040904 -0.099406
3071 -0.096616 -0.058193 -0.0049857 -0.13628 -0.091682 -0.023384 -0.027719 0.015915 -0.060951 -0.048497 -0.032553 -0.081149
3072 -0.12089 -0.046321 0.016265 -0.13107 -0.080688 -0.065432 -0.039189 0.015341 -0.1163 -0.058488 -0.022351 -0.12398
3073 -0.055483 -0.032918 0.019295 -0.12196 -0.069034 -0.02596 -0.023359 0.051317 -0.059358 -0.02123 -0.0096098 -0.066715
3074 -0.11609 -0.057115 0.020435 -0.13697 -0.091271 -0.046928 -0.056588 -0.0083464 -0.095106 -0.073251 -0.029288 -0.092448
3075 -0.08951 -0.031022 0.0031558 -0.10637 -0.084737 -0.022056 -0.033188 0.03102 -0.086524 -0.032633 -0.040057 -0.08521
3076 -0.13043 -0.06562 -0.039494 -0.13117 -0.10778 -0.078914 -0.058727 0.019766 -0.092862 -0.051054 -0.047295 -0.099893
3077 -0.13245 -0.049707 -0.010613 -0.12203 -0.0794 -0.074273 -0.058767 0.0095521 -0.09672 -0.054936 -0.056854 -0.13658
3078 -0.091426 -0.048074 -0.041683 -0.14541 -0.096296 -0.068291 -0.043187 0.0059383 -0.084129 -0.065748 -0.060402 -0.12567
3079 -0.088524 -0.026521 0.019547 -0.12076 -0.069702 -0.028479 -0.034936 0.0020745 -0.087287 -0.051139 -0.030271 -0.11258
3080 -0.11576 -0.051908 -0.038272 -0.11481 -0.083459 -0.062867 -0.066416 -0.013109 -0.10244 -0.067651 -0.08524 -0.10923
3081 -0.10694 -0.067406 -0.064012 -0.13217 -0.096335 -0.033525 -0.054505 -0.012793 -0.10517 -0.036452 -0.040078 -0.11814
3082 -0.10102 -0.044093 -0.055021 -0.10038 -0.079191 -0.014913 -0.060395 0.026353 -0.089831 -0.030724 -0.038547 -0.08915
3083 -0.10507 -0.06341 -0.034101 -0.13211 -0.087338 -0.057962 -0.064045 -0.024741 -0.09243 -0.048425 -0.039355 -0.12436
3084 -0.083507 -0.047687 -0.044371 -0.13038 -0.091374 -0.05741 -0.052664 -0.0080746 -0.087118 -0.021267 -0.019654 -0.049526
3085 -0.097136 -0.058465 -0.09783 -0.15762 -0.1079 -0.045228 -0.062054 -0.013338 -0.1033 -0.058248 -0.036882 -0.1178
3086 -0.11651 -0.041332 -0.06754 -0.13421 -0.077377 -0.055226 -0.049254 0.0023677 -0.093614 -0.0272 -0.040431 -0.066341
3087 -0.10895 -0.053739 -0.05321 -0.13999 -0.074153 -0.045884 -0.061503 -0.0055461 -0.080603 -0.034291 -0.033109 -0.077444
3088 -0.13117 -0.072776 -0.036049 -0.14619 -0.10317 -0.052112 -0.086373 -0.03879 -0.099601 -0.065793 -0.071958 -0.14465
3089 -0.08409 -0.039773 -0.055979 -0.12501 -0.074545 -0.03748 -0.079762 -0.010714 -0.1056 -0.039065 -0.037846 -0.08135
3090 -0.096038 -0.031131 -0.055628 -0.13424 -0.074242 -0.053999 -0.067752 -0.0049776 -0.098367 -0.047956 -0.059545 -0.10741
3091 -0.11617 -0.058368 -0.10093 -0.13505 -0.092218 -0.066267 -0.060012 -0.048701 -0.11569 -0.061928 -0.063843 -0.12274
3092 -0.099095 -0.041045 -0.091618 -0.11912 -0.074974 -0.032375 -0.085351 -0.028835 -0.088164 -0.056319 -0.048942 -0.11781
3093 -0.088454 -0.049972 -0.072877 -0.14523 -0.071551 -0.030283 -0.086811 -0.017309 -0.11674 -0.016381 -0.04005 -0.097211
3094 -0.1166 -0.06255 -0.10468 -0.15726 -0.095767 -0.081951 -0.07682 -0.019943 -0.11875 -0.044462 -0.061629 -0.10566
3095 -0.1255 -0.060597 -0.11523 -0.1418 -0.093673 -0.079679 -0.11352 -0.023957 -0.12774 -0.047254 -0.083517 -0.1165
3096 -0.10955 -0.078124 -0.10425 -0.13566 -0.09135 -0.032308 -0.09508 -0.045421 -0.11163 -0.062595 -0.072966 -0.10242
3097 -0.12143 -0.074891 -0.092376 -0.14306 -0.094556 -0.064836 -0.10479 -0.049034 -0.12302 -0.054787 -0.081514 -0.12109
3098 -0.10266 -0.059248 -0.080035 -0.11461 -0.075292 -0.020084 -0.066489 -0.029958 -0.076913 -0.046888 -0.033403 -0.11332
3099 -0.13231 -0.060976 -0.11355 -0.14278 -0.10751 -0.030452 -0.084118 -0.043542 -0.11661 -0.04737 -0.055731 -0.12586
3100 -0.14038 -0.077543 -0.13135 -0.14912 -0.10886 -0.07266 -0.10293 -0.068036 -0.11111 -0.072092 -0.11143 -0.14429
3101 -0.12509 -0.05763 -0.11298 -0.1052 -0.093381 -0.091438 -0.074948 -0.03638 -0.13117 -0.061063 -0.088689 -0.10165
3102 -0.10018 -0.073767 -0.1134 -0.08934 -0.099608 -0.081827 -0.098367 -0.043193 -0.10458 -0.012515 -0.054417 -0.093916
3103 -0.10121 -0.047194 -0.12136 -0.10893 -0.093434 0.0015553 -0.073027 -0.031487 -0.098214 -0.024506 -0.069596 -0.081819
3104 -0.12431 -0.065002 -0.12392 -0.11805 -0.09293 -0.071403 -0.095536 -0.057221 -0.11391 -0.037908 -0.062084 -0.096762
3105 -0.13043 -0.057109 -0.13243 -0.12659 -0.097857 -0.076241 -0.10396 -0.050725 -0.11914 -0.032999 -0.055223 -0.093855
3106 -0.12596 -0.067296 -0.11966 -0.12399 -0.090873 -0.056979 -0.097766 -0.047209 -0.097449 -0.071601 -0.092141 -0.15041
3107 -0.10878 -0.065173 -0.11332 -0.10807 -0.091839 -0.054677 -0.081625 -0.046833 -0.11009 -0.047552 -0.08412 -0.12394
3108 -0.10811 -0.068291 -0.16397 -0.11804 -0.091566 -0.11129 -0.11093 -0.056996 -0.10523 -0.032314 -0.056888 -0.14436
3109 -0.10432 -0.085738 -0.15076 -0.086676 -0.092432 -0.11858 -0.10508 -0.06545 -0.10093 -0.026465 -0.067657 -0.10102
3110 -0.13722 -0.082285 -0.16913 -0.11131 -0.10725 -0.11758 -0.10886 -0.080294 -0.11211 -0.059637 -0.087895 -0.14713
3111 -0.098018 -0.055442 -0.13236 -0.11341 -0.095205 -0.10079 -0.10231 -0.042998 -0.11749 -0.038679 -0.061494 -0.10074
3112 -0.13173 -0.058699 -0.15621 -0.12992 -0.094981 -0.049768 -0.080393 -0.071122 -0.13556 -0.03596 -0.098382 -0.12549
3113 -0.12205 -0.066277 -0.18045 -0.1257 -0.10893 -0.068536 -0.10848 -0.056906 -0.14384 -0.059592 -0.082331 -0.14231
3114 -0.091833 -0.073124 -0.14052 -0.1192 -0.087844 -0.063244 -0.12142 -0.064339 -0.11339 -0.035583 -0.063739 -0.1076
3115 -0.13295 -0.064951 -0.16683 -0.12608 -0.07061 -0.045713 -0.11981 -0.077843 -0.10577 -0.050505 -0.075138 -0.11716
3116 -0.13467 -0.085848 -0.18039 -0.11968 -0.10747 -0.11433 -0.10584 -0.064877 -0.13173 -0.044306 -0.070466 -0.10465
3117 -0.11243 -0.070476 -0.14149 -0.067492 -0.088342 -0.052849 -0.10367 -0.049161 -0.13094 -0.048198 -0.079935 -0.15885
3118 -0.094487 -0.068413 -0.15802 -0.082873 -0.083299 -0.057527 -0.1091 -0.068385 -0.1488 -0.051739 -0.071783 -0.11397
3119 -0.1136 -0.06504 -0.14214 -0.087614 -0.094875 -0.069625 -0.10318 -0.060798 -0.11914 -0.025691 -0.067962 -0.13252
3120 -0.103 -0.071837 -0.13245 -0.097035 -0.086081 -0.078863 -0.14193 -0.080162 -0.14521 -0.036513 -0.08098 -0.1139
3121 -0.10434 -0.094234 -0.20161 -0.14539 -0.1249 -0.083661 -0.14304 -0.10435 -0.13691 -0.069184 -0.10974 -0.13905
3122 -0.088441 -0.059062 -0.16202 -0.093426 -0.099584 -0.0562 -0.10754 -0.052 -0.1096 -0.029716 -0.086148 -0.079023
3123 -0.09981 -0.090149 -0.17011 -0.14198 -0.11025 -0.066568 -0.13964 -0.10479 -0.15312 -0.058097 -0.080046 -0.13475
3124 -0.088089 -0.070416 -0.16609 -0.10906 -0.095917 -0.056246 -0.12166 -0.096968 -0.13892 -0.051929 -0.088125 -0.11428
3125 -0.11569 -0.087743 -0.16965 -0.11007 -0.10204 -0.049934 -0.13708 -0.084241 -0.15534 -0.06046 -0.089723 -0.14781
3126 -0.10641 -0.050581 -0.15344 -0.085249 -0.088889 -0.075792 -0.10951 -0.057425 -0.14399 -0.054292 -0.10671 -0.12241
3127 -0.10514 -0.069258 -0.15347 -0.06333 -0.084006 -0.06681 -0.10711 -0.077279 -0.12933 -0.057193 -0.09446 -0.13201
3128 -0.14065 -0.11068 -0.19629 -0.093811 -0.1106 -0.16843 -0.13993 -0.084583 -0.16701 -0.080305 -0.10585 -0.17311
3129 -0.061951 -0.068392 -0.15626 -0.046852 -0.064348 -0.048537 -0.1166 -0.070457 -0.11026 -0.031386 -0.081707 -0.10262
3130 -0.09948 -0.088309 -0.17755 -0.096943 -0.10248 -0.090665 -0.12025 -0.08818 -0.15786 -0.042408 -0.083306 -0.17454
3131 -0.11417 -0.081107 -0.18778 -0.11265 -0.091501 -0.10148 -0.1232 -0.098014 -0.15109 -0.06325 -0.10447 -0.13734
3132 -0.085217 -0.067214 -0.16895 -0.097774 -0.097557 -0.052551 -0.1087 -0.082428 -0.10935 -0.041561 -0.077553 -0.096681
3133 -0.10058 -0.063281 -0.19267 -0.083395 -0.094434 -0.060729 -0.10586 -0.084312 -0.14392 -0.029503 -0.066201 -0.14572
3134 -0.087414 -0.045788 -0.14745 -0.096406 -0.04773 -0.059008 -0.12107 -0.057476 -0.10831 -0.021084 -0.05733 -0.1418
3135 -0.063832 -0.047166 -0.15695 -0.085907 -0.079356 -0.049206 -0.10655 -0.0684 -0.099047 -0.026796 -0.065118 -0.098849
3136 -0.10231 -0.065183 -0.16463 -0.062888 -0.079693 -0.089664 -0.12695 -0.084113 -0.11832 -0.031147 -0.083877 -0.12727
3137 -0.10251 -0.07362 -0.1897 -0.078828 -0.082029 -0.072972 -0.11306 -0.081567 -0.14003 -0.053379 -0.070805 -0.13909
3138 -0.086618 -0.087357 -0.19382 -0.073209 -0.099425 -0.11184 -0.15937 -0.11021 -0.15788 -0.05366 -0.082654 -0.10136
3139 -0.11886 -0.086524 -0.20008 -0.07556 -0.10321 -0.10195 -0.1376 -0.074075 -0.12479 -0.075122 -0.095702 -0.15435
3140 -0.084045 -0.065412 -0.21402 -0.086091 -0.097428 -0.10083 -0.1177 -0.099399 -0.11517 -0.032843 -0.067131 -0.13722
3141 -0.077034 -0.081709 -0.19818 -0.081682 -0.088794 -0.054545 -0.1141 -0.088233 -0.13732 -0.053305 -0.09004 -0.11489
3142 -0.069152 -0.086226 -0.18836 -0.11856 -0.09425 -0.070703 -0.13201 -0.095716 -0.11703 -0.053807 -0.092878 -0.14603
3143 -0.061061 -0.10514 -0.17405 -0.10513 -0.087017 -0.093381 -0.13255 -0.10372 -0.11986 -0.057118 -0.071267 -0.11496
3144 -0.054019 -0.065791 -0.20582 -0.10533 -0.079573 -0.096709 -0.12904 -0.089274 -0.12242 -0.05695 -0.10129 -0.11312
3145 -0.050298 -0.068488 -0.16313 -0.12806 -0.092179 -0.070347 -0.12679 -0.097928 -0.10647 -0.043071 -0.079534 -0.1102
3146 -0.068396 -0.083065 -0.18369 -0.086236 -0.098136 -0.088855 -0.14546 -0.10102 -0.12567 -0.067943 -0.097492 -0.1639
3147 -0.050675 -0.096602 -0.20728 -0.061257 -0.10228 -0.070704 -0.13991 -0.12579 -0.10009 -0.055664 -0.098121 -0.13429
3148 -0.021683 -0.075439 -0.19308 -0.044047 -0.087468 -0.065522 -0.1336 -0.10752 -0.12608 -0.035856 -0.078169 -0.14227
3149 -0.018322 -0.078967 -0.18702 -0.025598 -0.089405 -0.06619 -0.1253 -0.10428 -0.14141 -0.046817 -0.10401 -0.122
3150 -0.01091 -0.086864 -0.16617 -0.088129 -0.082801 -0.065268 -0.14395 -0.097917 -0.13709 -0.073449 -0.089346 -0.13095
3151 -0.026359 -0.095221 -0.2089 -0.12012 -0.10069 -0.10229 -0.11812 -0.11755 -0.12048 -0.06636 -0.10061 -0.14034
3152 -0.027477 -0.1015 -0.20833 -0.11553 -0.11589 -0.087644 -0.15154 -0.10441 -0.1257 -0.049112 -0.093803 -0.12759
3153 -0.042986 -0.082446 -0.18575 -0.12255 -0.10765 -0.11966 -0.13339 -0.097058 -0.12049 -0.057704 -0.085932 -0.15259
3154 -0.038135 -0.081643 -0.21327 -0.083182 -0.090006 -0.090201 -0.14853 -0.12718 -0.10859 -0.057455 -0.09966 -0.12942
3155 -0.052673 -0.06174 -0.16087 -0.066663 -0.077413 -0.018519 -0.10592 -0.090126 -0.11947 -0.036297 -0.056319 -0.12803
3156 -0.085362 -0.089237 -0.2182 -0.058774 -0.090159 -0.082537 -0.13266 -0.09977 -0.11276 -0.066628 -0.091517 -0.13145
3157 -0.06514 -0.049884 -0.1799 -0.0087347 -0.061165 -0.081465 -0.13506 -0.086514 -0.1196 -0.01727 -0.057746 -0.11106
3158 -0.065289 -0.072122 -0.23485 -0.032185 -0.089452 -0.12431 -0.12886 -0.099138 -0.14519 -0.051341 -0.073954 -0.15282
3159 -0.066347 -0.087369 -0.24317 -0.0037563 -0.085898 -0.10507 -0.15631 -0.11904 -0.12699 -0.040193 -0.062173 -0.15612
3160 -0.096986 -0.086616 -0.22489 -0.067237 -0.10362 -0.08287 -0.15224 -0.10756 -0.14513 -0.060454 -0.098671 -0.16697
3161 -0.043534 -0.074173 -0.20001 -0.041428 -0.077771 -0.078808 -0.1347 -0.099949 -0.10141 -0.020156 -0.09014 -0.10941
3162 -0.053863 -0.085491 -0.24156 0.014931 -0.078467 -0.087376 -0.15461 -0.11635 -0.16094 -0.062027 -0.11234 -0.16446
3163 0.0098887 -0.081138 -0.2348 0.08622 -0.074463 -0.076764 -0.16253 -0.102 -0.13013 -0.063759 -0.10003 -0.16127
3164 -0.02918 -0.1177 -0.22669 0.07404 -0.10245 -0.13959 -0.16849 -0.11399 -0.13324 -0.045221 -0.089746 -0.12662
3165 -0.013968 -0.081602 -0.2598 0.084569 -0.098536 -0.11547 -0.15746 -0.11819 -0.12989 -0.057802 -0.11434 -0.15768
3166 0.022693 -0.095439 -0.24917 0.045748 -0.072642 -0.12428 -0.15753 -0.13551 -0.12539 -0.059614 -0.12069 -0.15966
3167 0.015835 -0.070207 -0.21193 0.025057 -0.078859 -0.097707 -0.12462 -0.10265 -0.12524 -0.034745 -0.076931 -0.10127
3168 0.044006 -0.064824 -0.20869 0.0095964 -0.056405 -0.060605 -0.13542 -0.10082 -0.11713 -0.011577 -0.09601 -0.11794
3169 0.017627 -0.077881 -0.22513 -0.019154 -0.073791 -0.11413 -0.13307 -0.10443 -0.098756 -0.029258 -0.068268 -0.10962
3170 0.041149 -0.071028 -0.22729 -0.026525 -0.072087 -0.12426 -0.1288 -0.099943 -0.11159 -0.03337 -0.065627 -0.11606
3171 0.0026004 -0.099736 -0.24671 -0.047346 -0.063774 -0.055029 -0.15012 -0.10405 -0.13155 -0.058631 -0.087205 -0.14982
3172 -0.0027382 -0.088663 -0.21208 -0.047687 -0.08597 -0.15286 -0.15079 -0.11139 -0.1509 -0.059183 -0.098404 -0.17705
3173 -0.016157 -0.08498 -0.25399 -0.036568 -0.092236 -0.10736 -0.14897 -0.10729 -0.14225 -0.083614 -0.13112 -0.17015
3174 0.0034248 -0.10742 -0.25395 -0.0089185 -0.077353 -0.13845 -0.15461 -0.11785 -0.12239 -0.064086 -0.10309 -0.1239
3175 0.0040362 -0.089574 -0.2235 0.064871 -0.042709 -0.096782 -0.15075 -0.11626 -0.1422 -0.050598 -0.10224 -0.15609
3176 0.023498 -0.066862 -0.22336 0.09824 -0.010035 -0.10555 -0.12867 -0.10082 -0.10888 -0.039509 -0.059408 -0.10524
3177 0.072119 -0.074749 -0.22984 0.050549 -0.011592 -0.11557 -0.13831 -0.09858 -0.11913 -0.039711 -0.091096 -0.11362
3178 0.028431 -0.095896 -0.25635 -0.010652 -0.039918 -0.043196 -0.14905 -0.12063 -0.14747 -0.047442 -0.091815 -0.16976
3179 0.080782 -0.078713 -0.22187 -0.015453 -0.028344 -0.090585 -0.13894 -0.1015 -0.10619 -0.039684 -0.070663 -0.12078
3180 0.065904 -0.10213 -0.27582 -0.054593 -0.082661 -0.069073 -0.15601 -0.12938 -0.15996 -0.052595 -0.093412 -0.15001
3181 0.050035 -0.086668 -0.2539 -0.064614 -0.087127 -0.10345 -0.14914 -0.12955 -0.12743 -0.051177 -0.087471 -0.15839
3182 0.060377 -0.077915 -0.26424 -0.036655 -0.087383 -0.11932 -0.13944 -0.1304 -0.13127 -0.035598 -0.10817 -0.14459
3183 0.094588 -0.071282 -0.24542 -0.027576 -0.05376 -0.081247 -0.13528 -0.096513 -0.14665 -0.04035 -0.094168 -0.10796
3184 0.082569 -0.077299 -0.24231 -0.028367 -0.076046 -0.089835 -0.1412 -0.10165 -0.14088 -0.027411 -0.072306 -0.11377
3185 0.034991 -0.091027 -0.27161 -0.0038675 -0.10433 -0.089093 -0.15101 -0.12419 -0.14749 -0.071693 -0.10067 -0.12554
3186 0.046182 -0.074464 -0.21506 0.081242 -0.046099 -0.089122 -0.13202 -0.11476 -0.12525 -0.044815 -0.11026 -0.1401
3187 0.035654 -0.083781 -0.21194 0.073451 -0.056925 -0.08786 -0.13518 -0.11362 -0.14259 -0.054946 -0.075912 -0.098156
3188 0.043865 -0.088828 -0.2428 0.06341 -0.058411 -0.086738 -0.14576 -0.10976 -0.16098 -0.027298 -0.08876 -0.10258
3189 0.011177 -0.083705 -0.26092 -0.012671 -0.055788 -0.11132 -0.153 -0.12538 -0.099411 -0.044819 -0.093069 -0.13294
3190 0.028948 -0.094923 -0.26831 -0.040642 -0.033444 -0.080294 -0.16157 -0.13022 -0.14043 -0.073951 -0.098897 -0.14412
3191 0.09476 -0.06553 -0.24456 -0.028062 0.01242 -0.11691 -0.14622 -0.088704 -0.10999 -0.022922 -0.081376 -0.14261
3192 0.083951 -0.086397 -0.2143 -0.058073 0.024943 -0.092511 -0.13661 -0.092808 -0.1068 -0.045294 -0.084994 -0.11481
3193 0.069373 -0.088954 -0.23869 -0.044784 0.018117 -0.13149 -0.12885 -0.092141 -0.10648 -0.023405 -0.087893 -0.1132
3194 0.081784 -0.11476 -0.23756 -0.054285 -0.016589 -0.094087 -0.15888 -0.1049 -0.14496 -0.073147 -0.082121 -0.13483
3195 0.099226 -0.10211 -0.25948 -0.053886 -0.035166 -0.10013 -0.14621 -0.10905 -0.14579 -0.063919 -0.10162 -0.14008
3196 0.1034 -0.096906 -0.22325 0.057084 -0.038332 -0.094933 -0.12946 -0.091623 -0.11127 -0.03446 -0.078908 -0.10272
3197 0.062088 -0.11936 -0.25171 0.082993 -0.051668 -0.11189 -0.15221 -0.11274 -0.11761 -0.055282 -0.11376 -0.15498
3198 0.10195 -0.0779 -0.24438 0.072792 -0.042094 -0.09054 -0.12314 -0.11604 -0.12577 -0.011463 -0.072235 -0.10266
3199 0.078931 -0.086968 -0.24813 0.042061 -0.062551 -0.11146 -0.16014 -0.12591 -0.11887 -0.078235 -0.10996 -0.1737
3200 0.090653 -0.074495 -0.235 0.0089803 -0.029007 -0.080496 -0.12348 -0.093248 -0.10913 -0.043306 -0.085412 -0.13248
3201 0.089994 -0.074742 -0.2495 -0.027081 -0.059283 -0.092314 -0.13755 -0.083582 -0.14134 -0.046428 -0.094901 -0.12484
3202 0.074566 -0.074489 -0.27345 -0.034851 -0.02771 -0.075932 -0.14198 -0.11017 -0.13795 -0.036619 -0.07055 -0.12947
3203 0.026587 -0.093797 -0.26688 -0.045972 -0.010026 -0.11303 -0.14088 -0.09208 -0.14592 -0.061891 -0.10145 -0.12322
3204 0.091559 -0.054654 -0.231 -0.020133 0.048348 -0.095438 -0.11429 -0.092443 -0.12828 -0.030822 -0.068467 -0.11104
3205 0.03619 -0.1033 -0.25658 0.020506 0.043321 -0.054097 -0.14321 -0.089507 -0.14505 -0.058694 -0.096025 -0.13662
3206 0.039302 -0.084568 -0.21527 0.13336 0.048075 -0.11052 -0.14849 -0.071281 -0.12834 -0.055026 -0.089334 -0.11646
3207 0.056563 -0.072105 -0.24927 0.157 0.056729 -0.046923 -0.12262 -0.092805 -0.1218 -0.037077 -0.090982 -0.1228
3208 0.019745 -0.085413 -0.25692 0.1081 0.027902 -0.099021 -0.12945 -0.078249 -0.15943 -0.051049 -0.1079 -0.1279
3209 0.083906 -0.07869 -0.26402 0.11622 0.024666 -0.095129 -0.1397 -0.038083 -0.14423 -0.03836 -0.064029 -0.12901
3210 0.094038 -0.079877 -0.23127 0.040652 0.0054097 -0.095447 -0.11773 0.017844 -0.1194 -0.036452 -0.079248 -0.1057
3211 0.10663 -0.091664 -0.22276 -0.0056186 -0.025787 -0.10481 -0.13132 0.03482 -0.12452 -0.052963 -0.10157 -0.14466
3212 0.11926 -0.081572 -0.25523 -0.00020946 -0.041003 -0.079514 -0.13156 0.075016 -0.12126 -0.064605 -0.094575 -0.14024
3213 0.12591 -0.084729 -0.24249 -0.01701 -0.027859 -0.079482 -0.11897 0.062742 -0.14923 -0.025886 -0.096143 -0.11247
3214 0.13318 -0.076206 -0.25087 0.0032589 -0.0034856 -0.091 -0.12274 0.077858 -0.12828 -0.043438 -0.094092 -0.12963
3215 0.093565 -0.071953 -0.25019 -0.0012619 0.0024081 -0.082578 -0.088362 0.064475 -0.1257 -0.040909 -0.08171 -0.1255
3216 0.083986 -0.08363 -0.26361 0.089737 0.046062 -0.10179 -0.12006 -0.015369 -0.1411 -0.051261 -0.095599 -0.11974
3217 0.084968 -0.065298 -0.24342 0.14104 0.065535 -0.075234 -0.1305 -0.025383 -0.14075 -0.037803 -0.081367 -0.12475
3218 0.074859 -0.042735 -0.22762 0.14178 0.098839 -0.094933 -0.11304 -0.016477 -0.11825 -0.039284 -0.064316 -0.13763
3219 0.016211 -0.091812 -0.24706 0.11929 0.054113 -0.085411 -0.16557 -0.068291 -0.17476 -0.072406 -0.10302 -0.15339
3220 0.041952 -0.090589 -0.26009 0.071654 0.052866 -0.11183 -0.15241 -0.046025 -0.14581 -0.036377 -0.087293 -0.12126
3221 0.0082037 -0.094697 -0.23895 0.045823 0.03832 -0.083017 -0.13895 -0.011508 -0.14019 -0.051339 -0.10621 -0.16671
3222 0.042245 -0.079094 -0.25658 0.015172 0.010394 -0.10916 -0.12853 0.049668 -0.10576 -0.04373 -0.09938 -0.14307
3223 0.019177 -0.071141 -0.25466 -0.023948 0.021348 -0.087153 -0.13478 0.061684 -0.13364 -0.057392 -0.092809 -0.13136
3224 0.021198 -0.076818 -0.23173 0.0040408 0.013651 -0.098602 -0.11758 0.11269 -0.15558 -0.023363 -0.10537 -0.11663
3225 0.04383 -0.085035 -0.24172 -0.0020301 -0.0059451 -0.09534 -0.13826 0.11949 -0.15491 -0.034705 -0.073256 -0.11473
3226 0.046381 -0.090783 -0.28261 0.034629 -0.010681 -0.076338 -0.12055 0.061463 -0.1301 -0.065096 -0.086734 -0.13863
3227 0.070102 -0.08053 -0.25056 0.16517 0.038962 -0.12121 -0.098028 0.037729 -0.14811 -0.053468 -0.076143 -0.13061
3228 0.099954 -0.077847 -0.26257 0.18451 0.063806 -0.10938 -0.090157 0.043645 -0.13011 -0.03734 -0.062091 -0.12627
3229 0.095135 -0.10293 -0.26718 0.13586 0.08348 -0.13172 -0.081777 -0.002689 -0.15681 -0.067401 -0.09407 -0.16064
3230 0.10957 -0.090852 -0.26221 0.11207 0.092843 -0.087391 -0.10197 -0.025453 -0.14037 -0.084613 -0.079618 -0.17824
3231 0.13086 -0.072269 -0.22139 0.093755 0.089297 -0.062039 -0.080476 0.039793 -0.13568 -0.018284 -0.041997 -0.10703
3232 0.08356 -0.037596 -0.19147 0.068824 0.11245 -0.058087 -0.087716 0.07596 -0.092964 -0.048166 -0.043595 -0.11336
3233 0.11411 -0.068373 -0.16693 0.028033 0.060984 -0.057315 -0.10297 0.13443 -0.069232 -0.022427 -0.054384 -0.13809
3234 0.058133 -0.08486 -0.22896 0.029793 0.039768 -0.11405 -0.1161 0.13271 -0.04536 -0.037269 -0.066522 -0.12588
3235 0.023964 -0.088018 -0.26553 0.011692 0.012342 -0.10898 -0.12667 0.14292 -0.0010786 -0.05705 -0.060101 -0.1484
3236 0.013676 -0.075525 -0.25519 0.020211 -0.018295 -0.11487 -0.11324 0.1475 -0.047607 -0.049942 -0.053119 -0.14513
3237 0.035177 -0.059192 -0.19634 0.15041 0.028389 -0.096828 -0.10381 0.15063 -0.10117 -0.053403 -0.054548 -0.16235
3238 0.045719 -0.075099 -0.21727 0.19598 0.031423 -0.079046 -0.11985 0.11226 -0.11907 -0.046835 -0.039556 -0.13062
3239 0.00121 -0.091657 -0.14311 0.18765 0.035866 -0.072614 -0.084213 0.084113 -0.089991 -0.058657 -0.046545 -0.10583
3240 0.037612 -0.073104 -0.14292 0.16933 0.02849 -0.056152 -0.052222 0.057319 -0.08968 -0.029198 -0.023293 -0.11879
3241 0.00088298 -0.058811 -0.12428 0.059517 0.036714 -0.08929 -0.035602 0.062895 -0.13916 -0.06804 -0.038672 -0.16054
3242 0.020294 -0.042628 -0.16407 0.058576 0.055547 -0.070918 -0.028042 0.099951 -0.12202 -0.046801 -0.0063805 -0.1163
3243 -0.0014641 -0.065415 -0.182 0.027105 0.073941 -0.083957 -0.052671 0.12212 -0.13916 -0.046573 -0.029289 -0.11098
3244 0.026917 -0.058953 -0.23415 0.021614 0.097305 -0.076165 -0.044831 0.18453 -0.091252 -0.025374 -0.019888 -0.12042
3245 0.022999 -0.03642 -0.21958 0.034344 0.091598 -0.10281 -0.04589 0.22353 -0.10627 -0.036496 -0.013076 -0.13334
3246 0.05736 -0.012047 -0.21211 0.057263 0.096042 -0.10832 -0.05156 0.21732 -0.11843 -0.035917 -0.014825 -0.10746
3247 0.043332 -0.029674 -0.24052 0.013442 0.024916 -0.10933 -0.08393 0.17286 -0.10807 -0.061369 0.0037868 -0.13178
3248 0.047303 -0.031951 -0.16238 0.031571 0.056059 -0.066277 -0.062259 0.13895 -0.095015 -0.01622 0.040808 -0.099177
3249 0.054245 -0.034009 -0.085377 0.13558 0.037383 -0.085105 -0.029009 0.12032 -0.1 -0.045582 0.05023 -0.09739
3250 0.044506 -0.045726 -0.14321 0.19554 0.021477 -0.10063 -0.020098 0.074921 -0.093732 -0.030924 0.0082913 -0.15289
3251 0.046398 -0.040863 -0.066626 0.17508 0.018021 -0.087872 -0.0022081 0.081597 -0.09247 -0.040515 0.038833 -0.13011
3252 0.042059 -0.05098 -0.1226 0.10817 0.026134 -0.04425 -0.016568 0.056483 -0.083118 -0.036827 0.015514 -0.11471
3253 0.052101 -0.040228 -0.14767 0.088327 0.020698 -0.083128 -0.022787 0.089179 -0.077326 -0.0086482 -0.0081243 -0.10704
3254 0.016182 -0.041575 -0.15215 0.056536 0.038262 -0.088186 -0.029457 0.15878 -0.080385 -0.03607 0.0017572 -0.061254
3255 -0.025937 -0.040632 -0.19818 0.035506 0.016335 -0.057724 -0.041167 0.19341 -0.10945 -0.042431 -0.0018614 -0.058377
3256 0.003865 -0.064059 -0.20888 0.031975 0.017169 -0.077713 -0.080346 0.19894 -0.11629 -0.045633 -0.00090988 -0.04292
3257 -0.022724 -0.060506 -0.20034 0.012984 0.0048526 -0.072741 -0.077336 0.15547 -0.12351 -0.051164 0.0078916 -0.036423
3258 -0.0092621 -0.052274 -0.062754 0.0044431 0.010076 -0.071869 -0.063355 0.12032 -0.067898 -0.038866 0.030383 -0.060546
3259 0.0020694 -0.034421 -0.060793 0.033252 0.03443 -0.078137 0.012775 0.11245 0.0030443 -0.032377 0.059675 -0.019238
3260 -0.024119 -0.034608 -0.086773 0.019791 0.061874 -0.097385 0.036595 0.089913 0.040856 -0.024039 0.063696 -0.086591
3261 -0.028498 -0.057485 -0.16845 -0.011819 0.050107 -0.089683 0.0045959 0.066569 0.0033078 -0.048751 0.046877 -0.087314
3262 -0.0042862 -0.037783 -0.15419 -0.0045402 0.061841 -0.081882 0.0013363 0.051675 -0.02158 -0.032872 0.094139 -0.066317
3263 -0.012035 -0.04138 -0.15508 -0.019461 0.042805 -0.09482 0.034637 0.076051 -0.031839 -0.042904 0.05657 -0.04011
3264 0.0040367 -0.032217 -0.16848 -0.011562 0.019298 -0.10502 -0.0058329 0.056757 -0.042527 -0.043575 0.069272 0.048408
3265 0.0041382 -0.0060642 -0.13455 -0.0065526 0.027702 -0.099276 -0.0040625 0.069823 -0.092495 -0.046917 0.039283 0.021455
3266 -0.03582 -0.033851 -0.053741 -0.028213 0.0020657 -0.11828 -0.037212 0.03735 -0.077513 -0.058978 0.029275 0.034722
3267 0.0050211 -0.018329 0.03559 -0.014214 -0.0029406 -0.083292 -0.054462 0.050626 -0.10079 -0.06425 0.010566 -0.022471
3268 -0.018467 0.013384 0.02499 -0.012545 0.022673 -0.09502 -0.028691 0.11942 -0.06332 -0.031011 0.025978 0.030006
3269 -0.040706 -0.0044131 0.042291 -0.031186 -0.022863 -0.12563 0.011479 0.1758 -0.079368 -0.047713 0.037169 -0.0055565
3270 -0.026875 -0.01653 -0.068779 -0.060657 -0.01034 -0.1316 0.020379 0.15497 -0.096346 -0.070585 0.028701 -0.033089
3271 -0.038603 -0.030918 -0.11235 -0.033678 -0.019806 -0.089915 -0.01994 0.10943 -0.086344 -0.049156 0.068422 0.00030788
3272 -0.060852 -0.068955 -0.16728 -0.071778 -0.029302 -0.14062 -0.03525 0.017527 -0.096393 -0.051518 0.028834 0.053705
3273 -0.04195 -0.034772 -0.087578 -0.044239 0.00062148 -0.086091 -0.018349 0.034793 -0.067771 -0.049779 0.069935 0.063602
3274 -0.016629 -0.039869 -0.15153 -0.05979 -0.012075 -0.10476 -0.013249 0.034659 -0.069659 -0.034941 0.088007 0.10215
3275 -0.018177 -0.025836 -0.044567 -0.033781 0.0017588 -0.086978 -0.025179 0.062865 -0.088467 -0.038342 0.093248 0.13444
3276 -0.057326 -0.050874 0.0062633 -0.077532 -0.017317 -0.10866 -0.033478 0.029091 -0.096385 -0.047174 0.06437 0.067664
3277 -0.018904 -0.037851 0.066114 -0.063342 -0.018914 -0.10394 0.023592 0.039718 -0.089404 -0.052375 0.025831 0.10197
3278 -0.053863 -0.065568 -0.029616 -0.090213 -0.04904 -0.12681 0.044503 0.026854 -0.094522 -0.052337 0.040013 0.10801
3279 -0.053321 -0.063565 -0.013485 -0.063404 -0.037246 -0.06986 0.070393 0.01361 -0.08724 -0.057038 0.032854 0.10559
3280 -0.06366 -0.047583 -0.070855 -0.049785 -0.032383 -0.092748 0.058603 0.030406 -0.10184 -0.05774 0.029336 0.092063
3281 -0.073868 -0.03621 -0.10436 -0.070716 -0.019299 -0.12278 0.054414 0.048642 -0.067016 -0.034522 0.059167 0.1212
3282 -0.049967 -0.028287 -0.085214 -0.061606 -0.020435 -0.099875 0.024624 0.026768 -0.020695 -0.056603 0.075568 0.13419
3283 -0.047455 -0.034994 -0.11603 -0.069537 -0.044312 -0.10517 -0.019545 0.023525 0.036547 -0.052505 0.08078 0.12412
3284 -0.084374 -0.046391 -0.11115 -0.095288 -0.040218 -0.13723 -0.040935 0.026621 0.0075089 -0.064086 0.063661 0.12706
3285 -0.053983 0.0067013 0.096077 -0.072169 -0.019354 -0.10446 0.0048354 0.046377 0.0021206 -0.026448 0.10975 0.12135
3286 -0.073871 -0.015536 0.042377 -0.08767 -0.066511 -0.10901 -0.056184 0.00018313 -0.080898 -0.056609 0.046414 0.092106
3287 -0.07006 -0.011773 0.072148 -0.073131 -0.039397 -0.10166 -0.039644 -0.016461 -0.10287 -0.052111 0.042956 0.15787
3288 -0.031298 0.02161 0.059518 -0.065711 -0.022033 -0.10755 0.047897 0.056635 -0.046144 -0.044982 0.069487 0.17938
3289 -0.081947 -0.026168 0.0053384 -0.10179 -0.04143 -0.10436 0.046447 0.0023317 -0.096412 -0.083924 0.012759 0.081267
3290 -0.071685 -0.029745 -0.047711 -0.10453 -0.057936 -0.10717 0.077157 0.0030778 -0.09391 -0.064295 0.01582 0.097914
3291 -0.077284 -0.054622 -0.12103 -0.096044 -0.056312 -0.12612 0.046748 -0.012936 -0.069859 -0.069887 0.0086818 0.1474
3292 -0.078592 -0.048139 -0.11262 -0.12927 -0.059469 -0.13157 0.030658 -0.01195 -0.061837 -0.067809 0.0018632 0.1136
3293 -0.081021 -0.049276 -0.0728 -0.088865 -0.069875 -0.14943 -0.016871 -0.0016136 -0.088255 -0.04396 0.039675 0.15839
3294 -0.10691 -0.039244 -0.08697 -0.085506 -0.029571 -0.10189 -0.003701 0.031623 -0.078513 -0.063382 -3.3823e-05 0.11812
3295 -0.083488 -0.058581 -0.11462 -0.098687 -0.067208 -0.088921 -0.015561 0.0060987 -0.025222 -0.053743 0.0053077 0.15173
3296 -0.072916 -0.043768 -0.00023894 -0.10697 -0.059144 -0.083979 -0.01381 -0.018125 0.06477 -0.046825 0.043139 0.15856
3297 -0.048995 -0.024235 0.081351 -0.080989 -0.03075 -0.083747 0.02191 0.014891 0.060122 -0.018456 0.082901 0.18234
3298 -0.061483 -0.044023 0.12159 -0.07724 -0.050837 -0.11009 -0.00089946 0.0032373 0.10859 -0.024238 0.098402 0.17837
3299 -0.084562 -0.04478 0.035662 -0.08761 -0.038653 -0.13348 0.0023009 -0.0095966 0.022926 -0.016489 0.1405 0.21541
3300 -0.087211 -0.036167 -0.051877 -0.096981 -0.052409 -0.11333 0.047751 0.0050496 -0.024353 -0.034511 0.089395 0.16629
3301 -0.064119 -0.043764 -0.042697 -0.094992 -0.024466 -0.08866 0.071492 -0.017684 -0.016341 -0.037242 0.10089 0.14853
3302 -0.074258 0.0065586 -0.060727 -0.10019 -0.045592 -0.055528 0.11005 0.010352 -0.005769 -0.036814 0.096938 0.15109
3303 -0.066866 -0.043379 -0.069316 -0.12182 -0.070968 -0.077506 0.094623 -0.014922 -0.020437 -0.049266 0.051719 0.081838
3304 -0.089065 -0.066146 -0.091046 -0.11996 -0.075414 -0.11579 0.023413 -0.030296 -0.046355 -0.045567 0.0075309 0.089415
3305 -0.051933 -0.044403 -0.086435 -0.11605 -0.062541 -0.10433 0.018193 -0.02317 -0.058684 -0.035379 0.033852 0.12336
3306 -0.067582 -0.03691 -0.064935 -0.095136 -0.037977 -0.0911 0.011234 -0.021823 -0.032792 -0.05401 0.0079739 0.11167
3307 -0.11427 -0.025288 -0.061815 -0.10483 -0.067683 -0.082799 -0.021046 -0.022677 0.04355 -0.032252 0.044105 0.12103
3308 -0.090939 -0.037315 -0.066454 -0.11887 -0.06695 -0.10857 -0.020495 -0.029631 0.072382 -0.035643 0.032697 0.080054
3309 -0.10842 -0.011932 0.060426 -0.12427 -0.063886 -0.077575 -0.012855 -0.017995 0.10325 -0.041865 0.064378 0.10271
3310 -0.056476 0.0032808 0.1297 -0.083019 -0.045892 -0.082723 6.5295e-05 0.0017814 0.085575 -0.049026 0.02841 0.11925
3311 -0.089194 0.017324 0.16924 -0.08875 -0.034659 -0.091641 0.022936 0.021568 0.072077 -0.043118 0.050121 0.17428
3312 -0.091723 -0.017024 0.0087472 -0.11358 -0.056685 -0.10786 0.0065261 -0.031646 0.015379 -0.058939 0.0030627 0.1574
3313 -0.085781 -0.0036408 -0.037762 -0.11405 -0.054871 -0.088057 0.064946 -0.0082901 0.00072059 -0.015801 0.020524 0.1304
3314 -0.08372 -0.035388 -0.070642 -0.13104 -0.093618 -0.11674 0.040447 -0.037714 -0.037348 -0.056183 0.011196 0.086647
3315 -0.11302 -0.049945 -0.031962 -0.14972 -0.054694 -0.106 0.047367 -0.046198 -0.0040458 -0.025764 0.028687 0.10136
3316 -0.1186 -0.054572 -0.080781 -0.12069 -0.07468 -0.10386 0.037428 -0.028502 0.021876 -0.048996 -0.019421 0.076931
3317 -0.066546 -0.03594 -0.066541 -0.11722 -0.060107 -0.13247 0.048188 -0.034365 0.012648 -0.020287 0.01903 0.13186
3318 -0.12634 -0.065027 -0.10892 -0.14748 -0.084473 -0.11186 -0.028032 -0.055259 -0.04728 -0.056969 -0.012578 0.062676
3319 -0.085503 -0.016024 -0.04863 -0.11655 -0.042439 -0.081446 -0.0049911 -0.033533 -0.015039 -0.04328 0.015973 0.10794
3320 -0.11503 -0.068741 -0.12004 -0.13153 -0.099506 -0.10734 -0.046011 -0.046447 -0.059837 -0.059032 0.0025645 0.06203
3321 -0.06158 -0.056979 -0.13733 -0.14565 -0.058522 -0.12232 -0.0419 -0.052311 -0.044665 -0.044233 -0.008634 0.11267
3322 -0.097598 -0.054046 -0.11964 -0.14815 -0.093528 -0.079331 -0.02742 -0.045594 -0.043433 -0.043455 -0.022863 0.053304
3323 -0.085347 -0.056763 -0.080869 -0.12365 -0.064735 -0.11499 -0.04283 -0.064168 -0.067692 -0.039816 -0.007571 0.091832
3324 -0.12615 -0.06198 -0.11814 -0.13344 -0.087021 -0.12898 -0.036819 -0.057462 -0.05079 -0.057028 -0.02746 0.065989
3325 -0.11018 -0.050877 -0.13309 -0.13981 -0.074047 -0.12118 -0.032309 -0.047726 -0.043138 -0.06748 -0.030378 0.052976
3326 -0.10633 -0.043445 -0.13197 -0.12791 -0.084064 -0.050983 1.639e-06 -0.06125 -0.036426 -0.037981 -0.0065766 0.041953
3327 -0.10927 -0.041952 -0.12256 -0.13447 -0.07351 -0.10491 0.025602 -0.063614 -0.030094 -0.027493 -0.011015 0.07646
3328 -0.12871 -0.037969 -0.10927 -0.12052 -0.072916 -0.11071 0.041052 -0.045537 -0.045973 -0.037844 -0.035304 0.038377
3329 -0.098258 -0.048146 -0.11078 -0.1295 -0.084832 -0.096688 -0.0076272 -0.070261 -0.063071 -0.057136 -0.047552 0.088125
3330 -0.11993 -0.029724 -0.088326 -0.13343 -0.080169 -0.12156 0.013683 -0.062365 -0.074349 -0.060517 -0.030431 0.036942
3331 -0.10182 -0.027241 -0.098635 -0.093326 -0.045615 -0.059064 -0.013426 -0.054839 -0.059067 -0.049829 -0.042209 0.045859
3332 -0.11898 -0.024618 -0.11629 -0.12702 -0.066841 -0.12674 -0.040276 -0.078673 -0.073976 -0.05234 -0.046838 0.068826
3333 -0.091832 -0.057565 -0.15245 -0.13868 -0.097358 -0.12087 -0.065096 -0.089787 -0.094544 -0.049592 -0.042706 0.029283
3334 -0.1332 -0.049272 -0.16343 -0.15157 -0.086004 -0.13208 -0.052745 -0.08365 -0.10578 -0.073493 -0.044355 0.0024006
3335 -0.14243 -0.0424 -0.1376 -0.14699 -0.10527 -0.11291 -0.015235 -0.075444 -0.08859 -0.057505 -0.039963 0.022838
3336 -0.12528 -0.051467 -0.11183 -0.14021 -0.069267 -0.098995 -0.0037144 -0.079758 -0.073058 -0.042587 -0.062032 0.056435
3337 -0.091096 -0.052804 -0.14758 -0.13525 -0.078663 -0.070123 0.012896 -0.084562 -0.082217 -0.049108 -0.04545 0.022842
3338 -0.12031 -0.054601 -0.17644 -0.13853 -0.097409 -0.11147 0.0008764 -0.082486 -0.064225 -0.0625 -0.037239 0.020489
3339 -0.11836 -0.041199 -0.16504 -0.13105 -0.082736 -0.1145 0.016717 -0.077919 -0.087943 -0.046211 -0.021067 0.060846
3340 -0.13533 -0.081166 -0.16334 -0.13737 -0.10008 -0.11741 -0.038503 -0.098373 -0.10175 -0.068973 -0.057246 0.0038737
3341 -0.1387 -0.056913 -0.16141 -0.13505 -0.11408 -0.097116 -0.018992 -0.10227 -0.091369 -0.066014 -0.069944 -0.022369
3342 -0.12875 -0.06574 -0.17957 -0.14867 -0.11148 -0.13974 -0.065192 -0.1118 -0.10375 -0.067406 -0.064533 -0.012802
3343 -0.11704 -0.074077 -0.16242 -0.13083 -0.072951 -0.099772 -0.051262 -0.084595 -0.096986 -0.064157 -0.067532 -0.013935
3344 -0.13434 -0.085375 -0.16847 -0.13076 -0.093257 -0.09357 -0.067031 -0.090609 -0.090074 -0.051249 -0.07262 -0.0026676
3345 -0.11665 -0.057012 -0.2008 -0.12857 -0.068684 -0.1263 -0.040841 -0.088042 -0.074292 -0.057491 -0.064179 0.01764
3346 -0.14838 -0.096269 -0.20358 -0.15213 -0.12177 -0.081037 -0.08096 -0.12522 -0.098751 -0.063722 -0.091057 -0.019523
3347 -0.13516 -0.074546 -0.18641 -0.13784 -0.10466 -0.11201 -0.07946 -0.11147 -0.077659 -0.074204 -0.066656 -0.019346
3348 -0.10529 -0.053424 -0.18336 -0.13117 -0.094563 -0.10001 -0.04165 -0.10023 -0.12257 -0.043265 -0.053164 0.0013712
3349 -0.10865 -0.045031 -0.18401 -0.10868 -0.097599 -0.10619 -0.038139 -0.085698 -0.064335 -0.070127 -0.056683 -0.013212
3350 -0.12881 -0.059358 -0.1761 -0.1194 -0.086315 -0.091409 -0.057659 -0.078962 -0.098533 -0.045098 -0.049271 0.014976
3351 -0.096976 -0.073405 -0.21154 -0.14397 -0.088652 -0.10962 -0.058868 -0.088625 -0.12786 -0.02637 -0.03587 0.014013
3352 -0.10115 -0.064842 -0.17318 -0.14325 -0.086538 -0.089676 -0.070008 -0.078479 -0.11076 -0.037981 -0.051578 -0.01078
3353 -0.1079 -0.03014 -0.16602 -0.11344 -0.073284 -0.088254 -0.049458 -0.086013 -0.11409 -0.022683 -0.051367 -0.022053
3354 -0.10765 -0.055257 -0.20445 -0.15693 -0.076421 -0.079512 -0.043597 -0.10966 -0.092846 -0.051464 -0.066625 -0.035996
3355 -0.12903 -0.070814 -0.21033 -0.14101 -0.10144 -0.10725 -0.033437 -0.10132 -0.10367 -0.059636 -0.088444 -0.026089
3356 -0.12124 -0.074211 -0.17107 -0.12268 -0.075113 -0.10777 -0.056546 -0.089534 -0.10688 -0.043868 -0.071772 -0.00018137
3357 -0.1377 -0.079749 -0.20895 -0.16126 -0.11142 -0.13399 -0.082056 -0.12155 -0.1005 -0.061519 -0.084751 -0.036104
3358 -0.14557 -0.086066 -0.20008 -0.16451 -0.10832 -0.10556 -0.089856 -0.098562 -0.11721 -0.085651 -0.078329 -0.037927
3359 -0.12435 -0.072533 -0.14932 -0.12691 -0.082392 -0.064803 -0.072985 -0.097436 -0.098447 -0.066202 -0.052248 -0.07118
3360 -0.15583 -0.08467 -0.19094 -0.16301 -0.11896 -0.12059 -0.078895 -0.11221 -0.082086 -0.091034 -0.11157 -0.065333
3361 -0.13589 -0.081927 -0.18383 -0.15434 -0.11598 -0.12321 -0.072844 -0.12639 -0.1251 -0.073555 -0.074765 -0.068945
3362 -0.13905 -0.065565 -0.20463 -0.1086 -0.083511 -0.088557 -0.079974 -0.11099 -0.10328 -0.057867 -0.075784 -0.056208
3363 -0.1349 -0.094272 -0.18104 -0.15182 -0.12067 -0.12187 -0.091404 -0.12305 -0.11476 -0.044788 -0.075202 -0.011081
3364 -0.10717 -0.067219 -0.19157 -0.13965 -0.077754 -0.099813 -0.045013 -0.082345 -0.084378 -0.02401 -0.079211 -0.028494
3365 -0.11518 -0.076336 -0.19377 -0.13218 -0.09247 -0.098062 -0.078603 -0.10793 -0.11301 -0.048621 -0.078269 -0.015527
3366 -0.10696 -0.077794 -0.18143 -0.14326 -0.1072 -0.08108 -0.056243 -0.090123 -0.11147 -0.042403 -0.057958 -0.03537
3367 -0.13176 -0.084181 -0.2204 -0.14641 -0.11225 -0.12537 -0.093922 -0.12504 -0.12169 -0.071255 -0.10033 -0.091342
3368 -0.13001 -0.089048 -0.16472 -0.16205 -0.10314 -0.097706 -0.087652 -0.10228 -0.14809 -0.051756 -0.079695 -0.040185
3369 -0.13866 -0.063175 -0.1709 -0.15929 -0.099405 -0.099324 -0.043571 -0.099924 -0.11657 -0.052418 -0.053283 -0.018928
3370 -0.15136 -0.083692 -0.19697 -0.14798 -0.11157 -0.11217 -0.11226 -0.1054 -0.14146 -0.048479 -0.060672 -0.053481
3371 -0.12586 -0.05224 -0.12369 -0.12341 -0.086908 -0.10485 -0.055291 -0.093132 -0.11199 -0.039531 -0.08186 -0.052114
3372 -0.11887 -0.079917 -0.14589 -0.15448 -0.11979 -0.14544 -0.10531 -0.11788 -0.12773 -0.048322 -0.11238 -0.066636
3373 -0.151 -0.093044 -0.13414 -0.1901 -0.12133 -0.14019 -0.10307 -0.12948 -0.12821 -0.055724 -0.087887 -0.082819
3374 -0.095212 -0.063231 -0.18273 -0.15077 -0.11182 -0.12962 -0.092279 -0.10549 -0.10271 -0.031875 -0.060396 -0.062512
3375 -0.12495 -0.060279 -0.17873 -0.16652 -0.11336 -0.088753 -0.083999 -0.10793 -0.13326 -0.042737 -0.090814 -0.028425
3376 -0.16403 -0.089646 -0.21584 -0.16085 -0.11106 -0.1331 -0.10703 -0.12573 -0.15419 -0.086118 -0.099483 -0.056448
3377 -0.13359 -0.090243 -0.21038 -0.14896 -0.11202 -0.10627 -0.10337 -0.12301 -0.11903 -0.07595 -0.10695 -0.08746
3378 -0.10728 -0.08206 -0.21834 -0.14843 -0.10003 -0.091428 -0.10444 -0.12706 -0.12972 -0.060942 -0.09566 -0.061493
3379 -0.13971 -0.075107 -0.21361 -0.16314 -0.12049 -0.085486 -0.083957 -0.12575 -0.14623 -0.066273 -0.084938 -0.093766
3380 -0.13406 -0.091865 -0.2108 -0.15327 -0.10006 -0.10199 -0.12747 -0.12937 -0.14162 -0.067245 -0.10128 -0.033169
3381 -0.14558 -0.075202 -0.22897 -0.17007 -0.093221 -0.12385 -0.11623 -0.12693 -0.1266 -0.091266 -0.091095 -0.088032
3382 -0.1216 -0.067619 -0.2272 -0.16126 -0.11698 -0.07606 -0.10956 -0.12409 -0.097136 -0.051178 -0.070104 -0.045555
3383 -0.16838 -0.089476 -0.20154 -0.18337 -0.12258 -0.11157 -0.1297 -0.13675 -0.14004 -0.084119 -0.095773 -0.091597
3384 -0.1154 -0.098794 -0.19666 -0.16081 -0.09474 -0.10208 -0.11311 -0.12204 -0.12855 -0.051401 -0.067631 -0.05289
3385 -0.14479 -0.090121 -0.19703 -0.16019 -0.11602 -0.12531 -0.12469 -0.1195 -0.13753 -0.081852 -0.07703 -0.074593
3386 -0.13795 -0.072688 -0.15042 -0.15141 -0.089743 -0.091683 -0.11058 -0.095719 -0.13276 -0.045884 -0.052298 -0.067736
3387 -0.17535 -0.092615 -0.14121 -0.1606 -0.10016 -0.13935 -0.11541 -0.11602 -0.13561 -0.088395 -0.10886 -0.11256
3388 -0.14966 -0.093182 -0.20337 -0.17789 -0.11239 -0.11818 -0.11478 -0.15672 -0.14601 -0.078187 -0.11587 -0.079271
3389 -0.13749 -0.08762 -0.1818 -0.15756 -0.12474 -0.12407 -0.1009 -0.1163 -0.14103 -0.040879 -0.061954 -0.077034
3390 -0.1341 -0.083967 -0.20452 -0.14537 -0.097008 -0.065815 -0.12008 -0.11834 -0.11041 -0.03567 -0.069342 -0.075477
3391 -0.11736 -0.087484 -0.1899 -0.1424 -0.10168 -0.085174 -0.10293 -0.11288 -0.14287 -0.037512 -0.081581 -0.06139
3392 -0.12663 -0.092781 -0.17336 -0.14708 -0.11277 -0.055012 -0.12269 -0.13833 -0.13937 -0.054803 -0.098279 -0.11462
3393 -0.1079 -0.063938 -0.20398 -0.14458 -0.098837 -0.10686 -0.10569 -0.12535 -0.12058 -0.060855 -0.10455 -0.084876
3394 -0.17088 -0.098556 -0.24542 -0.17073 -0.12684 -0.10715 -0.14761 -0.16227 -0.14018 -0.081626 -0.1259 -0.1377
3395 -0.1569 -0.099333 -0.20253 -0.14528 -0.10957 -0.060366 -0.12011 -0.12342 -0.1405 -0.073388 -0.11422 -0.1019
3396 -0.12129 -0.06961 -0.20393 -0.15571 -0.099476 -0.071224 -0.10711 -0.13626 -0.11287 -0.057829 -0.10401 -0.084854
3397 -0.14782 -0.10987 -0.24717 -0.18244 -0.1158 -0.089673 -0.12935 -0.15805 -0.14257 -0.082481 -0.12183 -0.12181
3398 -0.17043 -0.090285 -0.16525 -0.14107 -0.096839 -0.081231 -0.12848 -0.12435 -0.14525 -0.078902 -0.13109 -0.12652
3399 -0.13859 -0.076312 -0.15437 -0.17622 -0.10772 -0.098419 -0.14374 -0.13732 -0.16692 -0.063464 -0.091129 -0.079722
3400 -0.15583 -0.065189 -0.069559 -0.14007 -0.096991 -0.066927 -0.12041 -0.10075 -0.14027 -0.064616 -0.080277 -0.10655
3401 -0.14884 -0.099816 -0.14936 -0.1708 -0.12103 -0.12675 -0.12026 -0.13764 -0.13876 -0.066797 -0.11892 -0.11133
3402 -0.16891 -0.082263 -0.21345 -0.17126 -0.11294 -0.10991 -0.1378 -0.14632 -0.16915 -0.086959 -0.093505 -0.11968
3403 -0.13172 -0.086141 -0.22018 -0.17405 -0.11971 -0.075732 -0.13994 -0.13004 -0.15 -0.05788 -0.098013 -0.12255
3404 -0.13891 -0.086228 -0.20885 -0.18318 -0.11655 -0.09233 -0.13577 -0.13515 -0.16998 -0.061022 -0.10084 -0.10578
3405 -0.14299 -0.071965 -0.21912 -0.15652 -0.11024 -0.076288 -0.11085 -0.13511 -0.12869 -0.045723 -0.10122 -0.060789
3406 -0.1327 -0.066502 -0.19926 -0.15834 -0.10835 -0.097636 -0.10283 -0.12767 -0.14237 -0.055405 -0.091589 -0.096802
3407 -0.16383 -0.09736 -0.22157 -0.1677 -0.1168 -0.10968 -0.1422 -0.14844 -0.1465 -0.064976 -0.090727 -0.14373
3408 -0.1165 -0.078067 -0.1792 -0.14541 -0.099492 -0.083692 -0.13673 -0.13585 -0.15793 -0.062638 -0.11051 -0.1484
3409 -0.1476 -0.099104 -0.11445 -0.16319 -0.12553 -0.092 -0.13781 -0.14649 -0.16319 -0.069729 -0.10313 -0.13734
3410 -0.1376 -0.078431 -0.070255 -0.16622 -0.10926 -0.11848 -0.13284 -0.12517 -0.1658 -0.045211 -0.097883 -0.12364
3411 -0.15723 -0.10403 -0.031525 -0.15845 -0.11515 -0.065197 -0.15609 -0.14446 -0.16047 -0.065463 -0.11175 -0.12172
3412 -0.10287 -0.074306 -0.11965 -0.13977 -0.10453 -0.066765 -0.13511 -0.11048 -0.13116 -0.048294 -0.08296 -0.12401
3413 -0.14345 -0.088843 -0.16373 -0.14935 -0.098193 -0.091663 -0.13852 -0.13228 -0.14332 -0.054726 -0.10324 -0.12369
3414 -0.11277 -0.07 -0.16338 -0.12015 -0.09562 -0.096161 -0.10326 -0.10626 -0.13296 -0.021257 -0.074757 -0.088415
3415 -0.16124 -0.12483 -0.21283 -0.16828 -0.11884 -0.11594 -0.15141 -0.17332 -0.16465 -0.076289 -0.11745 -0.15206
3416 -0.16738 -0.089855 -0.21312 -0.18356 -0.11746 -0.089688 -0.14319 -0.14197 -0.1604 -0.05358 -0.12336 -0.12019
3417 -0.12619 -0.089772 -0.19563 -0.15699 -0.10842 -0.082926 -0.13061 -0.11206 -0.12693 -0.044102 -0.091202 -0.091343
3418 -0.1762 -0.099449 -0.2259 -0.16624 -0.13037 -0.098234 -0.1335 -0.13989 -0.1317 -0.060653 -0.10711 -0.13931
3419 -0.14385 -0.091366 -0.20743 -0.16316 -0.12827 -0.1607 -0.16603 -0.14724 -0.17028 -0.046655 -0.12002 -0.12747
3420 -0.17174 -0.097143 -0.082181 -0.18762 -0.11356 -0.15552 -0.14317 -0.15901 -0.15432 -0.090057 -0.10446 -0.12348
3421 -0.15511 -0.099511 -0.12968 -0.13434 -0.12696 -0.13902 -0.1589 -0.14668 -0.16853 -0.063778 -0.13713 -0.14893
3422 -0.16124 -0.090318 0.01568 -0.1376 -0.12129 -0.10428 -0.14347 -0.14508 -0.16418 -0.05304 -0.10485 -0.1249
3423 -0.13586 -0.075885 -0.02563 -0.13625 -0.12667 -0.079815 -0.13771 -0.14299 -0.15395 -0.046671 -0.081024 -0.14156
3424 -0.13363 -0.077652 0.00012041 -0.13886 -0.11588 -0.058043 -0.14555 -0.13707 -0.14094 -0.049853 -0.079912 -0.14168
3425 -0.12828 -0.10099 -0.13498 -0.14388 -0.12312 -0.12926 -0.16962 -0.15622 -0.16564 -0.022674 -0.10006 -0.093156
[truncated: 40,992 more chars]
