# Supplementary material for: Insulin modulates the frequency of Ca2+ oscillations in mouse pancreatic islets
Source: PLoS One. 2017 Aug 28;12(8):e0183569. doi: 10.1371/journal.pone.0183569 (PMC5573301; doi:10.1371/journal.pone.0183569)
Supplement: S1 File — All the time traces of detrended Ca2+ oscillations for constant insulin infusion (0, 100, or 1000 nM) and alternating insulin infusion (100, 500, or 1000 nM with 4 or 5 min periods) were compressed as a single file, S1_File.zip, in which each imaging experiment was recorded as a text file where the first column represents time (sec) and the following columns represent detrended Ca2+ traces from multiple islets. (ZIP) [file pone.0183569.s001.zip › data_1000I_1.txt]

1 -0.31133 -0.26379 -0.29596 -0.44126 -0.28886 -0.24116 -0.34028 -0.35841 -0.32508 -0.29024 -0.24438 -0.2628 -0.22516
2 -0.31607 -0.26895 -0.30494 -0.45045 -0.29957 -0.25096 -0.35531 -0.37455 -0.3219 -0.30067 -0.26202 -0.26777 -0.24835
3 -0.30242 -0.26286 -0.2813 -0.44537 -0.29029 -0.25223 -0.34443 -0.35169 -0.31584 -0.28214 -0.24672 -0.2371 -0.22838
4 -0.30918 -0.26415 -0.29753 -0.44379 -0.30173 -0.24828 -0.337 -0.35681 -0.30824 -0.28178 -0.24929 -0.25195 -0.21554
5 -0.31633 -0.27233 -0.29229 -0.44694 -0.29736 -0.24677 -0.3475 -0.36898 -0.33166 -0.28746 -0.26022 -0.25532 -0.22119
6 -0.30094 -0.25582 -0.28711 -0.4432 -0.28414 -0.2333 -0.33737 -0.35361 -0.32005 -0.26609 -0.23097 -0.23292 -0.21124
7 -0.2948 -0.26144 -0.28101 -0.43583 -0.28557 -0.2294 -0.33534 -0.3584 -0.31525 -0.28665 -0.25115 -0.24841 -0.20807
8 -0.30963 -0.25611 -0.28594 -0.44252 -0.28122 -0.23617 -0.34299 -0.35593 -0.30796 -0.26583 -0.24884 -0.25227 -0.20629
9 -0.30545 -0.25489 -0.275 -0.44136 -0.2824 -0.24729 -0.34331 -0.36204 -0.30455 -0.27128 -0.24223 -0.2482 -0.20923
10 -0.30536 -0.24661 -0.28043 -0.43766 -0.27493 -0.23435 -0.33314 -0.35502 -0.30782 -0.28647 -0.23898 -0.24401 -0.20717
11 -0.29694 -0.25569 -0.27636 -0.43495 -0.28078 -0.24258 -0.33732 -0.35089 -0.29975 -0.26136 -0.2324 -0.25084 -0.2111
12 -0.2844 -0.24478 -0.26353 -0.42864 -0.27828 -0.2276 -0.33124 -0.34788 -0.3091 -0.25991 -0.22863 -0.24146 -0.19035
13 -0.30259 -0.25279 -0.27639 -0.44193 -0.27326 -0.23403 -0.33905 -0.35291 -0.3034 -0.26529 -0.23754 -0.23589 -0.19045
14 -0.30273 -0.25381 -0.28621 -0.42967 -0.28379 -0.24357 -0.33727 -0.35553 -0.31494 -0.27307 -0.23334 -0.25364 -0.20359
15 -0.28176 -0.23182 -0.25712 -0.41903 -0.26518 -0.22505 -0.31314 -0.32861 -0.29633 -0.25566 -0.22719 -0.23066 -0.18397
16 -0.28947 -0.23587 -0.25876 -0.4341 -0.26449 -0.21945 -0.32814 -0.34114 -0.30526 -0.25661 -0.21275 -0.24406 -0.1837
17 -0.30071 -0.2481 -0.26965 -0.43488 -0.2813 -0.23395 -0.32611 -0.35575 -0.31578 -0.27551 -0.24671 -0.24786 -0.19183
18 -0.28344 -0.23828 -0.25613 -0.42653 -0.26191 -0.22223 -0.32805 -0.34351 -0.30302 -0.25369 -0.22519 -0.23818 -0.18294
19 -0.2917 -0.24062 -0.26716 -0.4304 -0.27283 -0.23849 -0.33065 -0.34347 -0.30272 -0.27058 -0.23719 -0.24031 -0.1854
20 -0.30874 -0.25694 -0.27371 -0.43809 -0.30114 -0.25345 -0.33552 -0.34627 -0.32143 -0.27248 -0.24916 -0.26123 -0.19471
21 -0.30122 -0.24721 -0.27341 -0.43195 -0.27641 -0.2249 -0.3411 -0.35191 -0.30936 -0.26487 -0.24144 -0.24306 -0.19338
22 -0.27505 -0.2384 -0.24755 -0.42676 -0.26298 -0.21372 -0.31381 -0.32004 -0.29305 -0.24134 -0.2207 -0.22321 -0.1822
23 -0.28075 -0.24167 -0.27401 -0.42628 -0.27927 -0.22432 -0.33067 -0.34062 -0.30771 -0.25688 -0.22516 -0.24887 -0.19163
24 -0.28546 -0.22924 -0.26879 -0.42854 -0.27033 -0.22051 -0.33554 -0.34525 -0.30725 -0.2563 -0.2206 -0.22047 -0.18637
25 -0.27563 -0.23404 -0.25892 -0.40837 -0.25811 -0.22167 -0.30891 -0.32557 -0.28987 -0.2353 -0.21881 -0.22745 -0.1661
26 -0.28629 -0.25444 -0.27208 -0.43458 -0.27637 -0.23434 -0.34687 -0.34536 -0.31228 -0.26085 -0.24246 -0.23425 -0.17751
27 -0.29897 -0.25145 -0.26703 -0.43019 -0.27564 -0.23015 -0.3234 -0.34495 -0.3033 -0.25588 -0.23062 -0.24141 -0.18598
28 -0.30391 -0.2485 -0.27231 -0.44108 -0.27863 -0.22954 -0.3249 -0.34762 -0.3031 -0.26977 -0.23741 -0.24275 -0.17677
29 -0.28379 -0.2411 -0.24543 -0.4233 -0.26352 -0.21835 -0.32565 -0.34228 -0.30833 -0.25104 -0.23178 -0.23513 -0.18191
30 -0.27873 -0.23548 -0.2536 -0.42037 -0.26221 -0.23087 -0.32367 -0.33952 -0.29601 -0.25894 -0.21316 -0.2284 -0.18349
31 -0.28333 -0.23256 -0.23959 -0.42636 -0.25447 -0.20147 -0.32135 -0.32537 -0.29322 -0.2688 -0.23296 -0.22269 -0.17715
32 -0.2887 -0.2522 -0.2567 -0.43922 -0.26991 -0.23302 -0.32595 -0.3329 -0.29637 -0.26406 -0.23935 -0.23925 -0.19043
33 -0.28331 -0.24118 -0.24643 -0.42288 -0.24124 -0.21219 -0.32138 -0.32907 -0.27906 -0.23458 -0.20999 -0.2199 -0.18004
34 -0.28126 -0.24584 -0.24132 -0.41972 -0.24262 -0.20952 -0.31123 -0.32393 -0.26685 -0.24076 -0.21795 -0.2095 -0.17249
35 -0.27255 -0.22927 -0.23138 -0.40626 -0.25682 -0.20135 -0.29195 -0.31808 -0.26689 -0.23791 -0.20003 -0.20943 -0.16113
36 -0.28224 -0.24255 -0.25127 -0.41912 -0.26676 -0.21079 -0.32178 -0.32677 -0.284 -0.25255 -0.21574 -0.21539 -0.16433
37 -0.27908 -0.23791 -0.23454 -0.41235 -0.2554 -0.21324 -0.31258 -0.33867 -0.27808 -0.24091 -0.20608 -0.22275 -0.16913
38 -0.28083 -0.24629 -0.24391 -0.40866 -0.24616 -0.20443 -0.31142 -0.33211 -0.27613 -0.2398 -0.20347 -0.22638 -0.17624
39 -0.263 -0.23216 -0.24098 -0.41034 -0.23651 -0.1886 -0.3042 -0.30991 -0.27078 -0.22601 -0.19592 -0.19892 -0.1679
40 -0.27476 -0.23365 -0.23731 -0.41764 -0.23763 -0.20894 -0.30032 -0.3163 -0.27167 -0.24188 -0.19595 -0.20547 -0.15907
41 -0.30198 -0.25532 -0.26989 -0.42915 -0.26377 -0.24006 -0.32925 -0.33903 -0.28734 -0.26293 -0.2427 -0.23842 -0.18873
42 -0.27927 -0.24788 -0.25287 -0.42481 -0.24971 -0.2095 -0.31822 -0.33155 -0.27239 -0.24541 -0.2198 -0.2117 -0.16632
43 -0.26325 -0.23405 -0.23468 -0.40604 -0.23546 -0.20492 -0.31589 -0.31349 -0.27009 -0.23183 -0.18996 -0.2031 -0.16843
44 -0.27358 -0.24293 -0.23982 -0.41186 -0.24239 -0.19894 -0.30325 -0.32223 -0.27499 -0.24279 -0.20638 -0.21266 -0.17686
45 -0.28062 -0.25141 -0.24713 -0.41825 -0.25261 -0.20837 -0.31697 -0.34533 -0.29639 -0.2536 -0.22814 -0.22594 -0.18591
46 -0.2576 -0.2266 -0.22958 -0.39425 -0.23023 -0.19058 -0.29111 -0.3113 -0.26861 -0.22654 -0.19353 -0.20148 -0.15024
47 -0.27919 -0.23682 -0.23515 -0.40959 -0.23126 -0.19751 -0.30513 -0.3061 -0.27563 -0.23363 -0.19087 -0.21174 -0.17163
48 -0.27209 -0.23537 -0.22976 -0.41209 -0.23798 -0.20014 -0.30439 -0.32187 -0.28195 -0.22961 -0.21174 -0.20643 -0.17617
49 -0.2627 -0.23826 -0.23194 -0.40169 -0.23059 -0.19591 -0.31853 -0.3065 -0.27631 -0.2283 -0.19841 -0.19289 -0.16973
50 -0.25687 -0.23615 -0.22402 -0.40725 -0.22471 -0.19164 -0.30333 -0.31232 -0.27594 -0.22699 -0.20364 -0.19695 -0.15725
51 -0.25973 -0.22876 -0.22749 -0.40771 -0.22458 -0.187 -0.30534 -0.31275 -0.28009 -0.23538 -0.20977 -0.19701 -0.16683
52 -0.27368 -0.23512 -0.24167 -0.40794 -0.24131 -0.20868 -0.32468 -0.32732 -0.29651 -0.23375 -0.21296 -0.20888 -0.1711
53 -0.26938 -0.23066 -0.22593 -0.40428 -0.23761 -0.18845 -0.31008 -0.30872 -0.29403 -0.22069 -0.19499 -0.19254 -0.1681
54 -0.26635 -0.21964 -0.23307 -0.40591 -0.23701 -0.19416 -0.31392 -0.31861 -0.2769 -0.22235 -0.18326 -0.19736 -0.15366
55 -0.27092 -0.23289 -0.22575 -0.40672 -0.23834 -0.20231 -0.31047 -0.32029 -0.28176 -0.24099 -0.19134 -0.19365 -0.14617
56 -0.25872 -0.22887 -0.22802 -0.41119 -0.24135 -0.19045 -0.29741 -0.30902 -0.26703 -0.22579 -0.18793 -0.19538 -0.13706
57 -0.25849 -0.22403 -0.24059 -0.40972 -0.23568 -0.19875 -0.30374 -0.31041 -0.27791 -0.22961 -0.19364 -0.1942 -0.13889
58 -0.25849 -0.22823 -0.23356 -0.40779 -0.24283 -0.20046 -0.30404 -0.32502 -0.27089 -0.22813 -0.18021 -0.19677 -0.15225
59 -0.25953 -0.22564 -0.21915 -0.4023 -0.22793 -0.18464 -0.30937 -0.3047 -0.27026 -0.20722 -0.16788 -0.19254 -0.14717
60 -0.26175 -0.22358 -0.211 -0.39628 -0.22817 -0.18184 -0.309 -0.31598 -0.27085 -0.22758 -0.18612 -0.19673 -0.14754
61 -0.26167 -0.22219 -0.22649 -0.40202 -0.22976 -0.19159 -0.29958 -0.31596 -0.27212 -0.21746 -0.17846 -0.18773 -0.15141
62 -0.25276 -0.21818 -0.21688 -0.39946 -0.22169 -0.1952 -0.29644 -0.29579 -0.27851 -0.21124 -0.17763 -0.18395 -0.14556
63 -0.25378 -0.22433 -0.21695 -0.40698 -0.23162 -0.20219 -0.29596 -0.29169 -0.27073 -0.2228 -0.16106 -0.19088 -0.1364
64 -0.25137 -0.20713 -0.21533 -0.40284 -0.21779 -0.17034 -0.29953 -0.29205 -0.27034 -0.21767 -0.17005 -0.1821 -0.15828
65 -0.27375 -0.21891 -0.22591 -0.40637 -0.22896 -0.19968 -0.30627 -0.3124 -0.26292 -0.22041 -0.18899 -0.19802 -0.15658
66 -0.25319 -0.21736 -0.21297 -0.39949 -0.21612 -0.18773 -0.29701 -0.30537 -0.26248 -0.21285 -0.18774 -0.19585 -0.14966
67 -0.25798 -0.21241 -0.21293 -0.39227 -0.22374 -0.19417 -0.2989 -0.30704 -0.28463 -0.21719 -0.17041 -0.18846 -0.15604
68 -0.26462 -0.21742 -0.21453 -0.40106 -0.23117 -0.19724 -0.29717 -0.30915 -0.27512 -0.21936 -0.18147 -0.18476 -0.15254
69 -0.24963 -0.21691 -0.203 -0.40121 -0.22574 -0.18134 -0.28947 -0.30428 -0.27461 -0.21709 -0.1771 -0.17448 -0.15106
70 -0.27197 -0.2261 -0.22237 -0.39766 -0.2358 -0.21185 -0.31 -0.31377 -0.28162 -0.22772 -0.18868 -0.2011 -0.16645
71 -0.25918 -0.2162 -0.2174 -0.39268 -0.23452 -0.18273 -0.29894 -0.30581 -0.28532 -0.21475 -0.17383 -0.18523 -0.14703
72 -0.25312 -0.20387 -0.21696 -0.39614 -0.22089 -0.18447 -0.28831 -0.29732 -0.26793 -0.219 -0.16997 -0.17798 -0.14524
73 -0.27173 -0.22212 -0.22685 -0.41925 -0.23607 -0.1869 -0.30308 -0.31209 -0.28301 -0.236 -0.20099 -0.18774 -0.16486
74 -0.25398 -0.2116 -0.21436 -0.38667 -0.22667 -0.19252 -0.29739 -0.29818 -0.26792 -0.20853 -0.18143 -0.17228 -0.14577
75 -0.24754 -0.20213 -0.19953 -0.38763 -0.21503 -0.17562 -0.28466 -0.28685 -0.24875 -0.20107 -0.16308 -0.16854 -0.13073
76 -0.26986 -0.2216 -0.22054 -0.40463 -0.23168 -0.20974 -0.31141 -0.30736 -0.27044 -0.22862 -0.18399 -0.18802 -0.1455
77 -0.28377 -0.22846 -0.25727 -0.41833 -0.25072 -0.22105 -0.32492 -0.31753 -0.28963 -0.24447 -0.21394 -0.21061 -0.15731
78 -0.25479 -0.20753 -0.20762 -0.39106 -0.22093 -0.18738 -0.29597 -0.29724 -0.26571 -0.20398 -0.15941 -0.18115 -0.12251
79 -0.25716 -0.2214 -0.23271 -0.39676 -0.23328 -0.20293 -0.29424 -0.29957 -0.27409 -0.21632 -0.17276 -0.18281 -0.13361
80 -0.25871 -0.2008 -0.20085 -0.3845 -0.21605 -0.18231 -0.29559 -0.2816 -0.25307 -0.20788 -0.17223 -0.16573 -0.13501
81 -0.25666 -0.20721 -0.20455 -0.39968 -0.23668 -0.17885 -0.29421 -0.29728 -0.27438 -0.22334 -0.18859 -0.18545 -0.15318
82 -0.23868 -0.19457 -0.20336 -0.38133 -0.20615 -0.17355 -0.27786 -0.28192 -0.26227 -0.20809 -0.16885 -0.18079 -0.12208
83 -0.25498 -0.20396 -0.21391 -0.38344 -0.22872 -0.19507 -0.28685 -0.28063 -0.26348 -0.21059 -0.17368 -0.1762 -0.13645
84 -0.24215 -0.19538 -0.20346 -0.38615 -0.21049 -0.15779 -0.27511 -0.27795 -0.25058 -0.19788 -0.16626 -0.16636 -0.13345
85 -0.2472 -0.19921 -0.19529 -0.3971 -0.21213 -0.16748 -0.28 -0.28264 -0.26439 -0.20947 -0.16952 -0.16828 -0.12374
86 -0.24632 -0.20617 -0.19792 -0.38103 -0.23534 -0.1793 -0.27523 -0.28945 -0.27071 -0.21637 -0.17855 -0.18243 -0.14009
87 -0.24951 -0.20932 -0.21128 -0.39761 -0.2251 -0.1815 -0.29832 -0.29303 -0.2537 -0.21916 -0.1687 -0.18493 -0.13771
88 -0.26121 -0.21813 -0.22508 -0.39913 -0.23073 -0.18849 -0.28589 -0.29826 -0.27908 -0.21996 -0.19085 -0.18577 -0.14899
89 -0.25745 -0.20811 -0.21829 -0.39018 -0.23296 -0.19222 -0.27906 -0.28889 -0.26526 -0.21863 -0.17035 -0.1893 -0.12958
90 -0.25531 -0.20773 -0.21093 -0.3899 -0.22916 -0.19239 -0.27487 -0.27879 -0.26034 -0.22672 -0.18167 -0.17875 -0.13452
91 -0.2442 -0.20353 -0.20193 -0.39795 -0.22582 -0.17418 -0.27073 -0.2955 -0.26749 -0.20932 -0.1687 -0.18489 -0.13979
92 -0.23422 -0.20443 -0.18661 -0.37377 -0.19728 -0.17176 -0.27789 -0.27557 -0.25825 -0.19118 -0.14846 -0.16422 -0.13432
93 -0.25563 -0.2248 -0.21667 -0.39244 -0.23634 -0.185 -0.29058 -0.30076 -0.27799 -0.21718 -0.17955 -0.18527 -0.14728
94 -0.25878 -0.21943 -0.22546 -0.40776 -0.2283 -0.20011 -0.29323 -0.29543 -0.26783 -0.22058 -0.1678 -0.1946 -0.159
95 -0.24975 -0.2027 -0.19843 -0.37944 -0.21699 -0.17747 -0.27918 -0.27746 -0.26661 -0.20788 -0.16034 -0.16732 -0.14594
96 -0.25516 -0.21576 -0.21284 -0.39521 -0.23224 -0.19164 -0.28507 -0.29707 -0.2683 -0.21679 -0.19404 -0.1823 -0.1515
97 -0.24619 -0.20963 -0.19591 -0.38237 -0.21437 -0.17129 -0.2656 -0.28076 -0.25048 -0.20115 -0.15272 -0.18101 -0.14732
98 -0.26062 -0.21283 -0.20108 -0.3853 -0.22737 -0.16598 -0.28174 -0.27648 -0.25688 -0.2153 -0.16 -0.18383 -0.14373
99 -0.24082 -0.20969 -0.20528 -0.38313 -0.21662 -0.17829 -0.28124 -0.29164 -0.25936 -0.20971 -0.17055 -0.17985 -0.1395
100 -0.24258 -0.20683 -0.19939 -0.38429 -0.2174 -0.16891 -0.27801 -0.28477 -0.27156 -0.21322 -0.15938 -0.17176 -0.15015
101 -0.23825 -0.19742 -0.19416 -0.38574 -0.20271 -0.16161 -0.29065 -0.27049 -0.24689 -0.18715 -0.14856 -0.16174 -0.14532
102 -0.23223 -0.18891 -0.17955 -0.37705 -0.19966 -0.16304 -0.27452 -0.25692 -0.23445 -0.18997 -0.13965 -0.15919 -0.13417
103 -0.23827 -0.19645 -0.19753 -0.37483 -0.20794 -0.17361 -0.26797 -0.25986 -0.23913 -0.20746 -0.15507 -0.16708 -0.14545
104 -0.2526 -0.21329 -0.21968 -0.39829 -0.23554 -0.19933 -0.28989 -0.28833 -0.26826 -0.22003 -0.17555 -0.19944 -0.16034
105 -0.2475 -0.20571 -0.20713 -0.38575 -0.2231 -0.1654 -0.28254 -0.27452 -0.24104 -0.2071 -0.16414 -0.17481 -0.13241
106 -0.24865 -0.20991 -0.20487 -0.38198 -0.21645 -0.18855 -0.28428 -0.28466 -0.25711 -0.20683 -0.15533 -0.19025 -0.14288
107 -0.23779 -0.19776 -0.21747 -0.38692 -0.21578 -0.16047 -0.28169 -0.27545 -0.25072 -0.19631 -0.15433 -0.17407 -0.14061
108 -0.23299 -0.1956 -0.20019 -0.37673 -0.2023 -0.17959 -0.27717 -0.27121 -0.24025 -0.19779 -0.1648 -0.16928 -0.13462
109 -0.24272 -0.21324 -0.20867 -0.38846 -0.22398 -0.17796 -0.28053 -0.27697 -0.26473 -0.2162 -0.17372 -0.1825 -0.15898
110 -0.22637 -0.18814 -0.18811 -0.36784 -0.20035 -0.16953 -0.26618 -0.26618 -0.25611 -0.20232 -0.14126 -0.16225 -0.14072
111 -0.24398 -0.19389 -0.18446 -0.37983 -0.21059 -0.1766 -0.25626 -0.26129 -0.25175 -0.1929 -0.14774 -0.15885 -0.14451
112 -0.24348 -0.19985 -0.18993 -0.37729 -0.20608 -0.17068 -0.2676 -0.25703 -0.25548 -0.20161 -0.15246 -0.17144 -0.15073
113 -0.23652 -0.19803 -0.19236 -0.37279 -0.20004 -0.16494 -0.27329 -0.26561 -0.24389 -0.19911 -0.14753 -0.16494 -0.14429
114 -0.23922 -0.1999 -0.20259 -0.38703 -0.21705 -0.18168 -0.27358 -0.25822 -0.24473 -0.20236 -0.15191 -0.17359 -0.15544
115 -0.23099 -0.19639 -0.1967 -0.38118 -0.20867 -0.17389 -0.27273 -0.26686 -0.25017 -0.19394 -0.15005 -0.15705 -0.14711
116 -0.22892 -0.18303 -0.19246 -0.36278 -0.20918 -0.17744 -0.25373 -0.25605 -0.23522 -0.19137 -0.14153 -0.16501 -0.14139
117 -0.23846 -0.19491 -0.20253 -0.38415 -0.20595 -0.17078 -0.28069 -0.26497 -0.25164 -0.19924 -0.15408 -0.17915 -0.14421
118 -0.23532 -0.18562 -0.19148 -0.37452 -0.20207 -0.17178 -0.25639 -0.26329 -0.24992 -0.20697 -0.15968 -0.18064 -0.14674
119 -0.22879 -0.18902 -0.20094 -0.36292 -0.20094 -0.17278 -0.27811 -0.26896 -0.24615 -0.19845 -0.15037 -0.16952 -0.16076
120 -0.23723 -0.191 -0.19647 -0.36628 -0.20202 -0.17111 -0.27762 -0.26396 -0.23854 -0.20773 -0.14826 -0.16527 -0.14622
121 -0.2369 -0.17989 -0.19079 -0.37556 -0.2014 -0.16588 -0.26118 -0.25395 -0.24375 -0.19338 -0.15021 -0.1594 -0.13726
122 -0.23735 -0.17757 -0.19603 -0.3659 -0.20528 -0.17296 -0.26611 -0.25516 -0.22551 -0.19638 -0.16272 -0.15725 -0.14768
123 -0.22239 -0.18653 -0.19784 -0.37023 -0.20442 -0.17368 -0.27023 -0.26528 -0.24542 -0.19704 -0.15399 -0.16428 -0.1412
124 -0.22729 -0.17033 -0.18827 -0.36057 -0.19475 -0.15377 -0.25745 -0.24129 -0.2333 -0.18712 -0.13476 -0.14581 -0.1213
125 -0.23489 -0.18306 -0.19637 -0.37618 -0.20177 -0.16896 -0.25573 -0.25304 -0.24682 -0.19315 -0.14031 -0.15811 -0.14249
126 -0.22385 -0.18303 -0.19075 -0.36151 -0.19973 -0.15992 -0.2545 -0.24227 -0.23148 -0.19124 -0.13393 -0.14859 -0.12298
127 -0.2498 -0.1966 -0.21379 -0.37607 -0.21472 -0.17793 -0.27283 -0.25881 -0.25142 -0.21074 -0.15213 -0.17329 -0.11901
128 -0.25226 -0.1956 -0.20147 -0.37739 -0.20146 -0.19087 -0.27099 -0.25622 -0.2429 -0.19825 -0.15117 -0.15793 -0.13389
129 -0.23974 -0.19751 -0.20531 -0.37468 -0.21294 -0.17799 -0.27636 -0.25729 -0.24725 -0.18735 -0.1595 -0.16606 -0.11324
130 -0.23121 -0.18557 -0.19762 -0.36163 -0.20174 -0.15666 -0.2553 -0.24968 -0.23271 -0.17622 -0.14082 -0.16033 -0.10942
131 -0.23862 -0.19146 -0.20522 -0.37017 -0.20912 -0.1555 -0.26826 -0.24597 -0.23439 -0.20134 -0.15002 -0.15625 -0.10866
132 -0.23553 -0.20993 -0.20171 -0.37713 -0.21498 -0.17117 -0.26957 -0.26359 -0.25391 -0.20126 -0.15223 -0.15992 -0.12028
133 -0.23651 -0.19337 -0.19603 -0.37106 -0.20182 -0.16474 -0.2552 -0.25461 -0.22568 -0.19153 -0.14141 -0.16254 -0.10038
134 -0.2138 -0.1714 -0.17723 -0.34677 -0.17962 -0.14786 -0.22869 -0.23999 -0.21255 -0.18808 -0.12952 -0.14083 -0.083518
135 -0.23606 -0.20293 -0.21525 -0.38324 -0.22487 -0.19471 -0.2696 -0.26723 -0.24375 -0.19683 -0.15441 -0.1653 -0.12846
136 -0.22234 -0.19053 -0.19095 -0.3633 -0.19497 -0.17111 -0.24382 -0.24481 -0.21927 -0.18406 -0.13175 -0.14831 -0.1017
137 -0.23477 -0.18756 -0.18331 -0.36515 -0.19288 -0.14406 -0.24368 -0.23439 -0.22532 -0.18445 -0.13478 -0.15386 -0.098257
138 -0.2303 -0.19648 -0.1878 -0.36773 -0.19965 -0.1713 -0.24704 -0.25212 -0.22756 -0.17127 -0.12272 -0.14726 -0.090629
139 -0.232 -0.2105 -0.19756 -0.35879 -0.19693 -0.17885 -0.23348 -0.25011 -0.22798 -0.18125 -0.13703 -0.15719 -0.10747
140 -0.23158 -0.19612 -0.19028 -0.35089 -0.2029 -0.16563 -0.2528 -0.24761 -0.22349 -0.17632 -0.12504 -0.14498 -0.099304
141 -0.2367 -0.20515 -0.19897 -0.35884 -0.21013 -0.17123 -0.24543 -0.25914 -0.24725 -0.19723 -0.15782 -0.16831 -0.10154
142 -0.23773 -0.2014 -0.18431 -0.35162 -0.19836 -0.16191 -0.23428 -0.23863 -0.23786 -0.18183 -0.13302 -0.14466 -0.082726
143 -0.23748 -0.21074 -0.20144 -0.3601 -0.21193 -0.1862 -0.24847 -0.24768 -0.25712 -0.19259 -0.14686 -0.16526 -0.086018
144 -0.22938 -0.20838 -0.19066 -0.37248 -0.20336 -0.17945 -0.25357 -0.25997 -0.24376 -0.19609 -0.1404 -0.15616 -0.088231
145 -0.22207 -0.199 -0.19877 -0.35259 -0.20684 -0.16862 -0.23884 -0.24235 -0.22952 -0.18369 -0.14636 -0.1365 -0.078846
146 -0.21897 -0.20113 -0.18218 -0.34858 -0.19105 -0.16439 -0.2512 -0.24783 -0.24744 -0.18495 -0.14191 -0.14876 -0.068734
147 -0.2168 -0.19272 -0.17222 -0.34864 -0.18842 -0.16625 -0.23651 -0.23056 -0.23573 -0.18171 -0.11465 -0.1289 -0.075716
148 -0.25541 -0.21942 -0.20166 -0.36119 -0.20768 -0.17922 -0.24635 -0.24547 -0.24879 -0.19607 -0.14273 -0.14777 -0.083143
149 -0.22141 -0.20119 -0.18668 -0.35851 -0.20309 -0.16577 -0.23761 -0.23952 -0.24272 -0.17292 -0.13922 -0.14358 -0.074018
150 -0.22877 -0.20987 -0.18897 -0.36069 -0.20374 -0.17197 -0.24982 -0.25027 -0.25151 -0.17571 -0.13047 -0.14315 -0.075264
151 -0.22378 -0.20154 -0.1748 -0.37081 -0.18655 -0.16255 -0.25599 -0.2341 -0.2509 -0.18503 -0.12799 -0.1387 -0.08823
152 -0.21871 -0.2014 -0.18773 -0.35804 -0.1873 -0.17214 -0.24867 -0.2546 -0.23657 -0.19265 -0.13389 -0.15189 -0.076483
153 -0.22396 -0.19757 -0.16662 -0.34969 -0.18701 -0.15335 -0.24065 -0.23502 -0.23253 -0.17962 -0.11679 -0.1288 -0.056314
154 -0.23246 -0.21284 -0.2002 -0.36652 -0.20382 -0.19135 -0.25043 -0.2559 -0.25169 -0.21008 -0.14934 -0.1461 -0.069636
155 -0.22022 -0.20333 -0.19548 -0.35012 -0.20684 -0.15707 -0.23974 -0.24107 -0.25277 -0.19989 -0.12739 -0.14397 -0.047992
156 -0.22367 -0.20732 -0.19936 -0.35708 -0.20486 -0.17268 -0.24287 -0.24825 -0.24515 -0.1871 -0.13758 -0.14313 -0.063664
157 -0.22017 -0.21467 -0.2018 -0.36926 -0.21251 -0.17531 -0.24811 -0.25558 -0.25869 -0.18979 -0.13879 -0.13984 -0.073213
158 -0.24139 -0.20935 -0.19129 -0.36428 -0.20634 -0.17458 -0.25283 -0.23539 -0.24454 -0.19606 -0.13957 -0.14441 -0.061838
159 -0.2256 -0.20276 -0.18516 -0.36378 -0.199 -0.19199 -0.2323 -0.24663 -0.23826 -0.19044 -0.13927 -0.13268 -0.047496
160 -0.21585 -0.18981 -0.17507 -0.3601 -0.19496 -0.16637 -0.24312 -0.23687 -0.23971 -0.1882 -0.12758 -0.1253 -0.041625
161 -0.22345 -0.19356 -0.17925 -0.35239 -0.19004 -0.17924 -0.25536 -0.25249 -0.25052 -0.19373 -0.14577 -0.14721 -0.058455
162 -0.23598 -0.20114 -0.18857 -0.36001 -0.20902 -0.17614 -0.24775 -0.2269 -0.242 -0.18426 -0.13289 -0.13205 -0.059348
163 -0.25804 -0.21402 -0.20685 -0.38264 -0.22232 -0.1984 -0.27851 -0.26147 -0.26138 -0.21162 -0.14573 -0.15115 -0.078918
164 -0.23097 -0.20205 -0.18636 -0.36518 -0.20937 -0.18098 -0.26337 -0.24603 -0.24616 -0.1954 -0.12745 -0.14389 -0.054161
165 -0.2487 -0.21603 -0.1903 -0.38173 -0.22075 -0.18538 -0.25826 -0.25979 -0.25659 -0.21097 -0.16667 -0.15293 -0.075076
166 -0.2333 -0.20451 -0.18374 -0.36834 -0.20905 -0.17962 -0.2564 -0.23888 -0.24297 -0.18687 -0.13067 -0.14252 -0.074501
167 -0.23649 -0.20427 -0.18265 -0.36659 -0.20095 -0.18713 -0.24223 -0.23235 -0.23176 -0.17758 -0.13733 -0.14662 -0.057888
168 -0.23427 -0.21294 -0.18686 -0.36324 -0.20529 -0.18923 -0.25862 -0.25202 -0.23998 -0.20346 -0.15897 -0.16315 -0.075321
169 -0.22866 -0.19893 -0.17606 -0.36181 -0.2014 -0.18697 -0.25561 -0.23912 -0.2167 -0.18537 -0.13997 -0.14341 -0.066267
170 -0.23551 -0.19887 -0.17582 -0.35056 -0.21325 -0.17582 -0.24971 -0.246 -0.21669 -0.18241 -0.13675 -0.12407 -0.061871
171 -0.22939 -0.19923 -0.17904 -0.35396 -0.19866 -0.1817 -0.25367 -0.24053 -0.21103 -0.18323 -0.11775 -0.13296 -0.076523
172 -0.24589 -0.21622 -0.1888 -0.37199 -0.2123 -0.20344 -0.28136 -0.26816 -0.24076 -0.21824 -0.15628 -0.15484 -0.088271
173 -0.23359 -0.20165 -0.1804 -0.35179 -0.19163 -0.18807 -0.26289 -0.25468 -0.2313 -0.19516 -0.1299 -0.1419 -0.080313
174 -0.23957 -0.2129 -0.1969 -0.37109 -0.22925 -0.20523 -0.25957 -0.2585 -0.24685 -0.20549 -0.14364 -0.15604 -0.088818
175 -0.25599 -0.22114 -0.18724 -0.38156 -0.22032 -0.19809 -0.27511 -0.26125 -0.2359 -0.19621 -0.13517 -0.14552 -0.093488
176 -0.23977 -0.19953 -0.18407 -0.35339 -0.21918 -0.19332 -0.26209 -0.25453 -0.21576 -0.1938 -0.14712 -0.14864 -0.086281
177 -0.2469 -0.19929 -0.18447 -0.3647 -0.21964 -0.19354 -0.26936 -0.25149 -0.22063 -0.18635 -0.13838 -0.15608 -0.092343
178 -0.25202 -0.20666 -0.17866 -0.37008 -0.21015 -0.20497 -0.2709 -0.25343 -0.22463 -0.19463 -0.14834 -0.15669 -0.088532
179 -0.26052 -0.21414 -0.18744 -0.38402 -0.22695 -0.21554 -0.2949 -0.27565 -0.23925 -0.20992 -0.15972 -0.16565 -0.092545
180 -0.24695 -0.19723 -0.18801 -0.36821 -0.21421 -0.20723 -0.28186 -0.26003 -0.20543 -0.20082 -0.15725 -0.16182 -0.098098
181 -0.24214 -0.19582 -0.18414 -0.37408 -0.21496 -0.2054 -0.26544 -0.27666 -0.22183 -0.20274 -0.16229 -0.16702 -0.103
182 -0.24184 -0.19208 -0.17759 -0.36902 -0.21077 -0.20066 -0.27151 -0.26204 -0.22307 -0.20018 -0.14641 -0.17129 -0.10703
183 -0.24961 -0.19058 -0.19148 -0.38195 -0.22398 -0.21002 -0.27641 -0.25847 -0.2156 -0.20012 -0.14592 -0.16229 -0.10885
184 -0.25753 -0.20366 -0.17424 -0.37312 -0.20783 -0.21258 -0.29466 -0.27257 -0.22487 -0.20368 -0.13709 -0.15859 -0.10472
185 -0.23204 -0.18678 -0.16883 -0.36593 -0.2118 -0.2023 -0.27537 -0.25753 -0.20902 -0.18884 -0.12785 -0.15281 -0.11456
186 -0.27006 -0.20344 -0.18857 -0.37743 -0.23229 -0.22594 -0.2967 -0.27149 -0.23297 -0.21359 -0.158 -0.17634 -0.12165
187 -0.27261 -0.20715 -0.20016 -0.38261 -0.23747 -0.22581 -0.30564 -0.29747 -0.24045 -0.22655 -0.15916 -0.18103 -0.12369
188 -0.25966 -0.20446 -0.18294 -0.38429 -0.22451 -0.21565 -0.28263 -0.28719 -0.23699 -0.20338 -0.15367 -0.17789 -0.11554
189 -0.25344 -0.20708 -0.19172 -0.38255 -0.2236 -0.2276 -0.2924 -0.28191 -0.23796 -0.19951 -0.15031 -0.16411 -0.14254
190 -0.26104 -0.20224 -0.17938 -0.39099 -0.22388 -0.20979 -0.29335 -0.29229 -0.22454 -0.20642 -0.14368 -0.17793 -0.13352
191 -0.25348 -0.20709 -0.1778 -0.38029 -0.21901 -0.22483 -0.29109 -0.27977 -0.2308 -0.20841 -0.14089 -0.17149 -0.13543
192 -0.25915 -0.20175 -0.19364 -0.39671 -0.22459 -0.22342 -0.30788 -0.29025 -0.2291 -0.2212 -0.15765 -0.17322 -0.1334
193 -0.27143 -0.21713 -0.19734 -0.38335 -0.23638 -0.22588 -0.29366 -0.29377 -0.22128 -0.221 -0.15373 -0.17474 -0.1508
194 -0.27001 -0.22259 -0.19082 -0.38571 -0.2319 -0.23989 -0.31067 -0.2928 -0.20781 -0.22321 -0.15442 -0.17317 -0.15141
195 -0.24723 -0.20639 -0.18333 -0.37307 -0.22361 -0.21404 -0.28885 -0.27793 -0.20885 -0.20286 -0.14906 -0.16172 -0.12471
196 -0.27672 -0.21906 -0.19795 -0.3876 -0.23817 -0.2428 -0.30921 -0.30694 -0.21748 -0.22283 -0.16044 -0.1758 -0.14926
197 -0.28281 -0.22943 -0.20806 -0.39805 -0.24141 -0.22839 -0.29946 -0.29033 -0.22386 -0.21822 -0.1532 -0.18536 -0.14195
198 -0.26193 -0.21749 -0.19149 -0.39247 -0.24826 -0.22285 -0.2979 -0.29527 -0.22154 -0.2197 -0.1589 -0.17726 -0.14585
199 -0.27769 -0.23632 -0.20851 -0.39244 -0.24956 -0.24761 -0.32091 -0.30818 -0.24351 -0.2298 -0.1757 -0.18612 -0.16494
200 -0.27572 -0.21612 -0.19046 -0.3949 -0.22985 -0.22511 -0.30688 -0.29402 -0.22106 -0.20503 -0.14765 -0.17574 -0.13433
201 -0.27529 -0.22723 -0.19837 -0.3964 -0.23695 -0.23235 -0.31825 -0.30301 -0.23351 -0.22499 -0.16705 -0.19264 -0.16081
202 -0.29234 -0.2355 -0.21351 -0.40753 -0.25529 -0.24826 -0.32366 -0.3137 -0.24308 -0.2394 -0.1794 -0.18744 -0.15845
203 -0.28789 -0.22432 -0.19864 -0.39828 -0.24283 -0.24023 -0.30535 -0.29831 -0.23702 -0.20517 -0.15429 -0.17268 -0.14392
204 -0.29417 -0.22966 -0.19457 -0.40405 -0.23404 -0.23984 -0.32337 -0.30272 -0.23355 -0.23338 -0.17745 -0.18219 -0.15651
205 -0.28998 -0.23448 -0.20838 -0.39927 -0.23678 -0.24282 -0.31802 -0.31073 -0.24166 -0.23105 -0.17069 -0.19337 -0.17209
206 -0.29162 -0.23613 -0.20775 -0.41615 -0.24552 -0.23939 -0.3243 -0.32896 -0.2373 -0.23846 -0.17653 -0.19308 -0.14915
207 -0.29401 -0.23078 -0.20517 -0.39606 -0.24013 -0.23988 -0.31555 -0.30338 -0.22958 -0.2018 -0.15819 -0.16962 -0.15777
208 -0.29915 -0.23813 -0.20605 -0.4042 -0.24646 -0.23656 -0.32954 -0.31773 -0.24177 -0.21896 -0.16185 -0.17245 -0.15047
209 -0.28813 -0.22667 -0.19411 -0.39345 -0.23578 -0.23095 -0.30971 -0.30475 -0.24113 -0.21424 -0.15427 -0.17547 -0.15168
210 -0.29198 -0.23388 -0.20527 -0.39111 -0.22696 -0.2359 -0.3158 -0.30812 -0.23463 -0.22002 -0.15357 -0.17664 -0.1427
211 -0.29043 -0.24855 -0.204 -0.3959 -0.2365 -0.23643 -0.32095 -0.31244 -0.23936 -0.2213 -0.16565 -0.18438 -0.13718
212 -0.31147 -0.25821 -0.21949 -0.41458 -0.26215 -0.26088 -0.34083 -0.32521 -0.26383 -0.23543 -0.18305 -0.1924 -0.1561
213 -0.30899 -0.25457 -0.2165 -0.40537 -0.25335 -0.25358 -0.33525 -0.33061 -0.25595 -0.25147 -0.18663 -0.21205 -0.15905
214 -0.29864 -0.24676 -0.23207 -0.41781 -0.2514 -0.25676 -0.34464 -0.3339 -0.26931 -0.23214 -0.17854 -0.19921 -0.15167
215 -0.29414 -0.25673 -0.22196 -0.3929 -0.25762 -0.24619 -0.33044 -0.32098 -0.25187 -0.22048 -0.18772 -0.19546 -0.16816
216 -0.30837 -0.25762 -0.21408 -0.40842 -0.24204 -0.25106 -0.32229 -0.31553 -0.25935 -0.21638 -0.17336 -0.19031 -0.16167
217 -0.3008 -0.25096 -0.20237 -0.40213 -0.23284 -0.21996 -0.32677 -0.31787 -0.25041 -0.21961 -0.16103 -0.18987 -0.16086
218 -0.30657 -0.25906 -0.20697 -0.4113 -0.24068 -0.24201 -0.3374 -0.32036 -0.25812 -0.22496 -0.17028 -0.19652 -0.16246
219 -0.30337 -0.26804 -0.21693 -0.41308 -0.24918 -0.24686 -0.34015 -0.32678 -0.26202 -0.23148 -0.18379 -0.21129 -0.16752
220 -0.313 -0.27308 -0.21874 -0.41182 -0.25746 -0.24823 -0.34205 -0.33297 -0.26933 -0.22474 -0.15717 -0.19987 -0.1667
221 -0.29208 -0.25925 -0.20272 -0.39296 -0.24291 -0.21978 -0.32075 -0.30976 -0.23889 -0.20949 -0.15077 -0.18664 -0.13619
222 -0.32402 -0.28145 -0.23546 -0.41169 -0.2554 -0.2621 -0.34859 -0.32671 -0.26345 -0.23662 -0.16331 -0.20055 -0.17017
223 -0.30992 -0.26818 -0.21075 -0.41396 -0.24821 -0.23838 -0.34972 -0.32502 -0.26346 -0.22577 -0.16902 -0.19586 -0.16153
224 -0.29527 -0.26883 -0.21417 -0.39846 -0.2385 -0.24087 -0.32694 -0.31243 -0.23815 -0.21855 -0.15834 -0.18738 -0.14755
225 -0.30952 -0.2694 -0.20198 -0.40748 -0.24073 -0.23579 -0.33227 -0.31666 -0.27033 -0.2285 -0.15839 -0.19237 -0.151
226 -0.29647 -0.26833 -0.19652 -0.3997 -0.22213 -0.22337 -0.31967 -0.31156 -0.25783 -0.21151 -0.15411 -0.18517 -0.14954
227 -0.31434 -0.29743 -0.22145 -0.42899 -0.25437 -0.25611 -0.34151 -0.33668 -0.27803 -0.23546 -0.17224 -0.21037 -0.17109
228 -0.29378 -0.27913 -0.20306 -0.40167 -0.24081 -0.22654 -0.32898 -0.31276 -0.25729 -0.21958 -0.16371 -0.1771 -0.15536
229 -0.31363 -0.27513 -0.20127 -0.397 -0.23285 -0.2469 -0.32268 -0.30754 -0.25881 -0.20466 -0.15837 -0.18695 -0.14623
230 -0.32452 -0.28458 -0.20686 -0.41857 -0.24587 -0.24498 -0.34032 -0.32331 -0.2825 -0.2275 -0.17662 -0.20565 -0.15613
231 -0.31593 -0.26932 -0.19745 -0.40186 -0.227 -0.2293 -0.33326 -0.30267 -0.25419 -0.21663 -0.15732 -0.18703 -0.14673
232 -0.30964 -0.28211 -0.21035 -0.40238 -0.2428 -0.23947 -0.33131 -0.31392 -0.26069 -0.21075 -0.1546 -0.1887 -0.14853
233 -0.32604 -0.29149 -0.21917 -0.42737 -0.25505 -0.26226 -0.33971 -0.3323 -0.28891 -0.24303 -0.17778 -0.20813 -0.16379
234 -0.3159 -0.27844 -0.20222 -0.41435 -0.24313 -0.23749 -0.32896 -0.30457 -0.2747 -0.20449 -0.15754 -0.19604 -0.14424
235 -0.33288 -0.28787 -0.21116 -0.41857 -0.2469 -0.24015 -0.33887 -0.32518 -0.2771 -0.22899 -0.17859 -0.20221 -0.15898
236 -0.31466 -0.27917 -0.2126 -0.41813 -0.23531 -0.23796 -0.3356 -0.3086 -0.27359 -0.21146 -0.15869 -0.20637 -0.15946
237 -0.32576 -0.30089 -0.23116 -0.41847 -0.2583 -0.25766 -0.35166 -0.33504 -0.28265 -0.23714 -0.18578 -0.22547 -0.1833
238 -0.30574 -0.26906 -0.20681 -0.38255 -0.22811 -0.24013 -0.33631 -0.31739 -0.2785 -0.22006 -0.1669 -0.20733 -0.15674
239 -0.33225 -0.29689 -0.22699 -0.42617 -0.24988 -0.25846 -0.35639 -0.34514 -0.2835 -0.22963 -0.1888 -0.21278 -0.17643
240 -0.32148 -0.28367 -0.20382 -0.39057 -0.23988 -0.24293 -0.343 -0.3137 -0.27363 -0.2195 -0.16945 -0.2003 -0.155
241 -0.32906 -0.28692 -0.22323 -0.42099 -0.25022 -0.24916 -0.35757 -0.32414 -0.2798 -0.23372 -0.17917 -0.22291 -0.19206
242 -0.3181 -0.28358 -0.21319 -0.40692 -0.25451 -0.24126 -0.35037 -0.31806 -0.28144 -0.23497 -0.18922 -0.21834 -0.17854
243 -0.3118 -0.27461 -0.20772 -0.3931 -0.23581 -0.23066 -0.34074 -0.31609 -0.26622 -0.2187 -0.16171 -0.1943 -0.18054
244 -0.31981 -0.28203 -0.20761 -0.40667 -0.24786 -0.25191 -0.34114 -0.32941 -0.27818 -0.21602 -0.17577 -0.21617 -0.18306
245 -0.33099 -0.29284 -0.22095 -0.41444 -0.25199 -0.26502 -0.35911 -0.33534 -0.28001 -0.22899 -0.1616 -0.20944 -0.19995
246 -0.32791 -0.29055 -0.21673 -0.40765 -0.24387 -0.25479 -0.34475 -0.32703 -0.27666 -0.22597 -0.17843 -0.21813 -0.17986
247 -0.30947 -0.27622 -0.19934 -0.37455 -0.23761 -0.24795 -0.34186 -0.31304 -0.27467 -0.21381 -0.16387 -0.20946 -0.18857
248 -0.32648 -0.28016 -0.21665 -0.38822 -0.25421 -0.2527 -0.34713 -0.32149 -0.27935 -0.23074 -0.17598 -0.20899 -0.20073
249 -0.33112 -0.28224 -0.21918 -0.36236 -0.25631 -0.24205 -0.34464 -0.32116 -0.26742 -0.22767 -0.1606 -0.2133 -0.18588
250 -0.311 -0.27697 -0.21503 -0.3584 -0.25016 -0.24175 -0.32925 -0.31744 -0.26501 -0.21602 -0.14231 -0.20722 -0.18541
251 -0.31402 -0.28173 -0.21222 -0.3437 -0.24885 -0.24925 -0.34548 -0.32093 -0.27249 -0.22003 -0.1684 -0.19507 -0.19595
252 -0.319 -0.27207 -0.1983 -0.31544 -0.24566 -0.23876 -0.3377 -0.31687 -0.26733 -0.21598 -0.15448 -0.20232 -0.19756
253 -0.32657 -0.28423 -0.20997 -0.32507 -0.24322 -0.23825 -0.35357 -0.32438 -0.28637 -0.2359 -0.18616 -0.21325 -0.18778
254 -0.33426 -0.28947 -0.22706 -0.31578 -0.2502 -0.25779 -0.34398 -0.33709 -0.28016 -0.23753 -0.17528 -0.20479 -0.20485
255 -0.31947 -0.28369 -0.21249 -0.29574 -0.24066 -0.24226 -0.34953 -0.32611 -0.27188 -0.2113 -0.18013 -0.20318 -0.19334
256 -0.3246 -0.28027 -0.21132 -0.3027 -0.26583 -0.25905 -0.35837 -0.33391 -0.27337 -0.22788 -0.17476 -0.21456 -0.20073
257 -0.3237 -0.28053 -0.21366 -0.2751 -0.24308 -0.24881 -0.34634 -0.32171 -0.2752 -0.22291 -0.16357 -0.21463 -0.18798
258 -0.31761 -0.27677 -0.20559 -0.27248 -0.24484 -0.24029 -0.3452 -0.32112 -0.27871 -0.21467 -0.14713 -0.20322 -0.19253
259 -0.32056 -0.27308 -0.21114 -0.22531 -0.24189 -0.24296 -0.33259 -0.31988 -0.27303 -0.21428 -0.16326 -0.21161 -0.19735
260 -0.3207 -0.28184 -0.20631 -0.1834 -0.24186 -0.25137 -0.34277 -0.32612 -0.26412 -0.22163 -0.16547 -0.20513 -0.18294
261 -0.327 -0.28858 -0.21413 -0.17532 -0.25757 -0.25876 -0.35715 -0.33117 -0.29132 -0.23551 -0.17171 -0.22437 -0.20322
262 -0.31708 -0.28054 -0.20909 -0.12248 -0.2411 -0.25417 -0.34687 -0.31742 -0.26504 -0.22122 -0.15185 -0.20636 -0.18672
263 -0.32912 -0.29189 -0.20607 -0.11274 -0.24271 -0.24369 -0.34551 -0.32349 -0.27216 -0.22761 -0.16964 -0.21689 -0.19033
264 -0.32518 -0.28876 -0.21858 -0.090313 -0.24615 -0.26638 -0.34947 -0.33413 -0.27393 -0.23108 -0.15587 -0.22407 -0.20582
265 -0.29906 -0.2662 -0.1929 -0.030622 -0.22762 -0.23443 -0.32368 -0.3127 -0.25021 -0.20481 -0.13615 -0.19228 -0.18355
266 -0.31748 -0.28248 -0.21107 0.056353 -0.25101 -0.25138 -0.34728 -0.3287 -0.27574 -0.22096 -0.15676 -0.22294 -0.19987
267 -0.32832 -0.28346 -0.21564 0.071581 -0.24885 -0.25985 -0.33041 -0.32672 -0.26931 -0.22337 -0.15757 -0.21334 -0.18746
268 -0.32024 -0.28417 -0.20246 0.2312 -0.24129 -0.24394 -0.33582 -0.3219 -0.26912 -0.22626 -0.16581 -0.21689 -0.1974
269 -0.30165 -0.27694 -0.19969 0.31648 -0.22224 -0.2442 -0.32285 -0.30569 -0.25701 -0.20911 -0.15953 -0.20218 -0.1754
270 -0.30986 -0.27576 -0.19978 0.4101 -0.2296 -0.24876 -0.32954 -0.30135 -0.25064 -0.20589 -0.14082 -0.196 -0.18247
271 -0.32631 -0.28697 -0.22132 0.44969 -0.2481 -0.24521 -0.33143 -0.31258 -0.26892 -0.22381 -0.15928 -0.21252 -0.1848
272 -0.30624 -0.27709 -0.19592 0.54118 -0.23323 -0.24167 -0.32617 -0.30041 -0.25275 -0.20571 -0.14687 -0.21529 -0.18375
273 -0.3199 -0.27484 -0.20056 0.60294 -0.24318 -0.23632 -0.33506 -0.31376 -0.28819 -0.22728 -0.17567 -0.20848 -0.1921
274 -0.31778 -0.27147 -0.20064 0.64393 -0.22681 -0.24436 -0.32959 -0.32081 -0.2735 -0.22845 -0.15654 -0.20646 -0.20038
275 -0.33945 -0.2987 -0.23072 0.62269 -0.25797 -0.27531 -0.35263 -0.33534 -0.28674 -0.23937 -0.17043 -0.22984 -0.19803
276 -0.30997 -0.26156 -0.18258 0.72334 -0.23071 -0.23015 -0.32464 -0.30615 -0.26408 -0.19403 -0.12251 -0.19709 -0.17937
277 -0.30694 -0.26162 -0.1785 0.73955 -0.23252 -0.21932 -0.31902 -0.30783 -0.25674 -0.19745 -0.1433 -0.20681 -0.17514
278 -0.31144 -0.25097 -0.18164 0.80943 -0.22298 -0.22731 -0.31431 -0.30151 -0.25619 -0.19974 -0.13367 -0.18561 -0.18646
279 -0.31913 -0.27064 -0.19343 0.77644 -0.23964 -0.24683 -0.32038 -0.30934 -0.25235 -0.22206 -0.13994 -0.19529 -0.19979
280 -0.31378 -0.26937 -0.17331 0.76341 -0.23056 -0.22248 -0.32223 -0.31069 -0.24739 -0.20504 -0.15744 -0.19939 -0.18448
281 -0.32005 -0.28231 -0.19618 0.81993 -0.24471 -0.25317 -0.33018 -0.32862 -0.26788 -0.2228 -0.1729 -0.21938 -0.19263
282 -0.32197 -0.27615 -0.18679 0.81689 -0.24763 -0.24017 -0.33061 -0.30937 -0.26609 -0.21697 -0.15604 -0.20718 -0.1945
283 -0.3141 -0.27789 -0.20133 0.9083 -0.24399 -0.24819 -0.33613 -0.32327 -0.25941 -0.2224 -0.17245 -0.21355 -0.18149
284 -0.307 -0.26117 -0.17774 0.93533 -0.22348 -0.22337 -0.32338 -0.30169 -0.24149 -0.19744 -0.13276 -0.18596 -0.15566
285 -0.30795 -0.26402 -0.17529 0.94117 -0.20547 -0.22749 -0.32206 -0.30117 -0.23922 -0.21979 -0.15046 -0.19611 -0.17138
286 -0.31107 -0.27031 -0.18953 0.97384 -0.1729 -0.22357 -0.32858 -0.29925 -0.24719 -0.20128 -0.13751 -0.19986 -0.17572
287 -0.29791 -0.26621 -0.17112 1.0355 -0.14589 -0.23148 -0.31742 -0.2986 -0.23103 -0.19571 -0.12903 -0.1858 -0.17864
288 -0.3191 -0.29254 -0.19607 1.0156 -0.12685 -0.25508 -0.33262 -0.31949 -0.26216 -0.2137 -0.15576 -0.21526 -0.18501
289 -0.31839 -0.27956 -0.17789 1.0651 -0.078346 -0.21616 -0.33316 -0.30357 -0.069383 -0.18817 -0.096053 -0.19373 -0.16907
290 -0.30731 -0.27577 -0.17424 1.1059 -0.058825 -0.22566 -0.31879 -0.29377 0.11327 -0.19009 -0.067477 -0.19747 -0.16863
291 -0.32119 -0.28385 -0.18743 1.1128 -0.036098 -0.23825 -0.32827 -0.30331 0.17531 -0.18703 -0.082819 -0.19478 -0.17886
292 -0.31859 -0.29618 -0.19574 1.0769 -0.028039 -0.24873 -0.34077 -0.31139 0.22638 -0.20117 -0.10299 -0.20411 -0.19276
293 -0.31945 -0.3 -0.19908 1.0854 -0.019947 -0.2361 -0.33949 -0.31735 0.24025 -0.15283 -0.083336 -0.22097 -0.21125
294 -0.30769 -0.28041 -0.1786 1.152 0.017568 -0.22631 -0.32219 -0.30009 0.29457 -0.091613 -0.065544 -0.19504 -0.18269
295 -0.31446 -0.28775 -0.19904 1.1375 0.024608 -0.22652 -0.32912 -0.29319 0.32568 -0.063458 -0.065832 -0.19671 -0.18223
296 -0.30298 -0.27776 -0.17683 1.183 0.077136 -0.21656 -0.30616 -0.29453 0.35498 -0.0010765 -0.054188 -0.19843 -0.17798
297 -0.30915 -0.28546 -0.18228 1.1648 0.059747 -0.21632 -0.32125 -0.31378 0.37786 0.035279 -0.069726 -0.19524 -0.18135
298 -0.30975 -0.2808 -0.16722 1.2033 0.073906 -0.21616 -0.3092 -0.29157 0.39477 0.071445 -0.066036 -0.20016 -0.17759
299 -0.29564 -0.27122 -0.17402 1.2056 0.089919 -0.20081 -0.29362 -0.2832 0.41297 0.10543 -0.048264 -0.18644 -0.17854
300 -0.30829 -0.28837 -0.19625 1.1644 0.099451 -0.23336 -0.31289 -0.3077 0.40351 0.1219 -0.056568 -0.19742 -0.18208
301 -0.30909 -0.28067 -0.17919 1.1994 0.1264 -0.228 -0.28818 -0.28272 0.46125 0.16774 -0.048382 -0.19186 -0.17505
302 -0.29904 -0.28377 -0.17625 1.2294 0.15374 -0.22794 0.020862 -0.2741 0.46077 0.17073 -0.065216 -0.19124 -0.18624
303 -0.31458 -0.27079 -0.17751 1.2427 0.1725 -0.21768 0.090436 -0.28613 0.46637 0.2044 -0.061424 -0.19486 -0.1678
304 -0.29715 -0.27483 -0.17501 1.2427 0.17949 -0.20224 0.27293 -0.27377 0.51595 0.2484 -0.022815 -0.18253 -0.15756
305 -0.31479 -0.28334 -0.17055 1.2904 0.19915 -0.21909 0.39638 -0.27092 0.48291 0.24271 -0.056926 -0.19178 -0.16752
306 -0.28832 -0.27736 -0.16152 1.2917 0.18759 -0.20256 0.48858 -0.23104 0.53738 0.27628 -0.025835 -0.17248 -0.16315
307 -0.28695 -0.25877 -0.15846 1.2957 0.19569 -0.19503 0.55451 -0.074436 0.55489 0.27797 -0.025164 -0.15922 -0.15531
308 -0.28615 -0.28761 -0.17591 1.2609 0.18227 -0.21993 0.61503 0.0099924 0.53029 0.29946 -0.02321 -0.1575 -0.18347
309 -0.27755 -0.26136 -0.15441 1.3174 0.20835 -0.21092 0.70843 0.10306 0.57603 0.34295 -0.0055772 -0.16216 -0.16055
310 -0.30244 -0.26522 -0.17556 1.2954 0.228 -0.21298 0.72138 0.12993 0.56659 0.3414 -0.025479 -0.16904 -0.16761
311 -0.29686 -0.25264 -0.16177 1.2991 0.23195 -0.21766 0.73142 0.18778 0.59863 0.35877 -0.0055743 -0.15862 -0.16124
312 -0.2904 -0.25036 -0.16551 1.2702 0.26797 -0.22986 0.81663 0.2475 0.59273 0.37691 -0.018914 -0.15153 -0.16875
313 -0.28841 -0.25918 -0.173 1.3235 0.27616 -0.22148 0.82016 0.31362 0.61473 0.40424 -0.0085017 -0.15091 -0.16514
314 -0.29254 -0.26727 -0.16824 1.3236 0.30262 -0.21519 0.87216 0.33493 0.62059 0.41 -0.003702 -0.15978 -0.15376
315 -0.27974 -0.2633 -0.16177 1.3085 0.36116 -0.19916 0.95853 0.40231 0.64878 0.46107 0.0022437 -0.14254 -0.16383
316 -0.27784 -0.26573 -0.16751 1.3481 0.35199 -0.20552 0.96432 0.41319 0.66463 0.46104 0.014296 -0.13558 -0.15122
317 -0.28666 -0.27381 -0.17575 1.3279 0.37004 -0.20903 0.98662 0.43522 0.63526 0.46038 -0.0078258 -0.16167 -0.18112
318 -0.27316 -0.25874 -0.15981 1.3363 0.37705 -0.18473 1.0182 0.46181 0.64666 0.47876 0.0017877 -0.13603 -0.17095
319 -0.26962 -0.26397 -0.14942 1.3329 0.4111 -0.19906 1.079 0.52644 0.70222 0.49311 0.025511 -0.13304 -0.14929
320 -0.29313 -0.27516 -0.1853 1.3405 0.39898 -0.23173 1.0855 0.50002 0.66574 0.49221 -0.0058529 -0.14875 -0.16924
321 -0.28125 -0.26889 -0.17315 1.3141 0.4197 -0.22025 1.0968 0.54171 0.65769 0.52291 0.00951 -0.13659 -0.18588
322 -0.28829 -0.26248 -0.16398 1.2876 0.44729 -0.21127 1.1828 0.59032 0.67897 0.53498 0.0034926 -0.1294 -0.15984
323 -0.2836 -0.26302 -0.16255 1.3156 0.42179 -0.20686 1.1586 0.58769 0.69665 0.54135 0.023168 -0.12577 -0.16378
324 -0.27117 -0.2609 -0.16026 1.2977 0.44792 -0.20832 1.1859 0.64589 0.7169 0.54941 0.012772 -0.13014 -0.15676
325 -0.27504 -0.26349 -0.16525 1.3037 0.46281 -0.20795 1.1805 0.66925 0.70559 0.55122 0.0090645 -0.13092 -0.16863
326 -0.27983 -0.26512 -0.16505 1.3157 0.45488 -0.19722 1.1956 0.71712 0.69186 0.56111 0.0090837 -0.12981 -0.15154
327 -0.27784 -0.26286 -0.16862 1.285 0.45947 -0.21845 1.2493 0.72377 0.67148 0.56611 0.0032476 -0.15159 -0.15007
328 -0.28425 -0.26213 -0.17745 1.2686 0.44577 -0.21417 1.2457 0.73682 0.69188 0.58956 0.013416 -0.1368 -0.16602
329 -0.26965 -0.24482 -0.14884 1.3054 0.47739 -0.19379 1.271 0.79598 0.73585 0.57967 0.02095 -0.13688 -0.14971
330 -0.2912 -0.25386 -0.17877 1.2765 0.4622 -0.21466 1.2206 0.7691 0.66524 0.5707 0.010963 -0.14056 -0.1583
331 -0.26063 -0.10529 -0.13147 1.2741 0.51911 -0.18989 1.3061 0.824 0.74262 0.6184 0.032954 -0.12161 -0.13432
332 -0.21009 0.11501 -0.09501 1.3768 0.53416 -0.16987 1.3638 0.86688 0.74833 0.66295 0.061555 -0.092105 -0.06933
333 -0.19549 0.1924 -0.11361 1.2988 0.50505 -0.20151 1.2728 0.82906 0.71743 0.62212 0.030723 -0.12395 -0.10831
334 -0.091512 0.2569 -0.1008 1.3038 0.50154 -0.204 1.3127 0.91391 0.70185 0.61852 0.030312 -0.13139 -0.12875
335 -0.023835 0.32584 -0.05895 1.2919 0.50693 -0.19342 1.3726 0.87848 0.68345 0.61163 0.0054935 -0.12612 -0.13611
336 0.084991 0.38185 -0.030894 1.3096 0.53697 0.053564 1.3318 0.93075 0.73608 0.63249 0.043444 -0.11197 -0.12638
337 0.14608 0.46334 0.07538 1.3364 0.52685 0.16747 1.3745 0.97783 0.72209 0.65698 0.082836 -0.12253 -0.099089
338 0.18737 0.50692 0.13167 1.2866 0.52218 0.24399 1.358 0.99498 0.73469 0.65022 0.16117 -0.1127 -0.099392
339 0.22892 0.529 0.18443 1.29 0.50271 0.30302 1.3739 0.96908 0.73223 0.62871 0.1885 -0.11447 -0.11307
340 0.30454 0.62068 0.23646 1.2546 0.51346 0.31574 1.3725 1.0307 0.72399 0.64956 0.23049 -0.094137 -0.10926
341 0.37109 0.59902 0.23717 1.3083 0.4715 0.43314 1.3795 1.0348 0.71227 0.64139 0.22215 -0.03693 -0.096866
342 0.41047 0.65484 0.26863 1.2318 0.45891 0.50265 1.3916 1.0381 0.70603 0.65376 0.25383 0.12845 -0.068424
343 0.46821 0.72868 0.3125 1.266 0.44893 0.58734 1.4189 1.0766 0.72138 0.65853 0.28506 0.206 -0.058834
344 0.53437 0.72996 0.32349 1.2325 0.45623 0.59739 1.4354 1.0937 0.72143 0.64516 0.28189 0.21938 -0.036759
345 0.54384 0.7716 0.33862 1.2336 0.42213 0.61872 1.4301 1.0648 0.71821 0.6397 0.31254 0.26183 -0.035369
346 0.57651 0.79165 0.36794 1.174 0.43954 0.60242 1.4166 1.1305 0.72876 0.63577 0.30789 0.29073 0.0001128
347 0.66602 0.82322 0.38865 1.2087 0.42103 0.67303 1.3999 1.1411 0.72169 0.63849 0.34698 0.33202 0.031844
348 0.66858 0.84611 0.42214 1.1032 0.46147 0.71929 1.3941 1.1504 0.73558 0.63645 0.34122 0.31309 0.080376
349 0.74646 0.86405 0.42875 1.0704 0.48173 0.72636 1.4188 1.1825 0.70578 0.60666 0.35402 0.35972 0.070535
350 0.83339 0.9349 0.46269 1.0045 0.48832 0.79192 1.422 1.2018 0.7379 0.63794 0.38587 0.37732 0.1275
351 0.79317 0.90796 0.43577 0.92143 0.43967 0.79379 1.3834 1.1329 0.71382 0.59132 0.38209 0.36177 0.10762
352 0.84767 0.98497 0.47543 0.88891 0.42987 0.7942 1.4197 1.1848 0.74707 0.61013 0.39857 0.40528 0.14696
353 0.91004 0.98644 0.49967 0.86531 0.38529 0.87718 1.4231 1.2011 0.75533 0.59952 0.43349 0.43909 0.22615
354 0.90158 1.0111 0.49968 0.82521 0.36292 0.87917 1.3978 1.1907 0.74638 0.5935 0.4447 0.43827 0.34511
355 0.92605 1.0684 0.51994 0.81237 0.34661 0.91646 1.406 1.1808 0.70742 0.56822 0.43242 0.45216 0.37684
356 0.93461 1.064 0.54603 0.79152 0.337 0.89896 1.4264 1.2317 0.71666 0.56746 0.46053 0.50885 0.39623
357 0.98378 1.0791 0.54209 0.75531 0.31479 0.94276 1.3392 1.1968 0.70232 0.55515 0.48367 0.50141 0.37667
358 1.0173 1.1136 0.56296 0.75195 0.29258 0.96769 1.3624 1.1915 0.71268 0.54713 0.47464 0.51663 0.4065
359 1.0194 1.1196 0.59442 0.74044 0.32657 1.0437 1.393 1.2073 0.70574 0.53686 0.50988 0.54223 0.43666
360 1.0333 1.111 0.55386 0.69515 0.27093 0.99491 1.301 1.2047 0.66999 0.49335 0.48899 0.51013 0.42778
361 1.0715 1.1595 0.60925 0.70745 0.29364 1.0832 1.3306 1.2459 0.71654 0.49 0.52991 0.54141 0.46037
362 1.0956 1.14 0.61676 0.67237 0.27386 1.0912 1.3192 1.2182 0.65621 0.47885 0.53981 0.5933 0.46783
363 1.0865 1.1472 0.60115 0.66798 0.24442 1.0664 1.3411 1.1551 0.63445 0.43798 0.53325 0.58761 0.42606
364 1.1422 1.1948 0.6439 0.66653 0.27526 1.1227 1.3257 1.2001 0.64527 0.44261 0.53343 0.56998 0.46066
365 1.1475 1.1827 0.66687 0.64946 0.27108 1.1419 1.2981 1.2339 0.6275 0.42298 0.55386 0.62327 0.46696
366 1.2141 1.222 0.67156 0.63262 0.25749 1.1817 1.3457 1.224 0.62571 0.42879 0.55352 0.6361 0.48428
367 1.2201 1.2338 0.69374 0.63123 0.24347 1.1998 1.3292 1.2235 0.59485 0.40664 0.57273 0.67046 0.5085
368 1.2138 1.2184 0.68538 0.65741 0.23986 1.1573 1.3171 1.1435 0.50361 0.40212 0.55762 0.67047 0.508
369 1.1896 1.2384 0.69435 0.77343 0.23076 1.2096 1.2967 1.107 0.46983 0.42141 0.576 0.66679 0.50679
370 1.2327 1.2182 0.68259 0.8575 0.22417 1.213 1.3066 1.0682 0.40625 0.37346 0.54687 0.69264 0.4927
371 1.1756 1.2082 0.69633 0.90407 0.21206 1.1961 1.2841 0.98073 0.39246 0.36436 0.5411 0.69545 0.49882
372 1.2228 1.2258 0.69508 0.98369 0.20454 1.2387 1.2346 0.93992 0.38797 0.37953 0.56257 0.72799 0.49148
373 1.2299 1.2448 0.71574 1.0114 0.19076 1.2106 1.2056 0.87305 0.35713 0.38597 0.5472 0.71335 0.47898
374 1.2409 1.221 0.71246 1.0253 0.19405 1.2091 1.141 0.84226 0.35535 0.37631 0.53407 0.70596 0.43864
375 1.2583 1.2429 0.71825 1.042 0.21337 1.2563 1.0593 0.8193 0.33874 0.38835 0.56243 0.69546 0.40892
376 1.2616 1.2071 0.70002 1.0632 0.16321 1.2658 0.95466 0.80076 0.32005 0.36106 0.52761 0.70924 0.40234
377 1.2234 1.1837 0.69603 1.0305 0.17293 1.2275 0.90159 0.79099 0.30959 0.34881 0.5174 0.72379 0.38826
378 1.2574 1.2357 0.7427 1.1081 0.18622 1.232 0.87509 0.80961 0.31166 0.36862 0.5498 0.7085 0.38754
379 1.2899 1.222 0.72453 1.1522 0.16985 1.2218 0.82987 0.82755 0.30816 0.35252 0.53677 0.72054 0.38401
380 1.2787 1.2008 0.72335 1.1632 0.1618 1.2363 0.82899 0.94739 0.31196 0.35411 0.55238 0.7143 0.37302
381 1.2912 1.1827 0.74273 1.1382 0.16583 1.2697 0.84178 1.0039 0.30889 0.35483 0.56509 0.74198 0.36991
382 1.2231 1.1557 0.73417 1.1075 0.15791 1.25 0.79158 1.0296 0.29999 0.3291 0.54572 0.74077 0.34014
383 1.2115 1.0797 0.72271 1.0862 0.16546 1.1869 0.78513 0.98808 0.2829 0.32748 0.55559 0.72506 0.34873
384 1.1952 0.96294 0.70296 1.1105 0.13885 1.1162 0.74785 0.94955 0.25546 0.2706 0.52924 0.69765 0.28653
385 1.1874 0.87478 0.67391 1.0417 0.14152 1.1059 0.71602 0.9317 0.28132 0.29523 0.52521 0.69782 0.29079
386 1.2557 0.87006 0.7077 1.1295 0.15934 1.1311 0.72783 0.89696 0.28288 0.30014 0.57051 0.73576 0.30925
387 1.1984 0.85179 0.70072 0.99381 0.14466 1.0383 0.69878 0.79933 0.25985 0.28192 0.52764 0.6769 0.28433
388 1.1791 0.85258 0.68342 1.0099 0.14381 1.0549 0.68455 0.76531 0.27381 0.2948 0.53816 0.69541 0.29468
389 1.1921 0.81584 0.67837 0.89004 0.13451 0.99792 0.67527 0.71339 0.25189 0.26158 0.51133 0.67548 0.286
390 1.1857 0.81087 0.66243 0.84936 0.12983 0.95498 0.66676 0.72301 0.2642 0.27775 0.53196 0.67846 0.30518
391 1.176 0.77381 0.65319 0.7875 0.12646 0.90226 0.62322 0.67758 0.23794 0.25181 0.51577 0.64919 0.28904
392 1.1749 0.75401 0.65291 0.77912 0.11956 0.90936 0.62978 0.67476 0.23727 0.27166 0.53243 0.67625 0.30668
393 1.1678 0.74588 0.64996 0.70947 0.12731 0.85742 0.61727 0.67436 0.23147 0.25554 0.55492 0.65013 0.37218
394 1.1334 0.7203 0.62489 0.66934 0.12298 0.83564 0.58153 0.65223 0.23239 0.25313 0.52861 0.64955 0.38762
395 1.1774 0.69271 0.6108 0.63834 0.11807 0.84593 0.58442 0.66654 0.21274 0.24382 0.54539 0.63553 0.44287
396 1.149 0.66376 0.57649 0.61382 0.11566 0.81328 0.56443 0.63522 0.20087 0.25697 0.54118 0.59858 0.47785
397 1.1486 0.64502 0.55198 0.5941 0.11519 0.80921 0.56015 0.64459 0.21297 0.23796 0.51453 0.57443 0.46687
398 1.1254 0.614 0.53556 0.57525 0.11983 0.78096 0.54211 0.61854 0.20801 0.23867 0.55177 0.56858 0.48815
399 1.0745 0.58392 0.50149 0.55959 0.094161 0.77971 0.53417 0.6262 0.19821 0.22527 0.51746 0.54431 0.49535
400 1.0647 0.57307 0.47959 0.53201 0.089841 0.75027 0.50861 0.60547 0.1828 0.23565 0.50309 0.52435 0.49737
401 0.96237 0.51654 0.45935 0.48644 0.083544 0.71137 0.46595 0.54305 0.15721 0.19764 0.48512 0.4738 0.49776
402 0.90935 0.54307 0.46198 0.50475 0.1027 0.75068 0.50253 0.59797 0.18271 0.22534 0.52469 0.48863 0.58627
403 0.82074 0.50407 0.4475 0.47628 0.10479 0.72369 0.4695 0.5738 0.16993 0.20895 0.48665 0.48478 0.54948
404 0.78222 0.51113 0.4368 0.47525 0.1034 0.72427 0.49077 0.56587 0.17097 0.21519 0.48516 0.47249 0.57706
405 0.75273 0.47838 0.40921 0.43353 0.075323 0.69976 0.4689 0.5342 0.15908 0.18685 0.46197 0.46239 0.57256
406 0.72576 0.47572 0.41472 0.42208 0.089215 0.69118 0.45774 0.5523 0.13896 0.18806 0.44477 0.4302 0.53565
407 0.69277 0.45501 0.38611 0.38606 0.076199 0.64686 0.44751 0.52103 0.14575 0.17249 0.44411 0.42911 0.55624
408 0.67158 0.44931 0.40968 0.39051 0.087904 0.64009 0.46322 0.5418 0.15359 0.18848 0.45782 0.42605 0.58282
409 0.66204 0.44536 0.40181 0.37853 0.095108 0.6512 0.43627 0.52519 0.1444 0.19928 0.4511 0.42819 0.57124
410 0.67505 0.45479 0.39848 0.3977 0.095148 0.64956 0.44719 0.54573 0.15875 0.1826 0.45446 0.43908 0.5791
411 0.63664 0.42789 0.357 0.35216 0.079824 0.6198 0.41146 0.49805 0.13643 0.1752 0.42481 0.40204 0.59664
412 0.60665 0.39413 0.35086 0.34909 0.053287 0.59525 0.40289 0.47614 0.11928 0.17749 0.41789 0.39708 0.57024
413 0.58143 0.38103 0.32715 0.32436 0.068863 0.57154 0.3784 0.48155 0.10933 0.15595 0.39782 0.37129 0.53351
414 0.58754 0.37456 0.34041 0.312 0.089253 0.58755 0.39052 0.47046 0.12731 0.14532 0.38411 0.34982 0.52521
415 0.59631 0.38274 0.33249 0.33065 0.072522 0.60531 0.41051 0.48253 0.13469 0.16452 0.41878 0.38275 0.54133
416 0.5588 0.36988 0.31085 0.29411 0.071219 0.55568 0.3785 0.46527 0.1015 0.16377 0.38231 0.35142 0.47021
417 0.52645 0.3436 0.2898 0.28589 0.055769 0.54624 0.35443 0.44575 0.10124 0.12757 0.35077 0.33374 0.41675
418 0.50346 0.34597 0.26307 0.26333 0.058535 0.50845 0.35178 0.43101 0.11056 0.1444 0.35116 0.33323 0.35493
419 0.52392 0.33913 0.27759 0.26291 0.051194 0.5313 0.36045 0.44233 0.11744 0.14096 0.33897 0.32748 0.34812
420 0.50482 0.33859 0.27299 0.25129 0.067073 0.52189 0.35279 0.44244 0.10038 0.151 0.33414 0.33306 0.33507
421 0.50184 0.32098 0.25801 0.26194 0.052927 0.52558 0.33698 0.43995 0.11127 0.16205 0.30186 0.33493 0.34818
422 0.4721 0.30836 0.22979 0.22097 0.038378 0.464 0.31417 0.40305 0.082639 0.11046 0.29102 0.31351 0.32361
423 0.48865 0.31576 0.25707 0.24777 0.068425 0.49478 0.34114 0.41647 0.077255 0.14586 0.31263 0.31032 0.34336
424 0.48591 0.31931 0.25775 0.23223 0.070183 0.51551 0.33614 0.42554 0.10992 0.1327 0.30508 0.32148 0.35416
425 0.48947 0.30752 0.24246 0.23406 0.061674 0.49565 0.30731 0.42373 0.09157 0.13688 0.30076 0.29927 0.34941
426 0.46881 0.3013 0.22916 0.18292 0.045357 0.46203 0.3159 0.38916 0.064052 0.10599 0.24842 0.29199 0.35197
427 0.45864 0.29993 0.23648 0.20655 0.057959 0.48674 0.30333 0.39479 0.0847 0.13332 0.26286 0.29883 0.33443
428 0.43872 0.27595 0.21593 0.19015 0.047205 0.45501 0.28839 0.39736 0.086308 0.12682 0.26086 0.29297 0.33534
429 0.4338 0.26922 0.21833 0.1726 0.026665 0.44147 0.27735 0.37711 0.05342 0.10587 0.24419 0.27346 0.32635
430 0.4059 0.25191 0.19042 0.15694 0.015454 0.41496 0.2632 0.35884 0.075434 0.11616 0.24426 0.27509 0.32028
431 0.3923 0.24716 0.18592 0.16342 0.0066709 0.41388 0.26165 0.36935 0.048885 0.092096 0.22866 0.25077 0.29901
432 0.38617 0.24606 0.18985 0.14484 0.029787 0.42033 0.23931 0.34976 0.049367 0.1053 0.20919 0.25558 0.29262
433 0.38762 0.24264 0.19688 0.15789 0.024164 0.42393 0.25686 0.35099 0.056874 0.10695 0.22898 0.26033 0.31206
434 0.39967 0.25302 0.203 0.15198 0.036584 0.41931 0.255 0.35027 0.063553 0.13462 0.19778 0.27008 0.32957
435 0.37713 0.22071 0.16717 0.14327 0.012502 0.38117 0.24289 0.34453 0.039015 0.075928 0.19298 0.26097 0.49131
436 0.36238 0.21082 0.1489 0.12592 0.0078264 0.37234 0.21715 0.3205 0.043388 0.066083 0.17533 0.24921 0.53005
437 0.36189 0.21199 0.1573 0.12397 0.012416 0.37331 0.21883 0.32366 0.023975 0.074489 0.17945 0.24818 0.54951
438 0.3908 0.23214 0.194 0.15603 0.044227 0.40533 0.2371 0.34474 0.055687 0.12268 0.20681 0.26812 0.58658
439 0.34904 0.21117 0.1638 0.12736 0.023948 0.38134 0.22713 0.33224 0.038455 0.097298 0.19647 0.26671 0.56035
440 0.34883 0.20587 0.17203 0.11525 0.02959 0.38282 0.22571 0.32995 0.044977 0.10546 0.20118 0.26906 0.58602
441 0.33192 0.18569 0.14124 0.098149 -0.00053389 0.34496 0.20274 0.3178 0.018904 0.083921 0.1618 0.23841 0.54112
442 0.319 0.18358 0.13196 0.10371 -0.0001716 0.35863 0.19609 0.2998 0.039965 0.089653 0.17834 0.2533 0.49998
443 0.33003 0.19535 0.14703 0.10396 0.012337 0.36458 0.19751 0.31974 0.021785 0.0908 0.16071 0.2461 0.4279
444 0.31465 0.17532 0.12024 0.062695 0.005516 0.3244 0.18237 0.27561 0.008048 0.071783 0.14052 0.23568 0.37217
445 0.33362 0.18121 0.13695 0.086848 0.0082881 0.34466 0.18485 0.30412 0.022266 0.07532 0.15908 0.23465 0.33917
446 0.31633 0.19377 0.14469 0.099748 0.026237 0.3361 0.19335 0.30986 0.035287 0.087258 0.17716 0.24613 0.34332
447 0.32785 0.17163 0.12546 0.091731 0.01248 0.33074 0.16823 0.28015 0.011033 0.074331 0.14261 0.22273 0.31991
448 0.29187 0.17178 0.1224 0.064334 -0.0023053 0.31637 0.16595 0.27434 0.022402 0.05498 0.14912 0.23206 0.33449
449 0.29739 0.16366 0.11386 0.06313 -0.0027526 0.31606 0.16517 0.27169 0.0036943 0.040654 0.11965 0.21378 0.32329
450 0.28881 0.15254 0.11875 0.055456 -0.008162 0.30717 0.15254 0.25603 0.022763 0.058133 0.13367 0.21985 0.31841
451 0.26821 0.15275 0.11219 0.045542 -0.012778 0.27823 0.1587 0.25568 0.012808 0.051491 0.13223 0.22264 0.30991
452 0.29942 0.17291 0.12738 0.049021 0.009281 0.31253 0.1773 0.29468 0.039706 0.080123 0.14556 0.23545 0.34457
453 0.26534 0.14076 0.086738 0.04301 -0.01118 0.28453 0.1421 0.24582 0.030723 0.053553 0.11866 0.2204 0.3118
454 0.26661 0.13652 0.085871 0.034422 -0.020126 0.27935 0.14481 0.24119 0.019637 0.051854 0.1142 0.21565 0.2954
455 0.23575 0.11769 0.092642 0.015786 -0.028739 0.27188 0.12289 0.21115 -0.007817 0.015767 0.086524 0.1625 0.27087
456 0.26059 0.14371 0.086968 0.034287 -0.013309 0.28558 0.16328 0.25736 0.024153 0.039485 0.13409 0.20339 0.28977
457 0.24181 0.13697 0.075328 0.026105 -0.0071963 0.27429 0.133 0.25043 0.035364 0.053413 0.11916 0.2101 0.26713
458 0.23757 0.13486 0.082535 0.026719 -0.022242 0.27135 0.13108 0.23456 -0.0072214 0.032789 0.113 0.19988 0.26066
459 0.23712 0.13682 0.076951 0.022623 -0.0097401 0.25836 0.12663 0.22154 0.0088533 0.036659 0.10128 0.19079 0.25371
460 0.24844 0.14255 0.089989 0.030298 0.008487 0.25623 0.13104 0.23186 0.029632 0.053485 0.10244 0.20423 0.26853
461 0.24906 0.13198 0.09301 0.022786 0.012156 0.26578 0.12674 0.22837 0.025076 0.047594 0.11453 0.18942 0.24809
462 0.24466 0.14531 0.10295 0.017655 0.0020598 0.27036 0.13065 0.23928 0.040091 0.0612 0.13133 0.19062 0.25559
463 0.2352 0.14203 0.093792 0.028045 0.0019137 0.25817 0.13064 0.23354 0.022199 0.030428 0.12135 0.18138 0.23445
464 0.21812 0.12814 0.07956 0.0065249 -0.0083874 0.24613 0.10507 0.21959 0.015904 0.040956 0.10208 0.19604 0.23374
465 0.19049 0.11364 0.066362 -0.0052296 -0.024814 0.23512 0.10952 0.19066 0.0090204 0.039878 0.092946 0.1631 0.22515
466 0.21311 0.12613 0.073641 0.0054209 -0.014446 0.23932 0.1255 0.2136 0.032489 0.035861 0.11035 0.17732 0.21894
467 0.17685 0.10108 0.054763 -0.01786 -0.033984 0.22442 0.094302 0.19262 0.006333 0.017808 0.088903 0.15658 0.21364
468 0.18847 0.1086 0.063763 -0.012448 -0.024402 0.23204 0.093899 0.20851 0.022902 0.032641 0.080023 0.17233 0.22305
469 0.21211 0.1192 0.080768 -0.0076528 -0.014815 0.25485 0.11191 0.23488 0.055645 0.043723 0.11112 0.18452 0.22434
470 0.19211 0.10723 0.051037 -0.018294 -0.014746 0.21908 0.088395 0.18068 0.012271 0.014536 0.084613 0.15719 0.19701
471 0.17535 0.094028 0.051266 -0.016704 -0.033377 0.20052 0.076088 0.18518 0.0072238 0.018358 0.05442 0.14666 0.20362
472 0.18013 0.098656 0.062772 -0.018935 -0.025261 0.22092 0.088928 0.19752 0.019987 0.016317 0.079663 0.15507 0.19614
473 0.17899 0.10002 0.058858 -0.027526 -0.021566 0.21977 0.068887 0.18123 0.012232 0.010958 0.077944 0.14879 0.20853
474 0.16458 0.082577 0.047984 -0.053225 -0.032349 0.19339 0.07222 0.17264 -0.007453 0.014012 0.059152 0.14834 0.20899
475 0.14975 0.081683 0.036782 -0.045413 -0.034885 0.19626 0.07851 0.15827 -0.0063649 0.00078714 0.059458 0.12875 0.18616
476 0.1499 0.072357 0.026547 -0.046761 -0.022615 0.18458 0.070217 0.16204 0.0056517 0.0020205 0.067748 0.13425 0.18079
477 0.16001 0.081101 0.061736 -0.044528 -0.025076 0.19206 0.089442 0.17411 0.014962 0.014489 0.069775 0.14656 0.18499
478 0.14148 0.074826 0.035676 -0.041992 -0.031196 0.18191 0.081923 0.16544 0.008233 0.0081895 0.0678 0.13069 0.18644
479 0.1405 0.074003 0.035104 -0.060191 -0.037625 0.17965 0.061801 0.14799 -0.0075498 0.018693 0.071485 0.14696 0.17657
480 0.15116 0.063506 0.037025 -0.062976 -0.036927 0.19339 0.074477 0.15549 -0.0055346 -0.0050725 0.056499 0.13164 0.16609
481 0.14349 0.064076 0.044579 -0.058439 -0.034436 0.18166 0.062533 0.16973 0.0033213 0.040512 0.071985 0.14051 0.15822
482 0.14446 0.064376 0.039603 -0.058466 -0.029541 0.16451 0.070666 0.15093 0.0067831 0.0090245 0.069896 0.13442 0.17105
483 0.13712 0.056603 0.03317 -0.063255 -0.016446 0.18154 0.054425 0.1325 -0.022127 -0.011543 0.058734 0.12116 0.16186
484 0.1031 0.03326 0.014838 -0.0712 -0.034067 0.15492 0.023136 0.13501 -0.035295 0.0018068 0.037988 0.11027 0.14158
485 0.11395 0.052028 0.023648 -0.071322 -0.032469 0.16433 0.057752 0.14818 -0.0066215 0.022496 0.068369 0.12947 0.17595
486 0.11957 0.056081 0.02524 -0.069256 -0.03407 0.18739 0.049089 0.13331 -0.017053 -0.0052592 0.05433 0.12696 0.14482
487 0.10344 0.040941 0.0035796 -0.077569 -0.040747 0.14651 0.048898 0.13213 -0.02067 0.018573 0.059165 0.13646 0.13851
488 0.12069 0.057897 0.031058 -0.089243 -0.017882 0.18411 0.055665 0.14502 -0.0030662 -0.0020389 0.051753 0.13416 0.12645
489 0.10324 0.041792 0.020295 -0.083714 -0.035081 0.15855 0.027849 0.12397 -0.028937 0.011547 0.063613 0.11404 0.12306
490 0.10615 0.03637 0.019571 -0.08736 -0.03997 0.13473 0.049294 0.15624 -0.019578 -0.001937 0.041925 0.12794 0.12441
491 0.10971 0.033901 0.0084538 -0.091436 -0.047214 0.14733 0.05443 0.13509 -0.020078 0.0057546 0.030273 0.11985 0.12506
492 0.077953 0.020116 0.0052688 -0.11176 -0.050723 0.13944 0.030893 0.14243 -0.036447 -0.023906 0.029003 0.10566 0.1001
493 0.10485 0.036299 0.016054 -0.082204 -0.038726 0.16108 0.047347 0.15648 -0.015556 0.015027 0.070372 0.11941 0.12606
494 0.079525 0.037011 0.008256 -0.097525 -0.037329 0.12638 0.036974 0.15851 -0.018199 -1.8363e-05 0.065473 0.11951 0.094698
495 0.057342 0.010529 -0.0076018 -0.10628 -0.065721 0.11656 0.014516 0.12605 -0.043362 -1.9069e-05 0.043784 0.11148 0.099169
496 0.082901 0.015922 -0.0013581 -0.088499 -0.050161 0.12207 0.025161 0.14023 -0.027155 0.0035915 0.045125 0.1007 0.093279
497 0.078732 0.017854 0.0052603 -0.097635 -0.046039 0.13961 0.010434 0.12785 -0.038034 -0.0025263 0.045244 0.090937 0.10081
498 0.072586 0.011779 0.0018835 -0.10486 -0.054063 0.12896 0.0055431 0.13961 -0.035612 0.0045728 0.054733 0.098977 0.082819
499 0.071264 0.028144 0.014253 -0.091505 -0.038056 0.15458 0.021496 0.13146 -0.02155 0.0032455 0.046584 0.10746 0.095478
500 0.0801 0.030444 0.012062 -0.089052 -0.038244 0.14185 0.016899 0.13303 -0.022973 -0.0018274 0.037061 0.10666 0.09068
501 0.082243 0.0218 0.014286 -0.089167 -0.036401 0.1137 -0.001209 0.12431 -0.03085 0.01097 0.049945 0.10881 0.073986
502 0.051992 0.0017808 -0.024866 -0.10463 -0.05499 0.10757 -0.016785 0.11996 -0.034407 -0.009094 0.027607 0.092164 0.096803
503 0.055096 0.002877 -0.0064394 -0.079343 -0.054884 0.11802 -0.0024028 0.12037 -0.046823 -0.012383 0.046928 0.094623 0.14379
504 0.05739 0.0027219 -0.0052248 -0.106 -0.045457 0.12215 0.0015285 0.10536 -0.04345 -0.011752 0.018484 0.096874 0.10933
505 0.055348 0.0076401 0.0012047 -0.089639 -0.050322 0.13171 -0.0048786 0.097766 -0.019603 -0.00029119 0.028026 0.11187 0.11
506 0.041297 -0.011491 -0.0084911 -0.11031 -0.061873 0.10277 -0.016079 0.087303 -0.054154 -0.0070555 0.034649 0.09933 0.076513
507 0.053261 -0.0068848 -0.011213 -0.10882 -0.063933 0.10234 -0.0069427 0.10391 -0.051316 -0.012379 0.033752 0.10667 0.11075
508 0.041368 -0.003335 -0.024074 -0.11178 -0.052683 0.10815 -0.025346 0.095702 -0.047015 -0.023294 0.015176 0.10962 0.079642
509 0.024307 -0.026049 -0.03962 -0.12326 -0.074445 0.086985 -0.029215 0.077356 -0.04927 -0.035504 0.017099 0.08805 0.068599
510 0.043451 -0.011252 -0.016619 -0.11478 -0.055648 0.10758 -0.0097428 0.096874 -0.034858 -0.0064546 0.053568 0.10356 0.08317
511 0.061121 -0.0020633 -0.0074332 -0.11373 -0.047335 0.12325 -0.0075176 0.11193 -0.029046 -0.026351 0.045415 0.10683 0.081896
512 0.029783 -0.020447 -0.028538 -0.11995 -0.057692 0.10241 -0.011289 0.09157 -0.062746 -0.019354 0.032825 0.082655 0.078491
513 0.032422 -0.0010446 -0.012873 -0.097088 -0.041768 0.10668 -0.0083484 0.086681 -0.043036 -0.0072347 0.032075 0.096663 0.078554
514 0.016834 -0.012249 -0.023726 -0.1295 -0.060076 0.087957 -0.03226 0.075314 -0.056685 -0.012689 0.03038 0.079968 0.058938
515 0.030887 -0.011589 -0.025112 -0.11596 -0.056035 0.10391 -0.013312 0.094199 -0.060426 -0.011457 0.036121 0.092337 0.065151
516 0.025786 -0.022704 -0.029744 -0.10956 -0.070846 0.076564 -0.021676 0.084327 -0.06918 -0.012742 0.02511 0.087942 0.061742
517 0.029143 -0.019686 -0.029269 -0.12445 -0.072165 0.073219 -0.033654 0.077556 -0.050788 -0.022131 0.035581 0.074619 0.053597
518 0.022624 -0.026024 -0.039597 -0.11693 -0.05871 0.064895 -0.040282 0.083228 -0.070884 -0.033718 0.017639 0.071192 0.069062
519 0.021285 -0.030932 -0.042593 -0.12466 -0.060306 0.07398 -0.029345 0.068759 -0.04934 -0.020142 0.021551 0.075215 0.059416
520 0.020744 -0.015325 -0.018146 -0.11662 -0.045769 0.083373 -0.024845 0.07529 -0.055048 -0.0069267 0.029089 0.094815 0.077533
521 0.0077275 -0.023654 -0.039553 -0.13028 -0.046754 0.07788 -0.040799 0.067433 -0.062093 -0.036344 0.011458 0.055446 0.043696
522 0.011155 -0.02695 -0.030551 -0.13659 -0.054203 0.063176 -0.05542 0.059077 -0.055657 -0.036384 0.0020684 0.057183 0.034057
523 0.0088021 -0.018784 -0.01679 -0.13874 -0.040033 0.080247 -0.038103 0.073087 -0.062809 -0.022618 0.0035975 0.071776 0.040013
524 0.026527 -0.010781 -0.016067 -0.12394 -0.025213 0.10843 -0.013298 0.091611 -0.048684 0.0027801 0.046634 0.10321 0.068938
525 0.02133 -0.010993 -0.0048671 -0.12209 -0.034491 0.084494 -0.013832 0.084293 -0.050013 -0.029029 0.019556 0.080474 0.052782
526 -0.010962 -0.030731 -0.022004 -0.13787 -0.056944 0.058321 -0.044824 0.058114 -0.079725 -0.049004 0.0045432 0.055712 0.03551
527 0.023466 -0.025186 -0.017193 -0.14553 -0.040052 0.092159 -0.044574 0.063914 -0.060856 -0.028391 -0.0011085 0.06523 0.047771
528 -0.015035 -0.037137 -0.048315 -0.14279 -0.056072 0.049598 -0.048346 0.06036 -0.084184 -0.048401 -0.0077584 0.036656 0.03293
529 0.0037937 -0.020297 -0.021824 -0.14046 -0.047682 0.073035 -0.038269 0.065509 -0.056125 -0.029592 0.024687 0.063376 0.038253
530 0.0021522 -0.023056 -0.031288 -0.13254 -0.060347 0.074937 -0.043926 0.052062 -0.061462 -0.041443 -0.00254 0.051278 0.045783
531 0.022493 -0.016671 -0.017916 -0.14767 -0.03622 0.068354 -0.044078 0.06742 -0.055063 -0.024481 0.019459 0.067661 0.042611
532 -0.021543 -0.043696 -0.043564 -0.15487 -0.075057 0.049976 -0.06941 0.039967 -0.082094 -0.04854 -0.0048861 0.040714 0.019978
533 -0.02162 -0.037564 -0.042213 -0.14575 -0.057194 0.064604 -0.066363 0.045282 -0.06791 -0.038496 -0.0063221 0.037968 0.027787
534 -0.023876 -0.044146 -0.043776 -0.15574 -0.084311 0.046131 -0.063356 0.040221 -0.083744 -0.036459 -0.026124 0.032533 0.025211
535 -0.025887 -0.044791 -0.048599 -0.1627 -0.066377 0.051221 -0.075978 0.027918 -0.094012 -0.047388 -0.022327 0.031119 0.014048
536 -0.0089387 -0.035612 -0.030773 -0.14929 -0.055755 0.049529 -0.049863 0.036986 -0.068631 -0.04763 -0.0017986 0.04124 0.026714
537 -0.0022774 -0.039162 -0.048848 -0.14348 -0.071778 0.045787 -0.059982 0.042762 -0.069879 -0.036074 -0.019161 0.042644 0.022415
538 -0.019797 -0.036378 -0.041802 -0.16111 -0.080502 0.060525 -0.079923 0.023397 -0.094707 -0.047251 -0.0091006 0.039977 0.011988
539 -0.013389 -0.029546 -0.047873 -0.15036 -0.07861 0.067861 -0.047298 0.03528 -0.088349 -0.046994 0.0051545 0.032055 0.015628
540 -0.023352 -0.033438 -0.031698 -0.15284 -0.055597 0.054887 -0.051312 0.050085 -0.079614 -0.028554 0.013983 0.055042 0.023058
541 -0.020512 -0.039977 -0.041424 -0.15776 -0.073112 0.04789 -0.049598 0.032467 -0.073818 -0.052651 -0.0171 0.033228 0.022289
542 -0.024702 -0.029501 -0.029878 -0.15031 -0.056377 0.051839 -0.056396 0.021449 -0.089756 -0.049379 0.0028567 0.025703 0.023745
543 -0.050212 -0.054024 -0.072042 -0.18387 -0.096946 0.0131 -0.083439 -0.0084325 -0.098573 -0.070512 -0.038248 0.020058 0.012269
544 -0.037521 -0.023686 -0.045191 -0.15333 -0.053715 0.064609 -0.052668 0.03612 -0.094202 -0.046796 0.0092816 0.038006 0.034633
545 -0.037712 -0.040929 -0.05407 -0.16338 -0.078625 0.064145 -0.075127 0.031071 -0.074685 -0.049898 0.0016127 0.038287 0.016657
546 -0.036513 -0.030075 -0.064091 -0.16725 -0.082301 0.026571 -0.079244 0.015902 -0.09133 -0.050255 -0.035917 0.021549 0.021038
547 -0.046879 -0.039591 -0.043487 -0.16639 -0.071636 0.0392 -0.071989 0.02286 -0.093142 -0.051591 -0.0032619 0.033761 0.010423
548 -0.025697 -0.019563 -0.049043 -0.15137 -0.067389 0.041055 -0.058372 0.044254 -0.080175 -0.03517 0.0045732 0.038486 0.024127
549 -0.016525 -0.023536 -0.035559 -0.1444 -0.069438 0.045772 -0.059623 0.035346 -0.070546 -0.032176 0.0081567 0.047318 0.036614
550 -0.034058 -0.034615 -0.039886 -0.14829 -0.068171 0.038349 -0.062578 0.0041627 -0.082289 -0.042957 -0.031052 0.031431 0.027411
551 -0.03423 -0.028763 -0.052764 -0.16075 -0.074996 0.035991 -0.062149 0.016759 -0.087737 -0.06253 -0.038398 0.020318 0.015507
552 -0.052807 -0.047869 -0.067695 -0.15917 -0.084644 0.025908 -0.062027 0.014473 -0.095715 -0.054818 -0.034253 0.029154 0.00070028
553 -0.048972 -0.03426 -0.065157 -0.16043 -0.0706 0.030152 -0.064882 0.0069363 -0.091686 -0.060723 -0.025806 0.021308 0.013533
554 -0.025569 -0.024959 -0.040426 -0.14626 -0.061239 0.042328 -0.062701 0.028514 -0.083272 -0.033436 -0.0048442 0.037534 0.030884
555 -0.036187 -0.032578 -0.040895 -0.15342 -0.065326 0.0533 -0.055751 0.027036 -0.08232 -0.039975 0.00067924 0.039814 0.015969
556 -0.029808 -0.034663 -0.031475 -0.16687 -0.048442 0.062944 -0.070746 0.023961 -0.072297 -0.034908 -0.016816 0.055488 0.021699
557 -0.044157 -0.037712 -0.042157 -0.15366 -0.069679 0.043786 -0.065685 0.026145 -0.077307 -0.031003 -0.007838 0.038387 0.028813
558 -0.050337 -0.04749 -0.065519 -0.17892 -0.080555 0.018869 -0.074905 0.0050524 -0.087626 -0.061154 -0.029882 0.020804 0.0086712
559 -0.05452 -0.061001 -0.075584 -0.16716 -0.085233 0.0043808 -0.090113 0.0030395 -0.097921 -0.053918 -0.032663 0.023446 -0.0021808
560 -0.053629 -0.043693 -0.05984 -0.16052 -0.072709 0.014552 -0.073705 0.015086 -0.071741 -0.054898 -0.018948 0.017872 0.0074165
561 -0.039799 -0.038313 -0.054375 -0.15898 -0.060663 0.029959 -0.083237 0.025098 -0.081268 -0.04162 -0.021324 0.041654 0.008959
562 -0.048147 -0.02663 -0.05132 -0.16641 -0.053185 0.028499 -0.065814 0.017071 -0.066395 -0.044903 -0.016157 0.032049 0.010059
563 -0.055706 -0.044875 -0.067073 -0.16929 -0.079721 0.016792 -0.080909 0.0031237 -0.084685 -0.056349 -0.018661 0.025501 -0.0027847
564 -0.060922 -0.039743 -0.063098 -0.17209 -0.081039 0.016684 -0.080953 0.0046385 -0.092047 -0.056049 -0.028467 0.018942 -0.017923
565 -0.036493 -0.03402 -0.046138 -0.15914 -0.056802 0.037343 -0.068335 0.018636 -0.058957 -0.039795 -0.0062802 0.021353 0.0033269
566 -0.048929 -0.036269 -0.060595 -0.16471 -0.063224 0.025354 -0.076016 0.0069394 -0.070872 -0.057765 -0.015666 0.026338 -0.0039046
567 -0.044315 -0.043298 -0.0404 -0.18289 -0.06567 0.03515 -0.070816 0.0021599 -0.072993 -0.03905 -0.016242 0.037317 -0.019423
568 -0.043887 -0.030788 -0.058703 -0.1724 -0.06444 0.038698 -0.070893 0.0065242 -0.064484 -0.034989 0.0068204 0.023194 0.0072672
569 -0.071692 -0.062677 -0.077166 -0.18424 -0.082927 0.0082296 -0.077693 -0.0064818 -0.082373 -0.069685 -0.039994 -0.005701 -0.018759
570 -0.049856 -0.038282 -0.049872 -0.15996 -0.058096 0.030358 -0.072199 0.0084353 -0.055612 -0.048998 -0.0078678 0.025835 0.0067347
571 -0.069934 -0.046685 -0.062167 -0.17025 -0.070344 0.01324 -0.085963 0.011454 -0.086795 -0.043256 -0.030222 0.025589 -0.015754
572 -0.049403 -0.035891 -0.053855 -0.17401 -0.065555 0.027334 -0.085866 0.00099003 -0.077139 -0.049569 -0.010551 0.026361 -0.0012769
573 -0.05963 -0.044422 -0.061815 -0.1847 -0.066038 0.012506 -0.0854 0.0056364 -0.072784 -0.055477 -0.031712 0.015056 -0.010821
574 -0.062962 -0.054453 -0.054232 -0.18803 -0.073744 0.0025177 -0.084262 -0.0049351 -0.073813 -0.056879 -0.016849 0.0070285 -0.025427
575 -0.058223 -0.05471 -0.068111 -0.17538 -0.069097 0.019472 -0.067656 0.0021646 -0.068531 -0.055827 -0.038095 0.035347 -0.013715
576 -0.077803 -0.055337 -0.070246 -0.18507 -0.083802 0.011056 -0.066508 -0.0027821 -0.080582 -0.051529 -0.035541 0.015878 -0.028002
577 -0.080558 -0.058555 -0.065447 -0.17802 -0.073637 -0.0057384 -0.091187 -0.015933 -0.10089 -0.065757 -0.047838 0.0021212 -0.03465
578 -0.054748 -0.059449 -0.067561 -0.18975 -0.081516 0.013868 -0.083692 -0.013478 -0.067723 -0.052301 -0.024703 0.0096275 -0.031089
579 -0.04396 -0.04019 -0.044679 -0.1834 -0.063595 0.025479 -0.061402 0.010195 -0.06665 -0.036064 -0.012506 0.033372 0.003528
580 -0.055639 -0.047768 -0.074222 -0.1875 -0.076252 -0.0066708 -0.085438 -0.0008679 -0.066238 -0.047957 -0.001538 0.034457 -0.019725
581 -0.062736 -0.049521 -0.06906 -0.18264 -0.087991 -8.7361e-05 -0.075111 -0.0042288 -0.048774 -0.05636 -0.045617 0.0095897 -0.01624
582 -0.069983 -0.056153 -0.067766 -0.18637 -0.075505 0.0087549 -0.089753 -0.0051412 -0.058296 -0.057776 -0.031066 0.021053 -0.021191
583 -0.068323 -0.064436 -0.068143 -0.19466 -0.07484 -0.0041346 -0.08804 -0.022306 -0.062386 -0.060372 -0.029988 0.011555 -0.013422
584 -0.06855 -0.069181 -0.068292 -0.20908 -0.073597 0.013413 -0.09848 -0.025024 -0.074698 -0.066062 -0.034677 0.0036347 -0.030178
585 -0.064863 -0.058708 -0.059565 -0.18865 -0.058805 0.014003 -0.076327 0.0063536 -0.070191 -0.051403 -0.037503 0.021661 -0.0021329
586 -0.073034 -0.059978 -0.063671 -0.19926 -0.073555 0.0042092 -0.08463 0.0022961 -0.079375 -0.044316 -0.034419 0.011965 -0.0063845
587 -0.090219 -0.073991 -0.08696 -0.19682 -0.093492 -0.013114 -0.10267 -0.0030286 -0.079978 -0.070247 -0.04167 0.0056202 -0.012861
588 -0.07068 -0.068376 -0.084004 -0.20284 -0.075538 0.0034742 -0.091802 -0.0098059 -0.082755 -0.064573 -0.040638 0.0049524 0.00013101
589 -0.079802 -0.065854 -0.080203 -0.20618 -0.067837 -0.029899 -0.093707 0.0013414 -0.088533 -0.066319 -0.03496 0.013768 0.006669
590 -0.070711 -0.057302 -0.06464 -0.19814 -0.072208 0.016784 -0.093503 -0.011766 -0.072087 -0.066162 -0.030858 0.021807 0.0034444
591 -0.084408 -0.065491 -0.056679 -0.19579 -0.079175 -0.0021277 -0.096117 -0.016675 -0.073453 -0.055591 -0.03243 0.0071048 -0.007477
592 -0.078953 -0.065451 -0.077636 -0.20626 -0.07876 -0.014903 -0.093783 -0.0043836 -0.080541 -0.058481 -0.040394 0.0090023 -0.005375
593 -0.077728 -0.052722 -0.062347 -0.19709 -0.063708 -0.014134 -0.088006 -0.004369 -0.060494 -0.05162 -0.036131 0.016757 -0.0062899
594 -0.073812 -0.049734 -0.059446 -0.19121 -0.077486 0.00094075 -0.088409 0.0032968 -0.068959 -0.049219 -0.026803 0.022529 0.013402
595 -0.085083 -0.042408 -0.055292 -0.19159 -0.064185 -0.014581 -0.07463 -0.00067716 -0.068146 -0.057954 -0.024865 0.015466 0.012035
596 -0.075139 -0.046925 -0.061099 -0.18932 -0.068348 -0.01467 -0.094205 -0.0052553 -0.080459 -0.060944 -0.046356 -0.0065081 0.0087074
597 -0.070691 -0.039589 -0.057455 -0.19507 -0.052843 0.0033012 -0.094937 -0.0010142 -0.086179 -0.044343 -0.020833 0.0075135 -0.0019693
598 -0.096382 -0.056057 -0.079607 -0.22766 -0.099446 -0.019917 -0.1017 -0.024647 -0.092564 -0.086897 -0.030942 -0.0024142 -0.013354
599 -0.067306 -0.040299 -0.067323 -0.2005 -0.072609 -0.0052691 -0.096283 -0.013897 -0.080908 -0.040288 -0.011034 0.013329 0.011506
600 -0.07672 -0.034012 -0.059445 -0.20063 -0.070661 -0.0032942 -0.095107 -0.0019179 -0.074597 -0.045807 -0.031106 0.019468 0.00086441
601 -0.11095 -0.062782 -0.080911 -0.21459 -0.10891 -0.024623 -0.10467 -0.025834 -0.10345 -0.065342 -0.049775 -0.010744 -0.030741
602 -0.093543 -0.05293 -0.068254 -0.21584 -0.091981 -0.009788 -0.10377 -0.025681 -0.10693 -0.06473 -0.050672 -0.0077217 -0.011289
603 -0.084735 -0.043075 -0.051876 -0.19548 -0.076036 -0.0084371 -0.098575 -0.014563 -0.080799 -0.064054 -0.034344 0.011902 -0.00090161
604 -0.10205 -0.048657 -0.079622 -0.22226 -0.097158 -0.021524 -0.1228 -0.044983 -0.086488 -0.071526 -0.047121 -0.005077 -0.0052136
605 -0.088464 -0.058161 -0.077255 -0.21447 -0.09399 -0.02609 -0.1012 -0.014074 -0.093476 -0.059552 -0.042902 0.0065987 -0.019638
606 -0.084418 -0.041882 -0.042571 -0.2048 -0.065265 -0.017989 -0.085434 -0.02142 -0.085779 -0.045953 -0.016395 0.010019 -0.012744
607 -0.10236 -0.049879 -0.063897 -0.21759 -0.079677 -0.039181 -0.11234 -0.023647 -0.099916 -0.067511 -0.044345 0.0090634 -0.024522
608 -0.081712 -0.044833 -0.059113 -0.20183 -0.08131 -0.0095092 -0.11231 -0.016471 -0.079864 -0.056302 -0.016954 0.028791 -0.011676
609 -0.099635 -0.045545 -0.050034 -0.21023 -0.078769 -0.0089322 -0.10891 -0.0018569 -0.083086 -0.047395 -0.014738 0.0055549 -0.038907
610 -0.10763 -0.038335 -0.069384 -0.19975 -0.086764 -0.040411 -0.1173 -0.020478 -0.096104 -0.073183 -0.03354 0.0071188 -0.030056
611 -0.079697 -0.011999 -0.042214 -0.19261 -0.054564 0.0069303 -0.094435 -0.002536 -0.095689 -0.051807 -0.018133 0.0068186 -0.022923
612 -0.090951 -0.013449 -0.039473 -0.20011 -0.069458 -0.022713 -0.1073 -0.015066 -0.087474 -0.061158 -0.022593 0.012328 -0.024212
613 -0.1071 -0.029102 -0.092077 -0.21985 -0.1069 -0.046599 -0.1236 -0.045767 -0.11677 -0.077842 -0.05669 -0.0047653 -0.047438
614 -0.094371 -0.016994 -0.066393 -0.21321 -0.065507 -0.015176 -0.10959 -0.024202 -0.098253 -0.064624 -0.051695 -0.0037468 -0.026747
615 -0.10963 -0.019176 -0.07213 -0.21246 -0.076532 -0.033799 -0.11905 -0.02475 -0.10837 -0.065279 -0.03769 -0.0028802 -0.049909
616 -0.09677 -0.022203 -0.081169 -0.20377 -0.068057 -0.023943 -0.12095 -0.027694 -0.10161 -0.06223 -0.041628 0.009421 -0.050846
617 -0.10008 -0.009453 -0.051074 -0.21731 -0.060254 -0.011011 -0.1102 -0.026377 -0.10717 -0.059128 -0.038758 -0.001418 -0.041564
618 -0.094704 -0.019219 -0.070343 -0.21873 -0.08359 -0.040379 -0.11398 -0.019064 -0.093264 -0.063832 -0.031372 0.00095892 -0.02854
619 -0.095757 -0.023784 -0.055472 -0.21215 -0.059528 -0.018203 -0.1129 -0.03566 -0.10454 -0.082393 -0.055199 -0.0047341 -0.028415
620 -0.095269 -0.024703 -0.076787 -0.21322 -0.077916 -0.029878 -0.11545 -0.03695 -0.11632 -0.086549 -0.043854 -0.0095103 -0.048834
621 -0.08394 -0.022892 -0.060689 -0.2055 -0.062962 -0.0024041 -0.10743 -0.030199 -0.088753 -0.073113 -0.025787 0.0020408 -0.025967
622 -0.098235 -0.030733 -0.059181 -0.19813 -0.073865 -0.012558 -0.10727 -0.030223 -0.10066 -0.068783 -0.04366 0.00075216 -0.046482
623 -0.10519 -0.053941 -0.079146 -0.22361 -0.086239 -0.034561 -0.12871 -0.036179 -0.1048 -0.074706 -0.044778 -0.011355 -0.037459
624 -0.11329 -0.065278 -0.073083 -0.22769 -0.087533 -0.045453 -0.12118 -0.03951 -0.095747 -0.073633 -0.048854 -0.0062727 -0.046607
625 -0.12847 -0.080549 -0.099612 -0.24979 -0.099339 -0.047136 -0.14605 -0.044317 -0.12164 -0.090624 -0.068537 -0.017941 -0.05469
626 -0.11384 -0.050654 -0.074997 -0.23225 -0.084636 -0.022255 -0.10751 -0.010617 -0.092334 -0.079334 -0.056666 -0.0050291 -0.050182
627 -0.1059 -0.063108 -0.072412 -0.22024 -0.079832 -0.037331 -0.11847 -0.031605 -0.10227 -0.060595 -0.038162 0.0040634 -0.055866
628 -0.10514 -0.069801 -0.088106 -0.21361 -0.08641 -0.039834 -0.11295 -0.039923 -0.098231 -0.075033 -0.056564 -0.0046083 -0.049059
629 -0.11191 -0.081635 -0.092574 -0.22468 -0.081929 -0.04685 -0.11621 -0.05244 -0.11133 -0.082436 -0.06494 -0.019941 -0.056033
630 -0.11316 -0.076218 -0.083676 -0.21339 -0.097208 -0.03152 -0.11728 -0.03922 -0.091888 -0.054443 -0.050056 -0.0045379 -0.035266
631 -0.1012 -0.073812 -0.090783 -0.20833 -0.088195 -0.038528 -0.11134 -0.040334 -0.1099 -0.077411 -0.063597 -0.010197 -0.044243
632 -0.10764 -0.079732 -0.079065 -0.22054 -0.08485 -0.035046 -0.10853 -0.04043 -0.10016 -0.065575 -0.046181 -0.004269 -0.037291
633 -0.12182 -0.077734 -0.091248 -0.21835 -0.080606 -0.050257 -0.13025 -0.05265 -0.10394 -0.091082 -0.052837 -0.014073 -0.041205
634 -0.12272 -0.081941 -0.096731 -0.22586 -0.087446 -0.063641 -0.13411 -0.048059 -0.1014 -0.082441 -0.06662 -0.012361 -0.060699
635 -0.09883 -0.063627 -0.052196 -0.21218 -0.064585 -0.023749 -0.105 -0.039852 -0.083724 -0.057 -0.028677 0.0060337 -0.030432
636 -0.11678 -0.076119 -0.085696 -0.23193 -0.090831 -0.025317 -0.13476 -0.042344 -0.10088 -0.088322 -0.076889 -0.0082871 -0.03789
637 -0.10957 -0.088123 -0.090094 -0.22703 -0.095832 -0.047426 -0.12254 -0.054943 -0.097045 -0.073879 -0.046609 -0.0012997 -0.038712
638 -0.10679 -0.084337 -0.060169 -0.22917 -0.088681 -0.040262 -0.10664 -0.05823 -0.088701 -0.064736 -0.038383 -0.012856 -0.029809
639 -0.10793 -0.08604 -0.081401 -0.23001 -0.083905 -0.037501 -0.10913 -0.052575 -0.092741 -0.073433 -0.039862 -0.007904 -0.025546
640 -0.12795 -0.08982 -0.080368 -0.23127 -0.094373 -0.050968 -0.12593 -0.05692 -0.09654 -0.072567 -0.047502 -0.017622 -0.019681
641 -0.1127 -0.081573 -0.061089 -0.2286 -0.081396 -0.018605 -0.11229 -0.049748 -0.093859 -0.084798 -0.055777 0.0028163 -0.027077
642 -0.13308 -0.091734 -0.096309 -0.23561 -0.095183 -0.040844 -0.13982 -0.06534 -0.1036 -0.085886 -0.060607 -0.0097506 -0.044409
643 -0.11826 -0.090991 -0.083022 -0.23938 -0.09401 -0.034923 -0.13818 -0.051612 -0.095614 -0.072264 -0.065173 -0.0069907 -0.027276
644 -0.1277 -0.077608 -0.077841 -0.23064 -0.076506 -0.044559 -0.13083 -0.046102 -0.10561 -0.066257 -0.058108 -0.013692 -0.0287
645 -0.11741 -0.074174 -0.075785 -0.22867 -0.069378 -0.042339 -0.11779 -0.040807 -0.098887 -0.067566 -0.049605 0.0067457 -0.025981
646 -0.11934 -0.082614 -0.087306 -0.22279 -0.075863 -0.053173 -0.11322 -0.046854 -0.10361 -0.063047 -0.057171 -0.015032 -0.014919
647 -0.10767 -0.082421 -0.081114 -0.20947 -0.075264 -0.048274 -0.1119 -0.045828 -0.12633 -0.08382 -0.055706 -0.0066836 -0.031251
648 -0.11596 -0.079004 -0.066403 -0.2183 -0.0673 -0.016754 -0.10729 -0.026862 -0.10467 -0.06013 -0.034798 -0.0055297 -0.0089413
649 -0.11153 -0.093136 -0.090724 -0.22833 -0.096549 -0.058365 -0.13133 -0.056995 -0.11734 -0.079182 -0.049529 -0.020597 -0.033628
650 -0.11906 -0.086761 -0.092464 -0.23663 -0.086306 -0.05765 -0.1318 -0.062079 -0.11252 -0.096028 -0.056052 -0.023622 -0.022768
651 -0.11886 -0.097018 -0.084124 -0.22635 -0.07508 -0.047922 -0.12711 -0.069507 -0.1242 -0.086914 -0.061488 -0.043514 -0.042028
652 -0.13714 -0.092179 -0.10367 -0.23966 -0.10279 -0.066953 -0.11876 -0.053623 -0.11449 -0.099334 -0.070383 -0.02991 -0.0095127
653 -0.13904 -0.091575 -0.084079 -0.23621 -0.074759 -0.059018 -0.13398 -0.055732 -0.1115 -0.09571 -0.070996 -0.010901 -0.027553
654 -0.10442 -0.088786 -0.082897 -0.22983 -0.085767 -0.052105 -0.10812 -0.037415 -0.093067 -0.066669 -0.039052 -0.019339 -0.0041731
655 -0.12371 -0.084567 -0.076653 -0.24521 -0.078471 -0.056962 -0.11247 -0.044596 -0.095662 -0.071594 -0.055989 -0.014882 -0.02678
656 -0.13813 -0.095457 -0.097545 -0.24628 -0.084463 -0.061426 -0.13368 -0.062283 -0.1018 -0.078268 -0.049906 -0.026214 -0.016963
657 -0.11776 -0.067791 -0.076796 -0.22397 -0.057969 -0.038425 -0.11066 -0.015708 -0.098219 -0.051946 -0.039692 -0.0088609 -0.0067068
658 -0.11935 -0.091234 -0.085564 -0.22987 -0.076022 -0.040111 -0.12809 -0.051074 -0.11066 -0.078927 -0.065654 -0.020526 -0.0099177
659 -0.1208 -0.077533 -0.074435 -0.22506 -0.065881 -0.041451 -0.12204 -0.035814 -0.090354 -0.069251 -0.050823 -0.018684 -0.0028379
660 -0.12317 -0.08695 -0.083357 -0.22514 -0.072318 -0.05433 -0.14276 -0.059322 -0.11293 -0.082534 -0.051911 -0.020856 -0.014391
661 -0.15563 -0.10674 -0.092953 -0.24669 -0.078655 -0.070203 -0.14512 -0.062852 -0.12848 -0.097091 -0.060851 -0.030464 -0.033402
662 -0.13899 -0.10044 -0.08407 -0.23403 -0.079538 -0.045189 -0.1362 -0.047495 -0.10848 -0.083859 -0.058981 -0.036309 -0.030903
663 -0.11695 -0.095131 -0.086605 -0.22467 -0.080605 -0.051383 -0.13704 -0.030117 -0.1083 -0.062374 -0.039133 -0.013528 -0.01095
664 -0.12393 -0.087815 -0.083572 -0.23883 -0.082902 -0.059162 -0.14248 -0.053451 -0.10306 -0.081611 -0.050507 -0.021411 -0.025709
665 -0.12601 -0.091628 -0.082046 -0.21797 -0.066895 -0.050334 -0.14016 -0.052088 -0.098874 -0.073805 -0.045632 -0.025337 -0.032941
666 -0.14409 -0.10705 -0.099659 -0.23994 -0.092189 -0.072041 -0.14348 -0.073596 -0.12021 -0.079892 -0.072094 -0.031906 -0.032416
667 -0.13224 -0.088294 -0.0778 -0.22355 -0.063923 -0.034013 -0.11558 -0.058739 -0.10653 -0.072793 -0.030963 -0.018825 -0.024045
668 -0.14677 -0.10969 -0.098329 -0.24755 -0.087824 -0.076322 -0.14 -0.071325 -0.1209 -0.088279 -0.070472 -0.032259 -0.030792
669 -0.11867 -0.11024 -0.08751 -0.21989 -0.068381 -0.048553 -0.12551 -0.061734 -0.10499 -0.085492 -0.061714 -0.04049 -0.034609
670 -0.13315 -0.10014 -0.077403 -0.22866 -0.065447 -0.060389 -0.15589 -0.060991 -0.12023 -0.081821 -0.078638 -0.029862 -0.040291
671 -0.11603 -0.099188 -0.07931 -0.21867 -0.063798 -0.038191 -0.13541 -0.06716 -0.10115 -0.07506 -0.040455 -0.023455 -0.034346
672 -0.12983 -0.10345 -0.082796 -0.23258 -0.076823 -0.045969 -0.15221 -0.066392 -0.11125 -0.075654 -0.072864 -0.016645 -0.033677
673 -0.11825 -0.080573 -0.061369 -0.21382 -0.064334 -0.045846 -0.11613 -0.064883 -0.10027 -0.079433 -0.040306 -0.017157 -0.044002
674 -0.11931 -0.087223 -0.083631 -0.22502 -0.055645 -0.055733 -0.13042 -0.062379 -0.1137 -0.085704 -0.07489 -0.017545 -0.034832
675 -0.12852 -0.0889 -0.075106 -0.22737 -0.049479 -0.031542 -0.12973 -0.070824 -0.095764 -0.078702 -0.060722 -0.015691 -0.045275
676 -0.14408 -0.10412 -0.095759 -0.23939 -0.059946 -0.063359 -0.14214 -0.080309 -0.12362 -0.096424 -0.085611 -0.033879 -0.026844
677 -0.11998 -0.081167 -0.067169 -0.21113 -0.045489 -0.041995 -0.11132 -0.062201 -0.11 -0.074853 -0.049497 -0.0060441 0.0081611
678 -0.15163 -0.095031 -0.088245 -0.22967 -0.06492 -0.056723 -0.13669 -0.066687 -0.11937 -0.073091 -0.057843 -0.01147 -0.01818
679 -0.1476 -0.094274 -0.088352 -0.23581 -0.071371 -0.050941 -0.14431 -0.075474 -0.12647 -0.093201 -0.060487 -0.028567 0.0047389
680 -0.13945 -0.10289 -0.097573 -0.23573 -0.090479 -0.060975 -0.13744 -0.091706 -0.12119 -0.088023 -0.070081 -0.019293 -0.013804
681 -0.13776 -0.084707 -0.07045 -0.22847 -0.070585 -0.045879 -0.14305 -0.059105 -0.094126 -0.072453 -0.054377 -0.0045122 0.014736
682 -0.11481 -0.083651 -0.073513 -0.20979 -0.051722 -0.037735 -0.11408 -0.063794 -0.095964 -0.08998 -0.065865 -0.0206 0.01387
683 -0.13752 -0.10055 -0.075508 -0.22259 -0.076601 -0.061447 -0.12111 -0.068359 -0.12694 -0.082773 -0.074652 -0.022912 0.0086883
684 -0.12949 -0.08895 -0.06827 -0.21329 -0.066568 -0.063589 -0.14166 -0.066371 -0.11464 -0.078271 -0.050447 -0.018116 0.012029
685 -0.13952 -0.095926 -0.088681 -0.22376 -0.095758 -0.054561 -0.15394 -0.070881 -0.12274 -0.095665 -0.074084 -0.041709 -0.0019908
686 -0.127 -0.080348 -0.0752 -0.22114 -0.065625 -0.050483 -0.11259 -0.067075 -0.10143 -0.087907 -0.06668 -0.0092815 0.016456
687 -0.13912 -0.093296 -0.08418 -0.22196 -0.082211 -0.050753 -0.13911 -0.079337 -0.10558 -0.079205 -0.066669 -0.034948 0.0062991
688 -0.11827 -0.069209 -0.066303 -0.16477 -0.060678 -0.042576 -0.11818 -0.060041 -0.10052 -0.074689 -0.053633 -0.0022402 0.018817
689 -0.11339 -0.06839 -0.069907 -0.13056 -0.049929 -0.054962 -0.13089 -0.068385 -0.091784 -0.073891 -0.047412 -0.027472 0.026704
690 -0.14198 -0.10787 -0.098646 -0.11383 -0.083192 -0.081939 -0.15315 -0.082759 -0.10137 -0.080264 -0.066386 -0.024786 0.0096391
691 -0.13429 -0.090581 -0.078949 -0.092674 -0.06301 -0.048594 -0.13302 -0.070412 -0.0979 -0.083899 -0.043658 -0.030753 -0.0085687
692 -0.13018 -0.10061 -0.069347 -0.098996 -0.070068 -0.050989 -0.11364 -0.083645 -0.10833 -0.073938 -0.054327 -0.033216 0.01693
693 -0.1628 -0.11173 -0.09441 -0.13965 -0.079824 -0.10208 -0.15658 -0.079066 -0.10097 -0.10133 -0.079368 -0.042728 0.011811
694 -0.13008 -0.10134 -0.075435 -0.13809 -0.065266 -0.060668 -0.12227 -0.079109 -0.099308 -0.086192 -0.059227 -0.025065 0.0041573
695 -0.12278 -0.092227 -0.065953 -0.13977 -0.06454 -0.053285 -0.14184 -0.063827 -0.089331 -0.082068 -0.05555 -0.017799 0.009139
696 -0.12651 -0.097264 -0.075818 -0.16024 -0.083516 -0.064766 -0.1241 -0.072653 -0.086659 -0.072517 -0.041219 -0.019297 0.0038012
697 -0.13434 -0.11358 -0.09939 -0.17597 -0.073172 -0.079424 -0.12749 -0.085419 -0.11002 -0.091626 -0.07642 -0.029864 -0.011536
698 -0.15092 -0.10694 -0.088235 -0.1684 -0.068134 -0.073437 -0.1443 -0.06968 -0.099927 -0.095104 -0.073726 -0.015094 -0.0015292
699 -0.15906 -0.10046 -0.083371 -0.16643 -0.068122 -0.053984 -0.13827 -0.078396 -0.11304 -0.085412 -0.056954 -0.028142 0.016871
700 -0.15624 -0.11575 -0.095289 -0.17285 -0.081096 -0.089271 -0.14411 -0.077888 -0.10981 -0.10043 -0.068658 -0.030387 3.2423e-06
701 -0.14313 -0.10592 -0.084506 -0.16103 -0.071348 -0.073673 -0.1336 -0.071809 -0.10746 -0.070423 -0.057061 -0.011853 0.00744
702 -0.13987 -0.11198 -0.088874 -0.15042 -0.069412 -0.07691 -0.14857 -0.069259 -0.09157 -0.080731 -0.061021 -0.04398 -0.002079
703 -0.14789 -0.111 -0.09129 -0.1626 -0.069608 -0.062011 -0.15591 -0.093326 -0.11132 -0.10173 -0.069959 -0.049588 -0.014457
704 -0.13961 -0.11631 -0.083342 -0.16147 -0.066611 -0.072784 -0.14713 -0.08603 -0.1139 -0.087553 -0.05133 -0.044298 0.0097532
705 -0.13435 -0.10581 -0.083486 -0.10962 -0.053093 -0.073461 -0.1407 -0.077897 -0.11597 -0.098658 -0.056003 -0.0295 -0.0070029
706 -0.13546 -0.11012 -0.089107 -0.065367 -0.073761 -0.070924 -0.14147 -0.083752 -0.11169 -0.090575 -0.048092 -0.038836 -0.0013091
707 -0.13742 -0.10995 -0.079764 -0.018949 -0.060262 -0.070429 -0.1392 -0.072123 -0.10534 -0.087425 -0.043101 -0.025244 -0.02483
708 -0.16639 -0.13037 -0.10463 -0.017015 -0.085011 -0.080681 -0.16614 -0.089689 -0.12893 -0.10689 -0.074252 -0.054944 -0.046797
709 -0.1461 -0.12642 -0.097865 -0.0074831 -0.08238 -0.083565 -0.14951 -0.098 -0.10973 -0.087952 -0.070964 -0.033577 -0.031553
710 -0.12516 -0.10193 -0.074842 -0.037176 -0.06318 -0.060524 -0.14788 -0.068347 -0.10363 -0.075962 -0.028228 -0.033874 -0.019081
711 -0.15303 -0.12776 -0.095934 -0.091447 -0.087714 -0.081923 -0.14962 -0.075723 -0.12566 -0.087692 -0.06067 -0.034975 -0.033911
712 -0.14946 -0.14149 -0.11124 -0.10177 -0.093318 -0.092464 -0.16315 -0.10417 -0.12803 -0.091936 -0.077122 -0.055554 -0.039647
713 -0.14307 -0.11938 -0.085098 -0.091425 -0.075041 -0.06334 -0.15207 -0.070483 -0.11521 -0.084912 -0.062016 -0.043827 -0.022918
714 -0.13757 -0.11902 -0.09594 -0.10407 -0.081175 -0.076095 -0.15357 -0.069079 -0.10185 -0.07551 -0.053972 -0.047808 -0.038039
715 -0.15164 -0.12794 -0.090264 -0.11391 -0.080764 -0.086736 -0.14832 -0.07825 -0.13314 -0.10236 -0.071824 -0.050365 -0.028295
716 -0.13722 -0.1236 -0.084853 -0.11491 -0.071186 -0.055158 -0.14392 -0.083299 -0.11547 -0.07164 -0.052337 -0.045956 -0.034469
717 -0.15439 -0.11523 -0.10233 -0.103 -0.079163 -0.074047 -0.15438 -0.092543 -0.12199 -0.090294 -0.077539 -0.043517 -0.04552
718 -0.15258 -0.10849 -0.088108 -0.097258 -0.078869 -0.07794 -0.14835 -0.081979 -0.11745 -0.068815 -0.05841 -0.044191 -0.039179
719 -0.13741 -0.089734 -0.08239 -0.10993 -0.079245 -0.059861 -0.13085 -0.082583 -0.12454 -0.082382 -0.041206 -0.044845 -0.026986
720 -0.1448 -0.087372 -0.089503 -0.090262 -0.076802 -0.064323 -0.15546 -0.10481 -0.12828 -0.095712 -0.076638 -0.053954 -0.058272
721 -0.142 -0.071949 -0.083982 -0.045309 -0.073798 -0.061444 -0.14226 -0.08486 -0.12186 -0.079675 -0.06655 -0.038813 -0.056324
722 -0.14777 -0.076729 -0.099029 -0.063775 -0.08889 -0.093928 -0.15709 -0.1137 -0.13001 -0.093759 -0.081646 -0.073968 -0.055756
723 -0.13179 -0.063759 -0.077017 0.0070678 -0.051656 -0.066341 -0.13795 -0.077173 -0.11999 -0.074984 -0.061535 -0.049582 -0.056536
724 -0.15687 -0.083622 -0.10484 0.0093376 -0.079375 -0.081744 -0.17047 -0.11725 -0.12699 -0.08964 -0.057317 -0.062084 -0.086595
725 -0.14816 -0.068534 -0.077543 0.092448 -0.090918 -0.083918 -0.16804 -0.10641 -0.13244 -0.093663 -0.052778 -0.066923 -0.055454
726 -0.14999 -0.066971 -0.085848 0.10651 -0.072905 -0.090496 -0.15674 -0.09737 -0.11488 -0.096454 -0.067358 -0.049372 -0.074213
727 -0.13966 -0.053125 -0.068684 0.066738 -0.059142 -0.084366 -0.14917 -0.094794 -0.12769 -0.090391 -0.058096 -0.033538 -0.057153
728 -0.17132 -0.074605 -0.085325 -0.024157 -0.089684 -0.079435 -0.17204 -0.10265 -0.12726 -0.10581 -0.066942 -0.059905 -0.083693
729 -0.16426 -0.04228 -0.08 -0.049898 -0.077294 -0.082415 -0.15425 -0.10586 -0.12827 -0.083665 -0.058873 -0.047555 -0.083829
730 -0.13872 -0.03728 -0.07737 -0.039547 -0.069342 -0.05842 -0.1435 -0.11499 -0.11065 -0.094316 -0.06251 -0.052344 -0.062382
731 -0.14378 -0.045352 -0.077742 -0.060195 -0.076216 -0.077138 -0.14821 -0.10753 -0.12082 -0.093 -0.056943 -0.039998 -0.059391
732 -0.1446 -0.043386 -0.084086 -0.066109 -0.079512 -0.095533 -0.15011 -0.10729 -0.1049 -0.096175 -0.072374 -0.040911 -0.064568
733 -0.14057 -0.048838 -0.065596 -0.083607 -0.0718 -0.070517 -0.15747 -0.10028 -0.11523 -0.083518 -0.073184 -0.036316 -0.064652
734 -0.14923 -0.052062 -0.061574 -0.072758 -0.063663 -0.073907 -0.16242 -0.097866 -0.095692 -0.074599 -0.031244 -0.021659 -0.072525
735 -0.12612 -0.042129 -0.050433 -0.055283 -0.030181 -0.059661 -0.14227 -0.094385 -0.10811 -0.081846 -0.058546 -0.04053 -0.051959
736 -0.14007 -0.055326 -0.059771 -0.080684 -0.020774 -0.086371 -0.15346 -0.10424 -0.10985 -0.091838 -0.062324 -0.025177 -0.068425
737 -0.14094 -0.064991 -0.062153 -0.074064 0.04225 -0.070766 -0.15219 -0.11252 -0.10327 -0.080504 -0.061359 -0.035038 -0.044895
738 -0.1517 -0.089134 -0.092533 -0.092249 0.021296 -0.11193 -0.16961 -0.11492 -0.12925 -0.092767 -0.072832 -0.048492 -0.088392
739 -0.13777 -0.064283 -0.059609 -0.08182 0.012512 -0.071351 -0.1539 -0.11118 -0.098266 -0.069295 -0.046807 -0.030622 -0.077736
740 -0.13833 -0.065421 -0.060062 -0.067508 -0.007036 -0.084004 -0.14723 -0.10906 -0.085015 -0.070258 -0.060391 -0.020609 -0.06681
741 -0.15155 -0.053687 -0.059488 -0.095156 -0.027967 -0.06407 -0.15973 -0.095345 -0.05781 -0.090179 -0.053637 -0.034839 -0.068339
742 -0.16452 -0.069485 -0.074129 -0.096566 -0.045688 -0.061549 -0.16504 -0.11589 -0.070161 -0.086763 -0.046498 -0.053884 -0.085861
743 -0.14584 -0.082996 -0.081107 -0.10689 -0.063942 -0.08446 -0.16619 -0.1199 -0.011977 -0.10128 -0.052664 -0.038808 -0.062136
744 -0.15935 -0.079288 -0.085358 -0.10922 -0.043841 -0.09412 -0.16774 -0.1255 0.011273 -0.10893 -0.046973 -0.053399 -0.098835
745 -0.15455 -0.083662 -0.071588 -0.12008 -0.05011 -0.080136 -0.15413 -0.12986 0.010186 -0.078376 -0.029939 -0.040398 -0.092189
746 -0.13191 -0.072659 -0.059635 -0.094891 -0.036825 -0.061309 -0.14973 -0.096297 -0.0035321 -0.061747 -0.028043 -0.02139 -0.070098
747 -0.14476 -0.085272 -0.05461 -0.11125 -0.042861 -0.086211 -0.15834 -0.10765 -0.049568 -0.092364 -0.046411 -0.045502 -0.08221
748 -0.14158 -0.084984 -0.072492 -0.097118 -0.048229 -0.075885 -0.15252 -0.11593 -0.051237 -0.086067 -0.040659 -0.035103 -0.064575
749 -0.13882 -0.079546 -0.070519 -0.10868 -0.049486 -0.083771 -0.14691 -0.11966 -0.047379 -0.079213 -0.046168 -0.032935 -0.046565
750 -0.12805 -0.084108 -0.072958 -0.1004 -0.047684 -0.093863 -0.15743 -0.12718 -0.060843 -0.087913 -0.052878 -0.045812 -0.071374
751 -0.15319 -0.10178 -0.08854 -0.1367 -0.081487 -0.086349 -0.1825 -0.14644 -0.079982 -0.10486 -0.058068 -0.062483 -0.08562
752 -0.13336 -0.085445 -0.07133 -0.10243 -0.045547 -0.083342 -0.14921 -0.11725 -0.043158 -0.066274 -0.039269 -0.037392 -0.065345
753 -0.1563 -0.096692 -0.08392 -0.13784 -0.062413 -0.089231 -0.16905 -0.14016 -0.068557 -0.096571 -0.0704 -0.053154 -0.063145
754 -0.13106 -0.085533 -0.063028 -0.11982 -0.04509 -0.081 -0.16365 -0.12473 -0.057705 -0.084629 -0.049105 -0.038432 -0.059575
755 -0.13226 -0.088115 -0.068783 -0.12586 -0.048243 -0.089853 -0.16048 -0.12526 -0.066916 -0.072922 -0.043937 -0.042417 -0.06566
756 -0.13135 -0.092242 -0.063783 -0.11818 -0.045378 -0.09271 -0.16159 -0.12931 -0.065672 -0.030274 -0.041259 -0.027827 -0.067833
757 -0.15462 -0.10908 -0.073776 -0.12753 -0.065619 -0.082396 -0.18094 -0.14224 -0.078371 -0.05972 -0.063508 -0.053923 -0.089174
758 -0.15305 -0.091406 -0.062882 -0.12535 -0.051163 -0.074241 -0.14354 -0.1135 -0.049112 -0.027121 -0.026527 -0.014897 -0.057795
759 -0.15471 -0.11584 -0.086686 -0.13759 -0.072962 -0.10505 -0.18657 -0.14287 -0.077413 -0.06854 -0.058968 -0.04621 -0.094825
760 -0.14923 -0.1047 -0.083762 -0.13624 -0.072932 -0.091361 -0.17167 -0.15035 -0.08761 -0.085456 -0.071996 -0.061139 -0.084198
761 -0.15869 -0.10051 -0.082979 -0.14149 -0.057948 -0.087689 -0.16463 -0.13611 -0.088021 -0.067999 -0.049335 -0.04534 -0.066695
762 -0.14437 -0.099541 -0.07118 -0.14427 -0.067654 -0.085918 -0.15539 -0.1192 -0.096743 -0.069439 -0.050008 -0.044931 -0.066438
763 -0.13632 -0.10484 -0.072501 -0.12778 -0.067081 -0.070082 -0.16051 -0.13229 -0.083413 -0.072292 -0.036239 -0.046964 -0.073926
764 -0.17448 -0.12505 -0.099272 -0.17264 -0.091056 -0.11881 -0.1903 -0.16115 -0.10844 -0.087942 -0.0662 -0.066813 -0.10697
765 -0.13861 -0.091938 -0.07915 -0.14416 -0.049988 -0.094257 -0.1579 -0.13846 -0.086633 -0.06633 -0.046601 -0.029743 -0.052632
766 -0.135 -0.10385 -0.057339 -0.1409 -0.054311 -0.087713 -0.15693 -0.12809 -0.097809 -0.06313 -0.039259 -0.03411 -0.074792
767 -0.15207 -0.10634 -0.072415 -0.14112 -0.069745 -0.093897 -0.15496 -0.14089 -0.074321 -0.081748 -0.055723 -0.029428 -0.093832
768 -0.15573 -0.10357 -0.059046 -0.15318 -0.057434 -0.093084 -0.16727 -0.1387 -0.080607 -0.078108 -0.049089 -0.035485 -0.079455
769 -0.15517 -0.096516 -0.061586 -0.14517 -0.070635 -0.075533 -0.15772 -0.13125 -0.085591 -0.063747 -0.043744 -0.01019 -0.068502
770 -0.17418 -0.12638 -0.077661 -0.17286 -0.097022 -0.11914 -0.19726 -0.1675 -0.11208 -0.09978 -0.096581 -0.0466 -0.05986
771 -0.14751 -0.091173 -0.06047 -0.15776 -0.031747 -0.073027 -0.15811 -0.14116 -0.092145 -0.093389 -0.067089 0.0063576 -0.047592
772 -0.14017 -0.081092 -0.071711 -0.15016 0.0061934 -0.093784 -0.15637 -0.14549 -0.085355 -0.088006 -0.057489 0.015172 -0.039693
773 -0.14762 -0.10143 -0.078177 -0.1532 0.035874 -0.08917 -0.17309 -0.14059 -0.10376 -0.095982 -0.082275 0.0056991 -0.06186
774 -0.13895 -0.070551 -0.045607 -0.1587 0.062392 -0.077198 -0.15644 -0.1303 -0.087795 -0.06528 -0.066538 0.011868 -0.051631
775 -0.15906 -0.092747 -0.07901 -0.15645 0.00026858 -0.10522 -0.17619 -0.14267 -0.094878 -0.094902 -0.077771 -0.034758 -0.076948
776 -0.15604 -0.084576 -0.060002 -0.15663 -0.014263 -0.056511 -0.17459 -0.1437 -0.080904 -0.072869 -0.061497 -0.02711 -0.07271
777 -0.15737 -0.0998 -0.1002 -0.17842 -0.031215 -0.098811 -0.17364 -0.16282 -0.098926 -0.091834 -0.079716 -0.057945 -0.074652
778 -0.15496 -0.072856 -0.073025 -0.16477 -0.020614 -0.098835 -0.17174 -0.14628 -0.098676 -0.074274 -0.065187 -0.027181 -0.071654
779 -0.16511 -0.065576 -0.073603 -0.15763 -0.03197 -0.10806 -0.17778 -0.15746 -0.09198 -0.091366 -0.083853 -0.045819 -0.080592
780 -0.14799 -0.055816 -0.063072 -0.1687 -0.02279 -0.08875 -0.1661 -0.14349 -0.10177 -0.08137 -0.069134 -0.042043 -0.060275
781 -0.15526 -0.057734 -0.069086 -0.18516 -0.035781 -0.10163 -0.186 -0.17309 -0.11407 -0.093947 -0.086522 -0.042822 -0.078714
782 -0.17016 -0.060444 -0.069647 -0.17133 -0.020677 -0.089714 -0.17526 -0.15905 -0.091148 -0.075289 -0.085066 -0.054152 -0.06763
783 -0.14263 -0.049914 -0.067643 -0.14899 0.011114 -0.075784 -0.17278 -0.13831 -0.094263 -0.069229 -0.058904 -0.023505 -0.04584
784 -0.16331 -0.058351 -0.083128 -0.17087 0.021977 -0.089941 -0.17651 -0.14976 -0.092249 -0.075414 -0.052649 -0.034689 -0.057155
785 -0.16699 -0.060988 -0.087987 -0.18141 0.007229 -0.094615 -0.17233 -0.14284 -0.086102 -0.078898 -0.079856 -0.033753 -0.034885
786 -0.15212 -0.043954 -0.081876 -0.17923 0.020651 -0.09618 -0.17648 -0.16584 -0.099978 -0.076623 -0.056133 -0.059357 -0.071206
787 -0.16246 -0.060108 -0.081801 -0.19133 0.010775 -0.1036 -0.17591 -0.16406 -0.11944 -0.091858 -0.081755 -0.051487 -0.071452
788 -0.13175 -0.035807 -0.041916 -0.16706 0.022407 -0.081597 -0.15335 -0.12937 -0.099869 -0.071733 -0.059473 -0.027339 -0.050384
789 -0.16445 -0.049702 -0.07959 -0.19341 -0.012657 -0.096632 -0.18353 -0.1677 -0.11884 -0.10647 -0.086782 -0.074289 -0.087342
790 -0.16207 -0.066836 -0.092161 -0.20349 -0.027058 -0.11189 -0.18493 -0.16758 -0.12133 -0.10564 -0.077829 -0.075717 -0.076934
791 -0.14265 -0.051387 -0.077858 -0.1934 -0.0081637 -0.077401 -0.1682 -0.14008 -0.10844 -0.087804 -0.058667 -0.0468 -0.073427
792 -0.16082 -0.069946 -0.079702 -0.1887 0.0062484 -0.09958 -0.17488 -0.16839 -0.10801 -0.078631 -0.066401 -0.064065 -0.087606
793 -0.14117 -0.06154 -0.051438 -0.17536 0.065396 -0.093869 -0.16282 -0.14376 -0.076 -0.083017 -0.077505 -0.051713 -0.071532
794 -0.16447 -0.068504 -0.0775 -0.18266 0.073825 -0.095371 -0.17927 -0.15585 -0.09794 -0.077247 -0.077218 -0.067148 -0.070979
795 -0.1446 -0.078165 -0.072928 -0.17957 0.096596 -0.087474 -0.17939 -0.14477 -0.098817 -0.092209 -0.070971 -0.046133 -0.07126
796 -0.14705 -0.07433 -0.074276 -0.16287 0.081161 -0.092914 -0.16165 -0.13811 -0.089426 -0.064527 -0.077055 -0.050305 -0.060121
797 -0.13522 -0.075615 -0.052056 -0.17082 0.04049 -0.082067 -0.16655 -0.15067 -0.087773 -0.069923 -0.062751 -0.047276 -0.053511
798 -0.16585 -0.093268 -0.091544 -0.16544 0.011336 -0.1189 -0.17969 -0.16052 -0.12728 -0.096432 -0.090997 -0.068568 -0.079157
799 -0.16766 -0.092621 -0.077016 -0.17923 0.0081912 -0.088462 -0.18993 -0.16244 -0.1235 -0.092106 -0.076638 -0.072684 -0.080447
800 -0.14545 -0.083179 -0.076723 -0.17743 0.014362 -0.082175 -0.17842 -0.14491 -0.10183 -0.067701 -0.054589 -0.052023 -0.075464
801 -0.14216 -0.099175 -0.073349 -0.17149 0.021788 -0.088748 -0.17179 -0.1491 -0.099825 -0.084092 -0.067964 -0.064196 -0.06465
802 -0.17887 -0.11249 -0.09731 -0.19462 0.022794 -0.097398 -0.19051 -0.1725 -0.1226 -0.099455 -0.10547 -0.080771 -0.092688
803 -0.15395 -0.10392 -0.071564 -0.18909 0.07072 -0.099505 -0.17067 -0.15188 -0.096194 -0.069181 -0.070079 -0.061189 -0.068386
804 -0.16758 -0.10874 -0.098364 -0.19001 0.078774 -0.10588 -0.16903 -0.17115 -0.10684 -0.076455 -0.086804 -0.063743 -0.091388
805 -0.15346 -0.10019 -0.068514 -0.19184 0.085224 -0.096591 -0.18735 -0.16439 -0.099308 -0.082743 -0.070885 -0.066181 -0.078466
806 -0.14314 -0.097458 -0.060801 -0.18186 0.10679 -0.081739 -0.16691 -0.13769 -0.098342 -0.068017 -0.057737 -0.051305 -0.063616
807 -0.15142 -0.10694 -0.071278 -0.1966 0.088228 -0.10843 -0.16822 -0.16507 -0.093332 -0.078986 -0.07059 -0.062714 -0.072278
808 -0.14973 -0.10278 -0.06987 -0.18913 0.061626 -0.091387 -0.18287 -0.15772 -0.11403 -0.097557 -0.076247 -0.058438 -0.077709
809 -0.15203 -0.1087 -0.085798 -0.18626 0.051117 -0.10094 -0.18021 -0.15837 -0.10365 -0.071331 -0.077114 -0.059872 -0.064262
810 -0.17141 -0.10645 -0.083487 -0.1848 0.052947 -0.10166 -0.18287 -0.15408 -0.095435 -0.094925 -0.087932 -0.056427 -0.063512
811 -0.15642 -0.1075 -0.080285 -0.18776 0.060144 -0.10323 -0.1817 -0.15365 -0.10634 -0.086963 -0.074107 -0.056964 -0.071534
812 -0.16237 -0.10966 -0.08221 -0.18718 0.073393 -0.10441 -0.17465 -0.1623 -0.097889 -0.074001 -0.079245 -0.045645 -0.058563
813 -0.16151 -0.10833 -0.078621 -0.17592 0.073355 -0.11411 -0.16868 -0.151 -0.093228 -0.068214 -0.074465 -0.056034 -0.044573
814 -0.16207 -0.11857 -0.09048 -0.20281 0.053766 -0.12658 -0.19129 -0.16312 -0.10909 -0.099321 -0.088831 -0.080076 -0.050321
815 -0.17005 -0.11706 -0.085011 -0.20845 0.04641 -0.11015 -0.18789 -0.17732 -0.12687 -0.095604 -0.096918 -0.065632 -0.055257
816 -0.15216 -0.1144 -0.079371 -0.20079 0.057779 -0.10954 -0.17071 -0.15325 -0.096701 -0.09536 -0.085224 -0.063023 -0.058876
817 -0.17401 -0.11991 -0.083108 -0.19427 0.047337 -0.11252 -0.17321 -0.16713 -0.099648 -0.091199 -0.093435 -0.042867 -0.055117
818 -0.16678 -0.11604 -0.080115 -0.20075 0.072026 -0.11622 -0.17792 -0.16076 -0.10585 -0.05992 -0.080421 -0.042379 -0.052222
819 -0.15422 -0.11833 -0.06744 -0.19429 0.11991 -0.08111 -0.17164 -0.14846 -0.1149 -0.030455 -0.062787 -0.038262 -0.036731
820 -0.16181 -0.11898 -0.067901 -0.20638 0.13517 -0.092721 -0.18442 -0.14622 -0.10271 -0.019748 -0.06361 -0.038987 -0.036892
821 -0.18002 -0.12805 -0.074321 -0.20984 0.12754 -0.11046 -0.19642 -0.16092 -0.096069 -0.027003 -0.080206 -0.054535 -0.037396
822 -0.16278 -0.11991 -0.038073 -0.21032 0.11122 -0.099353 -0.17374 -0.1598 -0.092619 -0.030099 -0.074458 -0.034952 -0.022752
823 -0.17106 -0.13304 0.017941 -0.20483 0.059124 -0.086441 -0.17701 -0.16419 -0.10676 -0.053281 -0.079255 -0.048721 -0.036073
824 -0.16 -0.13001 0.063935 -0.18964 0.036757 -0.086521 -0.16478 -0.14575 -0.11516 -0.061327 -0.061548 -0.037581 -0.012996
825 -0.14641 -0.12702 0.062276 -0.17479 0.041397 -0.10131 -0.18125 -0.15568 -0.10334 -0.086206 -0.090656 -0.043969 -0.026243
826 -0.17185 -0.12374 0.051478 -0.19421 0.048415 -0.10729 -0.17354 -0.12488 -0.096075 -0.067353 -0.061375 -0.05674 -0.03029
827 -0.15632 -0.11158 0.039319 -0.17283 0.042065 -0.09333 -0.16198 -0.01339 -0.095454 -0.048892 -0.038331 -0.048352 -0.035684
828 -0.14949 -0.12199 0.014841 -0.19384 0.08471 -0.096428 -0.16638 0.009955 -0.084665 -0.058271 -0.06031 -0.027485 -0.035868
829 -0.16852 -0.12565 0.0070305 -0.19922 0.1152 -0.10068 -0.18025 0.013323 -0.088146 -0.058357 -0.062496 -0.053369 -0.033904
830 -0.15826 -0.12451 -0.0096502 -0.1982 0.14777 -0.0952 -0.1736 -0.046996 -0.10286 -0.049533 -0.057929 -0.046503 -0.015692
831 -0.17642 -0.14288 -0.021392 -0.20245 0.1151 -0.10534 -0.19282 -0.096639 -0.086186 -0.067358 -0.076999 -0.057361 -0.033794
832 -0.17802 -0.14111 -0.01576 -0.21509 0.089014 -0.10487 -0.19028 -0.12217 -0.10871 -0.078615 -0.085564 -0.072837 -0.033702
833 -0.15771 -0.12921 -0.013372 -0.20028 0.053122 -0.1083 -0.16861 -0.13129 -0.1161 -0.077541 -0.067109 -0.050801 -0.01003
834 -0.1635 -0.13404 -0.0049918 -0.19296 0.045825 -0.11091 -0.17027 -0.11762 -0.1035 -0.086111 -0.085399 -0.05831 -0.030062
835 -0.14652 -0.12154 -0.0090653 -0.19335 0.057214 -0.09717 -0.17206 -0.091725 -0.087989 -0.061153 -0.063183 -0.04134 -0.029352
836 -0.15282 -0.13105 -0.017929 -0.19965 0.038409 -0.11388 -0.17647 -0.10427 -0.099969 -0.047546 -0.057627 -0.052049 -0.012616
837 -0.14915 -0.12319 -0.0075346 -0.18017 0.044618 -0.095278 -0.1621 -0.1054 -0.072881 0.0073059 -0.062218 -0.042226 -0.040263
838 -0.15669 -0.13036 -0.0051157 -0.20154 0.053076 -0.090835 -0.16839 -0.10472 -0.092945 0.020943 -0.05563 -0.05467 -0.019118
839 -0.16622 -0.13811 -0.012097 -0.21023 0.06307 -0.098771 -0.17627 -0.12432 -0.10371 -0.011089 -0.080526 -0.048594 -0.027042
840 -0.15512 -0.13147 -0.0030817 -0.18621 0.11924 -0.083523 -0.16888 -0.12219 -0.10948 0.00098278 -0.069161 -0.044778 -0.026764
841 -0.16004 -0.14377 -0.013917 -0.20088 0.12388 -0.11439 -0.19348 -0.12928 -0.092912 -0.040527 -0.075955 -0.064973 -0.035331
842 -0.17598 -0.13845 -0.0163 -0.18825 0.13322 -0.093128 -0.18159 -0.12449 -0.097223 -0.043967 -0.076118 -0.045286 -0.029506
843 -0.16213 -0.12946 0.012471 -0.1633 0.082092 -0.09206 -0.16725 -0.1174 -0.085798 -0.042039 -0.067087 -0.040744 -0.025188
844 -0.15966 -0.13896 0.020357 -0.018225 0.06421 -0.089028 -0.17515 -0.11816 -0.096728 -0.054854 -0.075661 -0.060248 -0.012652
845 -0.19066 -0.16037 0.011809 0.014721 0.021511 -0.11684 -0.18992 -0.14927 -0.096084 -0.058836 -0.095002 -0.057738 -0.050948
846 -0.15538 -0.13727 0.04066 0.060576 0.042236 -0.097858 -0.16166 -0.13454 -0.085045 -0.054355 -0.060572 0.0099532 0.0038184
847 -0.16203 -0.13929 0.033129 0.084408 0.046119 -0.10031 -0.16306 -0.11784 0.054303 -0.051422 -0.046759 0.057999 0.042733
848 -0.15305 -0.13179 0.023205 0.050153 0.048009 -0.1004 -0.16354 -0.11399 0.12374 -0.053959 -0.035815 0.060814 0.21965
849 -0.14713 -0.13248 0.022447 -0.0023421 0.045175 -0.077425 -0.15319 -0.10858 0.079612 -0.040037 -0.029308 0.080563 0.2549
850 -0.15443 -0.13343 0.0030628 -0.080426 0.024617 -0.076456 -0.16005 -0.11663 0.032113 -0.056218 -0.056919 0.038471 0.22569
851 -0.15869 -0.13328 0.00057529 -0.082546 0.037989 -0.091803 -0.16981 -0.13108 -0.017801 -0.049743 -0.064989 0.0052769 0.17491
852 -0.17195 -0.14461 -0.021803 -0.10853 0.027214 -0.11023 -0.20199 -0.14781 -0.037761 -0.060613 -0.079732 -0.020769 0.098972
853 -0.14564 -0.13865 0.0015845 -0.094906 0.046743 -0.10457 -0.17364 -0.14023 -0.048179 -0.061904 -0.094127 -0.033401 0.090518
854 -0.13991 -0.12612 -0.0088107 -0.084017 0.060001 -0.084962 -0.16459 -0.12425 -0.030492 -0.02752 -0.049063 0.0028257 0.094708
855 -0.14857 -0.13615 0.0023506 -0.11057 0.072162 -0.081292 -0.17684 -0.12556 -0.042154 -0.0014109 -0.072987 -0.019244 0.091115
856 -0.17168 -0.16113 -0.041364 -0.12465 0.097154 -0.13404 -0.19127 -0.1423 -0.064653 0.014491 -0.090706 -0.052435 0.060341
857 -0.16691 -0.14661 -0.03955 -0.14071 0.11166 -0.11272 -0.18714 -0.14895 -0.072467 0.039408 -0.078077 -0.035627 0.075828
858 -0.15823 -0.13572 -0.00089127 -0.11886 0.096911 -0.10161 -0.17603 -0.13599 -0.064374 0.010665 -0.07418 -0.025492 0.073464
859 -0.17011 -0.15654 -0.03878 -0.14761 0.037789 -0.12911 -0.18995 -0.12139 -0.079145 -0.014075 -0.094999 -0.047966 0.024088
860 -0.14045 -0.12387 -0.0038115 -0.1145 0.051555 -0.094322 -0.17444 0.0092297 -0.060017 -0.014381 -0.054151 -0.026491 0.066198
861 -0.15397 -0.12465 -0.017711 -0.12101 0.043848 -0.10674 -0.17911 0.017761 -0.060945 -0.017923 -0.067216 -0.022327 0.073662
862 -0.16743 -0.14416 -0.033319 -0.12234 0.023015 -0.11734 -0.19052 -0.021253 -0.08325 -0.029938 -0.077829 -0.050425 0.052355
863 -0.14862 -0.14564 -0.032827 -0.095409 0.019343 -0.13021 -0.17843 -0.063378 -0.076082 -0.023823 -0.074731 -0.040238 0.055764
864 -0.1533 -0.1413 -0.022509 -0.004862 0.021157 -0.11259 -0.19504 -0.091282 -0.098791 -0.04339 -0.088184 -0.047283 0.040402
865 -0.17047 -0.16027 -0.045838 0.054854 -0.0052995 -0.13258 -0.20271 -0.13511 -0.11518 -0.07072 -0.10987 -0.067703 0.046913
866 -0.14899 -0.14434 -0.00278 0.086371 0.0076159 -0.10535 -0.19499 -0.12288 -0.098451 -0.044821 -0.097997 -0.049428 0.048608
867 -0.15148 -0.13248 0.068624 0.080515 0.03301 -0.098661 -0.19261 -0.11871 -0.097503 -0.05008 -0.089513 -0.048179 0.061725
868 -0.12491 -0.11392 0.12194 0.038011 0.0398 -0.090957 -0.17708 -0.098913 -0.088515 -0.025293 -0.072286 -0.029633 0.07115
869 -0.15715 -0.13309 0.08805 -0.01143 0.015806 -0.12513 -0.1867 -0.13602 -0.089553 -0.058105 -0.08121 -0.04129 0.041373
870 -0.16346 -0.13373 0.036132 -0.067218 -0.016982 -0.11171 -0.19421 -0.13422 -0.09343 -0.036799 -0.089201 -0.04531 0.041904
871 -0.14772 -0.13046 0.033463 -0.042325 0.01229 -0.11845 -0.18517 -0.12385 -0.092084 -0.057053 -0.082767 -0.05087 0.035055
872 -0.15326 -0.13983 0.029172 -0.064524 0.005225 -0.10072 -0.1939 -0.11991 -0.10778 -0.048316 -0.08007 -0.051325 0.052954
873 -0.12207 -0.11702 0.043527 -0.033781 0.039781 -0.075732 -0.16733 -0.095342 -0.076129 -0.016604 -0.045398 -0.040005 0.074629
874 -0.14947 -0.13487 0.0092842 -0.061427 0.0048055 -0.11012 -0.16876 -0.12886 -0.087264 -0.033905 -0.062478 -0.042092 0.083374
875 -0.16015 -0.1553 0.0062839 -0.082906 0.0032539 -0.11681 -0.2081 -0.15212 -0.12037 -0.067772 -0.085259 -0.061528 0.077891
876 -0.16302 -0.14018 0.013779 -0.086855 -0.003681 -0.12337 -0.1897 -0.12003 -0.1029 0.0263 -0.071421 -0.03575 0.077049
877 -0.16586 -0.13081 0.0052895 -0.048078 -0.006238 -0.12826 -0.19314 -0.14163 -0.10689 0.036895 -0.085585 -0.054701 0.11392
878 -0.13357 -0.13114 0.046326 0.10382 0.018906 -0.09744 -0.17387 -0.12412 -0.095245 0.088779 -0.046659 -0.027704 0.14467
879 -0.15308 -0.13591 0.025175 0.16835 0.0080227 -0.11346 -0.17284 -0.12446 -0.091119 0.039384 -0.06467 -0.043289 0.15657
880 -0.15403 -0.13125 0.034661 0.21043 -0.0039557 -0.12526 -0.19771 -0.11481 -0.092996 0.008557 -0.066746 -0.051247 0.13006
881 -0.14682 -0.13498 0.047604 0.20184 0.013178 -0.11693 -0.17067 -0.13355 -0.10642 -0.0094535 -0.061747 -0.048338 0.16254
882 -0.14265 -0.14455 0.047387 0.14607 0.014965 -0.12295 -0.18638 -0.138 -0.10678 -0.032503 -0.051662 -0.050041 0.12436
883 -0.14761 -0.15687 0.030856 0.092584 -0.0023595 -0.13698 -0.18348 -0.14738 -0.11321 -0.032015 -0.099233 -0.063385 0.12135
884 -0.1256 -0.13367 0.051999 0.038595 0.042373 -0.11329 -0.19118 -0.15526 -0.10913 -0.028059 -0.057587 -0.057768 0.099697
885 -0.00034353 -0.15127 0.01229 0.0063537 0.054904 -0.13685 -0.19305 -0.16566 -0.1199 -0.052665 -0.10597 -0.07684 0.10962
886 0.072964 -0.13798 0.033216 -0.0011278 0.09424 -0.10308 -0.1826 -0.11626 -0.11133 -0.012221 -0.065996 -0.055003 0.13473
887 0.10439 -0.14148 0.030802 0.010669 0.071195 -0.11389 -0.17354 -0.12205 -0.11069 -0.019453 -0.056678 -0.040912 0.15461
888 0.044471 -0.15817 0.0084103 -0.019107 0.0077992 -0.13224 -0.18498 -0.13618 -0.10963 -0.031008 -0.079561 -0.029307 0.12062
889 -0.0065699 -0.15456 0.010423 -0.019917 0.0049289 -0.11833 -0.1934 -0.15172 -0.099796 -0.053704 -0.082828 -0.042051 0.098097
890 -0.037367 -0.14072 0.035606 0.0076539 0.0030111 -0.10119 -0.16667 -0.12449 -0.10696 -0.033984 -0.07559 -0.028118 0.11157
891 -0.063744 -0.15347 0.012894 0.058981 -0.0038051 -0.10355 -0.18788 -0.019507 -0.0905 -0.028718 -0.06422 -0.034636 0.10701
892 -0.063124 -0.13398 0.039312 0.19102 0.0094377 -0.099799 -0.16091 0.065898 -0.073487 -0.018849 -0.041619 -0.010606 0.16342
893 -0.07149 -0.14449 0.022927 0.22816 0.0070057 -0.10272 -0.17717 0.011266 -0.072737 -0.031964 -0.059854 -0.02959 0.34106
894 -0.044674 -0.14297 0.030708 0.29594 0.00015051 -0.1077 -0.16648 0.0054247 -0.066743 -0.0088929 -0.037869 0.034321 0.38705
895 -0.082052 -0.14692 0.037037 0.25014 -0.01091 -0.11804 -0.18391 -0.036856 -0.090366 -0.050262 -0.090867 0.040466 0.37129
896 -0.079568 -0.15114 0.085433 0.23243 -0.014813 -0.11779 -0.17726 -0.055869 -0.10326 -0.032871 -0.085403 0.05751 0.33553
897 -0.10122 -0.17388 0.096997 0.14135 -0.022938 -0.12335 -0.18796 -0.079223 -0.14038 -0.070007 -0.096542 0.053369 0.2604
898 -0.080865 -0.17188 0.12495 0.10468 -0.012855 -0.11216 -0.19126 -0.10031 -0.10372 -0.048464 -0.073199 0.027282 0.2029
899 -0.092779 -0.15589 0.10192 0.076333 -0.017279 -0.10964 -0.19046 -0.10285 -0.084481 -0.040339 -0.073486 -0.01378 0.16895
900 -0.09059 -0.16577 0.050618 0.056032 -0.017409 -0.10697 -0.1868 -0.098663 -0.09275 -0.060169 -0.077642 -0.0093968 0.16305
901 -0.10925 -0.17483 0.012794 0.026365 -0.034202 -0.11712 -0.20348 -0.1176 -0.12552 -0.054635 -0.10636 -0.045666 0.1201
902 -0.086585 -0.15371 0.010987 0.04242 -0.029739 -0.10798 -0.18809 -0.10316 -0.08503 -0.043057 -0.072184 -0.021541 0.1301
903 -0.096768 -0.16342 0.010831 0.021937 -0.027894 -0.10293 -0.1905 -0.098125 -0.087555 -0.043748 -0.072295 -0.034806 0.12538
904 -0.095087 -0.16017 0.0096399 0.0067256 -0.019701 -0.12304 -0.19157 -0.12062 -0.09664 -0.051267 -0.076195 -0.047306 0.11815
905 -0.045619 -0.14326 0.013264 0.016146 -0.013079 -0.11637 -0.18701 -0.091507 0.029108 -0.035327 -0.027807 -0.011027 0.127
906 0.11927 -0.15748 0.0036539 0.036827 -0.033193 -0.11221 -0.18597 -0.10463 0.094503 -0.046945 -0.038409 -0.038704 0.10995
907 0.15589 -0.13947 0.033661 0.10211 -0.016918 -0.10902 -0.17067 -0.097758 0.14977 -0.032957 -0.018863 -0.0027704 0.12155
908 0.17473 -0.14873 -0.0039743 0.17566 -0.033538 -0.115 -0.19983 -0.13227 0.1008 -0.035666 -0.035111 -0.054589 0.096882
909 0.16186 -0.13228 0.028441 0.2811 -0.014707 -0.11567 -0.17677 -0.10519 0.046067 -0.029784 -0.028858 -0.023081 0.089465
910 0.077585 -0.14334 -0.00040317 0.28764 -0.022904 -0.12538 -0.1941 -0.12113 -0.022012 -0.05446 -0.045081 -0.038616 0.069047
911 0.027005 -0.13184 -0.002406 0.28734 -0.035145 -0.12455 -0.12933 -0.12817 -0.046651 -0.059717 -0.055573 -0.03906 0.070503
912 0.028949 -0.11939 0.032574 0.2291 -0.0098584 -0.10032 0.054477 -0.011697 -0.016369 -0.028883 -0.027883 0.0030504 0.094353
913 0.029767 -0.12275 0.014668 0.14465 -0.022671 -0.086641 -0.044158 0.043522 -0.012251 -0.032315 -0.02624 -0.0033721 0.066072
914 0.032992 -0.14112 0.017018 0.074888 -0.030703 -0.11953 -0.1481 0.042952 -0.044591 -0.069613 -0.056967 -0.029925 0.059803
915 0.034994 -0.1425 -0.0138 0.058863 -0.041343 -0.12178 -0.15939 0.0086516 -0.048393 -0.057134 -0.055572 -0.030805 0.068113
916 0.2691 -0.11169 0.034882 0.078483 -0.0043304 -0.080127 -0.13621 0.0012936 -0.03033 -0.03033 -0.029995 -0.011814 0.112
917 0.33964 -0.12171 0.0037424 0.05205 -0.019661 -0.10489 -0.17104 -0.030482 -0.045842 -0.046423 -0.05229 -0.029417 0.082267
918 0.37786 -0.13578 -0.015482 0.029785 -0.050182 -0.11481 -0.16088 -0.059707 -0.075325 -0.060063 -0.060005 -0.029386 0.057492
919 0.42566 -0.12948 -0.013124 0.039418 -0.036875 -0.10322 -0.11513 -0.056471 -0.062899 -0.044951 -0.044447 -0.038681 0.084291
920 0.40159 -0.12295 -0.00031362 0.037922 -0.040521 -0.10976 -0.072211 -0.048214 -0.051458 -0.048001 -0.039788 -0.028497 0.076906
921 0.32243 -0.12368 -0.00065394 0.11971 -0.027972 -0.08652 0.0010987 -0.040144 -0.07011 -0.044523 -0.066336 -0.027996 0.060373
922 0.30606 -0.12884 0.0056733 0.29427 -0.014832 -0.10879 -0.044662 -0.034832 -0.041531 -0.01725 -0.036971 -0.016949 0.069373
923 0.32768 -0.12577 -0.00024603 0.35428 -0.040519 -0.1021 -0.097682 -0.06164 -0.061734 -0.040976 -0.045724 -0.042151 0.054093
924 0.56384 -0.11233 -0.012292 0.37013 -0.0371 -0.11075 -0.1079 -0.053892 -0.031322 -0.038512 -0.054832 -0.029189 0.054678
925 0.63699 -0.10963 0.021714 0.36265 -0.0035057 -0.097737 -0.11076 -0.049258 -0.040702 -0.029941 -0.021676 -0.025105 0.052372
926 0.5761 -0.10635 -0.0011828 0.31856 -0.040226 -0.10207 -0.13359 -0.053529 0.10516 -0.04549 -0.022741 -0.043209 0.046734
927 0.5876 -0.064119 0.00082865 0.27856 -0.016123 -0.098497 -0.10936 -0.026803 0.1793 -0.029209 -0.0095484 -0.019038 0.042097
928 0.50377 0.08309 0.023446 0.18811 -0.017971 -0.090434 -0.13647 0.081971 0.1821 -0.041425 -0.0061808 -0.044853 0.032785
929 0.39904 0.14146 -0.010454 0.10867 -0.064124 -0.12897 -0.15509 0.10186 0.097412 -0.076758 -0.054138 -0.04839 0.028119
930 0.35833 0.15585 0.011756 0.10478 -0.043549 -0.11067 -0.12504 0.14432 0.06495 -0.037247 -0.0065464 -0.035011 0.048978
931 0.34356 0.11163 -0.0068277 0.099586 -0.055372 -0.12184 -0.15783 0.061896 0.027297 -0.047517 -0.029384 -0.047323 0.007046
932 0.38065 0.029864 0.012109 0.10081 -0.032855 -0.088943 -0.1314 0.016617 0.042829 -0.026311 -0.020195 -0.025402 0.019027
933 0.49158 -0.034582 -0.027259 0.067061 -0.05497 -0.12071 -0.16416 -0.035407 0.0040006 -0.060404 -0.023817 -0.049871 -0.00031803
934 0.57872 -0.040315 -0.0033849 0.057063 -0.041089 -0.10174 -0.14016 -0.022245 0.027691 -0.038101 -0.011609 -0.033265 0.040188
935 0.60374 -0.041126 -0.0014336 0.050273 -0.043441 -0.097579 -0.14322 -0.035763 0.062128 -0.013783 -0.0039982 -0.037328 0.032697
936 0.61501 -0.032306 -0.0049005 0.070979 -0.047103 -0.098179 -0.1378 -0.037636 0.19151 -0.017912 0.013243 -0.035742 0.033782
937 0.48377 -0.062457 -0.021929 0.025808 -0.053173 -0.12587 -0.14182 -0.03217 0.22619 -0.041241 0.0039156 -0.055241 0.021887
938 0.42628 -0.046847 -0.008037 0.048499 -0.031321 -0.088836 -0.13118 -0.02527 0.2528 -0.016577 0.025856 -0.043182 0.046123
939 0.34849 -0.071498 -0.027768 0.024063 -0.055475 -0.11073 -0.1595 -0.046249 0.19345 -0.040217 -0.0088908 -0.017085 0.013075
940 0.33666 -0.052584 -0.0081646 0.041343 -0.027982 -0.092326 -0.15607 -0.034268 0.14428 -0.031076 -0.007645 0.090798 0.041861
941 0.30223 -0.053034 -0.021404 0.02061 -0.040654 -0.10299 -0.14959 -0.03832 0.11689 -0.029864 -0.00066267 0.1038 0.038607
942 0.29307 -0.066209 -0.043206 -0.0062482 -0.066096 -0.13126 -0.14537 -0.049202 0.086523 -0.053748 -0.019738 0.10245 0.20442
943 0.29649 -0.041062 0.010877 0.024787 -0.033772 -0.075036 -0.12508 -0.029846 0.15092 -0.027264 -0.0029598 0.124 0.34769
944 0.29661 -0.071174 -0.024331 0.008903 -0.044982 -0.11592 -0.16371 -0.064369 0.18524 -0.036861 -0.012155 0.057263 0.34518
945 0.25682 -0.075662 -0.035655 -0.014012 -0.059205 -0.12728 -0.16325 -0.068344 0.22637 -0.045759 0.00081561 0.029511 0.28775
946 0.32124 -0.050202 -0.013186 0.012952 -0.039174 -0.090691 -0.13457 0.044179 0.29255 -0.037094 0.0090648 0.026831 0.28666
947 0.4487 -0.078558 -0.05722 -0.025101 -0.06565 -0.12432 -0.15765 0.072278 0.25902 -0.062296 -0.02147 -0.019428 0.18061
948 0.51369 -0.066557 -0.026476 -0.024415 -0.052144 -0.10058 -0.16403 0.072874 0.23007 -0.054583 -0.015824 0.004872 0.1275
949 0.51277 -0.077711 -0.027021 -0.035233 -0.04633 -0.11211 -0.15901 0.047897 0.19579 -0.042081 0.00014611 0.011506 0.12132
950 0.44251 -0.06887 -0.018372 -0.025746 -0.045685 -0.11464 -0.15983 -0.0055546 0.17309 -0.036414 -0.0063714 0.0023598 0.10583
951 0.33832 -0.078343 -0.043819 -0.048434 -0.054737 -0.11829 -0.17033 -0.04077 0.15233 -0.041517 -0.021274 -0.0077924 0.089026
952 0.30962 -0.06532 -0.030246 -0.017693 -0.043087 -0.09699 -0.14731 -0.026445 0.19927 -0.041513 0.0043657 0.004359 0.087354
953 0.2949 -0.077731 -0.011738 -0.026272 -0.044883 -0.09176 -0.14476 -0.039114 0.22658 -0.020412 0.020419 0.010191 0.085732
954 0.26409 -0.088895 -0.02837 -0.045735 -0.041481 -0.11215 -0.15285 -0.059443 0.24442 -0.0066052 -0.0030764 -0.010612 0.10366
955 0.24372 -0.07481 -0.036185 -0.057919 -0.054553 -0.11845 -0.16127 -0.069774 0.28459 0.056917 0.0023408 -0.0066047 0.11123
956 0.22045 -0.09286 -0.03854 -0.057397 -0.042542 -0.094431 -0.16676 -0.052814 0.32818 0.080038 -0.016119 -0.01513 0.089394
957 0.23265 -0.087073 -0.037209 -0.061243 -0.062772 -0.10933 -0.1729 -0.046165 0.29831 0.098149 0.0014768 0.0039007 0.086228
958 0.20757 -0.094733 -0.032535 -0.077084 -0.047655 -0.099777 -0.17749 -0.072308 0.19499 0.08759 -0.0011949 -0.014 0.086738
959 0.19445 -0.11328 -0.052549 -0.097106 -0.068277 -0.11579 -0.17025 0.019328 0.16636 0.057973 -0.0077321 0.044783 0.0903
960 0.20294 -0.074792 -0.020874 -0.068543 -0.033853 -0.087144 -0.12992 0.13258 0.1983 0.032716 0.013536 0.11429 0.11021
961 0.18918 -0.087507 -0.039703 -0.061156 -0.06395 -0.1141 -0.14943 0.14792 0.16125 0.026847 0.013513 0.13696 0.11222
962 0.18146 -0.082129 -0.028379 -0.068562 -0.054186 -0.086543 -0.16148 0.11881 0.18211 0.0035117 0.018589 0.096624 0.10305
963 0.17416 -0.089873 -0.03959 -0.075735 -0.060152 -0.10867 -0.13995 0.057809 0.23372 -0.015067 0.016095 0.063621 0.24728
964 0.15294 -0.10646 -0.043213 -0.08888 -0.057028 -0.11692 -0.18149 0.0032541 0.25462 -0.019239 0.00072316 0.02083 0.24496
965 0.17133 -0.091842 -0.037367 -0.077791 -0.046901 -0.12301 -0.15688 -0.0058624 0.32614 -0.013381 0.026255 0.018192 0.24444
966 0.14974 -0.10057 -0.045124 -0.086187 -0.06363 -0.11228 -0.16462 -0.034914 0.28824 -0.019932 0.019112 0.035 0.21112
967 0.13195 -0.09894 -0.032819 -0.096973 -0.049824 -0.11576 -0.15777 -0.033596 0.22969 -0.0015916 0.041923 0.0096444 0.1548
968 0.10836 -0.10496 -0.046848 -0.11204 -0.056926 -0.11397 -0.18194 -0.037161 0.16342 -0.01848 0.013374 -0.0020515 0.080876
969 0.12904 -0.090439 -0.03781 -0.098654 -0.048914 -0.099609 -0.17159 0.040997 0.16564 -0.031189 0.0079757 0.020108 0.09024
970 0.081962 -0.1149 -0.066151 -0.13502 -0.078133 -0.12079 -0.18644 0.10078 0.1083 -0.039147 -0.022605 -0.011949 0.048799
971 0.11331 -0.089306 -0.046859 -0.10885 -0.042058 -0.099766 -0.15459 0.15757 0.13839 -0.014719 0.012428 0.017391 0.069321
972 0.10045 -0.10256 -0.026788 -0.11727 0.044788 -0.094251 -0.17406 0.15533 0.11637 -0.0092335 0.026463 0.011881 0.072163
973 0.074472 -0.095325 -0.041977 -0.13014 0.081783 -0.10426 -0.16763 0.08671 0.12547 -0.024846 0.019821 0.011121 0.080218
974 0.091879 -0.098542 -0.028303 -0.11893 0.14868 -0.083161 -0.16475 0.049413 0.10052 0.010523 -0.0016914 0.013136 0.063266
975 0.065499 -0.10095 -0.045554 -0.10929 0.17131 -0.092981 -0.17068 0.014206 0.09298 -0.024427 0.001828 0.01115 0.068978
976 0.050765 -0.11861 -0.052134 -0.13631 0.15944 -0.10599 -0.17219 -0.0097207 0.087218 -0.037595 -0.0071898 0.002909 0.076279
977 0.072465 -0.11243 -0.041563 -0.13346 0.18284 -0.11585 -0.15673 -0.0018401 0.080056 -0.017482 -0.017363 0.0086435 0.1316
978 0.041281 -0.11539 -0.043466 -0.13265 0.17341 -0.10412 -0.17036 -0.019164 0.07064 -0.025477 -0.025306 0.0088839 0.12571
979 0.042946 -0.10877 -0.049815 -0.13482 0.11119 -0.11019 -0.15565 0.033088 0.069618 -0.031382 -0.026697 0.0024801 0.1095
980 0.016437 -0.11801 -0.067933 -0.15555 0.09558 -0.11068 -0.16979 0.12239 0.051311 -0.045014 -0.016197 0.00086552 0.07903
981 0.054274 -0.11017 -0.065932 -0.16314 0.11168 -0.12128 -0.17087 0.16768 0.037086 -0.049691 -0.035333 0.0004593 0.073346
982 0.24464 0.10869 -0.032211 -0.15621 0.18043 -0.13061 -0.16572 0.15332 0.06821 -0.034562 -0.025949 0.036425 0.065596
983 0.32581 0.20627 -0.027022 -0.14372 0.20972 -0.10805 -0.15969 0.11998 0.051709 -0.017557 -0.0058903 0.089566 0.087631
984 0.36951 0.18257 -0.014713 -0.1254 0.17569 -0.09061 -0.14547 0.088293 0.067363 -0.03247 -0.021197 0.13381 0.082005
985 0.38211 0.13479 -0.0084593 -0.11527 0.16453 -0.089623 -0.15404 0.072248 0.059488 -0.0071957 -0.0033636 0.15381 0.11874
986 0.30333 0.025997 -0.056677 -0.16117 0.11699 -0.11234 -0.15151 0.030516 0.045616 -0.043832 -0.018227 0.1394 0.28859
987 0.23235 0.026366 -0.019238 -0.13231 0.1496 -0.083287 -0.15201 0.051689 0.058655 -0.0096242 -0.0066146 0.13447 0.32158
988 0.15669 -0.012023 -0.044749 -0.14615 0.12002 -0.10064 -0.16069 0.033453 0.040144 -0.047882 -0.033782 0.085323 0.29822
989 0.16014 -0.015983 -0.036594 -0.13276 0.14704 -0.10036 -0.14756 0.046218 0.054025 -0.029893 -0.0052947 0.076729 0.26435
990 0.11017 -0.054437 -0.053432 -0.14944 0.14671 -0.096524 -0.18416 0.137 0.010711 -0.045621 -0.038167 0.03619 0.19619
991 0.10187 -0.034515 -0.04555 -0.15249 0.24531 -0.10902 -0.17649 0.15269 0.036244 -0.04716 -0.019154 0.032731 0.1333
992 0.10812 -0.037037 -0.052566 -0.16495 0.26521 -0.10741 -0.17487 0.18045 0.013106 -0.049125 -0.039742 0.030885 0.093052
993 0.087156 -0.057856 -0.074791 -0.17005 0.24227 -0.11961 -0.18007 0.11044 0.0035674 -0.048377 -0.023602 0.015802 0.092603
994 0.080727 -0.052769 -0.042251 -0.16906 0.18798 -0.10009 -0.16702 0.061266 0.014956 -0.052231 -0.024075 0.02172 0.087429
995 0.070298 -0.057353 -0.055318 -0.1749 0.15382 -0.11841 -0.18252 0.042077 0.014694 -0.022852 0.0062638 0.033305 0.081243
996 0.050364 -0.062353 -0.063969 -0.17528 0.11909 -0.1209 -0.18462 0.0072637 -0.0078692 -0.06573 -0.022682 0.0015441 0.048497
997 0.052657 -0.057519 -0.054188 -0.1859 0.11015 -0.1059 -0.17132 0.027958 0.016739 -0.050427 -0.0077019 0.018067 0.058423
998 0.036584 -0.05994 -0.043223 -0.17894 0.10761 -0.11461 -0.18427 0.016353 0.014844 -0.05697 -0.0035711 0.012814 0.064183
999 0.037348 -0.049763 -0.051291 -0.17436 0.093853 -0.10619 -0.18553 0.015525 0.00741 -0.043044 -0.025832 0.017294 0.038818
1000 0.042487 -0.048862 -0.049961 -0.17608 0.10587 -0.11353 -0.17748 0.0012364 -0.011473 -0.054511 -0.019898 0.0036504 0.054391
1001 0.0059254 -0.079216 -0.059955 -0.18811 0.088359 -0.12482 -0.18357 0.088166 -0.0060823 -0.066982 -0.029664 0.016494 0.047093
1002 0.02093 -0.068652 -0.069539 -0.17368 0.092722 -0.11681 -0.18767 0.15963 -0.016569 -0.052195 -0.030795 0.0094014 0.054582
1003 0.028944 -0.067164 -0.054179 -0.16663 0.095448 -0.12796 -0.1833 0.16668 -0.031211 -0.0545 -0.040933 -0.0013552 0.031716
1004 0.02871 -0.071155 -0.048047 -0.1593 0.093662 -0.10167 -0.16344 0.13239 0.0048712 -0.05352 -0.018945 0.0045445 0.029676
1005 0.016246 -0.074614 -0.05629 -0.16703 0.091577 -0.10552 -0.17345 0.066771 -0.0056377 -0.040831 -0.022237 0.013372 0.034402
1006 -0.0025878 -0.069904 -0.04147 -0.17379 0.097274 -0.092731 -0.18652 0.025649 -0.018134 -0.042248 -0.040102 0.014014 0.023537
1007 -0.0021096 -0.07976 -0.041082 -0.18395 0.14146 -0.10648 -0.17909 0.0099299 -0.0092306 -0.042858 -0.040718 -0.011841 0.0097649
1008 0.0052039 -0.063839 -0.033509 -0.18093 0.18162 -0.10411 -0.17219 0.018993 -0.021331 -0.046155 -0.022834 -0.0043771 0.0086889
1009 -0.0084451 -0.076239 -0.0038435 -0.18029 0.19346 -0.12595 -0.18476 -0.0019969 -0.024676 -0.067232 -0.034318 0.00023556 -0.0099548
1010 0.0028733 -0.07452 0.080872 -0.18975 0.22278 -0.10612 -0.179 0.017104 -0.021472 -0.036931 -0.027546 0.01942 -0.00079053
1011 -0.0051722 -0.068467 0.12706 -0.19022 0.22827 -0.089777 -0.18354 -0.0037405 -0.01212 -0.062849 -0.038989 -0.0037543 0.00021899
1012 -0.013022 -0.061301 0.12142 -0.2047 0.14208 -0.13581 -0.039871 0.076584 -0.048498 -0.04429 -0.04159 -0.011369 -0.014402
1013 -0.019692 -0.034774 0.1365 -0.17831 0.12653 -0.08442 0.095864 0.17254 -0.027978 -0.046753 -0.01672 -0.0016821 0.017797
1014 -0.014593 -0.036017 0.11443 -0.19621 0.078408 -0.093837 0.081213 0.18312 -0.027331 -0.041246 -0.043558 -0.013604 0.0012635
1015 0.0065831 -0.026979 0.05371 -0.17953 0.094058 -0.106 0.10824 0.14881 -0.013105 -0.042663 -0.0041331 0.0087181 0.00011466
1016 -0.02047 -0.014502 0.005026 -0.18891 0.069481 -0.10818 0.043375 0.06765 -0.034543 -0.056922 -0.040533 0.0077601 -0.0094875
1017 -0.047512 -0.035287 0.0092746 -0.19543 0.072541 -0.1081 -0.058007 0.018317 -0.039357 -0.052501 -0.036001 -0.011019 -0.022296
1018 -0.035093 -0.040868 0.024021 -0.19156 0.07307 -0.10022 -0.06645 0.030958 -0.03458 -0.060659 -0.033267 -0.012334 -0.014829
1019 -0.050545 -0.058453 0.033079 -0.19612 0.056475 -0.10822 -0.092376 0.013965 -0.040658 -0.064692 -0.04628 -0.02442 -0.041427
1020 -0.038907 -0.057546 0.041379 -0.19369 0.055376 -0.11461 -0.08197 0.00055929 -0.036631 -0.054501 -0.03774 -0.020707 -0.020531
1021 -0.026643 -0.056453 0.034288 -0.191 0.086807 -0.1119 -0.061421 0.011588 -0.034929 -0.040994 -0.021425 -0.00048064 -0.005201
1022 -0.033834 -0.060408 0.029088 -0.20294 0.059467 -0.10335 -0.0578 0.024182 -0.029074 -0.050397 -0.0065287 -0.01564 -0.0095955
1023 -0.025104 -0.064138 0.030906 -0.18471 0.071551 -0.079978 -0.073083 0.1444 -0.044884 -0.045147 -0.014509 -0.0027558 -0.014182
1024 -0.040924 -0.065547 0.031291 -0.1938 0.077873 -0.10049 -0.086291 0.17269 -0.017828 -0.042038 -0.009043 -0.0058155 -0.030794
1025 -0.044066 -0.076044 0.070617 -0.19744 0.06014 -0.093984 -0.08241 0.10639 -0.047297 -0.055171 -0.028255 -0.022603 -0.011906
1026 -0.066254 -0.08443 0.074326 -0.21994 0.03685 -0.13038 -0.10132 0.04692 -0.050072 -0.087913 -0.030784 -0.030385 -0.045769
1027 -0.041926 -0.070727 0.12898 -0.18566 0.056389 -0.094047 -0.090752 0.029579 -0.037197 -0.037036 -0.015019 -0.010732 -0.019594
1028 -0.071276 -0.086164 0.11438 -0.20697 0.021487 -0.12017 -0.11499 0.01414 -0.04525 -0.06585 -0.030342 -0.0013074 -0.042561
1029 -0.043059 -0.06151 0.1787 -0.21071 0.036969 -0.10224 -0.098525 0.030699 -0.045918 -0.053326 -0.035976 0.062525 -0.03679
1030 -0.059197 -0.075576 0.16465 -0.19183 0.055916 -0.10494 -0.092581 0.023767 -0.054373 -0.050247 -0.017611 0.1342 -0.0014304
1031 -0.089729 -0.08486 0.094325 -0.21881 0.029725 -0.096001 -0.10781 -0.012904 -0.057167 -0.064516 -0.048062 0.1264 -0.0088688
1032 -0.060174 -0.077131 0.062364 -0.20401 0.028279 -0.093884 -0.092374 -0.0045604 -0.048097 -0.06147 -0.044219 0.12264 0.021876
1033 -0.07815 -0.088611 0.040822 -0.21398 0.031381 -0.10741 -0.1106 -0.017372 -0.064553 -0.066957 -0.041078 0.078479 -0.032239
1034 -0.090119 -0.091791 0.030581 -0.21329 0.017063 -0.11968 -0.11955 -0.036011 -0.080258 -0.077928 -0.014731 0.020916 -0.01757
1035 -0.06961 -0.070011 0.05546 -0.1869 0.039572 -0.099557 -0.11309 0.0050853 -0.031266 -0.044408 0.044649 0.039157 -0.00031504
1036 -0.077882 -0.079402 0.040259 -0.19222 0.038098 -0.097782 -0.12973 -0.019039 -0.052617 -0.060602 0.020016 0.021978 -0.021622
1037 -0.083858 -0.085175 0.035259 -0.19206 0.0013021 -0.097268 -0.12317 -0.027868 -0.037916 -0.070257 0.0093532 0.0033111 -0.033299
1038 -0.0976 -0.092632 0.037966 -0.20382 0.007517 -0.11477 -0.13215 -0.05113 -0.052903 -0.074761 -0.015789 -0.0054262 -0.043233
1039 -0.097051 -0.096871 0.027224 -0.17836 0.018557 -0.107 -0.14119 -0.051823 -0.060298 -0.064255 -0.040056 -0.0072814 -0.05581
1040 -0.092871 -0.099249 0.029592 0.060776 0.018124 -0.1104 -0.13763 -0.045244 -0.066853 -0.039484 -0.010415 0.0089902 -0.041068
1041 -0.085975 -0.07863 0.038968 0.12913 0.029496 -0.094892 -0.11963 -0.055732 -0.047247 -0.037942 -0.012579 0.013385 -0.021972
1042 -0.089526 -0.10048 0.022284 0.13832 0.0097833 -0.12038 -0.13028 -0.039678 -0.05048 -0.023438 -0.036931 0.0010675 -0.013892
1043 -0.064929 -0.097568 0.02779 0.16243 0.012885 -0.10317 -0.12992 -0.04141 -0.043578 0.011927 -0.016019 0.020967 -0.024106
1044 -0.094963 -0.11457 0.00013579 0.15932 -0.0075599 -0.12641 -0.14146 -0.064494 -0.081317 0.053773 -0.039335 -0.0088345 -0.042337
1045 -0.097174 -0.11476 0.0024034 0.15009 0.011378 -0.11042 -0.14832 -0.07498 -0.057353 0.080056 -0.032423 -0.0087253 -0.051512
1046 -0.08765 -0.094812 0.028038 0.06546 0.014357 -0.082932 -0.12982 -0.04763 -0.040834 0.1074 -0.018661 0.010854 -0.016602
1047 -0.11012 -0.098854 0.01781 -0.023084 0.0062075 -0.10024 -0.15191 -0.084431 -0.071218 0.063671 -0.058978 -0.0036772 -0.021471
1048 -0.1067 -0.10207 0.0063353 -0.040427 0.0079162 -0.1132 -0.13822 -0.076638 -0.070326 0.053518 -0.032126 0.0033972 -0.043265
1049 -0.11743 -0.11875 -0.004089 -0.067784 -0.0084925 -0.10762 -0.1557 -0.085932 -0.084047 -0.014211 -0.05197 -0.019924 -0.03571
1050 -0.11363 -0.10604 0.016047 -0.071084 -0.00046294 -0.10641 -0.16235 -0.075181 -0.088743 -0.0097587 -0.042259 -0.0029761 -0.038047
1051 -0.094586 -0.088941 0.016975 -0.034671 0.021431 -0.09237 -0.1418 -0.075146 -0.06988 0.0044931 -0.026323 0.011585 -0.030869
1052 -0.1045 -0.099535 0.00043689 -0.08366 -0.0055375 -0.11545 -0.1553 -0.093665 -0.080322 -0.010967 -0.047412 -0.021033 -0.033157
1053 -0.11576 -0.10025 0.0024286 -0.062293 0.0085288 -0.10149 -0.15586 -0.086412 -0.083528 -0.0063608 -0.027889 0.0054276 -0.041071
1054 -0.1132 -0.090014 0.0053118 -0.065755 0.0033009 -0.099033 -0.16144 -0.11497 -0.081709 -0.025414 -0.049777 -0.024403 -0.037913
1055 -0.11948 -0.095512 0.0062887 -0.069274 -0.011576 -0.10975 -0.16306 -0.10538 -0.087498 -0.041851 -0.039314 -0.025962 -0.033737
1056 -0.10995 -0.060698 0.0061224 0.10958 0.012242 -0.1076 -0.15298 -0.090036 -0.078072 -0.017444 -0.041226 -0.015622 -0.024747
1057 -0.097016 0.22871 0.0069005 0.18401 -0.019552 -0.1193 -0.15518 -0.11055 -0.087025 -0.028276 -0.05152 -0.030591 0.00080642
1058 -0.087156 0.23768 0.015614 0.23584 -0.0011683 -0.10516 -0.14854 -0.11378 -0.098882 -0.036559 -0.061898 -0.015496 0.15873
1059 -0.089962 0.28952 0.021129 0.23682 -0.014858 -0.11179 -0.15414 -0.10319 -0.090951 -0.032635 -0.054216 -0.020947 0.18974
1060 -0.07766 0.27834 0.024008 0.20608 0.0056493 -0.088826 -0.14008 -0.096617 -0.079451 -0.021549 -0.037375 -0.00051382 0.22439
1061 -0.10057 0.15152 -0.0052463 0.08929 -0.015038 -0.11593 -0.15406 -0.10954 -0.0037622 -0.038955 -0.056688 -0.033305 0.20545
1062 -0.099738 0.076526 0.022719 0.046635 0.0065319 -0.11254 -0.13191 -0.089525 0.12843 -0.014674 -0.01051 0.011153 0.23567
1063 -0.10007 0.029671 0.0037511 0.021493 -0.012931 -0.11279 -0.14771 -0.10648 0.15171 -0.025426 -0.014333 -0.012327 0.15462
1064 -0.1126 0.0065053 -0.0029131 -0.0080412 -0.024532 -0.11179 -0.16459 -0.11242 0.17544 -0.021057 -0.029493 -0.017474 0.07751
1065 -0.12656 -0.0044952 -0.0026272 -0.02825 -0.0064065 -0.11821 -0.17343 -0.12074 0.11478 -0.047003 -0.019723 -0.027525 0.049168
1066 -0.11471 -0.0045663 -0.005191 -0.019273 -0.0030915 -0.11828 -0.16413 -0.12985 0.0010903 -0.043325 -0.046909 -0.030755 0.041295
1067 -0.11049 -0.0083394 -0.012708 -0.0077138 0.0010081 -0.11255 -0.18293 -0.13404 -0.030713 -0.039221 -0.056347 -0.050205 0.018217
1068 -0.11522 -0.011591 -0.0050153 0.099581 -0.02093 -0.10758 -0.15979 -0.12578 0.0012491 -0.042077 -0.058616 -0.024441 0.03635
1069 -0.11114 -0.0081048 -0.0077025 0.23266 -0.0053585 -0.11692 -0.15281 -0.11451 -0.011619 -0.017419 -0.025016 -0.013242 0.037462
1070 -0.10854 -0.019114 -0.0061682 0.28043 -0.019351 -0.10851 -0.16521 -0.14616 -0.018117 -0.045928 -0.057141 -0.023663 0.029778
1071 -0.11557 -0.013595 0.0018536 0.34747 0.0044158 -0.10221 -0.14925 -0.10789 -0.02206 -0.017431 -0.034645 -0.022774 0.014654
1072 -0.11097 -0.019745 -0.011667 0.26618 -0.0097668 -0.1121 -0.17346 -0.14265 -0.053342 -0.060597 -0.061417 -0.04221 0.014604
1073 -0.1166 -0.020079 -0.014337 0.18813 -0.018837 -0.11249 -0.16718 -0.13739 -0.02531 -0.039484 -0.050436 -0.028252 0.011067
1074 -0.13042 -0.01125 -0.0079562 0.13688 0.0034465 -0.10697 -0.17579 -0.14284 -0.037707 -0.038762 -0.041584 -0.026755 0.0027693
1075 -0.12826 -0.041878 -0.027876 0.076721 -0.02872 -0.14291 -0.1705 -0.14981 -0.055649 -0.047311 -0.073353 -0.034897 0.0037733
1076 -0.126 -0.034099 -0.017742 0.05608 -0.018807 -0.12102 -0.1747 -0.14179 -0.049592 -0.039694 -0.045765 -0.03231 0.013946
1077 -0.11956 -0.022523 -0.0089662 0.06227 -0.03273 -0.098695 -0.15153 -0.13405 -0.03864 -0.033127 -0.0428 -0.039075 0.027697
1078 -0.15547 -0.060225 -0.052738 0.0049882 -0.042899 -0.1385 -0.19601 -0.15994 -0.10154 -0.078128 -0.07105 -0.049098 -0.0077687
1079 -0.12804 -0.023983 -0.0080935 0.051286 -0.011003 -0.090534 -0.15667 -0.14583 -0.062067 -0.041791 -0.043058 -0.016812 0.012537
1080 -0.13701 -0.032347 -0.0045552 0.23303 -0.020611 -0.11153 -0.15951 -0.13618 -0.065694 -0.043667 -0.034901 -0.033121 0.00035818
1081 -0.13093 -0.039496 -0.019076 0.33226 -0.0077536 -0.10466 -0.15668 -0.14523 -0.058395 -0.036871 -0.050249 -0.025308 0.0049104
1082 -0.11028 -0.034591 -0.015322 0.37688 -0.022881 -0.1071 -0.1481 -0.14608 -0.053793 -0.034409 -0.04629 0.012577 -0.0080884
1083 -0.12893 -0.057515 -0.022373 0.38813 -0.020531 -0.14123 -0.16757 -0.14789 -0.072406 -0.049144 -0.060601 0.094846 -0.018177
1084 -0.14794 -0.056523 -0.033792 0.35965 -0.047926 -0.12862 -0.15815 -0.1616 -0.090758 -0.054734 -0.062504 0.135 -0.0025216
1085 -0.10584 -0.02653 0.017084 0.43031 -0.0036141 -0.085916 -0.13187 -0.11761 -0.057853 -0.018823 -0.032955 0.14568 0.020589
1086 -0.1073 -0.035426 -0.018025 0.41581 -0.015452 -0.1178 -0.14129 -0.13874 -0.052469 -0.046594 -0.047122 0.14194 0.027914
1087 -0.11099 -0.035385 0.00036107 0.36991 -0.017698 -0.084655 -0.14959 -0.13321 -0.079397 -0.03883 -0.045271 0.10019 -0.0062158
1088 -0.11471 -0.041232 -0.013239 0.38843 -0.015001 -0.094067 -0.15461 -0.15148 -0.07691 -0.045813 -0.048436 0.045381 -0.026394
1089 -0.12073 0.012272 -0.021543 0.48087 -0.031198 -0.11828 -0.17976 -0.15937 -0.093546 -0.055474 -0.067807 0.0033564 -0.059904
1090 -0.09863 0.27661 0.0077553 0.44691 0.0064193 -0.10537 -0.15371 -0.1617 -0.089978 -0.034948 -0.039636 0.015163 -0.028396
1091 -0.10749 0.32759 0.010411 0.42133 0.042543 -0.12463 -0.14266 -0.15928 -0.07539 -0.05662 -0.044931 0.017424 -0.031139
1092 -0.11644 0.34444 0.00057396 0.37337 0.036201 -0.11622 -0.1559 -0.16255 -0.073469 -0.042593 -0.048124 0.012905 -0.037786
1093 -0.094533 0.27029 0.011516 0.34599 0.058606 -0.092305 -0.15223 -0.15914 -0.071147 0.0045739 -0.043111 0.008919 -0.021235
1094 -0.12957 0.13474 -0.029084 0.30176 0.027721 -0.14894 -0.18228 -0.15829 -0.084972 0.077953 -0.045209 -0.0060747 -0.05702
1095 -0.13714 0.070953 -0.03527 0.27057 0.0048394 -0.13434 -0.16988 -0.18392 -0.097708 0.093694 -0.070071 -0.016484 -0.06062
1096 -0.14301 0.066331 -0.021558 0.30024 0.0021661 -0.12213 -0.15908 -0.16693 -0.077511 0.087738 -0.041601 -0.011896 -0.057184
1097 -0.13514 0.056191 -0.0064242 0.47037 0.0013848 -0.095851 -0.15137 -0.15873 -0.066436 0.088933 -0.050926 0.0043806 -0.034626
1098 -0.12828 0.035634 -0.020529 0.48844 -0.013219 -0.11346 -0.1666 -0.17167 -0.086029 0.032437 -0.055238 -0.0091515 -0.056071
1099 -0.13337 0.039593 -0.034937 0.48074 -0.012199 -0.12263 -0.17088 -0.17224 -0.092725 0.0031206 -0.077919 -0.01319 -0.050926
1100 0.018902 0.054308 -0.01416 0.48227 -0.0065413 -0.11956 -0.14473 -0.15822 -0.08216 0.02081 -0.023417 0.0031346 -0.043341
1101 0.082669 0.053002 -0.028112 0.47029 -0.0066244 -0.10472 -0.15296 -0.15822 -0.10275 -0.00013572 -0.044962 -0.0030427 -0.034383
1102 0.078243 0.039199 -0.027557 0.40073 -0.018505 -0.095132 -0.15 -0.16292 -0.10711 0.0005273 -0.042013 0.0004429 -0.053281
1103 0.11816 0.042792 -0.035687 0.40599 -0.027917 -0.12582 -0.16661 -0.17615 -0.098178 -0.020627 -0.067301 -0.02489 -0.065515
1104 0.052146 0.03181 -0.026752 0.51805 -0.02016 -0.10163 -0.15827 -0.1703 -0.098389 0.00018444 -0.051554 -0.01791 -0.057423
1105 -0.029178 0.017565 -0.039781 0.5191 -0.014513 -0.11128 -0.17026 -0.16849 -0.11789 -0.018995 -0.068591 -0.031683 -0.059006
1106 -0.048915 0.041968 -0.02816 0.53884 -0.012247 -0.10375 -0.16834 -0.16419 -0.1036 -0.0002528 -0.03658 -0.018063 -0.061925
1107 -0.030015 0.32108 -0.0070531 0.44531 -0.029829 -0.10707 -0.15698 -0.17229 -0.11253 0.001233 -0.0534 -0.017747 -0.062123
1108 -0.023811 0.40034 0.0060322 0.37883 -0.018927 -0.10496 -0.16139 -0.15688 -0.10034 -0.0058147 -0.039691 -0.020304 -0.056426
1109 -0.037595 0.42343 0.0028741 0.29652 -0.026982 -0.109 -0.16162 -0.16911 -0.099433 -0.01076 -0.043879 -0.024502 -0.071013
1110 -0.029416 0.33601 0.002613 0.29794 -0.006711 -0.098984 -0.14221 -0.15717 -0.080657 0.0076029 -0.016304 -0.0066978 -0.048951
1111 -0.060941 0.17079 -0.017857 0.24924 -0.029419 -0.11737 -0.16417 -0.17364 -0.12378 -0.019087 -0.058344 -0.02763 -0.069235
1112 -0.056944 0.11062 -0.012146 0.24077 -0.020652 -0.11007 -0.15578 -0.16866 -0.081018 -0.00078726 -0.034963 -0.0081538 -0.061197
1113 -0.070534 0.09039 -0.018611 0.22921 -0.026144 -0.090454 -0.15705 -0.17162 -0.10219 -0.031221 -0.045553 -0.035249 -0.086857
1114 -0.073984 0.080248 -0.008378 0.20469 -0.029116 -0.11193 -0.14888 -0.16942 -0.10195 -0.018924 -0.022244 -0.02324 -0.074752
1115 -0.081118 0.057636 -0.0165 0.21246 -0.027199 -0.094058 -0.15767 -0.18666 -0.078165 -0.034919 0.020274 -0.035695 -0.080553
1116 -0.080809 0.06665 -0.015181 0.20682 -0.022146 -0.10778 -0.13754 -0.15846 -0.099927 0.020438 0.069232 -0.028002 -0.075022
1117 -0.096488 0.047776 -0.027911 0.15579 -0.049084 -0.14492 -0.17855 -0.17941 -0.05139 0.067476 0.058329 -0.049912 -0.080934
1118 -0.081737 0.061136 -0.014747 0.18186 -0.031021 -0.077434 -0.15254 -0.15384 0.16831 0.13842 0.10678 -0.018189 -0.070429
1119 -0.10215 0.02508 -0.053109 0.15201 -0.047343 -0.12094 -0.16416 -0.1738 0.19009 0.13937 0.074822 -0.027914 -0.08251
1120 -0.09426 0.038379 -0.0064175 0.14322 -0.035977 -0.1083 -0.16169 -0.15759 0.21504 0.14925 0.047639 -0.041474 -0.066686
1121 -0.076569 0.050772 -0.018602 0.14687 -0.028504 -0.12722 -0.14519 -0.16259 0.18313 0.12907 0.051276 -0.013014 -0.05643
1122 -0.071429 0.058505 -0.019608 0.15213 -0.015745 -0.0934 -0.14324 -0.14599 0.064752 0.080821 0.0069573 -0.016843 -0.083883
1123 -0.088156 0.042411 -0.036529 0.12437 -0.035214 -0.12637 -0.16444 -0.16935 0.013278 0.031178 -0.0094042 -0.033632 -0.066261
1124 -0.10929 0.054956 -0.057973 0.08908 -0.046936 -0.12629 -0.16673 -0.1916 -0.017755 0.020462 -0.012756 -0.054773 -0.064091
1125 -0.073341 0.31636 -0.021131 0.09137 -0.044086 -0.13392 -0.16617 -0.19068 -0.028378 0.025448 -0.024414 -0.043724 -0.06636
1126 -0.066127 0.40407 0.00050736 0.099602 -0.04265 -0.10029 -0.15187 -0.16701 -0.028534 0.011896 -0.012189 -0.041486 -0.083383
1127 -0.07858 0.43128 0.00084328 0.08477 -0.049636 -0.10411 -0.14175 -0.16952 -0.023243 0.02657 -0.011907 -0.038113 -0.070603
1128 -0.062792 0.39119 0.010916 0.096811 -0.025776 -0.10691 0.12599 -0.16594 -0.015639 0.042249 0.0042634 -0.021033 -0.048983
1129 -0.073337 0.25625 0.0059571 0.062563 -0.010916 -0.11796 0.14993 -0.18224 -0.024574 0.043124 -0.0092653 -0.028777 -0.068796
1130 -0.103 0.14831 -0.037129 0.076453 -0.039878 -0.10126 0.1474 -0.16177 -0.043279 0.059261 -0.011645 -0.054166 -0.053713
1131 -0.1105 0.12255 -0.019713 0.051037 -0.040089 -0.095662 0.08315 -0.18234 -0.050694 0.055428 -0.022378 -0.039072 -0.058887
1132 -0.10976 0.08583 -0.036342 0.021601 -0.053944 -0.11323 -0.043782 -0.18114 -0.037014 0.079498 -0.029791 -0.048275 -0.072844
1133 -0.10436 0.10844 -0.031515 0.048554 -0.012488 -0.10884 -0.032293 -0.17274 -0.040709 0.083417 -0.018433 -0.037252 -0.057569
1134 -0.11557 0.094902 -0.030391 0.028146 -0.040269 -0.094507 -0.057288 -0.17772 -0.038207 0.18694 -0.01667 -0.040075 -0.069567
1135 -0.11545 0.087355 -0.042478 0.010351 -0.047819 -0.12554 -0.064207 -0.20344 -0.042869 0.17305 -0.028087 -0.055161 -0.076059
1136 -0.099187 0.081893 -0.030223 0.026384 -0.038034 -0.10264 -0.068793 -0.17779 -0.0082578 0.2099 -0.010083 -0.029336 -0.068229
1137 -0.094446 0.088465 -0.03832 0.016141 -0.042909 -0.11492 -0.074326 -0.1725 -0.012692 0.20455 -0.001012 -0.030986 -0.070199
1138 -0.10836 0.085 -0.025443 -0.0033425 -0.043395 -0.097485 -0.07172 -0.1581 -0.010359 0.19181 -0.013913 -0.0034067 -0.07472
1139 -0.10806 0.07874 -0.026228 0.0077358 -0.025518 -0.10072 -0.083243 -0.16695 -0.018656 0.15043 -0.017825 -0.018134 -0.076492
1140 -0.10684 0.083311 -0.038649 -0.0017396 -0.046497 -0.11552 -0.07753 -0.16254 -0.044498 0.13032 -0.020564 -0.01645 -0.065561
1141 -0.11128 0.063051 -0.029526 -0.003299 -0.041216 -0.11492 -0.088504 -0.18129 -0.054264 0.094898 -0.036649 -0.02357 -0.078271
1142 -0.11045 0.066878 -0.029073 -0.0050088 -0.040293 -0.10298 -0.080041 -0.1659 -0.029475 0.10581 -0.040036 -0.014637 -0.070297
1143 -0.11296 0.052637 -0.037047 -0.012481 -0.033368 -0.098735 -0.083949 -0.18445 -0.046387 0.082055 -0.037202 -0.021992 -0.08177
1144 -0.13633 0.045878 -0.048539 -0.031833 -0.04938 -0.11967 -0.089822 -0.20106 -0.066675 0.06345 -0.04682 -0.046404 -0.077792
1145 -0.12824 0.049584 -0.013115 -0.03797 -0.036234 -0.10971 -0.089991 -0.17935 -0.050865 0.062907 -0.045146 -0.019769 -0.065049
1146 -0.13716 0.044012 0.091018 -0.037962 -0.033326 -0.12439 -0.09201 -0.17345 -0.042764 0.065468 -0.046569 -0.023009 -0.067198
1147 -0.13348 0.034353 0.1141 -0.041873 -0.038854 -0.119 -0.10298 -0.19004 -0.064642 0.043918 -0.049667 -0.026916 -0.083236
1148 -0.11519 0.041485 0.1505 -0.040396 -0.024622 -0.1063 -0.09085 -0.17399 -0.05539 0.095445 -0.013967 -0.023375 -0.052475
1149 -0.025519 0.034467 0.15472 -0.044805 -0.023007 -0.088251 -0.087985 -0.16806 -0.054183 0.12243 -0.013747 -0.008495 -0.066903
1150 0.046546 0.038481 0.11973 -0.039795 -0.036214 -0.1162 -0.090322 -0.19185 -0.067601 0.15944 -0.036066 -0.018902 0.08326
1151 0.096031 0.029332 0.060335 -0.040741 -0.060508 -0.1107 -0.10607 -0.12967 -0.055183 0.21486 -0.023427 -0.0072868 0.13028
1152 0.1127 0.03323 0.03884 -0.050774 -0.033351 -0.11188 -0.11699 0.010898 -0.063464 0.21703 -0.040816 -0.027291 0.1454
1153 0.12323 0.037529 0.035524 -0.064665 -0.048525 -0.097449 -0.086047 0.10087 -0.070803 0.23368 -0.019463 -0.019334 0.17414
1154 0.096775 0.015045 0.013926 -0.061276 -0.049697 -0.11218 -0.090602 0.028884 -0.064344 0.18548 -0.013269 -0.031736 0.13591
1155 0.1522 0.039815 0.030046 -0.06409 -0.038015 -0.10249 -0.099605 -0.0026822 -0.056497 0.17934 0.011217 -0.020799 0.14154
1156 0.12668 0.030281 0.007214 -0.084224 -0.052002 -0.11069 -0.10111 -0.075908 -0.07006 0.15753 0.06565 -0.031662 0.12594
1157 0.052287 0.028228 0.016204 -0.061954 -0.041459 -0.099513 -0.080139 -0.097474 -0.039633 0.15593 0.093579 -0.02956 0.050967
1158 0.011245 0.022732 0.010106 -0.094619 -0.048301 -0.11115 -0.096261 -0.1134 -0.077779 0.12944 0.079302 -0.036183 0.017576
1159 0.018484 0.31739 0.035113 -0.067613 -0.035403 -0.09424 -0.091785 -0.10007 -0.067725 0.15577 0.077369 -0.042493 0.02747
1160 0.021834 0.46209 0.04072 -0.083983 -0.041936 -0.11115 -0.090884 -0.095486 -0.061022 0.14184 0.038512 -0.036421 0.031119
1161 0.012743 0.52499 0.029231 -0.087294 -0.043591 -0.1095 -0.10744 -0.13436 -0.073487 0.14404 0.010813 -0.042084 0.0095672
1162 -0.0087434 0.52448 0.041711 -0.10441 -0.059111 -0.10684 -0.1141 -0.12524 -0.072122 0.16248 0.0018001 -0.05353 0.010291
1163 0.02029 0.49747 0.059847 -0.076177 -0.024075 -0.090539 -0.093451 -0.11959 -0.07447 0.21136 0.018127 -0.034137 0.032441
1164 -0.01046 0.3123 0.041437 -0.10838 -0.0060813 -0.079733 -0.10321 -0.12985 -0.088022 0.22248 0.0068014 -0.039846 0.034279
1165 -0.02693 0.20635 0.019949 -0.10577 0.037429 -0.096344 0.10354 -0.12423 -0.092612 0.28452 0.002975 -0.046525 0.015623
1166 -0.011677 0.16182 0.023492 -0.10406 0.13625 -0.085322 0.24655 -0.12685 -0.095905 0.2828 0.0085725 -0.040117 0.044771
1167 -0.0087177 0.15975 0.020564 -0.091377 0.13084 -0.10319 0.28928 -0.13435 -0.067745 0.25631 0.0020792 -0.025505 0.04582
1168 0.11612 0.14554 0.023191 -0.087736 0.083717 -0.094917 0.28282 -0.098927 -0.070707 0.26953 0.021242 -0.029056 0.070028
1169 0.14203 0.13825 0.025537 -0.11397 0.02709 -0.10696 0.10286 -0.11889 -0.066567 0.25152 0.002624 -0.023946 0.22089
1170 0.19211 0.12846 0.01202 -0.11217 -0.0020958 -0.085391 0.052642 -0.11975 -0.068686 0.22237 -3.1505e-05 -0.032195 0.25119
1171 0.18797 0.10134 -0.0075555 -0.12815 -0.024595 -0.11325 0.017477 -0.15035 -0.088415 0.19811 0.00073034 -0.046907 0.22853
1172 0.16267 0.10898 0.0045152 -0.10456 0.00012504 -0.12317 0.033081 -0.13556 -0.073475 0.18225 -0.01454 -0.034937 0.21792
1173 0.14672 0.10439 0.0036335 -0.12011 -0.019784 -0.10782 0.0051247 -0.14422 -0.071114 0.15483 -0.0092014 -0.038877 0.1862
1174 0.093868 0.088232 -0.012123 -0.12119 -0.0046006 -0.097698 -0.0041429 -0.14512 -0.084798 0.18663 -0.00273 -0.033084 0.097705
1175 0.071634 0.082497 -0.003115 -0.1242 -0.0069264 -0.085008 0.001666 -0.15255 -0.080671 0.16601 0.018634 -0.05494 0.075373
1176 0.026925 0.065502 -0.013911 -0.13287 -0.016298 -0.10454 -0.020195 -0.13342 0.1104 0.15999 0.095388 -0.047502 0.054798
1177 0.019354 0.069425 -0.00645 -0.11788 -0.012678 -0.10447 -0.004251 -0.13725 0.19278 0.18782 0.1179 -0.053823 0.07121
1178 0.035348 0.065663 -0.0031165 -0.12251 -0.0045702 -0.09644 0.00098745 -0.12617 0.22888 0.25167 0.16064 -0.028621 0.045997
1179 0.0080578 0.050942 -0.017055 -0.14894 -0.025942 -0.10403 -0.022727 -0.14764 0.25098 0.29087 0.13205 -0.046974 0.05586
1180 0.0017551 0.041905 -0.029121 -0.13264 -0.023808 -0.12085 -0.0368 -0.1559 0.20073 0.30141 0.10279 -0.064959 0.041601
1181 0.013979 0.049314 -0.00097857 -0.11989 -0.0085574 -0.083322 -0.026157 -0.14467 0.11003 0.31675 0.10511 -0.03681 0.059751
1182 0.12001 0.026584 -0.022338 -0.13837 -0.025984 -0.09729 -0.024687 -0.15573 0.054035 0.296 0.038102 -0.050435 0.063054
1183 0.21001 0.025608 -0.0093304 -0.12581 -0.026838 -0.09856 -0.041968 -0.15119 0.030823 0.28217 0.042039 -0.048787 0.044278
1184 0.23348 0.027001 -0.029168 -0.14103 -0.033906 -0.12127 -0.048076 -0.157 0.029251 0.26119 0.025733 -0.033144 0.036015
1185 0.22882 0.03323 -0.0088026 -0.1398 -0.0020429 -0.098175 -0.018925 -0.14056 0.049969 0.29022 0.040319 0.12437 0.056082
1186 0.22433 0.017805 -0.0073931 -0.14067 -0.012922 -0.094521 -0.04377 -0.13959 0.01895 0.24208 0.020836 0.15273 0.063338
1187 0.26351 0.033457 -0.0040801 -0.11827 -0.00051366 -0.078754 -0.022313 -0.10798 0.03087 0.25065 0.040427 0.18531 0.079137
1188 0.2425 0.057124 0.0053903 -0.13757 -0.0085837 -0.075794 -0.015749 0.067813 0.042702 0.23716 0.060225 0.18582 0.21588
1189 0.20264 0.3199 0.028898 -0.13389 0.0020163 -0.093061 -0.02979 0.12941 0.022179 0.1933 0.05743 0.1494 0.26367
1190 0.13541 0.38002 0.0052332 -0.14896 -0.023285 -0.10547 -0.045981 0.12476 0.018815 0.16607 0.07529 0.068984 0.22469
1191 0.088455 0.36672 0.01091 -0.13946 -0.040361 -0.092674 -0.06158 0.05533 -0.00603 0.17634 0.12753 0.047918 0.2423
1192 0.091485 0.29863 0.0036969 -0.14031 -0.022008 -0.10416 -0.059487 -0.011228 0.0080529 0.18332 0.15743 0.032417 0.21532
1193 0.0604 0.14794 -0.026189 -0.16139 -0.036548 -0.10769 -0.073958 -0.063267 -0.0061256 0.15777 0.13984 0.0053924 0.10959
1194 0.069207 0.10447 -0.034597 -0.16212 -0.039663 -0.12458 -0.073587 -0.071885 -0.016757 0.16818 0.13011 0.012941 0.089696
1195 0.064268 0.081839 -0.021872 -0.17096 -0.012957 -0.099054 -0.052332 -0.072941 0.00047407 0.2409 0.10977 0.0034451 0.082601
1196 0.063515 0.063511 -0.019153 -0.15619 -0.023321 -0.091888 -0.072524 -0.091312 -0.017437 0.28445 0.063626 -0.013561 0.05928
1197 0.13562 0.068728 -0.015801 -0.14684 -0.029306 -0.10285 0.17484 -0.086411 -0.018931 0.33262 0.070229 0.01562 0.081269
1198 0.2076 0.063045 -0.012353 -0.1674 -0.034927 -0.095377 0.29177 -0.079629 -0.030679 0.30467 0.056183 0.013754 0.072492
1199 0.23525 0.074137 0.023399 -0.16915 -0.024547 -0.095392 0.33452 -0.082658 -0.025733 0.30607 0.074356 0.0040804 0.072488
1200 0.25427 0.062644 0.14032 -0.17244 -0.032162 -0.10747 0.32412 -0.096607 -0.030124 0.23813 0.043713 -0.00062869 0.072096
1201 0.26716 0.077926 0.18683 -0.15346 -0.030129 -0.095191 0.28521 -0.087035 -0.038144 0.22556 0.056565 0.03077 0.063448
1202 0.29168 0.27528 0.21786 -0.16161 -0.012801 -0.087939 0.1188 -0.094217 -0.042078 0.20171 0.034056 -0.0022043 0.063752
1203 0.34445 0.44546 0.21097 -0.16165 -0.022264 -0.10214 0.08453 -0.10866 -0.03954 0.17639 0.070833 -0.0063166 0.057665
1204 0.36245 0.50857 0.21741 -0.14635 -0.024645 -0.085781 0.07665 -0.094473 -0.032479 0.17387 0.12095 -0.010377 0.068985
1205 0.37475 0.50794 0.18901 -0.15528 -0.016646 -0.10867 0.071134 -0.10768 -0.033577 0.1685 0.14054 -0.0053214 0.061049
1206 0.45438 0.48691 0.15566 -0.14296 -0.013611 -0.081637 0.075765 -0.076599 -0.016241 0.17322 0.17268 0.006876 0.070835
1207 0.429 0.33527 0.11693 -0.15875 -0.025656 -0.069801 0.03453 -0.099228 -0.035831 0.166 0.16718 -0.013381 0.049835
1208 0.46643 0.24907 0.12041 -0.14959 -0.026401 -0.094924 0.042792 -0.10368 -0.025676 0.16071 0.14491 -0.011173 0.036587
1209 0.46269 0.21905 0.12051 -0.1408 -0.014499 -0.067327 0.038259 -0.0825 -0.0097361 0.16162 0.15058 -0.0095214 0.045022
1210 0.49861 0.18245 0.12071 -0.15371 -0.040909 -0.070305 0.036852 -0.024124 0.023891 0.1509 0.10646 0.0071315 0.027517
1211 0.52266 0.19081 0.1402 -0.1502 -0.014777 -0.076549 0.031995 0.18033 0.23211 0.18968 0.14879 -0.0006092 0.043296
1212 0.50146 0.19711 0.13774 -0.15982 -0.01546 -0.080785 0.023892 0.19972 0.2941 0.26769 0.13914 -0.009175 0.040475
1213 0.48486 0.18507 0.14777 -0.1622 -0.021024 -0.086038 0.017023 0.19465 0.30458 0.27213 0.11952 -0.012181 0.023851
1214 0.5065 0.3449 0.22114 -0.16946 0.0064959 -0.088718 0.0066963 0.11994 0.3193 0.27918 0.11322 -0.018688 0.027829
1215 0.55423 0.52903 0.28413 -0.14837 0.09718 -0.075277 0.0071607 0.045482 0.27829 0.28194 0.12751 -0.0088029 0.071268
1216 0.55294 0.60231 0.28191 -0.15128 0.13885 -0.097512 -0.012171 -0.0013776 0.17426 0.25795 0.093249 -0.0044227 0.26028
1217 0.51232 0.61725 0.31208 -0.061196 0.15152 -0.071311 -0.020705 -0.015757 0.10706 0.19386 0.14754 0.0019014 0.30171
1218 0.56133 0.63655 0.31558 0.15258 0.10856 -0.074214 0.016736 -0.0023888 0.1253 0.18741 0.18844 0.079722 0.31627
1219 0.55627 0.6345 0.27538 0.19713 0.055538 -0.070853 0.012283 -0.045407 0.099419 0.16336 0.20018 0.14065 0.34065
1220 0.56761 0.66439 0.24312 0.17529 0.010261 -0.081543 0.0036044 -0.037555 0.069282 0.15294 0.19591 0.14951 0.27983
1221 0.57293 0.7841 0.23971 0.25888 0.030354 -0.067333 0.010203 -2.4585e-05 0.090294 0.17497 0.21374 0.20011 0.29098
1222 0.56778 0.76176 0.2339 0.12541 0.014078 -0.082711 0.21014 -0.019002 0.091238 0.15559 0.17953 0.15083 0.21303
1223 0.54381 0.6838 0.21105 -0.015407 0.036775 -0.073207 0.32518 -0.023603 0.14397 0.14059 0.18339 0.074234 0.1421
1224 0.50991 0.5823 0.21462 -0.039956 0.013395 -0.068141 0.36531 -0.012781 0.34433 0.16881 0.21225 0.066023 0.1432
1225 0.40489 0.42424 0.20125 -0.072348 0.010845 -0.074992 0.36916 -0.043519 0.40775 0.14378 0.1792 0.034438 0.12711
1226 0.33979 0.36487 0.20995 -0.071548 0.013862 -0.096001 0.44132 -0.054729 0.41219 0.13655 0.16158 0.025672 0.11546
1227 0.32215 0.34367 0.25481 -0.082541 0.0094451 -0.081626 0.31071 -0.057649 0.40506 0.1435 0.15527 0.022085 0.078353
1228 0.31327 0.33179 0.30927 -0.082698 0.015351 -0.072956 0.18213 -0.050834 0.38838 0.15052 0.16373 0.030704 0.098999
1229 0.30836 0.34183 0.34338 -0.060372 0.023643 -0.062899 0.16973 -0.045621 0.36073 0.13968 0.16762 0.025214 0.10761
1230 0.31387 0.33658 0.32742 -0.094712 0.011694 -0.082991 0.13433 -0.019284 0.28072 0.11993 0.20492 0.025245 0.094705
1231 0.31797 0.60005 0.3254 -0.097789 0.012361 -0.086508 0.10768 0.19234 0.24407 0.13027 0.22084 0.014879 0.060407
1232 0.29866 0.70141 0.3449 -0.098994 0.13837 -0.051684 0.10208 0.25901 0.22173 0.1434 0.24117 0.029034 0.074623
1233 0.28872 0.72892 0.32839 -0.09787 0.17313 -0.079526 0.090477 0.3062 0.2081 0.15208 0.257 0.039589 0.057459
1234 0.27657 0.73315 0.30845 -0.071517 0.17034 -0.088817 0.090186 0.28421 0.22601 0.14019 0.27079 0.043491 0.061645
1235 0.28322 0.7296 0.32804 0.071369 0.12604 -0.093883 0.078987 0.14618 0.20114 0.14847 0.24678 0.0066135 0.044271
1236 0.28182 0.8292 0.36074 0.19545 0.084658 -0.060449 0.076962 0.1016 0.21988 0.16288 0.2351 0.040262 0.08239
1237 0.26559 0.77839 0.40909 0.19901 0.043267 -0.080205 0.08181 0.058037 0.21493 0.18504 0.19794 0.017283 0.065646
1238 0.27501 0.86264 0.45749 0.23322 0.046159 -0.061496 0.090803 0.069511 0.20936 0.24742 0.20941 0.036659 0.090355
1239 0.23972 0.83883 0.43831 0.28134 0.037029 -0.062693 0.057514 0.031227 0.19047 0.2284 0.15478 0.010027 0.051208
1240 0.24161 0.82407 0.41562 0.24385 0.028993 -0.07488 0.036015 0.03686 0.19248 0.21617 0.12044 -0.0027881 0.034483
1241 0.23763 0.85436 0.41122 0.13482 0.012433 -0.079417 0.039124 0.015001 0.3154 0.19163 0.15101 0.0046801 0.047369
1242 0.23327 0.88332 0.42613 0.058496 0.030277 -0.076121 0.033851 0.02725 0.39065 0.15125 0.1622 0.0062549 0.035938
1243 0.21185 0.85775 0.38338 0.0054682 0.01761 -0.075196 0.024434 0.0064427 0.39944 0.13735 0.15774 -0.002031 0.020048
1244 0.22238 0.89728 0.41776 0.01157 0.043816 -0.050989 0.032687 0.029361 0.42373 0.14076 0.16196 -0.0038096 0.041923
1245 0.20844 0.9076 0.41413 0.017436 0.035914 -0.066865 0.035898 0.084806 0.4475 0.14244 0.16738 -0.002853 0.048045
1246 0.19806 0.92715 0.48333 0.024197 0.057097 -0.066232 0.047029 0.29206 0.42182 0.14485 0.22699 0.0058852 0.061951
1247 0.18474 0.87879 0.45094 -0.0083068 0.066224 -0.071236 0.0043304 0.31061 0.32261 0.12636 0.26084 -0.0055859 0.022358
1248 0.29607 0.90946 0.45757 0.024016 0.14327 -0.085718 0.014613 0.33187 0.33667 0.11874 0.26247 0.00081129 0.044052
1249 0.38511 0.93911 0.5043 0.22243 0.2084 -0.070715 0.018835 0.28532 0.3786 0.13138 0.28359 -0.0055044 0.041254
1250 0.45726 0.96521 0.50445 0.34811 0.19022 -0.049851 0.026516 0.20055 0.51726 0.14579 0.2947 0.012288 0.046265
1251 0.43947 0.88829 0.44952 0.33372 0.14077 -0.081491 0.0032335 0.16012 0.52298 0.16366 0.27349 0.022769 0.044299
1252 0.37253 0.96498 0.47556 0.41575 0.095104 0.1191 0.0033543 0.14 0.54615 0.16378 0.2509 0.10815 0.039709
1253 0.2693 0.92226 0.45505 0.40243 0.063432 0.19396 -0.018534 0.11444 0.53564 0.14516 0.2178 0.16086 0.078581
1254 0.2544 0.9371 0.48446 0.39484 0.060767 0.25059 0.034011 0.11233 0.51885 0.16163 0.2095 0.19653 0.078805
1255 0.20983 0.90296 0.4828 0.27721 0.055161 0.22422 0.33731 0.094967 0.53355 0.13593 0.21796 0.18743 0.087632
1256 0.21012 0.77568 0.50597 0.19617 0.047715 0.19515 0.36972 0.093734 0.57866 0.12564 0.1951 0.20184 0.082065
1257 0.22226 0.67117 0.50208 0.1631 0.062002 0.076024 0.41186 0.10092 0.58233 0.15746 0.20782 0.15353 0.10348
1258 0.18842 0.60808 0.49246 0.12764 0.046355 0.0058154 0.47373 0.31498 0.56691 0.12309 0.20243 0.071563 0.078402
1259 0.17246 0.57947 0.4887 0.091105 0.046711 0.019691 0.45395 0.37965 0.56754 0.10507 0.18859 0.071067 0.076254
1260 0.1811 0.57461 0.44685 0.078542 0.039414 -0.0013742 0.33401 0.41753 0.55333 0.096584 0.16395 0.046777 0.063622
1261 0.2524 0.61414 0.4625 0.10164 0.079427 0.031525 0.21962 0.41689 0.61617 0.11799 0.21376 0.070017 0.063369
1262 0.32134 0.58653 0.43974 0.069159 0.10499 -0.0097168 0.15588 0.35152 0.56381 0.099395 0.18926 0.020874 0.046651
1263 0.38831 0.59218 0.47178 0.1825 0.19173 0.043508 0.13545 0.25618 0.59133 0.10917 0.19969 0.056561 0.042814
1264 0.36635 0.58317 0.4831 0.37366 0.18644 0.017641 0.12733 0.19176 0.6005 0.10831 0.15947 0.029553 0.048455
1265 0.32944 0.56694 0.50609 0.40406 0.16658 0.01108 0.10962 0.16191 0.58233 0.1085 0.16849 0.031064 0.048934
1266 0.24415 0.54854 0.52524 0.44572 0.15992 0.031986 0.12306 0.17405 0.59328 0.10581 0.16001 0.038096 0.062453
1267 0.195 0.52611 0.47695 0.42744 0.10513 0.0047178 0.10343 0.15243 0.56252 0.10389 0.173 0.03186 0.038957
1268 0.18977 0.52389 0.48809 0.43857 0.076675 -0.0076785 0.093986 0.1572 0.59283 0.087624 0.14386 0.029825 0.037247
1269 0.17274 0.48779 0.46343 0.46997 0.067175 0.005404 0.10139 0.17414 0.60923 0.094593 0.1836 0.038227 0.044538
1270 0.16769 0.48061 0.42682 0.37568 0.0883 -0.016723 0.08727 0.37601 0.6062 0.10505 0.19771 0.038948 0.03371
1271 0.15709 0.45518 0.40046 0.262 0.077647 0.011806 0.058369 0.43552 0.59943 0.093203 0.23632 0.0283 0.031371
1272 0.14624 0.43852 0.37279 0.1927 0.067082 -0.011853 0.071519 0.449 0.61495 0.078855 0.27189 0.022823 0.039431
1273 0.15741 0.40918 0.34885 0.17719 0.057432 0.0088307 0.08161 0.49943 0.61801 0.085617 0.31255 0.035313 0.051029
1274 0.14023 0.41648 0.3501 0.14678 0.077492 -0.011874 0.074886 0.4522 0.58835 0.082001 0.26902 0.014201 0.027858
1275 0.13731 0.39755 0.33842 0.13437 0.15374 9.2158e-05 0.055522 0.33034 0.62695 0.085331 0.26927 0.022521 0.046869
1276 0.10846 0.36979 0.32813 0.13761 0.20239 -0.01407 0.03422 0.25621 0.61308 0.07819 0.23069 0.014134 0.024623
1277 0.13019 0.38732 0.33842 0.15106 0.25111 0.0090743 0.042414 0.2326 0.62206 0.077792 0.19244 0.025557 0.03933
1278 0.082236 0.32885 0.29542 0.27519 0.19992 -0.023836 0.022648 0.19932 0.566 0.046579 0.1792 0.00021265 0.035818
1279 0.074545 0.32751 0.30888 0.4161 0.15395 -0.054807 0.036698 0.18802 0.60078 0.048634 0.17849 -0.0023469 0.027396
1280 0.0858 0.3096 0.38333 0.44918 0.12502 -0.025317 0.0085802 0.17423 0.58817 0.041093 0.16173 0.00046604 0.018963
1281 0.089486 0.29921 0.4012 0.51825 0.095543 -0.028406 0.00020235 0.17641 0.55217 0.07325 0.15401 -0.0043392 0.013942
1282 0.048954 0.29387 0.40585 0.45806 0.071692 -0.023391 0.019796 0.17201 0.58811 0.075565 0.17655 -0.0089355 -0.0019539
1283 0.085661 0.27922 0.39938 0.51309 0.081427 -0.0087757 0.0090056 0.28695 0.56949 0.061815 0.17026 0.0067122 0.0083816
1284 0.066247 0.27676 0.39257 0.4141 0.10145 -0.0012049 0.015062 0.44249 0.58674 0.074926 0.17605 0.024133 0.017521
1285 0.082159 0.29008 0.32798 0.36689 0.10093 -0.028071 0.021419 0.53983 0.61267 0.065765 0.18562 0.019148 0.02277
1286 0.053602 0.27087 0.29016 0.25389 0.13819 -0.012423 0.0118 0.48542 0.566 0.063022 0.17439 0.014199 0.021506
1287 0.062888 0.25774 0.29322 0.22155 0.20143 -0.023282 0.0070967 0.4751 0.56444 0.064926 0.18102 0.025735 0.0076805
1288 0.033061 0.23407 0.26343 0.20627 0.24276 -0.023439 -0.0011093 0.3664 0.56703 0.048761 0.16069 0.0027305 -0.0032391
1289 0.035559 0.21683 0.25335 0.16535 0.23955 -0.0056505 -0.016245 0.26391 0.53717 0.049807 0.15956 -0.014379 0.0027832
1290 0.015983 0.19979 0.25761 0.15485 0.2117 -0.02866 -0.03223 0.23626 0.52775 0.041786 0.14742 -0.019314 -0.011113
1291 0.019647 0.21143 0.24322 0.16483 0.17865 -0.023971 -0.014862 0.21969 0.4791 0.040273 0.16084 -0.017017 -0.0028786
1292 0.011513 0.19511 0.23043 0.16115 0.14916 -0.036515 -0.03185 0.21962 0.44151 0.032538 0.12781 -0.021967 -0.016078
1293 0.048396 0.21207 0.27717 0.18083 0.15297 -0.0023422 -0.027584 0.23415 0.45239 0.043931 0.15014 0.0064877 0.014982
1294 0.0084544 0.19601 0.23885 0.14209 0.11066 -0.034263 -0.026532 0.20657 0.3746 0.039013 0.13195 0.011376 0.01263
1295 0.011165 0.18168 0.2147 0.12788 0.086258 -0.050777 -0.027684 0.18558 0.34924 0.022093 0.12165 0.0013719 0.022622
1296 -0.016451 0.15989 0.201 0.12251 0.087574 -0.043841 -0.02282 0.18087 0.35298 0.026939 0.12728 0.0095089 -0.005115
1297 -0.010175 0.16945 0.20832 0.28522 0.15613 -0.037267 -0.037263 0.3658 0.31845 0.034033 0.12268 0.021293 -0.02509
1298 -0.0043318 0.14927 0.19679 0.40274 0.22042 -0.037138 -0.039042 0.43992 0.31735 0.026556 0.1142 0.0067116 0.0016983
1299 -0.023733 0.12714 0.18195 0.41624 0.25173 -0.06844 -0.068192 0.45512 0.30431 0.022448 0.11097 0.014121 7.5315e-05
1300 -0.02158 0.15062 0.19995 0.47562 0.27017 -0.020197 -0.038611 0.46598 0.3036 0.029275 0.11723 0.015798 -0.0091628
1301 -0.02638 0.14361 0.20658 0.42845 0.25679 0.0042924 -0.05032 0.45048 0.28868 0.02403 0.10631 0.0074919 -0.012493
1302 -0.02741 0.12759 0.16374 0.38025 0.19677 -0.03646 -0.054872 0.34149 0.28895 0.02126 0.10935 -0.0054331 -0.014788
1303 -0.025204 0.10592 0.18217 0.28996 0.15434 -0.038206 -0.042994 0.27243 0.26904 0.0079423 0.10062 -0.0089764 -0.0083532
1304 -0.030595 0.10985 0.16281 0.21678 0.15417 -0.055587 -0.06167 0.24738 0.24415 0.015457 0.093567 -0.018316 -0.0068175
1305 -0.071694 0.093592 0.14428 0.15894 0.10892 -0.079201 -0.056731 0.2061 0.20849 -0.0025532 0.06025 -0.038312 -0.024262
1306 -0.050363 0.10762 0.16415 0.16414 0.13234 -0.049856 -0.043924 0.21246 0.21518 0.023354 0.082912 -0.0095169 0.0029765
1307 -0.065249 0.081439 0.14391 0.12912 0.098371 -0.055404 -0.067639 0.18285 0.20187 0.0010266 0.069805 -0.053294 -0.017823
1308 -0.08636 0.067631 0.12495 0.10974 0.094158 -0.047501 -0.082342 0.17997 0.19896 -0.019583 0.042816 -0.04152 -0.025505
1309 -0.059797 0.073925 0.14977 0.12774 0.12364 -0.029927 0.13659 0.19066 0.17934 0.017063 0.065186 -0.023694 -0.0036955
1310 -0.067283 0.069318 0.14322 0.1168 0.19938 -0.025867 0.31158 0.20949 0.18631 0.028336 0.063705 -0.019623 -0.0062538
1311 -0.04975 0.072544 0.16502 0.11556 0.28773 -0.028794 0.38873 0.20373 0.19732 0.028849 0.087965 -0.00065806 0.010793
1312 -0.064314 0.0447 0.13597 0.079597 0.25882 -0.060394 0.40234 0.15324 0.15749 -0.0085578 0.059417 -0.043948 -0.018184
1313 -0.083353 0.05548 0.12766 0.068112 0.23425 -0.036176 0.45784 0.15383 0.1673 0.016818 0.052205 0.020547 0.0063687
1314 -0.077019 0.053745 0.12741 0.069386 0.21492 -0.035666 0.24893 0.14804 0.14782 0.0087729 0.036192 0.1742 0.021901
1315 -0.073986 0.048459 0.12598 0.076832 0.17112 -0.022336 0.13359 0.18454 0.14031 0.028402 0.060208 0.19767 0.018458
1316 -0.09177 0.044611 0.10904 0.039231 0.14291 -0.027532 0.10166 0.12312 0.13907 -0.0049564 0.040117 0.18955 0.030212
1317 -0.074625 0.041035 0.12879 0.062018 0.14118 -0.01682 0.1249 0.15374 0.13552 0.025334 0.055767 0.20852 0.23562
1318 -0.09081 0.033986 0.13711 0.054086 0.12936 -0.03734 0.093602 0.1461 0.13502 0.01267 0.061443 0.1929 0.29474
1319 -0.090857 0.034922 0.11525 0.045767 0.12297 -0.043811 0.086277 0.11738 0.11639 0.022214 0.054093 0.13262 0.32284
1320 -0.08891 0.037426 0.10695 0.031177 0.13742 -0.026859 0.064674 0.11429 0.12283 0.029281 0.058935 0.077326 0.28022
1321 -0.073539 0.038468 0.11528 0.043728 0.1328 -0.013342 0.065037 0.13282 0.1361 0.035538 0.070932 0.08896 0.32518
1322 -0.086172 0.012731 0.093044 0.011479 0.12803 -0.042396 0.039927 0.081134 0.125 0.0061274 0.040808 0.047177 0.27242
1323 -0.10391 0.027326 0.12898 0.011078 0.1349 -0.0071155 0.053661 0.09834 0.11273 0.015441 0.06309 0.054899 0.21312
1324 -0.1131 -0.0025592 0.068076 -0.01802 0.12957 -0.06069 0.037448 0.089633 0.10218 -0.0021495 0.023945 0.039563 0.14061
1325 -0.094386 0.014403 0.10826 -0.0088814 0.21318 -0.017085 0.041048 0.082396 0.10595 0.013965 0.038849 0.055393 0.12131
1326 -0.082805 0.014535 0.074879 -0.0041151 0.23667 -0.0072766 0.018768 0.065804 0.076201 0.0046996 0.049908 0.021838 0.13973
1327 -0.11845 -0.0089991 0.062875 -0.033586 0.23055 -0.062523 0.010651 0.034492 0.059118 -0.023577 0.0062901 0.01647 0.096308
1328 -0.094381 -0.0079106 0.078593 -0.040163 0.19928 -0.026305 0.011115 0.063885 0.10452 0.010806 0.054562 0.049327 0.11786
1329 -0.10973 -0.023608 0.064919 -0.056859 0.13677 -0.049082 -0.0056328 0.033212 0.072984 -0.0058891 0.010385 0.0173 0.081579
1330 -0.12244 -0.0027914 0.067808 -0.037115 0.13245 -0.048458 0.01298 0.051619 0.079192 0.0036554 0.034751 0.047795 0.10655
1331 -0.10032 -0.0022657 0.078671 -0.044046 0.11478 -0.031756 0.018253 0.036337 0.083257 0.0088698 0.036498 0.018756 0.12389
1332 -0.13214 -0.027931 0.053123 -0.081121 0.080083 -0.05924 -0.013684 0.0077725 0.05126 -0.023617 -0.012535 0.012843 0.084961
1333 -0.12756 -0.025411 0.049524 -0.081964 0.087293 -0.033902 -0.028706 0.020674 0.045535 -0.0016914 0.0080247 0.017737 0.072686
1334 -0.10371 -0.0074793 0.067406 -0.065045 0.097109 -0.025857 -0.0058183 0.034805 0.064531 0.014329 0.038678 0.019728 0.1083
1335 -0.11948 -0.030784 0.049932 -0.054315 0.093344 0.22366 -0.021426 0.0041822 0.043072 -0.011863 0.0037577 0.0043578 0.078357
1336 -0.12211 -0.043111 0.04741 -0.090978 0.076525 0.30897 -0.038303 0.011137 0.025283 -0.013098 0.020127 0.023993 0.080863
1337 -0.1019 -0.015174 0.060016 -0.056492 0.1073 0.31372 -0.0076445 0.0075219 0.051532 0.011684 0.021024 0.023345 0.091833
1338 -0.1158 -0.042308 0.039915 -0.082308 0.07388 0.33325 -0.038331 -0.011716 0.025429 -0.0164 0.011872 0.0069778 0.071937
1339 -0.1313 -0.055756 0.043834 -0.090265 0.076095 0.23234 -0.045858 -0.030646 0.012527 -0.030192 -0.014249 -0.0082965 0.036187
1340 -0.13234 -0.053063 0.04943 -0.093461 0.074827 0.16837 -0.04451 -0.019831 0.025154 -0.027356 -0.0064998 0.0060612 0.050301
1341 -0.12395 -0.033569 0.051453 -0.090809 0.085879 0.093043 -0.018122 -0.0099844 0.034708 -0.02269 0.0062325 0.022937 0.062172
1342 -0.11084 -0.039415 0.039545 -0.10345 0.078783 0.04691 -0.052427 -0.033478 -0.00044038 -0.019157 0.015302 -0.00042244 0.050259
1343 -0.13832 -0.036602 0.037554 -0.11069 0.072931 0.036914 -0.057078 -0.024919 0.0067086 -0.039885 -0.011298 -0.0097516 0.038846
1344 -0.12603 -0.054424 0.015178 -0.11122 0.052258 0.034138 -0.04954 -0.058957 0.0077677 -0.02219 -0.01491 -0.012749 0.047418
1345 -0.15208 -0.06826 0.010597 -0.1121 0.049047 0.04235 0.090576 -0.036678 0.013771 -0.034542 -0.021078 -0.010252 0.022693
1346 -0.13253 -0.044524 0.027982 -0.11998 0.077619 0.048574 0.27709 -0.041042 0.010346 -0.026918 -0.019888 -0.00087633 0.027021
1347 -0.1448 -0.055215 0.034149 -0.11211 0.072922 0.049453 0.33888 -0.045093 0.0041593 -0.029372 -0.0092048 -0.0093796 0.029089
1348 -0.13152 -0.054762 0.02994 -0.12161 0.058233 0.037983 0.41221 -0.053661 0.020789 -0.016255 -0.0093995 -0.0048675 0.034613
1349 -0.15338 -0.087302 0.013507 -0.13421 0.050187 0.035758 0.42492 -0.052173 0.013716 -0.02757 -0.010067 -0.011429 0.0098434
1350 -0.14092 -0.070282 0.017808 -0.12446 0.06346 0.031 0.43832 -0.066842 -0.0038315 -0.037868 -0.031047 -0.011131 0.0084877
1351 -0.15643 -0.084526 0.0016481 -0.14339 0.024952 0.022051 0.23471 -0.08627 -0.017326 -0.042681 -0.023578 -0.034688 0.0045892
1352 -0.13469 -0.068354 0.022052 -0.11842 0.05053 0.059064 0.14315 -0.073466 0.0062357 -0.041292 -0.01127 -0.021087 0.024159
1353 -0.1289 -0.069907 0.0079647 -0.14425 0.046407 0.026093 0.11801 -0.062531 -0.01012 -0.025628 -0.018557 -0.017378 0.005849
1354 -0.12824 -0.076482 0.0090392 -0.11725 0.038202 0.032373 0.10379 -0.071684 -2.4707e-05 -0.036174 -0.027085 -0.020426 -0.00095082
1355 -0.15559 -0.085848 0.010668 -0.14456 0.036582 0.021762 0.088813 -0.069628 -0.026373 -0.026502 -0.031078 -0.016494 -0.013533
1356 -0.15244 -0.07306 0.0093386 -0.14312 0.030419 0.022967 0.086437 -0.082612 -0.01375 -0.017316 -0.01722 -0.0030282 -0.0026459
1357 -0.1581 -0.077914 0.00097226 -0.16474 0.043582 0.036456 0.06633 -0.088748 -0.0066314 -0.016689 -0.026332 -0.0078144 0.00030547
1358 -0.14857 -0.091749 0.0072369 -0.16049 0.039669 0.017637 0.045662 -0.089088 -0.043937 -0.019845 -0.023829 -0.015602 -0.0093507
1359 -0.15479 -0.081983 0.00054034 -0.15084 0.043628 0.02009 0.046441 -0.087716 -0.036005 -0.039705 -0.022832 0.12723 0.0087413
1360 -0.16328 -0.084998 0.00016577 -0.17113 0.012152 0.008347 0.044626 -0.072682 -0.020034 -0.034569 -0.049046 0.20218 0.028543
1361 -0.16745 -0.080535 0.021547 -0.1574 0.035694 0.020521 0.041837 -0.072024 -0.036127 -0.029983 -0.013469 0.21548 0.0427
1362 -0.15327 -0.095115 0.00024155 -0.15858 0.02313 0.029816 0.04706 -0.08611 -0.032295 -0.031818 -0.02762 0.23451 0.031603
1363 -0.18553 -0.10692 -0.01722 -0.18403 -0.0081855 -0.0030914 0.020868 -0.080875 -0.03578 -0.041341 -0.038241 0.15035 0.0027833
1364 -0.18242 -0.10867 -0.018093 -0.17676 0.006045 -0.021013 0.020063 -0.10263 -0.063049 -0.058725 -0.045997 0.083907 -0.0053695
1365 -0.14173 -0.077234 0.01147 -0.16171 0.052131 0.028501 0.0125 -0.085761 -0.024085 -0.015133 -0.012345 0.059068 0.0028404
1366 -0.1889 -0.12122 -0.021529 -0.18696 -0.010386 -0.012012 0.00049053 -0.11403 -0.060391 -0.039428 -0.04804 0.015514 -0.037892
1367 -0.16985 -0.11454 -0.029689 -0.16272 -0.0070066 -0.012136 0.0067563 -0.12166 -0.051948 -0.051001 -0.040245 0.010332 -0.015955
1368 -0.16809 -0.10633 -0.013984 -0.17113 0.014504 -0.0047733 -0.0060259 -0.12275 -0.063336 -0.034363 -0.053442 0.021925 -0.019806
1369 -0.15577 -0.11324 0.0003012 -0.16874 0.024063 0.024192 0.0026666 -0.11838 -0.049559 -0.022171 -0.031531 0.031577 0.0091691
1370 -0.13682 -0.098826 -0.0073153 -0.16772 0.028169 0.021695 -0.0039462 -0.1031 -0.030768 -0.026822 -0.028291 0.039714 0.0055382
1371 -0.19107 -0.11905 -0.030927 -0.19186 -0.012389 -0.020233 -0.030611 -0.14468 -0.063236 -0.060339 -0.064041 -0.0050343 -0.028038
1372 -0.16403 -0.1063 -0.01433 -0.19488 0.012676 -0.011871 -0.029008 -0.13932 -0.040948 -0.04483 -0.035168 -0.0074187 -0.040021
1373 -0.1519 -0.10296 -0.0098512 -0.1745 0.026123 0.00089642 -0.0090396 -0.11961 -0.054092 -0.034358 -0.036213 0.014737 -0.018142
1374 -0.14157 -0.10213 -0.022918 -0.16977 0.019908 0.022909 -0.020241 -0.12342 -0.053262 -0.039951 -0.045675 0.026188 -0.013328
1375 -0.1498 -0.090748 -0.0062816 -0.15512 0.032943 0.022286 0.0047946 -0.10025 -0.04548 -0.012708 -0.010759 0.030765 0.0047562
1376 -0.16912 -0.11308 -0.01718 -0.19603 0.0012665 0.0094833 -0.031011 -0.1256 -0.057312 -0.055224 -0.050258 0.0063726 -0.018932
1377 -0.17139 -0.11128 -0.023115 -0.18945 0.0080383 0.0035563 -0.0066729 -0.13469 -0.056194 -0.03461 -0.035645 0.014507 -0.03727
1378 -0.16709 -0.12163 -0.032766 -0.2146 0.010297 -0.0094054 -0.027497 -0.13854 -0.080881 -0.059515 -0.04364 -0.003969 -0.046575
1379 -0.15862 -0.10717 -0.011457 -0.18231 0.015374 0.0032691 -0.029566 -0.13303 -0.071791 -0.040997 -0.04246 6.0737e-05 -0.034736
1380 -0.18596 -0.10065 -0.017731 -0.19347 -0.0054275 0.0081775 -0.0038902 -0.13885 -0.062155 -0.042945 -0.043957 -0.0067042 -0.020882
1381 -0.16112 -0.091671 -0.010988 -0.19717 0.0144 0.0073202 0.1137 -0.11828 -0.062672 -0.024029 -0.038111 0.004165 -0.037423
1382 -0.1689 -0.11001 -0.037194 -0.19743 -0.023897 -0.048277 0.32812 -0.1343 -0.066138 -0.037327 -0.043566 -0.0016491 -0.030236
1383 -0.15546 -0.10797 -0.015825 -0.18072 -0.00076807 0.0082097 0.40048 -0.10917 -0.066056 -0.043176 -0.038654 0.0020076 -0.032896
1384 -0.16988 -0.11134 -0.030111 -0.20814 -0.017987 -0.01243 0.41627 -0.13759 -0.06106 -0.053696 -0.037537 0.0045959 -0.034714
1385 -0.18749 -0.11695 -0.0098662 -0.19894 -0.014359 -0.024638 0.42877 -0.14483 -0.07157 -0.047208 -0.048216 -0.0026226 -0.025329
1386 -0.17819 -0.11179 -0.016545 -0.19553 -0.014179 -0.028087 0.46061 -0.13366 -0.071734 -0.043229 -0.034894 -0.0021284 -0.037309
1387 -0.18286 -0.093176 -0.0048906 -0.18375 0.0029134 -0.002702 0.49938 -0.15286 -0.057874 -0.037542 -0.035422 -0.0005002 -0.035296
1388 -0.16232 -0.099675 -0.0099023 -0.21288 -0.005035 -0.0094528 0.30817 -0.14498 -0.074008 -0.055093 -0.053061 0.00028723 -0.029147
1389 -0.16745 -0.11822 -0.029957 -0.20089 -0.0081964 -0.02076 0.19076 -0.15012 -0.076836 -0.045212 -0.054022 -0.01135 -0.062838
1390 -0.18376 -0.10058 -0.0084642 -0.21212 0.0062299 -0.009919 0.16474 -0.11579 -0.055366 -0.027712 -0.034658 -0.0058492 -0.03652
1391 -0.16866 -0.095177 -0.010632 -0.19918 0.009828 -0.018224 0.14166 0.079756 -0.073199 -0.046351 -0.053037 -0.017761 -0.029242
1392 -0.18522 -0.11933 -0.047793 -0.21316 -0.027598 -0.054062 0.1439 0.13165 -0.09193 -0.053865 -0.051359 -0.013653 -0.045353
1393 -0.19584 -0.14114 -0.03909 -0.21065 -0.016193 -0.015714 0.1137 0.19681 -0.070004 -0.051503 -0.058893 0.0023133 -0.037054
1394 -0.20134 -0.12989 -0.047915 -0.21702 -0.020141 -0.02434 0.10198 0.17426 -0.10642 -0.037356 -0.062216 0.0089955 0.12937
1395 -0.1933 -0.118 -0.037604 -0.2058 -0.017705 -0.0072486 0.13338 0.024331 -0.065083 -0.032597 -0.041701 0.017611 0.22
1396 -0.17962 -0.11152 -0.0093306 -0.20676 0.0034722 -0.014357 0.12077 -0.04677 -0.087686 -0.047013 -0.045139 0.017111 0.23514
1397 -0.16547 -0.11744 -0.028629 -0.19928 -0.017813 -0.022127 0.10709 -0.037455 -0.086153 -0.034551 -0.05104 0.031824 0.26642
1398 -0.17487 -0.10581 0.0050102 -0.18327 0.01068 0.01225 0.11562 -0.041152 -0.068898 -0.02604 -0.013162 0.021236 0.24336
1399 -0.17798 -0.1219 -0.015501 0.0054707 -0.0099726 -0.036421 0.094396 -0.064019 -0.096499 -0.030062 -0.049944 0.0069483 0.22269
1400 -0.19328 -0.14092 -0.036329 0.10198 -0.04395 -0.034433 0.080504 -0.07371 -0.10048 -0.05907 -0.067448 0.13728 0.19702
1401 -0.17726 -0.12887 -0.032245 0.16876 -0.030923 -0.026427 0.10727 -0.073951 -0.10449 -0.052338 -0.039736 0.22124 0.21208
1402 -0.14489 -0.10133 -0.0053773 0.20782 0.012011 0.0097022 0.15696 -0.025561 -0.089641 -0.0073689 -0.025593 0.28252 0.20067
1403 -0.15844 -0.11638 -0.018771 0.27011 -0.011692 -0.0087357 0.41199 -0.043143 -0.095722 -0.03928 -0.036175 0.25565 0.1717
1404 -0.17793 -0.14178 -0.026685 0.18639 -0.023404 -0.0067215 0.49044 -0.060339 -0.12282 -0.035071 -0.025253 0.2367 0.16226
1405 -0.17344 -0.13911 -0.035096 0.031202 -0.024105 0.29299 0.55857 -0.06826 -0.10659 -0.043384 -0.059271 0.16843 0.14715
1406 -0.16359 -0.15342 -0.027703 -0.043934 -0.033448 0.30497 0.54354 -0.096433 -0.12598 -0.072641 -0.069364 0.074369 0.093655
1407 -0.18401 -0.14549 -0.032671 -0.061729 -0.028987 0.35421 0.5829 -0.080341 -0.096953 -0.04244 -0.049747 0.077034 0.11113
1408 -0.15806 -0.12041 -0.0097175 -0.036716 0.0029484 0.40631 0.5927 -0.060914 -0.095525 -0.046404 -0.040647 0.074151 0.1019
1409 -0.18787 -0.13326 -0.032944 -0.064843 -0.01688 0.45555 0.48049 -0.075687 -0.114 -0.029642 -0.040787 0.07071 0.11921
1410 -0.18998 -0.15769 -0.066693 -0.085507 -0.038186 0.24116 0.30448 -0.10169 -0.14371 -0.059945 -0.075408 0.022381 0.063922
1411 -0.18225 -0.13763 -0.040562 -0.080732 -0.025271 0.12595 0.25785 0.036896 -0.14158 -0.063803 -0.067094 0.036561 0.079213
1412 -0.17773 -0.12139 -0.038351 -0.044614 -0.031086 0.10807 0.24311 0.17041 -0.11785 -0.048147 -0.045716 0.05955 0.099868
1413 -0.16933 -0.13777 -0.050107 -0.015342 -0.024515 0.094132 0.23456 0.18409 -0.11773 -0.057457 -0.052191 0.043374 0.22925
1414 -0.022154 -0.14163 -0.045866 -0.0036939 -0.01233 0.10254 0.22129 0.26639 -0.10335 -0.042709 -0.048456 0.067104 0.29556
1415 -0.00011949 -0.15321 -0.062152 0.17229 -0.02964 0.070137 0.19992 0.11046 -0.095863 -0.057635 -0.032472 0.056055 0.30512
1416 0.0667 -0.13111 -0.035734 0.29418 0.0021315 0.10733 0.21211 0.040658 -0.11068 0.0087489 -0.0088159 0.06955 0.32109
1417 0.079723 -0.15605 -0.046599 0.29031 -0.012014 0.049782 0.17623 -0.019717 -0.13063 0.034352 -0.058119 0.037486 0.28907
1418 0.16681 -0.14005 -0.040408 0.33701 -0.0029836 0.068463 0.16477 -0.0086308 -0.12576 0.082083 -0.039018 0.052043 0.28626
1419 0.15962 -0.13871 -0.02921 0.29056 0.0034306 0.072762 0.1684 -0.0081694 -0.10935 0.099099 -0.039508 0.05028 0.2267
1420 0.0089234 -0.16506 -0.045861 0.21911 -0.018458 0.055908 0.15924 -0.04167 -0.14098 0.066773 -0.057574 0.022781 0.1721
1421 -0.065111 -0.16067 -0.056525 0.089532 -0.0029399 0.027302 0.11436 -0.056523 -0.16067 0.007025 -0.074459 0.012756 0.12985
1422 -0.050252 -0.1482 -0.049524 0.051509 0.0071316 0.071056 0.13672 -0.028878 -0.11494 -0.0064226 -0.041431 0.032599 0.12752
1423 -0.07439 -0.15588 -0.046906 0.026168 -0.0029396 0.071474 0.10066 -0.06028 -0.15813 -0.0078933 -0.053639 0.021201 0.10476
1424 -0.057617 -0.13351 -0.020359 0.030878 0.010575 0.071096 0.14835 -0.034097 -0.1242 0.0008447 -0.04538 0.036174 0.12609
1425 -0.068972 -0.15028 -0.062139 0.015003 -0.014628 0.042499 0.11491 -0.056119 -0.13649 -0.02108 -0.046481 0.026709 0.11449
1426 -0.065892 -0.14334 -0.036758 0.0055043 0.035775 0.070661 0.11725 -0.036286 -0.11424 -0.0039457 -0.046862 0.033644 0.11966
1427 -0.0772 -0.15124 -0.037568 -0.015932 0.12233 0.063826 0.11542 0.10487 -0.1274 -0.012884 -0.037698 0.03098 0.10569
1428 -0.060182 -0.13663 -0.018299 0.012568 0.15865 0.079358 0.098208 0.23745 -0.1199 0.001566 -0.025727 0.03712 0.11904
1429 -0.10256 -0.14597 -0.037565 -0.029133 0.10161 0.054787 0.083234 0.22992 -0.13513 -0.016432 -0.040698 0.035319 0.096366
1430 -0.10701 -0.14477 -0.047678 -0.036565 0.062553 0.05049 0.0695 0.22911 -0.14868 -0.01904 -0.047656 0.033589 0.09235
1431 -0.10947 -0.13169 -0.051117 -0.034037 0.020086 0.041411 0.046887 0.13604 -0.14349 -0.022587 -0.052152 0.039789 0.084242
1432 -0.093026 -0.118 -0.039203 -0.02974 0.0081067 0.044774 0.26642 0.059913 -0.12967 -0.022397 -0.057195 0.0071135 0.063594
1433 -0.10613 -0.066148 -0.052979 0.14471 -0.015944 0.023365 0.44033 0.0080237 -0.13483 -0.042041 -0.068591 0.073046 0.088577
1434 -0.060792 0.15596 -0.021281 0.33725 0.0026008 0.059733 0.52606 0.044196 -0.10414 0.031315 -0.006384 0.24777 0.11739
1435 -0.066994 0.22833 -0.0012303 0.35336 0.0061438 0.044806 0.61917 0.03045 -0.12289 0.061461 -0.011842 0.26366 0.13213
1436 -0.068854 0.2475 -0.004893 0.38213 0.013177 0.038188 0.64528 0.031796 -0.13522 0.099549 -0.016726 0.23938 0.12897
1437 -0.076696 0.22661 -0.0057058 0.41747 0.0041929 0.035942 0.64144 0.015556 -0.10682 0.1244 -0.022025 0.24594 0.29665
1438 -0.084142 0.044522 -0.040262 0.43311 -0.023745 0.0069923 0.64158 -0.0063801 -0.12729 0.13661 -0.035563 0.19311 0.3375
1439 -0.085869 -0.013703 -0.03244 0.43803 0.0056554 0.027715 0.71104 -0.011191 -0.12826 0.12673 -0.04332 0.12659 0.34331
1440 -0.082958 -0.02765 -0.011348 0.42523 0.024209 0.056344 0.59429 0.014036 -0.10555 0.10628 -0.010138 0.098458 0.34069
1441 -0.11043 -0.047191 -0.043812 0.53779 -0.015391 0.022262 0.4246 -0.020386 -0.14135 0.044052 -0.049218 0.067341 0.32637
1442 -0.096263 -0.029937 -0.036286 0.53088 -0.008648 0.01408 0.33884 -0.021258 -0.11183 0.040672 -0.05841 0.05975 0.34745
1443 -0.10605 -0.046715 -0.033562 0.5324 0.0021078 0.02557 0.30129 -0.02728 -0.12441 0.055337 -0.045366 0.067423 0.29899
1444 -0.12275 -0.062011 -0.048633 0.43145 -0.0097311 -0.0015499 0.28031 -0.030467 -0.11712 0.026247 -0.043506 0.052478 0.19014
1445 -0.13599 -0.072212 -0.050208 0.31281 -0.028105 0.003957 0.24749 -0.050439 -0.12207 0.011726 -0.059699 0.044044 0.14261
1446 -0.11287 -0.058984 -0.044579 0.25048 -0.0028142 0.02826 0.24621 -0.028598 -0.11576 0.01866 -0.050583 0.062284 0.14128
1447 -0.12345 -0.08227 -0.059243 0.21045 -0.018916 0.0050711 0.23636 -0.038272 -0.12432 0.027931 -0.062904 0.064311 0.13543
1448 -0.13381 -0.068622 -0.044172 0.20547 -0.0020441 0.02286 0.23916 -0.029215 -0.11122 0.0559 -0.046054 0.15574 0.1365
1449 -0.12041 -0.08049 -0.049461 0.17529 -0.010696 0.016892 0.21103 -0.036902 -0.13581 0.063161 -0.044701 0.25503 0.15954
1450 -0.12601 -0.064666 -0.032176 0.17006 0.013176 0.044878 0.21679 0.034493 -0.11508 0.11231 -0.013138 0.28243 0.18131
1451 -0.1271 -0.080783 -0.049353 0.15646 -0.017139 -0.018148 0.18488 0.25834 -0.080421 0.16811 -0.01303 0.2996 0.17909
1452 -0.13075 -0.10972 -0.071921 0.13226 -0.020442 -0.020706 0.18517 0.28265 0.036351 0.17398 0.00047035 0.25388 0.1772
1453 0.054631 -0.065896 -0.02491 0.19416 0.0041885 0.048475 0.22092 0.34261 0.15969 0.21499 0.039077 0.27129 0.33973
1454 0.060461 -0.093757 -0.054982 0.3706 -0.024185 -0.0011021 0.15089 0.28604 0.14448 0.19084 -2.7979e-05 0.17157 0.34942
1455 0.2043 -0.075069 -0.030007 0.50783 0.0059141 0.056903 0.17954 0.2512 0.22386 0.23794 0.048044 0.15038 0.3862
1456 0.17036 -0.10063 -0.066962 0.51234 -0.02657 0.24876 0.14615 0.10837 0.14595 0.15975 0.014652 0.11935 0.34914
1457 0.24989 -0.087589 -0.033118 0.55667 -0.021639 0.35851 0.14392 0.077131 0.039834 0.13544 0.041537 0.11414 0.38296
1458 0.2873 -0.078303 -0.025608 0.55139 0.0053742 0.39867 0.14774 0.073017 -0.0050598 0.12115 0.087615 0.11236 0.30867
1459 0.28893 -0.10275 -0.047255 0.58174 -0.005816 0.39891 0.11929 0.023161 -0.030707 0.102 0.050502 0.076705 0.23154
1460 0.3307 -0.10343 -0.0237 0.65507 -0.012899 0.48844 0.11435 0.046859 -0.012385 0.10252 0.073471 0.099185 0.18698
1461 0.40467 -0.10511 -0.048675 0.60758 -0.014171 0.38692 0.10102 0.035147 -0.032363 0.081652 0.034849 0.096677 0.18569
1462 0.3791 -0.13228 -0.053488 0.4854 -0.021746 0.29772 0.09717 0.017329 -0.041251 0.077318 0.0062245 0.13485 0.16441
1463 0.42298 -0.13429 -0.053083 0.40554 0.00013742 0.18046 0.08077 0.04652 -0.043321 0.11399 0.021162 0.24474 0.15935
1464 0.45461 -0.12021 -0.038568 0.35097 0.11431 0.16447 0.082392 0.040428 -0.038529 0.15263 0.0031947 0.31627 0.18472
1465 0.46648 -0.12765 -0.052219 0.32354 0.15025 0.12782 0.095916 0.0071345 -0.050419 0.19785 -0.02847 0.27871 0.20444
1466 0.51156 -0.11858 -0.047704 0.42155 0.16712 0.13868 0.084523 0.022824 -0.056549 0.26679 0.016711 0.29976 0.19215
1467 0.52885 -0.12749 -0.065195 0.61322 0.13249 0.14059 0.091541 0.16951 -0.045428 0.28655 0.0082256 0.31782 0.378
1468 0.51119 -0.122 -0.059946 0.67297 0.092671 0.11521 0.1327 0.29033 -0.043733 0.2925 -0.0027996 0.26583 0.42149
1469 0.52271 -0.13834 -0.067568 0.71556 0.018744 0.10569 0.42838 0.30271 -0.068612 0.26286 0.0022114 0.20581 0.42791
1470 0.62 -0.11309 -0.016076 0.74788 0.045379 0.1534 0.52884 0.37426 -0.023168 0.32382 0.026391 0.20496 0.43081
1471 0.59766 -0.13623 -0.062141 0.71255 0.013756 0.11494 0.54711 0.27164 -0.063055 0.241 -0.0063911 0.14956 0.38441
1472 0.58187 -0.12628 -0.059887 0.7347 0.018438 0.079379 0.58868 0.17748 -0.070302 0.23007 0.0019872 0.14448 0.29238
1473 0.62023 -0.1234 -0.044424 0.71562 0.015918 0.11338 0.66795 0.093124 -0.052943 0.19462 0.0040047 0.1292 0.23425
1474 0.64467 -0.1295 -0.063138 0.73975 0.016985 0.10128 0.59842 0.10193 -0.079377 0.17832 0.0064114 0.14173 0.22553
1475 0.6514 -0.13596 -0.053801 0.76174 0.025263 0.10573 0.70758 0.067982 -0.092247 0.18206 -0.012872 0.1323 0.19967
1476 0.66745 -0.11882 -0.041374 0.73582 0.023981 0.10475 0.49583 0.069269 -0.067228 0.20212 0.014186 0.15349 0.20201
1477 0.64743 -0.14521 -0.062154 0.70146 0.087405 0.091623 0.31207 0.045735 -0.098177 0.14427 -0.019468 0.11132 0.18425
1478 0.72363 -0.11785 -0.026928 0.82064 0.20334 0.13504 0.30792 0.06329 -0.052239 0.26585 -0.0035055 0.1343 0.20031
1479 0.68281 -0.14268 -0.049375 0.77861 0.18917 0.081735 0.25881 0.059649 -0.080653 0.2856 -0.0121 0.11323 0.16633
1480 0.6736 -0.12681 -0.039722 0.77375 0.22473 0.10122 0.26079 0.068036 -0.061457 0.34282 0.0007349 0.15989 0.18011
1481 0.72668 -0.13155 -0.042833 0.73686 0.21818 0.094271 0.24298 0.068852 -0.031744 0.35549 -0.0079855 0.28214 0.19192
1482 0.67733 -0.13912 -0.08162 0.63429 0.14784 0.057245 0.20636 0.03145 -0.10059 0.36154 -0.02329 0.29909 0.19408
1483 0.68818 -0.14918 -0.063083 0.53759 0.093185 0.056166 0.22269 0.067691 -0.073846 0.33212 -0.0063514 0.30832 0.2119
1484 0.77674 -0.12759 -0.049657 0.49466 0.11117 0.10966 0.22484 0.25136 -0.068857 0.36322 0.033227 0.33476 0.23545
1485 0.75753 -0.14445 -0.061955 0.41236 0.064656 0.061874 0.1939 0.28705 -0.081386 0.34761 0.017534 0.29957 0.34779
1486 0.7691 -0.12398 -0.056219 0.40695 0.069292 0.083258 0.19857 0.32786 -0.075462 0.31761 0.046562 0.21316 0.38756
1487 0.77424 -0.12741 -0.047005 0.38079 0.055974 0.069765 0.1776 0.32761 -0.08586 0.27457 0.08516 0.17138 0.32971
1488 0.75062 -0.10901 -0.043583 0.37083 0.065656 0.069282 0.17586 0.26044 -0.084787 0.27033 0.092342 0.17792 0.32954
1489 0.70096 -0.13535 -0.063887 0.34609 0.062473 0.038982 0.14261 0.13676 -0.099957 0.22348 0.076876 0.12378 0.2151
1490 0.72132 -0.11869 -0.046903 0.33968 0.16216 0.058508 0.15587 0.1054 -0.071024 0.20884 0.062012 0.1281 0.19982
1491 0.78839 -0.10562 -0.06102 0.32687 0.22585 0.078008 0.15215 0.074732 -0.10039 0.21566 0.028996 0.12249 0.18066
1492 0.76966 -0.099859 -0.043015 0.28619 0.26628 0.079821 0.12346 0.087512 -0.096791 0.19821 0.01192 0.11245 0.1657
1493 0.72004 -0.081731 -0.069685 0.27413 0.23396 0.051606 0.10015 0.070699 -0.12062 0.19562 0.01835 0.092462 0.15334
1494 0.70488 -0.075916 -0.035906 0.25283 0.25423 0.056677 0.093962 0.050395 -0.10043 0.22824 0.025546 0.11678 0.16787
1495 0.68348 -0.053452 -0.029897 0.26216 0.21172 0.077612 0.087042 0.059835 -0.08246 0.27328 0.01958 0.11069 0.15137
1496 0.66244 -0.071712 -0.046638 0.24383 0.15413 0.038707 0.078922 0.041035 -0.099067 0.31053 -0.0091717 0.087905 0.1439
1497 0.6779 -0.071749 -0.043058 0.21495 0.12361 0.054754 0.060629 0.063915 -0.10447 0.35597 0.017884 0.10549 0.14326
1498 0.68296 -0.075618 -0.06981 0.22269 0.10446 0.064127 0.065807 0.035822 -0.098564 0.36487 0.0052115 0.091106 0.14791
1499 0.7049 -0.046796 -0.020196 0.19369 0.1332 0.071167 0.077991 0.054189 -0.092204 0.34107 0.025473 0.09868 0.15218
1500 0.70864 -0.052675 -0.039241 0.19466 0.10939 0.05155 0.074771 0.032051 -0.095812 0.32873 0.0083651 0.079668 0.12691
1501 0.67815 -0.05468 -0.053748 0.16004 0.11269 0.022424 0.053353 0.022307 -0.10534 0.28808 0.0014832 0.083503 0.13872
1502 0.66131 -0.063166 -0.033794 0.17141 0.19284 0.025522 0.039809 0.031504 -0.10113 0.24745 0.003019 0.092715 0.12819
1503 0.64676 -0.04738 -0.027333 0.16412 0.27084 0.050851 0.042528 0.019142 -0.11116 0.24295 -0.0069026 0.079734 0.12646
1504 0.59811 -0.067715 0.0019521 0.13132 0.29309 0.013019 0.013895 -0.014207 -0.12982 0.1921 -0.0030795 0.044846 0.089836
1505 0.5885 -0.059306 0.07796 0.10702 0.30472 0.052308 0.013723 0.00093596 -0.10645 0.20122 0.013608 0.057357 0.10506
1506 0.53368 -0.07588 0.087023 0.117 0.27337 0.018488 0.0037603 -0.015171 -0.1095 0.19483 0.035063 0.06693 0.11687
1507 0.46965 -0.080201 0.09895 0.070107 0.26357 0.027519 0.011532 -0.00056882 -0.10612 0.20958 0.085013 0.051115 0.086642
1508 0.49396 -0.070833 0.10857 0.093592 0.23393 0.026324 0.019282 0.008721 -0.086614 0.2188 0.11715 0.060197 0.093442
1509 0.46018 -0.097082 0.037502 0.06597 0.18555 0.035514 -0.013037 -0.013238 -0.10387 0.18236 0.12637 0.041052 0.083469
1510 0.43251 -0.080066 0.017573 0.071505 0.16025 0.019418 0.0059827 -0.033086 -0.1013 0.18023 0.12366 0.049161 0.069865
1511 0.41073 -0.11025 -0.024438 0.041433 0.12309 -0.01985 -0.013244 0.17217 -0.10588 0.17246 0.07428 0.027379 0.051509
1512 0.43018 -0.071053 0.013926 0.064392 0.17705 0.038483 0.0030697 0.3085 -0.082129 0.19828 0.095578 0.070069 0.06189
1513 0.38014 -0.10752 -0.012608 0.035743 0.11526 0.011169 -0.031509 0.29075 -0.0075305 0.16815 0.072496 0.04672 0.056176
1514 0.38674 -0.10132 0.0067415 0.030949 0.16434 0.024023 -0.00056789 0.30657 0.14945 0.18409 0.087408 0.055511 0.07677
1515 0.36613 -0.11657 -0.018137 0.015331 0.26467 -0.0078847 -0.030674 0.32971 0.18517 0.15587 0.048974 0.022209 0.040527
1516 0.35756 -0.11726 0.0010456 0.017038 0.32037 0.018469 -0.037763 0.37975 0.21343 0.17726 0.065382 0.050814 0.047475
1517 0.3529 -0.1338 -0.013743 -0.0082686 0.30602 0.025019 -0.050481 0.24701 0.18785 0.15 0.051312 0.011379 0.043229
1518 0.33572 -0.11841 0.0030205 -0.014844 0.32585 0.0087738 -0.038221 0.12622 0.1337 0.14339 0.03929 0.014733 0.035893
1519 0.29743 -0.12428 -0.0070313 -0.0084752 0.2764 0.23966 -0.047078 0.088306 0.019628 0.1576 0.04968 0.0096581 0.0076017
1520 0.30326 -0.13083 -0.010697 -0.014525 0.24093 0.35468 0.2104 0.07793 0.0029032 0.15119 0.073656 0.0018274 0.033828
1521 0.31849 -0.10902 0.04517 -0.0041431 0.26212 0.43917 0.37279 0.1253 -0.0054347 0.17349 0.13744 0.031652 0.058489
1522 0.30437 -0.12182 -0.0032332 -0.021664 0.16872 0.42023 0.36027 0.072591 -0.0090602 0.13819 0.096415 0.013355 0.024678
1523 0.32529 -0.098437 0.038032 -0.019528 0.17581 0.4962 0.46847 0.16751 -0.0040442 0.15483 0.13025 0.031262 0.035336
1524 0.26105 -0.13323 -0.013235 -0.035796 0.11039 0.47821 0.42471 0.30574 -0.038766 0.10613 0.12331 0.0064554 -0.0059146
1525 0.28529 -0.1224 0.028096 -0.03246 0.14444 0.50145 0.54026 0.39206 -0.019228 0.16009 0.19128 0.027136 0.029824
1526 0.24316 -0.12043 0.0081069 -0.049883 0.14585 0.47461 0.31003 0.39624 -0.015197 0.15161 0.1823 0.025492 0.025488
1527 0.26244 -0.12681 0.014973 -0.0539 0.14321 0.36181 0.18153 0.3988 -0.031862 0.12682 0.17114 -0.0086884 0.031512
1528 0.24307 -0.11228 0.030548 -0.048003 0.16492 0.24948 0.14426 0.23965 -0.044113 0.13588 0.16066 0.007482 0.011939
1529 0.24322 -0.10662 0.027455 -0.045228 0.30962 0.21984 0.13076 0.18609 -0.011345 0.14889 0.16344 0.016733 0.02168
1530 0.21696 -0.1361 -0.0019538 -0.078287 0.30355 0.18447 0.086552 0.13336 -0.044772 0.11935 0.12185 -0.028796 0.0062949
1531 0.23096 -0.10253 0.020525 -0.078023 0.33111 0.17987 0.083561 0.11305 -0.059121 0.11461 0.11099 -0.0084796 -0.010774
1532 0.25071 0.2402 0.056252 -0.06483 0.32227 0.17305 0.088553 0.13227 -0.024331 0.12111 0.11471 0.021322 0.020405
1533 0.25145 0.32323 0.067439 -0.060232 0.24274 0.18057 0.065813 0.10827 -0.026614 0.11621 0.12859 0.00089532 0.0069861
1534 0.21722 0.37206 0.149 -0.084084 0.20244 0.17748 0.073842 0.14281 -0.036022 0.11568 0.1503 -0.0069253 0.014188
1535 0.19708 0.35258 0.18531 -0.06965 0.16561 0.17354 0.050624 0.33552 -0.028642 0.095767 0.16408 0.016694 0.0029952
1536 0.21056 0.32775 0.17343 -0.079695 0.14787 0.17149 0.048436 0.37961 -0.036741 0.11297 0.16139 0.016516 -0.0018365
1537 0.2067 0.25413 0.18139 -0.095497 0.1463 0.16749 0.049784 0.44035 -0.029312 0.11344 0.16469 0.039784 -6.5088e-05
1538 0.1725 0.088462 0.12375 -0.098981 0.11364 0.13784 0.044335 0.43183 -0.0045509 0.1019 0.17178 0.016654 -0.0020292
1539 0.18531 0.049288 0.074218 -0.10072 0.1389 0.13892 0.032708 0.32334 0.1338 0.12183 0.18547 0.011256 -0.019986
1540 0.15472 0.019462 0.053078 -0.097233 0.1536 0.14199 0.0312 0.22928 0.2293 0.11328 0.19741 0.0086388 0.0050561
1541 0.12328 -0.015937 0.034432 -0.13842 0.12989 0.16864 -0.0070463 0.15554 0.23369 0.069366 0.1892 -0.039495 -0.0048635
1542 0.14671 -0.0005248 0.034188 -0.098297 0.1279 0.41748 0.0080613 0.15156 0.3033 0.10401 0.23173 -0.0031086 -0.025979
1543 0.14036 0.0010503 0.052747 -0.098293 0.18448 0.47996 0.0034863 0.14484 0.29759 0.090443 0.21105 0.0051927 -0.037324
1544 0.10931 -0.021883 0.029207 -0.11228 0.2858 0.51283 -0.011449 0.11247 0.21605 0.076198 0.19685 0.0097765 -0.013544
1545 0.14127 -0.023569 0.05755 -0.11752 0.30777 0.59706 -0.0076222 0.17283 0.15685 0.090104 0.18512 0.0027656 -0.014114
1546 0.11301 -0.031524 0.04057 -0.13248 0.3075 0.5689 -0.010332 0.32036 0.12258 0.073528 0.19234 -0.0048535 0.00080874
1547 0.10483 -0.025158 0.03339 -0.1318 0.25418 0.55199 -0.015757 0.37884 0.10486 0.093714 0.19097 0.0028769 -0.011125
1548 0.12118 0.23433 0.024176 -0.14284 0.19599 0.62416 -0.032751 0.45163 0.068769 0.071547 0.17066 -0.003164 -0.030088
1549 0.12951 0.35563 0.056423 -0.13486 0.16099 0.65902 -0.015065 0.44965 0.083488 0.085775 0.21314 0.0043432 -0.021555
1550 0.14506 0.41079 0.072556 -0.14138 0.15174 0.6834 -0.026239 0.48552 0.083373 0.091033 0.21887 0.021894 -0.0036721
1551 0.13876 0.43819 0.086789 -0.13112 0.14379 0.77224 -0.015805 0.52269 0.080699 0.096945 0.23898 0.040658 -0.029766
1552 0.14012 0.466 0.076113 -0.13676 0.12766 0.70452 -0.026417 0.50255 0.074146 0.091823 0.24564 0.0060709 -0.0030258
1553 0.14076 0.53498 0.10001 -0.13501 0.14481 0.7974 -0.038463 0.36326 0.068226 0.085073 0.23316 0.027571 -0.024971
1554 0.092241 0.45876 0.10702 -0.14721 0.14263 0.78949 -0.053899 0.26851 0.055383 0.07563 0.24406 0.011327 -0.036347
1555 0.10878 0.44961 0.17152 -0.13065 0.13759 0.81099 -0.039515 0.24398 0.05855 0.070465 0.26737 0.01714 -0.016948
1556 0.099333 0.25679 0.20793 -0.13513 0.13702 0.80491 -0.03984 0.23168 0.080181 0.087416 0.27295 0.0054102 -0.034349
1557 0.088193 0.20276 0.23263 -0.13529 0.15214 0.85452 -0.0462 0.23494 0.24093 0.081138 0.29487 0.018655 -0.026865
1558 0.095006 0.15987 0.20547 -0.14503 0.137 0.8496 -0.053149 0.20014 0.319 0.080663 0.283 0.015497 -0.033263
1559 0.067076 0.14647 0.19018 -0.14496 0.13117 0.83051 -0.063627 0.20576 0.37284 0.087895 0.25308 -0.0079221 -0.04347
1560 0.062784 0.1204 0.12829 -0.16977 0.092671 0.80294 -0.083544 0.328 0.35937 0.061318 0.228 -0.019726 -0.075461
1561 0.05576 0.13343 0.078015 -0.17329 0.10056 0.80639 -0.074052 0.43339 0.365 0.055013 0.20112 -0.010538 -0.058767
1562 0.056766 0.42442 0.08669 -0.17111 0.093135 0.83573 -0.056895 0.45892 0.32804 0.040868 0.19641 0.0031898 -0.041024
1563 0.11091 0.54341 0.13286 -0.15528 0.11796 0.97157 -0.053283 0.48473 0.28217 0.063253 0.20713 -0.010219 -0.056144
1564 0.067417 0.56014 0.11166 -0.15129 0.11347 0.90793 0.15157 0.3914 0.1982 0.060536 0.17999 -0.0026414 -0.030611
1565 0.096917 0.60115 0.12297 -0.12839 0.11959 0.93618 0.28744 0.29364 0.19806 0.054669 0.16759 0.019127 -0.017379
1566 0.087049 0.59811 0.11439 -0.13696 0.1054 0.89688 0.35868 0.25688 0.21617 0.054396 0.16275 -0.0050388 -0.024569
1567 0.054952 0.61524 0.10384 -0.16034 0.094571 0.8413 0.40279 0.21443 0.20486 0.047005 0.14217 -0.0015527 -0.046402
1568 0.063798 0.70152 0.10602 -0.1454 0.087478 0.77847 0.40996 0.19295 0.21799 0.04407 0.16307 0.010238 -0.056116
1569 0.064373 0.71378 0.12308 -0.18577 0.077249 0.78593 0.38248 0.1876 0.29691 0.045107 0.16627 0.1312 -0.031182
1570 0.059844 0.66292 0.10921 -0.1694 0.05762 0.7539 0.54489 0.21242 0.42957 0.044713 0.1757 0.19881 -0.0077289
1571 0.051051 0.68154 0.11459 -0.17528 0.078312 0.80467 0.29773 0.21638 0.49436 0.053733 0.20078 0.19393 -0.0024538
1572 0.048367 0.73547 0.091523 -0.18861 0.057609 0.82351 0.16231 0.37439 0.46934 0.033508 0.23085 0.1819 -0.016875
1573 0.059193 0.78638 0.11203 -0.1793 0.08762 1.0099 0.13521 0.47314 0.48782 0.049873 0.28785 0.20022 -0.022838
1574 0.031684 0.73283 0.093237 -0.19301 0.059769 0.99467 0.092074 0.42243 0.44428 0.01419 0.27138 0.1011 -0.025479
1575 0.055597 0.74473 0.12575 -0.16277 0.083226 1.0225 0.10939 0.45028 0.47108 0.062964 0.29553 0.072585 -0.035505
1576 0.044035 0.77647 0.12087 -0.17304 0.060809 1.0691 0.087741 0.39676 0.54175 0.059024 0.30312 0.041974 -0.024398
1577 0.067318 0.84783 0.12825 -0.16485 0.068158 0.98084 0.067064 0.26809 0.55153 0.049517 0.24633 0.042947 -0.027513
1578 0.058523 0.83811 0.12761 -0.16999 0.068265 0.87642 0.086927 0.22968 0.577 0.061635 0.25866 0.025087 -0.044609
1579 0.036201 0.82043 0.13274 -0.16827 0.055892 0.778 0.057083 0.22537 0.5448 0.03532 0.22586 0.033221 -0.014792
1580 0.033192 0.83853 0.21024 -0.18232 0.053586 0.79589 0.056126 0.20479 0.55976 0.057277 0.20334 0.032797 -0.041099
1581 0.058476 0.86782 0.24936 -0.16647 0.058883 0.79193 0.035199 0.19845 0.54266 0.053122 0.20068 0.025761 -0.035218
1582 0.050237 0.90478 0.28048 -0.17119 0.062073 0.82291 0.040342 0.20998 0.59849 0.059698 0.20868 0.035755 -0.017925
1583 0.032023 0.8125 0.24714 -0.18544 0.045004 0.80514 0.039342 0.16829 0.58831 0.023662 0.18166 0.014415 -0.036063
1584 0.065919 0.85991 0.2765 -0.16631 0.086737 0.99351 0.055301 0.19748 0.62892 0.062901 0.22276 0.048613 -0.010395
1585 0.024419 0.83929 0.19216 -0.20648 0.056517 0.99828 0.019495 0.15999 0.57309 0.01699 0.16855 0.016682 -0.060834
1586 0.015088 0.89793 0.17848 -0.19734 0.039356 0.99085 0.0090187 0.18415 0.57769 0.023109 0.18077 0.027756 -0.049668
1587 0.028758 0.87805 0.14487 -0.1836 0.045753 0.94381 0.0020872 0.15723 0.55525 0.030549 0.16699 0.011537 -0.080237
1588 0.0059013 0.85104 0.12953 -0.19615 0.03206 0.908 0.01108 0.35405 0.58269 0.036813 0.16612 0.016284 -0.051802
1589 0.018775 0.88388 0.16136 -0.18278 0.051559 0.804 0.010938 0.43456 0.63064 0.023837 0.18187 0.010867 -0.046671
1590 0.025449 0.87029 0.13658 -0.17983 0.027187 0.73976 -0.010663 0.42962 0.59749 0.012901 0.17567 0.0085665 -0.041548
1591 0.026062 0.88829 0.15129 -0.18749 0.044526 0.75752 -0.0015886 0.42532 0.63536 0.020003 0.18354 0.017434 -0.049769
1592 0.030235 0.91211 0.13719 -0.20316 0.059176 0.71738 0.0018492 0.27812 0.6071 0.025719 0.17466 0.0078235 -0.037654
1593 -0.0069806 0.88412 0.11962 -0.19257 0.022221 0.68711 -0.029167 0.19715 0.6055 0.013007 0.1633 0.0062283 -0.053913
1594 -0.0022596 0.86267 0.10875 -0.20811 0.018643 0.7057 -0.011701 0.16665 0.59169 -0.0030207 0.17235 -0.023114 -0.039317
1595 0.0089498 0.88767 0.12145 -0.1999 0.040862 0.71606 -0.0022522 0.17081 0.64735 0.034033 0.19068 0.0042604 -0.034264
1596 -0.026828 0.87238 0.10899 -0.21305 0.0070465 0.62291 -0.021958 0.15516 0.636 0.011504 0.14606 -0.0096854 -0.040228
1597 -0.0012254 0.87653 0.11994 -0.20001 0.032107 0.6499 -0.01386 0.1412 0.6082 -0.0026568 0.16409 -0.0089336 -0.041782
1598 -0.0063961 0.84726 0.12775 -0.19685 0.044118 0.66833 -0.038345 0.17467 0.62009 0.029582 0.18925 -0.0056645 -0.049894
1599 -0.0038645 0.83522 0.10952 -0.20247 0.04112 0.66509 -0.025772 0.13919 0.64568 0.018305 0.21116 -0.013441 -0.044815
1600 -0.0034231 0.931 0.10794 -0.21001 0.057499 0.6388 -0.051036 0.13609 0.62981 0.0049828 0.22792 -0.0080424 -0.043672
1601 -0.025217 0.80502 0.10312 -0.21455 0.084036 0.60799 -0.031988 0.1334 0.65515 0.023115 0.2468 -0.0031135 -0.059101
1602 -0.02305 0.73051 0.11611 -0.20659 0.1107 0.63994 -0.015259 0.10433 0.65319 0.017269 0.24988 -0.00018203 -0.058666
1603 -0.042164 0.6347 0.099062 -0.20168 0.093961 0.64919 0.32592 0.13376 0.63794 0.013053 0.26866 -0.0089212 -0.044241
1604 -0.059217 0.56016 0.092531 -0.21211 0.064932 0.57741 0.33703 0.092209 0.62583 0.02746 0.20369 -0.016694 -0.064131
1605 -0.049091 0.57268 0.096099 -0.21437 0.033326 0.59906 0.43568 0.075332 0.59894 0.016446 0.18319 -0.0075569 -0.041441
1606 -0.020626 0.59 0.10701 -0.19423 0.032141 0.60305 0.45352 0.10728 0.64858 0.01841 0.2058 0.0063146 -0.029533
1607 -0.047908 0.57991 0.097831 -0.20833 0.047641 0.55816 0.50252 0.070541 0.61527 0.019638 0.14532 -0.0067891 -0.033535
1608 -0.030502 0.5875 0.098424 -0.20414 0.047771 0.58514 0.43346 0.080884 0.63308 0.018168 0.17273 -0.015622 -0.040974
1609 -0.019393 0.58744 0.10163 -0.21249 0.066686 0.58899 0.22544 0.080116 0.65568 0.026182 0.17318 -0.0099478 -0.041201
1610 -0.061686 0.53153 0.075199 -0.22011 0.012659 0.49158 0.11565 0.052347 0.58132 -0.011489 0.13519 -0.026143 -0.071026
1611 -0.045758 0.54433 0.07609 -0.21057 0.035148 0.52532 0.12591 0.020351 0.57596 -0.015104 0.15357 -0.018782 -0.071305
1612 -0.059604 0.52078 0.076622 -0.22521 0.028429 0.53652 0.080463 0.021266 0.56449 0.0049565 0.13072 -0.032602 -0.083723
1613 -0.043677 0.52636 0.076362 -0.21245 0.052799 0.50026 0.080881 0.023409 0.58832 -0.0033772 0.14773 -0.033909 -0.069924
1614 -0.059078 0.50863 0.094488 -0.20546 0.031991 0.5032 0.054594 0.028607 0.59879 -0.003849 0.14945 -0.026115 -0.038436
1615 -0.073635 0.46581 0.065865 -0.2312 0.0075715 0.46707 0.066052 0.02019 0.59902 0.0017301 0.13163 -0.029515 -0.05738
1616 -0.049797 0.48013 0.088003 -0.20601 0.036155 0.51884 0.070611 0.031599 0.59989 0.02119 0.162 -0.0025743 -0.042952
1617 -0.089734 0.45781 0.089419 -0.20146 0.01906 0.49226 0.038661 -0.0055005 0.5579 0.013963 0.13958 -0.02456 -0.058721
1618 -0.074614 0.43868 0.074921 -0.22273 0.016274 0.49449 0.028874 0.015013 0.59381 0.0069611 0.13426 -0.030871 -0.049384
1619 -0.094612 0.40203 0.043279 -0.21698 0.01288 0.43725 0.010679 -0.023139 0.55788 -0.030635 0.12098 -0.056715 -0.072189
1620 -0.10034 0.39404 0.054343 -0.2215 0.027046 0.4442 0.0074763 -0.0065895 0.588 -0.018699 0.1163 -0.042606 -0.071156
1621 -0.090677 0.36425 0.050885 -0.22043 0.063727 0.43843 0.021675 -0.018462 0.57157 -0.0026823 0.10288 -0.043096 -0.042808
1622 -0.11017 0.35124 0.051131 -0.22956 0.069363 0.44039 0.005517 -0.010328 0.55244 -0.017752 0.1233 -0.028697 -0.059367
1623 -0.11058 0.35228 0.044596 -0.20294 0.090893 0.43116 0.0084141 -0.025514 0.54845 -0.00016052 0.13222 -0.037798 -0.059154
1624 -0.099574 0.31955 0.052159 -0.21807 0.099601 0.41713 -0.00056902 -0.0029198 0.52816 -0.0020334 0.12574 -0.033658 -0.038561
1625 -0.11905 0.31154 0.050301 -0.22324 0.071198 0.41223 -0.025228 -0.044864 0.51721 -0.0081025 0.11443 -0.036421 -0.082249
1626 -0.097383 0.3063 0.046059 -0.20664 0.053631 0.40501 0.0096976 -0.031948 0.50193 0.0029286 0.12548 -0.026663 -0.067532
1627 -0.10938 0.30207 0.045276 -0.2169 0.042059 0.40971 -0.0081472 -0.034955 0.4804 0.010081 0.12362 -0.028695 -0.043359
1628 -0.0961 0.28118 0.044638 -0.19577 0.061975 0.3944 -0.0046532 -0.0282 0.45147 -0.0060514 0.11511 -0.022281 -0.058827
1629 -0.11283 0.257 0.037981 -0.22837 0.038539 0.3709 -0.034709 -0.053142 0.39782 -0.020229 0.066807 -0.043058 -0.078645
1630 -0.14141 0.22752 0.012585 -0.24655 0.010591 0.32321 -0.044472 -0.069825 0.32792 -0.040067 0.071654 -0.053237 -0.091329
1631 -0.098612 0.24155 0.051262 -0.22667 0.036477 0.3619 -0.01546 -0.053276 0.35023 -0.02929 0.061843 -0.030789 -0.080644
1632 -0.14496 0.20187 -0.015159 -0.25492 -0.024386 0.3091 0.18759 -0.069851 0.28435 -0.07454 0.038475 -0.075015 -0.080609
1633 -0.14252 0.21541 -0.0071004 -0.23112 0.0080065 0.3409 0.28806 -0.062601 0.30392 -0.026121 0.036491 -0.044048 -0.074252
1634 -0.15221 0.19959 0.0010201 -0.22213 0.020128 0.33246 0.32993 -0.078408 0.30551 -0.04551 0.050172 -0.048221 -0.078308
1635 -0.12791 0.22304 0.043249 -0.21392 0.031813 0.33881 0.41163 -0.039949 0.30201 -0.0032263 0.082091 -0.030382 -0.054881
1636 -0.14735 0.1863 0.0074805 -0.22993 0.013713 0.28597 0.46368 -0.085873 0.26818 -0.049852 0.034802 -0.045564 -0.065985
1637 -0.13685 0.19193 0.021169 -0.22294 0.032599 0.31394 0.45554 -0.079307 0.28948 -0.030852 0.077299 -0.051054 -0.049821
1638 -0.12823 0.21312 0.023243 -0.1918 0.036157 0.30799 0.58537 -0.076795 0.29547 -0.0063435 0.089573 -0.005548 -0.039372
1639 -0.14113 0.18158 0.013023 -0.2081 0.028866 0.31136 0.46161 -0.070644 0.25651 0.0084002 0.053034 -0.042844 -0.070253
1640 -0.1261 0.17061 0.02678 -0.21382 0.05529 0.28003 0.26903 -0.080779 0.23865 0.013399 0.067314 -0.036496 -0.062391
1641 -0.07072 0.15509 0.045127 -0.21447 0.088694 0.28901 0.17978 -0.062135 0.25232 0.023668 0.070576 -0.015898 -0.060049
1642 0.029657 0.16178 0.13385 -0.22491 0.14789 0.28482 0.14625 -0.091966 0.21871 0.057751 0.068974 -0.020371 -0.082735
1643 0.076222 0.16604 0.18573 -0.20874 0.20015 0.3047 0.13559 -0.063363 0.25378 0.10949 0.080768 -0.0021873 -0.045684
1644 0.076023 0.14788 0.18694 -0.22069 0.18208 0.28126 0.12411 -0.088539 0.20929 0.12057 0.054022 -0.028797 -0.069678
1645 0.12911 0.13823 0.20543 -0.20508 0.15642 0.28847 0.12803 -0.075939 0.22292 0.15097 0.07731 -0.011273 -0.054002
1646 0.12194 0.12544 0.19752 -0.22199 0.091826 0.2767 0.099501 -0.10192 0.22155 0.18156 0.083086 -0.023652 -0.065559
1647 0.20724 0.12512 0.1373 -0.22526 0.059637 0.24812 0.10049 -0.097159 0.19897 0.1212 0.057439 -0.00037355 -0.070511
1648 0.11739 0.11953 0.084511 -0.22313 0.04305 0.25152 0.092433 -0.093247 0.1917 0.083801 0.029356 -0.00067185 -0.056962
1649 -0.014585 0.10943 0.071927 -0.22116 0.052856 0.25333 0.067764 -0.11101 0.17059 0.056068 0.04166 0.033083 -0.059406
1650 -0.012982 0.10721 0.091208 -0.21469 0.060737 0.2623 0.08178 -0.09846 0.16814 0.056694 0.045696 0.16377 -0.049939
1651 -0.047841 0.093663 0.053097 -0.21911 0.02905 0.21968 0.064112 -0.094062 0.15656 0.039509 0.023849 0.19616 -0.022916
1652 -0.05713 0.089337 0.063776 -0.22984 0.042366 0.23112 0.055764 -0.090564 0.17181 0.035597 0.039291 0.19311 -0.034616
1653 -0.059208 0.084276 0.056819 -0.22006 0.025702 0.22886 0.044594 -0.096724 0.15306 0.027301 0.03779 0.2021 -0.016595
1654 -0.04284 0.089893 0.060687 -0.21081 0.062284 0.21162 0.062825 -0.093789 0.14813 0.036136 0.045562 0.19353 -0.018665
1655 -0.061932 0.074757 0.056816 0.018744 0.025914 0.21363 0.02903 -0.09364 0.13311 0.038179 0.0074163 0.12087 -0.041219
1656 -0.049868 0.082406 0.067012 0.084217 0.049356 0.24804 0.04031 -0.10829 0.15199 0.037184 0.02623 0.08116 -0.059971
1657 -0.063407 0.064305 0.046789 0.12736 0.032231 0.1838 0.01356 -0.11032 0.13578 0.030074 0.022238 0.033412 -0.08851
1658 -0.065396 0.067722 0.058304 0.1772 0.041008 0.20118 0.021341 -0.10952 0.13619 0.04518 0.033419 0.035253 -0.085697
1659 -0.068801 0.06193 0.049769 0.13941 0.054106 0.19843 0.0097724 -0.13472 0.11649 0.025847 0.015962 0.032386 -0.088862
1660 -0.058888 0.063051 0.072274 0.17737 0.10777 0.21632 0.013855 -0.10648 0.12934 0.056479 0.034684 0.042402 -0.046983
1661 -0.10539 0.037091 0.040118 0.17058 0.12642 0.1733 -0.0096501 -0.13024 0.11382 0.048442 0.017231 0.0070973 -0.079417
1662 -0.063639 0.061167 0.056377 0.3822 0.17819 0.18316 0.0053721 -0.12814 0.12567 0.085995 0.034058 0.024512 -0.070767
1663 -0.050858 0.054212 0.058036 0.17306 0.19378 0.17363 0.0069883 -0.10544 0.12108 0.092193 0.033255 0.043852 -0.070239
1664 -0.085717 0.046943 0.04251 0.020096 0.1905 0.1856 -0.0098068 -0.1439 0.093722 0.084817 0.0051778 0.0058696 -0.090148
1665 -0.092714 0.046848 0.030409 -0.018606 0.11648 0.14639 -0.023819 -0.1534 0.089692 0.17159 0.023006 -0.0038029 -0.095918
1666 -0.08514 0.037613 0.043455 -0.045165 0.062409 0.17314 -0.026106 -0.15 0.077258 0.22492 0.026364 0.013382 -0.091075
1667 -0.10485 0.047618 0.041183 -0.014903 0.043263 0.15151 -0.023632 -0.12924 0.10471 0.22412 0.034101 0.015201 -0.076245
1668 -0.082801 0.043062 0.053171 -0.012544 0.069848 0.17932 0.21381 -0.12667 0.077683 0.22437 0.047235 0.014227 -0.08908
1669 -0.10167 0.02913 0.020572 -0.051782 0.03798 0.10706 0.37522 -0.14041 0.067745 0.18048 0.01638 0.001132 -0.080817
1670 -0.094008 0.014556 0.0030753 -0.052254 0.019147 0.10921 0.38827 -0.15075 0.054752 0.13885 0.017973 -0.01105 -0.10268
1671 -0.081647 0.02485 0.039789 -0.045632 0.070226 0.14331 0.4759 -0.15668 0.061362 0.094727 0.026062 -0.0042889 -0.089412
1672 -0.10042 0.0287 0.05423 0.029054 0.073907 0.1521 0.58743 -0.14806 0.064626 0.095815 0.020976 0.013006 -0.079131
1673 -0.088823 0.018097 0.041316 0.23695 0.039076 0.11524 0.61915 -0.13328 0.048895 0.14989 0.031618 0.0087781 -0.084197
1674 -0.092275 0.03213 0.047601 0.29777 0.056852 0.14372 0.54009 -0.13973 0.077662 0.13459 0.026082 0.0071089 -0.078432
1675 -0.090742 0.033009 0.060249 0.33474 0.066367 0.13432 0.70458 -0.13908 0.064443 0.25306 0.048493 0.018184 -0.066125
1676 -0.10548 0.020575 0.04859 0.35994 0.04985 0.12071 0.37514 -0.13539 0.052615 0.13617 0.026839 0.0053908 -0.063816
1677 -0.12086 0.013923 0.031233 0.32981 0.057376 0.089892 0.23898 -0.15247 0.030418 0.1718 0.0010445 -0.00752 -0.09223
1678 -0.10792 0.011466 0.040365 0.38171 0.057788 0.1219 0.19979 -0.16107 0.039725 0.24781 0.0023885 -0.0066654 -0.091181
1679 -0.098097 0.0011628 0.02701 0.27467 0.037595 0.13745 0.19648 -0.15758 0.037566 0.28723 0.017404 -0.012133 -0.07958
1680 -0.12567 -0.0082227 0.0076261 0.17373 0.036845 0.11815 0.14245 -0.15828 0.016581 0.29185 0.012299 -0.02505 -0.10016
1681 -0.11629 0.0024293 0.017761 0.1051 0.032388 0.10629 0.17062 -0.15694 0.01249 0.29171 -0.0074292 -0.030156 -0.083609
1682 -0.14516 -0.02314 0.016228 0.081538 0.047189 0.1125 0.14519 -0.16809 0.021471 0.28821 0.026643 -0.023229 -0.092884
1683 -0.12758 -0.026833 0.022815 0.070657 0.040269 0.076981 0.13401 -0.16882 -0.0048218 0.28197 0.0073403 -0.032987 -0.085381
1684 -0.13073 -0.037976 0.011179 0.043011 0.033799 0.071746 0.11492 -0.16169 0.013066 0.27853 0.026168 -0.021617 -0.09201
1685 -0.1193 -0.028181 0.015983 0.085386 0.03718 0.071715 0.11596 -0.14477 0.039218 0.27114 0.023448 -0.0016086 -0.074814
1686 -0.15088 -0.061743 0.0040906 0.29635 0.017861 0.057136 0.091931 -0.185 -0.02124 0.19443 -0.0041826 -0.04758 -0.11506
1687 -0.12245 -0.05569 0.0022819 0.38445 0.00021889 0.066974 0.077943 -0.18639 -0.0059793 0.19513 -0.0046658 -0.029372 -0.1064
1688 -0.11557 -0.047622 0.074009 0.44817 0.035857 0.098271 0.10088 -0.16488 0.0030437 0.20611 0.014532 -0.035867 -0.08807
1689 -0.11652 -0.048392 0.17231 0.50454 0.044337 0.1016 0.079433 -0.14586 0.0055682 0.18452 0.021791 -0.020104 -0.083552
1690 -0.14558 -0.067259 0.18691 0.45702 0.027213 0.084891 0.062135 -0.1729 -0.001374 0.14389 0.0060452 -0.023937 -0.10467
1691 -0.12229 -0.053577 0.21216 0.53185 0.0053518 0.069444 0.078017 -0.16129 -0.01302 0.15895 -3.4048e-05 -0.038461 -0.081886
1692 -0.13722 -0.081032 0.20585 0.54933 0.0024521 0.042207 0.050039 -0.18309 -0.01525 0.15733 -0.0050136 -0.049924 -0.073756
1693 -0.12234 -0.058613 0.18959 0.58104 0.021466 0.06838 0.076706 -0.16145 -0.032007 0.1964 0.0028337 -0.024918 -0.056836
1694 -0.14918 -0.089706 0.13911 0.58319 0.01211 0.053628 0.024857 -0.17692 -0.035562 0.21155 -0.012528 -0.024916 -0.073964
1695 -0.12705 -0.069069 0.11585 0.62801 0.031991 0.072585 0.076364 -0.14956 -0.010729 0.28776 0.0078298 -0.011586 -0.064555
1696 -0.14702 -0.092236 0.080981 0.62482 -0.0033678 0.038974 0.037545 -0.17988 -0.025097 0.25608 0.0067404 -0.026072 0.0064894
1697 -0.13569 -0.074779 0.097347 0.68555 0.022655 0.054553 0.19679 -0.17217 -0.031382 0.24546 0.010568 -0.012855 0.10917
1698 -0.13726 -0.083992 0.076732 0.67018 0.0054883 0.056632 0.43235 -0.122 -0.045822 0.2493 -0.0051767 -0.017069 0.19009
1699 -0.13141 -0.07096 0.12355 0.74762 0.039645 0.081024 0.48173 0.12296 -0.018561 0.27479 0.035605 0.028306 0.19376
1700 -0.13136 -0.065201 0.12642 0.75774 0.12213 0.081459 0.47767 0.11157 -0.051119 0.25207 0.015799 -0.011143 0.19922
1701 -0.13625 -0.079124 0.11387 0.75384 0.19319 0.025703 0.57692 0.18064 -0.03536 0.24176 0.014556 -0.00055591 0.21389
1702 -0.13215 -0.084506 0.14295 0.76556 0.19993 0.062278 0.56095 0.19384 -0.030527 0.23445 0.020831 0.027095 0.21228
1703 -0.15313 -0.091571 0.16224 0.7934 0.21831 0.024118 0.48324 0.069013 -0.038378 0.24087 0.004137 0.00049527 0.14775
1704 -0.13266 -0.079905 0.18485 0.74576 0.1999 0.0064775 0.59565 -0.034168 -0.049878 0.23147 -0.013974 -0.021622 0.081025
1705 0.0018968 -0.085883 0.22392 0.74594 0.17963 0.025234 0.44043 -0.084455 -0.051624 0.25213 -0.032207 -0.012154 0.042116
1706 0.066618 -0.073488 0.26978 0.77918 0.14737 0.027872 0.29802 -0.075208 -0.040378 0.29595 -0.012063 0.0028919 0.054118
1707 0.13192 -0.065959 0.27893 0.80888 0.10014 0.026537 0.25648 -0.061203 -0.028988 0.28789 0.012582 0.00094991 0.053635
1708 0.13602 -0.086624 0.28044 0.80877 0.078736 0.037372 0.20713 -0.09378 -0.049539 0.28023 -0.023766 -0.037743 0.031687
1709 0.20423 -0.081053 0.23777 0.82506 0.074931 0.028304 0.21364 -0.081104 -0.036107 0.27544 -0.012929 -0.019172 0.060653
1710 0.1207 -0.10998 0.15901 0.77286 0.059519 -0.0084137 0.15601 -0.12179 -0.085429 0.21593 -0.026166 -0.023569 0.025503
1711 0.25636 -0.062162 0.1991 0.86259 0.097302 0.028886 0.20659 -0.062785 -0.041813 0.26928 0.022698 -0.0097109 0.052672
1712 0.20504 -0.084925 0.15903 0.8384 0.068301 0.021458 0.16806 -0.10447 -0.061093 0.2353 -0.01381 -0.020719 0.055088
1713 0.070235 -0.09125 0.12729 0.80767 0.04714 -0.0009456 0.14861 -0.097755 -0.079828 0.21095 -0.015413 -0.037601 0.044512
1714 0.016014 -0.092984 0.14934 0.84297 0.13185 0.027546 0.13736 -0.10481 -0.046099 0.22365 -0.022957 -0.025457 0.039969
1715 -0.017257 -0.10572 0.16667 0.84847 0.23343 0.019137 0.10846 -0.11442 -0.074726 0.23155 -0.016463 -0.031164 0.045429
1716 -0.024542 -0.10878 0.17013 0.85168 0.21836 -0.01711 0.095232 -0.12027 -0.10446 0.23553 -0.016376 -0.027958 0.047561
1717 0.0012878 -0.11676 0.19791 0.84548 0.23481 -0.0098064 0.12621 -0.10063 -0.069124 0.26308 -0.010787 -0.0021381 0.18257
1718 -0.013216 -0.11276 0.23053 0.86121 0.25283 -0.00046549 0.10874 -0.11579 -0.061251 0.30762 0.030198 0.067583 0.22104
1719 -0.037107 -0.14491 0.26775 0.77883 0.2131 -0.034058 0.090253 -0.11765 -0.0829 0.2769 -0.02197 0.15649 0.27322
1720 -0.024623 -0.11644 0.29652 0.86632 0.21319 0.0030133 0.081606 -0.087243 -0.055861 0.30485 0.008224 0.23857 0.29989
1721 -0.025036 -0.12196 0.29466 0.89789 0.15337 -0.0024819 0.096364 -0.085785 -0.060096 0.29158 0.032207 0.22748 0.34607
1722 -0.032801 -0.11953 0.29653 0.87103 0.12916 -0.0033016 0.09793 -0.095055 -0.051705 0.28283 0.032884 0.19271 0.3065
1723 -0.029967 -0.13139 0.32161 0.85312 0.11252 0.010106 0.088737 -0.097115 -0.058089 0.25068 0.054054 0.21364 0.28728
1724 -0.041895 -0.12317 0.29073 0.81944 0.091235 0.0045552 0.065495 -0.074968 -0.061927 0.22921 0.058088 0.22602 0.30382
1725 -0.030648 -0.10317 0.29166 0.79808 0.11272 0.018917 0.083361 0.18388 -0.034512 0.2519 0.031315 0.25028 0.27622
1726 -0.069208 -0.13543 0.20873 0.7836 0.11343 -0.010386 0.04318 0.19332 -0.099018 0.22403 0.0045424 0.1842 0.21172
1727 -0.040019 -0.12639 0.24136 0.77924 0.23338 0.004767 0.042654 0.21801 -0.076573 0.22315 -0.014463 0.10042 0.16756
1728 -0.053525 -0.11691 0.23718 0.79031 0.28811 0.0054602 0.032891 0.20465 -0.063237 0.24056 0.017851 0.084746 0.11798
1729 0.10726 -0.13593 0.21008 0.75465 0.28296 -0.017328 0.050193 0.16673 -0.088001 0.23928 0.015968 0.073539 0.14957
1730 0.15541 -0.14044 0.26973 0.66832 0.27325 -0.010131 0.0026719 -0.001789 -0.10439 0.21838 -0.0022824 0.042813 0.11014
1731 0.23707 -0.12438 0.32498 0.68306 0.31613 0.0078102 0.034614 -0.0083644 -0.092918 0.26923 0.0050765 0.0522 0.12593
1732 0.26566 -0.1151 0.36723 0.58554 0.29927 0.0089878 0.041517 -0.0078936 -0.07475 0.30849 0.017313 0.075669 0.13711
1733 0.26935 -0.11421 0.35471 0.5121 0.25254 -0.0070479 0.019505 -0.034952 -0.095814 0.30026 -0.026197 0.038914 0.13759
1734 0.27064 -0.13052 0.3666 0.47163 0.24083 -0.019526 -0.01258 -0.041989 -0.083035 0.25886 -0.03325 0.038837 0.26074
1735 0.42013 -0.11188 0.36977 0.48342 0.22943 -0.0027498 0.026442 -0.03701 -0.081226 0.26845 0.0014607 0.071354 0.29848
1736 0.35871 -0.11894 0.34868 0.47795 0.19603 -0.041803 0.019456 -0.037785 -0.084815 0.23575 -0.0044957 0.046329 0.31206
1737 0.45828 -0.11127 0.35912 0.44665 0.22707 -0.021593 0.01829 -0.032307 -0.081473 0.22112 -0.0016926 0.067706 0.35529
1738 0.47651 -0.1291 0.32391 0.4232 0.24821 -0.019187 -0.021926 -0.05682 -0.10065 0.1906 -0.0052122 0.052082 0.29859
1739 0.42211 -0.13081 0.32266 0.42068 0.33727 -0.026525 0.017001 -0.056918 -0.091099 0.20408 -0.0037532 0.040997 0.2877
1740 0.50582 -0.13126 0.30522 0.40383 0.3667 -0.03196 -0.0049916 -0.035085 -0.085541 0.17654 -0.0094275 0.05183 0.32251
1741 0.50262 -0.12785 0.2977 0.39594 0.37607 -0.015266 0.0051566 -0.031369 -0.086905 0.20126 -0.0036575 0.037155 0.26887
1742 0.52542 -0.13764 0.26365 0.35323 0.36879 -0.032546 -0.015073 0.20709 -0.091297 0.17152 -0.0049276 0.037168 0.22145
1743 0.55381 -0.11069 0.28894 0.36642 0.38379 0.017987 0.025518 0.28198 -0.07865 0.18387 0.013794 0.073592 0.19758
1744 0.55918 -0.1228 0.32165 0.35495 0.37319 -0.022955 0.32961 0.3184 -0.073785 0.19682 0.0076544 0.057657 0.20236
1745 0.56852 0.0076184 0.33847 0.34865 0.33027 -0.045899 0.45472 0.31663 -0.078452 0.20257 0.010569 0.0766 0.18123
1746 0.64096 0.15868 0.43336 0.32801 0.37095 -0.011569 0.48866 0.25807 -0.090136 0.24334 -0.0028508 0.071693 0.21065
1747 0.64263 0.23213 0.41924 0.30827 0.33884 -0.028077 0.44939 0.16014 -0.098223 0.27598 0.00016293 0.044307 0.18821
1748 0.66365 0.27346 0.41521 0.28604 0.44257 -0.016034 0.5134 0.069025 -0.10318 0.29656 0.010006 0.046878 0.17871
1749 0.6564 0.2521 0.41842 0.27991 0.40718 -0.034078 0.39377 0.036681 -0.095821 0.2876 -0.012811 0.07354 0.3089
1750 0.62778 0.087858 0.39345 0.23726 0.41177 -0.038437 0.25175 0.031585 -0.087479 0.25112 0.020078 0.23725 0.3862
1751 0.66982 0.0095557 0.42726 0.27872 0.38956 -0.012252 0.21795 0.06086 -0.069338 0.2428 0.039132 0.27817 0.44514
1752 0.65717 -0.050146 0.39136 0.23168 0.32102 -0.034256 0.14491 0.036839 -0.11583 0.18778 -0.0082788 0.24783 0.37448
1753 0.65402 -0.067883 0.3896 0.20366 0.23481 -0.047044 0.11412 0.0059842 -0.088191 0.17382 -0.014312 0.21975 0.36396
1754 0.66778 -0.050917 0.40608 0.21106 0.21372 -0.041746 0.12058 0.033748 -0.10002 0.19269 -0.012284 0.22331 0.35987
1755 0.64781 -0.063646 0.40055 0.20074 0.2174 -0.024453 0.11153 0.2367 -0.099399 0.17501 -0.003677 0.26198 0.32778
1756 0.69545 -0.062484 0.43075 0.20601 0.24395 -0.022544 0.12953 0.34749 -0.073613 0.18882 0.018355 0.24367 0.2955
1757 0.68356 -0.071708 0.39697 0.17675 0.22475 -0.058506 0.091006 0.33325 -0.10776 0.17878 -0.012662 0.15269 0.20122
1758 0.67731 -0.075866 0.40385 0.16318 0.22346 -0.021548 0.07494 0.34776 -0.11477 0.16869 -0.01766 0.094511 0.18922
1759 0.67084 -0.080093 0.39679 0.13558 0.21612 -0.040539 0.043774 0.35527 -0.11798 0.15185 -0.012886 0.10523 0.19194
1760 0.69987 -0.062853 0.41892 0.1332 0.35057 -0.043351 0.057441 0.23175 -0.10829 0.16518 0.0078656 0.10628 0.18653
1761 0.70258 -0.083934 0.42385 0.12589 0.34268 -0.054049 0.056218 0.11938 -0.11229 0.16364 -0.014958 0.087733 0.17776
1762 0.65807 -0.10236 0.39916 0.088716 0.30297 -0.060181 0.042988 0.087233 -0.13805 0.13673 -0.053873 0.056412 0.16314
1763 0.73418 -0.088113 0.42574 0.13342 0.33861 -0.042675 0.034404 0.082157 -0.12617 0.16749 -0.0062157 0.08694 0.18953
1764 0.69396 -0.072196 0.40937 0.10966 0.32052 -0.040166 0.039401 0.067214 -0.11275 0.14282 -0.027052 0.073853 0.17184
1765 0.64302 -0.084527 0.43962 0.088223 0.26921 -0.023527 0.038811 0.076657 -0.11837 0.13416 -0.033033 0.083199 0.17101
1766 0.6911 -0.093304 0.3856 0.086073 0.21673 -0.071178 0.016726 0.051045 -0.13359 0.11214 -0.012279 0.048694 0.16668
1767 0.66855 -0.083189 0.40899 0.082436 0.2167 -0.0092447 0.026743 0.11806 -0.1097 0.14608 -0.0039048 0.088532 0.17953
1768 0.7065 -0.097986 0.37714 0.054128 0.19621 -0.064612 0.0074237 0.31357 -0.11206 0.11509 -0.016971 0.084742 0.13542
1769 0.74359 -0.077416 0.38599 0.086111 0.21435 -0.034502 0.021484 0.37994 -0.11477 0.13145 -0.019849 0.064221 0.15324
1770 0.71762 -0.089336 0.3446 0.077466 0.19317 -0.047328 0.00252 0.43324 -0.094166 0.14573 -0.0037194 0.091179 0.15196
1771 0.68499 -0.11138 0.31103 0.064007 0.16267 -0.067504 -0.024477 0.41086 -0.11122 0.097171 -0.029987 0.074168 0.13783
1772 0.66934 -0.10609 0.30471 0.048778 0.1954 -0.046914 -0.013666 0.42599 -0.12006 0.096553 -0.021016 0.060611 0.12584
1773 0.67497 -0.098459 0.307 0.030847 0.20067 -0.029375 -0.01878 0.49441 -0.11814 0.15099 -0.0044055 0.073866 0.14188
1774 0.66078 -0.091037 0.2879 0.044151 0.17714 -0.050672 -0.013976 0.5143 -0.10924 0.12252 -0.014889 0.074011 0.11995
1775 0.60711 -0.10726 0.26556 0.023754 0.14896 -0.0502 -0.042938 0.54266 -0.12232 0.11098 -0.022372 0.06207 0.099034
1776 0.57572 -0.093873 0.29103 0.034584 0.18704 -0.033769 -0.027799 0.55871 -0.11079 0.10655 -0.00293 0.07335 0.11219
1777 0.53113 -0.095458 0.33125 0.014707 0.18073 -0.034987 -0.025352 0.47198 -0.086057 0.099112 -0.020011 0.070475 0.085825
1778 0.44295 -0.10529 0.35193 -0.022323 0.26895 -0.063718 -0.052562 0.36001 -0.1249 0.086812 -0.024981 0.044377 0.073498
1779 0.44825 -0.10671 0.3866 0.0047598 0.30591 -0.030363 -0.033204 0.26378 -0.12217 0.11943 -0.0014112 0.040633 0.099108
1780 0.43552 -0.098016 0.38739 -0.00080064 0.31844 -0.03836 -0.037855 0.22713 -0.10583 0.11232 -0.0057331 0.03715 0.069955
1781 0.42257 -0.097193 0.35952 -0.0063436 0.28185 -0.046669 -0.057494 0.22725 -0.10387 0.10794 -0.0040224 0.042172 0.069355
1782 0.40214 -0.10397 0.35166 -0.012052 0.24653 -0.051781 -0.046271 0.20999 -0.12218 0.10337 -0.014308 0.029692 0.060935
1783 0.38709 -0.10665 0.3175 -0.010841 0.18441 -0.018949 -0.071869 0.2102 -0.11014 0.10777 -0.030713 0.033512 0.063799
1784 0.37588 -0.12297 0.27372 -0.032775 0.17406 0.13358 -0.042293 0.42285 -0.10855 0.1099 -0.020646 0.032402 0.056865
1785 0.35778 -0.10485 0.26969 -0.04075 0.16378 0.15411 -0.072187 0.54511 -0.10618 0.066578 -0.017095 0.033523 0.066504
1786 0.36207 -0.10905 0.26679 -0.030344 0.15347 0.20672 -0.039012 0.52772 -0.1037 0.07999 0.0061606 0.055045 0.044554
1787 0.35298 -0.12157 0.23631 -0.04533 0.15576 0.22888 -0.04713 0.5683 -0.11255 0.097662 -0.011143 0.05073 0.056943
1788 0.33718 -0.12298 0.25109 -0.043611 0.15231 0.2584 0.14489 0.54834 -0.10404 0.068302 -0.016143 0.055722 0.046865
1789 0.29355 -0.11882 0.23266 -0.048135 0.16482 0.19527 0.32621 0.59456 -0.12823 0.08005 -0.01005 0.097962 0.063039
1790 0.29549 -0.12247 0.22478 -0.049597 0.1511 0.2511 0.35533 0.63261 -0.087341 0.08925 -0.0067352 0.23588 0.068018
1791 0.32103 -0.1131 0.2301 -0.044644 0.15808 0.16026 0.43417 0.60289 -0.098223 0.080809 -0.0082405 0.27506 0.07976
1792 0.28032 -0.1303 0.20597 -0.065942 0.13653 0.037618 0.40482 0.69434 -0.12516 0.084442 -0.0047062 0.26988 0.076577
1793 0.27003 -0.12627 0.20292 -0.062278 0.13295 0.041874 0.52651 0.61784 -0.10959 0.048208 -0.017015 0.26115 0.08178
1794 0.2812 -0.12024 0.19922 -0.069253 0.1484 0.055917 0.37157 0.61932 -0.081352 0.070292 -0.0096537 0.21752 0.05944
1795 0.28694 -0.11428 0.22363 -0.058191 0.156 0.074523 0.19952 0.67003 -0.067308 0.1117 0.023095 0.23008 0.064693
1796 0.24798 -0.11924 0.19403 -0.083482 0.12798 0.012499 0.13111 0.70197 -0.10197 0.060081 0.023485 0.11391 0.033668
1797 0.24159 -0.14144 0.17248 -0.075642 0.13862 0.014629 0.075776 0.65821 -0.089215 0.05578 0.058473 0.1005 0.0064954
1798 0.26811 -0.10796 0.20795 -0.064041 0.16124 0.066456 0.11302 0.67593 -0.050677 0.0784 0.077419 0.10676 0.04282
1799 0.23046 -0.12084 0.17772 -0.081318 0.14171 0.050444 0.065086 0.7283 -0.087768 0.081224 0.10898 0.090074 0.0084267
1800 0.21584 -0.12511 0.16665 -0.10952 0.12648 0.027803 0.045307 0.71587 -0.092829 0.051011 0.086948 0.085045 -0.027385
1801 0.18403 -0.15449 0.13576 -0.11935 0.087887 -0.0026202 0.035151 0.57369 -0.11445 0.022686 0.063819 0.059074 -0.037253
1802 0.20597 -0.13388 0.18336 -0.086492 0.11928 0.039398 0.034643 0.5044 -0.089578 0.049294 0.05061 0.07942 -0.015413
1803 0.32464 -0.10965 0.17799 -0.10265 0.12612 0.036298 0.028989 0.446 -0.095262 0.065232 0.042889 0.077823 -0.017908
1804 0.41584 -0.13414 0.15445 -0.1046 0.097463 0.01946 0.021776 0.40245 -0.11247 0.042918 0.037873 0.0531 -0.0017142
1805 0.44549 -0.12327 0.16345 -0.094311 0.11806 0.011592 0.019971 0.37439 -0.13322 0.02118 0.00076917 0.047523 -0.00069707
1806 0.44522 -0.11228 0.14284 -0.10391 0.10955 0.0037507 0.01168 0.38431 -0.11332 0.044567 0.02145 0.061514 0.014047
1807 0.3782 -0.13643 0.15529 -0.11302 0.09155 0.011014 -0.00046505 0.37145 -0.1127 0.055298 0.020939 0.060194 0.0090837
1808 0.27317 -0.12108 0.13895 -0.12125 0.093519 0.03114 0.011778 0.36858 -0.11964 0.04525 0.010022 0.055406 0.0067857
1809 0.19515 -0.1508 0.10839 -0.1546 0.061852 -0.012729 -0.011568 0.52038 -0.11948 0.016096 0.0052152 0.048497 -0.01278
1810 0.17877 -0.14927 0.09529 -0.14758 0.044584 -0.0087352 -0.0057121 0.56025 -0.13766 0.022731 0.0059089 0.036437 -0.017559
1811 0.20585 -0.12025 0.10843 -0.13995 0.072976 -0.021285 -0.010363 0.5969 -0.10751 0.067542 0.0011008 0.066048 -0.011047
1812 0.21828 0.12942 0.15682 -0.12018 0.082703 0.019684 0.011586 0.59589 -0.11249 0.043266 0.026802 0.074667 0.0040691
1813 0.21087 0.20557 0.18401 -0.14617 0.076712 0.032991 -0.024667 0.48438 -0.10489 0.042509 0.046396 0.058605 -0.012705
1814 0.19001 0.24989 0.13916 -0.13354 0.074569 -0.021088 -0.04282 0.36953 -0.12371 0.013154 -0.0015967 0.015743 -0.025381
1815 0.18461 0.2935 0.14185 -0.14546 0.083632 0.004908 -0.045388 0.34256 -0.11759 0.034527 -0.013659 0.025016 -0.028499
1816 0.17036 0.10573 0.14586 -0.14477 0.057704 -0.011359 -0.049618 0.30724 -0.13245 0.029197 0.017333 0.037679 -0.028805
1817 0.14959 -0.008656 0.11989 -0.13725 0.05913 -0.02721 -0.054152 0.34157 -0.10668 0.03324 0.014531 0.018432 -0.037819
1818 0.14554 -0.047272 0.10646 -0.14822 0.05742 -0.0090549 -0.025013 0.50692 -0.12919 0.027409 0.055419 0.031921 -0.041715
1819 0.13741 -0.085835 0.09787 -0.14691 0.070999 -0.0089905 -0.04501 0.45289 -0.11108 0.039151 0.043824 0.012996 -0.035928
1820 0.12658 -0.069378 0.12925 -0.12903 0.062401 -0.028433 -0.062778 0.46184 -0.12412 0.03259 0.030055 0.01757 -0.040782
1821 0.12643 -0.070252 0.11047 -0.13349 0.080885 -0.014895 -0.059093 0.56856 -0.082523 0.035757 0.021799 0.0335 -0.034136
1822 0.12999 -0.073466 0.10975 -0.16318 0.071487 0.00099266 -0.065411 0.57998 0.080378 0.020823 0.044169 0.026394 -0.040725
1823 0.11226 -0.083693 0.089287 -0.15276 0.054031 -0.032852 -0.036111 0.54078 0.090557 0.024165 0.038122 0.020039 -0.03095
1824 0.10136 -0.090204 0.088443 -0.1489 0.060775 -0.010486 -0.062426 0.52346 0.14013 0.027412 0.037356 0.021611 -0.039031
1825 0.10408 -0.082615 0.091118 -0.16245 0.060749 -0.038479 -0.075391 0.40236 0.10024 0.031322 0.037801 0.015906 -0.046151
1826 0.10358 -0.11171 0.077472 -0.16773 0.042184 -0.036825 -0.077108 0.30261 0.0045244 0.018847 0.012327 0.0055452 -0.059804
1827 0.082471 -0.098751 0.088625 -0.16401 0.054256 -0.033359 -0.080029 0.30879 -0.041435 0.037425 0.017404 0.0015375 -0.044293
1828 0.093655 -0.11429 0.084566 -0.15908 0.040296 -0.011685 -0.086588 0.25636 -0.065908 0.014588 -8.5956e-05 0.0029621 -0.047512
1829 0.065681 -0.10571 0.090487 -0.17076 0.071549 -0.027877 -0.072066 0.2657 -0.06769 0.043024 0.013203 0.014378 -0.05573
1830 0.052188 -0.12559 0.059741 -0.17825 0.032345 -0.04938 -0.087673 0.25319 -0.081573 -0.0030416 -0.009826 0.003392 -0.065518
1831 0.067193 -0.11767 0.064728 -0.17669 0.049477 -0.044621 -0.063207 0.21912 -0.076639 0.012306 -0.011619 0.010719 -0.041983
1832 0.042373 -0.12115 0.067296 -0.1521 0.057318 -0.038597 0.25295 0.26526 -0.081659 -0.0027882 -0.018317 0.010693 -0.051387
1833 0.055951 -0.1159 0.054277 -0.15407 0.038375 -0.043221 0.26848 0.22654 -0.072103 0.0069854 -0.0054383 0.0057312 -0.044411
1834 0.038417 -0.1218 0.063919 -0.16678 0.052415 -0.042006 0.36923 0.20871 -0.067698 -0.0063807 -0.031316 -0.0022182 -0.046125
1835 0.044937 -0.13041 0.065671 -0.17124 0.0487 -0.042302 0.40752 0.18631 -0.096763 -0.019231 -0.016241 -0.010429 -0.041082
1836 0.022791 -0.14134 0.055037 -0.17632 0.030772 -0.050309 0.41121 0.18536 -0.076632 -0.015029 -0.025667 -0.032695 -0.037173
1837 0.039054 -0.13845 0.046437 -0.1787 0.060574 -0.056058 0.21784 0.18561 -0.098137 0.0086044 -0.014684 -0.012912 -0.04626
1838 0.012715 -0.145 0.037499 -0.18351 0.050808 -0.050991 0.096232 0.17351 -0.084448 -0.01115 -0.048931 -0.017022 -0.062288
1839 -0.0039991 -0.14317 0.048322 -0.19463 0.03898 -0.064709 0.035137 0.14808 -0.11254 -0.039399 -0.028127 -0.033226 -0.054767
1840 0.008153 -0.13404 0.039588 -0.19494 0.054459 -0.028911 0.039224 0.13137 -0.092853 -0.01335 -0.035993 -0.024154 -0.057908
1841 0.01912 -0.13456 0.068824 -0.16354 0.070913 -0.0070844 0.042583 0.15465 -0.08251 0.019955 -0.019065 -0.0044507 -0.061048
1842 -0.026884 -0.15105 0.034842 -0.17162 0.031215 -0.051347 -0.0025086 0.13427 -0.08584 0.0085419 -0.035186 -0.0012889 -0.067601
1843 4.9874e-05 -0.12975 0.0548 -0.18963 0.035773 -0.036085 0.023934 0.11648 -0.098187 -0.024609 -0.020105 -0.01248 -0.060979
1844 -0.01389 -0.16124 0.040173 -0.2029 0.018558 -0.050319 -0.013025 0.1066 -0.097639 -0.021914 -0.023757 -0.006048 -0.081512
1845 -0.025526 -0.15554 0.047342 -0.18968 0.048839 -0.039991 0.0040036 0.12949 -0.10314 -0.0034171 -0.011547 -0.0050226 -0.061402
1846 -0.017589 -0.14761 0.041543 -0.18528 0.038374 -0.058392 0.0061125 0.12382 -0.076477 0.028308 -0.0019268 0.014588 -0.061844
1847 -0.030366 -0.15065 0.043412 -0.20216 0.026104 -0.0794 0.006863 0.10205 -0.085371 -0.012032 -0.013979 0.0066169 -0.062339
1848 -0.018389 -0.16082 0.036568 -0.19676 0.021019 -0.03902 -0.026217 0.08544 -0.11204 -0.018708 -0.043808 0.0025847 -0.086341
1849 -0.04455 -0.15252 0.0223 -0.21597 0.01582 -0.068982 -0.047883 0.068534 -0.11539 -0.0061319 -0.033081 -0.032135 -0.091992
1850 -0.02994 -0.13372 0.055901 -0.19221 0.038407 -0.049927 -0.012199 0.092287 -0.11113 0.00061849 -0.018887 -0.0056693 -0.058203
1851 -0.066445 -0.17007 0.0096472 -0.20595 -0.0028208 -0.047874 -0.042875 0.05838 -0.12366 -0.025631 -0.0511 -0.033969 -0.078601
1852 -0.028432 -0.14667 0.03916 -0.18718 0.035566 -0.065355 -0.027064 0.087887 -0.093996 0.0023602 -0.0096787 -0.00032749 -0.07197
1853 -0.072553 -0.17427 0.0068983 -0.22076 0.022136 -0.077416 -0.05252 0.045151 -0.097385 -0.026229 -0.031487 -0.02909 -0.10531
1854 -0.050823 -0.16845 0.0009596 -0.20512 -0.0042386 -0.066643 -0.055787 0.041809 -0.11514 -0.02386 -0.047331 -0.029364 -0.09126
1855 -0.072408 -0.17391 0.016719 -0.2107 0.024993 -0.076896 -0.068274 0.044191 -0.11756 -0.023195 -0.033513 -0.019085 -0.082943
1856 -0.07212 -0.17411 0.017319 -0.23158 0.021185 -0.069033 -0.082 0.024167 -0.1141 -0.03254 -0.037385 -0.027744 -0.092458
1857 -0.09434 -0.18246 0.028558 -0.21266 0.013355 -0.042856 -0.069495 0.016032 -0.1137 -0.04044 -0.038486 -0.051761 -0.08526
1858 -0.081094 -0.17476 0.027986 -0.22348 0.038862 -0.049936 -0.068382 0.020934 -0.10619 -0.016531 -0.025708 -0.020767 -0.093727
1859 -0.04972 -0.15697 0.028128 -0.20321 0.036452 -0.028859 -0.057451 0.035289 -0.09163 0.0053215 -0.018108 -0.018307 -0.059799
1860 -0.057385 -0.16803 0.014352 -0.21494 0.021375 -0.068295 -0.084921 0.034049 -0.1118 -0.014037 -0.033094 -0.013167 -0.097528
1861 -0.061726 -0.14743 0.041508 -0.19652 0.028822 -0.049631 -0.059529 0.02968 -0.091069 -0.015176 -0.028794 -0.019176 -0.066478
1862 -0.080069 -0.18286 0.00095749 -0.23235 0.01044 -0.070151 -0.10406 -0.014092 -0.11712 -0.033679 -0.042549 -0.042917 -0.093225
1863 -0.10781 -0.17524 -0.011096 -0.23015 -0.0038896 -0.095323 -0.099392 -0.017025 -0.12248 -0.024145 -0.050506 -0.044954 -0.098525
1864 -0.072649 -0.1669 0.025211 -0.2066 0.020643 -0.073145 -0.083702 -0.0053313 -0.11463 -0.0046618 -0.031097 -0.029257 -0.10418
1865 -0.10256 -0.18588 -0.00065129 -0.22026 0.011979 -0.086637 -0.11187 -0.024221 -0.13608 -0.035818 -0.0468 -0.044018 -0.12968
1866 -0.083386 -0.16206 -0.00024634 -0.20835 0.025694 -0.054202 -0.083459 0.00022799 -0.11919 -0.021512 -0.044955 -0.024116 -0.084494
1867 -0.10109 -0.15354 0.016873 -0.21959 0.019043 -0.054226 -0.095021 -0.016719 -0.11703 -0.022471 -0.056321 -0.024711 -0.09858
1868 -0.11526 -0.18076 0.0043286 -0.22806 0.0026913 -0.076961 -0.10884 -0.028621 -0.13147 -0.031416 -0.046376 -0.041454 -0.10784
1869 -0.10158 -0.17513 0.01057 -0.20629 0.014371 -0.061894 -0.10042 -0.023262 -0.11506 -0.018415 -0.023106 -0.036603 -0.086704
1870 -0.10544 -0.16484 -0.0031 -0.21594 0.013955 -0.088585 -0.11281 -0.05227 -0.1288 -0.015309 -0.051031 -0.043087 -0.087988
1871 -0.097034 -0.15666 0.02358 -0.20105 0.020178 -0.066985 -0.10686 -0.043692 -0.10078 -0.023652 -0.041649 -0.020973 -0.079328
1872 -0.10601 -0.16749 -0.0021667 -0.21236 0.010132 -0.073832 -0.10496 -0.047619 -0.098392 0.0052357 -0.040091 -0.020909 -0.084723
1873 -0.10424 -0.16766 -0.010496 -0.21381 0.018908 -0.078671 -0.11348 -0.074332 -0.12553 -0.033422 -0.055695 -0.037891 -0.094575
1874 -0.15239 -0.18377 -0.025076 -0.24058 -0.021856 -0.12183 -0.13968 -0.076695 -0.1473 -0.046092 -0.065158 -0.033481 -0.099325
1875 -0.09581 -0.1618 0.0015229 -0.2208 0.00048277 -0.077452 -0.12074 -0.06887 -0.12313 -0.024575 -0.035382 -0.020381 -0.10447
1876 -0.13638 -0.16202 -0.0043912 -0.20724 -0.00073742 -0.083358 -0.10977 -0.056901 -0.11851 -0.04317 -0.040828 -0.03361 -0.11022
1877 -0.098248 -0.15726 0.014027 -0.20461 0.026008 -0.063728 -0.1179 -0.056899 -0.097958 -0.00821 -0.040926 -0.024774 -0.082158
1878 -0.12663 -0.1717 0.0021984 -0.21681 0.012263 -0.075018 -0.1352 -0.072623 -0.13179 -0.04978 -0.057291 -0.03013 -0.11092
1879 -0.13399 -0.1837 -0.011113 -0.24482 -0.0041623 -0.096252 -0.13589 -0.094018 -0.12823 -0.051503 -0.06704 -0.03509 -0.08745
1880 -0.12157 -0.17345 -0.0040205 -0.2208 0.0063928 -0.062397 -0.11938 -0.080014 -0.094583 -0.030866 -0.03548 -0.022794 -0.086126
1881 -0.14586 -0.17857 -0.0025186 -0.20757 -0.004094 -0.072769 -0.11814 -0.072207 -0.1022 -0.035337 -0.052713 -0.028238 -0.092893
1882 -0.11873 -0.17637 -0.010078 -0.23375 -0.0017167 -0.071849 -0.13951 -0.088984 -0.12769 -0.063082 -0.068045 -0.059059 -0.11903
1883 -0.14492 -0.17443 -0.020171 -0.21195 0.006902 -0.096069 -0.13441 -0.10466 -0.10203 -0.021044 -0.033873 -0.036456 -0.081198
1884 -0.12373 -0.17288 -0.011915 -0.21054 -0.0020323 -0.12536 -0.14951 -0.10774 -0.10278 -0.061244 -0.064501 -0.047645 -0.084537
1885 -0.12325 -0.16193 -0.0066455 -0.19882 0.00047128 -0.10453 -0.12577 -0.085506 -0.089311 -0.030411 -0.034435 0.0083317 -0.067794
1886 -0.1521 -0.17711 -0.010187 -0.22052 0.0024388 -0.068586 -0.13822 -0.11442 -0.099261 -0.053861 -0.054242 0.068396 -0.081066
1887 -0.13912 -0.17501 -0.00086977 -0.19065 -0.00091652 -0.070092 0.1053 -0.088653 -0.10355 -0.027333 -0.025581 0.14426 -0.06564
1888 -0.14663 -0.16324 -0.0081344 -0.20689 0.012499 -0.098419 0.23585 -0.085502 -0.10009 -0.025371 -0.024395 0.17246 -0.056799
1889 -0.14805 -0.16572 -0.021816 -0.201 0.013993 -0.077321 0.28391 -0.084754 -0.10567 -0.05259 -0.04347 0.17745 -0.052995
1890 -0.14198 -0.16183 -0.023365 -0.2006 0.027276 -0.092694 0.31141 -0.094979 -0.12785 -0.060036 -0.066007 0.16303 -0.039487
1891 -0.14898 -0.18527 -0.043366 -0.21851 0.032095 -0.096652 0.34485 -0.095955 -0.11536 -0.028833 -0.036435 0.11982 -0.021197
1892 -0.14845 -0.17326 -0.0015276 -0.20961 0.036469 -0.07659 0.26642 -0.099693 -0.11882 -0.037687 -0.046646 0.06611 -0.065059
1893 -0.15286 -0.17479 -0.036994 -0.22665 5.4696e-05 -0.1094 0.041568 -0.13601 -0.12234 -0.05452 -0.064121 0.0040167 -0.070777
1894 -0.17822 -0.18749 -0.024178 -0.23729 -0.0040737 -0.10794 -0.0055235 -0.15284 -0.14359 -0.06058 -0.07065 -0.0065346 -0.092469
1895 -0.1798 -0.187 -0.03109 -0.2211 -0.0029609 -0.090312 -0.027485 -0.12124 -0.12499 -0.055807 -0.063171 0.0061534 -0.06417
1896 -0.15514 -0.17587 -0.010384 -0.21298 -0.0082415 -0.070531 -0.017499 -0.10975 -0.11792 -0.023593 -0.041806 0.0019369 -0.076265
1897 -0.16229 -0.15794 -0.022585 -0.21158 0.00060766 -0.085476 -0.012642 -0.13726 -0.13244 -0.032651 -0.064359 -0.0021074 -0.04275
1898 -0.16302 -0.17065 -0.024445 -0.23507 -0.0072738 -0.093563 -0.051676 -0.16454 -0.13134 -0.067524 -0.071698 -0.011264 -0.069299
1899 -0.16524 -0.17569 -0.047341 -0.23824 -0.020314 -0.12347 -0.061849 -0.15865 -0.14508 -0.079585 -0.093254 -0.01496 -0.090235
1900 -0.1571 -0.14604 -0.033829 -0.21193 -0.0044942 -0.072365 -0.048956 -0.13184 -0.11977 -0.063876 -0.083776 -0.016218 -0.055891
1901 -0.19877 -0.16425 -0.033957 -0.22686 -0.0045995 -0.11583 -0.066726 -0.15434 -0.13969 -0.057375 -0.050198 -0.023702 -0.077616
1902 -0.14831 -0.14049 -0.010097 -0.20406 0.04226 -0.095764 -0.046145 -0.13141 -0.10156 -0.050493 -0.048122 -0.00095357 -0.060246
1903 -0.15358 -0.14256 -0.011359 -0.22078 0.061349 -0.07641 -0.055766 -0.13942 -0.10126 -0.046781 -0.037751 -0.011646 -0.041862
1904 -0.18894 -0.14988 -0.042865 -0.23606 0.072936 -0.11944 -0.075728 -0.16403 -0.1328 -0.065953 -0.078826 -0.028231 -0.073951
1905 -0.1735 -0.029206 -0.031676 -0.22365 0.1114 -0.10921 -0.069532 -0.14239 -0.13516 -0.063645 -0.053442 -0.025876 -0.047958
1906 -0.1738 0.17161 -0.0077961 -0.23331 0.11539 -0.13366 -0.11253 -0.17961 -0.1519 -0.081167 -0.086677 -0.042716 -0.065019
1907 -0.14484 0.23072 -0.00083339 -0.057136 0.057966 -0.10721 -0.072498 -0.15209 -0.13474 -0.054477 -0.041701 -0.032549 -0.052296
1908 -0.14354 0.19986 -0.019312 0.049908 0.01491 -0.11945 -0.096782 -0.18563 -0.13945 -0.060462 -0.0814 -0.032392 -0.069997
1909 -0.18864 0.10531 -0.036804 0.074559 -0.019862 -0.13617 -0.081838 -0.18006 -0.13848 -0.071589 -0.074855 -0.040006 -0.067343
1910 -0.16936 -0.0034016 -0.017925 0.17358 -0.015488 -0.105 -0.089742 -0.14182 -0.12701 -0.052826 -0.059715 0.022493 -0.056107
1911 -0.17631 -0.057004 -0.023659 0.14532 0.00065761 -0.091179 -0.10121 -0.16246 -0.14655 -0.045542 -0.069418 0.084809 -0.063938
1912 -0.18745 -0.090564 -0.028507 0.088867 -0.0062847 -0.10412 -0.086899 -0.14833 -0.14874 -0.067903 -0.054544 0.11579 -0.066012
1913 -0.18516 -0.091041 -0.02936 -0.045004 0.0094605 -0.119 -0.082681 -0.16102 -0.14065 -0.074603 -0.066053 0.15121 -0.02514
1914 -0.15723 -0.10108 -0.024051 -0.090978 0.00059471 -0.12683 -0.098368 -0.16029 -0.12041 -0.065614 -0.061755 0.14299 -0.034871
1915 -0.17228 -0.10551 -0.043232 -0.1011 0.0002727 -0.11397 -0.092676 -0.15865 0.0045186 -0.076122 -0.041662 0.091269 -0.021194
1916 -0.19155 -0.10642 -0.047643 -0.10939 0.0138 -0.11146 -0.094487 -0.1705 0.087016 -0.064115 -0.04674 0.02829 -0.062722
1917 -0.17383 -0.11972 -0.033764 -0.12445 0.061763 -0.10153 -0.096968 -0.15329 0.15139 -0.040053 5.6099e-05 -0.0079964 -0.052235
1918 -0.18554 -0.13542 -0.053022 -0.14747 0.062228 -0.10597 -0.10375 -0.18259 0.12374 -0.067118 -0.03805 -0.017192 -0.061161
1919 -0.17841 -0.11358 -0.055035 -0.13094 0.12808 -0.10568 0.13158 -0.15685 0.045566 -0.051597 -0.051152 -0.01216 -0.062476
1920 -0.17245 -0.10852 -0.0041709 -0.10842 0.14875 -0.0855 0.22604 -0.15261 -0.034464 -0.064037 -0.049517 0.019664 -0.047451
1921 -0.19364 -0.13049 -0.048471 -0.12704 0.12746 -0.12355 0.25261 -0.18486 -0.067945 -0.073003 -0.067321 -0.011705 -0.066885
1922 -0.18804 -0.1211 -0.038529 -0.12837 0.055693 -0.10054 0.33539 -0.15916 -0.077055 -0.071294 -0.061928 -0.0238 -0.071377
1923 -0.16318 -0.10887 -0.032947 -0.13354 0.049581 -0.08917 0.27731 -0.15844 -0.065943 -0.049589 -0.033811 -0.0050032 -0.06457
1924 -0.16952 -0.11755 -0.021118 -0.12048 0.048475 -0.090121 0.12968 -0.16493 -0.054177 -0.035815 -0.032142 -0.00037181 -0.060241
1925 -0.18981 -0.13452 -0.057718 -0.15308 0.018851 -0.12461 0.0015163 -0.19012 -0.076159 -0.064583 -0.048274 -0.021275 -0.08408
1926 -0.19072 -0.15276 -0.06113 -0.15707 0.025435 -0.13372 -0.043724 -0.21642 -0.1087 -0.083346 -0.067822 -0.048874 -0.079042
1927 -0.18802 -0.13619 -0.048767 -0.14189 0.013606 -0.10381 -0.012674 -0.19237 -0.070548 -0.068812 -0.065918 -0.015886 -0.050467
1928 -0.17992 -0.12557 -0.027147 -0.13126 0.056834 -0.11085 -0.031784 -0.19464 -0.05907 -0.051239 -0.060837 -0.019999 -0.066032
1929 -0.18169 -0.13532 -0.053289 -0.13676 0.070964 -0.12416 -0.03694 -0.18142 -0.078949 -0.076035 -0.067645 -0.032855 -0.057155
1930 -0.18545 -0.13567 -0.024065 -0.12898 0.12219 -0.11971 -0.033616 -0.17472 -0.083043 -0.047236 -0.053689 -0.020274 -0.059077
1931 -0.16602 -0.14738 -0.042089 -0.14256 0.16324 -0.11194 -0.046655 -0.18541 -0.090035 -0.054777 -0.054272 -0.030234 -0.054138
1932 -0.19381 -0.14101 -0.051635 -0.16038 0.18137 -0.12383 -0.038603 -0.19557 -0.069265 -0.054505 -0.047205 -0.031336 -0.046727
1933 -0.1968 -0.15513 -0.066616 -0.17986 0.13973 -0.14821 -0.072656 -0.21911 -0.10059 -0.091084 -0.071144 -0.057981 -0.062304
1934 -0.22046 -0.17607 -0.078992 -0.17605 0.057318 -0.11957 -0.082888 -0.21897 -0.1165 -0.095551 -0.064404 -0.055274 -0.066249
1935 -0.15608 -0.13661 -0.03495 -0.16458 0.086258 -0.092062 -0.042786 -0.20104 -0.073006 -0.046436 -0.024983 -0.022998 -0.048373
1936 -0.16957 -0.14444 -0.04509 -0.16375 0.029397 -0.12148 -0.055261 -0.20034 -0.076834 -0.068057 -0.045367 -0.029318 -0.050539
1937 -0.21479 -0.17237 -0.057182 -0.188 0.027071 -0.14518 -0.086298 -0.21502 -0.077018 -0.076516 -0.048312 -0.054992 -0.065856
1938 -0.20058 -0.16164 -0.057389 -0.17027 0.033377 -0.118 -0.087782 -0.20979 -0.12013 -0.08306 -0.062767 -0.060211 -0.075783
1939 -0.18183 -0.15088 -0.025768 -0.14542 0.043711 -0.085042 -0.052953 -0.17835 -0.086511 -0.041767 -0.023365 -0.033319 -0.061744
1940 -0.18041 -0.16053 -0.04073 -0.17286 0.049697 -0.12093 -0.074236 -0.21111 -0.10828 -0.057479 -0.048433 -0.049433 -0.071399
1941 -0.19387 -0.1522 -0.031039 -0.16809 0.078419 -0.086645 -0.064174 -0.21062 -0.10349 -0.057033 -0.034399 -0.030799 -0.043037
1942 -0.1941 -0.16673 -0.032708 -0.1605 0.093504 -0.06732 -0.065342 -0.20305 -0.10006 -0.066404 -0.046273 -0.046357 -0.078062
1943 -0.19103 -0.17376 -0.059942 -0.17489 0.1361 -0.12035 -0.082146 -0.21509 -0.11917 -0.059754 -0.047891 -0.053578 -0.06011
1944 -0.20373 -0.17439 -0.048636 -0.1685 0.1518 -0.14016 -0.11376 -0.22482 -0.10626 -0.076666 -0.038443 -0.061183 -0.076376
1945 -0.17851 -0.17041 -0.014496 -0.15637 0.18216 -0.093125 -0.086361 -0.19359 -0.085279 -0.054874 -0.045665 -0.04315 -0.066505
1946 -0.19697 -0.16624 -0.039477 -0.18333 0.12326 -0.10987 -0.10982 -0.22558 -0.097316 -0.053346 -0.06091 -0.067551 -0.049285
1947 -0.21483 -0.17967 -0.063775 -0.19186 0.049666 -0.12241 -0.095555 -0.23252 -0.10813 -0.089733 -0.064166 -0.068647 -0.05857
1948 -0.19163 -0.16942 -0.045232 -0.18049 0.048977 -0.13159 -0.09165 -0.21635 -0.07866 -0.053761 -0.065696 -0.063126 -0.066634
1949 -0.2047 -0.17208 -0.022266 -0.18285 0.053339 -0.099845 -0.11417 -0.20618 -0.08648 -0.044269 -0.040807 -0.049235 -0.074815
1950 -0.16012 -0.15024 -0.019661 -0.16925 0.058601 -0.092947 -0.085117 -0.21349 -0.097495 -0.045299 -0.036384 -0.042372 -0.057521
1951 -0.19382 -0.17286 -0.044774 -0.1989 0.044521 -0.10363 -0.12189 -0.22338 -0.079243 -0.051781 -0.042547 -0.044166 -0.094554
1952 -0.17431 -0.16942 -0.042737 -0.18242 0.061531 -0.098849 -0.10906 -0.20234 -0.091457 -0.044284 -0.04495 -0.066061 -0.05938
1953 -0.17943 -0.1629 -0.047751 -0.20161 0.061369 -0.082177 -0.10196 -0.23021 -0.097308 -0.06338 -0.035778 -0.059172 -0.085161
1954 -0.20501 -0.15568 -0.025827 -0.19957 0.068241 -0.078942 -0.1048 -0.22684 -0.072607 -0.064287 -0.055139 -0.053814 -0.052182
1955 -0.19937 -0.15257 -0.051804 -0.18067 0.087114 -0.10208 -0.12021 -0.21871 -0.075398 -0.072528 -0.06593 -0.039056 -0.075667
1956 -0.19919 -0.16876 -0.054933 -0.2092 0.13574 -0.13512 -0.12591 -0.22393 -0.093158 -0.07732 -0.057284 -0.051525 -0.071636
1957 -0.1732 -0.14571 -0.015482 -0.18139 0.19823 -0.086448 -0.085593 -0.19278 -0.08067 -0.016445 -0.013962 -0.012511 -0.054591
1958 -0.22319 -0.18231 -0.061666 -0.21539 0.14944 -0.1386 -0.14176 -0.22984 -0.11646 -0.09482 -0.072437 -0.067531 -0.090346
1959 -0.21615 -0.17525 -0.060608 -0.19816 0.1118 -0.14527 -0.12514 -0.23858 -0.095102 -0.080072 -0.066264 -0.054827 -0.078597
1960 -0.17563 -0.14351 -0.025672 -0.17971 0.1016 -0.087897 -0.10542 -0.20776 -0.067054 -0.029799 -0.022103 -0.023299 -0.030779
1961 -0.20611 -0.15861 -0.042029 -0.19925 0.068809 -0.097989 -0.1325 -0.21556 -0.092525 -0.043825 -0.03609 -0.023576 -0.061063
1962 -0.19657 -0.16171 -0.058246 -0.19893 0.040693 -0.093628 -0.12753 -0.21756 -0.10665 -0.085575 -0.051996 -0.04888 -0.065486
1963 -0.19331 -0.15298 -0.0048249 -0.19686 0.080431 -0.082727 -0.11959 -0.22004 -0.07258 -0.05345 -0.044555 -0.039539 -0.074948
1964 -0.20678 -0.16593 -0.052592 -0.20776 0.022973 -0.12913 -0.13067 -0.2034 -0.10266 -0.060856 -0.06512 -0.054316 -0.081742
1965 -0.21197 -0.16688 -0.044739 -0.20752 0.056162 -0.11317 0.15111 -0.21081 -0.084495 -0.052401 -0.026875 -0.036433 -0.049328
1966 -0.18852 -0.1443 -0.023466 -0.18356 0.071824 -0.097517 0.20439 -0.2031 -0.10677 -0.056521 -0.059695 -0.049707 -0.050914
1967 -0.20495 -0.16304 -0.047675 -0.21358 0.060723 -0.10891 0.2863 -0.21464 -0.094101 -0.074295 -0.037672 -0.047639 -0.065299
1968 -0.21203 -0.15152 -0.029074 -0.18344 0.066983 -0.0975 0.29429 -0.21697 -0.030785 -0.065249 -0.047182 -0.046717 -0.065526
1969 -0.19923 -0.15733 -0.036072 -0.20984 0.060351 -0.099875 0.29921 -0.20874 0.12026 -0.047715 -0.016632 -0.046279 -0.073502
1970 -0.22436 -0.1703 -0.048445 -0.22937 0.091934 -0.14161 0.13897 -0.22247 0.14165 -0.066628 -0.037442 -0.067348 -0.074606
1971 -0.21965 -0.17964 -0.051072 -0.24557 0.14459 -0.11654 0.02024 -0.22147 0.14882 -0.063292 -0.031468 -0.063824 -0.082586
1972 -0.19893 -0.16177 -0.037781 -0.19819 0.21262 -0.10904 0.0017092 -0.22685 0.065304 -0.039368 -0.0074232 -0.054913 -0.095462
1973 -0.19005 -0.17073 -0.043678 -0.21438 0.18241 -0.11184 -0.02071 -0.22081 -0.0092239 -0.067201 -0.040086 -0.051332 -0.097443
1974 -0.1938 -0.17084 -0.046021 -0.1956 0.14689 -0.094382 -0.030769 -0.22035 -0.032113 -0.075325 -0.03498 -0.054053 -0.091732
1975 -0.20976 -0.16867 -0.050054 -0.20613 0.066568 -0.1157 -0.034663 -0.21615 -0.043855 -0.054095 -0.04842 -0.06235 -0.087125
1976 -0.22359 -0.17498 -0.050934 -0.20459 0.060736 -0.14594 -0.02567 -0.24631 -0.055982 -0.062096 -0.039834 -0.058524 -0.10451
1977 -0.19132 -0.16248 -0.03173 -0.19367 0.078516 -0.11659 -0.042685 -0.21944 -0.023471 -0.04743 -0.040121 -0.049342 -0.099932
1978 -0.2093 -0.17921 -0.070587 -0.24045 0.029967 -0.14212 -0.048548 -0.23232 -0.052304 -0.076534 -0.065001 -0.062821 -0.099089
1979 -0.1816 -0.14997 -0.025217 -0.18667 0.07529 -0.11538 -0.027906 -0.22013 -0.047347 -0.060185 -0.025377 -0.040943 -0.065156
1980 -0.2191 -0.1744 -0.05055 -0.22292 0.031985 -0.13982 -0.055039 -0.21927 -0.051915 -0.047224 -0.02907 -0.0543 -0.082186
1981 -0.19308 -0.16516 -0.040854 -0.20594 0.051235 -0.1045 -0.03113 -0.22753 -0.045269 -0.040617 -0.031214 -0.061762 -0.097104
1982 -0.18033 -0.15792 -0.015839 -0.18336 0.069512 -0.093297 -0.031178 -0.2033 -0.039238 -0.038987 -0.014326 -0.062129 -0.072261
1983 -0.21693 -0.18027 -0.066604 -0.23245 0.039175 -0.12177 -0.0626 -0.2375 -0.025242 -0.045438 -0.030525 -0.05646 -0.1
1984 -0.17861 -0.17651 -0.047498 -0.22576 0.056717 -0.092372 -0.062609 -0.22737 0.049009 -0.062029 -0.032087 -0.068898 -0.075051
1985 -0.21522 -0.17533 -0.056519 -0.24155 0.047314 -0.11578 -0.071068 -0.22708 0.18111 -0.072518 -0.01761 -0.076053 -0.079226
1986 -0.19139 -0.16587 -0.037118 -0.20804 0.052444 -0.10955 -0.063241 -0.20572 0.22739 -0.041018 0.0092325 -0.048504 -0.073338
1987 -0.20415 -0.18606 -0.044411 -0.21906 0.0474 -0.1041 -0.061653 -0.22493 0.22382 -0.063913 -0.0092038 -0.061595 -0.10311
1988 -0.19704 -0.17245 -0.048351 -0.21307 0.064515 -0.12265 -0.071296 -0.22742 0.13651 -0.048875 -0.022311 -0.061441 -0.093079
1989 -0.20401 -0.18253 -0.044484 -0.21851 0.091563 -0.10246 -0.062149 -0.23238 0.106 -0.054776 -0.0060919 -0.067704 -0.078819
1990 -0.20318 -0.17385 -0.050182 -0.22339 0.17662 -0.090069 -0.08861 -0.21615 0.077094 -0.068285 -0.028064 -0.055444 -0.070224
1991 -0.20547 -0.18159 -0.053439 -0.18919 0.18356 -0.10728 -0.078496 -0.24004 0.10396 -0.080518 -0.013122 -0.061881 -0.055982
1992 -0.21741 -0.18339 -0.05014 -0.21433 0.14728 -0.11468 0.23289 -0.21349 0.17939 -0.055674 -0.015306 -0.042924 -0.077483
1993 -0.19652 -0.1849 -0.043652 -0.20955 0.095272 -0.1108 0.26585 -0.21806 0.15136 -0.068643 -0.020133 -0.059868 -0.091223
1994 -0.20793 -0.19714 -0.057598 -0.20937 0.058476 -0.11134 0.32448 -0.20779 0.1841 -0.056741 -0.018036 -0.037685 -0.078396
1995 -0.18858 -0.18141 -0.047766 -0.20987 0.054392 -0.087617 0.39877 -0.22889 0.20096 -0.062507 -0.012779 -0.051237 -0.080441
1996 -0.1903 -0.15457 -0.0024355 -0.17839 0.086718 -0.072784 0.41581 -0.21218 0.22293 -0.042411 0.0035721 -0.028176 -0.069204
1997 -0.21354 -0.18931 -0.061538 -0.20556 0.031275 -0.10807 0.44393 -0.22166 0.30644 -0.052184 0.012191 -0.062902 -0.076698
1998 -0.18895 -0.18789 -0.039558 -0.21583 0.054412 -0.10878 0.24953 -0.22129 0.27427 -0.057637 -0.024969 -0.053843 -0.062783
1999 -0.19852 -0.18096 -0.030415 -0.22317 0.063764 -0.092713 0.14073 -0.21677 0.27006 -0.05024 0.012319 -0.060021 -0.08425
2000 -0.23708 -0.19954 -0.064946 -0.21653 0.022809 -0.11034 0.039155 -0.25503 0.20605 -0.086023 -0.028547 -0.086016 -0.10662
2001 -0.20481 -0.19533 -0.036901 -0.23177 0.039643 -0.10902 0.052719 -0.22301 0.18281 -0.061094 -0.019404 -0.072258 -0.095392
2002 -0.20141 -0.17177 -0.043974 -0.20899 0.086814 -0.09517 0.050897 -0.2301 0.18127 -0.061978 -0.030899 -0.049227 -0.087881
2003 -0.19084 -0.18442 -0.035597 -0.21234 0.1141 -0.099515 0.03532 -0.22395 0.20987 -0.059797 -0.034531 -0.03432 -0.06837
2004 -0.21494 -0.20817 -0.059863 -0.21895 0.13824 -0.12744 0.024193 -0.2428 0.2152 -0.071133 -0.024191 -0.070746 -0.10157
2005 -0.19551 -0.17713 -0.03714 -0.21479 0.19863 -0.095297 0.040155 -0.22871 0.28614 -0.058978 0.010945 -0.042181 -0.084518
2006 -0.21727 -0.1867 -0.042181 -0.22848 0.16484 -0.12153 0.0057547 -0.22284 0.32025 -0.055238 -0.0051848 -0.042297 -0.099976
2007 -0.20971 -0.18998 -0.052952 -0.22563 0.099448 -0.11127 0.21717 -0.23168 0.36244 -0.082786 -0.013026 -0.059015 -0.093304
2008 -0.20474 -0.18066 -0.043498 -0.19676 0.075298 -0.10312 0.3527 -0.2204 0.36117 -0.050819 -0.0090978 -0.015941 -0.10027
2009 -0.19805 -0.19524 -0.040114 -0.20336 0.07404 -0.10605 0.41794 -0.21628 0.27413 -0.041248 -0.0017723 -0.032098 -0.085769
2010 -0.18918 -0.19336 -0.028617 -0.21993 0.055008 -0.11884 0.51487 -0.243 0.18581 -0.068947 -0.028395 -0.078953 -0.089113
2011 -0.21267 -0.20332 -0.051086 -0.22176 0.045154 -0.1185 0.49402 -0.21539 0.20457 -0.044571 -0.031463 -0.05798 -0.092669
2012 -0.21633 -0.19293 -0.052126 -0.22861 0.051369 -0.12578 0.4463 -0.20996 0.20271 -0.0079922 -0.004977 -0.061952 -0.085082
2013 -0.20024 -0.19295 -0.05378 -0.22775 0.048951 -0.10478 0.2488 -0.22213 0.25515 0.0052551 -0.01442 -0.066135 -0.085302
2014 -0.1971 -0.18246 -0.054638 -0.21443 0.037888 -0.099554 0.13585 -0.22063 0.32133 -0.012575 0.0067867 -0.051769 -0.081864
2015 -0.20933 -0.18832 -0.056721 -0.23352 0.052455 -0.11487 0.14476 -0.2439 0.34385 -0.014359 -0.0058573 -0.06387 -0.0122
2016 -0.21392 -0.20759 -0.054558 -0.21258 0.081871 -0.14206 0.1255 -0.23175 0.29856 -0.047678 -0.0062434 -0.062344 0.021718
2017 -0.19599 -0.17077 -0.030986 -0.17021 0.18008 -0.080252 0.11968 -0.2014 0.28255 -0.043011 0.017846 -0.039416 0.060881
2018 -0.19566 -0.18267 -0.045327 -0.15154 0.16785 -0.093894 0.092218 -0.21575 0.25695 -0.047547 0.0069554 -0.051436 0.087478
2019 -0.20059 -0.17828 -0.031574 0.081878 0.1684 -0.10836 0.097745 -0.22795 0.23519 -0.060518 0.0084151 0.071548 0.086057
2020 -0.20602 -0.17678 -0.044606 0.14187 0.11492 -0.096837 0.070579 -0.205 0.25189 -0.039831 -0.0013758 0.13472 0.10466
2021 -0.21703 -0.19188 -0.040924 0.14286 0.057063 -0.13452 0.07534 -0.21888 0.22802 -0.06483 -0.0010441 0.10981 0.08256
2022 -0.23172 -0.18677 -0.065786 0.095656 0.052788 -0.15058 0.078614 -0.20532 0.29233 -0.042971 0.010913 0.09347 0.0066593
2023 -0.18712 -0.17325 -0.027274 -0.020236 0.081493 -0.10163 0.34052 -0.2015 0.39279 -0.015977 0.008153 0.090561 0.013808
2024 -0.19488 -0.17971 -0.041366 -0.10096 0.047725 -0.09897 0.41997 -0.20161 0.40129 -0.026514 0.0075803 0.05823 -0.019589
2025 -0.20374 -0.18403 -0.060907 -0.13661 0.038043 -0.11096 0.47575 -0.21449 0.32167 -0.043143 -0.009251 -0.013523 -0.02739
2026 -0.21327 -0.1743 -0.044118 -0.14334 0.047679 -0.1192 0.46397 -0.20958 0.27085 -0.027991 0.0021955 -0.0080652 -0.019156
2027 -0.20975 -0.17324 -0.04041 -0.15462 0.059419 -0.12212 0.41349 -0.21426 0.22019 -0.015292 0.0022993 -0.026739 -0.023942
2028 -0.21839 -0.18755 -0.054131 -0.16068 0.048224 -0.11274 0.44027 -0.21466 0.19834 -0.0037037 -0.031955 -0.037001 -0.038133
2029 -0.21005 -0.18675 -0.058193 -0.14482 0.047609 -0.10905 0.42164 -0.21985 0.21503 0.042201 -0.0016776 -0.0063982 -0.033342
2030 -0.20158 -0.16331 -0.02091 -0.1635 0.058703 -0.093049 0.60091 -0.20622 0.19012 0.05488 0.01824 -0.0095519 0.010011
2031 -0.20925 -0.14133 -0.035515 -0.16658 0.050061 -0.094548 0.5518 -0.22076 0.17647 0.011621 -0.023415 -0.024582 -0.010434
2032 -0.18019 0.12572 -0.034474 -0.16338 0.041077 -0.10574 0.48946 -0.24005 0.15473 -0.0026433 -0.02282 -0.013913 0.011708
2033 -0.17156 0.19879 -0.0072397 -0.14998 0.048872 -0.1232 0.31953 -0.21402 0.15493 -0.01372 -0.0079253 -0.035301 0.066355
2034 -0.18571 0.19928 0.0024992 -0.15131 0.068623 -0.094038 0.23951 -0.21646 0.1736 -0.020135 -0.017117 0.0038097 0.11061
2035 -0.18011 0.16788 -0.0022534 -0.14697 0.12872 -0.089061 0.22554 -0.208 0.1803 -0.0045331 0.013431 0.0062546 0.10089
2036 -0.20547 -0.041261 -0.023104 -0.17423 0.16153 -0.12403 0.16028 -0.22506 0.17415 -0.032883 -0.014236 -0.02875 0.11048
2037 -0.19947 -0.074854 -0.029751 -0.16233 0.1761 -0.094459 0.17323 -0.22775 0.18507 -0.012512 -0.010616 -0.023385 0.086648
2038 -0.2102 -0.11352 -0.052056 -0.16465 0.12705 -0.10118 0.17696 -0.20949 0.19035 0.00012681 -0.0062037 -0.027882 0.078083
2039 -0.19379 -0.11921 -0.035487 -0.16308 0.082677 -0.1181 0.16459 -0.21588 0.21407 -0.012868 -0.0068997 -0.032999 0.017999
2040 -0.20494 -0.1111 -0.030511 -0.16723 0.052961 -0.08962 0.17335 -0.22151 0.19934 0.0015006 -0.0062256 -0.035223 0.010307
2041 -0.18635 -0.11929 -0.020634 -0.15565 0.060827 -0.11016 0.13809 -0.21954 0.203 -0.007951 0.0032253 -0.036243 -0.0086818
2042 -0.1784 -0.11535 -0.022213 -0.16384 0.067436 -0.090593 0.15933 -0.19903 0.20298 0.015473 0.0081278 -0.028966 0.0041917
2043 -0.20156 -0.13572 -0.057365 -0.17686 0.040276 -0.13307 0.13528 -0.23655 0.15174 -0.021896 -0.036109 -0.058047 -0.0015795
2044 -0.19681 -0.13444 -0.050912 -0.16308 0.020491 -0.093562 0.40574 -0.22141 0.16077 0.02615 -0.0037382 -0.042875 0.011466
2045 -0.18668 -0.14336 -0.049263 -0.16543 0.037196 -0.12058 0.4525 -0.23575 0.14657 0.032231 -0.040108 -0.049761 0.029607
2046 -0.18019 -0.12024 -0.034546 -0.15472 0.060017 -0.097149 0.52204 -0.096455 0.13715 0.050521 -0.024439 -0.029366 0.062125
2047 -0.19229 -0.14122 -0.038433 -0.16492 0.04656 -0.093298 0.54734 -0.010122 0.12404 0.056992 -0.016491 -0.046183 0.103
2048 -0.1992 -0.13561 -0.040534 -0.18542 0.044028 -0.11616 0.46223 -0.039149 0.10558 0.01095 -0.022451 -0.04323 0.14276
2049 -0.20754 -0.1522 -0.064851 -0.17412 0.01738 -0.13632 0.27206 -0.012902 0.11622 -0.0044435 -0.025454 -0.04928 0.12546
2050 -0.18276 -0.12469 -0.022531 -0.15644 0.086965 -0.080848 0.21675 -0.10304 0.11628 0.025776 0.018804 -0.023321 0.13622
2051 -0.18989 -0.14382 -0.035999 -0.17321 0.11824 -0.083091 0.18164 -0.16047 0.12442 0.0061529 -0.013357 -0.059915 0.097726
2052 -0.19322 -0.15435 -0.051671 -0.19115 0.16673 -0.10898 0.16097 -0.1705 0.077323 -0.0055564 -0.018243 -0.049126 0.041664
2053 -0.16671 -0.13073 -0.016542 -0.17484 0.21248 -0.077052 0.17718 -0.14981 0.090903 0.0057773 -0.012473 -0.04069 0.055394
2054 -0.17978 -0.13885 -0.018163 -0.18217 0.16958 -0.094794 0.14202 -0.16789 0.084927 0.017224 0.001664 -0.03895 0.035782
2055 -0.1802 -0.14396 -0.030447 -0.17104 0.1211 -0.093765 0.15321 -0.16817 0.087301 0.026787 -0.01527 -0.053976 0.024814
2056 -0.19515 -0.15228 -0.064897 -0.18713 0.060975 -0.10644 0.13208 -0.16876 0.05168 -0.00039504 -0.048459 -0.073054 0.029522
2057 -0.18953 -0.15148 -0.036785 -0.16643 0.062412 -0.097626 0.14016 -0.040461 0.10273 0.037358 0.0052097 -0.043309 0.044844
2058 -0.20183 -0.15335 -0.063074 -0.20798 0.060022 -0.11415 0.13438 0.058486 0.071224 0.024855 -0.033226 -0.039622 0.014558
2059 -0.21016 -0.17503 -0.062046 -0.20406 0.016875 -0.10922 0.11066 0.060918 0.040641 0.060715 -0.020933 -0.064688 0.011862
2060 -0.21449 -0.17302 -0.047403 -0.17785 0.06628 -0.098346 0.34975 0.078357 0.064145 0.089028 -0.029398 -0.043789 0.00044368
2061 -0.1802 -0.14226 -0.02751 -0.15841 0.081719 -0.10523 0.46625 0.038382 0.082666 0.11027 0.0034894 -0.026772 0.055922
2062 -0.22183 -0.16931 -0.049511 -0.21177 0.035879 -0.10656 0.44515 -0.085121 0.04317 0.078211 -0.032326 -0.057661 0.040214
2063 -0.22104 -0.16347 -0.064478 -0.19437 0.033786 -0.11378 0.52364 -0.12748 0.033779 0.022556 -0.052392 -0.071906 0.027427
2064 -0.19314 -0.14143 -0.035218 -0.17271 0.055664 -0.11478 0.48329 -0.11295 0.054069 0.048433 -0.027027 -0.035931 0.02527
2065 -0.20886 -0.1712 -0.050097 -0.21209 0.046536 -0.1016 0.51781 -0.11103 0.033358 0.013777 -0.01874 -0.057025 0.041364
2066 -0.20243 -0.15298 -0.039408 -0.17684 0.040228 -0.10161 0.32632 -0.11308 0.03983 0.020485 -0.015192 -0.05269 0.055104
2067 -0.19816 -0.15289 -0.047835 -0.20474 0.043252 -0.10969 0.2352 -0.099133 0.022131 0.041779 -0.024721 -0.064081 0.071414
2068 -0.20631 -0.15856 -0.03983 -0.18448 0.050438 -0.1175 0.18118 -0.055317 0.035057 0.02517 -0.023394 -0.05605 0.13143
2069 -0.21825 -0.15119 -0.031359 -0.18264 0.055627 -0.095488 0.16717 0.036496 0.020837 0.014854 -0.031662 -0.037531 0.11644
2070 -0.1983 -0.15444 -0.057581 -0.19213 0.041731 -0.10578 0.17439 0.092658 0.038476 0.029111 -0.026948 -0.052286 0.1181
2071 -0.21115 -0.15976 -0.047122 -0.2021 0.040567 -0.098633 0.15589 0.13381 0.021257 0.030726 -0.053904 -0.051476 0.043845
2072 -0.062849 -0.14078 -0.043149 -0.19511 0.034439 -0.084545 0.16719 0.024797 0.024197 0.062348 -0.013304 -0.037365 0.022979
2073 -0.0078749 -0.14007 -0.032182 -0.18101 0.040253 -0.093136 0.12766 -0.022003 0.035836 0.11654 -0.026078 -0.052805 0.025529
2074 -0.0086952 -0.139 -0.033658 -0.21871 0.03883 -0.13119 0.13051 -0.071824 0.0089372 0.11018 -0.045303 -0.045451 0.026855
2075 0.053471 -0.13329 -0.03099 -0.19245 0.04709 -0.079788 0.13785 -0.070143 0.033681 0.13462 -0.013576 -0.042485 0.017773
2076 -0.023663 -0.17124 -0.074136 -0.22647 0.00068893 -0.10714 0.069808 -0.091657 -0.0072519 0.04927 -0.038821 -0.052547 -0.029333
2077 -0.090233 -0.15786 -0.039201 -0.19863 0.040469 -0.097167 0.076369 -0.093059 -0.0088799 0.045084 -0.037124 -0.068716 0.0085626
2078 -0.12872 -0.15318 -0.038372 -0.21877 0.038351 -0.081604 0.090469 0.036131 0.016735 0.051504 -0.0068999 -0.02839 0.0094926
2079 -0.14683 -0.15798 -0.047517 -0.20874 0.0021626 -0.1358 0.060281 0.13312 0.0017147 0.043782 -0.032693 -0.050334 -0.012339
2080 -0.16171 -0.19088 -0.068765 -0.23527 0.0014608 -0.1243 0.034876 0.17258 -0.012989 0.0036356 -0.056814 -0.068513 -0.0076525
2081 -0.1131 -0.14387 -0.046977 -0.19336 0.028664 -0.10795 0.075239 0.21336 -0.00051594 0.04017 -0.04146 -0.023688 0.0082547
2082 -0.022514 -0.13777 -0.024646 -0.19417 0.045913 -0.083372 0.054012 0.14492 0.0064794 0.060373 0.0010694 0.053292 0.001095
2083 0.068991 -0.15236 -0.022094 -0.19483 0.037061 -0.082585 0.05205 0.040258 -0.0029487 0.024491 -0.026739 0.093579 0.034914
2084 0.098973 -0.15598 -0.041007 -0.21003 0.0087162 -0.11203 0.057944 0.015697 0.0090424 0.036388 -0.031419 0.1513 0.023467
2085 0.13064 -0.13072 -0.041048 -0.20354 0.01983 -0.10474 0.028656 -0.0046588 -0.018975 0.077509 -0.028285 0.15938 0.037577
2086 0.13975 0.12853 -0.0378 -0.19831 0.003323 -0.11178 0.046833 -0.0024878 -0.011161 0.10124 -0.00065182 0.14801 0.047373
2087 0.08063 0.17125 -0.022474 -0.19743 0.020741 -0.089777 0.032776 0.035149 0.0025468 0.1379 -0.017316 0.071567 0.034479
2088 -0.009797 0.21101 -0.033187 -0.19927 0.0052707 -0.10461 0.021315 0.16803 -0.018324 0.13139 -0.037108 0.013412 0.0058404
2089 -0.04499 0.10482 -0.037534 -0.20762 -0.0036239 -0.12283 -0.00029193 0.2465 -0.021781 0.11568 -0.010264 0.0083569 -0.019846
2090 -0.055515 -0.018946 -0.0087583 -0.21243 0.039792 -0.090889 0.04369 0.31958 0.030175 0.12038 -0.012254 0.019672 0.0067336
2091 -0.059026 -0.078704 -0.028869 -0.19797 -0.0014503 -0.12695 -0.0079601 0.27992 -0.0057412 0.080075 -0.026718 0.01134 -0.0011832
2092 -0.10303 -0.11028 -0.059004 -0.23688 -0.017499 -0.1427 -0.025535 0.17491 -0.033332 0.057014 -0.044178 -0.033884 -0.025196
2093 -0.088253 -0.096308 -0.046003 -0.20957 -0.004853 -0.1358 -0.032121 0.081273 -0.028208 0.065311 -0.041578 -0.021982 -0.023631
2094 -0.069805 -0.1011 -0.015867 -0.20213 -0.0027315 -0.099242 -0.012568 0.066223 -0.031194 0.038592 -0.032192 -0.011853 -0.025365
2095 -0.07706 -0.098946 -0.026227 -0.21157 -0.012045 -0.10274 -0.016576 0.051648 -0.013718 0.055664 -0.026647 -0.016678 -0.023627
2096 -0.067888 -0.089488 -0.013799 -0.20335 0.017326 -0.078195 -0.023383 0.046109 -0.0093795 0.070597 -0.023751 -0.023155 -0.017288
2097 -0.071402 -0.096373 -0.0065793 -0.19524 0.020853 -0.099355 -0.02761 0.16691 -0.060206 0.090558 -0.014552 -0.0079437 -0.010858
2098 -0.02655 -0.12361 -0.054505 -0.23826 -0.013172 -0.11528 -0.048926 0.28063 -0.058959 0.089336 -0.032005 -0.012597 -0.038708
2099 0.10294 -0.11289 -0.043683 -0.2205 -0.014216 -0.10383 -0.059863 0.34058 -0.038568 0.080776 -0.027692 -0.018098 -0.04079
2100 0.14663 -0.11498 -0.04297 -0.22082 -0.020049 -0.11396 -0.040298 0.29006 -0.035294 0.091646 -0.029495 -0.01001 -0.019587
2101 0.13296 -0.10646 -0.051268 -0.20674 -0.023865 -0.10786 -0.023953 0.30673 -0.032414 0.16116 -0.014534 -0.0089119 -0.010169
2102 0.15584 -0.1056 -0.044297 -0.20216 0.0034202 -0.14014 -0.050446 0.2368 -0.050479 0.13934 -0.026714 -0.0052705 -0.011307
2103 0.087772 -0.10547 -0.056888 -0.21883 -0.025438 -0.11498 -0.067217 0.1462 -0.046535 0.13133 -0.033982 -0.012314 -0.015403
2104 0.011661 -0.10332 -0.017246 -0.18942 0.013176 -0.082776 -0.04788 0.11572 -0.037172 0.11738 -0.0091872 0.0077536 -0.029461
2105 -0.0064816 -0.082089 -0.033758 -0.19621 -0.018138 -0.090624 -0.050617 0.094422 -0.021186 0.088291 -0.027132 -0.0018936 -0.018207
2106 -0.012726 -0.099346 -0.028438 -0.20814 -0.013572 -0.10707 -0.062703 0.12523 -0.053973 0.076311 -0.027301 -0.0043709 -0.0081316
2107 -0.029991 -0.12551 -0.038858 -0.23353 -0.042773 -0.10582 -0.069413 0.29981 -0.051976 0.059654 -0.040533 -0.004796 -0.0077683
2108 -0.048811 -0.1424 -0.06935 -0.25044 -0.035327 -0.12794 -0.090309 0.36594 -0.097809 0.054007 -0.044834 -0.034126 -0.051793
2109 0.10765 -0.12699 -0.062713 -0.2204 -0.030737 -0.1392 -0.084073 0.39551 -0.04397 0.047949 -0.045806 -0.014967 -0.036582
2110 0.20849 -0.10782 -0.021067 -0.19829 0.0048831 -0.09916 -0.083305 0.38393 -0.069159 0.072753 -0.022728 -0.0069945 -0.047282
2111 0.24312 -0.10569 -0.030671 -0.21084 -0.011438 -0.089157 -0.062858 0.35452 -0.047865 0.074561 -0.021505 0.0094021 -0.04176
2112 0.21527 -0.12225 -0.047707 -0.22994 -0.03986 -0.10967 -0.093192 0.29772 -0.079057 0.036068 -0.049984 -0.016834 -0.052035
2113 0.18821 -0.1131 -0.041901 -0.19703 -0.039282 -0.10103 -0.096507 0.24109 -0.057998 0.051059 -0.027272 -0.025712 -0.054319
2114 0.082978 -0.1166 -0.042281 -0.20019 -0.023626 -0.12785 -0.086833 0.1637 -0.066995 0.043699 -0.037677 -0.037167 -0.046764
2115 0.026148 -0.12084 -0.023965 -0.21438 -0.0068937 -0.10568 -0.09423 0.1544 -0.049145 0.036753 -0.028312 -0.033116 -0.063959
2116 0.012673 -0.12094 -0.051628 -0.22453 -0.03979 -0.1344 -0.11549 0.11981 -0.074988 0.05424 -0.044167 -0.05594 -0.052115
2117 0.028857 -0.091856 -0.019474 -0.20865 -0.0049007 -0.087343 -0.082628 0.1819 -0.055433 0.06255 -0.0082008 -0.036609 -0.03172
2118 -0.011985 -0.12022 -0.036159 -0.22753 -0.033622 -0.09031 -0.11204 0.37168 -0.093322 0.035314 -0.041093 -0.031566 -0.04158
2119 0.020333 -0.11624 -0.047513 -0.21219 -0.035807 -0.12273 -0.098594 0.43382 -0.059027 0.078694 0.001394 -0.021501 -0.013369
2120 0.086789 -0.11858 -0.029216 -0.21248 0.00013215 -0.11775 -0.11714 0.42965 -0.062738 0.084061 -0.02485 -0.028502 -0.044783
2121 0.17798 -0.12032 -0.049392 -0.22351 -0.021041 -0.11096 -0.11399 0.40507 -0.075984 0.088364 -0.017451 -0.025896 -0.044729
2122 0.26979 -0.12132 -0.027592 -0.2017 -0.013075 -0.11497 -0.10604 0.35691 -0.087778 0.11186 -0.03626 -0.037189 -0.060051
2123 0.24026 -0.1058 -0.033668 -0.21787 -0.0058702 -0.089138 -0.11776 0.2595 -0.081525 0.12853 -0.022892 -0.0352 -0.056248
2124 0.24394 -0.10757 -0.037107 -0.19396 -0.0076602 -0.098254 -0.1162 0.20266 -0.059599 0.1438 -0.024606 -0.049117 -0.029067
2125 0.15439 -0.12618 -0.04478 -0.18755 -0.023467 -0.099771 -0.12063 0.17807 -0.075782 0.12275 -0.00098738 -0.048274 -0.047928
2126 0.09142 -0.090246 -0.009367 -0.205 0.0026991 -0.062874 -0.11779 0.19306 -0.073812 0.10705 0.0094399 -0.040675 -0.071565
2127 0.060525 -0.099544 -0.017136 -0.20233 -0.0061889 -0.071011 -0.11125 0.17794 -0.082409 0.083968 0.012132 -0.030633 -0.05087
2128 0.030547 -0.11472 -0.04982 -0.20181 -0.038947 -0.1151 -0.13054 0.36554 -0.093305 0.027646 -0.042482 -0.056009 -0.043696
2129 0.028932 -0.13542 -0.0462 -0.21332 -0.018916 -0.089991 -0.13921 0.41256 -0.070122 0.051574 -0.012917 -0.042044 -0.072407
2130 0.025581 -0.13104 -0.035755 -0.21591 -0.032025 -0.11095 -0.13971 0.40797 -0.096948 0.035903 -0.030803 -0.035002 -0.072027
2131 0.030843 -0.14566 -0.060069 -0.2331 -0.048465 -0.13689 -0.16493 0.33302 -0.097624 0.024455 -0.052892 -0.061598 -0.073322
2132 0.23159 -0.08856 0.0029372 -0.20179 0.0020191 -0.071525 -0.14094 0.32585 -0.055654 0.067622 -0.0081543 -0.028978 -0.055484
2133 0.31691 -0.075772 -0.024724 -0.21204 -0.011191 -0.10549 -0.14454 0.2134 -0.059998 0.056925 -0.040702 -0.02491 -0.07498
2134 0.3122 0.19188 -0.019647 -0.22018 -0.037428 -0.1296 -0.14845 0.19104 -0.078885 0.0409 -0.035535 -0.051459 -0.078262
2135 0.3649 0.35909 0.03811 -0.20157 0.010431 -0.072762 -0.12199 0.21111 -0.056865 0.062616 -0.0034808 -0.025797 -0.038835
2136 0.23505 0.32975 0.0098906 -0.17068 -0.0078154 -0.068403 -0.14135 0.18228 -0.07003 0.062976 -0.02108 -0.044614 -0.062077
2137 0.161 0.29287 0.0066463 -0.21137 -0.012737 -0.093261 -0.15794 0.23217 -0.11136 0.039956 -0.022066 -0.040225 -0.080281
2138 0.094716 0.18189 -0.0039874 -0.19951 -0.011515 -0.079707 -0.1357 0.36945 -0.082906 0.042398 -0.02784 -0.05 -0.062132
2139 0.094021 0.065333 -0.0077407 -0.18849 -0.011757 -0.06124 -0.14849 0.42775 -0.084827 0.062093 -0.014152 -0.033641 -0.10479
2140 0.11765 0.031288 0.0091934 0.059166 0.0081029 -0.06665 -0.15257 0.43785 -0.079497 0.058245 0.0093602 -0.029856 -0.04959
2141 0.077129 0.0047893 -0.025658 0.15167 0.0035113 -0.1231 -0.14767 0.34464 -0.089228 0.038299 -0.024185 -0.042188 -0.083946
2142 0.17667 0.0013869 -0.033289 0.14902 -0.02356 -0.12024 -0.17838 0.23871 -0.10082 0.0071856 -0.024017 -0.049008 -0.10309
2143 0.32743 0.0059409 -0.01278 0.22748 0.0066597 -0.077637 -0.16493 0.21193 -0.082042 0.049925 -0.010889 -0.049075 -0.07706
2144 0.33629 -0.020502 -0.022522 0.083381 0.0017455 -0.10245 -0.17026 0.16559 -0.11241 0.012758 -0.04545 -0.051919 -0.10162
2145 0.37394 -0.0061871 -0.0002902 -0.01559 0.0029988 -0.097961 -0.14745 0.2104 -0.081595 0.04455 -0.0076048 -0.033939 -0.080393
2146 0.31065 -0.0024371 -0.012723 -0.0711 0.0031688 -0.085254 -0.17052 0.18412 -0.095061 0.018052 0.00012938 -0.038387 -0.075692
2147 0.18027 0.25844 -0.016892 -0.095656 -0.017718 -0.10171 -0.15774 0.15793 -0.11203 0.025696 -0.04035 -0.05257 -0.087194
2148 0.13352 0.33267 -0.029138 -0.13127 -0.044114 -0.13618 -0.18235 0.30758 -0.10026 0.012146 -0.036482 -0.056066 -0.119
2149 0.13114 0.38491 0.028337 -0.10342 -0.0013111 -0.074412 -0.15861 0.43212 -0.066608 0.042607 0.031118 -0.020186 -0.087492
2150 0.11662 0.35388 -0.011225 -0.11111 -0.038577 -0.091151 -0.17536 0.38097 -0.11379 0.018299 0.027733 -0.041579 -0.099266
2151 0.086097 0.26511 -0.0015135 -0.13148 -0.037363 -0.12327 -0.19146 0.31012 -0.11956 0.0066731 -0.015383 -0.04857 -0.10009
2152 0.10163 0.13676 -0.017389 -0.11137 -0.02327 -0.12348 -0.1759 0.26858 -0.084555 0.028389 0.0013587 -0.045177 -0.086386
2153 0.10077 0.077658 -0.020706 -0.12129 -0.01408 -0.068538 -0.18429 0.18981 -0.10636 -0.00656 0.016067 -0.046782 -0.068831
2154 0.098929 0.042863 -0.013496 -0.13552 -0.0086691 -0.094053 -0.17595 0.1869 -0.10125 0.023578 -3.0991e-05 -0.029566 -0.10466
2155 0.04912 0.010752 -0.01739 -0.14028 -0.023146 -0.09339 -0.18894 0.16244 -0.1045 0.0091952 -0.019678 -0.039863 -0.10816
2156 0.084194 0.021995 -0.0139 -0.12542 -0.019196 -0.11709 -0.18245 0.1557 -0.10445 0.010354 -0.01976 -0.031853 -0.10461
2157 0.098352 0.028855 -0.0092172 -0.14569 -0.018986 -0.092017 -0.16248 0.14479 -0.096754 0.0019839 -0.0094756 0.055996 -0.078512
2158 0.21849 0.020204 -0.028173 -0.14319 -0.042734 -0.12599 -0.18095 0.13446 -0.11725 0.0038019 -0.0072357 0.11743 -0.080228
2159 0.30026 0.35109 -0.0011392 -0.11183 -0.038358 -0.071909 -0.15884 0.21512 -0.093848 0.013348 0.014445 0.18025 -0.054872
2160 0.32304 0.42454 0.035836 -0.11526 -0.0095067 -0.086511 -0.16985 0.38561 -0.10947 0.013549 -0.00030679 0.1795 -0.035893
2161 0.26727 0.38681 0.0064906 -0.15598 -0.039198 -0.13766 -0.18702 0.34561 -0.12669 0.0019044 -0.018061 0.12855 -0.059877
2162 0.15532 0.35674 -0.028947 -0.14909 -0.063836 -0.12754 -0.19519 0.33799 -0.13151 -0.0052962 -0.018706 0.063399 -0.093911
2163 0.10143 0.28656 -0.018479 -0.16092 -0.027183 -0.13382 -0.20665 0.23307 -0.10484 -0.031588 0.0038463 0.026517 -0.081515
2164 0.099666 0.18035 0.013221 -0.12195 -0.0087961 -0.064446 -0.19553 0.21628 -0.088131 0.018269 0.043696 0.037406 -0.085243
2165 0.071087 0.084686 -0.02907 -0.14971 -0.028262 -0.12439 -0.19573 0.16887 -0.11689 -0.0024498 0.012893 -0.0035253 -0.092546
2166 0.087037 0.059042 -0.011642 -0.13951 -0.036255 -0.10701 -0.18963 0.14184 -0.096958 0.0088693 0.027484 0.011803 -0.11209
2167 0.059818 0.067337 0.001687 -0.13626 -0.0095048 -0.1005 -0.19371 0.14585 -0.12921 0.0019903 0.041211 0.0035814 -0.087834
2168 0.076557 0.066033 -0.0056641 -0.1434 -0.021877 -0.087783 -0.19476 0.14788 -0.11526 0.017987 0.039068 0.017597 -0.09398
2169 0.04054 0.047274 -0.0226 -0.16093 -0.027283 -0.095316 -0.21174 0.11462 -0.10263 -0.019814 -0.012183 0.0029311 -0.10559
2170 0.031799 0.11189 -0.028064 -0.16869 -0.019894 -0.13258 -0.20644 0.089972 -0.12841 -0.021944 -0.0098787 -0.017902 -0.11373
2171 0.040588 0.30532 -0.020815 -0.16596 -0.04043 -0.10898 -0.21946 0.10978 -0.12377 -0.014622 -0.021869 -0.019646 -0.096841
2172 0.091086 0.43765 0.011968 -0.10268 -0.019585 -0.076092 -0.17848 0.11576 -0.090602 0.017282 0.018973 0.028148 -0.051845
2173 0.061006 0.41643 0.0067387 -0.13874 -0.012553 -0.10162 -0.19194 0.11145 -0.095583 -0.001155 0.027992 0.0095592 -0.10864
2174 0.053439 0.38805 -0.0076075 0.15427 -0.028124 -0.1053 -0.20804 0.08014 -0.11488 -0.0094151 0.037822 -0.017823 -0.10968
2175 0.066261 0.36111 0.0054429 0.20884 -0.027097 -0.10994 -0.20111 0.078744 -0.1124 -0.018228 0.036958 -0.01939 -0.10026
2176 0.069015 0.21932 0.032313 0.26054 -0.020547 -0.078599 -0.17987 0.11381 -0.085957 0.024131 0.060901 -0.0050276 -0.072628
2177 0.031135 0.11149 -0.031257 0.23654 -0.036301 -0.12436 -0.19898 0.071244 -0.12595 -0.0231 0.01864 -0.022207 -0.10823
2178 0.017804 0.098621 -0.030564 0.30481 -0.027712 -0.12603 -0.20538 0.080374 -0.10698 -0.0042057 0.047743 0.066312 -0.10301
2179 0.014315 0.082452 -0.021527 0.25793 -0.0018353 -0.080652 -0.18582 0.060483 -0.11131 -0.026391 0.025579 0.12284 -0.08003
2180 0.024216 0.0909 -0.0023951 0.31858 0.088419 -0.063637 -0.045187 0.077392 -0.11823 -0.003396 0.052423 0.15898 -0.055356
2181 0.007077 0.079336 -0.012279 0.12238 0.10292 -0.097873 0.090227 0.055941 -0.12717 -0.027756 0.039115 0.15977 -0.075697
2182 0.021724 0.34857 -0.0050936 0.03005 0.11033 -0.099726 0.17358 0.079944 -0.096872 -0.010207 0.074089 0.14332 -0.051077
2183 0.028948 0.45712 0.00054702 0.0037398 0.059005 -0.089121 0.21833 0.076393 -0.092765 -0.016395 0.067095 0.11622 -0.04202
2184 0.013988 0.42886 -0.017888 -0.0087836 -0.010123 -0.092597 -0.030817 0.048741 -0.10225 -0.025489 0.059847 0.022887 -0.093579
2185 0.016025 0.45769 0.0051827 0.012812 -0.0021798 -0.10176 -0.075653 0.077171 -0.083736 0.011066 0.089186 0.031631 -0.079334
2186 0.019267 0.43311 0.0021347 -0.010817 -0.012739 -0.11571 -0.11282 0.047584 -0.10016 0.0086911 0.073587 0.01839 -0.12229
2187 0.011713 0.46895 0.0055442 -0.0085216 0.0013311 -0.096434 -0.11107 0.057668 -0.088129 0.0058566 0.10401 0.025053 -0.11857
2188 0.0062948 0.51471 -0.0071364 0.24799 -0.03448 -0.10249 -0.13566 0.025191 -0.079393 -0.0098931 0.062784 0.011899 -0.095004
2189 0.017735 0.55249 0.022855 0.33343 -0.012641 -0.091367 -0.12602 0.019847 -0.1113 -0.019188 0.068095 -0.013532 -0.11434
2190 0.027238 0.5641 0.0088154 0.42056 -0.0091425 -0.11905 -0.11903 0.010328 -0.086423 -0.00027957 0.08959 0.016663 -0.06996
2191 0.012202 0.54056 0.014071 0.42082 -0.018033 -0.065172 -0.12727 0.0065367 -0.098259 -0.031435 0.066798 0.015362 -0.10467
2192 -0.0066912 0.5442 0.020661 0.40956 -0.024762 -0.10096 -0.12712 0.012188 -0.11182 -0.011208 0.077432 0.017363 -0.083014
2193 -0.017849 0.38658 -0.024269 0.41489 -0.053475 -0.13611 -0.15328 -0.0093749 -0.1299 -0.035915 0.043549 -0.01411 -0.11931
2194 -0.037502 0.26589 -0.040539 0.40628 -0.022601 -0.12161 -0.1584 -0.0058531 -0.10015 -0.0084342 0.049944 0.016002 -0.094149
2195 -0.0091922 0.22142 0.0073957 0.39626 -0.014369 -0.089959 -0.14214 0.0032434 -0.11756 -0.028418 0.057234 0.11142 -0.091415
2196 -0.0059461 0.23091 0.0056424 0.63806 0.0089498 -0.098548 -0.080829 0.0076841 -0.10193 0.025253 0.10206 0.19195 -0.034536
2197 -0.035336 0.1964 -0.020633 0.55163 -0.037084 -0.098243 0.164 -0.01532 -0.10905 -0.0026792 0.054208 0.18783 -0.055254
2198 -0.029382 0.20197 -0.014386 0.53797 -0.038243 -0.10699 0.19273 -0.019256 -0.1201 -0.034252 0.056924 0.18617 -0.05751
2199 0.0016654 0.46811 0.0076473 0.61846 -0.018992 -0.11778 0.26307 0.00060734 -0.10239 -0.012004 0.097269 0.20211 -0.03277
2200 0.0057281 0.53684 0.024677 0.63285 -0.0094299 -0.076143 0.28285 -0.0084565 -0.099726 0.0027172 0.096326 0.13508 -0.053508
2201 -0.015541 0.54705 0.0066311 0.66242 -0.017187 -0.084965 0.0805 -0.015871 -0.11294 -0.014404 0.10334 0.1014 -0.080364
2202 -0.028969 0.50206 -0.0017028 0.61897 -0.03374 -0.10279 -0.029012 -0.037001 -0.10906 -0.039249 0.091726 0.044068 -0.083538
2203 -0.046751 0.48913 -0.0040884 0.65338 -0.027882 -0.101 -0.039917 -0.033896 -0.12793 -0.011816 0.088929 0.057346 -0.077207
2204 -0.034081 0.54432 0.023516 0.69622 -0.051346 -0.099443 -0.052144 -0.02817 -0.10107 -0.015762 0.08313 0.040433 -0.081061
2205 -0.061306 0.54771 -0.0021765 0.72286 -0.030206 -0.10175 -0.06857 -0.049089 -0.1189 -0.024413 0.044658 0.024837 -0.085086
2206 -0.025123 0.56782 0.019264 0.70208 -0.036325 -0.081616 -0.074765 -0.044115 -0.097897 -0.041176 0.047718 0.03905 -0.077352
2207 -0.033424 0.50973 -0.00016982 0.70978 -0.046485 -0.10362 -0.093342 -0.068345 -0.12503 -0.0067407 0.053974 0.017531 -0.084462
2208 -0.033891 0.55677 0.032063 0.74771 -0.024451 -0.069518 -0.031396 -0.044059 -0.088189 -0.019149 0.063218 0.046792 -0.064913
2209 -0.041808 0.55736 -0.013102 0.70313 -0.043942 -0.12411 -0.062492 -0.1034 -0.12246 -0.042799 0.040179 0.013093 -0.087618
2210 -0.078735 0.53438 0.0014095 0.69448 -0.060675 -0.12302 0.1795 -0.087737 -0.12475 -0.042413 0.059234 0.080178 -0.094837
2211 -0.022735 0.5899 0.020307 0.71962 -0.04339 -0.084504 0.28147 -0.046326 -0.10365 -0.036341 0.094387 0.16431 -0.048388
2212 -0.018248 0.62854 0.030709 0.77484 -0.024961 -0.091195 0.35265 -0.051848 -0.099935 -0.00087517 0.12063 0.23727 -0.023424
2213 0.01008 0.58905 0.00067807 0.73351 -0.045654 -0.091609 0.38183 -0.056559 -0.10841 -0.020306 0.10959 0.21794 -0.009924
2214 -0.023431 0.60677 0.0088606 0.72435 -0.026992 -0.097406 0.31199 -0.07374 -0.091722 -0.042474 0.096233 0.1899 -0.050303
2215 -0.027563 0.57907 -0.028389 0.75853 -0.049447 -0.11244 0.35743 -0.064636 -0.10594 -0.032934 0.086228 0.17333 -0.046777
2216 0.14214 0.67361 0.035336 0.7772 0.020604 -0.070278 0.35729 -0.067493 -0.10303 -0.030304 0.096251 0.11122 -0.043481
2217 0.17602 0.51682 0.0057064 0.78294 0.077216 -0.079121 0.16592 -0.096202 -0.10445 -0.02264 0.078868 0.074609 -0.078214
2218 0.22797 0.41498 0.011466 0.7499 0.11865 -0.088423 0.10077 -0.072483 -0.093197 -0.011385 0.09716 0.039481 -0.069071
2219 0.27958 0.3636 -0.0046187 0.76827 0.12036 -0.08849 0.10519 -0.065646 -0.076523 -0.0054101 0.11608 0.050633 -0.066372
2220 0.2639 0.32452 -0.012258 0.79569 0.12 -0.11602 0.056622 -0.095909 -0.1151 -0.040127 0.07785 0.038868 -0.071507
2221 0.18006 0.33923 0.0023083 0.80121 0.079098 -0.083956 0.045759 -0.096189 -0.099135 -0.019004 0.10084 0.039791 -0.069578
2222 0.063049 0.33651 -0.021662 0.78856 0.027299 -0.10793 0.075036 -0.093222 -0.10883 -0.015781 0.098725 0.048528 -0.040841
2223 0.025369 0.475 -0.011564 0.74573 -0.001545 -0.11928 0.306 -0.10847 -0.12645 -0.040674 0.058347 0.020872 -0.085428
2224 0.053988 0.57094 0.0096099 0.82413 0.00079093 -0.066964 0.47239 -0.09822 -0.096118 -0.025049 0.080472 0.075834 -0.069642
2225 0.027731 0.56054 0.0088308 0.75053 0.0042223 -0.091452 0.45917 -0.088585 -0.083512 -0.02979 0.067947 0.13736 -0.055346
2226 0.0036639 0.51558 -0.02111 0.76841 -0.010509 -0.1043 0.46593 -0.10302 -0.10781 -0.044008 0.063281 0.20327 -0.058876
2227 0.015243 0.41779 0.0023923 0.77431 -0.020276 -0.090531 0.45762 -0.080119 -0.087514 -0.055459 0.067614 0.20158 -0.048314
2228 0.014933 0.34371 -0.012137 0.78477 -0.0093157 -0.10231 0.55616 -0.096916 -0.095312 -0.040451 0.064005 0.22819 -0.031132
2229 -0.0063928 0.32401 -0.034194 0.78199 -0.038263 -0.075457 0.3054 -0.10574 -0.10811 -0.039151 0.057515 0.18809 -0.053617
2230 7.9072e-05 0.3478 0.019742 0.81766 0.0093055 -0.061835 0.21294 -0.085908 -0.088243 -0.015021 0.066353 0.16195 -0.054083
2231 -0.0072214 0.31327 -0.0073788 0.75464 0.0072536 -0.10054 0.16383 -0.13963 -0.1199 -0.047202 0.038791 0.076177 -0.093525
2232 -0.018019 0.32701 0.012072 0.76633 0.077734 -0.092958 0.14694 -0.12454 -0.10069 -0.024354 0.049233 0.072805 -0.099908
2233 -0.020779 0.31526 0.010853 0.73131 0.11147 -0.098064 0.14417 -0.11569 -0.10348 -0.041958 0.041489 0.079282 -0.086484
2234 -0.025954 0.50257 0.0090051 0.72773 0.1359 -0.10455 0.14371 -0.14494 -0.11419 -0.037526 0.047604 0.035124 -0.081538
2235 -0.030256 0.51438 -0.013214 0.73573 0.10769 -0.13108 0.31667 -0.13995 -0.11234 -0.049254 0.04681 0.040283 -0.13164
2236 -0.00043612 0.51417 0.014366 0.71434 0.10631 -0.092367 0.45389 -0.13843 -0.068765 -0.03356 0.084463 0.052124 -0.091137
2237 -0.011606 0.42927 0.0068349 0.64352 0.058391 -0.10751 0.53628 -0.11163 -0.079295 -0.038204 0.085488 0.064381 -0.10296
2238 -0.046961 0.28694 -0.023025 0.52219 0.0079901 -0.12194 0.49805 -0.14538 -0.10266 -0.050066 0.091291 0.042619 -0.114
2239 -0.051933 0.26441 -0.01786 0.47869 0.0052908 -0.10724 0.51374 -0.16192 -0.12676 -0.054015 0.086003 0.038467 -0.0907
2240 -0.058987 0.24316 -0.031383 0.47701 -0.00029323 -0.11992 0.48935 -0.15349 -0.13208 -0.07929 0.052111 0.044051 -0.10296
2241 -0.076785 0.23801 -0.035839 0.45819 -0.0064242 -0.12817 0.5429 -0.14882 -0.12632 -0.043722 0.045672 0.076567 -0.078049
2242 -0.068421 0.2449 -0.013866 0.45119 0.0034881 -0.12633 0.56155 -0.14762 0.0426 -0.037959 0.068101 0.15609 -0.071638
2243 -0.085855 0.241 -0.023522 0.43418 0.011385 -0.1085 0.55748 -0.12045 0.07447 -0.037725 0.065518 0.22222 -0.05123
2244 -0.076383 0.22848 -0.040995 0.40146 0.08685 -0.11554 0.6104 -0.11984 0.13626 -0.023113 0.083146 0.20422 -0.076678
2245 -0.062328 0.26415 0.0048412 0.43047 0.16358 -0.10515 0.53105 -0.13093 0.11018 -0.021162 0.088013 0.17171 -0.063562
2246 -0.068018 0.26526 -0.023473 0.40674 0.17875 -0.098237 0.397 -0.1321 0.057254 -0.03129 0.075659 0.15872 -0.077106
2247 -0.087839 0.20437 -0.021679 0.38018 0.15838 -0.098588 0.30361 -0.15839 -0.035077 -0.051945 0.046848 0.076541 -0.090471
2248 -0.087296 0.21267 -0.0070994 0.33921 0.11558 -0.12485 0.25089 -0.16144 -0.060709 -0.036341 0.040207 0.055475 -0.10387
2249 -0.077459 0.20339 -0.017662 0.35204 0.086129 -0.11882 0.2322 -0.16405 -0.085187 -0.06454 0.028394 0.039064 -0.10362
2250 -0.081181 0.21065 -0.0019638 0.36065 0.079183 -0.087708 0.25046 -0.15981 -0.03808 -0.030784 0.067412 0.074739 -0.090446
2251 -0.092108 0.1722 -0.033087 0.32516 0.033116 -0.1044 0.21182 -0.17308 -0.083832 -0.065593 0.024845 0.041288 -0.10159
2252 -0.11599 0.14863 -0.029364 0.28961 0.0068062 -0.10374 0.20824 -0.168 -0.062318 -0.054518 0.023605 0.040856 -0.10776
2253 -0.077223 0.14049 -0.021625 0.29561 0.016105 -0.11344 0.41035 -0.16333 -0.051559 -0.053376 0.044524 0.04211 -0.097368
2254 -0.095042 0.12358 -0.018588 0.25918 0.010381 -0.10799 0.5042 -0.17234 -0.080219 -0.056349 0.033435 0.044501 -0.10767
2255 -0.070589 0.14404 -0.015248 0.29288 0.035231 -0.083259 0.57009 -0.12855 -0.038712 -0.019174 0.067619 0.066025 -0.073944
2256 -0.12084 0.12907 -0.014921 0.2721 0.064781 -0.11179 0.60788 -0.16536 -0.061093 -0.053224 0.037704 0.035924 -0.097205
2257 -0.13035 0.10282 -0.047589 0.2584 0.11776 -0.12711 0.56379 -0.1918 -0.076302 -0.06702 0.023799 0.043897 -0.11992
2258 -0.09015 0.11376 -0.024917 0.28358 0.17988 -0.090503 0.6161 -0.16995 -0.047937 -0.057583 0.036353 0.051447 -0.084819
2259 -0.081272 0.11325 -0.025884 0.2346 0.20969 -0.10008 0.56986 -0.15643 0.074126 -0.034579 0.046987 0.051258 -0.080863
2260 -0.10698 0.09036 -0.03198 0.23455 0.19021 -0.13657 0.65707 -0.1856 0.16102 -0.066009 0.038247 0.045075 -0.10007
2261 -0.11978 0.061491 -0.038339 0.20823 0.14927 -0.12138 0.53474 -0.17669 0.17725 -0.054891 0.068863 0.033205 -0.10366
2262 -0.12185 0.075162 -0.016071 0.23496 0.14533 -0.07019 0.36505 -0.18671 0.17414 -0.041469 0.059559 0.056662 -0.095918
2263 -0.12223 0.068498 -0.030278 0.21163 0.090234 -0.10884 0.29535 -0.17383 0.11686 -0.049112 0.036481 0.035831 -0.11288
2264 -0.12504 0.057472 -0.03343 0.17689 0.073436 -0.11469 0.28248 -0.1814 0.039884 -0.061629 0.037836 0.02811 -0.10504
2265 -0.11551 0.061739 -0.023453 0.17728 0.04125 -0.1145 0.28633 -0.18647 0.034455 -0.035266 0.058888 0.031825 -0.094011
2266 -0.12215 0.037069 -0.046741 0.16538 0.030594 -0.10727 0.23881 -0.19306 -0.023943 -0.065397 0.008997 0.0088798 -0.11357
2267 -0.12981 0.04877 -0.01801 0.15789 0.059915 -0.10584 0.22898 -0.19387 -0.01976 -0.052745 0.030778 0.0080934 -0.099929
2268 -0.12081 0.056875 -0.020436 0.14322 0.066763 -0.094524 0.24581 -0.17997 -0.015801 -0.055083 0.046366 0.011915 -0.11581
2269 -0.12057 0.03266 -0.039059 0.12152 0.096428 -0.1061 0.19518 -0.19129 -0.015582 -0.070148 0.021015 0.017556 -0.096021
2270 -0.12011 0.03408 -0.017427 0.1156 0.19626 -0.082464 0.22362 -0.19122 -0.018033 -0.057032 0.032393 0.0066297 -0.089122
2271 -0.1044 0.036046 -0.006228 0.1366 0.22187 -0.081675 0.22714 -0.183 0.015528 -0.032272 0.038004 0.024133 -0.097188
2272 -0.13774 0.0075992 -0.027679 0.13047 0.18638 -0.104 0.18847 -0.17833 -0.0034462 -0.051295 0.022461 0.035787 -0.082244
2273 -0.13391 0.016787 -0.032415 0.14045 0.18063 -0.077926 0.19719 -0.18361 0.1885 -0.040002 0.065486 0.016208 -0.090427
2274 -0.1589 -0.013896 -0.068941 0.063573 0.13212 -0.14169 0.14495 -0.22217 0.22109 -0.057983 0.041263 -0.0059102 -0.11607
2275 -0.11251 0.023803 -0.035982 0.094389 0.14054 -0.11545 0.16873 -0.18306 0.30522 -0.036084 0.093335 0.020414 -0.078175
2276 -0.15233 -0.0097307 -0.033695 0.051396 0.11199 -0.11054 0.14527 -0.17247 0.24653 -0.062107 0.044647 -0.0073858 -0.10825
2277 -0.14818 0.021775 -0.030141 0.062725 0.099681 -0.090933 0.16611 -0.18844 0.25389 -0.027509 0.072685 0.0026428 -0.11
2278 -0.15129 -0.0027198 -0.047456 0.0573 0.067308 -0.13152 0.12681 -0.20377 0.20378 -0.08781 0.041166 -0.012607 -0.080805
2279 -0.15819 -0.018357 -0.045191 0.044619 0.057696 -0.11124 0.13906 -0.21208 0.19358 -0.058221 0.038584 0.0045579 -0.12346
2280 -0.15839 -0.026833 -0.05072 0.032506 0.05843 -0.14661 0.10009 -0.21109 0.1876 -0.070608 0.045921 -0.01411 -0.1243
2281 -0.15643 -0.021842 -0.050631 0.021102 0.054344 -0.13326 0.090996 -0.20295 0.23904 -0.059772 0.063517 0.0085753 -0.11349
2282 -0.12499 -0.010384 -0.034438 0.062872 0.12956 -0.076414 0.10154 -0.17543 0.38458 -0.042252 0.08202 0.014838 -0.099292
2283 -0.16159 -0.021513 -0.039831 0.014375 0.20186 -0.090565 0.078228 -0.20124 0.33445 -0.068848 0.049414 0.0034308 -0.10616
2284 -0.12878 -0.021643 -0.027161 0.0069772 0.22581 -0.10102 0.055058 -0.20189 0.34204 -0.055899 0.073461 -0.0079392 -0.11566
2285 -0.13973 -0.035493 -0.045843 0.0065029 0.20127 -0.096867 0.062744 -0.20258 0.33736 -0.046631 0.06086 -0.0086063 -0.10377
2286 -0.13816 -0.016913 -0.028772 0.020374 0.20548 -0.068889 0.05599 -0.17741 0.32793 -0.058117 0.0655 -0.005927 -0.0897
2287 -0.16016 -0.030026 -0.024065 0.025208 0.21384 -0.076015 0.059393 -0.21567 0.31692 -0.053878 0.061968 -0.014104 -0.11039
2288 -0.15442 -0.037075 -0.045032 0.0026841 0.1393 -0.098924 0.036058 -0.2093 0.40577 -0.062966 0.049688 -0.015475 -0.11417
2289 -0.14745 -0.033569 -0.027328 0.00055057 0.12268 -0.11155 0.055117 -0.2103 0.44777 -0.028647 0.073453 -0.011079 -0.12162
2290 -0.15526 -0.051024 -0.035997 -0.0037642 0.10301 -0.11734 0.036929 -0.20676 0.44508 -0.056882 0.078397 -0.0053652 -0.10767
2291 -0.1644 -0.052637 -0.048063 -0.016626 0.1145 -0.10543 0.016657 -0.21845 0.38551 -0.073087 0.046994 -0.035812 -0.10923
2292 -0.15266 -0.067314 -0.055906 -0.021614 0.13926 -0.10712 0.011492 -0.20427 0.41969 -0.041492 0.063267 -0.017399 -0.12578
2293 -0.15528 -0.051785 -0.038214 -0.022694 0.23209 -0.11183 0.027132 -0.20568 0.45139 -0.037023 0.062148 -0.011665 -0.10158
2294 -0.17974 -0.075103 -0.062838 -0.025998 0.20032 -0.11942 -0.019136 -0.22908 0.41502 -0.07789 0.020265 -0.022737 -0.12277
2295 -0.1825 -0.09811 -0.049261 -0.049957 0.24342 -0.1253 -0.032211 -0.22097 0.47938 -0.048609 0.04332 -0.025732 -0.10889
2296 -0.14812 -0.090284 -0.035517 -0.052585 0.24317 -0.098737 -0.019867 -0.20345 0.49112 -0.058529 0.065104 -0.012556 -0.12264
2297 -0.15355 -0.078532 -0.037437 -0.02535 0.24222 -0.11403 -0.010476 -0.20494 0.48527 -0.04535 0.059307 -0.011189 -0.1062
2298 -0.17473 -0.094199 -0.056751 -0.064878 0.185 -0.10846 -0.033136 -0.22646 0.46609 -0.068556 0.046827 -0.032831 -0.11751
2299 -0.16102 -0.065703 -0.039112 -0.031415 0.19225 -0.088234 -0.043466 -0.20676 0.48793 -0.079617 0.05284 -0.026753 -0.11503
2300 -0.15475 -0.084332 -0.043023 -0.059425 0.15684 -0.098838 -0.033325 -0.22528 0.46165 -0.042437 0.054995 -0.041115 -0.10996
2301 -0.17901 -0.099382 -0.048801 -0.049364 0.13955 -0.11043 -0.065622 -0.2278 0.46114 -0.087209 0.038457 -0.048307 -0.12367
2302 -0.16282 -0.097316 -0.046505 -0.076351 0.12893 -0.13181 -0.052761 -0.22371 0.49783 -0.064244 0.044044 -0.0329 -0.12157
2303 -0.17494 -0.074956 -0.030582 -0.065777 0.13643 -0.10007 -0.048526 -0.22748 0.46482 -0.071967 0.052198 -0.032179 -0.10085
2304 -0.17806 -0.10079 -0.054337 -0.083952 0.19592 -0.10286 -0.049573 -0.20851 0.47175 -0.067594 0.052942 -0.036806 -0.12832
2305 -0.17988 -0.093372 -0.054644 -0.073302 0.26804 -0.10941 -0.057435 -0.23043 0.47186 -0.058835 0.05535 -0.044304 -0.10804
2306 -0.16984 -0.078858 -0.043125 -0.084186 0.25859 -0.10973 -0.067368 -0.23869 0.45081 -0.053753 0.040218 -0.046231 -0.10384
2307 -0.14732 -0.087412 -0.038487 -0.076284 0.2489 -0.1249 -0.057497 -0.22188 0.45319 -0.071734 0.059362 -0.024922 -0.10055
2308 -0.18732 -0.10294 -0.078565 -0.079277 0.24411 -0.12674 -0.07353 -0.22343 0.49192 -0.078415 0.048425 -0.034347 -0.1432
2309 -0.15933 -0.088127 -0.041911 -0.072359 0.22233 -0.11291 -0.066575 -0.21846 0.48344 -0.058057 0.056513 -0.017879 -0.12233
2310 -0.17404 -0.083616 -0.041012 -0.088084 0.18323 -0.12415 -0.072262 -0.23021 0.46924 -0.065622 0.050085 -0.03184 -0.10666
2311 -0.16282 -0.093324 -0.02511 -0.082996 0.15366 -0.086398 -0.076938 -0.22864 0.49097 -0.052362 0.071959 -0.016867 -0.10168
2312 -0.16498 -0.10063 -0.041685 -0.086104 0.12549 -0.12658 -0.098681 -0.23743 0.48353 -0.07872 0.070582 -0.063726 -0.12811
2313 -0.19297 -0.12049 -0.048339 -0.10839 0.10017 -0.14203 -0.10817 -0.22549 0.49311 -0.061295 0.043039 -0.042978 -0.11326
2314 -0.18592 -0.10766 -0.049168 -0.087537 0.1204 -0.10724 -0.089769 -0.22132 0.50876 -0.076672 0.059723 -0.020897 -0.12096
2315 -0.17371 -0.092481 -0.037027 -0.11027 0.13565 -0.10925 -0.084064 -0.22008 0.51186 -0.049618 0.072828 -0.02367 -0.1163
2316 -0.14681 -0.09086 -0.038339 -0.095265 0.19976 -0.10376 -0.097888 -0.22071 0.50851 -0.050096 0.061973 -0.037635 -0.12068
2317 -0.16833 -0.12212 -0.069387 -0.11105 0.2065 -0.097057 -0.1269 -0.22443 0.47755 -0.094497 0.030809 -0.055882 -0.1218
2318 -0.17671 -0.1085 -0.037874 -0.1117 0.28763 -0.080248 -0.10769 -0.24003 0.46056 -0.067353 0.037065 -0.047478 -0.11266
2319 -0.17903 -0.12775 -0.067817 -0.10153 0.2394 -0.11193 -0.11332 -0.23177 0.49124 -0.050155 0.03703 -0.051849 -0.087049
2320 -0.20501 -0.13125 -0.048043 -0.14104 0.2081 -0.11793 -0.12255 -0.24498 0.4897 -0.071128 0.02791 -0.044296 -0.12348
2321 -0.16526 -0.10274 -0.020426 -0.10265 0.20807 -0.090637 -0.097288 -0.21214 0.53279 -0.055682 0.029583 -0.022318 -0.097424
2322 -0.21144 -0.14238 -0.051853 -0.13064 0.10665 -0.087607 -0.14124 -0.24266 0.47001 -0.080891 0.009304 -0.045708 -0.10657
2323 -0.18255 -0.13053 -0.048277 -0.12832 0.12038 -0.10495 -0.1247 -0.22694 0.47862 -0.05007 0.058028 -0.047707 -0.10579
2324 -0.17391 -0.099289 -0.010686 -0.11784 0.14708 -0.083554 -0.11426 -0.19772 0.50328 -0.04228 0.0558 -0.0078036 -0.070604
2325 -0.18801 -0.14813 -0.060584 -0.13827 0.11196 -0.1151 -0.15212 -0.23083 0.47164 -0.087154 0.027462 -0.058295 -0.11277
2326 -0.18729 -0.13233 -0.059532 -0.11995 0.10606 -0.088744 -0.15324 -0.23535 0.49875 -0.083841 0.039596 -0.046625 -0.10438
2327 -0.18948 -0.13286 -0.055063 -0.14665 0.11478 -0.12137 -0.12668 -0.21201 0.49701 -0.036868 0.040368 -0.013843 -0.063833
2328 -0.18817 -0.14375 -0.049938 -0.14897 0.11116 -0.10362 -0.134 -0.20326 0.47476 -0.066027 0.048054 -0.052606 -0.081676
2329 -0.2034 -0.13704 -0.052747 -0.1537 0.10308 -0.06441 -0.13307 -0.22794 0.44022 -0.056932 0.041312 -0.050176 -0.095524
2330 -0.1892 -0.15008 -0.039315 -0.15759 0.11709 -0.1039 -0.16252 -0.23845 0.4661 -0.035143 0.030585 -0.055283 -0.10671
2331 -0.20355 -0.142 -0.055837 -0.16806 0.17028 -0.11311 -0.17629 -0.24599 0.40097 -0.077508 0.039622 -0.067224 -0.12531
2332 -0.15869 -0.1081 -0.032438 -0.12482 0.24677 -0.087596 -0.14891 -0.20261 0.42766 -0.055079 0.037131 -0.058302 -0.082524
2333 -0.16318 -0.13054 -0.045705 -0.14428 0.20337 -0.08763 -0.15442 -0.22305 0.43418 -0.060838 0.042165 -0.054599 -0.086483
2334 -0.20514 -0.14374 -0.07573 -0.18167 0.17535 -0.12924 -0.17198 -0.24993 0.41833 -0.088291 0.035885 -0.073647 -0.12022
2335 -0.19525 -0.13748 -0.063651 -0.14826 0.12872 -0.10591 -0.14551 -0.212 0.43481 -0.079171 0.03704 -0.059211 -0.083294
2336 -0.19441 -0.1419 -0.0429 -0.17337 0.11587 -0.083699 -0.14928 -0.20818 0.43905 -0.043927 0.045232 -0.035726 -0.10682
2337 -0.20527 -0.15489 -0.070021 -0.19507 0.086634 -0.14232 -0.17751 -0.22756 0.37662 -0.079936 0.02424 -0.058886 -0.11451
2338 -0.19974 -0.13855 -0.043026 -0.17989 0.093837 -0.068354 -0.15549 -0.23892 0.36192 -0.063219 0.025978 -0.054929 -0.087269
2339 -0.17678 -0.12611 -0.046378 -0.1579 0.084412 -0.11664 -0.16254 -0.23042 0.33667 -0.057589 0.019499 -0.062587 -0.10247
2340 -0.1969 -0.14051 -0.050554 -0.18886 0.065354 -0.10118 -0.17805 -0.24731 0.28367 -0.066506 -0.011317 -0.075856 -0.10849
2341 -0.18298 -0.13078 -0.050165 -0.16009 0.08026 -0.087049 -0.1611 -0.23994 0.3055 -0.069955 0.01076 -0.049995 -0.11094
2342 -0.18984 -0.14551 -0.04768 -0.17246 0.082669 -0.10388 -0.18389 -0.24137 0.30468 -0.063792 0.027893 -0.051256 -0.092877
2343 -0.17706 -0.15967 -0.058458 -0.16622 0.072379 -0.11616 -0.16585 -0.23124 0.29617 -0.065941 0.0033684 -0.042226 -0.084923
2344 -0.20396 -0.17061 -0.045013 -0.19722 0.089612 -0.10197 -0.18778 -0.23992 0.2722 -0.067869 0.017223 -0.055149 -0.090664
2345 -0.199 -0.1752 -0.046276 -0.18597 0.060959 -0.11135 -0.19831 -0.21722 0.27308 -0.079186 -0.0084494 -0.075793 -0.10871
2346 -0.22749 -0.18297 -0.073924 -0.19451 0.042597 -0.13294 -0.18772 -0.24584 0.24969 -0.0836 -0.012341 -0.076346 -0.090423
2347 -0.20817 -0.18821 -0.062999 -0.19638 0.063521 -0.12623 -0.1983 -0.24 0.25138 -0.043521 -0.0013769 -0.065233 -0.095821
2348 -0.2025 -0.17433 -0.031663 -0.2006 0.064208 -0.13475 -0.17108 -0.22365 0.2683 -0.04133 -0.0052474 -0.054089 -0.090704
2349 -0.18955 -0.17004 -0.051813 -0.16676 0.062853 -0.1038 -0.2067 -0.23635 0.2166 -0.044564 -0.022295 -0.083025 -0.084016
2350 -0.20115 -0.18991 -0.073229 -0.1929 0.065158 -0.1134 -0.192 -0.23639 0.20209 -0.0010711 -0.0032535 -0.052278 -0.12589
2351 -0.23147 -0.19747 -0.080592 -0.2007 0.038325 -0.1261 -0.20485 -0.25936 0.2208 -0.034441 -0.0155 -0.064724 -0.10251
2352 -0.21196 -0.19028 -0.047184 -0.21282 0.063338 -0.11077 -0.20081 -0.24269 0.19137 -0.062984 -0.0062352 -0.070781 -0.083944
2353 -0.16352 -0.16331 -0.039183 -0.16709 0.070269 -0.092355 -0.16996 -0.20251 0.21689 -0.046224 0.014083 -0.044464 -0.069275
2354 -0.22405 -0.20844 -0.078083 -0.22084 0.030089 -0.13534 -0.20426 -0.24712 0.17705 -0.059502 -0.015315 -0.077038 -0.080699
2355 -0.20122 -0.17966 -0.062594 -0.185 0.061468 -0.1008 -0.19151 -0.21867 0.19245 -0.062127 -0.0027524 -0.05253 -0.079487
2356 -0.2233 -0.18302 -0.056939 -0.20818 0.021927 -0.11481 -0.19224 -0.22492 0.18055 -0.064559 0.0094111 -0.059528 -0.080307
2357 -0.2265 -0.17127 -0.039585 -0.17502 0.051974 -0.089922 -0.20197 -0.20785 0.1915 -0.032272 0.010949 -0.036443 -0.090728
2358 -0.20487 -0.1938 -0.05371 -0.14146 0.02847 -0.098266 -0.19591 -0.23782 0.17704 -0.06566 -0.0041861 -0.068829 -0.10822
2359 -0.16798 -0.16941 -0.023549 -0.13734 0.059525 -0.058225 -0.1893 -0.21821 0.19054 -0.03145 -0.0011457 -0.046379 -0.095615
2360 -0.22252 -0.20069 -0.051892 -0.20949 0.024438 -0.11402 -0.20024 -0.23998 0.15191 -0.040317 -0.0075848 -0.06568 -0.11378
2361 -0.038242 -0.16865 -0.035535 -0.20075 0.03964 -0.089058 -0.18465 -0.19756 0.15589 -0.045973 0.0076591 -0.042044 -0.074572
2362 -0.016896 -0.17918 -0.048226 -0.21079 0.041106 -0.10576 -0.1877 -0.19467 0.1491 -0.066621 -0.00030751 -0.058392 -0.088489
2363 0.025783 -0.17796 -0.049558 -0.19314 0.024262 -0.08488 -0.18305 -0.014876 0.14221 -0.060484 0.011009 -0.047731 -0.064205
2364 0.035479 -0.1864 -0.071531 -0.20767 0.0089074 -0.10073 -0.17957 -0.021466 0.12954 -0.049117 0.006994 -0.04725 -0.059724
2365 -0.091256 -0.1868 -0.059419 -0.20071 0.012379 -0.1186 -0.17474 -0.032108 0.12005 -0.030293 -0.010427 -0.033204 -0.090379
2366 -0.12647 -0.18962 -0.051839 -0.20718 0.0093169 -0.091934 -0.19652 -0.16161 0.10083 -0.025945 -0.0085382 -0.075269 -0.053385
2367 -0.12677 -0.18308 -0.060209 -0.21531 0.0097762 -0.12221 -0.1739 -0.18655 0.12357 -0.018268 -0.032928 -0.074596 -0.068405
2368 -0.12364 -0.17566 -0.027059 -0.20381 0.029902 -0.073888 -0.17627 -0.17287 0.14019 0.0045997 0.0061364 -0.03675 -0.061848
2369 -0.16286 -0.20239 -0.074471 -0.22695 0.0040252 -0.082568 -0.18451 -0.19761 0.1021 -0.027816 -0.0095721 -0.06263 -0.095751
2370 -0.1571 -0.18428 -0.066473 -0.19756 0.0045941 -0.091482 -0.18591 -0.20623 0.074897 -0.04125 -0.0090311 -0.056105 -0.063969
2371 -0.12863 -0.20388 -0.079174 -0.22309 -0.0043518 -0.11407 -0.18372 -0.19634 0.080736 -0.034008 -0.048354 -0.061161 -0.07867
2372 0.070953 -0.17533 -0.020418 -0.17956 0.037885 -0.096431 -0.17147 -0.17964 0.10633 -0.017807 -0.014487 -0.047293 -0.067296
2373 0.070081 -0.19529 -0.055166 -0.24462 -0.0037209 -0.093483 -0.2027 -0.22617 0.071074 -0.050638 -0.045805 -0.086777 -0.11177
2374 0.12105 -0.18929 -0.033218 -0.2142 0.015837 -0.077046 -0.17876 -0.17673 0.088413 -0.046429 -0.010199 -0.066629 -0.074917
2375 0.14493 -0.1945 -0.062033 -0.24093 0.0040039 -0.1226 -0.20329 -0.18973 0.086341 -0.035125 -0.028695 -0.055906 -0.081
2376 0.12989 -0.17947 -0.057668 -0.21259 0.0046528 -0.070567 -0.18612 -0.19848 0.075508 -0.012891 -0.0092281 -0.076187 -0.10915
2377 -0.039922 -0.21344 -0.05534 -0.23646 -0.0064641 -0.11206 -0.23143 -0.17978 0.071073 0.013285 -0.030389 -0.059681 -0.11557
2378 -0.083923 -0.20862 -0.051326 -0.24284 0.006079 -0.12335 -0.21329 -0.18865 0.037545 0.052241 -0.036369 -0.054877 -0.08539
2379 -0.089371 -0.20014 -0.074442 -0.23785 -0.018969 -0.098348 -0.21378 -0.19649 0.015362 0.046459 -0.035934 -0.066297 -0.12911
2380 -0.053751 -0.19828 -0.035861 -0.21497 0.007053 -0.075183 -0.19734 -0.18096 0.045765 0.049812 -0.011388 -0.048161 -0.11144
2381 -0.080802 -0.19947 -0.041956 -0.22921 -0.0031737 -0.071312 -0.2115 -0.20422 0.045325 0.041768 -0.021345 -0.059982 -0.11416
2382 -0.058147 -0.18681 -0.034467 -0.22173 0.0083411 -0.072751 -0.18517 -0.19072 0.056609 0.030741 -0.012468 -0.065157 -0.085818
2383 -0.083074 -0.2144 -0.062629 -0.23091 -0.0061687 -0.079341 -0.20879 -0.19876 0.039198 0.0070749 -0.020394 -0.07389 -0.1006
2384 -0.029518 -0.20793 -0.050529 -0.21953 -0.013236 -0.095487 -0.21795 -0.18705 0.036097 0.010898 -0.0081891 -0.053384 -0.11416
2385 0.095758 -0.19966 -0.071196 -0.25084 -0.0095396 -0.11651 -0.22883 -0.20537 0.026306 -0.015786 -0.031958 -0.078568 -0.11322
2386 0.17421 -0.18649 -0.041116 -0.23098 -0.0013469 -0.056455 -0.20255 -0.13665 0.02798 -0.0064087 -0.0052306 -0.057419 -0.088096
2387 0.13482 -0.19764 -0.065175 -0.23592 -0.024647 -0.1319 -0.20316 0.057922 0.027053 -0.0057933 -0.0015766 -0.043999 -0.11178
2388 0.12014 -0.2307 -0.069201 -0.2496 -0.050937 -0.11192 -0.23408 0.069408 0.0048692 -0.042352 -0.023511 -0.064143 -0.11346
2389 -0.026394 -0.2286 -0.077736 -0.2645 -0.04093 -0.14157 -0.2318 0.068212 -0.0018388 -0.05869 -0.026343 -0.081397 -0.15728
2390 -0.01987 -0.19924 -0.058499 -0.22297 -0.024779 -0.10544 -0.21822 0.046556 0.018775 0.0023587 -0.018932 -0.038749 -0.10597
2391 -0.039193 -0.17963 -0.040262 -0.23147 0.00051414 -0.1172 -0.21126 -0.095806 0.022813 0.00035871 -0.010169 -0.038806 -0.099264
2392 -0.055901 -0.20529 -0.067651 -0.24117 -0.02853 -0.097941 -0.20749 -0.14433 -0.0098557 0.00013789 -0.0097533 -0.065737 -0.10912
2393 -0.089612 -0.20105 -0.060233 -0.24925 -0.0080392 -0.093138 -0.2379 -0.1377 -0.005345 0.016055 -0.012804 -0.053863 -0.11177
2394 -0.062155 -0.22135 -0.072589 -0.25316 -0.04168 -0.1224 -0.22173 -0.14308 -0.0035245 0.014965 -0.025993 -0.045639 -0.11946
2395 -0.082781 -0.21083 -0.060099 -0.27097 -0.045588 -0.12936 -0.22272 -0.1404 0.0027069 0.021707 -0.029268 -0.053426 -0.095815
2396 0.042839 -0.19163 -0.049119 -0.25737 -0.029398 -0.10782 -0.20279 -0.14104 0.0055797 0.026921 0.011902 -0.045024 -0.078719
2397 0.12941 -0.21586 -0.055091 -0.27827 -0.035984 -0.016283 -0.22854 -0.11851 0.017384 0.032382 -0.022721 -0.057597 -0.10996
2398 0.17235 -0.19608 -0.066109 -0.26468 -0.046122 -0.03098 -0.22826 -0.13539 -0.0027809 3.4254e-05 -0.01485 -0.064153 -0.11952
2399 0.16251 -0.216 -0.069615 -0.26467 -0.055492 -0.072289 -0.21362 -0.11751 -0.012092 0.0025427 -0.014898 -0.067506 -0.097739
2400 0.14235 -0.19772 -0.039301 -0.2327 -0.031551 -0.0090068 -0.23304 0.066282 -0.017588 0.017959 -0.04117 -0.06603 -0.099065
2401 0.048862 -0.19178 -0.043217 -0.25311 -0.014756 0.17646 -0.20316 0.15887 0.0060123 0.048785 -0.013854 -0.045793 -0.087631
2402 -0.02064 -0.20657 -0.082771 -0.27195 -0.043517 0.132 -0.23043 0.13262 -0.053948 0.043985 -0.024441 -0.085895 -0.087753
2403 -0.00085723 -0.19458 -0.052906 -0.26456 -0.030389 0.23754 -0.21721 0.14537 -0.038254 0.024732 -0.025137 -0.054526 -0.10459
2404 -0.022718 -0.19817 -0.056686 -0.26743 -0.0302 0.24274 -0.2253 0.07045 -0.016678 0.045575 -0.01688 -0.061585 -0.1053
2405 -0.037623 -0.18601 -0.035768 -0.25651 -0.028405 0.21353 -0.23016 -0.02389 -0.031756 0.055968 -0.027431 -0.030374 -0.083376
2406 -0.028334 -0.1992 -0.050101 -0.25852 -0.029069 0.16779 -0.22289 -0.062657 -0.034979 0.041133 -0.023458 -0.037944 -0.092812
2407 0.1199 -0.19703 -0.061844 -0.26229 -0.043339 0.023106 -0.2217 -0.055958 -0.027542 0.060324 -0.021402 0.028569 -0.0942
2408 0.20097 -0.19568 -0.055895 -0.26073 -0.037706 0.034368 -0.19401 -0.03372 -0.025983 0.0562 -0.011537 0.10768 -0.067731
2409 0.22397 -0.18459 -0.060718 -0.25947 -0.052648 -0.017787 -0.17616 -0.05424 -0.041659 0.081954 -0.025397 0.12212 -0.056785
2410 0.21746 -0.18593 -0.057071 -0.26047 -0.020333 -0.0043185 0.033652 -0.030365 -0.033504 0.056166 -0.027149 0.088848 0.014551
2411 0.24718 -0.19862 -0.042014 -0.24962 -0.03517 0.023097 0.0655 0.13611 -0.066069 0.060996 -0.016879 0.068128 0.078969
2412 0.16089 -0.19325 -0.055804 -0.26226 -0.041911 0.0016824 0.084038 0.21148 -0.033826 0.044616 -0.010861 -0.0034789 0.050782
2413 0.059832 -0.20727 -0.059086 -0.25857 -0.031657 -0.010423 -0.046663 0.23335 -0.061147 0.039408 -0.049131 -0.018178 0.045034
2414 0.038322 -0.21109 -0.064967 -0.26695 -0.028883 -0.023406 -0.13947 0.23422 -0.048741 0.041224 -0.026057 -0.024785 0.037117
2415 0.0088256 -0.21029 -0.073585 -0.26517 -0.060256 -0.031896 -0.18451 0.14252 -0.05993 0.041581 -0.043608 -0.04766 -0.007842
2416 0.011386 -0.2083 -0.071462 -0.28226 -0.035893 -0.026762 -0.17219 0.042879 -0.059716 0.053943 -0.037619 -0.039141 -0.019609
2417 0.05806 -0.20884 -0.060331 -0.27524 -0.04422 -0.020086 -0.17825 -0.00049303 -0.052232 0.056454 -0.037154 -0.047627 -0.048623
2418 0.25543 -0.21195 -0.05057 -0.26017 -0.03118 0.011955 -0.17031 -0.01238 -0.061197 0.051081 -0.055767 -0.043903 -0.048069
2419 0.29258 -0.19523 -0.066163 -0.25911 -0.024534 -0.045722 -0.16045 -0.0069888 -0.052898 0.083906 -0.046183 -0.044115 -0.077589
2420 0.35854 -0.18348 -0.038457 -0.24358 -0.01966 -0.012813 -0.15097 0.015148 -0.027666 0.13024 -0.017958 -0.028053 -0.061162
2421 0.30129 -0.19097 -0.053449 -0.27352 -0.036136 -0.032958 -0.16593 0.14448 -0.074902 0.11811 -0.042173 -0.036936 -0.037444
2422 0.27641 -0.18723 -0.050167 -0.25148 -0.05413 -0.044923 -0.15367 0.2753 -0.074471 0.11093 -0.017239 -0.01726 -0.037187
2423 0.29225 -0.19811 -0.045483 -0.26349 -0.044828 -0.038012 -0.19809 0.30038 -0.070692 0.068699 -0.045841 -0.048646 -0.054741
2424 0.33768 -0.20242 -0.076202 -0.28836 -0.067535 -0.047775 -0.19946 0.29307 -0.11109 0.050974 -0.050874 -0.065233 -0.049474
2425 0.42465 -0.19357 -0.04556 -0.27356 -0.038618 -0.047572 -0.16564 0.25055 -0.080068 0.081857 -0.022935 -0.029726 -0.028453
2426 0.33751 -0.20927 -0.059332 -0.24101 -0.037369 -0.032295 -0.17948 0.17173 -0.059524 0.0613 -0.031219 -0.022758 -0.01493
2427 0.42569 -0.2014 -0.05597 -0.2577 -0.045494 -0.034489 -0.17321 0.079192 -0.063836 0.05866 -0.041974 -0.02288 0.02303
2428 0.35843 -0.19513 -0.052483 -0.26904 -0.053245 -0.013448 -0.2022 0.039218 -0.092641 0.033689 -0.048412 -0.074163 -0.027277
2429 0.36548 -0.17224 -0.058199 -0.25259 -0.040369 -0.02092 -0.18671 0.066195 -0.097173 0.080216 -0.03989 -0.05452 0.015433
2430 0.40948 -0.17768 -0.050824 -0.25454 -0.049408 -0.038198 -0.17554 0.068949 -0.058815 0.079267 -0.02505 -0.034104 0.015605
2431 0.46972 -0.18153 -0.074011 -0.27006 -0.04621 -0.017665 -0.18111 0.27524 -0.079219 0.081666 -0.036236 -0.047054 -0.00071499
2432 0.45475 -0.16605 -0.060398 -0.25269 -0.06028 -0.036047 -0.18247 0.33704 -0.088708 0.079322 -0.049251 -0.058291 0.0014546
2433 0.47197 -0.17834 -0.054274 -0.25945 -0.048917 -0.053029 -0.072789 0.41059 -0.069709 0.14055 -0.044418 -0.050523 -0.020989
2434 0.42399 -0.18119 -0.061192 -0.26626 -0.04783 -0.055011 0.091075 0.3718 -0.09111 0.14689 -0.0258 -0.031928 -0.020923
2435 0.30737 -0.21011 -0.072827 -0.27645 -0.052477 -0.038046 0.10437 0.32959 -0.093675 0.10948 -0.029417 -0.050115 -0.0091689
2436 0.30223 -0.15359 -0.045929 -0.22667 -0.026158 -0.009919 0.11717 0.26131 -0.056346 0.10907 -0.023907 -0.021788 0.0065745
2437 0.25002 -0.1702 -0.024273 -0.097571 -0.048467 0.00017186 0.089528 0.17103 -0.10098 0.063505 -0.039611 -0.033929 0.015385
2438 0.20202 -0.2029 -0.06976 -0.063276 -0.064944 -0.055135 -0.069392 0.12604 -0.10163 0.04807 -0.032612 -0.001403 0.040206
2439 0.22829 -0.1801 -0.042722 -0.1339 -0.051795 -0.037431 -0.091037 0.12484 -0.11855 0.051322 -0.035059 0.021284 0.14628
2440 0.27953 -0.19238 -0.059555 -0.18773 -0.052886 -0.045766 -0.0985 0.11477 -0.097308 0.06644 -0.019986 0.10848 0.17411
2441 0.40764 -0.16893 -0.036617 -0.22008 -0.04967 -0.0082736 -0.1041 0.40806 -0.089042 0.092448 -0.016267 0.16374 0.16606
2442 0.4405 -0.1826 -0.040687 -0.20717 -0.044838 -0.037199 -0.112 0.44004 -0.093596 0.064211 -0.0036378 0.16385 0.15089
2443 0.46248 -0.17769 -0.047322 -0.22526 -0.044531 -0.015443 -0.099004 0.47013 -0.10017 0.065209 0.0036341 0.12777 0.12528
2444 0.39884 -0.15881 -0.028148 -0.22866 -0.026208 -0.034571 -0.11746 0.42766 -0.085177 0.070014 -0.01085 0.07274 0.076629
2445 0.37941 -0.17119 -0.050303 -0.21117 -0.046558 -0.075654 -0.11967 0.35591 -0.11439 0.053562 -0.039848 -0.005114 0.03368
2446 0.43496 -0.18158 -0.041573 -0.23009 -0.043825 -0.045762 -0.1445 0.26619 -0.090956 0.059018 -0.0031955 -0.00736 0.028124
2447 0.38682 -0.19115 -0.066953 -0.2524 -0.050393 -0.040377 -0.14139 0.14898 -0.11351 0.025714 -0.07866 -0.034328 0.012297
2448 0.40549 -0.11239 -0.05571 -0.23115 -0.030423 -0.05946 -0.14578 0.15653 -0.098415 0.041627 -0.035479 -0.019271 0.035422
2449 0.46969 0.064692 -0.034369 -0.22582 -0.042495 -0.06036 0.076404 0.14252 -0.093094 0.051151 -0.017701 -0.012921 0.025416
2450 0.40591 0.13526 -0.027469 -0.22442 -0.05927 -0.074347 0.12362 0.16376 -0.11154 0.032311 -0.034572 -0.039514 0.020955
2451 0.46526 0.15279 -0.029235 -0.21322 -0.033687 -0.067462 0.17664 0.39237 -0.10038 0.058452 -0.036108 0.0042392 0.025737
2452 0.46028 0.12892 -0.048479 -0.21689 -0.043249 -0.079844 0.17936 0.43697 -0.12295 0.025446 -0.034185 -0.017921 0.0285
2453 0.43838 -0.013803 -0.037183 -0.069072 -0.029525 -0.065856 0.18901 0.49247 -0.096039 0.047333 -0.0083819 -0.012467 0.034156
2454 0.33931 -0.078081 -0.016876 0.041177 -0.0016311 -0.028956 0.21417 0.45086 -0.098169 0.060181 -0.0076423 0.0023995 0.045281
2455 0.28864 -0.11719 -0.067523 0.078532 0.0044117 -0.06335 0.035842 0.39584 -0.10263 0.028588 -0.037461 -0.019208 0.049728
2456 0.23079 -0.12388 -0.062403 -0.078824 0.00015194 -0.086639 -0.034477 0.409 -0.12183 0.054267 -0.031995 -0.0063547 0.026211
2457 0.25195 -0.11573 -0.008153 -0.099353 0.065072 -0.031899 -0.042772 0.30478 -0.12078 0.050768 -0.028196 0.01365 0.15387
2458 0.2201 -0.12977 0.011489 -0.18119 0.035563 -0.05723 -0.052821 0.22519 -0.12697 -0.0064789 -0.063245 -0.033216 0.17488
2459 0.22134 -0.12589 0.041099 -0.19086 0.016969 -0.065363 -0.051326 0.1901 -0.11874 0.053615 -0.025744 -0.026112 0.17542
2460 0.23611 -0.14133 0.025273 -0.17445 -0.021068 -0.075735 -0.0489 0.19461 -0.12451 0.039002 -0.033463 -0.018908 0.16724
2461 0.21166 -0.1287 0.020152 -0.20432 -0.030016 -0.075957 -0.064216 0.31845 -0.12767 0.022231 -0.046153 -0.029406 0.074672
2462 0.24725 -0.12093 0.00533 -0.1669 -0.034658 -0.056323 0.059946 0.4814 -0.10195 0.041625 -0.01822 0.01013 0.057678
2463 0.20631 -0.12931 -0.030404 -0.18118 -0.036134 -0.083221 0.24222 0.48137 -0.11427 0.014537 -0.033536 0.0040252 0.05983
2464 0.21137 -0.12322 -0.0079303 -0.16174 -0.018599 -0.066727 0.29465 0.48706 -0.12131 0.034996 -0.028114 -0.0061008 0.049763
2465 0.18051 -0.14319 -0.053993 -0.20016 -0.038946 -0.080916 0.35655 0.41442 -0.13929 0.010879 -0.039729 0.031086 0.040143
2466 0.1995 -0.13169 -0.0065713 -0.16304 -0.023815 -0.041673 0.27887 0.31237 -0.10478 0.047257 -0.026954 0.13036 0.091419
2467 0.18427 -0.13424 -0.027048 -0.18811 -0.018979 -0.043961 0.31969 0.25134 -0.13573 0.01197 -0.034914 0.14951 0.082875
2468 0.17421 -0.14915 -0.015785 -0.18756 -0.020111 -0.071571 0.17509 0.24866 -0.11228 0.021166 -0.047268 0.14574 0.14868
2469 0.15533 -0.15685 -0.047696 -0.048646 -0.032661 -0.11238 0.054188 0.18126 -0.13499 0.013199 -0.039385 0.12397 0.17165
2470 0.13774 -0.15827 -0.032799 0.02723 -0.037992 -0.093408 0.030062 0.29923 -0.16579 -0.012569 -0.049028 0.058338 0.13394
2471 0.17676 -0.11334 0.014179 0.13074 -0.02613 -0.03819 0.04074 0.50574 -0.11458 0.023204 -0.016202 0.074055 0.14072
2472 0.18345 -0.12155 -0.024181 0.14747 -0.025417 -0.099616 0.010205 0.42649 -0.11719 0.005285 -0.02178 0.02866 0.066463
2473 0.13757 -0.12717 -0.0257 0.10531 -0.015868 -0.077888 0.018726 0.45309 -0.11074 0.027985 -0.021958 0.024382 0.073889
2474 0.13456 -0.13424 -0.017131 0.20245 -0.020108 -0.057536 0.030554 0.36487 -0.13863 0.02246 -0.021904 0.018225 0.039164
2475 0.14612 -0.14656 0.0057195 0.042933 0.031253 -0.058501 0.25642 0.25535 -0.13174 -0.0057207 -0.019798 -0.0094683 0.061156
2476 0.12949 -0.15315 0.03534 -0.072511 0.077503 -0.080964 0.34324 0.23049 -0.12031 0.02085 -0.033189 0.0053958 0.057229
2477 0.097984 -0.15673 0.02173 -0.080454 0.073674 -0.076341 0.38794 0.20396 -0.12118 -0.0024742 -0.038525 -0.005386 0.052905
2478 0.13393 -0.13681 0.066234 -0.057934 0.10563 -0.023613 0.38236 0.22698 -0.12947 0.037269 -0.015325 0.012384 0.053861
2479 0.08442 -0.17197 0.027511 -0.10814 -0.0090969 -0.074488 0.32771 0.26567 -0.13559 0.0086864 -0.043981 -0.0090067 0.060565
2480 0.11999 -0.1505 0.036458 -0.098357 0.0020056 -0.038112 0.22 0.43038 -0.12938 -0.00034235 -0.04588 0.013309 0.16719
2481 0.093251 -0.16584 -0.0082857 -0.093004 -0.0171 -0.075157 0.12152 0.42978 -0.12637 -0.015492 -0.055605 0.013045 0.17326
2482 0.085496 -0.17356 -0.0051194 -0.099233 -0.011652 -0.060091 0.091695 0.42712 -0.14513 -0.0031137 -0.0286 0.022707 0.1661
2483 0.050628 -0.17317 -0.0023434 -0.11547 -0.043633 -0.063444 0.083331 0.33702 -0.1443 -0.0021292 -0.037772 0.057997 0.14972
2484 0.080465 -0.16132 0.015607 -0.065786 -0.024801 -0.064225 0.10605 0.28883 -0.10019 0.0099386 -0.018621 0.13826 0.15065
2485 0.072025 -0.17979 0.0072505 0.11662 -0.032747 -0.079241 0.073581 0.24148 -0.13122 -0.020162 -0.054127 0.16463 0.090678
2486 0.075782 -0.15691 0.04511 0.2249 -0.023959 -0.039791 0.38409 0.23726 -0.13645 0.023477 -0.029211 0.16361 0.14847
2487 0.069187 -0.15337 0.052137 0.20476 -0.0095067 -0.067901 0.46286 0.24246 -0.11597 -0.0018512 -0.012151 0.14174 0.11149
2488 0.085788 -0.16667 0.081056 0.25418 -0.019143 -0.090691 0.50244 0.20041 -0.14116 0.024823 -0.01662 0.09291 0.123
2489 0.0046238 -0.19648 0.028704 0.23363 -0.054128 -0.10791 0.44707 0.19708 -0.1408 -0.035938 -0.056006 0.028254 0.051999
2490 0.055042 -0.17628 0.072297 0.1249 -0.019696 -0.070394 0.50723 0.23997 -0.12796 0.0054038 -0.028658 0.027345 0.073177
2491 0.048446 -0.17547 0.085964 0.034674 -0.045823 -0.0764 0.47084 0.36328 -0.13764 0.0012418 -0.022211 0.031838 0.0685
2492 0.017165 -0.19225 0.046968 -0.022809 -0.052869 -0.12567 0.40609 0.38131 -0.13708 -0.015737 -0.020488 0.0086504 0.073274
2493 0.0089073 -0.19786 0.048173 -0.026626 -0.051449 -0.079852 0.4693 0.30756 -0.13822 -0.014432 -0.044215 0.01275 0.065813
2494 0.028404 -0.18221 0.052438 -0.011518 -0.020499 -0.069783 0.52923 0.26396 -0.11375 -0.0036605 -0.017495 0.027885 0.070353
2495 0.018389 -0.18933 0.023144 -0.036685 -0.045127 -0.088244 0.53953 0.17264 -0.14742 -0.01553 -0.04164 -0.0013484 0.047537
2496 0.020214 -0.18898 0.021767 -0.033665 -0.040076 -0.079569 0.54583 0.1681 -0.13697 -0.019294 -0.027564 0.0039878 0.055358
2497 0.021225 -0.18228 0.039192 -0.022877 -0.021393 -0.068948 0.55828 0.16536 -0.10987 -0.025805 -0.046438 0.012506 0.057497
2498 -0.015019 -0.19636 0.018619 0.094765 0.058967 -0.11627 0.43017 0.13168 -0.15131 -0.02839 -0.060187 0.0010491 0.031765
2499 0.013594 -0.18119 0.064612 0.25619 0.088389 -0.065444 0.3511 0.14141 -0.14468 -0.031035 -0.012759 0.030461 0.039464
2500 0.013822 -0.18071 0.07903 0.28518 0.11493 -0.075056 0.27707 0.15306 -0.1387 -0.03046 -0.032068 0.013195 0.028206
2501 0.032913 -0.1918 0.11465 0.33282 0.11197 -0.088034 0.28019 0.15612 -0.10025 -0.023436 -0.027857 0.069648 0.062172
2502 -0.011804 -0.19654 0.13166 0.30852 0.093658 -0.065464 0.23176 0.14111 -0.13385 0.0035014 -0.020502 0.14207 0.066695
2503 -0.0078381 -0.19905 0.11945 0.31128 0.039583 -0.066097 0.22527 0.15036 -0.16285 -0.0085255 -0.043315 0.16202 0.054333
2504 -0.036244 -0.18988 0.10523 0.26273 0.011862 -0.06654 0.42712 0.31194 -0.1107 -0.003021 -0.035744 0.1749 0.040292
2505 -0.016179 -0.18057 0.083029 0.18063 0.00037008 -0.073547 0.56552 0.35595 -0.10705 0.0017302 0.040594 0.19755 0.066152
2506 0.0028372 -0.16878 0.094367 0.091939 0.0022131 -0.078334 0.59218 0.28651 -0.11855 -0.0077561 0.018796 0.1277 0.040701
2507 0.0017448 0.10421 0.060248 0.072555 -0.0075327 -0.098568 0.59403 0.17656 -0.1328 -0.04775 0.001749 0.050777 0.0082792
2508 -0.014931 0.13453 0.043217 0.018593 -0.045101 -0.10089 0.5358 0.11564 -0.14747 -0.045125 0.0029009 0.00027383 -0.021291
2509 -0.017012 0.17796 0.087686 0.073688 -0.0057844 -0.10616 0.59559 0.12699 -0.13451 -0.050267 0.022385 0.037252 0.012886
2510 -0.0085229 0.16114 0.087478 0.074053 -0.017337 -0.073257 0.58191 0.11287 -0.14169 -0.016967 0.048658 0.018436 -0.0064058
2511 0.0082157 0.12311 0.12913 0.35493 -0.0022708 -0.055801 0.57736 0.14903 -0.11969 0.0033569 0.037928 0.045973 0.0034461
2512 -0.025429 -0.034822 0.10953 0.39221 -0.0026176 -0.090347 0.61848 0.11599 -0.1155 -0.021174 0.0091287 0.029456 -0.020401
2513 -0.026837 -0.08088 0.1321 0.42858 -0.0067957 -0.067251 0.57522 0.1253 -0.13564 -0.026214 -0.0020017 0.010163 -0.014409
2514 -0.034616 -0.096666 0.14385 0.45729 0.082106 -0.086263 0.59705 0.095292 -0.14869 -0.03141 -0.009861 0.023082 -0.02461
2515 -0.050532 -0.14131 0.10575 0.44535 0.097299 -0.1049 0.43379 0.088932 -0.16081 -0.046114 -0.0040453 -0.0037363 -0.021188
2516 -0.075305 -0.12784 0.1069 0.42471 0.12728 -0.11925 0.33393 0.11015 -0.14151 -0.040158 -0.022633 0.008922 -0.054056
2517 -0.033869 -0.12514 0.09033 0.40515 0.13373 -0.091 0.29069 0.083296 -0.14988 -0.038524 -0.013059 -0.0026381 -0.030338
2518 -0.083366 -0.12563 0.094605 0.46586 0.1122 -0.079872 0.27612 0.092277 -0.14232 -0.021864 0.0064998 0.0028505 -0.018032
2519 -0.085122 -0.13947 0.081589 0.50587 0.08279 -0.10368 0.25655 0.05528 -0.1325 -0.052392 -0.014382 0.018809 -0.036445
2520 -0.043313 -0.11994 0.086607 0.4606 0.028139 -0.12038 0.24083 0.086258 -0.16782 -0.025518 0.019178 0.016039 -0.029968
2521 -0.06057 -0.12767 0.060492 0.47805 -0.0069763 -0.10467 0.24782 0.077954 -0.1369 -0.042344 0.011098 0.048903 -0.02056
2522 -0.043449 -0.114 0.10882 0.56852 0.013892 -0.079348 0.25564 0.079852 -0.14617 -0.021899 0.065442 0.17301 -0.0037429
2523 -0.10365 -0.15683 0.11212 0.52393 -0.017414 -0.090946 0.20205 0.048571 -0.13567 -0.043578 0.028631 0.14736 -0.025483
2524 -0.097839 -0.13795 0.13266 0.54402 0.012475 -0.089252 0.22061 0.072356 -0.12598 -0.037585 0.053203 0.15208 -0.03395
2525 -0.065498 -0.14602 0.16413 0.5021 0.00021699 -0.097439 0.30587 0.042151 -0.13823 -0.046238 0.048017 0.10502 0.0048653
2526 -0.086596 -0.13155 0.15195 0.59142 -0.0005035 -0.09663 0.47082 0.022118 -0.14446 -0.035887 0.075926 0.056961 -0.048661
2527 -0.071991 -0.13692 0.14207 0.55247 0.00055508 -0.090549 0.51127 0.023511 -0.15813 -0.046994 0.030819 0.0053573 -0.067424
2528 -0.10217 -0.15403 0.10927 0.5682 -2.9766e-05 -0.11531 0.46484 0.010342 -0.15287 -0.045615 0.039441 0.0046067 -0.065251
2529 -0.083881 -0.13838 0.13664 0.5661 0.10542 -0.035674 0.3959 0.011212 -0.15381 -0.038956 0.054698 0.013107 -0.066015
2530 -0.070184 -0.14598 0.084696 0.57475 0.14289 -0.096562 0.26782 0.016514 -0.14019 -0.045444 0.031253 0.019425 -0.04155
2531 -0.10528 -0.15487 0.090494 0.60677 0.1304 -0.091178 0.20721 0.022875 -0.13416 -0.011683 0.049967 0.017057 -0.044541
2532 -0.1247 -0.13974 0.10068 0.57844 0.15672 -0.089019 0.19122 0.0068198 -0.13775 -0.039309 0.081181 0.0027662 -0.04697
2533 -0.10245 -0.15755 0.09196 0.5996 0.11777 -0.10063 0.18137 -0.0082578 -0.15171 -0.060547 0.045035 -0.0043933 -0.061651
2534 -0.091653 -0.15541 0.11115 0.62105 0.088102 -0.11429 0.18951 -0.0089799 -0.12606 -0.040229 0.068907 0.0036204 -0.059595
2535 -0.088793 -0.1531 0.090985 0.62063 0.067449 -0.089831 0.16137 -0.023529 -0.14818 -0.058746 0.076778 -0.019903 -0.058472
2536 -0.10096 -0.14726 0.10641 0.60788 0.035779 -0.084031 0.15637 0.0031122 -0.094841 -0.06263 0.073233 0.025196 -0.032598
2537 -0.10303 -0.17183 0.11512 0.61484 0.007215 -0.089908 0.15232 -0.032607 -0.15111 -0.044896 0.042002 -0.015948 -0.037501
2538 -0.097609 -0.15333 0.14294 0.60317 0.011409 -0.073497 0.12762 -0.022559 -0.13098 -0.043782 0.081816 0.013575 -0.027609
2539 -0.11697 -0.14959 0.18935 0.60854 0.002254 -0.084597 0.14091 -0.015056 -0.14122 -0.066871 0.047094 -0.014497 -0.032925
2540 -0.12576 -0.16063 0.16672 0.63495 0.012721 -0.069346 0.12879 -0.0045795 -0.11986 -0.057005 0.06522 0.0019744 -0.034443
2541 -0.1085 -0.15369 0.12582 0.6792 0.00046501 -0.10135 0.10174 -0.01531 -0.11972 -0.028055 0.08317 0.0096609 -0.049321
2542 -0.10392 -0.1453 0.13164 0.62755 0.028529 -0.10178 0.10115 -0.024818 -0.13743 -0.051484 0.093453 0.019057 -0.024394
2543 -0.12599 -0.16201 0.12607 0.60893 0.12198 -0.076687 0.10376 -0.051801 -0.14987 -0.0529 0.115 0.003015 -0.045598
2544 -0.11944 -0.16647 0.098803 0.67651 0.15576 -0.079535 0.08372 -0.050822 -0.1525 -0.049882 0.090321 -0.022353 -0.059242
2545 -0.12351 -0.16149 0.091886 0.62965 0.16942 -0.079805 0.082209 -0.061397 -0.14895 -0.068689 0.093231 -0.018084 -0.06094
2546 -0.11729 -0.17584 0.077708 0.6221 0.14995 -0.094858 0.066042 -0.022955 -0.12902 -0.045771 0.097883 0.0060102 -0.057204
2547 -0.11348 -0.17995 0.063844 0.58902 0.14216 -0.1142 0.064903 -0.061679 -0.13848 -0.079824 0.079536 -0.021289 -0.052791
2548 -0.15279 -0.18805 0.077326 0.48151 0.16507 -0.084028 0.059008 -0.057088 -0.1472 -0.062896 0.071287 -0.023467 -0.052249
2549 -0.1503 -0.20692 0.075207 0.41353 0.12647 -0.11173 0.0079988 -0.065667 -0.16376 -0.039549 0.07947 -0.040793 -0.10092
2550 -0.096477 -0.1518 0.1242 0.3917 0.23147 -0.036222 0.071978 -0.041711 -0.10114 0.019044 0.13076 0.0057752 -0.059105
2551 -0.1064 0.087667 0.10463 0.37424 0.12033 -0.070593 0.034551 -0.072219 -0.14179 0.0039592 0.08713 -0.031404 -0.067687
2552 -0.11684 0.15047 0.079596 0.33521 0.047559 -0.11944 0.0010789 -0.10993 -0.15771 -0.024638 0.095892 -0.050203 -0.080973
2553 -0.11052 0.22181 0.10372 0.34754 0.064015 -0.086528 0.04272 -0.055102 -0.12927 -0.015075 0.081457 -0.042365 -0.03943
2554 -0.1163 0.24062 0.10917 0.3319 0.058763 -0.091884 0.010514 -0.078505 -0.11039 -0.054237 0.10218 -0.012973 -0.068224
2555 -0.09676 0.24681 0.099754 0.33269 0.053105 -0.062788 0.021519 -0.084061 -0.12802 -0.051297 0.085748 -0.025888 -0.046961
2556 -0.11414 0.12333 0.10129 0.30988 0.051504 -0.085878 -0.010685 -0.069738 -0.11875 -0.038995 0.10213 -0.046335 -0.030831
2557 -0.12521 -0.022779 0.081003 0.29573 0.075919 -0.093967 -0.018399 -0.095472 -0.13768 -0.024507 0.099673 -0.02483 -0.069323
2558 -0.12796 -0.066018 0.074922 0.24748 0.18661 -0.061659 -0.015336 -0.094627 -0.12744 -0.057536 0.10196 -0.032244 -0.077324
2559 -0.15546 -0.098501 0.023621 0.23442 0.18636 -0.10774 -0.016311 -0.089659 -0.14855 -0.05105 0.1056 -0.039341 -0.055372
2560 -0.15073 -0.093961 0.040215 0.23332 0.19418 -0.12132 -0.032442 -0.11664 -0.14927 -0.06086 0.10379 -0.060494 -0.085025
2561 -0.17615 -0.11577 0.02461 0.2127 0.16414 -0.11506 -0.054623 -0.10889 -0.14205 -0.063256 0.079041 -0.055819 -0.09665
2562 -0.13492 -0.10728 0.038668 0.24849 0.16905 -0.099473 -0.044413 -0.093114 -0.13221 -0.045952 0.11424 -0.049906 -0.075388
2563 -0.17493 -0.093055 0.030289 0.21166 0.17861 -0.099118 -0.059493 -0.1236 -0.16652 -0.046684 0.1319 -0.049104 -0.08944
2564 -0.13342 -0.076943 0.058408 0.20106 0.15599 -0.075282 -0.041701 -0.11158 -0.13414 -0.046451 0.12185 -0.050917 -0.053432
2565 -0.149 0.030235 0.029744 0.17873 0.12681 -0.057905 -0.067113 -0.095237 -0.060024 -0.047532 0.11239 -0.04613 -0.092501
2566 -0.165 0.20938 0.038327 0.17621 0.13037 -0.11353 -0.083832 -0.12608 0.033143 -0.05711 0.10704 -0.06323 -0.1029
2567 -0.13102 0.31261 0.05693 0.15812 0.18931 -0.11553 -0.058753 -0.13107 0.055899 -0.053673 0.10951 -0.047119 -0.073827
2568 -0.13202 0.27104 0.041352 0.14523 0.23164 -0.1132 -0.084638 -0.12704 0.071138 -0.054916 0.10881 -0.062352 -0.093327
2569 -0.12364 0.25723 0.084477 0.16059 0.26544 -0.064329 -0.076279 -0.13062 0.10966 -0.041491 0.11572 -0.049198 -0.080941
2570 -0.15128 0.23521 0.043931 0.13186 0.22304 -0.10627 -0.0902 -0.13099 0.087361 -0.059055 0.10493 -0.060018 -0.066139
2571 -0.16402 0.11329 0.058051 0.11504 0.23763 -0.10968 -0.09948 -0.1465 0.049854 -0.065586 0.11875 -0.063014 -0.11277
2572 -0.14456 0.0275 0.041331 0.11186 0.24583 -0.087329 -0.07908 -0.13671 -0.014873 -0.057252 0.144 -0.03575 -0.092692
2573 -0.14877 0.017754 0.039708 0.12536 0.24248 -0.084519 -0.07045 -0.13912 -0.063974 -0.042039 0.13297 -0.056403 -0.081466
2574 -0.15139 -0.0058022 0.011101 0.090328 0.20867 -0.10951 -0.10886 -0.1691 -0.089489 -0.05926 0.11028 -0.067596 -0.09997
2575 -0.16266 -0.025395 0.04729 0.09233 0.23354 -0.10471 -0.096133 -0.15836 -0.083942 -0.072284 0.10784 -0.054231 -0.09185
2576 -0.16809 -0.033615 0.019924 0.079236 0.24213 -0.10102 -0.10669 -0.15076 -0.066049 -0.065675 0.095944 -0.052645 -0.082158
2577 -0.15213 0.0066724 0.033901 0.061308 0.24498 -0.10434 -0.1244 -0.16721 -0.093145 -0.073237 0.10093 -0.05609 -0.098585
2578 -0.13352 0.29911 0.047358 0.077457 0.27939 -0.092282 -0.10607 -0.13857 -0.086211 -0.062003 0.13726 -0.044007 -0.070208
2579 -0.14066 0.36041 0.054608 0.064866 0.2197 -0.10845 -0.11308 -0.13017 -0.049091 -0.047107 0.11535 -0.037659 -0.078985
2580 -0.10244 0.38344 0.061147 0.082613 0.22921 -0.092042 -0.10955 -0.14521 -0.069618 -0.042445 0.12805 -0.039902 -0.066767
2581 -0.14948 0.39666 0.041699 0.055216 0.1807 -0.12382 -0.11786 -0.16135 -0.058039 -0.054523 0.076619 -0.054212 -0.08592
2582 -0.13365 0.34523 0.023828 0.057338 0.13845 -0.12807 -0.13702 -0.16443 -0.075476 -0.062908 0.082395 -0.062087 -0.097878
2583 -0.14694 0.34234 0.029536 0.041419 0.1301 -0.10941 -0.13848 -0.15297 -0.084637 -0.046685 0.077774 -0.048924 -0.11345
2584 -0.15696 0.20181 0.031773 0.062397 0.13675 -0.10511 -0.1215 -0.13959 -0.069466 -0.063911 0.078703 -0.061595 -0.10527
2585 -0.1554 0.11443 0.046651 0.038463 0.1437 -0.10568 -0.11873 -0.16519 -0.056669 -0.032699 0.095217 -0.039696 -0.06672
2586 -0.1346 0.069694 0.032346 0.022602 0.13924 -0.076914 -0.13188 -0.14698 -0.059214 -0.036531 0.13837 -0.051164 -0.078251
2587 -0.17081 0.061997 0.020834 0.029771 0.19479 -0.098194 -0.14778 -0.1608 -0.088701 -0.086945 0.13125 -0.060989 -0.085484
2588 -0.16628 0.043806 0.010418 -0.02475 0.23093 -0.11331 -0.14577 -0.17335 0.098829 -0.031987 0.16066 -0.052295 -0.10415
2589 -0.17525 0.067801 -0.011988 -0.01923 0.21891 -0.13232 -0.16033 -0.18071 0.13512 -0.066433 0.13434 -0.063791 -0.11547
2590 -0.15225 0.34565 0.0045556 0.0066796 0.21286 -0.12586 -0.14277 -0.15804 0.13245 -0.070582 0.12824 -0.060563 -0.092217
2591 -0.137 0.40546 0.0060104 -0.0038296 0.19121 -0.12612 -0.14415 -0.16543 0.15935 -0.03932 0.14102 -0.074078 -0.093222
2592 -0.1591 0.39259 -0.0004744 -0.023662 0.14068 -0.11851 -0.17415 -0.18741 0.15558 -0.061181 0.089771 -0.083234 -0.10494
2593 -0.13594 0.4097 0.041078 -0.017989 0.16076 -0.079533 -0.14799 -0.16869 0.15322 -0.062419 0.096648 -0.050768 -0.090705
2594 -0.15377 0.40365 0.045515 -0.0066272 0.12468 -0.062369 -0.16809 -0.16373 0.13995 -0.04819 0.097094 0.032989 -0.035361
2595 -0.15483 0.46233 0.034499 -0.032499 0.12844 -0.10217 -0.1326 -0.18017 0.093742 -0.076465 0.080462 0.012831 0.019854
2596 -0.14658 0.51619 0.034347 -0.044608 0.10345 -0.1065 -0.17372 -0.1771 0.057589 -0.064802 0.10476 -0.0054323 0.0089762
2597 -0.14506 0.46463 0.033829 -0.035299 0.1066 -0.089649 -0.17272 -0.18494 0.038022 -0.066792 0.071136 -0.016601 0.0043299
2598 -0.14444 0.39495 0.01208 -0.051758 0.10822 -0.091886 -0.16545 -0.19945 0.017 -0.060952 0.076703 0.0067224 -0.015889
2599 -0.14474 0.35934 0.038827 -0.065107 0.12876 -0.09385 -0.17028 -0.17958 0.022456 -0.053693 0.1056 0.074208 -0.051944
2600 -0.14947 0.27752 0.031663 -0.044651 0.18987 -0.11075 -0.16363 -0.15699 0.2424 -0.041312 0.14141 0.11394 -0.054967
2601 -0.18121 0.2242 0.0055012 -0.061263 0.20499 -0.0918 -0.18563 -0.16074 0.23273 -0.071277 0.11154 0.1146 -0.060179
2602 -0.12638 0.34775 0.010856 -0.061171 0.21003 -0.084301 -0.17695 -0.14601 0.2569 -0.059762 0.1859 0.12808 -0.04831
2603 -0.12347 0.54189 0.028038 -0.053015 0.17388 -0.084094 -0.15282 -0.14291 0.28463 -0.05448 0.16946 0.087051 -0.068612
2604 -0.1476 0.51669 0.032719 -0.065742 0.12601 -0.092039 -0.17166 -0.17545 0.26278 -0.063427 0.18202 0.022488 -0.087913
2605 -0.13339 0.55472 0.047689 -0.074972 0.12737 -0.064798 -0.15715 -0.14096 0.3044 -0.038231 0.14766 -0.0042998 -0.09541
2606 -0.14767 0.50485 0.038617 -0.098383 0.10023 -0.091736 -0.18311 -0.20155 0.25003 -0.059343 0.13627 -0.025644 -0.12059
2607 -0.17845 0.50345 -0.0029707 -0.11944 0.074783 -0.11097 -0.22018 -0.20823 0.24906 -0.088246 0.11126 -0.043351 -0.13041
2608 -0.15444 0.58018 0.035721 -0.077767 0.1035 -0.099785 -0.17144 -0.18829 0.26741 -0.083204 0.12858 -0.061194 -0.11109
2609 -0.14991 0.48326 0.0068043 -0.12979 0.054453 -0.1472 -0.20017 -0.20761 0.33339 -0.074013 0.10907 -0.06539 -0.15282
2610 -0.13552 0.51748 0.041948 -0.094317 0.095953 -0.090686 -0.19187 -0.17751 0.34739 -0.063179 0.12264 -0.040532 -0.10478
2611 -0.1599 0.55015 0.02636 -0.094369 0.085374 -0.12135 -0.1803 -0.18163 0.3218 -0.055131 0.10989 -0.031897 -0.12797
2612 -0.14069 0.54497 -0.014858 -0.11807 0.065369 -0.14409 -0.21517 -0.21177 0.32106 -0.076854 0.10805 -0.053705 -0.16403
2613 -0.16817 0.55282 -0.0015015 -0.12763 0.12201 -0.13661 -0.20076 -0.20578 0.32031 -0.072849 0.090126 -0.063039 -0.13925
2614 -0.16074 0.55226 0.017795 -0.117 0.16331 -0.10138 -0.18728 -0.18549 0.35233 -0.062691 0.093045 -0.046377 -0.1216
2615 -0.13183 0.57992 0.016939 -0.10311 0.18089 -0.092832 -0.20484 -0.19734 0.33479 -0.051469 0.11133 -0.039479 -0.10549
2616 -0.15139 0.58377 0.011338 -0.13425 0.12314 -0.11553 -0.20548 -0.2047 0.37193 -0.077424 0.11388 -0.039333 -0.14128
2617 -0.13356 0.61829 0.038997 -0.12196 0.12211 -0.087673 -0.18792 -0.19399 0.40839 -0.059526 0.1216 -0.031251 -0.097583
2618 -0.15522 0.52105 0.021334 -0.12089 0.074431 -0.09312 -0.21706 -0.19618 0.3972 -0.086256 0.10431 -0.041625 -0.13881
2619 -0.13407 0.55943 0.028463 -0.13224 0.081206 -0.083609 -0.19167 -0.19087 0.3884 -0.055475 0.13572 -0.038428 -0.10497
2620 -0.15023 0.57073 0.012833 -0.13264 0.072904 -0.1031 -0.21165 -0.1873 0.37954 -0.047927 0.14301 -0.041286 -0.14016
2621 -0.13913 0.55844 0.012339 -0.10058 0.072145 -0.11229 -0.022912 -0.17793 0.39255 -0.052976 0.11387 -0.016585 -0.081656
2622 -0.14499 0.53104 0.020318 -0.12656 0.050562 -0.14312 0.048595 -0.1989 0.3596 -0.046848 0.10849 -0.053238 -0.12374
2623 -0.13564 0.55408 0.013415 -0.11477 0.080657 -0.06733 0.024189 -0.17127 0.40087 -0.02858 0.11458 -0.03185 -0.11341
2624 -0.12865 0.5716 0.0077743 -0.1383 0.061062 -0.10262 -0.055965 -0.20677 0.39944 -0.058531 0.1094 -0.042088 -0.095948
2625 -0.13112 0.50406 0.0213 -0.13182 0.073322 -0.10403 0.07416 -0.20895 0.3796 -0.06835 0.09608 -0.072334 -0.098479
2626 -0.15563 0.42258 -0.010535 -0.16449 0.04185 -0.11647 0.09613 -0.20337 0.37101 -0.0689 0.06466 -0.063344 -0.14457
2627 -0.19452 0.33922 -0.0231 -0.18484 0.024703 -0.11374 -0.097988 -0.22054 0.36467 -0.09286 0.06953 -0.082424 -0.12911
2628 -0.14771 0.32774 -0.00053394 -0.15231 0.053397 -0.09108 -0.12234 -0.20247 0.39065 -0.05828 0.075 -0.059735 -0.11355
2629 -0.19159 0.30738 -0.014426 -0.20886 0.044314 -0.13309 -0.15811 -0.24485 0.36991 -0.073757 0.086814 -0.090811 -0.14901
2630 -0.17785 0.32981 -0.0038921 -0.1544 0.071352 -0.11209 -0.12384 -0.21348 0.40091 -0.069816 0.06601 -0.077398 -0.1097
2631 -0.17755 0.37892 -0.00073414 -0.1749 0.095696 -0.13325 -0.12895 -0.23306 0.39372 -0.070524 0.067325 -0.067116 -0.14506
2632 -0.1248 0.56281 0.0293 -0.17364 0.12911 -0.077322 -0.14685 -0.21808 0.42686 -0.059696 0.065194 -0.062038 -0.11187
2633 -0.16764 0.54427 0.015518 -0.17096 0.085925 -0.11503 -0.15487 -0.2205 0.39402 -0.051915 0.10218 -0.06855 -0.12166
2634 -0.13151 0.49517 0.034324 -0.15485 0.087238 -0.065784 -0.11799 -0.207 0.40807 -0.044975 0.10193 -0.070596 -0.11715
2635 -0.15373 0.39592 0.010442 -0.18122 0.053365 -0.092434 -0.20206 -0.22826 0.39775 -0.066516 0.05599 -0.085013 -0.13586
2636 -0.17608 0.32041 -0.0084181 -0.18481 0.045487 -0.11437 -0.15826 -0.23248 0.37753 -0.071338 0.076929 -0.075379 -0.1478
2637 -0.18885 0.26659 -0.015845 -0.1926 0.026824 -0.13882 -0.16516 -0.23861 0.3836 -0.084765 0.05742 -0.097542 -0.12368
2638 -0.14009 0.29465 -0.00021524 -0.16235 0.053158 -0.078525 0.0066889 -0.22181 0.41322 -0.060304 0.089601 -0.062153 -0.11497
2639 -0.18737 0.27142 -0.032921 -0.21685 0.022292 -0.13281 0.08076 -0.23267 0.39699 -0.076588 0.060289 -0.083598 -0.13394
2640 -0.19193 0.25108 -0.022719 -0.22035 -0.0063526 -0.13871 0.12007 -0.23488 0.39534 -0.074693 0.054821 -0.089737 -0.15117
2641 -0.15928 0.28725 -0.012131 -0.17428 0.032221 -0.094494 0.18486 -0.22305 0.42204 -0.072522 0.073066 -0.059518 -0.12879
2642 -0.16673 0.28208 -0.022078 -0.20328 0.037228 -0.085725 0.1721 -0.20009 0.45506 -0.06236 0.067696 -0.058585 -0.12589
2643 -0.16439 0.25947 -0.0086043 -0.20174 4.1842e-05 -0.10957 0.076785 -0.21011 0.41081 -0.073098 0.08352 -0.07403 -0.12433
2644 -0.20185 0.22936 -0.061809 -0.2412 -0.019096 -0.11512 -0.04103 -0.27354 0.38208 -0.10223 0.021175 -0.11245 -0.15005
2645 -0.16521 0.27376 0.013092 -0.21449 0.011478 0.15831 -0.065359 -0.22939 0.44046 -0.082325 0.053979 -0.069193 -0.13911
2646 -0.16346 0.26007 -0.0076425 -0.20591 0.0060372 0.19845 -0.074708 -0.21236 0.43358 -0.097046 0.062735 -0.093717 -0.13068
2647 -0.18869 0.22449 -0.0059653 -0.2192 0.0054692 0.24 -0.090224 -0.2116 0.43036 -0.074049 0.072208 -0.076937 -0.1509
2648 -0.17836 0.23664 -0.023329 -0.21541 0.00037006 0.23176 -0.10921 -0.21082 0.41977 -0.070384 0.059243 -0.081188 -0.13666
2649 -0.21067 0.19373 -0.045685 -0.24524 -0.01197 0.18589 -0.12568 -0.24504 0.37809 -0.086865 0.036575 -0.10285 -0.17534
2650 -0.19995 0.18419 -0.050729 -0.23627 -0.011774 0.14876 -0.13023 -0.25045 0.35608 -0.092954 0.044466 -0.079492 -0.16218
2651 -0.18955 0.18768 -0.025704 -0.24209 0.0045546 0.046173 -0.11082 -0.24322 0.37985 -0.019937 0.043172 -0.081852 -0.13896
2652 -0.17248 0.20334 -0.0059556 -0.22467 0.020318 0.021377 -0.086387 -0.22022 0.37651 0.013794 0.064171 -0.066229 -0.13974
2653 -0.20222 0.19171 -0.025697 -0.23594 -0.001703 -0.010714 -0.097296 -0.24998 0.35729 0.013339 0.047413 -0.093614 -0.14238
2654 -0.20288 0.16445 -0.033721 -0.26375 -0.028881 -0.036816 -0.13901 -0.25569 0.34411 -0.0052032 0.019071 -0.10235 -0.18316
2655 -0.18129 0.1847 -0.020489 -0.24533 0.0091982 -0.013207 -0.11232 -0.24038 0.35145 0.0088595 0.041728 -0.080047 -0.1367
2656 -0.17981 0.15487 -0.032366 -0.24965 -0.019127 -0.023193 -0.084972 -0.21547 0.34968 -0.00083331 0.03439 -0.076416 -0.15084
2657 -0.19695 0.1396 -0.034659 -0.24055 -0.021999 -0.039417 0.15115 -0.24737 0.3299 -0.05653 0.029228 -0.097054 -0.16787
2658 -0.18308 0.13492 -0.026838 -0.23688 -0.01143 0.009157 0.20335 -0.22343 0.3145 -0.039139 0.044208 -0.093166 -0.14666
2659 -0.197 0.13077 -0.029529 -0.21811 -0.012893 -0.012567 0.21658 -0.24527 0.29347 -0.066713 0.034018 -0.080644 -0.13595
2660 -0.1998 0.12614 -0.039512 -0.21898 -0.022193 -0.032912 0.15351 -0.21838 0.29439 -0.066153 0.037586 -0.09529 -0.13632
2661 -0.19269 0.11115 -0.034176 -0.24159 -0.027828 -0.0357 0.039795 -0.22371 0.28085 -0.039715 0.037129 -0.079101 -0.13241
2662 -0.20564 0.13668 -0.0057007 -0.21745 -0.016538 -0.032537 -0.03251 -0.22824 0.2301 -0.058867 0.013957 -0.087647 -0.13031
2663 -0.19027 0.13142 -0.0070574 -0.20873 -0.0018251 -0.024997 -0.05147 -0.22648 0.25631 -0.037356 0.038038 -0.077219 -0.13586
2664 -0.19742 0.097353 -0.040761 -0.22909 -0.032063 -0.048987 -0.075322 -0.25229 0.24007 -0.076782 0.018073 -0.098876 -0.13902
2665 -0.18137 0.084828 -0.030508 -0.22899 -0.025443 -0.031793 -0.076701 -0.21228 0.25014 -0.031399 0.034725 -0.075476 -0.14692
2666 -0.1911 0.10759 -0.035345 -0.21688 -0.0050431 0.0072748 -0.068941 -0.25048 0.23644 -0.045505 0.02429 -0.083535 -0.12511
2667 -0.183 0.10948 -0.0073506 -0.20523 -0.020825 0.23325 -0.081533 -0.24936 0.23629 -0.03112 0.040918 -0.085789 -0.14258
2668 -0.19791 0.070222 -0.048525 -0.24621 -0.034244 0.23063 -0.082305 -0.2571 0.20209 -0.055102 -0.010757 -0.092103 -0.14944
2669 -0.21317 0.058035 -0.045665 -0.25648 -0.052547 0.26331 -0.11526 -0.26267 0.18983 -0.059605 -0.0087458 -0.084329 -0.14976
2670 -0.19568 0.060314 -0.051382 -0.22237 -0.026312 0.26471 -0.11044 -0.24307 0.18634 0.0022873 0.024024 -0.078968 -0.12296
2671 -0.18654 0.050253 -0.026018 -0.22672 -0.023749 0.31109 -0.094542 -0.24964 0.18681 0.047211 0.018753 -0.08904 -0.14511
2672 -0.21637 0.016888 -0.038771 -0.25458 -0.042552 0.28257 -0.14291 -0.25959 0.17206 0.027646 0.017216 -0.10062 -0.13616
2673 -0.2253 0.044072 -0.033403 -0.22123 -0.037394 0.1518 -0.12697 -0.24821 0.15315 0.039602 -0.0041507 -0.10004 -0.14059
2674 -0.18215 0.037253 -0.031756 -0.21963 -0.034354 0.092889 -0.11474 -0.24192 0.17002 0.042836 0.012588 -0.093483 -0.14346
2675 -0.2134 0.024647 -0.046169 -0.25193 -0.035558 0.077241 -0.099878 -0.20754 0.17917 0.047789 0.036385 -0.074531 -0.12219
2676 -0.1965 0.022688 -0.038453 -0.22118 -0.062792 0.11046 -0.088709 -0.23089 0.1476 -0.0011264 0.017038 -0.083396 -0.13829
2677 -0.2038 0.0049284 -0.051758 -0.23998 -0.072527 0.025319 -0.11777 -0.24228 0.11731 -0.034941 -0.012524 -0.08978 -0.1262
2678 -0.18904 0.039446 -0.0048632 -0.21184 -0.040116 0.079327 -0.11359 -0.21946 0.15306 -0.0052567 0.029698 -0.051667 -0.094683
2679 -0.20944 0.0081096 -0.036839 -0.24195 -0.036816 0.0811 -0.13593 -0.22402 0.11904 -0.032333 0.001162 -0.074656 -0.10279
2680 -0.20674 0.014479 -0.039401 -0.24864 -0.052164 0.11698 -0.14339 -0.12254 0.12189 -0.023932 -0.018987 -0.098385 -0.13362
2681 -0.22015 -0.0096631 -0.048552 -0.26548 -0.065464 0.1637 -0.12907 -0.070334 0.13571 -0.011397 0.021533 -0.062132 -0.10969
2682 -0.20942 0.0010953 -0.028691 -0.23993 -0.052635 0.34181 -0.14155 -0.095241 0.11763 -0.035012 -0.0090679 -0.075636 -0.1197
2683 -0.23139 -0.027306 -0.054487 -0.27883 -0.056279 0.3657 -0.14064 -0.17201 0.10233 -0.030296 -0.0047515 -0.093999 -0.13682
2684 -0.20417 -0.029518 -0.026004 -0.26322 -0.052053 0.38911 -0.12746 -0.20651 0.076505 -0.0019263 -0.0018189 -0.080651 -0.12308
2685 -0.20603 -0.02303 -0.021265 -0.2435 -0.050448 0.43802 -0.13053 -0.19633 0.086946 0.031351 0.00052488 -0.059816 -0.11632
2686 -0.18286 -0.027255 -0.044097 -0.26264 -0.058809 0.40774 -0.17018 -0.21992 0.074866 0.062591 -0.0021666 -0.078048 -0.10411
2687 -0.22305 -0.048072 -0.030875 -0.26752 -0.07164 0.31032 -0.1681 -0.22542 0.062843 0.07464 -0.0214 -0.088393 -0.12993
2688 -0.21093 -0.024127 -0.031904 -0.2428 -0.066128 0.26204 -0.16932 -0.20059 0.089394 0.097466 0.022723 -0.052306 -0.13009
2689 -0.22737 -0.043635 -0.05331 -0.26194 -0.074348 0.20447 -0.16613 -0.20566 0.090011 0.075581 -0.012389 -0.071258 -0.12487
2690 -0.20491 -0.038367 -0.041634 -0.27805 -0.060192 0.16429 -0.16853 -0.19835 0.086805 0.041382 -0.0020071 -0.056905 -0.11382
2691 -0.18969 -0.058252 -0.040387 -0.23179 -0.051409 0.1665 -0.17088 -0.21039 0.055404 0.047753 3.9469e-05 -0.057277 -0.10276
2692 -0.19085 -0.055487 -0.035816 -0.23786 -0.05213 0.1766 -0.15492 -0.19183 0.057088 0.050536 0.0086101 -0.044137 -0.11086
2693 -0.16373 -0.028095 -0.021606 -0.2569 -0.025301 0.27025 -0.15988 -0.13163 0.065426 0.07439 0.021573 -0.017032 -0.1147
2694 -0.11596 -0.080034 -0.071696 -0.2728 -0.082503 0.26554 -0.19008 -0.050448 0.048685 -0.00027292 -0.042307 -0.076394 -0.11848
2695 -0.020578 -0.051533 -0.030252 -0.24318 -0.039565 0.46399 -0.18169 -0.012267 0.060543 0.02155 0.028935 -0.046208 -0.12797
2696 -0.026741 -0.060262 -0.052709 -0.25828 -0.065399 0.46094 -0.18665 0.068493 0.031983 -0.012152 -0.015801 -0.078434 -0.11133
2697 0.010724 -0.061451 -0.042169 -0.26514 -0.045604 0.51582 -0.15081 -0.013875 0.036024 0.021656 0.0030553 -0.061224 -0.13606
2698 -0.092611 -0.060458 -0.009165 -0.252 -0.029648 0.49544 -0.19941 -0.071474 0.030594 0.045318 -0.020237 -0.053104 -0.11385
2699 -0.19076 -0.081475 -0.032097 -0.24927 -0.054519 0.50737 -0.19124 -0.12245 0.026913 0.05464 -0.017543 -0.074962 -0.12346
2700 -0.17616 -0.095924 -0.078371 -0.27205 -0.085902 0.4213 -0.20762 -0.16211 -0.0022374 0.076378 -0.0015196 -0.088465 -0.12693
2701 -0.17366 -0.096941 -0.046307 -0.27818 -0.05708 0.43863 -0.18623 -0.15229 0.0028477 0.12734 -0.024194 -0.068437 -0.095233
2702 -0.18563 -0.12167 -0.063806 -0.28018 -0.08122 0.33046 -0.19741 -0.17309 -0.017649 0.10105 -0.0049911 -0.069852 -0.11116
2703 -0.20664 -0.12626 -0.068034 -0.28306 -0.081874 0.28514 -0.22086 -0.15362 -0.018155 0.11418 -0.034174 -0.079478 -0.11815
2704 -0.17124 -0.1051 -0.041803 -0.25506 -0.049734 0.28663 -0.18975 -0.14968 0.009371 0.12506 -0.019605 -0.017531 -0.10996
2705 -0.20505 -0.12486 -0.085687 -0.26373 -0.082062 0.24816 -0.19767 -0.031769 -0.003835 0.097832 -0.019843 0.053286 -0.089458
2706 -0.18181 -0.11835 -0.06112 -0.26477 -0.067534 0.28041 -0.18271 0.13321 -0.013068 0.10284 -0.0053421 0.13089 -0.066959
2707 -0.19764 -0.13986 -0.073533 -0.27716 -0.096424 0.26342 -0.20755 0.14173 -0.011887 0.06782 -0.029137 0.12602 -0.068641
2708 -0.19219 -0.13574 -0.073648 -0.29029 -0.07787 0.24542 -0.21919 0.11918 -0.019321 0.086954 -0.029943 0.093302 -0.083872
2709 -0.17275 -0.11873 -0.058327 -0.24918 -0.059201 0.35618 -0.18952 0.12391 -0.011834 0.090503 -0.01347 0.091978 -0.091787
2710 -0.17117 -0.11685 -0.055387 -0.25729 -0.068041 0.51038 -0.1878 0.0095437 -0.027569 0.086075 -0.0043546 0.012147 -0.10061
2711 -0.15983 -0.13521 -0.050804 -0.24889 -0.066618 0.57482 -0.19225 -0.06256 -0.00066305 0.12772 -0.0050913 -0.029405 -0.098779
2712 -0.20994 -0.16686 -0.068474 -0.26516 -0.085653 0.5096 -0.20646 -0.11887 -0.042063 0.11977 -0.041318 -0.050516 -0.13376
2713 -0.20691 -0.15978 -0.094938 -0.28763 -0.083317 0.52385 -0.19931 -0.09868 -0.019021 0.17823 -0.037629 -0.036822 -0.12377
2714 -0.17902 -0.14572 -0.071866 -0.27912 -0.069407 0.49462 -0.20912 -0.11526 -0.03034 0.17512 -0.022793 -0.046448 -0.11026
2715 -0.18373 -0.17165 -0.062787 -0.29833 -0.081219 0.47357 -0.2082 -0.1103 -0.049187 0.16831 -0.0071766 -0.07077 -0.13729
2716 -0.019226 -0.13869 -0.084068 -0.26943 -0.096579 0.43161 -0.2143 -0.10588 -0.054553 0.1554 -0.029244 -0.059194 -0.12263
2717 -0.0025449 -0.14223 -0.046735 -0.27075 -0.050631 0.40382 -0.19814 -0.097332 -0.041347 0.15016 -0.049114 -0.062116 -0.13252
2718 -0.010268 -0.15465 -0.057961 -0.24612 -0.063165 0.35734 -0.21781 0.12498 -0.014364 0.15821 -0.024893 -0.02652 -0.13205
2719 -0.033193 -0.15494 -0.042732 -0.26491 -0.072306 0.31237 -0.19921 0.20467 -0.022242 0.12723 -0.019105 -0.027366 -0.081024
2720 0.0050365 -0.15204 -0.041113 -0.25304 -0.067779 0.34378 -0.21447 0.24027 -0.07104 0.10437 -0.017077 -0.067874 -0.10811
2721 -0.075577 -0.16182 -0.071574 -0.26674 -0.066507 0.30856 -0.21178 0.22443 -0.061695 0.11231 -0.026016 -0.037832 -0.12449
2722 -0.12544 -0.16598 -0.058012 -0.26564 -0.08355 0.30552 -0.21049 0.15676 -0.067778 0.1093 -0.039365 0.017266 -0.11826
2723 -0.11777 -0.16158 -0.049893 -0.26642 -0.064355 0.32279 -0.19821 0.079473 -0.045668 0.17841 -0.0098329 0.12249 -0.10459
2724 -0.119 -0.16696 -0.035838 -0.27068 -0.064831 0.33662 -0.20525 -0.0064115 -0.059217 0.20276 -0.012215 0.11693 -0.070981
2725 -0.14279 -0.17681 -0.051778 -0.27454 -0.066727 0.30572 -0.20064 -0.020986 -0.062561 0.21074 -0.020879 0.11638 -0.060629
2726 -0.12848 -0.16792 -0.016424 -0.25667 -0.047501 0.31611 -0.18612 -0.0095879 -0.054306 0.20212 -0.038462 0.10895 -0.096184
2727 -0.13145 -0.18177 -0.017935 -0.2825 -0.06575 0.28948 -0.2231 -0.043269 -0.071404 0.20605 -0.037461 0.10397 -0.10379
2728 0.028838 -0.17244 -0.012655 -0.26025 -0.076507 0.28235 -0.20836 0.002595 -0.053617 0.2098 -0.02247 0.065842 -0.10974
2729 0.07924 -0.18876 -0.027 -0.25928 -0.078675 0.24373 -0.23419 0.17804 -0.076842 0.18829 -0.038065 0.0048055 -0.12275
2730 0.088894 -0.18748 -0.030745 -0.26121 -0.090725 0.25972 -0.23504 0.27924 -0.063819 0.19897 -0.056045 -0.013319 -0.12012
2731 0.12997 -0.16952 -0.021283 -0.25348 -0.052942 0.25799 -0.2152 0.27705 -0.063203 0.16832 -0.029346 -0.0029038 -0.11703
2732 0.14303 -0.19974 -0.065798 -0.26336 -0.086275 0.26778 -0.23505 0.23656 -0.084804 0.16721 -0.016741 -0.032451 -0.12405
2733 0.08715 -0.20573 -0.078426 -0.2837 -0.10306 0.20668 -0.25673 0.2233 -0.12267 0.13662 -0.059096 -0.047417 -0.13385
2734 0.10461 -0.18576 -0.04713 -0.26729 -0.061782 0.27756 -0.22631 0.13797 -0.093922 0.15495 -0.057124 -0.013281 -0.09275
2735 0.019492 -0.1766 -0.041886 -0.24954 -0.058433 0.27813 -0.22325 0.051363 -0.11639 0.18649 -0.035923 -0.018271 -0.10009
2736 -0.034261 -0.19573 -0.071129 -0.27187 -0.06425 0.20857 -0.23134 0.043471 -0.087212 0.16192 -0.036805 0.0294 -0.12024
2737 -0.067042 -0.20942 -0.071821 -0.27206 -0.082072 0.19987 -0.24351 0.030016 -0.10065 0.18912 -0.072728 0.10865 -0.10322
2738 -0.048293 -0.18164 -0.04898 -0.24578 -0.046703 0.24713 -0.20643 0.07032 -0.077136 0.24494 -0.025955 0.16025 -0.054247
2739 -0.026539 -0.19457 -0.035792 -0.26732 -0.031687 0.22807 -0.1949 0.22712 -0.099684 0.24559 -0.025299 0.19662 -0.075972
2740 0.092867 -0.21141 -0.048466 -0.27548 -0.042604 0.24194 -0.23257 0.32401 -0.083581 0.20934 -0.036908 0.15621 -0.042975
2741 0.17327 -0.19181 -0.050421 -0.26657 -0.066364 0.23816 -0.20746 0.34789 -0.079466 0.22718 -0.032497 0.19379 0.0099112
2742 0.19049 -0.17409 -0.038516 -0.27094 -0.056743 0.2246 -0.2146 0.36504 -0.078772 0.20954 -0.047998 0.18221 0.038145
2743 0.21565 -0.19985 -0.081474 -0.27272 -0.064639 0.21914 -0.22928 0.29754 -0.10677 0.15919 -0.043366 0.13817 0.033101
2744 0.23017 -0.19177 -0.04809 -0.24961 -0.057931 0.19746 -0.22653 0.25605 -0.08508 0.1698 -0.033994 0.11685 -0.013439
2745 0.26652 -0.18703 -0.031472 -0.26063 -0.053037 0.21305 -0.21489 0.18502 -0.070677 0.16995 -0.034632 0.089419 -0.046863
2746 0.25739 -0.19891 -0.049653 -0.27866 -0.070638 0.186 -0.23002 0.12295 -0.086718 0.13798 -0.046437 0.046017 -0.052025
2747 0.27531 -0.20965 -0.052205 -0.26405 -0.075737 0.17161 -0.23405 0.075784 -0.11962 0.13106 -0.043406 0.025122 -0.064349
2748 0.3102 -0.19275 -0.030849 -0.28501 -0.066215 0.18091 -0.24176 0.08267 -0.088545 0.16099 -0.032657 0.020829 -0.087307
2749 0.33336 -0.21134 -0.046615 -0.28672 -0.078421 0.17054 -0.25392 0.22897 -0.11081 0.14573 -0.041195 0.03299 -0.079968
2750 0.33079 -0.17678 -0.026654 -0.26491 -0.047103 0.1843 -0.20881 0.40031 -0.071919 0.15939 -0.0088267 0.073282 -0.05812
2751 0.32299 -0.22141 -0.058785 -0.28881 -0.082942 0.20185 -0.24577 0.40492 -0.12218 0.11977 -0.066855 0.02317 -0.071562
2752 0.32005 -0.22387 -0.067777 -0.26171 -0.063843 0.1558 -0.24084 0.36974 -0.099589 0.1564 -0.037655 0.086264 -0.077068
2753 0.37132 -0.21209 -0.050044 -0.2557 -0.052238 0.16153 -0.2317 0.41573 -0.10603 0.1756 -0.040283 0.16634 -0.048989
2754 0.37118 -0.20536 -0.072018 -0.2739 -0.053248 0.14688 -0.21731 0.43232 -0.10274 0.22507 -0.039427 0.21686 -0.014801
2755 0.40692 -0.20283 -0.064071 -0.25621 -0.056768 0.13441 -0.21008 0.42016 -0.1143 0.20849 -0.035244 0.201 -0.03322
2756 0.37804 -0.21165 -0.045159 -0.25648 -0.05885 0.14557 -0.23397 0.44273 -0.10129 0.20486 -0.037148 0.19065 -0.073099
2757 0.43079 -0.22268 -0.03691 -0.23933 -0.0085845 0.13178 -0.23514 0.42411 -0.10309 0.18718 -0.036487 0.17888 -0.026791
2758 0.41273 -0.22814 -0.033399 -0.27363 -0.071253 0.091406 -0.23612 0.35971 -0.10847 0.1686 -0.042035 0.12984 -0.034354
2759 0.46004 -0.20395 0.02397 -0.26055 -0.028033 0.15423 -0.010927 0.28445 -0.10439 0.17491 -0.0050626 0.13141 -0.019692
2760 0.42321 -0.21635 0.01315 -0.26781 -0.035961 0.11145 0.0038096 0.21226 -0.13358 0.12236 -0.047041 0.062248 -0.066897
2761 0.46889 -0.23284 0.03788 -0.28461 -0.048143 0.15229 0.068119 0.17264 -0.092241 0.13117 -0.038954 0.066339 -0.06567
2762 0.47028 -0.21714 0.0040918 -0.25705 -0.061168 0.14707 0.034402 0.17176 -0.1169 0.12791 -0.041813 0.054482 -0.060157
2763 0.44282 -0.2281 -0.029484 -0.26999 -0.055093 0.091103 0.023473 0.33895 -0.12931 0.12028 -0.034546 0.051209 -0.068415
2764 0.44344 -0.22086 -0.033227 -0.26716 -0.063218 0.077558 -0.10815 0.45878 -0.13237 0.134 -0.018708 0.06459 -0.070228
2765 0.475 -0.21811 -0.037686 -0.26258 -0.065078 0.099938 -0.15637 0.45011 -0.1475 0.14047 -0.053076 0.051748 -0.061987
2766 0.45476 -0.22566 -0.024284 -0.27501 -0.039547 0.093043 -0.19173 0.44599 -0.14279 0.10761 -0.040515 0.098557 -0.05815
2767 0.47007 -0.2078 -0.01816 -0.26342 -0.063764 0.10074 -0.17145 0.46101 -0.15188 0.11545 -0.030487 0.19854 -0.02814
2768 0.47083 -0.22115 -0.037169 -0.24314 -0.037125 0.07807 -0.17997 0.34689 -0.13631 0.10897 -0.050886 0.21837 -0.026257
2769 0.50585 -0.21683 -0.038212 -0.28016 -0.028206 0.072973 -0.17268 0.25363 -0.12325 0.08047 -0.053657 0.22424 -0.029193
2770 0.43988 -0.22981 -0.026471 -0.2144 -0.0073764 0.088306 -0.17267 0.20322 -0.16642 0.082673 -0.073446 0.17312 0.0026212
2771 0.42833 -0.24144 -0.062194 -0.14668 0.0055591 0.048127 -0.20103 0.16474 -0.13815 0.081846 -0.074289 0.18933 0.060061
2772 0.42383 -0.24522 -0.059122 -0.094045 0.013247 0.052264 -0.17337 0.17812 -0.14194 0.074456 -0.06228 0.18723 0.071607
2773 0.44969 -0.22395 -0.030635 -0.02167 0.055427 0.095822 -0.18622 0.18114 -0.14593 0.082847 -0.054752 0.1676 0.077312
2774 0.45757 -0.21913 -0.018992 -0.10342 0.012351 0.10549 -0.18486 0.31732 -0.11671 0.1051 -0.025382 0.16912 0.034408
2775 0.4622 -0.21532 -0.042283 -0.17959 -0.020807 0.054196 -0.18502 0.37654 -0.11213 0.098156 -0.042765 0.14862 0.064435
2776 0.40198 -0.23542 -0.058048 -0.21924 -0.069413 0.052928 -0.19917 0.42331 -0.14466 0.061783 -0.056347 0.094124 0.0097738
2777 0.41968 -0.22474 -0.038719 -0.19222 -0.04523 0.076061 -0.16901 0.43011 -0.1277 0.087399 -0.045768 0.089171 0.01661
2778 0.39176 -0.22572 -0.049578 -0.21717 -0.038381 0.049885 -0.18523 0.29849 -0.15138 0.086571 -0.043944 0.063492 -0.043127
2779 0.40382 -0.22556 -0.047907 -0.19545 -0.019764 0.053329 -0.20579 0.25904 -0.14831 0.067735 -0.051185 0.080565 -0.024991
2780 0.39449 -0.21611 -0.061334 -0.17136 -0.033714 0.056984 -0.18586 0.22276 -0.13619 0.09789 -0.030105 0.074186 -0.046627
2781 0.42873 -0.24428 -0.065738 -0.0062748 -0.044526 0.030672 -0.20178 0.16902 -0.14061 0.056179 -0.053729 0.072885 -0.027339
2782 0.42937 -0.25481 -0.063593 0.026336 0.0097199 0.0018419 -0.18917 0.14854 -0.14264 0.060633 -0.071235 0.060575 0.016544
2783 0.44731 -0.23091 -0.059672 0.09507 0.04838 0.028703 -0.18784 0.18114 -0.12379 0.081125 -0.057059 0.11295 0.023161
2784 0.3972 -0.22599 -0.047767 0.071009 0.065343 0.062191 -0.18973 0.19949 -0.11873 0.058855 -0.05623 0.2081 0.058373
2785 0.31603 -0.23653 -0.07107 0.08954 0.055031 0.0086651 -0.20304 0.38731 -0.12293 0.065636 -0.050416 0.25277 0.058802
2786 0.27186 -0.25166 -0.076816 0.083296 -0.00012217 -0.0004557 -0.2082 0.40369 -0.15681 0.060842 -0.06432 0.25027 0.086896
2787 0.27085 -0.25205 -0.047222 -0.0096072 -0.043458 0.0084095 -0.2032 0.37872 -0.16724 0.056084 -0.08226 0.23561 0.11206
2788 0.27986 -0.24645 -0.078743 -0.071393 -0.041585 0.0079628 -0.18608 0.35756 -0.1303 0.054319 -0.02947 0.20049 0.12123
2789 0.26586 -0.25159 -0.049116 -0.12652 -0.071542 0.005777 -0.20251 0.27146 -0.12792 0.071484 -0.048938 0.15634 0.10495
2790 0.26182 -0.26042 -0.054708 -0.11458 -0.057649 0.023054 -0.20683 0.18685 -0.1459 0.058078 -0.057592 0.097717 0.099823
2791 0.23576 -0.26845 -0.07223 -0.12311 -0.070437 0.039895 -0.20627 0.14416 -0.1647 0.027865 -0.073262 0.070133 0.019
2792 0.21189 -0.25335 -0.065563 -0.10675 -0.046942 0.014809 -0.022683 0.15517 -0.15172 0.049339 -0.064733 0.054753 0.029591
2793 0.26651 -0.22729 -0.042668 0.086732 -0.0098776 0.034905 0.11189 0.17961 -0.12925 0.071916 -0.047418 0.090452 0.016047
2794 0.22599 -0.24076 -0.05848 0.15707 -0.00054045 0.053671 0.06497 0.15505 -0.15331 0.057142 -0.062636 0.072958 -0.0048442
2795 0.23279 -0.24688 -0.064269 0.28971 0.043648 -0.0056896 0.11036 0.18008 -0.15158 0.047824 -0.046285 0.072963 0.024437
2796 0.2204 -0.27085 -0.06614 0.23113 0.055015 -0.015965 0.0023376 0.23699 -0.14989 0.032684 -0.050564 0.078295 -0.0064165
2797 0.20746 -0.25384 -0.072338 0.26263 0.058233 -0.018503 -0.073125 0.3027 -0.14878 0.057731 -0.059778 0.085285 0.0026208
2798 0.16551 -0.25422 -0.0513 0.17238 0.023838 -0.0076284 -0.11044 0.31895 -0.12495 0.050852 -0.0345 0.12702 0.029955
2799 0.18077 -0.22488 -0.030669 0.063313 0.079736 0.026278 -0.12444 0.29579 -0.12434 0.049132 -0.02955 0.24844 0.042844
2800 0.22441 -0.23406 -0.021137 0.026168 0.017884 0.024485 -0.091302 0.26242 -0.11393 0.057985 -0.0041191 0.27896 0.084406
2801 0.2058 -0.23185 -0.042372 -0.024311 -0.021495 0.016739 -0.11651 0.17982 -0.11808 0.048172 -0.056358 0.2526 0.16756
2802 0.165 -0.26094 -0.060298 -0.034656 -0.048186 -0.0043526 -0.14487 0.14677 -0.1489 0.023395 -0.044295 0.2036 0.13332
2803 0.17864 -0.24595 -0.045375 -0.024741 -0.019468 -0.011769 -0.13255 0.13764 -0.15131 0.041078 -0.0223 0.21974 0.15703
2804 0.13731 -0.24769 -0.068786 0.14372 -0.045744 -0.013677 -0.15368 0.10989 -0.16105 0.030978 -0.056952 0.18738 0.1359
2805 0.16916 -0.24832 -0.049323 0.26525 -0.023307 -0.0028619 -0.14192 0.1426 -0.14916 0.025199 -0.044988 0.17164 0.11158
2806 0.13956 -0.23825 -0.060797 0.33163 0.029227 0.00081155 -0.12776 0.14778 -0.10572 0.049564 -0.026337 0.15112 0.07073
2807 0.13785 -0.24333 -0.063449 0.3686 0.070276 -0.026726 -0.17765 0.10645 -0.15509 0.013291 -0.051657 0.10604 0.027482
2808 0.1351 -0.24278 -0.050888 0.33944 0.074336 -0.032605 -0.14441 0.15866 -0.17101 -0.00075492 -0.059991 0.077931 0.023431
2809 0.10915 -0.25096 -0.076698 0.29723 0.089561 -0.0414 -0.16447 0.22479 -0.15081 0.028259 -0.055136 0.10093 0.014945
2810 0.14445 -0.23147 -0.029507 0.30273 0.10399 0.028443 -0.13442 0.24685 -0.12484 0.018214 -0.027478 0.1006 0.061579
2811 0.10859 -0.2549 -0.06811 0.20345 0.047288 -0.059203 -0.15357 0.22671 -0.14266 0.014904 -0.056819 0.1009 0.0049872
2812 0.10678 -0.24773 -0.051896 0.12159 0.016313 -0.0022717 -0.14105 0.12942 -0.13468 0.012519 -0.041896 0.087994 0.012067
2813 0.091244 -0.24652 -0.04257 0.10654 -0.01115 -0.02915 -0.16239 0.12781 -0.14472 0.019283 -0.038463 0.10221 0.044205
2814 0.07954 -0.25631 -0.046527 0.071574 -0.00032117 0.0029715 -0.13354 0.11921 -0.13933 -0.011922 -0.044226 0.10694 0.10527
2815 0.081298 -0.24775 -0.069863 0.098787 -0.015664 -0.016453 0.054306 0.11188 -0.10816 0.033393 -0.029297 0.11627 0.1766
2816 0.097195 -0.21567 -0.032289 0.3883 -0.0046812 -0.023476 0.14179 0.11111 -0.15011 0.0088894 -0.033623 0.16264 0.16743
2817 0.099236 -0.24331 -0.045956 0.46116 -0.013399 -0.038952 0.19413 0.10549 -0.14157 0.025689 -0.031483 0.22241 0.17224
2818 0.08153 -0.25899 -0.082681 0.42829 -2.8726e-05 -0.062128 0.13631 0.1007 -0.15806 -0.0070636 -0.051702 0.23757 0.18394
2819 0.064636 -0.24298 -0.045461 0.40047 0.095971 -0.010881 0.20158 0.16955 -0.14599 0.033094 -0.0086497 0.28216 0.20655
2820 0.068067 -0.24155 -0.060158 0.40113 0.09423 -0.03371 0.26368 0.15568 -0.16027 -0.0021383 -0.047086 0.2024 0.14454
2821 0.057039 -0.24308 -0.065551 0.41651 0.11438 -0.040276 0.032556 0.20713 -0.15928 -0.0068705 -0.048663 0.1963 0.093896
2822 0.064944 -0.23148 -0.053475 0.48681 0.10886 -0.039544 -0.030688 0.20427 -0.14836 -0.0017681 -0.044282 0.1459 0.086656
2823 0.042515 -0.26758 -0.080084 0.47962 0.064689 -0.079758 -0.065549 0.095112 -0.17798 -0.017436 -0.058422 0.084302 0.043722
2824 0.050553 -0.25441 -0.074161 0.45288 0.048629 -0.066884 -0.10164 0.046226 -0.17525 -0.017491 -0.08047 0.072899 0.04484
2825 0.010488 -0.26703 -0.073902 0.49651 -0.01237 -0.11463 -0.088853 0.060445 -0.15256 -0.0095636 -0.049827 0.084879 0.031937
2826 0.042664 -0.24448 -0.051126 0.504 -0.0007244 -0.076544 -0.10255 0.066348 -0.15658 0.010953 -0.038097 0.10354 0.039315
2827 0.011139 -0.25077 -0.072721 0.48377 0.0054093 -0.060798 -0.083761 0.057966 -0.16515 -0.017287 -0.03224 0.10112 0.033031
2828 0.014586 -0.25079 -0.058734 0.51272 -0.015579 -0.052864 -0.079173 0.030017 -0.15649 -0.011624 -0.049823 0.10373 0.046918
2829 0.02567 -0.2394 -0.06126 0.50041 -0.0073586 -0.078831 -0.088573 0.041731 -0.13263 -0.0103 -0.046933 0.089528 0.095772
2830 0.0066102 -0.25846 -0.068629 0.54504 0.0089921 -0.082856 0.13082 0.02931 -0.1441 -0.0033294 -0.044865 0.091292 0.14363
2831 0.0071694 -0.26846 -0.077984 0.54319 0.077544 -0.081295 0.27219 0.027932 -0.15278 -0.030314 -0.050209 0.066122 0.17183
2832 0.007525 -0.25231 -0.075825 0.58942 0.11676 -0.10346 0.28437 0.0089078 -0.17034 -0.0096874 -0.045965 0.093589 0.16616
2833 0.038007 -0.22222 -0.030457 0.63029 0.14232 -0.048793 0.29828 0.034381 -0.15316 -0.0013046 -0.021257 0.094888 0.1703
2834 -0.020056 -0.25272 -0.070767 0.5477 0.093368 -0.091347 0.17755 0.019024 -0.18264 -0.033881 -0.056872 0.066401 0.082103
2835 0.0065155 -0.25019 -0.061227 0.58558 0.11617 -0.044284 0.10308 0.0047702 -0.14578 -0.012664 -0.053068 0.085502 0.069263
2836 0.0045793 -0.21614 -0.048804 0.62248 0.11546 -0.072794 0.037318 0.026931 -0.13583 0.01368 -0.045484 0.084532 0.068299
2837 -0.038628 -0.25076 -0.098395 0.58325 0.049208 -0.080404 -0.031603 -0.016719 -0.1861 -0.045684 -0.063816 0.047777 0.022114
2838 -0.056559 -0.24382 -0.068951 0.62313 0.065824 -0.093911 -0.024017 -0.010237 -0.17596 -0.020301 -0.059436 0.053108 0.053892
2839 -0.06511 -0.23375 -0.071835 0.60212 0.062344 -0.10652 -0.031921 -0.011766 -0.17442 -0.045776 -0.054212 0.032622 0.042249
2840 -0.0052912 -0.2229 -0.070024 0.57428 0.047722 -0.085795 -0.01959 -0.016367 -0.14825 -0.025908 -0.050373 0.068032 0.12371
2841 -0.034243 -0.24335 -0.080433 0.6249 0.043309 -0.097147 0.0024935 -0.027144 -0.16295 -0.043394 -0.063578 0.058127 0.10549
2842 -0.035807 -0.2424 -0.083997 0.63225 0.10554 -0.083232 0.14618 -0.018825 -0.16009 -0.039329 -0.053313 0.029136 0.10669
2843 -0.039699 -0.22897 -0.060741 0.61251 0.15321 -0.073164 0.34955 -0.021647 -0.14625 -0.038908 -0.066751 0.05949 0.18618
2844 -0.035154 -0.22315 -0.072503 0.64041 0.16221 -0.076889 0.35113 -0.014766 -0.1331 -0.02456 -0.061233 0.061748 0.21043
2845 -0.018348 -0.23945 -0.090327 0.61521 0.13196 -0.097371 0.42351 -0.024976 -0.15216 -0.027989 -0.048447 0.04329 0.18179
2846 -0.051892 -0.23334 -0.073546 0.60165 0.14409 -0.084447 0.37114 -0.025926 -0.18354 -0.037731 -0.053869 0.049776 0.16459
2847 -0.071683 -0.24618 -0.073687 0.62211 0.13017 -0.097341 0.37174 -0.031499 -0.14669 -0.030265 -0.053266 0.037069 0.10263
2848 -0.046457 -0.24656 -0.07716 0.6496 0.1505 -0.10232 0.30415 -0.042579 -0.17643 -0.031277 -0.030915 0.041199 0.068552
2849 -0.080661 -0.25529 -0.094352 0.58798 0.1706 -0.11197 0.14499 -0.06231 -0.17063 -0.066166 -0.069597 0.023268 0.048482
2850 -0.064993 -0.26273 -0.07419 0.59905 0.14762 -0.10954 0.10058 -0.048855 -0.16024 -0.052337 -0.072422 0.021582 0.029099
2851 -0.062704 -0.22407 -0.066568 0.58545 0.15568 -0.097014 0.07221 -0.050125 -0.14171 -0.027566 -0.058183 0.034088 0.063595
2852 -0.069029 -0.23458 -0.089994 0.55041 0.095498 -0.095284 0.055772 -0.037527 -0.15816 -0.030784 -0.051155 0.03369 0.054527
2853 -0.05339 -0.24264 -0.092179 0.55863 0.062785 -0.11308 0.043007 -0.08271 -0.17625 -0.057016 -0.078395 0.014606 0.043171
2854 -0.082194 -0.24595 -0.076377 0.62872 0.0948 -0.12482 0.067006 -0.0771 -0.16394 -0.06343 -0.08765 0.028066 0.011945
2855 -0.096951 -0.2534 -0.071829 0.60656 0.079543 -0.10219 0.30956 -0.066589 -0.18016 -0.050918 -0.064046 0.021837 0.032862
2856 -0.084144 -0.23829 -0.080897 0.56396 0.13274 -0.11428 0.45307 -0.066134 -0.16223 -0.029151 -0.055177 0.033529 0.039629
2857 -0.072313 -0.24577 -0.062985 0.49927 0.21765 -0.10904 0.45965 -0.087685 -0.16661 -0.038985 -0.06928 0.017929 0.033431
2858 -0.10174 -0.28351 -0.078057 0.39044 0.15526 -0.10217 0.40631 -0.10186 -0.17387 -0.045026 -0.065383 0.020732 0.01897
2859 -0.073431 -0.22735 -0.047383 0.4219 0.20602 -0.074419 0.44528 -0.07827 -0.15061 -0.028086 -0.035232 0.037238 0.021554
2860 -0.1036 -0.24596 -0.081772 0.35995 0.13616 -0.11801 0.40479 -0.11664 -0.1699 -0.076606 -0.075525 -0.0050627 0.004201
2861 -0.11298 -0.25695 -0.081073 0.35153 0.10514 -0.11941 0.50521 -0.082536 -0.16539 -0.053213 -0.048867 0.020277 0.0014679
2862 -0.1279 -0.25811 -0.10122 0.34413 0.058651 -0.16445 0.38689 -0.11619 -0.19606 -0.065719 -0.071668 -0.0020641 0.004498
2863 -0.1217 -0.24518 -0.075079 0.45871 0.078486 -0.12703 0.46626 -0.10027 -0.16824 -0.042245 -0.05881 0.006454 0.013605
2864 -0.089204 -0.23175 -0.060933 0.57485 0.093693 -0.092336 0.51168 -0.099485 -0.17737 -0.050045 -0.047041 0.015863 0.016716
2865 -0.083207 -0.24438 -0.083676 0.54254 0.11011 -0.10592 0.47744 -0.09621 -0.16164 -0.051031 -0.049065 0.029922 0.0033397
2866 -0.093827 -0.24426 -0.074838 0.4594 0.14087 -0.069669 0.51334 -0.094212 -0.17613 -0.040229 -0.061786 -0.0019809 -0.018563
2867 -0.11293 -0.26027 -0.07764 0.32707 0.17753 -0.093685 0.56245 -0.12913 -0.18576 -0.072997 -0.077729 -0.0073928 -0.0021831
2868 -0.096804 -0.25301 -0.077551 0.30796 0.18829 -0.14875 0.55892 -0.1262 -0.16616 -0.065106 -0.071499 -0.012848 -0.0065159
2869 -0.10224 -0.23697 -0.066572 0.32864 0.20188 -0.10163 0.44518 -0.11046 -0.16463 -0.028795 -0.046002 0.03056 -0.0047777
2870 -0.11837 -0.24153 -0.065979 0.29686 0.13011 -0.10135 0.32505 -0.13258 -0.15868 -0.0602 -0.043434 -0.02469 -0.013637
2871 -0.081299 -0.23332 -0.083581 0.2901 0.11585 -0.10004 0.26596 -0.12719 -0.16676 -0.089669 -0.051358 -0.013159 -0.016336
2872 -0.10911 -0.25023 -0.068706 0.23924 0.075798 -0.099218 0.22889 -0.11472 -0.14363 -0.047123 0.0036277 0.011595 -0.017115
2873 -0.13817 -0.27251 -0.095055 0.24891 0.039613 -0.12859 0.18328 -0.15126 -0.18743 -0.093543 -0.034553 -0.014413 -0.049099
2874 -0.12225 -0.2402 -0.065901 0.23031 0.07109 -0.12257 0.2233 -0.10959 -0.1496 -0.057892 0.026929 0.01159 0.0028138
2875 -0.097389 -0.24878 -0.064012 0.22968 0.069596 -0.11829 0.18986 -0.12768 -0.17876 -0.051432 0.011555 -0.00182 -0.01822
2876 -0.15505 -0.25778 -0.088103 0.22449 0.05894 -0.1389 0.18656 -0.13792 -0.16137 -0.055626 0.00057606 -0.0064303 -0.044767
2877 -0.12075 -0.25887 -0.085464 0.20523 0.13831 -0.14253 0.31926 -0.142 -0.17044 -0.075895 -0.038182 -0.0082653 -0.045666
2878 -0.1113 -0.26087 -0.055375 0.19012 0.18192 -0.1192 0.45601 -0.13701 -0.16443 -0.048586 -0.019852 0.0034899 -0.042282
2879 -0.11591 -0.25306 -0.068491 0.18673 0.16641 -0.092701 0.42589 -0.12118 -0.17192 -0.051815 -0.028382 0.0089059 -0.038752
2880 -0.10208 -0.23642 -0.0629 0.19366 0.14978 -0.11624 0.48713 -0.14022 -0.1597 -0.073566 -0.034349 -0.022442 -0.038973
2881 -0.13226 -0.25083 -0.065032 0.17306 0.1153 -0.12268 0.50406 -0.12069 -0.13972 -0.054101 -0.020594 -0.014827 -0.049479
2882 -0.12476 -0.24716 -0.049501 0.17218 0.089169 -0.10312 0.39106 -0.13848 -0.16814 -0.054416 -0.039238 -0.009711 -0.022868
2883 -0.14674 -0.26202 -0.076246 0.14772 0.039759 -0.12698 0.26665 -0.17015 -0.16706 -0.10688 -0.048197 -0.040104 -0.063432
2884 -0.15455 -0.25805 -0.03954 0.13067 0.048827 -0.12951 0.20394 -0.15922 -0.16357 -0.069153 -0.042224 -0.015729 -0.051119
2885 -0.15319 -0.2471 0.010803 0.15461 0.062165 -0.11057 0.18902 -0.1498 -0.16912 -0.05327 -0.0090373 -0.021199 -0.062004
2886 -0.14596 -0.25502 -0.0015847 0.1331 0.029475 -0.14357 0.17116 -0.16992 -0.17922 -0.067498 0.007514 -0.019574 -0.074146
2887 -0.12143 -0.26707 -0.002855 0.11936 0.020107 -0.15318 0.16039 -0.14748 -0.1753 -0.067808 -0.028345 -0.031943 -0.029507
2888 -0.16881 -0.2703 -0.017946 0.093568 0.032777 -0.15368 0.16244 -0.16598 -0.19082 -0.084622 -0.031479 -0.049089 -0.057559
2889 -0.11432 -0.24242 -0.0077083 0.085029 0.051782 -0.13455 0.15164 -0.1557 -0.16411 -0.073565 -0.00045469 -0.032681 -0.064883
2890 -0.14832 -0.25639 -0.036388 0.076963 0.12948 -0.15004 0.16937 -0.14529 -0.14057 -0.060274 0.011935 -0.0027488 -0.049612
2891 -0.17293 -0.26272 -0.067273 0.036201 0.10143 -0.16733 0.13731 -0.165 -0.18767 -0.079676 -0.016892 -0.036485 -0.062979
2892 -0.15668 -0.27926 -0.054031 0.047349 0.1126 -0.18026 0.14692 -0.16853 -0.19527 -0.082779 -0.034675 -0.042847 -0.084391
2893 -0.1345 -0.24456 -0.046458 0.078326 0.11032 -0.11044 0.40677 -0.17067 -0.1678 -0.08043 0.0032542 -0.031089 -0.02376
2894 -0.14706 -0.25227 -0.061661 0.063893 0.03044 -0.13059 0.42307 -0.16424 -0.17442 -0.055158 0.0016829 -0.012637 -0.042152
2895 -0.17571 -0.25837 -0.052068 0.072063 0.035656 -0.13573 0.46261 -0.1753 -0.18139 -0.063794 0.0094843 -0.027099 -0.059307
2896 -0.15756 -0.24322 -0.0083374 0.04165 0.053735 -0.10888 0.43805 -0.12989 -0.14821 -0.057825 0.045486 -0.010136 -0.038119
2897 -0.16897 -0.24837 -0.041219 0.011339 0.0075217 -0.14835 0.27105 -0.18672 -0.15672 -0.080675 0.0028942 -0.036792 -0.052419
2898 -0.15158 -0.25316 -0.042449 0.021517 0.017871 -0.16308 0.16699 -0.15788 -0.17589 -0.071594 0.03642 -0.037725 -0.03452
2899 -0.15302 -0.24784 -0.023842 -0.0010496 0.016988 -0.1365 0.1626 -0.1443 -0.15277 -0.050161 0.026521 -0.035386 -0.058268
2900 -0.16253 -0.1991 0.026241 -0.0036417 0.037514 -0.136 0.13772 -0.17176 -0.14909 -0.075025 0.022271 -0.054802 -0.022929
2901 -0.12838 0.043191 0.080697 0.021202 0.040039 -0.12219 0.13499 -0.15433 -0.16462 -0.075215 0.032802 -0.034296 -0.01878
2902 -0.13246 0.10936 0.090451 0.033701 0.045509 -0.099149 0.13821 -0.16659 -0.13128 -0.074673 0.075126 -0.025883 -0.044946
2903 -0.12014 0.16207 0.11017 0.020799 0.064616 -0.096072 0.1297 -0.14738 -0.119 -0.046944 0.092601 -0.024469 -0.02032
2904 -0.1607 0.049355 0.029216 0.0023915 0.0077173 -0.14804 0.09632 -0.19974 -0.17112 -0.10902 0.017038 -0.053148 -0.026196
2905 -0.15035 0.0050347 0.02215 0.0036676 0.019419 -0.13447 0.094354 -0.18358 -0.15688 -0.095115 0.019871 -0.043074 -0.039879
2906 -0.14861 -0.12321 0.02223 -0.0027669 -0.0071132 -0.13765 0.10232 -0.18066 -0.1774 -0.076836 0.021365 -0.049263 -0.057595
2907 -0.17406 -0.15106 0.0030887 -0.049569 0.022568 -0.13761 0.097183 -0.18611 -0.15512 -0.072386 0.02907 -0.052216 -0.053625
2908 -0.16325 -0.16651 -0.0053589 -0.035074 -0.016013 -0.15559 0.073462 -0.19074 -0.1341 -0.073882 0.043041 -0.041068 -0.094248
2909 -0.16919 -0.16844 0.0096894 0.0016953 0.011913 -0.12284 0.063666 -0.16838 -0.15341 -0.071027 0.056584 -0.035009 -0.082731
2910 -0.17074 -0.15967 0.017803 -0.014985 0.011577 -0.15539 0.058943 -0.16862 -0.16003 -0.077374 0.056404 -0.026188 -0.058214
2911 -0.17781 -0.18059 0.0019443 -0.053443 -0.01864 -0.11609 0.027516 -0.19294 -0.15602 -0.085204 0.058917 -0.043249 -0.060926
2912 -0.19161 -0.18811 0.020371 -0.040768 -0.023142 -0.13648 0.0158 -0.185 -0.16769 -0.089146 0.043037 -0.043783 -0.094114
2913 -0.17097 -0.16183 0.049724 -0.016075 -0.0044002 -0.12792 0.028827 -0.18857 -0.14807 -0.055851 0.092514 -0.03761 -0.066968
2914 -0.18661 -0.17079 0.042888 -0.057461 -0.02331 -0.13156 0.016799 -0.22742 -0.1514 -0.0912 0.063709 -0.064574 -0.073668
2915 -0.19872 -0.029242 0.043642 -0.084293 -0.048408 -0.18258 -0.010209 -0.23661 -0.18598 -0.10644 0.039925 -0.076089 -0.11215
2916 -0.15458 0.16793 0.13172 -0.052871 -0.021749 -0.13519 0.0090891 -0.17549 -0.14277 -0.045292 0.070729 -0.040392 -0.071845
2917 -0.17358 0.17157 0.10411 -0.068302 -0.026674 -0.16263 0.019707 -0.18016 -0.13088 -0.07844 0.087501 -0.037829 -0.073942
2918 -0.20528 0.1617 0.073513 -0.094066 -0.046641 -0.14216 -0.028885 -0.20769 -0.17016 -0.089496 0.062558 -0.077845 -0.11847
2919 -0.16418 0.24443 0.078087 -0.071226 -0.060907 -0.13053 -0.016317 -0.19549 -0.14939 -0.093753 0.060098 -0.058812 -0.088994
2920 -0.17685 0.14198 0.063553 -0.06161 -0.040109 -0.13888 0.00099329 -0.16566 -0.11372 -0.071337 0.079514 -0.050952 -0.094544
2921 -0.17928 0.021638 0.063986 -0.063165 -0.026034 -0.11476 0.015952 -0.1733 -0.13071 -0.070863 0.10831 -0.04351 -0.093253
2922 -0.16615 -0.050685 0.065305 -0.06297 -0.011703 -0.11001 -0.010438 -0.1776 -0.16059 -0.066115 0.094931 -0.066318 -0.10729
2923 -0.19811 -0.073958 0.050412 -0.082354 -0.041007 -0.1137 -0.029457 -0.18322 -0.13661 -0.076968 0.084307 -0.037504 -0.092595
2924 -0.18412 -0.089027 0.043272 -0.10853 -0.041291 -0.13629 -0.030057 -0.20055 -0.15068 -0.1244 0.076143 -0.060383 -0.11086
2925 -0.19374 -0.060251 0.06914 -0.12025 -0.044041 -0.14215 -0.040265 -0.16022 -0.1332 -0.073703 0.099318 -0.06671 -0.091196
2926 -0.19082 -0.053993 0.10586 -0.097373 -0.034856 -0.13305 -0.035071 -0.16977 -0.1376 -0.070081 0.097884 -0.040082 -0.12233
2927 -0.18144 0.016606 0.13421 -0.11023 -0.055771 -0.12789 -0.045108 -0.17526 -0.14267 -0.071133 0.10747 -0.056083 -0.10555
2928 -0.18396 0.24759 0.137 -0.10688 -0.067369 -0.13824 -0.063937 -0.16473 -0.15584 -0.10187 0.07545 -0.058029 -0.092899
2929 -0.17414 0.24594 0.14217 -0.12487 -0.07458 -0.13435 -0.10587 -0.1966 -0.14076 -0.093391 0.068574 -0.073418 -0.1066
2930 -0.17386 0.29638 0.12564 -0.12053 -0.079994 -0.1754 -0.073449 -0.20615 -0.0080557 -0.094706 0.055038 -0.059008 -0.15707
2931 -0.17852 0.26192 0.12495 -0.13655 -0.062158 -0.12928 -0.082038 -0.18406 0.02252 -0.10338 0.06588 -0.084609 -0.11721
2932 -0.1867 0.26982 0.073791 -0.1307 -0.088295 -0.14824 -0.10075 -0.19788 0.055612 -0.097839 0.089035 -0.08674 -0.11614
2933 -0.19003 0.23082 0.091983 -0.13354 -0.081961 -0.16214 -0.094729 -0.18785 0.077498 -0.096014 0.070254 -0.090656 -0.11826
2934 -0.22319 0.19557 0.074462 -0.15486 -0.089833 -0.1848 -0.13434 -0.20976 0.045294 -0.11952 0.08062 -0.071697 -0.14316
2935 -0.19839 0.10892 0.047375 -0.14733 -0.090525 -0.18544 -0.13755 -0.20046 0.010463 -0.11106 0.081084 -0.082344 -0.13539
2936 -0.17609 0.058698 0.12075 -0.13188 -0.040247 -0.10189 -0.089149 -0.18332 -0.029318 -0.077687 0.097575 -0.061412 -0.078053
2937 -0.2215 0.019386 0.06 -0.1614 -0.09346 -0.16039 -0.12665 -0.16428 -0.063472 -0.092994 0.093007 -0.054753 -0.10496
2938 -0.20354 -0.0010849 0.061991 -0.15176 -0.087677 -0.1738 -0.10486 -0.19131 -0.069561 -0.10702 0.086934 -0.066634 -0.084514
2939 -0.22987 -0.011242 0.11834 -0.15086 -0.088268 -0.1118 -0.15008 -0.19319 -0.10915 -0.11932 0.064672 -0.070504 -0.12796
2940 -0.18545 0.18164 0.16308 -0.13352 -0.07289 -0.14334 -0.093836 -0.19104 -0.099529 -0.097407 0.08439 -0.058762 -0.091352
2941 -0.18043 0.35356 0.15543 -0.15803 -0.082252 -0.13412 -0.1269 -0.20534 -0.091306 -0.086664 0.083792 -0.077558 -0.080308
2942 -0.19421 0.37792 0.17211 -0.1526 -0.098277 -0.13173 -0.13064 -0.17835 -0.072698 -0.11017 0.061363 -0.070329 -0.084454
2943 -0.18215 0.37266 0.11731 -0.14097 -0.10251 -0.16439 -0.13789 -0.19143 -0.11366 -0.12242 0.052603 -0.090465 -0.070806
2944 -0.19504 0.34646 0.10463 -0.16484 -0.10119 -0.15648 -0.15941 -0.2257 -0.11095 -0.1117 0.051789 -0.080957 -0.088649
2945 -0.17194 0.28649 0.13514 -0.17255 -0.086436 -0.15739 -0.13706 -0.19252 -0.11342 -0.084938 0.09406 -0.073176 -0.093116
2946 -0.20773 0.25098 0.12154 -0.16371 -0.099624 -0.1428 -0.14671 -0.20953 -0.11041 -0.1101 0.097604 -0.060796 -0.071463
2947 -0.1936 0.22747 0.11067 -0.19014 -0.076454 -0.14157 -0.16271 -0.21598 -0.1034 -0.10782 0.098074 -0.094024 -0.12376
2948 -0.17552 0.33465 0.12519 -0.15282 -0.054917 -0.13932 -0.13229 -0.19211 -0.1007 -0.092776 0.11386 -0.073666 -0.082732
2949 -0.1781 0.46783 0.13665 -0.15957 -0.087985 -0.15888 -0.16108 -0.21465 0.042627 -0.076237 0.13246 -0.092963 -0.11446
2950 -0.17941 0.48671 0.16806 -0.16539 -0.095512 -0.1425 -0.13707 -0.18659 0.10131 -0.088063 0.13561 -0.079556 -0.11078
2951 -0.16963 0.43356 0.19944 -0.1783 -0.11621 -0.15703 -0.18298 -0.21473 0.097061 -0.10801 0.098547 -0.091086 -0.11244
2952 -0.19132 0.45976 0.17682 -0.17387 -0.10433 -0.13408 -0.15686 -0.20029 0.10114 -0.076921 0.10733 -0.060409 -0.10282
2953 -0.19034 0.46824 0.1205 -0.19011 -0.13271 -0.18321 -0.18381 -0.2034 0.076141 -0.13216 0.076542 -0.089865 -0.11459
2954 -0.18643 0.46845 0.14221 -0.18873 -0.1365 -0.16587 -0.17494 -0.21523 0.063607 -0.090796 0.07623 -0.076796 -0.099795
2955 -0.19953 0.45099 0.17917 -0.18404 -0.082654 -0.10598 -0.15658 -0.18975 0.055357 -0.085752 0.08901 -0.084912 -0.11058
2956 -0.18523 0.34417 0.12578 -0.17825 -0.11509 -0.12415 -0.1855 -0.20622 -0.035711 -0.10506 0.035567 -0.094433 -0.12557
2957 -0.16213 0.32631 0.13423 -0.17963 -0.0819 -0.11662 -0.15869 -0.186 -0.014882 -0.073658 0.046084 -0.076274 -0.082675
2958 -0.20529 0.32414 0.11145 -0.21247 -0.10142 -0.16859 -0.18307 -0.20213 -0.04868 -0.099562 0.057963 -0.092314 -0.10887
2959 -0.18569 0.38622 0.10572 -0.22955 -0.09155 -0.15359 -0.1801 -0.18808 -0.026649 -0.089562 0.064177 -0.072902 -0.085429
2960 -0.14864 0.54828 0.13283 -0.1728 -0.11485 -0.13569 -0.17491 -0.20525 -0.053638 -0.095606 0.049588 -0.069204 -0.087369
2961 -0.14135 0.51545 0.14043 -0.20379 -0.070509 -0.14607 -0.18788 -0.2066 -0.038047 -0.091931 0.075244 -0.079368 -0.12214
2962 -0.16886 0.45823 0.11662 -0.20862 -0.094707 -0.13724 -0.21497 -0.20458 0.11287 -0.099735 0.10401 -0.089065 -0.10659
2963 -0.17947 0.464 0.098923 -0.20613 -0.15068 -0.19603 -0.18825 -0.22007 0.14559 -0.13198 0.078623 -0.084313 -0.10775
2964 -0.19648 0.46169 0.13275 -0.24931 -0.14772 -0.18015 -0.20471 -0.22229 0.17743 -0.11782 0.12799 -0.10023 -0.12939
2965 -0.18591 0.48847 0.18476 -0.22893 -0.10074 -0.14709 -0.19432 -0.22932 0.15921 -0.089147 0.10903 -0.11008 -0.12466
2966 -0.17597 0.49948 0.20434 -0.21791 -0.085963 -0.14198 -0.21943 -0.22035 0.16324 -0.13227 0.070036 -0.11896 -0.12499
2967 -0.16925 0.49173 0.21303 -0.23635 -0.090772 -0.11294 -0.19811 -0.20186 0.20363 -0.063992 0.1006 -0.090272 -0.13558
2968 -0.18293 0.48717 0.18458 -0.21671 -0.11056 -0.17002 -0.20791 -0.22359 0.14706 -0.11014 0.080529 -0.089906 -0.13289
2969 -0.19372 0.47565 0.17141 -0.22934 -0.096854 -0.14008 -0.20488 -0.19984 0.18115 -0.099781 0.066564 -0.090891 -0.090539
2970 -0.17719 0.45902 0.14951 -0.21754 -0.084089 -0.15472 -0.19891 -0.20507 0.20198 -0.07446 0.094218 -0.082692 -0.11681
2971 -0.19676 0.4008 0.11402 -0.22647 -0.12331 -0.15481 -0.24257 -0.20969 0.25465 -0.11686 0.071162 -0.11115 -0.093844
2972 -0.20601 0.32742 0.08634 -0.24177 -0.12673 -0.14857 -0.22955 -0.23796 0.20157 -0.10093 0.069325 -0.11569 -0.15321
2973 -0.19034 0.36755 0.10206 -0.22695 -0.11345 -0.13851 -0.22059 -0.21716 0.24207 -0.11553 0.05001 -0.088843 -0.1099
2974 -0.15586 0.5303 0.14861 -0.23817 -0.088064 -0.093606 -0.20559 -0.22776 0.20547 -0.092289 0.052582 -0.11012 -0.11346
2975 -0.18339 0.50762 0.045963 -0.23319 -0.20435 -0.21411 -0.23148 -0.22391 0.20393 -0.14475 0.018119 -0.12339 -0.12975
2976 -0.17971 0.52884 0.12909 -0.24241 -0.10268 -0.14411 -0.21504 -0.21463 0.2521 -0.045446 0.079287 -0.080683 -0.11527
2977 -0.18999 0.45439 0.12026 -0.25066 -0.11527 -0.15212 -0.21053 -0.20491 0.28025 -0.028174 0.074613 -0.089295 -0.12285
2978 -0.18 0.39391 0.10318 -0.22744 -0.10501 -0.13037 -0.23788 -0.22305 0.27314 -0.01597 0.092401 -0.10898 -0.13811
2979 -0.17853 0.34234 0.073478 -0.24592 -0.11451 -0.16086 -0.22713 -0.22527 0.31914 -0.013379 0.12028 -0.1027 -0.14068
2980 -0.17956 0.30262 0.076348 -0.24191 -0.11026 -0.13623 -0.22027 -0.20999 0.30049 -0.023088 0.1141 -0.09331 -0.14141
2981 -0.20446 0.24299 0.077372 -0.26002 -0.12111 -0.17335 -0.26338 -0.2288 0.27783 -0.039667 0.10498 -0.094045 -0.16233
2982 -0.1825 0.25673 0.073479 -0.26088 -0.10858 -0.12188 -0.23615 -0.20252 0.31829 -0.052784 0.12179 -0.095741 -0.12096
2983 -0.18384 0.27534 0.06017 -0.2544 -0.12033 -0.13771 -0.21505 -0.18723 0.32098 -0.053394 0.12464 -0.06144 -0.13223
2984 -0.15843 0.42439 0.092132 -0.21194 -0.10901 -0.1117 -0.22983 -0.18293 0.33739 -0.083884 0.1059 -0.092803 -0.12905
2985 -0.14338 0.50885 0.093569 -0.25121 -0.13674 -0.10214 -0.23824 -0.22201 0.32808 -0.056079 0.095423 -0.09626 -0.11933
2986 -0.15135 0.4918 0.12732 -0.2478 -0.10603 -0.12319 -0.23609 -0.20409 0.34421 -0.051345 0.11242 -0.089529 -0.11765
2987 -0.16787 0.39383 0.10758 -0.25025 -0.11452 -0.14568 -0.24545 -0.23045 0.28723 -0.092303 0.076861 -0.092107 -0.13256
2988 -0.16974 0.30885 0.13474 -0.25874 -0.11604 -0.13711 -0.25407 -0.24223 0.28047 -0.082072 0.06256 -0.10138 -0.12333
2989 -0.18455 0.25088 0.093161 -0.27052 -0.12134 -0.16323 -0.23689 -0.20472 0.33194 -0.073353 0.067212 -0.089563 -0.14273
2990 -0.1916 0.25018 0.10451 -0.26629 -0.11177 -0.13141 -0.2415 -0.22427 0.32377 -0.042358 0.092345 -0.09521 -0.1351
2991 -0.21322 0.20317 0.0624 -0.25509 -0.11682 -0.14997 -0.27398 -0.24741 0.31195 -0.048703 0.049148 -0.11869 -0.1418
2992 -0.21469 0.22186 0.088256 -0.26304 -0.10693 -0.14725 -0.25064 -0.21827 0.31234 -0.023176 0.075078 -0.096739 -0.12972
2993 -0.16232 0.29473 0.070505 -0.24875 -0.11834 -0.15479 -0.23304 -0.18852 0.2938 0.0025185 0.061453 -0.087124 -0.14779
2994 -0.20635 0.3824 0.060753 -0.25159 -0.14534 -0.12862 -0.26303 -0.039856 0.34515 -0.016957 0.052899 -0.10339 -0.14851
2995 -0.17 0.37544 0.043375 -0.27549 -0.12433 -0.15779 -0.25564 0.0052554 0.31683 -0.0092889 0.04904 -0.094915 -0.13655
2996 -0.18917 0.31412 0.056558 -0.27247 -0.11811 -0.15684 -0.25805 0.024446 0.33233 0.020859 0.075665 -0.094262 -0.12468
2997 -0.18809 0.2526 0.068106 -0.27207 -0.098628 -0.10039 -0.26749 0.042499 0.3676 0.008881 0.12934 -0.072161 -0.13191
2998 -0.18731 0.20218 0.044717 -0.27006 -0.12264 -0.15808 -0.24989 -0.061796 0.31335 -0.008384 0.11537 -0.095665 -0.13585
2999 -0.22175 0.17519 0.025205 -0.29879 -0.1411 -0.16306 -0.29754 -0.18028 0.31275 -0.054417 0.048118 -0.13494 -0.16371
3000 -0.20306 0.16352 0.047465 -0.25377 -0.13333 -0.13118 -0.2532 -0.16757 0.33047 -0.012153 0.070323 -0.093868 -0.12685
3001 -0.20358 0.17031 0.045211 -0.27665 -0.11955 -0.1485 -0.26819 -0.16692 0.34469 0.0027976 0.089312 -0.1012 -0.10359
3002 -0.1544 0.28382 0.069323 -0.24904 -0.099939 -0.096268 -0.25343 -0.1803 0.33569 0.013805 0.077887 -0.08215 -0.11194
3003 -0.17071 0.27532 0.06586 -0.25658 -0.10982 -0.15721 -0.26339 -0.17073 0.34009 0.01215 0.070598 -0.086385 -0.11402
3004 -0.18057 0.26517 0.049135 -0.25888 -0.13047 -0.15466 -0.24924 -0.18112 0.2894 0.0068784 0.083225 -0.086336 -0.13371
3005 -0.21315 0.20579 0.046095 -0.27716 -0.11964 -0.14544 -0.25871 -0.17656 0.31578 0.02828 0.081162 -0.099145 -0.13732
3006 -0.19904 0.17542 0.016015 -0.28074 -0.12719 -0.14628 -0.25948 -0.17215 0.32039 0.016948 0.03834 -0.10426 -0.13973
3007 -0.1791 0.16995 0.028609 -0.26872 -0.12743 -0.13858 -0.26922 -0.18778 0.29917 0.053824 0.061118 -0.090779 -0.1374
3008 -0.21964 0.14455 0.045843 -0.28769 -0.13083 -0.15829 -0.27267 -0.17887 0.30727 0.067454 0.061241 -0.10779 -0.14296
3009 -0.20013 0.143 0.015869 -0.27715 -0.13611 -0.18994 -0.27129 -0.18524 0.29595 0.039561 0.051193 -0.096939 -0.13885
3010 -0.21038 0.14059 0.03257 -0.27786 -0.14192 -0.16285 -0.27321 -0.18419 0.31898 0.073645 0.054513 -0.10617 -0.13824
3011 -0.20156 0.14538 0.04489 -0.27561 -0.12067 -0.14736 -0.2587 -0.031239 0.33452 0.057562 0.05359 -0.085912 -0.15247
3012 -0.21575 0.17685 0.036868 -0.27009 -0.12956 -0.13374 -0.285 0.0193 0.31972 0.034678 0.054761 -0.089474 -0.11799
3013 -0.2116 0.19545 0.008225 -0.30152 -0.16612 -0.16625 -0.30101 0.058914 0.27466 -0.0023494 0.045938 -0.1196 -0.15848
3014 -0.21683 0.16881 0.0062031 -0.26577 -0.13888 -0.16126 -0.2761 0.0022969 0.26455 0.024544 0.063661 -0.084213 -0.12314
3015 -0.20008 0.13287 0.015934 -0.28131 -0.11448 -0.025148 -0.28857 0.09883 0.27445 0.054073 0.062425 -0.087144 -0.12169
3016 -0.19849 0.13037 0.0127 -0.30094 -0.1488 0.074229 -0.2888 -0.0050845 0.23207 0.04766 0.053987 -0.10188 -0.14161
3017 -0.19926 0.093626 0.014026 -0.31448 -0.13718 0.11743 -0.26678 -0.092377 0.25914 0.045181 0.085708 -0.094235 -0.15089
3018 -0.22849 0.061158 -0.020665 -0.30166 -0.12878 0.11558 -0.26858 -0.13419 0.22949 0.046542 0.049292 -0.12447 -0.15208
3019 -0.21675 0.07835 0.0083639 -0.2963 -0.15254 0.17002 -0.3032 -0.14108 0.24897 0.10415 0.047959 -0.11401 -0.14247
3020 -0.2042 0.078182 0.011685 -0.29636 -0.13583 0.13415 -0.28692 -0.12582 0.25822 0.11297 0.056952 -0.096732 -0.13252
3021 -0.19683 0.091684 -0.0050453 -0.29771 -0.13691 0.16956 -0.27474 -0.13459 0.21537 0.11176 0.043652 -0.10893 -0.13346
3022 -0.21737 0.076386 0.0025486 -0.30939 -0.12185 0.10419 -0.29114 -0.1343 0.23279 0.093857 0.041947 -0.10369 -0.14278
3023 -0.14228 0.059035 -0.028919 -0.29905 -0.15949 -0.02056 -0.28322 -0.13374 0.18932 0.094044 0.032653 -0.11154 -0.14426
3024 -0.07596 0.080213 -0.0035949 -0.30608 -0.11571 -0.028947 -0.28005 -0.13445 0.20941 0.108 0.058417 -0.10562 -0.13004
3025 -0.068455 0.074663 0.016107 -0.30145 -0.11293 -0.056597 -0.27228 0.030899 0.17793 0.094405 0.053237 -0.11563 -0.10945
3026 -0.067024 0.035326 -0.047404 -0.31045 -0.13943 -0.07319 -0.28005 0.089163 0.16803 0.056519 0.019771 -0.11123 -0.16408
3027 0.031487 0.062582 -0.00092358 -0.27288 -0.11049 0.0025844 -0.01869 0.1821 0.19952 0.12219 0.064412 -0.074651 -0.085495
3028 -0.073532 0.032932 0.0095802 -0.30524 -0.12249 -0.027322 -0.018328 0.10869 0.12805 0.091663 0.021612 -0.097201 -0.1373
3029 -0.13847 0.037198 0.0025793 -0.27166 -0.11812 0.029173 0.08873 0.14486 0.18608 0.11024 0.051814 -0.079056 -0.098524
3030 -0.15191 0.018092 0.0094484 -0.28763 -0.13564 -0.056207 0.033792 -0.0023208 0.12716 0.13934 0.030852 -0.11437 -0.12617
3031 -0.15986 0.026005 -0.010993 -0.29349 -0.1188 -0.064081 0.089421 -0.056411 0.13786 0.13461 0.025051 -0.10346 -0.11484
3032 -0.15291 0.0031069 -0.041558 -0.30598 -0.13339 -0.085459 -0.026471 -0.057993 0.13514 0.13525 0.042128 -0.092433 -0.11634
3033 -0.15548 0.01779 -0.012297 -0.29922 -0.12021 -0.072841 -0.12292 -0.07321 0.14663 0.15645 0.037673 -0.08596 -0.111
3034 -0.18365 -0.024222 -0.053697 -0.31437 -0.14824 -0.11256 -0.16069 -0.11232 0.11385 0.11968 0.012805 -0.12035 -0.15707
3035 -0.18855 -0.02275 -0.033263 -0.32098 -0.13194 -0.021887 -0.19806 -0.11196 0.10424 0.14041 0.01714 -0.11956 -0.16002
3036 -0.1741 -0.017982 -0.039947 -0.29462 -0.15185 -0.036581 -0.21007 0.014824 0.065109 0.11892 -0.0099278 -0.12353 -0.17199
3037 -0.15765 -0.015259 -0.033701 -0.31686 -0.11764 -0.00048741 -0.18008 0.12422 0.072093 0.11812 0.0057765 -0.11407 -0.14367
3038 -0.1753 -0.013995 -0.012866 -0.28214 -0.10353 0.16023 -0.17751 0.16864 0.12583 0.15969 0.031869 -0.066925 -0.12041
3039 -0.15566 -0.022886 -0.040265 -0.31145 -0.095271 0.20407 -0.18029 0.2429 0.10419 0.15215 0.022649 -0.024918 -0.10333
3040 -0.17334 -0.058222 -0.061631 -0.30807 -0.14421 0.22339 -0.20053 0.21439 0.08231 0.11466 0.0023373 0.030023 -0.11766
3041 -0.19549 -0.051133 -0.04394 -0.32024 -0.13843 0.2019 -0.18815 0.27468 0.095524 0.16322 0.0024817 0.032611 -0.11059
3042 -0.061279 -0.056075 -0.018937 -0.32533 -0.12007 0.24286 -0.20636 0.16374 0.076096 0.15068 0.015476 0.051081 -0.1348
3043 0.03625 -0.029245 -0.00077611 -0.29824 -0.11574 0.26183 -0.15848 0.11206 0.11377 0.18906 0.04037 0.070303 -0.061209
3044 0.0068329 -0.047641 -0.032459 -0.29979 -0.10228 0.16018 -0.18383 0.050936 0.085333 0.1868 0.032514 0.051971 -0.011319
3045 0.086504 -0.058076 -0.028922 -0.29191 -0.0877 0.094067 -0.1957 0.039325 0.062519 0.16127 -0.0031178 0.0056098 0.017895
3046 0.068997 -0.06049 -0.063982 -0.30068 -0.11292 0.039789 -0.19858 -0.00052623 0.026197 0.17603 0.0027127 -0.052754 -0.017287
3047 -0.025389 -0.084776 -0.069056 -0.32002 -0.14199 -0.0076153 -0.2282 -0.011295 0.037274 0.1706 -0.0077732 -0.076144 -0.077905
3048 -0.081007 -0.067454 -0.032266 -0.29247 -0.10418 0.023188 -0.21629 0.15662 0.049208 0.15684 -0.0022534 -0.070288 -0.12563
3049 -0.097262 -0.065255 -0.030329 -0.27425 -0.13112 0.0083176 -0.21391 0.23657 0.02834 0.15583 0.0037606 -0.05734 -0.11527
3050 -0.12068 -0.082511 -0.07392 -0.30513 -0.15965 -0.021189 -0.22352 0.27998 0.045583 0.16619 0.0026522 -0.062327 -0.14171
3051 -0.14791 -0.096204 -0.051902 -0.32037 -0.13861 -0.021758 -0.24987 0.3078 0.031058 0.16179 -0.011808 -0.064262 -0.13478
3052 -0.11135 -0.084662 -0.023988 -0.29822 -0.102 0.010544 -0.22907 0.32092 0.054863 0.17846 0.013998 -0.065054 -0.15008
3053 -0.10671 -0.075127 -0.0075851 -0.31325 -0.10176 -0.010969 -0.25087 0.22917 0.032386 0.15016 -0.007129 -0.075174 -0.12327
3054 -0.14061 -0.10259 -0.054833 -0.31238 -0.12521 -0.0029429 -0.23899 0.2616 0.016061 0.17554 -0.018592 -0.058625 -0.11071
3055 -0.12096 -0.096079 -0.029713 -0.31655 -0.093341 0.015269 -0.2244 0.30953 0.024351 0.18369 -0.0082085 -0.063408 -0.12448
3056 -0.021189 -0.1093 -0.037976 -0.31623 -0.13006 -0.0069265 -0.25901 0.37356 0.016057 0.1803 -0.022009 -0.070382 -0.12451
3057 0.04169 -0.11562 -0.049481 -0.32636 -0.12659 0.012248 -0.22962 0.34742 -0.0031115 0.17688 -0.015527 -0.079607 -0.13615
3058 0.082143 -0.10918 -0.066736 -0.30409 -0.11534 -0.040732 -0.2562 0.32222 0.011656 0.15177 -0.032488 -0.077742 -0.1366
3059 0.14432 -0.11637 -0.045157 -0.30094 -0.075766 0.0056088 -0.23743 0.36608 0.028137 0.14572 -0.024113 -0.06646 -0.097293
3060 0.11646 -0.13488 -0.061742 -0.32889 -0.05589 -0.053512 -0.23509 0.32851 -0.015493 0.13632 -0.044985 -0.053051 -0.13019
3061 0.14428 -0.10685 -0.046085 -0.30829 -0.024663 0.0072596 -0.22065 0.37982 0.0093571 0.18921 0.020228 0.011655 -0.09519
3062 0.11921 -0.1202 -0.024201 -0.29106 -0.032388 -0.0084978 -0.22694 0.44904 0.015274 0.18865 0.016737 0.042643 -0.070547
3063 0.084912 -0.13084 -0.067872 -0.2986 -0.059242 -0.038872 -0.2273 0.44262 -0.0087866 0.15193 -0.016953 0.070591 -0.090124
3064 0.015072 -0.12722 -0.049899 -0.28922 -0.090085 -0.013347 -0.21688 0.43363 -0.0094624 0.16468 -0.013974 0.078797 -0.09062
3065 -0.030433 -0.16457 -0.076465 -0.31919 -0.11613 -0.051016 -0.24373 0.37607 0.0063377 0.15234 -0.024751 0.085036 -0.086924
3066 -0.039807 -0.16368 -0.056478 -0.30441 -0.13253 -0.038378 -0.24219 0.30217 -0.030456 0.13127 -0.029617 0.03275 -0.084409
3067 -0.040497 -0.15301 -0.059007 -0.27728 -0.12595 -0.020725 -0.23096 0.26399 -0.010595 0.17144 -0.018119 0.012615 -0.089512
3068 -0.071557 -0.16731 -0.052699 -0.31578 -0.12192 -0.048973 -0.24689 0.18525 -0.029595 0.15145 -0.025746 -0.026495 -0.10609
3069 0.02937 -0.14126 -0.045755 -0.28337 -0.1115 6.5649e-05 -0.22061 0.1753 -0.020036 0.18785 -0.012669 -0.029905 -0.10367
3070 0.16654 -0.18072 -0.086625 -0.30724 -0.14597 -0.070752 -0.2587 0.16313 -0.045649 0.16221 -0.019658 -0.046907 -0.11556
3071 0.21282 -0.16589 -0.074294 -0.31203 -0.10847 -0.01043 -0.25892 0.40014 -0.035447 0.16131 -0.028846 -0.038748 -0.10958
3072 0.22722 -0.17086 -0.066915 -0.31372 -0.11113 -0.033492 -0.22817 0.42161 -0.049064 0.16262 -0.014953 -0.03193 -0.10191
3073 0.20963 -0.18685 -0.085677 -0.30453 -0.13644 -0.067854 -0.26388 0.39915 -0.04063 0.13434 -0.042692 -0.038993 -0.12802
3074 0.24841 -0.19208 -0.091952 -0.32141 -0.14023 -0.071826 -0.2652 0.39748 -0.041279 0.13422 -0.036599 -0.04512 -0.11262
3075 0.22437 -0.20336 -0.091825 -0.33231 -0.14795 -0.088024 -0.29632 0.31618 -0.065467 0.10557 -0.030246 -0.068376 -0.14882
3076 0.28205 -0.19999 -0.069504 -0.31172 -0.11872 -0.071635 -0.26476 0.42123 -0.056481 0.10438 -0.021851 -0.043761 -0.11339
3077 0.31892 -0.20006 -0.065912 -0.18995 -0.058733 -0.060676 -0.24609 0.35494 -0.051234 0.11194 -0.035556 -0.053937 -0.13816
3078 0.34884 -0.16034 -0.043965 -0.24286 0.013875 -0.037795 -0.1881 0.3885 -0.068696 0.13126 -0.020791 0.0071098 -0.085132
3079 0.33874 -0.18261 -0.058072 -0.12329 -0.020711 -0.026012 -0.007191 0.34863 -0.069098 0.11712 -0.017446 0.035825 -0.10867
3080 0.32354 -0.19597 -0.088033 -0.20327 -0.0056632 -0.026604 -0.021594 0.30053 -0.070013 0.10483 -0.036527 0.043932 -0.12473
3081 0.34046 -0.19571 -0.095793 -0.27367 -0.026483 -0.082958 0.049622 0.23533 -0.088307 0.10857 -0.043499 0.086002 -0.099099
3082 0.33219 -0.21168 -0.086966 -0.28428 -0.065271 -0.074411 0.042857 0.17833 -0.10579 0.11495 -0.056264 0.065628 -0.095306
3083 0.38084 -0.16757 -0.049861 -0.27273 -0.05631 -0.031836 -0.077962 0.21181 -0.027812 0.13071 -0.0088363 0.10373 -0.09187
3084 0.37577 -0.20076 -0.060416 -0.27122 -0.091399 -0.049418 -0.16474 0.18586 -0.065451 0.12058 -0.03243 0.11473 -0.099247
3085 0.39509 -0.19912 -0.075026 -0.28611 -0.094356 -0.067173 -0.18307 0.22339 -0.028916 0.14312 -0.012601 0.12612 -0.073931
3086 0.34674 -0.1877 -0.051429 -0.27749 -0.10568 -0.071201 -0.18826 0.3433 -0.059862 0.09081 -0.036029 0.097765 -0.07884
3087 0.36666 -0.19322 -0.046256 -0.26247 -0.10184 -0.041208 -0.18223 0.4095 -0.082784 0.092687 -0.052422 0.091477 -0.083331
3088 0.34912 -0.19275 -0.072389 -0.27525 -0.10682 -0.06147 -0.18336 0.34153 -0.10721 0.095159 -0.035792 0.047252 -0.09576
3089 0.30353 -0.22525 -0.093482 -0.12449 -0.1231 -0.042364 -0.20456 0.2758 -0.10815 0.08684 -0.036666 0.036843 -0.12645
3090 0.36993 -0.21448 -0.068217 -0.087899 -0.094815 0.17173 -0.19177 0.20384 -0.10188 0.086493 -0.059598 0.032961 -0.095893
3091 0.36914 -0.20632 -0.066545 -0.077452 -0.029945 0.16658 -0.20907 0.17807 -0.091473 0.10067 -0.029059 0.031158 -0.089229
3092 0.36148 -0.20879 -0.073016 -0.054603 -0.0041621 0.20659 -0.20458 0.20868 -0.097801 0.07652 -0.041699 0.13339 -0.051764
3093 0.43035 -0.201 -0.07356 -0.16931 0.041417 0.24987 -0.22685 0.18015 -0.11454 0.080552 -0.045419 0.17472 -0.069202
3094 0.36595 -0.2031 -0.056907 -0.23924 0.028154 0.22876 -0.2111 0.18026 -0.11909 0.062254 -0.037415 0.1933 -0.041224
3095 0.3745 -0.20169 -0.076596 -0.23267 0.015119 0.21208 -0.19494 0.21812 -0.11759 0.07061 -0.045117 0.19353 0.00090942
3096 0.4032 -0.20183 -0.071257 -0.2245 0.028653 0.25291 -0.18777 0.28501 -0.10342 0.095705 -0.033416 0.15885 0.083869
3097 0.41206 -0.20104 -0.053461 -0.21429 0.002412 0.18457 -0.20139 0.32702 -0.097894 0.072372 -0.0463 0.12406 0.041429
3098 0.39439 -0.20625 -0.07312 -0.24905 -0.038105 0.038821 0.028561 0.2543 -0.10774 0.053975 -0.041278 0.10695 0.022446
3099 0.40752 -0.20559 -0.081573 -0.19515 -0.031425 0.057753 0.076431 0.19883 -0.092785 0.087816 -0.042697 0.12885 0.031556
3100 0.40952 -0.19881 -0.062297 -0.19136 -0.047753 0.034784 0.10581 0.17316 -0.074138 0.071373 -0.040817 0.1163 -0.010588
3101 0.40748 -0.22019 -0.071424 -0.084367 -0.047717 0.027748 0.10169 0.1262 -0.10259 0.054999 -0.048023 0.066199 -0.047112
3102 0.45038 -0.19959 -0.054507 -0.033381 -0.045978 0.034488 0.058834 0.1481 -0.087427 0.093632 -0.0092914 0.070655 -0.020176
3103 0.31506 -0.24503 -0.1157 -0.11602 -0.10764 -0.029162 -0.1075 0.085205 -0.14201 0.027608 -0.088236 0.036651 -0.072786
3104 0.37747 -0.23129 -0.10536 -0.14237 -0.031197 -0.016252 -0.12053 0.12114 -0.10781 0.04629 -0.075148 0.028362 -0.080289
3105 0.29117 -0.22661 -0.088092 -0.13873 0.052997 0.013292 -0.11182 0.11385 -0.12413 0.035359 -0.060736 0.043079 -0.022174
3106 0.23712 -0.21829 -0.061849 -0.16229 0.08028 0.0098567 -0.12087 0.14723 -0.10158 0.052808 -0.05035 0.028459 -0.044692
3107 0.21472 -0.25044 -0.086495 -0.19607 0.045105 0.0030428 -0.14497 0.11693 -0.1277 0.029365 -0.052284 0.03256 -0.052364
3108 0.23728 -0.23924 -0.070463 -0.1997 0.078044 0.043011 -0.15106 0.14964 -0.11436 0.056754 -0.033484 0.082871 -0.039225
3109 0.22232 -0.26619 -0.11761 -0.20484 0.032939 -0.022748 -0.17563 0.20596 -0.13142 0.019813 -0.041651 0.094406 -0.044022
3110 0.21238 -0.24969 -0.078387 -0.18936 0.038831 0.011495 -0.14167 0.21495 -0.15657 0.040637 -0.060673 0.1658 -0.040759
3111 0.28733 -0.23097 -0.088535 -0.19252 0.043639 0.017274 -0.14544 0.21452 -0.12235 0.056777 -0.038531 0.20115 -0.012404
3112 0.33197 -0.25797 -0.10872 -0.04534 0.028201 -0.033915 -0.14132 0.12506 -0.13658 0.018053 -0.065611 0.15955 0.01152
3113 0.31816 -0.2412 -0.082832 0.015631 0.034715 -0.040894 -0.14335 0.068701 -0.16331 -0.0025281 -0.083354 0.12356 -0.0035836
3114 0.32768 -0.25024 -0.10118 0.11562 -0.0020616 -0.054597 0.046459 0.06807 -0.15901 0.0080345 -0.079261 0.073448 -0.023225
3115 0.29542 -0.24697 -0.091658 0.11471 0.0065993 -0.031539 0.097368 0.089817 -0.11199 0.015906 -0.056793 0.062673 -0.035634
3116 0.23022 -0.25261 -0.10025 0.0030378 0.042276 -0.021024 0.14892 0.061952 -0.14123 0.021694 -0.056677 0.037912 -0.021946
3117 0.19785 -0.23787 -0.061634 -0.04567 0.11007 -0.00090312 0.15269 0.084871 -0.12138 0.017901 -0.067274 0.039941 -0.026269
3118 0.18509 -0.24715 -0.071234 -0.10058 0.11416 -0.0072604 0.17016 0.078709 -0.13553 0.033078 -0.048632 0.040406 -0.016713
3119 0.1869 -0.2679 -0.086655 -0.12683 0.10068 -0.022517 0.050977 0.041666 -0.14422 -0.0016819 -0.069743 0.014132 -0.018014
3120 0.21873 -0.22692 -0.056452 -0.10341 0.13094 -0.0053245 -0.039539 0.073368 -0.12212 0.024921 -0.023816 0.059209 -0.05535
3121 0.18338 -0.24153 -0.068894 -0.12663 0.15763 0.00014547 -0.069971 0.059417 -0.13096 0.024841 -0.040313 0.039737 -0.04815
3122 0.20822 -0.24856 -0.07721 -0.12813 0.10102 0.0078279 -0.078272 0.025393 -0.14197 0.039298 -0.041312 0.034174 -0.058576
3123 0.14142 -0.27735 -0.11908 -0.11961 0.051503 -0.067631 -0.1162 0.02869 -0.17095 -0.01231 -0.089169 0.019644 -0.055266
3124 0.1167 -0.29254 -0.12267 0.0067781 0.0063138 -0.071869 -0.11574 0.013431 -0.1544 -0.023941 -0.067966 0.0052583 -0.052321
3125 0.13701 -0.27452 -0.098944 0.12737 0.0039139 -0.046698 -0.10526 0.051012 -0.17709 0.0041783 -0.058161 0.035616 -0.024261
3126 0.11747 -0.29051 -0.13149 0.12514 -0.0017612 -0.062787 -0.12228 0.020302 -0.15962 -0.0063965 -0.088066 0.065378 -0.055868
3127 0.1354 -0.28523 -0.10254 0.12649 0.020323 -0.059895 -0.10796 -0.0024005 -0.17909 -0.030606 -0.075366 0.090435 -0.029729
3128 0.14258 -0.26606 -0.099093 0.11827 0.09001 -0.042537 -0.072568 0.0356 -0.14428 0.019186 -0.066281 0.14446 -0.023828
3129 0.14058 -0.26136 -0.070859 0.074215 0.15708 -0.028714 0.22179 0.011566 -0.15738 0.0021826 -0.054537 0.15103 -0.013267
3130 0.10156 -0.28291 -0.10928 -0.058268 0.098329 -0.05415 0.16154 -0.0024368 -0.15603 -0.021652 -0.073541 0.10983 -0.046624
3131 0.099359 -0.26164 -0.088224 -0.039732 0.13169 -0.064247 0.23869 0.011211 -0.15146 0.01267 -0.037739 0.11287 -0.013559
3132 0.14494 -0.26205 -0.083366 -0.043559 0.12542 -0.067576 0.2021 0.02125 -0.14691 0.0036163 -0.041198 0.067774 -0.0295
3133 0.085372 -0.27168 -0.083414 -0.042322 0.12175 -0.028405 0.18869 -0.010697 -0.13528 -0.014867 -0.05958 0.052041 -0.064925
3134 0.085483 -0.2805 -0.090379 -0.069416 0.12639 -0.063067 0.096666 -0.0056067 -0.14774 0.0016037 -0.045377 0.015907 -0.029268
3135 0.095728 -0.26214 -0.062351 0.098107 0.096506 -0.040253 0.026044 0.0028455 -0.12543 0.019124 -0.054414 0.043509 -0.013711
3136 0.034751 -0.31231 -0.13274 0.16652 0.0047115 -0.12613 -0.054011 -0.067053 -0.19136 -0.031454 -0.09693 -0.017157 -0.084786
3137 0.071511 -0.28099 -0.11001 0.258 0.047017 -0.046915 -0.044464 -0.026205 -0.14397 -0.011543 -0.073207 -0.005243 -0.077668
3138 0.049713 -0.27106 -0.078865 0.24545 0.057433 -0.057032 -0.048538 -0.016868 -0.14204 -0.013495 -0.044303 0.03345 -0.046512
3139 0.032315 -0.30088 -0.10381 0.21062 0.0088893 -0.067962 -0.044949 -0.035694 -0.14697 -0.012579 -0.043218 0.0034118 -0.066172
3140 0.052207 -0.29278 -0.081965 0.25482 0.019999 -0.059878 -0.045447 -0.061582 -0.16711 -0.029242 -0.071299 -0.013093 -0.044072
3141 0.053691 -0.28895 -0.068574 0.302 0.030733 -0.096938 -0.054257 -0.04966 -0.14085 -0.010733 -0.07182 0.023393 -0.090732
3142 0.064923 -0.27105 -0.070362 0.23702 0.12308 -0.04825 0.19667 -0.036534 -0.13258 -0.0052393 -0.049923 0.051792 -0.072549
3143 0.030823 -0.29331 -0.097251 0.16642 0.12732 -0.095619 0.21786 -0.050078 -0.16629 -0.034744 -0.072734 0.0023094 -0.088819
3144 0.034657 -0.2862 -0.096631 0.0843 0.1304 -0.08411 0.28498 -0.07503 -0.18518 -0.041233 -0.09896 -0.022785 -0.090024
3145 0.036032 -0.25643 -0.089693 0.065339 0.11598 -0.075568 0.27647 -0.0541 -0.15407 -0.034423 -0.054169 0.0011162 -0.045803
3146 0.0039326 -0.29298 -0.10327 0.021421 0.068131 -0.063263 0.22908 -0.072554 -0.15693 -0.0306 -0.077677 -0.011881 -0.064307
3147 0.0092554 -0.30791 -0.10857 0.007298 0.024321 -0.10866 0.17735 -0.089559 -0.20532 -0.04421 -0.070858 -0.012592 -0.077498
3148 0.012376 -0.28389 -0.073455 0.018458 0.034612 -0.063784 0.078957 -0.081928 -0.171 -0.035036 -0.072028 -0.0024339 -0.083211
3149 -0.0021728 -0.29537 -0.11151 0.31762 0.019509 -0.094698 0.029657 -0.084508 -0.14401 -0.01653 -0.066265 0.005408 -0.066728
3150 -0.048423 -0.3057 -0.11511 0.2994 -0.016182 -0.11273 0.011226 -0.10625 -0.20372 -0.06492 -0.082768 -0.020169 -0.10449
3151 -0.015046 -0.3021 -0.093655 0.39575 -0.014854 -0.078988 -0.0052919 -0.1023 -0.14335 -0.035007 -0.080896 -0.018309 -0.055981
3152 -0.02686 -0.28916 -0.096509 0.40055 -0.00011562 -0.09051 0.0042918 -0.08862 -0.15717 -0.039524 -0.062511 -0.017038 -0.056431
3153 -0.0013786 -0.28021 -0.10674 0.29342 -0.01355 -0.083736 0.011945 -0.10229 -0.16807 -0.034625 -0.057921 -0.034909 -0.049701
3154 -0.0018783 -0.28055 -0.088307 0.35103 0.054623 -0.062671 -0.01175 -0.08352 -0.15882 -0.029984 -0.072578 -0.022035 -0.072249
3155 0.002939 -0.29097 -0.10265 0.37176 0.076786 -0.067254 0.19764 -0.090933 -0.14954 -0.0091907 -0.041431 -0.027074 -0.066456
3156 -0.015732 -0.27727 -0.081395 0.36667 0.097006 -0.11132 0.27901 -0.10611 -0.152 -0.026663 -0.051133 -0.02288 -0.078383
3157 -0.034497 -0.31291 -0.10965 0.36452 0.056452 -0.10284 0.30183 -0.11056 -0.18606 -0.049359 -0.071968 -0.02972 -0.10187
3158 -0.042277 -0.29188 -0.11383 0.35385 0.016924 -0.10579 0.29168 -0.11854 -0.15453 -0.036107 -0.092565 -0.053568 -0.055276
3159 -0.02942 -0.29305 -0.10769 0.3765 0.0094536 -0.12045 0.35318 -0.10747 -0.19162 -0.041683 -0.07149 -0.033859 -0.055468
3160 -0.030759 -0.29729 -0.12273 0.42939 -0.014315 -0.090815 0.25716 -0.12265 -0.17134 -0.052553 -0.064353 -0.056785 -0.039667
3161 -0.079199 -0.28586 -0.11556 0.35601 -0.0099083 -0.11463 0.13462 -0.11277 -0.17049 -0.035345 -0.088582 -0.044876 -0.038536
3162 -0.030621 -0.29285 -0.11371 0.33716 -0.022975 -0.1044 0.071742 -0.094286 -0.18768 -0.052064 -0.067839 -0.028179 -0.044294
3163 -0.051544 -0.29641 -0.11136 0.46858 -0.0055906 -0.11609 0.046277 -0.12244 -0.1731 -0.037184 -0.086803 -0.048792 -0.063751
3164 -0.053145 -0.30008 -0.10393 0.48367 -0.0064245 -0.094493 0.016885 -0.15968 -0.19462 -0.055693 -0.077438 -0.047484 -0.08007
3165 -0.065784 -0.31058 -0.1235 0.47709 0.012522 -0.10073 0.023653 -0.14035 -0.15927 -0.053263 -0.081976 -0.037166 -0.077022
3166 -0.089296 -0.28566 -0.10376 0.41811 0.043257 -0.095339 0.01078 -0.16603 -0.19971 -0.083752 -0.08431 -0.030578 -0.076284
3167 -0.051022 -0.28488 -0.088938 0.47795 0.085375 -0.10932 0.039939 -0.13608 -0.16219 -0.047087 -0.08468 -0.015026 -0.097922
3168 -0.087064 -0.28869 -0.090926 0.46484 0.058377 -0.12029 0.01113 -0.17451 -0.23104 -0.084156 -0.10415 -0.069812 -0.10929
3169 -0.046193 -0.28615 -0.091496 0.41638 0.052258 -0.12818 -0.0068614 -0.14156 -0.17841 -0.039722 -0.070655 -0.046382 -0.07784
3170 -0.068991 -0.27394 -0.1045 0.38258 0.013986 -0.10894 0.24374 -0.11649 -0.19228 -0.048161 -0.059356 -0.045101 -0.088648
3171 -0.069153 -0.27583 -0.10634 0.52892 -0.0037317 -0.084343 0.29017 -0.11008 -0.16661 -0.031916 -0.05349 -0.040742 -0.081687
3172 -0.1024 -0.29952 -0.098925 0.49818 -0.020758 -0.11034 0.28492 -0.14544 -0.15426 -0.043458 -0.04651 -0.051257 -0.066115
3173 -0.1189 -0.30709 -0.11211 0.36585 -0.029869 -0.11806 0.24436 -0.19214 -0.20304 -0.081676 -0.078712 -0.082148 -0.095327
3174 -0.099886 -0.28678 -0.093648 0.43918 -0.016906 -0.12875 0.29894 -0.16447 -0.18039 -0.076376 -0.076874 -0.061875 -0.1133
3175 -0.10475 -0.29268 -0.092408 0.45733 -0.012459 -0.13635 0.2064 -0.17503 -0.18525 -0.061926 -0.075513 -0.069414 -0.103
3176 -0.1122 -0.30349 -0.11798 0.51976 -0.0076106 -0.13448 0.10424 -0.15477 -0.18399 -0.067687 -0.088344 -0.082761 -0.097617
3177 -0.12019 -0.29422 -0.12534 0.47325 -0.020163 -0.13728 0.077809 -0.17453 -0.19555 -0.05212 -0.064682 -0.061207 -0.08231
3178 -0.11128 -0.28357 -0.11898 0.40311 0.040698 -0.11704 0.015244 -0.16971 -0.18643 -0.053355 -0.085823 -0.076992 -0.10225
3179 -0.13421 -0.29689 -0.14804 0.31756 0.010713 -0.16423 0.030259 -0.20518 -0.20773 -0.092318 -0.10617 -0.087678 -0.11501
3180 -0.11477 -0.3037 -0.12739 0.24193 0.01752 -0.13212 0.032001 -0.17881 -0.19842 -0.085417 -0.091158 -0.0983 -0.1176
3181 -0.12821 -0.28623 -0.09749 0.25246 0.016557 -0.11891 0.01159 -0.16697 -0.20448 -0.054061 -0.080951 -0.083801 -0.13499
3182 -0.13882 -0.30852 -0.12439 0.21376 -0.045314 -0.12488 -0.0073441 -0.20961 -0.19888 -0.07136 -0.079502 -0.088893 -0.11087
3183 -0.15621 -0.29502 -0.11817 0.22393 -0.037358 -0.11068 0.0099332 -0.19159 -0.19962 -0.070242 -0.067141 -0.084252 -0.11456
3184 -0.13984 -0.3034 -0.11854 0.35715 -0.042253 -0.12821 0.0020999 -0.19128 -0.19128 -0.076169 -0.087791 -0.069888 -0.12014
3185 -0.1376 -0.30116 -0.12331 0.48531 -0.043901 -0.1029 0.0012451 -0.19204 -0.19886 -0.07584 -0.08218 -0.086867 -0.089207
3186 -0.14125 -0.29249 -0.11762 0.4683 -0.032217 -0.096194 0.034472 -0.18986 -0.18719 -0.08261 -0.088556 -0.079648 -0.081371
3187 -0.11719 -0.27648 -0.10309 0.43819 -0.027815 -0.14935 0.15418 -0.18616 -0.17258 -0.069632 -0.068191 -0.054892 -0.093008
3188 -0.15225 -0.29253 -0.13445 0.37021 -0.039683 -0.14613 0.28904 -0.20462 -0.1966 -0.07741 -0.067585 -0.091534 -0.14395
3189 -0.15594 -0.31071 -0.10564 0.2754 -0.037741 -0.12877 0.30917 -0.20342 -0.19194 -0.076328 -0.10404 -0.084579 -0.089669
3190 -0.14981 -0.29224 -0.11922 0.23721 -0.025969 -0.11545 0.2889 -0.20286 -0.17761 -0.076816 -0.067599 -0.068 -0.10101
3191 -0.13702 -0.28888 -0.10972 0.21697 -0.01123 -0.10957 0.17792 -0.20545 -0.15688 -0.07012 -0.056597 -0.056351 -0.084015
3192 -0.14511 -0.29364 -0.11115 0.21823 0.0019029 -0.17477 0.043831 -0.19269 -0.21707 -0.076161 -0.087585 -0.077352 -0.098763
3193 -0.14673 -0.29783 -0.12464 0.17077 -0.00082606 -0.13794 0.043087 -0.1842 -0.18475 -0.088015 -0.099201 -0.067644 -0.12371
3194 -0.13787 -0.28254 -0.11706 0.18244 0.016907 -0.14035 0.0063362 -0.18654 -0.17185 -0.090873 -0.08722 -0.078522 -0.097198
3195 -0.17425 -0.29055 -0.090275 0.18137 -0.019254 -0.12141 0.034637 -0.19013 -0.20731 -0.09407 -0.070058 -0.087058 -0.090403
3196 -0.14896 -0.30437 -0.10047 0.20466 -0.036788 -0.10993 0.0032934 -0.18529 -0.19205 -0.093369 -0.081685 -0.081084 -0.11124
3197 -0.16517 -0.31952 -0.13607 0.13477 -0.070495 -0.0054324 -0.014773 -0.19758 -0.20352 -0.084908 -0.088421 -0.077183 -0.12831
3198 -0.16448 -0.31114 -0.11559 0.11363 -0.064614 0.10836 -0.0084359 -0.18624 -0.20252 -0.10945 -0.10069 -0.087606 -0.10082
3199 -0.18712 -0.31232 -0.12719 0.11093 -0.061911 0.12371 -0.031565 -0.21833 -0.19951 -0.10437 -0.1132 -0.097382 -0.11916
3200 -0.19586 -0.32718 -0.12174 0.10447 -0.06976 0.15491 -0.041828 -0.23351 -0.21497 -0.094632 -0.08826 -0.094832 -0.10936
3201 -0.15516 -0.30927 -0.10804 0.10388 -0.053487 0.20455 -0.0026019 -0.18908 -0.18409 -0.10039 -0.10585 -0.093107 -0.1016
3202 -0.19418 -0.34301 -0.1341 0.065428 -0.089113 0.15617 -0.062921 -0.23709 -0.22873 -0.10872 -0.092763 -0.13718 -0.11707
3203 -0.15199 -0.31645 -0.074967 0.070337 -0.04193 0.20875 -0.03158 -0.2091 -0.20329 -0.097098 -0.098364 -0.09352 -0.13777
3204 -0.18889 -0.31792 -0.1206 0.049021 -0.076626 0.064701 -0.075082 -0.21452 -0.19015 -0.087018 -0.095696 -0.096045 -0.14865
3205 -0.16993 -0.30958 -0.10567 0.057786 -0.064701 -0.03339 -0.065382 -0.21545 -0.19183 -0.10131 -0.10497 -0.11495 -0.12357
3206 -0.16713 -0.32565 -0.1114 0.069436 -0.060567 0.013773 -0.071913 -0.21198 -0.19097 -0.080249 -0.08062 -0.099112 -0.13367
3207 -0.20368 -0.33281 -0.11633 0.011785 -0.066397 -0.047679 -0.067001 -0.2124 -0.2207 -0.10028 -0.086153 -0.12445 -0.13652
3208 -0.17133 -0.31042 -0.11227 0.04832 -0.069798 -0.025569 -0.055316 -0.22441 -0.17835 -0.093538 -0.090712 -0.084009 -0.13739
3209 -0.18541 -0.32255 -0.12025 0.039897 -0.069031 -0.054893 -0.079784 -0.2259 -0.2094 -0.088931 -0.08257 -0.10397 -0.12592
3210 -0.14852 -0.30258 -0.10226 0.043888 -0.046104 -0.02776 -0.08652 -0.22178 -0.18945 -0.0979 -0.085118 -0.1121 -0.10149
3211 -0.17015 -0.30737 -0.084094 0.023527 -0.068497 -0.036216 -0.07376 -0.21103 -0.18876 -0.085141 -0.085991 -0.094157 -0.10195
3212 -0.18874 -0.31598 -0.11485 0.0017954 -0.078019 -0.03692 -0.098093 -0.2293 -0.22242 -0.12174 -0.098354 -0.11712 -0.098499
3213 -0.16999 -0.30584 -0.089026 -0.0099688 -0.054273 -0.0040119 -0.094036 -0.23196 -0.21093 -0.1108 -0.088524 -0.11107 -0.10514
3214 -0.17362 -0.28772 -0.10692 0.0012001 -0.080186 -0.075815 -0.091766 -0.21646 -0.18348 -0.10725 -0.086891 -0.10989 -0.11808
3215 -0.18674 -0.31363 -0.11007 -0.010768 -0.082712 -0.026779 -0.13108 -0.26737 -0.20603 -0.11783 -0.11096 -0.126 -0.1185
3216 -0.20764 -0.31 -0.1125 0.0021276 -0.093058 -0.036221 -0.098718 -0.23488 -0.18629 -0.086125 -0.096957 -0.096145 -0.095298
3217 -0.20397 -0.32357 -0.11527 -0.046478 -0.093598 -0.066491 -0.10126 -0.23135 -0.20724 -0.11144 -0.090539 -0.1325 -0.10374
3218 -0.20651 -0.32338 -0.11735 -0.025307 -0.11083 0.019197 -0.12089 -0.22084 -0.19319 -0.10687 -0.076248 -0.10175 -0.093231
3219 -0.20348 -0.32746 -0.1172 -0.040086 -0.086866 0.13587 -0.1375 -0.2444 -0.16611 -0.11984 -0.10018 -0.11876 -0.12547
3220 -0.21795 -0.31851 -0.12744 -0.085988 -0.12017 0.16583 -0.15501 -0.23926 -0.2014 -0.12092 -0.10005 -0.13543 -0.14413
3221 -0.22338 -0.3233 -0.12124 -0.042759 -0.10949 0.18417 -0.16457 -0.25686 -0.19373 -0.12654 -0.097314 -0.12278 -0.1336
3222 -0.18742 -0.31293 -0.11759 -0.044551 -0.079622 0.20237 -0.12937 -0.23364 -0.17209 -0.10502 -0.077575 -0.1006 -0.097039
3223 -0.17587 -0.32615 -0.115 -0.039554 -0.092426 0.22557 -0.15098 -0.2443 -0.17854 -0.12503 -0.096847 -0.11788 -0.096319
3224 -0.19111 -0.30614 -0.094246 -0.042253 -0.098662 0.32336 -0.12833 -0.21395 -0.17321 -0.088168 -0.073314 -0.086144 -0.11353
3225 -0.21389 -0.32035 -0.11043 -0.08437 -0.11155 0.22248 -0.14594 -0.24249 -0.18497 -0.080885 -0.084111 -0.10066 -0.11482
3226 -0.20389 -0.31677 -0.12304 -0.039896 -0.11032 0.19846 -0.15189 -0.20095 -0.16859 -0.090911 -0.072062 -0.09228 -0.10904
3227 -0.20125 -0.3021 -0.10071 -0.10375 -0.10017 0.13527 -0.17296 -0.25299 -0.20561 -0.10931 -0.096774 -0.13264 -0.14051
3228 -0.22331 -0.32258 -0.10758 -0.098299 -0.093713 0.07901 -0.17063 -0.23597 -0.17232 -0.10355 -0.0919 -0.12058 -0.099771
3229 -0.22501 -0.35259 -0.12937 -0.093782 -0.11506 0.020448 -0.16192 -0.24712 -0.21854 -0.13843 -0.0832 -0.13384 -0.10977
3230 -0.21502 -0.32876 -0.118 -0.09312 -0.12367 0.028371 -0.17679 -0.24221 -0.19668 -0.098541 -0.077846 -0.1122 -0.1103
3231 -0.23184 -0.32141 -0.13703 -0.1294 -0.13278 -0.0155 -0.19349 -0.25202 -0.19418 -0.12004 -0.094646 -0.11821 -0.1232
3232 -0.20874 -0.30243 -0.082862 -0.10299 -0.098823 0.05812 -0.16834 -0.24243 -0.19449 -0.10954 -0.088641 -0.1202 -0.1085
3233 -0.19186 -0.29311 -0.10697 -0.090656 -0.091574 0.057464 -0.17985 -0.25196 -0.19365 -0.092078 -0.10578 -0.1207 -0.1115
3234 -0.21304 -0.33177 -0.12065 -0.13624 -0.11091 -0.012479 -0.21121 -0.25635 -0.21377 -0.15768 -0.1056 -0.15703 -0.16234
3235 -0.22317 -0.33572 -0.11389 -0.14244 -0.12448 0.019181 -0.20622 -0.23719 -0.18733 -0.11718 -0.094957 -0.12299 -0.13139
3236 -0.23633 -0.32325 -0.13373 -0.12749 -0.12365 -0.052534 -0.20228 -0.25501 -0.20985 -0.1287 -0.098391 -0.13469 -0.14083
3237 -0.25455 -0.33327 -0.14599 -0.13872 -0.1338 -0.0065787 -0.16458 -0.2468 -0.19328 -0.13815 -0.12733 -0.13058 -0.12867
3238 -0.21108 -0.31959 -0.11095 -0.13514 -0.11934 0.033174 -0.17616 -0.26384 -0.17527 -0.1166 -0.10282 -0.12543 -0.13246
3239 -0.23564 -0.3377 -0.11464 -0.14013 -0.12437 0.10184 0.074618 -0.26435 -0.20514 -0.11181 -0.10027 -0.11651 -0.1333
3240 -0.24979 -0.34484 -0.13753 -0.17332 -0.16301 0.21842 0.0048229 -0.26974 -0.22693 -0.12374 -0.1313 -0.12779 -0.12191
3241 -0.20665 -0.31218 -0.10221 -0.1563 -0.13489 0.316 0.12139 -0.24173 -0.16279 -0.11144 -0.089385 -0.09593 -0.10349
3242 -0.22525 -0.30527 -0.12573 -0.13348 -0.13081 0.25446 0.085405 -0.24408 -0.19074 -0.10976 -0.088334 -0.11112 -0.1002
3243 -0.25576 -0.31381 -0.13002 -0.17391 -0.15093 0.26482 -0.046038 -0.25511 -0.20497 -0.11563 -0.10776 -0.12016 -0.10991
3244 -0.26592 -0.30836 -0.13174 -0.16366 -0.1226 0.26086 -0.15203 -0.24842 -0.19689 -0.11893 -0.10142 -0.12094 -0.13669
3245 -0.26261 -0.32655 -0.14159 -0.18595 -0.14148 0.24793 -0.1389 -0.26639 -0.20769 -0.14346 -0.1143 -0.13868 -0.12632
3246 -0.2505 -0.32178 -0.13924 -0.18164 -0.14972 0.26362 -0.16264 -0.26381 -0.20936 -0.11508 -0.12868 -0.14014 -0.14829
3247 -0.23427 -0.28934 -0.12803 -0.16639 -0.11349 0.35548 -0.12434 -0.24152 -0.20551 -0.13058 -0.12516 -0.12933 -0.12247
3248 -0.23688 -0.325 -0.12478 -0.18178 -0.13354 0.29741 -0.13605 -0.25648 -0.19448 -0.12111 -0.10891 -0.13578 -0.13231
3249 -0.23184 -0.30315 -0.0779 -0.17389 -0.13412 0.31819 -0.1687 -0.27948 -0.19445 -0.1204 -0.10588 -0.13552 -0.12352
3250 -0.2337 -0.29191 -0.056711 -0.1583 -0.1159 0.32016 -0.1515 -0.23845 -0.19005 -0.11574 -0.10812 -0.1247 -0.085689
3251 -0.2432 -0.31276 -0.086142 -0.16018 -0.12709 0.20767 -0.17793 -0.2545 -0.20649 -0.11631 -0.10928 -0.14862 -0.12444
3252 -0.24074 -0.3191 -0.0667 -0.20152 -0.14573 0.13064 -0.18342 -0.26962 -0.17642 -0.11309 -0.11056 -0.12043 -0.13237
3253 -0.25661 -0.31501 -0.053331 -0.17011 -0.15473 0.13204 -0.20094 -0.27734 -0.19975 -0.1188 -0.10135 -0.1219 -0.14636
3254 -0.27231 -0.30888 -0.092126 -0.19315 -0.15306 0.073116 -0.19834 -0.26776 -0.18392 -0.095319 -0.095846 -0.11102 -0.11628
3255 -0.24402 -0.29394 -0.082182 -0.19644 -0.11826 0.1276 -0.17874 -0.24615 -0.18153 -0.12531 -0.090886 -0.12477 -0.1274
3256 -0.26117 -0.29646 -0.090907 -0.18646 -0.1758 0.12178 -0.18815 -0.25751 -0.18703 -0.10592 -0.10121 -0.11867 -0.11305
3257 -0.24651 -0.31126 -0.095793 -0.18207 -0.12693 0.087447 -0.21302 -0.24621 -0.17013 -0.1163 -0.08047 -0.12365 -0.16386
3258 -0.2351 -0.28931 -0.062505 -0.17878 -0.12037 0.084351 -0.18617 -0.24166 -0.16383 -0.12503 -0.091454 -0.097629 -0.13286
3259 -0.25882 -0.3007 -0.10869 -0.18765 -0.13506 0.082297 -0.20652 -0.261 -0.21182 -0.12935 -0.09945 -0.13427 -0.11835
3260 -0.25733 -0.32925 -0.095862 -0.2106 -0.16889 0.057008 -0.21897 -0.25489 -0.21581 -0.16081 -0.1295 -0.13012 -0.1527
3261 -0.24169 -0.30514 -0.091304 -0.20114 -0.16671 0.11333 -0.2027 -0.2681 -0.216 -0.14111 -0.11814 -0.1356 -0.12659
3262 -0.22152 -0.25812 -0.065947 -0.18554 -0.13876 0.10432 -0.19003 -0.24262 -0.20496 -0.12411 -0.086941 -0.098873 -0.10526
3263 -0.25058 -0.077167 -0.086542 -0.22764 -0.15849 0.078476 -0.19566 -0.28154 -0.2324 -0.16107 -0.11825 -0.1345 -0.12538
3264 -0.22084 -0.056742 -0.05834 -0.21725 -0.12702 0.14064 -0.22196 -0.26317 -0.21551 -0.11043 -0.095662 -0.13106 -0.11834
3265 -0.20118 -0.0088898 -0.038847 -0.19687 -0.13154 0.13718 -0.19939 -0.23917 -0.16841 -0.13358 -0.096806 -0.11533 -0.13571
3266 -0.25817 -0.14447 -0.09543 -0.24577 -0.1713 0.18633 -0.23485 -0.3031 -0.23032 -0.15048 -0.12653 -0.16055 -0.1767
3267 -0.2301 -0.19465 -0.034061 -0.20956 -0.12667 0.31184 -0.20245 -0.25354 -0.16865 -0.1118 -0.093504 -0.11149 -0.11941
[truncated: 72,266 more chars]
