# Supplementary material for: Insulin modulates the frequency of Ca2+ oscillations in mouse pancreatic islets
Source: PLoS One. 2017 Aug 28;12(8):e0183569. doi: 10.1371/journal.pone.0183569 (PMC5573301; doi:10.1371/journal.pone.0183569)
Supplement: S1 File — All the time traces of detrended Ca2+ oscillations for constant insulin infusion (0, 100, or 1000 nM) and alternating insulin infusion (100, 500, or 1000 nM with 4 or 5 min periods) were compressed as a single file, S1_File.zip, in which each imaging experiment was recorded as a text file where the first column represents time (sec) and the following columns represent detrended Ca2+ traces from multiple islets. (ZIP) [file pone.0183569.s001.zip › data_1000I_2.txt]

1 -0.57357 -0.41985 -0.43158 -0.5286 -0.42887 -0.51445 -0.51649 -0.41384 -0.46122 -0.30959 -0.41177 -0.39585 -0.52247 -0.35301 -0.28777 -0.35809 -0.33685 -0.2915
2 -0.56599 -0.42477 -0.43416 -0.51938 -0.43086 -0.50858 -0.51572 -0.41203 -0.44884 -0.31654 -0.41442 -0.395 -0.51827 -0.36517 -0.27999 -0.36563 -0.33892 -0.3005
3 -0.5504 -0.40754 -0.42574 -0.52731 -0.40987 -0.50413 -0.50415 -0.41541 -0.43535 -0.29955 -0.40683 -0.38545 -0.50026 -0.3529 -0.28102 -0.35332 -0.31677 -0.28926
4 -0.56738 -0.4194 -0.4341 -0.52205 -0.42136 -0.50153 -0.51742 -0.40212 -0.44886 -0.30723 -0.41854 -0.38372 -0.51153 -0.36018 -0.29206 -0.35478 -0.31996 -0.29242
5 -0.57445 -0.42062 -0.44369 -0.52016 -0.42837 -0.51052 -0.52424 -0.41364 -0.45987 -0.31 -0.41434 -0.3825 -0.52346 -0.36279 -0.30452 -0.35426 -0.35222 -0.30349
6 -0.55977 -0.41417 -0.42173 -0.51287 -0.41651 -0.51078 -0.49757 -0.40519 -0.45291 -0.30869 -0.41516 -0.38694 -0.52209 -0.3564 -0.2978 -0.357 -0.3389 -0.30082
7 -0.55305 -0.41535 -0.42595 -0.51582 -0.41783 -0.50026 -0.50078 -0.39464 -0.44667 -0.29614 -0.40133 -0.38344 -0.50676 -0.35307 -0.29337 -0.35762 -0.33638 -0.28988
8 -0.56029 -0.41587 -0.42048 -0.50407 -0.42418 -0.51755 -0.51292 -0.40488 -0.45014 -0.29432 -0.41824 -0.38885 -0.5262 -0.35759 -0.29309 -0.34581 -0.34257 -0.29512
9 -0.54369 -0.39497 -0.41655 -0.50517 -0.39784 -0.50989 -0.49636 -0.40766 -0.44077 -0.29688 -0.39674 -0.3774 -0.50691 -0.33924 -0.28156 -0.34123 -0.32324 -0.28659
10 -0.55144 -0.41068 -0.42518 -0.52004 -0.41702 -0.50835 -0.4998 -0.38833 -0.44879 -0.29777 -0.39273 -0.38245 -0.51068 -0.35664 -0.29213 -0.3623 -0.34232 -0.2974
11 -0.5422 -0.39194 -0.41818 -0.50553 -0.39506 -0.49737 -0.49114 -0.3841 -0.43165 -0.29381 -0.38035 -0.37463 -0.49086 -0.33728 -0.2666 -0.32506 -0.32821 -0.28483
12 -0.54494 -0.38184 -0.40312 -0.49162 -0.39652 -0.49533 -0.48807 -0.3958 -0.43537 -0.28977 -0.38284 -0.36513 -0.49975 -0.34981 -0.2734 -0.32467 -0.31976 -0.28138
13 -0.54347 -0.38655 -0.40511 -0.49732 -0.39753 -0.49046 -0.50111 -0.39497 -0.43375 -0.30949 -0.39272 -0.37452 -0.50355 -0.34836 -0.27936 -0.34326 -0.32769 -0.28584
14 -0.54246 -0.39014 -0.40143 -0.48552 -0.38468 -0.49949 -0.49321 -0.37755 -0.43607 -0.2919 -0.38609 -0.3726 -0.4994 -0.33518 -0.26729 -0.33114 -0.31403 -0.27555
15 -0.54385 -0.37306 -0.40195 -0.48894 -0.3856 -0.48363 -0.48466 -0.38289 -0.42717 -0.29364 -0.38636 -0.36317 -0.50197 -0.34372 -0.27346 -0.31299 -0.31926 -0.28476
16 -0.54086 -0.3924 -0.40484 -0.49186 -0.38417 -0.49706 -0.48964 -0.38533 -0.4328 -0.29978 -0.39365 -0.3708 -0.50222 -0.34298 -0.27123 -0.32962 -0.32328 -0.2867
17 -0.52662 -0.37706 -0.39591 -0.48431 -0.38129 -0.4744 -0.48061 -0.36785 -0.42034 -0.28506 -0.37 -0.35329 -0.4816 -0.32463 -0.25308 -0.31958 -0.29933 -0.27082
18 -0.5183 -0.38465 -0.3903 -0.48149 -0.36412 -0.4858 -0.47939 -0.37919 -0.4155 -0.29122 -0.3656 -0.35652 -0.49277 -0.33438 -0.26732 -0.32833 -0.31084 -0.27877
19 -0.52354 -0.37997 -0.41709 -0.47908 -0.37837 -0.48517 -0.50236 -0.38181 -0.42737 -0.286 -0.3851 -0.35828 -0.49528 -0.33294 -0.27401 -0.32287 -0.31537 -0.28614
20 -0.5078 -0.35693 -0.38307 -0.47185 -0.36963 -0.46611 -0.48238 -0.3623 -0.41206 -0.27306 -0.3716 -0.34749 -0.48498 -0.3174 -0.25193 -0.32233 -0.30273 -0.26668
21 -0.51135 -0.36787 -0.39543 -0.47764 -0.37751 -0.48067 -0.49315 -0.3735 -0.41811 -0.28926 -0.36988 -0.35391 -0.49968 -0.33126 -0.26553 -0.31896 -0.32342 -0.29284
22 -0.53135 -0.38193 -0.40885 -0.47699 -0.36973 -0.48539 -0.49693 -0.37531 -0.42176 -0.28456 -0.37019 -0.36655 -0.50165 -0.31763 -0.27337 -0.31937 -0.32358 -0.28742
23 -0.52486 -0.3491 -0.3993 -0.47885 -0.37023 -0.48496 -0.47174 -0.37215 -0.41709 -0.28492 -0.3752 -0.36564 -0.49369 -0.31657 -0.26261 -0.32009 -0.32131 -0.27763
24 -0.51141 -0.3498 -0.38601 -0.46778 -0.3667 -0.4782 -0.47866 -0.3587 -0.41229 -0.28055 -0.3637 -0.35409 -0.48527 -0.30271 -0.26371 -0.31186 -0.31822 -0.27544
25 -0.50941 -0.35409 -0.38633 -0.47012 -0.36254 -0.48554 -0.47627 -0.36397 -0.41586 -0.27178 -0.38257 -0.35857 -0.48027 -0.31499 -0.25971 -0.3052 -0.32394 -0.28527
26 -0.52032 -0.36297 -0.39604 -0.48432 -0.36837 -0.47992 -0.47166 -0.37914 -0.41663 -0.2857 -0.37245 -0.35854 -0.48906 -0.32237 -0.26705 -0.31666 -0.31249 -0.28483
27 -0.50496 -0.34073 -0.3855 -0.46025 -0.36509 -0.48005 -0.47145 -0.38469 -0.412 -0.27178 -0.36449 -0.34787 -0.48597 -0.30693 -0.2659 -0.28823 -0.31057 -0.28142
28 -0.51289 -0.35581 -0.39784 -0.46669 -0.36636 -0.49394 -0.47139 -0.38402 -0.41932 -0.27716 -0.37037 -0.35063 -0.48526 -0.32962 -0.27372 -0.31031 -0.31202 -0.28706
29 -0.51794 -0.35662 -0.38669 -0.46611 -0.36564 -0.47104 -0.46619 -0.3548 -0.41204 -0.27367 -0.3785 -0.35089 -0.477 -0.31584 -0.26646 -0.30888 -0.32588 -0.28884
30 -0.49922 -0.33341 -0.37889 -0.44821 -0.34227 -0.46016 -0.44637 -0.34514 -0.39886 -0.2677 -0.36185 -0.34549 -0.4713 -0.30375 -0.24134 -0.28562 -0.29574 -0.26831
31 -0.51564 -0.34131 -0.38192 -0.47678 -0.34731 -0.47077 -0.46987 -0.35332 -0.40452 -0.26914 -0.35236 -0.34629 -0.47718 -0.29964 -0.26067 -0.29692 -0.29898 -0.28142
32 -0.50642 -0.35066 -0.38711 -0.4557 -0.35104 -0.46194 -0.4624 -0.3498 -0.41146 -0.27524 -0.3608 -0.34892 -0.47604 -0.30439 -0.25832 -0.3046 -0.30722 -0.27538
33 -0.48854 -0.32876 -0.37129 -0.4596 -0.33138 -0.44859 -0.44485 -0.33649 -0.39774 -0.26673 -0.34526 -0.33185 -0.45665 -0.301 -0.2485 -0.28594 -0.30058 -0.25965
34 -0.50502 -0.33324 -0.3729 -0.46471 -0.34619 -0.45782 -0.45154 -0.35956 -0.40278 -0.28052 -0.3608 -0.34266 -0.47893 -0.30672 -0.24739 -0.29655 -0.31414 -0.26747
35 -0.51478 -0.33068 -0.36997 -0.45559 -0.3435 -0.47068 -0.45392 -0.34941 -0.40472 -0.27287 -0.36062 -0.34488 -0.47103 -0.30589 -0.25427 -0.2873 -0.30189 -0.27655
36 -0.485 -0.33951 -0.367 -0.4572 -0.34003 -0.45093 -0.44418 -0.34405 -0.39731 -0.27177 -0.34206 -0.33649 -0.46287 -0.29957 -0.24986 -0.27874 -0.30252 -0.27061
37 -0.48423 -0.33498 -0.36814 -0.446 -0.32944 -0.44835 -0.43695 -0.33801 -0.39724 -0.26468 -0.33441 -0.32638 -0.454 -0.2935 -0.25689 -0.28524 -0.2853 -0.26424
38 -0.48594 -0.32172 -0.35839 -0.45331 -0.32664 -0.44645 -0.44133 -0.34111 -0.39728 -0.26105 -0.34384 -0.33591 -0.45445 -0.29455 -0.25524 -0.27381 -0.29779 -0.26996
39 -0.48352 -0.33112 -0.35683 -0.44657 -0.31417 -0.44999 -0.42964 -0.33562 -0.39345 -0.26388 -0.32507 -0.32386 -0.4479 -0.30412 -0.23779 -0.2818 -0.28416 -0.26584
40 -0.48264 -0.32814 -0.36883 -0.4498 -0.31799 -0.46594 -0.44975 -0.33346 -0.40118 -0.27468 -0.33984 -0.33145 -0.46581 -0.30536 -0.25064 -0.27078 -0.29222 -0.26519
41 -0.49228 -0.32773 -0.37427 -0.45424 -0.3327 -0.47411 -0.44687 -0.35942 -0.40444 -0.27067 -0.33481 -0.34542 -0.46251 -0.31487 -0.26551 -0.29283 -0.30508 -0.27218
42 -0.47706 -0.32377 -0.36872 -0.44633 -0.32703 -0.46274 -0.43958 -0.34943 -0.38522 -0.26373 -0.34017 -0.34301 -0.45661 -0.29985 -0.24799 -0.29201 -0.29244 -0.27362
43 -0.47217 -0.31328 -0.3558 -0.42439 -0.32547 -0.43206 -0.44673 -0.32372 -0.38351 -0.24847 -0.31506 -0.3263 -0.44494 -0.29861 -0.23385 -0.25858 -0.28314 -0.25179
44 -0.48367 -0.33829 -0.37534 -0.44318 -0.32184 -0.4428 -0.44244 -0.34404 -0.39014 -0.25939 -0.33039 -0.3401 -0.45739 -0.30582 -0.25463 -0.27791 -0.29492 -0.27351
45 -0.47877 -0.30685 -0.36413 -0.43559 -0.31057 -0.42399 -0.43764 -0.33374 -0.37869 -0.2658 -0.32226 -0.32858 -0.44873 -0.29058 -0.2395 -0.26504 -0.2821 -0.2556
46 -0.49758 -0.3164 -0.34821 -0.44409 -0.32263 -0.44143 -0.44072 -0.32735 -0.3801 -0.25273 -0.32241 -0.33059 -0.45625 -0.30794 -0.24486 -0.26805 -0.29188 -0.26196
47 -0.46464 -0.31368 -0.35592 -0.4256 -0.31826 -0.43753 -0.45162 -0.33498 -0.38637 -0.27106 -0.31917 -0.32225 -0.44977 -0.28452 -0.23827 -0.26712 -0.27455 -0.2576
48 -0.47802 -0.31516 -0.3471 -0.42478 -0.31422 -0.42743 -0.4456 -0.33101 -0.38379 -0.25516 -0.32608 -0.31716 -0.4385 -0.2964 -0.2356 -0.2579 -0.2774 -0.25364
49 -0.48834 -0.30973 -0.36048 -0.42949 -0.3167 -0.43862 -0.44385 -0.32597 -0.39268 -0.27086 -0.33322 -0.32475 -0.45282 -0.28894 -0.23946 -0.2647 -0.26869 -0.2564
50 -0.46523 -0.30563 -0.35725 -0.41726 -0.31175 -0.44012 -0.42382 -0.324 -0.37343 -0.25459 -0.3149 -0.32522 -0.44295 -0.3007 -0.23908 -0.26894 -0.26918 -0.25244
51 -0.47902 -0.30635 -0.35409 -0.41993 -0.30605 -0.43378 -0.43409 -0.31498 -0.3846 -0.25578 -0.32202 -0.31956 -0.44981 -0.30299 -0.23976 -0.27426 -0.2745 -0.25781
52 -0.4855 -0.32342 -0.36533 -0.43891 -0.32181 -0.45351 -0.45352 -0.32408 -0.39661 -0.27404 -0.32389 -0.33035 -0.45172 -0.30891 -0.25751 -0.28457 -0.27323 -0.2633
53 -0.47055 -0.30349 -0.34295 -0.41831 -0.30319 -0.42085 -0.41717 -0.33042 -0.37936 -0.25681 -0.30756 -0.30551 -0.44272 -0.2953 -0.242 -0.25803 -0.26502 -0.24948
54 -0.467 -0.31983 -0.35516 -0.40754 -0.30842 -0.43034 -0.41548 -0.3166 -0.38784 -0.26693 -0.31544 -0.32407 -0.45473 -0.28751 -0.25194 -0.27098 -0.27736 -0.25757
55 -0.47384 -0.31651 -0.34796 -0.41864 -0.30266 -0.4366 -0.41392 -0.33051 -0.37534 -0.24715 -0.31117 -0.31801 -0.44787 -0.29353 -0.24537 -0.25208 -0.27396 -0.23826
56 -0.45664 -0.31334 -0.34399 -0.40715 -0.30187 -0.43611 -0.42924 -0.31557 -0.37668 -0.25811 -0.31136 -0.32195 -0.45031 -0.29667 -0.2481 -0.27969 -0.26641 -0.24181
57 -0.46916 -0.30937 -0.34498 -0.41538 -0.29861 -0.43693 -0.41494 -0.31742 -0.37145 -0.2532 -0.31106 -0.32265 -0.44214 -0.29755 -0.23743 -0.25828 -0.26931 -0.23995
58 -0.45067 -0.30191 -0.33286 -0.39767 -0.29065 -0.42383 -0.40978 -0.31694 -0.3668 -0.24555 -0.28475 -0.31209 -0.43552 -0.28123 -0.24507 -0.26634 -0.25709 -0.23821
59 -0.46428 -0.3137 -0.34338 -0.42449 -0.3205 -0.4257 -0.41473 -0.31882 -0.37521 -0.25621 -0.30568 -0.3223 -0.45726 -0.28974 -0.24333 -0.26001 -0.25959 -0.2523
60 -0.47851 -0.32486 -0.34867 -0.42971 -0.31281 -0.43025 -0.42594 -0.32252 -0.38859 -0.27888 -0.32619 -0.33502 -0.45453 -0.30449 -0.25243 -0.2723 -0.29332 -0.25704
61 -0.4577 -0.30207 -0.34833 -0.40874 -0.31891 -0.42999 -0.42935 -0.32752 -0.38234 -0.2505 -0.31713 -0.31843 -0.44334 -0.28614 -0.24145 -0.2633 -0.27734 -0.24988
62 -0.46518 -0.29487 -0.33993 -0.40531 -0.29452 -0.42114 -0.41726 -0.32111 -0.37254 -0.25874 -0.3052 -0.32129 -0.44159 -0.28623 -0.23865 -0.25093 -0.26351 -0.24978
63 -0.45273 -0.29141 -0.34073 -0.39925 -0.29492 -0.40474 -0.41732 -0.29799 -0.3776 -0.25744 -0.30979 -0.3231 -0.44083 -0.29101 -0.23358 -0.26768 -0.25882 -0.24098
64 -0.4594 -0.2995 -0.3471 -0.4329 -0.31238 -0.43414 -0.42739 -0.34116 -0.37884 -0.26434 -0.3243 -0.32841 -0.46029 -0.29583 -0.24078 -0.2629 -0.26157 -0.24694
65 -0.44284 -0.29921 -0.32571 -0.39743 -0.30173 -0.40792 -0.42037 -0.31385 -0.36353 -0.2449 -0.29513 -0.30672 -0.44044 -0.26353 -0.22933 -0.25375 -0.26102 -0.23765
66 -0.43956 -0.26738 -0.33487 -0.39343 -0.29068 -0.4277 -0.40809 -0.30715 -0.3561 -0.25094 -0.30463 -0.3072 -0.43754 -0.27193 -0.2262 -0.25291 -0.25121 -0.2276
67 -0.45137 -0.29853 -0.33907 -0.41382 -0.30136 -0.43033 -0.43217 -0.30736 -0.37273 -0.24572 -0.30342 -0.31753 -0.45093 -0.28745 -0.24289 -0.25804 -0.26336 -0.24221
68 -0.4458 -0.28536 -0.325 -0.39912 -0.28358 -0.41633 -0.41904 -0.30619 -0.374 -0.26243 -0.31045 -0.30974 -0.45063 -0.27349 -0.22864 -0.26046 -0.26129 -0.24068
69 -0.45292 -0.29316 -0.33894 -0.39115 -0.29375 -0.42938 -0.43155 -0.32823 -0.36714 -0.25341 -0.30114 -0.31632 -0.45119 -0.29796 -0.25037 -0.26837 -0.26466 -0.2325
70 -0.44381 -0.28758 -0.33293 -0.39448 -0.29883 -0.41625 -0.42082 -0.2956 -0.36403 -0.2569 -0.30382 -0.31296 -0.43507 -0.28443 -0.23482 -0.25113 -0.27148 -0.22167
71 -0.44265 -0.27693 -0.3313 -0.38267 -0.26472 -0.40955 -0.42116 -0.31171 -0.35494 -0.24001 -0.27931 -0.30025 -0.42413 -0.27917 -0.23738 -0.23987 -0.24739 -0.21816
72 -0.44391 -0.28762 -0.32214 -0.37202 -0.30032 -0.41516 -0.41953 -0.30488 -0.36358 -0.23955 -0.27529 -0.29685 -0.43197 -0.28365 -0.23172 -0.25701 -0.25375 -0.22431
73 -0.46256 -0.29977 -0.33665 -0.39567 -0.30431 -0.41497 -0.43241 -0.32212 -0.3754 -0.26527 -0.30564 -0.31566 -0.45549 -0.29268 -0.25231 -0.25588 -0.27657 -0.22275
74 -0.45006 -0.29293 -0.33361 -0.39088 -0.28784 -0.41681 -0.42282 -0.30747 -0.36504 -0.24663 -0.29637 -0.30151 -0.44168 -0.28184 -0.24323 -0.24633 -0.27495 -0.21714
75 -0.45958 -0.274 -0.32457 -0.38889 -0.29648 -0.42296 -0.42014 -0.30156 -0.35412 -0.26267 -0.2988 -0.3154 -0.44334 -0.2813 -0.23336 -0.26609 -0.25659 -0.21864
76 -0.44001 -0.25023 -0.30898 -0.37118 -0.26942 -0.39495 -0.40981 -0.2774 -0.34867 -0.24393 -0.27955 -0.29439 -0.43064 -0.26598 -0.22621 -0.23347 -0.25274 -0.20133
77 -0.43722 -0.26885 -0.31823 -0.38118 -0.28037 -0.41578 -0.40939 -0.30327 -0.34196 -0.24234 -0.28518 -0.29882 -0.43283 -0.27063 -0.23043 -0.24391 -0.25701 -0.21591
78 -0.44025 -0.27244 -0.32825 -0.36734 -0.28121 -0.40627 -0.41619 -0.29334 -0.35529 -0.25026 -0.29733 -0.29988 -0.44441 -0.28706 -0.24069 -0.25826 -0.26056 -0.22771
79 -0.43988 -0.2821 -0.3109 -0.37958 -0.28747 -0.39726 -0.40136 -0.28454 -0.35139 -0.24083 -0.28139 -0.29317 -0.44138 -0.26459 -0.23529 -0.23821 -0.25747 -0.20295
80 -0.45528 -0.27214 -0.32445 -0.3955 -0.29735 -0.41216 -0.41446 -0.30599 -0.36422 -0.24407 -0.29475 -0.31246 -0.44011 -0.27578 -0.23055 -0.24452 -0.27946 -0.22844
81 -0.44196 -0.26974 -0.32061 -0.3939 -0.28349 -0.40334 -0.42156 -0.30725 -0.36319 -0.24189 -0.28072 -0.3041 -0.44151 -0.2928 -0.23892 -0.23772 -0.27911 -0.22443
82 -0.43885 -0.23954 -0.29951 -0.3554 -0.26942 -0.37629 -0.39871 -0.28662 -0.33523 -0.22675 -0.27314 -0.27756 -0.42331 -0.24271 -0.22657 -0.22865 -0.23312 -0.205
83 -0.43501 -0.27014 -0.31652 -0.3814 -0.28036 -0.41621 -0.42486 -0.2981 -0.37094 -0.25234 -0.29128 -0.30553 -0.44144 -0.27267 -0.23434 -0.23366 -0.2626 -0.22017
84 -0.42074 -0.2669 -0.30227 -0.397 -0.28501 -0.40609 -0.42555 -0.30281 -0.35783 -0.24263 -0.28934 -0.29284 -0.43387 -0.26815 -0.23447 -0.25089 -0.26539 -0.21275
85 -0.42909 -0.24744 -0.30423 -0.37502 -0.25179 -0.39728 -0.40849 -0.29551 -0.34627 -0.24222 -0.26713 -0.29188 -0.42516 -0.25847 -0.22272 -0.24229 -0.2205 -0.21222
86 -0.44629 -0.2608 -0.3012 -0.36233 -0.27765 -0.39578 -0.40409 -0.27751 -0.35556 -0.24962 -0.28951 -0.30373 -0.44179 -0.2718 -0.23369 -0.24197 -0.24761 -0.21252
87 -0.42302 -0.25091 -0.30175 -0.35377 -0.27737 -0.40125 -0.41936 -0.3078 -0.35719 -0.25047 -0.29852 -0.29935 -0.42897 -0.27217 -0.23355 -0.22467 -0.23966 -0.21161
88 -0.45691 -0.25658 -0.30977 -0.38086 -0.28939 -0.4102 -0.42627 -0.29832 -0.35983 -0.24364 -0.28987 -0.3009 -0.4388 -0.2634 -0.23045 -0.24602 -0.24767 -0.21676
89 -0.4245 -0.25896 -0.30207 -0.36253 -0.27108 -0.39921 -0.41838 -0.29049 -0.35364 -0.24687 -0.29721 -0.29343 -0.41965 -0.26428 -0.20592 -0.21589 -0.23929 -0.20813
90 -0.42062 -0.23198 -0.30128 -0.36029 -0.26348 -0.39862 -0.40723 -0.28409 -0.34684 -0.22824 -0.26776 -0.28238 -0.42347 -0.25594 -0.20879 -0.21859 -0.2354 -0.19997
91 -0.41033 -0.23478 -0.29335 -0.35434 -0.25831 -0.38305 -0.41184 -0.27607 -0.34279 -0.24094 -0.26798 -0.29248 -0.42361 -0.2502 -0.20514 -0.22231 -0.23952 -0.20634
92 -0.42551 -0.2401 -0.30837 -0.37421 -0.26499 -0.40199 -0.43008 -0.28182 -0.3556 -0.25116 -0.29338 -0.30088 -0.44447 -0.26296 -0.22205 -0.23973 -0.25265 -0.2195
93 -0.44487 -0.25287 -0.30732 -0.35836 -0.26448 -0.40026 -0.41552 -0.27306 -0.3483 -0.24056 -0.29828 -0.29743 -0.42461 -0.26976 -0.21494 -0.23328 -0.24654 -0.21477
94 -0.42304 -0.24001 -0.30628 -0.35255 -0.2493 -0.40161 -0.42243 -0.28784 -0.34088 -0.24427 -0.27937 -0.28952 -0.42779 -0.25093 -0.22356 -0.22614 -0.25278 -0.2042
95 -0.4446 -0.27027 -0.3213 -0.38464 -0.27744 -0.41837 -0.43462 -0.30798 -0.36383 -0.25378 -0.2893 -0.31038 -0.45149 -0.27647 -0.23882 -0.24817 -0.24989 -0.23047
96 -0.40998 -0.23839 -0.29484 -0.36539 -0.24345 -0.39472 -0.40774 -0.28153 -0.34475 -0.23836 -0.27569 -0.28402 -0.42276 -0.24199 -0.20508 -0.23345 -0.25735 -0.20382
97 -0.41671 -0.23875 -0.29861 -0.35812 -0.26424 -0.38478 -0.40413 -0.28021 -0.339 -0.23177 -0.27093 -0.29679 -0.41232 -0.24129 -0.20621 -0.21365 -0.2406 -0.19583
98 -0.40533 -0.2294 -0.29605 -0.35069 -0.26108 -0.38638 -0.4091 -0.28576 -0.33675 -0.22722 -0.26173 -0.28799 -0.42208 -0.24117 -0.21853 -0.22613 -0.23603 -0.2054
99 -0.4127 -0.22799 -0.28774 -0.34667 -0.27185 -0.37966 -0.39907 -0.287 -0.34378 -0.23493 -0.25966 -0.28786 -0.41529 -0.24833 -0.21378 -0.22089 -0.24985 -0.19398
100 -0.42867 -0.24098 -0.30056 -0.36023 -0.26221 -0.39122 -0.41095 -0.28995 -0.34453 -0.23298 -0.2546 -0.29936 -0.43053 -0.24567 -0.20642 -0.22882 -0.26046 -0.20555
101 -0.40225 -0.21781 -0.28448 -0.32786 -0.23353 -0.37827 -0.39227 -0.26269 -0.32279 -0.22558 -0.2354 -0.27471 -0.4113 -0.21973 -0.20752 -0.22295 -0.23438 -0.1908
102 -0.43524 -0.25395 -0.31561 -0.37294 -0.2666 -0.41029 -0.42067 -0.30525 -0.35119 -0.24816 -0.27099 -0.30525 -0.43067 -0.26062 -0.23766 -0.25407 -0.26097 -0.21839
103 -0.43477 -0.26338 -0.29654 -0.35948 -0.27528 -0.40805 -0.40363 -0.29801 -0.35254 -0.25597 -0.27117 -0.30722 -0.4282 -0.26189 -0.22803 -0.22341 -0.26567 -0.21246
104 -0.41073 -0.23536 -0.27781 -0.35182 -0.25531 -0.3961 -0.38516 -0.28326 -0.33408 -0.23861 -0.25546 -0.28372 -0.42142 -0.2313 -0.20936 -0.2302 -0.2501 -0.1924
105 -0.41218 -0.2435 -0.30068 -0.35713 -0.25704 -0.41402 -0.4056 -0.29636 -0.34536 -0.23866 -0.24606 -0.29621 -0.4283 -0.23758 -0.23054 -0.23367 -0.26281 -0.19345
106 -0.436 -0.23381 -0.29982 -0.36964 -0.26982 -0.38882 -0.4103 -0.28914 -0.3486 -0.2471 -0.25645 -0.2941 -0.43647 -0.24891 -0.23728 -0.2357 -0.27248 -0.20614
107 -0.42192 -0.259 -0.28625 -0.35986 -0.24698 -0.39069 -0.39501 -0.28845 -0.34422 -0.24033 -0.23653 -0.28193 -0.41812 -0.2522 -0.22908 -0.23126 -0.26711 -0.19929
108 -0.42515 -0.23203 -0.29303 -0.34978 -0.25553 -0.3883 -0.39045 -0.25294 -0.33652 -0.24269 -0.24947 -0.28189 -0.42297 -0.2589 -0.21568 -0.223 -0.25966 -0.19178
109 -0.41622 -0.23021 -0.29565 -0.35104 -0.25508 -0.39132 -0.40359 -0.27365 -0.33879 -0.24607 -0.27768 -0.29181 -0.43122 -0.24308 -0.22931 -0.21097 -0.25471 -0.20586
110 -0.39687 -0.22825 -0.28599 -0.34751 -0.25631 -0.38762 -0.39605 -0.27952 -0.33402 -0.23712 -0.2513 -0.28011 -0.4231 -0.24355 -0.21015 -0.21026 -0.2416 -0.19754
111 -0.41511 -0.23327 -0.28016 -0.33638 -0.24677 -0.38604 -0.40374 -0.28986 -0.33328 -0.23607 -0.25247 -0.2756 -0.41444 -0.26241 -0.2149 -0.22305 -0.25312 -0.18941
112 -0.42185 -0.25846 -0.28521 -0.35724 -0.24729 -0.38844 -0.39827 -0.28834 -0.34083 -0.23774 -0.26324 -0.29221 -0.41957 -0.25889 -0.21613 -0.24899 -0.26846 -0.20283
113 -0.41892 -0.23208 -0.27706 -0.35583 -0.23087 -0.38183 -0.40612 -0.26773 -0.33405 -0.24962 -0.24398 -0.28395 -0.41719 -0.24874 -0.22161 -0.22834 -0.25275 -0.21422
114 -0.40324 -0.23696 -0.27802 -0.33549 -0.2421 -0.38147 -0.37298 -0.26554 -0.3266 -0.23093 -0.2426 -0.27034 -0.41982 -0.25475 -0.19966 -0.2223 -0.26082 -0.20436
115 -0.40291 -0.21497 -0.27084 -0.3514 -0.23332 -0.35732 -0.37881 -0.24747 -0.32487 -0.22839 -0.23559 -0.27456 -0.40196 -0.25595 -0.20904 -0.21295 -0.23961 -0.19538
116 -0.39626 -0.23437 -0.2706 -0.33742 -0.22988 -0.3734 -0.38452 -0.25713 -0.3139 -0.23261 -0.24598 -0.25948 -0.4082 -0.24769 -0.19264 -0.22326 -0.25402 -0.2069
117 -0.40223 -0.22329 -0.26669 -0.3418 -0.22375 -0.39041 -0.39523 -0.26605 -0.32462 -0.23661 -0.24592 -0.27651 -0.41439 -0.24551 -0.19805 -0.2168 -0.23085 -0.20551
118 -0.40423 -0.22154 -0.27973 -0.33212 -0.23414 -0.36126 -0.39258 -0.25933 -0.32389 -0.22454 -0.2361 -0.27358 -0.40576 -0.2557 -0.20577 -0.2231 -0.23936 -0.21385
119 -0.39746 -0.23286 -0.28244 -0.34074 -0.23637 -0.37521 -0.38159 -0.26115 -0.31672 -0.21798 -0.24243 -0.27453 -0.40617 -0.254 -0.21066 -0.21075 -0.23525 -0.19954
120 -0.39365 -0.22102 -0.26993 -0.32985 -0.23848 -0.36883 -0.38726 -0.26957 -0.31585 -0.23433 -0.25172 -0.28281 -0.41577 -0.25316 -0.19828 -0.22153 -0.23967 -0.2068
121 -0.40283 -0.2424 -0.28034 -0.36071 -0.24101 -0.37811 -0.39408 -0.27863 -0.32913 -0.22459 -0.25586 -0.28432 -0.42443 -0.24933 -0.20925 -0.23016 -0.25985 -0.21694
122 -0.41137 -0.23797 -0.28548 -0.36232 -0.24282 -0.39232 -0.40068 -0.26737 -0.32725 -0.25049 -0.25753 -0.2805 -0.4117 -0.26311 -0.20814 -0.23286 -0.25873 -0.21582
123 -0.40296 -0.24011 -0.28519 -0.34522 -0.23606 -0.38134 -0.39613 -0.26097 -0.32387 -0.24098 -0.25468 -0.28092 -0.41427 -0.24237 -0.20333 -0.23822 -0.25133 -0.21897
124 -0.38533 -0.20123 -0.26001 -0.33723 -0.21836 -0.34992 -0.37091 -0.26147 -0.30783 -0.21145 -0.22349 -0.26622 -0.39563 -0.23935 -0.19104 -0.19939 -0.23141 -0.19671
125 -0.39428 -0.22855 -0.27493 -0.34256 -0.24204 -0.37617 -0.38027 -0.25783 -0.31861 -0.23544 -0.22935 -0.28051 -0.41712 -0.25353 -0.20248 -0.23122 -0.24793 -0.2203
126 -0.40803 -0.22637 -0.26864 -0.36023 -0.24479 -0.36098 -0.38207 -0.27472 -0.30556 -0.23071 -0.22133 -0.28805 -0.40848 -0.23963 -0.20462 -0.22853 -0.25377 -0.20336
127 -0.39172 -0.21274 -0.26046 -0.34357 -0.21982 -0.37873 -0.38571 -0.26648 -0.32031 -0.22447 -0.2158 -0.26973 -0.3923 -0.23461 -0.19479 -0.20717 -0.25142 -0.19725
128 -0.39176 -0.20591 -0.26603 -0.33878 -0.23444 -0.36927 -0.37378 -0.25567 -0.31907 -0.22848 -0.23364 -0.26844 -0.39854 -0.23097 -0.18885 -0.20462 -0.24247 -0.20831
129 -0.39343 -0.212 -0.26991 -0.35681 -0.22517 -0.35734 -0.3867 -0.26168 -0.31856 -0.22739 -0.24689 -0.27106 -0.41359 -0.24964 -0.21035 -0.21142 -0.24794 -0.21949
130 -0.38831 -0.22074 -0.27163 -0.34266 -0.20952 -0.36325 -0.38289 -0.26674 -0.32026 -0.22407 -0.23545 -0.27323 -0.40391 -0.23261 -0.20324 -0.20572 -0.24177 -0.22057
131 -0.38021 -0.22909 -0.2602 -0.34783 -0.2273 -0.37045 -0.3897 -0.25991 -0.31201 -0.22893 -0.22494 -0.28385 -0.39876 -0.24215 -0.20318 -0.20986 -0.26322 -0.21719
132 -0.38938 -0.21742 -0.24791 -0.3331 -0.21629 -0.36443 -0.37737 -0.25696 -0.31041 -0.22198 -0.20979 -0.26232 -0.40045 -0.22761 -0.18369 -0.19301 -0.24626 -0.21966
133 -0.39779 -0.21811 -0.26317 -0.35844 -0.22866 -0.36575 -0.39483 -0.25865 -0.31648 -0.23624 -0.21801 -0.26957 -0.39424 -0.24283 -0.20525 -0.21773 -0.24068 -0.21314
134 -0.38184 -0.20089 -0.25622 -0.33723 -0.21646 -0.35981 -0.38565 -0.25029 -0.30758 -0.21855 -0.22243 -0.25938 -0.40484 -0.2272 -0.19399 -0.18504 -0.23708 -0.20768
135 -0.39255 -0.19977 -0.26338 -0.34155 -0.22471 -0.35075 -0.36355 -0.25247 -0.31273 -0.22453 -0.22657 -0.26681 -0.39145 -0.22409 -0.19563 -0.21119 -0.23988 -0.19192
136 -0.38863 -0.20599 -0.25729 -0.33984 -0.23954 -0.36651 -0.37592 -0.26193 -0.31072 -0.22122 -0.23887 -0.26693 -0.40384 -0.22253 -0.19731 -0.22349 -0.23565 -0.20423
137 -0.40473 -0.21494 -0.2842 -0.34153 -0.25463 -0.37469 -0.389 -0.26868 -0.3179 -0.23911 -0.24575 -0.28993 -0.42485 -0.24925 -0.21801 -0.22491 -0.26822 -0.21623
138 -0.3811 -0.17655 -0.25043 -0.34177 -0.2144 -0.34977 -0.3667 -0.25634 -0.30455 -0.2284 -0.23888 -0.26566 -0.40161 -0.2254 -0.19097 -0.19301 -0.23166 -0.20419
139 -0.37906 -0.20761 -0.26159 -0.31847 -0.22751 -0.35989 -0.38319 -0.24431 -0.31358 -0.22604 -0.2423 -0.25497 -0.3946 -0.22992 -0.20698 -0.20696 -0.25697 -0.21218
140 -0.39908 -0.18484 -0.26272 -0.3257 -0.22329 -0.3576 -0.36975 -0.26133 -0.3106 -0.23445 -0.23967 -0.26048 -0.40455 -0.22996 -0.19629 -0.20446 -0.25796 -0.21257
141 -0.40307 -0.20271 -0.26384 -0.33501 -0.22035 -0.37408 -0.38615 -0.25416 -0.31635 -0.22765 -0.24111 -0.27136 -0.4094 -0.22647 -0.20358 -0.2121 -0.24633 -0.21615
142 -0.39801 -0.19959 -0.2645 -0.33815 -0.22639 -0.36865 -0.37645 -0.25121 -0.32171 -0.22298 -0.24253 -0.27607 -0.39898 -0.2384 -0.20991 -0.22169 -0.25707 -0.22052
143 -0.377 -0.16213 -0.23181 -0.29244 -0.21055 -0.35097 -0.37728 -0.24231 -0.30068 -0.21082 -0.21586 -0.26039 -0.39872 -0.21293 -0.1778 -0.19203 -0.23339 -0.19873
144 -0.38773 -0.19157 -0.24491 -0.32378 -0.21511 -0.35909 -0.36813 -0.23695 -0.31089 -0.22018 -0.23581 -0.25827 -0.41129 -0.22257 -0.20672 -0.20899 -0.26038 -0.22112
145 -0.36714 -0.16237 -0.24434 -0.30502 -0.20425 -0.3435 -0.36303 -0.2246 -0.30634 -0.20855 -0.22115 -0.2574 -0.3926 -0.21969 -0.18309 -0.21226 -0.23843 -0.20749
146 -0.36268 -0.17031 -0.25138 -0.30934 -0.2107 -0.34242 -0.36798 -0.23943 -0.30558 -0.21086 -0.22444 -0.24666 -0.39272 -0.22735 -0.18727 -0.18904 -0.23405 -0.21162
147 -0.37507 -0.19531 -0.23897 -0.3267 -0.20768 -0.35713 -0.36301 -0.23624 -0.30743 -0.2194 -0.2327 -0.25044 -0.40294 -0.2269 -0.19796 -0.2061 -0.23982 -0.22285
148 -0.38251 -0.18181 -0.24456 -0.32929 -0.21093 -0.36369 -0.37808 -0.25082 -0.30598 -0.22126 -0.23069 -0.25752 -0.41539 -0.24396 -0.20496 -0.19666 -0.23968 -0.22286
149 -0.38881 -0.19357 -0.23612 -0.3234 -0.20449 -0.33902 -0.36508 -0.244 -0.3139 -0.2162 -0.22244 -0.26047 -0.39765 -0.23123 -0.19169 -0.20026 -0.23828 -0.21194
150 -0.3924 -0.20233 -0.26067 -0.34511 -0.22509 -0.34722 -0.36064 -0.24326 -0.29933 -0.22327 -0.23312 -0.26404 -0.4106 -0.24332 -0.21834 -0.19703 -0.24562 -0.21749
151 -0.38346 -0.20266 -0.25449 -0.33746 -0.21307 -0.36376 -0.3744 -0.26589 -0.30335 -0.21919 -0.22944 -0.26342 -0.41641 -0.21785 -0.21512 -0.20767 -0.2485 -0.22748
152 -0.36571 -0.18337 -0.2377 -0.30357 -0.19517 -0.33428 -0.35592 -0.22859 -0.29461 -0.20857 -0.20373 -0.24698 -0.38645 -0.2163 -0.19432 -0.19791 -0.2188 -0.20778
153 -0.35987 -0.17816 -0.22845 -0.31125 -0.19059 -0.34304 -0.35944 -0.22594 -0.30358 -0.21299 -0.21781 -0.23315 -0.40152 -0.21435 -0.18958 -0.19442 -0.21731 -0.20537
154 -0.37074 -0.17428 -0.2367 -0.31697 -0.19248 -0.33775 -0.36044 -0.22248 -0.29814 -0.21142 -0.22081 -0.24955 -0.38988 -0.23894 -0.19735 -0.19277 -0.2203 -0.21301
155 -0.39968 -0.19454 -0.25018 -0.34345 -0.22853 -0.37082 -0.39362 -0.26965 -0.3146 -0.23273 -0.23983 -0.27794 -0.42687 -0.25431 -0.20852 -0.22038 -0.24944 -0.22925
156 -0.36183 -0.18709 -0.23128 -0.32992 -0.19215 -0.34378 -0.37069 -0.24109 -0.29762 -0.20925 -0.21919 -0.24324 -0.39674 -0.23976 -0.19506 -0.19789 -0.2261 -0.21208
157 -0.35535 -0.18903 -0.24003 -0.33548 -0.21389 -0.35101 -0.36756 -0.22992 -0.29859 -0.21979 -0.2174 -0.25044 -0.40184 -0.2279 -0.19319 -0.20237 -0.22583 -0.21707
158 -0.38637 -0.18548 -0.24341 -0.33597 -0.21904 -0.35438 -0.37171 -0.24283 -0.31058 -0.22931 -0.24937 -0.26148 -0.41818 -0.2495 -0.21389 -0.20847 -0.24163 -0.23086
159 -0.38751 -0.17839 -0.25071 -0.32932 -0.205 -0.34766 -0.37239 -0.25612 -0.30754 -0.23137 -0.227 -0.25035 -0.41081 -0.24853 -0.20235 -0.20342 -0.22331 -0.22002
160 -0.35618 -0.18105 -0.23578 -0.32473 -0.18906 -0.3347 -0.35463 -0.22939 -0.30427 -0.21912 -0.22241 -0.24368 -0.40708 -0.23101 -0.20311 -0.19845 -0.21595 -0.21345
161 -0.35981 -0.16885 -0.23698 -0.31294 -0.19841 -0.33404 -0.34617 -0.23866 -0.30221 -0.2142 -0.22538 -0.24858 -0.40337 -0.22882 -0.18768 -0.1849 -0.23383 -0.21903
162 -0.37526 -0.18647 -0.24466 -0.33178 -0.20524 -0.34202 -0.36413 -0.23393 -0.30915 -0.21796 -0.23284 -0.2531 -0.4003 -0.24006 -0.19865 -0.19661 -0.25566 -0.22552
163 -0.37274 -0.16776 -0.241 -0.3351 -0.19698 -0.32057 -0.35999 -0.23462 -0.31084 -0.21731 -0.22428 -0.24394 -0.40643 -0.23033 -0.19515 -0.20055 -0.23892 -0.20437
164 -0.36706 -0.1887 -0.24047 -0.33087 -0.19336 -0.33245 -0.37041 -0.23564 -0.30511 -0.22477 -0.23248 -0.24657 -0.38897 -0.21773 -0.20235 -0.18971 -0.24262 -0.20809
165 -0.36317 -0.16346 -0.23859 -0.32075 -0.21268 -0.34647 -0.37401 -0.24142 -0.31571 -0.22758 -0.23456 -0.25502 -0.39903 -0.24615 -0.19544 -0.20141 -0.22495 -0.21467
166 -0.36494 -0.15969 -0.23363 -0.32665 -0.19215 -0.34352 -0.34936 -0.22515 -0.30529 -0.20711 -0.23082 -0.23735 -0.40577 -0.22364 -0.18372 -0.19736 -0.22945 -0.21382
167 -0.36127 -0.17098 -0.23557 -0.32848 -0.1998 -0.33413 -0.35088 -0.20663 -0.30781 -0.21387 -0.23111 -0.24803 -0.40369 -0.23859 -0.19293 -0.19598 -0.22991 -0.21314
168 -0.35044 -0.17507 -0.23042 -0.31501 -0.19283 -0.33076 -0.3572 -0.21091 -0.29693 -0.21469 -0.21793 -0.24051 -0.39159 -0.22081 -0.18851 -0.19323 -0.23526 -0.21053
169 -0.39301 -0.17516 -0.24523 -0.34062 -0.2154 -0.34077 -0.38077 -0.2267 -0.32444 -0.23708 -0.23687 -0.26368 -0.42399 -0.25037 -0.20312 -0.20546 -0.23277 -0.22727
170 -0.36058 -0.17121 -0.24055 -0.33977 -0.20269 -0.33949 -0.36415 -0.22792 -0.29849 -0.22031 -0.22946 -0.25028 -0.40349 -0.23753 -0.20859 -0.21339 -0.2301 -0.21562
171 -0.36471 -0.16931 -0.23269 -0.31688 -0.21309 -0.33687 -0.36108 -0.23642 -0.30569 -0.22728 -0.23133 -0.25331 -0.40144 -0.23175 -0.2014 -0.20214 -0.22547 -0.23023
172 -0.37322 -0.18155 -0.24465 -0.35299 -0.22296 -0.3419 -0.37211 -0.2368 -0.30471 -0.22524 -0.23995 -0.26265 -0.40476 -0.23483 -0.20812 -0.20656 -0.23869 -0.21437
173 -0.37619 -0.19537 -0.23846 -0.33734 -0.21159 -0.34798 -0.37958 -0.24649 -0.31679 -0.21655 -0.22772 -0.25737 -0.41151 -0.23632 -0.20625 -0.20835 -0.23795 -0.20745
174 -0.37193 -0.15715 -0.22854 -0.31507 -0.17652 -0.3245 -0.36346 -0.22201 -0.3064 -0.20299 -0.18964 -0.24131 -0.39387 -0.21934 -0.20829 -0.19507 -0.23764 -0.1973
175 -0.39509 -0.17741 -0.24553 -0.32818 -0.21996 -0.33477 -0.38276 -0.23649 -0.32845 -0.23663 -0.22039 -0.26637 -0.41226 -0.25685 -0.2187 -0.20967 -0.24283 -0.22911
176 -0.38325 -0.19755 -0.2482 -0.35156 -0.22087 -0.35361 -0.38933 -0.24455 -0.32754 -0.23492 -0.22352 -0.26578 -0.4165 -0.24476 -0.21237 -0.21698 -0.24044 -0.23574
177 -0.3872 -0.1797 -0.23247 -0.34128 -0.20052 -0.34168 -0.37898 -0.23833 -0.31398 -0.22213 -0.21118 -0.25659 -0.40654 -0.24147 -0.20004 -0.21709 -0.24199 -0.21428
178 -0.38343 -0.18916 -0.24632 -0.34043 -0.22389 -0.34549 -0.38753 -0.24382 -0.3217 -0.21579 -0.20237 -0.2521 -0.40837 -0.24186 -0.21498 -0.21031 -0.25776 -0.22893
179 -0.37621 -0.19924 -0.25766 -0.34355 -0.21128 -0.34466 -0.38207 -0.23985 -0.32594 -0.23406 -0.20742 -0.25209 -0.41055 -0.25518 -0.21362 -0.21101 -0.23888 -0.2259
180 -0.3816 -0.19264 -0.23497 -0.35169 -0.19849 -0.34995 -0.38794 -0.23374 -0.32038 -0.2211 -0.20423 -0.25381 -0.41359 -0.23798 -0.20831 -0.20602 -0.23962 -0.21977
181 -0.3803 -0.19601 -0.24822 -0.33484 -0.223 -0.35033 -0.38393 -0.24478 -0.33101 -0.22217 -0.21549 -0.26235 -0.42637 -0.24633 -0.21022 -0.22141 -0.24038 -0.22705
182 -0.39185 -0.21612 -0.25784 -0.35131 -0.21806 -0.33669 -0.38052 -0.2451 -0.33423 -0.21568 -0.21356 -0.25855 -0.41764 -0.25278 -0.22296 -0.22409 -0.26393 -0.234
183 -0.36226 -0.19186 -0.24146 -0.34328 -0.20223 -0.34156 -0.3772 -0.23398 -0.32333 -0.22532 -0.20433 -0.26247 -0.41519 -0.24516 -0.20738 -0.19478 -0.25202 -0.22653
184 -0.38036 -0.18543 -0.24535 -0.317 -0.20825 -0.33517 -0.37373 -0.23377 -0.31993 -0.22969 -0.23025 -0.26489 -0.40471 -0.23388 -0.20535 -0.20965 -0.23758 -0.21793
185 -0.40221 -0.20729 -0.26437 -0.33996 -0.21846 -0.3492 -0.38334 -0.25241 -0.31832 -0.23471 -0.24071 -0.27815 -0.43288 -0.24771 -0.21178 -0.23259 -0.23978 -0.22071
186 -0.38628 -0.18098 -0.25286 -0.32796 -0.19932 -0.34738 -0.3829 -0.24181 -0.32366 -0.20694 -0.21594 -0.2543 -0.39168 -0.24411 -0.20489 -0.20395 -0.23045 -0.21111
187 -0.37709 -0.18337 -0.24151 -0.3221 -0.18468 -0.33615 -0.37008 -0.23297 -0.32158 -0.22837 -0.21956 -0.25462 -0.40903 -0.2468 -0.19629 -0.21041 -0.25725 -0.20151
188 -0.38262 -0.19971 -0.25177 -0.33649 -0.21729 -0.33448 -0.39474 -0.24248 -0.32574 -0.22763 -0.22264 -0.26719 -0.41146 -0.24507 -0.20521 -0.22048 -0.25259 -0.21738
189 -0.38303 -0.2064 -0.26889 -0.36637 -0.21999 -0.36595 -0.39502 -0.24116 -0.32484 -0.24635 -0.25208 -0.27313 -0.42365 -0.2645 -0.22552 -0.24086 -0.25766 -0.23302
190 -0.38205 -0.19106 -0.26473 -0.35495 -0.21158 -0.35331 -0.39522 -0.24825 -0.33091 -0.23536 -0.23512 -0.26507 -0.42055 -0.2492 -0.21996 -0.22077 -0.26436 -0.22355
191 -0.37196 -0.20043 -0.25183 -0.34034 -0.18856 -0.33398 -0.38369 -0.24018 -0.31568 -0.22411 -0.22772 -0.26434 -0.38621 -0.23194 -0.20222 -0.21182 -0.24742 -0.19824
192 -0.38604 -0.18659 -0.26067 -0.347 -0.21438 -0.35021 -0.38028 -0.22913 -0.32225 -0.23037 -0.23791 -0.26212 -0.40137 -0.24329 -0.21014 -0.21506 -0.26717 -0.20809
193 -0.3827 -0.2114 -0.26098 -0.33399 -0.22393 -0.34748 -0.39344 -0.24422 -0.32179 -0.2399 -0.23139 -0.2733 -0.41781 -0.25815 -0.21497 -0.2309 -0.27965 -0.20698
194 -0.37984 -0.18451 -0.24968 -0.34121 -0.21155 -0.34205 -0.38746 -0.23853 -0.32265 -0.23181 -0.23072 -0.26725 -0.40225 -0.23276 -0.20742 -0.21811 -0.27481 -0.20617
195 -0.42054 -0.23119 -0.28343 -0.37246 -0.25013 -0.36297 -0.3995 -0.278 -0.34715 -0.26549 -0.25073 -0.29936 -0.42719 -0.25822 -0.23788 -0.25466 -0.27567 -0.2229
196 -0.3963 -0.21247 -0.2929 -0.34763 -0.2309 -0.3596 -0.41768 -0.24862 -0.34577 -0.24751 -0.24336 -0.28566 -0.42284 -0.25262 -0.22623 -0.24674 -0.28487 -0.21945
197 -0.41316 -0.2048 -0.26741 -0.36272 -0.21715 -0.37296 -0.39371 -0.24498 -0.34076 -0.23769 -0.23307 -0.27368 -0.41934 -0.25274 -0.22059 -0.25087 -0.27789 -0.21032
198 -0.3883 -0.20211 -0.27948 -0.35166 -0.21863 -0.35031 -0.41227 -0.25282 -0.34029 -0.24235 -0.24514 -0.27624 -0.42934 -0.26519 -0.22413 -0.24164 -0.27699 -0.21911
199 -0.40697 -0.22314 -0.27469 -0.3489 -0.23262 -0.36881 -0.40667 -0.26491 -0.33542 -0.23973 -0.24723 -0.27327 -0.43383 -0.24905 -0.22449 -0.25172 -0.25763 -0.21442
200 -0.39743 -0.21919 -0.28282 -0.36181 -0.22213 -0.3576 -0.41645 -0.24879 -0.34238 -0.23838 -0.23939 -0.28293 -0.4315 -0.25527 -0.22483 -0.24676 -0.28176 -0.23557
201 -0.3691 -0.19073 -0.25671 -0.34862 -0.20935 -0.34835 -0.39896 -0.24573 -0.323 -0.22344 -0.21674 -0.25839 -0.39692 -0.24867 -0.20758 -0.22511 -0.26642 -0.21128
202 -0.40695 -0.22453 -0.2721 -0.36641 -0.22048 -0.34466 -0.40889 -0.24861 -0.34503 -0.24165 -0.24717 -0.28155 -0.41632 -0.24557 -0.21845 -0.24679 -0.28138 -0.22303
203 -0.40845 -0.22984 -0.27934 -0.36052 -0.22918 -0.35518 -0.41813 -0.2508 -0.33654 -0.23315 -0.24147 -0.28359 -0.41225 -0.25271 -0.21458 -0.25763 -0.28031 -0.23051
204 -0.39397 -0.20898 -0.28572 -0.3467 -0.2308 -0.36733 -0.41651 -0.26341 -0.34687 -0.23619 -0.23614 -0.28113 -0.41753 -0.26886 -0.23534 -0.24802 -0.27405 -0.22001
205 -0.38528 -0.22114 -0.27601 -0.36434 -0.22615 -0.34881 -0.41432 -0.23953 -0.33646 -0.23633 -0.23485 -0.27164 -0.42163 -0.25556 -0.22563 -0.2464 -0.27431 -0.22788
206 -0.38106 -0.19608 -0.26716 -0.34117 -0.21308 -0.34576 -0.40349 -0.22519 -0.31472 -0.23035 -0.22557 -0.26666 -0.40431 -0.22493 -0.20587 -0.23315 -0.26974 -0.21787
207 -0.3938 -0.19016 -0.26926 -0.33431 -0.22533 -0.33347 -0.39125 -0.22292 -0.33352 -0.2352 -0.23364 -0.26335 -0.40366 -0.25109 -0.21419 -0.24387 -0.27126 -0.2188
208 -0.40719 -0.22205 -0.27807 -0.36896 -0.22202 -0.35326 -0.41275 -0.25588 -0.3306 -0.23641 -0.24387 -0.27761 -0.42415 -0.26368 -0.22956 -0.25473 -0.29315 -0.24001
209 -0.40305 -0.19285 -0.27321 -0.35018 -0.2304 -0.34086 -0.41854 -0.23123 -0.33998 -0.24144 -0.24499 -0.27748 -0.40852 -0.25867 -0.22396 -0.23953 -0.28544 -0.22672
210 -0.38397 -0.19122 -0.27761 -0.35224 -0.21741 -0.35333 -0.40496 -0.24635 -0.33473 -0.2431 -0.23447 -0.27593 -0.41557 -0.26765 -0.22069 -0.23495 -0.28053 -0.23169
211 -0.37145 -0.20426 -0.26184 -0.33073 -0.20512 -0.32994 -0.40391 -0.24646 -0.31319 -0.22167 -0.23032 -0.26063 -0.39512 -0.2397 -0.22136 -0.23284 -0.27531 -0.21938
212 -0.38215 -0.20175 -0.27839 -0.35476 -0.22676 -0.34831 -0.39991 -0.21867 -0.32355 -0.24766 -0.23201 -0.26434 -0.39759 -0.24142 -0.22024 -0.25387 -0.25621 -0.21914
213 -0.38753 -0.20775 -0.26911 -0.35289 -0.22383 -0.36523 -0.41199 -0.25211 -0.33388 -0.24101 -0.23197 -0.26914 -0.40074 -0.25204 -0.22996 -0.24798 -0.27147 -0.2328
214 -0.41125 -0.21168 -0.29176 -0.36716 -0.23094 -0.36729 -0.4164 -0.25876 -0.3506 -0.25435 -0.2598 -0.29278 -0.40096 -0.24812 -0.23876 -0.2625 -0.27852 -0.23586
215 -0.39959 -0.21217 -0.27217 -0.35918 -0.22495 -0.34549 -0.40995 -0.23521 -0.33725 -0.23183 -0.24551 -0.28633 -0.41015 -0.24321 -0.23197 -0.25988 -0.26528 -0.23407
216 -0.39315 -0.19965 -0.27672 -0.3632 -0.2255 -0.34707 -0.40883 -0.23678 -0.32625 -0.22696 -0.22485 -0.27555 -0.39871 -0.25185 -0.23395 -0.26512 -0.27822 -0.23757
217 -0.38216 -0.19333 -0.26961 -0.3368 -0.21899 -0.33834 -0.38667 -0.21624 -0.3255 -0.23008 -0.2406 -0.26915 -0.3935 -0.24334 -0.2214 -0.2416 -0.26724 -0.24341
218 -0.39185 -0.20226 -0.27042 -0.33115 -0.21808 -0.33171 -0.40086 -0.22681 -0.3242 -0.2336 -0.24054 -0.2743 -0.4 -0.26034 -0.22097 -0.24936 -0.26753 -0.23815
219 -0.3794 -0.19682 -0.27222 -0.34258 -0.22562 -0.34588 -0.41248 -0.23656 -0.34172 -0.23487 -0.24472 -0.27109 -0.39284 -0.253 -0.21307 -0.26145 -0.2603 -0.23652
220 -0.39615 -0.22339 -0.28498 -0.36098 -0.24432 -0.34879 -0.40608 -0.23544 -0.34488 -0.24609 -0.26016 -0.29337 -0.42225 -0.26252 -0.24245 -0.25883 -0.28468 -0.2603
221 -0.39311 -0.20965 -0.27305 -0.34155 -0.22091 -0.34263 -0.41193 -0.23277 -0.35043 -0.2402 -0.24485 -0.27725 -0.407 -0.2451 -0.22915 -0.25146 -0.272 -0.25337
222 -0.38075 -0.20966 -0.27341 -0.34606 -0.23238 -0.34077 -0.40502 -0.23422 -0.34022 -0.25039 -0.24679 -0.28471 -0.40797 -0.26236 -0.22853 -0.2578 -0.26909 -0.24834
223 -0.39949 -0.21905 -0.27033 -0.35311 -0.23665 -0.34821 -0.40625 -0.23505 -0.35275 -0.23977 -0.25878 -0.28617 -0.42104 -0.26874 -0.23945 -0.25995 -0.26819 -0.26328
224 -0.37792 -0.20063 -0.26291 -0.33784 -0.22467 -0.32332 -0.39186 -0.22379 -0.33014 -0.23174 -0.22926 -0.27495 -0.40074 -0.25072 -0.2145 -0.25987 -0.2796 -0.25463
225 -0.40148 -0.2119 -0.27535 -0.34561 -0.22854 -0.34618 -0.40168 -0.22918 -0.3399 -0.24623 -0.25561 -0.28561 -0.42172 -0.26884 -0.2327 -0.24899 -0.28749 -0.27241
226 -0.40745 -0.23731 -0.28639 -0.35967 -0.24397 -0.35094 -0.41902 -0.25467 -0.34736 -0.25225 -0.26984 -0.30336 -0.42783 -0.27534 -0.25333 -0.27474 -0.29366 -0.27423
227 -0.38416 -0.20411 -0.27588 -0.34833 -0.22202 -0.34625 -0.40149 -0.23945 -0.3535 -0.24562 -0.24626 -0.27652 -0.40847 -0.26928 -0.22763 -0.27788 -0.26783 -0.25987
228 -0.40119 -0.22447 -0.28205 -0.34991 -0.22757 -0.33386 -0.3947 -0.24037 -0.34522 -0.24745 -0.24014 -0.29067 -0.41744 -0.25913 -0.24269 -0.2728 -0.29084 -0.27832
229 -0.40685 -0.22197 -0.28076 -0.36408 -0.22053 -0.34018 -0.4149 -0.24075 -0.33064 -0.25539 -0.255 -0.2841 -0.41505 -0.26976 -0.23272 -0.26975 -0.28441 -0.27511
230 -0.39498 -0.21934 -0.26797 -0.34983 -0.22654 -0.34204 -0.40501 -0.22642 -0.33705 -0.24218 -0.24508 -0.2762 -0.40735 -0.2764 -0.23213 -0.27846 -0.27825 -0.26009
231 -0.39368 -0.22398 -0.28377 -0.34756 -0.23156 -0.33789 -0.40226 -0.24247 -0.33828 -0.2453 -0.22229 -0.29355 -0.4102 -0.26958 -0.23425 -0.25846 -0.28878 -0.27119
232 -0.39876 -0.21757 -0.27846 -0.35575 -0.23488 -0.33009 -0.41484 -0.22392 -0.34437 -0.26033 -0.24937 -0.30053 -0.4149 -0.27457 -0.23359 -0.26897 -0.29135 -0.27513
233 -0.39927 -0.20914 -0.28638 -0.3711 -0.23009 -0.352 -0.40964 -0.23893 -0.33773 -0.25879 -0.25433 -0.29235 -0.41608 -0.26325 -0.24633 -0.29684 -0.28753 -0.27415
234 -0.38395 -0.19019 -0.26432 -0.34105 -0.21755 -0.32273 -0.39094 -0.22626 -0.32025 -0.23514 -0.24037 -0.27988 -0.39616 -0.25908 -0.23764 -0.26077 -0.26696 -0.26325
235 -0.39776 -0.21881 -0.28001 -0.36174 -0.22097 -0.34248 -0.40795 -0.25842 -0.35068 -0.25794 -0.25099 -0.29606 -0.41382 -0.262 -0.25489 -0.26383 -0.28254 -0.2764
236 -0.37192 -0.1904 -0.27099 -0.35348 -0.23117 -0.33074 -0.39566 -0.22091 -0.33205 -0.25082 -0.24177 -0.28128 -0.40608 -0.27903 -0.24467 -0.28259 -0.27218 -0.26869
237 -0.37428 -0.19548 -0.27781 -0.36648 -0.21783 -0.33044 -0.39588 -0.22734 -0.34131 -0.25007 -0.25633 -0.28548 -0.4103 -0.26035 -0.25064 -0.26887 -0.27773 -0.28253
238 -0.37902 -0.19599 -0.26685 -0.34592 -0.21823 -0.31542 -0.40057 -0.22654 -0.32955 -0.24982 -0.24288 -0.27867 -0.40362 -0.26485 -0.23766 -0.28476 -0.28395 -0.2796
239 -0.3912 -0.20485 -0.27335 -0.34814 -0.23394 -0.31836 -0.41004 -0.23277 -0.33339 -0.25438 -0.23951 -0.28622 -0.40872 -0.28323 -0.25637 -0.27736 -0.28528 -0.28455
240 -0.39448 -0.2126 -0.27513 -0.36581 -0.24437 -0.32799 -0.40727 -0.22995 -0.34319 -0.24814 -0.26132 -0.28349 -0.42013 -0.29271 -0.24882 -0.28058 -0.29395 -0.28919
241 -0.39605 -0.21928 -0.28289 -0.35291 -0.24082 -0.32358 -0.39509 -0.23773 -0.3403 -0.26409 -0.249 -0.3048 -0.41069 -0.28 -0.25757 -0.28255 -0.28265 -0.29448
242 -0.38103 -0.19141 -0.27378 -0.34304 -0.20774 -0.31997 -0.36899 -0.22146 -0.32998 -0.24454 -0.24941 -0.27941 -0.40457 -0.26906 -0.25438 -0.26716 -0.26589 -0.27213
243 -0.37585 -0.2047 -0.27752 -0.35857 -0.23068 -0.32234 -0.38989 -0.24638 -0.33496 -0.24224 -0.25411 -0.28136 -0.40584 -0.27335 -0.25727 -0.26709 -0.27195 -0.27003
244 -0.37934 -0.20539 -0.268 -0.35461 -0.23212 -0.30865 -0.39396 -0.21515 -0.33542 -0.24365 -0.25422 -0.28691 -0.4006 -0.27675 -0.252 -0.27631 -0.2753 -0.28266
245 -0.37873 -0.20001 -0.26943 -0.34068 -0.21955 -0.30043 -0.38957 -0.22326 -0.32748 -0.24793 -0.24252 -0.27982 -0.38929 -0.28757 -0.24439 -0.27197 -0.28023 -0.27886
246 -0.37631 -0.20738 -0.26397 -0.36347 -0.22195 -0.21417 -0.37893 -0.22446 -0.33 -0.24782 -0.24437 -0.2851 -0.41041 -0.28178 -0.25163 -0.28373 -0.28429 -0.29019
247 -0.37966 -0.18572 -0.26727 -0.35344 -0.23511 -0.17246 -0.37279 -0.21913 -0.33305 -0.24305 -0.25471 -0.29529 -0.4089 -0.26896 -0.25541 -0.27757 -0.28066 -0.27949
248 -0.38589 -0.20532 -0.26419 -0.35387 -0.23831 -0.10647 -0.3795 -0.20201 -0.33992 -0.25079 -0.24513 -0.30049 -0.40226 -0.27484 -0.26216 -0.28018 -0.2759 -0.28703
249 -0.36658 -0.1973 -0.26447 -0.34316 -0.21117 0.057994 -0.38277 -0.17294 -0.32922 -0.26087 -0.24923 -0.28077 -0.41363 -0.28008 -0.25936 -0.27242 -0.27721 -0.28657
250 -0.3548 -0.21244 -0.27276 -0.35812 -0.23863 0.16351 -0.38988 -0.1352 -0.34843 -0.26184 -0.26024 -0.29989 -0.41351 -0.28668 -0.26787 -0.28729 -0.28518 -0.29366
251 -0.28343 -0.19585 -0.26149 -0.35025 -0.21771 0.28784 -0.37178 -0.0029053 -0.338 -0.23933 -0.24982 -0.27803 -0.38853 -0.27322 -0.26174 -0.28784 -0.26609 -0.27536
252 -0.27869 -0.20244 -0.2766 -0.34016 -0.22519 0.38549 -0.38386 0.036685 -0.33808 -0.24621 -0.25513 -0.29783 -0.41035 -0.2913 -0.26809 -0.29621 -0.29134 -0.29053
253 -0.22299 -0.20696 -0.25553 -0.31764 -0.23904 0.41688 -0.37301 0.11775 -0.34041 -0.24354 -0.2667 -0.28935 -0.41342 -0.28548 -0.25797 -0.29352 -0.28023 -0.28593
254 -0.1418 -0.18031 -0.22966 -0.32128 -0.19926 0.52512 -0.35371 0.20911 -0.3241 -0.23377 -0.24213 -0.25916 -0.38323 -0.26848 -0.23701 -0.27665 -0.26122 -0.26746
255 -0.10549 -0.20654 -0.25934 -0.34829 -0.22551 0.53963 -0.35099 0.2607 -0.32281 -0.24027 -0.25692 -0.27349 -0.39237 -0.26759 -0.264 -0.28804 -0.28637 -0.28006
256 -0.057985 -0.20172 -0.25432 -0.32719 -0.23302 0.54976 -0.36074 0.23796 -0.32422 -0.23277 -0.25712 -0.27775 -0.38698 -0.27207 -0.26312 -0.27904 -0.27794 -0.28056
257 0.048992 -0.17827 -0.24866 -0.32326 -0.20467 0.66718 -0.34701 0.29811 -0.3158 -0.23661 -0.25987 -0.27011 -0.39416 -0.26541 -0.26366 -0.29582 -0.26325 -0.27013
258 0.15749 -0.19905 -0.25289 -0.33527 -0.19421 0.68121 -0.34893 0.33852 -0.33259 -0.23729 -0.2549 -0.27029 -0.38138 -0.28423 -0.25823 -0.28123 -0.26308 -0.2723
259 0.21489 -0.21634 -0.2499 -0.32615 -0.2224 0.7293 -0.36552 0.33994 -0.33902 -0.25729 -0.28059 -0.28238 -0.40464 -0.28951 -0.26672 -0.295 -0.28183 -0.26789
260 0.27384 -0.19863 -0.24072 -0.31568 -0.22769 0.7528 -0.35435 0.37572 -0.3419 -0.22768 -0.25215 -0.27643 -0.40476 -0.26825 -0.25905 -0.28426 -0.27072 -0.2634
261 0.3645 -0.19717 -0.23122 -0.31196 -0.19954 0.79956 -0.35063 0.40168 -0.31748 -0.21833 -0.2222 -0.26061 -0.38157 -0.26948 -0.23971 -0.27338 -0.26547 -0.24544
262 0.39074 -0.20183 -0.24744 -0.3236 -0.21509 0.74257 -0.35119 0.4007 -0.33371 -0.23518 -0.26876 -0.28418 -0.41057 -0.26837 -0.2597 -0.303 -0.28542 -0.24929
263 0.42451 -0.18471 -0.23849 -0.30101 -0.20325 0.85176 -0.35628 0.46456 -0.31744 -0.2395 -0.24006 -0.27985 -0.38987 -0.26676 -0.25335 -0.27349 -0.25987 -0.24488
264 0.50897 -0.15999 -0.21328 -0.30941 -0.19529 0.87263 -0.3543 0.48499 -0.27326 -0.22247 -0.24121 -0.26459 -0.37477 -0.27499 -0.24118 -0.27556 -0.25656 -0.23253
265 0.49862 -0.18972 -0.19923 -0.31797 -0.2302 0.85286 -0.34721 0.43913 -0.17852 -0.22927 -0.25754 -0.27227 -0.37842 -0.28113 -0.25551 -0.28836 -0.26878 -0.23319
266 0.5206 -0.1945 -0.20016 -0.33293 -0.21516 0.89021 -0.33821 0.4886 0.0072782 -0.23823 -0.25652 -0.25964 -0.38097 -0.28061 -0.24862 -0.29212 -0.27498 -0.24886
267 0.60947 -0.18056 -0.19722 -0.30012 -0.22154 0.88862 -0.35243 0.52686 0.11545 -0.2345 -0.2612 -0.28125 -0.39283 -0.28095 -0.25928 -0.28091 -0.2522 -0.23021
268 0.66381 -0.17563 -0.16456 -0.3067 -0.18958 0.89286 -0.33907 0.54144 0.29225 -0.23401 -0.24042 -0.25153 -0.38197 -0.2644 -0.23414 -0.28112 -0.26215 -0.21553
269 0.67518 -0.18885 -0.16055 -0.28783 -0.19947 0.94835 -0.33152 0.53661 0.37124 -0.23548 -0.25346 -0.26126 -0.38867 -0.26591 -0.24636 -0.279 -0.26411 -0.2244
270 0.74344 -0.17013 -0.12511 -0.28197 -0.19147 0.96559 -0.34015 0.59132 0.45245 -0.23273 -0.23453 -0.25334 -0.36726 -0.24381 -0.24328 -0.26776 -0.23404 -0.22962
271 0.75302 -0.18166 -0.068786 -0.27229 -0.19916 1.0065 -0.32552 0.57852 0.50522 -0.22182 -0.24772 -0.24516 -0.37629 -0.2619 -0.24953 -0.2551 -0.25421 -0.21817
272 0.76404 -0.20134 0.034255 -0.31424 -0.20725 0.95575 -0.35452 0.58728 0.53866 -0.22803 -0.25742 -0.25817 -0.36302 -0.27357 -0.24652 -0.29948 -0.26364 -0.24047
273 0.8186 -0.14551 0.16592 -0.26329 -0.19016 1.0211 -0.31882 0.64327 0.61421 -0.22835 -0.24273 -0.23964 -0.30672 -0.26064 -0.2342 -0.28596 -0.25359 -0.22212
274 0.82231 -0.16537 0.24024 -0.18893 -0.18946 1.0256 -0.20234 0.65082 0.64544 -0.23794 -0.25652 -0.26409 -0.31038 -0.25683 -0.246 -0.28007 -0.26311 -0.2195
275 0.79797 -0.18842 0.28726 -0.11045 -0.19368 1.0098 -0.033906 0.64355 0.65003 -0.22703 -0.26975 -0.26846 -0.30374 -0.25421 -0.25999 -0.27776 -0.26552 -0.23337
276 0.88067 -0.18628 0.36262 0.0019497 -0.19592 1.0097 0.11263 0.68863 0.67493 -0.23045 -0.2506 -0.26562 -0.29101 -0.27014 -0.23653 -0.28242 -0.26562 -0.23012
277 0.91285 -0.17231 0.40846 0.085764 -0.1872 1.0493 0.36083 0.71488 0.70051 -0.22937 -0.25771 -0.25574 -0.29931 -0.25503 -0.20566 -0.27135 -0.25185 -0.23084
278 0.91158 -0.16899 0.43997 0.15877 -0.20304 1.0436 0.45532 0.71224 0.75867 -0.23016 -0.25379 -0.23107 -0.28876 -0.25556 -0.188 -0.26931 -0.25729 -0.21848
279 0.95279 -0.15363 0.5016 0.21628 -0.19354 1.0279 0.57786 0.73733 0.80142 -0.23007 -0.23694 -0.14661 -0.28721 -0.25144 -0.16289 -0.27399 -0.2609 -0.21156
280 0.94297 -0.1579 0.52938 0.31659 -0.18777 1.082 0.70972 0.75679 0.83143 -0.21911 -0.22146 -0.050348 -0.31592 -0.26452 -0.14464 -0.28552 -0.2416 -0.22201
281 1.0028 -0.16658 0.56115 0.38341 -0.17076 1.0886 0.76502 0.77213 0.87679 -0.2073 -0.20234 -0.0023535 -0.32525 -0.24422 -0.1273 -0.25794 -0.21376 -0.2154
282 0.99939 -0.17681 0.58057 0.43006 -0.19949 1.0284 0.79599 0.75622 0.82842 -0.21643 -0.21953 0.067933 -0.35463 -0.25749 -0.13035 -0.26671 -0.24309 -0.2345
283 1.0519 -0.16479 0.5927 0.44031 -0.17052 1.0992 0.93111 0.79741 0.86839 -0.19833 -0.20656 0.096621 -0.33805 -0.24083 -0.12576 -0.274 -0.22578 -0.22092
284 1.0488 -0.16914 0.61506 0.46084 -0.19413 1.0693 0.93042 0.78932 0.84233 -0.23335 -0.21686 0.097101 -0.36629 -0.25003 -0.12709 -0.28529 -0.24493 -0.21766
285 1.0693 -0.15499 0.64519 0.53113 -0.17808 1.0947 1.0136 0.79957 0.92913 -0.20208 -0.22071 0.11865 -0.36482 -0.26031 -0.1118 -0.27494 -0.23984 -0.21762
286 1.1095 -0.14592 0.70732 0.5586 -0.16916 1.1185 1.0874 0.80315 0.92365 -0.21733 -0.20078 0.1236 -0.34964 -0.24365 -0.09008 -0.24802 -0.19835 -0.21054
287 1.073 -0.17985 0.69704 0.55492 -0.20345 1.0829 1.0505 0.75945 0.91695 -0.24383 -0.23078 0.097351 -0.38815 -0.26411 -0.12205 -0.29909 -0.24852 -0.23591
288 1.0774 -0.15965 0.70418 0.58881 -0.1765 1.1271 1.1281 0.85016 0.93788 -0.21815 -0.20057 0.20696 -0.36838 -0.25544 -0.11589 -0.27646 -0.2262 -0.22052
289 1.1622 -0.16954 0.72415 0.64071 -0.1832 1.1053 1.1389 0.82136 0.97922 -0.21494 -0.19707 0.21073 -0.36923 -0.25454 -0.10438 -0.27923 -0.22887 -0.22199
290 1.1657 -0.15822 0.7594 0.63284 -0.19274 1.0993 1.1972 0.86102 0.98682 -0.20866 -0.21046 0.26427 -0.37014 -0.25693 -0.12441 -0.27181 -0.21601 -0.23219
291 1.2039 -0.14854 0.78059 0.70171 -0.18032 1.1234 1.2421 0.83182 1.0094 -0.21009 -0.20339 0.26503 -0.36096 -0.26123 -0.097789 -0.26966 -0.21837 -0.22102
292 1.2297 -0.14398 0.78678 0.68563 -0.16508 1.1153 1.2829 0.86639 0.98332 -0.19772 -0.18906 0.34401 -0.33857 -0.25556 -0.080207 -0.26401 -0.2064 -0.21135
293 1.2375 -0.15012 0.82303 0.72838 -0.17964 1.1054 1.246 0.88146 1.014 -0.20468 -0.19306 0.34547 -0.34374 -0.2557 -0.094134 -0.27113 -0.21173 -0.22454
294 1.2405 -0.15057 0.8296 0.72151 -0.17337 1.131 1.3199 0.86856 1.0465 -0.19842 -0.19972 0.31838 -0.33984 -0.24588 -0.083862 -0.26638 -0.21995 -0.21144
295 1.2699 -0.15069 0.84607 0.73166 -0.19705 1.1218 1.3473 0.86544 1.0449 -0.20834 -0.20221 0.38573 -0.33719 -0.2552 -0.091382 -0.28864 -0.23528 -0.22901
296 1.2766 -0.1396 0.88295 0.80656 -0.17949 1.1754 1.3274 0.90475 1.049 -0.074071 -0.2012 0.42197 -0.16899 -0.24058 -0.084367 -0.25902 -0.19212 -0.22049
297 1.2895 -0.14191 0.88734 0.77504 -0.17468 1.1509 1.3027 0.85824 1.044 0.13666 -0.18377 0.43536 -0.075337 -0.24327 -0.088013 -0.26865 -0.21866 -0.21272
298 1.3233 -0.12438 0.89442 0.79968 -0.17145 1.1584 1.351 0.91536 1.088 0.25922 -0.17351 0.4981 0.036382 -0.23788 -0.072243 -0.2532 -0.18934 -0.20362
299 1.2723 -0.1347 0.88986 0.7965 -0.17699 1.0897 1.3289 0.84925 1.0436 0.35259 -0.16013 0.51195 0.067735 -0.24234 -0.08821 -0.25893 -0.20412 -0.21029
300 1.3226 -0.11617 0.9058 0.85183 -0.15374 1.1502 1.4232 0.93163 1.077 0.45174 -0.16249 0.51213 0.2174 -0.25537 -0.07652 -0.25368 -0.18355 -0.20126
301 1.3054 -0.16669 0.92238 0.78751 -0.17311 1.1285 1.3847 0.92871 1.0505 0.48611 -0.16429 0.53998 0.23848 -0.24896 -0.086634 -0.27365 -0.21172 -0.21002
302 1.361 -0.13026 0.9344 0.82487 -0.15488 1.1943 1.417 0.90559 1.1264 0.51819 -0.16265 0.54066 0.31602 -0.23002 -0.060807 -0.2528 -0.18417 -0.21212
303 1.3435 -0.11815 0.95082 0.83616 -0.16351 1.128 1.4983 0.9186 1.1057 0.58209 -0.14374 0.56791 0.36633 -0.22501 -0.055984 -0.25989 -0.044128 -0.19575
304 1.2864 -0.12032 0.94599 0.82255 -0.15775 1.1392 1.4753 0.91605 1.0907 0.58418 -0.16226 0.5735 0.37585 -0.23477 -0.055248 -0.25802 0.020449 -0.18741
305 1.3079 -0.0074427 0.96338 0.8249 -0.16896 1.1257 1.4691 0.89195 1.1107 0.66956 -0.16427 0.58132 0.42506 -0.26039 -0.058166 -0.28331 0.12075 -0.15139
306 1.3495 0.10027 0.95802 0.85897 -0.17766 1.1123 1.43 0.87161 1.1279 0.65148 -0.16049 0.58666 0.44547 -0.21911 -0.0305 -0.26166 0.1159 -0.16913
307 1.3939 0.16977 0.97024 0.88856 -0.15686 1.1504 1.4926 0.91004 1.1342 0.70744 -0.12778 0.59401 0.51933 -0.2253 -0.025443 -0.25823 0.14846 -0.13954
308 1.3552 0.20403 0.9793 0.88761 -0.13923 1.1768 1.568 0.92433 1.1331 0.7564 -0.13518 0.64394 0.49917 -0.21531 -0.00088076 -0.24926 0.2067 -0.12589
309 1.3575 0.20477 0.95379 0.86492 -0.085478 1.1603 1.4994 0.87352 1.1156 0.78792 -0.136 0.6339 0.545 -0.23166 -0.016809 -0.25508 0.27285 -0.11688
310 1.3345 0.27162 0.97974 0.8839 0.07588 1.1043 1.4893 0.86846 1.1147 0.81017 -0.13309 0.67565 0.57756 -0.21973 -0.0055003 -0.2581 0.33375 -0.0913
311 1.3306 0.31516 1.0026 0.87837 0.27592 1.1016 1.5525 0.85058 1.1417 0.79931 -0.13611 0.66359 0.62229 -0.22902 -0.0082445 -0.24112 0.341 -0.10571
312 1.3944 0.33484 1.0371 0.91399 0.38558 1.1389 1.5963 0.93499 1.133 0.84077 -0.12111 0.69397 0.59245 -0.20249 0.020664 -0.2452 0.37229 -0.091256
313 1.3811 0.35225 0.97048 0.9034 0.46159 1.1206 1.5436 0.8742 1.1497 0.80734 -0.12096 0.68596 0.59742 -0.23014 0.0041483 -0.25017 0.37011 -0.084254
314 1.3578 0.36427 1.02 0.87419 0.54234 1.1414 1.5515 0.86285 1.1029 0.86103 -0.11416 0.69971 0.65196 -0.22982 0.031649 -0.24199 0.4178 -0.085074
315 1.3911 0.41507 1.0123 0.9359 0.58721 1.1592 1.5707 0.86154 1.1241 0.86907 -0.10738 0.72431 0.67636 -0.21295 0.039254 -0.23349 0.47978 -0.073638
316 1.3883 0.40552 1.0373 0.91439 0.63361 1.1772 1.6441 0.78792 1.1337 0.89296 -0.12235 0.71626 0.67164 -0.20427 0.046644 -0.24747 0.48476 -0.07819
317 1.4164 0.41635 1.0252 0.87776 0.67053 1.1111 1.6017 0.73201 1.1239 0.87459 -0.1262 0.69067 0.73124 -0.21916 0.053394 -0.24882 0.50127 -0.085681
318 1.3899 0.44399 1.0308 0.90764 0.70986 1.0603 1.5236 0.68682 1.0841 0.90504 -0.099955 0.70879 0.74299 -0.17908 0.040937 -0.25511 0.55529 -0.06117
319 1.435 0.47899 1.0358 0.95135 0.78816 1.1584 1.6408 0.69687 1.1446 0.94118 -0.09136 0.7495 0.7776 0.019096 0.087601 -0.22804 0.54701 -0.066756
320 1.421 0.5015 1.0394 0.94221 0.81473 1.0811 1.6447 0.69526 1.1301 0.95396 -0.10161 0.73428 0.78186 0.055107 0.13148 -0.21196 0.5944 -0.051271
321 1.3853 0.51782 1.063 0.95096 0.84145 1.0735 1.6597 0.68911 1.1447 0.96465 -0.1027 0.74456 0.76322 0.11359 0.16953 -0.21984 0.62416 -0.045841
322 1.4294 0.54266 1.0689 0.94443 0.8597 1.0759 1.6829 0.68302 1.1502 0.97105 -0.085029 0.74761 0.76674 0.18024 0.16806 -0.22062 0.62046 -0.013139
323 1.3614 0.55164 1.0292 0.95667 0.84207 1.0683 1.6497 0.66136 1.1328 0.97487 -0.1034 0.72138 0.8058 0.16835 0.18378 -0.21298 0.63526 -0.030063
324 1.3986 0.54362 1.0412 0.93591 0.87799 1.0957 1.6478 0.66172 1.0928 0.94107 -0.11648 0.73498 0.81362 0.17593 0.18774 -0.22701 0.61327 -0.048665
325 1.3752 0.56675 1.0375 0.93133 0.8916 1.032 1.6257 0.63728 1.1192 0.97816 -0.099803 0.73841 0.86637 0.26221 0.19625 -0.22571 0.68571 -0.037172
326 1.371 0.57141 1.0482 0.94839 0.90058 1.0683 1.6646 0.62008 1.1099 1.0262 -0.11599 0.72936 0.86627 0.30589 0.20555 -0.20579 0.70267 -0.024657
327 1.3679 0.57954 1.0453 0.907 0.91059 1.0303 1.6413 0.60449 1.1244 0.97798 -0.099261 0.69368 0.86042 0.32241 0.22936 -0.21989 0.68581 -0.037069
328 1.3765 0.59937 1.0434 0.93074 0.91779 1.1394 1.6326 0.59633 1.0982 0.99798 -0.10343 0.72678 0.87216 0.36542 0.30215 -0.22433 0.76592 -0.029468
329 1.3972 0.65343 1.0078 0.92747 0.93495 1.0991 1.7489 0.62657 1.1043 1.0241 -0.099765 0.71936 0.85694 0.38103 0.37298 -0.19461 0.72604 -0.017685
330 1.4045 0.66702 1.0228 0.88045 0.95202 1.0579 1.6834 0.57675 1.0966 1.0541 -0.096324 0.69031 0.88763 0.43577 0.39869 -0.19151 0.7498 -0.0083703
331 1.375 0.60678 0.98874 0.91733 0.98245 1.0443 1.6432 0.55236 1.0709 1.0343 -0.11479 0.6269 0.87933 0.4875 0.43622 -0.13728 0.77417 -0.0065499
332 1.3368 0.65451 0.99594 0.90467 0.98033 1.0192 1.6387 0.5676 1.0634 1.0297 -0.10511 0.57795 0.90304 0.47485 0.45544 -0.080563 0.77653 -0.0022138
333 1.3469 0.63425 0.99969 0.90565 1.0176 0.92208 1.6411 0.54879 1.0905 1.0293 -0.099917 0.53047 0.91841 0.51083 0.49089 -0.029963 0.75664 0.013453
334 1.3479 0.60894 0.99272 0.89867 0.98737 0.80387 1.6082 0.51856 1.0542 1.0146 -0.10798 0.50989 0.93335 0.5407 0.52135 0.025822 0.78904 0.0093868
335 1.2848 0.67315 0.9603 0.88159 1.0056 0.7995 1.5989 0.53108 1.0249 1.0311 -0.10497 0.49667 0.91592 0.53115 0.53511 0.076197 0.7631 0.020384
336 1.3375 0.67186 0.98106 0.94267 1.0387 0.77399 1.6176 0.51169 1.0623 1.0525 -0.083511 0.49652 0.9492 0.65702 0.59729 0.13586 0.7776 0.06807
337 1.3072 0.64837 0.93976 0.9074 0.97981 0.72689 1.64 0.49428 0.9862 1.0436 0.10253 0.47133 0.91241 0.58009 0.60312 0.18571 0.72575 0.048304
338 1.3531 0.6917 0.96408 0.90277 1.0593 0.72911 1.5985 0.5173 1.0275 1.066 0.2466 0.50447 0.93782 0.58573 0.65292 0.23893 0.79512 0.075923
339 1.3003 0.67123 0.94085 0.87593 1.0268 0.6941 1.583 0.48713 0.90664 1.0377 0.31223 0.47064 0.88779 0.62795 0.62821 0.2565 0.78451 0.070696
340 1.2779 0.68045 0.94749 0.9302 1.0568 0.72175 1.5785 0.4852 0.88705 1.0486 0.41466 0.47745 0.93088 0.65411 0.65707 0.31342 0.81349 0.084344
341 1.3033 0.72935 0.95345 0.91425 1.0667 0.68738 1.5578 0.50066 0.82312 1.0586 0.48092 0.47172 0.9489 0.71689 0.71028 0.37561 0.82628 0.14817
342 1.265 0.69529 0.91671 0.86943 1.0416 0.64669 1.5237 0.46275 0.73715 1.038 0.51601 0.42893 0.94079 0.66975 0.67489 0.41024 0.82448 0.1824
343 1.3265 0.70521 0.91422 0.8916 1.0876 0.64511 1.5947 0.47722 0.74726 1.0854 0.56338 0.44253 0.96162 0.72128 0.73854 0.48999 0.87526 0.25181
344 1.3292 0.73841 0.92924 0.93605 1.0935 0.62499 1.537 0.46401 0.73328 1.038 0.59718 0.4471 0.96639 0.74931 0.76444 0.50402 0.81801 0.30462
345 1.3048 0.7057 0.86861 0.90271 1.0845 0.6128 1.4869 0.43 0.7029 1.0669 0.63647 0.42121 0.95732 0.72379 0.75432 0.57503 0.82803 0.31718
346 1.2844 0.72163 0.8419 0.89074 1.1002 0.61287 1.5209 0.46521 0.71248 1.0579 0.65144 0.43068 0.95421 0.80254 0.77179 0.60926 0.85347 0.35719
347 1.3076 0.75883 0.80233 0.92778 1.0945 0.59214 1.5166 0.42851 0.68809 1.0697 0.68423 0.43111 0.9676 0.77038 0.81711 0.62887 0.83616 0.40862
348 1.2514 0.72396 0.7188 0.87404 1.0842 0.54357 1.4672 0.40231 0.64181 1.0242 0.67729 0.38684 0.93806 0.72483 0.76547 0.64307 0.8046 0.39707
349 1.2734 0.752 0.67435 0.91668 1.0959 0.53846 1.4236 0.41371 0.64386 1.0941 0.75461 0.40864 0.95168 0.81715 0.81658 0.66958 0.90268 0.48404
350 1.2712 0.77035 0.64246 0.89736 1.129 0.58275 1.4008 0.42058 0.63918 1.0548 0.75646 0.39603 0.94504 0.78054 0.86265 0.6895 0.87072 0.50125
351 1.2537 0.75124 0.63675 0.90063 1.1056 0.57317 1.2462 0.40382 0.61337 1.0272 0.75354 0.37126 0.92789 0.79564 0.87483 0.77479 0.93488 0.52035
352 1.2717 0.73632 0.5932 0.87187 1.1089 0.52866 1.1501 0.41331 0.60916 1.0395 0.77195 0.37498 0.95311 0.80119 0.84078 0.74864 0.86677 0.50388
353 1.2278 0.7636 0.61325 0.8881 1.1136 0.53253 1.0851 0.392 0.60971 1.0362 0.8041 0.36414 0.91703 0.83404 0.88578 0.82621 0.88998 0.5367
354 1.1612 0.72845 0.56692 0.87334 1.0878 0.49782 1.0205 0.39235 0.55448 0.97984 0.82366 0.34415 0.94367 0.80467 0.8573 0.83901 0.87133 0.53581
355 1.2366 0.73372 0.58411 0.89471 1.1501 0.5056 1.0006 0.38911 0.58062 1.0092 0.85847 0.35371 0.94064 0.82636 0.89849 0.87053 0.90897 0.53889
356 1.2053 0.75181 0.5439 0.8589 1.1377 0.472 0.95684 0.36618 0.54726 0.9821 0.86181 0.33989 0.93221 0.80681 0.8958 0.8796 0.8853 0.55137
357 1.1888 0.73198 0.54621 0.88039 1.1055 0.47727 0.97848 0.37556 0.56315 1.0103 0.868 0.34221 0.94832 0.86218 0.91582 0.93575 0.90334 0.60926
358 1.1434 0.73465 0.51431 0.85753 1.0948 0.46432 0.92242 0.34697 0.52009 0.93136 0.87597 0.31974 0.90397 0.82982 0.8794 0.94881 0.87954 0.59939
359 1.1346 0.73643 0.50825 0.85941 1.1521 0.46663 0.91558 0.35626 0.51336 0.97574 0.8947 0.33925 0.90425 0.86506 0.90662 0.94109 0.91128 0.58408
360 1.0784 0.68347 0.48293 0.83754 1.0835 0.41965 0.87259 0.31215 0.48052 0.90161 0.89436 0.31532 0.87736 0.85775 0.89106 0.91264 0.89778 0.56233
361 0.99186 0.69966 0.47308 0.81673 1.0977 0.41244 0.84091 0.32319 0.46119 0.92985 0.91108 0.30163 0.85497 0.83449 0.85488 0.9865 0.87863 0.59553
362 0.98565 0.73199 0.47955 0.83038 1.0829 0.40753 0.85417 0.32474 0.46102 0.88448 0.89529 0.30615 0.89325 0.87128 0.90209 0.98103 0.89746 0.65554
363 0.93101 0.69478 0.45839 0.83741 1.0946 0.43096 0.81534 0.3293 0.45869 0.87556 0.89024 0.2844 0.85707 0.86766 0.88745 0.99153 0.88474 0.66495
364 0.91574 0.70358 0.45377 0.86195 1.114 0.42205 0.79932 0.31746 0.44521 0.8805 0.95896 0.2851 0.84837 0.903 0.90624 1.022 0.9006 0.66254
365 0.90316 0.667 0.42541 0.81181 1.0865 0.3906 0.80095 0.31021 0.41975 0.78266 0.93792 0.27781 0.84709 0.83518 0.88588 1.0153 0.86649 0.66783
366 0.84367 0.67761 0.42043 0.79925 1.078 0.40694 0.74827 0.31422 0.43536 0.74612 0.95962 0.2794 0.85134 0.87706 0.88241 1.0835 0.86661 0.70603
367 0.8284 0.6171 0.41924 0.80769 1.0756 0.40092 0.74489 0.2972 0.4196 0.6746 1.0171 0.27403 0.84533 0.87751 0.8879 1.0298 0.91418 0.68616
368 0.8139 0.651 0.41714 0.83532 1.0842 0.40307 0.74823 0.32435 0.42559 0.65807 1.018 0.26969 0.86339 0.89055 0.87413 1.0839 0.89646 0.67754
369 0.77132 0.58453 0.39401 0.78023 1.0479 0.35163 0.67436 0.26952 0.37332 0.62553 0.94304 0.23828 0.84001 0.83232 0.84885 1.0516 0.88499 0.64105
370 0.81493 0.56116 0.3742 0.7785 1.137 0.39665 0.73836 0.30629 0.39132 0.61526 1.0312 0.2333 0.85127 0.86962 0.88448 1.1012 0.89461 0.67906
371 0.76505 0.51797 0.35997 0.77473 1.1383 0.34277 0.6858 0.28746 0.35113 0.59272 0.99149 0.23542 0.8219 0.87296 0.88714 1.0574 0.87534 0.69495
372 0.76797 0.49105 0.35741 0.78523 1.1258 0.35711 0.65617 0.30281 0.36302 0.59734 0.96528 0.2369 0.82722 0.92285 0.89373 1.1309 0.86703 0.77219
373 0.74852 0.48278 0.34076 0.73148 1.1479 0.36232 0.64833 0.25934 0.36788 0.55797 0.9935 0.23492 0.81303 0.92201 0.86466 1.0597 0.81102 0.76905
374 0.70835 0.43454 0.32943 0.69254 1.0787 0.31376 0.58974 0.23845 0.33932 0.54281 0.95798 0.19635 0.82545 0.92274 0.87027 1.0833 0.84793 0.78809
375 0.72775 0.44766 0.33077 0.70516 1.1243 0.35818 0.61056 0.28137 0.35032 0.55078 0.98347 0.21697 0.87794 0.937 0.88918 1.1282 0.83937 0.84343
376 0.7078 0.426 0.31607 0.68794 1.0786 0.3134 0.60036 0.263 0.33883 0.55103 1.0223 0.22374 0.82698 0.91513 0.8469 1.1142 0.81432 0.80071
377 0.69038 0.419 0.31332 0.68819 1.0803 0.32391 0.58182 0.25717 0.31491 0.50668 0.97956 0.20136 0.7954 0.90576 0.85731 1.1092 0.82026 0.77031
378 0.66812 0.39615 0.2928 0.6883 1.1173 0.31704 0.57615 0.26008 0.31448 0.47604 0.99447 0.17916 0.7517 0.98086 0.89324 1.0782 0.82438 0.75234
379 0.65949 0.38211 0.28918 0.63 1.1146 0.28058 0.55111 0.21503 0.29787 0.46674 0.99852 0.18681 0.78253 0.93313 0.87115 1.0728 0.74593 0.75712
380 0.65083 0.39644 0.28853 0.61924 1.0892 0.29577 0.5351 0.26232 0.30956 0.46202 1.0127 0.19611 0.79946 0.94093 0.86321 1.1086 0.67646 0.82313
381 0.62963 0.34632 0.26586 0.50963 1.089 0.28133 0.51999 0.22458 0.27928 0.45801 0.98157 0.16801 0.74891 0.93967 0.84062 1.1103 0.61467 0.82446
382 0.60284 0.34354 0.25644 0.40625 1.0628 0.24806 0.48024 0.20007 0.29103 0.4414 0.96841 0.17142 0.72043 0.93796 0.83064 1.1024 0.56331 0.7872
383 0.61229 0.33596 0.26931 0.3966 1.0893 0.26288 0.523 0.1811 0.27455 0.43726 0.98751 0.17476 0.72765 0.9433 0.85956 1.1396 0.53559 0.77979
384 0.58244 0.35622 0.26412 0.34849 1.0832 0.25076 0.47874 0.19488 0.27054 0.41385 0.99177 0.16001 0.67513 0.94012 0.84696 1.0575 0.53288 0.74585
385 0.6106 0.36839 0.26216 0.35971 1.0894 0.29046 0.48271 0.22893 0.2629 0.42346 1.0089 0.16423 0.66041 0.95599 0.85481 1.1099 0.56337 0.78992
386 0.55588 0.31468 0.22589 0.33053 1.0317 0.23327 0.45673 0.21519 0.2333 0.38665 0.96027 0.13436 0.60301 0.91914 0.82849 1.0805 0.52211 0.7774
387 0.53414 0.30588 0.22427 0.29116 1.0213 0.21077 0.43446 0.1694 0.22092 0.38133 0.954 0.14699 0.51536 0.88242 0.82717 1.1059 0.50733 0.81129
388 0.5519 0.30051 0.23207 0.28025 1.018 0.25546 0.43095 0.2015 0.25285 0.3865 0.97839 0.13716 0.47055 0.89098 0.81635 1.0364 0.49931 0.81643
389 0.57026 0.32492 0.22042 0.26906 1.0504 0.25219 0.42364 0.19622 0.21779 0.38235 1.0132 0.15377 0.45587 0.83077 0.827 1.1123 0.48995 0.84663
390 0.52519 0.28948 0.21777 0.25412 0.98447 0.2282 0.40426 0.17457 0.22496 0.37144 0.97526 0.12742 0.41413 0.74961 0.77852 1.0852 0.43532 0.81203
391 0.47649 0.26025 0.16745 0.21364 0.98879 0.1784 0.37785 0.1439 0.19399 0.31598 0.9395 0.11597 0.38418 0.65088 0.74348 1.059 0.42334 0.80145
392 0.50747 0.28481 0.1976 0.22586 1.0123 0.22144 0.39416 0.16579 0.20944 0.34822 0.95692 0.12598 0.40217 0.61165 0.78277 1.0791 0.40839 0.80966
393 0.45159 0.27602 0.17002 0.21265 0.94986 0.17988 0.34493 0.15194 0.19169 0.32235 0.92493 0.11177 0.34985 0.5859 0.74906 1.0149 0.40434 0.79319
394 0.48519 0.29769 0.17647 0.21468 0.95542 0.21425 0.37012 0.1786 0.21335 0.31015 0.92955 0.11865 0.34931 0.56113 0.76131 1.0542 0.40036 0.81421
395 0.44679 0.27077 0.16863 0.18145 0.91607 0.17133 0.32416 0.13798 0.17231 0.30575 0.91909 0.10159 0.31109 0.53723 0.74824 0.99896 0.38204 0.7554
396 0.43057 0.25974 0.16761 0.20104 0.86076 0.17484 0.33898 0.15739 0.18447 0.30733 0.87858 0.095307 0.32653 0.52382 0.74789 1.0074 0.35023 0.77679
397 0.43811 0.26332 0.17427 0.20335 0.84998 0.17951 0.34248 0.16886 0.17738 0.29646 0.91951 0.10629 0.31113 0.53731 0.74834 1.0115 0.34044 0.77538
398 0.4225 0.2466 0.15402 0.17027 0.80622 0.17638 0.29193 0.14333 0.18503 0.29798 0.8848 0.087419 0.28631 0.49316 0.7229 0.97175 0.34298 0.74572
399 0.45504 0.27402 0.17871 0.18822 0.74789 0.1916 0.33505 0.14704 0.18373 0.27791 0.93204 0.10994 0.29821 0.48703 0.71467 0.98112 0.34227 0.77677
400 0.40239 0.25493 0.14219 0.17142 0.66367 0.16762 0.31852 0.14359 0.15311 0.26461 0.86322 0.089636 0.26035 0.4757 0.68597 0.90411 0.31222 0.7389
401 0.41491 0.24019 0.13116 0.13936 0.59579 0.13936 0.27829 0.12787 0.16198 0.26686 0.84561 0.07525 0.2384 0.43725 0.65048 0.8772 0.29603 0.73882
402 0.41289 0.24347 0.149 0.15907 0.59721 0.16575 0.29996 0.12803 0.15465 0.26489 0.83125 0.10563 0.25405 0.44108 0.59264 0.90218 0.30896 0.77233
403 0.39482 0.24735 0.16111 0.1442 0.60848 0.15466 0.29327 0.14821 0.16427 0.25446 0.76603 0.083955 0.242 0.46523 0.51269 0.89427 0.31644 0.75436
404 0.39795 0.2261 0.15321 0.15412 0.56001 0.16192 0.26375 0.12426 0.14128 0.23831 0.72581 0.071308 0.21256 0.40086 0.47165 0.85656 0.26926 0.75491
405 0.37181 0.20291 0.13271 0.1108 0.529 0.13927 0.25094 0.09926 0.12559 0.22171 0.66625 0.06778 0.1992 0.3683 0.42461 0.82951 0.27074 0.74309
406 0.34428 0.19214 0.11849 0.098651 0.52091 0.13173 0.24165 0.12822 0.11948 0.20874 0.58923 0.059911 0.17881 0.36757 0.40794 0.76707 0.25954 0.72589
407 0.33847 0.17906 0.097187 0.085611 0.49324 0.11945 0.21247 0.093804 0.093681 0.18648 0.52916 0.03851 0.15812 0.3317 0.38231 0.74676 0.24137 0.70791
408 0.339 0.18715 0.10035 0.088096 0.49906 0.11494 0.23991 0.10027 0.12128 0.18503 0.54633 0.035103 0.17021 0.33474 0.36995 0.7047 0.2455 0.72806
409 0.33936 0.18866 0.10494 0.082246 0.48897 0.12407 0.19935 0.094324 0.10229 0.19938 0.51461 0.047885 0.1455 0.32101 0.36098 0.69331 0.24047 0.70926
410 0.31544 0.19068 0.10154 0.085354 0.49147 0.1003 0.19243 0.093779 0.093192 0.18008 0.48974 0.054036 0.13229 0.30365 0.36304 0.64461 0.2069 0.71927
411 0.31196 0.18024 0.11275 0.079448 0.48087 0.097371 0.20076 0.10078 0.10687 0.18888 0.50877 0.052201 0.1271 0.30267 0.34076 0.6119 0.23156 0.71329
412 0.29625 0.17061 0.095925 0.068937 0.4407 0.079275 0.17636 0.070067 0.078556 0.17622 0.47446 0.026063 0.11652 0.28938 0.32396 0.55809 0.22538 0.69692
413 0.30457 0.18521 0.12715 0.076749 0.42317 0.11088 0.21562 0.09636 0.11161 0.18341 0.48605 0.054324 0.11133 0.2853 0.32473 0.55011 0.22394 0.69792
414 0.30491 0.1979 0.10197 0.078049 0.45028 0.082155 0.18015 0.09784 0.089785 0.17004 0.48013 0.026872 0.10086 0.28733 0.30726 0.52329 0.20072 0.74792
415 0.27583 0.16465 0.1012 0.053612 0.41813 0.082333 0.16374 0.090901 0.083052 0.1389 0.43779 0.024606 0.080418 0.28102 0.30201 0.52078 0.20181 0.70396
416 0.30184 0.18081 0.10482 0.054912 0.42392 0.1104 0.18697 0.098956 0.093989 0.1679 0.43374 0.036687 0.099822 0.25295 0.30667 0.52243 0.20891 0.70034
417 0.27134 0.16164 0.078606 0.024077 0.40024 0.11637 0.18282 0.082472 0.097882 0.15286 0.42457 0.029979 0.069303 0.26449 0.26091 0.5024 0.19553 0.68581
418 0.24966 0.15767 0.080635 0.037595 0.39494 0.080105 0.15479 0.081486 0.079981 0.13649 0.38867 0.032852 0.054789 0.22771 0.26686 0.48342 0.17939 0.68661
419 0.26257 0.15935 0.080528 0.0063265 0.39873 0.070877 0.15004 0.065548 0.091001 0.14644 0.4077 0.016544 0.05984 0.21773 0.23669 0.46843 0.17289 0.6744
420 0.21953 0.13654 0.057603 -0.0076737 0.38342 0.04344 0.11818 0.055079 0.052167 0.12071 0.34353 -0.0027191 0.024112 0.19437 0.20831 0.44249 0.1521 0.64674
421 0.2422 0.16518 0.078806 0.025893 0.38756 0.088123 0.15635 0.071938 0.073065 0.12305 0.37024 0.021573 0.042435 0.21808 0.23822 0.4479 0.16118 0.65079
422 0.22597 0.15218 0.077257 0.0064726 0.3694 0.075782 0.13107 0.075905 0.054653 0.12609 0.36522 0.0025666 0.029114 0.19533 0.23314 0.42441 0.14885 0.65265
423 0.20311 0.13314 0.053295 0.00036912 0.33045 0.046842 0.11307 0.044316 0.020944 0.12011 0.32135 -0.0096856 -0.008922 0.18557 0.20478 0.38289 0.15171 0.6354
424 0.19485 0.1084 0.053302 -0.012474 0.3359 0.03402 0.11807 0.051578 0.044674 0.10319 0.30765 0.00021482 -0.01668 0.18691 0.1971 0.39258 0.14452 0.63107
425 0.21541 0.13731 0.06255 8.8948e-05 0.34161 0.049792 0.11269 0.055225 0.04356 0.10949 0.32586 0.0071428 0.00059549 0.16817 0.20156 0.39307 0.15562 0.65398
426 0.20006 0.13143 0.050939 -0.027829 0.31323 0.028082 0.091789 0.05343 0.03233 0.10689 0.30907 0.0065967 -0.017223 0.16922 0.19453 0.35233 0.12123 0.6371
427 0.20107 0.11421 0.052159 -0.0034989 0.30193 0.04511 0.081921 0.05566 0.026536 0.09923 0.28406 0.0005189 -0.014356 0.16395 0.18491 0.36617 0.12181 0.62222
428 0.16006 0.12252 0.056644 -0.021946 0.31214 0.050521 0.10356 0.058061 0.031734 0.098191 0.29822 -0.0053265 -0.010029 0.15982 0.18247 0.3366 0.14891 0.63141
429 0.19645 0.14386 0.046827 -0.020644 0.31506 0.053064 0.092465 0.048936 0.035229 0.11834 0.30414 0.021699 -0.016169 0.14732 0.15907 0.34508 0.13542 0.62989
430 0.18221 0.10183 0.049258 -0.027207 0.30366 0.048103 0.08334 0.055063 0.038991 0.086811 0.27343 0.0014719 -0.038176 0.12756 0.15121 0.30586 0.097198 0.60279
431 0.1527 0.11799 0.053566 -0.0070295 0.28787 0.027153 0.056067 0.039158 0.030885 0.08909 0.28948 -0.0066968 -0.03923 0.14352 0.14262 0.33573 0.11262 0.61525
432 0.16271 0.13638 0.048825 0.0027092 0.30984 0.036045 0.048797 0.019348 0.020026 0.072076 0.28464 -0.0097712 -0.029102 0.12245 0.14742 0.31918 0.1136 0.59538
433 0.13963 0.10447 0.02421 -0.041184 0.2728 0.00063325 0.052397 0.028911 0.029562 0.063061 0.24961 -0.019129 -0.047159 0.11345 0.11688 0.29375 0.10658 0.5297
434 0.16605 0.12333 0.056048 -0.0081505 0.28357 0.028356 0.061545 0.050433 0.032707 0.096651 0.24226 0.010626 -0.038789 0.12694 0.12405 0.3095 0.12675 0.57581
435 0.15043 0.085694 0.027384 -0.021949 0.2785 0.015193 0.042028 0.044193 -0.0035848 0.060701 0.21582 -0.022878 -0.076965 0.1043 0.11406 0.27198 0.098078 0.53657
436 0.14899 0.10732 0.046549 -0.029396 0.26406 0.021245 0.027222 0.046604 0.022758 0.074706 0.23167 -0.0093578 -0.056808 0.10887 0.13267 0.26425 0.10368 0.5108
437 0.13826 0.11421 0.040096 -0.026046 0.26568 0.011806 0.035356 0.034495 -0.00062303 0.060985 0.21791 0.0029807 -0.063637 0.09253 0.1238 0.26598 0.08931 0.4915
438 0.13118 0.12976 0.035387 -0.035199 0.25128 -0.0060827 0.027333 0.018388 -0.0046418 0.053951 0.19471 -0.020674 -0.081014 0.089257 0.11316 0.28024 0.1034 0.45619
439 0.1302 0.091295 0.015384 -0.053198 0.22919 -0.010335 0.0095757 0.042149 -0.0040182 0.047453 0.18719 -0.026409 -0.10006 0.061029 0.08808 0.24397 0.083085 0.38286
440 0.13476 0.10943 0.03653 -0.040417 0.25637 0.0062237 0.036281 0.048706 0.0041663 0.040823 0.19877 -0.0099684 -0.1034 0.076164 0.09676 0.25184 0.074644 0.38142
441 0.12962 0.10848 0.03699 -0.042856 0.24031 0.029403 0.037935 0.039365 0.013254 0.040822 0.17947 -0.0046466 -0.087575 0.085353 0.10316 0.23318 0.091426 0.3801
442 0.12571 0.099276 0.018838 -0.048664 0.23562 0.009954 0.0078238 0.034592 0.0043544 0.040811 0.17274 -0.022017 -0.10563 0.073464 0.078222 0.24639 0.078154 0.37364
443 0.11855 0.097527 0.0045106 -0.068269 0.20974 0.011896 -0.0062256 0.024725 -0.011251 0.033377 0.16689 -0.049019 -0.10917 0.051915 0.077091 0.21944 0.058474 0.35975
444 0.10117 0.090117 0.00728 -0.039064 0.2151 -0.016062 0.022612 0.011392 -0.024895 0.02102 0.16655 -0.043215 -0.11425 0.065112 0.077365 0.2008 0.0705 0.34324
445 0.1125 0.10534 0.016518 -0.053136 0.20695 -0.01238 -0.002321 0.033122 -0.0079253 0.041469 0.1808 -0.017171 -0.10646 0.067501 0.10609 0.21017 0.072884 0.33599
446 0.097412 0.10493 0.01403 -0.054602 0.22327 -0.002911 -0.011618 0.017201 -0.013767 0.032492 0.16332 -0.026395 -0.11072 0.071659 0.096339 0.21443 0.066473 0.33327
447 0.09365 0.092731 0.010119 -0.056157 0.20785 -0.0094413 -0.010834 0.024298 -0.015572 0.032568 0.14406 -0.046148 -0.12865 0.049992 0.080729 0.17909 0.058221 0.30372
448 0.080556 0.075417 0.0074264 -0.087158 0.18848 -0.026903 -0.032329 0.015103 -0.024195 0.011443 0.13783 -0.047266 -0.14127 0.03747 0.060298 0.18727 0.044568 0.29239
449 0.072656 0.077338 -0.0056953 -0.05812 0.18864 -0.021424 -0.028133 -0.00077085 -0.031616 0.029439 0.1445 -0.034885 -0.14256 0.042853 0.06828 0.19429 0.046812 0.28742
450 0.069479 0.08634 0.00984 -0.077696 0.18425 -0.031766 -0.027477 0.0064525 -0.033742 0.008915 0.11608 -0.05434 -0.1498 0.042966 0.060178 0.18414 0.039006 0.2832
451 0.10574 0.091009 -0.01247 -0.069531 0.18542 0.019756 -0.012942 0.040743 -0.019959 0.0302 0.12868 -0.032058 -0.13115 0.050969 0.068678 0.19617 0.066092 0.28642
452 0.056912 0.058974 -0.023428 -0.09847 0.16039 -0.042504 -0.045192 0.020808 -0.050537 0.0025604 0.11597 -0.052537 -0.16596 0.016698 0.043994 0.17261 0.043983 0.24066
453 0.081855 0.085821 0.0011396 -0.077449 0.18463 -0.003488 -0.023027 0.042249 -0.030604 0.034521 0.13195 -0.037685 -0.15069 0.038464 0.045472 0.1878 0.042515 0.27409
454 0.077346 0.065126 -0.019924 -0.087245 0.15168 -0.032473 -0.035223 0.020961 -0.044259 -0.00070952 0.10997 -0.036425 -0.15754 0.015352 0.0491 0.16984 0.03345 0.24283
455 0.061707 0.077972 -0.015525 -0.10494 0.14445 -0.021903 -0.049294 0.0060893 -0.036971 -0.0038432 0.10207 -0.037302 -0.1768 0.0084486 0.030615 0.1465 0.025152 0.23787
456 0.054758 0.067889 -0.015907 -0.067757 0.14688 -0.02294 -0.047378 0.011433 -0.051196 0.002425 0.10673 -0.046066 -0.1452 0.0045299 0.026473 0.15324 0.027821 0.21243
457 0.054395 0.066364 -0.0056527 -0.09422 0.15771 -0.02469 -0.054481 0.010113 -0.062174 -0.0031081 0.1033 -0.044417 -0.1639 0.016438 0.031743 0.13981 0.024207 0.23271
458 0.04626 0.056176 -0.022 -0.089077 0.11744 -0.04392 -0.05801 -0.0044176 -0.066709 -0.012438 0.080728 -0.046842 -0.18969 -0.01382 0.011843 0.14274 -0.00061475 0.20948
459 0.025088 0.042412 -0.023295 -0.086746 0.11236 -0.05851 -0.069259 -0.023671 -0.068182 -0.0037794 0.074637 -0.057482 -0.19485 -0.015756 -0.0062923 0.12346 0.017352 0.20055
460 0.03367 0.050652 -0.03949 -0.11261 0.11939 -0.054692 -0.067684 -0.0042276 -0.067038 0.00035427 0.079994 -0.04794 -0.18636 -0.023015 -0.008696 0.11279 0.0067783 0.21466
461 0.051572 0.061729 -0.011542 -0.10489 0.13903 -0.042218 -0.070806 -0.010744 -0.068314 -0.021366 0.070681 -0.03744 -0.18115 -0.01366 0.0086179 0.12577 0.0089213 0.20482
462 0.0171 0.046112 -0.028575 -0.12027 0.12321 -0.062872 -0.05666 -0.015387 -0.062608 -0.020639 0.08087 -0.037192 -0.19702 -0.034402 -0.011556 0.11925 0.0042679 0.18544
463 0.020061 0.041893 -0.030198 -0.10196 0.13017 -0.077947 -0.071687 -0.028388 -0.066726 -0.020726 0.080739 -0.050026 -0.2047 -0.022254 -0.0049505 0.10856 0.0015186 0.18773
464 0.003391 0.026584 -0.038749 -0.10756 0.099489 -0.055738 -0.091514 -0.0099734 -0.088903 -0.033072 0.057643 -0.065781 -0.21894 -0.027302 -0.014663 0.094522 -0.00030213 0.17212
465 -0.00088227 0.027303 -0.049477 -0.13205 0.087391 -0.07467 -0.10069 -0.036866 -0.085976 -0.039728 0.066438 -0.073958 -0.23007 -0.029646 -0.021624 0.10035 -0.0068849 0.15769
466 0.0088543 0.047281 -0.02516 -0.10619 0.10104 -0.053682 -0.066033 -0.035179 -0.079388 -0.037884 0.063767 -0.057074 -0.21428 -0.019266 -0.023046 0.11402 -0.016663 0.17738
467 0.0059194 0.044212 -0.041649 -0.11228 0.1102 -0.063048 -0.084765 -0.0021469 -0.06871 -0.033514 0.062379 -0.07031 -0.21521 -0.031974 -0.032078 0.11093 -0.029417 0.15672
468 0.010259 0.034853 -0.033969 -0.1128 0.089228 -0.063585 -0.066589 -0.016816 -0.081424 -0.035466 0.056207 -0.07582 -0.21646 -0.020363 -0.030201 0.10781 -0.0039504 0.15713
469 0.019442 0.049049 -0.033865 -0.10255 0.11626 -0.049745 -0.083045 -0.0095796 -0.069889 -0.022802 0.050177 -0.056098 -0.1982 -0.0091892 -0.0023608 0.12482 -0.003217 0.16416
470 -0.0034214 0.031051 -0.031302 -0.11387 0.090251 -0.051413 -0.086868 -0.026063 -0.085215 -0.028194 0.049762 -0.066271 -0.21509 -0.026905 -0.029631 0.09891 -0.0023874 0.13935
471 -0.004399 0.035608 -0.038656 -0.10345 0.086222 -0.076886 -0.099275 -0.0482 -0.083249 -0.041151 0.040337 -0.078644 -0.20914 -0.043336 -0.0065965 0.093036 -0.029169 0.13819
472 -0.027831 0.031412 -0.044918 -0.12546 0.074117 -0.06738 -0.12268 -0.029649 -0.10989 -0.052082 0.037496 -0.078662 -0.23133 -0.031422 -0.035911 0.067998 -0.018491 0.13148
473 -0.0058027 0.020169 -0.039363 -0.14144 0.079308 -0.069473 -0.08715 -0.025941 -0.083486 -0.024165 0.046631 -0.073551 -0.2129 -0.047025 -0.037924 0.074501 -0.025643 0.15088
474 0.00048962 0.044238 -0.027312 -0.12211 0.1012 -0.050332 -0.096194 -0.022578 -0.084556 -0.020964 0.03817 -0.057186 -0.23302 -0.031169 -0.020863 0.1079 -0.025227 0.13793
475 -0.033736 0.018051 -0.055806 -0.13314 0.078194 -0.093039 -0.12204 -0.066432 -0.11896 -0.056365 0.022029 -0.091723 -0.24744 -0.052293 -0.044583 0.078368 -0.025557 0.11612
476 -0.016764 0.016133 -0.036044 -0.13058 0.084821 -0.066458 -0.11149 -0.033488 -0.10227 -0.047597 0.02658 -0.079714 -0.23886 -0.043393 -0.043923 0.077583 -0.040062 0.12317
477 -0.0084212 0.029517 -0.024277 -0.12395 0.078815 -0.046454 -0.10169 -0.023515 -0.075036 -0.055729 0.044199 -0.061444 -0.23774 -0.03299 -0.043343 0.07529 -0.02813 0.13508
478 -0.039431 0.0050625 -0.057065 -0.13621 0.069766 -0.06845 -0.11066 -0.037323 -0.11335 -0.055155 0.021134 -0.088594 -0.24467 -0.052908 -0.066691 0.042606 -0.038911 0.10902
479 -0.037077 0.0023722 -0.048993 -0.14225 0.055409 -0.067599 -0.10464 -0.031953 -0.093847 -0.053646 0.035607 -0.078737 -0.23958 -0.046032 -0.060232 0.069282 -0.04042 0.12741
480 -0.032036 0.012328 -0.040864 -0.11271 0.067751 -0.055391 -0.12446 -0.045318 -0.10434 -0.052751 0.018708 -0.073805 -0.23158 -0.045363 -0.050416 0.076535 -0.036867 0.10615
481 -0.052954 -0.01446 -0.071285 -0.15506 0.043227 -0.083812 -0.13808 -0.060969 -0.12088 -0.068741 -0.01148 -0.10521 -0.26712 -0.080385 -0.077041 0.020979 -0.075042 0.10255
482 -0.032255 0.017591 -0.047738 -0.12692 0.058936 -0.071834 -0.11724 -0.024814 -0.10436 -0.059584 0.034642 -0.079467 -0.25165 -0.051249 -0.055858 0.051663 -0.028881 0.10876
483 -0.030195 0.028157 -0.051464 -0.13922 0.064067 -0.094153 -0.12087 -0.049141 -0.10205 -0.061263 0.003929 -0.076761 -0.26393 -0.043249 -0.051973 0.081492 -0.058498 0.11249
484 -0.041326 0.0016347 -0.047931 -0.11633 0.059069 -0.083138 -0.10937 -0.037443 -0.11676 -0.066925 0.015145 -0.074722 -0.24515 -0.065686 -0.036591 0.05335 -0.053848 0.11538
485 -0.043279 0.029141 -0.043319 -0.13802 0.066333 -0.06506 -0.12831 -0.047951 -0.097786 -0.045775 0.022578 -0.074834 -0.23449 -0.065259 -0.041308 0.058816 -0.029319 0.12467
486 -0.017182 0.037528 -0.034275 -0.10987 0.071783 -0.062617 -0.12648 -0.019766 -0.095967 -0.046076 0.0382 -0.053506 -0.23427 -0.053948 -0.027419 0.086087 -0.018081 0.1392
487 -0.050231 0.0036968 -0.059435 -0.13541 0.063557 -0.08 -0.12512 -0.043743 -0.11303 -0.062836 0.0031995 -0.069083 -0.24306 -0.062729 -0.04162 0.062764 -0.044349 0.11499
488 -0.064194 0.011506 -0.070041 -0.16085 0.05358 -0.079836 -0.11511 -0.073351 -0.12326 -0.056972 -0.014853 -0.10121 -0.27595 -0.083166 -0.053523 0.030924 -0.063583 0.098851
489 -0.062525 0.010949 -0.053698 -0.12018 0.04405 -0.066127 -0.11398 -0.032451 -0.11115 -0.065865 -0.026009 -0.083366 -0.26585 -0.063684 -0.052925 0.040788 -0.046261 0.099672
490 -0.054618 0.024099 -0.051916 0.46818 0.068367 -0.068088 -0.12005 -0.0515 -0.11702 -0.074343 -0.0017176 -0.088592 -0.24239 -0.076397 -0.045102 0.046979 -0.039588 0.097764
491 -0.069613 -0.0016622 -0.063439 0.12108 0.046125 -0.10132 -0.12445 -0.050586 -0.13032 -0.063943 -0.012146 -0.078079 -0.24346 -0.075203 -0.061307 0.021771 -0.05959 0.089147
492 -0.0731 -0.0043455 -0.057535 -0.064138 0.024187 -0.091823 -0.13623 -0.038809 -0.11685 -0.080465 -0.014771 -0.089017 -0.27115 -0.09656 -0.061521 0.041167 -0.063285 0.093532
493 -0.068125 0.0061362 -0.057117 -0.077614 0.039942 -0.076946 -0.13715 -0.048762 -0.12611 -0.063187 -0.012716 -0.087248 -0.2862 -0.082985 -0.073572 0.032533 -0.051225 0.0998
494 -0.078234 0.0042289 -0.058428 0.013922 0.030292 -0.1118 -0.1517 -0.074214 -0.13765 -0.07973 -0.034034 -0.10399 -0.28412 -0.081228 -0.06603 0.025161 -0.072468 0.083664
495 -0.067448 0.0018467 -0.045983 0.1096 0.033463 -0.089147 -0.13855 -0.081867 -0.13315 -0.076677 -0.023447 -0.091666 -0.27829 -0.087671 -0.069533 0.034019 -0.067947 0.092032
496 -0.077402 0.016434 -0.059118 0.14466 0.052382 -0.090926 -0.14835 -0.055381 -0.14964 -0.067596 -0.0016725 -0.097519 -0.25418 -0.10403 -0.065035 0.013815 -0.060331 0.086401
497 -0.064672 0.014679 -0.048898 0.22745 0.053529 -0.080923 -0.13535 -0.046745 -0.10678 -0.058503 0.01206 -0.069615 -0.27585 -0.079919 -0.049067 0.042114 -0.055438 0.091811
498 -0.082015 -0.006792 -0.067248 0.1944 0.031395 -0.09787 -0.15133 -0.057968 -0.13541 -0.085931 -0.027573 -0.09417 -0.27538 -0.11146 -0.071073 0.023155 -0.07868 0.073729
499 -0.072232 0.0081733 -0.072502 0.19967 0.033268 -0.099819 -0.15783 -0.051593 -0.13517 -0.085198 -0.026669 -0.090255 -0.27839 -0.10417 -0.081938 0.0015148 -0.057342 0.077661
500 -0.090077 -0.014893 -0.060089 0.16489 0.023603 -0.083927 -0.15637 -0.048414 -0.12919 -0.089122 -0.030209 -0.1026 -0.2828 -0.095808 -0.090378 0.0046437 -0.075135 0.077476
501 -0.073549 0.015838 -0.065609 0.15997 0.019806 -0.11864 -0.15611 -0.071416 -0.13051 -0.082586 -0.028599 -0.085674 -0.28566 -0.10688 -0.075867 0.0071671 -0.067343 0.070998
502 -0.082159 -0.019121 -0.073927 0.096709 0.014503 -0.13406 -0.18433 -0.073012 -0.14411 -0.093546 -0.029272 -0.11647 -0.29388 -0.12223 -0.079913 0.0067043 -0.082763 0.058681
503 -0.127 -0.016557 -0.079918 0.10441 0.011091 -0.13492 -0.16284 -0.085261 -0.14816 -0.10868 -0.036708 -0.11208 -0.30221 -0.1277 -0.081822 -0.0096513 -0.09777 0.04482
504 -0.099876 -0.015104 -0.078713 0.088332 0.0078465 -0.13283 -0.16435 -0.073064 -0.15071 -0.080557 -0.047492 -0.11788 -0.29655 -0.11282 -0.094994 -0.0049153 -0.06957 0.057758
505 -0.09737 0.0055217 -0.074508 0.12575 0.023787 -0.10106 -0.13798 -0.061956 -0.12199 -0.080918 -0.025693 -0.10291 -0.28081 -0.092676 -0.074201 0.012098 -0.086044 0.068743
506 -0.099085 0.0022152 -0.077348 0.10252 0.0018324 -0.11944 -0.15721 -0.05805 -0.13353 -0.09193 -0.042717 -0.11209 -0.294 -0.10702 -0.090998 0.0023588 -0.076571 0.048397
507 -0.09432 0.0026499 -0.062417 0.10637 0.0075653 -0.10293 -0.14172 -0.066097 -0.14103 -0.098986 -0.036001 -0.1069 -0.30034 -0.080602 -0.080463 0.0054787 -0.073973 0.061086
508 -0.090585 -0.0042339 -0.071212 0.13627 0.0081117 -0.12412 -0.16473 -0.066898 -0.14398 -0.10103 -0.031501 -0.11531 -0.29851 -0.095963 -0.090827 0.003214 -0.073647 0.059331
509 -0.091558 0.0036676 -0.054401 0.13949 0.026328 -0.092082 -0.13899 -0.050005 -0.13094 -0.08119 -0.038155 -0.11045 -0.26907 -0.09322 -0.06704 0.011313 -0.060596 0.079132
510 -0.089876 -0.013992 -0.041597 0.13264 0.0069273 -0.088897 -0.15947 -0.060285 -0.13803 -0.080005 -0.010695 -0.10228 -0.29556 -0.089741 -0.070708 0.020555 -0.080145 0.055645
511 -0.079915 0.009433 -0.076346 0.11374 -0.00095971 -0.087861 -0.14513 -0.042802 -0.12607 -0.084979 -0.011395 -0.10295 -0.27671 -0.098941 -0.083767 -0.004386 -0.066865 0.074648
512 -0.10784 -0.012368 -0.072119 0.090972 -0.001353 -0.11105 -0.16563 -0.06998 -0.16207 -0.10868 -0.015942 -0.11477 -0.30879 -0.1097 -0.084433 -0.011279 -0.067879 0.054038
513 -0.091295 -0.010753 -0.072939 0.11406 -0.0038692 -0.10515 -0.15892 -0.063748 -0.15099 -0.10014 -0.023645 -0.12414 -0.30555 -0.11641 -0.065602 -0.0081222 -0.057895 0.042755
514 -0.099802 -0.015668 -0.08119 0.098449 0.0056263 -0.11969 -0.1672 -0.072778 -0.15792 -0.092566 -0.035215 -0.13139 -0.30842 -0.11096 -0.079671 -0.0067275 -0.080475 0.04448
515 -0.12024 -0.019157 -0.076402 0.060028 0.021444 -0.10014 -0.15286 -0.059058 -0.14579 -0.10161 -0.0205 -0.11686 -0.29075 -0.11758 -0.077568 -0.024949 -0.081258 0.051986
516 -0.082658 -0.016109 -0.067443 0.070964 0.018782 -0.093556 -0.15706 -0.060622 -0.14027 -0.1014 -0.0014645 -0.10213 -0.28728 -0.097221 -0.068286 0.011767 -0.064528 0.0691
517 -0.12521 -0.038596 -0.084221 0.034637 -0.004898 -0.11745 -0.17232 -0.065906 -0.15478 -0.11275 -0.039799 -0.13484 -0.30771 -0.10909 -0.089564 -0.023176 -0.095401 0.041489
518 -0.097561 0.006914 -0.072021 0.029692 0.015311 -0.092679 -0.16669 -0.064502 -0.13317 -0.089702 0.0046055 -0.116 -0.29087 -0.10726 -0.076545 0.013433 -0.056398 0.060974
519 -0.13672 -0.033649 -0.10835 -0.01542 -0.031311 -0.14078 -0.18459 -0.096902 -0.17002 -0.13386 -0.045376 -0.14399 -0.34135 -0.1433 -0.1086 -0.036191 -0.088146 0.0068573
520 -0.098292 -0.020575 -0.086117 0.0022994 -0.0067398 -0.10192 -0.15544 -0.05521 -0.1477 -0.094057 -0.024256 -0.12325 -0.29661 -0.094253 -0.076346 -0.012503 -0.083402 0.045799
521 -0.11387 -0.0057273 -0.094408 -0.03319 -0.018742 -0.096997 -0.16506 -0.048607 -0.16509 -0.10573 -0.029108 -0.14041 -0.2952 -0.099513 -0.080642 -0.0076989 -0.065857 0.034561
522 -0.08499 -0.023113 -0.081111 -0.013199 0.0066416 -0.090349 -0.15459 -0.053911 -0.13314 -0.08845 -0.020717 -0.10804 -0.28435 -0.085134 -0.070826 -0.017814 -0.067807 0.047204
523 -0.113 -0.011568 -0.10093 -0.05629 -0.018983 -0.12399 -0.16086 -0.067295 -0.16987 -0.11325 -0.034803 -0.12703 -0.29949 -0.11503 -0.084438 -0.018221 -0.081736 0.042012
524 -0.12112 -0.003957 -0.088426 -0.046955 -0.022183 -0.11762 -0.16635 -0.068679 -0.15248 -0.092635 -0.034001 -0.13538 -0.31355 -0.11136 -0.079235 -0.019955 -0.066035 0.050342
525 -0.12936 -0.004059 -0.0943 -0.047632 0.010747 -0.13229 -0.17841 -0.083028 -0.15429 -0.10484 -0.026009 -0.12747 -0.28777 -0.11507 -0.081555 -0.017334 -0.063852 0.040765
526 -0.12653 -0.0043809 -0.089221 -0.049327 -0.0047799 -0.11861 -0.16946 -0.059561 -0.15154 -0.10784 -0.017533 -0.11804 -0.29877 -0.11965 -0.07959 -0.023398 -0.069575 0.03134
527 -0.10618 0.014408 -0.064206 -0.01731 0.015638 -0.07851 -0.13908 -0.048757 -0.13399 -0.089792 -0.021439 -0.11396 -0.27365 -0.099461 -0.069302 -0.00010039 -0.045365 0.039193
528 -0.12711 -0.026189 -0.089163 -0.070648 -0.014417 -0.11205 -0.18062 -0.062861 -0.14628 -0.12591 -0.030513 -0.14064 -0.3259 -0.11033 -0.096474 -0.024999 -0.09833 0.017408
529 -0.13452 -0.035072 -0.11034 -0.086969 -0.0384 -0.14774 -0.19559 -0.093567 -0.16284 -0.11472 -0.047769 -0.13016 -0.3183 -0.12555 -0.093447 -0.043267 -0.094552 -0.0062949
530 -0.10477 0.012579 -0.075355 -0.05571 -0.0033765 -0.10165 -0.16544 -0.068155 -0.14825 -0.10667 -0.019713 -0.11667 -0.2888 -0.098422 -0.075142 -0.0017636 -0.053658 0.020684
531 -0.13106 -0.010802 -0.090277 -0.058382 -0.014171 -0.11956 -0.19699 -0.076632 -0.17517 -0.10865 -0.050976 -0.13353 -0.31491 -0.11165 -0.083156 -0.02998 -0.076208 0.0077945
532 -0.13299 -0.029844 -0.096221 -0.070221 -0.033479 -0.11288 -0.18484 -0.075865 -0.16321 -0.11549 -0.035435 -0.13412 -0.31505 -0.11594 -0.094603 -0.044004 -0.082097 0.0048993
533 -0.13338 -0.00045874 -0.085213 -0.050308 -0.0056359 -0.12867 -0.17995 -0.061666 -0.16245 -0.11329 -0.038453 -0.13355 -0.2924 -0.12102 -0.093586 -0.0097833 -0.069732 0.012511
534 -0.14854 -0.027927 -0.12012 -0.080462 -0.035016 -0.15213 -0.19855 -0.10927 -0.18866 -0.10936 -0.0707 -0.1462 -0.32421 -0.14155 -0.11825 -0.04766 -0.076141 -0.0069904
535 -0.15703 -0.031149 -0.097514 -0.078459 -0.04308 -0.13933 -0.20473 -0.087407 -0.17347 -0.11461 -0.071558 -0.13495 -0.31706 -0.13403 -0.10009 -0.034104 -0.093704 -0.0037717
536 -0.13847 -0.027151 -0.11061 -0.092678 -0.016103 -0.1231 -0.18025 -0.075531 -0.16374 -0.12704 -0.062322 -0.1443 -0.29146 -0.13394 -0.11272 -0.030768 -0.095536 0.0035349
537 -0.16279 -0.041189 -0.11418 -0.11066 -0.036757 -0.12259 -0.19312 -0.093233 -0.17921 -0.1309 -0.078341 -0.13668 -0.30905 -0.13622 -0.11392 -0.025713 -0.10664 -0.024509
538 -0.15646 -0.040613 -0.12097 -0.094648 -0.028842 -0.14239 -0.1797 -0.096817 -0.18092 -0.13819 -0.073726 -0.14292 -0.32059 -0.13435 -0.11952 -0.0343 -0.094131 0.0017985
539 -0.15 -0.022732 -0.10362 -0.10408 -0.034681 -0.1308 -0.18755 -0.089062 -0.17206 -0.11942 -0.064024 -0.14514 -0.32462 -0.12981 -0.094861 -0.047727 -0.070855 -0.010346
540 -0.11866 0.0069275 -0.090228 -0.086898 -0.0087512 -0.098483 -0.16429 -0.070491 -0.14402 -0.10819 -0.04859 -0.12253 -0.30173 -0.11935 -0.077163 -0.012146 -0.068965 -0.00068221
541 -0.12477 0.0016264 -0.088353 -0.079474 -0.012926 -0.10955 -0.16428 -0.070084 -0.15137 -0.10535 -0.057423 -0.12998 -0.30616 -0.10355 -0.087582 -0.036795 -0.071171 -0.0036503
542 -0.1548 -0.022294 -0.11417 -0.1093 -0.029669 -0.14756 -0.20296 -0.097372 -0.16856 -0.13119 -0.085056 -0.16087 -0.33251 -0.13123 -0.091242 -0.050539 -0.10387 -0.013005
543 -0.125 -0.0043883 -0.09079 -0.084147 -0.0096518 -0.099824 -0.16984 -0.073423 -0.14746 -0.094873 -0.041388 -0.12212 -0.31182 -0.12262 -0.069499 -0.018023 -0.076688 -0.0042104
544 -0.14899 -0.0082718 -0.092154 -0.095555 -0.035148 -0.1332 -0.1927 -0.1042 -0.1711 -0.13584 -0.066797 -0.13604 -0.3122 -0.11972 -0.082351 -0.021954 -0.082284 -0.00071775
545 -0.1472 -0.013193 -0.10137 -0.11601 -0.037967 -0.12707 -0.18333 -0.10904 -0.15599 -0.13357 -0.062329 -0.13583 -0.3303 -0.13232 -0.095243 -0.041736 -0.098779 -0.019398
546 -0.15153 -0.025898 -0.11429 -0.10058 -0.020652 -0.11268 -0.1978 -0.10014 -0.16974 -0.13234 -0.052924 -0.14024 -0.32503 -0.13882 -0.09605 -0.04315 -0.094263 -0.016867
547 -0.15587 -0.013139 -0.11464 -0.12714 -0.0095667 -0.11932 -0.18628 -0.088903 -0.15643 -0.12846 -0.045419 -0.1472 -0.31907 -0.12702 -0.096002 -0.033112 -0.081431 -0.028939
548 -0.14195 -0.023416 -0.10612 -0.096044 -0.020437 -0.11737 -0.18937 -0.073321 -0.14782 -0.11805 -0.060468 -0.14446 -0.32958 -0.13585 -0.086198 -0.048789 -0.097896 -0.023301
549 -0.13723 -0.021731 -0.10095 -0.11913 -0.040968 -0.13441 -0.19805 -0.099422 -0.16121 -0.13662 -0.06754 -0.14405 -0.32123 -0.1416 -0.081097 -0.04688 -0.10062 -0.022322
550 -0.13976 -0.0098878 -0.098469 -0.10848 -0.022417 -0.12247 -0.18112 -0.091707 -0.15979 -0.11176 -0.063873 -0.13316 -0.31692 -0.12988 -0.089134 -0.013952 -0.094467 -0.023252
551 -0.15736 -0.064095 -0.12006 -0.12875 -0.04437 -0.12682 -0.19959 -0.10571 -0.18521 -0.12738 -0.075072 -0.1444 -0.35739 -0.14127 -0.098019 -0.071803 -0.10498 -0.0498
552 -0.14892 -0.047966 -0.10929 -0.13566 -0.025495 -0.14048 -0.20852 -0.11979 -0.17142 -0.1054 -0.079597 -0.13922 -0.33145 -0.13971 -0.096467 -0.04669 -0.092278 -0.022144
553 -0.13644 -0.037062 -0.094102 -0.13307 -0.019662 -0.12004 -0.17414 -0.10292 -0.17275 -0.10329 -0.074594 -0.13162 -0.33474 -0.13963 -0.089821 -0.046039 -0.092473 -0.044765
554 -0.16088 -0.039594 -0.10995 -0.13504 -0.026718 -0.12696 -0.20449 -0.10236 -0.17183 -0.1128 -0.077383 -0.14184 -0.33262 -0.1468 -0.10717 -0.052765 -0.085892 -0.035951
555 -0.15063 -0.04436 -0.11901 -0.14721 -0.056468 -0.14299 -0.21723 -0.11827 -0.18973 -0.12311 -0.094602 -0.14685 -0.35491 -0.14852 -0.10834 -0.081177 -0.12 -0.049613
556 -0.15802 -0.035695 -0.10459 -0.14136 -0.035079 -0.1106 -0.19542 -0.08855 -0.16834 -0.13538 -0.093984 -0.1362 -0.33821 -0.14898 -0.097326 -0.067412 -0.12082 -0.038619
557 -0.15112 -0.031641 -0.10454 -0.10957 -0.035996 -0.14043 -0.20416 -0.10141 -0.15812 -0.13829 -0.095105 -0.14212 -0.3335 -0.14283 -0.092586 -0.041494 -0.083073 -0.043323
558 -0.14877 -0.029694 -0.09743 -0.13525 -0.022673 -0.10759 -0.19458 -0.11002 -0.17605 -0.10713 -0.083878 -0.14259 -0.32735 -0.1457 -0.088841 -0.064296 -0.10052 -0.039391
559 -0.14388 -0.010262 -0.087436 -0.10474 -0.032408 -0.086351 -0.19388 -0.082981 -0.15376 -0.12697 -0.068155 -0.11961 -0.33422 -0.11901 -0.092055 -0.021032 -0.07763 -0.027379
560 -0.14818 -0.0017081 -0.085375 -0.128 -0.0040524 -0.10526 -0.18584 -0.096046 -0.17936 -0.12391 -0.072258 -0.1182 -0.32605 -0.12506 -0.090644 -0.030949 -0.085041 -0.024907
561 -0.16372 -0.026604 -0.098646 -0.13135 -0.030849 -0.12532 -0.20709 -0.083665 -0.17782 -0.11764 -0.091773 -0.13238 -0.3312 -0.13882 -0.10148 -0.044758 -0.10052 -0.038947
562 -0.16801 -0.041289 -0.10729 -0.13596 -0.019137 -0.12388 -0.19035 -0.097781 -0.18188 -0.12949 -0.081282 -0.13817 -0.33733 -0.14558 -0.096819 -0.05846 -0.11108 -0.031416
563 -0.16727 -0.038588 -0.10272 -0.11419 -0.023913 -0.103 -0.20679 -0.074803 -0.16692 -0.12957 -0.078677 -0.1182 -0.34227 -0.13631 -0.096406 -0.043326 -0.091019 -0.029078
564 -0.15315 -0.032513 -0.10949 -0.1383 -0.026731 -0.11721 -0.1935 -0.095338 -0.17158 -0.12751 -0.08637 -0.12957 -0.3415 -0.14739 -0.097991 -0.041109 -0.10141 -0.030624
565 -0.17175 -0.062669 -0.12392 -0.13659 -0.044796 -0.1247 -0.21376 -0.11174 -0.18876 -0.13408 -0.086408 -0.13733 -0.33843 -0.15491 -0.12058 -0.05894 -0.11769 -0.048874
566 -0.14481 -0.022365 -0.084783 -0.11816 -0.012308 -0.11142 -0.18476 -0.083199 -0.16119 -0.12186 -0.070963 -0.10718 -0.32564 -0.13229 -0.084947 -0.02635 -0.10366 -0.013355
567 -0.15481 -0.023778 -0.094561 -0.14295 -0.0057178 -0.10432 -0.17763 -0.0893 -0.16632 -0.13055 -0.072074 -0.12088 -0.33854 -0.13576 -0.10368 -0.045036 -0.098737 -0.013721
568 -0.17047 -0.026917 -0.11022 -0.13974 -0.026908 -0.13475 -0.20753 -0.094332 -0.18559 -0.1312 -0.093657 -0.13766 -0.34388 -0.15538 -0.096599 -0.056489 -0.10116 -0.024131
569 -0.16839 -0.039088 -0.10093 -0.14366 -0.031914 -0.11234 -0.20994 -0.086919 -0.18863 -0.14926 -0.087779 -0.13128 -0.34312 -0.1366 -0.097902 -0.051065 -0.092493 -0.042854
570 -0.18205 -0.036515 -0.1127 -0.13599 -0.029939 -0.13981 -0.21311 -0.093544 -0.18206 -0.13521 -0.082624 -0.13742 -0.32693 -0.12107 -0.097444 -0.063293 -0.095454 -0.044106
571 -0.17478 -0.0319 -0.10568 -0.14322 -0.041941 -0.12556 -0.21884 -0.1167 -0.17087 -0.11818 -0.078381 -0.12659 -0.3391 -0.14127 -0.1053 -0.062195 -0.095258 -0.0212
572 -0.13736 -0.015945 -0.088411 -0.13603 -0.020185 -0.10022 -0.15479 -0.057117 -0.16692 -0.12373 -0.073856 -0.1175 -0.33597 -0.12004 -0.095854 -0.04131 -0.086886 -0.006222
573 -0.1814 -0.027315 -0.10567 -0.13287 -0.048127 -0.1152 -0.20703 -0.10859 -0.18646 -0.1253 -0.086863 -0.14239 -0.352 -0.1572 -0.10291 -0.067739 -0.1194 -0.035321
574 -0.17743 -0.044989 -0.10971 -0.15165 -0.038245 -0.13331 -0.20996 -0.11243 -0.17207 -0.14012 -0.079694 -0.12395 -0.34628 -0.13803 -0.11348 -0.053821 -0.10261 -0.045471
575 -0.16895 -0.024594 -0.10527 -0.12676 -0.02792 -0.11742 -0.18658 -0.094153 -0.18855 -0.12472 -0.085599 -0.11922 -0.34697 -0.13401 -0.10867 -0.058752 -0.098704 -0.044949
576 -0.17974 -0.048788 -0.12125 -0.16804 -0.052071 -0.15089 -0.2218 -0.11275 -0.19476 -0.13801 -0.093782 -0.12325 -0.35438 -0.14454 -0.11949 -0.074563 -0.11985 -0.067226
577 -0.17199 -0.038224 -0.1126 -0.14633 -0.044789 -0.13151 -0.20381 -0.1107 -0.17345 -0.13192 -0.069003 -0.11357 -0.34546 -0.15028 -0.10278 -0.055831 -0.11653 -0.05464
578 -0.16759 -0.038233 -0.11046 -0.15774 -0.025694 -0.14059 -0.20563 -0.104 -0.17256 -0.12976 -0.092342 -0.11228 -0.32761 -0.14257 -0.10464 -0.061602 -0.11339 -0.067891
579 -0.18417 -0.065703 -0.12712 -0.17282 -0.04973 -0.16317 -0.23558 -0.13374 -0.20455 -0.16012 -0.11298 -0.13292 -0.37601 -0.18019 -0.13084 -0.088622 -0.1374 -0.088216
580 -0.17541 -0.032965 -0.11292 -0.14669 -0.04941 -0.13785 -0.22363 -0.11717 -0.19303 -0.14402 -0.10508 -0.11807 -0.36155 -0.15523 -0.12225 -0.059052 -0.13528 -0.087066
581 -0.15992 -0.021959 -0.10757 -0.16317 -0.0065908 -0.13319 -0.1992 -0.092611 -0.17106 -0.10323 -0.075219 -0.083318 -0.32618 -0.12679 -0.11347 -0.043614 -0.10259 -0.070508
582 -0.17899 -0.030464 -0.11351 -0.15335 -0.047126 -0.14384 -0.21851 -0.10086 -0.18078 -0.14125 -0.10158 -0.12752 -0.35242 -0.13348 -0.1231 -0.070956 -0.11582 -0.064151
583 -0.19881 -0.06267 -0.11571 -0.15684 -0.042352 -0.15025 -0.21836 -0.10657 -0.20082 -0.13356 -0.089196 -0.12632 -0.35532 -0.16266 -0.12496 -0.063046 -0.14387 -0.081448
584 -0.16357 -0.013344 -0.09444 -0.14663 -0.011118 -0.12965 -0.21174 -0.11612 -0.17897 -0.12053 -0.078797 -0.093659 -0.32231 -0.12355 -0.09798 -0.034059 -0.081692 -0.051322
585 -0.17757 -0.011903 -0.10925 -0.14608 -0.030827 -0.10356 -0.18674 -0.076193 -0.16488 -0.12062 -0.10699 -0.085735 -0.34683 -0.14488 -0.10326 -0.044869 -0.12019 -0.057823
586 -0.17683 -0.043498 -0.12389 -0.16424 -0.032004 -0.14749 -0.21295 -0.1072 -0.19013 -0.14379 -0.1158 -0.11275 -0.35036 -0.16916 -0.12503 -0.067453 -0.1228 -0.081395
587 -0.18811 -0.038423 -0.11116 -0.16309 -0.044262 -0.14183 -0.20977 -0.09466 -0.18676 -0.13099 -0.10277 -0.10782 -0.34926 -0.15536 -0.11867 -0.062236 -0.11399 -0.082257
588 -0.16439 -0.035661 -0.095921 -0.14181 -0.02045 -0.1267 -0.21382 -0.077427 -0.16391 -0.12019 -0.097102 -0.08554 -0.34863 -0.14692 -0.089915 -0.040762 -0.1154 -0.05805
589 -0.17478 -0.05119 -0.11971 -0.1804 -0.055604 -0.15155 -0.21557 -0.097492 -0.19327 -0.13736 -0.12475 -0.11314 -0.34186 -0.16192 -0.11627 -0.072326 -0.13924 -0.086195
590 -0.19153 -0.044549 -0.1082 -0.14352 -0.050672 -0.14458 -0.20264 -0.099208 -0.18855 -0.14273 -0.13374 -0.13341 -0.35482 -0.15641 -0.11168 -0.057001 -0.12401 -0.070571
591 -0.17608 -0.024112 -0.099171 -0.1524 -0.042158 -0.13478 -0.19627 -0.091407 -0.18942 -0.13161 -0.08434 -0.11556 -0.32066 -0.14373 -0.1107 -0.060593 -0.11378 -0.057947
592 -0.18523 -0.032045 -0.10999 -0.17093 -0.042156 -0.14241 -0.22574 -0.095391 -0.18854 -0.13281 -0.12599 -0.092029 -0.33052 -0.16556 -0.10948 -0.048179 -0.1054 -0.063595
593 -0.1813 -0.034774 -0.11039 -0.14766 -0.035588 -0.13714 -0.21894 -0.083262 -0.18495 -0.13529 -0.10072 -0.086159 -0.34244 -0.14354 -0.11282 -0.046365 -0.11926 -0.071829
594 -0.18008 -0.04104 -0.10451 -0.14766 -0.054113 -0.15257 -0.22146 -0.11046 -0.18682 -0.13999 -0.099818 -0.075328 -0.35057 -0.14958 -0.11935 -0.05343 -0.10701 -0.061043
595 -0.19823 -0.043277 -0.11789 -0.15742 -0.055416 -0.17308 -0.21332 -0.11233 -0.19032 -0.15162 -0.11038 -0.092743 -0.35407 -0.1691 -0.12005 -0.055442 -0.12205 -0.080344
596 -0.16292 -0.039901 -0.11428 -0.15557 -0.036881 -0.14142 -0.20645 -0.085225 -0.16939 -0.12726 -0.10425 -0.075237 -0.33515 -0.14728 -0.10384 -0.056829 -0.10875 -0.07869
597 -0.18831 -0.048776 -0.10805 -0.16489 -0.05114 -0.16371 -0.23034 -0.10715 -0.21535 -0.14344 -0.11707 -0.10223 -0.34765 -0.15452 -0.1096 -0.060051 -0.12701 -0.096387
598 -0.17884 -0.034607 -0.10504 -0.14891 -0.038673 -0.14084 -0.20871 -0.11424 -0.18953 -0.1306 -0.108 -0.10427 -0.35585 -0.16916 -0.11786 -0.080855 -0.11698 -0.08972
599 -0.17848 -0.054522 -0.12787 -0.14311 -0.052388 -0.14322 -0.21279 -0.098557 -0.18264 -0.13621 -0.1062 -0.12239 -0.36584 -0.17035 -0.11714 -0.061775 -0.11186 -0.089937
600 -0.19244 -0.048395 -0.1035 -0.1527 -0.050405 -0.14953 -0.20947 -0.075667 -0.18138 -0.13123 -0.088663 -0.099144 -0.3309 -0.17095 -0.11011 -0.067937 -0.10462 -0.081161
601 -0.18667 -0.033448 -0.12049 -0.16806 -0.045906 -0.15166 -0.22853 -0.10323 -0.18983 -0.13726 -0.1194 -0.13268 -0.35137 -0.14665 -0.13072 -0.048541 -0.11806 -0.0927
602 -0.1696 -0.021003 -0.095568 -0.12569 -0.01406 -0.13397 -0.21154 -0.082381 -0.15475 -0.13423 -0.083907 -0.096956 -0.33326 -0.15458 -0.1114 -0.043048 -0.093839 -0.065072
603 -0.15895 -0.032372 -0.1058 -0.14551 -0.026289 -0.13289 -0.22278 -0.085993 -0.1685 -0.12379 -0.082427 -0.092937 -0.31772 -0.17159 -0.10562 -0.060471 -0.096418 -0.06139
604 -0.19797 -0.05886 -0.11468 -0.16203 -0.032416 -0.1444 -0.23027 -0.09524 -0.19395 -0.12598 -0.11096 -0.12151 -0.34598 -0.16344 -0.12476 -0.070432 -0.1154 -0.080051
605 -0.17769 -0.031602 -0.10824 -0.16213 -0.03938 -0.16748 -0.21842 -0.10547 -0.18341 -0.12403 -0.12988 -0.10862 -0.33785 -0.18346 -0.12764 -0.0637 -0.12037 -0.074094
606 -0.16085 -0.032971 -0.090721 -0.15959 -0.020478 -0.12092 -0.19931 -0.077658 -0.16508 -0.11491 -0.10793 -0.10133 -0.32171 -0.14744 -0.1078 -0.064062 -0.096066 -0.078045
607 -0.19452 -0.043685 -0.099216 -0.15482 -0.034443 -0.12493 -0.214 -0.10582 -0.17739 -0.14032 -0.11702 -0.10074 -0.34161 -0.18215 -0.11549 -0.054253 -0.1158 -0.082037
608 -0.15784 -0.0211 -0.081317 -0.12455 -0.013822 -0.11675 -0.1951 -0.096434 -0.17273 -0.13138 -0.089116 -0.1059 -0.32179 -0.16241 -0.10816 -0.045093 -0.096315 -0.078632
609 -0.19288 -0.054142 -0.10878 -0.16692 -0.04235 -0.1447 -0.21197 -0.091861 -0.19345 -0.14039 -0.11283 -0.12202 -0.34455 -0.17296 -0.12143 -0.072513 -0.11992 -0.09101
610 -0.18969 -0.035631 -0.080698 -0.13933 -0.029861 -0.13945 -0.20515 -0.072392 -0.17197 -0.13363 -0.099602 -0.099537 -0.31314 -0.14476 -0.10935 -0.059542 -0.10854 -0.065691
611 -0.16088 -0.039302 -0.097742 -0.16018 -0.034739 -0.13648 -0.20168 -0.079523 -0.18472 -0.11143 -0.10152 -0.1208 -0.34034 -0.16798 -0.11002 -0.06432 -0.11793 -0.082769
612 -0.19144 -0.042593 -0.10933 -0.16518 -0.059357 -0.15724 -0.22513 -0.095972 -0.18582 -0.14051 -0.099169 -0.12107 -0.34345 -0.17767 -0.14099 -0.072823 -0.11593 -0.087338
613 -0.19253 -0.042607 -0.11688 -0.17813 -0.054476 -0.14039 -0.23621 -0.086274 -0.18032 -0.12572 -0.12151 -0.089692 -0.34895 -0.1591 -0.12145 -0.07028 -0.11945 -0.083831
614 -0.20083 -0.042148 -0.1042 -0.17576 -0.043972 -0.13706 -0.22535 -0.082092 -0.19459 -0.14133 -0.11545 -0.05103 -0.34601 -0.17114 -0.11862 -0.07479 -0.12446 -0.086282
615 -0.15656 -0.029728 -0.091574 -0.15555 -0.021253 -0.1318 -0.20367 -0.10391 -0.18228 -0.12452 -0.083667 -0.032599 -0.31562 -0.16058 -0.1088 -0.060107 -0.098284 -0.075699
616 -0.1833 -0.051088 -0.10876 -0.16951 -0.045653 -0.15432 -0.22213 -0.11524 -0.1931 -0.13607 -0.095007 -0.046654 -0.34101 -0.17111 -0.12283 -0.063794 -0.13504 -0.073991
617 -0.17278 -0.037255 -0.11115 -0.16454 -0.069059 -0.15201 -0.2208 -0.10663 -0.19842 -0.13838 -0.13131 -0.073445 -0.35428 -0.17357 -0.12287 -0.068027 -0.1431 -0.087912
618 -0.16525 -0.030428 -0.097113 -0.15683 -0.044447 -0.13915 -0.20312 -0.088042 -0.18343 -0.12702 -0.09656 -0.051452 -0.33463 -0.1625 -0.123 -0.056014 -0.11935 -0.082987
619 -0.17772 -0.022974 -0.1048 -0.13944 -0.062052 -0.13649 -0.22403 -0.10279 -0.17148 -0.12174 -0.095992 -0.08585 -0.33953 -0.15255 -0.13036 -0.069989 -0.12173 -0.093253
620 -0.15679 -0.024761 -0.094424 -0.13805 -0.036441 -0.13951 -0.21089 -0.079572 -0.18622 -0.13042 -0.10412 -0.071723 -0.33324 -0.16645 -0.12246 -0.074194 -0.12605 -0.088258
621 -0.1293 -0.018696 -0.069984 -0.14533 -0.023532 -0.12557 -0.20534 -0.097531 -0.18296 -0.11005 -0.10052 -0.089673 -0.33944 -0.15128 -0.10375 -0.049041 -0.11789 -0.068197
622 -0.13688 -0.025689 -0.080429 -0.16796 -0.049299 -0.16007 -0.22651 -0.096658 -0.1996 -0.13141 -0.11968 -0.10081 -0.34379 -0.1569 -0.11972 -0.060679 -0.12915 -0.094995
623 -0.12936 -0.028984 -0.074591 -0.14392 -0.040455 -0.15675 -0.21625 -0.10326 -0.19508 -0.1243 -0.10234 -0.10485 -0.33321 -0.15524 -0.1082 -0.043227 -0.10216 -0.080502
624 -0.10585 -0.0034704 -0.064121 -0.15338 -0.034748 -0.13007 -0.22784 -0.073676 -0.18013 -0.12015 -0.088675 -0.079303 -0.3222 -0.16128 -0.12467 -0.04599 -0.10291 -0.07268
625 -0.10643 -0.0074175 -0.053555 -0.12362 -0.035841 -0.12423 -0.20971 -0.073481 -0.18174 -0.1082 -0.074915 -0.079446 -0.34296 -0.14761 -0.099314 -0.053736 -0.081498 -0.068373
626 -0.12339 -0.033085 -0.079817 -0.16817 -0.062417 -0.1811 -0.23176 -0.11953 -0.20864 -0.13347 -0.10658 -0.088209 -0.33506 -0.17986 -0.12118 -0.069894 -0.12537 -0.084295
627 -0.14082 -0.013498 -0.065773 -0.15383 -0.025937 -0.11846 -0.22058 -0.081187 -0.18119 -0.11516 -0.10234 -0.070344 -0.34407 -0.15644 -0.10897 -0.070678 -0.094756 -0.076826
628 -0.15912 -0.032657 -0.091775 -0.17033 -0.058484 -0.15175 -0.21004 -0.11003 -0.18937 -0.13064 -0.083588 -0.0791 -0.36149 -0.1765 -0.12092 -0.054348 -0.10598 -0.083486
629 -0.11564 0.0055257 -0.068904 -0.14452 -0.01375 -0.10111 -0.20868 -0.075435 -0.16625 -0.1006 -0.081336 -0.054655 -0.31531 -0.14939 -0.11162 -0.043591 -0.1102 -0.052913
630 -0.14771 -0.032117 -0.080307 -0.16317 -0.047902 -0.12535 -0.23096 -0.081924 -0.19396 -0.098335 -0.08071 -0.080584 -0.34185 -0.15122 -0.12366 -0.056139 -0.12012 -0.064728
631 -0.14159 -0.028099 -0.08648 -0.16013 -0.027394 -0.15695 -0.19719 -0.094798 -0.17868 -0.084688 -0.086607 -0.069367 -0.32938 -0.14838 -0.12458 -0.044523 -0.10446 -0.069612
632 -0.1232 -0.0025497 -0.07048 -0.15177 -0.0093034 -0.13159 -0.20377 -0.077199 -0.17873 -0.096897 -0.07801 -0.066788 -0.31675 -0.14092 -0.1039 -0.048358 -0.1154 -0.051111
633 -0.15646 0.001982 -0.088389 -0.16109 -0.025399 -0.15343 -0.21845 -0.092763 -0.2052 -0.11354 -0.095268 -0.085321 -0.3442 -0.15388 -0.12395 -0.047768 -0.10582 -0.07198
634 -0.1564 -0.02999 -0.093104 -0.16997 -0.039789 -0.14631 -0.22653 -0.081174 -0.19141 -0.11051 -0.10174 -0.10033 -0.32393 -0.14764 -0.11693 -0.069919 -0.13863 -0.078282
635 -0.15128 0.012725 -0.071509 -0.15238 -0.032023 -0.13255 -0.22487 -0.089968 -0.1789 -0.094628 -0.1003 -0.078638 -0.31489 -0.15012 -0.11235 -0.052948 -0.099292 -0.060428
636 -0.16696 -0.027484 -0.093024 -0.17176 -0.052951 -0.14425 -0.22644 -0.11763 -0.19257 -0.10479 -0.10626 -0.094547 -0.33067 -0.15762 -0.13362 -0.082052 -0.11578 -0.09048
637 -0.15265 -0.013604 -0.081235 -0.15879 -0.038838 -0.14978 -0.22265 -0.10364 -0.18512 -0.091766 -0.095615 -0.10954 -0.3347 -0.16498 -0.11968 -0.077064 -0.098821 -0.068247
638 -0.17068 -0.018867 -0.090408 -0.17172 -0.037631 -0.12932 -0.22681 -0.084804 -0.19393 -0.11622 -0.10513 -0.1014 -0.33509 -0.15082 -0.12934 -0.055489 -0.11723 -0.066739
639 -0.19209 -0.026181 -0.09967 -0.18395 -0.066127 -0.13119 -0.22948 -0.13342 -0.21296 -0.10969 -0.11206 -0.10778 -0.3473 -0.1647 -0.14579 -0.090229 -0.1412 -0.071213
640 -0.15859 -0.0030839 -0.092212 -0.16779 -0.052892 -0.13011 -0.22016 -0.083635 -0.1825 -0.095205 -0.087598 -0.09419 -0.31665 -0.15376 -0.10996 -0.071985 -0.1165 -0.06165
641 -0.1238 0.0047309 -0.073926 -0.15468 -0.021383 -0.11785 -0.19239 -0.068849 -0.17484 -0.10002 -0.082814 -0.093966 -0.30857 -0.15074 -0.12013 -0.060299 -0.098072 -0.051459
642 -0.1554 0.0026318 -0.074997 -0.15007 -0.035758 -0.12781 -0.19503 -0.091059 -0.19324 -0.11162 -0.071917 -0.096594 -0.32201 -0.14237 -0.11876 -0.053215 -0.11447 -0.063254
643 -0.15707 -0.022806 -0.077194 -0.16397 -0.040186 -0.1359 -0.20656 -0.084317 -0.19002 -0.10778 -0.086139 -0.1004 -0.33017 -0.14028 -0.11577 -0.051887 -0.0944 -0.053497
644 -0.15717 -0.01497 -0.084154 -0.16764 -0.060214 -0.14843 -0.22185 -0.099688 -0.20326 -0.11301 -0.083517 -0.099826 -0.33936 -0.14847 -0.11707 -0.05084 -0.098689 -0.070699
645 -0.17598 -0.0093531 -0.080025 -0.16306 -0.014945 -0.14574 -0.22581 -0.098498 -0.20089 -0.12389 -0.093689 -0.11185 -0.31987 -0.15214 -0.11964 -0.052528 -0.11301 -0.05178
646 -0.1585 -0.013819 -0.085154 -0.16149 -0.041516 -0.14111 -0.22371 -0.10148 -0.20794 -0.11178 -0.0989 -0.10713 -0.33181 -0.15715 -0.12143 -0.068155 -0.086325 -0.067024
647 -0.15485 -0.026283 -0.088021 -0.16937 -0.037405 -0.15436 -0.20625 -0.088926 -0.18884 -0.1158 -0.086316 -0.11115 -0.33186 -0.13872 -0.1194 -0.04132 -0.10788 -0.064901
648 -0.16431 -0.028779 -0.089392 -0.14956 -0.043365 -0.114 -0.18316 -0.080157 -0.193 -0.10717 -0.099849 -0.10587 -0.31919 -0.14973 -0.11899 -0.072724 -0.090458 -0.078459
649 -0.16647 -0.026358 -0.088313 -0.18334 -0.046757 -0.1362 -0.2083 -0.10958 -0.20045 -0.13613 -0.082817 -0.11373 -0.32716 -0.14255 -0.1204 -0.061568 -0.10336 -0.064261
650 -0.16583 -0.063034 -0.099545 -0.17796 -0.061412 -0.17374 -0.22086 -0.1092 -0.19268 -0.14087 -0.11326 -0.11657 -0.32214 -0.15434 -0.12837 -0.083481 -0.12515 -0.079464
651 -0.12283 -0.013793 -0.071749 -0.14789 -0.035369 -0.13261 -0.1921 -0.072625 -0.18767 -0.12617 -0.076939 -0.10899 -0.31371 -0.13609 -0.11928 -0.050218 -0.097754 -0.052876
652 -0.11627 -0.036432 -0.096089 -0.14324 -0.044997 -0.12345 -0.21171 -0.11012 -0.18754 -0.13744 -0.078772 -0.1065 -0.32904 -0.15255 -0.1348 -0.083139 -0.099147 -0.070859
653 -0.08302 -0.022189 -0.086925 -0.11257 -0.042817 -0.14047 -0.18172 -0.10002 -0.21284 -0.11921 -0.075303 -0.10022 -0.31138 -0.13304 -0.11906 -0.064362 -0.089625 -0.062465
654 -0.075656 -0.0086999 -0.07156 -0.098467 -0.010415 -0.11071 -0.18503 -0.077014 -0.17291 -0.10187 -0.042199 -0.087375 -0.29902 -0.13843 -0.11445 -0.048755 -0.081654 -0.037068
655 -0.067599 -0.014311 -0.080124 -0.12454 -0.036782 -0.12082 -0.15782 -0.082012 -0.18854 -0.12621 -0.071979 -0.099357 -0.31231 -0.14799 -0.10936 -0.052712 -0.08078 -0.064156
656 -0.07052 -0.043675 -0.10241 -0.11128 -0.042417 -0.13698 -0.087545 -0.1081 -0.20228 -0.13073 -0.091173 -0.10384 -0.32498 -0.15291 -0.13619 -0.082148 -0.090421 -0.073444
657 -0.072111 -0.019118 -0.091232 0.01845 -0.032681 -0.13793 0.014936 -0.11251 -0.19269 -0.1287 -0.089079 -0.098224 -0.30857 -0.14205 -0.11824 -0.053603 -0.10771 -0.070324
658 -0.069531 -0.035593 -0.065384 0.084232 -0.015335 -0.11092 0.09216 -0.078804 -0.18176 -0.10187 -0.078044 -0.051643 -0.30579 -0.1287 -0.10333 -0.051417 -0.077336 -0.051697
659 -0.071293 -0.0065918 -0.074335 0.12968 -0.0096488 -0.10154 0.15804 -0.072339 -0.17773 -0.046232 -0.013975 0.15265 -0.30041 -0.1314 -0.11889 -0.033946 -0.057048 -0.055485
660 -0.099299 -0.041549 -0.094826 0.14707 -0.047031 -0.14608 0.25056 -0.088993 -0.17928 0.056948 0.0019452 0.069738 -0.31284 -0.14915 -0.12604 -0.05903 -0.10047 -0.0739
661 -0.091952 -0.023748 -0.069604 0.2457 -0.036451 -0.122 0.31045 -0.078675 -0.1648 -0.017533 -0.029795 -0.0091445 -0.29947 -0.13189 -0.11388 -0.053127 -0.088077 -0.070985
662 -0.11855 -0.043174 -0.074218 0.23016 -0.037868 -0.13323 0.37657 -0.072136 -0.14312 -0.070341 -0.038404 -0.05456 -0.30245 -0.15668 -0.12542 -0.063097 -0.099965 -0.073819
663 -0.12382 -0.050584 -0.092987 0.201 -0.01697 -0.11622 0.43493 -0.079163 -0.14525 -0.10082 -0.04183 -0.093967 -0.301 -0.15631 -0.13015 -0.06304 -0.090796 -0.070122
664 -0.13283 -0.045454 -0.090252 0.20065 -0.036505 -0.13712 0.41203 -0.10339 -0.13255 -0.11461 -0.043939 -0.10319 -0.21952 -0.16865 -0.13017 -0.053278 -0.083856 -0.089961
665 -0.11927 -0.022374 -0.06221 0.24174 -0.021269 -0.12325 0.55909 -0.056783 -0.074509 -0.095423 -0.017364 -0.081338 -0.093424 -0.13746 -0.12628 -0.052499 -0.071503 -0.066571
666 -0.12725 -0.041783 -0.070086 0.23924 -0.023137 -0.11473 0.58501 -0.075099 -0.068501 -0.095318 -0.039891 -0.096305 -0.06266 -0.15492 -0.12811 -0.049952 -0.07545 -0.05963
667 -0.13774 -0.051851 -0.085094 0.26121 -0.048804 -0.12525 0.59149 -0.072717 -0.055827 -0.11334 -0.071954 -0.1208 -0.0099 -0.14859 -0.13359 -0.053345 -0.092591 -0.073755
668 -0.10956 -0.037297 -0.074462 0.30287 -0.014623 -0.13496 0.67399 -0.051465 -0.040646 -0.1057 -0.040058 -0.11804 0.052035 -0.14718 -0.14244 -0.049274 -0.06449 -0.059605
669 -0.12779 -0.03788 -0.078971 0.32256 -0.034042 -0.11693 0.7529 -0.060038 -0.019508 -0.089212 -0.073537 -0.1189 0.10316 -0.13609 -0.12745 -0.056224 -0.043411 -0.042514
670 -0.12163 -0.053707 -0.076415 0.33853 -0.03509 -0.10984 0.78015 -0.058133 0.020175 -0.1064 -0.06825 -0.12416 0.14034 -0.14136 -0.1228 -0.073471 -0.065998 -0.038164
671 -0.12382 -0.037242 -0.076733 0.34168 -0.041277 -0.13364 0.86435 -0.072033 0.032012 -0.10049 -0.061092 -0.11651 0.19433 -0.13787 -0.12948 -0.051747 -0.044438 -0.040592
672 -0.12482 -0.015935 -0.081796 0.36723 -0.015724 -0.085162 0.87506 -0.030655 0.073371 -0.10207 -0.063761 -0.11802 0.25199 -0.14202 -0.11266 -0.051334 -0.052913 -0.049599
673 -0.094996 -0.039566 -0.073948 0.33782 -0.040938 -0.12236 0.84941 -0.052819 0.070551 -0.11188 -0.070856 -0.13058 0.2698 -0.15087 -0.12935 -0.067749 -0.074746 -0.057031
674 -0.11105 -0.039017 -0.074583 0.31143 -0.047276 -0.11427 0.90164 -0.017152 0.062265 -0.12076 -0.092478 -0.13517 0.29363 -0.14903 -0.12208 -0.054169 -0.061621 -0.055915
675 -0.067953 -0.010451 -0.047221 0.35438 -0.035953 -0.097331 0.86633 0.032331 0.079837 -0.10544 -0.080663 -0.11481 0.34701 -0.12412 -0.11252 -0.050208 -0.058687 -0.03627
676 -0.098587 -0.054913 -0.09049 0.27425 -0.049698 -0.11684 0.86142 0.044246 0.033612 -0.12267 -0.10335 -0.13869 0.35623 -0.1688 -0.14084 -0.074332 -0.096743 -0.068292
677 -0.059313 -0.032958 -0.066298 0.3029 -0.03415 -0.095715 0.88359 0.054326 0.042903 -0.11751 -0.072229 -0.11942 0.4053 -0.15272 -0.11715 -0.072571 -0.092959 -0.051535
678 -0.066172 -0.0040946 -0.067643 0.33058 -0.032811 -0.11642 0.87627 0.062044 0.02713 -0.11706 -0.073786 -0.11672 0.41189 -0.14985 -0.12455 -0.06608 -0.085551 -0.053715
679 -0.079545 -0.014774 -0.061122 0.33672 -0.0078986 -0.10084 0.86623 0.068258 0.023808 -0.11109 -0.062483 -0.1147 0.43954 -0.14863 -0.10046 -0.05709 -0.071257 -0.057972
680 -0.12971 -0.034452 -0.06471 0.29522 -0.045572 -0.12598 0.88298 0.03976 0.0029872 -0.13753 -0.10168 -0.14816 0.46878 -0.16652 -0.14792 -0.066455 -0.084275 -0.068996
681 -0.1191 -0.022953 -0.055601 0.31281 -0.01932 -0.11098 0.85373 0.055879 0.0016229 -0.13809 -0.093658 -0.13471 0.44195 -0.1593 -0.13741 -0.062266 -0.099096 -0.068321
682 -0.12659 -0.050203 -0.078595 0.27532 -0.049491 -0.12254 0.84628 0.072849 -0.008131 -0.12346 -0.10822 -0.13684 0.481 -0.15812 -0.14169 -0.089654 -0.11078 -0.084314
683 -0.11381 -0.025605 -0.066866 0.27674 -0.033337 -0.11093 0.90309 0.085752 0.0081606 -0.10493 -0.089901 -0.13045 0.50635 -0.17312 -0.13449 -0.047461 -0.088481 -0.056592
684 -0.13645 -0.030572 -0.074786 0.22956 -0.070765 -0.10283 0.88719 0.069857 -0.023024 -0.12901 -0.10718 -0.13261 0.49322 -0.163 -0.13252 -0.071628 -0.10854 -0.078249
685 -0.13632 -0.033196 -0.068807 0.25458 -0.045617 -0.11423 0.85707 0.076328 -0.024985 -0.14293 -0.10963 -0.1477 0.48305 -0.15657 -0.14538 -0.073565 -0.12305 -0.07114
686 -0.11677 -0.023851 -0.058958 0.28007 -0.028699 -0.095733 0.85152 0.087121 -0.020721 -0.11892 -0.074746 -0.13133 0.53589 -0.15466 -0.12318 -0.047255 -0.098115 -0.079772
687 -0.1373 -0.039258 -0.080215 0.25555 -0.067281 -0.10624 0.868 0.080161 -0.044019 -0.12672 -0.12471 -0.14936 0.53072 -0.16997 -0.14603 -0.064669 -0.11933 -0.088529
688 -0.11421 0.018221 -0.04435 0.32418 -0.0063519 -0.050712 0.92277 0.14295 -0.013132 -0.1032 -0.07117 -0.098792 0.58476 -0.14444 -0.1175 -0.040121 -0.074094 -0.065373
689 -0.13988 -0.028925 -0.089815 0.30348 -0.043524 -0.07054 0.83173 0.11776 -0.049813 -0.13364 -0.11096 -0.13669 0.59682 -0.16572 -0.14461 -0.074177 -0.11356 -0.090404
690 -0.15187 -0.034594 -0.085948 0.28808 -0.053128 -0.042974 0.75307 0.0851 -0.049505 -0.13544 -0.13202 -0.14449 0.58168 -0.1743 -0.14697 -0.092691 -0.10817 -0.098174
691 -0.12621 0.009237 -0.067196 0.26868 -0.040483 0.084475 0.70214 0.10121 -0.0417 -0.13299 -0.076782 -0.14142 0.57656 -0.14424 -0.12449 -0.055522 -0.10072 -0.08854
692 -0.14946 -0.03647 -0.075544 0.30658 -0.036095 0.17861 0.57752 0.086114 -0.062255 -0.14047 -0.10725 -0.13513 0.57285 -0.16112 -0.14267 -0.070976 -0.11999 -0.095114
693 -0.13994 -0.03523 -0.08021 0.31006 -0.042035 0.2367 0.5312 0.090252 -0.049696 -0.122 -0.094084 -0.12986 0.61584 -0.15532 -0.14338 -0.087391 -0.11112 -0.097846
694 -0.1338 -0.015991 -0.0819 0.3383 -0.044412 0.29837 0.4922 0.096615 -0.063817 -0.136 -0.091459 -0.12503 0.63123 -0.15178 -0.15336 -0.069067 -0.10328 -0.096144
695 -0.14274 -0.0308 -0.072086 0.36892 -0.04292 0.31026 0.46084 0.11404 -0.071014 -0.12008 -0.088118 -0.13484 0.62376 -0.15182 -0.14373 -0.062741 -0.10422 -0.07556
696 -0.11907 -0.0064619 -0.065897 0.40253 -0.040831 0.34058 0.44344 0.13645 -0.053834 -0.129 -0.11009 -0.12651 0.64566 -0.14738 -0.12686 -0.043822 -0.089054 -0.067839
697 -0.14948 -0.0076775 -0.068638 0.43338 -0.030848 0.30566 0.39413 0.11528 -0.074375 -0.1224 -0.10385 -0.1339 0.62851 -0.17777 -0.14286 -0.059873 -0.1085 -0.081875
698 -0.13801 -0.007948 -0.068333 0.36975 -0.036217 0.28407 0.39309 0.12796 -0.051782 -0.12683 -0.10865 -0.13789 0.68089 -0.15038 -0.13782 -0.06765 -0.070319 -0.08297
699 -0.13881 -0.013579 -0.05973 0.36267 -0.037112 0.20862 0.37333 0.12748 -0.062028 -0.1143 -0.088328 -0.14773 0.644 -0.15421 -0.13098 -0.057121 -0.10356 -0.073659
700 -0.15695 -0.019332 -0.074413 0.35866 -0.061162 0.1244 0.32844 0.071108 -0.10029 -0.13302 -0.081486 -0.15076 0.65911 -0.15658 -0.12906 -0.064803 -0.10103 -0.081622
701 -0.11706 0.006319 -0.046969 0.36395 -0.01796 0.10634 0.33478 0.088049 -0.05345 -0.12586 -0.082314 -0.11132 0.68677 -0.12447 -0.11997 -0.045303 -0.094272 -0.05571
702 -0.16845 -0.015505 -0.083322 0.31432 -0.071401 0.046996 0.27147 0.0012212 -0.10397 -0.13691 -0.12334 -0.14308 0.67048 -0.16268 -0.13705 -0.060175 -0.10441 -0.093616
703 -0.15235 -0.022576 -0.089838 0.27403 -0.054224 0.053712 0.28764 0.050811 -0.099498 -0.14295 -0.10218 -0.14473 0.66653 -0.16725 -0.14468 -0.099926 -0.11112 -0.075016
704 -0.15691 -0.0092295 -0.090228 0.29943 -0.04369 0.066029 0.2707 0.034611 -0.096285 -0.13175 -0.087093 -0.12291 0.7182 -0.16206 -0.13455 -0.066986 -0.09444 -0.069577
705 -0.1176 -0.0084082 -0.081546 0.30798 -0.034985 0.075969 0.26082 0.04876 -0.079043 -0.11816 -0.084625 -0.12436 0.71827 -0.13955 -0.12471 -0.06656 -0.10148 -0.064329
706 -0.14583 -0.020469 -0.078853 0.27694 -0.048283 0.021551 0.23798 0.010878 -0.11264 -0.13164 -0.1072 -0.13569 0.6762 -0.15342 -0.12067 -0.075748 -0.12095 -0.072786
707 -0.12863 -0.001188 -0.080466 0.31143 -0.046897 0.035688 0.24722 0.016508 -0.10863 -0.12975 -0.095038 -0.12488 0.70019 -0.15287 -0.12186 -0.068117 -0.10915 -0.062263
708 -0.17307 -0.046258 -0.09931 0.27063 -0.079865 -0.0012238 0.19951 -0.014846 -0.13574 -0.16205 -0.1261 -0.13893 0.64793 -0.17473 -0.13719 -0.11746 -0.13068 -0.091923
709 -0.13904 -0.016805 -0.080547 0.28947 -0.042787 0.016399 0.18916 0.00055172 -0.11575 -0.14516 -0.11015 -0.13365 0.6916 -0.15604 -0.1087 -0.08832 -0.096819 -0.066005
710 -0.10657 -0.024721 -0.068313 0.32894 -0.068013 0.040799 0.1885 0.034585 -0.12016 -0.14712 -0.091966 -0.13471 0.69563 -0.15139 -0.10677 -0.068423 -0.10526 -0.070059
711 -0.064244 0.0023214 -0.053263 0.34018 -0.051115 0.022847 0.1796 0.025923 -0.11907 -0.10687 -0.10079 -0.11345 0.69378 -0.135 -0.081667 -0.06554 -0.095741 -0.074084
712 0.014575 -0.027449 -0.023253 0.3388 -0.028646 0.029049 0.19312 0.024132 -0.11227 -0.13377 -0.10463 -0.11187 0.6981 -0.14517 -0.090925 -0.082377 -0.10368 -0.072147
713 0.1063 -0.022412 -0.0099538 0.33838 -0.051167 0.016863 0.15475 0.01052 -0.11385 -0.13415 -0.097329 -0.11896 0.70807 -0.12391 -0.077164 -0.10533 -0.093575 -0.073026
714 0.17533 -0.0059404 0.0014922 0.36158 -0.03171 -0.0089315 0.15029 0.014071 -0.11137 -0.12864 -0.085038 -0.10625 0.78775 -0.1435 -0.072268 -0.064566 -0.091858 -0.06091
715 0.13994 -0.024858 0.010552 0.40842 -0.041546 0.041619 0.15481 0.0036741 -0.11268 -0.14423 -0.081996 -0.099286 0.77806 -0.13659 -0.049503 -0.07787 -0.09034 -0.07846
716 0.073256 -0.053243 0.0014632 0.45617 -0.054423 0.091327 0.11707 -0.0025094 -0.13099 -0.1436 -0.11561 -0.11267 0.76617 -0.15905 -0.067246 -0.082058 -0.11286 -0.073127
717 0.050176 -0.033645 0.025003 0.4935 -0.043389 0.22165 0.12015 -0.0023372 -0.14212 -0.13184 -0.10755 -0.1003 0.80936 -0.14097 -0.055006 -0.090452 -0.096508 -0.077424
718 0.015979 -0.0031552 0.054574 0.5055 -0.025076 0.33842 0.12499 -0.0052968 -0.1134 -0.13208 -0.094233 -0.071086 0.77045 -0.13439 -0.023039 -0.069833 -0.097072 -0.065681
719 -0.012671 -0.011847 0.043897 0.44086 -0.03172 0.44083 0.11374 -0.0034495 -0.12755 -0.12878 -0.098045 -0.087246 0.80316 -0.11217 -0.046275 -0.057853 -0.097335 -0.062083
720 -0.02133 -0.011299 0.058116 0.34182 -0.031259 0.41643 0.10337 0.018869 -0.11167 -0.13216 -0.10114 -0.080668 0.77516 -0.13267 -0.035812 -0.05341 -0.090985 -0.057623
721 -0.023259 -0.011397 0.0588 0.29261 -0.038003 0.46984 0.083875 -0.034802 -0.11169 -0.1333 -0.091504 -0.069664 0.75232 -0.12275 -0.023455 -0.064435 -0.10514 -0.069068
722 -0.02843 -0.032204 0.056515 0.24902 -0.032532 0.47398 0.095449 -0.0079101 -0.13188 -0.1426 -0.089099 -0.069114 0.76565 -0.13142 -0.046506 -0.077629 -0.11026 -0.069712
723 -0.025574 -0.035485 0.063895 0.19304 -0.041249 0.56361 0.089529 0.0050807 -0.12013 -0.1396 -0.097061 -0.06059 0.77272 -0.13353 -0.026202 -0.070481 -0.10018 -0.057911
724 -0.044625 -0.038714 0.065933 0.20004 -0.037981 0.54546 0.072587 0.00063986 -0.11368 -0.14939 -0.093899 -0.093094 0.74786 -0.14962 -0.030943 -0.081035 -0.10025 -0.066201
725 -0.050043 -0.035484 0.0623 0.15948 -0.067299 0.56989 0.048324 -0.03212 -0.14805 -0.14969 -0.11955 -0.084547 0.71481 -0.13533 -0.029232 -0.094599 -0.098392 -0.063334
726 -0.045336 -0.032084 0.050026 0.1176 -0.044632 0.5893 0.038192 -0.0029939 -0.13768 -0.14971 -0.11832 -0.1029 0.75165 -0.15832 -0.025564 -0.071368 -0.10127 -0.046766
727 -0.029533 -0.033712 0.063805 0.12743 -0.03389 0.58735 0.057013 -0.0093648 -0.14123 -0.12218 -0.090737 -0.087557 0.74143 -0.14448 -0.029541 -0.067612 -0.10806 -0.063712
728 -0.05761 -0.040915 0.056614 0.13018 -0.064578 0.65143 0.037497 -0.024876 -0.14749 -0.13986 -0.098263 -0.10676 0.75616 -0.143 -0.026381 -0.076866 -0.10564 -0.057886
729 -0.062022 -0.063682 0.064204 0.12583 -0.052313 0.62264 0.047845 -0.016327 -0.14594 -0.14235 -0.099665 -0.11115 0.77571 -0.13264 -0.018296 -0.071403 -0.12749 -0.066754
730 -0.061918 -0.054343 0.064929 0.090275 -0.048962 0.6186 0.024998 -0.026689 -0.16363 -0.14774 -0.10348 -0.10636 0.75483 -0.1351 -0.019876 -0.088181 -0.11574 -0.059338
731 -0.024186 -0.036955 0.069291 0.10965 -0.05205 0.63791 0.021261 -0.0078763 -0.15375 -0.1326 -0.10051 -0.12509 0.72929 -0.10385 -0.020333 -0.071865 -0.11171 -0.064989
732 0.019825 -0.064798 0.064823 0.08746 -0.027459 0.56538 -0.0059271 -0.054859 -0.15271 -0.13105 -0.11702 -0.10374 0.74049 -0.062453 -0.0033193 -0.094395 -0.10699 -0.068057
733 0.065444 -0.052027 0.053227 0.092997 -0.049522 0.59624 -0.0075982 -0.024709 -0.16105 -0.15069 -0.12408 -0.13133 0.71764 -0.024783 -0.015177 -0.063783 -0.10414 -0.077124
734 0.12234 -0.019856 0.083468 0.10723 -0.043162 0.63561 0.035679 0.0016905 -0.13903 -0.11455 -0.075638 -0.09935 0.72164 -0.0024647 0.019876 -0.048916 -0.097819 -0.047766
735 0.12161 -0.051242 0.06743 0.037278 -0.04441 0.67785 0.0051449 -0.018622 -0.13583 -0.15383 -0.12359 -0.12153 0.74794 -0.004377 -0.0040137 -0.071346 -0.10333 -0.062655
736 0.19295 -0.015564 0.094999 0.10739 -0.035442 0.62158 0.0018853 0.024677 -0.11423 -0.12302 -0.074534 -0.095913 0.77563 0.035598 0.043593 -0.044863 -0.070263 -0.025041
737 0.16512 -0.040981 0.066678 0.063162 -0.046518 0.61262 -0.02336 0.0106 -0.16179 -0.14274 -0.11518 -0.12448 0.70585 -0.0058031 0.023134 -0.069181 -0.091014 -0.050825
738 0.16615 -0.013748 0.082505 0.089253 -0.038139 0.63846 -0.0047306 0.096538 -0.13559 -0.12909 -0.099804 -0.10131 0.74409 0.065794 0.027423 -0.077484 -0.084741 -0.040862
739 0.1224 -0.041919 0.063232 0.071037 -0.018432 0.57078 -0.035267 0.11648 -0.15964 -0.12991 -0.10726 -0.11637 0.71198 0.024826 0.018591 -0.074572 -0.080144 -0.075492
740 0.085488 -0.044056 0.077632 0.053457 -0.052512 0.48999 -0.038909 0.14259 -0.14952 -0.13699 -0.11223 -0.11923 0.65939 -0.0066041 0.021735 -0.070476 -0.11949 -0.075119
741 0.07429 -0.03736 0.071605 0.040684 -0.040493 0.38016 -0.057605 0.16039 -0.14657 -0.13622 -0.10935 -0.12916 0.6629 0.0063225 0.029354 -0.088041 -0.10777 -0.072651
742 0.038671 -0.044847 0.074077 0.023809 -0.028412 0.37454 -0.04201 0.16046 -0.15661 -0.14939 -0.10219 -0.11798 0.66215 0.11834 0.025723 -0.075686 -0.083807 -0.062221
743 0.041462 -0.024506 0.084596 0.037989 -0.044223 0.36196 -0.027828 0.15518 -0.13791 -0.14234 -0.10238 -0.10437 0.67527 0.099263 0.03947 -0.06744 -0.079536 -0.055021
744 0.035642 -0.018007 0.083581 0.043633 -0.029849 0.3605 -0.035638 0.15253 -0.15132 -0.11882 -0.087507 -0.093867 0.66321 0.11185 0.027718 -0.084753 -0.064872 -0.047732
745 0.03067 -0.017087 0.082842 0.037879 -0.030299 0.36829 -0.033356 0.10088 -0.1367 -0.12628 -0.097151 -0.095278 0.63567 0.12525 0.044293 -0.058909 -0.085778 -0.05201
746 0.018637 -0.029957 0.075694 0.010923 -0.035455 0.36662 -0.065635 0.070282 -0.14452 -0.12788 -0.10629 -0.10541 0.60075 0.13278 0.047406 -0.068274 -0.08434 -0.049746
747 0.010827 -0.017354 0.063324 0.028223 -0.03939 0.3808 -0.058056 0.048404 -0.15257 -0.12029 -0.10362 -0.1096 0.58657 0.1598 0.044138 -0.073066 -0.086416 -0.053452
748 -0.020145 -0.035245 0.062705 -0.0061065 -0.029581 0.3822 -0.074481 0.038013 -0.16143 -0.14903 -0.098292 -0.12332 0.53457 0.12194 0.016659 -0.087071 -0.075271 -0.080786
749 -0.016402 -0.042365 0.055207 0.00045189 -0.055962 0.49688 -0.086649 0.040777 -0.15558 -0.14427 -0.11255 -0.1113 0.52136 0.092145 0.025466 -0.079422 -0.099985 -0.060685
750 -0.01316 -0.032871 0.0727 0.0050394 -0.034871 0.554 -0.05602 0.031833 -0.15599 -0.13408 -0.099906 -0.1197 0.51242 0.14211 0.031022 -0.074624 -0.098299 -0.063301
751 -0.026049 -0.021496 0.070813 0.00036688 -0.034288 0.54922 -0.082275 0.024829 -0.16489 -0.14533 -0.10108 -0.11147 0.42023 0.13173 0.025402 -0.067324 -0.10252 -0.059244
752 -0.017443 -0.0272 0.082112 -0.0032369 -0.052801 0.60858 -0.08854 0.021344 -0.15859 -0.13927 -0.087875 -0.1023 0.40103 0.19235 0.033587 -0.08452 -0.075837 -0.05108
753 -0.040423 -0.016179 0.054268 -0.0058289 -0.048847 0.60529 -0.10912 0.027103 -0.16679 -0.15238 -0.094236 -0.084793 0.38508 0.16379 0.029311 -0.077627 -0.077897 -0.07567
754 -0.027521 -0.018939 0.073847 -0.0091389 -0.048424 0.55969 -0.090067 0.016174 -0.15859 -0.13676 -0.10756 -0.074788 0.38234 0.17738 0.03385 -0.085626 -0.085665 -0.06948
755 -0.028339 -0.021099 0.063554 -0.015971 -0.035095 0.47289 -0.10802 0.0088952 -0.16115 -0.155 -0.10232 -0.074151 0.34722 0.19084 0.027177 -0.08598 -0.102 -0.075585
756 -0.054235 -0.026995 0.065515 -0.032898 -0.040187 0.39062 -0.11046 0.0046169 -0.15675 -0.14212 -0.1149 -0.083789 0.33184 0.18552 0.02457 -0.088467 -0.089443 -0.069518
757 -0.055662 -0.048937 0.038384 -0.052962 -0.055998 0.33456 -0.11185 -0.0042353 -0.16321 -0.14671 -0.11408 -0.09818 0.31653 0.19118 0.0048472 -0.088753 -0.10828 -0.082358
758 -0.006085 -0.052893 0.054804 -0.033403 -0.051643 0.30461 -0.11688 0.0086607 -0.15087 -0.13478 -0.08888 -0.085988 0.30464 0.18265 0.029187 -0.076155 -0.11119 -0.07026
759 0.080202 -0.065621 0.030298 -0.036065 -0.063156 0.26538 -0.14613 -0.040491 -0.18261 -0.15163 -0.13436 -0.11538 0.26652 0.19441 0.021855 -0.10906 -0.1171 -0.076873
760 0.22446 -0.021555 0.07046 -0.011331 -0.031626 0.29904 -0.10437 0.0082159 -0.15443 -0.12752 -0.09829 -0.088592 0.30128 0.2205 0.060352 -0.057232 -0.10957 -0.049182
761 0.20687 -0.024174 0.05029 -0.022112 -0.031861 0.27809 -0.10781 0.011234 -0.14233 -0.13097 -0.095213 -0.098266 0.31517 0.21861 0.040788 -0.070447 -0.081733 -0.050694
762 0.2248 -0.04623 0.029129 -0.049716 -0.050211 0.24178 -0.1473 -0.0095806 -0.1757 -0.15917 -0.11848 -0.11297 0.34564 0.22108 0.037289 -0.098393 -0.094998 -0.072024
763 0.17487 -0.028919 0.036926 -0.027414 -0.0078967 0.27491 -0.11411 0.015962 -0.14409 -0.13264 -0.11054 -0.1038 0.44042 0.27188 0.044446 -0.058796 -0.073037 -0.05331
764 0.15493 -0.0072955 0.036022 -0.043063 -0.052995 0.27066 -0.1073 0.022344 -0.14703 -0.13256 -0.095605 -0.10224 0.52185 0.19281 0.016032 -0.072821 -0.083388 -0.052981
765 0.083657 -0.014555 0.044614 -0.055735 -0.04218 0.23916 -0.10452 -0.00089664 -0.16508 -0.13481 -0.092854 -0.086925 0.59052 0.18254 0.021328 -0.066779 -0.09816 -0.062477
766 0.067407 -0.041844 0.005639 -0.082435 -0.054931 0.18938 -0.15791 -0.024563 -0.16011 -0.1451 -0.087719 -0.038785 0.56367 0.1355 -0.010043 -0.084482 -0.095874 -0.077443
767 0.037283 -0.036972 0.02372 -0.073843 -0.053341 0.23743 -0.1434 -0.029143 -0.15226 -0.13169 -0.080782 0.073764 0.64138 0.13837 -0.017032 -0.082575 -0.086531 -0.077358
768 0.037233 -0.016691 0.028153 -0.049747 -0.03888 0.20204 -0.13789 -0.017129 -0.14857 -0.13614 -0.069402 0.12948 0.66124 0.13361 -0.0044383 -0.068678 -0.07716 -0.063363
769 0.016006 -0.039856 0.00066906 -0.071718 -0.058385 0.18676 -0.14728 -0.035427 -0.17167 -0.14164 -0.090675 0.069091 0.58543 0.090999 -0.03088 -0.1121 -0.1012 -0.082822
770 0.035163 -0.012029 0.0060918 -0.073075 -0.040375 0.19954 -0.13905 -0.03218 -0.18303 -0.13804 -0.076713 0.020183 0.53554 0.087299 -0.034859 -0.063157 -0.064743 -0.053632
771 0.025322 -0.033229 0.015596 -0.070908 -0.053175 0.18972 -0.14476 -0.017648 -0.16697 -0.14116 -0.075765 -0.029106 0.55421 0.089432 -0.028757 -0.056821 -0.093913 -0.065256
772 0.0041444 -0.02732 0.0010142 -0.062295 -0.054954 0.16601 -0.1407 -0.030226 -0.16235 -0.13917 -0.09259 -0.066862 0.48038 0.0865 -0.047376 -0.079592 -0.074642 -0.067192
773 0.015388 -0.035093 -0.0028277 -0.076273 -0.044625 0.1803 -0.14066 -0.037397 -0.16728 -0.14427 -0.090307 -0.066505 0.43482 0.067871 -0.043292 -0.082871 -0.082038 -0.064658
774 -0.012154 -0.061321 -0.015166 -0.096949 -0.066855 0.14494 -0.13403 -0.060989 -0.18068 -0.14673 -0.11455 -0.08009 0.38126 0.070218 -0.045246 -0.079261 -0.077076 -0.070644
775 -0.014973 -0.059689 -0.017344 -0.087361 -0.045866 0.1385 -0.13891 -0.061495 -0.17598 -0.15658 -0.10523 -0.08013 0.34227 0.12862 -0.041469 -0.089035 -0.09126 -0.063107
776 0.0053846 -0.0031539 0.011467 -0.070791 -0.027493 0.14973 -0.15407 -0.040059 -0.15185 -0.12908 -0.094351 -0.066714 0.31848 0.23661 -0.025192 -0.064709 -0.070376 -0.032634
777 -0.0093401 -0.038372 -0.0096128 -0.077697 -0.050914 0.16337 -0.15505 -0.029145 -0.17076 -0.14205 -0.11141 -0.080995 0.27953 0.26394 -0.044143 -0.092179 -0.0826 -0.061633
778 -0.00558 -0.02716 0.0060029 -0.067049 -0.031875 0.17108 -0.14933 -0.022428 -0.166 -0.12891 -0.088605 -0.069669 0.27108 0.28597 -0.042898 -0.072869 -0.096655 -0.047819
779 -0.012126 -0.031628 -0.0040834 -0.064337 -0.025229 0.15465 -0.15887 -0.035253 -0.15924 -0.13671 -0.089973 -0.073034 0.24286 0.28332 -0.042447 -0.060186 -0.090712 -0.048496
780 -0.034424 -0.043029 -0.016606 -0.078608 -0.051282 0.14606 -0.14677 -0.02814 -0.17266 -0.14081 -0.085891 -0.075565 0.2258 0.24755 -0.060143 -0.085155 -0.095419 -0.050562
781 -0.013404 -0.040785 -0.0042549 -0.047602 -0.036773 0.11777 -0.15343 -0.041115 -0.17221 -0.14583 -0.089935 -0.087874 0.21099 0.27796 -0.038656 -0.080067 -0.092785 -0.058398
782 -0.025036 -0.022922 -0.0061129 -0.090046 -0.039024 0.12454 -0.13755 -0.026404 -0.16781 -0.13212 -0.085644 -0.076011 0.20533 0.27615 -0.056804 -0.073718 -0.07374 -0.047788
783 -0.041675 -0.03373 -0.0081612 -0.10322 -0.066828 0.093191 -0.19252 -0.048673 -0.18146 -0.14437 -0.093463 -0.0872 0.1749 0.25931 -0.061747 -0.09089 -0.10796 -0.047107
784 -0.032141 -0.057858 -0.015572 -0.083521 -0.044853 0.11713 -0.14875 -0.034206 -0.16207 -0.14555 -0.10063 -0.081054 0.17899 0.29826 -0.051983 -0.084328 -0.12001 -0.042161
785 -0.021454 -0.026872 -0.014828 -0.093877 -0.054411 0.12597 -0.14785 -0.018265 -0.1493 -0.13043 -0.097225 -0.071065 0.19319 0.35526 -0.040846 -0.077237 -0.086229 -0.037313
786 -0.051115 -0.037553 -0.03954 -0.07612 -0.048417 0.084575 -0.17748 -0.050778 -0.1754 -0.15951 -0.10686 -0.087079 0.13423 0.27565 -0.070465 -0.098631 -0.099385 -0.054489
787 -0.053602 -0.026016 -0.018646 -0.083508 -0.050986 0.079466 -0.17046 -0.042796 -0.17835 -0.131 -0.12441 -0.098718 0.22705 0.23791 -0.059243 -0.1013 -0.10997 -0.058913
788 -0.049626 -0.027694 -0.017348 -0.11127 -0.052134 0.089639 -0.16817 -0.046876 -0.16408 -0.14315 -0.10846 -0.092356 0.46182 0.21621 -0.061206 -0.071915 -0.10657 -0.04263
789 -0.064604 -0.01937 -0.02438 -0.12242 -0.046641 0.076732 -0.16125 -0.046653 -0.18154 -0.13803 -0.10769 -0.07912 0.30644 0.18127 -0.058126 -0.08132 -0.090284 -0.052701
790 -0.053003 -0.01791 -0.024367 -0.10409 -0.048773 0.077116 -0.16898 -0.032812 -0.1736 -0.13942 -0.10641 -0.060835 0.22695 0.17406 -0.055432 -0.10185 -0.1079 -0.04266
791 -0.041333 -0.023519 -0.037179 -0.11419 -0.061962 0.091018 -0.17866 -0.058555 -0.17845 -0.14937 -0.12226 -0.063412 0.2402 0.18277 -0.049536 -0.0863 -0.10274 -0.05376
792 -0.029175 -0.017325 -0.016365 -0.090928 -0.049722 0.087776 -0.15451 -0.028178 -0.16347 -0.14061 -0.12815 -0.04688 0.35529 0.2412 -0.048529 -0.083287 -0.11131 -0.047381
793 -0.061024 -0.033272 -0.032164 -0.091582 -0.046675 0.06759 -0.15746 -0.039959 -0.18965 -0.14374 -0.11881 -0.024855 0.3706 0.32398 -0.044488 -0.088031 -0.088018 -0.040596
794 -0.048574 -0.013621 -0.020636 -0.096418 -0.031954 0.078915 -0.14884 -0.037226 -0.15034 -0.13987 -0.10289 -0.00763 0.41697 0.34126 -0.033428 -0.068424 -0.058953 -0.018652
795 -0.070884 -0.014815 -0.023889 -0.086783 -0.052272 0.065535 -0.15439 -0.047806 -0.14936 -0.13707 -0.10127 -0.0011551 0.40785 0.28334 -0.053278 -0.087134 -0.05907 -0.012285
796 -0.0934 -0.016144 -0.031733 -0.10217 -0.067804 0.084683 -0.16335 -0.029761 -0.067088 -0.13815 -0.082903 0.18048 0.42004 0.2381 -0.036363 -0.067125 -0.054428 -0.033063
797 -0.069144 0.011144 -0.034679 -0.087282 -0.04941 0.050603 -0.16142 -0.030791 0.042093 -0.14304 -0.086738 0.25218 0.41398 0.17567 -0.058902 -0.092545 -0.044374 -0.027462
798 -0.10118 -0.033222 -0.047256 -0.1018 -0.040328 0.052006 -0.17572 -0.050022 0.15136 -0.14229 -0.088943 0.28329 0.32187 0.13365 -0.063051 -0.11449 -0.049916 -0.02991
799 -0.086732 -0.022049 -0.045772 -0.12582 -0.053924 0.033346 -0.17057 -0.029601 0.24596 -0.13557 -0.0931 0.2843 0.22608 0.1248 -0.063474 -0.096587 -0.070358 -0.014308
800 -0.082529 0.0011314 -0.043655 -0.11981 -0.050988 0.050474 -0.16802 -0.037924 0.26673 -0.12387 -0.085471 0.26756 0.17314 0.13604 -0.05324 -0.095861 -0.05856 0.0060414
801 -0.080935 -0.021211 -0.036438 -0.10585 -0.053367 0.039856 -0.18105 -0.035385 0.31745 -0.13731 -0.09053 0.16851 0.15787 0.13756 -0.05202 -0.086498 -0.078368 0.046182
802 -0.088814 -0.027401 -0.024894 -0.12005 -0.051319 0.025902 -0.18175 -0.061288 0.31132 -0.13138 -0.093375 0.086155 0.11497 0.15334 -0.060805 -0.08773 -0.051575 0.05444
803 -0.061321 -0.0006685 -0.0363 -0.12098 -0.050789 0.026707 -0.1491 -0.030754 0.42424 -0.1367 -0.081519 0.057056 0.11525 0.13275 -0.064103 -0.070308 -0.080065 0.02042
804 0.11513 -0.031105 -0.051709 -0.13729 -0.04874 0.033855 -0.18387 -0.043056 0.41509 -0.13276 -0.091732 0.037557 0.075474 0.11986 -0.079728 -0.085492 -0.075676 -0.00088635
805 0.21758 -0.036186 -0.033838 -0.11928 -0.048199 0.045753 -0.17071 -0.025289 0.4279 -0.14616 -0.090593 0.052004 0.087552 0.11142 -0.065221 -0.095869 -0.10122 -0.032337
806 0.2637 -0.010073 -0.037949 -0.11003 -0.016649 0.04042 -0.16954 -0.019269 0.29802 -0.13014 -0.084605 0.034857 0.095113 0.099062 -0.052861 -0.082909 -0.10143 -0.0054449
807 0.25696 -0.046009 -0.069357 -0.12982 -0.047043 0.012269 -0.18717 -0.050962 0.20874 -0.16506 -0.11128 0.015407 0.039875 0.096372 -0.074018 -0.085115 -0.10825 -0.0052803
808 0.25389 -0.040896 -0.049992 -0.13869 -0.050989 0.018047 -0.19302 0.030397 0.19918 -0.15057 -0.12107 0.0042364 0.035336 0.09978 -0.073857 -0.09626 -0.09451 -0.023906
809 0.19933 -0.03937 -0.041447 -0.14192 -0.057254 -0.004117 -0.19278 0.086459 0.21147 -0.14578 -0.10695 0.0060996 0.018138 0.097887 -0.080567 -0.086137 -0.085338 -0.010125
810 0.14712 -0.03075 -0.035676 -0.12469 -0.035242 0.023755 -0.17043 0.14118 0.19827 -0.12389 -0.10892 0.0070636 0.050546 0.10273 -0.058927 -0.085532 -0.088445 -0.014063
811 0.089912 -0.037251 -0.028428 -0.10038 -0.034769 -0.015122 -0.16834 0.17037 0.19207 -0.11652 -0.082377 0.018983 0.050899 0.073906 -0.06224 -0.082761 -0.089001 -0.0049671
812 0.071728 -0.028127 -0.05817 -0.12881 -0.041742 0.006192 -0.17595 0.17027 0.16188 -0.14753 -0.093215 -0.020292 0.020972 0.063852 -0.06394 -0.082072 -0.090694 -0.014769
813 0.070304 -0.040459 -0.044336 -0.12717 -0.050877 -0.0028516 -0.17898 0.16728 0.18631 -0.13366 -0.096868 0.00061206 -0.0091032 0.048044 -0.063763 -0.097811 -0.10528 -0.010443
814 0.043149 -0.023842 -0.035678 -0.14233 -0.037966 0.012216 -0.18113 0.11685 0.17305 -0.1403 -0.088122 -0.0048742 0.0084063 0.0625 -0.058248 -0.075217 -0.085286 -0.015546
815 0.028533 -0.048379 -0.056667 -0.12235 -0.057181 0.016251 -0.17016 0.064365 0.14679 -0.14287 -0.1048 -0.010307 -0.016299 0.04654 -0.077999 -0.075927 -0.091436 -0.020946
816 0.043896 -0.053531 -0.04206 -0.13643 -0.063588 -0.0023498 -0.19374 0.0087711 0.1445 -0.14518 -0.11341 -0.022257 -0.018178 0.046586 -0.071936 -0.087408 -0.057094 -0.029775
817 0.025489 -0.032058 -0.040872 -0.1185 -0.048569 -0.0059107 -0.19354 0.027198 0.15033 -0.13395 -0.10339 -0.014213 -0.027831 0.054543 -0.068692 -0.063853 -0.052133 -0.018677
818 0.045469 -0.035023 -0.045108 -0.11537 -0.03944 -0.013923 -0.19268 0.020959 0.15318 -0.15083 -0.085842 -0.021629 -0.0058423 0.055284 -0.069703 -0.08411 -0.028661 -0.00054351
819 0.017267 -0.015658 -0.049097 -0.13633 -0.055423 -0.017322 -0.20354 -0.00029195 0.13847 -0.14231 -0.099965 -0.025004 -0.047102 0.034062 -0.065643 -0.075943 -0.029816 -0.026716
820 8.5799e-05 -0.043136 -0.039908 -0.12865 -0.030818 0.012822 -0.18248 0.024621 0.17072 -0.14159 -0.10703 -0.035774 -0.048549 0.036213 -0.071679 -0.070698 -0.012134 -0.0066214
821 -0.0052385 -0.071708 -0.056283 -0.12386 -0.06635 -0.048101 -0.21982 -0.032874 0.13462 -0.1507 -0.13128 -0.054679 -0.066927 0.01494 -0.082948 -0.093382 -0.070796 -0.040469
822 -0.0066264 -0.053257 -0.030547 -0.10478 -0.056904 0.0014397 -0.1861 -0.0042938 0.15858 -0.14564 -0.090586 -0.050524 -0.068991 0.025116 -0.061804 -0.078849 -0.057143 -0.028388
823 -0.016098 -0.038077 -0.048019 -0.10561 -0.032411 -0.025802 -0.20254 -0.016641 0.17998 -0.13846 -0.097974 -0.042145 -0.068341 0.019067 -0.072806 -0.076326 -0.07923 -0.01764
824 -0.019126 -0.04218 -0.041519 -0.12453 -0.03491 0.014921 -0.1996 -0.0042737 0.17979 -0.14268 -0.10316 -0.045857 -0.074651 0.010717 -0.073599 -0.093793 -0.054278 -0.01021
825 -0.016515 -0.038791 -0.049827 -0.10983 -0.038307 0.1612 -0.18882 -0.032919 0.18213 -0.13871 -0.10326 -0.045428 -0.079435 0.020847 -0.084777 -0.077212 -0.061599 -0.015376
826 -0.03577 -0.047984 -0.05301 -0.12606 -0.062725 0.1202 -0.19502 -0.038558 0.19152 -0.14627 -0.098496 -0.049205 -0.08225 0.0063863 -0.080171 -0.087941 -0.083518 -0.014505
827 -0.038002 -0.050167 -0.030062 -0.11379 -0.039842 0.08907 -0.19573 -0.025417 0.1994 -0.15175 -0.089192 -0.041884 -0.091736 -0.0025262 -0.062308 -0.091153 -0.074766 -0.021836
828 -0.059766 -0.069438 -0.047368 -0.13325 -0.082321 0.032245 -0.23642 -0.03047 0.17982 -0.17651 -0.11298 -0.061866 -0.11429 -0.0049319 -0.074399 -0.11921 -0.1042 -0.047087
829 -0.044093 -0.047405 -0.02664 -0.099664 -0.038201 0.057748 -0.20497 -0.027099 0.186 -0.14551 -0.097628 -0.047503 -0.089086 0.025485 -0.069777 -0.082479 -0.058647 -0.015015
830 -0.065902 -0.067381 -0.04122 -0.16101 -0.053988 0.0091404 -0.21171 -0.030115 0.17947 -0.1389 -0.10871 -0.043711 -0.10822 -0.016289 -0.085138 -0.12115 -0.080898 -0.026919
831 -0.047148 -0.023042 -0.038426 -0.11813 -0.012938 0.075795 -0.18277 0.0045763 0.20426 -0.14621 -0.076441 -0.045496 -0.091027 -0.0064529 -0.065768 -0.07999 -0.066913 -0.015518
832 -0.051232 -0.067417 -0.040382 -0.1586 -0.040678 0.011945 -0.20865 -0.021331 0.16407 -0.15699 -0.11552 -0.056001 -0.12243 -0.0095834 -0.08283 -0.11084 -0.094656 -0.026986
833 -0.044881 -0.034166 -0.034192 -0.11338 -0.049982 0.057805 -0.19163 0.00039124 0.19712 -0.14244 -0.1119 -0.043777 -0.10908 -0.016238 -0.07099 -0.08229 -0.059334 -0.016634
834 -0.02926 -0.0177 -0.029813 -0.11621 -0.041019 0.057782 -0.19364 0.0089272 0.16176 -0.14548 -0.097913 -0.041029 -0.10816 -0.0090953 -0.069534 -0.085642 -0.04656 -0.014147
835 -0.050433 -0.058405 -0.048992 -0.14396 -0.070133 0.0050579 -0.2118 -0.070952 0.089496 -0.14606 -0.11699 -0.068624 -0.14214 -0.027552 -0.080654 -0.09098 -0.1064 -0.031172
836 -0.059561 -0.05213 -0.040576 -0.13011 -0.051397 0.043547 -0.19711 -0.022522 0.098733 -0.14918 -0.089159 -0.053664 -0.13303 -0.031938 -0.085154 -0.099701 -0.084258 -0.031168
837 -0.055341 -0.047875 -0.036744 -0.12385 -0.043191 0.033856 -0.19256 -0.037909 0.064156 -0.14586 -0.10222 -0.067184 -0.13549 -0.02128 -0.072068 -0.098396 -0.062731 -0.017461
838 -0.027213 -0.050316 -0.046668 -0.13632 -0.061388 0.0036681 -0.22355 -0.058561 0.063729 -0.14734 -0.094588 -0.073262 -0.15341 -0.042455 -0.089041 -0.10008 -0.061598 -0.027888
839 0.10135 -0.039026 -0.038143 -0.12122 -0.045886 -0.0063649 -0.21305 -0.034113 0.075137 -0.15044 -0.088453 -0.051173 -0.1368 -0.04939 -0.11122 -0.087302 -0.059493 -0.023975
840 0.18725 -0.047915 -0.043345 -0.14794 -0.073402 0.0010067 -0.20351 -0.047209 0.06462 -0.16019 -0.10755 -0.072115 -0.17214 0.07282 -0.097882 -0.11627 -0.075796 -0.035198
841 0.26933 -0.033712 -0.056019 -0.11863 -0.028982 -0.0017667 -0.21615 -0.023366 0.054588 -0.15558 -0.10507 -0.03952 -0.15641 0.099503 -0.080673 -0.08901 -0.04918 -0.009888
842 0.27771 -0.041954 -0.05022 -0.092872 -0.044366 -0.019849 -0.22961 -0.073841 0.048407 -0.16644 -0.093121 -0.046141 -0.14563 0.062813 -0.094627 -0.095446 -0.063918 -0.018964
843 0.30733 -0.016242 -0.034364 -0.00066426 -0.034285 0.012763 -0.19468 -0.019542 0.088084 -0.13009 -0.042767 0.12096 -0.14035 0.12406 -0.070397 -0.081649 -0.042424 -0.0042319
844 0.20781 -0.045543 -0.065248 0.036199 -0.059378 0.0013903 -0.19252 -0.025699 0.049694 -0.14967 -0.066225 0.21575 -0.16993 0.036228 -0.094935 -0.09196 -0.047953 -0.016462
845 0.15773 -0.024606 -0.050781 0.036293 -0.040858 -0.02603 -0.19744 -0.043648 0.057128 -0.12022 -0.049192 0.24526 -0.16197 -0.033232 -0.096242 -0.082452 -0.055352 0.025152
846 0.099752 -0.01279 -0.036974 0.016943 -0.032344 -0.015266 -0.20431 -0.025613 0.046978 -0.13984 -0.054166 0.27291 -0.15055 -0.0041618 -0.094255 -0.078482 0.083951 0.15748
847 0.069587 -0.065067 -0.069806 -0.062804 -0.049965 -0.057937 -0.23881 -0.066174 0.016927 -0.14712 -0.096128 0.2387 -0.17976 0.0011114 -0.11297 -0.10785 0.069114 0.066846
848 0.062775 -0.017945 -0.039755 -0.055788 -0.032189 -0.02148 -0.22117 -0.033217 0.039368 -0.1315 -0.051956 0.26586 -0.16201 0.03725 -0.091931 -0.090312 0.068433 0.038432
849 0.028692 -0.059807 -0.058617 -0.064806 -0.070296 -0.073804 -0.24441 -0.055794 0.091766 -0.15043 -0.08827 0.17605 -0.22221 -0.00064499 -0.089328 -0.10869 0.02895 -0.032178
850 0.040091 -0.027846 -0.054004 -0.052515 -0.036608 -0.025962 -0.20783 -0.027525 0.16721 -0.12738 -0.051448 0.12517 -0.1786 0.0030172 -0.094862 -0.089074 0.031885 -0.037037
851 0.058929 -0.0039287 -0.043505 -0.069749 -0.032204 -0.019245 -0.21767 -0.063233 0.24857 -0.14233 -0.045073 0.095641 -0.15542 -0.009853 -0.081895 -0.077683 0.023516 -0.059354
852 0.053172 -0.014851 -0.036449 -0.080333 -0.013653 -0.01345 -0.1972 -0.022157 0.28063 -0.11891 -0.046431 0.075555 -0.1678 -0.025555 -0.073462 -0.067244 0.013721 -0.054293
853 0.054355 -0.042716 -0.04945 -0.081059 -0.052955 -0.014841 -0.22339 -0.028655 0.27911 -0.13296 -0.063971 0.053766 -0.17289 -0.034059 -0.09385 -0.083502 -0.023168 -0.079124
854 0.020286 -0.021223 -0.043942 -0.059928 -0.034724 -0.044112 -0.23279 -0.035555 0.16644 -0.15286 -0.070738 0.032486 -0.19991 -0.034748 -0.092908 -0.091189 -0.020157 -0.084424
855 0.018703 -0.03162 -0.059702 -0.080823 -0.048314 -0.08392 -0.22588 -0.074427 0.10549 -0.15649 -0.082314 0.012777 -0.21678 -0.049136 -0.096935 -0.098948 -0.046346 -0.11299
856 0.035623 -0.025003 -0.043935 -0.086032 -0.029562 -0.027101 -0.20512 -0.038145 0.11045 -0.143 -0.070044 0.029355 -0.19207 -0.042987 -0.076325 -0.083808 -0.037223 -0.10883
857 0.14523 -0.02206 -0.042533 -0.074476 -0.028451 -0.046215 -0.20439 -0.044875 0.071206 -0.14746 -0.063654 0.054238 -0.18376 -0.02714 -0.090717 -0.067714 -0.059217 -0.093739
858 0.25464 -0.057415 -0.05124 -0.084307 -0.051158 -0.074394 -0.24406 -0.071471 0.065601 -0.14024 -0.087819 0.058337 -0.22418 -0.046449 -0.089843 -0.10443 -0.065065 -0.10996
859 0.33245 -0.025871 -0.054557 -0.087834 -0.020158 -0.068671 -0.21286 -0.05508 0.060142 -0.1504 -0.062949 0.1686 -0.21033 -0.048774 -0.091446 -0.0927 -0.064398 -0.10495
860 0.35082 -0.043923 -0.049816 -0.087984 -0.061686 -0.066553 -0.23405 -0.072977 0.054775 -0.14877 -0.07923 0.28702 -0.21659 -0.059918 -0.11479 -0.097826 -0.073963 -0.12816
861 0.34568 -0.056365 -0.046986 -0.07442 -0.050463 -0.097497 -0.23739 -0.070441 0.020725 -0.15016 -0.07065 0.29476 -0.23133 -0.06368 -0.11618 -0.11205 -0.077798 -0.1318
862 0.2959 -0.047012 -0.058569 -0.075849 -0.034676 -0.093242 -0.23566 -0.07985 0.037178 -0.14627 -0.068617 0.33893 -0.21382 -0.050789 -0.1108 -0.098283 -0.069459 -0.13227
863 0.20879 -0.067451 -0.066672 -0.089437 -0.051357 -0.11165 -0.23467 -0.08503 -8.6797e-05 -0.16119 -0.079821 0.27416 -0.23131 -0.068978 -0.12274 -0.093085 -0.067228 -0.11799
864 0.17217 -0.04908 -0.058518 -0.070471 -0.040674 -0.069048 -0.22972 -0.051158 0.034055 -0.14336 -0.076202 0.22967 -0.21182 -0.066607 -0.10609 -0.096037 -0.064116 -0.128
865 0.14287 -0.041115 -0.051726 -0.087577 -0.048033 -0.060295 -0.22139 -0.054275 0.02343 -0.1534 -0.084901 0.13029 -0.22841 -0.078204 -0.1077 -0.086072 -0.091717 -0.11579
866 0.11029 -0.030195 -0.040916 -0.066251 -0.033393 -0.071873 -0.21922 -0.06056 0.020534 -0.14016 -0.067214 0.094106 -0.20618 -0.064976 -0.11111 -0.082455 -0.07383 -0.12039
867 0.10043 -0.06935 -0.056685 -0.096434 -0.046396 -0.10549 -0.23433 -0.077802 0.011842 -0.15568 -0.084768 0.068609 -0.23842 -0.083125 -0.11532 -0.093412 -0.10262 -0.12988
868 0.082874 -0.055391 -0.061048 -0.083744 -0.047146 -0.081043 -0.23444 -0.074188 0.02116 -0.15663 -0.10409 0.065967 -0.25304 -0.076492 -0.12122 -0.099798 -0.087783 -0.13455
869 0.062334 -0.041096 -0.048779 -0.071303 -0.056155 -0.11148 -0.22783 -0.079364 0.019225 -0.15574 -0.11705 0.053023 -0.23497 -0.077862 -0.12679 -0.10086 -0.084954 -0.14949
870 0.066783 -0.048722 -0.052761 -0.083591 -0.064821 -0.081697 -0.23292 -0.066181 0.0059573 -0.1549 -0.09113 0.05967 -0.25981 -0.08144 -0.12592 -0.11023 -0.10867 -0.15325
871 0.046694 -0.072335 -0.039011 -0.10143 -0.049874 -0.11152 -0.23134 -0.098092 -0.030337 -0.1497 -0.10997 0.037414 -0.25133 -0.065283 -0.1122 -0.10517 -0.11235 -0.1505
872 0.071259 -0.023746 -0.029526 -0.048733 -0.037814 -0.076364 -0.22505 -0.049384 0.031455 -0.138 -0.077116 0.059709 -0.22996 -0.063627 -0.096857 -0.092601 -0.086988 -0.11482
873 0.027973 -0.071925 -0.065309 -0.086187 -0.074592 -0.11452 -0.24688 -0.10101 -0.020596 -0.17391 -0.12651 0.040417 -0.26971 -0.099732 -0.13899 -0.10708 -0.1181 -0.15023
874 0.07033 -0.059881 -0.03939 -0.075012 -0.027652 -0.071766 -0.22667 -0.077919 0.0082534 -0.15019 -0.082651 0.05061 -0.2408 -0.063888 -0.11785 -0.086266 -0.10373 -0.13465
875 0.043635 -0.056396 -0.051085 -0.0803 -0.062005 -0.092719 -0.21824 -0.065109 -0.027246 -0.15309 -0.101 0.04 -0.26764 -0.087627 -0.1172 -0.076409 -0.10057 -0.13095
876 0.031488 -0.07131 -0.06681 -0.10077 -0.065893 -0.099593 -0.24076 -0.094881 -0.019671 -0.14889 -0.1071 0.02199 -0.26447 -0.11827 -0.13591 -0.13438 -0.11495 -0.14508
877 0.028859 -0.079892 -0.062522 -0.1103 -0.030916 -0.099116 -0.23643 -0.079283 -0.035195 -0.14201 -0.11329 0.032967 -0.26404 -0.1064 -0.13208 -0.13239 -0.11604 -0.15056
878 0.021423 -0.077867 -0.074468 -0.10682 -0.061278 -0.13685 -0.24047 -0.091151 -0.049957 -0.1435 -0.10746 0.010794 -0.27756 -0.098896 -0.12873 -0.11436 -0.1032 -0.14111
879 0.017758 -0.05442 -0.064092 -0.062915 -0.047398 -0.10638 -0.24545 -0.08089 -0.044373 -0.1535 -0.093731 0.011433 -0.27331 -0.094075 -0.1292 -0.10754 -0.090519 -0.13793
880 0.065405 -0.07872 -0.079423 -0.047382 -0.076298 -0.14231 -0.25574 -0.10892 -0.046202 -0.16403 -0.10683 -0.0016344 -0.28722 -0.11083 -0.12947 -0.11787 -0.12919 -0.15942
881 0.18285 -0.080432 -0.091064 -0.025093 -0.068875 -0.1255 -0.23777 -0.083036 -0.05354 -0.16431 -0.096841 -0.00038451 -0.27318 -0.12151 -0.14198 -0.129 -0.13198 -0.15365
882 0.35406 -0.040403 -0.052292 0.10579 -0.013758 -0.081253 -0.22709 -0.068686 -0.024265 -0.13398 -0.07751 0.02755 -0.24075 -0.091325 -0.11529 -0.090755 -0.09848 -0.12548
883 0.36294 -0.061493 -0.068382 0.11777 -0.04658 -0.10246 -0.21783 -0.066018 -0.030775 -0.14379 -0.096546 -0.0071399 -0.27867 -0.10526 -0.14003 -0.12658 -0.09196 -0.13508
884 0.34021 -0.055705 -0.057509 0.14304 -0.04068 -0.10749 -0.21747 -0.065984 -0.031497 -0.14507 -0.10796 5.2613e-05 -0.26143 -0.10277 -0.12716 -0.10963 -0.084056 -0.14111
885 0.31589 -0.046771 -0.062876 0.12714 -0.051236 -0.10922 -0.21123 -0.066881 -0.036978 -0.1437 -0.092387 -0.0076619 -0.27177 -0.095903 -0.12899 -0.12106 -0.096782 -0.12311
886 0.22433 -0.049638 -0.078806 0.11553 -0.031611 -0.10566 -0.13457 -0.053778 -0.041961 -0.14475 -0.10008 -0.012235 -0.26043 -0.10464 -0.13596 -0.087193 -0.065389 -0.13645
887 0.18702 -0.054324 -0.057416 0.11812 0.003509 -0.096003 -0.05903 -0.067292 -0.047325 -0.14369 -0.092323 -0.0054989 -0.27434 -0.12057 -0.10466 -0.091504 -0.067643 -0.14045
888 0.14542 -0.046105 -0.05929 0.16531 0.14897 -0.11561 0.029869 -0.063025 -0.042873 -0.1476 -0.098056 -0.0062226 -0.23949 -0.083658 -0.12106 -0.080823 -0.084487 -0.129
889 0.13712 -0.054332 -0.062532 0.22348 0.17667 -0.070538 0.026937 -0.057362 -0.049058 -0.1509 -0.10321 -0.0090429 -0.2653 -0.11744 -0.10795 -0.11102 -0.083395 -0.14127
890 0.077865 -0.067697 -0.072788 0.22841 0.13178 -0.092855 0.046956 -0.062611 -0.089137 -0.16573 -0.11792 -0.024935 -0.29572 -0.11912 -0.1425 -0.11981 -0.10584 -0.14938
891 0.095239 -0.04308 -0.051229 0.2636 0.096917 -0.11849 0.099104 -0.064898 -0.048632 -0.13493 -0.10762 0.007667 -0.26743 -0.11484 -0.10557 -0.10411 -0.065745 -0.12911
892 0.087538 -0.05121 -0.051946 0.21572 0.04188 -0.1199 0.2167 -0.036826 -0.057388 -0.14152 -0.11089 -0.0062383 -0.27563 -0.12469 -0.1222 -0.10513 -0.079975 -0.13268
893 0.07833 -0.050188 -0.061026 0.20409 0.03161 -0.11816 0.14656 -0.066722 -0.052019 -0.13609 -0.082756 -0.025621 -0.26836 -0.1178 -0.11831 -0.10185 -0.078291 -0.12453
894 0.070614 -0.038089 -0.060803 0.23319 0.021967 -0.10503 0.27991 -0.06467 -0.062242 -0.15516 -0.10063 -0.033481 -0.27341 -0.11766 -0.11061 -0.10501 -0.090944 -0.12507
895 0.07863 -0.024046 -0.044512 0.35367 0.021787 -0.08353 0.324 -0.039512 -0.029227 -0.13739 -0.078551 -0.011042 -0.25349 -0.10349 -0.1189 -0.10973 -0.088066 -0.11505
896 0.07246 -0.028673 -0.026937 0.37839 0.036023 -0.082817 0.34282 -0.029294 -0.03726 -0.11285 -0.048961 0.0089492 -0.27975 -0.088582 -0.086345 -0.097857 -0.050657 -0.098087
897 0.066818 -0.024361 0.10257 0.3354 0.029724 -0.10156 0.42267 -0.044598 -0.062835 -0.11708 -0.074645 -0.01791 -0.25595 -0.10107 -0.10377 -0.082475 -0.084863 -0.091533
898 0.016185 -0.044058 0.22158 0.28097 0.00089545 -0.13262 0.42029 -0.081061 -0.074557 -0.15878 -0.11535 -0.049312 -0.29171 -0.14336 -0.12155 -0.13047 -0.096131 -0.12953
899 0.036454 -0.031347 0.30062 0.27035 0.02675 -0.097753 0.53118 -0.047009 -0.065191 -0.12615 -0.10216 -0.015656 -0.25617 -0.11176 -0.076874 -0.086315 -0.098732 -0.11473
900 0.040115 -0.053436 0.33191 0.27415 0.011507 -0.10829 0.53413 -0.06891 -0.074987 -0.14408 -0.10726 -0.026527 -0.26537 -0.1131 -0.029793 -0.11065 -0.074317 -0.10961
901 0.026908 -0.043058 0.31333 0.25155 0.021334 -0.11725 0.59016 -0.023067 -0.078195 -0.14571 -0.083161 -0.017751 -0.26899 -0.1103 -0.0012217 -0.096835 -0.091753 -0.12108
902 0.011838 -0.065853 0.20582 0.37256 -0.0025712 -0.15497 0.60209 -0.0058669 -0.089718 -0.15015 -0.10399 -0.029359 -0.30254 -0.1076 -0.011168 -0.1019 -0.087941 -0.11799
903 0.030057 -0.031143 0.14822 0.43166 0.021543 -0.12039 0.59464 0.086542 -0.065069 -0.13813 -0.088516 -0.013499 -0.2782 -0.093119 0.020419 -0.085621 -0.072626 -0.096292
904 0.0344 -0.032384 0.11268 0.45525 0.040845 -0.11347 0.59396 0.19142 -0.061615 -0.13158 -0.093079 -0.0050945 -0.28194 -0.099699 0.018067 -0.073145 -0.087097 -0.085742
905 -0.0055421 -0.042754 0.073902 0.39422 -0.015044 -0.13731 0.58101 0.16565 -0.091527 -0.14068 -0.11685 -0.04915 -0.30154 -0.10831 0.019671 -0.10555 -0.087421 -0.043241
906 -0.0047699 -0.037075 0.072677 0.40286 -0.015153 -0.10807 0.62308 0.22905 -0.073164 -0.1336 -0.088292 -0.0097135 -0.28966 -0.10374 0.034294 -0.10092 -0.072518 -0.023539
907 -0.018829 -0.042772 0.057024 0.38321 0.0028747 -0.12686 0.63936 0.23597 -0.088621 -0.1287 -0.080869 0.00080039 -0.29273 -0.11811 0.035858 -0.10145 -0.080414 -0.0013812
908 -0.001902 -0.021541 0.07241 0.39408 0.010683 -0.12068 0.7157 0.18014 -0.078495 -0.1221 -0.057134 0.1556 -0.28591 -0.090571 0.074749 -0.091061 -0.057655 -0.016279
909 -0.01574 -0.036249 0.05688 0.41121 -0.015683 -0.1537 0.631 0.10403 -0.075859 -0.1154 -0.048511 0.29188 -0.27775 -0.088123 0.05514 -0.094829 -0.089606 -0.04689
910 0.0011879 -0.023036 0.075585 0.44254 0.016888 -0.13385 0.64952 0.067265 -0.079034 0.019343 -0.037689 0.29653 -0.24131 -0.08904 0.064393 -0.087856 -0.052049 -0.059337
911 0.0043856 -0.019288 0.060363 0.47736 0.0053266 -0.13036 0.70799 0.067444 -0.076318 0.12053 -0.031796 0.2662 -0.25664 -0.10787 0.093793 -0.089173 -0.061406 -0.06011
912 0.0077133 -0.027682 0.044831 0.46023 -0.014882 -0.13776 0.68294 0.051563 -0.094312 0.14255 -0.039614 0.24561 -0.27354 -0.095733 0.073269 -0.10747 -0.074834 -0.059858
913 -0.040255 -0.046556 0.039943 0.46843 -0.014155 -0.15836 0.6214 0.032408 -0.11185 0.15215 -0.078834 0.15192 -0.28971 -0.10073 0.080116 -0.1131 -0.077903 -0.073542
914 -0.010517 -0.010879 0.046652 0.48712 -0.0033008 -0.11941 0.67832 0.058075 -0.058945 0.13523 -0.051835 0.079785 -0.26319 -0.091568 0.11321 -0.07476 -0.044977 -0.030821
915 -0.039032 -0.0086769 0.048032 0.43762 -0.0032991 -0.12923 0.74222 0.039518 -0.083064 0.031886 -0.061383 0.046519 -0.26938 -0.090453 0.11741 -0.092338 -0.071466 -0.050159
916 -0.045513 -0.028847 0.028692 0.37924 -0.031658 -0.15228 0.71717 0.0034416 -0.11278 -0.011439 -0.078649 0.025939 -0.29817 -0.10828 0.096331 -0.10354 -0.073598 -0.061614
917 -0.052742 -0.03996 0.016003 0.38315 -0.026733 -0.15402 0.69319 0.022124 -0.088948 -0.019892 -0.09046 0.01888 -0.28695 -0.10465 0.09887 -0.11152 -0.084224 -0.079602
918 -0.021972 -0.0044032 0.043073 0.36516 -0.0036262 -0.10304 0.74986 0.043917 -0.086091 -0.0078623 -0.057892 0.012391 -0.2711 -0.10172 0.11395 -0.093687 -0.030901 -0.037577
919 -0.022136 -0.0015669 0.035105 0.33773 -0.0051688 -0.12953 0.72439 0.042059 -0.10518 -0.0085852 -0.060694 0.033858 -0.2615 -0.10805 0.1139 -0.11179 -0.04593 -0.023108
920 -0.040155 -0.044716 0.11052 0.29517 -0.023953 -0.13816 0.72662 0.022344 -0.10445 0.023801 -0.082717 0.011013 -0.29677 -0.11213 0.098697 -0.11873 -0.051074 -0.048416
921 -0.02882 -0.0040067 0.30409 0.29943 0.0067881 -0.12342 0.75 0.03439 -0.092329 0.15675 -0.075131 0.033293 -0.27925 -0.11146 0.13388 -0.082809 -0.026283 -0.023653
922 -0.037337 -0.031009 0.37075 0.31422 -0.02409 -0.13481 0.76725 0.016107 -0.10035 0.26143 -0.073573 0.021323 -0.28121 -0.097466 0.14544 -0.098744 -0.042728 -0.012111
923 -0.042401 -0.035332 0.42272 0.33361 -0.0051328 -0.14027 0.6936 0.001482 -0.11554 0.29108 0.056911 0.015437 -0.27911 -0.10494 0.13861 -0.1036 -0.042114 0.012338
924 -0.053713 -0.026853 0.44354 0.35346 -0.011956 -0.16927 0.76499 0.0002422 -0.096515 0.36379 0.13384 0.030585 -0.28452 -0.11437 0.13321 -0.12112 -0.03961 0.018941
925 -0.054766 -0.033101 0.3954 0.38134 -0.029468 -0.12764 0.70795 0.012297 -0.1054 0.37995 0.22339 0.01929 -0.30692 -0.11466 0.17002 -0.11197 -0.045339 0.046428
926 -0.065518 -0.043247 0.30301 0.42806 -0.022425 -0.1465 0.73318 0.017846 -0.12096 0.40755 0.26689 0.019095 -0.30439 -0.12632 0.14923 -0.10545 -0.036439 0.037159
927 -0.040592 -0.02647 0.26003 0.48647 -0.014553 -0.13044 0.70073 0.042852 -0.10217 0.42501 0.36308 0.040844 -0.26589 -0.10626 0.17033 -0.073805 0.037777 0.049346
928 -0.050355 -0.061929 0.20522 0.43661 -0.02831 -0.14922 0.751 0.0032367 -0.11529 0.44782 0.33596 0.19335 -0.27439 -0.10435 0.17405 -0.085417 0.078427 0.055477
929 -0.06217 -0.049133 0.18059 0.39213 -0.043421 -0.14718 0.73838 0.024248 -0.10824 0.40534 0.28131 0.21865 -0.29185 -0.12753 0.15263 -0.075684 0.081224 0.057687
930 -0.079232 -0.043756 0.16451 0.33584 -0.034138 -0.13155 0.65255 0.026349 -0.099521 0.41931 0.29119 0.29953 -0.27316 -0.12031 0.17495 -0.085895 0.0081503 0.061422
931 -0.061965 -0.026871 0.15827 0.29881 -0.023593 -0.13805 0.56986 -0.000642 -0.095853 0.39469 0.30515 0.31063 -0.28203 -0.12492 0.19126 -0.064569 -0.024463 0.054268
932 -0.064345 -0.035212 0.13367 0.25004 -0.013381 -0.13659 0.46381 0.0060008 -0.12318 0.40054 0.31001 0.35476 -0.27595 -0.11658 0.18288 -0.089638 -0.024681 0.059143
933 -0.074522 -0.017245 0.16064 0.27591 -0.032611 -0.11649 0.45405 0.005286 -0.10849 0.41462 0.32274 0.30141 -0.27224 -0.09141 0.23655 -0.073564 -0.051325 0.066405
934 -0.089424 -0.023813 0.13708 0.23946 -0.02396 -0.14897 0.42955 -0.0041394 -0.11833 0.42615 0.29416 0.28284 -0.28378 -0.093711 0.26498 -0.075626 -0.034101 0.052977
935 -0.052817 -0.018239 0.15234 0.24181 0.0035705 -0.11978 0.42138 0.011107 -0.094556 0.36325 0.28776 0.3231 -0.25507 -0.090342 0.3629 -0.055782 -0.04037 0.07326
936 -0.076679 -0.044478 0.19489 0.204 -0.031588 -0.15108 0.38057 -0.0045026 -0.13272 0.28701 0.19673 0.17683 -0.2822 -0.13699 0.34175 -0.078295 -0.042024 0.034511
937 -0.09395 -0.04391 0.23153 0.2211 -0.035924 -0.15748 0.38174 -0.00989 -0.10909 0.2553 0.14432 0.12452 -0.27034 -0.10457 0.29037 -0.058193 -0.056522 0.084695
938 -0.094143 -0.034546 0.2937 0.19234 -0.0081264 -0.15291 0.34642 -0.015443 -0.12588 0.2032 0.13724 0.09615 -0.28199 -0.097359 0.22667 -0.052904 -0.066123 0.061538
939 -0.1147 -0.058825 0.39798 0.22421 -0.045255 -0.17727 0.33249 -0.029202 -0.14383 0.17305 0.10854 0.090063 -0.28833 -0.12884 0.20221 -0.099971 -0.089882 0.045913
940 -0.084022 -0.019936 0.43526 0.22901 -0.0067944 -0.14676 0.3276 0.0090611 -0.11061 0.17808 0.098427 0.094838 -0.26499 -0.109 0.20487 -0.07353 -0.05824 0.071704
941 -0.079616 -0.024086 0.46086 0.20838 -0.03356 -0.12923 0.3177 -0.014126 -0.11271 0.15641 0.10115 0.075676 -0.23831 -0.10831 0.16326 -0.069 -0.056137 0.067497
942 -0.079459 -0.050103 0.40223 0.20168 -0.018124 -0.14556 0.30428 -0.016453 -0.11504 0.16374 0.086999 0.079901 -0.21807 -0.11868 0.14518 -0.098669 -0.069086 0.072048
943 -0.097894 -0.041693 0.31336 0.1854 -0.027009 -0.1472 0.27366 -0.011752 -0.06668 0.14439 0.096458 0.082313 -0.16216 -0.11415 0.14078 -0.096283 -0.063095 0.07938
944 -0.099524 -0.04418 0.27293 0.20666 -0.028252 -0.13074 0.26877 -0.0015611 -0.041566 0.14674 0.078939 0.089317 -0.11945 -0.099435 0.1466 -0.069969 -0.057352 0.086638
945 -0.065154 -0.010549 0.24824 0.18354 -0.037936 -0.13656 0.2662 -0.019717 -0.050869 0.14291 0.080938 0.069588 -0.076675 -0.10598 0.11828 -0.071037 -0.053098 0.087792
946 -0.090801 -0.020619 0.21496 0.18194 -0.021321 -0.11227 0.2594 0.00039464 -0.048533 0.14618 0.076479 0.073837 -0.0085739 -0.11228 0.1215 -0.063942 -0.065828 0.081305
947 -0.090083 -0.050905 0.19291 0.14969 -0.041559 -0.16725 0.22657 -0.041662 -0.089567 0.099316 0.052203 0.048343 -0.0040772 -0.1305 0.082607 -0.10774 -0.084148 0.072533
948 -0.11406 -0.059977 0.17833 0.14974 -0.054497 -0.16862 0.19567 -0.036428 -0.10951 0.085496 0.039529 0.037512 0.0119 -0.15199 0.080847 -0.096548 -0.073117 0.073239
949 -0.11102 -0.047535 0.15658 0.10204 -0.021884 -0.14507 0.2054 -0.024716 -0.088977 0.080722 0.049498 0.060196 0.065623 -0.11296 0.092531 -0.070767 -0.068383 0.057261
950 -0.1158 -0.070787 0.15019 0.13143 -0.037831 -0.14924 0.174 -0.044465 -0.11364 0.084436 0.032843 0.060809 0.11085 -0.12462 0.074037 -0.072848 -0.059611 0.069472
951 -0.094089 -0.024928 0.15583 0.14951 -0.015708 -0.16601 0.17164 -0.0059135 -0.092908 0.096528 0.011501 0.06073 0.13835 -0.12718 0.087822 -0.040388 -0.071199 0.084123
952 -0.09826 -0.0085109 0.15168 0.12045 -0.040518 -0.13164 0.19436 0.0017136 -0.10661 0.10731 0.036814 0.072192 0.17413 -0.12021 0.088126 0.038055 -0.048737 0.084094
953 -0.075092 -0.0072871 0.15443 0.10936 -0.016573 -0.13239 0.18799 0.0093256 -0.10193 0.093193 0.037376 0.093705 0.21602 -0.12133 0.095247 -0.022732 -0.018938 0.085039
954 -0.10768 -0.040055 0.12654 0.098497 -0.031378 -0.15752 0.15682 -0.030727 -0.10829 0.066813 0.013094 0.033635 0.22713 -0.13437 0.072637 -0.073376 -0.032709 0.055777
955 -0.11977 -0.044471 0.13514 0.072702 -0.048315 -0.1535 0.14195 -0.029084 -0.1145 0.074946 0.004269 0.045176 0.24197 -0.14484 0.06746 -0.061272 -0.044328 0.060937
956 -0.10058 -0.019439 0.12467 0.067018 -0.025873 -0.13193 0.1711 -0.015142 -0.10065 0.077444 0.03179 0.044628 0.27647 -0.12261 0.073142 -0.054663 -0.013779 0.080423
957 -0.13175 -0.050126 0.10073 0.029894 -0.048238 -0.17144 0.14624 -0.027299 -0.12828 0.048513 -0.00010851 0.008403 0.26361 -0.14297 0.049824 -0.068074 -0.035059 0.06805
958 -0.091609 -0.013112 0.11319 0.054875 -0.0082629 -0.13571 0.15105 -0.0041606 -0.090833 0.093704 0.036894 0.051864 0.38247 -0.11791 0.055005 -0.042642 0.069787 0.12212
959 -0.12643 -0.053853 0.095742 0.015228 -0.045806 -0.14065 0.11347 -0.030806 -0.10971 0.045783 -0.012136 0.012961 0.38739 -0.13207 0.036621 -0.070243 0.21267 0.1185
960 -0.13675 -0.0193 0.11068 0.02116 -0.045488 -0.15646 0.10697 -0.042042 -0.11063 0.052516 -0.021487 0.027591 0.34924 -0.11664 0.032191 -0.044465 0.27404 0.16484
961 -0.11571 -0.022819 0.11246 0.0035784 -0.025325 -0.14371 0.093332 -0.015754 -0.10349 0.059429 0.011599 0.045206 0.40367 -0.1303 0.02944 -0.03047 0.34466 0.19525
962 -0.12663 0.026584 0.10768 0.0042982 -0.033669 -0.15005 0.089301 -0.032012 -0.11798 0.024278 -0.022766 0.031782 0.46816 -0.12761 0.03645 -0.050379 0.25596 0.20377
963 -0.11082 0.071081 0.091166 -0.006453 -0.020342 -0.15963 0.079574 -0.032171 -0.10757 0.029387 -0.0085655 0.015133 0.49086 -0.12151 0.02655 -0.049086 0.13298 0.14743
964 -0.1172 0.093944 0.072777 -0.014825 -0.040682 -0.1735 0.081317 -0.038398 -0.12488 0.021423 -0.017867 0.018499 0.46895 -0.13087 0.00085927 -0.0511 0.040755 0.10475
965 -0.12167 0.073654 0.078371 -0.022197 -0.023121 -0.11834 0.10896 0.076051 -0.11379 0.038319 -0.0044686 0.021343 0.46221 -0.12681 0.0016537 -0.062377 0.031745 0.093539
966 -0.12984 0.032915 0.079878 0.018329 -0.024469 -0.14519 0.071322 0.1668 -0.11944 0.031838 -0.005567 0.019311 0.54487 -0.11387 0.02281 -0.054125 0.05157 0.072435
967 -0.12988 -0.0108 0.078817 -0.016579 -0.026164 -0.14842 0.04511 0.22114 -0.11511 0.019848 -0.019759 0.019451 0.48161 -0.118 0.016515 -0.064367 0.0087148 0.072933
968 -0.13674 0.007106 0.068637 -0.013469 -0.042484 -0.15762 0.068764 0.24883 -0.10982 0.022129 -0.010092 0.0056362 0.51205 -0.13167 0.0041944 -0.052206 0.024117 0.059433
969 -0.12346 0.0082744 0.06205 -0.038841 -0.036867 -0.14862 0.0549 0.23221 -0.0913 0.015102 -0.018568 0.01019 0.53366 -0.12905 0.0039213 -0.061165 0.014575 0.062722
970 -0.16245 -0.0092491 0.04276 -0.054094 -0.068646 -0.14921 0.0040051 0.14208 -0.13771 0.00088667 -0.034115 -0.0035535 0.51467 -0.12934 -0.0024733 -0.066724 -0.007737 0.054942
971 -0.10305 0.041029 0.057242 -0.005903 -0.029101 -0.11872 0.038035 0.094457 -0.11815 0.017287 -0.0014048 0.024864 0.58999 -0.11304 0.020418 -0.032037 0.026088 0.053698
972 -0.11672 0.00445 0.062432 -0.024936 -0.023735 -0.13426 0.02643 0.026047 -0.12589 0.0091965 -0.0089258 0.0068086 0.59939 -0.12065 0.0071972 -0.07248 0.0070487 0.03541
973 -0.1276 0.0029398 0.049562 -0.035315 -0.020195 -0.13147 0.0072001 0.043976 -0.10289 0.0097327 -0.024468 0.002891 0.62117 -0.13896 0.0087652 -0.064495 -0.0081684 0.037508
974 -0.12929 0.0052021 0.044731 -0.023016 -0.027028 -0.1114 0.044767 0.047289 -0.10421 0.0057313 -0.03283 0.0084592 0.6044 -0.14412 0.010346 -0.058406 0.0062678 0.033276
975 -0.14656 0.0022176 0.039562 -0.031058 -0.054981 -0.1411 0.022188 0.035724 -0.10371 -0.0049476 -0.034264 -0.010753 0.6418 -0.1355 -0.0058235 -0.061654 -0.020837 0.013616
976 -0.13155 0.012534 0.028234 -0.018479 -0.04757 -0.14551 -0.0052943 0.020518 -0.13498 -0.020471 -0.05409 0.0076504 0.61251 -0.15386 -0.020784 -0.059298 -0.013913 0.020815
977 -0.13718 0.0094656 0.0088288 -0.058267 -0.053377 -0.13907 0.0049138 0.015347 -0.1276 -0.02519 -0.05362 -0.0013137 0.65654 -0.13353 -0.014001 -0.06991 -0.017432 0.011749
978 -0.11332 -8.3906e-05 0.032425 -0.036326 -0.021459 -0.11989 -0.0045753 0.013768 -0.12237 -0.012255 -0.049871 0.0078716 0.64422 -0.1142 -0.013002 -0.037821 0.002461 0.011182
979 -0.13419 -0.02221 0.016331 -0.064799 -0.025758 -0.14643 -0.010278 0.0078776 -0.12245 -0.025333 -0.055012 -0.011357 0.61717 -0.13803 -0.024165 -0.077034 -0.016418 -0.002983
980 -0.1348 0.0096382 0.025113 -0.038212 -0.040673 -0.12362 -0.023997 0.015039 -0.13846 -0.024537 -0.058839 0.004062 0.59726 -0.13371 -0.024689 -0.061206 -0.0049742 0.017783
981 -0.12572 -0.0011114 0.011905 -0.072096 -0.022313 -0.12434 -0.0071613 0.021773 -0.1355 -0.038368 -0.038433 0.003384 0.64819 -0.13646 -0.028505 0.12394 -0.010315 0.12125
982 -0.14231 -0.018046 0.014253 -0.097271 -0.039524 -0.1351 -0.03396 0.0062553 -0.13719 -0.033899 -0.046484 -0.018171 0.60339 -0.13595 -0.030052 0.083934 -0.03471 0.12459
983 -0.14247 0.0038313 0.015261 -0.047152 -0.035747 -0.14442 -0.023597 0.0081782 -0.11899 -0.028755 -0.015983 0.021322 0.69194 -0.12443 -0.035806 0.00056054 -0.012282 0.081941
984 -0.15045 -0.01102 0.0013577 -0.076475 -0.030477 -0.13599 -0.018391 0.0099234 -0.1269 -0.054234 -0.037754 -0.0069249 0.58475 -0.17038 -0.051 -0.049337 -0.022466 0.030077
985 -0.15499 -0.030893 -0.00058063 -0.076717 -0.057786 -0.14119 -0.04588 -0.00052852 -0.12639 -0.03279 -0.026245 -0.013647 0.56913 -0.14217 -0.042703 0.0036614 -0.033034 0.010274
986 -0.14939 -0.01593 -0.0087301 -0.090398 -0.047325 -0.13128 -0.057364 -0.0039705 -0.13335 -0.048987 0.010895 -0.012456 0.62121 -0.13016 -0.052225 0.066727 -0.015436 0.010423
987 -0.15861 0.037129 0.0037516 -0.075445 -0.032119 -0.13418 -0.058166 0.010356 -0.13636 -0.045302 -0.010571 -0.021394 0.6086 -0.12602 -0.025085 0.05996 0.018913 0.015773
988 -0.14322 0.089701 0.0047178 -0.053409 -0.031696 -0.10723 -0.046487 0.0077538 -0.13033 -0.047449 0.0088726 -0.0012168 0.63521 -0.12991 -0.02107 0.12622 0.21593 0.030944
989 -0.15425 0.074054 -0.023269 -0.08262 -0.055702 -0.17035 -0.067222 -0.022837 -0.153 -0.054352 0.17975 -0.014364 0.60274 -0.13023 -0.05629 0.0035663 0.25357 0.012266
990 -0.15667 0.08295 -0.013184 -0.080467 -0.039341 -0.1464 -0.08845 -0.027777 -0.1288 -0.045985 0.25701 -0.010618 0.6136 -0.11655 -0.036066 0.0076663 0.30618 0.024429
991 -0.13681 0.034664 -0.021992 -0.070366 -0.056884 -0.1396 -0.082669 -0.021853 -0.13559 -0.049026 0.26569 -0.0077136 0.59697 -0.1257 -0.045435 -0.036913 0.27282 -0.0083752
992 -0.14931 0.070681 -0.010859 -0.072265 -0.041849 -0.13777 -0.070272 0.0075276 -0.12083 -0.051811 0.15861 0.0011506 0.62647 -0.11968 -0.025592 -0.017202 0.20494 -0.019191
993 -0.16177 0.032177 -0.029452 -0.084872 -0.043778 -0.14235 -0.080762 -0.0065307 -0.11402 -0.044563 0.076131 -0.0058104 0.61536 -0.12026 -0.045833 -0.022216 0.090964 -0.031044
994 -0.16742 0.0074506 -0.044144 -0.10607 -0.066585 -0.14459 -0.10237 -0.018124 -0.14245 -0.067725 0.037263 -0.03182 0.51778 -0.13635 -0.062279 -0.059582 0.062985 -0.054486
995 -0.1638 0.034917 -0.015149 -0.081031 -0.027702 -0.14925 -0.09608 -0.032906 -0.12253 -0.048406 0.029899 -0.021735 0.5217 -0.13296 -0.041582 -0.019466 0.048116 -0.029008
996 -0.17563 0.0052723 -0.025369 -0.079504 -0.047659 -0.13208 -0.073539 -0.029857 -0.11984 -0.052802 0.018983 -0.013872 0.52347 -0.15032 -0.048263 -0.034155 0.041071 -0.065505
997 -0.14556 0.030137 -0.009584 -0.054235 -0.042225 -0.15381 -0.081858 -0.014705 -0.13228 -0.061118 0.01402 -0.0273 0.54821 -0.13238 -0.051986 -0.016211 0.034695 -0.057092
998 -0.16633 0.018998 -0.028821 -0.098522 -0.040618 -0.15007 -0.11085 -0.024797 -0.16006 -0.065143 -0.0031035 -0.030372 0.54427 -0.14622 -0.062572 -0.052223 0.019528 -0.06341
999 -0.16692 0.024841 -0.016233 -0.078056 -0.028781 -0.132 -0.11119 -0.021759 -0.12808 -0.073335 0.010901 -0.022836 0.64225 -0.13772 -0.066021 -0.045911 0.023798 -0.052412
1000 -0.1526 0.027321 -0.025528 -0.085875 -0.047821 -0.15034 -0.088897 -0.01117 -0.11169 -0.079655 -0.0093159 -0.032266 0.61984 -0.12837 -0.068569 -0.014485 0.021173 -0.053791
1001 -0.16158 0.010899 -0.036028 -0.085957 -0.037327 -0.15649 -0.1021 -0.044407 -0.11028 -0.072942 -0.030333 -0.043955 0.62828 -0.14935 -0.076158 -0.026901 0.018325 -0.064339
1002 -0.16734 -0.0087638 -0.036884 -0.089417 -0.045995 -0.14079 -0.12582 -0.035594 -0.12958 -0.074832 -0.035717 -0.051668 0.52609 -0.14585 -0.085041 -0.054647 -0.0028445 -0.060814
1003 -0.17608 -0.015273 -0.067452 -0.086492 -0.07031 -0.15337 -0.12559 -0.068902 -0.13804 -0.10532 -0.053037 -0.067043 0.48184 -0.15226 -0.10115 -0.093283 -0.032566 -0.09011
1004 -0.16011 0.014498 -0.053388 -0.1142 -0.041888 -0.14121 -0.12578 -0.04347 -0.12195 -0.089991 -0.059063 -0.065765 0.44048 -0.14911 -0.088511 -0.063002 -0.027218 -0.086446
1005 -0.16941 0.028189 -0.048798 -0.084719 -0.062745 -0.13635 -0.10131 -0.025742 -0.13026 -0.070497 -0.037794 -0.062722 0.3865 -0.14286 -0.080847 -0.038786 -0.02067 -0.07035
1006 -0.1783 0.016195 -0.046036 -0.086074 -0.047299 -0.13075 -0.12187 -0.046504 -0.12408 -0.08557 -0.054224 -0.049605 0.31869 -0.13162 -0.081944 -0.032405 0.00062266 -0.0747
1007 -0.16692 0.023165 -0.062296 -0.1041 -0.055507 -0.14199 -0.11175 -0.05094 -0.12999 -0.080039 -0.053618 -0.043626 0.274 -0.15519 -0.079492 -0.067469 -0.023959 -0.086342
1008 -0.18419 -0.013195 -0.066753 -0.11893 -0.052518 -0.14956 -0.13649 -0.049594 -0.14054 -0.10376 -0.05604 -0.06363 0.23483 -0.15302 -0.10704 -0.06413 -0.036269 -0.078865
1009 -0.14957 0.021664 -0.04499 -0.084569 -0.047129 -0.14667 -0.12936 -0.032733 -0.11426 -0.090234 -0.052854 -0.04141 0.28517 -0.1319 -0.074894 -0.027532 -0.016163 -0.070965
1010 -0.18501 -0.02399 -0.072024 -0.09313 -0.061813 -0.15874 -0.14383 -0.046117 -0.14857 -0.10265 -0.077759 -0.068491 0.22372 -0.17054 -0.11456 -0.087342 -0.030873 -0.10948
1011 -0.18491 0.025009 -0.050593 -0.090291 -0.063098 -0.13164 -0.12977 -0.033724 -0.14974 -0.099046 -0.061012 -0.068635 0.24895 -0.14298 -0.085593 -0.051272 -0.035063 -0.089304
1012 -0.15989 0.0022186 -0.073842 -0.11855 -0.057282 -0.12922 -0.1369 -0.032314 -0.13721 -0.10032 -0.060784 -0.064915 0.23737 -0.15911 -0.10364 -0.067786 -0.049557 -0.069054
1013 -0.18006 -0.00022261 -0.069926 -0.13128 -0.0613 -0.15243 -0.15497 -0.049461 -0.1498 -0.12417 -0.084018 -0.072609 0.22493 -0.16237 -0.11884 -0.055469 -0.049975 -0.092677
1014 -0.18756 -0.010022 -0.056898 -0.099133 -0.06556 -0.14608 -0.15127 -0.059803 -0.14679 -0.11721 -0.086583 -0.064564 0.22346 -0.16451 -0.084709 -0.080516 -0.059134 -0.099375
1015 -0.18634 -0.0007463 -0.072225 -0.10603 -0.067311 -0.157 -0.15898 -0.077833 -0.14625 -0.10034 -0.09119 -0.078466 0.18494 -0.17321 -0.10509 -0.072135 -0.060008 -0.087306
1016 -0.18293 0.018561 -0.067926 -0.10173 -0.055186 -0.15338 -0.15136 -0.070804 -0.143 -0.10974 -0.083369 -0.066911 0.21395 -0.16165 -0.097215 -0.047774 -0.051007 -0.092074
1017 -0.16196 0.0093793 -0.053967 -0.081148 -0.038598 -0.1316 -0.15291 -0.049152 -0.14607 -0.09932 -0.074689 -0.055316 0.23135 -0.13852 -0.095014 -0.059093 -0.051767 -0.077644
1018 -0.16582 0.024317 -0.065371 -0.090947 -0.058629 -0.11266 -0.15439 -0.036287 -0.13251 -0.098096 -0.077054 -0.054302 0.2466 -0.14826 -0.10537 -0.06308 -0.042404 -0.086493
1019 -0.19444 -0.014906 -0.097262 -0.12381 -0.074349 -0.11941 -0.17784 -0.057219 -0.17237 -0.12546 -0.093925 -0.088597 0.33742 -0.16656 -0.11844 -0.1039 -0.079811 -0.12414
1020 -0.17403 0.0056304 -0.075368 -0.11789 -0.046682 -0.092927 -0.1368 -0.028728 -0.15667 -0.10965 -0.090718 -0.063085 0.39603 -0.15705 -0.11835 -0.081127 -0.035899 -0.09962
1021 -0.17416 0.029893 -0.060902 -0.099637 -0.046481 -0.083565 -0.16296 -0.032877 -0.15388 -0.10462 -0.087803 -0.066521 0.45743 -0.1241 -0.094445 -0.062452 -0.03287 -0.085062
1022 -0.15845 0.019897 -0.055716 -0.10203 -0.036748 -0.086114 -0.1467 -0.050998 -0.1313 -0.10663 -0.065733 -0.037844 0.49049 -0.1349 -0.08663 -0.07177 -0.030784 -0.085017
1023 -0.15522 -0.0013878 -0.068344 -0.10868 -0.044235 -0.0983 -0.1294 -0.036549 -0.14841 -0.10226 -0.082055 -0.070087 0.53376 -0.14581 -0.089405 -0.090293 -0.048072 -0.099105
1024 -0.17761 0.003011 -0.07175 -0.1236 -0.045046 -0.10473 -0.15987 -0.057258 -0.15832 -0.1212 -0.079742 -0.066321 0.5211 -0.14895 -0.09739 -0.079252 -0.04745 -0.09167
1025 -0.18308 0.030826 -0.074877 -0.11235 -0.053961 -0.11704 -0.16615 -0.047711 -0.15617 -0.11998 -0.083866 -0.073135 0.55258 -0.1432 -0.11115 -0.094116 -0.061051 -0.085403
1026 -0.17927 0.02895 -0.095623 -0.12925 -0.055937 -0.11982 -0.16283 -0.060156 -0.15359 -0.1101 -0.12378 -0.089082 0.54493 -0.153 -0.10263 -0.10748 -0.047856 -0.097923
1027 -0.16283 0.055656 -0.06635 -0.13192 -0.042495 -0.099119 -0.15886 -0.03957 -0.14365 -0.10717 -0.082253 -0.050138 0.54309 -0.12716 -0.10004 -0.085362 -0.021659 -0.078604
1028 -0.168 0.039412 -0.092667 -0.12802 -0.060935 -0.13922 -0.16106 -0.051014 -0.16363 -0.12587 -0.081718 -0.061793 0.50049 -0.15438 -0.104 -0.09362 -0.065913 -0.09141
1029 -0.16651 0.011623 -0.079327 -0.11869 -0.046051 -0.13585 -0.15554 -0.045454 -0.14437 -0.11951 -0.086435 -0.065631 0.47166 -0.13931 -0.10738 -0.062152 -0.040886 -0.065956
1030 -0.17096 0.031514 -0.083144 -0.093486 -0.019254 -0.13311 -0.15402 -0.039933 -0.13768 -0.10728 -0.09092 -0.053588 0.45583 -0.14672 -0.10301 -0.077036 -0.038016 -0.085454
1031 -0.19775 -0.022272 -0.089195 -0.11186 -0.064394 -0.14188 -0.18036 -0.066561 -0.1671 -0.1406 -0.1073 -0.073696 0.43436 -0.14289 -0.11724 -0.10731 -0.067288 -0.095597
1032 -0.17919 -5.2228e-06 -0.089716 -0.078885 -0.041656 -0.1104 -0.17124 -0.042901 -0.13289 -0.12375 -0.092089 -0.057543 0.43305 -0.14224 -0.097502 -0.05388 -0.038167 -0.079929
1033 -0.16651 -0.014097 -0.09015 -0.12711 -0.058202 -0.11944 -0.16958 -0.065096 -0.1635 -0.12578 -0.10142 -0.063299 0.38649 -0.1425 -0.11827 -0.086889 -0.056186 -0.090595
1034 -0.16577 -0.017773 -0.087771 -0.11976 -0.059398 -0.11286 -0.18425 -0.052012 -0.1552 -0.13106 -0.11669 -0.087493 0.3416 -0.14055 -0.10435 -0.078588 -0.054111 -0.088655
1035 -0.1997 -0.038265 -0.11115 -0.1405 -0.054946 -0.13787 -0.19709 -0.074376 -0.1705 -0.14899 -0.12407 -0.082237 0.23572 -0.1781 -0.13647 -0.077642 -0.092185 -0.1106
1036 -0.17772 -0.035591 -0.096994 -0.12799 -0.038659 -0.13719 -0.18673 -0.057735 -0.15879 -0.14837 -0.11473 -0.087448 0.19769 -0.1744 -0.11454 -0.087362 -0.082595 -0.1101
1037 -0.17562 -0.043812 -0.11952 -0.12623 -0.068329 -0.13327 -0.1828 -0.085204 -0.16785 -0.14515 -0.11478 -0.072367 0.18725 -0.16391 -0.1192 -0.096812 -0.075652 -0.1003
1038 -0.19093 -0.039444 -0.11111 -0.13123 -0.064048 -0.10797 -0.18677 -0.071407 -0.17643 -0.15017 -0.12333 -0.091446 0.14868 -0.16149 -0.11177 -0.10336 -0.073666 -0.090865
1039 -0.17449 -0.029767 -0.10049 -0.10955 -0.047026 -0.071594 -0.1806 -0.032071 -0.15015 -0.12907 -0.1051 -0.072213 0.17709 -0.14772 -0.10469 -0.081399 -0.06914 -0.078135
1040 -0.18993 -0.025267 -0.12312 -0.14316 -0.059184 0.037583 -0.20484 -0.090129 -0.16376 -0.15218 -0.12493 -0.084731 0.14616 -0.17642 -0.10839 -0.094454 -0.10431 -0.093964
1041 -0.17609 -0.015036 -0.094723 -0.10699 -0.043394 0.16215 -0.1921 -0.062788 -0.1495 -0.144 -0.098531 -0.067764 0.16696 -0.1426 -0.080606 -0.074412 -0.04779 -0.086075
1042 -0.16801 -0.0058783 -0.09079 -0.10359 -0.031247 0.28013 -0.17318 -0.046054 -0.14754 -0.12992 -0.10261 -0.064809 0.13106 -0.13649 -0.073711 -0.088115 -0.064424 -0.081216
1043 -0.18456 -0.031839 -0.1086 -0.12828 -0.063108 0.29908 -0.18607 -0.084591 -0.15681 -0.14769 -0.11191 -0.084875 0.10725 -0.14546 -0.11116 -0.092653 -0.074115 -0.087409
1044 -0.16465 -0.01074 -0.08962 -0.10429 -0.041969 0.34581 -0.17319 -0.050895 -0.14998 -0.12521 -0.10694 -0.069593 0.11654 -0.14084 -0.065845 -0.083016 -0.075649 -0.075634
1045 -0.18208 -0.06282 -0.11891 -0.15378 -0.049429 0.32701 -0.20166 -0.073872 -0.17245 -0.14574 -0.12226 -0.087958 0.076826 -0.16705 -0.10682 -0.094839 -0.073003 -0.10959
1046 -0.17378 -0.045192 -0.096487 -0.11036 -0.070144 0.29419 -0.19515 -0.064201 -0.14754 -0.13482 -0.12708 -0.086267 0.090464 -0.16717 -0.10789 -0.090437 -0.070329 -0.078099
1047 -0.18923 0.0021397 -0.10582 -0.09348 -0.053033 0.31983 -0.21343 -0.032001 -0.15864 -0.13928 -0.12103 -0.075403 0.066255 -0.15929 -0.08464 -0.086924 -0.049125 -0.064725
1048 -0.2017 -0.038379 -0.11387 -0.11884 -0.045856 0.23167 -0.20155 0.023749 -0.17288 -0.16373 -0.12934 -0.097575 0.074126 -0.15324 -0.10514 -0.1068 -0.064531 -0.086267
1049 -0.18641 -0.019639 -0.12067 -0.14781 -0.056366 0.10864 -0.19538 0.10144 -0.18789 -0.15008 -0.14875 -0.082435 0.062709 -0.17817 -0.12394 -0.11296 -0.093885 -0.096439
1050 -0.18389 -0.037242 -0.12049 -0.14957 -0.061856 0.11714 -0.20554 0.094906 -0.18036 -0.14316 -0.12369 -0.08585 0.047675 -0.16534 -0.11988 -0.12124 -0.062684 -0.093275
1051 -0.19821 -0.049241 -0.12262 -0.14503 -0.064701 0.079236 -0.20653 0.098845 -0.16303 -0.16372 -0.14485 -0.092138 0.040745 -0.16965 -0.11718 -0.11208 -0.095907 -0.087051
1052 -0.16049 -0.011219 -0.10005 -0.10256 -0.049803 0.083897 -0.20609 0.12021 -0.15712 -0.14919 -0.12956 -0.079152 0.0584 -0.14999 -0.087213 -0.10122 -0.046203 -0.070215
1053 -0.17368 -0.013425 -0.12087 -0.098164 -0.046742 0.069687 -0.20177 0.089044 -0.15719 -0.14571 -0.11968 -0.073207 0.042481 -0.15883 -0.094243 -0.10902 -0.062459 -0.05517
1054 -0.18809 -0.030614 -0.099664 -0.1285 -0.050586 0.054361 -0.20684 0.071709 -0.15304 -0.1436 -0.11069 -0.090563 0.042169 -0.17889 -0.097011 -0.10411 -0.057911 -0.079346
1055 -0.17306 -0.035297 -0.11136 -0.14503 -0.041167 0.046341 -0.20969 0.074687 -0.15554 -0.13329 -0.1158 -0.079276 0.031139 -0.14901 -0.10165 -0.10202 -0.067471 -0.08377
1056 -0.19365 -0.055004 -0.11839 -0.15048 -0.053092 0.030037 -0.19791 0.052743 -0.17955 -0.15389 -0.14255 -0.091521 0.0064672 -0.18063 -0.11869 -0.11837 -0.082335 -0.081455
1057 -0.16546 -0.025863 -0.098262 -0.11693 -0.017157 0.057994 -0.19942 0.10886 -0.13291 -0.1087 -0.11504 -0.071988 0.034123 -0.14132 -0.076659 -0.071014 -0.053582 -0.047941
1058 -0.20168 -0.026061 -0.12342 -0.1347 -0.052833 0.033532 -0.22173 0.14441 -0.15313 -0.13156 -0.11208 -0.067588 0.0072656 -0.15189 -0.099657 -0.11344 -0.082114 -0.060018
1059 -0.18297 -0.050533 -0.11157 -0.11995 -0.057275 0.018944 -0.22338 0.15116 -0.15874 -0.13898 -0.095442 0.080293 -0.015544 -0.1295 -0.099145 -0.092068 -0.055696 -0.05616
1060 -0.19913 -0.046194 -0.11863 -0.13199 -0.071522 0.019686 -0.2196 0.14408 -0.16926 -0.1285 -0.097065 0.23185 -0.019971 -0.050015 -0.10373 -0.11186 -0.066478 -0.070011
1061 -0.18364 -0.065313 -0.12736 -0.14102 -0.057674 0.028311 -0.21997 0.14323 -0.15614 -0.14592 -0.098819 0.32055 -0.015714 0.047205 -0.096438 -0.10055 -0.060915 -0.059681
1062 -0.17895 0.0061278 -0.10619 -0.11799 -0.043948 0.052852 -0.19224 0.14026 -0.15501 -0.14149 -0.069969 0.35388 -0.0010505 0.12876 -0.096668 -0.099487 -0.041747 -0.024474
1063 -0.17553 -0.020433 -0.11588 -0.11163 -0.026446 0.0048856 -0.21538 0.12828 -0.15378 -0.12828 -0.065614 0.33038 -0.0054126 0.16974 -0.089134 -0.096745 -0.044315 -0.042084
1064 -0.20873 -0.063383 -0.14014 -0.14058 -0.064711 -0.015019 -0.21931 0.13147 -0.16546 -0.1388 -0.087624 0.27115 -0.023175 0.22614 -0.095787 -0.099954 -0.046979 -0.04638
1065 -0.18915 -0.050738 -0.11517 -0.10371 -0.074408 0.0028818 -0.21755 0.11005 -0.15714 -0.15195 -0.097157 0.18793 -0.043717 0.25447 -0.088813 -0.10136 -0.036171 -0.035831
1066 -0.17144 -0.015832 -0.10408 -0.1196 -0.051115 0.010105 -0.20442 0.1471 -0.14689 -0.14117 -0.090095 0.097329 -0.031981 0.28599 -0.072729 -0.097212 -0.01531 -0.036979
1067 -0.1935 -0.043434 -0.11615 -0.12035 -0.067532 -0.01899 -0.23248 0.13361 -0.15566 -0.1315 -0.12141 0.067429 -0.040858 0.28118 -0.089185 -0.09617 -0.030577 -0.048767
1068 -0.198 -0.049953 -0.12333 -0.11723 -0.065967 -0.007981 -0.22111 0.20186 -0.16094 -0.15125 -0.10137 0.033421 -0.052659 0.34687 -0.083611 -0.096623 -0.057035 -0.03552
1069 -0.19513 -0.033758 -0.12713 -0.13675 -0.063206 -0.023624 -0.23326 0.20188 -0.13709 -0.15116 -0.1111 0.041233 -0.048234 0.32924 -0.094685 -0.10756 -0.055497 -0.019734
1070 -0.1764 -0.034576 -0.11179 -0.15018 -0.06048 -0.0031222 -0.22317 0.19691 -0.14952 -0.14824 -0.08224 0.043139 -0.038534 0.32497 -0.084349 -0.10412 -0.063182 -0.040607
1071 -0.18514 -0.03699 -0.12114 -0.13021 -0.053225 -0.015408 -0.21888 0.21502 -0.13255 -0.12554 -0.097596 0.025573 -0.058954 0.35918 -0.07989 -0.10846 -0.050299 -0.019092
1072 -0.19889 -0.04597 -0.11714 -0.11985 -0.054264 -0.049778 -0.22177 0.16932 -0.13184 -0.14204 -0.13791 0.014512 -0.0672 0.4046 -0.090709 -0.099887 -0.057573 -0.02953
1073 -0.1996 -0.052919 -0.12049 -0.13665 -0.072911 -0.039338 -0.24483 0.18002 -0.085957 -0.15387 -0.10632 -0.0079829 -0.064177 0.33298 -0.092459 -0.095376 -0.056843 -0.032804
1074 -0.17528 -0.009966 -0.09423 -0.11391 -0.040018 -0.039899 -0.2044 0.17155 0.11122 -0.12774 -0.089089 0.032247 -0.060522 0.31126 -0.067961 -0.084918 -0.01859 -0.0091971
1075 -0.18434 0.00097074 -0.11351 -0.13612 -0.064384 -0.019254 -0.22184 0.17244 0.25424 -0.13547 -0.097141 0.0022388 -0.077305 0.21724 -0.086922 -0.10759 -0.067679 -0.019184
1076 -0.18463 0.10344 -0.11044 -0.13774 -0.039878 0.0018816 -0.22491 0.21697 0.36567 -0.1525 -0.10001 0.0044432 -0.081772 0.13186 -0.080501 -0.09253 -0.041739 -0.01297
1077 -0.16192 0.11191 -0.11246 -0.14268 -0.06502 -0.0088447 -0.21761 0.22278 0.39291 -0.13203 -0.10173 0.007807 -0.092871 0.10338 -0.084205 -0.10765 -0.088039 -0.018858
1078 -0.10764 0.12391 -0.12088 -0.11786 -0.058033 -0.031676 -0.21609 0.19172 0.31384 -0.14406 -0.10121 0.008034 -0.088406 0.084587 -0.070725 -0.0883 -0.051907 -0.015484
1079 -0.029331 0.08438 -0.13016 -0.14805 -0.07723 -0.07532 -0.24644 0.17694 0.35559 -0.15722 -0.11825 -0.020423 -0.12509 0.082461 -0.086501 -0.09869 -0.075785 -0.021019
1080 0.06795 0.035475 -0.14387 -0.1651 -0.083403 -0.044074 -0.24251 0.17533 0.23756 -0.14086 -0.12269 -0.024367 -0.12659 0.074679 -0.11159 -0.13379 -0.080205 -0.038531
1081 0.13497 0.029911 -0.12562 -0.12964 -0.037806 -0.02384 -0.22258 0.18427 0.23592 -0.13705 -0.097354 0.0011044 -0.10522 0.067259 -0.078658 -0.069668 -0.067067 -0.0078791
1082 0.084038 0.0067982 -0.13495 -0.15025 -0.075581 -0.05297 -0.22983 0.19783 0.2746 -0.15001 -0.10651 -0.0067691 -0.13412 0.059973 -0.087599 -0.12318 -0.080279 -0.025776
1083 0.022011 0.022141 -0.12099 -0.14288 -0.064217 -0.042258 -0.24023 0.19476 0.40259 -0.15826 -0.10762 -0.011495 -0.103 0.080287 -0.067568 -0.10327 -0.060497 -0.017279
1084 -0.040453 -0.017878 -0.13059 -0.14794 -0.057923 -0.06086 -0.23483 0.19836 0.46548 -0.12775 -0.097535 -0.022845 -0.12629 0.057745 -0.064591 -0.11367 -0.084665 -0.022491
1085 -0.076327 -0.0067563 -0.13733 -0.14125 -0.061975 -0.0767 -0.23479 0.20258 0.45376 -0.14261 -0.11614 -0.030023 -0.1237 0.044616 -0.05316 -0.115 -0.048922 -0.027819
1086 -0.095618 -0.026086 -0.12691 -0.16819 -0.070446 -0.061145 -0.22241 0.20739 0.5186 -0.16465 -0.11427 -0.035288 -0.16228 0.025844 -0.023675 -0.10812 -0.087514 -0.020107
1087 -0.095668 -0.012134 -0.13355 -0.14567 -0.078434 -0.059488 -0.23879 0.21222 0.48014 -0.14679 -0.11504 -0.036587 -0.15305 0.027404 -0.0016453 -0.10407 -0.07638 -0.027773
1088 -0.070936 -0.0023594 -0.12959 -0.13955 -0.063353 -0.059053 -0.24651 0.2162 0.52606 -0.14442 -0.088522 -0.020416 -0.12935 0.0336 0.0054986 -0.1023 -0.07324 -0.01504
1089 -0.10078 0.024153 -0.11464 -0.14706 -0.041368 -0.061366 -0.24378 0.18843 0.57555 -0.13977 -0.094001 -0.02632 -0.1173 0.041008 -0.011525 -0.080731 0.0024388 -0.010583
1090 -0.14191 -0.035868 -0.15089 -0.17402 -0.079416 -0.10719 -0.24507 0.12304 0.56595 -0.1654 -0.11756 -0.050523 -0.15214 -0.01064 -0.063392 -0.11418 0.11144 -0.05032
1091 -0.11203 0.020413 -0.11453 -0.15706 -0.059397 -0.071424 -0.24365 0.11287 0.66988 -0.1376 -0.10655 -0.039555 -0.12409 0.015525 -0.049189 -0.071503 0.25166 0.0095706
1092 -0.11511 -0.015276 -0.14321 -0.15777 -0.084394 -0.084125 -0.26261 0.096792 0.73056 -0.16803 -0.13348 -0.045412 -0.16545 -0.01661 -0.079902 -0.099497 0.24946 -0.004518
1093 -0.11268 -0.0059135 -0.1262 -0.15003 -0.066839 -0.057432 -0.26409 0.1358 0.68388 -0.13973 -0.095973 -0.045561 -0.1411 -0.003568 -0.075482 -0.10823 0.15202 -0.0043408
1094 -0.1207 0.021864 -0.11597 -0.12506 -0.052049 -0.067125 -0.24834 0.12554 0.64342 -0.15342 -0.099371 0.027584 -0.13649 0.0042201 -0.052937 -0.10309 0.046944 -0.0075219
1095 -0.13562 -0.02593 -0.12876 -0.13231 -0.073279 -0.085812 -0.27209 0.09757 0.5268 -0.13977 -0.089741 0.22387 -0.15191 -0.018397 -0.070144 -0.12502 -0.01072 -0.011053
1096 -0.098905 0.0054046 -0.1062 -0.13574 -0.037359 -0.059577 -0.23631 0.1314 0.47627 -0.11977 -0.053587 0.34954 -0.11972 -0.0046831 -0.039046 -0.081131 0.028671 0.019567
1097 -0.16627 -0.04378 -0.16067 -0.17241 -0.092354 -0.13368 -0.27124 0.077399 0.37464 -0.15552 -0.10015 0.36287 -0.17864 -0.050887 -0.077695 -0.14883 -0.020831 -0.038258
1098 -0.12789 -0.0071341 -0.13118 -0.14243 -0.059906 -0.06844 -0.27333 0.13715 0.38097 -0.14816 -0.077964 0.39802 -0.1411 0.0014691 -0.075042 -0.12084 -0.014855 -0.037858
1099 -0.13885 -0.010784 -0.12511 -0.14374 -0.066203 -0.097453 -0.27215 0.19551 0.33432 -0.12909 -0.087646 0.3844 -0.1579 0.1082 -0.061771 -0.097769 0.003785 0.15408
1100 -0.11723 -0.01057 -0.1216 -0.14671 -0.040106 -0.0617 -0.2333 0.21078 0.3426 -0.1265 -0.020447 0.48949 -0.12462 0.23974 -0.05346 0.013776 0.043823 0.21202
1101 -0.1276 -0.015911 -0.12222 -0.16012 -0.057984 -0.078654 -0.25304 0.22694 0.32727 -0.12926 -0.0072196 0.49633 -0.15809 0.27263 -0.055288 -0.031571 0.0025291 0.042525
1102 -0.13694 -0.010094 -0.12297 -0.15941 -0.076296 -0.080099 -0.26152 0.17884 0.31913 -0.12859 -0.023528 0.51453 -0.16644 0.31531 -0.069374 -0.075473 -0.0036745 -0.0049429
1103 -0.14559 -0.025861 -0.14928 -0.16151 -0.050356 -0.10494 -0.2694 0.14629 0.49956 -0.13507 -0.027362 0.45618 -0.18789 0.37696 -0.066973 -0.1056 -0.019346 -0.027902
1104 -0.15546 -0.041098 -0.15127 -0.15473 -0.08117 -0.092596 -0.28273 0.11798 0.54238 -0.14039 0.16798 0.40747 -0.17964 0.39999 -0.071846 -0.082104 -0.0039734 -0.026202
1105 -0.14496 -0.034099 -0.14026 -0.17852 -0.072592 -0.10598 -0.26137 0.11666 0.58298 -0.13439 0.25931 0.34838 -0.20115 0.44612 -0.051963 -0.055952 -0.001664 -0.039281
1106 -0.13023 -0.026968 -0.1352 -0.16521 -0.062728 0.061018 -0.25872 0.10818 0.59495 -0.12907 0.29266 0.28825 -0.17834 0.49876 -0.061818 -0.008202 0.00080056 -0.034508
1107 -0.098954 -0.016855 -0.13372 -0.13416 -0.065505 0.23006 -0.25112 0.11515 0.56977 -0.14301 0.20201 0.20891 -0.16863 0.49269 -0.05198 -0.04069 -0.015667 -0.049326
1108 -0.023009 -0.00055408 -0.12973 -0.12132 -0.059605 0.27074 -0.23905 0.10995 0.54651 -0.1349 0.094802 0.20031 -0.15992 0.52883 -0.041533 -0.022476 0.016268 -0.035505
1109 0.043761 -0.017513 -0.15835 -0.1493 -0.080188 0.35113 -0.2675 0.07623 0.46906 -0.14664 0.012311 0.16546 -0.18962 0.56537 -0.080137 -0.076904 -0.042002 -0.080193
1110 0.11771 -0.017951 -0.13129 -0.14102 -0.052839 0.40734 -0.26881 0.082674 0.47128 -0.14714 0.02799 0.17493 -0.17174 0.56312 -0.067058 -0.071734 -0.018107 -0.068044
1111 0.11644 -0.042683 -0.15153 -0.13264 -0.080229 0.38308 -0.27999 0.10139 0.50025 -0.15692 0.0003003 0.16442 -0.17633 0.53268 -0.073988 -0.094361 -0.040376 -0.089461
1112 0.093867 -0.024959 -0.12935 -0.13807 -0.071288 0.40618 -0.29029 0.068239 0.4702 -0.14587 -0.022405 0.1417 -0.1924 0.55425 -0.067301 -0.088065 -0.042709 -0.079784
1113 0.052693 -0.012728 -0.12677 -0.13179 -0.052483 0.44718 -0.26103 0.07808 0.42684 -0.14752 0.0070049 0.14826 -0.15823 0.61424 -0.058826 -0.083695 -0.0097743 -0.072245
1114 -0.01081 -0.022431 -0.13633 -0.1337 -0.066589 0.47384 -0.26338 0.078363 0.38697 -0.14103 -0.0092508 0.1487 -0.19008 0.55697 -0.046047 -0.10712 -0.0062889 -0.072598
1115 -0.0098883 0.0056439 -0.11452 -0.11726 -0.045607 0.5423 -0.25914 0.1085 0.35767 -0.14508 -0.0022286 0.15317 -0.16745 0.63754 -0.022161 -0.056792 0.0077534 -0.070492
1116 -0.07389 -0.03948 -0.14473 -0.14841 -0.082754 0.52423 -0.27752 0.070396 0.29979 -0.16255 -0.039286 0.10772 -0.19107 0.60795 -0.030555 -0.10913 -0.055238 -0.11016
1117 -0.074622 -0.023724 -0.15356 -0.13489 -0.092671 0.5505 -0.27846 0.055799 0.30191 -0.1691 -0.041653 0.10258 -0.20757 0.60743 -0.038702 -0.092156 -0.036534 -0.1019
1118 -0.094238 -0.038982 -0.14478 -0.12927 -0.089676 0.56685 -0.27776 0.035935 0.26959 -0.17423 -0.053763 0.10339 -0.21232 0.67699 -0.013005 -0.095114 -0.034696 -0.10601
1119 -0.067556 -0.05219 -0.13353 -0.13874 -0.088499 0.55733 -0.27693 0.065161 0.27056 -0.16028 -0.033021 0.11012 -0.20637 0.68377 0.012144 -0.098493 -0.026281 -0.10971
1120 -0.069212 -0.019574 -0.1377 -0.12649 -0.066743 0.59281 -0.26338 0.07769 0.27693 -0.15658 -0.040929 0.1028 -0.20047 0.68677 0.039967 -0.063744 -0.027562 -0.086202
1121 -0.092267 -0.029112 -0.12776 -0.13642 -0.060358 0.6058 -0.29038 0.038025 0.24903 -0.16276 -0.054228 0.10217 -0.20988 0.68936 0.04167 -0.092284 -0.046792 -0.090058
1122 -0.072725 -0.012089 -0.12874 -0.12786 -0.074445 0.60368 -0.27489 0.056376 0.23697 -0.15148 -0.0626 0.089834 -0.19984 0.71611 0.055056 -0.084089 -0.047133 -0.097453
1123 -0.097189 -0.049269 -0.086489 -0.12553 -0.06676 0.65396 -0.2741 0.062849 0.21986 -0.16133 -0.063926 0.075519 -0.21161 0.70654 0.043753 -0.09917 -0.03905 -0.096906
1124 -0.045585 0.014425 -0.061136 -0.1214 -0.047541 0.69938 -0.25089 0.051419 0.23423 -0.13792 -0.053249 0.078995 -0.18771 0.71993 0.071452 -0.053499 -0.025002 -0.060085
1125 -0.019649 -0.03893 0.0054811 -0.1432 -0.065896 0.72059 -0.30315 0.042911 0.19644 -0.16541 -0.073556 0.060655 -0.19857 0.71889 0.045868 -0.094458 -0.051471 -0.076578
1126 0.081557 -0.019773 0.17418 -0.12337 -0.05764 0.70548 -0.25063 0.058003 0.17083 -0.16385 -0.075113 0.077182 -0.197 0.71617 0.080224 -0.089677 -0.011402 -0.0694
1127 0.13058 -0.014877 0.20916 -0.10923 -0.071205 0.70776 -0.27678 0.04734 0.17685 -0.16311 -0.072206 0.06801 -0.19721 0.70804 0.075775 -0.10512 -0.030266 -0.047564
1128 0.17457 -0.037625 0.23596 -0.13406 -0.067484 0.70786 -0.26857 0.050033 0.18533 -0.14306 -0.07933 0.034479 -0.19947 0.68959 0.080761 -0.10221 -0.052853 -0.064574
1129 0.13994 -0.018943 0.24139 -0.11566 -0.06079 0.67899 -0.25038 0.059502 0.19112 -0.15466 -0.060467 0.056638 -0.19632 0.73341 0.10285 -0.098492 -0.043006 -0.084083
1130 0.1018 -0.031455 0.12653 -0.14538 -0.063864 0.62268 -0.27167 0.018693 0.16874 -0.1393 -0.087126 0.038309 -0.19122 0.6829 0.12812 -0.096418 -0.049831 -0.085848
1131 0.031022 -0.025882 0.057984 -0.14081 -0.080516 0.53459 -0.2741 0.0075001 0.15045 -0.16309 -0.093132 0.033028 -0.22229 0.72101 0.15375 -0.078442 -0.063149 -0.099249
1132 0.032318 -0.0075415 0.04323 -0.11358 -0.060632 0.52205 -0.25502 0.050921 0.16272 -0.15949 -0.063742 0.031804 -0.18958 0.68079 0.17143 -0.084878 -0.064636 -0.090256
1133 0.018572 0.0023438 0.056423 -0.084599 -0.064037 0.39835 -0.26671 0.035305 0.14565 -0.14484 -0.077109 0.028183 -0.20491 0.70934 0.16864 -0.089679 -0.036393 -0.099696
1134 -0.016623 -0.033711 0.081162 -0.091921 -0.0689 0.36503 -0.27015 0.053325 0.12802 -0.13779 -0.1017 0.040316 -0.19689 0.71133 0.18446 -0.093889 -0.051069 -0.097207
1135 -0.00043083 -0.025348 0.089467 -0.076501 -0.075669 0.34881 -0.27074 0.033087 0.13346 -0.15338 -0.086877 0.031462 -0.21482 0.71785 0.17944 -0.09067 -0.041808 -0.093476
1136 -0.023781 -0.0023567 0.099549 -0.044309 -0.051206 0.32714 -0.24394 0.018755 0.123 -0.15227 -0.081837 0.023002 -0.20218 0.71427 0.1981 -0.073324 -0.029813 -0.085777
1137 -0.048981 -0.019924 0.10846 -0.03452 -0.06016 0.32014 -0.27631 0.022917 0.10251 -0.15825 -0.090706 0.0091885 -0.21894 0.72144 0.208 -0.10117 -0.041065 -0.092063
1138 -0.018685 -0.024728 0.12348 -0.046684 -0.076779 0.34266 -0.25955 0.027069 0.097461 -0.14507 -0.08604 0.023576 -0.21429 0.76371 0.22341 -0.10428 -0.060888 -0.093249
1139 -0.041981 -0.033991 0.092924 -0.049158 -0.086616 0.35262 -0.28687 -0.0039834 0.095567 -0.15993 -0.11765 0.0072129 -0.23839 0.76344 0.26392 -0.095085 -0.065864 -0.10021
1140 0.02464 -0.024593 0.11525 -0.031277 -0.055335 0.31482 -0.27967 0.019438 0.084307 -0.15107 -0.089784 0.010209 -0.2336 0.70206 0.19801 -0.11311 -0.027353 -0.10258
1141 0.10133 -0.048631 0.10652 -0.012247 -0.092719 0.24099 -0.28336 -0.0012138 0.04583 -0.17036 -0.11153 -0.014787 -0.23932 0.72143 0.17841 -0.10759 -0.058525 -0.11056
1142 0.16607 -0.036463 0.11688 -0.019297 -0.08478 0.28295 -0.27021 -0.00099315 0.055313 -0.15772 -0.11824 -0.0048128 -0.24299 0.65522 0.14901 -0.1082 -0.063912 -0.082018
1143 0.20797 -0.026675 0.10854 -0.01208 -0.065112 0.25941 -0.25038 0.019946 0.054448 -0.13931 -0.1042 -0.0056065 -0.21537 0.72866 0.17325 -0.097887 -0.034741 -0.045066
1144 0.1663 -0.024717 0.099462 -0.015217 -0.087107 0.24796 -0.27547 -0.011498 0.047841 -0.15954 -0.098764 -0.0095892 -0.24017 0.72602 0.16898 -0.096546 -0.057034 -0.044718
1145 0.16538 -0.038033 0.11098 0.011141 -0.071703 0.24589 -0.27974 -0.020193 0.049969 -0.15052 -0.10723 -0.01589 -0.22623 0.71884 0.18433 -0.10977 -0.036324 -0.0131
1146 0.079424 -0.042869 0.097957 -0.035314 -0.086404 0.1907 -0.31535 -0.033791 0.021152 -0.16719 -0.11396 -0.039475 -0.25423 0.63825 0.15914 -0.10535 -0.072073 -0.048654
1147 0.057177 -0.040818 0.17746 -0.010723 -0.08552 0.20914 -0.28226 -0.012989 0.023037 -0.17383 -0.11509 -0.01738 -0.23883 0.65067 0.17784 -0.047884 -0.062222 -0.041283
1148 0.033473 -0.048758 0.27854 -0.033521 -0.099375 0.19169 -0.2901 -0.018814 0.017893 -0.17807 -0.13455 -0.035885 -0.24978 0.59907 0.1967 -0.014113 -0.067407 -0.060706
1149 0.052332 -0.019543 0.40695 0.0013913 -0.063845 0.1907 -0.27317 -0.0012607 0.032954 -0.1585 -0.098864 -0.027826 -0.24603 0.56799 0.24165 0.051168 -0.043815 -0.038832
1150 0.033212 -0.028911 0.46519 -0.0081992 -0.057909 0.15957 -0.29113 -0.020594 0.0088309 -0.13505 -0.10246 -0.025365 -0.22137 0.51199 0.25871 -0.028546 -0.057105 -0.074555
1151 0.012043 -0.035399 0.48242 -0.013227 -0.059488 0.19535 -0.28448 -0.033458 0.012119 -0.15955 -0.10922 -0.037201 -0.2444 0.43916 0.24914 -0.082701 -0.054658 -0.075933
1152 0.023372 -0.0042957 0.46581 0.0086246 -0.036046 0.17722 -0.25487 -0.0012255 0.028025 -0.14046 -0.080381 -0.026668 -0.22037 0.44192 0.26225 -0.056792 0.10226 -0.070055
1153 -0.0014955 -0.027236 0.33779 -0.042404 -0.05384 0.17043 -0.26291 -0.019288 0.012886 -0.14572 -0.12159 -0.0090613 -0.2362 0.39239 0.21116 -0.075207 0.22286 -0.051003
1154 0.0017061 -0.032805 0.26013 0.0093751 -0.047805 0.1921 -0.25596 -0.0024401 0.011911 -0.11899 -0.086334 -0.0096022 -0.22658 0.40724 0.20616 -0.075531 0.31194 -0.033419
1155 -0.0090641 -0.031226 0.22001 -0.018638 -0.058937 0.17149 -0.28567 -0.040419 0.0070179 -0.14966 -0.1049 -0.02749 -0.22225 0.36855 0.18063 -0.074746 0.30453 -0.033901
1156 0.019167 -0.014626 0.21829 0.046959 -0.038364 0.16258 -0.27116 0.010296 0.0047576 -0.13503 -0.087085 -0.024588 -0.24204 0.39088 0.1975 -0.091469 0.34551 0.014275
1157 0.035383 -0.063447 0.20492 0.023615 -0.069974 0.12032 -0.28372 -0.021906 -0.023576 -0.1759 -0.13748 -0.046458 -0.25568 0.35058 0.15468 -0.098496 0.22449 0.019267
1158 0.18732 -0.034889 0.21743 0.044291 -0.064089 0.14545 -0.28066 -0.026973 -0.014156 -0.15512 -0.10852 -0.042597 -0.25208 0.32184 0.13274 -0.063015 0.1567 0.032474
1159 0.2552 -0.031993 0.20781 0.043913 -0.060431 0.12367 -0.26724 -0.020236 -0.023813 -0.14748 -0.1068 -0.045586 -0.26123 0.31743 0.11345 -0.092893 0.11742 0.015448
1160 0.23711 -0.042365 0.18838 0.030383 -0.073758 0.12105 -0.29594 -0.023392 -0.033865 -0.14357 -0.12801 -0.054239 -0.26774 0.32456 0.093677 -0.092504 0.058052 -0.02009
1161 0.29819 -0.02761 0.20735 -0.0038507 -0.065629 0.085223 -0.29242 -0.046548 -0.043998 -0.15794 -0.10854 -0.064945 -0.24261 0.30595 0.079317 -0.091457 0.064511 -0.035572
1162 0.27697 -0.027661 0.22888 0.005214 -0.060844 0.11571 -0.28267 -0.028156 -0.040644 -0.1559 -0.11017 -0.051565 -0.26173 0.30417 0.070617 -0.10043 0.081333 -0.039708
1163 0.24614 0.018991 0.32939 0.0096048 -0.042507 0.11539 -0.26768 -0.038271 -0.02485 -0.13273 -0.081851 -0.01559 -0.2217 0.30201 0.083459 -0.064498 0.19781 -0.0055598
1164 0.15265 -0.014518 0.41669 -0.010989 -0.069153 0.10654 -0.25485 -0.026437 -0.028895 -0.1434 -0.10267 -0.037235 -0.25646 0.27569 0.063214 -0.076789 0.21562 -0.031302
1165 0.1343 0.026544 0.51244 0.036981 -0.029626 0.091377 -0.25687 -0.024985 -0.01266 -0.13281 -0.071454 0.0040117 -0.21802 0.29583 0.079767 -0.055419 0.30155 -0.0070187
1166 0.082326 -0.0046722 0.51497 -0.020174 -0.069324 0.080839 -0.28608 -0.01655 -0.055207 -0.14067 -0.093016 -0.024447 -0.23719 0.23788 0.045697 -0.09114 0.31861 -0.026225
1167 0.073585 0.0047457 0.52433 0.022651 -0.061719 0.074062 -0.26281 -0.043686 -0.035518 -0.1318 -0.088844 -0.034479 -0.24329 0.24652 0.048946 -0.088877 0.3861 -0.0011674
1168 0.051339 -0.0050208 0.51314 -0.0080259 -0.060639 0.058672 -0.28504 -0.029137 -0.043877 -0.13187 -0.09691 -0.022918 -0.24256 0.22236 0.052709 -0.082916 0.40462 0.057964
1169 0.073711 -0.0071399 0.42833 0.010311 -0.031374 0.047815 -0.27529 -0.029079 -0.041437 -0.1392 -0.089581 -0.037989 -0.24876 0.23082 0.047342 -0.096717 0.46304 0.092161
1170 0.00042056 -0.0057638 0.33875 0.055062 -0.061426 0.047089 -0.31748 -0.026272 -0.057487 -0.1459 -0.11016 -0.034161 -0.23826 0.21738 0.048814 -0.06405 0.45371 0.076223
1171 0.026996 -0.0036137 0.26119 0.068567 -0.064653 0.041271 -0.28813 -0.045539 -0.048454 -0.15565 -0.087503 -0.031627 -0.25635 0.19288 0.02077 -0.086758 0.37557 0.051746
1172 0.041188 0.017256 0.26138 0.11986 -0.056963 0.074274 -0.27947 -0.020771 -0.036617 -0.1249 -0.069 -0.024544 -0.23498 0.19568 0.04244 -0.08137 0.25482 0.049773
1173 0.030334 -0.010849 0.23589 0.1304 -0.05624 0.053521 -0.27395 -0.050028 -0.049548 -0.12195 -0.10125 -0.029154 -0.23547 0.19181 0.02104 -0.094296 0.23458 0.039008
1174 0.018609 -0.025235 0.20395 0.081075 -0.059685 0.0070805 -0.28819 -0.05531 -0.087168 -0.15909 -0.10519 -0.056925 -0.26141 0.1558 0.0085917 -0.10232 0.18817 0.02152
1175 0.01532 -0.0349 0.18164 0.09681 -0.089435 0.025327 -0.28943 -0.054065 -0.076253 -0.15767 -0.12002 -0.034209 -0.29473 0.14465 0.013837 -0.1225 0.20867 0.015539
1176 0.028494 -0.0070741 0.22648 0.13313 -0.054856 0.059685 -0.29053 -0.029542 -0.042869 -0.10915 -0.065146 -0.0077087 -0.24405 0.18837 0.030342 -0.06841 0.31351 0.030208
1177 0.049097 -0.044273 0.20477 0.12595 -0.10908 0.010107 -0.29861 -0.053582 -0.079923 -0.15089 -0.099427 -0.031765 -0.26553 0.18272 0.011849 -0.095243 0.3312 0.025909
1178 0.15509 -0.012687 0.21326 0.11981 -0.089608 0.030091 -0.28345 -0.054685 -0.054545 -0.14362 -0.050005 -0.019182 -0.26912 0.18871 0.0048173 -0.086659 0.39465 0.055112
1179 0.23702 -0.015128 0.24467 0.13096 -0.09495 0.015514 -0.29368 -0.064801 -0.069661 -0.12355 0.14747 -0.024026 -0.27649 0.15431 0.0069647 -0.094692 0.4219 0.061137
1180 0.30528 -0.039476 0.31481 0.11281 -0.094462 0.0057149 -0.29161 -0.058709 -0.067635 -0.090233 0.21254 -0.03575 -0.26958 0.16252 -0.007552 -0.0026823 0.47449 0.092561
1181 0.33651 -0.016777 0.44635 0.16335 -0.058817 0.02217 -0.28328 -0.052739 -0.07811 0.13605 0.31355 -0.021606 -0.24881 0.13599 -0.0067552 0.030866 0.54747 0.14034
1182 0.34369 -0.031943 0.47084 0.14477 -0.072983 0.004931 -0.28611 -0.073837 -0.094323 0.26978 0.2996 0.038116 -0.25849 0.14712 -0.010762 0.069835 0.49836 0.19579
1183 0.38293 -0.0092624 0.5298 0.17709 -0.068701 0.001405 -0.28073 -0.045376 -0.06547 0.29324 0.25013 0.28659 -0.23264 0.14316 0.010544 0.046263 0.55542 0.22072
1184 0.31952 -0.023659 0.48353 0.14645 -0.10125 -0.03438 -0.29517 -0.066843 -0.094788 0.34483 0.14137 0.29924 -0.21828 0.10055 -0.018395 -0.016038 0.48945 0.18751
1185 0.36873 0.00085599 0.45502 0.15319 -0.072079 0.01399 -0.26821 -0.048568 -0.069466 0.26705 0.11312 0.32291 -0.052922 0.12088 -0.009809 0.0041583 0.42502 0.1476
1186 0.3662 -0.044421 0.40213 0.10867 -0.064887 0.0060503 -0.28723 -0.075744 -0.090054 0.10577 0.063088 0.33951 0.041009 0.071393 -0.033608 -0.058056 0.34648 0.097653
1187 0.37723 -0.029004 0.36404 0.16118 -0.073317 -0.020823 -0.2887 -0.06598 -0.091398 0.029203 0.062419 0.32171 0.069655 0.093656 -0.014875 -0.042326 0.30315 0.095714
1188 0.41937 -0.034767 0.32447 0.18322 -0.065564 -0.016623 -0.28641 -0.050797 -0.074999 0.034724 0.072544 0.38648 0.14602 0.093934 -0.023852 -0.036521 0.26424 0.080748
1189 0.38329 -0.040309 0.25677 0.26311 -0.080406 -0.034684 -0.29975 -0.095998 -0.11849 -0.026898 0.054935 0.41683 0.20299 0.055876 -0.045594 -0.07002 0.22602 0.054681
1190 0.37227 -0.0091963 0.27117 0.32266 -0.057418 -0.023875 -0.27253 -0.032369 -0.08559 -8.9684e-05 0.071443 0.35483 0.25494 0.11054 -0.015075 -0.029323 0.3466 0.08968
1191 0.33965 -0.029902 0.23389 0.35355 -0.048118 -0.024383 -0.27955 -0.06939 -0.08897 -0.01031 0.036198 0.22433 0.31703 0.081779 -0.011909 -0.01521 0.47138 0.10253
1192 0.34936 -0.052609 0.20377 0.32842 -0.047893 -0.03135 -0.29478 -0.056141 -0.1013 -0.026152 0.003165 0.1232 0.35579 0.056584 -0.015229 -0.02689 0.51565 0.11745
1193 0.31857 -0.051771 0.20121 0.32402 -0.084971 -0.01629 -0.2705 -0.057573 -0.13104 -0.037641 0.00010681 0.082408 0.36728 0.081881 -0.0077829 0.039158 0.58264 0.17757
1194 0.36305 -0.022652 0.20303 0.40054 -0.049162 -0.0043731 -0.28666 -0.068253 -0.098923 -0.035248 0.0075207 0.10436 0.42574 0.10811 0.061268 0.1808 0.57674 0.22367
1195 0.35732 -0.053872 0.14949 0.35928 -0.073376 -0.041524 -0.28675 -0.044425 -0.13063 -0.041019 -0.017108 0.073214 0.39744 0.037773 0.076512 0.1209 0.5452 0.21946
1196 0.36984 -0.041178 0.16054 0.40434 -0.074425 -0.037313 -0.30369 -0.036445 -0.12748 -0.052907 -0.0051881 0.070732 0.44296 0.058779 0.17609 0.14827 0.50996 0.19234
1197 0.31173 -0.043918 0.16347 0.41622 -0.073357 0.0026481 -0.29387 0.029244 -0.12271 -0.068098 0.001458 0.076289 0.40192 0.051808 0.28331 0.076591 0.36727 0.17121
1198 0.29858 -0.023952 0.15794 0.44596 -0.051599 0.0046427 -0.26393 0.095297 -0.12289 -0.039259 0.023175 0.079588 0.47225 0.047387 0.31085 0.067241 0.33638 0.163
1199 0.24793 0.021712 0.14432 0.44714 -0.069625 -0.036785 -0.27439 0.15071 -0.11914 -0.037863 0.00073414 0.064379 0.47856 0.035678 0.28065 0.028073 0.2749 0.12428
1200 0.21915 0.12503 0.14367 0.50311 -0.065784 -0.014213 -0.2955 0.20022 -0.12643 -0.059722 -0.0045933 0.042283 0.48792 0.025068 0.19819 0.0042911 0.25881 0.11269
1201 0.20134 0.14725 0.15218 0.46831 -0.052178 -0.034666 -0.29719 0.13474 -0.13384 -0.045313 0.00782 0.084383 0.51568 0.038265 0.1881 0.020483 0.27826 0.10078
1202 0.15253 0.15344 0.11599 0.43807 -0.074786 -0.028492 -0.29853 0.028103 -0.14607 -0.07899 -0.037334 0.018408 0.50138 0.017098 0.13721 -0.026535 0.20991 0.063219
1203 0.1562 0.13961 0.097348 0.46337 -0.088837 -0.061332 -0.29058 -0.0074919 -0.15229 -0.061661 -0.010734 0.026443 0.55881 0.021895 0.1035 -0.0058027 0.26595 0.065417
1204 0.15201 0.078971 0.10234 0.48663 -0.071069 -0.039471 -0.29547 -0.02444 -0.1352 -0.058402 0.03189 0.044905 0.57325 0.014591 0.1028 -0.0013731 0.25703 0.078325
1205 0.12773 0.02815 0.070466 0.46498 -0.079365 -0.058155 -0.31618 -0.028459 -0.15783 -0.067435 0.22049 0.029882 0.56498 0.0010792 0.084795 0.04502 0.2509 0.076695
1206 0.13762 0.016481 0.073272 0.44043 -0.06386 -0.061874 -0.29725 -0.0096788 -0.13902 -0.051723 0.30462 0.019141 0.62829 -0.010617 0.084911 0.13673 0.24865 0.1083
1207 0.13015 0.024999 0.09251 0.50464 -0.067757 -0.05497 -0.28505 -0.0086367 -0.1526 -0.053547 0.31538 0.029468 0.61945 0.010813 0.092429 0.21856 0.43932 0.17242
1208 0.13186 0.033413 0.077394 0.52306 -0.052564 -0.043299 -0.29233 0.0049871 -0.13763 -0.042398 0.31468 0.036814 0.65388 0.036045 0.084941 0.25946 0.56875 0.24287
1209 0.11957 0.022653 0.080512 0.52718 -0.06576 -0.087563 -0.30617 -0.035651 -0.14619 -0.061379 0.27841 0.023632 0.66582 -0.0098805 0.09097 0.1931 0.55483 0.20571
1210 0.096888 0.029618 0.077304 0.5181 -0.086677 -0.057372 -0.28514 -0.014547 -0.13877 -0.067861 0.20613 0.026267 0.65847 0.013966 0.10131 0.10432 0.51233 0.19929
1211 0.094605 0.015947 0.083924 0.51755 -0.05214 -0.076696 -0.29104 -0.0089938 -0.1318 -0.079237 0.14733 0.029785 0.69613 -0.014014 0.10167 0.073649 0.46654 0.15346
1212 0.049194 -0.0045999 0.055455 0.49576 -0.08269 -0.079038 -0.29801 -0.025417 -0.13401 -0.085356 0.080498 0.00022043 0.66849 -0.012131 0.064525 0.03022 0.36749 0.11001
1213 0.072873 0.013584 0.05974 0.49926 -0.079118 -0.071837 -0.29032 -0.011411 -0.1426 -0.079866 0.089277 -0.0058283 0.64965 -0.0046208 0.089241 0.037066 0.26774 0.10382
1214 0.050416 -0.013366 0.036473 0.47654 -0.076429 -0.078276 -0.2998 -0.050999 -0.13934 -0.091737 0.08628 -0.022614 0.62999 -0.038821 0.0629 0.027941 0.21557 0.035584
1215 0.033529 -0.0024248 0.039866 0.48764 -0.077972 -0.082876 -0.30816 -0.03515 -0.15007 -0.087219 0.11993 -0.010299 0.67913 -0.032423 0.059905 0.021527 0.239 0.06095
1216 0.070252 0.014454 0.025363 0.50275 -0.085662 -0.099952 -0.30163 -0.055338 -0.15236 -0.077254 0.13509 -0.0097421 0.63147 -0.036497 0.042228 0.0046157 0.22924 0.060564
1217 0.045975 -0.0033855 0.027567 0.50109 -0.07188 -0.087982 -0.30452 -0.042014 -0.16156 -0.097357 0.10436 -0.023821 0.66087 -0.042773 0.057794 0.029736 0.2206 0.039251
1218 0.036737 -0.007675 0.044417 0.48493 -0.078749 -0.066943 -0.30342 -0.02649 -0.17544 -0.11093 0.11815 -0.019429 0.65177 -0.018635 0.056276 0.018211 0.21 0.039255
1219 0.029901 -0.0068059 0.025105 0.48609 -0.080372 -0.085726 -0.28851 -0.035189 -0.13987 -0.099213 0.10688 -0.026475 0.68243 -0.027799 0.049598 0.00063443 0.20167 0.052926
1220 0.030636 -0.0093596 0.017296 0.50281 -0.058036 -0.056786 -0.27053 -0.01297 -0.13698 -0.10213 0.086594 -0.012034 0.69809 -0.032402 0.050719 -0.00073607 0.21165 0.032762
1221 0.0046075 -0.030858 -0.013505 0.42765 -0.090278 -0.12187 -0.31364 -0.076313 -0.17965 -0.12308 0.028313 -0.045137 0.69159 -0.066116 0.03262 -0.040138 0.17058 -0.0028678
1222 0.025577 -0.011713 0.026862 0.45788 -0.088901 -0.085428 -0.28864 -0.032407 -0.14126 -0.11039 0.041035 -0.037188 0.68992 -0.040075 0.04957 -0.0024211 0.19489 0.015094
1223 0.016612 -0.016251 0.0052059 0.43079 -0.081628 -0.08083 -0.27025 -0.048188 -0.15402 -0.094404 0.0053365 -0.018746 0.65333 -0.037216 0.051936 0.010791 0.17916 0.0053561
1224 0.0067401 -0.00312 -0.0069237 0.4087 -0.062601 -0.078509 -0.29043 -0.050781 -0.15861 -0.11425 0.0074163 -0.029875 0.69625 -0.065482 0.035189 -0.005234 0.16626 0.0061009
1225 -0.013531 0.0061946 0.015487 0.48268 -0.080997 -0.074137 -0.28235 -0.046571 -0.14161 -0.08982 0.010759 -0.031347 0.70408 -0.031024 0.051863 0.0094977 0.16234 0.020883
1226 0.0019182 -0.0034947 -0.013823 0.52639 -0.089284 -0.10427 -0.27379 -0.06177 -0.14324 -0.093236 0.012065 -0.030454 0.7001 -0.055523 0.0057679 0.049465 0.15503 0.011681
1227 -0.0019855 -0.0059718 0.0051106 0.5422 -0.059757 -0.092249 -0.27714 -0.055198 -0.14336 -0.10345 0.00033864 -0.014443 0.74065 -0.06533 0.019916 0.19494 0.16959 0.035895
1228 -0.017252 -0.0086622 -0.0097641 0.57236 -0.071475 -0.089613 -0.27729 -0.035874 -0.12937 -0.10776 -0.0098126 -0.021358 0.73223 -0.033651 0.016693 0.21587 0.13082 0.029858
1229 -0.035336 -0.035167 -0.020532 0.46889 -0.096158 -0.092451 -0.29751 -0.050643 -0.099951 -0.12407 -0.033811 -0.03049 0.68359 -0.070664 -0.011142 0.19496 0.13769 0.0057678
1230 -0.03391 -0.026468 -0.020487 0.40568 -0.0942 -0.11044 -0.30232 -0.063669 0.13406 -0.10486 -0.00029192 0.039258 0.65291 -0.098301 -0.022913 0.17156 0.12086 0.0098533
1231 -0.029831 -0.040124 -0.0018421 0.40404 -0.089683 -0.092834 -0.29274 -0.032179 0.29082 -0.097176 0.020991 0.2093 0.71243 -0.066106 -0.015642 0.079225 0.12693 -0.0056867
1232 -0.029115 -0.01828 -0.013201 0.3671 -0.081578 -0.10181 -0.28312 -0.065481 0.38515 -0.10263 0.016047 0.27011 0.73918 -0.081771 -0.019096 0.067376 0.13426 0.0018695
1233 -0.058331 -0.044842 -0.03434 0.31188 -0.1074 -0.12003 -0.28593 -0.073042 0.3995 -0.11077 0.020073 0.28447 0.72949 -0.076762 -0.03782 0.016139 0.11585 -0.026535
1234 -0.055551 -0.019683 -0.028008 0.31416 -0.076752 -0.12193 -0.29035 -0.069241 0.43916 -0.10512 0.01488 0.35006 0.74344 -0.07853 -0.034756 0.041611 0.12114 -0.021737
1235 -0.03571 -0.021636 -0.032542 0.33914 -0.081 -0.11039 -0.28633 -0.070523 0.49854 -0.074701 0.02763 0.39586 0.7188 -0.087855 -0.015125 0.03372 0.13219 -0.012321
1236 -0.017601 -0.012823 -0.020987 0.34688 -0.058423 -0.11121 -0.28331 -0.052527 0.48235 -0.049674 0.043447 0.44236 0.74205 -0.080125 -0.034744 0.023987 0.13747 -0.0020903
1237 -0.057995 -0.016119 -0.036947 0.28782 -0.081146 -0.13435 -0.29403 -0.073204 0.28027 0.18832 0.026187 0.4829 0.69028 -0.078303 -0.047964 0.019815 0.14414 -0.0093612
1238 -0.032531 0.014427 -0.039401 0.33915 -0.058444 -0.093424 -0.25912 -0.053236 0.20182 0.30552 0.049945 0.51474 0.69078 -0.071683 -0.037679 0.029444 0.13864 0.018732
1239 -0.073026 -0.022703 -0.047621 0.28481 -0.083336 -0.13261 -0.28024 -0.067029 0.12278 0.36525 0.046928 0.44793 0.7306 -0.082923 -0.047863 0.0033189 0.10018 -0.019264
1240 -0.054976 -0.016667 -0.028372 0.30554 -0.073213 -0.12069 -0.28313 -0.039269 0.10858 0.40895 0.037347 0.54056 0.68903 -0.094639 -0.048764 0.021021 0.12309 -0.019827
1241 -0.06608 -0.029023 -0.031707 0.27303 -0.069164 -0.12692 -0.27751 -0.073398 0.082476 0.36752 0.039694 0.52947 0.72114 -0.067177 -0.066436 -0.0057195 0.10359 -0.024746
1242 -0.087457 -0.026374 -0.038036 0.27531 -0.086986 -0.095509 -0.28845 -0.068724 0.074292 0.29203 0.028578 0.50431 0.70132 -0.091709 -0.049179 0.022668 0.086936 -0.017075
1243 -0.067784 -0.027906 -0.039434 0.24851 -0.07683 -0.11434 -0.29386 -0.054155 0.086267 0.16281 0.041875 0.47139 0.6519 -0.084435 -0.063941 0.0044923 0.10902 -0.028489
1244 -0.063281 -0.024343 -0.038893 0.22161 -0.084009 -0.11022 -0.2938 -0.080159 0.079442 0.10021 0.26831 0.37989 0.70637 -0.097623 -0.067355 -0.0097207 0.084923 -0.023238
1245 -0.086386 -0.025034 -0.041371 0.17297 -0.094853 -0.1284 -0.28529 -0.067872 0.067423 0.08337 0.35836 0.23559 0.67065 -0.096197 -0.058716 -0.010314 0.088403 -0.018058
1246 -0.11184 -0.039298 -0.070594 0.12422 -0.097748 -0.17197 -0.30741 -0.1083 0.027874 0.037143 0.33203 0.18757 0.70255 -0.12859 -0.098844 -0.038655 0.056315 -0.054251
1247 -0.092664 -0.011505 -0.052976 0.1816 -0.068573 -0.12348 -0.27267 -0.064489 0.068845 0.085041 0.40913 0.21099 0.70199 -0.091086 -0.063756 0.011066 0.095459 -0.012418
1248 -0.085432 -0.00036933 -0.048747 0.14339 -0.08286 -0.12543 -0.26832 -0.059332 0.052825 0.04702 0.35682 0.20526 0.65003 -0.11047 -0.050468 -0.01418 0.058018 -0.02586
1249 -0.068085 -0.031831 -0.073054 0.11748 -0.064843 -0.12075 -0.27401 -0.062123 0.022377 0.035918 0.2305 0.18014 0.59938 -0.086409 -0.080032 -0.023194 0.051668 -0.035495
1250 -0.10299 -0.034804 -0.074793 0.12028 -0.077945 -0.13693 -0.22295 -0.067473 0.011043 0.037428 0.13277 0.16983 0.54558 -0.12643 -0.071636 -0.016823 0.046972 -0.037601
1251 -0.12459 -0.02128 -0.073883 0.10155 -0.083806 -0.1408 -0.13266 -0.1044 0.011023 0.021577 0.11385 0.14872 0.48817 -0.12788 -0.072613 -0.0094253 0.037941 -0.045683
1252 -0.1038 -0.0066272 -0.054011 0.1152 -0.076854 -0.14317 -0.075015 -0.085559 0.033661 0.036406 0.10574 0.16459 0.42692 -0.10559 -0.075865 -0.014254 0.04673 -0.039434
1253 -0.11699 -0.031167 -0.071704 0.082672 -0.071942 -0.15312 -0.041694 -0.093097 0.0052914 0.020919 0.1217 0.2853 0.35091 -0.10805 -0.08659 -0.047916 0.010763 -0.055807
1254 -0.12866 -0.052138 -0.069151 0.05512 -0.084606 -0.15144 -0.037422 -0.082418 -0.0036161 -0.0029899 0.092735 0.38558 0.32205 -0.12481 -0.092483 -0.041127 0.011818 -0.062204
1255 -0.10825 -0.021068 -0.064865 0.069744 -0.055925 -0.13797 0.049906 -0.090932 0.0092123 0.027041 0.11829 0.42922 0.35264 -0.099467 -0.098234 -0.024779 0.050105 -0.029603
1256 -0.12602 -0.031316 -0.093927 0.04853 -0.083052 -0.13742 0.13127 -0.086514 -0.032934 0.0039032 0.066446 0.42312 0.30843 -0.12594 -0.1053 -0.02834 0.019804 -0.052198
1257 -0.11117 0.11935 -0.055555 0.063818 -0.06463 -0.13996 0.18083 -0.065629 -0.018809 0.021077 0.088121 0.47418 0.30618 -0.11783 -0.074001 -0.032933 0.030191 -0.037709
1258 -0.10022 0.17328 -0.071021 0.047876 -0.053011 -0.11696 0.18552 -0.065151 -0.006676 0.027747 0.082528 0.47196 0.31654 -0.11968 -0.10822 -0.034892 0.0425 -0.037741
1259 -0.10353 0.21563 -0.061684 0.053094 -0.047323 -0.12016 0.21835 -0.070015 -0.017039 0.051079 0.092825 0.46495 0.32127 -0.082499 -0.081819 -0.010851 0.034783 -0.034374
1260 -0.12222 0.17094 -0.072013 0.037121 -0.084044 -0.13405 0.25404 -0.089952 -0.037486 0.034289 0.080439 0.55352 0.26138 -0.12806 -0.11227 -0.021722 0.030526 -0.030086
1261 -0.12046 0.17449 -0.080997 0.036193 -0.065536 -0.14682 0.3735 -0.10264 -0.041406 0.02353 0.070827 0.53538 0.27386 -0.12298 -0.099316 -0.045393 -0.0008559 -0.053888
1262 -0.097677 0.13556 -0.087992 0.026271 -0.081836 -0.13315 0.33778 -0.090301 -0.045152 0.015432 0.075711 0.52645 0.26538 -0.11519 -0.098057 -0.041044 0.013992 -0.033927
1263 -0.12549 0.045296 -0.091424 0.00094027 -0.097343 -0.13448 0.41398 -0.084375 -0.052013 0.01457 0.05938 0.47492 0.24685 -0.14914 -0.10611 -0.040742 0.0087401 -0.044897
1264 -0.1425 0.044824 -0.099575 0.0056209 -0.088939 -0.16875 0.43854 -0.089033 -0.059522 -0.0024064 0.045715 0.36997 0.23661 -0.14379 -0.10818 -0.055944 -0.033652 -0.062244
1265 -0.1327 0.035143 -0.095334 -0.014972 -0.091537 -0.1399 0.51975 -0.076825 -0.055124 -0.0030856 0.019048 0.27733 0.23148 -0.13211 -0.11639 -0.050707 -0.0049239 -0.058084
1266 -0.14004 0.043085 -0.098626 -0.0062958 -0.071808 -0.13883 0.53338 -0.07168 -0.05754 -0.011218 0.085817 0.23771 0.22154 -0.15513 -0.11595 -0.062431 -0.0047703 -0.062033
1267 -0.1322 0.0568 -0.088598 -0.0081847 -0.074479 -0.12891 0.55584 -0.079602 -0.056156 -0.00055932 0.094771 0.23015 0.20744 -0.13344 -0.11082 -0.039721 -0.027822 -0.044454
1268 -0.11826 0.040375 -0.082849 -0.013289 -0.062322 -0.1045 0.55309 -0.063274 -0.053874 0.0095942 0.14315 0.24558 0.20176 -0.1172 -0.10556 -0.061837 -0.022213 -0.042478
1269 -0.14451 0.031266 -0.10509 -0.011074 -0.081881 -0.16164 0.64882 -0.073904 -0.074065 -0.0065806 0.28711 0.19402 0.16139 -0.12499 -0.1095 -0.059193 -0.027608 -0.059784
1270 -0.16493 0.0077559 -0.11095 -0.074229 -0.10433 -0.17121 0.64232 -0.10158 -0.081305 -0.011668 0.36422 0.19191 0.18111 -0.15913 -0.13704 -0.088183 -0.057902 -0.070169
1271 -0.14506 0.010154 -0.095956 -0.030209 -0.079674 -0.13201 0.64598 -0.064354 -0.075179 -0.012879 0.38145 0.1937 0.14249 -0.1521 -0.12237 -0.068624 -0.044625 -0.059347
1272 -0.15371 0.037752 -0.09553 -0.034444 -0.076749 -0.14927 0.66482 -0.074577 -0.063114 -0.020916 0.40213 0.19118 0.164 -0.16428 -0.11049 -0.057547 -0.036582 -0.056525
1273 -0.15831 0.029153 -0.095918 -0.035844 -0.081287 -0.12817 0.69216 -0.10347 -0.091132 -0.039598 0.32448 0.18159 0.13579 -0.13525 -0.11572 -0.071075 -0.038866 -0.064021
1274 -0.14599 0.026565 -0.1126 -0.062862 -0.091241 -0.085426 0.69114 -0.078901 -0.087188 -0.03244 0.21542 0.16323 0.14072 -0.13519 -0.11739 -0.077739 -0.0634 -0.091886
1275 -0.1571 0.0051125 -0.099661 -0.05341 -0.10737 -0.12024 0.71666 -0.087576 -0.08802 -0.038491 0.14933 0.16022 0.15867 -0.14093 -0.10879 -0.085718 -0.055171 -0.062924
1276 -0.16225 0.0257 -0.10173 -0.058679 -0.084411 -0.13684 0.75312 -0.067882 -0.094721 -0.023902 0.10422 0.16261 0.13221 -0.14886 -0.12416 -0.088651 -0.053678 -0.051513
1277 -0.17996 0.0016284 -0.13053 -0.073584 -0.078336 -0.1643 0.71783 -0.094102 -0.10782 -0.049387 0.071405 0.12588 0.10819 -0.15431 -0.13251 -0.081917 -0.081903 -0.069719
1278 -0.15852 -0.0021093 -0.10908 -0.072829 -0.098515 -0.12319 0.80361 -0.084456 -0.10133 -0.013998 0.072828 0.11853 0.11935 -0.16868 -0.12568 -0.075071 -0.061436 -0.060166
1279 -0.16845 0.0068624 -0.12861 -0.10108 -0.083736 -0.12878 0.76473 -0.082986 -0.11817 0.24971 0.046666 0.11511 0.0777 -0.16241 -0.13291 -0.096325 -0.071924 -0.072863
1280 -0.1634 0.0046216 -0.11901 -0.062934 -0.01411 -0.094775 0.85795 -0.058783 -0.087493 0.41101 0.08252 0.1366 0.11571 -0.138 -0.11982 -0.079446 -0.052851 -0.067366
1281 -0.16536 0.025915 -0.10886 -0.031908 0.2492 -0.12337 0.85462 -0.08898 -0.10394 0.46363 0.095171 0.14168 0.1161 -0.13778 -0.10884 -0.044808 -0.021451 -0.043801
1282 -0.14341 0.019519 -0.1026 -0.04419 0.30508 -0.11487 0.81195 -0.062284 -0.096047 0.54505 0.06692 0.14398 0.10602 -0.13904 -0.11782 -0.059622 -0.030864 -0.058914
1283 -0.14012 0.018675 -0.090145 -0.048866 0.36727 -0.11138 0.9025 -0.068197 -0.093751 0.55482 0.077968 0.12916 0.086405 -0.12833 -0.087836 -0.071978 -0.056343 -0.04579
1284 -0.14649 0.01982 -0.10207 -0.053595 0.39873 -0.10951 0.94473 -0.051258 -0.089932 0.51964 0.054655 0.12835 0.095135 -0.12312 -0.053589 -0.064416 -0.047964 -0.051712
1285 -0.17298 -0.015182 -0.12083 -0.077237 0.3804 -0.18637 0.84029 -0.098057 -0.12417 0.41303 0.047128 0.10011 0.042894 -0.14416 -0.060683 -0.091981 -0.054471 -0.081864
1286 -0.17253 -0.0029595 -0.11965 -0.088104 0.351 -0.14697 0.9181 -0.075571 -0.111 0.28471 0.036377 0.079855 0.040822 -0.14574 -0.0010916 -0.10074 -0.076767 -0.090285
1287 -0.16474 0.00025386 -0.12041 -0.073201 0.33035 -0.14219 0.91334 -0.080984 -0.12789 0.21096 0.028536 0.078689 0.043567 -0.16066 0.0036423 -0.093888 -0.071806 -0.075569
1288 -0.18117 -0.0020439 -0.10384 -0.084792 0.31114 -0.14334 0.85776 -0.099123 -0.13958 0.16609 0.0056325 0.062068 0.038258 -0.13753 0.040779 -0.10799 -0.075774 -0.065049
1289 -0.16965 0.010051 -0.10011 -0.08021 0.36011 -0.1328 0.94092 -0.083788 -0.1044 0.1529 0.029136 0.065436 0.056978 -0.1266 0.065327 -0.073444 -0.042111 -0.049341
1290 -0.17286 0.0026464 -0.11125 -0.081839 0.38469 -0.1587 0.95025 -0.083428 -0.14485 0.13912 0.028262 0.08279 0.041183 -0.16168 0.044562 -0.057505 -0.056472 -0.018766
1291 -0.18112 -0.010734 -0.12839 -0.093174 0.36714 -0.16157 0.93569 -0.077865 -0.14697 0.11419 -0.0089165 0.064493 0.0023865 -0.16301 0.023092 0.10337 -0.075919 0.048388
1292 -0.17962 -0.025945 -0.11843 -0.11853 0.39224 -0.16698 0.93598 -0.090289 -0.13195 0.10001 -0.018565 0.041494 -0.0033885 -0.16039 -0.0088092 0.12672 -0.08233 0.079651
1293 -0.16906 -0.0060664 -0.12178 -0.11123 0.4132 -0.16918 0.96597 -0.092749 -0.14321 0.11353 0.0061235 0.050994 -0.014568 -0.16483 -0.027017 0.11724 -0.069585 0.10573
1294 -0.19165 -0.0064222 -0.13086 -0.089221 0.41943 -0.18561 0.9749 -0.10794 -0.15526 0.092295 -0.040652 0.04159 -0.03261 -0.16599 -0.046887 0.059472 -0.059034 0.10304
1295 -0.17796 -0.028764 -0.12861 -0.090852 0.47218 -0.16926 0.98147 -0.066219 -0.1417 0.093632 -0.011124 0.039698 -0.034276 -0.16599 -0.047155 0.008466 -0.069765 0.015523
1296 -0.16803 -0.00063416 -0.11121 -0.12069 0.56291 -0.17678 0.9627 -0.010005 -0.12869 0.094103 -0.020726 0.039548 -0.017753 -0.14924 -0.055096 0.0012661 -0.074631 -0.012231
1297 -0.17036 -0.01489 -0.13133 -0.11288 0.56458 -0.1914 0.96631 -0.037255 -0.13591 0.081269 -0.033492 0.024867 -0.040797 -0.16474 -0.0698 -0.034928 -0.096032 -0.045866
1298 -0.16583 0.016038 -0.10443 -0.085603 0.59363 -0.15449 1.0205 0.013681 -0.13156 0.098172 -0.001791 0.032573 -0.029384 -0.13895 -0.044901 -0.028226 -0.057894 -0.022304
1299 -0.19611 0.0015553 -0.12727 -0.11524 0.54864 -0.18979 0.96729 -0.04185 -0.15239 0.13656 -0.054012 0.013722 -0.061915 -0.16328 -0.07224 -0.040181 -0.058352 -0.04506
1300 -0.17912 0.026156 -0.099764 -0.093867 0.49369 -0.14454 1.0273 -0.044618 -0.13569 0.46211 -0.030336 0.049058 -0.05183 -0.1543 -0.046053 -0.041486 -0.049299 -0.036819
1301 -0.14694 0.033923 -0.086744 -0.085737 0.49991 -0.1212 1.0786 -0.026401 -0.10634 0.55831 0.0035952 0.039985 -0.01282 -0.1262 -0.052604 -0.021455 -0.038306 -0.023884
1302 -0.18294 0.0042819 -0.1204 -0.1133 0.43551 -0.17477 0.94258 -0.046257 -0.13681 0.5658 -0.01547 0.0062569 -0.064796 -0.17565 -0.074552 -0.073444 -0.076311 -0.060264
1303 -0.17055 0.14753 -0.11103 -0.11999 0.46555 -0.1523 0.98878 -0.034882 -0.11538 0.60206 -0.013 0.04714 -0.055702 -0.14739 -0.060787 -0.036514 -0.034414 -0.05774
1304 -0.19257 0.19107 -0.12504 -0.11564 0.43103 -0.14774 0.90529 -0.05198 -0.14432 0.63506 0.15301 0.023679 -0.056491 -0.1553 -0.066758 -0.066074 -0.074401 -0.070817
1305 -0.19022 0.18734 -0.11761 -0.13187 0.4487 -0.17132 0.82878 -0.04523 -0.13746 0.60966 0.28679 0.020697 -0.077387 -0.15488 -0.085469 -0.060027 -0.072892 -0.051814
1306 -0.18868 0.22898 -0.1056 -0.13179 0.46736 -0.1676 0.76102 -0.069312 -0.14098 0.57666 0.34006 0.0097821 -0.049103 -0.14532 -0.080172 -0.088711 -0.069773 -0.052824
1307 -0.16864 0.25633 -0.099189 -0.097708 0.50204 -0.16472 0.74923 -0.0711 -0.1403 0.50164 0.36406 0.03104 -0.085221 -0.13676 -0.075363 -0.061723 -0.059049 -0.065693
1308 -0.18061 0.17675 -0.12284 -0.10072 0.48329 -0.1756 0.70941 -0.063368 -0.15682 0.40133 0.30603 0.029022 -0.06939 -0.15172 -0.078069 -0.07657 -0.052411 -0.065344
1309 -0.18298 0.098933 -0.1147 -0.11426 0.49263 -0.14914 0.70351 -0.077023 -0.1365 0.31679 0.19678 0.025014 -0.086466 -0.15576 -0.080741 -0.069406 -0.061536 -0.067939
1310 -0.19556 0.060262 -0.12258 -0.12211 0.50028 -0.182 0.64049 -0.083127 -0.16049 0.26623 0.10249 -0.0016648 -0.11351 -0.16791 -0.088368 -0.083991 -0.075073 -0.084928
1311 -0.19398 0.073787 -0.10143 -0.11684 0.5542 -0.15966 0.64191 -0.073588 -0.14812 0.25613 0.090462 0.0054766 -0.1015 -0.15966 -0.066222 -0.064505 -0.070555 -0.074366
1312 -0.18515 0.094704 -0.11546 -0.095154 0.65072 -0.17323 0.59233 -0.092504 -0.15662 0.23211 0.090318 0.0028435 -0.09313 -0.15882 -0.09072 -0.056813 -0.048301 -0.071236
1313 -0.22292 0.031707 -0.1446 -0.17063 0.62726 -0.19475 0.50201 -0.10593 -0.16677 0.21711 0.045369 -0.023247 -0.11514 -0.19029 -0.12071 -0.10185 -0.095294 -0.11138
1314 -0.18201 0.048071 -0.13028 -0.14163 0.60225 -0.18315 0.50135 -0.095085 -0.13162 0.23464 0.035478 -0.0078731 -0.10564 -0.15082 -0.11197 -0.069096 -0.07232 -0.078188
1315 -0.19259 0.065532 -0.12233 -0.11299 0.57853 -0.17994 0.50488 -0.09649 0.14902 0.34685 0.04521 -0.017269 -0.1306 -0.13421 -0.095984 -0.078878 -0.070529 -0.074918
1316 -0.20248 0.045325 -0.13436 -0.12583 0.49137 -0.16588 0.47696 -0.092082 0.30631 0.46163 0.031854 -0.006553 -0.12166 -0.15156 -0.10164 -0.073177 -0.074249 -0.087491
1317 -0.16906 0.075053 -0.1042 -0.1099 0.48827 -0.18525 0.49312 -0.085747 0.38799 0.64804 0.050854 0.011477 -0.11838 -0.14203 -0.079383 -0.05192 -0.057043 -0.078386
1318 -0.19307 0.036369 -0.12457 -0.13249 0.4405 -0.15852 0.43021 -0.10367 0.47802 0.67036 0.036981 -0.010498 -0.14612 -0.17249 -0.10222 -0.081111 -0.10005 -0.098446
1319 -0.18055 0.079868 -0.12218 -0.13825 0.40483 -0.18683 0.41347 -0.092951 0.55096 0.63815 0.018579 -0.010469 -0.15238 -0.18201 -0.096467 -0.090135 -0.059806 -0.089805
1320 -0.19533 0.057781 -0.12937 -0.16323 0.41542 -0.14471 0.38248 -0.093879 0.57264 0.66945 0.027979 -0.006372 -0.13117 -0.15544 -0.1097 -0.083778 -0.069473 -0.09138
1321 -0.20279 0.024116 -0.1339 -0.16466 0.40715 -0.15059 0.39726 -0.085071 0.61416 0.67815 0.03 -0.017325 -0.16374 -0.15657 -0.095518 -0.035704 -0.057102 -0.083165
1322 -0.1868 0.047078 -0.11774 -0.15501 0.408 -0.17623 0.38679 -0.08154 0.6409 0.69401 0.018185 -0.020643 -0.16015 -0.1306 -0.090174 0.11525 -0.069623 -0.062649
1323 -0.19386 0.047844 -0.12904 -0.14416 0.39938 -0.16332 0.34505 -0.095223 0.66509 0.60922 0.022089 -0.018108 -0.1546 -0.17086 -0.11644 0.15661 -0.061783 -0.066334
1324 -0.20727 0.056187 -0.11436 -0.1715 0.40082 -0.17549 0.35324 -0.096162 0.71251 0.56367 0.017166 -0.016506 -0.1534 -0.13219 -0.10771 0.089839 -0.067165 -0.075534
1325 -0.19277 0.070054 -0.10056 -0.1341 0.44058 -0.15215 0.35954 -0.085078 0.68453 0.49118 0.014308 -0.010273 -0.15037 -0.14064 -0.10139 0.0395 -0.059282 -0.057657
1326 -0.2003 0.047688 -0.12032 -0.15827 0.40146 -0.15803 0.3181 -0.10216 0.77573 0.39492 -0.012901 -0.006862 -0.16281 -0.16002 -0.10439 -0.022177 -0.080388 -0.088948
1327 -0.19686 0.049142 -0.11734 -0.16314 0.40793 -0.14683 0.32906 -0.087898 0.77152 0.36748 -0.01372 -0.0018687 -0.16859 -0.15249 -0.10507 -0.029277 -0.081463 -0.10297
1328 -0.21469 0.046106 -0.12109 -0.13718 0.36998 -0.15532 0.28304 -0.072395 0.78623 0.32572 -0.0062009 -0.021945 -0.14427 -0.14628 -0.10423 -0.040663 -0.073547 -0.086427
1329 -0.20478 0.042722 -0.12717 -0.15853 0.35763 -0.1916 0.24536 -0.094652 0.7725 0.30542 -0.036684 -0.029262 -0.1741 -0.17242 -0.10795 -0.068886 -0.082248 -0.10621
1330 -0.19219 0.048918 -0.1353 -0.16855 0.3058 -0.16164 0.28243 -0.091005 0.80528 0.27398 -0.030542 -0.030555 -0.17839 -0.15527 -0.086576 -0.062079 -0.10759 -0.10321
1331 -0.21188 0.03195 -0.12061 -0.16018 0.30325 -0.17894 0.26357 -0.096098 0.84308 0.28722 -0.050466 -0.035678 -0.16711 -0.14633 -0.054646 -0.052012 -0.088102 -0.099336
1332 -0.19896 0.048991 -0.11881 -0.14055 0.32258 -0.159 0.24452 -0.098733 0.81517 0.2701 -0.033249 -0.0088042 -0.16986 -0.11659 -0.031419 -0.033853 -0.097085 -0.087204
1333 -0.19364 0.04721 -0.10585 -0.17067 0.27283 -0.16881 0.23634 -0.083224 0.81436 0.26558 -0.057525 -0.018987 -0.18372 -0.13644 0.044345 -0.046879 -0.083898 -0.095515
1334 -0.21478 0.020855 -0.12889 -0.16729 0.28269 -0.17201 0.24006 -0.092141 0.83077 0.26035 -0.024447 -0.039382 -0.18471 -0.15034 0.19987 -0.066912 -0.079851 -0.097053
1335 -0.21396 0.025053 -0.13127 -0.1774 0.25616 -0.18619 0.20652 -0.10269 0.78008 0.21353 -0.060494 -0.046488 -0.17287 -0.13892 0.2695 -0.051868 -0.11001 -0.096998
1336 -0.21838 0.01682 -0.12463 -0.18578 0.25697 -0.2054 0.17335 -0.1138 0.82025 0.21541 -0.047278 -0.028168 -0.18583 -0.12651 0.31607 -0.074591 -0.098761 -0.088007
1337 -0.1987 0.038393 -0.11936 -0.15697 0.23737 -0.17856 0.17787 -0.10313 0.81263 0.21013 -0.017712 -0.03644 -0.18728 -0.12735 0.30518 -0.054135 -0.10027 -0.10625
1338 -0.18876 0.036569 -0.11528 -0.15673 0.25396 -0.16232 0.18214 -0.091661 0.9025 0.19158 -0.026077 -0.0050401 -0.19068 -0.13096 0.26692 -0.048467 -0.10119 -0.10481
1339 -0.20112 0.034894 -0.11873 -0.15986 0.25361 -0.1588 0.17781 -0.099167 0.88526 0.20591 -0.0072544 -0.011285 -0.16858 -0.11252 0.22935 -0.062712 -0.076248 -0.094164
1340 -0.21207 0.0027432 -0.13825 -0.17709 0.22358 -0.18937 0.14954 -0.11007 0.82711 0.17159 0.0012383 -0.017649 -0.17425 -0.13438 0.19493 -0.060274 -0.087645 -0.10606
1341 -0.22623 0.038993 -0.14824 -0.18811 0.21215 -0.2001 0.16457 -0.10919 0.87719 0.17005 0.16147 -0.031966 -0.21958 -0.14904 0.16488 -0.072433 -0.098527 -0.11749
1342 -0.23595 0.012282 -0.14314 -0.19775 0.2066 -0.18791 0.13383 -0.11511 0.84249 0.18121 0.26872 -0.013719 -0.21132 -0.15964 0.14511 -0.025861 -0.072844 -0.10427
1343 -0.18633 0.028552 -0.11354 -0.18899 0.22159 -0.16503 0.14159 -0.10588 0.8736 0.19334 0.35404 -0.0042365 -0.17505 -0.1272 0.13126 0.15908 -0.063528 -0.087517
1344 -0.20924 0.037287 -0.10928 -0.15909 0.17079 -0.17525 0.13554 -0.097757 0.89471 0.17117 0.41058 -0.019121 -0.19896 -0.14802 0.11929 0.18177 -0.088178 -0.057969
1345 -0.19419 0.040777 -0.10912 -0.16389 0.17557 -0.18827 0.10111 -0.12809 0.89886 0.16391 0.3602 -0.019408 -0.19516 -0.1282 0.11149 0.26329 -0.053544 -0.070353
1346 -0.20041 0.027671 -0.10805 -0.19769 0.15215 -0.15332 0.12628 -0.062858 0.91153 0.15628 0.24531 -0.031527 -0.19144 -0.13935 0.11449 0.2227 -0.10299 -0.073544
1347 -0.23403 0.14423 -0.12675 -0.17982 0.13647 -0.16979 0.089472 -0.099665 0.87661 0.13742 0.12488 -0.049287 -0.22084 -0.15336 0.089421 0.27742 -0.07295 -0.054942
1348 -0.19723 0.28095 -0.10857 -0.13505 0.161 -0.18141 0.083566 -0.10106 0.8543 0.15693 0.1258 -0.02249 -0.17236 -0.14356 0.098606 0.15726 -0.087198 -0.07252
1349 -0.2205 0.25312 -0.1163 -0.17714 0.12013 -0.19529 0.081904 -0.099969 0.72336 0.11398 0.08022 -0.053603 -0.19688 -0.14492 0.085626 0.054537 -0.086937 -0.087163
1350 -0.23871 0.28644 -0.12991 -0.18832 0.12409 -0.17055 0.041508 -0.096362 0.59768 0.10718 0.03662 -0.060264 -0.22874 -0.16941 0.085144 0.035831 -0.08841 -0.090348
1351 -0.21099 0.26968 -0.12042 -0.16871 0.10522 -0.18551 0.041307 -0.10237 0.55846 0.099935 0.043119 -0.033181 -0.22337 -0.161 0.072726 0.031762 -0.070688 -0.093578
1352 -0.23681 0.1918 -0.13474 -0.20488 0.092586 -0.1612 0.035281 -0.14836 0.51834 0.087994 0.025561 -0.058377 -0.23617 -0.16119 0.050817 -0.011226 -0.084387 -0.11194
1353 -0.21902 0.15122 -0.13638 -0.18545 0.078889 0.010983 0.030042 -0.13708 0.49689 0.081145 0.014448 -0.04337 -0.22447 -0.18482 0.062108 0.024948 0.0062209 -0.10642
1354 -0.20191 0.092302 -0.11603 -0.18426 0.1067 0.15073 0.059728 -0.099158 0.49595 0.095053 0.010023 -0.0086485 -0.21197 -0.13797 0.080806 -0.00054612 0.20568 0.032698
1355 -0.16575 0.1095 -0.1061 -0.17338 0.10661 0.21435 0.008165 -0.095861 0.47815 0.10014 0.053795 0.047527 -0.20654 -0.16344 0.077697 0.068646 0.30889 0.19945
1356 0.031477 0.1111 -0.09603 -0.18739 0.11253 0.28131 0.028515 -0.092018 0.47679 0.33405 0.13929 0.25862 -0.18856 -0.13264 0.074655 0.084223 0.3914 0.25216
1357 0.11701 0.11021 -0.10526 -0.18177 0.096369 0.29948 0.020549 -0.090603 0.43819 0.50653 0.14282 0.32093 -0.20022 -0.13841 0.06559 0.067031 0.39296 0.22242
1358 0.1707 0.083298 -0.11619 -0.18826 0.088361 0.3447 0.014436 -0.1094 0.42087 0.55548 0.09476 0.34457 -0.23262 -0.15261 0.04285 0.24336 0.29481 0.17579
1359 0.16322 0.11136 0.035982 -0.1981 0.10037 0.30669 0.015545 -0.10929 0.4085 0.58872 0.10519 0.385 -0.20993 -0.14334 0.037235 0.29225 0.17449 0.12279
1360 0.12869 0.091466 0.19031 -0.16853 0.073643 0.33587 -0.015982 -0.11881 0.37691 0.64628 0.07804 0.37702 -0.21272 -0.15753 0.036991 0.31996 0.062812 0.035551
1361 0.080958 0.081535 0.25102 -0.17557 0.067033 0.37119 -0.02251 -0.11155 0.38395 0.67967 0.12536 0.33401 -0.22264 -0.16234 0.018456 0.37134 0.074253 0.030359
1362 -0.0021948 0.084605 0.30808 -0.18451 0.086171 0.41595 -0.022443 -0.12379 0.35801 0.64933 0.31161 0.19401 -0.2176 -0.16215 0.033803 0.38485 0.069027 0.0029209
1363 -0.076563 0.064871 0.30111 -0.18783 0.049539 0.38999 -0.03086 -0.13794 0.34689 0.63815 0.37465 0.10684 -0.23583 -0.16491 -0.00011751 0.31579 0.11681 -0.027608
1364 -0.041413 0.10668 0.30388 -0.14116 0.07522 0.44766 -0.027761 -0.11425 0.34874 0.71216 0.43528 0.094685 -0.20831 -0.13261 0.024416 0.21439 0.19488 -0.022458
1365 -0.081863 0.073374 0.21861 -0.18093 0.059675 0.32886 -0.03073 -0.12133 0.32592 0.69106 0.39634 0.064694 -0.22768 -0.13281 0.0039794 0.15642 0.22876 -0.032957
1366 -0.089043 0.036243 0.14879 -0.19686 0.031812 0.30707 -0.055865 -0.11915 0.29591 0.62361 0.30826 0.050381 -0.24691 -0.16969 -0.018102 0.10019 0.25318 -0.072008
1367 -0.098448 0.046615 0.10141 -0.21019 0.053832 0.22992 -0.041831 -0.11871 0.28396 0.49807 0.17992 0.046777 -0.23765 -0.18541 -0.017784 0.10589 0.26929 -0.062526
1368 -0.10996 0.042451 0.047968 -0.21122 0.047967 0.16859 -0.063197 -0.13691 0.27344 0.364 0.12243 0.041363 -0.23375 -0.16844 -0.020702 0.066382 0.23227 -0.082859
1369 -0.097117 0.071604 0.045036 -0.17137 0.037423 0.15177 -0.07186 -0.12908 0.26478 0.28354 0.076468 0.041318 -0.22985 -0.16174 -0.033944 0.099816 0.14277 -0.076965
1370 -0.1135 0.035073 0.032457 -0.19196 0.027946 0.15099 -0.08127 -0.13867 0.24935 0.26566 0.068141 0.012457 -0.27008 -0.16807 -0.041466 0.055267 0.070701 -0.085815
1371 -0.091387 0.03806 0.04038 -0.19502 0.050314 0.12433 -0.061017 -0.12351 0.27229 0.27153 0.089477 0.02542 -0.22486 -0.15555 -0.026602 0.069092 0.072545 -0.089271
1372 -0.10837 0.037577 0.033485 -0.1982 0.027143 0.14303 -0.067013 -0.11411 0.24518 0.2492 0.065123 0.0072271 -0.26337 -0.16804 -0.054162 0.082557 0.042343 -0.097113
1373 -0.13111 0.028527 0.015167 -0.19571 0.035463 0.10571 -0.078847 -0.13072 0.23274 0.2257 0.073428 -0.00090236 -0.24065 -0.1828 -0.0534 0.042478 0.02289 -0.11228
1374 -0.12651 0.011913 0.0128 -0.19783 0.0039509 0.18778 -0.11463 -0.14629 0.1993 0.20166 0.040358 -0.020955 -0.25762 -0.1894 -0.06165 0.042779 0.017479 -0.12909
1375 -0.11418 0.046798 0.060916 -0.15941 0.048769 0.40374 -0.085248 -0.10225 0.22691 0.2349 0.05399 0.00097542 -0.22417 -0.15246 -0.031332 0.087278 0.046883 -0.082992
1376 -0.12866 0.010384 0.11825 -0.20123 0.011136 0.52469 -0.098911 -0.13634 0.18813 0.18597 0.020487 -0.010493 -0.2539 -0.17574 -0.052178 0.044061 0.011717 -0.10115
1377 -0.11031 0.026103 0.26622 -0.18105 0.028896 0.54756 -0.091181 -0.11899 0.20303 0.1962 0.031542 -0.010641 -0.24817 -0.17621 -0.050569 0.050089 0.024533 -0.097651
1378 -0.15616 0.011031 0.3677 -0.20705 0.031556 0.55271 -0.09751 -0.14043 0.18434 0.17708 0.031249 0.0068621 -0.23976 -0.18441 -0.075398 0.043708 0.076721 -0.063005
1379 -0.12951 0.037448 0.42613 -0.16849 0.012826 0.60554 -0.09982 -0.11325 0.17539 0.18292 0.013276 -0.01252 -0.24459 -0.1565 -0.059602 0.063549 0.30805 0.0048243
1380 -0.14523 0.025483 0.49405 -0.19486 -0.001941 0.62317 -0.122 -0.13721 0.16573 0.15067 -0.0015796 -0.016501 -0.2543 -0.17115 -0.058428 0.042676 0.39716 0.080637
1381 -0.12479 0.01801 0.46485 -0.13907 0.0030637 0.63572 -0.13651 -0.11569 0.1494 0.1494 -0.015858 -0.0062086 -0.25227 -0.16203 -0.06582 0.037869 0.43095 0.1388
1382 -0.14096 0.045893 0.47861 -0.16389 0.026203 0.68926 -0.13174 -0.11933 0.15659 0.16109 -0.0027572 -0.024101 -0.22303 -0.14697 -0.044015 0.030527 0.40424 0.10091
1383 -0.13897 0.038169 0.43056 -0.17675 0.014359 0.71402 -0.12903 -0.11219 0.15193 0.13612 -0.0096689 -0.034571 -0.24611 -0.17074 -0.05756 0.05825 0.34997 0.039018
1384 -0.13385 0.053821 0.42897 -0.18465 -0.00010109 0.73366 -0.11996 -0.10511 0.13473 0.12781 -0.035404 -0.024926 -0.24593 -0.16476 -0.06811 0.037051 0.24753 -0.0057032
1385 -0.14142 0.047587 0.45663 -0.19822 0.012201 0.69354 -0.13853 -0.13074 0.13193 0.12522 -0.012969 -0.035095 -0.26208 -0.16675 -0.067263 0.030643 0.17957 -0.033202
1386 -0.12854 0.032517 0.48795 -0.18353 -0.020644 0.76846 -0.14415 -0.13646 0.11157 0.10154 -0.015892 -0.042413 -0.25397 -0.16332 -0.060321 -0.011653 0.11314 -0.037703
1387 -0.15648 0.026128 0.53517 -0.20166 -0.0071972 0.775 -0.14661 -0.12987 0.084735 0.069075 -0.055496 -0.042908 -0.25463 -0.17197 -0.070878 -0.019794 0.086755 -0.077973
1388 -0.16371 0.031465 0.55156 -0.19813 -0.016855 0.74585 -0.1603 -0.14128 0.088354 0.078994 -0.056325 -0.053613 -0.26132 -0.17509 -0.075778 -0.0095803 0.095891 -0.067619
1389 -0.14734 0.012883 0.55471 -0.18112 -0.020643 0.78305 -0.059865 -0.11735 0.11655 0.087188 -0.05064 -0.045344 -0.24105 -0.15231 -0.064913 -0.0092771 0.10367 -0.057516
1390 -0.14005 0.030014 0.57598 -0.15754 0.012117 0.7821 0.23284 -0.11456 0.11485 0.095389 -0.037233 -0.045465 -0.22398 -0.17101 -0.047283 0.0084798 0.094099 -0.058461
1391 -0.17471 0.034409 0.58552 -0.16985 -0.0037309 0.82995 0.06635 -0.0854 0.11057 0.062207 -0.062257 -0.059729 -0.24338 -0.14342 -0.059729 -0.01192 0.10563 -0.072739
1392 -0.17472 0.0077209 0.56777 -0.18564 -0.046903 0.7289 -0.069343 -0.12459 0.086591 0.073791 -0.049944 -0.074138 -0.26644 -0.10438 -0.080504 -0.013442 0.24835 -0.086252
1393 -0.13683 0.045382 0.58855 -0.18993 0.01572 0.77448 -0.098403 -0.087898 0.13857 0.10569 -0.034057 -0.035716 -0.2398 0.086203 -0.041489 -0.017658 0.41558 -0.017018
1394 -0.13956 0.04337 0.56783 -0.15653 -0.0088767 0.85123 -0.092684 -0.028371 0.18082 0.096484 -0.043811 -0.034801 -0.23387 0.11863 -0.040774 0.009652 0.51304 -0.021846
1395 -0.099137 0.027271 0.5441 -0.1851 -0.022178 0.76585 -0.1402 0.044323 0.4337 0.10727 -0.060985 -0.049235 -0.24292 0.14539 -0.056973 -0.0080214 0.51802 -0.03246
1396 -0.10572 0.014958 0.54638 -0.19026 -0.0098138 0.7361 -0.14453 0.1443 0.48555 0.29856 -0.048913 -0.046775 -0.2544 0.23704 -0.054413 -0.013857 0.46302 -0.031383
1397 0.0263 0.046562 0.57869 -0.14307 -0.011539 0.70958 -0.087296 0.2134 0.59557 0.37693 -0.034738 -0.022664 -0.2089 0.2407 -0.047578 -0.00048346 0.41957 -0.015664
1398 0.12973 0.046759 0.57204 -0.18302 -0.0095167 0.70277 -0.13291 0.22389 0.5757 0.3981 -0.04716 -0.043736 -0.24163 0.31082 -0.05233 -0.014316 0.28043 -0.070129
1399 0.22572 0.025869 0.59227 -0.16604 -0.015167 0.67652 -0.11904 0.14095 0.63062 0.49933 -0.036747 -0.060329 -0.23215 0.28585 -0.051277 -0.043916 0.24608 -0.069345
1400 0.25317 -0.0032372 0.54911 -0.16936 -0.030762 0.57933 -0.16377 0.058657 0.60369 0.47997 -0.047056 -0.043234 -0.25495 0.22746 -0.076156 -0.037581 0.15553 -0.087991
1401 0.29052 0.018899 0.56339 -0.18137 -0.034278 0.53847 -0.15393 0.035441 0.60023 0.48615 -0.060867 -0.055744 -0.2623 0.14148 -0.072024 -0.043207 0.16247 -0.089444
1402 0.20822 0.034094 0.56897 -0.17559 -0.032087 0.48219 -0.18117 0.010578 0.3982 0.44069 -0.060522 -0.087271 -0.26392 0.053211 -0.061876 -0.033078 0.15506 -0.1019
1403 0.15913 -0.0024003 0.54787 -0.17651 -0.046733 0.42612 -0.19787 -0.0079228 0.30682 0.29826 -0.069788 -0.079526 -0.2547 0.016583 -0.066272 -0.054491 0.13666 -0.10052
1404 0.086506 0.022568 0.56347 -0.19161 -0.013281 0.43795 -0.17538 -0.011213 0.26684 0.22835 -0.050592 -0.047286 -0.25142 -0.013132 -0.017762 -0.044451 0.16739 -0.1079
1405 0.061673 0.03428 0.55705 -0.17939 -0.032027 0.40464 -0.17287 -0.022919 0.25521 0.18268 -0.053863 -0.074678 -0.24758 6.5021e-05 0.047401 -0.053178 0.13895 -0.071927
1406 0.016837 0.034729 0.56064 -0.19369 -0.051022 0.40942 -0.20154 -0.030823 0.22266 0.15317 0.14201 -0.080934 -0.27062 0.010958 0.19832 -0.045157 0.13489 -0.10473
1407 0.0013414 0.025774 0.55002 -0.18976 -0.037908 0.37872 -0.17256 -0.031037 0.23491 0.16262 0.26992 -0.043023 -0.25118 -0.0013794 0.28811 -0.071505 0.30528 -0.081779
1408 -0.0067731 0.15249 0.55552 -0.1692 -0.033803 0.37336 -0.17256 -0.056387 0.21558 0.1416 0.29991 -0.058137 -0.26364 -0.034034 0.34312 -0.056243 0.45785 -0.052047
1409 -0.0081191 0.21922 0.50993 -0.18577 -0.046932 0.39025 -0.16521 -0.02666 0.19906 0.12526 0.28832 -0.058204 -0.27373 -0.012102 0.31321 -0.057847 0.47184 -0.027735
1410 -0.0027276 0.29704 0.51374 -0.17076 -0.029368 0.38451 -0.18539 -0.018768 0.19157 0.12444 0.27457 -0.039942 -0.24747 -0.012318 0.34115 -0.030473 0.47893 -0.010047
1411 -0.00075356 0.29178 0.47241 -0.15352 -0.016388 0.35646 -0.20042 -0.028427 0.1764 0.10829 0.17981 -0.049651 -0.22974 -0.011563 0.32534 -0.057971 0.43932 -0.032622
1412 -0.029763 0.26092 0.4446 -0.19303 -0.05706 0.35199 -0.22319 -0.027067 0.1582 0.093179 0.048101 -0.070084 -0.27182 -0.057074 0.23947 -0.077108 0.34046 -0.067423
1413 0.011046 0.28725 0.48967 -0.18572 -0.041098 0.2967 -0.20472 -0.046734 0.16259 0.10169 0.041167 -0.062859 -0.26171 -0.033855 0.24067 -0.062655 0.21922 -0.060408
1414 0.083404 0.21277 0.49198 -0.18491 -0.040038 0.31519 -0.19766 -0.048018 0.15062 0.094593 0.017489 -0.069932 -0.26254 -0.037155 0.20123 -0.072808 0.16697 -0.075091
1415 0.16437 0.12259 0.49634 -0.17446 -0.067915 0.29034 -0.20665 -0.06835 0.15572 0.075629 0.033031 -0.078695 -0.27868 -0.065572 0.18114 -0.081217 0.13737 -0.093044
1416 0.31365 0.13936 0.61629 -0.1563 -0.034031 0.3212 -0.21133 -0.027139 0.14364 0.073419 0.019759 -0.055165 -0.25045 -0.059414 0.2078 -0.052925 0.13882 -0.072475
1417 0.35232 0.13886 0.64704 -0.15583 -0.028321 0.27977 -0.25524 -0.062759 0.10827 0.046584 0.019462 -0.073777 -0.25522 -0.033309 0.25423 -0.069665 0.16316 -0.082335
1418 0.40243 0.093292 0.66621 -0.17519 -0.046455 0.29676 -0.21919 -0.082228 0.11127 0.057148 -0.01261 -0.075337 -0.25959 -0.048364 0.32187 -0.042831 0.12268 -0.081764
1419 0.4394 0.11003 0.57708 -0.14702 -0.062106 0.26649 -0.21803 -0.071192 0.11138 0.036809 -0.0024624 -0.07471 -0.26932 -0.051227 0.35027 -0.072629 0.14536 -0.079531
1420 0.41723 0.10275 0.44586 -0.20638 -0.064288 0.22416 -0.22065 -0.064065 0.090194 0.017432 0.0096941 -0.093864 -0.27529 -0.081447 0.35482 -0.068013 0.11099 -0.08967
1421 0.34796 0.11626 0.39834 -0.18063 -0.034903 0.2772 -0.21696 -0.037381 0.10028 0.059018 0.00011134 -0.06203 -0.26931 -0.072177 0.35048 0.0093636 0.15264 -0.052626
1422 0.26825 0.095202 0.34591 -0.20243 -0.04436 0.2231 -0.23946 -0.061277 0.074617 0.015291 -0.0055243 -0.079115 -0.28124 -0.070813 0.34576 0.18143 0.099082 -0.068234
1423 0.2323 0.083864 0.31363 -0.18573 -0.076934 0.22884 -0.23439 -0.062396 0.044839 0.017259 -0.021902 -0.080934 -0.266 -0.068159 0.33234 0.20137 0.068801 -0.048052
1424 0.18587 0.082724 0.32155 -0.18201 -0.055034 0.21908 -0.21281 -0.068271 0.05985 0.016924 -0.021255 -0.10651 -0.27385 -0.069786 0.31807 0.22764 0.080124 -0.037722
1425 0.19055 0.09041 0.30929 -0.17227 -0.030358 0.20456 -0.23884 -0.077482 0.074286 0.021885 -0.0083894 -0.077091 -0.25291 -0.06808 0.31184 0.086296 0.10203 -0.037911
1426 0.14847 0.082094 0.27821 -0.18751 -0.045263 0.18134 -0.2388 -0.066109 0.042427 0.0026518 -0.0274 -0.086967 -0.26822 -0.094629 0.25717 0.042309 0.080089 -0.057248
1427 0.13979 0.039752 0.27605 -0.18995 0.019092 0.19739 -0.24867 -0.085931 0.031069 0.014601 -0.041192 -0.097151 -0.18349 -0.09002 0.23305 -0.002221 0.05916 -0.055952
1428 0.12905 0.041167 0.25146 -0.17072 0.10032 0.17467 -0.25082 -0.093019 0.027383 0.0044652 -0.038499 -0.10071 -0.10531 -0.092 0.21802 -0.023712 0.06709 -0.0043458
1429 0.17063 0.054221 0.24089 -0.17972 0.16137 0.15067 -0.2598 -0.091951 0.028949 -0.0046906 -0.039818 -0.09779 -0.0077889 -0.099885 0.20803 0.00026958 0.065218 0.10296
1430 0.29995 0.063088 0.25401 -0.17774 0.15157 0.15914 -0.22105 -0.07793 0.022392 0.0085209 -0.025971 -0.08414 0.067781 -0.069596 0.20178 -0.003067 0.066827 0.13823
1431 0.37476 0.058408 0.24336 -0.15319 0.1261 0.1496 -0.2362 -0.087761 0.0062536 -0.0052194 -0.011582 -0.088474 0.12698 -0.081665 0.21157 0.0054913 0.073657 0.15786
1432 0.46424 0.07437 0.22795 -0.17431 0.035746 0.1881 -0.23775 -0.06893 0.025823 -0.0061141 -0.031954 -0.07685 0.17108 -0.07521 0.17639 -0.013939 0.090803 0.18994
1433 0.49363 0.077394 0.2395 -0.15621 0.032715 0.14851 -0.22306 -0.067783 0.023626 -0.0005424 -0.031492 -0.050241 0.24509 -0.079963 0.1877 -0.0024076 0.082931 0.1197
1434 0.39689 0.068716 0.21628 -0.18029 -0.00074598 0.16514 -0.23374 -0.068687 0.011154 -0.012108 -0.053711 -0.069002 0.2453 -0.087985 0.1984 -0.025743 0.073173 0.056792
1435 0.3309 0.047737 0.18256 -0.18212 -0.021182 0.11024 -0.26237 -0.10527 -0.017037 -0.027798 -0.050973 0.0085569 0.26984 -0.10785 0.19065 -0.037581 0.04235 0.015362
1436 0.2852 0.034117 0.20043 -0.16878 -0.0041436 0.10959 -0.24616 -0.089306 -0.014305 -0.018046 -0.048867 0.17516 0.29719 -0.10953 0.21508 -0.03801 0.052167 0.0028363
1437 0.22829 0.045634 0.17789 -0.16436 0.0062416 0.09827 -0.26866 -0.099839 -0.021725 -0.035791 -0.035966 0.26494 0.38783 -0.10278 0.21173 -0.059388 0.05165 0.0078704
1438 0.21314 0.054845 0.18859 -0.16479 -0.016774 0.14215 -0.26288 -0.070249 -0.017347 -0.033657 -0.018446 0.29645 0.36746 -0.1017 0.20937 -0.027741 0.063545 0.006034
1439 0.1727 0.047839 0.18255 -0.16031 0.0055326 0.1271 -0.24443 -0.088413 -0.0070549 -0.019531 -0.017439 0.32846 0.45063 -0.083271 0.15748 -0.043744 0.051087 0.011608
1440 0.13282 0.0081301 0.16318 -0.15028 -0.024469 0.10405 -0.26024 -0.10878 -0.021445 -0.035609 -0.04688 0.29024 0.47809 -0.10091 0.15408 -0.075398 -0.0035907 -0.01053
1441 0.15314 0.053259 0.16315 -0.14467 -0.0091237 0.088961 -0.25984 -0.088201 0.00084548 -0.025567 -0.019552 0.37698 0.52797 -0.065209 0.15423 -0.0481 0.042044 -0.0069608
1442 0.15614 0.046554 0.16355 -0.17373 -0.026281 0.10931 -0.26325 -0.077191 -0.032773 -0.032746 -0.045986 0.23382 0.55742 -0.085513 0.14034 -0.042152 0.024779 -0.0067872
1443 0.12537 0.037284 0.15052 -0.17047 -0.012361 0.088051 -0.28632 -0.083036 -0.039073 -0.041606 -0.04963 0.10632 0.55402 -0.11781 0.10454 -0.057811 0.009622 0.0058621
1444 0.16113 0.018223 0.11014 -0.17888 -0.036444 0.04905 -0.29628 -0.12516 -0.052002 -0.078397 -0.077995 0.03662 0.58431 -0.11338 0.08202 -0.066105 -0.008991 -0.030892
1445 0.32293 0.032496 0.13738 -0.17669 -0.020325 0.07706 -0.26846 -0.10406 -0.025754 -0.049502 -0.04901 0.040996 0.59807 -0.096871 0.095064 -0.054227 0.008074 -0.0096622
1446 0.40598 0.048616 0.1263 -0.14866 -0.031204 0.038734 -0.30314 -0.12644 -0.064661 -0.074538 -0.086924 0.016298 0.55391 0.019599 0.0553 -0.066902 0.027675 -0.016771
1447 0.48764 0.062582 0.13243 -0.17679 -0.033782 0.066016 -0.26079 -0.097097 -0.045892 -0.058139 -0.05784 0.020028 0.67805 0.16893 0.1083 -0.052431 0.028571 0.010258
1448 0.44335 0.026692 0.10646 -0.17006 -0.015388 0.056406 -0.27199 -0.084238 -0.046773 -0.076346 -0.085913 0.017806 0.61599 0.19086 0.073013 -0.039093 -0.00037644 -0.01971
1449 0.45839 0.038902 0.1155 -0.18473 -0.039807 0.011432 -0.27819 -0.11498 -0.066578 -0.06304 -0.10985 0.017118 0.59634 0.25701 0.066929 -0.048243 -0.0070507 -0.021328
1450 0.41926 0.028893 0.10879 -0.16746 -0.046972 0.038977 -0.28602 -0.10683 -0.085933 -0.074599 -0.082748 0.0062795 0.61067 0.25538 0.075207 -0.05097 0.0011817 -0.013338
1451 0.33196 0.038724 0.098409 -0.17372 -0.01543 0.031297 -0.28362 -0.1126 -0.074362 -0.080615 -0.066939 0.0051557 0.64155 0.29276 0.079854 -0.084758 -0.00035264 0.0024266
1452 0.26422 0.068692 0.11114 -0.17975 -0.030128 0.016663 -0.27287 -0.11483 -0.081176 -0.0756 -0.062323 0.024515 0.66759 0.32883 0.08849 -0.04714 -0.015897 -0.0065594
1453 0.19924 0.022913 0.08435 -0.17123 -0.055095 0.020662 -0.28445 -0.10407 -0.08276 -0.089761 0.12747 -0.0022147 0.68657 0.33468 0.082796 -0.062623 -0.010935 -0.0056274
1454 0.1605 0.035271 0.078238 -0.18048 -0.049091 0.037241 -0.301 -0.095315 -0.093322 -0.08624 0.20599 0.012645 0.66764 0.32182 0.18241 -0.02257 -0.027247 -0.029488
1455 0.17202 0.1507 0.089429 -0.19218 -0.051302 0.04063 -0.27921 -0.089202 -0.07222 -0.078878 0.26956 0.012954 0.68471 0.34086 0.30747 0.13398 0.0070469 0.028836
1456 0.13819 0.26322 0.071583 -0.18992 -0.053052 0.028395 -0.31898 -0.1048 -0.10171 -0.076068 0.32786 0.0089527 0.67333 0.38485 0.34691 0.16359 -0.024729 0.0059435
1457 0.14741 0.28706 0.056092 -0.17744 -0.062512 0.02142 -0.285 -0.09323 -0.11303 -0.099198 0.26289 0.00066943 0.65656 0.42078 0.40535 0.15963 -0.047584 0.01615
1458 0.16032 0.30078 0.048839 -0.17591 -0.066334 0.0038639 -0.28371 -0.093023 -0.10014 -0.087926 0.1876 0.01009 0.69329 0.45484 0.40969 0.12802 -0.006606 0.032252
1459 0.12495 0.29889 0.037849 -0.18257 -0.050659 -0.0083715 -0.30503 -0.10795 -0.10301 -0.10313 0.071025 -0.0078979 0.73911 0.46316 0.42773 0.019221 -0.040664 0.0085636
1460 0.13762 0.3361 0.071108 -0.16319 -0.036314 0.0054779 -0.28622 -0.10361 -0.1154 -0.090474 0.049519 -0.0025652 0.71427 0.51818 0.40031 0.024744 -0.0085218 0.015861
1461 0.13212 0.32151 0.063826 -0.069461 -0.03319 0.012902 -0.28397 -0.094525 -0.091668 -0.079045 0.026057 0.0014337 0.72794 0.5546 0.38588 0.020561 -0.029886 0.033811
1462 0.092004 0.23341 0.049922 0.038214 -0.056859 -0.020872 -0.29622 -0.10986 -0.1268 -0.093248 0.011621 -0.02537 0.72557 0.50869 0.38805 -0.003498 -0.046499 0.038179
1463 0.15401 0.2266 0.089962 0.19174 -0.022191 0.046032 -0.24084 -0.074739 -0.071054 -0.071769 0.044975 0.02081 0.83253 0.59773 0.42513 0.049305 0.044375 0.1733
1464 0.092507 0.13091 0.042941 0.1808 -0.059015 -0.032018 -0.29075 -0.10829 -0.12436 -0.11785 -0.025076 -0.0099982 0.76295 0.5323 0.41999 -0.0020584 -0.013366 0.1907
1465 0.27394 0.15708 0.050669 0.24483 -0.050515 -0.038752 -0.29506 -0.094694 -0.11438 -0.098471 -0.010434 0.19407 0.74132 0.58891 0.45193 -0.0018785 -0.010333 0.23338
1466 0.44278 0.1551 0.040694 0.29463 -0.013321 -0.0015176 -0.28253 -0.08438 -0.075074 -0.099275 0.041106 0.29204 0.80038 0.64528 0.47709 -0.011225 0.0068158 0.25216
1467 0.44255 0.1306 0.039296 0.29766 -0.04749 -0.055373 -0.30178 -0.095635 -0.093726 -0.10872 0.014318 0.30884 0.82928 0.62306 0.46316 -0.00036078 -0.0065833 0.24242
1468 0.46961 0.12467 0.031454 0.29927 -0.056496 -0.005868 -0.28745 -0.083018 -0.1023 -0.087973 0.014454 0.35399 0.74619 0.64364 0.46189 -0.015961 3.2734e-05 0.23812
1469 0.43069 0.10686 0.030891 0.30999 -0.056388 -0.030061 -0.29031 -0.093757 -0.097104 -0.10978 0.0031984 0.39084 0.73925 0.65474 0.47071 -0.015367 -0.030601 0.19364
1470 0.40371 0.10356 0.013722 0.32481 -0.035947 -0.0371 -0.29976 -0.10192 -0.11936 -0.1258 -0.0092102 0.38622 0.6952 0.63236 0.43105 -0.01062 -0.035217 0.11347
1471 0.34992 0.078438 0.019479 0.39068 -0.078298 -0.03603 -0.30281 -0.082074 -0.12561 -0.11005 0.00045233 0.46539 0.74156 0.66032 0.43936 -0.023659 -0.029668 0.086283
1472 0.26725 0.10017 0.0059999 0.49395 -0.044441 -0.057223 -0.3168 -0.092601 -0.1163 -0.11711 -0.00025816 0.46818 0.75312 0.68055 0.44237 -0.016335 -0.018914 0.062612
1473 0.22626 0.13018 0.020075 0.46625 -0.058892 -0.057426 -0.30929 -0.10243 -0.12485 -0.096898 0.0031818 0.48215 0.76649 0.69509 0.44639 -0.025771 -0.022821 0.061427
1474 0.18442 0.10568 0.017092 0.50014 -0.043555 -0.036946 -0.29452 -0.06421 -0.13372 -0.11949 0.0023598 0.51861 0.72161 0.64062 0.46038 -0.023706 -0.023326 0.082326
1475 0.16471 0.091847 0.00060174 0.53394 -0.055456 -0.063357 -0.30993 -0.13003 -0.12989 -0.13024 -0.017623 0.51752 0.73623 0.6612 0.45561 -0.038412 -0.034489 0.041559
1476 0.17746 0.090263 0.0065515 0.53599 -0.057752 -0.071527 -0.31594 -0.097717 -0.12047 -0.11182 0.011587 0.57728 0.73599 0.71652 0.46414 -0.051642 -0.01954 0.052999
1477 0.14118 0.073167 -0.0006507 0.51462 -0.068952 -0.083124 -0.30707 -0.039301 -0.14833 -0.12118 -0.017617 0.6221 0.67312 0.71507 0.48654 -0.061551 -0.016598 0.02857
1478 0.12166 0.090919 -0.01643 0.54763 -0.048209 -0.078411 -0.3215 0.067395 -0.12538 -0.12671 -0.037609 0.59387 0.70989 0.6932 0.46736 -0.067661 -0.03064 0.0063678
1479 0.1569 0.097433 0.016755 0.59538 -0.047084 -0.069398 -0.29794 0.085758 -0.10669 -0.13528 0.0025617 0.64781 0.72953 0.73275 0.59584 -0.048034 -0.015282 0.045026
1480 0.10994 0.087667 -0.014215 0.56194 -0.062054 -0.060317 -0.29547 0.16361 -0.14467 -0.12842 -0.0088814 0.64359 0.71372 0.72333 0.58589 -0.040867 -0.013722 0.022543
1481 0.10363 0.080886 -0.013018 0.57925 -0.060894 -0.066879 -0.29398 0.19742 -0.14995 -0.13344 -0.022589 0.62262 0.69949 0.73166 0.58392 -0.057968 -0.041088 0.029703
1482 0.1065 0.085296 -0.007133 0.62223 -0.072931 -0.07991 -0.3274 0.19851 -0.13364 -0.11873 -0.026903 0.64402 0.70638 0.7633 0.60375 -0.035993 -0.017997 0.032529
1483 0.074744 0.072012 -0.02524 0.62481 -0.089753 -0.097291 -0.31287 0.12992 -0.14559 -0.12874 -0.024887 0.58406 0.6587 0.74189 0.56971 -0.042453 -0.040879 0.020056
1484 0.12722 0.087955 -0.015685 0.66254 -0.031985 -0.064261 -0.30467 0.10044 -0.1011 -0.10586 -0.0019437 0.6444 0.69503 0.77542 0.55021 -0.024407 -0.032745 0.043827
1485 0.06424 0.062982 -0.021466 0.63827 -0.09093 -0.10337 -0.30421 0.043293 -0.13515 -0.11576 -0.028501 0.60704 0.72289 0.75261 0.49272 -0.045503 -0.036041 0.046274
1486 0.054176 0.039313 -0.049821 0.59592 -0.091222 -0.1044 -0.32424 0.014533 -0.14599 -0.1314 -0.058102 0.62278 0.68123 0.7159 0.43799 0.10756 -0.035092 0.13807
1487 0.065067 0.040279 -0.037708 0.67861 -0.081353 -0.096688 -0.3142 0.029951 -0.15752 -0.14444 -0.037603 0.66667 0.721 0.74412 0.40761 0.2396 -0.016169 0.24477
1488 0.041357 0.049394 -0.045608 0.68149 -0.060685 -0.10181 -0.32048 0.06243 -0.16218 -0.13161 -0.013906 0.66659 0.74297 0.75406 0.38143 0.2689 -0.02391 0.27275
1489 0.043541 0.04852 -0.033425 0.64613 -0.077769 -0.084284 -0.31908 0.11248 -0.15923 -0.14125 -0.030188 0.66954 0.69436 0.74144 0.32152 0.25615 -0.0021488 0.26718
1490 0.057306 0.035859 -0.046851 0.64476 -0.085887 -0.11671 -0.30263 0.11184 -0.16617 -0.15812 -0.050107 0.648 0.69537 0.77599 0.29017 0.17935 0.00080885 0.2679
1491 0.083615 0.072925 -0.036651 0.69103 -0.055668 -0.095968 -0.30603 0.14277 -0.13009 -0.11766 -0.018912 0.65284 0.75926 0.75893 0.31637 0.13395 -0.0091393 0.26959
1492 0.053744 0.043285 -0.048556 0.69851 -0.070957 -0.12053 -0.33366 0.12137 -0.16932 -0.12684 -0.038995 0.62232 0.71202 0.70635 0.28582 0.050044 -0.023618 0.25377
1493 0.072036 0.082395 -0.02754 0.64473 -0.076548 -0.10815 -0.30924 0.10695 -0.15354 -0.13854 -0.042281 0.61933 0.65082 0.74399 0.2894 0.069614 -0.0036414 0.23831
1494 -0.0085908 0.03058 -0.05938 0.63345 -0.086063 -0.093252 -0.30842 0.17245 -0.16264 -0.15583 -0.063416 0.65866 0.64062 0.72087 0.25087 0.0029263 -0.048006 0.20483
1495 0.020937 0.052027 -0.048013 0.6177 -0.064165 -0.10611 -0.31245 0.12451 -0.16352 -0.13977 -0.055847 0.65809 0.65728 0.70339 0.23703 0.035123 -0.039293 0.17643
1496 -0.0013283 0.032784 -0.070631 0.58732 -0.081568 -0.095803 -0.31553 0.12926 -0.16537 -0.1456 -0.071668 0.63127 0.68869 0.73135 0.21279 0.0028098 -0.032118 0.14585
1497 0.040912 0.080192 -0.050738 0.6295 -0.055381 -0.093808 -0.2784 0.17068 -0.14296 -0.1232 -0.044531 0.57761 0.7336 0.72752 0.2328 0.034793 -0.028193 0.13288
1498 0.0017091 0.013332 -0.07873 0.56705 -0.088126 -0.11084 -0.32639 0.14704 -0.18789 -0.15917 -0.060901 0.43511 0.65151 0.70185 0.18973 -0.014764 -0.055127 0.088493
1499 0.0063195 0.04504 -0.051454 0.62195 -0.059808 -0.11525 -0.27902 0.15937 -0.15646 -0.13272 -0.07232 0.38927 0.66672 0.73354 0.20789 0.012547 -0.0051886 0.10226
1500 -0.0020118 0.045026 -0.061955 0.65808 -0.095978 -0.12809 -0.29645 0.16929 -0.15146 -0.14958 -0.073426 0.35189 0.61588 0.65122 0.18427 -0.014296 -0.037107 0.10349
1501 -0.025866 0.018307 -0.088133 0.69671 -0.086827 -0.14402 -0.31373 0.14922 -0.17129 -0.1614 -0.095451 0.31831 0.64939 0.66969 0.18189 -0.029265 -0.04179 0.10597
1502 -0.020306 0.039413 -0.074235 0.69984 -0.067823 -0.11677 -0.305 0.20626 -0.14324 -0.1334 -0.053176 0.33515 0.6862 0.7452 0.20661 -0.0071125 -0.025593 0.26891
1503 -0.011925 0.047263 -0.06711 0.72606 -0.063539 -0.1377 -0.29215 0.15196 -0.14759 -0.13721 0.18302 0.36116 0.71726 0.70898 0.17829 0.0031243 0.13332 0.38804
1504 -0.016075 0.051138 -0.064271 0.68821 -0.095264 -0.14625 -0.29378 0.1584 -0.14975 -0.15277 0.28862 0.34483 0.61569 0.71533 0.18851 0.033926 0.22779 0.43264
1505 -0.050601 0.036547 -0.083958 0.63617 -0.10123 -0.14168 -0.31163 0.14893 -0.15522 -0.15786 0.33188 0.31468 0.54875 0.66704 0.14959 0.039921 0.24206 0.42814
1506 -0.029342 0.054024 -0.072743 0.58659 -0.092498 -0.11508 -0.29109 0.18361 -0.12036 -0.13218 0.38051 0.33385 0.53771 0.71362 0.14349 0.24507 0.22304 0.42414
1507 -0.032061 0.068838 -0.069229 0.58962 -0.066852 -0.1196 -0.2932 0.19636 0.062154 -0.14209 0.37471 0.33264 0.51331 0.71196 0.14093 0.25902 0.092552 0.38745
1508 -0.042465 0.038391 -0.064458 0.55466 -0.067478 -0.11127 -0.28461 0.19008 0.17115 -0.14916 0.29886 0.31645 0.42257 0.67824 0.15991 0.31545 0.031827 0.30865
1509 -0.039316 0.031595 -0.075356 0.52353 -0.070067 -0.15108 -0.31609 0.14586 0.2018 -0.16125 0.1914 0.27931 0.3961 0.59371 0.12137 0.25618 0.021182 0.22921
1510 -0.056665 0.024917 -0.096384 0.52171 -0.088192 -0.13463 -0.29006 0.1506 0.26006 -0.15943 0.091031 0.26602 0.34446 0.51378 0.11382 0.12045 -0.037069 0.20245
1511 -0.045966 0.054774 -0.078023 0.49424 -0.07395 -0.11304 -0.29665 0.20006 0.33065 -0.16063 0.084363 0.26926 0.37457 0.47901 0.10604 0.098483 -0.026585 0.16427
1512 -0.063043 0.17534 -0.086266 0.46201 -0.078447 -0.14718 -0.29638 0.14802 0.34262 -0.15751 0.036284 0.24355 0.30672 0.39094 0.10286 0.07012 -0.04762 0.13346
1513 -0.070277 0.26222 -0.088784 0.49316 -0.10947 -0.15187 -0.29675 0.2226 0.43581 -0.16454 0.040437 0.25467 0.29751 0.38408 0.078513 0.046725 -0.016307 0.14971
1514 -0.063025 0.30567 -0.087261 0.5588 -0.10388 -0.12378 -0.29922 0.22031 0.35321 -0.15691 0.025101 0.25188 0.30408 0.3844 0.078103 0.040598 -0.034653 0.11036
1515 -0.075313 0.33684 -0.075679 0.65761 -0.069633 -0.11417 -0.27557 0.2435 0.4753 -0.15205 0.011191 0.23972 0.30364 0.38236 0.086452 0.021319 -0.03819 0.13609
1516 -0.079527 0.36228 -0.08481 0.67785 -0.076721 -0.13716 -0.23689 0.23374 0.47225 -0.15521 -0.0020369 0.20351 0.26569 0.36998 0.06871 0.026297 -0.038691 0.15424
1517 -0.079406 0.37407 -0.09367 0.67737 -0.10126 -0.14502 -0.22832 0.21742 0.47393 -0.16845 0.016553 0.19616 0.25133 0.34188 0.064559 0.023559 -0.034678 0.20899
1518 -0.085962 0.43574 -0.093954 0.65337 -0.087225 -0.16311 -0.1603 0.19724 0.62474 -0.18346 -0.025001 0.17953 0.23082 0.33166 0.057857 0.01447 -0.02753 0.27296
1519 -0.11147 0.36501 -0.10504 0.59601 -0.096665 -0.14843 -0.10567 0.2116 0.57174 -0.18403 -0.014944 0.18902 0.22433 0.31431 0.050048 -0.0027897 -0.060444 0.29672
1520 -0.07281 0.4391 -0.091658 0.56819 -0.066389 -0.17136 -0.06511 0.23053 0.61764 -0.16654 -0.0075282 0.16617 0.23393 0.31424 0.060743 0.020109 -0.0024455 0.36242
1521 -0.090743 0.45093 -0.10254 0.49492 -0.075118 -0.16396 -0.13907 0.20054 0.61805 -0.1514 -0.0037514 0.17724 0.21263 0.30315 0.029664 0.017355 -0.037803 0.31635
1522 -0.083329 0.44533 -0.11814 0.42783 -0.10064 -0.15887 -0.20908 0.18595 0.6656 -0.16037 -0.037917 0.17528 0.17406 0.26259 0.030393 0.027133 -0.04572 0.29799
1523 -0.11478 0.43136 -0.10839 0.39656 -0.095329 -0.14695 -0.23991 0.19423 0.68538 -0.17365 -0.045161 0.15814 0.18228 0.25189 0.022182 0.028173 -0.050695 0.26756
1524 -0.097411 0.49818 -0.072623 0.4032 -0.079227 -0.13864 -0.23472 0.19131 0.66066 -0.15178 -0.0014766 0.17071 0.21792 0.28802 0.056876 0.2089 -0.0079959 0.2563
1525 -0.099613 0.51221 -0.11211 0.35836 -0.085846 -0.16404 -0.2214 0.21593 0.67248 -0.16602 -0.016671 0.13573 0.175 0.23381 0.022972 0.29982 -0.041306 0.20988
1526 -0.081779 0.53 -0.096033 0.33046 -0.067845 -0.15606 -0.24133 0.22478 0.75258 -0.15011 0.0015457 0.14271 0.18467 0.26262 0.033459 0.34124 -0.029822 0.20685
1527 -0.11897 0.5027 -0.13422 0.27464 -0.1016 -0.181 -0.24905 0.20907 0.73736 -0.17811 -0.046228 0.14535 0.11577 0.20412 0.0016793 0.34405 -0.065097 0.18044
1528 -0.088755 0.50286 -0.0991 0.28166 -0.076452 -0.15799 -0.23305 0.23212 0.71533 -0.16187 -0.038891 0.14895 0.12195 0.23609 0.0068398 0.29975 -0.04168 0.17234
1529 -0.10658 0.52777 -0.10682 0.24529 -0.076492 -0.16946 -0.21926 0.2327 0.7269 -0.15468 -0.033189 0.1357 0.13811 0.20857 0.01314 0.22907 -0.033153 0.1479
1530 -0.10597 0.55642 -0.11701 0.24061 -0.090099 -0.17038 -0.2398 0.1478 0.76598 -0.15228 -0.040252 0.12003 0.13982 0.19686 -0.00055897 0.12896 -0.044579 0.11747
1531 -0.13016 0.50639 -0.12254 0.19135 -0.090021 -0.17561 -0.2541 0.16395 0.77932 -0.15921 -0.029575 0.10522 0.11228 0.17299 0.0061489 0.080372 -0.094054 0.082694
1532 -0.13895 0.55776 -0.12854 0.18976 -0.10061 -0.20878 -0.29587 0.10211 0.71731 -0.17546 -0.063437 0.078547 0.084217 0.15537 -0.013228 0.064816 -0.061334 0.084397
1533 -0.12503 0.56922 -0.13362 0.19859 -0.092466 -0.17831 -0.25857 0.11105 0.76282 -0.15791 -0.020669 0.085224 0.081039 0.17695 0.0029818 0.071431 -0.074324 0.10737
1534 -0.08102 0.58802 -0.11494 0.20063 -0.054376 -0.15598 -0.21495 0.13701 0.84367 -0.13428 0.0048875 0.1215 0.12538 0.20944 -0.009251 0.092508 -0.036642 0.1289
1535 -0.10441 0.58032 -0.10678 0.1821 -0.066658 -0.14928 -0.25246 0.11593 0.83597 -0.14044 0.00047385 0.11185 0.078728 0.16707 -0.0012178 0.072293 -0.045583 0.15505
1536 -0.15531 0.538 -0.14298 0.12865 -0.11548 -0.19857 -0.276 0.084216 0.77493 -0.15029 0.20372 0.072266 0.074697 0.13677 -0.025428 0.040275 -0.081536 0.19911
1537 -0.091127 0.59888 -0.10969 0.16731 -0.07267 -0.16739 -0.25905 0.14072 0.82065 -0.059996 0.3315 0.11893 0.083393 0.17446 0.031497 0.077504 -0.045628 0.27824
1538 -0.14574 0.56599 -0.12449 0.12781 -0.10791 -0.17734 -0.26286 0.084178 0.78881 0.074727 0.38552 0.10105 0.053266 0.17388 0.057494 0.082508 -0.07229 0.30485
1539 -0.12433 0.56762 -0.11258 0.12581 -0.082813 -0.14039 -0.23305 0.10998 0.76958 0.20681 0.41879 0.11145 0.04633 0.15151 0.12548 0.091093 -0.038371 0.28695
1540 -0.13306 0.5404 -0.13322 0.093838 -0.095694 -0.16468 -0.2398 0.11478 0.79427 0.25999 0.39784 0.11581 0.022575 0.12959 0.24386 0.069311 -0.097967 0.2487
1541 -0.13323 0.61547 -0.11318 0.12166 -0.06564 -0.13151 -0.13165 0.13052 0.83848 0.26656 0.34423 0.1525 0.040315 0.1681 0.31265 0.3013 -0.05557 0.24843
1542 -0.13259 0.5697 -0.12876 0.089246 -0.097119 -0.15571 -0.078731 0.10852 0.83597 0.31511 0.31844 0.20661 0.0337 0.11805 0.31884 0.35441 -0.073952 0.21386
1543 -0.13098 0.5511 -0.1321 0.078241 -0.11401 -0.14981 -0.061698 0.092268 0.76948 0.34914 0.30714 0.17693 -0.0004922 0.10773 0.32019 0.32627 -0.059858 0.19563
1544 -0.1414 0.6051 -0.13147 0.0857 -0.10283 -0.16862 -0.054368 0.092208 0.83056 0.47553 0.24379 0.14662 -0.0025829 0.14492 0.3017 0.3812 -0.028811 0.22744
1545 -0.13531 0.5776 -0.12744 0.055868 -0.098469 -0.15233 -0.057702 0.093337 0.79334 0.46671 0.17534 0.15624 0.00047604 0.10491 0.20429 0.30691 0.17938 0.29338
1546 -0.14893 0.56207 -0.13524 0.07129 -0.1269 -0.17181 0.0059224 0.096626 0.83214 0.48444 0.13861 0.13134 -0.015771 0.10049 0.1271 0.25136 0.25521 0.31073
1547 -0.1399 0.57316 -0.13862 0.037554 -0.1028 -0.16698 0.028367 0.10739 0.8492 0.34315 0.12833 0.2466 0.0068474 0.090664 0.080959 0.16738 0.32169 0.2761
1548 -0.14028 0.54131 -0.13611 0.061896 -0.095128 -0.18175 0.084231 0.072446 0.87702 0.18843 0.12172 0.38834 0.021505 0.11836 0.082852 0.13784 0.37375 0.27147
1549 -0.1178 0.58557 -0.12837 0.060423 -0.093375 -0.17099 0.16075 0.086168 0.83915 0.15379 0.14093 0.44419 0.01801 0.12004 0.076478 0.11977 0.36002 0.32759
1550 -0.14498 0.53082 -0.14053 0.03297 -0.1147 -0.16965 0.10367 0.066224 0.80401 0.087446 0.091894 0.40385 0.013166 0.066247 0.031183 0.091384 0.23026 0.36085
1551 -0.16112 0.55565 -0.15231 0.023929 -0.11698 -0.17585 0.11923 0.057009 0.7681 0.098303 0.076508 0.34766 0.045458 0.073062 0.044664 0.12617 0.13087 0.34376
1552 -0.12582 0.59942 -0.13353 0.026557 -0.092866 -0.15603 0.13629 0.096222 0.74326 0.092012 0.066748 0.25269 0.073562 0.080186 0.052957 0.093555 0.054263 0.37063
1553 -0.15497 0.56974 -0.12879 0.020378 -0.091653 -0.1376 0.17907 0.083195 0.65585 0.085317 0.026351 0.16199 0.10894 0.075365 0.0569 0.10354 0.052172 0.35043
1554 -0.13658 0.52476 -0.13778 0.0066633 -0.1041 -0.16831 0.24771 0.06798 0.56387 0.074793 0.026693 0.12606 0.12102 0.047819 0.028292 0.2912 0.044779 0.32911
1555 -0.141 0.4853 -0.14323 -0.019187 -0.097051 -0.15639 0.30373 0.074008 0.54493 0.081464 0.021286 0.11457 0.16212 0.06836 0.043526 0.4098 0.048412 0.30483
1556 -0.15898 0.41771 -0.1516 -0.025405 -0.10387 -0.17 0.33174 0.08912 0.54155 0.055437 -0.0080581 0.079269 0.17747 0.027557 0.028068 0.42489 0.013351 0.24837
1557 -0.14739 0.42172 -0.14789 -0.0026367 -0.094476 -0.18096 0.3971 0.082993 0.50303 0.02797 -0.0015121 0.062789 0.14491 0.027524 0.027364 0.47749 0.016221 0.23712
1558 -0.15301 0.34778 -0.15179 -0.016687 -0.1257 -0.20111 0.44208 0.059615 0.47206 0.031024 -0.034977 0.051828 0.12182 0.022641 0.011598 0.40294 -0.011507 0.16642
1559 -0.19245 0.36328 -0.15417 -0.048031 -0.12272 -0.17881 0.35398 0.047909 0.46164 -0.011803 -0.037086 0.031477 0.056549 0.013405 0.025834 0.27177 -0.0030722 0.15129
1560 -0.14107 0.36745 -0.13883 -0.036072 -0.10362 -0.18816 0.51931 0.061737 0.45533 -0.00512 -0.0043455 0.060705 0.040159 0.021565 0.042509 0.21428 -0.010529 0.1627
1561 -0.14367 0.34136 -0.13135 -0.018078 -0.078537 -0.18397 0.45187 0.074308 0.41906 0.0044783 -0.01723 0.039637 0.0056909 0.00989 0.033902 0.17715 -0.0088089 0.15096
1562 -0.14399 0.38369 -0.10996 0.0072453 -0.078873 -0.12452 0.48051 0.10615 0.43428 0.010309 -0.032871 0.061675 -0.0067737 0.053791 0.046979 0.20094 0.0027243 0.15071
1563 -0.15638 0.35015 -0.14665 -0.038811 -0.11641 -0.19109 0.42518 0.051061 0.39723 -0.012592 -0.042678 0.031304 -0.019848 -0.016157 0.016258 0.13609 -0.0028781 0.12357
1564 0.018787 0.32217 -0.15581 -0.041779 -0.094934 -0.20458 0.4988 0.035451 0.37543 -0.021354 -0.049596 0.026274 -0.036673 0.0020588 0.03284 0.13276 -0.047778 0.10135
1565 0.19553 0.31485 -0.14221 -0.040089 -0.099938 -0.19742 0.47559 0.037304 0.35675 -0.03441 -0.063356 0.018041 -0.043001 0.00078857 0.046087 0.11426 -0.021056 0.089911
1566 0.23679 0.31418 -0.14694 -0.024942 -0.10726 -0.16907 0.54543 0.031492 0.3264 -0.043478 -0.088151 0.016259 -0.052826 -0.0036916 0.031264 0.11221 -0.057032 0.13812
1567 0.28524 0.28269 -0.14421 -0.032326 -0.099646 -0.16938 0.54502 0.050116 0.35088 -0.049907 -0.03794 0.0058397 -0.055368 0.0053035 0.05108 0.12807 -0.019724 0.18641
1568 0.24995 0.30423 -0.14408 -0.041597 -0.098632 -0.18459 0.47551 0.036805 0.30352 -0.061679 -0.041487 0.0041354 -0.081238 -0.0038724 0.060616 0.13356 -0.044393 0.15763
1569 0.27531 0.25905 -0.14976 -0.034541 -0.10587 -0.17905 0.5298 0.040733 0.3187 -0.050902 -0.03988 0.0044667 -0.095612 -0.031628 0.068131 0.12592 0.00015957 0.13181
1570 0.17647 0.28076 -0.12436 -0.019843 -0.08608 -0.19877 0.57239 0.031533 0.29313 -0.0527 -0.019855 0.023781 -0.058951 0.015228 0.097237 0.33467 -0.007521 0.12439
1571 0.05193 0.27308 -0.1408 -0.057639 -0.10117 -0.17314 0.65596 0.028478 0.28567 -0.035195 -0.033405 0.011164 -0.098136 -0.011759 0.094857 0.43118 -0.0070297 0.13528
1572 0.021129 0.2955 -0.12676 -0.041931 -0.073857 -0.15211 0.64685 0.068529 0.28984 -0.054256 -0.043282 0.0072669 -0.085418 0.026836 0.10798 0.42552 0.014006 0.12077
1573 -0.03935 0.24113 -0.17043 -0.053796 -0.11106 -0.19076 0.57241 0.03249 0.25356 -0.084871 -0.063019 -0.012199 -0.11888 -0.018481 0.066403 0.44325 -0.012297 0.087501
1574 -0.001101 0.2714 -0.14223 -0.045903 -0.067572 -0.17086 0.6278 0.050312 0.27576 -0.073312 -0.075257 -0.011793 -0.091096 -0.0032111 0.067406 0.47453 -0.025078 0.099222
1575 -0.03638 0.24964 -0.14911 -0.064864 -0.10916 -0.17266 0.62687 0.020831 0.25055 -0.082718 -0.067814 -0.018135 -0.10841 -0.030575 0.052349 0.43512 -0.020374 0.077077
1576 -0.04485 0.2405 -0.14723 -0.054992 -0.083721 -0.19853 0.64472 0.03341 0.2465 -0.050743 -0.05674 -0.034474 -0.098214 -0.020749 0.066911 0.45361 -0.0228 0.0726
1577 -0.023457 0.24432 -0.12526 -0.054116 -0.098409 -0.1697 0.68897 0.036447 0.24281 -0.058238 0.18007 -0.0011265 -0.10923 -0.023586 0.07297 0.37532 -0.041623 0.08093
1578 -0.03882 0.24311 -0.1487 -0.063549 -0.079595 -0.16772 0.67758 0.033667 0.19802 -0.065102 0.23935 -0.021871 -0.11012 -0.044431 0.047441 0.27611 -0.044712 0.021657
1579 -0.047808 0.2136 -0.15632 -0.065724 -0.087345 -0.19124 0.72976 0.0020617 0.19653 -0.064206 0.31242 -0.033936 -0.10654 -0.034259 0.029336 0.2226 -0.041736 0.0085933
1580 -0.053999 0.21327 -0.1408 -0.061157 -0.1019 -0.17241 0.72137 0.022297 0.20164 -0.084669 0.33431 -0.025535 -0.12597 -0.049569 0.017981 0.18265 -0.0081382 0.0049674
1581 -0.075325 0.21836 -0.14941 -0.052947 -0.087525 -0.19588 0.67989 0.026046 0.18646 -0.071035 0.28172 -0.041288 -0.14029 -0.066345 -0.010541 0.18905 -0.040132 -0.0060658
1582 -0.059305 0.21119 -0.14911 -0.092848 -0.093061 -0.19912 0.70135 0.01373 0.17923 -0.075242 0.16532 -0.038381 -0.13545 -0.069654 0.0034899 0.17367 -0.037041 -0.023977
1583 -0.06784 0.22096 -0.13242 -0.065007 -0.090528 -0.20002 0.75167 0.051065 0.17789 -0.082757 0.075432 -0.032401 -0.13777 -0.040468 0.012174 0.16671 -0.017523 -0.023994
1584 -0.052354 0.17357 -0.15704 -0.077373 -0.081624 -0.20384 0.65313 -0.0046754 0.14988 -0.098523 0.029029 -0.027355 -0.14203 -0.059409 -0.019564 0.1632 -0.053469 -0.028576
1585 -0.067503 0.18132 -0.13566 -0.07705 -0.084949 -0.16714 0.78634 0.020665 0.15345 -0.079365 0.011392 -0.03978 -0.12929 -0.054756 -0.013948 0.13098 -0.062615 -0.017641
1586 -0.081759 0.2031 -0.1385 -0.038636 -0.06669 -0.18621 0.79531 0.013569 0.14615 -0.08928 0.039893 -0.043654 -0.13709 -0.068744 -0.010515 0.16736 -0.042536 -0.033669
1587 -0.13335 0.13313 -0.16464 -0.11718 -0.13452 -0.21132 0.71888 -0.028345 0.096211 -0.12059 -0.010062 -0.080687 -0.18941 -0.1005 -0.061667 0.11288 -0.12003 -0.064814
1588 -0.084332 0.15805 -0.14815 -0.073512 -0.07395 -0.18975 0.70462 0.019055 0.1224 -0.086643 0.020326 -0.044614 -0.13679 -0.071326 -0.018686 0.12207 -0.061138 -0.041884
1589 -0.08916 0.17683 -0.14456 -0.067679 -0.080553 -0.17744 0.59447 0.00046255 0.11037 -0.11107 -0.0041547 -0.053644 -0.15028 -0.078212 -0.041293 0.13465 -0.076295 -0.052316
1590 -0.10155 0.15621 -0.1513 -0.090737 -0.10282 -0.20133 0.53549 -0.0063422 0.10574 -0.12198 -0.011708 -0.064765 -0.16549 -0.083171 -0.030567 0.11013 -0.075572 -0.055721
1591 -0.077261 0.14591 -0.1533 -0.10958 -0.09466 -0.20964 0.54394 -0.024851 0.10344 -0.11361 -0.021841 -0.088512 -0.17377 -0.087987 -0.052213 0.10733 -0.081908 -0.05792
1592 -0.1178 0.16451 -0.14852 -0.089406 0.089268 -0.16963 0.60164 -0.016429 0.1083 -0.1285 -0.00040689 -0.089523 -0.17294 -0.099276 -0.066388 0.10267 -0.080168 -0.050836
1593 -0.10753 0.13373 -0.15174 -0.091031 0.24668 -0.19734 0.62408 -0.012145 0.092056 -0.11455 -0.038411 -0.081473 -0.184 -0.089701 -0.062137 0.083877 -0.077656 -0.048265
1594 -0.093086 0.13667 -0.14493 -0.11691 0.31522 -0.1914 0.69994 -0.002871 0.074934 -0.10971 -0.038833 -0.069573 -0.18213 -0.085702 -0.055489 0.093749 -0.068388 0.04769
1595 -0.095874 0.16678 -0.13797 -0.09658 0.40598 -0.18003 0.65658 0.005807 0.078981 -0.12701 -0.038758 -0.055867 -0.16457 -0.084187 -0.041952 0.087567 0.12036 0.20443
1596 -0.095402 0.15059 -0.12818 -0.10946 0.43802 -0.18628 0.61587 -0.0016532 0.068407 -0.10902 -0.0026307 -0.043749 -0.1367 -0.063949 -0.046894 0.088435 0.23957 0.23692
1597 -0.1059 0.13953 -0.15282 -0.11722 0.42173 -0.18252 0.54925 -0.010113 0.055709 -0.1402 -0.02942 -0.061717 -0.17974 -0.096194 -0.070032 0.073017 0.27426 0.28297
1598 -0.10357 0.11543 -0.15695 -0.12408 0.40096 -0.18695 0.51006 -0.006835 0.054162 -0.13896 -0.044472 -0.072192 -0.18868 -0.10549 -0.073489 0.046383 0.26568 0.26177
1599 -0.080095 0.13471 -0.13667 -0.11796 0.33323 -0.20028 0.46345 -0.029263 0.049771 -0.11717 -0.050851 -0.08964 -0.17911 -0.094962 -0.067145 0.034872 0.27708 0.25246
1600 0.062731 0.12898 -0.14927 -0.10706 0.35767 -0.1902 0.47734 -0.049907 0.055653 -0.12049 -0.052586 -0.08268 -0.18041 -0.11533 -0.083781 0.063466 0.22385 0.19123
1601 0.18484 0.12659 -0.15933 -0.11769 0.3839 -0.23303 0.50609 -0.042101 0.030552 -0.13092 -0.061282 -0.096027 -0.18531 -0.095809 -0.088926 0.034367 0.12278 0.12181
1602 0.30877 0.14924 -0.12897 -0.12533 0.44666 -0.1933 0.55451 -0.013708 0.051203 -0.097249 -0.052049 -0.059966 -0.17313 -0.099977 -0.071093 0.050585 0.067787 0.083226
1603 0.3685 0.15164 -0.13612 -0.11566 0.47384 -0.18748 0.5329 -0.0012481 0.039915 -0.12367 -0.055598 -0.065983 -0.19576 -0.077968 -0.070863 0.058361 0.028137 0.074006
1604 0.31082 0.10138 -0.099568 -0.11763 0.5446 -0.20619 0.50535 -0.024256 0.01543 -0.11349 -0.063939 -0.076074 -0.2019 -0.10168 -0.091941 0.04663 0.029072 0.03803
1605 0.34776 0.11445 0.077635 -0.10869 0.67491 -0.14617 0.46495 0.0069696 0.035264 -0.089796 -0.04578 -0.072288 -0.19005 -0.093009 -0.067439 0.057735 0.020602 0.056332
1606 0.1887 0.10251 0.16753 -0.11643 0.65163 -0.21979 0.36944 -0.035773 0.0087034 -0.099725 -0.060729 -0.090736 -0.21512 -0.12973 -0.10127 0.00034684 0.0037686 0.037255
1607 0.12617 0.087511 0.27456 -0.13952 0.6812 -0.20925 0.33339 -0.044845 0.013042 0.10646 -0.054892 -0.090167 -0.21572 -0.1329 -0.089644 0.020064 -0.0034757 0.017204
1608 0.079543 0.11471 0.3308 -0.10539 0.66088 -0.21533 0.28974 -0.064723 0.00070877 0.21927 -0.03846 -0.063705 -0.19093 -0.098218 -0.086505 0.029485 -0.017004 0.040489
1609 0.03485 0.096048 0.3414 -0.10966 0.66416 -0.20435 0.2938 -0.045665 -0.010811 0.27502 0.065092 -0.079625 -0.1937 -0.11755 -0.095544 0.024976 -0.0016591 0.019562
1610 0.02218 0.070952 0.25019 -0.13185 0.62795 -0.19698 0.24039 -0.027673 -0.051772 0.33373 0.232 -0.082685 -0.22867 -0.1112 -0.11272 -0.0016422 -0.014374 0.0075919
1611 0.053847 0.13118 0.18963 -0.10226 0.61249 -0.18912 0.27549 -0.015276 0.0079676 0.37492 0.38379 -0.055016 -0.2067 -0.088699 -0.085091 0.026366 -0.00091916 0.04106
1612 0.010197 0.1058 0.15538 -0.13472 0.59059 -0.19571 0.24375 -0.022766 -0.018536 0.39963 0.41853 -0.05478 -0.20796 -0.12524 -0.090877 -0.036204 -0.0029005 0.016915
1613 0.033032 0.12758 0.15629 -0.097467 0.6135 -0.20524 0.26928 -0.042792 9.638e-06 0.44719 0.43543 -0.043996 -0.19754 -0.104 -0.086471 0.035747 -0.0135 0.021255
1614 0.00047982 0.098231 0.14815 -0.12923 0.6635 -0.22063 0.2123 -0.069295 -0.022601 0.34036 0.40514 -0.076238 -0.21746 -0.11177 -0.11416 -0.016644 0.0031558 0.0049502
1615 -0.026872 0.094222 0.14716 -0.14154 0.74703 -0.22229 0.19224 -0.064795 -0.045266 0.17826 0.31326 -0.085207 -0.2228 -0.13043 -0.12267 -0.044652 -0.017832 -0.0080904
1616 -0.018801 0.097098 0.17013 -0.14661 0.77856 -0.21183 0.18859 -0.056217 -0.028957 0.10585 0.18638 -0.069742 -0.21524 -0.11382 -0.10869 -0.021721 -0.025998 -0.013402
1617 -0.016365 0.065308 0.14724 -0.15073 0.76015 -0.21923 0.17268 -0.0085904 -0.06865 0.069047 0.090665 -0.11107 -0.23952 -0.13683 -0.13304 -0.034711 -0.042329 -0.018611
1618 -0.020553 0.081617 0.21128 -0.14805 0.76404 -0.22817 0.21668 0.064518 -0.04385 0.057195 0.060316 -0.091056 -0.2316 -0.10327 -0.12243 -0.031942 -0.040008 -0.025104
1619 -0.034052 0.046525 0.26393 -0.14347 0.74105 -0.20923 0.24939 0.022109 -0.06193 0.016125 0.042565 -0.11366 -0.23536 -0.14192 -0.1207 -0.046015 -0.058456 -0.036823
1620 -0.034108 0.086683 0.30521 -0.11975 0.71922 -0.2013 0.22267 0.062 -0.045845 0.044584 0.06281 -0.099954 -0.21005 -0.121 -0.10103 -0.024896 -0.055757 -0.013508
1621 -0.024369 0.073846 0.31951 -0.1234 0.68486 -0.19072 0.20101 0.13587 -0.062336 0.04506 0.041208 -0.088297 -0.22132 -0.13884 -0.095711 -0.02977 -0.039718 -0.011027
1622 0.00043654 0.088882 0.37944 -0.12291 0.69339 -0.18075 0.17743 0.21691 -0.054874 0.024402 0.068141 -0.091073 -0.22628 -0.10734 -0.10691 -0.020678 -0.026742 -0.012184
1623 -0.013657 0.075588 0.44741 -0.11567 0.71136 -0.19693 0.15982 0.20772 -0.061252 0.041399 0.029176 -0.10452 -0.21844 -0.16213 -0.12808 -0.030122 -0.025512 -0.029619
1624 0.079539 0.059446 0.47863 -0.12467 0.71152 -0.21991 0.12132 0.17104 -0.056229 0.013042 0.047003 -0.10801 -0.23304 -0.13815 -0.12476 -0.039327 -0.035094 -0.036438
1625 0.32416 0.077839 0.52348 -0.10607 0.83656 -0.1618 0.15163 0.14182 -0.049545 0.042576 0.029539 -0.090682 -0.21638 -0.12498 -0.11335 -0.052027 -0.036769 -0.041373
1626 0.37667 0.043562 0.50485 -0.1297 0.8229 -0.19902 0.095099 0.025878 -0.093931 -0.013073 0.00073713 -0.11464 -0.24943 -0.13683 -0.14414 -0.084562 -0.06598 -0.061655
1627 0.43569 0.041137 0.49379 -0.13681 0.84618 -0.19818 0.12014 0.006411 -0.086106 0.01011 0.0045044 -0.1045 -0.24175 -0.13845 -0.13881 -0.060309 -0.042497 -0.045985
1628 0.42095 0.080882 0.54796 -0.12496 0.80859 -0.16318 0.10881 0.025634 -0.08447 0.014977 0.023438 -0.08517 -0.21661 -0.1399 -0.12424 -0.05204 -0.0208 -0.044101
1629 0.39379 0.077153 0.53876 -0.14833 0.83018 -0.17785 0.10018 -0.00040652 -0.061799 0.017363 0.02491 -0.083025 -0.2341 -0.13096 -0.12637 -0.03317 -0.026252 -0.051324
1630 0.30417 0.027875 0.49821 -0.15795 0.7506 -0.19768 0.059204 -0.016624 -0.10443 -0.015954 -0.012934 -0.10666 -0.24567 -0.15505 -0.13992 -0.10143 -0.094542 -0.06674
1631 0.21838 0.023151 0.44849 -0.15682 0.73264 -0.21773 0.051548 -0.025488 -0.11776 -0.029179 -0.040425 -0.10822 -0.25687 -0.15186 -0.16449 -0.082208 -0.064277 -0.080088
1632 0.14866 0.020452 0.47571 -0.19182 0.69175 -0.18585 0.038669 -0.036199 -0.10072 -0.021374 -0.028341 -0.11906 -0.26113 -0.15614 -0.14539 -0.090255 -0.034933 -0.081026
1633 0.10782 0.060217 0.45132 -0.16143 0.70698 -0.17628 0.044098 -0.022313 -0.11218 -0.028531 -0.035525 -0.10678 -0.26481 -0.13906 -0.15236 -0.070888 0.074668 -0.071922
1634 0.070566 0.044458 0.45227 -0.16417 0.66598 -0.19918 0.015758 -0.054233 -0.12906 -0.042655 -0.054524 -0.10972 -0.25121 -0.16055 -0.15918 -0.097161 0.065438 -0.067942
1635 0.088071 0.05094 0.48518 -0.16059 0.68675 -0.15219 0.024242 -0.037777 -0.10707 -0.026806 -0.017406 -0.075983 -0.25072 -0.14201 -0.13749 -0.087508 0.15711 -0.075549
1636 0.078365 0.039713 0.55767 -0.16796 0.67736 -0.13825 0.0031147 -0.027443 -0.12018 -0.024492 -0.036488 -0.03055 -0.25692 -0.14343 -0.13944 -0.094137 0.27893 -0.052681
1637 0.059014 0.063788 0.63164 -0.16312 0.80605 -0.10738 0.011143 -0.033832 -0.13061 -0.03265 -0.017256 0.12143 -0.23768 -0.14497 -0.11515 -0.056967 0.39981 0.00056682
1638 0.018045 0.038654 0.64122 -0.19325 0.801 -0.066255 -0.016859 -0.043992 -0.14008 -0.062783 -0.0162 0.16603 -0.27564 -0.15957 -0.13194 -0.098192 0.39666 0.0092465
1639 0.04048 0.046538 0.70832 -0.10523 0.79989 0.029367 -0.011638 -0.057278 -0.1237 -0.029946 0.23857 0.25096 -0.25679 -0.15491 -0.13052 -0.091301 0.40359 0.0012171
1640 0.06307 0.071184 0.77718 0.021204 0.84982 0.12577 -0.00077424 -0.019998 -0.095081 0.33249 0.41669 0.27658 -0.23356 -0.1205 -0.076402 -0.034117 0.47126 0.058114
1641 0.03336 0.015458 0.73339 0.047694 0.77822 0.19513 -0.044593 -0.046377 -0.12228 0.36942 0.39432 0.3033 -0.2551 -0.13634 0.078675 -0.079562 0.40737 0.0071645
1642 0.14474 0.067853 0.71568 0.13699 0.85285 0.23319 -0.04691 -0.053441 -0.12301 0.51766 0.48455 0.36992 -0.23946 -0.10113 0.18814 -0.020045 0.5468 0.058835
1643 0.33224 0.026084 0.7096 0.11895 0.84991 0.21212 -0.046839 -0.057307 -0.13619 0.52923 0.47729 0.41973 -0.23665 -0.13992 0.20236 0.1309 0.49137 0.044907
1644 0.49882 0.066084 0.72882 0.13841 0.91721 0.23659 -0.029653 -0.022523 -0.11005 0.58469 0.54717 0.47186 -0.21637 -0.10139 0.3022 0.22141 0.58276 0.098464
1645 0.51106 0.045949 0.67846 0.096067 0.90512 0.29209 -0.03499 -0.011338 -0.11052 0.63207 0.45594 0.4223 -0.22459 -0.11695 0.29831 0.2597 0.51719 0.088102
1646 0.51974 0.059303 0.65867 0.046168 0.8852 0.11049 -0.031956 -0.036807 -0.11578 0.63924 0.40362 0.34638 -0.21115 -0.10842 0.31019 0.19842 0.53352 0.12679
1647 0.5434 0.06607 0.67386 0.0097433 0.81783 0.031392 -0.042008 -0.025194 -0.10973 0.60587 0.30882 0.1807 -0.22139 -0.11131 0.26457 0.14657 0.50915 0.14072
1648 0.56045 0.041469 0.69876 -0.01641 0.76587 0.033446 -0.029848 -0.012032 -0.10504 0.68539 0.215 0.1394 -0.23346 -0.099299 0.19411 0.072553 0.59467 0.18958
1649 0.47858 0.048772 0.71317 -0.04927 0.70921 -0.01272 -0.063489 -0.030786 -0.12961 0.63591 0.14428 0.11349 -0.23284 -0.027253 0.15481 0.021656 0.63846 0.25235
1650 0.47556 0.053854 0.73638 -0.039683 0.703 0.003746 -0.047386 -0.0096955 -0.11134 0.67504 0.18411 0.11081 -0.22294 0.078694 0.17292 0.053501 0.64097 0.30961
1651 0.41553 0.025022 0.69815 -0.042313 0.67822 -0.031398 -0.088817 -0.054245 -0.14282 0.67388 0.15652 0.11116 -0.22753 0.2153 0.17537 0.026761 0.65048 0.33174
1652 0.3461 0.050182 0.68311 -0.044762 0.6425 -0.023746 -0.086173 -0.066277 -0.13035 0.72311 0.12717 0.073023 -0.22679 0.23758 0.21025 0.019111 0.63837 0.29489
1653 0.30271 0.040914 0.64949 -0.041119 0.61178 -0.039739 -0.099018 -0.064254 -0.12083 0.67675 0.12945 0.10158 -0.22763 0.31147 0.21865 -0.0072768 0.66314 0.28996
1654 0.27484 0.046956 0.66458 -0.037682 0.59718 -0.0081986 -0.087286 -0.0453 -0.13739 0.74416 0.13554 0.094412 -0.23588 0.35364 0.23448 0.046766 0.65589 0.24587
1655 0.2676 0.055974 0.61566 -0.05723 0.59075 -0.019201 -0.1134 -0.032086 -0.141 0.691 0.11977 0.093627 -0.22588 0.2761 0.23007 0.026449 0.65855 0.17825
1656 0.24734 0.055718 0.61662 -0.053676 0.57318 -0.026007 -0.071573 -0.018695 -0.13014 0.74205 0.10727 0.09773 -0.22996 0.36122 0.25938 -0.0050867 0.64016 0.17172
1657 0.3444 0.059722 0.61728 -0.035782 0.56081 -0.029173 -0.10004 -0.03585 -0.12623 0.71815 0.15321 0.23703 -0.20361 0.3123 0.2853 0.028087 0.66666 0.16604
1658 0.47437 0.073033 0.56863 -0.051099 0.52129 -0.032399 -0.095483 -0.037915 -0.12462 0.74 0.13943 0.33486 -0.22024 0.35312 0.37663 0.026093 0.65837 0.15978
1659 0.56039 0.02225 0.52518 -0.054862 0.51873 -0.0058998 -0.11267 -0.047964 -0.13748 0.73365 0.18973 0.42034 -0.22681 0.2299 0.40476 -0.010505 0.67446 0.14611
1660 0.58726 0.051517 0.51078 -0.094876 0.51534 -0.032372 -0.11914 -0.061846 -0.15137 0.74302 0.39567 0.44738 -0.21487 0.14546 0.43482 -0.019411 0.66079 0.14418
1661 0.61359 0.036241 0.47943 -0.052252 0.49248 -0.037574 -0.14327 -0.026856 -0.14892 0.78577 0.52721 0.52594 -0.22149 0.081085 0.4323 0.00098851 0.65673 0.15084
1662 0.56366 0.037848 0.43822 -0.088399 0.46746 -0.061472 -0.15751 -0.059773 -0.14617 0.75278 0.53921 0.51813 -0.24056 0.065628 0.42388 -0.0035052 0.59828 0.12817
1663 0.53092 0.032094 0.41334 -0.11459 0.44181 -0.061233 -0.15842 -0.054866 -0.15678 0.74172 0.53951 0.5118 -0.22006 0.032186 0.40264 -0.019106 0.59323 0.12266
1664 0.57683 0.015782 0.37141 -0.062555 0.42778 -0.071348 -0.13691 -0.036343 -0.15361 0.74628 0.5999 0.60035 -0.13071 0.068807 0.41581 -0.028125 0.66044 0.15369
1665 0.53439 0.0022292 0.32753 -0.093832 0.40719 -0.084328 -0.17784 -0.070447 -0.1823 0.72853 0.54085 0.58812 -0.048066 0.019099 0.37647 -0.04364 0.62861 0.098188
1666 0.60539 0.018224 0.34363 -0.091904 0.37878 -0.05793 -0.15376 -0.015416 -0.15136 0.73567 0.58075 0.58396 0.026586 0.055213 0.37162 -0.026677 0.66155 0.12297
1667 0.57072 0.043252 0.31981 -0.11951 0.36056 -0.07348 -0.16182 0.011955 -0.15486 0.78193 0.5569 0.60279 0.11494 0.035792 0.36358 -0.046106 0.60478 0.11493
1668 0.56473 0.038115 0.32235 -0.10245 0.3548 -0.065346 -0.1544 0.08521 -0.14817 0.79804 0.60487 0.68256 0.20756 0.059415 0.36922 -0.028768 0.56572 0.12398
1669 0.63675 0.038734 0.32526 -0.074802 0.34926 -0.048404 -0.15074 0.14545 -0.14261 0.82666 0.66191 0.66773 0.24428 0.038425 0.38893 -0.014799 0.52564 0.086041
1670 0.66123 0.050816 0.33034 -0.08715 0.33384 -0.08421 -0.14782 0.16338 -0.13198 0.79286 0.76548 0.69956 0.29089 0.045923 0.37871 -0.015062 0.46577 0.089206
1671 0.66959 0.045636 0.30619 -0.09256 0.33394 -0.074812 -0.15843 0.15118 -0.13711 0.8148 0.79389 0.72196 0.35705 0.026147 0.4343 -0.017081 0.43171 0.091139
1672 0.6131 0.013722 0.27567 -0.11437 0.2982 -0.10166 -0.19704 0.088196 -0.165 0.714 0.68076 0.676 0.35946 0.027708 0.50664 -0.025612 0.38686 0.045017
1673 0.59624 -0.00027143 0.2589 -0.08568 0.28778 -0.099578 -0.17026 0.031336 -0.15613 0.77805 0.63554 0.69927 0.36468 0.017876 0.5684 0.0055383 0.4271 0.034965
1674 0.53087 0.016515 0.24201 0.0089178 0.29553 -0.10498 -0.18345 0.019639 -0.16033 0.77978 0.53921 0.72859 0.42512 0.012832 0.55946 0.23001 0.65498 0.14001
1675 0.44808 0.008174 0.23535 0.11658 0.26473 -0.09651 -0.18984 0.0080407 -0.15351 0.77863 0.44895 0.72974 0.45644 0.044288 0.55051 0.26969 0.71348 0.1574
1676 0.40411 0.014574 0.25739 0.20597 0.27233 -0.053364 -0.16513 0.010466 -0.1697 0.80459 0.40306 0.77323 0.4895 0.16193 0.55971 0.34336 0.737 0.18737
1677 0.32177 0.0081084 0.2436 0.17382 0.26714 -0.10381 -0.19179 -0.030996 -0.17401 0.76349 0.34667 0.69242 0.49654 0.27169 0.51614 0.38277 0.69315 0.18113
1678 0.33687 -0.0026897 0.21994 0.22606 0.24565 -0.091646 -0.18236 -0.010056 -0.16876 0.77645 0.33685 0.69616 0.47879 0.29653 0.48135 0.33063 0.62141 0.14956
1679 0.31722 0.015108 0.22664 0.27353 0.25441 0.053175 -0.19926 0.0036076 -0.16322 0.77624 0.34017 0.70085 0.4859 0.37722 0.48518 0.40441 0.54335 0.12331
1680 0.29609 -0.019483 0.19181 0.28088 0.22545 0.18578 -0.20488 -0.04496 -0.18029 0.70341 0.30721 0.69066 0.52371 0.40342 0.4371 0.38945 0.43328 0.12523
1681 0.28127 0.021749 0.22093 0.37829 0.22138 0.25686 -0.20649 -0.032072 -0.16411 0.67333 0.30513 0.68633 0.54166 0.4246 0.42142 0.20677 0.43248 0.084646
1682 0.2768 0.016671 0.18819 0.37028 0.20191 0.3539 -0.20645 0.0036641 -0.16408 0.5956 0.27064 0.72904 0.48472 0.49291 0.39886 0.16242 0.37881 0.069753
1683 0.24008 -0.010581 0.18553 0.37987 0.19917 0.34484 -0.22168 -0.031648 -0.19526 0.50615 0.2691 0.68084 0.54986 0.46693 0.38482 0.086824 0.37043 0.050293
1684 0.23586 -0.011217 0.18456 0.36933 0.20528 0.32738 -0.20412 -0.024458 -0.17757 0.43113 0.24858 0.65641 0.57762 0.54194 0.38305 0.1021 0.36926 0.054544
1685 0.22964 -0.013424 0.16625 0.41736 0.19818 0.40327 -0.19413 -0.038856 -0.16673 0.43419 0.26499 0.69199 0.60072 0.52414 0.38581 0.094322 0.36851 0.066922
1686 0.21278 -0.012339 0.14905 0.46962 0.18094 0.3924 -0.23226 0.036279 -0.18461 0.4171 0.24821 0.68516 0.61153 0.51089 0.34943 0.07759 0.4142 0.04811
1687 0.20613 -0.019158 0.15477 0.44096 0.16796 0.29511 -0.23466 0.098914 -0.1907 0.39753 0.20693 0.68817 0.5881 0.52506 0.34147 0.053754 0.59109 0.057168
1688 0.20212 -0.020986 0.12823 0.41939 0.17924 0.22435 -0.23251 0.20205 -0.17096 0.4123 0.21843 0.67608 0.58164 0.5479 0.28899 0.087403 0.67089 0.093744
1689 0.20383 -0.0064581 0.13757 0.47184 0.17834 0.14456 -0.24335 0.2036 -0.19054 0.39511 0.19297 0.69714 0.64246 0.57 0.28747 0.064235 0.63864 0.099431
1690 0.15505 -0.0021603 0.11242 0.58113 0.14594 0.095508 -0.24011 0.21813 -0.183 0.35958 0.1948 0.64225 0.5866 0.5613 0.23046 0.033882 0.55547 0.13095
1691 0.19842 0.0095731 0.12369 0.65198 0.16002 0.071853 -0.24974 0.17849 -0.17849 0.37158 0.19209 0.68471 0.72476 0.62551 0.22888 0.079153 0.53105 0.17374
1692 0.16185 -0.01194 0.12814 0.65656 0.16898 0.055849 -0.24949 0.10411 -0.12039 0.34674 0.16578 0.62703 0.64899 0.63999 0.2099 0.040212 0.38613 0.18003
1693 0.1308 -0.023871 0.10052 0.64487 0.13854 0.021695 -0.24347 0.041954 0.12479 0.34175 0.16521 0.60099 0.63008 0.60527 0.18687 0.046076 0.3306 0.24607
1694 0.15014 -0.01174 0.11092 0.68672 0.15964 0.050792 -0.23405 0.04858 0.10473 0.33434 0.16849 0.58851 0.69115 0.58724 0.17838 0.0536 0.35517 0.19626
1695 0.14441 0.027569 0.11597 0.74442 0.13398 0.057168 -0.21766 0.066313 -0.089398 0.36129 0.1909 0.65992 0.68761 0.65865 0.18455 0.21946 0.3599 0.22873
1696 0.13863 0.002202 0.097007 0.71571 0.13386 0.082599 -0.22349 0.069036 -0.12377 0.30986 0.18495 0.67857 0.69788 0.63658 0.15212 0.35851 0.30417 0.21023
1697 0.14286 -0.014006 0.083778 0.76012 0.11037 0.067663 -0.23638 0.10795 -0.11355 0.3113 0.15008 0.63087 0.66867 0.66811 0.1537 0.39658 0.29027 0.16482
1698 0.12321 0.013562 0.098285 0.79309 0.13465 0.084284 -0.23629 0.16948 0.042554 0.28734 0.14099 0.53674 0.7122 0.69128 0.15998 0.41862 0.30485 0.1542
1699 0.12565 0.014109 0.099649 0.80072 0.103 0.13918 -0.22829 0.19306 0.14837 0.26635 0.12735 0.43735 0.66167 0.6681 0.14118 0.46345 0.27714 0.14704
1700 0.11542 -0.013014 0.08221 0.79736 0.12741 0.32628 -0.20609 0.28757 0.23593 0.27967 0.11638 0.41986 0.70294 0.70438 0.12749 0.42873 0.28521 0.16023
1701 0.11983 0.0069502 0.094078 0.83002 0.12625 0.43999 -0.21024 0.33251 0.33499 0.28074 0.13297 0.40922 0.72272 0.70208 0.12105 0.52114 0.28878 0.1756
1702 0.07155 0.0016112 0.06889 0.82768 0.10231 0.47454 -0.1994 0.3243 0.39593 0.26231 0.11358 0.38912 0.71456 0.69465 0.12216 0.45458 0.26499 0.12693
1703 0.056102 -0.032869 0.039812 0.76608 0.08491 0.46713 -0.22689 0.28165 0.37803 0.22562 0.093084 0.36282 0.66814 0.67525 0.090676 0.44727 0.22147 0.12114
1704 0.11149 0.012219 0.079404 0.86099 0.11861 0.56423 -0.19808 0.32067 0.46261 0.27433 0.10773 0.38902 0.78789 0.70961 0.12112 0.52846 0.26196 0.16901
1705 0.082604 0.025402 0.042971 0.86154 0.082495 0.53082 -0.24012 0.25327 0.51166 0.23971 0.10983 0.37931 0.76397 0.70466 0.09384 0.59947 0.27289 0.1537
1706 0.04509 -0.0054715 0.054099 0.82918 0.081206 0.59521 -0.24036 0.19457 0.37335 0.21713 0.087344 0.34421 0.7318 0.7206 0.10325 0.56414 0.23758 0.13295
1707 0.05546 0.0039387 0.034433 0.8257 0.068069 0.51717 -0.24909 0.13765 0.34381 0.22857 0.085857 0.34265 0.70784 0.70919 0.0637 0.61075 0.20812 0.13297
1708 0.084952 0.021759 0.068097 0.83472 0.091971 0.59756 -0.23948 0.12352 0.37908 0.23339 0.34673 0.35632 0.77619 0.74459 0.1104 0.69678 0.22944 0.16968
1709 0.082157 0.0047015 0.038756 0.85028 0.06615 0.6562 -0.25482 0.10857 0.58793 0.2327 0.44984 0.3445 0.81612 0.77378 0.069439 0.63593 0.20515 0.14796
1710 0.029498 -0.013989 0.037127 0.85042 0.079584 0.68053 -0.2493 0.081692 0.59528 0.26225 0.4981 0.31785 0.79389 0.73509 0.057066 0.63008 0.23023 0.1756
1711 0.032339 0.0064928 0.036787 0.8895 0.068227 0.71621 -0.25084 0.09378 0.69112 0.55116 0.51161 0.32691 0.74688 0.73102 0.059735 0.63779 0.18887 0.14973
1712 0.044424 0.012139 0.031018 0.86157 0.05812 0.7268 -0.24933 0.099391 0.69125 0.63479 0.53717 0.32353 0.76556 0.72627 0.047138 0.73576 0.20856 0.19935
1713 0.020565 -0.0016051 0.021255 0.85852 0.050818 0.63006 -0.25194 0.080198 0.63852 0.63979 0.58081 0.28618 0.76008 0.72623 0.05311 0.73801 0.19145 0.28041
1714 0.047498 0.0061433 0.036977 0.8868 0.076401 0.6503 -0.26313 0.072134 0.66566 0.69097 0.61493 0.3002 0.76961 0.76561 0.057955 0.74856 0.22288 0.33847
1715 0.003446 -0.032573 0.00025567 0.78192 0.027439 0.60297 -0.28732 0.048948 0.50122 0.59917 0.55383 0.24585 0.73502 0.662 0.030962 0.67816 0.16208 0.34235
1716 0.018411 0.017493 0.017643 0.86098 0.040936 0.71311 -0.25474 0.08661 0.43045 0.65006 0.52414 0.26455 0.73339 0.71644 0.044926 0.76271 0.19352 0.41229
1717 0.0056467 -0.02838 -0.0038278 0.84707 0.04629 0.79633 -0.27289 0.064301 0.32561 0.52545 0.38642 0.23871 0.77346 0.7166 0.028745 0.71632 0.14664 0.39999
1718 0.013345 0.022239 0.011921 0.84946 0.036874 0.81163 -0.28283 0.040055 0.31647 0.413 0.26943 0.23245 0.75279 0.72986 0.03412 0.71676 0.15939 0.38463
1719 -0.0091035 -0.0018495 -0.019514 0.87327 0.023945 0.77275 -0.28537 0.046234 0.29399 0.31799 0.2216 0.21062 0.72692 0.68195 0.011587 0.72523 0.14061 0.36609
1720 0.0044184 0.010309 0.0025445 0.83803 0.030649 0.84595 -0.26096 0.069114 0.27026 0.28845 0.22478 0.21534 0.79054 0.7476 0.024887 0.75071 0.17501 0.39533
1721 -0.056209 -0.043024 -0.024081 0.79271 -0.027687 0.72 -0.30805 0.016392 0.25263 0.21943 0.1623 0.1657 0.66875 0.67389 -0.0086035 0.76887 0.11481 0.39819
1722 -0.01439 0.018589 -0.0036772 0.80612 0.016174 0.77339 -0.2987 0.028367 0.33728 0.2555 0.20032 0.18965 0.71341 0.63707 0.010827 0.78839 0.14417 0.5081
1723 -0.043373 -0.057368 -0.040483 0.7628 0.017348 0.76054 -0.29633 -0.0034302 0.46146 0.20556 0.146 0.15054 0.7328 0.62713 -0.0097967 0.69583 0.094733 0.45247
1724 -0.030408 -0.0079571 -0.017447 0.75883 0.015377 0.82738 -0.27775 0.026741 0.56513 0.20541 0.17217 0.16476 0.75803 0.6685 0.008185 0.75036 0.12003 0.49465
1725 -0.014881 -0.0096597 -0.036664 0.79053 -0.0025274 0.84166 -0.303 0.03083 0.64506 0.38409 0.18232 0.14256 0.70507 0.67213 0.0050959 0.76457 0.11872 0.48516
1726 -0.04911 -0.026242 -0.006815 0.7977 -0.017483 0.79465 -0.28868 0.0089547 0.64306 0.5325 0.16059 0.16678 0.72377 0.68774 -0.013427 0.76531 0.10382 0.45904
1727 -0.045835 -0.027141 -0.031517 0.77171 -0.018802 0.90855 -0.27774 0.012587 0.65929 0.65577 0.19288 0.16087 0.75231 0.62833 -0.0019173 0.79019 0.12002 0.47038
1728 -0.033929 0.0094021 -0.040248 0.77635 0.0080958 0.84559 -0.28212 0.035563 0.68395 0.68281 0.17478 0.14856 0.72558 0.6354 0.0021588 0.80253 0.09875 0.48753
1729 -0.066323 -0.0024751 -0.026628 0.74158 -0.0055569 0.9017 -0.2684 0.0036635 0.78022 0.67956 0.13492 0.13868 0.7286 0.62443 -0.0043209 0.79289 0.07357 0.51723
1730 -0.023184 0.14157 0.0025904 0.78472 0.025277 0.94887 -0.24875 0.03852 0.80659 0.70937 0.14977 0.1275 0.7471 0.69559 0.0043831 0.85531 0.1142 0.51902
1731 -0.05971 0.14475 -0.032277 0.74588 -0.017355 0.9299 -0.28757 0.015116 0.73326 0.67252 0.13394 0.1277 0.68551 0.68715 -0.034425 0.8213 0.072173 0.48126
1732 -0.046508 0.19336 -0.031941 0.73451 -0.0027229 0.88385 -0.27751 -0.018882 0.79101 0.5404 0.12145 0.12593 0.73497 0.6453 -0.022073 0.82595 0.049365 0.40901
1733 -0.075116 0.22087 -0.029709 0.71878 -0.015755 0.84759 -0.28058 -0.0032161 0.77565 0.42332 0.11387 0.14138 0.72257 0.65327 -0.0099315 0.79446 0.0677 0.3811
1734 0.18962 0.24225 -0.037342 0.70464 -0.0012591 0.90463 -0.29475 0.0080278 0.80128 0.35085 0.096257 0.10983 0.62977 0.57834 -0.026335 0.82579 0.064417 0.33877
1735 0.27311 0.19707 -0.05954 0.6034 -0.048803 0.82361 -0.3191 -0.021653 0.73675 0.28322 0.053343 0.067914 0.60423 0.46562 -0.034958 0.71977 0.066868 0.27649
1736 0.37601 0.10902 -0.06242 0.6318 -0.0080468 0.83697 -0.28403 -0.0030369 0.84036 0.29233 0.079432 0.085478 0.60216 0.40798 -0.032888 0.77612 0.053131 0.26623
1737 0.46454 0.10036 -0.022322 0.60792 -0.0034621 0.90064 -0.28329 0.010797 0.76356 0.27067 0.075896 0.10673 0.60074 0.40929 -0.025523 0.81312 0.052058 0.30997
1738 0.47559 0.096645 -0.014452 0.59168 0.0099078 0.83653 -0.26476 0.018353 0.83064 0.2725 0.10834 0.11542 0.65474 0.40738 0.0093942 0.84294 0.091931 0.29981
1739 0.42902 0.041374 -0.048887 0.58655 -0.02073 0.8092 -0.32008 -0.019356 0.81608 0.22241 0.060452 0.084365 0.64044 0.369 0.1649 0.73553 0.045976 0.25422
1740 0.33978 0.057966 -0.054906 0.53787 -0.038458 0.87823 -0.30457 -0.027596 0.76012 0.2156 0.064089 0.083178 0.62789 0.36119 0.24798 0.64725 0.018208 0.23594
1741 0.29399 0.067212 -0.054173 0.55136 -0.022613 0.94102 -0.29327 -0.0090065 0.79475 0.1835 0.039095 0.072226 0.68783 0.38016 0.34368 0.59599 0.039773 0.21365
1742 0.1418 0.045914 -0.066641 0.53632 -0.024951 0.9241 -0.30861 -0.050243 0.80349 0.19763 0.045217 0.060513 0.55801 0.34852 0.34162 0.52901 0.021183 0.20638
1743 0.11215 0.056453 -0.071847 0.61628 -0.038024 0.91587 -0.31383 0.0098465 0.79872 0.19615 0.032381 0.059253 0.64192 0.34531 0.38032 0.53853 0.049867 0.29839
1744 0.11749 0.097146 -0.05717 0.6988 -0.015731 0.89471 -0.29267 0.0050745 0.84508 0.20749 0.051611 0.07654 0.61498 0.3561 0.40306 0.54065 0.041789 0.34808
1745 0.084635 0.063071 -0.051221 0.69248 -0.03915 0.76907 -0.29368 -0.015499 0.78726 0.20801 0.030804 0.049137 0.63258 0.33986 0.44806 0.51381 0.028391 0.37254
1746 0.066726 0.051291 -0.063907 0.65433 -0.016941 0.65388 -0.30915 0.010108 0.88773 0.15685 0.036088 0.066787 0.6277 0.32085 0.46076 0.48672 0.017429 0.40335
1747 0.075358 0.053593 -0.074368 0.58039 -0.032637 0.63427 -0.30225 -0.032896 0.82184 0.15759 0.044147 0.048848 0.57569 0.30116 0.49743 0.47214 0.034539 0.3833
1748 0.027937 0.04631 -0.090516 0.4807 -0.044034 0.54986 -0.32136 -0.035327 0.7831 0.1165 0.029975 0.053094 0.56656 0.26566 0.49639 0.44966 0.0053929 0.38668
1749 0.050722 0.06251 -0.063921 0.41578 -0.035081 0.54741 -0.3226 -0.039923 0.77201 0.13183 0.25568 0.053581 0.51671 0.27872 0.55052 0.4713 0.025987 0.40384
1750 0.023941 0.033686 -0.082868 0.36133 -0.044669 0.5253 -0.33303 -0.061946 0.68465 0.11542 0.34841 0.0048098 0.43644 0.23735 0.54566 0.42333 0.0030838 0.35274
1751 0.025828 0.022545 -0.087158 0.31989 -0.069169 0.52091 -0.30207 -0.040223 0.59851 0.12326 0.4026 0.013936 0.35476 0.22984 0.5463 0.40124 0.0070465 0.3226
1752 -0.0093251 0.050148 -0.074985 0.30623 -0.04051 0.52695 -0.3028 -0.038746 0.51102 0.11426 0.4017 0.0068498 0.31819 0.22563 0.59834 0.41558 -0.0085359 0.31478
1753 0.020205 0.053255 0.13776 0.3362 -0.03961 0.55423 -0.29947 -0.040365 0.48736 0.107 0.46829 0.039031 0.32818 0.25982 0.64726 0.37847 0.0095876 0.31879
1754 0.0029915 0.066148 0.22456 0.25767 -0.05515 0.52295 -0.32106 -0.052307 0.45397 0.10045 0.47742 0.013416 0.27351 0.22543 0.60584 0.35353 -0.017698 0.27879
1755 0.034206 0.070564 0.26004 0.28249 -0.021752 0.57301 -0.2697 -0.028772 0.46346 0.10003 0.49092 0.037001 0.28575 0.22879 0.62352 0.36985 -0.00017063 0.25373
1756 -0.02295 0.021843 0.27174 0.21216 -0.060017 0.5853 -0.3233 -0.078685 0.41704 0.0758 0.39096 -0.0096257 0.24165 0.17697 0.62599 0.30162 -0.049693 0.17728
1757 -3.6881e-05 0.071029 0.33806 0.23861 -0.026629 0.65929 -0.18901 -0.03625 0.43991 0.10285 0.31804 0.01729 0.27711 0.20237 0.67366 0.35879 -0.01926 0.20128
1758 -0.00070589 0.053068 0.3103 0.23057 -0.041189 0.69056 -0.25823 -0.034495 0.40855 0.078911 0.20551 0.013811 0.24383 0.17438 0.66914 0.30879 -0.024661 0.16847
1759 -0.0141 0.01901 0.31064 0.17709 -0.074208 0.71934 -0.28422 -0.060358 0.35768 0.053611 0.15954 -0.013675 0.20176 0.16202 0.67095 0.29244 -0.049478 0.13652
1760 -0.0011739 0.070471 0.25668 0.24928 -0.023718 0.77007 -0.29272 -0.044195 0.4038 0.067346 0.16274 0.012586 0.26574 0.20833 0.7336 0.34502 0.0090223 0.18717
1761 -0.027937 0.029506 0.11728 0.1888 -0.069667 0.68259 -0.31369 -0.042909 0.34877 0.032822 0.096022 -0.029146 0.20089 0.14781 0.68419 0.27977 -0.034445 0.14285
1762 -0.0028031 0.049788 0.089532 0.2025 -0.033608 0.60811 -0.24616 -0.038307 0.367 0.078589 0.15318 -0.0065326 0.21572 0.18666 0.7296 0.29167 -0.0047652 0.17574
1763 -0.025208 0.04376 0.067509 0.14511 -0.041716 0.49137 -0.28756 -0.057369 0.31751 0.021912 0.12912 -0.014686 0.18873 0.14979 0.70632 0.26262 -0.03768 0.11905
1764 -0.042974 0.028187 0.053457 0.14685 -0.056878 0.46571 -0.28823 -0.056171 0.32916 0.016637 0.11062 -0.024271 0.20955 0.15729 0.72498 0.27767 -0.012576 0.16035
1765 -0.058844 0.0092632 0.046339 0.15156 -0.038418 0.4348 -0.28218 -0.045934 0.31942 0.016192 0.11657 -0.034647 0.16827 0.15636 0.71869 0.2577 -0.040581 0.24868
1766 -0.039471 0.054406 0.0532 0.11287 -0.058419 0.43949 -0.28628 -0.052127 0.29322 0.0086335 0.094001 -0.03372 0.15693 0.16348 0.73639 0.22871 -0.021157 0.30408
1767 -0.054065 0.002036 0.049844 0.12404 -0.05711 0.42018 -0.28406 -0.056292 0.25806 0.024136 0.10857 -0.038018 0.14646 0.12356 0.7296 0.22415 -0.031847 0.2998
1768 -0.056522 0.0081255 0.057583 0.1199 -0.045632 0.38641 -0.18408 -0.080508 0.25443 -0.0059216 0.085721 -0.042388 0.12169 0.11834 0.75025 0.23012 -0.021521 0.35172
1769 -0.073131 0.014897 0.19029 0.10871 -0.052264 0.39269 -0.18596 -0.077627 0.23275 0.0093131 0.076681 -0.035478 0.14257 0.13594 0.72622 0.20838 -0.037398 0.34417
1770 -0.064774 0.023966 0.32419 0.098077 -0.057658 0.40383 -0.19297 -0.056707 0.2508 0.009481 0.098879 -0.037521 0.14094 0.098473 0.73448 0.22023 -0.032946 0.34948
1771 -0.059294 0.050632 0.39149 0.13568 -0.066521 0.36923 -0.07912 -0.05676 0.25138 0.014818 0.090276 -0.032766 0.11283 0.15402 0.70303 0.21808 -0.049268 0.33672
1772 -0.088732 0.0088397 0.39755 0.096097 -0.0768 0.3303 -0.2312 -0.091355 0.18706 0.00038499 0.030304 -0.070281 0.083704 0.12076 0.68024 0.15997 -0.049636 0.28074
1773 -0.059754 0.041772 0.45807 0.10546 -0.048812 0.40931 -0.10585 -0.055565 0.21491 -0.0028558 0.071697 -0.03548 0.13073 0.10814 0.72703 0.22027 -0.017304 0.3604
1774 -0.068123 0.019811 0.46121 0.091553 -0.074763 0.36531 -0.011251 -0.059349 0.19878 -0.023234 0.033483 -0.062884 0.074691 0.09122 0.68092 0.18632 -0.032795 0.34823
1775 -0.086591 0.028502 0.45026 0.058675 -0.061782 0.34946 -0.047891 -0.073695 0.17862 -0.024875 0.046292 -0.046081 0.081455 0.075823 0.67677 0.15108 -0.050174 0.3322
1776 -0.079686 0.018582 0.46119 0.082406 -0.085951 0.30712 0.073817 -0.064691 0.18277 -0.0058642 0.029456 -0.058863 0.066433 0.078853 0.6965 0.15138 -0.077301 0.32508
1777 -0.087989 0.010952 0.52876 0.050771 -0.067725 0.34381 0.022622 -0.073893 0.18199 -0.026512 0.054343 -0.057738 0.055237 0.080349 0.72825 0.15998 -0.074358 0.29249
1778 -0.10047 0.01003 0.57983 0.063566 -0.093719 0.3034 0.11461 -0.078008 0.15984 -0.041209 0.014234 -0.057925 0.054128 0.083475 0.71714 0.13936 -0.051665 0.25332
1779 -0.10317 0.016072 0.56888 0.053897 -0.053182 0.28854 0.22783 -0.050724 0.15305 -0.0088235 0.037589 -0.067368 0.05423 0.083825 0.70648 0.14593 -0.04077 0.21418
1780 -0.09575 0.029993 0.5774 0.061907 -0.076518 0.28078 0.1819 -0.079024 0.13366 -0.043575 -0.0055384 -0.051647 0.02305 0.049796 0.64985 0.11363 -0.068201 0.16129
1781 -0.097799 0.007241 0.57845 0.037392 -0.069149 0.29398 0.18308 -0.084451 0.12326 -0.040574 -0.025389 -0.065277 0.019662 0.02796 0.61758 0.1386 -0.08051 0.12271
1782 -0.06142 0.042543 0.64999 0.071915 -0.050742 0.29652 0.3449 -0.061248 0.14483 -0.02028 0.024025 -0.045493 0.071671 0.062459 0.56966 0.13149 -0.066931 0.14548
1783 -0.097424 0.037667 0.64695 0.036944 -0.057238 0.23452 0.3681 -0.053782 0.11892 -0.032212 -0.018067 -0.057205 0.020221 0.028399 0.52434 0.10257 -0.076493 0.12605
1784 -0.11397 0.016772 0.64436 0.0097737 -0.061231 0.23309 0.41376 -0.074654 0.11322 -0.048446 -0.012964 -0.05931 0.004694 0.021684 0.48134 0.074752 -0.083027 0.12543
1785 -0.11498 0.030462 0.67807 0.014223 -0.081611 0.24076 0.27657 -0.069078 0.10395 -0.031811 -0.013778 -0.070106 0.027931 0.035235 0.48581 0.10762 -0.079711 0.11156
1786 -0.13913 -0.0017875 0.65261 -0.0086393 -0.096283 0.19764 0.47489 -0.099931 0.064938 -0.067116 -0.038431 -0.10224 -0.011612 0.0049182 0.46948 0.05699 -0.092615 0.079814
1787 -0.11718 0.03888 0.70578 -0.0090904 -0.078568 0.21332 0.4891 -0.064174 0.090919 -0.0466 -0.016437 -0.055493 0.010684 0.012166 0.53736 0.061234 -0.067759 0.10295
1788 -0.12477 0.032266 0.69393 -0.0035422 -0.073678 0.18805 0.50614 -0.087317 0.076244 -0.057788 -0.029345 -0.1003 -0.040204 0.0051124 0.53934 0.057948 -0.09785 0.079005
1789 -0.14923 0.047709 0.69246 -0.030663 -0.099687 0.17843 0.60602 -0.089689 0.083849 -0.061607 -0.034158 -0.082359 -0.02505 -0.0071704 0.57271 0.048587 -0.10342 0.051232
1790 -0.13959 0.028647 0.72538 -0.0081624 -0.074455 0.22447 0.59864 -0.077263 0.070346 -0.057012 -0.025496 -0.093687 -0.050427 0.0029714 0.60286 0.069675 -0.10548 0.074281
1791 -0.11929 0.050298 0.74382 0.0099559 -0.082297 0.19666 0.64467 -0.071987 0.069757 -0.053645 -0.025286 -0.0833 -0.03435 0.043317 0.60553 0.068317 -0.090671 0.065175
1792 -0.12186 0.057254 0.782 -0.01892 -0.08148 0.21334 0.66955 -0.046596 0.0408 -0.062025 -0.013298 -0.083423 -0.02744 -0.0053007 0.57458 0.061321 -0.078527 0.05837
1793 -0.13327 0.037226 0.78972 -0.013428 -0.081296 0.18345 0.7321 0.13006 0.037762 -0.06826 -0.022711 -0.097471 -0.049147 -0.0039675 0.52974 0.028076 -0.11934 0.041396
1794 -0.12995 0.054867 0.74735 -0.035375 -0.075906 0.19984 0.71367 0.1786 0.050746 -0.048818 -0.010204 -0.090656 -0.05687 -0.01514 0.46374 0.052245 -0.1179 0.013601
1795 -0.12479 0.042317 0.77761 -0.010871 -0.089687 0.17598 0.7932 0.23868 0.044928 -0.040088 -0.0011062 -0.082836 -0.049306 -0.012131 0.45465 0.050529 -0.11528 0.049715
1796 -0.13692 0.066115 0.75206 -0.038102 -0.066843 0.20745 0.88258 0.25128 0.041303 -0.044549 0.080936 -0.088962 -0.067888 -0.0023591 0.36267 0.0118 -0.095504 0.014821
1797 0.014223 0.077178 0.82059 -0.024971 -0.056943 0.18828 0.86216 0.2461 0.042155 -0.035529 0.25959 -0.051959 -0.069337 -0.027755 0.36971 0.023139 -0.10457 0.051812
1798 0.23084 0.087414 0.77492 -0.072232 -0.081196 0.14555 0.81196 0.22312 0.0222 -0.076029 0.30096 -0.094563 -0.074792 -0.04692 0.31714 0.01442 -0.12129 0.014102
1799 0.31066 0.2383 0.76957 -0.043456 -0.06815 0.14707 0.8988 0.24188 -0.00083243 -0.067652 0.3644 -0.083522 -0.068012 -0.044483 0.31004 0.016357 -0.11469 0.026939
1800 0.34039 0.29014 0.77001 -0.051588 -0.10532 0.13581 0.89284 0.27008 0.009503 -0.092353 0.34402 -0.098747 -0.09351 -0.057537 0.2863 -0.012609 -0.11587 0.014254
1801 0.35332 0.32127 0.78651 -0.053391 -0.085489 0.12151 0.8875 0.33536 0.011147 -0.1098 0.40229 -0.095217 -0.10902 -0.060841 0.2932 0.0066536 -0.094524 -0.0064502
1802 0.3319 0.30875 0.78844 -0.093115 -0.11028 0.11647 0.94592 0.34708 -0.028721 -0.099502 0.39192 -0.10732 -0.11124 -0.072973 0.26537 -0.027958 -0.1185 -0.0042565
1803 0.35984 0.3462 0.76928 -0.075567 -0.070031 0.13392 0.94901 0.35502 0.00080958 -0.083834 0.4293 -0.073311 -0.096888 -0.029269 0.27086 -0.0078466 -0.093528 0.00922
1804 0.29729 0.37812 0.76901 -0.071638 -0.089006 0.12252 1.044 0.36983 -0.0098878 -0.073489 0.38748 -0.087607 -0.095797 -0.071514 0.24316 -0.010656 -0.10705 0.019849
1805 0.45218 0.38799 0.77377 -0.066469 -0.084644 0.1119 1.035 0.34034 -0.035254 -0.085489 0.29781 -0.086622 -0.10863 -0.055258 0.23974 -0.0078627 -0.095761 -0.014003
1806 0.37802 0.40971 0.78712 -0.026832 -0.077487 0.14758 1.0494 0.35744 -0.0044474 -0.063059 0.23609 -0.075051 -0.11554 -0.052873 0.26161 -0.043185 -0.10986 -0.015931
1807 0.22479 0.38058 0.77383 -0.072478 -0.10214 0.072806 1.0282 0.39185 -0.034384 -0.12211 0.1228 -0.11256 -0.12126 -0.061257 0.21115 -0.023221 -0.1328 -0.03459
1808 0.13811 0.3993 0.72474 -0.093695 -0.088218 0.10311 0.98101 0.44587 -0.059422 -0.12186 0.1387 -0.10144 -0.12191 -0.071097 0.20927 -0.040241 -0.11965 -0.050384
1809 0.11567 0.48699 0.74923 -0.040928 -0.055776 0.10292 1.0229 0.425 -0.015691 -0.10076 0.11262 -0.09419 -0.11192 -0.068919 0.22163 -0.0085883 -0.092693 -0.027062
1810 0.085999 0.41162 0.7014 -0.051719 -0.087741 0.087844 1.0372 0.46092 -0.047441 -0.11513 0.087709 -0.10371 -0.10221 -0.085346 0.19885 -0.045214 -0.11366 -0.041117
1811 0.070192 0.5056 0.7088 -0.069331 -0.092648 0.097003 1.1466 0.44273 -0.034343 -0.12722 0.085941 -0.094461 -0.11801 -0.065252 0.19206 -0.024747 -0.10026 -0.043501
1812 0.078259 0.50332 0.67454 -0.061668 -0.061805 0.13303 1.1783 0.44696 -0.014606 -0.09841 0.10831 -0.083382 -0.096596 -0.06423 0.19629 -0.031202 -0.10888 -0.026491
1813 0.035531 0.4602 0.63959 -0.09227 0.05253 0.077687 1.1254 0.44683 -0.043388 -0.13666 0.067775 -0.02062 -0.15393 -0.095827 0.13691 -0.065381 -0.11817 -0.063479
1814 0.040718 0.50332 0.60227 -0.082549 0.14823 0.045375 1.1078 0.50833 -0.062716 -0.12799 0.096003 0.053181 -0.12019 -0.10402 0.15862 -0.047756 -0.12501 -0.070857
1815 0.066074 0.53878 0.53815 -0.093738 0.18587 0.051188 1.1186 0.528 -0.042432 -0.11003 0.092733 0.12666 -0.13313 -0.11168 0.13947 -0.060106 -0.12069 -0.049429
1816 0.016715 0.53489 0.49933 -0.0748 0.20429 0.063522 1.1773 0.5137 -0.08047 -0.12742 0.10515 0.1282 -0.1394 -0.073972 0.14051 -0.076331 -0.11333 -0.040057
1817 0.042281 0.53886 0.47512 -0.089762 0.20477 0.048149 1.1127 0.50648 -0.07178 -0.12368 0.097312 0.16552 -0.13446 -0.093668 0.12141 -0.061053 -0.13898 -0.039571
1818 0.032087 0.52812 0.44907 -0.1034 0.099959 0.056608 1.1215 0.49447 -0.080499 -0.13762 0.087621 0.16848 -0.15029 -0.092741 0.12787 -0.062351 -0.12654 -0.040262
1819 0.001958 0.55267 0.44132 -0.11865 0.020889 0.037691 1.1067 0.4606 -0.073792 -0.12063 0.069634 0.24042 -0.14536 -0.1132 0.10093 -0.059706 -0.11427 -0.06593
1820 -0.013945 0.53972 0.4175 -0.13517 0.001927 0.019682 1.1275 0.5219 -0.087826 -0.1384 0.068216 0.23196 -0.15367 -0.129 0.08938 -0.080463 -0.15734 -0.077189
1821 -0.0055819 0.54896 0.40508 -0.11552 0.021669 0.012788 1.1483 0.55927 0.0015496 -0.13337 0.053836 0.31988 -0.1633 -0.11164 0.092598 -0.082551 -0.14025 -0.0603
1822 -0.0017329 0.53949 0.41836 -0.1177 0.0052847 0.047364 1.1463 0.57096 0.035569 -0.14744 0.046366 0.30107 -0.15364 -0.10175 0.090403 -0.092905 -0.1347 -0.066111
1823 0.016188 0.5612 0.40423 -0.11081 0.012898 0.021923 1.1602 0.55627 -0.018969 -0.15082 0.045404 0.21368 -0.17036 -0.1268 0.071775 -0.090038 -0.14072 -0.076672
1824 0.020135 0.58009 0.38721 -0.12058 0.011257 0.010954 1.1401 0.54494 -0.023344 -0.12793 0.042324 0.11641 -0.1692 -0.11462 0.075071 -0.063404 -0.13098 -0.075206
1825 0.12186 0.59002 0.39449 -0.11198 -0.021517 0.025307 1.1998 0.5396 -0.068577 -0.15533 0.026085 0.044678 -0.16595 -0.11535 0.064522 -0.094627 -0.15665 -0.07887
1826 0.26481 0.56969 0.33928 -0.13119 -0.022883 0.012536 1.1601 0.56142 -0.087948 -0.17008 -0.01738 0.013801 -0.20615 -0.14009 0.034817 -0.1268 -0.14152 -0.094589
1827 0.35287 0.55151 0.34866 -0.11184 -0.00040796 0.014704 1.1038 0.56394 -0.056858 -0.14268 0.024878 0.00077321 -0.17774 -0.14675 0.027942 -0.10031 -0.14209 -0.095321
1828 0.43378 0.56742 0.3425 -0.10336 -0.017856 -0.014188 1.1269 0.57438 -0.067945 -0.16765 -0.0070955 0.0068031 -0.18535 -0.13914 0.056442 -0.10207 -0.14121 -0.11449
1829 0.44677 0.57895 0.31748 -0.13125 -0.011751 0.023595 1.1434 0.59493 -0.054875 -0.15557 -0.012768 0.008628 -0.20901 -0.13486 0.032348 -0.10461 -0.13569 -0.080227
1830 0.40132 0.55576 0.30289 -0.12877 -0.05324 0.0088145 1.0865 0.58032 -0.025727 -0.18547 -0.011965 -0.0081216 -0.20866 -0.13139 0.016289 -0.11042 -0.15248 -0.111
1831 0.35038 0.57968 0.29117 -0.13316 -0.030515 -0.012315 1.0405 0.59219 0.15342 -0.14436 0.025492 0.19207 -0.17568 -0.14062 0.016651 -0.13395 -0.15267 -0.083917
1832 0.35784 0.63979 0.28848 -0.12968 0.0010026 0.014839 1.0523 0.61714 0.26248 -0.11689 0.049261 0.32187 -0.1772 -0.11319 0.022923 -0.099689 -0.13983 -0.11212
1833 0.27039 0.65687 0.29765 -0.12351 -0.011773 0.038445 1.113 0.64421 0.33854 -0.11097 0.27397 0.38461 -0.18029 -0.11507 0.040664 -0.097291 -0.072662 -0.083983
1834 0.14499 0.61759 0.25529 -0.15416 -0.039074 -0.03356 1.0352 0.58346 0.3922 -0.15264 0.32122 0.39719 -0.17154 -0.13495 0.00030077 -0.13372 -0.15243 -0.11319
1835 0.13793 0.61825 0.26124 -0.13391 -0.021238 -0.020243 1.0214 0.59128 0.44095 -0.12576 0.36901 0.4344 -0.19171 -0.13057 0.0042658 -0.098363 -0.15181 -0.09874
1836 0.13679 0.63633 0.26 -0.12399 -0.02893 0.017741 0.95477 0.59768 0.42946 -0.11622 0.47469 0.43446 -0.17852 -0.12263 -0.0030389 -0.087108 -0.12007 -0.082256
1837 0.11415 0.6707 0.24782 -0.13465 -0.022152 -0.022009 0.9105 0.56893 0.36437 -0.12801 0.49073 0.4851 -0.15658 -0.14014 -0.0017713 -0.10171 -0.11287 -0.075415
1838 0.083475 0.59518 0.22906 -0.11838 -0.058267 -0.052981 0.88428 0.58726 0.22727 -0.13023 0.47532 0.49504 -0.20107 -0.13871 -0.0035691 -0.1082 -0.1257 -0.10997
1839 0.09237 0.60667 0.20539 -0.15917 -0.040334 -0.047759 0.81631 0.62484 0.10172 0.064361 0.44369 0.52774 -0.20852 -0.15704 -0.024727 -0.13442 -0.11847 -0.12639
1840 0.052825 0.60802 0.2039 -0.13525 -0.033888 -0.035889 0.77411 0.61876 0.093406 0.19909 0.47311 0.5008 -0.17625 -0.13587 -0.012092 -0.11661 -0.11701 -0.10291
1841 0.049587 0.58543 0.21249 -0.14097 -0.060193 -0.064637 0.74306 0.59063 0.083002 0.29034 0.33922 0.51348 -0.19448 -0.1335 -0.018369 -0.12329 -0.12821 -0.097377
1842 0.066519 0.63706 0.18923 -0.13026 -0.048621 -0.054448 0.70402 0.58177 0.044897 0.26637 0.19313 0.50847 -0.19459 -0.13765 -0.048777 -0.12956 -0.078727 -0.10284
1843 0.049181 0.59498 0.17839 -0.15197 -0.049658 -0.056042 0.66977 0.6002 0.05084 0.28835 0.17548 0.51348 -0.20036 -0.15511 -0.036788 -0.11025 0.11267 -0.070797
1844 0.062726 0.62385 0.19715 -0.1318 -0.043303 -0.041264 0.65783 0.593 0.064857 0.33984 0.17418 0.52622 -0.17521 -0.11887 -0.013404 -0.11019 0.17096 -0.057385
1845 0.033332 0.58185 0.14326 -0.15086 -0.051946 -0.070492 0.60983 0.51345 0.049093 0.25532 0.16135 0.50079 -0.19454 -0.14167 -0.048414 -0.13352 0.15055 -0.075749
1846 0.019737 0.5657 0.16516 -0.13271 -0.039108 -0.02904 0.61931 0.53768 0.04879 0.35338 0.17271 0.59452 -0.19338 -0.12846 -0.040068 -0.11201 0.19949 -0.040875
1847 0.0009607 0.52975 0.14364 -0.16581 -0.058786 -0.037362 0.57532 0.45129 0.02755 0.46778 0.16517 0.57553 -0.209 -0.14006 -0.042984 -0.1445 0.11036 -0.079588
1848 0.022153 0.4727 0.15364 -0.15925 -0.023917 -0.013754 0.56425 0.4555 0.048088 0.46204 0.18091 0.59864 -0.19361 -0.13136 -0.034919 -0.098447 0.033537 -0.076245
1849 -0.0049763 0.44212 0.11021 -0.16364 -0.060945 -0.069098 0.54062 0.43343 0.026867 0.36382 0.13584 0.57606 -0.20606 -0.15987 -0.062665 -0.1631 -0.0345 -0.11768
1850 -0.01332 0.44489 0.13452 -0.15701 -0.061917 -0.092835 0.51989 0.39953 -0.00081898 0.18315 0.12423 0.54865 -0.22381 -0.15067 -0.059325 -0.12943 -0.045374 -0.11302
1851 -0.026451 0.41555 0.1089 -0.17246 -0.058352 -0.08012 0.50864 0.40078 -0.012627 0.12324 0.11822 0.52368 -0.22108 -0.14749 -0.068621 -0.16339 -0.055297 -0.10082
1852 -0.018917 0.39273 0.11935 -0.15197 -0.059924 -0.083311 0.48 0.3876 -0.030098 0.083298 0.10396 0.56662 -0.2305 -0.15996 -0.058087 -0.13233 -0.067376 -0.10481
1853 -0.018363 0.37014 0.10473 -0.16178 -0.063545 -0.083063 0.46925 0.39606 -0.019178 0.087927 0.095265 0.61169 -0.21461 -0.16602 -0.076821 -0.16401 -0.085676 -0.12698
1854 -0.027015 0.39819 0.1057 -0.15413 -0.054791 -0.10201 0.458 0.38058 -0.022053 0.073366 0.10996 0.60172 -0.18871 -0.16354 -0.052394 -0.13736 -0.071853 -0.099427
1855 -0.051634 0.35053 0.064191 -0.19016 -0.091097 -0.11346 0.42647 0.43245 -0.031189 0.044265 0.055026 0.54371 -0.24554 -0.17237 -0.082044 -0.15674 -0.10378 -0.13044
1856 -0.0069904 0.38841 0.10328 -0.15309 -0.048615 -0.069744 0.41751 0.49449 -0.013481 0.056263 0.11029 0.60626 -0.20172 -0.14124 -0.061488 -0.154 -0.048078 -0.10254
1857 -0.010156 0.33924 0.076587 -0.16731 -0.036297 -0.097198 0.40214 0.51066 -0.052922 0.037929 0.07532 0.62196 -0.21025 -0.14788 -0.062494 -0.13833 -0.021097 -0.11443
1858 -0.011378 0.33581 0.094877 -0.15697 -0.058454 -0.073641 0.42095 0.51268 -0.044804 0.053415 0.096207 0.61316 -0.21203 -0.14347 -0.069342 -0.12906 -0.007938 -0.1135
1859 -0.070817 0.32872 0.057175 -0.1707 -0.074831 -0.13462 0.38494 0.43953 -0.07451 0.013391 0.05641 0.56813 -0.2329 -0.16257 -0.094652 -0.17403 -0.016368 -0.12151
1860 -0.042935 0.3522 0.085529 -0.14092 -0.031914 -0.087502 0.37401 0.4242 -0.052843 0.039123 0.090719 0.60852 -0.20561 -0.12595 -0.055854 -0.12604 0.02811 -0.096127
1861 -0.084353 0.32156 0.077065 -0.1595 -0.072636 -0.10904 0.34363 0.33975 -0.078579 0.008608 0.023333 0.59517 -0.22861 -0.14477 -0.082283 -0.15755 0.080895 -0.11993
1862 -0.08692 0.2834 0.044516 -0.1902 -0.086842 -0.10641 0.30524 0.35061 -0.097243 -0.0084318 0.01777 0.5725 -0.22809 -0.16576 -0.088401 -0.17511 0.21979 -0.097563
1863 -0.086895 0.28699 0.045093 -0.16606 -0.070685 -0.09049 0.31042 0.32431 -0.064694 -0.012172 0.014597 0.60399 -0.24504 -0.15717 -0.081579 -0.15264 0.23197 -0.082701
1864 -0.081139 0.26295 0.042526 -0.18339 -0.1055 -0.12843 0.2784 0.31467 -0.087683 -0.0093474 -0.010271 0.56593 -0.26848 -0.18462 -0.11132 -0.16101 0.25758 -0.095987
1865 -0.06667 0.25058 0.026678 -0.1805 -0.064711 -0.065159 0.30684 0.31684 -0.087696 -0.012718 0.024664 0.62647 -0.2197 -0.16577 -0.095954 -0.16375 0.26656 -0.078235
1866 -0.042684 0.27924 0.047701 -0.17215 -0.057375 -0.075231 0.3145 0.35967 -0.056131 0.01516 0.074096 0.63019 -0.21312 -0.13582 -0.06562 -0.12976 0.32851 -0.063425
1867 -0.053462 0.25884 0.030181 -0.18656 -0.071819 -0.085714 0.28711 0.29785 -0.079648 -0.017912 0.057611 0.62222 -0.20691 -0.15402 -0.087822 -0.13034 0.29412 -0.087246
1868 -0.099654 0.25242 0.023828 -0.16677 -0.080664 -0.14332 0.26545 0.28739 -0.10522 -0.030993 0.022787 0.60768 -0.23465 -0.14713 -0.091787 -0.14885 0.37187 -0.071104
1869 -0.081792 0.25478 0.03045 -0.15888 -0.069486 -0.090463 0.28376 0.31272 -0.067313 -0.0045641 0.038843 0.64703 -0.20347 -0.12805 -0.088377 -0.1285 0.41272 -0.033466
1870 -0.10678 0.24989 0.030471 -0.17698 -0.056869 -0.090869 0.23848 0.32055 -0.086562 -0.038222 0.030198 0.60937 -0.20318 -0.14667 -0.083215 -0.14378 0.38436 -0.063404
1871 -0.075578 0.23122 0.029652 -0.18645 -0.058071 -0.11905 0.2436 0.30521 -0.10544 -0.027836 0.018185 0.62359 -0.20674 -0.14748 -0.10078 -0.1685 0.34996 -0.060521
1872 -0.097119 0.23096 0.024521 -0.17772 -0.081332 -0.1188 0.23502 0.30645 -0.099396 -0.033089 0.0052978 0.58851 -0.22713 -0.14064 -0.1022 -0.14956 0.41731 -0.03282
1873 -0.098202 0.22647 0.016976 -0.17675 -0.058755 -0.13076 0.20544 0.25714 -0.11572 -0.066731 0.01003 0.55731 -0.2484 -0.1614 -0.11089 -0.16104 0.48221 -0.023206
1874 -0.098757 0.20625 0.0048137 -0.19225 -0.094368 -0.10482 0.17842 0.25168 -0.13668 -0.060231 -0.0037982 0.45126 -0.23675 -0.17083 -0.099051 -0.15948 0.48745 -0.031387
1875 -0.1028 0.24121 0.032329 -0.15766 -0.062298 -0.1098 0.17957 0.26873 -0.088663 -0.045701 -0.0019957 0.4079 -0.2207 -0.15405 -0.089063 -0.15849 0.53511 -0.012108
1876 -0.11729 0.18772 -0.021133 -0.16838 -0.09463 -0.13067 0.1537 0.23836 -0.13468 -0.076592 -0.044887 0.33487 -0.23596 -0.17356 -0.1182 -0.16376 0.49246 -0.053119
1877 -0.15657 0.13865 -0.030392 -0.20613 -0.11892 -0.16088 0.11378 0.19717 -0.15949 -0.12096 -0.052314 0.30183 -0.26222 -0.19878 -0.13362 -0.19536 0.48498 -0.0499
1878 -0.14467 0.2018 -0.019293 -0.20038 -0.090625 -0.1271 0.12983 0.21235 -0.1156 -0.079603 -0.062278 0.31837 -0.2398 -0.19223 -0.12375 -0.1531 0.4954 -0.032933
1879 -0.15891 0.19066 -0.026409 -0.17301 -0.086927 -0.14526 0.10589 0.18625 -0.14239 -0.11179 -0.068429 0.2838 -0.26598 -0.17782 -0.109 -0.17252 0.48453 -0.054411
1880 -0.1522 0.14854 -0.042608 -0.23539 -0.11572 -0.1679 0.083993 0.19601 -0.17942 -0.10677 -0.093548 0.27792 -0.25265 -0.19815 -0.11081 -0.18921 0.49848 -0.049765
1881 -0.13843 0.1948 -0.024293 -0.21583 -0.098328 -0.12479 0.12575 0.1941 -0.15149 -0.093669 -0.054348 0.29709 -0.22922 -0.18094 -0.11303 -0.17321 0.57214 -0.03108
1882 -0.11176 0.20465 -0.018988 -0.18262 -0.065948 -0.10036 0.12382 0.18654 -0.12369 -0.098003 -0.017783 0.30847 -0.21612 -0.17751 -0.11274 -0.17476 0.54243 -0.010372
1883 -0.15573 0.16948 -0.03318 -0.19257 -0.11229 -0.15172 0.059439 0.20249 -0.16305 -0.11265 -0.052266 0.25631 -0.24352 -0.17004 -0.13975 -0.16707 0.56481 -0.031541
1884 -0.15529 0.16551 -0.039197 -0.19778 -0.059398 -0.14426 0.080177 0.1696 -0.14237 -0.11591 -0.017379 0.25611 -0.2307 -0.16442 -0.12217 -0.161 0.59485 -0.015233
1885 -0.1343 0.17772 -0.026605 -0.17096 -0.09769 -0.09794 0.089363 0.16918 -0.15348 -0.097 0.20132 0.28175 -0.23074 -0.1869 -0.1243 -0.14738 0.57775 -0.012344
1886 -0.16906 0.15081 -0.040742 -0.18405 -0.087555 -0.15281 0.04938 0.15519 -0.16631 -0.10106 0.25097 0.23973 -0.17573 -0.19796 -0.1218 -0.15192 0.51817 -0.026512
1887 -0.14289 0.13474 -0.043175 -0.17923 -0.095866 -0.13848 0.053582 0.16176 -0.16171 -0.097649 0.30794 0.2573 -0.067636 -0.18667 -0.13153 -0.019728 0.54819 -0.0060123
1888 -0.17542 0.16923 -0.034377 -0.17807 -0.10338 -0.16634 0.028995 0.1436 -0.1657 -0.11921 0.3745 0.23541 -0.0030764 -0.19335 -0.11728 0.078694 0.56893 0.022103
1889 -0.13117 0.17045 -0.0416 -0.17199 -0.08532 -0.12984 0.036816 0.17995 -0.12819 -0.094135 0.4149 0.24284 0.077668 -0.15865 -0.11272 0.099379 0.58571 0.056057
1890 -0.15758 0.15918 -0.037772 -0.18781 -0.06564 -0.14692 0.047929 0.13939 -0.14426 -0.088977 0.41576 0.22879 0.10871 -0.16032 -0.12143 0.13256 0.54268 0.041211
1891 -0.14272 0.15434 -0.032219 -0.1622 -0.075771 -0.13669 0.020209 0.14333 -0.15585 -0.10644 0.31505 0.22504 0.15905 -0.17613 -0.11728 0.10383 0.55529 0.058147
1892 -0.16485 0.14757 -0.042318 -0.22286 -0.098764 -0.13427 0.0067132 0.13428 -0.16244 -0.12175 0.16596 0.17673 0.16176 -0.19516 -0.12208 0.031216 0.54717 0.029987
1893 -0.16757 0.16058 -0.053465 -0.20229 -0.10004 -0.15403 -0.0099272 0.1364 -0.16476 -0.11376 0.094292 0.16536 0.22249 -0.15832 -0.12423 -0.029136 0.60115 0.023247
1894 -0.15964 0.14016 -0.038132 -0.18968 -0.098779 -0.1214 0.020975 0.16892 -0.14681 -0.10854 0.084274 0.16386 0.25464 -0.17417 -0.10889 -0.043213 0.57065 0.097867
1895 -0.15378 0.13927 -0.057736 -0.18442 -0.10469 -0.1484 -0.021453 0.13073 -0.1601 -0.10306 0.077457 0.14293 0.22691 -0.17296 -0.12696 -0.060379 0.56305 0.16907
1896 -0.16388 0.10673 -0.063107 -0.20619 -0.071713 -0.1744 -0.053113 0.11643 -0.18288 -0.1235 0.048622 0.1416 0.26504 -0.19089 -0.14455 -0.039426 0.54703 0.18191
1897 -0.19529 0.1088 -0.054226 -0.18154 -0.065761 -0.15598 -0.031196 0.10391 -0.14569 -0.11135 0.05712 0.15309 0.2725 -0.1625 -0.14343 -0.076755 0.55635 0.2373
1898 -0.13886 0.1175 -0.037592 -0.17142 -0.067044 -0.13823 -0.023485 0.12977 -0.1664 -0.11234 0.079022 0.15461 0.32389 -0.17554 -0.12396 -0.065348 0.55724 0.25777
1899 -0.16253 0.11699 -0.084065 -0.187 -0.10186 -0.15176 -0.058989 0.11569 -0.17531 -0.12283 0.058457 0.12867 0.36049 -0.1693 -0.126 -0.074382 0.5594 0.21474
1900 -0.19516 0.087179 -0.095557 -0.21266 -0.10036 -0.19314 -0.092635 0.077426 -0.1977 -0.13677 0.011548 0.10506 0.40517 -0.18857 -0.16116 -0.09523 0.47572 0.12603
1901 -0.17165 0.1184 -0.08049 -0.20266 -0.091739 -0.14904 -0.056045 0.10804 -0.17288 -0.12009 0.051531 0.11357 0.41125 -0.17534 -0.12792 0.10595 0.55537 0.14487
1902 -0.18406 0.097992 -0.062293 -0.20333 -0.095411 -0.13897 -0.04111 0.11679 -0.16589 -0.1321 0.025263 0.11438 0.45826 -0.14036 -0.13735 0.15524 0.50462 0.14979
1903 -0.18213 0.096079 -0.081462 -0.1954 -0.082792 -0.15816 -0.072644 0.090209 -0.19039 -0.13093 0.040737 0.09082 0.46051 -0.18845 -0.14631 0.16376 0.51643 0.14754
1904 -0.17836 0.076442 -0.096193 -0.18714 -0.11624 -0.16036 -0.069749 0.064089 -0.17741 -0.14818 0.0098638 0.098479 0.43432 -0.19031 -0.1384 0.11762 0.53146 0.11408
1905 -0.15988 0.10315 -0.059833 -0.15435 -0.093865 -0.14301 -0.08373 0.090593 -0.19403 -0.13274 0.028846 0.091605 0.50715 -0.15481 -0.1428 0.10196 0.55528 0.11674
1906 -0.1833 0.086486 -0.078795 -0.19926 -0.080835 -0.16079 -0.08314 0.076058 -0.16588 -0.1243 0.022805 0.05624 0.5019 -0.16508 -0.13871 0.02592 0.48919 0.076049
1907 -0.1764 0.10941 -0.086147 -0.18382 -0.078049 -0.16033 -0.090481 0.07965 -0.20065 -0.11721 0.038341 0.073789 0.53129 -0.1649 -0.14267 0.012532 0.40206 0.070203
1908 -0.18926 0.051174 -0.11522 -0.18016 -0.093436 -0.17201 -0.10894 0.04899 -0.20588 -0.13449 0.0029653 0.069936 0.47317 -0.18486 -0.17566 -0.032942 0.30104 0.010387
1909 -0.1993 0.047877 -0.10368 -0.20172 -0.10503 -0.16639 -0.12567 0.046653 -0.20403 -0.13821 0.0018233 0.041825 0.50378 -0.18231 -0.18035 -0.032747 0.29059 0.026977
1910 -0.20364 0.072669 -0.072585 -0.18034 -0.080982 -0.18737 -0.11593 0.052006 -0.1709 -0.14548 0.005142 0.054747 0.50655 -0.17038 -0.14592 -0.032324 0.30727 0.02625
1911 -0.19329 0.067821 -0.094166 -0.1854 -0.1074 -0.1839 -0.1233 0.064963 -0.19222 -0.14484 -0.0078187 0.027332 0.55429 -0.17881 -0.14171 -0.035016 0.29239 0.0088158
1912 -0.19098 0.044594 -0.10296 -0.21038 -0.095169 -0.16145 -0.13119 0.06293 -0.1997 -0.15806 -0.034293 0.025387 0.5286 -0.18556 -0.14664 0.086586 0.26963 0.014991
1913 -0.19179 0.059089 -0.10669 -0.2052 -0.10704 -0.15786 -0.12784 0.04302 -0.19499 -0.16929 -0.025745 0.0044957 0.54713 -0.18031 -0.16659 0.19048 0.28629 0.017399
1914 -0.17825 0.090957 -0.083081 -0.16619 -0.082288 -0.15368 -0.096065 0.060133 -0.17792 -0.14385 -0.015228 0.039223 0.6173 -0.17432 -0.14213 0.29064 0.28971 0.086314
1915 -0.20582 0.038438 -0.11457 -0.22197 -0.091295 -0.15905 -0.14507 0.028951 -0.19083 -0.15804 -0.036109 0.025371 0.59848 -0.19318 -0.16317 0.25117 0.27662 0.069709
1916 -0.204 0.070022 -0.08223 -0.21278 -0.073277 -0.16455 -0.14178 0.046677 -0.1913 -0.15048 -0.032766 0.02295 0.60496 -0.18241 -0.15239 0.2692 0.23015 0.054178
1917 -0.19205 0.084994 -0.086396 -0.19967 -0.088914 -0.14862 -0.098738 0.061253 -0.17115 -0.15824 -0.022142 0.029242 0.65669 -0.17811 -0.13133 0.23351 0.28194 0.060809
1918 -0.17373 0.060993 -0.085972 -0.19124 -0.084281 -0.12789 -0.12472 0.032925 -0.15976 -0.14036 -0.03435 0.026767 0.64919 -0.16615 -0.14455 0.14054 0.25762 0.047747
1919 -0.20372 0.030411 -0.11275 -0.22627 -0.12404 -0.15119 -0.16558 0.063331 -0.19886 -0.16334 -0.060116 -0.010391 0.61896 -0.18303 -0.16904 0.074345 0.21053 -0.0095583
1920 -0.20204 0.059877 -0.10255 -0.19923 -0.094786 -0.11564 -0.15378 0.053077 -0.1853 -0.16139 -0.046715 0.001583 0.63876 -0.17674 -0.15464 0.019663 0.2088 0.026313
1921 -0.2126 0.023169 -0.1105 -0.19279 -0.084021 -0.14732 -0.17506 0.014064 -0.18598 -0.14511 -0.041092 -0.015385 0.65056 -0.20556 -0.17044 0.012103 0.20179 0.0035563
1922 -0.1981 0.044073 -0.11702 -0.1839 -0.092093 -0.15631 -0.16612 0.0073656 -0.21533 -0.15323 0.20779 0.0005197 0.65674 -0.18297 -0.16635 0.024726 0.20027 -0.018889
1923 -0.20618 0.014017 -0.11162 -0.20764 -0.10234 -0.13237 -0.18524 -0.010423 -0.17782 -0.15501 0.28695 -0.015652 0.63534 -0.17887 -0.16585 0.039948 0.19455 -0.0058613
1924 -0.21738 0.052175 -0.12334 -0.19953 -0.10063 -0.10793 -0.17644 0.029265 -0.18863 -0.14648 0.38228 0.010009 0.70828 -0.17669 -0.16401 0.17205 0.18443 0.005311
1925 -0.21664 0.049988 -0.11966 -0.19997 -0.10165 -0.13294 -0.185 0.012948 -0.19533 -0.13329 0.40558 0.021961 0.71 -0.17832 -0.16998 0.31096 0.18992 0.033136
1926 -0.1737 0.012145 -0.10572 -0.18457 -0.084491 -0.14221 -0.15423 0.017133 -0.18428 0.0080654 0.43637 0.019968 0.70335 -0.17604 -0.16021 0.31876 0.18923 0.05153
1927 -0.2205 0.011094 -0.13432 -0.21641 -0.1132 -0.15058 -0.18048 -0.018979 -0.18692 0.18208 0.3704 0.0046223 0.63148 -0.18968 -0.18621 0.34769 0.15773 0.036179
1928 -0.19256 0.049088 -0.11112 -0.1971 -0.071898 -0.15041 -0.18357 0.0087629 -0.17647 0.26534 0.33846 0.0039191 0.70287 -0.14298 -0.17212 0.37295 0.17111 0.031477
1929 -0.2289 0.011549 -0.13013 -0.23301 -0.090999 -0.18147 -0.20391 -0.05761 -0.21959 0.30628 0.20121 -0.014447 0.68092 -0.18946 -0.19286 0.34725 0.14311 0.02412
1930 -0.20458 0.025221 -0.1304 -0.19015 -0.08155 -0.19654 -0.20906 -0.013405 -0.19266 0.3751 0.12421 0.0077977 0.71221 -0.15413 -0.15683 0.33232 0.15592 0.033983
1931 -0.21682 0.028662 -0.11717 -0.20266 -0.092701 -0.14173 -0.1898 0.006929 -0.17441 0.3559 0.11829 -0.0080593 0.65859 -0.17455 -0.17509 0.25229 0.16423 0.025012
1932 -0.19825 0.039867 -0.10544 -0.20252 -0.090069 -0.14597 -0.18102 0.020925 -0.18281 0.39092 0.08402 0.0032023 0.64816 -0.18808 -0.16056 0.1655 0.14667 -0.0069136
1933 -0.19825 0.0233 -0.10091 -0.17907 -0.098342 -0.16632 -0.20546 -0.018583 -0.17932 0.47578 0.067635 -0.010125 0.63977 -0.19003 -0.16247 0.3159 0.14312 0.031338
1934 -0.21953 0.03229 -0.11669 -0.19797 -0.090172 -0.16365 -0.20438 -0.011011 -0.19158 0.31345 0.039534 -0.01362 0.69299 -0.18051 -0.17861 0.46015 0.12412 0.053914
1935 -0.22663 -0.021836 -0.1499 -0.24679 -0.12171 -0.20972 -0.24971 -0.046621 -0.19685 0.15654 0.014152 -0.062641 0.66649 -0.19754 -0.18144 0.43254 0.095522 0.031735
1936 -0.21907 0.019103 -0.14355 -0.2243 -0.11808 -0.19465 -0.23953 -0.034343 -0.18903 0.074814 0.039265 -0.06515 0.69161 -0.19016 -0.18007 0.49718 0.087061 0.058661
1937 -0.21419 0.0033662 -0.11283 -0.22621 -0.10177 -0.18108 -0.22783 -0.036364 -0.18916 0.030127 0.026554 -0.052247 0.71676 -0.15796 -0.15541 0.49681 0.10158 0.15611
1938 -0.21781 0.032839 -0.12307 -0.21689 -0.093589 -0.15122 -0.21556 -0.0030588 -0.20273 0.046981 0.036077 -0.040696 0.73312 -0.16611 -0.18064 0.58591 0.13733 0.26652
1939 -0.2324 0.0088909 -0.14868 -0.20925 -0.11661 -0.18164 -0.25261 -0.054525 -0.20726 0.010754 -0.0083676 -0.066778 0.66794 -0.18303 -0.18969 0.48051 0.10965 0.27658
1940 -0.21852 0.026596 -0.13801 -0.21132 -0.079961 -0.16673 -0.24776 -0.029659 -0.18366 0.014422 0.023134 -0.036261 0.69519 -0.15648 -0.17507 0.5882 0.12106 0.33775
1941 -0.24254 0.0063366 -0.15053 -0.20778 -0.12235 -0.20734 -0.2523 -0.030042 -0.22037 -0.021742 -0.023956 -0.08678 0.6371 -0.1822 -0.1864 0.51648 0.076664 0.2875
1942 -0.22219 0.016669 -0.13004 -0.18434 -0.083835 -0.16966 -0.25944 -0.038678 -0.22777 -0.013795 0.014819 -0.053623 0.6714 -0.16201 -0.17973 0.58 0.085736 0.32738
1943 -0.20682 0.0079942 -0.13374 -0.22825 -0.099155 -0.18537 -0.23271 -0.030504 -0.19778 0.020284 0.017182 -0.048308 0.67242 0.001127 -0.16266 0.5751 0.083185 0.2893
1944 -0.20273 0.029352 -0.1274 -0.19588 -0.10563 -0.14593 -0.24591 -0.014925 -0.20416 0.13839 0.0087383 -0.064387 0.64065 0.037461 -0.15966 0.5518 0.08411 0.1831
1945 -0.22771 0.021445 -0.14392 -0.20284 -0.12021 -0.19095 -0.23709 -0.033057 -0.22755 0.3463 -0.028511 -0.069904 0.62719 0.10746 -0.16653 0.53432 0.045765 0.13587
1946 -0.24688 -0.014458 -0.14032 -0.22631 -0.10739 -0.20185 -0.25618 -0.07681 -0.23819 0.38712 -0.019157 -0.06128 0.60293 0.081872 -0.17879 0.53255 0.065985 0.13159
1947 -0.22431 -0.024392 -0.13568 -0.21 -0.10593 -0.18448 -0.26833 -0.045641 -0.1973 0.50889 -0.0077083 -0.071237 0.55549 0.10525 -0.17253 0.62083 0.035183 0.12488
1948 -0.22506 0.0037672 -0.12887 -0.19925 -0.10892 -0.1745 -0.2809 -0.049765 -0.21496 0.51983 -0.0095113 -0.076993 0.60779 0.12059 -0.14523 0.66418 0.037768 0.12782
1949 -0.23127 -0.0063881 -0.13114 -0.2136 -0.12445 -0.18156 -0.27409 -0.060261 -0.20214 0.5376 -0.02324 -0.079383 0.5732 0.15021 -0.16268 0.61736 0.051547 0.13775
1950 -0.21983 0.0073279 -0.12464 -0.20544 -0.1084 -0.17362 -0.25634 -0.027784 -0.20874 0.55359 -0.0082062 -0.054641 0.525 0.22367 -0.14555 0.61894 0.065446 0.12718
1951 -0.22389 -0.011411 -0.14465 -0.18619 -0.11153 -0.20592 -0.27354 -0.041378 -0.21718 0.57946 -0.038945 -0.074726 0.4905 0.27418 -0.13413 0.61998 0.024036 0.10563
1952 -0.23238 0.011494 -0.12649 -0.20389 -0.10346 -0.19206 -0.26102 -0.052202 -0.20989 0.59653 -0.050944 -0.070826 0.42421 0.18958 -0.12943 0.60972 0.046255 0.11375
1953 -0.23403 -0.0062691 -0.12585 -0.19693 -0.10366 -0.16282 -0.26398 -0.067586 -0.20838 0.6322 -0.014711 -0.080082 0.40428 0.29195 -0.1189 0.55264 0.074438 0.1282
1954 -0.2342 -0.010011 -0.13113 -0.19416 -0.10841 -0.18742 -0.27914 -0.051844 -0.20741 0.68215 -0.02628 -0.066695 0.40238 0.27261 -0.11905 0.54743 0.016924 0.10006
1955 -0.12131 0.0036885 -0.10858 -0.19522 -0.11127 -0.16953 -0.26186 -0.033877 -0.1906 0.71798 -0.040574 -0.077884 0.38022 0.32503 -0.086555 0.55714 0.042291 0.10711
1956 0.067455 0.0055451 -0.12111 -0.19073 -0.084605 -0.13294 -0.26124 -0.047028 -0.17862 0.70038 0.0073039 -0.066237 0.33243 0.36853 -0.081564 0.62832 0.06774 0.1098
1957 0.12717 -0.0080475 -0.12304 -0.19813 -0.10214 -0.1724 -0.27365 -0.047272 -0.21373 0.7268 -0.015329 -0.064723 0.29522 0.35113 -0.07007 0.71309 0.054463 0.10958
1958 0.18081 -0.030508 -0.15234 -0.19952 -0.10151 -0.20629 -0.28258 -0.090843 -0.23319 0.69951 -0.056711 -0.094573 0.27005 0.39261 -0.06921 0.62042 0.022212 0.085893
1959 0.19547 0.00098745 -0.13033 -0.17182 -0.088928 -0.19374 -0.26675 -0.054607 -0.21079 0.76964 -0.012964 -0.069193 0.28026 0.43106 -0.076491 0.59998 0.039575 0.086237
1960 0.20964 -0.015991 -0.13966 -0.18736 -0.081043 -0.19517 -0.25476 -0.030906 -0.17595 0.75609 -0.011802 -0.074934 0.28486 0.37563 -0.060227 0.64543 0.045015 0.09394
1961 0.037616 -0.0072471 -0.14198 -0.20095 -0.081172 -0.17099 -0.28877 -0.06193 -0.20127 0.80612 -0.0020008 -0.089485 0.2362 0.44344 -0.07874 0.63137 0.041691 0.10034
1962 -0.041036 -0.049001 -0.15267 -0.22952 -0.13809 -0.20475 -0.29059 -0.08007 -0.22019 0.76066 -0.013016 -0.081022 0.19877 0.45758 -0.088055 0.55747 0.0047818 0.068207
1963 -0.085253 -0.041358 -0.13418 -0.20673 -0.1 -0.17115 -0.25706 -0.053127 -0.19033 0.79626 -0.0010634 -0.082737 0.22667 0.45328 -0.063968 0.54387 0.034958 0.055818
1964 -0.11643 -0.06917 -0.16644 -0.19746 -0.10684 -0.20542 -0.29538 -0.083149 -0.21707 0.73794 -0.023814 -0.10571 0.18299 0.44037 -0.084206 0.4067 0.015536 0.031257
1965 -0.10753 -0.049334 -0.13047 -0.19478 -0.076557 -0.18991 -0.27841 -0.071789 -0.21184 0.75718 -0.026869 -0.09375 0.20926 0.48237 -0.069631 0.37495 0.017855 0.036091
1966 -0.10873 -0.04755 -0.13082 -0.18807 -0.084118 -0.164 -0.28916 -0.052014 -0.17983 0.81994 -0.024996 -0.091994 0.19256 0.54203 -0.06923 0.38794 0.0069296 0.04501
1967 -0.10612 -0.025538 -0.13 -0.18744 -0.087123 -0.17166 -0.26529 -0.049161 -0.18493 0.78527 -0.010708 -0.082954 0.18527 0.51255 -0.070973 0.37313 0.015731 0.055158
1968 -0.1238 -0.083004 -0.15798 -0.19904 -0.11527 -0.22277 -0.29015 -0.12544 -0.22278 0.80626 -0.062671 -0.10105 0.12105 0.51389 -0.088951 0.3089 -0.034236 0.14433
1969 -0.13211 -0.076744 -0.15135 -0.18684 -0.11778 -0.20017 -0.2991 -0.08548 -0.19006 0.78595 -0.061514 -0.087333 0.14266 0.56527 -0.086931 0.33783 -0.0070125 0.20864
1970 -0.13077 -0.10831 -0.1668 -0.19526 -0.11194 -0.2125 -0.29874 -0.10637 -0.20697 0.74846 -0.078804 -0.1138 0.13836 0.49137 -0.10319 0.30075 -0.040026 0.23012
1971 -0.14421 -0.072411 -0.15454 -0.19698 -0.12041 -0.21777 -0.32212 -0.09279 -0.22019 0.74717 -0.086046 -0.10214 0.12885 0.50331 -0.090911 0.28286 0.0015981 0.28048
1972 -0.12611 -0.048552 -0.14737 -0.18035 -0.096738 -0.17984 -0.29568 -0.068687 -0.19646 0.77684 -0.030747 -0.08835 0.1564 0.55319 -0.057773 0.29315 -0.0046011 0.3011
1973 -0.14016 -0.08559 -0.15875 -0.18969 -0.10783 -0.2083 -0.30328 -0.077256 -0.20339 0.78534 -0.029274 -0.088911 0.10213 0.52372 -0.057896 0.28714 0.0054726 0.27296
1974 -0.14118 -0.075479 -0.15187 -0.17517 -0.088377 -0.18212 -0.30043 -0.077661 -0.18844 0.7769 -0.060402 -0.092259 0.12562 0.55085 -0.070524 0.27654 -0.023209 0.24524
1975 -0.14728 -0.075599 -0.15315 -0.20131 -0.09253 -0.19818 -0.32953 -0.069792 -0.19911 0.75115 -0.061191 -0.097198 0.085361 0.57409 -0.059579 0.24484 -0.012173 0.21954
1976 -0.11277 -0.063983 -0.13438 -0.17283 -0.074309 -0.18047 -0.28693 -0.061356 -0.20435 0.77748 -0.071021 -0.090468 0.09705 0.60351 -0.048099 0.24461 0.021286 0.22324
1977 -0.14695 -0.068139 -0.1503 -0.15331 -0.08615 -0.19566 -0.30222 -0.082264 -0.20908 0.75868 -0.032864 -0.094612 0.08355 0.57879 -0.04759 0.21121 0.0056117 0.17385
1978 -0.16095 -0.10251 -0.16738 -0.17627 -0.097171 -0.19813 -0.30622 -0.10463 -0.21191 0.80249 -0.063202 -0.12862 0.069862 0.58958 -0.056823 0.21668 -0.020228 0.12542
1979 -0.17227 -0.10585 -0.1816 -0.209 -0.12506 -0.21038 -0.3205 -0.099387 -0.23403 0.77622 0.17369 -0.10974 0.057407 0.5631 -0.074991 0.17376 -0.054446 0.078717
1980 -0.1611 -0.11471 -0.17432 -0.18531 -0.1191 -0.21269 -0.32419 -0.10704 -0.23287 0.74123 0.27487 -0.10733 0.053261 0.58702 -0.046015 0.16464 -0.027102 0.071875
1981 -0.14311 -0.073478 -0.14296 -0.16715 -0.082069 -0.17282 -0.29425 -0.07225 -0.21134 0.79445 0.32304 -0.091067 0.090159 0.65146 -0.031382 0.21584 -0.047183 0.11162
1982 -0.16044 -0.084621 -0.15842 -0.16275 -0.086786 -0.17675 -0.29763 -0.070522 -0.19536 0.7987 0.33084 -0.091858 0.058004 0.61267 -0.037653 0.17327 -0.019382 0.079116
1983 -0.16975 -0.096794 -0.17292 -0.2025 -0.098325 -0.21227 -0.31188 -0.12772 -0.20805 0.76021 0.36295 -0.1034 0.03356 0.63831 -0.069418 0.14656 -0.028791 0.088981
1984 -0.16085 -0.10004 -0.17467 -0.19602 -0.10345 -0.21579 -0.33254 -0.1146 -0.20127 0.77306 0.31248 -0.1038 0.01544 0.59232 -0.049569 0.14465 -0.019468 0.17404
1985 -0.18707 -0.1229 -0.15687 -0.1985 -0.11716 -0.20792 -0.32023 -0.10979 -0.22323 0.7738 0.18868 -0.1305 0.0040114 0.66782 -0.046033 0.12824 -0.01994 0.2152
1986 -0.17068 -0.098166 -0.15069 -0.16754 -0.11436 -0.21295 -0.33847 -0.09358 -0.22808 0.7202 0.10536 -0.10233 0.03344 0.68071 -0.031359 0.16303 -0.013147 0.27746
1987 -0.1451 -0.090482 -0.15649 -0.17797 -0.1022 -0.19106 -0.33079 -0.10962 -0.21391 0.65206 0.072078 -0.11116 0.026526 0.63158 -0.041193 0.13512 -0.025233 0.28594
1988 -0.15929 -0.1454 -0.19419 -0.21539 -0.13827 -0.21416 -0.32532 -0.11994 -0.22946 0.55211 0.042654 -0.14349 -0.019038 0.6404 -0.066467 0.12282 -0.056537 0.24386
1989 -0.1622 -0.12108 -0.17233 -0.17921 -0.11717 -0.22376 -0.3223 -0.12341 -0.038693 0.49247 0.038973 -0.11545 -0.00037468 0.63043 -0.033156 0.0917 -0.031505 0.27027
1990 -0.2164 -0.13587 -0.20232 -0.22297 -0.13159 -0.23599 -0.34613 -0.15386 0.080412 0.40632 -0.012158 -0.15714 -0.04046 0.58898 -0.044287 0.07082 -0.064385 0.27727
1991 -0.16957 -0.11112 -0.17473 -0.17508 -0.11904 -0.20125 -0.31235 -0.09781 0.16889 0.42429 0.01595 -0.11154 -0.0022325 0.61894 -0.012199 0.1007 -0.042566 0.26755
1992 -0.16985 -0.097371 -0.15196 -0.19807 -0.096225 -0.2126 -0.31568 -0.09125 0.25246 0.43405 0.032995 -0.1101 -0.017289 0.67467 0.027339 0.09557 -0.027658 0.29744
1993 -0.17946 -0.12456 -0.17226 -0.24587 -0.12095 -0.20075 -0.33415 -0.1144 0.29801 0.40178 0.012871 -0.13439 -0.043866 0.61145 0.019822 0.025227 -0.038662 0.30435
1994 -0.13962 -0.096148 -0.15833 -0.20699 -0.097736 -0.20002 -0.33965 -0.12127 0.27788 0.4123 0.00083186 -0.097938 -0.023575 0.62407 0.06016 0.088109 -0.040865 0.30731
1995 -0.16688 -0.11935 -0.17505 -0.21359 -0.10532 -0.23147 -0.3348 -0.12198 0.30523 0.36283 0.012148 -0.13128 -0.039438 0.6281 0.037154 0.058311 -0.05401 0.31102
1996 0.058154 -0.11237 -0.1384 -0.18049 -0.08435 -0.18697 -0.29974 -0.10347 0.32019 0.36592 0.026395 -0.10932 -0.032106 0.68271 0.00011977 0.074932 -0.027935 0.3239
1997 0.15271 -0.12036 -0.14604 -0.18423 -0.10524 -0.19153 -0.33569 -0.10831 0.25555 0.34418 -0.027799 -0.13058 -0.040716 0.6317 -0.01368 0.042156 -0.016283 0.32759
1998 0.19645 -0.1262 -0.1511 -0.18434 -0.11055 -0.19522 -0.32636 -0.11106 0.18796 0.31372 -0.022549 -0.12834 -0.031285 0.61137 -0.021818 0.047072 -0.045435 0.3248
1999 0.21394 -0.10299 -0.13987 -0.18092 -0.083666 -0.17356 -0.32068 -0.11192 0.068181 0.3287 0.0013759 -0.12685 -0.048454 0.66651 -0.00048207 0.043953 -0.042172 0.3564
2000 0.12933 -0.15449 -0.18091 -0.22458 -0.11903 -0.20694 -0.35364 -0.14724 0.025719 0.30642 -0.041376 -0.1604 -0.096737 0.6271 -0.05102 0.032654 -0.089242 0.32849
2001 0.036465 -0.099919 -0.16153 -0.19011 -0.10061 -0.18371 -0.34025 -0.11249 0.024571 0.2709 -0.016591 -0.12055 -0.072037 0.66599 -0.019516 0.034641 -0.033954 0.33636
2002 -0.038989 -0.092464 -0.1439 -0.18831 -0.083954 -0.18782 -0.31287 -0.07948 0.030707 0.29796 -0.016666 -0.11044 -0.067142 0.6678 0.0061367 0.050201 -0.042736 0.36627
2003 -0.082008 -0.11628 -0.17436 -0.20525 -0.11769 -0.20906 -0.3341 -0.11733 -0.012348 0.26468 -0.040565 -0.13391 -0.088436 0.59757 -0.032633 0.030815 -0.0645 0.33025
2004 -0.080759 -0.11617 -0.17735 -0.20971 -0.12003 -0.19688 -0.33576 -0.13056 -0.01632 0.27596 -0.053897 -0.14393 -0.088681 0.6497 -0.019317 0.047224 -0.041607 0.30448
2005 -0.071011 -0.10854 -0.16573 -0.20554 -0.11873 -0.20105 -0.35172 -0.095755 0.0036048 0.25029 -0.046618 -0.1344 -0.079184 0.6161 -0.022884 0.01746 -0.070515 0.31603
2006 -0.094717 -0.085728 -0.14542 -0.17682 -0.099566 -0.17128 -0.3167 -0.08697 0.018715 0.23529 -0.022618 -0.13301 -0.060733 0.64046 0.026588 -0.0022772 -0.037694 0.36568
2007 -0.086682 -0.11067 -0.14604 -0.18398 -0.10049 -0.19968 -0.34626 -0.1088 -0.014478 0.22976 -0.064123 -0.11476 -0.068235 0.6134 0.020548 -0.0080684 -0.055324 0.34483
2008 -0.099516 -0.12864 -0.16498 -0.22833 -0.11519 -0.18376 -0.34757 -0.10814 -0.038928 0.2119 -0.062969 -0.15744 -0.10657 0.6198 0.025854 -0.010184 -0.078573 0.31976
2009 -0.099288 -0.14499 -0.17114 -0.21657 -0.099601 -0.21943 -0.35147 -0.13598 -0.011981 0.21792 -0.05338 -0.12009 -0.13099 0.63171 0.048143 0.0020106 -0.066135 0.33392
2010 -0.10931 -0.12674 -0.17842 -0.19942 -0.12624 -0.22219 -0.34603 -0.11122 -0.028531 0.15541 -0.077118 -0.14962 -0.13868 0.57195 0.029199 -0.029888 -0.089496 0.29994
2011 -0.10048 -0.099635 -0.16862 -0.16833 -0.10717 -0.19031 -0.34511 -0.080538 -0.0058035 0.17995 -0.043279 -0.13793 -0.11567 0.56735 0.064723 0.0043644 -0.06362 0.29611
2012 -0.11702 -0.096972 -0.15971 -0.19258 -0.1066 -0.21283 -0.36387 -0.10856 -0.044356 0.1948 -0.057905 -0.13984 -0.091293 0.5021 0.048751 -0.011201 -0.055725 0.24922
2013 -0.12281 -0.1016 -0.15203 -0.18474 -0.097923 -0.19322 -0.33967 -0.10419 -0.054554 0.1524 -0.067315 -0.14605 -0.12206 0.4331 0.05971 -0.033411 -0.07193 0.20887
2014 -0.11468 -0.133 -0.17289 -0.20577 -0.10936 -0.21135 -0.32725 -0.10794 -0.038652 0.1474 -0.074935 -0.13186 -0.13246 0.37979 0.052236 -0.068531 -0.092258 0.17739
2015 -0.14704 -0.14618 -0.18862 -0.21923 -0.12063 -0.22975 -0.36275 -0.14988 -0.068119 0.13779 -0.081959 -0.14953 -0.14596 0.33196 0.04849 -0.054792 -0.11812 0.14126
2016 -0.12824 -0.13546 -0.17069 -0.22322 -0.14294 -0.24448 -0.36931 -0.15144 -0.082093 0.10523 -0.10067 -0.17821 -0.14006 0.30226 0.048713 -0.083952 -0.11363 0.11642
2017 -0.14016 -0.12612 -0.17749 -0.19346 -0.12379 -0.20529 -0.37173 -0.10904 -0.061371 0.096986 -0.099621 -0.16275 -0.15302 0.3085 0.043966 -0.079393 -0.071061 0.12521
2018 -0.11816 -0.094032 -0.15699 -0.1734 -0.096448 -0.20355 -0.33719 -0.098083 -0.045126 0.13925 -0.05754 -0.12044 -0.10479 0.33377 0.061291 -0.057313 -0.0728 0.1378
2019 -0.10281 -0.12191 -0.1594 -0.15914 -0.086364 -0.1872 -0.32806 -0.10139 -0.072938 0.11484 -0.055343 -0.14043 -0.12153 0.34891 0.055615 -0.034738 -0.046028 0.13531
2020 -0.13879 -0.14032 -0.1765 -0.20151 -0.1284 -0.24649 -0.34711 -0.12331 -0.070871 0.082644 -0.081766 -0.15438 -0.15474 0.30925 0.049999 -0.069985 -0.091004 0.11729
2021 -0.11015 -0.1103 -0.16756 -0.16136 -0.11559 -0.17536 -0.35211 -0.10133 -0.063543 0.07193 -0.058402 -0.1592 -0.1789 0.30965 0.062273 -0.067848 -0.078191 0.13685
2022 -0.11082 -0.10831 -0.158 -0.17386 -0.084286 -0.16603 -0.32817 -0.10752 -0.066091 0.09299 -0.064647 -0.14313 -0.13995 0.27657 0.050647 -0.04539 -0.077094 0.19247
2023 -0.14855 -0.1108 -0.18014 -0.1995 -0.14031 -0.18923 -0.36942 -0.11945 -0.11791 0.059811 -0.11371 -0.15793 -0.15327 0.25392 0.0146 -0.084949 -0.086179 0.20543
2024 -0.1444 -0.10236 -0.15074 -0.19428 -0.086182 -0.19756 -0.34971 -0.12887 -0.086827 0.068297 -0.070282 -0.16058 -0.15483 0.26064 0.042253 -0.088797 -0.070637 0.20785
2025 -0.1418 -0.11766 -0.16714 -0.17658 -0.11206 -0.23516 -0.32717 -0.11655 -0.11221 0.069924 -0.092815 -0.15644 -0.1468 0.2497 0.018655 -0.061625 -0.059236 0.22773
2026 -0.13829 -0.13464 -0.16656 -0.19592 -0.13618 -0.21457 -0.35045 -0.15212 -0.11696 0.060099 -0.09543 -0.15168 -0.18299 0.24667 0.024515 -0.081735 -0.082508 0.22866
2027 -0.16395 -0.14299 -0.18077 -0.20334 -0.12538 -0.24525 -0.3712 -0.14219 -0.090775 0.044071 -0.087025 -0.16297 -0.17943 0.21335 0.00038642 -0.090935 -0.09707 0.1803
2028 -0.15328 -0.11683 -0.1571 -0.18474 -0.11205 -0.21487 -0.34318 -0.10472 0.042596 0.044189 0.046475 -0.13315 -0.15692 0.22974 0.031539 -0.085636 -0.095743 0.17739
2029 -0.15392 -0.11825 -0.17108 -0.18621 -0.10412 -0.22282 -0.35763 -0.10675 0.21838 0.062675 0.19531 -0.15038 -0.1601 0.22634 0.011888 -0.086858 -0.078774 0.12465
2030 -0.149 -0.098462 -0.16712 -0.18956 -0.10736 -0.22154 -0.34264 -0.12928 0.28751 0.040631 0.24295 -0.14194 -0.1647 0.20213 0.028506 -0.070448 -0.070212 0.092988
2031 -0.17041 -0.13683 -0.17299 -0.20451 -0.11144 -0.18055 -0.33008 -0.1162 0.39963 0.041779 0.30681 -0.15647 -0.15394 0.20014 0.0066327 -0.087814 -0.11878 0.086834
2032 -0.16002 -0.11143 -0.16488 -0.16824 -0.11128 -0.22973 -0.34027 -0.13139 0.41974 0.037065 0.33506 -0.14459 -0.1867 0.19468 0.035107 -0.11218 -0.10261 0.063114
2033 -0.15487 -0.094213 -0.16032 -0.18073 -0.078034 -0.21057 -0.33475 -0.12179 0.47517 0.030698 0.30387 -0.14032 -0.16185 0.17778 0.042501 -0.087188 -0.10595 0.088417
2034 -0.15812 -0.095897 -0.14407 -0.043709 -0.10337 -0.21606 -0.30392 -0.14778 0.47379 0.0058497 0.1596 -0.15203 -0.17295 0.16661 0.045709 -0.10537 -0.095502 0.073817
2035 -0.1748 -0.13656 -0.17933 0.00076469 -0.12492 -0.25808 -0.30608 -0.15716 0.46802 -0.01422 0.031424 -0.1718 -0.19037 0.12061 -0.002915 -0.10924 -0.10676 0.03262
2036 -0.1749 -0.11137 -0.16939 0.10247 -0.13503 -0.22565 -0.27655 -0.11927 0.4651 -0.0079888 0.012856 -0.16205 -0.19664 0.14801 0.0098091 -0.11843 -0.13006 0.05752
2037 -0.16829 -0.12854 -0.18716 0.11694 -0.12877 -0.22908 -0.28019 -0.14254 0.59118 -0.0070741 0.0026919 -0.16351 -0.19947 0.12809 0.0090449 -0.11323 -0.12461 0.063471
2038 -0.13823 -0.092795 -0.1581 0.16272 -0.094117 -0.1917 -0.23005 -0.09355 0.59688 -0.0032771 0.020159 -0.1375 -0.16859 0.16744 0.019038 -0.093578 -0.078612 0.14273
2039 -0.15164 -0.092368 -0.17259 0.074448 -0.089574 -0.2139 -0.21495 -0.12861 0.58348 -0.0046625 0.045438 -0.13109 -0.17327 0.14779 0.0021899 -0.1149 -0.10522 0.16525
2040 -0.13545 -0.083204 -0.1455 0.017542 -0.1065 -0.20851 -0.21067 -0.10935 0.62317 -0.019011 0.011855 -0.13197 -0.18061 0.11963 0.039021 -0.082828 -0.067839 0.17562
2041 -0.15737 -0.14622 -0.17608 0.042722 -0.13084 -0.21555 -0.28884 -0.14198 0.61664 -0.070381 -0.050868 -0.15309 -0.20931 0.096796 -0.0054353 -0.13256 -0.12007 0.12687
2042 0.045465 -0.12729 -0.15574 0.10068 -0.10244 -0.20184 -0.29412 -0.1166 0.64718 -0.034315 -0.0174 -0.13622 -0.1745 0.11685 0.019192 -0.087514 -0.074334 0.12222
2043 0.14101 -0.11741 -0.16284 0.24331 -0.10158 -0.20633 -0.29387 -0.11815 0.68235 -0.030225 -0.022944 -0.15396 -0.18042 0.099904 0.012924 -0.1141 -0.13147 0.076561
2044 0.16564 -0.15086 -0.17347 0.30003 -0.13204 -0.21336 -0.30951 -0.13914 0.65995 -0.036347 -0.063912 -0.14051 -0.20057 0.10067 0.0049146 -0.1384 -0.10707 0.059143
2045 0.26115 -0.089766 -0.15955 0.31429 -0.10412 -0.23327 -0.29575 -0.12948 0.72265 -0.024614 -0.049791 -0.12315 -0.18453 0.066881 0.027785 -0.10283 -0.07359 0.066349
2046 0.22832 -0.13022 -0.1539 0.31177 -0.13194 -0.21841 -0.28671 -0.12874 0.71425 -0.061922 -0.045953 -0.10394 -0.21527 0.10389 0.0041196 -0.12749 -0.13035 0.018251
2047 0.1556 -0.13795 -0.16037 0.41672 -0.095775 -0.18581 -0.1985 -0.099334 0.72317 -0.041803 -0.049662 -0.072813 -0.20161 0.096806 0.0069459 -0.1 -0.085691 0.040687
2048 0.006863 -0.12404 -0.19072 0.39546 -0.10554 -0.19455 -0.13832 -0.092676 0.71437 -0.068207 -0.073202 -0.03817 -0.2135 0.057607 -0.037867 -0.1323 -0.10262 0.0090101
2049 -0.039189 -0.12841 -0.17414 0.41393 -0.12585 -0.20656 -0.14915 -0.035695 0.70539 -0.047577 -0.036794 -0.085168 -0.21833 0.048991 -0.0068192 -0.16073 -0.12571 0.006024
2050 -0.070682 -0.15583 -0.17703 0.39138 -0.11598 -0.21195 -0.1301 -0.037356 0.74973 -0.074435 -0.087371 -0.15534 -0.23034 0.058422 -0.0022646 -0.11794 -0.11465 -0.024265
2051 -0.071361 -0.12847 -0.18269 0.41264 -0.12693 -0.2288 -0.15007 -0.043315 0.76418 -0.094998 -0.08986 -0.17901 -0.24504 0.029989 -0.035677 -0.17148 -0.10903 -0.016213
2052 -0.10793 -0.15906 -0.17697 0.399 -0.13609 -0.23253 -0.13448 -0.051649 0.72256 -0.085161 -0.12293 -0.16416 -0.23301 6.5862e-05 -0.020635 -0.15555 -0.13062 -0.032516
2053 -0.065606 -0.12345 -0.14787 0.49447 -0.093784 -0.18837 -0.062687 -0.051047 0.69812 -0.058143 -0.056786 -0.14173 -0.1826 0.038059 -0.012099 -0.13297 -0.088157 0.01019
2054 -0.094999 -0.15369 -0.17219 0.52107 -0.11735 -0.21907 -0.064612 -0.097292 0.67043 -0.085425 -0.089162 -0.17471 -0.20521 0.019656 -0.052334 -0.12932 -0.11837 -0.036766
2055 -0.11978 -0.14037 -0.19206 0.54351 -0.10447 -0.2309 -0.070144 -0.11948 0.76165 -0.094877 -0.10484 -0.17593 -0.22801 0.006366 -0.048033 -0.18287 -0.11823 -0.044163
2056 -0.10883 -0.1478 -0.18718 0.5389 -0.13655 -0.17004 -0.028521 -0.11772 0.7545 -0.10588 -0.11587 -0.17976 -0.25588 -0.012989 -0.058959 -0.16669 -0.16847 -0.05245
2057 -0.088778 -0.011631 -0.17875 0.56039 -0.10963 -0.20519 -0.0062502 -0.13098 0.80499 -0.09777 -0.081845 -0.17332 -0.21656 0.01547 -0.047694 -0.16082 -0.11695 -0.043523
2058 -0.11688 0.03316 -0.18555 0.57561 -0.10623 -0.22449 0.023462 -0.10906 0.75868 -0.094789 -0.1069 -0.14603 -0.21291 -0.0061335 -0.051633 -0.17516 -0.11901 -0.036468
2059 -0.1001 0.035702 -0.1774 0.5697 -0.098839 -0.16454 -0.011969 -0.11828 0.78773 -0.1121 -0.099588 -0.15517 -0.20919 -0.0073431 -0.054011 -0.16223 -0.081609 -0.037831
2060 -0.12292 0.071323 -0.15669 0.56456 -0.12676 -0.2397 0.0093079 -0.12483 0.74139 -0.11384 -0.11394 -0.16411 -0.22185 -0.0097351 -0.030993 -0.11265 -0.10761 -0.020502
2061 -0.11646 -0.015048 -0.15844 0.6204 -0.091717 -0.20289 0.10989 -0.10409 0.7703 -0.11602 -0.12087 -0.14069 -0.20742 0.03068 -0.026597 -0.143 -0.11267 0.040658
2062 -0.12267 -0.082212 -0.17045 0.63796 -0.098084 -0.19761 0.074691 -0.14027 0.73804 -0.12275 -0.085098 -0.1525 -0.22119 -0.0034918 -0.047751 -0.16222 -0.11769 0.059708
2063 -0.15375 -0.098861 -0.17359 0.64473 -0.11351 -0.11697 0.066705 -0.12855 0.76457 -0.12288 -0.11036 -0.16273 -0.24572 -0.023194 -0.060081 -0.17755 -0.12299 0.062609
2064 -0.12347 -0.078966 -0.15824 0.66456 -0.11129 -0.038213 0.065856 -0.1283 0.73105 -0.1176 -0.11864 -0.15157 -0.235 -0.0044372 -0.044338 -0.14608 -0.13303 0.070513
2065 -0.13434 -0.10007 -0.1559 0.67783 -0.098574 -0.052478 0.097974 -0.10621 0.73959 -0.11386 -0.12733 -0.16376 -0.22985 -0.0073848 -0.04377 -0.17082 -0.13183 0.054438
2066 -0.12577 -0.085375 -0.17367 0.59435 -0.11105 -0.047506 0.10129 -0.11868 0.62719 -0.1182 -0.12806 -0.15586 -0.24553 -0.03256 -0.060373 -0.1671 -0.11873 -0.0030335
2067 -0.12833 -0.096707 -0.15265 0.67226 -0.11511 -0.12354 0.082802 -0.092741 0.56674 -0.10973 -0.11633 -0.15271 -0.24627 -0.0073091 -0.066219 -0.16527 -0.14241 -0.046145
2068 -0.1433 -0.089384 -0.17916 0.63592 -0.1261 -0.14128 0.089314 -0.11938 0.49201 -0.12558 -0.14481 -0.16789 -0.24914 -0.024927 -0.068615 -0.17669 -0.13666 -0.045699
2069 -0.1283 -0.094037 -0.17156 0.63075 -0.11817 -0.15941 0.099299 -0.13624 0.47843 -0.12765 -0.11694 -0.17958 -0.25692 -0.044871 -0.076015 -0.16329 -0.1276 -0.050426
2070 -0.13778 -0.12257 -0.15388 0.65193 -0.091389 -0.14621 0.1448 -0.10829 0.44824 -0.13093 -0.12073 -0.15307 -0.24298 -0.048204 -0.076191 -0.16828 -0.13164 -0.062777
2071 -0.14503 -0.098989 -0.16188 0.63581 -0.097527 -0.18726 0.11873 -0.11444 0.46623 -0.15691 -0.13234 -0.16885 -0.2364 -0.045332 -0.072916 -0.15564 -0.13674 -0.052045
2072 -0.16143 -0.1249 -0.18869 0.64585 -0.10881 -0.17868 0.15467 -0.14244 0.42792 -0.15139 -0.16158 -0.18498 -0.23772 -0.087548 -0.10742 -0.20207 -0.13703 -0.075986
2073 -0.13638 -0.11987 -0.16974 0.70154 -0.12347 -0.18266 0.13821 -0.12988 0.4177 -0.13687 -0.14265 -0.17721 -0.24335 -0.053577 -0.077359 -0.17734 -0.14283 -0.060433
2074 -0.17067 -0.12866 -0.17829 0.66213 -0.10506 -0.20403 0.18184 -0.12954 0.42719 -0.15784 -0.15538 -0.18369 -0.25799 -0.096743 -0.080557 -0.17683 -0.16497 -0.062455
2075 -0.16106 -0.15096 -0.1673 0.67396 -0.09742 -0.16705 0.20838 -0.09931 0.36878 -0.15183 -0.10027 -0.15547 -0.24453 -0.072531 -0.069793 -0.17523 -0.1401 -0.07745
2076 -0.16967 -0.12713 -0.17088 0.63113 -0.12315 -0.20201 0.13859 -0.14168 0.36705 -0.16597 0.079787 -0.16595 -0.24859 -0.067887 -0.098195 -0.16435 -0.13722 -0.080272
2077 -0.18447 -0.093573 -0.17186 0.6441 -0.10428 -0.19104 0.19258 -0.14014 0.36888 -0.13677 0.15794 -0.15247 -0.26023 -0.090533 -0.083383 -0.17418 -0.15501 -0.072329
2078 -0.1556 -0.097787 -0.15002 0.69552 -0.086667 -0.20948 0.21949 -0.12556 0.37116 -0.13033 0.22076 -0.13404 -0.22805 -0.061402 -0.062247 -0.17791 -0.14656 -0.081164
2079 -0.17561 -0.10815 -0.16246 0.73519 -0.10892 -0.19143 0.21049 -0.1338 0.3513 -0.13752 0.21542 -0.15499 -0.25433 -0.065107 -0.077427 -0.16651 -0.15622 -0.084828
2080 -0.17765 -0.094298 -0.1659 0.71442 -0.10935 -0.16778 0.15626 -0.11667 0.31998 -0.15261 0.2303 -0.14827 -0.24602 -0.067292 -0.077641 -0.18253 -0.15068 -0.088283
2081 -0.16918 -0.10404 -0.15931 0.69538 -0.10348 -0.17834 0.26313 -0.097811 0.32516 -0.1351 0.14608 -0.14766 -0.25236 -0.085477 -0.076708 -0.18024 -0.12607 -0.088945
2082 -0.17672 -0.13546 -0.18542 0.66398 -0.13973 -0.20357 0.21053 -0.16112 0.26024 -0.14706 0.0094123 -0.15446 -0.2781 -0.097797 -0.10447 -0.21518 -0.16035 -0.11275
2083 -0.17803 -0.10885 -0.17533 0.73264 -0.11188 -0.19563 0.25447 -0.12736 0.25488 -0.15601 -0.014246 -0.15486 -0.2659 -0.10298 -0.10351 -0.19728 -0.13832 -0.10036
2084 -0.17591 -0.1249 -0.1602 0.69359 -0.12019 -0.19094 0.26038 -0.11161 0.27705 -0.14461 -0.03329 -0.12945 -0.24538 -0.097884 -0.11307 -0.1397 -0.11727 -0.096847
2085 -0.16815 -0.094415 -0.1488 0.72727 -0.11722 -0.18304 0.26739 -0.12416 0.24696 -0.16949 -0.018891 -0.13961 -0.24546 -0.068704 -0.098717 -0.16051 -0.11512 -0.089571
2086 -0.17843 -0.11153 -0.16783 0.68745 -0.10766 -0.17415 0.2642 -0.13422 0.236 -0.13925 -0.033429 -0.17725 -0.26772 -0.086466 -0.12449 -0.17022 -0.1223 -0.11641
2087 -0.19823 -0.14496 -0.18389 0.6605 -0.14547 -0.20736 0.22683 -0.14437 0.23464 -0.16945 -0.072698 -0.16394 -0.29089 -0.11361 -0.12143 -0.19018 -0.15063 -0.13319
2088 -0.11265 -0.1275 -0.195 0.62998 -0.12332 -0.21794 0.25583 -0.15059 0.18175 -0.18181 -0.05302 -0.17653 -0.28477 -0.1121 -0.12757 -0.18852 -0.16298 -0.14405
2089 0.033434 -0.10898 -0.1776 0.66713 -0.10553 -0.18201 0.30903 -0.1365 0.21959 -0.16366 -0.043501 -0.14216 -0.25268 -0.10179 -0.12071 -0.18157 -0.14343 -0.12251
2090 0.15392 -0.097913 -0.1362 0.69252 -0.054481 -0.15943 0.34104 -0.1195 0.21227 -0.1345 -0.032453 -0.12966 -0.23815 -0.086412 -0.09167 -0.14878 -0.12639 -0.098399
2091 0.17567 -0.13737 -0.18025 0.65682 -0.10285 -0.18904 0.26212 -0.127 0.18433 -0.15978 -0.065294 -0.15751 -0.25991 -0.11488 -0.11578 -0.19945 -0.15244 -0.13376
2092 0.16912 -0.12757 -0.15666 0.62877 -0.11056 -0.22033 0.27756 -0.13238 0.1954 -0.16325 -0.060997 -0.14221 -0.27011 -0.10054 -0.10549 -0.17199 -0.14813 -0.12578
2093 0.17308 -0.11204 -0.15194 0.68634 -0.073716 -0.1865 0.27627 -0.11884 0.18664 -0.15522 -0.04884 -0.13506 -0.23698 -0.10063 -0.13048 -0.18568 -0.14265 -0.11685
2094 0.025877 -0.12631 -0.16026 0.70341 -0.1041 -0.21346 0.34129 -0.14315 0.17744 -0.168 -0.078256 -0.13324 -0.2548 -0.10083 -0.1068 -0.17917 -0.1348 -0.12894
2095 -0.039939 -0.14533 -0.16362 0.62066 -0.10084 -0.22404 0.32935 -0.14258 0.12492 -0.16715 -0.092627 -0.14899 -0.26318 -0.14102 -0.12124 -0.20373 -0.12098 -0.12402
2096 -0.065962 -0.13342 -0.16186 0.56899 -0.11542 -0.20269 0.33889 -0.15247 0.15932 -0.1795 -0.052792 -0.1501 -0.28488 -0.1186 -0.12156 -0.21275 -0.12869 -0.1208
2097 -0.077665 -0.1004 -0.15151 0.65107 -0.08378 -0.18548 0.28321 -0.11603 0.14422 -0.15289 0.14736 -0.12731 -0.23353 -0.096323 -0.11281 -0.19801 0.09497 0.030193
2098 -0.064766 -0.12654 -0.15139 0.60107 -0.11067 -0.174 0.33381 -0.097543 0.1297 -0.16381 0.24827 -0.12466 -0.24507 -0.087674 -0.11637 -0.15545 0.15962 0.073322
2099 -0.10968 -0.11947 -0.1612 0.54113 -0.12112 -0.17913 0.28491 -0.11813 0.10404 -0.16085 0.28392 -0.099479 -0.27059 -0.12178 -0.13942 -0.16604 0.16115 0.075536
2100 -0.093103 -0.13965 -0.15471 0.51665 -0.11458 -0.19388 0.30001 -0.13178 0.10379 -0.1804 0.34235 0.044063 -0.26814 -0.11332 -0.1318 -0.18497 0.16181 0.065223
2101 -0.10548 -0.1138 -0.1188 0.51219 -0.11062 -0.20319 0.32366 -0.11994 0.10003 -0.14744 0.31323 0.075803 -0.2498 -0.11626 -0.11588 -0.17149 0.12482 0.025741
2102 -0.12628 -0.13744 -0.12966 0.47901 -0.10748 -0.23286 0.24683 -0.1381 0.086846 -0.18606 0.19157 0.04179 -0.2622 -0.12286 -0.14402 -0.19035 0.034841 -0.066185
2103 -0.11123 -0.087412 -0.12178 0.45567 -0.11258 -0.20641 0.25946 -0.1239 0.093215 -0.19208 0.11893 0.07058 -0.25522 -0.13128 -0.12563 -0.16752 -0.010757 -0.074711
2104 -0.086942 -0.074894 -0.10309 0.46155 -0.08967 -0.19973 0.29713 -0.11391 0.10094 -0.17289 0.056049 0.05162 -0.25559 -0.11385 -0.12 -0.17916 -0.023827 -0.073992
2105 -0.11702 -0.13057 -0.11224 0.42602 -0.10072 -0.22202 0.27655 -0.11667 0.071244 -0.1947 0.034276 -0.037388 -0.2817 -0.12605 -0.12678 -0.19195 -0.043344 -0.1081
2106 -0.13573 -0.11783 -0.11973 0.44097 -0.095317 -0.18793 0.25746 -0.15172 0.062606 -0.18849 0.02827 -0.071979 -0.24782 -0.15093 -0.12805 -0.18378 0.00056513 -0.091317
2107 -0.12917 -0.1142 -0.14178 0.39394 -0.11972 -0.20988 0.25193 -0.10514 0.053806 -0.20514 -0.0040432 -0.12081 -0.28412 -0.14364 -0.14403 -0.1677 0.059466 -0.088053
2108 -0.12877 -0.12674 -0.14574 0.39179 -0.12621 -0.20472 0.20711 -0.13726 0.037621 -0.20488 -0.0069207 -0.11703 -0.2793 -0.16131 -0.1496 -0.18115 0.091609 -0.10581
2109 -0.15383 -0.11779 -0.14508 0.37351 -0.11665 -0.21587 0.1702 -0.17207 0.022426 -0.2054 -0.027946 -0.11611 -0.28512 -0.14994 -0.14902 -0.19748 0.15151 -0.077636
2110 -0.14087 -0.14698 -0.13811 0.39164 -0.11509 -0.21255 0.16105 -0.11179 0.045309 -0.2026 -0.025547 -0.082505 -0.26276 -0.13722 -0.11941 -0.17822 0.2605 -0.05617
2111 -0.12619 -0.099526 -0.12587 0.37113 -0.093371 -0.19307 0.17052 -0.12119 0.047225 -0.20377 -0.033985 -0.085163 -0.23608 -0.11778 -0.12712 -0.15238 0.28793 -0.034966
2112 -0.1234 -0.10878 -0.13257 0.31446 -0.09337 -0.20789 0.12842 -0.10797 0.019441 -0.19519 -0.0090124 -0.087072 -0.25549 -0.12853 -0.1269 -0.18643 0.24278 -0.025731
2113 -0.13578 -0.13088 -0.13823 0.33281 -0.10307 -0.19752 0.093133 -0.15141 0.021694 -0.17296 -0.0072965 -0.091395 -0.2676 -0.13833 -0.11448 -0.17531 0.2323 -0.047966
2114 -0.14165 -0.13235 -0.13677 0.33003 -0.096082 -0.21581 0.10601 -0.15189 0.0071292 -0.20287 -0.021173 -0.036621 -0.2663 -0.13921 -0.14393 -0.18154 0.27005 -0.0413
2115 -0.14958 -0.12849 -0.14381 0.29706 -0.090331 -0.19748 0.092357 -0.10506 0.010539 -0.1997 -0.017823 0.087952 -0.25669 -0.15338 -0.14547 -0.16283 0.23182 -0.056226
2116 -0.152 -0.12438 -0.14821 0.28703 -0.10641 -0.21787 0.051092 -0.14584 0.0025665 -0.20949 -0.01179 0.13595 -0.28543 -0.13587 -0.14353 -0.1678 0.15002 -0.075191
2117 -0.14836 -0.16749 -0.16949 0.26106 -0.12967 -0.22006 0.047791 -0.17365 -0.032032 -0.22888 -0.052311 0.1166 -0.2816 -0.16246 -0.17737 -0.22015 0.053594 -0.096425
2118 -0.14657 -0.14007 -0.14005 0.27738 -0.093103 -0.20189 0.068082 -0.13209 -0.0018184 -0.19812 0.14282 0.15368 -0.26745 -0.15168 -0.13854 -0.17313 0.065214 -0.082974
2119 -0.12957 -0.12769 -0.14154 0.23411 -0.068579 -0.171 0.046224 -0.12679 0.014516 -0.18817 0.28853 0.26083 -0.23815 -0.13272 -0.14137 -0.16867 0.1886 -0.074744
2120 -0.14783 -0.10278 -0.11959 0.22102 -0.10299 -0.1981 0.07112 -0.065044 -0.01351 -0.18726 0.3924 0.23091 -0.26706 -0.13992 -0.11378 -0.15429 0.37368 -0.042003
2121 -0.16586 -0.1578 -0.16787 0.15922 -0.13555 -0.20186 0.0011776 -0.048866 -0.03278 -0.21885 0.37025 0.11694 -0.28266 -0.19895 -0.17012 -0.18557 0.32198 -0.066981
2122 -0.17653 -0.14966 -0.153 0.15647 -0.14304 -0.21154 0.0090673 -0.0059591 -0.030628 -0.18359 0.39119 0.089238 -0.27816 -0.1435 -0.14417 -0.16521 0.36667 -0.035572
2123 -0.17823 -0.079087 -0.13732 0.17454 -0.10707 -0.2035 0.0034103 0.025702 -0.050186 -0.18239 0.31708 0.048986 -0.25376 -0.14451 -0.12775 -0.14281 0.35593 -0.037813
2124 -0.15242 -0.089648 -0.13611 0.15696 -0.08572 -0.20793 -0.00026147 -0.014649 -0.039679 -0.18615 0.21651 0.027883 -0.23109 -0.12895 -0.13508 -0.17571 0.36463 -0.020683
2125 -0.16702 -0.13483 -0.17076 0.13659 -0.15078 -0.23206 -0.025769 -0.071348 -0.063874 -0.2325 0.11263 -0.038388 -0.29315 -0.17377 -0.17031 -0.18459 0.32445 -0.05062
2126 -0.19282 -0.089711 -0.14207 0.12215 -0.11833 -0.2236 -0.012663 -0.089923 -0.055045 -0.21534 0.055689 -0.023617 -0.29086 -0.15444 -0.14939 -0.17464 0.33253 -0.060561
2127 -0.15662 0.030566 -0.1599 0.12055 -0.12039 -0.19705 -0.019089 -0.1114 -0.067585 -0.19243 0.064407 0.093434 -0.27068 -0.16144 -0.13372 -0.19189 0.36937 -0.015311
2128 -0.18354 0.015325 -0.13452 0.10189 -0.13638 -0.20645 -0.0042806 -0.10934 -0.064067 -0.21081 0.090582 0.29559 -0.278 -0.1792 -0.127 -0.17221 0.43969 -0.021535
2129 -0.16897 0.018494 -0.1384 0.11237 -0.11131 -0.19127 -0.016884 -0.071446 -0.056058 -0.19066 0.073004 0.3486 -0.27358 -0.15613 -0.1246 -0.15934 0.40923 -0.039959
2130 -0.19156 0.038227 -0.15647 0.057482 -0.10532 -0.22041 -0.055712 -0.11849 -0.063169 -0.22266 0.04503 0.34546 -0.24095 -0.15628 -0.15866 -0.19651 0.36728 -0.039354
2131 -0.15856 0.068574 -0.14726 0.068824 -0.10227 -0.22922 -0.056359 -0.13332 -0.068223 -0.2067 0.064327 0.32218 -0.27281 -0.16739 -0.15476 -0.13913 0.42708 -0.022469
2132 -0.19166 0.073065 -0.1634 0.058618 -0.10399 -0.20426 -0.065276 -0.1239 -0.074318 -0.21692 0.071829 0.34854 -0.26546 -0.17622 -0.12657 -0.14232 0.43513 -0.026615
2133 -0.21208 -0.038009 -0.17411 0.026394 -0.11798 -0.21526 -0.089068 -0.11653 -0.087072 -0.22525 0.05144 0.30466 -0.28557 -0.15653 -0.15401 -0.18543 0.38675 -0.050004
2134 -0.20937 -0.077302 -0.16348 0.040877 -0.11963 -0.22094 -0.073158 -0.10964 -0.10096 -0.23104 0.05258 0.34053 -0.2791 -0.16049 -0.13113 -0.020881 0.4099 -0.058095
2135 -0.15814 -0.075274 -0.13889 0.071598 -0.091237 -0.16592 -0.048228 -0.05529 -0.071916 -0.19809 0.060826 0.38755 -0.27334 -0.16955 -0.076859 0.087117 0.40771 -0.016851
2136 -0.17373 -0.054392 -0.12273 0.050131 -0.11664 -0.22749 -0.069014 -0.022419 -0.083434 -0.22358 0.062633 0.43435 -0.25135 -0.15703 -0.028 0.14715 0.44607 0.040064
2137 -0.21247 -0.11635 -0.17862 -0.0048268 -0.14874 -0.22145 -0.073657 -0.0094705 -0.10545 -0.21032 0.05802 0.41324 -0.26378 -0.18046 -0.00096413 -0.023345 0.40029 -0.017442
2138 -0.1928 -0.072852 -0.13673 0.041003 -0.097914 -0.17338 -0.073597 0.030363 -0.087512 -0.18298 0.31921 0.43811 -0.24298 -0.17202 0.08207 -0.064747 0.46501 0.0092301
2139 -0.1902 -0.090034 -0.14805 0.029977 -0.10226 -0.1914 -0.10709 0.026156 -0.095766 -0.20423 0.42377 0.43996 -0.25004 -0.16832 0.099064 -0.10941 0.54979 -0.00084591
2140 -0.19598 -0.10426 -0.16569 0.023065 -0.1264 -0.21975 -0.10633 -0.045151 -0.11921 -0.20727 0.39394 0.43451 -0.27222 -0.16827 0.041065 -0.11843 0.45055 -0.02499
2141 -0.20505 -0.07298 -0.13824 -0.0013637 -0.090032 -0.19586 -0.10762 -0.070036 -0.10713 -0.19802 0.48297 0.47686 -0.26727 -0.18543 -0.014509 -0.097875 0.41475 -0.022357
2142 -0.20952 -0.067842 -0.15027 -0.0057389 -0.11469 -0.18871 -0.096698 -0.060402 -0.093194 -0.22048 0.41338 0.48937 -0.24509 -0.16194 -0.048369 -0.094511 0.45073 -0.03109
2143 -0.18464 -0.022939 -0.12841 0.020799 -0.048669 -0.19661 -0.13339 -0.073897 -0.10387 -0.172 0.33779 0.50907 -0.24244 -0.13479 -0.048346 -0.087218 0.48459 -0.012943
2144 -0.16238 -0.084484 -0.16167 0.0090352 -0.083074 -0.20261 -0.13742 -0.078321 -0.097677 -0.2134 0.20274 0.49751 -0.27202 -0.16288 -0.061265 -0.13792 0.4959 -0.020334
2145 -0.19801 -0.073085 -0.14464 0.004134 -0.10194 -0.21341 -0.14677 -0.086995 -0.13759 -0.20994 0.17599 0.53504 -0.25451 -0.17651 -0.064992 -0.11816 0.50126 -0.020925
2146 0.0096716 -0.057451 -0.13524 0.011207 -0.10644 -0.19045 -0.12979 -0.071805 -0.13267 -0.19622 0.12689 0.5408 -0.24435 -0.13281 -0.064844 -0.091103 0.45703 -0.01883
2147 0.11965 -0.08217 -0.15103 -0.022943 -0.11016 -0.21905 -0.16793 -0.126 -0.15777 -0.22311 0.11276 0.52452 -0.27971 -0.17689 -0.084263 0.12004 0.44725 0.005528
2148 0.1861 0.087692 -0.14886 -0.06934 -0.11745 -0.23454 -0.15159 -0.11093 -0.14319 -0.21925 0.072879 0.50064 -0.27479 -0.17491 -0.09057 0.14276 0.4746 0.0094312
2149 0.20095 0.093758 -0.1352 -0.048348 -0.09495 -0.21595 -0.12714 -0.042147 -0.12352 -0.21039 0.1312 0.53257 -0.26426 -0.14487 -0.06333 0.16014 0.41515 0.025114
2150 0.22311 0.10948 -0.13729 -0.015325 -0.069701 -0.2013 -0.15693 -0.013981 -0.12153 -0.17283 0.1326 0.58245 -0.25638 -0.14702 -0.065749 0.2087 0.38998 0.044305
2151 0.20283 0.12827 -0.16042 -0.056012 -0.091481 -0.21158 -0.15505 0.0081079 -0.14622 -0.20954 0.10949 0.55567 -0.28465 -0.16783 -0.066659 0.24048 0.31202 0.0094774
2152 0.22965 0.10095 -0.13465 -0.049085 -0.085705 -0.21575 -0.17517 -0.0026258 -0.14279 -0.19977 0.13468 0.60912 -0.2381 -0.16658 -0.038871 0.097956 0.30818 -0.0032852
2153 0.065902 0.016253 -0.14109 -0.069373 -0.10786 -0.22515 -0.17267 -0.032 -0.14799 -0.19605 0.18127 0.52744 -0.2778 -0.17379 -0.052319 -0.002129 0.42127 -0.014461
2154 0.012236 0.0021381 -0.15668 -0.041106 -0.095093 -0.18867 -0.16081 -0.010284 -0.14013 -0.20315 0.38195 0.58923 -0.24662 -0.1674 -0.033689 -0.0048866 0.47904 0.0079086
2155 -0.044817 -0.032749 -0.15546 -0.036094 -0.11221 -0.22252 -0.18877 -0.031109 -0.1423 -0.2152 0.44543 0.56306 -0.26862 -0.17543 -0.036838 -0.0094644 0.44159 -0.011174
2156 -0.051306 -0.042132 -0.15886 -0.044373 -0.08848 -0.18613 -0.18616 -0.041462 -0.13717 -0.19842 0.51177 0.61733 -0.26417 -0.15662 -0.031451 -0.030777 0.3887 -0.0072926
2157 -0.070453 -0.041049 -0.15978 -0.078286 -0.11966 -0.22628 -0.18995 -0.076761 -0.17585 -0.21039 0.49922 0.59174 -0.25368 -0.16454 0.0087695 0.0093799 0.29866 -0.051412
2158 -0.029936 -0.050936 -0.1609 -0.063549 -0.12073 -0.21145 -0.19567 -0.067419 -0.13636 -0.1884 0.50507 0.60153 -0.28533 -0.16414 -0.012381 0.13473 0.27468 -0.016496
2159 -0.042709 -0.019205 -0.15794 -0.073412 -0.082172 -0.20069 -0.18741 -0.051281 -0.16716 -0.1918 0.49498 0.60937 -0.24217 -0.14744 0.018536 0.2668 0.22562 0.026779
2160 -0.062961 -0.053407 -0.18544 -0.086249 -0.1052 -0.22745 -0.18588 -0.080223 -0.17852 -0.20071 0.38428 0.5587 -0.2966 -0.17799 0.0080152 0.26721 0.21331 -0.019972
2161 -0.050449 -0.064699 -0.14891 -0.071009 -0.10899 -0.21848 -0.18526 -0.077472 -0.17565 -0.2 0.30022 0.5688 -0.24598 -0.14845 0.034942 0.33265 0.23509 0.027113
2162 -0.057365 -0.042573 -0.14455 -0.07824 -0.10421 -0.2271 -0.20844 -0.043816 -0.17252 -0.20961 0.23292 0.57496 -0.2645 -0.15458 0.031439 0.25408 0.26439 -0.0041353
2163 0.017393 -0.050971 -0.16179 -0.091996 -0.11489 -0.21259 -0.20147 0.021864 -0.18807 -0.22192 0.2057 0.57408 -0.25469 -0.16007 0.035193 0.21897 0.23678 0.0052608
2164 0.16825 -0.081945 -0.1563 -0.088715 -0.088484 -0.21346 -0.20488 0.024859 -0.16967 -0.21935 0.19926 0.53624 -0.26494 -0.16243 0.013717 0.12331 0.35091 -0.0087001
2165 0.23972 -0.045966 -0.16157 -0.094822 -0.10196 -0.20796 -0.20055 0.038417 -0.17026 -0.21544 0.17904 0.57085 -0.25086 -0.15257 0.02009 0.075649 0.41565 0.010774
2166 0.27642 -0.067293 -0.16278 -0.11851 -0.11552 -0.21236 -0.21801 0.022017 -0.15542 -0.20471 0.15444 0.55065 -0.28333 -0.16606 0.012728 0.050393 0.41429 -0.049264
2167 0.36527 -0.041766 -0.15162 -0.080194 -0.093033 -0.17405 -0.22887 0.023099 -0.18177 -0.2132 0.15933 0.53964 -0.24887 -0.13586 0.059568 0.071215 0.37481 -0.015021
2168 0.33335 -0.061046 -0.16513 -0.10225 -0.11359 -0.21862 -0.23773 -0.0093722 -0.17725 -0.23119 0.13353 0.42694 -0.26391 -0.17787 0.031693 0.067511 0.27146 -0.050319
2169 0.33035 -0.11487 -0.17593 -0.18236 -0.14785 -0.24698 -0.25899 -0.070221 -0.21306 -0.23403 0.088145 0.3435 -0.2945 -0.19692 -0.0012515 0.27714 0.16383 -0.043448
2170 0.21081 -0.056241 -0.14645 -0.073914 -0.088266 -0.18538 -0.19684 -0.022508 -0.16686 -0.20005 0.13295 0.33625 -0.24632 -0.12238 0.073263 0.36999 0.19749 0.012513
2171 0.095635 -0.069199 -0.15931 -0.096598 -0.10902 -0.1686 -0.21653 -0.047563 -0.15644 -0.20925 0.14334 0.30574 -0.25755 -0.16008 0.068482 0.43344 0.21794 -0.0025044
2172 0.065053 -0.051573 -0.152 -0.097963 -0.095324 -0.1891 -0.21948 -0.029316 -0.16945 -0.23623 0.11134 0.29463 -0.26154 -0.13386 0.061218 0.48038 0.16425 0.021343
2173 0.024746 -0.054595 -0.16793 -0.10862 -0.11153 -0.20625 -0.23017 -0.067 -0.18575 -0.21872 0.066259 0.28559 -0.26615 -0.1653 0.069103 0.36392 0.14345 -0.024325
2174 0.033915 -0.057083 -0.1464 -0.10998 -0.088369 -0.16474 -0.24402 -0.054927 -0.19896 -0.21722 0.093912 0.29234 -0.24872 -0.1563 0.09182 0.46089 0.15213 0.019705
2175 0.022334 -0.087608 -0.16401 -0.1379 -0.10373 -0.20117 -0.26036 -0.051326 -0.20816 -0.21352 0.073988 0.29241 -0.25846 -0.17243 0.082317 0.37004 0.18387 -0.018958
2176 -0.0011607 -0.089622 -0.15124 -0.11084 -0.10935 -0.19098 -0.24702 -0.023894 -0.19299 -0.22501 0.099517 0.3414 -0.27113 -0.16082 0.095449 0.30411 0.18907 -0.037137
2177 0.0048074 -0.10029 -0.17574 -0.12507 -0.11725 -0.19124 -0.25435 -0.0022041 -0.22512 -0.24085 0.076831 0.45054 -0.25256 -0.16101 0.10119 0.19931 0.18585 -0.032175
2178 -0.0058362 -0.075653 -0.17264 -0.15103 -0.11787 -0.21077 -0.25586 0.03429 -0.20892 -0.23033 0.085435 0.48624 -0.24228 -0.1767 0.096119 0.18129 0.15748 -0.043903
2179 0.0212 -0.073882 -0.17475 -0.12037 -0.096853 -0.19899 -0.24504 0.031226 -0.19826 -0.22599 0.11037 0.4303 -0.20889 -0.15523 0.21998 0.19019 0.14653 -0.03985
2180 -0.0039219 -0.08077 -0.16541 -0.12883 -0.098959 -0.1827 -0.25043 0.036204 -0.20021 -0.20489 0.34763 0.35977 -0.17185 -0.14228 0.26483 0.50008 0.17522 0.04025
2181 0.15005 -0.10739 -0.18021 -0.14727 -0.10645 -0.20714 -0.28452 0.025702 -0.22131 -0.20254 0.37795 0.27832 -0.073152 -0.16976 0.25674 0.52181 0.14647 0.02189
2182 0.28803 -0.075967 -0.17987 -0.14507 -0.08872 -0.18637 -0.25069 -0.022209 -0.20869 -0.22816 0.45127 0.2656 -0.025173 -0.164 0.22146 0.56014 0.11976 0.029503
2183 0.38172 -0.076866 -0.16897 -0.14051 -0.11736 -0.21964 -0.27492 -0.036698 -0.19289 -0.20502 0.50275 0.23012 0.02361 -0.17502 0.13038 0.57646 0.098899 0.050396
2184 0.37637 -0.10335 -0.17352 -0.14977 -0.1153 -0.22578 -0.27324 -0.085162 -0.20249 -0.22454 0.48074 0.20696 0.056119 -0.17682 0.09529 0.55822 0.1258 0.039404
2185 0.39719 -0.11705 -0.15739 -0.13901 -0.1031 -0.1892 -0.26045 -0.044767 -0.20209 -0.19945 0.48165 0.23815 0.075375 -0.15457 0.089153 0.5613 0.094028 0.048191
2186 0.27527 -0.094214 -0.17173 -0.1588 -0.13242 -0.17691 -0.28757 -0.041435 -0.19662 -0.23548 0.43095 0.21068 0.094505 -0.15601 0.077186 0.57922 0.12396 0.020206
2187 0.188 -0.1237 -0.17867 -0.15939 -0.10743 -0.2224 -0.28625 -0.070088 -0.233 -0.22898 0.28049 0.20406 0.1191 -0.17916 0.073931 0.5932 0.077944 0.012257
2188 0.11077 -0.080603 -0.15871 -0.17556 -0.097833 -0.20284 -0.26522 -0.04358 -0.21389 -0.18885 0.18788 0.19203 0.16461 -0.17094 0.096419 0.6359 0.10245 0.048972
2189 0.11298 -0.071907 -0.14809 -0.13135 -0.078258 -0.20881 -0.25593 -0.043474 -0.1888 -0.040628 0.22146 0.19951 0.18694 -0.14075 0.13552 0.70078 0.085705 0.045129
2190 0.049437 -0.12764 -0.18674 -0.18459 -0.11431 -0.2303 -0.28069 -0.093692 -0.20339 -0.036698 0.13451 0.1539 0.20031 -0.1817 0.087213 0.55592 0.0086002 0.0049715
2191 0.077742 -0.096109 -0.15866 -0.18346 -0.10461 -0.19642 -0.28231 -0.0024251 -0.20269 -0.0095252 0.13607 0.15391 0.30666 -0.16426 0.11031 0.64885 0.024418 0.030626
2192 0.053203 -0.09994 -0.16897 -0.16035 -0.11545 -0.2294 -0.29434 0.0040441 -0.22174 -0.011276 0.11946 0.14728 0.30977 -0.16708 0.11302 0.6528 0.039432 0.023693
2193 0.049088 -0.10412 -0.15848 -0.15404 -0.094013 -0.19211 -0.31657 0.058475 -0.2044 -0.11732 0.19441 0.16235 0.32453 -0.13928 0.13144 0.6627 0.042329 0.043149
2194 0.024327 -0.11072 -0.17441 -0.14664 -0.11032 -0.22941 -0.29111 0.099688 -0.22484 -0.16701 0.12748 0.1091 0.31435 -0.14851 0.10213 0.68291 0.017184 0.027143
2195 0.0098654 -0.10709 -0.17983 -0.18044 -0.12652 -0.2169 -0.3397 0.065072 -0.2323 -0.19881 0.075865 0.10617 0.33095 -0.17867 0.097362 0.63279 0.016887 -0.024308
2196 -0.0078075 -0.10172 -0.1716 -0.18736 -0.1308 -0.19783 -0.31972 0.04027 -0.2339 -0.1949 0.099934 0.098036 0.38281 -0.15346 0.11937 0.65843 0.0061425 -0.0066605
2197 -0.015029 -0.12045 -0.18543 -0.20376 -0.12326 -0.23041 -0.32073 -0.017203 -0.246 -0.1884 0.08529 0.084577 0.35041 -0.19041 0.086865 0.6652 0.013315 0.0023563
2198 0.028133 -0.1134 -0.17659 -0.18286 -0.11556 -0.21447 -0.29315 -0.031978 -0.22488 -0.19835 0.075222 0.1015 0.45993 -0.14716 0.093106 0.66359 0.022659 0.035767
2199 0.14539 -0.10769 -0.17134 -0.16712 -0.112 -0.19701 -0.28721 -0.028733 -0.22702 -0.18114 0.10186 0.09073 0.40447 -0.1559 0.11237 0.67629 0.034196 0.0010101
2200 0.28079 -0.15053 -0.20408 -0.21511 -0.14641 -0.21061 -0.31304 -0.069385 -0.24212 -0.20782 0.024705 0.058543 0.37254 -0.19314 0.068559 0.63674 -0.035253 -0.038504
2201 0.43771 -0.11035 -0.16692 -0.14587 -0.10395 -0.1945 -0.27462 -0.033708 -0.22533 -0.16923 0.066507 0.10278 0.43695 -0.16672 0.11105 0.6742 -0.011149 0.020574
2202 0.40261 -0.12032 -0.17125 -0.14806 -0.095523 -0.17939 -0.31774 -0.032746 -0.23181 -0.16629 0.066541 0.062189 0.44797 -0.15992 0.083446 0.7113 -0.0044656 0.019582
2203 0.39882 -0.1297 -0.1612 -0.1701 -0.10202 -0.21787 -0.2975 -0.048056 -0.22011 -0.19765 0.039816 0.055374 0.46322 -0.15205 0.080773 0.68636 -0.010935 0.0087527
2204 0.34685 -0.12631 -0.18188 -0.17643 -0.10165 -0.20412 -0.31159 -0.048044 -0.2164 -0.17444 0.040608 0.054337 0.47323 -0.17194 0.075399 0.62783 -0.031122 -0.011876
2205 0.27158 -0.093011 -0.15657 -0.17738 -0.099365 -0.19863 -0.29506 -0.042988 -0.21556 -0.17014 0.056078 0.057001 0.52153 -0.15656 0.093076 0.65106 -0.024417 0.0032623
2206 0.14756 -0.13773 -0.16478 -0.17482 -0.12959 -0.21566 -0.34854 -0.043124 -0.23086 -0.18776 0.043149 0.041123 0.51142 -0.17255 0.074073 0.64257 -0.042917 -0.0091263
2207 0.099369 -0.13265 -0.1827 -0.19341 -0.12684 -0.222 -0.33042 -0.041444 -0.25275 -0.19734 0.011457 0.041222 0.53112 -0.17246 0.073567 0.63326 -0.0655 0.00087482
2208 0.074884 -0.14205 -0.16306 -0.18091 -0.13348 -0.21074 -0.2986 -0.01176 -0.23008 -0.16545 0.019047 0.032223 0.51198 -0.14632 0.081045 0.65529 -0.035059 -0.0066533
2209 0.085067 -0.10728 -0.16325 -0.20332 -0.093951 -0.18043 -0.30451 0.050792 -0.21484 -0.19834 0.032589 0.025145 0.53266 -0.14769 0.076455 0.63198 -0.038856 0.0027539
2210 0.058167 -0.12 -0.1645 -0.18919 -0.12237 -0.20951 -0.31798 0.048476 -0.22487 -0.19492 -0.00096537 0.026932 0.52751 -0.16349 0.062104 0.61738 -0.057525 -0.020325
2211 0.070899 -0.1399 -0.16357 -0.1914 -0.11163 -0.18671 -0.31729 0.036476 -0.22615 -0.17817 0.065357 0.0096357 0.55754 -0.15533 0.059911 0.5645 -0.08358 -0.01879
2212 0.041076 -0.12462 -0.16777 -0.19636 -0.10881 -0.19368 -0.31553 -0.0034736 -0.21943 -0.17843 0.25358 0.017489 0.57069 -0.17481 0.080712 0.52712 -0.050354 -0.043377
2213 0.031201 -0.15766 -0.18324 -0.20892 -0.13527 -0.23395 -0.32815 -0.039524 -0.23535 -0.067622 0.33491 0.0080364 0.53532 -0.18379 0.039825 0.51569 -0.065513 -0.059377
2214 0.017521 -0.14514 -0.169 -0.211 -0.1314 -0.21623 -0.30411 -0.035347 -0.23192 0.024943 0.37962 0.014008 0.57571 -0.16481 0.082651 0.63748 -0.069983 -0.0096409
2215 0.031443 -0.13814 -0.16937 -0.20946 -0.10206 -0.20053 -0.32135 -0.022536 -0.24086 0.10922 0.39778 -0.0052382 0.59374 -0.17067 0.081707 0.66618 -0.069447 -0.018041
2216 0.012283 -0.15177 -0.18565 -0.19143 -0.13475 -0.21792 -0.34178 -0.068233 -0.22845 0.14801 0.38194 -0.0063063 0.55097 -0.1749 0.04109 0.58984 -0.060532 -0.025956
2217 -0.0057693 -0.13911 -0.17861 -0.20211 -0.1228 -0.19985 -0.36446 -0.067747 -0.24279 0.066001 0.39467 -0.015132 0.58514 -0.18362 0.041519 0.56163 -0.069136 -0.028279
2218 -0.011571 -0.12486 -0.16536 -0.2035 -0.11414 -0.20911 -0.33518 -0.082058 -0.21764 -0.046375 0.25861 -0.02461 0.58783 -0.18579 0.025364 0.47946 -0.068691 -0.056658
2219 -0.0049569 -0.16055 -0.17972 -0.20602 -0.10553 -0.21057 -0.30354 -0.027152 -0.23473 -0.091912 0.13303 -0.0090242 0.6293 -0.20931 0.012906 0.41743 -0.0763 -0.065206
2220 -0.0045087 -0.17112 -0.1793 -0.19828 -0.13469 -0.19259 -0.33541 -0.068684 -0.23123 -0.11618 0.10272 -0.02928 0.58749 -0.17851 0.0066045 0.35535 -0.09985 -0.079612
2221 -0.026079 -0.14591 -0.17527 -0.21682 -0.1209 -0.20818 -0.33304 -0.064054 -0.24688 -0.13898 0.098821 -0.026957 0.63741 -0.20118 -0.034375 0.35588 -0.078027 -0.074803
2222 -0.016919 -0.13072 -0.17436 -0.18637 -0.11729 -0.18347 -0.32771 -0.068031 -0.24847 -0.13563 0.086485 -0.013899 0.60984 -0.18359 -0.021237 0.35354 -0.055375 -0.07048
2223 -0.033379 -0.13105 -0.17181 -0.19612 -0.12947 -0.2104 -0.33794 -0.076685 -0.24996 -0.13216 0.11133 -0.027561 0.64915 -0.18779 -0.018293 0.36438 -0.07774 -0.075234
2224 -0.036309 -0.11992 -0.17387 -0.18438 -0.10819 -0.11016 -0.33587 -0.051881 -0.2514 -0.099876 0.07096 -0.034186 0.66249 -0.20142 -0.034795 0.34367 -0.077434 -0.09041
2225 -0.0047504 -0.11768 -0.14951 -0.19598 -0.093219 -0.040045 -0.32179 -0.043127 -0.22129 0.0059195 0.10532 -0.0076711 0.66362 -0.18331 -0.021754 0.38914 -0.085382 -0.069705
2226 -0.0337 -0.14893 -0.16943 -0.20607 -0.11057 0.030194 -0.3607 -0.074229 -0.22828 0.17199 0.026782 -0.042716 0.62187 -0.19149 -0.042179 0.33214 -0.084608 -0.10375
2227 -0.071782 -0.15242 -0.17815 -0.22645 -0.13104 0.041656 -0.33284 -0.058559 -0.2448 0.17293 0.031679 -0.05618 0.62675 -0.19881 -0.075401 0.31263 -0.1272 -0.10834
2228 -0.079839 -0.14346 -0.18917 -0.2397 -0.12979 -0.019562 -0.352 -0.083638 -0.24791 0.16759 0.037651 -0.051096 0.63168 -0.19821 -0.061927 0.30556 -0.11148 -0.096496
2229 -0.099822 -0.16738 -0.19703 -0.24002 -0.15736 -0.13183 -0.34462 -0.0907 -0.26612 0.23154 0.028534 -0.078579 0.64573 -0.19877 -0.053883 0.25489 -0.13624 -0.1007
2230 -0.036549 -0.10853 -0.15544 -0.1814 -0.084172 -0.077076 -0.32696 -0.06576 -0.21621 0.27013 0.10246 -0.016611 0.72895 -0.1689 -0.038005 0.28923 -0.080074 -0.027798
2231 -0.058086 -0.13812 -0.16103 -0.22885 -0.099957 -0.099122 -0.32328 -0.077418 -0.22608 0.19049 0.069084 -0.042933 0.70434 -0.1806 -0.05202 0.30219 -0.10381 0.035519
2232 -0.084868 -0.15395 -0.19152 -0.26853 -0.11898 -0.16598 -0.32833 -0.091558 -0.25418 0.049144 0.031324 -0.076511 0.67865 -0.17758 -0.090051 0.26509 -0.11453 0.001265
2233 -0.083909 -0.13277 -0.17719 -0.22918 -0.13334 -0.14736 -0.33751 -0.083845 -0.2309 0.070464 0.027932 -0.079071 0.68464 -0.20017 -0.066209 0.27214 -0.12501 -0.0062378
2234 -0.089679 -0.11962 -0.15773 -0.23643 -0.11104 -0.11993 -0.33255 -0.075206 -0.22181 0.13858 0.022519 -0.065342 0.66003 -0.16784 -0.072316 0.26244 -0.095469 -0.019622
2235 -0.080267 -0.13131 -0.15584 -0.20625 -0.11839 -0.13063 -0.35647 -0.10415 -0.2415 0.16628 0.034048 -0.051694 0.65411 -0.18886 -0.058015 0.25113 -0.088275 -0.072274
2236 -0.10519 -0.12585 -0.16218 -0.23832 -0.1343 -0.042444 -0.35517 -0.068683 -0.24631 0.30657 0.0333 -0.069311 0.66547 -0.19213 -0.075639 0.23285 -0.13541 -0.097683
2237 -0.084038 -0.10946 -0.14753 -0.19903 -0.091589 0.058916 -0.32646 -0.099809 -0.22239 0.40234 0.029305 -0.059106 0.67419 -0.17638 -0.057277 0.22961 -0.08824 -0.080526
2238 -0.10035 -0.11478 -0.15891 -0.20228 -0.11389 0.1985 -0.33287 -0.074711 -0.23898 0.41992 0.045392 -0.039399 0.64171 -0.17043 -0.087106 0.24423 -0.11673 -0.065305
2239 -0.10196 -0.13562 -0.16281 -0.26176 -0.13508 0.19547 -0.332 -0.090695 -0.20313 0.40719 0.021647 -0.070361 0.61895 -0.21222 -0.087972 0.18141 -0.13913 -0.095189
2240 -0.11696 -0.12843 -0.18799 -0.23322 -0.13524 0.11316 -0.35326 -0.10969 -0.25967 0.36356 0.0090142 -0.090962 0.58495 -0.22769 -0.091744 0.17811 -0.14478 -0.11901
2241 -0.11867 -0.12473 -0.16209 -0.24825 -0.12533 0.04438 -0.35461 -0.10133 -0.24436 0.40196 -0.0075202 -0.0936 0.56075 -0.2015 -0.090657 0.19484 -0.11045 -0.099191
2242 -0.10141 -0.11859 -0.17053 -0.21912 -0.10575 0.0041864 -0.33648 -0.088934 -0.22315 0.45273 0.016414 -0.081712 0.60551 -0.19445 -0.090802 0.18053 -0.11707 -0.080289
2243 -0.13271 -0.15524 -0.18315 -0.23506 -0.151 -0.074171 -0.34955 -0.12956 -0.24519 0.46366 -0.0079862 -0.098262 0.58207 -0.21818 -0.10396 0.14816 -0.16437 -0.11506
2244 -0.10311 -0.11243 -0.16439 -0.22703 -0.1147 -0.062017 -0.36555 -0.14084 -0.22067 0.45813 0.010687 -0.089896 0.61232 -0.19039 -0.092781 0.14255 -0.14496 -0.086654
2245 -0.097115 -0.093856 -0.1528 -0.20798 -0.096782 -0.064722 -0.34465 -0.11468 -0.21876 0.54555 0.0065029 -0.079838 0.60327 -0.18643 -0.10017 0.1415 -0.11918 -0.080787
2246 -0.14225 -0.11878 -0.16086 -0.19539 -0.086325 -0.033019 -0.33848 -0.088375 -0.21594 0.51787 0.015024 -0.074473 0.62175 -0.18202 -0.093442 0.16541 -0.11168 -0.085825
2247 -0.1051 -0.11353 -0.13749 -0.20386 -0.10623 -0.052648 -0.36636 -0.094178 -0.21524 0.55978 0.011115 -0.095064 0.63584 -0.17143 -0.098147 0.14406 -0.12502 -0.10966
2248 -0.12819 -0.1379 -0.16728 -0.2112 -0.1233 -0.094551 -0.37188 -0.10871 -0.23558 0.52368 -0.0073744 -0.085244 0.59869 -0.1972 -0.12114 0.11626 -0.14998 -0.12578
2249 -0.10999 -0.14707 -0.18375 -0.22001 -0.12328 -0.056247 -0.34027 -0.11284 -0.2621 0.61257 -0.002397 -0.096791 0.65048 -0.19644 -0.11669 0.10136 -0.12753 -0.12622
2250 -0.12571 -0.15258 -0.16686 -0.23482 -0.13012 -0.0034758 -0.36914 -0.12529 -0.25013 0.61259 0.015503 -0.09314 0.60794 -0.20484 -0.10039 0.096355 -0.1315 -0.13487
2251 -0.14713 -0.13938 -0.16333 -0.23478 -0.11451 0.082793 -0.37304 -0.13408 -0.24969 0.58874 -0.025261 -0.10283 0.54086 -0.17245 -0.12643 0.073375 -0.16206 -0.13041
2252 -0.15137 -0.14864 -0.15886 -0.20482 -0.12577 0.15695 -0.35099 -0.12583 -0.2456 0.6023 -0.019348 -0.09556 0.54387 -0.18919 -0.11634 0.10194 -0.15932 -0.14481
2253 -0.14799 -0.14087 -0.16387 -0.24179 -0.13106 0.26116 -0.36473 -0.10412 -0.24746 0.66101 0.067912 -0.088306 0.52172 -0.17681 -0.12244 0.085364 -0.12961 -0.1426
2254 -0.15379 -0.1507 -0.17428 -0.24517 -0.13035 0.21417 -0.38604 -0.13152 -0.2592 0.62041 0.24721 -0.092088 0.51055 -0.18557 -0.10843 0.045402 -0.16244 -0.13979
2255 -0.17116 -0.1451 -0.17709 -0.24604 -0.15736 0.24747 -0.35653 -0.12675 -0.27708 0.60841 0.32324 -0.11169 0.5024 -0.20284 -0.12904 0.061369 -0.1585 -0.16942
2256 -0.15402 -0.13364 -0.1681 -0.24226 -0.13625 0.16586 -0.36423 -0.14332 -0.22885 0.64557 0.37026 -0.09121 0.46404 -0.17781 -0.14031 0.051035 -0.14228 -0.156
2257 -0.16671 -0.14152 -0.15081 -0.21902 -0.1232 0.1669 -0.35142 -0.099539 -0.22407 0.69213 0.39236 -0.075465 0.4413 -0.19147 -0.10843 0.075908 -0.13889 -0.15876
2258 -0.15744 -0.1232 -0.15346 -0.21407 -0.12623 0.036452 -0.348 -0.13184 -0.25887 0.68532 0.40178 -0.11646 0.37873 -0.19617 -0.12661 0.060638 -0.14711 -0.14465
2259 -0.16365 0.02425 -0.11454 -0.24635 -0.13298 -0.0061537 -0.36346 -0.14052 -0.26255 0.68806 0.30533 -0.1257 0.34995 -0.20295 -0.13752 0.058003 -0.15876 -0.17444
2260 -0.17254 0.042732 -0.066624 -0.2444 -0.12065 0.006964 -0.3588 -0.12125 -0.23876 0.69968 0.16272 -0.11263 0.34111 -0.20659 -0.1357 0.050598 -0.14564 -0.14999
2261 -0.15587 0.094882 -0.064469 -0.20557 -0.087265 0.041272 -0.34862 -0.12999 -0.23429 0.68281 0.13476 -0.099019 0.32748 -0.18596 -0.11735 0.065217 -0.11924 -0.12617
2262 -0.17839 0.075876 -0.10732 -0.25073 -0.11744 -0.017216 -0.35269 -0.12933 -0.24823 0.73655 0.090504 -0.12356 0.29254 -0.2061 -0.12868 0.015934 -0.16466 -0.16968
2263 -0.19602 -0.0092672 -0.11089 -0.18707 -0.11754 0.0069711 -0.34255 -0.12175 -0.23296 0.70344 0.051568 -0.10797 0.3008 -0.21294 -0.12142 0.027426 -0.15977 -0.16488
2264 -0.21246 -0.088223 -0.15214 -0.2596 -0.13017 -0.03706 -0.35957 -0.1506 -0.26244 0.69918 0.088309 -0.12918 0.26944 -0.22163 -0.13413 0.022813 -0.16813 -0.1694
2265 -0.19545 -0.095866 -0.12492 -0.25276 -0.12922 -0.006627 -0.36348 -0.14283 -0.25628 0.67397 0.053576 -0.11512 0.24955 -0.20331 -0.14025 0.0074818 -0.16666 -0.17221
2266 -0.22519 -0.093839 -0.13812 -0.23914 -0.15331 -0.036472 -0.37428 -0.137 -0.25832 0.68653 0.0097915 -0.12531 0.24942 -0.20207 -0.1388 -0.0053421 -0.14781 -0.1971
2267 -0.20018 -0.11551 -0.14397 -0.26075 -0.15459 -0.0052695 -0.3836 -0.13624 -0.2541 0.69837 0.026341 -0.14227 0.21647 -0.20639 -0.13663 -0.033474 -0.18265 -0.17296
2268 -0.19126 -0.072891 -0.14425 -0.22864 -0.11377 0.069303 -0.37101 -0.11696 -0.25464 0.74582 0.047467 -0.12607 0.22 -0.19408 -0.15857 0.007933 -0.16696 -0.1645
2269 -0.183 -0.072927 -0.13646 -0.199 -0.10509 0.23944 -0.3396 -0.10021 -0.24295 0.77132 0.046037 -0.1202 0.21129 -0.19951 -0.10518 0.0093794 -0.16156 -0.16337
2270 -0.16804 -0.11421 -0.14095 -0.21961 -0.10737 0.23847 -0.36817 -0.15351 -0.25641 0.71512 0.048145 -0.12508 0.22496 -0.18699 -0.1324 -0.0098813 -0.17425 -0.16841
2271 -0.22467 -0.077603 -0.14994 -0.22822 -0.13152 0.23137 -0.37597 -0.16234 -0.24521 0.67162 0.004727 -0.1454 0.19386 -0.20743 -0.1456 -0.026145 -0.16375 -0.17043
2272 -0.19564 -0.093748 -0.13585 -0.20332 -0.11426 0.39563 -0.35997 -0.11932 -0.22173 0.70633 0.022756 -0.11477 0.21207 -0.19011 -0.12016 -0.015068 -0.1615 -0.16113
2273 -0.21061 -0.074449 -0.13651 -0.24356 -0.12373 0.2825 -0.35763 -0.12038 -0.26589 0.64931 0.01081 -0.115 0.18021 -0.18536 -0.15327 -0.0085592 -0.17692 -0.17298
2274 -0.22256 -0.12498 -0.15493 -0.21656 -0.13677 0.17429 -0.35747 -0.13813 -0.24878 0.66126 -0.015044 -0.14786 0.17345 -0.067079 -0.15777 -0.036508 -0.16382 -0.19065
2275 -0.20134 -0.099629 -0.14019 -0.22994 -0.10291 0.10337 -0.35633 -0.12899 -0.26025 0.70571 -0.018956 -0.15003 0.16132 0.021768 -0.14477 -0.0065024 -0.17499 -0.18538
2276 -0.19675 -0.1211 -0.12701 -0.21004 -0.12803 0.050907 -0.36877 -0.13911 -0.25495 0.67906 -0.016528 -0.12936 0.17957 0.013674 -0.12922 -0.021149 -0.16124 -0.10353
2277 -0.18374 -0.10578 -0.13335 -0.20629 -0.1199 0.042588 -0.35584 -0.13982 -0.24656 0.64663 -0.0034892 -0.10096 0.17153 0.0028747 -0.13619 -0.022775 -0.14258 -0.035594
2278 -0.19765 -0.13084 -0.14996 -0.23115 -0.14163 -0.0082784 -0.38355 -0.15745 -0.27461 0.61728 -0.030538 -0.12964 0.11131 0.083608 -0.1411 -0.037546 -0.16963 -0.020962
2279 0.040265 -0.17246 -0.1474 -0.24185 -0.11094 0.021972 -0.38611 -0.13905 -0.25791 0.645 0.0027676 -0.15744 0.11652 0.1011 -0.13459 -0.040673 -0.16938 -0.0104
2280 0.057245 -0.10365 -0.13922 -0.21863 -0.10756 0.010146 -0.36921 -0.15717 -0.252 0.68431 0.035026 -0.13956 0.13323 0.12437 -0.13448 -0.055394 -0.16339 0.006258
2281 0.13218 -0.097983 -0.15404 -0.19989 -0.086342 0.064882 -0.34847 -0.13085 -0.25814 0.70727 0.022591 -0.1411 0.13468 0.045427 -0.13877 -0.019128 -0.15572 -0.015174
2282 0.16993 -0.13001 -0.15485 -0.21792 -0.12031 0.030787 -0.36518 -0.17662 -0.27245 0.51926 -0.0066435 -0.15375 0.094239 0.078941 -0.14988 -0.044779 -0.15925 -0.11586
2283 0.14364 -0.13097 -0.17281 -0.2456 -0.13226 -0.015645 -0.38812 -0.1912 -0.27926 0.41882 -0.042661 -0.17023 0.07903 0.0086778 -0.14309 -0.07463 -0.18229 -0.14605
2284 0.21012 -0.13216 -0.15743 -0.22624 -0.13403 0.026199 -0.35985 -0.14342 -0.27099 0.37327 -0.022197 -0.15157 0.085965 -0.036419 -0.15612 -0.087669 -0.1878 -0.13402
2285 0.071454 -0.11573 -0.15176 -0.27559 -0.13069 0.031238 -0.34067 -0.14177 -0.2445 0.38753 0.0085096 -0.14953 0.10231 -0.096824 -0.14643 -0.074396 -0.16329 -0.1086
2286 0.00018833 -0.072918 -0.1189 -0.20307 -0.07122 0.046621 -0.33015 -0.11259 -0.21471 0.39817 -0.0033693 -0.10665 0.095742 -0.046743 -0.11065 -0.076278 -0.13398 -0.10761
2287 -0.080673 -0.13027 -0.15372 -0.23083 -0.12456 0.1473 -0.3493 -0.16331 -0.25911 0.34513 -0.052009 -0.17842 0.082732 -0.095696 -0.14786 -0.079005 -0.19245 -0.11921
2288 -0.088608 -0.14791 -0.18368 -0.2358 -0.1514 0.27575 -0.36246 -0.18802 -0.26861 0.35604 -0.058275 -0.16956 0.047985 -0.11811 -0.16711 -0.094968 -0.18363 -0.1314
2289 -0.097165 -0.14662 -0.14783 -0.23617 -0.12057 0.35442 -0.38259 -0.1674 -0.27144 0.33083 -0.055882 -0.16908 0.081317 -0.1192 -0.16102 -0.1081 -0.19383 -0.14301
2290 -0.026138 -0.089957 -0.1268 -0.21819 -0.11331 0.41861 -0.3505 -0.1487 -0.21472 0.36068 -0.017466 -0.14405 0.081374 -0.092139 -0.13947 -0.033918 -0.14302 -0.10138
2291 -0.083752 -0.14001 -0.13819 -0.22223 -0.11999 0.3374 -0.34387 -0.15543 -0.27026 0.30252 0.16156 -0.15825 0.067891 -0.11783 -0.14336 -0.075873 -0.18984 -0.14026
2292 -0.014923 -0.14525 -0.17055 -0.24497 -0.11708 0.30529 -0.35387 -0.15166 -0.24897 0.28161 0.23522 -0.16598 0.053146 -0.15089 -0.18959 -0.11239 -0.203 -0.071867
2293 0.1286 -0.1445 -0.14895 -0.22915 -0.10929 0.23163 -0.35339 -0.18195 -0.2605 0.28444 0.28338 -0.14619 -0.013284 -0.13046 -0.16269 -0.082985 -0.17527 0.021637
2294 0.22268 -0.12999 -0.14598 -0.22645 -0.1259 0.18565 -0.35061 -0.16207 -0.25247 0.25327 0.33442 -0.14686 0.017182 -0.13114 -0.1581 -0.089821 -0.18074 0.0673
2295 0.32788 -0.12307 -0.14014 -0.23301 -0.10608 0.24687 -0.33609 -0.13516 -0.24404 0.26092 0.29685 -0.13205 0.060229 -0.12772 -0.1457 -0.071208 -0.14383 0.11676
2296 0.30376 -0.097108 -0.12978 -0.19964 -0.09855 0.2173 -0.341 -0.12482 -0.25472 0.26573 0.32892 -0.12659 0.052141 -0.10905 -0.12505 -0.075702 -0.14393 0.10591
2297 0.28976 -0.13125 -0.15537 -0.22455 -0.11293 0.4828 -0.3522 -0.15352 -0.2539 0.25188 0.23052 -0.15228 0.030423 -0.11374 -0.14911 -0.066611 -0.14588 0.10683
2298 0.19391 -0.095849 -0.13716 -0.2136 -0.086909 0.54736 -0.34317 -0.13975 -0.25916 0.24326 0.09882 -0.15632 0.037649 -0.13165 -0.11819 -0.071542 -0.16013 0.087742
2299 0.041427 -0.17361 -0.20052 -0.28541 -0.15967 0.4761 -0.36559 -0.19502 -0.2821 0.18671 0.022325 -0.20258 -0.054891 -0.16513 -0.18678 -0.1548 -0.21264 -0.011951
2300 0.018737 -0.14375 -0.15514 -0.21055 -0.10297 0.47456 -0.34567 -0.16887 -0.25692 0.21323 0.017632 -0.16213 -0.00016225 -0.12902 -0.1447 -0.086174 -0.19707 -0.038735
2301 0.04255 -0.12412 -0.13821 -0.23525 -0.10512 0.38457 -0.23978 -0.14032 -0.24386 0.24025 0.080415 -0.13827 0.0077711 -0.13307 -0.13273 -0.06372 -0.15452 -0.056905
2302 0.0014566 -0.14055 -0.1602 -0.23063 -0.13413 0.27804 -0.31849 -0.17894 -0.24975 0.17107 0.028794 -0.16679 -0.032491 -0.15005 -0.15335 -0.10841 -0.20194 -0.067839
2303 0.026141 -0.083523 -0.14455 -0.22422 -0.089757 0.31842 -0.21752 -0.128 -0.23351 0.1916 0.039651 -0.14907 -0.01123 -0.12512 -0.16704 -0.091828 -0.19567 -0.052464
2304 -0.01494 -0.1057 -0.13586 -0.21449 -0.11951 0.29392 -0.22282 -0.14388 -0.25107 0.16568 0.024222 -0.16446 -0.023207 -0.13644 -0.14557 -0.091139 -0.16847 -0.077041
2305 -0.023614 -0.13237 -0.15262 -0.23478 -0.13533 0.34028 -0.17246 -0.16985 -0.26479 0.16442 -0.012071 -0.18955 -0.053798 -0.14975 -0.17023 -0.10194 -0.19518 -0.072839
2306 0.22613 -0.12597 -0.15372 -0.25009 -0.1125 0.56954 -0.098549 -0.15613 -0.26101 0.17117 -0.016883 -0.16371 -0.04233 -0.14235 -0.16944 -0.11742 -0.17174 -0.081506
2307 0.26803 -0.13003 -0.15094 -0.21701 -0.12178 0.53844 -0.11177 -0.17096 -0.26223 0.15681 -0.010279 -0.18306 -0.043748 -0.14816 -0.1799 -0.11949 -0.18268 -0.069559
2308 0.33127 -0.11707 -0.16168 -0.23882 -0.10195 0.54271 -0.054206 -0.15662 -0.26587 0.13908 -0.00070649 -0.17942 -0.040538 -0.14196 -0.15384 -0.12366 -0.18884 -0.063801
2309 0.37509 -0.13151 -0.12953 -0.18874 -0.10249 0.4758 -0.027648 -0.11942 -0.24325 0.15043 0.0028577 -0.14374 -0.050437 -0.13882 -0.15722 -0.092724 -0.16249 0.066241
2310 0.44486 -0.10513 -0.13276 -0.21441 -0.094275 0.40279 0.0098393 -0.14014 -0.24619 0.15484 -0.0015697 -0.15692 -0.033218 -0.11197 -0.15788 -0.08619 -0.14595 0.13448
2311 0.37886 -0.12192 -0.14424 -0.2449 -0.10218 0.424 0.11401 -0.10747 -0.23505 0.10165 -0.0014267 -0.15391 -0.06763 -0.12524 -0.15684 -0.15462 -0.18039 0.13745
2312 0.33066 -0.11903 -0.14133 -0.20888 -0.12212 0.37542 0.071298 -0.15247 -0.2519 0.10226 -0.011975 -0.1684 -0.074922 -0.16184 -0.15437 -0.11499 -0.15491 0.14935
2313 0.27059 -0.13383 -0.14486 -0.2281 -0.13171 0.3387 0.10524 -0.15994 -0.24606 0.087024 -0.038036 -0.17281 -0.0959 -0.15831 -0.16553 -0.13366 -0.17258 0.1704
2314 0.25847 -0.13409 -0.15878 -0.21782 -0.10721 0.31621 0.19097 -0.15333 -0.2379 0.083979 -0.020852 -0.16539 -0.071026 -0.18215 -0.16214 -0.14481 -0.17612 0.15472
2315 0.17648 -0.10905 -0.13719 -0.23715 -0.10121 0.52504 0.18126 -0.15162 -0.25892 0.065437 -0.032057 -0.17704 -0.088244 -0.038628 -0.16008 -0.15361 -0.18244 0.13085
2316 0.19857 0.029327 -0.13307 -0.23022 -0.12352 0.70681 0.27383 -0.13453 -0.24502 0.059022 -0.027214 -0.16481 -0.096172 0.027605 -0.14708 -0.13634 -0.17772 0.15186
2317 0.15185 0.084718 -0.14992 -0.2202 -0.12069 0.69243 0.25815 -0.12538 -0.24943 0.047463 -0.042721 -0.17935 -0.087799 0.050463 -0.13583 -0.10939 -0.15802 0.17026
2318 0.15767 0.11521 -0.15157 -0.22272 -0.089876 0.64207 0.38536 -0.1234 -0.24065 0.054776 -0.054288 -0.17285 -0.060903 0.098537 -0.14138 -0.13077 -0.15874 0.18943
2319 0.096398 0.11729 -0.13596 -0.24247 -0.095659 0.59447 0.33821 -0.13135 -0.20213 0.025998 -0.041268 -0.15631 -0.072747 0.12436 -0.1475 -0.11967 -0.14957 0.23631
2320 0.22602 0.041803 -0.15887 -0.23057 -0.10435 0.38387 0.39089 -0.17588 -0.20921 0.014804 -0.050281 -0.18166 -0.08565 0.12152 -0.16641 -0.13465 -0.15424 0.19839
2321 0.42975 -0.035792 -0.13802 -0.21716 -0.08564 0.36143 0.46111 -0.12554 -0.14757 0.02022 -0.034234 -0.16746 -0.11524 0.17281 -0.15345 -0.12935 -0.15816 0.22438
2322 0.51082 -0.056702 -0.13839 -0.22677 -0.092731 0.36243 0.50434 0.01491 0.056433 0.030622 -0.039284 -0.15419 -0.095636 0.13661 -0.15088 -0.1186 -0.15138 0.24387
2323 0.49186 -0.074348 -0.12585 -0.21082 -0.11023 0.32493 0.5389 0.027543 0.10028 0.02244 -0.056583 -0.16893 -0.10773 0.13815 -0.14677 -0.12245 -0.14743 0.23392
2324 0.4894 -0.082386 -0.15767 -0.23489 -0.11655 0.28401 0.53857 0.040066 0.14827 0.01141 -0.052733 -0.1911 -0.13637 0.2129 -0.12971 -0.14712 -0.16571 0.19691
2325 0.47541 -0.077426 -0.16664 -0.21211 -0.096688 0.32045 0.55035 0.036087 0.23032 0.0037891 -0.046133 -0.15916 -0.12699 0.27195 -0.14407 -0.16446 -0.15228 0.21493
2326 0.42309 -0.093417 -0.15203 -0.22721 -0.11988 0.41455 0.56594 -0.018655 0.18968 -0.0067651 -0.046306 -0.17057 -0.11284 0.25807 -0.16942 -0.15506 -0.17425 0.20154
2327 0.30977 -0.079444 -0.16326 -0.22821 -0.13585 0.555 0.58716 -0.062335 0.064725 -0.018679 -0.041611 -0.18416 -0.12877 0.23137 -0.16998 -0.15146 -0.16799 0.22032
2328 0.24453 -0.071781 -0.14548 -0.22967 -0.094719 0.67218 0.69415 -0.044686 -0.054045 0.049899 0.16201 -0.17891 -0.11727 0.3007 -0.12728 -0.13573 -0.14957 0.25597
2329 0.22332 -0.090736 -0.14271 -0.22437 -0.11082 0.65418 0.67984 -0.043612 -0.074158 0.0023777 0.23052 -0.15435 -0.13699 0.2935 -0.14851 -0.14962 -0.15182 0.23407
2330 0.17786 -0.054467 -0.12742 -0.19435 -0.10257 0.68461 0.67171 -0.061294 -0.059273 -0.0031626 0.29351 -0.15063 -0.12514 0.33217 -0.13069 -0.1476 -0.15104 0.24649
2331 0.16733 -0.049368 -0.13523 -0.23598 -0.11365 0.5784 0.73 -0.074132 -0.093927 0.010291 0.2925 -0.1507 -0.11411 0.34023 -0.13154 -0.15668 -0.14413 0.24143
2332 0.17065 0.045716 -0.14403 -0.21715 -0.14686 0.40295 0.70544 -0.094908 -0.093218 -0.010501 0.28839 -0.1611 -0.15227 0.39349 -0.14847 -0.16058 -0.13818 0.23963
2333 0.14708 0.12796 -0.1385 -0.23023 -0.091696 0.31205 0.7578 -0.11451 -0.090943 -0.03066 0.31074 -0.16967 -0.12591 0.36254 -0.14194 -0.14887 -0.1415 0.23071
2334 0.14096 0.19412 -0.12804 -0.19505 -0.077623 0.34656 0.77305 0.015544 -0.085455 -0.0028124 0.25373 -0.16038 -0.14402 0.35771 -0.13943 -0.14352 -0.12526 0.24724
2335 0.13302 0.13265 -0.12891 -0.19137 -0.11052 0.30736 0.85604 0.041803 -0.086624 -0.011485 0.1228 -0.15922 -0.15061 0.37878 -0.13437 -0.17867 -0.15799 0.24855
2336 0.13658 0.10972 -0.14546 -0.19638 -0.13022 0.27011 0.80941 0.099768 -0.12347 -0.014594 0.067787 -0.18792 -0.14363 0.42856 -0.16899 -0.15491 -0.15803 0.24066
2337 0.42902 0.005998 -0.14163 -0.09566 -0.10978 0.29054 0.88011 0.096271 -0.10768 -0.032214 0.045319 -0.17358 -0.15512 0.42739 -0.13699 -0.14577 -0.15793 0.23384
2338 0.45951 0.011748 -0.11164 -0.059664 -0.10497 0.32979 0.90882 0.14968 -0.13184 -0.032425 0.042246 -0.1661 -0.11954 0.48457 -0.13789 -0.13341 -0.13368 0.28025
2339 0.48162 -0.042731 -0.13311 -0.10723 -0.10866 0.34862 0.86336 0.052434 -0.10842 -0.042493 0.024769 -0.16441 -0.16096 0.43537 -0.12903 -0.15885 -0.13862 0.26305
2340 0.48944 -0.047034 -0.15668 -0.08578 -0.11569 0.49431 0.83702 -0.011781 -0.14368 -0.04635 0.0024242 -0.18258 -0.17433 0.46689 -0.15326 -0.17551 -0.17748 0.26859
2341 0.49459 -0.023262 -0.14613 -0.11255 -0.12639 0.55065 0.8945 -0.041902 -0.13698 -0.082263 -0.0067762 -0.17283 -0.1621 0.46203 -0.15392 -0.14957 -0.13615 0.26016
2342 0.48896 -0.031651 -0.1023 -0.089644 -0.083914 0.64198 1.0202 -0.0014932 -0.12148 -0.031703 0.047127 -0.14568 -0.13133 0.48989 -0.11531 -0.11744 -0.11108 0.26658
2343 0.34653 -0.051183 -0.15504 -0.17469 -0.095203 0.54455 0.88688 -0.052722 -0.1385 -0.067455 -0.017453 -0.19 -0.16428 0.4743 -0.15105 -0.16025 -0.11839 0.25358
2344 0.26622 -0.069031 -0.1401 -0.16083 -0.10231 0.46671 0.88856 -0.045748 -0.12492 -0.047018 -0.015725 -0.1612 -0.14702 0.49337 -0.14095 -0.14731 -0.13973 0.25295
2345 0.18907 -0.0077585 -0.13959 -0.14379 -0.10515 0.3305 1.0088 -0.045538 -0.13375 -0.053245 -0.0094211 -0.18801 -0.18703 0.47717 -0.14925 -0.16287 -0.13912 0.26994
2346 0.1754 -0.068299 -0.15385 -0.12438 -0.087134 0.23809 0.94142 -0.0017484 -0.12792 -0.069952 -0.01323 -0.19268 -0.17288 0.51668 -0.16322 -0.16874 -0.093216 0.26452
2347 0.10361 -0.096282 -0.15683 -0.057262 -0.13547 0.22308 0.92274 0.036046 -0.15217 -0.10652 -0.050405 -0.2164 -0.21749 0.46018 -0.17529 -0.20033 -0.18454 0.21389
2348 0.16041 0.085122 -0.13899 -0.035401 -0.12044 0.22743 0.98405 0.14562 -0.13647 -0.086862 -0.026982 -0.1794 -0.16534 0.48861 -0.16573 -0.17701 -0.13817 0.26065
2349 0.11238 0.111 -0.14333 -0.023191 -0.12623 0.23207 0.9371 0.13463 -0.16597 -0.10938 -0.047772 -0.19627 -0.1944 0.46551 -0.16025 -0.16525 -0.17521 0.20839
2350 0.13238 0.16538 -0.14393 -0.014311 -0.091595 0.23011 0.97449 0.15945 -0.15632 -0.093135 -0.050604 -0.17784 -0.17922 0.51244 -0.15571 -0.20086 -0.14858 0.23374
2351 0.1327 0.14656 -0.139 -0.036923 -0.10591 0.2081 0.95312 0.089719 -0.12431 -0.10398 -0.065791 -0.18898 -0.16055 0.52161 -0.14363 -0.1797 -0.14953 0.20119
2352 0.1258 0.071793 -0.12499 -0.023628 -0.099714 0.26142 1.0348 0.074456 -0.14839 -0.09425 -0.020062 -0.17656 -0.16784 0.50385 -0.079125 -0.18644 -0.10965 0.18032
2353 0.12786 0.002813 -0.11961 -0.051958 -0.13223 0.238 1.0202 0.021327 -0.16217 -0.097607 -0.044641 -0.17372 -0.18493 0.51622 -0.028061 -0.16565 -0.13823 0.13825
2354 0.11671 -0.019583 -0.1519 -0.072441 -0.1178 0.1721 0.97277 -0.0012584 -0.15293 -0.096939 -0.048727 -0.14908 -0.17985 0.55016 -0.019863 -0.15546 -0.13328 0.12783
2355 0.076034 -0.031376 -0.14801 -0.07467 -0.12209 0.2001 1.0078 0.013401 -0.16841 -0.1039 -0.060379 -0.17985 -0.20189 0.50628 -0.011302 -0.1761 -0.14967 0.10039
2356 0.077515 -0.047767 -0.16489 -0.0045075 -0.12518 0.18927 1.033 0.0043451 -0.16288 -0.11846 -0.075765 -0.1912 -0.20174 0.5137 -0.0010152 -0.19996 -0.16205 0.088186
2357 0.092721 -0.04081 -0.14048 0.084119 -0.10997 0.20137 1.0555 0.0042726 -0.15426 -0.10353 -0.053989 -0.18528 -0.17301 0.51231 -0.044103 -0.15989 -0.1428 0.10366
2358 0.042337 -0.037566 -0.14676 0.015323 -0.11854 0.14851 0.99421 0.05212 -0.14531 -0.13669 -0.059302 -0.21334 -0.18712 0.50553 -0.063901 -0.1873 -0.14103 0.089018
2359 0.051981 -0.063643 -0.15405 0.023033 -0.10447 0.19157 1.0696 0.14641 -0.048645 -0.12346 -0.095718 -0.18783 -0.19006 0.5264 -0.094416 -0.17974 -0.13498 0.062441
2360 0.053207 -0.0063039 -0.13229 -0.015218 -0.093493 0.13364 1.0535 0.17903 0.13923 -0.12482 -0.085179 -0.181 -0.19886 0.54392 -0.092656 -0.20265 -0.1674 0.067002
2361 0.013095 -0.065748 -0.16976 -0.044052 -0.15757 0.11037 1.0209 0.17656 0.2378 -0.14836 -0.098669 -0.19155 -0.23015 0.49556 -0.12185 -0.19841 -0.16339 0.044221
2362 0.044027 -0.068571 -0.16447 -0.057886 -0.13418 0.10504 1.0352 0.16669 0.24432 -0.12789 -0.084133 -0.18889 -0.23234 0.45606 -0.12854 -0.22617 0.023633 0.074834
2363 0.060885 -0.053329 -0.1373 -0.046717 -0.096592 0.15561 1.0477 0.20833 0.35054 -0.1121 -0.081425 -0.18545 -0.195 0.49997 -0.10342 -0.20235 0.031723 0.1002
2364 0.0037261 -0.048488 -0.14305 -0.045187 -0.10276 0.13315 0.98288 0.15523 0.32368 -0.1286 -0.074619 -0.18438 -0.20661 0.51631 -0.059525 -0.18018 0.15015 0.099104
2365 0.054373 -0.03671 -0.13296 -0.052071 -0.091589 0.14744 1.0157 0.14294 0.41382 -0.11978 -0.047269 -0.14934 -0.17121 0.57615 -0.05015 -0.16766 0.099699 0.10786
2366 0.018161 -0.031952 -0.12837 0.03411 -0.086303 0.14705 1.0011 0.13291 0.35024 -0.14275 -0.057935 -0.16445 -0.20197 0.50301 -0.037819 -0.1899 0.057179 0.073833
2367 0.035075 -0.010859 -0.14796 0.0736 -0.093167 0.1305 0.94315 0.19674 0.52287 -0.11351 -0.060396 -0.15745 -0.18116 0.5497 -0.018462 -0.17008 0.053595 0.08857
2368 -0.010879 -0.057718 -0.13737 0.086793 -0.13163 0.11379 0.9191 0.19089 0.47758 -0.15448 -0.087847 -0.17347 -0.20436 0.51009 -0.00042756 -0.19101 -0.046223 0.024463
2369 -0.037162 -0.09754 -0.14478 0.064812 -0.1166 0.099579 0.94983 0.27391 0.47701 -0.17223 -0.097343 -0.18803 -0.25601 0.45675 -0.0070954 -0.23658 -0.11964 -0.013612
2370 -0.017925 -0.059016 -0.14183 0.042575 -0.12044 0.1018 0.85852 0.28973 0.52096 -0.17287 -0.10602 -0.18448 -0.22225 0.50067 0.0065058 -0.20957 -0.10539 0.012312
2371 -0.003101 -0.05106 -0.13778 0.023204 -0.089942 0.11618 0.80237 0.30463 0.58674 -0.14505 -0.091171 -0.17474 -0.19299 0.50428 0.027459 -0.16354 -0.10302 0.013012
2372 -0.029638 -0.085642 -0.13048 -0.026579 -0.104 0.07136 0.70959 0.22094 0.60284 -0.16553 -0.071715 -0.19072 -0.21392 0.45935 0.018123 -0.17784 -0.10253 -0.0074311
2373 0.019954 -0.066457 -0.13673 0.0015226 -0.096641 0.11754 0.68833 0.20787 0.5771 -0.16048 -0.075355 -0.16782 -0.19947 0.39587 0.022532 -0.1815 -0.10346 0.0078669
2374 -0.0081237 -0.053548 -0.13301 -0.039533 -0.10649 0.088252 0.64947 0.18121 0.63333 -0.15608 -0.079988 -0.16733 -0.20316 0.39311 0.046537 -0.15519 -0.083605 0.0046453
2375 -0.035861 -0.070505 -0.1449 -0.041188 -0.09548 0.06142 0.61916 0.10949 0.56177 -0.16409 -0.076931 -0.19726 -0.2404 0.3778 0.024992 -0.19315 -0.088767 -0.0022829
2376 -0.042432 -0.043237 -0.13641 0.023343 -0.11952 0.082332 0.56733 0.11784 0.64701 -0.16824 -0.091299 -0.20377 -0.20311 0.41081 0.056774 -0.19522 -0.096169 -0.0030754
2377 -0.019242 -0.081482 -0.15052 0.084011 -0.10526 0.089657 0.59814 0.12622 0.70123 -0.16552 -0.12183 -0.17496 -0.21116 0.39604 0.05387 -0.1879 -0.089421 -0.047864
2378 -0.062022 -0.072157 -0.14787 0.0909 -0.12661 0.089797 0.56517 0.18497 0.69707 -0.19632 -0.12158 -0.18805 -0.25702 0.37783 0.053112 -0.18352 -0.1033 -0.028114
2379 -0.054851 -0.075707 -0.14121 0.1425 -0.11625 0.069057 0.56288 0.31819 0.67718 -0.17273 -0.087452 -0.18427 -0.2103 0.33187 0.065587 -0.20192 -0.12742 -0.044773
2380 -0.036491 -0.047068 -0.11761 0.13297 -0.086488 0.083609 0.56458 0.36113 0.73634 -0.17597 -0.081984 -0.17228 -0.20682 0.27782 0.10107 -0.17391 -0.086366 -0.025725
2381 -0.082463 -0.11477 -0.14811 0.064983 -0.11232 0.052509 0.48681 0.30945 0.72648 -0.17801 -0.10266 -0.1862 -0.23305 0.24843 0.052435 -0.21074 -0.021826 -0.061111
2382 -0.064898 -0.077344 -0.14112 0.06889 -0.1276 0.045917 0.53315 0.34139 0.77122 -0.15691 0.12585 -0.18313 -0.20411 0.28851 0.081237 -0.2018 0.13727 -0.022806
2383 -0.05641 -0.078391 -0.14363 0.05908 -0.084557 0.071003 0.53041 0.36634 0.76378 -0.17236 0.22375 -0.1666 -0.18987 0.26586 0.081317 -0.16996 0.20394 0.0094935
2384 -0.085195 -0.08613 -0.15648 0.054474 -0.11732 -0.0010473 0.46596 0.24168 0.69059 -0.19292 0.23457 -0.17876 -0.22077 0.24519 0.055532 -0.19842 0.18242 -0.0011284
2385 -0.083847 -0.077552 -0.13161 0.1017 -0.10911 0.01614 0.44825 0.19849 0.76568 -0.17602 0.24072 -0.15087 -0.23208 0.26465 0.074177 -0.17174 0.17864 -0.010109
2386 -0.090147 -0.10884 -0.16397 0.070197 -0.14237 -0.010039 0.41804 0.14321 0.74662 -0.19756 0.25896 -0.20805 -0.25186 0.19534 0.04031 -0.21433 0.19867 -0.015211
2387 -0.08762 -0.072607 -0.15449 0.16878 -0.1151 0.0065203 0.42036 0.11873 0.75407 -0.18827 0.24169 -0.187 -0.22524 0.20166 0.083459 -0.19144 0.13568 -0.013398
2388 -0.086552 -0.088401 -0.13623 0.19151 -0.12711 0.007646 0.3975 0.11872 0.75037 -0.20507 0.17282 -0.16995 -0.23306 0.24709 0.1043 -0.19159 0.060251 -0.029263
2389 -0.089218 -0.087486 -0.13545 0.17988 -0.11644 0.048519 0.40372 0.13621 0.82529 -0.19771 0.041221 -0.17301 -0.21929 0.21229 0.093388 -0.21472 0.0080364 -0.057822
2390 -0.11136 -0.089089 -0.15416 0.13997 -0.11703 0.001659 0.37567 0.1199 0.79815 -0.20887 0.0064576 -0.18893 -0.23738 0.17098 0.084425 -0.1982 -0.019054 -0.075501
2391 -0.1277 -0.085064 -0.15846 0.12138 -0.13688 -0.012738 0.34588 0.10925 0.7608 -0.20711 -0.010582 -0.19933 -0.25192 0.17742 0.084961 -0.21462 -0.017323 -0.073893
2392 -0.13223 -0.09211 -0.16308 0.10883 -0.11503 0.021701 0.34907 0.20366 0.74945 -0.18841 -0.010891 -0.19234 -0.22783 0.21172 0.17287 -0.19643 0.076129 -0.017214
2393 -0.12307 -0.11766 -0.14907 0.080942 -0.13773 -0.015132 0.31724 0.2924 0.79395 -0.20184 -0.021008 -0.18744 -0.26705 0.16287 0.20727 -0.18487 0.10843 -0.077011
2394 -0.11959 -0.098177 -0.1306 0.12013 -0.10849 -0.0041828 0.32971 0.34674 0.76011 -0.20056 -0.015703 -0.17913 -0.21295 0.1608 0.24849 -0.17244 0.2528 -0.019581
2395 -0.17539 -0.13097 -0.18633 0.046326 -0.13913 -0.043649 0.29722 0.31902 0.76034 -0.23396 -0.072485 -0.20159 -0.27021 0.12404 0.20287 -0.20838 0.25457 -0.022217
2396 -0.14196 -0.099686 -0.15795 0.058016 -0.13639 0.011275 0.28902 0.29139 0.79039 -0.2207 -0.047899 -0.188 -0.25459 0.12047 0.16247 -0.13861 0.30978 0.027361
2397 -0.13668 -0.093196 -0.13769 0.11429 -0.10182 0.0012082 0.30047 0.23673 0.79267 -0.19991 -0.022126 -0.15826 -0.22672 0.15306 0.12555 -0.035994 0.30458 0.099206
2398 -0.12484 -0.084533 -0.14018 0.17761 -0.11144 -0.050082 0.22751 0.14721 0.82034 -0.20225 -0.018666 -0.17853 -0.23361 0.12197 0.12198 -0.049317 0.30676 0.16732
2399 -0.16929 -0.12218 -0.16455 0.15931 -0.13963 -0.053781 0.21156 0.10815 0.74382 -0.22009 -0.057295 -0.19282 -0.27772 0.11978 0.07546 -0.13156 0.27878 0.13396
2400 -0.16568 -0.13137 -0.18198 0.2026 -0.12199 -0.064054 0.19777 0.10513 0.79651 -0.22302 -0.012148 -0.11414 -0.23218 0.10328 0.085353 -0.16967 0.23431 0.13255
2401 -0.10655 0.0066729 -0.13276 0.19158 -0.10622 -0.061902 0.22491 0.1112 0.8203 -0.18665 -0.0017919 0.013771 -0.23806 0.10998 0.12594 -0.13832 0.30749 0.15415
2402 -0.13245 0.068342 -0.15431 0.16016 -0.11796 -0.051263 0.21719 0.12604 0.79302 -0.18024 0.19753 0.045773 -0.23157 0.11426 0.10441 -0.15512 0.39078 0.19236
2403 -0.13187 0.16279 -0.11479 0.14431 -0.085804 -0.018739 0.23209 0.15842 0.85035 -0.17588 0.27257 0.077802 -0.22125 0.091562 0.15568 -0.10749 0.40229 0.1988
2404 -0.14206 0.14807 -0.16941 0.06926 -0.12703 -0.043346 0.18266 0.097335 0.7915 -0.20252 0.28988 -0.040781 -0.26552 0.073803 0.12067 -0.16742 0.34556 0.10016
2405 -0.14393 0.14963 -0.13735 0.10448 -0.12379 -0.064176 0.18604 0.13537 0.78341 -0.17898 0.35504 -0.049508 -0.2349 0.1044 0.10935 -0.1645 0.35839 0.079082
2406 -0.17505 0.063711 -0.15343 0.049485 -0.11021 -0.067647 0.1454 0.092663 0.70087 -0.20997 0.31202 -0.11075 -0.26941 0.072166 0.089276 -0.15948 0.29845 0.05087
2407 -0.14335 -0.013822 -0.13601 0.093113 -0.094708 -0.052211 0.16576 0.12485 0.75408 -0.18964 0.32135 -0.12521 -0.25516 0.10028 0.078355 -0.13649 0.3827 0.06544
2408 -0.16676 -0.036831 -0.1635 0.089718 -0.12483 -0.063437 0.12903 0.10416 0.74878 -0.20367 0.23228 -0.14804 -0.25475 0.051372 0.07436 -0.038494 0.36874 0.11465
2409 -0.14482 -0.051769 -0.15903 0.081994 -0.10653 -0.080962 0.1014 0.10527 0.75421 -0.19071 0.13388 -0.1286 -0.26111 0.087263 0.049386 0.062667 0.40352 0.13819
2410 -0.13803 -0.033096 -0.14432 0.15732 -0.12295 -0.077734 0.13907 0.099272 0.72118 -0.19484 0.086472 -0.13303 -0.25315 0.066443 0.070062 0.044843 0.43533 0.15028
2411 -0.16352 -0.022108 -0.14083 0.21102 -0.11486 -0.094839 0.069197 0.067166 0.62699 -0.21916 0.050514 -0.13463 -0.24492 0.040655 0.079837 0.052092 0.45133 0.12369
2412 -0.13983 -0.029813 -0.12467 0.33313 -0.084284 -0.057361 0.13067 0.11979 0.60123 -0.19939 0.08657 -0.11972 -0.22206 0.072814 0.068129 -0.028106 0.41249 0.10047
2413 -0.17277 0.047845 -0.14103 0.27173 -0.11913 -0.029471 0.091269 0.092959 0.55897 -0.21924 0.040485 -0.08688 -0.25046 0.058028 0.061844 -0.09133 0.396 0.086899
2414 -0.16237 0.15451 -0.15877 0.25331 -0.11927 -0.060794 0.082381 0.077418 0.49994 -0.21312 0.056552 -0.02669 -0.24559 0.014994 0.039054 -0.099529 0.46066 0.087889
2415 -0.15052 0.15983 -0.15941 0.21525 -0.10283 -0.054599 0.063085 0.07398 0.50853 -0.19268 0.044274 0.060172 -0.23142 0.050638 0.038564 -0.089555 0.47336 0.078648
2416 -0.182 0.16264 -0.14216 0.15524 -0.10839 -0.051106 0.091809 0.1057 0.54171 -0.21769 0.03401 0.13386 -0.25217 0.019146 0.036064 -0.10835 0.4098 0.063416
2417 -0.17955 0.21022 -0.13519 0.15017 -0.12394 -0.093536 0.049557 0.064798 0.46949 -0.21123 0.053659 0.1764 -0.25037 0.026198 0.045069 -0.080243 0.45116 0.078984
2418 -0.17224 0.13208 -0.15074 0.11178 -0.097389 -0.10891 0.078152 0.098673 0.45416 -0.20663 0.039445 0.13854 -0.24013 0.007891 0.030957 -0.074868 0.43984 0.093834
2419 -0.18273 0.045563 -0.15255 0.10777 -0.11908 -0.11254 0.030646 0.053137 0.43662 -0.22288 0.0095677 0.15427 -0.28445 0.010845 0.0032398 0.05605 0.41246 0.09319
2420 -0.20443 0.014223 -0.16314 0.097354 -0.11353 -0.12085 0.010567 0.038867 0.43906 -0.21879 0.014989 0.16637 -0.2759 -0.013479 -0.0080656 0.20127 0.45678 0.14903
2421 -0.17149 0.013391 -0.13832 0.057925 -0.087627 -0.08342 0.034018 0.062987 0.44009 -0.19417 0.016244 0.094947 -0.23489 -0.0011793 -0.0095326 0.16265 0.45497 0.12466
[truncated: 230,287 more chars]
